# Supplementary material for: Performances of the PIPER scalable child human body model in accident reconstruction
Source: PLoS One. 2017 Nov 14;12(11):e0187916. doi: 10.1371/journal.pone.0187916 (PMC5685610; doi:10.1371/journal.pone.0187916)
Supplement: S1 Data — This zip folder contains input accelerations for reproducibility of the accident reconstruction. Also, the readings from the dummy sensor are reported for reproducibility of the calculations. (ZIP) [file pone.0187916.s009.zip › Channel/Channel/CCN_2012_001.062]

Test object number          :1
Name of the channel         :Pelvis Acceleration Z {AC}
Laboratory channel code     :16PELV0000Q3ACZP
Customer channel code       :16PELV0000Q3ACZP
Channel code                :16PELV0000Q3ACZP
Direction                   :Z
Dimension                   :AC
Channel frequency class     :2000
Unit                        :m/(s*s)
Reference system            :NOVALUE
Transducer type             :GY2529
Transducer id               :NOVALUE
Pre-filter type             :4000Hz 6pole Butterworth (device internal)
Cut off frequency           :4000
Channel amplitude class     :2500
Sampling interval           :5E-5
Bit resolution              :16
Time of first sample        :-0.38835156
Number of samples           :40480
Reference channel           :implicit
Reference channel name      :NOVALUE
Data source                 :transducer
Data status                 :ok
First global maximum value  :1.224348E+3
Time of maximum value       :1.568984E-1
First global minimum value  :-1.090513E+2
Time of minimum value       :1.809484E-1
Start offset interval       :-1.000000E-1
End offset interval         :-5.000000E-2
.ValidationRemark           :Seulement la gamme [-6.0 sec; 35.363 sec] a �t� lue. Gamme demand�e: [-6.0 sec; 40.0 sec].
3.046078E+2
3.126311E+2
3.192657E+2
3.269031E+2
3.370093E+2
3.469612E+2
3.515900E+2
3.486584E+2
3.455726E+2
3.526700E+2
3.689479E+2
3.815228E+2
3.870002E+2
3.953320E+2
4.096041E+2
4.230276E+2
4.310508E+2
4.377626E+2
4.494117E+2
4.675411E+2
4.951596E+2
5.335784E+2
5.719974E+2
6.015444E+2
6.313230E+2
6.778423E+2
7.384022E+2
7.941019E+2
8.317495E+2
8.557419E+2
8.792716E+2
9.021841E+2
9.141418E+2
9.147590E+2
9.133704E+2
9.166105E+2
9.228593E+2
9.280281E+2
9.289540E+2
9.253281E+2
9.204678E+2
9.180763E+2
9.195421E+2
9.227050E+2
9.253281E+2
9.272567E+2
9.287225E+2
9.294168E+2
9.297254E+2
9.305740E+2
9.324255E+2
9.346628E+2
9.355885E+2
9.341999E+2
9.314226E+2
9.298797E+2
9.305740E+2
9.321940E+2
9.321169E+2
9.286453E+2
9.234766E+2
9.206992E+2
9.217022E+2
9.244794E+2
9.260995E+2
9.252509E+2
9.235537E+2
9.225507E+2
9.228593E+2
9.227050E+2
9.197735E+2
9.140646E+2
9.082787E+2
9.055786E+2
9.065043E+2
9.080472E+2
9.068900E+2
9.025698E+2
8.970153E+2
8.931580E+2
8.924637E+2
8.933894E+2
8.942380E+2
8.943923E+2
8.945466E+2
8.950866E+2
8.962438E+2
8.990982E+2
9.026470E+2
9.040356E+2
9.015670E+2
8.954724E+2
8.875263E+2
8.812774E+2
8.809689E+2
8.861377E+2
8.886063E+2
8.827432E+2
8.747200E+2
8.724828E+2
8.761086E+2
8.806603E+2
8.834375E+2
8.834375E+2
8.803517E+2
8.771887E+2
8.760314E+2
8.742571E+2
8.686254E+2
8.624537E+2
8.602164E+2
8.606794E+2
8.589050E+2
8.541990E+2
8.504188E+2
8.484902E+2
8.443243E+2
8.347581E+2
8.199460E+2
8.057510E+2
8.002737E+2
8.030510E+2
8.067540E+2
8.069854E+2
8.067540E+2
8.091455E+2
8.112285E+2
8.091455E+2
8.056739E+2
8.059825E+2
8.094541E+2
8.108427E+2
8.081426E+2
8.018937E+2
7.928676E+2
7.866188E+2
7.877759E+2
7.934077E+2
7.973421E+2
7.941791E+2
7.822985E+2
7.675636E+2
7.577660E+2
7.546801E+2
7.519800E+2
7.417195E+2
7.276788E+2
7.194242E+2
7.194242E+2
7.245159E+2
7.316905E+2
7.384022E+2
7.434168E+2
7.461940E+2
7.470426E+2
7.492027E+2
7.534457E+2
7.537544E+2
7.461940E+2
7.360107E+2
7.307648E+2
7.290675E+2
7.252102E+2
7.206586E+2
7.187299E+2
7.154126E+2
7.087009E+2
7.037635E+2
7.003690E+2
6.901857E+2
6.738307E+2
6.618729E+2
6.602529E+2
6.624130E+2
6.590957E+2
6.489124E+2
6.371861E+2
6.278514E+2
6.195195E+2
6.091820E+2
5.966842E+2
5.843408E+2
5.741575E+2
5.662114E+2
5.600397E+2
5.578024E+2
5.573395E+2
5.507821E+2
5.320355E+2
5.071943E+2
4.920737E+2
4.933080E+2
5.000969E+2
5.000197E+2
4.919193E+2
4.808874E+2
4.730185E+2
4.723242E+2
4.777244E+2
4.829704E+2
4.838962E+2
4.805789E+2
4.744071E+2
4.692383E+2
4.693155E+2
4.723242E+2
4.713213E+2
4.635295E+2
4.550434E+2
4.545034E+2
4.616008E+2
4.681583E+2
4.688526E+2
4.676182E+2
4.646095E+2
4.561234E+2
4.447058E+2
4.363739E+2
4.312823E+2
4.255734E+2
4.191703E+2
4.138472E+2
4.069040E+2
3.971835E+2
3.885432E+2
3.839915E+2
3.819085E+2
3.809828E+2
3.798256E+2
3.757369E+2
3.708766E+2
3.698737E+2
3.708766E+2
3.668650E+2
3.565274E+2
3.469612E+2
3.430267E+2
3.421010E+2
3.414067E+2
3.420238E+2
3.437211E+2
3.454954E+2
3.481956E+2
3.539044E+2
3.627763E+2
3.755826E+2
3.902404E+2
3.985722E+2
3.943291E+2
3.827571E+2
3.758911E+2
3.784370E+2
3.835286E+2
3.839143E+2
3.790541E+2
3.715710E+2
3.647049E+2
3.610790E+2
3.593818E+2
3.569131E+2
3.538273E+2
3.517443E+2
3.520529E+2
3.561416E+2
3.632391E+2
3.717252E+2
3.802885E+2
3.856116E+2
3.875402E+2
3.918604E+2
3.997294E+2
4.055154E+2
4.055154E+2
4.027381E+2
4.022752E+2
4.074440E+2
4.149272E+2
4.203275E+2
4.253420E+2
4.331338E+2
4.430857E+2
4.518804E+2
4.585150E+2
4.612151E+2
4.605979E+2
4.639152E+2
4.764129E+2
4.961625E+2
5.174548E+2
5.365100E+2
5.514764E+2
5.615054E+2
5.682944E+2
5.742346E+2
5.817178E+2
5.911297E+2
5.981500E+2
6.011588E+2
6.035502E+2
6.080248E+2
6.124221E+2
6.135021E+2
6.118049E+2
6.110335E+2
6.118049E+2
6.132707E+2
6.175909E+2
6.253055E+2
6.308601E+2
6.305515E+2
6.306287E+2
6.369547E+2
6.500695E+2
6.641874E+2
6.676589E+2
6.557784E+2
6.389605E+2
6.324802E+2
6.420463E+2
6.604844E+2
6.760679E+2
6.827025E+2
6.827025E+2
6.834740E+2
6.870998E+2
6.877942E+2
6.856341E+2
6.869456E+2
6.911887E+2
6.927315E+2
6.908800E+2
6.900314E+2
6.917286E+2
6.938116E+2
6.965889E+2
7.022205E+2
7.082380E+2
7.098580E+2
7.057693E+2
6.983632E+2
6.917286E+2
6.880256E+2
6.890285E+2
6.981318E+2
7.137154E+2
7.275246E+2
7.357792E+2
7.433396E+2
7.552201E+2
7.701094E+2
7.813728E+2
7.855387E+2
7.845358E+2
7.809100E+2
7.787498E+2
7.806785E+2
7.849216E+2
7.873131E+2
7.846129E+2
7.767440E+2
7.687208E+2
7.675636E+2
7.749697E+2
7.860787E+2
7.971878E+2
8.087598E+2
8.191745E+2
8.240348E+2
8.228004E+2
8.206403E+2
8.192517E+2
8.150858E+2
8.091455E+2
8.051339E+2
8.028195E+2
7.987308E+2
7.924819E+2
7.904760E+2
7.975736E+2
8.084512E+2
8.121542E+2
8.052111E+2
7.971107E+2
7.947192E+2
7.914019E+2
7.802927E+2
7.640148E+2
7.568402E+2
7.698780E+2
7.923276E+2
8.060596E+2
8.074483E+2
8.053653E+2
8.055967E+2
8.082969E+2
8.109199E+2
8.065226E+2
7.927133E+2
7.776698E+2
7.702637E+2
7.703408E+2
7.711895E+2
7.677950E+2
7.625491E+2
7.593861E+2
7.579974E+2
7.576117E+2
7.596176E+2
7.632434E+2
7.644006E+2
7.602347E+2
7.546030E+2
7.468112E+2
7.259816E+2
6.843226E+2
6.235312E+2
5.472333E+2
4.599808E+2
3.747340E+2
3.063051E+2
2.617916E+2
2.381848E+2
2.242984E+2
2.114921E+2
1.986086E+2
1.885025E+2
1.825622E+2
1.789363E+2
1.756961E+2
1.729960E+2
1.717617E+2
1.721474E+2
1.729189E+2
1.733046E+2
1.731503E+2
1.728417E+2
1.726874E+2
1.728417E+2
1.726103E+2
1.719160E+2
1.710674E+2
1.704502E+2
1.701416E+2
1.699102E+2
1.696016E+2
1.684444E+2
1.658985E+2
1.622727E+2
1.580296E+2
1.530922E+2
1.476920E+2
1.436032E+2
1.422917E+2
1.431404E+2
1.443747E+2
1.460719E+2
1.500064E+2
1.582611E+2
1.727646E+2
1.915883E+2
2.083291E+2
2.172009E+2
2.156580E+2
2.051661E+2
1.939027E+2
1.908940E+2
1.962171E+2
2.020031E+2
2.010002E+2
1.932855E+2
1.860338E+2
1.861109E+2
1.913569E+2
1.957542E+2
1.976829E+2
1.989172E+2
1.999973E+2
2.003830E+2
2.020031E+2
2.064004E+2
2.118007E+2
2.144237E+2
2.117235E+2
2.055518E+2
2.003830E+2
1.994572E+2
2.035460E+2
2.101806E+2
2.168924E+2
2.220612E+2
2.217526E+2
2.150408E+2
2.061690E+2
1.979143E+2
1.898911E+2
1.810192E+2
1.731503E+2
1.680587E+2
1.639699E+2
1.590325E+2
1.551752E+2
1.537094E+2
1.534008E+2
1.515493E+2
1.472291E+2
1.426003E+2
1.395145E+2
1.375087E+2
1.345771E+2
1.301798E+2
1.253195E+2
1.209993E+2
1.177592E+2
1.155219E+2
1.141333E+2
1.134390E+2
1.129761E+2
1.119732E+2
1.099674E+2
1.075759E+2
1.055700E+2
1.034099E+2
1.004784E+2
9.746965E+1
9.546385E+1
9.484668E+1
9.484668E+1
9.476953E+1
9.461525E+1
9.407521E+1
9.284087E+1
9.083507E+1
8.852068E+1
8.674631E+1
8.574339E+1
8.481764E+1
8.373760E+1
8.234895E+1
8.119176E+1
8.034316E+1
7.949454E+1
7.818304E+1
7.679442E+1
7.548293E+1
7.409428E+1
7.262851E+1
7.139417E+1
7.046841E+1
7.000552E+1
6.977409E+1
6.931120E+1
6.846260E+1
6.753685E+1
6.684253E+1
6.645679E+1
6.576248E+1
6.468242E+1
6.337093E+1
6.236803E+1
6.198230E+1
6.221374E+1
6.259947E+1
6.252233E+1
6.182801E+1
6.097940E+1
6.043937E+1
6.028508E+1
6.020794E+1
6.020794E+1
6.020794E+1
6.020794E+1
5.997650E+1
5.974505E+1
5.959076E+1
5.928218E+1
5.897359E+1
5.874215E+1
5.866501E+1
5.866501E+1
5.874215E+1
5.851072E+1
5.820212E+1
5.773925E+1
5.719922E+1
5.665919E+1
5.627346E+1
5.596488E+1
5.550200E+1
5.503912E+1
5.442195E+1
5.388193E+1
5.341905E+1
5.326475E+1
5.318761E+1
5.311046E+1
5.272473E+1
5.226185E+1
5.172183E+1
5.133609E+1
5.110465E+1
5.102750E+1
5.095036E+1
5.087322E+1
5.071892E+1
5.033319E+1
4.987031E+1
4.956173E+1
4.948458E+1
4.956173E+1
4.948458E+1
4.925314E+1
4.902170E+1
4.894455E+1
4.886741E+1
4.871311E+1
4.848167E+1
4.832738E+1
4.825023E+1
4.817309E+1
4.809594E+1
4.801880E+1
4.794165E+1
4.786450E+1
4.794165E+1
4.809594E+1
4.817309E+1
4.817309E+1
4.817309E+1
4.817309E+1
4.825023E+1
4.848167E+1
4.863596E+1
4.863596E+1
4.848167E+1
4.825023E+1
4.809594E+1
4.801880E+1
4.794165E+1
4.786450E+1
4.771021E+1
4.755592E+1
4.740162E+1
4.724733E+1
4.701589E+1
4.693874E+1
4.717018E+1
4.747877E+1
4.771021E+1
4.778735E+1
4.763306E+1
4.747877E+1
4.732448E+1
4.709304E+1
4.686160E+1
4.655301E+1
4.639872E+1
4.639872E+1
4.647587E+1
4.670731E+1
4.701589E+1
4.732448E+1
4.747877E+1
4.763306E+1
4.786450E+1
4.832738E+1
4.871311E+1
4.886741E+1
4.917599E+1
4.963887E+1
5.017889E+1
5.064177E+1
5.110465E+1
5.164468E+1
5.241614E+1
5.318761E+1
5.365049E+1
5.411336E+1
5.457624E+1
5.511627E+1
5.573344E+1
5.650490E+1
5.712207E+1
5.758496E+1
5.804783E+1
5.874215E+1
5.974505E+1
6.082511E+1
6.167372E+1
6.213659E+1
6.236803E+1
6.267662E+1
6.367952E+1
6.506816E+1
6.661108E+1
6.853975E+1
7.085414E+1
7.332283E+1
7.525148E+1
7.694872E+1
7.934026E+1
8.327472E+1
8.867496E+1
9.476953E+1
1.014813E+2
1.091959E+2
1.174506E+2
1.259367E+2
1.346543E+2
1.447604E+2
1.565638E+2
1.681358E+2
1.760047E+2
1.785506E+2
1.774705E+2
1.760819E+2
1.759276E+2
1.762362E+2
1.759276E+2
1.753876E+2
1.747704E+2
1.733818E+2
1.707588E+2
1.672100E+2
1.638928E+2
1.613469E+2
1.601126E+2
1.603440E+2
1.619641E+2
1.645099E+2
1.654357E+2
1.635070E+2
1.612698E+2
1.620412E+2
1.650499E+2
1.671329E+2
1.679044E+2
1.699873E+2
1.748476E+2
1.805564E+2
1.847223E+2
1.870367E+2
1.885796E+2
1.898911E+2
1.907397E+2
1.904311E+2
1.895825E+2
1.892739E+2
1.901225E+2
1.920512E+2
1.943656E+2
1.972200E+2
2.003059E+2
2.038546E+2
2.073262E+2
2.107978E+2
2.161209E+2
2.236041E+2
2.305473E+2
2.357161E+2
2.394963E+2
2.420421E+2
2.448965E+2
2.502196E+2
2.607115E+2
2.761408E+2
2.932673E+2
3.107795E+2
3.293718E+2
3.490442E+2
3.704909E+2
3.992665E+2
4.531919E+2
5.476191E+2
6.843997E+2
8.460215E+2
9.801791E+2
1.039196E+3
1.031173E+3
1.005175E+3
9.967656E+2
1.005406E+3
1.013661E+3
1.013198E+3
1.008723E+3
1.006718E+3
1.008106E+3
1.009881E+3
1.010112E+3
1.009341E+3
1.008878E+3
1.008955E+3
1.009186E+3
1.009263E+3
1.009186E+3
1.009109E+3
1.009186E+3
1.009186E+3
1.009109E+3
1.009109E+3
1.009186E+3
1.009263E+3
1.009418E+3
1.009495E+3
1.009495E+3
1.009418E+3
1.009418E+3
1.009495E+3
1.009572E+3
1.009572E+3
1.009495E+3
1.009418E+3
1.009418E+3
1.009495E+3
1.009572E+3
1.009572E+3
1.009495E+3
1.009418E+3
1.009341E+3
1.009418E+3
1.009572E+3
1.009649E+3
1.009572E+3
1.009495E+3
1.009572E+3
1.009649E+3
1.009649E+3
1.009649E+3
1.009649E+3
1.009649E+3
1.009572E+3
1.009572E+3
1.009572E+3
1.009726E+3
1.009803E+3
1.009881E+3
1.009803E+3
1.009726E+3
1.009726E+3
1.009726E+3
1.009803E+3
1.009958E+3
1.009958E+3
1.009958E+3
1.009881E+3
1.009881E+3
1.009881E+3
1.009881E+3
1.009803E+3
1.009803E+3
1.009881E+3
1.009881E+3
1.009881E+3
1.009881E+3
1.009958E+3
1.009958E+3
1.010035E+3
1.010112E+3
1.010189E+3
1.010112E+3
1.010035E+3
1.010035E+3
1.010035E+3
1.010035E+3
1.010035E+3
1.010035E+3
1.010035E+3
1.010112E+3
1.010112E+3
1.010189E+3
1.010266E+3
1.010266E+3
1.010189E+3
1.010112E+3
1.010112E+3
1.010189E+3
1.010266E+3
1.010343E+3
1.010266E+3
1.010189E+3
1.010189E+3
1.010266E+3
1.010343E+3
1.010421E+3
1.010343E+3
1.010343E+3
1.010421E+3
1.010498E+3
1.010498E+3
1.010498E+3
1.010421E+3
1.010266E+3
1.010266E+3
1.010266E+3
1.010189E+3
1.010189E+3
1.010343E+3
1.010421E+3
1.010498E+3
1.010421E+3
1.010343E+3
1.010343E+3
1.010421E+3
1.010575E+3
1.010575E+3
1.010575E+3
1.010652E+3
1.010652E+3
1.010652E+3
1.010652E+3
1.010652E+3
1.010652E+3
1.010729E+3
1.010806E+3
1.010806E+3
1.010806E+3
1.010806E+3
1.010806E+3
1.010884E+3
1.010884E+3
1.010961E+3
1.010884E+3
1.010884E+3
1.010961E+3
1.011038E+3
1.011038E+3
1.010961E+3
1.010961E+3
1.011038E+3
1.011038E+3
1.010961E+3
1.010961E+3
1.010961E+3
1.011038E+3
1.011038E+3
1.011038E+3
1.011038E+3
1.011038E+3
1.011115E+3
1.011115E+3
1.011115E+3
1.011192E+3
1.011192E+3
1.011115E+3
1.011038E+3
1.011038E+3
1.011115E+3
1.011192E+3
1.011269E+3
1.011269E+3
1.011192E+3
1.011192E+3
1.011192E+3
1.011269E+3
1.011269E+3
1.011192E+3
1.011192E+3
1.011346E+3
1.011423E+3
1.011423E+3
1.011423E+3
1.011501E+3
1.011501E+3
1.011423E+3
1.011501E+3
1.011578E+3
1.011655E+3
1.011655E+3
1.011578E+3
1.011501E+3
1.011578E+3
1.011655E+3
1.011655E+3
1.011578E+3
1.011501E+3
1.011501E+3
1.011501E+3
1.011578E+3
1.011578E+3
1.011578E+3
1.011578E+3
1.011655E+3
1.011655E+3
1.011655E+3
1.011732E+3
1.011809E+3
1.011809E+3
1.011732E+3
1.011732E+3
1.011886E+3
1.011964E+3
1.012041E+3
1.012041E+3
1.012041E+3
1.011964E+3
1.011964E+3
1.011964E+3
1.012041E+3
1.012041E+3
1.012041E+3
1.012118E+3
1.012195E+3
1.012272E+3
1.012195E+3
1.012118E+3
1.012118E+3
1.012118E+3
1.012195E+3
1.012195E+3
1.012195E+3
1.012195E+3
1.012195E+3
1.012195E+3
1.012118E+3
1.012118E+3
1.012041E+3
1.012118E+3
1.012195E+3
1.012272E+3
1.012349E+3
1.012349E+3
1.012349E+3
1.012272E+3
1.012272E+3
1.012349E+3
1.012426E+3
1.012426E+3
1.012426E+3
1.012504E+3
1.012504E+3
1.012581E+3
1.012581E+3
1.012504E+3
1.012581E+3
1.012581E+3
1.012581E+3
1.012581E+3
1.012504E+3
1.012504E+3
1.012504E+3
1.012504E+3
1.012504E+3
1.012581E+3
1.012658E+3
1.012658E+3
1.012581E+3
1.012581E+3
1.012581E+3
1.012658E+3
1.012735E+3
1.012812E+3
1.012812E+3
1.012812E+3
1.012812E+3
1.012889E+3
1.012889E+3
1.012889E+3
1.012889E+3
1.013044E+3
1.013121E+3
1.013121E+3
1.013121E+3
1.013044E+3
1.012966E+3
1.012889E+3
1.012966E+3
1.013121E+3
1.013198E+3
1.013121E+3
1.013044E+3
1.013044E+3
1.013121E+3
1.013121E+3
1.013121E+3
1.013044E+3
1.013044E+3
1.013044E+3
1.013121E+3
1.013121E+3
1.013121E+3
1.013121E+3
1.013121E+3
1.013121E+3
1.013198E+3
1.013198E+3
1.013121E+3
1.013044E+3
1.013044E+3
1.013121E+3
1.013275E+3
1.013275E+3
1.013198E+3
1.013198E+3
1.013121E+3
1.013198E+3
1.013198E+3
1.013275E+3
1.013275E+3
1.013275E+3
1.013198E+3
1.013121E+3
1.013044E+3
1.013121E+3
1.013198E+3
1.013352E+3
1.013429E+3
1.013352E+3
1.013275E+3
1.013198E+3
1.013198E+3
1.013275E+3
1.013352E+3
1.013275E+3
1.013275E+3
1.013275E+3
1.013352E+3
1.013429E+3
1.013429E+3
1.013429E+3
1.013429E+3
1.013352E+3
1.013352E+3
1.013275E+3
1.013429E+3
1.013506E+3
1.013584E+3
1.013506E+3
1.013429E+3
1.013352E+3
1.013352E+3
1.013429E+3
1.013506E+3
1.013506E+3
1.013429E+3
1.013429E+3
1.013429E+3
1.013429E+3
1.013429E+3
1.013506E+3
1.013506E+3
1.013506E+3
1.013429E+3
1.013429E+3
1.013429E+3
1.013506E+3
1.013584E+3
1.013738E+3
1.013738E+3
1.013738E+3
1.013661E+3
1.013661E+3
1.013584E+3
1.013584E+3
1.013584E+3
1.013584E+3
1.013661E+3
1.013738E+3
1.013738E+3
1.013738E+3
1.013738E+3
1.013738E+3
1.013738E+3
1.013738E+3
1.013738E+3
1.013661E+3
1.013661E+3
1.013661E+3
1.013661E+3
1.013661E+3
1.013738E+3
1.013815E+3
1.013892E+3
1.013892E+3
1.013892E+3
1.013892E+3
1.013892E+3
1.013892E+3
1.013892E+3
1.013815E+3
1.013815E+3
1.013815E+3
1.013815E+3
1.013815E+3
1.013738E+3
1.013738E+3
1.013815E+3
1.013892E+3
1.013969E+3
1.013969E+3
1.013892E+3
1.013892E+3
1.013892E+3
1.013969E+3
1.013969E+3
1.013969E+3
1.013892E+3
1.013892E+3
1.013892E+3
1.013892E+3
1.013969E+3
1.014046E+3
1.014201E+3
1.014201E+3
1.014201E+3
1.014201E+3
1.014201E+3
1.014201E+3
1.014201E+3
1.014201E+3
1.014278E+3
1.014278E+3
1.014278E+3
1.014278E+3
1.014278E+3
1.014278E+3
1.014355E+3
1.014432E+3
1.014432E+3
1.014278E+3
1.014278E+3
1.014278E+3
1.014278E+3
1.014278E+3
1.014278E+3
1.014278E+3
1.014278E+3
1.014355E+3
1.014355E+3
1.014201E+3
1.014124E+3
1.014124E+3
1.014124E+3
1.014124E+3
1.014124E+3
1.014201E+3
1.014201E+3
1.014201E+3
1.014124E+3
1.014124E+3
1.014201E+3
1.014355E+3
1.014355E+3
1.014355E+3
1.014201E+3
1.014201E+3
1.014201E+3
1.014278E+3
1.014201E+3
1.014201E+3
1.014124E+3
1.014046E+3
1.014124E+3
1.014124E+3
1.014124E+3
1.014124E+3
1.014046E+3
1.014124E+3
1.014201E+3
1.014201E+3
1.014201E+3
1.014201E+3
1.014201E+3
1.014278E+3
1.014278E+3
1.014201E+3
1.014201E+3
1.014201E+3
1.014278E+3
1.014355E+3
1.014355E+3
1.014355E+3
1.014432E+3
1.014509E+3
1.014432E+3
1.014355E+3
1.014278E+3
1.014278E+3
1.014432E+3
1.014509E+3
1.014432E+3
1.014432E+3
1.014355E+3
1.014355E+3
1.014355E+3
1.014278E+3
1.014278E+3
1.014278E+3
1.014278E+3
1.014355E+3
1.014355E+3
1.014278E+3
1.014278E+3
1.014124E+3
1.014124E+3
1.014124E+3
1.014201E+3
1.014201E+3
1.014201E+3
1.014124E+3
1.014046E+3
1.014046E+3
1.014201E+3
1.014201E+3
1.014201E+3
1.014201E+3
1.014201E+3
1.014278E+3
1.014278E+3
1.014278E+3
1.014201E+3
1.014124E+3
1.014201E+3
1.014201E+3
1.014124E+3
1.014124E+3
1.014201E+3
1.014201E+3
1.014046E+3
1.013969E+3
1.013969E+3
1.014046E+3
1.014201E+3
1.014278E+3
1.014201E+3
1.014124E+3
1.014046E+3
1.013969E+3
1.013969E+3
1.013969E+3
1.013969E+3
1.013969E+3
1.013892E+3
1.013815E+3
1.013815E+3
1.013892E+3
1.013969E+3
1.013969E+3
1.013969E+3
1.013969E+3
1.013969E+3
1.013969E+3
1.013892E+3
1.013892E+3
1.013815E+3
1.013815E+3
1.013815E+3
1.013892E+3
1.013892E+3
1.013892E+3
1.013892E+3
1.013815E+3
1.013815E+3
1.013815E+3
1.013815E+3
1.013815E+3
1.013815E+3
1.013738E+3
1.013738E+3
1.013815E+3
1.013892E+3
1.013969E+3
1.013969E+3
1.013815E+3
1.013738E+3
1.013661E+3
1.013661E+3
1.013661E+3
1.013661E+3
1.013661E+3
1.013661E+3
1.013584E+3
1.013584E+3
1.013506E+3
1.013506E+3
1.013506E+3
1.013429E+3
1.013429E+3
1.013429E+3
1.013429E+3
1.013352E+3
1.013352E+3
1.013429E+3
1.013506E+3
1.013506E+3
1.013429E+3
1.013352E+3
1.013198E+3
1.013198E+3
1.013198E+3
1.013275E+3
1.013275E+3
1.013352E+3
1.013429E+3
1.013429E+3
1.013352E+3
1.013198E+3
1.013121E+3
1.013121E+3
1.013121E+3
1.013121E+3
1.013121E+3
1.013121E+3
1.013198E+3
1.013198E+3
1.013121E+3
1.012966E+3
1.013044E+3
1.013121E+3
1.013121E+3
1.013121E+3
1.013044E+3
1.013044E+3
1.013121E+3
1.013198E+3
1.013275E+3
1.013198E+3
1.013121E+3
1.012966E+3
1.012966E+3
1.013121E+3
1.013198E+3
1.013121E+3
1.012966E+3
1.012812E+3
1.012735E+3
1.012812E+3
1.012889E+3
1.012889E+3
1.012889E+3
1.012812E+3
1.012735E+3
1.012658E+3
1.012735E+3
1.012812E+3
1.012735E+3
1.012658E+3
1.012581E+3
1.012581E+3
1.012658E+3
1.012735E+3
1.012658E+3
1.012581E+3
1.012581E+3
1.012581E+3
1.012581E+3
1.012658E+3
1.012658E+3
1.012581E+3
1.012504E+3
1.012504E+3
1.012504E+3
1.012581E+3
1.012581E+3
1.012581E+3
1.012504E+3
1.012504E+3
1.012504E+3
1.012581E+3
1.012658E+3
1.012658E+3
1.012581E+3
1.012581E+3
1.012581E+3
1.012504E+3
1.012426E+3
1.012426E+3
1.012504E+3
1.012581E+3
1.012581E+3
1.012504E+3
1.012426E+3
1.012349E+3
1.012426E+3
1.012504E+3
1.012581E+3
1.012658E+3
1.012581E+3
1.012504E+3
1.012426E+3
1.012426E+3
1.012426E+3
1.012426E+3
1.012349E+3
1.012349E+3
1.012349E+3
1.012349E+3
1.012349E+3
1.012272E+3
1.012272E+3
1.012349E+3
1.012426E+3
1.012426E+3
1.012426E+3
1.012426E+3
1.012426E+3
1.012426E+3
1.012349E+3
1.012272E+3
1.012272E+3
1.012272E+3
1.012272E+3
1.012272E+3
1.012195E+3
1.012041E+3
1.012041E+3
1.012041E+3
1.012041E+3
1.012041E+3
1.012041E+3
1.012041E+3
1.012041E+3
1.012041E+3
1.011964E+3
1.011964E+3
1.011964E+3
1.011964E+3
1.011886E+3
1.011809E+3
1.011886E+3
1.011964E+3
1.011964E+3
1.011886E+3
1.011809E+3
1.011886E+3
1.011886E+3
1.011964E+3
1.011886E+3
1.011886E+3
1.011809E+3
1.011886E+3
1.011964E+3
1.011964E+3
1.011886E+3
1.011809E+3
1.011809E+3
1.011809E+3
1.011809E+3
1.011886E+3
1.011964E+3
1.011964E+3
1.011886E+3
1.011886E+3
1.011886E+3
1.011886E+3
1.011809E+3
1.011809E+3
1.011809E+3
1.011964E+3
1.011964E+3
1.011886E+3
1.011809E+3
1.011809E+3
1.011809E+3
1.011809E+3
1.011655E+3
1.011578E+3
1.011578E+3
1.011578E+3
1.011655E+3
1.011732E+3
1.011655E+3
1.011578E+3
1.011578E+3
1.011501E+3
1.011501E+3
1.011501E+3
1.011501E+3
1.011423E+3
1.011346E+3
1.011346E+3
1.011346E+3
1.011346E+3
1.011269E+3
1.011192E+3
1.011115E+3
1.011115E+3
1.011115E+3
1.011192E+3
1.011192E+3
1.011192E+3
1.011192E+3
1.011192E+3
1.011115E+3
1.011192E+3
1.011269E+3
1.011269E+3
1.011192E+3
1.011115E+3
1.011115E+3
1.011192E+3
1.011192E+3
1.011192E+3
1.011115E+3
1.011115E+3
1.011038E+3
1.011038E+3
1.011115E+3
1.011115E+3
1.011038E+3
1.010961E+3
1.010884E+3
1.010884E+3
1.010961E+3
1.011038E+3
1.011038E+3
1.011038E+3
1.011038E+3
1.011038E+3
1.011038E+3
1.011115E+3
1.011115E+3
1.011115E+3
1.011115E+3
1.011038E+3
1.011038E+3
1.010961E+3
1.010961E+3
1.010884E+3
1.010884E+3
1.010884E+3
1.010884E+3
1.010884E+3
1.010884E+3
1.010884E+3
1.010884E+3
1.010961E+3
1.010961E+3
1.010884E+3
1.010806E+3
1.010729E+3
1.010729E+3
1.010729E+3
1.010652E+3
1.010652E+3
1.010575E+3
1.010498E+3
1.010498E+3
1.010498E+3
1.010421E+3
1.010266E+3
1.010035E+3
1.009803E+3
1.009726E+3
1.009649E+3
1.009572E+3
1.009263E+3
1.008878E+3
1.008646E+3
1.008492E+3
1.008260E+3
1.007798E+3
1.007103E+3
1.006332E+3
1.005329E+3
1.004249E+3
1.003246E+3
1.002320E+3
1.000083E+3
9.961484E+2
9.909025E+2
9.848851E+2
9.750103E+2
9.594268E+2
9.437661E+2
9.381343E+2
9.412202E+2
9.413745E+2
9.255595E+2
8.987897E+2
8.387697E+2
6.496838E+2
3.325349E+2
5.673634E+1
-3.969670E+1
5.433963E+0
6.360238E+1
6.576248E+1
3.467246E+1
1.561729E+1
1.939747E+1
2.865504E+1
2.904077E+1
2.271477E+1
1.800883E+1
1.793168E+1
1.955176E+1
1.986035E+1
1.878030E+1
1.777739E+1
1.762310E+1
1.785454E+1
1.793168E+1
1.770025E+1
1.746881E+1
1.731451E+1
1.716022E+1
1.692878E+1
1.646590E+1
1.561729E+1
1.446009E+1
1.345719E+1
1.284002E+1
1.260858E+1
1.260858E+1
1.260858E+1
1.237714E+1
1.183712E+1
1.121995E+1
1.067992E+1
1.021704E+1
1.006275E+1
1.013990E+1
1.029419E+1
1.044848E+1
1.060277E+1
1.091136E+1
1.121995E+1
1.145139E+1
1.152853E+1
1.137424E+1
1.083421E+1
9.985603E+0
8.982700E+0
8.211235E+0
7.748356E+0
7.362623E+0
6.976893E+0
6.514013E+0
6.205427E+0
6.051134E+0
6.128282E+0
6.282574E+0
6.436867E+0
6.591160E+0
6.899745E+0
7.285479E+0
7.825502E+0
8.596968E+0
9.368431E+0
1.021704E+1
1.106565E+1
1.214570E+1
1.361149E+1
1.538586E+1
1.746881E+1
1.962891E+1
2.163471E+1
2.333194E+1
2.472057E+1
2.564633E+1
2.595491E+1
2.549204E+1
2.456628E+1
2.348623E+1
2.248332E+1
2.155757E+1
2.055466E+1
1.978320E+1
1.932032E+1
1.901174E+1
1.870315E+1
1.839456E+1
1.808598E+1
1.785454E+1
1.731451E+1
1.669734E+1
1.592588E+1
1.523156E+1
1.461439E+1
1.415151E+1
1.368863E+1
1.338005E+1
1.307146E+1
1.284002E+1
1.276287E+1
1.260858E+1
1.230000E+1
1.214570E+1
1.206856E+1
1.199141E+1
1.191427E+1
1.191427E+1
1.183712E+1
1.168283E+1
1.145139E+1
1.129709E+1
1.121995E+1
1.129709E+1
1.137424E+1
1.137424E+1
1.129709E+1
1.114280E+1
1.106565E+1
1.091136E+1
1.091136E+1
1.098851E+1
1.098851E+1
1.091136E+1
1.091136E+1
1.106565E+1
1.114280E+1
1.114280E+1
1.106565E+1
1.083421E+1
1.075707E+1
1.083421E+1
1.083421E+1
1.067992E+1
1.044848E+1
1.029419E+1
1.021704E+1
1.029419E+1
1.029419E+1
1.013990E+1
9.985603E+0
9.908457E+0
9.831310E+0
9.677017E+0
9.522724E+0
9.368431E+0
9.214138E+0
9.059845E+0
8.905552E+0
8.751259E+0
8.751259E+0
8.596968E+0
8.365528E+0
8.211235E+0
8.134089E+0
8.211235E+0
8.211235E+0
8.134089E+0
8.056942E+0
7.902649E+0
7.748356E+0
7.671209E+0
7.594063E+0
7.748356E+0
7.825502E+0
7.902649E+0
7.825502E+0
7.825502E+0
7.979796E+0
8.134089E+0
8.211235E+0
8.288382E+0
8.365528E+0
8.596968E+0
8.905552E+0
9.214138E+0
9.445578E+0
9.522724E+0
9.754164E+0
9.985603E+0
1.029419E+1
1.052563E+1
1.083421E+1
1.098851E+1
1.106565E+1
1.114280E+1
1.121995E+1
1.129709E+1
1.137424E+1
1.152853E+1
1.168283E+1
1.191427E+1
1.199141E+1
1.214570E+1
1.222285E+1
1.230000E+1
1.230000E+1
1.230000E+1
1.230000E+1
1.230000E+1
1.222285E+1
1.206856E+1
1.191427E+1
1.183712E+1
1.183712E+1
1.183712E+1
1.183712E+1
1.160568E+1
1.129709E+1
1.091136E+1
1.067992E+1
1.044848E+1
1.013990E+1
9.831310E+0
9.677017E+0
9.522724E+0
9.291285E+0
9.059845E+0
8.905552E+0
8.674114E+0
8.365528E+0
8.134089E+0
7.979796E+0
7.825502E+0
7.671209E+0
7.516918E+0
7.439770E+0
7.362623E+0
7.362623E+0
7.362623E+0
7.439770E+0
7.362623E+0
7.131186E+0
6.976893E+0
6.899745E+0
7.054037E+0
7.131186E+0
7.054037E+0
6.899745E+0
6.668306E+0
6.436867E+0
6.205427E+0
5.896841E+0
5.511110E+0
5.202523E+0
4.971085E+0
4.739645E+0
4.508206E+0
4.276767E+0
4.045327E+0
3.891034E+0
3.813889E+0
3.736741E+0
3.505302E+0
3.273863E+0
3.042423E+0
2.810985E+0
2.810985E+0
2.733837E+0
2.502399E+0
2.348106E+0
2.270959E+0
2.193813E+0
2.116667E+0
1.962374E+0
1.885226E+0
1.885226E+0
1.962374E+0
1.885226E+0
1.885226E+0
1.808081E+0
1.730934E+0
1.653788E+0
1.576641E+0
1.653788E+0
1.808081E+0
1.730934E+0
1.653788E+0
1.576641E+0
1.653788E+0
1.730934E+0
1.653788E+0
1.499496E+0
1.499496E+0
1.345202E+0
1.268056E+0
1.268056E+0
1.345202E+0
1.499496E+0
1.653788E+0
1.576641E+0
1.345202E+0
1.190909E+0
1.113763E+0
1.113763E+0
1.190909E+0
1.190909E+0
1.268056E+0
1.268056E+0
1.113763E+0
1.113763E+0
1.190909E+0
1.190909E+0
1.113763E+0
9.594698E-1
8.823233E-1
9.594698E-1
1.036616E+0
1.036616E+0
9.594698E-1
8.051767E-1
8.051767E-1
9.594698E-1
9.594698E-1
8.823233E-1
8.051767E-1
7.280312E-1
8.051767E-1
8.823233E-1
8.823233E-1
8.051767E-1
8.051767E-1
8.823233E-1
9.594698E-1
9.594698E-1
8.051767E-1
6.508846E-1
5.737381E-1
6.508846E-1
7.280312E-1
7.280312E-1
6.508846E-1
4.965916E-1
4.194450E-1
3.422985E-1
4.194450E-1
4.965916E-1
4.965916E-1
4.194450E-1
3.422985E-1
4.194450E-1
4.965916E-1
5.737381E-1
4.965916E-1
3.422985E-1
2.651520E-1
2.651520E-1
2.651520E-1
2.651520E-1
1.880055E-1
1.880055E-1
1.880055E-1
1.108589E-1
1.108589E-1
1.108589E-1
1.108589E-1
3.371239E-2
-4.343414E-2
-4.343414E-2
3.371239E-2
1.108589E-1
1.880055E-1
1.880055E-1
1.108589E-1
1.108589E-1
1.108589E-1
1.108589E-1
1.880055E-1
1.880055E-1
2.651520E-1
2.651520E-1
1.108589E-1
-4.343414E-2
-1.977263E-1
-1.977263E-1
-1.977263E-1
-1.205807E-1
-4.343414E-2
3.371239E-2
3.371239E-2
1.108589E-1
1.880055E-1
1.880055E-1
1.108589E-1
-4.343414E-2
-1.977263E-1
-1.205807E-1
-4.343414E-2
-4.343414E-2
-4.343414E-2
3.371239E-2
3.371239E-2
-4.343414E-2
-1.205807E-1
-4.343414E-2
-1.205807E-1
-1.977263E-1
-2.748728E-1
-2.748728E-1
-1.977263E-1
-1.977263E-1
-1.977263E-1
-1.977263E-1
-1.977263E-1
-2.748728E-1
-2.748728E-1
-2.748728E-1
-1.977263E-1
-1.205807E-1
-1.205807E-1
-1.205807E-1
-1.977263E-1
-1.977263E-1
-1.205807E-1
3.371239E-2
-4.343414E-2
-1.205807E-1
-1.977263E-1
-1.205807E-1
-1.205807E-1
-1.977263E-1
-2.748728E-1
-2.748728E-1
-1.977263E-1
-1.977263E-1
-2.748728E-1
-3.520193E-1
-3.520193E-1
-3.520193E-1
-3.520193E-1
-3.520193E-1
-3.520193E-1
-2.748728E-1
-1.977263E-1
-1.977263E-1
-2.748728E-1
-3.520193E-1
-3.520193E-1
-1.205807E-1
3.371239E-2
1.108589E-1
-4.343414E-2
-1.977263E-1
-2.748728E-1
-3.520193E-1
-4.291658E-1
-4.291658E-1
-2.748728E-1
-1.205807E-1
-1.205807E-1
-1.977263E-1
-1.977263E-1
-1.977263E-1
-1.205807E-1
-1.205807E-1
-1.977263E-1
-2.748728E-1
-2.748728E-1
-3.520193E-1
-2.748728E-1
-2.748728E-1
-2.748728E-1
-3.520193E-1
-3.520193E-1
-3.520193E-1
-4.291658E-1
-4.291658E-1
-4.291658E-1
-3.520193E-1
-3.520193E-1
-4.291658E-1
-4.291658E-1
-3.520193E-1
-1.977263E-1
-4.343414E-2
-4.343414E-2
-4.343414E-2
-1.977263E-1
-1.977263E-1
-1.205807E-1
-1.205807E-1
-1.977263E-1
-2.748728E-1
-2.748728E-1
-1.977263E-1
-1.205807E-1
-1.977263E-1
-1.205807E-1
-4.343414E-2
-1.205807E-1
-2.748728E-1
-2.748728E-1
-2.748728E-1
-1.977263E-1
-1.205807E-1
-2.748728E-1
-4.291658E-1
-4.291658E-1
-2.748728E-1
-1.977263E-1
-1.977263E-1
-3.520193E-1
-4.291658E-1
-3.520193E-1
-3.520193E-1
-2.748728E-1
-2.748728E-1
-2.748728E-1
-2.748728E-1
-1.977263E-1
-1.977263E-1
-1.977263E-1
-3.520193E-1
-4.291658E-1
-5.063124E-1
-3.520193E-1
-2.748728E-1
-3.520193E-1
-5.063124E-1
-5.834589E-1
-6.606054E-1
-5.834589E-1
-4.291658E-1
-2.748728E-1
-2.748728E-1
-3.520193E-1
-5.063124E-1
-5.063124E-1
-4.291658E-1
-3.520193E-1
-3.520193E-1
-5.063124E-1
-5.834589E-1
-5.834589E-1
-5.834589E-1
-5.063124E-1
-4.291658E-1
-3.520193E-1
-3.520193E-1
-3.520193E-1
-4.291658E-1
-4.291658E-1
-3.520193E-1
-4.291658E-1
-4.291658E-1
-4.291658E-1
-4.291658E-1
-4.291658E-1
-5.063124E-1
-5.834589E-1
-5.834589E-1
-2.748728E-1
-1.205807E-1
-1.205807E-1
-1.977263E-1
-2.748728E-1
-3.520193E-1
-3.520193E-1
-3.520193E-1
-2.748728E-1
-2.748728E-1
-2.748728E-1
-4.291658E-1
-4.291658E-1
-4.291658E-1
-4.291658E-1
-5.063124E-1
-4.291658E-1
-2.748728E-1
-1.977263E-1
-1.977263E-1
-1.205807E-1
-1.205807E-1
-1.977263E-1
-1.977263E-1
-1.977263E-1
-1.205807E-1
3.371239E-2
-4.343414E-2
-1.205807E-1
-1.205807E-1
-1.205807E-1
-4.343414E-2
-4.343414E-2
-1.205807E-1
-1.205807E-1
-1.205807E-1
-4.343414E-2
-1.205807E-1
-1.977263E-1
-2.748728E-1
-2.748728E-1
-1.977263E-1
-1.205807E-1
-1.977263E-1
-1.205807E-1
-1.205807E-1
-1.205807E-1
-1.977263E-1
-2.748728E-1
-2.748728E-1
-1.205807E-1
-1.205807E-1
-1.977263E-1
-1.977263E-1
-1.977263E-1
-1.977263E-1
-2.748728E-1
-2.748728E-1
-3.520193E-1
-3.520193E-1
-3.520193E-1
-3.520193E-1
-2.748728E-1
-2.748728E-1
-2.748728E-1
-2.748728E-1
-1.977263E-1
-1.205807E-1
-1.205807E-1
-1.977263E-1
-2.748728E-1
-2.748728E-1
-1.977263E-1
-1.205807E-1
-1.205807E-1
-1.205807E-1
-1.977263E-1
-1.977263E-1
-2.748728E-1
-1.977263E-1
-2.748728E-1
-2.748728E-1
-1.977263E-1
-1.205807E-1
-4.343414E-2
-4.343414E-2
-1.205807E-1
-2.748728E-1
-3.520193E-1
-4.291658E-1
-4.291658E-1
-3.520193E-1
-1.205807E-1
3.371239E-2
3.371239E-2
3.371239E-2
-4.343414E-2
-1.205807E-1
-1.977263E-1
-1.977263E-1
-1.977263E-1
-2.748728E-1
-4.291658E-1
-4.291658E-1
-2.748728E-1
-1.205807E-1
-1.205807E-1
-3.520193E-1
-5.063124E-1
-4.291658E-1
-2.748728E-1
-1.977263E-1
-3.520193E-1
-5.063124E-1
-5.063124E-1
-4.291658E-1
-2.748728E-1
-1.977263E-1
-1.977263E-1
-1.205807E-1
-1.205807E-1
-1.977263E-1
-2.748728E-1
-3.520193E-1
-2.748728E-1
-1.977263E-1
-1.205807E-1
-1.977263E-1
-2.748728E-1
-3.520193E-1
-4.291658E-1
-4.291658E-1
-4.291658E-1
-4.291658E-1
-4.291658E-1
-4.291658E-1
-4.291658E-1
-4.291658E-1
-4.291658E-1
-3.520193E-1
-1.977263E-1
-1.977263E-1
-2.748728E-1
-3.520193E-1
-2.748728E-1
-1.205807E-1
-1.205807E-1
-1.977263E-1
-3.520193E-1
-4.291658E-1
-3.520193E-1
-1.977263E-1
-1.205807E-1
-1.205807E-1
-2.748728E-1
-2.748728E-1
-1.977263E-1
-1.205807E-1
-4.343414E-2
3.371239E-2
-4.343414E-2
-1.205807E-1
-1.977263E-1
-2.748728E-1
-1.205807E-1
-1.205807E-1
-2.748728E-1
-4.291658E-1
-5.063124E-1
-3.520193E-1
-2.748728E-1
-2.748728E-1
-3.520193E-1
-4.291658E-1
-4.291658E-1
-2.748728E-1
-1.977263E-1
-1.205807E-1
-1.977263E-1
-1.977263E-1
-1.977263E-1
-2.748728E-1
-1.977263E-1
-1.977263E-1
-2.748728E-1
-2.748728E-1
-2.748728E-1
-1.977263E-1
-1.977263E-1
-2.748728E-1
-3.520193E-1
-3.520193E-1
-3.520193E-1
-2.748728E-1
-2.748728E-1
-2.748728E-1
-3.520193E-1
-4.291658E-1
-5.834589E-1
-5.834589E-1
-5.063124E-1
-4.291658E-1
-4.291658E-1
-5.063124E-1
-5.063124E-1
-5.063124E-1
-4.291658E-1
-3.520193E-1
-3.520193E-1
-2.748728E-1
-1.977263E-1
-1.205807E-1
-4.343414E-2
-4.343414E-2
-1.205807E-1
-1.205807E-1
-1.977263E-1
-2.748728E-1
-3.520193E-1
-3.520193E-1
-3.520193E-1
-3.520193E-1
-4.291658E-1
-5.834589E-1
-5.834589E-1
-4.291658E-1
-2.748728E-1
-1.977263E-1
-2.748728E-1
-4.291658E-1
-4.291658E-1
-2.748728E-1
-2.748728E-1
-3.520193E-1
-5.063124E-1
-5.063124E-1
-4.291658E-1
-3.520193E-1
-2.748728E-1
-2.748728E-1
-2.748728E-1
-2.748728E-1
-4.291658E-1
-5.063124E-1
-3.520193E-1
-2.748728E-1
-2.748728E-1
-4.291658E-1
-4.291658E-1
-4.291658E-1
-5.063124E-1
-5.063124E-1
-3.520193E-1
-3.520193E-1
-4.291658E-1
-5.063124E-1
-5.063124E-1
-3.520193E-1
-2.748728E-1
-2.748728E-1
-2.748728E-1
-2.748728E-1
-2.748728E-1
-2.748728E-1
-3.520193E-1
-3.520193E-1
-3.520193E-1
-2.748728E-1
-2.748728E-1
-2.748728E-1
-3.520193E-1
-4.291658E-1
-5.063124E-1
-4.291658E-1
-2.748728E-1
-1.977263E-1
-3.520193E-1
-4.291658E-1
-4.291658E-1
-4.291658E-1
-3.520193E-1
-1.977263E-1
-2.748728E-1
-4.291658E-1
-6.606054E-1
-6.606054E-1
-4.291658E-1
-1.977263E-1
-1.977263E-1
-3.520193E-1
-5.063124E-1
-5.063124E-1
-3.520193E-1
-1.205807E-1
-1.977263E-1
-4.291658E-1
-5.063124E-1
-3.520193E-1
-1.977263E-1
-1.205807E-1
-1.977263E-1
-2.748728E-1
-3.520193E-1
-2.748728E-1
-1.205807E-1
-1.205807E-1
-1.977263E-1
-2.748728E-1
-2.748728E-1
-2.748728E-1
-2.748728E-1
-2.748728E-1
-2.748728E-1
-2.748728E-1
-2.748728E-1
-1.977263E-1
-1.977263E-1
-1.205807E-1
-1.205807E-1
-1.205807E-1
-4.343414E-2
-1.205807E-1
-1.205807E-1
-1.205807E-1
-4.343414E-2
-4.343414E-2
-4.343414E-2
-1.205807E-1
-1.977263E-1
-2.748728E-1
-3.520193E-1
-3.520193E-1
-2.748728E-1
-1.977263E-1
-1.977263E-1
-3.520193E-1
-4.291658E-1
-3.520193E-1
-2.748728E-1
-3.520193E-1
-4.291658E-1
-5.063124E-1
-3.520193E-1
-1.977263E-1
-1.977263E-1
-3.520193E-1
-3.520193E-1
-3.520193E-1
-3.520193E-1
-3.520193E-1
-2.748728E-1
-1.977263E-1
-1.977263E-1
-3.520193E-1
-4.291658E-1
-3.520193E-1
-2.748728E-1
-3.520193E-1
-5.834589E-1
-7.377510E-1
-6.606054E-1
-5.063124E-1
-3.520193E-1
-3.520193E-1
-5.063124E-1
-5.834589E-1
-5.063124E-1
-4.291658E-1
-3.520193E-1
-3.520193E-1
-3.520193E-1
-3.520193E-1
-2.748728E-1
-2.748728E-1
-3.520193E-1
-4.291658E-1
-5.063124E-1
-4.291658E-1
-3.520193E-1
-3.520193E-1
-3.520193E-1
-4.291658E-1
-5.063124E-1
-4.291658E-1
-2.748728E-1
-1.977263E-1
-2.748728E-1
-4.291658E-1
-5.063124E-1
-4.291658E-1
-1.977263E-1
3.371239E-2
3.371239E-2
-1.977263E-1
-3.520193E-1
-5.063124E-1
-4.291658E-1
-3.520193E-1
-2.748728E-1
-2.748728E-1
-3.520193E-1
-3.520193E-1
-3.520193E-1
-2.748728E-1
-2.748728E-1
-2.748728E-1
-2.748728E-1
-3.520193E-1
-5.063124E-1
-5.834589E-1
-5.063124E-1
-3.520193E-1
-1.205807E-1
-1.205807E-1
-1.977263E-1
-2.748728E-1
-1.977263E-1
-1.977263E-1
-1.977263E-1
-2.748728E-1
-2.748728E-1
-3.520193E-1
-4.291658E-1
-4.291658E-1
-4.291658E-1
-4.291658E-1
-4.291658E-1
-5.063124E-1
-5.063124E-1
-5.834589E-1
-5.834589E-1
-5.834589E-1
-4.291658E-1
-3.520193E-1
-1.977263E-1
-1.977263E-1
-1.977263E-1
-2.748728E-1
-3.520193E-1
-4.291658E-1
-4.291658E-1
-4.291658E-1
-3.520193E-1
-4.291658E-1
-5.063124E-1
-4.291658E-1
-4.291658E-1
-4.291658E-1
-5.063124E-1
-5.063124E-1
-5.834589E-1
-5.063124E-1
-4.291658E-1
-4.291658E-1
-4.291658E-1
-4.291658E-1
-5.063124E-1
-5.063124E-1
-5.063124E-1
-3.520193E-1
-2.748728E-1
-3.520193E-1
-4.291658E-1
-4.291658E-1
-4.291658E-1
-3.520193E-1
-3.520193E-1
-3.520193E-1
-2.748728E-1
-1.205807E-1
-1.205807E-1
-1.205807E-1
-1.977263E-1
-2.748728E-1
-4.291658E-1
-4.291658E-1
-3.520193E-1
-3.520193E-1
-3.520193E-1
-3.520193E-1
-2.748728E-1
-1.977263E-1
-1.205807E-1
-1.977263E-1
-2.748728E-1
-1.977263E-1
-1.205807E-1
-1.205807E-1
-2.748728E-1
-3.520193E-1
-2.748728E-1
-1.977263E-1
-1.205807E-1
-1.977263E-1
-2.748728E-1
-2.748728E-1
-1.977263E-1
-1.205807E-1
-4.343414E-2
-4.343414E-2
-4.343414E-2
-1.977263E-1
-1.977263E-1
-1.977263E-1
-1.205807E-1
-1.205807E-1
-1.977263E-1
-2.748728E-1
-3.520193E-1
-3.520193E-1
-4.291658E-1
-4.291658E-1
-3.520193E-1
-2.748728E-1
-1.977263E-1
-1.977263E-1
-1.205807E-1
-1.205807E-1
-4.343414E-2
-4.343414E-2
-1.205807E-1
-1.205807E-1
-1.205807E-1
-4.343414E-2
-4.343414E-2
-4.343414E-2
-1.205807E-1
-1.205807E-1
-1.977263E-1
-1.977263E-1
-1.977263E-1
-1.205807E-1
-1.977263E-1
-2.748728E-1
-2.748728E-1
-2.748728E-1
-1.977263E-1
-4.343414E-2
-4.343414E-2
-4.343414E-2
-4.343414E-2
3.371239E-2
3.371239E-2
-1.977263E-1
-3.520193E-1
-3.520193E-1
-2.748728E-1
-4.343414E-2
1.108589E-1
3.371239E-2
-1.205807E-1
-3.520193E-1
-3.520193E-1
-1.977263E-1
-4.343414E-2
-4.343414E-2
-4.343414E-2
-4.343414E-2
-4.343414E-2
-4.343414E-2
-4.343414E-2
-1.205807E-1
-1.205807E-1
-1.205807E-1
-1.205807E-1
-1.205807E-1
-4.343414E-2
3.371239E-2
-4.343414E-2
-1.205807E-1
-1.205807E-1
-1.205807E-1
-1.205807E-1
-1.205807E-1
-1.205807E-1
-1.205807E-1
-1.205807E-1
-4.343414E-2
-1.205807E-1
-1.205807E-1
-1.205807E-1
-1.205807E-1
-1.205807E-1
-1.205807E-1
-1.205807E-1
-4.343414E-2
-1.205807E-1
-1.977263E-1
-1.977263E-1
-1.977263E-1
-1.205807E-1
-4.343414E-2
-4.343414E-2
-1.205807E-1
-1.977263E-1
-2.748728E-1
-1.977263E-1
-4.343414E-2
1.108589E-1
3.371239E-2
-1.205807E-1
-1.205807E-1
-1.205807E-1
-1.205807E-1
-1.977263E-1
-2.748728E-1
-3.520193E-1
-3.520193E-1
-2.748728E-1
-1.977263E-1
-1.977263E-1
-1.205807E-1
-1.977263E-1
-2.748728E-1
-3.520193E-1
-2.748728E-1
-1.977263E-1
-2.748728E-1
-4.291658E-1
-5.063124E-1
-5.834589E-1
-5.063124E-1
-3.520193E-1
-2.748728E-1
-2.748728E-1
-2.748728E-1
-3.520193E-1
-3.520193E-1
-1.977263E-1
-1.977263E-1
-2.748728E-1
-3.520193E-1
-3.520193E-1
-2.748728E-1
-1.977263E-1
-1.977263E-1
-2.748728E-1
-2.748728E-1
-3.520193E-1
-4.291658E-1
-5.063124E-1
-5.063124E-1
-3.520193E-1
-2.748728E-1
-3.520193E-1
-4.291658E-1
-5.834589E-1
-5.063124E-1
-3.520193E-1
-2.748728E-1
-2.748728E-1
-2.748728E-1
-3.520193E-1
-3.520193E-1
-4.291658E-1
-4.291658E-1
-4.291658E-1
-3.520193E-1
-2.748728E-1
-3.520193E-1
-5.063124E-1
-4.291658E-1
-3.520193E-1
-3.520193E-1
-4.291658E-1
-5.834589E-1
-5.834589E-1
-5.063124E-1
-4.291658E-1
-4.291658E-1
-4.291658E-1
-4.291658E-1
-3.520193E-1
-2.748728E-1
-1.205807E-1
-1.977263E-1
-2.748728E-1
-3.520193E-1
-3.520193E-1
-3.520193E-1
-3.520193E-1
-4.291658E-1
-5.063124E-1
-5.063124E-1
-3.520193E-1
-3.520193E-1
-4.291658E-1
-5.063124E-1
-5.834589E-1
-5.834589E-1
-5.063124E-1
-5.063124E-1
-4.291658E-1
-3.520193E-1
-3.520193E-1
-4.291658E-1
-4.291658E-1
-4.291658E-1
-4.291658E-1
-4.291658E-1
-5.063124E-1
-5.834589E-1
-5.063124E-1
-4.291658E-1
-4.291658E-1
-5.834589E-1
-7.377510E-1
-8.148985E-1
-6.606054E-1
-5.063124E-1
-5.063124E-1
-6.606054E-1
-7.377510E-1
-5.834589E-1
-4.291658E-1
-4.291658E-1
-5.063124E-1
-5.834589E-1
-6.606054E-1
-5.834589E-1
-4.291658E-1
-2.748728E-1
-2.748728E-1
-3.520193E-1
-4.291658E-1
-3.520193E-1
-2.748728E-1
-1.977263E-1
-2.748728E-1
-4.291658E-1
-5.063124E-1
-4.291658E-1
-4.291658E-1
-4.291658E-1
-3.520193E-1
-2.748728E-1
-2.748728E-1
-3.520193E-1
-2.748728E-1
-1.977263E-1
-1.977263E-1
-1.977263E-1
-2.748728E-1
-3.520193E-1
-3.520193E-1
-3.520193E-1
-2.748728E-1
-1.977263E-1
-2.748728E-1
-2.748728E-1
-2.748728E-1
-1.977263E-1
-1.977263E-1
-2.748728E-1
-3.520193E-1
-2.748728E-1
-1.977263E-1
-1.205807E-1
-1.205807E-1
-4.343414E-2
-1.205807E-1
-2.748728E-1
-2.748728E-1
-1.205807E-1
-4.343414E-2
-1.977263E-1
-3.520193E-1
-5.063124E-1
-5.063124E-1
-4.291658E-1
-2.748728E-1
-2.748728E-1
-2.748728E-1
-2.748728E-1
-2.748728E-1
-2.748728E-1
-2.748728E-1
-2.748728E-1
-2.748728E-1
-3.520193E-1
-2.748728E-1
-2.748728E-1
-1.977263E-1
-1.205807E-1
-4.343414E-2
-4.343414E-2
-1.205807E-1
-2.748728E-1
-3.520193E-1
-4.291658E-1
-3.520193E-1
-3.520193E-1
-3.520193E-1
-3.520193E-1
-3.520193E-1
-2.748728E-1
-2.748728E-1
-2.748728E-1
-3.520193E-1
-4.291658E-1
-3.520193E-1
-3.520193E-1
-3.520193E-1
-4.291658E-1
-4.291658E-1
-3.520193E-1
-3.520193E-1
-4.291658E-1
-4.291658E-1
-4.291658E-1
-3.520193E-1
-2.748728E-1
-2.748728E-1
-4.291658E-1
-4.291658E-1
-3.520193E-1
-3.520193E-1
-3.520193E-1
-4.291658E-1
-5.063124E-1
-5.834589E-1
-5.063124E-1
-4.291658E-1
-3.520193E-1
-4.291658E-1
-5.834589E-1
-6.606054E-1
-5.063124E-1
-3.520193E-1
-2.748728E-1
-1.977263E-1
-2.748728E-1
-3.520193E-1
-2.748728E-1
-1.977263E-1
-2.748728E-1
-4.291658E-1
-5.063124E-1
-5.063124E-1
-4.291658E-1
-3.520193E-1
-2.748728E-1
-2.748728E-1
-4.291658E-1
-5.063124E-1
-5.834589E-1
-4.291658E-1
-3.520193E-1
-4.291658E-1
-5.063124E-1
-5.834589E-1
-4.291658E-1
-1.977263E-1
-1.205807E-1
-1.205807E-1
-1.977263E-1
-4.291658E-1
-6.606054E-1
-6.606054E-1
-4.291658E-1
-2.748728E-1
-2.748728E-1
-3.520193E-1
-3.520193E-1
-2.748728E-1
-1.977263E-1
-1.205807E-1
-2.748728E-1
-4.291658E-1
-3.520193E-1
-3.520193E-1
-3.520193E-1
-4.291658E-1
-4.291658E-1
-4.291658E-1
-5.063124E-1
-5.834589E-1
-5.834589E-1
-5.063124E-1
-4.291658E-1
-4.291658E-1
-5.063124E-1
-5.834589E-1
-5.063124E-1
-4.291658E-1
-3.520193E-1
-3.520193E-1
-4.291658E-1
-4.291658E-1
-3.520193E-1
-3.520193E-1
-3.520193E-1
-3.520193E-1
-4.291658E-1
-4.291658E-1
-4.291658E-1
-4.291658E-1
-4.291658E-1
-3.520193E-1
-4.291658E-1
-3.520193E-1
-3.520193E-1
-2.748728E-1
-3.520193E-1
-3.520193E-1
-3.520193E-1
-2.748728E-1
-1.977263E-1
-2.748728E-1
-3.520193E-1
-4.291658E-1
-5.063124E-1
-5.834589E-1
-6.606054E-1
-5.834589E-1
-4.291658E-1
-4.291658E-1
-4.291658E-1
-3.520193E-1
-2.748728E-1
-1.977263E-1
-2.748728E-1
-2.748728E-1
-2.748728E-1
-2.748728E-1
-2.748728E-1
-1.977263E-1
-1.205807E-1
-1.205807E-1
-1.977263E-1
-2.748728E-1
-2.748728E-1
-1.977263E-1
-1.205807E-1
-1.977263E-1
-3.520193E-1
-4.291658E-1
-4.291658E-1
-4.291658E-1
-4.291658E-1
-4.291658E-1
-3.520193E-1
-1.977263E-1
-1.205807E-1
-1.205807E-1
-1.977263E-1
-1.977263E-1
-1.977263E-1
-4.343414E-2
-4.343414E-2
-1.977263E-1
-3.520193E-1
-2.748728E-1
-4.343414E-2
3.371239E-2
-4.343414E-2
-1.977263E-1
-2.748728E-1
-2.748728E-1
-2.748728E-1
-1.977263E-1
-2.748728E-1
-3.520193E-1
-3.520193E-1
-2.748728E-1
-2.748728E-1
-3.520193E-1
-4.291658E-1
-4.291658E-1
-3.520193E-1
-3.520193E-1
-3.520193E-1
-4.291658E-1
-4.291658E-1
-4.291658E-1
-4.291658E-1
-4.291658E-1
-4.291658E-1
-4.291658E-1
-3.520193E-1
-2.748728E-1
-1.977263E-1
-1.977263E-1
-1.205807E-1
-1.205807E-1
-2.748728E-1
-3.520193E-1
-4.291658E-1
-3.520193E-1
-2.748728E-1
-3.520193E-1
-5.834589E-1
-6.606054E-1
-5.063124E-1
-3.520193E-1
-4.291658E-1
-5.834589E-1
-6.606054E-1
-5.834589E-1
-5.063124E-1
-5.834589E-1
-5.834589E-1
-5.834589E-1
-4.291658E-1
-3.520193E-1
-4.291658E-1
-4.291658E-1
-2.748728E-1
-1.977263E-1
-2.748728E-1
-5.063124E-1
-7.377510E-1
-7.377510E-1
-5.063124E-1
-4.291658E-1
-4.291658E-1
-4.291658E-1
-5.063124E-1
-4.291658E-1
-4.291658E-1
-5.063124E-1
-5.834589E-1
-4.291658E-1
-1.977263E-1
-1.205807E-1
-1.205807E-1
-1.977263E-1
-2.748728E-1
-2.748728E-1
-1.977263E-1
-1.205807E-1
-1.205807E-1
-2.748728E-1
-4.291658E-1
-5.063124E-1
-5.063124E-1
-4.291658E-1
-3.520193E-1
-3.520193E-1
-3.520193E-1
-3.520193E-1
-2.748728E-1
-1.977263E-1
-1.977263E-1
-2.748728E-1
-3.520193E-1
-3.520193E-1
-4.291658E-1
-4.291658E-1
-3.520193E-1
-2.748728E-1
-2.748728E-1
-2.748728E-1
-3.520193E-1
-2.748728E-1
-1.977263E-1
-1.977263E-1
-2.748728E-1
-3.520193E-1
-3.520193E-1
-2.748728E-1
-2.748728E-1
-3.520193E-1
-4.291658E-1
-4.291658E-1
-4.291658E-1
-3.520193E-1
-3.520193E-1
-4.291658E-1
-3.520193E-1
-2.748728E-1
-1.977263E-1
-1.977263E-1
-1.977263E-1
-2.748728E-1
-3.520193E-1
-4.291658E-1
-4.291658E-1
-3.520193E-1
-3.520193E-1
-3.520193E-1
-3.520193E-1
-3.520193E-1
-3.520193E-1
-3.520193E-1
-3.520193E-1
-3.520193E-1
-3.520193E-1
-3.520193E-1
-3.520193E-1
-2.748728E-1
-2.748728E-1
-2.748728E-1
-4.291658E-1
-5.063124E-1
-5.063124E-1
-4.291658E-1
-3.520193E-1
-3.520193E-1
-3.520193E-1
-3.520193E-1
-4.291658E-1
-5.063124E-1
-5.063124E-1
-5.063124E-1
-5.063124E-1
-5.063124E-1
-5.063124E-1
-3.520193E-1
-1.977263E-1
-1.977263E-1
-3.520193E-1
-5.063124E-1
-5.834589E-1
-5.834589E-1
-5.834589E-1
-5.063124E-1
-3.520193E-1
-3.520193E-1
-3.520193E-1
-4.291658E-1
-5.063124E-1
-4.291658E-1
-3.520193E-1
-2.748728E-1
-2.748728E-1
-4.291658E-1
-4.291658E-1
-4.291658E-1
-4.291658E-1
-4.291658E-1
-5.063124E-1
-5.063124E-1
-4.291658E-1
-3.520193E-1
-3.520193E-1
-4.291658E-1
-5.063124E-1
-4.291658E-1
-4.291658E-1
-3.520193E-1
-3.520193E-1
-2.748728E-1
-1.977263E-1
-2.748728E-1
-2.748728E-1
-3.520193E-1
-3.520193E-1
-3.520193E-1
-3.520193E-1
-3.520193E-1
-2.748728E-1
-1.205807E-1
-1.977263E-1
-2.748728E-1
-4.291658E-1
-5.063124E-1
-4.291658E-1
-4.291658E-1
-4.291658E-1
-4.291658E-1
-4.291658E-1
-4.291658E-1
-4.291658E-1
-4.291658E-1
-5.063124E-1
-5.834589E-1
-6.606054E-1
-6.606054E-1
-5.063124E-1
-4.291658E-1
-3.520193E-1
-3.520193E-1
-3.520193E-1
-4.291658E-1
-5.063124E-1
-5.063124E-1
-4.291658E-1
-4.291658E-1
-5.063124E-1
-5.063124E-1
-4.291658E-1
-3.520193E-1
-2.748728E-1
-1.205807E-1
-1.205807E-1
-1.977263E-1
-3.520193E-1
-3.520193E-1
-2.748728E-1
-1.205807E-1
-4.343414E-2
-1.205807E-1
-1.977263E-1
-3.520193E-1
-3.520193E-1
-2.748728E-1
-2.748728E-1
-2.748728E-1
-1.977263E-1
-1.205807E-1
-1.977263E-1
-2.748728E-1
-4.291658E-1
-4.291658E-1
-3.520193E-1
-1.977263E-1
-1.977263E-1
-1.977263E-1
-1.977263E-1
-4.343414E-2
3.371239E-2
-4.343414E-2
-1.977263E-1
-2.748728E-1
-1.977263E-1
-2.748728E-1
-4.291658E-1
-4.291658E-1
-3.520193E-1
-2.748728E-1
-4.291658E-1
-5.834589E-1
-5.834589E-1
-5.834589E-1
-5.063124E-1
-4.291658E-1
-3.520193E-1
-2.748728E-1
-2.748728E-1
-2.748728E-1
-2.748728E-1
-3.520193E-1
-3.520193E-1
-3.520193E-1
-3.520193E-1
-3.520193E-1
-2.748728E-1
-1.977263E-1
-1.205807E-1
-1.977263E-1
-5.063124E-1
-6.606054E-1
-6.606054E-1
-5.063124E-1
-3.520193E-1
-4.291658E-1
-5.063124E-1
-4.291658E-1
-3.520193E-1
-1.977263E-1
-1.977263E-1
-2.748728E-1
-3.520193E-1
-2.748728E-1
-2.748728E-1
-3.520193E-1
-3.520193E-1
-3.520193E-1
-3.520193E-1
-2.748728E-1
-1.977263E-1
-1.977263E-1
-1.977263E-1
-1.977263E-1
-1.205807E-1
-1.205807E-1
-1.205807E-1
-1.205807E-1
-1.205807E-1
-4.343414E-2
3.371239E-2
1.108589E-1
1.880055E-1
1.880055E-1
2.651520E-1
2.651520E-1
1.880055E-1
1.108589E-1
3.371239E-2
3.371239E-2
1.108589E-1
2.651520E-1
2.651520E-1
1.880055E-1
1.108589E-1
1.108589E-1
2.651520E-1
2.651520E-1
1.880055E-1
3.371239E-2
3.371239E-2
3.371239E-2
1.108589E-1
1.880055E-1
1.880055E-1
3.371239E-2
-1.205807E-1
-4.343414E-2
1.108589E-1
1.880055E-1
1.880055E-1
1.880055E-1
3.371239E-2
-4.343414E-2
3.371239E-2
3.371239E-2
1.108589E-1
3.371239E-2
-4.343414E-2
-4.343414E-2
1.108589E-1
1.880055E-1
1.880055E-1
1.880055E-1
1.880055E-1
2.651520E-1
3.422985E-1
2.651520E-1
1.880055E-1
1.880055E-1
4.194450E-1
6.508846E-1
8.823233E-1
9.594698E-1
1.036616E+0
1.113763E+0
1.190909E+0
1.345202E+0
1.499496E+0
1.576641E+0
1.653788E+0
1.576641E+0
1.576641E+0
1.653788E+0
1.808081E+0
1.885226E+0
1.730934E+0
1.499496E+0
1.345202E+0
1.345202E+0
1.499496E+0
1.499496E+0
1.422348E+0
1.422348E+0
1.422348E+0
1.576641E+0
1.653788E+0
1.730934E+0
1.730934E+0
1.730934E+0
1.730934E+0
1.808081E+0
1.885226E+0
2.039520E+0
2.116667E+0
2.116667E+0
1.962374E+0
1.885226E+0
1.962374E+0
2.039520E+0
2.116667E+0
2.193813E+0
2.270959E+0
2.579545E+0
2.888130E+0
3.119570E+0
3.273863E+0
3.428156E+0
3.582448E+0
3.813889E+0
4.045327E+0
4.353913E+0
4.739645E+0
5.125378E+0
5.511110E+0
5.819696E+0
5.973989E+0
6.128282E+0
6.359720E+0
6.591160E+0
6.745452E+0
6.899745E+0
7.131186E+0
7.285479E+0
7.439770E+0
7.671209E+0
7.748356E+0
7.825502E+0
7.825502E+0
7.748356E+0
7.748356E+0
7.671209E+0
7.516918E+0
7.516918E+0
7.594063E+0
7.594063E+0
7.594063E+0
7.516918E+0
7.439770E+0
7.516918E+0
7.516918E+0
7.516918E+0
7.516918E+0
7.516918E+0
7.594063E+0
7.671209E+0
7.671209E+0
7.671209E+0
7.671209E+0
7.825502E+0
7.825502E+0
7.594063E+0
7.516918E+0
7.594063E+0
7.825502E+0
7.979796E+0
7.979796E+0
7.902649E+0
7.979796E+0
7.979796E+0
7.825502E+0
7.748356E+0
7.748356E+0
7.825502E+0
7.902649E+0
7.979796E+0
8.134089E+0
8.211235E+0
8.134089E+0
7.979796E+0
7.979796E+0
8.056942E+0
8.134089E+0
8.134089E+0
8.056942E+0
7.979796E+0
7.902649E+0
7.902649E+0
7.979796E+0
7.979796E+0
7.902649E+0
7.902649E+0
7.902649E+0
8.056942E+0
8.211235E+0
8.211235E+0
8.056942E+0
7.825502E+0
7.825502E+0
7.902649E+0
7.979796E+0
7.979796E+0
7.902649E+0
7.825502E+0
7.902649E+0
7.979796E+0
8.056942E+0
8.056942E+0
7.979796E+0
7.979796E+0
7.979796E+0
7.979796E+0
7.902649E+0
7.902649E+0
7.979796E+0
7.979796E+0
7.902649E+0
7.902649E+0
7.979796E+0
8.134089E+0
8.288382E+0
8.365528E+0
8.365528E+0
8.365528E+0
8.442675E+0
8.442675E+0
8.365528E+0
8.288382E+0
8.211235E+0
8.211235E+0
8.365528E+0
8.519819E+0
8.596968E+0
8.674114E+0
8.828407E+0
8.828407E+0
8.751259E+0
8.751259E+0
8.828407E+0
8.982700E+0
9.214138E+0
9.522724E+0
9.831310E+0
9.985603E+0
1.006275E+1
1.006275E+1
1.013990E+1
1.029419E+1
1.044848E+1
1.067992E+1
1.091136E+1
1.114280E+1
1.129709E+1
1.152853E+1
1.199141E+1
1.237714E+1
1.260858E+1
1.284002E+1
1.307146E+1
1.345719E+1
1.392007E+1
1.422866E+1
1.446009E+1
1.476868E+1
1.507727E+1
1.546300E+1
1.600303E+1
1.669734E+1
1.746881E+1
1.839456E+1
1.939747E+1
2.047752E+1
2.163471E+1
2.294621E+1
2.472057E+1
2.703497E+1
3.027512E+1
3.420958E+1
3.852978E+1
4.354430E+1
4.948458E+1
5.642775E+1
6.352523E+1
6.977409E+1
7.517435E+1
8.065173E+1
8.713203E+1
9.469238E+1
1.018670E+2
1.076530E+2
1.124361E+2
1.176820E+2
1.240852E+2
1.311055E+2
1.380487E+2
1.454547E+2
1.541723E+2
1.642785E+2
1.748476E+2
1.845680E+2
1.939027E+2
2.029288E+2
2.098720E+2
2.133436E+2
2.142694E+2
2.159666E+2
2.214440E+2
2.305473E+2
2.407306E+2
2.498339E+2
2.566999E+2
2.631031E+2
2.725920E+2
2.839326E+2
2.914158E+2
2.924958E+2
2.904900E+2
2.894871E+2
2.903358E+2
2.913387E+2
2.922644E+2
2.947331E+2
2.988218E+2
3.029106E+2
3.072308E+2
3.135568E+2
3.215029E+2
3.263631E+2
3.241259E+2
3.187257E+2
3.178770E+2
3.239716E+2
3.324577E+2
3.396323E+2
3.453412E+2
3.485042E+2
3.485042E+2
3.485813E+2
3.515129E+2
3.556016E+2
3.575303E+2
3.564502E+2
3.557559E+2
3.610019E+2
3.715710E+2
3.822172E+2
3.889289E+2
3.916290E+2
3.927862E+2
3.940977E+2
3.955635E+2
3.966436E+2
3.974150E+2
3.982636E+2
3.993436E+2
4.011180E+2
4.045896E+2
4.100670E+2
4.154673E+2
4.181674E+2
4.187846E+2
4.190160E+2
4.193246E+2
4.187846E+2
4.173959E+2
4.167788E+2
4.182445E+2
4.212532E+2
4.237990E+2
4.248792E+2
4.233362E+2
4.185531E+2
4.135386E+2
4.108385E+2
4.093727E+2
4.068268E+2
4.035096E+2
4.015038E+2
4.013494E+2
4.018124E+2
4.021981E+2
4.026610E+2
4.031238E+2
4.030467E+2
4.025067E+2
4.020438E+2
4.018124E+2
3.996523E+2
3.941748E+2
3.887746E+2
3.876174E+2
3.900089E+2
3.921690E+2
3.926319E+2
3.920147E+2
3.906261E+2
3.884660E+2
3.853030E+2
3.824486E+2
3.809056E+2
3.791313E+2
3.748111E+2
3.690251E+2
3.652449E+2
3.641649E+2
3.628534E+2
3.599990E+2
3.584560E+2
3.586104E+2
3.575303E+2
3.553702E+2
3.545216E+2
3.555245E+2
3.562959E+2
3.546758E+2
3.498928E+2
3.439525E+2
3.400952E+2
3.391694E+2
3.382437E+2
3.336921E+2
3.250516E+2
3.167970E+2
3.116282E+2
3.083109E+2
3.037592E+2
2.965075E+2
2.878671E+2
2.803839E+2
2.752150E+2
2.717434E+2
2.685033E+2
2.648003E+2
2.608658E+2
2.567770E+2
2.519940E+2
2.470566E+2
2.425050E+2
2.377219E+2
2.327845E+2
2.285415E+2
2.256099E+2
2.222926E+2
2.168924E+2
2.101806E+2
2.045489E+2
2.012316E+2
1.999973E+2
1.989944E+2
1.957542E+2
1.890425E+2
1.808650E+2
1.737675E+2
1.688301E+2
1.652814E+2
1.621184E+2
1.583382E+2
1.542494E+2
1.507007E+2
1.480006E+2
1.449919E+2
1.407488E+2
1.355029E+2
1.303341E+2
1.253967E+2
1.209993E+2
1.174506E+2
1.144419E+2
1.115875E+2
1.085788E+2
1.056472E+2
1.027156E+2
1.000155E+2
9.754681E+1
9.500098E+1
9.199226E+1
8.921498E+1
8.705490E+1
8.504909E+1
8.250325E+1
7.957169E+1
7.710301E+1
7.517435E+1
7.316853E+1
7.069984E+1
6.823116E+1
6.645679E+1
6.514531E+1
6.360238E+1
6.182801E+1
6.005364E+1
5.835642E+1
5.689064E+1
5.573344E+1
5.449910E+1
5.272473E+1
5.071892E+1
4.886741E+1
4.740162E+1
4.609014E+1
4.477865E+1
4.339001E+1
4.192423E+1
4.030415E+1
3.868408E+1
3.729544E+1
3.598395E+1
3.474961E+1
3.366956E+1
3.282095E+1
3.197234E+1
3.104658E+1
2.988939E+1
2.857789E+1
2.718926E+1
2.580062E+1
2.456628E+1
2.348623E+1
2.271477E+1
2.209759E+1
2.140328E+1
2.047752E+1
1.955176E+1
1.870315E+1
1.800883E+1
1.754595E+1
1.723737E+1
1.677449E+1
1.608017E+1
1.538586E+1
1.484583E+1
1.446009E+1
1.422866E+1
1.384292E+1
1.345719E+1
1.307146E+1
1.284002E+1
1.253144E+1
1.222285E+1
1.191427E+1
1.183712E+1
1.175997E+1
1.152853E+1
1.121995E+1
1.106565E+1
1.083421E+1
1.052563E+1
1.029419E+1
1.013990E+1
1.006275E+1
9.831310E+0
9.677017E+0
9.522724E+0
9.368431E+0
9.214138E+0
8.905552E+0
8.751259E+0
8.751259E+0
8.751259E+0
8.596968E+0
8.288382E+0
8.134089E+0
8.056942E+0
8.134089E+0
8.056942E+0
8.056942E+0
8.056942E+0
7.979796E+0
7.825502E+0
7.516918E+0
7.208330E+0
7.054037E+0
7.054037E+0
7.208330E+0
7.208330E+0
7.131186E+0
7.131186E+0
7.131186E+0
7.054037E+0
6.899745E+0
6.745452E+0
6.668306E+0
6.591160E+0
6.514013E+0
6.359720E+0
6.205427E+0
6.051134E+0
5.973989E+0
5.819696E+0
5.819696E+0
5.819696E+0
5.742549E+0
5.665402E+0
5.511110E+0
5.511110E+0
5.433963E+0
5.356817E+0
5.202523E+0
5.125378E+0
5.125378E+0
5.125378E+0
5.048230E+0
4.971085E+0
4.971085E+0
4.893938E+0
4.816792E+0
4.662499E+0
4.585352E+0
4.585352E+0
4.508206E+0
4.431059E+0
4.431059E+0
4.431059E+0
4.353913E+0
4.276767E+0
4.199621E+0
4.276767E+0
4.353913E+0
4.353913E+0
4.276767E+0
4.122474E+0
3.968181E+0
3.813889E+0
3.736741E+0
3.659596E+0
3.736741E+0
3.891034E+0
3.891034E+0
3.813889E+0
3.582448E+0
3.428156E+0
3.351010E+0
3.351010E+0
3.351010E+0
3.273863E+0
3.196717E+0
3.119570E+0
3.042423E+0
3.042423E+0
2.965278E+0
2.888130E+0
2.810985E+0
2.733837E+0
2.656692E+0
2.579545E+0
2.425252E+0
2.425252E+0
2.502399E+0
2.579545E+0
2.425252E+0
2.348106E+0
2.270959E+0
2.348106E+0
2.425252E+0
2.425252E+0
2.348106E+0
2.348106E+0
2.348106E+0
2.348106E+0
2.348106E+0
2.270959E+0
2.193813E+0
2.348106E+0
2.425252E+0
2.425252E+0
2.348106E+0
2.270959E+0
2.193813E+0
2.193813E+0
2.193813E+0
2.270959E+0
2.270959E+0
2.116667E+0
1.962374E+0
2.039520E+0
2.193813E+0
2.193813E+0
2.116667E+0
1.962374E+0
1.962374E+0
1.885226E+0
1.808081E+0
1.808081E+0
1.885226E+0
1.885226E+0
1.885226E+0
1.808081E+0
1.730934E+0
1.730934E+0
1.653788E+0
1.653788E+0
1.576641E+0
1.576641E+0
1.499496E+0
1.499496E+0
1.422348E+0
1.422348E+0
1.268056E+0
1.190909E+0
1.113763E+0
1.113763E+0
1.036616E+0
8.823233E-1
8.823233E-1
8.823233E-1
9.594698E-1
8.823233E-1
7.280312E-1
6.508846E-1
7.280312E-1
7.280312E-1
6.508846E-1
5.737381E-1
6.508846E-1
7.280312E-1
8.051767E-1
8.823233E-1
8.051767E-1
7.280312E-1
6.508846E-1
5.737381E-1
5.737381E-1
5.737381E-1
6.508846E-1
5.737381E-1
4.965916E-1
3.422985E-1
3.422985E-1
4.965916E-1
5.737381E-1
5.737381E-1
5.737381E-1
4.965916E-1
4.965916E-1
5.737381E-1
4.965916E-1
4.194450E-1
4.965916E-1
4.965916E-1
4.194450E-1
2.651520E-1
1.880055E-1
3.422985E-1
4.965916E-1
6.508846E-1
6.508846E-1
5.737381E-1
5.737381E-1
4.965916E-1
5.737381E-1
5.737381E-1
4.965916E-1
4.194450E-1
4.965916E-1
4.965916E-1
5.737381E-1
5.737381E-1
5.737381E-1
4.194450E-1
3.422985E-1
1.880055E-1
1.108589E-1
1.108589E-1
1.108589E-1
1.108589E-1
1.880055E-1
2.651520E-1
3.422985E-1
3.422985E-1
2.651520E-1
2.651520E-1
3.422985E-1
3.422985E-1
3.422985E-1
2.651520E-1
1.108589E-1
1.108589E-1
1.108589E-1
1.108589E-1
1.108589E-1
1.880055E-1
2.651520E-1
2.651520E-1
1.880055E-1
1.108589E-1
1.880055E-1
2.651520E-1
2.651520E-1
2.651520E-1
1.108589E-1
1.108589E-1
1.108589E-1
3.371239E-2
-4.343414E-2
3.371239E-2
1.108589E-1
1.880055E-1
1.108589E-1
3.371239E-2
3.371239E-2
1.108589E-1
1.108589E-1
3.371239E-2
3.371239E-2
-4.343414E-2
3.371239E-2
3.371239E-2
1.108589E-1
1.108589E-1
1.880055E-1
1.880055E-1
1.880055E-1
1.108589E-1
3.371239E-2
3.371239E-2
1.108589E-1
1.108589E-1
1.108589E-1
3.371239E-2
-4.343414E-2
-1.205807E-1
-1.205807E-1
-1.977263E-1
-1.205807E-1
3.371239E-2
3.371239E-2
3.371239E-2
3.371239E-2
1.108589E-1
1.880055E-1
1.880055E-1
1.108589E-1
-4.343414E-2
-4.343414E-2
-4.343414E-2
3.371239E-2
1.108589E-1
3.371239E-2
-4.343414E-2
-1.205807E-1
-1.205807E-1
-4.343414E-2
1.108589E-1
1.108589E-1
3.371239E-2
3.371239E-2
3.371239E-2
1.108589E-1
1.880055E-1
2.651520E-1
2.651520E-1
1.108589E-1
-4.343414E-2
-4.343414E-2
-4.343414E-2
-1.205807E-1
-1.977263E-1
-1.977263E-1
-4.343414E-2
-4.343414E-2
-4.343414E-2
-1.205807E-1
-1.205807E-1
-4.343414E-2
-4.343414E-2
-1.205807E-1
-1.977263E-1
-2.748728E-1
-2.748728E-1
-2.748728E-1
-2.748728E-1
-2.748728E-1
-2.748728E-1
-1.205807E-1
-4.343414E-2
-1.205807E-1
-1.977263E-1
-1.977263E-1
-1.205807E-1
-4.343414E-2
3.371239E-2
1.108589E-1
1.880055E-1
1.880055E-1
1.880055E-1
1.108589E-1
-4.343414E-2
-1.205807E-1
3.371239E-2
1.108589E-1
3.371239E-2
-1.205807E-1
-1.977263E-1
-1.205807E-1
1.108589E-1
1.880055E-1
1.108589E-1
1.880055E-1
3.422985E-1
3.422985E-1
1.880055E-1
1.108589E-1
3.371239E-2
3.371239E-2
3.371239E-2
-1.205807E-1
-1.977263E-1
-1.205807E-1
3.371239E-2
1.108589E-1
1.108589E-1
1.108589E-1
1.108589E-1
1.108589E-1
3.371239E-2
-4.343414E-2
-1.205807E-1
-4.343414E-2
-4.343414E-2
-4.343414E-2
-4.343414E-2
-4.343414E-2
3.371239E-2
1.108589E-1
1.108589E-1
-4.343414E-2
-4.343414E-2
-1.205807E-1
-1.205807E-1
-1.205807E-1
-1.977263E-1
-1.205807E-1
-4.343414E-2
-4.343414E-2
-2.748728E-1
-3.520193E-1
-1.977263E-1
3.371239E-2
1.108589E-1
-1.205807E-1
-2.748728E-1
-3.520193E-1
-2.748728E-1
-1.977263E-1
-1.977263E-1
-1.977263E-1
-1.977263E-1
-1.977263E-1
-1.205807E-1
-4.343414E-2
3.371239E-2
1.108589E-1
-4.343414E-2
-1.977263E-1
-3.520193E-1
-2.748728E-1
-1.977263E-1
-1.205807E-1
-1.977263E-1
-1.977263E-1
-1.977263E-1
-1.977263E-1
-1.205807E-1
-1.205807E-1
-4.343414E-2
3.371239E-2
-4.343414E-2
-1.205807E-1
-1.977263E-1
-2.748728E-1
-2.748728E-1
-2.748728E-1
-3.520193E-1
-3.520193E-1
-2.748728E-1
-1.977263E-1
-1.977263E-1
-1.977263E-1
-2.748728E-1
-2.748728E-1
-2.748728E-1
-2.748728E-1
-3.520193E-1
-4.291658E-1
-3.520193E-1
-2.748728E-1
-2.748728E-1
-2.748728E-1
-2.748728E-1
-2.748728E-1
-2.748728E-1
-2.748728E-1
-2.748728E-1
-3.520193E-1
-4.291658E-1
-4.291658E-1
-3.520193E-1
-2.748728E-1
-2.748728E-1
-3.520193E-1
-4.291658E-1
-4.291658E-1
-4.291658E-1
-3.520193E-1
-3.520193E-1
-4.291658E-1
-5.063124E-1
-5.834589E-1
-5.063124E-1
-3.520193E-1
-1.977263E-1
-1.205807E-1
-1.977263E-1
-2.748728E-1
-2.748728E-1
-2.748728E-1
-2.748728E-1
-2.748728E-1
-2.748728E-1
-2.748728E-1
-3.520193E-1
-4.291658E-1
-4.291658E-1
-3.520193E-1
-2.748728E-1
-3.520193E-1
-4.291658E-1
-4.291658E-1
-4.291658E-1
-3.520193E-1
-1.977263E-1
-1.977263E-1
-2.748728E-1
-3.520193E-1
-3.520193E-1
-3.520193E-1
-4.291658E-1
-5.063124E-1
-5.834589E-1
-5.834589E-1
-5.063124E-1
-5.063124E-1
-5.834589E-1
-5.834589E-1
-5.063124E-1
-3.520193E-1
-3.520193E-1
-5.063124E-1
-5.063124E-1
-5.063124E-1
-4.291658E-1
-5.063124E-1
-6.606054E-1
-7.377510E-1
-6.606054E-1
-5.063124E-1
-4.291658E-1
-5.063124E-1
-7.377510E-1
-8.920450E-1
-8.148985E-1
-5.834589E-1
-5.063124E-1
-5.834589E-1
-7.377510E-1
-6.606054E-1
-5.834589E-1
-5.063124E-1
-5.834589E-1
-6.606054E-1
-6.606054E-1
-6.606054E-1
-5.834589E-1
-5.834589E-1
-5.834589E-1
-5.834589E-1
-5.834589E-1
-5.834589E-1
-5.834589E-1
-5.834589E-1
-5.063124E-1
-4.291658E-1
-3.520193E-1
-5.063124E-1
-5.834589E-1
-5.834589E-1
-5.063124E-1
-5.063124E-1
-5.063124E-1
-4.291658E-1
-4.291658E-1
-5.834589E-1
-5.834589E-1
-5.834589E-1
-5.063124E-1
-5.834589E-1
-6.606054E-1
-7.377510E-1
-6.606054E-1
-7.377510E-1
-7.377510E-1
-7.377510E-1
-6.606054E-1
-6.606054E-1
-6.606054E-1
-6.606054E-1
-5.834589E-1
-5.834589E-1
-5.063124E-1
-4.291658E-1
-3.520193E-1
-5.063124E-1
-6.606054E-1
-6.606054E-1
-6.606054E-1
-6.606054E-1
-6.606054E-1
-7.377510E-1
-7.377510E-1
-6.606054E-1
-5.063124E-1
-4.291658E-1
-4.291658E-1
-5.063124E-1
-5.063124E-1
-5.063124E-1
-5.063124E-1
-5.063124E-1
-5.063124E-1
-3.520193E-1
-2.748728E-1
-2.748728E-1
-3.520193E-1
-4.291658E-1
-3.520193E-1
-2.748728E-1
-2.748728E-1
-1.977263E-1
-1.205807E-1
3.371239E-2
1.108589E-1
3.371239E-2
-1.977263E-1
-2.748728E-1
-3.520193E-1
-2.748728E-1
-1.977263E-1
-1.205807E-1
-1.205807E-1
-1.205807E-1
-1.977263E-1
-3.520193E-1
-4.291658E-1
-4.291658E-1
-3.520193E-1
-4.291658E-1
-4.291658E-1
-4.291658E-1
-4.291658E-1
-4.291658E-1
-2.748728E-1
-1.977263E-1
-1.977263E-1
-2.748728E-1
-3.520193E-1
-2.748728E-1
-1.977263E-1
-2.748728E-1
-1.977263E-1
-1.977263E-1
-2.748728E-1
-4.291658E-1
-4.291658E-1
-2.748728E-1
-1.205807E-1
-1.205807E-1
-1.977263E-1
-1.977263E-1
-2.748728E-1
-2.748728E-1
-2.748728E-1
-1.977263E-1
-1.205807E-1
-1.977263E-1
-2.748728E-1
-4.291658E-1
-4.291658E-1
-3.520193E-1
-1.977263E-1
-1.977263E-1
-1.977263E-1
-2.748728E-1
-2.748728E-1
-3.520193E-1
-3.520193E-1
-3.520193E-1
-4.291658E-1
-4.291658E-1
-2.748728E-1
-2.748728E-1
-2.748728E-1
-2.748728E-1
-2.748728E-1
-1.977263E-1
-1.977263E-1
-1.977263E-1
-2.748728E-1
-1.977263E-1
-1.977263E-1
-2.748728E-1
-3.520193E-1
-4.291658E-1
-3.520193E-1
-2.748728E-1
-2.748728E-1
-4.291658E-1
-5.834589E-1
-5.834589E-1
-4.291658E-1
-2.748728E-1
-2.748728E-1
-3.520193E-1
-4.291658E-1
-3.520193E-1
-2.748728E-1
-2.748728E-1
-3.520193E-1
-4.291658E-1
-4.291658E-1
-4.291658E-1
-4.291658E-1
-2.748728E-1
-1.977263E-1
-3.520193E-1
-5.063124E-1
-4.291658E-1
-2.748728E-1
-1.977263E-1
-2.748728E-1
-3.520193E-1
-4.291658E-1
-5.063124E-1
-5.834589E-1
-5.063124E-1
-4.291658E-1
-5.063124E-1
-5.063124E-1
-5.063124E-1
-3.520193E-1
-2.748728E-1
-1.977263E-1
-2.748728E-1
-3.520193E-1
-2.748728E-1
-1.977263E-1
-1.977263E-1
-2.748728E-1
-2.748728E-1
-2.748728E-1
-1.977263E-1
-1.977263E-1
-1.205807E-1
-1.205807E-1
-1.205807E-1
-1.205807E-1
-1.205807E-1
-1.977263E-1
-1.977263E-1
-1.205807E-1
-4.343414E-2
-1.205807E-1
-2.748728E-1
-4.291658E-1
-3.520193E-1
-2.748728E-1
-2.748728E-1
-2.748728E-1
-2.748728E-1
-2.748728E-1
-4.343414E-2
1.108589E-1
1.108589E-1
-4.343414E-2
-1.205807E-1
-1.205807E-1
-1.205807E-1
-1.977263E-1
-1.977263E-1
-1.205807E-1
-1.205807E-1
-1.977263E-1
-2.748728E-1
-3.520193E-1
-3.520193E-1
-1.977263E-1
-1.977263E-1
-2.748728E-1
-1.977263E-1
-1.977263E-1
-1.205807E-1
-1.205807E-1
-1.205807E-1
-1.977263E-1
-3.520193E-1
-3.520193E-1
-3.520193E-1
-3.520193E-1
-2.748728E-1
-1.977263E-1
-1.205807E-1
-4.343414E-2
-1.205807E-1
-1.977263E-1
-2.748728E-1
-3.520193E-1
-3.520193E-1
-2.748728E-1
-1.977263E-1
-2.748728E-1
-3.520193E-1
-3.520193E-1
-1.977263E-1
-1.205807E-1
-4.343414E-2
-1.977263E-1
-3.520193E-1
-5.063124E-1
-4.291658E-1
-3.520193E-1
-4.291658E-1
-4.291658E-1
-3.520193E-1
-1.977263E-1
-1.977263E-1
-1.977263E-1
-2.748728E-1
-1.977263E-1
-1.205807E-1
-1.977263E-1
-3.520193E-1
-4.291658E-1
-3.520193E-1
-2.748728E-1
-2.748728E-1
-2.748728E-1
-2.748728E-1
-1.977263E-1
-1.205807E-1
-1.977263E-1
-2.748728E-1
-4.291658E-1
-4.291658E-1
-3.520193E-1
-2.748728E-1
-1.977263E-1
-1.977263E-1
-1.977263E-1
-2.748728E-1
-2.748728E-1
-2.748728E-1
-3.520193E-1
-3.520193E-1
-3.520193E-1
-2.748728E-1
-2.748728E-1
-4.291658E-1
-5.063124E-1
-5.834589E-1
-5.063124E-1
-5.834589E-1
-5.834589E-1
-5.063124E-1
-3.520193E-1
-1.977263E-1
-2.748728E-1
-3.520193E-1
-5.063124E-1
-6.606054E-1
-6.606054E-1
-7.377510E-1
-7.377510E-1
-7.377510E-1
-6.606054E-1
-5.063124E-1
-4.291658E-1
-4.291658E-1
-4.291658E-1
-4.291658E-1
-5.063124E-1
-5.063124E-1
-4.291658E-1
-3.520193E-1
-2.748728E-1
-1.977263E-1
-1.205807E-1
-4.343414E-2
-1.205807E-1
-3.520193E-1
-5.834589E-1
-6.606054E-1
-6.606054E-1
-5.063124E-1
-4.291658E-1
-4.291658E-1
-5.063124E-1
-5.834589E-1
-6.606054E-1
-6.606054E-1
-6.606054E-1
-5.834589E-1
-5.834589E-1
-5.834589E-1
-5.834589E-1
-5.834589E-1
-6.606054E-1
-5.834589E-1
-5.063124E-1
-5.063124E-1
-5.063124E-1
-5.063124E-1
-5.063124E-1
-5.063124E-1
-6.606054E-1
-6.606054E-1
-5.834589E-1
-5.834589E-1
-5.063124E-1
-5.063124E-1
-5.063124E-1
-5.834589E-1
-6.606054E-1
-5.834589E-1
-5.834589E-1
-5.834589E-1
-5.834589E-1
-5.834589E-1
-5.834589E-1
-6.606054E-1
-6.606054E-1
-5.834589E-1
-5.834589E-1
-6.606054E-1
-7.377510E-1
-6.606054E-1
-6.606054E-1
-6.606054E-1
-7.377510E-1
-6.606054E-1
-5.063124E-1
-4.291658E-1
-4.291658E-1
-4.291658E-1
-5.063124E-1
-5.834589E-1
-6.606054E-1
-7.377510E-1
-6.606054E-1
-5.834589E-1
-5.063124E-1
-5.063124E-1
-5.063124E-1
-5.063124E-1
-4.291658E-1
-5.063124E-1
-6.606054E-1
-7.377510E-1
-7.377510E-1
-6.606054E-1
-5.063124E-1
-5.063124E-1
-5.063124E-1
-5.834589E-1
-5.834589E-1
-5.834589E-1
-6.606054E-1
-6.606054E-1
-5.834589E-1
-5.063124E-1
-5.063124E-1
-5.834589E-1
-7.377510E-1
-6.606054E-1
-6.606054E-1
-5.834589E-1
-5.063124E-1
-5.063124E-1
-5.063124E-1
-5.063124E-1
-5.063124E-1
-5.834589E-1
-5.834589E-1
-5.834589E-1
-5.834589E-1
-5.834589E-1
-5.834589E-1
-6.606054E-1
-7.377510E-1
-6.606054E-1
-5.834589E-1
-6.606054E-1
-6.606054E-1
-6.606054E-1
-6.606054E-1
-6.606054E-1
-6.606054E-1
-5.834589E-1
-5.834589E-1
-5.834589E-1
-5.834589E-1
-5.063124E-1
-4.291658E-1
-4.291658E-1
-4.291658E-1
-5.834589E-1
-7.377510E-1
-8.148985E-1
-8.148985E-1
-8.148985E-1
-6.606054E-1
-5.834589E-1
-5.834589E-1
-6.606054E-1
-6.606054E-1
-5.834589E-1
-5.834589E-1
-7.377510E-1
-7.377510E-1
-7.377510E-1
-6.606054E-1
-5.063124E-1
-5.063124E-1
-5.834589E-1
-7.377510E-1
-6.606054E-1
-5.834589E-1
-4.291658E-1
-4.291658E-1
-5.063124E-1
-5.834589E-1
-5.834589E-1
-6.606054E-1
-6.606054E-1
-5.834589E-1
-6.606054E-1
-5.834589E-1
-5.063124E-1
-5.063124E-1
-5.063124E-1
-5.063124E-1
-5.063124E-1
-5.063124E-1
-5.834589E-1
-5.834589E-1
-5.834589E-1
-5.834589E-1
-5.834589E-1
-6.606054E-1
-6.606054E-1
-5.834589E-1
-4.291658E-1
-4.291658E-1
-5.063124E-1
-5.063124E-1
-5.063124E-1
-5.063124E-1
-5.834589E-1
-5.834589E-1
-5.834589E-1
-5.063124E-1
-4.291658E-1
-2.748728E-1
-2.748728E-1
-4.291658E-1
-5.063124E-1
-5.063124E-1
-4.291658E-1
-4.291658E-1
-5.063124E-1
-5.834589E-1
-5.063124E-1
-4.291658E-1
-4.291658E-1
-4.291658E-1
-4.291658E-1
-4.291658E-1
-4.291658E-1
-4.291658E-1
-4.291658E-1
-3.520193E-1
-1.977263E-1
-1.977263E-1
-3.520193E-1
-4.291658E-1
-5.834589E-1
-6.606054E-1
-7.377510E-1
-6.606054E-1
-5.834589E-1
-5.063124E-1
-5.834589E-1
-6.606054E-1
-5.834589E-1
-4.291658E-1
-4.291658E-1
-5.063124E-1
-6.606054E-1
-6.606054E-1
-7.377510E-1
-6.606054E-1
-5.834589E-1
-5.834589E-1
-5.063124E-1
-5.063124E-1
-5.063124E-1
-5.063124E-1
-5.834589E-1
-5.834589E-1
-5.834589E-1
-6.606054E-1
-6.606054E-1
-7.377510E-1
-7.377510E-1
-5.834589E-1
-4.291658E-1
-4.291658E-1
-4.291658E-1
-5.063124E-1
-5.834589E-1
-6.606054E-1
-6.606054E-1
-6.606054E-1
-5.834589E-1
-5.834589E-1
-5.834589E-1
-5.834589E-1
-5.834589E-1
-4.291658E-1
-5.063124E-1
-7.377510E-1
-8.920450E-1
-8.148985E-1
-6.606054E-1
-5.063124E-1
-5.063124E-1
-5.063124E-1
-5.063124E-1
-4.291658E-1
-5.063124E-1
-5.834589E-1
-5.063124E-1
-3.520193E-1
-1.977263E-1
-1.977263E-1
-2.748728E-1
-3.520193E-1
-4.291658E-1
-4.291658E-1
-4.291658E-1
-4.291658E-1
-4.291658E-1
-3.520193E-1
-3.520193E-1
-3.520193E-1
-4.291658E-1
-4.291658E-1
-5.063124E-1
-4.291658E-1
-4.291658E-1
-5.063124E-1
-5.834589E-1
-5.834589E-1
-5.834589E-1
-4.291658E-1
-2.748728E-1
-1.977263E-1
-2.748728E-1
-4.291658E-1
-5.063124E-1
-5.834589E-1
-5.834589E-1
-5.063124E-1
-4.291658E-1
-4.291658E-1
-4.291658E-1
-5.063124E-1
-5.834589E-1
-5.063124E-1
-4.291658E-1
-4.291658E-1
-5.063124E-1
-6.606054E-1
-7.377510E-1
-7.377510E-1
-7.377510E-1
-8.148985E-1
-7.377510E-1
-6.606054E-1
-5.834589E-1
-5.063124E-1
-5.834589E-1
-5.834589E-1
-5.834589E-1
-6.606054E-1
-7.377510E-1
-6.606054E-1
-5.834589E-1
-4.291658E-1
-3.520193E-1
-3.520193E-1
-3.520193E-1
-2.748728E-1
-2.748728E-1
-2.748728E-1
-1.977263E-1
-1.205807E-1
-1.205807E-1
-2.748728E-1
-3.520193E-1
-4.291658E-1
-4.291658E-1
-3.520193E-1
-3.520193E-1
-4.291658E-1
-5.834589E-1
-6.606054E-1
-6.606054E-1
-5.834589E-1
-5.834589E-1
-5.834589E-1
-5.063124E-1
-4.291658E-1
-5.063124E-1
-5.834589E-1
-5.834589E-1
-5.063124E-1
-3.520193E-1
-1.977263E-1
-2.748728E-1
-4.291658E-1
-5.834589E-1
-5.834589E-1
-5.063124E-1
-5.063124E-1
-4.291658E-1
-3.520193E-1
-3.520193E-1
-2.748728E-1
-3.520193E-1
-4.291658E-1
-4.291658E-1
-4.291658E-1
-4.291658E-1
-4.291658E-1
-4.291658E-1
-4.291658E-1
-3.520193E-1
-2.748728E-1
-3.520193E-1
-3.520193E-1
-3.520193E-1
-3.520193E-1
-3.520193E-1
-3.520193E-1
-3.520193E-1
-4.291658E-1
-5.834589E-1
-6.606054E-1
-5.834589E-1
-4.291658E-1
-3.520193E-1
-4.291658E-1
-5.834589E-1
-6.606054E-1
-5.063124E-1
-4.291658E-1
-5.834589E-1
-5.834589E-1
-5.063124E-1
-3.520193E-1
-3.520193E-1
-5.063124E-1
-7.377510E-1
-7.377510E-1
-5.834589E-1
-4.291658E-1
-3.520193E-1
-5.063124E-1
-5.834589E-1
-5.834589E-1
-5.063124E-1
-4.291658E-1
-4.291658E-1
-4.291658E-1
-5.063124E-1
-5.063124E-1
-5.063124E-1
-5.834589E-1
-5.063124E-1
-4.291658E-1
-4.291658E-1
-5.834589E-1
-6.606054E-1
-5.834589E-1
-5.063124E-1
-5.063124E-1
-5.834589E-1
-5.834589E-1
-5.063124E-1
-4.291658E-1
-3.520193E-1
-4.291658E-1
-5.834589E-1
-7.377510E-1
-7.377510E-1
-5.834589E-1
-4.291658E-1
-5.063124E-1
-6.606054E-1
-8.148985E-1
-7.377510E-1
-5.834589E-1
-4.291658E-1
-5.063124E-1
-5.834589E-1
-5.834589E-1
-5.834589E-1
-6.606054E-1
-7.377510E-1
-7.377510E-1
-8.148985E-1
-7.377510E-1
-5.834589E-1
-5.063124E-1
-5.834589E-1
-6.606054E-1
-6.606054E-1
-5.063124E-1
-4.291658E-1
-4.291658E-1
-5.063124E-1
-5.063124E-1
-5.063124E-1
-5.063124E-1
-4.291658E-1
-4.291658E-1
-5.063124E-1
-5.834589E-1
-6.606054E-1
-5.834589E-1
-5.834589E-1
-6.606054E-1
-6.606054E-1
-5.834589E-1
-5.834589E-1
-6.606054E-1
-6.606054E-1
-6.606054E-1
-6.606054E-1
-7.377510E-1
-7.377510E-1
-7.377510E-1
-7.377510E-1
-6.606054E-1
-7.377510E-1
-7.377510E-1
-6.606054E-1
-6.606054E-1
-6.606054E-1
-6.606054E-1
-5.063124E-1
-2.748728E-1
-2.748728E-1
-5.063124E-1
-7.377510E-1
-8.148985E-1
-7.377510E-1
-5.834589E-1
-5.834589E-1
-7.377510E-1
-8.148985E-1
-8.148985E-1
-7.377510E-1
-7.377510E-1
-8.920450E-1
-9.691916E-1
-8.920450E-1
-7.377510E-1
-5.834589E-1
-5.834589E-1
-6.606054E-1
-7.377510E-1
-7.377510E-1
-5.834589E-1
-5.834589E-1
-5.834589E-1
-5.834589E-1
-5.834589E-1
-5.063124E-1
-5.063124E-1
-5.063124E-1
-5.063124E-1
-3.520193E-1
-3.520193E-1
-5.063124E-1
-6.606054E-1
-6.606054E-1
-5.063124E-1
-4.291658E-1
-4.291658E-1
-5.063124E-1
-5.063124E-1
-5.063124E-1
-5.834589E-1
-6.606054E-1
-6.606054E-1
-6.606054E-1
-5.834589E-1
-5.063124E-1
-5.063124E-1
-5.834589E-1
-6.606054E-1
-6.606054E-1
-6.606054E-1
-7.377510E-1
-8.148985E-1
-8.920450E-1
-7.377510E-1
-5.834589E-1
-4.291658E-1
-3.520193E-1
-5.063124E-1
-6.606054E-1
-7.377510E-1
-6.606054E-1
-5.834589E-1
-5.063124E-1
-3.520193E-1
-2.748728E-1
-2.748728E-1
-4.291658E-1
-5.834589E-1
-5.063124E-1
-3.520193E-1
-2.748728E-1
-3.520193E-1
-4.291658E-1
-5.063124E-1
-5.063124E-1
-4.291658E-1
-4.291658E-1
-4.291658E-1
-4.291658E-1
-2.748728E-1
-1.977263E-1
-2.748728E-1
-2.748728E-1
-2.748728E-1
-1.977263E-1
-1.977263E-1
-2.748728E-1
-3.520193E-1
-3.520193E-1
-2.748728E-1
-1.977263E-1
-1.205807E-1
-1.205807E-1
-2.748728E-1
-3.520193E-1
-3.520193E-1
-3.520193E-1
-3.520193E-1
-4.291658E-1
-4.291658E-1
-3.520193E-1
-2.748728E-1
-2.748728E-1
-3.520193E-1
-2.748728E-1
-1.205807E-1
-4.343414E-2
-1.205807E-1
-2.748728E-1
-2.748728E-1
-1.205807E-1
3.371239E-2
-4.343414E-2
-1.977263E-1
-3.520193E-1
-4.291658E-1
-4.291658E-1
-4.291658E-1
-4.291658E-1
-3.520193E-1
-2.748728E-1
-2.748728E-1
-2.748728E-1
-4.291658E-1
-4.291658E-1
-5.063124E-1
-5.063124E-1
-4.291658E-1
-2.748728E-1
-1.977263E-1
-1.977263E-1
-2.748728E-1
-4.291658E-1
-4.291658E-1
-5.063124E-1
-5.063124E-1
-5.063124E-1
-4.291658E-1
-3.520193E-1
-2.748728E-1
-1.977263E-1
-1.977263E-1
-2.748728E-1
-2.748728E-1
-3.520193E-1
-2.748728E-1
-2.748728E-1
-3.520193E-1
-4.291658E-1
-3.520193E-1
-1.977263E-1
-1.205807E-1
-2.748728E-1
-4.291658E-1
-4.291658E-1
-4.291658E-1
-4.291658E-1
-4.291658E-1
-4.291658E-1
-3.520193E-1
-1.977263E-1
-4.343414E-2
3.371239E-2
3.371239E-2
3.371239E-2
3.371239E-2
-1.205807E-1
-1.977263E-1
-2.748728E-1
-1.977263E-1
-1.205807E-1
-4.343414E-2
-4.343414E-2
-1.205807E-1
-1.977263E-1
-1.205807E-1
-4.343414E-2
1.108589E-1
1.108589E-1
1.108589E-1
-1.205807E-1
-2.748728E-1
-2.748728E-1
-1.977263E-1
-4.343414E-2
3.371239E-2
-4.343414E-2
-1.205807E-1
-1.977263E-1
-1.977263E-1
-2.748728E-1
-1.977263E-1
-1.205807E-1
-4.343414E-2
-1.205807E-1
-1.977263E-1
-2.748728E-1
-2.748728E-1
-2.748728E-1
-2.748728E-1
-1.977263E-1
-1.205807E-1
-1.977263E-1
-3.520193E-1
-2.748728E-1
-4.343414E-2
1.108589E-1
1.108589E-1
3.371239E-2
-4.343414E-2
-1.205807E-1
-1.977263E-1
-2.748728E-1
-1.977263E-1
-1.205807E-1
-1.977263E-1
-2.748728E-1
-3.520193E-1
-3.520193E-1
-3.520193E-1
-4.291658E-1
-4.291658E-1
-2.748728E-1
-1.977263E-1
-1.977263E-1
-1.977263E-1
-1.977263E-1
-1.977263E-1
-1.977263E-1
-1.205807E-1
-1.205807E-1
-1.205807E-1
-2.748728E-1
-3.520193E-1
-4.291658E-1
-2.748728E-1
-1.205807E-1
-4.343414E-2
3.371239E-2
-4.343414E-2
-1.977263E-1
-1.977263E-1
-1.205807E-1
-4.343414E-2
-4.343414E-2
-4.343414E-2
-4.343414E-2
3.371239E-2
1.108589E-1
1.108589E-1
3.371239E-2
-4.343414E-2
3.371239E-2
1.108589E-1
1.880055E-1
1.108589E-1
1.108589E-1
2.651520E-1
4.194450E-1
3.422985E-1
2.651520E-1
2.651520E-1
2.651520E-1
3.422985E-1
3.422985E-1
4.194450E-1
5.737381E-1
6.508846E-1
6.508846E-1
4.965916E-1
3.422985E-1
1.880055E-1
1.880055E-1
2.651520E-1
4.194450E-1
4.965916E-1
4.194450E-1
2.651520E-1
2.651520E-1
3.422985E-1
3.422985E-1
2.651520E-1
2.651520E-1
1.880055E-1
1.880055E-1
2.651520E-1
4.194450E-1
5.737381E-1
6.508846E-1
7.280312E-1
6.508846E-1
6.508846E-1
5.737381E-1
5.737381E-1
6.508846E-1
7.280312E-1
7.280312E-1
6.508846E-1
4.965916E-1
4.965916E-1
5.737381E-1
6.508846E-1
7.280312E-1
6.508846E-1
5.737381E-1
5.737381E-1
4.965916E-1
4.194450E-1
3.422985E-1
3.422985E-1
4.965916E-1
5.737381E-1
6.508846E-1
4.965916E-1
3.422985E-1
3.422985E-1
3.422985E-1
4.194450E-1
4.194450E-1
4.194450E-1
4.194450E-1
4.965916E-1
4.194450E-1
2.651520E-1
1.880055E-1
1.880055E-1
2.651520E-1
3.422985E-1
4.194450E-1
4.194450E-1
3.422985E-1
3.422985E-1
3.422985E-1
4.194450E-1
4.194450E-1
3.422985E-1
3.422985E-1
3.422985E-1
4.194450E-1
4.194450E-1
3.422985E-1
3.422985E-1
3.422985E-1
3.422985E-1
4.194450E-1
4.194450E-1
4.194450E-1
4.194450E-1
5.737381E-1
6.508846E-1
7.280312E-1
8.051767E-1
8.051767E-1
7.280312E-1
6.508846E-1
6.508846E-1
7.280312E-1
8.823233E-1
9.594698E-1
8.823233E-1
7.280312E-1
7.280312E-1
7.280312E-1
8.051767E-1
8.051767E-1
8.051767E-1
8.051767E-1
8.051767E-1
7.280312E-1
6.508846E-1
5.737381E-1
5.737381E-1
7.280312E-1
9.594698E-1
1.113763E+0
1.036616E+0
8.051767E-1
7.280312E-1
7.280312E-1
7.280312E-1
6.508846E-1
6.508846E-1
6.508846E-1
6.508846E-1
5.737381E-1
4.965916E-1
4.194450E-1
4.194450E-1
4.965916E-1
5.737381E-1
5.737381E-1
4.965916E-1
4.965916E-1
5.737381E-1
7.280312E-1
8.823233E-1
9.594698E-1
8.823233E-1
8.051767E-1
8.051767E-1
8.051767E-1
8.051767E-1
7.280312E-1
7.280312E-1
7.280312E-1
8.051767E-1
8.823233E-1
8.823233E-1
8.823233E-1
8.051767E-1
7.280312E-1
7.280312E-1
8.051767E-1
9.594698E-1
1.036616E+0
1.113763E+0
1.036616E+0
1.113763E+0
1.268056E+0
1.345202E+0
1.268056E+0
1.113763E+0
1.113763E+0
1.190909E+0
1.345202E+0
1.345202E+0
1.268056E+0
1.190909E+0
1.422348E+0
1.499496E+0
1.422348E+0
1.190909E+0
1.113763E+0
1.113763E+0
1.113763E+0
1.113763E+0
1.036616E+0
1.036616E+0
1.036616E+0
1.113763E+0
1.190909E+0
1.113763E+0
1.036616E+0
1.113763E+0
1.190909E+0
1.190909E+0
1.190909E+0
1.190909E+0
1.268056E+0
1.422348E+0
1.422348E+0
1.268056E+0
1.113763E+0
1.113763E+0
1.190909E+0
1.268056E+0
1.345202E+0
1.345202E+0
1.345202E+0
1.268056E+0
1.190909E+0
1.190909E+0
1.190909E+0
1.190909E+0
1.113763E+0
1.113763E+0
1.113763E+0
1.036616E+0
1.036616E+0
9.594698E-1
8.823233E-1
8.051767E-1
8.051767E-1
6.508846E-1
6.508846E-1
7.280312E-1
7.280312E-1
5.737381E-1
4.194450E-1
3.422985E-1
3.422985E-1
4.194450E-1
4.194450E-1
3.422985E-1
2.651520E-1
1.880055E-1
1.880055E-1
1.108589E-1
3.371239E-2
3.371239E-2
3.371239E-2
1.108589E-1
1.108589E-1
1.108589E-1
3.371239E-2
-4.343414E-2
3.371239E-2
1.108589E-1
1.108589E-1
3.371239E-2
-4.343414E-2
3.371239E-2
1.880055E-1
2.651520E-1
1.880055E-1
1.880055E-1
1.108589E-1
1.108589E-1
1.108589E-1
2.651520E-1
2.651520E-1
2.651520E-1
4.194450E-1
5.737381E-1
7.280312E-1
8.051767E-1
8.051767E-1
7.280312E-1
6.508846E-1
8.051767E-1
8.823233E-1
8.051767E-1
6.508846E-1
7.280312E-1
8.051767E-1
7.280312E-1
5.737381E-1
5.737381E-1
7.280312E-1
8.051767E-1
7.280312E-1
6.508846E-1
7.280312E-1
8.051767E-1
8.823233E-1
8.823233E-1
6.508846E-1
4.965916E-1
3.422985E-1
4.965916E-1
6.508846E-1
7.280312E-1
8.051767E-1
8.051767E-1
8.051767E-1
7.280312E-1
5.737381E-1
4.965916E-1
4.965916E-1
5.737381E-1
4.194450E-1
3.422985E-1
3.422985E-1
4.965916E-1
6.508846E-1
6.508846E-1
6.508846E-1
5.737381E-1
5.737381E-1
6.508846E-1
7.280312E-1
6.508846E-1
5.737381E-1
4.194450E-1
3.422985E-1
2.651520E-1
2.651520E-1
2.651520E-1
3.422985E-1
3.422985E-1
3.422985E-1
3.422985E-1
3.422985E-1
2.651520E-1
2.651520E-1
3.422985E-1
4.194450E-1
4.194450E-1
3.422985E-1
3.422985E-1
2.651520E-1
2.651520E-1
3.422985E-1
4.965916E-1
5.737381E-1
5.737381E-1
4.194450E-1
3.422985E-1
4.194450E-1
4.965916E-1
4.194450E-1
2.651520E-1
2.651520E-1
3.422985E-1
4.965916E-1
4.965916E-1
3.422985E-1
2.651520E-1
1.880055E-1
1.880055E-1
3.422985E-1
4.194450E-1
5.737381E-1
6.508846E-1
5.737381E-1
4.965916E-1
4.194450E-1
3.422985E-1
3.422985E-1
4.965916E-1
5.737381E-1
5.737381E-1
4.965916E-1
4.194450E-1
4.965916E-1
6.508846E-1
7.280312E-1
6.508846E-1
4.965916E-1
4.194450E-1
3.422985E-1
3.422985E-1
4.194450E-1
4.965916E-1
5.737381E-1
4.965916E-1
4.194450E-1
3.422985E-1
2.651520E-1
1.880055E-1
2.651520E-1
1.880055E-1
1.880055E-1
2.651520E-1
3.422985E-1
4.194450E-1
4.194450E-1
4.194450E-1
4.194450E-1
3.422985E-1
2.651520E-1
1.880055E-1
1.108589E-1
3.371239E-2
3.371239E-2
3.371239E-2
1.108589E-1
2.651520E-1
2.651520E-1
2.651520E-1
2.651520E-1
2.651520E-1
2.651520E-1
2.651520E-1
3.422985E-1
3.422985E-1
2.651520E-1
1.880055E-1
1.880055E-1
2.651520E-1
2.651520E-1
2.651520E-1
1.880055E-1
1.880055E-1
1.108589E-1
1.108589E-1
1.108589E-1
1.108589E-1
1.880055E-1
1.880055E-1
1.880055E-1
1.108589E-1
2.651520E-1
4.194450E-1
4.194450E-1
2.651520E-1
1.108589E-1
3.371239E-2
1.108589E-1
2.651520E-1
3.422985E-1
2.651520E-1
1.880055E-1
1.108589E-1
1.880055E-1
1.880055E-1
1.880055E-1
1.108589E-1
1.108589E-1
1.108589E-1
3.371239E-2
-4.343414E-2
-4.343414E-2
3.371239E-2
1.108589E-1
1.108589E-1
1.880055E-1
2.651520E-1
3.422985E-1
4.194450E-1
4.194450E-1
3.422985E-1
2.651520E-1
1.880055E-1
2.651520E-1
1.880055E-1
1.880055E-1
1.108589E-1
1.880055E-1
2.651520E-1
4.194450E-1
4.194450E-1
4.194450E-1
4.194450E-1
4.194450E-1
2.651520E-1
1.880055E-1
1.108589E-1
2.651520E-1
4.194450E-1
4.194450E-1
3.422985E-1
2.651520E-1
3.422985E-1
4.194450E-1
4.965916E-1
5.737381E-1
6.508846E-1
6.508846E-1
4.965916E-1
4.965916E-1
5.737381E-1
5.737381E-1
5.737381E-1
5.737381E-1
4.965916E-1
5.737381E-1
5.737381E-1
5.737381E-1
5.737381E-1
4.965916E-1
4.965916E-1
4.965916E-1
4.965916E-1
4.965916E-1
4.965916E-1
4.965916E-1
4.965916E-1
4.965916E-1
4.194450E-1
4.965916E-1
4.965916E-1
5.737381E-1
5.737381E-1
5.737381E-1
4.965916E-1
4.965916E-1
4.194450E-1
4.965916E-1
4.965916E-1
5.737381E-1
5.737381E-1
5.737381E-1
5.737381E-1
6.508846E-1
4.965916E-1
4.965916E-1
5.737381E-1
6.508846E-1
6.508846E-1
5.737381E-1
4.965916E-1
4.965916E-1
6.508846E-1
6.508846E-1
5.737381E-1
4.194450E-1
4.965916E-1
6.508846E-1
7.280312E-1
6.508846E-1
5.737381E-1
4.194450E-1
4.194450E-1
4.965916E-1
5.737381E-1
4.965916E-1
3.422985E-1
1.880055E-1
1.880055E-1
2.651520E-1
4.194450E-1
4.194450E-1
3.422985E-1
1.880055E-1
1.880055E-1
3.422985E-1
4.194450E-1
3.422985E-1
2.651520E-1
3.422985E-1
4.194450E-1
5.737381E-1
6.508846E-1
5.737381E-1
4.194450E-1
2.651520E-1
3.422985E-1
4.194450E-1
4.194450E-1
4.194450E-1
2.651520E-1
1.880055E-1
1.880055E-1
2.651520E-1
4.965916E-1
5.737381E-1
5.737381E-1
5.737381E-1
4.965916E-1
4.194450E-1
4.194450E-1
4.194450E-1
4.194450E-1
3.422985E-1
2.651520E-1
3.422985E-1
4.194450E-1
4.194450E-1
2.651520E-1
1.108589E-1
1.108589E-1
1.108589E-1
3.371239E-2
1.108589E-1
1.880055E-1
2.651520E-1
1.880055E-1
1.108589E-1
3.371239E-2
3.371239E-2
1.108589E-1
1.108589E-1
1.880055E-1
1.880055E-1
1.108589E-1
3.371239E-2
3.371239E-2
1.108589E-1
1.880055E-1
2.651520E-1
1.880055E-1
1.108589E-1
1.108589E-1
1.108589E-1
1.108589E-1
1.108589E-1
1.108589E-1
1.108589E-1
1.108589E-1
1.108589E-1
1.880055E-1
3.422985E-1
3.422985E-1
1.880055E-1
3.371239E-2
-4.343414E-2
1.108589E-1
1.880055E-1
2.651520E-1
2.651520E-1
2.651520E-1
1.880055E-1
1.108589E-1
3.371239E-2
-4.343414E-2
-4.343414E-2
3.371239E-2
1.108589E-1
1.108589E-1
3.371239E-2
1.108589E-1
1.880055E-1
2.651520E-1
2.651520E-1
3.422985E-1
3.422985E-1
1.880055E-1
3.371239E-2
1.108589E-1
1.880055E-1
1.880055E-1
1.108589E-1
1.108589E-1
1.108589E-1
1.880055E-1
2.651520E-1
2.651520E-1
1.880055E-1
1.108589E-1
1.108589E-1
1.108589E-1
1.880055E-1
3.422985E-1
3.422985E-1
3.422985E-1
2.651520E-1
1.880055E-1
1.108589E-1
3.371239E-2
-4.343414E-2
-4.343414E-2
-4.343414E-2
3.371239E-2
1.108589E-1
1.880055E-1
1.880055E-1
1.108589E-1
1.108589E-1
1.880055E-1
3.422985E-1
3.422985E-1
2.651520E-1
1.108589E-1
3.371239E-2
1.108589E-1
1.880055E-1
1.880055E-1
3.371239E-2
-4.343414E-2
3.371239E-2
1.108589E-1
1.880055E-1
1.880055E-1
3.371239E-2
-1.205807E-1
-2.748728E-1
-2.748728E-1
-2.748728E-1
-2.748728E-1
-1.977263E-1
-1.977263E-1
-1.977263E-1
-1.977263E-1
-1.205807E-1
-4.343414E-2
-4.343414E-2
-4.343414E-2
3.371239E-2
3.371239E-2
3.371239E-2
-4.343414E-2
-1.205807E-1
-1.977263E-1
-1.977263E-1
-1.205807E-1
-1.205807E-1
-4.343414E-2
-4.343414E-2
-1.205807E-1
-1.977263E-1
-1.977263E-1
-1.205807E-1
-4.343414E-2
-4.343414E-2
-1.205807E-1
-1.977263E-1
-1.977263E-1
-1.977263E-1
-1.205807E-1
-4.343414E-2
-1.205807E-1
-1.977263E-1
-1.977263E-1
-1.205807E-1
-1.205807E-1
-1.977263E-1
-3.520193E-1
-3.520193E-1
-2.748728E-1
-1.205807E-1
-4.343414E-2
-1.205807E-1
-1.205807E-1
-1.977263E-1
-1.977263E-1
-2.748728E-1
-2.748728E-1
-3.520193E-1
-4.291658E-1
-5.834589E-1
-5.063124E-1
-3.520193E-1
-1.977263E-1
-1.205807E-1
-1.205807E-1
-2.748728E-1
-4.291658E-1
-4.291658E-1
-4.291658E-1
-3.520193E-1
-2.748728E-1
-2.748728E-1
-1.977263E-1
-1.977263E-1
-1.977263E-1
-3.520193E-1
-5.063124E-1
-5.063124E-1
-4.291658E-1
-4.291658E-1
-4.291658E-1
-4.291658E-1
-4.291658E-1
-4.291658E-1
-5.063124E-1
-5.063124E-1
-3.520193E-1
-1.977263E-1
-1.205807E-1
-2.748728E-1
-4.291658E-1
-5.063124E-1
-4.291658E-1
-2.748728E-1
-1.205807E-1
-2.748728E-1
-3.520193E-1
-3.520193E-1
-2.748728E-1
-1.977263E-1
-1.977263E-1
-2.748728E-1
-3.520193E-1
-4.291658E-1
-5.063124E-1
-5.063124E-1
-4.291658E-1
-4.291658E-1
-5.063124E-1
-5.834589E-1
-5.834589E-1
-5.834589E-1
-5.063124E-1
-5.834589E-1
-6.606054E-1
-6.606054E-1
-5.834589E-1
-5.063124E-1
-3.520193E-1
-2.748728E-1
-4.291658E-1
-5.063124E-1
-5.834589E-1
-5.834589E-1
-5.063124E-1
-4.291658E-1
-3.520193E-1
-3.520193E-1
-3.520193E-1
-4.291658E-1
-5.834589E-1
-6.606054E-1
-5.834589E-1
-5.063124E-1
-5.063124E-1
-5.063124E-1
-5.063124E-1
-4.291658E-1
-4.291658E-1
-5.063124E-1
-5.063124E-1
-5.063124E-1
-4.291658E-1
-3.520193E-1
-2.748728E-1
-3.520193E-1
-4.291658E-1
-5.063124E-1
-5.063124E-1
-5.063124E-1
-5.834589E-1
-5.063124E-1
-5.063124E-1
-4.291658E-1
-4.291658E-1
-5.063124E-1
-5.834589E-1
-5.834589E-1
-5.834589E-1
-6.606054E-1
-5.834589E-1
-5.063124E-1
-3.520193E-1
-3.520193E-1
-4.291658E-1
-5.834589E-1
-5.834589E-1
-5.063124E-1
-5.834589E-1
-5.834589E-1
-5.834589E-1
-5.834589E-1
-5.063124E-1
-5.834589E-1
-5.063124E-1
-4.291658E-1
-3.520193E-1
-3.520193E-1
-5.063124E-1
-7.377510E-1
-7.377510E-1
-5.834589E-1
-5.063124E-1
-5.834589E-1
-5.834589E-1
-5.063124E-1
-3.520193E-1
-2.748728E-1
-3.520193E-1
-5.063124E-1
-5.834589E-1
-5.834589E-1
-5.063124E-1
-4.291658E-1
-5.063124E-1
-5.063124E-1
-3.520193E-1
-3.520193E-1
-3.520193E-1
-5.063124E-1
-5.063124E-1
-5.063124E-1
-5.063124E-1
-5.063124E-1
-4.291658E-1
-3.520193E-1
-4.291658E-1
-5.834589E-1
-5.834589E-1
-5.063124E-1
-4.291658E-1
-3.520193E-1
-3.520193E-1
-2.748728E-1
-3.520193E-1
-3.520193E-1
-4.291658E-1
-5.063124E-1
-5.834589E-1
-5.063124E-1
-4.291658E-1
-3.520193E-1
-2.748728E-1
-1.977263E-1
-1.977263E-1
-3.520193E-1
-5.063124E-1
-5.834589E-1
-4.291658E-1
-3.520193E-1
-3.520193E-1
-4.291658E-1
-5.063124E-1
-5.063124E-1
-4.291658E-1
-5.063124E-1
-5.834589E-1
-5.834589E-1
-5.063124E-1
-4.291658E-1
-2.748728E-1
-1.977263E-1
-2.748728E-1
-3.520193E-1
-4.291658E-1
-3.520193E-1
-2.748728E-1
-2.748728E-1
-2.748728E-1
-2.748728E-1
-3.520193E-1
-4.291658E-1
-4.291658E-1
-4.291658E-1
-4.291658E-1
-5.063124E-1
-5.834589E-1
-6.606054E-1
-6.606054E-1
-5.834589E-1
-5.063124E-1
-5.063124E-1
-5.834589E-1
-6.606054E-1
-5.834589E-1
-4.291658E-1
-2.748728E-1
-1.977263E-1
-3.520193E-1
-5.063124E-1
-5.834589E-1
-5.063124E-1
-3.520193E-1
-2.748728E-1
-2.748728E-1
-3.520193E-1
-4.291658E-1
-5.063124E-1
-5.063124E-1
-5.063124E-1
-4.291658E-1
-4.291658E-1
-5.834589E-1
-6.606054E-1
-6.606054E-1
-5.063124E-1
-3.520193E-1
-2.748728E-1
-3.520193E-1
-5.834589E-1
-5.834589E-1
-5.063124E-1
-4.291658E-1
-5.063124E-1
-6.606054E-1
-7.377510E-1
-6.606054E-1
-5.834589E-1
-5.063124E-1
-4.291658E-1
-3.520193E-1
-4.291658E-1
-5.834589E-1
-5.834589E-1
-4.291658E-1
-3.520193E-1
-4.291658E-1
-5.063124E-1
-5.834589E-1
-5.834589E-1
-5.063124E-1
-3.520193E-1
-3.520193E-1
-4.291658E-1
-5.063124E-1
-5.063124E-1
-4.291658E-1
-2.748728E-1
-2.748728E-1
-2.748728E-1
-1.977263E-1
-1.977263E-1
-2.748728E-1
-2.748728E-1
-3.520193E-1
-3.520193E-1
-3.520193E-1
-3.520193E-1
-4.291658E-1
-3.520193E-1
-2.748728E-1
-1.977263E-1
-2.748728E-1
-4.291658E-1
-5.063124E-1
-5.063124E-1
-5.834589E-1
-6.606054E-1
-6.606054E-1
-5.834589E-1
-5.834589E-1
-6.606054E-1
-6.606054E-1
-5.834589E-1
-5.063124E-1
-5.834589E-1
-6.606054E-1
-7.377510E-1
-6.606054E-1
-5.834589E-1
-5.834589E-1
-6.606054E-1
-6.606054E-1
-5.834589E-1
-5.063124E-1
-4.291658E-1
-5.063124E-1
-5.063124E-1
-4.291658E-1
-4.291658E-1
-5.063124E-1
-5.834589E-1
-5.834589E-1
-5.834589E-1
-5.834589E-1
-5.834589E-1
-5.834589E-1
-5.834589E-1
-6.606054E-1
-6.606054E-1
-6.606054E-1
-5.834589E-1
-5.063124E-1
-5.063124E-1
-5.834589E-1
-6.606054E-1
-6.606054E-1
-6.606054E-1
-5.834589E-1
-5.063124E-1
-5.063124E-1
-4.291658E-1
-3.520193E-1
-1.977263E-1
-1.977263E-1
-2.748728E-1
-5.063124E-1
-5.834589E-1
-5.063124E-1
-4.291658E-1
-5.063124E-1
-6.606054E-1
-7.377510E-1
-6.606054E-1
-5.834589E-1
-6.606054E-1
-7.377510E-1
-6.606054E-1
-5.834589E-1
-5.063124E-1
-5.063124E-1
-5.834589E-1
-5.834589E-1
-6.606054E-1
-5.834589E-1
-5.834589E-1
-6.606054E-1
-6.606054E-1
-5.834589E-1
-5.063124E-1
-5.834589E-1
-6.606054E-1
-6.606054E-1
-5.834589E-1
-5.063124E-1
-5.834589E-1
-6.606054E-1
-7.377510E-1
-7.377510E-1
-7.377510E-1
-7.377510E-1
-6.606054E-1
-5.834589E-1
-4.291658E-1
-4.291658E-1
-5.834589E-1
-7.377510E-1
-6.606054E-1
-5.063124E-1
-4.291658E-1
-5.063124E-1
-5.834589E-1
-6.606054E-1
-5.834589E-1
-5.834589E-1
-6.606054E-1
-5.834589E-1
-5.063124E-1
-4.291658E-1
-5.834589E-1
-7.377510E-1
-8.148985E-1
-8.148985E-1
-8.148985E-1
-6.606054E-1
-5.834589E-1
-5.834589E-1
-5.834589E-1
-5.834589E-1
-4.291658E-1
-3.520193E-1
-4.291658E-1
-5.834589E-1
-6.606054E-1
-6.606054E-1
-5.834589E-1
-5.834589E-1
-5.834589E-1
-5.063124E-1
-4.291658E-1
-4.291658E-1
-4.291658E-1
-5.063124E-1
-7.377510E-1
-8.148985E-1
-7.377510E-1
-6.606054E-1
-5.834589E-1
-6.606054E-1
-7.377510E-1
-7.377510E-1
-6.606054E-1
-5.834589E-1
-5.834589E-1
-6.606054E-1
-5.834589E-1
-6.606054E-1
-7.377510E-1
-8.148985E-1
-7.377510E-1
-5.834589E-1
-4.291658E-1
-5.063124E-1
-5.834589E-1
-6.606054E-1
-6.606054E-1
-6.606054E-1
-5.834589E-1
-5.063124E-1
-4.291658E-1
-5.063124E-1
-4.291658E-1
-4.291658E-1
-4.291658E-1
-5.834589E-1
-6.606054E-1
-6.606054E-1
-6.606054E-1
-5.834589E-1
-5.063124E-1
-5.834589E-1
-5.834589E-1
-5.063124E-1
-4.291658E-1
-4.291658E-1
-4.291658E-1
-4.291658E-1
-3.520193E-1
-3.520193E-1
-3.520193E-1
-3.520193E-1
-3.520193E-1
-1.977263E-1
-1.205807E-1
-1.205807E-1
-3.520193E-1
-4.291658E-1
-2.748728E-1
-1.977263E-1
-2.748728E-1
-4.291658E-1
-4.291658E-1
-4.291658E-1
-3.520193E-1
-3.520193E-1
-4.291658E-1
-4.291658E-1
-2.748728E-1
-2.748728E-1
-3.520193E-1
-5.834589E-1
-6.606054E-1
-6.606054E-1
-5.063124E-1
-4.291658E-1
-4.291658E-1
-5.063124E-1
-5.834589E-1
-5.834589E-1
-5.063124E-1
-5.063124E-1
-5.063124E-1
-5.834589E-1
-6.606054E-1
-6.606054E-1
-5.834589E-1
-4.291658E-1
-4.291658E-1
-4.291658E-1
-5.063124E-1
-5.063124E-1
-5.834589E-1
-5.834589E-1
-6.606054E-1
-6.606054E-1
-5.834589E-1
-5.063124E-1
-5.063124E-1
-6.606054E-1
-7.377510E-1
-7.377510E-1
-6.606054E-1
-5.834589E-1
-6.606054E-1
-7.377510E-1
-6.606054E-1
-5.834589E-1
-5.063124E-1
-5.063124E-1
-5.834589E-1
-6.606054E-1
-5.834589E-1
-4.291658E-1
-3.520193E-1
-3.520193E-1
-4.291658E-1
-5.063124E-1
-5.063124E-1
-5.834589E-1
-6.606054E-1
-6.606054E-1
-6.606054E-1
-5.834589E-1
-5.834589E-1
-6.606054E-1
-6.606054E-1
-5.834589E-1
-5.063124E-1
-5.063124E-1
-5.834589E-1
-5.834589E-1
-6.606054E-1
-6.606054E-1
-7.377510E-1
-7.377510E-1
-8.148985E-1
-7.377510E-1
-6.606054E-1
-5.834589E-1
-5.063124E-1
-5.834589E-1
-5.834589E-1
-6.606054E-1
-6.606054E-1
-5.834589E-1
-5.063124E-1
-5.063124E-1
-5.834589E-1
-5.834589E-1
-5.834589E-1
-5.834589E-1
-5.834589E-1
-6.606054E-1
-6.606054E-1
-6.606054E-1
-5.834589E-1
-5.834589E-1
-6.606054E-1
-6.606054E-1
-6.606054E-1
-5.834589E-1
-5.063124E-1
-4.291658E-1
-5.834589E-1
-7.377510E-1
-7.377510E-1
-6.606054E-1
-5.063124E-1
-4.291658E-1
-3.520193E-1
-4.291658E-1
-4.291658E-1
-4.291658E-1
-4.291658E-1
-5.063124E-1
-5.834589E-1
-5.063124E-1
-3.520193E-1
-2.748728E-1
-2.748728E-1
-3.520193E-1
-4.291658E-1
-5.063124E-1
-5.834589E-1
-5.834589E-1
-5.834589E-1
-5.834589E-1
-6.606054E-1
-8.148985E-1
-8.148985E-1
-5.834589E-1
-5.063124E-1
-5.834589E-1
-7.377510E-1
-8.148985E-1
-7.377510E-1
-7.377510E-1
-8.148985E-1
-8.148985E-1
-7.377510E-1
-6.606054E-1
-7.377510E-1
-7.377510E-1
-6.606054E-1
-5.834589E-1
-5.834589E-1
-5.834589E-1
-5.834589E-1
-5.834589E-1
-6.606054E-1
-5.834589E-1
-5.063124E-1
-5.063124E-1
-5.834589E-1
-6.606054E-1
-5.834589E-1
-5.834589E-1
-5.063124E-1
-5.834589E-1
-6.606054E-1
-8.148985E-1
-8.148985E-1
-6.606054E-1
-5.834589E-1
-5.834589E-1
-5.834589E-1
-5.834589E-1
-5.063124E-1
-5.063124E-1
-5.834589E-1
-6.606054E-1
-5.834589E-1
-3.520193E-1
-3.520193E-1
-4.291658E-1
-5.063124E-1
-5.834589E-1
-6.606054E-1
-6.606054E-1
-6.606054E-1
-5.834589E-1
-5.063124E-1
-5.063124E-1
-5.063124E-1
-5.063124E-1
-5.063124E-1
-5.063124E-1
-5.063124E-1
-4.291658E-1
-4.291658E-1
-4.291658E-1
-3.520193E-1
-3.520193E-1
-3.520193E-1
-5.063124E-1
-6.606054E-1
-6.606054E-1
-5.063124E-1
-3.520193E-1
-3.520193E-1
-5.063124E-1
-5.834589E-1
-5.834589E-1
-5.063124E-1
-5.063124E-1
-5.834589E-1
-5.834589E-1
-5.063124E-1
-4.291658E-1
-5.063124E-1
-5.834589E-1
-5.834589E-1
-5.834589E-1
-5.834589E-1
-5.063124E-1
-5.063124E-1
-5.063124E-1
-5.063124E-1
-5.063124E-1
-5.063124E-1
-5.063124E-1
-4.291658E-1
-4.291658E-1
-5.063124E-1
-5.834589E-1
-4.291658E-1
-1.977263E-1
-1.205807E-1
-2.748728E-1
-3.520193E-1
-2.748728E-1
-1.977263E-1
-1.977263E-1
-1.977263E-1
-1.205807E-1
-1.205807E-1
-1.977263E-1
-2.748728E-1
-2.748728E-1
-1.977263E-1
-1.977263E-1
-2.748728E-1
-4.291658E-1
-5.063124E-1
-4.291658E-1
-2.748728E-1
-1.977263E-1
-1.205807E-1
-1.977263E-1
-1.977263E-1
-2.748728E-1
-3.520193E-1
-2.748728E-1
-1.205807E-1
-1.205807E-1
-1.205807E-1
-1.977263E-1
-1.205807E-1
-4.343414E-2
3.371239E-2
-1.205807E-1
-2.748728E-1
-3.520193E-1
-3.520193E-1
-2.748728E-1
-1.977263E-1
-1.977263E-1
-2.748728E-1
-3.520193E-1
-4.291658E-1
-4.291658E-1
-3.520193E-1
-3.520193E-1
-4.291658E-1
-5.834589E-1
-6.606054E-1
-6.606054E-1
-5.063124E-1
-5.063124E-1
-4.291658E-1
-4.291658E-1
-4.291658E-1
-4.291658E-1
-3.520193E-1
-3.520193E-1
-4.291658E-1
-5.834589E-1
-6.606054E-1
-5.063124E-1
-3.520193E-1
-2.748728E-1
-4.291658E-1
-5.834589E-1
-5.834589E-1
-5.834589E-1
-5.063124E-1
-5.063124E-1
-5.834589E-1
-5.834589E-1
-5.834589E-1
-5.834589E-1
-5.834589E-1
-5.063124E-1
-5.063124E-1
-5.063124E-1
-5.834589E-1
-6.606054E-1
-6.606054E-1
-6.606054E-1
-7.377510E-1
-8.148985E-1
-8.148985E-1
-7.377510E-1
-6.606054E-1
-6.606054E-1
-7.377510E-1
-7.377510E-1
-6.606054E-1
-5.834589E-1
-6.606054E-1
-7.377510E-1
-7.377510E-1
-7.377510E-1
-7.377510E-1
-8.148985E-1
-8.920450E-1
-8.148985E-1
-6.606054E-1
-5.063124E-1
-5.834589E-1
-7.377510E-1
-8.920450E-1
-8.148985E-1
-7.377510E-1
-6.606054E-1
-7.377510E-1
-8.148985E-1
-7.377510E-1
-5.834589E-1
-5.063124E-1
-5.834589E-1
-7.377510E-1
-8.920450E-1
-8.148985E-1
-7.377510E-1
-6.606054E-1
-7.377510E-1
-8.920450E-1
-8.920450E-1
-8.920450E-1
-8.148985E-1
-7.377510E-1
-7.377510E-1
-7.377510E-1
-8.148985E-1
-8.148985E-1
-8.148985E-1
-8.148985E-1
-8.148985E-1
-7.377510E-1
-7.377510E-1
-8.148985E-1
-8.920450E-1
-8.920450E-1
-8.920450E-1
-1.046338E+0
-1.046338E+0
-9.691916E-1
-8.148985E-1
-6.606054E-1
-5.834589E-1
-6.606054E-1
-8.148985E-1
-8.148985E-1
-7.377510E-1
-6.606054E-1
-7.377510E-1
-8.148985E-1
-9.691916E-1
-9.691916E-1
-8.920450E-1
-8.148985E-1
-8.148985E-1
-8.920450E-1
-8.920450E-1
-8.920450E-1
-8.148985E-1
-8.920450E-1
-9.691916E-1
-1.046338E+0
-1.123484E+0
-1.200630E+0
-1.200630E+0
-1.046338E+0
-8.148985E-1
-7.377510E-1
-8.920450E-1
-1.046338E+0
-1.123484E+0
-9.691916E-1
-8.148985E-1
-7.377510E-1
-7.377510E-1
-8.920450E-1
-9.691916E-1
-1.046338E+0
-1.200630E+0
-1.200630E+0
-1.046338E+0
-8.920450E-1
-8.148985E-1
-8.920450E-1
-8.920450E-1
-9.691916E-1
-8.920450E-1
-9.691916E-1
-9.691916E-1
-8.148985E-1
-7.377510E-1
-8.148985E-1
-9.691916E-1
-9.691916E-1
-8.920450E-1
-8.148985E-1
-7.377510E-1
-8.148985E-1
-8.148985E-1
-8.148985E-1
-8.148985E-1
-8.148985E-1
-7.377510E-1
-6.606054E-1
-5.834589E-1
-6.606054E-1
-6.606054E-1
-7.377510E-1
-8.920450E-1
-9.691916E-1
-9.691916E-1
-8.148985E-1
-6.606054E-1
-5.834589E-1
-6.606054E-1
-8.148985E-1
-8.920450E-1
-8.148985E-1
-7.377510E-1
-7.377510E-1
-8.148985E-1
-8.148985E-1
-7.377510E-1
-6.606054E-1
-6.606054E-1
-7.377510E-1
-7.377510E-1
-6.606054E-1
-5.834589E-1
-5.834589E-1
-6.606054E-1
-7.377510E-1
-7.377510E-1
-8.148985E-1
-8.920450E-1
-8.148985E-1
-8.148985E-1
-8.148985E-1
-8.920450E-1
-8.920450E-1
-8.148985E-1
-7.377510E-1
-7.377510E-1
-7.377510E-1
-8.148985E-1
-8.148985E-1
-7.377510E-1
-6.606054E-1
-6.606054E-1
-8.148985E-1
-9.691916E-1
-8.920450E-1
-7.377510E-1
-7.377510E-1
-8.148985E-1
-8.920450E-1
-9.691916E-1
-9.691916E-1
-9.691916E-1
-9.691916E-1
-1.046338E+0
-9.691916E-1
-8.148985E-1
-8.148985E-1
-8.148985E-1
-8.920450E-1
-8.920450E-1
-8.148985E-1
-8.148985E-1
-8.920450E-1
-1.046338E+0
-9.691916E-1
-7.377510E-1
-5.834589E-1
-6.606054E-1
-7.377510E-1
-8.920450E-1
-9.691916E-1
-9.691916E-1
-1.046338E+0
-1.046338E+0
-1.046338E+0
-9.691916E-1
-9.691916E-1
-9.691916E-1
-1.046338E+0
-1.046338E+0
-1.046338E+0
-9.691916E-1
-8.920450E-1
-8.148985E-1
-7.377510E-1
-8.148985E-1
-8.148985E-1
-8.148985E-1
-8.920450E-1
-9.691916E-1
-1.046338E+0
-1.046338E+0
-8.920450E-1
-8.148985E-1
-8.148985E-1
-8.148985E-1
-8.148985E-1
-8.148985E-1
-8.148985E-1
-8.148985E-1
-8.920450E-1
-8.920450E-1
-8.920450E-1
-8.148985E-1
-7.377510E-1
-8.148985E-1
-8.920450E-1
-8.920450E-1
-8.148985E-1
-8.148985E-1
-9.691916E-1
-1.123484E+0
-1.123484E+0
-1.046338E+0
-1.046338E+0
-1.046338E+0
-1.046338E+0
-1.046338E+0
-1.046338E+0
-1.123484E+0
-1.123484E+0
-1.046338E+0
-9.691916E-1
-9.691916E-1
-8.920450E-1
-1.046338E+0
-1.200630E+0
-1.277777E+0
-1.200630E+0
-1.046338E+0
-9.691916E-1
-8.920450E-1
-8.920450E-1
-9.691916E-1
-1.046338E+0
-1.046338E+0
-9.691916E-1
-9.691916E-1
-9.691916E-1
-9.691916E-1
-1.046338E+0
-1.046338E+0
-9.691916E-1
-8.920450E-1
-8.920450E-1
-8.920450E-1
-8.920450E-1
-8.148985E-1
-8.148985E-1
-8.920450E-1
-9.691916E-1
-8.920450E-1
-8.148985E-1
-8.920450E-1
-1.046338E+0
-1.123484E+0
-1.046338E+0
-8.920450E-1
-8.148985E-1
-8.148985E-1
-8.920450E-1
-9.691916E-1
-1.046338E+0
-1.046338E+0
-9.691916E-1
-9.691916E-1
-1.046338E+0
-1.046338E+0
-8.920450E-1
-7.377510E-1
-7.377510E-1
-8.148985E-1
-8.920450E-1
-9.691916E-1
-1.046338E+0
-1.123484E+0
-1.123484E+0
-8.920450E-1
-7.377510E-1
-8.148985E-1
-1.046338E+0
-1.123484E+0
-1.046338E+0
-8.920450E-1
-8.920450E-1
-8.148985E-1
-8.920450E-1
-8.920450E-1
-8.920450E-1
-8.920450E-1
-8.148985E-1
-8.148985E-1
-8.148985E-1
-8.148985E-1
-8.920450E-1
-8.920450E-1
-8.148985E-1
-7.377510E-1
-7.377510E-1
-8.920450E-1
-9.691916E-1
-8.920450E-1
-7.377510E-1
-5.834589E-1
-5.834589E-1
-8.148985E-1
-8.920450E-1
-8.920450E-1
-8.920450E-1
-9.691916E-1
-9.691916E-1
-8.920450E-1
-8.148985E-1
-8.920450E-1
-9.691916E-1
-8.148985E-1
-6.606054E-1
-5.834589E-1
-6.606054E-1
-8.148985E-1
-8.148985E-1
-8.920450E-1
-8.920450E-1
-8.920450E-1
-8.920450E-1
-8.148985E-1
-8.148985E-1
-8.920450E-1
-8.920450E-1
-8.920450E-1
-9.691916E-1
-9.691916E-1
-9.691916E-1
-8.920450E-1
-8.148985E-1
-7.377510E-1
-8.148985E-1
-8.148985E-1
-8.920450E-1
-9.691916E-1
-9.691916E-1
-9.691916E-1
-8.148985E-1
-7.377510E-1
-7.377510E-1
-8.148985E-1
-8.148985E-1
-8.920450E-1
-8.148985E-1
-8.920450E-1
-9.691916E-1
-1.123484E+0
-1.123484E+0
-1.123484E+0
-1.046338E+0
-8.148985E-1
-6.606054E-1
-7.377510E-1
-8.148985E-1
-8.148985E-1
-8.148985E-1
-8.148985E-1
-8.148985E-1
-7.377510E-1
-6.606054E-1
-6.606054E-1
-7.377510E-1
-8.920450E-1
-1.123484E+0
-1.123484E+0
-1.046338E+0
-1.046338E+0
-1.123484E+0
-9.691916E-1
-8.148985E-1
-8.148985E-1
-8.920450E-1
-9.691916E-1
-8.920450E-1
-8.920450E-1
-8.920450E-1
-8.148985E-1
-8.148985E-1
-8.920450E-1
-9.691916E-1
-1.046338E+0
-9.691916E-1
-8.148985E-1
-8.920450E-1
-9.691916E-1
-1.046338E+0
-1.046338E+0
-9.691916E-1
-9.691916E-1
-9.691916E-1
-8.920450E-1
-9.691916E-1
-9.691916E-1
-8.920450E-1
-8.920450E-1
-8.920450E-1
-8.920450E-1
-8.920450E-1
-9.691916E-1
-8.920450E-1
-8.148985E-1
-8.148985E-1
-8.148985E-1
-7.377510E-1
-7.377510E-1
-7.377510E-1
-7.377510E-1
-7.377510E-1
-8.148985E-1
-8.920450E-1
-8.920450E-1
-8.920450E-1
-8.148985E-1
-8.148985E-1
-8.148985E-1
-8.148985E-1
-8.148985E-1
-8.148985E-1
-7.377510E-1
-7.377510E-1
-6.606054E-1
-6.606054E-1
-7.377510E-1
-7.377510E-1
-8.148985E-1
-8.920450E-1
-9.691916E-1
-9.691916E-1
-9.691916E-1
-8.920450E-1
-8.148985E-1
-7.377510E-1
-8.148985E-1
-7.377510E-1
-7.377510E-1
-7.377510E-1
-8.148985E-1
-8.920450E-1
-9.691916E-1
-1.046338E+0
-1.046338E+0
-9.691916E-1
-9.691916E-1
-9.691916E-1
-1.046338E+0
-1.046338E+0
-1.046338E+0
-1.046338E+0
-1.123484E+0
-1.046338E+0
-8.920450E-1
-6.606054E-1
-6.606054E-1
-8.148985E-1
-9.691916E-1
-8.920450E-1
-7.377510E-1
-5.834589E-1
-7.377510E-1
-1.046338E+0
-1.123484E+0
-9.691916E-1
-6.606054E-1
-5.834589E-1
-6.606054E-1
-9.691916E-1
-1.123484E+0
-1.123484E+0
-9.691916E-1
-8.920450E-1
-8.148985E-1
-8.920450E-1
-8.148985E-1
-8.148985E-1
-8.148985E-1
-8.920450E-1
-9.691916E-1
-1.123484E+0
-1.046338E+0
-8.920450E-1
-8.920450E-1
-1.046338E+0
-1.123484E+0
-1.046338E+0
-9.691916E-1
-9.691916E-1
-9.691916E-1
-9.691916E-1
-9.691916E-1
-9.691916E-1
-9.691916E-1
-1.046338E+0
-1.123484E+0
-1.123484E+0
-1.046338E+0
-1.046338E+0
-1.123484E+0
-1.200630E+0
-1.046338E+0
-8.920450E-1
-8.920450E-1
-1.046338E+0
-1.200630E+0
-1.123484E+0
-1.046338E+0
-9.691916E-1
-8.920450E-1
-9.691916E-1
-1.046338E+0
-1.123484E+0
-9.691916E-1
-8.148985E-1
-7.377510E-1
-8.920450E-1
-1.046338E+0
-9.691916E-1
-8.920450E-1
-8.148985E-1
-9.691916E-1
-1.123484E+0
-1.123484E+0
-1.046338E+0
-9.691916E-1
-8.920450E-1
-9.691916E-1
-9.691916E-1
-8.920450E-1
-8.920450E-1
-8.920450E-1
-8.920450E-1
-7.377510E-1
-7.377510E-1
-8.148985E-1
-8.148985E-1
-8.148985E-1
-8.148985E-1
-8.920450E-1
-8.920450E-1
-8.148985E-1
-7.377510E-1
-6.606054E-1
-5.834589E-1
-5.063124E-1
-5.063124E-1
-5.063124E-1
-5.063124E-1
-3.520193E-1
-3.520193E-1
-3.520193E-1
-5.834589E-1
-7.377510E-1
-8.148985E-1
-6.606054E-1
-5.834589E-1
-5.834589E-1
-6.606054E-1
-7.377510E-1
-7.377510E-1
-6.606054E-1
-5.834589E-1
-5.063124E-1
-5.834589E-1
-6.606054E-1
-6.606054E-1
-6.606054E-1
-5.063124E-1
-5.063124E-1
-5.834589E-1
-6.606054E-1
-6.606054E-1
-5.834589E-1
-5.834589E-1
-5.063124E-1
-5.063124E-1
-5.834589E-1
-7.377510E-1
-8.148985E-1
-7.377510E-1
-5.834589E-1
-5.063124E-1
-5.834589E-1
-7.377510E-1
-7.377510E-1
-6.606054E-1
-6.606054E-1
-5.834589E-1
-5.834589E-1
-5.834589E-1
-6.606054E-1
-7.377510E-1
-7.377510E-1
-6.606054E-1
-6.606054E-1
-7.377510E-1
-7.377510E-1
-7.377510E-1
-7.377510E-1
-6.606054E-1
-6.606054E-1
-6.606054E-1
-6.606054E-1
-7.377510E-1
-6.606054E-1
-6.606054E-1
-6.606054E-1
-6.606054E-1
-7.377510E-1
-7.377510E-1
-7.377510E-1
-7.377510E-1
-7.377510E-1
-7.377510E-1
-6.606054E-1
-5.834589E-1
-6.606054E-1
-7.377510E-1
-8.920450E-1
-9.691916E-1
-8.920450E-1
-7.377510E-1
-7.377510E-1
-7.377510E-1
-7.377510E-1
-7.377510E-1
-6.606054E-1
-6.606054E-1
-6.606054E-1
-6.606054E-1
-5.834589E-1
-5.063124E-1
-5.834589E-1
-7.377510E-1
-8.148985E-1
-8.920450E-1
-8.920450E-1
-9.691916E-1
-8.920450E-1
-8.148985E-1
-7.377510E-1
-7.377510E-1
-8.148985E-1
-8.148985E-1
-8.148985E-1
-7.377510E-1
-6.606054E-1
-5.834589E-1
-5.834589E-1
-5.834589E-1
-6.606054E-1
-8.148985E-1
-9.691916E-1
-1.123484E+0
-1.123484E+0
-1.046338E+0
-1.046338E+0
-1.046338E+0
-1.123484E+0
-1.046338E+0
-9.691916E-1
-9.691916E-1
-8.920450E-1
-7.377510E-1
-7.377510E-1
-7.377510E-1
-7.377510E-1
-7.377510E-1
-7.377510E-1
-7.377510E-1
-8.920450E-1
-8.920450E-1
-8.148985E-1
-7.377510E-1
-8.148985E-1
-8.148985E-1
-8.920450E-1
-8.148985E-1
-8.148985E-1
-8.148985E-1
-9.691916E-1
-9.691916E-1
-9.691916E-1
-9.691916E-1
-1.046338E+0
-9.691916E-1
-9.691916E-1
-8.920450E-1
-8.148985E-1
-8.148985E-1
-8.920450E-1
-8.148985E-1
-8.148985E-1
-8.920450E-1
-9.691916E-1
-9.691916E-1
-9.691916E-1
-9.691916E-1
-9.691916E-1
-9.691916E-1
-8.920450E-1
-7.377510E-1
-6.606054E-1
-6.606054E-1
-7.377510E-1
-7.377510E-1
-6.606054E-1
-5.834589E-1
-5.063124E-1
-5.063124E-1
-5.834589E-1
-8.148985E-1
-8.148985E-1
-8.148985E-1
-7.377510E-1
-7.377510E-1
-8.920450E-1
-8.920450E-1
-8.920450E-1
-8.148985E-1
-5.834589E-1
-5.063124E-1
-5.834589E-1
-8.148985E-1
-9.691916E-1
-9.691916E-1
-8.920450E-1
-7.377510E-1
-6.606054E-1
-6.606054E-1
-7.377510E-1
-7.377510E-1
-6.606054E-1
-6.606054E-1
-7.377510E-1
-8.148985E-1
-8.148985E-1
-7.377510E-1
-6.606054E-1
-6.606054E-1
-8.148985E-1
-8.148985E-1
-7.377510E-1
-7.377510E-1
-7.377510E-1
-7.377510E-1
-6.606054E-1
-6.606054E-1
-5.834589E-1
-5.834589E-1
-5.834589E-1
-6.606054E-1
-7.377510E-1
-6.606054E-1
-6.606054E-1
-6.606054E-1
-5.834589E-1
-5.063124E-1
-5.063124E-1
-6.606054E-1
-7.377510E-1
-8.148985E-1
-8.920450E-1
-9.691916E-1
-9.691916E-1
-1.046338E+0
-1.046338E+0
-9.691916E-1
-7.377510E-1
-5.834589E-1
-5.834589E-1
-6.606054E-1
-7.377510E-1
-8.148985E-1
-8.148985E-1
-6.606054E-1
-5.834589E-1
-5.063124E-1
-5.063124E-1
-4.291658E-1
-4.291658E-1
-5.834589E-1
-7.377510E-1
-7.377510E-1
-5.834589E-1
-5.063124E-1
-5.063124E-1
-5.063124E-1
-5.834589E-1
-5.834589E-1
-5.834589E-1
-6.606054E-1
-6.606054E-1
-7.377510E-1
-8.920450E-1
-9.691916E-1
-7.377510E-1
-5.063124E-1
-4.291658E-1
-5.834589E-1
-7.377510E-1
-8.148985E-1
-8.148985E-1
-7.377510E-1
-5.834589E-1
-4.291658E-1
-4.291658E-1
-5.834589E-1
-7.377510E-1
-8.148985E-1
-7.377510E-1
-7.377510E-1
-7.377510E-1
-7.377510E-1
-6.606054E-1
-5.834589E-1
-5.063124E-1
-4.291658E-1
-4.291658E-1
-5.063124E-1
-5.834589E-1
-5.834589E-1
-6.606054E-1
-7.377510E-1
-8.148985E-1
-7.377510E-1
-5.834589E-1
-4.291658E-1
-3.520193E-1
-4.291658E-1
-4.291658E-1
-4.291658E-1
-1.205807E-1
1.108589E-1
2.651520E-1
1.108589E-1
-1.977263E-1
-4.291658E-1
-5.063124E-1
-5.063124E-1
-1.977263E-1
1.880055E-1
4.194450E-1
4.194450E-1
1.880055E-1
1.108589E-1
2.651520E-1
4.194450E-1
4.965916E-1
4.965916E-1
4.194450E-1
4.194450E-1
4.965916E-1
4.965916E-1
5.737381E-1
7.280312E-1
8.051767E-1
8.051767E-1
8.051767E-1
7.280312E-1
7.280312E-1
7.280312E-1
8.051767E-1
7.280312E-1
6.508846E-1
7.280312E-1
8.051767E-1
7.280312E-1
6.508846E-1
4.194450E-1
3.422985E-1
2.651520E-1
3.422985E-1
3.422985E-1
4.194450E-1
4.965916E-1
5.737381E-1
6.508846E-1
6.508846E-1
7.280312E-1
6.508846E-1
6.508846E-1
6.508846E-1
7.280312E-1
7.280312E-1
4.965916E-1
3.422985E-1
1.880055E-1
1.880055E-1
1.880055E-1
3.422985E-1
3.422985E-1
2.651520E-1
1.880055E-1
1.880055E-1
1.880055E-1
2.651520E-1
2.651520E-1
1.880055E-1
1.880055E-1
1.880055E-1
3.371239E-2
-1.205807E-1
-4.343414E-2
1.108589E-1
1.880055E-1
2.651520E-1
2.651520E-1
1.880055E-1
3.371239E-2
-1.205807E-1
-4.343414E-2
1.108589E-1
1.108589E-1
3.371239E-2
-4.343414E-2
-1.205807E-1
-4.343414E-2
1.880055E-1
3.422985E-1
4.194450E-1
4.194450E-1
4.965916E-1
4.194450E-1
3.422985E-1
3.422985E-1
4.194450E-1
4.194450E-1
2.651520E-1
1.108589E-1
3.371239E-2
1.880055E-1
2.651520E-1
3.422985E-1
1.880055E-1
-4.343414E-2
-1.205807E-1
3.371239E-2
1.108589E-1
1.880055E-1
1.108589E-1
3.371239E-2
-4.343414E-2
-4.343414E-2
-1.205807E-1
-1.205807E-1
-1.977263E-1
-2.748728E-1
-1.977263E-1
-1.205807E-1
-4.343414E-2
-4.343414E-2
3.371239E-2
1.880055E-1
2.651520E-1
3.422985E-1
2.651520E-1
1.880055E-1
1.108589E-1
-4.343414E-2
-2.748728E-1
-2.748728E-1
-1.977263E-1
-1.205807E-1
-1.977263E-1
-2.748728E-1
-2.748728E-1
-3.520193E-1
-4.291658E-1
-3.520193E-1
-2.748728E-1
-1.205807E-1
-4.343414E-2
-1.977263E-1
-3.520193E-1
-4.291658E-1
-2.748728E-1
-1.205807E-1
-4.343414E-2
-4.343414E-2
3.371239E-2
1.108589E-1
1.880055E-1
1.108589E-1
-1.977263E-1
-5.063124E-1
-5.834589E-1
-5.834589E-1
-5.834589E-1
-5.834589E-1
-5.063124E-1
-2.748728E-1
-1.977263E-1
-1.977263E-1
-4.291658E-1
-5.063124E-1
-5.063124E-1
-5.063124E-1
-5.834589E-1
-5.834589E-1
-5.834589E-1
-4.291658E-1
-1.205807E-1
1.108589E-1
1.880055E-1
1.108589E-1
1.108589E-1
1.108589E-1
1.108589E-1
3.371239E-2
-4.343414E-2
-1.205807E-1
-1.205807E-1
-1.205807E-1
-1.205807E-1
-1.205807E-1
-1.205807E-1
-1.205807E-1
-4.343414E-2
1.108589E-1
1.880055E-1
1.108589E-1
-4.343414E-2
-1.205807E-1
-1.205807E-1
-4.343414E-2
3.371239E-2
-4.343414E-2
-1.977263E-1
-2.748728E-1
-1.205807E-1
3.371239E-2
3.371239E-2
-1.205807E-1
-1.205807E-1
-4.343414E-2
3.371239E-2
3.371239E-2
-4.343414E-2
-1.977263E-1
-1.977263E-1
-1.977263E-1
-1.977263E-1
-1.205807E-1
-1.205807E-1
-4.343414E-2
-4.343414E-2
-1.205807E-1
-3.520193E-1
-4.291658E-1
-5.063124E-1
-3.520193E-1
-1.205807E-1
-4.343414E-2
-1.977263E-1
-5.063124E-1
-7.377510E-1
-6.606054E-1
-5.063124E-1
-3.520193E-1
-4.291658E-1
-5.063124E-1
-3.520193E-1
-2.748728E-1
-2.748728E-1
-5.063124E-1
-7.377510E-1
-8.920450E-1
-8.148985E-1
-6.606054E-1
-5.834589E-1
-5.834589E-1
-5.834589E-1
-4.291658E-1
-1.977263E-1
-4.343414E-2
-4.343414E-2
-1.977263E-1
-2.748728E-1
-1.977263E-1
-1.977263E-1
-1.977263E-1
-1.977263E-1
-2.748728E-1
-2.748728E-1
-1.977263E-1
-1.977263E-1
-1.977263E-1
-3.520193E-1
-3.520193E-1
-4.291658E-1
-4.291658E-1
-4.291658E-1
-4.291658E-1
-2.748728E-1
-4.343414E-2
1.880055E-1
3.422985E-1
4.194450E-1
3.422985E-1
2.651520E-1
2.651520E-1
3.422985E-1
2.651520E-1
3.371239E-2
-2.748728E-1
-5.063124E-1
-5.834589E-1
-4.291658E-1
-1.977263E-1
-4.343414E-2
-1.205807E-1
-2.748728E-1
-3.520193E-1
-3.520193E-1
-1.205807E-1
1.108589E-1
2.651520E-1
4.194450E-1
6.508846E-1
1.036616E+0
1.190909E+0
1.113763E+0
1.036616E+0
9.594698E-1
1.036616E+0
1.113763E+0
1.268056E+0
1.653788E+0
2.193813E+0
2.656692E+0
2.810985E+0
3.505302E+0
6.899745E+0
1.422866E+1
2.333194E+1
2.873219E+1
2.502916E+1
1.500012E+1
7.594063E+0
6.359720E+0
7.131186E+0
5.819696E+0
3.042423E+0
1.576641E+0
2.656692E+0
5.202523E+0
7.979796E+0
1.114280E+1
1.492298E+1
1.623446E+1
1.206856E+1
5.202523E+0
8.823233E-1
9.594698E-1
3.196717E+0
4.739645E+0
4.816792E+0
4.122474E+0
3.582448E+0
3.042423E+0
2.579545E+0
2.502399E+0
2.579545E+0
2.579545E+0
2.270959E+0
2.116667E+0
2.116667E+0
2.193813E+0
2.039520E+0
1.730934E+0
1.499496E+0
1.422348E+0
1.268056E+0
1.036616E+0
9.594698E-1
1.036616E+0
1.190909E+0
1.422348E+0
1.730934E+0
2.116667E+0
2.425252E+0
2.656692E+0
2.425252E+0
1.653788E+0
8.823233E-1
7.280312E-1
1.190909E+0
1.962374E+0
2.425252E+0
2.270959E+0
1.730934E+0
1.190909E+0
8.823233E-1
9.594698E-1
1.268056E+0
1.499496E+0
1.808081E+0
1.962374E+0
1.653788E+0
1.345202E+0
1.190909E+0
1.268056E+0
1.345202E+0
1.499496E+0
1.730934E+0
1.962374E+0
2.193813E+0
2.270959E+0
2.039520E+0
1.653788E+0
1.576641E+0
1.576641E+0
1.576641E+0
1.576641E+0
1.499496E+0
1.422348E+0
1.345202E+0
1.576641E+0
1.808081E+0
1.808081E+0
1.422348E+0
1.190909E+0
1.576641E+0
2.579545E+0
3.428156E+0
3.428156E+0
2.888130E+0
2.810985E+0
4.585352E+0
7.054037E+0
7.362623E+0
5.433963E+0
3.582448E+0
3.582448E+0
6.282574E+0
9.908457E+0
1.121995E+1
9.136992E+0
5.742549E+0
4.276767E+0
5.279671E+0
7.208330E+0
8.056942E+0
7.516918E+0
6.436867E+0
5.279671E+0
4.199621E+0
3.505302E+0
3.351010E+0
3.736741E+0
4.199621E+0
4.199621E+0
3.582448E+0
2.656692E+0
2.116667E+0
2.270959E+0
2.810985E+0
3.351010E+0
3.582448E+0
3.428156E+0
2.965278E+0
2.733837E+0
2.733837E+0
2.965278E+0
3.273863E+0
3.736741E+0
4.045327E+0
3.813889E+0
3.196717E+0
2.733837E+0
2.502399E+0
2.502399E+0
2.656692E+0
2.965278E+0
3.351010E+0
3.659596E+0
3.813889E+0
3.659596E+0
3.273863E+0
2.888130E+0
2.579545E+0
2.502399E+0
2.502399E+0
2.656692E+0
2.733837E+0
2.810985E+0
2.810985E+0
2.810985E+0
2.733837E+0
2.579545E+0
2.502399E+0
2.579545E+0
2.733837E+0
2.888130E+0
2.888130E+0
2.733837E+0
2.656692E+0
2.810985E+0
2.810985E+0
2.656692E+0
2.579545E+0
2.579545E+0
2.656692E+0
2.733837E+0
2.733837E+0
2.656692E+0
2.502399E+0
2.348106E+0
2.193813E+0
2.270959E+0
2.348106E+0
2.348106E+0
2.348106E+0
2.502399E+0
2.888130E+0
3.351010E+0
3.659596E+0
3.736741E+0
3.813889E+0
4.045327E+0
4.199621E+0
4.353913E+0
4.431059E+0
4.585352E+0
4.662499E+0
4.971085E+0
5.588256E+0
6.591160E+0
7.748356E+0
8.905552E+0
1.013990E+1
1.191427E+1
1.422866E+1
1.669734E+1
1.885744E+1
2.070896E+1
2.194330E+1
2.279191E+1
2.348623E+1
2.317764E+1
2.124898E+1
1.785454E+1
1.407436E+1
1.160568E+1
1.106565E+1
1.230000E+1
1.407436E+1
1.515442E+1
1.538586E+1
1.554015E+1
1.677449E+1
1.939747E+1
2.279191E+1
2.634065E+1
2.973509E+1
3.258951E+1
3.390100E+1
3.374670E+1
3.312953E+1
3.266665E+1
3.228092E+1
3.166375E+1
3.089228E+1
3.012082E+1
2.958080E+1
2.873219E+1
2.742070E+1
2.549204E+1
2.325479E+1
2.086325E+1
1.885744E+1
1.746881E+1
1.654305E+1
1.577159E+1
1.530871E+1
1.592588E+1
1.893459E+1
2.248332E+1
2.495201E+1
2.857789E+1
3.428673E+1
3.891552E+1
3.876122E+1
3.451817E+1
2.973509E+1
2.680352E+1
2.526060E+1
2.348623E+1
2.094040E+1
1.831742E+1
1.662020E+1
1.623446E+1
1.662020E+1
1.716022E+1
1.754595E+1
1.785454E+1
1.785454E+1
1.723737E+1
1.592588E+1
1.438295E+1
1.307146E+1
1.222285E+1
1.206856E+1
1.237714E+1
1.299431E+1
1.345719E+1
1.368863E+1
1.368863E+1
1.368863E+1
1.399722E+1
1.430580E+1
1.453724E+1
1.446009E+1
1.345719E+1
1.121995E+1
9.059845E+0
7.902649E+0
7.594063E+0
7.285479E+0
6.282574E+0
4.893938E+0
4.045327E+0
4.199621E+0
5.202523E+0
6.128282E+0
5.819696E+0
4.353913E+0
3.196717E+0
3.505302E+0
4.199621E+0
3.813889E+0
2.193813E+0
5.737381E-1
-1.205807E-1
1.880055E-1
8.051767E-1
1.345202E+0
1.653788E+0
1.422348E+0
8.823233E-1
6.508846E-1
1.268056E+0
2.502399E+0
3.428156E+0
3.119570E+0
1.808081E+0
-1.977263E-1
-2.434973E+0
-4.132195E+0
-4.980806E+0
-4.980806E+0
-4.903659E+0
-4.980806E+0
-5.212245E+0
-5.212245E+0
-4.903659E+0
-4.209341E+0
-3.437877E+0
-2.897852E+0
-2.589266E+0
-2.512120E+0
-2.434973E+0
-2.203534E+0
-1.817802E+0
-1.663509E+0
-1.972095E+0
-2.589266E+0
-3.129292E+0
-4.132195E+0
-5.983709E+0
-7.295198E+0
-6.986613E+0
-5.597977E+0
-4.826513E+0
-5.983709E+0
-8.683834E+0
-1.053535E+1
-8.915274E+0
-4.517927E+0
-7.377510E-1
1.108589E-1
-3.520193E-1
-2.748728E-1
-2.748728E-1
-1.663509E+0
-3.977902E+0
-5.597977E+0
-5.597977E+0
-4.517927E+0
-3.669316E+0
-3.437877E+0
-3.515023E+0
-3.900755E+0
-4.826513E+0
-5.983709E+0
-5.829416E+0
-3.669316E+0
-1.740655E+0
-1.817802E+0
-3.129292E+0
-3.360731E+0
-1.740655E+0
5.737381E-1
1.036616E+0
-9.691916E-1
-2.974999E+0
-2.897852E+0
-1.509216E+0
-1.977263E-1
5.737381E-1
2.651520E-1
-6.606054E-1
-1.977263E-1
2.348106E+0
4.739645E+0
4.662499E+0
2.579545E+0
9.594698E-1
1.499496E+0
3.351010E+0
4.816792E+0
4.508206E+0
3.119570E+0
2.348106E+0
3.273863E+0
4.276767E+0
3.428156E+0
1.808081E+0
1.499496E+0
2.425252E+0
3.042423E+0
2.656692E+0
1.885226E+0
1.499496E+0
1.499496E+0
1.653788E+0
2.193813E+0
2.656692E+0
2.348106E+0
1.653788E+0
1.113763E+0
9.594698E-1
1.113763E+0
1.499496E+0
1.962374E+0
2.039520E+0
2.193813E+0
3.891034E+0
5.973989E+0
6.436867E+0
5.588256E+0
5.048230E+0
5.356817E+0
5.819696E+0
4.353913E+0
1.036616E+0
-1.046338E+0
-6.606054E-1
5.737381E-1
1.880055E-1
-9.691916E-1
-2.748728E-1
3.042423E+0
7.516918E+0
9.214138E+0
5.742549E+0
6.508846E-1
-9.691916E-1
8.051767E-1
2.888130E+0
4.122474E+0
5.125378E+0
6.976893E+0
9.368431E+0
1.029419E+1
9.136992E+0
7.439770E+0
6.822599E+0
7.671209E+0
8.751259E+0
8.905552E+0
7.748356E+0
6.668306E+0
7.594063E+0
1.021704E+1
1.160568E+1
1.013990E+1
7.671209E+0
6.668306E+0
7.594063E+0
8.905552E+0
9.368431E+0
9.291285E+0
9.599871E+0
1.067992E+1
1.253144E+1
1.438295E+1
1.500012E+1
1.492298E+1
1.484583E+1
1.291717E+1
8.828407E+0
6.668306E+0
1.083421E+1
2.124898E+1
3.305238E+1
3.976413E+1
3.899266E+1
3.328383E+1
2.757499E+1
2.418055E+1
2.348623E+1
2.472057E+1
2.472057E+1
2.155757E+1
1.831742E+1
1.754595E+1
1.669734E+1
1.322575E+1
9.754164E+0
1.145139E+1
1.885744E+1
2.587777E+1
2.888648E+1
3.089228E+1
3.675542E+1
4.531867E+1
4.855882E+1
3.729544E+1
1.284002E+1
-8.915274E+0
-1.516414E+1
-1.138396E+1
-8.683834E+0
-9.455298E+0
-9.918178E+0
-7.449492E+0
-3.283584E+0
-8.920450E-1
-1.354923E+0
-2.126388E+0
-1.123484E+0
3.371239E-2
-6.606054E-1
-2.666412E+0
-2.897852E+0
-1.205807E-1
2.888130E+0
3.659596E+0
2.965278E+0
3.505302E+0
6.205427E+0
8.365528E+0
7.902649E+0
5.356817E+0
2.656692E+0
8.051767E-1
8.823233E-1
3.042423E+0
5.125378E+0
4.971085E+0
1.653788E+0
-3.283584E+0
-7.680931E+0
-1.014962E+1
-1.053535E+1
-1.153825E+1
-1.662992E+1
-2.488459E+1
-3.036198E+1
-2.935908E+1
-2.341880E+1
-1.578131E+1
-9.378153E+0
-4.980806E+0
-1.894949E+0
1.345202E+0
6.128282E+0
1.199141E+1
1.716022E+1
2.032323E+1
2.163471E+1
2.140328E+1
2.024608E+1
1.831742E+1
1.716022E+1
1.893459E+1
2.348623E+1
2.726640E+1
2.680352E+1
2.202045E+1
1.638876E+1
1.299431E+1
1.222285E+1
1.253144E+1
1.268573E+1
1.222285E+1
1.183712E+1
1.222285E+1
1.353434E+1
1.368863E+1
1.129709E+1
7.979796E+0
6.745452E+0
8.365528E+0
1.145139E+1
1.415151E+1
1.554015E+1
1.615732E+1
1.685164E+1
1.731451E+1
1.708308E+1
1.685164E+1
1.700593E+1
1.777739E+1
1.839456E+1
1.723737E+1
1.376578E+1
9.522724E+0
6.591160E+0
4.585352E+0
1.962374E+0
-1.586362E+0
-5.597977E+0
-8.529542E+0
-9.455298E+0
-9.223860E+0
-8.915274E+0
-8.220956E+0
-6.060856E+0
-2.589266E+0
5.737381E-1
2.733837E+0
3.813889E+0
4.199621E+0
4.353913E+0
4.662499E+0
4.893938E+0
4.816792E+0
4.431059E+0
3.891034E+0
3.042423E+0
1.962374E+0
9.594698E-1
1.880055E-1
-4.291658E-1
-7.377510E-1
-7.377510E-1
-1.586362E+0
-3.437877E+0
-4.903659E+0
-4.826513E+0
-3.437877E+0
-1.817802E+0
-1.046338E+0
-1.123484E+0
-8.148985E-1
1.653788E+0
7.594063E+0
1.476868E+1
1.800883E+1
1.561729E+1
1.160568E+1
1.013990E+1
1.114280E+1
1.299431E+1
1.577159E+1
2.001464E+1
2.472057E+1
2.796072E+1
2.904077E+1
2.850075E+1
2.688067E+1
2.441199E+1
2.163471E+1
1.916603E+1
1.700593E+1
1.484583E+1
1.260858E+1
1.060277E+1
9.136992E+0
7.362623E+0
5.048230E+0
2.965278E+0
2.348106E+0
2.888130E+0
2.965278E+0
1.576641E+0
-5.834589E-1
-1.894949E+0
-1.740655E+0
-1.200630E+0
-1.123484E+0
-2.203534E+0
-3.977902E+0
-5.212245E+0
-5.212245E+0
-4.363634E+0
-3.129292E+0
-2.049241E+0
-1.277777E+0
-5.063124E-1
4.194450E-1
1.113763E+0
1.499496E+0
1.885226E+0
2.425252E+0
2.888130E+0
3.196717E+0
3.891034E+0
5.202523E+0
7.054037E+0
9.059845E+0
1.060277E+1
1.129709E+1
1.060277E+1
8.134089E+0
4.585352E+0
1.422348E+0
1.108589E-1
8.823233E-1
2.656692E+0
4.199621E+0
4.662499E+0
3.968181E+0
2.656692E+0
1.576641E+0
1.499496E+0
2.502399E+0
4.353913E+0
5.973989E+0
7.208330E+0
8.134089E+0
9.599871E+0
1.206856E+1
1.500012E+1
1.785454E+1
2.024608E+1
2.232903E+1
2.479772E+1
2.734355E+1
2.819216E+1
2.695782E+1
2.510630E+1
2.410340E+1
2.433484E+1
2.502916E+1
2.556918E+1
2.618636E+1
2.780643E+1
3.050655E+1
3.328383E+1
3.505819E+1
3.621539E+1
3.729544E+1
3.814405E+1
3.852978E+1
3.860693E+1
3.883837E+1
3.984127E+1
4.184708E+1
4.400718E+1
4.477865E+1
4.385289E+1
4.277284E+1
4.254140E+1
4.269569E+1
4.246425E+1
4.161564E+1
4.030415E+1
3.906981E+1
3.852978E+1
3.822120E+1
3.706400E+1
3.536678E+1
3.428673E+1
3.382385E+1
3.328383E+1
3.258951E+1
3.220377E+1
3.297524E+1
3.567537E+1
3.868408E+1
4.084417E+1
4.176994E+1
4.099847E+1
3.891552E+1
3.752688E+1
3.906981E+1
4.801880E+1
7.208849E+1
1.151362E+2
1.564096E+2
1.554838E+2
1.057243E+2
5.179897E+1
3.636969E+1
6.545389E+1
1.128218E+2
1.476920E+2
1.586468E+2
1.353486E+2
9.291803E+1
9.500098E+1
1.648185E+2
2.237584E+2
1.989944E+2
1.360429E+2
1.510864E+2
2.778380E+2
4.141558E+2
4.163930E+2
2.549255E+2
5.812497E+1
-3.491362E+1
-1.562701E+1
3.096943E+1
3.984127E+1
1.793168E+1
2.348106E+0
3.235807E+1
1.111246E+2
1.705273E+2
1.585696E+2
1.036414E+2
6.136513E+1
5.866501E+1
8.751776E+1
1.399774E+2
2.321673E+2
3.091595E+2
2.684262E+2
1.254738E+2
5.125378E+0
-1.084394E+1
5.403622E+1
1.591097E+2
2.995162E+2
4.466344E+2
5.428361E+2
5.311869E+2
3.829114E+2
1.658214E+2
1.314861E+1
-7.063759E+0
5.087322E+1
7.980313E+1
4.547296E+1
2.116667E+0
-1.068964E+1
-1.423838E+1
-2.866476E+1
-3.213635E+1
-3.515023E+0
4.377575E+1
8.011171E+1
8.558911E+1
5.997650E+1
2.510630E+1
7.594063E+0
9.599871E+0
9.985603E+0
-6.369441E+0
-3.013054E+1
-3.961955E+1
-1.539558E+1
6.877119E+1
1.548666E+2
1.647414E+2
1.433718E+2
1.628899E+2
2.175095E+2
2.707405E+2
2.742121E+2
1.949828E+2
7.332283E+1
-1.146111E+1
-2.804759E+1
-9.532445E+0
4.965916E-1
-6.138002E+0
-2.357827E+0
2.888648E+1
6.614821E+1
7.710301E+1
5.951362E+1
3.968698E+1
3.953269E+1
5.033319E+1
4.686160E+1
2.356338E+1
-7.377510E-1
-6.832320E+0
3.119570E+0
1.183712E+1
9.985603E+0
6.508846E-1
-7.835224E+0
-1.130681E+1
-1.223257E+1
-1.446982E+1
-1.894431E+1
-2.349595E+1
-2.611893E+1
-2.750757E+1
-2.989911E+1
-3.321640E+1
-3.537650E+1
-3.514506E+1
-3.259923E+1
-2.781615E+1
-2.311022E+1
-2.187587E+1
-2.403598E+1
-2.658181E+1
-2.773900E+1
-2.642752E+1
-2.303307E+1
-1.956148E+1
-1.740138E+1
-1.578131E+1
-1.369835E+1
-1.200113E+1
-1.192399E+1
-1.238686E+1
-8.992420E+0
-2.512120E+0
-5.834589E-1
-6.138002E+0
-1.068964E+1
-4.517927E+0
8.828407E+0
1.716022E+1
1.554015E+1
1.013990E+1
7.825502E+0
8.828407E+0
9.059845E+0
7.748356E+0
5.433963E+0
1.036616E+0
-5.057952E+0
-8.992420E+0
-8.529542E+0
-4.209341E+0
2.656692E+0
8.596968E+0
1.600303E+1
2.595491E+1
2.742070E+1
1.700593E+1
8.596968E+0
2.016893E+1
3.930125E+1
8.250325E+1
2.124179E+2
4.008095E+2
5.272524E+2
5.314955E+2
4.382254E+2
2.973561E+2
1.850309E+2
1.552523E+2
1.846451E+2
2.151951E+2
2.560056E+2
3.404038E+2
4.425457E+2
5.078887E+2
4.814275E+2
3.374722E+2
1.448376E+2
1.114280E+1
-2.372739E+1
-2.280681E+0
1.685164E+1
1.307146E+1
3.273863E+0
1.399722E+1
6.090225E+1
1.094274E+2
1.058786E+2
1.025613E+2
1.683672E+2
2.585514E+2
2.959674E+2
2.498339E+2
1.679044E+2
1.048757E+2
6.861690E+1
6.391096E+1
8.011171E+1
7.671727E+1
3.852978E+1
-3.977902E+0
-1.963863E+1
-1.099823E+1
1.036616E+0
4.508206E+0
2.116667E+0
-1.205807E-1
2.810985E+0
1.191427E+1
2.232903E+1
2.904077E+1
3.081514E+1
2.757499E+1
2.001464E+1
1.237714E+1
9.368431E+0
1.091136E+1
1.330290E+1
1.399722E+1
1.338005E+1
1.299431E+1
1.461439E+1
1.762310E+1
1.993749E+1
2.086325E+1
2.240618E+1
2.826931E+1
3.552107E+1
4.092132E+1
4.045844E+1
3.613825E+1
3.852978E+1
4.578155E+1
5.264758E+1
6.221374E+1
7.123987E+1
7.108559E+1
5.797068E+1
3.613825E+1
1.692878E+1
8.519819E+0
8.905552E+0
1.114280E+1
1.075707E+1
7.439770E+0
5.356817E+0
5.588256E+0
4.353913E+0
1.036616E+0
-1.046338E+0
8.051767E-1
5.588256E+0
9.985603E+0
1.183712E+1
1.168283E+1
1.183712E+1
1.345719E+1
1.554015E+1
1.638876E+1
1.554015E+1
1.407436E+1
1.299431E+1
1.191427E+1
9.599871E+0
5.511110E+0
1.422348E+0
-1.977263E-1
1.113763E+0
3.428156E+0
5.125378E+0
5.742549E+0
5.742549E+0
5.973989E+0
6.976893E+0
7.748356E+0
6.899745E+0
4.971085E+0
3.196717E+0
1.808081E+0
4.194450E-1
-6.606054E-1
-5.063124E-1
3.422985E-1
6.508846E-1
3.422985E-1
-4.343414E-2
-3.520193E-1
-5.063124E-1
-1.277777E+0
-2.357827E+0
-2.589266E+0
5.279671E+0
2.564633E+1
4.030415E+1
3.212663E+1
9.445578E+0
-7.372345E+0
-9.532445E+0
-1.509216E+0
7.902649E+0
2.387196E+1
5.272473E+1
7.517435E+1
6.838545E+1
4.230996E+1
1.993749E+1
7.362623E+0
-8.148985E-1
-8.066663E+0
-1.338977E+1
-1.531843E+1
-1.508699E+1
-1.524128E+1
-1.670706E+1
-1.824999E+1
-1.855858E+1
-1.801855E+1
-1.763282E+1
-1.794141E+1
-1.824999E+1
-1.794141E+1
-1.678421E+1
-1.539558E+1
-1.454696E+1
-1.454696E+1
-1.454696E+1
-1.408409E+1
-1.323547E+1
-1.230972E+1
-1.169255E+1
-1.169255E+1
-1.176969E+1
-1.115252E+1
-1.007247E+1
-9.378153E+0
-9.763885E+0
-1.076679E+1
-1.153825E+1
-1.176969E+1
-1.130681E+1
-1.045820E+1
-9.378153E+0
-8.606688E+0
-8.220956E+0
-8.220956E+0
-8.529542E+0
-8.838127E+0
-8.915274E+0
-8.375249E+0
-7.295198E+0
-6.292295E+0
-5.675123E+0
-5.057952E+0
-4.209341E+0
-3.052145E+0
-1.663509E+0
-6.606054E-1
-3.520193E-1
-1.205807E-1
2.039520E+0
8.056942E+0
1.353434E+1
1.237714E+1
6.051134E+0
1.576641E+0
1.808081E+0
3.428156E+0
3.119570E+0
1.190909E+0
-1.977263E-1
-3.520193E-1
-4.343414E-2
1.108589E-1
1.880055E-1
3.422985E-1
4.965916E-1
7.280312E-1
1.190909E+0
1.885226E+0
2.733837E+0
3.273863E+0
3.351010E+0
3.119570E+0
2.810985E+0
2.810985E+0
3.196717E+0
3.736741E+0
4.276767E+0
4.508206E+0
4.739645E+0
5.125378E+0
5.511110E+0
5.742549E+0
5.665402E+0
5.356817E+0
4.893938E+0
4.431059E+0
4.199621E+0
4.199621E+0
4.353913E+0
4.199621E+0
3.736741E+0
2.965278E+0
2.270959E+0
1.885226E+0
1.885226E+0
2.116667E+0
2.270959E+0
2.348106E+0
2.270959E+0
2.348106E+0
2.425252E+0
2.502399E+0
2.733837E+0
3.042423E+0
3.351010E+0
3.582448E+0
3.351010E+0
2.193813E+0
4.965916E-1
-6.606054E-1
-3.520193E-1
1.113763E+0
2.579545E+0
3.273863E+0
3.196717E+0
2.193813E+0
8.051767E-1
1.108589E-1
1.880055E-1
-1.977263E-1
-1.432069E+0
-2.897852E+0
-3.977902E+0
-4.749366E+0
-5.212245E+0
-4.826513E+0
-4.209341E+0
-5.057952E+0
-7.526638E+0
-9.841031E+0
-1.014962E+1
-8.683834E+0
-7.372345E+0
-7.526638E+0
-8.452395E+0
-8.529542E+0
-7.140906E+0
-5.135099E+0
-3.437877E+0
-2.666412E+0
-2.512120E+0
-3.746462E+0
-7.063759E+0
-1.169255E+1
-1.578131E+1
-1.724709E+1
-1.616704E+1
-1.408409E+1
-1.238686E+1
-1.061250E+1
-7.372345E+0
-3.437877E+0
-2.434973E+0
-4.595073E+0
-5.057952E+0
-2.897852E+0
-2.280681E+0
-5.289392E+0
-9.378153E+0
-1.176969E+1
-1.269545E+1
-1.354406E+1
-1.439267E+1
-1.454696E+1
-1.423838E+1
-1.416123E+1
-1.446982E+1
-1.408409E+1
-1.261830E+1
-1.068964E+1
-9.146713E+0
-8.220956E+0
-7.295198E+0
-6.369441E+0
-5.443685E+0
-4.826513E+0
-4.980806E+0
-5.906563E+0
-7.063759E+0
-7.758077E+0
-7.603785E+0
-6.600881E+0
-5.366538E+0
-4.440781E+0
-3.977902E+0
-3.823609E+0
-3.592170E+0
-3.283584E+0
-3.129292E+0
-2.666412E+0
-1.894949E+0
3.422985E-1
6.282574E+0
1.338005E+1
1.615732E+1
1.284002E+1
6.668306E+0
8.823233E-1
-2.049241E+0
-1.046338E+0
2.348106E+0
4.353913E+0
3.351010E+0
1.190909E+0
4.194450E-1
1.885226E+0
4.662499E+0
8.056942E+0
1.145139E+1
1.299431E+1
1.067992E+1
5.202523E+0
-3.520193E-1
-3.360731E+0
-3.823609E+0
-3.360731E+0
-3.283584E+0
-3.052145E+0
-2.203534E+0
-1.123484E+0
-7.377510E-1
-1.509216E+0
-2.589266E+0
-3.283584E+0
-3.977902E+0
-5.135099E+0
-6.292295E+0
-6.678027E+0
-6.523734E+0
-6.446588E+0
-6.909467E+0
-7.680931E+0
-8.066663E+0
-7.603785E+0
-6.292295E+0
-4.826513E+0
-3.746462E+0
-3.283584E+0
-3.360731E+0
-3.669316E+0
-3.823609E+0
-3.746462E+0
-3.746462E+0
-4.517927E+0
-6.215148E+0
-8.529542E+0
-1.099823E+1
-1.338977E+1
-1.562701E+1
-1.817285E+1
-2.095012E+1
-2.372739E+1
-2.565605E+1
-2.642752E+1
-2.611893E+1
-2.557890E+1
-2.588749E+1
-2.696754E+1
-2.820188E+1
-2.851047E+1
-2.743042E+1
-2.511603E+1
-2.241590E+1
-2.025580E+1
-1.917575E+1
-1.894431E+1
-1.871287E+1
-1.809570E+1
-1.693850E+1
-1.554987E+1
-1.470126E+1
-1.462411E+1
-1.500984E+1
-1.516414E+1
-1.508699E+1
-1.516414E+1
-1.531843E+1
-1.524128E+1
-1.462411E+1
-1.354406E+1
-1.254116E+1
-1.169255E+1
-1.068964E+1
-9.763885E+0
-8.992420E+0
-8.143809E+0
-6.909467E+0
-5.675123E+0
-4.826513E+0
-4.517927E+0
-4.363634E+0
-4.286488E+0
-4.749366E+0
-5.520831E+0
-6.215148E+0
-6.832320E+0
-8.220956E+0
-1.138396E+1
-1.616704E+1
-2.164444E+1
-2.665896E+1
-3.074771E+1
-3.352499E+1
-3.522221E+1
-3.614796E+1
-3.684229E+1
-3.745946E+1
-3.830807E+1
-3.961955E+1
-4.170251E+1
-4.424834E+1
-4.640844E+1
-4.771993E+1
-4.856854E+1
-4.926286E+1
-4.903142E+1
-4.609986E+1
-3.954241E+1
-3.090201E+1
-2.280163E+1
-1.655277E+1
-1.176969E+1
-7.912370E+0
-5.520831E+0
-5.829416E+0
-8.683834E+0
-1.254116E+1
-1.608989E+1
-1.886717E+1
-2.071868E+1
-2.203017E+1
-2.272449E+1
-2.257019E+1
-2.141300E+1
-1.987007E+1
-1.809570E+1
-1.639848E+1
-1.508699E+1
-1.431552E+1
-1.392979E+1
-1.362121E+1
-1.331262E+1
-1.315833E+1
-1.331262E+1
-1.315833E+1
-1.292689E+1
-1.223257E+1
-8.760981E+0
-3.283584E+0
-1.509216E+0
-5.443685E+0
-1.045820E+1
-1.207828E+1
-1.092108E+1
-1.022676E+1
-1.115252E+1
-1.223257E+1
-1.207828E+1
-1.084394E+1
-9.995324E+0
-1.014962E+1
-1.084394E+1
-1.130681E+1
-1.146111E+1
-1.184684E+1
-1.223257E+1
-1.261830E+1
-1.315833E+1
-1.323547E+1
-1.246401E+1
-1.169255E+1
-1.161540E+1
-1.230972E+1
-1.246401E+1
-1.092108E+1
-7.835224E+0
-5.057952E+0
-6.986613E+0
-1.554987E+1
-2.388168E+1
-2.457600E+1
-1.956148E+1
-1.547272E+1
-1.423838E+1
-1.200113E+1
-6.446588E+0
-1.205807E-1
2.733837E+0
1.190909E+0
-2.203534E+0
-4.132195E+0
-3.129292E+0
-5.834589E-1
1.345202E+0
2.193813E+0
2.810985E+0
3.659596E+0
4.122474E+0
4.045327E+0
4.276767E+0
5.588256E+0
7.208330E+0
8.211235E+0
8.134089E+0
7.671209E+0
7.362623E+0
7.208330E+0
6.976893E+0
6.745452E+0
6.745452E+0
6.899745E+0
6.668306E+0
5.742549E+0
4.508206E+0
3.582448E+0
3.582448E+0
4.353913E+0
5.819696E+0
7.748356E+0
9.445578E+0
9.985603E+0
9.445578E+0
8.442675E+0
7.054037E+0
4.816792E+0
2.039520E+0
-1.977263E-1
-5.834589E-1
6.508846E-1
2.348106E+0
3.505302E+0
3.582448E+0
3.042423E+0
2.579545E+0
1.962374E+0
1.113763E+0
3.422985E-1
-1.205807E-1
-1.977263E-1
-4.343414E-2
4.965916E-1
1.190909E+0
2.116667E+0
3.042423E+0
3.813889E+0
4.045327E+0
3.659596E+0
2.888130E+0
2.348106E+0
2.116667E+0
2.039520E+0
1.885226E+0
1.730934E+0
1.885226E+0
2.116667E+0
2.348106E+0
2.193813E+0
1.808081E+0
1.036616E+0
1.108589E-1
-8.148985E-1
-1.277777E+0
-1.277777E+0
-8.148985E-1
3.371239E-2
8.051767E-1
1.422348E+0
1.730934E+0
1.730934E+0
1.576641E+0
1.422348E+0
1.345202E+0
1.499496E+0
1.962374E+0
2.502399E+0
2.888130E+0
2.888130E+0
2.348106E+0
1.345202E+0
3.422985E-1
-2.748728E-1
-4.291658E-1
-4.291658E-1
-4.291658E-1
-8.920450E-1
-1.740655E+0
-1.740655E+0
-8.148985E-1
-2.748728E-1
-7.377510E-1
-1.586362E+0
-1.894949E+0
-1.586362E+0
-5.063124E-1
1.113763E+0
2.810985E+0
4.276767E+0
5.202523E+0
5.048230E+0
3.813889E+0
2.116667E+0
9.594698E-1
1.036616E+0
1.653788E+0
2.039520E+0
1.885226E+0
1.730934E+0
1.885226E+0
2.270959E+0
2.810985E+0
3.428156E+0
3.813889E+0
3.813889E+0
3.428156E+0
3.119570E+0
3.042423E+0
2.810985E+0
2.579545E+0
2.116667E+0
1.499496E+0
1.036616E+0
6.508846E-1
8.051767E-1
1.345202E+0
3.968181E+0
1.137424E+1
2.140328E+1
3.027512E+1
3.575251E+1
3.413244E+1
2.402626E+1
1.469153E+1
1.692878E+1
2.834646E+1
4.022701E+1
4.817309E+1
5.187612E+1
5.156754E+1
4.879026E+1
4.516438E+1
3.960983E+1
2.927221E+1
1.430580E+1
-1.972095E+0
-1.639848E+1
-2.773900E+1
-3.445075E+1
-3.437360E+1
-2.804759E+1
-1.925290E+1
-1.277260E+1
-9.995324E+0
-7.680931E+0
-3.052145E+0
3.042423E+0
8.211235E+0
1.175997E+1
1.361149E+1
1.430580E+1
1.399722E+1
1.345719E+1
1.291717E+1
1.206856E+1
1.044848E+1
8.288382E+0
6.899745E+0
7.439770E+0
9.445578E+0
1.052563E+1
9.522724E+0
7.208330E+0
4.739645E+0
2.579545E+0
4.965916E-1
-1.586362E+0
-3.977902E+0
-7.140906E+0
-1.122967E+1
-1.593560E+1
-2.033295E+1
-2.257019E+1
-2.133585E+1
-1.732423E+1
-1.284974E+1
-7.835224E+0
-2.280681E+0
-1.123484E+0
-7.295198E+0
-1.585845E+1
-1.809570E+1
-1.014962E+1
2.116667E+0
1.006275E+1
1.168283E+1
1.191427E+1
1.554015E+1
2.009179E+1
2.155757E+1
1.939747E+1
1.415151E+1
7.054037E+0
-2.748728E-1
-7.218052E+0
-1.531843E+1
-2.449885E+1
-2.959052E+1
-2.557890E+1
-1.446982E+1
-3.052145E+0
2.810985E+0
1.885226E+0
-3.129292E+0
-8.683834E+0
-1.254116E+1
-1.462411E+1
-1.608989E+1
-1.801855E+1
-2.064153E+1
-2.257019E+1
-2.226161E+1
-1.994721E+1
-1.701565E+1
-1.500984E+1
-1.508699E+1
-1.647562E+1
-1.747853E+1
-1.693850E+1
-1.485555E+1
-1.238686E+1
-1.084394E+1
-1.053535E+1
-1.045820E+1
-9.686738E+0
-8.066663E+0
-6.292295E+0
-5.212245E+0
-5.135099E+0
-5.829416E+0
-6.369441E+0
-6.215148E+0
-5.520831E+0
-4.826513E+0
-4.209341E+0
-3.592170E+0
-3.129292E+0
-2.666412E+0
-2.434973E+0
-2.434973E+0
-2.357827E+0
-2.203534E+0
-1.894949E+0
-8.148985E-1
1.730934E+0
3.196717E+0
1.653788E+0
-1.200630E+0
-2.434973E+0
-1.740655E+0
-7.377510E-1
-5.063124E-1
-6.606054E-1
-6.606054E-1
-5.834589E-1
-8.148985E-1
-1.354923E+0
-2.126388E+0
-2.589266E+0
-2.589266E+0
-2.512120E+0
-2.434973E+0
-2.357827E+0
-2.049241E+0
-1.354923E+0
-7.377510E-1
-5.063124E-1
-8.148985E-1
-1.432069E+0
-1.894949E+0
-1.972095E+0
-1.663509E+0
-1.277777E+0
-1.123484E+0
-1.277777E+0
-1.663509E+0
-1.817802E+0
-1.509216E+0
-9.691916E-1
-5.834589E-1
-4.291658E-1
-3.520193E-1
-6.606054E-1
-9.691916E-1
-1.046338E+0
-9.691916E-1
-1.200630E+0
-1.817802E+0
-2.357827E+0
-2.512120E+0
-2.280681E+0
-1.894949E+0
-1.740655E+0
-1.894949E+0
-2.280681E+0
-2.512120E+0
-2.589266E+0
-2.666412E+0
-2.743559E+0
-2.666412E+0
-2.589266E+0
-2.589266E+0
-2.434973E+0
-2.512120E+0
-2.666412E+0
-2.357827E+0
-1.509216E+0
-9.691916E-1
-1.046338E+0
-1.432069E+0
-1.740655E+0
-1.972095E+0
-1.972095E+0
-2.049241E+0
-2.203534E+0
-2.357827E+0
-2.589266E+0
-2.820705E+0
-2.820705E+0
-2.743559E+0
-2.743559E+0
-2.820705E+0
-2.666412E+0
-1.817802E+0
-5.834589E-1
5.737381E-1
1.345202E+0
1.499496E+0
9.594698E-1
5.737381E-1
1.190909E+0
2.270959E+0
2.502399E+0
1.885226E+0
1.268056E+0
1.422348E+0
2.193813E+0
2.810985E+0
2.810985E+0
2.656692E+0
2.348106E+0
1.808081E+0
1.113763E+0
6.508846E-1
7.280312E-1
9.594698E-1
1.036616E+0
9.594698E-1
9.594698E-1
9.594698E-1
1.036616E+0
9.594698E-1
1.036616E+0
1.730934E+0
3.582448E+0
5.356817E+0
5.742549E+0
5.125378E+0
4.739645E+0
4.893938E+0
4.739645E+0
4.199621E+0
3.582448E+0
3.273863E+0
2.579545E+0
8.823233E-1
-6.606054E-1
-1.046338E+0
-1.205807E-1
8.823233E-1
1.036616E+0
2.651520E-1
-8.920450E-1
-1.894949E+0
-2.512120E+0
-2.589266E+0
-2.126388E+0
-1.509216E+0
-9.691916E-1
-8.148985E-1
-9.691916E-1
-1.123484E+0
-1.046338E+0
-3.520193E-1
8.051767E-1
1.730934E+0
2.193813E+0
2.656692E+0
3.119570E+0
3.042423E+0
1.962374E+0
4.194450E-1
-1.046338E+0
-1.663509E+0
-1.123484E+0
1.880055E-1
1.422348E+0
2.193813E+0
2.425252E+0
2.425252E+0
2.502399E+0
2.579545E+0
2.502399E+0
2.116667E+0
1.730934E+0
1.345202E+0
1.268056E+0
1.345202E+0
1.499496E+0
1.653788E+0
1.653788E+0
1.885226E+0
2.656692E+0
3.505302E+0
3.813889E+0
4.122474E+0
5.356817E+0
7.671209E+0
1.106565E+1
1.538586E+1
2.040037E+1
2.580062E+1
3.073800E+1
3.305238E+1
3.181804E+1
2.896363E+1
2.734355E+1
2.765214E+1
2.826931E+1
2.711211E+1
2.348623E+1
1.885744E+1
1.530871E+1
1.345719E+1
1.199141E+1
1.006275E+1
7.825502E+0
5.588256E+0
3.659596E+0
2.502399E+0
2.733837E+0
4.508206E+0
7.054037E+0
9.368431E+0
1.091136E+1
1.129709E+1
1.083421E+1
1.029419E+1
1.006275E+1
9.754164E+0
8.905552E+0
7.439770E+0
6.128282E+0
5.433963E+0
5.279671E+0
5.279671E+0
5.202523E+0
5.279671E+0
5.588256E+0
6.128282E+0
6.591160E+0
6.745452E+0
6.899745E+0
7.748356E+0
9.059845E+0
9.985603E+0
9.831310E+0
9.136992E+0
8.442675E+0
8.211235E+0
8.674114E+0
9.754164E+0
1.137424E+1
1.260858E+1
1.199141E+1
9.677017E+0
6.976893E+0
5.202523E+0
4.971085E+0
6.051134E+0
7.516918E+0
8.442675E+0
8.674114E+0
8.211235E+0
6.976893E+0
5.588256E+0
4.662499E+0
4.353913E+0
4.508206E+0
4.971085E+0
5.588256E+0
6.051134E+0
5.819696E+0
4.816792E+0
3.813889E+0
3.505302E+0
3.891034E+0
4.353913E+0
4.508206E+0
4.431059E+0
4.199621E+0
3.891034E+0
3.968181E+0
4.199621E+0
3.736741E+0
2.425252E+0
1.113763E+0
1.268056E+0
2.656692E+0
3.813889E+0
4.122474E+0
3.891034E+0
3.813889E+0
4.045327E+0
4.122474E+0
3.736741E+0
2.733837E+0
1.499496E+0
6.508846E-1
7.280312E-1
1.576641E+0
2.656692E+0
3.736741E+0
4.585352E+0
5.048230E+0
5.048230E+0
4.816792E+0
4.508206E+0
4.353913E+0
4.199621E+0
4.353913E+0
4.353913E+0
3.891034E+0
2.810985E+0
1.962374E+0
1.808081E+0
1.653788E+0
8.823233E-1
-7.377510E-1
-2.357827E+0
-3.515023E+0
-4.286488E+0
-4.672220E+0
-4.826513E+0
-4.517927E+0
-4.286488E+0
-4.440781E+0
-5.057952E+0
-5.752270E+0
-6.369441E+0
-6.755174E+0
-7.063759E+0
-7.526638E+0
-8.220956E+0
-8.915274E+0
-9.532445E+0
-1.007247E+1
-1.030391E+1
-1.014962E+1
-1.007247E+1
-1.061250E+1
-1.153825E+1
-1.176969E+1
-1.107537E+1
-1.038106E+1
-1.053535E+1
-1.115252E+1
-1.146111E+1
-1.153825E+1
-1.184684E+1
-1.269545E+1
-1.377550E+1
-1.439267E+1
-1.454696E+1
-1.454696E+1
-1.477840E+1
-1.500984E+1
-1.531843E+1
-1.539558E+1
-1.554987E+1
-1.570416E+1
-1.593560E+1
-1.593560E+1
-1.570416E+1
-1.539558E+1
-1.500984E+1
-1.446982E+1
-1.369835E+1
-1.284974E+1
-1.184684E+1
-1.107537E+1
-1.045820E+1
-9.918178E+0
-9.223860E+0
-8.220956E+0
-7.295198E+0
-6.755174E+0
-6.600881E+0
-6.446588E+0
-6.292295E+0
-6.060856E+0
-5.906563E+0
-5.675123E+0
-5.675123E+0
-5.675123E+0
-5.675123E+0
-5.675123E+0
-5.520831E+0
-4.980806E+0
-3.977902E+0
-2.974999E+0
-2.666412E+0
-2.974999E+0
-3.283584E+0
-3.129292E+0
-2.589266E+0
-2.203534E+0
-2.126388E+0
-2.357827E+0
-2.820705E+0
-3.283584E+0
-3.592170E+0
-3.746462E+0
-3.977902E+0
-4.132195E+0
-3.900755E+0
-3.900755E+0
-4.595073E+0
-5.906563E+0
-6.909467E+0
-6.755174E+0
-5.675123E+0
-4.826513E+0
-4.132195E+0
-2.126388E+0
-4.343414E-2
-2.748728E-1
-2.512120E+0
-4.055049E+0
-3.746462E+0
-2.512120E+0
-1.817802E+0
-1.972095E+0
-2.434973E+0
-2.512120E+0
-2.357827E+0
-2.280681E+0
-2.434973E+0
-2.974999E+0
-3.515023E+0
-3.900755E+0
-4.209341E+0
-4.363634E+0
-4.132195E+0
-3.515023E+0
-2.357827E+0
-1.046338E+0
-1.972095E+0
-5.135099E+0
-7.063759E+0
-6.369441E+0
-4.132195E+0
-6.606054E-1
1.653788E+0
-4.343414E-2
-3.977902E+0
-6.215148E+0
-5.597977E+0
-3.977902E+0
-3.360731E+0
-3.515023E+0
-3.669316E+0
-3.515023E+0
-3.283584E+0
-2.434973E+0
-7.377510E-1
8.823233E-1
4.965916E-1
-2.049241E+0
-4.440781E+0
-4.595073E+0
-2.897852E+0
-1.354923E+0
-1.277777E+0
-2.280681E+0
-2.820705E+0
-2.126388E+0
-1.277777E+0
-4.343414E-2
3.505302E+0
7.285479E+0
6.822599E+0
1.885226E+0
-2.820705E+0
-3.515023E+0
-1.277777E+0
3.422985E-1
3.371239E-2
-1.123484E+0
-1.972095E+0
-2.203534E+0
-2.049241E+0
-1.972095E+0
-2.357827E+0
-2.512120E+0
-2.434973E+0
-2.512120E+0
-2.820705E+0
-2.974999E+0
-2.974999E+0
-2.974999E+0
-3.052145E+0
-3.129292E+0
-2.666412E+0
-1.972095E+0
-1.663509E+0
-1.972095E+0
-2.280681E+0
-2.357827E+0
-2.434973E+0
-2.666412E+0
-3.052145E+0
-3.283584E+0
-3.360731E+0
-3.206438E+0
-2.743559E+0
-2.126388E+0
-1.817802E+0
-1.972095E+0
-2.589266E+0
-3.900755E+0
-5.520831E+0
-6.600881E+0
-6.369441E+0
-4.980806E+0
-3.592170E+0
-2.512120E+0
-1.817802E+0
-2.666412E+0
-5.289392E+0
-7.449492E+0
-7.063759E+0
-4.672220E+0
-2.512120E+0
-1.972095E+0
-2.743559E+0
-3.900755E+0
-4.749366E+0
-4.980806E+0
-4.749366E+0
-4.363634E+0
-4.286488E+0
-4.517927E+0
-4.749366E+0
-4.672220E+0
-4.363634E+0
-3.977902E+0
-3.977902E+0
-4.286488E+0
-4.363634E+0
-4.286488E+0
-4.055049E+0
-3.823609E+0
-3.515023E+0
-3.360731E+0
-3.283584E+0
-3.206438E+0
-3.052145E+0
-2.820705E+0
-2.666412E+0
-2.666412E+0
-2.666412E+0
-2.666412E+0
-2.743559E+0
-2.743559E+0
-2.897852E+0
-3.129292E+0
-3.592170E+0
-4.209341E+0
-4.517927E+0
-4.363634E+0
-3.900755E+0
-3.515023E+0
-3.360731E+0
-3.283584E+0
-3.129292E+0
-3.052145E+0
-2.974999E+0
-3.052145E+0
-2.820705E+0
-2.203534E+0
-1.586362E+0
-1.354923E+0
-1.354923E+0
-1.354923E+0
-1.894949E+0
-2.820705E+0
-3.206438E+0
-2.820705E+0
-2.280681E+0
-2.357827E+0
-2.897852E+0
-3.437877E+0
-3.515023E+0
-3.437877E+0
-3.515023E+0
-3.669316E+0
-3.592170E+0
-3.360731E+0
-3.052145E+0
-2.897852E+0
-2.820705E+0
-2.897852E+0
-3.052145E+0
-3.129292E+0
-2.897852E+0
-2.589266E+0
-2.280681E+0
-2.126388E+0
-2.126388E+0
-2.049241E+0
-1.894949E+0
-1.663509E+0
-1.663509E+0
-1.894949E+0
-2.357827E+0
-2.820705E+0
-3.129292E+0
-3.283584E+0
-3.283584E+0
-3.206438E+0
-3.129292E+0
-3.052145E+0
-2.820705E+0
-2.434973E+0
-2.203534E+0
-2.203534E+0
-2.512120E+0
-3.052145E+0
-3.669316E+0
-4.286488E+0
-4.595073E+0
-4.440781E+0
-3.746462E+0
-2.974999E+0
-2.666412E+0
-2.974999E+0
-3.746462E+0
-4.363634E+0
-4.440781E+0
-3.900755E+0
-3.283584E+0
-2.974999E+0
-3.129292E+0
-3.360731E+0
-3.515023E+0
-3.437877E+0
-3.052145E+0
-2.820705E+0
-2.820705E+0
-3.052145E+0
-3.206438E+0
-3.283584E+0
-3.206438E+0
-3.129292E+0
-3.129292E+0
-3.052145E+0
-2.974999E+0
-2.743559E+0
-2.434973E+0
-2.203534E+0
-2.280681E+0
-2.589266E+0
-2.743559E+0
-2.743559E+0
-2.820705E+0
-3.052145E+0
-3.129292E+0
-3.052145E+0
-2.820705E+0
-2.743559E+0
-2.820705E+0
-3.052145E+0
-3.206438E+0
-3.283584E+0
-3.283584E+0
-3.360731E+0
-3.360731E+0
-3.360731E+0
-3.206438E+0
-2.897852E+0
-2.512120E+0
-2.280681E+0
-2.357827E+0
-2.589266E+0
-2.666412E+0
-2.743559E+0
-2.743559E+0
-2.743559E+0
-2.666412E+0
-2.512120E+0
-2.357827E+0
-2.280681E+0
-2.203534E+0
-2.126388E+0
-2.049241E+0
-2.049241E+0
-2.126388E+0
-2.126388E+0
-2.126388E+0
-2.203534E+0
-2.203534E+0
-1.972095E+0
-1.663509E+0
-1.586362E+0
-1.740655E+0
-2.049241E+0
-2.280681E+0
-2.434973E+0
-2.512120E+0
-2.357827E+0
-2.203534E+0
-1.972095E+0
-1.663509E+0
-1.432069E+0
-1.509216E+0
-1.740655E+0
-1.972095E+0
-2.126388E+0
-2.280681E+0
-2.280681E+0
-2.357827E+0
-2.512120E+0
-2.666412E+0
-2.820705E+0
-2.820705E+0
-2.974999E+0
-3.052145E+0
-2.974999E+0
-2.897852E+0
-2.666412E+0
-2.512120E+0
-2.512120E+0
-2.512120E+0
-2.589266E+0
-2.589266E+0
-2.512120E+0
-2.589266E+0
-2.743559E+0
-2.820705E+0
-2.666412E+0
-2.589266E+0
-2.434973E+0
-2.203534E+0
-1.894949E+0
-1.663509E+0
-1.432069E+0
-1.123484E+0
-5.834589E-1
-1.205807E-1
-4.343414E-2
-5.063124E-1
-1.200630E+0
-1.200630E+0
-3.520193E-1
8.823233E-1
1.653788E+0
1.576641E+0
8.051767E-1
3.371239E-2
-4.291658E-1
-5.063124E-1
-5.063124E-1
-5.834589E-1
-5.834589E-1
-4.291658E-1
-4.291658E-1
-4.291658E-1
-3.520193E-1
-2.748728E-1
-3.520193E-1
-5.063124E-1
-6.606054E-1
-5.834589E-1
-1.205807E-1
2.651520E-1
2.651520E-1
1.880055E-1
4.965916E-1
1.036616E+0
1.345202E+0
1.268056E+0
1.190909E+0
1.345202E+0
1.576641E+0
1.576641E+0
1.345202E+0
1.190909E+0
1.422348E+0
1.653788E+0
1.653788E+0
1.576641E+0
2.039520E+0
3.042423E+0
3.891034E+0
4.431059E+0
5.048230E+0
5.511110E+0
5.511110E+0
5.048230E+0
4.893938E+0
5.048230E+0
4.971085E+0
4.816792E+0
4.662499E+0
4.122474E+0
3.273863E+0
2.348106E+0
1.808081E+0
1.962374E+0
2.888130E+0
3.505302E+0
3.582448E+0
3.505302E+0
3.891034E+0
4.045327E+0
4.276767E+0
3.273863E+0
1.577159E+1
5.874215E+1
1.081159E+2
1.277111E+2
1.159077E+2
9.870400E+1
9.469238E+1
1.007098E+2
1.055700E+2
1.047986E+2
1.020985E+2
1.014041E+2
1.027156E+2
1.040271E+2
1.037957E+2
1.024842E+2
1.014813E+2
1.011727E+2
1.012498E+2
1.013270E+2
1.014041E+2
1.016356E+2
1.020985E+2
1.024070E+2
1.025613E+2
1.028699E+2
1.036414E+2
1.044128E+2
1.044128E+2
1.037957E+2
1.030242E+2
1.024070E+2
1.019442E+2
1.015584E+2
1.014041E+2
1.018670E+2
1.027156E+2
1.037185E+2
1.042585E+2
1.042585E+2
1.038728E+2
1.032556E+2
1.024842E+2
1.016356E+2
1.013270E+2
1.015584E+2
1.017899E+2
1.017127E+2
1.016356E+2
1.018670E+2
1.024070E+2
1.028699E+2
1.028699E+2
1.021756E+2
1.010955E+2
1.000926E+2
9.924403E+1
9.901259E+1
9.901259E+1
9.947548E+1
9.993834E+1
1.007870E+2
1.031014E+2
1.153676E+2
1.372772E+2
1.525522E+2
1.409803E+2
1.432175E+2
2.560056E+2
4.128443E+2
4.427771E+2
3.286004E+2
1.747704E+2
1.056472E+2
1.382801E+2
1.568724E+2
1.081159E+2
6.259947E+1
5.812497E+1
1.053386E+2
2.543084E+2
4.501060E+2
5.196149E+2
3.928634E+2
1.787049E+2
2.803787E+1
-1.053535E+1
1.114280E+1
3.320668E+1
1.088873E+2
3.720338E+2
7.847673E+2
1.113565E+3
1.204752E+3
1.130923E+3
1.052157E+3
1.046911E+3
1.086718E+3
1.112871E+3
1.107317E+3
1.089187E+3
1.073372E+3
1.067046E+3
1.074992E+3
1.068126E+3
1.041588E+3
1.028319E+3
1.038502E+3
1.064886E+3
1.092119E+3
1.106699E+3
1.106545E+3
1.101453E+3
1.099139E+3
1.101762E+3
1.104076E+3
1.104771E+3
1.103151E+3
1.096516E+3
9.807963E+2
6.998290E+2
3.805199E+2
2.269214E+2
3.968750E+2
8.013537E+2
1.137404E+3
1.224348E+3
1.095436E+3
8.680854E+2
7.164927E+2
7.565316E+2
9.471605E+2
1.102688E+3
1.060566E+3
9.331199E+2
9.287225E+2
1.053083E+3
1.155610E+3
1.102996E+3
9.178449E+2
7.539858E+2
6.950459E+2
7.225872E+2
8.286636E+2
9.890510E+2
1.118426E+3
1.151444E+3
1.032870E+3
7.674865E+2
4.749471E+2
2.746750E+2
1.878853E+2
2.154266E+2
3.920147E+2
5.763947E+2
5.642056E+2
3.741939E+2
2.029288E+2
2.549255E+2
5.834150E+2
9.884338E+2
1.210924E+3
1.200509E+3
1.104848E+3
1.063729E+3
1.089881E+3
1.122437E+3
1.124289E+3
1.108088E+3
1.099216E+3
1.103151E+3
1.109631E+3
1.110634E+3
1.107394E+3
1.104539E+3
1.104076E+3
1.104616E+3
1.104616E+3
1.103922E+3
1.103228E+3
1.102919E+3
1.102302E+3
1.100991E+3
1.099525E+3
1.098830E+3
1.098908E+3
1.099293E+3
1.099525E+3
1.099448E+3
1.099293E+3
1.098830E+3
1.098059E+3
1.097365E+3
1.097133E+3
1.097596E+3
1.098445E+3
1.098676E+3
1.098136E+3
1.097673E+3
1.098830E+3
1.100450E+3
1.099988E+3
1.097056E+3
1.094124E+3
1.093430E+3
1.094202E+3
1.094356E+3
1.093353E+3
1.092119E+3
1.090961E+3
1.089264E+3
1.086950E+3
1.085561E+3
1.086796E+3
1.089959E+3
1.092504E+3
1.092890E+3
1.091579E+3
1.090190E+3
1.089496E+3
1.089264E+3
1.088879E+3
1.088338E+3
1.087876E+3
1.087490E+3
1.087799E+3
1.088879E+3
1.089804E+3
1.089496E+3
1.088107E+3
1.086718E+3
1.085561E+3
1.084636E+3
1.084018E+3
1.083710E+3
1.083555E+3
1.083247E+3
1.082938E+3
1.082861E+3
1.082938E+3
1.082938E+3
1.083170E+3
1.083478E+3
1.083555E+3
1.083478E+3
1.083710E+3
1.083787E+3
1.083093E+3
1.081627E+3
1.080084E+3
1.079004E+3
1.078695E+3
1.078695E+3
1.078927E+3
1.079081E+3
1.079235E+3
1.079390E+3
1.078772E+3
1.077229E+3
1.075995E+3
1.076458E+3
1.078078E+3
1.079544E+3
1.080315E+3
1.080701E+3
1.081164E+3
1.081010E+3
1.080238E+3
1.079312E+3
1.078927E+3
1.079235E+3
1.079390E+3
1.079312E+3
1.079158E+3
1.079467E+3
1.079775E+3
1.079544E+3
1.078695E+3
1.077847E+3
1.077461E+3
1.077384E+3
1.076998E+3
1.076612E+3
1.076921E+3
1.078078E+3
1.079081E+3
1.079544E+3
1.079544E+3
1.079467E+3
1.079467E+3
1.079390E+3
1.079158E+3
1.078927E+3
1.078850E+3
1.078850E+3
1.078850E+3
1.078695E+3
1.078309E+3
1.077924E+3
1.077924E+3
1.078078E+3
1.077924E+3
1.077307E+3
1.076381E+3
1.075455E+3
1.074684E+3
1.074452E+3
1.075147E+3
1.076381E+3
1.077307E+3
1.077075E+3
1.076381E+3
1.076458E+3
1.077538E+3
1.078618E+3
1.078695E+3
1.078232E+3
1.077924E+3
1.077769E+3
1.077229E+3
1.076535E+3
1.076304E+3
1.076304E+3
1.076072E+3
1.075455E+3
1.074915E+3
1.074761E+3
1.074761E+3
1.074915E+3
1.074992E+3
1.074992E+3
1.074761E+3
1.073912E+3
1.072446E+3
1.070903E+3
1.069515E+3
1.068203E+3
1.067355E+3
1.066969E+3
1.066737E+3
1.066197E+3
1.065195E+3
1.064732E+3
1.065349E+3
1.066815E+3
1.067818E+3
1.068589E+3
1.069283E+3
1.070132E+3
1.070132E+3
1.069438E+3
1.068512E+3
1.068358E+3
1.068358E+3
1.068666E+3
1.067972E+3
1.064115E+3
1.058020E+3
1.058251E+3
1.063575E+3
1.069515E+3
1.069052E+3
1.066506E+3
9.942198E+2
7.484313E+2
4.640695E+2
4.185531E+2
6.839369E+2
1.021375E+3
1.174203E+3
1.126372E+3
1.036650E+3
1.009803E+3
9.782505E+2
7.961077E+2
4.542719E+2
1.365058E+2
1.422866E+1
6.028508E+1
1.968343E+2
4.646867E+2
8.187888E+2
1.054394E+3
1.092659E+3
9.724645E+2
7.382480E+2
6.013902E+2
7.327706E+2
9.976143E+2
1.150056E+3
1.124829E+3
1.040585E+3
1.010266E+3
1.036882E+3
1.063883E+3
1.061954E+3
1.044134E+3
1.034027E+3
1.037113E+3
1.045754E+3
1.049225E+3
1.048377E+3
1.044596E+3
1.044519E+3
1.008492E+3
8.936209E+2
7.687208E+2
7.181127E+2
7.775155E+2
9.125989E+2
1.030247E+3
1.067509E+3
1.042822E+3
9.745475E+2
8.194831E+2
6.462894E+2
5.726145E+2
5.061915E+2
3.296033E+2
1.230051E+2
2.904077E+1
6.043937E+1
1.200736E+2
1.346543E+2
1.121275E+2
9.330376E+1
9.507811E+1
1.053386E+2
1.091188E+2
1.054157E+2
1.013270E+2
1.012498E+2
1.036414E+2
1.051843E+2
1.051072E+2
1.046443E+2
1.051072E+2
1.066501E+2
1.083473E+2
1.092731E+2
1.138247E+2
1.280968E+2
1.469205E+2
1.567181E+2
1.507007E+2
1.366601E+2
1.278654E+2
1.279425E+2
1.301798E+2
1.297169E+2
1.275568E+2
1.257824E+2
1.241623E+2
1.216937E+2
1.189164E+2
1.172963E+2
1.172963E+2
1.180678E+2
1.183763E+2
1.176820E+2
1.164477E+2
1.154448E+2
1.149048E+2
1.147505E+2
1.146733E+2
1.145190E+2
1.144419E+2
1.146733E+2
1.151362E+2
1.151362E+2
1.149819E+2
1.149819E+2
1.149048E+2
1.142104E+2
1.130532E+2
1.124361E+2
1.128990E+2
1.139019E+2
1.158305E+2
1.194564E+2
1.236995E+2
1.259367E+2
1.258596E+2
1.243166E+2
1.221565E+2
1.193021E+2
1.163705E+2
1.152133E+2
1.172963E+2
1.208450E+2
1.226966E+2
1.218479E+2
1.214622E+2
1.261681E+2
1.358886E+2
1.470748E+2
1.638156E+2
1.874224E+2
1.928998E+2
1.601897E+2
1.260910E+2
1.331885E+2
1.638928E+2
1.797849E+2
1.663614E+2
1.315684E+2
8.906070E+1
5.449910E+1
3.876122E+1
3.914695E+1
4.393004E+1
4.416148E+1
3.930125E+1
3.436388E+1
3.220377E+1
2.981224E+1
2.472057E+1
1.947462E+1
1.777739E+1
2.171186E+1
2.904077E+1
3.644683E+1
4.284998E+1
4.771021E+1
4.987031E+1
4.940743E+1
4.778735E+1
4.609014E+1
4.470150E+1
4.362145E+1
4.277284E+1
4.200137E+1
4.099847E+1
4.014986E+1
4.030415E+1
4.161564E+1
4.261855E+1
4.254140E+1
4.130705E+1
4.022701E+1
3.930125E+1
3.876122E+1
3.775832E+1
3.737259E+1
3.621539E+1
3.937839E+1
5.064177E+1
6.244518E+1
6.946550E+1
1.338056E+2
3.226601E+2
5.822578E+2
7.681036E+2
7.758182E+2
7.161069E+2
7.569174E+2
8.166287E+2
7.476599E+2
6.149680E+2
5.988443E+2
7.648634E+2
9.794077E+2
1.080778E+3
1.050460E+3
8.858290E+2
5.687572E+2
2.184353E+2
7.362623E+0
1.052563E+1
1.159848E+2
2.471337E+2
4.916108E+2
8.174773E+2
9.157619E+2
5.944470E+2
1.834879E+2
1.446061E+2
3.887746E+2
4.599036E+2
2.392648E+2
-3.900755E+0
-7.001524E+1
-8.529542E+0
4.030415E+1
2.965794E+1
-1.277777E+0
7.270566E+1
3.369322E+2
6.714391E+2
9.201592E+2
1.028087E+3
1.028781E+3
8.747971E+2
6.036274E+2
5.088145E+2
7.243616E+2
1.022841E+3
1.143884E+3
1.079312E+3
9.886652E+2
9.760132E+2
1.015126E+3
1.043902E+3
1.007643E+3
7.833015E+2
3.715710E+2
7.979796E+0
-1.090513E+2
-2.619608E+1
7.394000E+1
8.412332E+1
3.243522E+1
-7.063759E+0
-6.986613E+0
9.059845E+0
1.407436E+1
6.205427E+0
-1.200630E+0
8.823233E-1
8.596968E+0
1.245429E+1
8.442675E+0
1.036616E+0
-3.206438E+0
-2.666412E+0
-5.834589E-1
3.371239E-2
-1.046338E+0
-2.280681E+0
-2.820705E+0
-2.820705E+0
-2.820705E+0
-2.897852E+0
-3.052145E+0
-3.129292E+0
-3.129292E+0
-2.974999E+0
-2.666412E+0
-2.666412E+0
-3.129292E+0
-3.746462E+0
-4.132195E+0
-3.977902E+0
-3.360731E+0
-2.203534E+0
-1.046338E+0
-1.123484E+0
-2.589266E+0
-3.977902E+0
-3.669316E+0
-2.126388E+0
-5.834589E-1
1.108589E-1
3.371239E-2
-3.520193E-1
-4.291658E-1
-1.977263E-1
4.965916E-1
1.730934E+0
2.425252E+0
1.885226E+0
1.190909E+0
1.499496E+0
2.193813E+0
2.116667E+0
1.422348E+0
6.508846E-1
-4.343414E-2
-5.834589E-1
-9.691916E-1
-1.123484E+0
-8.920450E-1
-1.977263E-1
-4.343414E-2
-6.606054E-1
-1.123484E+0
-1.046338E+0
-5.834589E-1
-4.291658E-1
-4.291658E-1
-1.977263E-1
8.051767E-1
2.425252E+0
2.888130E+0
7.280312E-1
-2.897852E+0
-5.520831E+0
-5.829416E+0
-4.826513E+0
-4.132195E+0
-4.209341E+0
-4.363634E+0
-4.209341E+0
-3.669316E+0
-3.129292E+0
-3.052145E+0
-3.129292E+0
-3.283584E+0
-3.283584E+0
-3.283584E+0
-3.437877E+0
-3.669316E+0
-3.977902E+0
-4.286488E+0
-4.517927E+0
-4.749366E+0
-4.826513E+0
-5.212245E+0
-5.906563E+0
-5.906563E+0
-4.672220E+0
-2.974999E+0
-2.049241E+0
-2.203534E+0
-2.974999E+0
-3.669316E+0
-3.746462E+0
-3.129292E+0
-2.743559E+0
-3.437877E+0
-4.826513E+0
-5.829416E+0
-5.906563E+0
-5.366538E+0
-4.903659E+0
-4.826513E+0
-4.903659E+0
-4.903659E+0
-4.903659E+0
-4.903659E+0
-5.135099E+0
-5.443685E+0
-5.597977E+0
-5.443685E+0
-5.212245E+0
-5.135099E+0
-5.212245E+0
-5.520831E+0
-5.752270E+0
-5.829416E+0
-5.443685E+0
-4.517927E+0
-3.360731E+0
-3.206438E+0
-4.363634E+0
-5.829416E+0
-6.369441E+0
-5.829416E+0
-5.289392E+0
-5.212245E+0
-5.520831E+0
-5.520831E+0
-5.289392E+0
-4.980806E+0
-4.903659E+0
-4.903659E+0
-4.903659E+0
-4.980806E+0
-5.212245E+0
-5.443685E+0
-5.675123E+0
-5.983709E+0
-6.215148E+0
-6.215148E+0
-6.138002E+0
-5.983709E+0
-5.983709E+0
-5.829416E+0
-5.520831E+0
-5.289392E+0
-5.212245E+0
-5.366538E+0
-5.520831E+0
-5.752270E+0
-5.829416E+0
-5.675123E+0
-5.366538E+0
-4.903659E+0
-4.672220E+0
-4.903659E+0
-5.135099E+0
-5.212245E+0
-5.057952E+0
-4.826513E+0
-4.749366E+0
-5.135099E+0
-5.597977E+0
-5.289392E+0
-4.517927E+0
-4.826513E+0
-6.138002E+0
-7.372345E+0
-4.826513E+0
2.202045E+1
7.378571E+1
1.134390E+2
1.169877E+2
9.955261E+1
8.875212E+1
9.237799E+1
9.947548E+1
1.000155E+2
9.476953E+1
9.068077E+1
9.160652E+1
9.530956E+1
9.862686E+1
9.970691E+1
9.862686E+1
9.662105E+1
9.515527E+1
9.422951E+1
9.322661E+1
9.260944E+1
9.338091E+1
9.523241E+1
9.677535E+1
9.708392E+1
9.654392E+1
9.600388E+1
9.584959E+1
9.561815E+1
9.507811E+1
9.476953E+1
9.492383E+1
9.515527E+1
9.523241E+1
9.500098E+1
9.507811E+1
9.592673E+1
9.716107E+1
9.762395E+1
9.662105E+1
9.484668E+1
9.361234E+1
9.361234E+1
9.453809E+1
9.530956E+1
9.530956E+1
9.500098E+1
9.492383E+1
9.523241E+1
9.561815E+1
9.577243E+1
9.569530E+1
9.561815E+1
9.569530E+1
9.584959E+1
9.592673E+1
9.577243E+1
9.546385E+1
9.523241E+1
9.515527E+1
9.507811E+1
9.500098E+1
9.484668E+1
9.469238E+1
9.461525E+1
9.453809E+1
9.446095E+1
9.453809E+1
9.469238E+1
9.492383E+1
9.500098E+1
9.500098E+1
9.500098E+1
9.492383E+1
9.484668E+1
9.476953E+1
9.476953E+1
9.476953E+1
9.484668E+1
9.500098E+1
9.507811E+1
9.507811E+1
9.500098E+1
9.500098E+1
9.500098E+1
9.500098E+1
9.492383E+1
9.492383E+1
9.500098E+1
9.492383E+1
9.446095E+1
9.399808E+1
9.376663E+1
9.376663E+1
9.415236E+1
9.469238E+1
9.492383E+1
9.476953E+1
9.438380E+1
9.422951E+1
9.438380E+1
9.461525E+1
9.476953E+1
9.476953E+1
9.469238E+1
9.453809E+1
9.446095E+1
9.430666E+1
9.430666E+1
9.422951E+1
9.422951E+1
9.430666E+1
9.438380E+1
9.430666E+1
9.415236E+1
9.399808E+1
9.392093E+1
9.399808E+1
9.399808E+1
9.407521E+1
9.399808E+1
9.392093E+1
9.368948E+1
9.345805E+1
9.322661E+1
9.307231E+1
9.299516E+1
9.299516E+1
9.314946E+1
9.330376E+1
9.330376E+1
9.314946E+1
9.314946E+1
9.330376E+1
9.353519E+1
9.368948E+1
9.368948E+1
9.376663E+1
9.384378E+1
9.392093E+1
9.392093E+1
9.399808E+1
9.399808E+1
9.407521E+1
9.399808E+1
9.384378E+1
9.368948E+1
9.368948E+1
9.392093E+1
9.392093E+1
9.376663E+1
9.345805E+1
9.338091E+1
9.345805E+1
9.338091E+1
9.338091E+1
9.361234E+1
9.399808E+1
9.422951E+1
9.407521E+1
9.392093E+1
9.368948E+1
9.361234E+1
9.338091E+1
9.314946E+1
9.307231E+1
9.314946E+1
9.314946E+1
9.314946E+1
8.443192E+1
5.334190E+1
1.037133E+1
-1.709280E+1
-1.863573E+1
-7.912370E+0
-1.817802E+0
-3.900755E+0
-7.835224E+0
-8.529542E+0
-6.755174E+0
-5.675123E+0
-6.215148E+0
-7.063759E+0
-7.295198E+0
-6.909467E+0
-6.600881E+0
-6.600881E+0
-6.600881E+0
-6.523734E+0
-6.523734E+0
-6.600881E+0
-6.523734E+0
-6.446588E+0
-6.369441E+0
-6.369441E+0
-6.369441E+0
-6.369441E+0
-6.369441E+0
-6.369441E+0
-6.292295E+0
-6.215148E+0
-6.138002E+0
-6.138002E+0
-6.138002E+0
-5.906563E+0
-5.675123E+0
-5.520831E+0
-5.520831E+0
-5.443685E+0
-5.366538E+0
-5.366538E+0
-5.443685E+0
-5.520831E+0
-5.597977E+0
-5.520831E+0
-5.443685E+0
-5.289392E+0
-5.289392E+0
-5.366538E+0
-5.366538E+0
-5.443685E+0
-5.520831E+0
-5.520831E+0
-5.597977E+0
-5.675123E+0
-5.829416E+0
-5.829416E+0
-5.675123E+0
-5.597977E+0
-5.520831E+0
-5.597977E+0
-5.597977E+0
-5.675123E+0
-5.752270E+0
-5.675123E+0
-5.597977E+0
-5.520831E+0
-5.675123E+0
-5.752270E+0
-5.752270E+0
-5.675123E+0
-5.597977E+0
-5.366538E+0
-5.212245E+0
-5.212245E+0
-5.366538E+0
-5.443685E+0
-5.520831E+0
-5.443685E+0
-5.289392E+0
-5.212245E+0
-5.135099E+0
-5.212245E+0
-5.289392E+0
-5.366538E+0
-5.520831E+0
-5.675123E+0
-5.675123E+0
-5.675123E+0
-5.675123E+0
-5.675123E+0
-5.675123E+0
-5.752270E+0
-5.906563E+0
-5.906563E+0
-5.906563E+0
-5.829416E+0
-5.752270E+0
-5.597977E+0
-5.520831E+0
-5.597977E+0
-5.675123E+0
-5.675123E+0
-5.597977E+0
-5.597977E+0
-5.597977E+0
-5.597977E+0
-5.597977E+0
-5.675123E+0
-5.906563E+0
-6.060856E+0
-5.983709E+0
-5.829416E+0
-5.675123E+0
-5.675123E+0
-5.752270E+0
-5.752270E+0
-5.752270E+0
-5.829416E+0
-5.752270E+0
-5.752270E+0
-5.597977E+0
-5.443685E+0
-5.520831E+0
-5.597977E+0
-5.675123E+0
-5.675123E+0
-5.597977E+0
-5.520831E+0
-5.520831E+0
-5.520831E+0
-5.520831E+0
-5.597977E+0
-5.597977E+0
-5.597977E+0
-5.520831E+0
-5.443685E+0
-5.443685E+0
-5.366538E+0
-5.289392E+0
-5.212245E+0
-5.135099E+0
-5.135099E+0
-5.135099E+0
-5.135099E+0
-5.057952E+0
-5.057952E+0
-5.057952E+0
-5.057952E+0
-5.057952E+0
-4.980806E+0
-4.980806E+0
-4.980806E+0
-4.980806E+0
-4.980806E+0
-4.980806E+0
-4.903659E+0
-4.903659E+0
-4.980806E+0
-4.903659E+0
-4.903659E+0
-4.903659E+0
-4.903659E+0
-4.903659E+0
-4.903659E+0
-4.826513E+0
-4.672220E+0
-4.517927E+0
-4.363634E+0
-4.363634E+0
-4.440781E+0
-4.595073E+0
-4.749366E+0
-4.903659E+0
-4.980806E+0
-4.980806E+0
-4.980806E+0
-4.903659E+0
-4.826513E+0
-4.672220E+0
-4.595073E+0
-4.672220E+0
-4.749366E+0
-4.826513E+0
-4.980806E+0
-5.135099E+0
-5.289392E+0
-5.366538E+0
-5.289392E+0
-5.135099E+0
-4.903659E+0
-4.749366E+0
-4.826513E+0
-4.980806E+0
-4.980806E+0
-4.980806E+0
-4.980806E+0
-5.057952E+0
-5.135099E+0
-5.289392E+0
-5.366538E+0
-5.366538E+0
-5.366538E+0
-5.366538E+0
-5.289392E+0
-5.212245E+0
-5.212245E+0
-5.212245E+0
-5.212245E+0
-5.289392E+0
-5.443685E+0
-5.443685E+0
-5.366538E+0
-5.289392E+0
-5.289392E+0
-5.366538E+0
-5.443685E+0
-5.520831E+0
-5.520831E+0
-5.366538E+0
-5.366538E+0
-5.443685E+0
-5.443685E+0
-5.289392E+0
-5.057952E+0
-5.057952E+0
-5.135099E+0
-5.135099E+0
-5.057952E+0
-4.980806E+0
-5.057952E+0
-5.135099E+0
-5.057952E+0
-5.057952E+0
-4.980806E+0
-4.903659E+0
-4.980806E+0
-4.980806E+0
-4.903659E+0
-4.903659E+0
-4.826513E+0
-4.749366E+0
-4.749366E+0
-4.749366E+0
-4.826513E+0
-4.980806E+0
-5.212245E+0
-5.289392E+0
-5.289392E+0
-5.366538E+0
-5.289392E+0
-5.212245E+0
-5.057952E+0
-5.135099E+0
-5.212245E+0
-5.289392E+0
-5.212245E+0
-5.135099E+0
-5.057952E+0
-5.135099E+0
-5.135099E+0
-5.135099E+0
-5.135099E+0
-5.289392E+0
-5.366538E+0
-5.366538E+0
-5.289392E+0
-5.135099E+0
-5.135099E+0
-5.057952E+0
-4.980806E+0
-4.980806E+0
-4.980806E+0
-4.980806E+0
-4.903659E+0
-4.980806E+0
-5.057952E+0
-5.135099E+0
-5.135099E+0
-5.057952E+0
-4.903659E+0
-4.826513E+0
-4.980806E+0
-5.135099E+0
-5.057952E+0
-4.903659E+0
-4.826513E+0
-4.749366E+0
-4.672220E+0
-4.517927E+0
-4.517927E+0
-4.749366E+0
-5.057952E+0
-5.289392E+0
-5.212245E+0
-4.980806E+0
-4.903659E+0
-4.903659E+0
-4.903659E+0
-4.903659E+0
-4.903659E+0
-5.135099E+0
-5.289392E+0
-5.289392E+0
-5.212245E+0
-4.980806E+0
-4.903659E+0
-4.826513E+0
-4.749366E+0
-4.749366E+0
-4.826513E+0
-4.903659E+0
-4.826513E+0
-4.749366E+0
-4.903659E+0
-5.057952E+0
-5.057952E+0
-4.903659E+0
-4.826513E+0
-4.749366E+0
-4.826513E+0
-4.903659E+0
-5.057952E+0
-5.057952E+0
-4.980806E+0
-4.826513E+0
-4.749366E+0
-4.672220E+0
-4.672220E+0
-4.749366E+0
-4.826513E+0
-4.749366E+0
-4.595073E+0
-4.517927E+0
-4.595073E+0
-4.595073E+0
-4.595073E+0
-4.517927E+0
-4.595073E+0
-4.672220E+0
-4.826513E+0
-4.826513E+0
-4.749366E+0
-4.672220E+0
-4.595073E+0
-4.595073E+0
-4.672220E+0
-4.672220E+0
-4.672220E+0
-4.595073E+0
-4.595073E+0
-4.672220E+0
-4.749366E+0
-4.749366E+0
-4.672220E+0
-4.595073E+0
-4.749366E+0
-4.826513E+0
-4.903659E+0
-4.826513E+0
-4.903659E+0
-4.903659E+0
-4.903659E+0
-4.826513E+0
-4.826513E+0
-4.903659E+0
-4.826513E+0
-4.826513E+0
-4.826513E+0
-4.903659E+0
-4.903659E+0
-4.749366E+0
-4.672220E+0
-4.749366E+0
-4.903659E+0
-4.903659E+0
-4.903659E+0
-4.980806E+0
-5.057952E+0
-5.135099E+0
-5.135099E+0
-5.057952E+0
-4.903659E+0
-4.749366E+0
-4.672220E+0
-4.826513E+0
-4.903659E+0
-4.826513E+0
-4.672220E+0
-4.363634E+0
-4.132195E+0
-3.900755E+0
-4.132195E+0
-4.363634E+0
-4.980806E+0
-5.057952E+0
-5.597977E+0
5.202523E+0
4.616728E+1
9.708392E+1
1.200736E+2
1.010184E+2
5.241614E+1
4.971085E+0
-1.647562E+1
-1.300403E+1
-2.974999E+0
1.108589E-1
-3.206438E+0
-6.446588E+0
-6.215148E+0
-4.517927E+0
-3.592170E+0
-3.900755E+0
-4.363634E+0
-4.286488E+0
-3.900755E+0
-3.669316E+0
-3.746462E+0
-3.823609E+0
-3.900755E+0
-3.900755E+0
-3.900755E+0
-3.900755E+0
-3.823609E+0
-3.823609E+0
-3.900755E+0
-4.055049E+0
-4.132195E+0
-4.055049E+0
-3.900755E+0
-3.746462E+0
-3.669316E+0
-3.746462E+0
-3.746462E+0
-3.669316E+0
-3.592170E+0
-3.823609E+0
-4.055049E+0
-4.055049E+0
-3.823609E+0
-3.515023E+0
-3.437877E+0
-3.515023E+0
-3.592170E+0
-3.669316E+0
-3.669316E+0
-3.669316E+0
-3.669316E+0
-3.669316E+0
-3.592170E+0
-3.515023E+0
-3.360731E+0
-3.283584E+0
-3.206438E+0
-3.283584E+0
-3.360731E+0
-3.515023E+0
-3.515023E+0
-3.515023E+0
-3.360731E+0
-3.206438E+0
-3.129292E+0
-3.283584E+0
-3.515023E+0
-3.592170E+0
-3.515023E+0
-3.437877E+0
-3.360731E+0
-3.283584E+0
-3.206438E+0
-3.283584E+0
-3.283584E+0
-3.206438E+0
-3.206438E+0
-3.283584E+0
-3.437877E+0
-3.592170E+0
-3.592170E+0
-3.206438E+0
-2.820705E+0
-2.743559E+0
-2.974999E+0
-3.283584E+0
-3.515023E+0
-3.669316E+0
-3.746462E+0
-3.746462E+0
-3.669316E+0
-3.592170E+0
-3.669316E+0
-3.669316E+0
-3.669316E+0
-3.746462E+0
-3.746462E+0
-3.669316E+0
-3.669316E+0
-3.746462E+0
-3.746462E+0
-3.515023E+0
-3.360731E+0
-3.283584E+0
-3.360731E+0
-3.515023E+0
-3.592170E+0
-3.746462E+0
-3.746462E+0
-3.823609E+0
-3.823609E+0
-3.823609E+0
-3.900755E+0
-3.900755E+0
-3.823609E+0
-3.823609E+0
-3.900755E+0
-3.900755E+0
-3.900755E+0
-3.823609E+0
-3.592170E+0
-3.129292E+0
-2.512120E+0
-1.972095E+0
-1.894949E+0
-2.357827E+0
-3.129292E+0
-3.746462E+0
-4.055049E+0
-3.823609E+0
-3.437877E+0
-3.129292E+0
-3.052145E+0
-3.206438E+0
-3.592170E+0
-3.977902E+0
-4.209341E+0
-4.055049E+0
-3.746462E+0
-3.437877E+0
-3.129292E+0
-2.512120E+0
-1.432069E+0
-4.343414E-2
1.113763E+0
1.113763E+0
-3.520193E-1
-2.897852E+0
-5.520831E+0
-6.832320E+0
-6.369441E+0
-4.903659E+0
-3.437877E+0
-2.280681E+0
-1.432069E+0
-1.123484E+0
-1.509216E+0
-2.589266E+0
-4.672220E+0
-7.680931E+0
-1.014962E+1
-1.014962E+1
-7.295198E+0
-3.052145E+0
1.108589E-1
1.190909E+0
4.194450E-1
-1.123484E+0
-2.666412E+0
-3.746462E+0
-4.209341E+0
-4.286488E+0
-4.209341E+0
-4.209341E+0
-4.209341E+0
-4.209341E+0
-4.209341E+0
-4.209341E+0
-4.055049E+0
-3.823609E+0
-3.437877E+0
-3.129292E+0
-3.052145E+0
-3.283584E+0
-3.669316E+0
-3.900755E+0
-3.823609E+0
-3.669316E+0
-3.669316E+0
-3.746462E+0
-3.823609E+0
-3.823609E+0
-3.746462E+0
-3.669316E+0
-3.515023E+0
-3.437877E+0
-3.515023E+0
-3.746462E+0
-3.900755E+0
-4.055049E+0
-4.132195E+0
-4.209341E+0
-4.286488E+0
-4.209341E+0
-3.977902E+0
-3.746462E+0
-3.515023E+0
-3.206438E+0
-2.820705E+0
-2.434973E+0
-2.280681E+0
-2.203534E+0
-2.049241E+0
-1.894949E+0
-1.972095E+0
-2.280681E+0
-2.589266E+0
-2.743559E+0
-2.743559E+0
-2.897852E+0
-2.974999E+0
-2.743559E+0
-2.203534E+0
-2.280681E+0
-2.666412E+0
-3.206438E+0
-2.974999E+0
-3.437877E+0
4.431059E+0
4.130705E+1
9.284087E+1
1.206136E+2
1.142104E+2
9.638962E+1
8.944643E+1
9.446095E+1
1.003241E+2
1.008641E+2
9.824112E+1
9.669820E+1
9.731537E+1
9.862686E+1
9.901259E+1
9.854971E+1
9.808684E+1
9.800969E+1
9.824112E+1
9.839542E+1
9.839542E+1
9.839542E+1
9.839542E+1
9.839542E+1
9.839542E+1
9.839542E+1
9.847257E+1
9.854971E+1
9.854971E+1
9.854971E+1
9.854971E+1
9.847257E+1
9.824112E+1
9.793254E+1
9.777824E+1
9.770110E+1
9.762395E+1
9.762395E+1
9.754681E+1
9.754681E+1
9.754681E+1
9.746965E+1
9.723822E+1
9.708392E+1
9.692963E+1
9.677535E+1
9.685249E+1
9.700678E+1
9.723822E+1
9.723822E+1
9.716107E+1
9.723822E+1
9.746965E+1
9.770110E+1
9.785539E+1
9.800969E+1
9.800969E+1
9.800969E+1
9.785539E+1
9.785539E+1
9.785539E+1
9.770110E+1
9.746965E+1
9.731537E+1
9.723822E+1
9.731537E+1
9.777824E+1
9.831827E+1
9.870400E+1
9.870400E+1
9.831827E+1
9.785539E+1
9.770110E+1
9.785539E+1
9.816397E+1
9.854971E+1
9.862686E+1
9.816397E+1
9.731537E+1
9.638962E+1
9.561815E+1
9.523241E+1
9.546385E+1
9.608102E+1
9.677535E+1
9.731537E+1
9.754681E+1
9.746965E+1
9.716107E+1
9.700678E+1
9.692963E+1
9.700678E+1
9.723822E+1
9.770110E+1
9.847257E+1
9.932118E+1
1.000155E+2
1.003241E+2
1.001698E+2
9.986119E+1
9.970691E+1
9.993834E+1
1.004012E+2
1.008641E+2
1.010184E+2
1.009413E+2
1.007098E+2
1.001698E+2
9.947548E+1
9.862686E+1
9.808684E+1
9.770110E+1
9.746965E+1
9.723822E+1
9.716107E+1
9.716107E+1
9.723822E+1
9.716107E+1
9.708392E+1
9.692963E+1
9.685249E+1
9.692963E+1
9.723822E+1
9.746965E+1
9.777824E+1
9.808684E+1
9.854971E+1
9.893544E+1
9.893544E+1
9.847257E+1
9.800969E+1
9.785539E+1
9.785539E+1
9.785539E+1
9.793254E+1
9.808684E+1
9.831827E+1
9.839542E+1
9.831827E+1
9.808684E+1
9.793254E+1
9.777824E+1
9.762395E+1
9.746965E+1
9.723822E+1
9.716107E+1
9.716107E+1
9.716107E+1
9.716107E+1
9.700678E+1
9.692963E+1
9.685249E+1
9.685249E+1
9.669820E+1
9.646675E+1
9.623532E+1
9.623532E+1
9.646675E+1
9.685249E+1
9.700678E+1
9.685249E+1
9.638962E+1
9.577243E+1
9.538670E+1
9.515527E+1
9.515527E+1
9.523241E+1
9.538670E+1
9.554100E+1
9.569530E+1
9.577243E+1
9.584959E+1
9.584959E+1
9.584959E+1
9.577243E+1
9.592673E+1
9.600388E+1
9.608102E+1
9.615817E+1
9.631247E+1
9.638962E+1
9.646675E+1
9.669820E+1
9.685249E+1
9.677535E+1
9.662105E+1
9.654392E+1
9.669820E+1
9.685249E+1
9.692963E+1
9.700678E+1
9.723822E+1
9.731537E+1
9.731537E+1
9.716107E+1
9.723822E+1
9.731537E+1
9.739252E+1
9.731537E+1
9.716107E+1
9.708392E+1
9.700678E+1
9.685249E+1
9.662105E+1
9.654392E+1
9.654392E+1
9.669820E+1
9.685249E+1
9.700678E+1
9.716107E+1
9.723822E+1
9.731537E+1
9.754681E+1
9.785539E+1
9.808684E+1
9.808684E+1
9.785539E+1
9.770110E+1
9.770110E+1
9.762395E+1
9.754681E+1
9.739252E+1
9.731537E+1
9.731537E+1
9.716107E+1
9.700678E+1
9.685249E+1
9.685249E+1
9.677535E+1
9.677535E+1
9.677535E+1
9.669820E+1
9.662105E+1
9.662105E+1
9.662105E+1
9.662105E+1
9.654392E+1
9.646675E+1
9.638962E+1
9.638962E+1
9.654392E+1
9.662105E+1
9.669820E+1
9.685249E+1
9.692963E+1
9.692963E+1
9.677535E+1
9.654392E+1
9.638962E+1
9.631247E+1
9.631247E+1
9.638962E+1
9.646675E+1
9.654392E+1
9.669820E+1
9.685249E+1
9.700678E+1
9.700678E+1
9.731537E+1
9.754681E+1
9.739252E+1
9.685249E+1
9.654392E+1
9.654392E+1
9.685249E+1
9.708392E+1
9.716107E+1
9.700678E+1
9.685249E+1
9.677535E+1
9.685249E+1
9.692963E+1
9.700678E+1
9.700678E+1
9.700678E+1
9.685249E+1
9.669820E+1
9.646675E+1
9.638962E+1
9.638962E+1
9.638962E+1
9.631247E+1
9.623532E+1
9.631247E+1
9.646675E+1
9.662105E+1
9.662105E+1
9.654392E+1
9.638962E+1
9.631247E+1
9.638962E+1
9.638962E+1
9.638962E+1
9.638962E+1
9.631247E+1
9.631247E+1
9.654392E+1
9.677535E+1
9.685249E+1
9.677535E+1
9.654392E+1
9.654392E+1
9.685249E+1
9.700678E+1
9.692963E+1
9.677535E+1
9.669820E+1
9.677535E+1
9.692963E+1
9.700678E+1
9.700678E+1
9.700678E+1
9.700678E+1
9.692963E+1
9.685249E+1
9.677535E+1
9.677535E+1
9.669820E+1
9.669820E+1
9.677535E+1
9.677535E+1
9.677535E+1
9.685249E+1
9.692963E+1
9.692963E+1
9.692963E+1
9.685249E+1
9.677535E+1
9.669820E+1
9.677535E+1
9.692963E+1
9.700678E+1
9.731537E+1
9.770110E+1
9.770110E+1
9.731537E+1
9.708392E+1
9.700678E+1
9.708392E+1
9.716107E+1
9.700678E+1
9.692963E+1
9.692963E+1
9.700678E+1
9.716107E+1
9.723822E+1
9.723822E+1
9.723822E+1
9.716107E+1
9.723822E+1
9.723822E+1
9.716107E+1
9.700678E+1
9.692963E+1
9.685249E+1
9.685249E+1
9.685249E+1
9.692963E+1
9.700678E+1
9.708392E+1
9.716107E+1
9.708392E+1
9.700678E+1
9.692963E+1
9.692963E+1
9.685249E+1
9.669820E+1
9.654392E+1
9.646675E+1
9.654392E+1
9.669820E+1
9.677535E+1
9.685249E+1
9.685249E+1
9.700678E+1
9.731537E+1
9.731537E+1
9.708392E+1
9.677535E+1
9.669820E+1
9.685249E+1
9.708392E+1
9.716107E+1
9.716107E+1
9.708392E+1
9.700678E+1
9.692963E+1
9.692963E+1
9.685249E+1
9.685249E+1
9.685249E+1
9.692963E+1
9.685249E+1
9.669820E+1
9.669820E+1
9.677535E+1
9.685249E+1
9.692963E+1
9.685249E+1
9.677535E+1
9.662105E+1
9.662105E+1
9.662105E+1
9.654392E+1
9.638962E+1
9.631247E+1
9.623532E+1
9.623532E+1
9.623532E+1
9.623532E+1
9.608102E+1
9.592673E+1
9.584959E+1
9.592673E+1
9.600388E+1
9.592673E+1
9.584959E+1
9.577243E+1
9.584959E+1
9.600388E+1
9.608102E+1
9.615817E+1
9.615817E+1
9.615817E+1
9.600388E+1
9.584959E+1
9.577243E+1
9.584959E+1
9.600388E+1
9.608102E+1
9.608102E+1
9.592673E+1
9.592673E+1
9.592673E+1
9.592673E+1
9.608102E+1
9.608102E+1
9.600388E+1
9.561815E+1
9.492383E+1
9.530956E+1
9.700678E+1
9.816397E+1
9.762395E+1
9.638962E+1
9.584959E+1
9.615817E+1
9.654392E+1
9.654392E+1
9.615817E+1
9.561815E+1
9.515527E+1
9.515527E+1
9.538670E+1
9.569530E+1
9.507811E+1
9.338091E+1
9.469238E+1
9.839542E+1
1.000155E+2
9.839542E+1
9.608102E+1
9.554100E+1
9.638962E+1
9.716107E+1
9.716107E+1
9.669820E+1
9.638962E+1
9.654392E+1
9.677535E+1
9.677535E+1
9.677535E+1
9.692963E+1
9.708392E+1
9.716107E+1
9.700678E+1
9.677535E+1
9.654392E+1
9.631247E+1
9.623532E+1
9.631247E+1
9.646675E+1
9.669820E+1
9.692963E+1
9.708392E+1
9.708392E+1
9.685249E+1
9.662105E+1
9.646675E+1
9.654392E+1
9.654392E+1
9.662105E+1
9.677535E+1
9.685249E+1
9.685249E+1
9.685249E+1
9.685249E+1
9.677535E+1
9.669820E+1
9.654392E+1
9.615817E+1
9.600388E+1
9.623532E+1
9.692963E+1
9.754681E+1
9.785539E+1
9.777824E+1
9.785539E+1
9.785539E+1
9.685249E+1
8.551196E+1
5.303331E+1
1.152853E+1
-1.346691E+1
-1.392979E+1
-3.746462E+0
1.499496E+0
-8.920450E-1
-4.672220E+0
-5.520831E+0
-4.209341E+0
-3.206438E+0
-3.515023E+0
-4.286488E+0
-4.517927E+0
-4.209341E+0
-3.977902E+0
-3.977902E+0
-4.055049E+0
-4.055049E+0
-3.977902E+0
-3.823609E+0
-3.669316E+0
-3.669316E+0
-3.746462E+0
-3.669316E+0
-3.592170E+0
-3.515023E+0
-3.515023E+0
-3.515023E+0
-3.437877E+0
-3.206438E+0
-3.052145E+0
-3.592170E+0
-4.595073E+0
-5.597977E+0
-5.289392E+0
-3.129292E+0
1.932032E+1
6.907977E+1
1.132075E+2
1.222337E+2
1.054157E+2
9.052649E+1
9.044933E+1
9.762395E+1
1.011727E+2
9.924403E+1
9.646675E+1
9.608102E+1
9.708392E+1
9.746965E+1
9.677535E+1
9.600388E+1
9.608102E+1
9.685249E+1
9.762395E+1
9.793254E+1
9.770110E+1
9.746965E+1
9.746965E+1
9.762395E+1
9.770110E+1
9.770110E+1
9.762395E+1
9.762395E+1
9.777824E+1
9.800969E+1
9.816397E+1
9.816397E+1
9.808684E+1
9.793254E+1
9.785539E+1
9.777824E+1
9.754681E+1
9.746965E+1
9.754681E+1
9.770110E+1
9.800969E+1
9.847257E+1
9.862686E+1
9.847257E+1
9.785539E+1
9.708392E+1
9.646675E+1
9.631247E+1
9.654392E+1
9.692963E+1
9.731537E+1
9.762395E+1
9.793254E+1
9.800969E+1
9.785539E+1
9.770110E+1
9.762395E+1
9.770110E+1
9.770110E+1
9.754681E+1
9.739252E+1
9.739252E+1
9.731537E+1
9.716107E+1
9.692963E+1
9.685249E+1
9.716107E+1
9.746965E+1
9.754681E+1
9.731537E+1
9.716107E+1
9.700678E+1
9.700678E+1
9.716107E+1
9.716107E+1
9.716107E+1
9.716107E+1
9.731537E+1
9.739252E+1
9.754681E+1
9.762395E+1
9.770110E+1
9.762395E+1
9.746965E+1
9.746965E+1
9.754681E+1
9.762395E+1
9.762395E+1
9.746965E+1
9.739252E+1
9.739252E+1
9.746965E+1
9.746965E+1
9.716107E+1
9.685249E+1
9.677535E+1
9.692963E+1
9.708392E+1
9.723822E+1
9.731537E+1
9.723822E+1
9.700678E+1
9.677535E+1
9.669820E+1
9.685249E+1
9.700678E+1
9.716107E+1
9.716107E+1
9.708392E+1
9.692963E+1
9.692963E+1
9.692963E+1
9.692963E+1
9.685249E+1
9.677535E+1
9.677535E+1
9.677535E+1
9.677535E+1
9.669820E+1
9.662105E+1
9.662105E+1
9.662105E+1
9.662105E+1
9.685249E+1
9.716107E+1
9.731537E+1
9.739252E+1
9.731537E+1
9.716107E+1
9.700678E+1
9.708392E+1
9.708392E+1
9.708392E+1
9.692963E+1
9.677535E+1
9.669820E+1
9.662105E+1
9.638962E+1
9.623532E+1
9.631247E+1
9.623532E+1
9.608102E+1
9.608102E+1
9.646675E+1
9.700678E+1
9.723822E+1
9.723822E+1
9.708392E+1
9.708392E+1
9.708392E+1
9.708392E+1
9.685249E+1
9.669820E+1
9.669820E+1
9.669820E+1
9.669820E+1
9.669820E+1
9.669820E+1
9.662105E+1
9.662105E+1
9.662105E+1
9.685249E+1
9.700678E+1
9.700678E+1
9.685249E+1
9.677535E+1
9.677535E+1
9.700678E+1
9.723822E+1
9.739252E+1
9.739252E+1
9.739252E+1
9.739252E+1
9.731537E+1
9.731537E+1
9.723822E+1
9.716107E+1
9.708392E+1
9.700678E+1
9.700678E+1
9.708392E+1
9.716107E+1
9.716107E+1
9.708392E+1
9.700678E+1
9.700678E+1
9.700678E+1
9.692963E+1
9.677535E+1
9.677535E+1
9.685249E+1
9.692963E+1
9.685249E+1
9.685249E+1
9.692963E+1
9.700678E+1
9.692963E+1
9.685249E+1
9.685249E+1
9.685249E+1
9.692963E+1
9.692963E+1
9.692963E+1
9.685249E+1
9.677535E+1
9.677535E+1
9.677535E+1
9.677535E+1
9.685249E+1
9.685249E+1
9.692963E+1
9.692963E+1
9.692963E+1
9.692963E+1
9.692963E+1
9.685249E+1
9.662105E+1
9.654392E+1
9.669820E+1
9.692963E+1
9.700678E+1
9.685249E+1
9.677535E+1
9.669820E+1
9.677535E+1
9.685249E+1
9.692963E+1
9.685249E+1
9.677535E+1
9.677535E+1
9.669820E+1
9.638962E+1
9.608102E+1
9.584959E+1
9.600388E+1
9.638962E+1
9.677535E+1
9.685249E+1
9.669820E+1
9.646675E+1
9.646675E+1
9.662105E+1
9.685249E+1
9.700678E+1
9.700678E+1
9.692963E+1
9.692963E+1
9.692963E+1
9.685249E+1
9.677535E+1
9.662105E+1
9.654392E+1
9.669820E+1
9.692963E+1
9.700678E+1
9.700678E+1
9.685249E+1
9.677535E+1
9.685249E+1
9.692963E+1
9.685249E+1
9.677535E+1
9.677535E+1
9.669820E+1
9.654392E+1
9.654392E+1
9.662105E+1
9.677535E+1
9.685249E+1
9.669820E+1
9.662105E+1
9.669820E+1
9.692963E+1
9.716107E+1
9.723822E+1
9.708392E+1
9.685249E+1
9.677535E+1
9.692963E+1
9.700678E+1
9.700678E+1
9.692963E+1
9.669820E+1
9.662105E+1
9.669820E+1
9.685249E+1
9.685249E+1
9.677535E+1
9.669820E+1
9.677535E+1
9.677535E+1
9.662105E+1
9.654392E+1
9.654392E+1
9.669820E+1
9.677535E+1
9.677535E+1
9.677535E+1
9.677535E+1
9.677535E+1
9.669820E+1
9.669820E+1
9.677535E+1
9.685249E+1
9.692963E+1
9.692963E+1
9.692963E+1
9.700678E+1
9.692963E+1
9.685249E+1
9.685249E+1
9.685249E+1
9.692963E+1
9.700678E+1
9.700678E+1
9.692963E+1
9.692963E+1
9.700678E+1
9.700678E+1
9.700678E+1
9.692963E+1
9.685249E+1
9.685249E+1
9.685249E+1
9.692963E+1
9.700678E+1
9.685249E+1
9.669820E+1
9.662105E+1
9.662105E+1
9.669820E+1
9.669820E+1
9.669820E+1
9.669820E+1
9.669820E+1
9.669820E+1
9.669820E+1
9.662105E+1
9.654392E+1
9.654392E+1
9.654392E+1
9.662105E+1
9.662105E+1
9.662105E+1
9.646675E+1
9.638962E+1
9.631247E+1
9.646675E+1
9.654392E+1
9.662105E+1
9.669820E+1
9.677535E+1
9.677535E+1
9.669820E+1
9.669820E+1
9.669820E+1
9.677535E+1
9.677535E+1
9.677535E+1
9.669820E+1
9.654392E+1
9.646675E+1
9.646675E+1
9.646675E+1
9.654392E+1
9.654392E+1
9.662105E+1
9.669820E+1
9.677535E+1
9.662105E+1
9.646675E+1
9.631247E+1
9.646675E+1
9.662105E+1
9.662105E+1
9.654392E+1
9.646675E+1
9.638962E+1
9.646675E+1
9.662105E+1
9.669820E+1
9.662105E+1
9.662105E+1
9.662105E+1
9.662105E+1
9.662105E+1
9.662105E+1
9.669820E+1
9.662105E+1
9.654392E+1
9.662105E+1
9.662105E+1
9.669820E+1
9.669820E+1
9.662105E+1
9.654392E+1
9.646675E+1
9.654392E+1
9.662105E+1
9.669820E+1
9.677535E+1
9.677535E+1
9.677535E+1
9.685249E+1
9.677535E+1
9.669820E+1
9.654392E+1
9.662105E+1
9.669820E+1
9.685249E+1
9.685249E+1
9.677535E+1
9.662105E+1
9.646675E+1
9.646675E+1
9.646675E+1
9.662105E+1
9.677535E+1
9.685249E+1
9.685249E+1
9.677535E+1
9.669820E+1
9.669820E+1
9.677535E+1
9.685249E+1
9.669820E+1
9.654392E+1
9.654392E+1
9.677535E+1
9.700678E+1
9.692963E+1
9.669820E+1
9.669820E+1
9.669820E+1
9.677535E+1
9.669820E+1
9.662105E+1
9.654392E+1
9.654392E+1
9.662105E+1
9.669820E+1
9.662105E+1
9.654392E+1
9.654392E+1
9.654392E+1
9.654392E+1
9.662105E+1
9.662105E+1
9.654392E+1
9.654392E+1
9.654392E+1
9.654392E+1
9.654392E+1
9.646675E+1
9.638962E+1
9.631247E+1
9.631247E+1
9.638962E+1
9.646675E+1
9.646675E+1
9.654392E+1
9.654392E+1
9.646675E+1
9.638962E+1
9.638962E+1
9.638962E+1
9.638962E+1
9.631247E+1
9.623532E+1
9.615817E+1
9.615817E+1
9.631247E+1
9.646675E+1
9.646675E+1
9.631247E+1
9.615817E+1
9.615817E+1
9.615817E+1
9.608102E+1
9.615817E+1
9.631247E+1
9.662105E+1
9.685249E+1
9.677535E+1
9.662105E+1
9.646675E+1
9.654392E+1
9.662105E+1
9.669820E+1
9.662105E+1
9.662105E+1
9.662105E+1
9.654392E+1
9.654392E+1
9.669820E+1
9.692963E+1
9.700678E+1
9.692963E+1
9.677535E+1
9.654392E+1
9.638962E+1
9.638962E+1
9.654392E+1
9.677535E+1
9.685249E+1
9.685249E+1
9.677535E+1
9.669820E+1
9.662105E+1
9.654392E+1
9.662105E+1
9.677535E+1
9.685249E+1
9.692963E+1
9.685249E+1
9.669820E+1
9.669820E+1
9.669820E+1
9.708392E+1
9.808684E+1
9.978406E+1
1.010955E+2
1.004784E+2
9.716107E+1
9.307231E+1
9.075792E+1
9.160652E+1
9.476953E+1
9.793254E+1
9.947548E+1
9.908974E+1
9.746965E+1
9.577243E+1
9.476953E+1
9.476953E+1
9.608102E+1
9.770110E+1
9.862686E+1
9.808684E+1
9.669820E+1
9.546385E+1
9.554100E+1
9.708392E+1
9.854971E+1
9.816397E+1
9.600388E+1
9.446095E+1
9.476953E+1
9.638962E+1
9.777824E+1
9.824112E+1
9.800969E+1
9.716107E+1
9.569530E+1
9.422951E+1
9.368948E+1
9.461525E+1
9.638962E+1
9.800969E+1
9.854971E+1
9.800969E+1
9.708392E+1
9.631247E+1
9.584959E+1
9.584959E+1
9.623532E+1
9.685249E+1
9.723822E+1
9.716107E+1
9.685249E+1
9.662105E+1
9.662105E+1
9.669820E+1
9.677535E+1
9.677535E+1
9.669820E+1
9.654392E+1
9.646675E+1
9.638962E+1
9.631247E+1
9.638962E+1
9.662105E+1
9.692963E+1
9.692963E+1
9.677535E+1
9.654392E+1
9.646675E+1
9.654392E+1
9.662105E+1
9.662105E+1
9.669820E+1
9.669820E+1
9.677535E+1
9.677535E+1
9.685249E+1
9.692963E+1
9.692963E+1
9.685249E+1
9.677535E+1
9.685249E+1
9.685249E+1
9.685249E+1
9.685249E+1
9.685249E+1
9.669820E+1
9.646675E+1
9.638962E+1
9.646675E+1
9.669820E+1
9.677535E+1
9.669820E+1
9.654392E+1
9.654392E+1
9.685249E+1
9.716107E+1
9.731537E+1
9.731537E+1
9.708392E+1
9.685249E+1
9.669820E+1
9.662105E+1
9.662105E+1
9.662105E+1
9.662105E+1
9.654392E+1
9.654392E+1
9.669820E+1
9.692963E+1
9.700678E+1
9.692963E+1
9.669820E+1
9.662105E+1
9.669820E+1
9.669820E+1
9.669820E+1
9.654392E+1
9.646675E+1
9.646675E+1
9.654392E+1
9.654392E+1
9.654392E+1
9.662105E+1
9.669820E+1
9.677535E+1
9.669820E+1
9.646675E+1
9.638962E+1
9.646675E+1
9.654392E+1
9.662105E+1
9.662105E+1
9.669820E+1
9.677535E+1
9.677535E+1
9.662105E+1
9.654392E+1
9.662105E+1
9.669820E+1
9.677535E+1
9.677535E+1
9.677535E+1
9.669820E+1
9.669820E+1
9.654392E+1
9.638962E+1
9.631247E+1
9.638962E+1
9.669820E+1
9.685249E+1
9.685249E+1
9.669820E+1
9.669820E+1
9.669820E+1
9.677535E+1
9.685249E+1
9.677535E+1
9.669820E+1
9.662105E+1
9.654392E+1
9.662105E+1
9.662105E+1
9.669820E+1
9.669820E+1
9.669820E+1
9.669820E+1
9.662105E+1
9.638962E+1
9.608102E+1
9.592673E+1
9.592673E+1
9.615817E+1
9.646675E+1
9.669820E+1
9.677535E+1
9.677535E+1
9.669820E+1
9.646675E+1
9.631247E+1
9.623532E+1
9.623532E+1
9.646675E+1
9.669820E+1
9.677535E+1
9.662105E+1
9.646675E+1
9.638962E+1
9.646675E+1
9.662105E+1
9.677535E+1
9.685249E+1
9.692963E+1
9.685249E+1
9.669820E+1
9.646675E+1
9.638962E+1
9.646675E+1
9.662105E+1
9.677535E+1
9.669820E+1
9.669820E+1
9.662105E+1
9.662105E+1
9.669820E+1
9.669820E+1
9.669820E+1
9.669820E+1
9.669820E+1
9.662105E+1
9.662105E+1
9.669820E+1
9.677535E+1
9.677535E+1
9.669820E+1
9.654392E+1
9.654392E+1
9.662105E+1
9.669820E+1
9.669820E+1
9.662105E+1
9.662105E+1
9.669820E+1
9.677535E+1
9.685249E+1
9.692963E+1
9.692963E+1
9.692963E+1
9.692963E+1
9.685249E+1
9.677535E+1
9.677535E+1
9.677535E+1
9.677535E+1
9.685249E+1
9.685249E+1
9.685249E+1
9.677535E+1
9.669820E+1
9.669820E+1
9.685249E+1
9.685249E+1
9.685249E+1
9.669820E+1
9.654392E+1
9.654392E+1
9.669820E+1
9.685249E+1
9.677535E+1
9.662105E+1
9.654392E+1
9.662105E+1
9.662105E+1
9.669820E+1
9.669820E+1
9.669820E+1
9.662105E+1
9.677535E+1
9.677535E+1
9.669820E+1
9.646675E+1
9.638962E+1
9.646675E+1
9.654392E+1
9.638962E+1
9.569530E+1
9.476953E+1
9.461525E+1
9.623532E+1
9.908974E+1
1.010184E+2
1.003241E+2
9.785539E+1
9.577243E+1
9.523241E+1
9.554100E+1
9.592673E+1
9.608102E+1
9.615817E+1
9.631247E+1
9.638962E+1
9.638962E+1
9.638962E+1
9.638962E+1
9.638962E+1
9.631247E+1
9.623532E+1
9.623532E+1
9.631247E+1
9.631247E+1
9.638962E+1
9.631247E+1
9.631247E+1
9.623532E+1
9.631247E+1
9.638962E+1
9.646675E+1
9.638962E+1
9.638962E+1
9.638962E+1
9.638962E+1
9.631247E+1
9.623532E+1
9.623532E+1
9.631247E+1
9.638962E+1
9.654392E+1
9.669820E+1
9.669820E+1
9.669820E+1
9.662105E+1
9.654392E+1
9.646675E+1
9.638962E+1
9.646675E+1
9.662105E+1
9.669820E+1
9.662105E+1
9.654392E+1
9.654392E+1
9.654392E+1
9.662105E+1
9.669820E+1
9.669820E+1
9.677535E+1
9.669820E+1
9.669820E+1
9.669820E+1
9.669820E+1
9.662105E+1
9.646675E+1
9.631247E+1
9.638962E+1
9.646675E+1
9.662105E+1
9.654392E+1
9.638962E+1
9.638962E+1
9.654392E+1
9.669820E+1
9.669820E+1
9.662105E+1
9.646675E+1
9.646675E+1
9.646675E+1
9.638962E+1
9.631247E+1
9.638962E+1
9.638962E+1
9.646675E+1
9.646675E+1
9.646675E+1
9.646675E+1
9.638962E+1
9.623532E+1
9.615817E+1
9.623532E+1
9.631247E+1
9.631247E+1
9.615817E+1
9.608102E+1
9.615817E+1
9.615817E+1
9.615817E+1
9.623532E+1
9.638962E+1
9.631247E+1
9.631247E+1
9.631247E+1
9.638962E+1
9.638962E+1
9.638962E+1
9.631247E+1
9.631247E+1
9.631247E+1
9.631247E+1
9.638962E+1
9.646675E+1
9.646675E+1
9.638962E+1
9.631247E+1
9.631247E+1
9.646675E+1
9.646675E+1
9.646675E+1
9.638962E+1
9.638962E+1
9.654392E+1
9.646675E+1
9.638962E+1
9.623532E+1
9.615817E+1
9.623532E+1
9.631247E+1
9.638962E+1
9.646675E+1
9.654392E+1
9.662105E+1
9.654392E+1
9.646675E+1
9.631247E+1
9.631247E+1
9.646675E+1
9.654392E+1
9.646675E+1
9.638962E+1
9.631247E+1
9.638962E+1
9.646675E+1
9.638962E+1
9.623532E+1
9.623532E+1
9.638962E+1
9.646675E+1
9.638962E+1
9.623532E+1
9.615817E+1
9.615817E+1
9.623532E+1
9.623532E+1
9.623532E+1
9.615817E+1
9.623532E+1
9.638962E+1
9.638962E+1
9.646675E+1
9.646675E+1
9.646675E+1
9.638962E+1
9.638962E+1
9.646675E+1
9.662105E+1
9.662105E+1
9.646675E+1
9.631247E+1
9.631247E+1
9.631247E+1
9.631247E+1
9.631247E+1
9.631247E+1
9.631247E+1
9.623532E+1
9.615817E+1
9.623532E+1
9.631247E+1
9.631247E+1
9.623532E+1
9.623532E+1
9.631247E+1
9.638962E+1
9.631247E+1
9.623532E+1
9.615817E+1
9.608102E+1
9.615817E+1
9.623532E+1
9.638962E+1
9.646675E+1
9.638962E+1
9.631247E+1
9.623532E+1
9.615817E+1
9.615817E+1
9.623532E+1
9.631247E+1
9.638962E+1
9.638962E+1
9.638962E+1
9.638962E+1
9.638962E+1
9.631247E+1
9.623532E+1
9.615817E+1
9.615817E+1
9.615817E+1
9.623532E+1
9.631247E+1
9.631247E+1
9.623532E+1
9.623532E+1
9.623532E+1
9.623532E+1
9.631247E+1
9.638962E+1
9.646675E+1
9.646675E+1
9.638962E+1
9.631247E+1
9.623532E+1
9.615817E+1
9.615817E+1
9.615817E+1
9.615817E+1
9.608102E+1
9.615817E+1
9.623532E+1
9.638962E+1
9.638962E+1
9.638962E+1
9.646675E+1
9.646675E+1
9.638962E+1
9.623532E+1
9.623532E+1
9.638962E+1
9.646675E+1
9.638962E+1
9.638962E+1
9.631247E+1
9.638962E+1
9.654392E+1
9.654392E+1
9.654392E+1
9.646675E+1
9.638962E+1
9.638962E+1
9.638962E+1
9.638962E+1
9.631247E+1
9.638962E+1
9.646675E+1
9.646675E+1
9.662105E+1
9.669820E+1
9.669820E+1
9.669820E+1
9.662105E+1
9.646675E+1
9.631247E+1
9.631247E+1
9.638962E+1
9.631247E+1
9.631247E+1
9.646675E+1
9.654392E+1
9.646675E+1
9.646675E+1
9.638962E+1
9.638962E+1
9.631247E+1
9.631247E+1
9.631247E+1
9.608102E+1
9.584959E+1
9.577243E+1
9.600388E+1
9.615817E+1
9.608102E+1
9.577243E+1
9.546385E+1
9.554100E+1
9.615817E+1
9.669820E+1
9.669820E+1
9.631247E+1
9.561815E+1
9.523241E+1
9.561815E+1
9.608102E+1
9.523241E+1
9.384378E+1
9.422951E+1
9.608102E+1
9.723822E+1
9.700678E+1
9.623532E+1
9.608102E+1
9.638962E+1
9.646675E+1
9.623532E+1
9.584959E+1
9.569530E+1
9.584959E+1
9.600388E+1
9.608102E+1
9.631247E+1
9.662105E+1
9.631247E+1
9.592673E+1
9.608102E+1
9.669820E+1
9.708392E+1
9.685249E+1
9.631247E+1
9.584959E+1
9.577243E+1
9.592673E+1
9.608102E+1
9.615817E+1
9.615817E+1
9.631247E+1
9.662105E+1
9.669820E+1
9.646675E+1
9.615817E+1
9.615817E+1
9.631247E+1
9.646675E+1
9.638962E+1
9.638962E+1
9.638962E+1
9.638962E+1
9.638962E+1
9.646675E+1
9.662105E+1
9.662105E+1
9.646675E+1
9.623532E+1
9.608102E+1
9.608102E+1
9.600388E+1
9.600388E+1
9.600388E+1
9.608102E+1
9.615817E+1
9.608102E+1
9.584959E+1
9.569530E+1
9.569530E+1
9.584959E+1
9.577243E+1
9.561815E+1
9.538670E+1
9.538670E+1
9.546385E+1
9.530956E+1
9.538670E+1
9.546385E+1
9.577243E+1
8.960072E+1
6.275377E+1
2.070896E+1
-1.014962E+1
-1.547272E+1
-5.597977E+0
1.885226E+0
8.823233E-1
-3.283584E+0
-4.903659E+0
-3.592170E+0
-2.126388E+0
-2.049241E+0
-2.743559E+0
-3.129292E+0
-2.974999E+0
-2.666412E+0
-2.589266E+0
-2.666412E+0
-2.743559E+0
-2.820705E+0
-2.743559E+0
-2.666412E+0
-2.589266E+0
-2.589266E+0
-2.666412E+0
-2.666412E+0
-2.589266E+0
-2.666412E+0
-2.743559E+0
-2.820705E+0
-2.820705E+0
-2.743559E+0
-2.666412E+0
-2.589266E+0
-2.589266E+0
-2.743559E+0
-2.897852E+0
-2.820705E+0
-2.743559E+0
-2.666412E+0
-2.743559E+0
-2.743559E+0
-2.666412E+0
-2.589266E+0
-2.589266E+0
-2.666412E+0
-2.666412E+0
-2.589266E+0
-2.589266E+0
-2.743559E+0
-2.897852E+0
-2.820705E+0
-2.743559E+0
-2.589266E+0
-2.589266E+0
-2.589266E+0
-2.666412E+0
-2.666412E+0
-2.666412E+0
-2.589266E+0
-2.512120E+0
-2.434973E+0
-2.512120E+0
-2.512120E+0
-2.512120E+0
-2.357827E+0
-2.357827E+0
-2.434973E+0
-2.666412E+0
-2.743559E+0
-2.743559E+0
-2.666412E+0
-2.743559E+0
-2.743559E+0
-2.820705E+0
-2.820705E+0
-1.972095E+0
1.839456E+1
6.074796E+1
8.034316E+1
5.002461E+1
1.345202E+0
-2.195302E+1
-1.377550E+1
8.051767E-1
7.902649E+0
3.104658E+1
7.687157E+1
1.126675E+2
1.157534E+2
9.978406E+1
8.921498E+1
9.168369E+1
9.816397E+1
1.000155E+2
9.731537E+1
9.507811E+1
9.507811E+1
9.654392E+1
9.708392E+1
9.708392E+1
9.353519E+1
8.728633E+1
8.697774E+1
7.772017E+1
4.354430E+1
2.502399E+0
-1.716994E+1
-1.200113E+1
-4.291658E-1
2.888130E+0
-1.200630E+0
-4.826513E+0
-4.517927E+0
-2.434973E+0
-1.509216E+0
-2.203534E+0
-2.974999E+0
-2.974999E+0
-2.589266E+0
-2.357827E+0
-2.434973E+0
-2.589266E+0
-2.666412E+0
-2.512120E+0
-2.357827E+0
-2.357827E+0
-2.357827E+0
-2.434973E+0
-2.357827E+0
-2.280681E+0
-2.280681E+0
-2.357827E+0
-2.357827E+0
-2.357827E+0
-2.280681E+0
-2.357827E+0
-2.357827E+0
-2.357827E+0
-2.203534E+0
-2.126388E+0
-2.203534E+0
-2.434973E+0
-2.512120E+0
-2.512120E+0
-2.434973E+0
-2.357827E+0
-2.280681E+0
-2.203534E+0
-2.049241E+0
-1.972095E+0
-1.894949E+0
-1.972095E+0
-2.203534E+0
-2.434973E+0
-2.512120E+0
-2.434973E+0
-2.434973E+0
-2.434973E+0
-2.434973E+0
-2.434973E+0
-2.357827E+0
-2.280681E+0
-2.280681E+0
-2.280681E+0
-2.280681E+0
-2.203534E+0
-2.126388E+0
-2.126388E+0
-2.203534E+0
-2.280681E+0
-2.280681E+0
-2.203534E+0
-2.203534E+0
-2.280681E+0
-2.357827E+0
-2.203534E+0
-2.049241E+0
-1.972095E+0
-2.049241E+0
-2.126388E+0
-2.203534E+0
-2.280681E+0
-2.280681E+0
-2.280681E+0
-2.126388E+0
-1.972095E+0
-1.894949E+0
-2.049241E+0
-2.126388E+0
-2.126388E+0
-2.126388E+0
-2.126388E+0
-2.126388E+0
-2.049241E+0
-2.049241E+0
-2.203534E+0
-2.357827E+0
-2.357827E+0
-2.203534E+0
-2.203534E+0
-2.203534E+0
-2.589266E+0
-4.291658E-1
2.394911E+1
7.324568E+1
1.137476E+2
1.197650E+2
1.030242E+2
8.983217E+1
9.091222E+1
9.793254E+1
1.010955E+2
9.916689E+1
9.646675E+1
9.608102E+1
9.731537E+1
9.808684E+1
9.785539E+1
9.723822E+1
9.708392E+1
9.723822E+1
9.739252E+1
9.739252E+1
9.723822E+1
9.716107E+1
9.700678E+1
9.662105E+1
9.638962E+1
9.654392E+1
9.700678E+1
9.716107E+1
9.700678E+1
9.669820E+1
9.662105E+1
9.662105E+1
9.677535E+1
9.677535E+1
9.692963E+1
9.708392E+1
9.708392E+1
9.692963E+1
9.685249E+1
9.700678E+1
9.731537E+1
9.739252E+1
9.716107E+1
9.685249E+1
9.669820E+1
9.669820E+1
9.669820E+1
9.677535E+1
9.685249E+1
9.692963E+1
9.677535E+1
9.646675E+1
9.623532E+1
9.623532E+1
9.662105E+1
9.716107E+1
9.723822E+1
9.677535E+1
9.615817E+1
9.554100E+1
9.515527E+1
9.554100E+1
9.615817E+1
9.638962E+1
9.631247E+1
9.631247E+1
9.638962E+1
9.608102E+1
9.600388E+1
9.638962E+1
9.662105E+1
9.608102E+1
9.538670E+1
9.577243E+1
9.623532E+1
9.631247E+1
9.608102E+1
9.592673E+1
9.615817E+1
9.677535E+1
9.176082E+1
6.661108E+1
2.479772E+1
-8.066663E+0
-1.539558E+1
-6.060856E+0
1.962374E+0
1.422348E+0
-2.743559E+0
-4.595073E+0
-3.360731E+0
-1.894949E+0
-1.740655E+0
-2.512120E+0
-2.974999E+0
-2.897852E+0
-2.589266E+0
-2.434973E+0
-2.434973E+0
-2.512120E+0
-2.434973E+0
-2.434973E+0
-2.434973E+0
-2.512120E+0
-2.512120E+0
-2.434973E+0
-2.357827E+0
-2.357827E+0
-2.357827E+0
-2.357827E+0
-2.357827E+0
-2.434973E+0
-2.589266E+0
-2.743559E+0
-2.820705E+0
-2.743559E+0
-2.743559E+0
-2.666412E+0
-2.666412E+0
-2.512120E+0
-2.434973E+0
-2.434973E+0
-2.512120E+0
-2.512120E+0
-2.512120E+0
-2.589266E+0
-2.666412E+0
-2.666412E+0
-2.512120E+0
-2.357827E+0
-2.434973E+0
-2.666412E+0
-2.743559E+0
-2.589266E+0
-2.434973E+0
-2.357827E+0
-2.434973E+0
-2.589266E+0
-2.666412E+0
-2.666412E+0
-2.512120E+0
-2.434973E+0
-2.512120E+0
-2.512120E+0
-2.357827E+0
-2.203534E+0
-2.126388E+0
-2.126388E+0
-2.280681E+0
-2.512120E+0
-2.589266E+0
-2.512120E+0
-2.357827E+0
-2.280681E+0
-2.357827E+0
-2.512120E+0
-2.512120E+0
-2.434973E+0
-2.434973E+0
-2.434973E+0
-2.434973E+0
-2.357827E+0
-2.357827E+0
-2.357827E+0
-2.434973E+0
-2.434973E+0
-2.357827E+0
-2.357827E+0
-2.357827E+0
-2.434973E+0
-2.512120E+0
-2.512120E+0
-2.589266E+0
-2.512120E+0
-2.512120E+0
-2.434973E+0
-2.357827E+0
-2.357827E+0
-2.357827E+0
-2.434973E+0
-2.434973E+0
-2.357827E+0
-2.357827E+0
-2.357827E+0
-2.434973E+0
-2.434973E+0
-2.512120E+0
-2.589266E+0
-2.512120E+0
-2.357827E+0
-2.280681E+0
-2.357827E+0
-2.589266E+0
-2.589266E+0
-2.434973E+0
-2.280681E+0
-2.280681E+0
-2.357827E+0
-2.357827E+0
-2.280681E+0
-2.203534E+0
-2.049241E+0
-2.049241E+0
-2.126388E+0
-2.280681E+0
-2.357827E+0
-2.357827E+0
-2.434973E+0
-2.434973E+0
-2.357827E+0
-2.357827E+0
-2.434973E+0
-2.512120E+0
-2.512120E+0
-2.512120E+0
-2.434973E+0
-2.280681E+0
-2.203534E+0
-2.203534E+0
-2.357827E+0
-2.512120E+0
-2.512120E+0
-2.434973E+0
-2.434973E+0
-2.357827E+0
-2.434973E+0
-2.434973E+0
-2.434973E+0
-2.434973E+0
-2.434973E+0
-2.357827E+0
-2.357827E+0
-2.357827E+0
-2.357827E+0
-2.280681E+0
-2.280681E+0
-2.280681E+0
-2.357827E+0
-2.280681E+0
-2.203534E+0
-2.280681E+0
-2.357827E+0
-2.434973E+0
-2.357827E+0
-2.357827E+0
-2.434973E+0
-2.434973E+0
-2.357827E+0
-2.280681E+0
-2.280681E+0
-2.280681E+0
-2.357827E+0
-2.357827E+0
-2.280681E+0
-2.280681E+0
-2.280681E+0
-2.280681E+0
-2.280681E+0
-2.280681E+0
-2.280681E+0
-2.280681E+0
-2.203534E+0
-2.203534E+0
-2.280681E+0
-2.280681E+0
-2.357827E+0
-2.280681E+0
-2.280681E+0
-2.280681E+0
-2.203534E+0
-2.126388E+0
-2.126388E+0
-2.434973E+0
-2.743559E+0
-2.743559E+0
-2.512120E+0
-2.280681E+0
-2.126388E+0
-2.049241E+0
-1.972095E+0
-1.972095E+0
-2.203534E+0
-2.434973E+0
-2.434973E+0
-2.357827E+0
-2.280681E+0
-2.280681E+0
-2.203534E+0
-2.203534E+0
-2.280681E+0
-2.434973E+0
-2.434973E+0
-2.357827E+0
-2.280681E+0
-2.203534E+0
-2.126388E+0
-2.126388E+0
-2.203534E+0
-2.280681E+0
-2.280681E+0
-2.357827E+0
-2.357827E+0
-2.280681E+0
-2.203534E+0
-2.203534E+0
-2.280681E+0
-2.357827E+0
-2.357827E+0
-2.357827E+0
-2.434973E+0
-2.434973E+0
-2.434973E+0
-2.357827E+0
-2.280681E+0
-2.203534E+0
-2.203534E+0
-2.280681E+0
-2.280681E+0
-2.280681E+0
-2.280681E+0
-2.357827E+0
-2.357827E+0
-2.357827E+0
-2.357827E+0
-2.357827E+0
-2.434973E+0
-2.512120E+0
-2.512120E+0
-2.512120E+0
-2.434973E+0
-2.280681E+0
-2.280681E+0
-2.357827E+0
-2.589266E+0
-2.666412E+0
-2.512120E+0
-2.357827E+0
-2.203534E+0
-2.203534E+0
-2.280681E+0
-2.434973E+0
-2.512120E+0
-2.434973E+0
-2.357827E+0
-2.203534E+0
-2.203534E+0
-2.203534E+0
-2.280681E+0
-2.357827E+0
-2.357827E+0
-2.434973E+0
-2.512120E+0
-2.434973E+0
-2.357827E+0
-2.357827E+0
-2.357827E+0
-2.434973E+0
-2.434973E+0
-2.357827E+0
-2.357827E+0
-2.357827E+0
-2.434973E+0
-2.434973E+0
-2.357827E+0
-2.280681E+0
-2.280681E+0
-2.280681E+0
-2.357827E+0
-2.434973E+0
-2.434973E+0
-2.280681E+0
-2.126388E+0
-2.126388E+0
-2.280681E+0
-2.434973E+0
-2.434973E+0
-2.434973E+0
-2.434973E+0
-2.357827E+0
-2.280681E+0
-2.280681E+0
-2.280681E+0
-2.357827E+0
-2.280681E+0
-2.203534E+0
-2.126388E+0
-2.126388E+0
-2.280681E+0
-2.434973E+0
-2.357827E+0
-2.280681E+0
-2.280681E+0
-2.357827E+0
-2.512120E+0
-2.512120E+0
-2.512120E+0
-2.434973E+0
-2.434973E+0
-2.280681E+0
-2.203534E+0
-2.126388E+0
-2.203534E+0
-2.357827E+0
-2.434973E+0
-2.280681E+0
-2.203534E+0
-2.203534E+0
-2.280681E+0
-2.280681E+0
-2.203534E+0
-2.203534E+0
-2.280681E+0
-2.357827E+0
-2.434973E+0
-2.434973E+0
-2.434973E+0
-2.512120E+0
-2.512120E+0
-2.434973E+0
-2.357827E+0
-2.357827E+0
-2.434973E+0
-2.512120E+0
-2.434973E+0
-2.434973E+0
-2.357827E+0
-2.434973E+0
-2.434973E+0
-2.434973E+0
-2.280681E+0
-2.280681E+0
-2.280681E+0
-2.280681E+0
-2.203534E+0
-2.280681E+0
-2.357827E+0
-2.512120E+0
-2.666412E+0
-2.666412E+0
-2.589266E+0
-2.434973E+0
-2.357827E+0
-2.434973E+0
-2.434973E+0
-2.434973E+0
-2.434973E+0
-2.280681E+0
-2.126388E+0
-2.126388E+0
-2.126388E+0
-2.049241E+0
-2.049241E+0
-2.049241E+0
-2.049241E+0
-2.049241E+0
-1.972095E+0
-1.894949E+0
-1.740655E+0
-1.586362E+0
-1.432069E+0
-1.432069E+0
-1.586362E+0
-1.817802E+0
-2.203534E+0
-2.357827E+0
-2.203534E+0
-1.817802E+0
-1.509216E+0
-1.277777E+0
-1.046338E+0
-8.148985E-1
-8.148985E-1
-9.691916E-1
-1.354923E+0
-1.817802E+0
-2.203534E+0
-2.512120E+0
-2.743559E+0
-2.820705E+0
-2.897852E+0
-3.129292E+0
-3.283584E+0
-3.360731E+0
-3.360731E+0
-3.437877E+0
-3.437877E+0
-3.360731E+0
-3.283584E+0
-3.283584E+0
-3.360731E+0
-3.437877E+0
-3.360731E+0
-3.052145E+0
-2.897852E+0
-2.974999E+0
-3.129292E+0
-3.206438E+0
-3.129292E+0
-3.052145E+0
-3.052145E+0
-3.129292E+0
-3.129292E+0
-3.052145E+0
-2.974999E+0
-2.820705E+0
-2.820705E+0
-2.897852E+0
-2.897852E+0
-2.897852E+0
-2.897852E+0
-2.897852E+0
-2.974999E+0
-2.974999E+0
-2.897852E+0
-2.897852E+0
-2.897852E+0
-2.897852E+0
-2.897852E+0
-2.897852E+0
-2.974999E+0
-2.974999E+0
-2.897852E+0
-2.743559E+0
-2.743559E+0
-2.820705E+0
-2.897852E+0
-2.897852E+0
-2.820705E+0
-2.666412E+0
-2.512120E+0
-2.512120E+0
-2.512120E+0
-2.512120E+0
-2.589266E+0
-2.589266E+0
-2.589266E+0
-2.512120E+0
-2.512120E+0
-2.512120E+0
-2.589266E+0
-2.589266E+0
-2.434973E+0
-2.357827E+0
-2.203534E+0
-2.049241E+0
-1.894949E+0
-1.817802E+0
-1.817802E+0
-2.049241E+0
-2.203534E+0
-2.203534E+0
-2.126388E+0
-2.126388E+0
-2.049241E+0
-2.049241E+0
-2.049241E+0
-2.049241E+0
-2.049241E+0
-2.049241E+0
-2.049241E+0
-2.049241E+0
-2.126388E+0
-2.357827E+0
-2.512120E+0
-2.512120E+0
-2.357827E+0
-2.203534E+0
-2.203534E+0
-2.357827E+0
-2.512120E+0
-2.512120E+0
-2.357827E+0
-2.280681E+0
-2.434973E+0
-2.666412E+0
-2.666412E+0
-2.589266E+0
-2.512120E+0
-2.512120E+0
-2.512120E+0
-2.434973E+0
-2.357827E+0
-2.203534E+0
-2.126388E+0
-2.126388E+0
-2.126388E+0
-2.126388E+0
-2.203534E+0
-2.280681E+0
-2.280681E+0
-2.280681E+0
-2.203534E+0
-2.126388E+0
-2.203534E+0
-2.280681E+0
-2.357827E+0
-2.357827E+0
-2.203534E+0
-2.126388E+0
-2.280681E+0
-2.434973E+0
-2.589266E+0
-2.589266E+0
-2.512120E+0
-2.512120E+0
-2.512120E+0
-2.512120E+0
-2.589266E+0
-2.666412E+0
-2.666412E+0
-2.666412E+0
-2.666412E+0
-2.743559E+0
-2.743559E+0
-2.743559E+0
-2.743559E+0
-2.743559E+0
-2.666412E+0
-2.589266E+0
-2.589266E+0
-2.589266E+0
-2.589266E+0
-2.512120E+0
-2.357827E+0
-2.203534E+0
-2.280681E+0
-2.512120E+0
-2.589266E+0
-2.589266E+0
-2.434973E+0
-2.357827E+0
-2.434973E+0
-2.357827E+0
-2.280681E+0
-2.203534E+0
-2.280681E+0
-2.357827E+0
-2.434973E+0
-2.512120E+0
-2.589266E+0
-2.512120E+0
-2.434973E+0
-2.280681E+0
-2.203534E+0
-2.203534E+0
-2.280681E+0
-2.280681E+0
-2.203534E+0
-2.203534E+0
-2.280681E+0
-2.357827E+0
-2.357827E+0
-2.357827E+0
-2.357827E+0
-2.280681E+0
-2.280681E+0
-2.357827E+0
-2.434973E+0
-2.357827E+0
-2.280681E+0
-2.280681E+0
-2.280681E+0
-2.434973E+0
-2.512120E+0
-2.512120E+0
-2.357827E+0
-2.357827E+0
-2.434973E+0
-2.434973E+0
-2.434973E+0
-2.512120E+0
-2.512120E+0
-2.434973E+0
-2.434973E+0
-2.434973E+0
-2.434973E+0
-2.357827E+0
-2.280681E+0
-2.280681E+0
-2.357827E+0
-2.357827E+0
-2.357827E+0
-2.357827E+0
-2.434973E+0
-2.357827E+0
-2.357827E+0
-2.357827E+0
-2.434973E+0
-2.512120E+0
-2.512120E+0
-2.512120E+0
-2.357827E+0
-2.280681E+0
-2.203534E+0
-2.049241E+0
-2.049241E+0
-2.126388E+0
-2.280681E+0
-2.357827E+0
-2.357827E+0
-2.357827E+0
-2.357827E+0
-2.357827E+0
-2.280681E+0
-2.203534E+0
-2.203534E+0
-2.203534E+0
-2.126388E+0
-2.126388E+0
-2.203534E+0
-2.357827E+0
-2.434973E+0
-2.434973E+0
-2.203534E+0
-1.894949E+0
-1.894949E+0
-2.049241E+0
-2.280681E+0
-2.434973E+0
-2.512120E+0
-2.589266E+0
-2.512120E+0
-2.434973E+0
-2.357827E+0
-2.357827E+0
-2.280681E+0
-2.280681E+0
-2.357827E+0
-2.434973E+0
-2.434973E+0
-2.357827E+0
-2.280681E+0
-2.280681E+0
-2.280681E+0
-2.280681E+0
-2.357827E+0
-2.512120E+0
-2.512120E+0
-2.512120E+0
-2.512120E+0
-2.512120E+0
-2.357827E+0
-2.280681E+0
-2.203534E+0
-2.203534E+0
-2.280681E+0
-2.434973E+0
-2.357827E+0
-2.280681E+0
-2.203534E+0
-2.280681E+0
-2.280681E+0
-2.203534E+0
-2.280681E+0
-2.434973E+0
-2.589266E+0
-2.512120E+0
-2.357827E+0
-2.357827E+0
-2.434973E+0
-2.589266E+0
-2.589266E+0
-2.280681E+0
-2.126388E+0
-2.126388E+0
-2.280681E+0
-2.357827E+0
-2.434973E+0
-2.512120E+0
-2.589266E+0
-2.589266E+0
-2.512120E+0
-2.434973E+0
-2.357827E+0
-2.357827E+0
-2.357827E+0
-2.357827E+0
-2.280681E+0
-2.434973E+0
-2.512120E+0
-2.434973E+0
-2.203534E+0
-2.049241E+0
-2.126388E+0
-2.357827E+0
-2.512120E+0
-2.434973E+0
-2.280681E+0
-2.126388E+0
-2.126388E+0
-2.280681E+0
-2.434973E+0
-2.357827E+0
-2.126388E+0
-1.972095E+0
-2.126388E+0
-2.357827E+0
-2.357827E+0
-2.280681E+0
-2.280681E+0
-2.280681E+0
-2.280681E+0
-2.203534E+0
-2.126388E+0
-2.203534E+0
-2.203534E+0
-2.049241E+0
-1.894949E+0
-2.049241E+0
-2.203534E+0
-2.280681E+0
-2.126388E+0
-2.126388E+0
-2.126388E+0
-2.203534E+0
-2.280681E+0
-2.280681E+0
-2.357827E+0
-2.203534E+0
-2.203534E+0
-2.203534E+0
-2.280681E+0
-2.280681E+0
-2.280681E+0
-2.280681E+0
-2.280681E+0
-2.280681E+0
-2.280681E+0
-2.280681E+0
-2.280681E+0
-2.357827E+0
-2.357827E+0
-2.357827E+0
-2.357827E+0
-2.434973E+0
-2.434973E+0
-2.434973E+0
-2.434973E+0
-2.357827E+0
-2.203534E+0
-2.049241E+0
-1.817802E+0
-1.586362E+0
-1.663509E+0
-1.894949E+0
-2.049241E+0
-2.049241E+0
-1.972095E+0
-1.972095E+0
-2.049241E+0
-2.203534E+0
-2.203534E+0
-2.049241E+0
-2.049241E+0
-2.126388E+0
-2.203534E+0
-2.280681E+0
-2.357827E+0
-2.357827E+0
-2.357827E+0
-2.280681E+0
-2.203534E+0
-2.049241E+0
-2.049241E+0
-2.126388E+0
-2.126388E+0
-2.126388E+0
-2.126388E+0
-2.203534E+0
-2.280681E+0
-2.280681E+0
-2.203534E+0
-2.049241E+0
-2.049241E+0
-2.049241E+0
-2.126388E+0
-2.126388E+0
-2.126388E+0
-2.126388E+0
-2.203534E+0
-2.203534E+0
-2.357827E+0
-2.434973E+0
-2.434973E+0
-2.357827E+0
-2.203534E+0
-2.126388E+0
-2.126388E+0
-2.049241E+0
-1.972095E+0
-1.972095E+0
-1.972095E+0
-2.049241E+0
-2.126388E+0
-2.126388E+0
-2.126388E+0
-2.049241E+0
-1.972095E+0
-2.049241E+0
-2.126388E+0
-2.280681E+0
-2.280681E+0
-2.203534E+0
-2.126388E+0
-2.049241E+0
-2.126388E+0
-2.203534E+0
-2.203534E+0
-2.203534E+0
-2.203534E+0
-2.126388E+0
-2.049241E+0
-2.049241E+0
-2.126388E+0
-2.203534E+0
-2.203534E+0
-2.203534E+0
-2.203534E+0
-2.126388E+0
-2.126388E+0
-2.203534E+0
-2.357827E+0
-2.434973E+0
-2.357827E+0
-2.203534E+0
-2.126388E+0
-2.203534E+0
-2.357827E+0
-2.357827E+0
-2.280681E+0
-2.126388E+0
-2.049241E+0
-2.049241E+0
-2.126388E+0
-2.203534E+0
-2.280681E+0
-2.203534E+0
-2.126388E+0
-2.126388E+0
-2.203534E+0
-2.126388E+0
-2.126388E+0
-2.126388E+0
-2.049241E+0
-2.049241E+0
-2.126388E+0
-2.203534E+0
-2.126388E+0
-2.049241E+0
-2.049241E+0
-2.126388E+0
-2.203534E+0
-2.280681E+0
-2.203534E+0
-2.126388E+0
-2.203534E+0
-2.280681E+0
-2.203534E+0
-2.126388E+0
-2.203534E+0
-2.203534E+0
-2.203534E+0
-2.203534E+0
-2.280681E+0
-2.280681E+0
-2.280681E+0
-2.126388E+0
-2.049241E+0
-2.049241E+0
-2.049241E+0
-1.894949E+0
-1.817802E+0
-1.894949E+0
-1.972095E+0
-2.049241E+0
-2.126388E+0
-2.126388E+0
-2.126388E+0
-2.126388E+0
-2.126388E+0
-2.049241E+0
-2.126388E+0
-2.203534E+0
-2.280681E+0
-2.357827E+0
-2.357827E+0
-2.357827E+0
-2.280681E+0
-2.203534E+0
-2.203534E+0
-2.280681E+0
-2.280681E+0
-2.203534E+0
-2.203534E+0
-2.203534E+0
-2.280681E+0
-2.203534E+0
-2.126388E+0
-2.049241E+0
-2.049241E+0
-2.126388E+0
-2.126388E+0
-2.126388E+0
-2.126388E+0
-2.203534E+0
-2.203534E+0
-2.049241E+0
-1.817802E+0
-1.817802E+0
-1.894949E+0
-2.049241E+0
-2.126388E+0
-2.203534E+0
-2.203534E+0
-2.203534E+0
-2.203534E+0
-2.203534E+0
-2.203534E+0
-2.126388E+0
-2.126388E+0
-2.203534E+0
-2.203534E+0
-2.203534E+0
-2.126388E+0
-2.126388E+0
-2.126388E+0
-2.203534E+0
-2.126388E+0
-2.049241E+0
-1.972095E+0
-2.049241E+0
-2.126388E+0
-2.126388E+0
-2.203534E+0
-2.357827E+0
-2.357827E+0
-2.280681E+0
-2.049241E+0
-1.972095E+0
-2.049241E+0
-2.203534E+0
-2.280681E+0
-2.203534E+0
-2.203534E+0
-2.280681E+0
-2.434973E+0
-2.589266E+0
-2.512120E+0
-2.280681E+0
-2.126388E+0
-2.049241E+0
-2.203534E+0
-2.357827E+0
-2.512120E+0
-2.434973E+0
-2.357827E+0
-2.280681E+0
-2.357827E+0
-2.434973E+0
-2.357827E+0
-2.357827E+0
-2.357827E+0
-2.357827E+0
-2.357827E+0
-2.357827E+0
-2.434973E+0
-2.357827E+0
-2.434973E+0
-2.512120E+0
-2.512120E+0
-2.357827E+0
-2.280681E+0
-2.280681E+0
-2.280681E+0
-2.280681E+0
-2.280681E+0
-2.280681E+0
-2.357827E+0
-2.357827E+0
-2.280681E+0
-2.126388E+0
-2.126388E+0
-2.203534E+0
-2.280681E+0
-2.280681E+0
-2.203534E+0
-2.126388E+0
-2.203534E+0
-2.280681E+0
-2.280681E+0
-2.280681E+0
-2.203534E+0
-2.203534E+0
-2.357827E+0
-2.357827E+0
-2.357827E+0
-2.280681E+0
-2.280681E+0
-2.280681E+0
-2.203534E+0
-2.203534E+0
-2.203534E+0
-2.203534E+0
-2.203534E+0
-2.203534E+0
-2.203534E+0
-2.203534E+0
-2.203534E+0
-2.280681E+0
-2.434973E+0
-2.512120E+0
-2.512120E+0
-2.434973E+0
-2.434973E+0
-2.434973E+0
-2.280681E+0
-2.203534E+0
-2.203534E+0
-2.280681E+0
-2.280681E+0
-2.357827E+0
-2.357827E+0
-2.357827E+0
-2.280681E+0
-2.203534E+0
-2.357827E+0
-2.434973E+0
-2.280681E+0
-2.126388E+0
-2.049241E+0
-2.203534E+0
-2.357827E+0
-2.357827E+0
-2.357827E+0
-2.434973E+0
-2.512120E+0
-2.512120E+0
-2.357827E+0
-2.280681E+0
-2.280681E+0
-2.357827E+0
-2.357827E+0
-2.203534E+0
-2.126388E+0
-2.357827E+0
-2.512120E+0
-2.512120E+0
-2.280681E+0
-2.203534E+0
-2.280681E+0
-2.434973E+0
-2.357827E+0
-2.203534E+0
-2.049241E+0
-2.049241E+0
-2.203534E+0
-2.357827E+0
-2.357827E+0
-2.357827E+0
-2.280681E+0
-2.280681E+0
-2.357827E+0
-2.357827E+0
-2.357827E+0
-2.280681E+0
-2.203534E+0
-2.126388E+0
-2.203534E+0
-2.280681E+0
-2.280681E+0
-2.280681E+0
-2.126388E+0
-2.049241E+0
-2.049241E+0
-2.280681E+0
-2.357827E+0
-2.203534E+0
-2.049241E+0
-2.049241E+0
-2.126388E+0
-2.203534E+0
-2.280681E+0
-2.203534E+0
-2.203534E+0
-2.280681E+0
-2.357827E+0
-2.357827E+0
-2.357827E+0
-2.280681E+0
-2.203534E+0
-2.126388E+0
-2.049241E+0
-2.049241E+0
-2.126388E+0
-2.203534E+0
-2.280681E+0
-2.203534E+0
-2.049241E+0
-1.972095E+0
-2.126388E+0
-2.203534E+0
-2.203534E+0
-2.049241E+0
-2.049241E+0
-2.203534E+0
-2.203534E+0
-2.203534E+0
-2.126388E+0
-2.126388E+0
-2.203534E+0
-2.203534E+0
-2.203534E+0
-2.203534E+0
-2.280681E+0
-2.434973E+0
-2.512120E+0
-2.357827E+0
-2.203534E+0
-2.049241E+0
-1.972095E+0
-2.049241E+0
-2.049241E+0
-2.126388E+0
-2.203534E+0
-2.203534E+0
-2.203534E+0
-2.126388E+0
-2.126388E+0
-2.126388E+0
-2.203534E+0
-2.203534E+0
-2.280681E+0
-2.280681E+0
-2.280681E+0
-2.357827E+0
-2.357827E+0
-2.280681E+0
-2.203534E+0
-2.126388E+0
-2.126388E+0
-2.203534E+0
-2.203534E+0
-2.203534E+0
-2.126388E+0
-2.049241E+0
-2.049241E+0
-2.126388E+0
-2.126388E+0
-2.126388E+0
-2.126388E+0
-2.126388E+0
-2.126388E+0
-2.126388E+0
-2.126388E+0
-2.203534E+0
-2.203534E+0
-2.126388E+0
-2.049241E+0
-2.203534E+0
-2.280681E+0
-2.280681E+0
-2.203534E+0
-2.203534E+0
-2.280681E+0
-2.357827E+0
-2.357827E+0
-2.280681E+0
-2.203534E+0
-2.126388E+0
-2.126388E+0
-2.280681E+0
-2.434973E+0
-2.589266E+0
-2.666412E+0
-2.512120E+0
-2.280681E+0
-2.203534E+0
-2.203534E+0
-2.280681E+0
-2.434973E+0
-2.512120E+0
-2.512120E+0
-2.434973E+0
-2.357827E+0
-2.280681E+0
-2.357827E+0
-2.434973E+0
-2.434973E+0
-2.434973E+0
-2.357827E+0
-2.280681E+0
-2.357827E+0
-2.434973E+0
-2.434973E+0
-2.357827E+0
-2.280681E+0
-2.357827E+0
-2.357827E+0
-2.357827E+0
-2.280681E+0
-2.280681E+0
-2.434973E+0
-2.589266E+0
-2.743559E+0
-2.743559E+0
-2.666412E+0
-2.589266E+0
-2.434973E+0
-2.280681E+0
-2.280681E+0
-2.434973E+0
-2.434973E+0
-2.357827E+0
-2.280681E+0
-2.280681E+0
-2.357827E+0
-2.434973E+0
-2.357827E+0
-2.280681E+0
-2.203534E+0
-2.203534E+0
-2.357827E+0
-2.357827E+0
-2.280681E+0
-2.203534E+0
-2.203534E+0
-2.203534E+0
-2.280681E+0
-2.280681E+0
-2.357827E+0
-2.357827E+0
-2.357827E+0
-2.280681E+0
-2.280681E+0
-2.280681E+0
-2.357827E+0
-2.512120E+0
-2.589266E+0
-2.666412E+0
-2.589266E+0
-2.434973E+0
-2.434973E+0
-2.434973E+0
-2.357827E+0
-2.280681E+0
-2.203534E+0
-2.280681E+0
-2.357827E+0
-2.434973E+0
-2.280681E+0
-2.203534E+0
-2.126388E+0
-1.972095E+0
-1.894949E+0
-1.894949E+0
-1.894949E+0
-1.972095E+0
-2.126388E+0
-2.280681E+0
-2.434973E+0
-2.512120E+0
-2.434973E+0
-2.357827E+0
-2.357827E+0
-2.357827E+0
-2.357827E+0
-2.280681E+0
-2.357827E+0
-2.512120E+0
-2.666412E+0
-2.589266E+0
-2.357827E+0
-2.203534E+0
-2.203534E+0
-2.280681E+0
-2.357827E+0
-2.434973E+0
-2.357827E+0
-2.280681E+0
-2.126388E+0
-2.049241E+0
-2.126388E+0
-2.280681E+0
-2.357827E+0
-2.280681E+0
-2.280681E+0
-2.280681E+0
-2.203534E+0
-2.203534E+0
-2.203534E+0
-2.203534E+0
-2.203534E+0
-2.203534E+0
-2.126388E+0
-2.203534E+0
-2.280681E+0
-2.280681E+0
-2.280681E+0
-2.203534E+0
-2.280681E+0
-2.512120E+0
-2.666412E+0
-2.589266E+0
-2.512120E+0
-2.434973E+0
-2.357827E+0
-2.280681E+0
-2.280681E+0
-2.357827E+0
-2.434973E+0
-2.280681E+0
-2.203534E+0
-2.203534E+0
-2.280681E+0
-2.357827E+0
-2.357827E+0
-2.203534E+0
-2.203534E+0
-2.280681E+0
-2.357827E+0
-2.357827E+0
-2.357827E+0
-2.280681E+0
-2.280681E+0
-2.280681E+0
-2.357827E+0
-2.512120E+0
-2.589266E+0
-2.512120E+0
-2.357827E+0
-2.203534E+0
-2.203534E+0
-2.280681E+0
-2.357827E+0
-2.357827E+0
-2.280681E+0
-2.280681E+0
-2.357827E+0
-2.357827E+0
-2.357827E+0
-2.357827E+0
-2.357827E+0
-2.357827E+0
-2.357827E+0
-2.280681E+0
-2.280681E+0
-2.280681E+0
-2.357827E+0
-2.357827E+0
-2.357827E+0
-2.357827E+0
-2.357827E+0
-2.357827E+0
-2.357827E+0
-2.203534E+0
-2.126388E+0
-2.049241E+0
-2.126388E+0
-2.203534E+0
-2.280681E+0
-2.280681E+0
-2.357827E+0
-2.434973E+0
-2.434973E+0
-2.357827E+0
-2.280681E+0
-2.357827E+0
-2.434973E+0
-2.357827E+0
-2.203534E+0
-2.203534E+0
-2.280681E+0
-2.357827E+0
-2.357827E+0
-2.280681E+0
-2.280681E+0
-2.280681E+0
-2.280681E+0
-2.280681E+0
-2.203534E+0
-2.049241E+0
-1.894949E+0
-1.817802E+0
-1.894949E+0
-2.126388E+0
-2.280681E+0
-2.357827E+0
-2.280681E+0
-2.126388E+0
-2.049241E+0
-1.972095E+0
-2.049241E+0
-2.126388E+0
-2.126388E+0
-2.049241E+0
-1.972095E+0
-1.972095E+0
-2.049241E+0
-1.972095E+0
-1.972095E+0
-1.894949E+0
-1.894949E+0
-1.972095E+0
-2.049241E+0
-2.049241E+0
-2.049241E+0
-1.972095E+0
-2.049241E+0
-2.049241E+0
-2.126388E+0
-2.203534E+0
-2.126388E+0
-2.049241E+0
-1.972095E+0
-1.894949E+0
-1.894949E+0
-1.972095E+0
-2.126388E+0
-2.203534E+0
-2.126388E+0
-2.049241E+0
-2.049241E+0
-2.049241E+0
-2.049241E+0
-1.972095E+0
-1.894949E+0
-1.894949E+0
-1.972095E+0
-1.972095E+0
-1.972095E+0
-1.817802E+0
-1.740655E+0
-1.817802E+0
-1.972095E+0
-2.126388E+0
-2.126388E+0
-1.972095E+0
-1.894949E+0
-1.817802E+0
-1.740655E+0
-1.740655E+0
-1.894949E+0
-1.894949E+0
-1.817802E+0
-1.663509E+0
-1.663509E+0
-1.817802E+0
-1.894949E+0
-1.817802E+0
-1.817802E+0
-1.894949E+0
-1.972095E+0
-1.972095E+0
-1.972095E+0
-2.049241E+0
-2.049241E+0
-1.972095E+0
-1.894949E+0
-1.817802E+0
-1.894949E+0
-1.894949E+0
-1.972095E+0
-2.049241E+0
-2.049241E+0
-1.972095E+0
-1.972095E+0
-2.049241E+0
-2.049241E+0
-2.049241E+0
-2.049241E+0
-1.972095E+0
-1.894949E+0
-1.972095E+0
-1.972095E+0
-1.894949E+0
-1.817802E+0
-1.817802E+0
-1.740655E+0
-1.817802E+0
-1.894949E+0
-2.049241E+0
-2.049241E+0
-2.049241E+0
-2.049241E+0
-2.049241E+0
-2.049241E+0
-1.972095E+0
-1.972095E+0
-2.049241E+0
-2.126388E+0
-2.126388E+0
-2.049241E+0
-2.049241E+0
-2.049241E+0
-2.049241E+0
-2.049241E+0
-2.049241E+0
-2.203534E+0
-2.280681E+0
-2.203534E+0
-2.126388E+0
-2.049241E+0
-2.126388E+0
-2.203534E+0
-2.357827E+0
-2.434973E+0
-2.434973E+0
-2.357827E+0
-2.203534E+0
-2.126388E+0
-2.203534E+0
-2.280681E+0
-2.280681E+0
-2.357827E+0
-2.357827E+0
-2.280681E+0
-2.203534E+0
-2.203534E+0
-2.280681E+0
-2.357827E+0
-2.357827E+0
-2.280681E+0
-2.126388E+0
-2.049241E+0
-2.049241E+0
-2.126388E+0
-2.203534E+0
-2.203534E+0
-2.280681E+0
-2.357827E+0
-2.203534E+0
-2.049241E+0
-2.126388E+0
-2.357827E+0
-2.434973E+0
-2.280681E+0
-2.126388E+0
-2.126388E+0
-2.203534E+0
-2.203534E+0
-2.203534E+0
-2.126388E+0
-2.126388E+0
-2.203534E+0
-2.280681E+0
-2.280681E+0
-2.280681E+0
-2.203534E+0
-2.203534E+0
-2.203534E+0
-2.357827E+0
-2.512120E+0
-2.357827E+0
-2.203534E+0
-2.203534E+0
-2.357827E+0
-2.512120E+0
-2.589266E+0
-2.512120E+0
-2.434973E+0
-2.357827E+0
-2.434973E+0
-2.357827E+0
-2.357827E+0
-2.280681E+0
-2.357827E+0
-2.434973E+0
-2.589266E+0
-2.589266E+0
-2.512120E+0
-2.434973E+0
-2.357827E+0
-2.434973E+0
-2.512120E+0
-2.589266E+0
-2.589266E+0
-2.589266E+0
-2.589266E+0
-2.589266E+0
-2.512120E+0
-2.357827E+0
-2.280681E+0
-2.280681E+0
-2.280681E+0
-2.280681E+0
-2.280681E+0
-2.280681E+0
-2.126388E+0
-1.972095E+0
-1.894949E+0
-1.972095E+0
-2.126388E+0
-2.203534E+0
-2.203534E+0
-2.203534E+0
-2.203534E+0
-2.203534E+0
-2.280681E+0
-2.280681E+0
-2.280681E+0
-2.280681E+0
-2.203534E+0
-2.203534E+0
-2.280681E+0
-2.357827E+0
-2.434973E+0
-2.357827E+0
-2.280681E+0
-2.203534E+0
-2.203534E+0
-2.280681E+0
-2.280681E+0
-2.203534E+0
-2.126388E+0
-2.049241E+0
-2.126388E+0
-2.203534E+0
-2.280681E+0
-2.203534E+0
-2.203534E+0
-2.203534E+0
-2.203534E+0
-2.280681E+0
-2.357827E+0
-2.357827E+0
-2.280681E+0
-2.203534E+0
-2.049241E+0
-2.049241E+0
-2.203534E+0
-2.203534E+0
-2.049241E+0
-1.972095E+0
-1.972095E+0
-2.049241E+0
-2.203534E+0
-2.126388E+0
-1.972095E+0
-1.894949E+0
-2.049241E+0
-2.203534E+0
-2.357827E+0
-2.357827E+0
-2.280681E+0
-2.280681E+0
-2.203534E+0
-2.203534E+0
-2.126388E+0
-2.049241E+0
-1.972095E+0
-1.894949E+0
-1.972095E+0
-1.972095E+0
-1.972095E+0
-1.972095E+0
-1.972095E+0
-2.049241E+0
-2.126388E+0
-2.203534E+0
-2.126388E+0
-2.049241E+0
-1.972095E+0
-1.972095E+0
-2.126388E+0
-2.280681E+0
-2.357827E+0
-2.280681E+0
-2.280681E+0
-2.280681E+0
-2.280681E+0
-2.203534E+0
-2.203534E+0
-2.280681E+0
-2.434973E+0
-2.357827E+0
-2.203534E+0
-2.049241E+0
-2.049241E+0
-2.203534E+0
-2.280681E+0
-2.357827E+0
-2.280681E+0
-2.126388E+0
-2.203534E+0
-2.357827E+0
-2.512120E+0
-2.434973E+0
-2.280681E+0
-2.126388E+0
-2.203534E+0
-2.357827E+0
-2.434973E+0
-2.357827E+0
-2.203534E+0
-2.049241E+0
-2.126388E+0
-2.280681E+0
-2.357827E+0
-2.357827E+0
-2.280681E+0
-2.280681E+0
-2.280681E+0
-2.280681E+0
-2.280681E+0
-2.126388E+0
-1.972095E+0
-1.894949E+0
-2.049241E+0
-2.280681E+0
-2.280681E+0
-2.203534E+0
-2.126388E+0
-2.126388E+0
-2.126388E+0
-2.126388E+0
-2.126388E+0
-2.126388E+0
-2.126388E+0
-2.126388E+0
-2.126388E+0
-2.280681E+0
-2.357827E+0
-2.357827E+0
-2.280681E+0
-2.203534E+0
-2.203534E+0
-2.280681E+0
-2.357827E+0
-2.280681E+0
-2.203534E+0
-2.126388E+0
-2.203534E+0
-2.203534E+0
-2.126388E+0
-2.126388E+0
-2.280681E+0
-2.280681E+0
-2.203534E+0
-2.126388E+0
-2.049241E+0
-2.126388E+0
-2.126388E+0
-2.203534E+0
-2.280681E+0
-2.280681E+0
-2.280681E+0
-2.280681E+0
-2.357827E+0
-2.280681E+0
-2.203534E+0
-2.203534E+0
-2.203534E+0
-2.280681E+0
-2.203534E+0
-2.049241E+0
-2.049241E+0
-2.126388E+0
-2.203534E+0
-2.203534E+0
-2.203534E+0
-2.126388E+0
-2.203534E+0
-2.280681E+0
-2.280681E+0
-2.126388E+0
-1.972095E+0
-1.972095E+0
-1.972095E+0
-1.972095E+0
-2.049241E+0
-2.203534E+0
-2.280681E+0
-2.203534E+0
-2.126388E+0
-2.126388E+0
-2.126388E+0
-2.126388E+0
-2.126388E+0
-2.126388E+0
-2.126388E+0
-2.049241E+0
-2.049241E+0
-2.126388E+0
-2.203534E+0
-2.357827E+0
-2.357827E+0
-2.203534E+0
-1.972095E+0
-1.817802E+0
-1.817802E+0
-1.972095E+0
-2.049241E+0
-2.203534E+0
-2.126388E+0
-2.049241E+0
-1.972095E+0
-1.972095E+0
-1.972095E+0
-1.972095E+0
-1.972095E+0
-1.972095E+0
-1.894949E+0
-1.817802E+0
-1.817802E+0
-1.817802E+0
-1.817802E+0
-1.817802E+0
-1.817802E+0
-1.817802E+0
-1.894949E+0
-1.894949E+0
-1.972095E+0
-1.972095E+0
-2.049241E+0
-2.049241E+0
-2.126388E+0
-2.280681E+0
-2.357827E+0
-2.280681E+0
-2.203534E+0
-2.126388E+0
-1.972095E+0
-1.817802E+0
-1.817802E+0
-1.972095E+0
-2.126388E+0
-2.203534E+0
-2.126388E+0
-2.049241E+0
-1.972095E+0
-2.049241E+0
-2.049241E+0
-1.972095E+0
-1.817802E+0
-1.817802E+0
-1.817802E+0
-1.894949E+0
-1.972095E+0
-2.049241E+0
-2.049241E+0
-1.972095E+0
-1.972095E+0
-2.049241E+0
-2.049241E+0
-1.972095E+0
-1.972095E+0
-1.972095E+0
-1.972095E+0
-1.972095E+0
-1.972095E+0
-1.972095E+0
-1.972095E+0
-1.972095E+0
-1.972095E+0
-1.972095E+0
-1.972095E+0
-1.894949E+0
-1.817802E+0
-1.817802E+0
-1.894949E+0
-1.972095E+0
-1.894949E+0
-1.817802E+0
-1.740655E+0
-1.817802E+0
-1.894949E+0
-1.972095E+0
-1.894949E+0
-1.740655E+0
-1.586362E+0
-1.663509E+0
-1.817802E+0
-1.894949E+0
-1.894949E+0
-1.817802E+0
-1.740655E+0
-1.817802E+0
-1.817802E+0
-1.817802E+0
-1.817802E+0
-1.972095E+0
-2.049241E+0
-2.126388E+0
-2.049241E+0
-1.972095E+0
-2.049241E+0
-2.049241E+0
-1.894949E+0
-1.817802E+0
-1.817802E+0
-1.894949E+0
-1.972095E+0
-1.972095E+0
-1.894949E+0
-1.894949E+0
-1.817802E+0
-1.894949E+0
-1.894949E+0
-1.817802E+0
-1.817802E+0
-1.894949E+0
-1.972095E+0
-2.049241E+0
-1.972095E+0
-1.817802E+0
-1.740655E+0
-1.740655E+0
-1.894949E+0
-1.894949E+0
-1.817802E+0
-1.740655E+0
-1.740655E+0
-1.740655E+0
-1.894949E+0
-1.972095E+0
-1.894949E+0
-1.740655E+0
-1.740655E+0
-1.740655E+0
-1.740655E+0
-1.663509E+0
-1.740655E+0
-1.817802E+0
-1.894949E+0
-1.894949E+0
-1.817802E+0
-1.817802E+0
-1.817802E+0
-1.817802E+0
-1.817802E+0
-1.817802E+0
-1.817802E+0
-1.894949E+0
-1.972095E+0
-1.972095E+0
-1.894949E+0
-1.817802E+0
-1.817802E+0
-1.972095E+0
-2.049241E+0
-2.049241E+0
-1.894949E+0
-1.740655E+0
-1.586362E+0
-1.663509E+0
-1.740655E+0
-1.817802E+0
-1.894949E+0
-1.894949E+0
-1.894949E+0
-1.740655E+0
-1.663509E+0
-1.740655E+0
-1.740655E+0
-1.663509E+0
-1.586362E+0
-1.586362E+0
-1.663509E+0
-1.663509E+0
-1.740655E+0
-1.740655E+0
-1.740655E+0
-1.586362E+0
-1.586362E+0
-1.663509E+0
-1.663509E+0
-1.663509E+0
-1.586362E+0
-1.509216E+0
-1.586362E+0
-1.740655E+0
-1.740655E+0
-1.586362E+0
-1.509216E+0
-1.509216E+0
-1.663509E+0
-1.740655E+0
-1.740655E+0
-1.663509E+0
-1.663509E+0
-1.586362E+0
-1.663509E+0
-1.740655E+0
-1.817802E+0
-1.740655E+0
-1.509216E+0
-1.354923E+0
-1.432069E+0
-1.586362E+0
-1.817802E+0
-1.972095E+0
-1.894949E+0
-1.817802E+0
-1.586362E+0
-1.509216E+0
-1.432069E+0
-1.432069E+0
-1.432069E+0
-1.586362E+0
-1.740655E+0
-1.740655E+0
-1.663509E+0
-1.432069E+0
-1.277777E+0
-1.354923E+0
-1.509216E+0
-1.663509E+0
-1.663509E+0
-1.509216E+0
-1.432069E+0
-1.432069E+0
-1.509216E+0
-1.509216E+0
-1.509216E+0
-1.586362E+0
-1.663509E+0
-1.740655E+0
-1.663509E+0
-1.509216E+0
-1.432069E+0
-1.354923E+0
-1.354923E+0
-1.354923E+0
-1.354923E+0
-1.432069E+0
-1.509216E+0
-1.586362E+0
-1.586362E+0
-1.663509E+0
-1.663509E+0
-1.663509E+0
-1.586362E+0
-1.586362E+0
-1.663509E+0
-1.817802E+0
-1.972095E+0
-1.894949E+0
-1.740655E+0
-1.586362E+0
-1.663509E+0
-1.740655E+0
-1.817802E+0
-1.740655E+0
-1.740655E+0
-1.663509E+0
-1.663509E+0
-1.663509E+0
-1.740655E+0
-1.817802E+0
-1.894949E+0
-1.894949E+0
-1.894949E+0
-1.894949E+0
-1.817802E+0
-1.740655E+0
-1.663509E+0
-1.663509E+0
-1.817802E+0
-1.817802E+0
-1.740655E+0
-1.740655E+0
-1.740655E+0
-1.663509E+0
-1.586362E+0
-1.663509E+0
-1.740655E+0
-1.740655E+0
-1.740655E+0
-1.663509E+0
-1.663509E+0
-1.663509E+0
-1.663509E+0
-1.663509E+0
-1.740655E+0
-1.740655E+0
-1.817802E+0
-1.817802E+0
-1.817802E+0
-1.740655E+0
-1.740655E+0
-1.740655E+0
-1.817802E+0
-1.894949E+0
-1.817802E+0
-1.817802E+0
-1.894949E+0
-1.894949E+0
-1.894949E+0
-1.972095E+0
-2.126388E+0
-2.126388E+0
-2.049241E+0
-1.972095E+0
-1.894949E+0
-1.972095E+0
-1.972095E+0
-1.894949E+0
-1.817802E+0
-1.817802E+0
-1.972095E+0
-2.049241E+0
-1.972095E+0
-1.740655E+0
-1.663509E+0
-1.740655E+0
-1.817802E+0
-1.894949E+0
-1.894949E+0
-1.740655E+0
-1.740655E+0
-1.740655E+0
-1.740655E+0
-1.740655E+0
-1.817802E+0
-1.894949E+0
-1.817802E+0
-1.663509E+0
-1.663509E+0
-1.817802E+0
-1.894949E+0
-1.817802E+0
-1.586362E+0
-1.586362E+0
-1.663509E+0
-1.740655E+0
-1.740655E+0
-1.740655E+0
-1.663509E+0
-1.663509E+0
-1.663509E+0
-1.663509E+0
-1.663509E+0
-1.740655E+0
-1.817802E+0
-1.972095E+0
-2.049241E+0
-2.126388E+0
-2.126388E+0
-2.049241E+0
-2.049241E+0
-1.972095E+0
-1.972095E+0
-1.972095E+0
-2.049241E+0
-2.049241E+0
-1.894949E+0
-1.740655E+0
-1.586362E+0
-1.509216E+0
-1.432069E+0
-1.509216E+0
-1.586362E+0
-1.663509E+0
-1.740655E+0
-1.894949E+0
-1.972095E+0
-1.972095E+0
-1.894949E+0
-1.894949E+0
-1.894949E+0
-1.817802E+0
-1.817802E+0
-1.740655E+0
-1.817802E+0
-1.894949E+0
-1.894949E+0
-1.817802E+0
-1.740655E+0
-1.740655E+0
-1.817802E+0
-1.817802E+0
-1.740655E+0
-1.740655E+0
-1.894949E+0
-1.972095E+0
-1.894949E+0
-1.740655E+0
-1.740655E+0
-1.817802E+0
-1.817802E+0
-1.817802E+0
-1.894949E+0
-1.972095E+0
-1.894949E+0
-1.740655E+0
-1.740655E+0
-1.817802E+0
-1.894949E+0
-1.894949E+0
-1.740655E+0
-1.663509E+0
-1.663509E+0
-1.894949E+0
-1.972095E+0
-1.894949E+0
-1.817802E+0
-1.894949E+0
-1.972095E+0
-1.972095E+0
-1.817802E+0
-1.740655E+0
-1.817802E+0
-1.972095E+0
-2.126388E+0
-2.126388E+0
-2.049241E+0
-1.972095E+0
-1.972095E+0
-1.972095E+0
-1.894949E+0
-1.817802E+0
-1.817802E+0
-1.972095E+0
-2.049241E+0
-2.126388E+0
-1.972095E+0
-1.817802E+0
-1.817802E+0
-1.894949E+0
-1.894949E+0
-1.894949E+0
-1.894949E+0
-1.894949E+0
-1.972095E+0
-1.972095E+0
-1.972095E+0
-1.894949E+0
-1.894949E+0
-1.817802E+0
-1.817802E+0
-1.817802E+0
-1.817802E+0
-1.817802E+0
-1.817802E+0
-1.817802E+0
-1.817802E+0
-1.817802E+0
-1.817802E+0
-1.894949E+0
-1.972095E+0
-1.972095E+0
-1.972095E+0
-1.972095E+0
-1.972095E+0
-1.894949E+0
-1.972095E+0
-2.049241E+0
-2.126388E+0
-2.049241E+0
-1.817802E+0
-1.740655E+0
-1.740655E+0
-1.740655E+0
-1.740655E+0
-1.817802E+0
-1.894949E+0
-1.894949E+0
-1.817802E+0
-1.817802E+0
-1.817802E+0
-1.740655E+0
-1.740655E+0
-1.740655E+0
-1.740655E+0
-1.663509E+0
-1.740655E+0
-1.894949E+0
-1.894949E+0
-1.817802E+0
-1.663509E+0
-1.509216E+0
-1.509216E+0
-1.586362E+0
-1.817802E+0
-2.049241E+0
-2.049241E+0
-1.817802E+0
-1.432069E+0
-1.200630E+0
-1.354923E+0
-1.586362E+0
-1.740655E+0
-1.663509E+0
-1.663509E+0
-1.740655E+0
-1.817802E+0
-1.894949E+0
-1.894949E+0
-1.817802E+0
-1.817802E+0
-1.894949E+0
-1.817802E+0
-1.740655E+0
-1.740655E+0
-1.817802E+0
-1.894949E+0
-1.817802E+0
-1.740655E+0
-1.663509E+0
-1.817802E+0
-1.894949E+0
-1.894949E+0
-1.817802E+0
-1.817802E+0
-1.972095E+0
-2.126388E+0
-2.126388E+0
-2.126388E+0
-2.126388E+0
-2.126388E+0
-2.049241E+0
-1.972095E+0
-1.894949E+0
-1.972095E+0
-2.049241E+0
-2.049241E+0
-1.972095E+0
-2.049241E+0
-2.126388E+0
-2.126388E+0
-2.126388E+0
-2.126388E+0
-2.049241E+0
-1.972095E+0
-1.894949E+0
-1.740655E+0
-1.663509E+0
-1.740655E+0
-1.817802E+0
-1.817802E+0
-1.817802E+0
-1.817802E+0
-1.817802E+0
-1.817802E+0
-1.894949E+0
-1.972095E+0
-2.049241E+0
-2.049241E+0
-1.972095E+0
-1.817802E+0
-1.740655E+0
-1.894949E+0
-2.049241E+0
-2.049241E+0
-1.894949E+0
-1.740655E+0
-1.663509E+0
-1.663509E+0
-1.740655E+0
-1.740655E+0
-1.817802E+0
-1.894949E+0
-1.972095E+0
-1.894949E+0
-1.894949E+0
-1.817802E+0
-1.817802E+0
-1.740655E+0
-1.740655E+0
-1.817802E+0
-1.817802E+0
-1.894949E+0
-1.894949E+0
-1.817802E+0
-1.817802E+0
-1.894949E+0
-1.894949E+0
-1.817802E+0
-1.817802E+0
-1.817802E+0
-1.817802E+0
-1.740655E+0
-1.663509E+0
-1.663509E+0
-1.740655E+0
-1.663509E+0
-1.663509E+0
-1.663509E+0
-1.663509E+0
-1.663509E+0
-1.663509E+0
-1.740655E+0
-1.817802E+0
-1.894949E+0
-1.894949E+0
-1.894949E+0
-1.972095E+0
-2.049241E+0
-2.049241E+0
-2.049241E+0
-1.972095E+0
-1.894949E+0
-1.972095E+0
-1.972095E+0
-1.894949E+0
-1.894949E+0
-1.894949E+0
-1.894949E+0
-1.894949E+0
-1.894949E+0
-1.894949E+0
-1.894949E+0
-1.894949E+0
-1.894949E+0
-1.972095E+0
-1.972095E+0
-1.972095E+0
-1.972095E+0
-1.972095E+0
-1.894949E+0
-1.894949E+0
-1.894949E+0
-1.972095E+0
-2.049241E+0
-2.049241E+0
-1.972095E+0
-1.740655E+0
-1.663509E+0
-1.740655E+0
-1.972095E+0
-2.126388E+0
-2.126388E+0
-1.972095E+0
-1.817802E+0
-1.817802E+0
-1.817802E+0
-1.894949E+0
-1.972095E+0
-2.049241E+0
-2.049241E+0
-2.126388E+0
-2.126388E+0
-2.049241E+0
-1.972095E+0
-1.972095E+0
-2.049241E+0
-2.049241E+0
-2.049241E+0
-2.126388E+0
-2.203534E+0
-2.280681E+0
-2.203534E+0
-2.126388E+0
-1.972095E+0
-1.972095E+0
-1.894949E+0
-1.817802E+0
-1.894949E+0
-2.049241E+0
-2.049241E+0
-1.972095E+0
-1.894949E+0
-1.817802E+0
-1.894949E+0
-1.972095E+0
-2.049241E+0
-1.972095E+0
-1.972095E+0
-2.049241E+0
-2.049241E+0
-1.972095E+0
-1.894949E+0
-1.894949E+0
-1.894949E+0
-1.894949E+0
-1.894949E+0
-1.972095E+0
-2.049241E+0
-2.126388E+0
-2.203534E+0
-2.203534E+0
-2.049241E+0
-1.894949E+0
-1.817802E+0
-1.894949E+0
-2.049241E+0
-2.049241E+0
-2.049241E+0
-2.049241E+0
-2.049241E+0
-1.972095E+0
-1.894949E+0
-1.817802E+0
-1.740655E+0
-1.740655E+0
-1.817802E+0
-1.817802E+0
-1.972095E+0
-2.126388E+0
-2.203534E+0
-2.126388E+0
-1.972095E+0
-1.894949E+0
-1.817802E+0
-1.817802E+0
-1.817802E+0
-1.972095E+0
-2.049241E+0
-2.049241E+0
-1.972095E+0
-1.894949E+0
-1.972095E+0
-2.049241E+0
-2.049241E+0
-1.972095E+0
-1.894949E+0
-1.972095E+0
-2.049241E+0
-2.126388E+0
-2.049241E+0
-2.049241E+0
-2.049241E+0
-2.203534E+0
-2.126388E+0
-1.972095E+0
-1.894949E+0
-1.972095E+0
-2.126388E+0
-2.203534E+0
-2.126388E+0
-2.049241E+0
-2.049241E+0
-2.126388E+0
-2.203534E+0
-2.203534E+0
-2.126388E+0
-2.049241E+0
-2.049241E+0
-2.049241E+0
-2.049241E+0
-1.894949E+0
-1.817802E+0
-1.663509E+0
-1.663509E+0
-1.663509E+0
-1.817802E+0
-1.972095E+0
-1.972095E+0
-1.817802E+0
-1.740655E+0
-1.740655E+0
-1.817802E+0
-1.972095E+0
-2.049241E+0
-2.049241E+0
-2.049241E+0
-1.972095E+0
-1.972095E+0
-2.126388E+0
-2.203534E+0
-2.126388E+0
-2.049241E+0
-2.126388E+0
-2.126388E+0
-2.126388E+0
-2.049241E+0
-2.049241E+0
-2.126388E+0
-2.126388E+0
-2.126388E+0
-1.972095E+0
-1.972095E+0
-2.049241E+0
-2.049241E+0
-1.972095E+0
-1.894949E+0
-1.894949E+0
-2.049241E+0
-2.126388E+0
-2.126388E+0
-1.972095E+0
-1.817802E+0
-1.740655E+0
-1.740655E+0
-1.817802E+0
-1.894949E+0
-2.049241E+0
-2.126388E+0
-2.203534E+0
-2.203534E+0
-2.126388E+0
-2.203534E+0
-2.280681E+0
-2.203534E+0
-1.972095E+0
-1.894949E+0
-1.972095E+0
-2.126388E+0
-2.203534E+0
-2.203534E+0
-2.126388E+0
-1.972095E+0
-1.894949E+0
-1.817802E+0
-1.817802E+0
-1.972095E+0
-2.049241E+0
-2.126388E+0
-2.126388E+0
-2.126388E+0
-2.049241E+0
-1.894949E+0
-1.817802E+0
-1.972095E+0
-2.126388E+0
-2.203534E+0
-2.203534E+0
-2.126388E+0
-2.049241E+0
-2.049241E+0
-2.126388E+0
-2.049241E+0
-2.049241E+0
-2.126388E+0
-2.280681E+0
-2.280681E+0
-2.203534E+0
-2.049241E+0
-1.972095E+0
-2.049241E+0
-2.126388E+0
-2.203534E+0
-2.126388E+0
-1.972095E+0
-1.972095E+0
-1.972095E+0
-1.894949E+0
-1.894949E+0
-1.972095E+0
-2.049241E+0
-2.049241E+0
-2.049241E+0
-1.972095E+0
-1.894949E+0
-1.972095E+0
-2.049241E+0
-1.972095E+0
-1.894949E+0
-1.894949E+0
-2.049241E+0
-2.280681E+0
-2.280681E+0
-2.203534E+0
-2.049241E+0
-1.894949E+0
-1.894949E+0
-1.972095E+0
-2.049241E+0
-2.049241E+0
-2.049241E+0
-2.049241E+0
-2.126388E+0
-2.126388E+0
-2.049241E+0
-1.894949E+0
-1.817802E+0
-1.894949E+0
-2.049241E+0
-2.126388E+0
-2.126388E+0
-1.894949E+0
-1.663509E+0
-1.509216E+0
-1.663509E+0
-1.894949E+0
-1.894949E+0
-1.740655E+0
-1.740655E+0
-1.894949E+0
-2.049241E+0
-2.126388E+0
-2.049241E+0
-2.049241E+0
-1.972095E+0
-1.972095E+0
-1.894949E+0
-1.817802E+0
-1.817802E+0
-1.817802E+0
-1.972095E+0
-1.972095E+0
-1.972095E+0
-1.894949E+0
-1.894949E+0
-1.972095E+0
-2.126388E+0
-2.203534E+0
-2.049241E+0
-1.894949E+0
-1.817802E+0
-1.817802E+0
-1.817802E+0
-1.817802E+0
-1.817802E+0
-1.817802E+0
-1.894949E+0
-1.817802E+0
-1.740655E+0
-1.740655E+0
-1.894949E+0
-1.894949E+0
-1.817802E+0
-1.740655E+0
-1.663509E+0
-1.817802E+0
-2.049241E+0
-2.126388E+0
-2.049241E+0
-1.894949E+0
-1.817802E+0
-1.894949E+0
-1.972095E+0
-2.049241E+0
-2.049241E+0
-1.972095E+0
-1.894949E+0
-1.894949E+0
-1.894949E+0
-1.894949E+0
-1.894949E+0
-1.894949E+0
-1.894949E+0
-1.894949E+0
-1.972095E+0
-1.972095E+0
-1.972095E+0
-1.894949E+0
-1.972095E+0
-2.049241E+0
-2.049241E+0
-2.126388E+0
-2.126388E+0
-2.049241E+0
-2.049241E+0
-1.894949E+0
-1.817802E+0
-1.817802E+0
-1.817802E+0
-1.894949E+0
-1.894949E+0
-1.817802E+0
-1.894949E+0
-1.972095E+0
-2.049241E+0
-2.049241E+0
-1.972095E+0
-1.972095E+0
-1.972095E+0
-1.972095E+0
-1.972095E+0
-1.972095E+0
-1.972095E+0
-1.972095E+0
-1.972095E+0
-1.972095E+0
-1.972095E+0
-2.049241E+0
-2.126388E+0
-2.203534E+0
-2.049241E+0
-1.894949E+0
-1.817802E+0
-1.972095E+0
-2.126388E+0
-2.203534E+0
-2.126388E+0
-2.049241E+0
-1.972095E+0
-2.049241E+0
-2.126388E+0
-2.126388E+0
-2.049241E+0
-2.126388E+0
-2.203534E+0
-2.280681E+0
-2.203534E+0
-2.126388E+0
-2.049241E+0
-1.972095E+0
-1.972095E+0
-1.894949E+0
-1.817802E+0
-1.817802E+0
-1.894949E+0
-1.972095E+0
-1.972095E+0
-2.049241E+0
-2.049241E+0
-1.972095E+0
-1.817802E+0
-1.586362E+0
-1.586362E+0
-1.740655E+0
-1.972095E+0
-2.126388E+0
-2.126388E+0
-2.126388E+0
-2.126388E+0
-2.203534E+0
-2.203534E+0
-2.203534E+0
-2.049241E+0
-1.972095E+0
-1.817802E+0
-1.740655E+0
-1.740655E+0
-1.740655E+0
-1.894949E+0
-1.972095E+0
-1.894949E+0
-1.894949E+0
-1.894949E+0
-1.972095E+0
-1.894949E+0
-1.663509E+0
-1.586362E+0
-1.586362E+0
-1.740655E+0
-1.817802E+0
-1.894949E+0
-1.894949E+0
-1.817802E+0
-1.663509E+0
-1.663509E+0
-1.740655E+0
-1.894949E+0
-1.894949E+0
-1.740655E+0
-1.586362E+0
-1.663509E+0
-1.817802E+0
-1.972095E+0
-1.817802E+0
-1.663509E+0
-1.663509E+0
-1.817802E+0
-1.894949E+0
-1.894949E+0
-1.740655E+0
-1.663509E+0
-1.663509E+0
-1.817802E+0
-1.894949E+0
-1.817802E+0
-1.817802E+0
-1.894949E+0
-1.817802E+0
-1.817802E+0
-1.817802E+0
-1.894949E+0
-1.894949E+0
-1.894949E+0
-1.894949E+0
-1.894949E+0
-1.894949E+0
-1.894949E+0
-1.894949E+0
-1.894949E+0
-1.894949E+0
-1.972095E+0
-1.972095E+0
-1.972095E+0
-1.817802E+0
-1.817802E+0
-1.817802E+0
-1.972095E+0
-2.049241E+0
-2.049241E+0
-1.972095E+0
-1.972095E+0
-1.894949E+0
-1.972095E+0
-1.972095E+0
-1.972095E+0
-1.894949E+0
-1.894949E+0
-1.894949E+0
-1.894949E+0
-1.817802E+0
-1.817802E+0
-1.894949E+0
-1.972095E+0
-1.894949E+0
-1.740655E+0
-1.663509E+0
-1.894949E+0
-2.049241E+0
-2.126388E+0
-2.049241E+0
-1.894949E+0
-1.817802E+0
-1.894949E+0
-1.894949E+0
-1.817802E+0
-1.740655E+0
-1.817802E+0
-1.894949E+0
-1.894949E+0
-1.894949E+0
-1.894949E+0
-1.972095E+0
-2.049241E+0
-2.049241E+0
-1.972095E+0
-1.972095E+0
-1.972095E+0
-2.049241E+0
-2.126388E+0
-2.126388E+0
-2.049241E+0
-1.894949E+0
-1.894949E+0
-1.894949E+0
-1.894949E+0
-1.894949E+0
-1.894949E+0
-1.817802E+0
-1.663509E+0
-1.432069E+0
-1.432069E+0
-1.509216E+0
-1.663509E+0
-1.817802E+0
-2.049241E+0
-2.126388E+0
-2.049241E+0
-2.049241E+0
-2.049241E+0
-2.049241E+0
-2.126388E+0
-2.280681E+0
-2.280681E+0
-2.126388E+0
-1.817802E+0
-1.740655E+0
-1.817802E+0
-1.972095E+0
-2.049241E+0
-2.049241E+0
-2.049241E+0
-2.126388E+0
-2.126388E+0
-2.049241E+0
-1.972095E+0
-2.049241E+0
-2.126388E+0
-2.126388E+0
-2.049241E+0
-2.049241E+0
-2.126388E+0
-2.203534E+0
-2.280681E+0
-2.280681E+0
-2.280681E+0
-2.049241E+0
-1.972095E+0
-1.972095E+0
-2.049241E+0
-2.126388E+0
-2.049241E+0
-1.972095E+0
-1.972095E+0
-2.049241E+0
-1.894949E+0
-1.740655E+0
-1.740655E+0
-1.817802E+0
-1.817802E+0
-1.740655E+0
-1.740655E+0
-1.894949E+0
-2.049241E+0
-2.049241E+0
-1.972095E+0
-1.894949E+0
-1.817802E+0
-1.817802E+0
-1.894949E+0
-1.894949E+0
-1.894949E+0
-1.817802E+0
-1.894949E+0
-1.894949E+0
-1.972095E+0
-2.049241E+0
-2.049241E+0
-2.049241E+0
-1.972095E+0
-1.972095E+0
-1.972095E+0
-1.972095E+0
-1.894949E+0
-1.894949E+0
-2.049241E+0
-2.126388E+0
-2.126388E+0
-2.049241E+0
-2.049241E+0
-2.049241E+0
-2.049241E+0
-2.049241E+0
-2.049241E+0
-2.049241E+0
-2.126388E+0
-2.126388E+0
-2.049241E+0
-1.972095E+0
-1.894949E+0
-1.740655E+0
-1.740655E+0
-1.817802E+0
-1.817802E+0
-1.894949E+0
-1.972095E+0
-2.049241E+0
-2.126388E+0
-2.126388E+0
-2.126388E+0
-2.126388E+0
-2.203534E+0
-2.280681E+0
-2.357827E+0
-2.203534E+0
-2.049241E+0
-1.972095E+0
-1.972095E+0
-1.972095E+0
-2.049241E+0
-2.049241E+0
-2.049241E+0
-1.972095E+0
-1.972095E+0
-2.049241E+0
-2.049241E+0
-2.126388E+0
-2.049241E+0
-1.972095E+0
-1.972095E+0
-1.972095E+0
-1.972095E+0
-1.972095E+0
-1.894949E+0
-1.894949E+0
-1.817802E+0
-1.817802E+0
-1.817802E+0
-1.817802E+0
-1.817802E+0
-1.817802E+0
-1.972095E+0
-2.126388E+0
-2.203534E+0
-2.126388E+0
-1.972095E+0
-1.817802E+0
-1.894949E+0
-2.049241E+0
-2.126388E+0
-2.049241E+0
-1.894949E+0
-1.817802E+0
-1.817802E+0
-1.817802E+0
-1.740655E+0
-1.740655E+0
-1.894949E+0
-1.972095E+0
-1.817802E+0
-1.663509E+0
-1.740655E+0
-1.972095E+0
-2.049241E+0
-1.972095E+0
-1.972095E+0
-1.972095E+0
-2.049241E+0
-2.049241E+0
-2.126388E+0
-2.203534E+0
-2.126388E+0
-1.972095E+0
-1.894949E+0
-1.894949E+0
-2.049241E+0
-2.049241E+0
-2.049241E+0
-1.894949E+0
-1.740655E+0
-1.740655E+0
-1.817802E+0
-1.972095E+0
-2.049241E+0
-2.049241E+0
-2.049241E+0
-2.126388E+0
-2.280681E+0
-2.434973E+0
-2.434973E+0
-2.126388E+0
-1.894949E+0
-1.817802E+0
-1.817802E+0
-1.894949E+0
-1.894949E+0
-1.894949E+0
-1.972095E+0
-1.972095E+0
-1.894949E+0
-1.894949E+0
-1.972095E+0
-2.049241E+0
-2.126388E+0
-2.049241E+0
-1.972095E+0
-1.972095E+0
-1.972095E+0
-2.126388E+0
-2.203534E+0
-2.203534E+0
-2.203534E+0
-2.049241E+0
-2.049241E+0
-2.126388E+0
-2.203534E+0
-2.203534E+0
-2.126388E+0
-1.972095E+0
-1.894949E+0
-1.894949E+0
-1.894949E+0
-1.972095E+0
-2.049241E+0
-2.049241E+0
-2.049241E+0
-2.126388E+0
-2.126388E+0
-1.972095E+0
-1.817802E+0
-1.894949E+0
-1.972095E+0
-1.972095E+0
-1.972095E+0
-1.894949E+0
-1.894949E+0
-1.972095E+0
-2.049241E+0
-2.126388E+0
-2.126388E+0
-1.972095E+0
-1.972095E+0
-2.049241E+0
-2.126388E+0
-2.126388E+0
-2.126388E+0
-2.049241E+0
-2.049241E+0
-2.126388E+0
-2.203534E+0
-2.203534E+0
-2.126388E+0
-2.203534E+0
-2.280681E+0
-2.280681E+0
-2.203534E+0
-2.203534E+0
-2.203534E+0
-2.126388E+0
-2.126388E+0
-2.203534E+0
-2.280681E+0
-2.280681E+0
-2.203534E+0
-2.049241E+0
-1.972095E+0
-1.894949E+0
-1.894949E+0
-1.972095E+0
-2.126388E+0
-2.203534E+0
-2.203534E+0
-2.049241E+0
-2.049241E+0
-2.126388E+0
-2.203534E+0
-2.126388E+0
-2.126388E+0
-2.203534E+0
-2.280681E+0
-2.203534E+0
-2.049241E+0
-1.972095E+0
-2.049241E+0
-2.126388E+0
-2.126388E+0
-2.049241E+0
-2.049241E+0
-2.049241E+0
-2.049241E+0
-2.049241E+0
-2.049241E+0
-1.972095E+0
-1.972095E+0
-1.972095E+0
-1.894949E+0
-1.894949E+0
-1.894949E+0
-1.894949E+0
-1.972095E+0
-2.049241E+0
-2.126388E+0
-2.049241E+0
-2.049241E+0
-1.972095E+0
-1.894949E+0
-1.894949E+0
-2.049241E+0
-2.203534E+0
-2.126388E+0
-2.049241E+0
-2.049241E+0
-2.126388E+0
-2.203534E+0
-2.203534E+0
-2.203534E+0
-2.126388E+0
-2.049241E+0
-2.049241E+0
-1.972095E+0
-1.972095E+0
-1.972095E+0
-2.126388E+0
-2.203534E+0
-2.126388E+0
-2.126388E+0
-2.126388E+0
-2.126388E+0
-2.203534E+0
-2.203534E+0
-2.126388E+0
-2.126388E+0
-2.049241E+0
-1.972095E+0
-1.894949E+0
-1.817802E+0
-1.740655E+0
-1.817802E+0
-1.972095E+0
-2.049241E+0
-1.972095E+0
-1.894949E+0
-1.894949E+0
-1.972095E+0
-2.049241E+0
-2.126388E+0
-2.203534E+0
-2.203534E+0
-2.280681E+0
-2.280681E+0
-2.280681E+0
-2.203534E+0
-2.126388E+0
-2.203534E+0
-2.280681E+0
-2.280681E+0
-2.280681E+0
-2.280681E+0
-2.357827E+0
-2.357827E+0
-2.280681E+0
-2.203534E+0
-2.126388E+0
-2.203534E+0
-2.280681E+0
-2.280681E+0
-2.203534E+0
-2.280681E+0
-2.357827E+0
-2.357827E+0
-2.203534E+0
-2.049241E+0
-2.126388E+0
-2.280681E+0
-2.280681E+0
-2.203534E+0
-2.126388E+0
-2.203534E+0
-2.357827E+0
-2.357827E+0
-2.357827E+0
-2.280681E+0
-2.280681E+0
-2.280681E+0
-2.280681E+0
-2.357827E+0
-2.434973E+0
-2.357827E+0
-2.126388E+0
-1.894949E+0
-1.894949E+0
-1.972095E+0
-2.126388E+0
-2.049241E+0
-1.817802E+0
-1.817802E+0
-1.972095E+0
-2.203534E+0
-2.434973E+0
-2.434973E+0
-2.280681E+0
-2.126388E+0
-2.049241E+0
-2.126388E+0
-2.203534E+0
-2.126388E+0
-2.049241E+0
-2.049241E+0
-2.049241E+0
-2.049241E+0
-2.049241E+0
-2.126388E+0
-2.280681E+0
-2.434973E+0
-2.434973E+0
-2.280681E+0
-2.126388E+0
-2.126388E+0
-2.280681E+0
-2.357827E+0
-2.357827E+0
-2.280681E+0
-2.280681E+0
-2.357827E+0
-2.280681E+0
-2.126388E+0
-1.972095E+0
-1.972095E+0
-2.049241E+0
-2.203534E+0
-2.280681E+0
-2.357827E+0
-2.357827E+0
-2.357827E+0
-2.357827E+0
-2.357827E+0
-2.280681E+0
-2.203534E+0
-2.203534E+0
-2.280681E+0
-2.280681E+0
-2.203534E+0
-2.126388E+0
-2.126388E+0
-2.203534E+0
-2.357827E+0
-2.357827E+0
-2.357827E+0
-2.280681E+0
-2.203534E+0
-2.126388E+0
-2.126388E+0
-2.126388E+0
-2.049241E+0
-2.049241E+0
-2.049241E+0
-2.049241E+0
-2.049241E+0
-2.049241E+0
-2.049241E+0
-2.049241E+0
-2.126388E+0
-2.126388E+0
-2.049241E+0
-2.049241E+0
-2.126388E+0
-2.203534E+0
-2.280681E+0
-2.126388E+0
-1.972095E+0
-1.894949E+0
-1.894949E+0
-1.894949E+0
-1.894949E+0
-1.972095E+0
-2.049241E+0
-2.126388E+0
-2.203534E+0
-2.126388E+0
-2.126388E+0
-2.126388E+0
-2.203534E+0
-2.203534E+0
-2.126388E+0
-2.126388E+0
-2.126388E+0
-2.126388E+0
-2.203534E+0
-2.203534E+0
-2.203534E+0
-2.126388E+0
-2.126388E+0
-2.126388E+0
-2.126388E+0
-2.126388E+0
-2.126388E+0
-2.280681E+0
-2.280681E+0
-2.203534E+0
-2.126388E+0
-2.049241E+0
-2.126388E+0
-2.126388E+0
-2.126388E+0
-1.972095E+0
-1.894949E+0
-1.894949E+0
-2.126388E+0
-2.280681E+0
-2.357827E+0
-2.203534E+0
-2.049241E+0
-2.049241E+0
-2.049241E+0
-2.126388E+0
-2.126388E+0
-2.126388E+0
-2.126388E+0
-2.049241E+0
-1.972095E+0
-1.972095E+0
-1.894949E+0
-1.894949E+0
-1.894949E+0
-1.972095E+0
-2.049241E+0
-1.972095E+0
-1.972095E+0
-2.049241E+0
-2.126388E+0
-2.203534E+0
-2.126388E+0
-2.049241E+0
-2.126388E+0
-2.203534E+0
-2.203534E+0
-2.126388E+0
-2.049241E+0
-2.049241E+0
-2.126388E+0
-2.126388E+0
-2.049241E+0
-2.126388E+0
-2.126388E+0
-2.126388E+0
-2.049241E+0
-2.049241E+0
-2.126388E+0
-2.126388E+0
-2.126388E+0
-2.049241E+0
-1.972095E+0
-1.894949E+0
-1.894949E+0
-2.126388E+0
-2.280681E+0
-2.203534E+0
-1.972095E+0
-1.894949E+0
-2.049241E+0
-2.203534E+0
-2.280681E+0
-2.126388E+0
-1.972095E+0
-2.049241E+0
-2.280681E+0
-2.357827E+0
-2.280681E+0
-2.126388E+0
-2.126388E+0
-2.203534E+0
-2.280681E+0
-2.357827E+0
-2.280681E+0
-2.203534E+0
-2.203534E+0
-2.280681E+0
-2.434973E+0
-2.357827E+0
-2.203534E+0
-2.126388E+0
-2.203534E+0
-2.280681E+0
-2.280681E+0
-2.203534E+0
-2.126388E+0
-2.203534E+0
-2.357827E+0
-2.434973E+0
-2.357827E+0
-2.280681E+0
-2.203534E+0
-2.357827E+0
-2.512120E+0
-2.512120E+0
-2.357827E+0
-2.126388E+0
-2.049241E+0
-2.126388E+0
-2.203534E+0
-2.203534E+0
-2.203534E+0
-2.203534E+0
-2.280681E+0
-2.357827E+0
-2.357827E+0
-2.357827E+0
-2.280681E+0
-2.280681E+0
-2.280681E+0
-2.126388E+0
-2.049241E+0
-2.126388E+0
-2.203534E+0
-2.280681E+0
-2.280681E+0
-2.280681E+0
-2.203534E+0
-2.203534E+0
-2.203534E+0
-2.280681E+0
-2.280681E+0
-2.280681E+0
-2.280681E+0
-2.280681E+0
-2.280681E+0
-2.357827E+0
-2.280681E+0
-2.280681E+0
-2.203534E+0
-2.203534E+0
-2.280681E+0
-2.280681E+0
-2.280681E+0
-2.280681E+0
-2.357827E+0
-2.434973E+0
-2.512120E+0
-2.589266E+0
-2.666412E+0
-2.512120E+0
-2.434973E+0
-2.434973E+0
-2.512120E+0
-2.589266E+0
-2.512120E+0
-2.434973E+0
-2.280681E+0
-2.203534E+0
-2.126388E+0
-2.203534E+0
-2.203534E+0
-2.357827E+0
-2.434973E+0
-2.512120E+0
-2.357827E+0
-2.203534E+0
-2.280681E+0
-2.357827E+0
-2.434973E+0
-2.434973E+0
-2.357827E+0
-2.203534E+0
-2.203534E+0
-2.357827E+0
-2.434973E+0
-2.512120E+0
-2.512120E+0
-2.434973E+0
-2.434973E+0
-2.434973E+0
-2.434973E+0
-2.280681E+0
-2.203534E+0
-2.280681E+0
-2.357827E+0
-2.357827E+0
-2.357827E+0
-2.357827E+0
-2.512120E+0
-2.512120E+0
-2.357827E+0
-2.203534E+0
-2.280681E+0
-2.512120E+0
-2.743559E+0
-2.666412E+0
-2.512120E+0
-2.357827E+0
-2.357827E+0
-2.357827E+0
-2.434973E+0
-2.512120E+0
-2.512120E+0
-2.357827E+0
-2.280681E+0
-2.280681E+0
-2.357827E+0
-2.357827E+0
-2.434973E+0
-2.589266E+0
-2.589266E+0
-2.589266E+0
-2.512120E+0
-2.434973E+0
-2.434973E+0
-2.512120E+0
-2.589266E+0
-2.512120E+0
-2.357827E+0
-2.203534E+0
-2.203534E+0
-2.357827E+0
-2.434973E+0
-2.357827E+0
-2.280681E+0
-2.280681E+0
-2.280681E+0
-2.280681E+0
-2.280681E+0
-2.203534E+0
-2.280681E+0
-2.434973E+0
-2.589266E+0
-2.589266E+0
-2.589266E+0
-2.512120E+0
-2.434973E+0
-2.357827E+0
-2.357827E+0
-2.280681E+0
-2.280681E+0
-2.280681E+0
-2.203534E+0
-2.203534E+0
-2.280681E+0
-2.357827E+0
-2.357827E+0
-2.280681E+0
-2.280681E+0
-2.434973E+0
-2.512120E+0
-2.512120E+0
-2.357827E+0
-2.203534E+0
-2.203534E+0
-2.203534E+0
-2.203534E+0
-2.203534E+0
-2.280681E+0
-2.357827E+0
-2.434973E+0
-2.357827E+0
-2.203534E+0
-2.203534E+0
-2.357827E+0
-2.357827E+0
-2.280681E+0
-2.280681E+0
-2.203534E+0
-2.203534E+0
-2.203534E+0
-2.280681E+0
-2.357827E+0
-2.357827E+0
-2.203534E+0
-2.126388E+0
-2.203534E+0
-2.280681E+0
-2.280681E+0
-2.280681E+0
-2.357827E+0
-2.434973E+0
-2.434973E+0
-2.357827E+0
-2.280681E+0
-2.280681E+0
-2.280681E+0
-2.203534E+0
-2.049241E+0
-2.049241E+0
-2.126388E+0
-2.280681E+0
-2.280681E+0
-2.203534E+0
-2.049241E+0
-1.894949E+0
-1.894949E+0
-1.894949E+0
-2.049241E+0
-2.203534E+0
-2.203534E+0
-2.203534E+0
-2.280681E+0
-2.280681E+0
-2.280681E+0
-2.357827E+0
-2.357827E+0
-2.357827E+0
-2.280681E+0
-2.357827E+0
-2.357827E+0
-2.357827E+0
-2.203534E+0
-2.203534E+0
-2.203534E+0
-2.203534E+0
-2.203534E+0
-2.280681E+0
-2.357827E+0
-2.434973E+0
-2.434973E+0
-2.434973E+0
-2.434973E+0
-2.512120E+0
-2.589266E+0
-2.589266E+0
-2.512120E+0
-2.512120E+0
-2.589266E+0
-2.512120E+0
-2.357827E+0
-2.357827E+0
-2.280681E+0
-2.280681E+0
-2.357827E+0
-2.357827E+0
-2.357827E+0
-2.357827E+0
-2.203534E+0
-2.203534E+0
-2.280681E+0
-2.357827E+0
-2.357827E+0
-2.280681E+0
-2.280681E+0
-2.203534E+0
-2.203534E+0
-2.280681E+0
-2.434973E+0
-2.512120E+0
-2.434973E+0
-2.280681E+0
-2.203534E+0
-2.280681E+0
-2.512120E+0
-2.589266E+0
-2.512120E+0
-2.357827E+0
-2.280681E+0
-2.357827E+0
-2.434973E+0
-2.434973E+0
-2.280681E+0
-2.203534E+0
-2.280681E+0
-2.434973E+0
-2.434973E+0
-2.357827E+0
-2.280681E+0
-2.280681E+0
-2.434973E+0
-2.512120E+0
-2.357827E+0
-2.126388E+0
-1.894949E+0
-1.894949E+0
-1.972095E+0
-2.126388E+0
-2.203534E+0
-2.280681E+0
-2.280681E+0
-2.203534E+0
-2.203534E+0
-2.280681E+0
-2.280681E+0
-2.203534E+0
-2.203534E+0
-2.280681E+0
-2.434973E+0
-2.357827E+0
-2.203534E+0
-2.126388E+0
-2.126388E+0
-2.280681E+0
-2.357827E+0
-2.434973E+0
-2.357827E+0
-2.357827E+0
-2.280681E+0
-2.280681E+0
-2.357827E+0
-2.434973E+0
-2.434973E+0
-2.357827E+0
-2.280681E+0
-2.280681E+0
-2.280681E+0
-2.357827E+0
-2.357827E+0
-2.434973E+0
-2.434973E+0
-2.512120E+0
-2.434973E+0
-2.357827E+0
-2.357827E+0
-2.280681E+0
-2.280681E+0
-2.357827E+0
-2.512120E+0
-2.666412E+0
-2.743559E+0
-2.589266E+0
-2.434973E+0
-2.434973E+0
-2.512120E+0
-2.512120E+0
-2.512120E+0
-2.357827E+0
-2.357827E+0
-2.434973E+0
-2.512120E+0
-2.589266E+0
-2.589266E+0
-2.666412E+0
-2.743559E+0
-2.743559E+0
-2.666412E+0
-2.589266E+0
-2.512120E+0
-2.589266E+0
-2.589266E+0
-2.589266E+0
-2.589266E+0
-2.589266E+0
-2.589266E+0
-2.512120E+0
-2.512120E+0
-2.434973E+0
-2.357827E+0
-2.357827E+0
-2.434973E+0
-2.589266E+0
-2.512120E+0
-2.434973E+0
-2.357827E+0
-2.512120E+0
-2.666412E+0
-2.666412E+0
-2.589266E+0
-2.512120E+0
-2.512120E+0
-2.666412E+0
-2.666412E+0
-2.666412E+0
-2.589266E+0
-2.512120E+0
-2.512120E+0
-2.589266E+0
-2.666412E+0
-2.743559E+0
-2.743559E+0
-2.743559E+0
-2.666412E+0
-2.666412E+0
-2.743559E+0
-2.820705E+0
-2.589266E+0
-2.512120E+0
-2.589266E+0
-2.743559E+0
-2.743559E+0
-2.666412E+0
-2.589266E+0
-2.589266E+0
-2.512120E+0
-2.512120E+0
-2.589266E+0
-2.743559E+0
-2.820705E+0
-2.743559E+0
-2.666412E+0
-2.589266E+0
-2.512120E+0
-2.512120E+0
-2.512120E+0
-2.589266E+0
-2.666412E+0
-2.589266E+0
-2.512120E+0
-2.512120E+0
-2.512120E+0
-2.512120E+0
-2.589266E+0
-2.512120E+0
-2.434973E+0
-2.434973E+0
-2.512120E+0
-2.589266E+0
-2.589266E+0
-2.589266E+0
-2.589266E+0
-2.589266E+0
-2.666412E+0
-2.589266E+0
-2.589266E+0
-2.589266E+0
-2.512120E+0
-2.512120E+0
-2.512120E+0
-2.589266E+0
-2.743559E+0
-2.897852E+0
-2.897852E+0
-2.820705E+0
-2.743559E+0
-2.743559E+0
-2.743559E+0
-2.666412E+0
-2.666412E+0
-2.743559E+0
-2.666412E+0
-2.512120E+0
-2.357827E+0
-2.357827E+0
-2.434973E+0
-2.512120E+0
-2.434973E+0
-2.280681E+0
-2.280681E+0
-2.434973E+0
-2.434973E+0
-2.357827E+0
-2.280681E+0
-2.203534E+0
-2.126388E+0
-2.126388E+0
-2.280681E+0
-2.357827E+0
-2.434973E+0
-2.434973E+0
-2.434973E+0
-2.434973E+0
-2.434973E+0
-2.512120E+0
-2.434973E+0
-2.357827E+0
-2.357827E+0
-2.434973E+0
-2.434973E+0
-2.434973E+0
-2.357827E+0
-2.434973E+0
-2.434973E+0
-2.434973E+0
-2.357827E+0
-2.434973E+0
-2.512120E+0
-2.589266E+0
-2.512120E+0
-2.357827E+0
-2.357827E+0
-2.512120E+0
-2.589266E+0
-2.512120E+0
-2.434973E+0
-2.434973E+0
-2.280681E+0
-2.203534E+0
-2.203534E+0
-2.203534E+0
-2.280681E+0
-2.280681E+0
-2.280681E+0
-2.280681E+0
-2.203534E+0
-2.126388E+0
-2.126388E+0
-2.203534E+0
-2.280681E+0
-2.203534E+0
-2.126388E+0
-2.049241E+0
-2.049241E+0
-1.972095E+0
-1.894949E+0
-2.126388E+0
-2.434973E+0
-2.512120E+0
-2.357827E+0
-2.049241E+0
-1.972095E+0
-2.049241E+0
-2.203534E+0
-2.203534E+0
-2.126388E+0
-1.972095E+0
-1.972095E+0
-2.049241E+0
-2.049241E+0
-2.126388E+0
-2.126388E+0
-2.126388E+0
-2.126388E+0
-2.126388E+0
-2.203534E+0
-2.203534E+0
-2.203534E+0
-2.126388E+0
-2.049241E+0
-2.049241E+0
-2.049241E+0
-2.049241E+0
-2.049241E+0
-2.049241E+0
-1.972095E+0
-2.049241E+0
-2.126388E+0
-2.203534E+0
-2.126388E+0
-2.049241E+0
-1.817802E+0
-1.586362E+0
-1.740655E+0
-1.894949E+0
-1.972095E+0
-1.894949E+0
-1.817802E+0
-1.817802E+0
-1.894949E+0
-2.049241E+0
-1.972095E+0
-1.894949E+0
-1.740655E+0
-1.894949E+0
-2.049241E+0
-2.049241E+0
-1.972095E+0
-1.972095E+0
-1.972095E+0
-1.894949E+0
-1.740655E+0
-1.663509E+0
-1.740655E+0
-1.817802E+0
-1.740655E+0
-1.586362E+0
-1.586362E+0
-1.740655E+0
-1.972095E+0
-2.126388E+0
-2.049241E+0
-1.894949E+0
-1.817802E+0
-1.894949E+0
-1.894949E+0
-1.894949E+0
-1.894949E+0
-1.894949E+0
-1.817802E+0
-1.740655E+0
-1.663509E+0
-1.740655E+0
-1.663509E+0
-1.663509E+0
-1.740655E+0
-1.817802E+0
-1.817802E+0
-1.740655E+0
-1.663509E+0
-1.663509E+0
-1.663509E+0
-1.586362E+0
-1.663509E+0
-1.817802E+0
-1.894949E+0
-1.894949E+0
-1.817802E+0
-1.663509E+0
-1.663509E+0
-1.586362E+0
-1.586362E+0
-1.586362E+0
-1.663509E+0
-1.663509E+0
-1.740655E+0
-1.740655E+0
-1.663509E+0
-1.663509E+0
-1.663509E+0
-1.817802E+0
-1.817802E+0
-1.663509E+0
-1.586362E+0
-1.509216E+0
-1.586362E+0
-1.663509E+0
-1.817802E+0
-1.740655E+0
-1.586362E+0
-1.509216E+0
-1.509216E+0
-1.586362E+0
-1.663509E+0
-1.586362E+0
-1.432069E+0
-1.354923E+0
-1.432069E+0
-1.586362E+0
-1.663509E+0
-1.663509E+0
-1.509216E+0
-1.432069E+0
-1.432069E+0
-1.509216E+0
-1.586362E+0
-1.509216E+0
-1.432069E+0
-1.432069E+0
-1.509216E+0
-1.663509E+0
-1.663509E+0
-1.509216E+0
-1.354923E+0
-1.432069E+0
-1.509216E+0
-1.586362E+0
-1.586362E+0
-1.586362E+0
-1.586362E+0
-1.586362E+0
-1.586362E+0
-1.586362E+0
-1.509216E+0
-1.509216E+0
-1.509216E+0
-1.586362E+0
-1.740655E+0
-1.817802E+0
-1.740655E+0
-1.509216E+0
-1.509216E+0
-1.509216E+0
-1.509216E+0
-1.509216E+0
-1.509216E+0
-1.509216E+0
-1.509216E+0
-1.432069E+0
-1.432069E+0
-1.432069E+0
-1.354923E+0
-1.123484E+0
-1.123484E+0
-1.123484E+0
-1.354923E+0
-1.509216E+0
-1.509216E+0
-1.432069E+0
-1.277777E+0
-1.277777E+0
-1.354923E+0
-1.354923E+0
-1.354923E+0
-1.354923E+0
-1.354923E+0
-1.432069E+0
-1.432069E+0
-1.432069E+0
-1.277777E+0
-1.123484E+0
-1.046338E+0
-1.200630E+0
-1.354923E+0
-1.432069E+0
-1.354923E+0
-1.277777E+0
-1.277777E+0
-1.354923E+0
-1.277777E+0
-1.200630E+0
-1.123484E+0
-1.046338E+0
-1.046338E+0
-1.123484E+0
-1.123484E+0
-1.200630E+0
-1.354923E+0
-1.354923E+0
-1.277777E+0
-1.123484E+0
-9.691916E-1
-1.046338E+0
-1.123484E+0
-1.123484E+0
-1.123484E+0
-1.200630E+0
-1.277777E+0
-1.277777E+0
-1.200630E+0
-1.123484E+0
-1.046338E+0
-1.046338E+0
-1.123484E+0
-1.123484E+0
-1.123484E+0
-9.691916E-1
-9.691916E-1
-1.046338E+0
-1.277777E+0
-1.509216E+0
-1.432069E+0
-1.354923E+0
-1.200630E+0
-1.123484E+0
-1.046338E+0
-9.691916E-1
-8.920450E-1
-8.920450E-1
-9.691916E-1
-1.046338E+0
-1.046338E+0
-1.046338E+0
-9.691916E-1
-1.046338E+0
-1.123484E+0
-1.200630E+0
-1.200630E+0
-1.200630E+0
-1.277777E+0
-1.354923E+0
-1.200630E+0
-1.046338E+0
-9.691916E-1
-8.920450E-1
-8.920450E-1
-8.920450E-1
-8.920450E-1
-9.691916E-1
-1.046338E+0
-1.123484E+0
-1.123484E+0
-1.046338E+0
-9.691916E-1
-9.691916E-1
-9.691916E-1
-1.046338E+0
-1.200630E+0
-1.354923E+0
-1.277777E+0
-1.123484E+0
-1.046338E+0
-1.123484E+0
-1.200630E+0
-1.200630E+0
-1.200630E+0
-1.200630E+0
-1.200630E+0
-1.200630E+0
-1.277777E+0
-1.277777E+0
-1.200630E+0
-1.123484E+0
-1.123484E+0
-1.200630E+0
-1.277777E+0
-1.200630E+0
-1.046338E+0
-9.691916E-1
-9.691916E-1
-1.046338E+0
-9.691916E-1
-8.920450E-1
-7.377510E-1
-7.377510E-1
-8.920450E-1
-9.691916E-1
-9.691916E-1
-9.691916E-1
-8.920450E-1
-8.148985E-1
-8.920450E-1
-8.920450E-1
-9.691916E-1
-9.691916E-1
-9.691916E-1
-9.691916E-1
-1.046338E+0
-1.046338E+0
-1.123484E+0
-1.123484E+0
-1.046338E+0
-9.691916E-1
-9.691916E-1
-9.691916E-1
-8.920450E-1
-8.148985E-1
-8.148985E-1
-8.920450E-1
-1.046338E+0
-1.046338E+0
-1.046338E+0
-1.046338E+0
-1.046338E+0
-1.123484E+0
-1.123484E+0
-1.123484E+0
-1.046338E+0
-1.123484E+0
-1.123484E+0
-1.200630E+0
-1.123484E+0
-1.046338E+0
-9.691916E-1
-9.691916E-1
-1.046338E+0
-1.123484E+0
-1.046338E+0
-8.920450E-1
-8.148985E-1
-8.148985E-1
-8.920450E-1
-1.046338E+0
-1.200630E+0
-1.200630E+0
-1.200630E+0
-1.123484E+0
-1.123484E+0
-1.200630E+0
-1.123484E+0
-1.046338E+0
-8.920450E-1
-8.148985E-1
-8.920450E-1
-1.046338E+0
-1.046338E+0
-1.046338E+0
-9.691916E-1
-9.691916E-1
-8.920450E-1
-8.920450E-1
-9.691916E-1
-1.046338E+0
-1.123484E+0
-1.123484E+0
-1.046338E+0
-9.691916E-1
-9.691916E-1
-9.691916E-1
-8.920450E-1
-9.691916E-1
-1.046338E+0
-1.123484E+0
-1.200630E+0
-1.123484E+0
-1.046338E+0
-9.691916E-1
-1.046338E+0
-1.123484E+0
-1.046338E+0
-8.920450E-1
-8.148985E-1
-8.920450E-1
-9.691916E-1
-1.046338E+0
-9.691916E-1
-8.920450E-1
-8.148985E-1
-7.377510E-1
-8.148985E-1
-9.691916E-1
-1.046338E+0
-1.046338E+0
-8.920450E-1
-8.920450E-1
-9.691916E-1
-1.046338E+0
-1.046338E+0
-9.691916E-1
-9.691916E-1
-9.691916E-1
-8.920450E-1
-8.148985E-1
-8.148985E-1
-8.920450E-1
-8.920450E-1
-8.920450E-1
-7.377510E-1
-7.377510E-1
-8.920450E-1
-1.123484E+0
-1.123484E+0
-9.691916E-1
-8.920450E-1
-8.148985E-1
-7.377510E-1
-7.377510E-1
-8.148985E-1
-8.920450E-1
-1.046338E+0
-1.123484E+0
-1.123484E+0
-1.046338E+0
-1.046338E+0
-1.046338E+0
-9.691916E-1
-8.920450E-1
-8.148985E-1
-8.920450E-1
-9.691916E-1
-9.691916E-1
-8.920450E-1
-8.920450E-1
-8.920450E-1
-8.148985E-1
-7.377510E-1
-7.377510E-1
-8.148985E-1
-1.046338E+0
-1.277777E+0
-1.200630E+0
-9.691916E-1
-8.148985E-1
-8.148985E-1
-1.046338E+0
-1.200630E+0
-1.200630E+0
-9.691916E-1
-8.920450E-1
-8.148985E-1
-7.377510E-1
-7.377510E-1
-8.148985E-1
-8.920450E-1
-9.691916E-1
-9.691916E-1
-9.691916E-1
-9.691916E-1
-9.691916E-1
-9.691916E-1
-1.046338E+0
-1.046338E+0
-9.691916E-1
-8.148985E-1
-6.606054E-1
-5.063124E-1
-5.063124E-1
-5.834589E-1
-7.377510E-1
-8.148985E-1
-8.920450E-1
-9.691916E-1
-8.920450E-1
-8.148985E-1
-8.148985E-1
-8.148985E-1
-8.920450E-1
-8.920450E-1
-9.691916E-1
-1.046338E+0
-1.123484E+0
-1.123484E+0
-1.046338E+0
-9.691916E-1
-9.691916E-1
-8.148985E-1
-7.377510E-1
-7.377510E-1
-8.148985E-1
-9.691916E-1
-1.046338E+0
-1.046338E+0
-9.691916E-1
-8.148985E-1
-8.148985E-1
-8.920450E-1
-9.691916E-1
-9.691916E-1
-9.691916E-1
-8.920450E-1
-8.920450E-1
-9.691916E-1
-1.046338E+0
-1.123484E+0
-1.046338E+0
-8.920450E-1
-7.377510E-1
-6.606054E-1
-7.377510E-1
-8.148985E-1
-8.920450E-1
-7.377510E-1
-7.377510E-1
-7.377510E-1
-8.148985E-1
-8.148985E-1
-8.148985E-1
-8.148985E-1
-8.148985E-1
-8.920450E-1
-1.046338E+0
-1.046338E+0
-9.691916E-1
-8.920450E-1
-9.691916E-1
-1.046338E+0
-9.691916E-1
-8.148985E-1
-7.377510E-1
-7.377510E-1
-8.148985E-1
-7.377510E-1
-7.377510E-1
-7.377510E-1
-8.148985E-1
-8.148985E-1
-7.377510E-1
-8.148985E-1
-9.691916E-1
-1.046338E+0
-1.123484E+0
-1.046338E+0
-9.691916E-1
-9.691916E-1
-8.920450E-1
-7.377510E-1
-6.606054E-1
-7.377510E-1
-8.148985E-1
-8.920450E-1
-8.920450E-1
-8.920450E-1
-8.920450E-1
-8.920450E-1
-8.920450E-1
-8.148985E-1
-7.377510E-1
-8.148985E-1
-8.148985E-1
-7.377510E-1
-6.606054E-1
-7.377510E-1
-8.148985E-1
-8.920450E-1
-9.691916E-1
-1.046338E+0
-1.046338E+0
-9.691916E-1
-9.691916E-1
-9.691916E-1
-8.920450E-1
-7.377510E-1
-8.148985E-1
-9.691916E-1
-1.200630E+0
-1.200630E+0
-1.200630E+0
-1.200630E+0
-1.200630E+0
-1.123484E+0
-1.046338E+0
-1.046338E+0
-1.123484E+0
-1.123484E+0
-1.046338E+0
-9.691916E-1
-8.920450E-1
-9.691916E-1
-1.046338E+0
-1.123484E+0
-9.691916E-1
-8.920450E-1
-8.920450E-1
-9.691916E-1
-8.920450E-1
-8.148985E-1
-8.148985E-1
-9.691916E-1
-1.046338E+0
-1.046338E+0
-1.046338E+0
-1.046338E+0
-1.123484E+0
-1.123484E+0
-1.200630E+0
-1.277777E+0
-1.277777E+0
-1.200630E+0
-1.200630E+0
-1.277777E+0
-1.277777E+0
-1.123484E+0
-9.691916E-1
-8.920450E-1
-8.920450E-1
-9.691916E-1
-1.046338E+0
-1.046338E+0
-1.046338E+0
-9.691916E-1
-9.691916E-1
-1.123484E+0
-1.200630E+0
-1.200630E+0
-1.046338E+0
-9.691916E-1
-1.046338E+0
-1.046338E+0
-1.046338E+0
-1.046338E+0
-1.046338E+0
-1.046338E+0
-1.046338E+0
-9.691916E-1
-9.691916E-1
-1.046338E+0
-1.277777E+0
-1.277777E+0
-1.123484E+0
-1.046338E+0
-9.691916E-1
-9.691916E-1
-9.691916E-1
-1.123484E+0
-1.277777E+0
-1.509216E+0
-1.432069E+0
-1.200630E+0
-1.046338E+0
-1.046338E+0
-1.200630E+0
-1.277777E+0
-1.200630E+0
-1.046338E+0
-9.691916E-1
-1.046338E+0
-1.123484E+0
-1.200630E+0
-1.200630E+0
-1.200630E+0
-1.200630E+0
-1.123484E+0
-1.046338E+0
-9.691916E-1
-1.046338E+0
-1.123484E+0
-1.123484E+0
-1.046338E+0
-1.046338E+0
-1.046338E+0
-1.046338E+0
-9.691916E-1
-8.920450E-1
-9.691916E-1
-1.123484E+0
-1.200630E+0
-1.046338E+0
-8.920450E-1
-8.148985E-1
-9.691916E-1
-1.123484E+0
-1.200630E+0
-1.123484E+0
-1.123484E+0
-1.046338E+0
-9.691916E-1
-9.691916E-1
-1.046338E+0
-1.123484E+0
-1.123484E+0
-1.046338E+0
-1.046338E+0
-9.691916E-1
-9.691916E-1
-9.691916E-1
-1.046338E+0
-1.046338E+0
-1.046338E+0
-1.046338E+0
-9.691916E-1
-1.046338E+0
-1.123484E+0
-1.200630E+0
-1.200630E+0
-1.123484E+0
-1.046338E+0
-1.046338E+0
-1.046338E+0
-9.691916E-1
-9.691916E-1
-9.691916E-1
-9.691916E-1
-1.046338E+0
-1.046338E+0
-1.046338E+0
-1.123484E+0
-1.200630E+0
-1.200630E+0
-1.200630E+0
-1.046338E+0
-8.920450E-1
-8.148985E-1
-7.377510E-1
-7.377510E-1
-7.377510E-1
-8.148985E-1
-8.920450E-1
-8.920450E-1
-8.920450E-1
-8.920450E-1
-9.691916E-1
-9.691916E-1
-1.046338E+0
-1.046338E+0
-9.691916E-1
-8.920450E-1
-8.920450E-1
-9.691916E-1
-1.046338E+0
-1.200630E+0
-1.277777E+0
-1.123484E+0
-1.123484E+0
-1.200630E+0
-1.277777E+0
-1.277777E+0
-1.123484E+0
-9.691916E-1
-8.920450E-1
-1.123484E+0
-1.200630E+0
-1.123484E+0
-9.691916E-1
-9.691916E-1
-9.691916E-1
-1.046338E+0
-1.123484E+0
-1.046338E+0
-9.691916E-1
-9.691916E-1
-1.046338E+0
-1.046338E+0
-1.046338E+0
-8.920450E-1
-8.920450E-1
-8.920450E-1
-8.920450E-1
-8.920450E-1
-8.920450E-1
-8.920450E-1
-8.148985E-1
-8.920450E-1
-9.691916E-1
-1.123484E+0
-1.123484E+0
-1.123484E+0
-1.123484E+0
-1.123484E+0
-1.123484E+0
-1.123484E+0
-1.046338E+0
-9.691916E-1
-9.691916E-1
-1.123484E+0
-1.123484E+0
-1.046338E+0
-9.691916E-1
-9.691916E-1
-1.046338E+0
-1.123484E+0
-1.123484E+0
-1.200630E+0
-1.200630E+0
-1.046338E+0
-1.046338E+0
-1.046338E+0
-1.200630E+0
-1.200630E+0
-1.123484E+0
-9.691916E-1
-9.691916E-1
-8.920450E-1
-8.148985E-1
-8.148985E-1
-7.377510E-1
-7.377510E-1
-8.920450E-1
-9.691916E-1
-1.046338E+0
-8.920450E-1
-7.377510E-1
-8.148985E-1
-8.148985E-1
-8.920450E-1
-8.920450E-1
-8.920450E-1
-8.920450E-1
-8.148985E-1
-8.920450E-1
-9.691916E-1
-9.691916E-1
-8.920450E-1
-7.377510E-1
-5.834589E-1
-5.834589E-1
-7.377510E-1
-9.691916E-1
-1.046338E+0
-8.920450E-1
-7.377510E-1
-6.606054E-1
-7.377510E-1
-7.377510E-1
-7.377510E-1
-8.148985E-1
-1.046338E+0
-1.200630E+0
-1.123484E+0
-9.691916E-1
-8.148985E-1
-8.148985E-1
-1.046338E+0
-1.200630E+0
-1.123484E+0
-1.046338E+0
-1.046338E+0
-1.046338E+0
-1.123484E+0
-1.046338E+0
-8.920450E-1
-7.377510E-1
-6.606054E-1
-7.377510E-1
-8.920450E-1
-1.046338E+0
-9.691916E-1
-8.920450E-1
-8.920450E-1
-9.691916E-1
-1.046338E+0
-9.691916E-1
-8.148985E-1
-8.920450E-1
-9.691916E-1
-9.691916E-1
-9.691916E-1
-9.691916E-1
-9.691916E-1
-8.920450E-1
-9.691916E-1
-9.691916E-1
-1.046338E+0
-1.123484E+0
-1.123484E+0
-1.046338E+0
-8.920450E-1
-8.148985E-1
-8.920450E-1
-1.046338E+0
-1.123484E+0
-1.046338E+0
-9.691916E-1
-9.691916E-1
-1.123484E+0
-1.046338E+0
-8.920450E-1
-7.377510E-1
-8.148985E-1
-9.691916E-1
-1.046338E+0
-1.046338E+0
-9.691916E-1
-9.691916E-1
-1.046338E+0
-1.046338E+0
-1.046338E+0
-1.046338E+0
-1.046338E+0
-1.123484E+0
-1.123484E+0
-9.691916E-1
-8.920450E-1
-9.691916E-1
-1.123484E+0
-1.200630E+0
-9.691916E-1
-8.148985E-1
-8.920450E-1
-1.046338E+0
-1.046338E+0
-9.691916E-1
-8.920450E-1
-8.920450E-1
-1.046338E+0
-1.123484E+0
-1.123484E+0
-9.691916E-1
-8.920450E-1
-8.920450E-1
-8.920450E-1
-8.920450E-1
-8.920450E-1
-8.920450E-1
-8.920450E-1
-8.920450E-1
-8.148985E-1
-8.920450E-1
-8.920450E-1
-8.148985E-1
-8.148985E-1
-8.920450E-1
-1.046338E+0
-1.046338E+0
-1.046338E+0
-1.046338E+0
-1.046338E+0
-9.691916E-1
-8.920450E-1
-8.920450E-1
-9.691916E-1
-9.691916E-1
-9.691916E-1
-8.920450E-1
-8.920450E-1
-9.691916E-1
-1.046338E+0
-1.046338E+0
-9.691916E-1
-1.046338E+0
-9.691916E-1
-9.691916E-1
-8.148985E-1
-7.377510E-1
-7.377510E-1
-8.920450E-1
-9.691916E-1
-9.691916E-1
-9.691916E-1
-1.046338E+0
-1.046338E+0
-1.046338E+0
-1.046338E+0
-1.046338E+0
-1.123484E+0
-1.123484E+0
-1.123484E+0
-1.046338E+0
-9.691916E-1
-9.691916E-1
-1.046338E+0
-1.046338E+0
-1.046338E+0
-1.046338E+0
-1.046338E+0
-9.691916E-1
-9.691916E-1
-9.691916E-1
-1.046338E+0
-1.046338E+0
-9.691916E-1
-1.046338E+0
-1.123484E+0
-1.123484E+0
-1.123484E+0
-1.200630E+0
-1.277777E+0
-1.277777E+0
-1.200630E+0
-1.123484E+0
-1.046338E+0
-9.691916E-1
-1.046338E+0
-1.123484E+0
-1.123484E+0
-1.123484E+0
-1.123484E+0
-1.200630E+0
-1.354923E+0
-1.354923E+0
-1.200630E+0
-1.046338E+0
-8.920450E-1
-9.691916E-1
-1.046338E+0
-1.123484E+0
-1.123484E+0
-1.123484E+0
-1.046338E+0
-9.691916E-1
-1.123484E+0
-1.200630E+0
-1.200630E+0
-1.123484E+0
-9.691916E-1
-8.148985E-1
-8.920450E-1
-1.046338E+0
-1.123484E+0
-1.046338E+0
-1.046338E+0
-1.046338E+0
-1.046338E+0
-1.123484E+0
-1.123484E+0
-1.123484E+0
-1.046338E+0
-9.691916E-1
-9.691916E-1
-1.046338E+0
-1.123484E+0
-1.123484E+0
-1.046338E+0
-1.046338E+0
-9.691916E-1
-8.920450E-1
-8.920450E-1
-8.920450E-1
-9.691916E-1
-9.691916E-1
-8.920450E-1
-8.920450E-1
-8.920450E-1
-8.920450E-1
-8.920450E-1
-9.691916E-1
-1.046338E+0
-1.200630E+0
-1.200630E+0
-1.123484E+0
-1.046338E+0
-9.691916E-1
-8.920450E-1
-9.691916E-1
-9.691916E-1
-8.920450E-1
-8.148985E-1
-8.920450E-1
-1.046338E+0
-1.123484E+0
-1.200630E+0
-1.123484E+0
-1.046338E+0
-1.046338E+0
-1.123484E+0
-1.277777E+0
-1.277777E+0
-1.123484E+0
-9.691916E-1
-8.920450E-1
-8.920450E-1
-8.920450E-1
-8.920450E-1
-8.148985E-1
-7.377510E-1
-8.920450E-1
-1.046338E+0
-1.123484E+0
-1.046338E+0
-1.046338E+0
-9.691916E-1
-8.920450E-1
-8.920450E-1
-9.691916E-1
-1.046338E+0
-1.046338E+0
-9.691916E-1
-9.691916E-1
-1.046338E+0
-1.123484E+0
-1.123484E+0
-1.123484E+0
-1.046338E+0
-1.046338E+0
-1.046338E+0
-1.046338E+0
-1.046338E+0
-1.123484E+0
-1.277777E+0
-1.354923E+0
-1.277777E+0
-1.200630E+0
-1.277777E+0
-1.200630E+0
-1.046338E+0
-8.148985E-1
-8.920450E-1
-1.046338E+0
-1.123484E+0
-1.123484E+0
-1.123484E+0
-1.200630E+0
-1.277777E+0
-1.277777E+0
-1.200630E+0
-1.123484E+0
-1.123484E+0
-1.046338E+0
-9.691916E-1
-8.920450E-1
-8.920450E-1
-1.046338E+0
-1.046338E+0
-1.123484E+0
-1.123484E+0
-1.200630E+0
-1.123484E+0
-1.046338E+0
-8.920450E-1
-9.691916E-1
-1.123484E+0
-1.200630E+0
-1.123484E+0
-1.046338E+0
-9.691916E-1
-1.046338E+0
-1.123484E+0
-1.123484E+0
-1.046338E+0
-1.046338E+0
-9.691916E-1
-9.691916E-1
-8.920450E-1
-8.920450E-1
-8.920450E-1
-8.920450E-1
-9.691916E-1
-1.046338E+0
-9.691916E-1
-9.691916E-1
-1.046338E+0
-1.046338E+0
-1.046338E+0
-9.691916E-1
-9.691916E-1
-9.691916E-1
-1.046338E+0
-1.046338E+0
-1.123484E+0
-1.123484E+0
-1.046338E+0
-8.920450E-1
-8.920450E-1
-9.691916E-1
-1.123484E+0
-1.200630E+0
-1.046338E+0
-9.691916E-1
-1.046338E+0
-1.200630E+0
-1.277777E+0
-1.123484E+0
-8.920450E-1
-8.148985E-1
-9.691916E-1
-1.046338E+0
-9.691916E-1
-9.691916E-1
-9.691916E-1
-1.046338E+0
-1.123484E+0
-1.123484E+0
-1.046338E+0
-9.691916E-1
-1.046338E+0
-1.123484E+0
-1.123484E+0
-1.123484E+0
-1.046338E+0
-1.046338E+0
-1.046338E+0
-1.200630E+0
-1.277777E+0
-1.277777E+0
-1.123484E+0
-1.046338E+0
-9.691916E-1
-8.920450E-1
-8.920450E-1
-8.920450E-1
-1.046338E+0
-1.200630E+0
-1.200630E+0
-1.123484E+0
-1.046338E+0
-1.123484E+0
-1.277777E+0
-1.200630E+0
-1.123484E+0
-1.046338E+0
-1.123484E+0
-1.200630E+0
-1.200630E+0
-1.123484E+0
-1.123484E+0
-1.200630E+0
-1.277777E+0
-1.277777E+0
-1.200630E+0
-1.123484E+0
-1.046338E+0
-9.691916E-1
-9.691916E-1
-1.046338E+0
-1.046338E+0
-9.691916E-1
-8.920450E-1
-9.691916E-1
-1.046338E+0
-9.691916E-1
-9.691916E-1
-1.046338E+0
-1.123484E+0
-1.046338E+0
-8.148985E-1
-8.148985E-1
-9.691916E-1
-1.046338E+0
-9.691916E-1
-8.920450E-1
-8.920450E-1
-1.046338E+0
-1.123484E+0
-1.200630E+0
-1.277777E+0
-1.277777E+0
-1.200630E+0
-1.046338E+0
-1.046338E+0
-1.046338E+0
-1.046338E+0
-1.123484E+0
-1.123484E+0
-1.046338E+0
-9.691916E-1
-9.691916E-1
-1.046338E+0
-1.277777E+0
-1.277777E+0
-1.046338E+0
-8.148985E-1
-8.148985E-1
-9.691916E-1
-1.123484E+0
-1.200630E+0
-1.123484E+0
-1.123484E+0
-1.123484E+0
-1.046338E+0
-9.691916E-1
-1.123484E+0
-1.277777E+0
-1.354923E+0
-1.277777E+0
-1.123484E+0
-1.046338E+0
-9.691916E-1
-9.691916E-1
-1.046338E+0
-1.200630E+0
-1.277777E+0
-1.200630E+0
-1.200630E+0
-1.200630E+0
-1.200630E+0
-1.200630E+0
-1.123484E+0
-1.123484E+0
-1.200630E+0
-1.200630E+0
-1.200630E+0
-1.123484E+0
-1.123484E+0
-1.200630E+0
-1.277777E+0
-1.354923E+0
-1.432069E+0
-1.432069E+0
-1.200630E+0
-1.046338E+0
-9.691916E-1
-1.123484E+0
-1.277777E+0
-1.277777E+0
-1.123484E+0
-9.691916E-1
-1.046338E+0
-1.046338E+0
-1.046338E+0
-8.920450E-1
-8.920450E-1
-9.691916E-1
-1.123484E+0
-1.046338E+0
-8.920450E-1
-8.920450E-1
-9.691916E-1
-1.123484E+0
-1.200630E+0
-1.123484E+0
-1.046338E+0
-9.691916E-1
-1.046338E+0
-1.123484E+0
-1.277777E+0
-1.277777E+0
-1.277777E+0
-1.277777E+0
-1.200630E+0
-1.123484E+0
-1.123484E+0
-1.123484E+0
-1.046338E+0
-1.046338E+0
-1.123484E+0
-1.200630E+0
-1.200630E+0
-1.046338E+0
-9.691916E-1
-1.046338E+0
-1.123484E+0
-1.123484E+0
-1.046338E+0
-1.123484E+0
-1.200630E+0
-1.123484E+0
-1.046338E+0
-9.691916E-1
-9.691916E-1
-1.046338E+0
-1.046338E+0
-1.046338E+0
-1.046338E+0
-1.046338E+0
-1.046338E+0
-9.691916E-1
-1.046338E+0
-1.123484E+0
-1.123484E+0
-1.123484E+0
-1.123484E+0
-1.046338E+0
-9.691916E-1
-8.920450E-1
-9.691916E-1
-1.123484E+0
-1.277777E+0
-1.354923E+0
-1.354923E+0
-1.354923E+0
-1.277777E+0
-1.123484E+0
-9.691916E-1
-8.920450E-1
-1.046338E+0
-1.200630E+0
-1.123484E+0
-9.691916E-1
-8.920450E-1
-1.046338E+0
-1.200630E+0
-1.354923E+0
-1.200630E+0
-1.123484E+0
-1.123484E+0
-1.277777E+0
-1.432069E+0
-1.432069E+0
-1.277777E+0
-1.123484E+0
-1.200630E+0
-1.277777E+0
-1.277777E+0
-1.200630E+0
-1.200630E+0
-1.123484E+0
-1.046338E+0
-9.691916E-1
-9.691916E-1
-1.046338E+0
-1.046338E+0
-1.046338E+0
-1.046338E+0
-1.046338E+0
-1.123484E+0
-1.123484E+0
-1.046338E+0
-9.691916E-1
-1.046338E+0
-1.123484E+0
-1.123484E+0
-1.200630E+0
-1.200630E+0
-1.123484E+0
-1.046338E+0
-1.046338E+0
-1.123484E+0
-1.200630E+0
-1.123484E+0
-1.046338E+0
-1.046338E+0
-1.046338E+0
-1.123484E+0
-1.123484E+0
-1.046338E+0
-9.691916E-1
-8.920450E-1
-9.691916E-1
-1.046338E+0
-1.200630E+0
-1.200630E+0
-1.200630E+0
-1.200630E+0
-1.277777E+0
-1.277777E+0
-1.277777E+0
-1.200630E+0
-1.123484E+0
-1.046338E+0
-9.691916E-1
-9.691916E-1
-9.691916E-1
-1.123484E+0
-1.123484E+0
-1.046338E+0
-1.046338E+0
-1.200630E+0
-1.354923E+0
-1.432069E+0
-1.277777E+0
-1.123484E+0
-1.123484E+0
-1.277777E+0
-1.200630E+0
-1.046338E+0
-9.691916E-1
-1.046338E+0
-1.200630E+0
-1.277777E+0
-1.277777E+0
-1.200630E+0
-1.200630E+0
-1.200630E+0
-1.123484E+0
-1.123484E+0
-1.123484E+0
-1.123484E+0
-1.046338E+0
-1.046338E+0
-1.123484E+0
-1.200630E+0
-1.200630E+0
-1.046338E+0
-1.046338E+0
-1.123484E+0
-1.200630E+0
-1.200630E+0
-1.200630E+0
-1.200630E+0
-1.277777E+0
-1.354923E+0
-1.354923E+0
-1.277777E+0
-1.200630E+0
-1.200630E+0
-1.277777E+0
-1.277777E+0
-1.277777E+0
-1.200630E+0
-1.123484E+0
-1.123484E+0
-1.200630E+0
-1.123484E+0
-1.123484E+0
-1.123484E+0
-1.200630E+0
-1.277777E+0
-1.200630E+0
-1.046338E+0
-8.920450E-1
-8.148985E-1
-8.148985E-1
-9.691916E-1
-1.123484E+0
-1.277777E+0
-1.354923E+0
-1.354923E+0
-1.200630E+0
-1.123484E+0
-1.123484E+0
-1.200630E+0
-1.277777E+0
-1.200630E+0
-1.046338E+0
-1.046338E+0
-1.200630E+0
-1.277777E+0
-1.277777E+0
-1.200630E+0
-1.200630E+0
-1.200630E+0
-1.277777E+0
-1.354923E+0
-1.354923E+0
-1.277777E+0
-1.200630E+0
-1.277777E+0
-1.354923E+0
-1.354923E+0
-1.354923E+0
-1.354923E+0
-1.354923E+0
-1.354923E+0
-1.354923E+0
-1.354923E+0
-1.354923E+0
-1.432069E+0
-1.432069E+0
-1.354923E+0
-1.277777E+0
-1.432069E+0
-1.509216E+0
-1.586362E+0
-1.354923E+0
-1.123484E+0
-1.046338E+0
-1.200630E+0
-1.277777E+0
-1.354923E+0
-1.354923E+0
-1.354923E+0
-1.277777E+0
-1.354923E+0
-1.432069E+0
-1.509216E+0
-1.509216E+0
-1.432069E+0
-1.277777E+0
-1.200630E+0
-1.200630E+0
-1.200630E+0
-1.354923E+0
-1.354923E+0
-1.354923E+0
-1.354923E+0
-1.354923E+0
-1.354923E+0
-1.277777E+0
-1.277777E+0
-1.277777E+0
-1.277777E+0
-1.200630E+0
-1.123484E+0
-1.200630E+0
-1.277777E+0
-1.200630E+0
-1.123484E+0
-1.123484E+0
-1.046338E+0
-1.046338E+0
-1.123484E+0
-1.123484E+0
-1.200630E+0
-1.200630E+0
-1.123484E+0
-9.691916E-1
-1.046338E+0
-1.123484E+0
-1.277777E+0
-1.277777E+0
-1.200630E+0
-1.123484E+0
-1.200630E+0
-1.354923E+0
-1.354923E+0
-1.200630E+0
-1.046338E+0
-1.046338E+0
-1.200630E+0
-1.200630E+0
-1.123484E+0
-9.691916E-1
-9.691916E-1
-1.200630E+0
-1.354923E+0
-1.354923E+0
-1.277777E+0
-1.200630E+0
-1.277777E+0
-1.277777E+0
-1.277777E+0
-1.277777E+0
-1.354923E+0
-1.354923E+0
-1.432069E+0
-1.354923E+0
-1.277777E+0
-1.200630E+0
-1.046338E+0
-8.148985E-1
-8.148985E-1
-1.046338E+0
-1.277777E+0
-1.277777E+0
-1.046338E+0
-9.691916E-1
-1.046338E+0
-1.200630E+0
-1.277777E+0
-1.277777E+0
-1.200630E+0
-1.123484E+0
-1.123484E+0
-1.200630E+0
-1.277777E+0
-1.200630E+0
-1.277777E+0
-1.432069E+0
-1.586362E+0
-1.586362E+0
-1.509216E+0
-1.354923E+0
-1.277777E+0
-1.277777E+0
-1.277777E+0
-1.354923E+0
-1.354923E+0
-1.432069E+0
-1.509216E+0
-1.432069E+0
-1.277777E+0
-1.277777E+0
-1.354923E+0
-1.432069E+0
-1.509216E+0
-1.509216E+0
-1.432069E+0
-1.354923E+0
-1.354923E+0
-1.432069E+0
-1.432069E+0
-1.354923E+0
-1.354923E+0
-1.432069E+0
-1.509216E+0
-1.432069E+0
-1.354923E+0
-1.277777E+0
-1.277777E+0
-1.277777E+0
-1.354923E+0
-1.354923E+0
-1.354923E+0
-1.432069E+0
-1.509216E+0
-1.586362E+0
-1.586362E+0
-1.586362E+0
-1.586362E+0
-1.509216E+0
-1.432069E+0
-1.354923E+0
-1.354923E+0
-1.354923E+0
-1.277777E+0
-1.277777E+0
-1.277777E+0
-1.277777E+0
-1.354923E+0
-1.432069E+0
-1.432069E+0
-1.432069E+0
-1.354923E+0
-1.277777E+0
-1.354923E+0
-1.354923E+0
-1.354923E+0
-1.354923E+0
-1.277777E+0
-1.200630E+0
-1.277777E+0
-1.354923E+0
-1.354923E+0
-1.354923E+0
-1.432069E+0
-1.509216E+0
-1.432069E+0
-1.354923E+0
-1.277777E+0
-1.200630E+0
-1.123484E+0
-1.200630E+0
-1.200630E+0
-1.200630E+0
-1.200630E+0
-1.200630E+0
-1.123484E+0
-1.046338E+0
-1.046338E+0
-1.200630E+0
-1.354923E+0
-1.432069E+0
-1.432069E+0
-1.432069E+0
-1.432069E+0
-1.354923E+0
-1.277777E+0
-1.277777E+0
-1.509216E+0
-1.586362E+0
-1.509216E+0
-1.354923E+0
-1.354923E+0
-1.432069E+0
-1.432069E+0
-1.354923E+0
-1.432069E+0
-1.432069E+0
-1.509216E+0
-1.432069E+0
-1.432069E+0
-1.432069E+0
-1.432069E+0
-1.432069E+0
-1.432069E+0
-1.432069E+0
-1.354923E+0
-1.200630E+0
-1.123484E+0
-1.200630E+0
-1.432069E+0
-1.586362E+0
-1.663509E+0
-1.586362E+0
-1.509216E+0
-1.509216E+0
-1.509216E+0
-1.432069E+0
-1.354923E+0
-1.354923E+0
-1.432069E+0
-1.432069E+0
-1.277777E+0
-1.277777E+0
-1.277777E+0
-1.354923E+0
-1.432069E+0
-1.432069E+0
-1.432069E+0
-1.354923E+0
-1.277777E+0
-1.200630E+0
-1.277777E+0
-1.354923E+0
-1.354923E+0
-1.277777E+0
-1.277777E+0
-1.354923E+0
-1.509216E+0
-1.586362E+0
-1.432069E+0
-1.277777E+0
-1.277777E+0
-1.354923E+0
-1.432069E+0
-1.432069E+0
-1.354923E+0
-1.277777E+0
-1.200630E+0
-1.277777E+0
-1.200630E+0
-1.200630E+0
-1.277777E+0
-1.277777E+0
-1.277777E+0
-1.277777E+0
-1.277777E+0
-1.200630E+0
-1.200630E+0
-1.046338E+0
-9.691916E-1
-1.046338E+0
-1.200630E+0
-1.354923E+0
-1.277777E+0
-1.123484E+0
-1.046338E+0
-1.200630E+0
-1.432069E+0
-1.586362E+0
-1.509216E+0
-1.354923E+0
-1.277777E+0
-1.277777E+0
-1.277777E+0
-1.200630E+0
-1.200630E+0
-1.277777E+0
-1.354923E+0
-1.432069E+0
-1.432069E+0
-1.432069E+0
-1.432069E+0
-1.432069E+0
-1.509216E+0
-1.432069E+0
-1.277777E+0
-1.200630E+0
-1.277777E+0
-1.354923E+0
-1.354923E+0
-1.277777E+0
-1.277777E+0
-1.354923E+0
-1.432069E+0
-1.432069E+0
-1.277777E+0
-1.123484E+0
-1.200630E+0
-1.277777E+0
-1.432069E+0
-1.432069E+0
-1.354923E+0
-1.200630E+0
-1.123484E+0
-1.123484E+0
-1.123484E+0
-1.200630E+0
-1.200630E+0
-1.123484E+0
-1.123484E+0
-1.277777E+0
-1.354923E+0
-1.354923E+0
-1.277777E+0
-1.200630E+0
-1.354923E+0
-1.432069E+0
-1.354923E+0
-1.354923E+0
-1.354923E+0
-1.354923E+0
-1.432069E+0
-1.432069E+0
-1.432069E+0
-1.432069E+0
-1.354923E+0
-1.354923E+0
-1.277777E+0
-1.354923E+0
-1.432069E+0
-1.509216E+0
-1.432069E+0
-1.354923E+0
-1.200630E+0
-1.123484E+0
-1.123484E+0
-1.200630E+0
-1.354923E+0
-1.432069E+0
-1.432069E+0
-1.354923E+0
-1.354923E+0
-1.354923E+0
-1.354923E+0
-1.354923E+0
-1.354923E+0
-1.432069E+0
-1.354923E+0
-1.277777E+0
-1.200630E+0
-1.277777E+0
-1.277777E+0
-1.277777E+0
-1.277777E+0
-1.277777E+0
-1.277777E+0
-1.354923E+0
-1.432069E+0
-1.432069E+0
-1.354923E+0
-1.354923E+0
-1.432069E+0
-1.432069E+0
-1.432069E+0
-1.354923E+0
-1.354923E+0
-1.354923E+0
-1.432069E+0
-1.432069E+0
-1.432069E+0
-1.432069E+0
-1.432069E+0
-1.354923E+0
-1.354923E+0
-1.432069E+0
-1.509216E+0
-1.354923E+0
-1.123484E+0
-1.046338E+0
-1.123484E+0
-1.277777E+0
-1.509216E+0
-1.586362E+0
-1.586362E+0
-1.509216E+0
-1.354923E+0
-1.200630E+0
-1.200630E+0
-1.277777E+0
-1.354923E+0
-1.432069E+0
-1.432069E+0
-1.432069E+0
-1.354923E+0
-1.277777E+0
-1.277777E+0
-1.200630E+0
-1.277777E+0
-1.200630E+0
-1.200630E+0
-1.200630E+0
-1.354923E+0
-1.432069E+0
-1.354923E+0
-1.277777E+0
-1.200630E+0
-1.200630E+0
-1.200630E+0
-1.200630E+0
-1.200630E+0
-1.277777E+0
-1.277777E+0
-1.277777E+0
-1.277777E+0
-1.277777E+0
-1.277777E+0
-1.200630E+0
-1.200630E+0
-1.277777E+0
-1.432069E+0
-1.432069E+0
-1.354923E+0
-1.200630E+0
-1.200630E+0
-1.200630E+0
-1.200630E+0
-1.277777E+0
-1.354923E+0
-1.354923E+0
-1.354923E+0
-1.354923E+0
-1.354923E+0
-1.432069E+0
-1.354923E+0
-1.200630E+0
-1.123484E+0
-1.046338E+0
-1.123484E+0
-1.200630E+0
-1.277777E+0
-1.354923E+0
-1.277777E+0
-1.200630E+0
-1.200630E+0
-1.200630E+0
-1.277777E+0
-1.277777E+0
-1.277777E+0
-1.354923E+0
-1.432069E+0
-1.509216E+0
-1.432069E+0
-1.354923E+0
-1.277777E+0
-1.354923E+0
-1.354923E+0
-1.277777E+0
-1.123484E+0
-1.123484E+0
-1.123484E+0
-1.123484E+0
-1.123484E+0
-1.046338E+0
-1.046338E+0
-1.123484E+0
-1.200630E+0
-1.277777E+0
-1.354923E+0
-1.432069E+0
-1.432069E+0
-1.354923E+0
-1.200630E+0
-1.123484E+0
-1.123484E+0
-1.354923E+0
-1.509216E+0
-1.586362E+0
-1.432069E+0
-1.354923E+0
-1.432069E+0
-1.432069E+0
-1.354923E+0
-1.277777E+0
-1.277777E+0
-1.354923E+0
-1.354923E+0
-1.277777E+0
-1.123484E+0
-1.123484E+0
-1.277777E+0
-1.354923E+0
-1.277777E+0
-1.123484E+0
-1.200630E+0
-1.277777E+0
-1.354923E+0
-1.432069E+0
-1.432069E+0
-1.354923E+0
-1.277777E+0
-1.123484E+0
-1.200630E+0
-1.354923E+0
-1.509216E+0
-1.509216E+0
-1.354923E+0
-1.200630E+0
-1.354923E+0
-1.509216E+0
-1.586362E+0
-1.663509E+0
-1.586362E+0
-1.586362E+0
-1.509216E+0
-1.509216E+0
-1.509216E+0
-1.432069E+0
-1.432069E+0
-1.354923E+0
-1.277777E+0
-1.277777E+0
-1.200630E+0
-1.200630E+0
-1.200630E+0
-1.354923E+0
-1.432069E+0
-1.432069E+0
-1.354923E+0
-1.354923E+0
-1.432069E+0
-1.432069E+0
-1.432069E+0
-1.354923E+0
-1.509216E+0
-1.586362E+0
-1.509216E+0
-1.277777E+0
-1.277777E+0
-1.509216E+0
-1.663509E+0
-1.586362E+0
-1.354923E+0
-1.277777E+0
-1.509216E+0
-1.663509E+0
-1.586362E+0
-1.354923E+0
-1.277777E+0
-1.277777E+0
-1.432069E+0
-1.509216E+0
-1.509216E+0
-1.432069E+0
-1.509216E+0
-1.586362E+0
-1.586362E+0
-1.432069E+0
-1.354923E+0
-1.277777E+0
-1.277777E+0
-1.432069E+0
-1.509216E+0
-1.586362E+0
-1.586362E+0
-1.509216E+0
-1.509216E+0
-1.432069E+0
-1.432069E+0
-1.509216E+0
-1.586362E+0
-1.663509E+0
-1.663509E+0
-1.586362E+0
-1.586362E+0
-1.509216E+0
-1.432069E+0
-1.354923E+0
-1.277777E+0
-1.354923E+0
-1.432069E+0
-1.432069E+0
-1.354923E+0
-1.200630E+0
-1.200630E+0
-1.354923E+0
-1.432069E+0
-1.432069E+0
-1.277777E+0
-1.277777E+0
-1.200630E+0
-1.200630E+0
-1.200630E+0
-1.200630E+0
-1.277777E+0
-1.432069E+0
-1.432069E+0
-1.277777E+0
-1.277777E+0
-1.354923E+0
-1.432069E+0
-1.354923E+0
-1.200630E+0
-1.123484E+0
-1.200630E+0
-1.354923E+0
-1.432069E+0
-1.432069E+0
-1.354923E+0
-1.354923E+0
-1.354923E+0
-1.509216E+0
-1.509216E+0
-1.432069E+0
-1.354923E+0
-1.277777E+0
-1.123484E+0
-1.200630E+0
-1.277777E+0
-1.354923E+0
-1.354923E+0
-1.277777E+0
-1.200630E+0
-1.277777E+0
-1.354923E+0
-1.277777E+0
-1.200630E+0
-1.200630E+0
-1.200630E+0
-1.200630E+0
-1.123484E+0
-9.691916E-1
-9.691916E-1
-1.123484E+0
-1.432069E+0
-1.509216E+0
-1.432069E+0
-1.200630E+0
-1.123484E+0
-1.123484E+0
-1.200630E+0
-1.277777E+0
-1.200630E+0
-1.200630E+0
-1.354923E+0
-1.432069E+0
-1.354923E+0
-1.200630E+0
-1.200630E+0
-1.354923E+0
-1.432069E+0
-1.432069E+0
-1.354923E+0
-1.432069E+0
-1.432069E+0
-1.509216E+0
-1.509216E+0
-1.509216E+0
-1.509216E+0
-1.509216E+0
-1.432069E+0
-1.354923E+0
-1.277777E+0
-1.354923E+0
-1.432069E+0
-1.432069E+0
-1.432069E+0
-1.354923E+0
-1.354923E+0
-1.354923E+0
-1.354923E+0
-1.354923E+0
-1.432069E+0
-1.509216E+0
-1.509216E+0
-1.509216E+0
-1.509216E+0
-1.509216E+0
-1.432069E+0
-1.354923E+0
-1.354923E+0
-1.354923E+0
-1.354923E+0
-1.277777E+0
-1.200630E+0
-1.200630E+0
-1.354923E+0
-1.354923E+0
-1.354923E+0
-1.354923E+0
-1.509216E+0
-1.586362E+0
-1.586362E+0
-1.432069E+0
-1.354923E+0
-1.432069E+0
-1.432069E+0
-1.509216E+0
-1.509216E+0
-1.586362E+0
-1.509216E+0
-1.354923E+0
-1.277777E+0
-1.354923E+0
-1.509216E+0
-1.509216E+0
-1.432069E+0
-1.354923E+0
-1.354923E+0
-1.354923E+0
-1.432069E+0
-1.509216E+0
-1.509216E+0
-1.432069E+0
-1.354923E+0
-1.277777E+0
-1.277777E+0
-1.277777E+0
-1.277777E+0
-1.277777E+0
-1.200630E+0
-1.123484E+0
-1.200630E+0
-1.354923E+0
-1.509216E+0
-1.509216E+0
-1.432069E+0
-1.509216E+0
-1.586362E+0
-1.509216E+0
-1.354923E+0
-1.277777E+0
-1.277777E+0
-1.354923E+0
-1.354923E+0
-1.432069E+0
-1.432069E+0
-1.509216E+0
-1.586362E+0
-1.586362E+0
-1.586362E+0
-1.586362E+0
-1.586362E+0
-1.586362E+0
-1.586362E+0
-1.509216E+0
-1.586362E+0
-1.663509E+0
-1.663509E+0
-1.586362E+0
-1.586362E+0
-1.586362E+0
-1.663509E+0
-1.663509E+0
-1.663509E+0
-1.586362E+0
-1.509216E+0
-1.277777E+0
-1.277777E+0
-1.432069E+0
-1.586362E+0
-1.663509E+0
-1.586362E+0
-1.432069E+0
-1.509216E+0
-1.586362E+0
-1.663509E+0
-1.663509E+0
-1.586362E+0
-1.586362E+0
-1.663509E+0
-1.663509E+0
-1.586362E+0
-1.509216E+0
-1.432069E+0
-1.432069E+0
-1.509216E+0
-1.509216E+0
-1.509216E+0
-1.509216E+0
-1.509216E+0
-1.586362E+0
-1.663509E+0
-1.663509E+0
-1.586362E+0
-1.432069E+0
-1.277777E+0
-1.200630E+0
-1.277777E+0
-1.432069E+0
-1.586362E+0
-1.509216E+0
-1.354923E+0
-1.354923E+0
-1.354923E+0
-1.432069E+0
-1.509216E+0
-1.432069E+0
-1.354923E+0
-1.277777E+0
-1.354923E+0
-1.432069E+0
-1.509216E+0
-1.509216E+0
-1.432069E+0
-1.354923E+0
-1.277777E+0
-1.123484E+0
-1.046338E+0
-1.123484E+0
-1.200630E+0
-1.277777E+0
-1.277777E+0
-1.277777E+0
-1.277777E+0
-1.277777E+0
-1.200630E+0
-1.123484E+0
-1.046338E+0
-1.046338E+0
-1.123484E+0
-1.123484E+0
-1.123484E+0
-1.200630E+0
-1.123484E+0
-1.046338E+0
-1.046338E+0
-1.046338E+0
-1.123484E+0
-1.123484E+0
-1.046338E+0
-9.691916E-1
-9.691916E-1
-1.046338E+0
-1.123484E+0
-1.123484E+0
-1.123484E+0
-9.691916E-1
-8.920450E-1
-8.920450E-1
-1.046338E+0
-1.046338E+0
-8.148985E-1
-7.377510E-1
-8.148985E-1
-8.148985E-1
-8.148985E-1
-7.377510E-1
-7.377510E-1
-8.920450E-1
-1.123484E+0
-1.200630E+0
-1.123484E+0
-1.123484E+0
-1.200630E+0
-1.200630E+0
-1.200630E+0
-1.200630E+0
-1.200630E+0
-1.123484E+0
-1.123484E+0
-1.200630E+0
-1.200630E+0
-1.200630E+0
-1.200630E+0
-1.200630E+0
-1.277777E+0
-1.200630E+0
-1.123484E+0
-1.123484E+0
-1.200630E+0
-1.277777E+0
-1.200630E+0
-1.046338E+0
-9.691916E-1
-9.691916E-1
-1.200630E+0
-1.277777E+0
-1.277777E+0
-1.200630E+0
-1.200630E+0
-1.277777E+0
-1.354923E+0
-1.277777E+0
-1.046338E+0
-9.691916E-1
-9.691916E-1
-1.123484E+0
-1.277777E+0
-1.277777E+0
-1.277777E+0
-1.354923E+0
-1.354923E+0
-1.277777E+0
-1.200630E+0
-1.200630E+0
-1.200630E+0
-1.354923E+0
-1.354923E+0
-1.277777E+0
-1.200630E+0
-1.277777E+0
-1.432069E+0
-1.432069E+0
-1.354923E+0
-1.200630E+0
-1.123484E+0
-1.046338E+0
-1.123484E+0
-1.200630E+0
-1.277777E+0
-1.200630E+0
-1.123484E+0
-1.046338E+0
-1.200630E+0
-1.354923E+0
-1.432069E+0
-1.432069E+0
-1.354923E+0
-1.354923E+0
-1.354923E+0
-1.432069E+0
-1.432069E+0
-1.277777E+0
-1.123484E+0
-1.046338E+0
-1.123484E+0
-1.200630E+0
-1.200630E+0
-1.277777E+0
-1.432069E+0
-1.354923E+0
-1.200630E+0
-1.046338E+0
-1.046338E+0
-1.123484E+0
-1.200630E+0
-1.200630E+0
-1.200630E+0
-1.200630E+0
-1.277777E+0
-1.277777E+0
-1.200630E+0
-1.123484E+0
-1.123484E+0
-1.200630E+0
-1.354923E+0
-1.354923E+0
-1.432069E+0
-1.354923E+0
-1.277777E+0
-1.277777E+0
-1.432069E+0
-1.586362E+0
-1.509216E+0
-1.432069E+0
-1.277777E+0
-1.200630E+0
-1.200630E+0
-1.277777E+0
-1.354923E+0
-1.432069E+0
-1.432069E+0
-1.432069E+0
-1.432069E+0
-1.354923E+0
-1.277777E+0
-1.200630E+0
-1.200630E+0
-1.200630E+0
-1.200630E+0
-1.277777E+0
-1.277777E+0
-1.200630E+0
-1.046338E+0
-8.920450E-1
-8.920450E-1
-9.691916E-1
-1.123484E+0
-1.277777E+0
-1.277777E+0
-1.277777E+0
-1.200630E+0
-1.123484E+0
-1.123484E+0
-1.200630E+0
-1.277777E+0
-1.354923E+0
-1.432069E+0
-1.432069E+0
-1.354923E+0
-1.354923E+0
-1.354923E+0
-1.354923E+0
-1.432069E+0
-1.509216E+0
-1.509216E+0
-1.432069E+0
-1.354923E+0
-1.354923E+0
-1.432069E+0
-1.277777E+0
-1.200630E+0
-1.277777E+0
-1.354923E+0
-1.432069E+0
-1.432069E+0
-1.509216E+0
-1.586362E+0
-1.509216E+0
-1.432069E+0
-1.277777E+0
-1.200630E+0
-1.200630E+0
-1.277777E+0
-1.354923E+0
-1.432069E+0
-1.509216E+0
-1.509216E+0
-1.509216E+0
-1.586362E+0
-1.663509E+0
-1.740655E+0
-1.740655E+0
-1.663509E+0
-1.509216E+0
-1.586362E+0
-1.663509E+0
-1.663509E+0
-1.586362E+0
-1.432069E+0
-1.432069E+0
-1.354923E+0
-1.432069E+0
-1.509216E+0
-1.663509E+0
-1.740655E+0
-1.740655E+0
-1.586362E+0
-1.586362E+0
-1.586362E+0
-1.740655E+0
-1.817802E+0
-1.817802E+0
-1.663509E+0
-1.663509E+0
-1.663509E+0
-1.663509E+0
-1.586362E+0
-1.586362E+0
-1.663509E+0
-1.663509E+0
-1.663509E+0
-1.586362E+0
-1.586362E+0
-1.586362E+0
-1.586362E+0
-1.663509E+0
-1.586362E+0
-1.586362E+0
-1.586362E+0
-1.586362E+0
-1.586362E+0
-1.509216E+0
-1.586362E+0
-1.663509E+0
-1.663509E+0
-1.663509E+0
-1.586362E+0
-1.586362E+0
-1.663509E+0
-1.663509E+0
-1.586362E+0
-1.509216E+0
-1.509216E+0
-1.509216E+0
-1.432069E+0
-1.432069E+0
-1.354923E+0
-1.354923E+0
-1.354923E+0
-1.354923E+0
-1.432069E+0
-1.586362E+0
-1.740655E+0
-1.740655E+0
-1.586362E+0
-1.354923E+0
-1.354923E+0
-1.432069E+0
-1.586362E+0
-1.663509E+0
-1.586362E+0
-1.586362E+0
-1.663509E+0
-1.663509E+0
-1.663509E+0
-1.586362E+0
-1.586362E+0
-1.663509E+0
-1.509216E+0
-1.354923E+0
-1.277777E+0
-1.277777E+0
-1.354923E+0
-1.432069E+0
-1.509216E+0
-1.663509E+0
-1.817802E+0
-1.817802E+0
-1.740655E+0
-1.663509E+0
-1.586362E+0
-1.586362E+0
-1.586362E+0
-1.586362E+0
-1.663509E+0
-1.817802E+0
-1.817802E+0
-1.740655E+0
-1.663509E+0
-1.586362E+0
-1.586362E+0
-1.663509E+0
-1.817802E+0
-1.817802E+0
-1.817802E+0
-1.740655E+0
-1.663509E+0
-1.663509E+0
-1.740655E+0
-1.817802E+0
-1.894949E+0
-1.894949E+0
-1.894949E+0
-1.894949E+0
-1.894949E+0
-1.894949E+0
-1.894949E+0
-1.894949E+0
-1.894949E+0
-1.817802E+0
-1.740655E+0
-1.740655E+0
-1.740655E+0
-1.740655E+0
-1.817802E+0
-1.817802E+0
-1.663509E+0
-1.586362E+0
-1.663509E+0
-1.740655E+0
-1.740655E+0
-1.586362E+0
-1.509216E+0
-1.586362E+0
-1.663509E+0
-1.740655E+0
-1.740655E+0
-1.740655E+0
-1.740655E+0
-1.663509E+0
-1.509216E+0
-1.432069E+0
-1.432069E+0
-1.586362E+0
-1.586362E+0
-1.509216E+0
-1.432069E+0
-1.432069E+0
-1.509216E+0
-1.586362E+0
-1.663509E+0
-1.740655E+0
-1.817802E+0
-1.894949E+0
-1.894949E+0
-1.972095E+0
-1.972095E+0
-1.894949E+0
-1.817802E+0
-1.740655E+0
-1.740655E+0
-1.740655E+0
-1.663509E+0
-1.663509E+0
-1.663509E+0
-1.740655E+0
-1.817802E+0
-1.817802E+0
-1.663509E+0
-1.509216E+0
-1.509216E+0
-1.509216E+0
-1.586362E+0
-1.663509E+0
-1.663509E+0
-1.663509E+0
-1.663509E+0
-1.663509E+0
-1.740655E+0
-1.663509E+0
-1.663509E+0
-1.663509E+0
-1.663509E+0
-1.663509E+0
-1.586362E+0
-1.586362E+0
-1.663509E+0
-1.740655E+0
-1.663509E+0
-1.586362E+0
-1.509216E+0
-1.586362E+0
-1.663509E+0
-1.663509E+0
-1.663509E+0
-1.663509E+0
-1.740655E+0
-1.740655E+0
-1.740655E+0
-1.663509E+0
-1.663509E+0
-1.740655E+0
-1.817802E+0
-1.740655E+0
-1.663509E+0
-1.586362E+0
-1.663509E+0
-1.586362E+0
-1.586362E+0
-1.509216E+0
-1.586362E+0
-1.740655E+0
-1.817802E+0
-1.817802E+0
-1.740655E+0
-1.509216E+0
-1.432069E+0
-1.509216E+0
-1.586362E+0
-1.586362E+0
-1.586362E+0
-1.509216E+0
-1.509216E+0
-1.509216E+0
-1.586362E+0
-1.586362E+0
-1.586362E+0
-1.586362E+0
-1.586362E+0
-1.586362E+0
-1.586362E+0
-1.586362E+0
-1.509216E+0
-1.509216E+0
-1.586362E+0
-1.586362E+0
-1.509216E+0
-1.432069E+0
-1.432069E+0
-1.509216E+0
-1.586362E+0
-1.509216E+0
-1.354923E+0
-1.354923E+0
-1.432069E+0
-1.432069E+0
-1.509216E+0
-1.509216E+0
-1.509216E+0
-1.432069E+0
-1.432069E+0
-1.586362E+0
-1.586362E+0
-1.586362E+0
-1.586362E+0
-1.663509E+0
-1.817802E+0
-1.817802E+0
-1.663509E+0
-1.586362E+0
-1.586362E+0
-1.586362E+0
-1.586362E+0
-1.663509E+0
-1.740655E+0
-1.817802E+0
-1.817802E+0
-1.740655E+0
-1.663509E+0
-1.586362E+0
-1.663509E+0
-1.740655E+0
-1.740655E+0
-1.740655E+0
-1.663509E+0
-1.586362E+0
-1.509216E+0
-1.509216E+0
-1.586362E+0
-1.663509E+0
-1.663509E+0
-1.663509E+0
-1.586362E+0
-1.586362E+0
-1.740655E+0
-1.894949E+0
-1.894949E+0
-1.817802E+0
-1.740655E+0
-1.817802E+0
-1.972095E+0
-1.972095E+0
-1.894949E+0
-1.817802E+0
-1.740655E+0
-1.740655E+0
-1.586362E+0
-1.509216E+0
-1.432069E+0
-1.509216E+0
-1.586362E+0
-1.586362E+0
-1.586362E+0
-1.509216E+0
-1.509216E+0
-1.586362E+0
-1.663509E+0
-1.663509E+0
-1.663509E+0
-1.586362E+0
-1.586362E+0
-1.509216E+0
-1.509216E+0
-1.586362E+0
-1.740655E+0
-1.894949E+0
-1.972095E+0
-1.817802E+0
-1.586362E+0
-1.509216E+0
-1.663509E+0
-1.894949E+0
-1.894949E+0
-1.817802E+0
-1.663509E+0
-1.663509E+0
-1.740655E+0
-1.817802E+0
-1.817802E+0
-1.663509E+0
-1.586362E+0
-1.586362E+0
-1.817802E+0
-1.972095E+0
-1.894949E+0
-1.663509E+0
-1.354923E+0
-1.277777E+0
-1.277777E+0
-1.354923E+0
-1.509216E+0
-1.663509E+0
-1.663509E+0
-1.740655E+0
-1.740655E+0
-1.663509E+0
-1.663509E+0
-1.663509E+0
-1.663509E+0
-1.663509E+0
-1.740655E+0
-1.740655E+0
-1.663509E+0
-1.586362E+0
-1.663509E+0
-1.817802E+0
-1.817802E+0
-1.740655E+0
-1.663509E+0
-1.663509E+0
-1.663509E+0
-1.740655E+0
-1.663509E+0
-1.663509E+0
-1.663509E+0
-1.663509E+0
-1.663509E+0
-1.740655E+0
-1.817802E+0
-1.817802E+0
-1.817802E+0
-1.894949E+0
-1.894949E+0
-1.740655E+0
-1.509216E+0
-1.586362E+0
-1.740655E+0
-1.817802E+0
-1.663509E+0
-1.586362E+0
-1.740655E+0
-1.894949E+0
-2.049241E+0
-1.972095E+0
-1.740655E+0
-1.586362E+0
-1.509216E+0
-1.586362E+0
-1.740655E+0
-1.740655E+0
-1.817802E+0
-1.817802E+0
-1.740655E+0
-1.586362E+0
-1.509216E+0
-1.586362E+0
-1.740655E+0
-1.740655E+0
-1.663509E+0
-1.663509E+0
-1.663509E+0
-1.586362E+0
-1.509216E+0
-1.432069E+0
-1.586362E+0
-1.663509E+0
-1.586362E+0
-1.509216E+0
-1.509216E+0
-1.663509E+0
-1.740655E+0
-1.817802E+0
-1.740655E+0
-1.663509E+0
-1.586362E+0
-1.509216E+0
-1.509216E+0
-1.509216E+0
-1.663509E+0
-1.740655E+0
-1.740655E+0
-1.586362E+0
-1.432069E+0
-1.432069E+0
-1.663509E+0
-1.817802E+0
-1.740655E+0
-1.586362E+0
-1.432069E+0
-1.432069E+0
-1.509216E+0
-1.586362E+0
-1.586362E+0
-1.663509E+0
-1.817802E+0
-1.894949E+0
-1.817802E+0
-1.663509E+0
-1.509216E+0
-1.509216E+0
-1.663509E+0
-1.740655E+0
-1.894949E+0
-1.817802E+0
-1.663509E+0
-1.586362E+0
-1.586362E+0
-1.663509E+0
-1.740655E+0
-1.817802E+0
-1.817802E+0
-1.740655E+0
-1.740655E+0
-1.740655E+0
-1.663509E+0
-1.586362E+0
-1.586362E+0
-1.663509E+0
-1.740655E+0
-1.740655E+0
-1.663509E+0
-1.663509E+0
-1.740655E+0
-1.663509E+0
-1.663509E+0
-1.586362E+0
-1.586362E+0
-1.586362E+0
-1.663509E+0
-1.663509E+0
-1.663509E+0
-1.663509E+0
-1.663509E+0
-1.663509E+0
-1.663509E+0
-1.586362E+0
-1.586362E+0
-1.586362E+0
-1.586362E+0
-1.586362E+0
-1.663509E+0
-1.586362E+0
-1.432069E+0
-1.432069E+0
-1.509216E+0
-1.586362E+0
-1.586362E+0
-1.586362E+0
-1.586362E+0
-1.509216E+0
-1.432069E+0
-1.354923E+0
-1.432069E+0
-1.509216E+0
-1.663509E+0
-1.740655E+0
-1.663509E+0
-1.663509E+0
-1.663509E+0
-1.740655E+0
-1.663509E+0
-1.586362E+0
-1.586362E+0
-1.740655E+0
-1.740655E+0
-1.663509E+0
-1.586362E+0
-1.586362E+0
-1.663509E+0
-1.663509E+0
-1.586362E+0
-1.663509E+0
-1.894949E+0
-2.280681E+0
-2.512120E+0
-2.203534E+0
-1.509216E+0
-8.920450E-1
-6.606054E-1
-8.148985E-1
-7.377510E-1
-5.063124E-1
-5.063124E-1
-1.046338E+0
-1.740655E+0
-2.280681E+0
-2.357827E+0
-2.280681E+0
-2.126388E+0
-2.049241E+0
-1.894949E+0
-1.817802E+0
-1.740655E+0
-1.663509E+0
-1.740655E+0
-1.817802E+0
-1.740655E+0
-1.740655E+0
-2.126388E+0
-2.589266E+0
-2.512120E+0
-1.817802E+0
-1.046338E+0
-7.377510E-1
-8.148985E-1
-1.046338E+0
-1.123484E+0
-1.123484E+0
-1.200630E+0
-1.277777E+0
-1.277777E+0
-1.277777E+0
-1.354923E+0
-1.432069E+0
-1.354923E+0
-1.277777E+0
-1.123484E+0
-1.123484E+0
-1.277777E+0
-1.432069E+0
-1.509216E+0
-1.509216E+0
-1.432069E+0
-1.432069E+0
-1.509216E+0
-1.509216E+0
-1.432069E+0
-1.354923E+0
-1.432069E+0
-1.586362E+0
-1.663509E+0
-1.586362E+0
-1.509216E+0
-1.354923E+0
-1.354923E+0
-1.354923E+0
-1.354923E+0
-1.432069E+0
-1.586362E+0
-1.586362E+0
-1.509216E+0
-1.432069E+0
-1.354923E+0
-1.354923E+0
-1.432069E+0
-1.509216E+0
-1.586362E+0
-1.586362E+0
-1.509216E+0
-1.432069E+0
-1.354923E+0
-1.432069E+0
-1.354923E+0
-1.354923E+0
-1.432069E+0
-1.509216E+0
-1.509216E+0
-1.509216E+0
-1.586362E+0
-1.586362E+0
-1.586362E+0
-1.586362E+0
-1.509216E+0
-1.432069E+0
-1.354923E+0
-1.432069E+0
-1.509216E+0
-1.586362E+0
-1.586362E+0
-1.432069E+0
-1.354923E+0
-1.509216E+0
-1.663509E+0
-1.817802E+0
-1.740655E+0
-1.586362E+0
-1.432069E+0
-1.432069E+0
-1.432069E+0
-1.509216E+0
-1.586362E+0
-1.509216E+0
-1.354923E+0
-1.200630E+0
-1.200630E+0
-1.354923E+0
-1.509216E+0
-1.509216E+0
-1.432069E+0
-1.354923E+0
-1.354923E+0
-1.432069E+0
-1.432069E+0
-1.432069E+0
-1.354923E+0
-1.354923E+0
-1.354923E+0
-1.354923E+0
-1.277777E+0
-1.123484E+0
-1.123484E+0
-1.354923E+0
-1.586362E+0
-1.586362E+0
-1.354923E+0
-1.200630E+0
-1.277777E+0
-1.509216E+0
-1.663509E+0
-1.663509E+0
-1.663509E+0
-1.586362E+0
-1.509216E+0
-1.354923E+0
-1.354923E+0
-1.432069E+0
-1.586362E+0
-1.663509E+0
-1.586362E+0
-1.509216E+0
-1.432069E+0
-1.432069E+0
-1.586362E+0
-1.663509E+0
-1.586362E+0
-1.432069E+0
-1.354923E+0
-1.277777E+0
-1.354923E+0
-1.432069E+0
-1.509216E+0
-1.509216E+0
-1.509216E+0
-1.509216E+0
-1.509216E+0
-1.663509E+0
-1.663509E+0
-1.509216E+0
-1.509216E+0
-1.586362E+0
-1.740655E+0
-1.740655E+0
-1.509216E+0
-1.354923E+0
-1.432069E+0
-1.509216E+0
-1.586362E+0
-1.586362E+0
-1.663509E+0
-1.663509E+0
-1.663509E+0
-1.509216E+0
-1.354923E+0
-1.354923E+0
-1.432069E+0
-1.509216E+0
-1.586362E+0
-1.663509E+0
-1.663509E+0
-1.586362E+0
-1.586362E+0
-1.663509E+0
-1.663509E+0
-1.586362E+0
-1.509216E+0
-1.509216E+0
-1.509216E+0
-1.509216E+0
-1.586362E+0
-1.663509E+0
-1.663509E+0
-1.586362E+0
-1.586362E+0
-1.586362E+0
-1.740655E+0
-1.663509E+0
-1.586362E+0
-1.509216E+0
-1.509216E+0
-1.509216E+0
-1.354923E+0
-1.200630E+0
-1.200630E+0
-1.354923E+0
-1.509216E+0
-1.586362E+0
-1.509216E+0
-1.432069E+0
-1.509216E+0
-1.586362E+0
-1.586362E+0
-1.509216E+0
-1.432069E+0
-1.432069E+0
-1.663509E+0
-1.740655E+0
-1.740655E+0
-1.663509E+0
-1.586362E+0
-1.509216E+0
-1.432069E+0
-1.432069E+0
-1.354923E+0
-1.354923E+0
-1.432069E+0
-1.432069E+0
-1.277777E+0
-1.123484E+0
-1.123484E+0
-1.200630E+0
-1.354923E+0
-1.432069E+0
-1.509216E+0
-1.509216E+0
-1.509216E+0
-1.509216E+0
-1.354923E+0
-1.354923E+0
-1.432069E+0
-1.586362E+0
-1.663509E+0
-1.586362E+0
-1.509216E+0
-1.509216E+0
-1.509216E+0
-1.586362E+0
-1.586362E+0
-1.509216E+0
-1.432069E+0
-1.432069E+0
-1.586362E+0
-1.740655E+0
-1.817802E+0
-1.817802E+0
-1.740655E+0
-1.586362E+0
-1.586362E+0
-1.663509E+0
-1.740655E+0
-1.817802E+0
-1.972095E+0
-1.972095E+0
-1.894949E+0
-1.817802E+0
-1.740655E+0
-1.663509E+0
-1.586362E+0
-1.586362E+0
-1.663509E+0
-1.663509E+0
-1.663509E+0
-1.663509E+0
-1.663509E+0
-1.663509E+0
-1.817802E+0
-1.972095E+0
-1.972095E+0
-1.740655E+0
-1.663509E+0
-1.740655E+0
-1.817802E+0
-1.740655E+0
-1.740655E+0
-1.740655E+0
-1.894949E+0
-1.972095E+0
-1.972095E+0
-1.894949E+0
-1.740655E+0
-1.586362E+0
-1.509216E+0
-1.432069E+0
-1.354923E+0
-1.432069E+0
-1.509216E+0
-1.586362E+0
-1.740655E+0
-1.663509E+0
-1.586362E+0
-1.432069E+0
-1.354923E+0
-1.432069E+0
-1.509216E+0
-1.586362E+0
-1.509216E+0
-1.354923E+0
-1.200630E+0
-1.200630E+0
-1.432069E+0
-1.509216E+0
-1.509216E+0
-1.586362E+0
-1.586362E+0
-1.586362E+0
-1.663509E+0
-1.740655E+0
-1.817802E+0
-1.817802E+0
-1.817802E+0
-1.740655E+0
-1.663509E+0
-1.740655E+0
-1.817802E+0
-2.049241E+0
-2.126388E+0
-2.126388E+0
-2.049241E+0
-1.972095E+0
-1.894949E+0
-1.972095E+0
-1.894949E+0
-1.817802E+0
-1.817802E+0
-1.817802E+0
-1.894949E+0
-1.817802E+0
-1.740655E+0
-1.740655E+0
-1.817802E+0
-1.972095E+0
-1.972095E+0
-1.972095E+0
-1.972095E+0
-1.817802E+0
-1.663509E+0
-1.509216E+0
-1.586362E+0
-1.817802E+0
-1.972095E+0
-2.049241E+0
-2.049241E+0
-1.972095E+0
-1.894949E+0
-1.817802E+0
-1.663509E+0
-1.586362E+0
-1.586362E+0
-1.586362E+0
-1.509216E+0
-1.277777E+0
-1.046338E+0
-9.691916E-1
-1.123484E+0
-1.123484E+0
-1.046338E+0
-9.691916E-1
-1.046338E+0
-1.123484E+0
-1.123484E+0
-1.123484E+0
-1.200630E+0
-1.354923E+0
-1.509216E+0
-1.586362E+0
-1.586362E+0
-1.586362E+0
-1.509216E+0
-1.432069E+0
-1.586362E+0
-1.740655E+0
-1.817802E+0
-1.740655E+0
-1.586362E+0
-1.586362E+0
-1.586362E+0
-1.740655E+0
-1.817802E+0
-1.817802E+0
-1.740655E+0
-1.509216E+0
-1.509216E+0
-1.663509E+0
-1.817802E+0
-1.972095E+0
-2.049241E+0
-2.049241E+0
-1.894949E+0
-1.740655E+0
-1.586362E+0
-1.354923E+0
-1.277777E+0
-1.277777E+0
-1.354923E+0
-1.740655E+0
-2.203534E+0
-2.512120E+0
-2.357827E+0
-1.894949E+0
-1.354923E+0
-1.277777E+0
-1.509216E+0
-1.894949E+0
-2.203534E+0
-2.357827E+0
-2.357827E+0
-2.203534E+0
-2.049241E+0
-1.972095E+0
-1.972095E+0
-1.972095E+0
-1.972095E+0
-1.894949E+0
-1.894949E+0
-1.894949E+0
-1.817802E+0
-1.740655E+0
-1.740655E+0
-1.817802E+0
-1.894949E+0
-1.894949E+0
-1.817802E+0
-1.740655E+0
-1.740655E+0
-1.663509E+0
-1.586362E+0
-1.354923E+0
-1.277777E+0
-1.354923E+0
-1.509216E+0
-1.586362E+0
-1.663509E+0
-1.586362E+0
-1.509216E+0
-1.509216E+0
-1.509216E+0
-1.354923E+0
-1.123484E+0
-1.046338E+0
-1.046338E+0
-1.200630E+0
-1.277777E+0
-1.277777E+0
-1.432069E+0
-1.663509E+0
-1.817802E+0
-1.740655E+0
-1.509216E+0
-1.277777E+0
-1.277777E+0
-1.509216E+0
-1.740655E+0
-1.740655E+0
-1.432069E+0
-1.200630E+0
-1.277777E+0
-1.509216E+0
-1.586362E+0
-1.586362E+0
-1.586362E+0
-1.663509E+0
-1.817802E+0
-1.894949E+0
-1.894949E+0
-1.894949E+0
-1.817802E+0
-1.817802E+0
-1.817802E+0
-1.817802E+0
-1.817802E+0
-1.894949E+0
-1.817802E+0
-1.817802E+0
-1.817802E+0
-1.894949E+0
-1.894949E+0
-1.817802E+0
-1.817802E+0
-1.817802E+0
-1.894949E+0
-1.972095E+0
-2.049241E+0
-2.049241E+0
-1.972095E+0
-1.817802E+0
-1.817802E+0
-1.817802E+0
-1.817802E+0
-1.663509E+0
-1.663509E+0
-1.817802E+0
-1.972095E+0
-1.972095E+0
-1.817802E+0
-1.663509E+0
-1.663509E+0
-1.663509E+0
-1.663509E+0
-1.740655E+0
-1.663509E+0
-1.586362E+0
-1.509216E+0
-1.509216E+0
-1.586362E+0
-1.663509E+0
-1.740655E+0
-1.817802E+0
-1.894949E+0
-1.972095E+0
-2.049241E+0
-1.972095E+0
-1.740655E+0
-1.663509E+0
-1.663509E+0
-1.663509E+0
-1.586362E+0
-1.432069E+0
-1.354923E+0
-1.354923E+0
-1.509216E+0
-1.586362E+0
-1.432069E+0
-1.200630E+0
-1.123484E+0
-1.123484E+0
-1.277777E+0
-1.354923E+0
-1.432069E+0
-1.509216E+0
-1.586362E+0
-1.663509E+0
-1.586362E+0
-1.509216E+0
-1.509216E+0
-1.509216E+0
-1.509216E+0
-1.586362E+0
-1.740655E+0
-1.894949E+0
-1.972095E+0
-1.817802E+0
-1.663509E+0
-1.817802E+0
-2.049241E+0
-2.203534E+0
-2.049241E+0
-1.817802E+0
-1.817802E+0
-2.049241E+0
-2.280681E+0
-2.357827E+0
-2.203534E+0
-2.049241E+0
-2.049241E+0
-2.126388E+0
-2.126388E+0
-1.972095E+0
-1.740655E+0
-1.509216E+0
-1.509216E+0
-1.586362E+0
-1.740655E+0
-1.894949E+0
-1.894949E+0
-1.894949E+0
-1.972095E+0
-2.049241E+0
-1.972095E+0
-1.817802E+0
-1.817802E+0
-1.972095E+0
-2.049241E+0
-2.049241E+0
-1.894949E+0
-1.740655E+0
-1.663509E+0
-1.740655E+0
-1.740655E+0
-1.740655E+0
-1.740655E+0
-1.663509E+0
-1.586362E+0
-1.586362E+0
-1.740655E+0
-1.894949E+0
-1.972095E+0
-1.972095E+0
-1.894949E+0
-1.817802E+0
-1.817802E+0
-1.817802E+0
-1.817802E+0
-1.740655E+0
-1.663509E+0
-1.586362E+0
-1.509216E+0
-1.586362E+0
-1.740655E+0
-1.817802E+0
-1.740655E+0
-1.663509E+0
-1.740655E+0
-1.894949E+0
-1.972095E+0
-1.894949E+0
-1.817802E+0
-1.817802E+0
-1.894949E+0
-2.126388E+0
-2.126388E+0
-2.049241E+0
-1.972095E+0
-1.972095E+0
-1.972095E+0
-1.894949E+0
-1.740655E+0
-1.586362E+0
-1.586362E+0
-1.663509E+0
-1.663509E+0
-1.509216E+0
-1.432069E+0
-1.586362E+0
-1.894949E+0
-2.049241E+0
-2.049241E+0
-2.049241E+0
-1.972095E+0
-1.972095E+0
-1.972095E+0
-2.049241E+0
-1.972095E+0
-1.894949E+0
-1.894949E+0
-1.894949E+0
-1.972095E+0
-1.972095E+0
-1.972095E+0
-1.972095E+0
-1.894949E+0
-1.894949E+0
-1.894949E+0
-1.894949E+0
-1.972095E+0
-2.049241E+0
-2.049241E+0
-1.972095E+0
-1.817802E+0
-1.817802E+0
-1.740655E+0
-1.663509E+0
-1.586362E+0
-1.740655E+0
-1.894949E+0
-1.817802E+0
-1.817802E+0
-1.894949E+0
-2.126388E+0
-2.049241E+0
-1.972095E+0
-1.817802E+0
-1.817802E+0
-1.817802E+0
-1.894949E+0
-1.894949E+0
-1.894949E+0
-1.894949E+0
-1.894949E+0
-1.894949E+0
-1.894949E+0
-1.894949E+0
-1.894949E+0
-1.972095E+0
-2.049241E+0
-1.972095E+0
-1.894949E+0
-1.740655E+0
-1.663509E+0
-1.663509E+0
-1.663509E+0
-1.740655E+0
-1.740655E+0
-1.740655E+0
-1.817802E+0
-1.817802E+0
-1.817802E+0
-1.740655E+0
-1.740655E+0
-1.740655E+0
-1.740655E+0
-1.740655E+0
-1.740655E+0
-1.740655E+0
-1.740655E+0
-1.663509E+0
-1.509216E+0
-1.432069E+0
-1.509216E+0
-1.663509E+0
-1.663509E+0
-1.663509E+0
-1.740655E+0
-1.894949E+0
-1.817802E+0
-1.663509E+0
-1.586362E+0
-1.740655E+0
-1.817802E+0
-1.740655E+0
-1.586362E+0
-1.586362E+0
-1.663509E+0
-1.740655E+0
-1.663509E+0
-1.586362E+0
-1.586362E+0
-1.586362E+0
-1.586362E+0
-1.354923E+0
-7.377510E-1
-6.606054E-1
-1.740655E+0
-3.129292E+0
-3.283584E+0
-2.280681E+0
-1.123484E+0
-9.691916E-1
-1.509216E+0
-1.972095E+0
-1.972095E+0
-1.663509E+0
-1.354923E+0
-1.277777E+0
-1.354923E+0
-1.509216E+0
-1.509216E+0
-1.509216E+0
-1.509216E+0
-1.663509E+0
-1.817802E+0
-1.894949E+0
-1.817802E+0
-1.663509E+0
-1.663509E+0
-1.663509E+0
-1.740655E+0
-1.740655E+0
-1.663509E+0
-1.586362E+0
-1.509216E+0
-1.509216E+0
-1.509216E+0
-1.586362E+0
-1.663509E+0
-1.740655E+0
-1.740655E+0
-1.663509E+0
-1.586362E+0
-1.586362E+0
-1.586362E+0
-1.663509E+0
-1.740655E+0
-1.740655E+0
-1.817802E+0
-1.894949E+0
-1.894949E+0
-1.817802E+0
-1.740655E+0
-1.740655E+0
-1.894949E+0
-1.817802E+0
-1.740655E+0
-1.586362E+0
-1.663509E+0
-1.740655E+0
-1.740655E+0
-1.740655E+0
-1.740655E+0
-1.894949E+0
-1.972095E+0
-1.972095E+0
-1.894949E+0
-1.894949E+0
-1.972095E+0
-2.049241E+0
-2.049241E+0
-1.972095E+0
-1.894949E+0
-1.894949E+0
-1.817802E+0
-1.817802E+0
-1.740655E+0
-1.740655E+0
-1.663509E+0
-1.663509E+0
-1.663509E+0
-1.740655E+0
-1.740655E+0
-1.740655E+0
-1.740655E+0
-1.663509E+0
-1.817802E+0
-2.049241E+0
-2.126388E+0
-1.972095E+0
-1.663509E+0
-1.586362E+0
-1.586362E+0
-1.663509E+0
-1.663509E+0
-1.586362E+0
-1.586362E+0
-1.586362E+0
-1.663509E+0
-1.740655E+0
-1.817802E+0
-1.817802E+0
-1.740655E+0
-1.586362E+0
-1.586362E+0
-1.663509E+0
-1.740655E+0
-1.817802E+0
-1.740655E+0
-1.663509E+0
-1.663509E+0
-1.740655E+0
-1.817802E+0
-1.740655E+0
-1.740655E+0
-1.740655E+0
-1.663509E+0
-1.509216E+0
-1.354923E+0
-1.509216E+0
-1.663509E+0
-1.663509E+0
-1.586362E+0
-1.509216E+0
-1.509216E+0
-1.586362E+0
-1.586362E+0
-1.586362E+0
-1.663509E+0
-1.663509E+0
-1.586362E+0
-1.509216E+0
-1.663509E+0
-1.817802E+0
-1.740655E+0
-1.586362E+0
-1.432069E+0
-1.432069E+0
-1.509216E+0
-1.586362E+0
-1.509216E+0
-1.586362E+0
-1.663509E+0
-1.740655E+0
-1.817802E+0
-1.817802E+0
-1.817802E+0
-1.817802E+0
-1.740655E+0
-1.663509E+0
-1.740655E+0
-1.740655E+0
-1.740655E+0
-1.663509E+0
-1.586362E+0
-1.432069E+0
-1.046338E+0
-4.291658E-1
1.108589E-1
-1.977263E-1
-1.432069E+0
-2.512120E+0
-3.206438E+0
-3.900755E+0
-4.749366E+0
-4.595073E+0
-2.589266E+0
-1.205807E-1
4.965916E-1
-5.834589E-1
-1.586362E+0
-1.586362E+0
-1.046338E+0
-9.691916E-1
-1.277777E+0
-1.586362E+0
-1.663509E+0
-1.586362E+0
-1.663509E+0
-1.740655E+0
-1.740655E+0
-1.740655E+0
-1.663509E+0
-1.663509E+0
-1.663509E+0
-1.663509E+0
-1.586362E+0
-1.509216E+0
-1.663509E+0
-1.817802E+0
-1.972095E+0
-1.894949E+0
-1.740655E+0
-1.586362E+0
-1.509216E+0
-1.432069E+0
-1.509216E+0
-1.586362E+0
-1.509216E+0
-1.432069E+0
-1.432069E+0
-1.586362E+0
-1.663509E+0
-1.663509E+0
-1.586362E+0
-1.432069E+0
-1.277777E+0
-1.277777E+0
-1.277777E+0
-1.432069E+0
-1.509216E+0
-1.432069E+0
-1.354923E+0
-1.200630E+0
-1.200630E+0
-1.277777E+0
-1.354923E+0
-1.354923E+0
-1.354923E+0
-1.277777E+0
-1.277777E+0
-1.277777E+0
-1.200630E+0
-1.200630E+0
-1.354923E+0
-1.432069E+0
-1.354923E+0
-1.277777E+0
-1.354923E+0
-1.586362E+0
-1.663509E+0
-1.663509E+0
-1.586362E+0
-1.509216E+0
-1.509216E+0
-1.432069E+0
-1.432069E+0
-1.354923E+0
-1.354923E+0
-1.354923E+0
-1.354923E+0
-1.354923E+0
-1.354923E+0
-1.354923E+0
-1.277777E+0
-1.123484E+0
-1.123484E+0
-1.277777E+0
-1.354923E+0
-1.354923E+0
-1.200630E+0
-1.123484E+0
-1.123484E+0
-1.200630E+0
-1.277777E+0
-1.354923E+0
-1.432069E+0
-1.509216E+0
-1.354923E+0
-1.277777E+0
-1.277777E+0
-1.432069E+0
-1.663509E+0
-1.740655E+0
-1.740655E+0
-1.740655E+0
-1.817802E+0
-1.817802E+0
-1.663509E+0
-1.586362E+0
-1.586362E+0
-1.663509E+0
-1.663509E+0
-1.586362E+0
-1.586362E+0
-1.663509E+0
-1.663509E+0
-1.586362E+0
-1.509216E+0
-1.509216E+0
-1.509216E+0
-1.509216E+0
-1.586362E+0
-1.586362E+0
-1.586362E+0
-1.509216E+0
-1.509216E+0
-1.663509E+0
-1.740655E+0
-1.740655E+0
-1.586362E+0
-1.432069E+0
-1.277777E+0
-1.200630E+0
-1.200630E+0
-1.277777E+0
-1.277777E+0
-1.277777E+0
-1.277777E+0
-1.277777E+0
-1.200630E+0
-1.200630E+0
-1.277777E+0
-1.354923E+0
-1.354923E+0
-1.354923E+0
-1.432069E+0
-1.509216E+0
-1.663509E+0
-1.663509E+0
-1.586362E+0
-1.354923E+0
-1.200630E+0
-1.354923E+0
-1.586362E+0
-1.740655E+0
-1.740655E+0
-1.586362E+0
-1.586362E+0
-1.432069E+0
-1.432069E+0
-1.432069E+0
-1.432069E+0
-1.354923E+0
-1.663509E+0
-1.972095E+0
-1.894949E+0
-1.586362E+0
-1.354923E+0
-1.354923E+0
-1.509216E+0
-1.663509E+0
-1.740655E+0
-1.740655E+0
-1.663509E+0
-1.586362E+0
-1.663509E+0
-1.817802E+0
-1.817802E+0
-1.740655E+0
-1.663509E+0
-1.663509E+0
-1.663509E+0
-1.663509E+0
-1.586362E+0
-1.586362E+0
-1.663509E+0
-1.740655E+0
-1.740655E+0
-1.740655E+0
-1.663509E+0
-1.663509E+0
-1.817802E+0
-1.972095E+0
-1.894949E+0
-1.740655E+0
-1.663509E+0
-1.663509E+0
-1.586362E+0
-1.586362E+0
-1.817802E+0
-1.972095E+0
-1.894949E+0
-1.663509E+0
-1.509216E+0
-1.509216E+0
-1.586362E+0
-1.663509E+0
-1.740655E+0
-1.740655E+0
-1.740655E+0
-1.740655E+0
-1.663509E+0
-1.663509E+0
-1.740655E+0
-1.817802E+0
-1.817802E+0
-1.817802E+0
-1.817802E+0
-1.817802E+0
-1.894949E+0
-1.817802E+0
-1.740655E+0
-1.663509E+0
-1.509216E+0
-1.509216E+0
-1.663509E+0
-1.817802E+0
-1.740655E+0
-1.663509E+0
-1.663509E+0
-1.817802E+0
-1.894949E+0
-1.894949E+0
-1.817802E+0
-1.817802E+0
-1.817802E+0
-1.894949E+0
-1.894949E+0
-1.740655E+0
-1.663509E+0
-1.586362E+0
-1.509216E+0
-1.509216E+0
-1.586362E+0
-1.817802E+0
-1.894949E+0
-1.894949E+0
-1.894949E+0
-1.817802E+0
-1.817802E+0
-1.817802E+0
-1.740655E+0
-1.586362E+0
-1.509216E+0
-1.432069E+0
-1.432069E+0
-1.509216E+0
-1.586362E+0
-1.663509E+0
-1.586362E+0
-1.509216E+0
-1.509216E+0
-1.432069E+0
-1.509216E+0
-1.586362E+0
-1.586362E+0
-1.509216E+0
-1.432069E+0
-1.432069E+0
-1.509216E+0
-1.509216E+0
-1.432069E+0
-1.277777E+0
-1.354923E+0
-1.586362E+0
-1.663509E+0
-1.586362E+0
-1.586362E+0
-1.509216E+0
-1.432069E+0
-1.432069E+0
-1.509216E+0
-1.740655E+0
-1.817802E+0
-1.586362E+0
-1.432069E+0
-1.432069E+0
-1.509216E+0
-1.586362E+0
-1.586362E+0
-1.586362E+0
-1.509216E+0
-1.354923E+0
-1.354923E+0
-1.432069E+0
-1.354923E+0
-1.354923E+0
-1.277777E+0
-1.277777E+0
-1.200630E+0
-1.200630E+0
-1.277777E+0
-1.354923E+0
-1.432069E+0
-1.354923E+0
-1.277777E+0
-1.354923E+0
-1.509216E+0
-1.586362E+0
-1.509216E+0
-1.432069E+0
-1.432069E+0
-1.432069E+0
-1.509216E+0
-1.586362E+0
-1.586362E+0
-1.509216E+0
-1.432069E+0
-1.354923E+0
-1.432069E+0
-1.432069E+0
-1.509216E+0
-1.509216E+0
-1.432069E+0
-1.432069E+0
-1.432069E+0
-1.586362E+0
-1.663509E+0
-1.663509E+0
-1.509216E+0
-1.277777E+0
-1.200630E+0
-1.277777E+0
-1.509216E+0
-1.586362E+0
-1.354923E+0
-1.200630E+0
-1.123484E+0
-1.200630E+0
-1.123484E+0
-1.046338E+0
-1.046338E+0
-1.123484E+0
-1.123484E+0
-1.123484E+0
-1.123484E+0
-1.046338E+0
-1.046338E+0
-1.200630E+0
-1.277777E+0
-1.277777E+0
-1.046338E+0
-9.691916E-1
-1.046338E+0
-1.200630E+0
-1.354923E+0
-1.432069E+0
-1.354923E+0
-1.200630E+0
-9.691916E-1
-8.148985E-1
-1.046338E+0
-1.586362E+0
-2.280681E+0
-2.589266E+0
-2.589266E+0
-2.434973E+0
-2.357827E+0
-2.357827E+0
-2.280681E+0
-1.894949E+0
-1.432069E+0
-1.123484E+0
-1.123484E+0
-1.200630E+0
-1.123484E+0
-1.200630E+0
-1.354923E+0
-1.432069E+0
-1.354923E+0
-1.277777E+0
-1.432069E+0
-1.740655E+0
-1.894949E+0
-1.740655E+0
-1.509216E+0
-1.277777E+0
-1.123484E+0
-1.123484E+0
-1.046338E+0
-1.046338E+0
-1.046338E+0
-1.200630E+0
-1.277777E+0
-1.354923E+0
-1.277777E+0
-1.123484E+0
-1.123484E+0
-1.277777E+0
-1.432069E+0
-1.509216E+0
-1.354923E+0
-1.200630E+0
-1.123484E+0
-1.123484E+0
-1.123484E+0
-1.123484E+0
-1.200630E+0
-1.277777E+0
-1.277777E+0
-1.200630E+0
-1.123484E+0
-1.200630E+0
-1.277777E+0
-1.354923E+0
-1.354923E+0
-1.354923E+0
-1.432069E+0
-1.509216E+0
-1.509216E+0
-1.509216E+0
-1.432069E+0
-1.432069E+0
-1.432069E+0
-1.586362E+0
-1.586362E+0
-1.509216E+0
-1.432069E+0
-1.509216E+0
-1.663509E+0
-1.740655E+0
-1.432069E+0
-1.046338E+0
-9.691916E-1
-1.200630E+0
-1.354923E+0
-1.354923E+0
-1.354923E+0
-1.354923E+0
-1.432069E+0
-1.432069E+0
-1.432069E+0
-1.354923E+0
-1.354923E+0
-1.432069E+0
-1.432069E+0
-1.432069E+0
-1.509216E+0
-1.586362E+0
-1.586362E+0
-1.432069E+0
-1.277777E+0
-1.200630E+0
-1.200630E+0
-1.200630E+0
-1.277777E+0
-1.277777E+0
-1.277777E+0
-1.277777E+0
-1.200630E+0
-1.200630E+0
-1.200630E+0
-1.277777E+0
-1.200630E+0
-1.046338E+0
-9.691916E-1
-8.148985E-1
-7.377510E-1
-8.920450E-1
-1.046338E+0
-1.123484E+0
-9.691916E-1
-8.920450E-1
-9.691916E-1
-1.123484E+0
-1.123484E+0
-1.123484E+0
-1.123484E+0
-1.123484E+0
-1.123484E+0
-1.046338E+0
-1.123484E+0
-1.200630E+0
-1.277777E+0
-1.200630E+0
-1.123484E+0
-1.046338E+0
-1.123484E+0
-1.123484E+0
-1.200630E+0
-1.123484E+0
-1.123484E+0
-1.046338E+0
-1.046338E+0
-1.123484E+0
-1.123484E+0
-1.200630E+0
-1.123484E+0
-1.200630E+0
-1.277777E+0
-1.277777E+0
-1.200630E+0
-1.123484E+0
-9.691916E-1
-8.920450E-1
-8.920450E-1
-1.046338E+0
-1.277777E+0
-1.432069E+0
-1.432069E+0
-1.277777E+0
-1.200630E+0
-1.123484E+0
-1.123484E+0
-1.123484E+0
-1.123484E+0
-1.123484E+0
-1.123484E+0
-1.200630E+0
-1.354923E+0
-1.509216E+0
-1.586362E+0
-1.509216E+0
-1.354923E+0
-1.277777E+0
-1.277777E+0
-1.354923E+0
-1.432069E+0
-1.509216E+0
-1.509216E+0
-1.509216E+0
-1.354923E+0
-1.200630E+0
-1.200630E+0
-1.354923E+0
-1.432069E+0
-1.354923E+0
-1.123484E+0
-9.691916E-1
-1.046338E+0
-1.277777E+0
-1.509216E+0
-1.509216E+0
-1.432069E+0
-1.354923E+0
-1.354923E+0
-1.354923E+0
-1.432069E+0
-1.509216E+0
-1.586362E+0
-1.586362E+0
-1.663509E+0
-1.740655E+0
-1.817802E+0
-1.740655E+0
-1.663509E+0
-1.509216E+0
-1.432069E+0
-1.432069E+0
-1.509216E+0
-1.586362E+0
-1.586362E+0
-1.509216E+0
-1.432069E+0
-1.432069E+0
-1.432069E+0
-1.354923E+0
-1.354923E+0
-1.354923E+0
-1.354923E+0
-1.277777E+0
-1.200630E+0
-1.277777E+0
-1.432069E+0
-1.432069E+0
-1.354923E+0
-1.200630E+0
-1.046338E+0
-1.046338E+0
-1.046338E+0
-1.046338E+0
-1.046338E+0
-1.046338E+0
-1.046338E+0
-1.046338E+0
-9.691916E-1
-8.920450E-1
-9.691916E-1
-9.691916E-1
-9.691916E-1
-8.920450E-1
-8.148985E-1
-6.606054E-1
-6.606054E-1
-6.606054E-1
-7.377510E-1
-8.920450E-1
-1.046338E+0
-1.277777E+0
-1.432069E+0
-1.277777E+0
-1.046338E+0
-9.691916E-1
-1.123484E+0
-1.432069E+0
-1.663509E+0
-1.586362E+0
-1.277777E+0
-1.046338E+0
-1.123484E+0
-1.277777E+0
-1.354923E+0
-1.200630E+0
-1.046338E+0
-9.691916E-1
-1.123484E+0
-1.123484E+0
-1.200630E+0
-1.200630E+0
-1.277777E+0
-1.354923E+0
-1.354923E+0
-1.277777E+0
-1.200630E+0
-1.123484E+0
-1.046338E+0
-1.046338E+0
-1.200630E+0
-1.509216E+0
-1.663509E+0
-1.663509E+0
-1.432069E+0
-8.148985E-1
1.108589E-1
1.113763E+0
1.576641E+0
8.823233E-1
-5.834589E-1
-1.972095E+0
-2.512120E+0
-2.203534E+0
-1.509216E+0
-1.123484E+0
-8.920450E-1
-9.691916E-1
-1.200630E+0
-1.432069E+0
-1.509216E+0
-1.432069E+0
-1.277777E+0
-1.123484E+0
-9.691916E-1
-9.691916E-1
-1.046338E+0
-1.277777E+0
-1.354923E+0
-1.354923E+0
-1.200630E+0
-1.123484E+0
-1.123484E+0
-1.277777E+0
-1.277777E+0
-1.277777E+0
-1.200630E+0
-1.277777E+0
-1.509216E+0
-1.663509E+0
-1.663509E+0
-1.432069E+0
-1.277777E+0
-1.200630E+0
-1.200630E+0
-1.123484E+0
-1.123484E+0
-1.200630E+0
-1.277777E+0
-1.432069E+0
-1.432069E+0
-1.354923E+0
-1.354923E+0
-1.277777E+0
-1.277777E+0
-1.277777E+0
-1.200630E+0
-1.123484E+0
-8.920450E-1
-7.377510E-1
-7.377510E-1
-8.148985E-1
-8.920450E-1
-9.691916E-1
-1.046338E+0
-9.691916E-1
-8.920450E-1
-8.920450E-1
-9.691916E-1
-1.123484E+0
-1.123484E+0
-1.123484E+0
-1.123484E+0
-1.200630E+0
-1.123484E+0
-1.046338E+0
-8.920450E-1
-8.920450E-1
-8.920450E-1
-8.920450E-1
-8.920450E-1
-7.377510E-1
-5.834589E-1
-5.063124E-1
-6.606054E-1
-9.691916E-1
-1.200630E+0
-1.277777E+0
-1.200630E+0
-1.123484E+0
-1.123484E+0
-1.046338E+0
-8.148985E-1
-6.606054E-1
-6.606054E-1
-8.148985E-1
-8.920450E-1
-8.148985E-1
-5.834589E-1
-5.063124E-1
-4.291658E-1
-4.291658E-1
-4.291658E-1
-3.520193E-1
-3.520193E-1
-5.063124E-1
-6.606054E-1
-8.920450E-1
-9.691916E-1
-8.148985E-1
-7.377510E-1
-8.920450E-1
-1.200630E+0
-1.354923E+0
-1.046338E+0
-5.834589E-1
-2.748728E-1
-2.748728E-1
-5.834589E-1
-1.277777E+0
-1.972095E+0
-2.357827E+0
-2.126388E+0
-1.200630E+0
-1.977263E-1
8.823233E-1
1.730934E+0
2.116667E+0
2.425252E+0
2.348106E+0
1.499496E+0
1.036616E+0
3.505302E+0
8.211235E+0
1.044848E+1
5.973989E+0
-2.897852E+0
-9.146713E+0
-8.683834E+0
-3.515023E+0
1.730934E+0
4.662499E+0
5.202523E+0
4.045327E+0
2.039520E+0
4.194450E-1
-4.343414E-2
1.576641E+0
5.048230E+0
8.596968E+0
9.677017E+0
6.745452E+0
8.051767E-1
-5.212245E+0
-8.143809E+0
-7.063759E+0
-3.437877E+0
1.880055E-1
1.808081E+0
4.965916E-1
-2.666412E+0
-5.829416E+0
-7.295198E+0
-6.292295E+0
-3.360731E+0
3.371239E-2
2.425252E+0
2.965278E+0
1.962374E+0
1.108589E-1
-1.509216E+0
-2.280681E+0
-2.203534E+0
-1.586362E+0
-9.691916E-1
-5.063124E-1
-5.834589E-1
-1.354923E+0
-2.357827E+0
-2.820705E+0
-2.666412E+0
-2.203534E+0
-1.972095E+0
-2.126388E+0
-2.434973E+0
-2.589266E+0
-2.666412E+0
-2.743559E+0
-2.666412E+0
-2.512120E+0
-2.357827E+0
-2.512120E+0
-2.974999E+0
-3.360731E+0
-3.437877E+0
-3.283584E+0
-3.052145E+0
-2.666412E+0
-2.974999E+0
-3.515023E+0
-2.974999E+0
-1.277777E+0
-5.063124E-1
-1.894949E+0
-4.363634E+0
-6.138002E+0
-6.060856E+0
-4.132195E+0
-1.354923E+0
1.036616E+0
1.885226E+0
7.280312E-1
-1.740655E+0
-3.977902E+0
-4.980806E+0
-4.440781E+0
-3.129292E+0
-1.354923E+0
-1.123484E+0
-3.437877E+0
-3.746462E+0
-5.063124E-1
2.502399E+0
3.351010E+0
2.502399E+0
7.280312E-1
-1.740655E+0
-4.672220E+0
-7.295198E+0
-8.066663E+0
-6.600881E+0
-4.055049E+0
-1.894949E+0
-1.046338E+0
-9.691916E-1
-7.377510E-1
1.108589E-1
5.737381E-1
-1.200630E+0
-4.903659E+0
-8.220956E+0
-8.683834E+0
-6.600881E+0
-3.592170E+0
-1.586362E+0
-1.046338E+0
-1.894949E+0
-3.052145E+0
-3.592170E+0
-3.129292E+0
-1.663509E+0
7.280312E-1
3.582448E+0
5.742549E+0
5.356817E+0
1.345202E+0
-5.212245E+0
-1.076679E+1
-1.176969E+1
-8.220956E+0
-3.823609E+0
-1.740655E+0
-2.434973E+0
-3.823609E+0
-4.363634E+0
-4.286488E+0
-4.209341E+0
-3.977902E+0
-3.129292E+0
-2.280681E+0
-2.666412E+0
-4.055049E+0
-4.980806E+0
-4.517927E+0
-3.283584E+0
-2.512120E+0
-2.589266E+0
-3.052145E+0
-3.515023E+0
-3.746462E+0
-3.592170E+0
-3.206438E+0
-2.820705E+0
-2.743559E+0
-2.820705E+0
-2.666412E+0
-2.280681E+0
-2.049241E+0
-2.203534E+0
-2.589266E+0
-2.743559E+0
-2.589266E+0
-2.357827E+0
-2.203534E+0
-2.126388E+0
-1.894949E+0
-1.817802E+0
-2.049241E+0
-2.512120E+0
-2.820705E+0
-2.743559E+0
-2.280681E+0
-1.817802E+0
-1.432069E+0
-1.354923E+0
-1.354923E+0
-1.354923E+0
-1.354923E+0
-1.354923E+0
-1.432069E+0
-1.509216E+0
-1.586362E+0
-1.509216E+0
-1.432069E+0
-1.817802E+0
-2.434973E+0
-2.666412E+0
-2.280681E+0
-1.894949E+0
-1.740655E+0
-1.817802E+0
-1.894949E+0
-1.817802E+0
-1.817802E+0
-1.894949E+0
-1.817802E+0
-1.586362E+0
-1.277777E+0
-1.200630E+0
-1.354923E+0
-1.509216E+0
-1.740655E+0
-1.894949E+0
-2.049241E+0
-1.972095E+0
-1.894949E+0
-1.740655E+0
-1.509216E+0
-1.200630E+0
-8.920450E-1
-8.148985E-1
-8.148985E-1
-7.377510E-1
-6.606054E-1
-6.606054E-1
-6.606054E-1
-6.606054E-1
-6.606054E-1
-7.377510E-1
-5.063124E-1
-2.748728E-1
-1.977263E-1
-5.063124E-1
-8.148985E-1
-7.377510E-1
-5.834589E-1
-5.834589E-1
-7.377510E-1
-8.920450E-1
-1.046338E+0
-1.046338E+0
-1.046338E+0
-1.123484E+0
-1.277777E+0
-1.354923E+0
-1.354923E+0
-1.354923E+0
-1.432069E+0
-1.663509E+0
-1.740655E+0
-1.586362E+0
-1.586362E+0
-1.740655E+0
-1.972095E+0
-1.972095E+0
-1.663509E+0
-1.432069E+0
-1.354923E+0
-1.354923E+0
-1.432069E+0
-1.509216E+0
-1.354923E+0
-1.354923E+0
-1.509216E+0
-1.817802E+0
-1.894949E+0
-1.817802E+0
-1.740655E+0
-1.586362E+0
-1.586362E+0
-1.740655E+0
-1.740655E+0
-1.586362E+0
-1.432069E+0
-1.432069E+0
-1.663509E+0
-1.817802E+0
-1.894949E+0
-1.972095E+0
-2.049241E+0
-2.280681E+0
-2.434973E+0
-2.434973E+0
-2.357827E+0
-2.280681E+0
-2.280681E+0
-2.512120E+0
-2.666412E+0
-2.589266E+0
-2.512120E+0
-2.434973E+0
-2.357827E+0
-2.203534E+0
-2.126388E+0
-2.203534E+0
-2.280681E+0
-2.203534E+0
-2.203534E+0
-2.357827E+0
-2.434973E+0
-2.280681E+0
-2.049241E+0
-2.049241E+0
-2.126388E+0
-2.280681E+0
-2.512120E+0
-2.589266E+0
-2.666412E+0
-2.743559E+0
-2.743559E+0
-2.666412E+0
-2.357827E+0
-2.049241E+0
-2.049241E+0
-2.280681E+0
-2.589266E+0
-2.589266E+0
-2.126388E+0
-1.432069E+0
-9.691916E-1
-8.148985E-1
-9.691916E-1
-1.277777E+0
-1.663509E+0
-2.049241E+0
-2.357827E+0
-2.434973E+0
-2.203534E+0
-7.377510E-1
1.730934E+0
1.422348E+0
-3.206438E+0
-7.526638E+0
-6.832320E+0
-2.820705E+0
-2.748728E-1
-4.291658E-1
-8.920450E-1
-2.748728E-1
3.422985E-1
-5.063124E-1
-2.357827E+0
-3.669316E+0
-3.592170E+0
-2.820705E+0
-2.357827E+0
-2.203534E+0
-2.049241E+0
-2.126388E+0
-2.357827E+0
-2.512120E+0
-2.589266E+0
-2.589266E+0
-2.512120E+0
-2.357827E+0
-1.817802E+0
-1.046338E+0
-4.291658E-1
-3.520193E-1
-8.148985E-1
-1.200630E+0
-1.046338E+0
-3.520193E-1
3.371239E-2
-2.748728E-1
-1.046338E+0
-1.509216E+0
-1.354923E+0
-1.046338E+0
-1.046338E+0
-1.123484E+0
-1.123484E+0
-9.691916E-1
-7.377510E-1
-5.834589E-1
-6.606054E-1
-8.920450E-1
-1.123484E+0
-1.200630E+0
-1.354923E+0
-1.432069E+0
-1.663509E+0
-1.740655E+0
-1.740655E+0
-1.586362E+0
-1.354923E+0
-1.432069E+0
-1.740655E+0
-2.126388E+0
-2.434973E+0
-2.512120E+0
-2.434973E+0
-2.357827E+0
-2.357827E+0
-2.280681E+0
-2.049241E+0
-1.894949E+0
-1.894949E+0
-2.126388E+0
-2.434973E+0
-2.434973E+0
-2.126388E+0
-1.817802E+0
-1.740655E+0
-2.049241E+0
-2.357827E+0
-2.434973E+0
-2.434973E+0
-2.434973E+0
-2.280681E+0
-2.049241E+0
-1.817802E+0
-1.663509E+0
-1.586362E+0
-1.432069E+0
-1.277777E+0
-1.123484E+0
-1.046338E+0
-9.691916E-1
-8.148985E-1
-6.606054E-1
-5.063124E-1
-3.520193E-1
-1.977263E-1
-1.205807E-1
-1.205807E-1
-1.977263E-1
-5.063124E-1
-8.920450E-1
-1.663509E+0
-3.206438E+0
-5.135099E+0
-6.369441E+0
-6.060856E+0
-4.517927E+0
-2.666412E+0
-1.509216E+0
-1.123484E+0
-1.200630E+0
-1.432069E+0
-1.509216E+0
-1.432069E+0
-1.354923E+0
-1.354923E+0
-1.586362E+0
-1.740655E+0
-1.740655E+0
-1.586362E+0
-1.509216E+0
-1.432069E+0
-1.277777E+0
-1.200630E+0
-1.123484E+0
-1.046338E+0
-8.920450E-1
-6.606054E-1
-4.291658E-1
-3.520193E-1
-4.291658E-1
-1.977263E-1
7.280312E-1
1.808081E+0
2.039520E+0
3.422985E-1
-2.203534E+0
-3.206438E+0
-1.740655E+0
1.036616E+0
2.965278E+0
3.351010E+0
2.656692E+0
1.576641E+0
8.051767E-1
8.051767E-1
1.576641E+0
2.502399E+0
3.119570E+0
3.196717E+0
2.656692E+0
1.962374E+0
1.499496E+0
1.499496E+0
1.962374E+0
2.502399E+0
2.888130E+0
3.196717E+0
3.273863E+0
3.119570E+0
2.810985E+0
2.116667E+0
1.190909E+0
1.880055E-1
-4.291658E-1
-6.606054E-1
-6.606054E-1
-6.606054E-1
-8.148985E-1
-1.123484E+0
-1.277777E+0
-1.277777E+0
-1.354923E+0
-1.432069E+0
-1.432069E+0
-1.354923E+0
-1.277777E+0
-1.200630E+0
-1.123484E+0
-8.148985E-1
-5.834589E-1
-5.063124E-1
-5.063124E-1
-4.291658E-1
-1.977263E-1
-4.343414E-2
-1.205807E-1
-4.291658E-1
-7.377510E-1
-7.377510E-1
-5.834589E-1
-4.291658E-1
-5.063124E-1
-8.148985E-1
-9.691916E-1
-1.123484E+0
-1.277777E+0
-1.509216E+0
-1.740655E+0
-1.817802E+0
-1.740655E+0
-1.663509E+0
-1.509216E+0
-1.354923E+0
-1.200630E+0
-1.123484E+0
-1.200630E+0
-1.354923E+0
-1.586362E+0
-1.972095E+0
-2.203534E+0
-2.280681E+0
-2.357827E+0
-2.434973E+0
-2.743559E+0
-3.283584E+0
-3.977902E+0
-4.517927E+0
-4.749366E+0
-4.903659E+0
-4.826513E+0
-4.672220E+0
-4.595073E+0
-4.517927E+0
-4.517927E+0
-4.517927E+0
-4.517927E+0
-4.672220E+0
-4.903659E+0
-5.135099E+0
-5.289392E+0
-5.366538E+0
-5.443685E+0
-5.520831E+0
-5.366538E+0
-5.135099E+0
-5.057952E+0
-5.057952E+0
-4.980806E+0
-4.826513E+0
-4.826513E+0
-4.980806E+0
-5.212245E+0
-5.366538E+0
-5.366538E+0
-5.366538E+0
-5.520831E+0
-5.675123E+0
-5.752270E+0
-5.829416E+0
-6.060856E+0
-6.600881E+0
-6.755174E+0
-6.138002E+0
-5.057952E+0
-4.286488E+0
-4.055049E+0
-4.132195E+0
-4.132195E+0
-3.900755E+0
-3.515023E+0
-3.206438E+0
-3.206438E+0
-3.206438E+0
-3.206438E+0
-3.129292E+0
-3.206438E+0
-3.283584E+0
-3.360731E+0
-3.360731E+0
-3.437877E+0
-3.515023E+0
-3.592170E+0
-3.592170E+0
-3.437877E+0
-3.360731E+0
-3.283584E+0
-3.283584E+0
-3.206438E+0
-3.129292E+0
-2.974999E+0
-2.974999E+0
-3.052145E+0
-3.283584E+0
-3.360731E+0
-3.283584E+0
-2.974999E+0
-2.512120E+0
-2.126388E+0
-1.894949E+0
-1.740655E+0
-1.740655E+0
-1.894949E+0
-1.894949E+0
-1.817802E+0
-1.586362E+0
-1.354923E+0
-1.277777E+0
-1.432069E+0
-1.663509E+0
-1.817802E+0
-1.894949E+0
-1.894949E+0
-1.817802E+0
-1.663509E+0
-1.586362E+0
-1.586362E+0
-1.509216E+0
-1.354923E+0
-1.277777E+0
-1.354923E+0
-1.509216E+0
-1.432069E+0
-1.277777E+0
-1.200630E+0
-1.200630E+0
-1.277777E+0
-1.354923E+0
-1.509216E+0
-1.586362E+0
-1.586362E+0
-1.509216E+0
-1.277777E+0
-1.123484E+0
-1.123484E+0
-1.123484E+0
-1.200630E+0
-1.277777E+0
-1.277777E+0
-1.432069E+0
-1.509216E+0
-1.509216E+0
-1.432069E+0
-1.277777E+0
-1.354923E+0
-1.509216E+0
-1.663509E+0
-1.740655E+0
-1.740655E+0
-1.894949E+0
-1.972095E+0
-2.049241E+0
-2.049241E+0
-2.203534E+0
-2.357827E+0
-2.126388E+0
-1.740655E+0
-1.817802E+0
-1.663509E+0
-1.046338E+0
-7.377510E-1
-1.894949E+0
-3.746462E+0
-4.363634E+0
-2.897852E+0
-8.148985E-1
3.371239E-2
-6.606054E-1
-1.972095E+0
-2.897852E+0
-3.052145E+0
-2.743559E+0
-2.357827E+0
-2.049241E+0
-1.972095E+0
-2.203534E+0
-2.589266E+0
-2.897852E+0
-2.974999E+0
-2.820705E+0
-2.434973E+0
-1.972095E+0
-1.663509E+0
-1.740655E+0
-2.203534E+0
-2.743559E+0
-2.974999E+0
-2.897852E+0
-2.589266E+0
-2.126388E+0
-1.740655E+0
-1.509216E+0
-1.509216E+0
-1.740655E+0
-1.972095E+0
-2.280681E+0
-2.203534E+0
-1.894949E+0
-1.740655E+0
-1.740655E+0
-1.817802E+0
-1.817802E+0
-1.740655E+0
-1.817802E+0
-1.972095E+0
-2.049241E+0
-1.972095E+0
-1.894949E+0
-1.972095E+0
-2.126388E+0
-2.126388E+0
-2.126388E+0
-2.126388E+0
-2.126388E+0
-2.280681E+0
-2.434973E+0
-2.743559E+0
-2.897852E+0
-2.820705E+0
-2.589266E+0
-2.126388E+0
-1.432069E+0
-3.520193E-1
3.422985E-1
-5.063124E-1
-2.357827E+0
-3.669316E+0
-3.515023E+0
-2.434973E+0
-1.200630E+0
-2.748728E-1
1.880055E-1
-2.748728E-1
-1.432069E+0
-2.589266E+0
-3.129292E+0
-2.820705E+0
-2.049241E+0
-1.354923E+0
-8.148985E-1
-4.291658E-1
-6.606054E-1
-1.663509E+0
-2.434973E+0
-2.434973E+0
-1.894949E+0
-1.509216E+0
-1.509216E+0
-1.817802E+0
-2.126388E+0
-2.280681E+0
-2.280681E+0
-2.203534E+0
-2.203534E+0
-2.049241E+0
-1.972095E+0
-1.894949E+0
-1.894949E+0
-1.894949E+0
-1.817802E+0
-1.817802E+0
-1.740655E+0
-1.817802E+0
-1.817802E+0
-1.894949E+0
-1.894949E+0
-1.740655E+0
-1.663509E+0
-1.740655E+0
-1.817802E+0
-1.817802E+0
-1.740655E+0
-1.740655E+0
-1.740655E+0
-1.894949E+0
-1.972095E+0
-2.049241E+0
-1.972095E+0
-1.894949E+0
-1.894949E+0
-1.894949E+0
-1.894949E+0
-1.817802E+0
-1.740655E+0
-1.586362E+0
-1.432069E+0
-1.432069E+0
-1.586362E+0
-1.740655E+0
-1.740655E+0
-1.663509E+0
-1.663509E+0
-1.663509E+0
-1.663509E+0
-1.586362E+0
-1.509216E+0
-1.586362E+0
-1.663509E+0
-1.740655E+0
-1.740655E+0
-1.740655E+0
-1.663509E+0
-1.663509E+0
-1.586362E+0
-1.509216E+0
-1.432069E+0
-1.432069E+0
-1.586362E+0
-1.817802E+0
-1.817802E+0
-1.663509E+0
-1.586362E+0
-1.663509E+0
-1.663509E+0
-1.663509E+0
-1.586362E+0
-1.586362E+0
-1.663509E+0
-1.740655E+0
-1.663509E+0
-1.509216E+0
-1.354923E+0
-1.354923E+0
-1.432069E+0
-1.509216E+0
-1.432069E+0
-1.432069E+0
-1.432069E+0
-1.509216E+0
-1.586362E+0
-1.509216E+0
-1.354923E+0
-1.200630E+0
-1.200630E+0
-1.123484E+0
-1.123484E+0
-1.277777E+0
-1.663509E+0
-1.894949E+0
-1.972095E+0
-1.817802E+0
-1.663509E+0
-1.586362E+0
-1.509216E+0
-1.432069E+0
-1.509216E+0
-1.509216E+0
-1.586362E+0
-1.663509E+0
-1.817802E+0
-1.894949E+0
-1.894949E+0
-1.817802E+0
-1.586362E+0
-1.509216E+0
-1.509216E+0
-1.586362E+0
-1.740655E+0
-1.817802E+0
-1.740655E+0
-1.586362E+0
-1.663509E+0
-1.740655E+0
-1.817802E+0
-1.894949E+0
-1.972095E+0
-1.972095E+0
-1.817802E+0
-1.740655E+0
-1.740655E+0
-1.817802E+0
-1.740655E+0
-1.586362E+0
-1.509216E+0
-1.586362E+0
-1.663509E+0
-1.817802E+0
-1.894949E+0
-1.972095E+0
-2.049241E+0
-1.972095E+0
-1.894949E+0
-1.817802E+0
-1.894949E+0
-1.972095E+0
-1.894949E+0
-1.894949E+0
-1.972095E+0
-2.126388E+0
-2.126388E+0
-2.126388E+0
-2.203534E+0
-2.203534E+0
-2.203534E+0
-2.049241E+0
-1.972095E+0
-1.972095E+0
-1.894949E+0
-1.894949E+0
-1.972095E+0
-2.126388E+0
-2.203534E+0
-2.203534E+0
-2.203534E+0
-2.280681E+0
-2.357827E+0
-2.357827E+0
-2.434973E+0
-2.512120E+0
-2.434973E+0
-2.280681E+0
-2.203534E+0
-2.280681E+0
-2.280681E+0
-2.280681E+0
-2.280681E+0
-2.357827E+0
-2.357827E+0
-2.280681E+0
-2.280681E+0
-2.280681E+0
-2.357827E+0
-2.280681E+0
-2.280681E+0
-2.357827E+0
-2.512120E+0
-2.512120E+0
-2.512120E+0
-2.357827E+0
-2.280681E+0
-2.126388E+0
-2.203534E+0
-2.280681E+0
-2.280681E+0
-2.203534E+0
-2.126388E+0
-2.203534E+0
-2.280681E+0
-2.357827E+0
-2.434973E+0
-2.357827E+0
-2.126388E+0
-1.817802E+0
-1.663509E+0
-1.586362E+0
-1.663509E+0
-1.817802E+0
-1.817802E+0
-1.740655E+0
-1.509216E+0
-1.354923E+0
-1.277777E+0
-1.432069E+0
-1.586362E+0
-1.663509E+0
-1.740655E+0
-1.740655E+0
-1.817802E+0
-1.817802E+0
-1.894949E+0
-1.894949E+0
-1.817802E+0
-1.894949E+0
-1.972095E+0
-2.126388E+0
-2.126388E+0
-2.203534E+0
-2.357827E+0
-2.434973E+0
-2.434973E+0
-2.280681E+0
-2.126388E+0
-1.972095E+0
-1.894949E+0
-1.972095E+0
-2.280681E+0
-2.589266E+0
-2.820705E+0
-2.820705E+0
-2.589266E+0
-2.280681E+0
-2.126388E+0
-1.972095E+0
-1.817802E+0
-1.586362E+0
-1.432069E+0
-1.354923E+0
-1.432069E+0
-1.432069E+0
-1.432069E+0
-1.663509E+0
-1.894949E+0
-1.972095E+0
-2.049241E+0
-2.049241E+0
-2.126388E+0
-2.203534E+0
-2.126388E+0
-1.972095E+0
-1.817802E+0
-1.586362E+0
-1.432069E+0
-1.432069E+0
-1.509216E+0
-1.509216E+0
-1.586362E+0
-1.740655E+0
-1.894949E+0
-1.972095E+0
-1.894949E+0
-1.817802E+0
-1.740655E+0
-1.817802E+0
-1.894949E+0
-1.894949E+0
-1.740655E+0
-1.586362E+0
-1.509216E+0
-1.586362E+0
-1.586362E+0
-1.586362E+0
-1.586362E+0
-1.586362E+0
-1.586362E+0
-1.432069E+0
-1.354923E+0
-1.277777E+0
-1.277777E+0
-1.277777E+0
-1.277777E+0
-1.354923E+0
-1.432069E+0
-1.509216E+0
-1.509216E+0
-1.509216E+0
-1.432069E+0
-1.354923E+0
-1.432069E+0
-1.663509E+0
-1.817802E+0
-1.894949E+0
-1.740655E+0
-1.586362E+0
-1.432069E+0
-1.432069E+0
-1.586362E+0
-1.817802E+0
-1.972095E+0
-1.972095E+0
-1.817802E+0
-1.663509E+0
-1.586362E+0
-1.740655E+0
-1.894949E+0
-1.894949E+0
-1.740655E+0
-1.586362E+0
-1.663509E+0
-1.894949E+0
-2.049241E+0
-1.972095E+0
-1.894949E+0
-1.894949E+0
-1.972095E+0
-1.894949E+0
-1.740655E+0
-1.740655E+0
-1.817802E+0
-1.817802E+0
-1.817802E+0
-1.817802E+0
-1.740655E+0
-1.740655E+0
-1.817802E+0
-1.894949E+0
-1.894949E+0
-1.894949E+0
-1.972095E+0
-2.049241E+0
-2.049241E+0
-1.972095E+0
-1.894949E+0
-1.817802E+0
-1.894949E+0
-1.972095E+0
-2.049241E+0
-2.126388E+0
-2.126388E+0
-1.972095E+0
-1.817802E+0
-1.740655E+0
-1.817802E+0
-1.972095E+0
-1.972095E+0
-2.049241E+0
-2.126388E+0
-2.203534E+0
-2.203534E+0
-2.049241E+0
-2.049241E+0
-2.049241E+0
-2.126388E+0
-2.126388E+0
-2.049241E+0
-1.972095E+0
-2.049241E+0
-2.049241E+0
-1.972095E+0
-1.817802E+0
-1.740655E+0
-1.740655E+0
-1.663509E+0
-1.586362E+0
-1.509216E+0
-1.663509E+0
-1.972095E+0
-2.357827E+0
-2.434973E+0
-2.203534E+0
-1.817802E+0
-1.509216E+0
-1.354923E+0
-1.354923E+0
-1.509216E+0
-1.586362E+0
-1.663509E+0
-1.817802E+0
-1.894949E+0
-2.049241E+0
-2.049241E+0
-1.894949E+0
-1.740655E+0
-1.663509E+0
-1.740655E+0
-1.894949E+0
-1.972095E+0
-1.894949E+0
-1.740655E+0
-1.740655E+0
-1.817802E+0
-2.126388E+0
-2.280681E+0
-2.203534E+0
-2.126388E+0
-2.049241E+0
-2.049241E+0
-1.894949E+0
-1.817802E+0
-1.740655E+0
-1.817802E+0
-1.972095E+0
-2.049241E+0
-2.049241E+0
-1.972095E+0
-1.972095E+0
-2.049241E+0
-2.049241E+0
-1.972095E+0
-1.894949E+0
-1.894949E+0
-2.126388E+0
-2.203534E+0
-2.126388E+0
-2.049241E+0
-2.049241E+0
-2.126388E+0
-2.126388E+0
-2.126388E+0
-2.203534E+0
-2.203534E+0
-2.203534E+0
-2.049241E+0
-1.972095E+0
-2.049241E+0
-2.126388E+0
-2.203534E+0
-2.126388E+0
-2.049241E+0
-2.049241E+0
-2.049241E+0
-2.126388E+0
-2.203534E+0
-2.126388E+0
-2.049241E+0
-1.972095E+0
-2.049241E+0
-2.126388E+0
-2.203534E+0
-2.203534E+0
-2.280681E+0
-2.280681E+0
-2.357827E+0
-2.357827E+0
-2.280681E+0
-2.203534E+0
-2.280681E+0
-2.357827E+0
-2.357827E+0
-2.280681E+0
-2.280681E+0
-2.280681E+0
-2.126388E+0
-2.049241E+0
-1.972095E+0
-2.126388E+0
-2.280681E+0
-2.434973E+0
-2.512120E+0
-2.512120E+0
-2.512120E+0
-2.512120E+0
-2.434973E+0
-2.434973E+0
-2.512120E+0
-2.589266E+0
-2.589266E+0
-2.589266E+0
-2.589266E+0
-2.589266E+0
-2.589266E+0
-2.589266E+0
-2.589266E+0
-2.512120E+0
-2.434973E+0
-2.434973E+0
-2.357827E+0
-2.280681E+0
-2.357827E+0
-2.512120E+0
-2.589266E+0
-2.589266E+0
-2.434973E+0
-2.357827E+0
-2.434973E+0
-2.589266E+0
-2.589266E+0
-2.512120E+0
-2.357827E+0
-2.203534E+0
-2.126388E+0
-2.126388E+0
-2.203534E+0
-2.434973E+0
-2.512120E+0
-2.434973E+0
-2.280681E+0
-2.126388E+0
-1.972095E+0
-1.972095E+0
-2.049241E+0
-2.049241E+0
-2.049241E+0
-2.203534E+0
-2.357827E+0
-2.280681E+0
-2.203534E+0
-2.203534E+0
-2.357827E+0
-2.512120E+0
-2.512120E+0
-2.280681E+0
-2.280681E+0
-2.280681E+0
-2.357827E+0
-2.357827E+0
-2.357827E+0
-2.434973E+0
-2.512120E+0
-2.512120E+0
-2.280681E+0
-2.203534E+0
-2.280681E+0
-2.512120E+0
-2.589266E+0
-2.589266E+0
-2.512120E+0
-2.512120E+0
-2.512120E+0
-2.434973E+0
-2.357827E+0
-2.357827E+0
-2.357827E+0
-2.203534E+0
-2.049241E+0
-2.049241E+0
-2.126388E+0
-2.203534E+0
-2.126388E+0
-2.049241E+0
-2.049241E+0
-2.126388E+0
-2.126388E+0
-2.126388E+0
-2.203534E+0
-2.203534E+0
-2.126388E+0
-2.049241E+0
-2.049241E+0
-2.049241E+0
-2.049241E+0
-2.049241E+0
-1.972095E+0
-1.972095E+0
-1.972095E+0
-2.049241E+0
-2.049241E+0
-2.049241E+0
-1.972095E+0
-2.049241E+0
-2.126388E+0
-2.126388E+0
-2.049241E+0
-1.972095E+0
-1.817802E+0
-1.894949E+0
-1.972095E+0
-2.049241E+0
-2.126388E+0
-2.049241E+0
-1.972095E+0
-1.894949E+0
-1.894949E+0
-1.894949E+0
-1.972095E+0
-1.972095E+0
-1.972095E+0
-2.049241E+0
-2.049241E+0
-2.126388E+0
-2.126388E+0
-1.972095E+0
-1.817802E+0
-1.740655E+0
-1.894949E+0
-2.049241E+0
-1.972095E+0
-1.817802E+0
-1.663509E+0
-1.586362E+0
-1.586362E+0
-1.509216E+0
-1.663509E+0
-1.894949E+0
-2.049241E+0
-1.972095E+0
-1.740655E+0
-1.432069E+0
-1.354923E+0
-1.354923E+0
-1.509216E+0
-1.663509E+0
-1.894949E+0
-1.972095E+0
-1.894949E+0
-1.663509E+0
-1.509216E+0
-1.509216E+0
-1.663509E+0
-1.817802E+0
-1.894949E+0
-1.894949E+0
-2.049241E+0
-2.126388E+0
-2.203534E+0
-2.280681E+0
-2.280681E+0
-2.203534E+0
-1.972095E+0
-1.894949E+0
-1.817802E+0
-1.663509E+0
-1.509216E+0
-1.432069E+0
-1.663509E+0
-2.126388E+0
-2.512120E+0
-2.434973E+0
-2.049241E+0
-1.586362E+0
-1.509216E+0
-1.894949E+0
-2.589266E+0
-2.974999E+0
-2.897852E+0
-2.512120E+0
-2.049241E+0
-1.663509E+0
-1.354923E+0
-1.123484E+0
-9.691916E-1
-9.691916E-1
-1.200630E+0
-1.432069E+0
-1.740655E+0
-1.894949E+0
-1.972095E+0
-1.972095E+0
-1.894949E+0
-1.894949E+0
-2.049241E+0
-2.049241E+0
-2.049241E+0
-1.894949E+0
-1.740655E+0
-1.817802E+0
-1.894949E+0
-1.894949E+0
-1.894949E+0
-1.894949E+0
-1.817802E+0
-1.586362E+0
-1.509216E+0
-1.586362E+0
-1.817802E+0
-1.894949E+0
-1.817802E+0
-1.817802E+0
-2.049241E+0
-2.126388E+0
-2.126388E+0
-2.049241E+0
-2.049241E+0
-2.049241E+0
-2.203534E+0
-2.203534E+0
-2.203534E+0
-2.126388E+0
-2.049241E+0
-2.049241E+0
-2.126388E+0
-2.280681E+0
-2.280681E+0
-2.203534E+0
-2.203534E+0
-2.126388E+0
-2.049241E+0
-2.049241E+0
-2.126388E+0
-2.203534E+0
-2.203534E+0
-2.126388E+0
-2.049241E+0
-2.126388E+0
-2.280681E+0
-2.280681E+0
-2.126388E+0
-2.049241E+0
-2.126388E+0
-2.280681E+0
-2.280681E+0
-2.203534E+0
-2.126388E+0
-2.203534E+0
-2.280681E+0
-2.357827E+0
-2.357827E+0
-2.357827E+0
-2.357827E+0
-2.357827E+0
-2.434973E+0
-2.434973E+0
-2.434973E+0
-2.357827E+0
-2.357827E+0
-2.357827E+0
-2.280681E+0
-2.357827E+0
-2.434973E+0
-2.357827E+0
-2.203534E+0
-2.126388E+0
-2.126388E+0
-2.203534E+0
-2.203534E+0
-2.203534E+0
-2.280681E+0
-2.280681E+0
-2.280681E+0
-2.280681E+0
-2.357827E+0
-2.357827E+0
-2.280681E+0
-2.357827E+0
-2.357827E+0
-2.280681E+0
-2.203534E+0
-2.203534E+0
-2.280681E+0
-2.357827E+0
-2.203534E+0
-2.049241E+0
-1.972095E+0
-1.972095E+0
-2.049241E+0
-2.049241E+0
-1.894949E+0
-1.817802E+0
-1.894949E+0
-2.126388E+0
-2.203534E+0
-2.203534E+0
-2.049241E+0
-1.972095E+0
-1.894949E+0
-1.740655E+0
-1.663509E+0
-1.817802E+0
-2.049241E+0
-2.126388E+0
-2.049241E+0
-1.972095E+0
-1.972095E+0
-1.972095E+0
-2.126388E+0
-2.049241E+0
-1.972095E+0
-1.894949E+0
-2.049241E+0
-2.126388E+0
-2.049241E+0
-1.894949E+0
-1.894949E+0
-2.126388E+0
-2.357827E+0
-2.357827E+0
-2.203534E+0
-1.972095E+0
-1.972095E+0
-2.126388E+0
-2.126388E+0
-2.049241E+0
-2.049241E+0
-2.049241E+0
-2.049241E+0
-2.126388E+0
-2.280681E+0
-2.357827E+0
-2.434973E+0
-2.512120E+0
-2.589266E+0
-2.589266E+0
-2.434973E+0
-2.280681E+0
-2.126388E+0
-2.049241E+0
-2.126388E+0
-2.203534E+0
-2.203534E+0
-2.126388E+0
-2.203534E+0
-2.357827E+0
-2.280681E+0
-2.203534E+0
-2.126388E+0
-2.126388E+0
-2.049241E+0
-2.049241E+0
-2.126388E+0
-2.126388E+0
-2.203534E+0
-2.203534E+0
-2.203534E+0
-2.203534E+0
-2.126388E+0
-2.126388E+0
-2.203534E+0
-2.280681E+0
-2.357827E+0
-2.357827E+0
-2.280681E+0
-2.203534E+0
-2.126388E+0
-2.126388E+0
-2.049241E+0
-1.972095E+0
-1.972095E+0
-2.049241E+0
-2.049241E+0
-2.126388E+0
-2.203534E+0
-2.357827E+0
-2.434973E+0
-2.357827E+0
-2.280681E+0
-2.203534E+0
-2.203534E+0
-2.280681E+0
-2.280681E+0
-2.203534E+0
-2.203534E+0
-2.280681E+0
-2.203534E+0
-2.203534E+0
-2.280681E+0
-2.280681E+0
-2.280681E+0
-2.203534E+0
-2.126388E+0
-2.049241E+0
-2.126388E+0
-2.203534E+0
-2.203534E+0
-2.280681E+0
-2.357827E+0
-2.357827E+0
-2.357827E+0
-2.357827E+0
-2.203534E+0
-2.049241E+0
-1.972095E+0
-2.126388E+0
-2.357827E+0
-2.357827E+0
-2.280681E+0
-2.126388E+0
-2.049241E+0
-2.049241E+0
-2.126388E+0
-2.203534E+0
-2.126388E+0
-1.972095E+0
-1.740655E+0
-1.740655E+0
-1.894949E+0
-2.049241E+0
-2.280681E+0
-2.434973E+0
-2.434973E+0
-2.280681E+0
-2.203534E+0
-2.126388E+0
-2.203534E+0
-2.203534E+0
-2.049241E+0
-2.049241E+0
-2.126388E+0
-2.203534E+0
-2.280681E+0
-2.357827E+0
-2.434973E+0
-2.512120E+0
-2.512120E+0
-2.589266E+0
-2.512120E+0
-2.434973E+0
-2.357827E+0
-2.280681E+0
-2.280681E+0
-2.203534E+0
-2.126388E+0
-2.049241E+0
-2.126388E+0
-2.203534E+0
-2.357827E+0
-2.357827E+0
-2.357827E+0
-2.357827E+0
-2.434973E+0
-2.434973E+0
-2.434973E+0
-2.357827E+0
-2.203534E+0
-2.126388E+0
-2.126388E+0
-2.126388E+0
-2.049241E+0
-2.049241E+0
-2.049241E+0
-2.126388E+0
-2.126388E+0
-2.049241E+0
-2.049241E+0
-2.049241E+0
-2.126388E+0
-2.203534E+0
-2.280681E+0
-2.280681E+0
-2.357827E+0
-2.357827E+0
-2.280681E+0
-2.126388E+0
-2.049241E+0
-2.049241E+0
-2.126388E+0
-2.049241E+0
-1.972095E+0
-2.049241E+0
-2.280681E+0
-2.512120E+0
-2.589266E+0
-2.512120E+0
-2.512120E+0
-2.743559E+0
-3.129292E+0
-3.437877E+0
-3.437877E+0
-3.129292E+0
-2.666412E+0
-2.203534E+0
-1.894949E+0
-1.740655E+0
-1.740655E+0
-1.894949E+0
-2.049241E+0
-2.126388E+0
-2.203534E+0
-2.049241E+0
-1.894949E+0
-1.894949E+0
-2.049241E+0
-2.203534E+0
-2.280681E+0
-2.203534E+0
-2.203534E+0
-2.280681E+0
-2.357827E+0
-2.357827E+0
-2.280681E+0
-2.280681E+0
-2.357827E+0
-2.357827E+0
-2.203534E+0
-2.126388E+0
-2.049241E+0
-1.972095E+0
-2.049241E+0
-2.203534E+0
-2.203534E+0
-2.126388E+0
-1.972095E+0
-1.894949E+0
-1.894949E+0
-1.894949E+0
-1.894949E+0
-1.894949E+0
-1.817802E+0
-1.817802E+0
-1.817802E+0
-1.894949E+0
-1.972095E+0
-1.972095E+0
-1.894949E+0
-1.972095E+0
-2.126388E+0
-2.280681E+0
-2.280681E+0
-2.126388E+0
-1.972095E+0
-1.740655E+0
-1.663509E+0
-1.586362E+0
-1.663509E+0
-1.740655E+0
-1.817802E+0
-1.894949E+0
-1.894949E+0
-1.894949E+0
-1.894949E+0
-1.894949E+0
-1.894949E+0
-1.894949E+0
-1.894949E+0
-2.049241E+0
-2.126388E+0
-2.126388E+0
-2.203534E+0
-2.203534E+0
-2.049241E+0
-1.972095E+0
-1.894949E+0
-1.972095E+0
-2.049241E+0
-2.049241E+0
-2.049241E+0
-2.049241E+0
-2.049241E+0
-2.126388E+0
-2.126388E+0
-2.203534E+0
-2.357827E+0
-2.434973E+0
-2.434973E+0
-2.280681E+0
-2.203534E+0
-2.203534E+0
-2.280681E+0
-2.357827E+0
-2.357827E+0
-2.357827E+0
-2.280681E+0
-2.126388E+0
-2.049241E+0
-1.972095E+0
-2.049241E+0
-2.126388E+0
-2.203534E+0
-2.203534E+0
-2.126388E+0
-2.049241E+0
-2.049241E+0
-2.049241E+0
-2.126388E+0
-2.126388E+0
-2.049241E+0
-2.126388E+0
-2.203534E+0
-2.203534E+0
-2.126388E+0
-2.049241E+0
-2.049241E+0
-2.126388E+0
-2.203534E+0
-2.126388E+0
-1.972095E+0
-1.817802E+0
-1.817802E+0
-1.972095E+0
-2.203534E+0
-2.203534E+0
-2.126388E+0
-2.049241E+0
-2.126388E+0
-2.280681E+0
-2.434973E+0
-2.357827E+0
-2.126388E+0
-2.049241E+0
-1.972095E+0
-1.972095E+0
-1.972095E+0
-1.972095E+0
-2.049241E+0
-2.126388E+0
-2.126388E+0
-2.126388E+0
-2.203534E+0
-2.280681E+0
-2.280681E+0
-2.126388E+0
-2.049241E+0
-2.126388E+0
-2.280681E+0
-2.357827E+0
-2.203534E+0
-2.049241E+0
-1.972095E+0
-2.049241E+0
-2.049241E+0
-2.049241E+0
-2.049241E+0
-2.049241E+0
-2.049241E+0
-1.972095E+0
-1.972095E+0
-2.126388E+0
-2.126388E+0
-2.049241E+0
-2.049241E+0
-2.126388E+0
-2.280681E+0
-2.203534E+0
-2.203534E+0
-2.203534E+0
-2.203534E+0
-2.203534E+0
-2.203534E+0
-2.280681E+0
-2.434973E+0
-2.434973E+0
-2.280681E+0
-2.203534E+0
-2.203534E+0
-2.280681E+0
-2.280681E+0
-2.280681E+0
-2.203534E+0
-2.126388E+0
-2.126388E+0
-2.126388E+0
-2.049241E+0
-2.049241E+0
-1.894949E+0
-1.894949E+0
-1.972095E+0
-2.126388E+0
-2.126388E+0
-2.049241E+0
-1.972095E+0
-1.972095E+0
-2.126388E+0
-2.280681E+0
-2.280681E+0
-2.126388E+0
-1.972095E+0
-1.972095E+0
-2.203534E+0
-2.280681E+0
-2.280681E+0
-2.203534E+0
-2.126388E+0
-2.203534E+0
-2.280681E+0
-2.203534E+0
-2.049241E+0
-1.972095E+0
-2.049241E+0
-2.203534E+0
-2.357827E+0
-2.357827E+0
-2.203534E+0
-2.203534E+0
-2.203534E+0
-2.203534E+0
-2.280681E+0
-2.357827E+0
-2.357827E+0
-2.203534E+0
-2.126388E+0
-2.126388E+0
-2.280681E+0
-2.434973E+0
-2.357827E+0
-2.203534E+0
-2.049241E+0
-1.972095E+0
-2.049241E+0
-2.203534E+0
-2.203534E+0
-2.126388E+0
-2.203534E+0
-2.357827E+0
-2.434973E+0
-2.357827E+0
-2.203534E+0
-2.203534E+0
-2.203534E+0
-2.280681E+0
-2.203534E+0
-2.203534E+0
-2.203534E+0
-2.280681E+0
-2.280681E+0
-2.203534E+0
-2.126388E+0
-2.049241E+0
-2.049241E+0
-2.203534E+0
-2.280681E+0
-2.357827E+0
-2.203534E+0
-2.049241E+0
-1.972095E+0
-2.049241E+0
-2.203534E+0
-2.357827E+0
-2.357827E+0
-2.280681E+0
-2.280681E+0
-2.280681E+0
-2.280681E+0
-2.280681E+0
-2.203534E+0
-2.280681E+0
-2.434973E+0
-2.512120E+0
-2.434973E+0
-2.357827E+0
-2.357827E+0
-2.512120E+0
-2.666412E+0
-2.743559E+0
-2.666412E+0
-2.512120E+0
-2.357827E+0
-2.357827E+0
-2.357827E+0
-2.357827E+0
-2.280681E+0
-2.280681E+0
-2.357827E+0
-2.357827E+0
-2.280681E+0
-2.203534E+0
-2.357827E+0
-2.434973E+0
-2.512120E+0
-2.434973E+0
-2.357827E+0
-2.357827E+0
-2.357827E+0
-2.357827E+0
-2.434973E+0
-2.357827E+0
-2.357827E+0
-2.357827E+0
-2.434973E+0
-2.512120E+0
-2.512120E+0
-2.512120E+0
-2.512120E+0
-2.434973E+0
-2.357827E+0
-2.357827E+0
-2.357827E+0
-2.357827E+0
-2.203534E+0
-2.126388E+0
-2.049241E+0
-2.203534E+0
-2.280681E+0
-2.357827E+0
-2.203534E+0
-2.049241E+0
-1.972095E+0
-1.972095E+0
-2.049241E+0
-2.126388E+0
-2.203534E+0
-2.126388E+0
-2.049241E+0
-2.049241E+0
-2.126388E+0
-2.280681E+0
-2.357827E+0
-2.280681E+0
-2.203534E+0
-2.280681E+0
-2.357827E+0
-2.512120E+0
-2.512120E+0
-2.512120E+0
-2.357827E+0
-2.357827E+0
-2.357827E+0
-2.280681E+0
-2.203534E+0
-2.203534E+0
-2.126388E+0
-2.126388E+0
-2.049241E+0
-2.126388E+0
-2.280681E+0
-2.434973E+0
-2.512120E+0
-2.434973E+0
-2.357827E+0
-2.357827E+0
-2.357827E+0
-2.357827E+0
-2.357827E+0
-2.357827E+0
-2.357827E+0
-2.280681E+0
-2.126388E+0
-2.049241E+0
-2.049241E+0
-2.203534E+0
-2.434973E+0
-2.512120E+0
-2.589266E+0
-2.589266E+0
-2.512120E+0
-2.357827E+0
-2.357827E+0
-2.280681E+0
-2.280681E+0
-2.203534E+0
-2.203534E+0
-2.203534E+0
-2.280681E+0
-2.357827E+0
-2.357827E+0
-2.280681E+0
-2.203534E+0
-2.126388E+0
-2.126388E+0
-2.049241E+0
-1.972095E+0
-2.049241E+0
-2.049241E+0
-2.126388E+0
-2.203534E+0
-2.203534E+0
-2.203534E+0
-2.049241E+0
-1.972095E+0
-2.049241E+0
-2.049241E+0
-2.049241E+0
-2.126388E+0
-2.203534E+0
-2.280681E+0
-2.280681E+0
-2.280681E+0
-2.280681E+0
-2.280681E+0
-2.203534E+0
-2.049241E+0
-1.972095E+0
-1.894949E+0
-1.894949E+0
-1.817802E+0
-1.894949E+0
-2.049241E+0
-2.203534E+0
-2.280681E+0
-2.280681E+0
-2.126388E+0
-2.049241E+0
-1.894949E+0
-1.894949E+0
-2.049241E+0
-2.203534E+0
-2.280681E+0
-2.280681E+0
-2.280681E+0
-2.280681E+0
-2.280681E+0
-2.280681E+0
-2.203534E+0
-2.126388E+0
-2.126388E+0
-2.049241E+0
-2.049241E+0
-2.049241E+0
-1.972095E+0
-1.972095E+0
-2.126388E+0
-2.203534E+0
-2.049241E+0
-1.972095E+0
-1.972095E+0
-2.049241E+0
-1.972095E+0
-1.894949E+0
-1.972095E+0
-2.049241E+0
-2.203534E+0
-2.203534E+0
-2.280681E+0
-2.203534E+0
-2.126388E+0
-2.203534E+0
-2.126388E+0
-2.126388E+0
-2.049241E+0
-2.049241E+0
-2.049241E+0
-1.972095E+0
-1.972095E+0
-2.049241E+0
-2.126388E+0
-2.203534E+0
-2.203534E+0
-2.203534E+0
-2.203534E+0
-2.203534E+0
-2.203534E+0
-2.203534E+0
-2.203534E+0
-2.203534E+0
-2.203534E+0
-2.203534E+0
-2.126388E+0
-2.049241E+0
-2.126388E+0
-2.203534E+0
-2.203534E+0
-2.126388E+0
-1.972095E+0
-1.894949E+0
-1.817802E+0
-1.740655E+0
-1.817802E+0
-2.049241E+0
-2.126388E+0
-2.049241E+0
-2.049241E+0
-2.049241E+0
-2.126388E+0
-2.049241E+0
-1.972095E+0
-1.972095E+0
-1.972095E+0
-2.049241E+0
-2.126388E+0
-2.203534E+0
-2.280681E+0
-2.357827E+0
-2.280681E+0
-2.126388E+0
-2.049241E+0
-2.126388E+0
-2.203534E+0
-2.203534E+0
-2.203534E+0
-2.049241E+0
-1.972095E+0
-2.049241E+0
-2.049241E+0
-2.126388E+0
-2.126388E+0
-2.126388E+0
-2.049241E+0
-2.049241E+0
-2.126388E+0
-2.203534E+0
-2.203534E+0
-2.203534E+0
-2.203534E+0
-2.203534E+0
-2.126388E+0
-2.126388E+0
-2.203534E+0
-2.203534E+0
-2.203534E+0
-2.280681E+0
-2.280681E+0
-2.203534E+0
-2.126388E+0
-2.049241E+0
-2.049241E+0
-2.126388E+0
-2.126388E+0
-2.203534E+0
-2.203534E+0
-2.203534E+0
-2.126388E+0
-2.049241E+0
-2.049241E+0
-2.126388E+0
-2.126388E+0
-2.203534E+0
-2.280681E+0
-2.280681E+0
-2.203534E+0
-2.126388E+0
-2.126388E+0
-2.049241E+0
-2.126388E+0
-2.049241E+0
-2.049241E+0
-2.049241E+0
-2.049241E+0
-2.203534E+0
-2.280681E+0
-2.357827E+0
-2.203534E+0
-2.049241E+0
-1.972095E+0
-2.126388E+0
-2.280681E+0
-2.280681E+0
-2.280681E+0
-2.280681E+0
-2.280681E+0
-2.203534E+0
-2.126388E+0
-2.203534E+0
-2.280681E+0
-2.203534E+0
-1.972095E+0
-1.740655E+0
-1.740655E+0
-1.817802E+0
-2.049241E+0
-2.049241E+0
-1.894949E+0
-1.817802E+0
-1.894949E+0
-2.049241E+0
-2.126388E+0
-1.894949E+0
-1.740655E+0
-1.894949E+0
-2.126388E+0
-2.280681E+0
-2.280681E+0
-2.203534E+0
-2.049241E+0
-1.972095E+0
-2.049241E+0
-2.203534E+0
-2.357827E+0
-2.357827E+0
-2.280681E+0
-2.357827E+0
-2.357827E+0
-2.434973E+0
-2.434973E+0
-2.357827E+0
-2.203534E+0
-2.049241E+0
-2.049241E+0
-2.126388E+0
-2.203534E+0
-2.126388E+0
-2.049241E+0
-2.049241E+0
-2.049241E+0
-1.972095E+0
-1.894949E+0
-1.894949E+0
-2.049241E+0
-2.203534E+0
-2.357827E+0
-2.434973E+0
-2.434973E+0
-2.357827E+0
-2.203534E+0
-2.126388E+0
-2.126388E+0
-2.203534E+0
-2.280681E+0
-2.280681E+0
-2.280681E+0
-2.280681E+0
-2.280681E+0
-2.357827E+0
-2.357827E+0
-2.357827E+0
-2.357827E+0
-2.280681E+0
-2.280681E+0
-2.203534E+0
-2.203534E+0
-2.126388E+0
-2.126388E+0
-2.126388E+0
-2.126388E+0
-2.203534E+0
-2.126388E+0
-2.049241E+0
-1.972095E+0
-2.049241E+0
-2.126388E+0
-2.126388E+0
-2.126388E+0
-2.203534E+0
-2.203534E+0
-2.203534E+0
-2.049241E+0
-2.049241E+0
-2.203534E+0
-2.357827E+0
-2.280681E+0
-2.126388E+0
-1.972095E+0
-2.049241E+0
-2.203534E+0
-2.280681E+0
-2.280681E+0
-2.357827E+0
-2.434973E+0
-2.357827E+0
-2.280681E+0
-2.203534E+0
-2.280681E+0
-2.357827E+0
-2.434973E+0
-2.434973E+0
-2.434973E+0
-2.434973E+0
-2.512120E+0
-2.589266E+0
-2.589266E+0
-2.357827E+0
-1.972095E+0
-1.817802E+0
-2.126388E+0
-2.512120E+0
-2.743559E+0
-2.666412E+0
-2.512120E+0
-2.357827E+0
-2.434973E+0
-2.434973E+0
-2.434973E+0
-2.434973E+0
-2.357827E+0
-2.357827E+0
-2.434973E+0
-2.434973E+0
-2.512120E+0
-2.512120E+0
-2.512120E+0
-2.512120E+0
-2.434973E+0
-2.280681E+0
-2.203534E+0
-2.203534E+0
-2.280681E+0
-2.280681E+0
-2.357827E+0
-2.357827E+0
-2.357827E+0
-2.357827E+0
-2.357827E+0
-2.357827E+0
-2.357827E+0
-2.434973E+0
-2.357827E+0
-2.280681E+0
-2.280681E+0
-2.203534E+0
-2.203534E+0
-2.203534E+0
-2.357827E+0
-2.512120E+0
-2.666412E+0
-2.589266E+0
-2.512120E+0
-2.357827E+0
-2.280681E+0
-2.434973E+0
-2.589266E+0
-2.666412E+0
-2.589266E+0
-2.512120E+0
-2.512120E+0
-2.666412E+0
-2.743559E+0
-2.743559E+0
-2.589266E+0
-2.357827E+0
-2.280681E+0
-2.280681E+0
-2.357827E+0
-2.434973E+0
-2.434973E+0
-2.357827E+0
-2.280681E+0
-2.280681E+0
-2.203534E+0
-2.203534E+0
-2.280681E+0
-2.357827E+0
-2.434973E+0
-2.357827E+0
-2.280681E+0
-2.280681E+0
-2.280681E+0
-2.280681E+0
-2.357827E+0
-2.357827E+0
-2.434973E+0
-2.434973E+0
-2.434973E+0
-2.357827E+0
-2.357827E+0
-2.280681E+0
-2.203534E+0
-2.049241E+0
-1.972095E+0
-1.972095E+0
-2.049241E+0
-2.203534E+0
-2.280681E+0
-2.357827E+0
-2.280681E+0
-2.280681E+0
-2.126388E+0
-2.049241E+0
-2.049241E+0
-2.126388E+0
-2.280681E+0
-2.357827E+0
-2.357827E+0
-2.280681E+0
-2.280681E+0
-2.203534E+0
-2.203534E+0
-2.357827E+0
-2.512120E+0
-2.512120E+0
-2.357827E+0
-2.357827E+0
-2.434973E+0
-2.434973E+0
-2.203534E+0
-1.972095E+0
-1.972095E+0
-2.049241E+0
-2.203534E+0
-2.126388E+0
-2.049241E+0
-2.049241E+0
-2.126388E+0
-2.203534E+0
-2.280681E+0
-2.280681E+0
-2.280681E+0
-2.280681E+0
-2.357827E+0
-2.434973E+0
-2.512120E+0
-2.434973E+0
-2.280681E+0
-2.126388E+0
-2.049241E+0
-1.972095E+0
-1.972095E+0
-2.126388E+0
-2.280681E+0
-2.280681E+0
-2.126388E+0
-1.972095E+0
-1.972095E+0
-2.049241E+0
-2.126388E+0
-2.126388E+0
-2.126388E+0
-1.817802E+0
-1.586362E+0
-1.663509E+0
-1.894949E+0
-2.203534E+0
-2.126388E+0
-1.740655E+0
-1.509216E+0
-1.509216E+0
-1.663509E+0
-1.972095E+0
-2.049241E+0
-1.817802E+0
-1.663509E+0
-1.663509E+0
-1.740655E+0
-1.817802E+0
-1.894949E+0
-1.894949E+0
-1.740655E+0
-1.586362E+0
-1.432069E+0
-1.509216E+0
-1.586362E+0
-1.740655E+0
-1.817802E+0
-1.740655E+0
-1.740655E+0
-1.586362E+0
-1.509216E+0
-1.509216E+0
-1.586362E+0
-1.663509E+0
-1.663509E+0
-1.509216E+0
-1.432069E+0
-1.586362E+0
-1.663509E+0
-1.663509E+0
-1.663509E+0
-1.740655E+0
-1.817802E+0
-1.817802E+0
-1.663509E+0
-1.586362E+0
-1.740655E+0
-1.817802E+0
-1.817802E+0
-1.740655E+0
-1.663509E+0
-1.663509E+0
-1.586362E+0
-1.586362E+0
-1.663509E+0
-1.663509E+0
-1.663509E+0
-1.740655E+0
-1.817802E+0
-1.740655E+0
-1.586362E+0
-1.586362E+0
-1.663509E+0
-1.817802E+0
-1.740655E+0
-1.586362E+0
-1.586362E+0
-1.663509E+0
-1.817802E+0
-1.894949E+0
-1.817802E+0
-1.740655E+0
-1.663509E+0
-1.509216E+0
-1.509216E+0
-1.509216E+0
-1.586362E+0
-1.509216E+0
-1.509216E+0
-1.586362E+0
-1.586362E+0
-1.663509E+0
-1.663509E+0
-1.586362E+0
-1.586362E+0
-1.663509E+0
-1.586362E+0
-1.663509E+0
-1.817802E+0
-2.049241E+0
-2.126388E+0
-2.049241E+0
-1.894949E+0
-1.740655E+0
-1.740655E+0
-1.740655E+0
-1.740655E+0
-1.740655E+0
-1.740655E+0
-1.663509E+0
-1.586362E+0
-1.586362E+0
-1.509216E+0
-1.432069E+0
-1.432069E+0
-1.277777E+0
-1.277777E+0
-1.354923E+0
-1.509216E+0
-1.509216E+0
-1.509216E+0
-1.509216E+0
-1.586362E+0
-1.509216E+0
-1.432069E+0
-1.509216E+0
-1.663509E+0
-1.740655E+0
-1.740655E+0
-1.586362E+0
-1.509216E+0
-1.509216E+0
-1.586362E+0
-1.509216E+0
-1.432069E+0
-1.354923E+0
-1.509216E+0
-1.663509E+0
-1.663509E+0
-1.740655E+0
-1.740655E+0
-1.663509E+0
-1.509216E+0
-1.509216E+0
-1.432069E+0
-1.432069E+0
-1.354923E+0
-1.277777E+0
-1.354923E+0
-1.354923E+0
-1.354923E+0
-1.432069E+0
-1.663509E+0
-1.817802E+0
-1.817802E+0
-1.740655E+0
-1.586362E+0
-1.509216E+0
-1.432069E+0
-1.432069E+0
-1.509216E+0
-1.663509E+0
-1.740655E+0
-1.740655E+0
-1.740655E+0
-1.740655E+0
-1.663509E+0
-1.663509E+0
-1.740655E+0
-1.894949E+0
-1.894949E+0
-1.817802E+0
-1.740655E+0
-1.740655E+0
-1.740655E+0
-1.663509E+0
-1.586362E+0
-1.509216E+0
-1.509216E+0
-1.586362E+0
-1.586362E+0
-1.586362E+0
-1.354923E+0
-1.200630E+0
-1.123484E+0
-1.277777E+0
-1.586362E+0
-1.740655E+0
-1.663509E+0
-1.586362E+0
-1.432069E+0
-1.277777E+0
-1.200630E+0
-1.200630E+0
-1.277777E+0
-1.277777E+0
-1.354923E+0
-1.277777E+0
-1.200630E+0
-1.277777E+0
-1.432069E+0
-1.509216E+0
-1.586362E+0
-1.509216E+0
-1.432069E+0
-1.354923E+0
-1.509216E+0
-1.740655E+0
-1.817802E+0
-1.740655E+0
-1.586362E+0
-1.586362E+0
-1.663509E+0
-1.663509E+0
-1.663509E+0
-1.586362E+0
-1.509216E+0
-1.354923E+0
-1.277777E+0
-1.432069E+0
-1.586362E+0
-1.663509E+0
-1.586362E+0
-1.432069E+0
-1.354923E+0
-1.432069E+0
-1.509216E+0
-1.509216E+0
-1.509216E+0
-1.509216E+0
-1.509216E+0
-1.509216E+0
-1.509216E+0
-1.586362E+0
-1.663509E+0
-1.663509E+0
-1.586362E+0
-1.509216E+0
-1.509216E+0
-1.509216E+0
-1.586362E+0
-1.663509E+0
-1.586362E+0
-1.509216E+0
-1.432069E+0
-1.432069E+0
-1.432069E+0
-1.432069E+0
-1.354923E+0
-1.354923E+0
-1.277777E+0
-1.277777E+0
-1.354923E+0
-1.354923E+0
-1.354923E+0
-1.277777E+0
-1.200630E+0
-1.277777E+0
-1.354923E+0
-1.432069E+0
-1.432069E+0
-1.509216E+0
-1.663509E+0
-1.663509E+0
-1.509216E+0
-1.432069E+0
-1.432069E+0
-1.509216E+0
-1.432069E+0
-1.354923E+0
-1.277777E+0
-1.123484E+0
-1.046338E+0
-1.046338E+0
-1.123484E+0
-1.123484E+0
-1.123484E+0
-1.046338E+0
-1.123484E+0
-1.123484E+0
-1.123484E+0
-1.046338E+0
-1.046338E+0
-1.123484E+0
-1.354923E+0
-1.432069E+0
-1.509216E+0
-1.509216E+0
-1.509216E+0
-1.509216E+0
-1.509216E+0
-1.432069E+0
-1.354923E+0
-1.354923E+0
-1.354923E+0
-1.354923E+0
-1.277777E+0
-1.277777E+0
-1.277777E+0
-1.200630E+0
-1.200630E+0
-1.123484E+0
-1.046338E+0
-1.123484E+0
-1.200630E+0
-1.354923E+0
-1.277777E+0
-1.200630E+0
-1.123484E+0
-1.200630E+0
-1.354923E+0
-1.432069E+0
-1.354923E+0
-1.277777E+0
-1.354923E+0
-1.432069E+0
-1.586362E+0
-1.509216E+0
-1.509216E+0
-1.354923E+0
-1.354923E+0
-1.354923E+0
-1.354923E+0
-1.354923E+0
-1.432069E+0
-1.354923E+0
-1.277777E+0
-1.277777E+0
-1.354923E+0
-1.354923E+0
-1.354923E+0
-1.277777E+0
-1.200630E+0
-1.200630E+0
-1.200630E+0
-1.200630E+0
-1.123484E+0
-1.046338E+0
-1.123484E+0
-1.277777E+0
-1.354923E+0
-1.277777E+0
-1.123484E+0
-1.123484E+0
-1.200630E+0
-1.354923E+0
-1.354923E+0
-1.200630E+0
-1.046338E+0
-9.691916E-1
-1.123484E+0
-1.277777E+0
-1.432069E+0
-1.354923E+0
-1.277777E+0
-1.200630E+0
-1.277777E+0
-1.277777E+0
-1.277777E+0
-1.200630E+0
-1.200630E+0
-1.277777E+0
-1.200630E+0
-1.200630E+0
-1.277777E+0
-1.432069E+0
-1.509216E+0
-1.354923E+0
-1.200630E+0
-1.046338E+0
-1.123484E+0
-1.123484E+0
-1.046338E+0
-1.046338E+0
-1.200630E+0
-1.277777E+0
-1.277777E+0
-1.123484E+0
-1.123484E+0
-1.123484E+0
-1.046338E+0
-1.046338E+0
-1.046338E+0
-1.200630E+0
-1.354923E+0
-1.277777E+0
-1.123484E+0
-1.046338E+0
-1.123484E+0
-1.046338E+0
-1.046338E+0
-9.691916E-1
-9.691916E-1
-1.046338E+0
-1.046338E+0
-1.123484E+0
-1.200630E+0
-1.277777E+0
-1.432069E+0
-1.354923E+0
-1.123484E+0
-9.691916E-1
-9.691916E-1
-1.046338E+0
-1.046338E+0
-1.123484E+0
-1.200630E+0
-1.354923E+0
-1.354923E+0
-1.277777E+0
-1.200630E+0
-1.277777E+0
-1.354923E+0
-1.277777E+0
-1.200630E+0
-1.200630E+0
-1.200630E+0
-1.354923E+0
-1.432069E+0
-1.432069E+0
-1.509216E+0
-1.509216E+0
-1.432069E+0
-1.354923E+0
-1.354923E+0
-1.432069E+0
-1.354923E+0
-1.200630E+0
-1.123484E+0
-1.200630E+0
-1.432069E+0
-1.509216E+0
-1.509216E+0
-1.432069E+0
-1.432069E+0
-1.509216E+0
-1.509216E+0
-1.432069E+0
-1.200630E+0
-1.200630E+0
-1.200630E+0
-1.277777E+0
-1.354923E+0
-1.354923E+0
-1.354923E+0
-1.354923E+0
-1.277777E+0
-1.200630E+0
-1.123484E+0
-1.277777E+0
-1.432069E+0
-1.509216E+0
-1.509216E+0
-1.354923E+0
-1.200630E+0
-1.277777E+0
-1.432069E+0
-1.432069E+0
-1.354923E+0
-1.277777E+0
-1.354923E+0
-1.509216E+0
-1.663509E+0
-1.586362E+0
-1.509216E+0
-1.354923E+0
-1.277777E+0
-1.277777E+0
-1.354923E+0
-1.432069E+0
-1.509216E+0
-1.509216E+0
-1.509216E+0
-1.509216E+0
-1.432069E+0
-1.277777E+0
-1.200630E+0
-1.123484E+0
-1.123484E+0
-1.123484E+0
-1.200630E+0
-1.354923E+0
-1.432069E+0
-1.432069E+0
-1.200630E+0
-1.123484E+0
-1.200630E+0
-1.354923E+0
-1.432069E+0
-1.432069E+0
-1.354923E+0
-1.277777E+0
-1.200630E+0
-1.200630E+0
-1.200630E+0
-1.200630E+0
-1.200630E+0
-1.046338E+0
-9.691916E-1
-1.354923E+0
-1.740655E+0
-1.740655E+0
-1.432069E+0
-9.691916E-1
-7.377510E-1
-1.123484E+0
-1.740655E+0
-1.817802E+0
-1.509216E+0
-1.123484E+0
-9.691916E-1
-1.200630E+0
-1.432069E+0
-1.586362E+0
-1.509216E+0
-1.432069E+0
-1.432069E+0
-1.354923E+0
-8.148985E-1
-3.520193E-1
-4.291658E-1
-1.123484E+0
-1.740655E+0
-2.049241E+0
-1.894949E+0
-1.740655E+0
-1.586362E+0
-1.432069E+0
-1.200630E+0
-1.432069E+0
-2.203534E+0
-2.589266E+0
-1.894949E+0
-7.377510E-1
-4.291658E-1
-1.046338E+0
-1.509216E+0
-1.354923E+0
-8.148985E-1
-6.606054E-1
-9.691916E-1
-1.354923E+0
-1.509216E+0
-1.432069E+0
-1.432069E+0
-1.586362E+0
-1.740655E+0
-1.817802E+0
-1.663509E+0
-1.586362E+0
-1.432069E+0
-1.354923E+0
-1.277777E+0
-1.200630E+0
-1.277777E+0
-1.277777E+0
-1.354923E+0
-1.432069E+0
-1.432069E+0
-1.509216E+0
-1.586362E+0
-1.509216E+0
-1.432069E+0
-1.509216E+0
-1.509216E+0
-1.586362E+0
-1.586362E+0
-1.586362E+0
-1.509216E+0
-1.509216E+0
-1.432069E+0
-1.509216E+0
-1.509216E+0
-1.586362E+0
-1.509216E+0
-1.509216E+0
-1.432069E+0
-1.354923E+0
-1.432069E+0
-1.586362E+0
-1.586362E+0
-1.509216E+0
-1.509216E+0
-1.663509E+0
-1.740655E+0
-1.663509E+0
-1.586362E+0
-1.586362E+0
-1.663509E+0
-1.740655E+0
-1.740655E+0
-1.663509E+0
-1.663509E+0
-1.586362E+0
-1.663509E+0
-1.663509E+0
-1.663509E+0
-1.586362E+0
-1.586362E+0
-1.509216E+0
-1.123484E+0
-8.148985E-1
-1.354923E+0
-2.512120E+0
-3.129292E+0
-2.357827E+0
-1.123484E+0
-7.377510E-1
-1.200630E+0
-1.586362E+0
-1.586362E+0
-1.277777E+0
-1.200630E+0
-1.277777E+0
-1.354923E+0
-1.432069E+0
-1.432069E+0
-1.509216E+0
-1.509216E+0
-1.432069E+0
-1.432069E+0
-1.509216E+0
-1.586362E+0
-1.509216E+0
-1.354923E+0
-1.432069E+0
-1.586362E+0
-1.663509E+0
-1.663509E+0
-1.586362E+0
-1.663509E+0
-1.586362E+0
-1.509216E+0
-1.432069E+0
-1.432069E+0
-1.509216E+0
-1.509216E+0
-1.509216E+0
-1.432069E+0
-1.509216E+0
-1.586362E+0
-1.586362E+0
-1.509216E+0
-1.509216E+0
-1.586362E+0
-1.663509E+0
-1.586362E+0
-1.586362E+0
-1.586362E+0
-1.586362E+0
-1.663509E+0
-1.740655E+0
-1.740655E+0
-1.586362E+0
-1.586362E+0
-1.663509E+0
-1.663509E+0
-1.509216E+0
-1.432069E+0
-1.354923E+0
-1.509216E+0
-1.509216E+0
-1.509216E+0
-1.432069E+0
-1.354923E+0
-1.354923E+0
-1.354923E+0
-1.509216E+0
-1.509216E+0
-1.354923E+0
-1.277777E+0
-1.277777E+0
-1.432069E+0
-1.509216E+0
-1.509216E+0
-1.586362E+0
-1.586362E+0
-1.586362E+0
-1.509216E+0
-1.509216E+0
-1.586362E+0
-1.740655E+0
-1.817802E+0
-1.817802E+0
-1.740655E+0
-1.586362E+0
-1.586362E+0
-1.663509E+0
-1.817802E+0
-1.817802E+0
-1.740655E+0
-1.586362E+0
-1.432069E+0
-1.432069E+0
-1.509216E+0
-1.509216E+0
-1.509216E+0
-1.432069E+0
-1.432069E+0
-1.509216E+0
-1.586362E+0
-1.586362E+0
-1.509216E+0
-1.432069E+0
-1.277777E+0
-1.354923E+0
-1.509216E+0
-1.663509E+0
-1.817802E+0
-1.817802E+0
-1.817802E+0
-1.817802E+0
-1.817802E+0
-1.740655E+0
-1.740655E+0
-1.740655E+0
-1.817802E+0
-1.894949E+0
-1.817802E+0
-1.740655E+0
-1.663509E+0
-1.740655E+0
-1.817802E+0
-1.972095E+0
-1.972095E+0
-1.817802E+0
-1.586362E+0
-1.586362E+0
-1.663509E+0
-1.740655E+0
-1.740655E+0
-1.663509E+0
-1.663509E+0
-1.663509E+0
-1.663509E+0
-1.586362E+0
-1.663509E+0
-1.740655E+0
-1.817802E+0
-1.894949E+0
-1.894949E+0
-1.740655E+0
-1.586362E+0
-1.586362E+0
-1.663509E+0
-1.740655E+0
-1.663509E+0
-1.509216E+0
-1.354923E+0
-1.432069E+0
-1.663509E+0
-1.817802E+0
-1.817802E+0
-1.817802E+0
-1.894949E+0
-1.894949E+0
-1.894949E+0
-1.740655E+0
-1.663509E+0
-1.663509E+0
-1.817802E+0
-1.817802E+0
-1.817802E+0
-1.817802E+0
-1.894949E+0
-1.817802E+0
-1.740655E+0
-1.740655E+0
-1.663509E+0
-1.740655E+0
-1.740655E+0
-1.817802E+0
-1.740655E+0
-1.740655E+0
-1.740655E+0
-1.740655E+0
-1.663509E+0
-1.586362E+0
-1.586362E+0
-1.663509E+0
-1.817802E+0
-1.740655E+0
-1.663509E+0
-1.586362E+0
-1.586362E+0
-1.586362E+0
-1.509216E+0
-1.509216E+0
-1.509216E+0
-1.663509E+0
-1.740655E+0
-1.740655E+0
-1.586362E+0
-1.432069E+0
-1.354923E+0
-1.432069E+0
-1.663509E+0
-1.817802E+0
-1.894949E+0
-1.894949E+0
-1.817802E+0
-1.740655E+0
-1.663509E+0
-1.509216E+0
-1.509216E+0
-1.586362E+0
-1.586362E+0
-1.509216E+0
-1.432069E+0
-1.354923E+0
-1.509216E+0
-1.586362E+0
-1.509216E+0
-1.354923E+0
-1.354923E+0
-1.354923E+0
-1.354923E+0
-1.354923E+0
-1.277777E+0
-1.277777E+0
-1.354923E+0
-1.509216E+0
-1.586362E+0
-1.586362E+0
-1.586362E+0
-1.509216E+0
-1.663509E+0
-1.740655E+0
-1.586362E+0
-1.432069E+0
-1.277777E+0
-1.200630E+0
-1.277777E+0
-1.432069E+0
-1.509216E+0
-1.586362E+0
-1.586362E+0
-1.586362E+0
-1.663509E+0
-1.663509E+0
-1.586362E+0
-1.586362E+0
-1.663509E+0
-1.663509E+0
-1.663509E+0
-1.586362E+0
-1.432069E+0
-1.354923E+0
-1.277777E+0
-1.354923E+0
-1.432069E+0
-1.509216E+0
-1.509216E+0
-1.586362E+0
-1.740655E+0
-1.817802E+0
-1.817802E+0
-1.663509E+0
-1.509216E+0
-1.586362E+0
-1.663509E+0
-1.740655E+0
-1.663509E+0
-1.509216E+0
-1.432069E+0
-1.509216E+0
-1.663509E+0
-1.894949E+0
-1.894949E+0
-1.740655E+0
-1.663509E+0
-1.663509E+0
-1.740655E+0
-1.663509E+0
-1.586362E+0
-1.586362E+0
-1.663509E+0
-1.740655E+0
-1.740655E+0
-1.663509E+0
-1.586362E+0
-1.586362E+0
-1.663509E+0
-1.663509E+0
-1.663509E+0
-1.663509E+0
-1.740655E+0
-1.817802E+0
-1.894949E+0
-1.894949E+0
-1.894949E+0
-1.817802E+0
-1.663509E+0
-1.509216E+0
-1.509216E+0
-1.663509E+0
-1.740655E+0
-1.817802E+0
-1.663509E+0
-1.586362E+0
-1.586362E+0
-1.663509E+0
-1.663509E+0
-1.663509E+0
-1.663509E+0
-1.740655E+0
-1.740655E+0
-1.817802E+0
-1.817802E+0
-1.817802E+0
-1.740655E+0
-1.586362E+0
-1.432069E+0
-1.432069E+0
-1.509216E+0
-1.509216E+0
-1.586362E+0
-1.663509E+0
-1.740655E+0
-1.740655E+0
-1.663509E+0
-1.663509E+0
-1.663509E+0
-1.817802E+0
-1.817802E+0
-1.586362E+0
-1.432069E+0
-1.509216E+0
-1.663509E+0
-1.740655E+0
-1.663509E+0
-1.586362E+0
-1.663509E+0
-1.740655E+0
-1.817802E+0
-1.817802E+0
-1.817802E+0
-1.740655E+0
-1.663509E+0
-1.586362E+0
-1.586362E+0
-1.586362E+0
-1.586362E+0
-1.663509E+0
-1.663509E+0
-1.663509E+0
-1.586362E+0
-1.663509E+0
-1.663509E+0
-1.663509E+0
-1.740655E+0
-1.817802E+0
-1.817802E+0
-1.817802E+0
-1.817802E+0
-1.740655E+0
-1.663509E+0
-1.586362E+0
-1.509216E+0
-1.432069E+0
-1.432069E+0
-1.586362E+0
-1.740655E+0
-1.817802E+0
-1.740655E+0
-1.663509E+0
-1.586362E+0
-1.509216E+0
-1.586362E+0
-1.586362E+0
-1.586362E+0
-1.586362E+0
-1.586362E+0
-1.663509E+0
-1.663509E+0
-1.663509E+0
-1.586362E+0
-1.586362E+0
-1.509216E+0
-1.586362E+0
-1.663509E+0
-1.817802E+0
-1.817802E+0
-1.817802E+0
-1.663509E+0
-1.509216E+0
-1.432069E+0
-1.354923E+0
-1.354923E+0
-1.432069E+0
-1.586362E+0
-1.663509E+0
-1.586362E+0
-1.509216E+0
-1.509216E+0
-1.586362E+0
-1.586362E+0
-1.586362E+0
-1.509216E+0
-1.509216E+0
-1.509216E+0
-1.509216E+0
-1.432069E+0
-1.432069E+0
-1.509216E+0
-1.509216E+0
-1.432069E+0
-1.432069E+0
-1.509216E+0
-1.586362E+0
-1.586362E+0
-1.586362E+0
-1.509216E+0
-1.509216E+0
-1.509216E+0
-1.432069E+0
-1.277777E+0
-1.200630E+0
-1.277777E+0
-1.509216E+0
-1.586362E+0
-1.586362E+0
-1.509216E+0
-1.509216E+0
-1.663509E+0
-1.817802E+0
-1.663509E+0
-1.509216E+0
-1.354923E+0
-1.354923E+0
-1.354923E+0
-1.509216E+0
-1.663509E+0
-1.817802E+0
-1.740655E+0
-1.586362E+0
-1.509216E+0
-1.663509E+0
-1.894949E+0
-1.894949E+0
-1.740655E+0
-1.509216E+0
-1.432069E+0
-1.509216E+0
-1.663509E+0
-1.817802E+0
-1.740655E+0
-1.586362E+0
-1.432069E+0
-1.432069E+0
-1.509216E+0
-1.586362E+0
-1.586362E+0
-1.432069E+0
-1.509216E+0
-1.663509E+0
-1.663509E+0
-1.586362E+0
-1.586362E+0
-1.586362E+0
-1.663509E+0
-1.740655E+0
-1.817802E+0
-1.817802E+0
-1.740655E+0
-1.663509E+0
-1.663509E+0
-1.817802E+0
-1.894949E+0
-1.894949E+0
-1.817802E+0
-1.740655E+0
-1.663509E+0
-1.586362E+0
-1.663509E+0
-1.740655E+0
-1.740655E+0
-1.740655E+0
-1.740655E+0
-1.740655E+0
-1.740655E+0
-1.586362E+0
-1.586362E+0
-1.586362E+0
-1.740655E+0
-1.817802E+0
-1.817802E+0
-1.740655E+0
-1.740655E+0
-1.663509E+0
-1.586362E+0
-1.509216E+0
-1.509216E+0
-1.586362E+0
-1.663509E+0
-1.740655E+0
-1.740655E+0
-1.740655E+0
-1.663509E+0
-1.740655E+0
-1.740655E+0
-1.740655E+0
-1.663509E+0
-1.663509E+0
-1.663509E+0
-1.663509E+0
-1.586362E+0
-1.586362E+0
-1.586362E+0
-1.740655E+0
-1.817802E+0
-1.894949E+0
-1.817802E+0
-1.663509E+0
-1.586362E+0
-1.663509E+0
-1.817802E+0
-1.817802E+0
-1.817802E+0
-1.817802E+0
-1.817802E+0
-1.740655E+0
-1.740655E+0
-1.740655E+0
-1.740655E+0
-1.740655E+0
-1.740655E+0
-1.663509E+0
-1.740655E+0
-1.740655E+0
-1.740655E+0
-1.740655E+0
-1.663509E+0
-1.586362E+0
-1.663509E+0
-1.663509E+0
-1.586362E+0
-1.586362E+0
-1.586362E+0
-1.586362E+0
-1.509216E+0
-1.354923E+0
-1.277777E+0
-1.277777E+0
-1.354923E+0
-1.432069E+0
-1.509216E+0
-1.586362E+0
-1.586362E+0
-1.509216E+0
-1.432069E+0
-1.432069E+0
-1.509216E+0
-1.509216E+0
-1.509216E+0
-1.509216E+0
-1.586362E+0
-1.586362E+0
-1.663509E+0
-1.740655E+0
-1.740655E+0
-1.663509E+0
-1.663509E+0
-1.740655E+0
-1.817802E+0
-1.740655E+0
-1.663509E+0
-1.586362E+0
-1.586362E+0
-1.663509E+0
-1.740655E+0
-1.663509E+0
-1.740655E+0
-1.817802E+0
-1.894949E+0
-1.894949E+0
-1.740655E+0
-1.663509E+0
-1.586362E+0
-1.740655E+0
-1.894949E+0
-1.972095E+0
-1.894949E+0
-1.817802E+0
-1.663509E+0
-1.663509E+0
-1.586362E+0
-1.663509E+0
-1.663509E+0
-1.740655E+0
-1.740655E+0
-1.663509E+0
-1.663509E+0
-1.586362E+0
-1.663509E+0
-1.740655E+0
-1.817802E+0
-1.817802E+0
-1.817802E+0
-1.817802E+0
-1.817802E+0
-1.740655E+0
-1.740655E+0
-1.817802E+0
-1.894949E+0
-1.894949E+0
-1.817802E+0
-1.740655E+0
-1.740655E+0
-1.740655E+0
-1.740655E+0
-1.817802E+0
-1.740655E+0
-1.663509E+0
-1.586362E+0
-1.586362E+0
-1.740655E+0
-1.740655E+0
-1.740655E+0
-1.663509E+0
-1.586362E+0
-1.509216E+0
-1.432069E+0
-1.509216E+0
-1.586362E+0
-1.586362E+0
-1.432069E+0
-1.354923E+0
-1.277777E+0
-1.354923E+0
-1.509216E+0
-1.663509E+0
-1.817802E+0
-1.740655E+0
-1.586362E+0
-1.586362E+0
-1.586362E+0
-1.586362E+0
-1.509216E+0
-1.509216E+0
-1.586362E+0
-1.586362E+0
-1.586362E+0
-1.586362E+0
-1.509216E+0
-1.432069E+0
-1.432069E+0
-1.509216E+0
-1.586362E+0
-1.586362E+0
-1.663509E+0
-1.740655E+0
-1.663509E+0
-1.509216E+0
-1.509216E+0
-1.509216E+0
-1.586362E+0
-1.586362E+0
-1.509216E+0
-1.509216E+0
-1.509216E+0
-1.432069E+0
-1.432069E+0
-1.509216E+0
-1.586362E+0
-1.663509E+0
-1.740655E+0
-1.817802E+0
-1.663509E+0
-1.509216E+0
-1.432069E+0
-1.509216E+0
-1.586362E+0
-1.586362E+0
-1.509216E+0
-1.432069E+0
-1.432069E+0
-1.432069E+0
-1.432069E+0
-1.509216E+0
-1.509216E+0
-1.509216E+0
-1.586362E+0
-1.586362E+0
-1.509216E+0
-1.354923E+0
-1.277777E+0
-1.277777E+0
-1.277777E+0
-1.277777E+0
-1.509216E+0
-1.663509E+0
-1.663509E+0
-1.509216E+0
-1.354923E+0
-1.277777E+0
-1.354923E+0
-1.432069E+0
-1.432069E+0
-1.354923E+0
-1.432069E+0
-1.509216E+0
-1.509216E+0
-1.509216E+0
-1.586362E+0
-1.586362E+0
-1.509216E+0
-1.432069E+0
-1.354923E+0
-1.277777E+0
-1.354923E+0
-1.432069E+0
-1.509216E+0
-1.432069E+0
-1.432069E+0
-1.432069E+0
-1.509216E+0
-1.509216E+0
-1.586362E+0
-1.586362E+0
-1.586362E+0
-1.432069E+0
-1.354923E+0
-1.354923E+0
-1.432069E+0
-1.586362E+0
-1.663509E+0
-1.586362E+0
-1.509216E+0
-1.432069E+0
-1.432069E+0
-1.432069E+0
-1.509216E+0
-1.663509E+0
-1.740655E+0
-1.663509E+0
-1.509216E+0
-1.432069E+0
-1.432069E+0
-1.432069E+0
-1.509216E+0
-1.509216E+0
-1.509216E+0
-1.509216E+0
-1.586362E+0
-1.740655E+0
-1.817802E+0
-1.740655E+0
-1.663509E+0
-1.663509E+0
-1.663509E+0
-1.740655E+0
-1.663509E+0
-1.663509E+0
-1.663509E+0
-1.740655E+0
-1.817802E+0
-1.894949E+0
-1.894949E+0
-1.740655E+0
-1.663509E+0
-1.663509E+0
-1.740655E+0
-1.740655E+0
-1.817802E+0
-1.817802E+0
-1.894949E+0
-2.049241E+0
-2.049241E+0
-1.972095E+0
-1.817802E+0
-1.663509E+0
-1.663509E+0
-1.663509E+0
-1.509216E+0
-1.432069E+0
-1.432069E+0
-1.509216E+0
-1.740655E+0
-1.817802E+0
-1.817802E+0
-1.663509E+0
-1.586362E+0
-1.740655E+0
-1.894949E+0
-1.894949E+0
-1.740655E+0
-1.586362E+0
-1.509216E+0
-1.509216E+0
-1.586362E+0
-1.586362E+0
-1.663509E+0
-1.740655E+0
-1.740655E+0
-1.586362E+0
-1.586362E+0
-1.663509E+0
-1.740655E+0
-1.740655E+0
-1.740655E+0
-1.740655E+0
-1.817802E+0
-1.817802E+0
-1.817802E+0
-1.817802E+0
-1.817802E+0
-1.740655E+0
-1.586362E+0
-1.586362E+0
-1.663509E+0
-1.740655E+0
-1.817802E+0
-1.740655E+0
-1.740655E+0
-1.817802E+0
-1.972095E+0
-2.049241E+0
-2.049241E+0
-2.049241E+0
-1.972095E+0
-1.817802E+0
-1.740655E+0
-1.663509E+0
-1.740655E+0
-1.817802E+0
-1.894949E+0
-1.817802E+0
-1.663509E+0
-1.663509E+0
-1.817802E+0
-1.972095E+0
-1.972095E+0
-1.817802E+0
-1.740655E+0
-1.663509E+0
-1.663509E+0
-1.663509E+0
-1.663509E+0
-1.740655E+0
-1.740655E+0
-1.740655E+0
-1.740655E+0
-1.740655E+0
-1.817802E+0
-1.894949E+0
-1.894949E+0
-1.894949E+0
-1.894949E+0
-1.894949E+0
-1.817802E+0
-1.663509E+0
-1.586362E+0
-1.586362E+0
-1.663509E+0
-1.663509E+0
-1.586362E+0
-1.509216E+0
-1.509216E+0
-1.663509E+0
-1.740655E+0
-1.663509E+0
-1.586362E+0
-1.586362E+0
-1.586362E+0
-1.509216E+0
-1.663509E+0
-1.817802E+0
-1.894949E+0
-1.817802E+0
-1.663509E+0
-1.586362E+0
-1.740655E+0
-1.817802E+0
-1.740655E+0
-1.663509E+0
-1.663509E+0
-1.663509E+0
-1.740655E+0
-1.817802E+0
-1.817802E+0
-1.817802E+0
-1.894949E+0
-1.972095E+0
-1.894949E+0
-1.894949E+0
-1.894949E+0
-1.817802E+0
-1.740655E+0
-1.740655E+0
-1.663509E+0
-1.586362E+0
-1.509216E+0
-1.432069E+0
-1.432069E+0
-1.509216E+0
-1.586362E+0
-1.586362E+0
-1.586362E+0
-1.586362E+0
-1.663509E+0
-1.817802E+0
-1.740655E+0
-1.509216E+0
-1.277777E+0
-1.200630E+0
-1.277777E+0
-1.432069E+0
-1.509216E+0
-1.509216E+0
-1.509216E+0
-1.509216E+0
-1.586362E+0
-1.663509E+0
-1.663509E+0
-1.586362E+0
-1.432069E+0
-1.354923E+0
-1.354923E+0
-1.509216E+0
-1.586362E+0
-1.740655E+0
-1.740655E+0
-1.586362E+0
-1.509216E+0
-1.586362E+0
-1.663509E+0
-1.663509E+0
-1.586362E+0
-1.586362E+0
-1.586362E+0
-1.586362E+0
-1.509216E+0
-1.432069E+0
-1.354923E+0
-1.277777E+0
-1.123484E+0
-1.123484E+0
-1.200630E+0
-1.277777E+0
-1.277777E+0
-1.354923E+0
-1.432069E+0
-1.432069E+0
-1.354923E+0
-1.354923E+0
-1.354923E+0
-1.432069E+0
-1.432069E+0
-1.432069E+0
-1.432069E+0
-1.354923E+0
-1.354923E+0
-1.277777E+0
-1.200630E+0
-1.123484E+0
-1.123484E+0
-1.123484E+0
-1.200630E+0
-1.277777E+0
-1.354923E+0
-1.354923E+0
-1.354923E+0
-1.354923E+0
-1.354923E+0
-1.277777E+0
-1.123484E+0
-1.046338E+0
-1.046338E+0
-1.123484E+0
-1.123484E+0
-1.200630E+0
-1.354923E+0
-1.509216E+0
-1.509216E+0
-1.432069E+0
-1.432069E+0
-1.509216E+0
-1.509216E+0
-1.509216E+0
-1.432069E+0
-1.432069E+0
-1.432069E+0
-1.509216E+0
-1.509216E+0
-1.586362E+0
-1.663509E+0
-1.663509E+0
-1.509216E+0
-1.277777E+0
-1.200630E+0
-1.354923E+0
-1.509216E+0
-1.586362E+0
-1.586362E+0
-1.586362E+0
-1.586362E+0
-1.432069E+0
-1.354923E+0
-1.432069E+0
-1.509216E+0
-1.586362E+0
-1.586362E+0
-1.586362E+0
-1.586362E+0
-1.586362E+0
-1.509216E+0
-1.586362E+0
-1.817802E+0
-1.894949E+0
-1.817802E+0
-1.740655E+0
-1.586362E+0
-1.432069E+0
-1.354923E+0
-1.354923E+0
-1.509216E+0
-1.586362E+0
-1.509216E+0
-1.432069E+0
-1.354923E+0
-1.432069E+0
-1.432069E+0
-1.354923E+0
-1.277777E+0
-1.200630E+0
-1.277777E+0
-1.277777E+0
-1.277777E+0
-1.277777E+0
-1.354923E+0
-1.354923E+0
-1.354923E+0
-1.277777E+0
-1.277777E+0
-1.354923E+0
-1.354923E+0
-1.277777E+0
-1.200630E+0
-1.200630E+0
-1.354923E+0
-1.432069E+0
-1.432069E+0
-1.354923E+0
-1.354923E+0
-1.354923E+0
-1.354923E+0
-1.277777E+0
-1.200630E+0
-1.200630E+0
-1.200630E+0
-1.277777E+0
-1.354923E+0
-1.277777E+0
-1.200630E+0
-1.200630E+0
-1.277777E+0
-1.354923E+0
-1.277777E+0
-1.200630E+0
-1.200630E+0
-1.354923E+0
-1.354923E+0
-1.277777E+0
-1.123484E+0
-1.123484E+0
-1.123484E+0
-1.277777E+0
-1.277777E+0
-1.200630E+0
-1.123484E+0
-1.123484E+0
-1.277777E+0
-1.354923E+0
-1.432069E+0
-1.432069E+0
-1.509216E+0
-1.509216E+0
-1.509216E+0
-1.354923E+0
-1.123484E+0
-1.046338E+0
-1.046338E+0
-1.200630E+0
-1.277777E+0
-1.354923E+0
-1.354923E+0
-1.277777E+0
-1.200630E+0
-1.277777E+0
-1.354923E+0
-1.354923E+0
-1.277777E+0
-1.354923E+0
-1.509216E+0
-1.586362E+0
-1.432069E+0
-1.354923E+0
-1.354923E+0
-1.432069E+0
-1.354923E+0
-1.277777E+0
-1.277777E+0
-1.432069E+0
-1.586362E+0
-1.509216E+0
-1.354923E+0
-1.277777E+0
-1.277777E+0
-1.354923E+0
-1.354923E+0
-1.354923E+0
-1.277777E+0
-1.354923E+0
-1.354923E+0
-1.432069E+0
-1.432069E+0
-1.354923E+0
-1.277777E+0
-1.200630E+0
-1.200630E+0
-1.200630E+0
-1.354923E+0
-1.354923E+0
-1.354923E+0
-1.277777E+0
-1.277777E+0
-1.354923E+0
-1.354923E+0
-1.354923E+0
-1.354923E+0
-1.354923E+0
-1.277777E+0
-1.277777E+0
-1.277777E+0
-1.277777E+0
-1.277777E+0
-1.200630E+0
-1.123484E+0
-1.123484E+0
-1.200630E+0
-1.277777E+0
-1.277777E+0
-1.277777E+0
-1.200630E+0
-1.200630E+0
-1.277777E+0
-1.277777E+0
-1.277777E+0
-1.277777E+0
-1.354923E+0
-1.432069E+0
-1.432069E+0
-1.509216E+0
-1.586362E+0
-1.586362E+0
-1.509216E+0
-1.354923E+0
-1.277777E+0
-1.354923E+0
-1.509216E+0
-1.509216E+0
-1.432069E+0
-1.354923E+0
-1.277777E+0
-1.354923E+0
-1.432069E+0
-1.509216E+0
-1.432069E+0
-1.354923E+0
-1.277777E+0
-1.200630E+0
-1.277777E+0
-1.354923E+0
-1.432069E+0
-1.432069E+0
-1.432069E+0
-1.354923E+0
-1.354923E+0
-1.432069E+0
-1.432069E+0
-1.432069E+0
-1.432069E+0
-1.354923E+0
-1.277777E+0
-1.354923E+0
-1.354923E+0
-1.432069E+0
-1.509216E+0
-1.432069E+0
-1.432069E+0
-1.354923E+0
-1.354923E+0
-1.277777E+0
-1.277777E+0
-1.277777E+0
-1.354923E+0
-1.432069E+0
-1.509216E+0
-1.509216E+0
-1.432069E+0
-1.432069E+0
-1.509216E+0
-1.663509E+0
-1.663509E+0
-1.509216E+0
-1.432069E+0
-1.432069E+0
-1.432069E+0
-1.354923E+0
-1.354923E+0
-1.277777E+0
-1.277777E+0
-1.354923E+0
-1.432069E+0
-1.432069E+0
-1.432069E+0
-1.354923E+0
-1.354923E+0
-1.277777E+0
-1.277777E+0
-1.354923E+0
-1.432069E+0
-1.432069E+0
-1.509216E+0
-1.509216E+0
-1.586362E+0
-1.586362E+0
-1.586362E+0
-1.509216E+0
-1.509216E+0
-1.586362E+0
-1.509216E+0
-1.354923E+0
-1.277777E+0
-1.354923E+0
-1.509216E+0
-1.586362E+0
-1.509216E+0
-1.432069E+0
-1.432069E+0
-1.586362E+0
-1.663509E+0
-1.586362E+0
-1.432069E+0
-1.432069E+0
-1.354923E+0
-1.354923E+0
-1.432069E+0
-1.509216E+0
-1.586362E+0
-1.586362E+0
-1.586362E+0
-1.509216E+0
-1.509216E+0
-1.432069E+0
-1.432069E+0
-1.432069E+0
-1.432069E+0
-1.509216E+0
-1.663509E+0
-1.663509E+0
-1.586362E+0
-1.509216E+0
-1.586362E+0
-1.740655E+0
-1.817802E+0
-1.740655E+0
-1.586362E+0
-1.432069E+0
-1.432069E+0
-1.509216E+0
-1.586362E+0
-1.586362E+0
-1.586362E+0
-1.509216E+0
-1.432069E+0
-1.354923E+0
-1.354923E+0
-1.432069E+0
-1.509216E+0
-1.432069E+0
-1.354923E+0
-1.354923E+0
-1.354923E+0
-1.432069E+0
-1.432069E+0
-1.354923E+0
-1.277777E+0
-1.354923E+0
-1.432069E+0
-1.432069E+0
-1.432069E+0
-1.432069E+0
-1.432069E+0
-1.432069E+0
-1.432069E+0
-1.432069E+0
-1.509216E+0
-1.509216E+0
-1.509216E+0
-1.432069E+0
-1.354923E+0
-1.354923E+0
-1.432069E+0
-1.586362E+0
-1.663509E+0
-1.740655E+0
-1.586362E+0
-1.432069E+0
-1.354923E+0
-1.277777E+0
-1.277777E+0
-1.354923E+0
-1.509216E+0
-1.586362E+0
-1.663509E+0
-1.586362E+0
-1.509216E+0
-1.586362E+0
-1.663509E+0
-1.586362E+0
-1.432069E+0
-1.432069E+0
-1.432069E+0
-1.432069E+0
-1.509216E+0
-1.509216E+0
-1.586362E+0
-1.586362E+0
-1.509216E+0
-1.509216E+0
-1.509216E+0
-1.509216E+0
-1.509216E+0
-1.509216E+0
-1.509216E+0
-1.432069E+0
-1.354923E+0
-1.432069E+0
-1.509216E+0
-1.509216E+0
-1.663509E+0
-1.817802E+0
-1.817802E+0
-1.740655E+0
-1.586362E+0
-1.509216E+0
-1.432069E+0
-1.277777E+0
-1.277777E+0
-1.432069E+0
-1.509216E+0
-1.509216E+0
-1.432069E+0
-1.432069E+0
-1.509216E+0
-1.586362E+0
-1.509216E+0
-1.432069E+0
-1.509216E+0
-1.586362E+0
-1.663509E+0
-1.663509E+0
-1.586362E+0
-1.509216E+0
-1.586362E+0
-1.586362E+0
-1.586362E+0
-1.509216E+0
-1.354923E+0
-1.200630E+0
-1.432069E+0
-1.817802E+0
-1.972095E+0
-1.817802E+0
-1.509216E+0
-1.509216E+0
-1.586362E+0
-1.663509E+0
-1.740655E+0
-1.663509E+0
-1.740655E+0
-1.817802E+0
-1.894949E+0
-1.817802E+0
-1.663509E+0
-1.586362E+0
-1.740655E+0
-1.894949E+0
-1.894949E+0
-1.740655E+0
-1.663509E+0
-1.663509E+0
-1.740655E+0
-1.740655E+0
-1.740655E+0
-1.663509E+0
-1.509216E+0
-1.432069E+0
-1.509216E+0
-1.663509E+0
-1.663509E+0
-1.586362E+0
-1.586362E+0
-1.586362E+0
-1.663509E+0
-1.740655E+0
-1.740655E+0
-1.663509E+0
-1.586362E+0
-1.509216E+0
-1.509216E+0
-1.509216E+0
-1.509216E+0
-1.586362E+0
-1.663509E+0
-1.663509E+0
-1.663509E+0
-1.663509E+0
-1.663509E+0
-1.663509E+0
-1.663509E+0
-1.663509E+0
-1.586362E+0
-1.509216E+0
-1.663509E+0
-1.817802E+0
-1.817802E+0
-1.817802E+0
-1.740655E+0
-1.740655E+0
-1.817802E+0
-1.894949E+0
-1.894949E+0
-1.740655E+0
-1.586362E+0
-1.663509E+0
-1.817802E+0
-1.894949E+0
-1.894949E+0
-1.817802E+0
-1.663509E+0
-1.663509E+0
-1.817802E+0
-2.126388E+0
-2.203534E+0
-2.049241E+0
-1.817802E+0
-1.740655E+0
-1.817802E+0
-1.894949E+0
-1.894949E+0
-1.740655E+0
-1.663509E+0
-1.663509E+0
-1.663509E+0
-1.586362E+0
-1.509216E+0
-1.509216E+0
-1.586362E+0
-1.586362E+0
-1.586362E+0
-1.509216E+0
-1.354923E+0
-1.354923E+0
-1.432069E+0
-1.586362E+0
-1.740655E+0
-1.817802E+0
-1.894949E+0
-1.894949E+0
-1.817802E+0
-1.663509E+0
-1.509216E+0
-1.509216E+0
-1.509216E+0
-1.663509E+0
-1.740655E+0
-1.740655E+0
-1.663509E+0
-1.586362E+0
-1.509216E+0
-1.509216E+0
-1.586362E+0
-1.663509E+0
-1.663509E+0
-1.663509E+0
-1.663509E+0
-1.817802E+0
-1.817802E+0
-1.663509E+0
-1.586362E+0
-1.586362E+0
-1.586362E+0
-1.586362E+0
-1.586362E+0
-1.663509E+0
-1.817802E+0
-1.817802E+0
-1.817802E+0
-1.817802E+0
-1.817802E+0
-1.740655E+0
-1.740655E+0
-1.740655E+0
-1.817802E+0
-1.894949E+0
-1.894949E+0
-1.894949E+0
-1.817802E+0
-1.663509E+0
-1.586362E+0
-1.663509E+0
-1.740655E+0
-1.817802E+0
-1.740655E+0
-1.663509E+0
-1.663509E+0
-1.740655E+0
-1.817802E+0
-1.817802E+0
-1.663509E+0
-1.586362E+0
-1.509216E+0
-1.432069E+0
-1.200630E+0
-8.920450E-1
-9.691916E-1
-1.509216E+0
-2.126388E+0
-2.512120E+0
-2.512120E+0
-2.280681E+0
-1.894949E+0
-1.740655E+0
-1.663509E+0
-1.740655E+0
-1.894949E+0
-1.894949E+0
-1.894949E+0
-1.894949E+0
-2.049241E+0
-2.126388E+0
-2.126388E+0
-1.972095E+0
-1.972095E+0
-1.972095E+0
-1.972095E+0
-1.817802E+0
-1.817802E+0
-1.972095E+0
-2.049241E+0
-2.126388E+0
-2.512120E+0
-2.974999E+0
-2.666412E+0
-1.586362E+0
-7.377510E-1
-8.148985E-1
-1.354923E+0
-1.740655E+0
-1.740655E+0
-1.586362E+0
-1.509216E+0
-1.663509E+0
-1.817802E+0
-1.817802E+0
-1.740655E+0
-1.817802E+0
-1.894949E+0
-1.972095E+0
-1.894949E+0
-1.817802E+0
-1.586362E+0
-1.509216E+0
-1.663509E+0
-1.817802E+0
-1.894949E+0
-1.894949E+0
-1.972095E+0
-1.972095E+0
-1.894949E+0
-1.740655E+0
-1.586362E+0
-1.586362E+0
-1.663509E+0
-1.663509E+0
-1.663509E+0
-1.663509E+0
-1.586362E+0
-1.432069E+0
-1.354923E+0
-1.432069E+0
-1.586362E+0
-1.663509E+0
-1.663509E+0
-1.586362E+0
-1.586362E+0
-1.663509E+0
-1.663509E+0
-1.586362E+0
-1.586362E+0
-1.663509E+0
-1.740655E+0
-1.740655E+0
-1.663509E+0
-1.663509E+0
-1.663509E+0
-1.740655E+0
-1.740655E+0
-1.663509E+0
-1.586362E+0
-1.586362E+0
-1.663509E+0
-1.740655E+0
-1.740655E+0
-1.663509E+0
-1.586362E+0
-1.432069E+0
-1.432069E+0
-1.509216E+0
-1.586362E+0
-1.509216E+0
-1.586362E+0
-1.740655E+0
-1.740655E+0
-1.663509E+0
-1.663509E+0
-1.740655E+0
-1.817802E+0
-1.894949E+0
-1.894949E+0
-1.894949E+0
-1.817802E+0
-1.740655E+0
-1.817802E+0
-1.817802E+0
-1.817802E+0
-1.817802E+0
-1.817802E+0
-1.894949E+0
-1.894949E+0
-1.817802E+0
-1.817802E+0
-1.817802E+0
-1.740655E+0
-1.663509E+0
-1.740655E+0
-1.817802E+0
-1.894949E+0
-1.817802E+0
-1.817802E+0
-1.817802E+0
-1.740655E+0
-1.740655E+0
-1.586362E+0
-1.586362E+0
-1.586362E+0
-1.740655E+0
-1.894949E+0
-1.972095E+0
-1.972095E+0
-1.894949E+0
-1.894949E+0
-1.894949E+0
-1.972095E+0
-1.972095E+0
-1.894949E+0
-1.894949E+0
-1.894949E+0
-1.894949E+0
-1.894949E+0
-1.894949E+0
-1.894949E+0
-1.894949E+0
-1.972095E+0
-1.972095E+0
-1.894949E+0
-1.817802E+0
-1.740655E+0
-1.663509E+0
-1.663509E+0
-1.663509E+0
-1.663509E+0
-1.663509E+0
-1.663509E+0
-1.586362E+0
-1.586362E+0
-1.663509E+0
-1.817802E+0
-1.817802E+0
-1.663509E+0
-1.663509E+0
-1.817802E+0
-2.049241E+0
-2.126388E+0
-1.972095E+0
-1.740655E+0
-1.663509E+0
-1.817802E+0
-1.972095E+0
-2.049241E+0
-1.972095E+0
-1.894949E+0
-1.894949E+0
-2.049241E+0
-2.126388E+0
-2.049241E+0
-1.972095E+0
-1.972095E+0
-1.972095E+0
-1.972095E+0
-1.894949E+0
-1.894949E+0
-1.972095E+0
-2.049241E+0
-2.126388E+0
-2.126388E+0
-1.972095E+0
-1.894949E+0
-1.817802E+0
-1.817802E+0
-1.740655E+0
-1.740655E+0
-1.740655E+0
-1.817802E+0
-1.894949E+0
-1.972095E+0
-2.049241E+0
-1.972095E+0
-1.894949E+0
-1.817802E+0
-1.817802E+0
-1.894949E+0
-1.894949E+0
-1.894949E+0
-1.894949E+0
-1.972095E+0
-1.972095E+0
-2.049241E+0
-2.049241E+0
-1.972095E+0
-1.894949E+0
-1.894949E+0
-1.972095E+0
-2.049241E+0
-2.126388E+0
-1.972095E+0
-1.894949E+0
-1.894949E+0
-1.894949E+0
-1.817802E+0
-1.740655E+0
-1.740655E+0
-1.740655E+0
-1.817802E+0
-1.894949E+0
-1.972095E+0
-2.049241E+0
-2.049241E+0
-1.972095E+0
-1.894949E+0
-1.894949E+0
-1.817802E+0
-1.894949E+0
-1.972095E+0
-2.049241E+0
-1.894949E+0
-1.740655E+0
-1.740655E+0
-1.894949E+0
-2.049241E+0
-2.049241E+0
-1.972095E+0
-1.894949E+0
-1.894949E+0
-1.972095E+0
-1.894949E+0
-1.817802E+0
-1.740655E+0
-1.817802E+0
-1.894949E+0
-2.049241E+0
-2.049241E+0
-1.894949E+0
-1.817802E+0
-1.817802E+0
-1.817802E+0
-1.817802E+0
-1.817802E+0
-1.894949E+0
-1.894949E+0
-1.894949E+0
-1.894949E+0
-1.817802E+0
-1.663509E+0
-1.586362E+0
-1.740655E+0
-1.894949E+0
-2.049241E+0
-2.049241E+0
-1.972095E+0
-1.817802E+0
-1.740655E+0
-1.740655E+0
-1.894949E+0
-2.049241E+0
-2.126388E+0
-2.049241E+0
-1.894949E+0
-1.740655E+0
-1.740655E+0
-1.740655E+0
-1.817802E+0
-1.817802E+0
-1.894949E+0
-1.894949E+0
-1.972095E+0
-1.972095E+0
-1.894949E+0
-1.817802E+0
-1.740655E+0
-1.817802E+0
-1.894949E+0
-1.972095E+0
-1.894949E+0
-1.817802E+0
-1.740655E+0
-1.663509E+0
-1.663509E+0
-1.740655E+0
-1.740655E+0
-1.740655E+0
-1.663509E+0
-1.586362E+0
-1.509216E+0
-1.586362E+0
-1.586362E+0
-1.586362E+0
-1.663509E+0
-1.586362E+0
-1.586362E+0
-1.586362E+0
-1.740655E+0
-1.740655E+0
-1.817802E+0
-1.817802E+0
-1.817802E+0
-1.740655E+0
-1.509216E+0
-1.354923E+0
-1.354923E+0
-1.509216E+0
-1.663509E+0
-1.663509E+0
-1.663509E+0
-1.663509E+0
-1.663509E+0
-1.663509E+0
-1.663509E+0
-1.663509E+0
-1.663509E+0
-1.740655E+0
-1.817802E+0
-1.817802E+0
-1.740655E+0
-1.740655E+0
-1.817802E+0
-1.894949E+0
-1.817802E+0
-1.740655E+0
-1.663509E+0
-1.740655E+0
-1.817802E+0
-1.740655E+0
-1.663509E+0
-1.663509E+0
-1.740655E+0
-1.817802E+0
-1.894949E+0
-1.894949E+0
-1.817802E+0
-1.740655E+0
-1.663509E+0
-1.663509E+0
-1.663509E+0
-1.740655E+0
-1.817802E+0
-1.817802E+0
-1.740655E+0
-1.740655E+0
-1.740655E+0
-1.663509E+0
-1.663509E+0
-1.740655E+0
-1.894949E+0
-1.972095E+0
-1.817802E+0
-1.663509E+0
-1.740655E+0
-1.894949E+0
-1.972095E+0
-1.817802E+0
-1.586362E+0
-1.509216E+0
-1.740655E+0
-1.972095E+0
-1.972095E+0
-1.740655E+0
-1.586362E+0
-1.586362E+0
-1.663509E+0
-1.740655E+0
-1.663509E+0
-1.586362E+0
-1.586362E+0
-1.586362E+0
-1.586362E+0
-1.740655E+0
-1.817802E+0
-1.740655E+0
-1.663509E+0
-1.509216E+0
-1.586362E+0
-1.740655E+0
-1.894949E+0
-1.894949E+0
-1.817802E+0
-1.663509E+0
-1.663509E+0
-1.740655E+0
-1.817802E+0
-1.894949E+0
-1.894949E+0
-1.894949E+0
-1.894949E+0
-1.817802E+0
-1.586362E+0
-1.509216E+0
-1.509216E+0
-1.586362E+0
-1.663509E+0
-1.663509E+0
-1.740655E+0
-1.663509E+0
-1.586362E+0
-1.586362E+0
-1.663509E+0
-1.663509E+0
-1.663509E+0
-1.586362E+0
-1.663509E+0
-1.740655E+0
-1.740655E+0
-1.663509E+0
-1.740655E+0
-1.740655E+0
-1.740655E+0
-1.586362E+0
-1.586362E+0
-1.663509E+0
-1.740655E+0
-1.740655E+0
-1.740655E+0
-1.663509E+0
-1.586362E+0
-1.663509E+0
-1.663509E+0
-1.663509E+0
-1.586362E+0
-1.663509E+0
-1.740655E+0
-1.817802E+0
-1.740655E+0
-1.663509E+0
-1.586362E+0
-1.586362E+0
-1.586362E+0
-1.663509E+0
-1.663509E+0
-1.586362E+0
-1.663509E+0
-1.740655E+0
-1.894949E+0
-1.972095E+0
-1.894949E+0
-1.817802E+0
-1.894949E+0
-1.972095E+0
-1.972095E+0
-1.894949E+0
-1.740655E+0
-1.740655E+0
-1.894949E+0
-1.972095E+0
-1.894949E+0
-1.817802E+0
-1.894949E+0
-2.049241E+0
-2.049241E+0
-1.972095E+0
-1.817802E+0
-1.663509E+0
-1.663509E+0
-1.894949E+0
-2.049241E+0
-2.049241E+0
-1.972095E+0
-1.894949E+0
-1.894949E+0
-1.894949E+0
-1.894949E+0
-1.972095E+0
-2.049241E+0
-2.049241E+0
-1.972095E+0
-1.817802E+0
-1.817802E+0
-1.740655E+0
-1.740655E+0
-1.663509E+0
-1.586362E+0
-1.509216E+0
-1.509216E+0
-1.509216E+0
-1.509216E+0
-1.432069E+0
-1.586362E+0
-1.817802E+0
-1.972095E+0
-1.972095E+0
-1.817802E+0
-1.663509E+0
-1.663509E+0
-1.817802E+0
-1.894949E+0
-1.817802E+0
-1.663509E+0
-1.586362E+0
-1.663509E+0
-1.663509E+0
-1.740655E+0
-1.817802E+0
-1.972095E+0
-1.972095E+0
-1.817802E+0
-1.740655E+0
-1.740655E+0
-1.817802E+0
-1.817802E+0
-1.817802E+0
-1.740655E+0
-1.663509E+0
-1.663509E+0
-1.740655E+0
-1.740655E+0
-1.663509E+0
-1.586362E+0
-1.586362E+0
-1.740655E+0
-1.817802E+0
-1.740655E+0
-1.663509E+0
-1.740655E+0
-1.740655E+0
-1.740655E+0
-1.740655E+0
-1.740655E+0
-1.740655E+0
-1.740655E+0
-1.663509E+0
-1.663509E+0
-1.663509E+0
-1.663509E+0
-1.586362E+0
-1.509216E+0
-1.509216E+0
-1.509216E+0
-1.432069E+0
-1.509216E+0
-1.586362E+0
-1.663509E+0
-1.663509E+0
-1.663509E+0
-1.663509E+0
-1.663509E+0
-1.663509E+0
-1.663509E+0
-1.663509E+0
-1.663509E+0
-1.740655E+0
-1.817802E+0
-1.740655E+0
-1.663509E+0
-1.663509E+0
-1.663509E+0
-1.663509E+0
-1.817802E+0
-1.894949E+0
-1.817802E+0
-1.740655E+0
-1.663509E+0
-1.663509E+0
-1.663509E+0
-1.586362E+0
-1.432069E+0
-1.354923E+0
-1.432069E+0
-1.663509E+0
-1.817802E+0
-1.817802E+0
-1.740655E+0
-1.740655E+0
-1.740655E+0
-1.740655E+0
-1.817802E+0
-1.817802E+0
-1.740655E+0
-1.663509E+0
-1.663509E+0
-1.740655E+0
-1.740655E+0
-1.663509E+0
-1.586362E+0
-1.509216E+0
-1.509216E+0
-1.586362E+0
-1.740655E+0
-1.817802E+0
-1.817802E+0
-1.663509E+0
-1.663509E+0
-1.740655E+0
-1.740655E+0
-1.663509E+0
-1.663509E+0
-1.740655E+0
-1.894949E+0
-1.894949E+0
-1.894949E+0
-1.817802E+0
-1.740655E+0
-1.740655E+0
-1.663509E+0
-1.586362E+0
-1.586362E+0
-1.663509E+0
-1.817802E+0
-1.817802E+0
-1.740655E+0
-1.740655E+0
-1.740655E+0
-1.740655E+0
-1.740655E+0
-1.663509E+0
-1.663509E+0
-1.740655E+0
-1.817802E+0
-1.817802E+0
-1.663509E+0
-1.586362E+0
-1.509216E+0
-1.509216E+0
-1.586362E+0
-1.740655E+0
-1.817802E+0
-1.894949E+0
-1.894949E+0
-1.894949E+0
-1.972095E+0
-1.972095E+0
-1.972095E+0
-1.972095E+0
-1.894949E+0
-1.740655E+0
-1.817802E+0
-2.049241E+0
-2.203534E+0
-2.126388E+0
-1.894949E+0
-1.817802E+0
-1.894949E+0
-2.049241E+0
-2.126388E+0
-2.049241E+0
-1.972095E+0
-1.972095E+0
-2.049241E+0
-2.126388E+0
-2.049241E+0
-2.049241E+0
-2.049241E+0
-2.049241E+0
-1.894949E+0
-1.817802E+0
-1.817802E+0
-1.972095E+0
-1.972095E+0
-1.894949E+0
-1.817802E+0
-1.894949E+0
-1.894949E+0
-1.894949E+0
-1.817802E+0
-1.740655E+0
-1.740655E+0
-1.740655E+0
-1.740655E+0
-1.817802E+0
-1.817802E+0
-1.817802E+0
-1.817802E+0
-1.894949E+0
-1.972095E+0
-1.972095E+0
-1.817802E+0
-1.817802E+0
-1.817802E+0
-1.817802E+0
-1.894949E+0
-2.049241E+0
-2.126388E+0
-1.972095E+0
-1.894949E+0
-1.894949E+0
-2.049241E+0
-2.126388E+0
-1.972095E+0
-1.817802E+0
-1.740655E+0
-1.740655E+0
-1.663509E+0
-1.586362E+0
-1.586362E+0
-1.663509E+0
-1.740655E+0
-1.817802E+0
-1.894949E+0
-1.972095E+0
-1.972095E+0
-1.817802E+0
-1.663509E+0
-1.663509E+0
-1.663509E+0
-1.663509E+0
-1.586362E+0
-1.586362E+0
-1.663509E+0
-1.740655E+0
-1.663509E+0
-1.740655E+0
-1.817802E+0
-1.972095E+0
-2.049241E+0
-1.894949E+0
-1.817802E+0
-1.817802E+0
-1.972095E+0
-2.049241E+0
-1.972095E+0
-1.817802E+0
-1.817802E+0
-1.740655E+0
-1.740655E+0
-1.740655E+0
-1.817802E+0
-1.817802E+0
-1.894949E+0
-1.972095E+0
-1.894949E+0
-1.894949E+0
-1.894949E+0
-1.894949E+0
-1.740655E+0
-1.663509E+0
-1.663509E+0
-1.817802E+0
-1.817802E+0
-1.817802E+0
-1.740655E+0
-1.740655E+0
-1.817802E+0
-1.894949E+0
-1.894949E+0
-1.894949E+0
-1.894949E+0
-1.972095E+0
-2.049241E+0
-1.972095E+0
-1.894949E+0
-2.434973E+0
-3.206438E+0
-3.360731E+0
-2.743559E+0
-1.894949E+0
-1.432069E+0
-1.586362E+0
-1.817802E+0
-1.894949E+0
-1.817802E+0
-1.663509E+0
-1.586362E+0
-1.509216E+0
-1.509216E+0
-1.509216E+0
-1.586362E+0
-1.586362E+0
-1.586362E+0
-1.509216E+0
-1.509216E+0
-1.663509E+0
-1.740655E+0
-1.663509E+0
-1.586362E+0
-1.509216E+0
-1.586362E+0
-1.663509E+0
-1.740655E+0
-1.740655E+0
-1.663509E+0
-1.740655E+0
-1.817802E+0
-1.894949E+0
-1.894949E+0
-1.894949E+0
-1.817802E+0
-1.740655E+0
-1.817802E+0
-1.972095E+0
-2.126388E+0
-2.126388E+0
-1.972095E+0
-1.817802E+0
-1.663509E+0
-1.663509E+0
-1.740655E+0
-1.663509E+0
-1.663509E+0
-1.586362E+0
-1.740655E+0
-1.817802E+0
-1.894949E+0
-1.894949E+0
-1.972095E+0
-2.049241E+0
-2.126388E+0
-1.972095E+0
-1.894949E+0
-1.894949E+0
-1.972095E+0
-1.972095E+0
-1.972095E+0
-1.972095E+0
-1.972095E+0
-1.972095E+0
-1.894949E+0
-1.894949E+0
-1.894949E+0
-1.972095E+0
-1.972095E+0
-1.894949E+0
-1.817802E+0
-1.740655E+0
-1.663509E+0
-1.740655E+0
-1.817802E+0
-1.817802E+0
-1.740655E+0
-1.894949E+0
-1.972095E+0
-1.972095E+0
-1.894949E+0
-1.817802E+0
-1.817802E+0
-1.663509E+0
-1.586362E+0
-1.586362E+0
-1.740655E+0
-1.817802E+0
-1.817802E+0
-1.894949E+0
-1.894949E+0
-1.894949E+0
-1.894949E+0
-1.972095E+0
-1.972095E+0
-1.817802E+0
-1.817802E+0
-1.817802E+0
-1.972095E+0
-2.049241E+0
-2.049241E+0
-1.972095E+0
-1.972095E+0
-1.972095E+0
-1.894949E+0
-1.894949E+0
-1.894949E+0
-1.817802E+0
-1.740655E+0
-1.663509E+0
-1.586362E+0
-1.663509E+0
-1.740655E+0
-1.740655E+0
-1.817802E+0
-1.740655E+0
-1.740655E+0
-1.740655E+0
-1.740655E+0
-1.817802E+0
-1.740655E+0
-1.740655E+0
-1.740655E+0
-1.740655E+0
-1.663509E+0
-1.432069E+0
-1.123484E+0
-1.123484E+0
-1.432069E+0
-1.740655E+0
-1.817802E+0
-1.740655E+0
-1.817802E+0
-1.817802E+0
-1.817802E+0
-1.740655E+0
-1.740655E+0
-1.817802E+0
-1.894949E+0
-1.894949E+0
-1.817802E+0
-1.740655E+0
-1.663509E+0
-1.663509E+0
-1.586362E+0
-1.586362E+0
-1.663509E+0
-1.740655E+0
-1.740655E+0
-1.740655E+0
-1.817802E+0
-1.817802E+0
-1.894949E+0
-2.049241E+0
-2.049241E+0
-1.972095E+0
-1.817802E+0
-1.740655E+0
-1.740655E+0
-1.817802E+0
-1.740655E+0
-1.740655E+0
-1.817802E+0
-1.972095E+0
-1.972095E+0
-1.972095E+0
-1.972095E+0
-1.972095E+0
-1.972095E+0
-1.817802E+0
-1.817802E+0
-2.049241E+0
-2.126388E+0
-2.049241E+0
-1.817802E+0
-1.740655E+0
-1.817802E+0
-1.972095E+0
-1.894949E+0
-1.817802E+0
-1.817802E+0
-1.894949E+0
-1.894949E+0
-1.894949E+0
-1.894949E+0
-1.817802E+0
-1.663509E+0
-1.663509E+0
-1.663509E+0
-1.663509E+0
-1.663509E+0
-1.740655E+0
-1.817802E+0
-1.817802E+0
-1.817802E+0
-1.740655E+0
-1.740655E+0
-1.663509E+0
-1.586362E+0
-1.509216E+0
-1.586362E+0
-1.663509E+0
-1.894949E+0
-2.049241E+0
-2.049241E+0
-1.894949E+0
-1.817802E+0
-1.817802E+0
-1.817802E+0
-1.817802E+0
-1.817802E+0
-1.817802E+0
-1.740655E+0
-1.740655E+0
-1.663509E+0
-1.663509E+0
-1.817802E+0
-1.972095E+0
-2.126388E+0
-2.049241E+0
-1.894949E+0
-1.740655E+0
-1.817802E+0
-1.432069E+0
-3.520193E-1
2.651520E-1
-5.063124E-1
-1.817802E+0
-2.357827E+0
-2.049241E+0
-1.663509E+0
-1.586362E+0
-1.740655E+0
-1.817802E+0
-1.817802E+0
-1.740655E+0
-1.586362E+0
-1.586362E+0
-1.663509E+0
-1.817802E+0
-1.817802E+0
-1.817802E+0
-1.740655E+0
-1.740655E+0
-1.740655E+0
-1.740655E+0
-1.817802E+0
-1.894949E+0
-1.894949E+0
-1.740655E+0
-1.663509E+0
-1.740655E+0
-1.817802E+0
-1.817802E+0
-1.817802E+0
-1.817802E+0
-1.817802E+0
-1.894949E+0
-2.049241E+0
-2.126388E+0
-2.126388E+0
-2.126388E+0
-2.049241E+0
-2.126388E+0
-2.126388E+0
-2.049241E+0
-1.894949E+0
-1.817802E+0
-1.740655E+0
-1.817802E+0
-1.894949E+0
-1.972095E+0
-1.894949E+0
-1.740655E+0
-1.663509E+0
-1.663509E+0
-1.740655E+0
-1.817802E+0
-1.817802E+0
-1.740655E+0
-1.894949E+0
-1.972095E+0
-1.894949E+0
-1.817802E+0
-1.817802E+0
-1.817802E+0
-1.972095E+0
-2.049241E+0
-2.049241E+0
-1.972095E+0
-1.972095E+0
-1.972095E+0
-2.049241E+0
-2.049241E+0
-1.894949E+0
-1.817802E+0
-1.740655E+0
-1.817802E+0
-1.894949E+0
-1.894949E+0
-1.740655E+0
-1.586362E+0
-1.663509E+0
-1.817802E+0
-1.894949E+0
-1.894949E+0
-1.817802E+0
-1.740655E+0
-1.663509E+0
-1.663509E+0
-1.663509E+0
-1.663509E+0
-1.663509E+0
-1.740655E+0
-1.817802E+0
-1.894949E+0
-1.817802E+0
-1.817802E+0
-1.894949E+0
-2.049241E+0
-2.049241E+0
-1.972095E+0
-1.740655E+0
-1.663509E+0
-1.663509E+0
-1.663509E+0
-1.509216E+0
-1.509216E+0
-1.586362E+0
-1.663509E+0
-1.817802E+0
-1.817802E+0
-1.663509E+0
-1.586362E+0
-1.586362E+0
-1.663509E+0
-1.663509E+0
-1.740655E+0
-1.740655E+0
-1.740655E+0
-1.740655E+0
-1.740655E+0
-1.817802E+0
-1.894949E+0
-1.894949E+0
-1.817802E+0
-1.740655E+0
-1.663509E+0
-1.663509E+0
-1.586362E+0
-1.586362E+0
-1.740655E+0
-1.740655E+0
-1.740655E+0
-1.663509E+0
-1.586362E+0
-1.586362E+0
-1.586362E+0
-1.740655E+0
-1.894949E+0
-1.894949E+0
-1.894949E+0
-1.894949E+0
-1.817802E+0
-1.740655E+0
-1.663509E+0
-1.663509E+0
-1.817802E+0
-1.972095E+0
-1.972095E+0
-1.894949E+0
-1.817802E+0
-1.740655E+0
-1.740655E+0
-1.740655E+0
-1.740655E+0
-1.663509E+0
-1.586362E+0
-1.509216E+0
-1.586362E+0
-1.663509E+0
-1.740655E+0
-1.740655E+0
-1.740655E+0
-1.740655E+0
-1.663509E+0
-1.586362E+0
-1.663509E+0
-1.509216E+0
-5.063124E-1
7.280312E-1
4.965916E-1
-9.691916E-1
-2.203534E+0
-2.280681E+0
-1.817802E+0
-1.509216E+0
-1.586362E+0
-1.663509E+0
-1.586362E+0
-1.509216E+0
-1.509216E+0
-1.586362E+0
-1.663509E+0
-1.663509E+0
-1.663509E+0
-1.586362E+0
-1.663509E+0
-1.817802E+0
-1.817802E+0
-1.817802E+0
-1.740655E+0
-1.663509E+0
-1.663509E+0
-1.663509E+0
-1.586362E+0
-1.586362E+0
-1.817802E+0
-1.894949E+0
-1.894949E+0
-1.740655E+0
-1.586362E+0
-1.586362E+0
-1.663509E+0
-1.663509E+0
-1.663509E+0
-1.663509E+0
-1.663509E+0
-1.740655E+0
-1.817802E+0
-1.894949E+0
-1.894949E+0
-1.817802E+0
-1.663509E+0
-1.663509E+0
-1.586362E+0
-1.740655E+0
-1.663509E+0
-1.817802E+0
-1.586362E+0
-1.894949E+0
-1.046338E+0
-7.912370E+0
-4.447978E+1
-7.958141E+1
-6.631223E+1
-1.863573E+1
1.476868E+1
1.361149E+1
-2.512120E+0
-9.918178E+0
-5.443685E+0
6.508846E-1
1.499496E+0
-1.200630E+0
-3.052145E+0
-2.666412E+0
-1.509216E+0
-1.277777E+0
-1.663509E+0
-2.049241E+0
-2.126388E+0
-1.894949E+0
-1.740655E+0
-1.663509E+0
-1.663509E+0
-1.740655E+0
-1.663509E+0
-1.663509E+0
-1.663509E+0
-1.663509E+0
-1.740655E+0
-1.740655E+0
-1.740655E+0
-1.663509E+0
-1.586362E+0
-1.586362E+0
-1.740655E+0
-1.817802E+0
-1.740655E+0
-1.663509E+0
-1.663509E+0
-1.740655E+0
-1.817802E+0
-1.817802E+0
-1.740655E+0
-1.663509E+0
-1.740655E+0
-1.817802E+0
-1.894949E+0
-1.894949E+0
-1.817802E+0
-1.817802E+0
-1.817802E+0
-1.740655E+0
-1.586362E+0
-1.509216E+0
-1.586362E+0
-1.894949E+0
-2.126388E+0
-2.203534E+0
-2.126388E+0
-1.972095E+0
-1.972095E+0
-1.972095E+0
-2.049241E+0
-2.049241E+0
-1.894949E+0
-1.740655E+0
-1.740655E+0
-1.894949E+0
-1.972095E+0
-1.894949E+0
-1.894949E+0
-1.972095E+0
-2.049241E+0
-1.972095E+0
-1.817802E+0
-1.740655E+0
-1.740655E+0
-1.740655E+0
-1.740655E+0
-1.663509E+0
-1.663509E+0
-1.740655E+0
-1.894949E+0
-1.894949E+0
-1.894949E+0
-1.740655E+0
-1.740655E+0
-1.817802E+0
-1.972095E+0
-1.894949E+0
-1.817802E+0
-1.663509E+0
-1.663509E+0
-1.740655E+0
-1.817802E+0
-1.972095E+0
-2.126388E+0
-2.203534E+0
-2.126388E+0
-2.049241E+0
-1.972095E+0
-1.972095E+0
-1.972095E+0
-1.894949E+0
-1.740655E+0
-1.663509E+0
-1.663509E+0
-1.586362E+0
-1.586362E+0
-1.740655E+0
-1.972095E+0
-1.972095E+0
-1.894949E+0
-1.740655E+0
-1.663509E+0
-1.740655E+0
-1.817802E+0
-1.972095E+0
-1.894949E+0
-1.894949E+0
-1.894949E+0
-1.972095E+0
-1.894949E+0
-1.740655E+0
-1.817802E+0
-1.894949E+0
-1.894949E+0
-1.817802E+0
-1.817802E+0
-1.894949E+0
-2.049241E+0
-2.049241E+0
-1.894949E+0
-1.817802E+0
-1.817802E+0
-1.894949E+0
-1.817802E+0
-1.740655E+0
-1.740655E+0
-1.740655E+0
-1.740655E+0
-1.740655E+0
-1.663509E+0
-1.663509E+0
-1.663509E+0
-1.740655E+0
-1.894949E+0
-1.972095E+0
-1.894949E+0
-1.740655E+0
-1.663509E+0
-1.740655E+0
-1.894949E+0
-1.972095E+0
-1.894949E+0
-1.740655E+0
-1.740655E+0
-1.894949E+0
-2.049241E+0
-2.049241E+0
-2.049241E+0
-2.049241E+0
-1.972095E+0
-1.817802E+0
-1.663509E+0
-1.740655E+0
-1.894949E+0
-1.972095E+0
-1.894949E+0
-1.817802E+0
-1.817802E+0
-1.894949E+0
-1.972095E+0
-1.972095E+0
-1.894949E+0
-1.817802E+0
-1.740655E+0
-1.663509E+0
-1.740655E+0
-1.817802E+0
-1.894949E+0
-1.972095E+0
-2.126388E+0
-2.049241E+0
-1.894949E+0
-1.817802E+0
-1.894949E+0
-1.972095E+0
-1.894949E+0
-1.817802E+0
-1.817802E+0
-1.817802E+0
-1.817802E+0
-1.740655E+0
-1.663509E+0
-1.740655E+0
-1.894949E+0
-1.972095E+0
-1.972095E+0
-1.894949E+0
-1.894949E+0
-1.894949E+0
-1.894949E+0
-1.817802E+0
-1.817802E+0
-1.740655E+0
-1.740655E+0
-1.817802E+0
-1.894949E+0
-1.894949E+0
-1.972095E+0
-1.894949E+0
-1.663509E+0
-1.509216E+0
-1.586362E+0
-1.817802E+0
-1.972095E+0
-1.894949E+0
-1.740655E+0
-1.663509E+0
-1.740655E+0
-1.817802E+0
-1.740655E+0
-1.740655E+0
-1.740655E+0
-1.894949E+0
-1.894949E+0
-1.894949E+0
-1.817802E+0
-1.817802E+0
-1.817802E+0
-1.663509E+0
-1.509216E+0
-1.509216E+0
-1.586362E+0
-1.740655E+0
-1.894949E+0
-1.817802E+0
-1.740655E+0
-1.663509E+0
-1.586362E+0
-1.586362E+0
-1.817802E+0
-2.049241E+0
-1.972095E+0
-1.817802E+0
-1.740655E+0
-1.663509E+0
-1.740655E+0
-1.663509E+0
-1.663509E+0
-1.663509E+0
-1.740655E+0
-1.894949E+0
-1.894949E+0
-1.894949E+0
-1.894949E+0
-1.894949E+0
-1.894949E+0
-1.817802E+0
-1.740655E+0
-1.663509E+0
-1.663509E+0
-1.817802E+0
-1.972095E+0
-1.894949E+0
-1.586362E+0
-1.432069E+0
-1.509216E+0
-1.740655E+0
-1.894949E+0
-1.972095E+0
-1.894949E+0
-1.894949E+0
-1.972095E+0
-1.972095E+0
-1.972095E+0
-1.972095E+0
-1.972095E+0
-1.894949E+0
-1.817802E+0
-1.817802E+0
-1.740655E+0
-1.740655E+0
-1.817802E+0
-1.817802E+0
-1.817802E+0
-1.894949E+0
-1.972095E+0
-1.972095E+0
-1.972095E+0
-1.894949E+0
-1.817802E+0
-1.817802E+0
-1.894949E+0
-1.894949E+0
-1.817802E+0
-1.817802E+0
-1.894949E+0
-2.049241E+0
-2.049241E+0
-1.972095E+0
-1.972095E+0
-1.894949E+0
-1.894949E+0
-1.894949E+0
-1.972095E+0
-1.972095E+0
-1.972095E+0
-1.894949E+0
-1.894949E+0
-1.894949E+0
-1.894949E+0
-1.817802E+0
-1.817802E+0
-1.817802E+0
-1.894949E+0
-1.972095E+0
-2.126388E+0
-2.203534E+0
-2.126388E+0
-1.972095E+0
-1.817802E+0
-1.740655E+0
-1.740655E+0
-1.817802E+0
-1.972095E+0
-2.049241E+0
-2.049241E+0
-1.972095E+0
-1.894949E+0
-1.894949E+0
-1.972095E+0
-2.049241E+0
-2.049241E+0
-1.972095E+0
-1.894949E+0
-1.817802E+0
-1.817802E+0
-1.894949E+0
-1.972095E+0
-1.972095E+0
-1.894949E+0
-1.817802E+0
-1.817802E+0
-1.894949E+0
-1.817802E+0
-1.663509E+0
-1.663509E+0
-1.740655E+0
-1.740655E+0
-1.740655E+0
-1.663509E+0
-1.663509E+0
-1.817802E+0
-1.894949E+0
-1.972095E+0
-1.972095E+0
-2.049241E+0
-2.049241E+0
-1.972095E+0
-1.817802E+0
-1.740655E+0
-1.817802E+0
-1.894949E+0
-1.972095E+0
-1.972095E+0
-1.972095E+0
-1.972095E+0
-1.972095E+0
-1.972095E+0
-2.049241E+0
-2.049241E+0
-1.972095E+0
-1.972095E+0
-2.049241E+0
-2.049241E+0
-1.972095E+0
-1.740655E+0
-1.740655E+0
-1.740655E+0
-1.817802E+0
-1.817802E+0
-1.740655E+0
-1.663509E+0
-1.586362E+0
-1.586362E+0
-1.586362E+0
-1.663509E+0
-1.740655E+0
-1.817802E+0
-1.740655E+0
-1.740655E+0
-1.663509E+0
-1.586362E+0
-1.432069E+0
-1.432069E+0
-1.663509E+0
-1.894949E+0
-1.894949E+0
-1.817802E+0
-1.663509E+0
-1.663509E+0
-1.740655E+0
-1.894949E+0
-1.894949E+0
-1.817802E+0
-1.740655E+0
-1.663509E+0
-1.740655E+0
-1.740655E+0
-1.740655E+0
-1.740655E+0
-1.894949E+0
-1.894949E+0
-1.817802E+0
-1.663509E+0
-1.663509E+0
-1.740655E+0
-1.817802E+0
-1.586362E+0
-1.432069E+0
-1.432069E+0
-1.663509E+0
-1.817802E+0
-1.894949E+0
-1.817802E+0
-1.740655E+0
-1.740655E+0
-1.740655E+0
-1.817802E+0
-1.894949E+0
-1.817802E+0
-1.663509E+0
-1.509216E+0
-1.586362E+0
-1.663509E+0
-1.740655E+0
-1.663509E+0
-1.740655E+0
-1.740655E+0
-1.586362E+0
-1.432069E+0
-1.354923E+0
-1.509216E+0
-1.663509E+0
-1.817802E+0
-1.740655E+0
-1.663509E+0
-1.586362E+0
-1.586362E+0
-1.586362E+0
-1.586362E+0
-1.663509E+0
-1.663509E+0
-1.663509E+0
-1.586362E+0
-1.586362E+0
-1.663509E+0
-1.740655E+0
-1.663509E+0
-1.509216E+0
-1.432069E+0
-1.509216E+0
-1.586362E+0
-1.663509E+0
-1.586362E+0
-1.586362E+0
-1.586362E+0
-1.740655E+0
-1.817802E+0
-1.817802E+0
-1.663509E+0
-1.509216E+0
-1.432069E+0
-1.586362E+0
-1.663509E+0
-1.663509E+0
-1.740655E+0
-1.817802E+0
-1.894949E+0
-1.972095E+0
-1.894949E+0
-1.894949E+0
-1.894949E+0
-1.740655E+0
-1.586362E+0
-1.586362E+0
-1.663509E+0
-1.740655E+0
-1.740655E+0
-1.663509E+0
-1.509216E+0
-1.432069E+0
-1.509216E+0
-1.663509E+0
-1.740655E+0
-1.740655E+0
-1.740655E+0
-1.740655E+0
-1.740655E+0
-1.740655E+0
-1.740655E+0
-1.740655E+0
-1.740655E+0
-1.740655E+0
-1.817802E+0
-1.817802E+0
-1.894949E+0
-1.894949E+0
-1.894949E+0
-1.817802E+0
-1.663509E+0
-1.663509E+0
-1.663509E+0
-1.740655E+0
-1.740655E+0
-1.663509E+0
-1.663509E+0
-1.740655E+0
-1.663509E+0
-1.663509E+0
-1.586362E+0
-1.509216E+0
-1.432069E+0
-1.432069E+0
-1.509216E+0
-1.586362E+0
-1.586362E+0
-1.586362E+0
-1.586362E+0
-1.509216E+0
-1.432069E+0
-1.509216E+0
-1.586362E+0
-1.663509E+0
-1.663509E+0
-1.586362E+0
-1.586362E+0
-1.663509E+0
-1.663509E+0
-1.586362E+0
-1.586362E+0
-1.586362E+0
-1.740655E+0
-1.740655E+0
-1.586362E+0
-1.432069E+0
-1.432069E+0
-1.586362E+0
-1.586362E+0
-1.586362E+0
-1.509216E+0
-1.200630E+0
-8.920450E-1
-1.046338E+0
-1.509216E+0
-1.894949E+0
-1.894949E+0
-1.586362E+0
-1.509216E+0
-1.509216E+0
-1.432069E+0
-1.432069E+0
-1.432069E+0
-1.509216E+0
-1.586362E+0
-1.586362E+0
-1.586362E+0
-1.586362E+0
-1.509216E+0
-1.509216E+0
-1.509216E+0
-1.432069E+0
-1.509216E+0
-1.509216E+0
-1.509216E+0
-1.509216E+0
-1.432069E+0
-1.586362E+0
-1.740655E+0
-1.740655E+0
-1.663509E+0
-1.586362E+0
-1.663509E+0
-1.740655E+0
-1.740655E+0
-1.740655E+0
-1.740655E+0
-1.740655E+0
-1.663509E+0
-1.586362E+0
-1.509216E+0
-1.509216E+0
-1.509216E+0
-1.663509E+0
-1.817802E+0
-1.817802E+0
-1.817802E+0
-1.663509E+0
-1.663509E+0
-1.663509E+0
-1.663509E+0
-1.586362E+0
-1.586362E+0
-1.586362E+0
-1.586362E+0
-1.586362E+0
-1.509216E+0
-1.432069E+0
-1.509216E+0
-1.663509E+0
-1.740655E+0
-1.740655E+0
-1.740655E+0
-1.817802E+0
-1.817802E+0
-1.740655E+0
-1.663509E+0
-1.509216E+0
-1.586362E+0
-1.740655E+0
-1.894949E+0
-1.817802E+0
-1.740655E+0
-1.817802E+0
-1.817802E+0
-1.740655E+0
-1.663509E+0
-1.586362E+0
-1.740655E+0
-1.894949E+0
-1.972095E+0
-1.817802E+0
-1.740655E+0
-1.740655E+0
-1.817802E+0
-1.894949E+0
-1.817802E+0
-1.740655E+0
-1.663509E+0
-1.663509E+0
-1.740655E+0
-1.817802E+0
-1.740655E+0
-1.663509E+0
-1.663509E+0
-1.740655E+0
-1.817802E+0
-1.817802E+0
-1.663509E+0
-1.586362E+0
-1.586362E+0
-1.740655E+0
-1.740655E+0
-1.740655E+0
-1.740655E+0
-1.663509E+0
-1.586362E+0
-1.586362E+0
-1.586362E+0
-1.586362E+0
-1.586362E+0
-1.663509E+0
-1.740655E+0
-1.817802E+0
-1.894949E+0
-1.894949E+0
-1.817802E+0
-1.663509E+0
-1.663509E+0
-1.740655E+0
-1.894949E+0
-1.972095E+0
-1.894949E+0
-1.740655E+0
-1.740655E+0
-1.817802E+0
-1.817802E+0
-1.817802E+0
-1.740655E+0
-1.817802E+0
-1.894949E+0
-1.972095E+0
-1.894949E+0
-1.740655E+0
-1.740655E+0
-1.817802E+0
-1.894949E+0
-1.894949E+0
-1.817802E+0
-1.817802E+0
-1.894949E+0
-1.894949E+0
-1.817802E+0
-1.817802E+0
-1.817802E+0
-1.894949E+0
-1.894949E+0
-1.894949E+0
-1.817802E+0
-1.894949E+0
-1.894949E+0
-1.817802E+0
-1.740655E+0
-1.740655E+0
-1.817802E+0
-1.817802E+0
-1.817802E+0
-1.740655E+0
-1.817802E+0
-1.894949E+0
-1.972095E+0
-1.817802E+0
-1.740655E+0
-1.663509E+0
-1.740655E+0
-1.663509E+0
-1.586362E+0
-1.509216E+0
-1.509216E+0
-1.663509E+0
-1.740655E+0
-1.817802E+0
-1.740655E+0
-1.663509E+0
-1.663509E+0
-1.663509E+0
-1.740655E+0
-1.740655E+0
-1.663509E+0
-1.586362E+0
-1.663509E+0
-1.817802E+0
-1.817802E+0
-1.817802E+0
-1.740655E+0
-1.740655E+0
-1.740655E+0
-1.740655E+0
-1.663509E+0
-1.663509E+0
-1.817802E+0
-1.740655E+0
-1.663509E+0
-1.586362E+0
-1.663509E+0
-1.740655E+0
-1.740655E+0
-1.740655E+0
-1.663509E+0
-1.663509E+0
-1.740655E+0
-1.817802E+0
-1.817802E+0
-1.663509E+0
-1.586362E+0
-1.586362E+0
-1.740655E+0
-1.894949E+0
-1.817802E+0
-1.740655E+0
-1.663509E+0
-1.663509E+0
-1.663509E+0
-1.663509E+0
-1.586362E+0
-1.509216E+0
-1.509216E+0
-1.432069E+0
-1.432069E+0
-1.354923E+0
-1.432069E+0
-1.586362E+0
-1.586362E+0
-1.509216E+0
-1.432069E+0
-1.432069E+0
-1.432069E+0
-1.354923E+0
-1.200630E+0
-1.277777E+0
-1.509216E+0
-1.740655E+0
-1.740655E+0
-1.663509E+0
-1.663509E+0
-1.740655E+0
-1.817802E+0
-1.817802E+0
-1.817802E+0
-1.740655E+0
-1.663509E+0
-1.663509E+0
-1.740655E+0
-1.817802E+0
-1.894949E+0
-2.049241E+0
-2.049241E+0
-1.894949E+0
-1.817802E+0
-1.740655E+0
-1.740655E+0
-1.740655E+0
-1.817802E+0
-1.894949E+0
-1.894949E+0
-1.817802E+0
-1.663509E+0
-1.663509E+0
-1.817802E+0
-1.817802E+0
-1.817802E+0
-1.663509E+0
-1.586362E+0
-1.663509E+0
-1.740655E+0
-1.740655E+0
-1.663509E+0
-1.586362E+0
-1.663509E+0
-1.740655E+0
-1.817802E+0
-1.817802E+0
-1.894949E+0
-1.817802E+0
-1.817802E+0
-1.740655E+0
-1.740655E+0
-1.740655E+0
-1.663509E+0
-1.663509E+0
-1.586362E+0
-1.586362E+0
-1.509216E+0
-1.586362E+0
-1.586362E+0
-1.663509E+0
-1.663509E+0
-1.663509E+0
-1.817802E+0
-1.894949E+0
-1.817802E+0
-1.663509E+0
-1.586362E+0
-1.586362E+0
-1.740655E+0
-1.817802E+0
-1.817802E+0
-1.740655E+0
-1.663509E+0
-1.740655E+0
-1.740655E+0
-1.663509E+0
-1.586362E+0
-1.586362E+0
-1.663509E+0
-1.663509E+0
-1.663509E+0
-1.740655E+0
-1.740655E+0
-1.817802E+0
-1.817802E+0
-1.894949E+0
-1.817802E+0
-1.740655E+0
-1.663509E+0
-1.740655E+0
-1.817802E+0
-1.740655E+0
-1.663509E+0
-1.663509E+0
-1.663509E+0
-1.663509E+0
-1.740655E+0
-1.663509E+0
-1.586362E+0
-1.509216E+0
-1.586362E+0
-1.586362E+0
-1.586362E+0
-1.663509E+0
-1.817802E+0
-1.894949E+0
-1.972095E+0
-1.972095E+0
-1.972095E+0
-1.894949E+0
-1.817802E+0
-1.740655E+0
-1.663509E+0
-1.740655E+0
-1.894949E+0
-1.972095E+0
-1.894949E+0
-1.740655E+0
-1.586362E+0
-1.509216E+0
-1.586362E+0
-1.740655E+0
-1.894949E+0
-1.972095E+0
-1.894949E+0
-1.817802E+0
-1.740655E+0
-1.663509E+0
-1.509216E+0
-1.509216E+0
-1.586362E+0
-1.663509E+0
-1.740655E+0
-1.817802E+0
-1.817802E+0
-1.740655E+0
-1.740655E+0
-1.663509E+0
-1.663509E+0
-1.663509E+0
-1.740655E+0
-1.894949E+0
-2.049241E+0
-2.049241E+0
-1.817802E+0
-1.586362E+0
-1.509216E+0
-1.663509E+0
-1.817802E+0
-1.817802E+0
-1.740655E+0
-1.586362E+0
-1.432069E+0
-1.354923E+0
-1.509216E+0
-1.663509E+0
-1.740655E+0
-1.740655E+0
-1.817802E+0
-1.894949E+0
-1.894949E+0
-1.817802E+0
-1.740655E+0
-1.740655E+0
-1.740655E+0
-1.740655E+0
-1.817802E+0
-1.894949E+0
-1.894949E+0
-1.817802E+0
-1.817802E+0
-1.817802E+0
-1.894949E+0
-1.894949E+0
-1.817802E+0
-1.663509E+0
-1.586362E+0
-1.586362E+0
-1.663509E+0
-1.740655E+0
-1.740655E+0
-1.740655E+0
-1.740655E+0
-1.740655E+0
-1.740655E+0
-1.740655E+0
-1.663509E+0
-1.663509E+0
-1.663509E+0
-1.586362E+0
-1.663509E+0
-1.740655E+0
-1.740655E+0
-1.740655E+0
-1.817802E+0
-1.894949E+0
-1.894949E+0
-1.663509E+0
-1.586362E+0
-1.586362E+0
-1.740655E+0
-1.817802E+0
-1.817802E+0
-1.817802E+0
-1.817802E+0
-1.894949E+0
-1.894949E+0
-1.817802E+0
-1.663509E+0
-1.586362E+0
-1.586362E+0
-1.586362E+0
-1.663509E+0
-1.663509E+0
-1.586362E+0
-1.586362E+0
-1.663509E+0
-1.740655E+0
-1.817802E+0
-1.740655E+0
-1.586362E+0
-1.586362E+0
-1.509216E+0
-1.586362E+0
-1.663509E+0
-1.740655E+0
-1.817802E+0
-1.894949E+0
-1.894949E+0
-1.817802E+0
-1.740655E+0
-1.740655E+0
-1.894949E+0
-1.972095E+0
-1.972095E+0
-1.817802E+0
-1.740655E+0
-1.663509E+0
-1.740655E+0
-1.817802E+0
-1.740655E+0
-1.586362E+0
-1.586362E+0
-1.663509E+0
-1.740655E+0
-1.817802E+0
-1.740655E+0
-1.740655E+0
-1.817802E+0
-1.894949E+0
-1.894949E+0
-1.894949E+0
-1.894949E+0
-1.817802E+0
-1.817802E+0
-1.740655E+0
-1.663509E+0
-1.586362E+0
-1.586362E+0
-1.740655E+0
-1.972095E+0
-1.972095E+0
-1.817802E+0
-1.663509E+0
-1.740655E+0
-1.817802E+0
-1.817802E+0
-1.894949E+0
-1.894949E+0
-1.817802E+0
-1.740655E+0
-1.586362E+0
-1.586362E+0
-1.740655E+0
-1.894949E+0
-2.049241E+0
-2.049241E+0
-1.894949E+0
-1.663509E+0
-1.586362E+0
-1.740655E+0
-1.817802E+0
-1.817802E+0
-1.817802E+0
-1.740655E+0
-1.740655E+0
-1.817802E+0
-1.894949E+0
-1.894949E+0
-1.817802E+0
-1.817802E+0
-1.894949E+0
-1.817802E+0
-1.817802E+0
-1.894949E+0
-1.894949E+0
-1.817802E+0
-1.740655E+0
-1.740655E+0
-1.740655E+0
-1.817802E+0
-1.817802E+0
-1.817802E+0
-1.817802E+0
-1.894949E+0
-1.972095E+0
-2.049241E+0
-2.049241E+0
-1.972095E+0
-1.894949E+0
-1.817802E+0
-1.740655E+0
-1.663509E+0
-1.740655E+0
-1.817802E+0
-1.894949E+0
-1.817802E+0
-1.817802E+0
-1.894949E+0
-1.972095E+0
-1.894949E+0
-1.663509E+0
-1.586362E+0
-1.663509E+0
-1.740655E+0
-1.740655E+0
-1.740655E+0
-1.817802E+0
-1.972095E+0
-1.972095E+0
-1.894949E+0
-1.740655E+0
-1.817802E+0
-1.894949E+0
-1.817802E+0
-1.817802E+0
-1.740655E+0
-1.817802E+0
-1.894949E+0
-1.817802E+0
-1.740655E+0
-1.740655E+0
-1.740655E+0
-1.817802E+0
-1.817802E+0
-1.817802E+0
-1.817802E+0
-1.817802E+0
-1.663509E+0
-1.663509E+0
-1.663509E+0
-1.817802E+0
-1.817802E+0
-1.817802E+0
-1.817802E+0
-1.817802E+0
-1.817802E+0
-1.740655E+0
-1.663509E+0
-1.740655E+0
-1.894949E+0
-1.972095E+0
-1.972095E+0
-1.894949E+0
-1.740655E+0
-1.817802E+0
-1.972095E+0
-2.049241E+0
-1.894949E+0
-1.740655E+0
-1.817802E+0
-1.894949E+0
-1.817802E+0
-1.740655E+0
-1.663509E+0
-1.663509E+0
-1.663509E+0
-1.663509E+0
-1.586362E+0
-1.663509E+0
-1.740655E+0
-1.740655E+0
-1.740655E+0
-1.817802E+0
-1.817802E+0
-1.740655E+0
-1.663509E+0
-1.663509E+0
-1.817802E+0
-1.972095E+0
-1.972095E+0
-1.894949E+0
-1.740655E+0
-1.740655E+0
-1.740655E+0
-1.740655E+0
-1.740655E+0
-1.663509E+0
-1.586362E+0
-1.586362E+0
-1.740655E+0
-1.817802E+0
-1.740655E+0
-1.586362E+0
-1.509216E+0
-1.586362E+0
-1.817802E+0
-1.894949E+0
-1.894949E+0
-1.740655E+0
-1.509216E+0
-1.586362E+0
-1.817802E+0
-1.972095E+0
-1.894949E+0
-1.817802E+0
-1.740655E+0
-1.817802E+0
-1.817802E+0
-1.817802E+0
-1.817802E+0
-1.817802E+0
-1.740655E+0
-1.740655E+0
-1.894949E+0
-1.972095E+0
-1.894949E+0
-1.894949E+0
-1.817802E+0
-1.817802E+0
-1.817802E+0
-1.817802E+0
-1.972095E+0
-1.972095E+0
-1.894949E+0
-1.740655E+0
-1.740655E+0
-1.817802E+0
-1.894949E+0
-1.894949E+0
-1.817802E+0
-1.817802E+0
-1.894949E+0
-1.894949E+0
-1.894949E+0
-1.817802E+0
-1.817802E+0
-1.817802E+0
-1.894949E+0
-1.817802E+0
-1.817802E+0
-1.817802E+0
-1.817802E+0
-1.817802E+0
-1.740655E+0
-1.817802E+0
-1.894949E+0
-1.972095E+0
-1.972095E+0
-1.894949E+0
-1.817802E+0
-1.740655E+0
-1.740655E+0
-1.740655E+0
-1.740655E+0
-1.663509E+0
-1.817802E+0
-2.049241E+0
-2.126388E+0
-2.126388E+0
-1.972095E+0
-1.894949E+0
-1.972095E+0
-1.972095E+0
-1.972095E+0
-1.972095E+0
-1.894949E+0
-1.817802E+0
-1.817802E+0
-1.972095E+0
-2.049241E+0
-2.049241E+0
-1.894949E+0
-1.663509E+0
-1.663509E+0
-1.740655E+0
-1.894949E+0
-1.894949E+0
-1.817802E+0
-1.663509E+0
-1.586362E+0
-1.586362E+0
-1.740655E+0
-1.894949E+0
-2.049241E+0
-2.049241E+0
-1.894949E+0
-1.740655E+0
-1.663509E+0
-1.740655E+0
-1.817802E+0
-1.894949E+0
-1.894949E+0
-1.817802E+0
-1.817802E+0
-1.894949E+0
-1.972095E+0
-2.049241E+0
-1.972095E+0
-1.817802E+0
-1.663509E+0
-1.432069E+0
-1.432069E+0
-1.509216E+0
-1.586362E+0
-1.586362E+0
-1.586362E+0
-1.663509E+0
-1.663509E+0
-1.663509E+0
-1.740655E+0
-1.817802E+0
-1.740655E+0
-1.663509E+0
-1.663509E+0
-1.894949E+0
-2.049241E+0
-2.049241E+0
-1.894949E+0
-1.740655E+0
-1.740655E+0
-1.740655E+0
-1.894949E+0
-1.972095E+0
-1.894949E+0
-1.817802E+0
-1.740655E+0
-1.740655E+0
-1.817802E+0
-1.894949E+0
-1.817802E+0
-1.740655E+0
-1.817802E+0
-1.894949E+0
-2.126388E+0
-2.126388E+0
-1.972095E+0
-1.817802E+0
-1.817802E+0
-1.894949E+0
-1.894949E+0
-1.894949E+0
-1.894949E+0
-2.049241E+0
-2.126388E+0
-2.049241E+0
-1.972095E+0
-1.817802E+0
-1.817802E+0
-1.740655E+0
-1.740655E+0
-1.817802E+0
-1.972095E+0
-1.972095E+0
-1.894949E+0
-1.817802E+0
-1.817802E+0
-1.817802E+0
-1.817802E+0
-1.586362E+0
-1.354923E+0
-1.509216E+0
-1.817802E+0
-1.972095E+0
-1.894949E+0
-1.740655E+0
-1.740655E+0
-1.817802E+0
-1.894949E+0
-1.740655E+0
-1.586362E+0
-1.586362E+0
-1.663509E+0
-1.586362E+0
-1.586362E+0
-1.586362E+0
-1.740655E+0
-1.740655E+0
-1.740655E+0
-1.740655E+0
-1.817802E+0
-1.817802E+0
-1.740655E+0
-1.740655E+0
-1.663509E+0
-1.663509E+0
-1.740655E+0
-1.817802E+0
-1.740655E+0
-1.663509E+0
-1.663509E+0
-1.740655E+0
-1.817802E+0
-1.817802E+0
-1.740655E+0
-1.740655E+0
-1.817802E+0
-1.740655E+0
-1.663509E+0
-1.509216E+0
-1.509216E+0
-1.586362E+0
-1.663509E+0
-1.740655E+0
-1.663509E+0
-1.586362E+0
-1.663509E+0
-1.740655E+0
-1.817802E+0
-1.817802E+0
-1.740655E+0
-1.740655E+0
-1.740655E+0
-1.740655E+0
-1.740655E+0
-1.817802E+0
-1.817802E+0
-1.740655E+0
-1.663509E+0
-1.509216E+0
-1.509216E+0
-1.432069E+0
-1.509216E+0
-1.509216E+0
-1.509216E+0
-1.509216E+0
-1.509216E+0
-1.509216E+0
-1.586362E+0
-1.586362E+0
-1.509216E+0
-1.432069E+0
-1.432069E+0
-1.509216E+0
-1.586362E+0
-1.740655E+0
-1.740655E+0
-1.586362E+0
-1.586362E+0
-1.663509E+0
-1.663509E+0
-1.663509E+0
-1.663509E+0
-1.586362E+0
-1.509216E+0
-1.586362E+0
-1.586362E+0
-1.663509E+0
-1.663509E+0
-1.740655E+0
-1.817802E+0
-1.817802E+0
-1.817802E+0
-1.817802E+0
-1.740655E+0
-1.740655E+0
-1.740655E+0
-1.740655E+0
-1.740655E+0
-1.740655E+0
-1.817802E+0
-1.894949E+0
-1.972095E+0
-2.049241E+0
-2.126388E+0
-2.049241E+0
-1.972095E+0
-1.817802E+0
-1.740655E+0
-1.740655E+0
-1.817802E+0
-1.894949E+0
-1.894949E+0
-1.894949E+0
-1.972095E+0
-1.972095E+0
-1.894949E+0
-1.817802E+0
-1.740655E+0
-1.740655E+0
-1.817802E+0
-1.894949E+0
-1.894949E+0
-1.894949E+0
-1.894949E+0
-1.894949E+0
-2.049241E+0
-2.126388E+0
-2.049241E+0
-1.972095E+0
-1.894949E+0
-1.972095E+0
-2.049241E+0
-2.126388E+0
-2.049241E+0
-1.972095E+0
-1.894949E+0
-1.894949E+0
-1.894949E+0
-1.894949E+0
-1.817802E+0
-1.894949E+0
-1.972095E+0
-1.972095E+0
-1.894949E+0
-1.894949E+0
-1.894949E+0
-2.049241E+0
-2.049241E+0
-1.972095E+0
-1.894949E+0
-1.894949E+0
-2.049241E+0
-2.126388E+0
-2.049241E+0
-1.972095E+0
-1.972095E+0
-1.972095E+0
-1.972095E+0
-1.894949E+0
-1.894949E+0
-1.972095E+0
-2.049241E+0
-1.972095E+0
-1.817802E+0
-1.740655E+0
-1.894949E+0
-2.049241E+0
-2.049241E+0
-2.049241E+0
-1.972095E+0
-1.894949E+0
-1.894949E+0
-1.894949E+0
-1.894949E+0
-1.894949E+0
-1.894949E+0
-1.894949E+0
-1.972095E+0
-1.972095E+0
-2.049241E+0
-2.126388E+0
-2.203534E+0
-2.126388E+0
-1.972095E+0
-1.894949E+0
-1.972095E+0
-2.049241E+0
-2.049241E+0
-1.972095E+0
-1.817802E+0
-1.817802E+0
-1.972095E+0
-2.126388E+0
-2.203534E+0
-2.049241E+0
-1.894949E+0
-1.663509E+0
-1.740655E+0
-1.817802E+0
-1.972095E+0
-1.894949E+0
-1.817802E+0
-1.817802E+0
-1.894949E+0
-1.972095E+0
-1.972095E+0
-2.049241E+0
-2.126388E+0
-2.126388E+0
-1.972095E+0
-1.817802E+0
-1.817802E+0
-1.894949E+0
-1.972095E+0
-1.972095E+0
-1.972095E+0
-1.894949E+0
-1.894949E+0
-1.817802E+0
-1.817802E+0
-1.894949E+0
-2.049241E+0
-2.126388E+0
-2.049241E+0
-1.972095E+0
-1.972095E+0
-1.972095E+0
-1.894949E+0
-1.817802E+0
-1.663509E+0
-1.663509E+0
-1.817802E+0
-1.972095E+0
-2.126388E+0
-2.126388E+0
-2.126388E+0
-2.049241E+0
-1.972095E+0
-1.972095E+0
-1.972095E+0
-2.049241E+0
-2.126388E+0
-2.126388E+0
-2.049241E+0
-1.972095E+0
-1.894949E+0
-1.894949E+0
-1.972095E+0
-2.049241E+0
-1.894949E+0
-1.817802E+0
-1.817802E+0
-1.972095E+0
-2.049241E+0
-2.203534E+0
-2.126388E+0
-1.972095E+0
-1.972095E+0
-1.972095E+0
-1.972095E+0
-2.049241E+0
-2.049241E+0
-2.126388E+0
-2.049241E+0
-1.972095E+0
-1.972095E+0
-2.049241E+0
-2.126388E+0
-2.049241E+0
-2.049241E+0
-2.126388E+0
-2.126388E+0
-1.972095E+0
-1.740655E+0
-1.740655E+0
-1.894949E+0
-2.126388E+0
-2.203534E+0
-2.126388E+0
-1.972095E+0
-2.049241E+0
-2.049241E+0
-2.049241E+0
-1.894949E+0
-1.817802E+0
-1.817802E+0
-1.894949E+0
-1.972095E+0
-1.972095E+0
-1.894949E+0
-1.817802E+0
-1.972095E+0
-2.049241E+0
-1.972095E+0
-1.817802E+0
-1.663509E+0
-1.663509E+0
-1.663509E+0
-1.740655E+0
-1.817802E+0
-1.817802E+0
-1.817802E+0
-1.817802E+0
-1.972095E+0
-2.049241E+0
-2.049241E+0
-1.894949E+0
-1.972095E+0
-2.049241E+0
-2.126388E+0
-2.049241E+0
-1.972095E+0
-2.049241E+0
-2.126388E+0
-2.126388E+0
-2.049241E+0
-2.049241E+0
-1.894949E+0
-1.894949E+0
-1.894949E+0
-1.972095E+0
-2.049241E+0
-2.126388E+0
-2.126388E+0
-1.972095E+0
-1.740655E+0
-1.663509E+0
-1.817802E+0
-1.817802E+0
-1.740655E+0
-1.663509E+0
-1.817802E+0
-1.972095E+0
-2.126388E+0
-2.126388E+0
-1.972095E+0
-1.817802E+0
-1.817802E+0
-2.049241E+0
-2.203534E+0
-2.203534E+0
-2.126388E+0
-2.049241E+0
-2.049241E+0
-2.126388E+0
-2.203534E+0
-2.203534E+0
-2.126388E+0
-2.126388E+0
-2.126388E+0
-2.049241E+0
-1.972095E+0
-1.894949E+0
-1.972095E+0
-1.972095E+0
-1.972095E+0
-1.972095E+0
-2.049241E+0
-2.126388E+0
-2.049241E+0
-1.972095E+0
-1.894949E+0
-2.049241E+0
-2.126388E+0
-2.203534E+0
-2.203534E+0
-2.203534E+0
-2.126388E+0
-2.126388E+0
-2.049241E+0
-1.972095E+0
-1.972095E+0
-1.972095E+0
-2.049241E+0
-2.126388E+0
-2.203534E+0
-2.203534E+0
-2.126388E+0
-2.049241E+0
-1.972095E+0
-2.126388E+0
-2.203534E+0
-2.280681E+0
-2.203534E+0
-1.972095E+0
-1.894949E+0
-1.972095E+0
-2.049241E+0
-2.126388E+0
-2.203534E+0
-2.203534E+0
-2.203534E+0
-2.203534E+0
-2.203534E+0
-2.126388E+0
-2.049241E+0
-1.972095E+0
-1.817802E+0
-1.817802E+0
-1.894949E+0
-1.972095E+0
-1.894949E+0
-1.817802E+0
-1.894949E+0
-2.049241E+0
-2.049241E+0
-1.972095E+0
-2.049241E+0
-1.972095E+0
-1.894949E+0
-1.894949E+0
-1.894949E+0
-1.972095E+0
-1.972095E+0
-1.894949E+0
-1.740655E+0
-1.740655E+0
-1.817802E+0
-1.972095E+0
-2.049241E+0
-2.049241E+0
-1.972095E+0
-1.894949E+0
-1.972095E+0
-1.972095E+0
-1.972095E+0
-1.894949E+0
-1.817802E+0
-1.817802E+0
-1.817802E+0
-1.817802E+0
-1.894949E+0
-1.894949E+0
-1.894949E+0
-1.894949E+0
-1.817802E+0
-1.817802E+0
-1.894949E+0
-2.126388E+0
-2.203534E+0
-2.280681E+0
-2.126388E+0
-2.049241E+0
-2.049241E+0
-2.049241E+0
-2.049241E+0
-2.049241E+0
-1.972095E+0
-1.972095E+0
-1.972095E+0
-1.972095E+0
-1.972095E+0
-1.972095E+0
-1.894949E+0
-1.817802E+0
-1.663509E+0
-1.663509E+0
-1.740655E+0
-1.972095E+0
-2.126388E+0
-2.203534E+0
-2.203534E+0
-2.126388E+0
-2.049241E+0
-2.049241E+0
-2.203534E+0
-2.280681E+0
-2.280681E+0
-2.049241E+0
-1.972095E+0
-2.049241E+0
-2.203534E+0
-2.280681E+0
-2.357827E+0
-2.280681E+0
-2.280681E+0
-2.203534E+0
-2.126388E+0
-2.049241E+0
-2.049241E+0
-2.049241E+0
-2.049241E+0
-2.049241E+0
-1.972095E+0
-2.049241E+0
-2.203534E+0
-2.357827E+0
-2.357827E+0
-2.126388E+0
-2.049241E+0
-2.126388E+0
-2.280681E+0
-2.280681E+0
-2.280681E+0
-2.280681E+0
-2.357827E+0
-2.434973E+0
-2.434973E+0
-2.434973E+0
-2.357827E+0
-2.280681E+0
-2.203534E+0
-2.203534E+0
-2.203534E+0
-2.280681E+0
-2.357827E+0
-2.357827E+0
-2.357827E+0
-2.357827E+0
-2.357827E+0
-2.357827E+0
-2.280681E+0
-2.203534E+0
-2.049241E+0
-2.049241E+0
-2.203534E+0
-2.280681E+0
-2.203534E+0
-2.126388E+0
-2.203534E+0
-2.203534E+0
-2.203534E+0
-2.126388E+0
-2.126388E+0
-2.203534E+0
-2.280681E+0
-2.280681E+0
-2.203534E+0
-2.203534E+0
-2.280681E+0
-2.434973E+0
-2.512120E+0
-2.512120E+0
-2.434973E+0
-2.357827E+0
-2.357827E+0
-2.280681E+0
-2.280681E+0
-2.280681E+0
-2.280681E+0
-2.357827E+0
-2.434973E+0
-2.434973E+0
-2.434973E+0
-2.434973E+0
-2.434973E+0
-2.434973E+0
-2.512120E+0
-2.434973E+0
-2.434973E+0
-2.512120E+0
-2.666412E+0
-2.666412E+0
-2.589266E+0
-2.512120E+0
-2.512120E+0
-2.512120E+0
-2.589266E+0
-2.666412E+0
-2.666412E+0
-2.743559E+0
-2.666412E+0
-2.589266E+0
-2.512120E+0
-2.512120E+0
-2.666412E+0
-2.743559E+0
-2.666412E+0
-2.589266E+0
-2.512120E+0
-2.512120E+0
-2.434973E+0
-2.357827E+0
-2.357827E+0
-2.357827E+0
-2.434973E+0
-2.589266E+0
-2.666412E+0
-2.743559E+0
-2.820705E+0
-2.820705E+0
-2.743559E+0
-2.589266E+0
-2.434973E+0
-2.512120E+0
-2.589266E+0
-2.743559E+0
-2.743559E+0
-2.666412E+0
-2.666412E+0
-2.820705E+0
-2.974999E+0
-2.897852E+0
-2.743559E+0
-2.666412E+0
-2.666412E+0
-2.743559E+0
-2.743559E+0
-2.666412E+0
-2.589266E+0
-2.666412E+0
-2.743559E+0
-2.820705E+0
-2.897852E+0
-2.897852E+0
-2.897852E+0
-2.897852E+0
-2.897852E+0
-2.897852E+0
-2.820705E+0
-2.820705E+0
-2.897852E+0
-2.974999E+0
-2.974999E+0
-2.974999E+0
-2.820705E+0
-2.743559E+0
-2.743559E+0
-2.820705E+0
-2.897852E+0
-2.897852E+0
-2.820705E+0
-2.820705E+0
-2.897852E+0
-2.974999E+0
-2.974999E+0
-2.820705E+0
-2.743559E+0
-2.743559E+0
-2.743559E+0
-2.820705E+0
-2.897852E+0
-2.820705E+0
-2.897852E+0
-2.974999E+0
-3.052145E+0
-3.206438E+0
-3.129292E+0
-2.974999E+0
-2.820705E+0
-2.820705E+0
-2.897852E+0
-2.974999E+0
-3.052145E+0
-2.897852E+0
-2.820705E+0
-2.897852E+0
-2.897852E+0
-2.974999E+0
-2.974999E+0
-2.974999E+0
-3.052145E+0
-2.974999E+0
-2.897852E+0
-2.897852E+0
-3.052145E+0
-3.206438E+0
-3.283584E+0
-3.283584E+0
-3.206438E+0
-3.052145E+0
-2.974999E+0
-2.974999E+0
-2.974999E+0
-2.974999E+0
-2.974999E+0
-2.897852E+0
-2.897852E+0
-2.897852E+0
-2.897852E+0
-2.974999E+0
-2.897852E+0
-2.897852E+0
-2.897852E+0
-2.897852E+0
-2.897852E+0
-2.974999E+0
-3.052145E+0
-3.129292E+0
-3.206438E+0
-3.206438E+0
-3.206438E+0
-3.129292E+0
-3.052145E+0
-3.052145E+0
-2.974999E+0
-2.974999E+0
-3.052145E+0
-3.129292E+0
-3.129292E+0
-3.206438E+0
-3.206438E+0
-3.129292E+0
-3.129292E+0
-3.129292E+0
-3.052145E+0
-3.052145E+0
-2.974999E+0
-3.052145E+0
-3.206438E+0
-3.360731E+0
-3.360731E+0
-3.283584E+0
-3.129292E+0
-3.129292E+0
-3.129292E+0
-3.206438E+0
-3.206438E+0
-3.129292E+0
-2.974999E+0
-2.897852E+0
-2.974999E+0
-3.052145E+0
-3.129292E+0
-3.206438E+0
-3.283584E+0
-3.283584E+0
-3.206438E+0
-3.129292E+0
-3.052145E+0
-3.129292E+0
-3.206438E+0
-3.129292E+0
-3.129292E+0
-3.283584E+0
-3.360731E+0
-3.360731E+0
-3.283584E+0
-3.206438E+0
-3.129292E+0
-3.129292E+0
-3.129292E+0
-3.129292E+0
-3.129292E+0
-3.052145E+0
-3.129292E+0
-3.206438E+0
-3.206438E+0
-3.206438E+0
-3.129292E+0
-3.129292E+0
-3.283584E+0
-3.437877E+0
-3.437877E+0
-3.437877E+0
-3.360731E+0
-3.360731E+0
-3.360731E+0
-3.360731E+0
-3.360731E+0
-3.360731E+0
-3.360731E+0
-3.360731E+0
-3.360731E+0
-3.283584E+0
-3.206438E+0
-3.283584E+0
-3.283584E+0
-3.283584E+0
-3.206438E+0
-3.283584E+0
-3.360731E+0
-3.437877E+0
-3.437877E+0
-3.437877E+0
-3.283584E+0
-3.283584E+0
-3.360731E+0
-3.283584E+0
-3.206438E+0
-3.129292E+0
-3.206438E+0
-3.206438E+0
-3.129292E+0
-3.129292E+0
-3.206438E+0
-3.283584E+0
-3.283584E+0
-3.283584E+0
-3.283584E+0
-3.283584E+0
-3.283584E+0
-3.283584E+0
-3.360731E+0
-3.437877E+0
-3.437877E+0
-3.360731E+0
-3.283584E+0
-3.206438E+0
-3.129292E+0
-3.129292E+0
-3.206438E+0
-3.283584E+0
-3.437877E+0
-3.437877E+0
-3.437877E+0
-3.360731E+0
-3.360731E+0
-3.360731E+0
-3.360731E+0
-3.437877E+0
-3.515023E+0
-3.515023E+0
-3.515023E+0
-3.515023E+0
-3.437877E+0
-3.437877E+0
-3.437877E+0
-3.437877E+0
-3.437877E+0
-3.437877E+0
-3.437877E+0
-3.360731E+0
-3.360731E+0
-3.283584E+0
-3.206438E+0
-3.283584E+0
-3.437877E+0
-3.515023E+0
-3.592170E+0
-3.592170E+0
-3.515023E+0
-3.515023E+0
-3.437877E+0
-3.437877E+0
-3.437877E+0
-3.437877E+0
-3.437877E+0
-3.360731E+0
-3.360731E+0
-3.437877E+0
-3.437877E+0
-3.360731E+0
-3.360731E+0
-3.437877E+0
-3.515023E+0
-3.515023E+0
-3.437877E+0
-3.283584E+0
-3.283584E+0
-3.437877E+0
-3.669316E+0
-3.823609E+0
-3.746462E+0
-3.669316E+0
-3.592170E+0
-3.592170E+0
-3.592170E+0
-3.515023E+0
-3.360731E+0
-3.360731E+0
-3.360731E+0
-3.437877E+0
-3.437877E+0
-3.515023E+0
-3.592170E+0
-3.592170E+0
-3.592170E+0
-3.592170E+0
-3.592170E+0
-3.669316E+0
-3.592170E+0
-3.515023E+0
-3.515023E+0
-3.515023E+0
-3.437877E+0
-3.360731E+0
-3.360731E+0
-3.283584E+0
-3.283584E+0
-3.360731E+0
-3.360731E+0
-3.515023E+0
-3.592170E+0
-3.515023E+0
-3.437877E+0
-3.360731E+0
-3.437877E+0
-3.437877E+0
-3.437877E+0
-3.437877E+0
-3.360731E+0
-3.360731E+0
-3.437877E+0
-3.437877E+0
-3.360731E+0
-3.283584E+0
-3.360731E+0
-3.437877E+0
-3.515023E+0
-3.515023E+0
-3.437877E+0
-3.360731E+0
-3.283584E+0
-3.206438E+0
-3.206438E+0
-3.283584E+0
-3.283584E+0
-3.206438E+0
-3.129292E+0
-3.206438E+0
-3.283584E+0
-3.360731E+0
-3.283584E+0
-3.283584E+0
-3.283584E+0
-3.283584E+0
-3.360731E+0
-3.360731E+0
-3.283584E+0
-3.206438E+0
-3.206438E+0
-3.283584E+0
-3.283584E+0
-3.360731E+0
-3.360731E+0
-3.283584E+0
-3.206438E+0
-3.206438E+0
-3.206438E+0
-3.283584E+0
-3.283584E+0
-3.283584E+0
-3.283584E+0
-3.360731E+0
-3.283584E+0
-3.283584E+0
-3.283584E+0
-3.283584E+0
-3.283584E+0
-3.283584E+0
-3.283584E+0
-3.283584E+0
-3.360731E+0
-3.437877E+0
-3.360731E+0
-3.283584E+0
-3.206438E+0
-3.283584E+0
-3.437877E+0
-3.592170E+0
-3.592170E+0
-3.515023E+0
-3.515023E+0
-3.437877E+0
-3.515023E+0
-3.515023E+0
-3.515023E+0
-3.283584E+0
-3.206438E+0
-3.206438E+0
-3.283584E+0
-3.360731E+0
-3.283584E+0
-3.129292E+0
-3.052145E+0
-3.206438E+0
-3.360731E+0
-3.437877E+0
-3.515023E+0
-3.360731E+0
-3.206438E+0
-3.206438E+0
-3.206438E+0
-3.206438E+0
-3.052145E+0
-2.897852E+0
-2.897852E+0
-3.052145E+0
-3.206438E+0
-3.283584E+0
-3.283584E+0
-3.206438E+0
-3.129292E+0
-2.974999E+0
-2.974999E+0
-3.052145E+0
-3.206438E+0
-3.206438E+0
-3.129292E+0
-3.052145E+0
-3.052145E+0
-3.129292E+0
-3.283584E+0
-3.437877E+0
-3.437877E+0
-3.283584E+0
-3.206438E+0
-3.283584E+0
-3.437877E+0
-3.515023E+0
-3.437877E+0
-3.360731E+0
-3.283584E+0
-3.360731E+0
-3.437877E+0
-3.437877E+0
-3.360731E+0
-3.283584E+0
-3.360731E+0
[truncated: 119,454 more chars]
