# Supplementary material for: Performances of the PIPER scalable child human body model in accident reconstruction
Source: PLoS One. 2017 Nov 14;12(11):e0187916. doi: 10.1371/journal.pone.0187916 (PMC5685610; doi:10.1371/journal.pone.0187916)
Supplement: S1 Data — This zip folder contains input accelerations for reproducibility of the accident reconstruction. Also, the readings from the dummy sensor are reported for reproducibility of the calculations. (ZIP) [file pone.0187916.s009.zip › Channel/Channel/CCN_2012_001.chn]

Instrumentation standard    :SAE J211 Mar95 / ISO 6487
Number of channels          :62
Name of channel 001         :14BPIL00LE00ACXP
Name of channel 002         :14BPIL00LE00ACYP
Name of channel 003         :14BPIL00LE00ACZP
Name of channel 004         :16BPIL00RI00ACXP
Name of channel 005         :16BPIL00RI00ACYP
Name of channel 006         :16BPIL00RI00ACZP
Name of channel 044         :16SEBE0000B3FO0P
Name of channel 045         :16ABDOLE00Q3PR0P
Name of channel 046         :16ABDORI00Q3PR0P
Name of channel 047         :16HEAD0000Q3ACXP
Name of channel 048         :16HEAD0000Q3ACYP
Name of channel 049         :16HEAD0000Q3ACZP
Name of channel 050         :16NECKUP00Q3FOXP
Name of channel 051         :16NECKUP00Q3FOYP
Name of channel 052         :16NECKUP00Q3FOZP
Name of channel 053         :16NECKUP00Q3MOXP
Name of channel 054         :16NECKUP00Q3MOYP
Name of channel 055         :16NECKUP00Q3MOZP
Name of channel 056         :16THSP0000Q3ACXP
Name of channel 057         :16THSP0000Q3ACYP
Name of channel 058         :16THSP0000Q3ACZP
Name of channel 059         :16CHST0000Q3DSXP
Name of channel 060         :16PELV0000Q3ACXP
Name of channel 061         :16PELV0000Q3ACYP
Name of channel 062         :16PELV0000Q3ACZP
