# Supplementary material for: Performances of the PIPER scalable child human body model in accident reconstruction
Source: PLoS One. 2017 Nov 14;12(11):e0187916. doi: 10.1371/journal.pone.0187916 (PMC5685610; doi:10.1371/journal.pone.0187916)
Supplement: S2 Data — This zip folder contains input accelerations for reproducibility of the accident reconstruction. Also, the readings from the dummy sensor are reported for reproducibility of the calculations. (ZIP) [file pone.0187916.s010.zip]

Archive with 23 entries (23 files):
- CHANNEL/RAC02.001
- CHANNEL/RAC02.002
- CHANNEL/RAC02.003
- CHANNEL/RAC02.004
- CHANNEL/RAC02.005
- CHANNEL/RAC02.006
- CHANNEL/RAC02.023
- CHANNEL/RAC02.024
- CHANNEL/RAC02.025
- CHANNEL/RAC02.026
- CHANNEL/RAC02.027
- CHANNEL/RAC02.028
- CHANNEL/RAC02.029
- CHANNEL/RAC02.030
- CHANNEL/RAC02.031
- CHANNEL/RAC02.032
- CHANNEL/RAC02.033
- CHANNEL/RAC02.034
- CHANNEL/RAC02.035
- CHANNEL/RAC02.036
- CHANNEL/RAC02.037
- CHANNEL/RAC02.038
- CHANNEL/RAC02.CHN
