# Supplementary material for: Performances of the PIPER scalable child human body model in accident reconstruction
Source: PLoS One. 2017 Nov 14;12(11):e0187916. doi: 10.1371/journal.pone.0187916 (PMC5685610; doi:10.1371/journal.pone.0187916)
Supplement: S2 Data — This zip folder contains input accelerations for reproducibility of the accident reconstruction. Also, the readings from the dummy sensor are reported for reproducibility of the calculations. (ZIP) [file pone.0187916.s010.zip › CHANNEL/RAC02.001]

Test object number          :1
Name of the channel         :Left B-Pillar Acceleration X
Laboratory channel code     :14BPIL00LE00ACXP
Customer channel code       :14BPIL00LE00ACXP
Channel code                :14BPIL00LE00ACXP
Unit                        :m/(s*s)
Direction                   :X
Dimension                   :AC
Transducer type             :GV1033
Pre-filter type             :4.00kHz 6pole Butterworth for rate 20000 (1.3)
Cut off frequency           :4000.0
Channel frequency class     :2000
Channel amplitude class     :1000.0
Reference channel           :implicit
Reference channel name      :NOVALUE
Data source                 :transducer
Data status                 :ok
Sampling interval           :5.0E-5
Bit resolution              :16
Time of first sample        :-0.2
Number of samples           :34000
First global maximum value  :82.49583
Time of maximum value       :-0.0608
First global minimum value  :-373.9047
Time of minimum value       :0.04914999
Start offset interval       :-0.1
End offset interval         :-0.05
7.7219915
7.6296396
7.4757204
7.414153
7.352586
7.321802
7.2910185
7.1986666
7.1063156
6.9216127
6.6753426
6.3367205
6.028883
5.8749638
5.9057474
6.0596666
6.305937
6.5829906
6.829261
7.075532
7.22945
7.2910185
7.260235
7.167883
7.075532
7.0139637
6.9523964
6.9216127
6.8600454
6.7676935
6.73691
6.73691
6.706126
6.6753426
6.644559
6.644559
6.6753426
6.73691
6.798478
6.798478
6.73691
6.6137743
6.552207
6.459856
6.367504
6.213585
6.0596666
5.936531
5.8749638
5.8749638
5.9057474
5.9057474
5.936531
5.936531
5.9673147
5.9980993
5.9980993
5.9980993
5.9980993
5.9980993
5.936531
5.8749638
5.8133955
5.8133955
5.8749638
5.9057474
5.936531
5.9057474
5.7210445
5.4747744
5.166937
4.95145
4.766747
4.6743956
4.6743956
4.797531
4.920666
4.982234
4.95145
4.8590984
4.705179
4.6128283
4.643612
4.766747
5.0438013
5.351639
5.659477
5.9057474
6.028883
5.9673147
5.8133955
5.6286936
5.4747744
5.413207
5.4747744
5.59791
5.690261
5.751828
5.7210445
5.5671253
5.351639
5.1053686
4.828315
4.520477
4.181855
3.904801
3.7200983
3.6277468
3.6893144
3.9663687
4.3049903
4.5820446
4.797531
4.95145
5.0130177
5.0438013
4.982234
4.8590984
4.828315
4.8590984
4.982234
5.1977205
5.4439907
5.7210445
5.9673147
6.0904503
6.0904503
6.028883
5.9057474
5.782613
5.6286936
5.505558
5.413207
5.351639
5.351639
5.3824234
5.4439907
5.4439907
5.413207
5.320855
5.228504
5.1053686
4.982234
4.95145
5.0130177
5.166937
5.3824234
5.59791
5.782613
5.9057474
5.9980993
6.0904503
6.182802
6.2443695
6.3367205
6.459856
6.552207
6.6753426
6.829261
6.9523964
6.98318
6.9216127
6.7676935
6.6137743
6.459856
6.275153
6.1520176
6.0596666
5.936531
5.84418
5.751828
5.690261
5.690261
5.751828
5.9057474
6.1520176
6.4906397
6.798478
7.0447483
7.260235
7.4449377
7.598856
7.6296396
7.598856
7.4757204
7.352586
7.22945
7.1986666
7.1986666
7.22945
7.260235
7.2910185
7.22945
7.0139637
6.6753426
6.3367205
6.028883
5.751828
5.505558
5.2900715
5.1361527
5.1053686
5.166937
5.1977205
5.1361527
4.982234
4.797531
4.643612
4.6128283
4.705179
4.889882
5.166937
5.5363426
5.9673147
6.4290724
6.829261
7.167883
7.414153
7.4757204
7.321802
6.9216127
6.3367205
5.7210445
5.166937
4.797531
4.5820446
4.458909
4.4281254
4.458909
4.520477
4.5820446
4.6128283
4.643612
4.766747
4.95145
5.1977205
5.4747744
5.84418
6.213585
6.552207
6.8600454
7.0447483
7.1370993
7.1063156
6.9523964
6.73691
6.459856
6.182802
5.9673147
5.8133955
5.751828
5.7210445
5.659477
5.59791
5.505558
5.3824234
5.1977205
5.0438013
4.889882
4.828315
4.828315
4.920666
5.074585
5.320855
5.6286936
5.8749638
6.028883
6.1520176
6.275153
6.367504
6.4906397
6.644559
6.798478
6.9216127
7.0139637
7.1063156
7.260235
7.3833694
7.506505
7.506505
7.4449377
7.321802
7.075532
6.798478
6.4290724
6.028883
5.7210445
5.505558
5.351639
5.259288
5.228504
5.2900715
5.4747744
5.690261
5.9673147
6.275153
6.552207
6.7676935
6.8600454
6.9523964
6.98318
7.0139637
7.075532
7.1370993
7.22945
7.2910185
7.3833694
7.4449377
7.4449377
7.321802
7.1370993
6.9523964
6.7676935
6.552207
6.3367205
6.121234
5.9980993
5.9057474
5.936531
6.028883
6.1520176
6.275153
6.367504
6.4906397
6.6753426
6.9216127
7.1063156
7.260235
7.414153
7.598856
7.783559
7.937478
8.029829
8.122181
8.214532
8.245316
8.152965
7.87591
7.4757204
7.1370993
6.9216127
6.9216127
7.0447483
7.22945
7.3833694
7.4449377
7.352586
7.1063156
6.7676935
6.459856
6.213585
6.121234
6.182802
6.3982887
6.73691
7.1986666
7.598856
7.8143425
7.845126
7.691208
7.506505
7.321802
7.2910185
7.352586
7.598856
7.9066944
8.245316
8.460802
8.460802
8.152965
7.598856
6.98318
6.5214233
6.305937
6.2443695
6.275153
6.3367205
6.459856
6.706126
7.0447483
7.4449377
7.783559
7.9682617
8.029829
7.9990454
7.9066944
7.87591
7.9066944
7.9682617
8.060613
8.122181
8.060613
7.9066944
7.598856
7.2910185
6.98318
6.7676935
6.6753426
6.6753426
6.644559
6.6137743
6.552207
6.5214233
6.552207
6.6137743
6.73691
6.890829
7.0447483
7.167883
7.321802
7.4449377
7.598856
7.752775
7.87591
7.937478
7.9682617
7.9682617
7.9990454
7.9990454
8.060613
8.152965
8.214532
8.214532
8.152965
8.152965
8.183748
8.306884
8.430018
8.553154
8.614721
8.614721
8.553154
8.460802
8.399235
8.337667
8.337667
8.368451
8.399235
8.368451
8.306884
8.183748
7.9990454
7.8143425
7.6604233
7.5372887
7.4757204
7.3833694
7.321802
7.260235
7.260235
7.321802
7.352586
7.321802
7.167883
6.9523964
6.73691
6.552207
6.4290724
6.459856
6.6753426
7.1063156
7.598856
8.183748
8.737856
9.230397
9.569019
9.753721
9.784506
9.630587
9.322749
8.922559
8.553154
8.306884
8.245316
8.245316
8.306884
8.245316
8.060613
7.752775
7.321802
6.890829
6.4906397
6.2443695
6.121234
6.1520176
6.305937
6.5214233
6.7676935
6.98318
7.167883
7.321802
7.414153
7.5680723
7.8143425
8.152965
8.553154
8.953343
9.261181
9.538236
9.784506
9.876858
9.8152895
9.569019
9.291965
9.014911
8.8609915
8.737856
8.583938
8.276099
7.87591
7.352586
6.890829
6.459856
6.121234
5.84418
5.7210445
5.751828
5.9057474
6.0904503
6.275153
6.459856
6.552207
6.644559
6.706126
6.798478
6.9523964
7.167883
7.506505
7.9990454
8.553154
9.014911
9.230397
9.199614
8.891775
8.399235
7.937478
7.5680723
7.321802
7.167883
7.1063156
7.0447483
6.98318
6.9523964
6.890829
6.7676935
6.5214233
6.213585
5.9980993
5.84418
5.751828
5.751828
5.8749638
6.121234
6.552207
7.0139637
7.4757204
7.845126
8.122181
8.337667
8.430018
8.368451
8.214532
7.937478
7.6604233
7.352586
7.1063156
6.890829
6.706126
6.5829906
6.5214233
6.4906397
6.459856
6.4290724
6.459856
6.4906397
6.5829906
6.6753426
6.829261
7.0447483
7.321802
7.6296396
7.9682617
8.306884
8.645505
8.953343
9.16883
9.261181
9.199614
9.076478
8.8609915
8.553154
8.122181
7.6604233
7.167883
6.706126
6.275153
5.936531
5.690261
5.59791
5.6286936
5.690261
5.8133955
5.9057474
5.9980993
6.028883
6.0596666
6.0596666
6.0904503
6.1520176
6.3367205
6.5829906
6.829261
7.1063156
7.4449377
7.8143425
8.183748
8.460802
8.645505
8.676289
8.614721
8.491586
8.368451
8.183748
7.9066944
7.506505
6.98318
6.3367205
5.690261
5.1977205
4.920666
4.828315
4.8590984
4.920666
4.95145
5.0130177
5.1361527
5.413207
5.84418
6.305937
6.73691
7.075532
7.352586
7.5372887
7.691208
7.845126
7.9682617
8.029829
7.9682617
7.845126
7.6296396
7.321802
7.0139637
6.706126
6.367504
6.0904503
5.9057474
5.8749638
5.936531
5.9673147
5.84418
5.59791
5.3824234
5.2900715
5.320855
5.413207
5.4747744
5.505558
5.5363426
5.5363426
5.505558
5.505558
5.59791
5.8749638
6.305937
6.829261
7.2910185
7.6296396
7.752775
7.6604233
7.4757204
7.22945
7.075532
6.98318
6.8600454
6.6753426
6.367504
6.028883
5.659477
5.351639
5.166937
5.166937
5.320855
5.505558
5.5363426
5.3824234
5.1361527
4.982234
4.982234
5.074585
5.259288
5.3824234
5.4747744
5.5363426
5.6286936
5.751828
5.8749638
6.0596666
6.275153
6.5214233
6.798478
6.9523964
6.890829
6.5829906
6.1520176
5.782613
5.59791
5.690261
5.9980993
6.4290724
6.8600454
7.1370993
7.1986666
7.1063156
6.9523964
6.829261
6.798478
6.890829
7.0139637
7.1063156
6.98318
6.706126
6.305937
5.9057474
5.6286936
5.5363426
5.690261
6.0596666
6.4906397
6.798478
6.9523964
6.890829
6.706126
6.367504
5.9980993
5.659477
5.413207
5.2900715
5.413207
5.6286936
5.84418
5.9673147
5.8749638
5.690261
5.505558
5.413207
5.505558
5.6286936
5.7210445
5.7210445
5.659477
5.5671253
5.4747744
5.3824234
5.320855
5.228504
5.1977205
5.166937
5.1977205
5.1977205
5.259288
5.3824234
5.59791
5.782613
5.8133955
5.659477
5.3824234
5.074585
4.828315
4.6743956
4.5820446
4.551261
4.6128283
4.766747
5.0130177
5.320855
5.5671253
5.7210445
5.751828
5.782613
5.8133955
5.8133955
5.782613
5.751828
5.690261
5.659477
5.6286936
5.505558
5.259288
4.95145
4.5820446
4.2434225
3.9355845
3.6893144
3.5046115
3.3199089
3.1352062
2.8889358
2.7350168
2.7965846
3.1044223
3.6893144
4.4281254
5.1977205
5.782613
6.0904503
6.1520176
6.028883
5.8749638
5.84418
5.9980993
6.305937
6.6137743
6.798478
6.829261
6.73691
6.552207
6.3367205
6.0596666
5.9057474
5.8749638
5.9980993
6.0904503
6.028883
5.782613
5.320855
4.6743956
4.027936
3.4738278
3.16599
3.0736384
3.1967738
3.5046115
3.7816658
4.027936
4.181855
4.3049903
4.4281254
4.643612
4.982234
5.413207
5.8749638
6.305937
6.644559
6.890829
6.98318
6.9523964
6.798478
6.6137743
6.367504
6.0596666
5.751828
5.4747744
5.2900715
5.259288
5.4439907
5.782613
6.182802
6.4906397
6.5214233
6.3367205
5.936531
5.4747744
5.0438013
4.6743956
4.458909
4.3973417
4.520477
4.797531
5.166937
5.4439907
5.59791
5.59791
5.4747744
5.2900715
5.1053686
4.982234
4.982234
5.1361527
5.413207
5.690261
5.936531
6.028883
5.9980993
5.8749638
5.690261
5.3824234
5.0438013
4.797531
4.7359633
4.8590984
5.1053686
5.351639
5.5671253
5.84418
6.121234
6.367504
6.459856
6.367504
6.213585
6.028883
5.84418
5.659477
5.5363426
5.4747744
5.413207
5.351639
5.228504
5.1361527
5.0438013
4.920666
4.797531
4.6128283
4.4281254
4.2434225
4.1202874
4.0587196
4.027936
3.9663687
3.904801
3.904801
4.0587196
4.335774
4.705179
5.0438013
5.351639
5.5671253
5.690261
5.8133955
5.9673147
6.1520176
6.3367205
6.552207
6.7676935
6.9523964
7.1063156
7.167883
7.0139637
6.706126
6.305937
5.9673147
5.8133955
5.8133955
5.9057474
6.028883
6.0596666
5.936531
5.6286936
5.228504
4.8590984
4.551261
4.458909
4.5820446
5.0130177
5.59791
6.213585
6.73691
7.1370993
7.414153
7.598856
7.598856
7.506505
7.2910185
7.0447483
6.73691
6.3982887
6.028883
5.7210445
5.5363426
5.4439907
5.4439907
5.3824234
5.228504
4.982234
4.705179
4.489693
4.335774
4.335774
4.489693
4.8590984
5.2900715
5.7210445
6.0596666
6.4290724
6.7676935
7.075532
7.321802
7.4449377
7.506505
7.5372887
7.598856
7.691208
7.783559
7.87591
7.9682617
7.9682617
7.9066944
7.7219915
7.4757204
7.1986666
6.829261
6.4290724
5.9980993
5.5671253
5.1977205
4.920666
4.797531
4.797531
4.8590984
4.920666
4.95145
4.982234
5.074585
5.320855
5.690261
6.0596666
6.4290724
6.798478
7.1063156
7.321802
7.4449377
7.4757204
7.4757204
7.4757204
7.5372887
7.598856
7.6296396
7.5372887
7.3833694
7.1370993
6.829261
6.4906397
6.275153
6.213585
6.275153
6.367504
6.459856
6.459856
6.3982887
6.367504
6.3367205
6.3367205
6.2443695
6.0596666
5.936531
6.028883
6.3367205
6.798478
7.22945
7.6296396
7.937478
8.183748
8.306884
8.245316
8.029829
7.7219915
7.414153
7.167883
6.9523964
6.7676935
6.5829906
6.3982887
6.1520176
5.84418
5.5671253
5.320855
5.1053686
4.920666
4.766747
4.705179
4.766747
4.95145
5.228504
5.5671253
5.936531
6.3367205
6.7676935
7.22945
7.7219915
8.183748
8.583938
8.737856
8.645505
8.337667
7.937478
7.598856
7.3833694
7.2910185
7.2910185
7.2910185
7.321802
7.321802
7.2910185
7.1370993
6.8600454
6.5214233
6.2443695
6.121234
6.121234
6.182802
6.2443695
6.305937
6.459856
6.6753426
6.8600454
7.0139637
7.1063156
7.260235
7.4757204
7.691208
7.87591
8.060613
8.214532
8.368451
8.522369
8.645505
8.645505
8.645505
8.614721
8.553154
8.430018
8.214532
7.937478
7.6604233
7.4449377
7.352586
7.321802
7.260235
7.0447483
6.73691
6.3367205
5.9980993
5.84418
5.9673147
6.367504
6.9216127
7.4449377
7.845126
8.060613
8.214532
8.276099
8.183748
7.937478
7.598856
7.260235
6.9523964
6.6753426
6.459856
6.305937
6.3367205
6.4906397
6.73691
7.0447483
7.321802
7.5372887
7.6296396
7.598856
7.4757204
7.260235
7.075532
6.98318
6.9523964
7.0447483
7.1986666
7.352586
7.4757204
7.5372887
7.506505
7.3833694
7.167883
6.9216127
6.73691
6.5829906
6.4906397
6.4906397
6.552207
6.5829906
6.4906397
6.275153
5.9673147
5.5671253
5.1361527
4.6743956
4.181855
3.6277468
3.1352062
2.7042332
2.4271789
2.3348274
2.4271789
2.5810978
2.7042332
2.858152
3.0428548
3.2583413
3.5046115
3.750882
3.904801
3.9663687
3.9663687
3.9355845
3.904801
3.874017
3.8432333
3.750882
3.5661793
3.3506927
3.0120711
2.6734493
2.3040438
1.9962058
1.6883678
1.4728813
1.3497461
1.3189623
1.4113138
1.6883678
2.1501248
2.8273683
3.6277468
4.3973417
4.889882
5.0130177
4.8590984
4.551261
4.212639
3.904801
3.6585307
3.5046115
3.4122603
3.3506927
3.2891252
3.2891252
3.2583413
3.16599
3.0120711
2.7658007
2.5195303
2.242476
1.9962058
1.7807193
1.6575841
1.5344489
1.4420975
1.3805299
1.2881786
1.1650434
1.0111244
0.79563785
0.5801513
0.39544857
0.3030972
0.27231336
0.21074581
0.118394494
0.0876106
0.17996204
0.4570161
0.79563785
1.226611
1.6575841
2.0885572
2.3963952
2.5195303
2.4887464
2.3040438
2.0885572
1.9038544
1.7807193
1.6883678
1.6575841
1.7499354
2.0577734
2.5195303
3.0428548
3.5046115
3.874017
4.212639
4.489693
4.705179
4.7359633
4.643612
4.551261
4.489693
4.458909
4.3973417
4.274206
4.1202874
3.904801
3.5353956
3.0120711
2.3656113
1.7807193
1.3497461
1.1034758
0.8879893
0.7032865
0.5185838
0.4570161
0.5801513
0.8572055
1.1958271
1.5036651
1.7191517
1.7499354
1.5652328
1.2573948
1.0111244
0.9803406
1.1958271
1.5960165
1.9962058
2.242476
2.4271789
2.6118817
2.7350168
2.8273683
2.9197197
3.1044223
3.3814764
3.6585307
3.904801
4.0587196
4.1510715
4.212639
4.3049903
4.4281254
4.489693
4.335774
3.904801
3.2891252
2.6426654
2.0577734
1.6575841
1.4420975
1.5036651
1.8422868
2.3656113
2.8273683
3.0428548
2.9505033
2.6118817
2.119341
1.6575841
1.3189623
1.2573948
1.4728813
1.7499354
1.9962058
2.0885572
2.0577734
1.965422
1.8422868
1.7191517
1.6268003
1.5652328
1.5036651
1.3497461
1.1958271
1.0419083
1.072692
1.3189623
1.7191517
2.119341
2.3963952
2.5195303
2.6118817
2.7658007
2.9505033
3.0428548
2.8889358
2.5195303
1.9962058
1.4420975
0.9803406
0.7648541
0.79563785
0.9803406
1.2881786
1.6575841
1.9962058
2.1501248
2.0885572
1.8422868
1.5652328
1.2881786
1.1034758
1.1034758
1.3497461
1.6883678
2.0269895
2.119341
2.0269895
1.8730706
1.7807193
1.6883678
1.5652328
1.4113138
1.3189623
1.3805299
1.5036651
1.6268003
1.7807193
2.0885572
2.4271789
2.7350168
2.8273683
2.7658007
2.6426654
2.4579625
2.2732599
2.0885572
1.965422
1.8730706
1.9038544
2.0885572
2.3963952
2.7042332
2.7350168
2.4271789
1.8422868
1.072692
0.36466473
-0.18944347
-0.5280652
-0.5588491
-0.22022724
0.42623234
1.3805299
2.3963952
3.3199089
3.9355845
4.212639
4.181855
3.9355845
3.5353956
3.16599
2.858152
2.7042332
2.7658007
2.8889358
3.0736384
3.1352062
3.0120711
2.7658007
2.3348274
1.7191517
1.0111244
0.42623234
0.05682683
-0.06630826
-0.004740715
0.1491782
0.3030972
0.4570161
0.6725027
0.9495568
1.1958271
1.3189623
1.3497461
1.3189623
1.1958271
1.0111244
0.8572055
0.7032865
0.48779994
0.21074581
-0.035524487
-0.004740715
0.36466473
0.9495568
1.5036651
1.7807193
1.7191517
1.3805299
0.9495568
0.5801513
0.36466473
0.36466473
0.5801513
0.9803406
1.5960165
2.3348274
3.16599
4.0587196
4.797531
5.320855
5.6286936
5.690261
5.505558
5.1361527
4.7359633
4.4281254
4.181855
3.9355845
3.6277468
3.1352062
2.5195303
1.8730706
1.3189623
0.91877306
0.6417189
0.42623234
0.1491782
-0.06630826
-0.1586597
-0.06630826
0.24152958
0.61093515
0.9803406
1.2881786
1.5960165
1.9346383
2.3040438
2.6118817
2.8273683
2.9505033
3.0736384
3.1967738
3.3199089
3.3506927
3.1967738
2.8273683
2.1501248
1.2881786
0.4570161
-0.004740715
0.05682683
0.5185838
1.072692
1.4420975
1.5344489
1.3805299
1.1034758
0.7648541
0.48779994
0.21074581
0.026043057
-0.09709203
0.026043057
0.39544857
0.9495568
1.5344489
2.0577734
2.4579625
2.7658007
2.858152
2.6734493
2.1809087
1.5960165
1.1342596
0.7032865
0.39544857
0.27231336
0.48779994
0.9495568
1.5036651
1.8730706
1.965422
1.8730706
1.7191517
1.6268003
1.6883678
2.0269895
2.6118817
3.3506927
3.9971523
4.2434225
3.9971523
3.3506927
2.4887464
1.6883678
1.226611
1.072692
1.1958271
1.3497461
1.4420975
1.3805299
1.226611
1.1034758
1.072692
1.1342596
1.1650434
1.1958271
1.2881786
1.4420975
1.5036651
1.3497461
1.0111244
0.5801513
0.27231336
0.118394494
0.0876106
0.17996204
0.48779994
1.0419083
1.7191517
2.3040438
2.6734493
2.8273683
2.7965846
2.6426654
2.3656113
2.0577734
1.811503
1.7807193
2.0885572
2.5195303
2.7658007
2.6426654
2.1809087
1.5344489
0.8879893
0.24152958
-0.2817949
-0.5588491
-0.5588491
-0.2817949
0.1491782
0.6417189
1.1342596
1.5652328
1.9038544
2.0577734
1.9962058
1.6883678
1.226611
0.7032865
0.3030972
-0.004740715
-0.09709203
0.026043057
0.27231336
0.5185838
0.6725027
0.7340703
0.8264216
0.9495568
1.1650434
1.4113138
1.6575841
1.9038544
2.242476
2.6734493
3.0428548
3.2891252
3.3814764
3.3506927
3.3506927
3.3199089
3.2583413
3.1967738
3.1967738
3.3199089
3.4122603
3.2891252
2.8273683
2.1501248
1.5036651
1.072692
0.8572055
0.91877306
1.226611
1.7191517
2.242476
2.7350168
2.9812872
2.9197197
2.4579625
1.7191517
0.8879893
0.3030972
0.1491782
0.33388096
0.7032865
1.1034758
1.4728813
1.7807193
2.0269895
2.0885572
1.965422
1.7499354
1.5344489
1.4113138
1.226611
0.9803406
0.61093515
0.118394494
-0.31257868
-0.6512004
-0.8051194
-0.89747095
-0.89747095
-0.86668706
-0.8051194
-0.8051194
-0.86668706
-1.020606
-1.1437411
-0.9590385
-0.4357139
0.27231336
1.0111244
1.5652328
1.9346383
2.119341
2.1809087
2.1501248
2.1501248
2.1809087
2.242476
2.3963952
2.6426654
2.9505033
3.2583413
3.5353956
3.7200983
3.8124495
3.7816658
3.7200983
3.5969632
3.3506927
2.9812872
2.550314
2.2732599
2.2116923
2.3963952
2.7965846
3.4738278
4.3049903
5.074585
5.5363426
5.751828
5.782613
5.8133955
5.8749638
5.9057474
5.84418
5.6286936
5.4747744
5.4439907
5.413207
5.259288
4.920666
4.366558
3.750882
3.1044223
2.4579625
1.965422
1.6268003
1.4728813
1.4728813
1.5652328
1.7499354
1.9346383
2.0577734
2.0577734
1.9346383
1.7499354
1.6883678
1.7499354
1.8422868
1.9038544
1.8422868
1.6575841
1.4420975
1.2573948
1.072692
0.9495568
0.8879893
0.8572055
0.7032865
0.4570161
0.05682683
-0.4357139
-1.020606
-1.5747142
-1.9441197
-2.0980387
-2.0980387
-1.9749036
-1.759417
-1.4207952
-0.98982215
-0.62041664
-0.5588491
-0.9282546
-1.6362817
-2.5290117
-3.390958
-4.0989857
-4.6223097
-4.960932
-5.1456337
-5.1456337
-4.930147
-4.6223097
-4.345256
-4.2221203
-4.2221203
-4.314472
-4.4683905
-4.683877
-4.960932
-5.2379856
-5.484256
-5.6997423
-5.7613106
-5.484256
-4.776229
-3.7295802
-2.5597954
-1.6054978
-0.98982215
-0.71276796
-0.6819842
-0.71276796
-0.62041664
-0.5280652
-0.49728143
-0.6512004
-0.86668706
-1.0821736
-1.2976599
-1.5747142
-1.9441197
-2.4674442
-3.0523365
-3.698796
-4.2836876
-4.8993635
-5.5150394
-6.161499
-6.684824
-6.9926615
-6.931094
-6.592472
-6.1307154
-5.7920933
-5.730526
-6.0075808
-6.530905
-7.1465797
-7.6083374
-7.639121
-7.1773643
-6.2846346
-5.207202
-4.1913366
-3.4217417
-2.8676336
-2.4674442
-2.19039
-2.0056872
-1.8825521
-1.7286332
-1.5131466
-1.328444
-1.2360923
-1.328444
-1.5747142
-2.0056872
-2.5905793
-3.2062552
-3.7295802
-3.9758503
-3.9450662
-3.7603633
-3.6064441
-3.6372283
-3.9758503
-4.4683905
-4.960932
-5.299553
-5.4226885
-5.299553
-5.022499
-4.6530933
-4.345256
-4.345256
-4.7454453
-5.453472
-6.161499
-6.684824
-6.931094
-6.931094
-6.777175
-6.530905
-6.3769865
-6.346202
-6.407769
-6.500121
-6.592472
-6.6232567
-6.530905
-6.3154182
-6.0383644
-5.6689587
-5.3303366
-5.0840664
-5.0532827
-5.1764183
-5.299553
-5.3303366
-5.2379856
-5.0840664
-4.8993635
-4.7146616
-4.499174
-4.2221203
-3.8834984
-3.4525259
-2.959985
-2.344309
-1.6978493
-1.2668762
-1.1437411
-1.328444
-1.7286332
-2.1288223
-2.4366603
-2.652147
-2.8368497
-3.0523365
-3.390958
-3.8527153
-4.437607
-5.1456337
-5.884445
-6.592472
-7.1773643
-7.6083374
-7.731473
-7.485202
-6.9926615
-6.500121
-6.161499
-6.0383644
-6.0999317
-6.3154182
-6.592472
-6.869526
-6.9926615
-6.777175
-6.2230673
-5.453472
-4.5607424
-3.6372283
-2.8368497
-2.19039
-1.7286332
-1.4515791
-1.1437411
-0.74355173
-0.22022724
0.36466473
0.8264216
1.1342596
1.3189623
1.4113138
1.3805299
1.1650434
0.7340703
0.21074581
-0.25101113
-0.5280652
-0.62041664
-0.58963287
-0.62041664
-0.83590317
-1.2976599
-1.8825521
-2.4674442
-3.0215523
-3.5448768
-4.0374174
-4.437607
-4.683877
-4.7454453
-4.6530933
-4.406823
-3.9758503
-3.360174
-2.652147
-1.913336
-1.2668762
-0.8051194
-0.4357139
0.026043057
0.5801513
1.1342596
1.5036651
1.5960165
1.4420975
1.226611
0.9803406
0.7032865
0.4570161
0.17996204
-0.22022724
-0.7743356
-1.4823627
-2.2519577
-2.959985
-3.7295802
-4.499174
-5.2379856
-5.6689587
-5.730526
-5.453472
-4.930147
-4.345256
-3.7603633
-3.1754715
-2.5905793
-2.0364711
-1.4823627
-1.0821736
-0.8051194
-0.71276796
-0.71276796
-0.7743356
-0.74355173
-0.5280652
-0.035524487
0.7032865
1.5036651
2.0885572
2.2732599
2.119341
1.6883678
1.1342596
0.48779994
-0.18944347
-0.8051194
-1.2976599
-1.5747142
-1.6670654
-1.7286332
-1.8209846
-2.1596062
-2.682931
-3.3293908
-3.8527153
-4.0989857
-4.0374174
-3.7295802
-3.2986066
-2.959985
-2.8368497
-2.9907687
-3.2986066
-3.6064441
-3.7603633
-3.7295802
-3.5140932
-3.2678225
-3.0523365
-2.9907687
-2.8676336
-2.621363
-2.0672548
-1.328444
-0.5588491
0.05682683
0.5185838
0.79563785
0.8572055
0.8264216
0.7340703
0.6725027
0.7340703
0.91877306
1.226611
1.5036651
1.6268003
1.4728813
1.072692
0.4570161
-0.34336257
-1.2976599
-2.2519577
-3.08312
-3.698796
-4.0374174
-4.0066338
-3.7295802
-3.2986066
-2.8368497
-2.4674442
-2.19039
-2.0672548
-2.0672548
-2.19039
-2.344309
-2.4674442
-2.5597954
-2.7137146
-2.8984172
-2.8984172
-2.652147
-2.0980387
-1.3900115
-0.74355173
-0.25101113
0.026043057
0.05682683
-0.09709203
-0.49728143
-1.020606
-1.4515791
-1.6978493
-1.7286332
-1.6054978
-1.3900115
-1.1437411
-0.9590385
-0.8051194
-0.6819842
-0.62041664
-0.5588491
-0.4357139
-0.25101113
0.118394494
0.5801513
1.072692
1.5036651
1.9346383
2.4271789
2.858152
3.1352062
3.1967738
3.16599
3.0428548
2.7965846
2.3656113
1.7499354
1.072692
0.39544857
-0.25101113
-0.89747095
-1.4823627
-1.9749036
-2.3135252
-2.4982278
-2.5290117
-2.3750927
-2.1288223
-1.759417
-1.3592277
-1.020606
-0.8051194
-0.71276796
-0.6512004
-0.5280652
-0.25101113
0.118394494
0.4570161
0.6725027
0.6725027
0.4570161
0.17996204
-0.004740715
0.1491782
0.48779994
0.91877306
1.2881786
1.6268003
1.7499354
1.5036651
0.79563785
-0.34336257
-1.8209846
-3.2986066
-4.591526
-5.5150394
-5.976797
-5.976797
-5.6689587
-5.207202
-4.6530933
-3.9142826
-3.1139038
-2.2827415
-1.4823627
-0.7743356
-0.035524487
0.6417189
1.1958271
1.5036651
1.6883678
1.8422868
2.1501248
2.6426654
3.16599
3.4122603
3.2275577
2.7658007
2.119341
1.3497461
0.36466473
-0.9590385
-2.4366603
-3.9142826
-5.1764183
-6.1307154
-6.777175
-7.208148
-7.5159864
-7.7622566
-8.008527
-8.224013
-8.254797
-7.885391
-7.0542297
-5.730526
-4.0374174
-2.0980387
0.026043057
2.0269895
3.6893144
4.95145
5.8749638
6.4906397
6.7676935
6.644559
6.182802
5.4439907
4.489693
3.3506927
2.0269895
0.5185838
-1.1745248
-2.8984172
-4.4683905
-5.822878
-7.0542297
-8.254797
-9.486149
-10.563581
-11.36396
-11.579447
-11.086906
-9.917122
-8.254797
-6.253851
-4.1297684
-2.0672548
-0.22022724
1.3189623
2.4579625
3.1967738
3.5969632
3.8124495
3.9971523
4.1202874
4.0587196
3.750882
3.16599
2.4271789
1.5960165
0.7340703
-0.1586597
-1.1745248
-2.3135252
-3.668012
-5.114851
-6.500121
-7.6699047
-8.501067
-8.870473
-8.839689
-8.4702835
-7.8546085
-6.961878
-5.8536615
-4.6223097
-3.3293908
-2.0056872
-0.74355173
0.36466473
1.2573948
1.9038544
2.3963952
2.7658007
3.0428548
3.0428548
2.6118817
1.7191517
0.39544857
-1.1129572
-2.682931
-4.0374174
-5.0840664
-5.7920933
-6.1922827
-6.4693375
-6.6540403
-6.777175
-6.8079586
-6.7156076
-6.500121
-6.161499
-5.7920933
-5.4226885
-5.0532827
-4.6223097
-4.0374174
-3.1754715
-1.9749036
-0.5588491
0.91877306
2.1501248
3.0120711
3.3506927
3.2275577
2.8273683
2.3963952
2.1501248
2.0577734
2.0885572
2.0269895
1.6883678
0.9803406
-0.035524487
-1.2360923
-2.5597954
-3.9450662
-5.4226885
-6.869526
-8.224013
-9.363014
-10.255743
-10.748284
-10.7175
-10.163392
-9.085959
-7.5775537
-5.9460125
-4.3760395
-3.1139038
-2.1596062
-1.4207952
-0.83590317
-0.31257868
0.17996204
0.6417189
1.1342596
1.6575841
2.2116923
2.7965846
3.3199089
3.6277468
3.5353956
2.8889358
1.6575841
0.05682683
-1.5747142
-3.0523365
-4.2221203
-5.0532827
-5.638175
-6.069148
-6.4693375
-7.023445
-7.6699047
-8.254797
-8.624203
-8.624203
-8.316365
-7.7006884
-6.9003105
-5.822878
-4.5607424
-3.2062552
-2.0056872
-1.1129572
-0.5588491
-0.1586597
0.1491782
0.39544857
0.54936755
0.54936755
0.42623234
0.0876106
-0.34336257
-0.74355173
-1.020606
-1.1745248
-1.2360923
-1.328444
-1.6054978
-2.1596062
-2.8984172
-3.6372283
-4.1297684
-4.1913366
-3.8834984
-3.4217417
-3.0215523
-2.8368497
-2.806066
-2.7444985
-2.5905793
-2.2827415
-1.8517685
-1.4515791
-1.1745248
-1.0513897
-1.020606
-0.9282546
-0.71276796
-0.25101113
0.42623234
1.1034758
1.5960165
1.7499354
1.4420975
0.6725027
-0.34336257
-1.3900115
-2.5290117
-3.668012
-4.5607424
-5.0840664
-5.207202
-4.86858
-4.2836876
-3.8219311
-3.5140932
-2.8368497
-1.6054978
-0.18944347
0.79563785
1.3805299
1.9038544
2.5195303
3.1352062
3.5969632
3.6893144
3.5046115
3.3814764
3.4122603
3.0736384
1.811503
-0.25101113
-2.4982278
-4.7146616
-6.6540403
-7.9469585
-8.316365
-8.008527
-7.3312836
-6.346202
-5.022499
-3.5140932
-2.0672548
-0.74355173
0.5185838
1.9346383
3.5046115
4.95145
6.2443695
7.22945
7.6296396
7.3833694
6.9523964
6.644559
6.213585
5.413207
4.089504
2.3348274
0.54936755
-1.0513897
-2.621363
-4.314472
-5.9460125
-7.115796
-7.6083374
-7.6083374
-7.54677
-7.454418
-6.931094
-6.0075808
-4.9917154
-4.0066338
-2.621363
-0.7743356
1.1342596
3.0428548
5.1361527
7.1063156
8.491586
9.107263
8.737856
6.9523964
3.9663687
0.4570161
-2.9907687
-6.161499
-8.624203
-9.640068
-9.055176
-7.208148
-4.776229
-2.4366603
-0.37414634
1.6575841
3.6893144
5.320855
5.9980993
5.3824234
3.6277468
1.4113138
-0.62041664
-2.4982278
-4.437607
-6.069148
-6.684824
-5.9460125
-4.160553
-1.913336
0.3030972
2.0269895
2.6734493
2.242476
1.2573948
0.21074581
-0.7743356
-1.6670654
-2.344309
-2.621363
-2.344309
-1.3592277
0.36466473
2.4271789
4.2434225
5.4439907
6.2443695
7.1370993
8.276099
9.199614
9.076478
7.4757204
4.7359633
1.9962058
-0.22022724
-2.1288223
-4.0374174
-5.6689587
-6.7463913
-7.731473
-9.393797
-11.579447
-13.026285
-12.872366
-11.517879
-9.886338
-8.254797
-6.0999317
-2.9292014
1.226611
5.782613
10.123128
14.155805
17.911427
20.835886
22.128807
20.86667
16.55694
9.692154
1.5036651
-6.6540403
-13.826664
-19.029123
-21.276342
-20.13734
-16.104664
-10.101825
-3.1139038
4.212639
11.108209
16.495373
19.419832
19.758453
18.434752
16.464588
14.12502
10.861938
6.367504
1.5344489
-2.2519577
-4.1913366
-4.345256
-3.2986066
-1.759417
-0.31257868
0.48779994
0.0876106
-1.790201
-5.2379856
-9.824771
-14.596258
-18.844423
-21.922802
-22.938667
-21.368694
-18.321098
-14.934879
-10.9945545
-5.7613106
0.21074581
5.59791
9.907641
13.293858
16.064398
19.019644
22.344292
25.268755
27.269701
28.624187
29.239862
27.793026
23.237024
16.741642
10.123128
3.9355845
-2.7752821
-10.809852
-18.967556
-25.432154
-29.895803
-32.727913
-34.020832
-33.28202
-30.295992
-25.370586
-19.244612
-13.426475
-8.4395
-2.5597954
5.0438013
12.524263
17.665157
20.189428
21.051374
21.112942
21.051374
20.743536
19.14278
15.9104805
12.277992
9.507451
7.22945
4.797531
3.0428548
3.0736384
4.0587196
4.458909
4.489693
4.643612
4.3049903
1.811503
-3.698796
-11.025338
-18.259531
-24.323936
-28.664452
-30.542263
-29.064642
-23.923748
-15.519772
-5.7613106
2.5195303
8.276099
12.832101
17.665157
22.898401
27.700674
30.90219
32.349026
32.933918
33.488026
32.995483
29.609268
22.282724
11.046641
-2.7137146
-16.689556
-28.633667
-37.099213
-41.31659
-41.80913
-39.654266
-35.49845
-29.741884
-23.308071
-18.351881
-16.781908
-18.074827
-19.244612
-17.582287
-13.149421
-7.7006884
-2.3750927
3.3814764
10.831155
20.312563
30.409645
39.275383
46.41722
52.204575
56.976063
60.608547
62.671062
62.424793
58.669167
50.32676
37.64384
22.00567
5.074585
-12.0412035
-28.47975
-43.34832
-55.938892
-65.57422
-72.0696
-75.79444
-77.24128
-76.04071
-70.99217
-61.387627
-47.842754
-31.927532
-14.9964485
2.242476
19.173563
35.088783
48.818356
59.284843
65.78022
68.58154
68.858604
67.719604
65.41082
61.593628
55.80628
48.04876
38.659702
28.039295
16.433805
4.2434225
-8.03931
-20.198908
-32.14302
-43.74851
-54.55362
-64.18895
-72.00804
-76.87188
-77.61069
-73.76272
-65.820496
-54.676758
-41.22424
-26.232533
-10.194176
6.6137743
23.606428
39.583218
53.189655
64.14868
72.8605
79.23274
82.49583
82.12642
77.93982
69.90525
58.022713
42.784733
25.422672
7.5680723
-9.270662
-24.323936
-37.34548
-48.21216
-56.739273
-62.772896
-66.43617
-68.03693
-67.79066
-65.29717
-59.940784
-51.78308
-41.839916
-30.880882
-18.967556
-5.730526
8.645505
23.267807
36.812675
48.356598
57.560955
64.64123
69.874466
72.98363
73.10676
69.8129
63.62536
55.49844
45.83233
34.56546
21.728619
7.691208
-7.2697163
-22.723179
-37.776455
-51.352104
-62.74211
-71.73098
-78.041664
-81.05847
-80.07339
-74.62466
-64.80463
-51.352104
-35.4061
-18.259531
-0.74355173
16.341454
31.794918
44.41627
53.774548
60.423843
65.01063
67.50412
67.65803
65.4416
61.16266
55.067467
47.433083
38.38265
27.946943
16.372236
4.089504
-8.4395
-20.937721
-33.189667
-44.456535
-53.383835
-58.955704
-60.833515
-59.386677
-55.20008
-48.79705
-40.76248
-31.865967
-22.600044
-13.0878525
-3.2678225
7.075532
17.880644
28.808891
39.46008
49.403248
57.93036
64.1179
67.073135
66.51903
62.948116
56.72979
47.95641
36.62797
23.237024
8.707073
-5.8536615
-19.583233
-31.712048
-41.624428
-48.73548
-52.706593
-53.506973
-51.567596
-47.442566
-41.593643
-34.236317
-25.739992
-16.627989
-7.485202
1.3805299
9.784506
17.29575
23.483294
28.100863
31.425512
34.01135
36.10465
37.613052
38.413433
38.228733
36.843456
34.16527
30.255728
25.391888
19.850805
14.001885
7.9682617
1.4728813
-5.7920933
-13.734312
-21.584179
-28.572102
-34.0824
-37.714886
-39.069374
-37.86881
-34.020832
-27.802505
-19.706367
-10.47123
-0.89747095
8.337667
16.71086
23.76035
29.20908
33.057053
35.488976
36.62797
36.350918
34.56546
31.363945
26.992645
21.728619
15.756562
9.261181
2.7350168
-3.2062552
-8.008527
-11.579447
-14.319204
-16.535637
-18.351881
-19.460096
-19.583233
-18.721287
-16.997395
-14.534691
-11.394744
-7.7622566
-4.0066338
-0.46649766
2.6426654
5.4439907
8.060613
10.800371
13.755614
16.957129
20.097076
22.775267
24.529942
25.145618
24.560726
22.990753
20.651186
17.572805
13.601696
8.922559
3.8432333
-1.2360923
-6.0999317
-10.62515
-14.780961
-18.16718
-20.260477
-20.753017
-19.737152
-17.551502
-14.257636
-9.917122
-4.86858
0.3030972
5.074585
9.107263
12.370344
14.833048
16.40302
17.234182
17.542023
17.665157
17.634373
17.44967
16.926346
15.9104805
14.432858
12.524263
10.338614
7.9682617
5.6286936
3.3814764
1.3497461
-0.46649766
-2.221174
-3.9758503
-5.545823
-6.6232567
-7.2389317
-7.6083374
-7.977743
-8.4395
-8.716554
-8.4702835
-7.6083374
-6.253851
-4.3760395
-1.8825521
1.2573948
4.8590984
8.553154
12.062507
15.356372
18.434752
21.26686
23.452509
24.560726
24.468374
23.175457
20.774319
17.264967
12.801317
7.7219915
2.7042332
-1.759417
-5.2687693
-7.7622566
-9.33223
-10.194176
-10.502014
-10.37888
-9.917122
-9.085959
-7.823824
-6.253851
-4.529958
-2.806066
-1.1745248
0.39544857
1.9346383
3.4738278
4.982234
6.4290724
7.87591
9.538236
11.600749
14.032669
16.64929
19.265913
21.605482
23.329374
24.006618
23.267807
21.082157
17.572805
13.201507
8.399235
3.5661793
-0.9590385
-5.022499
-8.593419
-11.61023
-14.011366
-15.73526
-16.627989
-16.566422
-15.642908
-14.011366
-11.918069
-9.424581
-6.500121
-3.08312
0.61093515
4.3973417
8.091397
11.477613
14.494427
16.987913
19.019644
20.497265
21.328428
21.5747
21.205294
20.281778
18.773373
16.71086
14.248157
11.631534
9.045694
6.6753426
4.4281254
2.2116923
-0.06630826
-2.4982278
-5.1764183
-7.977743
-10.594365
-12.656879
-13.888231
-14.165285
-13.457258
-11.702581
-8.962824
-5.391904
-1.2976599
2.9812872
7.1986666
11.169777
14.77148
17.84986
20.250994
21.820969
22.498213
22.282724
21.143726
19.050428
16.187534
12.8628845
9.353533
5.782613
2.1501248
-1.3900115
-4.529958
-7.115796
-9.055176
-10.317311
-10.963771
-10.87142
-9.947906
-8.254797
-5.976797
-3.390958
-0.74355173
1.9038544
4.520477
7.1986666
9.8152895
12.308777
14.586777
16.55694
18.065346
18.98886
19.204348
18.742588
17.634373
15.972048
13.971102
11.877804
9.722938
7.3833694
4.705179
1.6268003
-1.790201
-5.2687693
-8.624203
-11.671799
-14.226852
-15.889177
-16.320152
-15.273502
-12.841582
-9.455365
-5.6997423
-1.913336
1.8730706
5.9057474
10.123128
14.217372
17.726723
20.404915
22.128807
22.990753
22.990753
22.344292
21.051374
19.296698
17.080263
14.371291
11.200561
7.691208
4.089504
0.54936755
-2.682931
-5.361121
-7.392851
-8.716554
-9.547716
-10.071041
-10.255743
-10.132608
-9.640068
-8.808906
-7.485202
-5.545823
-2.9292014
0.1491782
3.4738278
6.6137743
9.4151
11.908587
14.12502
16.095182
17.788292
19.081211
20.004725
20.466482
20.250994
19.204348
17.264967
14.617561
11.539182
8.152965
4.458909
0.5185838
-3.4525259
-7.115796
-10.101825
-12.225906
-13.364907
-13.334123
-12.195122
-10.163392
-7.731473
-5.1456337
-2.4366603
0.48779994
3.5661793
6.5214233
9.16883
11.508398
13.3862095
14.77148
15.694994
16.15675
16.218319
15.848912
15.048533
13.786398
12.000938
9.753721
7.2910185
4.797531
2.4887464
0.54936755
-1.0821736
-2.5597954
-4.1297684
-5.7613106
-7.3312836
-8.4702835
-8.870473
-8.4702835
-7.3620663
-5.7613106
-3.7603633
-1.4207952
1.226611
4.1202874
7.0139637
9.722938
12.062507
13.940318
15.264021
15.972048
16.064398
15.694994
15.048533
14.217372
13.109156
11.446831
9.076478
6.028883
2.6426654
-0.6512004
-3.668012
-6.2846346
-8.501067
-10.101825
-10.932986
-10.963771
-10.286528
-8.93204
-6.9926615
-4.529958
-1.8209846
1.0111244
3.7816658
6.3367205
8.491586
10.277046
11.600749
12.370344
12.647399
12.616614
12.401128
12.09329
11.600749
10.861938
9.8152895
8.337667
6.5214233
4.458909
2.242476
-0.004740715
-2.221174
-4.2836876
-5.9460125
-7.115796
-7.7006884
-7.916175
-7.8546085
-7.6699047
-7.1465797
-6.0999317
-4.406823
-2.0364711
0.7032865
3.5353956
6.0596666
8.276099
10.215478
11.877804
13.170723
13.971102
14.340507
14.340507
14.032669
13.447778
12.431912
10.738803
8.306884
5.259288
2.119341
-0.71276796
-3.0215523
-4.8993635
-6.4693375
-7.6083374
-8.19323
-8.19323
-7.7006884
-6.961878
-5.976797
-4.6530933
-2.9292014
-0.86668706
1.1958271
2.9812872
4.458909
5.8133955
7.1986666
8.645505
9.969208
11.138992
12.031722
12.524263
12.647399
12.308777
11.539182
10.430965
9.199614
7.845126
6.367504
4.766747
3.0428548
1.226611
-0.5280652
-2.0980387
-3.2986066
-4.1297684
-4.5607424
-4.591526
-4.2836876
-3.7603633
-3.0215523
-2.1288223
-1.0513897
0.17996204
1.5036651
2.9197197
4.366558
5.751828
6.9216127
7.7219915
8.152965
8.430018
8.676289
8.953343
9.107263
8.953343
8.399235
7.4757204
6.2443695
4.8590984
3.3814764
1.9962058
0.7648541
-0.12787592
-0.71276796
-1.020606
-1.2053087
-1.3900115
-1.4207952
-1.1129572
-0.4357139
0.48779994
1.4420975
2.3040438
2.9812872
3.4738278
3.8124495
4.089504
4.335774
4.5820446
4.889882
5.351639
5.9673147
6.6753426
7.321802
7.6604233
7.321802
6.275153
4.7359633
3.1044223
1.6268003
0.24152958
-0.98982215
-1.8517685
-2.19039
-2.0672548
-1.5747142
-0.89747095
-0.09709203
0.7340703
1.5344489
2.1501248
2.4887464
2.6118817
2.7350168
3.1044223
3.8124495
4.705179
5.751828
6.798478
7.691208
8.091397
7.9066944
7.22945
6.213585
4.982234
3.5969632
2.242476
1.072692
0.21074581
-0.4357139
-1.1437411
-1.9441197
-2.7752821
-3.4217417
-3.7603633
-3.7603633
-3.5140932
-3.1446874
-2.806066
-2.344309
-1.6362817
-0.74355173
0.17996204
1.0419083
1.8422868
2.6118817
3.3506927
3.904801
4.458909
5.259288
6.305937
7.4449377
8.337667
8.583938
8.214532
7.3833694
6.3982887
5.413207
4.489693
3.6585307
2.9197197
2.0885572
1.072692
-0.12787592
-1.1437411
-1.6978493
-1.6978493
-1.3900115
-1.0821736
-0.9590385
-1.0513897
-1.1437411
-1.1129572
-0.8051194
-0.1586597
0.7648541
1.7191517
2.4579625
2.7658007
2.6118817
2.3040438
2.1809087
2.4579625
3.16599
4.181855
5.320855
6.367504
7.075532
7.2910185
7.0139637
6.305937
5.505558
4.766747
4.089504
3.2891252
2.2732599
1.2881786
0.61093515
0.42623234
0.5185838
0.7648541
0.8879893
0.79563785
0.39544857
-0.2817949
-1.1129572
-1.913336
-2.4366603
-2.5290117
-2.1596062
-1.4823627
-0.71276796
-0.06630826
0.33388096
0.48779994
0.5801513
0.7648541
1.1650434
1.7499354
2.3656113
2.9197197
3.2583413
3.3506927
3.2583413
3.1044223
2.9505033
2.858152
2.8273683
2.8273683
2.7965846
2.858152
3.0120711
3.2891252
3.5046115
3.5046115
3.2583413
2.8273683
2.4579625
2.2732599
2.1809087
1.965422
1.4420975
0.61093515
-0.25101113
-0.8051194
-0.9590385
-0.9282546
-0.9590385
-1.328444
-1.9441197
-2.7137146
-3.390958
-3.8219311
-3.8834984
-3.668012
-3.2986066
-2.8676336
-2.4366603
-1.8517685
-0.98982215
0.17996204
1.4728813
2.6734493
3.5969632
4.212639
4.489693
4.520477
4.520477
4.5820446
4.7359633
4.766747
4.489693
4.027936
3.5046115
3.16599
3.0428548
3.1044223
3.0736384
2.858152
2.3656113
1.5960165
0.48779994
-0.83590317
-2.3750927
-3.9142826
-5.207202
-6.0383644
-6.3769865
-6.2846346
-5.7613106
-4.8070126
-3.5140932
-2.0672548
-0.6819842
0.4570161
1.1958271
1.5344489
1.5960165
1.5036651
1.4420975
1.5036651
1.6575841
1.8730706
2.119341
2.3963952
2.6118817
2.6426654
2.4271789
1.9346383
1.1650434
0.17996204
-0.98982215
-2.1596062
-3.0523365
-3.390958
-3.1446874
-2.621363
-2.0056872
-1.3900115
-0.8051194
-0.06630826
0.8264216
1.811503
2.7350168
3.6585307
4.4281254
4.982234
5.074585
4.797531
4.366558
4.1202874
4.027936
3.904801
3.4122603
2.4887464
1.226611
-0.09709203
-1.328444
-2.4058766
-3.483309
-4.437607
-5.1456337
-5.5766077
-5.7613106
-5.884445
-5.884445
-5.6997423
-5.114851
-4.160553
-3.08312
-2.0364711
-1.020606
0.1491782
1.6883678
3.5353956
5.4747744
7.1370993
8.245316
8.737856
8.614721
8.029829
7.321802
6.644559
6.028883
5.166937
3.9663687
2.3656113
0.6417189
-0.9590385
-2.2519577
-3.2062552
-3.9450662
-4.5607424
-5.1456337
-5.6073914
-5.884445
-5.884445
-5.484256
-4.591526
-3.390958
-2.19039
-1.1745248
-0.31257868
0.5185838
1.4728813
2.5810978
3.8432333
5.0438013
5.9980993
6.5214233
6.4906397
5.936531
4.982234
3.8432333
2.6118817
1.2881786
-0.22022724
-1.9441197
-3.5140932
-4.6223097
-5.0840664
-5.022499
-4.7146616
-4.437607
-4.1297684
-3.698796
-3.1139038
-2.4058766
-1.6362817
-0.71276796
0.36466473
1.5344489
2.6118817
3.5046115
4.2434225
4.8590984
5.4439907
5.936531
6.213585
6.121234
5.659477
5.0130177
4.2434225
3.4122603
2.5195303
1.6575841
0.8879893
0.17996204
-0.62041664
-1.5747142
-2.5905793
-3.5140932
-4.068201
-4.2836876
-4.314472
-4.345256
-4.2836876
-3.9758503
-3.2986066
-2.3750927
-1.328444
-0.12787592
1.1034758
2.3040438
3.3506927
4.1202874
4.5820446
4.643612
4.366558
3.9355845
3.4738278
3.0120711
2.550314
1.9962058
1.3497461
0.7032865
0.1491782
-0.34336257
-0.8051194
-1.2668762
-1.759417
-2.1596062
-2.2827415
-2.19039
-2.0056872
-1.8825521
-1.790201
-1.6054978
-1.1437411
-0.37414634
0.79563785
2.2116923
3.6585307
4.797531
5.351639
5.1361527
4.3973417
3.4122603
2.5810978
1.965422
1.3497461
0.54936755
-0.46649766
-1.4515791
-2.1288223
-2.3135252
-2.0056872
-1.3900115
-0.86668706
-0.7743356
-1.2668762
-2.2519577
-3.4217417
-4.4683905
-5.0532827
-5.0532827
-4.437607
-3.360174
-2.0056872
-0.62041664
0.6417189
1.8730706
3.2275577
4.643612
5.8133955
6.5214233
6.5214233
5.9057474
4.797531
3.3814764
1.8422868
0.4570161
-0.5280652
-0.9590385
-0.98982215
-1.020606
-1.4515791
-2.3135252
-3.1446874
-3.575661
-3.2986066
-2.4674442
-1.6054978
-1.0513897
-0.89747095
-0.83590317
-0.5588491
-0.035524487
0.5801513
1.1650434
1.6883678
2.0577734
2.2732599
2.2732599
2.0885572
1.9038544
1.7807193
1.6883678
1.3805299
0.79563785
0.21074581
0.0876106
0.5185838
1.1958271
1.6883678
1.7191517
1.4420975
1.1958271
0.9803406
0.54936755
-0.4049301
-1.8825521
-3.5448768
-4.8070126
-5.3303366
-5.114851
-4.2836876
-2.8984172
-1.1745248
0.42623234
1.5960165
2.2732599
2.7965846
3.4738278
4.2434225
4.6743956
4.274206
3.0428548
1.3497461
-0.25101113
-1.3592277
-1.8517685
-1.790201
-1.4823627
-1.1745248
-1.1129572
-1.1745248
-1.0513897
-0.5280652
0.36466473
1.1650434
1.3805299
0.7340703
-0.8051194
-2.8984172
-4.930147
-6.2230673
-6.500121
-5.976797
-5.1764183
-4.406823
-3.668012
-2.7444985
-1.3900115
0.3030972
2.0269895
3.1967738
3.5661793
3.1967738
2.3963952
1.4113138
0.39544857
-0.49728143
-1.1437411
-1.4823627
-1.6670654
-1.9441197
-2.2827415
-2.3750927
-1.8825521
-0.71276796
0.7032865
1.5652328
1.4420975
0.6725027
-0.06630826
-0.34336257
-0.1586597
0.21074581
0.54936755
0.79563785
0.8264216
0.54936755
-0.09709203
-1.0821736
-2.0056872
-2.621363
-2.8368497
-2.8984172
-2.9292014
-2.9292014
-2.8676336
-2.7137146
-2.5597954
-2.652147
-3.1446874
-4.0989857
-5.2687693
-6.1307154
-6.346202
-5.730526
-4.437607
-2.806066
-1.2053087
0.118394494
1.2573948
2.3348274
3.3199089
3.874017
3.6277468
2.6734493
1.5344489
0.79563785
0.6725027
0.9803406
1.4420975
1.7807193
1.6575841
0.91877306
-0.37414634
-1.9441197
-3.3293908
-4.2221203
-4.6223097
-4.776229
-5.0532827
-5.5766077
-6.0075808
-5.884445
-4.960932
-3.575661
-2.19039
-1.2053087
-0.8051194
-0.9282546
-1.328444
-1.790201
-2.0364711
-2.0672548
-2.0980387
-2.4366603
-3.4525259
-5.114851
-7.2697163
-9.547716
-11.76415
-14.04215
-16.597204
-19.552448
-22.723179
-25.80156
-28.47975
-30.75775
-32.78948
-34.82121
-37.222347
-40.054455
-43.1944
-46.33435
-49.412727
-52.398754
-55.1693
-57.632
-59.57138
-61.01822
-62.218784
-63.66563
-65.543434
-67.79066
-69.945526
-71.66942
-72.900764
-73.70114
-74.25525
-74.53231
-74.43996
-73.94742
-73.177826
-72.469795
-72.13117
-72.50058
-73.48566
-74.62466
-75.27112
-74.90171
-73.45487
-71.330795
-69.114365
-67.267334
-65.72814
-64.06582
-61.972515
-59.32511
-56.431435
-53.753242
-51.78308
-50.551727
-49.81292
-49.10489
-48.273727
-47.31943
-46.36513
-45.38005
-44.087135
-42.27089
-39.90054
-37.283916
-34.851997
-32.943398
-31.619694
-30.665398
-29.741884
-28.849155
-28.202694
-28.202694
-28.941505
-30.234425
-31.773617
-33.37437
-35.067482
-37.037643
-39.500347
-42.42481
-45.62632
-48.950974
-52.491108
-56.215946
-60.094704
-64.158165
-68.86809
-74.84014
-82.28982
-90.66302
-99.09777
-106.76293
-113.38145
-118.9841
-124.155785
-129.78922
-136.46928
-144.13446
-152.3845
-160.7885
-169.37717
-178.11975
-186.83157
-195.05086
-202.1619
-207.1181
-208.78041
-207.54907
-206.44084
-209.70393
-220.13963
-237.07072
-256.58765
-273.9189
-285.92462
-293.00488
-298.6691
-307.10385
-319.87915
-334.22437
-344.99872
-348.60043
-345.21417
-337.36432
-328.06763
-319.26346
-311.47516
-304.85663
-299.46945
-294.45172
-288.54123
-280.4759
-269.4245
-255.3255
-238.70227
-221.12473
-204.96323
-192.49579
-184.76906
-180.27463
-174.67197
-164.1747
-148.35184
-130.49724
-114.85908
-104.05396
-98.174255
-95.31136
-93.3412
-91.21712
-88.96991
-87.21523
-86.87661
-88.32345
-91.55574
-96.204094
-101.37578
-105.43924
-107.440186
-107.28626
-105.3161
-101.96067
-97.804855
-93.71061
-90.17047
-87.24602
-85.02959
-83.0902
-79.8579
-73.177826
-62.126434
-48.150593
-34.72886
-25.155098
-20.62988
-19.706367
-19.891071
-19.583233
-17.890125
-14.780961
-12.195122
-14.380772
-24.60099
-42.85578
-66.066765
-90.57066
-114.212616
-135.26872
-150.62984
-156.44798
-151.95354
-142.07195
-134.9301
-135.91519
-144.41151
-155.6168
-164.32863
-167.28386
-164.02078
-156.2017
-145.61208
-132.74446
-117.291
-99.128555
-79.6732
-60.833515
-42.886562
-25.24745
-10.224959
-1.8209846
-1.1129572
-5.207202
-12.441393
-23.092585
-35.46767
-46.241997
-53.784023
-59.201973
-65.112465
-73.63958
-84.5986
-96.850555
-109.718185
-121.41602
-130.15862
-135.76126
-138.87042
-138.65494
-134.25285
-126.86475
-119.16881
-112.98126
-107.22469
-98.75915
-85.15272
-67.205765
-48.489216
-32.604774
-21.18399
-14.5654745
-13.364907
-19.244612
-32.69713
-51.752296
-73.424095
-95.74234
-118.15294
-140.50197
-161.86592
-179.25876
-188.77097
-189.01723
-181.78304
-170.33145
-156.78659
-142.56448
-129.88156
-121.20054
-116.64453
-113.81243
-111.226585
-109.441124
-108.117424
-104.577286
-96.45036
-83.4596
-67.513596
-51.62916
-37.776455
-26.817425
-19.737152
-17.336018
-20.62988
-30.75775
-48.550785
-73.2086
-101.86832
-129.91234
-153.739
-172.27084
-186.92393
-200.65349
-217.03047
-238.45601
-263.82184
-288.8491
-308.45834
-319.23267
-320.7411
-314.30725
-302.30157
-287.98712
-274.84244
-265.2071
-258.74252
-253.44771
-246.39821
-234.8235
-217.5538
-196.4977
-176.24196
-160.29594
-148.38263
-137.4236
-123.69403
-104.700424
-80.47358
-53.445404
-27.125261
-5.6073914
7.0139637
7.260235
-6.438554
-29.033857
-48.581566
-54.27657
-44.672024
-29.341696
-21.368694
-27.186829
-42.640293
-58.463165
-68.160065
-70.71512
-67.729095
-59.694515
-45.256916
-25.863127
-6.9003105
6.6137743
12.401128
11.385263
7.6296396
6.2443695
10.430965
18.958076
27.51597
31.88727
31.425512
28.808891
27.084997
26.223051
23.237024
16.310669
6.2443695
-5.884445
-19.891071
-35.46767
-50.82878
-63.696407
-74.25525
-84.66018
-95.71156
-105.839424
-113.81243
-118.583916
-118.21451
-110.149155
-92.51004
-66.71322
-39.130943
-18.259531
-8.408715
-7.392851
-9.609284
-9.547716
-2.806066
11.662317
29.670835
43.9853
49.403248
45.678406
36.166218
23.791132
8.984127
-8.68577
-28.448965
-49.135677
-70.807465
-94.75726
-122.09326
-152.19981
-182.42949
-209.14983
-228.5744
-237.65562
-236.30113
-228.63596
-220.60141
-216.07617
-215.24503
-215.2758
-212.4437
-203.79344
-188.33998
-167.49936
-144.47308
-123.69403
-108.7331
-100.082855
-95.71156
-93.12572
-91.278694
-90.509094
-90.47832
-89.9242
-89.185394
-90.72459
-96.05018
-103.86926
-111.9654
-119.16881
-124.863815
-128.37315
-129.75842
-130.40489
-132.86758
-138.87042
-147.15128
-153.30801
-153.24646
-146.53558
-135.515
-122.92443
-111.534424
-105.06983
-106.2704
-113.78165
-122.52425
-128.25002
-130.7435
-133.42169
-140.22491
-151.70726
-165.55998
-179.07407
-189.87918
-198.22157
-208.07239
-222.8486
-240.14911
-252.80125
-256.37216
-253.10909
-249.59973
-251.47754
-258.31152
-262.65207
-255.57178
-233.68451
-201.33073
-166.91447
-137.7622
-116.367485
-100.29834
-85.12193
-67.39047
-47.31943
-28.695234
-15.365854
-9.085959
-10.809852
-20.84537
-37.83802
-57.755135
-75.702095
-89.98577
-102.39164
-115.10535
-128.55786
-142.50291
-156.14014
-167.9919
-176.85762
-181.07501
-177.19624
-160.69614
-131.29762
-94.97275
-60.156273
-33.897697
-18.197962
-10.132608
-4.837796
1.1958271
7.691208
12.062507
12.062507
6.182802
-6.1922827
-21.768883
-34.42102
-40.608562
-41.778347
-40.146805
-35.683155
-28.47975
-20.383612
-12.0412035
-2.3750927
8.707073
18.280832
22.836834
22.436644
20.743536
19.542969
16.64929
9.291965
-2.621363
-16.4125
-29.21856
-38.88467
-43.779293
-44.179485
-42.055405
-40.116024
-41.932266
-50.70565
-66.40539
-85.30663
-102.82261
-115.62867
-122.46267
-124.49441
-124.3097
-122.73973
-118.49156
-109.902885
-97.37388
-83.30569
-70.83826
-63.450138
-63.97346
-71.8849
-83.675095
-96.51194
-108.39448
-117.19865
-120.36937
-116.152
-104.11553
-85.5529
-62.926815
-39.469563
-19.275394
-6.6540403
-4.86858
-14.165285
-31.31186
-52.33719
-75.85601
-102.176155
-130.80508
-158.57205
-180.82874
-194.92772
-201.51546
-201.85406
-196.37454
-185.96964
-173.74846
-164.02078
-159.21852
-159.40321
-163.22041
-169.03854
-175.19531
-179.84366
-180.55168
-174.94904
-161.5273
-140.9945
-116.675316
-92.87945
-73.76272
-63.01917
-62.803677
-72.50058
-89.03147
-107.99429
-125.479485
-138.74728
-144.90405
-140.56354
-124.37127
-98.420525
-67.883
-38.207428
-13.118636
3.6893144
7.598856
-4.345256
-30.449913
-64.31209
-97.65094
-123.909515
-139.97864
-145.70444
-143.61115
-138.1316
-134.31444
-135.8844
-143.76505
-156.7558
-174.02553
-195.78966
-221.7404
-249.75365
-276.84338
-299.7773
-314.0302
-315.3539
-302.97882
-280.66058
-253.97104
-227.2507
-202.28505
-179.32033
-159.28009
-143.33408
-131.35918
-121.90856
-113.2891
-104.20788
-93.5259
-80.8122
-66.89793
-53.383835
-42.024616
-33.46672
-28.048777
-27.125261
-31.619694
-40.48543
-51.81386
-65.112465
-81.36631
-101.40656
-124.55597
-149.82947
-176.519
-203.94737
-230.39064
-253.57085
-272.2258
-285.73993
-293.58978
-295.34445
-291.49646
-283.40036
-271.918
-256.6492
-236.08565
-208.59572
-173.77925
-133.26778
-90.53988
-49.936054
-15.704475
10.06156
27.946943
39.306164
44.23157
41.276325
29.609268
10.184695
-14.411556
-41.655212
-69.32985
-95.2498
-117.691185
-136.13066
-151.39944
-164.7596
-177.44252
-189.66368
-199.97626
-205.36342
-202.7468
-191.75697
-175.41078
-157.77168
-141.27158
-126.98789
-115.99808
-109.59505
-108.20978
-110.51856
-114.0587
-117.07551
-119.35351
-121.44681
-124.340485
-129.26588
-137.14653
-148.01321
-160.91162
-174.61041
-188.21684
-200.77664
-210.5351
-215.30658
-213.9521
-206.84103
-195.05086
-179.44347
-161.58887
-143.21095
-125.8181
-111.25738
-101.06794
-96.019394
-95.92705
-100.23678
-108.579185
-120.800354
-136.56163
-154.93958
-175.10295
-196.06673
-216.10696
-231.77591
-240.42616
-241.34967
-234.70038
-223.03333
-208.04161
-191.47993
-175.71863
-163.15884
-156.35562
-154.2931
-153.95448
-152.47685
-148.9675
-144.2268
-139.39375
-135.26872
-132.59053
-133.05229
-137.45438
-144.13446
-150.66063
-154.90878
-153.21567
-150.78375
-165.28291
-193.69635
-212.13585
-208.10318
-188.6786
-169.06932
-153.70822
-141.27158
-131.85172
-125.32557
-122.308754
-121.0774
-121.13897
-123.07835
-126.49535
-130.83586
-135.63812
-143.70349
-155.83229
-171.13184
-190.71034
-213.45955
-237.40935
-259.35822
-276.0738
-286.66342
-291.8351
-292.2353
-285.67834
-270.44037
-248.61465
-224.54173
-203.33168
-188.03215
-178.2429
-170.824
-162.91257
-153.24646
-141.24077
-128.15767
-116.305916
-107.563324
-102.85339
-102.02223
-106.57823
-119.41508
-141.51784
-170.73164
-202.19269
-230.79083
-252.12401
-263.48322
-264.93005
-258.55783
-247.22937
-233.99234
-221.67882
-211.6741
-204.03972
-199.14508
-197.54433
-198.68333
-201.23839
-204.31677
-207.6722
-210.47354
-211.58174
-211.58174
-212.53604
-215.4605
-219.4624
-223.34116
-226.41954
-228.75911
-230.54456
-231.12946
-229.68262
-226.60423
-223.0641
-218.90828
-211.58174
-197.75983
-175.7802
-147.67459
-118.21451
-93.58748
-77.48756
-68.43712
-63.1423
-61.17214
-64.06582
-72.86998
-87.553856
-106.70137
-127.08024
-145.2119
-159.98811
-172.85574
-185.13846
-194.86613
-197.35963
-190.71034
-176.85762
-157.83324
-135.69969
-112.21167
-89.09304
-70.68433
-63.542492
-70.96139
-88.90834
-110.395424
-131.57468
-152.9694
-175.99568
-197.66748
-212.19742
-215.4913
-207.98004
-193.88107
-177.25781
-160.23438
-143.05702
-126.372215
-113.96634
-111.16502
-122.308754
-146.78186
-178.55074
-211.05843
-240.67242
-265.82278
-283.55426
-290.17276
-284.75482
-269.91702
-249.35347
-225.12662
-198.03688
-169.90048
-145.70444
-131.91328
-130.68193
-138.99356
-151.92276
-165.22134
-177.13469
-186.46217
-189.84839
-183.22987
-165.43684
-138.77808
-106.670586
-72.37744
-40.731697
-17.45915
-6.931094
-10.071041
-24.447073
-46.919243
-76.071495
-111.103455
-149.36769
-186.49295
-219.37006
-246.67528
-267.11572
-278.19788
-277.08966
-262.9599
-237.87111
-206.10222
-172.3324
-140.31726
-112.98126
-92.725525
-82.44374
-85.12193
-101.77596
-129.9739
-165.15979
-203.39325
-242.21161
-279.33685
-311.65985
-335.97903
-350.4782
-355.34204
-351.61722
-341.08917
-325.8204
-307.3501
-286.44794
-264.22205
-242.21161
-222.1406
-205.5789
-193.57323
-186.33905
-184.03026
-187.29333
-196.40533
-210.25804
-227.18913
-246.36743
-268.13156
-292.41998
-316.9239
-338.22626
-354.23386
-365.37756
-372.39627
-373.9047
-367.07068
-350.5398
-325.60492
-294.94427
-261.32834
-227.6509
-196.89789
-172.30162
-157.15599
-154.32388
-165.6831
-190.49484
-223.67978
-257.8498
-288.87985
-317.32407
-343.21326
-361.77585
-365.37756
-350.26276
-319.26346
-278.5365
-233.34589
-187.20099
-143.36487
-106.05492
-79.61163
-65.820496
-62.465057
-64.74306
-69.114365
-74.00899
-79.242226
-86.93817
-99.40562
-115.228485
-132.34427
-149.76788
-164.69803
-173.96396
-176.70372
-173.99474
-166.36035
-151.98431
-130.46646
-104.392586
-76.902664
-53.383835
-41.655212
-46.919243
-68.09849
-98.26662
-129.26588
-156.04779
-175.81097
-187.87822
-193.57323
-194.92772
-193.54245
-189.32506
-181.72147
-170.8548
-157.30992
-142.96468
-133.29855
-135.63812
-151.95354
-176.30353
-199.72998
-213.89052
-214.25993
-200.22252
-175.7802
-149.42928
-128.46552
-116.18278
-112.58107
-114.212616
-117.19865
-117.691185
-114.0587
-110.395424
-113.38145
-125.72575
-143.33408
-159.09537
-168.3613
-169.28482
-163.52824
-157.40227
-156.9713
-164.3902
-177.81194
-192.40344
-205.27107
-215.676
-222.44843
-225.28053
-222.91019
-212.35133
-193.11147
-169.13089
-144.65778
-121.69308
-102.85339
-91.86359
-88.66206
-88.72364
-87.33836
-81.397095
-69.32985
-51.382893
-29.649532
-8.593419
7.414153
16.464588
17.357319
9.16883
-6.7463913
-27.032911
-49.01254
-72.31587
-97.28153
-122.308754
-143.58034
-157.80246
-164.60568
-166.51427
-167.16074
-169.56186
-175.62628
-185.04611
-195.45103
-205.2095
-214.29071
-222.17137
-226.45032
-224.84956
-217.98477
-208.2571
-197.6059
-188.00136
-183.1683
-186.09277
-196.80551
-213.05936
-231.12946
-247.7835
-261.69778
-273.2109
-282.59998
-288.572
-288.63358
-282.4768
-273.45718
-265.33023
-258.68097
-252.27792
-245.72096
-238.88698
-232.1761
-225.58838
-217.92322
-208.65729
-196.89789
-181.69069
-164.51332
-149.36769
-140.28648
-139.05513
-145.64287
-158.97224
-176.85762
-196.62082
-215.82991
-232.05296
-243.5969
-249.72287
-250.24619
-245.78253
-237.22464
-226.29639
-215.73755
-207.08731
-200.53036
-195.5126
-191.20288
-187.1702
-183.63007
-180.76717
-178.67387
-177.59644
-177.41174
-178.76622
-184.21495
-196.00514
-213.7674
-234.30019
-253.01672
-266.68472
-275.0887
-279.6755
-281.67642
-281.2147
-277.76688
-272.01035
-266.1614
-262.99066
-264.00656
-267.82376
-271.42545
-272.77994
-271.54855
-267.02338
-256.89548
-238.6407
-211.6741
-177.13469
-137.26967
-95.588425
-57.262596
-28.048777
-11.394744
-6.6540403
-11.148474
-21.707315
-35.77551
-52.367973
-72.00804
-94.72647
-119.78448
-146.5048
-173.44063
-199.20667
-222.66391
-241.1342
-252.37027
-256.86472
-254.86377
-246.15193
-230.66771
-207.39516
-176.24196
-139.79395
-102.82261
-72.038826
-53.72246
-50.982704
-63.357784
-86.75347
-115.10535
-143.61115
-170.30067
-195.05086
-217.06126
-233.19197
-240.42616
-238.88698
-231.622
-221.40178
-208.96513
-194.2197
-177.81194
-160.23438
-141.45627
-120.677216
-96.727425
-69.48377
-40.454643
-13.0878525
7.9990454
19.450617
20.189428
11.138992
-4.683877
-23.0618
-40.085236
-53.291485
-61.69546
-65.75893
-66.62087
-66.3746
-68.03693
-74.13211
-85.42977
-100.39069
-115.56711
-127.23417
-132.95993
-132.31348
-126.15672
-115.78259
-102.51478
-87.39993
-71.54628
-56.61614
-45.31848
-41.22424
-47.65805
-66.46696
-96.78899
-135.2995
-177.71957
-219.55475
-257.14175
-287.92554
-310.27457
-323.41925
-328.19073
-327.26724
-324.00415
-320.3101
-316.0004
-309.19714
-297.62244
-279.46002
-254.27885
-223.67978
-190.74112
-159.46478
-133.72954
-116.613754
-110.33386
-115.72102
-131.3284
-153.64664
-178.15054
-200.71506
-218.93907
-231.49887
-237.1015
-234.60803
-224.0492
-207.1181
-186.98549
-167.28386
-150.29121
-136.86948
-127.264946
-121.44681
-118.52235
-116.89081
-115.01299
-111.68835
-105.93178
-97.06605
-85.5529
-73.63958
-64.927765
-61.633892
-63.296215
-68.74496
-77.210495
-87.12288
-95.55764
-100.05207
-100.05207
-96.3888
-89.98577
-81.581795
-72.8392
-66.62087
-64.46601
-65.2356
-66.83636
-67.6983
-67.39047
-65.78971
-62.465057
-57.354946
-51.536808
-46.519054
-43.963997
-45.68789
-53.13757
-66.959496
-86.63034
-110.76483
-137.85457
-166.42192
-194.03497
-217.89243
-235.46997
-245.01295
-245.78253
-238.24051
-224.66486
-208.84198
-194.43517
-183.69164
-177.38095
-175.47237
-177.47331
-182.2448
-187.66273
-191.20288
-191.01817
-186.5853
-178.48917
-168.20738
-157.21758
-146.93578
-138.99356
-134.71461
-134.59148
-138.03926
-143.54956
-148.87515
-152.32295
-153.24646
-151.86119
-148.62888
-144.44229
-140.4096
-137.70064
-136.86948
-137.7622
-140.22491
-143.94975
-148.25949
-152.23059
-155.09349
-156.35562
-156.017
-154.6625
-152.75392
-150.8761
-150.1065
-151.49179
-155.33977
-160.7885
-166.48349
-171.07027
-173.65611
-173.4714
-169.5003
-161.43494
-149.86024
-135.97675
-120.83113
-105.346886
-91.09399
-80.35044
-74.994064
-75.24033
-79.91947
-87.21523
-95.15745
-101.43734
-104.515724
-104.084755
-101.283424
-97.92799
-95.588425
-95.2498
-97.3431
-101.59126
-107.31705
-113.72008
-119.7537
-124.525185
-127.08024
-126.403
-122.0317
-114.64359
-105.80865
-97.58936
-92.109856
-91.09399
-95.71156
-106.05492
-120.73878
-137.54672
-153.86214
-167.25308
-175.7494
-178.39682
-175.07217
-166.6682
-154.878
-142.19508
-130.65115
-121.35446
-114.4281
-109.74897
-106.670586
-104.084755
-100.72931
-95.92705
-89.86263
-83.367256
-77.61069
-73.855064
-73.08547
-76.071495
-82.93629
-93.06415
-104.79277
-116.21356
-125.479485
-130.9282
-131.75937
-128.55786
-123.23227
-118.0298
-114.64359
-113.99713
-116.305916
-121.69308
-130.12784
-141.33313
-154.41624
-167.77641
-179.19719
-186.4314
-187.87822
-182.64497
-171.28577
-155.49367
-137.45438
-119.38429
-103.253586
-90.47832
-82.32061
-79.27301
-80.689064
-85.3682
-91.401825
-97.035255
-101.652824
-105.16218
-107.28626
-108.08664
-107.5941
-106.2704
-105.1314
-105.25453
-107.37862
-111.0111
-114.705154
-117.291
-118.30686
-117.78354
-116.152
-113.53537
-109.964455
-105.593155
-100.513824
-95.21902
-90.509094
-87.276794
-85.891525
-85.891525
-86.72269
-87.89247
-89.5548
-92.232994
-95.95783
-100.11364
-103.86926
-106.23962
-106.94764
-105.90099
-103.130455
-98.78993
-93.248856
-87.21523
-82.07433
-79.057526
-78.74969
-81.02769
-85.3682
-91.18634
-97.95877
-105.19296
-112.48872
-118.953316
-123.201485
-123.9403
-120.58486
-113.84321
-105.346886
-96.88135
-89.86263
-84.69096
-80.9969
-78.411064
-76.6256
-75.4866
-75.08641
-75.60974
-77.025795
-79.02674
-80.9969
-82.32061
-82.93629
-83.15177
-83.27491
-83.24412
-82.536095
-80.196526
-75.39426
-67.94458
-58.5863
-48.581566
-38.79232
-29.7111
-21.799665
-16.104664
-13.641961
-14.904097
-19.860287
-28.233479
-39.561913
-53.199135
-68.160065
-82.99785
-96.204094
-106.36275
-112.365585
-113.38145
-108.91781
-99.31326
-86.414856
-72.8392
-60.248623
-49.19724
-40.17759
-34.143967
-31.989101
-33.74378
-38.05351
-43.225185
-48.79705
-55.10773
-62.126434
-68.49868
-72.777626
-74.90171
-75.85601
-76.65639
-77.48756
-77.7646
-77.14893
-75.60974
-72.900764
-68.406334
-61.66468
-52.92208
-43.594593
-35.344536
-29.46483
-26.417234
-26.355667
-28.910723
-33.28202
-38.669186
-44.61046
-50.428593
-55.26165
-58.124542
-58.432377
-56.923973
-54.830673
-53.16835
-52.952866
-54.76911
-58.216892
-62.434273
-66.68244
-70.19179
-72.34666
-72.59293
-70.34571
-65.69736
-59.386677
-52.491108
-46.241997
-41.8707
-39.469563
-38.207428
-37.622536
-37.40705
-36.976074
-35.56002
-32.727913
-28.602882
-23.800613
-19.183044
-15.766043
-14.19607
-14.9964485
-18.567368
-25.031965
-34.020832
-44.579674
-55.1693
-64.55836
-71.79255
-75.91758
-76.68717
-74.77858
-70.96139
-65.78971
-59.97157
-54.18422
-48.73548
-43.933212
-39.83897
-36.206482
-33.066532
-30.726965
-29.618748
-29.988155
-31.835186
-34.698074
-38.207428
-42.51716
-47.904324
-53.999516
-59.97157
-65.02012
-68.56025
-70.49963
-70.49963
-67.883
-62.249573
-53.999516
-44.39497
-35.098263
-27.340748
-21.707315
-18.721287
-18.721287
-21.368694
-26.109396
-32.266155
-39.254078
-46.98081
-55.20008
-63.173084
-69.853165
-74.65544
-77.087364
-76.902664
-73.88585
-68.37555
-61.60311
-54.923027
-49.228027
-44.918293
-42.27089
-41.532078
-42.640293
-45.133778
-48.36608
-52.18327
-56.123596
-59.540596
-61.75703
-62.249573
-61.07979
-58.5863
-55.323215
-51.87543
-48.73548
-46.118866
-44.117916
-43.0097
-42.91735
-43.871643
-45.44162
-46.611404
-46.64219
-45.68789
-44.425755
-43.379105
-42.824997
-42.640293
-42.51716
-42.33246
-41.90148
-40.947186
-39.654266
-38.607616
-38.422913
-39.346428
-41.25502
-43.65616
-46.33435
-49.10489
-51.87543
-54.399704
-56.18516
-56.64692
-55.631054
-53.599327
-51.013485
-48.150593
-45.38005
-42.70186
-39.86975
-36.5451
-32.635563
-28.202694
-23.246504
-17.828558
-12.318257
-7.485202
-4.0989857
-2.5597954
-2.9907687
-5.6073914
-10.286528
-16.597204
-24.046883
-32.08145
-40.362293
-48.396862
-55.66184
-61.541542
-65.635796
-67.82144
-68.406334
-68.06771
-67.636734
-67.79066
-68.467896
-68.99123
-68.74496
-67.75987
-66.40539
-64.866196
-63.01917
-60.71038
-58.155323
-55.908108
-54.55362
-54.27657
-55.13851
-56.954758
-59.540596
-62.526623
-65.57422
-68.56025
-71.42315
-73.793495
-75.33269
-76.009926
-76.10229
-75.79444
-75.02485
-73.916626
-72.80842
-71.97725
-71.17687
-69.945526
-68.19085
-66.22069
-64.2813
-62.557407
-61.35684
-60.925865
-61.479977
-62.926815
-64.98933
-67.08263
-68.80652
-69.853165
-70.09944
-69.51455
-68.283195
-66.744
-65.02012
-63.01917
-60.279408
-56.58535
-52.09092
-47.134727
-42.024616
-37.191563
-32.943398
-29.7111
-27.648586
-26.78664
-26.94056
-27.864073
-29.341696
-31.281075
-33.712994
-36.483532
-39.407993
-41.96305
-43.502243
-43.779293
-42.91735
-41.039536
-38.39213
-35.590805
-33.09732
-31.281075
-30.26521
-29.741884
-29.680317
-30.234425
-31.281075
-32.204586
-32.29694
-31.25029
-29.280127
-26.601936
-23.308071
-19.6448
-16.043097
-12.872366
-10.163392
-7.5775537
-5.0532827
-3.2678225
-2.652147
-3.2986066
-5.1764183
-8.162445
-11.76415
-15.488987
-19.367746
-23.461992
-27.402317
-30.75775
-33.46672
-35.621586
-37.376266
-38.85389
-39.86975
-40.423862
-40.516212
-40.208374
-40.146805
-40.731697
-41.716778
-42.640293
-43.102047
-42.824997
-41.747566
-40.393078
-39.377213
-38.85389
-38.39213
-37.74567
-36.668236
-34.913563
-32.69713
-30.75775
-29.249344
-27.83329
-26.355667
-24.847261
-23.585125
-23.154152
-23.431208
-23.431208
-22.384558
-20.506746
-18.351881
-16.320152
-14.534691
-13.180204
-12.656879
-13.180204
-14.411556
-16.2278
-18.90599
-22.784748
-27.525452
-32.173805
-35.92943
-38.57683
-40.57778
-42.455593
-44.3334
-46.118866
-47.87354
-49.381943
-50.49016
-51.536808
-52.891296
-54.12265
-54.46127
-53.537758
-51.936996
-50.613297
-50.120758
-50.05919
-49.59743
-47.935104
-44.61046
-40.023674
-35.159832
-30.880882
-27.710154
-26.017046
-26.14018
-28.048777
-31.034805
-34.39024
-37.74567
-41.131886
-44.979862
-49.78213
-55.20008
-60.03314
-63.511707
-65.75893
-66.92871
-67.17498
-66.71322
-66.1899
-66.15911
-66.71322
-67.42125
-67.75987
-67.267334
-65.635796
-62.711327
-58.863354
-54.338135
-49.412727
-44.24105
-38.85389
-33.43594
-28.295046
-23.831396
-20.537529
-18.90599
-18.99834
-20.44518
-22.507692
-24.878046
-27.617802
-30.788532
-34.205536
-37.560966
-41.008755
-44.73359
-48.76627
-52.952866
-56.831623
-59.817654
-61.510757
-61.84938
-60.95665
-59.109623
-56.739273
-54.399704
-52.429543
-50.982704
-49.628216
-47.81197
-45.503185
-43.163616
-41.131886
-39.315647
-37.037643
-33.897697
-30.172857
-26.54037
-23.492775
-21.214773
-19.521666
-18.536583
-18.536583
-19.675585
-21.707315
-24.200802
-26.663506
-28.879938
-30.880882
-32.69713
-34.51337
-36.268047
-37.74567
-38.79232
-39.500347
-40.116024
-41.039536
-42.36324
-43.933212
-45.59554
-47.442566
-49.505077
-51.69073
-53.999516
-56.55457
-59.479027
-62.372707
-64.52757
-65.51266
-65.42031
-64.681496
-63.419353
-61.60311
-59.23276
-56.55457
-53.599327
-50.305458
-46.488266
-42.147755
-37.4994
-32.78948
-28.264263
-24.231585
-20.814585
-17.95169
-15.458204
-13.395691
-12.133555
-12.071987
-13.580393
-16.566422
-20.7838
-25.739992
-30.850101
-35.590805
-39.746616
-43.379105
-46.58062
-49.443512
-52.18327
-55.13851
-58.27846
-61.141354
-63.08073
-63.696407
-62.988377
-61.11057
-58.37081
-55.015377
-51.19819
-47.011593
-42.578728
-38.176643
-33.990047
-30.01894
-26.201748
-22.661612
-19.737152
-17.643854
-16.566422
-16.504852
-17.3668
-18.90599
-20.599098
-21.799665
-22.169071
-21.799665
-21.122421
-20.62988
-20.475962
-20.568314
-20.599098
-20.537529
-20.352829
-19.983421
-19.460096
-18.844423
-18.444231
-18.567368
-19.521666
-21.122421
-22.8771
-24.139235
-24.477858
-24.10845
-23.708261
-24.077665
-25.616856
-28.017992
-30.573048
-32.29694
-32.727913
-32.112236
-30.634613
-28.295046
-24.847261
-20.414396
-15.488987
-10.902204
-7.639121
-6.253851
-6.838743
-8.808906
-11.702581
-15.150368
-19.213827
-23.86218
-29.003075
-34.32867
-39.43878
-43.717728
-46.549835
-47.473347
-46.549835
-44.24105
-41.28581
-38.115074
-35.036694
-32.29694
-30.172857
-28.81837
-28.141127
-27.802505
-27.617802
-27.494669
-27.156046
-26.078613
-23.954533
-20.999287
-17.85934
-15.18115
-13.426475
-12.872366
-13.826664
-16.38172
-20.506746
-25.770775
-31.558128
-37.160778
-41.839916
-44.918293
-46.026512
-45.22613
-42.794212
-39.007805
-34.267105
-29.156992
-24.416288
-20.537529
-17.551502
-15.273502
-13.395691
-11.517879
-9.424581
-7.2697163
-5.2379856
-3.483309
-2.0980387
-1.2976599
-1.5439303
-3.1754715
-6.161499
-9.793986
-13.272555
-16.043097
-17.95169
-19.275394
-20.260477
-21.18399
-22.015152
-22.723179
-23.461992
-24.385506
-25.524506
-26.909777
-28.510534
-30.326777
-32.14302
-33.58986
-34.32867
-34.297886
-33.58986
-32.512424
-31.373428
-30.51148
-30.080507
-29.988155
-29.926588
-29.618748
-29.187777
-28.941505
-29.003075
-29.249344
-29.618748
-30.295992
-31.650482
-33.77456
-36.3604
-38.761536
-40.362293
-40.97797
-40.731697
-39.93132
-38.669186
-36.668236
-33.74378
-30.01894
-25.924694
-21.645746
-17.45915
-14.011366
-11.61023
-10.440446
-10.779068
-12.933934
-16.905043
-22.199856
-28.017992
-33.37437
-37.43783
-39.715836
-40.208374
-39.500347
-38.39213
-37.53018
-37.099213
-37.191563
-37.622536
-38.022724
-37.96116
-37.191563
-35.86786
-34.39024
-33.09732
-31.835186
-30.080507
-27.463884
-24.170017
-20.876152
-18.259531
-16.935825
-16.87426
-17.828558
-19.521666
-21.368694
-23.954533
-27.032911
-28.295046
-27.648586
-27.27918
-27.494669
-27.525452
-27.494669
-28.387398
-30.51148
-33.03575
-35.683155
-39.161724
-43.56381
-48.427647
-52.891296
-56.215946
-58.155323
-57.970623
-55.754192
-52.92208
-49.75135
-45.503185
-40.516212
-36.237267
-33.52829
-32.266155
-32.29694
-33.83613
-36.483532
-39.19251
-40.700916
-39.746616
-36.82216
-34.143967
-33.09732
-33.37437
-34.0824
-33.990047
-32.573994
-29.95737
-25.278234
-17.582287
-9.301446
-5.9460125
-9.609284
-16.843475
-23.923748
-28.602882
-30.850101
-32.235374
-33.40516
-34.4518
-35.80629
-36.82216
-36.85294
-35.590805
-32.974182
-29.403263
-25.893911
-23.769829
-23.800613
-25.185883
-27.063696
-29.403263
-31.989101
-34.39024
-36.329617
-37.037643
-36.237267
-34.4518
-32.327724
-30.142073
-27.648586
-24.939613
-22.661612
-20.876152
-19.121475
-17.089745
-14.68861
-12.195122
-9.917122
-8.4395
-8.070094
-8.624203
-10.194176
-13.518826
-18.41345
-23.338856
-27.002129
-29.310911
-31.15794
-33.28202
-35.621586
-37.74567
-39.161724
-39.7774
-39.43878
-37.776455
-34.698074
-30.942451
-27.525452
-25.062748
-23.492775
-22.292208
-21.399477
-20.906937
-20.383612
-19.090693
-17.243666
-15.642908
-15.119583
-15.950745
-17.766989
-19.891071
-21.645746
-23.000233
-24.231585
-25.64764
-27.217613
-28.81837
-30.172857
-30.850101
-30.295992
-28.418182
-25.893911
-23.492775
-21.67653
-20.537529
-19.6448
-18.536583
-17.182096
-15.981529
-15.150368
-14.380772
-13.057069
-11.11769
-9.17831
-7.916175
-7.392851
-7.3312836
-7.731473
-9.055176
-11.61023
-14.965664
-18.321098
-21.18399
-23.831396
-26.663506
-29.341696
-31.09637
-31.588913
-31.25029
-30.603832
-29.895803
-29.095427
-28.048777
-26.725073
-25.09353
-23.0618
-20.352829
-16.843475
-12.810799
-8.747337
-5.0840664
-2.0672548
0.33388096
2.0885572
2.858152
2.4579625
0.9803406
-1.1129572
-3.2062552
-5.022499
-6.2230673
-6.6540403
-6.407769
-5.7920933
-5.545823
-6.1922827
-7.823824
-10.132608
-12.687664
-15.273502
-17.705421
-19.891071
-21.522612
-22.415342
-22.723179
-22.507692
-21.83045
-20.383612
-18.074827
-15.119583
-11.918069
-8.901257
-6.0999317
-3.5140932
-1.2360923
0.54936755
1.9346383
3.0428548
3.9971523
4.7359633
5.1053686
5.0438013
4.551261
3.7200983
2.6426654
1.4728813
0.36466473
-0.58963287
-1.3900115
-2.19039
-3.2370389
-4.776229
-6.838743
-9.363014
-11.887285
-14.011366
-15.488987
-16.38172
-16.87426
-16.997395
-16.689556
-15.889177
-14.780961
-13.580393
-12.410609
-11.425529
-10.686716
-10.071041
-9.455365
-8.901257
-8.377932
-7.9469585
-7.6083374
-7.3620663
-7.2389317
-7.6083374
-8.68577
-10.440446
-12.564528
-14.657826
-16.166231
-16.751123
-16.2278
-14.750177
-12.810799
-10.963771
-9.670851
-9.024392
-8.808906
-8.747337
-8.624203
-8.347149
-7.7930403
-6.7156076
-4.8070126
-2.0364711
1.3805299
5.0438013
8.522369
11.508398
13.786398
15.387156
16.218319
16.341454
15.9104805
15.17167
14.432858
13.817183
13.139939
12.124074
10.584885
8.645505
6.5214233
4.2434225
1.965422
-0.31257868
-2.5290117
-4.437607
-5.822878
-6.6232567
-6.9003105
-6.9003105
-6.777175
-6.684824
-6.9003105
-7.54677
-8.501067
-9.455365
-10.163392
-10.440446
-10.317311
-9.886338
-8.993608
-7.4236345
-5.299553
-2.9907687
-0.6819842
1.5344489
3.5969632
5.166937
5.9980993
5.936531
5.1977205
4.1202874
2.7965846
1.2881786
-0.004740715
-0.86668706
-1.3592277
-1.9441197
-2.9292014
-4.314472
-5.7920933
-7.1773643
-8.254797
-8.962824
-9.239879
-9.209094
-9.024392
-8.808906
-8.4702835
-7.8546085
-6.592472
-4.499174
-1.6670654
1.4420975
4.1510715
5.9980993
6.9523964
7.352586
7.4449377
7.3833694
7.1986666
6.9523964
6.7676935
6.6137743
6.3982887
5.936531
5.1053686
3.874017
2.5195303
1.4113138
0.7648541
0.6417189
0.91877306
1.1034758
0.5801513
-0.71276796
-1.9441197
-2.19039
-1.020606
1.3497461
4.274206
7.1063156
9.476667
11.231343
12.277992
12.524263
11.939371
10.584885
8.707073
6.6137743
4.489693
2.242476
-0.25101113
-2.9907687
-5.638175
-7.7006884
-8.901257
-9.486149
-9.701635
-9.578501
-9.239879
-8.68577
-8.100879
-7.639121
-7.3620663
-7.208148
-6.9003105
-6.069148
-4.529958
-2.3135252
0.1491782
2.2116923
3.3506927
3.6893144
3.874017
4.551261
6.0596666
8.214532
10.5541
12.585831
13.786398
13.786398
12.493479
10.092343
7.0447483
3.9355845
1.3189623
-0.71276796
-2.4058766
-4.2836876
-6.6540403
-9.085959
-11.11769
-12.656879
-13.919015
-15.150368
-16.258583
-16.997395
-17.428366
-17.890125
-18.567368
-19.367746
-20.044989
-20.29126
-19.891071
-18.721287
-16.689556
-13.826664
-10.286528
-6.530905
-3.360174
-1.2053087
0.0876106
1.226611
2.5810978
4.1510715
5.505558
6.213585
5.84418
4.274206
1.5344489
-2.1288223
-6.3154182
-10.7175
-14.9964485
-18.752071
-21.707315
-23.739044
-25.216667
-26.509586
-27.864073
-28.97229
-29.557182
-29.557182
-29.341696
-29.249344
-29.280127
-29.003075
-28.233479
-27.156046
-26.232533
-25.370586
-24.170017
-22.353775
-20.13734
-18.074827
-16.566422
-15.73526
-15.18115
-14.596258
-13.765096
-12.687664
-11.487095
-10.594365
-10.286528
-10.563581
-11.179257
-11.856501
-12.25669
-12.0412035
-11.148474
-9.763203
-8.254797
-7.115796
-6.530905
-6.6232567
-7.3620663
-8.593419
-10.132608
-11.918069
-13.795879
-15.519772
-16.87426
-17.920908
-19.059908
-20.599098
-22.230639
-23.461992
-23.923748
-23.769829
-23.338856
-22.846315
-22.261423
-21.522612
-20.62988
-19.614016
-18.628935
-17.61307
-16.2278
-14.288421
-12.102772
-10.440446
-9.578501
-9.301446
-9.209094
-9.116744
-8.839689
-8.19323
-7.115796
-5.884445
-4.8070126
-3.9142826
-3.2678225
-3.08312
-3.575661
-4.406823
-5.114851
-5.391904
-5.361121
-5.207202
-4.9917154
-4.86858
-5.1764183
-6.438554
-8.716554
-11.61023
-14.44234
-16.689556
-18.444231
-19.891071
-21.245558
-22.538477
-23.554342
-24.016098
-23.708261
-22.600044
-20.722233
-18.10561
-14.9964485
-11.76415
-8.778122
-6.346202
-4.4683905
-2.8368497
-1.1437411
0.6725027
2.4579625
4.0587196
5.3824234
6.4290724
7.0447483
7.1370993
6.798478
6.3367205
5.782613
5.1361527
4.181855
2.8273683
1.1342596
-0.7743356
-2.682931
-4.591526
-6.407769
-8.224013
-10.040257
-11.825717
-13.457258
-14.873312
-16.166231
-17.489935
-18.782854
-19.767937
-20.044989
-19.521666
-18.382666
-17.058962
-15.673691
-14.319204
-12.872366
-11.36396
-10.040257
-9.239879
-8.93204
-8.993608
-9.147527
-9.209094
-9.116744
-8.901257
-8.501067
-7.8546085
-6.9003105
-5.6997423
-4.499174
-3.5140932
-2.8676336
-2.4982278
-2.221174
-2.0980387
-2.221174
-2.806066
-3.8219311
-5.1456337
-6.7156076
-8.4395
-10.224959
-11.733365
-12.841582
-13.457258
-13.488042
-12.872366
-11.794933
-10.502014
-9.363014
-8.593419
-8.254797
-8.19323
-8.19323
-7.977743
-7.4236345
-6.6232567
-5.8536615
-5.207202
-4.776229
-4.406823
-4.0066338
-3.4217417
-2.652147
-1.7286332
-0.7743356
-0.18944347
-0.25101113
-1.0821736
-2.5905793
-4.406823
-6.161499
-7.6699047
-8.839689
-9.609284
-10.009473
-10.101825
-9.886338
-9.393797
-8.501067
-7.2697163
-5.8536615
-4.529958
-3.2678225
-2.1288223
-1.2668762
-0.83590317
-0.86668706
-1.2976599
-1.913336
-2.4674442
-2.682931
-2.621363
-2.5597954
-2.9292014
-3.7603633
-4.8993635
-6.253851
-7.7006884
-9.209094
-10.7175
-11.918069
-12.687664
-12.841582
-12.349042
-11.302393
-9.640068
-7.5159864
-5.1456337
-2.806066
-0.7743356
0.8264216
1.811503
2.2732599
2.3040438
2.2732599
2.2116923
2.0885572
1.9038544
1.8422868
1.9038544
1.9038544
1.7191517
1.1342596
0.24152958
-0.9282546
-2.344309
-3.9758503
-5.6997423
-7.3620663
-8.93204
-10.532798
-12.102772
-13.488042
-14.503906
-14.965664
-14.904097
-14.411556
-13.734312
-13.149421
-12.90315
-12.933934
-13.241771
-13.765096
-14.503906
-15.33507
-16.043097
-16.443285
-16.566422
-16.689556
-17.028177
-17.397585
-17.551502
-17.336018
-16.72034
-15.858395
-14.842528
-13.919015
-13.395691
-13.303339
-13.734312
-14.503906
-15.488987
-16.47407
-17.212881
-17.551502
-17.551502
-17.336018
-17.028177
-16.627989
-16.258583
-16.073881
-16.012312
-15.950745
-15.581339
-14.719394
-13.549609
-12.349042
-11.333177
-10.563581
-10.040257
-9.763203
-9.701635
-9.793986
-9.947906
-10.071041
-10.163392
-10.224959
-10.440446
-10.87142
-11.579447
-12.379826
-12.933934
-12.933934
-12.25669
-11.086906
-9.947906
-9.085959
-8.624203
-8.377932
-8.19323
-8.008527
-7.7006884
-7.3005
-6.684824
-5.884445
-4.8993635
-3.9142826
-3.1446874
-2.5905793
-2.1596062
-1.6362817
-0.83590317
0.1491782
0.9495568
1.3189623
1.1034758
0.39544857
-0.5588491
-1.6978493
-2.8368497
-3.7603633
-4.3760395
-4.5607424
-4.2221203
-3.4217417
-2.344309
-1.2668762
-0.49728143
0.05682683
0.61093515
1.3805299
2.3656113
3.4122603
4.212639
4.6128283
4.6128283
4.458909
4.366558
4.366558
4.551261
4.828315
5.351639
6.1520176
7.1986666
8.276099
9.138045
9.661371
9.907641
10.06156
10.06156
9.784506
8.984127
7.4757204
5.259288
2.4887464
-0.5588491
-3.4217417
-5.7613106
-7.454418
-8.4395
-8.839689
-8.870473
-8.68577
-8.531851
-8.531851
-8.68577
-8.778122
-8.654986
-8.285581
-7.7006884
-7.0542297
-6.438554
-5.884445
-5.361121
-4.7146616
-4.0066338
-3.360174
-3.1754715
-3.6064441
-4.7146616
-6.530905
-8.93204
-11.641015
-14.411556
-16.96661
-19.15226
-20.722233
-21.614964
-21.984367
-22.138287
-22.261423
-22.230639
-22.015152
-21.522612
-20.722233
-19.552448
-18.013258
-16.166231
-14.165285
-12.25669
-10.563581
-9.116744
-7.885391
-6.684824
-5.5150394
-4.314472
-3.1754715
-2.2827415
-1.913336
-2.2827415
-3.483309
-5.3303366
-7.54677
-9.886338
-12.164339
-14.226852
-15.889177
-17.212881
-18.321098
-19.275394
-19.860287
-19.767937
-18.90599
-17.3668
-15.365854
-13.026285
-10.563581
-8.224013
-6.2230673
-4.6530933
-3.5448768
-2.8368497
-2.4982278
-2.4058766
-2.3750927
-2.2827415
-2.1596062
-2.0364711
-2.0672548
-2.2519577
-2.4674442
-2.652147
-2.5905793
-2.2519577
-1.759417
-1.3592277
-1.328444
-1.8825521
-3.1139038
-4.9917154
-7.392851
-10.071041
-12.687664
-14.904097
-16.504852
-17.489935
-18.044043
-18.290314
-18.228746
-17.85934
-16.997395
-15.581339
-13.734312
-11.733365
-9.947906
-8.531851
-7.5775537
-6.931094
-6.3769865
-5.6997423
-4.930147
-4.252904
-3.9142826
-4.0989857
-4.960932
-6.3154182
-7.823824
-9.147527
-10.101825
-10.686716
-10.779068
-10.47123
-9.732419
-8.870473
-8.131661
-7.731473
-7.6699047
-7.731473
-7.7622566
-7.6699047
-7.3620663
-6.9003105
-6.3154182
-5.638175
-4.8993635
-4.0374174
-3.08312
-2.0672548
-1.1129572
-0.31257868
0.39544857
1.0419083
1.6268003
1.9038544
1.5652328
0.42623234
-1.6054978
-4.4683905
-7.885391
-11.487095
-14.842528
-17.551502
-19.490881
-20.753017
-21.33791
-21.276342
-20.44518
-18.90599
-16.597204
-13.580393
-9.917122
-5.884445
-2.0056872
1.2573948
3.6277468
5.1053686
5.936531
6.2443695
6.213585
5.8749638
5.320855
4.6743956
4.0587196
3.6277468
3.3199089
3.1044223
2.7965846
2.3963952
1.811503
0.8572055
-0.71276796
-2.959985
-5.6689587
-8.562635
-11.456311
-14.19607
-16.597204
-18.41345
-19.429316
-19.490881
-18.628935
-16.87426
-14.44234
-11.61023
-8.716554
-5.976797
-3.4217417
-1.1129572
0.8572055
2.3348274
3.2275577
3.5353956
3.1352062
1.8730706
-0.09709203
-2.4366603
-4.776229
-6.838743
-8.531851
-9.609284
-9.886338
-9.270662
-7.885391
-5.915229
-3.575661
-1.0513897
1.4728813
3.7816658
5.59791
6.706126
6.98318
6.552207
5.5363426
4.0587196
2.2116923
0.24152958
-1.6054978
-3.08312
-4.160553
-4.86858
-5.3303366
-5.545823
-5.545823
-5.299553
-5.022499
-4.86858
-5.022499
-5.5766077
-6.6232567
-7.977743
-9.270662
-10.224959
-10.748284
-10.87142
-10.532798
-9.824771
-8.839689
-7.731473
-6.5616884
-5.299553
-3.9758503
-2.652147
-1.3592277
-0.18944347
0.7340703
1.1650434
0.8264216
-0.25101113
-1.8209846
-3.575661
-5.2687693
-6.9003105
-8.531851
-10.194176
-11.702581
-12.964717
-13.795879
-14.103718
-13.795879
-12.841582
-11.333177
-9.547716
-7.8546085
-6.438554
-5.391904
-4.7146616
-4.437607
-4.6223097
-5.2687693
-6.253851
-7.392851
-8.377932
-8.839689
-8.562635
-7.5159864
-5.8536615
-3.7911475
-1.4515791
1.0111244
3.2891252
5.1977205
6.6137743
7.3833694
7.506505
7.0447483
6.028883
4.6743956
3.0736384
1.4113138
-0.06630826
-1.1437411
-1.5747142
-1.4515791
-1.0513897
-0.6819842
-0.49728143
-0.4049301
-0.18944347
0.118394494
0.48779994
0.8879893
1.2573948
1.4420975
1.3189623
0.7648541
-0.34336257
-1.9441197
-3.8527153
-5.6997423
-7.1465797
-8.008527
-8.285581
-8.03931
-7.3620663
-6.1922827
-4.4683905
-2.221174
0.36466473
2.9197197
5.1361527
6.7676935
7.7219915
8.029829
7.783559
7.075532
6.028883
4.6743956
3.1352062
1.5652328
0.21074581
-0.86668706
-1.6054978
-2.0980387
-2.4674442
-2.806066
-3.2062552
-3.7295802
-4.406823
-5.2687693
-6.161499
-6.838743
-7.2389317
-7.454418
-7.54677
-7.54677
-7.454418
-7.2697163
-6.9003105
-6.1922827
-5.1456337
-4.0066338
-2.806066
-1.6670654
-0.58963287
0.42623234
1.3805299
2.2732599
3.0120711
3.4122603
3.3199089
2.7042332
1.5960165
0.05682683
-1.8825521
-4.0066338
-5.884445
-7.0542297
-7.392851
-6.961878
-6.161499
-5.2687693
-4.406823
-3.4525259
-2.344309
-1.0513897
0.36466473
1.8422868
3.16599
3.9355845
3.9355845
3.4122603
2.9812872
2.9197197
3.0428548
2.858152
2.2116923
1.3189623
0.42623234
-0.5280652
-1.7286332
-3.1139038
-3.9758503
-3.698796
-2.3135252
-0.37414634
1.4113138
2.6734493
3.5353956
4.1510715
4.3049903
3.7200983
2.3963952
0.7340703
-0.58963287
-1.2360923
-1.1129572
-0.37414634
0.79563785
2.3040438
4.212639
6.305937
8.060613
8.984127
9.014911
8.337667
7.260235
5.782613
3.5969632
0.7032865
-2.621363
-5.8536615
-8.4395
-10.224959
-11.210041
-11.240825
-10.163392
-8.162445
-5.6997423
-3.3293908
-1.2976599
0.42623234
2.1809087
4.089504
6.0904503
7.937478
9.261181
9.784506
9.445884
8.276099
6.644559
4.982234
3.6893144
3.0120711
2.7658007
2.7965846
3.2275577
4.212639
5.59791
7.0447483
8.091397
8.614721
8.799424
8.7686405
8.583938
8.029829
6.9216127
5.259288
3.1352062
0.7648541
-1.6978493
-4.160553
-6.407769
-8.131661
-9.147527
-9.393797
-9.147527
-8.68577
-8.224013
-7.823824
-7.5775537
-7.5159864
-7.639121
-7.5775537
-7.1773643
-6.592472
-6.069148
-5.8536615
-5.7920933
-5.730526
-5.5150394
-5.0532827
-4.437607
-3.698796
-2.9292014
-2.3135252
-2.1288223
-2.344309
-2.806066
-3.390958
-4.0066338
-4.683877
-5.4226885
-6.2230673
-7.1465797
-8.008527
-8.778122
-9.5169325
-10.255743
-10.87142
-11.025338
-10.532798
-9.424581
-7.916175
-6.161499
-4.3760395
-2.806066
-1.6362817
-0.98982215
-0.71276796
-0.71276796
-0.9282546
-1.3900115
-2.0056872
-2.7137146
-3.2678225
-3.6372283
-3.9758503
-4.406823
-4.9917154
-5.8536615
-6.961878
-8.19323
-9.33223
-10.194176
-10.594365
-10.62515
-10.317311
-9.701635
-8.962824
-8.224013
-7.6083374
-7.1773643
-7.0542297
-7.115796
-7.208148
-7.115796
-6.8079586
-6.2846346
-5.6997423
-5.114851
-4.8070126
-4.8993635
-5.4226885
-6.253851
-7.115796
-7.916175
-8.562635
-8.993608
-9.363014
-9.886338
-10.7175
-11.948852
-13.518826
-15.211935
-16.72034
-17.736206
-18.16718
-18.013258
-17.45915
-16.627989
-15.550556
-14.257636
-12.810799
-11.179257
-9.424581
-7.5159864
-5.545823
-3.668012
-2.19039
-1.2053087
-0.6819842
-0.58963287
-1.020606
-1.8517685
-2.8368497
-3.7295802
-4.4683905
-5.114851
-5.8536615
-6.592472
-7.208148
-7.639121
-8.070094
-8.624203
-9.239879
-9.855555
-10.348095
-10.62515
-10.686716
-10.502014
-10.071041
-9.363014
-8.285581
-6.7463913
-4.837796
-2.8676336
-1.1745248
-0.004740715
0.5185838
0.36466473
-0.31257868
-1.4823627
-3.0215523
-4.683877
-6.1922827
-7.454418
-8.501067
-9.393797
-10.101825
-10.502014
-10.62515
-10.440446
-9.855555
-8.901257
-7.731473
-6.592472
-5.6689587
-4.86858
-4.1297684
-3.2678225
-2.1596062
-0.89747095
0.33388096
1.1034758
1.226611
0.7648541
0.1491782
-0.37414634
-0.62041664
-0.62041664
-0.5588491
-0.4049301
-0.25101113
-0.22022724
-0.25101113
-0.18944347
0.026043057
0.39544857
0.9495568
1.5652328
2.0577734
2.119341
1.7499354
1.0419083
0.3030972
-0.22022724
-0.4357139
-0.46649766
-0.46649766
-0.49728143
-0.6512004
-0.9282546
-1.4515791
-2.2827415
-3.1446874
-3.9450662
-4.499174
-4.837796
-5.2379856
-5.884445
-6.7156076
-7.6083374
-8.285581
-8.501067
-8.19323
-7.392851
-6.2846346
-5.1764183
-4.2221203
-3.483309
-3.1754715
-3.2986066
-3.698796
-4.2221203
-4.8070126
-5.391904
-6.0383644
-6.777175
-7.639121
-8.531851
-9.17831
-9.455365
-9.270662
-8.68577
-7.823824
-6.931094
-6.2230673
-5.6073914
-4.960932
-4.160553
-3.2370389
-2.3135252
-1.4823627
-0.86668706
-0.46649766
-0.2817949
-0.2817949
-0.62041664
-1.2360923
-2.0672548
-3.0215523
-3.9758503
-4.837796
-5.5150394
-5.976797
-6.2846346
-6.4693375
-6.592472
-6.7156076
-6.7463913
-6.7463913
-6.777175
-6.838743
-6.9926615
-7.3312836
-7.885391
-8.4702835
-8.93204
-9.147527
-8.993608
-8.4395
-7.54677
-6.407769
-5.207202
-4.0989857
-3.2062552
-2.5905793
-2.1288223
-1.6362817
-1.020606
-0.4357139
-0.035524487
0.026043057
-0.31257868
-1.1437411
-2.3135252
-3.6064441
-4.776229
-5.6689587
-6.1307154
-6.1307154
-5.7613106
-5.1456337
-4.499174
-4.0989857
-3.9142826
-3.9142826
-3.9142826
-3.7603633
-3.360174
-2.8676336
-2.4366603
-2.221174
-2.2827415
-2.5290117
-2.8676336
-3.1139038
-3.08312
-2.682931
-2.0672548
-1.3592277
-0.74355173
-0.22022724
-0.004740715
-0.18944347
-0.89747095
-2.0672548
-3.5140932
-5.2687693
-7.3620663
-9.824771
-12.595312
-15.42742
-18.013258
-20.106558
-21.399477
-21.707315
-21.091639
-19.767937
-17.982475
-15.858395
-13.457258
-10.809852
-8.100879
-5.391904
-2.7444985
-0.1586597
2.3348274
4.705179
6.798478
8.430018
9.507451
10.030776
10.092343
9.876858
9.538236
9.199614
8.830208
8.306884
7.598856
6.706126
5.690261
4.705179
3.6277468
2.3963952
1.0111244
-0.62041664
-2.621363
-5.1764183
-8.131661
-11.210041
-13.857448
-15.766043
-16.751123
-16.781908
-15.796827
-13.9498
-11.456311
-8.4395
-4.930147
-1.0821736
2.7965846
6.182802
8.645505
10.06156
10.5541
10.123128
8.984127
7.5372887
6.4290724
6.028883
6.305937
6.890829
7.4449377
7.691208
7.260235
5.8749638
3.5353956
0.5801513
-2.4982278
-5.361121
-7.731473
-9.5169325
-10.840636
-11.825717
-12.718447
-13.672745
-14.68861
-15.519772
-15.981529
-15.91996
-15.33507
-14.134501
-12.287474
-9.855555
-6.961878
-3.668012
-0.004740715
3.7816658
7.4449377
10.615668
12.924453
14.063453
13.817183
12.124074
9.261181
5.59791
1.6575841
-2.2519577
-5.7613106
-8.747337
-10.963771
-12.379826
-12.964717
-12.810799
-12.164339
-11.210041
-10.317311
-9.793986
-9.732419
-10.009473
-10.348095
-10.655933
-10.840636
-10.840636
-10.47123
-9.547716
-7.977743
-5.884445
-3.483309
-0.9590385
1.5960165
4.0587196
6.2443695
8.245316
10.153912
12.031722
13.694048
15.017751
15.972048
16.526155
16.495373
15.66421
14.032669
11.693101
8.799424
5.5363426
1.9346383
-1.8517685
-5.6073914
-8.962824
-11.61023
-13.549609
-14.811745
-15.550556
-15.981529
-16.166231
-16.135448
-15.73526
-14.873312
-13.334123
-11.148474
-8.377932
-5.2687693
-2.1596062
0.6725027
3.1044223
5.0438013
6.6137743
8.152965
9.784506
11.354479
12.493479
12.8628845
12.216426
10.584885
8.276099
5.659477
3.1044223
0.9803406
-0.5588491
-1.759417
-2.959985
-4.499174
-6.407769
-8.316365
-9.917122
-11.086906
-11.702581
-11.702581
-10.9945545
-9.640068
-7.823824
-5.7920933
-3.6372283
-1.4823627
0.7032865
2.9812872
5.2900715
7.6604233
9.846073
11.693101
12.986021
13.724832
14.063453
14.063453
13.724832
12.893669
11.416047
9.322749
6.6753426
3.750882
0.8572055
-1.913336
-4.5607424
-7.023445
-9.116744
-10.87142
-12.379826
-13.765096
-14.934879
-15.73526
-16.012312
-15.550556
-14.226852
-12.071987
-9.17831
-5.822878
-2.4058766
0.7032865
3.3814764
5.5671253
7.352586
8.707073
9.599803
9.999992
9.938424
9.507451
8.830208
8.122181
7.4449377
6.798478
6.0904503
5.1977205
3.9355845
2.2732599
0.21074581
-2.19039
-4.86858
-7.6699047
-10.409662
-12.872366
-14.934879
-16.504852
-17.736206
-18.782854
-19.675585
-20.229692
-20.322044
-19.706367
-18.382666
-16.2278
-13.334123
-9.947906
-6.3769865
-2.9907687
-0.004740715
2.3040438
3.7816658
4.5820446
4.95145
5.0130177
4.7359633
4.1510715
3.4122603
2.7042332
2.1809087
1.7807193
1.2881786
0.6417189
-0.31257868
-1.5747142
-3.08312
-4.7146616
-6.3154182
-7.639121
-8.4702835
-8.531851
-7.7006884
-6.1922827
-4.1913366
-1.9441197
0.48779994
3.0736384
5.751828
8.491586
11.262128
13.817183
15.848912
16.926346
16.926346
15.941264
14.217372
12.09329
9.692154
7.0447483
4.3049903
1.5036651
-1.2360923
-3.9142826
-6.3769865
-8.4702835
-9.947906
-10.563581
-10.163392
-8.778122
-6.7156076
-4.406823
-2.3135252
-0.5588491
0.9803406
2.5195303
4.3049903
6.3982887
8.645505
10.95429
13.170723
15.17167
16.895561
18.219265
19.111996
19.727673
20.127861
20.189428
19.727673
18.711807
17.018698
14.802263
12.216426
9.476667
6.829261
4.2434225
1.5344489
-1.4515791
-4.683877
-7.7930403
-10.348095
-12.25669
-13.672745
-14.719394
-15.42742
-15.673691
-15.33507
-14.380772
-12.74923
-10.255743
-6.931094
-3.0215523
0.9495568
4.4281254
7.167883
9.291965
11.231343
13.139939
15.017751
16.741642
18.09613
18.958076
19.358265
19.419832
19.573751
20.03551
20.589617
20.37413
18.650238
15.41794
11.385263
7.4449377
4.089504
1.5344489
-0.34336257
-1.8517685
-3.3293908
-4.930147
-6.592472
-8.100879
-9.270662
-9.732419
-9.116744
-7.3005
-4.6530933
-1.8517685
0.39544857
2.0577734
3.3199089
4.366558
5.166937
5.690261
6.0596666
6.3982887
6.5214233
6.0904503
5.0130177
3.5046115
2.0269895
0.8264216
-0.18944347
-1.2976599
-2.4058766
-3.5448768
-4.7146616
-5.915229
-7.1773643
-8.316365
-9.209094
-9.763203
-9.855555
-9.670851
-9.301446
-8.901257
-8.531851
-8.162445
-7.6699047
-6.838743
-5.4226885
-3.4217417
-1.2360923
0.79563785
2.3040438
3.2891252
3.904801
4.3049903
4.489693
4.4281254
3.874017
2.550314
0.24152958
-2.682931
-5.2687693
-6.869526
-7.6699047
-8.19323
-8.778122
-9.609284
-10.809852
-12.318257
-13.795879
-14.627042
-14.257636
-12.933934
-11.11769
-9.239879
-7.485202
-5.9460125
-4.776229
-3.9142826
-2.8984172
-1.328444
0.79563785
3.3199089
6.028883
8.737856
11.108209
12.555047
12.708966
11.877804
10.584885
9.16883
7.598856
5.8133955
3.9971523
2.119341
-0.06630826
-2.682931
-5.5150394
-8.19323
-10.47123
-12.133555
-13.149421
-13.672745
-13.919015
-14.011366
-13.9498
-13.488042
-12.441393
-10.779068
-8.747337
-6.6540403
-4.6530933
-2.9292014
-1.5747142
-0.5588491
0.5185838
2.119341
4.2434225
6.459856
8.183748
9.045694
8.984127
8.122181
6.6753426
4.8590984
2.9505033
1.0111244
-1.0513897
-3.3293908
-5.545823
-7.485202
-9.239879
-10.902204
-12.564528
-14.04215
-15.0887985
-15.42742
-14.965664
-13.795879
-12.164339
-10.409662
-8.778122
-7.208148
-5.484256
-3.483309
-1.3592277
0.7648541
2.7042332
4.366558
5.505558
6.028883
6.182802
6.3982887
6.6137743
6.5829906
5.9673147
4.7359633
3.1967738
1.6883678
0.3030972
-0.83590317
-1.6362817
-2.1288223
-2.5905793
-3.2986066
-4.252904
-5.207202
-5.7613106
-5.6689587
-4.86858
-3.6372283
-2.3750927
-1.2668762
-0.22022724
0.8572055
1.9346383
3.0120711
4.089504
5.1053686
5.936531
6.275153
5.9673147
5.1361527
3.9971523
2.7350168
1.4420975
0.026043057
-1.4515791
-2.9292014
-4.437607
-6.0383644
-7.7622566
-9.455365
-10.902204
-11.918069
-12.441393
-12.349042
-11.641015
-10.502014
-9.239879
-8.285581
-7.8546085
-7.823824
-7.916175
-7.8546085
-7.485202
-6.838743
-5.9460125
-4.960932
-3.7911475
-2.4982278
-1.1437411
-0.004740715
0.8264216
1.5652328
2.5195303
3.6277468
4.551261
5.0130177
4.889882
4.458909
3.874017
3.2891252
2.5810978
1.6575841
0.5801513
-0.49728143
-1.6362817
-2.806066
-3.9142826
-4.8070126
-5.5766077
-6.3769865
-7.115796
-7.639121
-7.7622566
-7.392851
-6.6540403
-5.545823
-4.2221203
-2.7444985
-1.2053087
0.24152958
1.4420975
2.3656113
3.0736384
3.5353956
3.750882
3.750882
3.750882
3.8432333
3.9971523
4.1202874
4.1510715
4.089504
3.874017
3.3199089
2.2732599
0.7648541
-1.0513897
-2.959985
-4.86858
-6.7463913
-8.501067
-10.071041
-11.36396
-12.441393
-13.272555
-13.857448
-14.103718
-14.011366
-13.580393
-12.810799
-11.61023
-10.163392
-8.716554
-7.392851
-6.161499
-4.930147
-3.698796
-2.4982278
-1.3900115
-0.62041664
-0.34336257
-0.5280652
-0.9282546
-1.2976599
-1.3900115
-1.2360923
-0.86668706
-0.31257868
0.33388096
0.8879893
1.2881786
1.4420975
1.4420975
1.3497461
1.1342596
0.6417189
-0.09709203
-0.9282546
-1.6670654
-2.1596062
-2.19039
-1.7286332
-0.71276796
0.7032865
2.242476
3.5969632
4.551261
5.1053686
5.320855
5.320855
5.1053686
4.6743956
4.212639
3.7200983
3.1352062
2.2732599
1.3189623
0.61093515
0.27231336
0.3030972
0.5185838
0.7648541
0.9803406
1.1034758
1.0419083
0.79563785
0.4570161
0.0876106
-0.22022724
-0.49728143
-0.6819842
-0.9282546
-1.1437411
-1.3592277
-1.5131466
-1.6362817
-1.7286332
-1.790201
-1.759417
-1.5439303
-1.2053087
-0.9282546
-0.7743356
-0.74355173
-0.86668706
-1.1437411
-1.6670654
-2.3750927
-3.1139038
-3.8219311
-4.499174
-4.9917154
-5.2379856
-5.207202
-5.022499
-4.7146616
-4.437607
-4.2836876
-4.252904
-4.314472
-4.499174
-4.776229
-5.114851
-5.3303366
-5.2687693
-4.7454453
-3.7603633
-2.4058766
-0.89747095
0.48779994
1.5344489
2.0577734
2.1809087
2.1809087
2.3348274
2.7350168
3.1044223
3.2275577
2.9197197
2.2116923
1.0419083
-0.4357139
-2.0364711
-3.390958
-4.2221203
-4.5607424
-4.4683905
-4.160553
-3.8219311
-3.698796
-3.8219311
-4.068201
-4.160553
-3.9450662
-3.575661
-3.2678225
-2.8368497
-2.19039
-1.1437411
0.21074581
1.811503
3.443044
4.889882
5.9980993
6.73691
7.167883
7.2910185
6.98318
6.2443695
5.166937
3.8124495
2.2732599
0.5185838
-1.2976599
-2.8984172
-4.0066338
-4.529958
-4.529958
-4.314472
-4.0989857
-3.9142826
-3.7603633
-3.6372283
-3.483309
-3.1754715
-2.652147
-1.913336
-0.9590385
0.118394494
1.1958271
2.0885572
2.7350168
3.1044223
3.1967738
3.0120711
2.6426654
2.242476
1.9038544
1.5960165
1.3497461
1.226611
1.2573948
1.3497461
1.4728813
1.5344489
1.3805299
0.91877306
0.17996204
-0.71276796
-1.6978493
-2.5597954
-3.2986066
-3.9450662
-4.406823
-4.683877
-4.6530933
-4.314472
-3.575661
-2.344309
-0.46649766
1.811503
4.0587196
5.782613
6.829261
7.22945
7.167883
6.9523964
6.6137743
6.0596666
5.074585
3.750882
2.242476
0.8264216
-0.2817949
-0.9282546
-1.0821736
-0.71276796
0.0876106
1.1034758
1.9346383
2.4579625
2.5810978
2.4271789
2.1501248
1.811503
1.4420975
0.9803406
0.5185838
0.05682683
-0.4049301
-0.8051194
-0.9282546
-0.49728143
0.5185838
2.0269895
3.6585307
5.228504
6.4290724
7.0139637
7.0139637
6.6753426
6.305937
5.9673147
5.59791
5.166937
4.5820446
3.9355845
3.3199089
2.8889358
2.7965846
3.1044223
3.6893144
4.274206
4.6743956
4.6128283
3.9355845
2.7350168
1.2881786
-0.09709203
-1.2976599
-2.2519577
-3.0215523
-3.6064441
-3.9758503
-4.0374174
-3.575661
-2.5905793
-1.3592277
-0.25101113
0.39544857
0.5185838
0.05682683
-0.9282546
-2.2519577
-3.6372283
-4.8993635
-5.915229
-6.6232567
-6.9926615
-7.0542297
-6.838743
-6.2846346
-5.4226885
-4.2221203
-2.806066
-1.2668762
0.27231336
1.6575841
2.7350168
3.3506927
3.4738278
3.1967738
2.7350168
2.2116923
1.811503
1.6268003
1.6575841
1.7191517
1.5960165
1.1650434
0.54936755
-0.035524487
-0.37414634
-0.37414634
-0.09709203
0.17996204
0.21074581
-0.12787592
-0.89747095
-2.0056872
-3.2370389
-4.345256
-5.0840664
-5.453472
-5.391904
-5.0532827
-4.4683905
-3.7603633
-2.959985
-2.0980387
-1.1129572
0.026043057
1.3805299
2.7965846
4.0587196
4.8590984
4.982234
4.4281254
3.4122603
2.2732599
1.1342596
-0.004740715
-1.0821736
-2.0672548
-2.8368497
-3.3293908
-3.483309
-3.2986066
-2.8368497
-2.2827415
-1.8825521
-1.6670654
-1.6670654
-1.790201
-1.9749036
-2.2519577
-2.621363
-3.1139038
-3.7603633
-4.345256
-4.776229
-5.022499
-5.0532827
-4.930147
-4.7146616
-4.314472
-3.7911475
-3.1446874
-2.4058766
-1.5747142
-0.86668706
-0.37414634
-0.035524487
0.1491782
0.3030972
0.39544857
0.33388096
0.0876106
-0.31257868
-0.74355173
-1.2053087
-1.6362817
-2.0672548
-2.4674442
-2.7752821
-2.959985
-2.9292014
-2.8676336
-3.0215523
-3.7911475
-5.1764183
-6.777175
-8.008527
-8.68577
-8.993608
-9.085959
-9.024392
-8.870473
-8.68577
-8.377932
-7.823824
-6.931094
-5.730526
-4.437607
-3.4525259
-2.8984172
-2.7137146
-2.682931
-2.621363
-2.4982278
-2.3750927
-2.3750927
-2.5597954
-2.9292014
-3.4217417
-3.8527153
-3.8527153
-3.4525259
-2.959985
-2.5597954
-2.3135252
-2.1596062
-2.0672548
-1.913336
-1.5131466
-1.0821736
-0.8051194
-0.89747095
-1.2053087
-1.5439303
-1.7286332
-1.759417
-1.8517685
-1.9441197
-1.9441197
-1.6054978
-0.98982215
-0.31257868
0.17996204
0.42623234
0.6417189
1.0419083
1.5960165
2.2116923
2.6426654
2.858152
2.7042332
2.3348274
1.811503
1.072692
0.05682683
-1.1745248
-2.4058766
-3.2678225
-3.483309
-2.9907687
-2.0056872
-1.0513897
-0.37414634
0.026043057
0.27231336
0.39544857
0.36466473
0.39544857
1.0419083
2.6118817
4.3049903
5.074585
4.705179
3.6893144
2.5810978
2.0269895
2.550314
4.3973417
6.890829
8.399235
8.029829
6.459856
4.8590984
3.750882
2.858152
1.6883678
0.05682683
-1.6670654
-2.8984172
-3.4217417
-3.4525259
-3.3293908
-2.9907687
-2.5597954
-2.2827415
-2.5905793
-3.4217417
-4.1913366
-4.437607
-3.9758503
-3.2062552
-2.621363
-2.4058766
-2.344309
-2.344309
-2.2827415
-1.9441197
-1.2976599
-0.5280652
0.21074581
0.54936755
0.27231336
-0.2817949
-0.5280652
-0.49728143
-0.58963287
-0.9590385
-1.328444
-1.3900115
-1.4823627
-1.8517685
-2.2519577
-2.4674442
-2.9292014
-4.1913366
-5.7613106
-6.500121
-6.346202
-6.346202
-7.2697163
-8.808906
-10.224959
-11.11769
-11.36396
-11.210041
-10.502014
-8.808906
-5.7920933
-2.1288223
0.8572055
2.3040438
2.2732599
1.4113138
0.48779994
-0.06630826
-0.34336257
-0.58963287
-0.98982215
-1.6978493
-2.652147
-3.5140932
-3.8834984
-3.7911475
-3.5448768
-3.575661
-4.0989857
-5.0532827
-5.9460125
-6.438554
-6.592472
-6.592472
-6.684824
-6.9003105
-7.4236345
-8.254797
-8.993608
-9.024392
-8.19323
-6.931094
-5.8536615
-5.299553
-5.0840664
-4.9917154
-4.8070126
-4.2836876
-3.4217417
-2.19039
-0.7743356
0.48779994
1.0419083
0.7032865
-0.31257868
-1.6054978
-3.1139038
-4.960932
-7.023445
-9.055176
-10.779068
-12.0412035
-12.780014
-13.272555
-13.672745
-13.765096
-13.364907
-12.472177
-11.179257
-9.824771
-8.93204
-8.624203
-8.531851
-7.5775537
-5.299553
-2.344309
0.36466473
2.4887464
4.1202874
5.351639
6.213585
7.0139637
8.029829
9.014911
9.045694
7.9066944
6.644559
5.7210445
4.705179
3.0120711
1.0111244
-0.37414634
-0.49728143
0.7648541
2.8273683
4.828315
6.182802
6.459856
5.4747744
3.6893144
1.9962058
0.5801513
-0.7743356
-2.0980387
-3.6372283
-6.161499
-10.132608
-14.411556
-16.689556
-16.2278
-14.257636
-12.25669
-10.748284
-9.578501
-8.68577
-8.008527
-7.2697163
-6.0999317
-4.683877
-3.2370389
-1.7286332
-0.37414634
0.21074581
-0.06630826
-0.46649766
-0.34336257
-0.4049301
-1.9441197
-5.0840664
-8.593419
-11.271608
-12.718447
-12.780014
-11.11769
-7.7006884
-3.575661
0.1491782
2.9812872
5.505558
8.214532
11.077425
13.509344
14.740697
14.402075
12.739749
10.615668
8.645505
6.890829
5.1053686
2.9812872
0.48779994
-2.1288223
-4.437607
-6.530905
-8.993608
-11.76415
-13.980582
-14.780961
-14.011366
-12.102772
-9.363014
-6.0999317
-2.8368497
0.026043057
2.3040438
4.027936
5.4747744
7.167883
9.4151
11.754668
13.540128
14.340507
14.494427
14.432858
14.432858
14.340507
13.87875
13.047587
12.124074
11.939371
13.109156
14.925399
16.095182
16.433805
16.895561
17.757507
17.911427
16.433805
13.663263
10.738803
8.460802
6.2443695
3.1044223
-0.86668706
-4.930147
-8.839689
-12.687664
-16.566422
-20.13734
-23.338856
-26.663506
-30.542263
-34.51337
-37.40705
-38.176643
-36.45275
-32.727913
-27.740938
-21.984367
-15.981529
-10.47123
-5.6689587
-1.0821736
3.8432333
9.076478
13.755614
17.2034
19.265913
20.435698
21.112942
21.236078
20.497265
18.58867
15.541075
11.539182
7.260235
3.8432333
2.3040438
2.4579625
3.1044223
2.9197197
1.1650434
-2.0056872
-5.7920933
-9.486149
-12.410609
-14.134501
-14.349988
-13.149421
-11.517879
-10.286528
-9.363014
-8.162445
-6.4693375
-4.6530933
-3.1446874
-2.2827415
-2.344309
-3.390958
-4.930147
-6.2230673
-7.115796
-7.916175
-8.839689
-9.670851
-10.194176
-10.286528
-9.763203
-8.562635
-6.6540403
-4.0374174
-1.0821736
1.5960165
3.6585307
5.166937
6.5829906
8.214532
10.215478
12.370344
14.001885
14.463642
13.786398
12.462696
10.708019
8.337667
5.2900715
1.9346383
-1.2360923
-3.9450662
-6.4693375
-9.085959
-11.487095
-12.872366
-12.50296
-10.686716
-8.162445
-5.545823
-2.9292014
-0.18944347
2.5195303
4.643612
5.6286936
5.351639
4.1510715
2.4271789
0.6417189
-1.2053087
-3.2062552
-5.484256
-7.8546085
-10.163392
-12.441393
-14.627042
-16.104664
-15.981529
-13.919015
-10.7175
-7.6083374
-4.9917154
-2.1288223
1.7499354
6.4906397
11.323695
15.818129
20.189428
24.283672
27.51597
29.332214
29.763187
29.116728
27.66989
25.453455
22.159592
17.695942
12.370344
6.890829
1.8730706
-2.3750927
-6.0075808
-9.363014
-12.595312
-15.6121235
-18.074827
-19.79872
-20.876152
-21.522612
-22.07672
-22.723179
-23.184937
-22.96945
-21.645746
-19.183044
-16.012312
-12.564528
-8.870473
-4.960932
-1.2668762
1.5036651
2.7965846
2.7965846
2.242476
1.4728813
0.6725027
0.0876106
-0.004740715
0.54936755
1.4420975
2.3348274
3.3199089
4.766747
7.1986666
10.338614
13.263074
15.048533
15.541075
15.048533
13.509344
10.492533
6.0904503
0.6417189
-5.2379856
-10.7175
-15.365854
-19.213827
-22.415342
-24.908829
-26.109396
-25.678423
-23.923748
-21.307125
-17.890125
-13.364907
-7.9469585
-2.7752821
1.3805299
4.335774
6.3367205
7.5372887
7.9066944
7.5680723
6.798478
5.9057474
4.95145
4.1202874
3.750882
4.2434225
5.782613
8.060613
10.369398
11.84702
12.031722
10.892722
8.8609915
6.5214233
4.181855
1.6575841
-1.2976599
-4.4683905
-7.3620663
-9.609284
-11.056122
-11.487095
-10.748284
-9.116744
-7.208148
-5.1456337
-2.682931
0.42623234
3.9663687
7.4757204
10.923507
14.402075
17.634373
19.943157
20.835886
20.37413
18.865725
16.310669
12.3395605
7.1063156
1.4420975
-3.390958
-6.8079586
-8.93204
-10.348095
-11.548663
-12.810799
-14.103718
-15.33507
-16.443285
-17.274448
-17.643854
-17.336018
-16.320152
-14.750177
-12.933934
-11.056122
-9.085959
-6.777175
-3.9450662
-0.62041664
3.0428548
6.9523964
11.015857
14.925399
18.126915
20.250994
21.112942
20.86667
19.63532
17.695942
15.387156
13.016804
10.430965
7.414153
3.9355845
0.0876106
-3.7603633
-7.4236345
-10.809852
-13.641961
-15.488987
-16.012312
-15.242718
-13.703528
-12.102772
-10.87142
-10.009473
-9.147527
-7.977743
-6.407769
-4.529958
-2.4674442
-0.31257868
1.5652328
3.0120711
3.9971523
4.797531
5.7210445
6.7676935
7.8143425
8.522369
8.8609915
8.830208
8.152965
6.3982887
3.2275577
-0.89747095
-5.207202
-8.93204
-11.733365
-13.518826
-14.072934
-13.334123
-11.76415
-10.194176
-9.085959
-8.131661
-6.7463913
-4.837796
-3.1139038
-2.3135252
-2.4058766
-2.8368497
-3.2062552
-3.8527153
-4.930147
-5.884445
-5.8536615
-4.3760395
-1.6362817
1.965422
6.0596666
10.123128
13.663263
16.310669
17.542023
17.2034
15.571858
13.201507
10.461749
7.5372887
4.458909
1.3805299
-1.4207952
-3.6372283
-5.0532827
-5.5766077
-5.484256
-5.2687693
-5.484256
-6.2230673
-7.1465797
-7.639121
-7.4236345
-6.7156076
-6.0999317
-5.6997423
-5.2687693
-4.6223097
-4.068201
-4.0374174
-4.5607424
-5.2687693
-5.884445
-6.1307154
-5.6997423
-4.0374174
-0.9282546
3.1044223
6.890829
9.538236
10.95429
11.631534
12.124074
12.616614
12.678183
11.662317
9.261181
5.84418
2.0269895
-2.0980387
-6.6232567
-11.179257
-14.750177
-16.781908
-17.674637
-18.290314
-19.029123
-19.737152
-20.106558
-20.075773
-19.983421
-19.983421
-19.767937
-18.41345
-15.42742
-11.179257
-6.9926615
-3.8834984
-2.1596062
-1.4823627
-1.2976599
-1.0821736
-0.46649766
0.5801513
1.9346383
3.2583413
4.366558
5.259288
6.0904503
6.798478
6.98318
6.213585
4.551261
2.4579625
0.17996204
-2.5905793
-6.2230673
-10.47123
-14.596258
-18.044043
-20.414396
-21.18399
-19.767937
-16.258583
-11.641015
-7.208148
-3.698796
-1.020606
1.4420975
4.027936
6.644559
8.799424
10.123128
10.492533
10.030776
8.707073
6.305937
2.9197197
-0.83590317
-4.1297684
-6.6232567
-8.377932
-9.393797
-9.455365
-8.347149
-6.2230673
-3.698796
-1.2053087
1.072692
3.1044223
5.0130177
6.7676935
8.122181
8.645505
7.9066944
5.8133955
2.7658007
-0.71276796
-3.9450662
-6.500121
-7.977743
-8.19323
-7.1773643
-5.361121
-3.2678225
-1.4515791
-0.2817949
0.1491782
-0.12787592
-0.86668706
-1.7286332
-2.4982278
-3.2370389
-4.1913366
-5.545823
-7.392851
-9.640068
-12.102772
-14.627042
-16.72034
-17.797773
-17.45915
-15.91996
-14.04215
-12.50296
-11.025338
-8.901257
-6.0075808
-3.1446874
-0.98982215
0.7032865
2.4579625
4.212639
5.3824234
5.5671253
5.1977205
4.982234
5.5671253
6.9216127
8.676289
10.584885
12.493479
14.248157
15.602642
16.15675
15.66421
14.032669
11.662317
9.16883
6.9523964
4.705179
1.8422868
-1.6362817
-5.022499
-7.6083374
-9.055176
-9.085959
-7.6083374
-4.9917154
-2.0980387
0.42623234
2.3656113
3.7200983
4.274206
3.8432333
2.6118817
0.8572055
-1.5747142
-4.776229
-8.19323
-10.840636
-12.225906
-12.841582
-13.672745
-14.811745
-15.519772
-15.119583
-13.641961
-11.702581
-9.640068
-7.6083374
-5.545823
-3.4217417
-1.5131466
-0.37414634
-0.2817949
-1.020606
-1.913336
-2.5290117
-2.8984172
-3.5448768
-4.7146616
-6.0383644
-6.777175
-6.684824
-6.1922827
-5.6073914
-4.5607424
-2.221174
1.5036651
5.59791
8.614721
9.661371
8.830208
6.9216127
4.889882
3.3814764
2.6426654
2.4271789
2.3348274
2.3348274
2.4579625
2.5810978
2.550314
2.3963952
2.242476
2.2116923
2.2116923
1.965422
1.2881786
-0.035524487
-2.0980387
-4.960932
-8.316365
-11.733365
-14.780961
-16.843475
-17.582287
-16.997395
-15.581339
-13.9498
-12.225906
-10.317311
-7.916175
-4.9917154
-1.9441197
0.7032865
2.5810978
3.3506927
2.550314
-0.06630826
-4.2221203
-8.901257
-13.210987
-16.843475
-19.891071
-21.922802
-21.953587
-19.490881
-15.18115
-10.748284
-7.485202
-5.638175
-4.683877
-4.0989857
-3.7295802
-3.5448768
-3.8834984
-5.361121
-8.285581
-12.0412035
-15.242718
-16.96661
-17.397585
-17.212881
-16.258583
-13.549609
-8.901257
-3.7603633
0.33388096
3.0120711
4.889882
6.2443695
6.9523964
6.98318
6.798478
6.829261
7.167883
7.075532
5.7210445
2.6426654
-1.5439303
-5.5150394
-8.254797
-9.578501
-9.978689
-9.978689
-9.547716
-8.501067
-6.838743
-4.776229
-2.621363
-0.6819842
0.6725027
0.79563785
-0.4049301
-2.344309
-3.8527153
-4.4683905
-4.4683905
-4.1913366
-3.483309
-2.19039
-0.6512004
0.5185838
1.2573948
1.9962058
2.858152
3.2891252
3.0120711
2.3963952
1.9038544
1.5036651
0.42623234
-1.8825521
-5.114851
-8.224013
-10.348095
-11.517879
-12.410609
-13.580393
-14.750177
-15.027231
-14.072934
-12.533744
-11.240825
-10.163392
-8.593419
-6.0075808
-2.8984172
-0.7743356
-0.8051194
-2.959985
-6.1307154
-9.209094
-11.641015
-13.149421
-13.149421
-10.902204
-6.3154182
-0.4049301
5.259288
9.630587
12.401128
13.694048
13.755614
12.893669
11.385263
9.4151
7.1986666
5.0130177
3.1044223
1.2573948
-0.7743356
-3.0523365
-5.299553
-7.208148
-8.501067
-9.363014
-10.163392
-11.302393
-12.74923
-14.257636
-15.550556
-16.289368
-15.950745
-14.04215
-10.286528
-5.2687693
-0.1586597
3.6585307
5.5671253
5.9673147
5.9673147
6.644559
8.183748
9.8152895
10.5541
10.06156
8.7686405
6.552207
2.7658007
-2.806066
-8.993608
-14.103718
-17.243666
-18.382666
-17.61307
-15.058016
-11.148474
-6.869526
-3.3293908
-1.0821736
0.0876106
0.79563785
1.5036651
2.550314
3.750882
4.520477
4.212639
2.7350168
0.8572055
-0.4049301
-0.46649766
0.42623234
1.7191517
3.0736384
4.489693
5.8133955
6.706126
7.075532
6.98318
6.644559
6.0904503
5.4747744
4.920666
4.458909
3.874017
3.0120711
1.811503
0.39544857
-0.9590385
-2.0056872
-2.221174
-1.2976599
0.36466473
1.8422868
2.3040438
1.7191517
0.7032865
-0.06630826
-0.31257868
-0.31257868
-0.5280652
-1.2053087
-1.8825521
-2.2827415
-2.652147
-3.6064441
-5.1456337
-6.346202
-6.0383644
-4.0374174
-1.2976599
0.8264216
1.811503
2.0577734
2.1809087
2.2732599
1.9346383
0.9803406
0.118394494
0.27231336
1.6575841
3.3199089
4.3049903
4.2434225
3.5046115
2.6426654
2.0269895
1.7499354
1.8422868
2.2116923
2.3963952
1.7191517
-0.1586597
-2.959985
-6.253851
-9.5169325
-12.225906
-13.980582
-14.44234
-13.826664
-12.687664
-11.948852
-11.979635
-12.50296
-12.656879
-11.733365
-9.486149
-6.1922827
-2.0056872
2.8273683
7.6604233
11.231343
12.770534
12.616614
11.877804
11.046641
9.630587
7.0139637
3.4122603
-0.5280652
-4.1913366
-7.3620663
-10.071041
-12.225906
-13.518826
-13.518826
-11.979635
-9.209094
-5.884445
-2.959985
-1.328444
-1.2360923
-2.2827415
-3.6372283
-4.4683905
-4.345256
-3.390958
-1.913336
-0.58963287
0.0876106
0.24152958
0.33388096
0.6417189
1.072692
1.5036651
2.0885572
3.0736384
4.366558
5.690261
6.6137743
7.0139637
6.8600454
6.213585
5.228504
3.874017
2.0269895
-0.18944347
-2.4982278
-4.437607
-5.915229
-7.115796
-8.070094
-8.593419
-8.654986
-8.531851
-8.562635
-8.839689
-9.363014
-10.255743
-11.456311
-12.74923
-13.611177
-13.549609
-12.626096
-11.394744
-10.47123
-10.009473
-9.732419
-9.239879
-8.347149
-7.023445
-4.9917154
-2.0980387
1.3497461
4.520477
6.552207
7.1063156
6.6753426
5.782613
4.828315
3.750882
2.4271789
0.9803406
-0.4357139
-2.0056872
-4.068201
-6.6232567
-9.17831
-11.148474
-12.01042
-11.487095
-9.547716
-6.6232567
-3.575661
-1.2976599
-0.004740715
0.5801513
0.8264216
0.9495568
1.0111244
1.072692
1.1342596
0.91877306
0.0876106
-1.759417
-4.683877
-8.131661
-11.086906
-12.718447
-12.872366
-12.0412035
-10.809852
-9.5169325
-8.224013
-7.0542297
-6.2230673
-5.6997423
-5.391904
-5.3303366
-5.545823
-6.0999317
-6.838743
-7.7622566
-8.93204
-10.348095
-11.61023
-12.25669
-11.979635
-10.748284
-8.347149
-4.8070126
-0.58963287
3.3506927
6.121234
7.2910185
7.167883
6.367504
5.505558
4.8590984
4.520477
4.458909
4.520477
4.458909
3.904801
2.7658007
1.072692
-0.9282546
-2.8984172
-4.499174
-5.6689587
-6.6232567
-7.54677
-8.4395
-9.116744
-9.5169325
-9.763203
-10.071041
-10.563581
-11.025338
-11.271608
-11.179257
-10.963771
-10.902204
-11.086906
-11.210041
-10.655933
-9.024392
-6.407769
-3.390958
-0.83590317
0.8879893
1.8422868
2.4887464
3.1967738
4.1202874
5.3824234
6.890829
8.522369
9.907641
10.492533
10.030776
8.799424
7.3833694
6.182802
4.982234
3.3199089
0.9495568
-1.8209846
-4.345256
-6.253851
-7.639121
-8.901257
-9.978689
-10.594365
-10.440446
-9.670851
-8.778122
-8.224013
-8.100879
-8.19323
-8.408715
-8.593419
-8.839689
-9.116744
-9.363014
-9.547716
-9.763203
-10.009473
-10.071041
-9.547716
-8.254797
-6.2846346
-3.9142826
-1.4515791
0.91877306
3.1352062
5.1053686
6.7676935
8.029829
8.891775
9.384316
9.630587
9.692154
9.630587
9.384316
8.922559
7.9990454
6.3982887
4.1202874
1.5652328
-0.83590317
-3.0215523
-5.207202
-7.5159864
-9.640068
-11.333177
-12.472177
-13.364907
-14.288421
-15.42742
-16.658773
-17.797773
-18.721287
-19.183044
-19.029123
-18.074827
-16.320152
-14.072934
-11.548663
-8.839689
-5.7613106
-2.2827415
1.3189623
4.551261
6.8600454
7.937478
7.9682617
7.321802
6.121234
4.366558
2.0885572
-0.46649766
-2.8368497
-4.7146616
-6.0383644
-6.869526
-7.208148
-7.2389317
-7.2389317
-7.2389317
-7.2697163
-7.3620663
-7.485202
-7.731473
-8.03931
-8.4702835
-9.024392
-9.793986
-10.87142
-12.195122
-13.488042
-14.44234
-14.780961
-14.503906
-13.795879
-12.626096
-10.963771
-8.747337
-6.0999317
-3.4217417
-1.1745248
0.48779994
1.6575841
2.550314
3.3199089
3.9971523
4.643612
5.259288
5.9980993
6.798478
7.352586
7.1063156
5.9673147
4.0587196
1.811503
-0.4049301
-2.4674442
-4.345256
-6.0999317
-7.7622566
-9.393797
-10.9945545
-12.595312
-14.134501
-15.365854
-16.073881
-16.043097
-14.9964485
-12.933934
-10.040257
-6.838743
-3.7295802
-0.98982215
1.3189623
3.1044223
4.3973417
5.320855
5.9057474
6.0596666
5.8133955
5.166937
4.0587196
2.6118817
1.1650434
0.17996204
-0.2817949
-0.46649766
-0.6512004
-1.020606
-1.6978493
-2.7137146
-4.160553
-5.9460125
-7.731473
-9.17831
-9.917122
-9.824771
-9.055176
-7.823824
-6.500121
-5.361121
-4.5607424
-4.1913366
-4.0989857
-4.0066338
-3.6064441
-2.7752821
-1.5439303
-0.1586597
1.0111244
1.9038544
2.6118817
3.2583413
3.6585307
3.6277468
3.1044223
2.4579625
1.9962058
1.7499354
1.4728813
1.0419083
0.42623234
-0.31257868
-1.2053087
-2.1288223
-3.08312
-4.068201
-5.2687693
-6.530905
-7.7622566
-8.808906
-9.670851
-10.132608
-9.978689
-9.239879
-8.131661
-7.0850134
-6.253851
-5.638175
-4.9917154
-4.252904
-3.360174
-2.344309
-1.2053087
0.118394494
1.5652328
2.858152
3.7200983
3.874017
3.3199089
2.1809087
0.5801513
-1.2360923
-3.08312
-4.7454453
-6.0999317
-7.208148
-8.162445
-8.962824
-9.640068
-10.071041
-9.947906
-9.116744
-7.639121
-5.6997423
-3.6372283
-1.5439303
0.4570161
2.3348274
3.904801
4.982234
5.351639
4.982234
4.181855
3.1044223
1.8730706
0.54936755
-0.83590317
-2.3135252
-3.7603633
-4.960932
-5.884445
-6.6232567
-7.4236345
-8.070094
-8.408715
-8.4395
-8.224013
-7.8546085
-7.2389317
-6.3154182
-5.1764183
-3.9758503
-2.8676336
-1.8825521
-1.0513897
-0.58963287
-0.6512004
-1.3900115
-2.682931
-4.2221203
-5.453472
-6.1922827
-6.500121
-6.5616884
-6.500121
-6.3769865
-6.161499
-5.915229
-5.6997423
-5.6073914
-5.6689587
-5.884445
-6.0999317
-6.1307154
-5.7920933
-4.960932
-3.7295802
-2.344309
-0.98982215
0.17996204
1.0419083
1.4113138
1.3189623
0.9803406
0.5801513
0.1491782
-0.34336257
-1.020606
-1.8209846
-2.806066
-3.9758503
-5.361121
-6.9003105
-8.4702835
-9.824771
-10.7175
-11.086906
-10.809852
-9.978689
-8.716554
-7.208148
-5.5766077
-3.9142826
-2.221174
-0.6512004
0.6725027
1.5960165
2.0577734
2.119341
1.8422868
1.3805299
0.8879893
0.5185838
0.24152958
0.05682683
-0.18944347
-0.6819842
-1.4207952
-2.4058766
-3.390958
-4.2836876
-4.8993635
-5.2379856
-5.361121
-5.2687693
-4.930147
-4.437607
-3.8527153
-3.2062552
-2.4982278
-1.6670654
-0.74355173
0.0876106
0.5185838
0.36466473
-0.34336257
-1.1129572
-1.5747142
-1.759417
-1.913336
-2.221174
-2.806066
-3.483309
-4.068201
-4.437607
-4.3760395
-3.9758503
-3.2986066
-2.4058766
-1.3900115
-0.37414634
0.48779994
0.9495568
1.0111244
0.7648541
0.24152958
-0.49728143
-1.328444
-2.1288223
-2.5905793
-2.7444985
-2.806066
-3.0523365
-3.6064441
-4.2221203
-4.7454453
-5.022499
-5.0532827
-4.86858
-4.4683905
-3.8219311
-3.1446874
-2.5905793
-2.3750927
-2.4674442
-2.682931
-2.8368497
-2.8984172
-2.806066
-2.5290117
-2.0672548
-1.5131466
-1.020606
-0.62041664
-0.34336257
-0.1586597
0.026043057
0.1491782
0.27231336
0.33388096
0.3030972
0.0876106
-0.4357139
-1.2360923
-2.0980387
-2.9292014
-3.7603633
-4.6223097
-5.484256
-6.1922827
-6.6540403
-6.931094
-7.0850134
-7.1773643
-7.115796
-6.838743
-6.346202
-5.5766077
-4.499174
-3.2678225
-1.9441197
-0.6819842
0.5185838
1.6268003
2.5195303
3.16599
3.5046115
3.5353956
3.1967738
2.5810978
1.7807193
0.8264216
-0.1586597
-1.1129572
-1.9749036
-2.806066
-3.698796
-4.591526
-5.391904
-5.976797
-6.407769
-6.777175
-7.208148
-7.7930403
-8.531851
-9.301446
-9.947906
-10.286528
-10.255743
-9.793986
-8.993608
-7.823824
-6.438554
-4.837796
-3.1139038
-1.3900115
0.21074581
1.6575841
3.0428548
4.335774
5.4439907
6.275153
6.829261
7.075532
7.0139637
6.552207
5.5363426
3.9355845
1.9346383
-0.25101113
-2.3750927
-4.252904
-5.8536615
-7.023445
-7.6699047
-7.7930403
-7.454418
-6.7463913
-5.822878
-4.86858
-4.0374174
-3.4525259
-3.1139038
-2.9907687
-3.0215523
-3.1139038
-3.2062552
-3.2370389
-3.0523365
-2.621363
-1.8209846
-0.8051194
0.17996204
1.072692
1.7807193
2.5195303
3.3199089
4.0587196
4.4281254
4.3973417
4.1510715
3.6585307
2.858152
1.5036651
-0.34336257
-2.3135252
-4.1913366
-5.7920933
-7.023445
-7.977743
-8.562635
-8.716554
-8.562635
-8.100879
-7.5159864
-6.961878
-6.407769
-5.822878
-5.2379856
-4.7454453
-4.4683905
-4.437607
-4.4683905
-4.3760395
-4.160553
-3.9142826
-3.483309
-2.806066
-2.0364711
-1.3900115
-1.1129572
-1.2360923
-1.6362817
-2.1288223
-2.5597954
-2.8368497
-3.0215523
-3.08312
-3.1139038
-3.08312
-2.8984172
-2.5290117
-2.0672548
-1.6362817
-1.2976599
-1.1437411
-1.3592277
-1.9441197
-2.8676336
-3.8527153
-4.7454453
-5.5150394
-6.253851
-6.9003105
-7.4236345
-7.8546085
-8.19323
-8.4395
-8.4395
-8.19323
-7.7622566
-7.1773643
-6.592472
-6.0999317
-5.7920933
-5.5766077
-5.3303366
-4.86858
-4.252904
-3.4217417
-2.4058766
-1.1129572
0.36466473
1.7807193
2.9812872
3.9971523
4.889882
5.6286936
6.182802
6.4290724
6.2443695
5.5363426
4.274206
2.5810978
0.61093515
-1.6054978
-3.8834984
-5.976797
-7.6083374
-8.778122
-9.578501
-10.194176
-10.594365
-10.7175
-10.409662
-9.824771
-9.147527
-8.624203
-8.377932
-8.347149
-8.377932
-8.377932
-8.224013
-7.7622566
-6.838743
-5.4226885
-3.6372283
-1.5747142
0.61093515
2.7350168
4.5820446
5.9980993
6.829261
6.9523964
6.367504
5.1977205
3.5969632
1.811503
-0.035524487
-1.8209846
-3.4217417
-4.7454453
-5.7920933
-6.684824
-7.4236345
-8.008527
-8.347149
-8.285581
-7.823824
-7.1465797
-6.4693375
-5.915229
-5.5150394
-5.2379856
-5.0840664
-5.114851
-5.2379856
-5.3303366
-5.2687693
-4.930147
-4.406823
-3.8527153
-3.3293908
-2.7752821
-2.0672548
-1.1437411
-0.12787592
0.6725027
1.0419083
0.9495568
0.5801513
-0.1586597
-1.2360923
-2.4058766
-3.4525259
-4.0374174
-4.1913366
-4.160553
-4.068201
-4.0066338
-3.9142826
-3.698796
-3.4217417
-3.0523365
-2.682931
-2.3750927
-2.2827415
-2.4058766
-2.7752821
-3.2678225
-3.698796
-3.9450662
-3.9450662
-3.7911475
-3.6372283
-3.6372283
-3.7603633
-3.7603633
-3.5448768
-3.1446874
-2.621363
-2.0056872
-1.4207952
-0.98982215
-0.6512004
-0.37414634
-0.18944347
-0.12787592
-0.18944347
-0.37414634
-0.74355173
-1.2976599
-2.0672548
-2.9292014
-3.698796
-4.314472
-4.7146616
-4.960932
-5.022499
-4.8993635
-4.683877
-4.591526
-4.5607424
-4.5607424
-4.345256
-3.8219311
-3.1754715
-2.5597954
-2.0672548
-1.6670654
-1.2976599
-0.86668706
-0.4049301
0.05682683
0.36466473
0.4570161
0.24152958
-0.18944347
-0.6512004
-1.2053087
-1.759417
-2.221174
-2.4366603
-2.5290117
-2.621363
-2.806066
-3.2370389
-3.8527153
-4.6223097
-5.299553
-5.7920933
-6.069148
-6.2846346
-6.407769
-6.438554
-6.346202
-6.1922827
-5.976797
-5.6997423
-5.2379856
-4.6530933
-4.068201
-3.575661
-3.1754715
-2.7752821
-2.2827415
-1.759417
-1.2360923
-0.83590317
-0.5588491
-0.5280652
-0.71276796
-1.1437411
-1.7286332
-2.3135252
-2.959985
-3.6372283
-4.252904
-4.837796
-5.299553
-5.730526
-6.069148
-6.253851
-6.2230673
-6.0999317
-6.0383644
-6.161499
-6.4693375
-6.9003105
-7.3005
-7.5159864
-7.485202
-7.3005
-6.961878
-6.4693375
-5.7920933
-4.9917154
-4.252904
-3.6372283
-3.1139038
-2.652147
-2.221174
-1.8825521
-1.6362817
-1.5131466
-1.5439303
-1.7286332
-2.0980387
-2.5905793
-3.1446874
-3.668012
-4.1913366
-4.529958
-4.683877
-4.7146616
-4.6223097
-4.437607
-4.2221203
-4.0374174
-3.9450662
-3.8834984
-3.8834984
-3.9758503
-4.1913366
-4.437607
-4.683877
-4.8070126
-4.837796
-4.837796
-4.837796
-4.837796
-4.7146616
-4.406823
-3.8834984
-3.2062552
-2.4058766
-1.6670654
-1.0513897
-0.5588491
-0.25101113
-0.22022724
-0.37414634
-0.62041664
-0.8051194
-0.9282546
-1.1129572
-1.4207952
-1.790201
-2.19039
-2.621363
-3.08312
-3.483309
-3.7911475
-3.9450662
-4.0066338
-4.068201
-4.1297684
-4.2221203
-4.406823
-4.6223097
-4.8070126
-4.8993635
-4.930147
-5.022499
-5.1456337
-5.1764183
-4.9917154
-4.6223097
-4.1297684
-3.5448768
-2.9292014
-2.344309
-1.9441197
-1.790201
-1.8209846
-1.9749036
-2.19039
-2.621363
-3.1139038
-3.6064441
-3.9758503
-4.2221203
-4.437607
-4.6530933
-4.8993635
-5.022499
-5.022499
-4.86858
-4.6223097
-4.406823
-4.2221203
-4.0989857
-3.9758503
-3.8527153
-3.698796
-3.5448768
-3.4525259
-3.390958
-3.483309
-3.698796
-4.068201
-4.529958
-5.022499
-5.5150394
-6.0383644
-6.6540403
-7.4236345
-8.19323
-8.870473
-9.270662
-9.393797
-9.239879
-8.93204
-8.68577
-8.562635
-8.531851
-8.531851
-8.4702835
-8.316365
-7.977743
-7.4236345
-6.7463913
-6.0383644
-5.361121
-4.8070126
-4.314472
-3.9142826
-3.575661
-3.3293908
-3.2062552
-3.2678225
-3.5140932
-3.8527153
-4.252904
-4.6530933
-5.114851
-5.6997423
-6.407769
-7.0850134
-7.6083374
-7.9469585
-8.162445
-8.316365
-8.531851
-8.870473
-9.33223
-9.917122
-10.409662
-10.655933
-10.563581
-10.317311
-10.071041
-9.855555
-9.640068
-9.33223
-8.93204
-8.501067
-8.100879
-7.7622566
-7.454418
-7.1465797
-6.869526
-6.592472
-6.3769865
-6.2846346
-6.2846346
-6.2230673
-5.976797
-5.6689587
-5.5150394
-5.638175
-5.9460125
-6.1922827
-6.2846346
-6.1922827
-6.161499
-6.2846346
-6.500121
-6.777175
-7.023445
-7.2389317
-7.54677
-7.977743
-8.4702835
-8.993608
-9.609284
-10.163392
-10.594365
-10.686716
-10.409662
-9.824771
-9.055176
-8.254797
-7.485202
-6.838743
-6.3769865
-6.1307154
-5.915229
-5.6997423
-5.453472
-5.3303366
-5.361121
-5.5766077
-5.884445
-6.253851
-6.6540403
-7.0542297
-7.485202
-7.885391
-8.254797
-8.562635
-8.839689
-9.147527
-9.424581
-9.609284
-9.547716
-9.209094
-8.778122
-8.408715
-8.162445
-8.03931
-7.9469585
-7.916175
-7.977743
-8.070094
-8.19323
-8.19323
-7.977743
-7.639121
-7.2697163
-7.0542297
-6.961878
-6.961878
-7.0542297
-7.3312836
-7.7622566
-8.347149
-8.962824
-9.455365
-9.824771
-10.009473
-9.978689
-9.793986
-9.455365
-8.993608
-8.4702835
-7.9469585
-7.54677
-7.3312836
-7.3312836
-7.392851
-7.454418
-7.392851
-7.2389317
-7.115796
-7.115796
-7.3312836
-7.7006884
-8.03931
-8.162445
-8.131661
-8.254797
-8.593419
-9.116744
-9.578501
-9.824771
-9.855555
-9.609284
-9.239879
-9.085959
-9.147527
-9.17831
-8.993608
-8.716554
-8.562635
-8.654986
-8.839689
-9.055176
-9.147527
-9.116744
-9.024392
-8.901257
-8.624203
-8.316365
-8.03931
-8.008527
-8.254797
-8.778122
-9.455365
-9.978689
-10.224959
-10.101825
-9.732419
-9.209094
-8.654986
-8.131661
-7.5775537
-6.9926615
-6.438554
-5.976797
-5.730526
-5.7920933
-6.1307154
-6.684824
-7.3312836
-7.916175
-8.316365
-8.408715
-8.131661
-7.6083374
-7.0542297
-6.5616884
-6.2230673
-6.2846346
-6.7463913
-7.5159864
-8.501067
-9.578501
-10.62515
-11.517879
-12.195122
-12.595312
-12.595312
-12.164339
-11.333177
-10.255743
-9.116744
-8.070094
-7.208148
-6.5616884
-6.1307154
-5.915229
-5.7613106
-5.638175
-5.484256
-5.391904
-5.453472
-5.6689587
-5.9460125
-6.1307154
-6.253851
-6.3154182
-6.2846346
-6.161499
-5.9460125
-5.730526
-5.638175
-5.6997423
-5.884445
-6.0999317
-6.407769
-6.869526
-7.485202
-8.224013
-8.839689
-9.239879
-9.363014
-9.393797
-9.424581
-9.393797
-9.209094
-8.839689
-8.377932
-7.916175
-7.54677
-7.5159864
-7.731473
-7.977743
-8.03931
-7.9469585
-7.823824
-7.7622566
-7.6083374
-7.115796
-6.1922827
-4.837796
-3.4217417
-2.3135252
-1.5747142
-1.020606
-0.58963287
-0.4357139
-0.6819842
-1.2976599
-2.0364711
-2.7137146
-3.2062552
-3.483309
-3.6372283
-3.6064441
-3.5140932
-3.6064441
-4.0374174
-4.8070126
-5.6997423
-6.5616884
-7.454418
-8.377932
-9.209094
-9.855555
-10.163392
-10.071041
-9.793986
-9.486149
-9.147527
-8.593419
-7.6699047
-6.6540403
-5.884445
-5.391904
-4.837796
-3.9758503
-2.806066
-1.6362817
-0.7743356
-0.22022724
0.0876106
0.24152958
0.0876106
-0.62041664
-1.759417
-3.08312
-4.406823
-5.638175
-6.7156076
-7.7006884
-8.4702835
-8.778122
-8.531851
-7.823824
-6.931094
-6.0383644
-5.2687693
-4.683877
-4.314472
-4.0989857
-3.9450662
-3.8527153
-3.8527153
-3.8527153
-3.7603633
-3.483309
-3.0215523
-2.4982278
-1.9441197
-1.4515791
-1.1437411
-1.2360923
-1.790201
-2.652147
-3.6372283
-4.6530933
-5.6689587
-6.5616884
-7.208148
-7.54677
-7.3312836
-6.4693375
-5.2379856
-4.3760395
-4.1297684
-4.1913366
-4.160553
-3.8219311
-3.1446874
-2.19039
-1.2668762
-0.6819842
-0.31257868
-0.004740715
0.21074581
0.026043057
-0.6819842
-1.759417
-2.8368497
-3.8834984
-4.8070126
-5.484256
-5.822878
-5.7613106
-5.5766077
-5.5150394
-5.7613106
-6.2846346
-6.838743
-7.3005
-7.6083374
-7.8546085
-8.008527
-8.03931
-7.7622566
-7.115796
-6.1922827
-5.2379856
-4.2221203
-3.0523365
-1.759417
-0.58963287
0.1491782
0.42623234
0.33388096
0.026043057
-0.5280652
-1.3900115
-2.4058766
-3.360174
-4.068201
-4.499174
-4.930147
-5.6997423
-6.838743
-8.008527
-8.747337
-9.085959
-9.33223
-9.701635
-10.009473
-10.071041
-10.009473
-9.917122
-9.609284
-9.055176
-8.408715
-7.885391
-7.5159864
-7.3312836
-7.5159864
-8.162445
-8.993608
-9.609284
-9.609284
-8.808906
-7.454418
-6.0383644
-4.86858
-4.0374174
-3.698796
-3.6372283
-3.5140932
-3.3293908
-3.4217417
-3.8219311
-4.0989857
-3.9758503
-3.6064441
-3.3293908
-3.390958
-3.8219311
-4.4683905
-5.361121
-6.592472
-8.131661
-9.640068
-10.779068
-11.61023
-12.318257
-12.872366
-12.964717
-12.379826
-11.394744
-10.594365
-10.224959
-10.101825
-9.947906
-9.609284
-9.393797
-9.424581
-9.547716
-9.33223
-8.593419
-7.3620663
-5.976797
-4.683877
-3.5140932
-2.4366603
-1.6670654
-1.5439303
-2.2827415
-3.698796
-5.2379856
-6.592472
-7.8546085
-9.239879
-10.655933
-11.825717
-12.410609
-12.533744
-12.379826
-12.071987
-11.61023
-10.87142
-10.009473
-9.116744
-8.224013
-7.3005
-6.346202
-5.391904
-4.529958
-4.0066338
-3.9142826
-4.160553
-4.591526
-5.2379856
-6.161499
-7.208148
-8.008527
-8.19323
-7.7006884
-7.023445
-6.500121
-6.0999317
-5.5766077
-4.960932
-4.2221203
-3.3293908
-2.5905793
-2.4058766
-2.7752821
-3.2986066
-3.698796
-3.9450662
-4.0989857
-4.2836876
-4.5607424
-4.8993635
-5.114851
-4.8993635
-4.314472
-3.5140932
-2.652147
-1.9441197
-1.6362817
-1.9749036
-2.9292014
-4.2221203
-5.7613106
-7.454418
-9.116744
-10.47123
-11.179257
-11.148474
-10.594365
-9.578501
-8.131661
-6.407769
-4.7146616
-3.5140932
-2.959985
-3.08312
-3.575661
-4.2221203
-4.7454453
-4.86858
-4.437607
-3.4525259
-2.0056872
-0.34336257
1.1958271
2.0577734
1.9038544
0.8879893
-0.49728143
-1.8517685
-3.08312
-4.252904
-5.0840664
-5.361121
-5.0840664
-4.6223097
-4.3760395
-4.406823
-4.591526
-4.86858
-5.3303366
-6.0999317
-7.208148
-8.377932
-9.270662
-9.732419
-9.578501
-8.747337
-7.3005
-5.5150394
-3.698796
-2.0980387
-0.98982215
-0.62041664
-1.0821736
-2.19039
-3.668012
-5.2379856
-6.6540403
-7.7622566
-8.531851
-8.808906
-8.4702835
-7.3312836
-5.6997423
-4.314472
-3.8834984
-4.5607424
-5.8536615
-7.115796
-8.03931
-8.593419
-8.716554
-8.03931
-6.438554
-4.314472
-2.344309
-0.9590385
-0.4357139
-0.86668706
-2.2519577
-4.437607
-6.8079586
-8.778122
-9.917122
-10.101825
-9.486149
-8.316365
-6.931094
-5.5766077
-4.3760395
-3.575661
-3.575661
-4.7146616
-6.777175
-9.147527
-11.025338
-11.979635
-12.133555
-11.579447
-10.317311
-8.254797
-5.5150394
-2.7444985
-0.74355173
0.0876106
-0.1586597
-1.020606
-2.0364711
-3.1446874
-4.2221203
-5.0532827
-5.391904
-5.0840664
-4.406823
-3.7911475
-3.6064441
-3.7603633
-4.0066338
-4.345256
-5.1456337
-6.777175
-8.870473
-10.7175
-11.76415
-11.918069
-11.425529
-10.440446
-8.962824
-7.2697163
-6.253851
-6.6540403
-8.316365
-10.163392
-11.394744
-11.918069
-12.0412035
-11.887285
-11.240825
-9.886338
-7.916175
-6.0075808
-4.591526
-3.8527153
-3.575661
-3.2986066
-2.682931
-1.8825521
-1.2053087
-1.0821736
-1.7286332
-3.0215523
-4.6223097
-6.407769
-8.131661
-9.670851
-11.11769
-12.533744
-14.011366
-15.42742
-16.320152
-16.289368
-14.904097
-12.379826
-9.824771
-8.377932
-7.9469585
-7.485202
-6.500121
-5.638175
-5.5766077
-5.8536615
-5.6073914
-4.499174
-2.8676336
-1.1437411
0.42623234
1.5960165
2.1501248
2.1809087
1.965422
1.5652328
0.8264216
-0.34336257
-1.913336
-3.7911475
-6.0999317
-8.747337
-11.11769
-12.626096
-13.180204
-13.364907
-13.518826
-13.303339
-12.287474
-10.748284
-9.393797
-8.4702835
-7.639121
-6.407769
-4.930147
-3.575661
-2.3750927
-1.328444
-0.5588491
-0.035524487
0.5185838
1.3189623
2.3040438
2.9812872
3.2583413
3.0736384
2.3348274
0.7340703
-1.790201
-4.776229
-7.6699047
-9.947906
-11.425529
-12.318257
-13.026285
-13.580393
-13.518826
-12.318257
-10.163392
-7.9469585
-6.592472
-6.438554
-7.023445
-7.485202
-7.3312836
-6.9003105
-6.8079586
-6.931094
-6.500121
-4.930147
-2.5597954
-0.22022724
1.3805299
2.0885572
1.9346383
0.8264216
-1.2976599
-4.0066338
-6.684824
-8.716554
-10.101825
-11.148474
-12.195122
-13.057069
-13.364907
-12.872366
-11.948852
-11.179257
-10.840636
-10.840636
-10.840636
-10.748284
-10.594365
-10.255743
-9.33223
-7.4236345
-4.591526
-1.5439303
0.7340703
1.8422868
2.0577734
1.5960165
0.48779994
-1.4515791
-3.8834984
-6.069148
-7.1465797
-6.9926615
-6.0999317
-5.2379856
-4.8070126
-4.776229
-4.86858
-4.9917154
-5.2687693
-6.0999317
-7.454418
-8.993608
-10.348095
-11.302393
-11.733365
-11.394744
-10.132608
-7.9469585
-5.1764183
-2.4366603
-0.37414634
0.61093515
0.48779994
-0.49728143
-1.8825521
-3.1446874
-3.8527153
-3.8834984
-3.2986066
-2.2827415
-1.1745248
-0.4049301
-0.25101113
-0.9282546
-2.3135252
-4.0374174
-5.6689587
-6.869526
-7.54677
-7.916175
-8.03931
-7.885391
-7.3312836
-6.407769
-5.545823
-5.0840664
-5.207202
-5.822878
-6.961878
-8.501067
-10.132608
-11.210041
-11.086906
-9.363014
-6.3769865
-3.2370389
-1.1437411
-0.5280652
-1.0821736
-1.9749036
-2.7137146
-3.3293908
-3.9142826
-4.314472
-4.252904
-3.7295802
-2.806066
-1.759417
-0.9282546
-0.83590317
-1.759417
-3.5448768
-5.730526
-7.7622566
-9.239879
-10.071041
-10.47123
-10.47123
-10.163392
-9.393797
-8.070094
-6.4693375
-5.0532827
-4.1913366
-3.8834984
-3.8527153
-3.7911475
-3.6372283
-3.2678225
-2.652147
-1.7286332
-0.49728143
0.8264216
1.9962058
2.7965846
3.16599
3.3199089
3.3814764
3.2275577
2.4271789
0.91877306
-1.1129572
-3.1754715
-4.86858
-6.2230673
-7.392851
-8.624203
-9.855555
-10.840636
-11.302393
-11.179257
-10.809852
-10.47123
-10.194176
-9.609284
-8.501067
-6.9926615
-5.391904
-3.9142826
-2.5905793
-1.5131466
-0.8051194
-0.37414634
-0.22022724
-0.25101113
-0.34336257
-0.34336257
-0.1586597
0.118394494
0.0876106
-0.37414634
-1.2053087
-2.4058766
-4.1297684
-6.407769
-8.962824
-11.240825
-12.780014
-13.488042
-13.488042
-12.872366
-11.825717
-10.47123
-9.024392
-7.7622566
-6.931094
-6.684824
-6.931094
-7.5159864
-8.285581
-8.839689
-8.4702835
-6.869526
-4.345256
-1.8517685
-0.37414634
-0.06630826
-0.49728143
-1.0513897
-1.6978493
-2.9292014
-4.837796
-6.9003105
-8.347149
-8.901257
-8.562635
-7.7006884
-6.592472
-5.545823
-4.683877
-4.0374174
-3.668012
-3.698796
-4.068201
-4.7454453
-5.730526
-7.023445
-8.377932
-9.270662
-9.270662
-8.347149
-6.8079586
-5.1764183
-3.5448768
-2.0672548
-0.9282546
-0.4049301
-0.62041664
-1.5131466
-2.806066
-4.160553
-5.299553
-6.0383644
-6.346202
-6.3154182
-6.0999317
-5.822878
-5.6689587
-5.9460125
-6.6540403
-7.5775537
-8.408715
-9.024392
-9.5169325
-10.009473
-10.317311
-10.132608
-9.209094
-7.731473
-6.1307154
-4.8070126
-3.9758503
-3.698796
-3.8219311
-4.3760395
-5.1764183
-6.0383644
-6.6540403
-6.7156076
-6.0999317
-4.9917154
-3.7911475
-2.7444985
-1.8517685
-1.020606
-0.18944347
0.42623234
0.5801513
0.24152958
-0.4049301
-1.0821736
-1.8209846
-2.8368497
-4.2836876
-5.915229
-7.3620663
-8.4395
-9.085959
-9.486149
-9.732419
-9.670851
-9.209094
-8.285581
-7.1465797
-6.161499
-5.545823
-5.2379856
-5.1456337
-5.114851
-5.2379856
-5.5766077
-5.9460125
-5.976797
-5.453472
-4.3760395
-3.08312
-1.790201
-0.62041664
0.21074581
0.5185838
0.17996204
-0.6512004
-1.8209846
-3.2370389
-4.8070126
-6.438554
-7.885391
-8.839689
-9.270662
-9.424581
-9.609284
-10.101825
-11.025338
-12.102772
-13.118636
-13.826664
-14.134501
-14.072934
-13.426475
-11.979635
-9.701635
-6.9926615
-4.3760395
-2.1288223
-0.4357139
0.5801513
0.8264216
0.39544857
-0.58963287
-1.790201
-2.8368497
-3.5448768
-3.7911475
-3.7295802
-3.5140932
-3.3293908
-3.4217417
-3.8834984
-4.930147
-6.6540403
-8.901257
-11.394744
-13.765096
-15.550556
-16.4125
-16.197016
-15.027231
-13.241771
-11.210041
-9.239879
-7.5775537
-6.438554
-5.976797
-6.0999317
-6.500121
-6.684824
-6.438554
-5.8536615
-5.2379856
-4.683877
-4.3760395
-4.2221203
-4.314472
-4.5607424
-4.930147
-5.391904
-5.884445
-6.3769865
-6.9926615
-7.7930403
-8.654986
-9.578501
-10.502014
-11.394744
-12.0412035
-12.349042
-12.410609
-12.626096
-13.180204
-13.795879
-14.011366
-13.518826
-12.379826
-10.809852
-9.085959
-7.3312836
-5.5766077
-3.9142826
-2.5597954
-1.5747142
-0.98982215
-0.7743356
-0.89747095
-1.3592277
-2.1288223
-3.0215523
-3.9142826
-4.837796
-5.7920933
-6.777175
-7.7006884
-8.501067
-9.209094
-9.947906
-10.809852
-11.76415
-12.595312
-13.118636
-13.364907
-13.457258
-13.395691
-13.180204
-12.656879
-11.856501
-10.686716
-9.17831
-7.454418
-5.638175
-3.7911475
-2.1288223
-0.89747095
-0.31257868
-0.4357139
-1.1129572
-2.0980387
-3.1754715
-4.252904
-5.361121
-6.6232567
-7.916175
-9.17831
-10.255743
-11.11769
-11.918069
-12.718447
-13.518826
-14.165285
-14.596258
-14.68861
-14.257636
-13.210987
-11.579447
-9.455365
-6.931094
-4.345256
-2.1288223
-0.62041664
0.026043057
-0.18944347
-0.9590385
-1.8517685
-2.4982278
-2.682931
-2.4982278
-2.0980387
-1.6362817
-1.4515791
-1.759417
-2.5290117
-3.698796
-5.022499
-6.500121
-7.9469585
-9.301446
-10.37888
-11.11769
-11.579447
-11.856501
-12.0412035
-12.164339
-12.225906
-12.102772
-11.918069
-11.671799
-11.271608
-10.532798
-9.363014
-7.823824
-6.069148
-4.252904
-2.5905793
-1.2668762
-0.46649766
-0.25101113
-0.5588491
-1.2360923
-2.221174
-3.390958
-4.7146616
-6.069148
-7.3620663
-8.531851
-9.609284
-10.594365
-11.487095
-12.25669
-12.933934
-13.457258
-13.734312
-13.734312
-13.518826
-13.118636
-12.50296
-11.702581
-10.779068
-9.824771
-8.808906
-7.7622566
-6.838743
-6.1922827
-5.7613106
-5.453472
-5.207202
-4.8993635
-4.406823
-3.668012
-2.7444985
-1.759417
-0.9282546
-0.5588491
-0.89747095
-1.9441197
-3.575661
-5.638175
-8.008527
-10.7175
-13.395691
-15.42742
-16.4125
-16.350935
-15.73526
-14.965664
-14.165285
-13.364907
-12.50296
-11.548663
-10.655933
-9.824771
-9.024392
-8.224013
-7.454418
-6.838743
-6.7156076
-7.0542297
-7.7006884
-8.4395
-8.93204
-9.116744
-8.93204
-8.408715
-7.5775537
-6.4693375
-5.114851
-3.6064441
-2.221174
-1.2668762
-0.98982215
-1.3900115
-2.4366603
-4.0066338
-5.884445
-7.885391
-9.732419
-11.240825
-12.225906
-12.656879
-12.50296
-11.887285
-10.932986
-9.886338
-8.778122
-7.823824
-7.115796
-6.684824
-6.407769
-6.1922827
-6.1307154
-6.2846346
-6.6540403
-7.208148
-7.8546085
-8.377932
-8.747337
-8.870473
-8.593419
-8.008527
-7.1773643
-6.3154182
-5.5150394
-4.7454453
-4.1297684
-3.7295802
-3.6372283
-3.7295802
-4.0374174
-4.437607
-4.930147
-5.5150394
-6.161499
-6.9003105
-7.7622566
-8.593419
-9.301446
-9.670851
-9.578501
-8.993608
-7.977743
-6.7156076
-5.5150394
-4.499174
-3.8527153
-3.5448768
-3.5448768
-3.7295802
-4.160553
-4.930147
-5.915229
-6.961878
-7.7622566
-8.254797
-8.316365
-8.008527
-7.3620663
-6.530905
-5.6997423
-4.930147
-4.3760395
-4.068201
-3.9758503
-3.9758503
-3.8834984
-3.6372283
-3.360174
-3.08312
-2.959985
-3.1139038
-3.668012
-4.529958
-5.5150394
-6.530905
-7.454418
-8.100879
-8.377932
-8.285581
-8.008527
-7.7006884
-7.5159864
-7.5159864
-7.7006884
-7.916175
-8.03931
-8.03931
-7.977743
-7.8546085
-7.6699047
-7.392851
-7.0850134
-6.8079586
-6.4693375
-6.1922827
-5.884445
-5.5766077
-5.299553
-5.114851
-5.114851
-5.2687693
-5.484256
-5.5766077
-5.5766077
-5.638175
-5.884445
-6.407769
-7.0850134
-7.885391
-8.68577
-9.486149
-10.132608
-10.686716
-11.086906
-11.302393
-11.271608
-10.902204
-10.255743
-9.393797
-8.408715
-7.392851
-6.438554
-5.6073914
-4.930147
-4.437607
-4.252904
-4.345256
-4.591526
-4.930147
-5.2687693
-5.5766077
-5.7920933
-5.822878
-5.7613106
-5.6689587
-5.638175
-5.638175
-5.7613106
-6.069148
-6.592472
-7.1773643
-7.7006884
-8.131661
-8.501067
-8.901257
-9.270662
-9.640068
-9.947906
-10.255743
-10.62515
-11.11769
-11.671799
-12.164339
-12.410609
-12.25669
-11.733365
-10.779068
-9.486149
-8.070094
-6.777175
-5.7613106
-4.960932
-4.252904
-3.6372283
-3.1446874
-2.8676336
-2.8676336
-3.2062552
-3.8219311
-4.5607424
-5.2687693
-5.884445
-6.346202
-6.530905
-6.407769
-6.0999317
-5.8536615
-5.9460125
-6.3769865
-7.0850134
-7.885391
-8.593419
-9.116744
-9.393797
-9.5169325
-9.547716
-9.486149
-9.301446
-8.993608
-8.531851
-7.885391
-7.023445
-6.0075808
-4.9917154
-4.160553
-3.6064441
-3.1754715
-2.9292014
-2.8676336
-2.8984172
-2.8984172
-2.7752821
-2.5597954
-2.344309
-2.2519577
-2.3750927
-2.7137146
-3.2986066
-4.160553
-5.2687693
-6.5616884
-7.8546085
-8.93204
-9.732419
-10.194176
-10.409662
-10.37888
-10.194176
-9.855555
-9.486149
-9.024392
-8.4702835
-7.885391
-7.3620663
-6.931094
-6.438554
-5.7920933
-5.0532827
-4.345256
-3.6372283
-2.8368497
-1.8825521
-0.89747095
-0.09709203
0.4570161
0.7032865
0.54936755
0.118394494
-0.5280652
-1.2976599
-2.0672548
-2.7137146
-3.2678225
-3.698796
-4.0066338
-4.160553
-4.160553
-3.9758503
-3.7295802
-3.5448768
-3.4525259
-3.4525259
-3.5448768
-3.7295802
-3.9758503
-4.0989857
-4.068201
-3.9142826
-3.6372283
-3.4217417
-3.4217417
-3.698796
-4.068201
-4.314472
-4.3760395
-4.314472
-4.2221203
-4.0374174
-3.8219311
-3.7295802
-3.7911475
-3.9450662
-4.1913366
-4.529958
-4.837796
-5.1764183
-5.453472
-5.6997423
-5.884445
-5.9460125
-5.915229
-5.884445
-5.7613106
-5.484256
-5.114851
-4.683877
-4.314472
-4.0989857
-4.160553
-4.437607
-4.8993635
-5.391904
-5.822878
-6.069148
-6.1922827
-6.161499
-6.069148
-5.9460125
-5.8536615
-5.7613106
-5.6689587
-5.5150394
-5.299553
-5.1764183
-5.1456337
-5.2379856
-5.361121
-5.453472
-5.484256
-5.484256
-5.5150394
-5.6997423
-6.069148
-6.6232567
-7.2389317
-7.823824
-8.254797
-8.501067
-8.4702835
-8.19323
-7.7930403
-7.3620663
-7.023445
-6.7156076
-6.407769
-6.1922827
-6.0999317
-6.1922827
-6.592472
-7.2389317
-8.070094
-8.93204
-9.701635
-10.101825
-10.009473
-9.5169325
-8.839689
-8.070094
-7.3620663
-6.777175
-6.4693375
-6.438554
-6.6232567
-6.869526
-7.0542297
-7.0850134
-6.961878
-6.7156076
-6.438554
-6.161499
-5.884445
-5.6997423
-5.5766077
-5.484256
-5.391904
-5.2379856
-5.0532827
-4.837796
-4.5607424
-4.252904
-3.9758503
-3.7603633
-3.575661
-3.483309
-3.5140932
-3.575661
-3.698796
-3.8527153
-4.1297684
-4.406823
-4.7146616
-4.8993635
-4.960932
-4.8993635
-4.6530933
-4.252904
-3.7603633
-3.2370389
-2.8368497
-2.5290117
-2.4366603
-2.5290117
-2.806066
-3.2062552
-3.668012
-4.1297684
-4.6530933
-5.207202
-5.6689587
-5.976797
-6.0383644
-5.8536615
-5.5766077
-5.2687693
-5.0840664
-5.114851
-5.3303366
-5.730526
-6.1307154
-6.500121
-6.777175
-6.9003105
-6.777175
-6.407769
-5.8536615
-5.2687693
-4.6530933
-4.0989857
-3.668012
-3.4217417
-3.2678225
-3.2062552
-3.08312
-2.9292014
-2.8368497
-2.806066
-2.8984172
-3.0215523
-3.08312
-2.9907687
-2.8676336
-2.7752821
-2.806066
-3.0215523
-3.390958
-3.8527153
-4.314472
-4.7146616
-4.9917154
-5.114851
-5.114851
-5.022499
-4.86858
-4.7146616
-4.499174
-4.252904
-4.0066338
-3.8219311
-3.6372283
-3.5140932
-3.4217417
-3.360174
-3.3293908
-3.2678225
-3.1754715
-3.1139038
-3.0523365
-2.9907687
-3.0215523
-3.2986066
-3.8219311
-4.499174
-5.207202
-5.9460125
-6.6232567
-7.208148
-7.54677
-7.7006884
-7.7006884
-7.485202
-7.115796
-6.6540403
-6.2230673
-5.8536615
-5.484256
-4.9917154
-4.4683905
-4.0374174
-3.7603633
-3.8219311
-4.252904
-4.8070126
-5.1764183
-5.3303366
-5.6073914
-6.161499
-6.6232567
-6.530905
-5.6997423
-4.5607424
-3.8219311
-3.7603633
-4.252904
-5.1456337
-6.253851
-7.3312836
-8.100879
-8.377932
-8.254797
-7.8546085
-7.454418
-7.2389317
-7.3620663
-7.6699047
-7.7622566
-7.5775537
-7.2697163
-6.9003105
-6.346202
-5.5150394
-4.499174
-3.5140932
-2.8368497
-2.4674442
-2.2827415
-2.221174
-2.4366603
-2.959985
-3.6372283
-4.345256
-5.022499
-5.545823
-5.9460125
-6.2846346
-6.5616884
-6.8079586
-7.0850134
-7.3005
-7.3620663
-7.2697163
-7.0850134
-7.023445
-7.0850134
-7.115796
-6.9003105
-6.530905
-6.1307154
-5.7613106
-5.299553
-4.776229
-4.2836876
-3.9758503
-3.9450662
-4.0066338
-4.0989857
-4.160553
-4.2221203
-4.160553
-3.9758503
-3.6064441
-3.0523365
-2.4674442
-2.1288223
-2.221174
-2.7444985
-3.575661
-4.499174
-5.5150394
-6.500121
-7.392851
-8.070094
-8.377932
-8.254797
-7.7930403
-7.0850134
-6.346202
-5.6689587
-5.114851
-4.7146616
-4.406823
-4.160553
-3.8834984
-3.575661
-3.2678225
-3.0523365
-3.0523365
-3.2678225
-3.6372283
-4.0989857
-4.591526
-5.022499
-5.3303366
-5.5150394
-5.638175
-5.6997423
-5.730526
-5.822878
-6.0075808
-6.253851
-6.438554
-6.438554
-6.407769
-6.438554
-6.5616884
-6.6540403
-6.592472
-6.3769865
-6.0999317
-5.8536615
-5.638175
-5.453472
-5.299553
-5.1456337
-4.960932
-4.7454453
-4.4683905
-4.1297684
-3.8527153
-3.668012
-3.575661
-3.698796
-4.0066338
-4.437607
-4.8993635
-5.207202
-5.3303366
-5.3303366
-5.4226885
-5.730526
-6.253851
-6.8079586
-7.2389317
-7.485202
-7.485202
-7.2697163
-6.777175
-6.1307154
-5.545823
-5.207202
-5.207202
-5.453472
-5.7920933
-6.161499
-6.500121
-6.684824
-6.6540403
-6.3769865
-5.915229
-5.4226885
-4.8993635
-4.437607
-4.0066338
-3.6064441
-3.2678225
-3.1139038
-3.1446874
-3.3293908
-3.6064441
-4.0374174
-4.591526
-5.2687693
-5.9460125
-6.6232567
-7.2389317
-7.7006884
-8.03931
-8.162445
-7.977743
-7.5159864
-6.9003105
-6.253851
-5.6689587
-5.207202
-4.960932
-4.9917154
-5.1456337
-5.391904
-5.6073914
-5.884445
-6.0999317
-6.2846346
-6.346202
-6.2846346
-6.2230673
-6.2230673
-6.2846346
-6.346202
-6.438554
-6.5616884
-6.7156076
-6.838743
-6.7463913
-6.438554
-5.9460125
-5.484256
-5.207202
-5.1764183
-5.2687693
-5.391904
-5.545823
-5.6073914
-5.484256
-5.114851
-4.5607424
-3.9758503
-3.5448768
-3.4217417
-3.698796
-4.1913366
-4.7454453
-5.207202
-5.638175
-6.0383644
-6.3769865
-6.6232567
-6.777175
-6.931094
-7.1465797
-7.392851
-7.639121
-7.9469585
-8.224013
-8.408715
-8.408715
-8.224013
-7.977743
-7.731473
-7.454418
-7.1465797
-6.8079586
-6.438554
-6.069148
-5.6997423
-5.484256
-5.391904
-5.391904
-5.5150394
-5.7613106
-6.0999317
-6.530905
-6.9926615
-7.4236345
-7.885391
-8.285581
-8.562635
-8.562635
-8.19323
-7.6083374
-6.961878
-6.3154182
-5.7920933
-5.484256
-5.453472
-5.6997423
-6.069148
-6.438554
-6.6232567
-6.6232567
-6.530905
-6.4693375
-6.4693375
-6.4693375
-6.438554
-6.3769865
-6.3154182
-6.253851
-6.2230673
-6.2230673
-6.1922827
-6.1922827
-6.1307154
-6.1307154
-6.1922827
-6.407769
-6.777175
-7.3005
-7.916175
-8.4395
-8.716554
-8.716554
-8.562635
-8.316365
-7.977743
-7.5775537
-7.0850134
-6.500121
-5.915229
-5.391904
-5.022499
-4.837796
-4.8993635
-5.1764183
-5.638175
-6.1922827
-6.777175
-7.392851
-8.03931
-8.654986
-9.055176
-9.147527
-9.024392
-8.808906
-8.562635
-8.285581
-7.977743
-7.731473
-7.5159864
-7.2697163
-6.9926615
-6.7156076
-6.500121
-6.407769
-6.3769865
-6.2230673
-5.8536615
-5.299553
-4.683877
-4.0989857
-3.575661
-3.1446874
-2.7752821
-2.5290117
-2.5597954
-2.8984172
-3.4217417
-3.9758503
-4.499174
-4.960932
-5.4226885
-5.976797
-6.6540403
-7.3620663
-7.916175
-8.285581
-8.4395
-8.501067
-8.4702835
-8.254797
-7.7622566
-7.023445
-6.2230673
-5.545823
-5.114851
-4.960932
-5.0532827
-5.3303366
-5.7613106
-6.2230673
-6.6232567
-6.931094
-7.2389317
-7.6083374
-8.008527
-8.254797
-8.254797
-7.885391
-7.3005
-6.777175
-6.438554
-6.3769865
-6.5616884
-7.023445
-7.639121
-8.254797
-8.68577
-8.839689
-8.624203
-8.100879
-7.3312836
-6.500121
-5.730526
-5.1456337
-4.837796
-4.683877
-4.5607424
-4.3760395
-4.252904
-4.252904
-4.406823
-4.683877
-4.9917154
-5.299553
-5.6073914
-5.9460125
-6.407769
-6.931094
-7.54677
-8.100879
-8.531851
-8.778122
-8.839689
-8.624203
-8.162445
-7.54677
-6.869526
-6.2230673
-5.6997423
-5.391904
-5.299553
-5.391904
-5.5766077
-5.6997423
-5.6997423
-5.638175
-5.6073914
-5.545823
-5.361121
-5.1456337
-4.8993635
-4.7454453
-4.776229
-4.9917154
-5.299553
-5.6073914
-5.8536615
-6.161499
-6.500121
-6.961878
-7.5775537
-8.285581
-9.055176
-9.670851
-10.040257
-9.978689
-9.547716
-8.839689
-8.070094
-7.392851
-6.961878
-6.7463913
-6.6232567
-6.592472
-6.5616884
-6.500121
-6.346202
-6.0999317
-5.884445
-5.7920933
-5.8536615
-6.069148
-6.3154182
-6.592472
-6.838743
-7.0542297
-7.1465797
-7.115796
-6.931094
-6.684824
-6.438554
-6.3154182
-6.2230673
-6.161499
-6.069148
-5.976797
-6.0075808
-6.2846346
-6.869526
-7.6083374
-8.347149
-8.993608
-9.455365
-9.670851
-9.609284
-9.301446
-8.839689
-8.316365
-7.7930403
-7.454418
-7.3620663
-7.54677
-7.885391
-8.254797
-8.501067
-8.531851
-8.377932
-8.131661
-7.916175
-7.731473
-7.5159864
-7.3005
-7.0850134
-6.869526
-6.592472
-6.346202
-6.0999317
-5.822878
-5.484256
-5.0840664
-4.7454453
-4.529958
-4.4683905
-4.591526
-4.837796
-5.2379856
-5.7613106
-6.346202
-6.9003105
-7.3312836
-7.6083374
-7.7930403
-7.916175
-7.977743
-7.885391
-7.639121
-7.3620663
-7.0542297
-6.7156076
-6.2846346
-5.822878
-5.299553
-4.8070126
-4.345256
-3.9142826
-3.575661
-3.4217417
-3.5140932
-3.9142826
-4.7146616
-5.7613106
-6.869526
-7.8546085
-8.716554
-9.486149
-10.040257
-10.255743
-10.132608
-9.824771
-9.609284
-9.5169325
-9.578501
-9.763203
-10.071041
-10.47123
-10.809852
-10.9945545
-10.932986
-10.686716
-10.440446
-10.224959
-10.040257
-9.732419
-9.363014
-8.93204
-8.4702835
-7.916175
-7.3620663
-6.7463913
-6.1922827
-5.822878
-5.638175
-5.7613106
-6.1307154
-6.7463913
-7.454418
-8.254797
-9.055176
-9.917122
-10.779068
-11.456311
-11.948852
-12.164339
-12.102772
-11.887285
-11.579447
-11.148474
-10.594365
-9.947906
-9.33223
-8.870473
-8.562635
-8.316365
-8.131661
-8.070094
-8.162445
-8.285581
-8.408715
-8.501067
-8.68577
-8.870473
-8.901257
-8.624203
-8.008527
-7.2697163
-6.7156076
-6.407769
-6.3154182
-6.3769865
-6.6232567
-7.023445
-7.6083374
-8.285581
-8.993608
-9.732419
-10.532798
-11.425529
-12.287474
-12.995501
-13.364907
-13.426475
-13.210987
-12.718447
-11.918069
-10.87142
-9.670851
-8.501067
-7.485202
-6.7156076
-6.0999317
-5.730526
-5.6689587
-5.730526
-5.822878
-5.976797
-6.3154182
-6.8079586
-7.2389317
-7.454418
-7.454418
-7.3620663
-7.3312836
-7.392851
-7.639121
-8.008527
-8.316365
-8.4395
-8.316365
-8.03931
-7.8546085
-7.885391
-8.100879
-8.4702835
-8.962824
-9.486149
-9.978689
-10.348095
-10.594365
-10.748284
-10.748284
-10.655933
-10.317311
-9.609284
-8.4702835
-7.0850134
-5.6997423
-4.529958
-3.7603633
-3.4217417
-3.5140932
-4.068201
-5.114851
-6.4693375
-7.885391
-9.116744
-9.978689
-10.440446
-10.563581
-10.440446
-10.194176
-9.978689
-9.886338
-9.855555
-9.640068
-9.209094
-8.716554
-8.408715
-8.377932
-8.4702835
-8.624203
-8.808906
-8.993608
-9.17831
-9.33223
-9.486149
-9.547716
-9.5169325
-9.455365
-9.363014
-9.17831
-8.808906
-8.19323
-7.454418
-6.7156076
-6.161499
-5.915229
-6.0075808
-6.500121
-7.2697163
-8.19323
-8.962824
-9.424581
-9.5169325
-9.301446
-8.901257
-8.4702835
-8.070094
-7.7006884
-7.1773643
-6.407769
-5.3303366
-4.2221203
-3.483309
-3.2678225
-3.698796
-4.7146616
-6.253851
-8.131661
-9.917122
-11.333177
-12.287474
-12.810799
-12.933934
-12.90315
-12.90315
-13.026285
-13.210987
-13.241771
-12.995501
-12.50296
-11.794933
-11.025338
-10.286528
-9.640068
-9.116744
-8.68577
-8.347149
-7.9469585
-7.485202
-6.869526
-6.2230673
-5.638175
-5.207202
-4.930147
-4.86858
-5.022499
-5.453472
-6.069148
-6.684824
-7.1773643
-7.4236345
-7.6699047
-8.03931
-8.654986
-9.393797
-10.163392
-10.779068
-11.240825
-11.487095
-11.517879
-11.425529
-11.210041
-10.9945545
-10.748284
-10.317311
-9.701635
-8.993608
-8.316365
-7.6083374
-6.9003105
-6.1922827
-5.5150394
-5.022499
-4.7454453
-4.683877
-4.776229
-5.0532827
-5.453472
-6.0383644
-6.838743
-7.8546085
-9.024392
-10.163392
-11.148474
-11.887285
-12.349042
-12.441393
-12.318257
-12.102772
-11.918069
-11.856501
-11.918069
-12.01042
-11.918069
-11.671799
-11.333177
-11.056122
-10.840636
-10.686716
-10.563581
-10.440446
-10.348095
-10.194176
-9.978689
-9.640068
-9.209094
-8.68577
-8.19323
-7.823824
-7.6083374
-7.54677
-7.6699047
-8.008527
-8.4395
-8.93204
-9.363014
-9.824771
-10.286528
-10.779068
-11.240825
-11.76415
-12.287474
-12.810799
-13.241771
-13.518826
-13.580393
-13.457258
-13.210987
-12.872366
-12.50296
-12.102772
-11.548663
-10.779068
-9.886338
-9.116744
-8.531851
-8.100879
-7.8546085
-7.7930403
-7.885391
-8.070094
-8.254797
-8.4702835
-8.778122
-9.147527
-9.609284
-10.071041
-10.563581
-11.086906
-11.548663
-11.918069
-12.133555
-12.287474
-12.50296
-12.933934
-13.580393
-14.349988
-15.0887985
-15.581339
-15.704475
-15.396637
-14.842528
-14.19607
-13.611177
-13.118636
-12.74923
-12.318257
-11.702581
-10.932986
-9.978689
-8.993608
-8.254797
-7.885391
-7.9469585
-8.347149
-8.93204
-9.578501
-10.194176
-10.779068
-11.302393
-11.733365
-12.01042
-12.133555
-12.102772
-12.102772
-12.225906
-12.441393
-12.656879
-12.780014
-12.718447
-12.441393
-11.887285
-11.086906
-10.224959
-9.393797
-8.716554
-8.19323
-7.823824
-7.5159864
-7.2697163
-7.1465797
-7.1465797
-7.3005
-7.5775537
-7.885391
-8.100879
-8.19323
-8.224013
-8.285581
-8.4702835
-8.654986
-8.839689
-9.085959
-9.486149
-10.071041
-10.902204
-11.825717
-12.626096
-13.149421
-13.334123
-13.180204
-12.656879
-11.979635
-11.210041
-10.37888
-9.609284
-8.839689
-8.070094
-7.3620663
-6.838743
-6.592472
-6.6232567
-6.684824
-6.8079586
-7.023445
-7.2697163
-7.54677
-7.7006884
-7.731473
-7.7622566
-7.7622566
-7.5775537
-7.3312836
-7.0850134
-6.931094
-6.7463913
-6.530905
-6.3769865
-6.407769
-6.6540403
-7.023445
-7.2697163
-7.208148
-6.777175
-6.0999317
-5.5150394
-5.2379856
-5.2379856
-5.391904
-5.5150394
-5.6073914
-5.822878
-6.0999317
-6.3154182
-6.4693375
-6.592472
-6.8079586
-7.115796
-7.5159864
-7.977743
-8.377932
-8.716554
-9.116744
-9.670851
-10.409662
-11.456311
-12.841582
-14.503906
-16.2278
-17.520718
-17.982475
-17.643854
-16.781908
-15.673691
-14.411556
-12.933934
-11.456311
-10.224959
-9.424581
-9.055176
-8.962824
-9.024392
-9.270662
-9.609284
-10.040257
-10.409662
-10.563581
-10.317311
-9.886338
-9.5169325
-9.455365
-9.670851
-10.040257
-10.532798
-11.086906
-11.548663
-11.856501
-11.948852
-11.979635
-11.979635
-11.887285
-11.733365
-11.517879
-11.302393
-11.086906
-10.809852
-10.532798
-10.348095
-10.194176
-9.732419
-8.901257
-7.6699047
-6.2846346
-4.930147
-3.698796
-2.7444985
-2.2519577
-2.2827415
-2.5905793
-3.0215523
-3.6064441
-4.3760395
-5.2687693
-6.0999317
-6.931094
-7.7930403
-8.654986
-9.301446
-9.670851
-9.793986
-9.701635
-9.701635
-9.824771
-10.040257
-10.255743
-10.47123
-10.62515
-10.7175
-10.809852
-10.87142
-10.779068
-10.563581
-10.348095
-10.224959
-10.224959
-10.255743
-10.255743
-10.071041
-9.547716
-8.562635
-7.3312836
-6.1307154
-5.0532827
-4.252904
-3.9142826
-4.0374174
-4.683877
-5.6689587
-6.9003105
-8.224013
-9.486149
-10.532798
-11.210041
-11.487095
-11.333177
-10.809852
-10.040257
-9.209094
-8.4395
-7.7006884
-7.023445
-6.530905
-6.253851
-6.253851
-6.5616884
-7.1773643
-7.9469585
-8.531851
-8.716554
-8.4395
-7.9469585
-7.454418
-7.1465797
-7.0542297
-7.023445
-6.931094
-6.6540403
-6.2230673
-5.6689587
-5.022499
-4.314472
-3.7911475
-3.5448768
-3.6372283
-3.9450662
-4.345256
-4.6530933
-4.7454453
-4.683877
-4.6223097
-4.7454453
-5.0840664
-5.5766077
-6.0383644
-6.407769
-6.6540403
-6.931094
-7.2697163
-7.7622566
-8.347149
-9.024392
-9.732419
-10.532798
-11.271608
-11.794933
-12.0412035
-12.01042
-11.825717
-11.425529
-10.809852
-10.101825
-9.424581
-8.901257
-8.562635
-8.408715
-8.347149
-8.285581
-8.03931
-7.6083374
-6.961878
-6.2846346
-5.638175
-5.114851
-4.683877
-4.437607
-4.4683905
-4.7454453
-5.207202
-5.7920933
-6.2230673
-6.438554
-6.2846346
-5.884445
-5.3303366
-4.8070126
-4.2836876
-3.7603633
-3.1139038
-2.3750927
-1.4207952
-0.4049301
0.42623234
0.8572055
0.7648541
0.33388096
-0.22022724
-0.86668706
-1.7286332
-2.8984172
-4.345256
-6.0383644
-7.9469585
-10.009473
-12.0412035
-13.826664
-15.0887985
-15.796827
-15.981529
-15.642908
-14.750177
-13.457258
-12.102772
-10.932986
-10.009473
-9.209094
-8.408715
-7.5159864
-6.4693375
-5.2687693
-4.068201
-3.0215523
-2.19039
-1.4823627
-0.86668706
-0.4357139
-0.2817949
-0.5280652
-1.0513897
-1.8825521
-2.8676336
-3.9758503
-5.022499
-5.976797
-6.9003105
-7.9469585
-9.239879
-10.779068
-12.318257
-13.549609
-14.257636
-14.319204
-13.857448
-12.964717
-11.702581
-10.286528
-8.778122
-7.2697163
-5.7613106
-4.2836876
-2.8984172
-1.6978493
-0.6819842
0.0876106
0.5185838
0.61093515
0.4570161
0.026043057
-0.58963287
-1.3900115
-2.3750927
-3.360174
-4.160553
-4.7146616
-5.114851
-5.545823
-6.0999317
-6.7463913
-7.392851
-8.008527
-8.562635
-9.116744
-9.670851
-10.163392
-10.502014
-10.563581
-10.37888
-10.040257
-9.5169325
-8.901257
-8.285581
-7.639121
-7.023445
-6.3769865
-5.6997423
-4.960932
-4.0989857
-3.2370389
-2.4982278
-2.0672548
-1.8825521
-1.913336
-2.1288223
-2.5290117
-3.1139038
-3.9142826
-4.86858
-5.822878
-6.530905
-6.931094
-7.023445
-6.838743
-6.4693375
-6.0075808
-5.6073914
-5.391904
-5.391904
-5.391904
-5.361121
-5.361121
-5.361121
-5.2379856
-4.86858
-4.345256
-3.8527153
-3.6064441
-3.6372283
-3.7295802
-3.7603633
-3.698796
-3.6372283
-3.6064441
-3.575661
-3.483309
-3.483309
-3.7295802
-4.160553
-4.8070126
-5.6073914
-6.407769
-7.1773643
-7.8546085
-8.4395
-8.93204
-9.363014
-9.609284
-9.578501
-9.17831
-8.285581
-7.023445
-5.6997423
-4.499174
-3.5448768
-2.9907687
-2.959985
-3.4217417
-4.252904
-5.1456337
-5.9460125
-6.592472
-7.0542297
-7.3312836
-7.392851
-7.3005
-7.0850134
-6.838743
-6.592472
-6.346202
-6.1922827
-6.0383644
-5.915229
-5.7920933
-5.6997423
-5.6689587
-5.6997423
-5.6689587
-5.5150394
-5.022499
-4.0989857
-2.8676336
-1.6054978
-0.62041664
0.026043057
0.27231336
0.21074581
-0.22022724
-0.83590317
-1.5131466
-2.1288223
-2.7137146
-3.4217417
-4.1913366
-4.9917154
-5.8536615
-6.777175
-7.731473
-8.716554
-9.640068
-10.163392
-10.101825
-9.363014
-8.19323
-6.8079586
-5.361121
-3.9758503
-2.682931
-1.6054978
-0.89747095
-0.62041664
-0.6819842
-0.9590385
-1.3900115
-1.9441197
-2.4674442
-2.7752821
-2.8676336
-2.8368497
-2.8676336
-3.0215523
-3.3293908
-3.7603633
-4.314472
-5.1456337
-6.2230673
-7.392851
-8.501067
-9.363014
-9.855555
-9.886338
-9.486149
-8.839689
-8.100879
-7.3312836
-6.500121
-5.6689587
-4.9917154
-4.4683905
-3.9758503
-3.2986066
-2.3750927
-1.2976599
-0.1586597
0.8572055
1.6268003
2.0269895
2.1501248
1.9962058
1.6268003
1.072692
0.36466473
-0.5588491
-1.7286332
-3.1139038
-4.5607424
-5.884445
-6.931094
-7.7930403
-8.531851
-9.024392
-9.239879
-9.486149
-10.101825
-11.11769
-12.25669
-13.118636
-13.549609
-13.488042
-12.90315
-11.671799
-9.917122
-7.8546085
-5.7920933
-3.8834984
-2.1288223
-0.5280652
0.91877306
2.2732599
3.443044
4.335774
4.889882
5.074585
4.8590984
4.2434225
3.2275577
1.9038544
0.36466473
-1.2668762
-3.0215523
-4.86858
-6.6540403
-8.285581
-9.732419
-10.932986
-11.702581
-11.825717
-11.179257
-9.824771
-8.100879
-6.3154182
-4.7454453
-3.4525259
-2.4982278
-1.759417
-1.1129572
-0.62041664
-0.37414634
-0.34336257
-0.31257868
-0.1586597
-0.004740715
-0.004740715
-0.25101113
-0.71276796
-1.3592277
-2.1288223
-2.8984172
-3.575661
-4.2221203
-4.837796
-5.391904
-5.6073914
-5.638175
-5.6997423
-5.976797
-6.346202
-6.592472
-6.684824
-6.7463913
-6.869526
-6.961878
-6.869526
-6.4693375
-5.6997423
-4.5607424
-3.0523365
-1.2976599
0.48779994
2.0269895
3.1352062
3.7816658
3.9663687
3.7200983
3.1044223
2.2116923
1.226611
0.1491782
-0.8051194
-1.5131466
-1.9441197
-2.221174
-2.4674442
-2.9292014
-3.6064441
-4.5607424
-5.6073914
-6.530905
-7.2389317
-7.6083374
-7.6699047
-7.3312836
-6.6232567
-5.6073914
-4.499174
-3.3293908
-2.19039
-1.2668762
-0.58963287
-0.12787592
0.24152958
0.4570161
0.48779994
0.33388096
0.24152958
0.27231336
0.48779994
0.7340703
0.9803406
1.1034758
0.91877306
0.27231336
-0.74355173
-2.0364711
-3.4217417
-4.7146616
-5.7920933
-6.530905
-6.9003105
-6.777175
-6.0383644
-4.930147
-3.7603633
-2.7444985
-1.913336
-1.328444
-1.1129572
-1.1437411
-1.1745248
-1.0513897
-0.83590317
-0.58963287
-0.37414634
-0.1586597
0.026043057
0.118394494
0.1491782
-0.035524487
-0.46649766
-1.1745248
-2.1288223
-3.08312
-3.9450662
-4.591526
-5.022499
-5.2687693
-5.484256
-5.6689587
-5.822878
-5.884445
-5.7613106
-5.484256
-5.2379856
-4.9917154
-4.776229
-4.437607
-3.7911475
-2.7137146
-1.328444
0.118394494
1.3189623
2.1501248
2.6118817
2.7658007
2.550314
1.9038544
0.8264216
-0.4049301
-1.5439303
-2.5290117
-3.483309
-4.4683905
-5.484256
-6.407769
-7.2389317
-8.008527
-8.716554
-9.455365
-10.132608
-10.594365
-10.748284
-10.502014
-10.040257
-9.455365
-8.808906
-7.916175
-6.9003105
-5.884445
-5.022499
-4.2836876
-3.4217417
-2.344309
-1.1437411
0.05682683
1.072692
1.7499354
2.0885572
2.2116923
2.1809087
2.0269895
1.7499354
1.2881786
0.61093515
-0.4357139
-1.913336
-3.6372283
-5.2379856
-6.592472
-7.639121
-8.408715
-8.839689
-8.778122
-8.162445
-7.115796
-5.976797
-5.022499
-4.406823
-4.0989857
-4.0066338
-3.9450662
-3.7911475
-3.483309
-3.0215523
-2.621363
-2.2519577
-1.8517685
-1.2360923
-0.46649766
0.27231336
0.79563785
0.9803406
0.8264216
0.39544857
-0.22022724
-0.98982215
-2.0364711
-3.390958
-4.960932
-6.6232567
-8.19323
-9.5169325
-10.47123
-10.87142
-10.840636
-10.502014
-9.978689
-9.209094
-8.316365
-7.392851
-6.3769865
-5.114851
-3.4525259
-1.5747142
-0.035524487
0.7648541
0.91877306
0.7340703
0.33388096
-0.37414634
-1.3592277
-2.344309
-2.959985
-3.1139038
-2.8676336
-2.4674442
-2.1288223
-1.8209846
-1.6054978
-1.6362817
-2.0056872
-2.621363
-3.2370389
-3.6064441
-3.7911475
-3.7911475
-3.698796
-3.5140932
-3.1446874
-2.4366603
-1.4207952
-0.34336257
0.5801513
1.2573948
1.5652328
1.4420975
1.0111244
0.6725027
0.5801513
0.6725027
0.7340703
0.7648541
0.79563785
0.7032865
0.24152958
-0.6819842
-1.913336
-3.1139038
-4.1913366
-5.207202
-6.1307154
-6.869526
-7.3312836
-7.639121
-7.916175
-8.254797
-8.808906
-9.5169325
-10.040257
-10.071041
-9.670851
-9.270662
-9.085959
-8.962824
-8.593419
-7.916175
-7.023445
-5.976797
-4.7454453
-3.4217417
-2.2519577
-1.4823627
-1.020606
-0.7743356
-0.74355173
-1.020606
-1.5439303
-2.19039
-2.7752821
-3.2062552
-3.360174
-3.2370389
-2.8984172
-2.5597954
-2.3750927
-2.4058766
-2.4058766
-2.1596062
-1.6054978
-0.9590385
-0.49728143
-0.4357139
-0.8051194
-1.328444
-1.6362817
-1.5439303
-1.1437411
-0.74355173
-0.46649766
-0.22022724
-0.004740715
-0.06630826
-0.5280652
-1.3900115
-2.3135252
-3.0523365
-3.5448768
-3.9142826
-4.1913366
-4.3760395
-4.406823
-4.499174
-4.776229
-5.2687693
-5.7613106
-6.1922827
-6.3769865
-6.346202
-6.161499
-5.7920933
-5.2379856
-4.4683905
-3.668012
-2.9292014
-2.2827415
-1.6362817
-0.8051194
0.118394494
0.79563785
0.9803406
0.61093515
-0.1586597
-1.2053087
-2.4366603
-3.668012
-4.8070126
-5.6689587
-6.2230673
-6.684824
-7.3312836
-8.131661
-8.901257
-9.455365
-9.732419
-9.640068
-9.209094
-8.4395
-7.54677
-6.5616884
-5.5766077
-4.6530933
-3.9450662
-3.5448768
-3.2986066
-2.8368497
-1.790201
-0.2817949
1.3805299
2.8273683
3.9663687
4.8590984
5.4439907
5.7210445
5.782613
5.690261
5.5363426
5.1977205
4.3049903
2.550314
0.05682683
-2.5290117
-4.499174
-5.5150394
-6.0075808
-6.407769
-6.838743
-7.2389317
-7.454418
-7.639121
-7.9469585
-8.316365
-8.562635
-8.4395
-8.008527
-7.3620663
-6.500121
-5.4226885
-4.2221203
-3.2062552
-2.4058766
-1.7286332
-1.1745248
-0.74355173
-0.31257868
0.118394494
0.5185838
0.48779994
-0.18944347
-1.1745248
-1.8825521
-2.0364711
-1.8517685
-1.6670654
-1.6670654
-1.8517685
-2.19039
-2.5905793
-2.8984172
-3.0523365
-3.1754715
-3.1139038
-2.7752821
-2.4058766
-2.3135252
-2.4674442
-2.3135252
-1.4823627
-0.18944347
1.0111244
1.6575841
1.7499354
1.6268003
1.4113138
0.9803406
0.0876106
-1.1437411
-2.4366603
-3.5448768
-4.4683905
-5.3303366
-6.2230673
-7.023445
-7.731473
-8.224013
-8.347149
-7.977743
-7.1773643
-6.1307154
-5.0532827
-3.9758503
-2.806066
-1.6978493
-0.7743356
-0.06630826
0.6417189
1.3805299
1.9038544
2.119341
2.0269895
1.6575841
1.0111244
0.24152958
-0.37414634
-0.83590317
-1.2053087
-1.4515791
-1.5131466
-1.5747142
-1.8517685
-2.3750927
-2.8368497
-3.0215523
-2.9292014
-2.959985
-3.2370389
-3.7603633
-4.2836876
-4.7146616
-5.1764183
-5.6689587
-6.069148
-6.2846346
-6.3154182
-6.500121
-6.8079586
-6.961878
-6.684824
-6.0075808
-5.1764183
-4.3760395
-3.668012
-3.1139038
-2.9292014
-3.1754715
-3.7295802
-4.314472
-4.8070126
-5.0840664
-5.114851
-4.8993635
-4.499174
-3.9450662
-3.3293908
-2.682931
-2.1596062
-1.8517685
-1.6362817
-1.328444
-0.9282546
-0.5588491
-0.2817949
-0.22022724
-0.46649766
-0.98982215
-1.6362817
-2.0980387
-2.1596062
-1.8825521
-1.5131466
-1.3592277
-1.5439303
-1.9749036
-2.4674442
-3.1754715
-4.252904
-5.638175
-7.1773643
-8.716554
-10.163392
-11.36396
-12.133555
-12.410609
-12.349042
-12.225906
-12.102772
-11.76415
-11.056122
-10.101825
-9.116744
-8.254797
-7.639121
-7.208148
-6.961878
-6.8079586
-6.6232567
-6.1922827
-5.484256
-4.5607424
-3.5448768
-2.5597954
-1.6362817
-0.83590317
-0.2817949
0.05682683
0.21074581
0.27231336
0.24152958
-0.004740715
-0.58963287
-1.5131466
-2.5290117
-3.5448768
-4.437607
-5.207202
-5.822878
-6.253851
-6.438554
-6.500121
-6.5616884
-6.7463913
-6.9926615
-7.0850134
-6.931094
-6.592472
-6.069148
-5.484256
-4.7454453
-3.7911475
-2.7137146
-1.7286332
-0.98982215
-0.5280652
-0.34336257
-0.31257868
-0.4357139
-0.6819842
-0.98982215
-1.3592277
-1.8517685
-2.3750927
-2.8984172
-3.2986066
-3.6064441
-3.9450662
-4.252904
-4.437607
-4.4683905
-4.314472
-4.068201
-3.7911475
-3.483309
-3.2678225
-3.2370389
-3.2986066
-3.360174
-3.390958
-3.5448768
-3.8527153
-4.2221203
-4.6223097
-4.960932
-5.207202
-5.2379856
-5.022499
-4.499174
-3.7295802
-2.8984172
-2.221174
-1.790201
-1.4823627
-1.2668762
-0.98982215
-0.6512004
-0.37414634
-0.09709203
0.0876106
0.24152958
0.27231336
0.1491782
-0.12787592
-0.46649766
-0.71276796
-0.86668706
-1.020606
-1.2668762
-1.6670654
-2.221174
-2.8984172
-3.668012
-4.437607
-5.2379856
-6.0999317
-7.0850134
-8.008527
-8.839689
-9.424581
-9.793986
-9.793986
-9.301446
-8.347149
-6.9926615
-5.484256
-4.0374174
-2.8984172
-2.1288223
-1.6978493
-1.6670654
-1.9441197
-2.344309
-2.7137146
-2.9292014
-3.0523365
-3.2062552
-3.483309
-3.9142826
-4.314472
-4.6223097
-4.7146616
-4.6530933
-4.591526
-4.6530933
-4.7454453
-4.86858
-4.960932
-5.1456337
-5.3303366
-5.484256
-5.484256
-5.361121
-5.207202
-5.0532827
-5.0840664
-5.299553
-5.638175
-5.976797
-6.253851
-6.530905
-6.777175
-6.931094
-6.9926615
-7.023445
-7.023445
-6.931094
-6.7156076
-6.3154182
-5.822878
-5.391904
-5.114851
-5.0840664
-5.3303366
-5.7613106
-6.2846346
-6.931094
-7.5775537
-8.19323
-8.747337
-9.363014
-9.978689
-10.532798
-10.9945545
-11.302393
-11.302393
-10.87142
-9.917122
-8.562635
-6.961878
-5.2687693
-3.6064441
-2.1288223
-0.89747095
0.026043057
0.5801513
0.8264216
0.8572055
0.7648541
0.54936755
0.1491782
-0.4049301
-1.0821736
-1.759417
-2.4366603
-3.2062552
-4.068201
-4.960932
-5.884445
-6.777175
-7.639121
-8.531851
-9.5169325
-10.409662
-11.025338
-11.302393
-11.210041
-10.779068
-9.947906
-8.68577
-7.115796
-5.453472
-3.8527153
-2.344309
-1.0513897
-0.12787592
0.36466473
0.48779994
0.3030972
-0.004740715
-0.4049301
-0.74355173
-1.0513897
-1.3900115
-1.8209846
-2.344309
-2.8676336
-3.4525259
-4.1297684
-4.86858
-5.545823
-6.069148
-6.4693375
-6.8079586
-7.0542297
-7.115796
-6.9926615
-6.838743
-6.684824
-6.592472
-6.530905
-6.4693375
-6.3154182
-6.0383644
-5.545823
-4.776229
-3.8219311
-2.806066
-1.6978493
-0.62041664
0.3030972
0.9803406
1.3805299
1.5036651
1.3805299
1.072692
0.6725027
0.27231336
-0.06630826
-0.37414634
-0.6512004
-0.9282546
-1.2360923
-1.5747142
-2.0364711
-2.652147
-3.360174
-4.252904
-5.3303366
-6.407769
-7.3620663
-7.977743
-8.162445
-7.916175
-7.2697163
-6.3154182
-5.207202
-4.0989857
-3.1139038
-2.2827415
-1.7286332
-1.4515791
-1.3592277
-1.2053087
-0.86668706
-0.4357139
-0.035524487
0.3030972
0.6417189
0.9495568
1.1650434
1.1034758
0.7032865
-0.09709203
-1.2053087
-2.5905793
-4.0989857
-5.6073914
-6.961878
-8.008527
-8.624203
-8.839689
-8.716554
-8.316365
-7.7622566
-7.115796
-6.530905
-6.069148
-5.730526
-5.4226885
-5.0840664
-4.683877
-4.1913366
-3.698796
-3.1139038
-2.4058766
-1.6054978
-0.8051194
-0.22022724
0.0876106
0.0876106
-0.25101113
-0.7743356
-1.5131466
-2.344309
-3.2986066
-4.252904
-5.114851
-5.822878
-6.346202
-6.7156076
-6.961878
-7.1773643
-7.3005
-7.3005
-7.1465797
-6.9003105
-6.6232567
-6.3154182
-5.976797
-5.484256
-4.86858
-4.1913366
-3.5140932
-2.8676336
-2.221174
-1.5747142
-0.86668706
-0.1586597
0.4570161
0.9803406
1.4420975
1.7807193
2.0269895
2.0577734
1.8730706
1.5036651
0.9803406
0.27231336
-0.6512004
-1.8209846
-3.1754715
-4.6530933
-6.1307154
-7.454418
-8.4395
-9.024392
-9.085959
-8.654986
-7.823824
-6.6232567
-5.2687693
-4.0066338
-2.9907687
-2.19039
-1.5439303
-1.020606
-0.74355173
-0.71276796
-0.83590317
-1.1437411
-1.6054978
-2.0980387
-2.5905793
-3.0215523
-3.4525259
-3.9450662
-4.4683905
-5.0840664
-5.884445
-6.9003105
-8.008527
-9.085959
-9.978689
-10.594365
-10.902204
-10.87142
-10.62515
-10.163392
-9.455365
-8.562635
-7.454418
-6.2230673
-4.8993635
-3.668012
-2.621363
-1.790201
-1.1129572
-0.5588491
-0.035524487
0.39544857
0.7032865
0.91877306
0.91877306
0.7648541
0.48779994
0.118394494
-0.4049301
-1.0513897
-1.8209846
-2.652147
-3.5448768
-4.529958
-5.6073914
-6.592472
-7.454418
-8.070094
-8.501067
-8.68577
-8.624203
-8.347149
-7.8546085
-7.2697163
-6.592472
-5.884445
-5.114851
-4.314472
-3.575661
-2.9292014
-2.4982278
-2.2827415
-2.2827415
-2.4674442
-2.682931
-2.9907687
-3.3293908
-3.7295802
-4.1297684
-4.499174
-4.8070126
-5.0840664
-5.2687693
-5.4226885
-5.6073914
-5.7613106
-5.8536615
-5.915229
-6.0075808
-6.253851
-6.592472
-6.931094
-7.208148
-7.3005
-7.208148
-6.961878
-6.592472
-6.069148
-5.3303366
-4.3760395
-3.390958
-2.4982278
-1.8517685
-1.4823627
-1.3592277
-1.3592277
-1.4515791
-1.5439303
-1.6362817
-1.6670654
-1.6054978
-1.5131466
-1.4515791
-1.4823627
-1.6978493
-2.1288223
-2.7444985
-3.4217417
-3.9758503
-4.437607
-4.837796
-5.1456337
-5.3303366
-5.391904
-5.361121
-5.2687693
-5.0840664
-4.776229
-4.2836876
-3.6064441
-2.8984172
-2.19039
-1.5439303
-0.98982215
-0.5588491
-0.2817949
-0.09709203
-0.004740715
-0.09709203
-0.2817949
-0.6512004
-1.1745248
-1.913336
-2.8368497
-3.9450662
-5.0840664
-6.0999317
-6.869526
-7.454418
-7.977743
-8.593419
-9.33223
-10.132608
-10.840636
-11.425529
-11.948852
-12.287474
-12.349042
-11.948852
-11.210041
-10.101825
-8.808906
-7.4236345
-6.0383644
-4.7146616
-3.5140932
-2.4366603
-1.5439303
-0.89747095
-0.6512004
-0.7743356
-1.2360923
-1.8209846
-2.4058766
-2.9907687
-3.6372283
-4.437607
-5.391904
-6.4693375
-7.54677
-8.593419
-9.609284
-10.655933
-11.794933
-12.810799
-13.426475
-13.518826
-13.118636
-12.410609
-11.487095
-10.440446
-9.270662
-8.131661
-6.931094
-5.6997423
-4.406823
-3.0215523
-1.6054978
-0.25101113
0.8879893
1.811503
2.4579625
2.8273683
2.9812872
2.8889358
2.5810978
2.119341
1.5036651
0.8264216
0.05682683
-0.7743356
-1.5747142
-2.2827415
-2.9292014
-3.575661
-4.1913366
-4.7146616
-5.114851
-5.4226885
-5.6997423
-6.0383644
-6.346202
-6.438554
-6.1922827
-5.545823
-4.529958
-3.2986066
-2.0056872
-0.8051194
0.24152958
0.91877306
1.1342596
0.7340703
-0.2817949
-1.6978493
-3.1754715
-4.437607
-5.361121
-6.0383644
-6.7463913
-7.4236345
-7.916175
-8.131661
-8.162445
-8.162445
-8.131661
-8.03931
-7.7006884
-7.1465797
-6.4693375
-5.7920933
-5.207202
-4.529958
-3.7295802
-2.959985
-2.2827415
-1.6054978
-0.83590317
0.05682683
0.91877306
1.5344489
1.811503
1.8422868
1.7191517
1.5036651
1.1958271
0.7340703
0.17996204
-0.5588491
-1.5131466
-2.5290117
-3.5140932
-4.3760395
-4.9917154
-5.4226885
-5.6689587
-5.822878
-5.822878
-5.7613106
-5.730526
-5.7613106
-5.915229
-6.161499
-6.407769
-6.4693375
-6.0999317
-5.361121
-4.4683905
-3.668012
-3.0215523
-2.5597954
-2.221174
-2.0364711
-1.9749036
-2.0056872
-2.19039
-2.4366603
-2.652147
-2.8368497
-3.1139038
-3.575661
-4.0989857
-4.499174
-4.7146616
-4.960932
-5.4226885
-6.0383644
-6.530905
-6.7463913
-6.9003105
-7.3620663
-7.977743
-8.316365
-8.162445
-7.54677
-6.684824
-5.884445
-5.299553
-4.930147
-4.6530933
-4.4683905
-4.406823
-4.2836876
-4.0066338
-3.5140932
-2.9292014
-2.5290117
-2.344309
-2.344309
-2.4674442
-2.806066
-3.4525259
-4.3760395
-5.391904
-6.346202
-7.208148
-7.885391
-8.316365
-8.4395
-8.4395
-8.377932
-8.03931
-7.2697163
-6.2230673
-5.1456337
-4.2221203
-3.5448768
-3.0523365
-2.621363
-2.3135252
-2.0364711
-1.7286332
-1.2053087
-0.37414634
0.61093515
1.4728813
2.1501248
2.5810978
2.7350168
2.550314
1.9346383
1.0111244
-0.004740715
-0.89747095
-1.7286332
-2.621363
-3.7911475
-5.207202
-6.777175
-8.377932
-9.886338
-11.086906
-11.794933
-11.948852
-11.579447
-10.932986
-10.194176
-9.393797
-8.4395
-7.2697163
-5.822878
-4.252904
-2.7752821
-1.4207952
-0.004740715
1.5036651
2.8889358
3.8432333
4.212639
3.9663687
3.16599
2.119341
1.072692
0.1491782
-0.86668706
-2.0672548
-3.483309
-5.022499
-6.592472
-8.131661
-9.547716
-10.779068
-11.825717
-12.595312
-12.964717
-12.995501
-12.718447
-12.102772
-11.148474
-9.978689
-8.747337
-7.5159864
-6.1922827
-4.776229
-3.360174
-2.0672548
-0.8051194
0.3030972
1.2573948
2.0577734
2.7042332
3.2891252
3.7200983
3.9663687
3.9355845
3.4122603
2.2732599
0.5185838
-1.5439303
-3.6064441
-5.5766077
-7.485202
-9.239879
-10.686716
-11.641015
-12.071987
-12.102772
-11.887285
-11.61023
-11.333177
-10.9945545
-10.532798
-9.917122
-9.239879
-8.501067
-7.731473
-6.777175
-5.5766077
-4.0989857
-2.4366603
-0.89747095
0.24152958
1.0419083
1.5344489
1.8422868
1.9038544
1.811503
1.6268003
1.2881786
0.8572055
0.42623234
-0.06630826
-0.6819842
-1.5131466
-2.4674442
-3.4525259
-4.406823
-5.361121
-6.346202
-7.2389317
-7.916175
-8.224013
-8.224013
-8.03931
-7.8546085
-7.639121
-7.2697163
-6.592472
-5.915229
-5.484256
-5.299553
-5.207202
-5.0532827
-4.776229
-4.4683905
-4.1913366
-4.068201
-4.160553
-4.529958
-5.0532827
-5.5766077
-5.9460125
-6.0999317
-5.976797
-5.7613106
-5.5766077
-5.4226885
-5.0840664
-4.5607424
-4.0066338
-3.575661
-3.2986066
-3.2062552
-3.2986066
-3.5448768
-3.8834984
-4.160553
-4.2836876
-4.3760395
-4.6530933
-5.2687693
-6.0075808
-6.530905
-6.7463913
-6.684824
-6.592472
-6.6540403
-6.931094
-7.2697163
-7.485202
-7.454418
-7.3312836
-7.3312836
-7.454418
-7.639121
-7.823824
-7.977743
-8.100879
-8.224013
-8.4395
-8.747337
-8.962824
-8.901257
-8.531851
-7.823824
-6.8079586
-5.6689587
-4.591526
-3.8219311
-3.360174
-3.1139038
-2.9907687
-2.8676336
-2.8368497
-2.8368497
-2.9292014
-3.08312
-3.2986066
-3.5448768
-3.668012
-3.575661
-3.360174
-3.1139038
-2.8984172
-2.652147
-2.4058766
-2.19039
-2.221174
-2.806066
-3.8527153
-5.0840664
-6.069148
-6.592472
-6.869526
-7.208148
-7.7006884
-8.131661
-8.347149
-8.377932
-8.377932
-8.408715
-8.377932
-8.100879
-7.5159864
-6.592472
-5.484256
-4.3760395
-3.360174
-2.4058766
-1.6670654
-1.2053087
-1.0821736
-1.2053087
-1.3900115
-1.6054978
-1.8825521
-2.3750927
-3.1446874
-4.0374174
-4.8070126
-5.391904
-5.7920933
-6.069148
-6.2230673
-6.2846346
-6.2846346
-6.2846346
-6.253851
-6.1307154
-5.884445
-5.638175
-5.391904
-5.1764183
-4.86858
-4.4683905
-3.9758503
-3.483309
-3.2062552
-3.2678225
-3.5448768
-3.8527153
-4.068201
-4.314472
-4.683877
-5.207202
-5.7920933
-6.3769865
-6.961878
-7.392851
-7.731473
-8.03931
-8.377932
-8.624203
-8.68577
-8.531851
-8.285581
-7.9469585
-7.54677
-6.961878
-6.253851
-5.6689587
-5.2687693
-5.022499
-4.8070126
-4.345256
-3.7295802
-3.1754715
-2.8984172
-2.7752821
-2.621363
-2.4058766
-2.3750927
-2.7137146
-3.2062552
-3.7295802
-4.2221203
-4.683877
-5.022499
-5.1456337
-5.207202
-5.3303366
-5.545823
-5.6997423
-5.638175
-5.484256
-5.2687693
-5.114851
-5.0840664
-5.1764183
-5.2379856
-5.1764183
-5.207202
-5.361121
-5.391904
-5.2687693
-5.2687693
-5.7613106
-6.7156076
-7.7622566
-8.501067
-8.593419
-8.131661
-7.1773643
-5.976797
-4.8993635
-4.0989857
-3.4217417
-2.8984172
-2.652147
-2.652147
-2.8984172
-3.390958
-3.8527153
-4.0989857
-4.2836876
-4.8070126
-5.822878
-6.961878
-7.7006884
-7.823824
-7.4236345
-6.7463913
-5.884445
-4.86858
-3.698796
-2.621363
-1.8517685
-1.4207952
-1.2668762
-1.1437411
-0.8051194
-0.2817949
0.27231336
0.6725027
0.79563785
0.5801513
0.05682683
-0.71276796
-1.6670654
-2.5290117
-3.1139038
-3.3293908
-3.2986066
-3.3293908
-3.5140932
-3.9142826
-4.6223097
-5.6997423
-6.9003105
-7.9469585
-8.654986
-8.993608
-9.024392
-8.716554
-8.131661
-7.4236345
-6.777175
-6.1922827
-5.6073914
-4.930147
-4.068201
-3.1754715
-2.4674442
-2.0980387
-2.0980387
-2.5290117
-3.360174
-4.529958
-5.730526
-6.684824
-7.2389317
-7.3620663
-7.392851
-7.454418
-7.5159864
-7.454418
-7.1773643
-6.6540403
-5.976797
-5.299553
-4.837796
-4.499174
-4.1297684
-3.6064441
-2.959985
-2.3135252
-1.7286332
-1.3592277
-1.2668762
-1.3900115
-1.6362817
-1.8517685
-2.0980387
-2.4674442
-2.9907687
-3.6064441
-4.2836876
-4.8070126
-5.1456337
-5.361121
-5.453472
-5.4226885
-5.1764183
-4.8070126
-4.4683905
-4.252904
-4.2221203
-4.314472
-4.4683905
-4.529958
-4.499174
-4.345256
-4.0989857
-3.7295802
-3.3293908
-2.9292014
-2.5905793
-2.4058766
-2.4674442
-2.8368497
-3.5448768
-4.529958
-5.5766077
-6.500121
-7.208148
-7.6083374
-7.6699047
-7.3312836
-6.6540403
-5.7920933
-4.9917154
-4.4683905
-4.2836876
-4.406823
-4.7146616
-5.022499
-5.114851
-4.837796
-4.2221203
-3.360174
-2.5597954
-2.0980387
-2.0672548
-2.4058766
-3.0523365
-3.8219311
-4.591526
-5.2379856
-5.7920933
-6.2846346
-6.684824
-7.0850134
-7.3620663
-7.4236345
-7.1773643
-6.7156076
-6.1307154
-5.5150394
-4.837796
-4.1297684
-3.575661
-3.2062552
-3.1139038
-3.1446874
-3.1754715
-3.08312
-2.9292014
-2.806066
-2.806066
-2.959985
-3.2370389
-3.8219311
-4.683877
-5.6997423
-6.6540403
-7.3005
-7.6083374
-7.5775537
-7.4236345
-7.2389317
-7.115796
-7.0542297
-7.0850134
-7.1465797
-7.1465797
-7.0542297
-6.7463913
-6.1922827
-5.5150394
-4.837796
-4.2221203
-3.698796
-3.2678225
-2.8984172
-2.5597954
-2.2827415
-2.0056872
-1.8517685
-1.9441197
-2.3135252
-3.0523365
-4.0989857
-5.361121
-6.6540403
-7.7930403
-8.593419
-9.024392
-9.085959
-8.962824
-8.68577
-8.347149
-8.008527
-7.7006884
-7.4236345
-7.115796
-6.777175
-6.3769865
-5.915229
-5.299553
-4.5607424
-3.668012
-2.682931
-1.6362817
-0.62041664
0.27231336
0.9803406
1.3189623
1.1958271
0.7032865
-0.06630826
-0.9590385
-1.7286332
-2.2519577
-2.5290117
-2.621363
-2.652147
-2.682931
-2.7752821
-3.0523365
-3.5448768
-4.160553
-4.86858
-5.5150394
-6.0075808
-6.2230673
-6.1922827
-5.915229
-5.391904
-4.683877
-3.8834984
-3.0523365
-2.2827415
-1.5747142
-0.9282546
-0.37414634
0.118394494
0.48779994
0.7340703
0.9495568
1.1650434
1.3805299
1.5344489
1.6268003
1.5652328
1.3497461
0.8264216
-0.09709203
-1.328444
-2.7752821
-4.345256
-5.884445
-7.3005
-8.408715
-9.085959
-9.363014
-9.393797
-9.301446
-9.147527
-8.870473
-8.531851
-8.131661
-7.6699047
-7.115796
-6.500121
-5.884445
-5.2379856
-4.6223097
-3.9142826
-3.1754715
-2.344309
-1.5439303
-0.86668706
-0.4049301
-0.1586597
-0.12787592
-0.2817949
-0.62041664
-1.0821736
-1.6054978
-2.2827415
-3.0215523
-3.7911475
-4.529958
-5.1764183
-5.638175
-5.9460125
-6.069148
-6.069148
-5.915229
-5.638175
-5.2687693
-4.837796
-4.406823
-3.9142826
-3.2678225
-2.4674442
-1.4207952
-0.31257868
0.6725027
1.3497461
1.6268003
1.5036651
1.1650434
0.6725027
0.0876106
-0.5588491
-1.2976599
-2.1596062
-3.0523365
-4.0066338
-4.960932
-5.884445
-6.8079586
-7.7006884
-8.624203
-9.547716
-10.348095
-11.025338
-11.517879
-11.825717
-11.948852
-11.918069
-11.671799
-11.271608
-10.686716
-9.978689
-9.147527
-8.19323
-7.2389317
-6.3154182
-5.4226885
-4.6530933
-3.9758503
-3.2986066
-2.5905793
-1.8517685
-1.1129572
-0.5280652
-0.06630826
0.1491782
0.05682683
-0.34336257
-1.0513897
-1.9749036
-3.0523365
-4.160553
-5.1456337
-5.9460125
-6.5616884
-7.023445
-7.4236345
-7.823824
-8.19323
-8.377932
-8.224013
-7.7006884
-6.838743
-5.6997423
-4.345256
-2.8984172
-1.4515791
-0.09709203
1.1034758
2.0885572
2.7965846
3.16599
3.16599
2.8889358
2.4271789
1.9038544
1.3189623
0.6725027
-0.12787592
-1.0513897
-2.0980387
-3.2370389
-4.499174
-5.884445
-7.2697163
-8.624203
-9.763203
-10.686716
-11.302393
-11.548663
-11.456311
-11.056122
-10.47123
-9.732419
-8.870473
-7.823824
-6.530905
-5.0840664
-3.575661
-2.0980387
-0.71276796
0.5185838
1.4420975
1.9962058
2.1809087
1.9962058
1.4728813
0.6725027
-0.4049301
-1.6670654
-3.1139038
-4.7454453
-6.438554
-8.03931
-9.424581
-10.532798
-11.36396
-11.887285
-12.133555
-12.164339
-12.0412035
-11.794933
-11.425529
-10.902204
-10.224959
-9.424581
-8.501067
-7.454418
-6.346202
-5.2379856
-4.252904
-3.5140932
-2.9907687
-2.7137146
-2.5290117
-2.3750927
-2.19039
-1.9749036
-1.7286332
-1.4823627
-1.3592277
-1.3900115
-1.6670654
-2.19039
-2.8984172
-3.7295802
-4.529958
-5.1456337
-5.5766077
-5.7613106
-5.6689587
-5.299553
-4.7454453
-4.0989857
-3.390958
-2.682931
-2.0364711
-1.5747142
-1.2668762
-1.1129572
-1.0821736
-1.0821736
-1.1745248
-1.3592277
-1.5439303
-1.8517685
-2.344309
-3.1139038
-4.160553
-5.3303366
-6.4693375
-7.485202
-8.254797
-8.778122
-9.085959
-9.209094
-9.116744
-8.870473
-8.624203
-8.347149
-8.03931
-7.6083374
-6.9003105
-6.0075808
-4.8993635
-3.7295802
-2.5290117
-1.4823627
-0.6512004
-0.09709203
0.33388096
0.6417189
0.8264216
0.8572055
0.79563785
0.6725027
0.5185838
0.36466473
0.05682683
-0.4357139
-1.1129572
-1.913336
-2.7444985
-3.5140932
-4.2836876
-4.960932
-5.5766077
-6.161499
-6.7463913
-7.3005
-7.6699047
-7.8546085
-7.731473
-7.208148
-6.346202
-5.1764183
-3.9142826
-2.682931
-1.5439303
-0.58963287
0.21074581
0.8572055
1.4113138
1.9346383
2.3348274
2.4887464
2.3040438
1.811503
0.9803406
-0.035524487
-1.1437411
-2.1596062
-2.8984172
-3.3293908
-3.4525259
-3.390958
-3.2062552
-3.08312
-3.1754715
-3.5140932
-4.0066338
-4.591526
-5.207202
-5.730526
-6.069148
-6.1307154
-5.915229
-5.5150394
-4.9917154
-4.529958
-4.2221203
-4.068201
-3.9758503
-3.8834984
-3.7295802
-3.5448768
-3.2678225
-2.9907687
-2.682931
-2.4058766
-2.19039
-2.1596062
-2.2827415
-2.5597954
-2.9292014
-3.2986066
-3.6064441
-3.8834984
-4.0374174
-3.9758503
-3.6372283
-3.0523365
-2.2827415
-1.3900115
-0.58963287
-0.035524487
0.21074581
0.0876106
-0.31257868
-0.7743356
-1.1745248
-1.4515791
-1.5439303
-1.5747142
-1.5131466
-1.3900115
-1.328444
-1.3592277
-1.5131466
-1.6978493
-1.759417
-1.5747142
-1.1437411
-0.49728143
0.33388096
1.1958271
1.8730706
2.2732599
2.3656113
2.242476
2.0269895
1.7807193
1.5036651
1.1958271
0.8264216
0.4570161
0.0876106
-0.25101113
-0.5280652
-0.6512004
-0.6512004
-0.49728143
-0.22022724
0.1491782
0.54936755
0.91877306
1.1958271
1.226611
1.1034758
0.79563785
0.48779994
0.17996204
-0.09709203
-0.4049301
-0.86668706
-1.3592277
-1.8517685
-2.19039
-2.344309
-2.2827415
-1.9749036
-1.5747142
-1.1437411
-0.7743356
-0.49728143
-0.4049301
-0.46649766
-0.58963287
-0.7743356
-0.86668706
-0.8051194
-0.5280652
-0.035524487
0.6725027
1.4728813
2.1809087
2.6118817
2.7350168
2.6734493
2.4887464
2.1809087
1.6883678
1.072692
0.39544857
-0.31257868
-1.0821736
-1.8517685
-2.621363
-3.3293908
-3.9450662
-4.4683905
-4.86858
-5.0532827
-5.0840664
-4.960932
-4.7454453
-4.2836876
-3.5448768
-2.5905793
-1.4515791
-0.2817949
0.8264216
1.7499354
2.3656113
2.6118817
2.5810978
2.3963952
2.1809087
1.8730706
1.5344489
1.1650434
0.7032865
0.118394494
-0.6512004
-1.6362817
-2.7137146
-3.8219311
-4.776229
-5.5150394
-5.915229
-5.884445
-5.484256
-4.837796
-4.1913366
-3.6372283
-3.2370389
-2.9907687
-2.8676336
-2.8368497
-2.9292014
-2.9907687
-3.0523365
-3.0523365
-3.08312
-3.1754715
-3.4217417
-3.7603633
-4.1913366
-4.7146616
-5.3303366
-5.9460125
-6.500121
-6.869526
-7.023445
-6.961878
-6.7156076
-6.3769865
-5.9460125
-5.453472
-4.960932
-4.529958
-4.0989857
-3.7603633
-3.4525259
-3.1754715
-2.7752821
-2.2827415
-1.6978493
-1.1745248
-0.74355173
-0.62041664
-0.74355173
-1.1745248
-1.790201
-2.5597954
-3.4217417
-4.314472
-5.207202
-5.976797
-6.684824
-7.3620663
-8.008527
-8.562635
-8.962824
-9.147527
-9.116744
-8.716554
-7.9469585
-6.9003105
-5.6689587
-4.4683905
-3.2986066
-2.3135252
-1.4823627
-0.89747095
-0.6512004
-0.74355173
-1.1437411
-1.6670654
-2.221174
-2.7137146
-3.0523365
-3.2986066
-3.483309
-3.698796
-4.0066338
-4.437607
-4.9917154
-5.6689587
-6.346202
-6.869526
-7.1773643
-7.2697163
-7.208148
-6.9926615
-6.7463913
-6.530905
-6.438554
-6.438554
-6.4693375
-6.3769865
-6.0999317
-5.545823
-4.683877
-3.5448768
-2.1596062
-0.71276796
0.7340703
1.9962058
3.0736384
3.9355845
4.520477
4.828315
4.797531
4.551261
4.1510715
3.5661793
2.7965846
1.811503
0.6725027
-0.5280652
-1.6978493
-2.8676336
-3.9450662
-4.8070126
-5.4226885
-5.6689587
-5.638175
-5.391904
-5.022499
-4.4683905
-3.9142826
-3.4217417
-3.0523365
-2.7752821
-2.5290117
-2.2519577
-1.8825521
-1.4515791
-0.86668706
-0.12787592
0.7032865
1.5652328
2.3963952
3.0428548
3.4122603
3.4122603
2.9812872
2.1501248
1.0419083
-0.25101113
-1.6362817
-2.9907687
-4.2221203
-5.3303366
-6.1922827
-6.869526
-7.392851
-7.7930403
-8.03931
-8.070094
-7.823824
-7.208148
-6.1307154
-4.7454453
-3.2062552
-1.6362817
-0.1586597
1.1650434
2.2116923
2.8889358
3.1967738
3.2275577
3.0736384
2.7350168
2.242476
1.5652328
0.79563785
0.05682683
-0.5588491
-1.0821736
-1.6054978
-2.0672548
-2.4366603
-2.652147
-2.652147
-2.4674442
-2.19039
-1.9441197
-1.759417
-1.7286332
-1.759417
-1.8825521
-2.0364711
-2.2519577
-2.4982278
-2.652147
-2.682931
-2.5597954
-2.3750927
-2.1288223
-1.8825521
-1.5747142
-1.2053087
-0.89747095
-0.71276796
-0.71276796
-0.89747095
-1.2053087
-1.6978493
-2.3750927
-3.2062552
-4.1297684
-5.114851
-6.0999317
-6.9926615
-7.639121
-8.008527
-8.070094
-7.8546085
-7.454418
-6.869526
-6.253851
-5.6689587
-5.207202
-4.930147
-4.8993635
-5.0532827
-5.3303366
-5.638175
-5.884445
-6.069148
-6.253851
-6.438554
-6.592472
-6.6540403
-6.592472
-6.3769865
-6.069148
-5.730526
-5.3303366
-4.930147
-4.5607424
-4.1913366
-3.8219311
-3.390958
-2.959985
-2.621363
-2.4674442
-2.5905793
-3.0215523
-3.7295802
-4.499174
-5.2687693
-5.915229
-6.346202
-6.4693375
-6.253851
-5.730526
-5.022499
-4.2221203
-3.483309
-2.959985
-2.682931
-2.652147
-2.8676336
-3.2370389
-3.698796
-4.0989857
-4.3760395
-4.499174
-4.5607424
-4.6223097
-4.8070126
-5.1456337
-5.638175
-6.2846346
-6.9926615
-7.5775537
-7.916175
-7.8546085
-7.454418
-6.777175
-5.9460125
-5.0840664
-4.437607
-4.068201
-4.068201
-4.252904
-4.529958
-4.837796
-5.0840664
-5.2687693
-5.391904
-5.484256
-5.5766077
-5.6997423
-5.8536615
-6.069148
-6.2230673
-6.2846346
-6.253851
-6.1922827
-6.1307154
-6.0383644
-5.9460125
-5.884445
-5.822878
-5.7613106
-5.638175
-5.453472
-5.2379856
-5.022499
-4.776229
-4.529958
-4.314472
-4.0989857
-3.8219311
-3.483309
-2.9907687
-2.4674442
-2.0056872
-1.6670654
-1.5131466
-1.6054978
-1.8825521
-2.344309
-3.0215523
-3.8219311
-4.6223097
-5.299553
-5.730526
-5.884445
-5.7613106
-5.391904
-4.8993635
-4.314472
-3.668012
-3.0523365
-2.4982278
-2.0056872
-1.5439303
-1.1745248
-0.89747095
-0.7743356
-0.7743356
-0.9282546
-1.2360923
-1.7286332
-2.3750927
-3.1754715
-4.0989857
-5.114851
-6.161499
-7.115796
-7.885391
-8.408715
-8.716554
-8.747337
-8.531851
-8.100879
-7.5159864
-6.931094
-6.438554
-6.069148
-5.822878
-5.638175
-5.4226885
-5.1456337
-4.776229
-4.345256
-3.9142826
-3.390958
-2.806066
-2.221174
-1.6670654
-1.2053087
-0.8051194
-0.49728143
-0.25101113
-0.12787592
-0.12787592
-0.31257868
-0.6512004
-1.020606
-1.3900115
-1.7286332
-2.0364711
-2.3135252
-2.5905793
-2.8984172
-3.2986066
-3.7295802
-4.0989857
-4.345256
-4.406823
-4.2836876
-4.068201
-3.7295802
-3.2986066
-2.8368497
-2.3750927
-2.0056872
-1.8517685
-1.8209846
-1.8825521
-2.0364711
-2.2827415
-2.652147
-3.0215523
-3.4217417
-3.7603633
-4.068201
-4.2836876
-4.437607
-4.529958
-4.5607424
-4.529958
-4.437607
-4.345256
-4.345256
-4.437607
-4.591526
-4.8070126
-4.960932
-5.0532827
-5.1456337
-5.299553
-5.545823
-5.730526
-5.822878
-5.7920933
-5.545823
-5.1456337
-4.499174
-3.6372283
-2.5290117
-1.3900115
-0.31257868
0.48779994
0.9803406
1.0419083
0.7340703
0.1491782
-0.58963287
-1.3900115
-2.1288223
-2.8368497
-3.390958
-3.8219311
-4.068201
-4.1913366
-4.2836876
-4.345256
-4.3760395
-4.406823
-4.437607
-4.437607
-4.437607
-4.437607
-4.4683905
-4.529958
-4.591526
-4.6530933
-4.7454453
-4.8993635
-5.114851
-5.4226885
-5.7920933
-6.0999317
-6.346202
-6.438554
-6.3769865
-6.161499
-5.822878
-5.391904
-4.9917154
-4.7454453
-4.7146616
-4.86858
-5.1764183
-5.5766077
-6.0075808
-6.346202
-6.438554
-6.2846346
-5.884445
-5.3303366
-4.6223097
-3.9142826
-3.2678225
-2.7752821
-2.5290117
-2.4982278
-2.621363
-2.8676336
-3.1139038
-3.3293908
-3.5448768
-3.7603633
-4.068201
-4.4683905
-5.022499
-5.638175
-6.253851
-6.838743
-7.392851
-7.8546085
-8.100879
-8.162445
-7.977743
-7.5775537
-6.9926615
-6.253851
-5.391904
-4.529958
-3.698796
-3.0215523
-2.5290117
-2.221174
-2.0980387
-2.19039
-2.4366603
-2.7752821
-3.08312
-3.360174
-3.575661
-3.668012
-3.6372283
-3.5448768
-3.5140932
-3.698796
-4.0374174
-4.406823
-4.8070126
-5.0840664
-5.2379856
-5.1456337
-4.837796
-4.406823
-4.0066338
-3.7603633
-3.7295802
-3.8527153
-4.0374174
-4.1913366
-4.2221203
-4.0374174
-3.6372283
-3.0523365
-2.344309
-1.6978493
-1.1745248
-0.86668706
-0.8051194
-0.9590385
-1.2976599
-1.7286332
-2.19039
-2.7137146
-3.360174
-4.1297684
-4.837796
-5.391904
-5.730526
-5.884445
-5.884445
-5.822878
-5.730526
-5.638175
-5.6073914
-5.5766077
-5.484256
-5.3303366
-5.022499
-4.6530933
-4.160553
-3.6372283
-3.1446874
-2.7444985
-2.5290117
-2.5290117
-2.682931
-2.8368497
-2.9292014
-2.959985
-2.959985
-2.959985
-2.959985
-3.0215523
-3.1446874
-3.360174
-3.6064441
-3.9450662
-4.314472
-4.7454453
-5.1764183
-5.5766077
-5.884445
-6.0999317
-6.2230673
-6.161499
-5.8536615
-5.299553
-4.529958
-3.668012
-2.806066
-2.0056872
-1.2976599
-0.74355173
-0.34336257
-0.12787592
-0.09709203
-0.18944347
-0.4049301
-0.6819842
-1.020606
-1.4515791
-2.0056872
-2.7444985
-3.668012
-4.7454453
-5.884445
-6.931094
-7.8546085
-8.531851
-8.901257
-8.93204
-8.654986
-8.162445
-7.54677
-6.961878
-6.438554
-6.069148
-5.822878
-5.638175
-5.484256
-5.391904
-5.391904
-5.4226885
-5.4226885
-5.391904
-5.299553
-5.1764183
-5.022499
-4.86858
-4.8070126
-4.86858
-5.0532827
-5.4226885
-5.884445
-6.346202
-6.777175
-7.115796
-7.3312836
-7.4236345
-7.454418
-7.54677
-7.7622566
-8.03931
-8.316365
-8.4395
-8.347149
-7.9469585
-7.208148
-6.1922827
-5.0840664
-3.9450662
-2.8984172
-2.0056872
-1.328444
-1.020606
-1.020606
-1.2360923
-1.5439303
-1.9441197
-2.3750927
-2.8984172
-3.483309
-4.1297684
-4.8070126
-5.484256
-6.1922827
-6.838743
-7.454418
-7.9469585
-8.347149
-8.593419
-8.716554
-8.778122
-8.778122
-8.747337
-8.593419
-8.347149
-8.03931
-7.6699047
-7.3620663
-7.115796
-6.961878
-6.9003105
-6.869526
-6.777175
-6.500121
-6.069148
-5.391904
-4.529958
-3.6064441
-2.7444985
-2.0672548
-1.6670654
-1.6054978
-1.8825521
-2.4058766
-3.1139038
-3.8834984
-4.6530933
-5.4226885
-6.1922827
-6.869526
-7.454418
-7.8546085
-7.977743
-7.823824
-7.3620663
-6.684824
-5.8536615
-4.9917154
-4.1297684
-3.3293908
-2.621363
-2.0364711
-1.6362817
-1.2976599
-1.0513897
-0.9590385
-1.1129572
-1.5439303
-2.19039
-3.0215523
-3.8219311
-4.529958
-4.9917154
-5.2379856
-5.2379856
-5.0532827
-4.7454453
-4.3760395
-4.0989857
-3.9758503
-3.9450662
-4.0374174
-4.1913366
-4.406823
-4.683877
-4.9917154
-5.299553
-5.5150394
-5.6073914
-5.5766077
-5.361121
-4.960932
-4.437607
-3.8527153
-3.2678225
-2.7444985
-2.344309
-2.0672548
-2.0056872
-2.1288223
-2.4366603
-2.9292014
-3.5448768
-4.2836876
-5.1456337
-6.0999317
-7.115796
-8.131661
-9.024392
-9.763203
-10.163392
-10.163392
-9.701635
-8.808906
-7.5775537
-6.1922827
-4.776229
-3.5140932
-2.4982278
-1.790201
-1.4823627
-1.5439303
-1.8825521
-2.4366603
-3.08312
-3.7603633
-4.437607
-5.0840664
-5.730526
-6.3154182
-6.838743
-7.2389317
-7.454418
-7.54677
-7.485202
-7.3005
-6.9926615
-6.684824
-6.407769
-6.2846346
-6.346202
-6.5616884
-6.8079586
-7.023445
-7.115796
-7.115796
-6.869526
-6.407769
-5.7920933
-5.1456337
-4.499174
-3.8527153
-3.2062552
-2.5597954
-2.0364711
-1.6362817
-1.4823627
-1.6054978
-2.0672548
-2.9292014
-4.0989857
-5.484256
-6.961878
-8.377932
-9.670851
-10.686716
-11.36396
-11.76415
-11.856501
-11.671799
-11.148474
-10.224959
-9.024392
-7.6083374
-6.1922827
-4.837796
-3.6372283
-2.682931
-2.1596062
-2.1288223
-2.4674442
-3.08312
-3.8527153
-4.7454453
-5.638175
-6.3769865
-6.9926615
-7.454418
-7.731473
-7.823824
-7.7006884
-7.5159864
-7.3312836
-7.2389317
-7.3312836
-7.5775537
-7.977743
-8.4395
-8.901257
-9.301446
-9.670851
-10.009473
-10.194176
-10.163392
-9.793986
-9.055176
-7.977743
-6.684824
-5.207202
-3.668012
-2.1596062
-0.7743356
0.39544857
1.3189623
1.9346383
2.1809087
2.0577734
1.5036651
0.54936755
-0.74355173
-2.1596062
-3.575661
-4.930147
-6.1307154
-7.115796
-7.7930403
-8.224013
-8.347149
-8.224013
-7.823824
-7.208148
-6.4693375
-5.6997423
-5.022499
-4.437607
-3.9758503
-3.6372283
-3.4525259
-3.360174
-3.2986066
-3.2678225
-3.1754715
-3.1139038
-3.08312
-3.08312
-3.1446874
-3.390958
-3.7295802
-4.0989857
-4.437607
-4.683877
-4.9917154
-5.4226885
-6.0075808
-6.7463913
-7.639121
-8.654986
-9.701635
-10.62515
-11.240825
-11.487095
-11.36396
-10.9945545
-10.409662
-9.547716
-8.408715
-7.023445
-5.391904
-3.6064441
-1.759417
0.026043057
1.5652328
2.7042332
3.3506927
3.5353956
3.2275577
2.4887464
1.4728813
0.42623234
-0.49728143
-1.2976599
-2.0672548
-2.806066
-3.5448768
-4.2221203
-4.776229
-5.2687693
-5.6689587
-5.976797
-6.0999317
-6.069148
-5.9460125
-5.8536615
-5.822878
-5.7920933
-5.730526
-5.5766077
-5.3303366
-4.960932
-4.529958
-3.9450662
-3.2370389
-2.4982278
-1.8209846
-1.2053087
-0.6819842
-0.25101113
0.0876106
0.21074581
0.05682683
-0.31257868
-0.86668706
-1.5747142
-2.4366603
-3.4217417
-4.499174
-5.6689587
-6.777175
-7.7930403
-8.593419
-9.209094
-9.609284
-9.855555
-9.978689
-10.009473
-9.855555
-9.455365
-8.747337
-7.885391
-6.931094
-5.8536615
-4.776229
-3.7603633
-3.0215523
-2.5597954
-2.4058766
-2.4366603
-2.4982278
-2.4982278
-2.4366603
-2.2519577
-1.8825521
-1.4207952
-0.98982215
-0.62041664
-0.4357139
-0.46649766
-0.6819842
-1.020606
-1.4207952
-1.8825521
-2.4058766
-3.0215523
-3.6064441
-4.0374174
-4.2836876
-4.406823
-4.437607
-4.345256
-4.160553
-4.0066338
-3.9142826
-3.9142826
-3.9758503
-4.0374174
-4.068201
-4.0066338
-3.8527153
-3.6064441
-3.390958
-3.2678225
-3.3293908
-3.5140932
-3.8219311
-4.252904
-4.776229
-5.361121
-5.915229
-6.346202
-6.6540403
-6.838743
-6.931094
-6.961878
-7.023445
-7.0542297
-6.9926615
-6.8079586
-6.5616884
-6.253851
-5.915229
-5.6073914
-5.3303366
-5.0840664
-4.86858
-4.6530933
-4.406823
-4.0989857
-3.7295802
-3.2986066
-2.8676336
-2.4366603
-2.0672548
-1.7286332
-1.3900115
-1.0821736
-0.83590317
-0.71276796
-0.74355173
-0.83590317
-0.9590385
-1.020606
-1.0513897
-1.1745248
-1.3592277
-1.6362817
-1.9441197
-2.19039
-2.3750927
-2.4982278
-2.5290117
-2.4982278
-2.3750927
-2.2827415
-2.2827415
-2.4058766
-2.5290117
-2.652147
-2.7752821
-2.8984172
-2.8676336
-2.7444985
-2.5290117
-2.2827415
-1.9749036
-1.6362817
-1.2360923
-0.8051194
-0.49728143
-0.4049301
-0.5588491
-1.020606
-1.6362817
-2.3750927
-3.1446874
-3.8219311
-4.2836876
-4.5607424
-4.6530933
-4.7146616
-4.776229
-4.8993635
-4.960932
-5.022499
-5.0840664
-5.1764183
-5.299553
-5.391904
-5.361121
-5.1764183
-4.930147
-4.6530933
-4.314472
-3.9142826
-3.5140932
-3.1446874
-2.959985
-2.8984172
-2.8368497
-2.7444985
-2.5597954
-2.2519577
-1.8517685
-1.4823627
-1.2053087
-1.0513897
-1.0513897
-1.2668762
-1.7286332
-2.4058766
-3.1446874
-3.7295802
-4.0989857
-4.160553
-4.0374174
-3.7295802
-3.2986066
-2.7444985
-2.0980387
-1.4823627
-0.89747095
-0.4357139
-0.09709203
0.05682683
0.05682683
-0.06630826
-0.18944347
-0.2817949
-0.37414634
-0.49728143
-0.6819842
-0.9590385
-1.328444
-1.8825521
-2.621363
-3.5140932
-4.3760395
-5.0840664
-5.6689587
-6.2230673
-6.7463913
-7.1465797
-7.485202
-7.7930403
-8.100879
-8.408715
-8.593419
-8.778122
-8.901257
-8.901257
-8.68577
-8.316365
-7.885391
-7.392851
-6.8079586
-6.1922827
-5.638175
-5.2379856
-4.960932
-4.776229
-4.683877
-4.5607424
-4.406823
-4.1913366
-3.8834984
-3.575661
-3.360174
-3.3293908
-3.575661
-4.0374174
-4.591526
-5.207202
-5.730526
-6.0999317
-6.2230673
-6.1307154
-5.7613106
-5.207202
-4.499174
-3.7295802
-2.959985
-2.19039
-1.3592277
-0.49728143
0.3030972
0.8879893
1.1034758
0.9495568
0.5185838
-0.06630826
-0.7743356
-1.4823627
-2.0980387
-2.652147
-3.0523365
-3.2986066
-3.483309
-3.698796
-4.0066338
-4.499174
-5.1764183
-5.976797
-6.869526
-7.731473
-8.531851
-9.301446
-9.978689
-10.563581
-10.9945545
-11.179257
-11.056122
-10.594365
-9.824771
-8.901257
-7.9469585
-7.0542297
-6.3769865
-5.822878
-5.361121
-5.022499
-4.7146616
-4.406823
-4.0989857
-3.7911475
-3.6064441
-3.5448768
-3.575661
-3.698796
-3.8219311
-3.8527153
-3.8527153
-3.7603633
-3.698796
-3.6064441
-3.575661
-3.575661
-3.6372283
-3.8219311
-4.160553
-4.529958
-4.930147
-5.2687693
-5.5150394
-5.6073914
-5.5150394
-5.299553
-5.022499
-4.7454453
-4.4683905
-4.314472
-4.252904
-4.252904
-4.314472
-4.314472
-4.252904
-4.1297684
-3.9142826
-3.668012
-3.483309
-3.4217417
-3.5140932
-3.7911475
-4.2221203
-4.7146616
-5.2687693
-5.822878
-6.346202
-6.777175
-7.0850134
-7.1773643
-7.023445
-6.7156076
-6.3154182
-5.915229
-5.6073914
-5.391904
-5.299553
-5.2379856
-5.1764183
-5.1456337
-5.0840664
-4.960932
-4.8070126
-4.6530933
-4.5607424
-4.4683905
-4.437607
-4.406823
-4.406823
-4.3760395
-4.345256
-4.2221203
-4.0374174
-3.8527153
-3.7295802
-3.668012
-3.7295802
-3.9142826
-4.2221203
-4.6530933
-5.1456337
-5.6689587
-6.0999317
-6.407769
-6.530905
-6.3154182
-5.7920933
-4.9917154
-4.0374174
-2.9907687
-2.0056872
-1.1745248
-0.5280652
-0.035524487
0.27231336
0.36466473
0.24152958
-0.09709203
-0.58963287
-1.1129572
-1.6054978
-2.0056872
-2.3750927
-2.7137146
-3.08312
-3.483309
-3.8834984
-4.345256
-4.8070126
-5.2687693
-5.730526
-6.0999317
-6.4693375
-6.7463913
-6.7156076
-6.500121
-6.161499
-5.822878
-5.4226885
-4.7454453
-3.9758503
-3.1754715
-2.3135252
-1.5439303
-0.86668706
-0.34336257
0.118394494
0.42623234
0.4570161
0.27231336
-0.09709203
-0.5588491
-1.0513897
-1.4823627
-1.913336
-2.4058766
-2.9907687
-3.575661
-4.068201
-4.529958
-4.9917154
-5.484256
-5.8536615
-6.0383644
-6.069148
-6.069148
-6.0999317
-6.0075808
-5.730526
-5.299553
-4.7454453
-4.0989857
-3.390958
-2.682931
-2.0364711
-1.5131466
-1.2053087
-1.1437411
-1.1745248
-1.2360923
-1.2976599
-1.3592277
-1.4823627
-1.759417
-2.2519577
-2.8984172
-3.575661
-4.2221203
-4.8070126
-5.361121
-5.9460125
-6.530905
-7.0850134
-7.54677
-7.916175
-8.19323
-8.285581
-8.162445
-7.7622566
-7.115796
-6.2846346
-5.2687693
-4.160553
-3.08312
-2.0056872
-1.1129572
-0.4049301
0.0876106
0.33388096
0.33388096
0.1491782
-0.1586597
-0.6512004
-1.2360923
-1.913336
-2.682931
-3.483309
-4.314472
-5.114851
-5.8536615
-6.438554
-6.961878
-7.392851
-7.8546085
-8.285581
-8.593419
-8.778122
-8.808906
-8.654986
-8.347149
-7.8546085
-7.2389317
-6.500121
-5.6997423
-4.837796
-4.0374174
-3.2986066
-2.7444985
-2.344309
-2.0980387
-1.9749036
-1.9749036
-2.1596062
-2.4674442
-2.806066
-3.1446874
-3.483309
-3.8834984
-4.345256
-4.8993635
-5.5150394
-6.161499
-6.8079586
-7.4236345
-7.916175
-8.162445
-8.162445
-8.008527
-7.6699047
-7.1773643
-6.592472
-5.884445
-5.1764183
-4.4683905
-3.7911475
-3.08312
-2.4366603
-1.8517685
-1.3900115
-1.020606
-0.86668706
-0.83590317
-0.9590385
-1.1745248
-1.4515791
-1.759417
-2.0672548
-2.4674442
-2.9907687
-3.575661
-4.0989857
-4.591526
-5.022499
-5.391904
-5.6997423
-5.822878
-5.822878
-5.6997423
-5.545823
-5.484256
-5.5766077
-5.638175
-5.6689587
-5.6997423
-5.6997423
-5.453472
-4.837796
-3.9758503
-3.0523365
-2.19039
-1.6362817
-1.4515791
-1.6054978
-1.8825521
-2.2519577
-2.7137146
-3.360174
-4.0374174
-4.6223097
-5.0840664
-5.453472
-5.6997423
-5.7920933
-5.5766077
-4.960932
-4.1297684
-3.360174
-2.8676336
-2.682931
-2.806066
-3.1139038
-3.360174
-3.360174
-2.9907687
-2.3750927
-1.6978493
-1.0513897
-0.5280652
-0.06630826
0.17996204
0.24152958
0.1491782
-0.004740715
-0.22022724
-0.5588491
-0.98982215
-1.5439303
-2.19039
-2.806066
-3.360174
-3.8527153
-4.2836876
-4.591526
-4.8070126
-5.022499
-5.2687693
-5.545823
-5.7920933
-5.915229
-5.884445
-5.638175
-5.1764183
-4.591526
-3.9142826
-3.1754715
-2.4674442
-1.790201
-1.2053087
-0.83590317
-0.58963287
-0.49728143
-0.37414634
-0.2817949
-0.1586597
-0.12787592
-0.1586597
-0.37414634
-0.86668706
-1.6054978
-2.5290117
-3.390958
-4.068201
-4.499174
-4.7146616
-4.8070126
-4.8070126
-4.8070126
-4.8070126
-4.86858
-4.930147
-4.8993635
-4.776229
-4.499174
-4.0989857
-3.6064441
-3.2062552
-2.9907687
-2.9292014
-2.9292014
-2.8984172
-2.806066
-2.621363
-2.3750927
-2.1596062
-2.1288223
-2.2827415
-2.621363
-3.1754715
-3.8219311
-4.437607
-4.930147
-5.299553
-5.484256
-5.545823
-5.484256
-5.2687693
-5.022499
-4.776229
-4.499174
-4.252904
-4.0374174
-3.8219311
-3.5448768
-3.1754715
-2.7444985
-2.3135252
-1.8825521
-1.4823627
-1.0513897
-0.58963287
-0.09709203
0.36466473
0.8572055
1.2881786
1.5344489
1.4420975
0.9495568
0.1491782
-0.9590385
-2.19039
-3.360174
-4.314472
-5.022499
-5.484256
-5.6997423
-5.822878
-5.915229
-6.0075808
-6.0383644
-5.9460125
-5.730526
-5.361121
-4.960932
-4.5607424
-4.2221203
-3.9450662
-3.7603633
-3.6372283
-3.483309
-3.2370389
-2.8984172
-2.4982278
-2.1288223
-1.9749036
-2.0672548
-2.4058766
-2.959985
-3.6372283
-4.345256
-4.9917154
-5.5766077
-6.0383644
-6.438554
-6.8079586
-7.1465797
-7.4236345
-7.6699047
-7.823824
-7.8546085
-7.6699047
-7.2389317
-6.6232567
-5.884445
-5.0840664
-4.1913366
-3.1754715
-2.0364711
-0.86668706
0.21074581
1.072692
1.6883678
2.0885572
2.1809087
2.0577734
1.7499354
1.3497461
0.7648541
0.026043057
-0.83590317
-1.790201
-2.7752821
-3.698796
-4.5607424
-5.207202
-5.6997423
-6.0383644
-6.2846346
-6.438554
-6.500121
-6.438554
-6.253851
-5.915229
-5.4226885
-4.86858
-4.2836876
-3.7603633
-3.2678225
-2.8984172
-2.621363
-2.4366603
-2.2827415
-2.1596062
-2.0672548
-1.9749036
-1.8825521
-1.8517685
-1.9749036
-2.3750927
-2.9292014
-3.575661
-4.252904
-4.960932
-5.638175
-6.2230673
-6.6540403
-6.931094
-7.0542297
-7.1773643
-7.2697163
-7.3312836
-7.3620663
-7.2697163
-7.0542297
-6.684824
-6.161499
-5.484256
-4.8070126
-4.1297684
-3.5140932
-2.9907687
-2.5597954
-2.19039
-1.913336
-1.7286332
-1.7286332
-1.913336
-2.2827415
-2.7444985
-3.2062552
-3.5140932
-3.6372283
-3.575661
-3.3293908
-2.959985
-2.5597954
-2.2519577
-2.1288223
-2.19039
-2.344309
-2.5597954
-2.7137146
-2.7752821
-2.652147
-2.4366603
-2.19039
-2.0056872
-1.9749036
-2.1288223
-2.4366603
-2.7752821
-3.0215523
-3.08312
-2.959985
-2.652147
-2.2827415
-1.9441197
-1.6362817
-1.4207952
-1.3592277
-1.3900115
-1.5131466
-1.6670654
-1.8825521
-2.1596062
-2.5290117
-2.9292014
-3.3293908
-3.6064441
-3.7911475
-3.8219311
-3.7603633
-3.668012
-3.5140932
-3.3293908
-3.1139038
-2.959985
-2.8676336
-2.8676336
-2.8984172
-2.9292014
-2.959985
-3.0523365
-3.2370389
-3.575661
-4.0374174
-4.5607424
-5.022499
-5.4226885
-5.730526
-5.9460125
-6.0383644
-5.9460125
-5.6689587
-5.207202
-4.6530933
-4.0374174
-3.4525259
-2.9292014
-2.5597954
-2.344309
-2.221174
-2.19039
-2.2519577
-2.3750927
-2.5290117
-2.7444985
-2.9907687
-3.2062552
-3.360174
-3.390958
-3.2678225
-2.959985
-2.4982278
-1.9441197
-1.4207952
-1.020606
-0.8051194
-0.8051194
-1.0513897
-1.4207952
-1.9441197
-2.4982278
-3.0523365
-3.5140932
-3.9142826
-4.2221203
-4.4683905
-4.591526
-4.529958
-4.2836876
-3.8834984
-3.4217417
-3.0215523
-2.7137146
-2.4366603
-2.19039
-1.9749036
-1.8209846
-1.7286332
-1.6978493
-1.8209846
-2.1288223
-2.7444985
-3.575661
-4.529958
-5.5150394
-6.3769865
-7.023445
-7.4236345
-7.54677
-7.454418
-7.208148
-6.869526
-6.530905
-6.161499
-5.8536615
-5.5766077
-5.391904
-5.361121
-5.5150394
-5.822878
-6.161499
-6.407769
-6.438554
-6.3154182
-6.0075808
-5.5766077
-5.114851
-4.6530933
-4.1913366
-3.7911475
-3.4525259
-3.1446874
-2.806066
-2.4366603
-2.0980387
-1.8517685
-1.759417
-1.8517685
-2.0980387
-2.4674442
-2.9292014
-3.360174
-3.668012
-3.8219311
-3.8219311
-3.7603633
-3.575661
-3.3293908
-2.959985
-2.5597954
-2.1288223
-1.759417
-1.5747142
-1.5439303
-1.6670654
-1.8517685
-2.1288223
-2.4982278
-2.959985
-3.483309
-4.068201
-4.6530933
-5.1764183
-5.545823
-5.822878
-5.976797
-6.069148
-6.0383644
-6.0383644
-6.069148
-6.1307154
-6.1922827
-6.2230673
-6.3154182
-6.407769
-6.592472
-6.777175
-6.961878
-7.0850134
-7.023445
-6.7156076
-6.2230673
-5.6073914
-4.930147
-4.2221203
-3.5448768
-2.8984172
-2.2827415
-1.6978493
-1.0513897
-0.4049301
0.0876106
0.24152958
0.05682683
-0.4357139
-1.2053087
-2.1596062
-3.1446874
-4.068201
-4.8070126
-5.361121
-5.6689587
-5.6997423
-5.5150394
-5.2379856
-4.930147
-4.6223097
-4.2836876
-3.8834984
-3.390958
-2.9292014
-2.4982278
-2.0980387
-1.759417
-1.5439303
-1.4515791
-1.4207952
-1.5131466
-1.7286332
-2.0980387
-2.5905793
-3.1139038
-3.6372283
-4.1297684
-4.4683905
-4.6223097
-4.591526
-4.499174
-4.406823
-4.406823
-4.6223097
-5.022499
-5.5766077
-6.1922827
-6.777175
-7.2697163
-7.639121
-7.8546085
-7.916175
-7.8546085
-7.731473
-7.5775537
-7.4236345
-7.3005
-7.1773643
-7.0542297
-6.9003105
-6.684824
-6.407769
-6.0999317
-5.6997423
-5.361121
-5.114851
-5.022499
-5.0840664
-5.2687693
-5.545823
-5.822878
-6.0999317
-6.346202
-6.4693375
-6.438554
-6.2230673
-5.884445
-5.453472
-4.9917154
-4.591526
-4.2836876
-4.160553
-4.1913366
-4.406823
-4.7454453
-5.1456337
-5.5766077
-5.976797
-6.3154182
-6.500121
-6.4693375
-6.2230673
-5.8536615
-5.484256
-5.114851
-4.8070126
-4.529958
-4.1913366
-3.9142826
-3.7295802
-3.668012
-3.7295802
-3.8527153
-4.068201
-4.4683905
-4.9917154
-5.484256
-5.7613106
-5.7613106
-5.4226885
-4.86858
-4.160553
-3.4217417
-2.682931
-2.0056872
-1.5439303
-1.2668762
-1.2360923
-1.4515791
-1.759417
-2.0980387
-2.4366603
-2.8984172
-3.4217417
-3.9758503
-4.4683905
-4.86858
-5.207202
-5.5150394
-5.7920933
-6.0075808
-6.1307154
-6.2846346
-6.438554
-6.530905
-6.500121
-6.253851
-5.7920933
-5.1456337
-4.3760395
-3.575661
-2.8368497
-2.221174
-1.790201
-1.4515791
-1.1129572
-0.6819842
-0.1586597
0.3030972
0.61093515
0.7340703
0.6417189
0.36466473
-0.09709203
-0.6512004
-1.1437411
-1.5439303
-1.790201
-1.8825521
-1.9749036
-2.0980387
-2.3135252
-2.4982278
-2.682931
-2.8368497
-2.8984172
-2.806066
-2.4982278
-2.0980387
-1.6362817
-1.1745248
-0.7743356
-0.46649766
-0.25101113
-0.12787592
-0.035524487
-0.004740715
0.05682683
0.17996204
0.36466473
0.54936755
0.6725027
0.5801513
0.3030972
-0.1586597
-0.74355173
-1.3592277
-1.913336
-2.344309
-2.5905793
-2.652147
-2.5597954
-2.4366603
-2.3135252
-2.221174
-2.1596062
-2.1596062
-2.2827415
-2.5597954
-3.0215523
-3.5140932
-4.0066338
-4.437607
-4.7454453
-4.86858
-4.7454453
-4.406823
-3.9142826
-3.3293908
-2.8368497
-2.4982278
-2.4366603
-2.621363
-2.9907687
-3.360174
-3.698796
-3.9758503
-4.1913366
-4.314472
-4.3760395
-4.4683905
-4.591526
-4.8070126
-5.022499
-5.207202
-5.299553
-5.2687693
-4.9917154
-4.4683905
-3.7911475
-3.08312
-2.4982278
-2.1596062
-2.0672548
-2.19039
-2.344309
-2.4982278
-2.5597954
-2.5597954
-2.4366603
-2.221174
-2.0056872
-1.8517685
-1.8825521
-2.1596062
-2.5597954
-2.959985
-3.360174
-3.698796
-4.068201
-4.4683905
-4.930147
-5.4226885
-5.8536615
-6.2230673
-6.407769
-6.3769865
-6.1307154
-5.6689587
-5.114851
-4.591526
-4.1913366
-3.9142826
-3.8219311
-3.7911475
-3.8527153
-3.8527153
-3.7911475
-3.6064441
-3.4217417
-3.2678225
-3.1446874
-3.1139038
-3.1754715
-3.4217417
-3.7911475
-4.252904
-4.776229
-5.299553
-5.822878
-6.346202
-6.838743
-7.3312836
-7.639121
-7.7622566
-7.6083374
-7.2389317
-6.6540403
-5.884445
-5.0532827
-4.1913366
-3.2986066
-2.4366603
-1.5439303
-0.74355173
-0.004740715
0.61093515
1.1342596
1.5344489
1.7499354
1.7807193
1.5960165
1.226611
0.6725027
-0.12787592
-1.1745248
-2.344309
-3.5140932
-4.529958
-5.3303366
-5.9460125
-6.346202
-6.592472
-6.6540403
-6.5616884
-6.346202
-6.0383644
-5.6689587
-5.2379856
-4.7146616
-4.0989857
-3.390958
-2.652147
-1.8517685
-0.98982215
-0.1586597
0.54936755
1.072692
1.3805299
1.4728813
1.3497461
1.0111244
0.48779994
-0.1586597
-0.89747095
-1.5747142
-2.2519577
-2.8676336
-3.390958
-3.7911475
-4.0989857
-4.437607
-4.7454453
-4.9917154
-5.1764183
-5.299553
-5.361121
-5.2687693
-4.960932
-4.406823
-3.6064441
-2.682931
-1.6978493
-0.6819842
0.27231336
1.0419083
1.6268003
1.9346383
1.965422
1.7807193
1.4113138
0.9495568
0.39544857
-0.18944347
-0.83590317
-1.4823627
-2.19039
-2.9292014
-3.6372283
-4.1297684
-4.437607
-4.591526
-4.6223097
-4.591526
-4.529958
-4.406823
-4.252904
-4.0374174
-3.7911475
-3.6064441
-3.390958
-3.08312
-2.5905793
-2.0056872
-1.3592277
-0.8051194
-0.46649766
-0.25101113
-0.18944347
-0.22022724
-0.2817949
-0.4357139
-0.7743356
-1.2668762
-1.8209846
-2.3135252
-2.7752821
-3.2062552
-3.668012
-4.252904
-4.8070126
-5.2687693
-5.545823
-5.5766077
-5.484256
-5.2687693
-4.930147
-4.4683905
-3.8219311
-3.0215523
-2.0672548
-1.1437411
-0.25101113
0.5185838
1.072692
1.4113138
1.5036651
1.4113138
1.072692
0.5185838
-0.18944347
-0.98982215
-1.8209846
-2.682931
-3.668012
-4.7454453
-5.884445
-6.838743
-7.54677
-7.916175
-7.9469585
-7.7006884
-7.3312836
-6.9003105
-6.530905
-6.2230673
-5.976797
-5.8536615
-5.6997423
-5.484256
-5.0532827
-4.406823
-3.668012
-2.8368497
-1.9441197
-1.020606
-0.1586597
0.54936755
1.1342596
1.5344489
1.6883678
1.5652328
1.072692
0.33388096
-0.5280652
-1.3900115
-2.19039
-2.8676336
-3.4525259
-3.9758503
-4.437607
-4.8070126
-5.0840664
-5.299553
-5.453472
-5.5150394
-5.361121
-5.022499
-4.5607424
-3.9758503
-3.3293908
-2.682931
-2.0980387
-1.6362817
-1.2976599
-1.020606
-0.7743356
-0.5280652
-0.34336257
-0.25101113
-0.34336257
-0.74355173
-1.3900115
-2.19039
-3.0523365
-3.8527153
-4.529958
-5.022499
-5.3303366
-5.545823
-5.6997423
-5.7920933
-5.822878
-5.7920933
-5.822878
-5.9460125
-6.0075808
-5.884445
-5.545823
-5.0840664
-4.6223097
-4.0989857
-3.483309
-2.7444985
-1.8517685
-0.86668706
0.0876106
0.91877306
1.5036651
1.6883678
1.5036651
0.9803406
0.3030972
-0.49728143
-1.2976599
-2.1596062
-2.9907687
-3.7295802
-4.252904
-4.5607424
-4.683877
-4.7454453
-4.8070126
-4.8993635
-5.022499
-5.1456337
-5.2379856
-5.299553
-5.2687693
-5.114851
-4.8993635
-4.6530933
-4.437607
-4.252904
-4.1913366
-4.2836876
-4.437607
-4.591526
-4.6223097
-4.4683905
-4.160553
-3.7911475
-3.5140932
-3.360174
-3.4217417
-3.6372283
-3.9758503
-4.314472
-4.6223097
-4.837796
-4.930147
-4.930147
-4.776229
-4.499174
-4.160553
-3.7603633
-3.2678225
-2.682931
-2.0056872
-1.2668762
-0.5588491
0.1491782
0.8264216
1.4420975
1.965422
2.4271789
2.7658007
2.8889358
2.6734493
2.1501248
1.3497461
0.42623234
-0.58963287
-1.6670654
-2.7444985
-3.7603633
-4.6530933
-5.361121
-5.915229
-6.346202
-6.7156076
-7.023445
-7.2389317
-7.3620663
-7.3005
-7.023445
-6.592472
-5.976797
-5.299553
-4.591526
-3.9142826
-3.3293908
-2.7752821
-2.2827415
-1.8517685
-1.5131466
-1.1437411
-0.74355173
-0.31257868
0.118394494
0.42623234
0.54936755
0.5185838
0.36466473
0.118394494
-0.2817949
-0.8051194
-1.5439303
-2.3135252
-2.9907687
-3.483309
-3.7295802
-3.7603633
-3.6064441
-3.2062552
-2.652147
-2.0364711
-1.4823627
-1.0513897
-0.74355173
-0.5588491
-0.49728143
-0.4357139
-0.34336257
-0.1586597
0.1491782
0.4570161
0.5801513
0.39544857
-0.12787592
-0.8051194
-1.4823627
-2.1288223
-2.7752821
-3.390958
-3.9758503
-4.437607
-4.683877
-4.8070126
-4.837796
-4.86858
-4.86858
-4.837796
-4.7146616
-4.591526
-4.529958
-4.5607424
-4.6223097
-4.7146616
-4.8070126
-4.86858
-4.837796
-4.7454453
-4.529958
-4.2221203
-3.8834984
-3.5140932
-3.2678225
-3.08312
-2.959985
-2.9292014
-2.9292014
-2.9292014
-2.959985
-3.0215523
-3.1446874
-3.3293908
-3.6064441
-3.9450662
-4.314472
-4.5607424
-4.7454453
-4.8993635
-5.0532827
-5.0532827
-4.930147
-4.6530933
-4.345256
-4.068201
-3.8219311
-3.4217417
-2.8368497
-2.0980387
-1.3592277
-0.83590317
-0.5588491
-0.5280652
-0.6512004
-0.9282546
-1.2668762
-1.5747142
-1.759417
-1.8209846
-1.7286332
-1.6054978
-1.4515791
-1.3900115
-1.4515791
-1.6054978
-1.790201
-2.0056872
-2.1596062
-2.3135252
-2.4674442
-2.682931
-2.9907687
-3.3293908
-3.7295802
-4.0989857
-4.499174
-4.930147
-5.299553
-5.6073914
-5.822878
-5.976797
-6.1307154
-6.2230673
-6.1307154
-5.9460125
-5.7920933
-5.7613106
-5.915229
-6.161499
-6.438554
-6.684824
-6.777175
-6.777175
-6.684824
-6.4693375
-6.1307154
-5.638175
-5.0840664
-4.529958
-3.9450662
-3.3293908
-2.7137146
-2.1596062
-1.759417
-1.5747142
-1.5747142
-1.790201
-2.221174
-2.7752821
-3.2986066
-3.698796
-4.0066338
-4.1913366
-4.314472
-4.406823
-4.499174
-4.5607424
-4.6223097
-4.591526
-4.4683905
-4.252904
-3.9758503
-3.668012
-3.2986066
-2.8984172
-2.5905793
-2.4058766
-2.344309
-2.4058766
-2.682931
-3.1139038
-3.668012
-4.160553
-4.5607424
-4.8070126
-4.8993635
-4.8993635
-4.7454453
-4.4683905
-4.0989857
-3.698796
-3.3293908
-3.0215523
-2.7752821
-2.5290117
-2.4058766
-2.5905793
-3.1139038
-3.9450662
-4.9917154
-6.2230673
-7.485202
-8.654986
-9.670851
-10.409662
-10.779068
-10.686716
-10.101825
-9.147527
-8.100879
-7.1773643
-6.500121
-6.0075808
-5.6689587
-5.391904
-5.1456337
-4.776229
-4.252904
-3.575661
-2.806066
-2.0980387
-1.5131466
-1.020606
-0.5588491
-0.06630826
0.39544857
0.7340703
0.9495568
1.072692
1.072692
0.9495568
0.61093515
0.026043057
-0.6819842
-1.4515791
-2.1288223
-2.652147
-3.1139038
-3.5140932
-3.9142826
-4.314472
-4.6223097
-4.6530933
-4.3760395
-3.8834984
-3.2986066
-2.652147
-2.0364711
-1.4823627
-1.0821736
-0.8051194
-0.62041664
-0.4357139
-0.22022724
-0.004740715
0.21074581
0.39544857
0.4570161
0.36466473
0.1491782
-0.18944347
-0.6512004
-1.1745248
-1.7286332
-2.2827415
-2.8368497
-3.4525259
-4.068201
-4.6530933
-5.207202
-5.730526
-6.1307154
-6.407769
-6.7156076
-7.115796
-7.54677
-7.916175
-8.162445
-8.254797
-8.162445
-7.977743
-7.7622566
-7.5775537
-7.454418
-7.2697163
-6.9926615
-6.592472
-6.0383644
-5.299553
-4.4683905
-3.6372283
-2.8984172
-2.344309
-2.0056872
-1.8825521
-1.9749036
-2.1596062
-2.2827415
-2.19039
-1.9749036
-1.6362817
-1.3592277
-1.2668762
-1.328444
-1.4823627
-1.6670654
-1.9441197
-2.344309
-2.7752821
-3.08312
-3.2062552
-3.1446874
-2.8984172
-2.5905793
-2.2827415
-2.1288223
-2.0056872
-1.8517685
-1.6054978
-1.2976599
-0.9282546
-0.49728143
-0.06630826
0.24152958
0.4570161
0.61093515
0.7032865
0.6417189
0.36466473
-0.004740715
-0.37414634
-0.6819842
-0.98982215
-1.3592277
-1.8517685
-2.5290117
-3.4217417
-4.499174
-5.6073914
-6.6232567
-7.392851
-7.916175
-8.285581
-8.68577
-8.993608
-9.116744
-9.024392
-8.808906
-8.501067
-8.162445
-7.6699047
-6.9926615
-6.069148
-5.114851
-4.2221203
-3.4525259
-2.7752821
-2.0980387
-1.5131466
-0.9590385
-0.34336257
0.39544857
1.1958271
1.9346383
2.4887464
2.8273683
2.9505033
2.858152
2.550314
2.0577734
1.5344489
0.9495568
0.3030972
-0.4357139
-1.2360923
-2.0980387
-2.8984172
-3.6064441
-4.1913366
-4.591526
-4.8070126
-4.86858
-4.86858
-4.86858
-4.960932
-5.114851
-5.2379856
-5.2687693
-5.114851
-4.8070126
-4.314472
-3.7295802
-3.08312
-2.5290117
-2.0672548
-1.790201
-1.5439303
-1.3900115
-1.2976599
-1.328444
-1.4207952
-1.5131466
-1.6362817
-1.913336
-2.4058766
-3.1139038
-3.9758503
-4.8070126
-5.545823
-6.1307154
-6.500121
-6.684824
-6.6540403
-6.407769
-6.069148
-5.6689587
-5.1764183
-4.6223097
-4.068201
-3.575661
-3.1139038
-2.621363
-2.1288223
-1.6978493
-1.3900115
-1.1745248
-0.9282546
-0.71276796
-0.5280652
-0.5280652
-0.71276796
-0.9590385
-1.2668762
-1.5747142
-1.8825521
-2.1596062
-2.3750927
-2.4674442
-2.4366603
-2.3135252
-2.1288223
-1.9441197
-1.759417
-1.5439303
-1.2976599
-1.0821736
-0.89747095
-0.7743356
-0.8051194
-0.98982215
-1.3900115
-1.9441197
-2.5597954
-3.1139038
-3.4217417
-3.4525259
-3.390958
-3.390958
-3.5448768
-3.8527153
-4.252904
-4.7146616
-5.2687693
-5.915229
-6.530905
-6.9926615
-7.0850134
-6.9003105
-6.438554
-5.7920933
-5.0532827
-4.2836876
-3.575661
-2.959985
-2.3750927
-1.7286332
-1.1129572
-0.62041664
-0.2817949
-0.22022724
-0.4357139
-0.9282546
-1.6054978
-2.221174
-2.7137146
-3.0215523
-3.2986066
-3.575661
-4.0374174
-4.683877
-5.391904
-6.0383644
-6.4693375
-6.6232567
-6.4693375
-5.976797
-5.1456337
-4.0374174
-2.8984172
-1.9749036
-1.328444
-0.9590385
-0.89747095
-1.0821736
-1.3900115
-1.6978493
-1.9749036
-2.1288223
-2.221174
-2.2519577
-2.2519577
-2.344309
-2.4982278
-2.7137146
-3.0215523
-3.360174
-3.7603633
-4.160553
-4.499174
-4.776229
-5.022499
-5.2379856
-5.453472
-5.638175
-5.7613106
-5.6997423
-5.545823
-5.391904
-5.299553
-5.361121
-5.484256
-5.638175
-5.6997423
-5.6073914
-5.2379856
-4.5607424
-3.6064441
-2.4366603
-1.2976599
-0.31257868
0.33388096
0.5801513
0.4570161
0.118394494
-0.37414634
-0.86668706
-1.328444
-1.759417
-2.0980387
-2.4366603
-2.7752821
-3.2370389
-3.7603633
-4.2836876
-4.8070126
-5.299553
-5.6689587
-5.9460125
-6.0999317
-6.2846346
-6.530905
-6.777175
-6.931094
-6.9003105
-6.5616884
-5.9460125
-5.0840664
-4.0374174
-2.9292014
-1.9749036
-1.2360923
-0.8051194
-0.62041664
-0.62041664
-0.71276796
-0.71276796
-0.6512004
-0.49728143
-0.4049301
-0.46649766
-0.8051194
-1.4207952
-2.2827415
-3.2370389
-4.2221203
-5.207202
-6.161499
-7.023445
-7.639121
-7.977743
-7.977743
-7.7930403
-7.5159864
-7.1465797
-6.7156076
-6.161499
-5.453472
-4.7454453
-3.9758503
-3.2062552
-2.4058766
-1.5439303
-0.71276796
0.05682683
0.7340703
1.2881786
1.7191517
1.9038544
1.9038544
1.6268003
1.1034758
0.33388096
-0.58963287
-1.6054978
-2.621363
-3.6064441
-4.529958
-5.361121
-6.0999317
-6.7156076
-7.208148
-7.6083374
-7.916175
-8.19323
-8.4395
-8.68577
-8.901257
-9.024392
-9.055176
-8.901257
-8.531851
-7.977743
-7.2389317
-6.3154182
-5.361121
-4.437607
-3.6372283
-3.0523365
-2.621363
-2.3135252
-2.0056872
-1.6670654
-1.2668762
-0.9590385
-0.8051194
-0.86668706
-1.1129572
-1.6054978
-2.221174
-2.9292014
-3.668012
-4.3760395
-5.022499
-5.484256
-5.7613106
-5.8536615
-5.822878
-5.7613106
-5.6689587
-5.545823
-5.453472
-5.3303366
-5.207202
-5.114851
-5.0532827
-5.0840664
-5.1764183
-5.2379856
-5.2687693
-5.3303366
-5.2687693
-5.0840664
-4.683877
-4.2221203
-3.7295802
-3.2370389
-2.7752821
-2.4058766
-2.221174
-2.2519577
-2.5290117
-3.0523365
-3.7911475
-4.5607424
-5.1764183
-5.545823
-5.6689587
-5.6689587
-5.638175
-5.638175
-5.6997423
-5.884445
-6.0075808
-6.0383644
-5.884445
-5.6997423
-5.5150394
-5.3303366
-5.1764183
-5.0840664
-5.022499
-5.0532827
-5.1456337
-5.2379856
-5.299553
-5.299553
-5.2379856
-5.207202
-5.1764183
-5.2379856
-5.3303366
-5.453472
-5.5766077
-5.6997423
-5.7613106
-5.6997423
-5.545823
-5.299553
-5.022499
-4.6530933
-4.252904
-3.9758503
-3.8219311
-3.7911475
-3.7911475
-3.7911475
-3.7603633
-3.8527153
-4.1913366
-4.776229
-5.545823
-6.346202
-6.9926615
-7.392851
-7.54677
-7.3312836
-6.7463913
-5.976797
-5.1764183
-4.591526
-4.2836876
-4.252904
-4.4683905
-4.7454453
-4.8993635
-4.8070126
-4.437607
-3.8527153
-3.1754715
-2.5290117
-2.0672548
-1.8209846
-1.759417
-1.759417
-1.790201
-1.790201
-1.790201
-1.759417
-1.7286332
-1.7286332
-1.8209846
-2.0980387
-2.5290117
-3.0215523
-3.5448768
-4.068201
-4.499174
-4.837796
-5.0532827
-5.207202
-5.3303366
-5.453472
-5.5150394
-5.545823
-5.5150394
-5.4226885
-5.3303366
-5.3303366
-5.361121
-5.4226885
-5.453472
-5.484256
-5.5766077
-5.6997423
-5.8536615
-5.976797
-6.0075808
-5.884445
-5.6689587
-5.391904
-5.0840664
-4.8070126
-4.529958
-4.3760395
-4.345256
-4.406823
-4.5607424
-4.776229
-4.930147
-5.022499
-4.9917154
-4.9917154
-5.1456337
-5.545823
-6.069148
-6.684824
-7.2389317
-7.731473
-8.070094
-8.131661
-7.9469585
-7.6083374
-7.2389317
-6.9003105
-6.592472
-6.253851
-5.8536615
-5.453472
-5.022499
-4.5607424
-4.0066338
-3.4217417
-2.8676336
-2.4674442
-2.221174
-2.1596062
-2.2827415
-2.5290117
-2.8368497
-3.1139038
-3.2370389
-3.2062552
-3.08312
-2.8984172
-2.7444985
-2.621363
-2.5290117
-2.4366603
-2.344309
-2.3750927
-2.5597954
-2.9907687
-3.6372283
-4.437607
-5.391904
-6.346202
-7.1773643
-7.7930403
-8.070094
-8.131661
-8.008527
-7.823824
-7.485202
-7.115796
-6.777175
-6.500121
-6.1922827
-5.8536615
-5.5766077
-5.361121
-5.299553
-5.2687693
-5.207202
-5.114851
-4.9917154
-4.8993635
-4.837796
-4.837796
-4.9917154
-5.391904
-6.0075808
-6.7463913
-7.6083374
-8.377932
-8.993608
-9.33223
-9.455365
-9.393797
-9.17831
-8.839689
-8.4395
-7.977743
-7.454418
-6.869526
-6.2230673
-5.5150394
-4.837796
-4.2221203
-3.698796
-3.2986066
-2.8984172
-2.5905793
-2.4058766
-2.344309
-2.2519577
-2.0980387
-1.913336
-1.759417
-1.8209846
-2.1288223
-2.621363
-3.2678225
-3.9142826
-4.529958
-5.0532827
-5.484256
-5.7613106
-5.822878
-5.6689587
-5.453472
-5.2379856
-4.9917154
-4.6530933
-4.2836876
-3.9450662
-3.6372283
-3.390958
-3.1754715
-3.08312
-3.08312
-3.2370389
-3.483309
-3.7603633
-4.0374174
-4.2221203
-4.345256
-4.529958
-4.776229
-5.0840664
-5.3303366
-5.545823
-5.6689587
-5.638175
-5.453472
-5.1456337
-4.8070126
-4.591526
-4.499174
-4.529958
-4.529958
-4.499174
-4.406823
-4.2836876
-4.1913366
-4.0989857
-4.0374174
-4.0989857
-4.437607
-5.022499
-5.730526
-6.3769865
-6.869526
-7.1465797
-7.1773643
-7.023445
-6.7156076
-6.3769865
-6.0999317
-5.884445
-5.730526
-5.6073914
-5.484256
-5.4226885
-5.4226885
-5.484256
-5.638175
-5.7920933
-5.8536615
-5.7613106
-5.5766077
-5.3303366
-5.114851
-4.960932
-4.930147
-5.0532827
-5.3303366
-5.730526
-6.253851
-6.777175
-7.2389317
-7.5159864
-7.5775537
-7.3620663
-6.931094
-6.3769865
-5.730526
-5.022499
-4.2836876
-3.5448768
-3.0215523
-2.7444985
-2.682931
-2.7752821
-2.8984172
-2.9907687
-3.0215523
-2.9907687
-2.9292014
-2.8984172
-2.9292014
-3.1139038
-3.4525259
-3.9758503
-4.6223097
-5.391904
-6.2230673
-6.9926615
-7.639121
-8.100879
-8.347149
-8.4395
-8.408715
-8.224013
-8.008527
-7.731473
-7.3620663
-6.869526
-6.161499
-5.207202
-4.068201
-2.7752821
-1.4515791
-0.22022724
0.8264216
1.6883678
2.3963952
2.9197197
3.2583413
3.4122603
3.443044
3.3814764
3.2275577
2.9812872
2.6426654
2.3348274
2.0269895
1.7807193
1.5036651
1.1650434
0.6725027
0.026043057
-0.71276796
-1.5131466
-2.3750927
-3.2062552
-3.9142826
-4.437607
-4.776229
-4.930147
-4.960932
-4.8993635
-4.8070126
-4.683877
-4.591526
-4.499174
-4.314472
-4.0989857
-3.8527153
-3.668012
-3.5448768
-3.390958
-3.0523365
-2.652147
-2.3135252
-2.2827415
-2.5290117
-2.959985
-3.5448768
-4.2221203
-5.022499
-5.822878
-6.500121
-7.0542297
-7.5159864
-7.916175
-8.224013
-8.285581
-8.100879
-7.731473
-7.2389317
-6.6232567
-5.8536615
-5.1456337
-4.6223097
-4.1913366
-3.6372283
-2.8676336
-1.913336
-0.9590385
-0.035524487
0.7648541
1.3189623
1.6268003
1.6575841
1.5652328
1.5036651
1.4728813
1.4113138
1.226611
0.91877306
0.5185838
0.0876106
-0.37414634
-0.86668706
-1.4515791
-2.0056872
-2.4058766
-2.682931
-2.9292014
-3.3293908
-3.8834984
-4.437607
-4.776229
-4.7146616
-4.2221203
-3.483309
-2.621363
-1.8209846
-1.1745248
-0.74355173
-0.58963287
-0.71276796
-1.020606
-1.3592277
-1.6978493
-2.0364711
-2.2827415
-2.4366603
-2.5597954
-2.5905793
-2.5905793
-2.621363
-2.7137146
-2.9292014
-3.2986066
-3.7603633
-4.160553
-4.3760395
-4.406823
-4.3760395
-4.3760395
-4.406823
-4.437607
-4.437607
-4.314472
-4.2221203
-4.1297684
-3.9758503
-3.6372283
-3.1754715
-2.5905793
-2.0364711
-1.5131466
-1.1129572
-0.83590317
-0.74355173
-0.86668706
-1.1745248
-1.6362817
-2.1288223
-2.652147
-3.2062552
-3.8219311
-4.406823
-4.960932
-5.391904
-5.730526
-6.0075808
-6.1922827
-6.3769865
-6.4693375
-6.438554
-6.3154182
-6.0383644
-5.638175
-5.2379856
-4.8993635
-4.7454453
-4.7454453
-4.8070126
-4.776229
-4.6530933
-4.406823
-4.1297684
-3.9142826
-3.8527153
-3.9758503
-4.1913366
-4.4683905
-4.776229
-5.0840664
-5.299553
-5.361121
-5.3303366
-5.207202
-5.1456337
-5.207202
-5.391904
-5.6073914
-5.8536615
-6.0383644
-6.0383644
-5.822878
-5.484256
-5.114851
-4.7146616
-4.252904
-3.698796
-3.1139038
-2.652147
-2.4058766
-2.4366603
-2.682931
-2.959985
-3.2678225
-3.698796
-4.2836876
-4.930147
-5.5150394
-5.976797
-6.2230673
-6.438554
-6.684824
-6.838743
-6.777175
-6.3769865
-5.6689587
-4.776229
-3.8219311
-2.959985
-2.2827415
-1.8209846
-1.4515791
-0.9590385
-0.31257868
0.39544857
1.0111244
1.4728813
1.6268003
1.4420975
1.0111244
0.4570161
-0.1586597
-0.8051194
-1.4823627
-2.19039
-2.8676336
-3.4525259
-3.9450662
-4.314472
-4.4683905
-4.437607
-4.314472
-4.1913366
-4.1297684
-4.1913366
-4.2221203
-4.160553
-3.8219311
-3.2062552
-2.4058766
-1.4207952
-0.37414634
0.5801513
1.3805299
2.0577734
2.6426654
3.0120711
3.1044223
2.9812872
2.7042332
2.3656113
1.965422
1.4728813
0.8264216
0.0876106
-0.7743356
-1.5747142
-2.3135252
-2.8984172
-3.360174
-3.7295802
-4.0989857
-4.5607424
-5.1456337
-5.822878
-6.438554
-6.838743
-6.9926615
-7.023445
-7.023445
-7.115796
-7.208148
-7.1773643
-6.869526
-6.3769865
-5.6997423
-4.9917154
-4.314472
-3.8219311
-3.6064441
-3.5448768
-3.4217417
-3.1446874
-2.682931
-2.19039
-1.6670654
-1.1745248
-0.8051194
-0.6512004
-0.71276796
-0.83590317
-0.9590385
-1.020606
-1.020606
-1.1129572
-1.4207952
-1.8825521
-2.3750927
-2.806066
-3.0215523
-3.0215523
-2.8368497
-2.5905793
-2.4058766
-2.2519577
-2.19039
-2.2519577
-2.344309
-2.4366603
-2.4982278
-2.5597954
-2.652147
-2.7137146
-2.806066
-2.8676336
-2.959985
-2.9907687
-3.0215523
-3.1754715
-3.4217417
-3.7295802
-4.0066338
-4.314472
-4.7146616
-5.1456337
-5.391904
-5.2687693
-4.86858
-4.2836876
-3.698796
-3.2062552
-2.7752821
-2.3750927
-1.8825521
-1.2360923
-0.5280652
0.17996204
0.8572055
1.3497461
1.4728813
1.1342596
0.36466473
-0.71276796
-1.8825521
-2.959985
-3.8834984
-4.5607424
-4.960932
-5.0532827
-4.9917154
-4.837796
-4.7146616
-4.7146616
-4.930147
-5.3303366
-5.915229
-6.4693375
-6.8079586
-6.931094
-6.777175
-6.438554
-6.0075808
-5.453472
-4.930147
-4.3760395
-3.7911475
-3.1139038
-2.4366603
-1.8517685
-1.4207952
-1.2668762
-1.328444
-1.6054978
-2.0056872
-2.5290117
-3.0523365
-3.390958
-3.6064441
-3.7603633
-3.8834984
-4.0066338
-4.1913366
-4.437607
-4.776229
-5.207202
-5.5766077
-5.8536615
-6.0075808
-5.976797
-5.8536615
-5.484256
-4.9917154
-4.3760395
-3.7295802
-3.0523365
-2.4058766
-1.8517685
-1.328444
-0.8051194
-0.2817949
0.118394494
0.3030972
0.24152958
0.05682683
-0.22022724
-0.46649766
-0.62041664
-0.6819842
-0.71276796
-0.8051194
-0.9282546
-1.0821736
-1.2976599
-1.5747142
-1.9749036
-2.4366603
-2.8984172
-3.2986066
-3.6372283
-3.9758503
-4.314472
-4.7146616
-5.1764183
-5.6689587
-6.1307154
-6.438554
-6.500121
-6.3154182
-5.9460125
-5.391904
-4.8070126
-4.2221203
-3.668012
-3.1754715
-2.8368497
-2.5905793
-2.4674442
-2.3750927
-2.2519577
-2.1596062
-2.1596062
-2.2827415
-2.5290117
-2.8676336
-3.2986066
-3.7603633
-4.2221203
-4.591526
-4.7454453
-4.7146616
-4.6223097
-4.499174
-4.406823
-4.345256
-4.314472
-4.2221203
-3.9450662
-3.4525259
-2.8368497
-2.19039
-1.5131466
-0.89747095
-0.37414634
0.026043057
0.36466473
0.7032865
1.0111244
1.2573948
1.4113138
1.4420975
1.3805299
1.1650434
0.8264216
0.33388096
-0.31257868
-1.1129572
-1.9749036
-2.806066
-3.4217417
-3.8527153
-4.1297684
-4.252904
-4.1297684
-3.7603633
-3.2370389
-2.806066
-2.5290117
-2.3750927
-2.344309
-2.4982278
-2.8368497
-3.2678225
-3.6372283
-3.8219311
-3.8219311
-3.6064441
-3.1754715
-2.7444985
-2.4674442
-2.3135252
-2.2827415
-2.2827415
-2.3750927
-2.4982278
-2.652147
-2.7137146
-2.682931
-2.621363
-2.5290117
-2.4674442
-2.4674442
-2.652147
-2.959985
-3.3293908
-3.7603633
-4.1297684
-4.437607
-4.6530933
-4.7454453
-4.776229
-4.7454453
-4.683877
-4.591526
-4.499174
-4.3760395
-4.1913366
-3.8834984
-3.5140932
-3.0523365
-2.4982278
-1.8825521
-1.2668762
-0.71276796
-0.22022724
0.24152958
0.61093515
0.8879893
1.0111244
1.072692
0.9495568
0.6725027
0.33388096
-0.09709203
-0.49728143
-0.86668706
-1.1437411
-1.328444
-1.5747142
-1.913336
-2.4058766
-3.08312
-3.8219311
-4.591526
-5.2379856
-5.6689587
-5.8536615
-5.822878
-5.5766077
-5.1764183
-4.683877
-4.1913366
-3.7603633
-3.360174
-2.9907687
-2.682931
-2.4058766
-2.0980387
-1.7286332
-1.3900115
-1.2360923
-1.2976599
-1.4823627
-1.6978493
-1.9441197
-2.0980387
-2.19039
-2.2519577
-2.4058766
-2.806066
-3.360174
-4.0066338
-4.6223097
-5.1456337
-5.5150394
-5.7613106
-5.915229
-6.0383644
-6.1922827
-6.407769
-6.6540403
-6.869526
-6.961878
-6.961878
-6.9003105
-6.777175
-6.6232567
-6.438554
-6.2230673
-6.0075808
-5.7920933
-5.5766077
-5.299553
-4.86858
-4.2836876
-3.668012
-3.0523365
-2.5597954
-2.19039
-1.8517685
-1.5131466
-1.2360923
-0.9590385
-0.58963287
-0.25101113
0.05682683
0.21074581
0.17996204
-0.035524487
-0.4357139
-0.9282546
-1.4515791
-1.9441197
-2.4366603
-2.9907687
-3.575661
-4.0989857
-4.4683905
-4.683877
-4.960932
-5.3303366
-5.6073914
-5.730526
-5.6689587
-5.545823
-5.361121
-5.0532827
-4.683877
-4.406823
-4.2221203
-4.0989857
-3.9450662
-3.7295802
-3.5140932
-3.2986066
-3.1446874
-3.08312
-3.2370389
-3.575661
-4.0989857
-4.776229
-5.484256
-6.0999317
-6.530905
-6.684824
-6.684824
-6.592472
-6.438554
-6.1922827
-5.915229
-5.6689587
-5.4226885
-5.0840664
-4.6223097
-4.0066338
-3.390958
-2.8676336
-2.4366603
-2.0980387
-1.790201
-1.4515791
-1.020606
-0.46649766
0.026043057
0.39544857
0.5801513
0.6417189
0.6417189
0.5801513
0.48779994
0.33388096
0.0876106
-0.18944347
-0.46649766
-0.8051194
-1.1129572
-1.3592277
-1.5439303
-1.6054978
-1.5747142
-1.5747142
-1.6362817
-1.790201
-1.9749036
-2.19039
-2.4366603
-2.5905793
-2.682931
-2.652147
-2.5905793
-2.621363
-2.7137146
-2.8368497
-2.8676336
-2.7752821
-2.5905793
-2.3750927
-2.0980387
-1.8517685
-1.6362817
-1.5747142
-1.5747142
-1.5439303
-1.4515791
-1.328444
-1.2360923
-1.2360923
-1.3900115
-1.5747142
-1.8209846
-2.0364711
-2.19039
-2.19039
-2.0672548
-1.7286332
-1.328444
-0.89747095
-0.58963287
-0.34336257
-0.1586597
-0.06630826
-0.004740715
-0.004740715
0.026043057
0.026043057
0.026043057
-0.035524487
-0.09709203
-0.22022724
-0.34336257
-0.46649766
-0.58963287
-0.71276796
-0.8051194
-0.86668706
-0.89747095
-0.86668706
-0.7743356
-0.71276796
-0.71276796
-0.74355173
-0.8051194
-0.7743356
-0.6819842
-0.62041664
-0.6512004
-0.7743356
-0.9282546
-1.1437411
-1.4207952
-1.759417
-2.1596062
-2.5905793
-3.0523365
-3.483309
-3.7911475
-4.068201
-4.252904
-4.406823
-4.499174
-4.529958
-4.4683905
-4.314472
-4.068201
-3.8834984
-3.7911475
-3.8219311
-3.9142826
-4.0989857
-4.252904
-4.345256
-4.2221203
-3.9758503
-3.6372283
-3.360174
-3.2062552
-3.1446874
-3.1754715
-3.360174
-3.7295802
-4.2221203
-4.6530933
-5.022499
-5.2687693
-5.453472
-5.545823
-5.6073914
-5.6997423
-5.7613106
-5.730526
-5.545823
-5.207202
-4.7454453
-4.2836876
-3.8219311
-3.4525259
-3.2062552
-3.0523365
-2.959985
-2.8368497
-2.652147
-2.4058766
-2.1288223
-1.8825521
-1.7286332
-1.6978493
-1.8209846
-2.0056872
-2.2827415
-2.5597954
-2.8676336
-3.1446874
-3.390958
-3.6372283
-3.9142826
-4.2221203
-4.499174
-4.683877
-4.776229
-4.776229
-4.683877
-4.499174
-4.252904
-4.0066338
-3.8834984
-3.8527153
-3.8527153
-3.8527153
-3.8527153
-3.8527153
-3.7911475
-3.668012
-3.6372283
-3.698796
-3.7603633
-3.7911475
-3.7911475
-3.8219311
-3.8527153
-3.8834984
-3.8834984
-3.8219311
-3.698796
-3.5448768
-3.4217417
-3.360174
-3.360174
-3.360174
-3.360174
-3.3293908
-3.2062552
-3.0523365
-2.7752821
-2.4674442
-2.2519577
-2.19039
-2.2827415
-2.4674442
-2.5905793
-2.682931
-2.7752821
-2.8984172
-3.0523365
-3.1754715
-3.360174
-3.5448768
-3.698796
-3.7295802
-3.698796
-3.5140932
-3.3293908
-3.1446874
-3.0215523
-3.0215523
-3.0523365
-3.08312
-3.0523365
-2.9292014
-2.7444985
-2.5597954
-2.4058766
-2.3750927
-2.4982278
-2.7444985
-2.9907687
-3.2062552
-3.2986066
-3.1754715
-2.8984172
-2.4982278
-2.19039
-2.0056872
-1.913336
-1.8825521
-1.8517685
-1.8825521
-1.913336
-1.9441197
-1.8825521
-1.790201
-1.6670654
-1.5439303
-1.5131466
-1.5439303
-1.6362817
-1.7286332
-1.8517685
-2.0672548
-2.2827415
-2.4982278
-2.621363
-2.652147
-2.682931
-2.7444985
-2.806066
-2.7137146
-2.4674442
-2.19039
-2.0364711
-1.9441197
-1.9441197
-2.0364711
-2.3135252
-2.8368497
-3.5448768
-4.314472
-4.960932
-5.484256
-5.822878
-5.976797
-6.0075808
-6.0999317
-6.253851
-6.407769
-6.5616884
-6.592472
-6.3769865
-5.9460125
-5.453472
-4.960932
-4.499174
-4.068201
-3.6064441
-3.1754715
-2.7444985
-2.2827415
-1.8517685
-1.5131466
-1.2976599
-1.2053087
-1.2360923
-1.4515791
-1.790201
-2.221174
-2.652147
-3.0215523
-3.360174
-3.668012
-4.0066338
-4.406823
-4.837796
-5.299553
-5.638175
-5.7613106
-5.6689587
-5.453472
-5.1764183
-4.9917154
-4.86858
-4.8993635
-4.960932
-5.022499
-5.022499
-4.86858
-4.6223097
-4.2836876
-4.0066338
-3.9450662
-4.0989857
-4.406823
-4.776229
-5.207202
-5.5766077
-5.915229
-6.1307154
-6.1922827
-6.0999317
-5.8536615
-5.453472
-4.9917154
-4.406823
-3.7603633
-3.08312
-2.4366603
-1.8517685
-1.3900115
-1.020606
-0.8051194
-0.71276796
-0.74355173
-0.86668706
-1.020606
-1.1745248
-1.2976599
-1.3592277
-1.4823627
-1.6362817
-1.913336
-2.3135252
-2.8676336
-3.575661
-4.345256
-5.0532827
-5.6689587
-6.1307154
-6.3769865
-6.4693375
-6.407769
-6.253851
-6.1307154
-6.0383644
-5.976797
-5.9460125
-5.884445
-5.730526
-5.484256
-5.1456337
-4.8070126
-4.4683905
-4.1913366
-4.0374174
-4.0066338
-4.068201
-4.2221203
-4.437607
-4.6223097
-4.8070126
-4.9917154
-5.207202
-5.545823
-5.915229
-6.346202
-6.8079586
-7.2697163
-7.7006884
-8.008527
-8.19323
-8.19323
-8.03931
-7.7930403
-7.5159864
-7.208148
-6.838743
-6.346202
-5.7613106
-5.0840664
-4.345256
-3.6064441
-2.8984172
-2.221174
-1.6362817
-1.0821736
-0.58963287
-0.25101113
-0.12787592
-0.1586597
-0.2817949
-0.46649766
-0.74355173
-1.1437411
-1.6670654
-2.2827415
-2.959985
-3.6064441
-4.252904
-4.776229
-5.2379856
-5.638175
-5.9460125
-6.1922827
-6.3769865
-6.500121
-6.500121
-6.438554
-6.2846346
-6.161499
-6.0383644
-5.884445
-5.6073914
-5.1764183
-4.7146616
-4.2221203
-3.7603633
-3.2986066
-2.806066
-2.344309
-2.0056872
-1.759417
-1.6362817
-1.6362817
-1.790201
-2.0672548
-2.4058766
-2.7752821
-3.08312
-3.390958
-3.668012
-3.8527153
-3.9142826
-3.9142826
-3.9142826
-4.068201
-4.2836876
-4.529958
-4.7146616
-4.86858
-4.9917154
-5.114851
-5.207202
-5.1764183
-4.960932
-4.6223097
-4.1297684
-3.6064441
-3.0215523
-2.4366603
-1.9441197
-1.5439303
-1.2668762
-1.0821736
-0.9282546
-0.71276796
-0.4357139
-0.22022724
-0.12787592
-0.25101113
-0.58963287
-1.0821736
-1.5747142
-2.0364711
-2.4366603
-2.7444985
-3.0215523
-3.2986066
-3.6372283
-4.0989857
-4.6530933
-5.2379856
-5.822878
-6.346202
-6.777175
-6.9926615
-7.0542297
-6.9003105
-6.6540403
-6.3154182
-5.915229
-5.484256
-5.0840664
-4.6223097
-4.160553
-3.698796
-3.2678225
-2.9292014
-2.621363
-2.3750927
-2.19039
-2.0364711
-1.913336
-1.8825521
-1.9749036
-2.1288223
-2.344309
-2.621363
-2.959985
-3.4525259
-4.1297684
-4.8070126
-5.391904
-5.822878
-6.1307154
-6.3154182
-6.346202
-6.2230673
-5.976797
-5.638175
-5.299553
-4.960932
-4.683877
-4.437607
-4.1913366
-3.9142826
-3.6064441
-3.3293908
-3.1139038
-2.9292014
-2.8368497
-2.8368497
-2.959985
-3.1754715
-3.4525259
-3.7603633
-4.068201
-4.345256
-4.5607424
-4.776229
-4.8993635
-4.9917154
-4.9917154
-4.960932
-4.8070126
-4.529958
-4.1297684
-3.668012
-3.1446874
-2.621363
-2.0672548
-1.5439303
-1.0821736
-0.74355173
-0.46649766
-0.2817949
-0.25101113
-0.31257868
-0.49728143
-0.83590317
-1.2360923
-1.6978493
-2.1596062
-2.4982278
-2.7752821
-2.959985
-3.1754715
-3.390958
-3.668012
-3.9450662
-4.1297684
-4.252904
-4.2221203
-4.068201
-3.7603633
-3.360174
-2.959985
-2.652147
-2.3750927
-2.1596062
-2.0364711
-1.9749036
-2.0056872
-2.1288223
-2.3750927
-2.682931
-3.0215523
-3.360174
-3.7911475
-4.2836876
-4.7454453
-5.2379856
-5.7613106
-6.3154182
-6.9003105
-7.3312836
-7.5775537
-7.639121
-7.5775537
-7.3620663
-7.0542297
-6.6232567
-6.161499
-5.6073914
-5.022499
-4.3760395
-3.6372283
-2.8984172
-2.221174
-1.6362817
-1.1745248
-0.83590317
-0.71276796
-0.7743356
-0.98982215
-1.2360923
-1.5747142
-1.913336
-2.2827415
-2.682931
-3.1139038
-3.5448768
-3.8219311
-3.9758503
-3.9758503
-3.9142826
-3.9142826
-3.9450662
-3.9758503
-4.0374174
-4.068201
-3.9758503
-3.7911475
-3.4525259
-2.9907687
-2.4674442
-2.0056872
-1.6978493
-1.5439303
-1.5131466
-1.6670654
-2.0056872
-2.4366603
-2.8368497
-3.2370389
-3.6064441
-3.9758503
-4.314472
-4.683877
-5.0532827
-5.3303366
-5.545823
-5.6997423
-5.822878
-5.884445
-5.884445
-5.8536615
-5.730526
-5.5766077
-5.3303366
-4.9917154
-4.5607424
-4.1913366
-3.8834984
-3.575661
-3.2986066
-2.9907687
-2.7444985
-2.5597954
-2.4366603
-2.3135252
-2.221174
-2.1596062
-2.0980387
-2.0672548
-2.0980387
-2.1596062
-2.2519577
-2.344309
-2.4674442
-2.5905793
-2.7752821
-2.959985
-3.1446874
-3.2678225
-3.360174
-3.483309
-3.668012
-3.9142826
-4.1913366
-4.529958
-4.8993635
-5.1764183
-5.391904
-5.545823
-5.7613106
-6.0075808
-6.253851
-6.500121
-6.7156076
-6.931094
-7.0850134
-7.2389317
-7.3005
-7.3005
-7.1773643
-6.838743
-6.407769
-6.0075808
-5.638175
-5.2687693
-4.8993635
-4.5607424
-4.2836876
-4.0066338
-3.7603633
-3.575661
-3.4525259
-3.4525259
-3.483309
-3.575661
-3.698796
-3.8527153
-3.9758503
-4.068201
-4.160553
-4.2836876
-4.499174
-4.8070126
-5.2379856
-5.7613106
-6.2846346
-6.7156076
-6.9926615
-7.0850134
-7.023445
-6.9003105
-6.777175
-6.684824
-6.684824
-6.7463913
-6.777175
-6.777175
-6.7156076
-6.6232567
-6.530905
-6.530905
-6.500121
-6.2230673
-5.638175
-4.960932
-4.499174
-4.345256
-4.3760395
-4.314472
-4.068201
-3.668012
-3.2986066
-3.1139038
-3.2678225
-3.6064441
-3.8527153
-3.9142826
-3.8834984
-3.8834984
-4.0066338
-4.1297684
-4.2221203
-4.2221203
-4.1297684
-3.9142826
-3.668012
-3.5140932
-3.5448768
-3.6372283
-3.575661
-3.1754715
-2.5905793
-2.0364711
-1.6362817
-1.3900115
-1.2668762
-1.2976599
-1.3900115
-1.5131466
-1.6054978
-1.790201
-2.0056872
-2.2519577
-2.5290117
-2.8368497
-3.2062552
-3.4525259
-3.575661
-3.5448768
-3.575661
-3.6372283
-3.6372283
-3.575661
-3.5448768
-3.6372283
-3.7911475
-3.9450662
-4.0374174
-4.0066338
-3.9142826
-3.7603633
-3.698796
-3.8834984
-4.1913366
-4.437607
-4.529958
-4.499174
-4.4683905
-4.314472
-3.9142826
-3.3293908
-2.7137146
-2.3750927
-2.3750927
-2.4366603
-2.4674442
-2.344309
-2.221174
-2.2519577
-2.4982278
-2.7137146
-2.7444985
-2.5290117
-2.2519577
-2.0056872
-1.913336
-1.8825521
-1.8517685
-1.8209846
-1.8517685
-2.0364711
-2.3750927
-2.7752821
-3.08312
-3.2370389
-3.1754715
-3.0523365
-3.0215523
-3.1446874
-3.4525259
-3.8527153
-4.2836876
-4.776229
-5.3303366
-5.9460125
-6.6232567
-7.2389317
-7.639121
-7.823824
-7.823824
-7.7622566
-7.731473
-7.7930403
-7.9469585
-7.977743
-7.8546085
-7.54677
-7.2389317
-6.9926615
-6.961878
-7.023445
-7.0850134
-6.9926615
-6.6540403
-6.1307154
-5.5766077
-5.022499
-4.437607
-3.8219311
-3.2062552
-2.621363
-2.0672548
-1.5131466
-1.1129572
-0.9282546
-0.98982215
-1.1745248
-1.5131466
-1.9749036
-2.5905793
-3.2678225
-3.8527153
-4.2836876
-4.5607424
-4.6530933
-4.683877
-4.6223097
-4.591526
-4.5607424
-4.5607424
-4.5607424
-4.6223097
-4.776229
-5.022499
-5.2687693
-5.453472
-5.5150394
-5.4226885
-5.2379856
-4.960932
-4.6223097
-4.2836876
-3.9450662
-3.698796
-3.575661
-3.6372283
-3.8527153
-4.0374174
-4.1297684
-4.1913366
-4.252904
-4.499174
-4.86858
-5.391904
-5.915229
-6.3154182
-6.530905
-6.500121
-6.3154182
-6.0383644
-5.7613106
-5.5766077
-5.361121
-5.0532827
-4.6223097
-4.0989857
-3.5448768
-3.08312
-2.7752821
-2.621363
-2.5597954
-2.652147
-2.8676336
-3.2062552
-3.575661
-3.9142826
-4.1297684
-4.252904
-4.2836876
-4.1913366
-3.9450662
-3.575661
-3.1446874
-2.806066
-2.621363
-2.5905793
-2.7444985
-2.959985
-3.2062552
-3.4217417
-3.575661
-3.6064441
-3.483309
-3.2678225
-3.0523365
-2.9292014
-2.8368497
-2.7444985
-2.682931
-2.7444985
-2.959985
-3.2986066
-3.668012
-3.9758503
-4.1297684
-4.160553
-4.0374174
-3.7911475
-3.483309
-3.1139038
-2.7137146
-2.3750927
-2.19039
-2.1596062
-2.2827415
-2.4982278
-2.652147
-2.682931
-2.652147
-2.5290117
-2.3750927
-2.19039
-2.0672548
-2.0672548
-2.2827415
-2.652147
-3.1139038
-3.698796
-4.345256
-4.930147
-5.2379856
-5.299553
-5.484256
-5.7613106
-5.884445
-5.5766077
-4.9917154
-4.406823
-3.9758503
-3.6372283
-3.3293908
-2.959985
-2.4674442
-1.8825521
-1.328444
-0.9590385
-0.7743356
-0.62041664
-0.46649766
-0.2817949
-0.1586597
-0.09709203
-0.06630826
-0.1586597
-0.5588491
-1.2668762
-2.0672548
-2.8984172
-3.8219311
-4.960932
-6.1922827
-7.3312836
-8.254797
-8.993608
-9.578501
-10.009473
-10.348095
-10.62515
-10.809852
-10.87142
-10.840636
-10.748284
-10.502014
-9.917122
-8.93204
-7.639121
-6.2230673
-4.837796
-3.5140932
-2.3135252
-1.2976599
-0.5588491
-0.06630826
0.3030972
0.5801513
0.8879893
1.2881786
1.5652328
1.5036651
1.1034758
0.54936755
-0.18944347
-1.2668762
-2.7444985
-4.160553
-5.361121
-6.438554
-7.3005
-7.7930403
-8.285581
-8.93204
-9.147527
-8.4395
-7.3620663
-6.838743
-6.7463913
-6.346202
-5.361121
-4.2221203
-3.5448768
-3.2370389
-2.8676336
-2.3750927
-1.8209846
-1.3592277
-1.0513897
-0.74355173
-0.4049301
-0.1586597
-0.12787592
-0.5588491
-1.5747142
-2.806066
-3.8527153
-4.6223097
-5.484256
-6.592472
-7.454418
-7.639121
-7.454418
-7.485202
-7.823824
-8.070094
-8.070094
-8.03931
-8.100879
-7.823824
-7.023445
-6.2846346
-6.0075808
-5.7613106
-4.8070126
-3.2986066
-2.0056872
-0.98982215
0.39544857
2.1501248
3.5046115
3.8124495
3.4122603
2.9505033
2.4579625
1.5344489
0.17996204
-1.2360923
-2.4366603
-3.483309
-4.591526
-5.6073914
-6.4693375
-7.3312836
-8.285581
-9.116744
-9.5169325
-9.424581
-9.270662
-9.424581
-9.640068
-9.363014
-8.4395
-7.485202
-7.0850134
-6.9003105
-6.161499
-4.960932
-4.0374174
-3.668012
-3.3293908
-2.806066
-2.4982278
-2.621363
-3.0215523
-3.6372283
-4.529958
-5.1764183
-5.114851
-4.4683905
-3.8834984
-3.7295802
-3.8834984
-4.499174
-5.8536615
-7.7930403
-9.5169325
-10.101825
-9.363014
-7.977743
-6.777175
-6.069148
-5.545823
-5.022499
-4.437607
-3.9450662
-3.8219311
-4.252904
-4.86858
-5.0532827
-4.5607424
-3.9142826
-3.7603633
-4.0374174
-4.0989857
-3.698796
-3.1139038
-2.806066
-2.7752821
-2.8368497
-2.9907687
-3.4217417
-4.160553
-4.8070126
-5.0532827
-4.7454453
-3.9758503
-3.2062552
-2.959985
-3.668012
-4.837796
-5.638175
-5.8536615
-6.253851
-7.5159864
-9.209094
-10.409662
-10.655933
-10.224959
-9.670851
-9.301446
-9.17831
-8.93204
-8.347149
-7.2389317
-5.6997423
-4.0989857
-2.959985
-2.621363
-2.9907687
-3.668012
-4.1297684
-3.9142826
-2.8368497
-1.4823627
-0.71276796
-1.0513897
-2.2519577
-3.7603633
-5.484256
-7.392851
-9.209094
-10.37888
-10.686716
-10.348095
-9.855555
-9.424581
-9.055176
-8.562635
-7.823824
-6.9003105
-6.069148
-5.453472
-4.683877
-3.2370389
-1.1129572
0.9803406
2.5195303
3.5046115
4.1510715
4.274206
3.9663687
3.4738278
3.0428548
2.5810978
1.8422868
0.7648541
-0.58963287
-2.0980387
-3.5448768
-4.7146616
-5.5150394
-5.976797
-6.500121
-7.392851
-8.593419
-9.640068
-10.040257
-9.670851
-8.624203
-7.0542297
-5.0532827
-2.8984172
-0.8051194
0.9495568
2.3040438
3.16599
3.6277468
3.7200983
3.5969632
3.1967738
2.3963952
1.3189623
0.1491782
-0.83590317
-1.6362817
-2.3135252
-2.9292014
-3.5140932
-4.406823
-5.7613106
-7.3005
-8.531851
-9.147527
-9.209094
-8.870473
-8.531851
-8.562635
-8.93204
-9.209094
-9.024392
-8.316365
-7.392851
-6.592472
-6.0075808
-5.6689587
-5.4226885
-5.114851
-4.6223097
-3.9758503
-3.2678225
-2.4982278
-1.6978493
-0.86668706
-0.1586597
0.118394494
-0.4049301
-1.7286332
-3.2986066
-4.5607424
-5.545823
-6.592472
-7.5775537
-7.977743
-7.731473
-7.0850134
-6.3154182
-5.484256
-4.683877
-4.252904
-4.314472
-4.499174
-4.252904
-3.4217417
-2.1596062
-0.46649766
1.6575841
3.8432333
5.4439907
6.2443695
6.2443695
5.413207
3.7200983
1.6883678
-0.18944347
-1.5131466
-2.3135252
-2.7444985
-2.8984172
-3.08312
-3.4525259
-3.8219311
-3.9758503
-4.0066338
-4.3760395
-5.2687693
-6.9003105
-9.301446
-11.979635
-14.288421
-15.858395
-16.905043
-17.520718
-17.336018
-15.858395
-13.0878525
-9.5169325
-6.0383644
-3.4217417
-1.9441197
-1.3592277
-1.1745248
-1.1437411
-1.2976599
-1.4207952
-1.3592277
-1.1129572
-1.020606
-1.4207952
-2.2827415
-3.5140932
-4.960932
-6.407769
-7.5159864
-8.070094
-8.070094
-7.7006884
-7.115796
-6.407769
-5.5766077
-4.683877
-3.7295802
-2.806066
-2.0672548
-1.6978493
-1.759417
-2.221174
-2.9907687
-3.9142826
-4.8070126
-5.2687693
-5.114851
-4.3760395
-3.2678225
-1.9749036
-0.6819842
0.33388096
0.8572055
0.8572055
0.21074581
-1.0821736
-2.7444985
-4.4683905
-6.0075808
-7.3620663
-8.4702835
-9.424581
-10.286528
-10.932986
-11.210041
-10.963771
-10.286528
-9.455365
-8.593419
-7.5159864
-5.976797
-3.9142826
-1.4823627
1.1650434
3.6585307
5.659477
6.8600454
7.1986666
6.6137743
5.2900715
3.4122603
1.226611
-0.89747095
-2.682931
-4.160553
-5.484256
-6.777175
-7.977743
-8.93204
-9.486149
-9.670851
-9.732419
-9.978689
-10.532798
-11.456311
-12.626096
-13.795879
-14.657826
-14.904097
-14.319204
-12.656879
-10.101825
-6.961878
-3.668012
-0.74355173
1.5960165
3.2275577
4.3049903
5.0130177
5.505558
5.782613
5.690261
5.166937
4.366558
3.4122603
2.4887464
1.6575841
1.0419083
0.48779994
-0.25101113
-1.328444
-2.5905793
-3.7295802
-4.6530933
-5.3303366
-5.638175
-5.361121
-4.4683905
-3.2678225
-2.2519577
-1.790201
-2.1596062
-3.4525259
-5.484256
-8.162445
-11.179257
-14.288421
-17.089745
-19.30618
-20.69145
-21.122421
-20.599098
-19.30618
-17.397585
-15.211935
-12.872366
-10.409662
-7.7006884
-4.8070126
-1.8517685
1.1034758
3.874017
6.2443695
7.9990454
9.014911
9.384316
9.014911
7.783559
5.505558
2.5195303
-0.71276796
-3.6372283
-5.915229
-7.3620663
-7.977743
-7.977743
-7.7006884
-7.485202
-7.54677
-7.7006884
-7.731473
-7.5159864
-7.115796
-6.838743
-6.8079586
-6.869526
-6.7463913
-6.1307154
-5.0840664
-3.668012
-2.0364711
-0.34336257
1.2573948
2.5810978
3.4738278
3.9355845
3.904801
3.3814764
2.5195303
1.5960165
0.7032865
-0.2817949
-1.6054978
-3.2678225
-5.0532827
-6.7156076
-8.254797
-9.640068
-10.809852
-11.517879
-11.579447
-10.9945545
-9.947906
-8.654986
-7.3312836
-6.161499
-5.3303366
-4.930147
-4.8070126
-4.7146616
-4.529958
-4.437607
-4.7146616
-5.484256
-6.7463913
-8.4395
-10.317311
-12.133555
-13.611177
-14.534691
-14.627042
-13.9498
-12.656879
-10.902204
-8.778122
-6.407769
-4.0066338
-1.913336
-0.31257868
0.8264216
1.4728813
1.7807193
1.7807193
1.4728813
0.8879893
0.0876106
-0.8051194
-1.790201
-2.7444985
-3.483309
-4.0374174
-4.406823
-4.6530933
-4.683877
-4.499174
-4.1297684
-3.5448768
-2.806066
-1.9749036
-1.1745248
-0.49728143
-0.12787592
-0.12787592
-0.46649766
-1.020606
-1.6362817
-2.221174
-2.7752821
-3.5140932
-4.6530933
-6.0075808
-7.1773643
-8.070094
-8.839689
-9.701635
-10.809852
-12.01042
-13.118636
-13.826664
-13.919015
-13.364907
-12.133555
-10.317311
-8.100879
-5.7613106
-3.5140932
-1.4823627
0.1491782
1.1958271
1.6883678
1.9346383
2.3040438
2.858152
3.5661793
4.335774
5.1361527
5.7210445
5.9673147
5.936531
5.5671253
4.705179
3.1967738
1.1342596
-1.1745248
-3.4217417
-5.453472
-7.0542297
-8.224013
-9.085959
-9.732419
-10.071041
-10.009473
-9.547716
-8.808906
-7.9469585
-7.1773643
-6.6540403
-6.2846346
-6.0383644
-6.069148
-6.407769
-6.7463913
-6.684824
-5.915229
-4.437607
-2.4674442
-0.22022724
2.119341
4.335774
6.3367205
8.091397
9.507451
10.461749
10.831155
10.5541
9.599803
7.845126
5.3824234
2.5810978
-0.035524487
-2.2519577
-4.0066338
-5.207202
-5.915229
-6.1922827
-6.1922827
-6.1307154
-6.2230673
-6.6540403
-7.3005
-7.916175
-8.377932
-8.716554
-8.93204
-9.055176
-9.239879
-9.363014
-8.870473
-8.100879
-8.03931
-8.19323
-6.4693375
-3.2370389
-1.6978493
-3.3293908
-5.7613106
-6.684824
-6.407769
-6.069148
-5.484256
-3.7603633
-0.89747095
1.4113138
1.8730706
1.0111244
0.39544857
0.4570161
0.7340703
1.4420975
2.6426654
3.443044
3.0736384
2.4271789
3.3506927
5.9057474
7.752775
6.9523964
4.551261
3.0736384
3.3506927
3.750882
2.4579625
-0.74355173
-4.4683905
-7.4236345
-9.670851
-11.271608
-11.856501
-11.76415
-12.441393
-14.5654745
-16.658773
-16.843475
-15.211935
-13.488042
-12.90315
-12.933934
-12.379826
-11.056122
-9.5169325
-7.3005
-3.483309
1.5344489
6.1520176
9.322749
11.569965
13.509344
14.494427
13.478561
10.708019
7.9066944
7.0139637
8.522369
10.677236
11.077425
9.476667
7.4449377
5.9980993
4.0587196
0.118394494
-5.0840664
-9.609284
-12.872366
-15.119583
-16.2278
-16.258583
-16.197016
-17.12053
-18.65972
-19.183044
-17.828558
-15.458204
-13.0878525
-10.47123
-6.931094
-2.7444985
0.6725027
2.119341
1.8730706
1.3497461
1.5960165
2.3656113
2.6734493
2.0885572
1.0419083
0.1491782
-0.31257868
-0.2817949
0.118394494
0.5801513
0.7032865
0.27231336
-0.6819842
-2.621363
-6.069148
-10.440446
-14.04215
-15.18115
-13.641961
-10.47123
-6.6540403
-2.5290117
1.9346383
6.367504
9.969208
12.031722
11.877804
8.953343
3.443044
-3.5140932
-10.040257
-14.750177
-17.674637
-19.767937
-21.33791
-21.738098
-20.13734
-16.781908
-13.026285
-9.947906
-7.454418
-4.5607424
-0.4049301
5.0438013
11.354479
17.634373
22.528996
24.806997
24.283672
21.944103
18.742588
14.986967
10.738803
6.367504
2.3348274
-1.5747142
-5.9460125
-10.932986
-15.488987
-18.382666
-19.213827
-18.536583
-17.243666
-16.043097
-15.273502
-14.842528
-14.473124
-14.04215
-13.241771
-11.641015
-8.408715
-3.2062552
3.3814764
9.969208
15.048533
17.880644
18.619455
18.003778
16.864777
15.41794
13.570912
11.508398
9.569019
7.4757204
4.705179
1.0111244
-3.5448768
-8.901257
-15.150368
-22.292208
-29.834236
-36.945293
-42.732647
-46.4267
-47.134727
-44.117916
-37.283916
-27.556236
-16.658773
-6.253851
2.3656113
8.337667
11.292912
11.262128
8.984127
5.7210445
2.550314
0.24152958
-0.74355173
-0.37414634
0.5801513
0.6417189
-1.3592277
-5.299553
-9.978689
-13.919015
-16.535637
-17.797773
-17.766989
-16.504852
-14.226852
-11.487095
-8.654986
-5.884445
-3.2370389
-0.58963287
2.3040438
5.7210445
9.876858
14.802263
20.158644
25.207186
29.178295
31.48708
31.794918
30.101809
26.53089
21.26686
14.709913
7.7219915
1.0111244
-5.0532827
-10.563581
-15.42742
-19.275394
-22.015152
-23.954533
-25.370586
-26.017046
-25.462938
-23.431208
-20.168125
-16.47407
-13.426475
-11.76415
-11.517879
-12.25669
-13.518826
-14.9964485
-16.043097
-15.981529
-14.411556
-11.517879
-8.03931
-4.837796
-2.4366603
-0.9590385
-0.37414634
-0.71276796
-1.913336
-3.5448768
-4.930147
-5.4226885
-4.960932
-3.8834984
-2.5290117
-1.020606
0.7340703
2.9197197
5.690261
8.799424
11.600749
13.355426
13.570912
12.3395605
10.277046
7.937478
5.690261
3.7816658
2.1501248
0.39544857
-2.0056872
-5.207202
-8.870473
-12.533744
-15.766043
-18.290314
-19.675585
-19.767937
-18.65972
-16.689556
-14.257636
-11.548663
-8.716554
-6.1922827
-4.529958
-3.9450662
-4.0066338
-3.9758503
-3.4217417
-2.3750927
-0.9590385
0.7032865
2.5195303
4.2434225
5.505558
6.0904503
5.8749638
4.889882
3.3199089
1.3189623
-1.020606
-3.7295802
-6.8079586
-10.101825
-13.057069
-15.027231
-15.42742
-14.165285
-11.702581
-9.024392
-7.2697163
-7.208148
-8.93204
-11.979635
-15.796827
-19.921856
-23.646692
-26.14018
-26.78664
-25.524506
-22.600044
-18.475016
-13.672745
-8.993608
-5.0840664
-2.4366603
-1.0513897
-0.58963287
-0.83590317
-1.5747142
-2.652147
-3.698796
-4.591526
-5.114851
-4.837796
-3.6064441
-1.8209846
-0.035524487
1.4420975
2.6118817
3.6893144
5.1053686
6.98318
9.138045
10.923507
11.693101
10.95429
8.830208
6.182802
3.7816658
1.5344489
-0.83590317
-3.3293908
-5.638175
-7.6083374
-9.33223
-10.840636
-11.487095
-10.87142
-9.701635
-9.209094
-9.886338
-10.932986
-11.548663
-11.517879
-10.809852
-9.17831
-6.438554
-3.2062552
-0.5280652
1.226611
2.1501248
2.2116923
1.1342596
-0.86668706
-3.1446874
-5.207202
-6.7463913
-7.4236345
-6.869526
-5.484256
-4.4683905
-4.776229
-6.3154182
-8.4395
-10.932986
-13.765096
-16.597204
-18.382666
-18.10561
-15.18115
-10.194176
-4.437607
0.8879893
4.889882
6.8600454
6.644559
5.1361527
3.904801
3.8432333
4.489693
4.889882
4.6128283
3.9971523
3.2275577
2.0269895
-0.004740715
-2.959985
-6.253851
-9.17831
-11.702581
-14.380772
-17.551502
-21.091639
-24.354721
-26.817425
-27.98721
-27.186829
-23.892965
-18.690502
-12.964717
-7.7006884
-3.4525259
-0.46649766
0.8264216
0.5185838
-0.46649766
-1.1437411
-0.9590385
0.48779994
3.1352062
6.367504
9.384316
11.200561
11.200561
9.107263
4.8590984
-1.0821736
-7.54677
-13.334123
-18.16718
-22.600044
-26.78664
-30.142073
-31.804398
-31.465778
-29.618748
-26.971344
-23.585125
-19.183044
-13.672745
-7.731473
-2.221174
2.6734493
7.4757204
12.770534
18.557886
24.468374
29.70162
33.488026
35.150352
34.473106
31.640999
26.86951
20.127861
11.446831
1.5344489
-8.377932
-16.812693
-23.031017
-26.817425
-28.356613
-28.017992
-26.54037
-24.816479
-23.308071
-21.83045
-20.075773
-18.044043
-15.889177
-13.795879
-12.01042
-10.594365
-9.147527
-7.023445
-3.9142826
-0.1586597
3.9355845
8.276099
12.770534
16.803211
19.666103
20.743536
19.973942
17.972994
15.448724
13.016804
10.892722
8.8609915
6.3367205
2.3040438
-3.8834984
-11.794933
-20.198908
-27.925642
-34.236317
-38.54605
-40.26994
-39.100155
-35.4061
-30.234425
-24.785694
-19.983421
-16.073881
-12.995501
-10.348095
-7.9469585
-5.8536615
-4.345256
-3.6064441
-3.575661
-3.7911475
-3.4525259
-2.1288223
0.1491782
2.7658007
5.1053686
6.7676935
7.691208
8.091397
8.152965
7.845126
6.890829
5.166937
2.9505033
0.7340703
-1.2053087
-2.9907687
-4.960932
-7.0542297
-9.270662
-11.517879
-13.426475
-14.319204
-13.795879
-11.948852
-9.147527
-5.6689587
-1.759417
2.0577734
5.166937
6.9216127
7.1063156
6.028883
4.2434225
2.1809087
-0.035524487
-2.4366603
-5.0840664
-8.162445
-11.733365
-15.519772
-19.121475
-22.384558
-25.00118
-26.324884
-25.709208
-22.753963
-17.797773
-11.702581
-5.361121
0.3030972
4.705179
7.7219915
9.569019
10.615668
11.138992
11.200561
10.677236
9.353533
7.1986666
4.520477
1.9038544
0.026043057
-0.5588491
0.21074581
1.8730706
3.6893144
4.889882
4.920666
3.443044
0.54936755
-3.360174
-7.6699047
-11.702581
-14.719394
-16.350935
-16.843475
-16.47407
-15.273502
-12.995501
-9.793986
-6.346202
-3.390958
-1.5131466
-1.0821736
-2.0980387
-3.8527153
-5.4226885
-6.346202
-6.592472
-6.253851
-5.207202
-3.668012
-2.344309
-2.0056872
-3.0215523
-5.361121
-8.747337
-12.595312
-16.166231
-18.721287
-19.706367
-18.99834
-16.658773
-12.964717
-8.377932
-3.575661
0.5801513
3.6277468
5.351639
5.690261
4.458909
1.6575841
-2.1596062
-6.0999317
-9.393797
-11.579447
-12.287474
-11.394744
-9.147527
-6.0999317
-2.806066
0.24152958
2.5810978
3.904801
4.2434225
3.7816658
2.8273683
1.6883678
0.6725027
0.17996204
0.54936755
1.7499354
3.4122603
4.889882
5.6286936
5.2900715
3.7200983
1.1958271
-1.6362817
-4.252904
-6.530905
-8.4395
-9.732419
-9.824771
-8.68577
-7.023445
-5.2687693
-3.6064441
-2.3135252
-1.6978493
-2.0056872
-3.1139038
-4.591526
-6.161499
-7.7006884
-9.116744
-9.886338
-9.239879
-6.9003105
-3.1446874
1.4420975
6.028883
9.630587
11.385263
11.262128
9.846073
7.598856
4.458909
0.21074581
-4.930147
-9.793986
-13.180204
-14.5654745
-14.134501
-12.379826
-9.640068
-6.438554
-3.483309
-1.5747142
-1.2053087
-2.4058766
-4.776229
-7.731473
-10.655933
-12.933934
-13.857448
-12.964717
-10.47123
-7.023445
-3.4217417
-0.25101113
2.1501248
3.6893144
4.458909
4.8590984
5.3824234
6.182802
7.1986666
8.152965
8.984127
9.507451
9.322749
7.845126
4.6743956
-0.18944347
-6.2846346
-12.964717
-19.675585
-25.986263
-31.43499
-35.4061
-37.314697
-37.160778
-35.621586
-33.37437
-30.573048
-26.909777
-22.753963
-19.059908
-16.566422
-15.0887985
-13.795879
-12.164339
-10.071041
-7.4236345
-4.068201
-0.12787592
3.750882
7.0447483
9.507451
11.169777
12.09329
11.84702
9.969208
6.3982887
1.5652328
-3.7295802
-8.747337
-12.933934
-16.104664
-18.321098
-19.767937
-20.753017
-21.799665
-23.215721
-25.00118
-26.909777
-28.695234
-30.20364
-31.25029
-31.40421
-30.172857
-27.27918
-22.846315
-17.182096
-10.563581
-3.4217417
3.5969632
9.846073
14.894615
18.58867
20.805103
21.759401
21.91332
21.790184
21.66705
21.26686
20.004725
17.357319
13.078371
7.1986666
0.27231336
-6.777175
-13.057069
-18.228746
-22.230639
-24.816479
-25.832342
-25.739992
-25.493721
-25.709208
-26.263315
-26.54037
-26.201748
-25.339802
-24.046883
-22.107504
-19.183044
-15.058016
-9.763203
-3.360174
3.8432333
11.169777
17.757507
23.083105
27.054213
29.393784
29.609268
27.331268
23.021536
17.542023
11.693101
5.84418
0.3030972
-4.5607424
-8.4702835
-11.456311
-13.641961
-15.119583
-15.950745
-16.320152
-16.4125
-16.504852
-16.566422
-16.658773
-16.751123
-17.028177
-17.489935
-18.074827
-18.65972
-19.090693
-18.99834
-17.95169
-15.82761
-12.964717
-9.855555
-6.6540403
-3.390958
-0.22022724
2.550314
4.705179
6.182802
6.8600454
6.305937
4.274206
1.0419083
-2.7137146
-6.7463913
-11.086906
-15.273502
-18.290314
-19.275394
-18.074827
-15.304287
-11.579447
-7.3620663
-3.1446874
0.33388096
2.4579625
2.9812872
2.119341
0.5185838
-1.2976599
-2.8676336
-3.8527153
-3.9758503
-3.2370389
-1.9441197
-0.37414634
1.1958271
2.3348274
2.6118817
1.811503
-0.035524487
-2.682931
-5.730526
-8.593419
-10.62515
-11.517879
-11.61023
-11.517879
-11.579447
-11.702581
-11.794933
-12.01042
-12.564528
-13.488042
-14.534691
-15.242718
-15.365854
-14.750177
-13.364907
-11.025338
-7.6083374
-3.2986066
1.4113138
6.0596666
10.184695
13.355426
15.294805
15.9104805
15.41794
14.155805
12.308777
9.846073
6.7676935
2.9812872
-1.4207952
-6.0383644
-10.348095
-13.795879
-16.043097
-16.997395
-16.87426
-16.043097
-14.596258
-12.872366
-11.36396
-10.62515
-10.932986
-12.0412035
-13.611177
-15.33507
-17.058962
-18.59815
-19.6448
-19.614016
-17.920908
-14.288421
-9.024392
-2.8676336
3.3199089
8.614721
12.524263
14.77148
15.202454
13.724832
10.369398
5.751828
0.8264216
-3.8219311
-7.7930403
-10.686716
-12.287474
-12.810799
-12.933934
-13.118636
-13.149421
-12.595312
-11.302393
-9.609284
-8.19323
-7.3620663
-6.777175
-6.0383644
-5.022499
-3.9758503
-2.8984172
-1.5439303
0.118394494
1.7191517
3.0120711
4.089504
5.259288
6.5214233
7.414153
7.691208
7.5372887
7.4449377
7.414153
6.98318
6.028883
4.828315
3.8432333
2.858152
1.1342596
-2.0364711
-6.9003105
-13.303339
-20.62988
-27.98721
-34.35945
-38.699966
-39.7774
-37.222347
-31.865967
-25.278234
-18.444231
-11.918069
-6.2846346
-2.4058766
-0.71276796
-0.6512004
-0.83590317
-0.18944347
1.2881786
2.9197197
4.3049903
5.936531
8.676289
12.431912
16.033615
18.188482
18.126915
16.095182
12.770534
8.491586
3.2583413
-2.7137146
-8.716554
-13.765096
-17.089745
-18.321098
-17.551502
-15.581339
-13.795879
-13.488042
-14.842528
-16.751123
-18.10561
-18.444231
-17.674637
-15.889177
-13.0878525
-9.270662
-4.4683905
1.2881786
7.4757204
13.139939
17.326534
19.63532
20.466482
20.466482
19.850805
18.434752
15.9104805
12.585831
9.014911
5.4747744
1.8730706
-1.8825521
-5.484256
-8.501067
-10.87142
-12.656879
-14.226852
-16.320152
-19.213827
-22.446127
-24.970398
-25.739992
-24.60099
-21.768883
-17.582287
-12.379826
-6.7156076
-1.0821736
4.181855
8.984127
13.047587
16.125967
18.09613
19.173563
19.63532
19.358265
18.219265
16.372236
14.155805
12.000938
10.153912
8.337667
5.936531
2.5810978
-1.8209846
-7.2697163
-13.765096
-20.968502
-27.98721
-33.990047
-38.48448
-41.07032
-41.25502
-38.57683
-33.46672
-27.371532
-21.768883
-17.643854
-15.18115
-13.888231
-12.90315
-11.517879
-9.33223
-6.407769
-3.1754715
-0.12787592
2.1501248
3.1352062
2.7658007
1.1034758
-1.4515791
-4.5607424
-7.823824
-11.025338
-13.888231
-15.889177
-16.504852
-15.642908
-13.580393
-10.532798
-6.961878
-3.5140932
-0.98982215
0.24152958
-0.004740715
-1.5747142
-4.068201
-6.777175
-8.654986
-9.17831
-8.4395
-6.9003105
-4.930147
-2.8676336
-0.89747095
0.6725027
1.9038544
2.8889358
3.874017
4.766747
5.659477
6.9216127
8.8609915
11.385263
13.940318
16.002832
17.326534
17.60359
16.187534
12.647399
7.1370993
0.6417189
-5.299553
-9.486149
-11.487095
-11.979635
-11.733365
-11.056122
-9.578501
-6.777175
-2.682931
1.965422
5.9673147
8.306884
8.460802
6.6753426
3.2275577
-1.759417
-7.977743
-14.534691
-20.168125
-23.954533
-25.678423
-25.524506
-23.646692
-20.44518
-16.658773
-13.118636
-10.255743
-7.823824
-5.5150394
-3.2678225
-1.6978493
-1.5439303
-3.1754715
-6.3154182
-9.917122
-12.595312
-13.488042
-12.718447
-11.025338
-9.085959
-6.777175
-3.5448768
0.48779994
4.181855
6.829261
8.8609915
10.708019
11.385263
9.722938
5.659477
0.6417189
-3.7603633
-7.2697163
-10.7175
-14.257636
-16.72034
-17.336018
-17.274448
-17.982475
-19.059908
-18.782854
-16.566422
-13.518826
-10.87142
-8.839689
-6.9003105
-5.2687693
-4.86858
-6.407769
-9.239879
-12.102772
-14.103718
-15.273502
-15.766043
-15.488987
-14.380772
-12.964717
-12.102772
-12.441393
-14.19607
-16.843475
-19.336964
-20.906937
-21.430262
-20.999287
-19.829504
-18.721287
-18.567368
-19.30618
-20.106558
-20.599098
-21.153206
-22.384558
-24.878046
-28.602882
-32.69713
-36.02178
-37.83802
-38.084293
-36.85294
-34.48259
-31.527344
-28.726019
-26.263315
-23.523558
-20.168125
-16.905043
-14.68861
-14.011366
-14.811745
-16.566422
-18.628935
-20.168125
-20.876152
-21.030071
-21.307125
-22.353775
-24.631775
-28.048777
-31.865967
-35.221397
-37.714886
-39.86975
-42.51716
-45.78024
-49.043324
-51.659946
-53.506973
-54.584408
-54.430485
-52.952866
-50.428593
-47.442566
-44.364185
-41.347374
-38.361347
-35.621586
-33.866913
-33.37437
-33.74378
-34.48259
-36.114132
-39.561913
-44.856728
-50.73643
-56.15438
-60.802734
-64.71228
-67.79066
-69.82239
-70.561195
-70.19179
-69.20671
-68.283195
-67.205765
-64.95854
-60.340977
-53.076
-43.99478
-34.32867
-25.124315
-17.151314
-10.9945545
-6.838743
-4.2836876
-2.682931
-1.4823627
-0.58963287
-0.37414634
-1.1129572
-2.8368497
-5.391904
-8.562635
-12.472177
-16.812693
-20.906937
-24.416288
-28.079561
-33.03575
-39.93132
-48.150593
-56.58535
-64.2813
-70.59198
-75.27112
-78.19557
-79.45772
-79.14987
-77.42598
-74.34761
-69.545334
-62.865246
-54.368916
-44.79516
-35.221397
-26.63272
-19.829504
-15.273502
-13.149421
-13.457258
-15.82761
-19.552448
-23.769829
-27.83329
-31.49656
-35.098263
-39.377213
-45.010647
-51.967785
-59.448246
-66.62087
-73.08547
-79.057526
-84.752525
-89.80107
-93.31042
-94.449425
-92.75631
-88.26188
-81.397095
-72.900764
-63.757977
-55.076946
-47.596485
-41.562862
-36.699024
-32.604774
-28.941505
-25.432154
-22.045935
-18.936771
-16.350935
-14.5654745
-14.011366
-14.965664
-17.582287
-21.953587
-27.98721
-35.4061
-43.686943
-52.02935
-59.694515
-66.066765
-70.49963
-72.53136
-71.91569
-68.86809
-64.03503
-58.401596
-52.798943
-47.71962
-43.471455
-40.085236
-37.43783
-35.252186
-33.46672
-32.112236
-31.127155
-30.603832
-30.726965
-31.835186
-34.297886
-38.39213
-44.518105
-52.76816
-62.772896
-73.45487
-83.367256
-91.340256
-96.727425
-99.74423
-100.82167
-100.267555
-98.29739
-94.94196
-90.447525
-85.09115
-79.39615
-73.9782
-69.39141
-65.94363
-63.38857
-60.8643
-57.324165
-52.02935
-45.102997
-37.253128
-29.280127
-21.83045
-15.42742
-10.594365
-7.7622566
-7.1465797
-8.531851
-11.271608
-14.503906
-17.45915
-19.706367
-21.122421
-21.953587
-22.47691
-22.846315
-22.846315
-22.32299
-21.33791
-20.29126
-19.706367
-19.829504
-20.568314
-21.738098
-23.12337
-24.631775
-26.017046
-26.909777
-27.063696
-26.725073
-26.571154
-27.125261
-28.541317
-30.573048
-32.666344
-34.297886
-35.31375
-35.92943
-36.637455
-37.776455
-39.53113
-41.8707
-44.856728
-48.489216
-52.86051
-58.124542
-64.34287
-71.20766
-77.98009
-83.736664
-87.800125
-89.83185
-89.64715
-87.276794
-83.182556
-78.103226
-73.0239
-68.74496
-65.820496
-64.158165
-63.111515
-61.910946
-60.187054
-57.878273
-54.95381
-51.29054
-47.042377
-42.94813
-40.146805
-38.94624
-38.669186
-38.85389
-39.86975
-42.455593
-46.67297
-52.18327
-58.709435
-65.78971
-72.777626
-78.780464
-83.05942
-85.460556
-86.47642
-86.38407
-85.02959
-82.32061
-78.81126
-75.301895
-72.74684
-71.91569
-72.80842
-74.039764
-74.747795
-74.717
-74.10133
-73.48566
-73.76272
-75.24033
-77.210495
-78.99596
-81.150826
-84.81409
-90.847725
-98.943855
-107.809586
-115.56711
-120.52329
-122.27797
-122.2164
-122.12405
-123.201485
-125.11008
-126.5877
-125.97202
-122.52425
-117.506485
-112.98126
-109.74897
-107.13234
-103.96162
-99.71345
-94.78805
-89.43166
-83.490395
-77.51833
-71.54628
-65.51266
-60.433327
-57.60122
-57.077892
-58.64787
-62.249573
-67.75987
-73.9782
-78.93439
-81.581795
-82.50531
-82.9055
-82.99785
-82.105125
-79.61163
-75.301895
-69.02201
-61.01822
-52.09092
-43.840862
-37.34548
-32.35851
-27.894857
-23.277288
-18.444231
-14.072934
-11.11769
-9.486149
-8.4702835
-7.977743
-8.4702835
-10.37888
-13.641961
-18.10561
-23.492775
-29.126207
-33.897697
-37.253128
-39.962105
-43.28675
-47.71962
-52.706593
-57.47808
-62.03408
-66.80558
-71.269226
-74.1629
-74.994064
-74.62466
-74.47074
-74.809364
-74.43996
-72.74684
-71.17687
-71.66942
-74.40917
-77.98009
-81.02769
-82.56688
-81.67415
-78.349495
-73.547226
-68.25241
-63.173084
-59.01727
-56.308296
-55.50792
-56.55457
-58.709435
-60.64881
-61.295273
-60.248623
-57.785923
-54.338135
-50.274673
-45.872593
-41.408943
-37.59175
-35.159832
-34.79043
-36.637455
-40.054455
-44.271835
-48.981754
-53.90716
-59.07884
-64.74306
-70.77668
-75.4866
-76.256195
-72.10039
-65.08168
-57.878273
-52.15249
-48.7047
-47.7504
-48.11981
-48.181377
-47.71962
-47.71962
-48.889404
-51.321323
-54.95381
-59.479027
-63.757977
-66.497734
-67.144196
-66.40539
-65.29717
-64.52757
-64.03503
-63.66563
-63.1423
-62.680542
-62.89603
-64.03503
-65.75893
-67.35969
-68.71417
-70.49963
-73.14703
-76.19463
-79.33458
-82.93629
-86.6919
-89.49323
-90.509094
-90.04733
-89.062256
-88.13875
-87.83091
-88.81599
-90.47832
-90.201256
-85.953094
-78.07245
-68.160065
-57.755135
-47.842754
-39.377213
-32.727913
-27.617802
-23.646692
-20.599098
-18.567368
-17.890125
-18.690502
-20.537529
-23.031017
-26.078613
-29.865019
-34.82121
-40.85483
-47.31943
-53.506973
-59.07884
-64.03503
-68.31399
-72.00804
-75.33269
-78.47263
-81.643364
-84.62939
-86.5072
-86.81504
-86.10701
-85.09115
-83.551956
-80.56593
-75.76366
-69.299065
-61.479977
-52.952866
-44.518105
-37.160778
-32.173805
-30.726965
-33.49751
-39.83897
-47.71962
-54.95381
-60.156273
-62.834465
-62.926815
-60.987434
-58.062977
-55.20008
-52.952866
-50.982704
-48.7047
-45.995728
-43.686943
-43.0097
-44.487324
-47.87354
-52.491108
-57.662785
-62.711327
-66.89793
-69.39141
-69.88396
-68.92966
-67.82144
-67.729095
-68.37555
-68.96044
-69.82239
-72.038826
-75.85601
-79.95025
-82.04355
-80.84299
-76.99501
-72.53136
-69.39141
-68.09849
-68.19085
-69.91474
-73.14703
-76.071495
-76.93344
-75.73288
-73.731926
-71.269226
-67.85223
-63.57327
-59.263542
-55.415565
-51.967785
-48.02746
-43.040485
-37.74567
-33.220455
-29.680317
-26.94056
-25.401371
-25.863127
-29.003075
-34.698074
-41.993835
-49.59743
-57.170242
-65.02012
-73.362526
-82.38217
-91.8328
-100.5754
-107.68645
-113.135185
-116.70611
-117.56805
-115.3824
-111.16502
-107.07078
-104.454155
-102.57635
-99.374825
-93.61826
-85.891525
-77.79539
-71.36157
-68.06771
-68.43712
-71.515495
-75.702095
-79.61163
-82.62844
-85.183495
-88.13875
-92.17142
-97.95877
-106.05492
-115.62867
-125.11008
-133.14465
-138.7165
-140.68668
-137.793
-129.48137
-116.613754
-101.037155
-85.15272
-70.86904
-58.863354
-48.827835
-39.83897
-31.34264
-24.077665
-19.336964
-18.013258
-20.352829
-26.324884
-35.098263
-44.887512
-54.06108
-62.03408
-68.92966
-75.73288
-83.921364
-94.17237
-105.43924
-115.32083
-121.108185
-121.23132
-116.21356
-107.93272
-97.5278
-84.81409
-69.26827
-52.460323
-38.515263
-31.527344
-31.773617
-36.637455
-44.271835
-54.430485
-66.5593
-78.9036
-89.80107
-98.75915
-105.654724
-109.99524
-111.31894
-110.395424
-108.39448
-106.11648
-104.33102
-104.05396
-105.40845
-106.485886
-105.5008
-103.19202
-101.037155
-98.943855
-95.49606
-90.04733
-83.798225
-78.74969
-75.45582
-72.62371
-69.57612
-67.144196
-66.40539
-66.86714
-67.205765
-66.959496
-66.65166
-67.267334
-69.20671
-72.37744
-76.34855
-80.53514
-83.98293
-86.38407
-89.246956
-94.66491
-102.45321
-109.74897
-113.87399
-114.212616
-111.81148
-108.055855
-103.99239
-100.35991
-97.5278
-95.46529
-93.926094
-92.75631
-91.61731
-89.58558
-85.86074
-80.93533
-76.4409
-73.88585
-73.362526
-73.88585
-74.50152
-75.02485
-76.10229
-78.84204
-84.38312
-93.1565
-104.11553
-115.29005
-124.74068
-131.38997
-135.02245
-135.73047
-133.63718
-129.26588
-124.094215
-119.722916
-116.613754
-114.15105
-111.81148
-109.533485
-107.19392
-104.392586
-100.60618
-95.46529
-88.754425
-80.38123
-70.68433
-60.802734
-52.645027
-47.996674
-47.504135
-50.49016
-55.292435
-59.910004
-63.01917
-64.219734
-63.419353
-60.12549
-54.95381
-50.120758
-48.396862
-50.520947
-55.015377
-60.217842
-65.85128
-72.25431
-79.488495
-85.67604
-89.30853
-92.26377
-97.77407
-106.916855
-117.90667
-127.35729
-133.97581
-138.43945
-139.02435
-133.26778
-121.939354
-108.117424
-94.23393
-81.212395
-69.82239
-61.418407
-55.877323
-51.413673
-46.82689
-42.70186
-40.731697
-41.162674
-42.36324
-43.90243
-46.026512
-47.78119
-49.01254
-52.15249
-59.50981
-69.606895
-78.81126
-85.98387
-92.109856
-96.88135
-99.03621
-98.943855
-97.21996
-93.09493
-85.86074
-77.087364
-69.39141
-64.219734
-61.233704
-59.50981
-58.709435
-58.863354
-60.340977
-63.173084
-67.08263
-71.66942
-77.54912
-85.42977
-95.00353
-105.90099
-117.629616
-128.37315
-136.654
-141.97958
-143.51877
-139.82472
-131.29762
-120.52329
-109.902885
-100.02129
-90.29361
-81.397095
-75.08641
-72.408226
-73.27017
-76.964226
-81.55102
-83.76745
-81.73572
-76.8103
-72.00804
-69.82239
-70.96139
-74.40917
-78.411064
-81.88963
-85.5529
-91.09399
-99.00542
-107.96351
-116.09042
-122.09326
-125.87968
-128.40393
-130.98978
-134.96088
-140.50197
-146.10461
-149.7371
-150.07573
-147.12048
-142.01036
-136.28459
-131.35918
-127.264946
-122.46267
-115.47475
-106.42432
-96.81977
-88.16953
-80.78142
-74.563095
-69.76082
-66.066765
-62.03408
-57.29338
-53.660892
-52.460323
-52.798943
-52.798943
-51.81386
-51.62916
-54.738323
-61.60311
-70.28415
-78.65734
-86.599556
-95.49606
-105.80865
-115.96729
-124.18656
-129.6353
-132.19034
-132.2519
-130.58958
-128.25002
-125.66419
-122.062485
-116.58297
-109.68739
-103.16123
-98.60523
-96.727425
-97.09683
-98.85151
-100.69853
-101.25264
-100.23678
-98.57445
-97.158394
-95.95783
-94.72647
-93.46434
-91.95593
-90.57066
-90.72459
-93.1565
-97.21996
-101.929886
-106.23962
-109.1025
-109.964455
-109.071724
-106.97843
-103.80769
-99.31326
-93.80296
-87.923256
-81.92042
-75.24033
-67.57517
-59.417458
-51.413673
-43.99478
-37.622536
-33.158886
-31.527344
-33.52829
-39.007805
-46.67297
-54.61519
-61.26449
-66.46696
-71.23844
-76.4409
-82.32061
-88.72364
-95.37294
-101.83753
-107.65567
-112.64265
-117.01394
-121.0774
-124.49441
-126.249084
-125.602615
-122.43189
-116.73689
-108.302124
-97.158394
-84.4139
-72.038826
-61.35684
-52.27562
-44.210266
-36.91451
-30.696182
-26.14018
-24.046883
-25.370586
-30.75775
-40.116024
-52.614243
-66.959496
-81.643364
-95.31136
-107.19392
-116.82924
-124.00186
-128.34236
-129.60449
-127.757484
-123.10914
-116.02886
-107.03999
-97.035255
-87.49228
-79.8579
-74.717
-71.20766
-68.09849
-65.02012
-62.49584
-61.295273
-61.479977
-62.280354
-62.89603
-63.20387
-63.757977
-65.60501
-69.360634
-74.9325
-81.55102
-87.83091
-92.3869
-94.387856
-93.80296
-91.43261
-88.32345
-85.82996
-84.78331
-85.15272
-86.137794
-86.90739
-87.092094
-86.44563
-84.62939
-81.27396
-76.41012
-70.40728
-63.757977
-56.954758
-50.64408
-45.533974
-42.33246
-41.8707
-44.73359
-51.13662
-60.55646
-71.700195
-82.967064
-92.87945
-100.513824
-105.19296
-106.36275
-103.93083
-98.91307
-93.18729
-88.56972
-85.73761
-84.13685
-82.87471
-81.05847
-78.31871
-74.870926
-71.45393
-68.99123
-67.975365
-68.406334
-69.945526
-72.68528
-76.59482
-81.520226
-87.276794
-93.71061
-100.7601
-108.055855
-114.79751
-119.81527
-121.97013
-120.49251
-115.29005
-107.28626
-98.20504
-90.078125
-84.5986
-82.536095
-83.64431
-86.90739
-90.94007
-94.78805
-98.051125
-100.9448
-103.77691
-106.609024
-109.16408
-110.58013
-109.84132
-106.54745
-101.49891
-96.14253
-91.80201
-88.81599
-86.72269
-84.38312
-80.90455
-76.22541
-71.14609
-66.80558
-64.31209
-64.219734
-66.5593
-71.269226
-78.07245
-86.38407
-95.31136
-103.746124
-110.73405
-115.44397
-117.72197
-117.87589
-116.613754
-114.48967
-111.68835
-108.24056
-104.084755
-99.59031
-95.2498
-91.55574
-88.72364
-86.53799
-84.62939
-82.536095
-80.04261
-77.05658
-74.00899
-71.45393
-70.06866
-70.00709
-70.71512
-71.36157
-71.57706
-71.48471
-71.700195
-72.777626
-74.9325
-78.103226
-81.92042
-85.891525
-89.52402
-92.3869
-93.98766
-94.04923
-92.69475
-90.10891
-86.72269
-82.93629
-79.02674
-74.994064
-70.59198
-65.78971
-60.61803
-55.384785
-50.64408
-47.103947
-45.472404
-46.180428
-49.16646
-54.06108
-60.340977
-67.42125
-74.65544
-81.24317
-86.47642
-90.078125
-92.04829
-92.787094
-92.787094
-92.3869
-91.61731
-90.324394
-88.35423
-85.92231
-83.52118
-81.7665
-80.9969
-81.18161
-82.01277
-82.93629
-83.64431
-84.16763
-84.87566
-86.10701
-87.923256
-90.04733
-92.26377
-94.23393
-95.68077
-96.05018
-94.78805
-91.80201
-87.58464
-83.15177
-79.58086
-77.51833
-76.99501
-77.5799
-78.68812
-79.98104
-81.520226
-83.367256
-85.645256
-88.38502
-91.6481
-95.28058
-98.882286
-101.89909
-103.65377
-103.746124
-101.991455
-98.38975
-93.248856
-87.092094
-80.504364
-74.039764
-68.25241
-63.38857
-59.694515
-57.447296
-56.98554
-58.555515
-62.126434
-67.39047
-73.82428
-80.689064
-87.18445
-92.66396
-96.66585
-98.91307
-99.31326
-98.08191
-95.80391
-93.31042
-91.30948
-90.324394
-90.41674
-91.06321
-91.43261
-91.00163
-89.9242
-88.7852
-88.07717
-88.01561
-88.26188
-88.26188
-87.49228
-85.79918
-83.58274
-81.48944
-79.8579
-78.81126
-78.164795
-77.79539
-77.73382
-77.98009
-78.56498
-79.64242
-81.150826
-83.0902
-85.39898
-87.76934
-89.77029
-91.03242
-91.401825
-91.06321
-90.04733
-88.415794
-86.414856
-84.66018
-83.70588
-83.95215
-85.3682
-87.553856
-90.139694
-92.75631
-95.21902
-97.25074
-98.60523
-98.78993
-97.37388
-94.08002
-89.21618
-83.4596
-77.61069
-72.25431
-67.75987
-64.31209
-61.880165
-60.187054
-59.109623
-58.64787
-59.048058
-60.402542
-62.711327
-65.85128
-69.545334
-73.45487
-77.272064
-80.90455
-84.01371
-86.322495
-87.36915
-87.06131
-85.67604
-83.70588
-81.643364
-79.82712
-78.44185
-77.42598
-76.71796
-76.37933
-76.4409
-76.87188
-77.51833
-78.041664
-78.01087
-77.210495
-75.85601
-74.31682
-72.80842
-71.36157
-70.06866
-69.14514
-68.92966
-69.48377
-70.561195
-71.946465
-73.27017
-74.34761
-74.994064
-75.20955
-74.9325
-74.50152
-74.25525
-74.47074
-75.05563
-75.6713
-76.04071
-76.133064
-76.28699
-76.65639
-77.14893
-77.395195
-77.14893
-76.34855
-75.24033
-74.10133
-73.177826
-72.34666
-71.57706
-70.807465
-70.130226
-69.545334
-69.20671
-69.17593
-69.32985
-69.422195
-69.299065
-69.08357
-68.99123
-69.237495
-69.76082
-70.40728
-70.807465
-70.40728
-69.08357
-66.99028
-64.58914
-62.434273
-60.895084
-60.187054
-60.340977
-61.326057
-62.926815
-65.0509
-67.48282
-70.130226
-72.93155
-75.54817
-77.51833
-78.595764
-78.7189
-78.01087
-76.74874
-75.1172
-73.27017
-71.30001
-69.45298
-67.975365
-67.144196
-66.89793
-67.08263
-67.35969
-67.729095
-68.406334
-69.51455
-71.14609
-73.27017
-75.76366
-78.44185
-80.93533
-82.93629
-84.07529
-84.044495
-82.7208
-80.16575
-76.71796
-72.93155
-69.51455
-66.959496
-65.51266
-65.174034
-65.66657
-66.65166
-67.883
-69.17593
-70.46885
-71.700195
-72.62371
-72.99312
-72.716064
-71.85412
-70.59198
-69.26827
-68.12928
-67.39047
-67.23655
-67.60596
-68.37555
-69.32985
-70.314926
-71.17687
-72.00804
-72.716064
-73.27017
-73.547226
-73.45487
-72.99312
-72.16195
-70.99217
-69.45298
-67.452034
-64.98933
-62.188004
-59.201973
-56.215946
-53.32227
-50.582516
-48.02746
-45.68789
-43.840862
-42.671078
-42.455593
-43.31754
-45.2877
-48.304512
-52.15249
-56.493
-61.049
-65.60501
-69.730034
-72.96233
-74.809364
-75.02485
-73.608795
-70.83826
-67.144196
-63.08073
-59.171192
-55.56949
-52.367973
-49.628216
-47.71962
-46.919243
-47.31943
-48.85862
-51.19819
-53.999516
-57.077892
-60.279408
-63.450138
-66.43617
-68.96044
-70.99217
-72.469795
-73.30096
-73.39331
-72.80842
-71.761765
-70.561195
-69.422195
-68.467896
-67.82144
-67.57517
-67.6983
-68.12928
-68.62182
-68.89888
-68.80652
-68.283195
-67.328896
-66.03598
-64.46601
-62.89603
-61.479977
-60.310192
-59.448246
-58.955704
-58.801785
-58.83257
-58.955704
-59.048058
-59.263542
-59.63295
-60.187054
-60.925865
-61.69546
-62.341923
-62.711327
-62.803677
-62.680542
-62.40349
-61.880165
-60.925865
-59.386677
-57.508865
-55.50792
-53.784023
-52.76816
-52.614243
-53.199135
-54.215
-55.446354
-56.800842
-58.27846
-59.694515
-60.771946
-61.17214
-60.61803
-59.01727
-56.55457
-53.414623
-49.90527
-46.303562
-42.794212
-39.53113
-36.82216
-35.005913
-34.267105
-34.544155
-35.56002
-37.099213
-38.977024
-40.9164
-42.763428
-44.456535
-45.995728
-47.41178
-48.85862
-50.367023
-52.02935
-53.81481
-55.631054
-57.354946
-58.863354
-60.187054
-61.17214
-61.633892
-61.35684
-60.279408
-58.5863
-56.58535
-54.492054
-52.491108
-50.767212
-49.59743
-49.16646
-49.443512
-50.24389
-51.382893
-52.645027
-53.72246
-54.52284
-55.076946
-55.56949
-56.15438
-56.831623
-57.47808
-58.124542
-58.801785
-59.479027
-60.06392
-60.340977
-60.279408
-60.094704
-59.97157
-59.910004
-59.66373
-59.140408
-58.340027
-57.447296
-56.462215
-55.384785
-54.215
-53.014435
-51.81386
-50.64408
-49.474297
-48.519997
-47.87354
-47.62727
-48.02746
-49.19724
-51.04427
-53.22992
-55.354
-57.13946
-58.555515
-59.66373
-60.433327
-60.679596
-60.279408
-59.386677
-58.309246
-57.077892
-55.415565
-53.10678
-50.336243
-47.78119
-46.026512
-44.918293
-43.686943
-42.116966
-40.97797
-40.9164
-41.778347
-43.25597
-45.44162
-48.489216
-51.81386
-54.645973
-56.800842
-58.709435
-60.371758
-61.35684
-61.387627
-60.802734
-60.187054
-59.756084
-59.448246
-58.894135
-57.755135
-55.846542
-53.10678
-49.720566
-46.303562
-43.440674
-41.501293
-40.393078
-39.746616
-39.161724
-38.669186
-38.515263
-38.73075
-38.761536
-38.361347
-37.991943
-37.991943
-38.268997
-38.79232
-40.085236
-42.547943
-46.33435
-51.382893
-57.47808
-63.9119
-69.668465
-74.22447
-77.272064
-78.68812
-78.25715
-75.76366
-71.45393
-66.43617
-61.880165
-57.878273
-53.445404
-47.381
-39.592697
-30.880882
-22.538477
-15.273502
-9.424581
-5.2687693
-3.2678225
-3.6064441
-5.7920933
-9.055176
-12.933934
-17.61307
-23.338856
-29.895803
-36.883724
-44.056347
-51.167408
-58.124542
-64.74306
-70.68433
-75.39426
-78.19557
-78.780464
-77.42598
-74.65544
-70.71512
-65.29717
-58.401596
-50.674862
-43.132835
-36.45275
-30.880882
-26.571154
-23.769829
-23.0618
-24.570206
-28.110342
-33.158886
-39.130943
-45.44162
-51.752296
-57.93984
-63.9119
-69.237495
-73.30096
-75.76366
-76.6256
-76.009926
-74.039764
-70.561195
-65.51266
-59.201973
-52.398754
-46.057297
-40.88562
-37.037643
-34.4518
-33.189667
-33.52829
-35.56002
-38.79232
-42.394024
-45.59554
-48.058243
-49.8437
-51.10584
-52.060135
-52.891296
-53.81481
-54.95381
-56.308296
-57.662785
-58.493946
-58.401596
-57.23181
-55.26165
-52.73738
-49.628216
-45.59554
-40.670128
-35.190617
-29.926588
-25.493721
-22.045935
-19.552448
-18.074827
-18.013258
-19.6448
-22.47691
-25.524506
-27.98721
-29.834236
-31.650482
-34.35945
-38.515263
-44.117916
-50.367023
-56.123596
-60.156273
-61.787815
-60.95665
-58.093758
-53.537758
-47.62727
-40.85483
-33.74378
-26.725073
-19.767937
-12.780014
-5.9460125
0.3030972
5.505558
9.107263
10.461749
8.830208
3.6585307
-4.837796
-15.858395
-28.295046
-41.131886
-53.414623
-64.37366
-73.51644
-80.75063
-86.04545
-89.370094
-90.75536
-90.262825
-88.26188
-85.275856
-81.67415
-77.5799
-73.2086
-68.86809
-64.74306
-60.679596
-56.33908
-51.81386
-47.31943
-43.163616
-39.346428
-35.77551
-32.54321
-29.741884
-27.740938
-27.125261
-28.32583
-31.527344
-36.483532
-42.671078
-49.566647
-56.831623
-64.43523
-72.25431
-79.734764
-86.07623
-90.29361
-91.8328
-90.57066
-86.75347
-80.966125
-73.916626
-66.497734
-59.50981
-53.660892
-49.228027
-46.303562
-44.518105
-43.379105
-42.33246
-41.101105
-39.808186
-38.8231
-38.607616
-39.592697
-42.116966
-46.118866
-51.013485
-56.24673
-61.233704
-65.51266
-68.71417
-70.53042
-70.7459
-69.26827
-66.251465
-62.09565
-57.262596
-51.998566
-46.611404
-41.25502
-36.237267
-31.958317
-28.541317
-25.986263
-24.200802
-23.184937
-23.092585
-24.016098
-25.955479
-28.910723
-32.820267
-37.560966
-42.94813
-48.79705
-54.676758
-60.279408
-65.45109
-69.91474
-73.33173
-75.27112
-75.6713
-74.59388
-72.19273
-68.591034
-63.942677
-58.64787
-53.199135
-47.842754
-42.886562
-38.761536
-35.86786
-34.48259
-34.72886
-36.45275
-39.500347
-43.56381
-48.21216
-53.076
-57.816704
-62.434273
-66.89793
-71.084526
-74.809364
-77.918526
-80.28887
-81.704926
-81.828064
-80.59672
-78.164795
-74.717
-70.40728
-65.48187
-60.156273
-54.707542
-49.474297
-44.70281
-40.700916
-37.83802
-36.268047
-35.960213
-36.637455
-37.89959
-39.561913
-41.532078
-43.840862
-46.4267
-49.16646
-51.936996
-54.676758
-57.20103
-59.448246
-61.418407
-62.988377
-63.97346
-64.06582
-63.111515
-61.202923
-58.709435
-56.000458
-53.47619
-51.475243
-50.120758
-49.351162
-48.827835
-48.058243
-46.611404
-44.24105
-41.07032
-37.376266
-33.52829
-29.895803
-26.94056
-25.155098
-24.908829
-26.232533
-28.81837
-32.235374
-36.206482
-40.639347
-45.31848
-49.8437
-53.56854
-56.000458
-56.831623
-56.24673
-54.676758
-52.645027
-50.613297
-48.73548
-47.042377
-45.472404
-43.90243
-42.178535
-40.208374
-37.96116
-35.744724
-33.959263
-33.004967
-32.912617
-33.52829
-34.851997
-36.82216
-39.377213
-42.30167
-45.34927
-48.335293
-51.259754
-54.15343
-56.98554
-59.60216
-61.84938
-63.57327
-64.65071
-65.08168
-64.98933
-64.43523
-63.38857
-61.84938
-59.879215
-57.632
-55.20008
-52.73738
-50.459377
-48.61235
-47.31943
-46.703754
-46.888454
-47.904324
-49.68978
-52.306404
-55.477135
-58.83257
-61.910946
-64.404434
-66.15911
-67.17498
-67.513596
-67.29811
-66.52852
-65.29717
-63.63484
-61.75703
-59.910004
-58.463165
-57.57043
-57.29338
-57.354946
-57.53965
-57.785923
-58.155323
-58.52473
-58.67865
-58.555515
-58.216892
-57.93984
-57.816704
-57.878273
-58.001408
-57.970623
-57.53965
-56.831623
-56.33908
-56.215946
-55.969677
-54.892242
-52.86051
-50.39781
-47.87354
-45.503185
-43.28675
-41.470512
-40.516212
-40.639347
-41.28581
-41.8707
-42.086185
-42.116966
-42.455593
-43.1944
-44.148697
-45.102997
-46.057297
-46.950024
-47.65805
-48.11981
-48.427647
-48.643135
-48.550785
-47.935104
-46.64219
-44.70281
-42.36324
-40.116024
-38.361347
-37.253128
-36.729805
-36.76059
-37.4994
-39.03859
-41.31659
-43.810078
-45.84181
-47.134727
-47.71962
-48.02746
-48.581566
-49.505077
-50.39781
-50.82878
-50.64408
-49.78213
-48.396862
-46.76532
-45.22613
-43.90243
-42.732647
-41.80913
-41.162674
-40.731697
-40.300728
-39.715836
-39.007805
-38.268997
-37.53018
-36.976074
-36.76059
-36.883724
-37.037643
-37.037643
-37.253128
-38.084293
-39.561913
-41.532078
-43.717728
-46.026512
-48.550785
-51.167408
-53.691677
-56.000458
-58.124542
-60.06392
-62.03408
-64.158165
-66.68244
-69.668465
-72.80842
-75.57896
-77.48756
-78.25715
-78.041664
-77.272064
-76.41012
-75.57896
-74.809364
-74.10133
-73.48566
-72.80842
-71.57706
-69.48377
-66.40539
-62.557407
-58.093758
-53.353054
-48.981754
-45.564754
-43.440674
-42.30167
-41.685997
-41.22424
-41.008755
-41.25502
-42.055405
-43.225185
-44.70281
-46.488266
-48.61235
-51.167408
-53.876377
-56.215946
-57.909054
-58.771004
-58.863354
-58.247677
-57.016327
-55.26165
-53.10678
-50.89035
-48.7047
-46.79611
-45.164566
-43.871643
-43.040485
-42.794212
-43.040485
-43.471455
-43.779293
-43.871643
-43.779293
-43.74851
-43.810078
-43.933212
-44.117916
-44.487324
-45.102997
-45.964943
-46.888454
-47.65805
-48.21216
-48.519997
-48.61235
-48.519997
-48.45843
-48.643135
-48.981754
-49.320377
-49.566647
-49.78213
-49.966835
-50.08997
-50.028404
-49.81292
-49.566647
-49.25881
-48.889404
-48.519997
-48.335293
-48.489216
-48.79705
-48.85862
-48.36608
-47.134727
-45.34927
-43.379105
-41.655212
-40.516212
-40.023674
-40.054455
-40.362293
-40.76248
-41.101105
-41.37816
-41.716778
-42.36324
-43.56381
-45.410835
-47.7504
-50.367023
-53.014435
-55.477135
-57.69357
-59.57138
-60.95665
-61.880165
-62.341923
-62.372707
-61.972515
-60.987434
-59.355896
-57.20103
-54.799892
-52.491108
-50.551727
-49.043324
-47.87354
-46.76532
-45.68789
-44.672024
-43.810078
-43.225185
-42.763428
-42.394024
-42.20932
-42.547943
-43.74851
-45.84181
-48.67392
-51.936996
-55.10773
-57.662785
-59.32511
-60.03314
-59.910004
-59.171192
-58.062977
-56.770054
-55.415565
-54.030296
-52.614243
-51.04427
-49.412727
-47.87354
-46.611404
-45.44162
-44.148697
-42.671078
-41.25502
-40.33151
-40.23916
-41.101105
-42.85578
-45.2877
-47.965893
-50.520947
-52.67581
-54.368916
-55.538704
-56.062027
-55.877323
-55.015377
-53.660892
-52.1217
-50.798
-49.8437
-49.25881
-48.85862
-48.304512
-47.442566
-46.303562
-45.041428
-43.686943
-42.36324
-41.162674
-40.423862
-40.423862
-41.25502
-42.824997
-44.825943
-47.103947
-49.412727
-51.62916
-53.414623
-54.707542
-55.538704
-56.18516
-56.831623
-57.447296
-57.60122
-56.89319
-55.230865
-52.73738
-49.78213
-46.58062
-43.25597
-39.86975
-36.76059
-34.205536
-32.573994
-31.896751
-31.958317
-32.635563
-33.866913
-35.71394
-38.207428
-41.039536
-43.871643
-46.395916
-48.427647
-49.966835
-50.982704
-51.475243
-51.475243
-50.89035
-49.874485
-48.550785
-46.98081
-45.164566
-43.0097
-40.454643
-37.53018
-34.39024
-31.31186
-28.787586
-27.217613
-26.663506
-26.971344
-27.864073
-29.033857
-30.20364
-31.281075
-32.327724
-33.46672
-34.79043
-36.298832
-37.86881
-39.346428
-40.639347
-41.8707
-43.132835
-44.364185
-45.34927
-46.118866
-46.611404
-46.76532
-46.76532
-46.58062
-46.118866
-45.31848
-44.148697
-42.70186
-41.039536
-39.100155
-36.91451
-34.851997
-33.251236
-32.266155
-31.742832
-31.527344
-31.712048
-32.266155
-33.03575
-34.051613
-35.43689
-37.129993
-38.79232
-40.17759
-41.347374
-42.20932
-42.824997
-43.163616
-43.31754
-43.28675
-43.071266
-42.671078
-42.178535
-41.685997
-41.193455
-40.731697
-40.300728
-39.808186
-39.28486
-38.8231
-38.607616
-38.73075
-39.254078
-40.17759
-41.25502
-42.116966
-42.578728
-42.547943
-42.024616
-41.101105
-40.054455
-39.28486
-38.88467
-38.73075
-38.73075
-38.8231
-38.977024
-39.161724
-39.19251
-39.007805
-38.54605
-37.930374
-37.283916
-36.91451
-36.91451
-37.314697
-37.83802
-38.299778
-38.57683
-38.54605
-38.330563
-38.084293
-37.991943
-38.39213
-39.43878
-41.131886
-43.132835
-45.102997
-46.703754
-47.842754
-48.550785
-48.79705
-48.550785
-47.965893
-47.042377
-45.59554
-43.471455
-40.700916
-37.714886
-34.944347
-32.666344
-30.911667
-29.526398
-28.448965
-27.740938
-27.463884
-27.617802
-28.110342
-28.81837
-29.834236
-31.15794
-32.666344
-34.051613
-35.190617
-36.083344
-36.82216
-37.222347
-37.129993
-36.483532
-35.52924
-34.79043
-34.759644
-35.46767
-36.668236
-37.991943
-39.223293
-40.085236
-40.57778
-40.793266
-40.793266
-40.546993
-39.93132
-39.007805
-37.991943
-37.00686
-36.114132
-35.31375
-34.48259
-33.712994
-33.09732
-32.635563
-32.266155
-31.804398
-31.065586
-30.172857
-29.280127
-28.633667
-28.356613
-28.510534
-29.095427
-29.926588
-30.788532
-31.588913
-32.327724
-33.03575
-33.712994
-34.236317
-34.698074
-35.252186
-36.268047
-37.96116
-40.33151
-43.102047
-45.78024
-47.965893
-49.320377
-49.936054
-50.120758
-50.459377
-51.22897
-52.27562
-53.260704
-53.753242
-53.47619
-52.398754
-50.82878
-49.16646
-47.504135
-45.59554
-43.163616
-40.146805
-36.668236
-33.03575
-29.587967
-26.601936
-24.26237
-22.600044
-21.553394
-21.060854
-20.968502
-21.122421
-21.214773
-21.030071
-20.69145
-20.660666
-21.461044
-23.215721
-25.555288
-27.894857
-29.95737
-31.527344
-32.635563
-33.28202
-33.52829
-33.559074
-33.52829
-33.46672
-33.37437
-33.34359
-33.49751
-33.866913
-34.32867
-34.79043
-35.036694
-34.79043
-33.682213
-31.465778
-28.141127
-23.892965
-18.99834
-13.857448
-9.209094
-5.7613106
-4.1913366
-4.930147
-7.977743
-12.995501
-19.059908
-25.185883
-30.603832
-35.129047
-38.85389
-41.747566
-43.594593
-44.364185
-44.3334
-43.99478
-43.717728
-43.686943
-43.810078
-43.810078
-43.471455
-42.578728
-40.76248
-37.80724
-33.651424
-28.541317
-22.96945
-17.797773
-13.857448
-11.76415
-11.76415
-13.703528
-17.151314
-21.522612
-26.078613
-30.295992
-33.712994
-36.083344
-37.222347
-37.129993
-36.083344
-34.79043
-34.020832
-34.297886
-35.71394
-37.83802
-40.17759
-42.33246
-43.963997
-44.764378
-44.487324
-43.163616
-40.947186
-38.330563
-35.77551
-33.77456
-32.69713
-32.573994
-33.1281
-33.866913
-34.35945
-34.39024
-33.77456
-32.45086
-30.388344
-27.617802
-24.231585
-20.753017
-17.920908
-16.566422
-17.212881
-19.921856
-23.892965
-27.98721
-30.911667
-31.588913
-29.557182
-25.062748
-18.967556
-12.50296
-6.777175
-2.652147
-0.62041664
-0.83590317
-3.2370389
-7.54677
-13.272555
-19.767937
-26.170963
-31.681263
-35.49845
-37.037643
-36.329617
-34.020832
-31.15794
-28.695234
-27.309965
-27.402317
-29.003075
-31.773617
-35.005913
-37.80724
-39.254078
-38.607616
-35.621586
-30.51148
-23.86218
-16.443285
-9.17831
-2.8676336
1.7499354
4.335774
4.982234
3.9971523
1.9346383
-0.6512004
-3.1446874
-5.1456337
-6.500121
-7.3620663
-8.070094
-9.024392
-10.62515
-13.118636
-16.751123
-21.614964
-27.648586
-34.544155
-41.685997
-48.02746
-52.398754
-54.06108
-52.891296
-49.443512
-44.73359
-39.808186
-35.37532
-31.712048
-28.726019
-26.170963
-23.86218
-21.768883
-19.706367
-17.61307
-15.365854
-13.026285
-10.809852
-8.962824
-7.731473
-7.2697163
-7.6699047
-8.93204
-10.932986
-13.488042
-16.350935
-19.183044
-21.67653
-23.769829
-25.555288
-27.125261
-28.541317
-29.895803
-31.281075
-32.758698
-34.48259
-36.42197
-38.515263
-40.57778
-42.394024
-43.56381
-43.717728
-42.70186
-40.670128
-38.14586
-35.744724
-34.020832
-33.34359
-33.866913
-35.621586
-38.4537
-41.90148
-45.34927
-48.11981
-49.628216
-49.566647
-47.71962
-44.364185
-39.992886
-35.282967
-30.819317
-26.971344
-23.831396
-21.276342
-19.121475
-17.151314
-15.18115
-13.241771
-11.548663
-10.409662
-10.255743
-11.456311
-14.072934
-17.95169
-22.753963
-28.048777
-33.251236
-37.96116
-41.932266
-45.041428
-47.31943
-48.827835
-49.474297
-49.443512
-48.981754
-48.550785
-48.519997
-49.16646
-50.428593
-51.936996
-53.076
-53.16835
-51.69073
-48.427647
-43.533024
-37.53018
-31.127155
-25.031965
-19.706367
-15.458204
-12.472177
-10.809852
-10.440446
-11.271608
-13.057069
-15.42742
-18.136395
-21.060854
-24.170017
-27.463884
-30.819317
-34.143967
-37.160778
-39.561913
-41.07032
-41.501293
-40.9164
-39.469563
-37.53018
-35.43689
-33.46672
-31.835186
-30.726965
-30.26521
-30.51148
-31.40421
-32.758698
-34.51337
-36.45275
-38.23821
-39.500347
-39.962105
-39.53113
-38.299778
-36.42197
-34.297886
-32.173805
-30.326777
-28.910723
-28.017992
-27.710154
-27.894857
-28.356613
-28.756804
-28.726019
-28.110342
-26.817425
-25.031965
-23.0618
-21.245558
-19.860287
-19.15226
-19.183044
-19.952637
-21.368694
-23.308071
-25.616856
-28.110342
-30.726965
-33.40516
-36.083344
-38.88467
-41.747566
-44.518105
-46.950024
-48.79705
-49.966835
-50.24389
-49.59743
-48.02746
-45.74946
-43.0097
-40.054455
-37.129993
-34.32867
-31.742832
-29.434048
-27.4331
-25.709208
-24.26237
-23.154152
-22.353775
-21.861235
-21.522612
-21.307125
-21.153206
-21.091639
-21.214773
-21.522612
-22.07672
-22.8771
-23.954533
-25.155098
-26.478804
-27.894857
-29.403263
-31.00402
-32.666344
-34.4518
-36.298832
-38.176643
-39.962105
-41.532078
-42.732647
-43.502243
-43.810078
-43.65616
-43.132835
-42.240105
-40.97797
-39.346428
-37.4994
-35.56002
-33.651424
-31.927532
-30.573048
-29.649532
-29.280127
-29.434048
-29.95737
-30.726965
-31.49656
-32.14302
-32.48164
-32.420074
-31.896751
-31.065586
-30.01894
-28.97229
-28.017992
-27.340748
-26.94056
-26.817425
-26.94056
-27.248398
-27.802505
-28.541317
-29.341696
-30.172857
-31.00402
-31.865967
-32.881832
-34.051613
-35.46767
-37.037643
-38.607616
-40.054455
-41.28581
-42.20932
-42.824997
-43.132835
-43.163616
-43.0097
-42.763428
-42.394024
-41.8707
-40.97797
-39.53113
-37.46862
-34.88278
-31.989101
-28.941505
-25.955479
-23.277288
-21.18399
-19.921856
-19.583233
-20.106558
-21.368694
-23.092585
-25.124315
-27.309965
-29.526398
-31.588913
-33.312805
-34.544155
-35.344536
-35.898643
-36.45275
-37.068424
-37.74567
-38.39213
-38.915455
-39.223293
-39.161724
-38.699966
-37.83802
-36.729805
-35.49845
-34.205536
-32.974182
-31.989101
-31.373428
-31.219505
-31.527344
-32.14302
-32.912617
-33.651424
-34.17475
-34.35945
-34.143967
-33.49751
-32.48164
-31.219505
-30.049723
-29.156992
-28.81837
-29.003075
-29.526398
-30.20364
-30.850101
-31.373428
-31.742832
-31.865967
-31.650482
-31.373428
-31.34264
-31.558128
-31.896751
-32.573994
-33.866913
-35.80629
-37.89959
-39.746616
-41.439724
-43.1944
-44.856728
-46.088078
-46.73454
-46.98081
-46.98081
-46.67297
-46.026512
-45.102997
-43.963997
-42.60951
-40.88562
-38.699966
-36.052563
-33.189667
-30.295992
-27.4331
-24.539423
-21.67653
-19.059908
-17.058962
-15.858395
-15.519772
-16.073881
-17.305233
-18.65972
-19.767937
-20.753017
-21.953587
-23.769829
-26.078613
-28.726019
-31.465778
-34.0824
-36.298832
-38.14586
-39.746616
-41.31659
-42.824997
-43.963997
-44.579674
-44.54889
-43.963997
-42.94813
-41.624428
-40.146805
-38.54605
-36.945293
-35.46767
-34.17475
-32.912617
-31.558128
-30.172857
-28.81837
-27.710154
-26.817425
-26.14018
-25.678423
-25.30902
-25.062748
-24.908829
-24.908829
-25.155098
-25.64764
-26.386452
-27.217613
-28.017992
-28.787586
-29.557182
-30.20364
-30.665398
-31.00402
-31.43499
-32.14302
-33.189667
-34.544155
-35.990993
-37.4994
-38.88467
-40.054455
-40.88562
-41.25502
-41.162674
-40.76248
-39.992886
-38.915455
-37.622536
-36.329617
-35.036694
-33.74378
-32.29694
-30.819317
-29.310911
-27.83329
-26.324884
-24.75491
-23.338856
-22.169071
-21.276342
-20.599098
-20.198908
-20.198908
-20.537529
-21.214773
-22.138287
-23.338856
-24.785694
-26.509586
-28.356613
-30.172857
-31.865967
-33.37437
-34.79043
-36.083344
-37.314697
-38.57683
-39.83897
-40.793266
-41.193455
-40.947186
-40.17759
-39.069374
-37.776455
-36.42197
-35.067482
-33.866913
-32.758698
-31.712048
-30.665398
-29.495615
-28.32583
-27.156046
-26.017046
-24.908829
-24.016098
-23.431208
-23.154152
-23.031017
-22.938667
-22.784748
-22.723179
-22.81553
-23.0618
-23.36964
-23.61591
-23.739044
-23.61591
-23.277288
-22.81553
-22.415342
-22.169071
-22.261423
-22.81553
-23.769829
-25.062748
-26.54037
-28.079561
-29.557182
-30.850101
-32.019882
-33.066532
-33.928482
-34.667294
-35.282967
-35.80629
-36.268047
-36.637455
-36.729805
-36.483532
-35.898643
-35.098263
-34.0824
-32.881832
-31.49656
-30.080507
-28.756804
-27.525452
-26.324884
-25.155098
-24.10845
-23.338856
-22.8771
-22.630829
-22.47691
-22.47691
-22.600044
-22.846315
-23.154152
-23.523558
-24.046883
-24.785694
-25.770775
-26.971344
-28.295046
-29.649532
-30.973236
-32.14302
-33.066532
-33.712994
-34.143967
-34.39024
-34.32867
-33.990047
-33.46672
-32.881832
-32.204586
-31.43499
-30.696182
-29.95737
-29.156992
-28.32583
-27.525452
-26.848207
-26.386452
-26.04783
-25.924694
-25.986263
-26.263315
-26.694288
-27.094477
-27.402317
-27.710154
-27.83329
-27.309965
-26.078613
-24.693342
-23.677477
-23.0618
-22.538477
-22.045935
-22.138287
-23.184937
-24.847261
-26.417234
-27.679369
-28.879938
-30.080507
-31.219505
-32.05067
-32.54321
-32.758698
-32.820267
-32.881832
-33.004967
-33.189667
-33.46672
-33.805347
-33.805347
-33.03575
-31.43499
-29.403263
-27.402317
-25.80156
-24.785694
-24.354721
-24.10845
-23.523558
-22.507692
-21.491827
-21.030071
-21.18399
-21.645746
-22.138287
-22.446127
-22.415342
-21.984367
-21.430262
-21.091639
-21.18399
-21.67653
-22.292208
-23.031017
-23.923748
-24.970398
-26.04783
-27.032911
-27.679369
-27.894857
-27.83329
-27.556236
-27.156046
-26.725073
-26.478804
-26.509586
-26.817425
-27.248398
-27.679369
-28.202694
-28.81837
-29.280127
-29.280127
-28.633667
-27.494669
-26.201748
-25.00118
-23.86218
-22.784748
-21.799665
-21.030071
-20.475962
-19.891071
-19.121475
-18.074827
-17.028177
-16.166231
-15.673691
-15.42742
-15.396637
-15.550556
-15.981529
-16.781908
-17.766989
-18.99834
-20.383612
-21.799665
-23.154152
-24.170017
-24.785694
-25.062748
-25.124315
-25.031965
-24.75491
-24.293154
-23.86218
-23.677477
-23.677477
-23.677477
-23.523558
-23.092585
-22.415342
-21.491827
-20.352829
-19.090693
-17.766989
-16.627989
-15.766043
-15.33507
-15.396637
-15.858395
-16.4125
-16.905043
-17.12053
-16.87426
-16.258583
-15.42742
-14.719394
-14.44234
-14.534691
-14.965664
-15.642908
-16.443285
-17.428366
-18.475016
-19.367746
-19.983421
-20.383612
-20.753017
-21.091639
-21.276342
-21.214773
-21.245558
-21.738098
-22.661612
-23.585125
-24.231585
-24.693342
-25.062748
-25.216667
-24.908829
-24.016098
-22.846315
-21.738098
-20.7838
-20.075773
-19.767937
-19.952637
-20.44518
-20.753017
-20.506746
-19.737152
-18.813639
-17.982475
-17.336018
-16.905043
-16.843475
-17.089745
-17.336018
-17.3668
-17.274448
-17.397585
-17.920908
-18.752071
-19.706367
-20.69145
-21.645746
-22.415342
-22.8771
-23.000233
-22.96945
-22.96945
-23.215721
-23.739044
-24.693342
-26.04783
-27.494669
-28.633667
-29.21856
-29.403263
-29.434048
-29.310911
-28.849155
-27.98721
-26.848207
-25.493721
-24.046883
-22.661612
-21.584179
-20.937721
-20.62988
-20.414396
-20.044989
-19.460096
-18.690502
-17.95169
-17.397585
-17.089745
-16.997395
-17.12053
-17.674637
-18.752071
-20.229692
-21.892017
-23.338856
-24.477858
-25.216667
-25.493721
-25.401371
-25.031965
-24.60099
-24.231585
-23.985315
-23.923748
-24.046883
-24.354721
-24.60099
-24.539423
-24.077665
-23.277288
-22.292208
-21.276342
-20.260477
-19.336964
-18.628935
-18.259531
-18.16718
-18.259531
-18.382666
-18.567368
-18.721287
-18.813639
-18.721287
-18.475016
-18.10561
-17.705421
-17.182096
-16.597204
-16.043097
-15.673691
-15.550556
-15.6121235
-15.796827
-16.073881
-16.443285
-16.87426
-17.45915
-18.197962
-19.15226
-20.29126
-21.461044
-22.630829
-23.708261
-24.693342
-25.524506
-26.263315
-26.817425
-27.186829
-27.248398
-27.032911
-26.478804
-25.616856
-24.539423
-23.338856
-22.07672
-20.876152
-19.767937
-18.813639
-17.920908
-17.028177
-16.012312
-14.873312
-13.672745
-12.626096
-11.856501
-11.456311
-11.425529
-11.702581
-12.195122
-12.872366
-13.734312
-14.780961
-16.012312
-17.305233
-18.65972
-19.983421
-21.122421
-21.984367
-22.507692
-22.753963
-22.8771
-22.96945
-23.031017
-23.031017
-22.907883
-22.600044
-22.169071
-21.67653
-20.999287
-20.168125
-19.059908
-17.797773
-16.535637
-15.33507
-14.257636
-13.364907
-12.718447
-12.349042
-12.379826
-12.780014
-13.395691
-14.226852
-15.119583
-15.981529
-16.812693
-17.674637
-18.475016
-19.183044
-19.737152
-20.198908
-20.62988
-21.091639
-21.430262
-21.584179
-21.491827
-21.307125
-20.999287
-20.599098
-20.198908
-19.737152
-19.336964
-19.029123
-18.844423
-18.813639
-18.875206
-18.936771
-18.99834
-18.99834
-18.99834
-19.029123
-19.059908
-19.029123
-18.813639
-18.351881
-17.705421
-16.997395
-16.320152
-15.73526
-15.273502
-14.904097
-14.503906
-14.04215
-13.457258
-12.74923
-11.979635
-11.179257
-10.47123
-10.009473
-9.855555
-9.917122
-10.163392
-10.532798
-10.932986
-11.425529
-12.133555
-13.057069
-14.134501
-15.273502
-16.443285
-17.582287
-18.628935
-19.490881
-20.13734
-20.568314
-20.7838
-20.753017
-20.475962
-19.952637
-19.275394
-18.475016
-17.489935
-16.38172
-15.18115
-14.072934
-13.241771
-12.656879
-12.071987
-11.456311
-10.87142
-10.348095
-9.978689
-9.640068
-9.393797
-9.209094
-9.239879
-9.455365
-9.886338
-10.532798
-11.456311
-12.564528
-13.672745
-14.596258
-15.33507
-15.981529
-16.658773
-17.3668
-17.982475
-18.382666
-18.475016
-18.351881
-18.197962
-18.013258
-17.736206
-17.274448
-16.658773
-16.012312
-15.458204
-14.9964485
-14.596258
-14.19607
-13.795879
-13.580393
-13.580393
-13.795879
-14.134501
-14.44234
-14.627042
-14.780961
-14.934879
-15.18115
-15.519772
-15.91996
-16.320152
-16.689556
-17.028177
-17.336018
-17.61307
-17.828558
-17.890125
-17.736206
-17.489935
-17.089745
-16.627989
-16.2278
-15.889177
-15.704475
-15.519772
-15.365854
-15.304287
-15.304287
-15.33507
-15.396637
-15.581339
-15.889177
-16.2278
-16.535637
-16.689556
-16.627989
-16.504852
-16.4125
-16.47407
-16.627989
-16.812693
-16.87426
-16.689556
-16.289368
-15.766043
-15.242718
-14.811745
-14.503906
-14.319204
-14.288421
-14.411556
-14.657826
-14.934879
-15.18115
-15.396637
-15.519772
-15.642908
-15.796827
-16.012312
-16.197016
-16.320152
-16.258583
-16.073881
-15.796827
-15.458204
-15.150368
-14.934879
-14.68861
-14.473124
-14.257636
-14.134501
-14.19607
-14.473124
-14.965664
-15.550556
-16.043097
-16.443285
-16.812693
-17.305233
-17.85934
-18.475016
-19.090693
-19.583233
-19.829504
-19.767937
-19.490881
-19.059908
-18.567368
-18.10561
-17.61307
-17.089745
-16.443285
-15.73526
-15.027231
-14.380772
-13.826664
-13.426475
-13.210987
-13.272555
-13.457258
-13.734312
-14.072934
-14.44234
-14.780961
-15.0887985
-15.365854
-15.673691
-16.012312
-16.38172
-16.781908
-17.12053
-17.428366
-17.582287
-17.582287
-17.489935
-17.336018
-17.12053
-16.997395
-16.997395
-17.12053
-17.3668
-17.643854
-17.920908
-18.136395
-18.16718
-18.074827
-17.982475
-17.920908
-17.890125
-17.920908
-17.920908
-17.890125
-17.766989
-17.582287
-17.428366
-17.274448
-17.12053
-16.997395
-16.935825
-16.96661
-17.028177
-17.028177
-16.96661
-16.96661
-17.028177
-17.089745
-17.058962
-16.905043
-16.658773
-16.47407
-16.443285
-16.535637
-16.627989
-16.781908
-16.997395
-17.243666
-17.428366
-17.551502
-17.643854
-17.674637
-17.582287
-17.3668
-17.058962
-16.781908
-16.658773
-16.72034
-16.905043
-17.12053
-17.305233
-17.45915
-17.551502
-17.551502
-17.397585
-17.089745
-16.751123
-16.38172
-16.073881
-15.796827
-15.642908
-15.673691
-15.704475
-15.6121235
-15.33507
-14.904097
-14.349988
-13.734312
-13.0878525
-12.50296
-12.01042
-11.671799
-11.548663
-11.61023
-11.825717
-12.195122
-12.687664
-13.334123
-14.596258
-16.689556
-18.351881
-17.551502
-14.780961
-12.872366
-13.303339
-14.44234
-14.011366
-12.225906
-10.748284
-10.286528
-10.317311
-10.071041
-9.978689
-10.7175
-12.071987
-13.241771
-13.857448
-14.473124
-15.950745
-17.95169
-19.490881
-20.198908
-20.168125
-19.829504
-19.79872
-20.352829
-21.091639
-21.522612
-21.276342
-20.814585
-20.7838
-21.307125
-22.015152
-22.261423
-21.799665
-20.906937
-19.891071
-18.475016
-16.751123
-15.365854
-14.5654745
-14.288421
-14.473124
-15.0887985
-15.796827
-15.858395
-15.0887985
-14.103718
-13.457258
-13.303339
-13.426475
-13.826664
-14.965664
-17.12053
-19.767937
-22.07672
-23.431208
-23.61591
-23.092585
-22.446127
-21.67653
-20.322044
-18.41345
-16.4125
-14.780961
-13.518826
-12.533744
-12.102772
-12.564528
-13.857448
-15.642908
-17.551502
-19.15226
-19.829504
-19.059908
-16.812693
-13.826664
-11.056122
-8.808906
-7.2697163
-6.9003105
-7.9469585
-10.224959
-13.118636
-15.981529
-18.136395
-19.398531
-19.891071
-19.79872
-19.30618
-18.690502
-18.16718
-17.982475
-18.197962
-18.875206
-20.014206
-21.491827
-22.784748
-23.338856
-22.753963
-21.060854
-18.475016
-15.488987
-12.718447
-10.686716
-9.547716
-9.33223
-10.009473
-11.456311
-13.364907
-15.304287
-16.751123
-17.243666
-16.658773
-15.150368
-13.272555
-11.61023
-10.532798
-10.071041
-10.348095
-11.641015
-14.103718
-17.551502
-21.214773
-24.139235
-25.80156
-26.109396
-25.185883
-23.277288
-20.84537
-18.567368
-16.87426
-15.82761
-15.33507
-15.150368
-15.211935
-15.6121235
-16.2278
-16.689556
-16.751123
-16.166231
-15.027231
-13.765096
-12.626096
-11.825717
-11.548663
-11.856501
-12.780014
-14.349988
-16.4125
-18.752071
-21.214773
-23.523558
-25.216667
-25.586071
-24.539423
-22.630829
-20.506746
-18.444231
-16.535637
-15.119583
-14.68861
-15.304287
-16.72034
-18.259531
-19.336964
-19.706367
-19.090693
-17.489935
-15.211935
-12.74923
-10.62515
-9.33223
-8.93204
-9.33223
-10.37888
-11.702581
-13.026285
-14.226852
-15.304287
-16.258583
-17.089745
-17.797773
-18.5058
-19.429316
-20.568314
-21.799665
-22.907883
-23.769829
-24.200802
-23.954533
-22.8771
-21.030071
-18.628935
-16.135448
-13.980582
-12.718447
-12.50296
-13.334123
-14.873312
-16.87426
-18.90599
-20.660666
-21.768883
-22.169071
-21.83045
-20.999287
-19.891071
-18.782854
-17.890125
-17.551502
-17.736206
-18.290314
-19.059908
-19.952637
-20.722233
-21.030071
-20.814585
-20.198908
-19.490881
-18.65972
-17.705421
-16.627989
-15.704475
-15.119583
-14.965664
-15.150368
-15.458204
-15.673691
-15.673691
-15.550556
-15.42742
-15.519772
-15.82761
-16.350935
-17.089745
-18.013258
-19.121475
-20.260477
-21.33791
-22.261423
-22.96945
-23.400423
-23.585125
-23.492775
-23.246504
-22.8771
-22.32299
-21.553394
-20.568314
-19.460096
-18.228746
-16.905043
-15.673691
-14.719394
-14.19607
-14.011366
-14.04215
-14.103718
-14.19607
-14.226852
-14.257636
-14.349988
-14.534691
-14.842528
-15.365854
-16.166231
-17.336018
-18.690502
-19.983421
-21.091639
-21.953587
-22.56926
-22.96945
-23.12337
-22.96945
-22.538477
-21.892017
-21.091639
-20.352829
-19.829504
-19.521666
-19.398531
-19.336964
-19.15226
-18.782854
-18.228746
-17.582287
-16.87426
-16.197016
-15.82761
-16.289368
-17.736206
-19.336964
-19.829504
-19.15226
-18.290314
-17.890125
-17.736206
-17.274448
-16.658773
-16.350935
-16.535637
-16.72034
-16.504852
-16.350935
-16.751123
-17.3668
-17.674637
-17.766989
-17.890125
-18.136395
-18.321098
-18.444231
-18.475016
-18.136395
-17.551502
-17.397585
-17.85934
-18.567368
-19.121475
-19.398531
-19.583233
-19.891071
-20.229692
-20.352829
-20.106558
-19.79872
-19.767937
-19.79872
-19.706367
-19.398531
-18.90599
-18.074827
-17.058962
-16.197016
-15.704475
-15.519772
-15.458204
-15.396637
-15.642908
-16.320152
-17.212881
-18.013258
-18.752071
-19.583233
-20.383612
-20.876152
-20.968502
-20.7838
-20.352829
-19.829504
-19.429316
-19.059908
-18.567368
-17.95169
-17.397585
-17.089745
-16.997395
-16.87426
-16.751123
-16.627989
-16.443285
-16.2278
-16.320152
-16.597204
-16.843475
-16.997395
-16.905043
-16.566422
-16.4125
-16.689556
-17.089745
-17.428366
-17.982475
-19.121475
-20.84537
-22.661612
-23.708261
-23.800613
-23.308071
-22.446127
-21.307125
-20.014206
-18.875206
-18.290314
-18.259531
-18.59815
-19.121475
-19.552448
-19.675585
-19.398531
-18.752071
-17.766989
-16.47407
-15.273502
-14.657826
-14.842528
-15.704475
-16.96661
-18.5058
-20.229692
-21.83045
-22.96945
-23.338856
-23.031017
-22.353775
-21.368694
-20.106558
-18.875206
-18.10561
-17.95169
-18.475016
-19.336964
-20.229692
-20.937721
-21.307125
-21.214773
-20.69145
-19.829504
-18.936771
-18.074827
-17.274448
-16.658773
-16.4125
-16.658773
-17.212881
-17.85934
-18.475016
-18.967556
-19.336964
-19.398531
-19.090693
-18.59815
-18.10561
-17.797773
-17.674637
-17.582287
-17.674637
-17.982475
-18.444231
-18.813639
-18.782854
-18.290314
-17.674637
-17.305233
-17.243666
-17.151314
-17.028177
-17.028177
-17.243666
-17.551502
-17.890125
-18.228746
-18.628935
-19.059908
-19.398531
-19.552448
-19.521666
-19.552448
-19.79872
-20.260477
-20.753017
-21.153206
-21.276342
-21.122421
-20.568314
-19.6448
-18.382666
-17.028177
-15.91996
-15.365854
-15.304287
-15.550556
-16.012312
-16.689556
-17.582287
-18.536583
-19.30618
-19.706367
-19.675585
-19.398531
-18.844423
-18.10561
-17.397585
-16.87426
-16.689556
-16.87426
-17.489935
-18.5058
-19.79872
-21.18399
-22.47691
-23.492775
-24.077665
-24.139235
-23.677477
-22.846315
-21.83045
-20.7838
-19.860287
-19.059908
-18.382666
-17.890125
-17.674637
-17.705421
-18.10561
-18.782854
-18.5058
-16.289368
-13.272555
-12.0412035
-13.395691
-15.673691
-16.812693
-16.751123
-16.166231
-15.550556
-15.242718
-15.365854
-16.135448
-17.520718
-18.967556
-19.675585
-19.244612
-18.382666
-18.10561
-18.567368
-18.90599
-18.782854
-18.59815
-18.721287
-19.15226
-19.737152
-20.13734
-19.952637
-19.15226
-17.982475
-16.751123
-15.673691
-14.780961
-14.134501
-14.04215
-14.750177
-15.766043
-16.320152
-15.91996
-14.904097
-14.19607
-14.411556
-15.642908
-17.274448
-18.197962
-18.074827
-17.3668
-16.781908
-16.87426
-17.45915
-17.797773
-17.61307
-16.96661
-16.197016
-15.981529
-16.320152
-16.47407
-16.2278
-15.796827
-15.304287
-14.719394
-14.04215
-13.826664
-14.596258
-15.858395
-16.751123
-16.812693
-16.166231
-15.488987
-15.365854
-15.581339
-15.889177
-16.289368
-16.627989
-16.905043
-17.089745
-17.028177
-16.566422
-15.704475
-14.904097
-14.44234
-14.596258
-14.965664
-15.150368
-15.0887985
-14.934879
-14.719394
-14.503906
-14.349988
-14.503906
-15.027231
-15.73526
-16.320152
-16.627989
-16.627989
-16.350935
-15.73526
-14.842528
-14.226852
-14.349988
-15.150368
-16.258583
-17.12053
-17.61307
-17.674637
-17.3668
-16.689556
-15.858395
-15.027231
-14.380772
-14.04215
-13.919015
-13.857448
-13.795879
-14.011366
-14.68861
-15.581339
-16.258583
-16.535637
-16.689556
-17.151314
-17.890125
-18.290314
-17.890125
-16.935825
-16.043097
-15.673691
-15.858395
-16.350935
-17.12053
-17.95169
-18.65972
-18.967556
-18.782854
-18.136395
-17.3668
-16.689556
-16.104664
-15.488987
-14.873312
-14.349988
-14.103718
-13.980582
-13.919015
-13.980582
-14.257636
-14.750177
-15.304287
-15.704475
-15.889177
-16.012312
-16.289368
-16.627989
-16.96661
-17.274448
-17.643854
-18.10561
-18.5058
-18.65972
-18.59815
-18.382666
-17.982475
-17.397585
-16.751123
-16.166231
-15.673691
-15.242718
-14.780961
-14.349988
-13.857448
-13.334123
-12.90315
-12.626096
-12.595312
-12.872366
-13.426475
-14.257636
-15.242718
-16.258583
-17.212881
-18.10561
-18.875206
-19.429316
-19.891071
-20.260477
-20.44518
-20.29126
-19.737152
-19.029123
-18.321098
-17.736206
-17.3668
-17.182096
-17.182096
-17.212881
-17.182096
-17.028177
-16.843475
-16.689556
-16.47407
-16.197016
-15.91996
-15.796827
-15.981529
-16.443285
-16.905043
-17.182096
-17.336018
-17.551502
-17.95169
-18.536583
-19.029123
-19.30618
-19.367746
-19.15226
-18.628935
-17.890125
-17.182096
-16.658773
-16.289368
-16.073881
-15.889177
-15.73526
-15.642908
-15.642908
-15.796827
-16.073881
-16.443285
-16.843475
-17.182096
-17.582287
-18.10561
-18.690502
-19.244612
-19.614016
-19.737152
-19.675585
-19.490881
-19.30618
-19.059908
-18.782854
-18.444231
-18.136395
-17.828558
-17.551502
-17.274448
-16.96661
-16.72034
-16.535637
-16.4125
-16.289368
-16.104664
-15.82761
-15.6121235
-15.6121235
-15.889177
-16.38172
-17.028177
-17.674637
-18.351881
-19.059908
-19.79872
-20.506746
-21.153206
-21.645746
-22.015152
-22.138287
-22.045935
-21.799665
-21.553394
-21.33791
-21.245558
-21.153206
-20.937721
-20.414396
-19.706367
-18.99834
-18.382666
-17.85934
-17.45915
-17.305233
-17.305233
-17.45915
-17.705421
-18.044043
-18.444231
-18.99834
-19.675585
-20.352829
-20.968502
-21.430262
-21.83045
-22.07672
-22.07672
-21.892017
-21.522612
-21.060854
-20.537529
-19.983421
-19.429316
-19.090693
-18.936771
-18.90599
-18.813639
-18.536583
-18.074827
-17.45915
-16.905043
-16.535637
-16.47407
-16.627989
-16.843475
-17.028177
-17.12053
-17.212881
-17.428366
-17.766989
-18.074827
-18.351881
-18.628935
-18.967556
-19.336964
-19.675585
-19.952637
-20.014206
-19.767937
-19.275394
-18.65972
-18.10561
-17.582287
-17.182096
-16.905043
-16.781908
-16.751123
-16.72034
-16.751123
-16.87426
-17.028177
-17.305233
-17.766989
-18.351881
-18.936771
-19.367746
-19.614016
-19.706367
-19.675585
-19.614016
-19.583233
-19.552448
-19.521666
-19.460096
-19.367746
-19.090693
-18.628935
-18.136395
-17.736206
-17.520718
-17.45915
-17.520718
-17.674637
-17.920908
-18.197962
-18.444231
-18.59815
-18.721287
-18.967556
-19.30618
-19.737152
-20.229692
-20.753017
-21.368694
-22.015152
-22.600044
-23.031017
-23.246504
-23.338856
-23.277288
-23.092585
-22.81553
-22.538477
-22.261423
-22.015152
-21.738098
-21.33791
-20.814585
-20.322044
-19.891071
-19.552448
-19.244612
-18.967556
-18.65972
-18.41345
-18.16718
-18.074827
-18.136395
-18.444231
-19.029123
-19.767937
-20.568314
-21.368694
-22.07672
-22.600044
-22.846315
-22.81553
-22.630829
-22.32299
-21.922802
-21.399477
-20.7838
-20.014206
-19.183044
-18.290314
-17.428366
-16.658773
-16.012312
-15.6121235
-15.42742
-15.396637
-15.42742
-15.6121235
-15.889177
-16.320152
-16.935825
-17.643854
-18.382666
-19.059908
-19.767937
-20.475962
-21.153206
-21.707315
-22.138287
-22.415342
-22.47691
-22.292208
-21.892017
-21.399477
-20.84537
-20.260477
-19.614016
-18.99834
-18.382666
-17.85934
-17.45915
-17.182096
-17.028177
-16.997395
-17.089745
-17.305233
-17.643854
-18.013258
-18.444231
-18.967556
-19.521666
-19.983421
-20.352829
-20.62988
-20.7838
-20.876152
-20.876152
-20.84537
-20.7838
-20.722233
-20.568314
-20.414396
-20.260477
-20.044989
-19.767937
-19.460096
-19.15226
-18.90599
-18.721287
-18.567368
-18.536583
-18.65972
-18.936771
-19.398531
-20.014206
-20.722233
-21.522612
-22.230639
-22.846315
-23.215721
-23.431208
-23.492775
-23.461992
-23.246504
-22.907883
-22.47691
-22.015152
-21.491827
-20.968502
-20.44518
-20.014206
-19.675585
-19.429316
-19.090693
-18.690502
-18.228746
-17.766989
-17.397585
-17.089745
-16.87426
-16.843475
-17.028177
-17.397585
-17.95169
-18.628935
-19.367746
-20.044989
-20.660666
-21.122421
-21.461044
-21.67653
-21.861235
-21.953587
-22.015152
-22.045935
-22.015152
-21.953587
-21.768883
-21.399477
-20.7838
-20.044989
-19.244612
-18.382666
-17.61307
-16.935825
-16.443285
-16.197016
-16.104664
-16.104664
-16.166231
-16.320152
-16.597204
-17.028177
-17.489935
-17.920908
-18.290314
-18.567368
-18.813639
-18.967556
-19.029123
-18.99834
-18.936771
-18.875206
-18.813639
-18.782854
-18.813639
-18.813639
-18.813639
-18.721287
-18.628935
-18.5058
-18.351881
-18.16718
-17.95169
-17.766989
-17.61307
-17.45915
-17.305233
-17.182096
-17.12053
-17.243666
-17.489935
-17.85934
-18.290314
-18.752071
-19.244612
-19.706367
-20.075773
-20.322044
-20.414396
-20.44518
-20.383612
-20.198908
-19.860287
-19.398531
-18.844423
-18.290314
-17.797773
-17.3668
-17.058962
-16.905043
-16.812693
-16.72034
-16.597204
-16.47407
-16.350935
-16.289368
-16.258583
-16.320152
-16.504852
-16.812693
-17.212881
-17.705421
-18.228746
-18.782854
-19.336964
-19.829504
-20.198908
-20.475962
-20.62988
-20.660666
-20.62988
-20.506746
-20.322044
-20.075773
-19.860287
-19.675585
-19.429316
-19.059908
-18.567368
-18.044043
-17.489935
-17.028177
-16.627989
-16.350935
-16.197016
-16.135448
-16.135448
-16.197016
-16.4125
-16.843475
-17.397585
-18.044043
-18.813639
-19.675585
-20.568314
-21.307125
-21.953587
-22.507692
-23.031017
-23.431208
-23.677477
-23.708261
-23.585125
-23.431208
-23.215721
-22.938667
-22.56926
-22.138287
-21.738098
-21.399477
-21.091639
-20.7838
-20.475962
-20.106558
-19.706367
-19.336964
-19.059908
-18.936771
-19.029123
-19.275394
-19.614016
-20.075773
-20.537529
-20.999287
-21.399477
-21.799665
-22.07672
-22.169071
-22.230639
-22.353775
-22.538477
-22.723179
-22.846315
-22.907883
-22.907883
-22.846315
-22.56926
-22.107504
-21.553394
-20.999287
-20.62988
-20.44518
-20.44518
-20.568314
-20.7838
-20.937721
-20.999287
-20.906937
-20.722233
-20.475962
-20.29126
-20.168125
-20.168125
-20.198908
-20.29126
-20.414396
-20.599098
-20.814585
-20.968502
-20.999287
-20.876152
-20.660666
-20.414396
-20.13734
-19.891071
-19.706367
-19.614016
-19.675585
-19.829504
-19.952637
-20.075773
-20.168125
-20.260477
-20.352829
-20.383612
-20.383612
-20.414396
-20.506746
-20.599098
-20.69145
-20.753017
-20.7838
-20.7838
-20.660666
-20.44518
-20.168125
-19.860287
-19.614016
-19.429316
-19.275394
-19.275394
-19.398531
-19.6448
-19.952637
-20.229692
-20.44518
-20.599098
-20.722233
-20.7838
-20.814585
-20.876152
-20.999287
-21.18399
-21.399477
-21.584179
-21.707315
-21.707315
-21.614964
-21.399477
-21.153206
-20.968502
-20.84537
-20.7838
-20.814585
-20.84537
-20.84537
-20.84537
-20.84537
-20.814585
-20.753017
-20.62988
-20.506746
-20.383612
-20.260477
-20.229692
-20.322044
-20.506746
-20.722233
-20.906937
-21.060854
-21.18399
-21.245558
-21.245558
-21.214773
-21.18399
-21.245558
-21.430262
-21.645746
-21.892017
-22.107504
-22.32299
-22.538477
-22.692396
-22.753963
-22.753963
-22.630829
-22.415342
-22.138287
-21.861235
-21.614964
-21.399477
-21.245558
-21.060854
-20.84537
-20.568314
-20.229692
-19.860287
-19.521666
-19.244612
-19.121475
-19.15226
-19.30618
-19.521666
-19.767937
-20.075773
-20.322044
-20.537529
-20.69145
-20.84537
-20.999287
-21.153206
-21.276342
-21.33791
-21.430262
-21.522612
-21.614964
-21.707315
-21.738098
-21.738098
-21.707315
-21.67653
-21.67653
-21.67653
-21.707315
-21.707315
-21.738098
-21.738098
-21.707315
-21.584179
-21.430262
-21.245558
-21.030071
-20.84537
-20.69145
-20.599098
-20.568314
-20.599098
-20.722233
-20.906937
-21.060854
-21.245558
-21.430262
-21.584179
-21.707315
-21.83045
-21.892017
-21.984367
-22.045935
-22.07672
-22.107504
-22.199856
-22.292208
-22.415342
-22.446127
-22.415342
-22.353775
-22.292208
-22.230639
-22.169071
-22.107504
-22.045935
-22.015152
-22.015152
-22.045935
-22.015152
-21.892017
-21.67653
-21.430262
-21.153206
-20.937721
-20.876152
-20.968502
-21.214773
-21.522612
-21.83045
-22.107504
-22.32299
-22.507692
-22.56926
-22.538477
-22.415342
-22.261423
-22.107504
-21.922802
-21.768883
-21.614964
-21.491827
-21.430262
-21.430262
-21.461044
-21.461044
-21.522612
-21.614964
-21.738098
-21.83045
-21.892017
-21.953587
-22.015152
-22.045935
-22.045935
-22.107504
-22.169071
-22.230639
-22.261423
-22.292208
-22.353775
-22.446127
-22.47691
-22.47691
-22.446127
-22.32299
-22.199856
-22.015152
-21.768883
-21.584179
-21.461044
-21.368694
-21.307125
-21.214773
-21.122421
-21.091639
-21.060854
-21.030071
-21.030071
-20.999287
-20.906937
-20.7838
-20.69145
-20.62988
-20.62988
-20.660666
-20.753017
-20.937721
-21.091639
-21.214773
-21.307125
-21.368694
-21.522612
-21.768883
-22.07672
-22.32299
-22.538477
-22.723179
-22.784748
-22.753963
-22.600044
-22.384558
-22.107504
-21.83045
-21.614964
-21.491827
-21.491827
-21.645746
-21.892017
-22.138287
-22.32299
-22.353775
-22.292208
-22.107504
-21.892017
-21.645746
-21.430262
-21.307125
-21.214773
-21.214773
-21.307125
-21.430262
-21.614964
-21.768883
-21.861235
-21.892017
-21.861235
-21.738098
-21.553394
-21.368694
-21.18399
-20.999287
-20.876152
-20.722233
-20.660666
-20.660666
-20.69145
-20.69145
-20.69145
-20.722233
-20.7838
-20.876152
-20.937721
-21.030071
-21.153206
-21.276342
-21.399477
-21.430262
-21.399477
-21.276342
-21.122421
-21.030071
-21.030071
-21.122421
-21.276342
-21.399477
-21.553394
-21.614964
-21.584179
-21.430262
-21.245558
-21.060854
-20.84537
-20.69145
-20.568314
-20.506746
-20.537529
-20.62988
-20.722233
-20.7838
-20.814585
-20.84537
-20.876152
-20.906937
-20.968502
-20.999287
-21.030071
-21.091639
-21.153206
-21.153206
-21.153206
-21.122421
-21.153206
-21.18399
-21.214773
-21.307125
-21.399477
-21.461044
-21.491827
-21.461044
-21.461044
-21.430262
-21.307125
-21.060854
-20.722233
-20.322044
-19.921856
-19.583233
-19.336964
-19.213827
-19.275394
-19.398531
-19.552448
-19.706367
-19.829504
-19.860287
-19.891071
-19.891071
-19.891071
-19.891071
-19.952637
-20.044989
-20.260477
-20.568314
-20.876152
-21.18399
-21.399477
-21.430262
-21.276342
-20.937721
-20.506746
-20.075773
-19.675585
-19.398531
-19.213827
-19.183044
-19.213827
-19.183044
-19.15226
-19.121475
-19.029123
-18.967556
-18.936771
-19.029123
-19.183044
-19.460096
-19.79872
-20.13734
-20.44518
-20.660666
-20.69145
-20.62988
-20.506746
-20.383612
-20.29126
-20.198908
-20.044989
-19.921856
-19.829504
-19.829504
-19.829504
-19.860287
-19.860287
-19.829504
-19.675585
-19.429316
-19.183044
-18.90599
-18.690502
-18.567368
-18.690502
-19.059908
-19.552448
-19.952637
-20.106558
-19.952637
-19.6448
-19.275394
-18.936771
-18.690502
-18.5058
-18.382666
-18.290314
-18.259531
-18.259531
-18.321098
-18.444231
-18.567368
-18.65972
-18.721287
-18.752071
-18.721287
-18.628935
-18.5058
-18.41345
-18.41345
-18.475016
-18.536583
-18.5058
-18.382666
-18.228746
-18.074827
-17.95169
-17.828558
-17.736206
-17.705421
-17.766989
-17.85934
-17.95169
-18.013258
-18.074827
-18.074827
-18.013258
-18.013258
-18.136395
-18.41345
-18.844423
-19.367746
-19.860287
-20.198908
-20.352829
-20.322044
-20.198908
-20.014206
-19.829504
-19.614016
-19.398531
-19.15226
-18.875206
-18.65972
-18.5058
-18.41345
-18.382666
-18.351881
-18.382666
-18.444231
-18.536583
-18.65972
-18.782854
-18.967556
-19.244612
-19.552448
-19.829504
-19.983421
-19.983421
-19.860287
-19.675585
-19.460096
-19.275394
-19.090693
-18.936771
-18.813639
-18.690502
-18.628935
-18.65972
-18.721287
-18.721287
-18.65972
-18.475016
-18.197962
-17.890125
-17.643854
-17.551502
-17.674637
-17.95169
-18.321098
-18.65972
-18.813639
-18.782854
-18.59815
-18.382666
-18.10561
-17.828558
-17.582287
-17.397585
-17.243666
-17.212881
-17.305233
-17.520718
-17.736206
-17.95169
-18.136395
-18.259531
-18.321098
-18.351881
-18.444231
-18.59815
-18.90599
-19.275394
-19.706367
-20.075773
-20.322044
-20.383612
-20.198908
-19.829504
-19.30618
-18.628935
-17.920908
-17.243666
-16.72034
-16.350935
-16.104664
-15.858395
-15.581339
-15.242718
-14.904097
-14.627042
-14.411556
-14.380772
-14.44234
-14.627042
-14.904097
-15.304287
-15.858395
-16.504852
-17.212881
-17.890125
-18.444231
-18.813639
-19.029123
-19.090693
-19.090693
-19.029123
-18.99834
-18.99834
-19.090693
-19.15226
-19.121475
-18.967556
-18.628935
-18.136395
-17.643854
-17.212881
-16.96661
-16.843475
-16.905043
-17.12053
-17.489935
-17.890125
-18.290314
-18.567368
-18.690502
-18.752071
-18.752071
-18.721287
-18.65972
-18.628935
-18.65972
-18.782854
-18.936771
-18.967556
-18.90599
-18.721287
-18.536583
-18.382666
-18.290314
-18.259531
-18.259531
-18.259531
-18.290314
-18.290314
-18.259531
-18.074827
-17.890125
-17.797773
-17.828558
-17.920908
-18.013258
-18.074827
-18.136395
-18.259531
-18.41345
-18.628935
-18.875206
-19.15226
-19.336964
-19.429316
-19.398531
-19.275394
-19.029123
-18.721287
-18.444231
-18.290314
-18.351881
-18.567368
-18.875206
-19.183044
-19.429316
-19.552448
-19.583233
-19.552448
-19.521666
-19.490881
-19.490881
-19.429316
-19.336964
-19.244612
-19.183044
-19.121475
-19.090693
-19.029123
-18.99834
-18.967556
-18.936771
-18.967556
-18.99834
-19.090693
-19.213827
-19.275394
-19.244612
-19.15226
-19.029123
-18.967556
-18.90599
-18.90599
-18.967556
-19.614016
-22.292208
-27.309965
-31.31186
-30.26521
-24.939613
-19.829504
-17.45915
-16.566422
-15.642908
-14.349988
-12.656879
-10.62515
-8.778122
-7.54677
-7.2697163
-7.9469585
-8.839689
-9.363014
-10.009473
-11.856501
-15.119583
-18.628935
-21.060854
-22.169071
-22.138287
-21.491827
-21.368694
-22.56926
-24.785694
-27.032911
-28.47975
-29.156992
-29.403263
-29.46483
-29.310911
-28.879938
-28.448965
-28.387398
-28.510534
-27.802505
-25.770775
-22.56926
-18.752071
-15.273502
-13.180204
-12.687664
-12.995501
-13.057069
-12.780014
-12.933934
-13.888231
-15.242718
-16.320152
-17.058962
-17.890125
-19.429316
-21.861235
-24.662558
-26.755856
-27.525452
-27.186829
-25.986263
-23.892965
-20.999287
-17.95169
-15.519772
-13.857448
-12.564528
-11.271608
-10.040257
-9.209094
-9.024392
-9.701635
-11.302393
-13.457258
-15.304287
-16.2278
-16.320152
-16.012312
-15.304287
-14.011366
-12.164339
-10.37888
-9.393797
-9.640068
-10.902204
-12.780014
-14.873312
-16.87426
-18.65972
-20.075773
-21.091639
-21.738098
-22.199856
-22.784748
-23.61591
-24.631775
-25.709208
-26.78664
-27.710154
-28.32583
-28.233479
-27.156046
-25.278234
-23.092585
-21.091639
-19.490881
-18.044043
-16.689556
-15.73526
-15.519772
-16.166231
-17.45915
-18.721287
-19.213827
-18.475016
-16.72034
-14.44234
-12.287474
-10.655933
-9.578501
-9.147527
-9.701635
-11.487095
-14.534691
-18.351881
-22.199856
-25.30902
-27.463884
-28.633667
-28.97229
-28.47975
-27.248398
-25.432154
-23.338856
-21.18399
-19.183044
-17.705421
-17.028177
-17.182096
-17.828558
-18.536583
-18.90599
-18.65972
-17.828558
-16.597204
-15.242718
-14.072934
-13.395691
-13.241771
-13.734312
-14.934879
-16.87426
-19.275394
-21.799665
-23.892965
-25.031965
-25.062748
-24.046883
-22.107504
-19.6448
-16.997395
-14.750177
-13.364907
-13.0878525
-13.857448
-15.33507
-17.151314
-19.029123
-20.753017
-22.138287
-22.8771
-22.81553
-22.015152
-20.599098
-18.721287
-16.627989
-14.596258
-12.964717
-11.948852
-11.641015
-11.948852
-12.74923
-13.980582
-15.550556
-17.489935
-19.79872
-22.261423
-24.477858
-26.017046
-26.694288
-26.448019
-25.278234
-23.246504
-20.506746
-17.397585
-14.44234
-12.133555
-10.7175
-10.317311
-10.7175
-11.671799
-12.964717
-14.380772
-15.673691
-16.72034
-17.397585
-17.797773
-18.013258
-18.16718
-18.290314
-18.475016
-18.844423
-19.490881
-20.414396
-21.522612
-22.507692
-23.277288
-23.677477
-23.739044
-23.492775
-22.8771
-21.799665
-20.29126
-18.351881
-16.197016
-14.103718
-12.349042
-11.056122
-10.132608
-9.455365
-8.993608
-8.747337
-8.716554
-8.93204
-9.33223
-9.855555
-10.532798
-11.487095
-12.718447
-14.165285
-15.673691
-17.12053
-18.382666
-19.521666
-20.62988
-21.67653
-22.630829
-23.277288
-23.461992
-23.154152
-22.47691
-21.553394
-20.475962
-19.367746
-18.351881
-17.489935
-16.812693
-16.258583
-15.766043
-15.33507
-14.842528
-14.319204
-13.857448
-13.488042
-13.210987
-13.057069
-13.026285
-13.149421
-13.457258
-13.857448
-14.349988
-14.873312
-15.42742
-16.012312
-16.566422
-17.089745
-17.520718
-17.85934
-18.074827
-18.136395
-18.10561
-17.95169
-17.736206
-17.428366
-17.12053
-16.781908
-16.47407
-16.197016
-16.012312
-15.981529
-16.104664
-16.38172
-16.751123
-17.243666
-17.797773
-18.444231
-19.059908
-19.552448
-19.921856
-20.075773
-20.044989
-19.891071
-19.675585
-19.429316
-19.15226
-18.752071
-18.228746
-17.61307
-16.905043
-16.166231
-15.42742
-14.719394
-14.103718
-13.518826
-13.057069
-12.718447
-12.595312
-12.718447
-13.026285
-13.426475
-13.857448
-14.411556
-15.119583
-16.043097
-17.089745
-18.290314
-19.583233
-20.937721
-22.199856
-23.277288
-24.046883
-24.416288
-24.416288
-24.10845
-23.461992
-22.56926
-21.491827
-20.322044
-19.15226
-18.074827
-17.182096
-16.597204
-16.289368
-16.258583
-16.350935
-16.504852
-16.566422
-16.47407
-16.320152
-16.197016
-16.135448
-16.197016
-16.350935
-16.566422
-16.812693
-17.028177
-17.089745
-16.997395
-16.751123
-16.443285
-16.043097
-15.6121235
-15.150368
-14.750177
-14.44234
-14.226852
-14.134501
-14.257636
-14.719394
-15.42742
-16.320152
-17.274448
-18.197962
-18.99834
-19.706367
-20.229692
-20.599098
-20.753017
-20.62988
-20.29126
-19.767937
-19.15226
-18.475016
-17.736206
-16.997395
-16.320152
-15.73526
-15.304287
-15.058016
-14.9964485
-15.150368
-15.396637
-15.642908
-15.858395
-15.981529
-15.981529
-15.796827
-15.458204
-15.027231
-14.657826
-14.44234
-14.411556
-14.657826
-15.0887985
-15.673691
-16.289368
-16.935825
-17.551502
-18.136395
-18.59815
-18.936771
-19.029123
-19.029123
-18.936771
-18.844423
-18.721287
-18.628935
-18.5058
-18.382666
-18.228746
-18.013258
-17.797773
-17.45915
-17.028177
-16.535637
-16.073881
-15.673691
-15.33507
-15.027231
-14.811745
-14.750177
-14.842528
-15.0887985
-15.488987
-16.043097
-16.751123
-17.3668
-17.85934
-18.074827
-18.074827
-17.920908
-17.705421
-17.551502
-17.428366
-17.397585
-17.45915
-17.551502
-17.643854
-17.674637
-17.674637
-17.674637
-17.643854
-17.428366
-16.96661
-16.350935
-15.704475
-15.242718
-14.904097
-14.68861
-14.68861
-14.9964485
-15.519772
-16.135448
-16.812693
-17.551502
-18.228746
-18.65972
-18.752071
-18.59815
-18.321098
-17.982475
-17.489935
-16.87426
-16.197016
-15.581339
-15.027231
-14.44234
-13.826664
-13.364907
-13.149421
-13.180204
-13.364907
-13.703528
-14.165285
-14.68861
-15.211935
-15.73526
-16.289368
-16.905043
-17.551502
-18.074827
-18.41345
-18.567368
-18.628935
-18.65972
-18.65972
-18.65972
-18.628935
-18.567368
-18.475016
-18.290314
-17.982475
-17.643854
-17.274448
-16.935825
-16.627989
-16.320152
-16.012312
-15.766043
-15.6121235
-15.519772
-15.458204
-15.42742
-15.42742
-15.488987
-15.6121235
-15.704475
-15.73526
-15.766043
-15.766043
-15.796827
-15.889177
-15.91996
-15.950745
-15.981529
-16.135448
-16.4125
-16.812693
-17.274448
-17.674637
-18.044043
-18.351881
-18.59815
-18.813639
-18.936771
-19.029123
-19.090693
-19.090693
-19.059908
-18.936771
-18.752071
-18.536583
-18.228746
-17.828558
-17.336018
-16.781908
-16.2278
-15.704475
-15.18115
-14.750177
-14.473124
-14.411556
-14.5654745
-14.842528
-15.211935
-15.581339
-15.91996
-16.2278
-16.504852
-16.689556
-16.905043
-17.058962
-17.12053
-17.089745
-17.028177
-16.935825
-16.87426
-16.812693
-16.72034
-16.627989
-16.535637
-16.504852
-16.504852
-16.535637
-16.658773
-16.781908
-16.843475
-16.905043
-16.997395
-17.12053
-17.182096
-17.212881
-17.12053
-16.87426
-16.535637
-16.258583
-16.043097
-15.858395
-15.6121235
-15.304287
-14.9964485
-14.719394
-14.473124
-14.288421
-14.103718
-13.857448
-13.580393
-13.395691
-13.426475
-13.641961
-13.980582
-14.319204
-14.657826
-14.904097
-15.150368
-15.42742
-15.766043
-16.166231
-16.658773
-17.151314
-17.45915
-17.643854
-17.674637
-17.489935
-17.089745
-16.535637
-16.012312
-15.519772
-15.119583
-14.842528
-14.627042
-14.44234
-14.165285
-13.826664
-13.549609
-13.364907
-13.364907
-13.457258
-13.641961
-13.826664
-14.011366
-14.226852
-14.473124
-14.719394
-14.965664
-15.18115
-15.33507
-15.42742
-15.458204
-15.42742
-15.273502
-14.934879
-14.5654745
-14.226852
-13.9498
-13.765096
-13.703528
-13.795879
-13.980582
-14.103718
-14.165285
-14.226852
-14.226852
-14.257636
-14.257636
-14.319204
-14.411556
-14.5654745
-14.873312
-15.304287
-15.82761
-16.289368
-16.658773
-16.87426
-16.905043
-16.843475
-16.658773
-16.443285
-16.2278
-15.981529
-15.704475
-15.396637
-15.0887985
-14.811745
-14.596258
-14.411556
-14.288421
-14.19607
-14.04215
-13.826664
-13.549609
-13.303339
-13.180204
-13.180204
-13.272555
-13.518826
-13.857448
-14.257636
-14.657826
-14.9964485
-15.273502
-15.519772
-15.73526
-15.981529
-16.2278
-16.443285
-16.658773
-16.905043
-17.089745
-17.182096
-17.089745
-16.812693
-16.4125
-15.91996
-15.42742
-14.904097
-14.44234
-14.103718
-13.888231
-13.765096
-13.734312
-13.734312
-13.795879
-13.888231
-14.011366
-14.165285
-14.288421
-14.349988
-14.44234
-14.5654745
-14.780961
-15.0887985
-15.519772
-16.012312
-16.443285
-16.87426
-17.305233
-17.674637
-17.920908
-17.982475
-17.920908
-17.736206
-17.428366
-16.997395
-16.47407
-15.981529
-15.550556
-15.18115
-14.780961
-14.411556
-14.134501
-13.9498
-13.888231
-13.919015
-14.04215
-14.134501
-14.226852
-14.288421
-14.380772
-14.596258
-14.934879
-15.33507
-15.704475
-16.043097
-16.320152
-16.535637
-16.658773
-16.658773
-16.535637
-16.2278
-15.796827
-15.304287
-14.750177
-14.19607
-13.672745
-13.241771
-13.026285
-13.026285
-13.210987
-13.457258
-13.734312
-14.011366
-14.319204
-14.627042
-14.934879
-15.211935
-15.488987
-15.796827
-16.073881
-16.289368
-16.38172
-16.38172
-16.258583
-16.012312
-15.6121235
-15.150368
-14.68861
-14.257636
-13.826664
-13.488042
-13.210987
-13.057069
-12.933934
-12.841582
-12.718447
-12.595312
-12.472177
-12.349042
-12.287474
-12.349042
-12.656879
-13.149421
-13.765096
-14.349988
-14.873312
-15.33507
-15.766043
-16.135448
-16.350935
-16.443285
-16.4125
-16.258583
-15.981529
-15.6121235
-15.273502
-15.119583
-15.119583
-15.150368
-15.18115
-15.18115
-15.150368
-15.027231
-14.842528
-14.627042
-14.44234
-14.288421
-14.226852
-14.226852
-14.226852
-14.288421
-14.319204
-14.319204
-14.319204
-14.288421
-14.288421
-14.319204
-14.288421
-14.288421
-14.226852
-14.226852
-14.226852
-14.19607
-14.134501
-14.103718
-14.072934
-14.011366
-13.980582
-13.9498
-13.919015
-13.888231
-13.919015
-14.04215
-14.165285
-14.349988
-14.534691
-14.657826
-14.719394
-14.719394
-14.719394
-14.68861
-14.5654745
-14.380772
-14.257636
-14.165285
-14.134501
-14.19607
-14.257636
-14.349988
-14.44234
-14.534691
-14.596258
-14.627042
-14.627042
-14.627042
-14.596258
-14.627042
-14.750177
-14.965664
-15.18115
-15.365854
-15.519772
-15.6121235
-15.6121235
-15.642908
-15.704475
-15.73526
-15.766043
-15.704475
-15.6121235
-15.488987
-15.33507
-15.273502
-15.273502
-15.273502
-15.304287
-15.396637
-15.550556
-15.704475
-15.82761
-15.950745
-16.073881
-16.135448
-16.135448
-16.073881
-15.950745
-15.796827
-15.6121235
-15.42742
-15.273502
-15.211935
-15.150368
-15.119583
-15.119583
-15.150368
-15.211935
-15.273502
-15.273502
-15.242718
-15.211935
-15.211935
-15.211935
-15.211935
-15.242718
-15.273502
-15.365854
-15.458204
-15.550556
-15.581339
-15.519772
-15.365854
-15.18115
-14.965664
-14.719394
-14.473124
-14.288421
-14.257636
-14.319204
-14.534691
-14.719394
-14.873312
-14.965664
-14.9964485
-14.9964485
-15.058016
-15.0887985
-15.150368
-15.242718
-15.33507
-15.396637
-15.42742
-15.365854
-15.273502
-15.18115
-15.150368
-15.0887985
-15.027231
-14.934879
-14.873312
-14.811745
-14.811745
-14.842528
-14.873312
-14.842528
-14.780961
-14.627042
-14.44234
-14.257636
-14.072934
-13.857448
-13.611177
-13.395691
-13.241771
-13.118636
-12.995501
-12.933934
-12.872366
-12.872366
-12.810799
-12.718447
-12.687664
-12.687664
-12.718447
-12.90315
-13.241771
-13.672745
-14.226852
-14.750177
-15.242718
-15.6121235
-15.91996
-16.166231
-16.320152
-16.4125
-16.504852
-16.535637
-16.535637
-16.443285
-16.320152
-16.135448
-15.889177
-15.550556
-15.0887985
-14.627042
-14.134501
-13.641961
-13.180204
-12.687664
-12.164339
-11.641015
-11.210041
-10.963771
-10.87142
-10.9945545
-11.302393
-11.76415
-12.349042
-12.933934
-13.549609
-14.165285
-14.750177
-15.304287
-15.766043
-16.104664
-16.38172
-16.504852
-16.504852
-16.38172
-16.197016
-15.981529
-15.766043
-15.458204
-15.150368
-14.811745
-14.534691
-14.319204
-14.165285
-14.072934
-14.103718
-14.134501
-14.165285
-14.226852
-14.319204
-14.44234
-14.5654745
-14.657826
-14.719394
-14.780961
-14.811745
-14.780961
-14.627042
-14.44234
-14.165285
-13.857448
-13.518826
-13.149421
-12.780014
-12.349042
-11.887285
-11.487095
-11.11769
-10.87142
-10.686716
-10.594365
-10.655933
-10.840636
-11.11769
-11.456311
-11.887285
-12.349042
-12.872366
-13.395691
-13.919015
-14.380772
-14.719394
-14.965664
-15.150368
-15.273502
-15.365854
-15.365854
-15.33507
-15.304287
-15.365854
-15.42742
-15.488987
-15.550556
-15.581339
-15.581339
-15.488987
-15.304287
-15.027231
-14.719394
-14.380772
-14.103718
-13.919015
-13.765096
-13.641961
-13.549609
-13.457258
-13.334123
-13.180204
-13.026285
-12.810799
-12.626096
-12.441393
-12.379826
-12.379826
-12.472177
-12.656879
-12.872366
-13.118636
-13.426475
-13.826664
-14.226852
-14.627042
-14.965664
-15.304287
-15.6121235
-15.796827
-15.858395
-15.796827
-15.581339
-15.242718
-14.842528
-14.411556
-13.9498
-13.580393
-13.241771
-12.995501
-12.718447
-12.441393
-12.225906
-12.01042
-11.825717
-11.641015
-11.487095
-11.36396
-11.210041
-11.025338
-10.902204
-10.840636
-10.932986
-11.056122
-11.240825
-11.425529
-11.61023
-11.825717
-12.102772
-12.349042
-12.564528
-12.718447
-12.872366
-12.995501
-13.057069
-13.0878525
-13.118636
-13.118636
-13.118636
-12.964717
-12.626096
-12.195122
-11.641015
-11.11769
-10.655933
-10.37888
-10.224959
-10.224959
-10.317311
-10.409662
-10.47123
-10.502014
-10.563581
-10.62515
-10.686716
-10.7175
-10.809852
-10.9945545
-11.240825
-11.548663
-11.856501
-12.102772
-12.25669
-12.287474
-12.25669
-12.133555
-12.01042
-11.825717
-11.671799
-11.548663
-11.456311
-11.425529
-11.394744
-11.333177
-11.148474
-10.87142
-10.532798
-10.163392
-9.793986
-9.5169325
-9.424581
-9.578501
-9.978689
-10.594365
-11.394744
-12.287474
-13.180204
-13.980582
-14.596258
-15.027231
-15.304287
-15.365854
-15.211935
-14.904097
-14.411556
-13.826664
-13.118636
-12.318257
-11.425529
-10.502014
-9.547716
-8.624203
-7.8546085
-7.2389317
-6.838743
-6.684824
-6.777175
-7.115796
-7.731473
-8.562635
-9.455365
-10.440446
-11.425529
-12.441393
-13.395691
-14.257636
-15.027231
-15.6121235
-16.043097
-16.320152
-16.4125
-16.350935
-16.043097
-15.581339
-14.9964485
-14.349988
-13.672745
-12.964717
-12.225906
-11.487095
-10.840636
-10.255743
-9.732419
-9.270662
-8.870473
-8.562635
-8.347149
-8.254797
-8.285581
-8.4395
-8.747337
-9.239879
-9.793986
-10.440446
-11.148474
-11.856501
-12.441393
-12.90315
-13.241771
-13.488042
-13.611177
-13.641961
-13.611177
-13.580393
-13.457258
-13.180204
-12.780014
-12.379826
-12.01042
-11.641015
-11.210041
-10.7175
-10.194176
-9.763203
-9.5169325
-9.455365
-9.547716
-9.763203
-10.071041
-10.37888
-10.62515
-10.779068
-10.9945545
-11.240825
-11.517879
-11.794933
-12.071987
-12.318257
-12.50296
-12.626096
-12.626096
-12.50296
-12.318257
-12.01042
-11.671799
-11.302393
-10.9945545
-10.809852
-10.655933
-10.502014
-10.37888
-10.224959
-10.071041
-9.917122
-9.732419
-9.640068
-9.670851
-9.793986
-9.978689
-10.163392
-10.409662
-10.779068
-11.210041
-11.641015
-11.887285
-12.01042
-11.948852
-11.794933
-11.641015
-11.425529
-11.210041
-10.963771
-10.7175
-10.47123
-10.224959
-9.978689
-9.701635
-9.486149
-9.363014
-9.363014
-9.455365
-9.640068
-9.855555
-10.071041
-10.317311
-10.594365
-10.902204
-11.240825
-11.61023
-11.918069
-12.225906
-12.379826
-12.318257
-12.071987
-11.702581
-11.302393
-10.963771
-10.655933
-10.440446
-10.348095
-10.348095
-10.37888
-10.37888
-10.255743
-10.071041
-9.917122
-9.793986
-9.732419
-9.824771
-9.947906
-10.101825
-10.255743
-10.440446
-10.655933
-10.87142
-11.025338
-11.11769
-11.11769
-11.056122
-10.963771
-10.809852
-10.655933
-10.532798
-10.502014
-10.563581
-10.62515
-10.655933
-10.655933
-10.686716
-10.655933
-10.62515
-10.62515
-10.655933
-10.7175
-10.748284
-10.840636
-10.9945545
-11.210041
-11.425529
-11.579447
-11.61023
-11.487095
-11.240825
-10.963771
-10.655933
-10.440446
-10.255743
-10.194176
-10.194176
-10.255743
-10.255743
-10.163392
-9.947906
-9.670851
-9.33223
-9.055176
-8.839689
-8.778122
-8.870473
-9.116744
-9.455365
-9.824771
-10.224959
-10.62515
-10.963771
-11.240825
-11.394744
-11.487095
-11.517879
-11.517879
-11.517879
-11.487095
-11.456311
-11.425529
-11.36396
-11.240825
-11.086906
-10.902204
-10.686716
-10.440446
-10.255743
-10.132608
-10.009473
-9.917122
-9.824771
-9.701635
-9.609284
-9.455365
-9.270662
-9.055176
-8.901257
-8.839689
-8.93204
-9.116744
-9.363014
-9.701635
-10.071041
-10.348095
-10.563581
-10.7175
-10.809852
-10.932986
-11.025338
-11.11769
-11.179257
-11.271608
-11.425529
-11.579447
-11.702581
-11.671799
-11.487095
-11.148474
-10.7175
-10.224959
-9.763203
-9.393797
-9.116744
-8.93204
-8.839689
-8.901257
-8.993608
-9.116744
-9.209094
-9.270662
-9.301446
-9.301446
-9.209094
-9.055176
-8.93204
-8.870473
-8.839689
-8.870473
-8.901257
-8.962824
-9.055176
-9.147527
-9.17831
-9.147527
-9.055176
-8.901257
-8.778122
-8.747337
-8.747337
-8.778122
-8.839689
-8.962824
-9.085959
-9.147527
-9.147527
-9.147527
-9.116744
-9.147527
-9.270662
-9.424581
-9.578501
-9.763203
-9.947906
-10.071041
-10.132608
-10.101825
-10.009473
-9.855555
-9.670851
-9.455365
-9.239879
-9.116744
-9.085959
-9.17831
-9.301446
-9.393797
-9.455365
-9.5169325
-9.5169325
-9.486149
-9.455365
-9.455365
-9.5169325
-9.578501
-9.640068
-9.701635
-9.732419
-9.701635
-9.609284
-9.5169325
-9.363014
-9.209094
-9.024392
-8.808906
-8.593419
-8.408715
-8.285581
-8.316365
-8.4395
-8.68577
-8.93204
-9.147527
-9.301446
-9.270662
-9.209094
-9.17831
-9.209094
-9.239879
-9.239879
-9.209094
-9.116744
-8.93204
-8.747337
-8.562635
-8.377932
-8.224013
-8.100879
-7.977743
-7.885391
-7.7622566
-7.6699047
-7.6083374
-7.6083374
-7.6699047
-7.731473
-7.823824
-7.916175
-8.008527
-8.100879
-8.162445
-8.19323
-8.224013
-8.347149
-8.531851
-8.716554
-8.901257
-9.024392
-9.116744
-9.17831
-9.270662
-9.270662
-9.17831
-9.085959
-8.962824
-8.808906
-8.624203
-8.4395
-8.224013
-8.03931
-7.885391
-7.7622566
-7.639121
-7.485202
-7.3005
-7.1465797
-7.0542297
-6.9926615
-6.9926615
-7.023445
-7.1465797
-7.3312836
-7.6083374
-7.885391
-8.070094
-8.19323
-8.316365
-8.4395
-8.501067
-8.562635
-8.593419
-8.624203
-8.654986
-8.68577
-8.68577
-8.624203
-8.501067
-8.316365
-8.03931
-7.7622566
-7.485202
-7.3005
-7.1773643
-7.0850134
-6.9926615
-6.9926615
-6.9926615
-6.931094
-6.777175
-6.592472
-6.4693375
-6.4693375
-6.500121
-6.6232567
-6.7463913
-6.9003105
-7.0850134
-7.2389317
-7.3620663
-7.485202
-7.639121
-7.7622566
-7.885391
-7.977743
-8.070094
-8.131661
-8.19323
-8.254797
-8.316365
-8.377932
-8.408715
-8.4395
-8.4702835
-8.501067
-8.562635
-8.593419
-8.624203
-8.68577
-8.778122
-8.839689
-8.901257
-8.901257
-8.808906
-8.624203
-8.408715
-8.19323
-8.070094
-8.008527
-8.008527
-8.008527
-8.008527
-7.977743
-7.916175
-7.823824
-7.7006884
-7.5775537
-7.392851
-7.2697163
-7.0850134
-6.838743
-6.5616884
-6.3769865
-6.2846346
-6.2846346
-6.346202
-6.4693375
-6.684824
-6.9003105
-7.0850134
-7.208148
-7.3620663
-7.54677
-7.7622566
-8.070094
-8.408715
-8.747337
-9.085959
-9.33223
-9.486149
-9.609284
-9.732419
-9.793986
-9.824771
-9.793986
-9.732419
-9.640068
-9.455365
-9.147527
-8.808906
-8.408715
-8.008527
-7.5775537
-7.1465797
-6.7463913
-6.438554
-6.1922827
-6.069148
-5.976797
-5.915229
-5.8536615
-5.915229
-6.069148
-6.2846346
-6.500121
-6.7463913
-7.023445
-7.3620663
-7.7006884
-8.03931
-8.347149
-8.654986
-8.93204
-9.147527
-9.301446
-9.424581
-9.455365
-9.455365
-9.363014
-9.239879
-9.055176
-8.778122
-8.501067
-8.285581
-8.131661
-8.100879
-8.070094
-8.070094
-8.03931
-8.03931
-8.070094
-8.131661
-8.162445
-8.100879
-7.9469585
-7.8546085
-7.7622566
-7.7006884
-7.6083374
-7.54677
-7.5159864
-7.5159864
-7.5775537
-7.639121
-7.7006884
-7.6699047
-7.639121
-7.54677
-7.485202
-7.454418
-7.4236345
-7.454418
-7.5159864
-7.6083374
-7.7622566
-7.9469585
-8.19323
-8.4702835
-8.68577
-8.778122
-8.778122
-8.654986
-8.531851
-8.316365
-8.070094
-7.823824
-7.6699047
-7.54677
-7.485202
-7.485202
-7.5159864
-7.6083374
-7.731473
-7.8546085
-7.977743
-8.100879
-8.19323
-8.224013
-8.224013
-8.162445
-8.131661
-8.100879
-8.131661
-8.100879
-8.03931
-7.9469585
-7.8546085
-7.7622566
-7.6699047
-7.54677
-7.392851
-7.2389317
-7.1465797
-7.115796
-7.1465797
-7.2697163
-7.485202
-7.7006884
-7.9469585
-8.19323
-8.4395
-8.562635
-8.624203
-8.654986
-8.68577
-8.778122
-8.93204
-9.085959
-9.17831
-9.17831
-9.085959
-8.901257
-8.562635
-8.100879
-7.54677
-6.9926615
-6.4693375
-6.0383644
-5.6997423
-5.484256
-5.4226885
-5.453472
-5.5766077
-5.6997423
-5.822878
-6.0075808
-6.2230673
-6.500121
-6.777175
-7.115796
-7.454418
-7.7622566
-8.03931
-8.254797
-8.4395
-8.593419
-8.716554
-8.870473
-8.901257
-8.778122
-8.562635
-8.316365
-8.070094
-7.885391
-7.731473
-7.5775537
-7.454418
-7.392851
-7.3312836
-7.208148
-6.9926615
-6.777175
-6.5616884
-6.3769865
-6.2230673
-6.161499
-6.161499
-6.2230673
-6.3154182
-6.407769
-6.4693375
-6.530905
-6.592472
-6.6540403
-6.684824
-6.7463913
-6.869526
-7.023445
-7.208148
-7.3312836
-7.4236345
-7.485202
-7.6083374
-7.7006884
-7.7622566
-7.7622566
-7.7006884
-7.639121
-7.54677
-7.485202
-7.3620663
-7.2697163
-7.115796
-6.961878
-6.838743
-6.7156076
-6.6232567
-6.5616884
-6.4693375
-6.3769865
-6.2846346
-6.161499
-6.069148
-6.0075808
-6.0075808
-6.069148
-6.1922827
-6.3769865
-6.6232567
-6.9003105
-7.115796
-7.3620663
-7.5775537
-7.731473
-7.8546085
-7.885391
-7.885391
-7.823824
-7.6699047
-7.5159864
-7.3620663
-7.1773643
-7.023445
-6.931094
-6.9003105
-6.931094
-6.9003105
-6.869526
-6.838743
-6.7463913
-6.6540403
-6.530905
-6.438554
-6.3769865
-6.438554
-6.5616884
-6.7463913
-6.931094
-7.0542297
-7.115796
-7.1465797
-7.115796
-7.0542297
-6.9926615
-6.9003105
-6.777175
-6.6232567
-6.500121
-6.407769
-6.3769865
-6.438554
-6.5616884
-6.6540403
-6.6540403
-6.592472
-6.438554
-6.253851
-6.0383644
-5.8536615
-5.730526
-5.6689587
-5.6689587
-5.6997423
-5.7613106
-5.822878
-5.8536615
-5.884445
-5.9460125
-5.976797
-5.9460125
-5.8536615
-5.6997423
-5.545823
-5.391904
-5.2379856
-5.114851
-5.0840664
-5.0532827
-4.960932
-4.837796
-4.7146616
-4.6223097
-4.5607424
-4.529958
-4.499174
-4.591526
-4.7454453
-4.9917154
-5.1764183
-5.3303366
-5.453472
-5.5150394
-5.638175
-5.6997423
-5.7613106
-5.7920933
-5.8536615
-5.915229
-6.0075808
-6.0999317
-6.1922827
-6.253851
-6.253851
-6.253851
-6.253851
-6.2846346
-6.2846346
-6.2846346
-6.3769865
-6.5616884
-6.777175
-6.9926615
-7.2389317
-7.454418
-7.639121
-7.8546085
-8.070094
-8.254797
-8.377932
-8.4702835
-8.4702835
-8.4395
-8.316365
-8.162445
-7.977743
-7.7622566
-7.5159864
-7.2389317
-7.023445
-6.8079586
-6.684824
-6.6540403
-6.684824
-6.7463913
-6.838743
-6.9003105
-6.9003105
-6.777175
-6.684824
-6.6540403
-6.6540403
-6.6232567
-6.7156076
-6.9003105
-7.0850134
-7.2389317
-7.3312836
-7.4236345
-7.5159864
-7.639121
-7.7006884
-7.5775537
-7.2697163
-6.961878
-6.7463913
-6.5616884
-6.346202
-6.0999317
-5.884445
-5.730526
-5.5766077
-5.3303366
-4.9917154
-4.7454453
-4.5607424
-4.406823
-4.2221203
-4.1297684
-4.1913366
-4.499174
-4.8993635
-5.2687693
-5.545823
-5.730526
-5.884445
-5.915229
-5.8536615
-5.7613106
-5.730526
-5.730526
-5.7920933
-5.7613106
-5.6689587
-5.5150394
-5.3303366
-5.1764183
-5.114851
-5.114851
-5.1456337
-5.2379856
-5.391904
-5.5150394
-5.638175
-5.730526
-5.822878
-5.884445
-5.9460125
-6.069148
-6.1922827
-6.2230673
-6.1922827
-6.1307154
-6.069148
-6.0075808
-5.976797
-6.0383644
-6.1307154
-6.253851
-6.3769865
-6.530905
-6.6232567
-6.6540403
-6.6232567
-6.530905
-6.3769865
-6.2846346
-6.2230673
-6.1922827
-6.0999317
-5.9460125
-5.7613106
-5.5766077
-5.453472
-5.4226885
-5.453472
-5.453472
-5.361121
-5.2687693
-5.1456337
-5.0840664
-5.0532827
-5.022499
-4.960932
-4.86858
-4.7146616
-4.529958
-4.345256
-4.1913366
-4.1297684
-4.0989857
-4.1297684
-4.1913366
-4.345256
-4.499174
-4.776229
-5.0840664
-5.391904
-5.638175
-5.884445
-6.0383644
-6.0999317
-6.069148
-5.9460125
-5.7613106
-5.545823
-5.391904
-5.299553
-5.2379856
-5.1456337
-5.0532827
-4.930147
-4.837796
-4.86858
-4.960932
-5.2379856
-5.6073914
-6.0383644
-6.4693375
-6.838743
-7.1465797
-7.392851
-7.54677
-7.639121
-7.639121
-7.6083374
-7.6083374
-7.639121
-7.6083374
-7.54677
-7.454418
-7.3620663
-7.2389317
-7.115796
-6.869526
-6.592472
-6.253851
-5.9460125
-5.6997423
-5.5150394
-5.361121
-5.299553
-5.3303366
-5.484256
-5.6073914
-5.6997423
-5.7613106
-5.884445
-6.0075808
-6.1922827
-6.346202
-6.500121
-6.6232567
-6.8079586
-6.9926615
-7.1773643
-7.2697163
-7.3312836
-7.3312836
-7.2697163
-7.115796
-6.869526
-6.5616884
-6.2230673
-5.9460125
-5.6997423
-5.5150394
-5.3303366
-5.1456337
-4.960932
-4.776229
-4.591526
-4.437607
-4.345256
-4.3760395
-4.529958
-4.7454453
-4.960932
-5.1764183
-5.391904
-5.5766077
-5.730526
-5.8536615
-5.976797
-6.0383644
-6.069148
-6.0075808
-5.9460125
-5.9460125
-5.9460125
-5.9460125
-5.915229
-5.8536615
-5.7613106
-5.638175
-5.5150394
-5.361121
-5.207202
-5.114851
-5.1764183
-5.3303366
-5.5766077
-5.7920933
-6.0075808
-6.161499
-6.2230673
-6.2230673
-6.1922827
-6.2230673
-6.346202
-6.500121
-6.6540403
-6.777175
-6.869526
-6.961878
-7.023445
-7.0850134
-7.115796
-7.0542297
-6.9003105
-6.592472
-6.161499
-5.6689587
-5.1764183
-4.7454453
-4.406823
-4.160553
-4.0374174
-3.9758503
-3.9450662
-3.9450662
-4.0066338
-4.160553
-4.437607
-4.837796
-5.299553
-5.730526
-6.069148
-6.346202
-6.500121
-6.6232567
-6.6232567
-6.5616884
-6.407769
-6.1922827
-5.9460125
-5.6689587
-5.391904
-5.1764183
-5.022499
-4.960932
-4.930147
-4.930147
-4.930147
-4.930147
-4.8993635
-4.86858
-4.776229
-4.7146616
-4.7146616
-4.8070126
-4.960932
-5.2379856
-5.5150394
-5.822878
-6.0999317
-6.3154182
-6.530905
-6.7463913
-6.931094
-7.0542297
-7.115796
-7.1465797
-7.1773643
-7.208148
-7.208148
-7.1773643
-7.0850134
-6.9003105
-6.6540403
-6.3769865
-6.1307154
-5.8536615
-5.638175
-5.4226885
-5.2687693
-5.2379856
-5.299553
-5.391904
-5.5150394
-5.6073914
-5.6689587
-5.6689587
-5.6689587
-5.6689587
-5.6689587
-5.730526
-5.7920933
-5.884445
-5.9460125
-6.0075808
-6.069148
-6.0999317
-6.0999317
-6.0075808
-5.884445
-5.6689587
-5.453472
-5.299553
-5.2379856
-5.2687693
-5.4226885
-5.6997423
-6.0383644
-6.346202
-6.5616884
-6.6540403
-6.592472
-6.407769
-6.161499
-5.8536615
-5.6073914
-5.4226885
-5.361121
-5.453472
-5.6073914
-5.8536615
-6.0999317
-6.3154182
-6.500121
-6.6540403
-6.7156076
-6.7156076
-6.6540403
-6.530905
-6.438554
-6.346202
-6.2846346
-6.2230673
-6.0999317
-5.884445
-5.638175
-5.4226885
-5.2379856
-5.114851
-5.0532827
-5.0532827
-5.0532827
-5.1456337
-5.299553
-5.4226885
-5.453472
-5.453472
-5.453472
-5.545823
-5.638175
-5.730526
-5.8536615
-6.0383644
-6.1922827
-6.346202
-6.438554
-6.5616884
-6.6540403
-6.777175
-6.838743
-6.869526
-6.777175
-6.6540403
-6.500121
-6.3154182
-6.161499
-6.0075808
-5.822878
-5.6073914
-5.3303366
-5.0532827
-4.776229
-4.5607424
-4.406823
-4.2836876
-4.252904
-4.314472
-4.406823
-4.4683905
-4.499174
-4.529958
-4.6223097
-4.7454453
-4.930147
-5.114851
-5.361121
-5.5766077
-5.7920933
-5.9460125
-6.069148
-6.161499
-6.253851
-6.3154182
-6.3154182
-6.2846346
-6.161499
-6.0383644
-5.9460125
-5.8536615
-5.7613106
-5.6997423
-5.6689587
-5.6689587
-5.6689587
-5.6689587
-5.5766077
-5.361121
-5.022499
-4.6530933
-4.314472
-4.0989857
-4.0374174
-4.068201
-4.1913366
-4.406823
-4.6223097
-4.8070126
-4.930147
-4.9917154
-5.0532827
-5.0840664
-5.0840664
-5.0840664
-5.114851
-5.114851
-5.1456337
-5.2379856
-5.391904
-5.6073914
-5.822878
-5.976797
-6.0075808
-5.9460125
-5.7613106
-5.5150394
-5.2379856
-4.9917154
-4.776229
-4.683877
-4.6530933
-4.6223097
-4.6530933
-4.7146616
-4.8070126
-4.8993635
-4.960932
-4.960932
-4.86858
-4.7146616
-4.529958
-4.314472
-4.160553
-4.0989857
-4.0989857
-4.160553
-4.252904
-4.345256
-4.3760395
-4.345256
-4.2836876
-4.160553
-3.9758503
-3.8219311
-3.668012
-3.575661
-3.483309
-3.4525259
-3.4525259
-3.4525259
-3.4217417
-3.390958
-3.3293908
-3.3293908
-3.360174
-3.360174
-3.390958
-3.4217417
-3.5140932
-3.6064441
-3.7911475
-4.0066338
-4.314472
-4.6223097
-4.8993635
-5.114851
-5.299553
-5.4226885
-5.484256
-5.453472
-5.361121
-5.2687693
-5.207202
-5.1764183
-5.2379856
-5.3303366
-5.391904
-5.453472
-5.453472
-5.4226885
-5.391904
-5.3303366
-5.299553
-5.2687693
-5.2379856
-5.1456337
-5.022499
-4.8993635
-4.776229
-4.683877
-4.683877
-4.683877
-4.7454453
-4.8993635
-5.114851
-5.361121
-5.545823
-5.730526
-5.8536615
-5.9460125
-6.069148
-6.1922827
-6.3154182
-6.438554
-6.5616884
-6.6232567
-6.5616884
-6.438554
-6.2230673
-6.0075808
-5.822878
-5.6997423
-5.638175
-5.638175
-5.6689587
-5.6997423
-5.730526
-5.7613106
-5.7613106
-5.730526
-5.638175
-5.5150394
-5.361121
-5.2687693
-5.1764183
-5.114851
-5.022499
-4.9917154
-5.022499
-5.1456337
-5.299553
-5.484256
-5.6073914
-5.6997423
-5.730526
-5.730526
-5.6997423
-5.6073914
-5.545823
-5.453472
-5.361121
-5.299553
-5.2687693
-5.2379856
-5.2687693
-5.299553
-5.2687693
-5.1764183
-5.0840664
-5.022499
-4.930147
-4.8993635
-4.930147
-5.0532827
-5.1764183
-5.2687693
-5.361121
-5.4226885
-5.484256
-5.453472
-5.361121
-5.207202
-4.9917154
-4.683877
-4.345256
-4.0374174
-3.7911475
-3.6064441
-3.5448768
-3.575661
-3.7603633
-3.9758503
-4.1913366
-4.406823
-4.529958
-4.529958
-4.4683905
-4.345256
-4.252904
-4.1913366
-4.1913366
-4.252904
-4.345256
-4.4683905
-4.6530933
-4.8070126
-4.86858
-4.837796
-4.776229
-4.683877
-4.6223097
-4.5607424
-4.499174
-4.437607
-4.3760395
-4.314472
-4.2836876
-4.252904
-4.1913366
-4.160553
-4.0989857
-4.068201
-4.068201
-4.0989857
-4.160553
-4.252904
-4.345256
-4.4683905
-4.6530933
-4.8070126
-4.960932
-5.0840664
-5.1456337
-5.207202
-5.299553
-5.453472
-5.5766077
-5.6689587
-5.6689587
-5.6689587
-5.6073914
-5.5150394
-5.3303366
-5.0840664
-4.837796
-4.6223097
-4.529958
-4.4683905
-4.499174
-4.529958
-4.529958
-4.529958
-4.529958
-4.5607424
-4.591526
-4.591526
-4.591526
-4.499174
-4.345256
-4.160553
-3.9450662
-3.7911475
-3.698796
-3.668012
-3.698796
-3.7911475
-3.9142826
-4.0374174
-4.1913366
-4.2836876
-4.314472
-4.314472
-4.2836876
-4.252904
-4.160553
-4.0066338
-3.7603633
-3.4525259
-3.1139038
-2.806066
-2.5290117
-2.3135252
-2.2519577
-2.3135252
-2.4674442
-2.652147
-2.8676336
-3.0523365
-3.2370389
-3.4217417
-3.575661
-3.668012
-3.7603633
-3.8219311
-3.8834984
-4.0374174
-4.1913366
-4.345256
-4.499174
-4.6223097
-4.6530933
-4.6223097
-4.529958
-4.4683905
-4.406823
-4.406823
-4.406823
-4.4683905
-4.6223097
-4.8070126
-5.022499
-5.1764183
-5.1764183
-5.0532827
-4.8070126
-4.499174
-4.160553
-3.8219311
-3.483309
-3.1754715
-2.8984172
-2.7137146
-2.5597954
-2.4674442
-2.3750927
-2.2827415
-2.1596062
-2.0056872
-1.8517685
-1.6978493
-1.5747142
-1.5747142
-1.6362817
-1.759417
-1.9441197
-2.1288223
-2.2827415
-2.4058766
-2.5597954
-2.7137146
-2.8984172
-3.08312
-3.2678225
-3.5140932
-3.7911475
-4.068201
-4.314472
-4.529958
-4.7454453
-4.8993635
-5.022499
-5.0532827
-4.9917154
-4.8070126
-4.5607424
-4.345256
-4.1913366
-4.0989857
-4.0989857
-4.1913366
-4.314472
-4.3760395
-4.3760395
-4.3760395
-4.3760395
-4.345256
-4.2836876
-4.160553
-4.0374174
-3.8834984
-3.7295802
-3.575661
-3.390958
-3.2678225
-3.1446874
-3.0523365
-2.9907687
-2.959985
-2.8984172
-2.8984172
-2.9292014
-3.0523365
-3.2062552
-3.390958
-3.5140932
-3.6372283
-3.7295802
-3.8219311
-3.8527153
-3.8834984
-3.9142826
-4.0066338
-4.1297684
-4.2836876
-4.499174
-4.7146616
-4.930147
-5.1456337
-5.3303366
-5.5150394
-5.638175
-5.730526
-5.884445
-6.0383644
-6.2230673
-6.4693375
-6.7463913
-6.931094
-7.0542297
-7.0542297
-6.9003105
-6.6540403
-6.253851
-5.730526
-5.1456337
-4.5607424
-4.0374174
-3.5140932
-2.9907687
-2.4366603
-1.9441197
-1.4515791
-0.9590385
-0.46649766
-0.004740715
0.42623234
0.79563785
1.0419083
1.1650434
1.1958271
1.1342596
1.0419083
0.8572055
0.5801513
0.3030972
0.026043057
-0.22022724
-0.49728143
-0.7743356
-1.1129572
-1.5131466
-2.0056872
-2.5597954
-3.1754715
-3.8219311
-4.437607
-4.930147
-5.2379856
-5.3303366
-5.207202
-4.8993635
-4.499174
-4.0989857
-3.7603633
-3.5140932
-3.360174
-3.360174
-3.4525259
-3.5448768
-3.6372283
-3.7603633
-3.9142826
-4.068201
-4.0989857
-4.0066338
-3.8527153
-3.698796
-3.5448768
-3.3293908
-3.0523365
-2.7444985
-2.4058766
-2.0364711
-1.7286332
-1.5131466
-1.3900115
-1.4207952
-1.5439303
-1.790201
-2.0980387
-2.4674442
-2.682931
-2.7137146
-2.652147
-2.4982278
-2.2519577
-1.9749036
-1.6978493
-1.5439303
-1.5131466
-1.5747142
-1.6978493
-1.9441197
-2.2827415
-2.7137146
-3.1446874
-3.575661
-3.9450662
-4.1913366
-4.314472
-4.2836876
-4.1913366
-4.068201
-3.9450662
-3.7911475
-3.6064441
-3.4217417
-3.3293908
-3.2062552
-3.0523365
-2.9292014
-2.8984172
-2.9907687
-3.1139038
-3.2370389
-3.2986066
-3.2370389
-3.0215523
-2.621363
-2.0672548
-1.4207952
-0.74355173
-0.1586597
0.3030972
0.54936755
0.5801513
0.33388096
-0.12787592
-0.74355173
-1.3592277
-1.9441197
-2.4674442
-2.806066
-3.0215523
-3.1446874
-3.1754715
-3.1446874
-3.1446874
-3.1754715
-3.3293908
-3.5448768
-3.7603633
-3.9450662
-4.0374174
-4.068201
-3.9142826
-3.575661
-3.0523365
-2.3750927
-1.6670654
-0.98982215
-0.34336257
0.27231336
0.8572055
1.2881786
1.5652328
1.6575841
1.5652328
1.2573948
0.7340703
0.026043057
-0.83590317
-1.8517685
-2.9907687
-4.160553
-5.2687693
-6.2230673
-6.9926615
-7.5159864
-7.7930403
-7.916175
-7.9469585
-7.916175
-7.885391
-7.823824
-7.7622566
-7.639121
-7.454418
-7.1773643
-6.7463913
-6.161499
-5.299553
-4.2221203
-3.08312
-2.0364711
-1.1129572
-0.34336257
0.17996204
0.4570161
0.4570161
0.21074581
-0.25101113
-0.86668706
-1.5439303
-2.2519577
-2.8984172
-3.483309
-3.9142826
-4.2221203
-4.406823
-4.5607424
-4.7146616
-4.8070126
-4.8070126
-4.683877
-4.406823
-4.068201
-3.7295802
-3.483309
-3.2678225
-3.08312
-2.9292014
-2.7444985
-2.5290117
-2.2519577
-1.8517685
-1.3592277
-0.89747095
-0.49728143
-0.25101113
-0.1586597
-0.22022724
-0.49728143
-0.98982215
-1.6670654
-2.4058766
-3.1754715
-3.9758503
-4.7454453
-5.361121
-5.7920933
-5.976797
-5.915229
-5.638175
-5.2379856
-4.683877
-4.1297684
-3.5448768
-2.9907687
-2.3750927
-1.759417
-1.1745248
-0.71276796
-0.4049301
-0.22022724
-0.09709203
-0.004740715
-0.035524487
-0.12787592
-0.31257868
-0.49728143
-0.74355173
-1.0513897
-1.4207952
-1.8825521
-2.4674442
-3.1139038
-3.8219311
-4.6223097
-5.4226885
-6.1922827
-6.8079586
-7.2697163
-7.6083374
-7.7622566
-7.731473
-7.454418
-7.023445
-6.4693375
-5.8536615
-5.1764183
-4.499174
-3.8219311
-3.2062552
-2.652147
-2.0980387
-1.5747142
-1.020606
-0.49728143
-0.035524487
0.39544857
0.7340703
0.91877306
0.91877306
0.7648541
0.5185838
0.27231336
0.05682683
-0.18944347
-0.46649766
-0.83590317
-1.1745248
-1.5131466
-1.759417
-1.9441197
-1.9749036
-1.913336
-1.7286332
-1.4823627
-1.2053087
-0.89747095
-0.5588491
-0.18944347
0.1491782
0.42623234
0.61093515
0.6725027
0.61093515
0.39544857
0.1491782
-0.12787592
-0.4357139
-0.6512004
-0.8051194
-0.86668706
-0.9590385
-1.0821736
-1.2668762
-1.5131466
-1.8517685
-2.2827415
-2.8368497
-3.4525259
-4.0989857
-4.683877
-5.0840664
-5.361121
-5.484256
-5.453472
-5.2379856
-4.930147
-4.529958
-4.0374174
-3.5140932
-2.9292014
-2.2827415
-1.6978493
-1.2053087
-0.86668706
-0.71276796
-0.71276796
-0.89747095
-1.2668762
-1.759417
-2.3135252
-2.8984172
-3.483309
-3.9758503
-4.345256
-4.5607424
-4.6223097
-4.591526
-4.437607
-4.1913366
-3.8834984
-3.483309
-3.1446874
-2.8368497
-2.5905793
-2.344309
-2.0980387
-1.8209846
-1.4515791
-0.9590385
-0.37414634
0.27231336
0.91877306
1.4420975
1.8730706
2.119341
2.2116923
2.0577734
1.7191517
1.1958271
0.5801513
-0.09709203
-0.86668706
-1.6978493
-2.5597954
-3.390958
-4.2221203
-4.930147
-5.5766077
-6.1307154
-6.5616884
-6.8079586
-6.869526
-6.777175
-6.530905
-6.1922827
-5.7613106
-5.2687693
-4.7454453
-4.1297684
-3.483309
-2.7752821
-2.0056872
-1.1745248
-0.2817949
0.5801513
1.3805299
2.0577734
2.6734493
3.1352062
3.3814764
3.443044
3.3506927
3.1967738
2.9197197
2.4271789
1.811503
1.072692
0.33388096
-0.34336257
-0.9590385
-1.5439303
-2.1288223
-2.7444985
-3.2370389
-3.575661
-3.698796
-3.668012
-3.5448768
-3.2678225
-2.8984172
-2.4366603
-1.9441197
-1.4515791
-0.98982215
-0.6512004
-0.4049301
-0.25101113
-0.09709203
0.0876106
0.21074581
0.27231336
0.24152958
0.17996204
0.0876106
-0.004740715
-0.12787592
-0.37414634
-0.74355173
-1.1745248
-1.6054978
-2.0056872
-2.344309
-2.4982278
-2.5597954
-2.5290117
-2.4982278
-2.4366603
-2.4058766
-2.4058766
-2.4674442
-2.4982278
-2.5290117
-2.5905793
-2.652147
-2.7137146
-2.7137146
-2.652147
-2.5597954
-2.4366603
-2.2827415
-2.1596062
-2.0364711
-2.0056872
-2.0056872
-2.0672548
-2.1596062
-2.2519577
-2.3750927
-2.5290117
-2.7137146
-2.959985
-3.2678225
-3.6064441
-3.9142826
-4.1297684
-4.2836876
-4.252904
-4.0989857
-3.7295802
-3.1754715
-2.5597954
-1.9441197
-1.4207952
-0.98982215
-0.71276796
-0.5588491
-0.5280652
-0.62041664
-0.83590317
-1.020606
-1.1437411
-1.1437411
-1.020606
-0.8051194
-0.58963287
-0.4357139
-0.4049301
-0.46649766
-0.6512004
-1.020606
-1.4823627
-2.0364711
-2.5597954
-3.08312
-3.575661
-4.0374174
-4.406823
-4.7146616
-4.86858
-4.930147
-4.837796
-4.683877
-4.499174
-4.2836876
-4.068201
-3.8219311
-3.5448768
-3.2370389
-2.8984172
-2.682931
-2.5290117
-2.4674442
-2.4674442
-2.4982278
-2.5905793
-2.7137146
-2.806066
-2.8984172
-2.8984172
-2.8676336
-2.806066
-2.7137146
-2.682931
-2.652147
-2.7137146
-2.806066
-2.959985
-3.08312
-3.1139038
-3.08312
-2.9292014
-2.7444985
-2.5290117
-2.3750927
-2.3135252
-2.344309
-2.4674442
-2.621363
-2.7137146
-2.7137146
-2.682931
-2.5597954
-2.344309
-2.1288223
-1.8825521
-1.6670654
-1.4515791
-1.328444
-1.2976599
-1.328444
-1.3592277
-1.3592277
-1.3900115
-1.4515791
-1.5439303
-1.6670654
-1.759417
-1.8825521
-1.9749036
-2.0364711
-2.0364711
-2.0056872
-1.913336
-1.790201
-1.6362817
-1.4515791
-1.2976599
-1.1437411
-1.020606
-0.9590385
-0.89747095
-0.89747095
-0.9282546
-0.9590385
-0.98982215
-0.9590385
-0.89747095
-0.8051194
-0.6512004
-0.46649766
-0.31257868
-0.25101113
-0.31257868
-0.49728143
-0.7743356
-1.1437411
-1.5131466
-1.913336
-2.2827415
-2.652147
-2.9907687
-3.2986066
-3.575661
-3.8527153
-4.1297684
-4.406823
-4.6223097
-4.7454453
-4.7454453
-4.591526
-4.252904
-3.7603633
-3.1446874
-2.4674442
-1.790201
-1.2668762
-0.86668706
-0.62041664
-0.5280652
-0.49728143
-0.49728143
-0.46649766
-0.4357139
-0.46649766
-0.5280652
-0.62041664
-0.7743356
-1.0513897
-1.4515791
-1.8825521
-2.3750927
-2.9292014
-3.483309
-4.0066338
-4.499174
-4.8993635
-5.207202
-5.545823
-5.884445
-6.1922827
-6.407769
-6.530905
-6.5616884
-6.438554
-6.2230673
-5.915229
-5.545823
-5.1456337
-4.7454453
-4.437607
-4.252904
-4.2221203
-4.2836876
-4.4683905
-4.776229
-5.114851
-5.5150394
-5.915229
-6.253851
-6.5616884
-6.869526
-7.1773643
-7.54677
-7.885391
-8.162445
-8.4702835
-8.839689
-9.17831
-9.486149
-9.763203
-10.009473
-10.194176
-10.317311
-10.348095
-10.286528
-10.101825
-9.824771
-9.486149
-9.085959
-8.716554
-8.316365
-7.885391
-7.454418
-7.0542297
-6.7156076
-6.407769
-6.0999317
-5.730526
-5.299553
-4.930147
-4.591526
-4.3760395
-4.252904
-4.1913366
-4.2221203
-4.252904
-4.252904
-4.2836876
-4.314472
-4.437607
-4.6530933
-4.930147
-5.1764183
-5.361121
-5.5150394
-5.6073914
-5.638175
-5.6073914
-5.484256
-5.3303366
-5.207202
-5.114851
-5.0532827
-4.960932
-4.8070126
-4.5607424
-4.2221203
-3.8527153
-3.4525259
-3.0215523
-2.621363
-2.221174
-1.8209846
-1.4207952
-1.1437411
-1.020606
-1.1129572
-1.328444
-1.6054978
-1.913336
-2.2827415
-2.682931
-3.0523365
-3.4217417
-3.7295802
-4.0066338
-4.2221203
-4.3760395
-4.437607
-4.437607
-4.3760395
-4.2221203
-3.9758503
-3.668012
-3.2986066
-2.8676336
-2.4058766
-1.9441197
-1.4823627
-1.0513897
-0.6512004
-0.31257868
-0.035524487
0.24152958
0.48779994
0.7340703
0.9803406
1.1342596
1.226611
1.2573948
1.226611
1.1650434
1.072692
0.9803406
0.8572055
0.7032865
0.5801513
0.48779994
0.5185838
0.61093515
0.7340703
0.8264216
1.0111244
1.2573948
1.5344489
1.7807193
1.9038544
1.9962058
2.0577734
2.0577734
1.9346383
1.7807193
1.5960165
1.4420975
1.3189623
1.226611
1.1034758
1.0419083
1.0111244
0.91877306
0.7340703
0.36466473
-0.1586597
-0.8051194
-1.4515791
-2.0672548
-2.652147
-3.1446874
-3.5448768
-3.8219311
-4.0066338
-4.1297684
-4.2836876
-4.437607
-4.499174
-4.499174
-4.437607
-4.314472
-4.068201
-3.698796
-3.2986066
-2.8984172
-2.5905793
-2.3135252
-2.0364711
-1.8825521
-1.8825521
-2.0056872
-2.19039
-2.4058766
-2.682931
-3.0215523
-3.4217417
-3.8527153
-4.252904
-4.529958
-4.683877
-4.8070126
-4.8070126
-4.683877
-4.4683905
-4.252904
-3.9758503
-3.698796
-3.390958
-3.0523365
-2.652147
-2.221174
-1.790201
-1.3592277
-0.9590385
-0.62041664
-0.34336257
-0.12787592
-0.004740715
0.026043057
-0.06630826
-0.2817949
-0.62041664
-1.0513897
-1.5747142
-2.1288223
-2.7444985
-3.2986066
-3.7911475
-4.2221203
-4.5607424
-4.776229
-4.930147
-5.022499
-5.1456337
-5.2687693
-5.4226885
-5.545823
-5.5766077
-5.545823
-5.391904
-5.2379856
-5.0532827
-4.8993635
-4.776229
-4.683877
-4.6223097
-4.5607424
-4.499174
-4.3760395
-4.1913366
-3.9758503
-3.7295802
-3.483309
-3.2062552
-2.9292014
-2.682931
-2.4674442
-2.3135252
-2.19039
-2.0672548
-1.9441197
-1.8209846
-1.6978493
-1.5747142
-1.4207952
-1.2668762
-1.1437411
-1.1129572
-1.1745248
-1.328444
-1.5439303
-1.8209846
-2.19039
-2.5290117
-2.8368497
-3.0523365
-3.1754715
-3.2370389
-3.2370389
-3.2062552
-3.08312
-2.959985
-2.8984172
-2.8368497
-2.7752821
-2.682931
-2.5597954
-2.4674442
-2.3750927
-2.2519577
-2.1288223
-1.9749036
-1.8209846
-1.7286332
-1.6978493
-1.759417
-1.913336
-2.1596062
-2.4366603
-2.7137146
-2.959985
-3.1139038
-3.2062552
-3.1754715
-3.1139038
-2.9907687
-2.8368497
-2.5597954
-2.0980387
-1.5747142
-1.0513897
-0.5588491
-0.12787592
0.27231336
0.6417189
0.91877306
1.1650434
1.3805299
1.5036651
1.5344489
1.3805299
1.1650434
0.8572055
0.54936755
0.24152958
-0.004740715
-0.18944347
-0.2817949
-0.34336257
-0.4049301
-0.4049301
-0.34336257
-0.1586597
0.1491782
0.48779994
0.8572055
1.1650434
1.4420975
1.7191517
1.9962058
2.1501248
2.2116923
2.242476
2.2116923
2.1501248
1.9962058
1.7191517
1.3805299
1.0111244
0.54936755
0.0876106
-0.37414634
-0.8051194
-1.2053087
-1.5131466
-1.759417
-1.913336
-1.9749036
-1.9441197
-1.8209846
-1.6978493
-1.6054978
-1.5747142
-1.6362817
-1.790201
-2.0056872
-2.2519577
-2.4982278
-2.7444985
-2.959985
-3.1754715
-3.390958
-3.6064441
-3.8219311
-3.9450662
-4.0374174
-4.0989857
-4.068201
-4.0374174
-3.9758503
-3.9142826
-3.7295802
-3.4217417
-2.9907687
-2.4674442
-1.8517685
-1.2053087
-0.5588491
0.026043057
0.54936755
0.91877306
1.1958271
1.3805299
1.4728813
1.4420975
1.3189623
1.072692
0.7340703
0.33388096
-0.12787592
-0.58963287
-1.0821736
-1.4823627
-1.790201
-2.0056872
-2.1288223
-2.221174
-2.2519577
-2.221174
-2.0980387
-1.9441197
-1.759417
-1.6362817
-1.6054978
-1.6362817
-1.6978493
-1.790201
-1.913336
-2.0056872
-2.0672548
-2.1288223
-2.1288223
-2.0980387
-2.0056872
-1.8209846
-1.6054978
-1.3592277
-1.1437411
-0.9282546
-0.74355173
-0.62041664
-0.5280652
-0.4357139
-0.34336257
-0.18944347
0.026043057
0.27231336
0.5185838
0.7340703
0.91877306
1.0111244
1.072692
1.0419083
0.9495568
0.7648541
0.5185838
0.21074581
-0.1586597
-0.62041664
-1.0821736
-1.5439303
-1.913336
-2.221174
-2.4674442
-2.621363
-2.682931
-2.7137146
-2.621363
-2.4982278
-2.3750927
-2.221174
-2.0672548
-1.913336
-1.790201
-1.8209846
-1.8825521
-1.9441197
-2.0364711
-2.221174
-2.4982278
-2.652147
-2.621363
-2.621363
-2.806066
-3.08312
-3.2678225
-3.2986066
-3.2370389
-3.2986066
-3.483309
-3.7295802
-3.9450662
-4.0374174
-4.0066338
-3.9142826
-3.7295802
-3.360174
-3.0215523
-3.1446874
-3.668012
-4.0989857
-4.1297684
-3.9450662
-3.8527153
-3.668012
-3.360174
-2.9907687
-2.7137146
-2.5597954
-2.4366603
-2.344309
-2.1288223
-1.8825521
-1.8209846
-1.8825521
-1.8209846
-1.6670654
-1.5439303
-1.5439303
-1.5747142
-1.5747142
-1.4515791
-1.2976599
-1.1745248
-1.1745248
-1.2360923
-1.328444
-1.3592277
-1.4823627
-1.6978493
-1.913336
-2.1596062
-2.3135252
-2.3750927
-2.344309
-2.3750927
-2.4674442
-2.4982278
-2.2519577
-1.8209846
-1.4515791
-1.2360923
-1.0513897
-0.89747095
-0.7743356
-1.0821736
-1.8517685
-2.682931
-3.0523365
-2.7752821
-2.0980387
-1.5131466
-1.4207952
-1.8517685
-2.4366603
-2.959985
-3.390958
-3.7911475
-4.068201
-4.160553
-4.252904
-4.6530933
-5.3303366
-5.976797
-6.253851
-6.0999317
-5.6689587
-5.3303366
-5.0532827
-4.776229
-4.4683905
-4.406823
-4.8070126
-5.545823
-6.253851
-6.7463913
-7.023445
-7.0542297
-6.8079586
-6.438554
-6.346202
-6.4693375
-6.7156076
-6.961878
-6.961878
-6.438554
-5.5150394
-4.4683905
-3.7295802
-3.4217417
-3.483309
-3.6372283
-3.7603633
-3.668012
-3.4217417
-3.2678225
-3.483309
-4.0066338
-4.4683905
-4.7454453
-4.7454453
-4.3760395
-3.8219311
-3.2678225
-2.9292014
-2.7752821
-2.806066
-2.9292014
-3.08312
-3.2370389
-3.3293908
-3.360174
-3.390958
-3.2678225
-2.959985
-2.5905793
-2.2827415
-1.8517685
-1.1745248
-0.46649766
-0.035524487
0.21074581
0.4570161
0.79563785
0.9803406
0.7340703
0.118394494
-0.71276796
-1.5439303
-2.0056872
-1.9749036
-1.759417
-1.6362817
-1.6670654
-1.8209846
-2.344309
-3.2062552
-3.8219311
-3.698796
-2.959985
-2.0672548
-1.2668762
-0.5280652
0.05682683
0.42623234
0.61093515
0.7648541
0.8572055
0.7340703
0.5185838
0.1491782
-0.4357139
-1.1745248
-1.790201
-2.1288223
-2.3750927
-2.652147
-2.7752821
-2.621363
-2.2519577
-1.8825521
-1.5747142
-1.4823627
-1.759417
-2.344309
-2.806066
-2.959985
-2.7752821
-2.4058766
-1.8825521
-1.2668762
-0.8051194
-0.5280652
-0.34336257
0.026043057
0.6417189
1.226611
1.5036651
1.3805299
0.8879893
0.21074581
-0.37414634
-0.71276796
-0.7743356
-0.62041664
-0.31257868
-0.06630826
-0.035524487
-0.25101113
-0.49728143
-0.58963287
-0.4049301
-0.1586597
-0.004740715
0.05682683
0.0876106
0.21074581
0.36466473
0.39544857
0.118394494
-0.31257868
-0.6819842
-0.83590317
-0.86668706
-0.89747095
-0.89747095
-0.89747095
-1.0821736
-1.4823627
-2.0056872
-2.3750927
-2.4674442
-2.2827415
-2.0364711
-2.0364711
-2.3750927
-2.8676336
-3.1754715
-3.1139038
-2.8676336
-2.5905793
-2.344309
-2.1288223
-2.0056872
-2.0980387
-2.4366603
-2.8368497
-3.1446874
-3.4525259
-3.8834984
-4.499174
-5.2379856
-5.822878
-6.2230673
-6.407769
-6.6540403
-6.961878
-7.3005
-7.54677
-7.7622566
-8.03931
-8.254797
-8.316365
-8.19323
-8.100879
-8.03931
-7.9469585
-7.639121
-7.115796
-6.500121
-5.9460125
-5.484256
-5.207202
-5.1456337
-5.2687693
-5.545823
-5.884445
-6.1922827
-6.3769865
-6.438554
-6.3769865
-6.1922827
-5.976797
-5.6997423
-5.453472
-5.2379856
-5.0840664
-4.930147
-4.776229
-4.6530933
-4.5607424
-4.499174
-4.499174
-4.5607424
-4.683877
-4.8070126
-4.776229
-4.529958
-4.0989857
-3.698796
-3.4217417
-3.3293908
-3.2678225
-3.2062552
-3.08312
-2.9292014
-2.7752821
-2.7137146
-2.806066
-3.0523365
-3.483309
-4.0066338
-4.591526
-5.1456337
-5.6689587
-6.0383644
-6.253851
-6.346202
-6.4693375
-6.684824
-6.9926615
-7.208148
-7.3312836
-7.3312836
-7.2697163
-7.0850134
-6.8079586
-6.4693375
-6.2230673
-6.0999317
-6.0999317
-6.1307154
-6.0999317
-5.915229
-5.638175
-5.5150394
-5.5150394
-5.6689587
-5.8536615
-5.9460125
-5.976797
-5.915229
-5.730526
-5.5766077
-5.5766077
-5.7613106
-6.069148
-6.407769
-6.6540403
-6.6540403
-6.4693375
-6.253851
-6.069148
-5.915229
-5.7613106
-5.484256
-5.0840664
-4.591526
-4.0989857
-3.6372283
-3.2062552
-2.8676336
-2.5290117
-2.3135252
-2.1288223
-1.913336
-1.8517685
-2.0364711
-2.4366603
-2.8676336
-3.1754715
-3.3293908
-3.3293908
-3.2370389
-3.08312
-2.8676336
-2.5597954
-2.344309
-2.221174
-2.1288223
-1.8825521
