# Supplementary material for: Performances of the PIPER scalable child human body model in accident reconstruction
Source: PLoS One. 2017 Nov 14;12(11):e0187916. doi: 10.1371/journal.pone.0187916 (PMC5685610; doi:10.1371/journal.pone.0187916)
Supplement: S2 Data — This zip folder contains input accelerations for reproducibility of the accident reconstruction. Also, the readings from the dummy sensor are reported for reproducibility of the calculations. (ZIP) [file pone.0187916.s010.zip › CHANNEL/RAC02.002]

Test object number          :1
Name of the channel         :Left B-Pillar Acceleration Y
Laboratory channel code     :14BPIL00LE00ACYP
Customer channel code       :14BPIL00LE00ACYP
Channel code                :14BPIL00LE00ACYP
Unit                        :m/(s*s)
Direction                   :Y
Dimension                   :AC
Transducer type             :GV1030
Pre-filter type             :4.00kHz 6pole Butterworth for rate 20000 (1.3)
Cut off frequency           :4000.0
Channel frequency class     :2000
Channel amplitude class     :1000.0
Reference channel           :implicit
Reference channel name      :NOVALUE
Data source                 :transducer
Data status                 :ok
Sampling interval           :5.0E-5
Bit resolution              :16
Time of first sample        :-0.2
Number of samples           :34000
First global maximum value  :445.42575
Time of maximum value       :0.04349999
First global minimum value  :-349.10342
Time of minimum value       :0.054299995
Start offset interval       :-0.1
End offset interval         :-0.05
-1.4181368
-1.2336557
-1.1414151
-1.1106682
-1.1414151
-1.0799215
-0.9261871
-0.71095926
-0.4957313
-0.24975663
-0.034528732
0.14995232
0.30368656
0.2729397
-0.003781855
-0.46498448
-0.9261871
-1.2644024
-1.4181368
-1.4488835
-1.2644024
-0.95693403
-0.6187188
-0.40349084
-0.43423766
-0.52647823
-0.5572249
-0.4957313
-0.43423766
-0.4957313
-0.6494655
-0.7724529
-0.7724529
-0.68021244
-0.58797187
-0.5572249
-0.6187188
-0.7417061
-0.8031998
-0.8339465
-0.7724529
-0.6494655
-0.40349084
-0.034528732
0.36518025
0.73414236
0.8878766
0.7648892
0.36518025
-0.15751612
-0.6494655
-0.98768085
-1.1106682
-1.1414151
-1.2336557
-1.4181368
-1.6641114
-1.9100862
-2.125314
-2.2790484
-2.371289
-2.3405418
-2.2175546
-2.1868079
-2.2175546
-2.2790484
-2.3097951
-2.1868079
-1.9100862
-1.5411241
-1.2336557
-1.1414151
-1.2951493
-1.6641114
-2.0638204
-2.4020357
-2.4942763
-2.3405418
-1.9408331
-1.4181368
-0.8339465
-0.43423766
-0.21900976
-0.31125027
-0.71095926
-1.2644024
-1.8178458
-2.125314
-2.156061
-1.9715798
-1.6948581
-1.5718708
-1.6333647
-1.8793392
-2.156061
-2.3405418
-2.4942763
-2.55577
-2.6172636
-2.5865169
-2.4635293
-2.156061
-1.6641114
-1.0491745
-0.52647823
-0.18826294
-0.06527555
-0.09602237
-0.24975663
-0.46498448
-0.68021244
-0.9261871
-1.1414151
-1.2951493
-1.2644024
-1.0184276
-0.71095926
-0.43423766
-0.31125027
-0.31125027
-0.43423766
-0.68021244
-0.98768085
-1.325896
-1.4796305
-1.4488835
-1.172162
-0.7417061
-0.40349084
-0.24975663
-0.34199715
-0.6187188
-0.8954404
-1.1106682
-1.2336557
-1.2951493
-1.2951493
-1.2336557
-1.0491745
-0.7724529
-0.43423766
-0.09602237
0.14995232
0.21144605
0.14995232
0.026964962
-0.09602237
-0.12676924
-0.15751612
-0.09602237
-0.003781855
0.18069917
0.36518025
0.45742077
0.36518025
0.14995232
-0.15751612
-0.40349084
-0.4957313
-0.46498448
-0.28050345
0.026964962
0.4881676
1.1645982
1.964016
2.732687
3.2246366
3.3783708
3.2246366
2.8556743
2.4252186
2.0870035
1.8717754
1.8102818
1.8102818
1.8102818
1.8410287
1.8102818
1.6258008
1.3490791
0.9801171
0.64190185
0.39592707
0.2729397
0.2729397
0.39592707
0.51891446
0.58040816
0.51891446
0.30368656
0.026964962
-0.15751612
-0.18826294
-0.15751612
-0.12676924
-0.12676924
-0.12676924
-0.06527555
0.05771178
0.119205505
-0.003781855
-0.37274396
-0.8031998
-1.0799215
-1.0491745
-0.7417061
-0.40349084
-0.18826294
-0.18826294
-0.37274396
-0.68021244
-1.0491745
-1.4488835
-1.9100862
-2.4635293
-3.1092129
-3.693403
-4.185352
-4.4313273
-4.40058
-4.000871
-3.324441
-2.5865169
-1.9408331
-1.4488835
-1.1106682
-0.86469346
-0.68021244
-0.52647823
-0.34199715
-0.09602237
0.119205505
0.2729397
0.2729397
0.08845866
-0.28050345
-0.8031998
-1.3873899
-1.9715798
-2.525023
-2.893985
-2.955479
-2.6172636
-2.0638204
-1.4796305
-0.95693403
-0.6494655
-0.4957313
-0.5572249
-0.68021244
-0.7724529
-0.8339465
-0.8339465
-0.8031998
-0.7417061
-0.6494655
-0.58797187
-0.5572249
-0.6187188
-0.7417061
-0.9261871
-1.0799215
-1.2029088
-1.2644024
-1.1414151
-0.86469346
-0.46498448
-0.06527555
0.119205505
0.08845866
-0.12676924
-0.37274396
-0.43423766
-0.34199715
-0.06527555
0.18069917
0.30368656
0.2729397
0.08845866
-0.12676924
-0.31125027
-0.37274396
-0.24975663
-0.034528732
0.21144605
0.4881676
0.73414236
0.9801171
1.2260919
1.4105729
1.4413197
1.2875855
1.0416107
0.73414236
0.42667392
0.119205505
-0.09602237
-0.28050345
-0.43423766
-0.58797187
-0.68021244
-0.6494655
-0.46498448
-0.21900976
0.05771178
0.2729397
0.4881676
0.67264867
0.8263829
0.8878766
0.8878766
0.7648892
0.7033955
0.7033955
0.79563606
0.94937027
1.1338513
1.3183324
1.3798261
1.4413197
1.5643072
1.779535
2.0255098
2.148497
2.148497
2.0255098
1.8717754
1.7487881
1.6258008
1.5028133
1.4105729
1.3183324
1.1645982
0.8263829
0.30368656
-0.24975663
-0.5572249
-0.4957313
-0.12676924
0.2729397
0.4881676
0.33443338
-0.18826294
-0.86469346
-1.4181368
-1.6333647
-1.4488835
-0.95693403
-0.37274396
0.05771178
0.18069917
-0.003781855
-0.4957313
-1.1414151
-1.9100862
-2.6172636
-3.1092129
-3.2014534
-2.8324916
-2.0945673
-1.1414151
-0.09602237
0.7033955
0.94937027
0.5496613
-0.28050345
-1.2336557
-1.8178458
-1.8178458
-1.2029088
-0.24975663
0.7033955
1.4413197
1.8410287
1.8717754
1.5950539
1.1645982
0.7033955
0.30368656
-0.003781855
-0.12676924
0.026964962
0.51891446
1.2568386
1.9025223
2.1177504
1.8410287
1.1645982
0.36518025
-0.31125027
-0.7417061
-0.7417061
-0.37274396
0.21144605
0.79563606
1.0723577
0.94937027
0.4881676
-0.12676924
-0.68021244
-0.98768085
-1.0184276
-0.8339465
-0.5572249
-0.34199715
-0.15751612
0.05771178
0.21144605
0.33443338
0.30368656
0.18069917
0.05771178
0.08845866
0.2729397
0.611155
1.0108639
1.4720666
1.9332693
2.394472
2.732687
2.9786618
3.132396
3.2553833
3.2861302
3.1631427
2.9479148
2.7019403
2.5174592
2.4559655
2.4559655
2.5174592
2.6096997
2.6096997
2.4559655
2.148497
1.779535
1.4413197
1.2568386
1.3490791
1.6565475
2.148497
2.6096997
2.8864214
2.8249276
2.394472
1.8102818
1.3798261
1.2260919
1.3183324
1.4105729
1.4105729
1.3183324
1.3183324
1.4105729
1.5643072
1.779535
1.9947629
2.148497
2.2407377
2.2099907
1.9947629
1.6872945
1.4105729
1.2875855
1.2875855
1.2875855
1.1953449
1.0108639
0.9186234
1.0108639
1.2260919
1.3490791
1.1338513
0.5496613
-0.12676924
-0.6187188
-0.7724529
-0.4957313
0.05771178
0.7648892
1.5028133
2.0255098
2.179244
1.8410287
1.1031045
0.24219286
-0.43423766
-0.8031998
-0.8031998
-0.52647823
-0.12676924
0.21144605
0.30368656
0.05771178
-0.4957313
-1.2029088
-1.9100862
-2.4020357
-2.4635293
-2.0330737
-1.1414151
-0.06527555
0.94937027
1.5643072
1.6565475
1.1953449
0.39592707
-0.4957313
-1.0799215
-1.2644024
-1.0184276
-0.4957313
0.08845866
0.58040816
0.8263829
0.8571297
0.73414236
0.4881676
0.2729397
0.18069917
0.2729397
0.4881676
0.79563606
1.1953449
1.7180414
2.2099907
2.4559655
2.179244
1.4413197
0.45742077
-0.37274396
-0.7724529
-0.7724529
-0.40349084
0.119205505
0.58040816
0.79563606
0.7033955
0.39592707
0.026964962
-0.28050345
-0.40349084
-0.34199715
-0.18826294
0.026964962
0.21144605
0.39592707
0.4881676
0.5496613
0.51891446
0.42667392
0.18069917
-0.21900976
-0.8339465
-1.4796305
-2.0945673
-2.55577
-2.7709978
-2.7095041
-2.3405418
-1.756352
-1.0491745
-0.37274396
0.18069917
0.611155
0.8571297
0.9801171
0.94937027
0.8571297
0.8263829
0.9186234
1.1338513
1.3490791
1.4105729
1.2260919
0.9186234
0.7033955
0.64190185
0.67264867
0.79563606
0.94937027
1.0723577
1.1031045
1.0416107
0.94937027
0.8263829
0.73414236
0.8263829
1.0416107
1.3798261
1.6565475
1.8102818
1.8410287
1.8410287
1.9947629
2.2714844
2.548206
2.7019403
2.6404467
2.394472
2.0562565
1.5950539
1.0723577
0.67264867
0.4881676
0.58040816
0.8878766
1.2568386
1.6258008
1.9025223
2.1177504
2.2407377
2.2407377
2.0870035
1.7180414
1.2260919
0.58040816
-0.003781855
-0.34199715
-0.40349084
-0.28050345
-0.15751612
-0.12676924
-0.15751612
-0.034528732
0.2729397
0.5496613
0.611155
0.45742077
0.24219286
0.119205505
0.21144605
0.42667392
0.73414236
1.0416107
1.1338513
0.9801171
0.64190185
0.36518025
0.36518025
0.58040816
0.7648892
0.79563606
0.64190185
0.39592707
0.05771178
-0.34199715
-0.7724529
-1.1414151
-1.2644024
-1.1106682
-0.71095926
-0.34199715
-0.12676924
-0.06527555
-0.06527555
0.119205505
0.4881676
0.9186234
1.1953449
1.1338513
0.64190185
-0.18826294
-1.0491745
-1.7256052
-2.0330737
-2.0023267
-1.6641114
-1.0799215
-0.37274396
0.2729397
0.611155
0.611155
0.2729397
-0.18826294
-0.6187188
-0.8339465
-0.7417061
-0.37274396
0.14995232
0.611155
0.9801171
1.2568386
1.5335603
1.8102818
1.9947629
2.0870035
1.964016
1.6565475
1.2260919
0.7648892
0.33443338
0.05771178
0.08845866
0.39592707
0.7648892
0.9186234
0.7648892
0.39592707
0.14995232
0.119205505
0.30368656
0.58040816
0.8878766
1.1645982
1.2875855
1.0723577
0.42667392
-0.52647823
-1.4488835
-2.0023267
-2.0638204
-1.6333647
-0.86469346
0.026964962
0.73414236
1.0723577
1.0108639
0.64190185
0.2729397
0.08845866
0.21144605
0.64190185
1.1645982
1.4720666
1.3798261
0.9801171
0.51891446
0.36518025
0.7033955
1.5335603
2.5789528
3.4091175
3.562852
2.9479148
1.6258008
0.026964962
-1.4181368
-2.2175546
-2.156061
-1.2336557
0.24219286
1.8717754
3.0401554
3.3783708
2.8864214
1.7487881
0.39592707
-0.7417061
-1.2951493
-1.0799215
-0.37274396
0.42667392
0.94937027
1.0108639
0.67264867
0.119205505
-0.31125027
-0.37274396
-0.034528732
0.58040816
1.2568386
1.8102818
1.964016
1.8102818
1.5335603
1.3798261
1.5028133
1.8102818
2.0562565
2.0255098
1.6258008
1.1338513
0.7648892
0.58040816
0.58040816
0.58040816
0.64190185
0.73414236
0.8263829
0.73414236
0.33443338
-0.43423766
-1.2951493
-2.0023267
-2.3097951
-2.1868079
-1.7870986
-1.2951493
-0.9261871
-0.8339465
-1.1414151
-1.8793392
-2.9862256
-4.1238585
-5.0462637
-5.445973
-5.261492
-4.554314
-3.6011627
-2.6787572
-1.9715798
-1.4796305
-1.172162
-0.8954404
-0.5572249
-0.06527555
0.45742077
0.9801171
1.3183324
1.3490791
1.0416107
0.5496613
0.21144605
0.21144605
0.5496613
1.0108639
1.3798261
1.4105729
1.1645982
0.79563606
0.51891446
0.45742077
0.611155
1.1031045
1.9025223
2.8249276
3.4091175
3.3476238
2.6404467
1.4413197
0.08845866
-0.95693403
-1.5411241
-1.5103772
-0.95693403
-0.12676924
0.7648892
1.4413197
1.5950539
1.1338513
0.21144605
-0.8031998
-1.5718708
-1.9100862
-1.7870986
-1.325896
-0.7724529
-0.31125027
0.08845866
0.45742077
0.7648892
0.9186234
0.79563606
0.39592707
-0.09602237
-0.43423766
-0.37274396
0.18069917
1.1338513
2.2407377
3.2246366
3.901067
4.1162953
3.7780797
2.8864214
1.7180414
0.7648892
0.33443338
0.51891446
1.0416107
1.6258008
2.0562565
2.179244
2.0255098
1.5950539
0.94937027
0.18069917
-0.43423766
-0.71095926
-0.5572249
-0.003781855
0.73414236
1.4720666
1.9947629
2.2407377
2.148497
1.8410287
1.4105729
1.0723577
0.94937027
1.0723577
1.3490791
1.6872945
2.1177504
2.6096997
3.0401554
3.4091175
3.6243453
3.7165859
3.6858392
3.4706113
3.070902
2.5174592
1.964016
1.4720666
1.1645982
1.0108639
1.0723577
1.2568386
1.4413197
1.4720666
1.3183324
0.9801171
0.51891446
-0.003781855
-0.43423766
-0.6187188
-0.4957313
-0.18826294
0.05771178
-0.09602237
-0.6187188
-1.356643
-1.9100862
-2.0330737
-1.6641114
-0.86469346
0.08845866
0.9801171
1.5028133
1.4413197
0.79563606
-0.12676924
-0.95693403
-1.2951493
-1.172162
-0.7724529
-0.31125027
0.05771178
0.30368656
0.45742077
0.51891446
0.51891446
0.67264867
1.1645982
2.0870035
3.2553833
4.3007765
4.9772067
5.100194
4.6697383
3.7165859
2.6096997
1.7180414
1.2260919
1.2568386
1.6565475
2.2099907
2.6404467
2.6404467
2.179244
1.3183324
0.42667392
-0.28050345
-0.58797187
-0.46498448
0.026964962
0.67264867
1.1645982
1.3490791
1.1338513
0.67264867
0.08845866
-0.52647823
-1.0491745
-1.356643
-1.3873899
-1.2029088
-0.9261871
-0.5572249
-0.15751612
0.30368656
0.8571297
1.5643072
2.2714844
2.8864214
3.3168771
3.532105
3.562852
3.4091175
3.0094087
2.4252186
1.779535
1.3183324
0.9801171
0.64190185
0.21144605
-0.18826294
-0.4957313
-0.58797187
-0.46498448
-0.12676924
0.4881676
1.3490791
2.3329782
3.2553833
3.8088264
3.901067
3.532105
2.9171681
2.179244
1.4720666
0.8571297
0.33443338
-0.034528732
-0.15751612
0.026964962
0.36518025
0.67264867
0.7648892
0.611155
0.33443338
0.026964962
-0.21900976
-0.31125027
-0.21900976
-0.003781855
0.30368656
0.73414236
1.1953449
1.5950539
1.8102818
1.779535
1.5643072
1.2568386
1.1031045
1.2260919
1.5950539
2.0255098
2.2407377
2.2099907
2.0255098
1.8102818
1.7180414
1.7180414
1.6258008
1.3183324
0.94937027
0.64190185
0.611155
0.79563606
1.1031045
1.3490791
1.3798261
1.1645982
0.7648892
0.2729397
-0.24975663
-0.71095926
-0.98768085
-0.8954404
-0.46498448
0.119205505
0.7033955
1.1031045
1.3183324
1.2875855
1.1031045
0.9186234
0.79563606
0.7648892
0.79563606
0.8263829
0.8263829
0.8878766
1.0723577
1.3490791
1.6872945
1.9332693
2.0255098
1.9947629
1.9332693
1.8102818
1.5643072
1.1338513
0.67264867
0.30368656
0.18069917
0.24219286
0.36518025
0.51891446
0.7033955
0.9186234
1.1031045
1.1645982
1.0723577
0.94937027
0.8263829
0.79563606
0.79563606
0.73414236
0.5496613
0.24219286
-0.034528732
-0.09602237
0.026964962
0.30368656
0.58040816
0.73414236
0.7033955
0.58040816
0.51891446
0.5496613
0.64190185
0.7033955
0.7648892
0.8263829
0.9186234
0.8571297
0.58040816
0.21144605
-0.003781855
0.08845866
0.45742077
0.79563606
0.94937027
0.94937027
0.8878766
0.8571297
0.8571297
0.8263829
0.73414236
0.5496613
0.45742077
0.51891446
0.8263829
1.2875855
1.7487881
2.179244
2.4559655
2.4252186
2.0255098
1.2568386
0.33443338
-0.40349084
-0.7724529
-0.7417061
-0.46498448
-0.003781855
0.4881676
0.94937027
1.3490791
1.5950539
1.779535
1.8410287
1.9025223
1.9332693
1.8717754
1.6565475
1.3183324
0.9186234
0.51891446
0.24219286
0.21144605
0.42667392
0.8263829
1.2568386
1.6565475
1.779535
1.6258008
1.3183324
0.94937027
0.611155
0.42667392
0.36518025
0.4881676
0.7033955
0.9801171
1.1031045
0.9801171
0.5496613
-0.034528732
-0.52647823
-0.7724529
-0.7724529
-0.5572249
-0.09602237
0.51891446
1.1953449
1.6872945
1.8717754
1.8102818
1.5643072
1.3183324
1.1953449
1.1338513
1.1031045
1.1338513
1.1645982
1.1953449
1.0723577
0.67264867
0.05771178
-0.6494655
-1.325896
-1.9100862
-2.3405418
-2.6480105
-2.8324916
-3.0169723
-3.1707067
-3.324441
-3.4166815
-3.3859346
-3.2322004
-3.0784662
-2.9862256
-3.0477195
-3.2629473
-3.6011627
-3.970125
-4.3390865
-4.615808
-4.8310356
-4.9540234
-5.0462637
-5.0155168
-4.8617826
-4.585061
-4.3083396
-3.970125
-3.6011627
-3.1707067
-2.7709978
-2.4327824
-2.156061
-2.0023267
-1.9715798
-2.0638204
-2.1868079
-2.2483013
-2.1868079
-2.0023267
-1.756352
-1.5103772
-1.325896
-1.2951493
-1.4488835
-1.6948581
-2.0023267
-2.3405418
-2.5865169
-2.6480105
-2.4635293
-2.0945673
-1.6641114
-1.356643
-1.2336557
-1.356643
-1.5718708
-1.7870986
-1.8793392
-1.8485925
-1.6948581
-1.4488835
-1.1414151
-0.8339465
-0.6187188
-0.58797187
-0.58797187
-0.46498448
-0.18826294
0.21144605
0.64190185
1.1031045
1.5643072
2.0870035
2.6096997
3.1016493
3.5935986
3.9933076
4.1777887
3.9933076
3.501358
2.8556743
2.3022313
1.964016
1.8717754
1.9947629
2.1177504
2.0870035
1.8410287
1.4105729
0.8878766
0.45742077
0.18069917
0.119205505
0.21144605
0.21144605
-0.003781855
-0.52647823
-1.172162
-1.7256052
-2.0945673
-2.2483013
-2.156061
-1.8485925
-1.5411241
-1.4181368
-1.6641114
-2.2483013
-2.7709978
-2.924732
-2.55577
-1.9100862
-1.2029088
-0.68021244
-0.21900976
0.2729397
0.8263829
1.4720666
2.2714844
3.1938899
4.0855484
4.6697383
4.761979
4.45451
3.8088264
3.0401554
2.3329782
2.0255098
2.2407377
2.7019403
2.9786618
2.7941806
2.4559655
2.3329782
2.6404467
3.2553833
3.7780797
3.9625607
3.7165859
3.132396
2.2099907
1.1953449
0.24219286
-0.37274396
-0.52647823
-0.24975663
0.42667392
1.1338513
1.5643072
1.4720666
0.8878766
0.14995232
-0.37274396
-0.37274396
0.2729397
1.2875855
2.363725
3.070902
3.2861302
2.9479148
2.1177504
1.1338513
0.36518025
-0.003781855
0.05771178
0.2729397
0.4881676
0.7648892
1.1645982
1.6872945
1.964016
1.6565475
0.7648892
-0.34199715
-1.172162
-1.5103772
-1.3873899
-0.95693403
-0.40349084
-0.034528732
-0.003781855
-0.43423766
-1.2336557
-2.1868079
-3.0169723
-3.5089219
-3.5396688
-3.2014534
-2.55577
-1.7256052
-0.8954404
-0.24975663
-0.034528732
-0.34199715
-0.8339465
-1.2029088
-1.2029088
-0.8954404
-0.52647823
-0.31125027
-0.40349084
-0.52647823
-0.46498448
-0.12676924
0.39592707
0.9801171
1.4720666
1.6258008
1.3490791
0.73414236
0.14995232
-0.15751612
-0.06527555
0.33443338
1.0108639
1.779535
2.5789528
3.2553833
3.6243453
3.562852
3.070902
2.4867122
2.148497
2.179244
2.6096997
3.2246366
3.7165859
3.931814
3.931814
3.901067
3.8088264
3.4706113
2.7941806
1.9947629
1.3490791
1.2260919
1.7180414
2.6711934
3.8088264
4.8542194
5.6228905
5.961106
5.8073716
5.253928
4.485257
3.7165859
3.132396
2.8249276
2.8556743
3.1016493
3.4091175
3.3783708
2.732687
1.3490791
-0.43423766
-2.0330737
-2.924732
-3.0477195
-2.8017445
-2.7709978
-3.2014534
-4.031618
-5.0462637
-5.968669
-6.6143527
-6.798834
-6.7065935
-6.5221124
-6.368378
-6.0609097
-5.56896
-5.0462637
-4.7387953
-4.800289
-5.0155168
-4.9847703
-4.462074
-3.3859346
-2.0330737
-0.68021244
0.5496613
1.5335603
2.2407377
2.7019403
2.9479148
3.1631427
3.501358
3.9933076
4.45451
4.6082444
4.331523
3.6550925
2.8249276
2.1177504
1.7487881
1.6872945
1.8102818
1.9332693
2.148497
2.5789528
3.4091175
4.485257
5.6228905
6.4838023
6.6990304
6.237828
5.3461685
4.485257
3.7165859
2.8556743
1.7180414
0.39592707
-0.68021244
-1.1414151
-0.95693403
-0.46498448
-0.09602237
-0.09602237
-0.43423766
-0.9261871
-1.356643
-1.756352
-2.0330737
-2.2483013
-2.3405418
-2.2790484
-2.0638204
-1.6641114
-0.95693403
0.05771178
1.0108639
1.5028133
1.2568386
0.21144605
-1.2951493
-2.8017445
-3.7548969
-3.908631
-3.3859346
-2.6787572
-2.0638204
-1.5718708
-1.1106682
-0.6494655
-0.37274396
-0.52647823
-1.0799215
-1.9100862
-2.740251
-3.3859346
-3.5396688
-3.13996
-2.1868079
-0.95693403
0.18069917
1.0723577
1.5950539
1.8717754
1.779535
1.3183324
0.67264867
0.21144605
0.14995232
0.4881676
1.1031045
1.7487881
2.363725
2.9171681
3.2553833
3.1938899
2.8249276
2.4867122
2.6096997
3.562852
5.100194
6.6990304
7.652182
7.682929
6.914258
5.7766247
4.6082444
3.7165859
3.070902
2.8249276
3.1016493
4.0240545
5.376916
6.668283
7.344714
7.1909795
6.2070804
4.6697383
3.070902
1.8717754
1.3183324
1.3798261
1.7180414
2.0255098
2.1177504
1.9025223
1.5028133
1.1338513
0.8878766
0.8263829
0.9186234
1.0416107
1.1338513
1.0723577
0.7648892
0.18069917
-0.71095926
-1.8485925
-2.955479
-3.662656
-3.7856438
-3.3551877
-2.7095041
-2.125314
-1.6948581
-1.4488835
-1.356643
-1.5103772
-2.0023267
-2.8632383
-3.8163908
-4.4928207
-4.708049
-4.40058
-3.7548969
-3.0169723
-2.371289
-1.9100862
-1.6333647
-1.4796305
-1.4488835
-1.5103772
-1.6641114
-1.8178458
-1.7870986
-1.4796305
-0.86469346
-0.09602237
0.64190185
1.3798261
2.179244
3.0401554
3.8395734
4.270029
4.270029
4.0240545
3.8395734
3.8395734
3.9933076
4.2392826
4.6389914
5.0387006
5.161688
4.700485
3.8395734
3.070902
3.0094087
3.8088264
5.1309414
6.5145493
7.498448
7.898157
7.5906887
6.5760427
5.100194
3.532105
2.179244
1.1953449
0.64190185
0.58040816
0.9801171
1.6565475
2.0870035
1.9947629
1.3183324
0.30368656
-0.8031998
-1.7256052
-2.3097951
-2.525023
-2.4942763
-2.4020357
-2.4942763
-2.7095041
-2.7709978
-2.4327824
-1.756352
-1.0491745
-0.68021244
-0.7724529
-1.1414151
-1.5718708
-2.0023267
-2.4020357
-2.8324916
-3.0477195
-2.8017445
-1.9408331
-0.58797187
0.9801171
2.363725
3.2553833
3.6243453
3.532105
3.1631427
2.548206
1.6258008
0.42667392
-0.7724529
-1.6948581
-2.3097951
-2.6480105
-2.8324916
-2.924732
-2.8324916
-2.55577
-2.0330737
-1.2336557
-0.24975663
0.8263829
1.8102818
2.5174592
2.8556743
2.9171681
2.9171681
3.0094087
3.1016493
3.0401554
2.7019403
2.148497
1.7180414
1.6565475
2.0562565
2.763434
3.6550925
4.6697383
5.715131
6.6990304
7.4369545
7.7444224
7.6214356
7.28322
7.067992
7.0987387
7.3754606
7.682929
7.9596505
8.051891
7.805917
7.0372453
5.715131
4.0548015
2.4867122
1.3183324
0.7033955
0.64190185
0.9801171
1.5335603
2.0870035
2.363725
2.148497
1.3490791
0.08845866
-1.4181368
-2.893985
-4.000871
-4.4928207
-4.4313273
-4.0931115
-3.8471372
-4.000871
-4.554314
-5.292238
-5.8456817
-6.030163
-5.753441
-5.230745
-4.6465545
-4.1238585
-3.72415
-3.478175
-3.478175
-3.6319091
-3.8778841
-4.1546054
-4.369833
-4.462074
-4.40058
-4.3083396
-4.3083396
-4.4928207
-4.7387953
-4.8617826
-4.585061
-3.8163908
-2.6787572
-1.5411241
-0.6187188
0.05771178
0.45742077
0.5496613
0.33443338
-0.12676924
-0.68021244
-1.172162
-1.4796305
-1.5718708
-1.4796305
-1.5103772
-1.8485925
-2.55577
-3.293694
-3.7548969
-3.6319091
-2.955479
-1.8793392
-0.6494655
0.45742077
1.3798261
2.1177504
2.7941806
3.4091175
3.8395734
3.901067
3.6550925
3.1631427
2.4559655
1.5643072
0.7033955
0.18069917
0.30368656
1.0723577
2.2714844
3.4398644
4.2392826
4.485257
4.0855484
3.0094087
1.5028133
-0.06527555
-1.1106682
-1.4181368
-1.2336557
-1.1414151
-1.6333647
-2.893985
-4.615808
-6.3991246
-7.90572
-8.920366
-9.350822
-9.289329
-8.766632
-7.967214
-7.137049
-6.5528593
-6.368378
-6.5221124
-6.798834
-6.798834
-6.214644
-4.9847703
-3.4166815
-1.7870986
-0.24975663
1.0108639
1.779535
2.0255098
1.9332693
1.779535
1.964016
2.5789528
3.4706113
4.1777887
4.270029
3.6243453
2.548206
1.2875855
0.026964962
-1.0491745
-1.7870986
-2.0330737
-1.7870986
-1.2336557
-0.71095926
-0.5572249
-1.0491745
-1.9100862
-2.740251
-3.1092129
-3.0169723
-2.6172636
-2.0638204
-1.356643
-0.6187188
0.026964962
0.39592707
0.39592707
0.24219286
0.2729397
0.7033955
1.5950539
2.6711934
3.6858392
4.3007765
4.393017
4.0240545
3.4091175
2.7941806
2.4252186
2.2714844
2.2407377
2.179244
2.0255098
1.7487881
1.4720666
1.1953449
0.94937027
0.58040816
-0.06527555
-1.0184276
-2.3097951
-3.7856438
-5.199998
-6.276138
-6.768087
-6.6451
-5.937922
-4.89253
-3.72415
-2.5865169
-1.6641114
-1.0799215
-1.0184276
-1.356643
-1.756352
-1.8793392
-1.5718708
-0.8031998
0.2729397
1.3798261
2.2099907
2.363725
1.779535
0.7648892
-0.28050345
-0.8954404
-0.71095926
0.30368656
2.0255098
4.0548015
5.9918523
7.467701
8.144132
7.8366632
6.4838023
4.485257
2.2714844
0.39592707
-0.8954404
-1.3873899
-1.0184276
0.21144605
2.0562565
3.9933076
5.376916
5.899612
5.592144
4.6697383
3.3168771
1.779535
0.33443338
-0.6494655
-0.8954404
-0.37274396
0.611155
1.779535
2.8249276
3.562852
3.931814
3.8703203
3.4398644
2.763434
1.9947629
1.2875855
0.8571297
0.73414236
0.8571297
1.1645982
1.5028133
1.779535
1.9332693
1.9947629
1.9947629
2.0562565
2.179244
2.3329782
2.3329782
2.1177504
1.6565475
1.1645982
0.8263829
0.73414236
0.8571297
1.1031045
1.4720666
1.9025223
2.3329782
2.6404467
2.7019403
2.5789528
2.3329782
1.9025223
1.4105729
0.9801171
0.73414236
0.8263829
1.2260919
1.8717754
2.6711934
3.5935986
4.6082444
5.715131
6.668283
7.28322
7.344714
6.852764
6.084093
5.315422
4.731232
4.270029
3.7780797
3.1938899
2.6096997
2.2714844
2.2407377
2.3329782
2.179244
1.6258008
0.73414236
-0.28050345
-1.2029088
-1.8485925
-2.2790484
-2.6172636
-2.924732
-3.2322004
-3.5704157
-3.72415
-3.5396688
-2.8632383
-1.7870986
-0.68021244
-0.003781855
-0.034528732
-0.68021244
-1.6026177
-2.55577
-3.2322004
-3.478175
-3.2322004
-2.5865169
-1.6026177
-0.4957313
0.51891446
1.2568386
1.6258008
1.8717754
2.0870035
2.363725
2.548206
2.6404467
2.6711934
2.763434
2.8864214
2.9786618
2.9479148
2.8249276
2.763434
2.9171681
3.2553833
3.747333
4.1777887
4.393017
4.1777887
3.3476238
1.9947629
0.33443338
-1.325896
-2.6787572
-3.6319091
-4.3083396
-4.677302
-4.708049
-4.4313273
-3.970125
-3.5396688
-3.1707067
-2.924732
-2.7709978
-2.6787572
-2.6172636
-2.5865169
-2.55577
-2.3097951
-1.6948581
-0.7417061
0.42667392
1.4720666
2.2407377
2.6404467
2.763434
2.6711934
2.4559655
2.3022313
2.394472
2.763434
3.2861302
3.8088264
4.0240545
3.8088264
3.2553833
2.5174592
1.7180414
0.94937027
0.33443338
0.05771178
0.119205505
0.42667392
0.8263829
1.1953449
1.4413197
1.4105729
0.9801171
0.119205505
-0.8954404
-1.756352
-2.2483013
-2.371289
-2.2483013
-1.9408331
-1.4488835
-0.7724529
0.119205505
1.0416107
1.8410287
2.2714844
2.2407377
1.8102818
1.1645982
0.4881676
-0.09602237
-0.4957313
-0.7417061
-0.86469346
-0.9261871
-1.0799215
-1.325896
-1.7256052
-2.125314
-2.55577
-3.0477195
-3.7548969
-4.615808
-5.5074663
-6.276138
-6.768087
-6.983315
-6.9218216
-6.5528593
-5.7841883
-4.585061
-2.9862256
-1.2336557
0.36518025
1.4720666
1.9332693
1.8102818
1.3183324
0.9186234
0.9186234
1.4413197
2.363725
3.3168771
4.0855484
4.393017
4.147042
3.3783708
2.363725
1.5028133
1.0108639
0.8263829
0.64190185
0.14995232
-0.68021244
-1.7256052
-2.7709978
-3.72415
-4.4928207
-5.1077576
-5.445973
-5.445973
-5.230745
-4.9540234
-4.708049
-4.462074
-4.1238585
-3.478175
-2.4327824
-0.86469346
1.1338513
3.2553833
5.1309414
6.4223084
6.883511
6.6067896
5.7766247
4.700485
3.532105
2.5174592
1.7180414
1.1031045
0.58040816
0.08845866
-0.37274396
-0.6494655
-0.6494655
-0.5572249
-0.52647823
-0.7417061
-1.1106682
-1.325896
-1.2336557
-0.86469346
-0.37274396
0.05771178
0.58040816
1.3490791
2.3329782
3.3476238
4.0548015
4.36227
4.147042
3.3783708
2.0562565
0.33443338
-1.5103772
-3.0784662
-4.031618
-4.2160993
-3.72415
-2.893985
-2.0638204
-1.4181368
-0.98768085
-0.7417061
-0.5572249
-0.31125027
0.05771178
0.611155
1.2568386
1.8410287
2.3022313
2.5789528
2.8249276
3.1016493
3.6243453
4.485257
5.6536374
6.7912707
7.5599413
7.86741
7.7444224
7.28322
6.637536
5.8381186
4.8234725
3.5935986
2.2714844
1.0108639
-0.12676924
-1.172162
-2.1868079
-3.2322004
-4.3390865
-5.445973
-6.337631
-6.768087
-6.5528593
-5.8764286
-5.0155168
-4.246846
-3.662656
-3.3859346
-3.3551877
-3.5089219
-3.693403
-3.693403
-3.293694
-2.4327824
-1.172162
0.2729397
1.6565475
2.8864214
3.8703203
4.700485
5.407663
5.8688655
5.8073716
5.069447
3.7165859
2.0562565
0.45742077
-0.8339465
-1.6026177
-1.9408331
-2.0638204
-2.2790484
-2.893985
-3.8471372
-5.0462637
-6.3068843
-7.475265
-8.336177
-8.766632
-8.582151
-7.6289983
-6.030163
-4.062365
-2.2175546
-0.8339465
0.14995232
0.9186234
1.8410287
3.0094087
4.2392826
5.161688
5.5613966
5.407663
4.9464602
4.36227
3.7780797
3.1938899
2.732687
2.548206
2.7019403
2.9786618
3.0401554
2.732687
2.0870035
1.2568386
0.36518025
-0.34199715
-0.6494655
-0.31125027
0.67264867
2.0255098
3.3168771
4.0548015
4.1777887
3.7780797
3.2246366
2.732687
2.363725
2.2099907
2.3022313
2.548206
2.732687
2.6711934
2.2714844
1.4720666
0.36518025
-0.95693403
-2.4020357
-3.72415
-4.6465545
-4.9540234
-4.4928207
-3.5089219
-2.4327824
-1.8178458
-2.0023267
-2.893985
-3.970125
-4.554314
-4.369833
-3.5396688
-2.3097951
-0.95693403
0.33443338
1.5335603
2.6096997
3.6243453
4.700485
5.715131
6.4223084
6.3608146
5.376916
3.6858392
1.964016
0.7648892
0.30368656
0.45742077
0.8571297
1.2260919
1.3798261
1.2568386
0.9186234
0.45742077
-0.034528732
-0.6187188
-1.325896
-2.1868079
-2.9862256
-3.5089219
-3.6319091
-3.293694
-2.4942763
-1.4796305
-0.4957313
0.24219286
0.79563606
1.3798261
2.179244
3.3168771
4.516004
5.2231817
5.2231817
4.6389914
3.901067
3.1938899
2.5174592
1.9025223
1.2568386
0.5496613
-0.06527555
-0.28050345
-0.21900976
-0.31125027
-0.71095926
-1.2644024
-1.9715798
-3.1092129
-4.585061
-5.6919475
-5.6919475
-4.615808
-3.13996
-1.7256052
-0.37274396
0.67264867
1.2568386
1.4720666
1.8410287
2.548206
3.4091175
4.1162953
4.331523
3.901067
2.6096997
0.33443338
-2.7095041
-5.8456817
-8.274683
-9.566051
-9.996506
-10.334722
-11.041899
-11.9335575
-12.671481
-12.948202
-12.271772
-10.519203
-7.9364667
-4.8617826
-1.3873899
2.179244
4.8542194
5.6536374
4.700485
3.501358
3.1631427
3.4091175
3.4706113
3.1938899
2.4867122
1.2568386
-0.12676924
-1.0799215
-1.5411241
-1.8485925
-2.1868079
-2.55577
-2.955479
-3.0169723
-2.2175546
-0.24975663
2.6404467
6.0225997
9.589233
12.817652
14.662462
14.354993
12.04898
8.820561
5.6536374
2.732687
-0.12676924
-2.9862256
-5.3537326
-6.6758466
-6.368378
-4.000871
-0.003781855
4.700485
9.312511
13.186613
15.615614
16.076817
14.723955
11.987486
8.451599
4.700485
1.3798261
-0.98768085
-2.2175546
-2.7095041
-2.955479
-3.293694
-3.8471372
-4.4928207
-4.89253
-4.7387953
-4.000871
-2.893985
-1.8485925
-1.325896
-1.756352
-3.3859346
-6.276138
-9.965759
-13.901355
-17.191267
-18.3289
-15.992141
-10.426962
-3.3859346
3.4398644
8.943549
12.817652
15.0314245
15.55412
14.324246
11.618524
7.9596505
3.8703203
-0.09602237
-2.9862256
-4.2775927
-4.1238585
-3.293694
-2.525023
-2.0945673
-2.2483013
-3.478175
-6.214644
-9.904265
-13.747621
-16.883799
-18.51338
-17.375748
-12.456253
-4.1238585
5.592144
14.232006
20.196894
23.087097
23.394567
21.519009
17.460426
11.249561
3.7780797
-3.13996
-7.8442264
-9.873519
-10.365468
-10.8881645
-11.872064
-12.456253
-11.718329
-9.443064
-6.214644
-3.2014534
-1.6333647
-2.4327824
-5.8764286
-11.841316
-19.09757
-25.185446
-26.999508
-22.633457
-12.2102785
2.732687
19.797186
35.66255
46.639175
50.05208
45.4708
34.340443
19.612703
4.9772067
-6.983315
-16.022886
-22.664206
-25.861876
-24.539762
-19.958483
-14.885254
-10.488456
-6.030163
-1.1414151
2.9171681
5.100194
5.930359
5.899612
4.36227
0.42667392
-4.89253
-8.674392
-8.243936
-3.3859346
3.532105
9.251018
12.079727
12.848398
12.72541
11.311056
7.9596505
4.0240545
0.8878766
-1.6333647
-3.1707067
-2.125314
1.5950539
5.499903
7.498448
7.129486
4.36227
-1.0491745
-8.059455
-14.424051
-19.00533
-22.633457
-26.107851
-27.491459
-24.447521
-17.529482
-9.689037
-2.893985
2.179244
5.284675
6.5760427
7.067992
7.9289036
9.0357895
9.496992
9.773714
11.710765
15.892335
20.504362
23.240831
23.14859
21.457514
21.242287
24.101744
28.006592
28.89825
24.5322
15.95383
6.2070804
-2.5865169
-10.672936
-19.128317
-27.245485
-33.087387
-35.3934
-33.364105
-26.353827
-15.40795
-3.693403
4.36227
5.5306497
-0.003781855
-8.920366
-17.222013
-22.541218
-23.463621
-18.052177
-4.8617826
15.185158
38.36828
59.122395
72.2513
75.01852
67.85451
53.219
33.786995
12.756157
-5.415226
-16.607077
-20.112217
-19.036077
-17.683216
-18.759356
-22.879433
-29.182535
-35.76236
-40.06692
-40.405132
-36.408043
-28.567598
-18.021431
-7.475265
-0.46498448
1.4105729
-0.28050345
-2.4942763
-3.1707067
-1.1414151
3.562852
9.466245
14.38574
17.7064
20.319881
22.318426
22.103199
17.921629
9.865954
0.33443338
-7.4445176
-11.195633
-10.734429
-8.366923
-7.5675054
-10.334722
-15.40795
-20.204456
-23.771091
-26.446066
-27.983408
-27.337725
-24.232294
-19.128317
-12.640735
-5.384479
1.9947629
9.404752
17.798641
27.760618
37.784084
44.91735
47.192623
44.91735
39.5674
32.434135
24.685934
17.460426
11.034335
4.8234725
-1.5718708
-7.690492
-12.763721
-16.914545
-20.788647
-25.33918
-31.119585
-37.94539
-44.125504
-46.861973
-44.002514
-35.854603
-25.462168
-16.453342
-10.611443
-7.3215303
-5.0462637
-2.7709978
-0.24975663
2.763434
6.883511
12.663918
19.674198
26.807467
33.387287
39.844128
46.08573
50.359547
50.05208
44.333164
34.74015
23.394567
11.557031
-0.06527555
-10.826671
-20.050722
-27.429964
-32.749172
-35.946842
-37.545677
-38.345097
-38.77555
-38.867794
-38.68331
-38.345097
-37.115223
-33.487095
-26.353827
-15.8998995
-3.0784662
10.78836
24.31697
36.27749
45.83976
52.63481
56.201443
56.109203
52.419582
46.08573
38.52201
30.896795
24.132492
18.56731
13.4940815
7.4062076
-0.6494655
-10.1194935
-19.712507
-28.844318
-37.668663
-45.816578
-51.996693
-54.76391
-53.718517
-49.352463
-42.465176
-33.271866
-21.495825
-7.0448084
8.759068
23.486807
35.016872
42.5191
46.30096
46.79291
44.640633
40.612797
35.570312
30.097378
24.378466
18.229097
11.495537
4.0855484
-3.5089219
-10.734429
-17.129772
-22.356735
-26.077105
-28.137142
-29.213282
-30.658384
-33.364105
-36.869247
-39.66721
-40.55887
-39.482727
-36.807755
-32.472446
-25.585154
-15.40795
-2.6480105
10.634625
22.226187
30.835302
36.27749
38.70649
38.091553
34.863136
30.251112
25.60834
21.672743
18.290588
14.846943
11.157322
7.160233
2.548206
-3.0784662
-9.689037
-16.883799
-24.017065
-30.566143
-35.67012
-38.375843
-37.97613
-34.77846
-29.889711
-24.75499
-20.296698
-16.17662
-11.195633
-4.615808
3.1016493
10.78836
17.552666
23.179338
27.699125
30.95829
32.40339
31.388746
27.914352
22.625895
16.384285
9.865954
3.532105
-2.0023267
-6.122403
-8.920366
-11.380114
-14.5777855
-18.728607
-23.125406
-26.845774
-29.674484
-31.488546
-31.919004
-30.566143
-27.552952
-23.801838
-20.112217
-16.422594
-11.81057
-5.5074663
2.2714844
10.3579035
17.460426
22.841124
26.346262
27.760618
27.05344
24.62444
21.580502
18.874779
16.84549
14.96993
12.602424
9.343258
5.0387006
-0.28050345
-6.5528593
-13.5323925
-20.388939
-26.046356
-29.52075
-30.50465
-29.490004
-27.030256
-23.463621
-18.882341
-13.593886
-8.090202
-2.6172636
2.9171681
8.636081
14.2935
19.335983
23.425312
26.715223
29.420946
31.081278
30.650822
27.483896
22.133944
16.107563
10.757612
6.5452957
3.3168771
0.67264867
-1.756352
-4.369833
-7.7212396
-12.056544
-17.191267
-22.571962
-27.522205
-31.488546
-34.163525
-35.33191
-34.839954
-32.687675
-29.028801
-24.140053
-18.205912
-11.31862
-3.693403
3.9625607
10.696118
15.830841
19.489717
22.226187
24.439959
26.038794
26.46925
25.362364
22.656643
18.751793
13.955285
8.390106
2.3329782
-3.8471372
-9.719785
-15.069736
-19.989227
-24.324533
-27.614447
-29.397764
-29.70523
-28.782825
-26.753534
-23.525116
-18.882341
-13.194178
-6.983315
-0.9261871
4.6082444
9.374005
13.248108
16.138311
18.198349
19.612703
20.811832
21.88797
22.5644
22.28768
20.62735
17.583412
13.586323
9.097283
4.6082444
0.36518025
-3.4474285
-6.8603272
-9.965759
-12.948202
-15.869153
-18.69786
-21.157608
-23.002419
-24.047812
-24.07856
-22.69495
-19.466532
-14.454798
-8.274683
-1.6641114
4.577498
9.896701
13.740057
15.830841
16.292046
15.461879
13.986031
12.356448
10.911346
9.589233
8.267118
6.729777
4.761979
2.1177504
-1.1414151
-4.7387953
-8.39767
-11.9335575
-15.22347
-18.021431
-19.958483
-20.94238
-21.096115
-20.573418
-19.466532
-17.806204
-15.469445
-12.271772
-7.9979606
-2.7709978
2.9171681
8.420853
13.155867
16.968475
19.735691
21.273035
21.703491
21.426767
20.934818
20.412123
19.704947
18.47507
16.53802
13.863044
10.419397
6.1763334
1.1953449
-4.062365
-9.012608
-13.317164
-16.85305
-19.68176
-21.803293
-23.125406
-23.525116
-23.002419
-21.495825
-19.128317
-15.992141
-12.179532
-7.90572
-3.4474285
0.8263829
4.546751
7.713676
10.573132
13.309601
15.8615885
17.983122
19.243742
19.335983
18.075361
15.369639
11.37255
6.6067896
1.7180414
-2.8324916
-6.952568
-10.519203
-13.4709
-15.623179
-17.099026
-18.3289
-19.712507
-21.157608
-22.01852
-21.741798
-20.08147
-17.314253
-13.778368
-9.873519
-5.968669
-2.2175546
1.3798261
4.9772067
8.789815
12.72541
16.353539
19.212996
21.057806
21.88797
21.703491
20.135399
16.753248
11.710765
5.930359
0.73414236
-3.0784662
-5.599707
-7.475265
-9.135594
-10.426962
-11.22638
-11.595342
-11.90281
-12.148786
-12.179532
-11.656836
-10.519203
-9.104847
-7.6597457
-5.937922
-3.5704157
-0.37274396
3.3168771
6.883511
9.835207
11.803005
12.663918
12.510183
11.649271
10.3579035
8.636081
6.5452957
4.45451
2.5789528
0.73414236
-1.756352
-5.384479
-9.996506
-14.700773
-18.51338
-20.727152
-21.311342
-20.604166
-19.128317
-17.314253
-15.438697
-13.624634
-11.626089
-9.197088
-6.276138
-3.2322004
-0.4957313
1.7487881
3.7165859
5.7458777
8.113384
10.634625
12.879146
14.232006
14.2935
13.125119
10.911346
7.990397
4.731232
1.5950539
-0.86469346
-2.4635293
-3.5089219
-4.5235677
-5.6919475
-7.014062
-8.274683
-9.350822
-10.273228
-11.041899
-11.595342
-11.81057
-11.410861
-10.303975
-8.274683
-5.384479
-1.7870986
2.0255098
5.4384093
7.86741
9.12803
9.466245
9.589233
9.988941
10.819107
11.772259
12.202714
11.649271
9.958195
7.4369545
4.4237638
1.1338513
-2.2483013
-5.630454
-8.7973795
-11.656836
-14.055089
-15.8998995
-16.85305
-16.85305
-15.930646
-14.424051
-12.763721
-11.22638
-9.781279
-8.213189
-6.3068843
-4.1546054
-2.0023267
-0.18826294
1.1953449
2.1177504
2.9171681
3.8088264
4.7927256
5.6843843
6.237828
6.453055
6.453055
6.0533466
5.2231817
3.901067
2.3022313
0.36518025
-2.0023267
-4.769542
-7.874974
-11.072646
-13.809114
-15.438697
-15.715419
-14.82376
-13.347912
-11.81057
-10.334722
-8.705139
-6.6758466
-4.000871
-0.8031998
2.5174592
5.407663
7.3139668
8.113384
8.021144
7.4369545
6.7912707
6.268574
5.899612
5.715131
5.6228905
5.407663
4.6082444
2.763434
-0.034528732
-3.2629473
-6.276138
-8.612898
-10.303975
-11.503101
-12.179532
-12.394759
-12.271772
-11.9335575
-11.503101
-10.980405
-10.365468
-9.473809
-8.120949
-6.214644
-3.970125
-1.8178458
-0.003781855
1.5335603
2.8249276
3.7165859
4.147042
4.2085357
4.0855484
3.931814
3.8703203
3.7780797
3.3476238
2.3329782
0.79563606
-0.8339465
-2.1868079
-3.324441
-4.3390865
-5.292238
-6.214644
-7.014062
-7.6289983
-7.8442264
-7.475265
-6.3991246
-4.585061
-2.3097951
0.05771178
2.0255098
3.3783708
4.147042
4.6389914
5.1309414
5.6843843
6.1763334
6.299321
5.930359
5.069447
3.931814
2.7941806
1.8102818
0.94937027
0.18069917
-0.4957313
-1.172162
-1.8793392
-2.55577
-3.2322004
-3.7856438
-4.185352
-4.3390865
-4.2160993
-3.9393775
-3.693403
-3.5089219
-3.2629473
-2.8632383
-2.371289
-1.8485925
-1.2029088
-0.21900976
1.2875855
3.2861302
5.499903
7.344714
8.513094
9.0357895
9.158777
9.005042
8.267118
6.729777
4.485257
1.9025223
-0.6187188
-2.955479
-5.230745
-7.3215303
-9.012608
-9.904265
-9.873519
-9.043354
-7.90572
-6.9218216
-6.5221124
-6.829581
-7.874974
-9.197088
-10.1194935
-9.996506
-8.735885
-6.6758466
-4.1546054
-1.4488835
1.2260919
3.6858392
5.8381186
7.713676
9.22027
10.234917
10.634625
10.419397
9.52774
8.021144
6.1763334
4.393017
2.9479148
1.7180414
0.45742077
-0.95693403
-2.5865169
-4.4313273
-6.214644
-7.536758
-8.151696
-8.182442
-7.81348
-7.3215303
-6.8603272
-6.6758466
-6.952568
-7.751986
-8.643645
-8.951113
-8.0287075
-5.937922
-3.2014534
-0.6187188
1.3798261
2.7019403
3.501358
3.8703203
3.901067
3.6550925
3.1938899
2.6096997
1.8102818
0.73414236
-0.68021244
-2.0945673
-3.13996
-3.6319091
-3.8163908
-4.1238585
-4.7387953
-5.3229856
-5.384479
-4.615808
-3.0784662
-1.2029088
0.64190185
2.2407377
3.532105
4.331523
4.6082444
4.546751
4.393017
4.1777887
3.7780797
3.1631427
2.4867122
2.0562565
2.148497
2.7019403
3.562852
4.3007765
4.6389914
4.147042
2.5174592
-0.06527555
-2.955479
-5.1692514
-6.122403
-5.7841883
-4.6465545
-3.324441
-2.1868079
-1.4181368
-1.0491745
-1.0799215
-1.325896
-1.4181368
-0.9261871
0.18069917
1.5028133
2.548206
3.0094087
2.9786618
2.7941806
2.732687
2.8249276
2.9479148
2.9479148
2.6711934
1.964016
0.8571297
-0.37274396
-1.2951493
-1.7256052
-1.756352
-1.6948581
-1.8485925
-2.371289
-3.3859346
-4.8310356
-6.368378
-7.5675054
-7.967214
-7.3522773
-5.968669
-4.2775927
-2.740251
-1.4796305
-0.43423766
0.51891446
1.5028133
2.548206
3.5935986
4.6389914
5.5613966
6.0225997
5.7766247
4.8234725
3.562852
2.6096997
2.2714844
2.5789528
3.3168771
4.0240545
4.3007765
4.0548015
3.3476238
2.363725
1.3183324
0.42667392
-0.28050345
-1.0184276
-2.0330737
-3.5089219
-5.1692514
-6.5528593
-7.198543
-6.8910747
-5.753441
-4.0931115
-2.2483013
-0.68021244
0.4881676
1.2875855
1.9025223
2.3329782
2.548206
2.394472
1.779535
0.8571297
-0.06527555
-0.8031998
-1.172162
-1.1414151
-0.68021244
0.08845866
0.9801171
1.7180414
2.2099907
2.5789528
2.8864214
3.0094087
2.7941806
1.9947629
0.58040816
-1.0799215
-2.6787572
-3.9393775
-4.6465545
-4.708049
-4.0931115
-2.893985
-1.2644024
0.42667392
1.964016
3.1938899
3.931814
4.0240545
3.2861302
1.7487881
-0.18826294
-2.0023267
-3.324441
-3.970125
-4.000871
-3.662656
-3.1092129
-2.55577
-1.9100862
-1.1106682
-0.12676924
0.79563606
1.4720666
1.8717754
2.1177504
2.363725
2.5789528
2.8249276
3.3783708
4.546751
6.5145493
8.882055
10.8498535
11.618524
11.095828
9.988941
9.066537
8.574587
8.174878
7.467701
6.3608146
4.9464602
3.2553833
1.3183324
-0.68021244
-2.4327824
-3.8163908
-4.89253
-5.8456817
-6.6758466
-7.198543
-7.0755553
-6.0916567
-4.1546054
-1.6026177
0.94937027
2.9171681
4.0548015
4.36227
3.9933076
3.132396
2.0562565
0.9801171
0.08845866
-0.58797187
-1.0491745
-1.2029088
-0.8339465
0.21144605
1.5950539
2.7941806
3.1016493
2.2714844
0.45742077
-1.9715798
-4.5235677
-6.6758466
-8.182442
-8.920366
-8.920366
-8.366923
-7.3215303
-5.7841883
-3.7856438
-1.3873899
1.1031045
3.2861302
4.700485
5.253928
4.9772067
4.0855484
2.8864214
1.7180414
0.8571297
0.21144605
-0.43423766
-1.4181368
-2.5865169
-3.4474285
-3.5396688
-2.7709978
-1.5718708
-0.52647823
-0.12676924
-0.6187188
-1.9100862
-3.7548969
-5.6612005
-7.137049
-7.81348
-7.5060115
-6.276138
-4.40058
-2.156061
0.119205505
2.1177504
3.562852
4.331523
4.36227
3.6858392
2.6711934
1.6565475
0.8571297
0.33443338
0.026964962
-0.06527555
0.119205505
0.5496613
0.94937027
1.0108639
0.73414236
0.24219286
-0.24975663
-0.68021244
-1.1414151
-1.7256052
-2.525023
-3.4166815
-4.1546054
-4.462074
-4.2775927
-3.8471372
-3.2014534
-2.371289
-1.325896
-0.09602237
1.0723577
2.0562565
2.7941806
3.3476238
3.6858392
3.6550925
3.1631427
2.2714844
1.1031045
-0.15751612
-1.325896
-2.2483013
-2.740251
-2.6787572
-1.9408331
-0.8339465
0.08845866
0.30368656
-0.34199715
-1.4796305
-2.525023
-3.1707067
-3.5704157
-3.970125
-4.4313273
-4.8310356
-4.8310356
-4.246846
-3.1707067
-1.7256052
-0.09602237
1.5028133
2.6711934
3.1938899
3.0401554
2.548206
2.2099907
2.363725
2.9479148
3.6550925
4.2392826
4.6082444
4.700485
4.3007765
3.2861302
1.779535
0.24219286
-0.8339465
-1.2951493
-1.5411241
-1.9715798
-2.6172636
-3.0784662
-2.893985
-1.9715798
-0.52647823
0.8878766
1.7487881
1.779535
0.8878766
-0.4957313
-1.756352
-2.371289
-2.125314
-1.1106682
0.30368656
1.6565475
2.548206
3.0401554
3.3168771
3.4398644
3.3168771
2.7941806
1.8102818
0.36518025
-1.2951493
-2.6787572
-3.5089219
-3.662656
-3.4166815
-3.0784662
-2.740251
-2.3097951
-1.6333647
-0.68021244
0.39592707
1.2875855
1.964016
2.548206
3.2861302
4.3007765
5.499903
6.4838023
6.729777
5.961106
4.36227
2.548206
1.1645982
0.67264867
1.1338513
2.179244
2.9171681
2.6711934
1.3798261
-0.40349084
-2.0330737
-3.2629473
-4.0931115
-4.5235677
-4.4313273
-3.72415
-2.3405418
-0.52647823
1.1645982
2.3329782
2.7019403
2.4252186
1.6258008
0.4881676
-0.8031998
-2.125314
-3.13996
-3.6011627
-3.293694
-2.4327824
-1.4181368
-0.37274396
0.67264867
1.5950539
1.964016
1.4105729
0.05771178
-1.6641114
-3.2322004
-4.246846
-4.369833
-3.6319091
-2.525023
-1.7870986
-1.756352
-2.2790484
-2.7709978
-2.924732
-2.6787572
-2.3405418
-2.3097951
-2.7709978
-3.5704157
-4.3390865
-4.615808
-4.3390865
-3.8163908
-3.2322004
-2.6787572
-1.9100862
-0.8031998
0.64190185
2.0870035
2.8864214
2.7019403
1.5335603
-0.15751612
-1.8485925
-2.9862256
-3.2322004
-2.6172636
-1.5103772
-0.4957313
0.08845866
0.08845866
-0.21900976
-0.18826294
0.79563606
2.8249276
5.284675
7.160233
7.9596505
7.86741
7.467701
7.2217264
7.067992
6.5452957
5.1309414
2.8864214
0.5496613
-0.68021244
-0.24975663
1.4720666
3.5935986
5.161688
5.6228905
4.9157133
3.2553833
1.1338513
-0.7724529
-1.7256052
-1.356643
0.026964962
1.6258008
2.7941806
3.3783708
3.6243453
3.7165859
3.7165859
3.4706113
3.0094087
2.2714844
1.5643072
1.2875855
1.6258008
2.2099907
2.2714844
1.3183324
-0.40349084
-1.9100862
-2.3405418
-1.6026177
-0.31125027
0.8878766
1.6565475
2.1177504
2.4559655
2.7941806
3.1016493
3.0401554
2.363725
0.9186234
-1.2951493
-3.8778841
-6.0916567
-6.952568
-5.7226944
-2.525023
1.4720666
4.8234725
6.5452957
6.760524
6.11484
5.1309414
3.9625607
2.2407377
-0.21900976
-3.0477195
-5.445973
-6.6758466
-6.6143527
-5.6612005
-4.246846
-2.6787572
-1.1106682
0.42667392
1.8410287
2.9786618
3.6550925
4.0548015
4.516004
5.1309414
5.7766247
6.237828
6.760524
7.7444224
9.12803
10.419397
10.97284
10.603879
9.589233
8.359359
7.467701
7.344714
7.990397
8.759068
8.728321
7.2217264
4.3007765
0.611155
-3.0784662
-6.214644
-8.612898
-10.150241
-10.980405
-11.441608
-12.056544
-13.009697
-13.993596
-14.762266
-15.315709
-16.26886
-18.3289
-21.680305
-25.92337
-30.258673
-33.763817
-35.76236
-36.008335
-34.870705
-33.302616
-32.011246
-31.427053
-31.242575
-30.996597
-30.535397
-30.0127
-29.674484
-29.70523
-30.320168
-31.611536
-33.302616
-34.71697
-35.08593
-33.91755
-31.36556
-27.921915
-24.07856
-20.08147
-16.17662
-12.917457
-10.734429
-9.627544
-9.104847
-8.459164
-7.1063027
-5.077011
-2.7709978
-0.8031998
0.51891446
1.1953449
1.4105729
1.6258008
2.5174592
4.731232
8.605334
13.617069
18.78254
23.117846
26.46925
29.11348
31.573225
33.87924
35.693302
36.707947
37.1384
37.630356
38.890976
41.16624
44.025696
46.60843
47.86905
47.34635
45.34781
42.549847
39.382923
36.00077
32.495632
29.236467
26.930452
25.9773
26.223276
26.715223
26.161781
23.486807
18.10611
9.742968
-1.4488835
-14.608532
-28.413862
-41.358284
-51.9352
-58.82249
-61.651203
-61.19
-59.129963
-57.37739
-57.10067
-58.023075
-59.591164
-62.48137
-67.400856
-72.93529
-76.132965
-76.317444
-75.79475
-76.6864
-77.6703
-75.79475
-70.72152
-65.5253
-64.38767
-70.352554
-84.52685
-105.4347
-128.49484
-148.14209
-160.41006
-163.69998
-158.74973
-149.15672
-140.27087
-135.96632
-136.08931
-137.62665
-137.53441
-133.01463
-121.9765
-104.481544
-83.94266
-64.81812
-49.10649
-35.916096
-24.263039
-15.069736
-10.3962145
-11.31862
-16.822304
-24.539762
-32.380207
-39.790195
-47.26168
-54.148975
-57.807846
-54.94839
-43.94102
-25.24694
-0.40349084
28.683023
59.0609
86.05663
105.30415
116.18854
123.260315
132.39212
144.75235
155.8827
160.64845
156.74362
144.16815
125.47409
107.57943
100.04644
109.2705
133.80647
164.92227
194.16252
219.19044
239.51411
250.27551
244.77184
222.54185
193.11713
169.47281
159.51083
162.24731
170.36446
175.06874
171.44061
160.4025
146.65866
133.99095
122.24567
108.77855
92.05226
73.11221
54.479626
38.73724
27.391657
21.334528
21.488262
28.437048
39.536655
48.422493
47.807556
33.14131
4.4237638
-35.36265
-80.96021
-124.9282
-158.22705
-174.06166
-172.7088
-161.97816
-151.8317
-147.80385
-149.86389
-154.8449
-159.27243
-161.4862
-161.39397
-158.68825
-152.29291
-143.28407
-134.85944
-129.0483
-123.91355
-115.95013
-103.49765
-87.140335
-68.9382
-50.859062
-33.886803
-18.574873
-5.261492
7.4062076
22.502907
42.48835
67.33181
94.45052
119.78592
139.52539
151.82411
156.58989
155.17552
149.91782
144.22964
140.97049
141.33945
145.3673
153.48445
166.61336
184.29279
202.71014
215.90054
219.86688
214.33246
201.01906
180.14197
149.94856
110.46963
66.716866
27.299414
-0.09602237
-12.579241
-12.271772
-4.89253
1.9332693
1.0416107
-10.795924
-31.334814
-53.50329
-68.63073
-71.028984
-61.00552
-43.879524
-27.306976
-19.558773
-26.292332
-47.10795
-75.17981
-101.49911
-119.1478
-124.98969
-119.393776
-105.37321
-87.63228
-73.027534
-68.84596
-77.23985
-92.889984
-107.34101
-115.58116
-117.76418
-118.256134
-123.26787
-137.96486
-163.05429
-193.55516
-220.4894
-234.66368
-228.79105
-197.42928
-143.06885
-84.25012
-48.214832
-50.520844
-80.92947
-108.69386
-104.297066
-59.03772
12.079727
84.21182
139.12567
171.22537
181.49483
170.91791
141.95439
103.92055
71.94383
58.384468
65.21027
84.273315
102.47545
107.302704
93.22065
66.44015
41.873417
32.649364
39.6289
50.544025
52.85004
46.48544
40.059357
39.167694
43.68748
54.049168
73.20445
102.13723
135.40532
164.98376
188.68959
209.25923
229.15244
247.75427
260.97543
265.4952
260.66797
245.44826
217.8376
180.2342
141.98514
112.06846
93.497375
85.56468
85.81066
88.60862
85.3187
68.34645
35.87778
-5.6612005
-44.46372
-70.72152
-81.944115
-81.851875
-75.94848
-68.507744
-61.34373
-53.56478
-42.80339
-27.706686
-10.703684
3.1631427
11.311056
15.123664
15.277398
8.513094
-9.012608
-36.93074
-68.16953
-91.47563
-97.655754
-85.387764
-61.09776
-33.948296
-11.595342
1.1031045
3.4091175
0.45742077
-0.86469346
1.1031045
3.4091175
5.4691563
11.280309
23.486807
38.52201
49.806103
54.11066
52.94228
48.26876
40.336075
29.513187
16.415031
-0.21900976
-22.172255
-47.84587
-71.8284
-88.12423
-94.82704
-96.7026
-102.57524
-118.317635
-142.4539
-169.26515
-194.17009
-215.01646
-230.29762
-238.4148
-240.32112
-239.3372
-236.72372
-230.2054
-217.90666
-202.77922
-190.23451
-182.0251
-174.73808
-164.06894
-149.12598
-132.21521
-116.25758
-101.837326
-85.75672
-62.85033
-30.289421
11.403296
58.876423
106.34955
147.11984
177.03653
194.7467
199.94293
192.5022
174.30006
149.61035
122.12268
92.11376
58.722687
24.070997
-7.6289983
-35.30116
-60.69805
-82.65129
-96.7026
-101.28388
-102.5445
-109.52403
-125.72762
-146.08203
-161.4862
-166.83615
-164.92986
-164.22267
-170.864
-183.31647
-197.89046
-216.09259
-241.58174
-271.22168
-294.98898
-304.88947
-298.98605
-280.169
-254.18794
-229.6212
-214.67825
-208.95932
-201.88756
-180.54926
-139.07176
-82.28233
-21.34209
36.18525
88.02444
131.0085
162.12431
185.36893
208.61353
232.56534
249.26086
250.70598
237.70004
218.14507
197.85214
178.26642
160.89444
150.87097
154.34535
173.0087
200.8346
227.27687
243.41898
244.83331
229.8596
198.19035
152.40831
100.10794
51.86614
16.53802
-1.6333647
-3.8471372
3.6243453
12.694664
18.075361
20.104654
21.79573
24.040249
24.101744
18.936274
9.773714
2.8864214
7.0372453
29.051985
70.252754
125.966034
188.90482
251.1979
304.88193
344.08414
365.29947
366.00662
344.08414
299.16302
235.11732
160.9867
90.02297
34.955376
0.9801171
-15.992141
-23.525116
-25.831127
-22.787191
-13.317164
0.7648892
13.248108
16.292046
4.485257
-23.832582
-67.09339
-121.515305
-180.48776
-234.14099
-272.23633
-288.6244
-282.5365
-257.57007
-220.27417
-179.9958
-147.12743
-128.4641
-124.49774
-131.93849
-146.02055
-161.5477
-173.53896
-176.09096
-162.65459
-127.91064
-70.53704
5.6843843
91.683304
175.16098
242.0661
279.17755
278.2244
240.1598
174.85352
96.203094
17.060717
-51.289516
-98.51666
-117.057014
-105.83441
-72.105125
-29.612991
6.6990304
25.11639
19.766438
-8.39767
-52.642376
-104.42006
-155.76729
-200.04274
-232.91112
-252.25089
-256.83215
-246.16301
-222.14973
-190.11151
-157.6736
-131.78476
-117.057014
-114.13606
-119.20928
-125.60463
-126.92675
-119.97796
-105.803665
-87.01734
-64.51065
-37.8224
-7.6289983
23.087097
49.92909
69.17661
79.99951
83.53539
80.245476
69.42259
51.3127
27.514643
0.21144605
-28.352371
-57.99233
-89.8768
-122.9604
-153.43053
-177.44382
-192.44827
-196.69133
-188.88164
-169.44963
-141.80823
-112.19901
-87.140335
-70.47554
-62.45062
-60.452076
-60.51357
-59.129963
-54.3642
-46.339275
-36.71551
-27.983408
-23.309887
-25.831127
-36.807755
-53.31881
-68.69223
-76.40968
-74.41114
-65.310074
-53.10358
-39.2675
-21.618813
3.1631427
35.41658
70.160515
99.67748
118.58679
126.18126
125.04363
117.91036
106.59552
92.69795
78.43142
65.02579
50.943733
33.07982
9.927448
-16.17662
-40.62036
-59.31444
-70.53704
-74.38039
-71.24421
-61.25149
-44.92492
-24.1708
-2.4327824
15.8615885
26.9612
30.035883
27.791365
25.054895
26.131037
33.110565
45.563038
61.951107
79.78428
94.880974
101.89126
96.63355
78.5544
50.39029
16.968475
-16.484089
-45.84733
-69.27641
-85.75672
-94.950035
-97.471275
-94.119865
-85.69524
-73.18127
-58.69951
-44.801933
-33.45635
-25.000963
-18.91309
-14.731521
-13.2556715
-17.160519
-29.24403
-49.905907
-76.132965
-104.543045
-135.13615
-167.08214
-196.16866
-216.86127
-224.88618
-221.28882
-211.05011
-199.21257
-187.8055
-176.45992
-164.4994
-151.09378
-135.13615
-115.48892
-92.67476
-69.55314
-49.41396
-33.979046
-23.340635
-1.2951493
42.857315
80.76817
83.166435
53.557217
13.986031
-15.100482
-27.86042
-27.983408
-20.727152
-9.443064
5.899612
24.040249
42.24238
53.864685
51.37419
33.2643
3.8088264
-31.08884
-68.16953
-102.790474
-128.37186
-141.56224
-143.25333
-138.61055
-134.183
-133.07613
-133.99852
-133.53732
-131.60028
-130.43188
-132.7379
-139.5637
-146.17427
-146.08203
-137.1347
-122.9604
-108.35565
-94.950035
-81.88262
-68.231026
-56.393494
-52.27342
-59.65266
-75.42578
-89.4771
-92.12132
-81.51366
-64.0802
-49.813667
-45.6321
-53.53404
-71.8284
-96.7026
-122.59144
-143.65303
-156.50522
-162.07039
-163.85371
-164.40715
-163.76146
-160.93275
-156.01328
-149.98688
-144.79068
-143.31482
-147.55789
-155.33682
-160.77904
-158.96497
-149.92538
-137.90338
-126.9575
-118.840324
-113.21365
-108.87835
-103.712875
-92.859245
-69.18417
-28.536852
24.163237
74.31134
105.64237
110.43888
94.204544
71.97458
58.814926
59.860317
68.62317
75.29524
76.27914
78.400665
95.49591
136.20473
193.4246
250.8597
300.60812
347.95822
397.0302
436.57065
445.42575
414.18695
358.6274
305.43536
267.34003
236.65466
199.54323
154.25313
114.189995
91.96003
84.181076
75.78719
58.169247
36.89243
22.964111
19.797186
17.983122
6.0533466
-14.055089
-24.017065
-5.1385045
42.5191
97.86343
133.71423
136.78891
113.39058
77.631996
37.16915
-9.012608
-60.944023
-112.22976
-155.76729
-190.32674
-218.06041
-234.97115
-228.97552
-192.81723
-134.89018
-73.949936
-24.324533
11.649271
39.352173
61.52065
73.419685
70.40649
56.1707
41.25848
34.094463
34.125214
33.418034
24.409212
5.499903
-19.774002
-46.277782
-68.753716
-81.05246
-78.13151
-58.515022
-25.031712
17.091463
63.795914
113.72879
165.10677
211.90346
245.84796
262.85098
267.0018
266.90958
269.18484
274.71927
280.6534
284.6505
286.52606
286.2186
281.82178
271.46008
255.41023
235.57852
212.4569
184.53877
151.85486
119.07874
93.58961
80.09174
76.86332
77.1093
74.1576
65.39475
52.72705
40.766533
32.372643
23.917263
7.86741
-19.49728
-54.48719
-87.26332
-108.60163
-116.16535
-112.537224
-100.45372
-81.359924
-56.178265
-27.39922
0.8263829
24.193983
39.41367
44.36391
38.39902
22.5644
0.58040816
-21.526571
-38.00688
-46.523754
-47.907364
-43.049362
-30.59689
-9.227836
18.628805
46.33171
66.624626
73.850136
64.74907
39.198444
1.4720666
-39.513477
-72.93529
-91.22966
-93.07448
-83.358475
-70.47554
-62.235394
-62.419872
-72.197365
-93.93538
-129.97069
-177.19785
-223.59482
-251.5437
-247.54663
-210.34294
-151.8317
-90.06128
-38.960033
-3.293694
17.89088
27.114935
27.914352
25.177883
24.040249
26.776718
31.942188
37.199898
42.180885
50.02133
65.21027
89.777
122.768364
160.43324
196.68376
225.49355
244.43361
255.41023
260.7602
261.37512
257.25507
245.78647
222.5726
188.5051
153.14624
129.65565
127.81085
150.93245
193.36311
237.97678
264.60358
265.52597
251.22865
237.63857
230.93575
225.03235
210.45834
184.78474
152.28532
119.35547
93.71259
80.245476
79.04635
88.94684
108.8708
136.66594
165.81393
183.09366
173.25467
129.04071
60.690487
-5.9994164
-47.077198
-55.317352
-41.75799
-26.569052
-27.091751
-49.444702
-87.57079
-128.4641
-163.51549
-193.06322
-221.96524
-253.20404
-282.69025
-302.18372
-306.8265
-300.03146
-293.02118
-296.80304
-312.82214
-333.66852
-349.10342
-348.54996
-324.9364
-280.69168
-228.20685
-183.19347
-156.50522
-149.52568
-155.12161
-163.577
-169.41888
-173.26225
-177.84352
-183.62393
-187.62102
-185.68396
-174.12315
-149.09521
-108.35565
-55.009888
2.3329782
53.403484
89.86925
108.07137
109.7932
100.9381
89.96148
86.17962
96.41832
121.07729
154.59134
188.96631
215.93129
228.8757
224.47891
203.78629
171.13313
132.36137
94.35828
64.99505
50.29805
49.590874
55.432777
59.55285
58.845673
55.648
52.112114
44.9481
26.438503
-8.428417
-56.91619
-110.53868
-160.62529
-200.65768
-225.53188
-231.589
-220.76611
-201.42635
-183.99289
-176.09096
-180.0573
-192.63275
-208.55962
-222.11897
-227.99162
-223.13364
-208.19066
-187.49803
-167.08214
-151.49348
-141.6545
-135.2284
-129.29427
-123.20638
-117.91792
-114.19755
-111.24586
-106.87981
-99.80804
-91.26041
-85.32626
-87.324814
-100.54595
-123.26787
-148.9415
-169.17293
-178.33548
-176.95186
-170.43355
-164.62238
-161.148
-155.82878
-142.17719
-117.24149
-84.18864
-50.859062
-25.43142
-12.087292
-10.303975
-17.191267
-29.951206
-46.923462
-67.554596
-90.522484
-112.2605
-128.52559
-138.05711
-143.68378
-149.74092
-158.90347
-171.35593
-184.88455
-196.01491
-202.50249
-204.96225
-205.73091
-205.54643
-202.34875
-194.72354
-184.82304
-175.7835
-166.95914
-153.861
-134.49048
-113.18291
-97.993965
-95.134514
-104.60454
-120.43916
-136.27379
-150.3866
-163.60774
-176.02945
-186.72937
-194.84653
-200.74992
-204.2243
-200.25798
-182.76302
-153.18457
-120.62364
-95.380486
-83.14324
-83.14324
-91.81386
-106.60308
-125.635376
-145.25186
-158.90347
-160.19484
-147.8346
-127.69541
-108.69386
-97.34828
-95.81094
-103.9896
-121.02335
-143.49931
-162.50084
-165.66777
-144.39095
-99.71579
-41.081566
17.767895
63.396206
87.19426
87.59398
70.12977
45.409306
24.501453
15.338892
20.996311
39.99786
68.40794
102.26022
138.32626
172.85495
201.2343
219.86688
228.38377
230.0441
229.92111
231.42769
234.7791
238.09976
240.19054
241.0822
240.6825
236.62392
225.12459
203.41733
171.65584
132.85332
90.60716
47.500088
5.7766247
-31.304068
-60.11386
-79.26914
-91.3219
-101.5606
-114.72025
-131.78476
-149.61792
-163.14653
-168.31201
-163.20804
-147.86536
-124.89745
-99.592804
-78.96168
-70.13732
-77.6703
-101.06866
-133.84479
-165.883
-187.49803
-192.602
-179.13489
-148.81851
-106.295616
-59.03772
-15.438697
17.89088
38.214542
46.33171
45.25557
38.091553
26.715223
11.925993
-5.7841883
-26.169344
-48.860516
-73.08902
-97.25604
-118.80958
-135.13615
-144.63693
-147.40414
-146.08203
-144.63693
-147.15817
-156.19774
-174.36913
-198.87436
-220.45865
-237.18492
-252.25089
-264.88782
-271.22168
-269.1309
-259.72235
-243.67252
-219.41325
-187.03683
-149.06447
-109.70852
-74.84159
-49.290974
-33.364105
-22.203001
-7.967214
16.906982
56.139954
108.62482
169.0116
228.96794
279.73102
314.3212
329.66388
327.01965
311.308
289.35477
268.29318
253.13498
245.32527
243.08076
243.14224
241.72789
235.51703
222.5726
203.26358
180.08046
156.77437
137.15788
123.13733
113.63655
106.93374
103.58234
106.99523
121.10803
147.18135
182.63246
222.6341
261.89783
296.3343
323.88345
343.34622
353.0315
351.6171
339.56436
318.65652
290.86136
257.83926
221.68094
185.46117
152.90027
126.61172
107.48718
95.06546
88.02444
84.273315
81.35236
77.201546
70.8062
62.750523
54.38738
46.977394
41.073997
36.18525
31.511732
26.899706
22.28768
17.183704
10.296411
0.14995232
-14.393304
-33.794563
-57.623367
-84.52685
-112.13751
-137.62665
-158.38077
-172.61655
-179.10414
-176.89037
-165.883
-146.66623
-120.16244
-87.26332
-49.444702
-9.289329
29.820656
64.99505
94.266045
116.18854
129.47118
133.43752
128.21056
114.866425
95.43442
73.48118
53.464977
39.1062
32.034428
31.819202
37.35363
47.623077
60.967205
74.40358
84.08884
87.19426
83.25867
73.88089
62.535294
54.38738
55.125305
68.53093
94.14305
127.56487
162.40103
192.34846
212.61063
220.48181
215.65457
200.40413
178.81984
155.20627
132.88406
113.91328
99.4315
89.59252
83.13569
77.93946
72.7125
68.40794
67.70077
72.866234
83.4739
95.864876
105.36565
109.11676
107.733154
103.674576
98.386116
91.2836
80.42996
64.16488
42.180885
15.800096
-12.732976
-41.050816
-67.00115
-88.30871
-103.036446
-110.66167
-112.844696
-112.537224
-112.291245
-112.66022
-112.07602
-107.58698
-95.84168
-74.34964
-42.58816
-2.5865169
40.766533
81.35236
114.37447
136.9734
147.85779
147.6733
139.21791
126.48873
113.26759
101.89126
93.40513
87.68622
83.25867
78.30843
72.00533
64.90281
58.630444
54.664104
52.880787
51.804646
49.92909
47.3771
46.11648
47.77681
52.26585
58.19999
64.04189
68.715416
70.92919
68.8384
60.41376
45.16333
25.423857
5.7766247
-8.182442
-12.548494
-6.952568
5.6843843
20.504362
32.741604
39.65964
41.22773
39.78263
38.79873
41.13549
48.115025
59.46061
73.57342
88.239655
100.87661
109.17826
112.160706
110.34664
105.18117
98.478355
91.31435
83.4739
73.29669
58.507458
37.814835
11.864499
-16.97604
-45.816578
-72.16662
-94.796295
-113.67486
-129.10977
-141.28554
-150.10988
-154.99861
-154.75266
-147.86536
-133.56807
-112.90618
-88.86216
-64.84887
-43.17235
-23.801838
-5.230745
13.832296
33.049072
50.175064
62.566044
68.93064
69.85305
67.14732
63.426956
61.489902
63.611435
70.498726
81.53684
95.06546
109.2705
121.84596
130.42432
133.37602
130.48581
122.58388
110.838585
96.0801
78.6159
59.09165
39.075455
21.21154
8.082638
1.0416107
-0.40349084
1.7180414
5.161688
8.205625
9.251018
6.852764
0.36518025
-9.381569
-19.989227
-28.383118
-32.380207
-31.488546
-27.153242
-21.834038
-17.314253
-14.024342
-11.22638
-7.690492
-2.740251
3.901067
11.095828
16.04607
16.84549
13.89379
8.605334
2.3329782
-3.8471372
-9.227836
-13.839861
-18.23666
-23.248396
-29.24403
-35.76236
-41.94248
-46.98496
-50.551594
-53.134327
-55.378845
-56.946934
-56.977684
-54.8254
-50.982048
-46.67749
-42.80339
-38.8063
-33.610085
-26.569052
-18.267405
-10.426962
-5.1692514
-3.2629473
-3.9393775
-5.6919475
-7.5675054
-9.166341
-9.658291
-7.2292895
-0.18826294
11.188068
25.393112
40.95101
57.246838
74.46507
92.82094
111.1768
126.88844
137.52684
142.41559
142.26186
138.54149
132.76108
125.8123
118.09485
110.34664
103.05964
96.541306
91.498825
88.208916
86.08738
84.273315
81.99805
78.95412
75.57196
72.49728
69.54558
65.73297
59.891068
51.620167
41.627445
31.665466
23.117846
16.814741
13.555575
13.986031
17.952375
24.255478
31.265759
37.814835
43.31852
47.530838
50.482536
52.69631
54.69485
56.232193
56.47817
54.879333
51.34344
45.655277
37.415127
26.592237
14.508728
3.532105
-4.9232764
-11.072646
-15.623179
-18.82085
-20.450432
-20.388939
-19.282051
-18.052177
-16.545584
-13.809114
-9.166341
-3.1092129
2.763434
7.0372453
9.681473
12.1719675
16.53802
24.101744
34.678654
47.131126
60.075546
72.12831
82.30552
90.2997
96.26458
101.091835
105.94984
111.54577
117.44916
122.06119
123.752266
122.3994
119.53995
117.141685
116.00406
115.14315
112.80639
108.00988
100.81512
91.71405
81.19863
69.730064
57.80028
45.870506
34.094463
22.28768
10.204169
-1.756352
-12.364014
-20.388939
-25.062458
-26.476812
-25.216192
-22.01852
-17.314253
-11.287873
-4.1546054
3.7165859
12.264208
21.703491
32.034428
42.888065
53.52647
62.842762
69.94529
74.37283
76.40213
76.6481
75.6027
73.08146
68.899895
63.734425
59.27613
57.123848
57.585052
59.33762
60.506
60.44451
60.229282
61.551395
65.24102
70.89844
77.66275
85.011246
92.267494
98.047905
100.44616
98.41686
92.79019
86.4256
82.428505
82.12104
84.70377
88.36265
91.86778
94.942474
97.74043
100.04644
101.21483
100.96885
100.10794
99.646736
99.5545
98.78582
95.6804
89.469536
80.76817
71.2059
62.289318
54.602608
47.96129
41.965656
36.58496
31.72696
27.26867
23.456059
21.273035
21.949465
25.915808
32.157413
38.73724
43.380013
44.640633
42.33462
37.53811
31.849947
26.930452
23.855768
22.994856
23.855768
25.270124
26.100288
25.70058
24.101744
21.88797
19.735691
17.921629
16.322792
14.539474
11.741512
6.945005
-0.46498448
-9.996506
-20.112217
-29.305523
-37.084476
-43.756542
-49.75218
-54.917645
-58.60726
-60.11386
-59.03772
-55.409595
-49.53695
-42.09621
-34.225018
-27.306976
-22.387484
-19.958483
-19.927736
-21.557318
-23.586609
-24.386028
-22.448977
-16.545584
-6.337631
7.529195
23.794275
40.828022
57.43132
72.95848
87.07128
99.493004
110.28515
119.47845
126.67321
131.31598
133.31451
132.94556
130.91628
127.62636
122.676125
115.57361
106.3188
95.77264
85.134224
74.83404
64.90281
55.89398
48.238014
41.596695
35.04762
28.037338
20.565855
13.2173605
6.3915615
-0.24975663
-7.137049
-13.962849
-19.896988
-24.632002
-27.891167
-29.151787
-27.829676
-23.955572
-18.82085
-14.085836
-10.457708
-7.4445176
-4.1546054
-0.31125027
3.6550925
7.3754606
11.403296
16.661007
23.671288
32.12667
41.319977
50.697758
59.798824
68.03899
74.64955
79.04635
81.10639
80.86042
78.49291
73.7579
66.53239
57.462067
48.145775
40.612797
36.338985
35.232098
36.00077
37.07691
37.35363
36.492718
34.770893
32.710857
30.46634
27.945099
25.393112
23.640541
23.117846
23.548302
24.224731
24.839668
25.70058
27.545391
30.46634
33.909985
37.35363
40.643543
43.748974
46.577686
48.94519
50.51328
50.51328
48.422493
44.148685
38.15305
31.05053
23.179338
15.092917
8.144132
3.8088264
2.5174592
3.4398644
5.284675
7.067992
8.759068
10.8806
13.770803
16.783995
18.936274
19.674198
18.967022
17.552666
16.415031
16.384285
17.983122
21.734236
28.068087
36.58496
45.778263
53.403484
57.73879
58.538204
56.970116
54.602608
52.419582
50.20581
47.192623
42.73433
36.89243
30.312605
24.163237
19.059261
15.0314245
11.557031
7.86741
3.2861302
-2.4020357
-8.858873
-15.284964
-20.819395
-24.93947
-27.522205
-28.690584
-28.905813
-28.967308
-29.428509
-30.566143
-32.16498
-33.640827
-34.163525
-33.24112
-30.719877
-26.50756
-20.85014
-14.485545
-8.182442
-2.2175546
3.3783708
8.328612
12.079727
13.89379
13.524829
11.495537
8.882055
6.6067896
5.4691563
6.11484
9.22027
15.3081455
23.978756
33.694756
42.21163
47.77681
49.99058
49.52938
47.254112
43.257023
37.04616
28.590782
18.844034
9.189524
0.7648892
-6.0609097
-11.533848
-16.115128
-19.835493
-22.387484
-23.525116
-23.248396
-22.080015
-20.604166
-19.066824
-17.560228
-16.207367
-15.315709
-15.161975
-15.776912
-16.822304
-17.498735
-17.43724
-16.76081
-15.930646
-15.315709
-15.22347
-15.746165
-16.822304
-18.052177
-19.251305
-20.419683
-21.926281
-24.201546
-27.429964
-31.242575
-34.932194
-37.453438
-37.73016
-35.30116
-30.935106
-26.476812
-23.832582
-23.986319
-26.630547
-30.689129
-34.932194
-38.129868
-39.544224
-39.021526
-37.02298
-34.747715
-33.487095
-34.04054
-36.315804
-39.57497
-43.35683
-47.384666
-51.535492
-55.563328
-59.222202
-62.542862
-65.83277
-69.12268
-71.766914
-72.781555
-71.21346
-66.87816
-60.2061
-52.18118
-44.217743
-37.51493
-32.810665
-30.10494
-29.151787
-29.612991
-31.027346
-32.810665
-34.163525
-34.50174
-33.73307
-32.041996
-29.981953
-28.0449
-26.20009
-24.232294
-22.080015
-20.17371
-18.790102
-18.175165
-18.544128
-20.019976
-22.264494
-24.324533
-25.000963
-23.555862
-19.958483
-14.916001
-9.842772
-6.5528593
-6.122403
-8.766632
-13.932102
-20.727152
-28.383118
-36.192814
-43.326088
-48.768276
-51.719975
-52.24267
-50.92055
-48.091843
-43.725796
-37.760902
-30.350916
-22.172255
-13.993596
-6.6143527
-0.58797187
3.6858392
5.899612
5.9918523
4.2085357
1.1953449
-2.4020357
-6.3991246
-11.103392
-16.453342
-21.495825
-24.816484
-25.677395
-24.478268
-22.81794
-22.479723
-24.570507
-28.967308
-34.809208
-41.32754
-48.15334
-55.071377
-61.31299
-65.58679
-66.324715
-62.542862
-54.3642
-42.926373
-29.858965
-16.791557
-5.292238
3.4706113
8.789815
10.726866
10.204169
8.420853
6.237828
4.1162953
2.179244
0.8571297
0.79563606
2.4559655
5.6536374
9.343258
12.387196
14.232006
14.908436
14.908436
14.600968
14.047524
13.586323
13.801551
14.816196
15.677107
15.062171
12.202714
7.5599413
2.363725
-2.3405418
-6.245391
-9.658291
-13.101937
-16.97604
-21.618813
-26.968763
-32.19573
-36.008335
-37.02298
-34.747715
-29.82822
-23.986319
-19.128317
-16.361101
-15.22347
-14.3010645
-12.425507
-9.719785
-7.2292895
-5.8456817
-5.6919475
-6.030163
-5.9071755
-4.554314
-1.5411241
3.4706113
10.573132
19.335983
28.52929
36.523464
42.24238
45.593784
47.00814
47.10038
46.05499
43.68748
39.751884
34.494175
28.375555
21.641996
14.539474
7.467701
1.0416107
-4.0931115
-7.137049
-7.8442264
-6.7373405
-4.8310356
-3.13996
-2.3405418
-2.924732
-5.5382137
-10.334722
-16.97604
-24.386028
-31.519293
-37.391945
-41.51202
-43.84878
-44.863426
-45.14015
-45.263134
-45.570602
-46.031807
-46.339275
-46.154797
-45.478363
-44.494465
-43.326088
-41.911728
-40.005424
-37.23821
-33.056637
-27.153242
-19.558773
-10.703684
-1.8485925
2.9479148
0.05771178
-7.9979606
-15.192722
-19.435785
-22.418228
-25.43142
-28.506105
-32.16498
-37.115223
-41.81949
-43.387577
-41.20455
-37.14597
-32.718426
-28.413862
-25.093206
-23.986319
-25.308432
-27.67594
-30.719877
-35.055183
-39.45198
-41.665752
-41.665752
-40.774097
-38.621815
-33.763817
-25.800383
-15.592431
-4.9847703
2.9786618
7.3139668
9.988941
13.524829
18.321337
22.964111
26.100288
27.699125
28.71377
27.176428
17.798641
1.4720666
-12.609987
-16.422594
-9.381569
3.562852
17.675653
29.359453
36.923172
40.520554
41.012505
39.475163
35.84704
29.420946
20.842579
12.079727
4.700485
-0.95693403
-5.1692514
-7.751986
-7.41377
-3.478175
2.7941806
9.804461
16.661007
23.14859
28.52929
31.081278
29.666922
24.655188
17.921629
11.680017
6.883511
2.9786618
-1.0799215
-6.583606
-13.56314
-21.34209
-29.82822
-39.974678
-51.289516
-60.79029
-66.44771
-68.13879
-66.048
-61.25149
-55.378845
-49.844418
-45.263134
-41.450523
-37.8224
-33.302616
-27.337725
-20.573418
-14.424051
-10.058
-8.120949
-8.182442
-8.88962
-9.135594
-8.39767
-6.798834
-4.585061
-2.3405418
-1.2644024
-2.4327824
-6.0609097
-11.011152
-15.838407
-19.743254
-22.264494
-22.725697
-20.35819
-15.192722
-8.366923
-1.2951493
5.499903
12.04898
18.044615
22.041704
22.47216
19.18225
14.109018
10.0811825
8.728321
9.589233
11.526284
13.647816
15.277398
16.199804
16.322792
15.3081455
12.909891
9.066537
4.1777887
-1.2951493
-7.0448084
-12.640735
-17.160519
-19.528027
-19.128317
-16.361101
-12.579241
-9.135594
-6.798834
-5.230745
-3.970125
-2.7095041
-1.4181368
0.18069917
2.5174592
5.8073716
9.773714
13.678562
16.876236
18.844034
19.397476
18.598059
16.63026
13.740057
9.927448
5.192435
-0.24975663
-5.5382137
-9.658291
-11.749076
-11.31862
-8.30543
-3.0477195
3.7165859
10.819107
16.783995
20.44287
21.242287
19.335983
15.492626
10.819107
6.668283
4.1777887
3.8088264
5.069447
6.822017
8.113384
8.789815
9.281764
9.988941
10.8498535
11.434043
11.741512
11.925993
12.294955
13.03288
14.139766
15.677107
17.491173
19.36673
20.934818
21.918718
22.226187
21.857224
20.934818
19.674198
18.136854
16.415031
14.539474
12.417942
10.019689
7.3139668
4.485257
1.7487881
-0.7417061
-2.8632383
-4.615808
-5.937922
-6.7373405
-6.9218216
-6.3991246
-5.261492
-3.7548969
-2.2483013
-1.2336557
-1.3873899
-3.1707067
-6.3991246
-10.457708
-14.762266
-18.943836
-22.571962
-25.369926
-27.645193
-29.951206
-32.77992
-36.223564
-40.036175
-43.602806
-46.339275
-47.784374
-47.999603
-47.169437
-45.6321
-43.44907
-40.651108
-37.668663
-35.20892
-33.51784
-32.19573
-30.443155
-27.522205
-23.248396
-17.775455
-11.287873
-4.000871
3.8088264
11.710765
18.997766
24.901161
28.560034
29.666922
28.621529
26.28477
23.517553
20.965567
18.967022
17.52192
16.53802
15.769348
14.87769
13.555575
11.434043
8.513094
5.284675
2.363725
0.05771178
-1.6333647
-3.0169723
-4.0931115
-4.8310356
-5.3229856
-5.7841883
-6.276138
-6.9218216
-7.6597457
-8.643645
-9.935013
-11.503101
-12.825215
-13.440153
-13.009697
-11.595342
-9.473809
-6.829581
-4.1546054
-1.9408331
-0.5572249
0.08845866
0.08845866
-0.37274396
-1.356643
-2.8632383
-4.769542
-6.6758466
-8.213189
-9.258582
-9.689037
-9.289329
-8.243936
-6.952568
-5.7841883
-4.9847703
-4.4928207
-4.2160993
-4.031618
-3.8163908
-3.3551877
-2.2790484
-0.21900976
2.8249276
6.1763334
9.12803
11.157322
12.233461
12.510183
11.987486
10.8498535
9.374005
7.805917
6.237828
4.45451
2.548206
0.8571297
-0.28050345
-0.6494655
-0.37274396
0.30368656
1.2260919
2.2714844
3.4706113
4.761979
6.145587
7.898157
10.480891
14.139766
18.6903
23.517553
28.406301
33.633263
39.69039
46.454697
53.12676
58.722687
62.596786
64.71832
64.87206
62.566044
57.093105
48.48399
37.599606
25.88506
14.723955
5.069447
-2.4942763
-7.8442264
-11.472354
-14.362558
-17.560228
-21.34209
-25.216192
-28.07565
-29.090296
-28.229383
-26.384573
-24.416773
-22.91018
-22.418228
-23.248396
-25.33918
-28.137142
-30.350916
-30.842863
-29.305523
-26.415318
-23.340635
-21.126862
-19.958483
-19.343546
-18.451887
-16.791557
-14.639279
-12.517748
-11.195633
-11.380114
-13.501646
-17.560228
-22.81794
-27.921915
-31.427053
-32.34946
-30.381662
-26.261583
-21.280596
-17.006784
-14.5777855
-14.331811
-15.684672
-17.683216
-19.49728
-20.573418
-20.727152
-19.835493
-17.929192
-15.069736
-11.687582
-8.366923
-5.445973
-2.8324916
-0.003781855
3.6550925
8.174878
12.940639
17.12221
19.95092
21.273035
21.242287
20.319881
18.936274
17.767895
17.245197
17.429678
17.429678
15.923082
11.95674
5.8688655
-0.6494655
-5.6919475
-8.0287075
-7.690492
-5.5074663
-2.5865169
-0.034528732
1.1031045
0.119205505
-2.8632383
-7.0448084
-11.349367
-15.377203
-19.220558
-23.033167
-26.722788
-30.043446
-32.872158
-35.485638
-38.09912
-40.897087
-43.818035
-46.615993
-48.891266
-50.27487
-50.428604
-49.32172
-47.077198
-43.910275
-39.66721
-34.04054
-27.153242
-19.49728
-11.749076
-4.031618
3.9625607
12.325702
20.658098
28.037338
33.756252
37.6611
39.87487
40.67429
40.18234
38.583508
36.154507
33.418034
30.896795
29.082733
28.31406
28.867504
30.773808
33.786995
37.384377
40.858772
43.380013
44.394657
43.59524
41.196987
37.876328
34.40193
31.388746
28.744516
25.946554
22.656643
18.967022
15.492626
13.03288
11.895246
11.987486
12.540929
12.848398
12.72541
12.63317
13.401841
15.400386
18.229097
20.965567
22.933363
24.070997
24.839668
25.546846
26.161781
26.407757
26.038794
25.085642
23.763529
22.256933
20.62735
18.659552
16.04607
12.510183
8.082638
3.070902
-1.9715798
-6.460619
-9.873519
-11.995051
-13.009697
-13.224925
-13.132684
-13.101937
-13.194178
-13.16343
-12.917457
-12.579241
-12.30252
-11.964304
-11.441608
-10.8881645
-10.426962
-10.150241
-9.873519
-9.473809
-9.074101
-9.074101
-9.627544
-10.426962
-10.734429
-10.1194935
-8.705139
-7.1063027
-5.7841883
-4.9232764
-4.554314
-4.3390865
-3.8778841
-2.6787572
-0.9261871
0.73414236
1.6258008
1.5028133
0.51891446
-1.1106682
-3.13996
-5.4767194
-7.874974
-10.303975
-12.825215
-15.438697
-18.021431
-20.26595
-21.803293
-22.295242
-21.711052
-20.511927
-19.343546
-18.790102
-19.066824
-20.050722
-21.680305
-23.801838
-26.01561
-27.706686
-28.229383
-27.27623
-24.908724
-21.618813
-18.021431
-14.639279
-11.595342
-9.012608
-6.952568
-5.5382137
-4.7387953
-4.4928207
-4.7387953
-5.384479
-6.368378
-7.3830237
-7.9364667
-7.6597457
-6.3991246
-4.3083396
-1.8793392
0.51891446
2.763434
4.8234725
6.5760427
7.8366632
8.328612
8.021144
7.1909795
6.237828
5.5306497
5.2231817
5.315422
5.6536374
5.899612
5.4691563
3.8395734
0.7033955
-3.6319091
-8.489911
-12.917457
-16.361101
-18.728607
-20.35819
-21.618813
-22.69495
-23.617357
-24.140053
-24.109306
-23.217648
-21.34209
-18.636368
-15.530938
-12.517748
-9.873519
-7.7827325
-6.3991246
-5.9071755
-6.245391
-7.167796
-8.459164
-10.058
-11.90281
-13.839861
-15.623179
-17.099026
-18.113672
-18.51338
-18.359646
-17.744709
-17.06828
-16.791557
-17.345001
-18.574873
-19.835493
-20.604166
-20.542673
-19.712507
-18.23666
-16.207367
-13.624634
-10.703684
-7.690492
-4.89253
-2.4020357
-0.34199715
1.3183324
2.363725
2.5789528
2.0562565
1.3490791
1.0416107
1.3183324
2.0870035
3.1016493
4.2392826
5.6536374
7.2524734
8.759068
9.865954
10.419397
10.696118
11.157322
11.925993
12.848398
13.401841
13.340347
12.602424
11.311056
9.589233
7.682929
5.961106
4.8542194
4.393017
4.331523
3.931814
2.6096997
0.18069917
-3.0169723
-6.5528593
-9.935013
-12.886709
-15.254216
-16.85305
-17.590975
-17.406496
-16.484089
-15.284964
-14.14733
-13.286419
-12.763721
-12.609987
-13.071191
-14.362558
-16.791557
-20.235205
-24.324533
-28.536852
-32.25722
-34.99369
-36.500282
-36.68477
-35.67012
-33.640827
-30.873611
-27.798927
-24.847229
-22.356735
-20.481178
-19.251305
-18.51338
-18.082926
-17.683216
-17.129772
-16.330355
-15.284964
-14.085836
-12.825215
-11.472354
-10.058
-8.459164
-6.429872
-3.8163908
-0.86469346
1.8717754
3.8088264
4.6389914
4.270029
3.1016493
1.964016
1.6565475
2.548206
4.3007765
6.330068
7.9289036
8.666827
8.420853
7.5906887
6.852764
6.5452957
6.668283
6.883511
6.6990304
5.7458777
3.9933076
1.7180414
-0.58797187
-2.5865169
-4.062365
-4.9540234
-5.384479
-5.7226944
-6.368378
-7.7212396
-9.842772
-12.487
-15.377203
-18.082926
-20.050722
-20.788647
-19.989227
-18.021431
-15.653926
-13.839861
-13.071191
-13.440153
-14.639279
-16.207367
-17.713963
-18.882341
-19.620266
-19.712507
-19.066824
-17.744709
-15.961394
-14.024342
-11.81057
-9.074101
-5.630454
-1.6333647
2.2407377
5.253928
6.6990304
6.330068
4.485257
1.8410287
-0.7417061
-2.6787572
-3.7548969
-3.908631
-3.4166815
-2.7095041
-2.0638204
-1.356643
-0.06527555
2.4559655
6.237828
10.819107
15.5848675
20.04316
23.886515
26.899706
29.174973
30.95829
32.803097
35.10911
37.999313
41.25848
44.302418
46.885155
48.79146
49.867596
49.867596
48.79146
46.946644
44.763622
42.5191
40.336075
37.999313
35.385834
32.372643
29.174973
26.37701
24.655188
24.409212
25.57759
27.606884
29.851402
31.819202
33.295048
34.52492
35.66255
36.769444
37.876328
38.73724
39.075455
38.39902
36.40048
33.110565
29.11348
25.20863
21.918718
19.243742
16.814741
14.262753
11.434043
8.236372
4.577498
0.611155
-3.324441
-6.798834
-9.596797
-11.564595
-12.825215
-13.624634
-14.331811
-15.22347
-16.330355
-17.65247
-19.066824
-20.634912
-22.295242
-23.924826
-25.185446
-25.677395
-25.369926
-24.539762
-23.67885
-23.002419
-22.387484
-21.557318
-20.17371
-18.175165
-15.684672
-13.071191
-10.580696
-8.30543
-6.122403
-3.6319091
-0.68021244
2.5789528
5.8381186
8.759068
11.188068
13.125119
14.38574
14.939183
15.000677
15.246653
16.44578
19.059261
22.779629
26.684479
29.636175
30.681568
29.513187
26.315516
21.672743
16.322792
11.065081
6.453055
2.8864214
0.45742077
-0.8954404
-1.4181368
-1.356643
-0.95693403
-0.34199715
0.36518025
0.9186234
0.8263829
-0.37274396
-2.8632383
-6.5528593
-10.949657
-15.561685
-19.743254
-22.971674
-24.93947
-25.400675
-24.386028
-22.172255
-19.466532
-16.914545
-14.916001
-13.440153
-12.148786
-10.703684
-8.766632
-6.0916567
-2.7095041
1.1645982
4.9464602
7.990397
9.896701
10.696118
10.911346
11.218816
12.110474
13.70931
15.800096
18.044615
19.981667
21.150045
21.273035
20.289135
18.536566
16.476526
14.570221
12.940639
11.311056
9.22027
6.299321
2.6096997
-1.4488835
-5.1692514
-7.6597457
-8.213189
-6.6758466
-3.5089219
0.36518025
4.1162953
7.067992
9.12803
10.634625
12.1719675
14.139766
16.53802
18.997766
21.150045
22.68739
23.579046
24.070997
24.286224
24.31697
24.163237
23.763529
23.14859
22.164692
20.596603
18.044615
14.477981
10.11193
5.5613966
1.5643072
-1.1106682
-2.0023267
-1.1414151
0.611155
2.0870035
2.148497
0.39592707
-2.893985
-7.0448084
-11.287873
-14.762266
-16.85305
-17.43724
-16.883799
-15.838407
-14.946747
-14.424051
-14.085836
-13.440153
-12.056544
-9.965759
-7.7827325
-6.214644
-5.7841883
-6.583606
-8.182442
-9.750531
-10.519203
-10.1194935
-8.582151
-6.337631
-4.1238585
-2.55577
-1.8485925
-1.7870986
-1.7256052
-1.1414151
0.18069917
1.9025223
3.532105
4.6697383
5.0079536
4.485257
3.2861302
1.779535
0.51891446
-0.034528732
0.08845866
0.64190185
1.1953449
1.4105729
1.1953449
0.5496613
-0.18826294
-0.6187188
-0.4957313
0.24219286
1.4413197
3.0094087
4.6697383
6.145587
7.160233
7.898157
8.759068
10.234917
12.602424
15.707854
18.997766
21.734236
23.302324
23.425312
22.410667
20.842579
19.397476
18.444324
17.798641
16.999222
15.5848675
13.155867
9.374005
4.147042
-2.125314
-8.705139
-14.700773
-19.374292
-22.264494
-23.463621
-23.555862
-23.156153
-22.633457
-21.926281
-20.696405
-18.574873
-15.438697
-11.533848
-7.3215303
-3.5089219
-0.7724529
0.64190185
0.8263829
0.119205505
-0.9261871
-1.7870986
-2.125314
-1.9100862
-1.4488835
-1.2644024
-1.6948581
-3.0169723
-4.9232764
-6.8603272
-8.213189
-8.643645
-8.182442
-7.137049
-5.814935
-4.462074
-3.2629473
-2.3097951
-1.4796305
-0.6187188
0.42667392
1.5335603
2.5789528
3.4398644
3.9625607
3.9625607
3.3476238
2.2714844
1.0416107
-0.18826294
-1.2644024
-2.0023267
-2.3097951
-2.156061
-1.6641114
-1.2951493
-1.5411241
-2.6480105
-4.4313273
-6.368378
-7.8442264
-8.551404
-8.5206585
-7.8442264
-6.6143527
-4.89253
-2.8017445
-0.5572249
1.5950539
3.6550925
5.6228905
7.682929
9.804461
11.710765
12.848398
13.002132
12.1719675
10.8498535
9.52774
8.636081
8.328612
8.482347
8.912802
9.343258
9.52774
9.312511
8.513094
7.28322
6.0225997
5.0079536
4.331523
3.7780797
3.1631427
2.3022313
1.2260919
0.119205505
-0.8031998
-1.2644024
-1.0184276
0.119205505
2.0255098
4.331523
6.453055
7.7751694
8.236372
7.9596505
6.975752
5.3461685
3.532105
2.3329782
2.1177504
2.3329782
1.779535
-0.31125027
-3.6319091
-7.1063027
-9.689037
-10.765177
-10.088747
-7.81348
-4.462074
-1.1106682
1.1645982
1.8410287
1.4413197
0.9186234
0.64190185
-0.06527555
-1.9408331
-4.8617826
-7.90572
-10.211734
-11.718329
-12.886709
-13.870608
-14.116583
-13.040443
-10.795924
-8.489911
-7.167796
-6.983315
-7.2907834
-7.536758
-7.81348
-8.428417
-8.951113
-8.336177
-5.7841883
-1.6948581
2.548206
5.5306497
6.883511
7.0372453
6.5145493
5.3461685
3.3476238
0.79563606
-1.4181368
-2.7095041
-3.4474285
-4.462074
-6.245391
-8.274683
-9.473809
-8.920366
-6.6758466
-3.4166815
-0.003781855
2.7941806
4.3007765
3.9625607
1.6872945
-1.6948581
-4.9540234
-6.983315
-7.6597457
-7.598252
-7.5060115
-7.598252
-7.536758
-6.983315
-5.753441
-3.908631
-1.4488835
1.4720666
4.45451
6.822017
8.051891
8.174878
7.5599413
6.453055
4.7927256
2.4559655
-0.40349084
-3.2629473
-5.599707
-7.3215303
-8.858873
-10.457708
-12.271772
-14.085836
-15.623179
-16.637823
-16.945292
-16.484089
-15.254216
-13.440153
-11.31862
-9.381569
-7.967214
-7.198543
-6.8910747
-6.829581
-6.798834
-6.7065935
-6.3991246
-5.937922
-5.630454
-5.9071755
-7.014062
-8.735885
-10.488456
-11.872064
-12.917457
-14.024342
-15.40795
-17.006784
-18.667116
-20.17371
-21.188356
-21.280596
-20.019976
-17.314253
-13.440153
-9.043354
-4.800289
-1.172162
1.7487881
4.147042
6.11484
7.805917
9.281764
10.696118
11.895246
12.571676
12.202714
10.511638
7.5906887
4.0240545
0.7648892
-1.3873899
-2.0945673
-1.6333647
-0.4957313
0.8878766
2.363725
3.901067
5.3461685
6.330068
6.668283
6.5452957
6.330068
6.268574
6.3608146
6.4223084
6.453055
6.6990304
7.529195
8.759068
9.927448
10.573132
10.480891
9.742968
8.513094
6.852764
4.761979
2.363725
0.24219286
-1.0491745
-1.2336557
-0.68021244
-0.06527555
0.14995232
-0.09602237
-0.5572249
-0.86469346
-0.7417061
-0.09602237
1.0108639
2.3022313
3.3476238
3.7165859
3.0094087
1.0723577
-1.5718708
-4.185352
-5.968669
-6.5221124
-5.7841883
-3.908631
-1.325896
1.4413197
3.8088264
5.4691563
6.330068
6.760524
7.2217264
7.990397
9.0357895
10.0811825
10.819107
10.97284
10.757612
10.573132
10.8806
11.925993
13.70931
16.076817
18.997766
22.195438
25.270124
27.914352
30.128126
31.972937
33.57177
34.986122
36.215996
37.384377
38.36828
38.983215
38.92172
37.999313
36.246746
34.002224
31.665466
29.636175
27.945099
26.254023
24.070997
21.088552
17.52192
14.047524
11.249561
9.281764
7.9596505
7.129486
6.760524
7.0372453
7.9289036
8.974296
9.589233
9.496992
8.697575
7.7444224
7.28322
7.529195
8.205625
8.636081
8.205625
6.6067896
4.0548015
0.9186234
-2.3405418
-5.230745
-7.3215303
-8.489911
-8.88962
-8.88962
-8.674392
-8.30543
-7.536758
-6.15315
-4.3083396
-2.2175546
0.119205505
2.6711934
5.4691563
8.236372
10.634625
12.325702
13.094373
12.817652
11.557031
9.343258
6.3608146
3.1016493
0.08845866
-2.371289
-4.1238585
-5.261492
-5.7841883
-5.6919475
-5.077011
-4.0931115
-3.0784662
-2.2790484
-1.5103772
-0.5572249
0.7033955
2.1177504
3.4398644
4.331523
4.7927256
4.7927256
4.36227
3.501358
2.148497
0.2729397
-1.9408331
-4.585061
-7.8442264
-11.656836
-15.80766
-19.774002
-23.156153
-25.615902
-26.845774
-26.722788
-25.24694
-22.664206
-19.435785
-16.022886
-12.855963
-9.965759
-7.3830237
-5.0462637
-2.8632383
-0.7724529
1.2260919
3.0401554
4.393017
5.192435
5.192435
4.4237638
3.0094087
1.2260919
-0.5572249
-2.0330737
-3.13996
-3.970125
-4.7387953
-5.6919475
-6.768087
-7.7827325
-8.30543
-8.059455
-6.8603272
-4.8310356
-2.2790484
0.5496613
3.1631427
5.192435
6.3915615
6.729777
6.299321
5.407663
4.393017
3.4398644
2.4559655
1.2260919
-0.34199715
-1.9715798
-3.4166815
-4.554314
-5.3537326
-6.0916567
-6.768087
-7.2907834
-7.3830237
-6.8910747
-5.9071755
-4.708049
-3.5704157
-2.740251
-2.4327824
-2.5865169
-3.1707067
-3.970125
-4.615808
-4.769542
-4.1546054
-2.740251
-0.86469346
1.1645982
3.0401554
4.6082444
5.930359
7.067992
8.113384
9.158777
10.296411
11.403296
12.356448
12.756157
12.325702
11.034335
9.251018
7.5599413
6.4223084
6.0225997
6.299321
7.0064983
7.805917
8.420853
8.54384
8.144132
7.129486
5.6536374
3.9933076
2.5174592
1.4720666
0.67264867
-0.09602237
-0.86469346
-1.3873899
-1.3873899
-0.7724529
0.45742077
2.0255098
3.6550925
5.0079536
5.8688655
6.145587
5.8381186
5.0079536
3.7780797
2.179244
0.24219286
-2.0330737
-4.4928207
-6.952568
-9.227836
-11.349367
-13.378658
-15.469445
-17.65247
-19.774002
-21.557318
-22.571962
-22.510471
-21.372837
-19.466532
-17.191267
-14.916001
-12.886709
-11.195633
-9.935013
-9.074101
-8.705139
-8.7973795
-9.166341
-9.381569
-9.104847
-8.151696
-6.6451
-4.769542
-2.6787572
-0.34199715
2.4252186
5.6536374
9.189524
12.786904
16.292046
19.45897
22.041704
23.825022
24.562944
24.224731
22.933363
21.088552
19.27449
18.044615
17.644907
17.767895
17.767895
16.906982
14.693209
11.003588
6.0533466
0.42667392
-4.8617826
-8.643645
-10.027252
-8.920366
-5.968669
-2.3097951
1.1031045
3.7780797
5.376916
5.8688655
5.3461685
4.331523
3.3783708
2.9479148
3.0401554
3.2861302
3.2553833
2.7019403
1.5028133
-0.06527555
-1.6641114
-2.893985
-3.693403
-4.40058
-5.4767194
-7.41377
-10.24248
-13.5323925
-16.453342
-18.175165
-18.175165
-16.361101
-12.97895
-8.674392
-4.185352
-0.34199715
2.4559655
4.0240545
4.45451
3.8703203
2.394472
0.21144605
-2.1868079
-4.3083396
-5.5074663
-5.4767194
-4.2160993
-1.8793392
1.1338513
4.45451
7.652182
10.388651
12.325702
13.094373
12.510183
10.603879
7.8366632
4.8849664
2.4559655
0.9186234
0.24219286
-0.034528732
-0.4957313
-1.6026177
-3.5089219
-6.3068843
-9.596797
-12.917457
-15.530938
-16.945292
-16.914545
-15.469445
-12.948202
-9.965759
-7.2292895
-5.261492
-4.2775927
-4.000871
-3.970125
-3.908631
-3.7548969
-3.478175
-3.0169723
-2.4020357
-1.8178458
-1.3873899
-1.2951493
-1.6333647
-2.6787572
-4.677302
-7.874974
-12.2102785
-17.314253
-22.787191
-28.260128
-33.45635
-38.129868
-42.034718
-44.863426
-46.339275
-46.124046
-44.15625
-40.681858
-36.315804
-31.734522
-27.522205
-24.140053
-21.588064
-19.558773
-17.560228
-15.161975
-12.271772
-9.074101
-5.8456817
-3.0477195
-1.1414151
-0.46498448
-1.0799215
-2.6787572
-4.9540234
-7.3215303
-9.320075
-10.611443
-11.1648855
-11.410861
-11.687582
-12.148786
-12.794469
-13.4709
-14.14733
-14.762266
-15.346457
-15.838407
-16.022886
-15.653926
-14.547039
-12.640735
-10.180986
-7.3830237
-4.4313273
-1.4796305
1.2875855
3.5935986
5.5306497
7.2524734
9.005042
10.78836
12.510183
13.832296
14.631715
14.816196
14.232006
12.879146
10.8498535
8.420853
5.961106
3.901067
2.732687
2.7941806
4.1777887
6.4838023
9.158777
11.649271
13.555575
14.662462
14.908436
14.324246
13.186613
11.741512
10.142675
8.54384
7.0372453
5.715131
4.6082444
3.6858392
2.6096997
1.2260919
-0.37274396
-1.8178458
-2.6787572
-2.7709978
-2.156061
-0.98768085
0.4881676
1.9947629
3.0094087
2.8556743
0.8878766
-2.9862256
-8.428417
-14.731521
-21.157608
-26.876522
-31.304068
-34.10203
-35.239662
-34.870705
-33.118134
-30.350916
-27.153242
-24.017065
-21.311342
-19.066824
-17.129772
-15.284964
-13.317164
-11.072646
-8.366923
-4.9540234
-0.68021244
4.2392826
9.189524
13.524829
16.783995
18.78254
19.397476
18.628805
16.415031
13.002132
8.820561
4.4237638
0.24219286
-3.5089219
-6.6451
-8.920366
-10.24248
-10.734429
-10.549949
-9.873519
-8.828126
-7.41377
-5.599707
-3.2322004
-0.37274396
2.763434
5.961106
8.974296
11.741512
14.232006
16.261297
17.552666
17.983122
17.675653
16.937729
16.015324
15.000677
13.832296
12.510183
11.1265745
9.52774
7.652182
5.6228905
3.8703203
2.9786618
3.1016493
3.7780797
4.147042
3.501358
1.7180414
-0.7724529
-3.478175
-5.8456817
-7.41377
-8.120949
-8.489911
-9.197088
-10.672936
-12.517748
-13.839861
-13.962849
-13.071191
-11.9335575
-11.31862
-11.349367
-11.779823
-12.025797
-11.564595
-10.088747
-7.6597457
-4.554314
-1.172162
1.9332693
4.36227
5.8381186
6.4838023
6.822017
7.2524734
7.898157
8.420853
8.390106
7.713676
6.914258
7.0064983
8.513094
11.095828
13.863044
15.923082
16.968475
17.152956
16.876236
16.84549
17.583412
19.27449
21.488262
23.394567
24.409212
24.347717
23.609793
22.502907
21.396023
20.565855
20.196894
19.920174
18.997766
16.814741
13.463334
9.466245
5.3461685
1.1953449
-3.13996
-7.41377
-10.949657
-13.2556715
-14.485545
-15.22347
-15.838407
-16.17662
-16.17662
-16.330355
-17.129772
-18.574873
-19.989227
-20.7579
-20.66566
-19.927736
-18.759356
-17.099026
-14.916001
-12.148786
-9.043354
-5.814935
-2.7709978
-0.09602237
1.9332693
3.0401554
3.1938899
2.732687
2.1177504
1.5028133
0.7648892
-0.24975663
-1.6026177
-3.1092129
-4.708049
-6.3991246
-8.120949
-9.904265
-11.503101
-12.425507
-12.148786
-10.703684
-8.643645
-6.9218216
-6.214644
-6.583606
-7.3522773
-7.7212396
-7.41377
-6.4913654
-4.9540234
-2.6172636
0.36518025
3.4091175
5.6536374
6.668283
6.637536
6.0533466
5.499903
5.315422
5.4384093
5.5306497
5.161688
4.2392826
2.8864214
1.3490791
-0.31125027
-2.0330737
-3.693403
-5.0155168
-5.56896
-5.1692514
-4.031618
-2.4942763
-0.98768085
0.36518025
1.5028133
2.5174592
3.7165859
5.284675
7.067992
8.697575
9.927448
10.78836
11.403296
11.895246
12.141221
11.987486
11.403296
10.603879
9.835207
9.12803
8.451599
7.86741
7.5906887
7.713676
8.267118
9.189524
10.3579035
11.495537
12.110474
12.079727
11.526284
10.634625
9.466245
7.898157
6.1763334
4.8542194
4.546751
5.4691563
7.3139668
9.404752
11.280309
12.663918
13.4940815
13.770803
13.401841
12.417942
11.188068
10.0811825
9.066537
7.8366632
6.1763334
3.9933076
1.6258008
-0.6494655
-2.6480105
-4.2775927
-5.3229856
-5.5074663
-4.800289
-3.4166815
-2.0023267
-1.1106682
-0.95693403
-1.2644024
-1.756352
-2.1868079
-2.5865169
-2.7709978
-2.5865169
-1.8485925
-0.6187188
1.0108639
2.763434
4.36227
5.6536374
6.6067896
7.2524734
7.498448
7.467701
7.529195
7.86741
8.513094
9.251018
9.742968
9.71222
9.066537
7.9289036
6.4838023
4.731232
2.394472
-0.6187188
-4.0931115
-7.475265
-10.273228
-12.241025
-13.501646
-14.3010645
-14.885254
-15.469445
-16.238113
-17.222013
-18.23666
-19.036077
-19.251305
-18.605621
-16.945292
-14.485545
-11.779823
-9.658291
-8.643645
-9.012608
-10.3962145
-11.964304
-12.917457
-12.579241
-10.8881645
-8.243936
-5.415226
-2.9862256
-1.325896
-0.4957313
-0.37274396
-0.7417061
-1.2951493
-1.8793392
-2.4942763
-3.2629473
-4.1238585
-4.8310356
-5.1385045
-5.199998
-5.1692514
-5.1385045
-4.9847703
-4.7387953
-4.585061
-4.6465545
-4.769542
-4.708049
-4.369833
-3.8471372
-3.293694
-2.5865169
-1.5103772
-0.003781855
1.779535
3.6243453
5.284675
6.668283
7.4369545
7.4062076
6.453055
4.8542194
2.9786618
1.1645982
-0.46498448
-1.9100862
-3.13996
-3.9393775
-4.0931115
-3.662656
-3.0784662
-2.6172636
-2.2483013
-1.756352
-0.95693403
0.14995232
1.3798261
2.5174592
3.1938899
3.132396
2.0870035
0.33443338
-1.7256052
-3.6319091
-5.0155168
-5.753441
-5.7841883
-5.230745
-4.185352
-2.740251
-1.1414151
0.30368656
1.3183324
1.5950539
1.1031045
-0.003781855
-1.5103772
-3.2014534
-4.8617826
-6.276138
-7.3215303
-7.9364667
-8.059455
-7.6289983
-6.583606
-5.230745
-3.9393775
-3.0169723
-2.4635293
-2.0945673
-1.7256052
-1.325896
-0.8954404
-0.52647823
-0.34199715
-0.43423766
-0.86469346
-1.5718708
-2.2175546
-2.4635293
-2.156061
-1.5411241
-0.8339465
-0.24975663
0.18069917
0.39592707
0.33443338
0.18069917
0.05771178
0.119205505
0.39592707
0.79563606
1.1953449
1.6565475
2.394472
3.4706113
4.8542194
6.330068
7.682929
8.666827
9.12803
9.0357895
8.636081
8.236372
8.113384
8.174878
8.082638
7.652182
6.914258
6.1763334
5.6228905
5.407663
5.376916
5.253928
4.761979
3.747333
2.179244
0.18069917
-2.0638204
-4.246846
-6.030163
-7.137049
-7.475265
-7.0755553
-6.214644
-5.1077576
-4.1238585
-3.478175
-3.2014534
-3.0784662
-2.893985
-2.5865169
-2.4020357
-2.55577
-3.13996
-4.0931115
-5.199998
-6.3068843
-7.3830237
-8.428417
-9.320075
-9.812025
-9.596797
-8.551404
-6.6758466
-4.2775927
-1.756352
0.51891446
2.179244
2.9479148
2.8249276
2.179244
1.5335603
1.3798261
1.9947629
3.2861302
4.8542194
6.299321
7.3139668
7.682929
7.4062076
6.5760427
5.4384093
4.1777887
2.9786618
1.964016
1.0108639
0.026964962
-0.9261871
-1.6641114
-2.0330737
-1.9100862
-1.2951493
-0.28050345
1.1338513
2.7941806
4.516004
6.084093
7.3754606
8.390106
8.943549
8.636081
7.1909795
4.700485
1.5950539
-1.6333647
-4.6465545
-7.2292895
-9.227836
-10.611443
-11.22638
-10.980405
-9.842772
-7.967214
-5.599707
-3.0477195
-0.7417061
0.94937027
1.8102818
1.7180414
0.73414236
-0.8339465
-2.7709978
-4.769542
-6.5528593
-7.751986
-8.182442
-7.90572
-7.198543
-6.368378
-5.56896
-5.0155168
-4.7387953
-4.8310356
-5.261492
-5.7841883
-6.245391
-6.5528593
-6.6451
-6.460619
-6.122403
-5.7226944
-5.3537326
-5.0462637
-4.89253
-4.89253
-5.0462637
-5.199998
-5.1385045
-4.7387953
-3.9393775
-2.955479
-2.0330737
-1.1414151
-0.28050345
0.58040816
1.4413197
2.179244
2.548206
2.3329782
1.5643072
0.42667392
-0.8339465
-2.0023267
-3.0477195
-3.9393775
-4.677302
-5.3537326
-6.122403
-7.137049
-8.336177
-9.381569
-9.935013
-9.812025
-8.951113
-7.5060115
-5.7226944
-4.1238585
-3.1092129
-3.0477195
-4.031618
-5.9071755
-8.213189
-10.457708
-12.2102785
-13.317164
-13.809114
-13.870608
-13.593886
-12.97895
-11.872064
-10.24248
-8.213189
-5.9071755
-3.5396688
-1.4181368
0.24219286
1.2875855
1.779535
1.9947629
2.0870035
2.2407377
2.5174592
2.8864214
3.3783708
3.9625607
4.6697383
5.407663
5.961106
6.1763334
6.084093
5.8381186
5.592144
5.284675
4.8234725
4.2392826
3.6858392
3.4398644
3.532105
3.8703203
4.270029
4.577498
4.8542194
5.161688
5.5306497
5.8073716
5.715131
5.192435
4.2392826
2.8864214
1.1031045
-1.1106682
-3.5704157
-5.9071755
-7.751986
-8.88962
-9.381569
-9.320075
-8.98186
-8.582151
-8.336177
-8.213189
-8.059455
-7.7212396
-7.0755553
-6.3068843
-5.56896
-5.1077576
-5.1077576
-5.6612005
-6.6758466
-7.7212396
-8.551404
-8.858873
-8.766632
-8.428417
-8.213189
-8.336177
-8.88962
-9.689037
-10.549949
-11.1648855
-11.195633
-10.580696
-9.535303
-8.5206585
-7.751986
-7.3522773
-7.2600365
-7.2600365
-7.2600365
-7.1063027
-6.6758466
-5.937922
-4.9232764
-3.7548969
-2.6787572
-2.0023267
-2.0023267
-2.55577
-3.3859346
-4.246846
-4.769542
-4.769542
-4.0931115
-2.893985
-1.4488835
-0.21900976
0.51891446
0.58040816
0.026964962
-0.9261871
-1.8793392
-2.525023
-2.740251
-2.4942763
-2.0638204
-1.5718708
-1.0799215
-0.71095926
-0.4957313
-0.46498448
-0.40349084
-0.28050345
-0.18826294
-0.34199715
-0.98768085
-2.156061
-3.6011627
-5.0462637
-6.122403
-6.583606
-6.4913654
-5.968669
-5.3537326
-4.8310356
-4.5235677
-4.40058
-4.2775927
-4.031618
-3.5704157
-3.0784662
-2.740251
-2.7709978
-3.2629473
-4.2160993
-5.599707
-7.3215303
-9.197088
-10.918911
-12.394759
-13.440153
-13.962849
-13.839861
-13.16343
-12.148786
-11.134139
-10.273228
-9.750531
-9.596797
-9.719785
-9.873519
-9.689037
-9.043354
-8.059455
-6.8910747
-5.968669
-5.599707
-6.122403
-7.4445176
-9.381569
-11.533848
-13.56314
-14.946747
-15.377203
-14.916001
-13.901355
-12.671481
-11.564595
-10.795924
-10.365468
-10.058
-9.658291
-9.227836
-9.012608
-9.166341
-9.596797
-9.996506
-10.058
-9.473809
-8.120949
-6.183897
-4.2160993
-2.8017445
-2.156061
-2.0638204
-2.1868079
-2.4327824
-2.955479
-3.7856438
-4.9847703
-6.368378
-7.6289983
-8.336177
-8.30543
-7.6597457
-6.8603272
-6.3991246
-6.5221124
-7.1063027
-7.90572
-8.612898
-9.043354
-9.227836
-9.473809
-9.873519
-10.488456
-11.22638
-12.025797
-12.640735
-12.917457
-12.794469
-12.179532
-11.041899
-9.381569
-7.2292895
-4.7387953
-2.0638204
0.51891446
2.4252186
3.1938899
2.732687
1.4720666
0.05771178
-0.8954404
-1.2336557
-1.0491745
-0.6494655
0.026964962
1.1645982
2.6711934
3.931814
4.546751
4.761979
5.315422
6.5760427
8.420853
10.542384
12.571676
13.955285
14.016778
12.940639
11.895246
12.110474
13.801551
16.169058
18.013868
18.198349
16.23055
12.72541
9.0357895
6.3915615
5.3461685
5.4691563
6.0533466
6.330068
6.1763334
5.8073716
5.5306497
5.284675
4.9157133
4.331523
3.4398644
2.3329782
1.1031045
-0.003781855
-0.6494655
-0.7417061
-0.43423766
-0.06527555
0.2729397
0.67264867
0.9186234
0.73414236
-0.43423766
-3.1092129
-7.0448084
-10.857418
-12.732976
-11.9335575
-9.258582
-6.3068843
-4.585061
-4.708049
-6.4913654
-8.7973795
-10.1194935
-9.750531
-8.274683
-7.2600365
-7.7212396
-9.012608
-9.658291
-8.5206585
-5.445973
-1.5718708
1.0723577
0.79563606
-2.7095041
-8.182442
-13.2556715
-15.838407
-14.916001
-11.349367
-7.0755553
-3.908631
-2.7095041
-3.2014534
-4.3390865
-4.708049
-3.3859346
-0.6494655
2.179244
3.7780797
3.6550925
2.5789528
1.5028133
0.8263829
0.611155
0.7648892
1.2568386
2.179244
3.6858392
5.7766247
8.267118
10.603879
11.95674
11.710765
9.71222
6.668283
3.747333
1.9332693
1.5335603
1.9332693
2.2099907
2.0562565
1.7180414
1.4105729
1.1031045
0.79563606
0.5496613
0.36518025
0.14995232
-0.15751612
-0.7724529
-1.9715798
-3.9393775
-6.245391
-8.182442
-8.951113
-8.30543
-6.6758466
-4.769542
-2.8324916
-0.7724529
1.5335603
3.9933076
6.237828
7.7751694
8.205625
7.4369545
5.5613966
2.4252186
-2.0945673
-7.475265
-12.087292
-14.085836
-12.917457
-9.535303
-5.814935
-3.1707067
-2.3097951
-2.525023
-2.0330737
0.7033955
5.930359
12.141221
17.30669
19.735691
18.936274
15.984576
12.479436
9.404752
6.668283
4.2085357
2.148497
0.7033955
-0.034528732
0.026964962
0.8571297
2.0870035
3.3168771
4.1162953
4.0240545
3.2246366
2.4252186
2.394472
2.9479148
3.3783708
3.2553833
2.7941806
2.763434
3.9625607
6.4223084
8.820561
9.22027
6.7912707
2.548206
-1.3873899
-3.324441
-2.893985
-0.86469346
1.7180414
3.6858392
4.147042
3.3783708
3.0094087
4.546751
7.652182
10.8498535
12.971385
13.801551
14.477981
16.23055
19.45897
23.333073
26.131037
26.37701
23.27158
17.091463
9.52774
3.2246366
0.119205505
-0.12676924
0.026964962
-1.6333647
-5.1385045
-8.582151
-10.027252
-8.98186
-6.0609097
-2.0330737
2.363725
6.084093
8.205625
8.390106
7.067992
5.192435
3.8088264
3.0094087
1.9025223
-0.37274396
-3.5089219
-6.460619
-8.336177
-9.289329
-10.150241
-11.841316
-14.793014
-18.574873
-22.356735
-24.785736
-24.693495
-21.680305
-16.422594
-10.672936
-6.214644
-4.000871
-4.246846
-6.8910747
-11.410861
-16.422594
-20.235205
-22.080015
-22.510471
-23.002419
-24.908724
-28.413862
-32.810665
-37.42269
-42.09621
-46.67749
-50.828312
-54.241215
-56.60872
-57.19291
-54.610172
-47.815125
-36.531033
-21.864786
-5.753441
9.22027
20.904072
28.006592
30.343353
28.683023
24.163237
17.952375
11.157322
5.2231817
1.5950539
0.7648892
1.8410287
3.3476238
4.6697383
6.3915615
9.589233
14.908436
21.88797
29.420946
36.523464
42.70358
47.8998
51.86614
54.141407
54.41813
52.604065
48.8222
43.748974
38.52201
34.03297
30.097378
25.177883
17.460426
6.4223084
-6.9218216
-20.788647
-33.271866
-42.89563
-49.01425
-51.75072
-51.689224
-49.65993
-45.97031
-40.435883
-33.087387
-24.724243
-16.76081
-10.3962145
-5.8764286
-2.2790484
2.2407377
8.943549
17.245197
24.962656
29.728415
30.620073
28.467794
25.177883
22.349173
20.412123
18.967022
17.583412
15.738602
13.094373
9.681473
6.084093
3.070902
1.1953449
0.73414236
1.6258008
3.747333
6.5452957
9.496992
12.294955
15.092917
18.321337
22.226187
26.530745
30.312605
32.434135
31.849947
27.63763
19.551212
8.328612
-4.800289
-18.451887
-31.427053
-42.58816
-50.736073
-54.85615
-54.70242
-50.9513
-45.047905
-38.2836
-31.519293
-24.847229
-17.621721
-8.98186
1.1338513
12.04898
22.595148
31.573225
38.15305
41.688934
41.596695
37.384377
29.297958
18.229097
5.407663
-8.182442
-21.43433
-33.025894
-41.604263
-46.37002
-47.476906
-45.87807
-42.526665
-38.00688
-32.626183
-26.81503
-21.065369
-15.869153
-11.410861
-7.751986
-4.89253
-2.8632383
-1.756352
-1.7870986
-3.3859346
-6.6143527
-10.795924
-14.762266
-17.621721
-19.036077
-19.159063
-17.959938
-15.50019
-12.148786
-8.735885
-6.276138
-5.077011
-4.3390865
-2.740251
0.611155
5.499903
11.188068
17.12221
22.933363
28.160326
31.757708
32.864594
31.511732
29.021238
27.207174
26.991945
27.945099
28.283314
26.653732
23.517553
20.658098
19.18225
18.78254
18.628805
18.56731
18.997766
20.350628
22.28768
23.579046
22.841124
20.073908
16.44578
13.371095
11.833752
11.895246
12.540929
12.264208
9.773714
5.161688
-0.6494655
-6.9218216
-13.347912
-19.68176
-25.123951
-28.782825
-29.951206
-28.65984
-25.646648
-21.864786
-17.898443
-13.993596
-10.365468
-7.7212396
-6.6758466
-7.2292895
-8.5206585
-9.412316
-9.320075
-8.5206585
-7.5675054
-7.1063027
-7.536758
-8.705139
-10.027252
-10.703684
-10.180986
-8.39767
-5.5382137
-2.125314
1.1338513
3.8703203
5.961106
7.498448
8.482347
8.882055
8.174878
5.407663
-0.34199715
-8.858873
-18.451887
-26.81503
-32.380207
-35.20892
-36.16207
-35.67012
-33.302616
-28.598345
-21.680305
-13.778368
-6.5528593
-1.3873899
1.3490791
2.179244
2.1177504
1.964016
2.0255098
2.2714844
2.7941806
3.747333
5.100194
6.5145493
7.8366632
9.52774
12.294955
16.292046
20.596603
23.486807
23.609793
20.44287
14.324246
6.0225997
-3.5704157
-13.4709
-22.325989
-28.475357
-30.873611
-29.674484
-25.984863
-21.219103
-16.26886
-11.503101
-7.1063027
-3.2322004
0.05771178
2.8556743
5.1309414
6.4838023
6.268574
3.8088264
-0.8031998
-6.5528593
-11.841316
-15.069736
-15.40795
-12.763721
-7.7827325
-1.5103772
4.731232
9.804461
13.094373
14.846943
15.677107
16.199804
16.783995
17.52192
18.290588
18.78254
18.628805
17.7064
16.261297
15.062171
14.939183
16.415031
19.45897
23.609793
28.375555
33.14131
37.1384
39.382923
39.1062
36.246746
31.357998
25.331617
18.844034
12.417942
6.453055
1.2568386
-3.2014534
-6.952568
-9.658291
-10.457708
-8.643645
-4.800289
-0.6187188
2.2407377
2.9479148
1.4413197
-2.1868079
-7.751986
-14.854507
-22.510471
-29.582243
-35.147423
-38.8063
-40.312893
-39.57497
-36.623272
-32.103485
-27.306976
-23.67885
-22.141508
-22.479723
-23.924826
-25.892622
-28.229383
-30.719877
-32.902905
-34.225018
-34.13278
-32.380207
-29.028801
-24.693495
-20.388939
-17.037533
-14.916001
-13.317164
-11.195633
-7.81348
-3.3551877
1.5643072
6.7912707
12.786904
19.612703
26.315516
31.05053
32.52638
30.989035
28.068087
25.454603
23.855768
22.964111
21.79573
19.551212
16.107563
11.987486
7.652182
3.1938899
-1.3873899
-5.630454
-8.88962
-10.857418
-11.9335575
-12.855963
-13.747621
-13.839861
-11.964304
-7.5060115
-0.98768085
6.145587
12.141221
15.769348
16.53802
14.447234
9.558486
2.0255098
-7.4445176
-17.467987
-26.476812
-33.51784
-38.529575
-41.665752
-43.11086
-42.98787
-41.81949
-40.28215
-38.867794
-37.391945
-35.270412
-32.011246
-27.522205
-22.387484
-17.345001
-12.702229
-8.120949
-3.0477195
2.394472
7.7751694
12.848398
17.829388
22.779629
26.838213
28.683023
27.514643
23.886515
19.36673
15.461879
13.063626
12.325702
12.663918
13.125119
13.125119
12.879146
12.971385
13.986031
16.076817
19.120756
22.933363
27.422401
32.12667
36.154507
38.552757
39.013958
37.907074
35.693302
32.46488
28.191072
23.117846
17.921629
13.125119
8.759068
4.2392826
-0.68021244
-5.261492
-7.90572
-7.5675054
-4.3390865
0.51891446
5.4384093
9.066537
10.419397
8.759068
4.0855484
-2.740251
-10.150241
-16.66857
-21.280596
-23.67885
-24.047812
-22.69495
-20.235205
-17.43724
-15.22347
-14.3010645
-14.793014
-16.26886
-17.929192
-19.189812
-19.896988
-20.327444
-20.542673
-20.019976
-18.175165
-15.100482
-11.564595
-8.39767
-5.9071755
-3.970125
-2.4635293
-1.5103772
-0.8954404
-0.15751612
1.5028133
4.546751
9.097283
14.631715
20.44287
25.57759
29.144224
30.435593
29.267214
26.100288
21.980211
17.983122
14.723955
12.264208
10.419397
9.066537
8.205625
7.990397
8.728321
10.603879
13.03288
15.0314245
15.8615885
15.277398
13.125119
9.005042
2.6404467
-5.56896
-14.331811
-21.957027
-27.061003
-29.274775
-29.151787
-27.706686
-25.615902
-22.879433
-19.435785
-15.592431
-12.241025
-9.812025
-7.90572
-5.7226944
-2.55577
1.5643072
5.930359
9.22027
10.0811825
8.021144
3.7780797
-1.2951493
-6.183897
-10.24248
-12.702229
-12.640735
-9.842772
-5.292238
-0.5572249
3.6858392
8.113384
14.078272
22.318426
32.157413
42.21163
51.00523
57.615803
61.551395
62.596786
60.659737
56.078457
49.683113
42.672836
36.30824
31.480986
28.375555
26.499998
25.20863
23.917263
22.502907
21.180794
20.412123
20.104654
19.397476
17.060717
12.387196
5.6843843
-2.1868079
-10.426962
-18.69786
-26.538307
-33.14888
-37.268955
-38.222107
-36.223564
-32.533943
-28.65984
-25.892622
-25.031712
-26.138597
-28.875067
-32.503197
-36.100574
-38.960033
-40.989326
-42.834133
-45.20164
-47.692135
-48.891266
-46.98496
-40.958576
-31.211826
-19.251305
-6.4913654
5.9918523
17.245197
26.008047
30.989035
31.788454
29.451694
25.823566
22.441414
20.073908
18.598059
17.12221
14.600968
10.634625
6.0225997
2.2714844
0.64190185
1.6565475
5.192435
10.78836
17.460426
23.210085
25.79282
24.163237
18.813288
11.218816
2.4559655
-6.7065935
-15.346457
-22.049267
-25.677395
-26.292332
-24.970219
-22.940926
-20.94238
-19.189812
-17.590975
-16.053633
-14.178077
-11.533848
-8.090202
-4.462074
-1.7256052
-0.52647823
-0.46498448
-0.7724529
-0.8339465
-0.40349084
0.42667392
1.7180414
3.532105
6.1763334
9.742968
13.678562
16.661007
17.337439
15.215905
10.911346
6.145587
2.7941806
1.5335603
1.2568386
0.119205505
-2.740251
-6.245391
-8.582151
-9.166341
-8.920366
-9.135594
-9.904265
-10.180986
-8.88962
-5.9071755
-1.9408331
1.7487881
3.9933076
4.331523
3.0401554
0.64190185
-2.893985
-7.7212396
-13.5323925
-19.40504
-24.570507
-29.028801
-33.302616
-37.14597
-39.175262
-37.391945
-30.78137
-19.866241
-6.337631
7.5906887
19.735691
28.22182
31.849947
30.220366
24.255478
15.830841
7.129486
-0.24975663
-5.6612005
-9.166341
-10.734429
-9.935013
-6.583606
-1.356643
4.2085357
8.943549
12.786904
16.23055
19.581957
22.502907
24.255478
24.347717
23.14859
21.703491
21.088552
21.549757
22.810377
24.31697
25.669832
25.9773
24.070997
18.874779
10.480891
0.33443338
-9.320075
-16.514835
-20.35819
-21.157608
-20.142963
-18.82085
-18.144417
-18.359646
-18.943836
-18.974585
-17.43724
-13.932102
-8.951113
-3.6319091
0.7648892
3.2553833
2.9171681
-0.68021244
-7.137049
-14.854507
-22.01852
-27.368471
-30.473902
-31.58079
-31.18108
-29.797472
-27.86042
-25.43142
-22.264494
-18.082926
-12.917457
-7.167796
-1.5103772
3.6550925
7.898157
10.603879
11.034335
9.343258
6.945005
5.899612
7.160233
10.019689
13.063626
15.615614
18.10611
21.21154
24.962656
28.375555
30.005136
29.082733
25.9773
21.764982
17.091463
11.464789
4.1162953
-4.7387953
-13.5323925
-20.142963
-23.27914
-22.879433
-20.204456
-17.099026
-14.977494
-14.178077
-14.547039
-15.992141
-18.298153
-20.511927
-21.003874
-18.759356
-14.454798
-10.1194935
-7.536758
-7.1063027
-7.8442264
-8.39767
-7.967214
-6.6451
-4.9540234
-3.2322004
-1.6333647
-0.31125027
0.119205505
-0.86469346
-3.1707067
-5.8764286
-7.8442264
-8.39767
-7.6289983
-6.15315
-4.769542
-4.000871
-3.970125
-4.2775927
-4.031618
-2.125314
1.964016
7.86741
14.416487
19.95092
23.025604
23.210085
21.21154
18.56731
16.661007
16.169058
17.183704
19.18225
21.21154
22.256933
20.996311
16.53802
8.789815
-1.172162
-11.564595
-20.450432
-26.415318
-28.967308
-28.475357
-25.800383
-21.557318
-16.145874
-9.812025
-2.924732
3.8703203
9.589233
13.617069
15.923082
16.999222
17.275946
16.783995
15.5848675
14.016778
12.817652
12.663918
13.586323
14.96993
15.738602
14.939183
12.387196
9.066537
6.668283
6.883511
10.173423
15.677107
21.88797
27.14568
30.128126
30.066631
27.084187
21.918718
15.523374
8.636081
2.0255098
-3.4474285
-6.8910747
-8.213189
-8.151696
-7.81348
-7.9979606
-8.920366
-10.365468
-12.148786
-14.516293
-18.113672
-23.217648
-28.967308
-34.071285
-37.63792
-39.57497
-39.94393
-38.40659
-34.71697
-29.551497
-24.724243
-22.172255
-22.448977
-24.355282
-25.800383
-25.400675
-22.848684
-18.91309
-14.485545
-10.426962
-7.014062
-4.3083396
-2.2483013
-0.58797187
1.1953449
3.9625607
8.021144
13.094373
18.229097
22.410667
25.177883
26.56149
26.9612
26.9612
27.114935
27.576136
28.191072
28.621529
28.31406
26.438503
22.5644
17.30669
12.233461
9.005042
7.990397
8.513094
9.343258
9.466245
8.144132
5.0079536
0.2729397
-5.0155168
-9.166341
-10.611443
-8.459164
-3.2629473
2.9786618
7.498448
8.513094
5.930359
1.2568386
-3.8163908
-8.705139
-13.409406
-17.744709
-20.7579
-21.188356
-18.82085
-15.008242
-11.964304
-11.072646
-11.9335575
-12.97895
-12.855963
-11.31862
-9.135594
-7.3830237
-6.8910747
-7.874974
-9.812025
-11.533848
-11.841316
-9.873519
-5.814935
-0.5572249
4.6697383
8.851309
11.557031
12.848398
13.309601
13.371095
13.586323
14.262753
15.461879
16.968475
18.167603
18.198349
16.322792
12.479436
7.498448
2.5789528
-1.4181368
-4.000871
-5.0462637
-4.3390865
-1.9715798
1.6258008
5.715131
9.435498
12.1719675
13.586323
13.647816
12.510183
10.419397
7.3754606
3.4091175
-1.0491745
-5.3229856
-8.551404
-10.150241
-9.873519
-8.120949
-5.968669
-4.2775927
-3.5704157
-3.8163908
-4.9540234
-6.6143527
-8.213189
-8.951113
-8.582151
-7.7212396
-7.4445176
-8.428417
-10.549949
-12.97895
-14.82376
-15.530938
-15.100482
-13.809114
-12.2102785
-10.426962
-8.366923
-5.9994164
-3.908631
-3.0477195
-3.908631
-5.8764286
-7.90572
-8.828126
-8.182442
-5.968669
-2.4020357
2.179244
7.4369545
13.155867
19.028513
24.562944
28.775263
30.804556
30.343353
27.883604
24.501453
21.365274
18.997766
17.21445
15.523374
13.586323
11.526284
9.496992
7.498448
5.284675
2.6711934
-0.40349084
-3.6319091
-6.6143527
-8.705139
-9.504557
-9.012608
-7.7827325
-6.276138
-4.8310356
-3.6319091
-2.924732
-2.924732
-3.5089219
-4.554314
-5.6919475
-6.6758466
-7.2600365
-7.2292895
-6.6451
-5.599707
-4.4928207
-3.8471372
-4.2160993
-5.814935
-8.582151
-12.364014
-16.97604
-21.957027
-26.630547
-29.889711
-30.719877
-28.721333
-24.201546
-18.082926
-11.257127
-4.4313273
1.9025223
7.4062076
11.680017
14.416487
15.369639
14.354993
11.557031
7.529195
3.2246366
-0.4957313
-3.13996
-4.89253
-6.3991246
-8.274683
-10.488456
-12.30252
-12.948202
-12.056544
-9.935013
-7.167796
-4.5235677
-2.4327824
-1.172162
-0.8954404
-1.4796305
-2.8017445
-4.585061
-6.429872
-7.751986
-8.059455
-6.9218216
-4.3390865
-0.6187188
3.6243453
7.682929
10.911346
12.909891
13.463334
12.510183
10.11193
6.822017
3.532105
1.2568386
0.4881676
0.9801171
1.9332693
2.548206
2.4867122
1.8410287
1.0416107
0.73414236
1.5028133
3.6550925
7.067992
11.1265745
15.0314245
17.952375
19.335983
19.059261
17.152956
13.924538
9.619979
4.6697383
-0.15751612
-4.0931115
-6.5528593
-7.598252
-7.598252
-6.829581
-5.3229856
-2.893985
0.39592707
4.0240545
6.975752
8.359359
7.990397
6.4838023
4.700485
3.3168771
2.732687
3.2553833
4.8234725
7.0064983
8.974296
9.958195
9.312511
6.7912707
2.6096997
-2.4635293
-7.598252
-11.872064
-14.547039
-15.192722
-13.839861
-11.072646
-7.967214
-5.4767194
-4.062365
-3.6319091
-3.5704157
-3.478175
-3.324441
-3.2014534
-3.0784662
-2.6787572
-1.8485925
-0.9261871
-0.46498448
-0.71095926
-1.5718708
-2.5865169
-3.4474285
-3.7856438
-3.5396688
-2.7709978
-1.5718708
0.026964962
2.0255098
4.147042
6.0225997
7.3754606
8.113384
8.267118
7.8366632
6.883511
5.4691563
3.9625607
2.8556743
2.4252186
2.7019403
3.4398644
4.270029
4.6389914
4.0240545
2.0562565
-1.172162
-5.1385045
-8.858873
-11.472354
-12.609987
-12.425507
-11.257127
-9.535303
-7.3830237
-5.1077576
-3.0477195
-1.4796305
-0.31125027
1.0108639
3.1631427
6.268574
9.773714
12.72541
14.38574
14.539474
13.555575
11.925993
9.988941
7.7444224
5.315422
3.0094087
1.3798261
0.64190185
0.8263829
1.779535
3.3476238
5.2231817
7.0372453
8.451599
9.189524
9.22027
8.789815
8.267118
7.9289036
7.713676
7.3754606
6.7912707
6.237828
5.9918523
5.961106
5.6228905
4.393017
2.1177504
-0.8339465
-3.908631
-6.583606
-8.612898
-9.965759
-10.580696
-10.180986
-8.674392
-6.5221124
-4.4928207
-3.1092129
-2.4942763
-2.3097951
-2.0945673
-1.6948581
-1.1414151
-0.46498448
0.51891446
2.0255098
3.901067
5.6536374
6.5760427
6.1763334
4.270029
0.94937027
-3.4474285
-8.336177
-12.948202
-16.330355
-18.021431
-18.082926
-17.160519
-15.961394
-14.700773
-13.16343
-10.949657
-8.182442
-5.3229856
-2.6787572
-0.24975663
2.2099907
4.9464602
7.86741
10.511638
12.141221
12.325702
11.1265745
8.943549
6.3915615
3.8088264
1.4413197
-0.4957313
-1.8178458
-2.3405418
-2.156061
-1.4488835
-0.58797187
0.24219286
0.9186234
1.3798261
1.6565475
1.7487881
1.7487881
1.8717754
2.2407377
2.9786618
4.2085357
5.930359
8.113384
10.419397
12.233461
12.971385
12.540929
11.095828
9.005042
6.637536
4.270029
2.0255098
-0.15751612
-2.3097951
-4.3083396
-5.7841883
-6.368378
-6.0609097
-5.1692514
-4.000871
-2.8324916
-1.6948581
-0.5572249
0.58040816
1.6258008
2.4867122
2.9786618
3.1631427
3.0401554
2.548206
1.5028133
-0.09602237
-2.0023267
-3.5704157
-4.3083396
-3.970125
-2.7709978
-1.1106682
0.73414236
2.4559655
3.5935986
3.562852
2.4559655
1.0108639
0.05771178
0.119205505
1.0108639
2.363725
3.9625607
5.5613966
6.822017
7.4369545
7.3139668
6.6990304
5.930359
5.161688
4.270029
3.1938899
1.9025223
0.611155
-0.6494655
-1.9715798
-3.4474285
-4.89253
-6.0916567
-6.829581
-7.2907834
-7.598252
-7.7212396
-7.536758
-7.0448084
-6.276138
-5.445973
-4.615808
-3.9393775
-3.478175
-3.2322004
-3.13996
-3.13996
-3.3859346
-4.000871
-4.800289
-5.445973
-5.5382137
-4.9232764
-3.4474285
-1.0491745
1.9947629
5.192435
7.7751694
9.12803
9.0357895
7.86741
6.145587
4.36227
2.7941806
1.6258008
0.73414236
-0.09602237
-1.0491745
-2.156061
-3.2629473
-4.2160993
-4.9232764
-5.4767194
-5.9071755
-6.183897
-6.183897
-5.6919475
-4.585061
-3.0169723
-1.3873899
-0.09602237
0.7033955
0.9186234
0.8878766
0.94937027
1.2875855
1.779535
2.2407377
2.6404467
3.132396
3.6858392
4.2085357
4.485257
4.577498
4.6082444
4.761979
5.0387006
5.253928
5.2231817
4.9772067
4.546751
3.931814
3.0401554
1.8102818
0.2729397
-1.356643
-2.7709978
-3.7548969
-4.246846
-4.40058
-4.369833
-4.246846
-3.908631
-3.293694
-2.4635293
-1.6641114
-0.86469346
-0.06527555
0.73414236
1.4413197
1.9025223
2.3329782
2.9786618
4.1162953
5.7458777
7.7444224
10.11193
12.756157
15.246653
17.060717
17.983122
18.075361
17.52192
16.322792
14.262753
11.280309
7.682929
4.0548015
1.0416107
-1.2644024
-3.0784662
-4.769542
-6.3068843
-7.5060115
-8.120949
-8.213189
-7.874974
-7.198543
-6.214644
-5.0155168
-3.8471372
-3.0169723
-2.4942763
-2.0330737
-1.356643
-0.24975663
1.1953449
2.9171681
4.731232
6.453055
7.898157
8.943549
9.619979
10.11193
10.542384
10.78836
10.634625
9.896701
8.820561
7.8366632
7.467701
7.9596505
9.158777
10.603879
11.895246
12.879146
13.463334
13.4940815
12.756157
11.249561
9.12803
6.5760427
3.6243453
0.36518025
-3.0169723
-6.030163
-8.213189
-9.135594
-8.766632
-7.2600365
-4.8310356
-1.6641114
1.6565475
4.546751
6.668283
8.051891
8.882055
9.066537
8.605334
7.4062076
5.6843843
3.7780797
2.0255098
0.73414236
0.119205505
0.2729397
1.1338513
2.6096997
4.546751
6.5760427
8.328612
9.52774
10.234917
10.603879
10.634625
10.142675
8.974296
7.067992
4.761979
2.3022313
0.05771178
-1.6026177
-2.3405418
-2.0023267
-0.52647823
1.8717754
4.731232
7.4062076
9.374005
10.419397
10.634625
10.173423
9.0357895
7.2217264
4.700485
1.8102818
-0.95693403
-3.0784662
-4.246846
-4.3390865
-3.5089219
-1.9715798
-0.09602237
1.7180414
3.1938899
4.0855484
4.270029
3.747333
2.4867122
0.611155
-1.5718708
-3.72415
-5.3229856
-5.8764286
-5.3229856
-3.8471372
-2.0638204
-0.40349084
0.7648892
1.4413197
1.7487881
1.8410287
1.964016
2.2407377
2.6404467
3.0094087
3.0094087
2.5174592
1.6565475
0.73414236
0.119205505
-0.12676924
-0.034528732
0.2729397
0.611155
0.8878766
1.1338513
1.3798261
1.5950539
1.6565475
1.5335603
1.3183324
1.0723577
0.8263829
0.64190185
0.611155
0.9186234
1.6258008
2.7941806
4.331523
6.145587
8.021144
9.835207
11.341803
12.202714
12.079727
10.911346
8.851309
6.1763334
3.3476238
0.73414236
-1.3873899
-2.8632383
-3.72415
-4.1546054
-4.1546054
-3.6319091
-2.55577
-0.98768085
0.8878766
2.763434
4.270029
5.253928
5.592144
5.4384093
5.0079536
4.270029
3.070902
1.3798261
-0.68021244
-2.7095041
-4.3083396
-5.292238
-5.6612005
-5.5382137
-4.9232764
-3.8471372
-2.371289
-0.7417061
0.73414236
1.9947629
3.070902
4.1162953
4.9772067
5.5613966
5.8381186
5.930359
5.930359
6.0225997
6.268574
6.822017
7.713676
8.851309
9.958195
10.911346
11.587778
11.925993
12.018233
11.741512
11.065081
9.896701
8.297866
6.1763334
3.7165859
1.0723577
-1.325896
-3.2322004
-4.6465545
-5.4767194
-5.6919475
-5.230745
-4.1546054
-2.7095041
-1.0799215
0.611155
2.179244
3.4706113
4.45451
4.9464602
4.8849664
4.2085357
3.070902
1.7180414
0.36518025
-0.86469346
-1.8485925
-2.3097951
-2.0945673
-1.172162
0.21144605
1.8102818
3.2861302
4.393017
5.0079536
5.0387006
4.36227
3.0401554
1.2875855
-0.4957313
-2.0638204
-3.2322004
-4.031618
-4.3390865
-4.1546054
-3.4474285
-2.2790484
-0.8339465
0.7033955
2.1177504
3.1938899
3.747333
3.6550925
3.0401554
2.0562565
1.0108639
0.026964962
-0.7417061
-1.1414151
-1.0491745
-0.43423766
0.51891446
1.5950539
2.6404467
3.4398644
3.931814
4.1162953
4.1162953
3.9625607
3.7165859
3.4706113
3.3168771
3.1938899
3.1016493
3.1016493
3.2553833
3.6550925
4.2085357
4.9464602
5.899612
7.067992
8.359359
9.435498
9.927448
9.650726
8.666827
7.0987387
5.192435
3.1631427
1.3798261
0.05771178
-0.52647823
-0.31125027
0.611155
2.179244
4.1777887
6.299321
8.205625
9.742968
10.8498535
11.587778
11.833752
11.587778
10.819107
9.52774
7.7751694
5.7766247
3.8088264
2.2099907
1.2260919
1.1031045
1.8410287
3.2246366
4.8542194
6.299321
7.3139668
7.7444224
7.5906887
6.945005
5.961106
4.8542194
3.6550925
2.3329782
0.9186234
-0.34199715
-1.2644024
-1.6333647
-1.4488835
-0.8339465
0.026964962
0.9186234
1.7487881
2.4252186
3.0094087
3.4398644
3.5935986
3.4091175
2.8249276
1.964016
0.9186234
-0.28050345
-1.4181368
-2.1868079
-2.3405418
-1.7256052
-0.52647823
1.0108639
2.732687
4.485257
6.1763334
7.6214356
8.759068
9.558486
9.988941
9.865954
9.22027
8.144132
6.914258
5.7766247
4.8849664
4.331523
4.1162953
4.1777887
4.331523
4.393017
4.3007765
4.1162953
3.8703203
3.501358
2.9171681
2.0562565
0.9186234
-0.34199715
-1.5103772
-2.4327824
-2.9862256
-3.1707067
-2.8324916
-2.0638204
-0.98768085
-0.003781855
0.611155
0.67264867
0.33443338
-0.09602237
-0.34199715
-0.18826294
0.39592707
1.1645982
1.8717754
2.3022313
2.3329782
2.148497
1.8717754
1.6872945
1.7180414
2.0562565
2.732687
3.7165859
4.8849664
6.1763334
7.4062076
8.482347
9.312511
9.773714
9.804461
9.52774
9.097283
8.636081
8.082638
7.3754606
6.5760427
5.8381186
5.253928
4.9464602
4.7927256
4.6697383
4.36227
3.8088264
3.070902
2.363725
1.779535
1.4413197
1.3490791
1.5643072
2.1177504
3.0094087
4.1777887
5.5306497
6.852764
8.051891
9.0357895
9.71222
10.050435
9.896701
9.251018
8.174878
6.883511
5.6843843
4.761979
4.2392826
4.0240545
3.931814
3.901067
3.931814
3.9625607
3.8395734
3.6243453
3.4398644
3.562852
3.9625607
4.6082444
5.407663
6.3608146
7.498448
8.728321
9.896701
10.8498535
11.434043
11.557031
11.157322
10.327156
9.189524
7.898157
6.6067896
5.6228905
5.253928
5.5306497
6.0533466
6.330068
6.1763334
5.6228905
5.0079536
4.577498
4.45451
4.6389914
5.0079536
5.407663
5.8381186
6.3915615
7.0372453
7.652182
8.205625
8.759068
9.343258
9.835207
10.050435
9.835207
9.097283
7.9289036
6.453055
4.8542194
3.3476238
2.0870035
1.1338513
0.5496613
0.119205505
-0.24975663
-0.71095926
-1.2644024
-1.6641114
-1.756352
-1.4181368
-0.8031998
0.026964962
1.0108639
2.0870035
3.2246366
4.4237638
5.5306497
6.4838023
7.0987387
7.28322
7.067992
6.6067896
6.0225997
5.376916
4.700485
4.0855484
3.6858392
3.6550925
3.9625607
4.331523
4.6389914
4.8234725
4.9772067
4.9464602
4.6389914
4.0855484
3.4398644
2.9786618
2.8864214
3.132396
3.4398644
3.747333
4.147042
4.8234725
5.715131
6.668283
7.344714
7.6214356
7.4062076
6.6990304
5.499903
4.0548015
2.5174592
1.1338513
0.14995232
-0.31125027
-0.28050345
-0.003781855
0.2729397
0.45742077
0.67264867
1.0108639
1.5643072
2.4252186
3.6243453
5.0387006
6.5145493
7.86741
9.005042
9.865954
10.419397
10.726866
10.819107
10.603879
9.804461
8.236372
6.2070804
4.393017
3.4398644
3.501358
4.2392826
5.407663
6.822017
8.390106
9.804461
10.573132
10.3579035
9.189524
7.4062076
5.4384093
3.7165859
2.363725
1.4720666
1.1953449
1.779535
3.3168771
5.6228905
8.236372
10.542384
12.141221
12.756157
12.387196
11.157322
9.343258
7.3754606
5.6228905
4.270029
3.4091175
3.1016493
3.2246366
3.7165859
4.45451
5.315422
6.11484
6.668283
6.914258
6.852764
6.637536
6.268574
5.7766247
5.192435
4.6082444
4.1162953
3.8703203
3.7780797
3.8088264
3.901067
3.9933076
3.9625607
3.747333
3.501358
3.3783708
3.4091175
3.3476238
3.0094087
2.3022313
1.4720666
0.67264867
-0.034528732
-0.58797187
-0.86469346
-0.7724529
-0.21900976
0.8571297
2.3022313
3.931814
5.7458777
7.713676
9.619979
11.249561
12.233461
12.540929
12.1719675
11.280309
9.896701
8.113384
6.084093
4.0855484
2.548206
1.6258008
1.3798261
1.6565475
2.2099907
2.8556743
3.4091175
3.6243453
3.3476238
2.6404467
1.6565475
0.611155
-0.24975663
-0.7724529
-0.8339465
-0.46498448
0.21144605
1.1338513
2.394472
3.931814
5.376916
6.453055
7.129486
7.6214356
7.9596505
7.990397
7.5599413
6.729777
5.7766247
5.0387006
4.485257
3.901067
3.0094087
1.7487881
0.45742077
-0.6187188
-1.2644024
-1.4488835
-1.325896
-0.9261871
-0.15751612
1.2568386
3.2246366
5.3461685
7.1909795
8.636081
9.681473
10.296411
10.327156
9.558486
7.9289036
5.6843843
3.3476238
1.3798261
0.026964962
-0.6494655
-0.6494655
-0.034528732
1.0723577
2.3022313
3.3168771
3.8703203
3.931814
3.7165859
3.532105
3.4706113
3.6243453
3.9625607
4.577498
5.5306497
6.883511
8.451599
9.958195
10.911346
11.218816
11.034335
10.696118
10.3579035
9.896701
9.22027
8.451599
7.898157
7.7751694
7.86741
7.5906887
6.5760427
4.8849664
2.8864214
1.0723577
-0.34199715
-1.1106682
-1.1106682
-0.34199715
1.0108639
2.6404467
4.1777887
5.4384093
6.330068
6.668283
6.299321
5.407663
4.4237638
3.931814
4.0855484
4.6697383
5.5306497
6.4223084
7.2524734
7.805917
8.021144
7.9289036
7.6214356
7.067992
6.330068
5.407663
4.3007765
3.1016493
2.0255098
1.2568386
1.0108639
1.2568386
1.9332693
2.7941806
3.532105
4.1162953
4.546751
4.761979
4.731232
4.36227
3.6858392
3.0094087
2.4559655
1.9947629
1.3798261
0.42667392
-0.7724529
-1.9408331
-2.8017445
-3.3551877
-3.8471372
-4.4313273
-5.1385045
-5.814935
-6.337631
-6.6451
-6.583606
-5.8764286
-4.4313273
-2.371289
0.05771178
2.4867122
4.6082444
6.268574
7.3139668
7.7751694
7.86741
7.898157
8.082638
8.482347
8.912802
8.912802
8.021144
5.961106
3.0094087
-0.15751612
-2.893985
-4.8310356
-5.8456817
-5.9071755
-5.0462637
-3.3551877
-1.325896
0.64190185
2.363725
3.7165859
4.731232
5.315422
5.407663
4.8849664
3.7165859
1.9025223
-0.24975663
-2.3097951
-3.7548969
-4.4928207
-4.585061
-4.2160993
-3.5704157
-3.0784662
-3.0169723
-3.3859346
-3.9393775
-4.462074
-4.9232764
-5.445973
-5.9994164
-6.5528593
-6.829581
-6.4913654
-5.4767194
-3.970125
-2.3405418
-0.7417061
1.0108639
3.0094087
5.0079536
6.4223084
6.822017
6.084093
4.546751
2.394472
-0.31125027
-3.3859346
-6.583606
-9.227836
-10.734429
-10.980405
-10.303975
-9.012608
-7.137049
-4.708049
-1.9715798
0.58040816
2.5789528
3.8088264
4.4237638
4.700485
5.0079536
5.4384093
5.6536374
5.407663
4.6697383
3.7780797
2.9171681
1.9025223
0.33443338
-1.8485925
-4.1238585
-5.5074663
-5.3229856
-3.662656
-1.1414151
1.6258008
4.331523
6.760524
8.54384
9.12803
8.082638
5.499903
1.9947629
-1.5103772
-4.185352
-5.630454
-5.753441
-4.5235677
-2.0330737
1.1953449
4.2392826
6.453055
7.5599413
7.5599413
6.3915615
3.8395734
-0.06527555
-4.708049
-8.858873
-11.1648855
-11.103392
-9.074101
-5.8456817
-2.0945673
1.6872945
4.8849664
6.822017
7.160233
6.2070804
4.516004
2.5789528
0.7033955
-0.7724529
-1.4488835
-1.0799215
0.026964962
1.2875855
2.179244
2.6096997
2.6096997
2.363725
1.7180414
0.5496613
-1.172162
-2.8632383
-3.970125
-4.1546054
-3.3859346
-1.9100862
-0.18826294
1.2875855
2.0562565
1.9332693
1.1338513
-0.12676924
-1.5103772
-2.893985
-4.3390865
-5.753441
-6.8603272
-7.2600365
-6.768087
-5.3229856
-3.0784662
-0.37274396
2.4559655
5.069447
7.160233
8.420853
8.728321
8.174878
7.0987387
6.0225997
5.376916
5.499903
6.5452957
8.113384
9.22027
8.912802
6.914258
3.931814
0.7033955
-2.371289
-5.3229856
-7.751986
-9.012608
-8.459164
-6.122403
-2.5865169
1.2875855
4.761979
7.2524734
8.451599
8.267118
6.914258
4.45451
1.2568386
-1.9100862
-4.1238585
-4.769542
-3.7856438
-1.4488835
1.6565475
5.0079536
8.082638
10.327156
10.942094
9.404752
5.961106
1.6565475
-2.1868079
-4.769542
-5.9071755
-5.6919475
-4.246846
-1.6948581
1.779535
5.5613966
8.728321
10.511638
10.603879
9.251018
7.0987387
4.6389914
2.363725
0.67264867
-0.09602237
0.42667392
2.148497
4.270029
5.930359
6.330068
5.161688
2.7019403
-0.6494655
-4.4313273
-7.6597457
-8.858873
-7.198543
-3.2629473
1.4413197
5.4691563
8.082638
9.158777
9.343258
9.251018
9.251018
9.0357895
8.144132
6.5452957
4.9464602
3.8703203
3.0401554
1.6565475
-0.71095926
-3.5704157
-5.599707
-5.7226944
-4.031618
-1.756352
0.026964962
1.1645982
2.7019403
5.376916
8.513094
10.511638
10.511638
9.066537
7.4369545
6.237828
5.2231817
3.931814
2.6096997
2.2714844
3.6858392
6.3915615
8.882055
9.927448
9.404752
7.9596505
5.8381186
2.9171681
-0.58797187
-3.6319091
-5.077011
-4.615808
-3.0169723
-1.356643
-0.12676924
0.7648892
1.5643072
2.4867122
3.562852
4.761979
5.930359
7.160233
8.636081
10.634625
12.940639
15.062171
16.476526
16.999222
16.661007
15.431133
13.094373
9.804461
6.3608146
3.6858392
2.363725
2.394472
3.4091175
4.700485
5.6536374
6.084093
6.268574
6.3915615
6.268574
5.6228905
4.577498
3.9625607
4.485257
6.5452957
9.742968
13.309601
16.169058
17.52192
17.275946
15.892335
13.89379
11.557031
9.005042
6.4223084
3.9933076
2.363725
2.179244
3.6243453
6.145587
8.789815
10.450145
10.542384
8.759068
5.3461685
0.8571297
-3.7856438
-7.751986
-10.3962145
-11.410861
-10.703684
-8.336177
-4.554314
-0.15751612
3.6858392
6.084093
6.760524
6.1763334
5.0079536
3.8088264
2.5789528
1.0416107
-0.9261871
-2.924732
-4.2160993
-4.369833
-3.5396688
-2.371289
-1.5411241
-1.3873899
-2.0023267
-3.5089219
-5.814935
-8.5206585
-10.580696
-11.041899
-9.627544
-6.983315
-3.8163908
-0.4957313
2.763434
5.5306497
7.0987387
6.852764
5.0079536
2.5789528
0.8878766
0.5496613
1.1338513
2.0255098
2.9171681
4.1162953
5.930359
8.174878
10.327156
11.864499
12.325702
11.434043
9.005042
5.2231817
0.73414236
-3.324441
-5.8764286
-6.0916567
-4.062365
-0.58797187
3.3168771
6.975752
10.173423
12.602424
13.678562
12.940639
10.511638
7.498448
5.376916
4.9157133
5.5613966
5.961106
5.3461685
3.9933076
2.9786618
2.8556743
3.2861302
3.4398644
3.0401554
2.5174592
2.548206
3.3783708
4.45451
5.1309414
5.376916
5.7458777
6.668283
7.7444224
8.328612
8.082638
7.3139668
6.5452957
5.961106
5.4691563
5.253928
5.7766247
7.0064983
8.082638
8.021144
6.453055
4.0548015
1.8102818
0.39592707
-0.12676924
0.05771178
0.8571297
2.5174592
5.0079536
7.805917
9.988941
10.8498535
10.665373
10.327156
10.450145
10.8806
10.97284
10.511638
9.558486
8.482347
7.5906887
7.0987387
7.067992
7.4062076
8.021144
8.728321
9.374005
9.589233
8.974296
7.6214356
6.0225997
4.9157133
4.4237638
4.0855484
3.3168771
2.179244
1.3490791
1.5028133
2.7019403
4.3007765
5.5306497
6.268574
7.0064983
8.205625
9.773714
11.157322
12.018233
12.510183
13.03288
13.70931
14.109018
13.678562
12.1719675
9.835207
7.2217264
4.761979
2.6711934
1.1645982
0.42667392
0.51891446
1.3183324
2.4867122
3.3476238
3.6243453
3.4706113
3.2553833
3.3168771
3.532105
3.901067
4.4237638
5.284675
6.4838023
7.805917
8.820561
8.974296
8.051891
6.11484
3.7165859
1.3490791
-0.6187188
-2.0023267
-2.7095041
-2.6172636
-1.4796305
0.58040816
2.8249276
4.2392826
4.1162953
2.4867122
-0.003781855
-2.955479
-6.122403
-9.166341
-11.257127
-11.533848
-9.873519
-6.768087
-3.0477195
0.67264867
4.0240545
6.637536
7.990397
7.86741
6.729777
5.407663
4.546751
4.270029
4.331523
4.45451
4.577498
4.9157133
5.6228905
6.7912707
8.359359
10.0811825
11.587778
12.479436
12.448689
11.280309
9.005042
6.084093
3.1938899
1.0108639
-0.12676924
-0.18826294
0.51891446
1.6258008
2.8556743
4.1162953
5.3461685
6.5145493
7.344714
7.682929
7.7751694
8.144132
9.097283
10.419397
11.557031
12.233461
12.510183
12.756157
13.002132
12.848398
11.680017
9.22027
5.8381186
2.3329782
-0.40349084
-1.7870986
-1.6641114
-0.28050345
2.0562565
4.9464602
7.9596505
10.480891
11.925993
11.95674
10.942094
9.404752
7.9596505
6.7912707
5.8688655
5.100194
4.6082444
4.6389914
5.069447
5.6536374
6.145587
6.5145493
7.0372453
7.9596505
9.066537
9.835207
9.742968
8.728321
7.160233
5.592144
4.36227
3.4398644
2.7019403
2.2099907
2.394472
3.501358
5.4691563
7.7751694
9.835207
11.341803
12.202714
12.356448
11.741512
10.3579035
8.390106
6.11484
3.8088264
1.6258008
-0.28050345
-1.6948581
-2.4635293
-2.371289
-1.5411241
-0.09602237
1.5643072
3.1631427
4.4237638
5.161688
5.407663
5.376916
5.4384093
5.715131
6.237828
6.760524
7.2217264
7.713676
8.174878
8.390106
7.9289036
6.5145493
4.270029
1.6258008
-0.8339465
-2.740251
-3.970125
-4.5235677
-4.2775927
-3.0784662
-0.8031998
2.394472
5.7458777
8.328612
9.52774
9.466245
8.728321
7.7751694
6.7912707
5.715131
4.761979
4.6082444
5.9918523
9.0357895
12.848398
16.107563
17.7064
17.368185
15.461879
12.510183
8.943549
5.0079536
1.2260919
-1.5103772
-2.5865169
-1.8793392
0.18069917
3.0094087
6.145587
9.312511
12.1719675
14.232006
15.092917
14.662462
13.2173605
11.280309
9.404752
7.8366632
6.6067896
5.6843843
5.284675
5.4384093
6.0225997
6.6067896
6.6990304
6.2070804
5.407663
4.6697383
4.36227
4.731232
5.8688655
7.6214356
9.988941
12.786904
15.55412
17.7064
18.6903
18.47507
17.429678
16.076817
14.570221
12.879146
11.280309
10.204169
9.865954
10.204169
10.78836
11.157322
11.034335
10.327156
9.189524
8.144132
7.529195
7.498448
7.990397
8.759068
9.650726
10.542384
11.218816
11.680017
11.833752
11.649271
11.034335
10.11193
8.912802
7.498448
5.930359
4.485257
3.4091175
2.732687
2.3329782
1.964016
1.7180414
1.5335603
1.5028133
1.4105729
1.1338513
0.7033955
0.30368656
0.18069917
0.51891446
1.4105729
2.7941806
4.45451
6.237828
7.898157
9.343258
10.542384
11.618524
12.479436
13.094373
13.371095
13.094373
12.110474
10.388651
8.297866
6.299321
4.731232
3.747333
3.2861302
3.1631427
3.3168771
3.8395734
4.6389914
5.5613966
6.237828
6.5452957
6.637536
6.852764
7.3139668
7.86741
8.144132
7.990397
7.498448
7.0064983
6.6990304
6.637536
6.637536
6.822017
7.3754606
8.574587
10.265663
11.895246
12.909891
13.094373
12.602424
11.710765
10.511638
9.005042
7.129486
5.0387006
3.132396
1.7487881
1.0723577
1.0108639
1.3798261
2.1177504
3.1938899
4.485257
5.8073716
7.0372453
8.021144
8.851309
9.619979
10.265663
10.757612
10.911346
10.78836
10.327156
9.52774
8.636081
7.898157
7.4369545
7.2217264
7.160233
7.129486
7.067992
6.883511
6.4838023
5.8073716
4.9772067
4.2085357
3.8088264
3.8703203
4.393017
5.161688
5.6536374
5.5306497
4.731232
3.6550925
2.6404467
1.8410287
1.0416107
0.2729397
-0.06527555
0.58040816
2.6404467
5.8073716
9.097283
11.464789
12.387196
12.079727
10.78836
8.728321
6.145587
3.3476238
0.7648892
-1.2029088
-2.4327824
-2.8324916
-2.525023
-1.756352
-0.5572249
1.3798261
4.2085357
7.4062076
10.204169
12.141221
13.340347
14.109018
14.2935
13.678562
12.141221
9.804461
7.0987387
4.516004
2.4867122
1.1645982
0.611155
0.7648892
1.6565475
3.1631427
4.9464602
6.5760427
7.7444224
8.390106
8.513094
8.113384
7.1909795
5.899612
4.6082444
3.532105
2.9171681
2.7019403
2.8556743
3.070902
3.2246366
3.3476238
3.562852
3.9625607
4.577498
5.376916
6.268574
7.067992
7.6214356
7.652182
7.0987387
6.084093
4.7927256
3.5935986
2.7941806
2.6096997
2.9786618
3.8395734
4.9772067
6.237828
7.467701
8.574587
9.374005
9.865954
10.204169
10.573132
11.003588
11.249561
11.065081
10.265663
8.882055
7.1909795
5.407663
3.6858392
2.0870035
0.73414236
-0.09602237
-0.24975663
0.33443338
1.5028133
2.9786618
4.485257
5.8073716
6.822017
7.467701
7.7444224
7.467701
6.760524
5.7766247
4.761979
4.0240545
3.6550925
3.7165859
4.270029
5.0387006
5.6228905
5.6228905
4.731232
3.132396
1.4105729
0.18069917
-0.18826294
0.24219286
1.1645982
2.394472
3.7165859
4.9464602
5.961106
6.637536
7.0372453
7.28322
7.652182
8.328612
9.404752
10.573132
11.495537
11.95674
11.864499
11.311056
10.419397
9.281764
7.990397
6.729777
5.6843843
5.0079536
4.731232
4.731232
4.8234725
4.9464602
5.069447
5.2231817
5.315422
5.376916
5.4691563
5.592144
5.8073716
6.0533466
6.299321
6.637536
7.0064983
7.3754606
7.682929
7.898157
7.898157
7.5599413
6.975752
6.330068
5.8381186
5.592144
5.5613966
5.592144
5.6536374
5.6536374
5.5306497
5.3461685
4.9772067
4.45451
3.9933076
3.8395734
4.1777887
4.9464602
5.8381186
6.5145493
6.637536
6.2070804
5.376916
4.45451
3.6858392
3.2553833
3.1631427
3.2861302
3.532105
3.9625607
4.546751
5.192435
5.8073716
6.1763334
6.330068
6.330068
6.330068
6.5145493
6.975752
7.6214356
8.328612
8.974296
9.52774
9.896701
9.927448
9.619979
9.097283
8.482347
7.7444224
6.6990304
5.499903
4.45451
3.8395734
3.7780797
4.1777887
5.0079536
6.11484
7.3754606
8.54384
9.312511
9.589233
9.404752
8.851309
8.082638
7.2217264
6.4223084
5.8073716
5.4384093
5.284675
5.3461685
5.6536374
5.961106
6.084093
6.0225997
5.7766247
5.499903
5.284675
5.192435
5.253928
5.376916
5.5613966
5.7458777
5.930359
6.084093
6.2070804
6.330068
6.299321
6.0225997
5.4384093
4.6082444
3.6243453
2.6711934
1.8410287
1.2568386
1.0416107
1.2875855
2.148497
3.562852
5.315422
7.067992
8.359359
8.943549
8.851309
8.297866
7.652182
6.945005
6.268574
5.592144
4.9464602
4.331523
3.747333
3.1938899
2.7019403
2.4252186
2.5174592
3.070902
4.0240545
5.100194
5.961106
6.330068
6.11484
5.376916
4.45451
3.6858392
3.3476238
3.6243453
4.45451
5.7766247
7.28322
8.574587
9.496992
10.019689
10.265663
10.296411
10.0811825
9.619979
9.0357895
8.359359
7.652182
7.0064983
6.5452957
6.268574
6.145587
6.0225997
5.961106
6.0225997
6.2070804
6.5452957
7.0372453
7.682929
8.482347
9.374005
10.265663
11.095828
11.710765
11.987486
11.803005
11.157322
10.265663
9.312511
8.359359
7.467701
6.729777
6.299321
6.330068
6.7912707
7.5906887
8.54384
9.435498
9.988941
10.019689
9.619979
8.943549
8.267118
7.713676
7.498448
7.7444224
8.390106
9.312511
10.173423
10.726866
10.8806
10.573132
9.896701
9.066537
8.113384
7.2217264
6.3608146
5.5306497
4.761979
4.2085357
3.9625607
4.1162953
4.485257
4.9772067
5.4691563
5.8688655
6.084093
6.084093
6.11484
6.330068
6.822017
7.529195
8.420853
9.435498
10.480891
11.403296
12.018233
12.141221
11.680017
10.696118
9.404752
7.990397
6.6990304
5.6843843
5.192435
5.253928
5.7458777
6.4223084
6.975752
7.160233
6.945005
6.3915615
5.6843843
4.8849664
4.1162953
3.3476238
2.5174592
1.6258008
0.64190185
-0.28050345
-1.0799215
-1.6333647
-1.8485925
-1.7256052
-1.356643
-0.71095926
0.14995232
1.1953449
2.3022313
3.3168771
4.1777887
4.761979
5.0079536
4.9464602
4.6082444
4.0855484
3.532105
3.0094087
2.5789528
2.2407377
2.148497
2.2714844
2.763434
3.5935986
4.8234725
6.268574
7.7751694
9.0357895
9.927448
10.419397
10.542384
10.419397
10.11193
9.681473
9.251018
8.851309
8.54384
8.359359
8.205625
8.082638
8.021144
8.174878
8.605334
9.312511
10.11193
10.819107
11.403296
11.649271
11.495537
10.819107
9.773714
8.513094
7.2217264
6.084093
5.376916
5.284675
5.8073716
6.637536
7.344714
7.713676
7.6214356
7.1909795
6.6067896
6.11484
5.7766247
5.6228905
5.6228905
5.715131
5.8073716
5.8073716
5.6536374
5.407663
5.0387006
4.6389914
4.1777887
3.562852
2.6711934
1.5643072
0.45742077
-0.37274396
-0.68021244
-0.31125027
0.7033955
2.2714844
4.1162953
5.8381186
7.1909795
7.86741
7.898157
7.467701
6.914258
6.3608146
5.8688655
5.3461685
4.9157133
4.577498
4.4237638
4.36227
4.36227
4.36227
4.331523
4.270029
4.147042
4.0240545
3.9625607
3.9625607
3.9933076
4.0548015
4.2085357
4.516004
4.8849664
5.1309414
5.100194
4.761979
4.2392826
3.7165859
3.3476238
3.132396
2.9786618
3.070902
3.501358
4.0855484
4.731232
5.284675
5.5306497
5.5306497
5.715131
6.0225997
5.961106
5.2231817
4.2085357
3.747333
4.0240545
4.3007765
3.6550925
2.0562565
0.33443338
-0.4957313
-0.21900976
0.8571297
2.363725
3.9933076
5.376916
6.268574
6.668283
6.5760427
5.899612
5.0079536
4.8234725
5.7458777
7.1909795
8.297866
8.820561
8.943549
8.943549
8.820561
8.359359
7.4062076
6.084093
4.6697383
3.4091175
2.6096997
2.4252186
2.7941806
3.6243453
4.731232
5.8073716
6.299321
5.7766247
4.393017
2.7941806
1.5643072
0.9186234
0.73414236
0.73414236
0.8878766
1.4105729
2.5789528
4.4237638
6.4838023
8.082638
8.759068
8.482347
7.529195
6.2070804
4.761979
3.3476238
2.2099907
1.6258008
1.5950539
2.2407377
3.4091175
5.0079536
6.6990304
8.113384
8.882055
8.636081
7.28322
5.253928
3.3783708
2.363725
2.394472
3.2553833
4.577498
6.1763334
7.9289036
9.52774
10.665373
11.095828
10.942094
10.634625
10.450145
10.511638
10.757612
11.003588
11.1265745
10.942094
10.296411
9.066537
7.3754606
5.5613966
4.0548015
3.1016493
2.7941806
2.8556743
3.1631427
3.532105
4.0240545
4.577498
5.100194
5.4691563
5.7458777
5.961106
6.1763334
6.4223084
6.4838023
6.268574
5.899612
5.5306497
5.2231817
4.9772067
4.7927256
4.700485
4.8234725
5.192435
5.7766247
6.453055
7.129486
7.7444224
8.205625
8.390106
8.205625
7.529195
6.330068
4.7927256
3.2553833
1.9947629
1.2260919
1.0108639
1.2260919
1.5950539
1.9025223
2.0255098
2.0562565
2.2099907
2.7019403
3.4398644
4.331523
5.192435
5.8688655
6.2070804
6.1763334
5.8688655
5.376916
4.7927256
4.2085357
3.747333
3.4091175
3.1938899
3.070902
2.9479148
2.8556743
2.8864214
3.1016493
3.3783708
3.6243453
3.747333
3.8395734
3.931814
4.147042
4.331523
4.331523
4.2392826
4.2392826
4.45451
4.9157133
5.5306497
6.268574
7.2217264
8.359359
9.435498
10.234917
10.450145
10.11193
9.312511
8.205625
6.975752
5.6843843
4.6082444
3.9933076
3.9933076
4.393017
4.7927256
4.9464602
4.9157133
4.700485
4.4237638
4.0855484
3.8088264
3.6858392
3.8088264
4.2392826
4.9157133
5.8073716
6.729777
7.5599413
8.267118
8.759068
8.943549
8.820561
8.451599
8.021144
7.7444224
7.7444224
8.021144
8.359359
8.605334
8.513094
7.9596505
6.945005
5.592144
4.2085357
3.070902
2.5174592
2.5174592
2.9479148
3.5935986
4.36227
5.069447
5.5613966
5.7766247
5.7766247
5.7458777
5.8073716
5.9918523
6.299321
6.729777
7.129486
7.3139668
7.129486
6.637536
6.0533466
5.5306497
5.1309414
4.7927256
4.546751
4.45451
4.516004
4.577498
4.485257
4.2085357
3.8703203
3.747333
3.8088264
3.9625607
4.0240545
3.931814
3.7780797
3.7165859
3.747333
3.8395734
3.8703203
3.8395734
3.8395734
3.931814
4.0855484
4.270029
4.516004
4.8849664
5.499903
6.330068
7.2524734
8.021144
8.574587
8.759068
8.636081
8.144132
7.344714
6.3608146
5.3461685
4.516004
3.931814
3.562852
3.3476238
3.2553833
3.3168771
3.6550925
4.36227
5.376916
6.5760427
7.7751694
8.943549
9.927448
10.665373
10.97284
10.8498535
10.327156
9.466245
8.359359
7.0987387
5.899612
4.7927256
3.8703203
3.070902
2.3329782
1.6258008
1.0416107
0.7033955
0.7648892
1.2260919
2.0562565
3.0401554
3.9933076
4.700485
5.0079536
4.8234725
4.1777887
3.1938899
2.179244
1.4413197
1.1338513
1.2875855
1.8102818
2.6404467
3.5935986
4.577498
5.4691563
6.268574
7.067992
7.8366632
8.420853
8.666827
8.482347
7.805917
6.760524
5.5306497
4.331523
3.3476238
2.6711934
2.394472
2.5789528
3.2861302
4.331523
5.4384093
6.5145493
7.529195
8.54384
9.619979
10.603879
11.403296
11.833752
11.864499
11.495537
10.757612
9.742968
8.666827
7.6214356
6.822017
6.330068
6.0225997
5.7766247
5.4691563
5.0387006
4.516004
4.1162953
4.0240545
4.331523
5.0387006
5.8381186
6.5760427
6.883511
6.6067896
5.6536374
4.393017
3.2246366
2.5174592
2.394472
2.7941806
3.6550925
4.731232
5.7458777
6.5145493
6.975752
7.129486
7.0372453
6.760524
6.4223084
6.0533466
5.6843843
5.2231817
4.485257
3.3783708
1.9947629
0.611155
-0.40349084
-0.8339465
-0.6187188
0.05771178
1.0108639
2.0562565
3.070902
4.1162953
5.192435
6.299321
7.4062076
8.451599
9.312511
9.896701
10.11193
9.865954
9.097283
7.9596505
6.883511
6.299321
6.637536
7.805917
9.251018
10.388651
10.911346
10.911346
10.573132
10.019689
9.374005
8.882055
8.697575
8.882055
9.343258
9.804461
10.11193
10.11193
9.681473
8.882055
7.8366632
6.7912707
5.961106
5.499903
5.4691563
5.8381186
6.3608146
6.6990304
6.6067896
6.11484
5.499903
5.0079536
4.731232
4.6389914
4.6697383
4.8234725
5.0079536
5.161688
5.1309414
4.9157133
4.485257
3.8088264
2.8864214
1.8410287
1.0108639
0.7033955
0.9801171
1.8410287
3.0094087
4.3007765
5.5613966
6.760524
7.805917
8.636081
9.12803
9.466245
9.681473
9.773714
9.71222
9.435498
9.0357895
8.605334
8.267118
8.113384
8.144132
8.328612
8.54384
8.697575
8.605334
8.297866
7.9596505
7.805917
8.021144
8.54384
9.22027
9.835207
10.173423
10.265663
10.0811825
9.619979
8.974296
8.236372
7.529195
6.945005
6.453055
5.9918523
5.5306497
5.100194
4.8849664
4.8542194
4.9464602
5.069447
5.161688
5.192435
5.161688
5.0387006
4.8849664
4.6389914
4.393017
4.2392826
4.2392826
4.393017
4.485257
4.36227
4.0548015
3.6858392
3.4398644
3.4398644
3.747333
4.393017
5.315422
6.4223084
7.467701
8.144132
8.236372
7.713676
6.6067896
5.1309414
3.6550925
2.548206
2.2407377
3.0401554
4.8849664
7.129486
9.066537
10.511638
11.649271
12.663918
13.371095
13.524829
13.063626
12.448689
12.018233
11.864499
11.803005
11.587778
11.034335
10.019689
8.54384
6.729777
4.9772067
3.5935986
2.8556743
2.732687
3.1631427
3.901067
4.6389914
5.253928
5.5306497
5.407663
4.9157133
4.2085357
3.532105
2.9479148
2.5789528
2.363725
2.2714844
2.2714844
2.2714844
2.179244
2.0562565
2.0255098
2.2714844
2.9171681
3.8395734
4.761979
5.499903
5.930359
6.11484
6.11484
6.0225997
6.0225997
6.268574
6.822017
7.467701
8.021144
8.420853
8.759068
9.22027
9.835207
10.542384
11.218816
11.833752
12.356448
12.786904
13.002132
12.786904
12.079727
11.003588
9.650726
8.205625
6.822017
5.6843843
4.8542194
4.393017
4.36227
4.6389914
5.192435
5.7766247
6.3608146
6.883511
7.3139668
7.5906887
7.713676
7.7444224
7.7444224
7.652182
7.467701
7.0987387
6.6067896
5.961106
5.192435
4.6389914
4.3007765
3.931814
3.2861302
2.6096997
2.394472
2.8864214
3.8395734
4.761979
5.2231817
5.284675
5.0387006
4.761979
4.761979
5.253928
6.1763334
7.1909795
8.021144
8.54384
8.820561
8.851309
8.54384
7.898157
7.2217264
6.975752
7.4062076
8.451599
9.742968
10.8498535
11.526284
11.895246
12.110474
12.294955
12.325702
12.141221
11.772259
11.311056
10.911346
10.634625
10.511638
10.388651
10.265663
10.019689
9.558486
8.851309
8.051891
7.2524734
6.6067896
6.145587
5.8381186
5.8073716
6.11484
6.852764
7.86741
8.851309
9.343258
9.22027
8.482347
7.467701
6.3915615
5.4691563
4.731232
4.1777887
3.7780797
3.6550925
3.901067
4.45451
5.161688
5.8688655
6.3915615
6.5452957
6.330068
5.930359
5.5306497
5.407663
5.7458777
6.637536
7.9596505
9.52774
11.157322
12.510183
13.248108
13.278853
12.602424
11.495537
10.234917
9.12803
8.297866
7.7444224
7.3139668
6.975752
6.6990304
6.453055
6.330068
6.453055
6.945005
7.9289036
9.158777
10.480891
11.587778
12.141221
11.95674
11.034335
9.71222
8.359359
7.344714
6.760524
6.668283
6.975752
7.5599413
8.236372
8.851309
9.466245
10.11193
10.757612
11.37255
11.895246
12.202714
12.110474
11.464789
10.234917
8.636081
6.945005
5.592144
4.7927256
4.546751
4.731232
5.315422
6.268574
7.5599413
9.0357895
10.573132
11.987486
13.155867
13.986031
14.38574
14.262753
13.617069
12.325702
10.573132
8.54384
6.6990304
5.3461685
4.6082444
4.393017
4.516004
4.8849664
5.499903
6.330068
7.28322
8.174878
8.851309
9.22027
9.251018
8.912802
8.359359
7.713676
7.0064983
6.299321
5.7458777
5.4691563
5.6843843
6.453055
7.713676
9.343258
10.97284
12.233461
12.940639
13.063626
12.72541
12.294955
11.864499
11.526284
11.188068
10.78836
10.265663
9.804461
9.404752
9.0357895
8.666827
8.420853
8.54384
9.189524
10.234917
11.280309
11.895246
11.95674
11.526284
10.8498535
10.204169
9.742968
9.466245
9.312511
9.097283
8.666827
7.9596505
7.0372453
6.0533466
5.100194
4.393017
4.0855484
4.2392826
4.8234725
5.6228905
6.637536
7.805917
9.066537
10.388651
11.680017
12.879146
13.89379
14.539474
14.631715
14.262753
13.524829
12.510183
11.249561
9.773714
8.236372
6.852764
5.7458777
4.9772067
4.516004
4.4237638
4.731232
5.499903
6.5452957
7.7444224
8.697575
9.066537
8.789815
7.9596505
7.0064983
6.2070804
5.8688655
5.9918523
6.5760427
7.498448
8.574587
9.589233
10.296411
10.603879
10.296411
9.466245
8.267118
7.0064983
5.8688655
5.0387006
4.6389914
4.577498
4.731232
5.0387006
5.5306497
6.084093
6.6067896
6.914258
6.945005
6.6990304
6.1763334
5.4384093
4.516004
3.562852
2.763434
2.394472
2.5789528
3.2553833
4.393017
5.8688655
7.344714
8.513094
8.943549
8.574587
7.529195
6.0533466
4.546751
3.2246366
2.2407377
1.6565475
1.5335603
1.9025223
2.6711934
3.6858392
4.9157133
6.1763334
7.3754606
8.267118
8.759068
8.851309
8.636081
8.174878
7.529195
6.822017
6.1763334
5.8073716
5.7766247
6.145587
6.760524
7.498448
8.021144
8.267118
8.174878
7.990397
7.805917
7.682929
7.6214356
7.5906887
7.652182
7.8366632
8.236372
8.697575
9.097283
9.435498
9.804461
10.234917
10.542384
10.450145
9.804461
8.820561
7.898157
7.3754606
7.3754606
7.682929
7.990397
8.236372
8.54384
9.12803
10.142675
11.464789
12.786904
13.647816
13.740057
12.909891
11.218816
8.974296
6.7912707
5.100194
4.1777887
3.8395734
3.9625607
4.270029
4.577498
4.8234725
5.100194
5.407663
5.8381186
6.4223084
7.2524734
8.328612
9.404752
10.204169
10.542384
10.450145
10.142675
9.71222
9.158777
8.482347
7.898157
7.990397
9.097283
11.157322
13.740057
16.353539
18.659552
20.473616
21.519009
21.549757
20.688845
19.120756
17.152956
15.000677
13.002132
11.341803
10.050435
9.066537
8.328612
7.86741
7.7751694
8.051891
8.605334
9.374005
10.234917
10.819107
10.819107
10.296411
9.52774
8.912802
8.605334
8.451599
8.267118
7.86741
7.2524734
6.637536
6.299321
6.3608146
6.760524
7.2217264
7.498448
7.498448
7.344714
7.1909795
7.0372453
6.852764
6.6067896
6.268574
5.8073716
5.376916
5.0387006
4.8234725
4.7927256
4.9464602
5.315422
5.8073716
6.3915615
6.975752
7.652182
8.482347
9.312511
9.896701
9.988941
9.496992
8.54384
7.344714
6.0533466
4.9464602
4.270029
4.2085357
4.45451
4.577498
4.2392826
3.5935986
2.8249276
2.179244
1.8102818
1.8717754
2.5174592
3.5935986
4.6082444
5.0387006
4.6697383
3.8395734
2.8249276
1.8410287
0.9186234
0.21144605
0.05771178
0.7033955
2.148497
4.393017
7.0987387
9.927448
12.325702
13.770803
13.89379
12.756157
10.757612
8.420853
6.1763334
4.2085357
2.4252186
0.79563606
-0.6187188
-1.6026177
-2.0023267
-1.5718708
-0.12676924
2.3022313
5.284675
8.174878
10.419397
11.833752
12.510183
12.694664
12.694664
12.72541
12.817652
12.879146
12.786904
12.602424
12.479436
12.510183
12.72541
13.248108
14.078272
15.123664
16.169058
17.02997
17.429678
17.245197
16.292046
14.631715
12.540929
10.296411
8.021144
5.7458777
3.6858392
2.2407377
1.6565475
1.9332693
2.6404467
3.4091175
3.931814
4.2392826
4.516004
4.8234725
5.0387006
5.069447
4.8234725
4.3007765
3.4398644
2.148497
0.58040816
-1.0184276
-2.156061
-2.4942763
-1.8485925
-0.34199715
1.6565475
3.747333
5.5613966
6.975752
8.051891
8.789815
9.158777
9.374005
9.650726
10.296411
11.341803
12.663918
14.047524
15.3081455
16.322792
17.091463
17.7064
18.290588
18.967022
19.674198
20.227642
20.289135
19.643452
18.198349
16.107563
13.70931
11.311056
9.158777
7.160233
5.192435
3.2553833
1.4720666
-0.034528732
-1.172162
-1.6948581
-1.4488835
-0.40349084
1.1645982
2.8864214
4.485257
5.930359
7.129486
8.051891
8.697575
9.0357895
9.281764
9.496992
9.71222
9.804461
9.773714
9.589233
9.251018
8.636081
7.805917
6.883511
6.0533466
5.407663
5.1309414
5.253928
5.6843843
6.330068
7.0372453
7.713676
8.359359
8.851309
9.251018
9.496992
9.496992
9.158777
8.513094
7.7444224
7.067992
6.668283
6.6067896
6.760524
6.914258
6.883511
6.5145493
5.8073716
4.9464602
4.147042
3.532105
3.1016493
2.8864214
2.7019403
2.548206
2.4559655
2.5789528
2.9786618
3.6243453
4.4237638
5.376916
6.5145493
7.7751694
8.912802
9.681473
9.927448
9.681473
9.158777
8.513094
7.9596505
7.682929
7.682929
7.8366632
8.051891
8.297866
8.54384
8.697575
8.697575
8.420853
7.990397
7.498448
7.160233
7.067992
7.28322
7.6214356
7.9289036
7.990397
7.682929
6.914258
5.7458777
4.36227
3.0094087
1.779535
0.7648892
-0.003781855
-0.46498448
-0.4957313
-0.003781855
1.0108639
2.548206
4.36227
6.2070804
7.7751694
8.851309
9.343258
9.435498
9.343258
9.404752
9.865954
10.696118
11.741512
12.879146
13.955285
14.87769
15.677107
16.53802
17.429678
18.136854
18.321337
18.013868
17.398932
16.722502
15.95383
15.000677
13.70931
12.233461
10.819107
9.681473
8.851309
8.328612
8.174878
8.390106
8.882055
9.496992
10.11193
10.665373
11.249561
11.710765
11.864499
11.341803
10.050435
8.205625
6.145587
4.1162953
2.2714844
0.8263829
0.026964962
-0.034528732
0.64190185
1.779535
3.132396
4.36227
5.315422
5.899612
5.9918523
5.592144
4.731232
3.4091175
1.9332693
0.51891446
-0.5572249
-1.2029088
-1.5103772
-1.6641114
-1.6948581
-1.4796305
-0.8031998
0.36518025
1.8717754
3.4091175
4.761979
5.6536374
6.0225997
5.8688655
5.4691563
5.0079536
4.8234725
4.9464602
5.4384093
6.1763334
6.945005
7.652182
8.297866
9.097283
10.265663
11.803005
13.617069
15.523374
17.398932
19.1515
20.381376
20.71959
19.858679
17.829388
15.000677
11.864499
8.912802
6.4223084
4.45451
2.9479148
1.8102818
1.0416107
0.4881676
0.08845866
-0.24975663
-0.4957313
-0.5572249
-0.4957313
-0.37274396
-0.43423766
-0.7417061
-1.0491745
-1.0491745
-0.5572249
0.24219286
1.1645982
2.179244
3.4706113
4.9464602
6.3608146
7.3139668
7.7444224
7.7751694
7.713676
7.86741
8.482347
9.52774
11.034335
12.848398
14.662462
16.076817
16.84549
16.906982
16.44578
15.769348
15.062171
14.170512
12.879146
11.095828
8.851309
6.1763334
3.3476238
0.611155
-1.7870986
-3.693403
-5.0155168
-5.6919475
-5.7226944
-5.3229856
-4.89253
-4.615808
-4.3083396
-3.6011627
-2.2175546
-0.24975663
2.0870035
4.485257
6.729777
8.390106
9.12803
8.666827
7.067992
4.8234725
2.4559655
0.39592707
-1.1414151
-2.125314
-2.55577
-2.525023
-2.156061
-1.6641114
-1.2029088
-0.8031998
-0.31125027
0.45742077
1.4720666
2.548206
3.4091175
4.0240545
4.6389914
5.5306497
6.945005
8.912802
11.311056
13.89379
16.384285
18.290588
19.120756
18.505817
16.415031
13.155867
9.312511
5.6228905
2.5789528
0.45742077
-0.8339465
-1.4488835
-1.4181368
-0.8954404
-0.06527555
1.0416107
2.5174592
4.4237638
6.6067896
8.728321
10.388651
11.495537
12.233461
12.63317
12.72541
12.479436
11.895246
11.095828
10.11193
9.097283
8.174878
7.467701
7.0064983
6.668283
6.5760427
6.760524
7.2217264
7.898157
8.54384
8.789815
8.328612
7.067992
5.2231817
3.2861302
1.6258008
0.39592707
-0.37274396
-0.71095926
-0.6187188
-0.003781855
0.9186234
1.6872945
1.8102818
1.1645982
-0.18826294
-2.0023267
-4.031618
-5.8456817
-7.0448084
-7.2907834
-6.368378
-4.3083396
-1.325896
2.0562565
5.192435
7.529195
8.789815
8.943549
8.113384
6.5452957
4.393017
2.0562565
-0.003781855
-1.3873899
-2.125314
-2.3097951
-2.0638204
-1.4488835
-0.5572249
0.33443338
1.1645982
1.8717754
2.6096997
3.3168771
3.8703203
4.2085357
4.393017
4.6082444
5.069447
6.084093
7.652182
9.558486
11.280309
12.510183
13.155867
13.309601
13.2173605
12.879146
12.233461
11.464789
10.819107
10.511638
10.3579035
10.173423
9.681473
8.851309
7.86741
6.852764
5.961106
5.315422
5.069447
5.315422
6.145587
7.467701
9.097283
10.757612
12.264208
13.340347
13.740057
13.401841
12.479436
11.280309
10.050435
9.0357895
8.390106
7.990397
7.529195
6.7912707
5.8688655
5.069447
4.45451
3.9625607
3.2861302
2.363725
1.3490791
0.4881676
0.026964962
-0.034528732
0.24219286
0.8263829
1.779535
3.0401554
4.331523
5.284675
5.8381186
6.11484
6.237828
6.2070804
6.0225997
5.7458777
5.5613966
5.6228905
6.1763334
7.1909795
8.328612
9.189524
9.435498
9.097283
8.482347
7.8366632
7.3139668
6.883511
6.5452957
6.4223084
6.668283
7.28322
7.990397
8.390106
8.236372
7.682929
7.0372453
6.637536
6.4838023
6.299321
5.8381186
5.0079536
3.901067
2.7019403
1.7487881
1.2568386
1.4720666
2.4252186
3.8703203
5.499903
6.945005
7.86741
7.9289036
7.0064983
5.2231817
3.070902
1.1031045
-0.21900976
-0.6187188
-0.09602237
1.1953449
2.763434
4.2392826
5.315422
6.0533466
6.5760427
6.914258
6.975752
6.6990304
6.0533466
5.284675
4.700485
4.485257
4.6389914
5.0079536
5.5613966
6.330068
7.4062076
8.882055
10.696118
12.663918
14.477981
15.769348
16.384285
16.292046
15.677107
14.600968
13.063626
11.1265745
8.851309
6.237828
3.4091175
0.5496613
-2.0330737
-3.970125
-4.89253
-4.615808
-3.13996
-0.7417061
2.0562565
4.700485
6.668283
7.6214356
7.4369545
6.2070804
4.36227
2.4252186
1.0723577
0.64190185
1.1338513
2.0870035
3.1016493
4.0855484
5.161688
6.3608146
7.344714
7.713676
7.3754606
6.5760427
5.6228905
4.8234725
4.270029
3.9625607
3.9933076
4.485257
5.4691563
6.945005
8.513094
9.742968
10.204169
9.773714
8.666827
7.344714
6.299321
5.899612
6.0533466
6.4838023
7.0064983
7.498448
7.713676
7.3754606
6.3608146
4.8849664
3.4091175
2.3329782
1.8410287
1.9947629
2.9171681
4.485257
6.3915615
8.236372
9.71222
10.480891
10.542384
10.173423
9.71222
9.189524
8.236372
6.453055
3.8088264
0.79563606
-1.9715798
-4.1238585
-5.445973
-5.753441
-4.89253
-2.893985
-0.12676924
2.7019403
5.0079536
6.453055
7.129486
7.3139668
7.0987387
6.4223084
5.161688
3.4398644
1.5643072
-0.06527555
-1.0799215
-1.356643
-0.8031998
0.611155
2.732687
5.100194
6.852764
7.3754606
6.453055
4.546751
2.4559655
0.8571297
0.08845866
0.05771178
0.67264867
2.148497
4.516004
7.3754606
9.804461
10.942094
10.726866
9.804461
8.912802
8.390106
8.236372
8.267118
8.390106
8.482347
8.451599
8.113384
7.467701
6.5452957
5.715131
5.2231817
5.161688
5.069447
4.485257
3.1938899
1.4413197
-0.09602237
-0.98768085
-1.172162
-1.0491745
-0.8339465
-0.58797187
-0.40349084
-0.5572249
-1.4796305
-3.1092129
-4.8617826
-5.7841883
-5.3537326
-3.7548969
-1.7256052
0.026964962
1.3490791
2.394472
3.3476238
4.270029
5.069447
5.8073716
6.760524
8.174878
9.896701
11.495537
12.479436
12.72541
12.417942
11.557031
10.142675
8.359359
6.4838023
4.7927256
3.3168771
1.8717754
0.30368656
-1.1414151
-1.9100862
-1.6333647
-0.28050345
1.7487881
3.8088264
5.284675
5.8073716
5.499903
4.6697383
3.5935986
2.394472
1.3490791
0.8571297
1.3183324
2.548206
3.9933076
5.0079536
5.376916
5.1309414
4.6082444
3.9933076
3.4091175
2.8556743
2.363725
1.9332693
1.7180414
1.779535
1.9025223
2.0870035
2.394472
3.132396
4.36227
5.961106
7.7444224
9.52774
11.157322
12.387196
12.940639
12.848398
12.417942
12.018233
11.833752
11.618524
11.1265745
10.327156
9.52774
9.097283
9.158777
9.22027
8.697575
7.3139668
5.100194
2.4867122
-0.15751612
-2.4327824
-4.185352
-5.292238
-5.630454
-5.077011
-3.8163908
-2.125314
-0.34199715
1.4105729
3.132396
4.731232
6.0225997
6.883511
7.2217264
7.1909795
7.067992
7.0987387
7.3139668
7.28322
6.852764
6.145587
5.5613966
5.1309414
4.761979
4.331523
4.1162953
4.36227
5.192435
6.330068
7.6214356
8.974296
10.296411
11.249561
11.464789
10.696118
9.158777
7.467701
6.1763334
5.5306497
5.100194
4.516004
3.5935986
2.6096997
1.8717754
1.3798261
0.7648892
-0.21900976
-1.4488835
-2.525023
-3.2322004
-3.693403
-4.185352
-4.7387953
-5.1692514
-5.1692514
-4.7387953
-4.185352
-3.7548969
-3.7548969
-4.1546054
-4.800289
-5.199998
-5.0155168
-4.2775927
-3.324441
-2.3405418
-1.1414151
0.45742077
2.2407377
3.8088264
4.8542194
5.407663
5.5306497
5.407663
5.192435
5.0079536
4.9772067
4.9772067
4.8849664
4.45451
3.6243453
2.732687
2.4252186
2.9479148
3.8703203
4.331523
3.6858392
1.9025223
-0.4957313
-2.955479
-5.0462637
-6.798834
-8.151696
-8.951113
-8.951113
-8.059455
-6.6143527
-5.0155168
-3.5089219
-2.2790484
-1.2951493
-0.58797187
-0.21900976
-0.15751612
-0.24975663
-0.37274396
-0.34199715
-0.12676924
0.24219286
0.7033955
1.4105729
2.6404467
4.546751
7.0064983
9.681473
12.202714
14.262753
15.615614
16.138311
15.677107
14.324246
12.233461
9.71222
7.0372453
4.6082444
2.9171681
2.3022313
2.8864214
4.45451
6.330068
7.805917
8.666827
8.912802
8.820561
8.54384
8.144132
7.5599413
6.852764
6.11484
5.4384093
4.8542194
4.485257
4.3007765
4.0855484
3.7780797
3.2553833
2.5174592
1.6258008
0.611155
-0.40349084
-1.2029088
-1.5103772
-1.172162
-0.28050345
0.8571297
1.8717754
2.6096997
3.0401554
3.3476238
3.5935986
3.8395734
4.1162953
4.393017
4.700485
5.0079536
5.253928
5.407663
5.4691563
5.376916
5.100194
4.731232
4.393017
4.2085357
4.147042
4.0240545
3.8703203
3.7780797
3.8395734
4.1162953
4.516004
5.0079536
5.499903
5.9918523
6.4838023
6.975752
7.467701
7.9289036
8.420853
9.097283
9.835207
10.419397
10.696118
10.511638
10.019689
9.404752
8.759068
8.051891
7.28322
6.5452957
5.899612
5.315422
4.7927256
4.2085357
3.5935986
3.132396
2.8249276
2.6096997
2.3022313
1.9332693
1.7180414
1.9025223
2.548206
3.501358
4.516004
5.253928
5.5306497
5.0387006
3.6550925
1.3183324
-1.756352
-5.0155168
-7.9979606
-10.303975
-11.595342
-11.564595
-10.150241
-7.536758
-4.2160993
-0.6494655
2.6711934
5.4691563
7.498448
8.789815
9.404752
9.374005
8.882055
7.990397
6.760524
5.407663
4.1777887
3.2553833
2.548206
1.8102818
0.9801171
0.39592707
0.2729397
0.611155
1.1031045
1.6565475
2.2714844
2.9786618
3.6550925
4.331523
4.9772067
5.6843843
6.4223084
7.129486
7.467701
7.0987387
6.0533466
4.546751
2.8249276
1.0108639
-0.7724529
-2.3405418
-3.6319091
-4.677302
-5.599707
-6.276138
-6.6143527
-6.460619
-5.8764286
-4.8617826
-3.5089219
-1.9408331
-0.34199715
1.1645982
2.5174592
3.747333
4.9772067
6.2070804
7.344714
8.236372
8.789815
8.882055
8.451599
7.529195
6.145587
4.6082444
3.2861302
2.363725
1.8102818
1.4105729
1.1645982
1.0416107
1.1031045
1.2875855
1.3490791
1.1338513
0.67264867
0.2729397
0.119205505
0.24219286
0.58040816
1.1338513
1.8410287
2.7019403
3.747333
5.100194
6.729777
8.54384
10.204169
11.403296
11.864499
11.464789
10.327156
8.54384
6.330068
3.8088264
1.2260919
-0.98768085
-2.55577
-3.2322004
-2.9862256
-1.8485925
-0.12676924
1.9025223
3.8703203
5.5613966
6.914258
7.990397
8.728321
9.158777
9.374005
9.558486
9.619979
9.343258
8.636081
7.5906887
6.3915615
5.253928
4.147042
2.9479148
1.779535
0.94937027
0.79563606
1.3798261
2.5789528
3.9625607
5.2231817
6.11484
6.5452957
6.4838023
5.8381186
4.731232
3.4398644
2.2099907
1.3798261
1.0416107
1.1031045
1.4413197
1.9025223
2.363725
2.8249276
3.3476238
3.8395734
4.270029
4.546751
4.577498
4.393017
4.0855484
3.931814
4.0548015
4.6389914
5.6228905
6.822017
7.898157
8.605334
8.820561
8.666827
8.297866
7.8366632
7.344714
6.914258
6.6067896
6.5760427
6.883511
7.4062076
7.898157
8.236372
8.205625
7.805917
7.067992
6.0225997
4.700485
3.2861302
2.0562565
1.2568386
0.9801171
1.3490791
2.4559655
4.331523
6.822017
9.496992
11.803005
13.432589
14.2935
14.447234
14.047524
13.155867
11.95674
10.511638
8.912802
7.344714
5.961106
4.8234725
3.9933076
3.4706113
3.2861302
3.3783708
3.7165859
4.1777887
4.700485
5.192435
5.715131
6.3608146
7.129486
7.898157
8.482347
8.789815
8.759068
8.390106
7.652182
6.6067896
5.376916
4.2085357
3.2246366
2.548206
2.0255098
1.5950539
1.2875855
1.0723577
1.0108639
1.1953449
1.6565475
2.363725
3.3168771
4.4237638
5.5306497
6.668283
7.7444224
8.666827
9.281764
9.466245
9.12803
8.297866
6.945005
5.2231817
3.3783708
1.7180414
0.51891446
-0.12676924
-0.18826294
0.24219286
1.0723577
2.148497
3.4706113
4.9157133
6.3915615
7.713676
8.636081
9.066537
8.943549
8.267118
7.0372453
5.407663
3.6243453
1.9947629
0.7033955
-0.18826294
-0.7724529
-1.1414151
-1.4181368
-1.6333647
-1.756352
-1.756352
-1.4796305
-0.86469346
-0.034528732
0.8571297
1.6565475
2.3022313
2.6404467
2.7019403
2.6096997
2.6404467
3.0094087
3.6550925
4.393017
5.100194
5.715131
6.330068
6.852764
7.1909795
7.129486
6.5760427
5.5306497
4.147042
2.732687
1.5028133
0.67264867
0.36518025
0.51891446
1.0416107
1.6872945
2.3022313
2.8556743
3.2246366
3.4091175
3.4398644
3.3476238
3.3476238
3.532105
3.9625607
4.577498
5.284675
6.11484
7.067992
8.051891
9.0357895
9.773714
10.265663
10.419397
10.3579035
10.0811825
9.681473
9.158777
8.513094
7.682929
6.668283
5.5613966
4.485257
3.532105
2.732687
2.1177504
1.8102818
1.9025223
2.4867122
3.532105
4.9464602
6.6067896
8.359359
10.019689
11.403296
12.325702
12.694664
12.479436
11.803005
10.8498535
9.650726
8.297866
7.0064983
6.0225997
5.499903
5.4691563
5.899612
6.637536
7.467701
8.236372
8.789815
9.0357895
8.943549
8.54384
7.805917
6.760524
5.5613966
4.485257
3.747333
3.3476238
3.2246366
3.3168771
3.501358
3.747333
3.931814
4.0548015
4.0548015
3.901067
3.562852
3.070902
2.548206
2.0562565
1.8102818
1.7487881
1.9025223
2.1177504
2.3022313
2.4867122
2.7019403
3.0094087
3.4706113
3.9625607
4.331523
4.516004
4.6082444
4.731232
4.9157133
5.069447
5.0387006
4.8542194
4.6389914
4.45451
4.2085357
3.747333
3.132396
2.4252186
1.779535
1.3798261
1.4105729
1.9947629
3.132396
4.577498
6.084093
7.4369545
8.451599
9.22027
9.835207
10.419397
10.97284
11.464789
11.895246
12.141221
12.202714
12.04898
11.803005
11.434043
10.8498535
9.896701
8.697575
7.4062076
6.11484
4.731232
3.132396
1.4413197
-0.034528732
-1.0491745
-1.5718708
-1.756352
-1.8793392
-2.0638204
-2.4635293
-3.1092129
-4.000871
-5.1077576
-6.429872
-7.7212396
-8.643645
-8.88962
-8.5206585
-7.7827325
-6.8603272
-5.7841883
-4.462074
-2.9862256
-1.5718708
-0.4957313
0.05771178
0.21144605
0.30368656
0.51891446
0.8571297
1.1645982
1.2568386
1.1338513
0.9801171
0.9801171
1.1031045
1.3490791
1.8410287
2.6404467
3.747333
5.100194
6.4838023
7.713676
8.820561
9.988941
11.249561
12.448689
13.371095
13.986031
14.416487
14.631715
14.447234
13.832296
12.817652
11.833752
11.1265745
10.819107
10.757612
10.573132
9.958195
8.912802
7.6214356
6.268574
4.9464602
3.7780797
2.9171681
2.548206
2.5789528
2.7941806
2.9786618
3.0401554
2.9479148
2.7019403
2.2099907
1.5028133
0.58040816
-0.34199715
-0.95693403
-1.0184276
-0.5572249
0.08845866
0.64190185
0.9186234
1.0108639
1.1338513
1.3490791
1.5643072
1.5950539
1.2260919
0.611155
-0.15751612
-0.8954404
-1.6026177
-2.156061
-2.4635293
-2.4020357
-1.9408331
-1.1414151
-0.12676924
0.8571297
1.5028133
1.779535
1.779535
1.7180414
1.8410287
2.0870035
2.2714844
1.9025223
0.73414236
-1.2336557
-3.5089219
-5.4767194
-6.7065935
-7.167796
-6.9218216
-5.9071755
-4.031618
-1.2644024
2.0255098
5.192435
7.5599413
8.943549
9.558486
9.804461
9.958195
10.050435
10.204169
10.419397
10.726866
11.003588
11.1265745
10.97284
10.603879
10.142675
9.804461
9.558486
9.251018
8.574587
7.467701
6.145587
5.0387006
4.2392826
3.6550925
3.1016493
2.548206
1.964016
1.1953449
0.21144605
-0.8954404
-2.2483013
-4.062365
-6.183897
-8.090202
-9.074101
-8.951113
-7.9364667
-6.5221124
-5.0155168
-3.6011627
-2.4020357
-1.4796305
-0.95693403
-0.8954404
-1.325896
-1.9408331
-2.2790484
-2.0023267
-1.2029088
-0.18826294
0.7648892
1.5643072
1.9947629
2.148497
2.3022313
2.732687
3.4091175
4.1162953
4.761979
5.376916
6.0225997
6.6990304
7.344714
8.082638
8.820561
9.435498
9.650726
9.343258
8.420853
6.945005
5.069447
2.9171681
0.5496613
-1.6948581
-3.4474285
-4.3390865
-4.554314
-4.40058
-4.3083396
-4.462074
-4.7387953
-5.0155168
-5.1385045
-4.9232764
-4.2160993
-3.0784662
-1.8178458
-0.7417061
-0.06527555
0.14995232
-0.034528732
-0.46498448
-0.7724529
-0.58797187
0.24219286
1.6258008
3.4091175
5.1309414
6.453055
7.0372453
6.822017
5.961106
4.731232
3.532105
2.6711934
2.179244
1.9332693
1.7180414
1.4413197
1.1645982
0.9801171
1.0723577
1.5028133
2.2099907
2.9786618
3.6858392
4.36227
5.2231817
6.2070804
7.2217264
8.021144
8.574587
8.974296
9.404752
9.804461
10.050435
9.988941
9.466245
8.605334
7.713676
7.0987387
6.760524
6.6067896
6.4223084
6.2070804
5.899612
5.592144
5.192435
4.393017
3.1016493
1.4720666
0.05771178
-0.68021244
-0.6187188
-0.21900976
0.026964962
-0.12676924
-0.58797187
-1.2029088
-1.9715798
-3.0169723
-4.369833
-5.8456817
-7.137049
-8.0287075
-8.39767
-8.274683
-7.7212396
-6.8603272
-5.8456817
-4.800289
-3.9393775
-3.478175
-3.4474285
-3.5704157
-3.662656
-3.6319091
-3.72415
-3.970125
-4.1238585
-3.72415
-2.6172636
-1.1106682
0.21144605
1.1645982
1.9025223
2.8249276
4.147042
5.6536374
6.883511
7.467701
7.498448
7.28322
7.0987387
6.945005
6.668283
6.0533466
5.100194
3.9625607
2.8249276
1.8410287
1.0416107
0.45742077
0.08845866
-0.15751612
-0.24975663
-0.09602237
0.30368656
0.9801171
1.6258008
1.9025223
1.6258008
0.8878766
0.2729397
0.21144605
0.73414236
1.4720666
2.0562565
2.363725
2.5789528
2.9786618
3.6858392
4.45451
4.9157133
4.8542194
4.485257
4.0548015
3.6550925
3.2246366
2.7019403
2.2714844
1.964016
1.6872945
1.3183324
0.8571297
0.21144605
-0.5572249
-1.4181368
-2.1868079
-2.8324916
-3.6011627
-4.6465545
-5.7226944
-6.337631
-6.183897
-5.5382137
-4.8310356
-4.3390865
-3.970125
-3.6319091
-3.3551877
-3.324441
-3.693403
-4.4313273
-5.261492
-5.814935
-5.8456817
-5.4767194
-4.9540234
-4.4928207
-4.062365
-3.6319091
-3.0784662
-2.371289
-1.4488835
-0.24975663
1.1645982
2.732687
4.4237638
6.145587
7.86741
9.496992
10.911346
12.110474
13.094373
13.70931
13.924538
13.770803
13.248108
12.325702
10.942094
9.251018
7.5599413
6.237828
5.499903
5.407663
5.930359
7.0372453
8.605334
10.3579035
11.803005
12.448689
12.141221
11.157322
9.958195
8.851309
7.805917
6.7912707
5.7766247
4.9157133
4.147042
3.532105
3.1016493
2.8556743
2.5789528
2.2714844
2.0255098
1.9025223
1.8717754
1.8717754
2.0562565
2.5174592
3.1938899
3.901067
4.6082444
5.3461685
6.084093
6.5760427
6.5760427
6.0225997
5.161688
4.36227
3.747333
3.3783708
3.1016493
2.8864214
2.6404467
2.4867122
2.394472
2.0255098
0.9801171
-0.9261871
-3.4166815
-5.8764286
-7.8442264
-9.166341
-9.935013
-10.24248
-10.1194935
-9.504557
-8.366923
-6.768087
-4.708049
-2.4635293
-0.21900976
1.6872945
3.132396
3.931814
4.0548015
3.5935986
2.8249276
1.964016
1.1645982
0.42667392
-0.34199715
-1.0184276
-1.4181368
-1.2644024
-0.58797187
0.36518025
1.2568386
2.0255098
2.6711934
3.3476238
3.9933076
4.6082444
5.0079536
5.0387006
4.700485
4.2085357
3.901067
4.1162953
4.8542194
5.7458777
6.5452957
7.129486
7.6214356
8.082638
8.359359
8.113384
7.2217264
5.899612
4.4237638
3.1938899
2.3329782
1.5028133
0.64190185
-0.034528732
-0.43423766
-0.8339465
-1.5718708
-2.6480105
-3.6319091
-3.8471372
-2.9862256
-1.2644024
0.611155
2.1177504
2.9479148
3.0401554
2.548206
1.6258008
0.39592707
-1.0491745
-2.5865169
-4.062365
-5.1385045
-5.599707
-5.6919475
-5.9994164
-6.829581
-7.5675054
-7.137049
-5.0155168
-1.8793392
1.1953449
3.4706113
4.9464602
5.8073716
5.9918523
5.4384093
4.45451
3.747333
3.747333
4.45451
5.6228905
7.0372453
8.482347
9.804461
10.911346
11.649271
11.925993
11.987486
11.987486
12.202714
12.417942
12.202714
11.249561
9.589233
7.682929
6.237828
5.715131
6.145587
7.2524734
8.605334
9.804461
10.573132
10.819107
10.573132
9.71222
8.205625
6.268574
4.2085357
2.363725
0.8571297
-0.43423766
-1.6333647
-2.740251
-3.8163908
-4.800289
-5.4767194
-5.3229856
-3.970125
-1.5718708
1.2568386
3.6550925
5.1309414
5.7458777
5.8381186
5.8381186
5.715131
5.407663
4.9772067
4.546751
4.147042
3.6858392
3.0094087
2.148497
1.3490791
0.7033955
0.30368656
0.119205505
0.05771178
0.21144605
0.611155
1.1953449
1.7487881
2.0562565
2.148497
2.2099907
2.4867122
3.2246366
4.36227
5.6843843
6.729777
7.160233
6.914258
6.145587
5.100194
4.0240545
2.9786618
1.964016
1.1645982
0.73414236
0.7033955
0.9801171
1.2875855
1.2568386
0.79563606
-0.09602237
-1.2644024
-2.6172636
-3.9393775
-4.89253
-5.1077576
-4.462074
-2.955479
-0.8339465
1.6872945
4.331523
6.729777
8.513094
9.619979
10.173423
10.204169
9.773714
8.974296
8.051891
7.3754606
7.160233
7.344714
7.5906887
7.6214356
7.160233
6.2070804
4.8849664
3.501358
2.3329782
1.7180414
1.8410287
2.6404467
3.9933076
5.499903
6.822017
7.713676
8.174878
8.359359
8.451599
8.513094
8.513094
8.390106
7.990397
7.3754606
6.5452957
5.592144
4.700485
4.147042
4.1777887
4.9464602
6.237828
7.7444224
9.005042
9.681473
9.558486
8.605334
7.0064983
5.192435
3.6243453
2.6096997
2.179244
2.148497
2.2099907
2.0870035
1.8102818
1.5643072
1.6565475
2.2407377
3.3783708
4.8234725
6.268574
7.344714
7.8366632
7.652182
6.760524
5.3461685
3.6550925
2.0562565
0.73414236
-0.06527555
-0.4957313
-0.71095926
-0.95693403
-1.325896
-1.7870986
-2.0330737
-1.6948581
-0.46498448
1.6872945
4.485257
7.4369545
10.019689
11.895246
12.756157
12.540929
11.37255
9.558486
7.4062076
5.253928
3.3783708
2.0255098
1.3183324
1.1645982
1.5028133
2.148497
2.9786618
3.7165859
4.0240545
3.6243453
2.548206
0.94937027
-0.86469346
-2.6480105
-4.1238585
-4.9847703
-5.1077576
-4.462074
-3.2322004
-1.6948581
-0.21900976
0.94937027
1.6258008
1.8410287
1.7180414
1.4720666
1.4413197
1.7180414
2.4867122
3.6243453
4.9157133
6.0533466
6.7912707
6.945005
6.4223084
5.3461685
3.9933076
2.6404467
1.5643072
0.9186234
0.8571297
1.2568386
2.0562565
3.132396
4.36227
5.6843843
7.0064983
8.205625
9.097283
9.466245
9.251018
8.513094
7.5906887
6.7912707
6.3915615
6.3608146
6.5452957
6.852764
7.160233
7.3139668
7.1909795
6.668283
5.8073716
4.7927256
3.8088264
3.0094087
2.394472
2.0870035
2.0255098
2.0870035
2.0870035
1.8102818
1.1953449
0.18069917
-1.1106682
-2.525023
-3.9393775
-5.077011
-5.753441
-5.937922
-5.7226944
-5.1385045
-4.246846
-3.1707067
-1.9715798
-0.7417061
0.58040816
2.0562565
3.8088264
5.7458777
7.682929
9.343258
10.511638
11.1265745
11.1265745
10.726866
10.019689
9.22027
8.482347
7.9596505
7.7751694
7.86741
8.082638
8.359359
8.605334
8.759068
8.820561
8.820561
8.851309
8.882055
8.820561
8.666827
8.328612
7.8366632
7.129486
6.2070804
5.161688
4.0855484
3.0401554
2.1177504
1.4105729
0.94937027
0.67264867
0.5496613
0.611155
0.8571297
1.2260919
1.6258008
1.964016
2.179244
2.2099907
2.179244
2.1177504
2.0562565
1.9025223
1.6872945
1.5643072
1.7180414
2.2099907
3.0401554
4.0548015
5.0387006
5.6536374
5.715131
5.161688
4.1777887
2.9479148
1.5950539
0.21144605
-1.0184276
-2.0638204
-2.740251
-3.0477195
-2.9862256
-2.7095041
-2.3097951
-1.756352
-1.0491745
-0.12676924
1.0108639
2.2407377
3.4398644
4.577498
5.592144
6.4223084
7.0372453
7.467701
7.713676
7.7751694
7.498448
6.7912707
5.592144
4.0548015
2.4559655
1.0416107
0.05771178
-0.40349084
-0.46498448
-0.31125027
-0.06527555
0.18069917
0.42667392
0.67264867
0.94937027
1.3798261
2.148497
3.3168771
4.8849664
6.729777
8.697575
10.419397
11.587778
11.925993
11.526284
10.480891
9.0357895
7.4062076
5.6843843
4.0855484
2.7941806
1.8410287
1.2260919
0.94937027
0.9186234
1.1338513
1.5335603
2.0562565
2.5789528
3.132396
3.6550925
4.1162953
4.4237638
4.6697383
4.8849664
5.161688
5.499903
5.7766247
5.930359
5.8688655
5.715131
5.5306497
5.499903
5.6228905
5.8688655
6.2070804
6.4838023
6.4838023
6.084093
5.2231817
3.9625607
2.5174592
1.0416107
-0.21900976
-1.2029088
-1.8178458
-2.0330737
-1.9408331
-1.6333647
-1.1106682
-0.37274396
0.67264867
2.148497
4.147042
6.5760427
9.189524
11.649271
13.740057
15.3081455
16.322792
16.876236
16.968475
16.661007
15.8615885
14.600968
12.971385
11.157322
9.281764
7.5599413
6.145587
5.161688
4.700485
4.8234725
5.315422
5.9918523
6.6067896
6.914258
6.637536
5.8073716
4.546751
3.0401554
1.5643072
0.36518025
-0.46498448
-0.86469346
-0.8954404
-0.6187188
-0.09602237
0.5496613
1.3490791
2.3022313
3.4398644
4.731232
6.145587
7.4062076
8.297866
8.574587
8.205625
7.2524734
5.8688655
4.2085357
2.4252186
0.64190185
-0.98768085
-2.3405418
-3.2322004
-3.6319091
-3.5704157
-3.0169723
-2.0638204
-0.8339465
0.58040816
1.964016
3.1016493
3.7780797
3.931814
3.5935986
2.9479148
2.179244
1.5028133
1.0108639
0.73414236
0.7033955
0.8263829
1.1031045
1.4105729
1.8717754
2.4252186
3.132396
4.0240545
5.100194
6.237828
7.1909795
7.86741
8.113384
7.8366632
7.0372453
5.8073716
4.4237638
3.1631427
2.2407377
1.8717754
2.0870035
2.763434
3.562852
4.3007765
4.7927256
5.100194
5.315422
5.592144
5.9918523
6.4838023
7.0987387
7.86741
8.636081
9.251018
9.496992
9.251018
8.359359
6.883511
5.100194
3.2246366
1.5950539
0.42667392
-0.18826294
-0.28050345
0.026964962
0.5496613
1.2568386
2.148497
3.1631427
4.2085357
5.1309414
5.7766247
6.0225997
5.8073716
5.161688
4.1777887
2.9171681
1.5643072
0.30368656
-0.8031998
-1.6948581
-2.2790484
-2.6172636
-2.8017445
-2.8017445
-2.525023
-1.8793392
-0.8954404
0.24219286
1.2568386
1.9947629
2.3329782
2.2099907
1.6258008
0.73414236
-0.31125027
-1.2644024
-1.8485925
-1.8793392
-1.325896
-0.34199715
1.0416107
2.548206
3.9933076
5.1309414
5.961106
6.4838023
6.883511
7.3139668
7.86741
8.482347
8.974296
9.22027
9.22027
9.0357895
8.605334
8.113384
7.6214356
7.3139668
7.3139668
7.652182
8.113384
8.574587
8.759068
8.636081
8.236372
7.682929
7.0372453
6.4223084
5.8688655
5.407663
4.9772067
4.485257
3.931814
3.3783708
2.9171681
2.6711934
2.6404467
2.8864214
3.3168771
3.8703203
4.516004
5.1309414
5.7458777
6.453055
7.3139668
8.328612
9.466245
10.511638
11.280309
11.526284
11.095828
9.865954
7.898157
5.4384093
2.8249276
0.33443338
-1.7870986
-3.4166815
-4.4313273
-4.800289
-4.585061
-3.908631
-2.893985
-1.756352
-0.4957313
0.8878766
2.394472
3.931814
5.284675
6.299321
6.852764
6.914258
6.4838023
5.6536374
4.6082444
3.501358
2.363725
1.2875855
0.2729397
-0.71095926
-1.5411241
-2.0945673
-2.3097951
-2.0638204
-1.3873899
-0.40349084
0.67264867
1.5950539
2.2407377
2.5174592
2.363725
1.9332693
1.3490791
0.94937027
0.94937027
1.5950539
2.763434
4.2392826
5.6843843
6.729777
7.2524734
7.2217264
6.729777
5.930359
4.9464602
3.901067
2.9786618
2.179244
1.4105729
0.5496613
-0.5572249
-1.9100862
-3.3551877
-4.708049
-5.753441
-6.3991246
-6.5221124
-6.030163
-4.8310356
-2.924732
-0.5572249
1.9332693
4.2085357
6.0533466
7.2217264
7.652182
7.4369545
6.6067896
5.3461685
3.8703203
2.394472
1.0416107
-0.12676924
-1.1106682
-2.0023267
-2.8017445
-3.5396688
-4.185352
-4.708049
-4.9847703
-4.89253
-4.2775927
-3.0784662
-1.3873899
0.5496613
2.4559655
4.0548015
5.161688
5.715131
5.7766247
5.5613966
5.1309414
4.731232
4.45451
4.45451
4.700485
5.0079536
5.161688
5.0079536
4.6082444
4.0548015
3.4398644
2.9171681
2.548206
2.3329782
2.2407377
2.3329782
2.5789528
2.7941806
2.7941806
2.3329782
1.3798261
-0.12676924
-1.9408331
-3.8471372
-5.3537326
-6.15315
-6.030163
-5.0462637
-3.478175
-1.7256052
-0.09602237
1.1953449
2.0255098
2.363725
2.3022313
2.0562565
1.8717754
2.0255098
2.5789528
3.562852
4.6697383
5.6536374
6.237828
6.299321
5.899612
5.253928
4.6082444
4.2392826
4.270029
4.7927256
5.5306497
6.268574
6.6990304
6.6990304
6.299321
5.592144
4.8542194
4.2392826
3.901067
3.8703203
4.0855484
4.485257
5.100194
5.9918523
7.129486
8.297866
9.435498
10.419397
11.280309
11.95674
12.387196
12.540929
12.387196
11.987486
11.341803
10.419397
9.158777
7.529195
5.5306497
3.1938899
0.7648892
-1.6026177
-3.5396688
-4.800289
-5.199998
-4.708049
-3.3859346
-1.2644024
1.3490791
4.0855484
6.5145493
8.482347
9.835207
10.603879
10.634625
9.958195
8.789815
7.467701
6.3915615
5.715131
5.3461685
5.100194
4.6697383
3.9933076
3.1016493
2.148497
1.2875855
0.58040816
0.05771178
-0.21900976
-0.18826294
0.05771178
0.33443338
0.51891446
0.51891446
0.36518025
0.21144605
0.119205505
0.2729397
0.73414236
1.5643072
2.732687
4.2392826
5.8381186
7.28322
8.297866
8.882055
9.12803
9.097283
8.789815
8.236372
7.498448
6.637536
5.7766247
4.7927256
3.7165859
2.548206
1.4413197
0.5496613
-0.003781855
-0.18826294
-0.18826294
-0.06527555
0.14995232
0.4881676
1.0416107
1.8410287
2.8864214
4.0548015
5.161688
6.084093
6.7912707
7.2217264
7.344714
7.129486
6.5760427
5.6843843
4.6389914
3.562852
2.5789528
1.6872945
1.0416107
0.7033955
0.8263829
1.4413197
2.548206
3.9625607
5.3461685
6.3915615
6.914258
6.822017
6.2070804
5.2231817
3.9933076
2.6404467
1.3183324
0.18069917
-0.71095926
-1.325896
-1.6948581
-1.9100862
-1.9408331
-1.7870986
-1.3873899
-0.8031998
-0.06527555
0.67264867
1.3798261
2.0870035
2.7019403
3.1938899
3.3783708
3.132396
2.5174592
1.5950539
0.42667392
-0.86469346
-2.156061
-3.4474285
-4.615808
-5.630454
-6.3068843
-6.5528593
-6.3991246
-5.8764286
-5.199998
-4.5235677
-4.0931115
-4.000871
-4.369833
-5.0462637
-5.7841883
-6.276138
-6.245391
-5.56896
-4.1546054
-2.1868079
0.18069917
2.5789528
4.731232
6.3915615
7.4369545
7.9596505
8.021144
7.7444224
7.3139668
6.914258
6.637536
6.3915615
5.9918523
5.253928
4.2085357
2.9479148
1.8102818
0.8571297
0.21144605
-0.034528732
0.14995232
0.7033955
1.4105729
2.0870035
2.6404467
3.0094087
3.132396
3.1016493
3.0401554
3.0401554
3.070902
2.9786618
2.548206
1.8410287
0.8878766
-0.28050345
-1.6026177
-3.0477195
-4.369833
-5.3537326
-5.8764286
-5.937922
-5.599707
-4.9540234
-4.1238585
-3.13996
-2.0638204
-0.86469346
0.42667392
1.8102818
3.132396
4.147042
4.731232
4.8234725
4.577498
4.0855484
3.4398644
2.763434
2.1177504
1.5950539
1.2568386
1.1031045
1.1645982
1.4413197
1.8410287
2.3022313
2.8249276
3.4398644
3.9933076
4.3007765
4.3007765
3.931814
3.2553833
2.394472
1.5028133
0.7033955
0.119205505
-0.15751612
-0.15751612
0.119205505
0.7033955
1.4105729
2.148497
2.7941806
3.2861302
3.6243453
3.8395734
3.8703203
3.7165859
3.3168771
2.6404467
1.8102818
1.0723577
0.5496613
0.14995232
-0.18826294
-0.58797187
-0.98768085
-1.2644024
-1.4181368
-1.356643
-1.1106682
-0.68021244
-0.003781855
0.8571297
1.8102818
2.6711934
3.2553833
3.4398644
3.1631427
2.548206
1.7180414
0.79563606
-0.06527555
-0.71095926
-1.0491745
-1.0491745
-0.7724529
-0.28050345
0.33443338
0.94937027
1.4720666
1.9332693
2.363725
2.732687
3.0094087
3.070902
2.8556743
2.363725
1.6872945
0.8571297
0.08845866
-0.5572249
-0.95693403
-1.1106682
-0.9261871
-0.5572249
0.026964962
0.7648892
1.5643072
2.363725
3.132396
3.8088264
4.36227
4.761979
4.9772067
4.9772067
4.700485
4.270029
3.8395734
3.6243453
3.5935986
3.747333
4.0240545
4.3007765
4.36227
4.0855484
3.3476238
2.2407377
0.8571297
-0.4957313
-1.5718708
-2.2175546
-2.371289
-2.156061
-1.6641114
-1.0491745
-0.4957313
-0.09602237
0.08845866
0.026964962
-0.15751612
-0.37274396
-0.4957313
-0.46498448
-0.24975663
0.14995232
0.7033955
1.4413197
2.3022313
3.132396
3.7780797
4.1162953
4.0855484
3.8088264
3.3476238
2.732687
1.9332693
0.9801171
-0.09602237
-1.2336557
-2.2483013
-2.893985
-3.0784662
-2.7709978
-2.0945673
-1.172162
-0.09602237
1.1338513
2.548206
4.147042
5.8381186
7.498448
9.0357895
10.234917
10.97284
11.034335
10.327156
8.974296
7.160233
5.161688
3.1938899
1.5335603
0.2729397
-0.52647823
-0.9261871
-1.0184276
-0.9261871
-0.7724529
-0.6494655
-0.68021244
-0.8339465
-1.0799215
-1.356643
-1.6026177
-1.8178458
-1.9715798
-2.0023267
-1.9100862
-1.6948581
-1.4181368
-1.172162
-0.86469346
-0.46498448
0.08845866
0.73414236
1.4413197
2.0870035
2.6404467
2.9171681
2.9479148
2.732687
2.4252186
2.0562565
1.779535
1.5950539
1.5643072
1.6872945
1.8102818
1.8717754
1.7180414
1.4720666
1.1338513
0.9186234
0.9801171
1.4105729
2.2099907
3.1938899
4.2085357
5.069447
5.715131
6.1763334
6.453055
6.5760427
6.5452957
6.3915615
6.1763334
5.961106
5.7766247
5.592144
5.4384093
5.253928
5.0079536
4.7927256
4.6389914
4.6389914
4.731232
4.7927256
4.700485
4.36227
3.7165859
2.9171681
2.0562565
1.3183324
0.7648892
0.33443338
0.026964962
-0.15751612
-0.31125027
-0.34199715
-0.21900976
0.026964962
0.4881676
1.1645982
1.964016
2.8556743
3.7165859
4.516004
5.100194
5.407663
5.376916
5.1309414
4.700485
3.9933076
2.9786618
1.6872945
0.14995232
-1.5103772
-3.13996
-4.462074
-5.261492
-5.3537326
-4.7387953
-3.662656
-2.3097951
-0.86469346
0.51891446
1.779535
2.9171681
3.931814
4.8849664
5.715131
6.453055
7.0064983
7.28322
7.2217264
6.760524
5.9918523
5.0387006
3.9933076
3.070902
2.3329782
1.8717754
1.7487881
1.9025223
2.2714844
2.7019403
3.1016493
3.4706113
3.8088264
4.2085357
4.6082444
5.0387006
5.4384093
5.715131
5.8688655
5.7766247
5.4384093
4.9464602
4.45451
4.0548015
3.747333
3.562852
3.4091175
3.2246366
2.9479148
2.5789528
2.2099907
1.9025223
1.5950539
1.3490791
1.1338513
0.9186234
0.58040816
0.05771178
-0.6494655
-1.5718708
-2.525023
-3.4166815
-4.062365
-4.369833
-4.3390865
-3.9393775
-3.1707067
-2.125314
-0.9261871
0.24219286
1.2875855
2.1177504
2.732687
3.1631427
3.4398644
3.5935986
3.562852
3.2861302
2.6096997
1.5950539
0.42667392
-0.6494655
-1.4181368
-1.8178458
-1.756352
-1.356643
-0.6494655
0.21144605
1.1031045
1.8102818
2.179244
2.148497
1.779535
1.1953449
0.51891446
-0.12676924
-0.71095926
-1.1106682
-1.2951493
-1.325896
-1.325896
-1.2336557
-1.0184276
-0.5572249
0.18069917
1.1645982
2.3329782
3.4706113
4.4237638
5.100194
5.407663
5.376916
5.0387006
4.45451
3.747333
3.0094087
2.3022313
1.5335603
0.67264867
-0.24975663
-1.172162
-1.9715798
-2.4020357
-2.371289
-1.756352
-0.86469346
0.05771178
0.73414236
1.1031045
1.1953449
1.0723577
0.8571297
0.64190185
0.611155
0.79563606
1.1031045
1.2568386
1.1338513
0.67264867
-0.09602237
-1.0491745
-2.0023267
-2.7709978
-3.2014534
-3.324441
-3.2629473
-3.0784662
-2.893985
-2.6172636
-2.2483013
-1.8485925
-1.3873899
-0.8954404
-0.37274396
0.14995232
0.58040816
0.79563606
0.7648892
0.7033955
0.7648892
1.0723577
1.7487881
2.8556743
4.331523
5.961106
7.652182
9.158777
10.450145
11.434043
12.110474
12.387196
12.356448
11.95674
11.218816
10.173423
8.851309
7.3754606
5.8381186
4.485257
3.4398644
2.9171681
2.9479148
3.501358
4.3007765
5.161688
5.930359
6.5145493
6.822017
6.945005
6.883511
6.7912707
6.729777
6.760524
6.822017
6.760524
6.5145493
6.0225997
5.3461685
4.6389914
4.0855484
3.7165859
3.532105
3.4706113
3.4398644
3.3476238
3.1631427
2.8556743
2.3329782
1.5643072
0.7033955
-0.15751612
-0.95693403
-1.6026177
-2.0638204
-2.3097951
-2.2175546
-1.8178458
-1.0799215
-0.09602237
0.94937027
2.0562565
3.1631427
4.1162953
4.9772067
5.715131
6.3608146
6.883511
7.129486
6.914258
6.2070804
5.1309414
3.901067
2.732687
1.7487881
0.9186234
0.30368656
-0.12676924
-0.28050345
-0.18826294
0.119205505
0.611155
1.1645982
1.8102818
2.5174592
3.2246366
3.9625607
4.700485
5.376916
5.961106
6.453055
6.914258
7.2524734
7.3754606
7.1909795
6.822017
6.3915615
6.084093
5.899612
5.7458777
5.499903
5.161688
4.8234725
4.577498
4.45451
4.36227
4.2085357
3.9625607
3.6858392
3.3783708
2.9479148
2.2099907
1.1953449
0.05771178
-0.98768085
-1.7870986
-2.2790484
-2.4635293
-2.4327824
-2.125314
-1.5103772
-0.6494655
0.33443338
1.2875855
2.179244
2.8864214
3.3476238
3.501358
3.3476238
2.9479148
2.3329782
1.7180414
1.1953449
0.7033955
0.2729397
-0.18826294
-0.6494655
-1.0799215
-1.5411241
-1.9715798
-2.2175546
-2.125314
-1.6333647
-0.8339465
0.14995232
1.1338513
1.9947629
2.7019403
3.3168771
3.901067
4.485257
4.9157133
5.1309414
5.100194
4.9772067
4.9464602
5.0387006
5.2231817
5.407663
5.6228905
5.899612
6.0533466
5.9918523
5.5613966
4.700485
3.562852
2.3022313
1.1338513
0.14995232
-0.52647823
-0.8031998
-0.6187188
-0.12676924
0.64190185
1.5028133
2.4252186
3.3783708
4.3007765
5.1309414
6.0225997
6.914258
7.7751694
8.574587
9.22027
9.742968
10.019689
10.11193
10.11193
10.0811825
9.927448
9.619979
9.066537
8.236372
7.160233
5.961106
4.6697383
3.4706113
2.4559655
1.7487881
1.4720666
1.5643072
1.8717754
2.148497
2.3022313
2.2099907
1.9332693
1.6565475
1.3798261
1.2260919
1.1645982
1.3490791
1.8410287
2.548206
3.3783708
4.1162953
4.546751
4.700485
4.6697383
4.6389914
4.6389914
4.6697383
4.516004
4.0855484
3.4091175
2.6096997
1.779535
0.9801171
0.24219286
-0.43423766
-0.95693403
-1.325896
-1.5411241
-1.5411241
-1.356643
-0.9261871
-0.37274396
0.14995232
0.67264867
1.2568386
1.9947629
2.8864214
3.6858392
4.331523
4.8234725
5.2231817
5.6228905
6.0225997
6.4838023
7.0064983
7.5906887
8.051891
8.205625
8.021144
7.5599413
6.914258
6.0225997
4.9157133
3.747333
2.7941806
2.3329782
2.4867122
2.9786618
3.562852
3.931814
4.0548015
3.9625607
3.7780797
3.6550925
3.6243453
3.8088264
4.2085357
4.8542194
5.6843843
6.4838023
7.067992
7.467701
7.682929
7.7444224
7.5599413
7.0987387
6.299321
5.192435
3.901067
2.6404467
1.5950539
0.8571297
0.36518025
0.026964962
-0.28050345
-0.6187188
-0.98768085
-1.4181368
-1.8485925
-2.2175546
-2.4327824
-2.4635293
-2.3097951
-2.0330737
-1.6948581
-1.356643
-0.98768085
-0.58797187
-0.12676924
0.4881676
1.2568386
2.179244
3.2553833
4.45451
5.8073716
7.1909795
8.513094
9.558486
10.234917
10.450145
10.296411
9.804461
9.066537
8.205625
7.3754606
6.852764
6.6990304
6.729777
6.760524
6.6067896
6.3915615
6.237828
6.2070804
6.268574
6.3608146
6.3608146
6.330068
6.3608146
6.4838023
6.6067896
6.6067896
6.4223084
6.0533466
5.5613966
5.069447
4.6082444
4.0240545
3.2861302
2.394472
1.5950539
1.1031045
1.1338513
1.5028133
1.9947629
2.4559655
2.7941806
3.070902
3.2861302
3.532105
3.8395734
4.147042
4.485257
4.8542194
5.1309414
5.2231817
5.0079536
4.485257
3.7165859
2.9171681
2.3329782
2.0562565
2.179244
2.6711934
3.562852
4.6697383
5.8688655
6.975752
7.805917
8.205625
8.236372
7.898157
7.344714
6.637536
5.9918523
5.4384093
5.069447
4.8234725
4.761979
4.8234725
5.0079536
5.1309414
5.2231817
5.253928
5.2231817
5.1309414
5.0079536
4.7927256
4.516004
4.2085357
3.8395734
3.501358
3.1631427
2.8249276
2.4252186
1.9332693
1.3798261
0.9801171
0.8571297
1.1953449
2.0255098
3.1938899
4.4237638
5.5306497
6.268574
6.668283
6.668283
6.268574
5.499903
4.516004
3.4091175
2.394472
1.6258008
1.2260919
1.2568386
1.6872945
2.363725
3.1631427
3.8703203
4.4237638
4.700485
4.6697383
4.270029
3.6550925
2.9479148
2.3022313
1.8410287
1.5950539
1.6565475
2.0562565
2.763434
3.6858392
4.6697383
5.499903
6.084093
6.299321
6.2070804
5.899612
5.499903
5.161688
4.9772067
4.8849664
4.8234725
4.700485
4.393017
3.931814
3.3476238
2.763434
2.394472
2.363725
2.7019403
3.2861302
3.901067
4.2085357
4.0548015
3.4706113
2.548206
1.5643072
0.67264867
0.08845866
0.026964962
0.4881676
1.4105729
2.4867122
3.532105
4.4237638
5.1309414
5.6536374
5.9918523
6.1763334
6.145587
5.8688655
5.2231817
4.147042
2.7019403
1.1338513
-0.18826294
-0.95693403
-1.1106682
-0.7724529
-0.06527555
0.7648892
1.5028133
1.8717754
1.779535
1.1953449
0.24219286
-0.8954404
-1.9408331
-2.6480105
-3.0169723
-3.0784662
-2.924732
-2.6172636
-2.0638204
-1.2336557
-0.21900976
0.9186234
1.9947629
2.9786618
3.8703203
4.577498
4.8542194
4.6697383
4.1162953
3.4398644
2.9171681
2.7019403
2.7941806
3.132396
3.5935986
4.0240545
4.270029
4.36227
4.3007765
4.1777887
4.1162953
4.0240545
3.8088264
3.3783708
2.763434
1.9332693
0.9186234
-0.06527555
-0.86469346
-1.2644024
-1.172162
-0.7417061
-0.12676924
0.5496613
1.1338513
1.4105729
1.3183324
0.79563606
-0.06527555
-1.172162
-2.2790484
-3.1707067
-3.693403
-3.7856438
-3.4166815
-2.6787572
-1.6641114
-0.68021244
0.026964962
0.33443338
0.21144605
-0.24975663
-0.8954404
-1.5103772
-1.8178458
-1.5718708
-0.7417061
0.58040816
2.0870035
3.6243453
5.0387006
6.2070804
7.0372453
7.498448
7.652182
7.5599413
7.3754606
7.1909795
7.2217264
7.498448
7.9596505
8.420853
8.789815
8.882055
8.636081
8.082638
7.344714
6.5145493
5.6843843
4.9772067
4.485257
4.2392826
4.0855484
3.8703203
3.4091175
2.6096997
1.4720666
-0.003781855
-1.6948581
-3.3859346
-4.89253
-6.0609097
-6.6758466
-6.6451
-5.9994164
-4.8310356
-3.2322004
-1.5103772
0.08845866
1.3490791
2.0870035
2.363725
2.179244
1.5643072
0.7033955
-0.21900976
-0.9261871
-1.2951493
-1.356643
-1.2336557
-1.0799215
-0.95693403
-0.95693403
-1.0799215
-1.2951493
-1.5411241
-1.756352
-1.9100862
-1.9408331
-1.8485925
-1.6333647
-1.2336557
-0.7417061
-0.18826294
0.39592707
0.94937027
1.5028133
2.0562565
2.5174592
2.763434
3.0094087
3.4091175
3.7165859
3.8088264
3.5935986
3.2246366
2.9171681
2.548206
2.1177504
1.6872945
1.3183324
1.1031045
1.1031045
1.4720666
2.2099907
3.1016493
3.7780797
3.931814
3.532105
2.6404467
1.4720666
0.24219286
-0.8954404
-1.8485925
-2.4327824
-2.4327824
-1.9100862
-1.1106682
-0.43423766
-0.06527555
0.119205505
0.24219286
0.33443338
0.36518025
0.2729397
-0.003781855
-0.43423766
-1.0491745
-1.7870986
-2.6480105
-3.6011627
-4.615808
-5.5382137
-6.214644
-6.768087
-7.2600365
-7.598252
-7.6289983
-7.198543
-6.337631
-5.292238
-4.3390865
-3.5396688
-2.893985
-2.4327824
-2.125314
-1.9408331
-1.7256052
-1.2644024
-0.37274396
0.8571297
2.1177504
3.2246366
4.0240545
4.516004
4.700485
4.546751
4.0855484
3.4706113
2.7941806
2.179244
1.7180414
1.5335603
1.5335603
1.5028133
1.2260919
0.7033955
0.14995232
-0.18826294
-0.21900976
-0.034528732
0.14995232
0.24219286
0.33443338
0.4881676
0.67264867
0.79563606
0.8878766
0.94937027
0.94937027
0.8878766
0.8878766
0.9801171
1.0723577
1.0723577
0.8878766
0.58040816
0.14995232
-0.21900976
-0.43423766
-0.46498448
-0.46498448
-0.5572249
-0.8339465
-1.2644024
-1.6948581
-1.9408331
-1.9408331
-1.756352
-1.5411241
-1.3873899
-1.356643
-1.4796305
-1.8178458
-2.2790484
-2.8017445
-3.2629473
-3.6319091
-3.7856438
-3.662656
-3.293694
-2.7709978
-2.156061
-1.4488835
-0.7417061
-0.15751612
0.14995232
0.18069917
-0.15751612
-0.71095926
-1.4181368
-2.0945673
-2.6787572
-3.1092129
-3.4166815
-3.5396688
-3.4474285
-3.2322004
-2.955479
-2.7095041
-2.4327824
-2.0638204
-1.4488835
-0.6494655
0.2729397
1.1953449
1.9947629
2.6711934
3.1631427
3.4398644
3.3476238
2.7941806
1.9332693
0.9801171
0.2729397
0.026964962
0.119205505
0.39592707
0.8571297
1.4720666
2.0562565
2.2714844
1.9332693
1.0723577
-0.09602237
-1.2336557
-2.156061
-2.6787572
-2.8324916
-2.7709978
-2.6787572
-2.5865169
-2.2790484
-1.6333647
-0.9261871
-0.58797187
-0.71095926
-1.1414151
-1.6026177
-2.1868079
-3.0169723
-3.9393775
-4.4928207
-4.185352
-2.924732
-1.172162
0.45742077
1.5335603
2.0870035
2.2407377
2.2714844
2.3329782
2.4252186
2.4559655
2.394472
2.2714844
1.9947629
1.5028133
0.7648892
-0.003781855
-0.6494655
-1.1414151
-1.4488835
-1.5718708
-1.325896
-0.68021244
0.14995232
0.8571297
1.2568386
1.3490791
1.3183324
1.3490791
1.5643072
1.9025223
2.2407377
2.5174592
2.7019403
2.732687
2.5789528
2.179244
1.4720666
0.64190185
-0.09602237
-0.46498448
-0.46498448
-0.28050345
-0.21900976
-0.52647823
-1.2336557
-2.125314
-2.7709978
-2.893985
-2.3097951
-1.0491745
0.64190185
2.4252186
3.8395734
4.577498
4.485257
3.7780797
2.7941806
1.8717754
1.1645982
0.7648892
0.7648892
1.0416107
1.4413197
1.8102818
2.0255098
2.148497
2.3022313
2.4867122
2.732687
2.9479148
2.9786618
2.8864214
2.7019403
2.363725
1.779535
0.8878766
-0.12676924
-1.0799215
-1.6641114
-1.8793392
-1.9100862
-2.0023267
-2.2483013
-2.55577
-2.7095041
-2.525023
-2.0638204
-1.3873899
-0.6494655
0.119205505
0.8878766
1.5028133
1.9025223
2.0870035
2.1177504
2.1177504
2.148497
2.148497
2.0870035
1.779535
1.1645982
0.2729397
-0.8031998
-1.9715798
-3.0784662
-3.9393775
-4.3390865
-4.1546054
-3.4166815
-2.2790484
-1.0184276
0.05771178
0.73414236
0.94937027
0.8263829
0.4881676
0.026964962
-0.37274396
-0.52647823
-0.4957313
-0.43423766
-0.52647823
-0.7417061
-0.98768085
-1.0491745
-0.86469346
-0.46498448
0.05771178
0.58040816
0.8571297
0.79563606
0.30368656
-0.46498448
-1.4181368
-2.2483013
-2.6787572
-2.6480105
-2.156061
-1.3873899
-0.58797187
0.14995232
0.79563606
1.4413197
2.0870035
2.8556743
3.747333
4.8234725
5.930359
7.0064983
7.805917
8.328612
8.513094
8.451599
8.205625
7.7444224
7.129486
6.268574
5.2231817
4.0240545
2.7941806
1.5950539
0.58040816
-0.21900976
-0.6494655
-0.71095926
-0.4957313
-0.12676924
0.36518025
1.0416107
1.8410287
2.6711934
3.2553833
3.4706113
3.1938899
2.5174592
1.5335603
0.4881676
-0.46498448
-1.1414151
-1.4796305
-1.4796305
-1.1414151
-0.5572249
0.119205505
0.7033955
1.0416107
1.1338513
0.9801171
0.64190185
0.21144605
-0.31125027
-0.8954404
-1.4181368
-1.7870986
-2.0330737
-2.1868079
-2.1868079
-2.0330737
-1.6641114
-1.1414151
-0.46498448
0.33443338
1.2568386
2.2407377
3.2553833
4.1777887
4.9772067
5.6843843
6.3915615
7.067992
7.5599413
7.7444224
7.529195
6.883511
5.899612
4.6389914
3.3476238
2.3022313
1.6565475
1.5643072
2.1177504
3.132396
4.270029
5.192435
5.6228905
5.592144
5.284675
4.9157133
4.6082444
4.4237638
4.331523
4.2085357
3.901067
3.4091175
2.732687
1.964016
1.1645982
0.51891446
0.14995232
0.05771178
0.18069917
0.36518025
0.45742077
0.30368656
-0.003781855
-0.43423766
-0.8031998
-1.0184276
-1.0799215
-1.0491745
-1.1414151
-1.4796305
-2.2483013
-3.4166815
-4.769542
-5.937922
-6.6451
-6.7065935
-6.183897
-5.199998
-3.970125
-2.6480105
-1.356643
-0.24975663
0.51891446
1.0723577
1.4720666
1.9025223
2.3329782
2.7019403
3.0401554
3.2553833
3.3476238
3.3168771
3.2246366
3.1016493
3.1016493
3.2246366
3.4398644
3.7165859
4.0855484
4.45451
4.700485
4.731232
4.6389914
4.516004
4.45451
4.331523
4.1162953
3.8395734
3.532105
3.2553833
3.0401554
2.8556743
2.6711934
2.5174592
2.394472
2.2407377
2.0870035
1.9025223
1.7180414
1.5643072
1.4413197
1.3798261
1.3490791
1.3798261
1.4105729
1.3490791
1.2260919
0.9801171
0.611155
0.14995232
-0.34199715
-0.86469346
-1.325896
-1.6948581
-1.9715798
-2.0945673
-2.0638204
-1.8485925
-1.4488835
-0.8954404
-0.24975663
0.45742077
1.1031045
1.6872945
2.1177504
2.394472
2.548206
2.5789528
2.4867122
2.363725
2.2714844
2.2407377
2.3022313
2.363725
2.3022313
2.1177504
1.8102818
1.5335603
1.3798261
1.4720666
1.9025223
2.5789528
3.4398644
4.270029
4.8849664
5.1309414
4.9464602
4.393017
3.5935986
2.8556743
2.3329782
2.2407377
2.4867122
2.9171681
3.4091175
3.747333
3.8088264
3.532105
2.9479148
2.0870035
1.0416107
-0.06527555
-1.0799215
-1.9100862
-2.4942763
-2.8324916
-2.955479
-2.8017445
-2.4635293
-2.0330737
-1.6333647
-1.3873899
-1.2951493
-1.325896
-1.3873899
-1.4181368
-1.325896
-1.1106682
-0.71095926
-0.18826294
0.2729397
0.611155
0.67264867
0.45742077
-0.06527555
-0.86469346
-1.6948581
-2.4327824
-2.8632383
-2.8632383
-2.371289
-1.3873899
-0.12676924
1.1645982
2.179244
2.732687
2.732687
2.179244
1.1953449
-0.003781855
-1.1106682
-1.8793392
-2.2483013
-2.2483013
-2.0330737
-1.756352
-1.5411241
-1.325896
-1.0491745
-0.6494655
-0.12676924
0.4881676
1.2875855
2.179244
3.1631427
4.0548015
4.7927256
5.3461685
5.592144
5.4384093
4.9157133
4.0548015
2.9479148
1.7487881
0.611155
-0.31125027
-0.95693403
-1.2951493
-1.4181368
-1.4181368
-1.3873899
-1.4488835
-1.7256052
-2.2175546
-2.7709978
-3.13996
-3.293694
-3.2014534
-2.9862256
-2.5865169
-2.0945673
-1.6641114
-1.3873899
-1.2644024
-1.325896
-1.4796305
-1.6333647
-1.6333647
-1.2644024
-0.6494655
0.08845866
0.7033955
1.0108639
1.0108639
0.7033955
0.18069917
-0.40349084
-1.0184276
-1.4488835
-1.4488835
-0.98768085
-0.06527555
1.0416107
2.179244
3.2246366
4.0240545
4.4237638
4.393017
4.0855484
3.5935986
3.0401554
2.4559655
1.9332693
1.5028133
1.1645982
0.8571297
0.611155
0.36518025
0.05771178
-0.34199715
-0.8339465
-1.5103772
-2.2790484
-2.9862256
-3.4474285
-3.5089219
-3.2014534
-2.6787572
-2.0945673
-1.6948581
-1.5411241
-1.6641114
-2.0945673
-2.8017445
-3.7856438
-4.8617826
-5.7226944
-6.0609097
-5.814935
-5.0462637
-4.0931115
-3.2629473
-2.6480105
-2.371289
-2.4942763
-3.13996
-4.185352
-5.384479
-6.368378
-6.8603272
-6.7373405
-6.183897
-5.4767194
-4.769542
-4.2160993
-3.8163908
-3.6319091
-3.6011627
-3.693403
-3.7548969
-3.693403
-3.4474285
-3.0169723
-2.4635293
-1.9100862
-1.3873899
-0.8954404
-0.34199715
0.21144605
0.7648892
1.2568386
1.8102818
2.394472
2.9479148
3.3476238
3.4398644
3.2861302
2.9479148
2.5174592
2.0562565
1.5028133
0.9186234
0.42667392
-0.003781855
-0.40349084
-0.8339465
-1.2644024
-1.756352
-2.3097951
-2.8632383
-3.4166815
-3.8163908
-4.0931115
-4.246846
-4.40058
-4.615808
-4.9232764
-5.292238
-5.5074663
-5.4767194
-5.0155168
-4.1546054
-3.0477195
-1.9715798
-1.2029088
-0.98768085
-1.2644024
-1.9100862
-2.6787572
-3.324441
-3.7548969
-4.0931115
-4.4313273
-4.9232764
-5.599707
-6.3068843
-6.829581
-7.014062
-6.6451
-5.6919475
-4.2775927
-2.55577
-0.8954404
0.45742077
1.1953449
1.3183324
1.0108639
0.51891446
0.026964962
-0.28050345
-0.37274396
-0.24975663
-0.003781855
0.2729397
0.51891446
0.73414236
0.8878766
1.0416107
1.2260919
1.5028133
1.9025223
2.363725
2.732687
2.8864214
2.7941806
2.4252186
1.9332693
1.4413197
1.1338513
1.0723577
1.3183324
1.8717754
2.5789528
3.4091175
4.147042
4.6389914
4.8234725
4.731232
4.4237638
3.8395734
3.1016493
2.2407377
1.4413197
0.7648892
0.18069917
-0.18826294
-0.34199715
-0.21900976
0.21144605
0.8571297
1.6258008
2.3022313
2.6711934
2.6711934
2.179244
1.3183324
0.36518025
-0.5572249
-1.2951493
-1.7256052
-1.9408331
-2.0023267
-2.0023267
-2.0023267
-2.125314
-2.371289
-2.5865169
-2.5865169
-2.3405418
-1.9100862
-1.3873899
-0.9261871
-0.4957313
-0.18826294
-0.003781855
0.05771178
0.119205505
0.24219286
0.4881676
0.8878766
1.4105729
2.0255098
2.6404467
3.070902
3.1631427
2.7941806
1.9025223
0.64190185
-0.68021244
-1.6948581
-2.0945673
-1.8793392
-1.172162
-0.18826294
0.8878766
1.8410287
2.6096997
3.1631427
3.532105
3.7780797
3.9933076
4.1777887
4.270029
4.1162953
3.747333
3.1016493
2.2407377
1.1645982
-0.034528732
-1.1106682
-1.9100862
-2.3405418
-2.4327824
-2.371289
-2.2175546
-1.9715798
-1.6948581
-1.4488835
-1.356643
-1.4488835
-1.7256052
-2.0945673
-2.4020357
-2.6172636
-2.7095041
-2.6787572
-2.4942763
-2.0638204
-1.3873899
-0.5572249
0.36518025
1.1645982
1.8410287
2.3022313
2.5789528
2.6096997
2.394472
1.9025223
1.1953449
0.51891446
-0.034528732
-0.43423766
-0.7417061
-0.98768085
-1.2029088
-1.325896
-1.356643
-1.2644024
-1.0799215
-0.8031998
-0.34199715
0.45742077
1.5950539
2.9479148
4.3007765
5.4384093
6.237828
6.6067896
6.6990304
6.637536
6.4223084
6.145587
5.930359
5.8073716
5.8688655
6.11484
6.3608146
6.4838023
6.3608146
5.899612
5.2231817
4.393017
3.501358
2.732687
2.179244
1.9025223
1.8717754
2.0562565
2.394472
2.7941806
3.1016493
3.2246366
3.1631427
3.070902
3.0401554
3.1938899
3.562852
4.0855484
4.6082444
5.100194
5.5306497
6.0225997
6.5145493
6.945005
7.129486
7.0372453
6.6990304
6.1763334
5.5613966
4.9464602
4.3007765
3.7165859
3.2246366
2.8556743
2.6404467
2.6096997
2.7019403
2.8249276
3.0094087
3.2553833
3.532105
3.8703203
4.2085357
4.6389914
5.100194
5.5306497
5.8073716
5.8381186
5.6843843
5.315422
4.8849664
4.4237638
4.0240545
3.8395734
3.9933076
4.485257
5.2231817
5.8688655
6.2070804
6.145587
5.7458777
5.0079536
4.0548015
3.0401554
2.179244
1.5643072
1.2568386
1.2568386
1.5028133
1.8717754
2.2714844
2.6711934
3.0401554
3.3783708
3.6243453
3.7780797
3.901067
4.0548015
4.36227
4.9464602
5.7766247
6.729777
7.713676
8.605334
9.189524
9.312511
8.912802
8.174878
7.1909795
6.11484
5.0079536
3.9933076
3.1016493
2.363725
1.7487881
1.1338513
0.4881676
-0.28050345
-1.1414151
-2.0023267
-2.6480105
-2.924732
-2.740251
-2.125314
-1.2336557
-0.37274396
0.18069917
0.119205505
-0.58797187
-1.6641114
-2.6787572
-3.2629473
-3.13996
-2.4327824
-1.2951493
-0.06527555
1.0108639
1.7487881
2.0562565
2.0255098
1.8102818
1.4720666
1.0723577
0.5496613
0.026964962
-0.46498448
-0.8031998
-0.8954404
-0.6494655
-0.034528732
0.8878766
1.964016
3.0401554
3.901067
4.393017
4.516004
4.331523
3.9625607
3.5935986
3.4091175
3.532105
3.9933076
4.6389914
5.315422
5.930359
6.453055
6.883511
7.2217264
7.3139668
7.28322
7.1909795
7.160233
7.1909795
7.067992
6.637536
5.7458777
4.45451
3.070902
1.964016
1.3490791
1.2875855
1.8102818
2.763434
3.931814
5.100194
5.9918523
6.5452957
6.760524
6.6067896
6.2070804
5.715131
5.192435
4.731232
4.4237638
4.2392826
4.147042
4.0855484
4.0855484
4.0855484
4.0240545
3.8395734
3.501358
2.9786618
2.2714844
1.5028133
0.8263829
0.33443338
0.18069917
0.45742077
1.1645982
2.179244
3.2861302
4.36227
5.284675
5.930359
6.237828
6.0533466
5.4691563
4.6082444
3.7165859
3.070902
2.763434
2.8249276
3.1016493
3.3783708
3.4706113
3.2861302
2.8864214
2.363725
1.8410287
1.4720666
1.3490791
1.4105729
1.6258008
1.8102818
1.8717754
1.6565475
1.2260919
0.7033955
0.24219286
-0.034528732
-0.06527555
0.21144605
0.7648892
1.5950539
2.6404467
3.7780797
4.8542194
5.715131
6.3608146
6.7912707
7.0987387
7.2524734
7.129486
6.6990304
6.145587
5.6228905
5.2231817
4.9157133
4.546751
3.9625607
3.1016493
2.0562565
0.8878766
-0.34199715
-1.5103772
-2.4327824
-3.0169723
-3.2014534
-2.924732
-2.371289
-1.6641114
-0.86469346
-0.12676924
0.51891446
0.9801171
1.2875855
1.5643072
1.8717754
2.3329782
2.8249276
3.2861302
3.5935986
3.747333
3.6550925
3.3476238
2.9479148
2.548206
2.2714844
2.3022313
2.732687
3.3783708
4.1162953
4.700485
5.0387006
5.1309414
5.069447
5.0079536
5.100194
5.3461685
5.7458777
6.11484
6.453055
6.729777
6.914258
7.067992
7.2217264
7.3754606
7.498448
7.5599413
7.529195
7.344714
6.975752
6.4223084
5.7458777
5.0387006
4.331523
3.6858392
2.9786618
2.2407377
1.4413197
0.64190185
-0.15751612
-0.98768085
-1.7870986
-2.3405418
-2.525023
-2.2790484
-1.756352
-1.0491745
-0.31125027
0.42667392
1.0108639
1.4413197
1.7487881
2.0255098
2.394472
2.7941806
3.2861302
3.7165859
4.0548015
4.270029
4.36227
4.393017
4.393017
4.36227
4.36227
4.36227
4.270029
4.0548015
3.6858392
3.2553833
2.8556743
2.5174592
2.148497
1.7487881
1.2875855
0.8571297
0.42667392
0.026964962
-0.40349084
-0.8031998
-1.0491745
-1.0184276
-0.6494655
0.05771178
0.8878766
1.6565475
2.3022313
2.7941806
3.2553833
3.6550925
4.0548015
4.45451
4.8849664
5.376916
5.7766247
5.899612
5.6536374
4.9464602
3.8703203
2.5789528
1.2568386
0.18069917
-0.4957313
-0.6494655
-0.28050345
0.39592707
1.2260919
2.0870035
3.0094087
3.9933076
5.0387006
6.145587
7.160233
7.990397
8.513094
8.666827
8.420853
7.805917
6.852764
5.715131
4.6082444
3.7165859
3.0094087
2.363725
1.7180414
1.1031045
0.51891446
0.026964962
-0.43423766
-0.7724529
-0.95693403
-0.95693403
-0.7417061
-0.43423766
-0.18826294
-0.034528732
0.05771178
0.2729397
0.58040816
0.9801171
1.3798261
1.6872945
1.8102818
1.7487881
1.5028133
1.1031045
0.45742077
-0.40349084
-1.325896
-2.1868079
-2.924732
-3.478175
-3.7856438
-3.7548969
-3.4166815
-2.8017445
-2.0945673
-1.4488835
-1.0184276
-0.8339465
-0.86469346
-1.0799215
-1.4181368
-1.8178458
-2.1868079
-2.3097951
-2.125314
-1.8178458
-1.4488835
-1.0491745
-0.6494655
-0.21900976
0.18069917
0.51891446
0.73414236
0.79563606
0.8571297
1.0723577
1.5335603
2.2099907
3.0401554
3.901067
4.700485
5.3461685
5.8381186
6.11484
6.11484
5.7458777
5.100194
4.3007765
3.532105
2.763434
2.0255098
1.1645982
0.119205505
-1.1106682
-2.4635293
-3.72415
-4.6465545
-5.0462637
-4.769542
-3.908631
-2.4942763
-0.86469346
0.64190185
1.5950539
1.779535
1.1645982
0.05771178
-1.2336557
-2.3097951
-2.8632383
-2.7709978
-2.2175546
-1.4488835
-0.7724529
-0.52647823
-0.71095926
-1.2951493
-2.0330737
-2.740251
-3.324441
-3.7856438
-4.1238585
-4.369833
-4.554314
-4.677302
-4.7387953
-4.708049
-4.615808
-4.4928207
-4.3390865
-4.031618
-3.478175
-2.8324916
-2.2790484
-2.0023267
-1.9100862
-1.8485925
-1.756352
-1.6333647
-1.5411241
-1.5103772
-1.4796305
-1.4488835
-1.4488835
-1.4181368
-1.325896
-1.1106682
-0.86469346
-0.6494655
-0.43423766
-0.34199715
-0.34199715
-0.46498448
-0.58797187
-0.6494655
-0.58797187
-0.37274396
-0.06527555
0.33443338
0.7648892
1.3490791
2.0255098
2.8249276
3.5935986
4.3007765
4.8849664
5.253928
5.315422
5.0387006
4.4237638
3.6550925
2.8556743
2.148497
1.4105729
0.5496613
-0.52647823
-1.7256052
-2.9862256
-4.000871
-4.554314
-4.585061
-4.246846
-3.8163908
-3.5396688
-3.478175
-3.6011627
-3.9393775
-4.4313273
-5.0462637
-5.6919475
-6.245391
-6.583606
-6.5221124
-6.0609097
-5.4767194
-4.9847703
-4.769542
-4.769542
-4.8310356
-4.8617826
-4.6465545
-4.185352
-3.478175
-2.5865169
-1.6641114
-0.8031998
-0.09602237
0.39592707
0.64190185
0.67264867
0.51891446
0.2729397
0.14995232
0.30368656
0.73414236
1.2568386
1.7180414
2.0255098
2.2099907
2.2714844
2.363725
2.5174592
2.732687
2.9479148
3.132396
3.2553833
3.2553833
3.070902
2.6096997
1.9332693
1.1031045
0.33443338
-0.21900976
-0.40349084
-0.31125027
-0.034528732
0.30368656
0.58040816
0.7648892
0.79563606
0.7033955
0.64190185
0.67264867
0.8571297
1.0416107
1.1953449
1.2875855
1.2568386
1.1338513
0.8571297
0.39592707
-0.24975663
-1.0799215
-1.9408331
-2.740251
-3.2322004
-3.4166815
-3.293694
-3.0784662
-2.924732
-2.9862256
-3.3551877
-3.970125
-4.7387953
-5.5382137
-6.368378
-7.3215303
-8.336177
-9.289329
-9.996506
-10.24248
-9.965759
-9.227836
-8.182442
-7.0448084
-5.968669
-5.1077576
-4.5235677
-4.246846
-4.1238585
-4.031618
-3.8163908
-3.4166815
-2.924732
-2.371289
-1.9100862
-1.6026177
-1.5103772
-1.5103772
-1.5103772
-1.5411241
-1.6333647
-1.7870986
-1.9715798
-2.0330737
-1.9408331
-1.756352
-1.6026177
-1.5411241
-1.4488835
-1.2951493
-0.95693403
-0.40349084
0.4881676
1.779535
3.4091175
5.1309414
6.668283
7.805917
8.420853
8.359359
7.5599413
6.1763334
4.45451
2.763434
1.3798261
0.39592707
-0.28050345
-0.71095926
-0.95693403
-1.0491745
-1.0184276
-1.0799215
-1.3873899
-2.0330737
-2.924732
-3.8778841
-4.7387953
-5.4767194
-6.0609097
-6.460619
-6.583606
-6.3068843
-5.6612005
-4.800289
-3.8471372
-2.8324916
-1.756352
-0.58797187
0.51891446
1.3183324
1.5643072
1.1645982
0.21144605
-1.0491745
-2.3405418
-3.3551877
-3.9393775
-4.031618
-3.662656
-3.1092129
-2.6787572
-2.525023
-2.5865169
-2.740251
-2.7095041
-2.4327824
-1.8485925
-0.8954404
0.30368656
1.5335603
2.548206
3.132396
3.2246366
3.0401554
2.7941806
2.5789528
2.4867122
2.4867122
2.548206
2.548206
2.394472
1.9947629
1.4105729
0.7648892
0.2729397
0.14995232
0.58040816
1.5643072
2.9786618
4.393017
5.407663
5.899612
5.8688655
5.5613966
5.284675
5.161688
5.2231817
5.284675
5.192435
4.7927256
3.9625607
2.8249276
1.4413197
-0.003781855
-1.4181368
-2.6480105
-3.5396688
-3.970125
-3.7856438
-3.13996
-2.3097951
-1.4796305
-0.8954404
-0.58797187
-0.6187188
-0.8339465
-1.0491745
-1.1414151
-1.0491745
-0.8954404
-0.86469346
-0.98768085
-1.2029088
-1.3873899
-1.4796305
-1.3873899
-1.1414151
-0.8339465
-0.5572249
-0.28050345
0.026964962
0.45742077
0.94937027
1.5028133
2.0562565
2.763434
3.5935986
4.485257
5.315422
6.0533466
6.5760427
6.883511
6.852764
6.5760427
6.084093
5.407663
4.546751
3.562852
2.4867122
1.5028133
0.67264867
0.119205505
-0.28050345
-0.46498448
-0.52647823
-0.37274396
-0.003781855
0.45742077
0.94937027
1.4105729
1.8102818
2.1177504
2.3329782
2.4559655
2.7019403
3.132396
3.8395734
4.761979
5.7766247
6.729777
7.4062076
7.5906887
7.129486
6.084093
4.6389914
3.132396
1.779535
0.67264867
-0.18826294
-0.8339465
-1.356643
-1.7256052
-2.0023267
-2.156061
-2.156061
-2.0023267
-1.6641114
-1.2029088
-0.7417061
-0.34199715
-0.003781855
0.36518025
0.8263829
1.3490791
1.779535
1.964016
1.8717754
1.5950539
1.2875855
1.0416107
0.94937027
1.1645982
1.7487881
2.548206
3.501358
4.393017
5.0387006
5.376916
5.284675
4.731232
3.8703203
2.763434
1.7180414
0.8571297
0.30368656
0.119205505
0.21144605
0.5496613
0.94937027
1.3183324
1.6565475
1.9947629
2.394472
2.8556743
3.3168771
3.6550925
3.7780797
3.5935986
3.1631427
2.6404467
2.0870035
1.5643072
1.1953449
1.0416107
1.1953449
1.5028133
1.779535
1.8410287
1.6258008
1.1031045
0.2729397
-0.6187188
-1.2951493
-1.6026177
-1.4796305
-1.0799215
-0.4957313
0.14995232
0.7033955
0.9801171
0.94937027
0.67264867
0.14995232
-0.40349084
-0.8339465
-1.0184276
-0.95693403
-0.7417061
-0.5572249
-0.5572249
-0.8031998
-1.2336557
-1.6948581
-2.125314
-2.4020357
-2.4327824
-2.1868079
-1.6948581
-1.0184276
-0.24975663
0.51891446
1.1953449
1.779535
2.363725
2.9479148
3.5935986
4.2085357
4.731232
4.9772067
4.9464602
4.6389914
4.1777887
3.747333
3.4091175
3.2553833
3.3783708
3.8088264
4.6082444
5.6536374
6.637536
7.1909795
7.129486
6.4223084
5.2231817
3.6858392
2.0870035
0.67264867
-0.28050345
-0.7417061
-0.8031998
-0.71095926
-0.5572249
-0.43423766
-0.37274396
-0.34199715
-0.31125027
-0.28050345
-0.21900976
-0.06527555
0.21144605
0.51891446
0.73414236
0.79563606
0.73414236
0.5496613
0.24219286
-0.15751612
-0.4957313
-0.6494655
-0.58797187
-0.43423766
-0.37274396
-0.43423766
-0.7417061
-1.356643
-2.3097951
-3.478175
-4.615808
-5.445973
-5.9071755
-6.030163
-5.937922
-5.7841883
-5.56896
-5.1385045
-4.40058
-3.324441
-1.8485925
0.026964962
2.1177504
4.1777887
5.930359
7.0987387
7.5906887
7.4062076
6.6990304
5.715131
4.8234725
4.331523
4.3007765
4.6082444
4.9464602
4.9772067
4.546751
3.5935986
2.3022313
0.94937027
-0.24975663
-1.1414151
-1.5718708
-1.5718708
-1.2336557
-0.7724529
-0.37274396
-0.24975663
-0.46498448
-0.9261871
-1.4488835
-1.9100862
-2.125314
-2.0638204
-1.7870986
-1.4181368
-1.172162
-1.2336557
-1.6641114
-2.4020357
-3.2014534
-3.8471372
-4.3083396
-4.585061
-4.769542
-4.9232764
-4.89253
-4.708049
-4.5235677
-4.462074
-4.5235677
-4.585061
-4.462074
-4.031618
-3.5089219
-3.0784662
-2.955479
-3.1707067
-3.662656
-4.2775927
-4.9232764
-5.5382137
-6.030163
-6.245391
-6.0916567
-5.5074663
-4.615808
-3.6319091
-2.7709978
-2.125314
-1.7870986
-1.8178458
-2.125314
-2.55577
-2.955479
-3.2322004
-3.478175
-3.7548969
-4.1238585
-4.585061
-5.1385045
-5.753441
-6.337631
-6.8603272
-7.2907834
-7.6597457
-7.90572
-8.0287075
-7.9979606
-7.874974
-7.751986
-7.6289983
-7.41377
-6.8910747
-5.937922
-4.585061
-2.893985
-1.172162
0.36518025
1.5028133
2.0870035
2.148497
1.7180414
0.8571297
-0.24975663
-1.4181368
-2.4635293
-3.2014534
-3.5089219
-3.3859346
-2.8017445
-1.8793392
-0.6494655
0.64190185
1.9332693
3.1016493
4.0548015
4.700485
5.0079536
5.100194
5.0079536
4.8849664
4.9157133
5.100194
5.3461685
5.499903
5.499903
5.407663
5.253928
5.0387006
4.700485
4.1777887
3.4398644
2.5174592
1.4413197
0.24219286
-1.1106682
-2.4020357
-3.3859346
-3.72415
-3.2629473
-2.0945673
-0.4957313
1.1953449
2.6096997
3.4706113
3.6550925
3.1938899
2.2714844
1.0723577
-0.18826294
-1.4181368
-2.6172636
-3.8778841
-5.1385045
-6.368378
-7.5060115
-8.459164
-9.012608
-9.043354
-8.39767
-7.167796
-5.630454
-4.185352
-3.0784662
-2.371289
-2.1868079
-2.4020357
-2.740251
-2.924732
-2.740251
-2.156061
-1.2951493
-0.24975663
0.7648892
1.5643072
1.8410287
1.5643072
0.9186234
0.18069917
-0.52647823
-1.2029088
-1.9408331
-2.6787572
-3.324441
-3.8471372
-4.3390865
-4.769542
-5.077011
-5.261492
-5.1077576
-4.677302
-4.000871
-3.3551877
-2.8324916
-2.4635293
-2.0945673
-1.5411241
-0.7417061
0.18069917
1.1338513
1.964016
2.6711934
3.2553833
3.6858392
3.931814
3.9933076
3.9625607
3.931814
3.8088264
3.501358
3.0401554
2.4867122
1.9025223
1.3183324
0.79563606
0.51891446
0.51891446
0.79563606
1.1338513
1.2568386
0.9801171
0.2729397
-0.7724529
-1.7870986
-2.5865169
-3.1092129
-3.4166815
-3.6011627
-3.662656
-3.6011627
-3.478175
-3.3551877
-3.324441
-3.324441
-3.293694
-3.13996
-2.924732
-2.8017445
-2.8632383
-3.2322004
-3.7548969
-4.2775927
-4.585061
-4.5235677
-4.031618
-3.1707067
-2.0945673
-0.98768085
-0.034528732
0.5496613
0.67264867
0.33443338
-0.37274396
-1.2644024
-2.3097951
-3.4166815
-4.40058
-5.0462637
-5.1692514
-4.89253
-4.40058
-3.908631
-3.5089219
-3.2014534
-2.9862256
-2.955479
-3.1707067
-3.6011627
-4.1546054
-4.615808
-4.9540234
-5.1385045
-5.261492
-5.292238
-5.199998
-4.9847703
-4.6465545
-4.2775927
-3.9393775
-3.693403
-3.6011627
-3.6319091
-3.6011627
-3.4166815
-3.1092129
-2.7709978
-2.525023
-2.4020357
-2.4327824
-2.4327824
-2.4327824
-2.2483013
-1.8793392
-1.2644024
-0.43423766
0.4881676
1.3183324
2.0255098
2.6711934
3.1938899
3.4398644
3.3783708
3.132396
2.763434
2.394472
2.0870035
1.8717754
1.7487881
1.7487881
1.9332693
2.2099907
2.5174592
2.763434
2.8249276
2.7019403
2.3022313
1.7487881
1.2260919
0.8878766
0.7648892
1.0108639
1.5335603
2.2407377
2.9479148
3.4706113
3.6550925
3.501358
3.0401554
2.363725
1.7180414
1.2260919
0.9801171
0.8571297
0.7033955
0.36518025
-0.06527555
-0.43423766
-0.71095926
-0.86469346
-0.8339465
-0.6187188
-0.18826294
0.39592707
1.1338513
2.0562565
3.132396
4.2085357
5.0079536
5.284675
4.9157133
4.0548015
2.9786618
1.9025223
1.0108639
0.2729397
-0.37274396
-0.98768085
-1.6333647
-2.371289
-3.2322004
-4.000871
-4.615808
-5.0462637
-5.261492
-5.199998
-4.8617826
-4.3083396
-3.7548969
-3.4166815
-3.324441
-3.4166815
-3.5704157
-3.662656
-3.693403
-3.7548969
-3.8471372
-3.7548969
-3.2629473
-2.2790484
-0.9261871
0.51891446
1.779535
2.6096997
2.8249276
2.5174592
1.8410287
1.1645982
0.79563606
0.8878766
1.3798261
1.8717754
2.0870035
1.9332693
1.5028133
1.0416107
0.7033955
0.51891446
0.33443338
-0.034528732
-0.52647823
-1.0491745
-1.325896
-1.2029088
-0.71095926
0.026964962
0.79563606
1.4105729
1.7487881
1.8102818
1.5950539
1.3183324
1.1338513
1.0723577
1.1031045
1.1338513
1.1645982
1.1338513
1.0108639
0.79563606
0.58040816
0.42667392
0.30368656
0.21144605
0.14995232
0.119205505
0.05771178
-0.034528732
-0.06527555
0.05771178
0.30368656
0.4881676
0.58040816
0.611155
0.51891446
0.2729397
-0.15751612
-0.5572249
-0.8031998
-0.8031998
-0.46498448
0.24219286
1.2875855
2.5174592
3.7780797
4.7927256
5.407663
5.4384093
4.9464602
4.1162953
3.2553833
2.5789528
2.3329782
2.5174592
3.0401554
3.6243453
4.0855484
4.485257
4.9464602
5.4691563
5.9918523
6.3915615
6.637536
6.637536
6.4838023
6.268574
6.11484
6.084093
6.11484
5.961106
5.376916
4.3007765
2.8556743
1.2568386
-0.34199715
-1.8178458
-3.0784662
-4.0931115
-4.769542
-5.1692514
-5.3537326
-5.3537326
-5.230745
-4.9232764
-4.40058
-3.693403
-2.955479
-2.3405418
-1.9100862
-1.6333647
-1.356643
-0.9261871
-0.28050345
0.45742077
1.0416107
1.2568386
0.9801171
0.42667392
-0.09602237
-0.37274396
-0.37274396
-0.15751612
0.08845866
0.18069917
-0.09602237
-0.7724529
-1.6948581
-2.6172636
-3.324441
-3.693403
-3.7856438
-3.72415
-3.5089219
-3.0477195
-2.2483013
-1.1106682
0.18069917
1.4413197
2.3022313
2.5789528
2.2407377
1.5335603
0.7033955
0.18069917
0.21144605
0.7648892
1.7180414
2.8249276
3.8395734
4.516004
4.700485
4.393017
3.8703203
3.3783708
3.0094087
2.8249276
2.8864214
3.1938899
3.7165859
4.36227
5.0079536
5.6228905
6.0533466
6.2070804
5.8688655
5.069447
3.9625607
2.7019403
1.3798261
-0.12676924
-1.756352
-3.324441
-4.585061
-5.445973
-5.9071755
-6.0916567
-6.122403
-5.937922
-5.599707
-5.1692514
-4.708049
-4.2775927
-3.8163908
-3.2629473
-2.525023
-1.6948581
-0.98768085
-0.6494655
-0.6494655
-0.8339465
-0.95693403
-0.98768085
-0.8954404
-0.68021244
-0.37274396
-0.034528732
0.21144605
0.33443338
0.42667392
0.58040816
0.8878766
1.3490791
1.964016
2.6711934
3.501358
4.36227
5.284675
6.268574
7.2524734
8.021144
8.420853
8.451599
8.144132
7.498448
6.4838023
5.1309414
3.7165859
2.548206
1.9332693
1.9025223
2.2407377
2.763434
3.1938899
3.3476238
3.2553833
2.8556743
2.2714844
1.6565475
1.1953449
1.0108639
1.0416107
1.2568386
1.6872945
2.2714844
3.070902
3.9625607
4.9157133
5.8073716
6.5452957
7.0064983
7.067992
6.729777
6.145587
5.4384093
4.577498
3.3476238
1.6258008
-0.4957313
-2.55577
-4.185352
-5.1692514
-5.3537326
-4.769542
-3.6319091
-2.3097951
-1.172162
-0.4957313
-0.37274396
-0.6187188
-1.1106682
-1.6333647
-2.0023267
-2.0945673
-1.9100862
-1.4181368
-0.8339465
-0.18826294
0.33443338
0.79563606
1.1338513
1.3490791
1.4413197
1.3798261
1.1338513
0.7648892
0.33443338
-0.21900976
-0.8339465
-1.4181368
-1.8485925
-2.0023267
-1.9100862
-1.5411241
-0.8954404
-0.003781855
1.0108639
1.9332693
2.6096997
2.9171681
2.8249276
2.3022313
1.5950539
1.0416107
0.9186234
1.3798261
2.2407377
3.2553833
4.1162953
4.546751
4.4237638
3.8395734
3.1016493
2.4559655
2.0255098
1.7487881
1.5028133
1.1645982
0.64190185
-0.12676924
-0.95693403
-1.5411241
-1.7256052
-1.3873899
-0.6494655
0.39592707
1.6872945
3.1016493
4.393017
5.4691563
6.268574
6.852764
7.1909795
7.1909795
6.883511
6.330068
5.5613966
4.700485
3.8395734
3.1631427
2.8556743
2.8864214
3.2246366
3.6550925
3.9625607
4.1162953
4.1162953
3.931814
3.501358
2.7019403
1.5950539
0.42667392
-0.58797187
-1.3873899
-1.9715798
-2.4327824
-2.7095041
-2.893985
-3.0477195
-3.1092129
-3.0477195
-2.7095041
-2.1868079
-1.3873899
-0.31125027
1.1031045
2.763434
4.4237638
5.8381186
6.760524
7.2217264
7.28322
7.067992
6.668283
6.2070804
5.715131
5.315422
4.9772067
4.731232
4.577498
4.485257
4.331523
4.1162953
3.7780797
3.4398644
3.1016493
2.8249276
2.5789528
2.4559655
2.4559655
2.6404467
2.9479148
3.2861302
3.6243453
3.931814
4.2392826
4.6389914
5.069447
5.4384093
5.715131
5.899612
5.930359
5.6843843
5.100194
4.147042
3.0094087
1.779535
0.67264867
-0.21900976
-0.68021244
-0.71095926
-0.24975663
0.58040816
1.6872945
2.8556743
3.747333
4.2392826
4.3007765
4.0240545
3.4706113
2.8249276
2.2714844
1.964016
1.9332693
2.0870035
2.2714844
2.3329782
2.3022313
2.179244
2.0255098
1.8410287
1.6872945
1.5643072
1.5028133
1.5028133
1.5028133
1.5028133
1.5643072
1.7180414
2.0255098
2.5789528
3.2861302
4.0855484
4.7927256
5.284675
5.592144
5.715131
5.6228905
5.315422
4.8542194
4.3007765
3.8088264
3.4398644
3.132396
2.9479148
2.8556743
2.8249276
2.9171681
2.9786618
3.0401554
3.0401554
3.070902
3.1631427
3.2246366
3.2246366
3.0401554
2.6711934
2.1177504
1.4413197
0.7648892
0.30368656
0.18069917
0.42667392
0.94937027
1.6258008
2.148497
2.3329782
2.0255098
1.2568386
0.30368656
-0.58797187
-1.2029088
-1.4796305
-1.4796305
-1.2644024
-0.86469346
-0.37274396
0.08845866
0.42667392
0.7648892
1.1953449
1.8717754
2.7941806
3.8088264
4.8234725
5.7766247
6.6990304
7.467701
7.9289036
7.9596505
7.5906887
7.0064983
6.299321
5.5306497
4.761979
4.0240545
3.3783708
2.9786618
2.8864214
3.0401554
3.2861302
3.4398644
3.4091175
3.2246366
2.8556743
2.4559655
2.0255098
1.7487881
1.6258008
1.7180414
2.0562565
2.6711934
3.3783708
3.9625607
4.2392826
4.1777887
3.8395734
3.4091175
3.0401554
2.763434
2.6096997
2.5174592
2.3329782
1.964016
1.3798261
0.64190185
-0.24975663
-1.172162
-2.0945673
-2.8324916
-3.324441
-3.5704157
-3.6319091
-3.5704157
-3.3551877
-3.0169723
-2.4942763
-1.8178458
-1.1414151
-0.6494655
-0.5572249
-0.8339465
-1.3873899
-2.0330737
-2.7095041
-3.478175
-4.2775927
-4.9540234
-5.3537326
-5.4767194
-5.3537326
-5.230745
-5.1385045
-5.1077576
-5.1692514
-5.292238
-5.415226
-5.292238
-4.7387953
-3.6319091
-2.0023267
-0.06527555
1.9025223
3.6243453
4.8849664
5.592144
5.6843843
5.284675
4.546751
3.6858392
2.8249276
2.0562565
1.4105729
1.0108639
0.8571297
0.94937027
1.2260919
1.6565475
2.2099907
2.7019403
3.0094087
2.9171681
2.548206
1.9332693
1.1953449
0.42667392
-0.24975663
-0.8031998
-1.2029088
-1.4488835
-1.6948581
-1.9408331
-2.2483013
-2.55577
-2.8017445
-2.893985
-2.7709978
-2.4942763
-2.156061
-1.8178458
-1.6026177
-1.5411241
-1.6026177
-1.756352
-1.8793392
-1.9100862
-1.7870986
-1.5103772
-1.0799215
-0.4957313
0.21144605
0.9801171
1.7180414
2.3329782
2.732687
2.9479148
2.9171681
2.763434
2.5174592
2.363725
2.394472
2.548206
2.732687
2.7941806
2.6711934
2.4252186
2.2407377
2.2407377
2.4559655
2.9171681
3.4398644
3.8703203
4.0240545
3.8088264
3.132396
2.1177504
0.9186234
-0.18826294
-1.1106682
-1.7256052
-2.0945673
-2.3097951
-2.4635293
-2.4942763
-2.371289
-2.125314
-1.7870986
-1.3873899
-1.0184276
-0.68021244
-0.4957313
-0.4957313
-0.68021244
-1.0184276
-1.4796305
-1.9715798
-2.3405418
-2.525023
-2.5865169
-2.5865169
-2.5865169
-2.6172636
-2.6172636
-2.5865169
-2.4942763
-2.371289
-2.2175546
-2.0330737
-1.756352
-1.2951493
-0.6187188
0.21144605
1.1338513
2.0255098
2.8249276
3.501358
3.9933076
4.36227
4.6082444
4.6697383
4.516004
4.1777887
3.6243453
2.8864214
2.0562565
1.2875855
0.73414236
0.45742077
0.39592707
0.51891446
0.58040816
0.4881676
0.08845866
-0.6187188
-1.4488835
-2.2790484
-2.955479
-3.4474285
-3.72415
-3.8163908
-3.7548969
-3.6011627
-3.4474285
-3.4166815
-3.5089219
-3.662656
-3.7856438
-3.7548969
-3.6319091
-3.3551877
-3.0784662
-2.8324916
-2.7095041
-2.6787572
-2.740251
-2.8017445
-2.7709978
-2.6480105
-2.371289
-2.0330737
-1.7256052
-1.5103772
-1.4796305
-1.6333647
-1.9715798
-2.371289
-2.6480105
-2.7095041
-2.6172636
-2.4327824
-2.2175546
-1.8793392
-1.4488835
-0.9261871
-0.34199715
0.2729397
0.8571297
1.3490791
1.6565475
1.8102818
1.8410287
1.7487881
1.5950539
1.3490791
1.1031045
0.8571297
0.611155
0.4881676
0.42667392
0.39592707
0.24219286
-0.034528732
-0.34199715
-0.4957313
-0.4957313
-0.37274396
-0.12676924
0.14995232
0.42667392
0.58040816
0.58040816
0.33443338
-0.06527555
-0.4957313
-0.8954404
-1.2029088
-1.2644024
-1.1106682
-0.8031998
-0.58797187
-0.5572249
-0.7724529
-1.2029088
-1.756352
-2.2483013
-2.4635293
-2.4020357
-2.0638204
-1.5411241
-0.95693403
-0.40349084
-0.034528732
0.119205505
0.30368656
0.58040816
0.9801171
1.3183324
1.4105729
1.2875855
1.0416107
0.79563606
0.67264867
0.7648892
1.1338513
1.6872945
2.2714844
2.7019403
2.9786618
3.070902
2.9786618
2.763434
2.4867122
2.3022313
2.2099907
2.179244
2.2099907
2.2099907
2.1177504
1.9332693
1.6565475
1.4720666
1.5335603
1.8410287
2.363725
3.0401554
3.747333
4.393017
4.8849664
5.192435
5.315422
5.253928
5.1309414
4.9464602
4.700485
4.516004
4.393017
4.4237638
4.700485
5.192435
5.8073716
6.4223084
6.883511
7.129486
7.0987387
6.760524
6.11484
5.2231817
4.147042
3.0094087
1.964016
1.0108639
0.21144605
-0.34199715
-0.5572249
-0.4957313
-0.21900976
0.21144605
0.8263829
1.5335603
2.3022313
3.070902
3.8395734
4.6389914
5.4384093
6.1763334
6.637536
6.729777
6.453055
5.8688655
5.0387006
4.1162953
3.2861302
2.6096997
1.9332693
1.1953449
0.18069917
-1.1106682
-2.6172636
-4.031618
-4.9847703
-5.3229856
-5.077011
-4.4313273
-3.6319091
-2.893985
-2.2483013
-1.7256052
-1.2644024
-0.8954404
-0.6187188
-0.46498448
-0.37274396
-0.34199715
-0.43423766
-0.68021244
-1.2029088
-2.0023267
-2.9862256
-4.000871
-4.800289
-5.230745
-5.261492
-5.0155168
-4.615808
-4.2160993
-3.8778841
-3.5396688
-3.0784662
-2.4020357
-1.4181368
-0.18826294
1.2260919
2.7019403
4.1162953
5.3461685
6.330068
7.0064983
7.4062076
7.529195
7.498448
7.4062076
7.4062076
7.4062076
7.3754606
7.2524734
7.0064983
6.668283
6.299321
6.0225997
5.8688655
5.8381186
5.8688655
5.8073716
5.5613966
5.100194
4.45451
3.7165859
3.1016493
2.6711934
2.4867122
2.548206
2.8249276
3.2246366
3.5935986
3.7165859
3.501358
2.9171681
2.0255098
0.9801171
-0.15751612
-1.2644024
-2.3097951
-3.1707067
-3.7856438
-4.185352
-4.462074
-4.6465545
-4.8310356
-4.9847703
-5.077011
-4.89253
-4.4313273
-3.8163908
-3.1707067
-2.55577
-2.0330737
-1.6026177
-1.2029088
-0.8031998
-0.28050345
0.33443338
1.0108639
1.8102818
2.732687
3.7165859
4.700485
5.4691563
6.0533466
6.5145493
7.0064983
7.498448
7.990397
8.482347
8.851309
9.0357895
8.974296
8.574587
7.9596505
7.2217264
6.453055
5.6536374
4.8849664
4.1777887
3.501358
2.8864214
2.4252186
2.179244
2.0870035
2.2099907
2.5174592
2.9171681
3.2553833
3.4706113
3.5935986
3.747333
3.8703203
3.8088264
3.6243453
3.3168771
2.8864214
2.3329782
1.5643072
0.67264867
-0.21900976
-0.95693403
-1.4181368
-1.6641114
-1.6948581
-1.5718708
-1.356643
-1.172162
-1.0799215
-1.2029088
-1.5411241
-1.9715798
-2.371289
-2.6787572
-2.8324916
-2.7709978
-2.4020357
-1.6948581
-0.7724529
0.24219286
1.1953449
1.9947629
2.6096997
2.9171681
2.9786618
2.8249276
2.5789528
2.2714844
1.9025223
1.5335603
1.2260919
1.0723577
1.1338513
1.5028133
2.0255098
2.6711934
3.2246366
3.5935986
3.7165859
3.562852
3.2246366
2.8556743
2.6096997
2.5174592
2.4559655
2.4559655
2.4867122
2.4867122
2.3329782
2.0562565
1.6872945
1.3183324
1.0416107
0.94937027
1.0108639
1.1031045
1.2260919
1.2875855
1.3183324
1.2260919
1.0108639
0.7033955
0.45742077
0.30368656
0.2729397
0.42667392
0.64190185
0.9186234
1.1645982
1.3490791
1.3798261
1.2260919
0.8878766
0.4881676
0.026964962
-0.40349084
-0.86469346
-1.4181368
-1.9100862
-2.3405418
-2.6480105
-2.893985
-3.0477195
-3.1707067
-3.2629473
-3.3551877
-3.5396688
-3.662656
-3.72415
-3.662656
-3.4166815
-2.924732
-2.2175546
-1.325896
-0.43423766
0.39592707
0.9801171
1.2875855
1.2568386
0.8571297
0.18069917
-0.58797187
-1.3873899
-2.0023267
-2.371289
-2.525023
-2.5865169
-2.6172636
-2.6787572
-2.7095041
-2.6480105
-2.4020357
-2.0023267
-1.5411241
-0.98768085
-0.37274396
0.18069917
0.67264867
1.1645982
1.6565475
2.179244
2.732687
3.2861302
3.8395734
4.36227
4.8234725
5.161688
5.284675
5.2231817
4.9157133
4.393017
3.6550925
2.7941806
1.8717754
0.94937027
0.18069917
-0.46498448
-0.9261871
-1.2336557
-1.4181368
-1.5103772
-1.5411241
-1.5718708
-1.5718708
-1.5718708
-1.6026177
-1.756352
-2.0023267
-2.3097951
-2.5865169
-2.8017445
-2.924732
-2.924732
-2.8324916
-2.7095041
-2.5865169
-2.6787572
-3.0169723
-3.662656
-4.5235677
-5.3229856
-5.8456817
-5.937922
-5.6612005
-5.1385045
-4.5235677
-3.8778841
-3.293694
-2.7709978
-2.3405418
-1.9408331
-1.6333647
-1.325896
-0.95693403
-0.43423766
0.21144605
0.9186234
1.5643072
2.0870035
2.4252186
2.6711934
2.7941806
2.7941806
2.6711934
2.4252186
2.0562565
1.6258008
1.1645982
0.7648892
0.36518025
-0.003781855
-0.40349084
-0.8954404
-1.4181368
-1.8793392
-2.1868079
-2.3097951
-2.2483013
-2.125314
-1.9100862
-1.6026177
-1.2644024
-0.9261871
-0.52647823
-0.12676924
0.30368656
0.67264867
1.0108639
1.3183324
1.6872945
2.0562565
2.4559655
2.7941806
2.9171681
2.732687
2.3022313
1.7180414
1.0108639
0.21144605
-0.71095926
-1.6641114
-2.525023
-3.2014534
-3.7548969
-4.1546054
-4.5235677
-4.89253
-5.292238
-5.7226944
-6.183897
-6.6758466
-7.0448084
-7.2907834
-7.41377
-7.41377
-7.3522773
-7.3522773
-7.41377
-7.475265
-7.536758
-7.598252
-7.598252
-7.475265
-7.167796
-6.6451
-5.937922
-5.1385045
-4.3083396
-3.5396688
-2.740251
-2.0023267
-1.2951493
-0.68021244
-0.21900976
0.119205505
0.39592707
0.67264867
0.9186234
1.1953449
1.4105729
1.6258008
1.9025223
2.148497
2.3329782
2.363725
2.148497
1.6872945
1.0416107
0.36518025
-0.21900976
-0.6494655
-1.0491745
-1.3873899
-1.756352
-2.1868079
-2.6172636
-3.0477195
-3.4474285
-3.7856438
-4.031618
-4.0931115
-4.000871
-3.7548969
-3.293694
-2.6172636
-1.7870986
-0.9261871
-0.24975663
0.18069917
0.2729397
0.119205505
-0.15751612
-0.43423766
-0.6187188
-0.6494655
-0.58797187
-0.37274396
-0.09602237
0.24219286
0.58040816
0.94937027
1.2875855
1.5950539
1.779535
1.779535
1.5028133
0.94937027
0.119205505
-0.8339465
-1.7870986
-2.6480105
-3.2629473
-3.72415
-4.0931115
-4.4928207
-4.9847703
-5.5382137
-6.15315
-6.8603272
-7.5060115
-7.967214
-8.120949
-7.90572
-7.4445176
-6.829581
-6.245391
-5.7841883
-5.4767194
-5.3229856
-5.3229856
-5.384479
-5.384479
-5.1385045
-4.585061
-3.970125
-3.6011627
-3.6319091
-3.970125
-4.3083396
-4.462074
-4.462074
-4.3390865
-4.1546054
-3.7548969
-3.0169723
-1.9715798
-0.7417061
0.39592707
1.1953449
1.6258008
1.7487881
1.7487881
1.5643072
1.1953449
0.7648892
0.58040816
0.73414236
1.0416107
1.1953449
1.1338513
0.9801171
0.8878766
0.79563606
0.58040816
0.18069917
-0.31125027
-0.8339465
-1.2951493
-1.756352
-2.4327824
-3.4474285
-4.554314
-5.292238
-5.261492
-4.554314
-3.7548969
-3.4474285
-3.8163908
-4.615808
-5.292238
-5.599707
-5.6612005
-5.6919475
-5.9071755
-6.183897
-6.276138
-6.0916567
-5.6612005
-5.261492
-5.1077576
-5.0155168
-4.585061
-3.693403
-2.4635293
-1.2644024
-0.24975663
0.5496613
1.1338513
1.4413197
1.5028133
1.4720666
1.6872945
2.363725
3.4091175
4.577498
5.6228905
6.4838023
7.28322
8.051891
8.728321
9.189524
9.343258
9.404752
9.52774
9.804461
10.0811825
10.173423
10.050435
9.958195
10.0811825
10.419397
10.819107
10.97284
10.696118
9.865954
8.605334
7.0064983
5.253928
3.532105
2.0255098
0.8263829
-0.003781855
-0.46498448
-0.5572249
-0.43423766
-0.37274396
-0.4957313
-0.9261871
-1.5718708
-2.3405418
-3.0784662
-3.6319091
-4.000871
-4.3390865
-4.8617826
-5.7226944
-6.7065935
-7.5675054
-8.0287075
-8.243936
-8.428417
-8.674392
-8.858873
-8.766632
-8.182442
-7.2907834
-6.245391
-5.3229856
-4.615808
-4.185352
-4.031618
-4.1546054
-4.4313273
-4.615808
-4.585061
-4.3083396
-3.7856438
-3.0169723
-2.0638204
-1.0184276
0.08845866
1.0723577
1.8102818
2.2714844
2.4252186
2.2714844
1.9947629
1.7487881
1.5950539
1.5643072
1.7180414
2.1177504
2.7019403
3.3168771
3.747333
3.7780797
3.4706113
2.9479148
2.394472
1.8410287
1.3798261
1.1338513
1.1645982
1.5950539
2.394472
3.4091175
4.393017
5.253928
5.899612
6.330068
6.668283
7.0987387
7.86741
8.912802
10.050435
11.003588
11.495537
11.464789
10.911346
9.958195
8.697575
7.3139668
5.8073716
4.2085357
2.5174592
0.9186234
-0.4957313
-1.756352
-2.893985
-3.8471372
-4.554314
-4.9847703
-5.199998
-5.292238
-5.261492
-5.199998
-5.1077576
-4.9847703
-4.89253
-4.8617826
-4.9232764
-5.077011
-5.292238
-5.445973
-5.445973
-5.230745
-4.8617826
-4.40058
-3.8163908
-3.2014534
-2.6787572
-2.371289
-2.3405418
-2.525023
-2.893985
-3.3551877
-3.7856438
-4.1238585
-4.185352
-3.970125
-3.4166815
-2.6480105
-1.8178458
-1.1414151
-0.68021244
-0.43423766
-0.31125027
-0.34199715
-0.58797187
-0.98768085
-1.356643
-1.6026177
-1.6948581
-1.6948581
-1.6641114
-1.5411241
-1.2029088
-0.6494655
0.08845866
0.8878766
1.6258008
2.3022313
3.0094087
3.901067
4.9157133
6.084093
7.344714
8.54384
9.619979
10.603879
11.403296
11.987486
12.202714
12.04898
11.587778
10.97284
10.204169
9.312511
8.328612
7.3754606
6.637536
6.145587
5.8073716
5.5613966
5.407663
5.3461685
5.2231817
4.8542194
4.147042
2.9479148
1.3183324
-0.52647823
-2.3405418
-3.9393775
-5.261492
-6.214644
-6.7065935
-6.6143527
-6.0916567
-5.292238
-4.462074
-3.6011627
-2.8017445
-2.125314
-1.6948581
-1.4181368
-1.172162
-0.7417061
-0.09602237
0.7648892
1.8102818
2.763434
3.4706113
3.6858392
3.4706113
2.9479148
2.2099907
1.3798261
0.4881676
-0.34199715
-0.98768085
-1.2951493
-1.0799215
-0.46498448
0.33443338
1.1645982
1.9332693
2.7941806
3.747333
4.7927256
5.8073716
6.6990304
7.3139668
7.652182
7.7751694
7.7444224
7.529195
7.2217264
6.975752
6.822017
6.729777
6.6067896
6.330068
5.5306497
4.2392826
2.763434
1.8717754
1.8410287
2.179244
2.3329782
2.2099907
2.148497
2.3329782
2.4252186
2.0562565
1.3183324
0.39592707
-0.37274396
-0.8954404
-1.172162
-1.1414151
-0.7417061
0.08845866
1.2260919
2.2099907
2.6404467
2.548206
2.179244
1.8102818
1.5028133
1.1645982
0.79563606
0.64190185
0.79563606
1.1338513
1.5335603
2.1177504
3.0094087
4.0855484
5.069447
5.7766247
6.2070804
6.330068
5.9918523
4.9464602
3.1938899
1.0723577
-1.0184276
-2.8632383
-4.40058
-5.5382137
-6.030163
-5.814935
-5.077011
-4.000871
-2.5865169
-1.0184276
0.39592707
1.3183324
1.6872945
1.8102818
2.0255098
2.4252186
3.1016493
4.2392826
5.7458777
6.883511
6.883511
5.5613966
3.562852
1.6872945
0.36518025
-0.4957313
-0.98768085
-1.325896
-1.6948581
-2.0945673
-2.2175546
-1.8178458
-1.0799215
-0.21900976
0.7033955
1.8717754
3.0094087
3.6243453
3.4706113
2.9171681
2.4867122
2.394472
2.6096997
3.1938899
4.270029
5.8381186
7.4369545
8.236372
7.4369545
4.8234725
1.1645982
-1.9100862
-3.13996
-2.6172636
-1.4488835
-0.43423766
0.64190185
2.148497
3.8395734
5.069447
5.499903
5.5306497
5.7458777
6.299321
6.668283
6.3915615
5.592144
5.0387006
5.7458777
8.021144
11.003588
13.463334
14.785449
15.338892
15.461879
14.939183
13.186613
10.204169
7.160233
5.6843843
6.3915615
8.328612
9.742968
9.619979
8.451599
7.652182
8.174878
9.71222
11.218816
11.925993
11.772259
11.249561
10.696118
9.804461
7.7444224
4.0855484
-0.43423766
-4.3390865
-6.583606
-7.2907834
-7.41377
-7.7212396
-8.366923
-9.535303
-11.380114
-13.809114
-15.961394
-16.66857
-15.22347
-11.749076
-7.4445176
-3.693403
-1.1414151
0.36518025
1.3490791
2.4559655
4.1162953
6.3915615
9.005042
11.464789
13.340347
14.232006
13.740057
11.710765
8.451599
4.6082444
1.3183324
-0.40349084
-0.18826294
1.5335603
3.5935986
5.100194
5.7458777
5.6228905
5.1309414
4.731232
4.9772067
6.145587
8.297866
11.218816
14.539474
17.644907
19.827932
20.934818
21.1193
20.842579
20.135399
18.6903
16.04607
12.325702
8.051891
3.901067
-0.06527555
-3.970125
-7.7827325
-10.734429
-11.81057
-10.857418
-8.674392
-6.460619
-4.708049
-3.4474285
-2.6480105
-2.55577
-3.2629473
-4.615808
-5.968669
-6.798834
-6.9218216
-6.5528593
-6.245391
-6.337631
-6.8603272
-7.6597457
-8.88962
-10.703684
-12.886709
-14.916001
-16.207367
-16.39185
-15.561685
-14.116583
-12.732976
-11.749076
-10.795924
-9.350822
-7.0755553
-4.246846
-1.1106682
2.2714844
5.8688655
9.374005
12.264208
13.986031
14.324246
13.70931
12.817652
12.233461
12.141221
12.540929
13.2173605
14.262753
15.892335
18.075361
20.104654
21.334528
21.980211
22.779629
24.255478
26.315516
28.52929
30.343353
31.357998
31.357998
29.912897
26.530745
20.873323
13.432589
5.715131
-0.4957313
-4.40058
-6.460619
-7.690492
-8.459164
-8.612898
-8.0287075
-6.983315
-5.9994164
-5.3537326
-5.1077576
-5.384479
-6.368378
-8.182442
-10.672936
-13.409406
-15.715419
-16.85305
-16.422594
-14.3010645
-10.765177
-6.368378
-1.9408331
1.6565475
3.4091175
2.7941806
-0.06527555
-4.3390865
-8.643645
-11.626089
-12.671481
-11.90281
-10.150241
-8.366923
-6.952568
-5.9071755
-5.0155168
-4.062365
-2.8324916
-0.9261871
1.964016
5.899612
10.296411
14.109018
16.783995
18.352083
19.27449
19.766438
19.735691
19.028513
17.552666
15.246653
12.1719675
8.789815
5.9918523
4.577498
4.6082444
5.5613966
6.760524
7.682929
7.9289036
7.3139668
5.930359
4.0855484
2.394472
1.1645982
0.18069917
-0.8031998
-1.756352
-2.1868079
-1.7256052
-0.37274396
1.5028133
3.532105
5.3461685
6.5145493
6.852764
6.5760427
6.453055
7.129486
8.636081
10.296411
11.341803
11.680017
11.557031
11.249561
10.480891
8.759068
5.961106
2.4559655
-1.1106682
-4.369833
-7.2292895
-9.781279
-11.964304
-13.747621
-15.254216
-16.545584
-17.498735
-17.806204
-17.345001
-16.39185
-15.284964
-14.116583
-12.825215
-11.349367
-9.781279
-8.182442
-6.4913654
-4.615808
-2.4635293
0.14995232
3.1938899
6.5145493
9.404752
10.97284
10.419397
7.805917
4.0548015
0.39592707
-2.2175546
-3.4166815
-3.2629473
-1.9715798
0.30368656
3.2553833
6.637536
10.050435
13.309601
16.076817
17.921629
18.321337
17.060717
14.447234
11.157322
7.898157
4.8542194
1.9947629
-0.5572249
-2.6787572
-4.554314
-6.6451
-9.381569
-12.886709
-17.037533
-21.588064
-26.169344
-30.135687
-32.626183
-32.964397
-30.812119
-26.323078
-20.050722
-12.732976
-5.230745
1.6872945
7.4369545
11.557031
13.832296
14.354993
13.401841
11.557031
9.435498
7.529195
5.8073716
4.2085357
2.6404467
1.2568386
0.33443338
0.08845866
0.64190185
2.0255098
4.36227
7.652182
11.803005
16.353539
20.62735
23.763529
25.270124
24.9934
23.456059
21.365274
19.27449
17.245197
15.0314245
12.448689
9.558486
6.637536
3.9933076
1.8102818
0.08845866
-1.3873899
-2.924732
-4.8617826
-7.2292895
-9.965759
-12.640735
-14.885254
-16.484089
-17.467987
-17.929192
-17.990683
-17.560228
-16.607077
-15.192722
-13.347912
-11.31862
-9.535303
-8.459164
-8.336177
-9.012608
-10.150241
-11.349367
-12.364014
-13.101937
-13.778368
-14.516293
-15.530938
-16.822304
-18.23666
-19.466532
-20.26595
-20.542673
-20.388939
-19.958483
-19.374292
-18.728607
-17.929192
-16.791557
-15.100482
-12.702229
-9.750531
-6.5528593
-3.6319091
-1.4796305
-0.43423766
-0.6494655
-1.9408331
-3.8778841
-5.968669
-7.6597457
-8.582151
-8.551404
-7.536758
-5.630454
-3.0477195
0.05771178
3.4398644
6.6990304
9.619979
12.356448
15.092917
18.013868
20.873323
23.36382
25.239378
26.592237
27.545391
28.068087
27.914352
26.745972
24.347717
20.811832
16.292046
11.065081
5.376916
-0.15751612
-5.0462637
-8.88962
-11.841316
-14.208823
-16.145874
-17.590975
-18.51338
-18.82085
-18.51338
-17.836948
-17.037533
-16.145874
-15.069736
-13.593886
-11.687582
-9.412316
-7.167796
-5.415226
-4.5235677
-4.5235677
-5.415226
-7.014062
-9.043354
-11.041899
-12.487
-12.917457
-12.364014
-11.072646
-9.258582
-6.983315
-4.369833
-1.7870986
0.21144605
1.1645982
1.0108639
-0.003781855
-1.4181368
-2.8324916
-4.000871
-4.9232764
-5.56896
-5.8764286
-5.937922
-5.9071755
-6.122403
-6.8603272
-8.243936
-10.303975
-12.855963
-15.530938
-18.052177
-20.08147
-21.188356
-21.096115
-19.651014
-16.66857
-12.148786
-6.15315
0.79563606
7.8366632
13.924538
18.167603
20.196894
20.135399
18.505817
15.923082
12.879146
9.742968
6.668283
3.9933076
1.9947629
0.94937027
0.9186234
1.8410287
3.4706113
5.6228905
7.805917
9.496992
10.173423
9.374005
7.0064983
3.2861302
-1.2951493
-6.0916567
-10.457708
-13.839861
-16.022886
-17.06828
-17.25276
-16.945292
-16.66857
-16.791557
-17.529482
-18.69786
-19.927736
-20.7579
-20.94238
-20.696405
-20.481178
-20.08147
-19.066824
-17.744709
-16.76081
-15.592431
-12.855963
-7.7212396
-0.9261871
5.8688655
11.280309
14.754702
16.783995
18.136854
19.18225
20.350628
22.103199
24.5322
26.9612
28.344809
27.791365
25.362364
22.103199
19.090008
16.107563
12.233461
7.160233
1.8410287
-2.2483013
-4.062365
-3.5704157
-2.1868079
-1.7256052
-2.740251
-4.0931115
-4.554314
-4.0931115
-3.72415
-4.4928207
-6.429872
-8.705139
-10.273228
-10.703684
-10.150241
-9.473809
-9.996506
-12.056544
-14.670026
-16.299608
-16.361101
-15.315709
-14.055089
-12.763721
-10.980405
-9.012608
-7.690492
-7.1063027
-5.9994164
-3.1092129
1.3183324
5.192435
6.822017
6.4838023
5.6536374
5.100194
4.331523
2.4867122
-0.68021244
-4.769542
-8.735885
-11.472354
-12.425507
-11.9335575
-10.857418
-9.627544
-7.536758
-3.4474285
2.7019403
9.005042
12.325702
10.696118
5.1309414
-1.4181368
-6.9218216
-11.749076
-17.006784
-22.172255
-25.216192
-24.816484
-21.34209
-15.530938
-7.81348
1.0108639
9.312511
15.431133
18.874779
20.44287
20.381376
18.167603
13.955285
9.404752
6.637536
6.5452957
8.574587
11.833752
16.076817
21.273035
26.838213
31.142769
32.557125
30.558578
25.485352
18.075361
9.312511
1.1031045
-4.246846
-5.1077576
-1.6333647
4.331523
10.327156
14.447234
15.923082
15.185158
13.186613
10.97284
9.251018
8.482347
8.574587
9.251018
10.634625
12.756157
15.185158
16.753248
16.076817
12.448689
6.945005
1.5335603
-2.4020357
-5.0462637
-6.952568
-7.5060115
-5.630454
-1.5103772
2.8556743
5.192435
4.9464602
3.501358
2.8556743
4.36227
7.8366632
11.710765
13.955285
13.125119
8.912802
2.179244
-5.384479
-12.2102785
-17.467987
-21.280596
-24.109306
-26.169344
-27.583698
-28.567598
-29.612991
-31.119585
-33.025894
-35.42415
-39.052273
-44.986416
-53.933746
-65.34082
-77.51656
-88.339455
-95.84168
-98.63965
-95.90318
-87.29407
-73.15051
-54.917645
-34.71697
-14.362558
4.6697383
20.658098
31.511732
35.570312
32.46488
22.933363
8.636081
-8.059455
-24.1708
-36.8385
-44.27924
-45.84733
-41.63501
-32.34946
-19.09757
-3.693403
11.95674
26.161781
37.691845
46.33171
52.880787
58.507458
63.765167
68.28496
71.60561
74.034615
76.58661
80.09174
84.39631
88.67011
92.11376
94.35828
95.6189
95.957115
95.00396
91.71405
85.134224
74.71105
60.84422
44.456154
26.56149
8.574587
-7.536758
-19.282051
-25.123951
-25.154697
-21.34209
-16.39185
-12.763721
-11.626089
-13.101937
-16.97604
-22.971674
-30.50465
-38.222107
-44.801933
-49.75218
-53.78001
-57.930836
-62.72734
-67.89281
-72.65857
-76.132965
-77.51656
-76.16371
-71.67467
-63.834232
-52.82686
-39.697956
-26.415318
-15.346457
-8.336177
-5.9071755
-6.768087
-8.5206585
-8.674392
-5.937922
-0.24975663
7.498448
16.353539
25.546846
34.74015
43.56449
51.158962
56.447422
58.384468
56.385925
50.236557
40.30533
27.822111
14.723955
3.1631427
-4.9847703
-8.489911
-7.0448084
-1.756352
4.9464602
10.296411
12.63317
11.987486
9.374005
5.930359
2.6096997
0.21144605
-0.5572249
0.08845866
1.1953449
1.4413197
0.51891446
-0.71095926
-0.98768085
0.18069917
2.548206
5.6843843
9.189524
12.448689
14.354993
13.955285
11.188068
7.160233
3.2246366
-0.003781855
-2.525023
-4.6465545
-6.15315
-6.5221124
-5.5382137
-3.5089219
-1.2029088
0.58040816
1.6258008
2.2407377
2.9786618
4.0548015
4.6697383
3.4091175
-0.8954404
-8.489911
-18.390394
-28.998053
-38.560326
-45.66284
-49.352463
-49.044994
-44.801933
-37.42269
-28.44461
-19.712507
-12.671481
-8.213189
-6.6143527
-8.059455
-12.548494
-19.68176
-28.198637
-36.16207
-41.604263
-43.1416
-40.28215
-33.364105
-23.432875
-11.718329
0.30368656
11.495537
20.965567
28.160326
32.618618
33.87924
31.880693
27.05344
20.44287
13.555575
7.9596505
4.546751
3.4091175
4.1777887
6.4838023
10.204169
15.277398
21.30378
27.330162
32.188164
35.016872
35.939278
35.816288
35.631805
35.87778
36.246746
36.431225
36.492718
36.461975
35.78554
33.87924
30.650822
26.438503
21.611248
16.292046
10.480891
4.393017
-1.7256052
-7.2907834
-11.81057
-14.454798
-14.670026
-12.671481
-9.627544
-6.7373405
-4.6465545
-3.7856438
-4.462074
-6.583606
-9.535303
-12.732976
-15.961394
-18.974585
-21.096115
-21.772547
-21.003874
-19.620266
-18.359646
-17.744709
-18.451887
-21.219103
-25.52366
-29.24403
-30.043446
-27.153242
-21.43433
-14.208823
-6.798834
-0.4957313
3.1938899
3.4398644
0.8878766
-2.5865169
-5.6612005
-8.182442
-10.3962145
-12.056544
-12.394759
-11.011152
-7.9364667
-3.6319091
1.3490791
6.330068
10.511638
13.278853
14.170512
12.909891
9.650726
5.1309414
0.119205505
-4.9232764
-9.135594
-11.533848
-11.503101
-9.965759
-9.443064
-12.2102785
-18.667116
-27.18399
-35.700867
-42.80339
-47.815125
-50.18263
-49.53695
-45.75509
-38.89854
-29.059547
-17.06828
-4.6465545
6.2070804
14.477981
20.504362
24.9934
28.006592
29.451694
29.48244
28.71377
27.668377
26.530745
25.454603
24.5322
23.917263
23.486807
22.5644
20.135399
15.431133
8.513094
0.24219286
-7.874974
-14.485545
-18.574873
-19.282051
-15.869153
-7.967214
3.132396
14.662462
23.486807
27.975847
28.467794
26.622984
23.763529
20.289135
15.830841
9.988941
2.9479148
-4.769542
-12.456253
-19.49728
-25.277685
-28.875067
-29.33627
-26.753534
-22.264494
-17.467987
-13.409406
-10.058
-7.0448084
-4.0931115
-1.6948581
-0.7724529
-1.6641114
-3.8778841
-6.798834
-10.457708
-15.038988
-20.573418
-26.415318
-31.36556
-34.13278
-33.548588
-29.305523
-22.141508
-13.624634
-5.415226
0.79563606
3.7165859
2.9171681
-0.6187188
-4.9847703
-8.551404
-10.426962
-10.334722
-8.274683
-4.5235677
0.33443338
5.6536374
10.696118
14.754702
17.30669
18.536566
18.905527
18.505817
17.060717
14.324246
10.419397
5.9918523
1.9947629
-0.68021244
-1.356643
-0.34199715
1.3798261
2.6711934
3.1631427
3.4091175
4.3007765
6.729777
10.8806
16.261297
22.379921
28.836758
35.355083
41.289227
45.34781
46.11648
42.642086
35.016872
24.378466
12.540929
1.0723577
-9.135594
-17.713963
-24.601255
-29.612991
-32.687675
-34.009792
-33.73307
-31.427053
-26.353827
-18.205912
-7.7212396
3.532105
13.924538
22.256933
27.576136
29.205719
26.776718
20.473616
11.341803
0.9186234
-9.135594
-17.65247
-24.293787
-29.428509
-33.33336
-36.25431
-38.252857
-39.57497
-40.220654
-39.66721
-37.176716
-32.34946
-25.585154
-18.144417
-11.656836
-7.3215303
-5.230745
-4.615808
-4.462074
-3.970125
-2.5865169
0.026964962
3.9933076
8.820561
13.586323
17.337439
19.612703
20.504362
20.412123
19.335983
16.999222
12.879146
6.945005
0.05771178
-5.9071755
-8.98186
-8.059455
-3.1092129
4.7927256
13.678562
21.088552
25.20863
25.362364
22.226187
17.245197
11.895246
7.529195
5.192435
5.161688
6.822017
8.851309
9.988941
9.281764
6.4838023
1.779535
-4.369833
-11.503101
-19.251305
-27.153242
-34.532486
-40.28215
-43.26459
-43.01862
-39.790195
-34.286514
-27.429964
-20.388939
-14.454798
-10.672936
-9.381569
-10.088747
-11.90281
-14.085836
-15.930646
-16.914545
-16.422594
-14.024342
-9.473809
-3.324441
3.070902
7.9596505
10.204169
9.681473
7.28322
4.45451
2.8556743
3.9625607
8.574587
16.63026
26.991945
37.999313
47.838306
54.940823
58.138496
57.308334
53.15751
46.577686
38.49126
29.636175
20.873323
13.094373
7.0987387
3.3783708
2.1177504
3.3168771
6.729777
11.157322
15.062171
16.968475
16.107563
12.264208
5.930359
-1.756352
-9.166341
-14.885254
-18.113672
-18.882341
-17.467987
-14.424051
-10.273228
-5.5074663
-0.68021244
3.501358
6.145587
6.2070804
3.132396
-2.3405418
-8.5206585
-13.778368
-17.099026
-18.082926
-16.299608
-11.472354
-4.031618
4.761979
13.186613
19.735691
23.425312
23.73278
20.781084
15.277398
8.390106
1.3798261
-4.677302
-8.951113
-11.31862
-12.241025
-12.456253
-12.702229
-13.317164
-14.454798
-15.992141
-17.560228
-18.790102
-19.066824
-17.775455
-14.485545
-8.951113
-1.4181368
7.3754606
16.169058
23.763529
29.267214
32.21891
32.434135
29.974392
25.485352
20.319881
15.923082
12.940639
11.218816
10.419397
10.603879
12.202714
15.000677
17.675653
18.413578
16.04607
10.234917
1.7180414
-8.30543
-18.175165
-26.01561
-30.289421
-30.289421
-26.353827
-19.774002
-12.118038
-5.0155168
0.14995232
2.6096997
2.2714844
-0.34199715
-4.2775927
-8.489911
-11.995051
-13.993596
-14.024342
-11.964304
-8.090202
-2.955479
2.548206
7.652182
11.649271
14.139766
14.723955
13.463334
11.157322
9.12803
8.328612
8.759068
9.619979
9.896701
9.005042
6.668283
2.8556743
-2.0638204
-7.198543
-11.410861
-13.686127
-13.378658
-10.457708
-5.384479
0.611155
6.299321
10.696118
13.063626
12.848398
9.865954
4.577498
-1.9408331
-8.059455
-12.271772
-13.501646
-11.472354
-6.6758466
-0.31125027
6.11484
11.403296
14.723955
15.461879
13.2173605
7.9596505
0.4881676
-8.090202
-16.607077
-24.07856
-29.52075
-32.19573
-31.796015
-28.844318
-24.232294
-18.667116
-12.671481
-6.829581
-1.6948581
2.179244
4.45451
4.8234725
3.3168771
0.30368656
-3.9393775
-9.166341
-15.377203
-22.203001
-28.936562
-34.563236
-38.19136
-39.23675
-37.545677
-33.33336
-27.091751
-19.712507
-12.30252
-5.8456817
-0.95693403
2.0562565
3.4091175
3.6858392
3.4398644
3.070902
2.6404467
2.179244
1.9947629
2.5174592
4.2392826
7.805917
13.770803
22.133944
31.63472
40.151596
45.686024
47.59233
46.362457
42.61134
36.769444
29.605429
22.502907
17.152956
14.662462
15.092917
17.767895
21.519009
25.300869
28.191072
29.359453
28.006592
23.702036
16.476526
7.0372453
-3.3551877
-13.16343
-21.034622
-25.954117
-27.737432
-26.722788
-23.586609
-19.189812
-14.5777855
-10.8881645
-9.166341
-9.750531
-12.087292
-15.131228
-18.021431
-19.989227
-20.26595
-18.021431
-12.794469
-5.077011
3.8703203
12.571676
20.04316
25.70058
29.144224
30.097378
28.498543
24.778173
19.827932
14.785449
10.511638
7.344714
5.069447
3.532105
2.8864214
3.501358
5.407663
8.267118
11.618524
15.000677
17.89088
19.827932
20.166147
18.136854
13.432589
6.4838023
-1.325896
-8.5206585
-14.116583
-18.175165
-21.280596
-23.740343
-25.24694
-25.308432
-24.109306
-22.356735
-20.481178
-18.359646
-15.684672
-12.917457
-11.533848
-12.825215
-17.099026
-23.248396
-29.305523
-33.45635
-34.655476
-32.995144
-29.12104
-23.894077
-18.082926
-12.179532
-6.583606
-1.4488835
3.3476238
8.051891
12.571676
16.292046
18.47507
18.78254
17.675653
15.892335
14.170512
12.817652
11.895246
11.649271
12.602424
15.000677
18.47507
22.349173
25.915808
28.560034
29.666922
28.959745
26.223276
21.426767
14.96993
7.529195
0.24219286
-5.599707
-9.104847
-10.3962145
-10.365468
-10.027252
-9.627544
-9.074101
-8.30543
-7.5675054
-6.8910747
-5.6919475
-3.0784662
0.9186234
4.9157133
7.0064983
5.8688655
1.4105729
-5.7226944
-14.516293
-23.648104
-31.396307
-36.100574
-36.74626
-33.364105
-26.69204
-17.713963
-7.4445176
3.0401554
12.694664
20.504362
25.362364
26.438503
23.609793
17.829388
10.942094
4.6697383
0.36518025
-1.325896
-0.43423766
2.6711934
7.2524734
12.417942
16.814741
18.967022
17.89088
13.678562
7.7444224
1.8410287
-2.893985
-5.753441
-6.214644
-3.5704157
2.0255098
9.312511
16.138311
20.811832
22.68739
22.226187
20.166147
16.937729
12.510183
6.914258
0.2729397
-6.9218216
-13.839861
-19.189812
-21.834038
-21.649559
-19.49728
-16.453342
-13.040443
-9.381569
-5.814935
-3.1707067
-2.125314
-2.893985
-4.9847703
-7.3522773
-8.366923
-6.276138
-0.24975663
8.851309
18.936274
27.391657
32.434135
33.725502
31.972937
27.914352
21.826477
13.740057
4.546751
-4.0931115
-10.64219
-14.547039
-16.39185
-16.914545
-16.299608
-14.393304
-11.472354
-8.459164
-6.6451
-6.768087
-8.39767
-10.365468
-11.595342
-11.380114
-9.289329
-5.199998
0.67264867
7.4062076
13.371095
16.415031
14.908436
8.513094
-1.9100862
-14.762266
-28.260128
-40.37439
-49.137238
-52.88835
-51.13578
-44.771187
-35.823856
-26.753534
-19.466532
-14.946747
-13.2556715
-13.56314
-14.547039
-14.700773
-12.855963
-8.39767
-1.5411241
6.5760427
14.508728
20.996311
25.516098
28.006592
28.22182
25.57759
19.889425
12.356448
5.315422
0.94937027
-0.06527555
1.6565475
4.9464602
8.759068
12.63317
16.322792
19.305235
20.53511
19.489717
16.415031
12.63317
9.496992
7.652182
7.129486
7.6214356
8.882055
10.511638
11.495537
10.234917
5.6536374
-2.0330737
-11.503101
-21.157608
-29.981953
-37.268955
-41.94248
-42.465176
-37.668663
-27.737432
-14.362558
0.14995232
14.078272
26.838213
38.091553
46.73142
50.912987
49.16042
41.319977
28.683023
13.186613
-2.8632383
-17.191267
-27.460712
-31.888258
-29.643738
-21.311342
-8.705139
5.7458777
19.889425
32.09592
41.13549
46.30096
47.3771
44.79437
39.50591
32.741604
25.731325
19.45897
14.354993
10.573132
8.513094
8.851309
11.895246
16.661007
21.088552
23.179338
21.949465
17.491173
10.234917
0.79563606
-10.088747
-21.219103
-31.242575
-38.89854
-43.35683
-44.24849
-41.665752
-36.223564
-28.875067
-20.450432
-11.626089
-3.3859346
2.8556743
5.6843843
4.6389914
0.64190185
-5.384479
-13.16343
-22.325989
-31.304068
-37.883892
-41.050816
-41.604263
-41.173805
-40.34364
-38.222107
-33.91755
-28.014154
-22.23375
-17.683216
-14.331811
-12.087292
-11.195633
-11.9335575
-13.686127
-14.700773
-13.194178
-8.551404
-1.356643
7.8366632
18.78254
30.681568
41.56595
49.12967
52.081367
50.482536
45.25557
37.53811
28.683023
20.196894
13.678562
9.742968
7.7751694
6.668283
5.9918523
5.8688655
6.299321
6.5760427
5.8381186
3.7780797
0.8571297
-2.6480105
-6.8910747
-11.81057
-16.607077
-19.712507
-20.08147
-17.929192
-14.3010645
-10.334722
-6.8603272
-4.369833
-3.2629473
-4.062365
-6.983315
-11.472354
-16.115128
-19.835493
-22.848684
-25.92337
-29.490004
-32.77992
-34.593983
-34.163525
-31.457804
-26.722788
-20.419683
-13.440153
-7.167796
-2.924732
-1.1414151
-1.2336557
-2.2790484
-3.970125
-6.337631
-9.289329
-12.118038
-14.393304
-16.330355
-18.205912
-19.68176
-19.927736
-18.390394
-14.977494
-9.596797
-2.1868079
6.668283
15.615614
22.964111
27.545391
29.48244
29.636175
28.99049
27.606884
24.470705
18.382832
9.066537
-2.7095041
-15.377203
-26.876522
-35.024437
-38.2836
-36.65402
-31.611536
-25.185446
-18.69786
-12.548494
-6.829581
-2.0023267
1.1953449
2.4252186
2.2407377
1.5950539
0.8571297
-0.34199715
-2.0945673
-3.3859346
-2.55577
1.5950539
9.066537
18.56731
28.129581
36.031517
41.781174
45.901253
49.12967
51.497177
52.57332
52.204353
50.544025
47.65382
43.380013
37.384377
29.69767
20.71959
11.188068
2.2099907
-5.1077576
-10.027252
-12.456253
-13.009697
-12.948202
-13.56314
-15.869153
-19.958483
-25.031712
-29.582243
-31.888258
-30.59689
-25.031712
-15.100482
-1.6641114
13.89379
29.759163
44.056446
54.879333
60.41376
59.891068
53.83394
44.117935
32.98758
22.533655
14.2935
9.097283
6.883511
7.0064983
8.236372
9.374005
9.681473
9.12803
7.682929
5.253928
1.8410287
-1.7256052
-3.9393775
-3.3551877
0.9186234
8.912802
19.981667
32.98758
46.30096
58.046257
66.4094
69.94529
67.76226
59.768078
46.946644
31.296503
15.154411
0.33443338
-12.241025
-22.418228
-30.381662
-36.06983
-39.390488
-40.62036
-40.62036
-40.128414
-39.636463
-38.960033
-37.883892
-36.285057
-33.640827
-29.090296
-21.803293
-11.718329
0.14995232
11.95674
22.164692
29.820656
34.647907
36.707947
35.84704
31.880693
24.62444
14.693209
3.3783708
-7.41377
-15.869153
-20.94238
-22.69495
-21.895533
-19.651014
-17.129772
-15.561685
-15.8998995
-18.574873
-22.848684
-27.153242
-29.82822
-30.074194
-28.014154
-23.955572
-17.990683
-10.24248
-1.2644024
7.682929
15.3081455
20.842579
23.886515
24.255478
21.764982
16.53802
9.12803
0.7648892
-7.0755553
-13.040443
-16.330355
-17.06828
-15.869153
-13.686127
-11.22638
-9.166341
-8.0287075
-8.120949
-9.566051
-12.333266
-16.053633
-20.08147
-23.648104
-26.046356
-26.907269
-26.046356
-23.648104
-20.296698
-16.699316
-13.440153
-10.703684
-8.274683
-5.4767194
-1.5411241
4.0240545
11.1265745
19.18225
27.391657
34.801643
40.459064
43.380013
43.072544
39.78263
34.46343
28.498543
23.14859
19.36673
17.30669
16.415031
15.95383
15.277398
13.863044
11.434043
7.9289036
3.8088264
-0.37274396
-4.0931115
-7.2600365
-9.996506
-12.763721
-15.930646
-19.466532
-22.787191
-25.154697
-26.230839
-26.01561
-24.724243
-22.81794
-21.372837
-21.649559
-24.66275
-30.78137
-39.57497
-49.78292
-59.560417
-67.400856
-72.47408
-74.74936
-74.38039
-71.67467
-67.646835
-63.680492
-61.00552
-59.65266
-58.57652
-56.7932
-53.810757
-49.844418
-45.1094
-39.605717
-33.302616
-25.984863
-17.006784
-5.7226944
7.344714
20.012413
29.420946
33.35654
31.265759
24.347717
15.492626
8.051891
3.9625607
2.6711934
2.394472
2.3329782
3.070902
5.7458777
10.542384
16.568766
22.379921
26.069542
25.946554
21.1193
12.417942
1.8410287
-8.582151
-17.099026
-22.356735
-23.463621
-20.634912
-14.670026
-6.3068843
3.6550925
13.2173605
19.612703
20.750338
17.460426
12.479436
8.144132
4.36227
-0.40349084
-6.6758466
-13.16343
-17.713963
-19.00533
-17.191267
-13.5323925
-10.734429
-11.779823
-18.359646
-30.320168
-45.66284
-61.989418
-77.60881
-91.22966
-101.22239
-105.988144
-105.58843
-101.65284
-96.2414
-90.73772
-85.78747
-82.0671
-80.40678
-80.92947
-82.77428
-84.957306
-87.140335
-89.38485
-92.12132
-95.87243
-100.79193
-105.86516
-109.27806
-109.21657
-104.5123
-94.704056
-80.1608
-61.804935
-40.55887
-17.867697
4.1777887
23.179338
37.753338
48.176517
56.139954
63.396206
70.71396
78.00096
85.25722
92.91318
101.091835
109.30124
116.40377
121.07729
122.79911
121.81521
118.74053
114.620445
110.93083
109.17826
110.2544
113.63655
118.03335
122.58388
126.949936
130.67029
133.00705
133.99095
134.45215
134.48291
132.5151
126.42724
115.204636
99.247025
79.81502
58.78418
38.060806
19.27449
3.7780797
-7.198543
-13.040443
-14.362558
-13.040443
-11.1648855
-9.781279
-8.428417
-5.753441
-1.7256052
1.5643072
1.3490791
-3.662656
-12.487
-23.09466
-33.610085
-42.957123
-51.105038
-58.515022
-65.95576
-74.16516
-83.54295
-94.027626
-104.78902
-113.7671
-118.256134
-116.903275
-111.030624
-103.43616
-95.411224
-86.49465
-76.563416
-66.78592
-57.7771
-48.30707
-35.823856
-18.943836
0.79563606
19.428223
32.77235
38.552757
37.907074
34.74015
32.495632
31.911442
31.63472
30.773808
30.681568
34.03297
41.873417
52.327343
62.043346
68.93064
73.26595
76.86332
81.167885
86.17962
90.238205
91.52957
89.315796
84.11958
77.26304
70.252754
64.47235
61.21318
60.997955
62.96575
64.68758
63.94965
60.35227
54.971573
48.975937
42.61134
35.355083
26.530745
15.400386
1.5643072
-14.393304
-30.78137
-45.170895
-55.009888
-57.99233
-52.857605
-40.49737
-24.1708
-8.120949
4.0548015
10.234917
10.603879
7.344714
3.2246366
-0.52647823
-4.800289
-11.1648855
-20.296698
-31.519293
-43.418327
-54.425694
-62.973316
-67.52385
-67.09339
-61.620457
-52.21192
-41.296795
-31.58079
-24.1708
-18.113672
-11.90281
-5.261492
1.1338513
7.5599413
15.492626
25.946554
38.122303
49.375645
57.185345
60.137043
58.538204
54.479626
51.09747
50.882244
54.356636
60.475258
68.34645
77.84723
89.13132
101.30706
112.2222
119.386215
121.231026
117.94111
110.53112
99.493004
84.73452
66.68613
46.977394
27.914352
11.680017
-0.21900976
-7.5060115
-11.011152
-12.087292
-11.995051
-11.503101
-10.672936
-9.412316
-7.81348
-5.445973
-1.6026177
3.2861302
7.8366632
10.8498535
11.987486
11.034335
8.021144
3.562852
-1.6641114
-7.6289983
-14.3010645
-21.157608
-27.552952
-33.425602
-39.605717
-47.169437
-56.02453
-63.95722
-67.585335
-64.633644
-55.594074
-43.35683
-31.826765
-24.047812
-20.112217
-17.129772
-11.134139
0.58040816
18.259844
39.813377
61.858864
81.10639
94.85023
100.63064
96.94102
84.48854
66.10193
45.25557
24.747427
5.899612
-10.703684
-24.570507
-35.3934
-43.326088
-48.860516
-52.15043
-52.334908
-48.39931
-40.15916
-28.967308
-17.43724
-7.967214
-0.8031998
5.899612
14.693209
26.807467
41.381466
55.55576
65.794464
69.730064
67.23956
59.491356
47.00814
29.236467
6.3608146
-19.036077
-42.434425
-59.25295
-66.63219
-63.31153
-49.78292
-28.65984
-4.1238585
19.920174
41.84267
61.52065
78.462166
91.006874
96.75653
94.14305
84.11958
70.31425
56.53966
44.36391
33.07982
22.133944
12.202714
4.8542194
1.0723577
0.7648892
3.1631427
7.1909795
11.741512
15.800096
18.844034
20.227642
19.397476
16.722502
13.770803
12.294955
12.540929
13.186613
12.663918
10.603879
7.8366632
5.407663
3.562852
1.2568386
-3.4166815
-11.441608
-20.85014
-28.260128
-32.134235
-33.579334
-34.50174
-35.823856
-37.268955
-37.268955
-34.10203
-27.86042
-20.696405
-14.793014
-10.703684
-7.014062
-2.2483013
3.4398644
8.390106
11.157322
11.557031
10.480891
9.343258
8.728321
7.4369545
3.4398644
-3.908631
-12.394759
-18.113672
-17.929192
-10.949657
1.3798261
16.261297
30.650822
42.119392
49.83685
54.78709
58.814926
63.519196
68.96139
73.6964
76.43288
77.5705
78.73889
81.32162
85.34946
89.59252
92.02152
90.39194
82.674484
68.03899
48.115025
26.745972
8.728321
-2.371289
-5.7226944
-3.3551877
0.42667392
1.1953449
-4.1238585
-16.39185
-34.686222
-56.946934
-80.65275
-103.74363
-125.05119
-143.74527
-159.02646
-169.91084
-175.72198
-176.9826
-174.58437
-168.55798
-158.62675
-145.28261
-130.61638
-116.59581
-103.282425
-89.661575
-75.08757
-60.144608
-46.40077
-34.839954
-25.769636
-19.558773
-16.145874
-14.178077
-11.134139
-4.677302
5.1309414
16.906982
29.605429
42.39611
54.264397
64.25712
71.72861
76.83258
79.81502
80.675934
80.21474
80.21474
83.04344
90.576416
101.52229
111.330536
115.14315
111.02306
100.84587
87.93219
74.58806
62.78127
54.910076
51.28195
48.391747
41.5352
29.082733
12.971385
-4.185352
-20.7579
-34.747715
-43.84878
-47.230934
-45.939568
-41.050816
-32.902905
-21.772547
-8.735885
4.4237638
14.846943
19.766438
18.382832
12.264208
3.2861302
-8.5206585
-23.801838
-40.128414
-51.719975
-53.749264
-47.04645
-37.361195
-29.92046
-25.216192
-21.126862
-16.883799
-13.624634
-12.333266
-12.671481
-13.716874
-15.038988
-16.945292
-19.58952
-22.787191
-26.01561
-28.936562
-33.087387
-41.911728
-58.05382
-80.80648
-106.11114
-128.8638
-145.9283
-156.50522
-160.71754
-158.473
-149.46419
-134.33675
-115.6734
-97.2868
-82.374565
-71.45944
-62.26614
-51.96595
-38.68331
-22.23375
-4.2160993
12.848398
27.483896
40.243835
52.604065
64.99505
75.84868
83.104935
86.3641
87.37875
88.055176
88.793106
88.14742
83.78137
73.91164
58.630444
40.243835
22.625895
9.158777
0.73414236
-3.8778841
-6.5528593
-8.766632
-11.257127
-14.516293
-18.943836
-24.693495
-31.888258
-40.989326
-52.05819
-64.541405
-77.60881
-90.55324
-102.944214
-114.535774
-123.85206
-127.9414
-123.79057
-109.585526
-86.402405
-59.03772
-33.948296
-15.315709
-3.4474285
3.8088264
8.851309
13.863044
19.827932
26.008047
30.95829
34.647907
38.337532
42.61134
46.33171
47.530838
45.194077
40.705036
37.384377
37.84558
41.811924
45.686024
45.16333
38.61425
28.590782
19.612703
14.324246
11.649271
8.174878
1.5643072
-7.2600365
-14.885254
-18.851595
-19.989227
-21.495825
-26.107851
-34.50174
-44.863426
-54.27196
-60.759544
-64.6029
-67.646835
-71.520935
-75.79475
-77.6703
-73.98068
-63.649746
-48.33782
-30.443155
-11.841316
5.253928
18.259844
26.28477
31.357998
36.27749
41.688934
45.317066
44.08719
36.830933
25.239378
12.756157
2.394472
-5.077011
-10.795924
-15.930646
-20.112217
-21.618813
-19.866241
-17.006784
-16.422594
-19.958483
-26.415318
-32.902905
-37.391945
-39.75945
-41.32754
-43.17235
-45.32463
-46.98496
-47.35392
-46.062553
-42.80339
-37.391945
-30.135687
-22.080015
-14.3010645
-7.1063027
-0.8031998
3.3168771
3.4398644
-1.172162
-9.412316
-18.69786
-26.20009
-29.490004
-27.67594
-21.741798
-14.23957
-8.120949
-5.1385045
-5.230745
-6.5221124
-6.0609097
-1.7256052
6.945005
18.505817
30.589327
40.79728
47.68457
51.00523
51.435684
49.83685
46.454697
40.551304
30.95829
17.368185
0.73414236
-16.85305
-32.287968
-42.49592
-45.570602
-41.665752
-32.503197
-20.26595
-7.0448084
5.376916
15.062171
20.104654
19.028513
11.803005
0.8571297
-9.935013
-17.314253
-20.204456
-19.68176
-17.498735
-15.315709
-14.23957
-14.670026
-16.484089
-19.435785
-23.156153
-27.122496
-30.750624
-33.702324
-36.25431
-38.8063
-40.866337
-40.958576
-37.207462
-28.536852
-15.653926
-1.4796305
9.496992
12.971385
6.975752
-6.6143527
-23.002419
-36.777008
-44.309982
-44.648197
-39.11377
-30.135687
-20.142963
-10.765177
-2.5865169
4.761979
12.110474
19.95092
27.72987
34.094463
37.84558
39.075455
39.41367
41.012505
45.194077
51.404938
57.123848
59.03015
54.571865
42.888065
25.147135
4.2392826
-16.053633
-31.919004
-40.62036
-41.450523
-35.946842
-27.337725
-19.036077
-13.56314
-11.779823
-13.16343
-16.26886
-19.312798
-21.157608
-21.803293
-22.295242
-24.017065
-27.522205
-32.226475
-36.65402
-39.57497
-40.62036
-40.15916
-39.052273
-38.160618
-38.252857
-39.513477
-41.296795
-42.31144
-41.51202
-38.68331
-34.655476
-30.535397
-26.907269
-23.555862
-19.620266
-14.270317
-7.3830237
0.58040816
9.005042
17.583412
26.069542
33.541023
38.337532
39.075455
35.72405
30.035883
24.870415
22.994856
25.516098
31.41949
38.276035
43.77972
46.885155
48.238014
49.437138
51.95838
56.47817
62.32007
67.94675
71.2059
70.09902
63.611435
51.86614
36.215996
18.659552
1.2260919
-14.116583
-25.861876
-33.14888
-36.100574
-35.88535
-34.31726
-32.964397
-32.410957
-32.103485
-31.150331
-28.967308
-25.984863
-23.555862
-23.063913
-25.031712
-28.475357
-31.36556
-31.519293
-28.106396
-21.772547
-14.3010645
-8.0287075
-4.9540234
-6.6143527
-13.2556715
-23.67885
-34.932194
-43.1416
-44.92492
-38.744804
-25.52366
-7.874974
10.8498535
28.037338
42.30387
53.557217
62.719776
71.14442
79.56905
87.77846
94.54276
98.41686
98.60134
94.97322
88.11667
79.0156
68.65392
57.861774
47.038887
36.338985
25.823566
15.8615885
7.0372453
0.14995232
-4.185352
-5.599707
-4.000871
0.42667392
7.2217264
15.123664
22.226187
26.592237
26.838213
22.656643
14.816196
4.9772067
-4.800289
-12.825215
-18.113672
-20.727152
-21.465076
-21.680305
-22.756445
-25.43142
-29.397764
-33.425602
-35.57788
-34.163525
-28.629091
-19.68176
-8.766632
2.5789528
13.2173605
22.625895
30.620073
36.98467
41.196987
42.580597
40.67429
35.816288
29.082733
22.103199
16.138311
11.833752
9.0357895
6.729777
3.5935986
-1.5103772
-8.7973795
-17.406496
-25.892622
-32.810665
-37.115223
-38.375843
-36.500282
-31.550043
-23.709597
-13.778368
-3.1707067
6.5760427
14.600968
21.02706
26.37701
30.95829
34.863136
38.060806
40.36682
41.811924
42.580597
42.672836
41.5352
38.15305
31.757708
22.441414
11.526284
1.1338513
-6.5221124
-9.965759
-8.7973795
-3.6319091
4.1777887
13.094373
21.703491
28.71377
33.2643
34.709404
32.741604
27.576136
20.073908
11.833752
4.6697383
0.08845866
-1.325896
-0.09602237
2.6711934
5.7458777
8.513094
11.095828
13.801551
16.476526
18.444324
18.905527
17.675653
15.062171
11.833752
8.574587
5.8073716
3.7165859
2.363725
1.7487881
1.6872945
1.9947629
2.6711934
3.562852
4.6082444
5.592144
6.3608146
6.914258
7.1909795
6.822017
5.376916
2.4559655
-1.9408331
-7.167796
-12.456253
-16.822304
-19.435785
-20.08147
-19.159063
-17.283506
-15.008242
-12.364014
-9.289329
-5.599707
-1.2336557
3.6243453
8.54384
13.094373
16.84549
19.735691
21.764982
22.994856
23.425312
23.05635
22.195438
21.426767
21.242287
21.703491
22.164692
21.519009
18.997766
14.477981
8.697575
2.6404467
-2.8324916
-7.41377
-11.011152
-13.56314
-14.885254
-14.731521
-13.101937
-10.334722
-6.8603272
-3.0169723
1.0416107
5.161688
9.0357895
12.479436
15.277398
17.183704
17.767895
16.353539
12.756157
7.467701
1.7180414
-3.478175
-7.9979606
-12.487
-17.621721
-23.432875
-29.305523
-34.225018
-37.23821
-37.607174
-35.270412
-30.750624
-25.277685
-19.958483
-15.623179
-12.456253
-10.334722
-8.828126
-7.5060115
-5.8456817
-3.5396688
-0.8031998
1.779535
3.4091175
3.3168771
1.1338513
-3.0477195
-8.643645
-14.793014
-20.7579
-26.138597
-30.689129
-34.19427
-36.039085
-35.485638
-32.103485
-26.046356
-17.990683
-8.98186
-0.15751612
7.4062076
12.879146
15.984576
17.183704
17.245197
16.783995
16.04607
15.185158
14.600968
14.87769
16.476526
19.335983
22.779629
26.008047
28.375555
29.57468
29.78991
29.328707
28.31406
26.592237
24.070997
20.996311
18.013868
15.95383
15.0314245
14.87769
15.000677
15.123664
15.400386
15.95383
16.599514
16.968475
16.722502
15.64636
13.770803
11.157322
7.7444224
3.5935986
-0.68021244
-4.369833
-7.1063027
-8.828126
-9.873519
-10.488456
-10.3962145
-8.98186
-6.3068843
-3.2629473
-0.8031998
0.94937027
2.394472
4.0240545
5.8073716
7.067992
7.0987387
5.4384093
2.1177504
-2.2483013
-6.768087
-10.795924
-13.901355
-15.961394
-17.037533
-17.25276
-16.607077
-15.315709
-13.593886
-11.749076
-9.965759
-8.213189
-6.6143527
-5.3229856
-4.185352
-2.8632383
-1.172162
0.67264867
2.3022313
3.4398644
3.9625607
3.7780797
2.9786618
1.7487881
0.24219286
-1.4488835
-2.893985
-3.4474285
-3.5396688
-4.031618
-4.9847703
-5.599707
-5.077011
-3.2322004
-0.58797187
1.9332693
3.747333
4.8849664
5.7458777
6.6990304
7.86741
9.22027
10.665373
11.895246
12.63317
12.817652
12.663918
12.510183
12.63317
13.03288
13.524829
13.70931
13.432589
12.817652
11.95674
10.78836
9.12803
6.6067896
3.1631427
-0.98768085
-5.292238
-9.043354
-11.872064
-13.747621
-14.793014
-15.284964
-15.438697
-15.40795
-15.284964
-14.977494
-14.14733
-12.364014
-9.412316
-5.56896
-1.325896
2.9171681
7.067992
11.249561
15.277398
18.598059
20.473616
20.319881
18.198349
14.600968
10.296411
6.0533466
2.548206
0.51891446
0.611155
3.0401554
7.5906887
13.463334
19.489717
24.5322
27.975847
29.636175
29.78991
28.959745
27.699125
26.499998
25.57759
24.962656
24.5322
24.286224
24.224731
24.255478
24.163237
23.794275
22.933363
21.273035
18.751793
15.431133
11.833752
8.513094
5.715131
3.4398644
1.6565475
0.39592707
-0.6187188
-1.7870986
-3.3859346
-5.292238
-7.1063027
-8.459164
-9.104847
-8.98186
-8.274683
-7.5060115
-7.167796
-7.690492
-9.258582
-11.656836
-14.485545
-17.222013
-19.374292
-20.634912
-20.727152
-19.40504
-16.699316
-13.317164
-10.365468
-8.674392
-8.151696
-7.874974
-7.1063027
-5.968669
-4.9232764
-4.062365
-3.0169723
-1.2336557
1.7180414
5.8381186
10.8498535
15.769348
19.581957
21.949465
22.994856
23.025604
22.5644
22.410667
23.210085
25.054895
27.391657
29.267214
30.005136
29.543936
28.406301
27.237923
26.499998
26.346262
26.653732
27.26867
28.191072
29.390202
30.712315
31.819202
32.249657
31.911442
31.019783
29.513187
27.022694
23.179338
17.952375
11.495537
4.0240545
-3.6319091
-10.058
-14.116583
-15.930646
-16.484089
-16.453342
-15.869153
-14.885254
-13.870608
-13.132684
-12.179532
-10.334722
-7.536758
-4.4313273
-1.7870986
-0.034528732
0.39592707
-1.0184276
-4.1238585
-7.3215303
-8.151696
-5.292238
0.45742077
6.5760427
10.8806
12.909891
13.309601
12.63317
11.188068
9.650726
9.374005
11.37255
15.3081455
19.797186
23.517553
25.854313
26.930452
27.299414
27.391657
27.453148
27.422401
27.05344
26.499998
26.161781
26.223276
26.37701
26.192528
25.57759
24.931908
24.501453
24.132492
23.425312
22.195438
20.62735
19.028513
17.860134
17.398932
17.675653
18.290588
18.721045
18.78254
18.56731
18.259844
18.167603
18.259844
18.013868
16.568766
13.617069
9.988941
6.822017
4.2392826
1.7180414
-0.95693403
-3.3551877
-5.0462637
-6.122403
-7.014062
-8.213189
-10.303975
-14.178077
-20.204456
-27.829676
-35.76236
-42.6804
-47.66139
-50.336365
-50.428604
-47.907364
-43.57206
-38.591072
-33.82531
-29.367016
-24.632002
-19.251305
-13.809114
-9.596797
-7.5060115
-7.3215303
-8.182442
-9.381569
-10.303975
-10.273228
-8.705139
-5.599707
-1.8178458
1.2568386
2.179244
0.58040816
-2.525023
-5.0462637
-4.8617826
-1.2951493
4.761979
11.464789
17.52192
22.533655
26.684479
30.312605
33.817745
38.15305
44.210175
51.927635
59.829575
65.609985
67.51629
65.08729
58.599697
48.76071
36.492718
23.425312
11.772259
3.3476238
-1.2029088
-2.55577
-1.9715798
-0.7724529
-0.034528732
-0.12676924
-0.71095926
-1.2029088
-1.0491745
-0.18826294
1.1338513
2.6711934
4.3007765
5.8688655
7.067992
8.113384
9.466245
11.557031
14.477981
17.737146
20.750338
23.087097
24.62444
25.423857
25.11639
22.871868
17.583412
8.974296
-1.8178458
-12.702229
-21.957027
-28.752079
-33.056637
-34.839954
-33.856056
-29.766726
-22.787191
-14.116583
-5.3537326
2.0870035
7.28322
9.865954
9.988941
8.236372
5.407663
2.6096997
0.8571297
0.94937027
3.132396
6.914258
11.495537
15.800096
18.874779
20.258389
19.981667
18.47507
16.507273
15.092917
15.000677
16.599514
19.520464
23.14859
26.991945
30.896795
35.078365
39.382923
43.195534
45.53229
45.993492
44.82511
42.765076
40.489807
38.214542
35.816288
33.172062
30.46634
27.791365
24.9934
21.703491
18.013868
14.262753
10.696118
7.344714
3.9933076
0.4881676
-3.1092129
-6.6451
-9.627544
-11.656836
-12.579241
-12.732976
-12.640735
-12.456253
-11.995051
-10.8881645
-9.104847
-7.3830237
-6.829581
-8.30543
-11.995051
-17.621721
-24.355282
-30.904358
-36.039085
-38.77555
-38.8063
-36.315804
-32.011246
-26.5998
-20.727152
-14.977494
-9.781279
-5.445973
-2.2175546
0.026964962
1.779535
3.8088264
6.7912707
10.696118
14.96993
18.78254
21.641996
23.609793
24.839668
25.393112
25.20863
24.347717
22.964111
21.242287
19.36673
17.429678
15.615614
14.262753
13.770803
14.416487
16.04607
18.198349
20.381376
22.226187
23.609793
24.439959
24.901161
24.962656
24.593693
23.73278
22.410667
20.62735
18.259844
15.062171
10.911346
6.0225997
0.94937027
-3.4474285
-6.3068843
-6.7373405
-4.3390865
0.7033955
7.344714
13.801551
18.198349
19.27449
16.661007
10.911346
3.3476238
-4.6465545
-11.656836
-16.76081
-19.68176
-20.604166
-20.050722
-18.298153
-15.592431
-12.025797
-7.751986
-3.2014534
0.9186234
3.8395734
5.192435
5.1309414
4.0548015
2.363725
0.24219286
-2.0945673
-4.2160993
-5.753441
-6.5528593
-6.8910747
-7.167796
-7.3830237
-7.137049
-5.814935
-3.1707067
0.45742077
4.2392826
7.5599413
10.11193
11.95674
13.432589
14.693209
15.707854
16.507273
17.398932
18.905527
21.457514
25.024149
29.144224
33.172062
36.523464
38.92172
40.151596
39.96711
38.060806
34.40193
29.420946
23.917263
18.6903
14.201259
10.542384
7.86741
6.268574
5.899612
6.6067896
8.144132
10.173423
12.448689
14.723955
16.814741
18.659552
20.166147
21.150045
21.273035
20.289135
17.952375
14.324246
9.435498
3.501358
-2.924732
-8.951113
-13.809114
-17.06828
-18.728607
-19.09757
-18.51338
-17.25276
-15.469445
-13.317164
-10.826671
-8.151696
-5.599707
-3.6011627
-2.4327824
-1.8178458
-1.2029088
0.026964962
2.0255098
4.45451
6.668283
8.051891
8.54384
8.174878
7.067992
5.1309414
2.4867122
-0.21900976
-2.0330737
-2.0945673
-0.15751612
3.7165859
9.12803
15.3081455
21.088552
25.60834
28.71377
30.650822
31.72696
32.40339
33.172062
34.432682
36.27749
38.36828
40.0901
40.858772
40.428314
38.52201
34.801643
28.959745
21.180794
12.356448
3.8088264
-3.293694
-8.336177
-10.949657
-11.134139
-9.104847
-5.415226
-0.9261871
3.2861302
6.4838023
8.513094
9.988941
11.987486
15.000677
18.721045
22.441414
25.546846
27.852858
29.267214
29.882149
29.851402
29.759163
30.15887
31.235012
32.833843
34.40193
35.385834
35.262844
33.817745
31.41949
28.744516
26.407757
24.562944
22.902617
21.365274
20.104654
19.45897
19.27449
19.028513
18.321337
16.968475
15.062171
12.63317
9.466245
5.5306497
1.2568386
-2.5865169
-5.3537326
-6.6143527
-6.276138
-4.185352
-0.6187188
3.6243453
7.498448
10.142675
11.188068
10.97284
10.296411
9.988941
10.8806
13.678562
18.229097
23.763529
28.89825
32.31115
33.14131
31.327251
27.483896
22.68739
18.10611
14.723955
13.002132
12.940639
14.047524
15.55412
16.937729
17.921629
18.47507
18.813288
19.27449
19.95092
20.842579
21.857224
22.933363
23.917263
24.501453
24.255478
22.810377
20.135399
16.292046
11.557031
6.330068
1.1953449
-3.2322004
-6.3991246
-8.151696
-8.674392
-8.090202
-6.4913654
-4.000871
-0.8954404
2.5174592
5.930359
9.097283
11.864499
13.986031
15.3081455
15.830841
15.738602
15.369639
15.123664
15.154411
15.55412
16.261297
17.060717
17.829388
18.321337
18.290588
17.644907
16.322792
14.693209
13.155867
12.202714
11.95674
12.387196
13.340347
14.723955
16.63026
19.090008
21.857224
24.716679
27.391657
29.820656
32.034428
34.217453
36.27749
37.84558
38.276035
37.1384
34.52492
31.142769
27.852858
25.177883
23.14859
21.457514
19.581957
17.275946
14.662462
12.325702
10.911346
11.034335
12.879146
16.107563
19.858679
23.210085
25.516098
26.530745
26.407757
25.423857
23.917263
22.164692
20.319881
18.536566
16.753248
14.723955
12.110474
8.789815
5.0387006
1.5643072
-0.9261871
-2.0945673
-2.0638204
-1.356643
-0.28050345
0.9186234
2.0870035
3.132396
4.0855484
5.161688
6.729777
9.097283
12.387196
16.44578
20.811832
24.931908
28.375555
30.866049
32.341896
32.98758
33.049072
32.803097
32.372643
31.849947
31.019783
29.666922
27.699125
25.423857
23.27158
21.641996
20.381376
19.27449
18.229097
17.61416
18.075361
19.981667
23.27158
27.545391
32.249657
36.953922
41.16624
44.548393
46.885155
48.238014
48.66847
48.330254
47.192623
45.286316
42.70358
39.598152
36.215996
32.710857
29.11348
25.516098
22.133944
19.335983
17.337439
16.015324
15.246653
14.816196
14.662462
14.846943
15.461879
16.568766
18.075361
19.766438
21.396023
22.68739
23.456059
23.763529
23.855768
23.886515
23.702036
22.933363
21.150045
18.259844
14.508728
10.3579035
6.2070804
2.2714844
-1.2336557
-4.031618
-5.753441
-6.183897
-5.5382137
-4.2775927
-2.955479
-1.7256052
-0.43423766
1.2875855
3.6858392
6.975752
11.188068
16.076817
21.180794
26.100288
30.46634
33.94073
36.30824
37.6611
38.36828
38.73724
38.92172
39.013958
38.890976
38.30678
37.015415
35.262844
33.510273
32.31115
31.880693
31.972937
32.21891
32.188164
31.45024
29.728415
27.14568
24.193983
21.611248
19.889425
18.967022
18.382832
17.644907
16.292046
14.2935
11.680017
8.574587
5.1309414
1.8410287
-0.86469346
-2.6480105
-3.478175
-3.662656
-3.2322004
-2.125314
-0.46498448
1.3183324
2.7019403
3.2861302
3.1631427
2.7941806
2.7019403
3.2861302
4.516004
6.0533466
7.498448
8.789815
10.142675
11.741512
13.340347
14.723955
15.769348
16.568766
17.337439
18.290588
19.581957
21.180794
22.994856
24.962656
27.114935
29.144224
30.589327
31.081278
30.620073
29.636175
28.52929
27.668377
27.207174
27.360909
28.344809
30.312605
33.233555
36.707947
39.936367
42.42686
43.99495
44.702126
44.763622
44.486897
44.056446
43.47225
42.857315
42.365368
42.027153
41.688934
41.13549
40.059357
38.36828
35.97002
32.956833
29.69767
26.86896
25.054895
24.5322
24.778173
24.9934
24.31697
22.410667
19.428223
15.984576
12.602424
9.865954
8.236372
7.9289036
8.912802
10.757612
12.940639
14.816196
15.8615885
15.923082
15.277398
14.477981
13.70931
12.602424
10.603879
7.5906887
4.2085357
1.5028133
0.33443338
1.0416107
3.3476238
6.5760427
9.988941
13.063626
15.677107
18.013868
20.565855
23.517553
26.56149
29.328707
31.41949
32.741604
33.295048
33.018326
31.63472
29.021238
25.270124
20.965567
16.937729
13.986031
12.663918
13.063626
14.723955
16.876236
18.659552
19.612703
19.674198
19.1515
18.259844
17.183704
16.199804
15.769348
16.199804
17.644907
19.858679
22.533655
25.239378
27.63763
29.57468
31.019783
31.942188
32.434135
32.649364
32.58787
32.31115
31.972937
31.849947
32.09592
32.58787
33.07982
33.325794
33.07982
32.09592
30.15887
27.360909
24.132492
21.1193
18.813288
17.337439
16.661007
16.568766
16.691755
16.63026
16.107563
15.123664
13.740057
12.233461
10.819107
9.773714
9.343258
9.52774
10.265663
11.464789
12.909891
14.170512
14.87769
14.723955
13.832296
12.540929
11.249561
10.11193
9.189524
8.420853
7.7444224
7.1909795
6.822017
6.729777
6.852764
7.129486
7.4369545
7.467701
7.0372453
6.0533466
4.6389914
3.1938899
2.0562565
1.4720666
1.4720666
2.0562565
2.9479148
4.0855484
5.6536374
7.9596505
10.8806
13.740057
15.800096
16.814741
17.12221
17.429678
18.47507
20.811832
24.747427
30.15887
36.523464
42.70358
47.31561
49.191166
47.99204
44.302418
39.167694
33.633263
28.375555
23.886515
20.750338
19.45897
20.196894
22.748882
26.28477
29.759163
31.880693
31.54248
28.098833
21.88797
14.078272
6.3915615
0.2729397
-3.324441
-4.4928207
-4.246846
-3.7856438
-3.7856438
-4.2775927
-4.8310356
-5.3229856
-6.0916567
-7.5060115
-9.812025
-12.763721
-15.746165
-18.021431
-18.91309
-17.744709
-14.085836
-8.151696
-1.0491745
5.376916
9.404752
10.050435
7.5906887
3.070902
-2.1868079
-7.137049
-11.257127
-14.362558
-16.39185
-17.06828
-16.053633
-13.4709
-9.965759
-6.3991246
-3.2629473
-0.6187188
1.779535
4.1162953
6.637536
9.374005
12.387196
15.55412
18.751793
21.857224
24.839668
27.668377
30.189617
32.31115
33.786995
34.432682
34.40193
34.217453
34.709404
36.738693
40.766533
46.669926
53.52647
59.706585
63.36546
62.90426
57.954018
49.467888
39.444416
29.851402
22.072453
16.44578
12.694664
10.603879
10.142675
11.526284
14.600968
18.751793
22.656643
24.685934
23.14859
17.091463
6.637536
-6.768087
-20.85014
-32.93365
-40.7126
-42.6804
-38.529575
-28.936562
-15.561685
-0.5572249
13.70931
25.20863
32.618618
35.50882
34.40193
30.497087
25.454603
20.904072
18.10611
17.829388
20.319881
25.270124
31.54248
37.6611
41.965656
43.47225
41.84267
37.322887
30.527834
22.226187
13.432589
5.407663
-0.31125027
-2.1868079
0.36518025
6.760524
14.96993
22.318426
26.161781
25.024149
18.936274
9.312511
-1.4796305
-11.011152
-17.314253
-19.312798
-16.914545
-10.703684
-1.8178458
8.236372
17.61416
24.501453
27.545391
26.37701
21.79573
15.3081455
8.882055
4.2392826
2.4559655
3.8088264
7.6214356
12.602424
17.21445
20.196894
21.1193
20.135399
17.798641
14.785449
11.741512
9.312511
8.082638
8.359359
10.327156
13.801551
18.444324
23.517553
27.760618
29.48244
27.05344
19.674198
7.805917
-6.768087
-21.43433
-33.425602
-40.528122
-41.665752
-36.899998
-27.39922
-15.008242
-1.9408331
9.558486
17.7064
21.519009
21.057806
17.368185
12.141221
7.3754606
4.731232
5.161688
8.728321
14.662462
21.457514
27.26867
30.435593
30.312605
27.114935
22.041704
16.63026
12.264208
9.865954
9.558486
10.78836
12.417942
13.371095
12.940639
10.8806
7.160233
1.6565475
-5.630454
-14.485545
-24.140053
-33.394855
-40.74335
-44.648197
-44.186993
-39.29825
-30.873611
-20.419683
-9.689037
-0.46498448
5.961106
9.005042
8.912802
6.3608146
2.3022313
-2.2790484
-6.429872
-9.227836
-9.965759
-8.428417
-4.7387953
0.611155
6.883511
13.125119
18.505817
22.318426
24.255478
24.193983
22.379921
19.090008
14.723955
9.650726
4.2085357
-1.2029088
-6.183897
-10.365468
-13.501646
-15.623179
-16.945292
-17.775455
-18.359646
-18.605621
-18.23666
-16.76081
-13.870608
-9.350822
-3.478175
3.3168771
10.265663
16.63026
21.672743
24.839668
25.9773
25.454603
23.94801
22.226187
21.180794
21.426767
23.425312
27.14568
31.942188
36.830933
40.612797
42.33462
41.25848
37.292137
30.773808
22.5644
13.647816
5.100194
-2.2790484
-7.81348
-11.1648855
-12.487
-12.179532
-10.8881645
-9.381569
-8.366923
-8.459164
-10.058
-13.2556715
-17.65247
-22.664206
-27.645193
-31.980497
-35.055183
-36.46954
-36.131325
-34.440247
-31.980497
-29.52075
-27.583698
-26.476812
-26.107851
-26.230839
-26.384573
-25.861876
-24.017065
-20.511927
-15.254216
-8.674392
-1.4796305
5.4691563
11.311056
15.431133
17.644907
18.044615
17.060717
15.123664
12.971385
11.188068
10.173423
10.0811825
10.819107
12.110474
13.586323
14.723955
15.000677
14.078272
11.864499
8.728321
5.4384093
2.8249276
1.4720666
1.6258008
3.0401554
5.192435
7.4062076
9.066537
9.650726
8.912802
7.067992
4.7927256
3.0401554
2.6711934
4.147042
7.3139668
11.680017
16.44578
20.811832
23.978756
25.423857
24.808922
22.103199
17.61416
12.018233
6.084093
0.58040816
-3.8471372
-6.952568
-8.766632
-9.627544
-9.996506
-10.426962
-11.287873
-12.917457
-15.346457
-18.390394
-21.680305
-24.75499
-27.030256
-28.07565
-27.737432
-26.046356
-23.248396
-19.774002
-16.053633
-12.456253
-9.197088
-6.368378
-3.970125
-1.9715798
-0.18826294
1.5950539
3.6243453
5.930359
8.390106
10.911346
13.340347
15.55412
17.368185
18.628805
19.243742
19.18225
18.505817
17.552666
16.53802
15.769348
15.338892
15.338892
15.523374
15.55412
15.092917
14.016778
12.356448
10.327156
7.9596505
5.2231817
2.1177504
-1.2644024
-4.615808
-7.6289983
-9.996506
-11.533848
-12.394759
-12.794469
-12.825215
-12.517748
-11.749076
-10.3962145
-8.39767
-5.9071755
-3.13996
-0.28050345
2.4559655
5.100194
7.6214356
10.0811825
12.325702
14.201259
15.431133
15.738602
15.062171
13.555575
11.557031
9.404752
7.467701
5.7766247
4.393017
3.1938899
1.9947629
0.51891446
-1.2029088
-3.1092129
-5.1077576
-7.2907834
-9.996506
-13.501646
-17.683216
-21.957027
-25.462168
-27.491459
-28.106396
-27.86042
-27.122496
-25.800383
-23.986319
-21.895533
-19.927736
-18.144417
-16.422594
-14.854507
-13.501646
-12.056544
-10.180986
-7.598252
-4.462074
-1.0491745
2.2099907
5.100194
7.344714
8.666827
8.974296
8.482347
7.7444224
7.0064983
6.0533466
4.577498
2.548206
0.58040816
-0.7724529
-1.325896
-1.4796305
-1.6641114
-2.0945673
-2.9862256
-4.6465545
-7.0448084
-9.658291
-11.872064
-13.378658
-14.23957
-14.731521
-15.069736
-15.315709
-15.438697
-15.315709
-14.885254
-14.208823
-13.378658
-12.271772
-10.857418
-9.012608
-6.6758466
-3.908631
-0.86469346
2.0870035
4.731232
6.914258
8.54384
9.52774
9.773714
9.435498
8.789815
7.9289036
6.760524
5.284675
3.7165859
2.148497
0.58040816
-1.2951493
-3.72415
-6.7373405
-10.088747
-13.347912
-16.207367
-18.574873
-20.450432
-21.803293
-22.633457
-22.848684
-22.541218
-21.895533
-21.311342
-21.126862
-21.465076
-22.080015
-22.541218
-22.60271
-22.172255
-21.219103
-19.804749
-17.806204
-15.377203
-12.702229
-10.211734
-8.059455
-6.3068843
-4.8617826
-3.8471372
-3.293694
-2.955479
-2.55577
-2.0330737
-1.4796305
-1.0184276
-0.5572249
0.08845866
0.79563606
1.3183324
1.3490791
0.79563606
-0.15751612
-1.2336557
-2.156061
-2.6787572
-2.6787572
-2.371289
-2.0638204
-2.0945673
-2.7095041
-3.9393775
-5.6612005
-7.7212396
-9.965759
-12.118038
-13.716874
-14.547039
-14.670026
-14.3010645
-13.593886
-12.640735
-11.472354
-10.273228
-9.074101
-7.7212396
-6.0609097
-4.062365
-1.9100862
0.05771178
1.5950539
2.7019403
3.4706113
3.9625607
4.2392826
4.3007765
4.0240545
3.2246366
1.6872945
-0.68021244
-3.7856438
-7.3830237
-11.103392
-14.670026
-17.775455
-20.26595
-22.172255
-23.740343
-25.154697
-26.415318
-27.522205
-28.44461
-29.24403
-29.858965
-30.074194
-29.735977
-28.905813
-27.67594
-26.20009
-24.509016
-22.725697
-21.003874
-19.49728
-18.144417
-16.791557
-15.22347
-13.409406
-11.533848
-9.996506
-8.98186
-8.39767
-7.81348
-6.9218216
-5.415226
-3.2629473
-0.6187188
2.2099907
4.9464602
7.344714
9.097283
9.988941
9.896701
9.0357895
7.7444224
6.4223084
5.284675
4.2392826
3.1631427
2.0255098
0.8571297
-0.40349084
-2.0023267
-3.970125
-6.276138
-8.766632
-11.31862
-13.778368
-16.022886
-17.836948
-19.00533
-19.528027
-19.435785
-18.759356
-17.590975
-15.8998995
-13.901355
-11.81057
-9.904265
-8.336177
-6.983315
-5.4767194
-3.8163908
-2.1868079
-0.95693403
-0.28050345
-0.12676924
-0.52647823
-1.7256052
-4.031618
-7.2907834
-10.672936
-13.009697
-13.778368
-13.624634
-13.686127
-14.424051
-15.561685
-16.453342
-16.730064
-16.330355
-15.469445
-14.5777855
-13.993596
-13.56314
-12.917457
-11.779823
-10.273228
-8.88962
-7.874974
-7.2292895
-6.798834
-6.460619
-6.245391
-5.8456817
-4.708049
-2.4635293
0.51891446
3.2246366
4.8234725
5.499903
6.3608146
8.174878
10.819107
13.463334
15.523374
16.722502
16.84549
15.800096
13.770803
11.403296
9.097283
6.852764
4.36227
1.5028133
-1.5718708
-4.554314
-7.0448084
-8.766632
-9.750531
-10.365468
-11.011152
-11.995051
-13.2556715
-14.331811
-14.916001
-14.946747
-14.700773
-14.362558
-13.747621
-12.548494
-10.611443
-8.274683
-6.0916567
-4.4313273
-3.3551877
-2.893985
-3.0477195
-3.7548969
-4.800289
-5.9071755
-6.983315
-7.967214
-8.951113
-9.965759
-10.765177
-11.257127
-11.441608
-11.595342
-11.872064
-12.364014
-13.16343
-14.178077
-15.22347
-15.930646
-16.022886
-15.50019
-14.547039
-13.378658
-12.30252
-11.779823
-12.118038
-13.317164
-15.192722
-17.314253
-19.251305
-20.573418
-21.034622
-20.634912
-19.49728
-17.867697
-16.115128
-14.485545
-13.009697
-11.626089
-10.334722
-9.412316
-8.858873
-8.39767
-7.6597457
-6.5221124
-5.261492
-4.2160993
-3.5704157
-3.4166815
-3.8471372
-4.800289
-6.15315
-7.7212396
-9.320075
-10.826671
-11.995051
-12.640735
-12.855963
-12.794469
-12.640735
-12.456253
-12.333266
-12.425507
-12.886709
-13.870608
-15.192722
-16.207367
-16.299608
-15.653926
-15.069736
-15.192722
-15.992141
-17.037533
-17.744709
-17.867697
-17.560228
-17.222013
-17.06828
-17.06828
-16.730064
-15.715419
-14.14733
-12.456253
-11.103392
-10.24248
-9.504557
-8.551404
-7.5060115
-6.4913654
-5.292238
-3.6011627
-1.5103772
0.30368656
1.1338513
0.7033955
-0.6494655
-2.371289
-4.185352
-6.030163
-7.81348
-9.412316
-10.8881645
-12.548494
-14.547039
-16.730064
-18.759356
-20.388939
-21.495825
-21.895533
-21.403585
-20.050722
-18.205912
-16.330355
-14.516293
-12.487
-10.180986
-7.874974
-5.8764286
-4.462074
-3.6319091
-3.5396688
-4.062365
-4.8310356
-5.199998
-4.769542
-3.6011627
-2.2483013
-1.2644024
-0.7724529
-0.68021244
-0.86469346
-1.356643
-2.156061
-3.0784662
-3.7548969
-3.8471372
-3.3859346
-2.55577
-1.7256052
-1.1106682
-0.8954404
-1.2336557
-2.156061
-3.478175
-5.0155168
-6.5528593
-7.9979606
-9.227836
-10.24248
-11.072646
-11.779823
-12.456253
-13.194178
-13.962849
-14.854507
-15.869153
-16.914545
-17.744709
-18.052177
-17.806204
-17.191267
-16.484089
-15.715419
-14.793014
-13.778368
-12.825215
-11.995051
-11.134139
-10.211734
-9.381569
-8.858873
-8.828126
-9.320075
-10.24248
-11.564595
-13.347912
-15.469445
-17.713963
-19.68176
-21.188356
-22.23375
-22.879433
-23.186901
-23.217648
-23.063913
-22.756445
-22.264494
-21.526571
-20.634912
-19.68176
-18.636368
-17.314253
-15.623179
-13.4709
-11.072646
-8.612898
-6.214644
-3.8778841
-1.6026177
0.5496613
2.5174592
4.270029
5.715131
6.914258
7.8366632
8.451599
8.820561
8.943549
8.851309
8.574587
8.236372
7.898157
7.5599413
7.1909795
6.7912707
6.3915615
5.9918523
5.6843843
5.376916
5.100194
4.761979
4.2392826
3.4091175
2.2714844
0.8571297
-0.6187188
-2.0638204
-3.4166815
-4.554314
-5.292238
-5.445973
-4.9540234
-3.9393775
-2.5865169
-1.2029088
-0.06527555
0.58040816
0.7648892
0.58040816
0.14995232
-0.34199715
-0.86469346
-1.1414151
-1.0184276
-0.37274396
0.64190185
1.779535
2.8249276
3.5935986
4.147042
4.485257
4.6082444
4.45451
4.2085357
3.901067
3.501358
2.9786618
2.2407377
1.4413197
0.7033955
-0.06527555
-0.8339465
-1.5718708
-2.1868079
-2.7095041
-3.1092129
-3.3859346
-3.5089219
-3.5089219
-3.4166815
-3.293694
-3.0784662
-2.6172636
-1.9715798
-1.2336557
-0.5572249
-0.21900976
-0.34199715
-0.86469346
-1.4796305
-2.0023267
-2.2483013
-2.156061
-1.756352
-1.2029088
-0.6494655
-0.37274396
-0.43423766
-0.7724529
-1.2951493
-1.8793392
-2.4942763
-3.1707067
-4.031618
-5.1077576
-6.460619
-8.0287075
-9.596797
-10.980405
-11.964304
-12.579241
-12.825215
-12.763721
-12.487
-12.148786
-11.964304
-11.964304
-11.995051
-11.9335575
-11.687582
-11.287873
-10.826671
-10.303975
-9.689037
-8.88962
-7.90572
-6.6758466
-5.3229856
-3.8778841
-2.3097951
-0.71095926
0.8878766
2.2407377
3.1938899
3.6858392
3.8088264
3.5935986
3.1016493
2.394472
1.6565475
1.1031045
0.8571297
0.8878766
1.0416107
1.1953449
1.3798261
1.6565475
2.0562565
2.4867122
2.9171681
3.1016493
2.9171681
2.2099907
1.0108639
-0.40349084
-1.756352
-2.955479
-4.000871
-4.9847703
-5.753441
-6.214644
-6.245391
-5.8764286
-5.3537326
-4.8617826
-4.462074
-4.185352
-3.908631
-3.662656
-3.5089219
-3.5089219
-3.7548969
-4.062365
-4.185352
-3.9393775
-3.4166815
-2.740251
-2.0638204
-1.3873899
-0.7724529
-0.18826294
0.33443338
0.67264867
0.79563606
0.58040816
-0.034528732
-0.98768085
-2.0638204
-3.0477195
-3.693403
-3.9393775
-3.8778841
-3.6319091
-3.2629473
-2.955479
-2.6480105
-2.125314
-1.2336557
-0.15751612
0.8878766
1.7180414
2.4559655
3.1631427
3.9625607
4.7927256
5.4691563
5.7766247
5.5306497
4.9157133
4.1162953
3.3476238
2.6711934
2.1177504
1.7180414
1.5335603
1.6258008
1.9947629
2.548206
3.1631427
3.7165859
4.147042
4.516004
4.8849664
5.253928
5.6228905
5.961106
6.11484
5.9918523
5.4691563
4.577498
3.2553833
1.6565475
-0.003781855
-1.6333647
-3.2014534
-4.677302
-5.9994164
-7.014062
-7.690492
-7.9979606
-7.967214
-7.690492
-7.3522773
-7.0755553
-6.7373405
-6.245391
-5.415226
-4.369833
-3.2322004
-2.371289
-1.9715798
-2.156061
-2.740251
-3.5089219
-4.3083396
-5.0155168
-5.599707
-6.15315
-6.7065935
-7.167796
-7.3522773
-7.167796
-6.6451
-5.7226944
-4.4313273
-2.740251
-0.7417061
1.5028133
3.8703203
6.1763334
8.174878
9.804461
11.034335
11.895246
12.479436
12.694664
12.540929
11.95674
10.942094
9.466245
7.5906887
5.407663
3.1631427
1.1338513
-0.37274396
-1.2644024
-1.5718708
-1.4796305
-1.2029088
-0.98768085
-0.95693403
-1.0799215
-1.172162
-1.0491745
-0.6494655
0.026964962
0.8571297
1.6258008
2.179244
2.4252186
2.394472
2.2714844
2.1177504
1.8717754
1.5028133
1.0108639
0.4881676
0.026964962
-0.28050345
-0.4957313
-0.68021244
-0.7724529
-0.68021244
-0.31125027
0.2729397
0.9186234
1.6565475
2.4867122
3.3168771
4.0855484
4.761979
5.3461685
5.899612
6.4223084
6.883511
7.160233
7.0987387
6.637536
5.8381186
4.8234725
3.8395734
3.1016493
2.6096997
1.9332693
0.2729397
-1.8485925
-2.2790484
0.026964962
3.132396
4.1162953
2.8249276
1.5335603
1.4720666
1.7487881
1.3183324
0.24219286
-0.52647823
-0.6187188
-0.43423766
-0.52647823
-0.98768085
-1.5411241
-1.9408331
-2.2790484
-2.5865169
-2.8632383
-3.0477195
-3.293694
-3.693403
-4.0931115
-4.3390865
-4.4313273
-4.6465545
-5.3537326
-6.5528593
-7.5060115
-7.598252
-7.3830237
-8.0287075
-9.750531
-11.041899
-10.580696
-8.7973795
-7.8442264
-8.920366
-11.134139
-13.101937
-14.331811
-15.038988
-14.946747
-12.948202
-8.88962
-4.0931115
0.119205505
3.2553833
5.1309414
5.5306497
4.3007765
2.2099907
0.73414236
0.39592707
0.45742077
0.08845866
-0.68021244
-1.2951493
-1.6026177
-1.8793392
-1.8793392
-1.356643
-0.8031998
-0.95693403
-2.371289
-5.1692514
-8.674392
-11.779823
-13.224925
-12.333266
-9.658291
-6.6758466
-4.769542
-4.5235677
-5.5074663
-7.1063027
-9.197088
-11.656836
-13.901355
-15.50019
-16.053633
-15.315709
-13.132684
-9.935013
-7.0448084
-5.445973
-4.9540234
-4.7387953
-4.462074
-4.6465545
-6.183897
-9.535303
-13.778368
-17.43724
-19.558773
-19.651014
-17.25276
-12.30252
-5.5382137
1.7180414
7.86741
11.341803
11.218816
7.682929
2.0255098
-4.1546054
-9.443064
-12.609987
-12.886709
-10.211734
-5.4767194
-0.31125027
3.6550925
5.6536374
5.8688655
4.331523
1.3183324
-2.3097951
-5.3537326
-7.3522773
-8.39767
-8.151696
-5.8764286
-1.2336557
4.45451
8.789815
10.050435
8.54384
5.592144
1.964016
-2.156061
-6.3068843
-9.350822
-10.027252
-8.274683
-5.0462637
-1.6641114
1.1031045
2.7941806
2.9479148
1.2260919
-2.0330737
-5.8764286
-9.258582
-11.872064
-14.024342
-15.80766
-16.57633
-15.653926
-13.101937
-9.965759
-7.5060115
-6.214644
-5.8456817
-6.3068843
-7.6289983
-9.596797
-11.380114
-12.241025
-11.9335575
-10.949657
-9.689037
-8.243936
-6.3068843
-4.000871
-1.756352
0.05771178
1.2260919
1.3490791
0.05771178
-2.5865169
-5.8456817
-8.612898
-10.3962145
-11.441608
-12.30252
-12.917457
-12.364014
-9.873519
-5.415226
-0.21900976
3.901067
5.7458777
5.161688
2.7019403
-1.0799215
-5.599707
-9.781279
-12.425507
-12.671481
-10.334722
-6.0609097
-1.0491745
3.4091175
6.5145493
7.86741
7.467701
5.4384093
1.9947629
-2.4327824
-7.014062
-10.826671
-13.224925
-14.116583
-13.901355
-13.101937
-12.148786
-11.287873
-10.672936
-10.549949
-10.826671
-11.011152
-10.703684
-9.842772
-8.705139
-7.5675054
-6.768087
-6.583606
-7.3522773
-9.197088
-11.964304
-14.977494
-17.560228
-19.066824
-19.343546
-18.421139
-16.57633
-13.993596
-11.041899
-7.9979606
-5.1077576
-2.740251
-1.2951493
-1.0491745
-2.0638204
-3.908631
-5.814935
-6.952568
-7.0448084
-6.245391
-4.8617826
-3.2629473
-1.6948581
-0.40349084
0.64190185
1.6258008
2.6096997
3.4091175
3.6858392
3.3476238
2.548206
1.4720666
0.39592707
-0.46498448
-1.2029088
-2.1868079
-3.5704157
-5.1692514
-6.429872
-7.1063027
-7.3215303
-7.4445176
-7.5060115
-7.3215303
-6.8910747
-6.460619
-6.429872
-6.8910747
-7.598252
-8.151696
-8.336177
-8.274683
-8.059455
-7.751986
-7.3522773
-6.952568
-6.6143527
-6.368378
-6.276138
-6.368378
-6.5221124
-6.5528593
-6.276138
-5.7841883
-5.3537326
-5.3229856
-5.753441
-6.5528593
-7.536758
-8.5206585
-9.381569
-9.935013
-9.935013
-9.135594
-7.5675054
-5.5382137
-3.3859346
-1.4796305
0.05771178
1.2260919
1.964016
2.179244
1.7487881
0.64190185
-0.9261871
-2.6480105
-4.2775927
-5.56896
-6.337631
-6.583606
-6.245391
-5.5382137
-4.708049
-3.908631
-3.2629473
-2.9862256
-3.1707067
-3.8471372
-4.8617826
-5.968669
-6.768087
-6.5528593
-4.8617826
-2.2175546
0.30368656
2.0255098
3.132396
3.931814
4.36227
3.8395734
2.3022313
0.18069917
-2.0330737
-4.000871
-5.4767194
-6.122403
-5.4767194
-3.72415
-1.6026177
0.2729397
1.7180414
2.6096997
2.7019403
1.7487881
-0.06527555
-2.0330737
-3.5396688
-4.40058
-4.8617826
-5.1385045
-5.1385045
-4.677302
-3.970125
-3.2629473
-2.5865169
-2.0945673
-1.9408331
-2.125314
-2.7095041
-3.908631
-5.9071755
-8.182442
-9.689037
-9.627544
-8.336177
-6.6451
-5.1077576
-3.7548969
-2.3405418
-1.0184276
-0.034528732
0.39592707
0.21144605
-0.46498448
-1.0491745
-1.0491745
-0.4957313
0.119205505
0.39592707
0.42667392
0.33443338
-0.034528732
-0.95693403
-2.4327824
-4.2160993
-5.9071755
-7.0755553
-7.475265
-7.198543
-6.5221124
-5.599707
-4.369833
-3.0169723
-2.0638204
-2.0945673
-3.1092129
-4.615808
-6.15315
-7.4445176
-8.459164
-9.043354
-8.735885
-6.983315
-3.970125
-0.6494655
1.9947629
3.5935986
4.0855484
3.501358
2.0255098
0.24219286
-1.1414151
-1.8178458
-1.5718708
-0.31125027
1.8102818
4.147042
5.7458777
5.961106
4.9464602
3.3168771
1.5335603
-0.28050345
-1.8178458
-2.6480105
-2.4635293
-1.3873899
0.33443338
2.2714844
4.147042
5.4691563
5.7766247
4.9772067
3.4398644
1.5950539
-0.37274396
-2.125314
-3.293694
-3.6319091
-3.0784662
-1.6641114
0.24219286
2.0870035
3.2861302
3.6243453
3.2553833
2.4867122
1.5028133
0.45742077
-0.43423766
-0.8339465
-0.4957313
0.4881676
1.779535
3.1016493
4.270029
5.161688
5.592144
5.4384093
4.9157133
4.3007765
3.7165859
3.2553833
3.070902
3.2246366
3.6243453
3.8088264
3.3476238
2.2407377
1.1031045
0.79563606
1.5643072
3.1016493
4.6082444
5.499903
5.7766247
5.6536374
5.253928
4.331523
2.9171681
1.2260919
-0.12676924
-0.8031998
-0.58797187
0.42667392
1.9025223
3.5935986
5.376916
7.3139668
9.251018
10.8498535
11.526284
10.97284
9.251018
6.822017
4.331523
2.2714844
0.8263829
0.05771178
-0.09602237
0.24219286
0.7648892
1.3183324
1.8102818
2.2714844
2.6404467
2.732687
2.3329782
1.4720666
0.39592707
-0.6494655
-1.6948581
-2.8017445
-4.031618
-5.384479
-6.6758466
-7.6289983
-8.059455
-7.751986
-6.829581
-5.415226
-3.7856438
-2.0638204
-0.58797187
0.36518025
0.4881676
-0.15751612
-1.172162
-2.156061
-2.7709978
-2.9862256
-2.8017445
-2.125314
-0.8954404
0.7033955
2.394472
4.1162953
5.9918523
7.498448
7.5906887
5.961106
3.901067
2.763434
2.8556743
3.3168771
3.4706113
3.901067
4.9464602
6.0533466
7.0064983
8.267118
9.865954
11.003588
10.634625
8.605334
5.8073716
3.4398644
2.3329782
2.763434
4.700485
7.344714
9.558486
10.573132
10.511638
9.896701
8.882055
7.344714
5.5613966
4.1162953
3.6243453
4.6697383
6.883511
9.097283
9.927448
8.912802
7.2524734
6.637536
7.713676
9.865954
11.680017
11.925993
10.573132
8.205625
5.6843843
3.7780797
2.9786618
3.501358
4.7927256
5.6536374
5.6536374
5.4691563
5.4384093
5.407663
4.8542194
3.3168771
1.0416107
-1.0491745
-2.1868079
-2.156061
-1.2644024
-0.06527555
0.64190185
0.026964962
-1.9715798
-4.5235677
-6.5221124
-7.1063027
-6.0609097
-3.72415
-0.98768085
1.1645982
1.8717754
0.8263829
-1.356643
-3.2322004
-3.6319091
-2.4020357
-0.43423766
1.0108639
1.7180414
2.3329782
3.0401554
3.070902
1.779535
-0.24975663
-1.6026177
-1.2951493
0.119205505
1.2875855
1.3490791
0.4881676
-0.6187188
-1.4181368
-1.4796305
-0.6494655
0.8878766
2.4867122
3.3476238
2.9786618
1.7180414
0.08845866
-1.5411241
-2.924732
-4.1238585
-5.0155168
-5.199998
-4.4313273
-3.13996
-2.0023267
-1.2951493
-0.7724529
-0.28050345
-0.18826294
-0.52647823
-0.95693403
-0.8954404
-0.28050345
0.30368656
0.14995232
-0.7724529
-2.0638204
-3.4166815
-4.4928207
-4.677302
-3.478175
-1.1106682
1.5335603
3.532105
4.577498
4.761979
4.731232
4.8234725
5.069447
5.069447
4.4237638
3.1631427
1.6258008
0.14995232
-1.0491745
-1.6948581
-1.6026177
-0.7417061
0.5496613
1.9332693
3.0401554
3.747333
4.147042
4.2392826
4.1162953
3.8395734
3.6550925
3.931814
4.761979
6.0225997
7.467701
8.851309
9.865954
10.3579035
10.388651
10.11193
9.619979
8.912802
7.9596505
6.729777
5.407663
4.0855484
2.8864214
1.8410287
0.9801171
0.5496613
0.8571297
2.0870035
3.931814
5.715131
6.914258
7.498448
7.713676
7.7751694
7.86741
8.051891
8.267118
8.267118
7.805917
6.729777
5.284675
3.7780797
2.8249276
2.6404467
3.0401554
3.562852
3.901067
4.2392826
4.731232
5.407663
5.9918523
6.268574
6.237828
6.084093
6.0225997
6.1763334
6.4838023
6.6990304
6.7912707
6.7912707
6.945005
7.4062076
8.144132
9.066537
9.865954
10.204169
9.835207
8.759068
7.2217264
5.4691563
3.6243453
1.8410287
0.36518025
-0.68021244
-1.3873899
-1.9100862
-2.2483013
-2.2483013
-1.9715798
-1.6333647
-1.4488835
-1.4488835
-1.5103772
-1.3873899
-1.0184276
-0.52647823
-0.06527555
0.18069917
0.24219286
0.18069917
0.18069917
0.51891446
1.1953449
1.964016
2.5174592
2.6711934
2.6711934
2.6096997
2.4867122
2.3022313
2.2099907
2.3022313
2.5789528
2.9171681
3.2553833
3.6550925
4.147042
4.6697383
5.100194
5.284675
5.2231817
5.069447
4.9464602
4.9772067
5.284675
5.961106
6.7912707
7.344714
7.4062076
7.129486
6.883511
6.883511
7.0987387
7.2524734
7.0372453
6.237828
5.161688
4.331523
3.901067
3.747333
3.6858392
3.7165859
3.7165859
3.7165859
3.747333
3.747333
3.6243453
3.501358
3.6243453
4.0548015
4.731232
5.592144
6.6067896
7.529195
8.174878
8.297866
7.9289036
6.945005
5.5306497
3.9625607
2.6404467
1.8410287
1.7180414
2.179244
3.070902
4.0240545
4.700485
4.761979
4.270029
3.4398644
2.6711934
2.148497
1.8717754
1.7487881
1.7180414
1.8102818
2.1177504
2.8249276
3.7780797
4.8542194
5.7458777
6.3915615
6.7912707
7.067992
7.2524734
7.3139668
7.1909795
6.914258
6.6067896
6.299321
6.084093
6.0533466
6.268574
6.6990304
7.0987387
7.4062076
7.652182
7.898157
8.297866
8.882055
9.742968
10.665373
11.37255
11.741512
11.741512
11.434043
10.8498535
9.988941
8.974296
7.8366632
6.6990304
5.8381186
5.315422
4.9772067
4.6389914
4.1162953
3.3783708
2.4559655
1.5950539
1.1338513
1.0108639
0.8878766
0.611155
0.08845866
-0.5572249
-1.2336557
-1.8793392
-2.4635293
-2.955479
-3.2014534
-3.13996
-2.7709978
-2.2483013
-1.756352
-1.4488835
-1.3873899
-1.5103772
-1.8178458
-2.156061
-2.371289
-2.4020357
-2.2790484
-1.9715798
-1.5411241
-1.0799215
-0.7417061
-0.68021244
-0.86469346
-1.0799215
-1.2029088
-1.1414151
-0.95693403
-0.7724529
-0.71095926
-0.68021244
-0.58797187
-0.31125027
0.18069917
0.9186234
1.8410287
2.9479148
4.0855484
5.161688
6.11484
6.914258
7.529195
7.86741
7.990397
7.86741
7.652182
7.3754606
7.0987387
6.883511
6.729777
6.729777
6.7912707
6.852764
6.852764
6.760524
6.5760427
6.268574
5.899612
5.5613966
5.192435
4.8542194
4.546751
4.270029
4.0240545
3.931814
3.9625607
4.0855484
4.0548015
3.8088264
3.1938899
2.3329782
1.3490791
0.51891446
-0.12676924
-0.6187188
-1.0491745
-1.4488835
-1.7870986
-1.9715798
-2.0023267
-1.756352
-1.2951493
-0.58797187
0.42667392
1.7180414
3.1938899
4.8234725
6.4838023
7.9289036
8.943549
9.466245
9.374005
8.789815
7.9289036
6.975752
6.11484
5.4691563
5.100194
5.0387006
5.2231817
5.499903
5.6843843
5.7458777
5.6536374
5.407663
4.9772067
4.393017
3.7780797
3.2861302
2.9479148
2.7019403
2.548206
2.5789528
2.8864214
3.501358
4.3007765
5.100194
5.6843843
5.899612
5.7766247
5.407663
4.9157133
4.45451
4.1162953
4.0240545
4.1777887
4.485257
4.8234725
5.069447
5.284675
5.6228905
6.084093
6.4838023
6.7912707
6.975752
7.0987387
7.0372453
6.7912707
6.4223084
6.084093
5.8073716
5.6228905
5.592144
5.7766247
5.9918523
6.11484
5.8688655
5.315422
4.546751
3.7780797
3.0401554
2.3022313
1.5950539
0.94937027
0.4881676
0.2729397
0.36518025
0.58040816
0.8571297
1.0723577
1.2875855
1.5335603
1.8102818
2.179244
2.5789528
2.9479148
3.2246366
3.3168771
3.2553833
3.1631427
3.132396
3.1016493
3.0401554
2.9479148
2.763434
2.4559655
2.0255098
1.4105729
0.67264867
-0.06527555
-0.7417061
-1.2644024
-1.5411241
-1.5411241
-1.2644024
-0.8031998
-0.24975663
0.21144605
0.4881676
0.5496613
0.51891446
0.58040816
0.7033955
0.8878766
1.0723577
1.2260919
1.3490791
1.4413197
1.5950539
1.8102818
2.0870035
2.394472
2.7019403
3.070902
3.532105
4.0855484
4.577498
4.9157133
5.161688
5.3461685
5.499903
5.592144
5.6228905
5.4691563
5.1309414
4.761979
4.516004
4.4237638
4.546751
4.9464602
5.499903
6.084093
6.5145493
6.668283
6.5145493
6.0533466
5.407663
4.577498
3.4706113
2.3022313
1.3183324
0.611155
0.18069917
0.05771178
0.08845866
0.2729397
0.42667392
0.51891446
0.42667392
0.24219286
0.05771178
0.05771178
0.30368656
0.79563606
1.4105729
2.0562565
2.6096997
3.0401554
3.2553833
3.3168771
3.132396
2.732687
2.0870035
1.3183324
0.611155
-0.06527555
-0.7417061
-1.6641114
-2.924732
-3.6319091
-3.0477195
-2.4942763
-3.324441
-4.369833
-4.185352
-2.893985
-1.6333647
-1.1106682
-1.0184276
-0.8339465
-0.37274396
0.30368656
1.1031045
1.779535
2.1177504
2.179244
2.2407377
2.548206
3.070902
3.747333
4.577498
5.4384093
6.2070804
6.6067896
6.637536
6.3608146
6.0533466
5.930359
6.0533466
6.330068
6.637536
6.945005
7.160233
7.2524734
7.160233
6.883511
6.299321
5.499903
4.731232
4.2085357
3.9933076
4.1162953
4.516004
5.069447
5.592144
5.961106
5.899612
5.3461685
4.4237638
3.2861302
2.148497
1.2260919
0.64190185
0.39592707
0.36518025
0.24219286
-0.034528732
-0.46498448
-0.95693403
-1.5718708
-2.3405418
-3.1707067
-3.908631
-4.369833
-4.4928207
-4.185352
-3.5704157
-2.8324916
-2.156061
-1.6333647
-1.325896
-1.2951493
-1.5103772
-1.9100862
-2.371289
-2.7709978
-2.9862256
-2.955479
-2.7095041
-2.2175546
-1.6026177
-0.98768085
-0.46498448
-0.06527555
0.24219286
0.4881676
0.7648892
1.1338513
1.6565475
2.363725
3.1631427
3.931814
4.485257
4.8234725
4.7927256
4.45451
3.8088264
2.9479148
2.0562565
1.3490791
0.94937027
0.8571297
1.0723577
1.4413197
1.9025223
2.3022313
2.548206
2.548206
2.2714844
1.8410287
1.3183324
0.9186234
0.73414236
0.8571297
1.1338513
1.3798261
1.5028133
1.4720666
1.2875855
1.0108639
0.79563606
0.7033955
0.8263829
1.1338513
1.5950539
2.1177504
2.5789528
2.9171681
3.1016493
3.0094087
2.732687
2.3022313
1.8410287
1.3490791
0.94937027
0.611155
0.36518025
0.21144605
0.08845866
-0.06527555
-0.31125027
-0.6187188
-0.95693403
-1.356643
-1.6641114
-1.8793392
-1.9408331
-1.8178458
-1.5718708
-1.2336557
-0.8339465
-0.34199715
0.18069917
0.58040816
0.7648892
0.7033955
0.39592707
0.08845866
-0.12676924
-0.12676924
0.026964962
0.30368656
0.611155
0.8878766
1.0416107
0.9186234
0.58040816
0.119205505
-0.31125027
-0.6187188
-0.68021244
-0.4957313
-0.06527555
0.5496613
1.2260919
1.779535
2.2407377
2.5789528
2.732687
2.7019403
2.5789528
2.4867122
2.4252186
2.363725
2.3329782
2.2714844
2.2099907
2.0562565
1.8102818
1.4720666
1.0416107
0.7033955
0.4881676
0.42667392
0.51891446
0.73414236
1.0416107
1.4413197
1.8717754
2.2099907
2.363725
2.3329782
2.2407377
2.148497
2.0255098
1.9947629
2.0255098
2.148497
2.2714844
2.3022313
2.179244
1.8717754
1.4413197
0.8878766
0.2729397
-0.37274396
-1.0184276
-1.5411241
-1.9408331
-2.125314
-2.0945673
-1.8485925
-1.4181368
-0.8954404
-0.40349084
-0.003781855
0.2729397
0.42667392
0.39592707
0.33443338
0.2729397
0.24219286
0.2729397
0.2729397
0.18069917
-0.06527555
-0.4957313
-1.0799215
-1.7256052
-2.2790484
-2.6480105
-2.740251
-2.5865169
-2.2483013
-1.7256052
-1.0491745
-0.37274396
0.2729397
0.7648892
1.1645982
1.4720666
1.779535
2.0562565
2.363725
2.6404467
2.9171681
3.1631427
3.3168771
3.1938899
3.3168771
4.0240545
4.4237638
3.8703203
3.0094087
2.732687
3.0401554
3.4706113
3.3476238
2.4252186
1.3490791
0.9186234
1.1338513
1.4720666
1.6258008
1.6565475
1.8102818
2.148497
2.548206
2.9171681
3.2861302
3.5935986
3.8088264
3.6550925
3.132396
2.4252186
1.8717754
1.5950539
1.5950539
1.779535
2.0870035
2.4559655
2.8556743
3.1938899
3.3783708
3.3476238
3.070902
2.6711934
2.179244
1.7487881
1.3490791
1.0723577
0.8571297
0.73414236
0.64190185
0.4881676
0.2729397
0.05771178
-0.06527555
-0.003781855
0.33443338
0.8571297
1.5335603
2.2407377
2.8556743
3.2553833
3.3476238
3.1016493
2.5789528
1.8410287
1.0723577
0.45742077
0.14995232
0.14995232
0.42667392
0.9801171
1.779535
2.5789528
3.1631427
3.3476238
3.070902
2.4559655
1.6872945
0.94937027
0.39592707
0.08845866
0.026964962
0.30368656
0.8571297
1.6258008
2.394472
3.0401554
3.4398644
3.532105
3.3168771
2.8864214
2.3329782
1.779535
1.3490791
1.1031045
0.94937027
0.8878766
0.8263829
0.7033955
0.5496613
0.45742077
0.42667392
0.51891446
0.67264867
0.8571297
1.1031045
1.2875855
1.4720666
1.5028133
1.3798261
1.0723577
0.64190185
0.2729397
0.08845866
0.14995232
0.39592707
0.8571297
1.3798261
1.9025223
2.3022313
2.548206
2.4867122
2.148497
1.6258008
1.0723577
0.67264867
0.611155
0.79563606
1.2260919
1.779535
2.3022313
2.6711934
2.763434
2.6096997
2.179244
1.6565475
1.1338513
0.73414236
0.42667392
0.21144605
0.026964962
-0.003781855
0.08845866
0.30368656
0.5496613
0.79563606
1.0416107
1.1953449
1.3490791
1.5643072
1.9332693
2.4252186
2.9171681
3.3476238
3.5935986
3.6243453
3.4398644
3.0401554
2.5174592
2.0255098
1.6565475
1.5028133
1.5643072
1.8410287
2.179244
2.4867122
2.5789528
2.4252186
1.964016
1.3183324
0.58040816
-0.034528732
-0.43423766
-0.4957313
-0.12676924
0.611155
1.5335603
2.394472
3.070902
3.4398644
3.501358
3.3168771
3.0094087
2.6711934
2.3022313
1.9025223
1.5335603
1.2568386
1.0723577
0.9186234
0.8263829
0.79563606
0.79563606
0.8263829
0.9186234
1.1031045
1.4105729
1.8410287
2.3329782
2.8864214
3.4398644
3.8395734
3.9625607
3.8395734
3.501358
3.0401554
2.4867122
1.9025223
1.3490791
0.9186234
0.7033955
0.73414236
0.94937027
1.3798261
1.9025223
2.3329782
2.5174592
2.4559655
2.179244
1.964016
1.964016
2.3329782
3.0094087
3.8395734
4.6082444
5.1309414
5.3461685
5.2231817
4.731232
3.9933076
3.1016493
2.2407377
1.5335603
1.0416107
0.73414236
0.64190185
0.7648892
1.0416107
1.3798261
1.7180414
2.0255098
2.2714844
2.4867122
2.6404467
2.732687
2.7941806
2.8556743
2.9171681
2.9479148
2.9171681
2.732687
2.4252186
2.0562565
1.6872945
1.3490791
1.1031045
0.9801171
1.0108639
1.1031045
1.1645982
1.2260919
1.2260919
1.1645982
1.0416107
1.0108639
1.1645982
1.5950539
2.2407377
2.9786618
3.6858392
4.3007765
4.7927256
5.100194
5.2231817
5.100194
4.761979
4.2085357
3.562852
2.9786618
2.4559655
2.0562565
1.8102818
1.7180414
1.7487881
1.8717754
1.964016
2.0255098
1.964016
1.8102818
1.6565475
1.5335603
1.5028133
1.5643072
1.7487881
2.0562565
2.4252186
2.6404467
2.5789528
2.2407377
1.6872945
0.9801171
0.30368656
-0.24975663
-0.5572249
-0.5572249
-0.31125027
0.05771178
0.4881676
0.8571297
1.0723577
1.1953449
1.2875855
1.4105729
1.5950539
1.9947629
2.7019403
3.747333
5.0387006
6.268574
7.2217264
7.7751694
7.898157
7.5599413
6.852764
5.8688655
4.731232
3.6858392
2.9171681
2.5174592
2.5174592
2.8249276
3.3476238
3.9625607
4.516004
4.7927256
4.7927256
4.577498
4.331523
4.3007765
4.577498
5.192435
5.9918523
6.822017
7.5906887
8.174878
8.54384
8.574587
8.297866
7.652182
6.760524
5.8381186
5.100194
4.700485
4.700485
4.9157133
5.161688
5.253928
5.100194
4.731232
4.147042
3.532105
2.9171681
2.4252186
2.148497
2.0870035
2.179244
2.3329782
2.548206
2.6711934
2.6096997
2.2099907
1.4413197
0.36518025
-0.71095926
-1.5411241
-1.8793392
-1.6948581
-1.1106682
-0.37274396
0.2729397
0.64190185
0.67264867
0.2729397
-0.37274396
-1.0491745
-1.5103772
-1.5411241
-1.1106682
-0.34199715
0.51891446
1.3183324
1.9025223
2.2407377
2.4252186
2.4252186
2.394472
2.3329782
2.394472
2.6711934
3.1631427
3.8088264
4.36227
4.7927256
4.9464602
4.8234725
4.516004
4.147042
3.8088264
3.6243453
3.5935986
3.6550925
3.7780797
3.9933076
4.2392826
4.516004
4.761979
4.8542194
4.731232
4.393017
3.9625607
3.4706113
3.0401554
2.7019403
2.6096997
2.7941806
3.2246366
3.8088264
4.393017
4.700485
4.577498
4.0240545
3.132396
2.0562565
1.1031045
0.45742077
0.2729397
0.611155
1.2260919
1.9332693
2.4867122
2.8556743
2.9786618
2.9171681
2.763434
2.548206
2.3022313
2.0870035
1.9947629
2.0255098
2.2099907
2.394472
2.5789528
2.7019403
2.7941806
2.7941806
2.732687
2.6404467
2.6096997
2.732687
2.9479148
3.132396
3.3168771
3.4706113
3.6550925
3.747333
3.747333
3.6550925
3.6243453
3.5935986
3.2861302
2.8864214
3.5935986
6.299321
9.619979
10.819107
8.943549
6.0533466
4.761979
5.592144
6.7912707
6.6990304
5.0079536
2.2099907
-1.0799215
-3.8471372
-4.9847703
-3.5704157
0.119205505
5.253928
11.1265745
16.753248
20.504362
20.965567
18.136854
13.740057
10.11193
8.328612
7.990397
8.051891
7.86741
7.28322
6.2070804
4.546751
2.548206
1.0723577
1.2260919
3.2246366
5.6843843
6.084093
2.763434
-3.5704157
-10.088747
-13.624634
-12.948202
-9.412316
-5.3537326
-1.9715798
0.9186234
3.9625607
6.883511
8.666827
8.482347
6.084093
2.7941806
0.8878766
1.8102818
4.8542194
7.805917
9.189524
9.158777
8.820561
8.974296
9.374005
9.52774
9.312511
9.251018
9.71222
10.3579035
10.511638
9.958195
9.312511
9.71222
12.079727
15.923082
19.797186
22.28768
22.810377
21.365274
18.198349
13.371095
7.3754606
1.5950539
-2.4020357
-4.062365
-3.8778841
-2.955479
-2.3405418
-2.8632383
-4.769542
-7.6597457
-10.64219
-12.702229
-13.4709
-13.224925
-12.148786
-9.873519
-6.122403
-1.3873899
3.0401554
5.899612
6.668283
5.6228905
3.501358
0.9801171
-1.5411241
-3.8778841
-5.7841883
-6.983315
-7.167796
-5.937922
-3.293694
0.14995232
2.9479148
3.8395734
2.6404467
0.21144605
-2.156061
-3.908631
-5.230745
-6.276138
-6.5528593
-5.3229856
-2.55577
0.8263829
3.6243453
5.0387006
5.0387006
4.331523
3.4398644
2.394472
0.8263829
-1.6026177
-4.800289
-8.274683
-11.349367
-13.347912
-13.932102
-13.071191
-10.765177
-7.137049
-2.8017445
0.9801171
2.8556743
2.4867122
0.7033955
-1.2336557
-2.55577
-3.3551877
-4.000871
-4.369833
-3.7856438
-1.6333647
2.148497
6.760524
10.942094
13.70931
14.354993
12.448689
8.082638
1.8717754
-5.1077576
-11.656836
-16.66857
-19.312798
-19.312798
-16.66857
-11.90281
-5.814935
0.58040816
6.237828
10.265663
12.1719675
11.833752
9.466245
5.5306497
0.64190185
-4.4928207
-9.104847
-12.548494
-14.331811
-14.362558
-12.97895
-10.611443
-7.4445176
-3.324441
1.5028133
6.3608146
10.265663
12.694664
13.524829
13.002132
11.37255
8.882055
5.8381186
2.7019403
0.119205505
-1.5411241
-2.0945673
-1.7870986
-0.95693403
-0.06527555
0.67264867
1.1338513
1.1338513
0.58040816
-0.40349084
-1.6948581
-3.0169723
-4.3390865
-5.630454
-6.798834
-7.536758
-7.3830237
-6.183897
-4.0931115
-1.5411241
1.2568386
4.2085357
7.2217264
9.988941
11.895246
12.448689
11.403296
8.974296
5.8073716
2.6404467
0.18069917
-1.2951493
-1.9408331
-1.9100862
-1.325896
-0.31125027
0.8571297
1.8102818
2.148497
1.7180414
0.58040816
-0.95693403
-2.6480105
-4.2775927
-5.630454
-6.460619
-6.583606
-5.968669
-4.8617826
-3.662656
-2.7095041
-2.2790484
-2.4635293
-3.2014534
-4.3083396
-5.5382137
-6.6758466
-7.3830237
-7.3215303
-6.337631
-4.554314
-2.4020357
-0.46498448
0.73414236
1.0416107
0.67264867
0.026964962
-0.6187188
-1.0799215
-1.2029088
-0.8339465
0.08845866
1.4720666
3.0094087
4.4237638
5.5306497
6.3608146
7.0064983
7.529195
7.805917
7.682929
7.129486
6.1763334
5.0079536
3.6550925
2.2099907
0.67264867
-0.8954404
-2.371289
-3.7548969
-5.0155168
-5.9994164
-6.6758466
-7.1063027
-7.41377
-7.690492
-7.90572
-8.0287075
-7.874974
-7.3830237
-6.460619
-4.9847703
-2.955479
-0.37274396
2.6404467
5.7766247
8.636081
10.726866
11.710765
11.587778
10.573132
9.12803
7.5906887
6.268574
5.284675
4.6389914
4.36227
4.4237638
4.6697383
4.7927256
4.45451
3.4398644
1.6258008
-0.6494655
-3.0169723
-5.0462637
-6.4913654
-7.2292895
-7.2292895
-6.5221124
-5.292238
-3.8163908
-2.525023
-1.7870986
-1.8485925
-2.740251
-4.2160993
-5.968669
-7.6597457
-9.074101
-10.027252
-10.457708
-10.150241
-9.074101
-7.41377
-5.56896
-3.970125
-2.740251
-1.8793392
-1.172162
-0.52647823
0.21144605
1.0723577
2.148497
3.4398644
4.9157133
6.4223084
7.7444224
8.574587
8.759068
8.236372
7.160233
5.7766247
4.2085357
2.7019403
1.3798261
0.39592707
-0.15751612
-0.24975663
0.026964962
0.42667392
0.7648892
0.9801171
0.9801171
0.94937027
0.9801171
1.1338513
1.4413197
1.8102818
2.0870035
2.148497
2.0562565
1.8102818
1.4720666
0.9801171
0.2729397
-0.5572249
-1.3873899
-2.0330737
-2.371289
-2.3097951
-1.9408331
-1.2644024
-0.40349084
0.51891446
1.3490791
1.9947629
2.4252186
2.6096997
2.4867122
2.0870035
1.5028133
0.8878766
0.36518025
-0.06527555
-0.43423766
-0.8031998
-1.2951493
-1.9715798
-2.8324916
-3.8778841
-5.077011
-6.276138
-7.475265
-8.5206585
-9.289329
-9.596797
-9.350822
-8.5206585
-7.2292895
-5.7226944
-4.185352
-2.8632383
-1.756352
-0.86469346
-0.15751612
0.36518025
0.67264867
0.7648892
0.58040816
0.08845866
-0.6187188
-1.325896
-1.9408331
-2.4020357
-2.7095041
-2.8017445
-2.6480105
-2.3405418
-2.0330737
-1.8485925
-1.9100862
-2.1868079
-2.740251
-3.5089219
-4.5235677
-5.5074663
-6.3068843
-6.829581
-7.1063027
-7.2292895
-7.167796
-6.952568
-6.829581
-7.0448084
-7.690492
-8.612898
-9.596797
-10.549949
-11.410861
-12.025797
-12.2102785
-11.90281
-11.1648855
-10.1194935
-8.858873
-7.3215303
-5.7841883
-4.5235677
-3.662656
-3.13996
-2.740251
-2.3405418
-1.9408331
-1.4796305
-0.98768085
-0.52647823
-0.31125027
-0.58797187
-1.325896
-2.2483013
-3.0477195
-3.5704157
-3.8471372
-3.8163908
-3.5089219
-3.0169723
-2.525023
-2.2175546
-2.125314
-2.156061
-2.371289
-2.7095041
-3.1707067
-3.6011627
-3.8778841
-3.8778841
-3.693403
-3.2629473
-2.6172636
-1.9408331
-1.3873899
-1.1414151
-1.1414151
-1.3873899
-1.7870986
-2.3405418
-2.955479
-3.4474285
-3.662656
-3.5089219
-2.8632383
-1.8178458
-0.46498448
1.0416107
2.5174592
3.747333
4.546751
4.8849664
4.8849664
4.731232
4.485257
4.1777887
3.8088264
3.3168771
2.6096997
1.6258008
0.45742077
-0.68021244
-1.6641114
-2.4020357
-2.9862256
-3.5089219
-3.970125
-4.40058
-4.708049
-4.89253
-4.8617826
-4.5235677
-4.031618
-3.4474285
-2.893985
-2.371289
-1.8485925
-1.356643
-0.86469346
-0.40349084
0.026964962
0.39592707
0.5496613
0.42667392
0.119205505
-0.24975663
-0.4957313
-0.5572249
-0.46498448
-0.18826294
0.2729397
0.8571297
1.4720666
2.0255098
2.4559655
2.732687
2.8556743
2.763434
2.3329782
1.6565475
0.8571297
0.08845866
-0.6187188
-1.2644024
-1.8793392
-2.4327824
-2.893985
-3.2629473
-3.478175
-3.6319091
-3.7548969
-3.970125
-4.3083396
-4.615808
-4.8617826
-4.9540234
-4.800289
-4.3390865
-3.662656
-2.8632383
-2.0945673
-1.5103772
-1.0184276
-0.68021244
-0.37274396
-0.12676924
0.08845866
0.2729397
0.45742077
0.5496613
0.45742077
0.18069917
-0.24975663
-0.8339465
-1.3873899
-1.8793392
-2.3097951
-2.6787572
-3.0477195
-3.293694
-3.3859346
-3.2014534
-2.8324916
-2.3097951
-1.6333647
-0.86469346
-0.28050345
0.05771178
0.026964962
-0.46498448
-1.356643
-2.4327824
-3.4166815
-4.2775927
-4.8617826
-5.0462637
-4.9232764
-4.708049
-4.5235677
-4.3083396
-4.0931115
-3.7856438
-3.293694
-2.55577
-1.5718708
-0.4957313
0.5496613
1.3490791
1.7487881
1.7180414
1.3183324
0.64190185
-0.15751612
-0.86469346
-1.356643
-1.5718708
-1.6641114
-1.7256052
-1.8485925
-2.0638204
-2.3405418
-2.6172636
-2.8017445
-2.893985
-2.924732
-2.924732
-2.8632383
-2.7709978
-2.5865169
-2.4020357
-2.156061
-1.9100862
-1.6948581
-1.6026177
-1.6641114
-1.7870986
-2.0023267
-2.2790484
-2.5865169
-2.8632383
-3.0169723
-3.0477195
-2.9862256
-2.7095041
-2.3097951
-1.8178458
-1.2644024
-0.7417061
-0.18826294
0.33443338
0.8878766
1.4720666
2.0562565
2.548206
2.8864214
3.070902
3.132396
3.0094087
2.732687
2.2407377
1.6872945
1.1031045
0.64190185
0.24219286
-0.09602237
-0.40349084
-0.68021244
-0.95693403
-1.2951493
-1.756352
-2.2175546
-2.55577
-2.7095041
-2.6480105
-2.4020357
-1.9715798
-1.4796305
-1.0491745
-0.7417061
-0.5572249
-0.43423766
-0.34199715
-0.28050345
-0.31125027
-0.37274396
-0.46498448
-0.58797187
-0.7417061
-0.9261871
-1.172162
-1.5718708
-2.125314
-2.8017445
-3.5396688
-4.246846
-4.8617826
-5.3229856
-5.5382137
-5.445973
-5.0462637
-4.4313273
-3.693403
-2.924732
-2.1868079
-1.5718708
-1.1414151
-0.98768085
-1.2029088
-1.6948581
-2.3405418
-3.13996
-3.908631
-4.585061
-5.1385045
-5.599707
-5.9994164
-6.368378
-6.6758466
-6.952568
-7.2600365
-7.475265
-7.598252
-7.5675054
-7.3830237
-7.014062
-6.460619
-5.6919475
-4.800289
-3.8471372
-2.9862256
-2.3097951
-1.7870986
-1.5103772
-1.5103772
-1.756352
-2.2175546
-2.8632383
-3.6319091
-4.4313273
-5.199998
-5.8456817
-6.429872
-6.8910747
-7.1063027
-7.0448084
-6.7373405
-6.3068843
-5.814935
-5.261492
-4.677302
-4.1546054
-3.693403
-3.293694
-2.955479
-2.6480105
-2.4635293
-2.4327824
-2.4942763
-2.5865169
-2.7095041
-2.8017445
-2.8017445
-2.7709978
-2.7095041
-2.6480105
-2.55577
-2.3405418
-2.0330737
-1.7256052
-1.5103772
-1.4796305
-1.5718708
-1.756352
-1.9715798
-2.156061
-2.2175546
-2.0638204
-1.6948581
-1.172162
-0.6187188
-0.21900976
-0.003781855
0.08845866
0.05771178
-0.12676924
-0.46498448
-0.95693403
-1.6333647
-2.4327824
-3.293694
-4.0931115
-4.708049
-5.0462637
-5.077011
-4.769542
-4.2160993
-3.5396688
-2.8632383
-2.1868079
-1.5718708
-1.0799215
-0.8031998
-0.7417061
-0.8339465
-1.0491745
-1.325896
-1.5411241
-1.6333647
-1.5718708
-1.356643
-1.0799215
-0.7417061
-0.43423766
-0.15751612
0.05771178
0.119205505
0.026964962
-0.24975663
-0.58797187
-0.9261871
-1.172162
-1.2336557
-1.0491745
-0.68021244
-0.28050345
0.026964962
0.24219286
0.39592707
0.611155
0.8571297
1.1031045
1.3183324
1.3798261
1.3183324
1.1031045
0.7648892
0.33443338
-0.034528732
-0.37274396
-0.58797187
-0.7724529
-0.86469346
-0.8031998
-0.58797187
-0.31125027
-0.09602237
-0.003781855
-0.12676924
-0.43423766
-0.8954404
-1.4796305
-2.125314
-2.6480105
-2.9862256
-3.1707067
-3.2629473
-3.2629473
-3.1707067
-3.0169723
-2.924732
-2.9862256
-3.1707067
-3.478175
-3.9393775
-4.554314
-5.230745
-5.7841883
-6.030163
-5.8764286
-5.445973
-4.9232764
-4.40058
-3.9393775
-3.6011627
-3.3551877
-3.13996
-2.893985
-2.5865169
-2.3097951
-2.0023267
-1.756352
-1.5411241
-1.3873899
-1.2644024
-1.172162
-1.1414151
-1.2029088
-1.325896
-1.3873899
-1.4181368
-1.4488835
-1.4181368
-1.356643
-1.2644024
-1.2029088
-1.172162
-1.2644024
-1.3873899
-1.5411241
-1.6026177
-1.5103772
-1.2336557
-0.7724529
-0.21900976
0.24219286
0.5496613
0.58040816
0.39592707
-0.034528732
-0.6187188
-1.2644024
-1.8793392
-2.4327824
-2.8632383
-3.2014534
-3.4166815
-3.5396688
-3.6011627
-3.6011627
-3.6011627
-3.5089219
-3.3551877
-3.2629473
-3.2629473
-3.2629473
-3.293694
-3.293694
-3.324441
-3.4166815
-3.4474285
-3.4166815
-3.324441
-3.2014534
-3.0169723
-2.7709978
-2.4942763
-2.125314
-1.8178458
-1.5411241
-1.325896
-1.0799215
-0.8339465
-0.52647823
-0.15751612
0.18069917
0.45742077
0.611155
0.7033955
0.8263829
1.0108639
1.3183324
1.6872945
2.0255098
2.2099907
2.2407377
2.0562565
1.7180414
1.3490791
1.1338513
1.0723577
1.1953449
1.3183324
1.4413197
1.5335603
1.5950539
1.6565475
1.7180414
1.7487881
1.6872945
1.5950539
1.5643072
1.5950539
1.7180414
1.779535
1.8410287
1.8410287
1.8717754
1.9025223
1.964016
1.9947629
2.0870035
2.179244
2.2714844
2.363725
2.394472
2.3022313
2.1177504
1.9025223
1.6872945
1.4720666
1.2568386
1.1338513
1.0723577
1.0723577
1.0416107
1.0108639
0.9186234
0.8263829
0.7648892
0.67264867
0.42667392
0.026964962
-0.68021244
-1.6026177
-2.7095041
-3.8163908
-4.8617826
-5.814935
-6.6143527
-7.2292895
-7.598252
-7.6597457
-7.41377
-6.829581
-6.030163
-5.0462637
-4.031618
-3.1092129
-2.3097951
-1.6333647
-1.0184276
-0.43423766
0.119205505
0.64190185
1.0723577
1.3798261
1.5028133
1.4413197
1.2260919
0.9186234
0.5496613
0.14995232
-0.34199715
-0.8031998
-1.1414151
-1.2951493
-1.2336557
-1.0184276
-0.6494655
-0.21900976
0.21144605
0.5496613
0.79563606
0.94937027
1.0416107
1.1338513
1.1953449
1.1031045
0.8263829
0.30368656
-0.37274396
-1.172162
-2.0023267
-2.8324916
-3.6011627
-4.2775927
-4.708049
-4.8617826
-4.769542
-4.462074
-3.970125
-3.4166815
-2.8632383
-2.371289
-2.0330737
-1.8178458
-1.6333647
-1.4181368
-1.0491745
-0.52647823
0.14995232
0.8878766
1.5643072
2.0870035
2.3329782
2.2407377
1.8717754
1.2875855
0.67264867
-0.003781855
-0.6494655
-1.1106682
-1.4488835
-1.6948581
-1.9100862
-2.0330737
-2.125314
-2.156061
-2.1868079
-2.1868079
-2.0945673
-1.8485925
-1.4488835
-0.8954404
-0.24975663
0.33443338
0.73414236
0.8263829
0.611155
0.21144605
-0.37274396
-0.98768085
-1.5411241
-1.9408331
-2.0945673
-2.0023267
-1.6333647
-1.0184276
-0.34199715
0.2729397
0.67264867
0.8571297
0.8571297
0.7033955
0.4881676
0.30368656
0.14995232
0.08845866
0.05771178
0.026964962
-0.06527555
-0.31125027
-0.68021244
-1.2029088
-1.8485925
-2.525023
-3.13996
-3.662656
-4.031618
-4.1238585
-4.000871
-3.662656
-3.2629473
-2.8632383
-2.55577
-2.4020357
-2.371289
-2.525023
-2.7095041
-2.7709978
-2.6787572
-2.4327824
-2.1868079
-1.9715798
-1.8178458
-1.6948581
-1.6333647
-1.6948581
-1.8793392
-2.1868079
-2.4942763
-2.7095041
-2.740251
-2.525023
-2.156061
-1.6948581
-1.2336557
-0.86469346
-0.6187188
-0.4957313
-0.40349084
-0.37274396
-0.40349084
-0.4957313
-0.6494655
-0.9261871
-1.2644024
-1.6641114
-2.2175546
-3.0477195
-4.185352
-5.56896
-7.014062
-8.366923
-9.504557
-10.150241
-10.211734
-9.566051
-8.336177
-6.798834
-5.1692514
-3.662656
-2.4020357
-1.3873899
-0.58797187
0.08845866
0.73414236
1.3490791
1.9025223
2.3329782
2.6711934
2.763434
2.548206
2.0255098
1.1338513
-0.034528732
-1.356643
-2.740251
-4.062365
-5.292238
-6.276138
-6.952568
-7.3215303
-7.3830237
-7.137049
-6.7065935
-6.15315
-5.599707
-5.077011
-4.585061
-4.062365
-3.478175
-2.893985
-2.371289
-2.0330737
-1.8485925
-1.8485925
-2.0638204
-2.4942763
-3.0169723
-3.6011627
-4.2160993
-4.7387953
-5.1077576
-5.261492
-5.1385045
-4.7387953
-4.2160993
-3.6319091
-3.1092129
-2.7095041
-2.4327824
-2.3097951
-2.2175546
-2.156061
-2.0638204
-1.9715798
-1.8178458
-1.6333647
-1.4488835
-1.325896
-1.356643
-1.5103772
-1.6948581
-1.9100862
-2.125314
-2.3405418
-2.4635293
-2.4942763
-2.4942763
-2.5865169
-2.6172636
-2.525023
-2.3405418
-2.2175546
-2.3405418
-2.740251
-3.293694
-3.7856438
-4.031618
-3.970125
-3.72415
-3.324441
-2.893985
-2.525023
-2.2790484
-2.2175546
-2.2790484
-2.4020357
-2.4635293
-2.371289
-2.0330737
-1.5411241
-1.0184276
-0.52647823
-0.15751612
0.05771178
0.026964962
-0.24975663
-0.68021244
-1.2029088
-1.6641114
-2.0638204
-2.4635293
-2.8017445
-3.0784662
-3.324441
-3.5396688
-3.7548969
-3.9393775
-4.031618
-4.031618
-4.000871
-4.031618
-4.062365
-3.908631
-3.478175
-2.8632383
-2.2790484
-1.8485925
-1.6333647
-1.6026177
-1.6641114
-1.7870986
-1.9408331
-2.156061
-2.371289
-2.6480105
-3.0169723
-3.4166815
-3.7548969
-3.9393775
-3.9393775
-3.8471372
-3.693403
-3.5396688
-3.478175
-3.5089219
-3.5704157
-3.6319091
-3.6011627
-3.4474285
-3.2014534
-2.924732
-2.6787572
-2.4327824
-2.3405418
-2.4020357
-2.7095041
-3.1707067
-3.72415
-4.246846
-4.615808
-4.769542
-4.677302
-4.4313273
-4.185352
-4.062365
-4.0931115
-4.3083396
-4.677302
-5.0462637
-5.261492
-5.199998
-4.800289
-4.185352
-3.5089219
-2.8632383
-2.3097951
-1.8485925
-1.5103772
-1.2029088
-0.9261871
-0.71095926
-0.58797187
-0.58797187
-0.7724529
-1.0491745
-1.2644024
-1.356643
-1.4181368
-1.4488835
-1.5411241
-1.756352
-2.0330737
-2.4020357
-2.7095041
-2.924732
-2.955479
-2.740251
-2.3097951
-1.6641114
-1.0184276
-0.52647823
-0.34199715
-0.52647823
-0.95693403
-1.5411241
-2.1868079
-2.740251
-3.0477195
-3.0784662
-2.8324916
-2.4327824
-2.156061
-2.0638204
-2.2790484
-2.740251
-3.3551877
-4.031618
-4.615808
-5.0462637
-5.230745
-5.0462637
-4.5235677
-3.8163908
-3.1092129
-2.525023
-2.2175546
-2.1868079
-2.3097951
-2.4942763
-2.7709978
-3.13996
-3.5089219
-3.72415
-3.72415
-3.4474285
-2.955479
-2.3405418
-1.7256052
-1.2336557
-0.95693403
-0.9261871
-1.0799215
-1.2951493
-1.4488835
-1.5103772
-1.5103772
-1.5103772
-1.5411241
-1.5718708
-1.6641114
-1.8485925
-2.0638204
-2.2483013
-2.4020357
-2.525023
-2.5865169
-2.4942763
-2.2483013
-1.9715798
-1.7870986
-1.7870986
-1.9408331
-2.2175546
-2.6480105
-3.2322004
-3.908631
-4.4928207
-4.800289
-4.8310356
-4.615808
-4.2775927
-3.9393775
-3.6011627
-3.4166815
-3.3859346
-3.5089219
-3.662656
-3.7548969
-3.8471372
-3.970125
-4.031618
-3.9393775
-3.6319091
-3.13996
-2.5865169
-2.0023267
-1.4796305
-1.0799215
-0.8954404
-0.8954404
-1.0184276
-1.1414151
-1.1414151
-1.0184276
-0.8339465
-0.58797187
-0.37274396
-0.28050345
-0.37274396
-0.7417061
-1.2336557
-1.8178458
-2.371289
-2.8324916
-3.2014534
-3.4166815
-3.5396688
-3.662656
-3.693403
-3.6319091
-3.5396688
-3.478175
-3.5089219
-3.6011627
-3.693403
-3.6319091
-3.3859346
-3.0784662
-2.8632383
-2.8632383
-3.0477195
-3.4474285
-3.9393775
-4.462074
-4.8617826
-5.1385045
-5.199998
-5.1077576
-4.8617826
-4.462074
-3.908631
-3.293694
-2.7709978
-2.4635293
-2.371289
-2.4020357
-2.4327824
-2.4635293
-2.5865169
-2.7709978
-2.9862256
-3.2629473
-3.5704157
-3.8163908
-4.000871
-4.1546054
-4.40058
-4.6465545
-4.8310356
-4.9232764
-4.8617826
-4.677302
-4.3390865
-3.8163908
-3.13996
-2.4635293
-1.8178458
-1.325896
-0.98768085
-0.8031998
-0.6187188
-0.4957313
-0.4957313
-0.6494655
-0.86469346
-1.1106682
-1.2951493
-1.4488835
-1.6641114
-2.0023267
-2.4327824
-2.8324916
-3.13996
-3.324441
-3.4474285
-3.5089219
-3.5704157
-3.72415
-3.8778841
-3.970125
-3.9393775
-3.8778841
-3.8778841
-3.908631
-4.000871
-4.1238585
-4.3083396
-4.585061
-4.8617826
-5.0462637
-5.077011
-4.9540234
-4.7387953
-4.462074
-4.1546054
-3.7856438
-3.3859346
-2.9862256
-2.6480105
-2.4020357
-2.2483013
-2.125314
-1.9408331
-1.6641114
-1.2951493
-0.98768085
-0.8031998
-0.7417061
-0.7417061
-0.86469346
-0.98768085
-1.172162
-1.356643
-1.5718708
-1.7870986
-1.8485925
-1.6948581
-1.356643
-1.0184276
-0.7724529
-0.71095926
-0.8954404
-1.2029088
-1.6641114
-2.125314
-2.5865169
-2.893985
-3.0784662
-3.1092129
-3.0169723
-2.9862256
-3.1092129
-3.3859346
-3.693403
-3.9393775
-4.062365
-4.1546054
-4.246846
-4.246846
-4.1238585
-3.908631
-3.72415
-3.5704157
-3.4166815
-3.1707067
-2.893985
-2.6172636
-2.371289
-2.1868079
-2.0330737
-1.9408331
-1.9100862
-1.9408331
-1.9408331
-1.9715798
-2.0330737
-2.1868079
-2.4327824
-2.7709978
-3.2322004
-3.7856438
-4.462074
-5.1692514
-5.8764286
-6.429872
-6.8603272
-7.198543
-7.41377
-7.5060115
-7.4445176
-7.2600365
-6.952568
-6.5528593
-6.0916567
-5.599707
-5.1077576
-4.7387953
-4.4928207
-4.3390865
-4.2160993
-4.062365
-3.8471372
-3.5704157
-3.2014534
-2.7709978
-2.3097951
-1.8485925
-1.3873899
-0.86469346
-0.34199715
0.08845866
0.39592707
0.5496613
0.51891446
0.33443338
0.026964962
-0.31125027
-0.68021244
-1.0184276
-1.325896
-1.5718708
-1.7870986
-1.9408331
-2.0945673
-2.3097951
-2.6480105
-3.0477195
-3.4474285
-3.8163908
-4.0931115
-4.2775927
-4.40058
-4.4313273
-4.4313273
-4.40058
-4.3390865
-4.185352
-3.970125
-3.693403
-3.3859346
-3.1092129
-2.955479
-2.924732
-2.955479
-2.9862256
-2.9862256
-2.893985
-2.7709978
-2.5865169
-2.371289
-2.2175546
-2.1868079
-2.3405418
-2.6480105
-2.9862256
-3.293694
-3.5089219
-3.6319091
-3.6319091
-3.478175
-3.324441
-3.13996
-3.0477195
-2.9862256
-3.0169723
-3.0477195
-3.0784662
-3.1707067
-3.3551877
-3.662656
-4.031618
-4.40058
-4.800289
-5.1385045
-5.4767194
-5.7841883
-6.030163
-6.214644
-6.183897
-5.968669
-5.630454
-5.230745
-4.800289
-4.40058
-4.031618
-3.693403
-3.3551877
-3.1092129
-2.924732
-2.7709978
-2.55577
-2.3405418
-2.156061
-2.0023267
-1.8485925
-1.6948581
-1.5411241
-1.4796305
-1.5411241
-1.6948581
-2.0023267
-2.3405418
-2.7095041
-3.0477195
-3.324441
-3.5089219
-3.6319091
-3.662656
-3.662656
-3.5396688
-3.3859346
-3.2014534
-3.0477195
-2.955479
-2.8632383
-2.893985
-3.0477195
-3.3551877
-3.662656
-4.000871
-4.3083396
-4.4928207
-4.615808
-4.6465545
-4.6465545
-4.5235677
-4.3083396
-4.000871
-3.6011627
-3.1707067
-2.6787572
-2.2483013
-1.9408331
-1.8178458
-1.7870986
-1.7870986
-1.756352
-1.756352
-1.756352
-1.8178458
-1.8793392
-1.9715798
-2.2175546
-2.6172636
-3.1707067
-3.7856438
-4.462074
-5.1077576
-5.6919475
-6.0916567
-6.245391
-6.122403
-5.7841883
-5.261492
-4.677302
-4.1546054
-3.8163908
-3.6011627
-3.478175
-3.324441
-3.1092129
-2.8017445
-2.371289
-1.9100862
-1.5718708
-1.4796305
-1.6948581
-2.2483013
-2.924732
-3.6319091
-4.3083396
-4.800289
-5.0462637
-5.0462637
-4.7387953
-4.185352
-3.4474285
-2.6480105
-2.0330737
-1.756352
-1.7870986
-2.125314
-2.6787572
-3.293694
-3.8471372
-4.3083396
-4.615808
-4.769542
-4.800289
-4.769542
-4.800289
-4.9847703
-5.3537326
-5.814935
-6.3068843
-6.798834
-7.167796
-7.2907834
-7.167796
-6.798834
-6.276138
-5.7226944
-5.1385045
-4.6465545
-4.2775927
-4.062365
-4.062365
-4.2160993
-4.3390865
-4.3390865
-4.2775927
-4.185352
-4.062365
-3.9393775
-3.8778841
-3.9393775
-4.1238585
-4.40058
-4.7387953
-4.9847703
-5.1077576
-5.1692514
-5.199998
-5.199998
-5.1692514
-5.0155168
-4.769542
-4.5235677
-4.369833
-4.369833
-4.4928207
-4.6465545
-4.8617826
-5.077011
-5.261492
-5.3537326
-5.3229856
-5.1692514
-4.9232764
-4.708049
-4.5235677
-4.4313273
-4.4313273
-4.4313273
-4.462074
-4.5235677
-4.585061
-4.585061
-4.5235677
-4.369833
-4.062365
-3.662656
-3.2629473
-2.955479
-2.7709978
-2.6787572
-2.6172636
-2.5865169
-2.55577
-2.5865169
-2.7095041
-2.955479
-3.2629473
-3.6319091
-3.970125
-4.3083396
-4.708049
-5.1077576
-5.4767194
-5.753441
-5.9071755
-5.9994164
-6.0609097
-6.0916567
-6.122403
-6.15315
-6.15315
-6.183897
-6.245391
-6.3068843
-6.368378
-6.368378
-6.3068843
-6.183897
-5.9994164
-5.7841883
-5.5074663
-5.3229856
-5.230745
-5.3537326
-5.5382137
-5.753441
-5.8456817
-5.8764286
-5.7841883
-5.630454
-5.4767194
-5.3229856
-5.261492
-5.292238
-5.4767194
-5.8764286
-6.3991246
-6.983315
-7.598252
-8.120949
-8.428417
-8.489911
-8.274683
-7.8442264
-7.2600365
-6.5528593
-5.8764286
-5.261492
-4.7387953
-4.40058
-4.246846
-4.185352
-4.2160993
-4.2160993
-4.0931115
-3.8778841
-3.6011627
-3.3551877
-3.1707067
-3.1092129
-3.1707067
-3.3859346
-3.72415
-4.000871
-4.2160993
-4.2775927
-4.2160993
-4.000871
-3.72415
-3.4474285
-3.293694
-3.293694
-3.4474285
-3.72415
-4.0931115
-4.5235677
-4.9232764
-5.292238
-5.599707
-5.8456817
-6.0609097
-6.3068843
-6.4913654
-6.6143527
-6.7065935
-6.768087
-6.768087
-6.6758466
-6.5528593
-6.3991246
-6.214644
-5.9994164
-5.753441
-5.56896
-5.445973
-5.384479
-5.415226
-5.599707
-5.9071755
-6.245391
-6.583606
-6.9218216
-7.3215303
-7.81348
-8.274683
-8.612898
-8.7973795
-8.766632
-8.643645
-8.39767
-8.151696
-7.9979606
-7.967214
-7.9364667
-7.90572
-7.7827325
-7.690492
-7.7212396
-7.81348
-7.90572
-7.9364667
-7.9364667
-7.9979606
-8.090202
-8.243936
-8.39767
-8.459164
-8.428417
-8.366923
-8.366923
-8.428417
-8.489911
-8.5206585
-8.5206585
-8.489911
-8.459164
-8.5206585
-8.551404
-8.459164
-8.182442
-7.751986
-7.3522773
-7.167796
-7.167796
-7.167796
-7.0755553
-6.7373405
-6.276138
-5.7841883
-5.3229856
-4.9540234
-4.769542
-4.769542
-4.89253
-4.9847703
-4.89253
-4.708049
-4.4928207
-4.40058
-4.462074
-4.6465545
-4.9847703
-5.3229856
-5.56896
-5.599707
-5.5074663
-5.261492
-4.9847703
-4.708049
-4.4313273
-4.1546054
-3.9393775
-3.8778841
-3.9393775
-3.8778841
-3.662656
-3.3551877
-3.0169723
-2.8324916
-2.955479
-3.324441
-3.7856438
-4.2160993
-4.615808
-5.0155168
-5.415226
-5.7226944
-5.9994164
-6.183897
-6.337631
-6.5528593
-6.798834
-7.014062
-7.1063027
-7.137049
-7.167796
-7.2600365
-7.2600365
-7.2292895
-7.137049
-6.952568
-6.6451
-6.245391
-5.8764286
-5.56896
-5.3229856
-5.1385045
-5.077011
-5.1692514
-5.3537326
-5.6612005
-6.0609097
-6.460619
-6.768087
-6.9218216
-6.952568
-6.9218216
-6.8910747
-6.8910747
-6.952568
-6.9218216
-6.768087
-6.4913654
-6.15315
-5.7841883
-5.415226
-5.077011
-4.8310356
-4.800289
-4.9847703
-5.415226
-5.968669
-6.5528593
-7.014062
-7.41377
-7.7827325
-8.151696
-8.428417
-8.489911
-8.274683
-7.81348
-7.2292895
-6.583606
-6.030163
-5.56896
-5.199998
-4.9540234
-4.9540234
-5.1692514
-5.5074663
-5.7841883
-5.9071755
-5.968669
-5.9994164
-6.030163
-5.9994164
-5.8764286
-5.7841883
-5.7226944
-5.6919475
-5.7226944
-5.8456817
-5.968669
-6.0916567
-6.276138
-6.4913654
-6.798834
-7.0448084
-7.198543
-7.167796
-7.014062
-6.798834
-6.6143527
-6.4913654
-6.4913654
-6.6143527
-6.8910747
-7.167796
-7.41377
-7.5675054
-7.7212396
-7.9364667
-8.213189
-8.459164
-8.643645
-8.7973795
-8.858873
-8.858873
-8.766632
-8.643645
-8.459164
-8.213189
-7.874974
-7.5060115
-7.2292895
-7.0755553
-6.983315
-6.9218216
-6.8603272
-6.829581
-6.798834
-6.798834
-6.8603272
-6.983315
-7.137049
-7.3215303
-7.4445176
-7.3830237
-7.137049
-6.7065935
-6.245391
-5.8456817
-5.56896
-5.3537326
-5.1385045
-4.9847703
-4.8310356
-4.769542
-4.8310356
-4.9847703
-5.261492
-5.599707
-5.8764286
-6.030163
-6.030163
-5.968669
-5.8456817
-5.6919475
-5.5382137
-5.384479
-5.261492
-5.1692514
-5.077011
-4.9540234
-4.800289
-4.585061
-4.2775927
-3.970125
-3.6319091
-3.2322004
-2.8324916
-2.4942763
-2.3097951
-2.2790484
-2.3097951
-2.4020357
-2.55577
-2.6787572
-2.740251
-2.8324916
-3.0169723
-3.2629473
-3.6319091
-4.000871
-4.369833
-4.677302
-4.9232764
-5.0155168
-4.89253
-4.554314
-4.031618
-3.478175
-2.955479
-2.4635293
-2.0945673
-1.9100862
-1.9100862
-2.125314
-2.4635293
-2.8324916
-3.13996
-3.4474285
-3.7856438
-4.1546054
-4.4928207
-4.7387953
-4.9232764
-5.1385045
-5.415226
-5.630454
-5.8456817
-6.030163
-6.245391
-6.429872
-6.6451
-6.798834
-6.8910747
-6.9218216
-6.952568
-6.8910747
-6.7065935
-6.3991246
-5.968669
-5.5382137
-5.1385045
-4.800289
-4.5235677
-4.3390865
-4.3083396
-4.4313273
-4.6465545
-4.89253
-5.199998
-5.5074663
-5.753441
-5.8764286
-5.9071755
-5.8456817
-5.753441
-5.630454
-5.5074663
-5.3537326
-5.199998
-5.0462637
-4.89253
-4.769542
-4.615808
-4.4313273
-4.2775927
-4.1546054
-4.0931115
-4.1238585
-4.246846
-4.5235677
-4.8617826
-5.199998
-5.5074663
-5.7226944
-5.8456817
-5.937922
-6.122403
-6.3991246
-6.7373405
-7.1063027
-7.41377
-7.6597457
-7.874974
-8.059455
-8.213189
-8.30543
-8.30543
-8.213189
-8.120949
-8.090202
-8.090202
-8.274683
-8.612898
-9.104847
-9.566051
-9.935013
-10.150241
-10.150241
-9.935013
-9.504557
-8.858873
-8.090202
-7.2600365
-6.4913654
-5.9071755
-5.5382137
-5.3537326
-5.261492
-5.199998
-5.199998
-5.230745
-5.384479
-5.56896
-5.7226944
-5.753441
-5.6919475
-5.5382137
-5.3537326
-5.199998
-5.1692514
-5.261492
-5.4767194
-5.7841883
-6.122403
-6.460619
-6.768087
-6.952568
-7.014062
-7.014062
-6.829581
-6.5528593
-6.214644
-5.9071755
-5.753441
-5.7841883
-5.9994164
-6.276138
-6.5221124
-6.6758466
-6.798834
-6.9218216
-6.983315
-7.0755553
-7.137049
-7.2292895
-7.3215303
-7.475265
-7.690492
-7.9364667
-8.213189
-8.366923
-8.366923
-8.182442
-7.81348
-7.3830237
-7.014062
-6.7065935
-6.583606
-6.6758466
-6.983315
-7.5060115
-8.059455
-8.5206585
-8.7973795
-8.951113
-9.043354
-9.104847
-9.166341
-9.197088
-9.197088
-9.197088
-9.197088
-9.166341
-9.074101
-8.951113
-8.858873
-8.735885
-8.582151
-8.459164
-8.366923
-8.30543
-8.274683
-8.182442
-8.120949
-8.120949
-8.151696
-8.213189
-8.274683
-8.182442
-7.9364667
-7.536758
-7.167796
-6.8910747
-6.768087
-6.829581
-7.0448084
-7.3215303
-7.6597457
-7.967214
-8.182442
-8.30543
-8.243936
-8.090202
-7.874974
-7.690492
-7.536758
-7.475265
-7.5060115
-7.5675054
-7.690492
-7.8442264
-7.9979606
-8.090202
-8.059455
-7.9979606
-8.0287075
-8.243936
-8.582151
-9.012608
-9.412316
-9.812025
-10.180986
-10.3962145
-10.3962145
-10.150241
-9.719785
-9.258582
-8.858873
-8.612898
-8.5206585
-8.551404
-8.674392
-8.828126
-9.043354
-9.166341
-9.104847
-8.88962
-8.551404
-8.213189
-7.90572
-7.690492
-7.6289983
-7.7212396
-7.90572
-8.090202
-8.274683
-8.459164
-8.612898
-8.705139
-8.643645
-8.489911
-8.213189
-7.90572
-7.7212396
-7.690492
-7.7212396
-7.90572
-8.090202
-8.30543
-8.336177
-8.182442
-7.874974
-7.475265
-7.0448084
-6.6451
-6.337631
-6.15315
-6.15315
-6.368378
-6.7065935
-7.014062
-7.137049
-6.983315
-6.5528593
-5.968669
-5.384479
-4.8310356
-4.40058
-4.1238585
-4.000871
-4.062365
-4.3390865
-4.7387953
-5.230745
-5.6612005
-5.968669
-6.0916567
-6.122403
-6.183897
-6.245391
-6.276138
-6.337631
-6.429872
-6.6451
-6.983315
-7.2907834
-7.5060115
-7.536758
-7.3215303
-6.8910747
-6.337631
-5.7841883
-5.415226
-5.3229856
-5.5074663
-5.937922
-6.5221124
-7.1063027
-7.6597457
-7.9979606
-8.151696
-8.151696
-7.9979606
-7.81348
-7.6597457
-7.6597457
-7.81348
-8.090202
-8.428417
-8.735885
-8.951113
-9.012608
-8.88962
-8.612898
-8.182442
-7.598252
-7.0448084
-6.6143527
-6.337631
-6.3068843
-6.460619
-6.7373405
-7.0755553
-7.3522773
-7.536758
-7.598252
-7.6289983
-7.6289983
-7.6289983
-7.6597457
-7.6597457
-7.6597457
-7.690492
-7.7827325
-7.874974
-7.8442264
-7.6597457
-7.2600365
-6.7373405
-6.15315
-5.56896
-5.077011
-4.708049
-4.462074
-4.3390865
-4.246846
-4.1238585
-3.9393775
-3.72415
-3.6011627
-3.6319091
-3.7548969
-4.031618
-4.369833
-4.677302
-4.8617826
-4.9232764
-4.8617826
-4.677302
-4.369833
-4.062365
-3.8471372
-3.7856438
-3.9393775
-4.2775927
-4.7387953
-5.261492
-5.814935
-6.337631
-6.798834
-7.0755553
-7.2292895
-7.2600365
-7.198543
-7.1063027
-7.1063027
-7.137049
-7.3215303
-7.598252
-7.9979606
-8.489911
-8.920366
-9.258582
-9.412316
-9.320075
-9.012608
-8.551404
-7.9364667
-7.2907834
-6.6758466
-6.183897
-5.937922
-5.9071755
-5.9994164
-6.15315
-6.276138
-6.3068843
-6.3068843
-6.3068843
-6.3068843
-6.276138
-6.183897
-6.030163
-5.8764286
-5.630454
-5.415226
-5.292238
-5.261492
-5.384479
-5.56896
-5.7841883
-5.937922
-5.968669
-5.8456817
-5.630454
-5.445973
-5.415226
-5.5382137
-5.814935
-6.15315
-6.3991246
-6.5221124
-6.429872
-6.3068843
-6.214644
-6.3068843
-6.5528593
-6.8910747
-7.2600365
-7.6597457
-8.120949
-8.551404
-8.858873
-9.012608
-8.98186
-8.858873
-8.705139
-8.551404
-8.366923
-8.213189
-8.151696
-8.274683
-8.459164
-8.735885
-9.012608
-9.350822
-9.689037
-9.965759
-10.1194935
-10.1194935
-9.965759
-9.689037
-9.320075
-8.98186
-8.674392
-8.428417
-8.243936
-8.090202
-7.967214
-7.8442264
-7.690492
-7.4445176
-7.1063027
-6.6758466
-6.15315
-5.7226944
-5.415226
-5.261492
-5.230745
-5.261492
-5.292238
-5.3537326
-5.445973
-5.5074663
-5.5382137
-5.445973
-5.199998
-4.8310356
-4.369833
-3.9393775
-3.662656
-3.5396688
-3.5089219
-3.5396688
-3.5704157
-3.6319091
-3.72415
-3.8471372
-4.031618
-4.185352
-4.3390865
-4.615808
-5.0462637
-5.630454
-6.337631
-7.0448084
-7.6597457
-8.151696
-8.459164
-8.674392
-8.735885
-8.674392
-8.459164
-8.120949
-7.6597457
-7.137049
-6.583606
-6.0609097
-5.56896
-5.1692514
-4.89253
-4.677302
-4.4928207
-4.369833
-4.3390865
-4.462074
-4.708049
-5.077011
-5.5382137
-6.0609097
-6.583606
-7.1063027
-7.5675054
-8.0287075
-8.428417
-8.735885
-8.88962
-8.828126
-8.612898
-8.366923
-8.151696
-8.0287075
-7.9979606
-8.090202
-8.274683
-8.551404
-8.951113
-9.473809
-10.027252
-10.519203
-10.795924
-10.826671
-10.580696
-10.088747
-9.350822
-8.459164
-7.475265
-6.4913654
-5.5382137
-4.708049
-4.031618
-3.6011627
-3.3551877
-3.1707067
-3.0169723
-2.924732
-2.8324916
-2.8017445
-2.7709978
-2.740251
-2.6480105
-2.6172636
-2.5865169
-2.55577
-2.55577
-2.5865169
-2.6787572
-2.8632383
-3.13996
-3.5089219
-4.031618
-4.615808
-5.261492
-5.8764286
-6.460619
-7.014062
-7.536758
-8.0287075
-8.489911
-8.88962
-9.258582
-9.566051
-9.904265
-10.273228
-10.672936
-11.103392
-11.472354
-11.841316
-12.179532
-12.548494
-12.855963
-13.071191
-13.16343
-13.132684
-12.886709
-12.548494
-12.118038
-11.718329
-11.31862
-10.980405
-10.64219
-10.334722
-10.1194935
-10.027252
-9.996506
-9.996506
-9.904265
-9.719785
-9.443064
-9.074101
-8.582151
-7.967214
-7.2292895
-6.460619
-5.753441
-5.261492
-5.0462637
-5.1692514
-5.56896
-6.183897
-6.798834
-7.3215303
-7.6289983
-7.7212396
-7.6289983
-7.2907834
-6.7065935
-5.8764286
-4.9232764
-3.970125
-3.0784662
-2.2790484
-1.6026177
-1.1414151
-0.98768085
-1.1414151
-1.5718708
-2.1868079
-2.9862256
-3.970125
-5.077011
-6.15315
-7.0755553
-7.7212396
-8.0287075
-7.874974
-7.2907834
-6.460619
-5.599707
-4.9232764
-4.4313273
-4.1546054
-4.1238585
-4.3390865
-4.677302
-5.1077576
-5.5074663
-5.8456817
-6.122403
-6.245391
-6.15315
-5.753441
-5.0462637
-4.0931115
-3.13996
-2.3097951
-1.7870986
-1.5718708
-1.756352
-2.1868079
-2.8324916
-3.6011627
-4.369833
-5.077011
-5.630454
-6.030163
-6.276138
-6.3068843
-6.0609097
-5.599707
-5.0462637
-4.615808
-4.369833
-4.40058
-4.769542
-5.4767194
-6.5221124
-7.874974
-9.412316
-10.980405
-12.456253
-13.655381
-14.516293
-14.916001
-14.854507
-14.424051
-13.716874
-12.886709
-12.056544
-11.410861
-11.011152
-10.918911
-11.011152
-11.195633
-11.380114
-11.441608
-11.287873
-10.795924
-9.935013
-8.674392
-7.0448084
-5.261492
-3.4474285
-1.7870986
-0.40349084
0.51891446
0.9186234
0.7033955
-0.003781855
-1.0184276
-2.2175546
-3.5089219
-4.7387953
-5.753441
-6.368378
-6.5221124
-6.276138
-5.6919475
-4.769542
-3.6011627
-2.3097951
-1.0491745
-0.003781855
0.58040816
0.51891446
-0.18826294
-1.4488835
-3.13996
-5.0155168
-6.9218216
-8.582151
-9.812025
-10.488456
-10.611443
-10.334722
-9.719785
-8.98186
-8.30543
-7.874974
-7.8442264
-8.151696
-8.7973795
-9.658291
-10.611443
-11.472354
-12.148786
-12.517748
-12.548494
-12.179532
-11.441608
-10.334722
-9.012608
-7.536758
-6.15315
-5.0462637
-4.3083396
-4.000871
-4.062365
-4.3390865
-4.7387953
-5.199998
-5.7226944
-6.214644
-6.6451
-6.8910747
-6.829581
-6.4913654
-5.9071755
-5.230745
-4.615808
-4.1238585
-3.9393775
-4.1238585
-4.7387953
-5.6612005
-6.768087
-7.90572
-8.88962
-9.658291
-10.1194935
-10.211734
-9.935013
-9.227836
-8.120949
-6.6758466
-5.1385045
-3.693403
-2.4635293
-1.5718708
-1.1106682
-1.0491745
-1.2336557
-1.5411241
-1.8485925
-1.9408331
-1.8485925
-1.5411241
-1.1414151
-0.71095926
-0.18826294
0.4881676
1.2875855
1.964016
2.394472
2.394472
1.964016
1.1338513
-0.06527555
-1.6333647
-3.4166815
-5.199998
-6.7373405
-7.8442264
-8.459164
-8.551404
-8.151696
-7.41377
-6.5221124
-5.630454
-4.800289
-4.185352
-3.970125
-4.185352
-4.769542
-5.6919475
-6.768087
-7.81348
-8.674392
-9.320075
-9.627544
-9.596797
-9.289329
-8.735885
-8.059455
-7.3215303
-6.583606
-5.937922
-5.445973
-5.1385045
-5.0155168
-5.077011
-5.292238
-5.6612005
-6.0916567
-6.4913654
-6.768087
-6.798834
-6.6143527
-6.15315
-5.445973
-4.585061
-3.662656
-2.8017445
-2.156061
-1.8178458
-1.8793392
-2.371289
-3.2322004
-4.369833
-5.599707
-6.7373405
-7.536758
-7.81348
-7.5675054
-6.798834
-5.753441
-4.6465545
-3.662656
-2.893985
-2.4635293
-2.4635293
-2.893985
-3.662656
-4.708049
-5.9071755
-7.1063027
-8.059455
-8.612898
-8.705139
-8.366923
-7.690492
-6.798834
-5.937922
-5.230745
-4.708049
-4.3083396
-4.031618
-3.8778841
-3.8471372
-4.000871
-4.40058
-5.199998
-6.3068843
-7.598252
-8.735885
-9.627544
-10.150241
-10.334722
-10.211734
-9.750531
-9.074101
-8.274683
-7.598252
-7.167796
-7.1063027
-7.41377
-8.151696
-9.166341
-10.273228
-11.31862
-12.179532
-12.702229
-12.794469
-12.456253
-11.779823
-10.8881645
-9.873519
-8.951113
-8.182442
-7.7212396
-7.690492
-8.0287075
-8.735885
-9.658291
-10.64219
-11.626089
-12.456253
-13.071191
-13.4709
-13.593886
-13.5323925
-13.286419
-12.97895
-12.609987
-12.30252
-12.025797
-11.841316
-11.718329
-11.687582
-11.718329
-11.81057
-11.9335575
-11.964304
-11.90281
-11.626089
-11.103392
-10.273228
-9.135594
-7.7212396
-6.214644
-4.677302
-3.324441
-2.2175546
-1.4181368
-0.8954404
-0.7417061
-0.8954404
-1.325896
-1.8793392
-2.4942763
-2.9862256
-3.293694
-3.4166815
-3.3551877
-3.1707067
-2.955479
-2.7709978
-2.7709978
-2.893985
-3.1707067
-3.5396688
-3.908631
-4.3083396
-4.677302
-5.0462637
-5.384479
-5.753441
-6.15315
-6.583606
-7.0755553
-7.598252
-8.151696
-8.735885
-9.258582
-9.750531
-10.180986
-10.519203
-10.703684
-10.64219
-10.365468
-9.904265
-9.473809
-9.074101
-8.674392
-8.213189
-7.6289983
-6.952568
-6.15315
-5.3537326
-4.615808
-3.908631
-3.324441
-2.955479
-2.8017445
-2.8324916
-3.0477195
-3.4166815
-3.9393775
-4.462074
-4.89253
-5.1385045
-5.1385045
-5.0462637
-4.89253
-4.7387953
-4.615808
-4.5235677
-4.4928207
-4.5235677
-4.677302
-4.9232764
-5.230745
-5.4767194
-5.6919475
-5.8764286
-6.0609097
-6.276138
-6.460619
-6.6143527
-6.768087
-6.8910747
-6.952568
-7.014062
-7.0448084
-7.014062
-6.952568
-6.798834
-6.6451
-6.6143527
-6.768087
-7.0448084
-7.3522773
-7.6289983
-7.81348
-7.8442264
-7.6597457
-7.2600365
-6.7065935
-5.9994164
-5.3537326
-4.8310356
-4.462074
-4.369833
-4.585061
-5.1385045
-5.9994164
-7.0448084
-8.0287075
-8.858873
-9.412316
-9.658291
-9.658291
-9.412316
-9.012608
-8.551404
-8.090202
-7.6597457
-7.2907834
-7.014062
-6.8603272
-6.7373405
-6.6758466
-6.6451
-6.6451
-6.583606
-6.4913654
-6.368378
-6.15315
-5.8764286
-5.415226
-4.8310356
-4.1546054
-3.6011627
-3.13996
-2.7709978
-2.371289
-1.9408331
-1.5103772
-1.1414151
-0.86469346
-0.6187188
-0.46498448
-0.40349084
-0.43423766
-0.58797187
-0.8031998
-1.0184276
-1.2029088
-1.2951493
-1.356643
-1.5103772
-1.8178458
-2.3405418
-3.0784662
-3.908631
-4.769542
-5.5382137
-6.245391
-6.829581
-7.2600365
-7.536758
-7.7212396
-7.8442264
-7.967214
-8.090202
-8.213189
-8.39767
-8.582151
-8.828126
-9.104847
-9.289329
-9.412316
-9.412316
-9.320075
-9.043354
-8.705139
-8.274683
-7.874974
-7.536758
-7.3215303
-7.2292895
-7.2907834
-7.536758
-7.90572
-8.336177
-8.7973795
-9.197088
-9.535303
-9.658291
-9.535303
-9.227836
-8.705139
-8.059455
-7.3215303
-6.6143527
-6.0609097
-5.753441
-5.6919475
-5.8456817
-6.214644
-6.798834
-7.4445176
-8.090202
-8.643645
-9.135594
-9.566051
-9.873519
-10.1194935
-10.273228
-10.365468
-10.3962145
-10.334722
-10.150241
-9.904265
-9.627544
-9.258582
-8.7973795
-8.30543
-7.7827325
-7.2292895
-6.6143527
-6.0609097
-5.6612005
-5.384479
-5.261492
-5.1692514
-5.1692514
-5.261492
-5.415226
-5.599707
-5.8764286
-6.245391
-6.7373405
-7.2600365
-7.7212396
-8.090202
-8.274683
-8.30543
-8.090202
-7.7212396
-7.198543
-6.5221124
-5.753441
-4.8617826
-3.970125
-3.0784662
-2.371289
-1.8485925
-1.4488835
-1.172162
-0.8954404
-0.6494655
-0.43423766
-0.31125027
-0.34199715
-0.6187188
-1.1106682
-1.756352
-2.55577
-3.4166815
-4.1546054
-4.6465545
-4.8617826
-4.89253
-4.8310356
-4.677302
-4.462074
-4.2160993
-4.000871
-3.970125
-4.1238585
-4.4313273
-4.800289
-5.1692514
-5.4767194
-5.6919475
-5.8456817
-5.9994164
-6.214644
-6.583606
-7.1063027
-7.7827325
-8.489911
-9.074101
-9.473809
-9.658291
-9.658291
-9.504557
-9.258582
-9.043354
-8.766632
-8.428417
-8.090202
-7.8442264
-7.690492
-7.598252
-7.41377
-7.137049
-6.768087
-6.3068843
-5.7841883
-5.261492
-4.8310356
-4.554314
-4.4928207
-4.677302
-5.1077576
-5.7841883
-6.5221124
-7.167796
-7.5675054
-7.598252
-7.3830237
-6.952568
-6.429872
-5.937922
-5.56896
-5.384479
-5.3229856
-5.384479
-5.445973
-5.415226
-5.1692514
-4.7387953
-4.185352
-3.662656
-3.2322004
-3.0169723
-3.0784662
-3.4166815
-4.0931115
-5.077011
-6.183897
-7.2292895
-7.967214
-8.366923
-8.366923
-8.120949
-7.7212396
-7.3215303
-6.8910747
-6.429872
-5.9994164
-5.6612005
-5.3229856
-5.077011
-4.8617826
-4.7387953
-4.6465545
-4.615808
-4.6465545
-4.800289
-5.1077576
-5.599707
-6.214644
-6.8910747
-7.598252
-8.243936
-8.7973795
-9.197088
-9.473809
-9.504557
-9.320075
-9.104847
-8.88962
-8.735885
-8.582151
-8.39767
-8.182442
-7.81348
-7.3215303
-6.6143527
-5.814935
-5.0462637
-4.3390865
-3.72415
-3.293694
-3.1707067
-3.4474285
-3.970125
-4.677302
-5.384479
-6.122403
-6.829581
-7.41377
-7.874974
-8.120949
-8.182442
-8.090202
-7.81348
-7.4445176
-6.8910747
-6.183897
-5.3229856
-4.4313273
-3.6011627
-2.955479
-2.5865169
-2.55577
-2.955479
-3.72415
-4.708049
-5.7226944
-6.583606
-7.167796
-7.5060115
-7.536758
-7.2292895
-6.7065935
-6.15315
-5.6919475
-5.445973
-5.384479
-5.445973
-5.56896
-5.630454
-5.56896
-5.445973
-5.292238
-5.1385045
-5.0155168
-4.9540234
-4.9232764
-5.0462637
-5.3229856
-5.814935
-6.368378
-6.983315
-7.598252
-8.213189
-8.766632
-9.135594
-9.289329
-9.166341
-8.766632
-8.213189
-7.598252
-7.014062
-6.4913654
-6.0916567
-5.8764286
-5.8456817
-5.968669
-6.122403
-6.214644
-6.214644
-6.122403
-6.030163
-5.9994164
-6.0916567
-6.368378
-6.798834
-7.3522773
-7.8442264
-8.336177
-8.7973795
-9.258582
-9.658291
-9.935013
-10.058
-9.996506
-9.842772
-9.566051
-9.166341
-8.705139
-8.213189
-7.81348
-7.475265
-7.2600365
-7.2292895
-7.3215303
-7.4445176
-7.5675054
-7.690492
-7.7827325
-7.90572
-8.090202
-8.366923
-8.766632
-9.135594
-9.443064
-9.566051
-9.504557
-9.258582
-8.7973795
-8.120949
-7.2907834
-6.429872
-5.56896
-4.8310356
-4.2160993
-3.7548969
-3.478175
-3.3551877
-3.3859346
-3.5396688
-3.7548969
-4.062365
-4.40058
-4.769542
-5.1077576
-5.3537326
-5.630454
-5.9071755
-6.276138
-6.7373405
-7.198543
-7.5675054
-7.8442264
-7.9979606
-8.090202
-8.120949
-8.120949
-7.967214
-7.751986
-7.475265
-7.167796
-6.8910747
-6.7065935
-6.5221124
-6.3991246
-6.3068843
-6.3068843
-6.3991246
-6.4913654
-6.583606
-6.7065935
-6.798834
-6.829581
-6.8603272
-6.9218216
-6.9218216
-6.798834
-6.4913654
-6.0609097
-5.4767194
-4.7387953
-3.8471372
-2.8017445
-1.6333647
-0.4957313
0.5496613
1.5335603
2.3022313
2.7941806
2.8864214
2.6404467
2.0870035
1.3183324
0.4881676
-0.40349084
-1.2951493
-2.156061
-2.955479
-3.693403
-4.40058
-5.0155168
-5.5382137
-5.9071755
-6.0916567
-6.15315
-6.0916567
-5.9071755
-5.6919475
-5.3229856
-4.800289
-4.1546054
-3.4474285
-2.7095041
-2.0023267
-1.5411241
-1.325896
-1.4796305
-1.9100862
-2.55577
-3.2629473
-4.000871
-4.677302
-5.230745
-5.5382137
-5.599707
-5.3229856
-4.769542
-4.000871
-3.0784662
-2.0638204
-1.0184276
-0.034528732
0.8263829
1.5028133
1.964016
2.2407377
2.3329782
2.2099907
1.779535
1.0416107
0.026964962
-1.172162
-2.55577
-3.8778841
-5.1077576
-6.0916567
-6.8910747
-7.5060115
-8.0287075
-8.366923
-8.551404
-8.582151
-8.489911
-8.30543
-7.967214
-7.598252
-7.2292895
-6.8603272
-6.4913654
-6.0609097
-5.599707
-5.1692514
-4.769542
-4.462074
-4.3390865
-4.3390865
-4.5235677
-4.8617826
-5.3229856
-5.8456817
-6.368378
-6.9218216
-7.475265
-7.9364667
-8.274683
-8.459164
-8.489911
-8.428417
-8.182442
-7.7827325
-7.198543
-6.5221124
-5.814935
-5.230745
-4.800289
-4.585061
-4.6465545
-4.9232764
-5.4767194
-6.214644
-7.1063027
-8.0287075
-8.88962
-9.658291
-10.303975
-10.857418
-11.257127
-11.564595
-11.687582
-11.595342
-11.22638
-10.580696
-9.689037
-8.582151
-7.41377
-6.276138
-5.261492
-4.462074
-3.7856438
-3.293694
-2.955479
-2.7709978
-2.6787572
-2.6787572
-2.6172636
-2.55577
-2.4942763
-2.4635293
-2.4327824
-2.4327824
-2.55577
-2.7709978
-3.1092129
-3.5396688
-3.9393775
-4.2160993
-4.3390865
-4.246846
-3.8778841
-3.3551877
-2.740251
-2.0945673
-1.4796305
-1.0184276
-0.7724529
-0.7417061
-0.8954404
-1.172162
-1.5411241
-2.0330737
-2.6172636
-3.2014534
-3.72415
-4.185352
-4.554314
-4.8617826
-5.0462637
-5.1077576
-4.9847703
-4.7387953
-4.369833
-3.8778841
-3.4474285
-3.13996
-2.893985
-2.6787572
-2.525023
-2.525023
-2.6172636
-2.6480105
-2.525023
-2.371289
-2.371289
-2.55577
-2.7709978
-2.9862256
-3.293694
-3.8163908
-4.462074
-4.9847703
-5.3537326
-5.630454
-5.8764286
-5.8456817
-5.384479
-4.615808
-3.970125
-3.7856438
-4.062365
-4.4313273
-4.585061
-4.462074
-4.2160993
-4.062365
-4.000871
-3.7856438
-3.324441
-2.8017445
-2.4327824
-2.371289
-2.4635293
-2.55577
-2.4020357
-2.125314
-2.0945673
-2.4635293
-3.0169723
-3.3859346
-3.5089219
-3.662656
-4.031618
-4.369833
-4.369833
-3.970125
-3.4474285
-2.893985
-2.3405418
-1.7256052
-1.0491745
-0.52647823
-0.40349084
-0.7724529
-1.4488835
-2.1868079
-3.0169723
-3.970125
-4.9847703
-5.630454
-5.4767194
-4.5235677
-2.955479
-1.325896
-0.21900976
-0.15751612
-0.98768085
-2.0023267
-2.4635293
-2.1868079
-1.4488835
-0.6187188
0.05771178
0.51891446
1.0108639
1.5950539
2.2099907
2.6404467
3.0094087
3.562852
4.0548015
4.0548015
3.501358
2.6711934
1.8102818
0.8263829
-0.40349084
-1.7256052
-2.5865169
-2.4635293
-1.1414151
0.79563606
2.2407377
2.4867122
1.8717754
1.3490791
1.4413197
1.9947629
2.6404467
3.0401554
2.8864214
1.779535
-0.31125027
-2.7709978
-4.7387953
-5.7226944
-5.937922
-6.030163
-6.460619
-6.983315
-7.137049
-6.6758466
-5.8456817
-5.199998
-4.9847703
-5.261492
-6.0609097
-7.3215303
-8.643645
-9.627544
-10.150241
-10.303975
-10.1194935
-9.535303
-8.674392
-7.7827325
-6.983315
-6.276138
-5.7841883
-5.5382137
-5.5382137
-5.8764286
-6.6758466
-7.874974
-9.104847
-9.996506
-10.672936
-11.1648855
-11.380114
-11.1648855
-10.488456
-9.566051
-8.551404
-7.3522773
-5.968669
-4.585061
-3.3859346
-2.4635293
-1.6948581
-0.86469346
0.119205505
1.1338513
1.9947629
2.5789528
2.8864214
2.763434
1.9947629
0.5496613
-1.325896
-3.2322004
-4.8617826
-5.968669
-6.3991246
-6.15315
-5.384479
-4.40058
-3.5089219
-3.0784662
-3.0784662
-3.2629473
-3.478175
-3.7548969
-4.3083396
-5.0155168
-5.814935
-6.6143527
-7.3830237
-7.90572
-7.967214
-7.5060115
-6.6143527
-5.415226
-4.246846
-3.4166815
-3.0477195
-3.13996
-3.7856438
-4.9232764
-6.3068843
-7.3522773
-7.6289983
-7.167796
-6.15315
-5.0462637
-4.1238585
-3.3859346
-2.5865169
-1.7256052
-0.98768085
-0.6494655
-0.8031998
-1.3873899
-2.2790484
-3.293694
-4.1546054
-4.708049
-5.0155168
-5.0462637
-4.8617826
-4.677302
-4.677302
-4.8617826
-4.9232764
-4.585061
-3.970125
-3.2629473
-2.525023
-1.7256052
-0.95693403
-0.4957313
-0.52647823
-0.9261871
-1.325896
-1.5103772
-1.5103772
-1.2951493
-0.9261871
-0.40349084
0.08845866
0.33443338
0.30368656
0.08845866
0.026964962
0.24219286
0.4881676
0.33443338
-0.31125027
-1.2644024
-2.0945673
-2.740251
-3.0784662
-3.0477195
-2.4327824
-1.325896
-0.034528732
0.8571297
1.1338513
0.9186234
0.611155
0.36518025
0.026964962
-0.4957313
-1.1414151
-1.6948581
-2.0945673
-2.4942763
-2.924732
-3.2322004
-3.13996
-2.740251
-2.4020357
-2.6480105
-3.5704157
-4.8617826
-6.245391
-7.4445176
-8.459164
-9.197088
-9.535303
-9.381569
-8.705139
-7.7212396
-6.6451
-5.630454
-4.8617826
-4.462074
-4.5235677
-4.9540234
-5.5074663
-6.122403
-6.829581
-7.6597457
-8.428417
-8.951113
-9.135594
-8.951113
-8.366923
-7.536758
-6.583606
-5.6612005
-4.9540234
-4.4313273
-4.062365
-3.662656
-3.1707067
-2.6480105
-2.2483013
-2.156061
-2.2175546
-2.2483013
-2.156061
-1.756352
-1.172162
-0.5572249
-0.21900976
-0.12676924
-0.034528732
0.30368656
0.8878766
1.6258008
2.4252186
3.2246366
3.8703203
4.3007765
4.546751
4.6697383
4.8542194
5.100194
5.407663
5.6536374
5.715131
5.592144
5.284675
4.7927256
4.2085357
3.6550925
3.3476238
3.2553833
3.132396
2.8249276
2.4252186
2.0255098
1.5335603
0.9801171
0.36518025
-0.15751612
-0.4957313
-0.6187188
-0.58797187
-0.4957313
-0.4957313
-0.58797187
-0.6494655
-0.6494655
-0.68021244
-0.8339465
-1.1414151
-1.5718708
-2.0945673
-2.4942763
-2.6787572
-2.6787572
-2.6787572
-2.740251
-2.893985
-3.0784662
-3.324441
-3.5396688
-3.7548969
-3.970125
-4.3390865
-4.8310356
-5.3229856
-5.753441
-6.0609097
-6.0609097
-5.8456817
-5.56896
-5.599707
-5.937922
-6.429872
-6.983315
-7.475265
-7.7212396
-7.690492
-7.2907834
-6.6758466
