# Supplementary material for: Performances of the PIPER scalable child human body model in accident reconstruction
Source: PLoS One. 2017 Nov 14;12(11):e0187916. doi: 10.1371/journal.pone.0187916 (PMC5685610; doi:10.1371/journal.pone.0187916)
Supplement: S2 Data — This zip folder contains input accelerations for reproducibility of the accident reconstruction. Also, the readings from the dummy sensor are reported for reproducibility of the calculations. (ZIP) [file pone.0187916.s010.zip › CHANNEL/RAC02.003]

Test object number          :1
Name of the channel         :Left B-Pillar Acceleration Z
Laboratory channel code     :14BPIL00LE00ACZP
Customer channel code       :14BPIL00LE00ACZP
Channel code                :14BPIL00LE00ACZP
Unit                        :m/(s*s)
Direction                   :Z
Dimension                   :AC
Transducer type             :GV1029
Pre-filter type             :4.00kHz 6pole Butterworth for rate 20000 (1.3)
Cut off frequency           :4000.0
Channel frequency class     :2000
Channel amplitude class     :1000.0
Reference channel           :implicit
Reference channel name      :NOVALUE
Data source                 :transducer
Data status                 :ok
Sampling interval           :5.0E-5
Bit resolution              :16
Time of first sample        :-0.2
Number of samples           :34000
First global maximum value  :222.13292
Time of maximum value       :0.06879999
First global minimum value  :-295.2214
Time of minimum value       :0.061049983
Start offset interval       :-0.1
End offset interval         :-0.05
1.2005532
0.9558544
0.741743
0.52763164
0.43586957
0.46645695
0.58880633
0.7723304
0.8640924
0.83350503
0.68056834
0.43586957
0.16058356
-0.05352789
-0.14528984
-0.05352789
0.19117087
0.49704427
0.741743
0.9558544
1.0476165
1.1087911
1.1699659
1.2617278
1.3840772
1.537014
1.720538
1.8734747
1.9346495
1.904062
1.8123
1.720538
1.5676013
1.3229026
1.0476165
0.8029177
0.68056834
0.61939365
0.61939365
0.61939365
0.61939365
0.58880633
0.58880633
0.58880633
0.649981
0.71115565
0.741743
0.741743
0.649981
0.46645695
0.2523455
0.099408805
0.038234174
0.099408805
0.2523455
0.43586957
0.55821896
0.58880633
0.61939365
0.71115565
0.9252671
1.1699659
1.3534899
1.4146645
1.3534899
1.2617278
1.1393785
1.1087911
1.1087911
1.1393785
1.0782038
0.8946797
0.61939365
0.31352025
0.099408805
-0.08411521
-0.14528984
-0.11470252
0.06882149
0.28293294
0.49704427
0.58880633
0.61939365
0.55821896
0.55821896
0.61939365
0.741743
0.9252671
1.0782038
1.2311405
1.3229026
1.3840772
1.3534899
1.2311405
1.0170292
0.741743
0.52763164
0.37469494
0.2523455
0.22175819
0.28293294
0.46645695
0.649981
0.8029177
0.9558544
1.0476165
1.1087911
1.0476165
0.9558544
0.8029177
0.649981
0.55821896
0.52763164
0.55821896
0.649981
0.7723304
0.8640924
0.9864418
1.0782038
1.1699659
1.2311405
1.1699659
0.9864418
0.7723304
0.71115565
0.8029177
0.9864418
1.1393785
1.2005532
1.0782038
0.8029177
0.52763164
0.28293294
0.12999618
0.007646799
-0.08411521
-0.14528984
-0.14528984
-0.11470252
-0.08411521
-0.11470252
-0.11470252
-0.08411521
0.06882149
0.2523455
0.40528226
0.52763164
0.58880633
0.61939365
0.649981
0.71115565
0.71115565
0.649981
0.49704427
0.37469494
0.37469494
0.49704427
0.68056834
0.83350503
0.9252671
0.9864418
1.0782038
1.2005532
1.3229026
1.2923152
1.1393785
0.9558544
0.7723304
0.649981
0.55821896
0.43586957
0.28293294
0.06882149
-0.08411521
-0.14528984
-0.11470252
-0.022940576
0.06882149
0.16058356
0.2523455
0.31352025
0.43586957
0.58880633
0.7723304
0.9252671
1.0170292
0.9864418
0.8029177
0.49704427
0.16058356
-0.14528984
-0.3899886
-0.57351273
-0.72644943
-0.8487988
-0.90997344
-0.8793861
-0.8487988
-0.78762406
-0.78762406
-0.75703675
-0.75703675
-0.6652748
-0.5429253
-0.3594013
-0.14528984
0.12999618
0.40528226
0.68056834
0.9864418
1.2311405
1.3534899
1.2923152
1.1393785
0.9252671
0.71115565
0.49704427
0.31352025
0.12999618
0.099408805
0.22175819
0.49704427
0.7723304
0.9558544
0.9558544
0.83350503
0.61939365
0.34410757
0.038234174
-0.29822654
-0.60410005
-0.8182115
-0.90997344
-0.94056076
-0.94056076
-0.94056076
-0.94056076
-0.90997344
-0.8182115
-0.6958621
-0.5429253
-0.32881397
0.007646799
0.34410757
0.741743
1.0782038
1.3840772
1.5981886
1.5981886
1.3840772
0.9864418
0.46645695
-0.05352789
-0.5429253
-0.94056076
-1.2464342
-1.3993709
-1.4605455
-1.5217204
-1.5828948
-1.6440697
-1.6746569
-1.6746569
-1.6134825
-1.5217204
-1.3687835
-1.0934975
-0.8182115
-0.48175067
-0.14528984
0.16058356
0.46645695
0.7723304
1.0476165
1.2923152
1.5064266
1.628776
1.628776
1.4758393
1.1699659
0.83350503
0.46645695
0.16058356
-0.05352789
-0.14528984
-0.17587727
-0.17587727
-0.2370519
-0.32881397
-0.42057604
-0.48175067
-0.5123381
-0.5429253
-0.57351273
-0.57351273
-0.48175067
-0.3899886
-0.2370519
-0.022940576
0.22175819
0.49704427
0.741743
0.9252671
1.0476165
1.1087911
1.1087911
1.0782038
1.0170292
0.9252671
0.7723304
0.58880633
0.37469494
0.16058356
-0.14528984
-0.48175067
-0.8487988
-1.1852596
-1.491133
-1.6746569
-1.7970064
-1.7970064
-1.7052443
-1.5217204
-1.3076088
-1.124085
-1.0017354
-0.94056076
-0.9711482
-1.0323229
-0.9711482
-0.78762406
-0.5429253
-0.29822654
-0.20646459
-0.17587727
-0.11470252
0.038234174
0.31352025
0.649981
0.9864418
1.2005532
1.2311405
1.1087911
0.8640924
0.58880633
0.37469494
0.31352025
0.31352025
0.40528226
0.46645695
0.46645695
0.43586957
0.37469494
0.2523455
0.099408805
-0.022940576
-0.11470252
-0.17587727
-0.17587727
-0.05352789
0.06882149
0.16058356
0.16058356
0.038234174
-0.2370519
-0.6652748
-1.1546721
-1.5828948
-1.8275938
-1.8887682
-1.7358317
-1.5217204
-1.2770214
-1.124085
-1.0629101
-1.0934975
-1.1546721
-1.2464342
-1.3381963
-1.3381963
-1.215847
-0.9711482
-0.6958621
-0.45116335
-0.20646459
-0.022940576
0.099408805
0.099408805
-0.022940576
-0.17587727
-0.32881397
-0.3899886
-0.32881397
-0.14528984
0.038234174
0.12999618
0.16058356
0.099408805
-0.022940576
-0.20646459
-0.32881397
-0.3594013
-0.2370519
0.007646799
0.31352025
0.58880633
0.8029177
0.8946797
0.83350503
0.68056834
0.43586957
0.22175819
0.12999618
0.099408805
0.16058356
0.22175819
0.2523455
0.2523455
0.22175819
0.099408805
-0.08411521
-0.26763934
-0.3899886
-0.45116335
-0.45116335
-0.48175067
-0.5123381
-0.5429253
-0.57351273
-0.63468736
-0.63468736
-0.57351273
-0.42057604
-0.20646459
0.007646799
0.22175819
0.37469494
0.52763164
0.61939365
0.68056834
0.741743
0.7723304
0.83350503
0.83350503
0.8029177
0.71115565
0.49704427
0.22175819
-0.11470252
-0.48175067
-0.8487988
-1.1546721
-1.4299583
-1.5523076
-1.5217204
-1.3687835
-1.1546721
-0.94056076
-0.75703675
-0.63468736
-0.57351273
-0.48175067
-0.32881397
-0.14528984
0.099408805
0.34410757
0.55821896
0.7723304
0.9558544
1.0782038
1.1393785
1.0476165
0.8029177
0.46645695
0.12999618
-0.20646459
-0.5429253
-0.78762406
-0.8793861
-0.78762406
-0.5429253
-0.29822654
-0.17587727
-0.2370519
-0.3899886
-0.5429253
-0.5429253
-0.42057604
-0.2370519
-0.05352789
0.19117087
0.46645695
0.71115565
0.83350503
0.8640924
0.8029177
0.649981
0.58880633
0.68056834
0.8946797
1.1699659
1.445252
1.6593633
1.7817127
1.7817127
1.537014
1.1087911
0.55821896
0.007646799
-0.42057604
-0.6958621
-0.90997344
-1.124085
-1.3381963
-1.6134825
-1.8275938
-2.0722923
-2.2558165
-2.3169913
-2.1946418
-1.8275938
-1.215847
-0.45116335
0.34410757
1.1087911
1.6593633
1.904062
1.8734747
1.628776
1.3534899
1.1699659
1.1087911
1.1393785
1.2005532
1.2005532
1.1393785
0.9252671
0.55821896
0.099408805
-0.32881397
-0.6652748
-0.8793861
-0.94056076
-0.8182115
-0.5429253
-0.17587727
0.22175819
0.55821896
0.8029177
1.0476165
1.3229026
1.5981886
1.7817127
1.8428874
1.720538
1.5064266
1.2311405
1.0782038
1.0170292
1.0170292
1.0782038
1.1087911
1.1393785
1.1699659
1.2005532
1.1393785
0.9558544
0.71115565
0.43586957
0.16058356
-0.14528984
-0.42057604
-0.78762406
-1.1546721
-1.5217204
-1.7358317
-1.7358317
-1.491133
-1.0323229
-0.5429253
-0.11470252
0.16058356
0.34410757
0.49704427
0.58880633
0.71115565
0.9252671
1.2617278
1.5676013
1.7511253
1.720538
1.4758393
1.0782038
0.649981
0.28293294
-0.022940576
-0.29822654
-0.5123381
-0.6958621
-0.8182115
-0.94056076
-1.0017354
-1.0629101
-1.0934975
-1.0323229
-0.8487988
-0.57351273
-0.11470252
0.43586957
1.1087911
1.7511253
2.332285
2.7605076
3.0052063
3.0663812
2.9134445
2.699333
2.4546342
2.1793482
1.9346495
1.6899507
1.4146645
1.1393785
0.8946797
0.68056834
0.43586957
0.16058356
-0.14528984
-0.42057604
-0.60410005
-0.6652748
-0.6958621
-0.6652748
-0.5429253
-0.42057604
-0.29822654
-0.20646459
-0.14528984
-0.11470252
-0.08411521
0.038234174
0.2523455
0.49704427
0.649981
0.649981
0.52763164
0.37469494
0.28293294
0.31352025
0.52763164
0.741743
0.83350503
0.8029177
0.71115565
0.58880633
0.49704427
0.34410757
0.19117087
0.099408805
0.038234174
0.007646799
-0.022940576
-0.05352789
-0.11470252
-0.20646459
-0.29822654
-0.3594013
-0.26763934
-0.022940576
0.40528226
0.8029177
1.0782038
1.1087911
0.8946797
0.55821896
0.28293294
0.06882149
0.007646799
0.038234174
0.16058356
0.40528226
0.649981
0.9252671
1.1087911
1.2311405
1.2617278
1.2005532
1.0782038
0.83350503
0.49704427
0.099408805
-0.29822654
-0.57351273
-0.60410005
-0.42057604
-0.08411521
0.2523455
0.55821896
0.83350503
0.9558544
0.9864418
0.9558544
0.9558544
0.9864418
1.0782038
1.1393785
1.1393785
1.0476165
0.7723304
0.43586957
0.099408805
-0.11470252
-0.14528984
0.06882149
0.37469494
0.55821896
0.49704427
0.22175819
-0.11470252
-0.45116335
-0.63468736
-0.6958621
-0.6652748
-0.48175067
-0.14528984
0.31352025
0.71115565
1.0170292
1.2311405
1.3534899
1.445252
1.4758393
1.445252
1.2923152
1.0782038
0.741743
0.28293294
-0.11470252
-0.3594013
-0.32881397
-0.08411521
0.31352025
0.649981
0.8640924
0.8946797
0.8029177
0.61939365
0.46645695
0.34410757
0.28293294
0.28293294
0.28293294
0.28293294
0.16058356
-0.022940576
-0.20646459
-0.32881397
-0.2370519
0.007646799
0.28293294
0.46645695
0.49704427
0.37469494
0.16058356
-0.05352789
-0.11470252
-0.08411521
0.038234174
0.16058356
0.22175819
0.12999618
-0.14528984
-0.48175067
-0.75703675
-0.94056076
-0.8487988
-0.57351273
-0.20646459
0.12999618
0.34410757
0.37469494
0.31352025
0.28293294
0.40528226
0.649981
1.0170292
1.445252
1.9346495
2.424047
2.882857
3.1887305
3.3110797
3.1887305
2.882857
2.4852216
2.0569987
1.720538
1.4146645
1.1393785
0.83350503
0.52763164
0.28293294
0.099408805
-0.022940576
-0.08411521
0.007646799
0.2523455
0.58880633
0.8946797
0.9864418
0.83350503
0.46645695
0.038234174
-0.3899886
-0.72644943
-0.90997344
-0.90997344
-0.72644943
-0.48175067
-0.32881397
-0.2370519
-0.26763934
-0.26763934
-0.14528984
0.16058356
0.55821896
0.9558544
1.2005532
1.2923152
1.2005532
0.9252671
0.61939365
0.31352025
0.12999618
0.12999618
0.34410757
0.68056834
1.0170292
1.2923152
1.3840772
1.3534899
1.2923152
1.2923152
1.3534899
1.4758393
1.5981886
1.628776
1.628776
1.628776
1.6593633
1.6899507
1.720538
1.6899507
1.5981886
1.4758393
1.3229026
1.2311405
1.1087911
0.9864418
0.8640924
0.8029177
0.741743
0.68056834
0.52763164
0.16058356
-0.3899886
-1.0017354
-1.5217204
-1.7358317
-1.6134825
-1.2770214
-0.78762406
-0.2370519
0.31352025
0.7723304
1.1393785
1.2617278
1.2617278
1.1393785
1.1087911
1.2005532
1.445252
1.7511253
1.9958241
2.0875862
1.9958241
1.7511253
1.3840772
0.9252671
0.46645695
0.12999618
-0.022940576
-0.05352789
0.007646799
0.06882149
0.16058356
0.2523455
0.34410757
0.40528226
0.40528226
0.31352025
0.16058356
0.007646799
-0.08411521
-0.11470252
-0.05352789
0.038234174
0.22175819
0.52763164
0.8946797
1.2617278
1.537014
1.6593633
1.5676013
1.3534899
1.1393785
0.9558544
0.8029177
0.58880633
0.37469494
0.12999618
-0.08411521
-0.29822654
-0.45116335
-0.63468736
-0.72644943
-0.6652748
-0.3899886
0.038234174
0.46645695
0.7723304
0.9252671
0.9252671
0.9558544
1.0476165
1.2311405
1.4758393
1.6593633
1.7511253
1.7817127
1.720538
1.5981886
1.3840772
1.2005532
1.1393785
1.2005532
1.3840772
1.5981886
1.720538
1.7511253
1.5981886
1.2311405
0.71115565
0.12999618
-0.3594013
-0.60410005
-0.60410005
-0.3899886
-0.022940576
0.31352025
0.52763164
0.649981
0.741743
0.83350503
0.9558544
1.1087911
1.3840772
1.7817127
2.2405229
2.607571
2.8216825
2.9134445
2.8216825
2.5463963
2.1793482
1.7817127
1.3840772
0.9252671
0.40528226
-0.11470252
-0.5123381
-0.72644943
-0.78762406
-0.6958621
-0.5123381
-0.2370519
0.06882149
0.43586957
0.71115565
0.83350503
0.83350503
0.8029177
0.8029177
0.83350503
0.83350503
0.83350503
0.8029177
0.7723304
0.7723304
0.8640924
1.0476165
1.2923152
1.6593633
2.0569987
2.4852216
2.8522696
3.0969684
3.1887305
3.1581433
3.0969684
3.0052063
2.882857
2.7299204
2.5463963
2.332285
2.1487608
1.9958241
1.904062
1.8428874
1.8123
1.8428874
1.8734747
1.904062
1.9346495
1.9652367
2.0875862
2.2405229
2.4546342
2.699333
2.9134445
3.1275556
3.2804925
3.3416674
3.3722546
3.4334295
3.4640167
3.3722546
3.1275556
2.791095
2.3628721
1.904062
1.3840772
0.7723304
0.12999618
-0.42057604
-0.8487988
-1.0323229
-1.0323229
-0.8793861
-0.60410005
-0.26763934
0.12999618
0.55821896
1.0476165
1.5676013
2.0569987
2.4852216
2.8216825
3.035794
3.1887305
3.2193177
3.1581433
3.0052063
2.8522696
2.7299204
2.6687458
2.5463963
2.3934596
2.2405229
2.1181734
2.0264115
1.9346495
1.8734747
1.8428874
1.8734747
1.904062
1.9346495
1.9652367
2.0264115
2.1181734
2.2099354
2.2405229
2.1793482
2.0264115
1.8734747
1.7817127
1.7817127
1.904062
2.1181734
2.3628721
2.6381583
2.9440317
3.3110797
3.7087152
4.1063504
4.412224
4.4733987
4.3204618
3.9228265
3.4028418
2.7605076
2.1793482
1.6593633
1.3534899
1.2005532
1.1699659
1.1699659
1.1699659
1.1393785
1.0782038
0.9864418
0.9252671
0.9252671
1.0782038
1.3840772
1.7817127
2.1487608
2.424047
2.5769837
2.6381583
2.607571
2.6381583
2.6687458
2.699333
2.5769837
2.3016975
2.0264115
1.8734747
1.8734747
1.904062
1.904062
1.8734747
1.8123
1.7817127
1.7511253
1.7511253
1.7817127
1.9346495
2.1487608
2.4852216
2.791095
3.0052063
3.0663812
3.0052063
2.791095
2.5463963
2.332285
2.1793482
2.1181734
2.0875862
2.1487608
2.27111
2.4546342
2.699333
2.9746192
3.1887305
3.3110797
3.3110797
3.1887305
2.9134445
2.607571
2.3934596
2.27111
2.2099354
2.1793482
2.1793482
2.2405229
2.27111
2.2099354
2.0569987
1.8428874
1.6899507
1.628776
1.720538
1.8734747
2.0264115
2.1793482
2.3016975
2.4546342
2.5463963
2.5769837
2.5158088
2.3628721
2.2099354
2.1181734
1.9958241
1.8734747
1.8428874
1.8428874
1.8428874
1.7817127
1.6899507
1.5676013
1.5064266
1.5064266
1.5676013
1.6899507
1.8428874
2.0875862
2.424047
2.791095
3.0969684
3.3416674
3.4640167
3.4640167
3.3416674
3.1275556
2.8216825
2.5158088
2.27111
2.0569987
1.8734747
1.7817127
1.7511253
1.720538
1.5981886
1.4146645
1.2617278
1.1087911
1.0170292
0.9252671
0.8640924
0.7723304
0.71115565
0.71115565
0.741743
0.7723304
0.741743
0.71115565
0.7723304
0.9252671
1.2005532
1.5981886
2.0569987
2.5158088
2.9134445
3.1887305
3.3722546
3.4640167
3.4640167
3.4028418
3.1887305
2.882857
2.5769837
2.27111
2.0569987
1.904062
1.8428874
1.8428874
1.8428874
1.7817127
1.720538
1.720538
1.7817127
1.8428874
1.904062
1.9346495
1.9958241
2.0875862
2.1793482
2.3016975
2.3934596
2.424047
2.332285
2.0875862
1.7511253
1.3534899
0.8946797
0.43586957
0.038234174
-0.26763934
-0.3899886
-0.3899886
-0.29822654
-0.20646459
-0.05352789
0.12999618
0.28293294
0.43586957
0.52763164
0.46645695
0.31352025
0.099408805
-0.14528984
-0.32881397
-0.3594013
-0.17587727
0.2523455
0.7723304
1.2923152
1.720538
2.0569987
2.27111
2.3934596
2.607571
3.035794
3.586366
4.1675253
4.6263356
4.9016213
4.9322085
4.748685
4.3816366
3.9534142
3.525191
3.2804925
3.1581433
3.0663812
2.8216825
2.332285
1.6899507
1.0782038
0.58880633
0.28293294
0.12999618
0.12999618
0.16058356
0.19117087
0.2523455
0.2523455
0.19117087
0.099408805
0.038234174
-0.022940576
-0.11470252
-0.2370519
-0.5123381
-0.90997344
-1.3993709
-1.8887682
-2.1946418
-2.2864037
-2.1946418
-2.0722923
-1.9805303
-1.9499431
-1.7970064
-1.4605455
-1.0629101
-0.72644943
-0.5429253
-0.45116335
-0.3594013
-0.32881397
-0.3899886
-0.60410005
-0.9711482
-1.2770214
-1.4299583
-1.2464342
-0.94056076
-0.63468736
-0.48175067
-0.3594013
-0.2370519
0.007646799
0.28293294
0.55821896
0.7723304
0.9864418
1.2311405
1.3840772
1.3840772
1.1699659
0.7723304
0.31352025
-0.11470252
-0.42057604
-0.5123381
-0.45116335
-0.32881397
-0.2370519
-0.17587727
-0.17587727
-0.26763934
-0.3594013
-0.45116335
-0.42057604
-0.26763934
-0.08411521
0.099408805
0.2523455
0.28293294
0.22175819
-0.05352789
-0.48175067
-1.0017354
-1.5217204
-1.8887682
-2.0722923
-2.10288
-2.10288
-2.1334672
-2.1640544
-2.10288
-1.9805303
-1.7970064
-1.6134825
-1.4299583
-1.1852596
-0.8182115
-0.48175067
-0.26763934
-0.17587727
-0.17587727
-0.20646459
-0.17587727
-0.14528984
-0.11470252
-0.022940576
0.099408805
0.19117087
0.12999618
-0.11470252
-0.26763934
-0.2370519
-0.08411521
0.12999618
0.31352025
0.46645695
0.46645695
0.28293294
-0.08411521
-0.5123381
-0.8182115
-0.9711482
-1.0323229
-1.0323229
-1.124085
-1.3687835
-1.6746569
-1.9499431
-2.0417051
-1.9193559
-1.6746569
-1.4299583
-1.124085
-0.8182115
-0.5429253
-0.42057604
-0.3899886
-0.45116335
-0.45116335
-0.2370519
0.12999618
0.61939365
1.0476165
1.2311405
1.1393785
0.741743
0.22175819
-0.14528984
-0.32881397
-0.3594013
-0.45116335
-0.60410005
-0.6958621
-0.60410005
-0.11470252
0.649981
1.5981886
2.4852216
3.2193177
3.7087152
3.9534142
4.0145884
3.9228265
3.678128
3.3722546
3.0663812
2.8522696
2.7299204
2.6381583
2.4546342
2.0875862
1.5064266
0.68056834
-0.29822654
-1.3687835
-2.3781657
-3.1734369
-3.6322467
-3.6628344
-3.4181354
-3.112262
-2.9593253
-3.0205002
-3.265199
-3.5404847
-3.7545965
-3.907533
-3.999295
-4.0910573
-4.1828194
-4.3051686
-4.3051686
-4.1216445
-3.7851837
-3.356961
-2.898151
-2.4393406
-2.011118
-1.6134825
-1.2770214
-0.8793861
-0.42057604
0.099408805
0.55821896
0.8946797
1.1087911
1.2005532
1.2005532
1.1087911
0.9558544
0.83350503
0.8029177
0.9558544
1.2923152
1.6593633
1.9346495
2.0569987
2.0264115
1.904062
1.8123
1.7511253
1.6899507
1.5981886
1.4758393
1.3229026
1.0476165
0.71115565
0.43586957
0.40528226
0.61939365
0.9864418
1.1393785
0.8640924
0.038234174
-1.124085
-2.2252293
-2.928738
-3.0816746
-2.898151
-2.592277
-2.2252293
-1.8275938
-1.3381963
-0.8182115
-0.42057604
-0.29822654
-0.5123381
-0.94056076
-1.3076088
-1.4605455
-1.3687835
-1.0934975
-0.6958621
-0.17587727
0.28293294
0.52763164
0.46645695
0.16058356
-0.29822654
-0.72644943
-1.0323229
-1.124085
-1.124085
-1.124085
-1.1546721
-1.1546721
-1.1546721
-1.215847
-1.4605455
-1.9193559
-2.4393406
-2.745214
-2.684039
-2.2864037
-1.7970064
-1.491133
-1.5217204
-1.8275938
-2.2252293
-2.5311027
-2.7758012
-2.928738
-2.9899125
-2.8675632
-2.5616899
-2.0722923
-1.5828948
-1.2770214
-1.0934975
-1.0323229
-0.9711482
-0.94056076
-1.0017354
-1.124085
-1.2770214
-1.3993709
-1.491133
-1.5217204
-1.5523076
-1.5217204
-1.4299583
-1.2464342
-0.8793861
-0.3899886
0.19117087
0.649981
0.83350503
0.83350503
0.741743
0.58880633
0.31352025
-0.022940576
-0.45116335
-0.8487988
-1.1546721
-1.3993709
-1.6134825
-1.7358317
-1.7970064
-1.7052443
-1.5828948
-1.5523076
-1.6746569
-1.9499431
-2.2252293
-2.3781657
-2.4699278
-2.6228647
-2.8063889
-2.9899125
-3.0816746
-2.9593253
-2.684039
-2.3781657
-2.1334672
-2.011118
-2.0417051
-2.1946418
-2.4087534
-2.653452
-2.836976
-2.898151
-2.745214
-2.4699278
-2.1946418
-2.0722923
-2.2252293
-2.6228647
-3.1734369
-3.6934216
-4.1216445
-4.4581056
-4.6416297
-4.580455
-4.335756
-4.029883
-3.8157709
-3.8463585
-3.907533
-3.8157709
-3.3263733
-2.5311027
-1.6134825
-0.8487988
-0.45116335
-0.60410005
-1.3076088
-2.4699278
-3.8157709
-5.0086775
-5.712187
-5.8651233
-5.498075
-4.855741
-3.999295
-3.1428497
-2.5005155
-2.1946418
-2.1640544
-2.2558165
-2.2252293
-1.9499431
-1.491133
-0.9711482
-0.5429253
-0.29822654
-0.2370519
-0.3594013
-0.63468736
-0.9711482
-1.3076088
-1.7052443
-2.1334672
-2.5616899
-3.0205002
-3.448723
-3.8463585
-4.1828194
-4.427518
-4.5498676
-4.427518
-4.06047
-3.448723
-2.653452
-1.9805303
-1.6746569
-1.7358317
-2.0417051
-2.3781657
-2.5616899
-2.5616899
-2.4087534
-2.1640544
-2.011118
-1.9805303
-2.011118
-2.10288
-2.1946418
-2.2558165
-2.2558165
-2.1946418
-2.0417051
-1.9193559
-1.9193559
-2.0417051
-2.2558165
-2.4393406
-2.5311027
-2.592277
-2.653452
-2.7146268
-2.836976
-3.1428497
-3.6934216
-4.4886928
-5.222789
-5.681599
-5.681599
-5.314551
-4.825154
-4.3663435
-4.06047
-3.999295
-4.06047
-4.152232
-4.1216445
-3.9381206
-3.6016595
-3.204024
-2.836976
-2.592277
-2.4699278
-2.592277
-2.9899125
-3.3875482
-3.6016595
-3.5098975
-3.204024
-2.836976
-2.4393406
-2.0417051
-1.6746569
-1.3381963
-1.0934975
-0.9711482
-0.94056076
-0.9711482
-1.0017354
-1.0017354
-1.0629101
-1.3076088
-1.7970064
-2.4699278
-3.2346113
-3.8769457
-4.2439938
-4.335756
-4.152232
-3.8157709
-3.5098975
-3.356961
-3.4793103
-3.9381206
-4.580455
-5.222789
-5.6510115
-5.8345356
-5.8957105
-5.9568853
-5.9874725
-5.9262977
-5.773361
-5.6204247
-5.589837
-5.589837
-5.4369006
-5.0392647
-4.3051686
-3.4181354
-2.5616899
-1.9805303
-1.7358317
-1.7970064
-2.011118
-2.2558165
-2.4393406
-2.5005155
-2.3781657
-2.0722923
-1.7052443
-1.3993709
-1.2464342
-1.3381963
-1.7052443
-2.1640544
-2.6228647
-2.928738
-2.898151
-2.5005155
-1.7052443
-0.6958621
0.31352025
1.0476165
1.4146645
1.5676013
1.6593633
1.7817127
1.8734747
1.6899507
1.1393785
0.16058356
-1.0323229
-2.0722923
-2.836976
-3.265199
-3.5404847
-3.6628344
-3.7240088
-3.7545965
-3.8157709
-4.0910573
-4.5498676
-5.1922016
-5.8039484
-6.201584
-6.293346
-6.0792346
-5.6510115
-5.1616144
-4.794566
-4.5498676
-4.5498676
-4.702804
-4.855741
-4.733392
-4.2134066
-3.448723
-2.684039
-2.10288
-1.7358317
-1.5217204
-1.4299583
-1.3993709
-1.3993709
-1.491133
-1.6440697
-1.858181
-2.0722923
-2.3475785
-2.7146268
-3.2346113
-3.8769457
-4.51928
-5.1004395
-5.55925
-5.8651233
-6.0792346
-6.1404095
-6.0792346
-5.9874725
-5.9262977
-5.9262977
-5.8957105
-5.712187
-5.222789
-4.3969307
-3.3263733
-2.2558165
-1.491133
-1.0629101
-0.8182115
-0.5429253
-0.20646459
0.12999618
0.28293294
0.19117087
-0.05352789
-0.29822654
-0.45116335
-0.6958621
-1.0934975
-1.7052443
-2.4699278
-3.2346113
-3.907533
-4.3663435
-4.6416297
-4.794566
-4.9475026
-5.0392647
-5.0698524
-4.9475026
-4.733392
-4.5498676
-4.4886928
-4.6416297
-4.9475026
-5.222789
-5.406313
-5.406313
-5.222789
-4.886328
-4.4886928
-4.0910573
-3.8463585
-3.8157709
-3.9381206
-4.1216445
-4.2439938
-4.1828194
-3.907533
-3.448723
-2.9593253
-2.5005155
-2.1334672
-1.9193559
-1.8275938
-1.7664189
-1.7052443
-1.5523076
-1.3076088
-1.0017354
-0.6958621
-0.48175067
-0.42057604
-0.48175067
-0.63468736
-0.8182115
-1.0629101
-1.2770214
-1.3687835
-1.3381963
-1.1546721
-0.8793861
-0.6652748
-0.5429253
-0.57351273
-0.90997344
-1.5828948
-2.5005155
-3.3875482
-4.029883
-4.4581056
-4.702804
-4.733392
-4.4886928
-3.907533
-3.0816746
-2.2558165
-1.7664189
-1.7358317
-2.1334672
-2.898151
-3.8463585
-4.794566
-5.589837
-6.109822
-6.385108
-6.3239336
-5.9874725
-5.498075
-5.0392647
-4.794566
-4.702804
-4.6416297
-4.4886928
-4.335756
-4.3051686
-4.427518
-4.580455
-4.611042
-4.4581056
-4.1828194
-3.8463585
-3.448723
-3.0510874
-2.5311027
-1.858181
-1.0629101
-0.29822654
0.34410757
0.7723304
0.9558544
0.8946797
0.61939365
0.28293294
0.007646799
-0.14528984
-0.11470252
0.038234174
0.22175819
0.43586957
0.649981
0.7723304
0.68056834
0.37469494
-0.05352789
-0.48175067
-0.75703675
-0.8487988
-0.75703675
-0.5429253
-0.26763934
0.007646799
0.22175819
0.40528226
0.43586957
0.19117087
-0.3899886
-1.1546721
-2.011118
-2.836976
-3.5710723
-4.1828194
-4.6416297
-4.9475026
-5.1004395
-5.0698524
-4.9780903
-4.855741
-4.611042
-4.0910573
-3.3875482
-2.592277
-2.011118
-1.7052443
-1.6134825
-1.5523076
-1.3381963
-0.8793861
-0.26763934
0.43586957
1.0476165
1.537014
1.8734747
2.1181734
2.27111
2.3628721
2.27111
1.9346495
1.3534899
0.58880633
-0.08411521
-0.5429253
-0.8487988
-1.124085
-1.491133
-1.858181
-2.1640544
-2.3781657
-2.5311027
-2.653452
-2.684039
-2.5311027
-2.2864037
-1.8887682
-1.3381963
-0.75703675
-0.26763934
-0.05352789
-0.11470252
-0.3594013
-0.6652748
-1.0323229
-1.3687835
-1.6440697
-1.8275938
-1.9805303
-2.2558165
-2.6228647
-3.0816746
-3.5098975
-3.8157709
-4.0910573
-4.3051686
-4.5498676
-4.672217
-4.51928
-3.9687078
-3.112262
-2.0722923
-1.0323229
-0.11470252
0.52763164
0.8029177
0.7723304
0.55821896
0.31352025
0.22175819
0.28293294
0.49704427
0.68056834
0.83350503
0.83350503
0.68056834
0.2523455
-0.3594013
-1.1546721
-1.9805303
-2.684039
-3.204024
-3.5404847
-3.8463585
-4.152232
-4.3051686
-4.2745814
-4.1216445
-3.7851837
-3.2957861
-2.592277
-1.7052443
-0.78762406
-0.08411521
0.2523455
0.22175819
-0.08411521
-0.5429253
-1.0017354
-1.3687835
-1.5523076
-1.5828948
-1.7052443
-2.10288
-2.745214
-3.5098975
-4.1216445
-4.51928
-4.672217
-4.611042
-4.3969307
-4.152232
-4.06047
-4.1216445
-4.2134066
-4.2439938
-4.06047
-3.7545965
-3.3875482
-2.9899125
-2.5311027
-2.011118
-1.3993709
-0.72644943
-0.14528984
0.31352025
0.52763164
0.55821896
0.37469494
0.038234174
-0.45116335
-1.0629101
-1.7664189
-2.5311027
-3.2346113
-3.8157709
-4.2134066
-4.5498676
-4.9169154
-5.3757257
-5.9874725
-6.7521563
-7.6391883
-8.587397
-9.321492
-9.657953
-9.566192
-9.22973
-8.801508
-8.250936
-7.3944907
-6.2321715
-4.9169154
-3.4793103
-1.8887682
-0.11470252
1.7511253
3.4640167
4.748685
5.482781
5.6357174
5.3298445
4.6263356
3.76989
2.8522696
1.8428874
0.7723304
-0.3899886
-1.6134825
-2.8063889
-3.8463585
-4.672217
-5.2533765
-5.55925
-5.6510115
-5.55925
-5.3757257
-5.1616144
-4.9780903
-4.794566
-4.5498676
-4.2134066
-3.8463585
-3.5710723
-3.448723
-3.356961
-3.0816746
-2.5005155
-1.6440697
-0.63468736
0.37469494
1.2311405
1.8428874
2.0875862
1.9958241
1.5981886
1.0170292
0.22175819
-0.8182115
-2.0417051
-3.3263733
-4.51928
-5.4369006
-6.0180597
-6.2627587
-6.2321715
-6.109822
-6.0792346
-6.3239336
-6.660394
-6.9356804
-6.8745055
-6.3545203
-5.4369006
-4.2134066
-2.836976
-1.3381963
0.22175819
1.7817127
3.1581433
4.1063504
4.5345736
4.595748
4.4428115
4.136938
3.5557787
2.6687458
1.4758393
0.12999618
-1.2770214
-2.653452
-3.8157709
-4.702804
-5.314551
-5.773361
-6.1709967
-6.5074577
-6.7827435
-6.9662676
-6.8745055
-6.5074577
-5.773361
-4.702804
-3.356961
-1.9193559
-0.60410005
0.46645695
1.3534899
2.1181734
2.7605076
3.3416674
3.831065
4.136938
4.3510494
4.3816366
4.2592874
3.8922393
3.1581433
1.9958241
0.43586957
-1.3076088
-3.0205002
-4.3969307
-5.2839637
-5.6510115
-5.55925
-5.2533765
-4.9169154
-4.6416297
-4.3969307
-4.029883
-3.4181354
-2.6228647
-1.858181
-1.1852596
-0.6958621
-0.26763934
0.16058356
0.649981
1.2311405
1.8428874
2.4852216
3.1275556
3.678128
4.075763
4.1675253
3.8616521
3.1887305
2.2405229
1.1393785
0.007646799
-1.0323229
-1.8887682
-2.4699278
-2.8675632
-3.1734369
-3.356961
-3.4793103
-3.5098975
-3.4181354
-3.2957861
-3.112262
-2.8675632
-2.653452
-2.4393406
-2.2252293
-1.858181
-1.3076088
-0.5429253
0.31352025
1.1087911
1.6899507
2.0569987
2.3016975
2.3934596
2.3628721
2.0875862
1.4758393
0.649981
-0.17587727
-0.78762406
-1.0934975
-1.1546721
-1.1546721
-1.2464342
-1.4605455
-1.7052443
-1.9805303
-2.2864037
-2.5311027
-2.5616899
-2.3475785
-2.0722923
-1.7664189
-1.3993709
-0.90997344
-0.26763934
0.40528226
0.9558544
1.3534899
1.6593633
1.904062
2.2099354
2.5769837
2.9440317
3.1887305
3.1581433
2.9746192
2.699333
2.3628721
2.0264115
1.6899507
1.3534899
0.9252671
0.40528226
-0.2370519
-0.90997344
-1.491133
-1.9499431
-2.3169913
-2.745214
-3.356961
-4.0910573
-4.886328
-5.498075
-5.7427735
-5.467488
-4.672217
-3.5710723
-2.4393406
-1.491133
-0.78762406
-0.20646459
0.37469494
0.9864418
1.537014
1.8734747
2.0264115
1.9958241
1.8428874
1.537014
1.1699659
0.68056834
0.12999618
-0.32881397
-0.6958621
-1.0629101
-1.4605455
-1.858181
-2.3475785
-3.0205002
-3.7545965
-4.3663435
-4.733392
-4.6416297
-3.999295
-3.1428497
-2.5616899
-2.2252293
-1.6440697
-0.75703675
-0.022940576
0.37469494
0.55821896
0.61939365
0.52763164
-0.022940576
-1.1852596
-2.745214
-4.2745814
-5.2839637
-5.7427735
-6.2321715
-6.8133307
-7.119204
-6.7827435
-5.8651233
-4.427518
-2.4393406
-0.08411521
2.1793482
3.9534142
5.1157327
5.8192415
6.247464
6.461576
6.4309883
6.0333533
5.0545583
3.4334295
1.5676013
0.12999618
-0.9711482
-2.1640544
-3.356961
-4.1828194
-4.3969307
-4.029883
-3.4181354
-2.898151
-2.5311027
-2.4699278
-2.8063889
-3.6322467
-4.672217
-5.3757257
-5.1616144
-4.029883
-2.4699278
-0.8793861
0.649981
2.0569987
2.882857
2.882857
2.4852216
2.3628721
2.332285
1.8734747
1.0782038
0.19117087
-0.5429253
-0.75703675
-0.05352789
1.2923152
2.699333
3.7393029
4.1063504
3.4640167
1.8428874
-0.32881397
-2.7758012
-5.4369006
-8.159173
-10.85086
-13.328434
-14.980151
-15.1942625
-13.664895
-10.422637
-5.8651233
-0.6652748
4.5345736
9.306199
13.129617
15.331906
15.454255
13.680189
10.68263
7.073323
3.4028418
0.40528226
-1.2770214
-1.7970064
-1.6746569
-1.3076088
-0.63468736
0.46645695
1.8734747
3.2499053
4.2287
4.595748
4.4428115
4.075763
3.586366
2.699333
1.1699659
-0.6652748
-2.0417051
-2.3169913
-1.9193559
-1.6134825
-1.8275938
-2.1334672
-1.8887682
-1.2770214
-1.1852596
-2.653452
-5.55925
-8.617984
-10.239113
-9.749715
-7.058029
-2.2252293
4.136938
10.499105
14.750746
15.851891
14.108412
10.468518
5.666305
-0.20646459
-7.058029
-13.848419
-18.987093
-21.067032
-19.507078
-14.888389
-8.617984
-2.0417051
3.9534142
8.7250395
11.60025
12.18141
10.8355665
8.235642
4.9322085
1.3229026
-1.9193559
-3.7545965
-3.2957861
-0.48175067
3.7393029
8.205054
12.456696
16.616573
20.80704
24.049297
24.966917
23.009329
18.635338
12.548458
5.0545583
-3.448723
-11.462606
-16.93774
-18.467108
-16.387169
-12.502576
-8.709745
-6.0486474
-4.4581056
-4.029883
-5.222789
-7.730951
-10.025002
-11.126146
-11.18732
-9.963826
-6.1709967
0.28293294
7.1956725
12.242584
14.567222
14.536634
13.771952
13.55784
14.047237
14.811921
15.5154295
15.637779
14.139
10.315581
5.2074947
0.40528226
-3.5710723
-7.9756494
-13.909594
-20.088238
-24.125769
-25.685722
-26.72569
-28.46917
-29.631489
-28.34682
-23.697544
-15.561311
-4.855741
6.9203863
19.002386
31.0538
41.66761
48.519173
50.78264
49.497967
45.643963
39.55708
31.971418
24.171648
17.320082
12.487283
10.132057
9.245025
7.7768316
5.0545583
1.4758393
-3.5404847
-11.064971
-20.669397
-29.600903
-34.831337
-36.05483
-35.504257
-35.04545
-34.647808
-33.60784
-31.80319
-28.92798
-24.309292
-17.213028
-7.455665
3.831065
14.689572
23.743425
31.084387
37.324207
42.279354
45.18515
45.827488
44.695755
42.46288
39.71002
36.25365
31.757307
25.976301
18.26829
8.357991
-3.204024
-15.286025
-26.51158
-35.748955
-42.631107
-47.31097
-49.36032
-47.769783
-41.89701
-32.59846
-22.412874
-13.817831
-7.3333154
-2.2864037
1.8428874
5.1157327
7.990943
11.294376
15.943653
22.581104
30.870275
39.098274
45.643963
49.83443
51.85319
51.85319
49.865013
45.980427
40.41353
33.225502
24.263409
13.55784
1.5981886
-10.575574
-22.168177
-32.90433
-42.50876
-50.216766
-55.018982
-56.487175
-54.92722
-50.92028
-44.833397
-36.880688
-27.490376
-17.396553
-7.455665
2.0875862
11.630837
21.724659
32.64434
43.83931
53.810783
60.84587
63.904606
63.017574
58.67417
51.486145
41.85113
30.197353
17.35067
4.2898746
-8.495635
-20.944685
-32.292587
-41.193504
-46.7604
-49.39091
-50.125008
-49.880306
-48.656815
-45.781605
-40.76528
-33.88313
-25.961006
-17.794188
-9.780302
-1.8275938
6.2168775
14.750746
24.263409
34.632523
44.66517
52.92375
58.888283
62.58935
64.14931
63.506973
60.692936
55.768375
48.54976
38.945335
27.13862
13.588428
-1.2770214
-16.968328
-32.56787
-46.668636
-57.955364
-65.72455
-69.609146
-69.027985
-63.430504
-53.153152
-39.63355
-24.982212
-11.126146
1.0476165
11.60025
20.8988
29.249146
36.681873
43.135803
48.182713
51.241447
51.79202
49.80384
45.5522
39.220623
30.962036
21.265848
11.14144
1.3534899
-7.761539
-16.111883
-23.54461
-30.059711
-36.024242
-41.438198
-45.506317
-47.12745
-45.81219
-42.111122
-37.003036
-30.977331
-24.064592
-16.387169
-8.006236
1.0170292
10.713217
20.868214
30.992624
40.41353
48.42741
54.23901
57.022457
56.166008
51.700256
44.512234
35.825428
26.649221
17.411844
8.357991
0.038234174
-6.9662676
-12.594337
-17.365965
-21.89289
-26.113945
-29.692663
-32.47611
-34.4337
-35.47367
-35.47367
-34.158413
-31.191442
-26.205708
-19.354141
-11.340257
-2.898151
5.5439553
14.016649
22.611692
30.778513
37.75243
42.738167
45.46044
45.827488
43.778137
39.128857
32.032597
23.345787
14.047237
4.748685
-4.2745814
-12.655513
-19.72119
-25.196323
-29.26444
-32.35376
-34.4337
-35.47367
-35.71837
-35.504257
-34.647808
-32.47611
-28.499758
-22.71875
-15.408374
-6.996855
2.0264115
11.172027
19.797657
27.260967
33.01139
36.71246
38.303
37.997128
36.192474
33.34785
29.799719
25.548077
20.623516
14.995445
8.633278
1.537014
-6.0486474
-13.389609
-19.598839
-24.21753
-27.337439
-29.325615
-30.120888
-29.386791
-27.062151
-23.728132
-19.9353
-16.02012
-11.860242
-7.425078
-2.8063889
2.1181734
7.470958
13.129617
18.543575
22.97874
26.220999
28.453875
29.89148
30.411465
29.677368
27.566841
24.355171
20.31764
15.484842
9.795596
3.3416674
-3.5098975
-10.239113
-16.478931
-21.89289
-26.297468
-29.692663
-32.0173
-33.149033
-32.90433
-31.160856
-28.102121
-23.75872
-18.038885
-11.1567335
-3.5710723
3.8616521
10.376757
15.393081
18.7271
20.256468
20.22588
19.277672
18.115355
17.014208
15.698954
13.680189
10.957916
7.990943
5.2074947
2.8216825
0.68056834
-1.3687835
-3.3263733
-5.3451385
-7.455665
-9.5356045
-11.279082
-12.380227
-12.900212
-13.114323
-13.206085
-13.083735
-12.319052
-10.514399
-7.6391883
-3.8157709
0.71115565
5.7274795
10.957916
16.035414
20.439991
23.68225
25.51749
25.915125
25.119854
23.22344
20.256468
16.280113
11.569662
6.6451
1.8734747
-2.5311027
-6.6298065
-10.2697
-13.359021
-15.8365965
-17.977713
-19.84354
-21.250557
-21.770542
-21.219969
-19.72119
-17.5189
-14.857801
-11.860242
-8.740333
-5.6510115
-2.745214
-0.022940576
2.4852216
4.779272
6.7980366
8.541515
10.132057
11.630837
12.97668
13.8943
14.322524
14.291936
13.7413645
12.793156
11.539075
10.070883
8.327404
5.9721785
2.7299204
-1.3381963
-5.9262977
-10.606161
-14.918976
-18.405933
-20.730574
-21.770542
-21.709368
-20.730574
-18.925919
-16.234234
-12.839037
-8.954444
-4.825154
-0.45116335
4.2592874
9.092088
13.588428
17.289494
19.950592
21.541136
22.18347
22.061121
21.327024
20.256468
18.971798
17.35067
15.393081
13.037855
10.193233
6.736862
2.5769837
-2.1946418
-7.272141
-12.135528
-16.295408
-19.476492
-21.495256
-22.412874
-22.382288
-21.587017
-20.057652
-17.855362
-14.949563
-11.584956
-7.945063
-4.1216445
-0.14528984
3.8616521
7.7768316
11.324965
14.414286
16.830685
18.329466
18.757687
18.298878
17.136559
15.423667
13.068442
9.917947
6.0027657
1.445252
-3.448723
-8.465047
-13.236672
-17.457726
-20.669397
-22.5964
-23.208147
-22.657576
-21.128208
-18.864746
-16.02012
-12.869624
-9.443842
-5.8345356
-2.0417051
1.8428874
5.788655
9.673247
13.282555
16.3107
18.60475
20.134117
21.082325
21.51055
21.418785
20.776453
19.491783
17.503607
14.689572
10.957916
6.4004016
1.4146645
-3.4181354
-7.8227124
-11.615543
-14.766039
-17.182442
-18.895332
-20.027063
-20.608223
-20.577637
-19.812952
-18.191822
-15.714248
-12.502576
-8.648571
-4.1216445
0.68056834
5.360431
9.428549
12.793156
15.3624935
17.258907
18.451813
18.880037
18.421227
17.014208
14.658984
11.508489
7.623895
3.2193177
-1.3993709
-5.8345356
-9.872065
-13.297847
-16.081297
-18.22241
-19.629429
-20.332935
-20.4247
-20.149412
-19.537666
-18.405933
-16.325994
-13.175497
-9.22973
-4.825154
-0.32881397
4.045176
8.205054
12.05906
15.484842
18.512989
21.112913
23.070503
24.079884
23.865772
22.550518
20.378817
17.564781
14.139
10.254407
6.0027657
1.4758393
-3.1734369
-7.8227124
-12.34964
-16.387169
-19.660015
-21.89289
-22.871687
-22.626987
-21.219969
-18.925919
-16.081297
-12.839037
-9.22973
-5.2839637
-1.124085
3.1581433
7.4097834
11.324965
14.658984
17.228321
19.002386
19.828245
19.614134
18.298878
16.004827
12.97668
9.520311
5.758067
1.8734747
-1.9193559
-5.498075
-8.923857
-12.257877
-15.530723
-18.497698
-20.85292
-22.351702
-23.024624
-22.902273
-21.89289
-19.9353
-17.029505
-13.420197
-9.382668
-5.1922016
-0.8182115
3.7087152
8.14388
12.1202345
15.423667
17.962418
19.705894
20.654102
20.776453
19.981182
18.298878
15.882478
12.823744
9.2144375
5.1463203
0.83350503
-3.356961
-7.119204
-10.208526
-12.563751
-14.184879
-15.133088
-15.408374
-15.010738
-14.0625305
-12.6861
-10.912034
-8.770921
-6.293346
-3.6016595
-0.8182115
1.9958241
4.840447
7.5933075
10.070883
12.089647
13.466079
14.139
14.108412
13.282555
11.569662
9.061501
6.0945277
2.9746192
-0.2370519
-3.448723
-6.59922
-9.566192
-12.196703
-14.398992
-15.989533
-16.876568
-16.907154
-16.26482
-15.133088
-13.603721
-11.829655
-9.841477
-7.7003636
-5.467488
-3.0510874
-0.3899886
2.5463963
5.5133686
8.296817
10.652042
12.334347
13.160204
13.190792
12.64022
11.753186
10.529693
8.877976
6.736862
4.2287
1.445252
-1.491133
-4.3663435
-7.0274425
-9.35208
-11.279082
-12.747275
-13.695482
-13.879006
-13.14491
-11.554368
-9.382668
-6.996855
-4.5498676
-1.9805303
0.649981
3.3110797
5.9415913
8.296817
10.162644
11.447313
12.211997
12.487283
12.273171
11.539075
10.407344
9.092088
7.6850696
6.1557026
4.412224
2.3934596
0.2523455
-1.9193559
-4.1828194
-6.5380445
-8.985032
-11.30967
-13.14491
-14.276642
-14.766039
-14.704865
-14.184879
-13.236672
-11.737892
-9.596778
-6.9050927
-3.8769457
-0.8182115
1.8734747
4.075763
5.8804164
7.348609
8.419167
9.061501
9.2144375
8.877976
8.0827055
6.9203863
5.574543
4.1063504
2.6381583
1.1087911
-0.5123381
-2.2558165
-3.9687078
-5.5286627
-6.9050927
-8.067411
-8.954444
-9.474429
-9.596778
-9.22973
-8.373284
-7.0274425
-5.3451385
-3.448723
-1.491133
0.49704427
2.424047
4.2898746
5.9415913
7.165085
7.9603558
8.357991
8.26623
7.5933075
6.369814
4.9016213
3.4334295
2.1181734
0.8946797
-0.20646459
-1.124085
-1.8275938
-2.4393406
-3.0205002
-3.7545965
-4.733392
-5.9568853
-7.302728
-8.556808
-9.505016
-10.116763
-10.300287
-10.055589
-9.199143
-7.730951
-5.681599
-3.2346113
-0.6652748
1.720538
3.586366
4.718097
4.840447
3.9534142
2.2405229
0.28293294
-1.4605455
-2.745214
-3.4793103
-3.8463585
-4.0910573
-4.3663435
-4.4886928
-4.3663435
-4.029883
-3.6628344
-3.448723
-3.448723
-3.7545965
-4.427518
-5.4369006
-6.47687
-7.2109666
-7.241554
-6.5380445
-5.2839637
-3.8463585
-2.3475785
-0.75703675
0.9558544
2.607571
4.0145884
5.0851455
5.8804164
6.3392262
6.3392262
5.7274795
4.503986
2.882857
1.1087911
-0.42057604
-1.5523076
-2.3475785
-2.9593253
-3.5098975
-4.029883
-4.3663435
-4.4886928
-4.4886928
-4.4581056
-4.4886928
-4.51928
-4.611042
-4.794566
-5.0698524
-5.3451385
-5.5286627
-5.6204247
-5.55925
-5.314551
-4.9780903
-4.580455
-4.2134066
-3.8157709
-3.3263733
-2.7146268
-2.10288
-1.6134825
-1.3076088
-1.124085
-1.0017354
-1.0629101
-1.3076088
-1.6134825
-1.8887682
-2.0417051
-2.1334672
-2.2864037
-2.5616899
-2.8063889
-2.898151
-2.7758012
-2.684039
-2.836976
-3.356961
-4.1828194
-5.0698524
-5.712187
-5.9568853
-5.712187
-5.0086775
-3.9687078
-2.684039
-1.3993709
-0.26763934
0.49704427
0.83350503
0.71115565
0.28293294
-0.20646459
-0.5123381
-0.57351273
-0.5429253
-0.5429253
-0.75703675
-1.0323229
-1.3381963
-1.5523076
-1.6134825
-1.5217204
-1.2464342
-0.8793861
-0.48175067
-0.29822654
-0.26763934
-0.2370519
-0.08411521
0.22175819
0.61939365
0.9252671
0.83350503
0.16058356
-1.0323229
-2.4393406
-3.7545965
-4.733392
-5.2533765
-5.3451385
-5.222789
-5.1004395
-5.1616144
-5.2839637
-5.2839637
-5.0392647
-4.51928
-3.7240088
-2.9899125
-2.653452
-2.7758012
-3.1428497
-3.3875482
-3.265199
-2.745214
-2.0417051
-1.4299583
-1.0629101
-0.8487988
-0.57351273
-0.17587727
0.22175819
0.52763164
0.58880633
0.43586957
0.16058356
-0.022940576
-0.17587727
-0.3594013
-0.75703675
-1.3076088
-1.7970064
-2.0417051
-1.9805303
-1.6440697
-1.124085
-0.6652748
-0.5123381
-0.6652748
-1.0629101
-1.6134825
-2.1946418
-2.8063889
-3.3263733
-3.7851837
-4.152232
-4.335756
-4.1828194
-3.6322467
-2.5616899
-1.0934975
0.55821896
1.9652367
2.8216825
3.035794
2.7299204
2.1181734
1.3229026
0.31352025
-0.90997344
-2.2864037
-3.5404847
-4.4886928
-5.1004395
-5.314551
-5.1616144
-4.702804
-4.06047
-3.356961
-2.7758012
-2.2864037
-1.9193559
-1.6440697
-1.4299583
-1.2770214
-1.1852596
-1.124085
-1.124085
-1.124085
-1.0323229
-0.72644943
-0.26763934
0.2523455
0.71115565
0.8946797
0.8029177
0.37469494
-0.32881397
-1.1852596
-2.0722923
-2.836976
-3.3875482
-3.5404847
-3.356961
-2.898151
-2.3169913
-1.8887682
-1.6440697
-1.6746569
-1.9499431
-2.4087534
-2.928738
-3.5098975
-3.9381206
-4.152232
-3.999295
-3.5710723
-2.9593253
-2.3781657
-1.9499431
-1.6746569
-1.3687835
-0.94056076
-0.42057604
0.06882149
0.46645695
0.7723304
1.0782038
1.445252
1.6593633
1.628776
1.2617278
0.58880633
-0.26763934
-1.2464342
-2.2252293
-3.0816746
-3.6628344
-3.9687078
-4.0910573
-4.029883
-3.7545965
-3.1734369
-2.3169913
-1.3381963
-0.32881397
0.55821896
1.2005532
1.445252
1.2311405
0.8029177
0.40528226
0.37469494
0.649981
1.0476165
1.2005532
1.0170292
0.52763164
-0.05352789
-0.45116335
-0.75703675
-1.0629101
-1.5523076
-2.3169913
-3.2346113
-4.1828194
-5.0086775
-5.498075
-5.6510115
-5.5286627
-5.2839637
-5.0086775
-4.733392
-4.2745814
-3.5098975
-2.4087534
-1.0629101
0.34410757
1.628776
2.6687458
3.3722546
3.7087152
3.7393029
3.5557787
3.3416674
3.1581433
2.9746192
2.5769837
1.8734747
0.83350503
-0.3899886
-1.7664189
-3.204024
-4.672217
-6.1709967
-7.5168395
-8.526221
-8.954444
-8.770921
-8.006236
-6.7521563
-5.0698524
-3.2346113
-1.6440697
-0.60410005
-0.022940576
0.49704427
1.1699659
1.904062
2.5463963
2.882857
2.8522696
2.5463963
2.1487608
1.7511253
1.4146645
1.0782038
0.71115565
0.22175819
-0.45116335
-1.3687835
-2.4699278
-3.5710723
-4.4581056
-4.9780903
-5.1922016
-5.2533765
-5.314551
-5.467488
-5.589837
-5.467488
-4.9780903
-4.2134066
-3.2957861
-2.3781657
-1.5828948
-0.90997344
-0.2370519
0.46645695
1.1699659
1.904062
2.607571
3.2499053
3.7393029
3.8922393
3.678128
3.0663812
2.1181734
0.83350503
-0.63468736
-2.2558165
-3.8769457
-5.222789
-6.1404095
-6.5074577
-6.385108
-5.9262977
-5.2839637
-4.5498676
-3.6628344
-2.592277
-1.3687835
-0.14528984
0.8640924
1.3534899
1.2311405
0.58880633
-0.20646459
-0.8182115
-1.0934975
-1.0629101
-0.8793861
-0.6652748
-0.45116335
-0.2370519
0.06882149
0.46645695
0.8640924
1.0476165
0.8029177
-0.08411521
-1.5217204
-3.0510874
-4.2134066
-4.580455
-4.2134066
-3.265199
-2.2252293
-1.4299583
-1.0017354
-0.75703675
-0.45116335
-0.14528984
-0.022940576
-0.17587727
-0.6958621
-1.491133
-2.4393406
-3.265199
-3.7851837
-3.907533
-3.5404847
-2.898151
-2.1334672
-1.491133
-1.0017354
-0.72644943
-0.6652748
-0.8487988
-1.1546721
-1.4299583
-1.5828948
-1.7970064
-2.2864037
-3.1428497
-4.06047
-4.672217
-4.763979
-4.335756
-3.6322467
-2.836976
-2.0722923
-1.3687835
-0.8793861
-0.60410005
-0.57351273
-0.5429253
-0.29822654
0.099408805
0.52763164
0.83350503
1.1393785
1.5676013
2.1793482
2.882857
3.4028418
3.525191
3.1275556
2.3016975
1.2617278
0.12999618
-0.9711482
-1.8887682
-2.4699278
-2.6228647
-2.2558165
-1.5217204
-0.6652748
0.06882149
0.34410757
0.099408805
-0.5429253
-1.2464342
-1.6134825
-1.5217204
-1.124085
-0.8487988
-1.124085
-1.8887682
-2.8675632
-3.5710723
-3.5710723
-2.7758012
-1.4605455
-0.14528984
0.68056834
0.83350503
0.52763164
0.22175819
0.34410757
0.9558544
1.6593633
2.0264115
1.8734747
1.5676013
1.4758393
1.8123
2.332285
2.699333
2.7299204
2.3934596
1.8123
1.1699659
0.68056834
0.43586957
0.40528226
0.49704427
0.37469494
-0.17587727
-1.215847
-2.4699278
-3.448723
-3.6322467
-2.8675632
-1.6440697
-0.6652748
-0.3594013
-0.6652748
-1.1546721
-1.491133
-1.5828948
-1.6440697
-1.8887682
-2.3169913
-2.653452
-2.684039
-2.2252293
-1.215847
0.22175819
1.9652367
3.76989
5.2686696
6.0639405
5.9415913
5.0545583
4.075763
3.4946039
3.4334295
3.6169531
3.678128
3.4334295
3.0663812
2.791095
2.699333
2.607571
2.3016975
1.6593633
0.7723304
-0.11470252
-0.72644943
-0.8182115
-0.32881397
0.55821896
1.537014
2.2405229
2.424047
2.0264115
1.3840772
0.8640924
0.68056834
0.8640924
1.2617278
1.7817127
2.5158088
3.2499053
3.678128
3.4334295
2.5158088
1.2617278
0.06882149
-0.8182115
-1.1852596
-0.9711482
-0.42057604
0.34410757
1.1393785
1.8123
2.2405229
2.2099354
1.6593633
0.8029177
-0.17587727
-1.0629101
-1.858181
-2.5616899
-3.112262
-3.1428497
-2.5005155
-1.215847
0.31352025
1.7511253
2.8216825
3.4946039
3.7393029
3.7087152
3.4946039
3.035794
2.1487608
0.741743
-0.90997344
-2.5311027
-3.8769457
-5.0698524
-6.3545203
-7.730951
-9.22973
-10.483811
-11.1567335
-10.789685
-9.260318
-6.9356804
-4.6416297
-3.0816746
-2.4087534
-2.0417051
-1.2464342
0.34410757
2.3934596
4.3204618
5.8192415
7.1039104
8.541515
10.437931
12.793156
15.148382
17.10597
18.482403
19.430609
20.22588
21.02115
21.571722
21.60231
21.143501
20.715277
20.990564
22.275232
24.202234
25.945713
26.832747
26.649221
25.731602
24.569283
23.5599
22.672867
21.632896
20.042356
17.870653
15.3624935
12.854331
10.743805
9.367374
8.694452
8.602691
9.030913
9.826184
10.866154
11.875536
12.334347
11.844949
10.3461685
8.14388
5.6357174
3.0663812
0.46645695
-2.1946418
-4.9169154
-7.7003636
-10.39205
-12.655513
-14.30723
-15.224849
-15.530723
-15.500134
-15.500134
-15.68366
-16.050709
-16.387169
-16.693043
-17.182442
-18.314173
-20.149412
-22.25994
-24.21753
-25.716309
-26.909214
-27.949184
-29.05033
-30.457346
-32.261997
-34.06665
-35.381905
-35.687782
-35.076035
-33.88313
-32.35376
-30.243235
-27.153915
-23.208147
-18.864746
-14.582515
-10.759098
-7.4862523
-4.733392
-2.5311027
-1.3687835
-1.7970064
-3.999295
-7.272141
-10.14735
-11.217908
-9.749715
-6.1709967
-2.10288
0.46645695
0.46645695
-1.3687835
-2.5311027
0.007646799
8.541515
23.498724
42.34053
60.66235
75.37486
85.62162
92.32025
96.81659
98.92712
97.39774
91.03558
79.50415
64.42459
48.855633
36.16189
28.973858
27.658604
30.625576
36.22306
44.02283
54.911926
69.53268
86.96746
104.830475
120.73589
133.12376
141.29059
145.26694
145.23634
141.41292
133.7661
122.84642
109.387985
93.36022
73.90667
49.58973
19.155323
-17.182442
-57.46597
-98.63653
-137.84952
-173.08614
-202.26645
-223.37173
-235.30078
-238.05363
-232.48676
-220.74121
-206.08987
-191.31618
-176.60367
-160.14769
-141.42824
-122.46407
-106.28336
-94.629585
-87.93096
-86.00396
-87.533325
-89.85796
-89.58267
-84.90282
-77.317154
-69.7315
-63.032864
-56.08954
-49.36032
-46.17924
-49.788544
-60.035305
-72.912575
-83.0064
-86.73805
-84.59694
-79.64179
-74.53371
-69.76208
-63.950485
-55.29427
-42.87581
-26.909214
-9.015619
8.602691
24.966917
41.086452
58.67417
77.39362
95.501335
111.59027
125.2934
135.11194
137.74245
131.28851
116.02544
94.002556
68.67623
43.04404
18.512989
-4.2134066
-25.288086
-45.414555
-64.28695
-81.935844
-98.14713
-111.23852
-118.48772
-119.374756
-116.31602
-111.36086
-103.98931
-92.58024
-77.990074
-62.87993
-49.29915
-37.64537
-27.979773
-20.455286
-15.1942625
-11.921416
-9.749715
-7.792126
-6.4156957
-7.3333154
-11.126146
-16.02012
-19.84354
-22.412874
-24.401052
-26.480993
-29.26444
-33.91371
-41.591137
-51.226154
-59.454147
-63.002277
-61.228214
-54.835457
-43.94636
-28.34682
-8.923857
11.722599
29.830305
42.24877
48.825047
51.79202
53.0461
52.89316
50.048542
43.655785
35.519554
29.55502
28.667986
33.13374
41.392323
50.721462
58.154186
61.702316
61.0294
57.053043
51.088512
44.38988
38.731224
36.03954
36.34541
37.079506
34.96898
28.3927
18.054178
6.0027657
-4.702804
-10.697923
-10.116763
-3.5098975
6.736862
17.320082
24.23282
23.957537
16.127176
3.8616521
-7.7003636
-14.521341
-16.540106
-17.671837
-22.779922
-34.158413
-50.76734
-69.05857
-84.627525
-93.28375
-93.3755
-87.166275
-78.204185
-70.435
-69.42562
-79.91708
-99.401215
-116.04073
-117.35598
-99.95179
-71.59732
-43.487553
-22.902273
-13.022561
-14.551928
-25.410435
-42.111122
-59.270626
-70.31265
-71.29145
-62.207005
-46.026302
-28.989155
-17.916538
-14.949563
-16.325994
-16.417757
-12.6861
-7.3944907
-5.0392647
-8.801508
-18.80357
-32.996094
-48.075657
-59.790604
-64.59282
-62.359943
-55.569553
-47.983894
-42.84522
-40.459408
-38.777103
-36.238354
-33.791367
-33.301968
-35.13721
-37.737133
-40.000595
-42.93698
-47.800365
-53.520203
-57.160095
-55.08016
-45.13927
-28.46917
-8.587397
9.97912
22.795218
27.964478
28.453875
29.830305
35.641903
45.276913
55.676613
64.913994
72.49965
77.607735
79.106514
76.87364
72.28554
65.6175
55.187218
39.55708
20.439991
1.9346495
-13.848419
-28.407995
-43.579315
-58.47535
-69.94561
-75.145454
-73.06551
-64.103424
-49.910896
-33.821953
-20.18
-11.126146
-4.825154
2.0569987
10.652042
19.64472
27.536255
32.79728
33.867836
29.157383
18.14594
2.4852216
-14.674277
-31.099682
-47.09686
-64.65399
-84.74988
-105.518684
-122.86171
-133.23082
-135.73898
-131.1509
-120.90411
-106.497475
-88.97093
-68.81387
-46.48511
-22.810513
0.34410757
20.562342
36.71246
49.100334
58.307125
64.30224
67.11628
66.779816
63.445797
57.725964
49.069744
35.947777
18.390638
-2.5311027
-26.38923
-52.113182
-77.07245
-98.63653
-115.82662
-128.48979
-136.28957
-140.66354
-144.79283
-149.77858
-153.51024
-153.57141
-149.77858
-144.21167
-139.04242
-135.0049
-131.79323
-128.21451
-122.219376
-111.91144
-95.97543
-74.319595
-49.115623
-23.452847
1.2923152
26.068062
52.067303
78.341835
101.67998
120.30767
135.29546
148.17273
158.6336
165.94397
170.25679
172.36731
172.70378
169.52269
160.5606
145.84808
128.93329
114.49608
103.66815
94.18608
82.40995
65.219864
40.230003
6.8286242
-32.047886
-71.1691
-107.04805
-138.8589
-166.6628
-189.05272
-204.16287
-213.36966
-220.58827
-228.32687
-236.55487
-244.99696
-254.11201
-263.93054
-273.2291
-278.42892
-275.21725
-261.20825
-236.4937
-203.94876
-166.93806
-127.14393
-84.964
-41.56055
-0.42057604
34.51017
60.41765
75.09957
78.18889
73.1114
65.34222
58.062424
52.403767
48.396828
44.54282
39.220623
32.52199
25.211617
17.289494
8.388578
-1.4605455
-12.624926
-25.899834
-40.06177
-50.614403
-53.122566
-45.873367
-28.836218
-3.7240088
24.844568
50.81322
70.144424
82.10408
86.41689
80.94176
63.87402
36.865395
5.2074947
-25.073977
-49.115623
-63.522263
-66.61159
-58.72005
-42.355824
-22.321114
-3.356961
11.814362
22.122295
27.505669
28.912685
27.505669
24.14106
18.635338
10.529693
0.19117087
-9.933239
-16.876568
-19.812952
-20.18
-19.476492
-18.375347
-17.274202
-16.601282
-16.93774
-19.26238
-25.135149
-34.4337
-44.12989
-50.492058
-50.52264
-42.294647
-25.410435
-1.8887682
23.835186
46.01101
59.71414
62.37524
52.954338
31.818483
2.332285
-29.784426
-58.47535
-79.15239
-89.79678
-90.56148
-82.24172
-65.93866
-43.97695
-20.485872
0.19117087
15.821303
27.444492
37.20186
45.919247
52.8014
56.28836
55.58485
50.8744
43.319324
35.488964
30.411465
29.860891
32.705517
35.641903
36.10071
32.79728
25.27279
13.680189
-0.5123381
-15.469548
-29.8456
-42.96757
-54.560173
-64.19518
-71.01616
-73.952545
-73.03493
-69.94561
-67.07039
-66.55041
-70.12913
-78.93828
-92.12143
-107.4151
-122.92288
-136.96248
-147.75981
-154.27492
-156.41603
-154.73372
-149.87033
-141.85645
-130.23326
-114.87841
-96.556595
-76.15484
-53.856663
-29.17268
-2.1946418
25.42573
50.50735
70.26677
83.60286
90.9744
93.81903
93.268456
89.75091
82.777
71.398506
54.973106
34.112534
10.957916
-12.074353
-32.93492
-50.430878
-64.74576
-77.164215
-89.246216
-101.114105
-111.60557
-119.80298
-126.34866
-132.3132
-137.8801
-142.49878
-145.6187
-146.96454
-146.01634
-141.82587
-134.0261
-123.44286
-111.45263
-98.85065
-85.88161
-72.820816
-59.943542
-46.852158
-33.05727
-18.191822
-1.7358317
16.738924
36.651283
55.79896
70.75617
77.821846
75.46663
64.8834
48.79446
29.707954
9.2144375
-11.554368
-31.436144
-49.605022
-65.99983
-81.14057
-95.48604
-109.49504
-123.656975
-137.81892
-150.42091
-159.44418
-163.32877
-161.37119
-153.90787
-141.58118
-125.431046
-107.07864
-88.053314
-69.36444
-51.654377
-35.381905
-20.914095
-8.250936
2.1793482
9.520311
12.487283
10.101471
2.2099354
-10.116763
-24.370466
-37.890068
-50.859104
-63.9199
-75.84896
-83.2511
-83.06757
-76.09366
-65.38809
-53.826077
-42.69228
-32.659634
-24.064592
-17.121265
-12.013179
-7.8533006
-3.3875482
1.7511253
6.9815607
10.193233
5.6357174
-5.6204247
-19.568253
-40.612343
-66.76452
-89.12387
-102.52112
-105.518684
-101.175285
-94.017845
-87.227455
-80.46765
-72.42318
-63.9199
-54.774284
-44.588696
-32.69022
-19.507078
-7.119204
3.2193177
8.755627
7.990943
3.3110797
-2.5616899
-8.587397
-14.949563
-21.739954
-28.775043
-34.21959
-36.666576
-38.012417
-40.33706
-43.151093
-44.374584
-42.93698
-39.939423
-37.767723
-39.113564
-43.54873
-49.237976
-56.15071
-65.26574
-77.74538
-93.52845
-110.53501
-126.04279
-137.32953
-142.59056
-141.91762
-137.11542
-130.81442
-125.12517
-120.84295
-117.57009
-113.563156
-106.86453
-96.67894
-83.46521
-67.03981
-47.12745
-24.43164
-0.57351273
23.070503
45.307503
64.79163
79.687675
88.282715
89.96502
85.16281
74.916046
60.907047
45.154568
29.065622
13.282555
-2.011118
-16.754217
-30.365585
-41.89701
-50.644993
-56.915398
-61.38115
-65.05163
-70.006775
-77.80655
-87.74744
-96.34248
-100.38001
-99.89061
-96.22014
-89.85796
-80.86529
-68.78329
-52.84728
-32.261997
-6.7827435
22.795218
55.03428
87.76273
118.25831
143.52345
160.86649
167.74863
162.45702
146.45984
123.91697
97.55069
66.29042
27.689192
-17.304789
-63.24698
-103.59168
-135.0049
-158.95477
-177.82716
-191.2856
-197.31131
-197.0972
-195.35371
-193.6714
-187.73747
-172.59673
-148.21861
-118.85477
-88.54271
-60.34118
-36.819515
-19.751776
-8.862681
-1.9499431
2.791095
6.18629
9.275612
13.986063
22.64228
36.40659
54.45312
75.7725
100.79294
129.94267
160.46884
186.77396
204.45345
212.86496
213.69083
206.4722
189.52681
164.62872
137.03893
110.85618
85.95808
60.570587
34.38782
8.7250395
-15.163674
-36.94186
-56.854225
-73.79961
-86.12631
-92.36613
-91.90732
-84.71929
-71.933784
-56.762463
-43.54873
-35.993656
-35.22897
-39.450024
-45.689842
-51.50144
-54.743694
-53.183743
-45.751015
-34.127823
-21.617605
-10.973209
-3.3875482
0.8640924
1.2923152
-2.7758012
-11.003796
-21.128208
-29.233854
-31.925539
-28.040947
-19.26238
-8.923857
-0.05352789
6.278052
11.233202
16.52481
22.122295
26.649221
29.646782
32.46082
36.651283
42.585228
49.95678
58.82711
69.7162
82.50171
95.71545
107.21628
115.19958
118.717125
117.43246
111.49851
101.15999
86.96746
70.48088
54.300182
40.566467
30.166767
23.498724
21.265848
24.202234
32.338467
44.818104
60.509415
77.91361
94.828415
108.53154
116.48425
117.524216
112.53848
103.66815
92.62612
79.71826
64.11871
45.735725
25.915125
7.715657
-5.498075
-12.196703
-13.573133
-11.340257
-4.4581056
9.887359
32.063183
57.75655
79.35122
90.39324
89.90385
82.40995
73.47845
64.36342
52.862576
36.192474
11.753186
-19.751776
-53.581375
-87.13569
-120.32296
-150.6962
-173.48376
-185.62694
-189.3586
-188.47157
-184.31169
-179.72359
-179.84593
-186.02458
-193.82434
-196.79132
-190.24564
-172.22969
-143.6917
-109.984436
-77.95949
-50.88969
-27.09274
-2.8063889
24.997505
56.104836
86.50866
112.07967
131.59439
144.3799
147.10217
134.56136
106.788055
70.9091
38.97592
20.22588
11.753186
3.1581433
-13.236672
-40.30647
-74.56429
-107.4151
-131.30382
-142.86584
-143.96698
-140.7859
-137.48245
-134.51549
-130.81442
-125.736916
-119.40534
-112.03379
-104.72341
-98.88123
-94.20136
-89.82738
-85.147514
-78.08184
-66.67276
-49.910896
-28.775043
-7.302728
12.456696
31.543196
50.140305
67.605675
83.41933
96.571884
105.47281
109.449165
111.100876
113.48669
116.30073
118.13596
119.05359
119.084175
117.18776
111.55969
101.64938
88.343895
71.79614
52.281414
31.084387
8.0827055
-17.855362
-47.494495
-79.18298
-109.43386
-135.0049
-154.21375
-167.1216
-175.53311
-182.78232
-191.31618
-201.04295
-210.8615
-219.94594
-227.10338
-230.9268
-230.03976
-224.16699
-214.7155
-203.00055
-189.29742
-174.70726
-160.72885
-147.5151
-133.93434
-118.73242
-101.3894
-81.8135
-61.10586
-41.224087
-23.05521
-6.3239336
9.336787
23.192852
32.369057
34.51017
29.371496
18.543575
5.4521933
-5.1616144
-9.474429
-6.660394
1.3229026
11.14144
19.950592
25.976301
27.750366
24.324585
16.830685
8.205054
1.5676013
-1.7664189
-2.3169913
-1.1546721
0.22175819
0.038234174
-2.1640544
-5.2839637
-7.455665
-7.914475
-8.128587
-9.963826
-14.246055
-20.210588
-26.664516
-33.60784
-41.529964
-50.52264
-60.983513
-73.3408
-87.04393
-100.25766
-110.71853
-117.0807
-119.65003
-119.680626
-118.15126
-115.49016
-112.06438
-108.02685
-103.346985
-97.596565
-90.592064
-83.09817
-76.79717
-73.52432
-73.43256
-74.71723
-75.2678
-74.13608
-71.50556
-68.202126
-65.02104
-62.26818
-60.127068
-58.96475
-58.72005
-58.23065
-55.875427
-50.583817
-42.50876
-32.47611
-22.25994
-14.337817
-11.279082
-15.316611
-27.398613
-45.72043
-66.91746
-87.686264
-106.16102
-123.045235
-141.12236
-162.83937
-188.6245
-217.13191
-245.36401
-268.88568
-283.99582
-290.72504
-293.2638
-294.97668
-295.2214
-291.4286
-280.08066
-258.82245
-227.59279
-188.1657
-144.97636
-103.7752
-68.0186
-38.165356
-13.083735
9.275612
31.02321
53.688435
77.301865
98.92712
114.80195
123.24406
124.62048
119.084175
106.176315
85.98867
60.539997
34.724285
14.842508
4.1981125
1.0170292
0.71115565
-2.1946418
-11.829655
-29.662077
-54.95781
-85.667496
-118.45713
-150.17622
-178.95891
-204.00995
-225.39049
-242.94763
-255.88608
-263.44113
-265.88812
-264.41995
-260.38242
-254.29553
-245.73108
-233.802
-217.56013
-196.45486
-171.03679
-143.1717
-115.12311
-88.66506
-65.17398
-44.863987
-27.000978
-10.636747
4.9933834
20.164705
34.816044
48.54976
60.7847
71.21498
80.48295
89.5368
98.83536
108.01156
116.39249
123.82521
130.55441
136.48837
141.1988
144.01286
144.04344
140.37296
131.47205
115.75016
93.02375
64.94457
34.081947
3.0052063
-26.419819
-53.030804
-76.399536
-96.92364
-115.673676
-132.95554
-148.37155
-161.5853
-172.65791
-181.34471
-186.60574
-187.6457
-184.86226
-179.05066
-170.14975
-157.51718
-140.60237
-119.55827
-95.5778
-70.28207
-45.231033
-21.464668
1.1087911
22.672867
43.074627
61.91643
78.98417
93.23787
103.790504
110.489136
111.987915
106.66571
94.461365
77.48539
58.521236
39.64884
22.18347
7.0121484
-5.8957105
-18.008299
-30.854984
-45.38397
-62.023483
-80.528824
-99.21769
-115.428986
-126.96041
-132.77202
-132.64967
-127.51098
-120.01709
-113.77727
-111.48322
-113.349045
-117.0807
-119.28299
-116.92776
-107.96567
-91.29557
-67.162155
-37.217148
-3.8769457
30.044416
62.099953
90.729706
115.44428
136.73306
155.42194
172.24496
187.41629
200.47708
210.8156
217.97304
221.7047
222.13292
219.22713
212.7732
202.40408
187.84451
169.15564
146.64336
120.52178
91.096756
59.316505
26.52687
-5.589837
-35.504257
-62.08466
-84.78047
-103.43874
-117.8148
-127.14393
-130.50854
-127.90862
-120.26178
-108.82211
-94.07902
-76.21601
-55.355442
-31.833776
-6.3545203
19.797657
45.24633
68.58447
88.68035
105.136345
118.10538
128.04626
135.05077
139.02711
139.85298
137.49776
131.65556
122.08173
109.20446
94.64489
80.48295
67.94214
57.358917
48.886223
43.074627
40.474705
40.9641
43.594612
47.234505
51.057922
54.33077
55.890724
54.575466
49.895603
42.279354
32.583168
21.327024
8.816801
-3.7545965
-14.154293
-20.18
-21.036446
-17.580076
-11.370844
-3.5098975
5.1769075
13.7413645
21.327024
26.893919
29.55502
28.882097
25.242205
19.981182
14.781334
10.9885025
9.245025
9.367374
10.437931
11.14144
10.162644
6.3086395
-1.3381963
-12.747275
-26.909214
-42.355824
-57.58832
-71.50556
-83.28169
-92.48848
-98.575356
-100.99176
-99.37063
-93.83432
-84.56636
-71.627914
-55.14133
-36.116
-16.234234
3.0969684
21.449373
38.884163
55.737785
72.25495
88.00743
102.077614
113.45611
121.408806
125.53811
126.24161
124.5899
122.05114
119.42063
116.545425
112.66083
107.24687
100.24237
91.9532
82.746414
73.050224
63.629322
55.554264
49.58973
45.46044
42.24877
38.853573
34.234886
27.322144
17.381256
4.748685
-8.679159
-20.577637
-29.784426
-36.48305
-41.56055
-45.445145
-47.922718
-48.13683
-45.04751
-38.25712
-28.163296
-15.653073
-1.4605455
13.986063
30.380878
47.448616
64.73046
81.49233
96.72483
109.755035
120.55236
128.93329
134.50018
136.6107
135.02017
129.94267
122.14291
112.87494
103.85168
96.38836
90.209724
83.786385
75.61956
64.97517
52.067303
37.691254
22.703455
8.174467
-4.733392
-14.949563
-21.831717
-25.2575
-25.777483
-24.584578
-23.05521
-22.076416
-21.587017
-20.944685
-19.84354
-18.436522
-17.060091
-15.653073
-13.511958
-9.68854
-3.3263733
6.0639405
18.421227
32.95022
48.488586
63.843433
78.37242
91.7085
103.66815
114.15961
123.58051
132.32849
140.55647
147.83627
153.18906
155.48311
153.70905
147.4998
137.49776
124.987526
111.100876
96.23543
80.08531
62.37524
43.3805
23.957537
5.360431
-10.72851
-22.5964
-29.356203
-31.46673
-30.487936
-28.010359
-24.890451
-21.250557
-16.570692
-10.453223
-3.204024
4.412224
11.661425
18.02359
23.22344
27.628016
31.940832
36.620697
41.63702
46.59217
51.516735
56.318947
60.234127
62.37524
61.88584
58.24595
51.82261
43.16639
32.889038
21.724659
10.957916
2.0569987
-4.3969307
-8.526221
-10.453223
-10.14735
-7.6697764
-3.1734369
2.6381583
9.397961
17.136559
25.609253
33.80666
40.566467
45.491024
49.13092
52.25083
54.911926
56.62482
57.358917
57.267155
56.502472
54.88134
52.464943
49.74267
47.38744
45.36868
43.502846
42.095833
41.545258
41.88172
42.67699
43.502846
44.298122
45.123978
45.58279
45.062805
43.227562
40.199417
36.070126
30.870275
24.508108
16.953033
8.480341
0.40528226
-5.467488
-8.465047
-8.832095
-7.0274425
-3.2346113
2.0569987
7.929768
13.527252
17.748306
19.675308
19.277672
17.044796
13.619015
9.520311
4.9933834
0.55821896
-2.8675632
-4.672217
-5.0086775
-4.1216445
-2.2864037
0.28293294
3.7393029
8.174467
13.649602
20.164705
27.628016
35.733665
43.869896
51.363796
57.78714
62.956398
66.53512
68.30919
68.55389
67.91155
66.87158
65.55633
63.965782
62.191715
60.478825
58.888283
57.511852
56.41071
55.676613
55.493088
55.860134
56.38012
56.104836
54.42253
51.241447
47.05098
42.309944
37.41597
32.613754
28.05624
23.621075
19.461197
16.127176
14.35311
14.506048
16.463638
19.950592
24.508108
29.707954
35.152508
40.535877
45.521614
50.048542
54.20842
57.878902
60.84587
62.956398
64.33283
65.31162
65.77044
65.40339
64.11871
62.191715
59.86708
57.144806
53.749607
49.497967
44.38988
38.76181
33.13374
28.209175
24.263409
21.296438
19.30826
18.14594
17.35067
16.43305
15.209557
13.924889
13.068442
13.282555
14.628397
16.738924
19.247086
22.152882
25.701014
29.89148
34.448997
39.159447
43.96166
48.763874
53.566086
58.154186
62.28348
65.80102
68.98211
72.04084
74.88546
77.11834
78.403015
78.73947
78.341835
77.57715
76.75129
76.17013
75.588974
74.64077
73.1114
71.123215
68.768
66.259834
63.904606
62.191715
61.365856
61.243507
61.488205
61.518795
61.0294
60.142365
59.194157
58.613
58.64358
59.255333
60.478825
62.25289
64.30224
66.07631
66.84099
65.892784
63.506973
60.75411
58.79652
57.970665
57.75655
57.45068
56.655407
55.493088
54.17783
52.740227
51.272034
49.80384
48.54976
47.57097
46.714523
45.399265
43.28874
40.81116
39.067684
38.486526
38.700638
38.945335
38.914745
38.822987
38.884163
39.098274
39.55708
40.74999
43.28874
47.479202
53.260212
60.081192
66.99393
73.08081
78.03596
81.859375
84.765175
86.96746
88.58859
89.87327
90.79088
91.15793
90.60736
88.89446
86.325134
83.38875
80.57471
77.91361
75.13016
71.73496
67.36098
61.641144
54.667233
46.959217
39.281796
32.15494
25.701014
19.858831
14.720159
10.468518
7.287434
5.360431
4.656923
4.9016213
5.6968927
6.553338
7.226259
7.7462444
8.510928
9.826184
11.661425
13.863713
16.249525
18.849451
21.571722
24.416346
27.505669
31.145561
35.519554
40.535877
45.919247
51.394386
56.25777
59.561207
60.601177
59.530617
56.961277
53.137863
48.519173
43.411087
38.272415
33.225502
27.689192
21.174088
14.414286
8.388578
3.5557787
0.099408805
-1.858181
-2.1334672
-0.8487988
1.2005532
3.3722546
5.788655
8.816801
12.670807
17.411844
22.581104
27.536255
31.84907
35.76425
39.58767
43.3805
47.29568
51.363796
55.187218
58.062424
59.224743
58.613
56.563644
53.38256
49.528557
45.521614
41.392323
37.17127
33.25609
29.646782
26.006887
22.336407
19.032972
16.52481
14.873096
13.863713
13.404903
13.527252
14.169587
15.117794
15.974239
16.616573
17.167145
18.054178
19.675308
22.061121
24.72222
27.291557
29.799719
32.369057
35.030155
37.63008
39.985306
41.85113
43.04404
43.258152
42.309944
40.321766
37.53832
34.265472
31.114973
28.667986
26.863333
25.150442
23.3152
21.51055
19.767069
17.840067
15.668366
13.833126
12.670807
12.211997
12.028473
11.875536
11.722599
11.661425
11.93671
12.884918
14.689572
16.983622
19.277672
21.204674
22.672867
23.835186
25.39514
27.81154
30.93145
34.204296
37.20186
39.40415
40.260593
39.862953
39.098274
38.700638
38.853573
39.40415
40.230003
41.17821
41.942894
42.46288
42.707577
42.493465
41.606434
40.077065
37.96654
35.42779
32.583168
29.31032
25.701014
21.969358
18.176527
14.322524
10.499105
7.042735
4.1063504
1.537014
-0.9711482
-3.2957861
-5.1310267
-6.1709967
-6.293346
-5.406313
-3.5098975
-0.75703675
2.3934596
5.4216065
7.8991814
9.765009
11.355551
12.946093
14.811921
17.014208
19.40002
21.724659
23.529312
24.538696
24.783394
24.416346
23.406963
21.632896
18.880037
15.117794
10.560281
5.482781
0.31352025
-4.580455
-8.801508
-12.227289
-14.766039
-16.478931
-17.457726
-17.947124
-18.13065
-18.283585
-18.589458
-19.078856
-19.660015
-20.271763
-20.822334
-21.158796
-21.005857
-19.965887
-17.824774
-14.521341
-10.422637
-5.773361
-0.6652748
4.871034
10.652042
16.43305
21.969358
27.13862
31.879658
35.856014
38.57829
39.679432
39.128857
37.324207
34.816044
31.971418
28.912685
25.762188
22.305819
18.298878
13.435491
7.7768316
1.8123
-3.7240088
-8.312111
-11.860242
-14.30723
-15.591897
-15.80601
-15.1025
-13.603721
-11.401432
-8.556808
-5.314551
-1.9805303
1.2923152
4.3204618
7.0121484
9.18385
10.8355665
12.303759
13.863713
15.576605
17.014208
17.748306
17.473019
16.157763
13.986063
11.263789
8.174467
4.779272
1.0476165
-3.0205002
-7.455665
-12.257877
-17.274202
-22.198765
-26.695103
-30.610283
-33.91371
-36.48305
-38.22653
-39.2665
-39.878246
-40.33706
-40.73469
-41.224087
-41.988773
-43.120502
-44.496937
-45.72043
-46.454525
-46.42394
-45.567493
-44.007538
-41.89701
-39.327675
-36.635986
-34.28076
-32.59846
-31.46673
-30.640871
-29.8456
-28.897392
-27.520964
-25.441023
-22.5964
-19.04827
-15.071913
-10.881447
-6.568632
-2.2864037
1.6899507
4.871034
6.8592114
7.379196
6.278052
3.5557787
-0.8487988
-6.7215686
-13.481371
-20.394112
-26.84804
-32.35376
-36.48305
-39.14415
-40.48999
-40.826454
-40.459408
-39.602962
-38.410053
-36.911274
-35.167793
-33.118443
-30.854984
-28.316233
-25.593958
-22.688162
-19.537666
-15.958945
-11.921416
-7.455665
-2.5616899
2.6687458
7.990943
13.068442
17.59537
21.35761
24.049297
25.364553
25.27279
24.049297
21.999945
19.522371
17.044796
14.873096
12.854331
10.407344
7.1039104
2.882857
-2.1334672
-7.6697764
-13.206085
-18.375347
-23.299908
-28.407995
-34.005478
-39.817074
-45.38397
-50.094418
-53.30609
-54.529583
-53.91784
-52.235535
-50.277946
-48.47329
-46.943924
-45.628666
-44.527523
-43.671078
-42.84522
-41.744072
-39.939423
-37.400673
-34.403114
-31.344381
-28.407995
-25.685722
-23.14697
-21.005857
-19.629429
-19.017681
-18.864746
-18.681221
-18.069473
-16.754217
-14.551928
-11.7990675
-8.770921
-5.6510115
-2.3781657
0.9864418
4.075763
6.5839252
8.510928
10.101471
11.508489
12.609632
13.282555
13.435491
13.037855
11.997886
10.3461685
8.205054
5.9110036
3.586366
1.4146645
-0.5429253
-2.3781657
-4.2439938
-6.109822
-7.945063
-9.780302
-11.707305
-13.817831
-16.26482
-19.017681
-21.831717
-24.584578
-27.153915
-29.447966
-31.313791
-32.659634
-33.332554
-33.149033
-32.13965
-30.54911
-28.530344
-26.236294
-23.75872
-21.43408
-19.568253
-18.283585
-17.610664
-17.457726
-17.794188
-18.55887
-19.690603
-21.128208
-22.994036
-25.104563
-27.306852
-29.447966
-31.558493
-33.577255
-35.320732
-36.635986
-37.49243
-37.92066
-38.012417
-37.767723
-37.033627
-35.71837
-33.669018
-31.252619
-29.539726
-28.13271
-26.97039
-25.899834
-22.871687
-17.5189
-14.154293
-16.142471
-21.801128
-27.490376
-31.619669
-34.127823
-34.005478
-30.30441
-25.073977
-21.005857
-18.589458
-16.876568
-15.928359
-16.050709
-15.867183
-14.184879
-11.707305
-9.963826
-9.015619
-8.220348
-7.792126
-8.556808
-9.627366
-9.413254
-8.036824
-6.5380445
-5.2839637
-4.3051686
-3.6934216
-3.8769457
-5.0086775
-6.8133307
-8.923857
-10.85086
-12.196703
-13.450784
-15.989533
-20.271763
-24.462227
-26.84804
-27.306852
-26.909214
-26.664516
-26.909214
-27.245676
-27.888012
-29.080917
-29.356203
-28.010359
-26.144531
-24.859865
-24.156355
-23.238735
-21.739954
-20.455286
-19.9353
-20.118824
-20.394112
-19.568253
-17.763601
-15.958945
-14.093118
-11.646131
-8.709745
-5.8039484
-3.5404847
-2.0722923
-1.4605455
-1.6746569
-2.9593253
-5.2839637
-8.036824
-10.483811
-12.502576
-14.337817
-16.631868
-19.782364
-23.269321
-26.328054
-28.316233
-29.111504
-28.958567
-28.377407
-27.796247
-27.276262
-26.786867
-26.022182
-24.921038
-23.54461
-21.678782
-19.231792
-16.662457
-14.30723
-12.196703
-10.239113
-8.312111
-6.4156957
-4.9475026
-4.3051686
-4.580455
-5.222789
-6.0180597
-7.119204
-8.128587
-8.770921
-9.22973
-9.719129
-10.330874
-10.789685
-10.881447
-10.72851
-10.789685
-11.18732
-11.432019
-10.881447
-9.443842
-7.6697764
-6.4156957
-5.9568853
-5.8957105
-6.0486474
-6.47687
-7.119204
-7.8533006
-8.495635
-8.862681
-8.801508
-8.159173
-7.1497912
-6.2321715
-5.712187
-5.589837
-5.9874725
-6.8745055
-8.006236
-8.832095
-8.862681
-8.067411
-6.7827435
-5.4369006
-4.2439938
-3.2346113
-2.3169913
-1.4605455
-0.60410005
0.43586957
1.8734747
3.4946039
4.9322085
5.758067
5.788655
4.9933834
3.586366
1.6899507
-0.45116335
-2.6228647
-4.672217
-6.7215686
-9.015619
-11.707305
-14.551928
-17.060091
-18.864746
-19.782364
-19.751776
-18.711807
-16.662457
-13.756658
-10.544986
-7.7003636
-5.6510115
-4.335756
-3.5710723
-3.1428497
-2.7758012
-2.10288
-0.9711482
0.46645695
1.904062
3.2499053
4.5345736
5.8192415
6.9509735
7.8380065
8.572103
9.428549
10.3461685
11.263789
11.906123
12.242584
12.05906
11.233202
9.795596
7.9603558
5.849829
3.7393029
1.6899507
-0.26763934
-2.2558165
-4.3051686
-6.4462824
-8.648571
-11.034384
-13.450784
-15.653073
-17.488314
-18.987093
-20.18
-21.281143
-22.107002
-22.351702
-21.770542
-20.363525
-18.252996
-15.714248
-12.9307995
-10.025002
-7.2109666
-4.5498676
-2.011118
0.43586957
2.7299204
4.718097
6.2168775
7.134497
7.5015454
7.287434
6.8286242
6.4921637
6.5839252
6.9815607
7.226259
6.7674494
5.4216065
3.4028418
1.1393785
-0.94056076
-2.592277
-3.8463585
-4.886328
-5.8651233
-6.6909814
-7.241554
-7.6391883
-7.9756494
-8.220348
-8.097999
-7.455665
-6.3239336
-4.9780903
-3.7851837
-3.1428497
-3.2957861
-4.152232
-5.6510115
-7.3639026
-9.0462055
-10.514399
-11.829655
-13.114323
-14.490754
-16.142471
-18.13065
-20.394112
-22.71875
-24.829275
-26.358644
-27.031565
-26.84804
-26.083357
-25.104563
-23.972832
-22.565813
-20.883509
-18.925919
-16.876568
-14.766039
-12.777862
-11.126146
-9.994414
-9.321492
-8.923857
-8.617984
-8.036824
-7.088617
-5.773361
-4.3051686
-3.0205002
-2.0722923
-1.491133
-1.2464342
-1.3687835
-1.6134825
-1.7970064
-1.858181
-1.9193559
-2.0417051
-2.2252293
-2.3169913
-2.3475785
-2.3169913
-2.1946418
-1.8275938
-1.1546721
-0.17587727
1.0170292
2.332285
3.6475408
4.9322085
6.369814
8.26623
10.68263
13.466079
16.371876
19.338846
22.397581
25.578665
28.423288
30.47264
31.573784
32.032597
32.15494
31.818483
30.870275
29.249146
26.985683
24.01871
20.409405
16.280113
11.93671
7.5933075
3.2804925
-0.94056076
-5.0392647
-9.015619
-12.839037
-16.356583
-19.292967
-21.464668
-22.749336
-22.963448
-21.862305
-19.292967
-15.653073
-11.523781
-7.5168395
-3.9381206
-0.6958621
2.6381583
6.0945277
9.428549
12.1202345
14.047237
15.270731
16.035414
16.3107
16.157763
15.913066
16.004827
16.800098
18.26829
20.072943
21.60231
22.458755
22.42817
21.571722
20.134117
18.482403
16.922445
15.760129
14.873096
14.016649
12.97668
11.661425
10.009708
8.26623
6.6145124
5.2380824
4.3204618
3.8616521
3.5557787
3.035794
2.0875862
0.83350503
-0.42057604
-1.1852596
-1.1852596
-0.57351273
0.22175819
0.83350503
1.1393785
1.2617278
1.4758393
2.0569987
3.2193177
5.0545583
7.4097834
10.162644
13.007268
15.454255
17.136559
17.962418
18.02359
17.656542
17.320082
17.167145
17.075384
16.861273
16.555399
16.157763
15.576605
14.689572
13.588428
12.64022
12.1202345
12.05906
12.364934
12.915506
13.282555
13.007268
11.906123
10.193233
8.174467
6.247464
4.718097
3.6475408
2.9440317
2.6687458
3.0052063
4.0145884
5.4521933
7.134497
9.275612
12.150823
15.790715
19.675308
23.3152
26.343348
28.698574
30.411465
31.267912
31.206736
30.8091
30.747925
31.359673
32.52199
33.653725
34.234886
33.9596
32.766693
31.02321
29.187971
27.780952
27.046856
26.893919
26.893919
26.52687
25.548077
24.079884
22.42817
21.143501
20.776453
21.541136
23.10109
24.752806
25.85395
26.220999
25.85395
25.119854
24.293997
23.498724
22.672867
21.541136
19.981182
17.870653
15.454255
12.946093
10.713217
9.061501
8.26623
8.388578
9.061501
9.765009
10.254407
10.437931
10.315581
9.826184
9.459136
9.734423
11.019091
12.854331
14.3836975
14.903683
14.291936
12.97668
11.4779005
10.193233
9.428549
9.397961
9.97912
10.896741
11.93671
12.823744
13.190792
12.854331
12.028473
11.416726
11.447313
11.93671
12.426108
12.426108
11.60025
9.948533
7.8991814
5.8804164
3.9228265
1.7511253
-0.60410005
-2.9899125
-5.1310267
-7.119204
-9.107381
-10.942622
-12.257877
-12.747275
-12.4414015
-11.432019
-9.841477
-7.730951
-5.5286627
-3.5710723
-1.9499431
-0.3899886
1.445252
3.6475408
6.0639405
8.388578
10.101471
10.927329
10.927329
10.437931
9.550899
8.357991
7.0121484
5.666305
4.3510494
3.035794
1.6899507
0.16058356
-1.7052443
-3.907533
-6.3239336
-8.679159
-10.881447
-12.80845
-14.551928
-16.142471
-17.42714
-18.314173
-18.864746
-19.26238
-19.690603
-20.057652
-20.241175
-20.149412
-19.996477
-19.965887
-20.118824
-20.241175
-19.996477
-19.04827
-17.396553
-15.438962
-13.573133
-12.013179
-10.942622
-10.453223
-10.453223
-10.759098
-10.942622
-10.72851
-10.177938
-9.5356045
-9.015619
-8.587397
-8.067411
-7.425078
-6.6909814
-5.8345356
-4.794566
-3.7545965
-2.898151
-2.592277
-2.898151
-3.7240088
-4.855741
-6.0486474
-6.996855
-7.4862523
-7.5168395
-7.2109666
-6.6909814
-6.0792346
-5.589837
-5.5286627
-6.0180597
-6.7521563
-7.3639026
-7.792126
-8.097999
-8.43446
-8.740333
-9.199143
-9.902653
-10.6673355
-11.095558
-10.881447
-10.2697
-9.627366
-9.137968
-8.89327
-8.985032
-9.474429
-10.2697
-11.1567335
-12.013179
-12.6861
-13.083735
-13.14491
-12.900212
-12.502576
-12.074353
-11.615543
-11.126146
-10.453223
-9.5356045
-8.373284
-7.1497912
-6.109822
-5.589837
-5.6204247
-6.109822
-6.7521563
-7.425078
-8.067411
-8.617984
-9.107381
-9.443842
-9.474429
-9.35208
-9.22973
-9.321492
-9.443842
-9.474429
-9.35208
-9.290905
-9.321492
-9.413254
-9.382668
-9.168556
-8.648571
-7.8227124
-6.8439183
-5.8345356
-4.9169154
-4.152232
-3.4793103
-2.9899125
-2.7146268
-2.684039
-2.9899125
-3.7545965
-4.9169154
-6.293346
-7.761539
-9.168556
-10.453223
-11.523781
-12.227289
-12.594337
-12.716688
-12.80845
-13.114323
-13.603721
-14.0625305
-14.246055
-14.031943
-13.450784
-12.6861
-11.737892
-10.6673355
-9.505016
-8.373284
-7.3333154
-6.385108
-5.498075
-4.611042
-3.5404847
-2.2864037
-1.0017354
0.06882149
0.83350503
1.4146645
2.0264115
2.8522696
3.831065
4.8098593
5.788655
6.8592114
8.02153
9.306199
10.713217
12.150823
13.55784
14.811921
15.821303
16.677748
17.411844
18.02359
18.360052
18.421227
18.329466
18.26829
18.390638
18.60475
18.788275
18.941212
18.971798
18.849451
18.60475
18.237701
17.809479
17.320082
16.861273
16.402462
15.913066
15.270731
14.414286
13.374316
12.334347
11.508489
10.9885025
10.68263
10.468518
10.315581
10.22382
10.101471
9.887359
9.64266
9.397961
9.153262
9.000326
9.061501
9.18385
9.030913
8.449754
7.623895
6.7980366
6.1251154
5.574543
5.0545583
4.68751
4.4733987
4.3816366
4.2898746
4.136938
3.9228265
3.76989
3.76989
3.9840014
4.1675253
4.2592874
4.2898746
4.2592874
4.1981125
3.9840014
3.6475408
3.2804925
2.9134445
2.5158088
2.1793482
1.9652367
1.904062
1.8734747
1.8123
1.628776
1.4146645
1.0476165
0.52763164
-0.26763934
-1.3381963
-2.6228647
-4.06047
-5.55925
-6.8439183
-7.730951
-8.281523
-8.709745
-9.137968
-9.5356045
-9.68854
-9.413254
-8.709745
-7.883888
-7.1497912
-6.6298065
-6.3545203
-6.3239336
-6.47687
-6.9050927
-7.608602
-8.495635
-9.35208
-10.025002
-10.575574
-11.126146
-11.523781
-11.493195
-10.8202715
-9.68854
-8.465047
-7.3333154
-6.3545203
-5.406313
-4.4886928
-3.6322467
-3.0205002
-2.5616899
-2.2558165
-1.9805303
-1.6440697
-1.215847
-0.75703675
-0.45116335
-0.42057604
-0.57351273
-0.78762406
-0.8793861
-0.94056076
-1.124085
-1.6440697
-2.6228647
-4.029883
-5.8651233
-7.8227124
-9.505016
-10.697923
-11.279082
-11.462606
-11.493195
-11.523781
-11.646131
-11.860242
-12.135528
-12.34964
-12.410813
-12.288465
-12.043765
-11.768479
-11.615543
-11.584956
-11.554368
-11.370844
-10.912034
-10.208526
-9.474429
-8.862681
-8.373284
-8.006236
-7.8227124
-7.9756494
-8.526221
-9.35208
-10.361462
-11.493195
-12.624926
-13.573133
-14.30723
-14.857801
-15.255437
-15.530723
-15.561311
-15.408374
-15.286025
-15.316611
-15.438962
-15.377786
-14.888389
-14.154293
-13.359021
-12.594337
-11.737892
-10.697923
-9.505016
-8.250936
-7.058029
-6.0486474
-5.2839637
-4.825154
-4.6416297
-4.702804
-5.0392647
-5.8039484
-7.058029
-8.801508
-10.85086
-13.114323
-15.561311
-18.252996
-20.975271
-23.54461
-25.685722
-27.398613
-28.775043
-29.75384
-30.30441
-30.212648
-29.447966
-28.163296
-26.51158
-24.55399
-22.382288
-20.027063
-17.274202
-14.001355
-10.14735
-5.8651233
-1.3993709
3.0969684
7.532133
11.844949
15.790715
19.094149
21.571722
23.22344
24.110474
24.202234
23.437551
21.877598
19.64472
17.075384
14.414286
11.844949
9.581485
7.6544824
5.9415913
4.412224
2.9746192
1.5676013
0.16058356
-1.2770214
-2.7146268
-3.8157709
-4.3663435
-4.1828194
-3.448723
-2.3781657
-1.1546721
0.099408805
1.4146645
2.8522696
4.412224
5.8804164
7.1956725
8.235642
9.092088
9.64266
9.765009
9.336787
8.327404
6.9203863
5.1769075
3.2804925
1.2923152
-0.72644943
-2.745214
-4.733392
-6.6909814
-8.526221
-10.14735
-11.432019
-12.34964
-12.991974
-13.420197
-13.726069
-13.909594
-13.970769
-13.787245
-13.236672
-12.288465
-11.034384
-9.505016
-7.792126
-6.0792346
-4.6416297
-3.7545965
-3.4181354
-3.5098975
-3.7851837
-4.0910573
-4.3051686
-4.4886928
-4.763979
-5.3451385
-6.2321715
-7.3944907
-8.495635
-9.199143
-9.137968
-8.220348
-6.6298065
-4.611042
-2.5005155
-0.48175067
1.2617278
2.7605076
4.1675253
5.758067
7.715657
9.97912
12.395521
14.628397
16.43305
17.656542
18.237701
18.26829
17.962418
17.534193
17.044796
16.43305
15.454255
14.016649
12.18141
9.97912
7.5627203
4.9322085
2.3016975
-0.26763934
-2.745214
-5.1616144
-7.4862523
-9.719129
-11.646131
-13.022561
-13.726069
-13.726069
-13.083735
-11.921416
-10.514399
-9.076794
-7.8227124
-6.7827435
-5.8651233
-4.855741
-3.6016595
-2.0417051
-0.20646459
1.720538
3.3722546
4.5651608
5.2380824
5.6051307
5.8804164
6.1557026
6.6145124
7.348609
8.296817
9.2144375
9.765009
9.765009
9.336787
8.816801
8.480341
8.510928
9.030913
9.917947
10.8355665
11.386138
11.233202
10.284994
8.786214
7.165085
5.7274795
4.656923
4.0145884
3.678128
3.2804925
2.4852216
1.2617278
-0.11470252
-1.3076088
-1.9805303
-1.9499431
-1.124085
0.31352025
2.0569987
3.678128
5.0545583
6.278052
7.623895
9.275612
11.355551
13.802539
16.494225
19.032972
21.082325
22.275232
22.611692
22.152882
21.235262
20.042356
18.788275
17.35067
15.607191
13.343728
10.468518
7.134497
3.678128
0.52763164
-2.0417051
-3.8463585
-4.9475026
-5.4369006
-5.498075
-5.406313
-5.3451385
-5.222789
-4.886328
-4.152232
-3.0510874
-1.6746569
-0.14528984
1.4146645
2.882857
3.9840014
4.748685
5.2686696
5.788655
6.2168775
6.553338
6.8592114
7.226259
7.623895
7.990943
8.26623
8.388578
8.357991
8.205054
8.052118
7.8685937
7.6544824
7.256847
6.5839252
5.6051307
4.4428115
3.4334295
2.8216825
2.8216825
3.4640167
4.779272
6.4921637
8.14388
9.306199
9.765009
9.612073
9.061501
8.296817
7.379196
6.461576
5.6357174
4.962796
4.3816366
3.8922393
3.4640167
3.2193177
3.3110797
3.76989
4.6263356
5.666305
6.553338
6.9815607
6.9815607
6.7062745
6.4309883
6.2168775
6.0945277
6.2168775
6.736862
7.623895
8.572103
9.122676
9.092088
8.572103
7.6544824
6.4921637
5.2380824
4.045176
2.9746192
1.9652367
0.83350503
-0.3594013
-1.3687835
-2.0722923
-2.5616899
-3.0205002
-3.448723
-3.5098975
-2.928738
-1.6440697
0.06882149
1.9958241
4.075763
6.1557026
8.02153
9.581485
10.927329
12.303759
13.710776
14.811921
15.148382
14.720159
13.8943
12.793156
11.324965
9.612073
7.9603558
6.7980366
6.0333533
5.1463203
3.678128
1.7817127
-0.11470252
-1.5828948
-2.4393406
-2.653452
-2.0722923
-0.60410005
1.5064266
3.831065
5.8192415
7.287434
8.26623
8.939152
9.336787
9.397961
9.245025
8.969738
8.449754
7.6544824
6.7674494
6.0639405
5.6968927
5.758067
6.2168775
6.9203863
7.6544824
8.357991
8.816801
8.939152
8.694452
8.113293
7.348609
6.4921637
5.666305
4.9016213
4.2287
3.586366
2.9134445
2.2405229
1.720538
1.5676013
1.8123
2.27111
2.7605076
3.2193177
3.6475408
3.9534142
3.9228265
3.3722546
2.1793482
0.55821896
-1.215847
-2.9899125
-4.855741
-6.8133307
-8.770921
-10.483811
-11.676718
-12.166116
-11.982592
-11.1567335
-9.68854
-7.730951
-5.3757257
-2.8675632
-0.42057604
1.9958241
4.3510494
6.5839252
8.480341
9.948533
10.957916
11.692013
12.303759
12.793156
13.160204
13.251966
13.037855
12.701394
12.273171
11.569662
10.499105
9.275612
8.02153
6.7980366
5.6357174
4.412224
3.1275556
1.9346495
1.0782038
0.61939365
0.49704427
0.68056834
1.1087911
1.7511253
2.4852216
3.1887305
3.8004773
4.3816366
5.0239706
5.849829
6.736862
7.440371
7.7768316
7.7768316
7.623895
7.348609
6.9203863
6.5227504
6.3392262
6.461576
6.9509735
7.6850696
8.633278
9.64266
10.652042
11.4779005
12.18141
12.793156
13.343728
13.710776
13.619015
13.037855
12.1202345
11.14144
10.162644
9.336787
8.694452
8.296817
8.14388
8.0827055
7.9603558
7.623895
7.042735
6.3392262
5.7274795
5.4216065
5.5439553
6.0333533
6.736862
7.6544824
8.7250395
9.826184
10.896741
11.814362
12.64022
13.404903
14.047237
14.59781
15.026032
15.270731
15.178969
14.873096
14.536634
14.169587
13.710776
13.251966
13.007268
13.190792
13.771952
14.658984
15.607191
16.43305
16.983622
17.228321
17.228321
16.983622
16.463638
15.637779
14.59781
13.466079
12.456696
11.661425
11.049678
10.529693
10.162644
9.948533
9.887359
9.917947
9.948533
10.009708
10.009708
9.856771
9.489723
8.969738
8.449754
8.174467
8.052118
7.8991814
7.623895
7.256847
6.8897986
6.4921637
6.1557026
6.0027657
6.1251154
6.3392262
6.461576
6.4309883
6.278052
6.0639405
5.6357174
5.1157327
4.718097
4.68751
5.1157327
5.9110036
6.8897986
7.8380065
8.663865
9.367374
9.917947
10.284994
10.590868
10.804979
10.866154
10.621455
10.101471
9.336787
8.327404
7.073323
5.5439553
4.045176
2.9746192
2.424047
2.3016975
2.332285
2.3628721
2.3628721
2.3628721
2.4852216
2.8216825
3.3416674
4.0145884
4.779272
5.4216065
5.8192415
5.8804164
5.6357174
5.0851455
4.3510494
3.4334295
2.424047
1.3840772
0.40528226
-0.42057604
-1.124085
-1.8275938
-2.4087534
-2.7146268
-2.684039
-2.2252293
-1.3687835
-0.2370519
1.1699659
2.7605076
4.5651608
6.3392262
7.929768
9.367374
10.68263
11.875536
12.823744
13.343728
13.313141
12.701394
11.692013
10.499105
9.18385
7.7768316
6.3086395
4.8098593
3.3110797
1.8734747
0.649981
-0.14528984
-0.48175067
-0.2370519
0.46645695
1.537014
2.699333
3.76989
4.8098593
5.788655
6.5839252
7.1956725
7.7768316
8.419167
9.030913
9.581485
9.856771
9.7038355
9.092088
8.174467
7.042735
5.8192415
4.6263356
3.6169531
2.6687458
1.5981886
0.40528226
-0.75703675
-1.7970064
-2.592277
-3.0205002
-2.9593253
-2.3475785
-1.3687835
-0.08411521
1.3534899
2.8216825
4.2287
5.5133686
6.6756873
7.715657
8.7250395
9.673247
10.499105
11.202614
11.844949
12.456696
13.007268
13.588428
14.139
14.689572
15.240145
15.821303
16.463638
16.953033
17.136559
16.922445
16.3107
15.454255
14.35311
13.190792
11.997886
10.8355665
9.7038355
8.694452
7.8380065
7.1039104
6.4921637
6.0333533
5.666305
5.360431
5.1157327
4.9933834
4.962796
4.9933834
4.962796
4.840447
4.503986
3.9534142
3.3722546
3.1275556
3.4946039
4.3510494
5.391019
6.3086395
6.8897986
7.1956725
7.3180213
7.470958
7.7462444
8.235642
8.786214
9.245025
9.550899
9.612073
9.18385
8.205054
6.736862
5.2686696
4.3204618
4.075763
4.503986
5.4216065
6.5839252
7.8074193
8.877976
9.826184
10.896741
12.18141
13.649602
14.995445
16.004827
16.585987
16.922445
17.10597
17.075384
16.616573
15.821303
14.93427
14.108412
13.466079
12.97668
12.609632
12.211997
11.661425
10.927329
9.826184
8.205054
6.0333533
3.4028418
0.37469494
-2.898151
-6.3545203
-9.841477
-13.26726
-16.478931
-19.323555
-21.770542
-23.697544
-24.982212
-25.441023
-24.7681
-22.902273
-19.996477
-16.50952
-12.839037
-9.260318
-5.7427735
-2.3475785
0.9252671
4.2287
7.5015454
10.621455
13.313141
15.454255
16.953033
18.02359
18.818861
19.369434
19.430609
18.818861
17.442432
15.270731
12.487283
9.336787
6.1251154
3.035794
0.099408805
-2.745214
-5.589837
-8.342697
-10.942622
-13.14491
-14.796627
-15.80601
-16.203644
-15.989533
-15.224849
-14.184879
-13.053148
-11.982592
-10.942622
-9.81089
-8.4038725
-6.59922
-4.427518
-2.0722923
0.19117087
2.1487608
3.6475408
4.779272
5.6968927
6.553338
7.440371
8.235642
8.7250395
8.877976
8.877976
8.908564
9.000326
9.000326
8.541515
7.379196
5.4216065
2.791095
-0.17587727
-3.112262
-5.589837
-7.5474267
-8.89327
-9.657953
-9.81089
-9.22973
-7.8227124
-5.712187
-3.1734369
-0.57351273
1.8123
3.8922393
5.758067
7.379196
8.755627
9.856771
10.713217
11.416726
12.028473
12.548458
12.884918
12.793156
12.028473
10.560281
8.480341
5.9415913
3.1275556
0.31352025
-2.2558165
-4.611042
-6.9662676
-9.443842
-11.921416
-14.246055
-16.173058
-17.64125
-18.528284
-18.742395
-18.161236
-16.754217
-14.551928
-11.615543
-8.220348
-4.6416297
-1.0934975
2.3628721
5.6051307
8.572103
11.233202
13.55784
15.5154295
17.10597
18.298878
18.971798
19.06356
18.451813
17.197733
15.576605
13.771952
11.844949
9.856771
7.715657
5.4216065
2.882857
0.12999618
-2.8063889
-5.712187
-8.373284
-10.6673355
-12.624926
-14.154293
-15.071913
-15.316611
-14.949563
-14.184879
-13.236672
-12.10494
-10.72851
-9.015619
-6.9662676
-4.611042
-2.011118
0.741743
3.4640167
6.0333533
8.357991
10.468518
12.364934
14.108412
15.637779
16.861273
17.68713
17.901241
17.473019
16.402462
14.811921
12.884918
10.713217
8.419167
5.9721785
3.3722546
0.71115565
-1.9193559
-4.4581056
-6.8439183
-8.740333
-9.994414
-10.575574
-10.544986
-10.055589
-9.22973
-8.097999
-6.59922
-4.733392
-2.5311027
0.099408805
3.1275556
6.4309883
9.7038355
12.701394
15.301318
17.320082
18.665926
19.216496
19.032972
18.115355
16.52481
14.35311
11.814362
9.122676
6.5839252
4.2592874
2.2405229
0.37469494
-1.3381963
-2.7758012
-3.8157709
-4.335756
-4.2439938
-3.4793103
-2.0417051
0.06882149
2.6381583
5.4521933
8.113293
10.468518
12.517871
14.35311
16.004827
17.381256
18.421227
19.124735
19.40002
19.277672
18.849451
18.207115
17.35067
15.974239
14.016649
11.692013
9.153262
6.4004016
3.3722546
0.12999618
-2.9899125
-5.7427735
-7.8533006
-9.260318
-9.933239
-9.902653
-9.321492
-8.159173
-6.47687
-4.3663435
-2.2558165
-0.45116335
0.9252671
1.9346495
2.699333
3.4334295
4.3204618
5.4216065
6.7062745
8.02153
9.306199
10.68263
12.05906
13.343728
14.506048
15.5154295
16.43305
17.197733
17.564781
17.442432
16.677748
15.270731
13.190792
10.468518
7.226259
3.7393029
0.2523455
-3.0205002
-5.9874725
-8.495635
-10.330874
-11.30967
-11.370844
-10.6673355
-9.321492
-7.4862523
-5.222789
-2.5005155
0.649981
4.0145884
7.165085
9.734423
11.661425
13.068442
14.169587
15.240145
16.463638
17.656542
18.451813
18.512989
17.68713
16.18835
14.291936
12.364934
10.621455
9.122676
7.715657
6.369814
4.9933834
3.7393029
2.699333
1.9958241
1.8734747
2.5463963
3.8616521
5.4521933
6.9203863
7.9603558
8.663865
9.245025
10.070883
11.294376
12.731982
14.016649
14.842508
15.240145
15.3624935
15.178969
14.59781
13.55784
12.089647
10.437931
8.755627
6.9509735
4.779272
2.1793482
-0.6652748
-3.3263733
-5.3757257
-6.59922
-7.1803784
-7.4862523
-8.006236
-8.832095
-9.657953
-10.025002
-9.566192
-8.312111
-6.568632
-4.6416297
-2.8063889
-1.1852596
0.31352025
1.9346495
3.9534142
6.3392262
8.755627
10.896741
12.701394
14.169587
15.240145
15.790715
15.760129
15.178969
14.139
12.823744
11.294376
9.673247
7.990943
6.278052
4.68751
3.2193177
1.9958241
1.0170292
0.40528226
0.06882149
-0.08411521
-0.11470252
-0.05352789
0.22175819
0.7723304
1.5064266
2.332285
3.1581433
4.0145884
5.0545583
6.2168775
7.4097834
8.480341
9.306199
10.101471
11.110853
12.517871
14.169587
15.637779
16.494225
16.585987
16.035414
15.148382
14.230762
13.343728
12.426108
11.4779005
10.468518
9.336787
8.052118
6.736862
5.574543
4.6263356
3.8616521
3.3110797
3.0969684
3.2193177
3.4946039
3.8004773
4.136938
4.656923
5.360431
6.1557026
6.7674494
7.165085
7.5933075
8.0827055
8.602691
9.122676
9.612073
10.162644
10.866154
11.722599
12.670807
13.435491
13.588428
12.823744
11.14144
8.969738
6.7980366
4.871034
3.0663812
1.2005532
-0.75703675
-2.8675632
-5.0086775
-6.9662676
-8.495635
-9.566192
-10.086177
-10.025002
-9.35208
-8.281523
-6.9662676
-5.467488
-3.6628344
-1.5217204
0.8640924
3.3110797
5.6357174
7.440371
8.480341
8.786214
8.694452
8.541515
8.510928
8.541515
8.541515
8.449754
8.327404
8.113293
7.7768316
7.3180213
6.7674494
6.18629
5.574543
4.840447
4.1063504
3.525191
3.3110797
3.4028418
3.678128
4.045176
4.3510494
4.779272
5.5133686
6.7980366
8.633278
10.774392
12.793156
14.47546
15.790715
16.677748
17.167145
17.167145
16.616573
15.454255
13.710776
11.416726
8.786214
6.1557026
3.7393029
1.628776
-0.3594013
-2.2864037
-4.152232
-5.8345356
-7.272141
-8.312111
-9.107381
-9.719129
-10.208526
-10.544986
-10.575574
-10.14735
-9.290905
-8.159173
-6.9662676
-5.8957105
-5.0392647
-4.2745814
-3.448723
-2.3475785
-0.90997344
0.68056834
2.2405229
3.678128
4.962796
5.9721785
6.6145124
6.9203863
7.0121484
7.073323
7.134497
7.134497
6.7980366
6.0639405
5.0851455
4.1675253
3.525191
3.2193177
3.0663812
2.9134445
2.6687458
2.4852216
2.6381583
3.1581433
4.075763
5.2380824
6.461576
7.5627203
8.388578
9.061501
9.7038355
10.437931
11.233202
11.875536
12.150823
11.93671
11.294376
10.376757
9.489723
8.877976
8.480341
7.990943
7.165085
5.9415913
4.4733987
2.9134445
1.3534899
0.007646799
-0.90997344
-1.2464342
-1.0934975
-0.72644943
-0.29822654
0.099408805
0.34410757
0.43586957
0.28293294
-0.14528984
-0.8487988
-1.7664189
-2.7146268
-3.356961
-3.6322467
-3.5098975
-3.0510874
-2.1946418
-0.90997344
0.55821896
2.0264115
3.4028418
4.656923
5.8192415
6.8286242
7.623895
8.14388
8.388578
8.327404
7.990943
7.3180213
6.2168775
4.8098593
3.4028418
2.4852216
2.332285
2.9440317
4.075763
5.299257
6.4921637
7.623895
8.786214
10.009708
11.233202
12.395521
13.374316
13.986063
14.291936
14.444873
14.567222
14.59781
14.414286
14.139
13.863713
13.771952
13.986063
14.628397
15.546018
16.43305
16.953033
16.830685
16.066002
14.720159
13.007268
11.172027
9.397961
7.8074193
6.5227504
5.482781
4.5651608
3.76989
3.1887305
2.9134445
2.8522696
2.9440317
3.0663812
3.2193177
3.4028418
3.6475408
3.9534142
4.3816366
4.962796
5.788655
6.736862
7.623895
8.388578
8.969738
9.489723
9.887359
10.070883
10.101471
9.97912
9.7038355
9.18385
8.541515
7.8380065
7.226259
6.7674494
6.3392262
5.849829
5.360431
4.9933834
4.840447
4.962796
5.2380824
5.7274795
6.369814
7.226259
8.235642
9.367374
10.499105
11.508489
12.456696
13.527252
14.811921
16.157763
17.381256
18.237701
18.574163
18.360052
17.717718
16.800098
15.698954
14.414286
12.915506
11.294376
9.550899
7.6850696
5.6968927
3.6475408
1.7817127
0.37469494
-0.32881397
-0.42057604
-0.022940576
0.58880633
1.2005532
1.7817127
2.3016975
2.882857
3.525191
4.2592874
4.9933834
5.7274795
6.4004016
6.9815607
7.532133
7.929768
8.235642
8.357991
8.205054
7.5933075
6.461576
4.9933834
3.4334295
1.9346495
0.52763164
-0.72644943
-1.858181
-2.745214
-3.356961
-3.7545965
-3.907533
-3.8157709
-3.4181354
-2.7146268
-1.6134825
-0.08411521
1.720538
3.4640167
4.871034
5.6357174
5.849829
5.574543
5.1157327
4.503986
3.8922393
3.3416674
2.9440317
2.7605076
2.699333
2.6381583
2.3934596
2.0875862
1.8428874
1.8123
2.0569987
2.4546342
2.791095
2.882857
2.5769837
1.904062
1.0476165
0.12999618
-0.72644943
-1.3687835
-1.7664189
-1.9193559
-1.858181
-1.5217204
-0.94056076
-0.20646459
0.649981
1.537014
2.4852216
3.4946039
4.4428115
5.3298445
6.0639405
6.7062745
7.134497
7.4097834
7.470958
7.4097834
7.226259
6.8286242
6.1557026
5.2686696
4.3204618
3.4028418
2.699333
2.27111
1.9958241
1.8734747
1.720538
1.5981886
1.537014
1.5676013
1.5981886
1.6899507
1.8123
1.9346495
1.9346495
1.628776
0.9252671
-0.05352789
-0.94056076
-1.4299583
-1.2464342
-0.48175067
0.71115565
2.0264115
3.3110797
4.5345736
5.788655
7.0121484
8.02153
8.694452
9.061501
9.030913
8.572103
7.7768316
6.6756873
5.4216065
4.2592874
3.4028418
3.0052063
3.0052063
3.2193177
3.4946039
3.8922393
4.4428115
5.1157327
5.788655
6.369814
6.9203863
7.470958
7.8991814
8.113293
8.02153
7.623895
7.0121484
6.3392262
5.666305
5.1157327
4.748685
4.412224
4.0145884
3.525191
3.1275556
2.9134445
2.8216825
2.9134445
3.0969684
3.3416674
3.4946039
3.5557787
3.6169531
3.831065
4.2287
4.9016213
5.7274795
6.6451
7.5627203
8.296817
8.847389
9.245025
9.581485
9.917947
10.254407
10.376757
10.132057
9.550899
8.786214
8.113293
7.715657
7.623895
7.8074193
8.14388
8.510928
8.816801
9.000326
9.122676
9.18385
9.245025
9.306199
9.397961
9.459136
9.489723
9.489723
9.612073
9.917947
10.376757
10.927329
11.447313
11.814362
11.906123
11.661425
11.14144
10.590868
10.101471
9.673247
9.245025
8.877976
8.663865
8.449754
8.113293
7.532133
6.7980366
6.0639405
5.391019
4.9016213
4.595748
4.3816366
4.136938
3.8616521
3.4946039
3.0663812
2.7299204
2.607571
2.8522696
3.4640167
4.3204618
5.299257
6.1251154
6.736862
7.042735
7.1039104
7.073323
7.042735
6.9509735
6.7980366
6.553338
6.2168775
5.849829
5.574543
5.5133686
5.7274795
6.0333533
6.278052
6.4004016
6.278052
5.9110036
5.1463203
4.075763
2.8216825
1.628776
0.55821896
-0.29822654
-0.8487988
-0.9711482
-0.6652748
-0.022940576
0.7723304
1.5676013
2.27111
2.882857
3.4028418
3.8616521
4.2898746
4.68751
5.0851455
5.574543
6.0027657
6.278052
6.278052
5.9415913
5.2686696
4.3816366
3.4028418
2.5769837
1.9958241
1.7511253
1.720538
1.720538
1.6593633
1.537014
1.2923152
0.9558544
0.52763164
0.12999618
-0.14528984
-0.26763934
-0.29822654
-0.17587727
-0.022940576
-0.022940576
-0.3594013
-1.124085
-2.10288
-3.0510874
-3.7240088
-4.0910573
-4.1828194
-4.029883
-3.6322467
-2.9899125
-2.1946418
-1.3076088
-0.3899886
0.49704427
1.2617278
1.904062
2.332285
2.4852216
2.4546342
2.27111
1.9652367
1.628776
1.3534899
1.1699659
1.0170292
0.8029177
0.61939365
0.52763164
0.37469494
-0.08411521
-0.8487988
-1.6746569
-2.4393406
-3.0816746
-3.5710723
-3.7545965
-3.6322467
-3.3263733
-2.9593253
-2.5616899
-2.0722923
-1.3381963
-0.3899886
0.52763164
1.2005532
1.537014
1.5981886
1.628776
1.8123
2.1181734
2.332285
2.332285
2.1487608
1.8428874
1.628776
1.5981886
1.6899507
1.9346495
2.332285
2.8522696
3.3416674
3.525191
3.2193177
2.3628721
1.1699659
0.038234174
-0.8182115
-1.3076088
-1.5523076
-1.5828948
-1.3687835
-0.78762406
-0.05352789
0.31352025
0.52763164
1.3840772
2.9440317
4.68751
6.0333533
7.042735
7.8380065
8.357991
8.327404
8.205054
8.572103
9.030913
8.7250395
7.256847
5.2074947
3.7087152
3.0969684
2.7605076
1.8734747
0.2523455
-1.9499431
-4.0910573
-5.6204247
-6.1709967
-6.0486474
-5.681599
-5.1922016
-4.611042
-3.999295
-3.5098975
-3.112262
-2.592277
-1.7664189
-0.8487988
0.19117087
1.5981886
3.3110797
5.1463203
6.9203863
8.357991
9.367374
9.917947
9.734423
8.816801
7.7462444
7.256847
7.256847
7.134497
6.4309883
5.482781
4.656923
3.8616521
2.699333
1.3534899
0.49704427
0.52763164
0.7723304
0.49704427
0.038234174
0.2523455
1.2005532
1.9652367
2.0264115
1.720538
1.628776
1.8428874
2.27111
2.7299204
2.8522696
2.6381583
2.5158088
3.0052063
4.3204618
6.1557026
7.9603558
9.245025
9.856771
9.826184
9.336787
8.602691
7.715657
6.4921637
4.748685
2.607571
0.31352025
-1.9193559
-3.8463585
-5.222789
-5.712187
-5.0698524
-3.5404847
-1.7664189
-0.48175067
-0.022940576
-0.17587727
-0.3899886
-0.2370519
0.43586957
1.3534899
2.4546342
3.7087152
4.9322085
6.0639405
7.0121484
7.8380065
8.388578
8.663865
8.908564
9.18385
9.245025
8.908564
8.0827055
6.8286242
5.2380824
3.6475408
2.332285
1.537014
1.1393785
0.741743
0.007646799
-1.0017354
-1.7664189
-1.9805303
-1.6134825
-0.8182115
0.038234174
0.58880633
0.49704427
-0.2370519
-1.1546721
-1.9805303
-2.684039
-2.836976
-2.1946418
-1.1546721
-0.5429253
-0.60410005
-1.0629101
-1.4605455
-1.6134825
-1.491133
-0.8182115
0.52763164
1.9958241
2.9134445
3.2193177
3.6169531
4.3204618
4.2898746
2.2099354
-1.5523076
-5.1922016
-7.088617
-7.272141
-6.9356804
-7.1497912
-8.281523
-10.116763
-11.890829
-12.747275
-11.890829
-9.199143
-5.589837
-2.0417051
0.9864418
3.1581433
4.4733987
5.4216065
6.6145124
8.388578
10.407344
11.661425
11.661425
10.376757
8.02153
5.0239706
2.0264115
-0.94056076
-4.6416297
-9.260318
-14.0625305
-17.977713
-20.730574
-22.412874
-22.749336
-21.55643
-19.231792
-16.448345
-13.359021
-9.902653
-6.3239336
-3.2346113
-0.63468736
1.8123
4.2592874
6.3086395
7.5627203
8.296817
9.367374
11.080265
12.915506
14.016649
13.863713
12.517871
10.162644
7.0121484
3.4946039
0.40528226
-1.5828948
-2.1946418
-1.6746569
-0.3899886
1.445252
3.586366
5.391019
5.9721785
4.9016213
2.3934596
-0.90997344
-4.4886928
-8.159173
-11.890829
-15.469548
-18.467108
-21.005857
-23.605783
-26.72569
-30.090298
-32.90433
-34.4337
-34.341938
-32.506695
-28.775043
-23.361084
-16.907154
-10.177938
-3.3263733
3.4640167
9.18385
13.0990305
15.607191
16.983622
17.258907
16.89186
16.585987
16.555399
16.463638
15.454255
13.068442
9.673247
5.8804164
2.2099354
-0.72644943
-2.592277
-3.4181354
-3.1734369
-1.7052443
1.2005532
5.666305
11.019091
15.760129
18.635338
18.971798
16.43305
11.049678
3.6475408
-4.2745814
-11.401432
-17.060091
-20.914095
-22.5964
-22.01524
-19.629429
-16.203644
-12.34964
-8.617984
-5.2839637
-2.5005155
-0.14528984
1.9652367
4.2287
7.287434
11.508489
16.555399
21.479961
25.27279
27.352732
27.71978
26.649221
24.355171
20.92939
16.708336
12.364934
8.633278
5.6051307
2.882857
0.099408805
-2.8675632
-5.8039484
-8.220348
-9.260318
-8.281523
-4.9169154
0.52763164
7.1956725
14.291936
21.174088
27.01627
30.93145
32.766693
32.91963
32.063183
30.625576
28.484463
25.150442
20.501165
15.240145
10.315581
6.278052
2.9440317
-0.11470252
-3.1734369
-6.4156957
-9.68854
-12.80845
-15.653073
-18.008299
-19.476492
-19.38473
-17.54949
-14.368403
-10.575574
-6.6298065
-2.7146268
1.0476165
4.2898746
6.5839252
7.7768316
8.205054
8.296817
8.113293
7.6544824
6.8286242
5.4216065
3.4334295
1.2005532
-0.78762406
-2.3781657
-3.6322467
-4.4886928
-4.855741
-4.2745814
-2.5616899
0.099408805
3.1581433
6.0333533
8.357991
9.826184
10.193233
9.428549
8.02153
6.3392262
4.5651608
2.7299204
0.7723304
-1.491133
-4.3969307
-8.250936
-12.991974
-18.069473
-22.5964
-25.899834
-27.55155
-27.368027
-25.532785
-22.626987
-19.14003
-15.163674
-10.6673355
-5.8345356
-1.0629101
3.3110797
7.348609
11.386138
15.576605
19.277672
21.51055
22.030533
21.877598
22.214056
23.192852
23.835186
23.131676
21.204674
19.155323
17.93183
17.656542
17.442432
16.341288
14.35311
12.242584
10.652042
9.734423
9.306199
9.336787
9.917947
10.957916
11.997886
12.242584
11.263789
9.550899
8.052118
7.348609
7.042735
6.247464
4.748685
2.9440317
1.1087911
-0.78762406
-3.1428497
-6.0180597
-8.679159
-10.055589
-9.81089
-8.4038725
-6.5380445
-4.6416297
-2.836976
-1.0934975
0.31352025
1.1699659
1.5981886
2.0569987
2.7605076
3.586366
4.5345736
5.8192415
7.5015454
9.122676
10.040296
10.009708
9.306199
8.357991
7.6544824
7.6544824
8.327404
9.122676
9.459136
9.030913
7.9603558
6.3392262
4.075763
1.1699659
-1.9499431
-4.763979
-6.7827435
-8.18976
-9.719129
-12.013179
-14.735452
-16.876568
-17.885948
-18.10006
-18.283585
-18.681221
-18.864746
-18.375347
-17.060091
-15.286025
-13.603721
-12.10494
-10.483811
-8.465047
-6.6298065
-5.6510115
-5.6510115
-6.0486474
-6.1709967
-5.7427735
-5.3451385
-5.55925
-6.1709967
-6.2321715
-5.1004395
-2.898151
-0.42057604
1.7817127
3.4946039
4.779272
5.4216065
5.0851455
3.76989
1.9958241
0.2523455
-1.1852596
-2.4087534
-3.3875482
-4.029883
-4.152232
-3.448723
-1.7664189
0.61939365
3.2804925
5.788655
8.052118
10.254407
12.303759
13.680189
13.802539
12.517871
10.3461685
8.02153
6.0945277
4.8098593
4.075763
3.678128
3.4640167
3.2804925
2.7299204
1.4146645
-0.72644943
-3.1734369
-5.3451385
-6.8439183
-7.883888
-8.954444
-10.453223
-12.4414015
-14.766039
-17.151852
-19.323555
-20.791748
-21.067032
-19.751776
-17.060091
-13.695482
-10.330874
-7.302728
-4.580455
-1.9805303
0.37469494
2.424047
4.1981125
5.8192415
7.348609
8.510928
9.092088
9.030913
8.541515
8.0827055
7.929768
8.174467
8.602691
8.969738
9.061501
8.7250395
7.929768
6.6451
4.9016213
2.699333
0.12999618
-2.7146268
-5.55925
-7.9756494
-9.719129
-10.85086
-11.30967
-10.942622
-9.443842
-6.9050927
-4.06047
-1.7970064
-0.3594013
0.46645695
1.0782038
1.3229026
1.1087911
0.52763164
-0.29822654
-1.124085
-1.6746569
-1.7052443
-1.3381963
-1.1546721
-1.5523076
-2.3475785
-2.8063889
-2.1334672
-0.14528984
2.27111
3.7393029
3.6169531
2.5463963
1.3840772
0.16058356
-1.7052443
-4.3663435
-6.996855
-8.4038725
-8.067411
-6.660394
-5.314551
-4.702804
-4.3969307
-3.7240088
-2.5005155
-0.90997344
0.8946797
3.035794
5.5133686
7.8380065
9.18385
8.969738
7.5933075
6.0945277
5.2380824
4.9016213
4.4428115
3.3722546
1.6899507
-0.29822654
-2.4087534
-4.794566
-7.578015
-10.361462
-12.257877
-12.594337
-11.523781
-9.780302
-8.067411
-6.4156957
-4.580455
-2.2864037
0.55821896
4.045176
8.174467
12.793156
17.809479
22.948153
27.566841
30.747925
31.879658
31.298498
29.922068
28.362112
26.618635
24.263409
21.174088
17.901241
15.117794
12.823744
10.284994
6.8286242
2.6381583
-1.2464342
-3.907533
-5.0392647
-5.1004395
-4.886328
-4.9169154
-5.1922016
-5.55925
-6.0792346
-6.8745055
-7.4862523
-7.1803784
-5.773361
-3.8769457
-2.5005155
-2.1640544
-2.4699278
-2.684039
-2.5005155
-2.1946418
-1.858181
-1.3687835
-0.48175067
0.8946797
2.5158088
4.075763
5.2686696
6.0945277
6.8592114
7.8991814
9.306199
10.927329
12.548458
13.8943
14.658984
14.658984
13.833126
12.089647
9.489723
6.3392262
3.1581433
0.37469494
-1.9193559
-3.9381206
-5.8345356
-7.302728
-7.945063
-7.7003636
-6.8133307
-5.55925
-3.8463585
-1.3381963
1.8734747
5.2686696
7.990943
9.550899
10.009708
9.734423
8.969738
7.5933075
5.6968927
3.6169531
1.628776
-0.022940576
-1.4299583
-2.653452
-3.6322467
-4.1828194
-4.2134066
-3.8769457
-3.5404847
-3.5710723
-4.1216445
-5.0392647
-5.9262977
-6.7215686
-7.6391883
-8.617984
-9.076794
-8.220348
-5.8957105
-3.0510874
-0.8182115
0.49704427
1.628776
3.5557787
6.6756873
10.590868
14.444873
17.320082
19.002386
19.950592
20.776453
21.235262
20.531752
18.298878
15.087207
12.089647
10.376757
9.917947
9.397961
7.623895
4.6263356
1.5981886
-0.6652748
-2.6228647
-4.9780903
-7.761539
-10.300287
-11.829655
-12.196703
-12.10494
-12.563751
-13.848419
-15.347199
-16.203644
-16.234234
-15.68366
-14.613103
-12.839037
-10.055589
-6.5074577
-2.898151
0.099408805
2.5463963
5.0239706
7.929768
11.233202
14.444873
17.136559
18.910624
19.277672
17.962418
15.148382
11.233202
6.9509735
3.1887305
0.46645695
-1.491133
-3.2346113
-5.2533765
-7.3639026
-9.076794
-9.963826
-9.902653
-9.107381
-7.578015
-4.9169154
-1.0017354
3.4946039
7.226259
9.275612
9.734423
9.275612
8.327404
6.9815607
5.1463203
3.1581433
1.537014
0.55821896
0.19117087
-0.17587727
-1.1852596
-2.7146268
-4.0910573
-4.794566
-4.733392
-4.3969307
-4.2134066
-4.335756
-4.825154
-6.0486474
-8.373284
-11.401432
-13.909594
-14.582515
-13.114323
-10.330874
-7.5474267
-5.6510115
-4.611042
-3.9381206
-3.5404847
-3.6016595
-4.0910573
-4.4581056
-4.1828194
-3.204024
-1.7664189
-0.3594013
0.83350503
1.9346495
3.3416674
5.482781
8.419167
11.875536
15.454255
18.788275
21.479961
23.039915
23.162266
21.663486
18.880037
15.270731
11.355551
7.379196
3.2804925
-0.90997344
-5.0698524
-8.770921
-11.737892
-14.0625305
-16.081297
-17.824774
-18.772982
-18.497698
-17.304789
-15.958945
-14.735452
-13.175497
-10.697923
-7.792126
-5.8651233
-5.5286627
-5.8957105
-5.55925
-3.8769457
-1.3687835
0.9864418
2.5158088
3.3416674
4.1063504
5.3298445
6.8286242
7.8074193
7.7462444
6.7980366
5.9721785
6.1251154
7.379196
8.663865
8.541515
6.6451
4.075763
1.9652367
0.37469494
-1.4299583
-3.8157709
-6.1404095
-7.1803784
-6.2321715
-3.907533
-1.7052443
-0.63468736
-0.29822654
0.12999618
0.8946797
1.6899507
2.332285
3.2804925
4.9016213
6.6145124
7.287434
6.2168775
4.2287
3.0052063
3.5557787
5.4216065
7.470958
9.030913
10.101471
10.957916
11.386138
10.804979
8.755627
5.4521933
1.8734747
-0.90997344
-2.4699278
-3.204024
-3.7240088
-4.4581056
-5.1004395
-4.886328
-3.5710723
-1.4299583
1.2617278
4.503986
8.7250395
13.833126
18.757687
22.030533
22.886978
21.816422
19.858831
17.68713
15.240145
12.548458
9.97912
8.113293
7.073323
6.18629
4.2898746
0.8640924
-3.2346113
-6.4462824
-7.8533006
-7.730951
-6.9662676
-6.1404095
-5.3757257
-4.702804
-4.3969307
-4.733392
-5.4369006
-5.589837
-4.3051686
-1.6134825
1.1393785
2.5463963
2.1181734
0.61939365
-0.9711482
-2.1946418
-3.0510874
-3.4793103
-3.0816746
-1.3687835
1.4758393
4.6263356
6.9203863
8.174467
9.2144375
11.202614
14.169587
16.922445
18.02359
17.381256
15.821303
13.986063
11.997886
9.489723
6.18629
2.3016975
-1.4299583
-4.2134066
-5.8345356
-6.7215686
-7.608602
-8.556808
-9.015619
-8.18976
-5.8957105
-2.836976
0.007646799
2.27111
4.3510494
6.4309883
7.8074193
7.715657
6.4004016
5.0545583
4.840447
5.8192415
7.165085
7.8074193
7.3180213
6.18629
4.9933834
4.045176
3.2193177
2.4546342
1.9346495
1.628776
1.2005532
0.007646799
-2.5616899
-6.3239336
-10.239113
-13.389609
-15.316611
-16.02012
-15.653073
-14.398992
-12.380227
-10.055589
-7.8533006
-6.201584
-4.9475026
-3.6934216
-1.858181
0.55821896
3.1581433
5.360431
6.6756873
7.1039104
6.9509735
6.6451
6.4921637
6.6145124
7.042735
7.8685937
9.122676
10.376757
10.804979
9.826184
7.5933075
4.8098593
2.0569987
-0.3594013
-2.3169913
-3.4793103
-3.5404847
-2.653452
-1.4605455
-0.8182115
-1.0934975
-1.7970064
-2.0417051
-1.3687835
0.16058356
2.0875862
4.045176
5.788655
7.073323
7.7462444
7.623895
7.0121484
6.6145124
7.134497
8.755627
10.713217
11.753186
10.957916
8.449754
5.1769075
1.9958241
-0.75703675
-3.3263733
-5.773361
-7.608602
-8.006236
-6.8439183
-4.611042
-1.9499431
0.40528226
1.9346495
2.5158088
2.6381583
2.882857
3.3416674
3.6169531
3.4334295
2.8216825
2.1793482
1.9346495
2.1487608
2.3628721
2.1793482
1.7817127
1.6899507
2.0264115
2.27111
1.9346495
1.1699659
0.55821896
0.7723304
2.1487608
4.4733987
6.9203863
8.663865
9.459136
9.428549
8.633278
7.256847
5.482781
3.6475408
1.9652367
0.46645695
-1.124085
-2.8063889
-4.1828194
-4.6416297
-3.9687078
-2.653452
-1.3687835
-0.57351273
-0.17587727
0.06882149
0.2523455
0.2523455
0.038234174
-0.05352789
0.40528226
1.537014
3.035794
4.595748
6.0027657
7.287434
8.572103
10.070883
11.814362
13.680189
15.484842
16.861273
17.625956
17.717718
17.10597
15.576605
13.037855
9.948533
6.9815607
4.656923
3.2193177
2.699333
2.8216825
3.1581433
3.1581433
2.4852216
1.0476165
-1.0017354
-3.4181354
-5.773361
-7.5474267
-8.495635
-8.648571
-8.617984
-8.89327
-9.505016
-10.086177
-10.14735
-9.137968
-6.7521563
-3.204024
0.8640924
4.5345736
7.256847
9.030913
10.101471
10.896741
11.630837
12.579044
13.955476
15.729542
17.564781
19.032972
19.767069
19.461197
17.962418
15.270731
11.875536
8.296817
5.2074947
2.9134445
1.2617278
-0.20646459
-1.6134825
-2.592277
-2.7758012
-2.4087534
-2.0417051
-2.1640544
-2.6228647
-3.0205002
-2.898151
-2.2252293
-1.1546721
-0.08411521
0.8029177
1.7817127
3.2804925
5.299257
7.5015454
9.367374
10.590868
11.172027
11.233202
11.110853
10.9885025
10.896741
10.896741
11.263789
11.875536
12.150823
11.539075
10.009708
8.02153
6.2168775
5.1157327
4.9933834
5.6357174
6.5839252
7.623895
8.7250395
9.795596
10.713217
11.386138
11.875536
12.211997
12.426108
12.334347
11.783774
10.713217
9.245025
7.5627203
5.9110036
4.3816366
3.1581433
2.424047
2.2405229
2.2099354
1.9652367
1.3534899
0.49704427
-0.3899886
-1.2464342
-2.011118
-2.5311027
-2.684039
-2.3781657
-1.5523076
-0.48175067
0.43586957
1.0782038
1.5981886
2.4546342
3.7087152
5.360431
7.287434
9.275612
11.172027
12.762568
13.863713
14.322524
14.169587
13.710776
13.282555
13.0990305
13.251966
13.710776
14.230762
14.59781
14.781334
14.59781
13.863713
12.426108
10.3461685
7.7768316
4.9016213
1.9652367
-1.0934975
-4.2439938
-7.3333154
-10.055589
-11.9520035
-12.869624
-13.053148
-13.053148
-13.236672
-13.542545
-13.603721
-13.022561
-11.584956
-9.35208
-6.660394
-3.8463585
-1.1546721
1.445252
3.8922393
6.0639405
7.8685937
9.336787
10.590868
11.753186
12.884918
13.833126
14.506048
14.781334
14.781334
14.536634
14.169587
13.7413645
13.007268
11.692013
9.64266
7.226259
4.840447
2.8216825
1.4146645
0.55821896
0.16058356
0.099408805
0.46645695
1.2311405
2.3016975
3.6169531
5.0545583
6.6145124
8.14388
9.428549
10.284994
10.529693
10.22382
9.550899
8.541515
7.287434
5.9415913
4.748685
3.7393029
2.9440317
2.3628721
1.9958241
1.6899507
1.537014
1.628776
2.0569987
2.9440317
4.1675253
5.574543
6.9509735
8.0827055
8.786214
9.030913
8.939152
8.694452
8.388578
8.205054
8.296817
8.908564
10.101471
11.661425
13.160204
14.200173
14.35311
13.55784
11.906123
9.64266
7.226259
5.0545583
3.4334295
2.424047
1.904062
1.628776
1.2923152
0.741743
-0.14528984
-1.1546721
-1.8887682
-1.9499431
-1.1546721
0.46645695
2.6381583
4.962796
7.042735
8.510928
9.245025
9.336787
9.061501
8.7250395
8.633278
8.755627
8.908564
8.969738
8.969738
8.908564
8.694452
8.296817
7.8380065
7.440371
7.0121484
6.6145124
6.278052
6.0639405
5.758067
5.3298445
4.840447
4.412224
4.1981125
4.3816366
4.9933834
5.758067
6.3392262
6.553338
6.5227504
6.369814
6.1557026
6.0027657
5.9721785
6.1557026
6.6451
7.5627203
8.786214
10.101471
11.172027
11.997886
12.517871
12.731982
12.701394
12.517871
12.211997
11.783774
11.263789
10.590868
9.7038355
8.663865
7.623895
6.6756873
5.849829
5.1157327
4.503986
4.1063504
4.1063504
4.6263356
5.482781
6.4004016
7.073323
7.5015454
7.8685937
8.327404
8.908564
9.459136
9.887359
10.22382
10.652042
11.263789
11.844949
12.18141
12.05906
11.447313
10.437931
9.122676
7.7462444
6.5839252
5.8192415
5.482781
5.5133686
5.6968927
6.0027657
6.461576
7.073323
7.715657
8.205054
8.419167
8.388578
8.388578
8.694452
9.397961
10.376757
11.324965
11.9672985
12.089647
11.630837
10.68263
9.428549
8.174467
7.226259
6.7062745
6.5227504
6.461576
6.247464
5.9415913
5.7274795
5.6051307
5.5439553
5.574543
5.6968927
6.0333533
6.5839252
7.3180213
8.052118
8.633278
9.092088
9.489723
9.826184
9.97912
9.887359
9.520311
8.939152
8.205054
7.379196
6.6145124
6.0333533
5.758067
5.666305
5.666305
5.7274795
5.8192415
5.9415913
6.0639405
6.1557026
6.0945277
5.758067
5.2380824
4.68751
4.2592874
4.075763
4.1981125
4.5345736
5.0239706
5.5439553
6.0945277
6.5839252
6.8592114
6.7980366
6.369814
5.6968927
5.0239706
4.3816366
3.8922393
3.5557787
3.525191
3.831065
4.4428115
5.2380824
6.247464
7.379196
8.510928
9.550899
10.468518
11.233202
11.93671
12.456696
12.579044
12.1202345
11.049678
9.612073
8.02153
6.4004016
4.779272
3.2193177
1.8428874
0.8029177
0.099408805
-0.29822654
-0.48175067
-0.42057604
-0.11470252
0.40528226
1.1699659
2.0875862
2.882857
3.4640167
3.831065
4.0145884
4.136938
4.3204618
4.5345736
4.779272
4.962796
5.0851455
5.2074947
5.2686696
5.299257
5.360431
5.360431
5.299257
5.0239706
4.4428115
3.6169531
2.699333
1.8734747
1.2311405
0.8640924
0.7723304
1.0476165
1.628776
2.3628721
2.9746192
3.3722546
3.6169531
3.76989
3.8616521
4.0145884
4.1675253
4.2898746
4.3204618
4.2287
4.045176
3.831065
3.8004773
3.9534142
4.1981125
4.3816366
4.4733987
4.5651608
4.595748
4.412224
4.136938
3.8004773
3.586366
3.4334295
3.4028418
3.4946039
3.7393029
4.045176
4.3510494
4.503986
4.4733987
4.2898746
3.9840014
3.678128
3.4334295
3.3722546
3.4334295
3.525191
3.4946039
3.4028418
3.2193177
2.9440317
2.5158088
2.0569987
1.7511253
1.7817127
2.1487608
2.699333
3.2804925
3.76989
4.136938
4.2898746
4.1981125
3.8004773
3.3416674
3.0663812
3.0052063
3.1581433
3.3722546
3.678128
4.0145884
4.2898746
4.595748
4.962796
5.5133686
6.1557026
6.7980366
7.4097834
7.990943
8.388578
8.541515
8.357991
7.8991814
7.287434
6.553338
5.7274795
4.9016213
4.1675253
3.5557787
3.0969684
2.699333
2.3934596
2.1487608
1.9958241
1.8734747
1.7817127
1.8123
1.9346495
2.1181734
2.3934596
2.7605076
3.2499053
3.8004773
4.4428115
5.2380824
6.1251154
7.042735
7.929768
8.786214
9.612073
10.3461685
10.9885025
11.4779005
11.814362
11.997886
12.089647
12.05906
11.875536
11.508489
10.896741
9.917947
8.602691
7.0121484
5.2380824
3.3416674
1.4146645
-0.3899886
-1.7358317
-2.5616899
-2.8675632
-2.745214
-2.2558165
-1.4299583
-0.3594013
0.8029177
2.0264115
3.2193177
4.3816366
5.574543
6.8286242
8.235642
9.734423
11.263789
12.762568
14.261349
15.790715
17.289494
18.421227
19.06356
19.124735
18.696514
17.625956
15.851891
13.466079
10.68263
7.6544824
4.3816366
0.9252671
-2.3781657
-5.222789
-7.455665
-9.107381
-10.300287
-10.912034
-10.8202715
-10.116763
-8.923857
-7.2109666
-4.9169154
-2.0722923
1.0170292
4.136938
7.256847
10.22382
12.823744
15.056621
17.075384
18.971798
20.562342
21.724659
22.336407
22.458755
22.091707
21.265848
20.042356
18.512989
16.76951
14.903683
12.884918
10.713217
8.449754
6.2168775
4.1063504
2.1793482
0.49704427
-0.8793861
-1.9193559
-2.745214
-3.448723
-4.029883
-4.3969307
-4.3969307
-3.999295
-3.2346113
-2.2252293
-0.9711482
0.43586957
2.0875862
4.075763
6.369814
8.939152
11.539075
14.016649
16.09659
17.717718
18.635338
18.788275
18.26829
17.289494
15.943653
14.200173
12.150823
9.948533
7.929768
6.247464
4.840447
3.678128
2.8216825
2.3016975
1.9958241
1.6899507
1.3229026
0.9864418
0.58880633
0.16058356
-0.2370519
-0.5429253
-0.6652748
-0.63468736
-0.48175067
-0.17587727
0.40528226
1.3534899
2.6687458
4.3510494
6.3392262
8.388578
10.22382
11.722599
12.762568
13.313141
13.343728
12.884918
11.93671
10.621455
9.092088
7.532133
6.0639405
4.748685
3.7087152
3.1275556
3.0663812
3.4334295
4.075763
4.748685
5.299257
5.6051307
5.6051307
5.299257
4.779272
4.1981125
3.586366
3.035794
2.607571
2.3934596
2.3628721
2.4546342
2.6687458
3.0052063
3.3110797
3.5557787
3.678128
3.8004773
4.045176
4.412224
4.871034
5.360431
5.849829
6.2168775
6.4004016
6.369814
6.2168775
6.0639405
6.0333533
6.18629
6.461576
6.8286242
7.134497
7.3180213
7.348609
7.226259
7.1039104
6.9203863
6.6756873
6.3392262
6.0027657
5.6051307
5.2074947
4.718097
4.1063504
3.4640167
2.9440317
2.607571
2.332285
2.0264115
1.5981886
1.0476165
0.37469494
-0.48175067
-1.3381963
-2.011118
-2.3781657
-2.3475785
-1.9193559
-1.1546721
-0.11470252
0.9864418
2.1181734
3.3722546
4.68751
5.8804164
6.7980366
7.440371
7.6850696
7.6850696
7.440371
7.042735
6.4921637
5.9721785
5.5439553
5.1157327
4.6263356
4.0145884
3.2499053
2.5158088
1.9958241
1.720538
1.628776
1.5676013
1.445252
1.2311405
0.9558544
0.61939365
0.2523455
-0.05352789
-0.08411521
0.19117087
0.55821896
0.9252671
1.2617278
1.5981886
1.904062
2.2099354
2.607571
3.035794
3.4334295
3.678128
3.6169531
3.2499053
2.607571
1.8123
0.9252671
0.038234174
-0.8793861
-1.7358317
-2.5311027
-3.265199
-3.9381206
-4.3663435
-4.3969307
-3.9381206
-3.112262
-2.1334672
-1.0629101
-0.022940576
0.8946797
1.5676013
2.1181734
2.607571
3.0052063
3.2804925
3.4946039
3.7393029
4.0145884
4.2287
4.412224
4.6263356
4.9016213
5.2686696
5.6357174
6.0333533
6.3392262
6.5227504
6.461576
6.1557026
5.6968927
5.1769075
4.595748
4.045176
3.525191
2.9746192
2.4546342
1.9958241
1.7511253
1.7817127
2.0264115
2.5158088
3.0969684
3.6475408
4.075763
4.2592874
4.2592874
4.1981125
4.1981125
4.1981125
4.2287
4.1981125
4.1063504
3.9534142
3.831065
3.8616521
4.045176
4.3510494
4.5651608
4.68751
4.68751
4.6263356
4.4428115
4.2287
4.045176
3.9534142
4.0145884
4.136938
4.3204618
4.412224
4.412224
4.3510494
4.3510494
4.503986
4.871034
5.3298445
5.788655
6.1557026
6.369814
6.4004016
6.2168775
5.8804164
5.482781
5.1157327
4.9322085
5.0239706
5.391019
6.0333533
6.8592114
7.715657
8.449754
9.000326
9.367374
9.520311
9.367374
8.969738
8.449754
7.8074193
7.042735
6.247464
5.4216065
4.6263356
3.8922393
3.2193177
2.699333
2.3934596
2.332285
2.4546342
2.6381583
2.791095
2.791095
2.607571
2.3016975
1.904062
1.3840772
0.8946797
0.52763164
0.46645695
0.61939365
0.9864418
1.4758393
2.0569987
2.7299204
3.4640167
4.2898746
5.2074947
6.2168775
7.256847
8.26623
9.061501
9.550899
9.765009
9.734423
9.489723
9.092088
8.663865
8.26623
7.8991814
7.5015454
7.0121484
6.4921637
6.0639405
5.8192415
5.666305
5.5439553
5.299257
4.9016213
4.3510494
3.6169531
2.791095
2.0569987
1.5981886
1.3534899
1.2617278
1.3534899
1.6593633
2.0264115
2.424047
2.791095
3.2193177
3.8004773
4.4733987
5.1769075
5.8192415
6.4309883
6.9509735
7.379196
7.6544824
7.8380065
7.929768
7.990943
8.052118
8.113293
8.113293
8.052118
7.8991814
7.8074193
7.6850696
7.532133
7.379196
7.256847
7.1956725
7.165085
7.134497
7.073323
6.9509735
6.8286242
6.7062745
6.5839252
6.4921637
6.4309883
6.4004016
6.4004016
6.461576
6.553338
6.553338
6.4309883
6.247464
6.0639405
5.9415913
5.8192415
5.7274795
5.6051307
5.4216065
5.2380824
5.0545583
4.9016213
4.718097
4.5651608
4.503986
4.503986
4.5345736
4.5651608
4.6263356
4.8098593
5.0851455
5.4521933
5.9110036
6.5227504
7.226259
7.9603558
8.541515
8.877976
9.030913
9.092088
9.2144375
9.245025
9.092088
8.7250395
8.26623
7.7462444
7.1956725
6.7062745
6.3086395
6.0027657
5.6968927
5.4216065
5.1769075
4.9933834
4.871034
4.779272
4.68751
4.718097
4.8098593
4.9322085
5.0545583
5.1463203
5.2686696
5.4216065
5.6968927
6.0333533
6.369814
6.6756873
6.8286242
6.8592114
6.8592114
6.7980366
6.5839252
6.2168775
5.8192415
5.5133686
5.2686696
5.0545583
4.871034
4.68751
4.595748
4.595748
4.718097
4.871034
4.9322085
4.9016213
4.871034
5.0239706
5.360431
5.788655
6.0945277
6.247464
6.369814
6.5227504
6.7062745
6.8897986
7.0121484
7.073323
7.1039104
7.134497
7.165085
7.1956725
7.134497
6.9509735
6.7062745
6.5227504
6.3086395
6.0945277
5.8192415
5.6357174
5.574543
5.6968927
6.0027657
6.4004016
6.8286242
7.1956725
7.470958
7.623895
7.623895
7.532133
7.379196
7.1956725
6.9815607
6.6145124
6.1251154
5.5439553
4.962796
4.4733987
4.1063504
3.8922393
3.7393029
3.6475408
3.6169531
3.6169531
3.6475408
3.6169531
3.5557787
3.6169531
3.8922393
4.2592874
4.595748
4.718097
4.656923
4.595748
4.840447
5.4216065
6.1557026
6.9203863
7.7462444
8.602691
9.336787
9.856771
10.22382
10.407344
10.376757
10.101471
9.673247
9.18385
8.663865
8.0827055
7.440371
6.8592114
6.4921637
6.278052
6.1557026
6.0639405
5.9721785
5.9110036
5.9415913
6.1251154
6.4921637
6.8592114
7.0121484
6.9509735
6.6451
6.1557026
5.6051307
4.962796
4.3510494
3.9534142
3.8616521
3.9840014
4.2592874
4.6263356
5.1157327
5.7274795
6.4004016
6.9509735
7.256847
7.348609
7.1956725
6.9203863
6.6145124
6.3086395
6.0027657
5.8192415
5.849829
6.2168775
6.7674494
7.3180213
7.715657
7.8685937
7.8685937
7.7462444
7.5933075
7.3180213
6.8592114
6.18629
5.482781
4.9322085
4.656923
4.4733987
4.2287
3.8922393
3.5557787
3.3110797
3.2499053
3.3416674
3.525191
3.7393029
3.9534142
4.075763
4.1063504
4.045176
3.8922393
3.678128
3.5557787
3.6169531
3.8616521
4.1981125
4.503986
4.779272
5.0545583
5.360431
5.666305
5.7274795
5.6357174
5.482781
5.391019
5.2380824
4.9322085
4.6263356
4.4428115
4.3816366
4.4428115
4.5345736
4.656923
4.9016213
5.3298445
5.788655
6.1251154
6.18629
6.0639405
5.849829
5.6051307
5.3298445
5.0851455
4.779272
4.3204618
3.8004773
3.2499053
2.8216825
2.4852216
2.3016975
2.2099354
2.3016975
2.5463963
2.8216825
2.9746192
2.882857
2.6381583
2.424047
2.332285
2.3934596
2.5158088
2.699333
3.035794
3.586366
4.3816366
5.1463203
5.6051307
5.7274795
5.758067
6.0027657
6.369814
6.5839252
6.5839252
6.5227504
6.5839252
6.5227504
6.1251154
5.299257
4.1981125
3.0969684
2.2405229
1.720538
1.445252
1.2311405
1.0170292
0.9558544
1.1393785
1.6593633
2.3628721
3.035794
3.6475408
4.2592874
4.871034
5.2686696
5.360431
5.2074947
4.9016213
4.595748
4.3510494
4.2287
4.1675253
4.1063504
4.1675253
4.3816366
4.68751
5.0239706
5.2686696
5.4216065
5.4521933
5.299257
5.0239706
4.718097
4.4733987
4.2898746
4.1063504
3.8616521
3.5557787
3.0663812
2.4852216
1.9652367
1.720538
1.7511253
1.904062
1.9958241
1.9652367
1.8428874
1.537014
1.2005532
1.1393785
1.2923152
1.5064266
1.7817127
2.332285
2.9440317
3.4640167
3.831065
4.1675253
4.5651608
5.1157327
5.788655
6.6145124
7.5015454
8.174467
8.419167
8.0827055
7.3180213
6.4309883
5.6968927
5.2380824
4.871034
4.4428115
3.9840014
3.678128
3.586366
3.4334295
3.0663812
2.5158088
1.9346495
1.4758393
1.2005532
1.0476165
0.8946797
0.649981
0.46645695
0.43586957
0.49704427
0.55821896
0.61939365
0.8029177
1.2923152
2.0875862
3.0052063
3.678128
3.8922393
3.7393029
3.4334295
3.1581433
2.9440317
2.7299204
2.424047
2.0875862
1.8734747
1.7817127
1.7817127
1.6593633
1.445252
1.2617278
1.2617278
1.4146645
1.537014
1.5981886
1.7511253
2.1181734
2.5463963
2.882857
3.0969684
3.3416674
3.7087152
4.2592874
4.779272
5.1463203
5.5133686
5.9415913
6.247464
6.3392262
6.247464
5.9110036
5.1157327
3.9840014
2.8522696
1.8734747
1.0170292
0.31352025
-0.11470252
-0.14528984
0.31352025
1.1087911
1.9346495
2.6687458
3.2193177
3.6169531
3.76989
3.8004773
3.76989
3.7087152
3.6169531
3.4946039
3.3110797
3.0663812
2.5158088
1.720538
0.9864418
0.8029177
1.2311405
1.8734747
2.3934596
2.8216825
3.4946039
4.3816366
4.9016213
4.718097
3.9228265
3.0052063
2.332285
1.9346495
1.537014
1.1699659
1.1699659
1.7511253
2.6687458
3.5557787
4.1675253
4.503986
4.5345736
4.2287
3.6169531
2.7605076
1.720538
0.649981
-0.26763934
-0.78762406
-0.8182115
-0.5123381
-0.08411521
0.34410757
0.741743
1.1393785
1.4758393
1.7817127
2.1793482
2.8522696
3.7393029
4.595748
5.0545583
4.9933834
4.2898746
3.0052063
1.2923152
-0.6652748
-2.8063889
-4.825154
-6.293346
-7.088617
-7.3333154
-7.058029
-6.3239336
-5.314551
-4.029883
-2.5616899
-1.1546721
-0.08411521
0.37469494
0.37469494
0.16058356
0.007646799
0.038234174
0.31352025
0.8640924
1.6899507
2.5463963
3.1581433
3.3722546
3.1887305
2.699333
2.27111
1.9958241
1.7817127
1.445252
0.9864418
0.55821896
0.12999618
-0.45116335
-1.0934975
-1.5523076
-1.7970064
-1.858181
-1.8275938
-1.6440697
-1.215847
-0.48175067
0.43586957
1.2311405
1.6593633
1.6593633
1.3534899
0.8946797
0.34410757
-0.20646459
-0.75703675
-1.1546721
-1.3993709
-1.491133
-1.4299583
-1.2464342
-1.1546721
-1.3381963
-1.6746569
-1.9193559
-1.9193559
-1.7358317
-1.5523076
-1.3381963
-0.9711482
-0.45116335
0.099408805
0.649981
1.2005532
1.8734747
2.3628721
2.5158088
2.27111
1.9346495
1.628776
1.3840772
1.1393785
0.8946797
0.71115565
0.61939365
0.49704427
0.22175819
-0.29822654
-0.8487988
-1.215847
-1.3687835
-1.5217204
-1.8887682
-2.3475785
-2.592277
-2.5005155
-2.4393406
-2.6228647
-2.928738
-3.204024
-3.204024
-3.112262
-3.1428497
-3.1428497
-2.836976
-2.011118
-0.72644943
0.8640924
2.5769837
4.1675253
5.4216065
6.1251154
6.247464
6.0639405
5.7274795
5.1463203
4.2592874
3.1275556
2.0569987
1.2923152
0.68056834
-0.14528984
-1.124085
-1.9193559
-2.3475785
-2.684039
-3.265199
-4.1216445
-4.9780903
-5.5286627
-5.773361
-5.8957105
-5.8651233
-5.6510115
-5.1922016
-4.4886928
-3.5098975
-2.2864037
-0.94056076
0.2523455
1.1087911
1.8123
2.424047
2.8216825
2.8522696
2.5769837
2.27111
2.0875862
1.9958241
1.6593633
1.0170292
0.37469494
0.007646799
-0.26763934
-1.0017354
-2.4393406
-4.152232
-5.406313
-5.8957105
-5.681599
-4.794566
-3.448723
-1.9193559
-0.57351273
0.46645695
1.3229026
2.1181734
2.7299204
3.035794
3.1887305
3.4334295
3.5557787
3.035794
1.7817127
0.22175819
-0.94056076
-1.3993709
-1.3076088
-0.9711482
-0.6958621
-0.75703675
-1.215847
-1.9193559
-2.4393406
-2.7758012
-3.0510874
-3.2957861
-3.3875482
-3.204024
-2.7146268
-2.2864037
-2.3169913
-2.9899125
-3.8769457
-4.152232
-3.5710723
-2.6228647
-1.6440697
-0.6958621
0.007646799
0.19117087
-0.05352789
-0.20646459
0.12999618
0.649981
0.8640924
0.8640924
0.9558544
1.0476165
0.71115565
-0.17587727
-1.0629101
-1.3381963
-0.8487988
-0.11470252
0.19117087
0.007646799
-0.2370519
-0.42057604
-0.94056076
-1.9805303
-3.204024
-3.9381206
-3.8769457
-3.356961
-2.7758012
-2.2558165
-1.9193559
-1.7052443
-1.5828948
-1.6746569
-2.2558165
-3.204024
-3.9687078
-4.029883
-3.3263733
-2.3169913
-1.4605455
-0.78762406
0.12999618
1.4146645
2.7299204
3.525191
3.4946039
2.9440317
2.4546342
2.2405229
2.1181734
1.6899507
0.83350503
-0.2370519
-1.215847
-2.0417051
-2.653452
-3.0816746
-3.4181354
-3.6016595
-3.5404847
-3.204024
-2.684039
-2.1334672
-1.6440697
-1.3687835
-1.1852596
-1.0323229
-0.8487988
-0.63468736
-0.3594013
0.099408805
0.71115565
1.1087911
1.0782038
0.8029177
0.83350503
1.3840772
2.0569987
2.3016975
1.9958241
1.445252
0.9864418
0.649981
0.12999618
-0.75703675
-1.9193559
-2.898151
-3.4181354
-3.6628344
-4.029883
-4.4886928
-4.6416297
-4.1216445
-2.9593253
-1.491133
0.038234174
1.6593633
3.4946039
5.574543
7.5627203
8.908564
9.153262
8.327404
6.8897986
5.4216065
4.2287
3.2193177
2.332285
1.7511253
1.4758393
1.445252
1.3534899
1.0476165
0.46645695
-0.26763934
-0.94056076
-1.5828948
-2.3169913
-3.2957861
-4.3969307
-5.2839637
-5.773361
-5.8345356
-5.3757257
-4.3663435
-2.7758012
-0.75703675
1.3840772
3.2193177
4.412224
4.871034
4.8098593
4.5345736
4.075763
3.4640167
2.5463963
1.445252
0.40528226
-0.45116335
-1.1546721
-1.7664189
-2.3169913
-2.653452
-2.684039
-2.4087534
-2.1334672
-2.0417051
-2.0722923
-1.9805303
-1.5217204
-0.78762406
0.038234174
0.7723304
1.445252
2.2405229
3.0663812
3.5557787
3.5557787
3.4946039
3.8922393
4.9016213
6.0639405
6.8286242
7.042735
6.8897986
6.4309883
5.5439553
4.1981125
2.607571
1.1087911
0.06882149
-0.29822654
-0.11470252
0.22175819
0.22175819
-0.2370519
-0.8182115
-1.124085
-1.0323229
-0.90997344
-1.0934975
-1.6134825
-2.1946418
-2.5005155
-2.3781657
-2.011118
-1.5523076
-0.9711482
-0.17587727
0.8946797
1.9958241
2.7299204
3.0663812
3.1581433
3.3110797
3.4946039
3.525191
3.2193177
2.607571
1.8734747
1.3534899
1.1087911
1.0782038
0.9252671
0.649981
0.40528226
0.34410757
0.49704427
0.649981
0.71115565
0.83350503
1.2005532
1.6593633
1.9346495
1.9652367
1.7511253
1.5676013
1.445252
1.2617278
0.9864418
0.649981
0.34410757
0.007646799
-0.29822654
-0.60410005
-0.8793861
-1.0629101
-1.0323229
-0.72644943
-0.29822654
0.038234174
0.19117087
0.31352025
0.46645695
0.52763164
0.46645695
0.28293294
-0.022940576
-0.26763934
-0.42057604
-0.3899886
-0.26763934
-0.05352789
0.2523455
0.741743
1.5064266
2.424047
3.2499053
3.831065
4.045176
4.0145884
3.8616521
3.7393029
3.6169531
3.3110797
2.882857
2.6687458
2.699333
2.9134445
3.2804925
3.8004773
4.503986
5.2380824
5.574543
5.1463203
3.9534142
2.5769837
1.5981886
1.0782038
0.8029177
0.61939365
0.61939365
0.68056834
0.52763164
0.007646799
-0.57351273
-0.78762406
-0.5429253
-0.17587727
0.007646799
0.06882149
0.31352025
0.71115565
0.8946797
0.58880633
-0.17587727
-1.0323229
-1.5523076
-1.6440697
-1.4605455
-1.0017354
-0.29822654
0.8029177
2.1793482
3.5557787
4.503986
4.840447
4.962796
5.299257
5.9110036
6.5227504
6.7674494
6.6145124
6.4004016
6.461576
6.6145124
6.4004016
5.482781
3.9228265
2.2099354
0.7723304
-0.11470252
-0.5429253
-0.63468736
-0.42057604
0.22175819
1.4758393
3.1581433
4.8098593
6.0333533
6.6451
6.7980366
6.7062745
6.461576
6.1251154
5.6968927
5.1769075
4.779272
4.656923
4.840447
5.1463203
5.4216065
5.5439553
5.5439553
5.4216065
5.0851455
4.5651608
3.9840014
3.4946039
3.1887305
3.0663812
3.035794
3.1275556
3.3416674
3.6475408
3.9840014
4.3510494
4.748685
5.2380824
5.758067
6.1557026
6.3086395
6.18629
6.0945277
6.18629
6.4309883
6.6451
6.6451
6.4004016
5.9110036
5.2074947
4.2592874
3.1275556
2.0264115
1.2311405
0.9558544
1.2311405
1.9958241
3.0052063
4.0145884
4.9933834
5.8804164
6.6451
7.226259
7.470958
7.440371
7.287434
7.1956725
7.165085
7.042735
6.7980366
6.461576
6.0639405
5.6357174
5.1769075
4.8098593
4.68751
4.9322085
5.6357174
6.6756873
7.8074193
8.663865
9.122676
9.2144375
9.030913
8.663865
8.113293
7.440371
6.7062745
5.9721785
5.482781
5.4216065
5.788655
6.4004016
6.8897986
7.1039104
6.9509735
6.4004016
5.5133686
4.3816366
3.2499053
2.5463963
2.5769837
3.3416674
4.656923
6.3086395
8.0827055
9.795596
11.172027
12.150823
12.823744
13.251966
13.55784
13.680189
13.7413645
13.710776
13.55784
13.190792
12.517871
11.630837
10.590868
9.367374
7.929768
6.3392262
4.871034
3.9534142
3.586366
3.6475408
4.075763
4.871034
6.0639405
7.379196
8.572103
9.550899
10.468518
11.4779005
12.579044
13.55784
14.139
14.291936
14.047237
13.710776
13.313141
12.793156
11.906123
10.68263
9.245025
7.7768316
6.4004016
5.2686696
4.4733987
3.9840014
3.678128
3.525191
3.5557787
3.76989
4.136938
4.5651608
4.9933834
5.3298445
5.5439553
5.8192415
6.369814
7.256847
8.357991
9.612073
10.9885025
12.273171
13.190792
13.55784
13.466079
13.251966
13.129617
13.129617
13.037855
12.731982
12.1202345
11.263789
10.284994
9.153262
7.8991814
6.553338
5.299257
4.3204618
3.6475408
3.1887305
2.882857
2.791095
2.9134445
3.3110797
3.9228265
4.5345736
4.840447
4.871034
4.779272
4.779272
4.9933834
5.3298445
5.7274795
6.278052
7.0121484
7.8685937
8.7250395
9.397961
9.734423
9.795596
9.765009
9.7038355
9.459136
8.969738
8.205054
7.287434
6.461576
5.7274795
5.0239706
4.2898746
3.525191
3.0052063
2.8216825
2.9440317
3.0969684
3.2804925
3.6475408
4.1981125
4.9016213
5.5439553
6.0027657
6.247464
6.278052
6.1557026
5.9721785
5.8804164
6.0027657
6.369814
6.8897986
7.3180213
7.532133
7.470958
7.287434
7.165085
7.165085
7.348609
7.5933075
7.7462444
7.623895
7.1956725
6.4004016
5.2074947
3.831065
2.5158088
1.4146645
0.61939365
0.038234174
-0.29822654
-0.26763934
0.007646799
0.40528226
0.8640924
1.3534899
1.8734747
2.4546342
3.1887305
4.075763
5.0239706
5.9415913
6.6451
7.134497
7.532133
7.8991814
8.052118
7.8074193
7.4097834
7.0121484
6.736862
6.5839252
6.5839252
6.7674494
7.1956725
7.5933075
7.715657
7.3180213
6.3392262
5.0239706
3.7393029
2.7605076
2.2099354
2.0569987
2.1181734
2.3628721
2.7299204
3.035794
3.4334295
4.075763
4.9933834
6.0333533
7.0121484
7.8074193
8.419167
8.694452
8.602691
8.0827055
7.256847
6.1557026
4.9322085
3.7087152
2.5158088
1.3840772
0.37469494
-0.45116335
-0.9711482
-1.1546721
-1.0323229
-0.63468736
0.06882149
0.9252671
1.8428874
2.7299204
3.4640167
4.075763
4.5345736
4.9933834
5.6357174
6.4004016
7.165085
7.8074193
8.296817
8.602691
8.755627
8.908564
9.061501
9.2144375
9.367374
9.520311
9.459136
9.000326
8.113293
6.9509735
5.666305
4.4428115
3.4334295
2.6687458
2.1487608
1.8123
1.628776
1.628776
1.720538
1.8734747
2.0264115
2.1487608
2.332285
2.5769837
2.791095
3.0052063
3.2499053
3.525191
3.76989
4.045176
4.1675253
4.0145884
3.586366
3.0052063
2.5158088
2.2099354
2.1181734
2.2405229
2.607571
3.1887305
3.8922393
4.656923
5.360431
5.8192415
5.9415913
5.6968927
5.3298445
4.9933834
4.779272
4.656923
4.6263356
4.6263356
4.6263356
4.656923
4.656923
4.503986
4.2287
3.9228265
3.7393029
3.6475408
3.6475408
3.6475408
3.76989
4.075763
4.4733987
4.871034
5.0545583
4.9933834
4.779272
4.5651608
4.4733987
4.4428115
4.4428115
4.412224
4.412224
4.412224
4.3816366
4.2592874
3.9534142
3.4946039
3.0052063
2.6687458
2.607571
2.7605076
3.035794
3.3722546
3.76989
4.1675253
4.4428115
4.6263356
4.748685
5.0239706
5.360431
5.6968927
5.9110036
6.0333533
6.0945277
6.0333533
5.849829
5.5439553
5.2074947
4.871034
4.503986
4.1675253
3.8922393
3.7087152
3.6475408
3.7087152
3.8004773
3.9840014
4.1675253
4.2898746
4.2287
3.9840014
3.76989
3.7393029
4.045176
4.6263356
5.3298445
5.9721785
6.4004016
6.5839252
6.5227504
6.278052
5.9721785
5.6051307
5.2686696
4.9933834
4.779272
4.595748
4.3510494
4.045176
3.7087152
3.3416674
3.0052063
2.791095
2.791095
3.0663812
3.4946039
4.045176
4.6263356
5.2074947
5.758067
6.18629
6.4309883
6.4309883
6.2168775
5.8804164
5.5439553
5.1769075
4.8098593
4.5345736
4.4428115
4.503986
4.68751
4.840447
4.9322085
5.0239706
5.1769075
5.4521933
5.6968927
5.788655
5.758067
5.666305
5.5439553
5.2686696
4.871034
4.3510494
3.8616521
3.4334295
3.1887305
3.0969684
3.1275556
3.2804925
3.5557787
3.9534142
4.412224
4.748685
4.840447
4.718097
4.5651608
4.5345736
4.656923
4.871034
5.0239706
5.0239706
4.9016213
4.718097
4.503986
4.2592874
3.9228265
3.6169531
3.3722546
3.2804925
3.4028418
3.586366
3.831065
4.075763
4.3816366
4.748685
5.1157327
5.360431
5.482781
5.482781
5.4521933
5.391019
5.3298445
5.2686696
5.360431
5.6051307
5.9415913
6.278052
6.461576
6.5227504
6.4921637
6.369814
6.278052
6.3086395
6.4004016
6.5839252
6.7062745
6.7062745
6.553338
6.278052
5.9110036
5.391019
4.779272
4.1063504
3.525191
3.0663812
2.7299204
2.4852216
2.3628721
2.2405229
2.0264115
1.628776
1.1393785
0.7723304
0.55821896
0.52763164
0.649981
0.83350503
1.0476165
1.3229026
1.628776
1.9652367
2.3934596
3.0052063
3.831065
4.8098593
5.788655
6.6451
7.256847
7.532133
7.470958
7.226259
7.0121484
6.7674494
6.553338
6.369814
6.2168775
6.0027657
5.666305
5.2380824
4.871034
4.656923
4.656923
4.840447
5.1769075
5.5439553
5.8804164
6.1251154
6.247464
6.3086395
6.3086395
6.3392262
6.553338
6.9203863
7.379196
7.8074193
8.0827055
8.205054
8.205054
8.0827055
7.8685937
7.5933075
7.3180213
6.9509735
6.461576
5.7274795
4.840447
4.0145884
3.3722546
3.0052063
2.9134445
3.0969684
3.3722546
3.6169531
3.7087152
3.6475408
3.4946039
3.4334295
3.4640167
3.6169531
3.9228265
4.3816366
4.9016213
5.299257
5.4521933
5.391019
5.1769075
4.9016213
4.595748
4.3204618
4.136938
4.0145884
3.9534142
3.8922393
3.8004773
3.678128
3.5557787
3.4946039
3.525191
3.6475408
3.7393029
3.8004773
3.8616521
3.9534142
4.1063504
4.2287
4.3510494
4.503986
4.656923
4.8098593
4.8098593
4.748685
4.718097
4.748685
4.871034
5.0851455
5.482781
5.9415913
6.4004016
6.7062745
6.8286242
6.736862
6.3392262
5.758067
4.962796
4.0145884
3.0969684
2.3016975
1.6899507
1.2923152
1.1087911
1.0782038
1.0782038
0.9864418
0.71115565
0.37469494
0.12999618
0.038234174
0.22175819
0.49704427
0.83350503
1.0782038
1.1393785
1.1087911
0.9864418
0.8640924
0.71115565
0.68056834
0.8029177
1.1087911
1.4758393
1.8123
2.1181734
2.424047
2.7605076
3.0663812
3.2499053
3.2804925
3.1581433
2.9440317
2.6687458
2.3628721
2.1181734
1.9652367
1.9652367
2.0875862
2.3016975
2.5769837
2.791095
2.8522696
2.8522696
2.8522696
3.035794
3.3416674
3.8004773
4.3204618
4.9016213
5.4521933
5.849829
5.9721785
5.6968927
5.0851455
4.2287
3.2499053
2.2405229
1.3229026
0.68056834
0.37469494
0.34410757
0.52763164
0.8029177
1.0170292
1.1393785
1.2005532
1.2005532
1.2311405
1.2617278
1.2617278
1.2005532
1.0170292
0.741743
0.37469494
0.038234174
-0.17587727
-0.20646459
-0.05352789
0.22175819
0.61939365
1.1087911
1.5676013
1.904062
2.0875862
2.1181734
2.0875862
2.0569987
2.0264115
1.9652367
1.904062
1.7511253
1.445252
1.0170292
0.649981
0.49704427
0.52763164
0.61939365
0.7723304
1.0476165
1.5064266
2.0569987
2.5463963
2.9440317
3.1887305
3.3722546
3.6169531
4.075763
4.718097
5.2380824
5.4521933
5.391019
5.2380824
4.9933834
4.6263356
4.075763
3.525191
3.1275556
2.7605076
2.4546342
2.2405229
2.2405229
2.424047
2.607571
2.699333
2.7605076
2.6381583
2.3934596
2.1793482
2.2099354
2.424047
2.607571
2.6381583
2.5158088
2.424047
2.3016975
2.0875862
1.8428874
1.720538
1.7817127
1.9652367
2.3016975
2.791095
3.3416674
3.8616521
4.1063504
4.075763
3.7393029
3.1275556
2.4546342
1.9652367
1.7817127
1.8734747
2.1181734
2.332285
2.4852216
2.5769837
2.6381583
2.7299204
2.882857
3.1581433
3.5557787
4.045176
4.5651608
4.962796
5.0545583
4.871034
4.4733987
3.8922393
3.3110797
2.882857
2.7299204
2.9134445
3.3722546
3.9534142
4.3510494
4.2898746
3.7393029
2.791095
1.6899507
0.58880633
-0.32881397
-1.0017354
-1.3076088
-1.2770214
-1.0017354
-0.63468736
-0.3899886
-0.32881397
-0.42057604
-0.3899886
-0.17587727
0.2523455
0.8029177
1.537014
2.424047
3.2499053
3.8004773
3.9840014
3.76989
3.3722546
2.882857
2.4546342
2.1793482
2.2099354
2.5158088
2.9746192
3.3722546
3.586366
3.5557787
3.3722546
3.0969684
2.882857
2.8216825
2.791095
2.7299204
2.5158088
2.2405229
1.9652367
1.7817127
1.628776
1.4758393
1.4146645
1.537014
1.7511253
1.9958241
2.27111
2.5769837
2.9440317
3.3110797
3.6475408
3.9534142
4.2592874
4.3816366
4.1675253
3.6169531
2.882857
2.2405229
1.7817127
1.537014
1.4758393
1.5981886
1.7511253
1.7511253
1.5676013
1.2311405
0.8946797
0.741743
0.83350503
1.1699659
1.6593633
2.1793482
2.607571
2.8522696
2.8216825
2.5158088
2.0875862
1.720538
1.537014
1.5981886
1.8123
2.1487608
2.5158088
2.8216825
2.9134445
2.7299204
2.332285
1.8734747
1.5064266
1.2311405
1.1087911
0.9558544
0.83350503
0.741743
0.68056834
0.61939365
0.43586957
0.22175819
0.12999618
0.28293294
0.58880633
1.0476165
1.537014
1.9652367
2.1793482
2.1181734
1.7511253
1.1393785
0.49704427
-0.022940576
-0.32881397
-0.5123381
-0.5429253
-0.45116335
-0.14528984
0.2523455
0.61939365
0.9252671
1.2005532
1.445252
1.7511253
1.9652367
2.0264115
1.9652367
1.8428874
1.8123
1.8123
1.8428874
1.904062
1.9346495
1.904062
1.8734747
1.8123
1.720538
1.628776
1.6593633
1.8123
2.0875862
2.3016975
2.3016975
2.0264115
1.4758393
0.8029177
0.12999618
-0.5123381
-1.0629101
-1.3076088
-1.1546721
-0.6652748
-0.08411521
0.46645695
0.8946797
1.2617278
1.5064266
1.5981886
1.5064266
1.3840772
1.2923152
1.2311405
1.2005532
1.1699659
1.0782038
0.9252671
0.649981
0.31352025
-0.08411521
-0.42057604
-0.6652748
-0.78762406
-0.6652748
-0.3594013
0.099408805
0.49704427
0.7723304
0.83350503
0.7723304
0.68056834
0.68056834
0.7723304
0.8946797
1.0170292
1.0476165
0.9558544
0.68056834
0.19117087
-0.3594013
-0.78762406
-0.90997344
-0.75703675
-0.45116335
-0.08411521
0.28293294
0.68056834
0.9864418
1.1699659
1.1087911
0.8946797
0.49704427
0.099408805
-0.17587727
-0.29822654
-0.3899886
-0.48175067
-0.5429253
-0.60410005
-0.63468736
-0.57351273
-0.3594013
0.007646799
0.37469494
0.58880633
0.741743
0.9558544
1.2311405
1.4758393
1.5981886
1.6593633
1.5676013
1.2311405
0.68056834
-0.08411521
-0.9711482
-1.8887682
-2.684039
-3.265199
-3.5098975
-3.4181354
-3.112262
-2.653452
-2.1946418
-1.7970064
-1.4299583
-1.0629101
-0.6652748
-0.2370519
0.19117087
0.55821896
0.7723304
0.741743
0.46645695
0.099408805
-0.26763934
-0.5429253
-0.60410005
-0.32881397
0.16058356
0.7723304
1.2923152
1.6593633
1.8123
1.7511253
1.4146645
0.8946797
0.22175819
-0.5123381
-1.2464342
-1.9805303
-2.7758012
-3.5710723
-4.2439938
-4.6416297
-4.733392
-4.51928
-4.06047
-3.356961
-2.5311027
-1.5523076
-0.63468736
0.06882149
0.49704427
0.7723304
0.9558544
1.1087911
1.2311405
1.2923152
1.3534899
1.4146645
1.3840772
1.2617278
1.0170292
0.741743
0.52763164
0.40528226
0.34410757
0.37469494
0.46645695
0.61939365
0.71115565
0.68056834
0.52763164
0.19117087
-0.29822654
-0.94056076
-1.6134825
-2.1946418
-2.745214
-3.2346113
-3.6628344
-3.8463585
-3.6934216
-3.2346113
-2.6228647
-1.9805303
-1.3381963
-0.6958621
-0.08411521
0.46645695
0.9252671
1.2617278
1.4758393
1.5676013
1.537014
1.445252
1.2617278
1.0170292
0.741743
0.46645695
0.28293294
0.19117087
0.2523455
0.43586957
0.68056834
0.83350503
0.83350503
0.741743
0.61939365
0.52763164
0.40528226
0.2523455
-0.022940576
-0.45116335
-0.9711482
-1.4299583
-1.7052443
-1.7664189
-1.7052443
-1.6440697
-1.6440697
-1.6440697
-1.5828948
-1.5217204
-1.5828948
-1.7358317
-1.7970064
-1.7358317
-1.5523076
-1.3687835
-1.3381963
-1.4605455
-1.6746569
-1.9805303
-2.2864037
-2.5005155
-2.6228647
-2.6228647
-2.5616899
-2.4087534
-2.1640544
-1.7664189
-1.3381963
-0.8487988
-0.42057604
0.007646799
0.43586957
0.8640924
1.2617278
1.5676013
1.8734747
2.0875862
2.2099354
2.2099354
2.0569987
1.7817127
1.3534899
0.71115565
0.038234174
-0.5429253
-0.8793861
-0.94056076
-0.8182115
-0.5429253
-0.11470252
0.40528226
0.9864418
1.537014
1.904062
2.0569987
2.0569987
1.9346495
1.720538
1.445252
1.1699659
0.9252671
0.8029177
0.8029177
0.8946797
0.8946797
0.7723304
0.58880633
0.31352025
-0.05352789
-0.42057604
-0.78762406
-1.0629101
-1.3076088
-1.5523076
-1.8275938
-2.1334672
-2.2864037
-2.3475785
-2.3781657
-2.3781657
-2.3169913
-2.1946418
-2.0417051
-1.9193559
-1.7970064
-1.6440697
-1.4605455
-1.124085
-0.60410005
-0.022940576
0.52763164
0.9558544
1.3534899
1.6899507
1.8734747
1.904062
1.904062
1.9346495
2.0264115
2.1487608
2.1487608
2.0875862
1.9652367
1.720538
1.4146645
1.0476165
0.68056834
0.40528226
0.19117087
0.038234174
-0.05352789
-0.11470252
-0.20646459
-0.3899886
-0.63468736
-0.90997344
-1.1546721
-1.4605455
-1.7970064
-2.1334672
-2.3169913
-2.2558165
-1.9499431
-1.4299583
-0.8793861
-0.3899886
0.06882149
0.49704427
0.8946797
1.0476165
0.9864418
0.7723304
0.61939365
0.46645695
0.2523455
-0.11470252
-0.63468736
-1.2770214
-2.0417051
-2.836976
-3.5098975
-3.999295
-4.1828194
-4.1216445
-3.7851837
-3.265199
-2.5311027
-1.6746569
-0.78762406
0.12999618
0.8946797
1.4758393
1.904062
2.27111
2.5769837
2.8216825
2.9134445
2.9440317
2.9440317
3.035794
3.2193177
3.3110797
3.2193177
2.9134445
2.607571
2.3628721
2.2099354
2.1487608
2.1793482
2.1181734
1.9346495
1.5676013
1.0476165
0.46645695
-0.022940576
-0.29822654
-0.2370519
0.12999618
0.55821896
1.0170292
1.4146645
1.7511253
2.0875862
2.4546342
2.791095
3.0663812
3.1581433
3.035794
2.791095
2.424047
1.8123
0.9558544
-0.05352789
-1.0629101
-1.9805303
-2.745214
-3.2957861
-3.6628344
-3.8463585
-3.907533
-3.7851837
-3.4793103
-3.0205002
-2.4699278
-1.8275938
-1.0934975
-0.26763934
0.49704427
1.2005532
1.6899507
1.9652367
1.9346495
1.720538
1.537014
1.4146645
1.4146645
1.537014
1.904062
2.4852216
3.0969684
3.586366
3.8616521
3.9534142
3.8922393
3.678128
3.3416674
3.0663812
2.9134445
2.791095
2.5158088
2.0569987
1.5064266
0.9252671
0.28293294
-0.3899886
-1.0017354
-1.3687835
-1.3381963
-0.94056076
-0.3899886
0.16058356
0.55821896
0.8029177
1.0476165
1.3229026
1.628776
1.8123
1.904062
1.9652367
1.9346495
1.7511253
1.3840772
0.8640924
0.19117087
-0.5123381
-1.1546721
-1.6134825
-1.7358317
-1.6746569
-1.5523076
-1.491133
-1.5828948
-1.6746569
-1.6440697
-1.3381963
-0.8182115
-0.20646459
0.34410757
0.8029177
1.0782038
1.3229026
1.537014
1.8123
1.9958241
2.1793482
2.5158088
3.1275556
3.831065
4.4733987
4.871034
5.1157327
5.2686696
5.2380824
5.0545583
4.656923
4.045176
3.3110797
2.5463963
1.8123
1.1087911
0.46645695
-0.11470252
-0.48175067
-0.60410005
-0.5123381
-0.42057604
-0.3594013
-0.29822654
-0.2370519
-0.08411521
0.06882149
0.22175819
0.31352025
0.46645695
0.71115565
1.0476165
1.4758393
2.0875862
2.8216825
3.6169531
4.2898746
4.779272
5.1463203
5.299257
5.2074947
4.9322085
4.4428115
3.8004773
3.0663812
2.2405229
1.5064266
0.9252671
0.55821896
0.40528226
0.46645695
0.71115565
1.0170292
1.2923152
1.5064266
1.720538
1.9652367
2.27111
2.6381583
3.0052063
3.3416674
3.586366
3.7087152
3.7087152
3.5557787
3.4334295
3.4028418
3.4640167
3.6169531
3.7393029
3.76989
3.7393029
3.6475408
3.4640167
3.1887305
2.791095
2.3016975
1.720538
1.1087911
0.52763164
0.038234174
-0.26763934
-0.45116335
-0.57351273
-0.60410005
-0.42057604
0.06882149
0.8946797
1.8734747
2.791095
3.5557787
4.1981125
4.779272
5.3298445
5.6968927
5.758067
5.4216065
4.840447
4.136938
3.4946039
3.0052063
2.607571
2.2405229
1.904062
1.537014
1.1087911
0.649981
0.12999618
-0.5123381
-1.0934975
-1.5217204
-1.7052443
-1.7358317
-1.6134825
-1.3076088
-0.78762406
-0.11470252
0.649981
1.3840772
2.0875862
2.791095
3.4946039
4.2592874
4.9322085
5.5439553
6.0639405
6.5227504
6.8286242
6.7980366
6.4921637
6.0333533
5.5133686
4.9322085
4.2592874
3.4028418
2.3934596
1.3229026
0.34410757
-0.45116335
-1.0629101
-1.4605455
-1.6440697
-1.5828948
-1.215847
-0.60410005
0.19117087
1.0476165
1.9652367
2.9134445
3.76989
4.3510494
4.656923
4.718097
4.6263356
4.412224
4.1063504
3.7393029
3.3416674
2.882857
2.332285
1.8123
1.3534899
1.0170292
0.83350503
0.741743
0.58880633
0.28293294
-0.2370519
-0.90997344
-1.6440697
-2.3169913
-2.928738
-3.4181354
-3.7545965
-3.7851837
-3.4181354
-2.653452
-1.6440697
-0.63468736
0.2523455
0.8946797
1.4146645
1.8428874
2.27111
2.7299204
3.2804925
3.9228265
4.5651608
5.0545583
5.3298445
5.360431
5.2380824
5.0239706
4.595748
3.9228265
3.0663812
2.1487608
1.2923152
0.58880633
0.007646799
-0.5429253
-1.0629101
-1.6440697
-2.2558165
-2.836976
-3.265199
-3.5098975
-3.5710723
-3.4181354
-3.1734369
-2.898151
-2.6228647
-2.3475785
-2.0722923
-1.7664189
-1.3381963
-0.78762406
-0.20646459
0.40528226
0.9252671
1.3840772
1.720538
1.9652367
2.0875862
2.0569987
1.7817127
1.2923152
0.55821896
-0.3594013
-1.2770214
-2.1640544
-2.928738
-3.6322467
-4.3663435
-5.0086775
-5.4369006
-5.589837
-5.467488
-5.1616144
-4.763979
-4.2745814
-3.7240088
-3.1428497
-2.5005155
-1.7970064
-1.124085
-0.3899886
0.34410757
1.0782038
1.7511253
2.3016975
2.7299204
3.035794
3.035794
2.7605076
2.27111
1.7511253
1.2923152
0.9558544
0.741743
0.49704427
0.038234174
-0.75703675
-1.7970064
-2.8675632
-3.7545965
-4.3051686
-4.5498676
-4.5498676
-4.4886928
-4.4886928
-4.672217
-4.9780903
-5.314551
-5.55925
-5.712187
-5.55925
-4.9475026
-3.907533
-2.5616899
-1.2464342
-0.2370519
0.34410757
0.649981
0.83350503
1.1087911
1.4146645
1.5676013
1.5064266
1.2311405
0.8029177
0.31352025
-0.29822654
-0.9711482
-1.6134825
-1.8275938
-1.491133
-0.75703675
0.06882149
0.8640924
1.5981886
2.27111
2.699333
2.8216825
2.791095
2.6687458
2.4546342
2.0875862
1.6899507
1.2923152
0.9558544
0.61939365
0.37469494
0.31352025
0.55821896
0.9558544
1.4146645
1.9346495
2.4852216
2.9746192
3.2193177
3.0663812
2.6687458
2.1793482
1.8123
1.5064266
1.1393785
0.71115565
0.16058356
-0.5123381
-1.2770214
-2.0417051
-2.7146268
-3.356961
-3.9687078
-4.3969307
-4.611042
-4.672217
-4.6416297
-4.672217
-4.794566
-5.0698524
-5.467488
-5.8039484
-5.9874725
-6.0180597
-5.9568853
-5.773361
-5.3757257
-4.763979
-3.999295
-3.0510874
-1.9805303
-0.75703675
0.43586957
1.537014
2.3628721
2.8216825
2.8522696
2.5158088
1.9652367
1.3840772
0.8946797
0.61939365
0.43586957
0.2523455
-0.11470252
-0.75703675
-1.5523076
-2.3781657
-3.0510874
-3.3875482
-3.356961
-3.0816746
-2.7146268
-2.4393406
-2.2558165
-2.1946418
-2.2864037
-2.5311027
-2.928738
-3.2957861
-3.265199
-2.7758012
-1.8887682
-0.78762406
0.43586957
1.6899507
2.8216825
3.7087152
4.3204618
4.656923
4.6263356
4.2898746
3.678128
2.8522696
1.7511253
0.46645695
-0.8182115
-1.858181
-2.5311027
-3.0510874
-3.448723
-3.6628344
-3.5710723
-3.2346113
-2.7758012
-2.3475785
-2.0417051
-1.858181
-1.7970064
-1.8275938
-1.8887682
-2.011118
-2.1946418
-2.4087534
-2.653452
-2.836976
-2.898151
-2.836976
-2.592277
-2.10288
-1.5217204
-0.90997344
-0.42057604
0.007646799
0.40528226
0.649981
0.7723304
0.8029177
0.8029177
0.71115565
0.46645695
0.06882149
-0.42057604
-0.8793861
-1.3381963
-1.7664189
-2.0417051
-2.011118
-1.5828948
-0.90997344
-0.14528984
0.58880633
1.2617278
1.904062
2.5463963
3.1581433
3.7393029
4.2898746
4.718097
4.9933834
5.1157327
5.1769075
5.1157327
4.9322085
4.656923
4.2287
3.7393029
3.1581433
2.424047
1.3840772
0.007646799
-1.5523076
-3.1428497
-4.5498676
-5.6204247
-6.385108
-6.8133307
-7.0274425
-7.119204
-7.088617
-6.9356804
-6.6298065
-6.2627587
-5.8345356
-5.2533765
-4.51928
-3.6322467
-2.653452
-1.6440697
-0.72644943
0.038234174
0.68056834
1.2311405
1.7817127
2.3628721
3.0052063
3.7393029
4.5345736
5.299257
5.788655
5.9721785
5.8804164
5.666305
5.482781
5.2380824
4.9016213
4.3816366
3.7087152
2.791095
1.6593633
0.40528226
-0.75703675
-1.6746569
-2.3475785
-2.8675632
-3.1428497
-3.2346113
-3.204024
-3.112262
-3.0816746
-3.0510874
-3.0205002
-2.9899125
-2.928738
-2.836976
-2.7146268
-2.4699278
-2.10288
-1.7052443
-1.4299583
-1.3381963
-1.491133
-1.7052443
-1.858181
-1.7358317
-1.3076088
-0.72644943
-0.2370519
0.099408805
0.16058356
0.06882149
-0.08411521
-0.14528984
-0.11470252
0.007646799
0.2523455
0.43586957
0.40528226
0.16058356
-0.11470252
-0.11470252
0.19117087
0.58880633
0.9864418
1.2923152
1.5064266
1.5064266
1.1699659
0.49704427
-0.3594013
-1.2464342
-2.10288
-2.928738
-3.5710723
-4.029883
-4.3051686
-4.51928
-4.733392
-4.9169154
-4.9475026
-4.733392
-4.2134066
-3.448723
-2.4699278
-1.2770214
0.038234174
1.3229026
2.4852216
3.3722546
3.8922393
4.075763
3.9840014
3.831065
3.6169531
3.2499053
2.7299204
2.1181734
1.445252
0.8946797
0.43586957
-0.14528984
-0.90997344
-1.7664189
-2.5311027
-3.0510874
-3.3875482
-3.6934216
-4.029883
-4.3663435
-4.702804
-4.886328
-4.9169154
-4.702804
-4.3051686
-3.6628344
-2.8063889
-1.8887682
-0.90997344
0.038234174
0.9252671
1.6899507
2.332285
2.8522696
3.1887305
3.3416674
3.1887305
2.5769837
1.5064266
0.12999618
-1.3076088
-2.6228647
-3.8769457
-4.886328
-5.5286627
-5.8345356
-5.9568853
-6.0180597
-6.1404095
-6.2627587
-6.293346
-6.1404095
-5.681599
-4.9169154
-3.999295
-3.0205002
-2.1640544
-1.5523076
-1.0323229
-0.5429253
-0.11470252
0.28293294
0.71115565
1.2617278
2.0264115
2.882857
3.678128
4.1981125
4.2287
3.76989
2.8522696
1.6899507
0.43586957
-0.63468736
-1.5217204
-2.2252293
-3.0205002
-3.9687078
-4.9780903
-5.8957105
-6.385108
-6.385108
-5.8651233
-5.0698524
-4.2134066
-3.356961
-2.5616899
-2.011118
-1.7358317
-1.6746569
-1.7358317
-1.7664189
-1.7052443
-1.5523076
-1.3687835
-1.215847
-1.1546721
-1.215847
-1.3381963
-1.491133
-1.5828948
-1.6440697
-1.5828948
-1.3687835
-1.1546721
-1.2464342
-1.8275938
-2.836976
-3.9687078
-4.9780903
-5.7427735
-6.201584
-6.4156957
-6.385108
-6.1404095
-5.8039484
-5.5286627
-5.314551
-5.0086775
-4.4581056
-3.6322467
-2.5311027
-1.3381963
-0.3594013
0.22175819
0.37469494
0.19117087
-0.2370519
-0.90997344
-1.7970064
-2.653452
-3.2346113
-3.5098975
-3.6628344
-4.029883
-4.672217
-5.5286627
-6.3239336
-6.9050927
-7.241554
-7.3333154
-7.1803784
-6.8439183
-6.3239336
-5.6510115
-4.886328
-4.152232
-3.4181354
-2.745214
-2.011118
-1.2770214
-0.6652748
-0.2370519
0.007646799
0.22175819
0.40528226
0.43586957
0.2523455
-0.2370519
-0.90997344
-1.6440697
-2.2252293
-2.6228647
-2.836976
-2.9593253
-3.112262
-3.204024
-3.112262
-2.7758012
-2.3169913
-1.7358317
-0.9711482
-0.14528984
0.49704427
0.741743
0.58880633
0.12999618
-0.48175067
-1.2464342
-2.10288
-2.928738
-3.6628344
-4.335756
-4.9475026
-5.467488
-5.8345356
-5.9568853
-5.9568853
-5.8957105
-5.7427735
-5.467488
-5.1310267
-4.855741
-4.733392
-4.825154
-5.0086775
-5.1004395
-5.0392647
-4.825154
-4.611042
-4.427518
-4.3663435
-4.3663435
-4.611042
-5.1616144
-6.0486474
-7.0274425
-7.792126
-8.250936
-8.43446
-8.373284
-8.006236
-7.1803784
-5.9262977
-4.4581056
-2.9593253
-1.5523076
-0.29822654
0.71115565
1.4146645
1.7817127
1.9346495
1.8734747
1.5676013
0.9252671
0.007646799
-1.1546721
-2.4393406
-3.8463585
-5.2839637
-6.6909814
-7.9756494
-9.0462055
-9.81089
-10.239113
-10.239113
-9.902653
-9.443842
-8.985032
-8.556808
-8.067411
-7.455665
-6.8133307
-6.0792346
-5.2533765
-4.335756
-3.356961
-2.4699278
-1.6746569
-1.1546721
-1.0017354
-1.2770214
-1.858181
-2.5616899
-3.3263733
-4.0910573
-4.733392
-5.1922016
-5.55925
-5.9262977
-6.1709967
-6.1709967
-5.8039484
-5.0698524
-4.2134066
-3.4793103
-2.9593253
-2.592277
-2.2864037
-2.1640544
-2.2864037
-2.5311027
-2.6228647
-2.4699278
-2.2558165
-2.10288
-2.0722923
-2.0417051
-1.8887682
-1.6134825
-1.3381963
-1.1852596
-1.1852596
-1.3076088
-1.3687835
-1.3687835
-1.4299583
-1.5828948
-1.7664189
-1.8275938
-1.8275938
-1.858181
-2.0722923
-2.5005155
-3.112262
-3.7545965
-4.3663435
-5.0698524
-5.8957105
-6.660394
-7.119204
-7.2109666
-7.0274425
-6.660394
-6.2321715
-5.8651233
-5.5286627
-5.1616144
-4.6416297
-4.0910573
-3.5404847
-3.0510874
-2.5005155
-1.858181
-1.215847
-0.6958621
-0.3899886
-0.29822654
-0.29822654
-0.29822654
-0.3594013
-0.57351273
-0.94056076
-1.4299583
-1.9193559
-2.5005155
-3.2957861
-4.2134066
-5.0392647
-5.589837
-5.8651233
-5.9874725
-5.9874725
-5.773361
-5.3757257
-4.825154
-4.1828194
-3.6016595
-3.1428497
-2.8063889
-2.5005155
-2.1640544
-1.8887682
-1.6746569
-1.5217204
-1.4299583
-1.4299583
-1.6440697
-2.10288
-2.7146268
-3.4181354
-4.029883
-4.580455
-5.0698524
-5.55925
-5.9874725
-6.2627587
-6.4156957
-6.5380445
-6.6909814
-6.8439183
-6.8745055
-6.6298065
-6.1404095
-5.4369006
-4.672217
-3.9381206
-3.356961
-3.0510874
-2.8675632
-2.7758012
-2.745214
-2.8675632
-2.9899125
-2.9593253
-2.8675632
-2.8675632
-3.0816746
-3.356961
-3.6016595
-3.7545965
-3.7545965
-3.5404847
-3.1734369
-2.745214
-2.4087534
-2.2558165
-2.4699278
-2.898151
-3.265199
-3.4181354
-3.356961
-3.1734369
-2.8675632
-2.3781657
-1.7358317
-0.94056076
-0.17587727
0.34410757
0.49704427
0.37469494
0.099408805
-0.3594013
-1.0934975
-2.1334672
-3.448723
-4.855741
-6.293346
-7.730951
-9.137968
-10.239113
-10.8202715
-10.881447
-10.636747
-10.177938
-9.566192
-8.832095
-8.006236
-7.119204
-6.293346
-5.712187
-5.3451385
-5.1004395
-4.825154
-4.51928
-4.1828194
-3.7851837
-3.356961
-2.9899125
-2.592277
-2.0417051
-1.2464342
-0.32881397
0.49704427
1.1087911
1.4146645
1.3534899
0.9252671
0.099408805
-0.90997344
-2.0417051
-3.356961
-4.733392
-6.0792346
-7.2109666
-8.097999
-8.801508
-9.413254
-10.055589
-10.72851
-11.217908
-11.401432
-11.217908
-10.789685
-10.14735
-9.199143
-8.097999
-6.9050927
-5.8039484
-4.794566
-3.8463585
-2.928738
-2.0722923
-1.4299583
-1.2770214
-1.5828948
-2.0417051
-2.4393406
-2.898151
-3.6628344
-4.672217
-5.712187
-6.568632
-7.455665
-8.587397
-9.994414
-11.370844
-12.227289
-12.4414015
-12.135528
-11.493195
-10.514399
-9.168556
-7.455665
-5.55925
-3.8463585
-2.6228647
-1.7052443
-0.8487988
0.22175819
1.3229026
2.3016975
3.035794
3.5557787
3.8922393
3.8922393
3.6169531
3.2193177
2.882857
2.7299204
2.8522696
3.0969684
3.1887305
2.882857
2.0569987
0.9558544
-0.2370519
-1.4299583
-2.592277
-3.6934216
-4.672217
-5.3757257
-5.7427735
-5.9568853
-6.2627587
-6.7215686
-7.1803784
-7.3333154
-7.058029
-6.3239336
-5.314551
-4.2439938
-3.3263733
-2.653452
-2.2864037
-2.2558165
-2.5616899
-2.898151
-2.9593253
-2.6228647
-2.2864037
-2.4087534
-3.2346113
-4.4581056
-5.6204247
-6.47687
-7.119204
-7.730951
-8.312111
-8.740333
-9.015619
-9.199143
-9.443842
-9.627366
-9.749715
-9.68854
-9.35208
-8.709745
-7.730951
-6.59922
-5.498075
-4.6416297
-3.9381206
-3.3875482
-2.898151
-2.4699278
-2.011118
-1.3687835
-0.42057604
0.55821896
1.1087911
1.0170292
0.37469494
-0.5123381
-1.4605455
-2.1946418
-2.7146268
-2.9899125
-3.204024
-3.356961
-3.5710723
-3.999295
-4.763979
-5.589837
-6.0180597
-5.8651233
-5.314551
-4.855741
-4.794566
-4.9780903
-5.222789
-5.498075
-6.0486474
-6.9356804
-7.8533006
-8.556808
-8.985032
-9.22973
-9.321492
-9.199143
-8.832095
-8.281523
-7.6697764
-7.088617
-6.568632
-6.1404095
-5.8651233
-5.6204247
-5.3757257
-5.1310267
-4.855741
-4.580455
-4.029883
-3.0816746
-1.8887682
-1.0017354
-0.6652748
-0.75703675
-0.94056076
-1.0323229
-1.124085
-1.1852596
-1.1546721
-0.90997344
-0.42057604
0.22175819
0.61939365
0.52763164
0.06882149
-0.57351273
-1.2464342
-2.0722923
-3.1428497
-4.1828194
-4.886328
-5.1310267
-5.2533765
-5.55925
-6.0792346
-6.6909814
-7.1497912
-7.272141
-6.996855
-6.6298065
-6.385108
-6.2321715
-5.8957105
-5.467488
-5.2533765
-5.3451385
-5.5286627
-5.6204247
-5.681599
-5.712187
-5.6204247
-5.406313
-4.9780903
-4.2439938
-3.265199
-2.2864037
-1.6746569
-1.491133
-1.5523076
-1.5523076
-1.3076088
-0.94056076
-0.6958621
-0.72644943
-0.8182115
-0.8793861
-1.0934975
-1.7970064
-3.112262
-4.825154
-6.47687
-7.761539
-8.954444
-10.239113
-11.401432
-11.890829
-11.584956
-10.912034
-10.361462
-9.963826
-9.474429
-8.832095
-8.128587
-7.5168395
-7.088617
-6.8133307
-6.6298065
-6.3545203
-6.109822
-5.9568853
-5.9262977
-5.8651233
-5.589837
-5.0392647
-4.4581056
-3.8769457
-3.2346113
-2.4699278
-1.491133
-0.3594013
0.58880633
1.0782038
1.1393785
1.0782038
0.9864418
0.83350503
0.58880633
0.22175819
-0.32881397
-0.9711482
-1.6746569
-2.4087534
-3.356961
-4.5498676
-5.8651233
-6.8133307
-7.119204
-6.9662676
-6.8133307
-6.9662676
-7.272141
-7.578015
-7.883888
-8.250936
-8.617984
-8.801508
-8.617984
-8.18976
-7.7003636
-7.3639026
-7.0274425
-6.5074577
-5.773361
-5.0698524
-4.611042
-4.427518
-4.3051686
-4.1828194
-4.06047
-4.1216445
-4.3051686
-4.4581056
-4.335756
-3.9381206
-3.3875482
-2.898151
-2.4393406
-1.9499431
-1.2464342
-0.45116335
0.28293294
0.68056834
0.8029177
0.7723304
0.741743
0.649981
0.40528226
0.038234174
-0.42057604
-0.8182115
-1.0934975
-1.2770214
-1.3687835
-1.491133
-1.5828948
-1.6134825
-1.5523076
-1.5523076
-1.7052443
-2.1334672
-2.836976
-3.7851837
-4.9169154
-6.0792346
-7.058029
-7.730951
-7.9756494
-7.8227124
-7.455665
-6.996855
-6.5380445
-6.0486474
-5.498075
-4.9169154
-4.2745814
-3.5098975
-2.745214
-2.011118
-1.491133
-1.215847
-1.124085
-1.0323229
-0.94056076
-0.8182115
-0.78762406
-0.78762406
-0.8487988
-1.0629101
-1.4605455
-1.8887682
-2.1334672
-2.1946418
-2.2558165
-2.4699278
-2.8675632
-3.3263733
-3.8157709
-4.2745814
-4.611042
-4.855741
-5.0086775
-5.1004395
-5.1004395
-5.0392647
-5.0086775
-5.0392647
-5.314551
-5.773361
-6.293346
-6.7215686
-6.9356804
-6.9662676
-6.9356804
-6.8439183
-6.6909814
-6.4156957
-5.9874725
-5.467488
-4.886328
-4.3051686
-3.6934216
-3.204024
-2.8675632
-2.7146268
-2.7146268
-2.8063889
-2.928738
-3.0205002
-3.0510874
-3.0205002
-3.0205002
-2.9899125
-2.9593253
-2.898151
-2.8063889
-2.684039
-2.5005155
-2.2864037
-2.1946418
-2.2558165
-2.5005155
-2.898151
-3.2957861
-3.6322467
-3.8157709
-3.9381206
-3.9687078
-3.9687078
-3.907533
-3.7545965
-3.5710723
-3.356961
-3.112262
-2.898151
-2.745214
-2.8063889
-3.112262
-3.6322467
-4.3051686
-5.1310267
-6.0792346
-6.996855
-7.6391883
-7.914475
-7.792126
-7.425078
-6.8439183
-6.0486474
-5.1616144
-4.2134066
-3.2957861
-2.5311027
-1.9499431
-1.6440697
-1.5217204
-1.6440697
-2.1334672
-2.898151
-3.7851837
-4.672217
-5.6204247
-6.6909814
-7.761539
-8.526221
-8.801508
-8.617984
-8.097999
-7.3333154
-6.385108
-5.2839637
-4.152232
-3.1428497
-2.3781657
-1.7970064
-1.3076088
-0.8487988
-0.42057604
-0.14528984
0.038234174
0.19117087
0.34410757
0.34410757
0.16058356
-0.29822654
-0.94056076
-1.7052443
-2.592277
-3.4793103
-4.335756
-5.1616144
-5.8957105
-6.4156957
-6.6298065
-6.59922
-6.385108
-6.0486474
-5.589837
-4.9780903
-4.2439938
-3.5404847
-2.9593253
-2.5616899
-2.3169913
-2.10288
-1.9193559
-1.8275938
-2.011118
-2.3475785
-2.745214
-3.112262
-3.5404847
-3.9687078
-4.3663435
-4.6416297
-4.733392
-4.672217
-4.580455
-4.611042
-4.825154
-5.1004395
-5.2839637
-5.2839637
-5.1310267
-4.794566
-4.2134066
-3.5404847
-2.898151
-2.3781657
-2.011118
-1.6746569
-1.3687835
-1.0934975
-0.8793861
-0.78762406
-0.8793861
-1.215847
-1.7970064
-2.6228647
-3.5404847
-4.5498676
-5.4369006
-6.0792346
-6.4156957
-6.5074577
-6.4156957
-6.1404095
-5.8039484
-5.4369006
-5.1004395
-4.733392
-4.3969307
-4.0910573
-3.7545965
-3.4181354
-3.1734369
-3.112262
-3.3263733
-3.6934216
-4.0910573
-4.3969307
-4.51928
-4.427518
-4.1216445
-3.6628344
-3.0816746
-2.3781657
-1.7052443
-1.0934975
-0.57351273
-0.05352789
0.40528226
0.8029177
1.0782038
1.1699659
1.0476165
0.7723304
0.40528226
-0.08411521
-0.60410005
-1.0934975
-1.6440697
-2.2252293
-2.8675632
-3.4181354
-3.8463585
-4.2134066
-4.580455
-4.9780903
-5.406313
-5.773361
-6.109822
-6.4156957
-6.7827435
-7.1497912
-7.455665
-7.6697764
-7.792126
-7.792126
-7.6391883
-7.425078
-7.088617
-6.660394
-6.1404095
-5.5286627
-4.9169154
-4.3663435
-3.8769457
-3.5710723
-3.3875482
-3.2346113
-3.112262
-3.0205002
-2.9899125
-3.1734369
-3.5404847
-4.029883
-4.6416297
-5.222789
-5.7427735
-6.0486474
-6.0792346
-5.8039484
-5.314551
-4.702804
-4.0910573
-3.6934216
-3.5710723
-3.7545965
-4.1828194
-4.733392
-5.2533765
-5.7427735
-6.201584
-6.568632
-6.8133307
-6.8745055
-6.7827435
-6.5074577
-6.0792346
-5.5286627
-4.9169154
-4.3051686
-3.7545965
-3.3263733
-2.9899125
-2.745214
-2.684039
-2.8063889
-3.0510874
-3.3875482
-3.7851837
-4.3051686
-4.9475026
-5.773361
-6.6909814
-7.6391883
-8.495635
-9.260318
-9.872065
-10.361462
-10.697923
-10.789685
-10.6673355
-10.39205
-9.994414
-9.413254
-8.587397
-7.578015
-6.5074577
-5.4369006
-4.3663435
-3.3263733
-2.4393406
-1.7358317
-1.2770214
-1.0934975
-1.3076088
-1.858181
-2.7146268
-3.8463585
-5.1616144
-6.5074577
-7.8533006
-9.076794
-10.177938
-11.126146
-11.890829
-12.410813
-12.655513
-12.777862
-12.900212
-13.114323
-13.359021
-13.634308
-13.817831
-13.970769
-14.0625305
-14.093118
-13.940182
-13.573133
-12.9307995
-12.013179
-10.881447
-9.68854
-8.465047
-7.2109666
-6.0180597
-5.0086775
-4.2745814
-3.7240088
-3.356961
-3.204024
-3.3263733
-3.7545965
-4.335756
-5.0086775
-5.7427735
-6.5074577
-7.3333154
-8.159173
-8.89327
-9.5356045
-10.116763
-10.759098
-11.493195
-12.257877
-12.900212
-13.359021
-13.542545
-13.481371
-13.206085
-12.6861
-11.9520035
-11.003796
-9.902653
-8.770921
-7.6697764
-6.7215686
-6.0486474
-5.6510115
-5.6204247
-5.8345356
-6.109822
-6.3545203
-6.59922
-6.9662676
-7.3944907
-7.883888
-8.4038725
-8.862681
-9.290905
-9.657953
-10.055589
-10.422637
-10.789685
-11.095558
-11.462606
-11.890829
-12.319052
-12.655513
-12.747275
-12.533164
-12.10494
-11.493195
-10.8202715
-10.055589
-9.199143
-8.18976
-7.058029
-5.773361
-4.4886928
-3.265199
-2.1640544
-1.2464342
-0.60410005
-0.32881397
-0.3594013
-0.78762406
-1.491133
-2.4393406
-3.5098975
-4.580455
-5.5286627
-6.3545203
-7.1497912
-7.883888
-8.43446
-8.801508
-8.923857
-8.862681
-8.770921
-8.648571
-8.556808
-8.43446
-8.250936
-7.945063
-7.4862523
-6.996855
-6.47687
-5.9874725
-5.4369006
-4.855741
-4.2439938
-3.7240088
-3.3263733
-3.0816746
-3.0816746
-3.2957861
-3.6628344
-4.152232
-4.672217
-5.1922016
-5.7427735
-6.385108
-7.1803784
-8.036824
-8.862681
-9.413254
-9.719129
-9.81089
-9.780302
-9.68854
-9.596778
-9.474429
-9.443842
-9.505016
-9.5356045
-9.413254
-8.985032
-8.250936
-7.3944907
-6.660394
-6.109822
-5.8039484
-5.6204247
-5.55925
-5.589837
-5.589837
-5.6204247
-5.712187
-5.9262977
-6.201584
-6.47687
-6.7215686
-6.9356804
-7.1497912
-7.3333154
-7.455665
-7.5168395
-7.425078
-7.1803784
-6.8745055
-6.5380445
-6.2627587
-6.1709967
-6.2627587
-6.385108
-6.47687
-6.4462824
-6.3545203
-6.2321715
-5.9874725
-5.55925
-4.9475026
-4.2745814
-3.6016595
-2.9593253
-2.3475785
-1.7970064
-1.4605455
-1.4299583
-1.7358317
-2.2864037
-2.9899125
-3.7545965
-4.4581056
-5.1310267
-5.7427735
-6.3239336
-6.7827435
-7.1497912
-7.3944907
-7.5474267
-7.6697764
-7.8533006
-8.128587
-8.587397
-9.168556
-9.81089
-10.361462
-10.8202715
-11.279082
-11.829655
-12.410813
-12.961386
-13.389609
-13.664895
-13.787245
-13.848419
-13.879006
-13.879006
-13.848419
-13.787245
-13.726069
-13.664895
-13.573133
-13.450784
-13.450784
-13.542545
-13.787245
-14.001355
-14.093118
-13.970769
-13.787245
-13.542545
-13.26726
-12.839037
-12.257877
-11.615543
-11.034384
-10.514399
-10.086177
-9.657953
-9.290905
-9.015619
-8.832095
-8.648571
-8.281523
-7.6697764
-6.996855
-6.5380445
-6.385108
-6.568632
-7.0274425
-7.730951
-8.679159
-9.68854
-10.636747
-11.370844
-11.9520035
-12.34964
-12.655513
-12.961386
-13.297847
-13.573133
-13.695482
-13.664895
-13.542545
-13.420197
-13.175497
-12.777862
-12.319052
-11.890829
-11.523781
-11.126146
-10.514399
-9.657953
-8.648571
-7.792126
-7.1497912
-6.6909814
-6.385108
-6.3239336
-6.568632
-7.2109666
-8.067411
-8.923857
-9.657953
-10.453223
-11.432019
-12.624926
-13.756658
-14.704865
-15.438962
-15.897771
-15.989533
-15.714248
-14.980151
-14.001355
-13.053148
-12.257877
-11.584956
-10.85086
-10.025002
-9.168556
-8.43446
-7.883888
-7.4862523
-7.2109666
-7.088617
-7.119204
-7.3944907
-7.8227124
-8.250936
-8.679159
-9.137968
-9.627366
-10.177938
-10.636747
-10.85086
-10.881447
-10.942622
-11.126146
-11.401432
-11.707305
-11.921416
-11.982592
-11.768479
-11.340257
-10.912034
-10.453223
-9.719129
-8.617984
-7.3333154
-6.201584
-5.314551
-4.5498676
-3.6934216
-2.836976
-2.1640544
-1.8887682
-2.0417051
-2.6228647
-3.356961
-4.0910573
-4.794566
-5.498075
-6.3239336
-7.272141
-8.281523
-9.35208
-10.483811
-11.768479
-13.022561
-14.093118
-15.041326
-15.8365965
-16.26482
-16.081297
-15.469548
-14.827214
-14.429579
-14.184879
-13.879006
-13.236672
-12.196703
-10.85086
-9.474429
-8.250936
-7.1803784
-6.385108
-5.9874725
-5.9262977
-6.0180597
-6.0792346
-6.109822
-6.0792346
-6.0792346
-6.109822
-6.201584
-6.47687
-6.9050927
-7.3944907
-7.8533006
-8.159173
-8.250936
-8.067411
-7.730951
-7.3333154
-7.058029
-6.9356804
-6.8439183
-6.6298065
-6.2627587
-5.8039484
-5.406313
-5.0698524
-4.763979
-4.427518
-4.152232
-3.999295
-4.152232
-4.580455
-5.2533765
-5.9874725
-6.660394
-7.3333154
-8.006236
-8.556808
-9.0462055
-9.719129
-10.72851
-11.860242
-12.900212
-13.726069
-14.398992
-14.888389
-15.133088
-15.224849
-15.1025
-14.888389
-14.704865
-14.582515
-14.30723
-13.787245
-12.961386
-12.10494
-11.30967
-10.544986
-9.841477
-9.107381
-8.312111
-7.5474267
-7.0274425
-6.660394
-6.3239336
-5.9874725
-5.773361
-5.8345356
-6.1404095
-6.568632
-6.8439183
-6.996855
-7.1497912
-7.3944907
-7.608602
-7.7003636
-7.6697764
-7.761539
-8.097999
-8.709745
-9.35208
-9.749715
-9.81089
-9.474429
-8.801508
-7.914475
-6.8745055
-5.8651233
-5.0392647
-4.4886928
-4.3051686
-4.335756
-4.51928
-4.9169154
-5.498075
-6.2321715
-6.996855
-7.6697764
-8.250936
-8.985032
-9.994414
-11.248495
-12.4414015
-13.481371
-14.368403
-15.1025
-15.68366
-16.111883
-16.478931
-16.693043
-16.693043
-16.570692
-16.356583
-15.958945
-15.347199
-14.398992
-13.175497
-11.860242
-10.6673355
-9.566192
-8.587397
-7.6697764
-6.8133307
-6.0180597
-5.2533765
-4.4886928
-3.7851837
-3.2957861
-3.1428497
-3.356961
-3.7851837
-4.2745814
-4.733392
-5.1922016
-5.7427735
-6.47687
-7.3944907
-8.495635
-9.627366
-10.72851
-11.860242
-12.961386
-13.848419
-14.30723
-14.337817
-14.154293
-13.879006
-13.634308
-13.297847
-12.869624
-12.410813
-11.860242
-11.248495
-10.544986
-9.780302
-8.954444
-8.067411
-7.1803784
-6.568632
-6.2627587
-6.1404095
-6.1404095
-6.1404095
-6.1404095
-6.1404095
-6.109822
-6.0486474
-6.0180597
-6.0792346
-6.293346
-6.6298065
-7.119204
-7.6391883
-8.006236
-8.250936
-8.373284
-8.465047
-8.648571
-8.862681
-9.0462055
-9.107381
-9.076794
-8.985032
-8.801508
-8.373284
-7.7003636
-6.7215686
-5.589837
-4.51928
-3.7851837
-3.448723
-3.3263733
-3.3263733
-3.448723
-3.6628344
-4.06047
-4.733392
-5.681599
-6.8133307
-7.945063
-8.985032
-9.902653
-10.789685
-11.554368
-12.257877
-12.777862
-13.053148
-13.114323
-12.991974
-12.747275
-12.288465
-11.523781
-10.453223
-9.382668
-8.526221
-7.8227124
-7.2109666
-6.7521563
-6.4156957
-6.1404095
-5.8039484
-5.3451385
-4.9169154
-4.611042
-4.427518
-4.3663435
-4.427518
-4.4886928
-4.4886928
-4.5498676
-4.611042
-4.763979
-4.9169154
-5.0698524
-5.2533765
-5.589837
-6.1404095
-6.7215686
-7.241554
-7.6391883
-7.9756494
-8.159173
-8.036824
-7.7003636
-7.3639026
-7.119204
-6.9356804
-6.7827435
-6.7215686
-6.7827435
-6.9662676
-7.119204
-7.1497912
-7.1497912
-7.088617
-7.0274425
-6.8745055
-6.5380445
-5.9568853
-5.1922016
-4.427518
-3.7851837
-3.3263733
-2.928738
-2.5616899
-2.2252293
-1.9499431
-1.858181
-1.8887682
-2.011118
-2.1946418
-2.5311027
-3.1428497
-3.999295
-4.9169154
-5.6204247
-6.0180597
-6.2627587
-6.47687
-6.59922
-6.47687
-6.109822
-5.681599
-5.3451385
-5.222789
-5.2839637
-5.3451385
-5.222789
-4.825154
-4.2134066
-3.6934216
-3.356961
-3.0205002
-2.5005155
-2.011118
-1.6440697
-1.4605455
-1.3993709
-1.3381963
-1.4605455
-1.8887682
-2.745214
-3.7240088
-4.5498676
-5.1922016
-5.5286627
-5.7427735
-5.8039484
-5.467488
-4.6416297
-3.5710723
-2.592277
-1.7052443
-0.72644943
0.49704427
1.6899507
2.4546342
2.7605076
2.8216825
2.7299204
2.5769837
2.3016975
1.8123
1.2617278
0.83350503
0.61939365
0.43586957
0.06882149
-0.45116335
-0.8487988
-1.0323229
-1.0629101
-1.0934975
-1.2464342
-1.5217204
-1.7052443
-1.8275938
-2.10288
-2.684039
-3.4793103
-4.3051686
-4.9169154
-5.1922016
-5.0392647
-4.580455
-3.9381206
-3.356961
-3.0816746
-3.112262
-3.2957861
-3.448723
-3.356961
-3.0205002
-2.6228647
-2.4393406
-2.684039
-3.3263733
-4.1828194
-5.0392647
-5.8345356
-6.47687
-6.7827435
-6.6298065
-5.9874725
-5.0698524
-4.2439938
-3.6628344
-3.356961
-3.2346113
-3.204024
-3.112262
-2.9593253
-2.7146268
-2.3475785
-2.011118
-1.7970064
-1.7664189
-1.858181
-1.8275938
-1.6440697
-1.215847
-0.60410005
0.007646799
0.52763164
0.71115565
0.55821896
0.12999618
-0.57351273
-1.4299583
-2.2558165
-2.9593253
-3.5098975
-4.029883
-4.672217
-5.467488
-6.3239336
-7.119204
-7.761539
-8.128587
-8.159173
-7.8533006
-7.2109666
-6.3239336
-5.2533765
-4.029883
-2.7146268
-1.491133
-0.45116335
0.37469494
1.1699659
1.9346495
2.5769837
2.9746192
3.0969684
3.0052063
2.791095
2.5463963
2.1793482
1.6899507
1.1393785
0.55821896
0.038234174
-0.42057604
-0.94056076
-1.5523076
-2.2558165
-3.0205002
-3.7545965
-4.427518
-5.1004395
-5.712187
-6.201584
-6.385108
-6.2627587
-5.8039484
-5.0392647
-4.0910573
-3.112262
-2.2252293
-1.4299583
-0.6652748
-0.022940576
0.49704427
0.83350503
1.0170292
1.0782038
0.9558544
0.68056834
0.2523455
-0.3594013
-1.124085
-2.0722923
-3.1734369
-4.335756
-5.4369006
-6.4156957
-7.1497912
-7.5474267
-7.5474267
-7.241554
-6.7521563
-6.2627587
-5.8651233
-5.55925
-5.314551
-5.0392647
-4.672217
-4.1828194
-3.6016595
-2.898151
-2.0722923
-1.1546721
-0.20646459
0.68056834
1.445252
2.0264115
2.4852216
2.882857
3.1887305
3.3110797
3.2193177
2.8522696
2.2405229
1.445252
0.49704427
-0.5429253
-1.5828948
-2.592277
-3.5098975
-4.3969307
-5.2839637
-6.0792346
-6.660394
-6.996855
-7.088617
-6.8745055
-6.385108
-5.589837
-4.580455
-3.5098975
-2.6228647
-1.9805303
-1.7052443
-1.6134825
-1.6134825
-1.5828948
-1.491133
-1.3076088
-1.0629101
-0.78762406
-0.45116335
-0.05352789
0.40528226
0.9252671
1.5064266
1.9958241
2.3628721
2.5463963
2.5769837
2.4546342
2.0569987
1.3229026
0.2523455
-1.0017354
-2.2558165
-3.4181354
-4.4581056
-5.3757257
-6.0792346
-6.5380445
-6.8133307
-6.8439183
-6.7521563
-6.5380445
-6.2627587
-5.9262977
-5.589837
-5.222789
-4.825154
-4.335756
-3.7851837
-3.112262
-2.3475785
-1.5523076
-0.72644943
0.007646799
0.61939365
1.0476165
1.2311405
1.2311405
1.0476165
0.7723304
0.43586957
0.16058356
-0.08411521
-0.3899886
-0.78762406
-1.3993709
-2.2252293
-3.204024
-4.3051686
-5.467488
-6.47687
-7.272141
-7.730951
-7.8227124
-7.578015
-7.058029
-6.2627587
-5.2839637
-4.2439938
-3.2957861
-2.4393406
-1.6134825
-0.8182115
-0.14528984
0.31352025
0.58880633
0.68056834
0.71115565
0.68056834
0.55821896
0.28293294
-0.05352789
-0.42057604
-0.8487988
-1.3076088
-1.8275938
-2.4699278
-3.1734369
-3.8157709
-4.3051686
-4.5498676
-4.4581056
-4.152232
-3.6628344
-3.1428497
-2.653452
-2.2864037
-1.9805303
-1.7970064
-1.6440697
-1.491133
-1.2770214
-0.9711482
-0.63468736
-0.29822654
-0.05352789
0.099408805
0.12999618
-0.022940576
-0.2370519
-0.3899886
-0.5123381
-0.6652748
-0.94056076
-1.3687835
-1.9193559
-2.5005155
-3.1428497
-3.8157709
-4.4581056
-5.1310267
-5.8039484
-6.4462824
-6.9662676
-7.302728
-7.3333154
-7.119204
-6.660394
-6.0180597
-5.2533765
-4.335756
-3.448723
-2.684039
-2.0417051
-1.4299583
-0.94056076
-0.5123381
-0.26763934
-0.20646459
-0.29822654
-0.5429253
-0.90997344
-1.3993709
-2.0417051
-2.7758012
-3.5710723
-4.2745814
-4.855741
-5.2839637
-5.55925
-5.7427735
-5.8345356
-5.8957105
-5.8039484
-5.498075
-4.9475026
-4.1828194
-3.265199
-2.3169913
-1.3381963
-0.3594013
0.68056834
1.6899507
2.699333
3.6475408
4.5345736
5.299257
5.788655
5.8804164
5.5133686
4.68751
3.4946039
2.0264115
0.40528226
-1.2770214
-2.836976
-4.2134066
-5.4369006
-6.47687
-7.3944907
-8.220348
-8.954444
-9.566192
-10.025002
-10.2697
-10.239113
-9.841477
-9.137968
-8.250936
-7.241554
-6.1404095
-5.0392647
-3.9687078
-3.0205002
-2.1640544
-1.4299583
-0.75703675
-0.26763934
-0.05352789
-0.05352789
-0.2370519
-0.57351273
-1.0934975
-1.7358317
-2.5616899
-3.4793103
-4.51928
-5.6204247
-6.7521563
-7.7003636
-8.4038725
-8.801508
-8.954444
-8.89327
-8.648571
-8.312111
-7.945063
-7.608602
-7.302728
-6.996855
-6.660394
-6.201584
-5.6204247
-4.9780903
-4.2134066
-3.3263733
-2.3781657
-1.4299583
-0.5429253
0.28293294
0.9864418
1.628776
2.0875862
2.332285
2.3628721
2.2405229
2.0569987
1.8123
1.3840772
0.8029177
0.12999618
-0.63468736
-1.3993709
-2.1640544
-2.8675632
-3.4793103
-4.06047
-4.580455
-5.0086775
-5.222789
-5.222789
-5.1004395
-4.886328
-4.672217
-4.4886928
-4.3663435
-4.3051686
-4.335756
-4.427518
-4.51928
-4.51928
-4.3663435
-4.06047
-3.6322467
-3.1734369
-2.8063889
-2.5311027
-2.3475785
-2.2252293
-2.1640544
-2.1640544
-2.1946418
-2.2864037
-2.4087534
-2.5616899
-2.7146268
-2.9593253
-3.265199
-3.6016595
-3.907533
-4.2439938
-4.51928
-4.6416297
-4.5498676
-4.2439938
-3.6934216
-2.9593253
-2.0417051
-1.1546721
-0.3594013
0.2523455
0.68056834
0.8640924
0.8640924
0.649981
0.28293294
-0.14528984
-0.5429253
-0.8793861
-1.124085
-1.215847
-1.215847
-1.124085
-1.0323229
-0.90997344
-0.8182115
-0.75703675
-0.75703675
-0.8182115
-0.94056076
-1.0629101
-1.2464342
-1.4299583
-1.6134825
-1.7664189
-1.9193559
-2.0722923
-2.1946418
-2.2558165
-2.1946418
-1.9805303
-1.5828948
-1.124085
-0.6958621
-0.32881397
-0.14528984
-0.14528984
-0.3899886
-0.8487988
-1.3687835
-1.9193559
-2.5311027
-3.1734369
-3.8157709
-4.3969307
-4.825154
-5.0086775
-4.9475026
-4.580455
-3.999295
-3.2346113
-2.3475785
-1.4299583
-0.6958621
-0.11470252
0.31352025
0.649981
0.8946797
1.0476165
1.0782038
0.9558544
0.68056834
0.2523455
-0.26763934
-0.8793861
-1.5828948
-2.2558165
-2.928738
-3.4181354
-3.7545965
-3.8769457
-3.907533
-3.9687078
-4.0910573
-4.2439938
-4.3663435
-4.3663435
-4.2439938
-3.8769457
-3.2957861
-2.5311027
-1.7358317
-1.0629101
-0.5123381
-0.14528984
0.099408805
0.34410757
0.68056834
1.2005532
1.8734747
2.699333
3.678128
4.6263356
5.3298445
5.666305
5.666305
5.4521933
5.0545583
4.6263356
4.1063504
3.5557787
2.9746192
2.332285
1.5676013
0.741743
-0.05352789
-0.6652748
-1.0629101
-1.1852596
-1.0934975
-0.8487988
-0.5123381
-0.17587727
0.12999618
0.40528226
0.61939365
0.741743
0.8029177
0.741743
0.58880633
0.34410757
0.099408805
-0.17587727
-0.3594013
-0.45116335
-0.32881397
-0.022940576
0.31352025
0.61939365
0.83350503
0.9558544
0.9252671
0.71115565
0.43586957
0.099408805
-0.29822654
-0.72644943
-1.0629101
-1.3687835
-1.6440697
-1.9499431
-2.2558165
-2.4699278
-2.5616899
-2.5005155
-2.3781657
-2.2252293
-2.1640544
-2.1946418
-2.3475785
-2.592277
-2.8675632
-3.204024
-3.4793103
-3.6934216
-3.7851837
-3.7545965
-3.6934216
-3.6016595
-3.5098975
-3.4793103
-3.448723
-3.356961
-3.204024
-2.9593253
-2.6228647
-2.2558165
-1.8887682
-1.5217204
-1.2770214
-1.1546721
-1.0323229
-0.8793861
-0.6652748
-0.42057604
-0.26763934
-0.29822654
-0.63468736
-1.2770214
-2.2252293
-3.3263733
-4.51928
-5.681599
-6.7215686
-7.455665
-7.8533006
-7.9756494
-7.883888
-7.730951
-7.4862523
-7.241554
-6.9050927
-6.385108
-5.6204247
-4.733392
-3.7240088
-2.7758012
-1.9499431
-1.3076088
-0.8182115
-0.5123381
-0.32881397
-0.20646459
-0.08411521
0.099408805
0.28293294
0.37469494
0.34410757
0.22175819
0.06882149
-0.20646459
-0.57351273
-1.0323229
-1.6134825
-2.2252293
-2.928738
-3.6322467
-4.3051686
-4.9475026
-5.498075
-5.8957105
-6.1404095
-6.293346
-6.3545203
-6.3545203
-6.201584
-5.8651233
-5.3757257
-4.794566
-4.1828194
-3.6016595
-2.9899125
-2.3781657
-1.7664189
-1.2770214
-0.90997344
-0.72644943
-0.6958621
-0.72644943
-0.8487988
-0.9711482
-1.0629101
-1.0017354
-0.78762406
-0.48175067
-0.14528984
0.06882149
0.099408805
-0.08411521
-0.48175067
-0.94056076
-1.4605455
-1.9499431
-2.3475785
-2.684039
-2.928738
-3.0816746
-3.1734369
-3.265199
-3.4181354
-3.5710723
-3.6934216
-3.6322467
-3.3875482
-2.9593253
-2.4393406
-1.8275938
-1.1546721
-0.45116335
0.16058356
0.61939365
0.9864418
1.2617278
1.4758393
1.5676013
1.5064266
1.3534899
1.1699659
0.9558544
0.649981
0.2523455
-0.26763934
-0.90997344
-1.6440697
-2.3475785
-2.898151
-3.2957861
-3.448723
-3.4793103
-3.3263733
-3.0510874
-2.6228647
-2.0722923
-1.5217204
-1.0017354
-0.60410005
-0.29822654
-0.11470252
0.038234174
0.16058356
0.22175819
0.2523455
0.22175819
0.16058356
0.06882149
-0.022940576
-0.14528984
-0.32881397
-0.5429253
-0.78762406
-1.0017354
-1.124085
-1.2464342
-1.3993709
-1.5523076
-1.6746569
-1.7358317
-1.7358317
-1.7664189
-1.7664189
-1.6746569
-1.491133
-1.215847
-0.9711482
-0.72644943
-0.5123381
-0.26763934
-0.08411521
0.038234174
0.099408805
0.099408805
0.099408805
0.12999618
0.12999618
0.038234174
-0.11470252
-0.3899886
-0.78762406
-1.215847
-1.6134825
-1.9499431
-2.1640544
-2.2252293
-2.0722923
-1.7664189
-1.3687835
-0.9711482
-0.60410005
-0.26763934
0.007646799
0.2523455
0.46645695
0.58880633
0.68056834
0.741743
0.7723304
0.71115565
0.58880633
0.37469494
0.19117087
0.038234174
-0.08411521
-0.2370519
-0.3594013
-0.32881397
-0.17587727
0.038234174
0.22175819
0.34410757
0.40528226
0.34410757
0.22175819
-0.05352789
-0.48175067
-1.0017354
-1.491133
-1.8887682
-2.1640544
-2.2558165
-2.2558165
-2.10288
-1.8275938
-1.491133
-1.124085
-0.8182115
-0.57351273
-0.26763934
0.12999618
0.649981
1.2311405
1.7817127
2.332285
2.7605076
3.035794
3.1275556
3.035794
2.8216825
2.5158088
2.1487608
1.7511253
1.3229026
0.83350503
0.34410757
-0.14528984
-0.57351273
-1.0017354
-1.491133
-2.011118
-2.5005155
-3.0205002
-3.4793103
-3.8769457
-4.152232
-4.335756
-4.3051686
-4.2134066
-4.06047
-3.9381206
-3.8157709
-3.6016595
-3.2346113
-2.7146268
-2.0722923
-1.3381963
-0.63468736
-0.022940576
0.46645695
0.741743
0.8029177
0.649981
0.37469494
0.06882149
-0.11470252
-0.26763934
-0.48175067
-0.78762406
-1.2464342
-1.7664189
-2.2558165
-2.684039
-3.0205002
-3.2346113
-3.2346113
-3.0205002
-2.653452
-2.1946418
-1.7664189
-1.3993709
-1.124085
-0.9711482
-1.0323229
-1.2770214
-1.6134825
-1.9805303
-2.2864037
-2.5005155
-2.7146268
-2.836976
-2.928738
-3.0205002
-3.1734369
-3.3263733
-3.5098975
-3.6322467
-3.7240088
-3.7240088
-3.6628344
-3.6016595
-3.6016595
-3.6628344
-3.7851837
-3.9687078
-4.2439938
-4.580455
-4.9780903
-5.3757257
-5.712187
-6.0180597
-6.1404095
-6.1404095
-5.9568853
-5.681599
-5.406313
-5.1616144
-4.9169154
-4.733392
-4.580455
-4.3969307
-4.2439938
-4.152232
-4.029883
-3.8157709
-3.5404847
-3.2346113
-2.928738
-2.592277
-2.3169913
-2.10288
-1.9805303
-2.011118
-2.2558165
-2.653452
-3.112262
-3.5710723
-3.9381206
-4.3051686
-4.611042
-4.886328
-5.1616144
-5.467488
-5.7427735
-6.0180597
-6.293346
-6.47687
-6.47687
-6.3239336
-5.9874725
-5.498075
-4.9475026
-4.335756
-3.7851837
-3.265199
-2.745214
-2.2558165
-1.7664189
-1.3076088
-0.90997344
-0.5429253
-0.32881397
-0.3594013
-0.6958621
-1.1852596
-1.7052443
-2.1640544
-2.4699278
-2.653452
-2.7758012
-2.898151
-3.0510874
-3.265199
-3.4793103
-3.7240088
-4.029883
-4.3969307
-4.702804
-4.9780903
-5.1310267
-5.2533765
-5.2839637
-5.314551
-5.314551
-5.3451385
-5.3451385
-5.314551
-5.3451385
-5.3451385
-5.314551
-5.1616144
-4.855741
-4.335756
-3.6934216
-3.0205002
-2.3475785
-1.7664189
-1.3381963
-1.0934975
-1.0323229
-1.124085
-1.3687835
-1.5523076
-1.6746569
-1.7358317
-1.6746569
-1.5828948
-1.491133
-1.491133
-1.5828948
-1.7664189
-1.8887682
-1.8887682
-1.7052443
-1.4299583
-1.0629101
-0.6652748
-0.32881397
-0.08411521
0.06882149
0.12999618
0.099408805
-0.05352789
-0.26763934
-0.5123381
-0.78762406
-1.0323229
-1.1852596
-1.3076088
-1.3993709
-1.5217204
-1.6746569
-1.858181
-2.0722923
-2.3169913
-2.592277
-2.8675632
-3.204024
-3.6934216
-4.2745814
-4.794566
-5.1922016
-5.406313
-5.3757257
-5.1004395
-4.6416297
-4.1216445
-3.6322467
-3.2346113
-2.928738
-2.6228647
-2.2864037
-1.9499431
-1.5523076
-1.215847
-0.90997344
-0.6652748
-0.5429253
-0.5123381
-0.57351273
-0.78762406
-1.0629101
-1.3687835
-1.7358317
-2.1334672
-2.5311027
-2.898151
-3.204024
-3.4793103
-3.6934216
-3.8769457
-4.029883
-4.0910573
-4.06047
-3.9381206
-3.7240088
-3.4181354
-3.0510874
-2.5616899
-2.0417051
-1.491133
-0.9711482
-0.57351273
-0.29822654
-0.11470252
-0.08411521
-0.17587727
-0.3899886
-0.60410005
-0.8487988
-1.0017354
-1.1546721
-1.3076088
-1.3993709
-1.5217204
-1.5828948
-1.6134825
-1.6746569
-1.7358317
-1.8275938
-2.011118
-2.3475785
-2.7758012
-3.2346113
-3.6016595
-3.8463585
-3.907533
-3.8157709
-3.5404847
-3.204024
-2.7758012
-2.3781657
-2.0722923
-1.9499431
-2.0722923
-2.2864037
-2.592277
-2.8675632
-3.1428497
-3.3875482
-3.6016595
-3.7545965
-3.9381206
-4.0910573
-4.152232
-4.06047
-3.8463585
-3.4793103
-2.928738
-2.2558165
-1.5828948
-1.0017354
-0.63468736
-0.42057604
-0.3899886
-0.48175067
-0.72644943
-1.0629101
-1.4299583
-1.8275938
-2.1946418
-2.592277
-2.9899125
-3.356961
-3.6628344
-3.8157709
-3.7545965
-3.5404847
-3.265199
-2.9593253
-2.745214
-2.592277
-2.5005155
-2.4393406
-2.4393406
-2.4393406
-2.4393406
-2.4393406
-2.3781657
-2.2252293
-2.10288
-1.9805303
-1.9499431
-1.9499431
-2.0417051
-2.1640544
-2.2864037
-2.4087534
-2.5311027
-2.653452
-2.7758012
-2.9593253
-3.1428497
-3.4181354
-3.7545965
-4.1828194
-4.702804
-5.314551
-5.9874725
-6.660394
-7.241554
-7.6697764
-7.883888
-7.8227124
-7.5474267
-7.088617
-6.5074577
-5.8651233
-5.222789
-4.672217
-4.2134066
-3.7851837
-3.3875482
-2.928738
-2.3781657
-1.7970064
-1.215847
-0.6958621
-0.29822654
-0.05352789
0.007646799
-0.14528984
-0.42057604
-0.75703675
-1.124085
-1.3993709
-1.6134825
-1.7970064
-2.011118
-2.2864037
-2.653452
-3.0510874
-3.5098975
-3.9687078
-4.3969307
-4.794566
-5.1922016
-5.55925
-5.8345356
-5.9568853
-5.773361
-5.314551
-4.611042
-3.6934216
-2.684039
-1.7358317
-0.94056076
-0.3594013
-0.05352789
0.06882149
0.007646799
-0.2370519
-0.63468736
-1.0934975
-1.6440697
-2.2864037
-3.0205002
-3.7545965
-4.3969307
-4.886328
-5.222789
-5.314551
-5.222789
-4.9780903
-4.702804
-4.3969307
-3.999295
-3.5710723
-3.1428497
-2.745214
-2.3781657
-2.0417051
-1.8275938
-1.7358317
-1.7664189
-1.8887682
-2.10288
-2.3475785
-2.5311027
-2.5311027
-2.3169913
-1.8887682
-1.4299583
-0.9711482
-0.5429253
-0.17587727
0.06882149
0.099408805
-0.022940576
-0.26763934
-0.57351273
-0.8793861
-1.1852596
-1.5217204
-1.858181
-2.2558165
-2.7146268
-3.204024
-3.5404847
-3.8157709
-3.999295
-4.152232
-4.2134066
-4.029883
-3.6016595
-2.9899125
-2.2558165
-1.491133
-0.75703675
-0.17587727
0.19117087
0.40528226
0.46645695
0.46645695
0.31352025
0.038234174
-0.26763934
-0.63468736
-1.0017354
-1.3381963
-1.5828948
-1.7358317
-1.7358317
-1.6440697
-1.5217204
-1.3993709
-1.2770214
-1.2464342
-1.3381963
-1.5217204
-1.7664189
-2.0417051
-2.2252293
-2.2864037
-2.2558165
-2.2252293
-2.1946418
-2.2558165
-2.2864037
-2.2252293
-1.9805303
-1.5828948
-1.0017354
-0.26763934
0.46645695
1.1393785
1.5676013
1.6899507
1.445252
0.8640924
0.06882149
-0.78762406
-1.6440697
-2.4393406
-3.1734369
-3.7851837
-4.2439938
-4.4886928
-4.611042
-4.580455
-4.4581056
-4.2439938
-3.9381206
-3.5404847
-3.1428497
-2.836976
-2.684039
-2.653452
-2.653452
-2.7146268
-2.8063889
-2.836976
-2.8063889
-2.7758012
-2.7758012
-2.745214
-2.7146268
-2.653452
-2.592277
-2.5311027
-2.4699278
-2.3169913
-2.10288
-1.7358317
-1.3076088
-1.0017354
-0.78762406
-0.6652748
-0.57351273
-0.60410005
-0.6958621
-0.90997344
-1.1546721
-1.3993709
-1.5828948
-1.6746569
-1.7052443
-1.7052443
-1.6440697
-1.5217204
-1.3076088
-0.9711482
-0.57351273
-0.2370519
-0.022940576
0.038234174
-0.022940576
-0.17587727
-0.3899886
-0.6652748
-1.0323229
-1.4605455
-1.9805303
-2.5005155
-2.9899125
-3.4793103
-3.8769457
-4.2745814
-4.580455
-4.702804
-4.672217
-4.4581056
-4.152232
-3.7851837
-3.448723
-3.1428497
-2.898151
-2.684039
-2.5616899
-2.5311027
-2.6228647
-2.745214
-2.836976
-2.8675632
-2.7758012
-2.5616899
-2.2252293
-1.7970064
-1.3076088
-0.8182115
-0.3594013
0.038234174
0.40528226
0.68056834
0.9252671
1.0782038
1.2311405
1.3229026
1.3534899
1.3229026
1.2311405
1.1699659
1.0782038
1.0170292
0.8946797
0.7723304
0.58880633
0.37469494
0.16058356
0.099408805
0.19117087
0.37469494
0.61939365
0.741743
0.71115565
0.46645695
0.06882149
-0.48175067
-1.124085
-1.7970064
-2.3781657
-2.8675632
-3.2346113
-3.4793103
-3.6322467
-3.6934216
-3.6628344
-3.5404847
-3.2957861
-3.0205002
-2.7146268
-2.3475785
-1.9805303
-1.6134825
-1.215847
-0.8182115
-0.48175067
-0.20646459
-0.022940576
0.06882149
0.16058356
0.31352025
0.46645695
0.49704427
0.37469494
0.19117087
-0.022940576
-0.17587727
-0.20646459
-0.11470252
0.099408805
0.31352025
0.43586957
0.40528226
0.22175819
-0.11470252
-0.60410005
-1.1852596
-1.7664189
-2.1946418
-2.3781657
-2.3475785
-2.10288
-1.7052443
-1.3076088
-0.8793861
-0.48175067
-0.05352789
0.46645695
1.0170292
1.537014
2.0264115
2.3628721
2.4546342
2.27111
1.8428874
1.2005532
0.46645695
-0.29822654
-1.1852596
-2.1640544
-3.2346113
-4.2134066
-4.9780903
-5.5286627
-5.8957105
-6.0180597
-5.8651233
-5.4369006
-4.825154
-4.0910573
-3.3263733
-2.5616899
-1.858181
-1.1852596
-0.57351273
-0.022940576
0.46645695
0.8640924
1.2005532
1.445252
1.628776
1.7511253
1.904062
2.1181734
2.3016975
2.4546342
2.4852216
2.3628721
2.0875862
1.6899507
1.1393785
0.46645695
-0.26763934
-1.0017354
-1.7052443
-2.3169913
-2.836976
-3.2957861
-3.6628344
-3.9381206
-4.029883
-3.8769457
-3.5098975
-2.9899125
-2.3475785
-1.5523076
-0.63468736
0.31352025
1.1393785
1.8123
2.3628721
2.8522696
3.2499053
3.4946039
3.5557787
3.3722546
3.0052063
2.4852216
1.8734747
1.2005532
0.49704427
-0.26763934
-0.9711482
-1.6134825
-2.1334672
-2.5616899
-2.898151
-3.112262
-3.1428497
-3.112262
-2.9899125
-2.8675632
-2.7146268
-2.5311027
-2.3475785
-2.0722923
-1.7358317
-1.3381963
-0.8487988
-0.26763934
0.37469494
1.0476165
1.7511253
2.4852216
3.1887305
3.831065
4.2898746
4.5651608
4.656923
4.503986
4.136938
3.6169531
3.0052063
2.3016975
1.5981886
0.8946797
0.28293294
-0.29822654
-0.8182115
-1.215847
-1.491133
-1.6746569
-1.7664189
-1.7970064
-1.7052443
-1.5217204
-1.215847
-0.8487988
-0.48175067
-0.14528984
0.12999618
0.31352025
0.46645695
0.649981
0.8946797
1.1393785
1.3229026
1.445252
1.537014
1.537014
1.5064266
1.445252
1.4758393
1.5676013
1.7511253
1.9346495
2.0875862
2.0875862
1.9346495
1.720538
1.537014
1.4146645
1.2617278
1.0782038
0.83350503
0.61939365
0.40528226
0.2523455
0.06882149
-0.14528984
-0.2370519
-0.17587727
0.22175819
0.7723304
1.4146645
2.0264115
2.5158088
2.9134445
3.2193177
3.525191
3.7087152
3.7087152
3.4946039
3.1581433
2.8216825
2.5463963
2.27111
1.904062
1.5064266
1.0782038
0.68056834
0.34410757
0.16058356
0.06882149
0.038234174
0.06882149
0.22175819
0.43586957
0.649981
0.8029177
0.8946797
1.0476165
1.2923152
1.6899507
2.1487608
2.6687458
3.1887305
3.7087152
4.2287
4.718097
5.1463203
5.5439553
5.849829
6.0027657
6.0333533
5.9110036
5.788655
5.6051307
5.3298445
4.9322085
4.4733987
4.045176
3.6169531
3.0663812
2.3016975
1.3229026
0.2523455
-0.75703675
-1.7358317
-2.5616899
-3.0816746
-3.1428497
-2.8675632
-2.4699278
-2.0417051
-1.5523076
-0.90997344
-0.20646459
0.46645695
1.0476165
1.628776
2.27111
3.0052063
3.8004773
4.595748
5.2380824
5.666305
5.8192415
5.7274795
5.482781
5.1157327
4.595748
3.8922393
3.0663812
2.2099354
1.4758393
0.8946797
0.37469494
0.007646799
-0.2370519
-0.32881397
-0.3594013
-0.42057604
-0.5123381
-0.63468736
-0.78762406
-0.8182115
-0.63468736
-0.2370519
0.22175819
0.649981
0.9558544
1.1699659
1.3534899
1.445252
1.4146645
1.3229026
1.1699659
1.0476165
1.0170292
1.1393785
1.3229026
1.537014
1.6899507
1.6593633
1.445252
1.0782038
0.61939365
0.099408805
-0.3899886
-0.8487988
-1.124085
-1.1852596
-0.90997344
-0.42057604
0.22175819
0.8946797
1.5676013
2.2099354
2.791095
3.3722546
3.9534142
4.5345736
5.0545583
5.5439553
5.9415913
6.247464
6.369814
6.3086395
6.0333533
5.6051307
5.1769075
4.8098593
4.4733987
4.1063504
3.6169531
3.0969684
2.607571
2.2099354
1.9346495
1.628776
1.2005532
0.58880633
-0.20646459
-1.0934975
-2.011118
-2.8063889
-3.4793103
-3.9687078
-4.1216445
-3.8769457
-3.265199
-2.4393406
-1.6134825
-0.90997344
-0.3594013
0.099408805
0.52763164
0.8640924
1.2005532
1.5064266
1.8123
2.1181734
2.3628721
2.607571
2.8216825
2.9746192
3.0969684
3.1275556
3.1581433
3.1581433
3.1887305
3.1275556
2.9746192
2.699333
2.3628721
2.0875862
1.9346495
1.9346495
2.0264115
2.1793482
2.27111
2.3016975
2.3016975
2.3934596
2.6381583
3.0052063
3.4946039
3.9534142
4.3510494
4.595748
4.6263356
4.3816366
3.8616521
3.3110797
2.882857
2.6687458
2.6381583
2.6687458
2.6381583
2.5463963
2.3016975
1.904062
1.3840772
0.8029177
0.28293294
-0.14528984
-0.48175067
-0.72644943
-0.9711482
-1.2770214
-1.6134825
-1.9499431
-2.1946418
-2.1946418
-1.8887682
-1.2770214
-0.5123381
0.2523455
0.8640924
1.2311405
1.3229026
1.2005532
0.9252671
0.649981
0.46645695
0.43586957
0.49704427
0.649981
0.8640924
1.1087911
1.2923152
1.3534899
1.3229026
1.2923152
1.2923152
1.3840772
1.4146645
1.3840772
1.3229026
1.2617278
1.2005532
1.0782038
0.9252671
0.8029177
0.7723304
0.8640924
1.0170292
1.1393785
1.2005532
1.2005532
1.2311405
1.2923152
1.4146645
1.537014
1.6593633
1.720538
1.7511253
1.6899507
1.628776
1.5676013
1.4758393
1.4146645
1.4758393
1.6593633
1.9346495
2.2405229
2.5158088
2.699333
2.791095
2.791095
2.791095
2.791095
2.791095
2.791095
2.791095
2.7299204
2.607571
2.424047
2.1487608
1.7817127
1.3840772
0.9558544
0.46645695
0.007646799
-0.3594013
-0.6652748
-0.9711482
-1.3076088
-1.7052443
-2.1334672
-2.5616899
-2.9593253
-3.356961
-3.8157709
-4.2439938
-4.580455
-4.825154
-4.9169154
-4.9169154
-4.763979
-4.4886928
-4.06047
-3.5098975
-2.898151
-2.2252293
-1.5523076
-0.75703675
0.06882149
0.8946797
1.720538
2.5158088
3.3110797
4.0145884
4.5651608
4.9016213
4.9933834
4.8098593
4.3510494
3.7393029
3.0969684
2.4852216
1.9652367
1.537014
1.2311405
1.0782038
0.9864418
0.9864418
0.9864418
0.9864418
0.8946797
0.71115565
0.46645695
0.16058356
-0.20646459
-0.60410005
-0.9711482
-1.2770214
-1.5217204
-1.6746569
-1.7664189
-1.8887682
-2.011118
-2.0722923
-2.0722923
-2.0722923
-2.0722923
-2.10288
-2.1946418
-2.3781657
-2.6228647
-2.836976
-3.0205002
-3.204024
-3.356961
-3.5098975
-3.5404847
-3.4793103
-3.3875482
-3.2957861
-2.9899125
-2.592277
-2.2558165
-2.10288
-2.10288
-2.011118
-1.7052443
-1.491133
-1.3076088
-1.0323229
-0.63468736
-0.17587727
0.22175819
0.71115565
1.2617278
1.904062
2.3934596
2.6381583
2.607571
2.332285
1.8428874
1.1699659
0.31352025
-0.5123381
-1.1852596
-1.7358317
-2.1334672
-2.4087534
-2.653452
-2.928738
-3.1734369
-3.356961
-3.4181354
-3.356961
-3.204024
-2.9899125
-2.653452
-2.2558165
-1.9193559
-1.6746569
-1.5217204
-1.491133
-1.491133
-1.4605455
-1.3993709
-1.2770214
-1.0934975
-0.8793861
-0.63468736
-0.42057604
-0.29822654
-0.32881397
-0.42057604
-0.57351273
-0.8182115
-1.0629101
-1.3381963
-1.6440697
-1.8887682
-2.0417051
-2.011118
-1.8887682
-1.7664189
-1.6134825
-1.3993709
-1.124085
-0.8793861
-0.6958621
-0.5123381
-0.3594013
-0.20646459
-0.05352789
0.12999618
0.37469494
0.68056834
0.8640924
0.9252671
0.83350503
0.71115565
0.49704427
0.12999618
-0.29822654
-0.78762406
-1.1852596
-1.491133
-1.7358317
-2.0417051
-2.4699278
-2.898151
-3.3263733
-3.6628344
-3.8769457
-3.8769457
-3.6934216
-3.448723
-3.1734369
-2.8675632
-2.5311027
-2.1334672
-1.6440697
-1.0323229
-0.3899886
0.19117087
0.71115565
1.1393785
1.537014
1.8123
1.9346495
1.9346495
1.8734747
1.7817127
1.6593633
1.537014
1.3229026
1.0476165
0.649981
0.12999618
-0.48175067
-1.0323229
-1.491133
-1.7664189
-1.9193559
-1.858181
-1.6134825
-1.1852596
-0.63468736
-0.11470252
0.37469494
0.7723304
1.0782038
1.3229026
1.4758393
1.537014
1.4758393
1.3840772
1.2923152
1.2005532
1.1393785
1.1087911
1.1087911
1.0782038
0.8946797
0.55821896
0.007646799
-0.6958621
-1.4605455
-2.2558165
-2.898151
-3.4181354
-3.8157709
-4.1828194
-4.5498676
-4.886328
-5.1616144
-5.314551
-5.3451385
-5.222789
-4.9169154
-4.4886928
-3.8769457
-3.1428497
-2.2864037
-1.3687835
-0.45116335
0.28293294
0.7723304
1.0782038
1.2923152
1.5676013
1.8734747
2.1487608
2.3934596
2.5463963
2.7605076
3.0663812
3.2499053
3.0969684
2.5769837
1.904062
1.2311405
0.55821896
-0.14528984
-0.8487988
-1.491133
-1.9805303
-2.1946418
-2.1334672
-1.858181
-1.4299583
-1.0017354
-0.72644943
-0.5123381
-0.42057604
-0.3899886
-0.45116335
-0.5123381
-0.48175067
-0.32881397
-0.14528984
-0.022940576
-0.05352789
-0.26763934
-0.60410005
-0.9711482
-1.2464342
-1.2770214
-1.1852596
-1.1546721
-1.215847
-1.3076088
-1.4299583
-1.5828948
-1.7358317
-1.7052443
-1.4605455
-1.0323229
-0.48175067
0.12999618
0.741743
1.2617278
1.5981886
1.8123
1.9346495
2.0569987
2.2405229
2.4546342
2.6381583
2.7605076
2.791095
2.6687458
2.5158088
2.3934596
2.27111
2.1181734
1.9346495
1.7817127
1.6899507
1.5676013
1.2617278
0.7723304
0.19117087
-0.5123381
-1.1546721
-1.7052443
-2.10288
-2.2864037
-2.3169913
-2.1640544
-1.858181
-1.3993709
-0.90997344
-0.32881397
0.31352025
0.9864418
1.6593633
2.332285
2.9134445
3.3722546
3.678128
3.7393029
3.586366
3.2193177
2.7605076
2.3016975
1.904062
1.537014
1.2311405
0.83350503
0.34410757
-0.17587727
-0.6958621
-1.1852596
-1.4605455
-1.491133
-1.3381963
-1.1546721
-1.0017354
-0.94056076
-0.8793861
-0.8793861
-0.8182115
-0.63468736
-0.29822654
0.16058356
0.71115565
1.2923152
1.720538
1.9958241
2.1181734
2.1181734
2.0569987
1.9958241
1.9958241
2.0569987
2.2099354
2.3628721
2.4852216
2.424047
2.2405229
1.9346495
1.5064266
1.1087911
0.741743
0.40528226
0.038234174
-0.32881397
-0.6652748
-0.90997344
-0.9711482
-0.8182115
-0.48175067
-0.11470252
0.28293294
0.58880633
0.8640924
1.1087911
1.3840772
1.6593633
1.9346495
2.27111
2.6687458
3.035794
3.2499053
3.2193177
3.0052063
2.699333
2.3628721
1.9958241
1.6593633
1.3840772
1.2311405
1.2311405
1.3534899
1.4758393
1.537014
1.5676013
1.537014
1.4146645
1.1699659
0.8946797
0.58880633
0.28293294
0.007646799
-0.14528984
-0.11470252
0.099408805
0.40528226
0.7723304
1.1699659
1.628776
2.1181734
2.6381583
3.1581433
3.5557787
3.8004773
4.0145884
4.1981125
4.3204618
4.2898746
4.1675253
4.0145884
3.831065
3.5557787
3.2193177
2.7605076
2.3628721
2.1181734
2.0569987
2.2099354
2.4852216
2.9134445
3.3722546
3.76989
4.075763
4.2592874
4.3204618
4.2592874
4.1063504
3.831065
3.4946039
3.0969684
2.699333
2.3016975
1.9346495
1.5981886
1.2923152
1.0476165
0.8640924
0.7723304
0.71115565
0.71115565
0.68056834
0.649981
0.58880633
0.55821896
0.55821896
0.649981
0.71115565
0.68056834
0.55821896
0.31352025
-0.022940576
-0.3594013
-0.5429253
-0.5429253
-0.26763934
0.28293294
1.0476165
1.8123
2.5158088
3.0663812
3.4946039
3.76989
3.9228265
3.9534142
3.8922393
3.8922393
3.8616521
3.8004773
3.6169531
3.1887305
2.607571
2.0264115
1.5981886
1.3229026
1.2005532
1.2617278
1.4146645
1.6899507
2.0569987
2.424047
2.7299204
2.9746192
3.0969684
3.2193177
3.2193177
3.1275556
2.9440317
2.699333
2.3628721
2.0264115
1.7817127
1.6899507
1.720538
1.8428874
2.0569987
2.3016975
2.5463963
2.7605076
2.882857
2.882857
2.8522696
2.8216825
2.791095
2.8216825
2.8522696
2.791095
2.6687458
2.3934596
1.9958241
1.5064266
1.0170292
0.49704427
0.038234174
-0.3594013
-0.63468736
-0.72644943
-0.72644943
-0.63468736
-0.45116335
-0.26763934
-0.11470252
-0.022940576
0.038234174
0.12999618
0.22175819
0.34410757
0.55821896
0.9252671
1.3534899
1.8734747
2.3628721
2.8522696
3.3110797
3.7087152
4.0145884
4.2898746
4.5345736
4.871034
5.2686696
5.6051307
5.9110036
6.0945277
6.1251154
5.9110036
5.482781
4.9016213
4.2287
3.525191
2.791095
2.0264115
1.3229026
0.68056834
0.099408805
-0.3899886
-0.6958621
-0.78762406
-0.63468736
-0.32881397
0.038234174
0.34410757
0.55821896
0.68056834
0.71115565
0.68056834
0.68056834
0.83350503
1.1087911
1.445252
1.8123
2.1181734
2.3016975
2.3628721
2.3016975
2.2099354
2.1793482
2.2405229
2.424047
2.607571
2.7299204
2.8216825
2.8216825
2.791095
2.6687458
2.5463963
2.4546342
2.424047
2.4546342
2.5158088
2.5463963
2.5769837
2.607571
2.6381583
2.7299204
2.8522696
3.0052063
3.0052063
2.9134445
2.699333
2.3934596
2.0569987
1.7817127
1.6593633
1.6899507
1.8123
2.0264115
2.3016975
2.607571
2.8522696
2.9746192
2.9746192
2.9134445
2.8522696
2.7605076
2.6381583
2.4852216
2.27111
1.9958241
1.6899507
1.3229026
0.8946797
0.43586957
-0.022940576
-0.3899886
-0.57351273
-0.57351273
-0.42057604
-0.14528984
0.22175819
0.61939365
0.9864418
1.3229026
1.5676013
1.7511253
1.8734747
1.9346495
1.9652367
1.9346495
1.8428874
1.720538
1.537014
1.3229026
1.0782038
0.8029177
0.55821896
0.34410757
0.16058356
0.099408805
0.19117087
0.43586957
0.7723304
1.1699659
1.6593633
2.1793482
2.7605076
3.3110797
3.7393029
3.9228265
3.8922393
3.6475408
3.3110797
2.9746192
2.7299204
2.5769837
2.5463963
2.607571
2.699333
2.7299204
2.699333
2.5158088
2.2405229
1.8734747
1.4758393
1.1087911
0.83350503
0.71115565
0.741743
0.8640924
1.0782038
1.2311405
1.2923152
1.2005532
1.0476165
0.8946797
0.83350503
0.9558544
1.1393785
1.3229026
1.5064266
1.720538
1.904062
2.0264115
2.1181734
2.1487608
2.0569987
1.904062
1.6593633
1.3534899
1.0782038
0.7723304
0.46645695
0.2523455
0.06882149
-0.05352789
-0.20646459
-0.3899886
-0.63468736
-0.94056076
-1.2770214
-1.5828948
-1.8275938
-2.0722923
-2.3475785
-2.5005155
-2.5311027
-2.3781657
-2.1334672
-1.7970064
-1.3687835
-0.8487988
-0.17587727
0.58880633
1.445252
2.3016975
3.0969684
3.76989
4.3204618
4.718097
5.0545583
5.2686696
5.391019
5.391019
5.299257
5.1463203
4.9016213
4.656923
4.3816366
4.045176
3.7087152
3.3416674
2.9134445
2.424047
1.8123
1.1087911
0.43586957
-0.08411521
-0.5123381
-0.8487988
-1.0629101
-1.1852596
-1.1546721
-0.9711482
-0.6958621
-0.48175067
-0.26763934
-0.14528984
-0.08411521
-0.14528984
-0.32881397
-0.5123381
-0.60410005
-0.6652748
-0.6958621
-0.6652748
-0.63468736
-0.60410005
-0.60410005
-0.63468736
-0.6652748
-0.6958621
-0.75703675
-0.8182115
-0.8487988
-0.8182115
-0.78762406
-0.8182115
-0.8793861
-0.8182115
-0.60410005
-0.3594013
-0.11470252
0.099408805
0.28293294
0.46645695
0.649981
0.7723304
0.8640924
0.8946797
0.9558544
1.0476165
1.1699659
1.3229026
1.3840772
1.2923152
1.0170292
0.71115565
0.49704427
0.43586957
0.52763164
0.71115565
0.9558544
1.2005532
1.3840772
1.4758393
1.3229026
0.9558544
0.46645695
-0.11470252
-0.6652748
-1.1852596
-1.5828948
-1.858181
-1.9499431
-1.9499431
-1.8887682
-1.858181
-1.858181
-1.858181
-1.7970064
-1.7052443
-1.6134825
-1.6134825
-1.6134825
-1.6746569
-1.7358317
-1.858181
-1.9805303
-2.0417051
-2.0722923
-2.10288
-2.0722923
-1.9193559
-1.6440697
-1.3687835
-1.0629101
-0.6652748
-0.14528984
0.49704427
1.1699659
1.720538
2.1487608
2.3934596
2.5158088
2.5769837
2.5463963
2.4546342
2.332285
2.2405229
2.1793482
2.1487608
2.1487608
2.1487608
2.0264115
1.720538
1.2617278
0.71115565
0.12999618
-0.42057604
-0.90997344
-1.2770214
-1.5217204
-1.6134825
-1.5828948
-1.3687835
-0.90997344
-0.29822654
0.34410757
1.0170292
1.6593633
2.2099354
2.6687458
2.9746192
3.1581433
3.2499053
3.2804925
3.2804925
3.2804925
3.2499053
3.2499053
3.3416674
3.3416674
3.2499053
3.035794
2.791095
2.5769837
2.332285
2.0569987
1.7511253
1.537014
1.445252
1.445252
1.4758393
1.5676013
1.720538
1.904062
2.1487608
2.424047
2.699333
2.9440317
3.2193177
3.3722546
3.4028418
3.2193177
2.882857
2.4546342
1.9958241
1.5676013
1.2617278
1.0476165
0.8640924
0.649981
0.40528226
0.12999618
-0.14528984
-0.3899886
-0.57351273
-0.63468736
-0.60410005
-0.5429253
-0.42057604
-0.26763934
-0.14528984
-0.14528984
-0.20646459
-0.26763934
-0.20646459
0.038234174
0.43586957
0.9864418
1.6593633
2.4852216
3.3722546
4.2287
4.9016213
5.360431
5.6051307
5.7274795
5.666305
5.4521933
5.0851455
4.6263356
4.1981125
3.831065
3.4334295
3.035794
2.607571
2.1793482
1.8123
1.5676013
1.445252
1.4146645
1.4758393
1.628776
1.7511253
1.8123
1.7817127
1.7511253
1.7511253
1.7817127
1.8123
1.8734747
1.9652367
2.0264115
2.0264115
1.9958241
1.904062
1.8428874
1.8123
1.720538
1.5676013
1.3840772
1.1393785
0.9252671
0.741743
0.49704427
0.16058356
-0.2370519
-0.63468736
-0.9711482
-1.215847
-1.2770214
-1.1546721
-0.75703675
-0.20646459
0.43586957
1.1087911
1.8428874
2.5769837
3.2193177
3.8004773
4.3510494
5.0239706
5.7274795
6.4309883
7.042735
7.532133
7.8074193
7.8074193
7.5627203
7.165085
6.6756873
6.18629
5.6357174
5.0239706
4.412224
3.7393029
3.1275556
2.607571
2.2405229
1.904062
1.6593633
1.537014
1.5981886
1.8123
2.0264115
2.2099354
2.332285
2.4852216
2.699333
3.0052063
3.4028418
3.9534142
4.595748
5.1769075
5.666305
5.9721785
6.1251154
6.0945277
5.9415913
5.6051307
5.1157327
4.595748
4.045176
3.5557787
3.0663812
2.5769837
2.0264115
1.537014
1.1699659
0.9252671
0.83350503
0.8640924
1.0782038
1.4146645
1.8428874
2.3934596
3.035794
3.7393029
4.3816366
4.871034
5.2686696
5.6051307
5.8804164
6.1251154
6.3392262
6.461576
6.461576
6.3392262
6.0333533
5.574543
5.0545583
4.4428115
3.8616521
3.2804925
2.7299204
2.27111
1.904062
1.628776
1.5676013
1.720538
1.9652367
2.3016975
2.5769837
2.8216825
3.0052063
3.1887305
3.4028418
3.678128
4.075763
4.595748
5.1769075
5.7274795
6.1557026
6.4309883
6.5839252
6.6451
6.6451
6.5839252
6.4921637
6.369814
6.247464
6.1251154
6.0027657
5.788655
5.391019
4.871034
4.3204618
3.76989
3.2804925
3.0052063
2.9746192
3.2193177
3.678128
4.2287
4.748685
5.1769075
5.482781
5.6051307
5.6051307
5.5439553
5.482781
5.4216065
5.3298445
5.1463203
4.962796
4.8098593
4.718097
4.68751
4.656923
4.6263356
4.5345736
4.2898746
3.9228265
3.3722546
2.8216825
2.3016975
1.9652367
1.8123
1.8734747
2.0569987
2.3628721
2.699333
3.0969684
3.5557787
4.075763
4.6263356
5.2074947
5.849829
6.4921637
7.1039104
7.470958
7.5627203
7.4097834
7.134497
6.9203863
6.7062745
6.4921637
6.18629
5.849829
5.5439553
5.360431
5.2686696
5.1769075
5.0545583
4.8098593
4.5345736
4.3510494
4.2592874
4.1981125
4.136938
4.1675253
4.2898746
4.412224
4.412224
4.3204618
4.1981125
4.1981125
4.3204618
4.503986
4.718097
4.9322085
5.1463203
5.299257
5.4216065
5.391019
5.391019
5.4216065
5.574543
5.788655
5.9415913
6.0333533
6.0027657
5.8192415
5.5133686
5.0851455
4.656923
4.2898746
4.0145884
3.8616521
3.8616521
3.9534142
4.136938
4.412224
4.779272
5.2074947
5.6968927
6.2168775
6.736862
7.226259
7.6544824
7.990943
8.205054
8.388578
8.449754
8.357991
7.990943
7.440371
6.736862
6.0333533
5.391019
4.9016213
4.5345736
4.2898746
4.1981125
4.1675253
4.1675253
4.1063504
4.045176
4.045176
4.045176
4.0145884
3.9534142
3.9840014
4.045176
4.1981125
4.412224
4.718097
4.9933834
5.2074947
5.3298445
5.299257
5.1769075
4.9933834
4.9016213
4.9933834
5.2686696
5.6968927
6.247464
6.7674494
7.226259
7.470958
7.5015454
7.3180213
6.9815607
6.553338
6.1251154
5.7274795
5.482781
5.299257
5.1157327
4.871034
4.5345736
4.136938
3.7393029
3.3722546
3.1887305
3.1275556
3.1581433
3.2499053
3.3416674
3.4334295
3.525191
3.6169531
3.6169531
3.586366
3.525191
3.4640167
3.4028418
3.2804925
3.0969684
2.882857
2.7299204
2.7299204
2.8522696
3.0663812
3.4028418
3.8922393
4.4428115
4.962796
5.299257
5.4521933
5.482781
5.5439553
5.6357174
5.7274795
5.8804164
6.0945277
6.4309883
6.7980366
7.134497
7.3180213
7.379196
7.379196
7.4097834
7.440371
7.532133
7.5933075
7.5627203
7.470958
7.3180213
7.134497
6.9815607
6.7674494
6.461576
6.0945277
5.6968927
5.2380824
4.68751
4.136938
3.678128
3.4028418
3.2804925
3.3110797
3.4640167
3.8004773
4.2592874
4.718097
5.0545583
5.299257
5.482781
5.6357174
5.8192415
6.0027657
6.2168775
6.4921637
6.736862
6.9203863
7.0121484
7.0121484
6.9509735
6.9509735
7.1039104
7.4097834
7.8074193
8.235642
8.633278
8.969738
9.18385
9.275612
9.2144375
9.061501
8.877976
8.755627
8.633278
8.449754
8.113293
7.6544824
7.073323
6.461576
5.8804164
5.3298445
4.840447
4.4733987
4.2898746
4.2592874
4.412224
4.595748
4.779272
4.9933834
5.1769075
5.391019
5.6051307
5.788655
5.849829
5.8192415
5.6357174
5.3298445
4.962796
4.595748
4.3204618
4.1675253
4.1675253
4.2287
4.3510494
4.4428115
4.4428115
4.3204618
4.1675253
4.136938
4.2592874
4.503986
4.840447
5.2380824
5.6357174
6.0333533
6.3086395
6.553338
6.7674494
7.0121484
7.287434
7.623895
7.929768
8.113293
8.0827055
7.7462444
7.134497
6.4004016
5.666305
5.0239706
4.5345736
4.1981125
4.075763
4.075763
4.136938
4.1981125
4.3204618
4.4733987
4.68751
4.9016213
5.0851455
5.2380824
5.391019
5.6051307
5.849829
6.0639405
6.18629
6.18629
6.1557026
6.0945277
6.0027657
5.849829
5.666305
5.482781
5.360431
5.2380824
5.1157327
4.9933834
4.840447
4.656923
4.5651608
4.595748
4.779272
5.0239706
5.2074947
5.2686696
5.2380824
5.1463203
5.0239706
4.840447
4.656923
4.3816366
4.045176
3.586366
3.1581433
2.8522696
2.791095
2.9440317
3.2499053
3.6475408
4.075763
4.5651608
5.0239706
5.391019
5.6051307
5.758067
5.758067
5.574543
5.2380824
4.840447
4.503986
4.2898746
4.1675253
4.075763
3.8922393
3.7393029
3.586366
3.4640167
3.3722546
3.2499053
3.0969684
2.9134445
2.6687458
2.4546342
2.2405229
2.0875862
1.9652367
1.904062
1.8428874
1.8734747
2.0264115
2.3016975
2.6687458
3.0052063
3.3722546
3.7087152
3.9840014
4.1981125
4.3204618
4.3816366
4.3204618
4.1981125
4.0145884
3.831065
3.586366
3.2499053
2.9134445
2.607571
2.3628721
2.1181734
1.8734747
1.628776
1.3840772
1.2005532
1.0170292
0.7723304
0.46645695
0.12999618
-0.17587727
-0.48175067
-0.75703675
-0.9711482
-1.0934975
-1.0323229
-0.75703675
-0.29822654
0.31352025
1.0170292
1.6593633
2.1793482
2.424047
2.424047
2.27111
2.0264115
1.7511253
1.5064266
1.3840772
1.445252
1.6899507
2.1181734
2.5463963
2.882857
3.1275556
3.3416674
3.6169531
4.0145884
4.5651608
5.1463203
5.6968927
6.1557026
6.4004016
6.553338
6.5839252
6.6145124
6.6451
6.6756873
6.6756873
6.7062745
6.736862
6.7062745
6.4921637
6.0945277
5.4521933
4.68751
3.8922393
3.1275556
2.424047
1.8123
1.2617278
0.8029177
0.37469494
-0.11470252
-0.60410005
-1.0629101
-1.4299583
-1.7052443
-1.858181
-1.8887682
-1.7970064
-1.6134825
-1.3993709
-1.1546721
-0.94056076
-0.6958621
-0.3899886
0.038234174
0.52763164
1.0476165
1.5676013
2.0875862
2.5463963
2.9134445
3.1581433
3.3722546
3.525191
3.6475408
3.831065
4.136938
4.6263356
5.1769075
5.6968927
6.0027657
6.1251154
6.1251154
6.0945277
6.0639405
5.9721785
5.8192415
5.6968927
5.666305
5.6968927
5.6357174
5.360431
4.962796
4.5345736
4.1675253
3.8616521
3.525191
3.1275556
2.699333
2.332285
2.0264115
1.7817127
1.5676013
1.445252
1.3840772
1.3229026
1.2005532
0.9558544
0.68056834
0.43586957
0.22175819
0.038234174
0.038234174
0.2523455
0.68056834
1.1699659
1.5981886
1.904062
2.0569987
2.0875862
2.0569987
2.0569987
2.1181734
2.2405229
2.4546342
2.7299204
2.9746192
3.1581433
3.2499053
3.2804925
3.2804925
3.1887305
3.0052063
2.699333
2.3016975
1.8123
1.2923152
0.741743
0.16058356
-0.32881397
-0.6958621
-0.8793861
-0.78762406
-0.3899886
0.19117087
0.8946797
1.5676013
2.1181734
2.607571
3.0052063
3.4028418
3.7087152
3.9840014
4.2287
4.4428115
4.68751
4.962796
5.2074947
5.360431
5.5133686
5.666305
5.8192415
5.9110036
5.8804164
5.6357174
5.2380824
4.718097
4.136938
3.5557787
2.9440317
2.424047
2.0875862
1.9346495
1.8734747
1.7817127
1.628776
1.4758393
1.2923152
1.1393785
1.1087911
1.2923152
1.720538
2.2405229
2.6687458
2.9134445
2.9746192
2.882857
2.6381583
2.3016975
1.9652367
1.7817127
1.7511253
1.8428874
1.9346495
1.9958241
1.9958241
1.8428874
1.537014
1.2311405
1.1393785
1.2311405
1.4758393
1.7817127
2.1487608
2.5769837
2.9440317
3.2193177
3.3416674
3.4640167
3.6475408
3.9840014
4.412224
4.8098593
5.0851455
5.2380824
5.2686696
5.2380824
5.2074947
5.2686696
5.5133686
5.849829
6.3086395
6.8897986
7.470958
7.8685937
8.02153
7.929768
7.5933075
7.1039104
6.553338
6.0333533
5.5439553
5.0851455
4.6263356
4.1981125
3.831065
3.4334295
3.035794
2.699333
2.424047
2.27111
2.1487608
1.9958241
1.904062
1.9958241
2.2405229
2.4546342
2.6687458
2.8522696
2.9746192
3.035794
3.0052063
2.9134445
2.7605076
2.6381583
2.5463963
2.4546342
2.3934596
2.3934596
2.424047
2.5158088
2.6687458
2.8216825
2.9746192
3.1581433
3.3722546
3.6169531
3.8922393
4.2592874
4.748685
5.3298445
5.9415913
6.553338
7.042735
7.3180213
7.348609
7.134497
6.7980366
6.3392262
5.8192415
5.2686696
4.748685
4.2898746
3.8616521
3.4946039
3.1887305
3.035794
3.0052063
3.0969684
3.2499053
3.4028418
3.5557787
3.7393029
3.9840014
4.2287
4.5345736
4.871034
5.2686696
5.758067
6.3392262
6.9509735
7.5015454
7.929768
8.14388
8.113293
7.8685937
7.5015454
7.042735
6.553338
6.0639405
5.6968927
5.4521933
5.2686696
5.1157327
4.962796
4.779272
4.595748
4.412224
4.2287
4.0145884
3.831065
3.678128
3.5557787
3.4028418
3.3722546
3.4334295
3.6475408
3.9534142
4.3204618
4.68751
5.0545583
5.482781
5.9110036
6.3392262
6.7062745
7.0121484
7.256847
7.5015454
7.6850696
7.8074193
7.8074193
7.623895
7.226259
6.6145124
5.8804164
5.1157327
4.3204618
3.586366
2.9134445
2.332285
1.904062
1.7511253
1.8734747
2.2099354
2.607571
2.9440317
3.1275556
3.1887305
3.1581433
3.1887305
3.3722546
3.76989
4.2592874
4.840447
5.4521933
6.1251154
6.7980366
7.4097834
7.9603558
8.510928
9.030913
9.489723
9.856771
10.040296
10.009708
9.765009
9.306199
8.816801
8.327404
7.8991814
7.470958
6.9509735
6.3086395
5.574543
4.8098593
4.0145884
3.3110797
2.6687458
2.1793482
1.8734747
1.7511253
1.6899507
1.7511253
1.904062
2.0875862
2.332285
2.607571
2.9746192
3.4946039
4.1675253
4.9933834
5.8192415
6.5839252
7.226259
7.7462444
8.205054
8.510928
8.7250395
8.816801
8.755627
8.541515
8.0827055
7.4097834
6.553338
5.6051307
4.656923
3.7393029
2.9440317
2.27111
1.7817127
1.445252
1.2311405
1.1393785
1.1087911
1.0782038
1.0170292
0.9252671
0.9252671
1.0476165
1.2923152
1.7511253
2.424047
3.3416674
4.3816366
5.4521933
6.4004016
7.256847
7.990943
8.663865
9.2144375
9.673247
9.948533
10.040296
9.917947
9.612073
9.2144375
8.7250395
8.174467
7.5933075
6.9203863
6.18629
5.360431
4.503986
3.678128
2.9134445
2.2405229
1.628776
1.1087911
0.61939365
0.22175819
-0.17587727
-0.45116335
-0.57351273
-0.5123381
-0.26763934
0.12999618
0.8029177
1.7511253
2.791095
3.831065
4.871034
5.8804164
6.7674494
7.532133
8.174467
8.572103
8.694452
8.480341
7.9603558
7.1956725
6.3086395
5.4216065
4.6263356
3.9228265
3.3416674
2.8216825
2.3016975
1.7817127
1.2617278
0.8029177
0.40528226
0.16058356
0.099408805
0.28293294
0.68056834
1.2311405
1.8428874
2.3934596
2.9134445
3.4028418
3.8616521
4.2287
4.5651608
4.9016213
5.2380824
5.574543
5.788655
5.758067
5.4216065
4.840447
4.075763
3.2193177
2.332285
1.4758393
0.741743
0.12999618
-0.29822654
-0.57351273
-0.72644943
-0.8182115
-0.8182115
-0.6958621
-0.48175067
-0.2370519
0.007646799
0.28293294
0.52763164
0.71115565
0.8946797
1.0476165
1.2005532
1.5064266
1.9346495
2.4852216
3.0663812
3.586366
4.045176
4.3510494
4.503986
4.5345736
4.4733987
4.3204618
4.1063504
3.831065
3.4640167
3.0052063
2.5769837
2.2099354
1.9652367
1.7511253
1.4758393
1.1699659
0.8640924
0.61939365
0.43586957
0.34410757
0.40528226
0.52763164
0.7723304
1.0782038
1.4758393
1.9652367
2.4852216
3.0969684
3.76989
4.503986
5.2380824
5.9415913
6.4921637
6.736862
6.6145124
6.1557026
5.4521933
4.595748
3.7087152
2.882857
2.1181734
1.445252
0.8946797
0.46645695
0.12999618
-0.11470252
-0.2370519
-0.2370519
-0.08411521
0.22175819
0.55821896
0.8946797
1.1699659
1.3534899
1.537014
1.6899507
1.8428874
2.1181734
2.5158088
3.035794
3.5557787
3.9840014
4.2592874
4.412224
4.4428115
4.3816366
4.2287
4.0145884
3.7087152
3.3722546
3.0052063
2.6687458
2.424047
2.332285
2.332285
2.4852216
2.7605076
3.1275556
3.4640167
3.6475408
3.586366
3.3416674
2.9746192
2.6687458
2.4546342
2.27111
2.1487608
2.0875862
2.1181734
2.2405229
2.3934596
2.5463963
2.791095
3.0969684
3.4028418
3.7393029
4.075763
4.4428115
4.718097
4.871034
4.871034
4.8098593
4.748685
4.748685
4.779272
4.748685
4.779272
4.840447
4.9016213
4.9322085
4.9322085
4.9016213
4.779272
4.5651608
4.1675253
3.8004773
3.5557787
3.4946039
3.525191
3.5557787
3.4946039
3.4028418
3.3722546
3.4028418
3.3722546
3.2193177
3.0663812
3.0052063
3.035794
3.1275556
3.2193177
3.3416674
3.525191
3.7393029
3.9534142
4.045176
3.9840014
3.76989
3.4640167
3.2193177
3.035794
2.8216825
2.5158088
2.2405229
1.9652367
1.720538
1.4146645
1.0476165
0.71115565
0.52763164
0.43586957
0.34410757
0.22175819
-0.05352789
-0.3899886
-0.6958621
-0.8487988
-0.78762406
-0.60410005
-0.32881397
-0.08411521
0.22175819
0.55821896
0.9252671
1.3229026
1.7511253
2.2099354
2.7299204
3.3416674
3.9228265
4.3510494
4.5651608
4.5651608
4.3816366
4.075763
3.586366
3.0052063
2.4852216
2.0875862
1.7817127
1.537014
1.2923152
0.9864418
0.649981
0.22175819
-0.2370519
-0.75703675
-1.215847
-1.5217204
-1.7052443
-1.7052443
-1.5217204
-1.1852596
-0.72644943
-0.14528984
0.61939365
1.5676013
2.6381583
3.7087152
4.718097
5.574543
6.247464
6.7062745
6.9509735
7.042735
7.1039104
7.134497
7.1039104
6.9815607
6.736862
6.4309883
5.9721785
5.4216065
4.8098593
4.1981125
3.6169531
3.0663812
2.5769837
2.1793482
1.8734747
1.628776
1.4146645
1.2005532
1.0170292
0.83350503
0.68056834
0.58880633
0.58880633
0.71115565
0.9558544
1.2923152
1.6899507
2.0569987
2.3628721
2.607571
2.8216825
3.0052063
3.0969684
3.0052063
2.699333
2.2405229
1.6899507
1.2005532
0.9558544
0.9864418
1.2005532
1.445252
1.6593633
1.8428874
2.0569987
2.1793482
2.27111
2.3628721
2.5463963
2.882857
3.2804925
3.7087152
4.075763
4.3816366
4.68751
4.962796
5.1157327
5.1157327
5.0239706
4.9322085
4.748685
4.412224
3.9840014
3.6475408
3.3722546
3.0663812
2.699333
2.3016975
1.9346495
1.6593633
1.4758393
1.5064266
1.8428874
2.5463963
3.525191
4.4733987
5.1157327
5.4521933
5.6051307
5.6968927
5.788655
5.849829
5.9721785
6.1557026
6.3086395
6.3086395
6.1251154
5.8804164
5.666305
5.4216065
5.1157327
4.68751
4.2287
3.7087152
3.1887305
2.6687458
2.2405229
1.904062
1.6593633
1.4758393
1.3229026
1.1699659
0.9864418
0.68056834
0.37469494
0.12999618
0.12999618
0.37469494
0.8946797
1.5676013
2.27111
2.882857
3.2804925
3.4946039
3.525191
3.586366
3.8004773
4.1981125
4.5651608
4.748685
4.748685
4.718097
4.748685
4.871034
4.962796
4.962796
4.840447
4.595748
4.2898746
3.8616521
3.4334295
3.1581433
3.1887305
3.525191
4.0145884
4.5651608
5.0851455
5.5439553
5.9415913
6.3086395
6.6756873
7.1039104
7.5627203
8.02153
8.388578
8.663865
8.908564
9.092088
9.275612
9.397961
9.489723
9.489723
9.367374
9.092088
8.7250395
8.235642
7.715657
7.165085
6.553338
6.0639405
5.788655
5.6968927
5.5133686
5.0851455
4.4428115
3.7087152
3.0052063
2.5158088
2.3016975
2.3628721
2.5769837
2.8522696
3.1581433
3.4334295
3.586366
3.6169531
3.6475408
3.7087152
3.831065
3.8922393
3.9840014
4.1063504
4.2898746
4.4733987
4.779272
5.2074947
5.666305
5.9721785
6.0333533
5.9415913
5.9110036
6.0639405
6.4921637
7.165085
7.990943
8.755627
9.367374
9.765009
9.97912
10.101471
10.22382
10.376757
10.590868
10.896741
11.172027
11.263789
11.110853
10.774392
10.376757
9.97912
9.64266
9.367374
9.030913
8.602691
7.990943
7.256847
6.4921637
5.8192415
5.391019
5.0851455
4.8098593
4.5345736
4.1675253
3.76989
3.4640167
3.3110797
3.3416674
3.525191
3.831065
4.2287
4.595748
4.9016213
5.0239706
5.0545583
5.0545583
5.0851455
5.2380824
5.4216065
5.574543
5.6051307
5.5439553
5.4521933
5.360431
5.2380824
5.0239706
4.68751
4.2592874
3.8004773
3.3416674
2.8522696
2.3628721
2.0264115
1.9346495
1.9958241
2.2405229
2.699333
3.3110797
3.8922393
4.3510494
4.718097
5.0545583
5.5133686
6.0639405
6.6145124
7.165085
7.5933075
7.990943
8.388578
8.786214
9.092088
9.2144375
9.030913
8.602691
7.9603558
7.256847
6.5227504
5.7274795
4.9016213
4.1675253
3.586366
3.1887305
2.9440317
2.8522696
2.9440317
3.3416674
3.9534142
4.718097
5.482781
6.278052
7.073323
7.8685937
8.694452
9.489723
10.162644
10.652042
11.049678
11.324965
11.539075
11.60025
11.539075
11.386138
11.110853
10.529693
9.64266
8.541515
7.379196
6.3086395
5.3298445
4.503986
3.8616521
3.4640167
3.2193177
3.0663812
3.1275556
3.4028418
3.9534142
4.595748
5.2686696
5.788655
6.18629
6.4921637
6.7062745
6.8592114
7.042735
7.3180213
7.715657
8.113293
8.419167
8.663865
8.847389
9.061501
9.2144375
9.245025
8.969738
8.510928
7.8991814
7.226259
6.461576
5.6357174
4.962796
4.5651608
4.4428115
4.412224
4.412224
4.412224
4.412224
4.3816366
4.2287
4.045176
3.9228265
3.9534142
4.136938
4.3510494
4.5651608
4.8098593
5.0851455
5.4216065
5.788655
6.18629
6.6451
7.1956725
7.7462444
8.296817
8.816801
9.306199
9.7038355
9.826184
9.7038355
9.428549
9.122676
8.755627
8.296817
7.8380065
7.5015454
7.3180213
7.256847
7.1956725
7.073323
6.8592114
6.553338
6.18629
5.788655
5.360431
5.0851455
5.0545583
5.2686696
5.574543
5.8804164
6.0333533
6.0333533
6.0027657
6.1251154
6.4309883
6.9203863
7.5015454
7.990943
8.26623
8.26623
8.0827055
7.8380065
7.6544824
7.6850696
7.8685937
8.14388
8.419167
8.694452
8.939152
9.000326
8.847389
8.572103
8.205054
7.8380065
7.470958
7.073323
6.6451
6.18629
5.7274795
5.360431
5.1463203
5.1463203
5.2686696
5.6051307
6.0027657
6.4004016
6.6451
6.7674494
6.8592114
7.0121484
7.165085
7.287434
7.287434
7.165085
6.9509735
6.6451
6.3086395
5.9415913
5.574543
5.2380824
5.0239706
4.9016213
4.9016213
4.962796
5.1463203
5.4216065
5.8192415
6.2168775
6.5839252
6.8897986
7.165085
7.379196
7.4097834
7.348609
7.348609
7.470958
7.7768316
8.0827055
8.327404
8.419167
8.419167
8.388578
8.449754
8.602691
8.847389
9.122676
9.306199
9.336787
9.18385
8.877976
8.388578
7.8991814
7.470958
7.165085
6.8897986
6.6145124
6.369814
6.18629
6.0639405
5.9415913
5.758067
5.6357174
5.6051307
5.7274795
5.9110036
6.1251154
6.278052
6.369814
6.4309883
6.553338
6.736862
6.9203863
7.0121484
7.1039104
7.256847
7.532133
7.8380065
8.052118
8.14388
8.14388
7.990943
7.715657
7.256847
6.7980366
6.4004016
6.0639405
5.788655
5.574543
5.391019
5.2686696
5.2686696
5.4521933
5.788655
6.18629
6.553338
6.8286242
7.0121484
7.0121484
6.8592114
6.6145124
6.369814
6.278052
6.278052
6.3086395
6.369814
6.4309883
6.5227504
6.5227504
6.4004016
6.18629
5.9415913
5.7274795
5.5439553
5.4521933
5.482781
5.666305
5.9721785
6.3086395
6.6451
6.8897986
7.1039104
7.3180213
7.532133
7.7768316
7.990943
8.174467
8.296817
8.26623
8.113293
7.929768
7.8380065
7.7768316
7.7768316
7.929768
8.235642
8.633278
8.969738
9.2144375
9.367374
9.489723
9.64266
9.856771
10.132057
10.468518
10.713217
10.774392
10.590868
10.284994
10.040296
9.948533
10.040296
10.254407
10.499105
10.68263
10.743805
10.713217
10.499105
10.101471
9.550899
9.000326
8.510928
8.0827055
7.6544824
7.256847
6.9203863
6.6756873
6.4921637
6.3086395
6.1251154
5.9721785
5.9110036
6.0027657
6.2168775
6.4921637
6.7980366
7.073323
7.348609
7.5933075
7.8685937
8.0827055
8.26623
8.449754
8.633278
8.755627
8.816801
8.908564
9.030913
9.245025
9.489723
9.795596
10.132057
10.468518
10.743805
10.9885025
11.14144
11.202614
11.202614
11.172027
11.233202
11.324965
11.355551
11.324965
11.172027
10.896741
10.499105
10.040296
9.64266
9.306199
9.061501
8.847389
8.510928
8.02153
7.4097834
6.6756873
5.8804164
5.1157327
4.4428115
3.9228265
3.4640167
3.1581433
2.9746192
2.8522696
2.882857
3.0052063
3.2804925
3.6475408
4.075763
4.503986
4.9322085
5.391019
5.9415913
6.5227504
7.073323
7.470958
7.7462444
7.9603558
8.205054
8.480341
8.7250395
8.939152
9.18385
9.367374
9.428549
9.428549
9.336787
9.2144375
9.122676
9.092088
9.153262
9.275612
9.428549
9.489723
9.489723
9.397961
9.18385
8.847389
8.388578
7.8991814
7.379196
6.8897986
6.461576
6.0945277
5.788655
5.5133686
5.360431
5.299257
5.391019
5.574543
5.7274795
5.758067
5.666305
5.5133686
5.4216065
5.391019
5.4216065
5.360431
5.2380824
5.0239706
4.748685
4.3510494
3.9228265
3.6169531
3.4028418
3.3416674
3.4028418
3.4946039
3.6169531
3.6475408
3.6169531
3.525191
3.4028418
3.3416674
3.3416674
3.3722546
3.4028418
3.4028418
3.4028418
3.4334295
3.5557787
3.76989
4.0145884
4.3204618
4.595748
4.779272
4.8098593
4.68751
4.4428115
4.1063504
3.7087152
3.3110797
2.9746192
2.7605076
2.6381583
2.607571
2.5769837
2.4852216
2.3628721
2.27111
2.27111
2.3628721
2.5158088
2.699333
2.9440317
3.1581433
3.3110797
3.4028418
3.4334295
3.4946039
3.586366
3.7087152
3.831065
4.0145884
4.2592874
4.5345736
4.8098593
5.0545583
5.2380824
5.360431
5.4521933
5.5133686
5.5439553
5.5133686
5.360431
5.0851455
4.779272
4.412224
3.9534142
3.525191
3.0969684
2.699333
2.3016975
1.9652367
1.6899507
1.4758393
1.3534899
1.2311405
1.1393785
1.1087911
1.1393785
1.2617278
1.4758393
1.7817127
2.1181734
2.424047
2.6381583
2.8216825
2.9440317
3.0052063
3.035794
3.035794
3.035794
3.035794
3.035794
3.0969684
3.1581433
3.2499053
3.4028418
3.5557787
3.7087152
3.8922393
4.045176
4.1063504
4.1063504
4.045176
4.0145884
3.9534142
3.9534142
4.045176
4.1981125
4.3816366
4.595748
4.871034
5.1769075
5.482781
5.8192415
6.18629
6.6145124
7.1039104
7.5627203
7.990943
8.296817
8.510928
8.633278
8.755627
8.847389
8.908564
8.939152
8.939152
8.816801
8.602691
8.174467
7.5933075
6.8897986
6.1557026
5.3298445
4.4733987
3.6169531
2.8216825
2.1181734
1.5064266
1.0782038
0.8029177
0.649981
0.58880633
0.61939365
0.741743
1.0476165
1.4146645
1.8428874
2.1793482
2.4852216
2.7299204
3.0052063
3.3416674
3.7087152
4.1063504
4.5345736
4.9933834
5.482781
5.9110036
6.3392262
6.7674494
7.165085
7.440371
7.715657
7.990943
8.357991
8.7250395
9.030913
9.275612
9.397961
9.520311
9.581485
9.7038355
9.856771
9.97912
10.040296
9.948533
9.795596
9.581485
9.306199
8.939152
8.541515
8.205054
7.929768
7.6850696
7.5015454
7.379196
7.287434
7.134497
6.9203863
6.6756873
6.4309883
6.278052
6.1557026
6.1251154
6.18629
6.3392262
6.5227504
6.6451
6.7062745
6.7062745
6.7062745
6.7674494
6.7980366
6.7980366
6.8592114
6.9815607
7.1039104
7.134497
7.0121484
6.7980366
6.5227504
6.278052
6.0333533
5.9110036
5.8192415
5.788655
5.8804164
6.1251154
6.5227504
7.0121484
7.5015454
7.9603558
8.357991
8.7250395
8.969738
9.245025
9.489723
9.734423
9.917947
10.009708
9.97912
9.856771
9.673247
9.489723
9.306199
9.122676
9.000326
8.908564
8.755627
8.572103
8.26623
7.8685937
7.287434
6.553338
5.6968927
4.871034
4.1675253
3.586366
3.2193177
2.9440317
2.791095
2.791095
2.9134445
3.1887305
3.6169531
4.1981125
4.840447
5.574543
6.369814
7.134497
7.8685937
8.572103
9.153262
9.612073
9.917947
10.101471
10.132057
10.040296
9.826184
9.581485
9.306199
8.877976
8.327404
7.6544824
6.8897986
6.2168775
5.666305
5.299257
5.0545583
5.0239706
5.1157327
5.391019
5.758067
6.1251154
6.4309883
6.6451
6.8286242
6.9509735
7.073323
7.256847
7.440371
7.5933075
7.6544824
7.5627203
7.379196
7.165085
7.0121484
6.8897986
6.8592114
6.8592114
6.9509735
7.0121484
7.0121484
7.0121484
6.9509735
6.8286242
6.6756873
6.4921637
6.4004016
6.461576
6.5227504
6.4921637
6.4004016
6.278052
6.0945277
5.9110036
5.7274795
5.6051307
5.482781
5.4216065
5.360431
5.391019
5.5439553
5.788655
6.0945277
6.461576
6.8592114
7.287434
7.6850696
8.052118
8.419167
8.694452
8.877976
8.939152
8.939152
8.939152
8.969738
8.939152
8.847389
8.7250395
8.541515
8.26623
7.929768
7.5015454
6.9815607
6.4309883
5.849829
5.2380824
4.656923
4.136938
3.7087152
3.3722546
3.1581433
3.1275556
3.1887305
3.3416674
3.586366
3.9534142
4.4733987
5.0545583
5.666305
6.278052
6.8897986
7.440371
7.8991814
8.26623
8.572103
8.847389
9.061501
9.2144375
9.367374
9.428549
9.367374
9.122676
8.755627
8.357991
8.02153
7.715657
7.470958
7.226259
6.9815607
6.736862
6.5227504
6.278052
6.0333533
5.7274795
5.4216065
5.1157327
4.8098593
4.5345736
4.2592874
4.045176
3.9840014
4.136938
4.503986
4.9933834
5.5439553
6.0945277
6.6756873
7.256847
7.7768316
8.14388
8.449754
8.602691
8.602691
8.480341
8.235642
7.8991814
7.470958
7.0121484
6.553338
6.1251154
5.788655
5.5439553
5.4216065
5.4216065
5.5133686
5.6357174
5.788655
5.9415913
6.1251154
6.3392262
6.5227504
6.7674494
7.0121484
7.287434
7.6544824
7.990943
8.327404
8.602691
8.786214
8.877976
8.908564
8.816801
8.633278
8.357991
8.02153
7.623895
7.1956725
6.7980366
6.461576
6.1557026
5.9721785
5.8804164
5.8804164
5.9721785
6.0333533
6.0639405
6.0027657
5.9721785
6.0027657
6.0945277
6.2168775
6.3086395
6.3392262
6.278052
6.2168775
6.18629
6.1251154
6.0333533
5.9110036
5.758067
5.5133686
5.2380824
4.9016213
4.595748
4.412224
4.3204618
4.3204618
4.412224
4.503986
4.5651608
4.656923
4.748685
4.871034
5.1157327
5.4216065
5.849829
6.3392262
6.8592114
7.3180213
7.715657
8.02153
8.235642
8.327404
8.388578
8.419167
8.388578
8.26623
8.02153
7.6850696
7.256847
6.7674494
6.278052
5.758067
5.2686696
4.8098593
4.4428115
4.2287
4.1063504
4.1063504
4.1675253
4.1981125
4.2592874
4.3510494
4.4733987
4.5651608
4.656923
4.718097
4.748685
4.748685
4.718097
4.68751
4.656923
4.656923
4.656923
4.656923
4.718097
4.9016213
5.1157327
5.3298445
5.4521933
5.4521933
5.360431
5.2686696
5.2074947
5.1769075
5.1463203
5.2074947
5.2686696
5.3298445
5.3298445
5.3298445
5.3298445
5.299257
5.2380824
5.1157327
4.9933834
4.9016213
4.840447
4.748685
4.656923
4.595748
4.503986
4.4733987
4.503986
4.656923
4.871034
5.1157327
5.391019
5.574543
5.6968927
5.849829
6.0027657
6.18629
6.3392262
6.4921637
6.553338
6.553338
6.461576
6.247464
5.9415913
5.574543
5.1769075
4.748685
4.3204618
3.9534142
3.586366
3.2193177
2.8216825
2.4852216
2.2099354
1.9652367
1.8123
1.7817127
1.8428874
1.9652367
2.1487608
2.332285
2.4546342
2.4852216
2.4546342
2.424047
2.5158088
2.699333
2.9134445
3.1581433
3.4334295
3.678128
3.9228265
4.1675253
4.412224
4.656923
4.9016213
5.1463203
5.2686696
5.299257
5.2380824
5.1463203
5.0239706
4.871034
4.718097
4.5651608
4.4733987
4.412224
4.2898746
4.136938
4.0145884
3.8922393
3.7393029
3.525191
3.3416674
3.1581433
3.0052063
2.882857
2.8522696
2.9134445
2.9746192
3.0663812
3.1581433
3.1887305
3.2193177
3.3110797
3.4334295
3.6475408
3.9228265
4.1675253
4.3204618
4.2898746
4.1063504
3.831065
3.586366
3.4028418
3.3416674
3.3416674
3.4334295
3.4946039
3.525191
3.4640167
3.2499053
2.9746192
2.6687458
2.3628721
2.1487608
2.0875862
2.0875862
2.1487608
2.2405229
2.3628721
2.4852216
2.607571
2.7605076
2.882857
3.035794
3.2499053
3.525191
3.831065
4.1063504
4.3510494
4.503986
4.656923
4.718097
4.748685
4.68751
4.5651608
4.412224
4.2287
4.0145884
3.7393029
3.3722546
2.9440317
2.5463963
2.1181734
1.7817127
1.4758393
1.2005532
0.8946797
0.58880633
0.31352025
0.06882149
-0.20646459
-0.48175067
-0.6652748
-0.6652748
-0.45116335
-0.14528984
0.22175819
0.58880633
0.9558544
1.2311405
1.4146645
1.628776
1.904062
2.2405229
2.607571
2.9440317
3.2499053
3.4946039
3.6169531
3.6169531
3.4946039
3.2804925
3.0663812
2.8522696
2.6687458
2.5158088
2.4546342
2.424047
2.4852216
2.5158088
2.4546342
2.332285
2.1793482
2.1181734
2.0569987
2.0569987
2.0569987
2.0264115
1.9652367
1.9346495
1.9652367
2.0875862
2.1793482
2.2099354
2.2405229
2.27111
2.332285
2.3628721
2.424047
2.4546342
2.4852216
2.5158088
2.5769837
2.6687458
2.882857
3.1581433
3.4334295
3.6475408
3.831065
3.8922393
3.831065
3.6475408
3.4334295
3.1275556
2.5769837
1.7817127
0.9558544
0.34410757
0.038234174
-0.2370519
-0.78762406
-1.5828948
-2.2558165
-2.592277
-2.6228647
-2.4087534
-2.1334672
-1.9193559
-1.7358317
-1.4605455
-0.9711482
-0.29822654
0.37469494
0.9558544
1.4758393
2.1487608
3.0052063
3.8616521
4.595748
5.1463203
5.5439553
5.8804164
6.2168775
6.553338
6.7674494
6.7674494
6.553338
6.2168775
5.9110036
5.5133686
4.9322085
4.2287
3.586366
3.3416674
3.3110797
3.2193177
2.882857
2.3628721
1.9346495
1.6899507
1.6593633
1.7511253
1.7817127
1.8123
1.9346495
2.2405229
2.6687458
3.1275556
3.4640167
3.678128
3.831065
4.1063504
4.595748
5.2686696
5.8804164
6.247464
6.3392262
6.2168775
6.0333533
5.849829
5.6051307
5.2380824
4.748685
4.2287
3.8004773
3.6169531
3.4946039
3.3416674
3.0969684
2.791095
2.5158088
2.4546342
2.5769837
2.7299204
2.7605076
2.5463963
2.2405229
2.0264115
2.0569987
2.27111
2.607571
2.9746192
3.3110797
3.6169531
3.831065
3.8922393
3.76989
3.586366
3.3722546
3.2499053
3.2804925
3.4334295
3.7393029
4.1981125
4.656923
5.0851455
5.4216065
5.6357174
5.758067
5.849829
5.9415913
6.0027657
5.9721785
5.758067
5.360431
4.8098593
4.3204618
3.9534142
3.8004773
3.678128
3.6169531
3.586366
3.7087152
3.9534142
4.2592874
4.5345736
4.68751
4.8098593
4.9016213
5.0851455
5.360431
5.666305
5.8804164
5.9721785
5.9721785
5.8804164
5.849829
5.9110036
5.9415913
5.9415913
5.849829
5.666305
5.4216065
5.1157327
4.8098593
4.503986
4.136938
3.8004773
3.4334295
3.0052063
2.607571
2.27111
1.9958241
1.720538
1.445252
1.1393785
0.8640924
0.61939365
0.31352025
0.007646799
-0.26763934
-0.48175067
-0.57351273
-0.48175067
-0.17587727
0.34410757
1.0476165
1.8734747
2.699333
3.525191
4.3204618
5.1157327
5.849829
6.5839252
7.165085
7.5933075
7.8380065
7.990943
8.052118
8.052118
7.990943
7.8380065
7.5015454
6.9815607
6.278052
5.5133686
4.840447
4.2287
3.6169531
3.0663812
2.7299204
2.4852216
2.27111
2.0264115
1.7511253
1.445252
1.1699659
0.9558544
0.83350503
0.7723304
0.8029177
0.8640924
0.9252671
0.9864418
1.0782038
1.1699659
1.3534899
1.537014
1.6593633
1.7511253
1.720538
1.6593633
1.5064266
1.3534899
1.2005532
1.0170292
0.8640924
0.8029177
0.8946797
1.0170292
1.1393785
1.2005532
1.3229026
1.445252
1.5981886
1.7511253
1.8428874
1.9346495
2.0875862
2.2405229
2.424047
2.6381583
2.9134445
3.2804925
3.8004773
4.4428115
5.1157327
5.7274795
6.2168775
6.6451
7.0121484
7.348609
7.6850696
8.02153
8.296817
8.510928
8.7250395
8.847389
8.816801
8.602691
8.26623
7.715657
6.8592114
5.788655
4.748685
3.76989
2.8522696
2.0875862
1.537014
1.1087911
0.71115565
0.19117087
-0.3899886
-0.8182115
-1.0323229
-1.0017354
-0.78762406
-0.3899886
0.12999618
0.649981
1.1087911
1.537014
2.0264115
2.607571
3.2499053
3.9534142
4.718097
5.6051307
6.5227504
7.440371
8.26623
8.969738
9.550899
9.948533
10.254407
10.499105
10.590868
10.560281
10.376757
10.162644
9.948533
9.7038355
9.367374
8.877976
8.296817
7.6544824
7.073323
6.4309883
5.758067
5.0545583
4.4733987
4.075763
3.831065
3.6475408
3.4946039
3.4334295
3.6475408
4.0145884
4.3510494
4.5651608
4.68751
4.68751
4.6263356
4.5345736
4.5651608
4.595748
4.3816366
3.8922393
3.4640167
2.9440317
2.1487608
1.5064266
1.445252
1.720538
2.1487608
2.8216825
3.586366
4.075763
4.2592874
4.5345736
5.360431
6.5227504
7.5627203
8.327404
8.969738
9.520311
9.734423
9.520311
9.2144375
9.153262
9.245025
9.122676
8.663865
7.8991814
7.042735
6.18629
5.2380824
4.136938
2.9440317
1.9958241
1.4146645
1.1699659
1.0476165
1.1087911
1.3229026
1.7511253
2.5158088
3.4028418
4.1063504
4.595748
5.1769075
6.2168775
7.532133
8.388578
8.388578
7.929768
7.532133
7.5015454
7.5627203
7.379196
7.0121484
6.736862
6.6756873
6.7062745
6.6145124
6.369814
6.0333533
5.8192415
5.9415913
6.18629
6.1251154
5.574543
5.0851455
5.0545583
5.360431
5.5439553
5.391019
5.1463203
5.2686696
5.849829
6.369814
6.461576
6.4004016
6.553338
7.134497
7.929768
8.786214
9.7038355
10.284994
10.040296
9.397961
9.18385
9.520311
9.887359
10.070883
10.193233
10.193233
9.826184
9.122676
8.388578
7.6544824
6.8286242
5.788655
4.4428115
2.9746192
1.4758393
0.16058356
-0.57351273
-0.6958621
-0.60410005
-0.63468736
-0.60410005
-0.3899886
0.007646799
0.22175819
0.37469494
0.9252671
2.2099354
3.9534142
5.666305
6.9509735
7.8991814
8.786214
10.040296
11.447313
12.609632
13.343728
13.680189
13.802539
13.863713
13.802539
13.496665
12.701394
11.447313
9.826184
7.9603558
5.8804164
3.8922393
2.5769837
2.3934596
3.1581433
4.3816366
5.6051307
6.6145124
7.348609
7.990943
8.816801
9.856771
11.049678
12.1202345
12.823744
12.915506
12.395521
11.355551
10.254407
9.489723
9.092088
8.786214
8.235642
7.287434
6.18629
5.0239706
3.831065
2.6381583
1.720538
1.1393785
0.649981
0.099408805
-0.29822654
-0.05352789
0.83350503
1.9652367
3.0663812
4.045176
4.8098593
5.2686696
5.6357174
6.1251154
6.7674494
7.226259
7.226259
6.7980366
6.0945277
5.2074947
4.3816366
3.8616521
3.7393029
3.831065
3.9840014
4.136938
4.1981125
4.136938
4.1063504
4.3816366
5.1157327
6.1557026
7.4097834
8.572103
9.489723
9.856771
9.489723
8.663865
7.8074193
7.042735
6.4309883
5.6968927
4.656923
3.1887305
1.3840772
-0.57351273
-2.1640544
-2.9593253
-2.7758012
-1.7052443
-0.20646459
1.2617278
2.791095
4.6263356
6.6756873
8.449754
9.612073
10.101471
10.009708
9.550899
9.000326
8.541515
8.174467
7.8074193
7.470958
7.0121484
6.247464
4.871034
2.9746192
1.2311405
0.34410757
0.55821896
1.445252
2.332285
2.607571
2.2099354
1.7511253
1.9652367
3.0663812
4.8098593
6.736862
8.663865
10.529693
12.150823
13.221379
13.649602
13.55784
13.251966
12.793156
11.9672985
10.621455
8.877976
7.1039104
5.391019
3.831065
2.7299204
2.27111
2.27111
2.2099354
1.8123
1.2617278
0.7723304
0.55821896
0.68056834
1.1393785
1.9652367
2.791095
3.0969684
2.7299204
1.9958241
1.0782038
0.2523455
-0.29822654
-0.60410005
-0.8487988
-0.78762406
0.007646799
1.5981886
3.2193177
4.136938
4.4428115
4.503986
4.5651608
4.5345736
4.6263356
5.1769075
6.0945277
6.8897986
7.1956725
6.9815607
6.4309883
6.0639405
6.18629
6.8286242
7.715657
8.877976
10.284994
11.60025
12.18141
11.692013
10.499105
9.122676
8.0827055
7.6850696
8.02153
8.755627
9.336787
9.367374
8.847389
7.990943
7.073323
6.369814
6.1251154
6.247464
6.369814
6.0639405
5.482781
5.0239706
4.871034
4.871034
4.9933834
5.1463203
4.962796
4.075763
2.6687458
1.445252
0.9864418
1.2617278
1.8428874
2.27111
2.4852216
2.5463963
2.6687458
3.0052063
3.525191
4.075763
4.656923
5.2380824
5.6968927
5.9721785
6.278052
6.7980366
7.532133
8.174467
8.572103
8.633278
8.419167
7.8074193
6.9815607
6.1557026
5.5133686
5.1157327
4.8098593
4.503986
4.1981125
3.9228265
3.9228265
4.2287
4.6263356
4.68751
4.3510494
3.8922393
3.525191
3.2499053
3.0052063
2.791095
2.7299204
2.7299204
2.7299204
2.8522696
3.1887305
3.7087152
4.1981125
4.595748
5.0851455
5.8192415
6.7062745
7.5015454
8.052118
8.388578
8.663865
8.939152
9.245025
9.459136
9.459136
9.18385
8.663865
7.8380065
6.6756873
5.0545583
2.9134445
0.31352025
-2.4699278
-5.0392647
-7.058029
-8.159173
-8.312111
-7.6391883
-6.3545203
-4.855741
-3.3263733
-1.9805303
-0.94056076
-0.17587727
0.37469494
0.9252671
1.6593633
2.424047
2.9746192
3.1581433
3.1275556
2.9746192
2.7605076
2.3934596
1.8123
1.0476165
0.038234174
-1.124085
-2.2864037
-3.1428497
-3.448723
-2.9899125
-1.7358317
0.19117087
2.6687458
5.4521933
8.113293
10.162644
11.4779005
12.089647
12.18141
11.875536
11.14144
9.948533
8.388578
6.4921637
4.4428115
2.3628721
0.40528226
-1.2770214
-2.6228647
-3.5710723
-4.1216445
-4.1216445
-3.2957861
-1.7052443
0.31352025
2.3934596
4.1981125
5.5439553
6.369814
6.6756873
6.6145124
6.2168775
5.6051307
4.9322085
4.3816366
4.0145884
3.831065
3.7393029
3.7087152
3.6475408
3.5557787
3.3416674
2.9440317
2.3934596
1.6899507
0.83350503
-0.17587727
-1.215847
-2.1334672
-2.928738
-3.5710723
-4.1216445
-4.51928
-4.672217
-4.4886928
-3.9687078
-3.1428497
-2.1640544
-1.2770214
-0.6652748
-0.3899886
-0.3899886
-0.48175067
-0.3899886
0.099408805
0.9558544
2.0569987
3.1581433
4.045176
4.748685
5.3298445
5.9721785
6.8286242
7.8074193
8.847389
9.765009
10.3461685
10.529693
10.376757
9.97912
9.489723
8.969738
8.480341
7.8991814
7.1956725
6.247464
5.0851455
3.831065
2.5158088
1.2311405
-0.022940576
-1.3076088
-2.653452
-4.0910573
-5.6204247
-7.1497912
-8.526221
-9.657953
-10.453223
-10.85086
-10.697923
-9.902653
-8.617984
-7.088617
-5.5286627
-4.029883
-2.5311027
-1.124085
0.007646799
0.83350503
1.3840772
1.720538
1.9958241
2.27111
2.6381583
3.1275556
3.678128
4.1981125
4.718097
5.2380824
5.6968927
6.278052
7.073323
8.174467
9.459136
10.774392
12.028473
13.129617
13.986063
14.506048
14.59781
14.200173
13.251966
11.875536
10.132057
8.0827055
5.6968927
3.1275556
0.49704427
-2.0417051
-4.3969307
-6.4462824
-8.097999
-9.321492
-10.055589
-10.300287
-10.025002
-9.22973
-8.250936
-7.272141
-6.3545203
-5.467488
-4.6416297
-3.907533
-3.2346113
-2.5311027
-1.6440697
-0.57351273
0.71115565
2.1487608
3.3416674
4.045176
4.2592874
3.9534142
3.2193177
2.27111
1.3534899
0.649981
0.12999618
-0.20646459
-0.2370519
0.16058356
0.9252671
1.9652367
3.2804925
4.748685
6.0945277
7.165085
7.8380065
7.9603558
7.5015454
6.4921637
5.0239706
3.2193177
1.2005532
-0.8487988
-2.653452
-4.0910573
-5.222789
-6.109822
-6.660394
-6.7215686
-6.2627587
-5.4369006
-4.4581056
-3.4793103
-2.653452
-1.9805303
-1.5523076
-1.3381963
-1.2464342
-0.94056076
-0.20646459
0.9252671
2.3016975
3.8004773
5.299257
6.7062745
7.8380065
8.694452
9.306199
9.64266
9.734423
9.826184
9.887359
9.306199
7.9603558
6.9203863
6.7674494
6.7674494
6.18629
5.4521933
5.1463203
4.8098593
4.045176
3.2804925
3.2193177
3.831065
4.4428115
4.2287
3.0052063
1.1087911
-1.4605455
-4.335756
-6.660394
-8.18976
-9.137968
-9.596778
-9.81089
-10.116763
-10.606161
-10.973209
-10.85086
-9.22973
-5.4369006
-0.3594013
4.4428115
8.113293
10.560281
11.906123
12.701394
13.496665
14.291936
14.536634
13.833126
12.456696
11.416726
11.661425
12.487283
12.089647
9.397961
5.0239706
1.1087911
-1.4299583
-3.7851837
-7.302728
-11.370844
-14.521341
-16.295408
-16.876568
-16.111883
-13.848419
-10.85086
-8.067411
-5.3451385
-1.9499431
1.8123
5.1463203
7.6850696
9.245025
10.132057
10.743805
10.743805
8.816801
4.2898746
-1.6746569
-6.5380445
-9.0462055
-9.933239
-9.872065
-8.067411
-3.8463585
1.8428874
7.226259
11.447313
14.689572
17.10597
18.02359
17.167145
15.393081
13.8943
13.221379
13.251966
13.404903
13.160204
12.242584
10.621455
8.327404
5.574543
2.882857
0.8946797
-0.08411521
-0.5429253
-0.8182115
-0.45116335
1.1699659
3.2193177
4.1063504
3.4334295
1.9958241
0.9558544
1.1087911
2.699333
5.4521933
8.480341
10.652042
11.416726
10.866154
9.245025
6.6145124
3.3110797
-0.05352789
-2.7758012
-4.886328
-6.5380445
-7.7003636
-8.097999
-7.9756494
-8.006236
-8.740333
-10.086177
-11.493195
-12.624926
-13.756658
-15.163674
-16.84598
-18.314173
-18.925919
-18.405933
-17.029505
-15.1942625
-13.297847
-11.615543
-10.177938
-8.526221
-5.8345356
-2.1640544
1.5064266
4.136938
5.666305
6.247464
6.1557026
5.6357174
5.2380824
5.2686696
5.360431
4.840447
3.4334295
1.6593633
0.19117087
-0.8182115
-1.8275938
-3.3263733
-4.886328
-5.5286627
-4.4581056
-1.7970064
1.445252
4.136938
5.7274795
6.4004016
6.6145124
6.553338
6.0027657
4.779272
2.6687458
-0.2370519
-3.356961
-5.773361
-6.8745055
-6.47687
-4.51928
-1.0017354
3.3722546
7.8074193
11.875536
15.668366
19.247086
22.397581
24.93633
26.802158
27.566841
26.343348
22.336407
16.127176
9.520311
4.3510494
1.2923152
0.099408805
0.22175819
1.2617278
2.8216825
4.4733987
5.5439553
5.8804164
5.849829
6.0333533
6.7062745
7.715657
8.877976
10.009708
10.896741
10.927329
9.673247
7.470958
5.391019
4.3510494
4.4733987
5.360431
6.7674494
8.388578
9.612073
9.612073
7.9603558
4.840447
0.8640924
-3.265199
-6.8745055
-9.505016
-10.85086
-10.942622
-10.025002
-8.373284
-6.201584
-3.6628344
-0.5123381
3.1581433
6.8897986
9.795596
11.447313
11.844949
11.080265
9.153262
6.461576
3.7393029
1.6899507
0.58880633
0.49704427
1.445252
3.2193177
5.2686696
7.256847
9.18385
11.4779005
14.230762
17.10597
19.247086
19.950592
19.06356
16.89186
13.986063
11.110853
9.153262
8.541515
9.122676
10.284994
11.355551
11.844949
11.447313
10.22382
8.602691
7.042735
5.6051307
3.9534142
1.720538
-1.215847
-4.580455
-8.097999
-11.523781
-14.398992
-16.142471
-16.448345
-15.622485
-14.276642
-12.777862
-11.279082
-9.841477
-8.709745
-7.883888
-7.088617
-5.9874725
-4.5498676
-3.0816746
-1.9499431
-1.3076088
-0.9711482
-0.6652748
-0.3899886
-0.17587727
-0.08411521
-0.11470252
-0.3594013
-0.78762406
-1.1852596
-1.2770214
-0.8793861
-0.29822654
0.007646799
-0.20646459
-0.78762406
-1.3381963
-1.6134825
-1.6440697
-1.491133
-1.0629101
-0.20646459
1.3229026
3.76989
6.9815607
10.560281
13.802539
16.066002
16.861273
15.790715
13.068442
9.306199
5.3298445
1.8123
-0.75703675
-1.9805303
-1.6440697
0.06882149
2.7605076
5.8192415
8.7250395
11.110853
12.517871
12.670807
11.4779005
9.18385
6.3392262
3.6475408
1.6899507
0.46645695
-0.2370519
-0.63468736
-0.90997344
-1.0934975
-1.2770214
-1.3687835
-1.3076088
-1.1852596
-1.3076088
-2.0417051
-3.3263733
-4.733392
-5.8651233
-6.59922
-7.1803784
-8.067411
-9.719129
-11.9520035
-14.154293
-15.653073
-15.958945
-14.980151
-13.114323
-10.912034
-9.137968
-7.883888
-6.660394
-5.2839637
-4.2134066
-3.5404847
-2.684039
-0.9711482
1.3840772
3.525191
5.1463203
6.247464
6.8897986
6.9203863
6.4921637
6.1251154
6.0639405
5.9415913
5.6051307
5.6051307
6.3086395
6.9815607
6.461576
4.779272
3.1887305
2.699333
3.4334295
5.360431
7.8991814
9.520311
8.694452
5.5439553
1.5676013
-1.858181
-4.4581056
-6.293346
-7.302728
-7.302728
-6.6909814
-6.0486474
-5.589837
-5.1616144
-4.2134066
-2.0417051
1.4758393
5.9110036
10.621455
15.026032
18.60475
20.654102
20.868214
19.736483
17.717718
14.59781
10.193233
5.4216065
1.7511253
-0.3899886
-1.7358317
-3.3875482
-6.0180597
-9.22973
-12.10494
-14.001355
-14.857801
-14.674277
-13.14491
-10.606161
-8.342697
-7.6391883
-8.617984
-10.177938
-11.279082
-11.615543
-11.034384
-9.321492
-6.8133307
-4.3663435
-2.745214
-2.3475785
-3.0205002
-4.427518
-6.0486474
-7.088617
-6.7215686
-4.702804
-1.6440697
1.5676013
4.045176
5.4216065
5.6968927
5.2380824
4.595748
4.136938
4.1063504
4.4733987
4.840447
4.5651608
3.035794
0.31352025
-2.836976
-5.467488
-6.9356804
-7.2109666
-6.7215686
-6.109822
-5.498075
-4.733392
-3.7240088
-2.4087534
-0.8182115
0.9558544
3.0052063
5.2380824
7.256847
8.419167
8.357991
7.226259
5.360431
3.0052063
0.099408805
-3.2957861
-6.7215686
-9.627366
-11.401432
-11.860242
-11.432019
-10.912034
-10.72851
-10.72851
-10.453223
-9.474429
-7.302728
-3.999295
-0.08411521
3.6475408
6.6451
8.572103
9.397961
9.428549
9.153262
8.786214
8.174467
6.9509735
5.1769075
3.1275556
1.2311405
-0.32881397
-1.5523076
-2.4393406
-3.0816746
-3.4181354
-3.2346113
-2.5616899
-1.7664189
-1.1546721
-0.78762406
-0.42057604
0.099408805
0.83350503
2.27111
4.9322085
8.847389
13.221379
16.89186
18.971798
19.124735
17.840067
15.698954
13.190792
10.713217
8.327404
5.9721785
3.2499053
-0.26763934
-4.3969307
-8.587397
-12.34964
-15.622485
-18.650633
-21.709368
-24.370466
-26.083357
-26.38923
-25.563372
-23.972832
-21.92348
-19.14003
-15.347199
-10.636747
-5.6510115
-0.90997344
3.2193177
6.4004016
8.510928
9.826184
10.957916
12.1202345
12.97668
13.068442
12.242584
10.621455
8.541515
6.369814
4.68751
4.075763
5.0851455
7.6850696
11.355551
15.240145
18.941212
22.275232
24.72222
25.823364
25.364553
23.529312
20.409405
15.974239
10.621455
5.0239706
-0.20646459
-4.672217
-8.18976
-10.636747
-12.013179
-12.4414015
-12.380227
-12.196703
-11.921416
-11.432019
-10.636747
-9.596778
-8.495635
-7.3944907
-6.0180597
-4.1828194
-2.10288
-0.20646459
1.1699659
2.1793482
3.0663812
3.831065
4.1675253
3.8616521
2.9746192
1.6899507
0.12999618
-1.5523076
-2.9899125
-4.0910573
-5.0086775
-5.8957105
-6.5074577
-6.6909814
-6.59922
-6.4156957
-5.8957105
-4.427518
-1.9499431
1.1393785
4.2592874
7.0121484
9.122676
10.468518
11.202614
11.997886
13.343728
14.995445
16.43305
17.075384
16.708336
15.240145
12.884918
9.887359
6.7674494
3.9840014
1.7817127
0.34410757
-0.2370519
0.06882149
1.0476165
2.2099354
3.035794
3.525191
3.76989
3.8922393
3.678128
3.1581433
2.27111
1.0476165
-0.63468736
-2.6228647
-4.580455
-5.9874725
-6.5380445
-6.2321715
-5.3451385
-4.3969307
-3.8463585
-3.999295
-4.763979
-5.8651233
-6.7215686
-6.8745055
-5.9874725
-3.907533
-0.8487988
2.8522696
6.9815607
11.049678
14.536634
16.647161
16.953033
15.729542
13.802539
11.508489
8.908564
6.369814
4.2287
2.3934596
0.741743
-0.72644943
-1.6746569
-1.7664189
-1.215847
-0.6958621
-0.6652748
-1.0934975
-1.8887682
-3.2346113
-5.0698524
-6.8133307
-7.608602
-6.8745055
-4.580455
-1.3993709
2.0264115
4.9322085
6.7674494
7.1956725
6.4004016
5.0851455
3.8922393
3.0663812
2.4852216
2.0264115
1.5064266
0.649981
-0.60410005
-2.0722923
-3.3263733
-3.999295
-3.8769457
-3.112262
-1.8275938
-0.05352789
1.9346495
3.678128
4.9933834
5.9721785
6.7062745
6.9509735
6.6145124
5.6968927
4.3816366
2.8216825
1.1699659
-0.6652748
-2.592277
-4.1828194
-5.1310267
-5.3757257
-4.886328
-3.6322467
-1.6440697
1.0170292
4.0145884
7.073323
9.856771
11.9672985
13.0990305
13.190792
12.517871
11.324965
9.856771
8.26623
6.6451
5.0545583
3.4640167
1.8123
0.52763164
0.31352025
1.2923152
2.882857
4.3510494
5.2686696
5.666305
5.4521933
4.656923
3.4640167
2.3016975
1.5676013
1.4146645
1.720538
2.3628721
3.3416674
4.3816366
5.0851455
5.1157327
4.748685
4.3510494
4.1675253
4.0145884
3.525191
2.699333
1.9652367
1.6593633
1.5981886
1.4758393
1.1087911
0.741743
0.741743
1.4758393
2.7299204
3.9534142
4.5651608
4.5345736
4.1675253
3.4946039
2.5463963
1.2923152
-0.08411521
-1.4299583
-2.653452
-3.8157709
-5.0698524
-6.3545203
-7.5474267
-8.250936
-8.159173
-7.3639026
-6.5380445
-6.2627587
-6.568632
-7.119204
-7.5474267
-7.8533006
-8.159173
-8.648571
-9.566192
-10.606161
-11.126146
-10.544986
-8.587397
-5.681599
-2.2864037
1.2005532
4.779272
8.02153
10.376757
11.4779005
11.539075
11.019091
10.101471
8.755627
7.226259
5.8192415
4.68751
3.4946039
2.0264115
0.61939365
0.038234174
0.649981
2.1181734
3.586366
4.6263356
4.9933834
4.595748
3.1887305
0.71115565
-2.5311027
-5.8651233
-8.617984
-10.330874
-10.85086
-10.177938
-8.495635
-6.109822
-3.204024
0.40528226
4.656923
9.306199
13.7413645
17.625956
20.837626
23.284615
24.844568
25.39514
24.875156
23.406963
21.327024
19.002386
16.708336
14.59781
12.609632
10.652042
8.786214
6.8286242
4.4428115
1.445252
-1.7358317
-4.702804
-7.5474267
-10.72851
-14.246055
-17.64125
-20.18
-21.43408
-21.311733
-19.904715
-17.182442
-13.236672
-8.373284
-3.265199
1.4758393
5.4216065
8.388578
10.468518
11.722599
12.487283
13.007268
13.435491
13.680189
13.55784
13.007268
12.242584
11.416726
10.3461685
8.847389
6.9509735
4.718097
2.2099354
-0.63468736
-3.7240088
-6.568632
-8.648571
-9.627366
-9.68854
-9.199143
-8.342697
-7.1803784
-5.712187
-4.0910573
-2.4699278
-1.0934975
-0.14528984
0.46645695
0.9558544
1.2617278
1.0782038
0.19117087
-1.2770214
-2.7758012
-3.6322467
-3.6322467
-2.836976
-1.5523076
-0.08411521
1.4146645
2.8216825
3.8922393
4.2287
3.678128
2.424047
0.649981
-1.3381963
-3.1428497
-4.4886928
-5.3451385
-5.589837
-5.0698524
-3.9381206
-2.684039
-1.5828948
-0.45116335
1.1699659
3.586366
6.7062745
9.917947
12.517871
13.710776
13.466079
12.273171
10.713217
9.2144375
7.929768
6.6756873
5.2686696
3.7087152
2.2099354
0.9864418
-0.05352789
-1.1852596
-2.6228647
-4.3663435
-6.0180597
-7.4862523
-8.770921
-9.902653
-10.759098
-11.064971
-10.759098
-9.872065
-8.495635
-6.9050927
-5.589837
-4.9475026
-4.886328
-4.9780903
-4.611042
-3.4181354
-1.4299583
1.1699659
4.1981125
7.348609
10.132057
11.753186
11.875536
10.866154
9.336787
7.6544824
6.1251154
5.3298445
5.8192415
7.5627203
9.550899
10.713217
10.652042
9.581485
7.929768
5.788655
3.1581433
0.16058356
-3.0816746
-6.4462824
-9.780302
-12.716688
-14.980151
-16.448345
-17.274202
-17.42714
-16.295408
-12.9307995
-7.1803784
0.007646799
7.4097834
14.139
19.797657
24.01871
26.404524
26.863333
25.823364
23.89636
21.35761
18.084764
14.077825
9.795596
5.6968927
1.9652367
-1.3993709
-4.672217
-7.883888
-11.003796
-13.940182
-16.815393
-19.415318
-21.311733
-22.01524
-21.128208
-18.80357
-15.744834
-12.563751
-9.413254
-6.0486474
-2.4393406
0.9252671
3.3722546
4.3204618
3.8922393
2.791095
1.9346495
1.904062
2.699333
3.8616521
4.718097
4.8098593
3.9840014
2.6381583
1.445252
1.1393785
1.6899507
2.6687458
3.7393029
4.5651608
4.840447
4.4733987
3.7087152
2.699333
1.5676013
0.55821896
-0.08411521
-0.26763934
-0.11470252
0.22175819
0.83350503
1.5676013
2.0875862
2.1793482
2.3016975
2.791095
3.4334295
3.5557787
2.699333
1.2005532
-0.08411521
-0.45116335
0.19117087
1.5676013
3.1887305
4.748685
6.1557026
7.134497
7.348609
6.9203863
6.4309883
6.3086395
6.3086395
5.9415913
5.0239706
4.0145884
3.2804925
2.7605076
2.27111
1.537014
0.49704427
-0.8793861
-2.1640544
-2.898151
-2.7146268
-1.6134825
0.19117087
2.332285
4.3816366
5.849829
6.5227504
6.461576
6.0333533
5.6357174
5.666305
6.461576
7.8380065
9.2144375
10.040296
10.009708
9.18385
7.715657
5.4216065
2.332285
-0.90997344
-3.2957861
-4.152232
-3.5710723
-2.1640544
-0.29822654
1.904062
4.4733987
7.256847
10.070883
12.670807
14.536634
15.301318
15.3624935
15.729542
17.10597
19.002386
20.378817
20.378817
18.941212
16.463638
13.221379
9.092088
3.9534142
-1.9193559
-8.128587
-14.184879
-19.507078
-23.483433
-25.624548
-25.93042
-24.798689
-22.565813
-19.568253
-15.653073
-10.912034
-5.712187
-0.94056076
2.699333
4.9016213
5.849829
5.8192415
5.0545583
3.76989
1.9346495
-0.6958621
-3.8463585
-6.7215686
-8.312111
-8.006236
-5.773361
-2.10288
2.332285
6.6145124
9.856771
11.263789
10.713217
8.602691
5.574543
2.332285
-0.6652748
-3.112262
-5.0392647
-6.3545203
-6.8745055
-6.385108
-5.0698524
-3.5098975
-2.2864037
-1.3993709
-0.48175067
0.43586957
0.83350503
0.2523455
-1.0629101
-2.3475785
-2.836976
-2.5311027
-1.3993709
0.8946797
4.656923
9.520311
14.59781
19.124735
22.795218
25.456316
26.893919
26.863333
25.30338
22.672867
19.40002
15.790715
11.9672985
8.052118
4.2592874
0.71115565
-2.592277
-5.467488
-7.578015
-8.740333
-9.413254
-10.300287
-11.523781
-12.655513
-13.511958
-14.123706
-14.551928
-14.796627
-14.551928
-13.481371
-11.432019
-8.43446
-4.3969307
0.7723304
6.5839252
12.089647
16.585987
19.552958
20.623516
19.828245
17.289494
13.251966
8.480341
3.8922393
-0.022940576
-3.112262
-5.314551
-6.47687
-6.5074577
-5.8345356
-5.3451385
-5.3757257
-5.3757257
-4.855741
-3.6016595
-1.7970064
0.2523455
2.791095
6.278052
10.743805
15.668366
20.623516
25.51749
29.860891
32.43023
32.277294
30.01383
26.955095
23.89636
20.868214
17.870653
14.903683
11.661425
8.113293
4.503986
1.3534899
-0.78762406
-1.3381963
-0.14528984
2.27111
4.779272
6.1251154
5.9721785
4.748685
2.9134445
0.649981
-2.0417051
-5.467488
-9.596778
-14.001355
-17.733013
-20.241175
-21.55643
-22.198765
-22.779922
-23.697544
-25.043388
-26.113945
-26.144531
-24.890451
-22.749336
-19.996477
-16.876568
-13.787245
-11.30967
-9.596778
-8.465047
-7.608602
-6.6909814
-5.589837
-4.335756
-3.2346113
-2.9593253
-3.6322467
-4.672217
-5.222789
-4.733392
-2.9593253
0.099408805
4.1675253
8.602691
12.456696
15.056621
16.004827
15.148382
12.456696
7.9603558
2.0264115
-4.4886928
-10.72851
-16.387169
-21.648191
-26.84804
-31.589079
-35.351322
-37.767723
-38.624165
-37.767723
-35.381905
-32.078476
-28.866806
-26.450405
-24.706928
-23.085798
-21.036446
-18.436522
-15.591897
-13.022561
-10.912034
-9.199143
-7.6697764
-5.9874725
-3.8157709
-1.2464342
1.1393785
2.7299204
3.0663812
2.1793482
0.46645695
-1.6746569
-4.06047
-6.568632
-8.923857
-11.064971
-12.991974
-14.796627
-16.387169
-17.671837
-18.467108
-18.956507
-19.323555
-19.904715
-20.638811
-21.250557
-21.34232
-20.638811
-19.078856
-16.693043
-13.664895
-10.483811
-7.6391883
-5.3757257
-3.7545965
-2.9899125
-3.2957861
-4.672217
-6.59922
-8.220348
-8.770921
-8.220348
-7.241554
-6.6298065
-6.9050927
-8.128587
-10.116763
-12.961386
-16.693043
-21.128208
-25.808071
-30.212648
-34.127823
-37.370083
-40.031185
-42.04995
-43.30403
-43.640488
-42.84522
-40.918217
-38.25712
-35.351322
-32.720806
-30.335
-27.888012
-25.135149
-21.954065
-18.22241
-13.879006
-8.923857
-3.7240088
1.1393785
5.1463203
8.296817
10.774392
12.609632
13.527252
13.160204
11.508489
8.816801
5.5133686
1.8734747
-1.5217204
-4.06047
-5.467488
-5.773361
-5.1616144
-4.029883
-2.684039
-1.3687835
-0.17587727
1.0170292
2.1793482
3.3110797
4.2898746
4.748685
4.3204618
2.882857
0.83350503
-1.1546721
-2.5311027
-3.1734369
-3.4181354
-3.8769457
-5.0698524
-7.3639026
-10.72851
-14.918976
-19.537666
-24.309292
-29.080917
-33.60784
-37.706547
-41.193504
-43.97695
-45.995716
-47.158035
-47.43332
-46.790985
-45.322792
-42.96757
-39.755898
-35.71837
-31.099682
-26.450405
-22.412874
-19.476492
-17.733013
-16.84598
-16.356583
-15.714248
-14.490754
-12.4414015
-9.5356045
-5.9262977
-1.9193559
1.9652367
5.1769075
7.4097834
8.847389
9.887359
10.529693
10.315581
8.633278
5.3298445
0.83350503
-4.3663435
-9.627366
-14.184879
-17.274202
-18.375347
-17.5189
-15.041326
-11.462606
-7.5168395
-3.9381206
-1.2464342
0.34410757
0.9252671
0.741743
0.099408805
-0.57351273
-0.5429253
0.68056834
2.7605076
4.871034
6.4004016
7.226259
7.470958
7.3180213
6.9815607
6.3392262
5.2074947
3.4028418
0.83350503
-2.5311027
-6.2627587
-9.994414
-13.420197
-15.775422
-16.387169
-15.530723
-13.695482
-11.370844
-9.413254
-8.220348
-7.455665
-6.9050927
-6.7521563
-6.9662676
-6.9356804
-6.385108
-5.9262977
-5.8345356
-5.406313
-4.2745814
-2.898151
-2.2252293
-2.8063889
-4.855741
-8.740333
-14.246055
-19.660015
-23.085798
-24.370466
-24.034004
-22.290527
-19.445904
-15.622485
-11.248495
-7.4862523
-5.0698524
-3.9381206
-3.8157709
-3.9381206
-3.6016595
-2.653452
-1.0017354
0.9864418
2.3016975
2.607571
2.5158088
2.791095
3.6475408
4.9016213
6.9509735
10.437931
15.056621
19.277672
21.816422
22.703455
22.672867
22.030533
20.531752
17.962418
14.628397
10.9885025
7.348609
3.8004773
0.58880633
-2.3169913
-5.1922016
-8.495635
-12.80845
-18.008299
-23.299908
-28.102121
-32.84316
-38.13477
-43.609905
-47.739193
-49.63561
-49.941483
-49.39091
-47.953304
-45.903954
-44.649876
-45.567493
-48.748573
-52.84728
-56.670696
-60.157654
-63.76696
-67.43745
-70.95499
-74.19724
-77.25598
-79.8559
-81.629974
-82.36407
-82.18054
-80.95705
-78.204185
-73.15727
-65.47986
-56.364822
-47.616844
-39.97001
-33.149033
-26.542168
-19.751776
-12.9307995
-6.8745055
-2.2252293
1.1087911
3.525191
5.1463203
6.0945277
6.736862
7.5627203
8.7250395
9.795596
9.948533
9.245025
8.388578
8.633278
11.019091
15.576605
21.204674
26.31276
29.585608
30.594988
30.319704
29.738544
28.72916
26.588047
22.917566
17.809479
11.386138
3.3722546
-6.385108
-16.815393
-25.716309
-31.742014
-34.70899
-35.290146
-34.89251
-34.831337
-34.525463
-32.537285
-28.958567
-25.410435
-23.14697
-21.372906
-18.650633
-15.1025
-11.921416
-9.290905
-6.7827435
-4.4581056
-2.8675632
-2.6228647
-3.5710723
-4.763979
-5.1616144
-4.9780903
-5.712187
-8.250936
-11.217908
-12.9307995
-13.756658
-14.735452
-15.8365965
-16.417757
-16.448345
-16.907154
-18.10006
-18.80357
-18.008299
-16.081297
-13.481371
-10.453223
-7.914475
-6.7827435
-7.272141
-8.923857
-11.676718
-15.897771
-21.372906
-26.695103
-30.67146
-33.240795
-35.10662
-36.97245
-39.174736
-41.49938
-43.395794
-44.374584
-44.43576
-44.007538
-43.27344
-41.6829
-38.991215
-35.963066
-33.485493
-31.46673
-29.295029
-26.542168
-23.116385
-19.14003
-14.64369
-9.68854
-4.886328
-0.94056076
1.7817127
3.678128
5.360431
6.7980366
7.715657
7.6850696
6.461576
4.4733987
2.882857
2.8216825
4.840447
8.755627
13.343728
16.861273
18.176527
17.197733
14.3836975
9.97912
3.9534142
-3.5710723
-11.737892
-19.292967
-25.2575
-29.417377
-32.720806
-36.360703
-40.64293
-45.200443
-49.69678
-53.91784
-57.374207
-58.96475
-58.108303
-55.416615
-52.204945
-49.54385
-48.045067
-47.739193
-47.769783
-46.607464
-43.181683
-37.737133
-31.099682
-24.278704
-18.10006
-13.175497
-9.5356045
-6.6298065
-3.9687078
-1.1852596
2.0875862
5.574543
8.786214
11.906123
15.209557
17.68713
18.02359
16.861273
15.821303
15.209557
14.016649
11.172027
6.4004016
0.31352025
-6.109822
-11.921416
-16.968328
-21.311733
-24.829275
-27.215088
-28.193884
-27.888012
-26.695103
-25.2575
-24.156355
-24.034004
-24.645752
-25.226912
-25.288086
-24.248116
-21.495256
-18.008299
-15.591897
-14.980151
-15.744834
-17.243616
-19.415318
-22.168177
-24.951626
-26.695103
-27.000978
-27.000978
-27.979773
-29.570314
-30.30441
-29.906775
-29.325615
-28.836218
-28.071535
-26.878628
-25.34926
-23.483433
-20.608223
-15.867183
-9.627366
-2.928738
3.6475408
10.284994
17.197733
23.498724
27.536255
28.331526
26.404524
23.5599
21.999945
22.581104
24.110474
25.242205
25.242205
24.171648
22.244644
19.705894
17.534193
17.320082
19.583544
23.284615
27.322144
31.084387
33.409027
32.827866
29.126797
23.621075
17.870653
12.548458
7.6544824
2.5463963
-3.204024
-9.627366
-17.029505
-26.17512
-37.30891
-49.237976
-59.912956
-67.162155
-70.31265
-69.48679
-64.317535
-54.682518
-42.141712
-29.019743
-16.173058
-3.1428497
9.489723
19.64472
25.456316
27.291557
26.802158
25.456316
23.284615
19.461197
13.282555
4.840447
-4.4886928
-12.869624
-19.476492
-24.645752
-28.071535
-28.71387
-26.083357
-20.485872
-12.594337
-3.3875482
5.849829
13.771952
19.461197
23.3152
26.893919
31.267912
35.856014
39.373558
41.055862
40.933514
39.58767
37.477142
34.234886
29.524431
24.202234
19.277672
14.108412
7.0121484
-2.3475785
-12.074353
-19.904715
-24.951626
-27.398613
-27.612724
-25.93042
-22.871687
-18.467108
-12.563751
-5.5286627
1.2005532
6.5839252
10.9885025
15.117794
18.757687
20.8988
21.143501
20.164705
18.880037
17.228321
14.720159
11.386138
7.9603558
5.4216065
4.4733987
5.1157327
6.5839252
7.8380065
8.419167
8.572103
8.296817
6.8592114
3.0052063
-3.907533
-12.900212
-21.464668
-27.459787
-30.579697
-31.711428
-31.13027
-28.622107
-24.7681
-21.219969
-19.72119
-20.76116
-23.391672
-26.328054
-28.560932
-29.386791
-27.826836
-23.483433
-17.060091
-9.994414
-3.7240088
0.71115565
2.6687458
2.5158088
1.445252
0.52763164
0.12999618
0.68056834
3.1581433
7.5015454
11.692013
13.496665
12.670807
10.621455
8.113293
4.4733987
-0.72644943
-5.9874725
-7.8227124
-4.0910573
2.699333
7.440371
7.8685937
5.6357174
2.27111
-3.6628344
-12.777862
-21.92348
-29.17268
-35.565434
-42.93698
-51.89907
-60.55529
-65.72455
-66.489235
-65.02104
-64.011665
-64.103424
-63.61402
-62.05407
-61.59526
-63.338737
-65.32692
-64.19518
-59.63767
-54.95781
-51.990833
-49.023865
-44.374584
-38.899452
-33.97489
-29.692663
-24.706928
-18.10006
-9.596778
1.1087911
14.414286
29.249146
43.196976
54.20842
61.702316
66.81041
70.878525
73.41727
72.19377
66.71864
59.77532
53.780197
48.060364
40.658226
31.145561
20.959976
11.294376
0.71115565
-13.420197
-31.833776
-52.143772
-70.49618
-84.59694
-94.35431
-100.38001
-102.3376
-99.70709
-93.83432
-87.227455
-81.38527
-76.46071
-72.51494
-68.59976
-62.849342
-53.856663
-41.407616
-26.358644
-10.422637
4.5345736
16.830685
25.27279
29.402082
29.55502
27.169207
24.569283
23.743425
24.875156
26.465698
27.842127
30.166767
34.51017
39.098274
41.208797
40.138245
37.59949
35.794838
35.33603
34.907806
32.43023
27.108032
19.858831
12.487283
6.0333533
-0.3899886
-8.923857
-20.4247
-33.51608
-45.873367
-55.906017
-63.369324
-69.27268
-75.05369
-81.14057
-86.43218
-89.06269
-88.14507
-84.13814
-78.08184
-71.1691
-64.103424
-56.762463
-48.28977
-38.195942
-27.4292
-17.5189
-8.373284
0.71115565
8.816801
14.658984
18.696514
22.091707
25.211617
27.413904
28.117414
28.086828
29.21856
32.30788
36.437172
40.566467
43.594612
44.848694
45.58279
47.112156
48.519173
48.060364
44.87928
38.57829
29.187971
18.084764
7.6544824
-1.0934975
-9.841477
-20.914095
-34.494873
-48.167416
-59.148273
-65.99983
-68.75269
-68.75269
-67.03981
-63.889313
-59.576496
-54.835457
-50.186184
-45.751015
-41.438198
-37.003036
-31.497316
-23.881067
-14.460166
-5.4369006
0.46645695
2.1487608
0.43586957
-3.5098975
-8.648571
-13.603721
-16.968328
-18.467108
-19.078856
-20.118824
-21.89289
-23.269321
-22.779922
-20.332935
-16.968328
-13.695482
-11.034384
-9.015619
-7.3944907
-5.589837
-3.2346113
-0.90997344
0.038234174
-0.9711482
-3.1734369
-5.467488
-7.6391883
-10.453223
-14.827214
-20.4247
-25.991596
-30.42676
-33.638428
-35.596016
-35.779545
-33.669018
-29.692663
-25.043388
-20.669397
-16.50952
-12.257877
-8.128587
-4.825154
-2.8063889
-1.7970064
-1.3381963
-1.3993709
-1.858181
-1.9193559
-0.60410005
2.1793482
5.4216065
8.0827055
9.856771
10.590868
9.734423
6.7980366
1.9958241
-3.7545965
-10.14735
-17.335377
-25.318674
-33.301968
-40.459408
-46.393353
-51.317913
-55.447205
-58.444763
-59.576496
-58.16948
-54.223713
-48.167416
-40.33706
-31.222029
-21.92348
-14.001355
-8.342697
-4.5498676
-1.858181
-0.05352789
0.28293294
-1.491133
-5.2839637
-10.453223
-16.295408
-21.984653
-26.419819
-28.744455
-28.989155
-27.949184
-26.909214
-26.756279
-27.857424
-29.906775
-32.47611
-35.198383
-37.49243
-39.021805
-39.602962
-39.419437
-38.68534
-37.584194
-36.360703
-35.565434
-35.626606
-36.177177
-36.574814
-36.421875
-35.993656
-35.596016
-35.381905
-35.290146
-35.381905
-35.626606
-35.71837
-34.800747
-32.047886
-27.245676
-20.883509
-14.031943
-7.914475
-3.6934216
-2.3781657
-4.4581056
-9.413254
-15.897771
-22.04583
-26.266882
-27.704487
-26.603342
-24.064592
-21.43408
-19.507078
-18.13065
-16.417757
-13.695482
-9.963826
-5.8651233
-2.1334672
0.61939365
2.0264115
1.8428874
0.37469494
-1.6746569
-3.6934216
-5.589837
-7.761539
-10.636747
-14.460166
-19.109444
-23.972832
-28.25506
-31.344381
-32.751396
-32.445522
-30.793808
-28.438583
-26.236294
-24.859865
-24.523403
-24.982212
-25.685722
-26.113945
-26.328054
-26.695103
-27.398613
-28.163296
-28.530344
-28.010359
-26.38923
-23.54461
-19.568253
-14.613103
-9.290905
-4.5498676
-1.2770214
-0.05352789
-0.8793861
-3.265199
-6.385108
-9.260318
-11.18732
-12.074353
-12.319052
-12.594337
-13.481371
-15.438962
-18.375347
-21.495256
-23.728132
-24.7681
-25.226912
-26.022182
-27.612724
-30.059711
-32.965508
-35.93248
-38.50182
-40.48999
-41.744072
-41.80525
-40.39823
-37.64537
-34.036064
-30.182062
-26.909214
-24.798689
-23.819895
-23.54461
-23.514019
-23.728132
-24.67634
-26.603342
-29.325615
-32.323174
-35.198383
-37.3395
-38.25712
-37.52302
-34.984272
-31.00792
-25.991596
-20.118824
-13.450784
-6.2321715
1.0476165
8.14388
15.117794
21.999945
28.270351
33.072563
35.672493
36.00895
34.29606
30.992624
26.588047
21.571722
16.280113
10.713217
4.595748
-2.3169913
-9.81089
-17.213028
-23.697544
-28.622107
-31.833776
-33.393734
-33.699604
-33.149033
-32.38435
-31.833776
-31.680841
-31.742014
-31.619669
-30.977331
-29.75384
-28.25506
-27.09274
-27.09274
-28.622107
-31.46673
-34.984272
-38.25712
-40.55117
-41.407616
-40.67352
-38.532402
-35.412495
-31.894953
-28.25506
-24.401052
-19.965887
-14.64369
-8.312111
-1.2770214
5.8192415
12.150823
17.044796
20.134117
21.235262
20.34823
17.748306
14.047237
9.856771
5.6968927
1.9346495
-1.3076088
-4.0910573
-6.5074577
-8.832095
-11.18732
-13.511958
-15.316611
-15.958945
-15.1942625
-13.420197
-11.340257
-9.81089
-9.321492
-9.780302
-10.606161
-11.1567335
-11.279082
-11.279082
-11.676718
-12.80845
-14.888389
-17.763601
-20.944685
-23.819895
-26.05277
-27.55155
-28.560932
-29.17268
-29.447966
-29.417377
-28.989155
-28.193884
-26.939804
-25.043388
-22.25994
-18.436522
-13.756658
-8.617984
-3.4181354
1.5676013
6.2168775
10.529693
14.414286
17.656542
19.828245
20.562342
19.491783
16.52481
11.9672985
6.2168775
-0.3594013
-7.425078
-14.674277
-21.770542
-28.316233
-33.97489
-38.562992
-41.80525
-43.609905
-43.88519
-42.753456
-40.275883
-36.788925
-32.659634
-28.34682
-24.21753
-20.485872
-17.42714
-14.980151
-12.839037
-10.544986
-7.8533006
-4.886328
-1.9805303
0.58880633
2.791095
4.503986
5.788655
6.6145124
6.9509735
6.6451
5.5133686
3.525191
0.649981
-2.9593253
-7.058029
-11.30967
-15.377786
-18.80357
-21.219969
-22.504639
-22.71875
-22.168177
-21.067032
-19.629429
-17.977713
-16.325994
-14.735452
-13.175497
-11.523781
-9.68854
-7.7003636
-5.8651233
-4.51928
-3.907533
-3.907533
-4.1828194
-4.2745814
-4.06047
-3.5710723
-3.0510874
-2.7758012
-2.898151
-3.4793103
-4.4581056
-5.712187
-7.058029
-8.250936
-9.168556
-9.780302
-10.208526
-10.697923
-11.462606
-12.563751
-13.909594
-15.347199
-16.72363
-18.191822
-19.751776
-21.372906
-22.963448
-24.615164
-26.297468
-27.765661
-28.744455
-28.958567
-28.46917
-27.398613
-25.83866
-23.697544
-20.822334
-17.213028
-13.175497
-8.89327
-4.4886928
-0.20646459
3.5557787
6.4309883
8.327404
9.275612
9.122676
7.6850696
5.0545583
1.445252
-2.684039
-6.8745055
-10.942622
-14.766039
-18.283585
-21.372906
-23.819895
-25.563372
-26.419819
-26.236294
-24.890451
-22.443464
-19.04827
-14.980151
-10.483811
-5.8957105
-1.491133
2.5463963
6.18629
9.550899
12.579044
15.148382
16.89186
17.503607
16.861273
14.995445
12.028473
8.205054
3.8922393
-0.57351273
-4.9475026
-9.015619
-12.6861
-15.928359
-18.589458
-20.4247
-21.067032
-20.210588
-17.947124
-14.521341
-10.606161
-6.8133307
-3.4793103
-0.78762406
1.2617278
2.6687458
3.5557787
4.1063504
4.656923
5.2074947
5.7274795
5.8804164
5.666305
5.1463203
4.4428115
3.525191
2.3016975
0.58880633
-1.6746569
-4.3969307
-7.425078
-10.636747
-13.879006
-17.060091
-20.088238
-22.688162
-24.645752
-25.808071
-26.113945
-25.746897
-24.798689
-23.483433
-21.862305
-19.996477
-18.038885
-16.050709
-14.154293
-12.471989
-11.034384
-9.68854
-8.342697
-6.8439183
-5.2839637
-3.5710723
-1.7052443
0.37469494
2.3934596
4.045176
5.0239706
5.0851455
4.2287
2.5769837
0.28293294
-2.3475785
-5.0086775
-7.3333154
-9.199143
-10.606161
-11.584956
-12.10494
-12.013179
-11.248495
-9.81089
-7.730951
-5.0698524
-2.011118
1.2311405
4.503986
7.6850696
10.8355665
13.7413645
16.341288
18.512989
20.256468
21.479961
22.061121
21.908184
20.868214
18.910624
16.035414
12.517871
8.572103
4.2898746
-0.17587727
-4.580455
-8.801508
-12.747275
-16.417757
-19.812952
-22.810513
-25.226912
-26.84804
-27.826836
-28.34682
-28.438583
-28.040947
-27.09274
-25.563372
-23.575195
-21.281143
-18.834156
-16.26482
-13.603721
-11.034384
-8.679159
-6.47687
-4.427518
-2.5311027
-0.8793861
0.40528226
1.3534899
1.904062
2.0875862
1.720538
0.7723304
-0.63468736
-2.3781657
-4.3663435
-6.660394
-9.137968
-11.615543
-13.970769
-16.173058
-18.161236
-19.751776
-20.85292
-21.525845
-21.801128
-21.525845
-20.485872
-18.528284
-15.775422
-12.4414015
-8.740333
-4.9169154
-1.0934975
2.5463963
5.788655
8.541515
10.804979
12.579044
13.7413645
14.108412
13.802539
12.97668
11.844949
10.621455
9.520311
8.663865
7.8991814
6.8592114
5.3298445
3.4028418
1.1393785
-1.491133
-4.580455
-7.945063
-11.217908
-14.184879
-16.662457
-18.589458
-19.904715
-20.638811
-20.730574
-20.210588
-19.078856
-17.42714
-15.469548
-13.359021
-11.095558
-8.648571
-6.0792346
-3.5098975
-1.0017354
1.3840772
3.6475408
5.6968927
7.470958
8.939152
10.009708
10.68263
10.957916
10.927329
10.713217
10.22382
9.306199
7.8074193
5.8192415
3.6169531
1.3229026
-0.9711482
-3.0816746
-4.763979
-5.8039484
-6.1404095
-5.8345356
-5.0392647
-4.1216445
-3.1428497
-1.858181
-0.022940576
2.3016975
4.503986
5.9415913
6.4309883
6.3392262
6.278052
6.4309883
6.6756873
6.8897986
7.5015454
8.663865
9.948533
10.896741
11.692013
12.517871
12.854331
12.05906
10.070883
7.5015454
4.962796
2.6687458
0.58880633
-1.3993709
-3.3263733
-5.0392647
-6.201584
-6.8133307
-7.058029
-6.7827435
-5.4369006
-3.112262
-0.6652748
1.0170292
2.0875862
3.3416674
5.1157327
6.8897986
8.205054
9.306199
10.193233
10.284994
9.428549
8.296817
7.7462444
8.0827055
9.153262
10.957916
13.710776
17.442432
21.60231
25.242205
27.81154
29.340906
30.136179
30.44205
30.44205
30.411465
30.533815
30.839687
31.0538
30.778513
29.677368
27.566841
24.477522
20.470577
15.576605
10.040296
4.4428115
-0.8793861
-5.9262977
-10.636747
-14.674277
-17.64125
-19.476492
-20.485872
-20.822334
-20.332935
-18.895332
-16.478931
-13.175497
-8.862681
-3.204024
3.7087152
10.9885025
17.59537
22.97874
27.199793
30.564402
33.286674
35.519554
37.53832
39.58767
41.484085
42.79934
43.135803
42.309944
40.168827
36.651283
32.002007
26.649221
21.204674
16.43305
12.762568
10.040296
7.7462444
5.5133686
3.2499053
1.2311405
-0.26763934
-0.75703675
0.2523455
2.9440317
6.6756873
10.866154
15.117794
19.18591
22.672867
25.333965
26.92451
27.59743
27.352732
26.006887
23.406963
19.552958
14.842508
9.795596
4.779272
0.06882149
-4.152232
-7.792126
-10.72851
-12.869624
-14.276642
-14.827214
-14.429579
-12.9307995
-10.636747
-8.128587
-5.8651233
-4.0910573
-3.0205002
-2.592277
-2.4087534
-1.7970064
-0.3899886
1.537014
3.4028418
4.9322085
6.0333533
6.4921637
6.278052
5.7274795
5.574543
6.3392262
8.174467
10.774392
13.7413645
16.800098
19.705894
22.18347
24.079884
25.364553
26.09865
26.31276
26.129236
25.945713
25.792776
25.211617
23.621075
20.592928
16.18835
10.774392
4.8098593
-1.491133
-7.730951
-13.359021
-17.733013
-20.699984
-22.321114
-22.810513
-22.321114
-20.975271
-18.80357
-15.8365965
-12.257877
-8.250936
-3.7545965
1.2005532
6.7674494
12.823744
19.155323
25.242205
30.625576
35.121918
38.5477
40.719402
41.575848
41.208797
39.74061
37.04892
33.16433
28.362112
23.070503
17.656542
12.487283
8.02153
4.5651608
2.1487608
0.68056834
-0.022940576
-0.05352789
0.37469494
1.2005532
2.5158088
4.136938
5.9415913
7.6850696
9.245025
10.621455
12.089647
14.077825
16.800098
20.042356
23.3152
26.068062
27.903303
28.667986
28.3927
26.985683
24.293997
20.409405
15.882478
11.324965
7.073323
3.1581433
-0.6652748
-4.3663435
-7.7003636
-10.300287
-12.196703
-13.695482
-15.041326
-16.234234
-17.121265
-17.580076
-17.42714
-16.478931
-14.766039
-12.288465
-9.22973
-5.8345356
-2.5311027
0.22175819
2.2099354
3.4640167
4.075763
4.2592874
4.1063504
3.678128
3.035794
2.3016975
1.7817127
1.6593633
1.904062
2.3934596
2.7299204
2.9440317
3.3110797
4.0145884
5.0851455
6.2168775
7.3180213
8.296817
9.030913
9.275612
9.122676
8.877976
8.908564
9.245025
9.917947
11.080265
12.823744
15.270731
18.26829
21.449373
24.263409
26.373936
27.47508
27.566841
26.832747
25.792776
24.905743
24.385757
24.110474
23.835186
23.437551
22.886978
22.091707
20.990564
19.552958
17.840067
16.066002
14.35311
12.762568
11.386138
10.22382
9.336787
8.847389
8.7250395
8.908564
9.336787
9.765009
10.101471
10.22382
10.162644
9.612073
8.449754
6.5839252
4.1981125
1.5676013
-1.124085
-3.8769457
-6.660394
-9.321492
-11.646131
-13.359021
-14.184879
-14.001355
-12.6861
-10.2697
-6.8439183
-2.684039
1.8428874
6.2168775
10.040296
13.129617
15.393081
16.861273
17.442432
17.320082
16.647161
15.760129
14.842508
14.077825
13.588428
13.466079
13.649602
14.047237
14.567222
14.995445
15.026032
14.47546
13.343728
11.692013
9.7038355
7.623895
5.6357174
3.9228265
2.699333
1.9346495
1.5676013
1.3534899
1.1393785
0.8946797
0.741743
0.741743
1.0170292
1.6593633
2.7605076
4.2898746
6.1251154
7.990943
9.673247
10.9885025
12.028473
12.915506
13.710776
14.536634
15.393081
16.18835
16.953033
17.656542
18.26829
18.543575
18.329466
17.625956
16.494225
14.964858
13.037855
10.8355665
8.510928
6.278052
4.3816366
3.0663812
2.5158088
2.791095
3.8922393
5.788655
8.205054
10.804979
13.313141
15.637779
17.68713
19.338846
20.501165
21.051737
20.959976
20.134117
18.665926
16.647161
14.35311
12.028473
9.917947
8.205054
7.073323
6.5227504
6.5227504
6.8897986
7.5627203
8.419167
9.489723
10.529693
11.386138
11.906123
12.242584
12.517871
12.854331
13.251966
13.649602
13.924889
13.924889
13.55784
12.884918
11.906123
10.437931
8.327404
5.9110036
3.8922393
2.607571
1.9346495
1.5981886
1.4146645
1.4146645
1.4758393
1.4758393
1.2617278
0.8946797
0.58880633
0.68056834
1.2005532
2.0569987
3.1581433
4.412224
5.4521933
5.758067
5.2074947
4.1675253
3.035794
1.8428874
0.52763164
-0.78762406
-1.8887682
-2.8063889
-3.448723
-3.6934216
-3.265199
-2.011118
-0.05352789
2.332285
5.0851455
7.8685937
10.315581
12.456696
14.750746
17.442432
20.470577
23.529312
26.190413
28.117414
29.340906
29.983242
30.166767
29.89148
29.340906
28.667986
27.81154
26.679808
25.333965
24.01871
22.703455
21.112913
18.941212
16.249525
13.374316
10.560281
8.0827055
6.278052
5.299257
4.9933834
5.2380824
5.9415913
6.9815607
8.235642
9.459136
10.376757
10.896741
11.080265
11.14144
11.447313
12.211997
13.313141
14.781334
16.647161
18.757687
20.959976
22.948153
24.508108
25.51749
25.976301
26.006887
25.701014
25.30338
24.875156
24.385757
23.743425
23.009329
22.305819
21.571722
20.592928
19.155323
17.258907
15.178969
13.129617
11.324965
9.917947
8.969738
8.572103
8.572103
8.694452
8.7250395
8.694452
8.755627
8.847389
9.061501
9.459136
10.162644
10.927329
11.539075
11.844949
11.93671
12.05906
12.242584
12.303759
12.05906
11.539075
10.9885025
10.560281
10.3461685
10.529693
11.172027
12.487283
14.444873
16.861273
19.277672
21.235262
22.51993
23.10109
23.131676
22.856392
22.458755
22.18347
22.18347
22.366993
22.550518
22.550518
22.275232
21.724659
20.868214
19.705894
18.207115
16.341288
14.230762
12.05906
10.132057
8.663865
7.623895
7.073323
7.0121484
7.287434
7.7462444
8.174467
8.541515
8.877976
9.245025
9.7038355
10.193233
10.621455
10.866154
10.804979
10.499105
9.97912
9.245025
8.327404
7.226259
6.0333533
4.962796
4.136938
3.6475408
3.525191
3.7393029
4.2592874
5.0851455
6.2168775
7.623895
9.245025
11.080265
13.160204
15.454255
17.870653
20.164705
22.244644
24.110474
25.85395
27.383318
28.6374
29.493845
29.922068
29.76913
29.035034
27.658604
25.731602
23.284615
20.470577
17.625956
15.117794
13.160204
11.692013
10.529693
9.489723
8.327404
6.9203863
5.360431
3.9228265
2.9440317
2.6687458
2.9440317
3.525191
4.1675253
4.6263356
4.8098593
4.840447
4.962796
5.1769075
5.5133686
5.9110036
6.4309883
6.9815607
7.5933075
8.327404
9.2144375
10.22382
11.172027
11.875536
12.395521
12.670807
12.762568
12.670807
12.548458
12.487283
12.579044
12.701394
12.762568
12.609632
12.273171
11.844949
11.386138
10.957916
10.560281
10.101471
9.550899
8.908564
8.357991
7.929768
7.6850696
7.623895
7.8685937
8.388578
9.122676
9.887359
10.621455
11.294376
11.814362
12.211997
12.426108
12.579044
12.701394
12.884918
13.129617
13.343728
13.466079
13.313141
12.762568
11.844949
10.529693
9.061501
7.8074193
6.8286242
6.0333533
5.2380824
4.3204618
3.4334295
2.882857
2.791095
3.2499053
4.1063504
5.299257
6.736862
8.235642
9.673247
10.927329
11.906123
12.487283
12.762568
12.97668
13.190792
13.313141
13.160204
12.670807
11.722599
10.468518
9.092088
7.715657
6.4309883
5.299257
4.1675253
3.0052063
1.720538
0.34410757
-1.0017354
-1.9805303
-2.592277
-2.745214
-2.4087534
-1.6440697
-0.6958621
0.16058356
0.741743
1.2923152
1.9652367
2.7605076
3.678128
4.68751
5.849829
7.1956725
8.663865
9.887359
10.590868
10.68263
10.437931
10.101471
9.887359
9.856771
9.887359
10.040296
10.407344
11.080265
11.906123
12.517871
12.823744
12.823744
12.64022
12.364934
11.906123
11.263789
10.590868
9.856771
9.122676
8.510928
8.113293
7.929768
7.8074193
7.715657
7.715657
7.715657
7.623895
7.532133
7.623895
8.02153
8.510928
9.000326
9.397961
9.550899
9.275612
8.602691
7.8074193
7.165085
6.6145124
6.1251154
5.788655
5.6968927
5.8192415
5.9415913
5.9110036
5.758067
5.6051307
5.6357174
5.9415913
6.278052
6.553338
6.736862
6.7674494
6.5839252
6.3086395
6.18629
6.4309883
6.9203863
7.470958
7.8991814
8.205054
8.388578
8.419167
8.510928
8.786214
9.275612
10.009708
10.9885025
12.1202345
13.251966
14.200173
14.842508
15.148382
15.240145
15.423667
16.004827
16.922445
17.870653
18.60475
19.216496
19.88942
20.470577
20.623516
20.256468
19.430609
18.390638
17.136559
15.546018
13.710776
11.722599
9.826184
8.205054
6.9203863
5.9721785
5.299257
4.718097
4.1675253
3.7393029
3.525191
3.6169531
3.9840014
4.412224
4.748685
5.0239706
5.2686696
5.482781
5.6357174
5.6357174
5.5439553
5.4521933
5.391019
5.299257
5.299257
5.574543
6.4004016
7.7768316
9.550899
11.355551
12.946093
14.261349
15.209557
15.790715
16.218939
16.677748
17.10597
17.228321
16.830685
15.882478
14.781334
13.802539
13.007268
12.273171
11.447313
10.3461685
8.969738
7.470958
6.0945277
5.0239706
4.2898746
3.8616521
3.7087152
3.6475408
3.7393029
4.0145884
4.4428115
4.962796
5.391019
5.788655
6.2168775
6.8286242
7.6544824
8.633278
9.673247
10.621455
11.447313
12.211997
12.946093
13.771952
14.689572
15.698954
16.616573
17.289494
17.656542
17.59537
17.014208
15.821303
14.108412
12.028473
9.948533
8.174467
7.0121484
6.369814
6.1251154
6.18629
6.461576
6.9815607
7.6544824
8.296817
8.572103
8.388578
7.8380065
7.3180213
7.226259
7.8685937
9.2144375
11.019091
12.97668
14.811921
16.3107
17.228321
17.59537
17.564781
17.228321
16.677748
15.729542
14.200173
11.997886
9.275612
6.6145124
4.779272
4.3204618
5.2380824
7.379196
10.284994
13.343728
16.035414
17.93183
18.971798
19.124735
18.421227
16.861273
14.414286
11.172027
7.256847
2.9134445
-1.5523076
-5.681599
-9.107381
-11.615543
-13.26726
-14.398992
-15.438962
-16.754217
-18.467108
-20.394112
-22.382288
-24.278704
-25.991596
-27.368027
-28.071535
-27.704487
-26.05277
-23.330496
-19.904715
-16.26482
-12.839037
-9.81089
-7.088617
-4.2745814
-0.90997344
3.2193177
7.8380065
12.426108
16.555399
20.042356
23.009329
25.548077
27.780952
29.616194
30.8091
31.0538
30.166767
28.05624
24.81398
20.92939
16.983622
13.55784
10.804979
8.633278
6.8897986
5.3298445
3.9534142
2.9746192
2.5769837
2.8216825
3.4028418
3.8004773
3.4028418
1.9652367
-0.29822654
-2.836976
-4.9169154
-6.109822
-6.660394
-7.1497912
-8.18976
-10.330874
-13.573133
-17.64125
-21.770542
-24.982212
-26.542168
-26.236294
-24.278704
-21.219969
-17.733013
-14.246055
-11.003796
-8.097999
-5.5286627
-3.265199
-1.3993709
0.007646799
1.0170292
1.8428874
2.7605076
4.2898746
6.8286242
10.529693
15.178969
20.164705
24.691633
28.025652
29.646782
29.371496
27.230381
23.498724
18.635338
13.221379
7.990943
3.5557787
0.37469494
-1.3993709
-1.9805303
-1.8887682
-1.7970064
-2.10288
-3.0816746
-4.733392
-6.8133307
-9.076794
-11.279082
-13.236672
-14.735452
-15.775422
-16.295408
-16.26482
-15.591897
-14.184879
-12.074353
-9.474429
-6.8745055
-4.733392
-3.356961
-2.745214
-2.745214
-2.8675632
-2.4393406
-1.1546721
1.0782038
3.9840014
7.226259
10.284994
12.701394
14.169587
14.506048
13.771952
12.303759
10.529693
9.000326
7.8991814
7.379196
7.256847
7.1956725
6.6756873
5.482781
3.525191
0.8640924
-2.3475785
-5.681599
-8.709745
-11.248495
-13.236672
-14.918976
-16.50952
-18.069473
-19.660015
-21.128208
-22.107002
-22.321114
-21.525845
-19.751776
-17.182442
-14.001355
-10.300287
-6.1709967
-1.6746569
3.0052063
7.7462444
12.364934
16.616573
20.072943
22.305819
23.10109
22.305819
20.10353
17.014208
13.55784
10.284994
7.440371
5.1157327
3.2499053
1.904062
0.9864418
0.2523455
-0.60410005
-1.7358317
-3.1734369
-4.794566
-6.5074577
-8.097999
-9.260318
-9.81089
-9.749715
-9.35208
-8.985032
-8.89327
-9.168556
-9.841477
-10.72851
-11.523781
-11.9520035
-11.768479
-10.85086
-9.260318
-7.119204
-4.886328
-2.9593253
-1.7052443
-1.215847
-1.491133
-2.4393406
-3.907533
-5.712187
-7.578015
-9.382668
-10.759098
-11.401432
-10.973209
-9.260318
-6.385108
-2.653452
1.4758393
5.4521933
8.7250395
10.9885025
12.1202345
12.211997
11.60025
10.590868
9.612073
8.7250395
7.8380065
6.7674494
5.4216065
3.9228265
2.4546342
1.1699659
0.19117087
-0.5123381
-1.0934975
-1.7052443
-2.4699278
-3.3875482
-4.335756
-5.2533765
-6.1404095
-7.058029
-8.159173
-9.413254
-10.72851
-11.921416
-12.9307995
-13.573133
-13.634308
-13.022561
-11.829655
-10.300287
-8.801508
-7.6391883
-6.9356804
-6.6298065
-6.59922
-6.7521563
-7.058029
-7.608602
-8.465047
-9.566192
-10.942622
-12.471989
-14.031943
-15.530723
-16.815393
-17.671837
-17.947124
-17.733013
-17.213028
-16.570692
-16.02012
-15.561311
-15.224849
-14.888389
-14.337817
-13.481371
-12.074353
-9.994414
-7.3639026
-4.3051686
-1.0934975
2.0875862
4.9933834
7.532133
9.673247
11.447313
12.97668
14.261349
15.331906
16.127176
16.52481
16.3107
15.454255
13.924889
11.875536
9.336787
6.461576
3.4640167
0.55821896
-2.0722923
-4.3051686
-6.2627587
-8.006236
-9.596778
-11.034384
-12.288465
-13.297847
-14.001355
-14.429579
-14.674277
-14.766039
-14.64369
-14.246055
-13.664895
-12.991974
-12.34964
-11.737892
-11.1567335
-10.606161
-10.055589
-9.566192
-9.076794
-8.648571
-8.220348
-7.761539
-7.272141
-6.6298065
-5.8651233
-4.9780903
-4.1216445
-3.265199
-2.5005155
-1.7970064
-1.1852596
-0.72644943
-0.5429253
-0.6652748
-0.9711482
-1.3993709
-1.7970064
-2.0722923
-2.10288
-1.7970064
-1.2770214
-0.63468736
-0.14528984
0.007646799
-0.29822654
-1.0323229
-2.0722923
-3.265199
-4.4886928
-5.6204247
-6.568632
-7.1803784
-7.455665
-7.3944907
-7.1497912
-6.8439183
-6.4462824
-5.9568853
-5.3757257
-4.733392
-4.06047
-3.356961
-2.6228647
-1.8887682
-1.124085
-0.2370519
0.741743
1.720538
2.607571
3.3110797
3.8004773
4.0145884
4.0145884
3.8004773
3.525191
3.2804925
3.035794
2.7605076
2.3934596
1.7817127
0.8946797
-0.29822654
-1.7052443
-3.3263733
-5.0698524
-6.8439183
-8.43446
-9.749715
-10.697923
-11.248495
-11.432019
-11.340257
-11.064971
-10.759098
-10.422637
-10.116763
-9.81089
-9.5356045
-9.199143
-8.801508
-8.128587
-7.241554
-6.201584
-5.1004395
-4.029883
-2.9593253
-1.9805303
-1.2464342
-0.8487988
-0.75703675
-0.8182115
-1.0017354
-1.2464342
-1.4605455
-1.5523076
-1.5828948
-1.5217204
-1.5217204
-1.7052443
-2.10288
-2.684039
-3.5404847
-4.611042
-5.8345356
-7.1803784
-8.43446
-9.474429
-10.177938
-10.39205
-10.055589
-9.137968
-7.730951
-5.9874725
-4.3663435
-3.204024
-2.5005155
-1.9193559
-1.2464342
-0.5429253
0.007646799
0.34410757
0.61939365
0.9864418
1.3840772
1.6593633
1.6593633
1.2617278
0.49704427
-0.45116335
-1.3076088
-1.9805303
-2.4087534
-2.745214
-3.0816746
-3.4793103
-3.9687078
-4.6416297
-5.498075
-6.3239336
-6.9356804
-7.1803784
-7.088617
-6.7827435
-6.3545203
-6.0792346
-6.0792346
-6.293346
-6.4156957
-6.385108
-6.293346
-6.3239336
-6.4156957
-6.5380445
-6.7827435
-7.1803784
-7.6697764
-8.097999
-8.342697
-8.526221
-8.679159
-8.832095
-9.015619
-9.107381
-8.985032
-8.648571
-8.159173
-7.6697764
-7.119204
-6.6298065
-6.3239336
-6.293346
-6.47687
-6.7521563
-6.996855
-7.1803784
-7.272141
-7.272141
-7.302728
-7.455665
-7.792126
-8.250936
-8.89327
-9.719129
-10.697923
-11.676718
-12.624926
-13.603721
-14.64369
-15.591897
-16.387169
-16.93774
-17.182442
-17.151852
-16.93774
-16.601282
-16.111883
-15.377786
-14.337817
-13.053148
-11.615543
-9.994414
-8.128587
-6.0486474
-3.7240088
-1.1852596
1.3229026
3.4946039
5.2074947
6.3086395
6.8286242
6.8897986
6.5227504
5.8192415
4.779272
3.525191
2.1487608
0.649981
-1.0017354
-2.898151
-5.1004395
-7.455665
-9.841477
-12.074353
-14.093118
-15.867183
-17.42714
-18.834156
-20.057652
-21.067032
-21.862305
-22.321114
-22.321114
-21.770542
-20.730574
-19.26238
-17.5189
-15.438962
-13.14491
-10.72851
-8.128587
-5.3757257
-2.684039
-0.2370519
1.8123
3.3416674
4.3204618
4.748685
4.656923
4.136938
3.1887305
1.904062
0.28293294
-1.5523076
-3.6016595
-5.8957105
-8.342697
-10.85086
-13.26726
-15.438962
-17.304789
-18.834156
-19.965887
-20.730574
-21.128208
-21.219969
-21.036446
-20.638811
-20.027063
-19.201204
-18.161236
-17.029505
-15.867183
-14.766039
-13.817831
-13.022561
-12.288465
-11.584956
-10.759098
-9.841477
-8.709745
-7.4862523
-6.2321715
-5.0698524
-4.06047
-3.265199
-2.7146268
-2.4087534
-2.2864037
-2.2864037
-2.4699278
-2.836976
-3.2957861
-3.7851837
-4.3663435
-5.1616144
-6.1404095
-7.241554
-8.342697
-9.443842
-10.544986
-11.584956
-12.563751
-13.481371
-14.215467
-14.704865
-14.888389
-14.735452
-14.368403
-13.909594
-13.359021
-12.80845
-12.288465
-11.7990675
-11.248495
-10.606161
-9.872065
-9.0462055
-8.18976
-7.3639026
-6.6909814
-6.293346
-6.2321715
-6.4156957
-6.6909814
-7.0274425
-7.425078
-7.883888
-8.312111
-8.740333
-9.168556
-9.5356045
-9.780302
-9.933239
-10.055589
-10.14735
-10.14735
-9.994414
-9.68854
-9.260318
-8.679159
-8.006236
-7.302728
-6.5074577
-5.712187
-5.3757257
-5.681599
-6.3545203
-6.996855
-7.3944907
-7.7003636
-8.220348
-8.985032
-9.749715
-10.330874
-10.697923
-10.942622
-11.217908
-11.676718
-12.166116
-12.196703
-11.432019
-9.872065
-7.914475
-6.109822
-4.794566
-3.999295
-3.6628344
-3.8157709
-4.2745814
-4.702804
-4.611042
-3.907533
-2.898151
-2.011118
-1.5828948
-1.8887682
-2.928738
-4.427518
-5.8345356
-6.9050927
-7.730951
-8.342697
-8.679159
-8.770921
-8.617984
-8.312111
-7.945063
-7.6697764
-7.6697764
-8.097999
-8.923857
-10.025002
-11.279082
-12.380227
-13.114323
-13.389609
-13.450784
-13.450784
-13.420197
-13.26726
-12.80845
-12.135528
-11.279082
-10.330874
-9.35208
-8.465047
-7.608602
-6.9050927
-6.3239336
-5.8651233
-5.4369006
-4.855741
-3.9687078
-2.7758012
-1.3381963
0.007646799
0.9252671
1.1699659
0.649981
-0.48175067
-1.9193559
-3.3875482
-4.672217
-5.6510115
-6.3239336
-6.8439183
-7.425078
-8.097999
-8.862681
-9.902653
-11.217908
-12.655513
-13.879006
-14.674277
-14.857801
-14.521341
-13.664895
-12.533164
-11.279082
-10.086177
-9.107381
-8.373284
-7.914475
-7.7003636
-7.5168395
-7.2109666
-6.6909814
-5.9262977
-5.0392647
-4.2134066
-3.5404847
-3.1734369
-3.0816746
-3.1428497
-3.1734369
-3.1428497
-3.0816746
-3.0205002
-3.112262
-3.3875482
-3.9381206
-4.733392
-5.773361
-7.0274425
-8.43446
-9.81089
-10.912034
-11.737892
-12.380227
-12.9307995
-13.328434
-13.542545
-13.603721
-13.420197
-13.14491
-12.869624
-12.533164
-11.890829
-10.72851
-9.0462055
-7.1803784
-5.314551
-3.6016595
-2.011118
-0.6958621
0.19117087
0.58880633
0.46645695
0.007646799
-0.45116335
-0.5123381
0.038234174
0.9252671
1.5064266
1.2923152
0.28293294
-1.3381963
-3.2346113
-5.1922016
-7.0274425
-8.43446
-9.137968
-9.107381
-8.617984
-7.9756494
-7.578015
-7.792126
-8.617984
-9.474429
-9.841477
-9.657953
-9.107381
-8.312111
-7.5168395
-6.8745055
-6.47687
-6.385108
-6.4156957
-6.4156957
-6.4462824
-6.5380445
-6.6909814
-6.8745055
-7.058029
-7.241554
-7.3944907
-7.5474267
-7.608602
-7.4862523
-7.1497912
-6.5380445
-5.7427735
-4.825154
-3.907533
-3.0510874
-2.3169913
-1.7358317
-1.3687835
-1.3381963
-1.6746569
-2.2864037
-3.0510874
-3.7240088
-4.152232
-4.2745814
-4.3051686
-4.51928
-5.0392647
-5.8345356
-6.8133307
-7.8533006
-8.832095
-9.566192
-9.902653
-9.933239
-9.749715
-9.474429
-9.0462055
-8.4038725
-7.608602
-6.8133307
-6.0486474
-5.2839637
-4.5498676
-3.8463585
-3.1428497
-2.5005155
-1.9193559
-1.2770214
-0.57351273
0.12999618
0.71115565
1.0476165
1.0476165
0.741743
0.16058356
-0.48175067
-1.0934975
-1.6746569
-2.2864037
-2.898151
-3.4793103
-3.907533
-4.1828194
-4.2745814
-4.2745814
-4.2745814
-4.335756
-4.580455
-4.9780903
-5.467488
-6.0486474
-6.660394
-7.241554
-7.761539
-8.097999
-8.18976
-8.067411
-7.792126
-7.5474267
-7.455665
-7.5168395
-7.6697764
-7.8533006
-7.9756494
-8.036824
-7.9756494
-7.8227124
-7.5474267
-7.241554
-6.9356804
-6.6298065
-6.385108
-6.293346
-6.3545203
-6.568632
-6.7215686
-6.7827435
-6.7215686
-6.6298065
-6.5074577
-6.4462824
-6.47687
-6.660394
-7.088617
-7.7003636
-8.373284
-8.954444
-9.321492
-9.382668
-9.137968
-8.679159
-8.18976
-7.792126
-7.5168395
-7.272141
-6.9050927
-6.4156957
-5.8039484
-5.1616144
-4.5498676
-4.029883
-3.6628344
-3.4181354
-3.2957861
-3.204024
-3.0816746
-2.8063889
-2.4087534
-1.9193559
-1.3993709
-0.8182115
-0.2370519
0.31352025
0.741743
0.9252671
0.8640924
0.52763164
-0.05352789
-0.8182115
-1.6746569
-2.5616899
-3.448723
-4.2134066
-4.855741
-5.498075
-6.1404095
-6.7521563
-7.272141
-7.6697764
-7.8227124
-7.8533006
-7.7003636
-7.425078
-7.119204
-6.7215686
-6.3239336
-5.8651233
-5.3451385
-4.672217
-3.907533
-3.0205002
-2.1946418
-1.491133
-0.8793861
-0.3594013
0.06882149
0.34410757
0.49704427
0.52763164
0.40528226
0.099408805
-0.42057604
-1.124085
-2.0417051
-3.1428497
-4.3969307
-5.681599
-6.996855
-8.220348
-9.22973
-9.994414
-10.514399
-10.8202715
-10.973209
-11.003796
-10.881447
-10.575574
-10.116763
-9.566192
-8.985032
-8.312111
-7.608602
-6.8745055
-6.1404095
-5.498075
-4.9475026
-4.4886928
-4.1216445
-3.7240088
-3.265199
-2.745214
-2.2864037
-1.9805303
-1.8275938
-1.8275938
-1.9499431
-2.1640544
-2.4393406
-2.7146268
-3.0205002
-3.4181354
-3.8157709
-4.1828194
-4.4886928
-4.794566
-5.0392647
-5.314551
-5.681599
-6.109822
-6.568632
-7.0274425
-7.4862523
-8.067411
-8.709745
-9.413254
-10.177938
-10.942622
-11.676718
-12.34964
-12.900212
-13.359021
-13.634308
-13.634308
-13.297847
-12.6861
-11.9520035
-11.1567335
-10.422637
-9.780302
-9.290905
-8.832095
-8.373284
-7.8533006
-7.3333154
-6.8745055
-6.4462824
-6.0180597
-5.5286627
-5.0698524
-4.733392
-4.51928
-4.3663435
-4.2745814
-4.0910573
-3.907533
-3.8157709
-3.8769457
-4.0910573
-4.427518
-4.886328
-5.314551
-5.7427735
-6.109822
-6.4156957
-6.568632
-6.5380445
-6.293346
-5.8957105
-5.467488
-5.0392647
-4.702804
-4.51928
-4.427518
-4.3969307
-4.4886928
-4.611042
-4.702804
-4.611042
-4.3969307
-4.06047
-3.5710723
-3.0816746
-2.592277
-2.10288
-1.5523076
-1.0323229
-0.63468736
-0.2370519
0.2523455
0.7723304
1.1699659
1.3229026
1.2311405
0.8640924
0.34410757
-0.29822654
-1.0017354
-1.6440697
-2.2252293
-2.7758012
-3.2957861
-3.8157709
-4.3969307
-5.0086775
-5.589837
-6.109822
-6.5380445
-6.8439183
-6.996855
-7.0274425
-6.8745055
-6.59922
-6.293346
-5.9874725
-5.712187
-5.467488
-5.2533765
-5.0698524
-4.855741
-4.580455
-4.2745814
-3.9381206
-3.6016595
-3.3263733
-3.0816746
-2.898151
-2.653452
-2.2864037
-1.6746569
-0.8487988
0.12999618
1.1393785
2.0569987
2.8522696
3.5557787
4.2287
4.871034
5.4521933
5.9415913
6.369814
6.553338
6.4004016
5.9110036
5.1463203
4.1675253
3.0663812
1.9958241
1.1087911
0.40528226
-0.11470252
-0.45116335
-0.60410005
-0.6652748
-0.63468736
-0.42057604
-0.022940576
0.49704427
1.0782038
1.5981886
2.0264115
2.332285
2.5769837
2.6381583
2.607571
2.4852216
2.332285
2.1181734
1.8734747
1.5981886
1.2923152
0.9864418
0.7723304
0.649981
0.68056834
0.9252671
1.3840772
1.9958241
2.607571
3.2193177
3.76989
4.2592874
4.6263356
5.0239706
5.4216065
5.8804164
6.4004016
6.9509735
7.379196
7.623895
7.623895
7.348609
6.8897986
6.3086395
5.666305
4.962796
4.2592874
3.586366
2.9746192
2.4852216
2.0569987
1.6899507
1.4758393
1.3534899
1.3229026
1.3840772
1.5064266
1.6899507
1.9958241
2.4546342
2.9134445
3.4028418
3.8922393
4.3816366
4.779272
4.9933834
5.0851455
5.0545583
4.9933834
4.9016213
4.8098593
4.6263356
4.412224
4.136938
3.8004773
3.4334295
3.1581433
2.9134445
2.6687458
2.3934596
2.0264115
1.628776
1.2923152
1.0476165
0.8946797
0.83350503
0.8946797
1.0476165
1.2005532
1.3229026
1.3840772
1.4146645
1.445252
1.4146645
1.3840772
1.2923152
1.1699659
1.0170292
0.8946797
0.83350503
0.8029177
0.83350503
0.9252671
0.8640924
1.0476165
1.7817127
2.1181734
0.8946797
-1.0017354
-1.5523076
-0.60410005
0.19117087
0.099408805
0.28293294
1.5981886
3.0052063
3.2499053
2.699333
2.7605076
4.1675253
6.0027657
6.736862
6.6451
7.440371
9.459136
10.9885025
10.866154
9.7038355
9.000326
9.122676
8.969738
7.6544824
5.7274795
4.4428115
4.136938
3.9228265
3.035794
2.1793482
2.27111
3.2193177
4.3510494
5.1463203
5.2686696
4.9016213
4.4733987
4.3204618
4.2592874
4.1981125
4.2898746
4.656923
5.2380824
5.758067
5.758067
5.299257
4.840447
4.503986
4.3204618
4.595748
5.391019
6.3392262
6.9203863
7.0121484
7.0121484
7.0121484
6.553338
5.4521933
4.1063504
2.9440317
2.2099354
1.9652367
1.9652367
2.1487608
2.699333
3.7087152
5.1157327
6.6145124
7.7768316
8.296817
8.296817
8.0827055
7.5933075
6.7674494
5.9110036
5.482781
5.6968927
6.369814
6.9509735
6.8897986
6.0639405
4.9322085
4.045176
3.4334295
3.0052063
2.699333
2.4546342
2.332285
2.3016975
2.5158088
2.9134445
3.2193177
3.1887305
2.791095
2.332285
2.1487608
2.3016975
2.5769837
2.8522696
3.2499053
3.7087152
4.1675253
4.4733987
4.68751
5.0851455
5.6968927
6.3392262
6.7674494
6.8897986
6.7674494
6.4004016
5.7274795
4.5651608
3.0969684
1.6593633
0.55821896
-0.022940576
-0.26763934
-0.45116335
-0.57351273
-0.57351273
-0.57351273
-0.90997344
-1.6134825
-2.3781657
-2.7146268
-2.5005155
-1.8275938
-0.8487988
0.40528226
1.8428874
3.3110797
4.5651608
5.788655
6.9203863
7.715657
7.8991814
7.256847
5.9110036
4.1981125
2.5463963
1.2617278
0.46645695
0.007646799
-0.2370519
-0.29822654
-0.20646459
-0.17587727
-0.3594013
-0.94056076
-1.7358317
-2.5311027
-3.356961
-4.2439938
-4.886328
-5.0086775
-4.702804
-4.2134066
-3.4181354
-2.10288
-0.26763934
1.720538
3.4028418
4.4733987
4.840447
4.5651608
3.8922393
3.1275556
2.3934596
1.7511253
1.1699659
0.741743
0.37469494
-0.17587727
-1.0629101
-2.2558165
-3.3875482
-4.2439938
-4.672217
-4.672217
-4.335756
-3.7240088
-2.8063889
-1.7052443
-0.60410005
0.19117087
0.37469494
-0.17587727
-1.2464342
-2.3169913
-2.8063889
-2.5311027
-1.6440697
-0.3899886
1.1393785
2.7605076
4.1981125
5.2380824
5.849829
6.0333533
5.758067
4.962796
3.7087152
2.1793482
0.649981
-0.75703675
-2.0417051
-3.204024
-4.2439938
-5.2533765
-6.2321715
-7.0274425
-7.3639026
-7.302728
-6.996855
-6.59922
-6.109822
-5.589837
-5.1616144
-4.886328
-4.672217
-4.2439938
-3.5710723
-2.684039
-1.7052443
-0.6652748
0.52763164
1.720538
2.7605076
3.5557787
4.1675253
4.6263356
4.9933834
5.2686696
5.5439553
5.8192415
5.9721785
6.0027657
5.9110036
5.6357174
5.2686696
4.748685
4.0145884
3.0969684
2.1181734
1.2005532
0.40528226
-0.20646459
-0.5123381
-0.45116335
-0.20646459
-0.022940576
-0.08411521
-0.42057604
-0.90997344
-1.4605455
-1.9805303
-2.3475785
-2.4087534
-2.1334672
-1.4605455
-0.57351273
0.37469494
1.1393785
1.6593633
2.0569987
2.3628721
2.6381583
2.8522696
2.9440317
2.8522696
2.699333
2.5769837
2.424047
2.2099354
1.9346495
1.720538
1.5981886
1.5676013
1.5676013
1.628776
1.6899507
1.720538
1.6899507
1.628776
1.537014
1.4758393
1.3534899
1.3840772
1.9346495
3.1275556
4.136938
4.503986
4.503986
4.3204618
3.9534142
3.4946039
2.9134445
2.27111
1.8123
1.4146645
0.8029177
0.40528226
0.68056834
1.2617278
1.5676013
1.3840772
1.2617278
1.628776
2.3016975
2.6687458
2.7605076
2.7299204
2.6381583
2.5463963
2.3934596
1.9958241
1.4146645
1.2005532
1.3534899
1.4758393
1.4758393
1.720538
2.2099354
2.6687458
2.9746192
3.0052063
2.6687458
2.0569987
1.4758393
1.1087911
0.68056834
0.12999618
-0.3594013
-0.6652748
-0.72644943
-0.5123381
-0.20646459
-0.05352789
0.099408805
0.43586957
0.7723304
1.0476165
1.3534899
1.6899507
1.8428874
1.7817127
1.6899507
1.628776
1.4146645
0.9864418
0.71115565
0.83350503
1.2311405
1.8123
2.5463963
3.2193177
3.7087152
4.2592874
4.9322085
5.299257
5.1769075
4.68751
4.2287
3.9840014
3.76989
3.2499053
2.6381583
2.332285
2.3628721
2.4852216
2.5463963
2.607571
2.6381583
2.607571
2.4852216
2.3016975
2.3016975
2.699333
3.2499053
3.5557787
3.3722546
3.0969684
2.9746192
2.8522696
2.5769837
2.2405229
2.0875862
2.1181734
2.1181734
1.8428874
1.4146645
1.0476165
0.8640924
0.83350503
0.83350503
0.9864418
1.445252
2.0569987
2.6381583
3.0663812
3.4028418
3.6169531
3.7393029
3.7393029
3.6475408
3.76989
4.2287
5.0545583
6.1251154
7.1039104
7.7462444
8.02153
7.990943
7.8991814
7.6850696
7.256847
6.6145124
6.1251154
5.9415913
6.0639405
6.247464
6.4309883
6.4004016
6.1251154
5.7274795
5.299257
4.840447
4.412224
3.9840014
3.5557787
3.2499053
3.1887305
3.4028418
3.76989
4.1063504
4.3816366
4.8098593
5.5439553
6.461576
7.256847
7.7768316
8.113293
8.419167
8.572103
8.449754
8.052118
7.532133
7.1039104
6.7980366
6.6451
6.6451
6.7062745
6.6451
6.4004016
5.9721785
5.5133686
5.2380824
5.1157327
5.0545583
4.9016213
4.6263356
4.3204618
3.9840014
3.586366
3.0969684
2.607571
2.27111
2.1487608
2.332285
2.9134445
3.831065
4.9016213
5.8192415
6.553338
7.226259
7.8685937
8.480341
8.877976
8.908564
8.510928
7.929768
7.348609
6.9203863
6.6145124
6.4309883
6.4309883
6.6451
7.0121484
7.4097834
7.715657
7.8074193
7.7462444
7.5627203
7.287434
7.1039104
6.9509735
6.8592114
6.8592114
6.9815607
7.1956725
7.4097834
7.5933075
7.6544824
7.8380065
8.388578
8.327404
6.7062745
5.2380824
5.9415913
7.8380065
8.541515
7.5015454
5.8804164
5.0545583
5.3298445
5.849829
6.1251154
6.3392262
6.2168775
5.5439553
4.5651608
4.0145884
4.656923
6.0639405
6.6145124
5.849829
5.0851455
5.5133686
6.8897986
8.052118
8.419167
8.357991
8.388578
8.572103
8.296817
7.5627203
6.9815607
7.042735
7.440371
7.6544824
7.287434
6.4309883
5.6051307
4.9933834
4.503986
4.2287
4.1063504
3.9228265
3.6169531
3.3110797
3.1887305
3.4028418
3.8004773
4.1063504
4.1981125
4.2287
4.748685
5.758067
6.7674494
7.379196
7.6544824
7.6544824
7.5933075
7.715657
8.113293
8.602691
8.877976
8.847389
8.602691
8.235642
7.5933075
6.5839252
5.4216065
4.4733987
3.831065
3.4640167
3.3722546
3.4334295
3.5557787
3.4640167
3.0969684
2.7605076
2.7605076
3.0969684
3.3110797
3.2499053
3.1275556
3.2804925
3.8004773
4.1675253
4.0145884
3.4334295
2.7299204
2.1793482
2.0264115
2.1487608
2.3628721
2.4546342
2.3016975
2.0569987
1.8123
1.6593633
1.5981886
1.720538
2.1487608
2.8522696
3.4028418
3.4334295
2.9134445
2.1487608
1.6593633
1.720538
2.1793482
2.882857
3.5557787
4.045176
4.4428115
4.68751
4.840447
5.0545583
5.2686696
5.391019
5.360431
5.1463203
4.8098593
4.4733987
4.136938
3.6475408
2.9134445
2.0569987
1.5064266
1.4758393
1.904062
2.607571
3.3722546
3.9840014
4.3510494
4.412224
4.2287
3.9534142
3.6169531
3.3110797
3.035794
2.882857
2.8522696
2.8216825
2.7299204
2.607571
2.5769837
2.6687458
2.8522696
3.0052063
3.0969684
3.1275556
3.1887305
3.4640167
3.9840014
4.595748
5.1157327
5.4216065
5.5439553
5.666305
5.788655
5.849829
5.788655
5.5133686
5.0851455
4.6263356
4.3204618
4.2287
4.1981125
4.1063504
3.8616521
3.3416674
2.5463963
1.5676013
0.7723304
0.49704427
0.83350503
1.537014
2.2405229
2.7605076
3.1275556
3.4946039
3.9840014
4.595748
5.1769075
5.6051307
5.849829
5.9721785
5.9415913
5.788655
5.6968927
5.7274795
5.8804164
6.0639405
6.2168775
6.4921637
7.0121484
7.5933075
8.052118
8.14388
7.8380065
7.226259
6.6145124
6.1251154
5.758067
5.391019
5.0239706
4.656923
4.3816366
4.2592874
4.1675253
4.1063504
4.045176
4.0145884
4.075763
4.1675253
4.2287
4.1675253
3.8922393
3.4946039
3.0969684
2.8216825
2.7605076
2.791095
2.9134445
3.1275556
3.4640167
3.831065
4.136938
4.412224
4.656923
4.9933834
5.391019
5.788655
6.0639405
6.278052
6.4309883
6.5227504
6.4921637
6.3392262
6.1251154
5.9110036
5.666305
5.391019
5.1463203
4.962796
4.718097
4.412224
4.136938
4.045176
4.1063504
4.1675253
4.045176
3.8004773
3.4640167
3.1887305
2.9746192
2.882857
2.9440317
3.0969684
3.2804925
3.4640167
3.678128
3.9228265
4.1981125
4.5345736
4.8098593
4.9933834
5.3298445
5.9110036
6.5839252
7.1956725
7.715657
8.052118
8.0827055
7.929768
7.6850696
7.287434
6.8592114
6.5839252
6.553338
6.6145124
6.736862
6.8592114
6.9203863
6.9509735
6.9815607
7.165085
7.4097834
7.5933075
7.7462444
7.929768
8.14388
8.388578
8.633278
8.7250395
8.602691
8.296817
7.9603558
7.715657
7.5627203
7.532133
7.623895
7.7768316
7.9603558
8.0827055
8.113293
8.02153
7.8380065
7.623895
7.4097834
7.1956725
6.9815607
6.736862
6.4004016
6.0333533
5.6051307
5.2380824
4.9016213
4.595748
4.2592874
4.0145884
3.8922393
3.831065
3.831065
3.831065
3.76989
3.586366
3.4334295
3.3416674
3.4028418
3.5557787
3.6475408
3.7087152
3.7087152
3.831065
4.0145884
4.1675253
4.3204618
4.5345736
4.871034
5.2380824
5.6357174
6.1251154
6.5227504
6.6451
6.553338
6.369814
6.18629
6.0945277
6.278052
6.6451
7.1956725
7.8074193
8.419167
8.847389
9.2144375
9.581485
9.97912
10.254407
10.315581
10.22382
10.132057
10.22382
10.376757
10.468518
10.437931
10.315581
10.162644
10.070883
10.040296
9.948533
9.765009
9.489723
9.2144375
9.061501
9.061501
9.18385
9.397961
9.550899
9.7038355
9.887359
10.101471
10.284994
10.407344
10.437931
10.468518
10.590868
10.8355665
11.14144
11.355551
11.324965
11.049678
10.590868
10.101471
9.581485
9.092088
8.602691
8.235642
7.990943
7.8380065
7.7462444
7.6544824
7.5627203
7.440371
7.226259
7.073323
7.0121484
7.0121484
7.134497
7.348609
7.6850696
8.0827055
8.480341
8.908564
9.367374
9.887359
10.407344
10.896741
11.294376
11.569662
11.753186
11.844949
11.844949
11.753186
11.661425
11.60025
11.539075
11.447313
11.202614
10.896741
10.590868
10.254407
9.917947
9.673247
9.550899
9.550899
9.581485
9.64266
9.734423
9.917947
10.284994
10.713217
11.172027
11.539075
11.875536
12.273171
12.762568
13.251966
13.649602
13.802539
13.771952
13.527252
13.160204
12.64022
11.997886
11.14144
10.284994
9.459136
8.694452
8.0827055
7.623895
7.379196
7.287434
7.287434
7.348609
7.440371
7.623895
7.8991814
8.327404
8.816801
9.336787
9.887359
10.437931
11.019091
11.60025
12.150823
12.670807
13.129617
13.496665
13.649602
13.649602
13.496665
13.221379
12.762568
12.211997
11.692013
11.233202
10.774392
10.254407
9.734423
9.306199
8.969738
8.663865
8.419167
8.235642
8.174467
8.235642
8.327404
8.357991
8.26623
8.14388
8.052118
7.990943
7.8685937
7.6850696
7.470958
7.287434
7.1039104
6.8897986
6.736862
6.6451
6.6145124
6.5839252
6.5227504
6.4004016
6.3392262
6.3392262
6.461576
6.6451
6.8897986
7.165085
7.440371
7.7768316
8.113293
8.419167
8.663865
8.847389
8.969738
9.030913
9.000326
8.939152
8.847389
8.633278
8.419167
8.14388
7.8685937
7.5933075
7.3180213
6.9815607
6.6756873
6.4004016
6.1557026
5.9110036
5.7274795
5.666305
5.7274795
5.9721785
6.3392262
6.736862
7.165085
7.623895
8.052118
8.480341
8.847389
9.153262
9.397961
9.520311
9.520311
9.367374
9.18385
8.969738
8.633278
8.235642
7.7768316
7.287434
6.7674494
6.278052
5.788655
5.360431
4.962796
4.595748
4.2898746
4.075763
3.9534142
3.8004773
3.586366
3.4946039
3.6169531
3.9534142
4.3816366
4.840447
5.360431
5.9415913
6.553338
7.042735
7.348609
7.5015454
7.623895
7.6850696
7.6850696
7.623895
7.5015454
7.379196
7.256847
7.165085
7.073323
7.042735
7.073323
7.226259
7.440371
7.715657
8.02153
8.388578
8.786214
9.2144375
9.64266
10.070883
10.468518
10.896741
11.263789
11.630837
11.875536
11.997886
11.93671
11.753186
11.508489
11.233202
10.896741
10.376757
9.734423
9.092088
8.510928
8.02153
7.623895
7.348609
7.1956725
7.1956725
7.3180213
7.5015454
7.715657
7.929768
8.205054
8.572103
9.030913
9.550899
10.132057
10.68263
11.233202
11.722599
12.18141
12.609632
12.884918
13.037855
13.0990305
13.0990305
13.007268
12.854331
12.548458
12.150823
11.692013
11.202614
10.68263
10.132057
9.550899
8.969738
8.357991
7.8074193
7.3180213
6.9815607
6.7980366
6.7980366
6.9509735
7.3180213
7.8074193
8.357991
8.969738
9.550899
10.132057
10.652042
11.110853
11.539075
11.906123
12.242584
12.456696
12.64022
12.762568
12.823744
12.762568
12.548458
12.18141
11.722599
11.263789
10.774392
10.3461685
9.97912
9.673247
9.489723
9.336787
9.18385
9.000326
8.847389
8.786214
8.755627
8.7250395
8.663865
8.663865
8.755627
8.877976
9.061501
9.2144375
9.306199
9.367374
9.367374
9.397961
9.397961
9.489723
9.612073
9.765009
9.887359
9.948533
9.917947
9.795596
9.612073
9.397961
9.153262
8.908564
8.663865
8.388578
8.0827055
7.7768316
7.470958
7.165085
6.8897986
6.6756873
6.553338
6.553338
6.6451
6.8286242
7.042735
7.287434
7.5627203
7.8074193
8.02153
8.174467
8.296817
8.357991
8.449754
8.510928
8.602691
8.663865
8.663865
8.602691
8.541515
8.419167
8.327404
8.26623
8.235642
8.235642
8.205054
8.113293
8.02153
7.8685937
7.715657
7.5627203
7.440371
7.3180213
7.165085
7.042735
7.042735
7.1039104
7.256847
7.440371
7.6544824
7.929768
8.205054
8.449754
8.663865
8.877976
9.061501
9.2144375
9.306199
9.367374
9.397961
9.489723
9.581485
9.64266
9.612073
9.489723
9.306199
9.122676
8.939152
8.7250395
8.480341
8.26623
8.0827055
7.8991814
7.6850696
7.440371
7.165085
6.9203863
6.7062745
6.553338
6.4309883
6.4004016
6.4309883
6.4921637
6.553338
6.6145124
6.7062745
6.8286242
6.9509735
7.042735
7.1039104
7.1956725
7.1956725
7.134497
7.042735
6.9203863
6.7980366
6.6451
6.4921637
6.369814
6.3086395
6.278052
6.18629
6.0639405
5.9721785
5.8804164
5.849829
5.788655
5.7274795
5.6357174
5.5133686
5.4216065
5.360431
5.299257
5.299257
5.299257
5.299257
5.3298445
5.299257
5.1463203
4.962796
4.718097
4.5345736
4.412224
4.2898746
4.1981125
4.136938
4.136938
4.136938
4.1981125
4.2592874
4.412224
4.595748
4.840447
5.1463203
5.482781
5.8192415
6.1557026
6.4309883
6.6451
6.7980366
6.8286242
6.7062745
6.553338
6.369814
6.18629
5.9721785
5.6968927
5.360431
5.0545583
4.748685
4.4428115
4.136938
3.9228265
3.8616521
3.8922393
3.9840014
4.1063504
4.1981125
4.2898746
4.3816366
4.412224
4.412224
4.503986
4.595748
4.718097
4.779272
4.840447
4.9322085
5.0545583
5.1769075
5.2380824
5.2380824
5.2380824
5.2074947
5.1463203
5.0239706
4.871034
4.718097
4.656923
4.5651608
4.4733987
4.412224
4.3816366
4.3816366
4.412224
4.3816366
4.3816366
4.4733987
4.5345736
4.5651608
4.503986
4.412224
4.3510494
4.3204618
4.2898746
4.3204618
4.412224
4.4733987
4.503986
4.503986
4.503986
4.412224
4.3204618
4.1981125
4.045176
3.8922393
3.678128
3.4334295
3.1581433
2.8216825
2.5769837
2.424047
2.3628721
2.3628721
2.4546342
2.5769837
2.791095
3.0969684
3.4334295
3.831065
4.2592874
4.656923
4.9322085
5.1157327
5.1769075
5.1157327
4.962796
4.718097
4.503986
4.3510494
4.2287
4.136938
4.075763
4.136938
4.2592874
4.3204618
4.2592874
4.1063504
3.8922393
3.678128
3.4640167
3.2804925
3.1275556
3.0052063
2.9746192
3.0663812
3.1581433
3.3110797
3.4640167
3.678128
3.8922393
4.075763
4.1981125
4.2592874
4.2898746
4.3510494
4.3816366
4.3816366
4.3510494
4.2592874
4.1981125
4.136938
4.1063504
4.1063504
4.136938
4.1675253
4.2592874
4.3204618
4.3510494
4.3510494
4.2898746
4.136938
3.9534142
3.8004773
3.7087152
3.6475408
3.5557787
3.4640167
3.4334295
3.4640167
3.525191
3.6475408
3.7087152
3.76989
3.7393029
3.6475408
3.5557787
3.4946039
3.4946039
3.4946039
3.5557787
3.6169531
3.7087152
3.76989
3.8004773
3.8004773
3.8004773
3.8004773
3.8616521
3.9228265
4.045176
4.1981125
4.2898746
4.2898746
4.2592874
4.2592874
4.2898746
4.3816366
4.503986
4.68751
4.9933834
5.360431
5.758067
6.0945277
6.278052
6.4004016
6.4309883
6.4309883
6.4309883
6.369814
6.3086395
6.18629
6.0333533
5.8192415
5.666305
5.5439553
5.5439553
5.5439553
5.482781
5.360431
5.1463203
4.9016213
4.6263356
4.412224
4.2898746
4.2592874
4.3510494
4.503986
4.656923
4.8098593
4.962796
5.1157327
5.299257
5.4216065
5.482781
5.482781
5.391019
5.2686696
5.1463203
4.9933834
4.871034
4.8098593
4.779272
4.718097
4.595748
4.4428115
4.3204618
4.2898746
4.3510494
4.4733987
4.6263356
4.779272
4.9322085
5.0239706
5.0851455
5.0851455
5.0239706
4.9016213
4.748685
4.656923
4.5345736
4.4733987
4.3816366
4.3204618
4.2898746
4.2898746
4.3816366
4.5345736
4.68751
4.8098593
4.871034
4.9016213
4.962796
4.9933834
5.0851455
5.2686696
5.5133686
5.788655
6.0027657
6.1557026
6.1557026
6.0333533
5.8192415
5.6051307
5.360431
5.1769075
5.0545583
4.9933834
4.9933834
5.0239706
5.0851455
5.1769075
5.299257
5.360431
5.391019
5.3298445
5.1769075
4.9933834
4.8098593
4.6263356
4.4733987
4.2898746
4.1063504
3.9534142
3.8004773
3.678128
3.586366
3.5557787
3.5557787
3.6169531
3.7393029
3.8922393
4.045176
4.1675253
4.2592874
4.2898746
4.3510494
4.3816366
4.412224
4.4428115
4.503986
4.595748
4.68751
4.748685
4.871034
4.9933834
5.0545583
5.0545583
4.962796
4.840447
4.718097
4.595748
4.4733987
4.3816366
4.3204618
4.2898746
4.3204618
4.412224
4.595748
4.779272
4.9322085
5.0851455
5.2074947
5.4216065
5.6968927
5.9721785
6.2168775
6.4309883
6.5839252
6.7062745
6.736862
6.6451
6.4921637
6.3392262
6.3086395
6.369814
6.4921637
6.6451
6.7674494
6.7980366
6.7674494
6.736862
6.7674494
6.7980366
6.8286242
6.7980366
6.7980366
6.7980366
6.8592114
6.9203863
7.0121484
7.134497
7.1956725
7.1956725
7.134497
7.0121484
6.8286242
6.5839252
6.278052
5.9721785
5.758067
5.6968927
5.6968927
5.8192415
6.0333533
6.247464
6.4309883
6.4921637
6.4921637
6.461576
6.4309883
6.4309883
6.5227504
6.6145124
6.6756873
6.7062745
6.6451
6.5227504
6.369814
6.1557026
5.849829
5.5439553
5.2686696
5.0545583
4.9016213
4.8098593
4.8098593
4.840447
4.9016213
4.9322085
4.9933834
5.0545583
5.0851455
5.1157327
5.1463203
5.1769075
5.2686696
5.391019
5.574543
5.788655
6.0333533
6.278052
6.4921637
6.6451
6.7062745
6.7674494
6.8286242
6.9509735
7.134497
7.440371
7.7462444
8.052118
8.357991
8.602691
8.786214
8.816801
8.755627
8.663865
8.572103
8.572103
8.663865
8.7250395
8.786214
8.816801
8.786214
8.786214
8.7250395
8.541515
8.26623
7.990943
7.7768316
7.623895
7.470958
7.287434
7.042735
6.8286242
6.6756873
6.553338
6.4309883
6.3086395
6.247464
6.1557026
6.0945277
6.1251154
6.3086395
6.5839252
6.8897986
7.1956725
7.379196
7.440371
7.470958
7.5627203
7.7462444
7.9603558
8.205054
8.449754
8.694452
9.000326
9.306199
9.581485
9.765009
9.887359
9.917947
9.826184
9.673247
9.520311
9.367374
9.306199
9.336787
9.397961
9.489723
9.581485
9.64266
9.64266
9.64266
9.64266
9.673247
9.673247
9.64266
9.550899
9.428549
9.275612
9.122676
8.969738
8.939152
8.969738
9.030913
9.061501
9.061501
9.000326
8.908564
8.847389
8.847389
8.908564
9.061501
9.18385
9.245025
9.18385
9.092088
9.061501
9.092088
9.2144375
9.153262
8.939152
9.459136
11.14144
11.875536
9.97912
7.4097834
6.7062745
7.256847
7.4097834
7.1039104
7.0121484
7.470958
8.235642
9.030913
9.948533
11.294376
12.915506
14.139
14.628397
15.148382
16.647161
18.421227
18.910624
17.717718
15.760129
14.35311
13.924889
13.649602
12.823744
11.783774
11.202614
11.019091
10.713217
10.070883
9.948533
10.8355665
12.487283
14.261349
15.760129
16.647161
16.922445
16.89186
16.922445
17.167145
17.289494
17.075384
16.708336
16.555399
16.830685
17.320082
17.503607
16.830685
15.087207
12.854331
10.9885025
9.856771
8.969738
7.9603558
6.8286242
5.9110036
5.3298445
4.718097
3.678128
2.1487608
0.46645695
-0.78762406
-1.124085
-0.5123381
0.49704427
1.5981886
3.0052063
4.9933834
7.4097834
9.917947
12.18141
13.955476
14.964858
15.087207
14.47546
13.680189
13.068442
12.731982
12.64022
12.579044
12.456696
12.242584
12.05906
11.844949
11.630837
11.447313
11.294376
11.172027
11.172027
11.355551
11.93671
12.946093
13.955476
14.444873
14.139
13.313141
12.426108
11.844949
11.630837
11.539075
11.355551
11.019091
10.499105
9.856771
9.275612
9.092088
9.367374
10.040296
10.927329
11.722599
12.211997
12.18141
11.692013
10.957916
10.132057
9.520311
9.18385
9.092088
9.18385
9.428549
9.734423
9.97912
10.101471
10.009708
9.581485
8.877976
8.0827055
7.348609
6.7674494
6.278052
5.9721785
5.849829
6.0639405
6.7062745
7.7462444
9.153262
10.652042
12.05906
13.129617
13.771952
13.986063
13.833126
13.343728
12.609632
11.692013
10.8355665
10.254407
10.132057
10.376757
10.743805
10.9885025
10.8355665
10.101471
8.786214
7.134497
5.4216065
3.9534142
2.882857
2.3016975
2.2405229
2.8216825
4.075763
6.0027657
8.26623
10.529693
12.701394
14.658984
16.280113
17.35067
17.656542
17.228321
16.218939
14.93427
13.55784
12.1202345
10.621455
9.061501
7.5627203
6.3086395
5.5133686
5.299257
5.4216065
5.7274795
6.18629
6.8592114
7.6544824
8.357991
8.663865
8.235642
7.073323
5.574543
4.3204618
3.7087152
3.8004773
4.503986
5.5439553
6.736862
8.02153
9.336787
10.560281
11.508489
11.997886
11.9672985
11.539075
10.866154
10.040296
9.18385
8.327404
7.623895
7.1039104
6.7980366
6.7062745
6.8897986
7.287434
7.715657
7.9603558
7.9603558
7.6850696
7.226259
6.6145124
5.9415913
5.299257
4.748685
4.3204618
4.1063504
4.136938
4.3816366
4.748685
5.1463203
5.4216065
5.5439553
5.574543
5.5439553
5.5133686
5.5133686
5.5133686
5.6051307
5.8192415
6.247464
6.7980366
7.348609
7.8685937
8.296817
8.755627
9.2144375
9.64266
9.856771
9.887359
9.765009
9.64266
9.612073
9.734423
9.948533
10.162644
10.193233
9.887359
9.306199
8.572103
7.8074193
7.0121484
6.247464
5.6357174
5.1769075
4.748685
4.1675253
3.3416674
2.3934596
1.4758393
0.68056834
0.099408805
-0.29822654
-0.45116335
-0.42057604
-0.14528984
0.34410757
1.0170292
1.720538
2.3628721
2.8522696
3.2804925
3.7087152
4.2287
4.748685
5.2380824
5.6051307
5.8804164
6.1557026
6.4309883
6.7674494
7.165085
7.5933075
7.990943
8.296817
8.480341
8.541515
8.572103
8.419167
8.02153
7.3180213
6.369814
5.2380824
4.045176
2.9134445
1.8123
0.83350503
-0.022940576
-0.75703675
-1.3076088
-1.6440697
-1.7664189
-1.6440697
-1.3076088
-0.8487988
-0.3594013
0.16058356
0.741743
1.3534899
1.9652367
2.5769837
3.1581433
3.8004773
4.595748
5.5439553
6.5227504
7.440371
8.205054
8.786214
9.153262
9.336787
9.336787
9.122676
8.755627
8.296817
7.8074193
7.379196
6.9815607
6.5839252
6.1251154
5.6968927
5.391019
5.2074947
5.1463203
5.1157327
5.0851455
4.9933834
4.871034
4.68751
4.4733987
4.2592874
4.045176
3.831065
3.4946039
3.1275556
2.7299204
2.332285
1.8428874
1.3534899
0.9558544
0.741743
0.7723304
1.0170292
1.445252
1.9346495
2.424047
2.9134445
3.4334295
4.075763
4.718097
5.391019
5.9721785
6.461576
6.8286242
7.1039104
7.226259
7.134497
6.8286242
6.3392262
5.788655
5.2380824
4.748685
4.3816366
4.136938
3.9534142
3.831065
3.76989
3.678128
3.586366
3.525191
3.4640167
3.4334295
3.4028418
3.4334295
3.525191
3.586366
3.586366
3.6169531
3.6475408
3.678128
3.7087152
3.7087152
3.7087152
3.7087152
3.76989
3.831065
3.9228265
4.0145884
4.2287
4.5345736
4.962796
5.4216065
5.8804164
6.3086395
6.736862
7.134497
7.470958
7.6850696
7.7768316
7.8074193
7.7768316
7.715657
7.5015454
7.1039104
6.6145124
6.0333533
5.482781
4.9322085
4.3204618
3.678128
3.0969684
2.6687458
2.332285
2.0875862
1.9346495
1.904062
2.0569987
2.3016975
2.5463963
2.7299204
2.9134445
3.1887305
3.5557787
4.0145884
4.5345736
5.1463203
5.758067
6.247464
6.6145124
6.8897986
7.165085
7.348609
7.3180213
7.042735
6.6756873
6.278052
5.9415913
5.574543
5.1769075
4.9016213
4.871034
4.962796
4.962796
4.9016213
4.8098593
4.68751
4.503986
4.2898746
4.075763
3.8922393
3.7087152
3.4640167
3.1581433
2.882857
2.8216825
2.9134445
3.0969684
3.3416674
3.6475408
4.1063504
4.656923
5.2074947
5.8192415
6.369814
6.8897986
7.287434
7.5933075
7.8380065
7.990943
8.0827055
8.052118
7.9603558
7.8380065
7.6850696
7.5015454
7.256847
7.042735
6.8592114
6.7062745
6.4921637
6.247464
5.9415913
5.574543
5.1463203
4.779272
4.4733987
4.2592874
4.136938
4.045176
4.075763
4.2287
4.4733987
4.718097
4.871034
4.9322085
4.9016213
4.871034
4.8098593
4.718097
4.6263356
4.5651608
4.5345736
4.5651608
4.6263356
4.68751
4.779272
4.962796
5.2074947
5.5439553
5.9110036
6.369814
6.9203863
7.623895
8.357991
9.030913
9.64266
10.132057
10.499105
10.652042
10.652042
10.468518
10.22382
9.856771
9.428549
8.969738
8.449754
7.8380065
7.134497
6.369814
5.6357174
4.9933834
4.4733987
4.1063504
3.8616521
3.831065
3.9840014
4.2287
4.503986
4.8098593
5.1157327
5.4216065
5.758067
6.0639405
6.369814
6.6451
6.9509735
7.287434
7.5933075
7.929768
8.26623
8.602691
8.816801
8.908564
8.816801
8.633278
8.357991
8.0827055
7.8685937
7.715657
7.623895
7.532133
7.470958
7.4097834
7.3180213
7.165085
6.9509735
6.8592114
6.8592114
6.8897986
6.8592114
6.9203863
6.9815607
6.9203863
6.7674494
6.4921637
6.0945277
5.6051307
5.0545583
4.5345736
4.1675253
3.9228265
3.831065
3.76989
3.7393029
3.76989
3.9228265
4.1063504
4.3510494
4.595748
4.8098593
4.8098593
4.656923
4.5345736
4.412224
4.2592874
4.2287
4.3204618
4.503986
4.748685
4.9322085
5.0851455
5.2074947
5.299257
5.4216065
5.666305
5.9721785
6.18629
6.278052
6.2168775
6.0333533
5.758067
5.3298445
4.871034
4.412224
4.045176
3.76989
3.525191
3.3416674
3.3416674
3.4946039
3.7393029
4.045176
4.503986
5.0545583
5.6051307
6.1557026
6.7674494
7.379196
8.02153
8.541515
8.939152
9.306199
9.520311
9.550899
9.336787
8.969738
8.480341
7.8991814
7.165085
6.4004016
5.666305
4.962796
4.3510494
3.8004773
3.3110797
2.9440317
2.6381583
2.3628721
2.1793482
2.0569987
2.0875862
2.2099354
2.5158088
2.882857
3.2804925
3.678128
4.1063504
4.5345736
4.9322085
5.1769075
5.2686696
5.299257
5.391019
5.5133686
5.666305
5.788655
5.8804164
6.0027657
6.0639405
6.1251154
6.18629
6.247464
6.3392262
6.4309883
6.553338
6.7674494
7.042735
7.379196
7.715657
7.990943
8.235642
8.449754
8.602691
8.694452
8.7250395
8.633278
8.480341
8.327404
8.0827055
7.7768316
7.379196
6.9203863
6.369814
5.7274795
5.0239706
4.3816366
3.8004773
3.2804925
2.9134445
2.6687458
2.5769837
2.6381583
2.791095
3.035794
3.3416674
3.7393029
4.1981125
4.595748
4.840447
4.9933834
5.0851455
5.1157327
5.1463203
5.1463203
5.2074947
5.2074947
5.2074947
5.1769075
5.1463203
5.1463203
5.0545583
4.962796
4.9322085
4.962796
4.9933834
4.9933834
5.0239706
5.0851455
5.1769075
5.2074947
5.1769075
5.1463203
5.1463203
5.1157327
5.0239706
4.871034
4.748685
4.68751
4.68751
4.6263356
4.5345736
4.4428115
4.412224
4.4428115
4.4733987
4.5345736
4.656923
4.8098593
5.0239706
5.2686696
5.5439553
5.788655
5.9721785
6.0639405
6.0945277
6.0333533
5.8804164
5.666305
5.4216065
5.2380824
5.1463203
5.0545583
4.9016213
4.718097
4.5345736
4.412224
4.3204618
4.2287
4.1675253
4.1063504
4.075763
4.075763
4.045176
4.0145884
3.9840014
3.9840014
3.9840014
4.0145884
4.075763
4.1675253
4.2898746
4.4733987
4.656923
4.871034
5.0851455
5.2074947
5.2380824
5.2074947
5.1463203
5.0545583
4.962796
4.9322085
4.9322085
4.9933834
5.1463203
5.4216065
5.788655
6.1557026
6.461576
6.7062745
6.9203863
7.0121484
6.9509735
6.7980366
6.6451
6.4921637
6.4004016
6.3086395
6.18629
6.0945277
6.0333533
5.9110036
5.788655
5.6357174
5.5133686
5.391019
5.299257
5.2074947
5.0851455
4.9933834
4.9016213
4.840447
4.840447
4.840447
4.8098593
4.718097
4.656923
4.595748
4.5651608
4.5345736
4.5345736
4.595748
4.68751
4.8098593
4.871034
4.9016213
4.840447
4.748685
4.6263356
4.595748
4.5651608
4.5651608
4.595748
4.656923
4.748685
4.871034
4.9933834
5.1463203
5.299257
5.391019
5.4521933
5.4521933
5.4521933
5.482781
5.6051307
5.788655
5.9415913
6.0945277
6.18629
6.247464
6.3086395
6.3086395
6.247464
6.1557026
6.0639405
5.9721785
5.8192415
5.666305
5.482781
5.299257
5.1463203
5.0239706
4.962796
4.9322085
4.962796
5.0239706
5.1463203
5.2686696
5.4216065
5.574543
5.6357174
5.6051307
5.5133686
5.360431
5.1769075
4.9933834
4.8098593
4.68751
4.656923
4.6263356
4.5651608
4.4733987
4.3816366
4.2592874
4.1675253
4.045176
3.9840014
3.9534142
3.9534142
4.045176
4.1981125
4.4428115
4.748685
5.0239706
5.299257
5.574543
5.788655
5.9415913
6.0027657
5.9415913
5.849829
5.758067
5.6357174
5.5439553
5.5133686
5.5133686
5.5439553
5.6357174
5.7274795
5.8192415
5.8192415
5.758067
5.6968927
5.666305
5.6968927
5.788655
5.8804164
5.9415913
6.0027657
6.0945277
6.18629
6.278052
6.278052
6.247464
6.247464
6.247464
6.278052
6.3086395
6.3392262
6.3392262
6.369814
6.4004016
6.4309883
6.4309883
6.4004016
6.3086395
6.247464
6.18629
6.1557026
6.1557026
6.1557026
6.18629
6.3086395
6.461576
6.6756873
6.8592114
7.042735
7.165085
7.256847
7.256847
7.287434
7.287434
7.3180213
7.4097834
7.470958
7.532133
7.532133
7.440371
7.287434
7.1039104
6.9509735
6.7980366
6.5839252
6.4004016
6.2168775
6.0027657
5.8192415
5.6357174
5.5133686
5.4521933
5.391019
5.360431
5.3298445
5.299257
5.299257
5.360431
5.4216065
5.4216065
5.299257
5.0851455
4.9016213
4.871034
4.9322085
5.1157327
5.299257
5.5439553
5.788655
6.0639405
6.3086395
6.5839252
6.8286242
7.0121484
7.1039104
7.134497
7.134497
7.134497
7.134497
7.165085
7.226259
7.348609
7.5015454
7.715657
7.990943
8.296817
8.602691
8.847389
9.030913
9.153262
9.153262
9.061501
8.847389
8.541515
8.14388
7.5933075
6.9815607
6.3086395
5.574543
4.8098593
4.075763
3.4334295
2.8522696
2.332285
1.904062
1.628776
1.537014
1.5676013
1.6899507
1.9346495
2.3016975
2.7299204
3.2193177
3.7393029
4.2592874
4.871034
5.5439553
6.2168775
6.8286242
7.379196
7.7768316
8.052118
8.14388
8.052118
7.8685937
7.5627203
7.226259
6.8592114
6.461576
6.0639405
5.7274795
5.482781
5.391019
5.3298445
5.360431
5.4216065
5.5439553
5.7274795
5.8192415
5.8804164
5.9110036
5.9415913
6.0333533
6.1251154
6.247464
6.4004016
6.5227504
6.6145124
6.6145124
6.5227504
6.3392262
6.1251154
5.9110036
5.7274795
5.574543
5.482781
5.360431
5.2074947
5.0851455
4.9933834
4.9016213
4.9016213
4.962796
5.0545583
5.2380824
5.4521933
5.758067
6.0333533
6.18629
6.247464
6.18629
6.0945277
6.0333533
5.9110036
5.8192415
5.7274795
5.6968927
5.7274795
5.788655
5.849829
5.849829
5.758067
5.6357174
5.482781
5.299257
5.1157327
4.9016213
4.656923
4.3816366
4.1063504
3.8616521
3.6475408
3.5557787
3.4640167
3.4334295
3.3722546
3.3110797
3.2499053
3.2193177
3.2804925
3.4334295
3.7087152
4.075763
4.503986
4.9933834
5.5133686
6.0333533
6.553338
7.042735
7.470958
7.8380065
8.113293
8.26623
8.327404
8.327404
8.327404
8.26623
8.113293
7.8380065
7.379196
6.7980366
6.0027657
5.1769075
4.3816366
3.6475408
3.0663812
2.607571
2.332285
2.2405229
2.2099354
2.332285
2.5463963
2.9134445
3.3416674
3.76989
4.2287
4.718097
5.2380824
5.758067
6.2168775
6.6145124
6.9509735
7.165085
7.226259
7.073323
6.8286242
6.5227504
6.2168775
5.9415913
5.758067
5.7274795
5.8192415
6.0027657
6.18629
6.3086395
6.3392262
6.3392262
6.278052
6.2168775
6.1251154
6.0945277
6.1251154
6.2168775
6.278052
6.278052
6.247464
6.1557026
6.0639405
5.9415913
5.788655
5.6357174
5.482781
5.391019
5.3298445
5.3298445
5.4521933
5.6051307
5.7274795
5.8192415
5.9415913
6.0333533
6.1557026
6.247464
6.278052
6.278052
6.2168775
6.1251154
6.0333533
5.9415913
5.8804164
5.8192415
5.758067
5.666305
5.574543
5.5133686
5.482781
5.5439553
5.666305
5.849829
6.0333533
6.278052
6.4921637
6.6756873
6.736862
6.736862
6.736862
6.6756873
6.4921637
6.18629
5.8804164
5.6051307
5.391019
5.2074947
5.0239706
4.840447
4.6263356
4.3816366
4.1675253
4.0145884
3.9228265
3.8922393
3.9534142
4.1063504
4.3510494
4.68751
5.0545583
5.4216065
5.7274795
6.0027657
6.247464
6.4309883
6.553338
6.6756873
6.7980366
6.8592114
6.8286242
6.7674494
6.6451
6.5227504
6.3086395
6.0027657
5.6051307
5.1769075
4.779272
4.4733987
4.2898746
4.1981125
4.1675253
4.2287
4.3510494
4.4428115
4.503986
4.503986
4.412224
4.3510494
4.3510494
4.412224
4.5345736
4.748685
4.9933834
5.2074947
5.391019
5.574543
5.758067
5.9110036
6.0027657
6.0639405
6.0945277
6.1557026
6.247464
6.4004016
6.553338
6.6451
6.6451
6.5227504
6.3392262
6.0945277
5.788655
5.4521933
5.0851455
4.718097
4.3510494
4.045176
3.8922393
3.831065
3.76989
3.7087152
3.678128
3.6169531
3.586366
3.678128
3.8616521
4.045176
4.2592874
4.503986
4.748685
5.0239706
5.2380824
5.4216065
5.574543
5.758067
5.849829
5.849829
5.6968927
5.4216065
5.1157327
4.871034
4.748685
4.748685
4.718097
4.6263356
4.4733987
4.1675253
3.76989
3.3110797
2.882857
2.607571
2.4546342
2.424047
2.4852216
2.607571
2.7605076
3.0052063
3.3110797
3.6475408
4.0145884
4.3816366
4.6263356
4.779272
4.8098593
4.779272
4.718097
4.68751
4.656923
4.595748
4.4733987
4.3204618
4.1675253
4.075763
4.045176
3.9840014
3.9534142
3.9228265
3.9228265
3.9228265
3.9228265
3.9534142
4.0145884
4.075763
4.1675253
4.1981125
4.136938
4.1063504
4.075763
4.075763
4.1675253
4.3510494
4.5651608
4.748685
4.962796
5.1157327
5.2380824
5.3298445
5.360431
5.3298445
5.2686696
5.2686696
5.2686696
5.2380824
5.1463203
4.9933834
4.9016213
4.840447
4.718097
4.503986
4.2287
3.8922393
3.586366
3.2804925
3.0663812
2.9134445
2.9134445
3.0052063
3.1275556
3.2804925
3.4028418
3.4946039
3.5557787
3.5557787
3.5557787
3.586366
3.678128
3.831065
4.0145884
4.2592874
4.5345736
4.779272
4.9933834
5.1157327
5.1769075
5.2686696
5.391019
5.5439553
5.7274795
5.9110036
6.0639405
6.1557026
6.1251154
6.0333533
5.9415913
5.849829
5.7274795
5.574543
5.391019
5.2686696
5.2380824
5.299257
5.4216065
5.5439553
5.6357174
5.666305
5.666305
5.6051307
5.482781
5.2686696
5.0239706
4.840447
4.68751
4.5651608
4.412224
4.2592874
4.136938
4.045176
3.9228265
3.7393029
3.4946039
3.2804925
3.0969684
2.9746192
2.9440317
3.0052063
3.1275556
3.2804925
3.4334295
3.525191
3.6169531
3.678128
3.7087152
3.678128
3.6475408
3.6475408
3.7393029
3.8922393
4.1063504
4.3510494
4.6263356
4.9016213
5.1157327
5.2686696
5.360431
5.4216065
5.4216065
5.4216065
5.360431
5.2686696
5.1463203
5.0239706
4.871034
4.68751
4.5345736
4.412224
4.2592874
4.1675253
4.1063504
4.1063504
4.2287
4.4428115
4.68751
4.9322085
5.2074947
5.5133686
5.7274795
5.8192415
5.788655
5.7274795
5.6051307
5.4521933
5.299257
5.2074947
5.1463203
5.0851455
4.9933834
4.9016213
4.779272
4.6263356
4.412224
4.2287
4.1063504
4.1063504
4.136938
4.136938
4.1063504
4.1063504
4.1675253
4.2287
4.3204618
4.3510494
4.2898746
4.1981125
4.136938
4.136938
4.1675253
4.1675253
4.136938
4.1063504
4.075763
4.045176
4.045176
4.075763
4.136938
4.1981125
4.2898746
4.412224
4.4733987
4.5345736
4.6263356
4.68751
4.779272
4.840447
4.871034
4.779272
4.68751
4.5651608
4.3816366
4.1675253
3.9840014
3.831065
3.76989
3.7393029
3.7393029
3.76989
3.831065
3.9228265
4.0145884
4.1063504
4.1981125
4.2592874
4.3204618
4.3816366
4.4733987
4.5345736
4.595748
4.6263356
4.6263356
4.595748
4.503986
4.3816366
4.2592874
4.1675253
4.045176
3.9840014
3.8922393
3.8616521
3.8004773
3.7393029
3.7087152
3.678128
3.678128
3.678128
3.7087152
3.831065
3.9534142
4.1063504
4.2898746
4.503986
4.656923
4.779272
4.840447
4.871034
4.779272
4.656923
4.503986
4.3510494
4.2287
4.136938
4.045176
3.9840014
3.8922393
3.76989
3.6475408
3.4640167
3.3110797
3.1581433
3.035794
2.9134445
2.8216825
2.8216825
2.882857
2.9440317
3.035794
3.1887305
3.3722546
3.4946039
3.586366
3.7087152
3.8616521
3.9840014
4.1063504
4.2592874
4.4428115
4.6263356
4.871034
5.0545583
5.2074947
5.360431
5.482781
5.6051307
5.7274795
5.758067
5.758067
5.6968927
5.6051307
5.4521933
5.2074947
4.9322085
4.595748
4.1981125
3.7393029
3.3110797
2.9440317
2.6687458
2.4852216
2.3628721
2.27111
2.2405229
2.2405229
2.2405229
2.27111
2.3016975
2.332285
2.3934596
2.4852216
2.607571
2.7605076
2.9440317
3.1581433
3.4640167
3.8004773
4.1063504
4.2898746
4.3510494
4.3510494
4.2898746
4.2287
4.2287
4.2592874
4.3510494
4.4428115
4.5345736
4.5651608
4.5651608
4.5345736
4.4733987
4.3816366
4.2898746
4.1675253
4.1063504
4.075763
4.1063504
4.1063504
4.075763
3.9840014
3.8616521
3.6475408
3.4640167
3.2804925
3.1581433
3.0663812
2.9746192
2.882857
2.8216825
2.7605076
2.699333
2.6381583
2.5769837
2.4546342
2.332285
2.2405229
2.2099354
2.332285
2.5158088
2.7299204
2.9746192
3.2499053
3.4946039
3.6475408
3.76989
3.8616521
3.9534142
4.045176
4.136938
4.2592874
4.3816366
4.4733987
4.5345736
4.6263356
4.68751
4.68751
4.656923
4.5345736
4.3816366
4.2592874
4.136938
4.0145884
3.8616521
3.678128
3.5557787
3.4334295
3.3416674
3.2193177
3.035794
2.8522696
2.7299204
2.699333
2.6381583
2.5463963
2.3934596
2.2405229
2.1793482
2.1793482
2.27111
2.424047
2.6381583
2.882857
3.1581433
3.4640167
3.7393029
3.9840014
4.1981125
4.4428115
4.68751
4.9016213
4.9933834
4.9322085
4.8098593
4.595748
4.3510494
4.075763
3.831065
3.586366
3.3416674
3.1275556
2.9440317
2.791095
2.699333
2.607571
2.5769837
2.5769837
2.5769837
2.607571
2.607571
2.6381583
2.699333
2.8522696
3.0969684
3.3722546
3.6475408
3.8922393
4.075763
4.2287
4.3510494
4.3816366
4.3816366
4.3816366
4.3510494
4.3816366
4.412224
4.503986
4.595748
4.718097
4.8098593
4.8098593
4.68751
4.4733987
4.2287
3.9534142
3.7087152
3.4640167
3.2499053
3.0969684
2.9746192
2.882857
2.7605076
2.5769837
2.3016975
2.0264115
1.8123
1.720538
1.7817127
1.9652367
2.3016975
2.7299204
3.2193177
3.7087152
4.136938
4.4733987
4.718097
4.871034
4.9322085
4.9322085
4.9016213
4.840447
4.68751
4.503986
4.3510494
4.2898746
4.2287
4.136938
4.045176
3.8922393
3.7393029
3.586366
3.4640167
3.3722546
3.3416674
3.4334295
3.5557787
3.7087152
3.9228265
4.1063504
4.2898746
4.3816366
4.4428115
4.4733987
4.503986
4.5345736
4.503986
4.4733987
4.4428115
4.412224
4.3510494
4.1981125
4.0145884
3.76989
3.5557787
3.4334295
3.3722546
3.3722546
3.4028418
3.4946039
3.6475408
3.8004773
3.9228265
3.9840014
3.9840014
4.045176
4.075763
4.1675253
4.2287
4.3204618
4.3510494
4.3816366
4.3510494
4.3204618
4.3204618
4.2898746
4.2592874
4.2592874
4.2592874
4.2287
4.1675253
4.075763
3.9840014
3.8922393
3.76989
3.678128
3.6169531
3.6169531
3.678128
3.7087152
3.7393029
3.8004773
3.8616521
3.9228265
4.045176
4.136938
4.1675253
4.1675253
4.075763
4.0145884
3.9534142
4.0145884
4.075763
4.1675253
4.2287
4.3204618
4.412224
4.503986
4.5651608
4.5345736
4.4733987
4.3816366
4.3204618
4.2898746
4.2287
4.1675253
4.1063504
4.045176
4.0145884
3.9840014
3.9840014
4.0145884
4.075763
4.1675253
4.2898746
4.3816366
4.4733987
4.5651608
4.68751
4.748685
4.8098593
4.8098593
4.8098593
4.779272
4.718097
4.5651608
4.3510494
4.0145884
3.586366
3.1887305
2.8216825
2.4852216
2.2099354
1.9958241
1.8734747
1.8428874
1.9346495
2.0569987
2.2405229
2.424047
2.607571
2.7605076
2.8216825
2.791095
2.7299204
2.699333
2.699333
2.791095
2.8522696
2.9134445
2.9440317
2.9134445
2.882857
2.7605076
2.6381583
2.5158088
2.424047
2.3628721
2.332285
2.3934596
2.5158088
2.6687458
2.8522696
3.0052063
3.1275556
3.2499053
3.4028418
3.4334295
3.3722546
3.3110797
3.2804925
3.3110797
3.3722546
3.4334295
3.4640167
3.4640167
3.4640167
3.4640167
3.4334295
3.3722546
3.3416674
3.3110797
3.3110797
3.3722546
3.4028418
3.4028418
3.4028418
3.3416674
3.2804925
3.1887305
3.1275556
3.0052063
2.8216825
2.6381583
2.424047
2.1793482
1.9958241
1.8123
1.6899507
1.628776
1.628776
1.6593633
1.6899507
1.7817127
1.904062
1.9958241
2.0264115
1.9346495
1.8428874
1.7817127
1.7817127
1.7511253
1.6593633
1.537014
1.445252
1.4146645
1.445252
1.537014
1.6593633
1.8123
1.9652367
2.1181734
2.27111
2.424047
2.5463963
2.6687458
2.8216825
3.0052063
3.1275556
3.2499053
3.3722546
3.525191
3.6169531
3.6475408
3.6475408
3.6169531
3.586366
3.5557787
3.525191
3.4640167
3.3416674
3.2499053
3.1581433
3.0052063
2.7605076
2.5463963
2.332285
2.1487608
1.9958241
1.8123
1.628776
1.4758393
1.4146645
1.3840772
1.3229026
1.1393785
0.9864418
0.8640924
0.83350503
0.9252671
1.1087911
1.3534899
1.5981886
1.6899507
1.6593633
1.628776
1.6899507
1.7817127
1.8734747
1.9346495
1.9346495
1.904062
1.8428874
1.7511253
1.5981886
1.4146645
1.2311405
1.1699659
1.2005532
1.2923152
1.3840772
1.4146645
1.4146645
1.3840772
1.445252
1.537014
1.6899507
1.8734747
2.0875862
2.332285
2.5769837
2.7299204
2.882857
3.0969684
3.4028418
3.678128
3.9534142
4.075763
4.1063504
3.9840014
3.76989
3.525191
3.1887305
2.8216825
2.424047
2.0264115
1.720538
1.445252
1.2005532
0.9558544
0.7723304
0.68056834
0.61939365
0.55821896
0.46645695
0.40528226
0.52763164
0.8029177
1.0782038
1.2617278
1.3840772
1.445252
1.3840772
1.2617278
1.1087911
1.0476165
1.0782038
1.1393785
1.1699659
1.2311405
1.3534899
1.4758393
1.5981886
1.6593633
1.7511253
1.8123
1.8734747
1.9652367
1.9652367
1.904062
1.8123
1.720538
1.5981886
1.445252
1.2005532
0.9558544
0.8029177
0.741743
0.741743
0.7723304
0.8029177
0.8640924
0.9558544
1.1087911
1.1699659
1.1699659
1.1393785
1.0782038
0.9252671
0.741743
0.58880633
0.55821896
0.61939365
0.71115565
0.7723304
0.71115565
0.58880633
0.49704427
0.40528226
0.31352025
0.2523455
0.19117087
0.12999618
0.06882149
0.099408805
0.16058356
0.2523455
0.34410757
0.40528226
0.52763164
0.68056834
0.8640924
1.0782038
1.2311405
1.3840772
1.5676013
1.7511253
1.8428874
1.8734747
1.8123
1.7511253
1.628776
1.537014
1.445252
1.3229026
1.1699659
0.9252671
0.649981
0.46645695
0.34410757
0.34410757
0.40528226
0.49704427
0.61939365
0.8029177
0.9864418
1.2311405
1.445252
1.6593633
1.8123
1.9652367
2.1487608
2.3016975
2.3934596
2.424047
2.3934596
2.3934596
2.3934596
2.3934596
2.3934596
2.3628721
2.2405229
2.1181734
1.9346495
1.7817127
1.628776
1.5064266
1.4146645
1.3534899
1.2923152
1.2617278
1.2311405
1.2311405
1.1699659
1.1087911
1.0782038
1.1087911
1.1393785
1.2005532
1.2617278
1.3534899
1.3840772
1.3840772
1.3534899
1.3229026
1.3229026
1.3534899
1.4146645
1.4758393
1.537014
1.6899507
1.9346495
2.2099354
2.5158088
2.7605076
2.9440317
3.0663812
3.0663812
2.9746192
2.8522696
2.7605076
2.7299204
2.6381583
2.5158088
2.3934596
2.2405229
2.1487608
2.0264115
1.8734747
1.7511253
1.6899507
1.720538
1.7817127
1.8123
1.7817127
1.7511253
1.720538
1.7511253
1.7817127
1.7511253
1.720538
1.628776
1.4758393
1.3229026
1.1699659
1.0782038
1.0170292
1.0170292
0.9558544
0.9252671
0.8640924
0.7723304
0.649981
0.49704427
0.34410757
0.2523455
0.22175819
0.22175819
0.2523455
0.34410757
0.46645695
0.649981
0.8640924
1.0170292
1.1699659
1.3229026
1.445252
1.5676013
1.628776
1.6593633
1.6899507
1.720538
1.7511253
1.7511253
1.6899507
1.537014
1.3229026
1.0476165
0.741743
0.46645695
0.22175819
0.038234174
-0.11470252
-0.29822654
-0.45116335
-0.5429253
-0.57351273
-0.57351273
-0.45116335
-0.26763934
-0.022940576
0.22175819
0.46645695
0.741743
1.0782038
1.3534899
1.5981886
1.7817127
1.8734747
1.8123
1.6899507
1.5064266
1.2923152
1.1087911
1.0476165
1.0782038
1.1699659
1.2617278
1.3534899
1.3840772
1.2923152
1.0782038
0.8029177
0.43586957
0.099408805
-0.20646459
-0.5123381
-0.78762406
-1.0017354
-1.1852596
-1.2770214
-1.3076088
-1.2770214
-1.1852596
-1.0323229
-0.8793861
-0.6958621
-0.45116335
-0.20646459
0.038234174
0.31352025
0.61939365
0.9252671
1.2311405
1.445252
1.5981886
1.6899507
1.720538
1.6899507
1.5981886
1.4758393
1.3534899
1.2005532
1.0170292
0.8640924
0.71115565
0.52763164
0.2523455
-0.05352789
-0.3594013
-0.6652748
-1.0017354
-1.3076088
-1.5523076
-1.7052443
-1.7664189
-1.7664189
-1.6746569
-1.5217204
-1.2770214
-1.0017354
-0.6958621
-0.42057604
-0.14528984
0.099408805
0.2523455
0.2523455
0.19117087
0.099408805
0.007646799
-0.08411521
-0.20646459
-0.3899886
-0.5429253
-0.63468736
-0.6958621
-0.72644943
-0.75703675
-0.78762406
-0.8182115
-0.8182115
-0.8487988
-0.78762406
-0.6652748
-0.5429253
-0.48175067
-0.45116335
-0.3899886
-0.29822654
-0.17587727
-0.11470252
-0.05352789
-0.022940576
-0.05352789
-0.08411521
-0.14528984
-0.2370519
-0.3594013
-0.48175067
-0.60410005
-0.6652748
-0.72644943
-0.78762406
-0.8793861
-1.0017354
-1.124085
-1.2770214
-1.3993709
-1.5523076
-1.7052443
-1.858181
-2.011118
-2.1334672
-2.1640544
-2.1334672
-2.011118
-1.8887682
-1.7970064
-1.6746569
-1.5217204
-1.3993709
-1.3076088
-1.2770214
-1.2464342
-1.1852596
-1.124085
-1.0323229
-0.94056076
-0.78762406
-0.63468736
-0.5123381
-0.45116335
-0.5123381
-0.63468736
-0.78762406
-0.9711482
-1.1852596
-1.4605455
-1.7358317
-1.9499431
-2.10288
-2.1946418
-2.2558165
-2.2558165
-2.3169913
-2.4393406
-2.592277
-2.745214
-2.928738
-3.0816746
-3.1734369
-3.1734369
-3.0816746
-2.928738
-2.684039
-2.3781657
-2.0722923
-1.7664189
-1.5523076
-1.3381963
-1.1852596
-1.0629101
-0.9711482
-0.90997344
-0.8487988
-0.75703675
-0.6652748
-0.57351273
-0.5123381
-0.5429253
-0.60410005
-0.75703675
-0.94056076
-1.215847
-1.5217204
-1.7970064
-2.0417051
-2.2252293
-2.3781657
-2.5005155
-2.592277
-2.5616899
-2.5005155
-2.4393406
-2.3781657
-2.3475785
-2.3169913
-2.3475785
-2.3781657
-2.3781657
-2.3475785
-2.2252293
-2.0417051
-1.8275938
-1.7052443
-1.5828948
-1.491133
-1.3076088
-1.0934975
-0.8793861
-0.6652748
-0.45116335
-0.26763934
-0.05352789
0.12999618
0.28293294
0.37469494
0.46645695
0.49704427
0.55821896
0.649981
0.71115565
0.741743
0.71115565
0.741743
0.741743
0.741743
0.71115565
0.649981
0.649981
0.649981
0.61939365
0.58880633
0.55821896
0.46645695
0.31352025
0.16058356
0.007646799
-0.11470252
-0.17587727
-0.20646459
-0.20646459
-0.17587727
-0.14528984
-0.08411521
-0.08411521
-0.11470252
-0.14528984
-0.2370519
-0.29822654
-0.42057604
-0.57351273
-0.72644943
-0.8182115
-0.90997344
-1.0323229
-1.1546721
-1.2464342
-1.2464342
-1.215847
-1.1546721
-1.0934975
-1.0017354
-0.94056076
-0.8793861
-0.8182115
-0.72644943
-0.60410005
-0.5429253
-0.45116335
-0.3899886
-0.3594013
-0.29822654
-0.20646459
-0.17587727
-0.20646459
-0.2370519
-0.29822654
-0.3899886
-0.48175067
-0.57351273
-0.60410005
-0.57351273
-0.45116335
-0.26763934
-0.08411521
0.06882149
0.2523455
0.37469494
0.46645695
0.49704427
0.46645695
0.40528226
0.37469494
0.34410757
0.43586957
0.58880633
0.741743
0.8640924
0.9252671
0.9252671
0.8946797
0.8029177
0.649981
0.49704427
0.31352025
0.12999618
-0.08411521
-0.32881397
-0.5429253
-0.72644943
-0.8182115
-0.8182115
-0.75703675
-0.6652748
-0.5123381
-0.42057604
-0.3899886
-0.45116335
-0.5429253
-0.6652748
-0.75703675
-0.8182115
-0.8487988
-0.8487988
-0.8182115
-0.75703675
-0.6958621
-0.5429253
-0.32881397
-0.11470252
0.099408805
0.31352025
0.43586957
0.49704427
0.52763164
0.49704427
0.49704427
0.55821896
0.61939365
0.71115565
0.7723304
0.8029177
0.8029177
0.68056834
0.55821896
0.43586957
0.37469494
0.34410757
0.28293294
0.19117087
0.099408805
0.038234174
-0.05352789
-0.20646459
-0.3899886
-0.63468736
-0.8793861
-1.124085
-1.2770214
-1.2770214
-1.1546721
-0.9711482
-0.78762406
-0.63468736
-0.5123381
-0.3899886
-0.3594013
-0.3899886
-0.48175067
-0.57351273
-0.63468736
-0.6652748
-0.6652748
-0.6958621
-0.6958621
-0.72644943
-0.72644943
-0.72644943
-0.75703675
-0.8182115
-0.8793861
-0.94056076
-0.9711482
-1.0017354
-1.0323229
-1.0323229
-1.0017354
-0.90997344
-0.8182115
-0.75703675
-0.75703675
-0.8182115
-0.8793861
-0.9711482
-1.0323229
-1.0934975
-1.0934975
-1.0934975
-1.0629101
-1.0017354
-0.8793861
-0.72644943
-0.5429253
-0.32881397
-0.05352789
0.2523455
0.58880633
0.8946797
1.1393785
1.3534899
1.537014
1.6899507
1.7817127
1.8734747
1.8734747
1.8123
1.6899507
1.5064266
1.2311405
0.9252671
0.55821896
0.12999618
-0.29822654
-0.75703675
-1.215847
-1.6746569
-2.0722923
-2.3781657
-2.592277
-2.684039
-2.653452
-2.5616899
-2.3781657
-2.10288
-1.858181
-1.6440697
-1.4299583
-1.2770214
-1.124085
-0.94056076
-0.75703675
-0.5123381
-0.26763934
0.007646799
0.34410757
0.68056834
1.0476165
1.3840772
1.5981886
1.7511253
1.904062
2.0875862
2.332285
2.5158088
2.607571
2.5769837
2.424047
2.2099354
1.8734747
1.445252
0.9252671
0.34410757
-0.29822654
-0.9711482
-1.6134825
-2.1946418
-2.745214
-3.204024
-3.6322467
-3.9687078
-4.1828194
-4.335756
-4.427518
-4.4886928
-4.4886928
-4.4886928
-4.427518
-4.2745814
-4.06047
-3.7851837
-3.448723
-3.0816746
-2.684039
-2.3169913
-1.9805303
-1.6440697
-1.2770214
-0.8793861
-0.42057604
0.038234174
0.52763164
0.9558544
1.3534899
1.6899507
1.9958241
2.2099354
2.3934596
2.4852216
2.4852216
2.4546342
2.3628721
2.27111
2.2099354
2.1181734
1.9652367
1.6593633
1.2311405
0.7723304
0.34410757
-0.11470252
-0.60410005
-1.0629101
-1.4299583
-1.7664189
-2.1334672
-2.5311027
-2.898151
-3.204024
-3.5098975
-3.7851837
-4.06047
-4.3051686
-4.580455
-4.855741
-5.0698524
-5.2533765
-5.3757257
-5.4369006
-5.3757257
-5.1616144
-4.855741
-4.4886928
-4.0910573
-3.6934216
-3.265199
-2.8063889
-2.3169913
-1.7970064
-1.2770214
-0.75703675
-0.26763934
0.19117087
0.52763164
0.8029177
1.0476165
1.2311405
1.3534899
1.4758393
1.5676013
1.720538
1.9346495
2.1793482
2.3628721
2.4852216
2.4852216
2.4546342
2.3934596
2.1487608
1.7511253
1.2311405
0.58880633
-0.08411521
-0.8182115
-1.5828948
-2.3781657
-3.204024
-3.9687078
-4.611042
-5.1310267
-5.467488
-5.6204247
-5.589837
-5.3757257
-5.0392647
-4.51928
-3.8769457
-3.1734369
-2.4699278
-1.8887682
-1.3381963
-0.8182115
-0.3594013
0.007646799
0.34410757
0.71115565
1.1087911
1.537014
1.904062
2.2405229
2.5769837
2.8522696
3.0052063
3.0052063
2.8522696
2.5463963
2.0875862
1.5676013
0.9864418
0.40528226
-0.11470252
-0.5429253
-0.8487988
-1.0323229
-1.0934975
-1.0629101
-0.9711482
-0.75703675
-0.45116335
-0.14528984
0.099408805
0.22175819
0.2523455
0.16058356
0.007646799
-0.20646459
-0.45116335
-0.75703675
-1.0934975
-1.3076088
-1.4299583
-1.4299583
-1.3687835
-1.2770214
-1.1852596
-1.124085
-1.124085
-1.2464342
-1.5217204
-1.858181
-2.1946418
-2.5311027
-2.836976
-3.0510874
-3.112262
-2.9899125
-2.684039
-2.2864037
-1.8275938
-1.3687835
-0.90997344
-0.57351273
-0.32881397
-0.2370519
-0.20646459
-0.26763934
-0.45116335
-0.6958621
-0.94056076
-1.124085
-1.2464342
-1.1852596
-1.0017354
-0.6958621
-0.2370519
0.28293294
0.8029177
1.2617278
1.628776
1.904062
2.0569987
2.0875862
1.9652367
1.7511253
1.445252
1.1699659
0.8946797
0.7723304
0.83350503
1.1087911
1.5676013
2.1793482
2.8216825
3.3722546
3.831065
4.136938
4.2898746
4.2287
4.045176
3.7087152
3.2804925
2.791095
2.2405229
1.628776
0.9558544
0.28293294
-0.32881397
-0.8793861
-1.3993709
-1.8887682
-2.3169913
-2.7146268
-3.112262
-3.5404847
-3.907533
-4.2439938
-4.3969307
-4.427518
-4.2745814
-3.907533
-3.2957861
-2.4393406
-1.3687835
-0.20646459
0.9864418
2.1793482
3.2804925
4.2592874
4.9933834
5.4521933
5.6051307
5.5439553
5.2686696
4.840447
4.3204618
3.7087152
3.035794
2.332285
1.5981886
0.83350503
0.038234174
-0.75703675
-1.5217204
-2.1946418
-2.7758012
-3.3263733
-3.907533
-4.427518
-4.886328
-5.1922016
-5.3757257
-5.406313
-5.2839637
-4.9475026
-4.3969307
-3.6628344
-2.8063889
-1.8275938
-0.78762406
0.2523455
1.1699659
1.9346495
2.4546342
2.7605076
2.791095
2.6687458
2.424047
2.1181734
1.904062
1.7511253
1.6899507
1.6593633
1.628776
1.6593633
1.7817127
1.904062
1.9958241
2.0569987
2.0875862
2.1181734
2.0569987
1.9958241
1.8734747
1.7511253
1.720538
1.720538
1.8123
1.9346495
2.1181734
2.332285
2.5769837
2.7299204
2.7605076
2.6381583
2.3934596
2.0264115
1.4758393
0.7723304
-0.08411521
-1.0017354
-1.8887682
-2.7146268
-3.4793103
-4.1216445
-4.51928
-4.733392
-4.763979
-4.733392
-4.672217
-4.611042
-4.51928
-4.3663435
-4.1828194
-3.999295
-3.8157709
-3.6322467
-3.356961
-2.898151
-2.3169913
-1.6134825
-0.8793861
-0.08411521
0.68056834
1.3840772
1.9346495
2.3016975
2.4852216
2.4546342
2.1793482
1.6899507
1.0476165
0.2523455
-0.63468736
-1.5217204
-2.3169913
-2.9593253
-3.448723
-3.7240088
-3.7851837
-3.6934216
-3.4793103
-3.204024
-2.898151
-2.5616899
-2.2252293
-1.9193559
-1.6746569
-1.4299583
-1.1546721
-0.8793861
-0.5429253
-0.2370519
0.099408805
0.46645695
0.9252671
1.4758393
2.0264115
2.5158088
2.882857
3.0052063
2.9134445
2.607571
2.1181734
1.445252
0.68056834
-0.14528984
-0.90997344
-1.5828948
-2.1640544
-2.653452
-2.9899125
-3.1428497
-3.1734369
-3.0510874
-2.7758012
-2.4699278
-2.1640544
-1.9193559
-1.6746569
-1.491133
-1.3687835
-1.3076088
-1.2464342
-1.1546721
-0.9711482
-0.72644943
-0.48175067
-0.17587727
0.099408805
0.37469494
0.61939365
0.7723304
0.83350503
0.7723304
0.649981
0.40528226
0.038234174
-0.42057604
-0.90997344
-1.3381963
-1.6134825
-1.7664189
-1.7664189
-1.6134825
-1.3381963
-0.9711482
-0.57351273
-0.17587727
0.22175819
0.49704427
0.649981
0.741743
0.71115565
0.52763164
0.19117087
-0.20646459
-0.5429253
-0.8487988
-1.0934975
-1.3076088
-1.5217204
-1.6440697
-1.7664189
-1.8887682
-2.011118
-2.1334672
-2.2558165
-2.3781657
-2.4699278
-2.5005155
-2.4699278
-2.4087534
-2.3169913
-2.1946418
-2.0722923
-1.9193559
-1.7358317
-1.5828948
-1.3993709
-1.1852596
-1.0017354
-0.78762406
-0.60410005
-0.3594013
-0.11470252
0.06882149
0.16058356
0.12999618
0.038234174
-0.11470252
-0.20646459
-0.3594013
-0.5123381
-0.75703675
-1.0323229
-1.3381963
-1.6440697
-1.8887682
-2.1640544
-2.4087534
-2.653452
-2.928738
-3.2346113
-3.5710723
-3.8463585
-4.0910573
-4.2745814
-4.3663435
-4.3051686
-4.06047
-3.7240088
-3.265199
-2.653452
-1.9805303
-1.2770214
-0.60410005
0.06882149
0.741743
1.3229026
1.8428874
2.2099354
2.424047
2.5158088
2.4852216
2.3628721
2.1487608
1.904062
1.628776
1.3534899
1.0170292
0.649981
0.19117087
-0.29822654
-0.8487988
-1.3687835
-1.8887682
-2.3475785
-2.7146268
-2.9593253
-3.112262
-3.1428497
-3.0816746
-2.8675632
-2.5311027
-2.10288
-1.6134825
-1.124085
-0.60410005
-0.14528984
0.22175819
0.49704427
0.68056834
0.7723304
0.7723304
0.649981
0.46645695
0.31352025
0.28293294
0.28293294
0.34410757
0.40528226
0.49704427
0.61939365
0.649981
0.61939365
0.55821896
0.43586957
0.31352025
0.16058356
-0.022940576
-0.26763934
-0.5123381
-0.75703675
-1.0017354
-1.1852596
-1.3993709
-1.5523076
-1.6440697
-1.6746569
-1.6134825
-1.5217204
-1.4605455
-1.4299583
-1.4605455
-1.4605455
-1.3993709
-1.3381963
-1.3381963
-1.3993709
-1.4605455
-1.5217204
-1.6134825
-1.6746569
-1.7358317
-1.7664189
-1.7358317
-1.7664189
-1.858181
-2.011118
-2.1946418
-2.3781657
-2.5005155
-2.592277
-2.684039
-2.745214
-2.7758012
-2.745214
-2.653452
-2.5005155
-2.3475785
-2.1640544
-1.9193559
-1.7052443
-1.491133
-1.2770214
-1.0629101
-0.78762406
-0.45116335
-0.17587727
0.06882149
0.2523455
0.40528226
0.52763164
0.61939365
0.649981
0.649981
0.58880633
0.49704427
0.28293294
0.007646799
-0.3899886
-0.90997344
-1.4299583
-1.9193559
-2.2864037
-2.5616899
-2.745214
-2.836976
-2.836976
-2.836976
-2.7758012
-2.653452
-2.4699278
-2.2864037
-2.1640544
-2.0722923
-1.9805303
-1.8887682
-1.8275938
-1.8275938
-1.8275938
-1.858181
-1.9193559
-1.9805303
-2.0417051
-2.0722923
-2.0722923
-1.9499431
-1.7970064
-1.6440697
-1.5217204
-1.4299583
-1.3076088
-1.215847
-1.0934975
-0.90997344
-0.63468736
-0.32881397
-0.08411521
0.06882149
0.12999618
0.099408805
0.007646799
-0.17587727
-0.3594013
-0.5429253
-0.72644943
-0.8487988
-0.94056076
-1.0017354
-1.0323229
-1.0934975
-1.1852596
-1.2770214
-1.3381963
-1.3076088
-1.215847
-0.9711482
-0.60410005
-0.14528984
0.31352025
0.7723304
1.1699659
1.4146645
1.5981886
1.6899507
1.7511253
1.7511253
1.6593633
1.445252
1.2005532
0.8946797
0.46645695
0.007646799
-0.5429253
-1.0629101
-1.491133
-1.8887682
-2.1946418
-2.5005155
-2.7146268
-2.7758012
-2.7146268
-2.5616899
-2.3169913
-2.0417051
-1.7664189
-1.5523076
-1.3993709
-1.1852596
-0.94056076
-0.6652748
-0.42057604
-0.2370519
-0.11470252
-0.08411521
-0.11470252
-0.17587727
-0.29822654
-0.42057604
-0.5123381
-0.5429253
-0.5429253
-0.5123381
-0.45116335
-0.3594013
-0.26763934
-0.17587727
-0.11470252
-0.08411521
-0.05352789
0.007646799
0.12999618
0.28293294
0.40528226
0.52763164
0.52763164
0.37469494
0.099408805
-0.26763934
-0.6652748
-1.0323229
-1.4299583
-1.8275938
-2.2252293
-2.5616899
-2.898151
-3.2346113
-3.4793103
-3.6322467
-3.6934216
-3.6934216
-3.6628344
-3.6628344
-3.6016595
-3.5098975
-3.356961
-3.1428497
-2.898151
-2.653452
-2.4393406
-2.1640544
-1.9193559
-1.7052443
-1.5217204
-1.491133
-1.5523076
-1.7664189
-2.011118
-2.3475785
-2.7146268
-3.112262
-3.4793103
-3.7545965
-3.907533
-3.9687078
-3.8769457
-3.6934216
-3.4793103
-3.2957861
-3.1428497
-3.0205002
-2.928738
-2.836976
-2.836976
-2.8675632
-2.9593253
-2.9899125
-3.0205002
-3.112262
-3.265199
-3.4793103
-3.6934216
-3.8769457
-4.029883
-4.1828194
-4.2745814
-4.335756
-4.3051686
-4.2134066
-4.0910573
-3.907533
-3.6934216
-3.4181354
-3.112262
-2.8063889
-2.4699278
-2.1334672
-1.8275938
-1.5523076
-1.3381963
-1.1852596
-1.1546721
-1.2464342
-1.4605455
-1.7664189
-2.10288
-2.4699278
-2.898151
-3.3875482
-3.9381206
-4.3969307
-4.763979
-5.0086775
-5.1616144
-5.1922016
-5.0698524
-4.733392
-4.2745814
-3.6934216
-3.0816746
-2.5311027
-2.0417051
-1.6746569
-1.4299583
-1.3076088
-1.3076088
-1.4299583
-1.6746569
-1.9499431
-2.2252293
-2.4699278
-2.7146268
-2.898151
-3.0510874
-3.1734369
-3.2957861
-3.4181354
-3.5098975
-3.5710723
-3.6016595
-3.5710723
-3.4793103
-3.265199
-2.928738
-2.5005155
-2.011118
-1.491133
-1.0017354
-0.5429253
-0.17587727
0.06882149
0.22175819
0.34410757
0.40528226
0.43586957
0.40528226
0.34410757
0.31352025
0.2523455
0.22175819
0.19117087
0.19117087
0.22175819
0.22175819
0.19117087
0.12999618
-0.022940576
-0.14528984
-0.29822654
-0.32881397
-0.29822654
-0.2370519
-0.20646459
-0.20646459
-0.32881397
-0.48175067
-0.6652748
-0.8793861
-1.1852596
-1.5523076
-1.8887682
-2.1946418
-2.4393406
-2.592277
-2.7146268
-2.8063889
-2.8063889
-2.7146268
-2.5616899
-2.3475785
-2.0417051
-1.7664189
-1.5217204
-1.3076088
-1.0629101
-0.8182115
-0.57351273
-0.3594013
-0.20646459
-0.05352789
0.06882149
0.12999618
0.099408805
0.007646799
-0.11470252
-0.29822654
-0.42057604
-0.5429253
-0.63468736
-0.72644943
-0.72644943
-0.6958621
-0.57351273
-0.45116335
-0.3899886
-0.3899886
-0.48175067
-0.63468736
-0.78762406
-0.94056076
-1.0934975
-1.1852596
-1.215847
-1.124085
-0.94056076
-0.72644943
-0.48175067
-0.2370519
0.038234174
0.31352025
0.52763164
0.71115565
0.8640924
1.0476165
1.2923152
1.5064266
1.720538
1.9346495
2.1793482
2.3934596
2.607571
2.7605076
2.8216825
2.8522696
2.791095
2.6687458
2.4546342
2.2405229
1.9958241
1.6593633
1.2923152
0.8946797
0.46645695
-0.022940576
-0.57351273
-1.124085
-1.6440697
-2.0417051
-2.3781657
-2.653452
-2.8675632
-2.9593253
-2.9593253
-2.8063889
-2.5311027
-2.1640544
-1.7664189
-1.3076088
-0.8182115
-0.3899886
-0.022940576
0.2523455
0.43586957
0.58880633
0.68056834
0.71115565
0.68056834
0.649981
0.649981
0.68056834
0.71115565
0.741743
0.7723304
0.8029177
0.8029177
0.8029177
0.8029177
0.8640924
1.0170292
1.2311405
1.4146645
1.628776
1.8123
1.9652367
2.0569987
2.0569987
1.9346495
1.7511253
1.5064266
1.1393785
0.68056834
0.19117087
-0.29822654
-0.72644943
-1.0934975
-1.4299583
-1.7358317
-1.9805303
-2.1946418
-2.3475785
-2.4393406
-2.4699278
-2.4087534
-2.2864037
-2.0722923
-1.8275938
-1.5828948
-1.3076088
-1.0323229
-0.8182115
-0.72644943
-0.72644943
-0.72644943
-0.72644943
-0.6958621
-0.63468736
-0.63468736
-0.60410005
-0.48175067
-0.26763934
-0.022940576
0.22175819
0.43586957
0.649981
0.8946797
1.1393785
1.3840772
1.5676013
1.720538
1.8428874
1.904062
1.904062
1.8428874
1.7511253
1.5676013
1.3840772
1.2005532
0.9864418
0.71115565
0.34410757
-0.05352789
-0.48175067
-0.90997344
-1.3381963
-1.6746569
-1.9193559
-2.0417051
-2.0417051
-1.9499431
-1.8275938
-1.5828948
-1.3076088
-0.90997344
-0.48175067
-0.022940576
0.46645695
0.9252671
1.3229026
1.5981886
1.7511253
1.8123
1.8123
1.6899507
1.537014
1.2923152
1.0782038
0.8029177
0.58880633
0.46645695
0.40528226
0.46645695
0.58880633
0.741743
0.83350503
0.8946797
0.9558544
0.9864418
0.9558544
0.8946797
0.7723304
0.71115565
0.649981
0.52763164
0.40528226
0.28293294
0.16058356
0.007646799
-0.14528984
-0.32881397
-0.48175067
-0.63468736
-0.6958621
-0.6958621
-0.72644943
-0.78762406
-0.8487988
-0.8487988
-0.78762406
-0.6652748
-0.42057604
-0.05352789
0.37469494
0.8640924
1.3534899
1.8734747
2.424047
2.9134445
3.3110797
3.6169531
3.8004773
3.8922393
3.8922393
3.831065
3.678128
3.4028418
3.0969684
2.8522696
2.5769837
2.27111
1.9346495
1.6593633
1.4758393
1.3534899
1.2005532
1.1393785
1.1699659
1.2923152
1.2923152
1.2617278
1.2617278
1.2617278
1.2005532
1.0782038
0.9252671
0.9558544
1.1699659
1.445252
1.6899507
1.8428874
1.9346495
1.8734747
1.8428874
1.9652367
2.2099354
2.5158088
2.8216825
3.035794
3.0969684
3.0663812
3.035794
2.882857
2.5463963
2.2099354
2.0569987
2.0569987
1.9346495
1.6593633
1.2311405
0.83350503
0.741743
0.9558544
1.3229026
1.6593633
1.8123
1.5981886
1.0782038
0.52763164
0.2523455
0.22175819
0.099408805
-0.26763934
-0.6652748
-0.8182115
-0.6652748
-0.45116335
-0.20646459
0.2523455
0.8946797
1.3840772
1.3534899
0.9864418
0.46645695
0.06882149
-0.11470252
-0.20646459
-0.3899886
-0.63468736
-0.75703675
-0.75703675
-0.63468736
-0.5123381
-0.3899886
-0.20646459
-0.08411521
-0.26763934
-0.63468736
-0.8793861
-1.0017354
-1.0629101
-0.9711482
-0.6652748
-0.14528984
0.49704427
1.2005532
1.904062
2.424047
2.5463963
2.4852216
2.3934596
2.3016975
2.2099354
2.2099354
2.2099354
1.9652367
1.4146645
0.649981
0.007646799
-0.2370519
0.099408805
0.8640924
1.6593633
2.0875862
2.0264115
1.7817127
1.5064266
1.2923152
1.2005532
1.2923152
1.3534899
1.1699659
0.649981
0.099408805
-0.32881397
-0.60410005
-0.94056076
-1.3381963
-1.7052443
-1.9193559
-1.858181
-1.5217204
-1.124085
-1.0017354
-1.0323229
-1.0629101
-1.124085
-1.3076088
-1.6134825
-1.7664189
-1.858181
-1.9805303
-2.2252293
-2.592277
-2.8063889
-2.7146268
-2.2864037
-1.6134825
-1.0017354
-0.60410005
-0.3899886
-0.32881397
-0.5429253
-0.9711482
-1.3687835
-1.5217204
-1.5828948
-1.858181
-2.4699278
-3.204024
-3.7851837
-4.0910573
-4.1216445
-3.8769457
-3.5098975
-3.1428497
-2.7146268
-2.3781657
-2.1334672
-2.0722923
-2.011118
-1.8275938
-1.4299583
-0.94056076
-0.3899886
0.099408805
0.40528226
0.37469494
0.007646799
-0.72644943
-1.6746569
-2.5616899
-2.9899125
-2.836976
-2.5311027
-2.3781657
-2.3475785
-2.2864037
-2.0722923
-1.7052443
-1.3381963
-1.124085
-1.0934975
-1.2770214
-1.5217204
-1.8887682
-2.3475785
-2.684039
-2.7146268
-2.4699278
-2.2252293
-2.1640544
-2.10288
-1.858181
-1.4299583
-0.9711482
-0.57351273
-0.3899886
-0.45116335
-0.63468736
-0.8793861
-1.0017354
-0.9711482
-0.8487988
-0.6958621
-0.5429253
-0.45116335
-0.3899886
-0.3594013
-0.32881397
-0.32881397
-0.3899886
-0.5123381
-0.72644943
-0.9711482
-1.1852596
-1.2770214
-1.2464342
-1.1852596
-1.2464342
-1.4605455
-1.7052443
-1.7358317
-1.4605455
-0.9711482
-0.5429253
-0.3594013
-0.3594013
-0.32881397
-0.20646459
-0.11470252
-0.022940576
0.06882149
0.16058356
0.12999618
-0.05352789
-0.2370519
-0.26763934
-0.05352789
0.34410757
0.8640924
1.2005532
1.2005532
0.9864418
0.8640924
0.9252671
0.9558544
0.83350503
0.71115565
0.71115565
0.7723304
0.7723304
0.8029177
0.9864418
1.445252
1.9958241
2.4852216
2.8216825
3.0052063
3.1887305
3.4946039
3.8616521
4.075763
3.9840014
3.678128
3.3722546
3.2193177
3.1887305
3.3416674
3.6169531
3.8004773
3.8004773
3.6169531
3.4334295
3.2804925
3.2193177
3.2193177
3.2804925
3.3110797
3.1581433
2.9746192
2.882857
2.9440317
3.0052063
3.0663812
3.0663812
2.9440317
2.7605076
2.5158088
2.2405229
1.9346495
1.5064266
1.0476165
0.61939365
0.28293294
-0.05352789
-0.32881397
-0.45116335
-0.42057604
-0.32881397
-0.2370519
-0.11470252
-0.022940576
0.038234174
0.19117087
0.37469494
0.52763164
0.58880633
0.58880633
0.61939365
0.68056834
0.68056834
0.61939365
0.649981
0.71115565
0.741743
0.68056834
0.58880633
0.43586957
0.28293294
0.19117087
0.22175819
0.34410757
0.49704427
0.52763164
0.40528226
0.22175819
0.06882149
0.038234174
0.12999618
0.22175819
0.31352025
0.49704427
0.71115565
0.8640924
1.0170292
1.2005532
1.4758393
1.7817127
2.0264115
2.2099354
2.3628721
2.424047
2.3016975
2.0875862
1.904062
1.6899507
1.4146645
1.1393785
0.8640924
0.61939365
0.40528226
0.28293294
0.19117087
0.06882149
-0.11470252
-0.26763934
-0.26763934
-0.2370519
-0.2370519
-0.26763934
-0.29822654
-0.3594013
-0.42057604
-0.45116335
-0.42057604
-0.29822654
-0.08411521
0.16058356
0.46645695
0.68056834
0.71115565
0.649981
0.61939365
0.61939365
0.61939365
0.58880633
0.55821896
0.43586957
0.22175819
0.038234174
-0.11470252
-0.26763934
-0.45116335
-0.63468736
-0.72644943
-0.78762406
-0.8793861
-1.0017354
