# Supplementary material for: Performances of the PIPER scalable child human body model in accident reconstruction
Source: PLoS One. 2017 Nov 14;12(11):e0187916. doi: 10.1371/journal.pone.0187916 (PMC5685610; doi:10.1371/journal.pone.0187916)
Supplement: S2 Data — This zip folder contains input accelerations for reproducibility of the accident reconstruction. Also, the readings from the dummy sensor are reported for reproducibility of the calculations. (ZIP) [file pone.0187916.s010.zip › CHANNEL/RAC02.004]

Test object number          :1
Name of the channel         :Right B-Pillar Acceleration X
Laboratory channel code     :14BPIL00RI00ACXP
Customer channel code       :14BPIL00RI00ACXP
Channel code                :14BPIL00RI00ACXP
Unit                        :m/(s*s)
Direction                   :X
Dimension                   :AC
Transducer type             :GV1013
Pre-filter type             :4.00kHz 6pole Butterworth for rate 20000 (1.3)
Cut off frequency           :4000.0
Channel frequency class     :2000
Channel amplitude class     :1000.0
Reference channel           :implicit
Reference channel name      :NOVALUE
Data source                 :transducer
Data status                 :ok
Sampling interval           :5.0E-5
Bit resolution              :16
Time of first sample        :-0.2
Number of samples           :34000
First global maximum value  :132.36295
Time of maximum value       :0.052099988
First global minimum value  :-417.58673
Time of minimum value       :0.047499985
Start offset interval       :-0.1
End offset interval         :-0.05
9.098364
9.067777
9.03719
8.976017
8.884256
8.823083
8.792497
8.823083
8.884256
8.914844
8.94543
8.94543
8.94543
8.884256
8.792497
8.608975
8.456042
8.364282
8.333694
8.333694
8.333694
8.364282
8.425455
8.456042
8.456042
8.486629
8.517216
8.547803
8.547803
8.517216
8.486629
8.486629
8.517216
8.517216
8.425455
8.333694
8.303108
8.272522
8.241935
8.211349
8.211349
8.241935
8.241935
8.303108
8.364282
8.456042
8.547803
8.670149
8.7619095
8.7619095
8.700736
8.578389
8.425455
8.180761
7.9054804
7.599613
7.3549194
7.171399
7.0490513
6.896118
6.743184
6.559664
6.3761435
6.2537966
6.162036
6.162036
6.192623
6.284383
6.3455567
6.437317
6.4984903
6.5902505
6.7737713
6.9572916
7.171399
7.3855057
7.6301994
7.8137197
7.9360676
7.966654
7.966654
7.9360676
7.874894
7.8137197
7.72196
7.569026
7.3855057
7.171399
6.9267044
6.743184
6.5902505
6.4984903
6.437317
6.3455567
6.192623
6.039689
5.8561687
5.733822
5.642061
5.611475
5.642061
5.703235
5.7949953
5.917342
6.039689
6.192623
6.3455567
6.4679036
6.5902505
6.743184
6.9267044
7.171399
7.3855057
7.599613
7.7525473
7.8137197
7.8137197
7.7831335
7.7525473
7.691374
7.599613
7.5078535
7.416093
7.263159
7.1102257
6.9572916
6.8349447
6.743184
6.6820107
6.620837
6.5902505
6.6514244
6.743184
6.8349447
6.7737713
6.620837
6.4679036
6.3761435
6.31497
6.3455567
6.437317
6.559664
6.6820107
6.7737713
6.865531
6.9267044
6.9572916
7.0490513
7.2019854
7.3855057
7.5384398
7.6607866
7.72196
7.7831335
7.844307
7.844307
7.8137197
7.7831335
7.8137197
7.9054804
8.027828
8.119588
8.119588
8.027828
7.9360676
7.874894
7.844307
7.8137197
7.7831335
7.7525473
7.72196
7.72196
7.691374
7.599613
7.4772663
7.3549194
7.293746
7.2325726
7.263159
7.293746
7.324332
7.263159
7.1102257
6.9267044
6.7737713
6.743184
6.7737713
6.865531
6.9572916
7.0490513
7.2019854
7.3549194
7.4772663
7.5078535
7.5078535
7.599613
7.7831335
7.997241
8.119588
8.150174
8.119588
8.119588
8.119588
8.119588
8.150174
8.150174
8.150174
8.119588
7.997241
7.844307
7.7525473
7.6607866
7.569026
7.5384398
7.4772663
7.446679
7.3855057
7.293746
7.171399
6.987878
6.8349447
6.6820107
6.5902505
6.529077
6.529077
6.4984903
6.4679036
6.437317
6.4067297
6.3761435
6.4067297
6.4679036
6.4984903
6.5902505
6.6820107
6.7737713
6.8349447
6.865531
6.8349447
6.7737713
6.743184
6.7737713
6.865531
6.9572916
6.987878
6.987878
6.9267044
6.865531
6.8349447
6.8349447
6.896118
6.987878
7.1102257
7.263159
7.416093
7.4772663
7.4772663
7.3855057
7.2325726
7.140812
7.1102257
7.140812
7.2019854
7.293746
7.3855057
7.4772663
7.5384398
7.599613
7.6301994
7.569026
7.4772663
7.3549194
7.293746
7.263159
7.263159
7.263159
7.263159
7.263159
7.324332
7.416093
7.5078535
7.599613
7.599613
7.5384398
7.416093
7.324332
7.293746
7.293746
7.324332
7.3855057
7.5384398
7.6301994
7.691374
7.691374
7.6607866
7.691374
7.7525473
7.844307
7.9054804
7.966654
8.027828
8.089001
8.150174
8.119588
7.966654
7.8137197
7.72196
7.72196
7.7525473
7.7831335
7.7525473
7.6607866
7.6301994
7.7831335
8.027828
8.303108
8.547803
8.731323
8.884256
8.976017
8.976017
8.853669
8.670149
8.517216
8.456042
8.517216
8.608975
8.639563
8.517216
8.211349
7.844307
7.5078535
7.2325726
7.1102257
7.140812
7.324332
7.5078535
7.691374
7.8137197
7.874894
7.9054804
7.874894
7.9054804
7.9360676
8.027828
8.150174
8.272522
8.303108
8.333694
8.394869
8.425455
8.425455
8.425455
8.456042
8.517216
8.517216
8.547803
8.578389
8.578389
8.578389
8.578389
8.547803
8.456042
8.333694
8.119588
7.8137197
7.5078535
7.263159
7.018465
6.8043575
6.620837
6.559664
6.529077
6.559664
6.559664
6.559664
6.559664
6.5902505
6.620837
6.6820107
6.8349447
7.0796385
7.3855057
7.691374
7.9360676
8.058414
8.180761
8.272522
8.333694
8.456042
8.608975
8.823083
9.006603
9.159537
9.220711
9.220711
9.12895
9.03719
9.03719
9.159537
9.281884
9.373644
9.312471
9.159537
8.94543
8.700736
8.486629
8.303108
8.180761
8.089001
8.027828
7.966654
7.844307
7.6301994
7.416093
7.263159
7.263159
7.446679
7.72196
8.058414
8.394869
8.700736
9.006603
9.251297
9.404231
9.434817
9.404231
9.343058
9.373644
9.404231
9.373644
9.251297
9.03719
8.823083
8.700736
8.578389
8.425455
8.272522
8.027828
7.8137197
7.6301994
7.5078535
7.3855057
7.3549194
7.3855057
7.4772663
7.6301994
7.7525473
7.874894
8.027828
8.119588
8.180761
8.211349
8.211349
8.272522
8.394869
8.547803
8.670149
8.700736
8.670149
8.670149
8.700736
8.792497
8.914844
9.03719
9.159537
9.251297
9.281884
9.251297
9.190124
9.03719
8.853669
8.639563
8.425455
8.150174
7.874894
7.569026
7.2325726
6.987878
6.8349447
6.8349447
6.9572916
7.140812
7.3855057
7.599613
7.7831335
7.9360676
8.089001
8.303108
8.608975
8.976017
9.373644
9.710098
9.985379
10.107726
10.07714
9.924206
9.710098
9.495992
9.343058
9.312471
9.343058
9.373644
9.343058
9.281884
9.190124
9.067777
8.914844
8.731323
8.517216
8.364282
8.241935
8.089001
7.9360676
7.7831335
7.72196
7.7525473
7.72196
7.6607866
7.5078535
7.3855057
7.293746
7.263159
7.263159
7.324332
7.4772663
7.72196
8.027828
8.303108
8.517216
8.608975
8.639563
8.578389
8.578389
8.608975
8.700736
8.823083
8.94543
9.006603
9.006603
8.914844
8.792497
8.608975
8.425455
8.272522
8.150174
8.150174
8.180761
8.211349
8.180761
8.058414
7.9054804
7.8137197
7.72196
7.691374
7.6607866
7.6607866
7.6301994
7.5078535
7.263159
7.018465
6.8349447
6.8043575
6.9267044
7.140812
7.446679
7.72196
7.966654
8.180761
8.303108
8.425455
8.486629
8.547803
8.608975
8.700736
8.792497
8.853669
8.884256
8.884256
8.823083
8.700736
8.486629
8.180761
7.874894
7.569026
7.263159
6.987878
6.8043575
6.6514244
6.559664
6.4679036
6.3455567
6.192623
6.0091023
5.825582
5.764408
5.7949953
5.9785156
6.2232094
6.4984903
6.7737713
7.0490513
7.324332
7.569026
7.7525473
7.9360676
8.119588
8.303108
8.425455
8.486629
8.425455
8.303108
8.211349
8.119588
7.966654
7.72196
7.446679
7.171399
6.896118
6.6514244
6.437317
6.2537966
6.1314497
6.1008625
6.162036
6.192623
6.2232094
6.2537966
6.3455567
6.4984903
6.6820107
6.896118
7.140812
7.3549194
7.5384398
7.6301994
7.599613
7.569026
7.5384398
7.569026
7.691374
7.844307
7.997241
8.058414
8.027828
7.9360676
7.844307
7.7525473
7.6301994
7.5078535
7.446679
7.3855057
7.324332
7.2019854
7.0490513
6.865531
6.712598
6.5902505
6.4984903
6.4067297
6.437317
6.5902505
6.7737713
6.9267044
7.018465
7.0490513
7.0796385
7.0796385
7.0796385
6.987878
6.865531
6.712598
6.6514244
6.620837
6.6514244
6.712598
6.8043575
6.865531
6.896118
6.9267044
6.9572916
7.018465
7.0490513
6.987878
6.896118
6.8043575
6.743184
6.743184
6.8349447
6.9267044
6.9267044
6.865531
6.7737713
6.712598
6.743184
6.8043575
6.896118
7.018465
7.1102257
7.171399
7.140812
7.0796385
6.9267044
6.743184
6.5902505
6.5902505
6.712598
6.8349447
6.987878
7.0796385
7.171399
7.2019854
7.171399
7.171399
7.2325726
7.3549194
7.5384398
7.7525473
7.966654
8.058414
8.058414
7.9054804
7.72196
7.5384398
7.446679
7.4772663
7.599613
7.6607866
7.569026
7.293746
6.9267044
6.620837
6.437317
6.3455567
6.31497
6.284383
6.2537966
6.2537966
6.192623
6.1314497
6.0091023
5.9785156
6.039689
6.284383
6.5902505
6.896118
7.1102257
7.2325726
7.2325726
7.171399
7.0490513
7.018465
7.0490513
7.140812
7.263159
7.3855057
7.5384398
7.6301994
7.6607866
7.569026
7.3855057
7.2019854
6.987878
6.743184
6.437317
6.0702763
5.580888
5.1220865
4.724459
4.510352
4.4491787
4.4185915
4.4185915
4.4491787
4.510352
4.6021123
4.8162193
5.0915003
5.427954
5.733822
6.0702763
6.3761435
6.620837
6.7737713
6.8349447
6.865531
6.896118
6.9572916
7.018465
7.0490513
7.0490513
6.987878
6.9267044
6.9267044
6.9267044
6.9267044
6.865531
6.6820107
6.4679036
6.2537966
6.039689
5.8867555
5.7949953
5.733822
5.733822
5.703235
5.703235
5.703235
5.703235
5.611475
5.5503016
5.5503016
5.611475
5.703235
5.733822
5.703235
5.611475
5.5503016
5.5503016
5.611475
5.733822
5.8867555
6.1314497
6.4679036
6.8043575
7.0490513
7.1102257
7.1102257
7.0490513
6.987878
6.9572916
6.9572916
6.896118
6.8043575
6.5902505
6.3761435
6.2232094
6.162036
6.2537966
6.437317
6.5902505
6.712598
6.712598
6.6820107
6.620837
6.5902505
6.529077
6.3761435
6.162036
5.917342
5.703235
5.5197144
5.3056073
5.060913
4.90798
4.90798
5.060913
5.3056073
5.611475
5.8561687
6.0702763
6.3455567
6.6514244
6.896118
7.0490513
7.1102257
7.140812
7.1102257
7.0490513
6.9572916
6.8349447
6.743184
6.6820107
6.6514244
6.6820107
6.620837
6.4984903
6.2537966
5.947929
5.6726484
5.3973675
5.1220865
4.8468065
4.6632857
4.5715256
4.6021123
4.6938725
4.8162193
4.90798
4.9997396
5.060913
5.1220865
5.1832604
5.3056073
5.3973675
5.580888
5.825582
6.0702763
6.3455567
6.5902505
6.7737713
6.865531
6.865531
6.896118
6.9572916
7.0796385
7.2325726
7.293746
7.2325726
7.0490513
6.7737713
6.3761435
5.9785156
5.5503016
5.2444334
5.060913
4.969153
4.9997396
5.060913
5.1526737
5.213847
5.2750206
5.3973675
5.5503016
5.6726484
5.764408
5.825582
5.8561687
5.947929
6.1008625
6.2537966
6.3761435
6.4679036
6.559664
6.6820107
6.8043575
6.9572916
7.171399
7.416093
7.6607866
7.844307
7.997241
8.058414
8.089001
8.027828
7.874894
7.6607866
7.416093
7.2019854
7.0490513
6.9572916
6.896118
6.8043575
6.6820107
6.529077
6.3761435
6.2537966
6.1314497
6.039689
5.9785156
5.947929
5.947929
5.917342
5.825582
5.733822
5.733822
5.8561687
6.039689
6.31497
6.5902505
6.896118
7.2325726
7.569026
7.844307
8.027828
8.119588
8.180761
8.241935
8.303108
8.333694
8.272522
8.150174
7.966654
7.72196
7.446679
7.171399
6.896118
6.712598
6.529077
6.3761435
6.2537966
6.162036
6.1008625
6.0091023
5.8867555
5.7949953
5.703235
5.703235
5.733822
5.7949953
5.825582
5.947929
6.162036
6.4984903
6.865531
7.171399
7.3855057
7.5384398
7.691374
7.9054804
8.150174
8.333694
8.486629
8.547803
8.547803
8.456042
8.272522
8.058414
7.7525473
7.4772663
7.293746
7.140812
7.0490513
6.9267044
6.7737713
6.5902505
6.3455567
6.1008625
5.8561687
5.703235
5.703235
5.7949953
5.8561687
5.8867555
5.8867555
5.917342
5.9785156
6.1008625
6.2537966
6.437317
6.712598
7.0796385
7.5078535
7.874894
8.180761
8.364282
8.364282
8.211349
7.966654
7.8137197
7.8137197
7.966654
8.150174
8.272522
8.303108
8.241935
8.211349
8.150174
8.027828
7.7831335
7.5384398
7.324332
7.171399
7.0490513
6.865531
6.712598
6.559664
6.529077
6.6514244
6.9267044
7.293746
7.6301994
7.874894
7.997241
8.058414
8.119588
8.241935
8.364282
8.517216
8.517216
8.394869
8.119588
7.7831335
7.4772663
7.293746
7.2325726
7.263159
7.3855057
7.5078535
7.599613
7.6607866
7.7525473
7.844307
7.966654
8.058414
8.027828
7.966654
7.874894
7.7831335
7.599613
7.3855057
7.140812
7.018465
7.0490513
7.2325726
7.3855057
7.416093
7.416093
7.3855057
7.416093
7.4772663
7.569026
7.6301994
7.6301994
7.599613
7.599613
7.6301994
7.6607866
7.691374
7.691374
7.7525473
7.874894
8.027828
8.211349
8.364282
8.425455
8.425455
8.456042
8.486629
8.547803
8.517216
8.394869
8.303108
8.272522
8.303108
8.333694
8.303108
8.241935
8.150174
8.089001
8.027828
7.966654
7.874894
7.72196
7.569026
7.446679
7.293746
7.0796385
6.865531
6.6820107
6.6820107
6.8349447
7.1102257
7.4772663
7.844307
8.241935
8.670149
9.098364
9.495992
9.893619
10.26066
10.535941
10.658287
10.627701
10.413593
10.138312
9.924206
9.740685
9.526578
9.312471
9.03719
8.7619095
8.456042
8.058414
7.6607866
7.263159
6.9572916
6.6820107
6.437317
6.192623
5.9785156
5.7949953
5.611475
5.427954
5.2750206
5.1526737
5.060913
5.030327
5.030327
4.9997396
5.030327
5.0915003
5.2444334
5.4891276
5.733822
5.947929
6.0091023
6.0091023
5.947929
5.8561687
5.7949953
5.764408
5.733822
5.6726484
5.580888
5.3973675
5.1526737
4.8468065
4.510352
4.143311
3.77627
3.4704027
3.317469
3.2257087
3.072775
2.9198413
2.828081
2.8892546
3.0421882
3.2257087
3.4092293
3.653923
3.929204
4.235071
4.479765
4.6021123
4.724459
4.8468065
4.969153
5.060913
5.060913
4.938566
4.6938725
4.3268313
3.8680303
3.439816
3.0421882
2.7363207
2.46104
2.2469327
2.0634124
1.9104787
1.6963714
1.390504
1.0540498
0.6258354
0.22820783
-0.16942
-0.41411376
-0.50587416
-0.41411376
-0.29176688
-0.20000672
-0.16942
-0.108246565
-0.047072887
0.04468727
0.16703415
0.319968
0.56466174
0.8705294
1.1763967
1.4210907
1.6046112
1.7269583
1.7881317
1.8187184
1.8493052
1.9104787
2.002239
2.0634124
2.1551726
2.2469327
2.3998666
2.5222135
2.5528002
2.46104
2.3081064
2.1245859
2.002239
1.9104787
1.8493052
1.7269583
1.6046112
1.5434377
1.512851
1.512851
1.5434377
1.6963714
1.9716522
2.2469327
2.4916267
2.705734
2.8586679
2.9198413
2.9810147
3.0116014
3.072775
3.1645353
3.2257087
3.1645353
2.9810147
2.7974942
2.6751473
2.6445606
2.6751473
2.6751473
2.6445606
2.6139739
2.5222135
2.3998666
2.2469327
2.0328257
1.7575449
1.4822642
1.2681571
1.0846364
0.9928763
0.8399426
0.65642214
0.38114142
0.10586071
-0.077659845
-0.13883305
-0.13883305
-0.108246565
-0.077659845
0.014100313
0.22820783
0.6258354
1.0846364
1.4516776
1.7269583
1.9716522
2.216346
2.5528002
2.9198413
3.317469
3.6845098
3.9903774
4.2044845
4.265658
4.2044845
3.9903774
3.653923
3.2868822
3.1033616
3.1339483
3.2257087
3.2562954
3.1033616
2.8586679
2.6139739
2.5528002
2.6139739
2.7363207
2.8586679
2.8586679
2.7363207
2.5833871
2.4304533
2.3386931
2.3081064
2.3081064
2.216346
1.9716522
1.635198
1.2987437
1.0540498
0.8399426
0.68700886
0.56466174
0.56466174
0.6258354
0.65642214
0.6258354
0.56466174
0.56466174
0.65642214
0.8399426
1.2375703
1.7575449
2.3386931
2.7974942
3.1645353
3.4704027
3.7456832
3.898617
3.898617
3.77627
3.4704027
3.1033616
2.7363207
2.3692799
2.1245859
1.9716522
1.8493052
1.7269583
1.512851
1.2681571
0.9622896
0.7175956
0.5952487
0.50348854
0.41172814
0.3505547
0.3505547
0.38114142
0.47290158
0.65642214
0.93170285
1.2681571
1.635198
1.9104787
2.1551726
2.46104
2.9198413
3.4092293
3.8680303
4.2044845
4.479765
4.632699
4.632699
4.4185915
3.9903774
3.5009894
3.0421882
2.7363207
2.5528002
2.4304533
2.1857593
1.8798919
1.6046112
1.4516776
1.390504
1.3293306
1.2681571
1.2069836
1.0846364
0.93170285
0.809356
0.8705294
1.1458101
1.4822642
1.7575449
2.002239
2.2775197
2.5833871
2.8892546
3.1033616
3.2257087
3.3786426
3.6233363
3.8374436
3.9597905
3.898617
3.77627
3.5927496
3.4092293
3.1645353
2.7974942
2.4304533
2.1245859
1.8798919
1.7269583
1.635198
1.512851
1.3599173
1.1152233
0.901116
0.68700886
0.534075
0.47290158
0.56466174
0.7175956
0.93170285
1.1763967
1.4822642
1.7575449
1.9716522
2.0634124
2.0634124
2.0939991
2.1857593
2.4304533
2.6751473
2.828081
2.7974942
2.6139739
2.3692799
2.1551726
2.002239
1.9410654
1.9716522
2.0939991
2.2469327
2.3692799
2.3386931
2.216346
2.0634124
1.9104787
1.7881317
1.7269583
1.7269583
1.6963714
1.6046112
1.390504
1.023463
0.68700886
0.41172814
0.28938103
0.41172814
0.6258354
0.93170285
1.2681571
1.635198
1.9104787
2.0328257
2.002239
1.9104787
1.9716522
2.216346
2.5528002
2.828081
2.8586679
2.6751473
2.3386931
2.002239
1.7575449
1.6657847
1.635198
1.635198
1.5740244
1.512851
1.4210907
1.2681571
0.93170285
0.50348854
0.13644743
-0.016486168
-0.016486168
0.07527399
0.13644743
0.13644743
0.014100313
-0.23059344
-0.5364609
-0.7811549
-0.8423283
-0.6282213
-0.23059344
0.13644743
0.319968
0.319968
0.22820783
0.16703415
0.319968
0.68700886
1.2375703
1.9104787
2.46104
2.7974942
2.8892546
2.7974942
2.5528002
2.2469327
1.9104787
1.5740244
1.3293306
1.1458101
1.0846364
1.023463
0.93170285
0.809356
0.6258354
0.47290158
0.41172814
0.41172814
0.534075
0.65642214
0.7175956
0.68700886
0.56466174
0.41172814
0.28938103
0.28938103
0.38114142
0.534075
0.778769
1.023463
1.1458101
1.2375703
1.3599173
1.4822642
1.5740244
1.6046112
1.635198
1.6046112
1.4822642
1.2375703
0.9622896
0.778769
0.778769
0.93170285
1.1458101
1.2681571
1.2681571
1.2069836
1.0846364
0.9928763
0.9928763
0.9928763
1.023463
1.0846364
1.1763967
1.3293306
1.4210907
1.4822642
1.4516776
1.512851
1.5740244
1.5740244
1.390504
1.1152233
0.7481823
0.44231486
0.10586071
-0.26118016
-0.6282213
-0.9646754
-1.117609
-1.117609
-0.99526215
-0.7811549
-0.5670476
-0.35294056
-0.108246565
0.19762087
0.534075
0.9928763
1.4822642
1.9716522
2.3386931
2.5833871
2.7669075
2.9198413
3.072775
3.1645353
3.195122
3.1645353
3.1033616
2.9810147
2.6751473
2.1245859
1.4210907
0.7175956
0.16703415
-0.29176688
-0.5670476
-0.71998143
-0.75056815
-0.71998143
-0.5670476
-0.26118016
0.13644743
0.56466174
0.9928763
1.4210907
1.8798919
2.3081064
2.6139739
2.705734
2.6445606
2.5833871
2.6139739
2.7363207
2.9810147
3.2257087
3.2868822
3.1033616
2.7669075
2.3998666
2.002239
1.512851
0.9928763
0.47290158
0.014100313
-0.38352728
-0.6893947
-0.93408847
-1.2093694
-1.4234765
-1.4846499
-1.3928897
-1.117609
-0.75056815
-0.38352728
-0.047072887
0.19762087
0.41172814
0.5952487
0.778769
0.901116
0.9928763
1.023463
1.0540498
1.1458101
1.2987437
1.4516776
1.4516776
1.3599173
1.2375703
1.2069836
1.2681571
1.3599173
1.3599173
1.2987437
1.2069836
1.1152233
1.1152233
1.1152233
1.0846364
1.023463
0.9928763
1.1152233
1.390504
1.7881317
2.216346
2.6139739
3.0116014
3.4092293
3.8680303
4.265658
4.510352
4.510352
4.3268313
4.0821376
3.8068569
3.4704027
3.1645353
2.9198413
2.7974942
2.7669075
2.7363207
2.6445606
2.6139739
2.6139739
2.6751473
2.828081
3.1033616
3.4092293
3.5621629
3.5009894
3.2868822
3.0421882
2.7974942
2.5528002
2.3692799
2.2469327
2.1857593
2.1551726
2.0634124
1.8798919
1.5740244
1.2681571
1.023463
0.9622896
0.9928763
0.9622896
0.809356
0.5952487
0.38114142
0.25879455
0.22820783
0.22820783
0.25879455
0.3505547
0.41172814
0.41172814
0.3505547
0.19762087
0.04468727
-0.077659845
-0.20000672
-0.20000672
-0.108246565
-0.077659845
-0.16942
-0.41411376
-0.7811549
-1.148196
-1.5458238
-1.9434512
-2.341079
-2.6469467
-2.8916404
-3.044574
-3.1975076
-3.3504417
-3.533962
-3.7174823
-3.8398292
-3.870416
-3.7174823
-3.4116151
-2.9834
-2.5245993
-2.065798
-1.6375835
-1.2705429
-0.99526215
-0.87291527
-0.8423283
-0.7811549
-0.65880775
-0.5364609
-0.5364609
-0.71998143
-1.117609
-1.5764105
-2.0963852
-2.6469467
-3.1363342
-3.533962
-3.9315898
-4.329217
-4.8186054
-5.3997526
-6.042074
-6.592636
-6.990263
-7.1737843
-7.2043705
-7.112611
-6.9290905
-6.7761564
-6.6538095
-6.5314627
-6.409116
-6.1950083
-5.8279676
-5.2468195
-4.5739107
-3.8398292
-3.1057475
-2.4328387
-1.9434512
-1.6375835
-1.5764105
-1.6987569
-1.9128644
-2.065798
-2.188145
-2.2799056
-2.4940126
-2.8610537
-3.3504417
-3.9315898
-4.482151
-4.9409523
-5.2162323
-5.3691664
-5.43034
-5.460927
-5.5220995
-5.6750336
-5.9197283
-6.1950083
-6.409116
-6.439703
-6.317356
-6.164422
-6.042074
-5.980901
-5.9503136
-5.9197283
-5.9503136
-5.980901
-6.011488
-5.9503136
-5.766794
-5.5220995
-5.338579
-5.307993
-5.460927
-5.705621
-5.9503136
-6.133835
-6.164422
-6.1032476
-5.9503136
-5.889141
-5.9197283
-6.164422
-6.592636
-7.2043705
-7.7855196
-8.15256
-8.366668
-8.366668
-8.336081
-8.336081
-8.489015
-8.825468
-9.284269
-9.712483
-10.048939
-10.140698
-9.957178
-9.620724
-9.223096
-8.856055
-8.580774
-8.274907
-7.9078665
-7.4796524
-6.9596777
-6.317356
-5.5220995
-4.6656713
-3.7786558
-2.9528134
-2.3716657
-2.0046246
-1.851691
-1.7599308
-1.5764105
-1.3011296
-1.0870223
-1.0564356
-1.3317163
-1.8822777
-2.6469467
-3.4422019
-4.176284
-4.8186054
-5.3691664
-5.889141
-6.409116
-6.990263
-7.693759
-8.458427
-9.192509
-9.834831
-10.232458
-10.354806
-10.171285
-9.834831
-9.467791
-9.223096
-9.100749
-8.947816
-8.672535
-8.091386
-7.296131
-6.3785295
-5.460927
-4.6962585
-4.176284
-3.7786558
-3.3810284
-2.8610537
-2.3716657
-2.0352113
-1.7905176
-1.6375835
-1.5152366
-1.4846499
-1.6375835
-2.0046246
-2.4940126
-3.0139873
-3.4116151
-3.656309
-3.8398292
-3.9621766
-4.1456966
-4.4209776
-4.726845
-5.063299
-5.338579
-5.5220995
-5.6444473
-5.6750336
-5.583273
-5.3997526
-5.185646
-4.9409523
-4.6962585
-4.359804
-3.9621766
-3.5033748
-3.0139873
-2.555186
-2.126972
-1.7599308
-1.3928897
-1.0258489
-0.6282213
-0.3223536
-0.13883305
-0.077659845
-0.077659845
-0.13883305
-0.35294056
-0.6893947
-1.117609
-1.5152366
-1.9434512
-2.341079
-2.769293
-3.2280943
-3.7174823
-4.176284
-4.4209776
-4.3903904
-4.20687
-4.02335
-3.9621766
-4.1456966
-4.451565
-4.757432
-4.9715395
-4.9715395
-4.757432
-4.3903904
-3.9010031
-3.4422019
-3.0139873
-2.677533
-2.341079
-2.0046246
-1.5764105
-1.0870223
-0.5976343
-0.108246565
0.25879455
0.47290158
0.534075
0.56466174
0.65642214
0.8399426
1.023463
1.1152233
1.023463
0.7175956
0.22820783
-0.26118016
-0.75056815
-1.1787825
-1.5764105
-1.9128644
-2.188145
-2.4634259
-2.7081196
-2.9834
-3.2892678
-3.5951355
-3.8398292
-4.02335
-4.053936
-4.084523
-4.1456966
-4.2680435
-4.329217
-4.176284
-3.8092425
-3.3810284
-2.9222271
-2.4328387
-1.9128644
-1.4540632
-1.1787825
-1.117609
-1.2705429
-1.4846499
-1.6987569
-1.8211043
-1.851691
-1.7905176
-1.7599308
-1.8822777
-2.1575582
-2.5245993
-2.9528134
-3.4422019
-3.9315898
-4.2986307
-4.5433245
-4.6962585
-4.8186054
-4.9409523
-5.032712
-5.063299
-5.0938854
-5.063299
-4.8491917
-4.482151
-3.9621766
-3.472788
-3.044574
-2.7387064
-2.4940126
-2.341079
-2.2493184
-2.2187316
-2.1575582
-1.9740379
-1.6375835
-1.148196
-0.71998143
-0.44470072
-0.38352728
-0.41411376
-0.41411376
-0.35294056
-0.20000672
-0.047072887
0.10586071
0.25879455
0.25879455
0.10586071
-0.20000672
-0.5976343
-0.99526215
-1.3623035
-1.6987569
-1.9740379
-2.188145
-2.3716657
-2.6163595
-2.8916404
-3.1363342
-3.3504417
-3.533962
-3.748069
-3.9621766
-4.20687
-4.482151
-4.6962585
-4.726845
-4.5433245
-4.1151104
-3.4422019
-2.5857728
-1.5458238
-0.50587416
0.38114142
0.93170285
1.2069836
1.1763967
0.9928763
0.68700886
0.319968
-0.047072887
-0.44470072
-0.8423283
-1.2399561
-1.6681702
-2.065798
-2.3716657
-2.5857728
-2.769293
-2.8610537
-2.7998798
-2.7081196
-2.6163595
-2.5857728
-2.6163595
-2.555186
-2.4022524
-2.126972
-1.7599308
-1.4234765
-1.1787825
-1.0258489
-0.93408847
-0.8423283
-0.8423283
-0.87291527
-0.99526215
-1.1787825
-1.4540632
-1.851691
-2.2493184
-2.6163595
-2.9222271
-3.2280943
-3.5951355
-3.9010031
-4.084523
-4.176284
-4.2986307
-4.4209776
-4.5739107
-4.604498
-4.5127373
-4.2680435
-3.9927628
-3.7786558
-3.5951355
-3.4422019
-3.3810284
-3.4422019
-3.533962
-3.5951355
-3.6257222
-3.533962
-3.258681
-2.830467
-2.3104923
-1.9740379
-1.8822777
-1.9434512
-2.065798
-2.2187316
-2.4328387
-2.7081196
-2.9222271
-2.9834
-2.8916404
-2.7081196
-2.4940126
-2.3716657
-2.3716657
-2.3716657
-2.2799056
-2.065798
-1.8822777
-1.7905176
-1.7599308
-1.7905176
-1.7905176
-1.7905176
-1.7293441
-1.6681702
-1.7293441
-1.9128644
-2.1575582
-2.4022524
-2.6469467
-2.769293
-2.830467
-2.830467
-2.9834
-3.2892678
-3.5951355
-3.8092425
-3.870416
-3.8398292
-3.748069
-3.533962
-3.2280943
-2.8916404
-2.555186
-2.188145
-1.7599308
-1.2705429
-0.7811549
-0.41411376
-0.26118016
-0.23059344
-0.26118016
-0.3223536
-0.47528744
-0.71998143
-1.0564356
-1.4234765
-1.7905176
-2.0963852
-2.4022524
-2.7081196
-3.1057475
-3.5033748
-3.9315898
-4.2986307
-4.635085
-4.910365
-5.2162323
-5.43034
-5.5220995
-5.3997526
-5.15506
-4.757432
-4.2374573
-3.656309
-3.044574
-2.4634259
-1.8822777
-1.3623035
-0.93408847
-0.5976343
-0.3223536
0.014100313
0.3505547
0.65642214
0.778769
0.65642214
0.22820783
-0.47528744
-1.2705429
-1.9740379
-2.5245993
-2.9528134
-3.3504417
-3.8092425
-4.2986307
-4.8491917
-5.338579
-5.858555
-6.317356
-6.6538095
-6.714983
-6.4702883
-6.042074
-5.583273
-5.0938854
-4.5739107
-3.9927628
-3.3198545
-2.6469467
-2.065798
-1.7599308
-1.6375835
-1.5458238
-1.4846499
-1.5152366
-1.6987569
-2.0963852
-2.6469467
-3.2892678
-3.9315898
-4.3903904
-4.604498
-4.6962585
-4.8186054
-5.0021257
-5.338579
-5.7973814
-6.317356
-6.74557
-7.0514374
-7.2349577
-7.2349577
-7.0514374
-6.6843967
-6.164422
-5.5526867
-4.8186054
-4.084523
-3.2892678
-2.5245993
-1.8211043
-1.2705429
-0.903502
-0.7811549
-0.87291527
-1.2093694
-1.6987569
-2.2493184
-2.7998798
-3.2892678
-3.656309
-3.9621766
-4.2374573
-4.604498
-5.032712
-5.460927
-5.766794
-5.9503136
-6.011488
-5.889141
-5.61386
-5.2162323
-4.788018
-4.3903904
-4.084523
-3.8398292
-3.5951355
-3.258681
-2.769293
-2.188145
-1.7599308
-1.5458238
-1.6375835
-1.9740379
-2.4634259
-2.9834
-3.4116151
-3.7174823
-3.870416
-3.9621766
-4.053936
-4.20687
-4.451565
-4.726845
-5.0021257
-5.185646
-5.2468195
-5.15506
-5.0021257
-4.788018
-4.604498
-4.4209776
-4.20687
-3.870416
-3.4116151
-2.7081196
-1.851691
-0.9646754
-0.23059344
0.19762087
0.38114142
0.41172814
0.319968
0.22820783
0.07527399
-0.23059344
-0.6893947
-1.3623035
-2.126972
-2.7998798
-3.3810284
-3.8092425
-4.1151104
-4.359804
-4.6656713
-5.032712
-5.2162323
-5.15506
-4.910365
-4.6656713
-4.5433245
-4.6962585
-4.9715395
-5.0938854
-4.788018
-3.870416
-2.4940126
-0.8423283
0.7481823
1.9104787
2.4916267
2.6445606
2.705734
2.8586679
3.1339483
3.4092293
3.7150965
3.9903774
3.9903774
3.5927496
2.9198413
2.0634124
0.93170285
-0.41411376
-1.6681702
-2.677533
-3.5951355
-4.5739107
-5.3691664
-5.6750336
-5.705621
-5.766794
-6.0726614
-6.5314627
-6.990263
-7.112611
-6.6232224
-5.4915133
-3.9010031
-2.065798
-0.077659845
2.002239
3.8374436
5.1832604
6.162036
6.9572916
7.5078535
7.569026
7.171399
6.3761435
5.213847
3.7456832
2.002239
0.014100313
-2.0352113
-4.053936
-6.042074
-8.030212
-9.926592
-11.455929
-12.312357
-12.526464
-12.312357
-11.639449
-10.415979
-8.703121
-6.6538095
-4.5433245
-2.555186
-0.65880775
1.2069836
3.072775
4.938566
6.4067297
7.293746
7.874894
8.578389
9.373644
9.832446
9.648925
8.884256
7.4772663
5.458541
3.1033616
0.65642214
-2.0046246
-4.788018
-7.143197
-8.611361
-9.008989
-8.672535
-8.030212
-7.265545
-6.714983
-6.3785295
-5.889141
-4.8186054
-3.3504417
-1.8822777
-0.5976343
0.50348854
1.4516776
1.9410654
1.9716522
1.6963714
1.4516776
1.2987437
1.1458101
0.778769
0.07527399
-0.6893947
-0.99526215
-0.6282213
0.22820783
0.93170285
1.2375703
1.1458101
0.809356
0.3505547
0.16703415
0.5952487
1.8187184
3.653923
5.4891276
6.6820107
6.6514244
5.5197144
3.929204
2.3081064
0.65642214
-1.0870223
-2.3716657
-2.4328387
-1.2399561
0.44231486
1.5740244
1.5740244
0.41172814
-1.6375835
-4.1151104
-6.5008755
-8.397254
-9.345443
-9.131335
-7.96904
-6.439703
-4.788018
-2.9528134
-0.9646754
1.1152233
3.1645353
5.2750206
7.5078535
9.648925
11.453543
12.982881
14.175763
14.573391
13.747549
11.575891
8.425455
4.6021123
0.809356
-2.2187316
-3.9621766
-4.635085
-4.6656713
-4.329217
-3.8092425
-3.3810284
-3.472788
-4.451565
-6.164422
-8.24432
-10.324219
-11.761796
-11.945316
-11.150062
-9.681897
-7.663172
-5.338579
-3.5033748
-2.5857728
-2.0046246
-0.75056815
1.5740244
4.265658
6.3761435
7.9054804
9.618339
11.851171
13.8087225
14.389872
13.472268
11.942931
10.688874
9.495992
7.966654
6.2537966
4.6938725
3.4704027
2.5222135
1.5434377
0.47290158
-0.6282213
-1.6987569
-2.126972
-1.5458238
-0.5364609
0.07527399
0.10586071
0.19762087
0.5952487
0.44231486
-1.148196
-3.8398292
-7.143197
-10.96654
-14.208735
-15.218097
-13.566415
-10.385392
-7.418479
-4.788018
-1.7905176
1.9104787
5.764408
8.700736
10.1689
10.627701
11.331196
12.768774
13.778136
12.677013
9.985379
7.8137197
7.0490513
6.8043575
6.039689
4.938566
4.4185915
4.6938725
5.1526737
4.969153
3.5315762
0.9622896
-1.5152366
-2.5857728
-2.4940126
-2.6163595
-3.472788
-4.1151104
-3.8092425
-3.2892678
-3.9010031
-5.5526867
-7.0514374
-7.6019983
-7.449065
-7.0820236
-6.1950083
-3.656309
0.7481823
5.947929
10.597115
13.961656
15.827448
16.010967
14.48163
11.759411
8.792497
6.3761435
4.7856326
3.8068569
2.8892546
1.8798919
0.93170285
0.16703415
-0.5670476
-1.4846499
-2.7998798
-4.482151
-5.9197283
-6.5314627
-6.317356
-5.6444473
-4.8491917
-4.20687
-3.748069
-3.472788
-3.3504417
-2.8916404
-1.5458238
0.8399426
3.8374436
6.9572916
9.801859
11.973517
12.952293
12.462906
10.841808
9.03719
7.966654
7.9054804
8.425455
8.731323
8.303108
7.2019854
6.039689
4.9997396
3.5927496
1.1458101
-2.0046246
-4.788018
-6.2255955
-6.1032476
-4.9715395
-3.5951355
-2.555186
-2.0046246
-1.8211043
-1.8822777
-2.126972
-2.188145
-1.6069973
-0.16942
1.8187184
4.020964
6.2232094
8.211349
9.587751
10.1689
10.291246
10.199487
9.801859
8.700736
6.8349447
4.3880053
1.8493052
-0.20000672
-1.3317163
-1.3928897
-0.5976343
0.50348854
1.6046112
2.950428
4.8468065
7.0796385
9.03719
10.107726
10.015966
8.914844
6.9572916
4.357418
1.4210907
-1.3928897
-3.6257222
-4.9715395
-5.3691664
-4.8491917
-3.7786558
-2.5245993
-1.2399561
0.25879455
1.8798919
3.195122
3.5927496
2.9198413
1.5740244
0.22820783
-0.5670476
-0.75056815
-0.6282213
-0.29176688
0.50348854
1.9104787
3.7456832
5.611475
7.569026
9.648925
11.698237
13.411095
14.542804
14.848672
14.328697
13.196988
11.851171
10.413593
8.547803
5.825582
2.46104
-0.9646754
-4.1151104
-6.990263
-9.437203
-11.364168
-12.495878
-12.679399
-12.037077
-10.905367
-9.498377
-7.540825
-4.757432
-1.5152366
1.4822642
3.8374436
5.7949953
7.691374
9.679512
11.545303
13.135815
14.298111
15.154539
15.796861
16.194489
16.1639
15.674514
14.909845
14.267524
13.655788
12.61584
10.8723955
8.394869
5.427954
2.216346
-1.1787825
-4.726845
-8.183146
-11.058301
-13.046439
-14.116975
-14.361669
-13.872283
-12.587638
-10.538326
-8.0608
-5.307993
-2.341079
0.901116
4.2962446
7.569026
10.535941
13.105227
15.093366
16.316835
16.622702
16.194489
15.552167
15.032192
14.5122175
13.686376
12.340558
10.474767
8.364282
6.2232094
4.143311
2.0939991
0.19762087
-1.4234765
-2.7081196
-3.656309
-4.329217
-4.757432
-4.9409523
-4.8186054
-4.359804
-3.533962
-2.4328387
-1.2093694
0.16703415
1.7881317
3.653923
5.5197144
7.0796385
8.394869
9.526578
10.474767
11.147676
11.48413
11.606477
11.514717
11.086502
10.230073
9.159537
8.211349
7.446679
6.865531
6.2537966
5.580888
4.755046
3.8680303
2.950428
2.0939991
1.390504
0.9622896
0.93170285
1.390504
2.2469327
3.3480556
4.6632857
6.162036
7.691374
9.067777
10.046553
10.627701
10.750048
10.4441805
9.679512
8.608975
7.263159
5.642061
3.7456832
1.8493052
0.16703415
-1.1787825
-2.065798
-2.5245993
-2.5857728
-2.3716657
-1.9740379
-1.4846499
-1.0564356
-0.65880775
-0.16942
0.6258354
1.9104787
3.5927496
5.580888
7.72196
9.954792
12.279386
14.573391
16.65329
18.274387
19.283749
19.55903
19.130816
18.090866
16.469769
14.359284
11.820583
8.823083
5.458541
1.9410654
-1.4846499
-4.5739107
-7.2043705
-9.253683
-10.660673
-11.333581
-11.394755
-10.905367
-10.018352
-8.794882
-7.1737843
-5.063299
-2.3716657
0.8705294
4.510352
8.486629
12.493492
16.072142
19.008469
21.2413
22.678879
23.260027
22.954159
21.853035
20.262526
18.304974
15.980382
13.258162
10.230073
6.9572916
3.5621629
0.13644743
-3.1669214
-6.011488
-8.24432
-9.834831
-10.905367
-11.608863
-11.91473
-11.761796
-10.997128
-9.590137
-7.540825
-4.910365
-1.7293441
1.8493052
5.6726484
9.4654045
12.89112
15.796861
18.06028
19.620203
20.59898
21.088366
21.180128
20.87426
20.048416
18.61084
16.592115
13.869897
10.688874
7.3549194
4.1738977
1.4210907
-0.8423283
-2.6163595
-4.02335
-5.185646
-6.1032476
-6.714983
-6.7761564
-6.2561817
-5.15506
-3.5951355
-1.6681702
0.534075
2.950428
5.336194
7.4772663
9.281884
10.750048
11.942931
12.829947
13.380508
13.625202
13.625202
13.380508
12.860533
12.065278
10.964155
9.618339
8.119588
6.4984903
4.877393
3.317469
2.0328257
1.023463
0.38114142
0.04468727
-0.047072887
0.10586071
0.47290158
0.9622896
1.5740244
2.3692799
3.317469
4.510352
5.8867555
7.3855057
8.731323
9.771272
10.474767
10.8723955
10.964155
10.566527
9.710098
8.578389
7.324332
6.1008625
4.877393
3.6233363
2.3998666
1.3599173
0.56466174
0.04468727
-0.20000672
-0.26118016
-0.077659845
0.41172814
1.1763967
2.2775197
3.7150965
5.3667808
7.1102257
8.792497
10.413593
11.912344
13.288748
14.5122175
15.643927
16.500357
16.959158
16.83681
16.072142
14.787498
13.07464
11.025329
8.731323
6.3761435
4.051551
1.7881317
-0.35294056
-2.3104923
-3.9621766
-5.185646
-5.858555
-6.042074
-5.889141
-5.5220995
-4.910365
-4.053936
-2.8916404
-1.3011296
0.7175956
3.072775
5.580888
8.180761
10.750048
13.227574
15.52158
17.479132
18.886122
19.528442
19.37551
18.549667
17.142677
15.2463
13.013467
10.535941
7.997241
5.5197144
3.195122
1.1152233
-0.8117416
-2.5245993
-3.8092425
-4.5127373
-4.6962585
-4.604498
-4.329217
-3.8092425
-2.9834
-1.8211043
-0.3223536
1.4210907
3.3786426
5.458541
7.6301994
9.771272
11.789998
13.564029
15.032192
16.072142
16.714462
16.867397
16.56153
15.766274
14.420458
12.61584
10.535941
8.425455
6.4067297
4.5409384
2.7974942
1.1458101
-0.3223536
-1.4846499
-2.188145
-2.3716657
-2.065798
-1.3317163
-0.20000672
1.2069836
2.7974942
4.4491787
6.1008625
7.5384398
8.7619095
9.771272
10.750048
11.545303
12.095865
12.248799
12.065278
11.575891
10.811222
9.832446
8.670149
7.293746
5.733822
3.929204
2.0634124
0.3505547
-1.0564356
-2.0352113
-2.5857728
-2.7387064
-2.5245993
-2.0352113
-1.3317163
-0.41411376
0.7481823
2.2775197
4.1127243
6.162036
8.272522
10.26066
12.065278
13.502855
14.5122175
15.123953
15.4909935
15.61334
15.4909935
15.032192
14.20635
13.044054
11.606477
10.015966
8.211349
6.192623
4.051551
1.9410654
0.014100313
-1.6681702
-3.0751607
-4.176284
-4.8491917
-4.9409523
-4.451565
-3.3504417
-1.7905176
0.19762087
2.46104
4.938566
7.324332
9.434817
11.117089
12.371145
13.258162
13.747549
13.8087225
13.472268
12.89112
12.218212
11.48413
10.627701
9.648925
8.608975
7.5384398
6.437317
5.3056073
4.020964
2.46104
0.778769
-0.8117416
-2.126972
-3.1669214
-3.9010031
-4.329217
-4.329217
-3.870416
-2.8610537
-1.4540632
0.28938103
2.1857593
4.2044845
6.2232094
8.119588
9.740685
11.055916
11.973517
12.554666
12.7076
12.432319
11.820583
10.933568
9.954792
8.94543
7.997241
7.1102257
6.162036
5.060913
3.77627
2.4304533
1.2069836
0.22820783
-0.50587416
-1.0870223
-1.4846499
-1.6681702
-1.6069973
-1.2399561
-0.5976343
0.319968
1.4822642
2.7669075
4.1127243
5.427954
6.6514244
7.6301994
8.241935
8.456042
8.241935
7.7831335
7.171399
6.4679036
5.6726484
4.877393
4.0821376
3.3786426
2.7974942
2.3081064
2.0328257
1.9410654
1.9104787
1.9104787
1.7881317
1.5740244
1.2987437
1.0540498
0.93170285
0.9622896
1.2069836
1.6963714
2.4304533
3.4704027
4.724459
6.0702763
7.2019854
7.966654
8.364282
8.364282
8.058414
7.416093
6.437317
5.1832604
3.8068569
2.4916267
1.3599173
0.47290158
-0.13883305
-0.44470072
-0.5364609
-0.47528744
-0.29176688
0.014100313
0.41172814
0.7481823
1.023463
1.2069836
1.4210907
1.8493052
2.4916267
3.3480556
4.3268313
5.3056073
6.3761435
7.599613
8.976017
10.26066
11.300609
11.881758
11.973517
11.514717
10.627701
9.434817
7.997241
6.4067297
4.755046
3.1339483
1.6046112
0.25879455
-0.8117416
-1.4540632
-1.6375835
-1.4846499
-1.2705429
-1.1787825
-1.2093694
-1.3317163
-1.4234765
-1.4846499
-1.4846499
-1.3317163
-0.8117416
0.04468727
1.1458101
2.2775197
3.3480556
4.3268313
5.213847
5.947929
6.4984903
6.8349447
6.987878
6.9267044
6.620837
6.0702763
5.3056073
4.4491787
3.5927496
2.828081
2.2775197
2.0328257
2.0634124
2.2775197
2.5833871
2.9198413
3.195122
3.2868822
3.2868822
3.2257087
3.1339483
2.950428
2.6139739
2.0634124
1.3599173
0.68700886
0.16703415
-0.077659845
-0.047072887
0.22820783
0.6258354
1.1152233
1.5434377
1.9104787
2.0634124
1.9410654
1.5434377
0.93170285
0.25879455
-0.47528744
-1.1787825
-1.7293441
-2.065798
-2.0352113
-1.6375835
-0.87291527
0.19762087
1.4210907
2.7974942
4.1738977
5.458541
6.4067297
6.8043575
6.6820107
6.162036
5.2750206
4.0821376
2.7669075
1.512851
0.44231486
-0.29176688
-0.6893947
-0.8423283
-0.8423283
-0.8117416
-0.93408847
-1.5152366
-2.5245993
-3.6868956
-4.6656713
-5.43034
-5.9197283
-6.2561817
-6.409116
-6.317356
-5.8279676
-4.8491917
-3.472788
-1.8211043
0.014100313
1.9410654
3.8068569
5.427954
6.559664
7.171399
7.3855057
7.324332
7.0490513
6.529077
5.7949953
4.969153
4.1738977
3.4704027
2.8892546
2.3386931
1.7881317
1.2375703
0.6258354
-0.20000672
-1.3011296
-2.677533
-4.176284
-5.583273
-6.74557
-7.5102377
-7.816106
-7.540825
-6.7761564
-5.4915133
-3.8398292
-1.8822777
0.16703415
2.1857593
3.9597905
5.336194
6.2537966
6.6820107
6.712598
6.4067297
5.825582
5.030327
4.143311
3.2868822
2.5222135
1.8493052
1.1763967
0.47290158
-0.23059344
-0.87291527
-1.3928897
-1.8822777
-2.5245993
-3.4422019
-4.635085
-5.858555
-6.83733
-7.3573046
-7.296131
-6.6843967
-5.6444473
-4.2986307
-2.7081196
-1.0564356
0.5952487
2.2469327
3.898617
5.4891276
6.8043575
7.569026
7.6607866
7.0796385
5.947929
4.6021123
3.2562954
2.1245859
1.2375703
0.6258354
0.22820783
0.07527399
0.10586071
0.22820783
0.41172814
0.56466174
0.68700886
0.7175956
0.47290158
-0.108246565
-0.9646754
-1.851691
-2.5245993
-2.6469467
-2.2493184
-1.4540632
-0.47528744
0.5952487
1.6657847
2.6445606
3.2868822
3.4704027
3.072775
2.1857593
1.023463
-0.23059344
-1.4846499
-2.7387064
-3.9010031
-4.8186054
-5.2774067
-5.2468195
-4.6656713
-3.6868956
-2.5245993
-1.3011296
-0.13883305
0.9622896
1.8493052
2.3386931
2.4916267
2.46104
2.3386931
2.1857593
2.0328257
1.8493052
1.6657847
1.635198
1.8798919
2.3692799
2.9810147
3.4092293
3.4704027
2.9810147
1.8798919
0.16703415
-1.8822777
-3.9621766
-5.8279676
-7.3573046
-8.519602
-9.223096
-9.467791
-9.161922
-8.305494
-6.9596777
-5.2468195
-3.3504417
-1.4234765
0.319968
1.7269583
2.705734
3.317469
3.5927496
3.7150965
3.7456832
3.6845098
3.5621629
3.5009894
3.653923
4.1127243
4.877393
5.703235
6.2232094
6.192623
5.5503016
4.3268313
2.6445606
0.65642214
-1.4846499
-3.472788
-5.2774067
-6.8067436
-8.15256
-9.223096
-9.804244
-9.743071
-9.039577
-7.724345
-5.980901
-4.084523
-2.341079
-0.9646754
-0.047072887
0.50348854
0.778769
1.023463
1.2987437
1.6657847
1.9716522
2.1857593
2.3998666
2.6445606
2.8892546
3.0116014
2.950428
2.705734
2.2775197
1.6963714
0.809356
-0.44470072
-1.9128644
-3.3198545
-4.4209776
-5.15506
-5.460927
-5.2468195
-4.5433245
-3.3810284
-1.851691
-0.13883305
1.512851
2.828081
3.77627
4.2962446
4.4491787
4.2044845
3.653923
2.8586679
1.9716522
1.1152233
0.50348854
0.10586071
-0.077659845
-0.16942
-0.23059344
-0.38352728
-0.5670476
-0.8117416
-1.1787825
-1.7293441
-2.4634259
-3.2280943
-3.9010031
-4.451565
-4.910365
-5.15506
-5.0021257
-4.359804
-3.2280943
-1.6681702
0.014100313
1.5434377
2.7669075
3.7150965
4.510352
5.1220865
5.5197144
5.703235
5.642061
5.3056073
4.6021123
3.4704027
2.1245859
0.8399426
-0.20000672
-0.99526215
-1.6375835
-2.2799056
-2.9528134
-3.6868956
-4.482151
-5.2468195
-5.9197283
-6.3479424
-6.439703
-6.1032476
-5.4915133
-4.6656713
-3.748069
-2.6163595
-1.2705429
0.22820783
1.7269583
3.1645353
4.3268313
5.1220865
5.3667808
5.2444334
4.969153
4.6632857
4.3268313
3.7456832
2.7974942
1.5740244
0.22820783
-0.93408847
-1.851691
-2.4328387
-2.769293
-2.9528134
-3.1057475
-3.3198545
-3.5951355
-3.8398292
-4.02335
-4.053936
-3.9010031
-3.6257222
-3.258681
-2.830467
-2.341079
-1.6987569
-0.8423283
0.25879455
1.5434377
2.7363207
3.6845098
4.1738977
4.0821376
3.5315762
2.705734
1.7575449
0.778769
-0.26118016
-1.3928897
-2.4940126
-3.472788
-4.20687
-4.604498
-4.635085
-4.2374573
-3.5033748
-2.5245993
-1.5152366
-0.65880775
-0.047072887
0.3505547
0.6258354
0.93170285
1.2987437
1.7269583
2.1857593
2.6751473
3.1339483
3.653923
4.2044845
4.755046
5.1526737
5.2750206
4.9997396
4.3268313
3.317469
1.9716522
0.25879455
-1.8211043
-4.053936
-6.042074
-7.540825
-8.427841
-8.794882
-8.764295
-8.397254
-7.693759
-6.714983
-5.4915133
-4.20687
-2.9222271
-1.6375835
-0.35294056
0.93170285
2.0328257
2.950428
3.8068569
4.6938725
5.5197144
6.0091023
6.0702763
5.8561687
5.580888
5.4891276
5.611475
5.733822
5.427954
4.5409384
3.0421882
1.2375703
-0.6282213
-2.188145
-3.3198545
-4.053936
-4.4209776
-4.482151
-4.20687
-3.5645487
-2.769293
-1.9434512
-1.3011296
-0.8117416
-0.41411376
-0.108246565
0.04468727
0.10586071
0.04468727
-0.108246565
-0.35294056
-0.6282213
-0.75056815
-0.75056815
-0.6282213
-0.47528744
-0.3223536
-0.26118016
-0.26118016
-0.26118016
-0.16942
-0.108246565
-0.23059344
-0.5976343
-1.2399561
-1.9740379
-2.7081196
-3.2892678
-3.472788
-3.1975076
-2.6469467
-2.0352113
-1.4846499
-1.0258489
-0.5976343
-0.29176688
-0.108246565
-0.13883305
-0.41411376
-0.93408847
-1.6375835
-2.4022524
-3.0751607
-3.533962
-3.7174823
-3.6257222
-3.2892678
-2.9528134
-2.7081196
-2.5857728
-2.5245993
-2.4634259
-2.341079
-2.188145
-2.0352113
-1.851691
-1.6681702
-1.5152366
-1.3623035
-1.2093694
-0.93408847
-0.5670476
-0.13883305
0.41172814
1.0540498
1.8798919
2.7974942
3.6845098
4.2044845
4.051551
3.2562954
1.9716522
0.6258354
-0.38352728
-0.87291527
-0.99526215
-0.9646754
-0.9646754
-0.9646754
-1.0564356
-1.2399561
-1.4540632
-1.7599308
-2.126972
-2.6163595
-3.2280943
-3.9315898
-4.5127373
-4.726845
-4.4209776
-3.7786558
-3.044574
-2.4022524
-1.7599308
-0.99526215
0.014100313
1.1763967
2.216346
2.8892546
3.0421882
2.828081
2.3692799
1.6046112
0.56466174
-0.6282213
-1.7293441
-2.677533
-3.4116151
-3.9621766
-4.329217
-4.451565
-4.359804
-4.1456966
-3.9621766
-3.9315898
-4.1456966
-4.6656713
-5.5526867
-6.439703
-6.990263
-6.9596777
-6.409116
-5.5220995
-4.5127373
-3.6257222
-3.044574
-2.769293
-2.6163595
-2.3716657
-1.8822777
-1.2705429
-0.75056815
-0.47528744
-0.5670476
-0.93408847
-1.4846499
-1.9740379
-2.4022524
-2.830467
-3.5645487
-4.6656713
-5.9503136
-7.387892
-8.917229
-10.721847
-12.740571
-14.9122305
-17.145063
-19.561417
-22.253052
-25.250551
-28.309227
-31.184383
-33.814842
-36.17002
-38.158157
-39.871014
-41.492115
-43.174385
-44.948414
-46.538925
-47.731808
-48.343544
-48.527065
-48.588234
-48.83293
-49.352905
-50.025818
-50.606964
-50.91283
-50.91283
-50.606964
-50.17875
-49.811707
-49.750534
-50.117573
-51.00459
-52.380997
-54.032677
-55.745537
-57.458393
-59.01832
-60.33355
-61.373497
-62.13817
-62.780487
-63.48398
-64.340416
-65.31919
-66.4509
-67.73554
-69.17311
-70.79422
-72.323555
-73.45526
-74.03641
-74.25052
-74.31169
-74.25052
-73.88348
-73.08822
-71.86475
-70.33541
-68.591965
-66.66501
-64.46275
-62.107574
-59.7524
-57.55015
-55.378494
-52.931557
-50.056404
-46.997726
-44.0614
-41.583874
-39.687496
-38.40285
-37.76053
-37.882877
-38.80048
-40.32982
-42.34854
-44.88724
-48.19061
-52.5951
-58.16189
-64.95214
-72.66
-80.88783
-89.23802
-97.49644
-105.6631
-113.70742
-121.53763
-129.18431
-136.67805
-143.89653
-150.59503
-156.55945
-161.54507
-165.4296
-168.39653
-170.84344
-173.19862
-175.85968
-179.16304
-183.6593
-190.20486
-199.53381
-211.52383
-224.67613
-236.72731
-245.90334
-251.86775
-256.1193
-261.1661
-268.56808
-277.9888
-287.89893
-296.555
-303.22287
-308.36145
-312.61304
-316.25287
-319.8315
-323.59366
-327.60052
-331.42386
-334.299
-335.5225
-334.78842
-331.94382
-326.68292
-318.73038
-307.8415
-294.16922
-278.90643
-263.4907
-249.02318
-236.20734
-224.7373
-213.72607
-202.16429
-189.28726
-174.81973
-159.15932
-143.31538
-128.54199
-116.337875
-107.22303
-100.555115
-95.01891
-89.69682
-84.95588
-82.29483
-82.417175
-84.74177
-88.10631
-91.22616
-94.49894
-98.99519
-105.17371
-112.33101
-119.21303
-125.26921
-130.89716
-136.1581
-140.65434
-144.23299
-147.07756
-149.34097
-151.6044
-154.05133
-156.40652
-157.81349
-157.44647
-154.54071
-148.85158
-141.75546
-134.90404
-129.30666
-124.779816
-120.80354
-117.95898
-118.02014
-122.027016
-128.81728
-136.34161
-144.08005
-152.7667
-163.96144
-178.58191
-196.16928
-214.76602
-231.86401
-245.0469
-251.92892
-251.5313
-244.92456
-233.36276
-217.06003
-196.75043
-175.03384
-154.99953
-137.84035
-122.48582
-108.56885
-96.18121
-84.80295
-73.79171
-62.13817
-49.719948
-38.188744
-29.471523
-24.394123
-21.763662
-18.460293
-12.128838
-3.1669214
5.427954
10.383007
11.178263
10.107726
8.884256
6.743184
2.3998666
-4.451565
-13.077026
-22.43657
-32.68313
-44.000225
-54.522064
-60.97587
-61.5876
-57.641914
-52.47275
-48.894104
-47.94592
-48.343544
-47.609463
-44.183746
-37.638184
-27.391624
-14.0558
-0.20000672
10.964155
16.683876
17.265024
15.215713
11.66765
6.2537966
0.04468727
-4.20687
-4.4209776
-0.016486168
8.027828
18.2438
30.111456
43.477863
57.486595
70.73065
81.52777
88.04275
88.71566
83.42416
74.0952
63.328663
52.133915
39.07337
21.577755
-0.71998143
-24.944683
-48.06826
-69.63192
-90.950874
-112.94275
-134.62875
-153.8984
-169.37529
-182.03821
-194.05879
-206.93582
-220.30223
-232.84279
-243.88461
-253.3971
-261.4108
-267.83405
-272.39145
-274.96072
-275.3278
-273.79846
-270.49506
-264.31656
-254.46762
-241.71294
-226.87837
-209.90273
-190.96953
-171.60812
-154.6019
-142.24486
-134.81227
-130.49954
-127.01265
-123.434
-120.52826
-118.907166
-118.20367
-118.08132
-118.47895
-119.30479
-120.711784
-123.128136
-126.15622
-128.2973
-127.77731
-124.44337
-120.19181
-117.744865
-119.02951
-123.525764
-127.93025
-128.69492
-123.89281
-113.279205
-98.10818
-80.85725
-64.00396
-49.41408
-39.136936
-34.54892
-34.27364
-34.640682
-33.141933
-29.991497
-27.085756
-25.434072
-24.60823
-24.944683
-28.55392
-36.99586
-47.36477
-54.58324
-57.091354
-57.825436
-60.05827
-65.53329
-75.076355
-87.15813
-97.1294
-101.07509
-99.27047
-97.86349
-101.656235
-108.38532
-115.1144
-121.32352
-127.28793
-130.71364
-129.36783
-126.9209
-130.65248
-142.64247
-154.96893
-157.11
-148.63748
-138.48268
-134.29228
-135.60753
-136.52513
-132.24298
-122.60816
-110.954605
-100.89157
-95.233025
-95.96711
-101.80917
-107.62065
-107.590065
-99.54575
-86.393456
-73.822296
-67.85789
-72.35414
-86.36287
-104.71491
-121.56821
-134.0782
-140.83786
-139.92026
-131.0501
-117.56135
-105.57134
-100.95274
-106.97833
-123.464584
-147.26106
-174.45268
-200.7573
-221.73979
-234.18861
-237.1861
-230.70172
-214.55191
-191.36716
-166.19426
-143.71301
-127.134995
-116.643745
-110.312294
-106.488945
-104.684326
-104.01141
-103.124405
-100.860985
-96.640015
-89.452126
-79.11381
-68.10258
-60.02768
-57.519566
-60.547653
-67.5826
-76.42217
-83.94651
-87.95338
-88.687454
-86.9746
-83.42654
-78.50207
-72.53766
-66.328545
-60.70059
-55.164387
-48.28237
-39.53456
-30.358536
-22.803612
-17.11448
-11.761796
-5.2162323
2.9810147
11.606477
19.497856
25.951658
30.142044
31.701967
29.346786
20.904848
4.6021123
-18.827335
-45.83543
-71.25301
-89.26861
-96.85412
-95.32478
-89.23802
-83.0595
-78.77735
-75.96338
-73.76113
-72.59884
-73.48585
-77.03391
-82.90656
-89.513306
-95.41654
-99.75986
-102.023285
-101.38096
-96.548256
-87.31106
-75.87161
-65.96151
-60.70059
-61.495842
-67.5826
-75.50458
-81.49957
-83.73241
-82.99833
-81.04077
-78.99146
-78.16562
-79.38909
-82.111305
-84.95588
-87.09695
-88.687454
-89.94151
-89.94151
-87.52516
-82.93715
-77.645645
-72.812935
-69.203705
-67.61319
-68.16376
-70.58011
-74.678734
-80.000824
-85.96524
-92.35787
-98.78108
-103.95024
-106.70306
-106.97833
-105.69369
-104.10318
-103.24676
-103.583206
-104.80668
-106.641884
-108.87471
-110.5264
-109.88407
-105.6631
-98.10818
-88.07572
-75.84103
-60.70059
-41.70622
-19.469658
3.1645353
23.198853
38.859264
49.31993
53.999706
52.65389
46.1695
36.62643
26.349287
16.530941
7.171399
-3.0139873
-15.6157255
-31.123207
-48.49648
-65.71681
-81.2243
-94.40719
-105.02078
-112.23925
-115.29793
-114.074455
-109.058235
-100.92216
-89.9721
-76.789215
-62.964005
-50.882244
-42.226192
-36.842926
-33.478386
-31.582008
-31.979637
-35.711216
-42.960278
-53.023315
-65.04391
-78.349144
-92.44963
-106.3666
-118.38719
-127.16559
-133.22176
-137.99329
-141.81664
-143.19304
-140.2873
-132.76297
-122.9752
-114.441505
-109.302925
-106.85598
-104.95961
-101.80917
-97.098816
-91.74613
-86.79108
-82.111305
-76.8198
-70.457756
-63.54516
-57.794846
-55.347908
-57.152523
-63.208702
-73.3635
-87.31106
-103.79732
-121.262344
-138.81914
-155.55008
-169.46706
-178.52074
-182.16055
-181.54881
-178.67366
-175.00325
-170.90462
-166.16368
-160.71924
-154.72424
-148.17868
-140.9602
-133.16058
-125.57507
-118.87658
-113.03451
-107.77359
-103.30792
-99.97397
-97.649376
-95.997696
-95.26361
-96.30356
-100.555115
-109.73114
-124.779816
-144.29416
-165.21548
-185.15805
-203.0513
-219.2011
-234.31096
-248.01381
-259.1474
-266.85526
-270.09744
-267.52817
-258.74976
-245.23041
-229.38649
-212.83907
-195.894
-178.67366
-160.78041
-141.93898
-122.48582
-103.00206
-84.49707
-68.16376
-55.103214
-45.896606
-40.08512
-36.81234
-35.466522
-36.322952
-39.871014
-46.202473
-54.82793
-65.686226
-79.11381
-95.87534
-116.30729
-138.88031
-161.5145
-182.16055
-198.79974
-209.44394
-212.56378
-208.64867
-199.96204
-188.92023
-176.80786
-163.65558
-148.91277
-132.27357
-115.3591
-100.92216
-90.24738
-82.50894
-75.9022
-69.78485
-64.8298
-61.618195
-60.02768
-59.446533
-59.01832
-58.559517
-59.01832
-61.312325
-66.11445
-74.61755
-88.32042
-107.77359
-131.69243
-157.90526
-184.63808
-210.48389
-233.24042
-250.00195
-258.4745
-258.29095
-251.62305
-241.46826
-229.41707
-215.37776
-198.21858
-177.35843
-153.28667
-127.25734
-100.5857
-74.21993
-49.230556
-26.749302
-7.5102377
8.333694
20.843674
29.80559
34.882988
36.106457
33.231304
26.3187
16.28625
4.1738977
-9.65131
-24.88351
-41.03331
-57.55015
-74.21993
-90.400314
-105.387825
-119.02951
-132.54886
-147.53635
-163.65558
-177.8784
-186.50386
-188.12497
-184.20985
-177.6643
-170.62935
-162.82973
-152.30789
-137.5039
-118.84599
-98.47522
-79.6032
-65.90034
-59.2936
-58.070126
-58.834797
-59.721813
-61.15939
-65.07449
-73.30232
-85.1394
-97.03764
-104.9902
-107.406555
-106.39719
-105.96897
-111.321655
-122.118774
-133.40527
-141.63312
-147.26106
-154.32661
-166.98953
-187.91086
-216.14243
-244.43517
-265.02005
-274.50195
-276.39832
-278.56998
-282.76035
-284.90143
-282.36273
-275.20544
-261.56375
-240.09184
-212.07439
-181.8241
-154.26543
-130.71364
-111.260475
-98.352875
-93.978966
-96.48708
-99.63752
-98.62815
-94.10131
-87.37222
-78.349144
-68.806076
-63.881607
-66.695595
-75.932785
-88.93215
-103.8279
-119.457726
-136.21927
-155.45831
-177.48079
-200.42084
-221.92332
-241.31532
-259.72855
-278.20294
-296.40204
-313.8671
-330.96506
-346.7784
-358.70724
-364.85516
-364.94693
-359.41074
-348.8889
-334.3602
-318.05743
-301.75473
-284.9932
-266.67172
-246.69858
-226.02194
-204.24419
-179.0407
-149.37157
-117.65311
-88.07572
-64.21806
-46.753033
-34.824203
-27.60573
-24.33295
-24.394123
-28.3704
-36.873512
-48.343544
-60.364136
-72.568245
-87.31106
-106.94775
-131.2948
-157.78293
-184.51573
-210.82034
-235.5956
-255.99695
-268.87396
-273.6455
-273.49258
-272.85025
-273.85962
-276.8877
-281.4757
-286.73663
-291.447
-293.71042
-292.3034
-286.79782
-276.85712
-263.766
-248.62553
-231.49696
-212.34967
-192.52946
-174.45268
-160.90277
-153.50076
-151.91025
-154.20427
-157.53822
-160.16867
-163.3497
-169.77292
-180.4171
-193.23294
-204.73357
-213.84842
-221.67862
-229.53943
-237.61432
-245.01631
-251.62305
-257.83215
-264.25537
-272.23853
-283.09683
-296.9526
-312.2154
-325.82648
-334.88016
-338.24472
-337.3577
-333.8708
-328.45694
-319.73972
-305.731
-286.70605
-263.766
-237.00258
-206.07939
-171.14932
-133.19116
-93.978966
-54.889107
-18.857922
8.272522
21.822449
23.107092
17.448545
10.383007
4.969153
0.534075
-5.460927
-14.147563
-24.69999
-36.598232
-51.126938
-69.99896
-94.10131
-123.18931
-155.51949
-189.83781
-224.70671
-258.4439
-290.65173
-321.60553
-350.90762
-376.63107
-396.48187
-409.17535
-415.53738
-417.58673
-416.9444
-414.13043
-407.279
-393.362
-371.55368
-344.60675
-317.0481
-292.15048
-270.70917
-251.9595
-234.86151
-218.0388
-198.98326
-174.9115
-145.42587
-112.91216
-80.9796
-52.656277
-29.624454
-12.924092
-4.02335
-4.757432
-15.921594
-35.772392
-61.251152
-90.27798
-123.34224
-160.93335
-200.57376
-237.30846
-266.82468
-287.5013
-300.07245
-307.1074
-312.2154
-317.7516
-323.34897
-327.01938
-327.53934
-325.3983
-321.8196
-315.8858
-304.96634
-287.19543
-262.7872
-234.24979
-204.58064
-175.5844
-147.75046
-121.13999
-96.21179
-75.01518
-59.78299
-51.76926
-50.759895
-54.460896
-60.88411
-68.806076
-76.94215
-84.92529
-93.88721
-105.449
-120.405914
-139.0944
-160.04634
-180.53944
-198.09624
-212.16614
-224.12556
-236.23792
-249.39021
-262.0837
-272.11618
-277.71353
-277.77472
-271.7797
-259.23914
-240.12244
-216.02008
-189.56255
-162.52385
-134.23111
-102.91029
-68.01082
-30.450298
7.5384398
43.386105
74.921036
100.36921
118.90478
129.82425
132.36295
126.49029
113.0933
93.57896
69.78246
43.967255
18.2438
-6.592636
-31.429073
-57.48898
-85.32292
-114.80854
-145.30353
-176.0432
-206.78288
-236.57437
-262.97073
-283.24976
-295.88205
-301.23474
-300.56186
-294.4751
-283.43326
-268.62927
-251.37836
-231.6499
-207.94518
-178.88777
-144.8753
-108.56885
-73.11881
-41.46153
-15.371032
4.9997396
19.92607
30.417324
38.64516
46.322433
52.959755
57.180725
57.88422
52.837406
40.847404
23.260027
2.0939991
-20.784887
-43.69436
-64.27924
-79.8173
-90.73677
-100.49394
-111.47459
-123.80105
-135.60753
-144.69179
-150.50328
-153.1949
-151.72675
-144.60004
-132.15121
-115.879074
-97.55762
-78.83853
-60.517067
-43.572014
-29.68563
-20.387259
-16.07453
-14.973405
-14.422843
-13.41348
-12.587638
-13.1382
-15.676898
-21.61073
-34.610096
-56.99959
-86.944016
-120.62002
-155.7336
-190.96953
-224.46202
-254.00882
-278.50882
-297.9314
-312.79654
-324.11365
-332.9532
-339.927
-344.0256
-343.23035
-336.99066
-327.47818
-317.84335
-309.89078
-303.437
-296.43262
-286.98132
-275.45013
-263.21542
-251.47011
-241.13179
-231.92519
-222.84091
-212.56378
-199.595
-183.10873
-164.2673
-145.57881
-128.57257
-113.615654
-101.0445
-91.5932
-87.4334
-90.49207
-99.851616
-112.11691
-122.94461
-128.7561
-128.17494
-122.60816
-115.236755
-109.24175
-105.96897
-105.29606
-107.16186
-112.17808
-120.52826
-130.62189
-140.68492
-149.98329
-158.57817
-167.29538
-177.60313
-189.19551
-200.35966
-210.4227
-218.80348
-223.29973
-221.77039
-213.84842
-200.48201
-184.20985
-169.00826
-157.07942
-147.6587
-139.76733
-133.89467
-130.83598
-129.49017
-127.28793
-122.0576
-111.872215
-96.57884
-79.97024
-67.21557
-60.88411
-60.302963
-61.5876
-61.28174
-61.679367
-68.77549
-85.29233
-106.3666
-125.11627
-139.21675
-150.10564
-159.52637
-169.25294
-181.1512
-195.71048
-210.91208
-222.19861
-225.83842
-220.66927
-206.90523
-186.32034
-163.16618
-142.73424
-128.66434
-121.84349
-120.74237
-122.669334
-125.54448
-126.76796
-122.271706
-109.11941
-89.054504
-69.05077
-56.26551
-51.09635
-45.682495
-32.988995
-16.196875
-5.6444473
-9.008989
-25.587006
-48.527065
-72.78235
-98.16935
-124.840996
-151.69615
-177.51137
-202.19487
-225.4408
-245.16924
-260.92142
-274.01254
-285.29907
-295.7597
-303.83463
-304.32404
-293.40454
-273.4314
-251.74539
-234.4333
-222.16801
-211.76852
-198.98326
-180.11125
-154.38779
-122.69992
-84.86412
-42.37913
-0.29176688
36.74878
67.427284
92.23314
110.891045
121.3823
121.32113
110.46284
90.9179
64.46037
31.946661
-5.460927
-45.4378
-84.680595
-122.48582
-161.57567
-203.47952
-245.78098
-283.3721
-312.3989
-333.13672
-348.12424
-359.0437
-366.78214
-370.88077
-370.3914
-366.5986
-361.5212
-355.5262
-348.15482
-338.33646
-325.5818
-310.53314
-293.7716
-274.44077
-252.35713
-230.3041
-210.36153
-191.64244
-172.70924
-153.95958
-136.73923
-121.96584
-110.404045
-104.684326
-108.87471
-125.72801
-154.84659
-191.33658
-228.28537
-261.74725
-291.63052
-319.46445
-346.19727
-370.17728
-388.13168
-396.94067
-394.21844
-379.93445
-356.13797
-325.70413
-290.9882
-254.13116
-219.04817
-189.04257
-166.98953
-154.99953
-149.46333
-144.38593
-137.44273
-130.07133
-124.19867
-120.62002
-120.49767
-125.66684
-136.31102
-149.92212
-162.67679
-172.46455
-180.78415
-190.87776
-204.64182
-222.4127
-243.08934
-263.85773
-281.41455
-294.23038
-302.4276
-305.70044
-301.93826
-289.8871
-271.44327
-250.8278
-231.28287
-213.2061
-195.58812
-177.93958
-160.78041
-145.05882
-131.72302
-121.93525
-116.796684
-116.2767
-118.96834
-122.577576
-125.81976
-129.52077
-134.13937
-137.87094
-138.36034
-134.99579
-128.87845
-121.59879
-115.236755
-112.14749
-113.921524
-120.80354
-131.63126
-145.08942
-160.19926
-176.10437
-192.77415
-210.6674
-229.84528
-249.32904
-267.00818
-280.40518
-287.89893
-288.9083
-283.73914
-273.58432
-259.66736
-243.02817
-224.58437
-206.01822
-189.6543
-176.9608
-167.35657
-158.60876
-148.39278
-136.58629
-125.57507
-118.66247
-118.20367
-123.73987
-132.18181
-138.6968
-139.70615
-135.14873
-128.23613
-123.34224
-123.64811
-130.43837
-143.2848
-161.02512
-181.91586
-203.32658
-222.74916
-238.77661
-251.43953
-260.89084
-266.9776
-269.88333
-270.52563
-269.27158
-264.95886
-255.47699
-239.38835
-217.0906
-190.75543
-163.50264
-138.2074
-116.735504
-99.39282
-84.833534
-70.82481
-55.990227
-40.972137
-28.003359
-19.041441
-15.09575
-16.90037
-24.822336
-38.158157
-55.714947
-76.177475
-97.40468
-117.25548
-134.0782
-147.4446
-158.36406
-169.06943
-180.96767
-193.1412
-203.47952
-210.8815
-216.11183
-220.24106
-223.48325
-225.4408
-226.1443
-225.83842
-224.67613
-222.32095
-218.16115
-211.76852
-202.56192
-190.17427
-175.09502
-159.15932
-144.8753
-133.3441
-123.831635
-115.45086
-108.56885
-104.62315
-105.081955
-110.7405
-121.69055
-137.59567
-157.3547
-178.21486
-196.71983
-210.4533
-218.80348
-222.47389
-222.77974
-220.73044
-216.38712
-209.22983
-199.28912
-187.48264
-175.61497
-165.36842
-157.5994
-152.15495
-148.72923
-147.4446
-148.51512
-151.87968
-157.20177
-163.71674
-170.69052
-177.78665
-184.69925
-190.63309
-193.8141
-191.85655
-182.89462
-167.02011
-146.89404
-127.01265
-111.107544
-100.89157
-96.05887
-95.26361
-97.46585
-101.717415
-106.51953
-110.28171
-111.99456
-111.22989
-108.23239
-103.33851
-96.70119
-88.77922
-80.12318
-71.37537
-63.575745
-57.94778
-55.5926
-57.427803
-63.728676
-73.33291
-83.915924
-93.33664
-100.860985
-107.192444
-113.309784
-119.15186
-123.58694
-125.60567
-124.99393
-121.93525
-117.07196
-110.954605
-103.95024
-96.089455
-87.09695
-77.58447
-70.27424
-66.81793
-66.26737
-67.42967
-69.47899
-71.40595
-72.47649
-72.29296
-70.79422
-68.041405
-64.8298
-62.719315
-62.964005
-65.53329
-69.93778
-75.932785
-83.61006
-93.06136
-103.95024
-115.542625
-126.890305
-136.09691
-141.20491
-141.20491
-136.73923
-129.429
-120.925896
-112.422775
-104.776085
-98.87285
-95.171844
-93.36723
-92.44963
-91.34851
-89.452126
-86.79108
-84.03828
-82.264244
-82.20307
-83.79359
-86.2711
-88.93215
-90.950874
-91.92966
-91.96024
-91.34851
-90.58384
-90.33914
-91.28733
-93.85661
-98.53639
-105.26547
-113.09568
-120.80354
-127.68556
-133.74173
-139.03323
-143.0401
-145.08942
-144.99765
-143.0707
-139.46146
-134.10878
-127.47145
-120.49767
-114.19681
-108.99706
-104.684326
-100.70805
-96.36473
-90.64501
-83.21243
-74.95402
-67.42967
-61.15939
-56.143166
-52.77862
-51.249283
-51.49398
-53.84916
-58.43717
-65.01331
-72.812935
-80.9796
-89.146255
-96.91529
-104.07259
-110.61816
-116.21553
-120.77296
-124.840996
-128.7561
-131.7536
-133.00766
-132.57944
-131.23363
-129.4596
-127.838486
-126.737366
-125.9727
-125.0551
-123.434
-120.8953
-118.142494
-116.429634
-116.246124
-117.10255
-118.295425
-119.61066
-121.109406
-122.577576
-123.219894
-122.363464
-119.82476
-116.184944
-111.93339
-107.43713
-103.18558
-99.27047
-95.538895
-91.8379
-88.25925
-85.5982
-84.680595
-85.384094
-86.9746
-89.08509
-92.29669
-97.03764
-102.69618
-108.26298
-113.00392
-116.49081
-118.295425
-118.17308
-116.12377
-112.78981
-108.752365
-104.31729
-99.82103
-95.90593
-93.48958
-93.15313
-94.65187
-97.190575
-99.75986
-101.9927
-103.95024
-105.75486
-107.43713
-108.9053
-110.0676
-110.495804
-109.79231
-107.895935
-105.32665
-103.15499
-102.2068
-102.29856
-103.00206
-104.133766
-105.938385
-108.4465
-111.29106
-114.16622
-117.10255
-119.88594
-121.69055
-121.32352
-118.02014
-111.93339
-104.01141
-95.20244
-86.45463
-78.80794
-73.11881
-69.907196
-68.897835
-69.41781
-70.88597
-73.21056
-76.177475
-79.51144
-83.15126
-86.91343
-90.36973
-93.15313
-94.86598
-95.32478
-94.46835
-92.90843
-91.68496
-91.501434
-92.17435
-93.15313
-94.04014
-94.5907
-94.682465
-94.34601
-93.58134
-92.571976
-92.113174
-92.48022
-93.09195
-93.00019
-91.5932
-88.53452
-83.94651
-78.22679
-72.41531
-67.949646
-65.38036
-64.126305
-63.269875
-62.62755
-62.50521
-62.84166
-63.208702
-63.178116
-62.596962
-61.557014
-60.364136
-59.201836
-58.34541
-57.825436
-57.61133
-57.70309
-58.16189
-59.01832
-59.997093
-60.731174
-61.220566
-61.771126
-62.474617
-62.62755
-61.28174
-58.284237
-54.216198
-49.5976
-44.489613
-38.984
-33.661907
-29.532696
-27.269278
-26.932823
-27.758663
-29.10448
-31.000858
-33.845425
-37.791115
-42.501476
-47.487114
-52.075127
-55.40908
-57.030178
-56.877243
-55.378494
-53.359768
-51.708084
-51.18811
-52.105717
-54.27737
-57.30546
-60.578243
-63.667503
-66.236786
-68.10258
-69.356636
-70.213066
-70.73304
-70.457756
-68.56138
-64.43217
-58.16189
-50.63755
-43.082623
-36.414715
-31.245552
-27.636316
-25.403484
-24.241188
-23.996494
-24.271776
-24.60823
-24.79175
-25.15879
-26.259912
-28.400986
-31.612595
-35.68063
-40.390987
-45.529564
-50.72931
-55.5926
-59.997093
-64.00396
-67.704956
-71.03891
-73.79171
-75.68809
-76.57511
-76.361
-75.04577
-72.62942
-69.142525
-64.70745
-59.63005
-54.55265
-49.90347
-45.927193
-42.34854
-38.922825
-35.650043
-32.652546
-30.297363
-29.073895
-29.257416
-30.51147
-31.857288
-32.713715
-33.26428
-34.028946
-35.221832
-36.53706
-38.005222
-39.901604
-42.4403
-45.529564
-48.83293
-51.891605
-54.460896
-56.418446
-57.917194
-59.23242
-60.302963
-60.792347
-60.364136
-58.834797
-56.020817
-51.86102
-46.538925
-40.513336
-34.243053
-28.217464
-23.048306
-19.041441
-16.013355
-13.566415
-11.547689
-10.110112
-9.620724
-10.415979
-12.465291
-15.401618
-18.796747
-22.773026
-27.361036
-32.40785
-37.454662
-42.4403
-47.548286
-52.656277
-57.183113
-60.455894
-62.260513
-62.780487
-62.321686
-60.945286
-58.40658
-54.82793
-50.606964
-46.355404
-42.4403
-38.984
-35.864155
-33.080757
-30.756165
-28.859787
-27.33045
-26.076393
-25.036444
-24.271776
-23.812975
-23.690628
-23.87415
-24.577642
-25.954048
-28.033945
-30.694992
-33.784256
-37.332317
-41.15566
-44.581375
-46.905968
-47.94592
-48.037674
-47.64005
-46.96714
-45.957775
-44.61196
-42.92969
-40.819206
-38.188744
-35.25242
-32.377262
-29.838562
-27.789251
-26.504608
-26.01522
-26.076393
-26.229328
-26.106981
-25.709352
-25.128204
-24.516468
-24.180016
-24.33295
-25.036444
-25.954048
-26.96341
-28.003359
-29.22683
-30.725578
-32.530197
-34.426575
-36.26178
-37.85229
-39.045174
-39.62632
-39.595734
-39.106346
-38.494614
-37.882877
-37.30173
-36.965275
-36.99586
-37.27114
-37.57701
-37.66877
-37.638184
-37.424076
-36.751167
-35.5277
-33.784256
-31.796112
-29.77739
-27.758663
-25.678764
-23.507107
-21.243687
-19.010857
-16.930958
-15.156924
-13.964042
-13.41348
-13.41348
-13.78052
-14.178147
-14.54519
-14.851058
-15.126338
-15.462792
-16.105114
-17.450932
-19.775522
-22.987133
-26.68813
-30.51147
-34.27364
-37.97464
-41.645046
-45.131935
-48.251785
-50.94342
-53.390354
-55.653778
-57.58074
-58.74304
-58.98773
-58.34541
-57.12194
-55.62319
-53.910328
-52.04454
-50.025818
-47.670635
-44.79548
-41.247417
-37.087624
-32.560783
-27.819838
-23.078892
-18.552055
-14.26991
-10.140698
-6.011488
-2.0352113
1.1763967
3.072775
3.5009894
2.950428
1.8493052
0.50348854
-1.148196
-3.1363342
-5.3691664
-7.693759
-9.957178
-12.128838
-14.208735
-16.319221
-18.337946
-19.959044
-20.84606
-20.876646
-20.326086
-19.62259
-19.16379
-18.980268
-18.796747
-18.337946
-17.542692
-16.533329
-15.3404455
-13.811107
-11.822969
-9.345443
-6.4702883
-3.5033748
-0.71998143
1.7269583
3.9597905
6.2232094
8.486629
10.658287
12.493492
13.8087225
14.542804
14.909845
15.093366
15.154539
15.032192
14.726325
14.5122175
14.603978
14.787498
14.48163
13.258162
11.270023
8.7619095
5.580888
1.1458101
-5.2468195
-13.688762
-23.415348
-32.77489
-40.023952
-44.15316
-45.682495
-46.171886
-46.905968
-48.06826
-48.679996
-47.854156
-45.37663
-41.767395
-37.729942
-33.26428
-27.88101
-21.090755
-12.954679
-4.2986307
3.9903774
11.361783
17.907347
23.963522
30.203217
36.9323
43.875492
50.39047
55.52904
58.312435
57.7007
52.806824
43.6308
31.57962
18.763775
7.0796385
-2.677533
-10.691259
-17.573278
-23.66004
-29.012722
-33.356037
-36.292366
-37.607597
-37.393486
-35.95591
-33.72308
-30.909096
-27.33045
-22.558918
-15.921594
-7.1737843
3.4092293
14.665152
24.911709
32.43605
36.228806
36.442913
34.11832
30.84554
28.12332
26.777502
26.59398
26.349287
24.299976
19.436684
11.942931
3.2257087
-4.757432
-10.568913
-13.811107
-14.759295
-13.902867
-11.670036
-8.641948
-5.3997526
-2.830467
-1.6681702
-1.9740379
-2.7387064
-2.5245993
-0.38352728
3.5927496
8.731323
14.022829
18.396734
20.721327
20.017832
16.469769
11.270023
5.825582
1.023463
-2.8610537
-6.164422
-9.528964
-13.168787
-16.62509
-19.224962
-20.20374
-19.377895
-17.053305
-14.208735
-11.364168
-8.519602
-5.5220995
-2.7387064
-0.5364609
1.4210907
3.77627
6.8043575
9.863032
11.422956
10.1689
5.947929
-0.23059344
-6.2561817
-10.110112
-10.568913
-7.96904
-4.176284
-1.5458238
-1.6375835
-4.604498
-9.314857
-13.811107
-16.288635
-15.768661
-12.037077
-5.766794
2.0634124
10.352421
17.937933
24.299976
29.255028
32.83368
35.586483
38.27812
41.214447
43.997837
45.924805
46.108322
44.18136
40.29684
34.97475
28.704468
21.761276
14.48163
6.987878
-0.6893947
-8.427841
-15.707486
-21.916595
-26.535196
-29.318588
-30.419712
-30.266777
-29.41035
-28.523333
-28.003359
-27.728079
-27.299862
-26.076393
-23.445934
-18.980268
-12.618225
-4.6656713
4.0821376
12.554666
19.65079
24.697603
27.572756
28.337425
27.144543
24.116455
19.528442
13.655788
6.8349447
-0.65880775
-8.366668
-15.768661
-22.34481
-27.69749
-31.76553
-34.915962
-37.393486
-39.442802
-41.186245
-42.807343
-44.642548
-46.722446
-48.618824
-49.658775
-49.536427
-48.28237
-46.11071
-43.11321
-39.198105
-34.57951
-29.838562
-25.556417
-22.06953
-19.53083
-18.001492
-17.420343
-17.38976
-17.481518
-17.206238
-16.196875
-14.147563
-10.568913
-5.5220995
0.50348854
6.559664
11.698237
15.093366
16.37801
15.766274
13.83931
11.270023
8.670149
6.5902505
5.1832604
4.143311
2.7669075
0.38114142
-3.4116151
-8.672535
-15.126338
-22.283636
-29.471523
-36.108845
-41.73681
-46.263645
-49.78112
-52.533928
-54.55265
-55.653778
-55.62319
-54.369133
-51.952778
-48.741173
-45.193108
-41.33918
-36.99586
-31.857288
-25.709352
-18.429708
-9.957178
-0.75056815
8.578389
17.234438
24.54467
29.989109
33.44541
35.188854
35.80059
35.89235
35.647655
34.69947
32.52781
28.979748
24.085867
18.33556
12.248799
6.529077
1.4210907
-3.0751607
-7.2349577
-11.119474
-14.728711
-18.001492
-21.029581
-23.965908
-26.96341
-29.930325
-32.530197
-34.73244
-36.50647
-37.791115
-38.34168
-38.12757
-36.81234
-34.54892
-31.520832
-27.972773
-24.547056
-21.61073
-18.949682
-16.105114
-12.679399
-8.580774
-4.084523
0.3505547
4.6938725
8.976017
12.982881
16.65329
20.079004
22.862398
24.850536
26.349287
27.72569
29.438549
31.610207
34.179497
36.62643
38.52281
39.40983
38.951027
37.085236
33.873627
29.683243
25.156404
20.813086
17.02033
13.961656
11.392369
8.792497
5.580888
1.6657847
-2.6163595
-6.6843967
-10.263045
-13.321719
-16.013355
-18.12384
-19.316723
-19.316723
-18.03208
-15.676898
-12.679399
-9.467791
-6.2255955
-2.8916404
0.65642214
4.357418
8.089001
11.698237
15.123953
18.519081
22.005968
25.676378
29.193853
32.007835
33.475998
33.29248
31.518448
28.643293
25.034058
20.660152
15.368647
9.159537
2.3386931
-4.5127373
-10.630087
-15.523965
-19.16379
-21.763662
-23.629454
-25.005857
-25.954048
-26.504608
-26.56578
-26.01522
-24.975271
-23.323586
-20.815472
-17.38976
-13.199374
-8.611361
-3.8092425
1.1763967
6.2232094
10.902982
14.940433
18.121452
20.384872
21.853035
22.770638
23.198853
23.198853
22.617704
21.363647
19.74255
17.999107
16.072142
13.900483
11.361783
8.333694
4.969153
1.635198
-1.5764105
-4.5739107
-7.2043705
-9.345443
-10.752433
-11.180648
-10.538326
-9.131335
-7.4796524
-5.980901
-4.8186054
-3.9315898
-3.0751607
-2.065798
-0.87291527
0.28938103
1.3293306
2.2775197
3.2257087
4.1738977
5.3667808
6.896118
8.94543
11.545303
14.389872
16.867397
18.519081
19.130816
18.763775
17.662651
16.1639
14.542804
12.738187
10.627701
8.180761
5.5503016
2.8586679
0.13644743
-2.5857728
-5.0938854
-7.143197
-8.611361
-9.437203
-9.896005
-10.385392
-11.180648
-12.342944
-13.444066
-13.99463
-13.78052
-13.168787
-12.709986
-12.587638
-12.679399
-12.526464
-11.822969
-10.415979
-8.489015
-6.2561817
-3.9927628
-1.8211043
0.28938103
2.3081064
4.3268313
6.4067297
8.578389
10.688874
12.279386
12.952293
12.554666
11.545303
10.291246
8.639563
6.0702763
2.5833871
-1.3011296
-5.307993
-9.314857
-13.077026
-16.07453
-18.093254
-19.133204
-19.34731
-19.194376
-19.34731
-19.989632
-20.754301
-20.723713
-18.949682
-15.309859
-10.630087
-6.0726614
-2.769293
-1.1787825
-0.93408847
-0.93408847
-0.13883305
1.512851
3.439816
5.213847
7.018465
9.006603
10.780635
11.545303
10.994742
9.281884
6.9572916
4.632699
2.7669075
1.4210907
0.41172814
-0.47528744
-1.2399561
-1.6987569
-1.7293441
-1.3928897
-0.8423283
-0.50587416
-0.8117416
-1.7599308
-2.7081196
-2.7998798
-1.9128644
-0.5364609
0.56466174
1.1152233
1.1763967
0.809356
0.16703415
-0.44470072
-0.7811549
-0.903502
-1.148196
-1.8211043
-2.9834
-4.5739107
-6.2561817
-7.846693
-9.437203
-10.935954
-12.128838
-13.077026
-14.147563
-15.554553
-17.053305
-18.12384
-18.2156
-17.26741
-15.523965
-13.41348
-11.058301
-8.489015
-5.6750336
-2.6163595
0.65642214
3.9903774
7.018465
9.557165
11.820583
13.900483
16.010967
18.121452
20.140179
21.883623
23.41296
24.850536
26.226938
27.236303
27.389236
26.349287
24.085867
20.996607
17.69324
14.665152
12.034691
9.710098
7.416093
5.213847
3.2257087
1.5434377
0.41172814
-0.23059344
-0.6893947
-1.3623035
-2.341079
-3.5033748
-4.8186054
-6.286769
-7.6019983
-8.458427
-8.703121
-8.15256
-6.8985043
-5.1244726
-3.1363342
-1.148196
0.901116
3.1339483
5.5197144
7.9360676
10.138312
11.851171
12.952293
13.411095
13.196988
12.432319
11.331196
9.954792
8.333694
6.437317
4.4185915
2.3998666
0.47290158
-1.3928897
-3.1669214
-4.6962585
-5.736207
-6.286769
-6.562049
-6.9290905
-7.571411
-8.397254
-9.100749
-9.253683
-8.733708
-7.6325855
-6.133835
-4.4209776
-2.555186
-0.44470072
2.0328257
4.510352
6.620837
8.150174
9.312471
10.230073
10.811222
10.780635
10.046553
8.578389
6.437317
3.7150965
0.56466174
-2.830467
-5.9503136
-8.397254
-9.926592
-10.477153
-10.232458
-9.620724
-9.008989
-8.550187
-7.9078665
-6.7761564
-5.15506
-3.2892678
-1.4846499
-0.047072887
0.9622896
1.7269583
2.2775197
2.6445606
2.9198413
3.3786426
4.1127243
4.6938725
4.6632857
3.929204
2.4916267
0.5952487
-1.5152366
-3.4422019
-4.879779
-5.6444473
-5.889141
-5.9197283
-6.0726614
-6.409116
-6.9290905
-7.571411
-8.15256
-8.427841
-8.305494
-7.9384537
-7.7549324
-7.96904
-8.427841
-8.825468
-8.856055
-8.397254
-7.449065
-6.164422
-4.6962585
-3.3198545
-2.1575582
-1.3623035
-1.0564356
-1.117609
-1.4540632
-1.8211043
-2.0963852
-2.1575582
-1.9740379
-1.7599308
-1.6987569
-2.0352113
-2.677533
-3.3504417
-3.7174823
-3.8092425
-3.6868956
-3.4422019
-3.1669214
-3.0751607
-3.1975076
-3.5951355
-4.3903904
-5.3691664
-6.317356
-6.8985043
-6.867917
-6.317356
-5.460927
-4.5739107
-3.870416
-3.3198545
-2.7998798
-2.065798
-0.9646754
0.50348854
2.002239
3.1645353
3.8374436
4.1127243
4.143311
4.020964
3.8068569
3.5927496
3.4704027
3.4092293
3.1645353
2.5833871
1.6657847
0.50348854
-0.75056815
-1.8211043
-2.4634259
-2.7081196
-2.677533
-2.7387064
-3.044574
-3.5951355
-4.329217
-5.2774067
-6.286769
-7.0820236
-7.265545
-6.6232224
-5.2468195
-3.258681
-0.9646754
1.390504
3.4092293
4.8162193
5.580888
5.947929
6.2232094
6.529077
6.8043575
6.8043575
6.192623
4.6632857
2.2775197
-0.5364609
-3.1363342
-5.185646
-6.74557
-8.030212
-9.131335
-10.171285
-11.180648
-12.128838
-12.771158
-12.893505
-12.2511835
-10.721847
-8.305494
-5.43034
-2.7387064
-0.6893947
0.68700886
1.6963714
2.5528002
3.195122
3.5009894
3.4092293
2.9198413
1.9104787
0.13644743
-2.2493184
-4.8491917
-7.0820236
-8.489015
-9.223096
-9.712483
-10.171285
-10.50774
-10.752433
-11.180648
-11.853556
-12.557052
-12.832332
-12.679399
-12.190011
-11.608863
-11.088888
-10.568913
-9.896005
-8.703121
-6.83733
-4.482151
-1.9434512
0.7175956
3.4704027
6.2232094
8.608975
10.291246
11.055916
10.994742
10.26066
9.159537
7.966654
6.5902505
4.877393
2.8892546
0.93170285
-0.75056815
-2.0046246
-2.8916404
-3.5033748
-3.870416
-3.9010031
-3.5645487
-2.830467
-1.9128644
-1.0564356
-0.29176688
0.534075
1.512851
2.7363207
3.9903774
5.0915003
5.947929
6.529077
6.8043575
6.712598
6.192623
5.4891276
4.724459
3.9597905
3.1645353
2.3386931
1.4516776
0.44231486
-0.5976343
-1.6069973
-2.6163595
-3.533962
-4.084523
-3.9927628
-3.258681
-2.3104923
-1.4540632
-0.75056815
-0.13883305
0.56466174
1.390504
2.3081064
3.2868822
4.265658
5.1526737
5.703235
5.6726484
5.060913
4.051551
3.2257087
3.1033616
3.4092293
3.5315762
3.5621629
3.898617
4.3880053
3.9903774
2.3692799
0.65642214
0.28938103
1.023463
1.7269583
1.8187184
1.4516776
0.9928763
0.778769
0.8705294
1.0540498
1.1152233
1.2069836
1.6046112
2.1551726
2.5833871
2.7363207
2.8586679
3.1645353
3.3786426
3.317469
3.0421882
2.6139739
1.8798919
0.809356
-0.38352728
-1.3928897
-2.2493184
-3.0139873
-3.6868956
-4.1456966
-4.5127373
-4.9409523
-5.3691664
-5.583273
-5.307993
-4.635085
-4.084523
-3.9621766
-4.084523
-3.9621766
-3.4422019
-2.9528134
-2.769293
-2.9528134
-3.2280943
-3.4116151
-3.472788
-3.3810284
-3.3198545
-3.5033748
-3.9315898
-4.5127373
-5.1244726
-5.6444473
-6.1032476
-6.3785295
-6.286769
-5.9197283
-5.583273
-5.5220995
-5.583273
-5.43034
-4.910365
-4.053936
-3.1057475
-2.2187316
-1.4540632
-0.75056815
-0.108246565
0.28938103
0.3505547
0.10586071
-0.35294056
-0.903502
-1.3011296
-1.6987569
-2.341079
-3.2280943
-3.9621766
-4.329217
-4.4209776
-4.359804
-4.1456966
-3.7174823
-3.1975076
-2.6469467
-2.0046246
-1.3011296
-0.65880775
-0.3223536
0.014100313
0.5952487
1.390504
2.0634124
2.2469327
1.9716522
1.2681571
0.3505547
-0.75056815
-1.8822777
-2.9528134
-3.7786558
-4.359804
-4.8491917
-5.338579
-5.6750336
-5.705621
-5.3997526
-4.879779
-4.176284
-3.2280943
-2.188145
-0.99526215
0.319968
1.7881317
3.317469
4.877393
6.4679036
8.150174
9.863032
11.66765
13.564029
15.4909935
17.234438
18.549667
19.436684
19.83431
19.74255
19.191988
18.42732
17.69324
16.897984
15.858035
14.603978
13.288748
12.065278
10.933568
9.863032
8.731323
7.5384398
6.4067297
5.458541
4.724459
4.2044845
3.77627
3.439816
3.2562954
3.1645353
3.0421882
2.7669075
2.3081064
1.9716522
1.9716522
2.3692799
3.0421882
3.77627
4.5715256
5.427954
6.2232094
6.865531
7.416093
7.966654
8.486629
8.853669
9.006603
8.976017
8.7619095
8.486629
8.211349
7.966654
7.844307
7.7831335
7.8137197
7.9054804
7.9360676
7.691374
7.2325726
6.620837
5.8561687
4.9997396
4.235071
3.5927496
2.950428
2.0634124
0.8399426
-0.5364609
-1.8211043
-2.7998798
-3.4422019
-3.8092425
-3.9621766
-3.8398292
-3.4116151
-2.7081196
-1.6681702
-0.41411376
0.8705294
2.002239
2.828081
3.317469
3.4092293
3.1645353
2.6751473
2.0634124
1.3293306
0.47290158
-0.5364609
-1.6375835
-2.7998798
-3.870416
-4.8186054
-5.766794
-6.8985043
-8.121973
-9.345443
-10.354806
-11.272408
-12.312357
-13.658174
-15.09575
-16.319221
-17.11448
-17.481518
-17.450932
-16.961544
-16.013355
-14.636949
-13.107613
-11.792382
-10.78302
-10.018352
-9.437203
-9.100749
-9.008989
-9.008989
-8.825468
-8.274907
-7.571411
-7.02085
-6.7761564
-6.714983
-6.4702883
-5.736207
-4.5127373
-3.0139873
-1.4846499
-0.047072887
1.023463
1.6046112
1.6963714
1.390504
0.93170285
0.56466174
0.38114142
0.319968
0.28938103
0.07527399
-0.5976343
-1.8822777
-3.472788
-4.8491917
-5.6444473
-5.889141
-5.9197283
-6.2255955
-7.0514374
-8.336081
-9.743071
-10.874781
-11.302995
-10.905367
-9.773658
-8.305494
-6.990263
-6.1032476
-5.61386
-5.43034
-5.583273
-6.1032476
-6.9596777
-7.9078665
-8.458427
-8.611361
-8.733708
-9.314857
-10.538326
-12.159424
-13.658174
-14.453431
-14.361669
-13.474654
-12.342944
-11.425342
-10.813606
-10.354806
-9.804244
-9.192509
-8.458427
-7.418479
-5.889141
-3.9010031
-1.6987569
0.3505547
2.0634124
3.5927496
5.030327
6.3761435
7.446679
8.211349
8.7619095
9.190124
9.343058
8.94543
7.8137197
6.0702763
3.929204
1.8798919
0.38114142
-0.3223536
-0.41411376
-0.077659845
0.38114142
0.65642214
0.778769
0.8705294
0.9928763
1.1458101
1.2681571
1.3293306
1.390504
1.4210907
1.1763967
0.56466174
-0.44470072
-1.6375835
-2.769293
-3.472788
-3.5645487
-3.1363342
-2.4634259
-1.7293441
-0.93408847
-0.23059344
0.319968
0.7175956
1.0540498
1.3599173
1.6657847
2.0328257
2.46104
2.9810147
3.6233363
4.3880053
5.2444334
6.284383
7.446679
8.670149
9.893619
10.8723955
11.270023
10.902982
9.863032
8.394869
6.865531
5.427954
3.929204
2.3386931
0.7481823
-0.6282213
-1.6375835
-2.4022524
-3.0139873
-3.5033748
-3.8398292
-3.9927628
-3.9927628
-3.9621766
-4.02335
-4.1456966
-4.2374573
-4.1456966
-3.7174823
-2.9528134
-1.8822777
-0.5976343
0.809356
2.1245859
3.3786426
4.5715256
5.611475
6.4067297
6.8043575
6.8349447
6.5902505
6.1008625
5.3973675
4.357418
3.0421882
1.5740244
0.16703415
-1.117609
-2.2493184
-3.258681
-4.176284
-5.032712
-5.8279676
-6.5314627
-7.1737843
-7.693759
-8.0608
-8.336081
-8.580774
-8.917229
-9.437203
-10.110112
-10.721847
-11.119474
-11.150062
-10.691259
-9.620724
-7.96904
-5.9503136
-3.748069
-1.5764105
0.41172814
2.1551726
3.6233363
4.6632857
5.3667808
5.8867555
6.437317
7.0796385
7.6607866
8.119588
8.303108
8.211349
7.844307
7.293746
6.529077
5.5197144
4.265658
2.7974942
1.023463
-1.0564356
-3.3504417
-5.705621
-7.999627
-10.140698
-12.037077
-13.749934
-15.248685
-16.563915
-17.481518
-17.817972
-17.512106
-16.778023
-15.799245
-14.606364
-13.1382
-11.455929
-9.559551
-7.5102377
-5.338579
-3.1669214
-1.148196
0.7481823
2.4916267
4.0821376
5.611475
7.2325726
8.94543
10.750048
12.493492
14.084003
15.399234
16.347422
16.83681
16.867397
16.530941
15.888621
14.909845
13.441681
11.48413
9.190124
6.7737713
4.3268313
1.8493052
-0.5976343
-2.9528134
-5.0938854
-6.867917
-8.15256
-8.978402
-9.345443
-9.406617
-9.131335
-8.550187
-7.540825
-6.133835
-4.5127373
-2.9222271
-1.4846499
-0.20000672
0.93170285
1.7575449
2.216346
2.3386931
2.3081064
2.2469327
2.2775197
2.46104
2.7363207
2.8586679
2.7363207
2.3386931
1.7575449
1.0540498
0.28938103
-0.35294056
-0.8423283
-1.117609
-1.148196
-0.99526215
-0.8117416
-0.8423283
-1.0564356
-1.3317163
-1.4846499
-1.3928897
-1.148196
-0.87291527
-0.6893947
-0.5976343
-0.5670476
-0.47528744
-0.26118016
0.10586071
0.50348854
0.8705294
1.1458101
1.2069836
1.023463
0.44231486
-0.5670476
-1.8211043
-3.1363342
-4.2374573
-5.0021257
-5.5220995
-5.889141
-6.1950083
-6.3785295
-6.3785295
-6.1032476
-5.6444473
-5.032712
-4.2986307
-3.656309
-3.2892678
-3.3810284
-3.9315898
-4.757432
-5.61386
-6.439703
-7.265545
-8.0608
-8.794882
-9.437203
-9.926592
-10.324219
-10.50774
-10.415979
-9.987765
-9.314857
-8.427841
-7.449065
-6.4702883
-5.43034
-4.359804
-3.3504417
-2.5245993
-1.8211043
-1.3011296
-0.87291527
-0.44470072
0.07527399
0.68700886
1.3293306
2.0634124
2.9198413
3.7150965
4.3880053
4.8468065
4.9997396
4.8468065
4.357418
3.6233363
2.6445606
1.3599173
-0.20000672
-1.9434512
-3.6257222
-5.032712
-5.9197283
-6.286769
-6.2561817
-6.011488
-5.736207
-5.3691664
-4.8491917
-4.1151104
-3.2280943
-2.341079
-1.4234765
-0.5976343
0.07527399
0.56466174
0.809356
0.93170285
0.9928763
1.023463
1.023463
1.023463
1.0540498
1.0846364
1.0846364
0.9928763
0.809356
0.5952487
0.41172814
0.13644743
-0.29176688
-1.0258489
-1.9740379
-3.0751607
-4.1151104
-4.9715395
-5.6750336
-6.2255955
-6.6538095
-6.9596777
-7.1737843
-7.2349577
-7.296131
-7.418479
-7.6019983
-7.7549324
-7.540825
-6.83733
-5.736207
-4.3903904
-3.044574
-1.7293441
-0.47528744
0.65642214
1.5740244
2.3081064
2.8586679
3.3480556
3.7150965
3.929204
3.9903774
3.8068569
3.3786426
2.6445606
1.635198
0.38114142
-1.0870223
-2.6469467
-4.1151104
-5.2162323
-5.980901
-6.562049
-7.2043705
-8.030212
-9.039577
-10.110112
-11.119474
-11.9759035
-12.648812
-12.985266
-12.862919
-12.312357
-11.486515
-10.5995
-9.804244
-8.978402
-7.999627
-6.867917
-5.6444473
-4.359804
-3.0139873
-1.6681702
-0.5364609
0.25879455
0.56466174
0.56466174
0.319968
-0.016486168
-0.38352728
-0.7811549
-1.148196
-1.5152366
-2.0046246
-2.7081196
-3.5951355
-4.5433245
-5.338579
-5.858555
-6.133835
-6.2255955
-6.317356
-6.592636
-7.1737843
-8.0608
-9.161922
-10.2936325
-11.211234
-11.884143
-12.2511835
-12.404118
-12.404118
-12.2511835
-11.822969
-11.088888
-10.079525
-8.978402
-7.816106
-6.6232224
-5.3691664
-4.2680435
-3.5033748
-3.1363342
-3.0139873
-2.9834
-3.1057475
-3.3198545
-3.3810284
-3.2280943
-2.830467
-2.2799056
-1.5152366
-0.5976343
0.47290158
1.512851
2.3998666
3.2562954
3.898617
4.143311
3.8680303
3.3480556
2.8892546
2.5222135
2.0328257
1.2375703
0.319968
-0.5976343
-1.4846499
-2.555186
-3.7786558
-4.9715395
-5.8279676
-6.286769
-6.409116
-6.439703
-6.5008755
-6.4702883
-6.1950083
-5.766794
-5.307993
-4.8491917
-4.5433245
-4.2986307
-3.8398292
-2.9528134
-1.6681702
-0.29176688
1.023463
2.2775197
3.6233363
5.030327
6.529077
8.180761
9.710098
10.902982
11.728825
12.1264515
11.545303
9.618339
7.569026
6.4984903
6.192623
5.7949953
4.724459
2.6445606
0.3505547
-0.8423283
-0.8423283
-0.5976343
-0.93408847
-2.065798
-3.3810284
-3.9927628
-3.533962
-2.4634259
-1.4234765
-0.87291527
-0.9646754
-1.2399561
-1.3928897
-1.3623035
-0.9646754
-0.20000672
0.6258354
1.3293306
1.5740244
1.3599173
1.0846364
1.3293306
1.9410654
2.5222135
2.6751473
2.5833871
2.5833871
2.5222135
2.3081064
2.1551726
2.3081064
2.46104
2.216346
1.635198
1.1763967
0.9928763
0.93170285
0.7175956
0.3505547
0.16703415
0.3505547
0.68700886
0.93170285
1.2069836
1.6046112
1.8798919
1.6657847
0.7481823
-0.5976343
-1.7905176
-2.677533
-3.472788
-4.2374573
-5.0938854
-5.7973814
-5.858555
-5.2468195
-4.451565
-4.084523
-4.02335
-3.7174823
-3.0751607
-2.555186
-2.4634259
-2.677533
-2.9834
-3.0751607
-3.0751607
-3.2280943
-3.656309
-4.176284
-4.3903904
-4.2680435
-4.1151104
-4.4209776
-4.910365
-5.032712
-4.788018
-4.5127373
-4.482151
-4.635085
-4.879779
-5.2162323
-5.61386
-6.042074
-6.5008755
-6.9596777
-7.296131
-7.265545
-6.8067436
-6.2255955
-5.736207
-5.307993
-4.8491917
-4.2374573
-3.4116151
-2.188145
-0.6893947
0.68700886
1.7575449
2.5833871
3.2257087
3.653923
3.929204
4.1127243
4.3268313
4.510352
4.479765
4.2044845
3.8374436
3.5621629
3.4092293
3.2868822
3.0116014
2.4916267
1.5434377
0.19762087
-1.3011296
-2.7387064
-3.9621766
-4.879779
-5.3997526
-5.583273
-5.736207
-6.133835
-6.6843967
-7.02085
-6.867917
-6.286769
-5.5220995
-4.604498
-3.748069
-3.1057475
-2.7081196
-2.5245993
-2.4328387
-2.2799056
-2.0046246
-1.4540632
-0.6282213
0.38114142
1.6046112
2.7669075
3.4092293
3.2257087
2.4916267
1.635198
0.9928763
0.50348854
-0.047072887
-0.65880775
-1.4234765
-2.2187316
-2.8916404
-3.472788
-3.7786558
-3.7174823
-3.1057475
-1.9434512
-0.5364609
0.8705294
2.002239
2.6445606
2.828081
2.828081
2.8892546
3.0116014
3.1645353
3.3786426
3.7456832
4.235071
4.7856326
5.213847
5.3667808
5.2444334
5.030327
4.9997396
5.3056073
5.703235
5.8561687
5.580888
4.8468065
3.77627
2.4916267
1.2375703
0.25879455
-0.5364609
-1.3928897
-2.341079
-3.4116151
-4.451565
-5.2774067
-5.7973814
-6.0726614
-6.1032476
-5.766794
-5.0021257
-3.9927628
-2.9834
-2.2493184
-1.6681702
-1.1787825
-0.6893947
-0.20000672
0.16703415
0.44231486
0.7175956
1.0846364
1.5740244
1.9716522
2.0634124
2.2775197
2.7363207
2.8892546
2.4916267
1.6046112
0.56466174
0.19762087
0.778769
1.6963714
2.5528002
3.195122
3.5621629
3.653923
3.5621629
3.5009894
3.5315762
3.0421882
1.7269583
1.1458101
2.216346
4.020964
5.336194
5.1220865
3.7456832
1.7575449
-0.93408847
-3.3810284
-4.20687
-3.4422019
-1.9128644
-0.903502
-2.5245993
-7.02085
-10.935954
-10.844193
-6.74557
-1.6375835
1.6657847
3.195122
4.265658
5.427954
6.4067297
7.171399
7.7831335
7.7831335
6.31497
3.317469
1.1152233
2.0328257
5.1220865
8.089001
9.618339
9.832446
8.976017
7.6607866
6.4984903
5.9785156
6.3455567
7.263159
7.7831335
6.2537966
2.2775197
-2.2493184
-5.2162323
-6.3479424
-7.0514374
-8.672535
-11.088888
-12.709986
-12.37353
-10.96654
-10.140698
-10.538326
-11.425342
-12.312357
-13.015853
-12.709986
-10.110112
-4.788018
1.512851
6.896118
10.474767
12.4017315
13.83931
15.460407
17.326199
18.7026
18.947294
17.662651
14.726325
10.933568
7.72196
6.4067297
7.0490513
8.456042
8.976017
7.9054804
5.6726484
2.5528002
-1.3317163
-5.766794
-10.048939
-13.535827
-15.799245
-17.08389
-18.001492
-19.041441
-20.295498
-21.029581
-19.928457
-16.319221
-10.2936325
-2.8916404
4.3880053
10.015966
12.982881
13.380508
12.371145
11.759411
12.738187
15.154539
17.999107
20.568392
22.709463
24.361149
25.401098
25.737553
25.186989
23.382374
20.048416
15.062778
8.792497
2.0634124
-3.5951355
-6.7761564
-7.449065
-6.8067436
-6.6232224
-8.091386
-11.027715
-14.331082
-17.35917
-19.959044
-21.79425
-22.62009
-22.34481
-21.029581
-18.735573
-15.676898
-12.220596
-9.161922
-7.0820236
-5.8279676
-4.604498
-2.6163595
0.319968
3.8068569
7.569026
11.759411
16.133314
19.987244
22.83181
24.33056
24.422323
23.198853
20.996607
18.182627
15.215713
12.187625
8.608975
4.2962446
-0.26118016
-4.176284
-7.0820236
-9.161922
-10.844193
-12.587638
-14.973405
-17.94032
-21.090755
-23.87415
-25.8317
-26.779888
-26.810476
-25.984632
-24.180016
-21.335447
-17.787386
-13.99463
-10.477153
-7.265545
-4.02335
-0.3223536
4.1127243
9.03719
13.8087225
17.662651
20.140179
21.118954
20.813086
19.589615
17.937933
16.041553
13.716963
10.750048
7.140812
2.8586679
-2.065798
-7.663172
-13.627587
-19.133204
-23.354174
-26.168154
-27.819838
-28.615095
-28.890375
-28.951548
-29.043308
-29.19624
-29.165655
-28.64568
-27.177515
-24.363535
-20.234325
-15.218097
-9.773658
-4.1151104
1.5434377
6.712598
10.964155
13.992243
15.888621
16.83681
16.806223
16.133314
15.61334
15.827448
16.347422
16.041553
13.992243
10.230073
5.7949953
1.8187184
-1.3928897
-4.20687
-6.9596777
-9.590137
-11.670036
-12.740571
-12.648812
-11.486515
-9.437203
-6.6843967
-3.533962
-0.65880775
1.2681571
2.0939991
2.3081064
2.7363207
3.9903774
6.039689
8.639563
11.270023
13.411095
14.665152
14.787498
13.716963
11.698237
9.159537
6.6820107
4.6938725
3.5009894
2.950428
2.8892546
3.1339483
3.5927496
4.143311
4.632699
4.755046
4.4491787
3.8374436
3.195122
2.828081
2.8892546
3.317469
3.8374436
4.2962446
4.755046
5.2750206
5.8561687
6.437317
6.8349447
6.7737713
6.162036
5.060913
3.77627
2.828081
2.4916267
2.7363207
3.317469
4.1738977
5.336194
6.8043575
8.272522
9.495992
10.321834
10.994742
11.912344
13.349922
15.460407
18.029694
20.629564
22.587116
23.565891
23.474133
22.434183
20.354284
17.173264
12.982881
7.9054804
2.2775197
-3.533962
-9.039577
-13.964042
-17.970907
-20.93782
-22.987133
-24.33295
-24.975271
-24.761164
-23.690628
-21.79425
-19.133204
-15.860419
-12.037077
-7.663172
-2.9222271
1.8798919
6.31497
10.199487
13.319335
15.552167
16.806223
17.02033
16.225075
14.573391
12.4017315
9.863032
6.9572916
3.7150965
0.22820783
-3.4116151
-6.9290905
-10.201872
-13.260547
-16.07453
-18.643814
-20.723713
-22.038942
-22.34481
-21.641315
-20.050806
-17.879145
-15.432206
-13.015853
-10.752433
-8.641948
-6.8067436
-5.2162323
-3.7786558
-2.0963852
0.014100313
2.3998666
4.724459
6.743184
8.241935
9.312471
9.985379
10.291246
10.07714
9.220711
7.6607866
5.580888
3.2868822
1.1763967
-0.47528744
-1.5764105
-2.2493184
-2.6469467
-3.0139873
-3.472788
-4.053936
-4.726845
-5.43034
-6.164422
-6.7761564
-7.143197
-7.112611
-6.562049
-5.6750336
-4.788018
-4.1456966
-3.870416
-3.870416
-4.02335
-4.2680435
-4.5739107
-4.879779
-5.0938854
-5.15506
-5.032712
-4.6962585
-4.20687
-3.656309
-3.1057475
-2.6163595
-2.341079
-2.2493184
-2.126972
-1.7293441
-0.903502
0.25879455
1.6657847
3.2257087
4.9997396
6.8043575
8.578389
10.046553
10.994742
11.117089
10.383007
8.94543
7.2019854
5.4891276
4.0821376
3.0116014
2.1857593
1.512851
0.9622896
0.38114142
-0.3223536
-1.1787825
-2.0046246
-2.5245993
-2.555186
-2.0963852
-1.3011296
-0.41411376
0.25879455
0.7175956
1.2681571
2.1551726
3.5009894
5.213847
7.2019854
9.281884
11.20885
12.677013
13.502855
13.83931
13.900483
13.778136
13.441681
12.860533
11.942931
10.535941
8.608975
6.31497
3.9597905
1.8187184
-0.077659845
-1.6681702
-2.8916404
-3.8092425
-4.5739107
-5.338579
-6.1032476
-6.714983
-7.0514374
-7.0514374
-6.714983
-6.011488
-4.9715395
-3.5951355
-1.9740379
-0.20000672
1.6657847
3.5009894
5.213847
6.6820107
7.8137197
8.547803
8.976017
9.12895
9.067777
8.7619095
8.241935
7.5384398
6.6514244
5.6726484
4.6938725
3.7456832
2.9198413
2.2775197
1.8493052
1.635198
1.512851
1.4822642
1.4210907
1.3599173
1.3599173
1.512851
1.8187184
2.3081064
2.8892546
3.3786426
3.6845098
3.7150965
3.3786426
2.7669075
2.0328257
1.390504
1.023463
1.0540498
1.3599173
1.8187184
2.1857593
2.2775197
2.0328257
1.6046112
1.0846364
0.65642214
0.319968
0.07527399
-0.047072887
-0.108246565
-0.20000672
-0.35294056
-0.47528744
-0.50587416
-0.47528744
-0.3223536
-0.016486168
0.47290158
1.1152233
1.9104787
2.828081
3.8374436
4.7856326
5.611475
6.2537966
6.620837
6.5902505
6.1314497
5.3667808
4.4491787
3.5315762
2.7363207
2.1245859
1.7269583
1.4822642
1.2681571
0.901116
0.41172814
-0.047072887
-0.3223536
-0.35294056
-0.047072887
0.534075
1.2069836
1.8187184
2.2469327
2.4916267
2.5222135
2.4304533
2.3998666
2.5528002
2.8586679
3.2562954
3.5621629
3.7456832
3.6233363
3.195122
2.3998666
1.3293306
0.28938103
-0.5976343
-1.2399561
-1.6375835
-1.851691
-1.9128644
-1.9128644
-1.851691
-1.7599308
-1.6681702
-1.5458238
-1.4540632
-1.3011296
-0.9646754
-0.47528744
0.16703415
0.93170285
1.8187184
2.6751473
3.4092293
3.898617
4.1127243
4.143311
3.9597905
3.5927496
3.0421882
2.3998666
1.8493052
1.390504
1.023463
0.778769
0.6258354
0.47290158
0.319968
0.10586071
-0.13883305
-0.29176688
-0.23059344
-0.016486168
0.25879455
0.47290158
0.65642214
0.8399426
1.1763967
1.512851
1.7575449
1.7269583
1.5434377
1.2375703
0.8399426
0.41172814
-0.016486168
-0.41411376
-0.6893947
-0.8117416
-0.7811549
-0.5364609
-0.108246565
0.5952487
1.4822642
2.46104
3.4704027
4.357418
5.1526737
5.8867555
6.620837
7.263159
7.8137197
8.150174
8.333694
8.394869
8.303108
8.027828
7.569026
7.0490513
6.4679036
5.8561687
5.1832604
4.4185915
3.4704027
2.3386931
1.1458101
-0.077659845
-1.3011296
-2.4940126
-3.5033748
-4.1456966
-4.3903904
-4.359804
-4.20687
-3.9010031
-3.4116151
-2.7998798
-2.0963852
-1.3623035
-0.5976343
0.19762087
0.9928763
1.7269583
2.3386931
2.828081
3.072775
3.1033616
2.9810147
2.9198413
3.1033616
3.5009894
3.9903774
4.3880053
4.510352
4.235071
3.5315762
2.4916267
1.2987437
0.04468727
-1.1787825
-2.2799056
-3.1975076
-3.9315898
-4.482151
-4.788018
-4.8186054
-4.5433245
-4.053936
-3.4116151
-2.6469467
-1.8211043
-0.99526215
-0.26118016
0.319968
0.809356
1.3293306
1.9410654
2.6139739
3.439816
4.3880053
5.427954
6.559664
7.7525473
8.976017
10.199487
11.300609
12.279386
12.921706
13.166401
12.921706
12.187625
11.086502
9.710098
8.211349
6.712598
5.3973675
4.235071
3.2257087
2.2469327
1.2987437
0.3505547
-0.50587416
-1.2093694
-1.7293441
-2.065798
-2.2187316
-2.126972
-1.9128644
-1.5458238
-1.0564356
-0.41411376
0.3505547
1.2681571
2.3998666
3.77627
5.3667808
7.018465
8.639563
10.107726
11.453543
12.524079
13.288748
13.594615
13.502855
13.044054
12.309973
11.422956
10.474767
9.587751
8.792497
8.027828
7.263159
6.4679036
5.733822
5.2444334
4.90798
4.6632857
4.3880053
4.051551
3.6233363
2.9810147
2.1857593
1.2987437
0.44231486
-0.23059344
-0.65880775
-0.6893947
-0.38352728
0.19762087
1.0540498
2.0328257
3.1033616
4.0821376
4.938566
5.580888
5.947929
6.1314497
6.162036
6.1008625
5.9785156
5.825582
5.6726484
5.642061
5.703235
5.733822
5.733822
5.703235
5.642061
5.5197144
5.3973675
5.2444334
4.969153
4.510352
3.8374436
3.0421882
2.1857593
1.390504
0.7175956
0.25879455
-0.047072887
-0.20000672
-0.108246565
0.28938103
0.93170285
1.8187184
2.8892546
4.1127243
5.336194
6.3761435
7.0490513
7.324332
7.2019854
6.8349447
6.3761435
5.8867555
5.5197144
5.427954
5.611475
6.1008625
6.6514244
7.171399
7.569026
7.72196
7.599613
7.140812
6.3761435
5.427954
4.3880053
3.2868822
2.1551726
1.1458101
0.319968
-0.26118016
-0.5976343
-0.71998143
-0.6893947
-0.5670476
-0.35294056
-0.016486168
0.44231486
0.93170285
1.3293306
1.6963714
2.002239
2.2775197
2.4916267
2.6139739
2.6751473
2.8586679
3.2257087
3.77627
4.479765
5.213847
5.917342
6.559664
6.987878
7.171399
7.0490513
6.743184
6.284383
5.703235
4.9997396
4.2044845
3.4092293
2.6139739
1.8187184
0.9622896
0.16703415
-0.35294056
-0.5670476
-0.50587416
-0.35294056
-0.20000672
-0.077659845
-0.016486168
-0.016486168
-0.13883305
-0.35294056
-0.6282213
-0.903502
-1.0258489
-0.93408847
-0.5976343
-0.016486168
0.7175956
1.6963714
2.8586679
4.1127243
5.2444334
6.162036
6.8043575
7.2325726
7.5384398
7.72196
7.874894
7.9360676
7.7831335
7.416093
6.865531
6.162036
5.336194
4.357418
3.2562954
2.0939991
0.93170285
-0.23059344
-1.4846499
-2.7998798
-4.176284
-5.460927
-6.5008755
-7.2043705
-7.6325855
-7.8772793
-7.846693
-7.540825
-6.9596777
-6.133835
-5.063299
-3.870416
-2.6469467
-1.5152366
-0.50587416
0.28938103
0.901116
1.2987437
1.6046112
1.8493052
2.0939991
2.3692799
2.4916267
2.3386931
1.8798919
1.1458101
0.25879455
-0.5976343
-1.3623035
-1.9740379
-2.5245993
-3.0751607
-3.7786558
-4.635085
-5.61386
-6.592636
-7.418479
-7.999627
-8.305494
-8.213734
-7.846693
-7.296131
-6.714983
-6.1950083
-5.583273
-4.910365
-4.1456966
-3.3198545
-2.4940126
-1.7599308
-1.2399561
-0.903502
-0.7811549
-0.75056815
-0.75056815
-0.65880775
-0.41411376
-0.108246565
0.16703415
0.28938103
0.319968
0.319968
0.319968
0.25879455
0.07527399
-0.23059344
-0.6282213
-1.0564356
-1.5152366
-1.9434512
-2.341079
-2.677533
-2.9222271
-3.0751607
-3.0751607
-3.0139873
-2.9222271
-2.769293
-2.4940126
-2.1575582
-1.7905176
-1.4846499
-1.2093694
-0.903502
-0.50587416
-0.047072887
0.319968
0.534075
0.68700886
0.8705294
1.1763967
1.4516776
1.6963714
1.8187184
1.8798919
1.8493052
1.6963714
1.3599173
0.901116
0.3505547
-0.20000672
-0.75056815
-1.2399561
-1.6681702
-2.065798
-2.4328387
-2.769293
-2.9528134
-3.044574
-3.0751607
-2.9528134
-2.677533
-2.2799056
-1.8822777
-1.5458238
-1.3623035
-1.2705429
-1.2093694
-1.0564356
-0.93408847
-0.8423283
-0.75056815
-0.5364609
-0.16942
0.13644743
0.38114142
0.534075
0.7481823
0.9622896
1.1458101
1.2375703
1.2987437
1.3293306
1.3599173
1.4516776
1.6657847
1.9716522
2.3386931
2.6445606
2.828081
2.8892546
2.8586679
2.7669075
2.6751473
2.5833871
2.4304533
2.2775197
2.002239
1.635198
1.1458101
0.50348854
-0.23059344
-1.0870223
-1.851691
-2.5245993
-2.9528134
-3.1669214
-3.1669214
-3.0139873
-2.830467
-2.6469467
-2.4634259
-2.188145
-1.8211043
-1.4234765
-1.0564356
-0.7811549
-0.5670476
-0.41411376
-0.38352728
-0.44470072
-0.5976343
-0.7811549
-0.903502
-0.93408847
-0.93408847
-0.93408847
-1.0564356
-1.3011296
-1.7293441
-2.341079
-3.1669214
-4.1456966
-5.15506
-6.011488
-6.6232224
-7.0514374
-7.3573046
-7.571411
-7.693759
-7.663172
-7.449065
-6.990263
-6.409116
-5.7973814
-5.185646
-4.5433245
-3.8398292
-3.1363342
-2.555186
-1.9740379
-1.4234765
-0.87291527
-0.35294056
0.07527399
0.41172814
0.65642214
0.8705294
1.0846364
1.2375703
1.2681571
1.2069836
0.9928763
0.5952487
-0.016486168
-0.6893947
-1.3011296
-1.7599308
-2.0963852
-2.341079
-2.555186
-2.830467
-3.1975076
-3.5033748
-3.5645487
-3.4422019
-3.1669214
-2.8916404
-2.555186
-2.188145
-1.851691
-1.5764105
-1.4846499
-1.4846499
-1.4234765
-1.2093694
-0.903502
-0.50587416
-0.16942
0.13644743
0.47290158
0.778769
1.0846364
1.2681571
1.3599173
1.3599173
1.2987437
1.2069836
1.1763967
1.2375703
1.2681571
1.3293306
1.4822642
1.6657847
1.8798919
1.9410654
1.8798919
1.635198
1.390504
1.2069836
1.0846364
1.0540498
1.0846364
1.2069836
1.2987437
1.3293306
1.2069836
1.023463
0.8399426
0.68700886
0.56466174
0.41172814
0.25879455
0.13644743
0.04468727
-0.13883305
-0.38352728
-0.6893947
-0.903502
-0.9646754
-0.903502
-0.75056815
-0.65880775
-0.5670476
-0.44470072
-0.23059344
0.04468727
0.38114142
0.778769
1.2069836
1.6046112
1.9104787
2.0328257
1.9410654
1.7575449
1.5740244
1.4516776
1.4210907
1.4210907
1.390504
1.2681571
1.1458101
0.901116
0.47290158
-0.108246565
-0.65880775
-1.0870223
-1.3928897
-1.7293441
-2.0046246
-2.1575582
-2.188145
-2.188145
-2.126972
-1.9434512
-1.6987569
-1.3623035
-0.93408847
-0.35294056
0.3505547
0.9928763
1.512851
2.0328257
2.5528002
2.9810147
3.4092293
3.8374436
4.2044845
4.3880053
4.4185915
4.3268313
4.143311
3.898617
3.7150965
3.6233363
3.6845098
3.898617
4.1738977
4.479765
4.755046
4.877393
4.877393
4.755046
4.6938725
4.755046
4.877393
4.938566
4.877393
4.724459
4.4491787
4.143311
3.8068569
3.5621629
3.439816
3.3480556
3.317469
3.317469
3.317469
3.317469
3.2868822
3.195122
3.072775
3.0421882
3.1339483
3.2868822
3.5009894
3.7150965
3.929204
4.020964
3.929204
3.6233363
3.2562954
2.8892546
2.6751473
2.5833871
2.6139739
2.7669075
2.9198413
3.0421882
3.0421882
2.8892546
2.5528002
2.0634124
1.4516776
0.8705294
0.41172814
0.04468727
-0.26118016
-0.5364609
-0.93408847
-1.4540632
-2.0352113
-2.5857728
-2.9834
-3.1363342
-2.9528134
-2.4634259
-1.9434512
-1.4846499
-1.2093694
-1.0258489
-0.7811549
-0.38352728
0.19762087
0.9622896
1.8493052
2.6139739
3.195122
3.5009894
3.6233363
3.5927496
3.5621629
3.5315762
3.5621629
3.6233363
3.7456832
3.8068569
3.77627
3.5927496
3.2868822
2.8586679
2.3692799
1.8493052
1.2681571
0.6258354
-0.016486168
-0.5976343
-0.9646754
-1.0870223
-1.0564356
-0.903502
-0.71998143
-0.47528744
-0.16942
0.28938103
0.901116
1.5434377
2.1857593
2.705734
3.1033616
3.3786426
3.5315762
3.5927496
3.6233363
3.653923
3.7150965
3.8374436
3.929204
3.9597905
3.898617
3.77627
3.5621629
3.3786426
3.195122
3.0116014
2.6445606
2.1245859
1.390504
0.534075
-0.29176688
-1.0564356
-1.6681702
-2.0963852
-2.341079
-2.4328387
-2.4022524
-2.2187316
-1.8211043
-1.2705429
-0.5364609
0.28938103
1.1458101
1.9104787
2.3998666
2.5833871
2.5222135
2.216346
1.7269583
1.2069836
0.809356
0.56466174
0.319968
0.04468727
-0.29176688
-0.75056815
-1.2093694
-1.6069973
-1.851691
-1.9740379
-2.0352113
-2.0352113
-2.0352113
-2.065798
-2.0352113
-1.8822777
-1.5458238
-1.0258489
-0.41411376
0.19762087
0.7481823
1.2069836
1.6046112
1.9410654
2.2469327
2.5528002
2.8586679
3.0421882
3.1645353
3.195122
3.1645353
3.072775
2.9198413
2.828081
2.8892546
3.1339483
3.439816
3.6845098
3.77627
3.7150965
3.5621629
3.3786426
3.1645353
2.9198413
2.705734
2.5222135
2.3386931
2.1857593
2.0634124
2.0634124
2.1245859
2.3692799
2.828081
3.439816
4.051551
4.632699
5.060913
5.336194
5.336194
5.0915003
4.724459
4.265658
3.8068569
3.4092293
3.1033616
2.950428
2.9810147
3.0421882
3.1645353
3.317469
3.5009894
3.77627
4.051551
4.357418
4.6938725
4.9997396
5.1220865
4.9997396
4.724459
4.4491787
4.2044845
4.020964
3.9597905
4.020964
4.235071
4.5409384
4.8162193
5.0915003
5.2750206
5.336194
5.2444334
4.90798
4.3268313
3.5315762
2.5528002
1.5740244
0.7175956
0.04468727
-0.44470072
-0.71998143
-0.8423283
-0.75056815
-0.50587416
-0.047072887
0.5952487
1.3599173
2.216346
3.0421882
3.6845098
4.0821376
4.2962446
4.357418
4.4491787
4.632699
4.90798
5.2750206
5.611475
5.8561687
5.8867555
5.703235
5.3973675
5.1220865
4.877393
4.6021123
4.0821376
3.317469
2.3081064
1.2069836
0.07527399
-0.903502
-1.6681702
-2.0046246
-2.0046246
-1.6987569
-1.3623035
-1.0258489
-0.71998143
-0.41411376
0.04468727
0.65642214
1.3293306
1.8798919
2.1857593
2.3081064
2.3386931
2.3692799
2.46104
2.6445606
2.9810147
3.4704027
3.9903774
4.479765
4.8468065
5.1832604
5.458541
5.733822
5.917342
5.917342
5.6726484
5.0915003
4.265658
3.3480556
2.46104
1.7881317
1.2987437
1.0540498
0.9928763
1.0540498
1.2375703
1.4210907
1.6657847
1.9104787
2.2775197
2.7669075
3.2868822
3.653923
3.8068569
3.6845098
3.4092293
3.1339483
2.9810147
3.0116014
3.1033616
3.1339483
3.0116014
2.7974942
2.5528002
2.4304533
2.4916267
2.6445606
2.7974942
2.7363207
2.3692799
1.635198
0.7175956
-0.26118016
-1.0564356
-1.6069973
-1.9434512
-2.0352113
-1.9128644
-1.6987569
-1.4540632
-1.1787825
-0.7811549
-0.26118016
0.319968
0.7481823
0.9622896
0.93170285
0.7175956
0.3505547
-0.016486168
-0.35294056
-0.5976343
-0.8117416
-1.0258489
-1.2093694
-1.3317163
-1.3623035
-1.2399561
-0.99526215
-0.5976343
-0.13883305
0.13644743
0.13644743
-0.108246565
-0.47528744
-0.903502
-1.2705429
-1.5152366
-1.5458238
-1.4234765
-1.148196
-0.8117416
-0.44470072
-0.047072887
0.44231486
0.9928763
1.5434377
1.9410654
2.0939991
1.9410654
1.512851
0.93170285
0.25879455
-0.41411376
-1.0564356
-1.5458238
-1.9740379
-2.2493184
-2.4328387
-2.4940126
-2.4328387
-2.2493184
-1.9434512
-1.5152366
-1.0564356
-0.6893947
-0.5976343
-0.75056815
-1.117609
-1.5458238
-1.9434512
-2.2187316
-2.3104923
-2.2493184
-2.0352113
-1.6375835
-1.148196
-0.6282213
-0.077659845
0.44231486
0.93170285
1.4210907
1.7881317
1.9716522
1.8798919
1.5740244
1.1763967
0.809356
0.5952487
0.47290158
0.47290158
0.534075
0.68700886
0.8399426
0.9928763
1.1152233
1.2375703
1.3293306
1.3599173
1.2375703
0.9622896
0.56466174
0.07527399
-0.44470072
-0.99526215
-1.5152366
-1.9434512
-2.2187316
-2.2799056
-2.1575582
-1.851691
-1.4846499
-1.117609
-0.75056815
-0.38352728
-0.16942
-0.16942
-0.41411376
-0.7811549
-1.0870223
-1.3317163
-1.4540632
-1.5152366
-1.4846499
-1.3317163
-1.0870223
-0.7811549
-0.41411376
-0.108246565
0.22820783
0.47290158
0.6258354
0.6258354
0.38114142
-0.077659845
-0.5670476
-0.99526215
-1.3011296
-1.4540632
-1.5458238
-1.5152366
-1.3928897
-1.0258489
-0.47528744
0.22820783
0.9622896
1.7269583
2.46104
3.1339483
3.6845098
4.1127243
4.4185915
4.6632857
4.7856326
4.7856326
4.6632857
4.479765
4.2962446
4.143311
3.929204
3.6845098
3.3786426
3.0116014
2.5833871
2.002239
1.3293306
0.56466174
-0.13883305
-0.8117416
-1.3928897
-1.9434512
-2.4328387
-2.7998798
-3.044574
-3.0751607
-2.8610537
-2.4634259
-1.9434512
-1.3317163
-0.6282213
0.10586071
0.8399426
1.4516776
2.002239
2.46104
2.8892546
3.2868822
3.653923
3.8680303
3.8680303
3.77627
3.7150965
3.7456832
3.8068569
3.8068569
3.7150965
3.5315762
3.2562954
2.8586679
2.3692799
1.8798919
1.4210907
0.9622896
0.5952487
0.319968
0.22820783
0.3505547
0.5952487
0.93170285
1.2681571
1.6046112
1.9716522
2.3386931
2.7363207
3.072775
3.3480556
3.4704027
3.4704027
3.4704027
3.5621629
3.77627
4.0821376
4.4185915
4.6938725
4.90798
4.938566
4.8468065
4.632699
4.2962446
3.8680303
3.3480556
2.7974942
2.2775197
1.7881317
1.390504
1.0540498
0.778769
0.534075
0.41172814
0.44231486
0.6258354
0.8705294
1.1152233
1.3599173
1.6046112
1.8798919
2.0634124
2.1857593
2.2469327
2.2469327
2.216346
2.1551726
2.1245859
2.1857593
2.3081064
2.46104
2.5833871
2.6751473
2.7669075
2.8586679
2.950428
2.9810147
2.950428
2.7974942
2.5528002
2.216346
1.8493052
1.4822642
1.1763967
0.93170285
0.7175956
0.50348854
0.25879455
-0.016486168
-0.3223536
-0.5670476
-0.71998143
-0.8423283
-1.0258489
-1.2399561
-1.4540632
-1.6681702
-1.8822777
-2.126972
-2.3716657
-2.4634259
-2.3104923
-1.9128644
-1.3928897
-0.8423283
-0.29176688
0.22820783
0.65642214
0.93170285
1.0540498
1.1152233
1.1152233
1.1152233
1.0846364
1.1458101
1.2681571
1.3293306
1.3599173
1.3599173
1.2681571
1.1152233
0.9622896
0.8399426
0.7175956
0.56466174
0.319968
-0.016486168
-0.38352728
-0.7811549
-1.2093694
-1.6987569
-2.188145
-2.6163595
-2.8610537
-2.8916404
-2.7387064
-2.4022524
-1.9434512
-1.3928897
-0.8117416
-0.26118016
0.19762087
0.50348854
0.7175956
0.9622896
1.2987437
1.7269583
2.1857593
2.5833871
2.950428
3.2562954
3.5621629
3.898617
4.1738977
4.4491787
4.6021123
4.6632857
4.5409384
4.2044845
3.5315762
2.6139739
1.5434377
0.47290158
-0.50587416
-1.3317163
-1.9740379
-2.4634259
-2.7387064
-2.7998798
-2.6469467
-2.2493184
-1.6987569
-1.0564356
-0.50587416
-0.13883305
0.04468727
0.13644743
0.25879455
0.44231486
0.7175956
1.1152233
1.6963714
2.3692799
3.1033616
3.898617
4.6938725
5.4891276
6.192623
6.712598
7.0796385
7.263159
7.2325726
6.9572916
6.4984903
5.8867555
5.1832604
4.4185915
3.653923
2.9810147
2.3998666
2.002239
1.7575449
1.635198
1.635198
1.6963714
1.8493052
2.002239
2.0939991
2.0939991
2.0328257
1.9716522
1.9410654
2.0328257
2.3692799
2.950428
3.653923
4.3880053
5.1526737
5.9785156
6.7737713
7.5384398
8.272522
8.884256
9.312471
9.526578
9.4654045
9.098364
8.425455
7.569026
6.5902505
5.580888
4.6021123
3.6845098
2.950428
2.4304533
2.0939991
1.8798919
1.7881317
1.7269583
1.635198
1.512851
1.2375703
0.809356
0.25879455
-0.23059344
-0.5364609
-0.6282213
-0.6282213
-0.65880775
-0.6893947
-0.75056815
-0.71998143
-0.5670476
-0.20000672
0.3505547
0.9622896
1.5740244
2.002239
2.2469327
2.2775197
2.0634124
1.7269583
1.4822642
1.3599173
1.390504
1.390504
1.4210907
1.4822642
1.5434377
1.6963714
1.9410654
2.3081064
2.6751473
2.9810147
3.0421882
2.8892546
2.5833871
2.2775197
2.0328257
1.7881317
1.5434377
1.1763967
0.7481823
0.319968
-0.047072887
-0.26118016
-0.35294056
-0.3223536
-0.23059344
-0.016486168
0.28938103
0.56466174
0.778769
0.93170285
1.0540498
1.1458101
1.1763967
1.0540498
0.8399426
0.50348854
0.16703415
-0.108246565
-0.35294056
-0.5364609
-0.65880775
-0.6893947
-0.6282213
-0.5670476
-0.5670476
-0.5976343
-0.5976343
-0.50587416
-0.35294056
-0.26118016
-0.26118016
-0.44470072
-0.75056815
-1.0258489
-1.148196
-1.0258489
-0.75056815
-0.3223536
0.22820783
0.93170285
1.6657847
2.3386931
2.8586679
3.2562954
3.5621629
3.7456832
3.77627
3.6845098
3.3786426
2.9198413
2.3386931
1.6963714
1.0846364
0.534075
0.07527399
-0.3223536
-0.65880775
-0.9646754
-1.3011296
-1.6681702
-1.9740379
-2.2187316
-2.4328387
-2.677533
-3.044574
-3.5033748
-3.9927628
-4.359804
-4.5739107
-4.5127373
-4.1456966
-3.4422019
-2.4022524
-1.2093694
-0.108246565
0.7481823
1.4210907
1.9716522
2.46104
2.828081
3.0421882
2.950428
2.6139739
2.1245859
1.635198
1.2069836
0.93170285
0.778769
0.778769
0.9928763
1.2375703
1.3599173
1.2681571
0.9622896
0.534075
0.07527399
-0.47528744
-1.0870223
-1.8211043
-2.6163595
-3.4422019
-4.1151104
-4.5739107
-4.757432
-4.604498
-4.1151104
-3.3504417
-2.4634259
-1.5764105
-0.8117416
-0.13883305
0.50348854
1.0846364
1.512851
1.6963714
1.6046112
1.3599173
1.0540498
0.778769
0.68700886
0.778769
1.0540498
1.4516776
1.8493052
2.1551726
2.2775197
2.2469327
2.0939991
1.8493052
1.512851
1.0846364
0.534075
-0.108246565
-0.71998143
-1.2705429
-1.6987569
-1.9128644
-1.7905176
-1.3011296
-0.5364609
0.319968
1.1152233
1.7575449
2.1857593
2.46104
2.6751473
2.7363207
2.6751473
2.3998666
2.0328257
1.6657847
1.3599173
1.2987437
1.4822642
1.8493052
2.3692799
2.9198413
3.4704027
3.898617
4.1738977
4.2044845
4.143311
4.051551
3.929204
3.77627
3.5009894
3.0421882
2.5222135
1.9716522
1.5740244
1.3293306
1.3293306
1.512851
1.8798919
2.3386931
2.8586679
3.4092293
3.8374436
4.1127243
4.2962446
4.357418
4.265658
4.020964
3.6845098
3.317469
3.0116014
2.7974942
2.828081
3.1033616
3.5009894
3.929204
4.235071
4.3880053
4.4185915
4.3880053
4.3268313
4.265658
4.235071
4.1738977
4.020964
3.77627
3.439816
3.1033616
2.8892546
2.7974942
2.828081
3.0421882
3.3480556
3.7150965
4.0821376
4.2962446
4.3268313
4.2044845
3.9597905
3.653923
3.2868822
2.705734
1.9410654
1.0540498
0.319968
-0.077659845
-0.108246565
0.16703415
0.534075
0.9622896
1.3599173
1.7575449
2.0939991
2.3998666
2.705734
2.9810147
3.195122
3.1645353
2.8586679
2.2469327
1.4822642
0.68700886
0.04468727
-0.20000672
-0.016486168
0.44231486
0.9622896
1.390504
1.7575449
1.9410654
2.0328257
2.0328257
2.0634124
2.0939991
2.0328257
1.7881317
1.4822642
1.1763967
1.023463
1.0540498
1.2987437
1.6657847
2.1245859
2.6445606
3.1339483
3.5315762
3.8068569
3.9903774
4.0821376
4.143311
4.020964
3.7150965
3.2257087
2.6751473
2.216346
1.9716522
1.9716522
2.216346
2.6751473
3.317469
3.929204
4.4491787
4.755046
4.90798
4.938566
4.90798
4.6938725
4.1738977
3.3786426
2.3998666
1.390504
0.534075
0.014100313
-0.20000672
-0.047072887
0.44231486
1.1152233
1.8798919
2.5833871
3.2257087
3.7456832
4.2044845
4.5409384
4.6938725
4.5715256
4.2044845
3.7150965
3.2257087
2.9198413
2.8586679
3.1033616
3.5621629
4.1738977
4.8468065
5.427954
5.764408
5.825582
5.642061
5.2750206
4.6938725
3.9903774
3.1339483
2.2469327
1.3293306
0.56466174
-0.047072887
-0.41411376
-0.38352728
0.04468727
0.809356
1.7575449
2.7363207
3.5621629
4.265658
4.724459
4.938566
4.90798
4.755046
4.479765
4.1738977
3.77627
3.439816
3.2562954
3.3480556
3.6845098
4.2044845
4.8468065
5.5197144
6.1314497
6.559664
6.712598
6.529077
6.039689
5.336194
4.479765
3.5315762
2.6139739
1.8798919
1.390504
1.1763967
1.2375703
1.4822642
1.9410654
2.5528002
3.2257087
3.8068569
4.2044845
4.479765
4.6021123
4.6021123
4.4491787
4.143311
3.8680303
3.6845098
3.5927496
3.6233363
3.77627
4.0821376
4.5409384
5.1526737
5.7949953
6.4067297
6.8043575
6.896118
6.712598
6.284383
5.642061
4.938566
4.2044845
3.5009894
2.9810147
2.6445606
2.5222135
2.5833871
2.8586679
3.317469
3.8680303
4.4185915
4.8468065
5.0915003
5.1220865
4.969153
4.6632857
4.235071
3.6845098
3.1339483
2.6751473
2.3692799
2.2775197
2.3081064
2.5222135
2.9198413
3.5009894
4.143311
4.724459
5.1832604
5.3667808
5.213847
4.755046
4.1127243
3.4092293
2.7363207
2.1551726
1.7575449
1.6046112
1.6963714
1.9410654
2.2469327
2.6139739
2.9198413
3.1645353
3.4092293
3.5927496
3.7150965
3.7456832
3.6233363
3.317469
2.9198413
2.4916267
2.1551726
2.0634124
2.216346
2.5833871
3.072775
3.5621629
4.020964
4.2962446
4.4491787
4.3880053
4.2044845
3.8680303
3.4092293
2.828081
2.0634124
1.2375703
0.44231486
-0.20000672
-0.5364609
-0.6282213
-0.44470072
-0.047072887
0.44231486
0.8705294
1.1152233
1.1763967
1.0846364
0.901116
0.6258354
0.25879455
-0.20000672
-0.65880775
-1.0564356
-1.3011296
-1.3623035
-1.2093694
-0.8423283
-0.35294056
0.13644743
0.5952487
0.901116
0.9928763
0.93170285
0.7481823
0.50348854
0.19762087
-0.108246565
-0.41411376
-0.5670476
-0.5364609
-0.29176688
0.10586071
0.65642214
1.3599173
2.1551726
2.8892546
3.4704027
3.8680303
4.143311
4.235071
4.1738977
3.9597905
3.5621629
3.0116014
2.4304533
1.9104787
1.5740244
1.4210907
1.4210907
1.6046112
1.9104787
2.216346
2.4304533
2.46104
2.3998666
2.2469327
2.0939991
1.9104787
1.7269583
1.6046112
1.5434377
1.5740244
1.635198
1.7881317
2.1551726
2.7363207
3.4704027
4.265658
4.969153
5.4891276
5.7949953
5.8561687
5.733822
5.3973675
4.938566
4.4491787
4.020964
3.7456832
3.6233363
3.653923
3.8374436
4.235071
4.755046
5.3667808
5.947929
6.3761435
6.620837
6.743184
6.712598
6.559664
6.31497
6.039689
5.825582
5.733822
5.733822
5.8561687
6.0091023
6.2232094
6.437317
6.5902505
6.712598
6.8043575
6.7737713
6.559664
6.1314497
5.5197144
4.8468065
4.143311
3.439816
2.8586679
2.4916267
2.4304533
2.6751473
3.1339483
3.653923
4.1738977
4.5715256
4.877393
5.060913
5.1832604
5.213847
5.060913
4.6938725
4.1738977
3.653923
3.2562954
3.0421882
3.072775
3.317469
3.6845098
4.1738977
4.6632857
5.1220865
5.458541
5.6726484
5.733822
5.6726484
5.4891276
5.2444334
4.938566
4.632699
4.357418
4.1738977
4.0821376
4.1127243
4.1738977
4.265658
4.3880053
4.5715256
4.724459
4.7856326
4.755046
4.6021123
4.357418
4.020964
3.6845098
3.4092293
3.195122
3.072775
3.072775
3.2562954
3.5927496
4.051551
4.479765
4.7856326
4.938566
4.969153
4.9997396
5.030327
5.030327
4.90798
4.724459
4.4491787
4.1738977
3.898617
3.6233363
3.3480556
3.072775
2.8586679
2.6751473
2.46104
2.216346
1.9104787
1.5434377
1.1458101
0.809356
0.56466174
0.41172814
0.3505547
0.3505547
0.44231486
0.6258354
0.8705294
1.2069836
1.7269583
2.3692799
3.1033616
3.7456832
4.3268313
4.8162193
5.1832604
5.458541
5.642061
5.7949953
5.917342
6.1008625
6.2537966
6.3455567
6.284383
6.1314497
5.9785156
5.7949953
5.611475
5.2750206
4.877393
4.4185915
3.929204
3.4092293
2.9198413
2.4916267
2.1245859
1.9104787
1.7269583
1.6046112
1.4516776
1.2681571
1.0846364
0.9622896
0.93170285
1.023463
1.2069836
1.4210907
1.6657847
1.8493052
1.9410654
1.9716522
2.0634124
2.216346
2.4916267
2.828081
3.195122
3.439816
3.5315762
3.4704027
3.2868822
3.072775
2.8892546
2.7669075
2.705734
2.6751473
2.6445606
2.5528002
2.46104
2.3998666
2.3998666
2.3998666
2.3386931
2.216346
2.1551726
2.0939991
2.0939991
2.0939991
2.0939991
2.0634124
2.0328257
2.0328257
2.1245859
2.3081064
2.5528002
2.7974942
3.072775
3.3480556
3.5621629
3.6845098
3.653923
3.439816
3.0421882
2.5833871
2.0939991
1.635198
1.2069836
0.8399426
0.41172814
0.014100313
-0.3223536
-0.50587416
-0.50587416
-0.29176688
0.014100313
0.3505547
0.6258354
0.778769
0.778769
0.65642214
0.534075
0.44231486
0.44231486
0.534075
0.7175956
0.93170285
1.2375703
1.635198
2.0939991
2.6139739
3.2562954
3.929204
4.5409384
4.9997396
5.213847
5.213847
5.060913
4.8162193
4.6021123
4.5409384
4.6632857
4.90798
5.3056073
5.764408
6.2537966
6.6820107
7.0796385
7.3855057
7.6301994
7.7831335
7.7525473
7.446679
6.9572916
6.3455567
5.6726484
5.030327
4.4185915
3.8680303
3.4092293
3.1339483
3.072775
3.2562954
3.5927496
4.051551
4.5409384
4.9997396
5.3667808
5.580888
5.642061
5.611475
5.5503016
5.5197144
5.5503016
5.733822
6.0702763
6.529077
7.0490513
7.569026
8.027828
8.425455
8.792497
9.067777
9.190124
9.067777
8.639563
7.966654
7.1102257
6.192623
5.336194
4.5715256
3.9597905
3.6233363
3.4704027
3.5009894
3.5927496
3.7456832
3.9903774
4.2962446
4.632699
4.8468065
4.877393
4.6938725
4.3880053
4.0821376
3.77627
3.5009894
3.3480556
3.3480556
3.5009894
3.7150965
3.9597905
4.1738977
4.4185915
4.6632857
4.90798
5.1526737
5.2444334
5.1220865
4.755046
4.2044845
3.6233363
3.0421882
2.5528002
2.1857593
2.0634124
2.1551726
2.3998666
2.6751473
2.9810147
3.2562954
3.5009894
3.6845098
3.7150965
3.653923
3.4704027
3.2562954
3.0116014
2.828081
2.6751473
2.6445606
2.7363207
2.9810147
3.317469
3.7456832
4.2044845
4.8162193
5.4891276
6.192623
6.8043575
7.2019854
7.293746
7.140812
6.8043575
6.3455567
5.947929
5.733822
5.7949953
6.0091023
6.3455567
6.6820107
6.9267044
7.0796385
7.1102257
7.0796385
6.9572916
6.743184
6.3455567
5.8561687
5.2444334
4.5715256
3.898617
3.2868822
2.7669075
2.4304533
2.3081064
2.3998666
2.5833871
2.7974942
2.950428
3.1339483
3.3786426
3.7456832
4.1738977
4.6021123
4.877393
5.030327
5.060913
5.030327
5.030327
5.060913
5.2750206
5.703235
6.284383
6.8043575
7.171399
7.324332
7.3855057
7.3549194
7.2325726
6.9572916
6.5902505
6.192623
5.733822
5.1832604
4.5715256
3.9597905
3.5009894
3.195122
3.0421882
3.0421882
3.2257087
3.5009894
3.77627
3.9597905
4.051551
4.1127243
4.1738977
4.2044845
4.2044845
4.143311
4.020964
3.8068569
3.5927496
3.4092293
3.2868822
3.2257087
3.1645353
3.1033616
3.0116014
2.8586679
2.6139739
2.2775197
1.9104787
1.5740244
1.3293306
1.1458101
0.9622896
0.778769
0.68700886
0.65642214
0.7175956
0.9622896
1.3293306
1.6963714
1.9716522
2.216346
2.46104
2.6751473
2.950428
3.2257087
3.5009894
3.7456832
3.898617
3.9597905
3.9903774
3.9903774
3.9903774
3.929204
3.8680303
3.8374436
3.9597905
4.265658
4.5715256
4.877393
5.0915003
5.2444334
5.3667808
5.4891276
5.580888
5.580888
5.5197144
5.3667808
5.1832604
4.9997396
4.8468065
4.724459
4.6632857
4.5715256
4.510352
4.510352
4.632699
4.8162193
4.9997396
5.1832604
5.3056073
5.336194
5.2750206
5.1832604
5.060913
4.938566
4.7856326
4.632699
4.6021123
4.724459
4.969153
5.2750206
5.580888
5.947929
6.31497
6.6514244
6.9572916
7.2019854
7.324332
7.3549194
7.293746
7.171399
6.9572916
6.712598
6.437317
6.192623
6.039689
6.039689
6.162036
6.3455567
6.4679036
6.559664
6.5902505
6.5902505
6.529077
6.3761435
6.162036
5.9785156
5.825582
5.6726484
5.5197144
5.3056073
5.0915003
4.877393
4.755046
4.724459
4.8468065
5.060913
5.336194
5.611475
5.7949953
5.7949953
5.580888
5.1832604
4.724459
4.265658
3.8680303
3.4704027
3.1645353
2.8586679
2.6445606
2.5222135
2.5222135
2.5833871
2.6751473
2.7363207
2.7974942
2.7974942
2.6751473
2.4304533
2.1245859
1.8493052
1.6657847
1.635198
1.6657847
1.7575449
1.8493052
1.9410654
2.002239
2.0939991
2.216346
2.4304533
2.7363207
3.0421882
3.2257087
3.195122
2.9810147
2.6751473
2.3386931
2.0328257
1.7575449
1.6046112
1.5434377
1.6046112
1.7575449
1.9410654
2.0634124
2.1857593
2.3386931
2.4916267
2.705734
2.8892546
2.950428
2.9198413
2.7363207
2.5222135
2.3081064
2.1245859
2.0328257
2.0634124
2.1551726
2.3386931
2.6139739
2.950428
3.2562954
3.4704027
3.4704027
3.317469
3.0421882
2.6751473
2.2469327
1.7881317
1.4210907
1.1458101
0.901116
0.778769
0.778769
0.901116
1.1458101
1.512851
1.9410654
2.3386931
2.705734
2.9198413
3.072775
3.1033616
3.072775
2.950428
2.7363207
2.5222135
2.2775197
2.0634124
1.8493052
1.6657847
1.5740244
1.512851
1.5434377
1.5740244
1.5740244
1.5434377
1.512851
1.3599173
1.1152233
0.8399426
0.6258354
0.50348854
0.50348854
0.534075
0.65642214
0.8399426
1.0540498
1.2681571
1.4516776
1.5740244
1.6963714
1.8187184
1.9104787
1.9410654
1.9716522
1.9716522
1.8493052
1.635198
1.3293306
0.9928763
0.7481823
0.5952487
0.534075
0.534075
0.56466174
0.5952487
0.65642214
0.778769
0.93170285
1.0846364
1.1458101
1.1152233
1.0846364
1.1152233
1.2375703
1.390504
1.5434377
1.7269583
1.9410654
2.1551726
2.3692799
2.4304533
2.3692799
2.2469327
2.0634124
1.8493052
1.6963714
1.5740244
1.512851
1.4822642
1.4210907
1.3599173
1.2375703
1.1152233
0.9928763
0.8705294
0.778769
0.7175956
0.778769
0.901116
0.9928763
1.023463
1.0846364
1.1458101
1.2681571
1.390504
1.4516776
1.512851
1.512851
1.5434377
1.4822642
1.390504
1.2681571
1.1152233
0.93170285
0.65642214
0.38114142
0.13644743
-0.016486168
-0.108246565
-0.108246565
-0.016486168
0.10586071
0.22820783
0.319968
0.3505547
0.3505547
0.25879455
0.07527399
-0.20000672
-0.5364609
-0.8117416
-1.0564356
-1.2399561
-1.4234765
-1.5152366
-1.5458238
-1.4846499
-1.3928897
-1.2093694
-0.903502
-0.6282213
-0.41411376
-0.26118016
-0.13883305
-0.108246565
-0.13883305
-0.26118016
-0.41411376
-0.47528744
-0.44470072
-0.29176688
-0.077659845
0.13644743
0.3505547
0.56466174
0.778769
1.023463
1.1763967
1.1763967
1.023463
0.778769
0.50348854
0.19762087
-0.20000672
-0.65880775
-1.117609
-1.4540632
-1.5458238
-1.4540632
-1.2705429
-1.0258489
-0.7811549
-0.5976343
-0.50587416
-0.5364609
-0.6893947
-0.93408847
-1.1787825
-1.4540632
-1.6987569
-1.8822777
-1.9434512
-1.9128644
-1.851691
-1.8211043
-1.851691
-1.9434512
-1.9740379
-1.8822777
-1.6375835
-1.3011296
-0.9646754
-0.71998143
-0.6282213
-0.5976343
-0.6893947
-0.7811549
-0.8423283
-0.8423283
-0.6282213
-0.23059344
0.28938103
0.8705294
1.390504
1.7881317
2.0328257
2.1551726
2.1857593
2.1857593
2.1245859
1.9716522
1.6963714
1.3293306
0.8399426
0.25879455
-0.23059344
-0.47528744
-0.44470072
-0.3223536
-0.47528744
-0.8423283
-1.0870223
-1.0870223
-0.99526215
-0.93408847
-1.0258489
-1.2705429
-1.6681702
-2.065798
-2.4022524
-2.555186
-2.677533
-2.769293
-2.830467
-2.769293
-2.555186
-2.2799056
-2.0963852
-1.8822777
-1.6681702
-1.5764105
-1.6681702
-1.7905176
-1.9434512
-2.0046246
-1.9434512
-1.851691
-1.7905176
-1.6987569
-1.6375835
-1.5152366
-1.2705429
-0.903502
-0.38352728
0.04468727
0.19762087
0.19762087
0.28938103
0.47290158
0.5952487
0.41172814
-0.108246565
-0.6282213
-0.8117416
-0.6893947
-0.47528744
-0.47528744
-0.65880775
-0.87291527
-1.0258489
-1.2399561
-1.5458238
-1.9740379
-2.2799056
-2.3716657
-2.341079
-2.4328387
-2.7081196
-3.0751607
-3.3198545
-3.2280943
-2.8610537
-2.341079
-1.8822777
-1.5152366
-1.2399561
-0.87291527
-0.29176688
0.38114142
0.8399426
0.93170285
0.8399426
0.5952487
0.19762087
-0.38352728
-1.0258489
-1.5458238
-1.8211043
-1.6987569
-1.2399561
-0.5670476
0.16703415
0.65642214
0.7175956
0.41172814
-0.047072887
-0.35294056
-0.41411376
-0.35294056
-0.26118016
-0.20000672
-0.29176688
-0.5670476
-0.903502
-1.0870223
-0.903502
-0.41411376
0.19762087
0.6258354
0.8705294
0.9928763
0.9928763
0.93170285
0.8399426
0.8399426
0.8705294
0.8399426
0.5952487
0.04468727
-0.5364609
-0.8423283
-0.75056815
-0.38352728
0.014100313
0.41172814
0.778769
1.023463
1.0540498
0.809356
0.44231486
0.16703415
0.04468727
0.014100313
-0.077659845
-0.23059344
-0.47528744
-0.8423283
-1.2705429
-1.6987569
-1.8822777
-1.8211043
-1.5764105
-1.3011296
-1.0564356
-1.0564356
-1.3317163
-1.7599308
-2.126972
-2.188145
-1.9740379
-1.7599308
-1.6375835
-1.4846499
-1.148196
-0.50587416
0.319968
1.0846364
1.6963714
2.0634124
2.2469327
2.3692799
2.3386931
2.1245859
1.6657847
0.9928763
0.28938103
-0.29176688
-0.6282213
-0.8423283
-1.0258489
-1.1787825
-1.3928897
-1.6069973
-1.7905176
-1.9128644
-2.0046246
-2.0963852
-2.2493184
-2.4022524
-2.4940126
-2.4022524
-2.2493184
-2.0963852
-2.065798
-2.0963852
-2.2187316
-2.2799056
-2.188145
-2.0046246
-1.7293441
-1.4540632
-1.1787825
-0.87291527
-0.5670476
-0.3223536
-0.35294056
-0.71998143
-1.3011296
-1.7905176
-1.9740379
-1.9128644
-1.851691
-1.9128644
-2.0963852
-2.2493184
-2.2493184
-2.0963852
-1.8822777
-1.7599308
-1.7905176
-1.9128644
-2.0352113
-2.065798
-2.065798
-2.126972
-2.2187316
-2.2799056
-2.188145
-2.065798
-1.8822777
-1.6987569
-1.5458238
-1.4846499
-1.4846499
-1.4540632
-1.3623035
-1.148196
-0.87291527
-0.71998143
-0.6893947
-0.7811549
-0.903502
-1.0564356
-1.2093694
-1.4540632
-1.7293441
-2.0046246
-2.2493184
-2.4634259
-2.677533
-2.830467
-2.9222271
-2.9528134
-2.8916404
-2.769293
-2.677533
-2.5857728
-2.4940126
-2.4328387
-2.2799056
-2.0352113
-1.6375835
-1.117609
-0.5670476
-0.077659845
0.319968
0.65642214
0.9928763
1.3599173
1.8187184
2.3386931
2.7974942
3.1033616
3.2257087
3.1645353
3.0116014
2.8586679
2.7363207
2.6751473
2.5833871
2.46104
2.3386931
2.2775197
2.3386931
2.46104
2.6139739
2.828081
3.0421882
3.2562954
3.3480556
3.2562954
2.9810147
2.6139739
2.2469327
2.0328257
1.9716522
2.0634124
2.2469327
2.3998666
2.46104
2.4916267
2.5222135
2.6445606
2.7974942
3.0116014
3.2868822
3.5927496
3.8680303
4.020964
4.020964
3.898617
3.6233363
3.317469
3.1033616
2.9810147
3.1033616
3.3786426
3.5621629
3.5009894
3.4704027
3.653923
3.9597905
4.0821376
4.020964
3.8374436
3.6233363
3.3480556
2.950428
2.6139739
2.3386931
2.002239
1.5740244
1.1763967
0.93170285
0.778769
0.68700886
0.6258354
0.5952487
0.47290158
0.25879455
0.014100313
-0.077659845
-0.108246565
-0.13883305
-0.23059344
-0.35294056
-0.50587416
-0.6893947
-0.8117416
-0.7811549
-0.5364609
-0.16942
0.25879455
0.5952487
0.8399426
0.8705294
0.809356
0.6258354
0.41172814
0.16703415
-0.108246565
-0.41411376
-0.8423283
-1.3317163
-1.8822777
-2.4940126
-3.0751607
-3.5645487
-3.9010031
-3.9927628
-3.9010031
-3.7174823
-3.656309
-3.6868956
-3.748069
-3.7786558
-3.5645487
-2.9834
-2.2799056
-1.7905176
-1.8211043
-2.2187316
-2.4634259
-2.2493184
-1.8211043
-1.4846499
-1.2399561
-0.9646754
-0.5670476
-0.26118016
-0.20000672
-0.38352728
-0.8117416
-1.4234765
-2.0963852
-2.769293
-3.3198545
-3.656309
-3.9010031
-4.1456966
-4.4209776
-4.6962585
-4.9409523
-5.063299
-5.1244726
-5.185646
-5.2468195
-5.3691664
-5.5220995
-5.736207
-6.042074
-6.3479424
-6.5314627
-6.6232224
-6.562049
-6.3785295
-6.042074
-5.6750336
-5.338579
-5.0938854
-4.8491917
-4.5739107
-4.1151104
-3.5645487
-2.9834
-2.5245993
-2.188145
-1.9434512
-1.851691
-1.8822777
-1.9434512
-2.0352113
-2.0963852
-2.0352113
-1.8822777
-1.6681702
-1.5152366
-1.4540632
-1.4846499
-1.5152366
-1.5458238
-1.6375835
-1.7293441
-1.8211043
-1.9434512
-2.2187316
-2.555186
-2.8916404
-3.1975076
-3.3504417
-3.4116151
-3.3504417
-3.1669214
-2.9834
-2.8610537
-2.7081196
-2.555186
-2.341079
-2.1575582
-1.9740379
-1.8211043
-1.6987569
-1.5764105
-1.5152366
-1.4846499
-1.4846499
-1.5152366
-1.4540632
-1.2705429
-0.93408847
-0.47528744
0.04468727
0.50348854
0.8705294
1.1763967
1.390504
1.6046112
1.8798919
2.1857593
2.3998666
2.46104
2.3998666
2.3081064
2.2469327
2.3081064
2.46104
2.7363207
3.072775
3.4092293
3.7456832
4.051551
4.235071
4.2962446
4.2044845
4.051551
3.929204
3.77627
3.5927496
3.317469
2.9810147
2.5222135
2.0939991
1.6963714
1.4516776
1.3293306
1.2987437
1.390504
1.4210907
1.2681571
0.8399426
0.10586071
-0.75056815
-1.5764105
-2.2493184
-2.677533
-2.8916404
-2.9834
-3.044574
-3.1669214
-3.2892678
-3.3810284
-3.3504417
-3.2280943
-2.9528134
-2.677533
-2.4328387
-2.2187316
-2.065798
-1.9740379
-1.9128644
-1.8211043
-1.6375835
-1.3623035
-1.0564356
-0.8117416
-0.5976343
-0.44470072
-0.26118016
-0.047072887
0.22820783
0.50348854
0.778769
1.0846364
1.3293306
1.4516776
1.3599173
1.0846364
0.7175956
0.41172814
0.16703415
0.014100313
0.014100313
0.16703415
0.3505547
0.47290158
0.3505547
0.10586071
-0.20000672
-0.41411376
-0.50587416
-0.38352728
-0.16942
0.13644743
0.38114142
0.534075
0.534075
0.3505547
0.07527399
-0.26118016
-0.50587416
-0.6893947
-0.75056815
-0.7811549
-0.8423283
-0.87291527
-0.8117416
-0.71998143
-0.6282213
-0.6282213
-0.87291527
-1.2093694
-1.5764105
-1.7599308
-1.8211043
-1.7293441
-1.5458238
-1.3011296
-1.0564356
-0.93408847
-0.93408847
-1.0258489
-1.0564356
-0.99526215
-0.903502
-0.8423283
-0.71998143
-0.50587416
-0.26118016
-0.108246565
-0.108246565
-0.3223536
-0.50587416
-0.6282213
-0.5976343
-0.5364609
-0.50587416
-0.47528744
-0.35294056
-0.16942
0.04468727
0.13644743
0.13644743
0.04468727
-0.016486168
-0.13883305
-0.35294056
-0.6893947
-0.99526215
-1.1787825
-1.1787825
-1.117609
-1.0870223
-1.1787825
-1.2705429
-1.2705429
-1.1787825
-1.0258489
-0.903502
-0.8423283
-0.75056815
-0.5670476
-0.23059344
0.13644743
0.47290158
0.6258354
0.65642214
0.5952487
0.5952487
0.65642214
0.809356
0.9928763
1.2681571
1.512851
1.6657847
1.6963714
1.6963714
1.6657847
1.6657847
1.6657847
1.7575449
1.9716522
2.1857593
2.1245859
1.7575449
1.3293306
1.1152233
1.1763967
1.4516776
1.8798919
2.3998666
2.828081
3.1033616
3.1645353
3.1033616
2.9810147
2.8586679
2.705734
2.5833871
2.5222135
2.4916267
2.46104
2.3081064
2.0328257
1.635198
1.1458101
0.68700886
0.28938103
0.07527399
0.10586071
0.28938103
0.56466174
0.778769
0.8705294
0.778769
0.6258354
0.41172814
0.16703415
-0.077659845
-0.29176688
-0.41411376
-0.44470072
-0.35294056
-0.26118016
-0.13883305
-0.047072887
0.014100313
-0.047072887
-0.108246565
-0.13883305
-0.077659845
0.07527399
0.28938103
0.50348854
0.65642214
0.65642214
0.534075
0.3505547
0.13644743
0.07527399
0.25879455
0.65642214
1.1458101
1.6046112
1.9410654
2.1245859
2.1551726
2.0634124
1.7881317
1.4516776
1.0846364
0.8705294
0.809356
0.901116
1.0846364
1.2069836
1.1763967
0.9928763
0.7175956
0.41172814
0.19762087
0.07527399
0.04468727
0.04468727
0.014100313
-0.108246565
-0.23059344
-0.3223536
-0.35294056
-0.38352728
-0.35294056
-0.26118016
0.014100313
0.319968
0.6258354
0.8705294
0.9928763
0.9928763
0.8399426
0.5952487
0.3505547
0.19762087
0.10586071
0.07527399
0.04468727
-0.016486168
-0.077659845
-0.20000672
-0.3223536
-0.38352728
-0.29176688
-0.047072887
0.22820783
0.56466174
0.8399426
1.0540498
1.2375703
1.3293306
1.3599173
1.3293306
1.3293306
1.3599173
1.4210907
1.512851
1.6963714
1.8798919
2.0939991
2.3081064
2.46104
2.4916267
2.3692799
2.0939991
1.8187184
1.5434377
1.2987437
1.1152233
1.0540498
1.0540498
1.0540498
0.9622896
0.93170285
0.9622896
1.1763967
1.5434377
2.0634124
2.6445606
3.2257087
3.653923
3.898617
4.020964
4.051551
3.9903774
3.898617
3.8680303
3.898617
3.9597905
4.051551
4.1738977
4.235071
4.265658
4.2044845
4.0821376
3.9597905
3.8374436
3.6845098
3.439816
3.1339483
2.7363207
2.3386931
2.0328257
1.7575449
1.5434377
1.390504
1.2987437
1.2987437
1.390504
1.512851
1.6046112
1.6657847
1.7269583
1.8493052
1.9104787
1.9104787
1.8187184
1.6657847
1.5740244
1.4822642
1.4210907
1.3599173
1.2987437
1.2681571
1.2375703
1.2987437
1.4210907
1.5740244
1.635198
1.5740244
1.4516776
1.2987437
1.1763967
1.023463
0.8399426
0.5952487
0.319968
0.04468727
-0.20000672
-0.38352728
-0.5364609
-0.6893947
-0.8117416
-0.87291527
-0.903502
-0.93408847
-0.9646754
-0.903502
-0.75056815
-0.5364609
-0.3223536
-0.108246565
0.13644743
0.41172814
0.7175956
1.023463
1.2681571
1.3599173
1.3599173
1.2987437
1.2069836
1.0846364
0.9928763
0.93170285
0.8705294
0.7481823
0.6258354
0.50348854
0.38114142
0.22820783
0.10586071
0.014100313
-0.016486168
-0.047072887
-0.047072887
-0.016486168
-0.016486168
-0.047072887
-0.20000672
-0.38352728
-0.50587416
-0.47528744
-0.38352728
-0.20000672
0.07527399
0.3505547
0.6258354
0.809356
0.901116
0.8399426
0.7175956
0.56466174
0.38114142
0.19762087
0.07527399
-0.047072887
-0.13883305
-0.29176688
-0.44470072
-0.6282213
-0.6893947
-0.6893947
-0.5976343
-0.41411376
-0.16942
0.07527399
0.319968
0.534075
0.68700886
0.778769
0.8705294
0.9622896
1.0540498
1.1458101
1.2681571
1.390504
1.4516776
1.512851
1.635198
1.7881317
1.9716522
2.1245859
2.216346
2.1857593
2.0939991
2.0328257
1.9410654
1.8493052
1.7575449
1.6046112
1.512851
1.4516776
1.4210907
1.390504
1.390504
1.390504
1.390504
1.2987437
1.1763967
1.023463
0.93170285
0.8705294
0.8705294
0.901116
0.809356
0.65642214
0.50348854
0.38114142
0.319968
0.319968
0.44231486
0.68700886
1.0540498
1.4822642
1.8493052
2.002239
1.9410654
1.7881317
1.7269583
1.7575449
1.8187184
1.8187184
1.7575449
1.7575449
1.8493052
1.9716522
2.1551726
2.3692799
2.5833871
2.7669075
2.8892546
2.950428
2.950428
2.828081
2.6139739
2.3998666
2.1857593
2.0328257
1.9410654
1.8493052
1.7269583
1.6046112
1.5434377
1.5740244
1.6963714
1.8798919
1.9716522
1.9410654
1.8187184
1.6046112
1.390504
1.1763967
1.0540498
0.9622896
0.8399426
0.7175956
0.65642214
0.6258354
0.65642214
0.7481823
0.8705294
1.0846364
1.2987437
1.4822642
1.5434377
1.4822642
1.3293306
1.1152233
0.93170285
0.809356
0.7175956
0.7175956
0.778769
0.901116
1.0540498
1.2681571
1.5434377
1.8798919
2.1551726
2.3386931
2.5222135
2.705734
2.8586679
2.9198413
2.8586679
2.8586679
2.9810147
3.1033616
3.1033616
3.0116014
2.950428
2.9198413
2.8892546
2.828081
2.705734
2.705734
2.6751473
2.5222135
2.216346
1.7269583
1.1458101
0.44231486
-0.23059344
-0.7811549
-1.0870223
-1.1787825
-1.1787825
-1.117609
-0.9646754
-0.6893947
-0.38352728
-0.20000672
-0.20000672
-0.20000672
-0.108246565
-0.016486168
0.014100313
0.04468727
0.19762087
0.44231486
0.68700886
0.809356
0.9622896
1.2069836
1.4822642
1.6963714
1.8493052
2.1245859
2.5222135
2.9810147
3.4092293
3.7150965
3.898617
3.929204
3.8374436
3.5927496
3.317469
3.072775
2.8892546
2.7363207
2.6445606
2.6445606
2.705734
2.7669075
2.7363207
2.6445606
2.5528002
2.5833871
2.705734
2.8586679
2.828081
2.6751473
2.4304533
2.1551726
1.8798919
1.6046112
1.3293306
1.1458101
1.1458101
1.2069836
1.3599173
1.5434377
1.8187184
2.1245859
2.3998666
2.5528002
2.6445606
2.6445606
2.6751473
2.828081
3.0421882
3.2257087
3.4092293
3.5315762
3.6233363
3.6233363
3.5315762
3.3480556
3.1339483
2.9198413
2.7974942
2.828081
2.828081
2.7363207
2.5528002
2.3386931
2.1551726
2.0328257
1.9104787
1.8187184
1.8187184
1.9410654
2.1245859
2.3081064
2.5222135
2.705734
2.8892546
3.1339483
3.439816
3.77627
4.051551
4.2962446
4.479765
4.5715256
4.6021123
4.510352
4.3880053
4.1738977
3.929204
3.7456832
3.5621629
3.2868822
2.950428
2.5833871
2.2469327
1.9716522
1.7881317
1.6046112
1.4516776
1.2681571
1.0846364
0.901116
0.7175956
0.56466174
0.44231486
0.38114142
0.3505547
0.41172814
0.44231486
0.534075
0.6258354
0.7175956
0.8705294
1.1458101
1.5434377
1.9410654
2.2775197
2.4916267
2.6139739
2.6751473
2.6445606
2.5222135
2.3998666
2.216346
2.002239
1.7881317
1.6963714
1.6963714
1.7269583
1.7881317
1.8187184
1.8798919
1.9410654
2.0328257
2.0939991
2.1551726
2.1857593
2.1857593
2.1551726
2.0939991
2.002239
1.9104787
1.7575449
1.635198
1.5434377
1.5434377
1.512851
1.4822642
1.4516776
1.3599173
1.2681571
1.1458101
0.9928763
0.8399426
0.7175956
0.6258354
0.534075
0.44231486
0.41172814
0.47290158
0.65642214
0.93170285
1.2375703
1.5740244
1.8798919
2.1857593
2.46104
2.6445606
2.7363207
2.705734
2.5528002
2.3081064
2.0939991
1.8493052
1.6046112
1.3599173
1.2069836
1.1763967
1.2069836
1.2681571
1.2987437
1.2681571
1.2681571
1.2987437
1.2987437
1.2987437
1.2681571
1.2069836
1.0846364
1.0846364
1.1458101
1.2375703
1.3599173
1.5434377
1.8187184
2.216346
2.6751473
3.072775
3.4092293
3.6233363
3.6845098
3.653923
3.5315762
3.3786426
3.195122
2.950428
2.5833871
2.1245859
1.6963714
1.3293306
1.0540498
0.8399426
0.68700886
0.6258354
0.6258354
0.68700886
0.7175956
0.7175956
0.5952487
0.44231486
0.25879455
0.13644743
0.07527399
-0.016486168
-0.047072887
0.04468727
0.319968
0.68700886
1.0846364
1.5434377
2.0939991
2.6751473
3.1645353
3.439816
3.5621629
3.6233363
3.6233363
3.5315762
3.439816
3.3480556
3.2868822
3.2257087
3.1033616
2.9198413
2.7669075
2.6751473
2.6751473
2.7363207
2.7669075
2.7363207
2.6139739
2.3692799
2.002239
1.6046112
1.2681571
0.9928763
0.8705294
0.809356
0.8705294
1.023463
1.2069836
1.3599173
1.4210907
1.4822642
1.5434377
1.635198
1.7269583
1.7575449
1.7575449
1.7575449
1.7575449
1.7269583
1.635198
1.5434377
1.3599173
1.1763967
1.0846364
1.0540498
1.1152233
1.1763967
1.1458101
1.0846364
0.9622896
0.8399426
0.7175956
0.56466174
0.38114142
0.25879455
0.22820783
0.22820783
0.25879455
0.319968
0.44231486
0.5952487
0.778769
0.9928763
1.1763967
1.3293306
1.512851
1.6657847
1.7881317
1.9104787
1.9716522
2.002239
2.0634124
2.1551726
2.3081064
2.46104
2.6139739
2.7669075
2.8892546
2.9810147
3.1033616
3.1645353
3.1645353
3.0116014
2.828081
2.6139739
2.46104
2.3386931
2.3081064
2.3692799
2.5528002
2.7974942
3.0116014
3.1339483
3.195122
3.195122
3.1339483
2.9810147
2.7669075
2.5222135
2.3081064
2.0634124
1.7575449
1.3293306
0.9928763
0.7481823
0.65642214
0.6258354
0.7175956
0.93170285
1.2375703
1.6046112
1.8798919
2.002239
2.002239
1.9716522
2.002239
2.1551726
2.3386931
2.5528002
2.7669075
2.950428
2.9810147
2.8586679
2.6751473
2.6139739
2.7974942
3.1033616
3.3786426
3.5927496
3.6845098
3.6233363
3.317469
2.7974942
2.216346
1.7881317
1.4822642
1.2681571
1.1458101
1.0846364
1.0540498
1.0540498
1.1152233
1.2987437
1.5740244
1.9716522
2.3386931
2.6445606
2.828081
2.828081
2.6445606
2.3998666
2.1551726
2.002239
2.002239
2.1245859
2.2469327
2.3386931
2.3998666
2.3998666
2.3692799
2.3692799
2.4304533
2.6139739
2.7669075
2.7669075
2.5833871
2.2775197
1.9104787
1.4210907
0.93170285
0.5952487
0.47290158
0.50348854
0.68700886
0.9622896
1.3293306
1.7575449
2.2469327
2.7669075
3.2868822
3.7150965
4.020964
4.235071
4.3268313
4.2962446
4.1738977
3.9903774
3.7456832
3.5315762
3.317469
3.1645353
3.0421882
2.9810147
2.950428
2.9810147
3.0421882
3.1033616
3.072775
2.9198413
2.6751473
2.4916267
2.3692799
2.3081064
2.2775197
2.2469327
2.1857593
2.0634124
1.9104787
1.8187184
1.8798919
2.1245859
2.46104
2.7669075
3.0116014
3.195122
3.2562954
3.195122
3.0421882
2.7669075
2.3998666
2.0634124
1.7881317
1.6046112
1.4210907
1.1763967
0.809356
0.3505547
0.014100313
-0.20000672
-0.29176688
-0.26118016
-0.20000672
-0.108246565
-0.047072887
-0.016486168
-0.077659845
-0.16942
-0.3223536
-0.47528744
-0.5670476
-0.5670476
-0.5364609
-0.5364609
-0.5976343
-0.71998143
-0.8423283
-0.903502
-0.8423283
-0.6282213
-0.29176688
0.10586071
0.41172814
0.534075
0.41172814
0.13644743
-0.29176688
-0.71998143
-1.0564356
-1.148196
-0.93408847
-0.50587416
-0.047072887
0.28938103
0.38114142
0.3505547
0.319968
0.44231486
0.68700886
1.023463
1.390504
1.7269583
1.9410654
1.9104787
1.6046112
1.0540498
0.41172814
-0.077659845
-0.3223536
-0.3223536
-0.16942
0.014100313
0.13644743
0.10586071
-0.016486168
-0.29176688
-0.5976343
-0.8423283
-0.903502
-0.75056815
-0.5364609
-0.3223536
-0.16942
-0.016486168
0.07527399
0.10586071
0.13644743
0.25879455
0.56466174
0.9928763
1.4210907
1.7881317
2.0634124
2.3081064
2.46104
2.5528002
2.5833871
2.5833871
2.4916267
2.3081064
2.002239
1.635198
1.2681571
0.93170285
0.68700886
0.6258354
0.7481823
0.9622896
1.2069836
1.3599173
1.3599173
1.2681571
1.0846364
0.8705294
0.7175956
0.5952487
0.5952487
0.65642214
0.68700886
0.6258354
0.44231486
0.16703415
-0.077659845
-0.23059344
-0.20000672
0.014100313
0.38114142
0.809356
1.1763967
1.390504
1.4822642
1.4516776
1.3293306
1.2987437
1.512851
1.7269583
1.5740244
1.1763967
0.93170285
1.2375703
1.9410654
2.5833871
2.9810147
3.2257087
3.317469
3.2562954
3.072775
3.0116014
3.0421882
2.950428
2.828081
2.828081
2.705734
2.216346
1.512851
1.1152233
1.0846364
1.0540498
0.7481823
0.38114142
0.319968
0.534075
0.778769
0.93170285
1.0540498
1.1458101
1.1152233
0.8399426
0.47290158
0.04468727
-0.26118016
-0.29176688
-0.047072887
0.41172814
0.9622896
1.5740244
2.2775197
2.7363207
2.7669075
2.3998666
1.9716522
1.7269583
1.7269583
1.9104787
2.0939991
2.1551726
2.1245859
2.0939991
1.9716522
1.6963714
1.2987437
0.8705294
0.534075
0.50348854
0.7175956
0.8705294
0.7175956
0.3505547
-0.047072887
-0.3223536
-0.6282213
-0.93408847
-1.1787825
-1.3317163
-1.3623035
-1.3011296
-1.2399561
-1.1787825
-1.0564356
-0.93408847
-0.8117416
-0.7811549
-0.9646754
-1.2399561
-1.3928897
-1.4234765
-1.4540632
-1.5458238
-1.6069973
-1.5764105
-1.4540632
-1.3317163
-1.2399561
-1.2399561
-1.4234765
-1.6681702
-1.7293441
-1.5764105
-1.2399561
-0.9646754
-0.7811549
-0.8117416
-1.0564356
-1.5152366
-1.9740379
-2.2493184
-2.4022524
-3.0139873
-3.1057475
-0.7811549
2.7363207
4.938566
5.3973675
3.5009894
-0.5364609
-4.053936
-5.8279676
-6.6232224
-6.2255955
-5.15506
-4.329217
-3.9927628
-5.063299
-6.74557
-5.9503136
-1.7599308
3.2257087
6.4679036
7.599613
7.2019854
5.8561687
3.7456832
0.8399426
-2.555186
-5.6750336
-7.3267183
-6.714983
-4.482151
-1.851691
-0.077659845
1.023463
2.7363207
4.479765
4.4185915
2.46104
0.38114142
-0.077659845
1.8187184
4.632699
5.9785156
4.6938725
1.1458101
-2.9528134
-5.8279676
-7.387892
-8.458427
-8.672535
-7.3267183
-5.063299
-3.3198545
-2.677533
-2.677533
-2.4634259
-1.5458238
-0.26118016
1.3599173
3.6233363
6.8043575
10.566527
13.747549
15.001605
14.389872
12.340558
9.006603
5.0915003
1.390504
-2.3716657
-6.409116
-10.079525
-11.792382
-10.844193
-8.183146
-4.879779
-1.5152366
1.7575449
4.938566
7.2325726
7.569026
5.8867555
3.072775
0.65642214
-0.016486168
0.7481823
1.2069836
0.3505547
-0.9646754
-1.3928897
-0.99526215
-0.41411376
0.38114142
2.002239
4.6632857
7.446679
8.914844
8.119588
5.0915003
0.778769
-3.472788
-6.990263
-10.201872
-12.832332
-13.444066
-11.700622
-8.825468
-6.1032476
-3.9315898
-2.0963852
-0.5976343
0.3505547
1.1763967
2.705734
5.0915003
7.8137197
10.07714
11.514717
12.493492
12.952293
12.248799
10.015966
6.529077
2.828081
0.16703415
-0.903502
-0.8423283
-0.38352728
-0.23059344
-0.8117416
-1.8822777
-2.9834
-3.8398292
-4.482151
-5.307993
-6.6538095
-7.96904
-8.580774
-8.24432
-6.990263
-4.910365
-2.2799056
0.25879455
2.0939991
3.2868822
4.1738977
5.3973675
7.2019854
9.434817
11.698237
13.288748
13.716963
13.013467
11.48413
9.404231
7.0490513
4.7856326
2.5528002
0.13644743
-2.555186
-5.5526867
-8.947816
-12.709986
-16.166288
-18.30736
-18.552055
-17.206238
-15.065164
-12.801745
-10.96654
-9.896005
-9.590137
-9.590137
-9.314857
-8.24432
-6.011488
-2.2799056
2.8586679
8.211349
12.034691
13.196988
11.881758
9.190124
6.31497
3.9597905
2.5833871
2.2469327
2.46104
2.5528002
2.0939991
0.809356
-0.8117416
-2.188145
-2.7998798
-2.4940126
-1.3623035
0.19762087
1.4210907
1.635198
0.6258354
-1.0870223
-2.7081196
-3.5951355
-3.5033748
-2.7081196
-1.8211043
-1.4540632
-1.8211043
-2.7998798
-3.9010031
-4.635085
-4.604498
-3.9315898
-3.258681
-3.2892678
-4.451565
-6.562049
-9.008989
-11.027715
-11.853556
-11.088888
-8.947816
-6.011488
-3.2280943
-1.3011296
-0.6282213
-0.8117416
-1.0564356
-0.6282213
0.901116
3.7150965
7.446679
11.575891
15.185126
17.417957
17.754412
16.347422
13.747549
10.688874
7.691374
4.9997396
2.5222135
0.13644743
-2.2799056
-5.032712
-8.336081
-12.159424
-16.105114
-19.653177
-22.314224
-23.629454
-23.415348
-21.916595
-19.683764
-17.512106
-15.891007
-14.851058
-14.025214
-13.046439
-11.517102
-9.161922
-6.011488
-2.3716657
1.2069836
4.1127243
6.0091023
6.987878
7.599613
8.456042
9.832446
11.453543
12.7076
13.135815
12.585253
11.178263
8.976017
6.1314497
2.950428
-0.016486168
-2.4022524
-4.2374573
-6.011488
-8.091386
-10.385392
-12.709986
-14.728711
-16.227463
-17.145063
-17.450932
-17.17565
-16.196875
-14.484015
-11.9759035
-8.794882
-5.032712
-0.903502
3.1339483
6.5902505
8.914844
9.832446
9.587751
8.823083
8.333694
8.547803
9.251297
9.863032
9.832446
8.7619095
6.4984903
3.1339483
-1.0258489
-5.3997526
-9.284269
-11.9759035
-13.260547
-13.50524
-13.321719
-13.077026
-12.832332
-12.557052
-12.190011
-11.731209
-11.088888
-10.171285
-9.039577
-7.9078665
-7.0820236
-6.83733
-7.143197
-7.4796524
-7.387892
-6.6538095
-5.4915133
-4.1151104
-2.7081196
-1.3011296
0.07527399
1.2375703
1.9410654
2.0634124
1.6046112
0.7175956
-0.38352728
-1.5152366
-2.555186
-3.2280943
-3.4116151
-3.1057475
-2.7081196
-2.5857728
-2.9528134
-3.6257222
-4.329217
-4.726845
-4.6962585
-4.4209776
-4.1456966
-4.20687
-4.8491917
-6.2561817
-8.24432
-10.415979
-12.128838
-12.924092
-12.709986
-11.608863
-9.926592
-7.846693
-5.705621
-3.7174823
-2.0352113
-0.6893947
0.28938103
0.9622896
1.4516776
1.8798919
2.216346
2.2775197
1.9716522
1.512851
1.1152233
0.8399426
0.68700886
0.68700886
0.7175956
0.6258354
0.19762087
-0.5976343
-1.6681702
-2.8610537
-3.9621766
-4.8186054
-5.3997526
-5.858555
-6.317356
-6.8985043
-7.6019983
-8.213734
-8.764295
-9.192509
-9.559551
-9.834831
-9.8654175
-9.681897
-9.467791
-9.406617
-9.620724
-9.957178
-10.171285
-10.018352
-9.528964
-8.703121
-7.6325855
-6.286769
-4.6656713
-2.8916404
-1.1787825
0.41172814
1.8798919
3.3480556
4.7856326
6.0091023
6.7737713
6.865531
6.3455567
5.3056073
3.898617
2.216346
0.44231486
-1.2399561
-2.6163595
-3.6868956
-4.6656713
-5.736207
-7.0514374
-8.550187
-10.110112
-11.517102
-12.679399
-13.444066
-13.841695
-13.99463
-13.99463
-13.811107
-13.474654
-12.801745
-11.547689
-9.65131
-7.1737843
-4.329217
-1.4234765
1.2681571
3.5315762
5.213847
6.3761435
7.171399
7.691374
7.966654
7.966654
7.8137197
7.446679
6.8043575
5.825582
4.6021123
3.1645353
1.6046112
-0.108246565
-2.0352113
-4.2374573
-6.74557
-9.406617
-12.00649
-14.26991
-15.95218
-16.961544
-17.328585
-17.08389
-16.34981
-15.156924
-13.566415
-11.578276
-9.345443
-7.02085
-4.6656713
-2.3716657
-0.23059344
1.6657847
3.317469
4.6938725
5.7949953
6.6820107
7.293746
7.6301994
7.7525473
7.72196
7.446679
6.9267044
6.192623
5.3056073
4.265658
3.0116014
1.512851
-0.26118016
-2.2187316
-4.2374573
-6.286769
-8.366668
-10.324219
-11.9759035
-13.046439
-13.474654
-13.321719
-12.648812
-11.639449
-10.415979
-9.008989
-7.540825
-6.042074
-4.5433245
-3.1057475
-1.7905176
-0.71998143
-0.047072887
0.22820783
0.10586071
-0.29176688
-0.8423283
-1.3011296
-1.5152366
-1.4846499
-1.2399561
-0.8117416
-0.41411376
-0.13883305
-0.20000672
-0.5670476
-1.3011296
-2.2799056
-3.4116151
-4.4209776
-5.1244726
-5.583273
-5.766794
-5.7973814
-5.6750336
-5.61386
-5.858555
-6.133835
-5.9503136
-5.1244726
-3.9010031
-2.9222271
-2.6469467
-2.9222271
-3.1669214
-3.2892678
-3.5033748
-4.1151104
-4.9409523
-5.583273
-6.011488
-6.3479424
-6.5314627
-6.317356
-5.7973814
-5.338579
-5.2468195
-5.5526867
-5.736207
-5.460927
-4.879779
-4.482151
-4.2680435
-3.9927628
-3.3198545
-2.3104923
-1.2399561
-0.3223536
0.50348854
1.3599173
2.1551726
2.6445606
2.7669075
2.4916267
1.8798919
1.023463
-0.047072887
-1.4234765
-3.1975076
-5.307993
-7.5102377
-9.37603
-10.630087
-11.241821
-11.517102
-11.670036
-11.700622
-11.394755
-10.630087
-9.528964
-8.24432
-6.8985043
-5.460927
-3.870416
-2.188145
-0.6893947
0.41172814
1.1458101
1.6963714
2.3081064
2.8892546
3.3480556
3.7150965
4.051551
4.265658
4.1127243
3.4704027
2.3386931
0.8705294
-0.7811549
-2.4022524
-3.870416
-5.1244726
-6.164422
-7.0514374
-7.693759
-8.030212
-8.030212
-7.663172
-6.9290905
-5.9197283
-4.6962585
-3.4422019
-2.2493184
-1.0564356
0.13644743
1.2375703
2.1245859
2.705734
3.072775
3.3786426
3.653923
3.8068569
3.77627
3.653923
3.5315762
3.5009894
3.4704027
3.2257087
2.6139739
1.635198
0.38114142
-1.117609
-2.769293
-4.451565
-5.9197283
-6.990263
-7.540825
-7.663172
-7.449065
-6.990263
-6.3479424
-5.583273
-4.5739107
-3.3198545
-1.851691
-0.38352728
0.93170285
2.002239
2.8586679
3.5927496
4.2962446
4.8468065
5.2444334
5.458541
5.580888
5.580888
5.458541
5.1832604
4.6021123
3.7456832
2.6139739
1.3293306
-0.016486168
-1.4540632
-2.9834
-4.635085
-6.2561817
-7.693759
-8.825468
-9.590137
-10.048939
-10.201872
-10.018352
-9.528964
-8.764295
-7.724345
-6.5008755
-5.063299
-3.472788
-1.851691
-0.29176688
1.0540498
2.216346
3.1645353
3.8680303
4.357418
4.6632857
4.8468065
4.877393
4.755046
4.479765
4.051551
3.439816
2.6139739
1.6046112
0.44231486
-0.87291527
-2.2187316
-3.533962
-4.6656713
-5.5526867
-6.1950083
-6.592636
-6.7761564
-6.7761564
-6.562049
-6.164422
-5.583273
-4.788018
-3.748069
-2.6163595
-1.5764105
-0.75056815
-0.23059344
-0.047072887
-0.16942
-0.5670476
-1.2399561
-2.0352113
-2.769293
-3.3504417
-3.748069
-4.1151104
-4.451565
-4.8186054
-5.2162323
-5.583273
-5.7973814
-5.7973814
-5.61386
-5.338579
-4.9715395
-4.5739107
-4.1151104
-3.5645487
-3.0751607
-2.5857728
-2.0352113
-1.4234765
-0.7811549
-0.13883305
0.38114142
0.68700886
0.68700886
0.44231486
-0.016486168
-0.5670476
-1.2399561
-2.065798
-2.9222271
-3.7174823
-4.2986307
-4.6962585
-5.0021257
-5.2162323
-5.338579
-5.2468195
-4.9409523
-4.5127373
-4.02335
-3.5645487
-3.1975076
-2.769293
-2.2493184
-1.7293441
-1.2705429
-0.903502
-0.5364609
-0.108246565
0.41172814
0.9928763
1.4822642
1.9104787
2.2469327
2.5222135
2.6751473
2.705734
2.5222135
2.0328257
1.2987437
0.319968
-0.7811549
-1.851691
-2.7998798
-3.5645487
-4.1151104
-4.482151
-4.6962585
-4.757432
-4.726845
-4.5433245
-4.2680435
-3.8398292
-3.2280943
-2.4022524
-1.4540632
-0.5364609
0.22820783
0.7175956
0.9622896
1.023463
0.9928763
0.8399426
0.65642214
0.44231486
0.22820783
-0.016486168
-0.35294056
-0.75056815
-1.1787825
-1.6681702
-2.1575582
-2.6469467
-3.0139873
-3.258681
-3.3810284
-3.472788
-3.472788
-3.5033748
-3.5033748
-3.472788
-3.4116151
-3.258681
-2.9528134
-2.555186
-2.0046246
-1.3623035
-0.65880775
0.07527399
0.7175956
1.2375703
1.5740244
1.6963714
1.6657847
1.5434377
1.3599173
1.1152233
0.7175956
0.19762087
-0.38352728
-0.9646754
-1.6375835
-2.3104923
-3.0139873
-3.6868956
-4.2986307
-4.8186054
-5.2468195
-5.6444473
-5.980901
-6.164422
-6.2255955
-6.164422
-6.0726614
-5.980901
-5.766794
-5.3691664
-4.8186054
-4.176284
-3.5645487
-2.9528134
-2.2799056
-1.6375835
-1.0564356
-0.6282213
-0.23059344
0.07527399
0.319968
0.56466174
0.7481823
0.8705294
0.9928763
1.0540498
0.9928763
0.7175956
0.19762087
-0.47528744
-1.1787825
-1.8822777
-2.5857728
-3.3198545
-4.02335
-4.604498
-5.063299
-5.460927
-5.736207
-5.9197283
-5.9503136
-5.8279676
-5.5220995
-5.15506
-4.8186054
-4.482151
-4.176284
-3.9010031
-3.5645487
-3.2280943
-2.8610537
-2.4940126
-2.1575582
-1.851691
-1.5458238
-1.2399561
-0.99526215
-0.93408847
-0.9646754
-0.99526215
-0.9646754
-0.7811549
-0.5364609
-0.3223536
-0.13883305
0.04468727
0.22820783
0.41172814
0.50348854
0.6258354
0.7481823
0.93170285
1.0846364
1.2069836
1.2987437
1.3599173
1.3293306
1.1763967
0.901116
0.47290158
-0.077659845
-0.65880775
-1.2399561
-1.6681702
-2.0046246
-2.2187316
-2.341079
-2.4328387
-2.4634259
-2.4634259
-2.4328387
-2.3716657
-2.2493184
-2.0046246
-1.6069973
-1.117609
-0.5670476
0.04468727
0.56466174
0.9622896
1.2069836
1.3599173
1.5740244
1.8493052
2.1857593
2.5222135
2.7669075
2.9198413
3.0116014
2.9810147
2.828081
2.5528002
2.2775197
2.0634124
1.9716522
1.9410654
1.9410654
1.9410654
1.8798919
1.7575449
1.5740244
1.3293306
1.1152233
0.9928763
0.93170285
0.93170285
0.8399426
0.778769
0.778769
0.7481823
0.68700886
0.47290158
0.19762087
0.014100313
0.014100313
0.10586071
0.22820783
0.25879455
0.22820783
0.13644743
0.04468727
-0.077659845
-0.20000672
-0.26118016
-0.3223536
-0.38352728
-0.50587416
-0.6282213
-0.75056815
-0.9646754
-1.148196
-1.3317163
-1.4540632
-1.5764105
-1.5458238
-1.5152366
-1.7599308
-2.0963852
-2.341079
-2.4022524
-2.2187316
-1.7293441
-0.99526215
-0.13883305
0.68700886
1.4210907
2.0939991
2.5222135
2.4916267
2.1245859
1.8493052
1.8493052
1.9104787
2.0328257
2.3081064
2.8586679
3.5621629
3.9903774
3.8068569
3.317469
3.0116014
2.7974942
2.3386931
1.9104787
1.8187184
2.002239
2.216346
2.2469327
1.9104787
1.1458101
0.22820783
-0.41411376
-0.87291527
-1.3928897
-1.9740379
-2.126972
-1.6375835
-0.9646754
-0.6893947
-0.903502
-1.2705429
-1.6375835
-1.9128644
-1.9740379
-1.8211043
-1.7293441
-1.6681702
-1.3623035
-0.75056815
-0.23059344
-0.13883305
-0.47528744
-0.93408847
-1.2093694
-1.2399561
-1.2705429
-1.6069973
-2.126972
-2.4940126
-2.341079
-1.851691
-1.4540632
-1.3928897
-1.4846499
-1.4234765
-1.0870223
-0.6282213
-0.29176688
-0.047072887
0.319968
0.809356
1.2987437
1.4516776
1.2375703
0.8399426
0.56466174
0.47290158
0.319968
-0.016486168
-0.38352728
-0.50587416
-0.38352728
-0.3223536
-0.6282213
-1.2399561
-1.9434512
-2.4940126
-2.7998798
-2.7998798
-2.6163595
-2.2493184
-1.8822777
-1.6069973
-1.6069973
-1.7905176
-1.9434512
-1.9128644
-1.5764105
-1.0258489
-0.38352728
0.10586071
0.3505547
0.44231486
0.38114142
0.10586071
-0.50587416
-1.3623035
-2.2799056
-2.9222271
-3.1669214
-3.044574
-2.830467
-2.6163595
-2.4940126
-2.4022524
-2.3716657
-2.4022524
-2.5245993
-2.5857728
-2.3716657
-1.7599308
-0.903502
-0.016486168
0.7175956
1.2681571
1.7575449
2.0939991
2.2469327
2.2469327
2.2469327
2.3386931
2.5528002
2.8586679
3.1339483
3.195122
3.0421882
2.6751473
2.216346
1.7269583
1.2681571
0.901116
0.7175956
0.68700886
0.7481823
0.809356
0.7481823
0.5952487
0.319968
0.04468727
-0.26118016
-0.5670476
-0.8423283
-0.903502
-0.6893947
-0.23059344
0.19762087
0.47290158
0.44231486
0.28938103
0.07527399
-0.13883305
-0.29176688
-0.26118016
-0.077659845
0.25879455
0.6258354
0.8705294
0.8705294
0.65642214
0.319968
0.014100313
-0.23059344
-0.38352728
-0.5976343
-0.87291527
-1.0258489
-1.0564356
-1.0258489
-0.9646754
-0.75056815
-0.35294056
0.22820783
0.8399426
1.390504
1.9104787
2.3692799
2.7363207
2.8892546
2.9198413
2.8892546
2.7974942
2.705734
2.7363207
2.8586679
2.950428
2.9198413
2.828081
2.6139739
2.2469327
1.7269583
1.0540498
0.50348854
0.10586071
-0.016486168
0.10586071
0.28938103
0.25879455
-0.047072887
-0.44470072
-0.8117416
-1.2399561
-1.8211043
-2.341079
-2.555186
-2.3716657
-1.8822777
-1.3011296
-0.6893947
-0.16942
0.22820783
0.65642214
1.1152233
1.5434377
1.8187184
2.0634124
2.4304533
2.828081
3.072775
3.072775
2.950428
2.828081
2.6445606
2.3692799
2.0634124
1.7269583
1.512851
1.4822642
1.5740244
1.635198
1.5740244
1.4210907
1.3293306
1.3293306
1.3599173
1.2987437
1.1152233
0.93170285
0.809356
0.809356
0.8705294
0.8705294
0.8399426
0.7481823
0.7175956
0.778769
0.901116
0.9928763
1.0540498
1.1458101
1.2375703
1.3293306
1.390504
1.4516776
1.5740244
1.7269583
1.9104787
2.0328257
2.0634124
1.9716522
1.8493052
1.7575449
1.7269583
1.7575449
1.8187184
1.8493052
1.8493052
1.7881317
1.635198
1.390504
1.1152233
0.93170285
0.809356
0.7175956
0.6258354
0.56466174
0.50348854
0.47290158
0.534075
0.65642214
0.809356
0.93170285
1.023463
1.023463
1.023463
1.0540498
1.2069836
1.4516776
1.6963714
1.9410654
2.1857593
2.4916267
2.7363207
2.9810147
3.2562954
3.5927496
3.8374436
3.9597905
3.898617
3.7150965
3.439816
3.2257087
3.0421882
2.8586679
2.5528002
2.1857593
1.7881317
1.4516776
1.2069836
1.023463
0.8705294
0.778769
0.778769
0.901116
1.1152233
1.2375703
1.2681571
1.1458101
0.9622896
0.8399426
0.8399426
0.93170285
1.0846364
1.2681571
1.390504
1.5434377
1.7881317
2.1551726
2.5222135
2.828081
3.0116014
3.1033616
3.1339483
3.1339483
3.0421882
2.8586679
2.5528002
2.1857593
1.8187184
1.4516776
1.1458101
0.8705294
0.56466174
0.28938103
0.13644743
0.13644743
0.22820783
0.41172814
0.56466174
0.68700886
0.8399426
0.93170285
1.023463
1.1152233
1.2069836
1.2987437
1.390504
1.5434377
1.8798919
2.3692799
2.9810147
3.6845098
4.4185915
5.0915003
5.6726484
6.1314497
6.4067297
6.529077
6.559664
6.559664
6.529077
6.4679036
6.3455567
6.0702763
5.580888
4.877393
4.051551
3.2868822
2.5833871
1.9410654
1.3293306
0.7175956
0.13644743
-0.47528744
-1.117609
-1.7599308
-2.341079
-2.7998798
-3.044574
-3.1363342
-3.044574
-2.769293
-2.4328387
-2.0046246
-1.5458238
-1.0564356
-0.5364609
-0.016486168
0.50348854
1.0846364
1.6963714
2.3081064
2.950428
3.5927496
4.143311
4.510352
4.755046
4.90798
4.938566
4.90798
4.8468065
4.724459
4.5715256
4.3880053
4.2044845
3.9903774
3.7456832
3.439816
3.072775
2.6445606
2.2775197
1.9410654
1.635198
1.3599173
1.1763967
1.0540498
0.9928763
0.901116
0.778769
0.68700886
0.68700886
0.7175956
0.778769
0.9622896
1.2069836
1.512851
1.8187184
2.0634124
2.3081064
2.5833871
2.828081
3.0421882
3.1645353
3.1645353
3.1339483
3.0116014
2.8586679
2.6751473
2.4304533
2.0939991
1.7575449
1.4516776
1.1152233
0.809356
0.534075
0.3505547
0.19762087
0.07527399
-0.016486168
-0.077659845
-0.13883305
-0.13883305
-0.108246565
-0.016486168
0.13644743
0.41172814
0.68700886
0.93170285
1.1152233
1.2069836
1.2987437
1.3599173
1.512851
1.7269583
2.0328257
2.3692799
2.6445606
2.828081
3.0421882
3.195122
3.2868822
3.3480556
3.439816
3.6233363
3.8068569
3.929204
3.9597905
3.929204
3.8374436
3.7456832
3.7150965
3.6845098
3.6845098
3.6845098
3.6233363
3.5009894
3.317469
3.0116014
2.705734
2.46104
2.2775197
2.0939991
1.7881317
1.4210907
1.0540498
0.68700886
0.41172814
0.25879455
0.16703415
0.014100313
-0.108246565
-0.13883305
-0.16942
-0.35294056
-0.65880775
-0.87291527
-0.93408847
-0.7811549
-0.50587416
-0.047072887
0.47290158
1.0540498
1.6046112
2.0634124
2.4304533
2.6751473
2.8892546
3.1033616
3.3786426
3.5927496
3.77627
3.898617
3.9903774
4.051551
3.9903774
3.8068569
3.5009894
3.2257087
3.072775
3.0421882
3.072775
3.0116014
2.8586679
2.7363207
2.6751473
2.6751473
2.6751473
2.6139739
2.5528002
2.5833871
2.6751473
2.9198413
3.2868822
3.7150965
4.1738977
4.6021123
5.030327
5.3667808
5.611475
5.7949953
5.9785156
6.039689
6.0091023
5.8561687
5.703235
5.580888
5.427954
5.213847
4.8468065
4.3268313
3.77627
3.2562954
2.7974942
2.46104
2.1857593
2.0328257
2.0328257
2.1857593
2.46104
2.7669075
2.950428
3.072775
3.195122
3.439816
3.8680303
4.357418
4.877393
5.427954
5.947929
6.3761435
6.712598
6.987878
7.2325726
7.446679
7.599613
7.6301994
7.599613
7.5078535
7.3549194
7.140812
6.9267044
6.712598
6.529077
6.3455567
6.1008625
5.7949953
5.427954
4.969153
4.4185915
3.8374436
3.439816
3.2257087
3.1645353
3.195122
3.2562954
3.2868822
3.2562954
3.1033616
2.9810147
2.950428
3.0116014
3.1339483
3.3480556
3.5621629
3.77627
3.9903774
4.143311
4.265658
4.4185915
4.510352
4.5409384
4.5409384
4.510352
4.479765
4.357418
4.1738977
3.9597905
3.77627
3.5621629
3.317469
3.0116014
2.7363207
2.5222135
2.3998666
2.3386931
2.3692799
2.3386931
2.1551726
1.7575449
1.2987437
0.901116
0.6258354
0.44231486
0.28938103
0.16703415
0.10586071
0.22820783
0.50348854
0.8399426
1.1763967
1.5740244
2.002239
2.46104
3.072775
3.77627
4.5409384
5.3056073
6.039689
6.6820107
7.140812
7.4772663
7.691374
7.7525473
7.7831335
7.8137197
7.844307
7.844307
7.874894
7.874894
7.7525473
7.4772663
7.0796385
6.4984903
5.7949953
4.9997396
4.2044845
3.3480556
2.4304533
1.5740244
0.8705294
0.28938103
-0.3223536
-1.0258489
-1.6681702
-2.0963852
-2.188145
-2.065798
-1.7905176
-1.2705429
-0.47528744
0.534075
1.6657847
2.7974942
3.7456832
4.5409384
5.1526737
5.642061
5.947929
6.039689
6.0702763
6.284383
6.5902505
6.8349447
6.9267044
6.7737713
6.4067297
5.947929
5.3667808
4.6632857
3.898617
3.2257087
2.6751473
2.216346
1.8798919
1.5434377
1.1763967
0.809356
0.47290158
0.13644743
-0.16942
-0.38352728
-0.44470072
-0.35294056
-0.13883305
0.014100313
0.13644743
0.16703415
0.25879455
0.47290158
0.778769
1.0846364
1.3599173
1.6046112
1.9104787
2.2775197
2.6139739
2.7974942
2.7974942
2.6751473
2.4916267
2.3692799
2.3998666
2.4304533
2.46104
2.4304533
2.3386931
2.2775197
2.2775197
2.3386931
2.4304533
2.5833871
2.7974942
3.0421882
3.2868822
3.4704027
3.6233363
3.8068569
4.020964
4.265658
4.5409384
4.7856326
5.060913
5.2750206
5.3973675
5.427954
5.336194
5.1526737
4.938566
4.8468065
4.877393
5.030327
5.213847
5.3973675
5.4891276
5.458541
5.336194
5.1220865
4.8162193
4.4491787
4.0821376
3.6845098
3.3480556
2.9810147
2.5833871
2.2469327
1.9716522
1.6963714
1.4516776
1.1458101
0.809356
0.56466174
0.47290158
0.50348854
0.6258354
0.778769
0.9622896
1.1152233
1.2987437
1.4822642
1.7575449
2.1245859
2.5528002
3.0421882
3.5621629
4.020964
4.4185915
4.724459
5.030327
5.336194
5.6726484
5.947929
6.1008625
6.0702763
5.947929
5.733822
5.3973675
4.969153
4.510352
3.9903774
3.4704027
2.950428
2.4304533
1.9104787
1.4822642
1.2375703
1.1458101
1.2069836
1.3293306
1.4516776
1.5740244
1.635198
1.6657847
1.6046112
1.5740244
1.6046112
1.7269583
1.8798919
2.0939991
2.3081064
2.5833871
2.8892546
3.1645353
3.3786426
3.5315762
3.6233363
3.6845098
3.77627
3.8068569
3.8374436
3.77627
3.7150965
3.5927496
3.3786426
3.1033616
2.705734
2.216346
1.6657847
1.2069836
0.901116
0.778769
0.778769
0.809356
0.8705294
0.8705294
0.778769
0.5952487
0.38114142
0.25879455
0.25879455
0.38114142
0.534075
0.8399426
1.2069836
1.635198
2.0634124
2.3998666
2.6751473
2.8892546
3.1033616
3.2868822
3.4092293
3.5009894
3.4704027
3.3786426
3.2257087
3.0421882
2.828081
2.5833871
2.2469327
1.9410654
1.635198
1.3599173
1.1152233
0.809356
0.41172814
0.014100313
-0.41411376
-0.87291527
-1.2705429
-1.6375835
-1.9740379
-2.341079
-2.677533
-2.9528134
-3.0751607
-3.0751607
-2.9528134
-2.7387064
-2.4328387
-2.065798
-1.6375835
-1.117609
-0.5670476
-0.108246565
0.25879455
0.47290158
0.68700886
0.9622896
1.2987437
1.8187184
2.3998666
3.0421882
3.5927496
4.020964
4.2962446
4.479765
4.6021123
4.724459
4.8468065
4.969153
5.060913
5.0915003
4.969153
4.724459
4.3268313
3.8068569
3.2868822
2.828081
2.4916267
2.216346
2.0328257
1.8493052
1.6657847
1.512851
1.3293306
1.0846364
0.7481823
0.3505547
-0.047072887
-0.47528744
-0.9646754
-1.4846499
-1.9434512
-2.341079
-2.5857728
-2.677533
-2.5857728
-2.3104923
-1.9434512
-1.5458238
-1.1787825
-0.93408847
-0.75056815
-0.5670476
-0.3223536
-0.016486168
0.25879455
0.50348854
0.68700886
0.9622896
1.2681571
1.635198
1.9410654
2.2775197
2.6751473
3.1339483
3.5621629
3.8680303
4.020964
3.9903774
3.8680303
3.653923
3.439816
3.2257087
3.1033616
3.0421882
3.072775
3.1645353
3.195122
3.1645353
3.0116014
2.705734
2.3386931
2.002239
1.7269583
1.4822642
1.1458101
0.778769
0.38114142
0.014100313
-0.3223536
-0.5976343
-0.7811549
-0.8423283
-0.71998143
-0.50587416
-0.26118016
0.04468727
0.38114142
0.7175956
1.023463
1.2069836
1.3293306
1.4210907
1.4822642
1.512851
1.512851
1.6046112
1.7881317
1.9716522
2.2469327
2.5528002
2.8892546
3.195122
3.3786426
3.439816
3.439816
3.3786426
3.2868822
3.1645353
3.0421882
2.9198413
2.7669075
2.5528002
2.3692799
2.216346
2.0634124
1.9716522
1.8798919
1.8493052
1.8187184
1.7575449
1.635198
1.4822642
1.3293306
1.2681571
1.2681571
1.3599173
1.4516776
1.5740244
1.6963714
1.7881317
1.8493052
1.8493052
1.8187184
1.7881317
1.7881317
1.7881317
1.7575449
1.6963714
1.635198
1.5434377
1.390504
1.1458101
0.8399426
0.50348854
0.22820783
0.07527399
-0.016486168
-0.047072887
-0.047072887
0.014100313
0.10586071
0.16703415
0.19762087
0.16703415
0.16703415
0.19762087
0.22820783
0.19762087
0.13644743
0.10586071
0.22820783
0.50348854
0.809356
1.023463
1.1763967
1.3599173
1.635198
1.9104787
2.0634124
1.9716522
1.8187184
1.6963714
1.635198
1.512851
1.2681571
0.9928763
0.7175956
0.41172814
0.07527399
-0.16942
-0.35294056
-0.41411376
-0.44470072
-0.44470072
-0.41411376
-0.35294056
-0.29176688
-0.20000672
-0.077659845
0.16703415
0.5952487
1.1152233
1.5740244
1.8493052
2.0328257
2.0939991
2.1551726
2.3081064
2.6139739
3.0116014
3.3480556
3.439816
3.317469
3.0421882
2.828081
2.6445606
2.4304533
2.0939991
1.7269583
1.4822642
1.4210907
1.3293306
1.1458101
0.8705294
0.56466174
0.28938103
-0.016486168
-0.3223536
-0.6282213
-0.87291527
-1.0564356
-1.2093694
-1.3928897
-1.5458238
-1.5458238
-1.3623035
-0.93408847
-0.47528744
-0.13883305
0.07527399
0.19762087
0.38114142
0.56466174
0.68700886
0.65642214
0.5952487
0.56466174
0.56466174
0.534075
0.47290158
0.3505547
0.16703415
-0.016486168
-0.23059344
-0.50587416
-0.8117416
-1.0870223
-1.3011296
-1.5152366
-1.7599308
-2.0963852
-2.4328387
-2.769293
-2.9834
-3.0751607
-3.0751607
-3.044574
-2.9222271
-2.7387064
-2.4634259
-2.2187316
-2.0352113
-1.9128644
-1.7599308
-1.4846499
-1.117609
-0.8423283
-0.75056815
-0.87291527
-1.117609
-1.2705429
-1.2705429
-1.2093694
-1.1787825
-1.1787825
-1.1787825
-1.117609
-1.0870223
-1.148196
-1.2705429
-1.4234765
-1.4540632
-1.3317163
-1.0870223
-0.8423283
-0.6893947
-0.5976343
-0.5670476
-0.5670476
-0.47528744
-0.3223536
-0.077659845
0.19762087
0.56466174
0.9928763
1.4210907
1.8187184
2.1551726
2.5222135
2.8586679
3.1339483
3.317469
3.439816
3.5621629
3.6845098
3.7150965
3.5927496
3.2868822
2.8892546
2.4916267
2.0939991
1.6963714
1.2987437
0.901116
0.47290158
0.10586071
-0.20000672
-0.44470072
-0.65880775
-0.8117416
-0.903502
-0.93408847
-0.93408847
-0.9646754
-0.99526215
-0.93408847
-0.8423283
-0.71998143
-0.5976343
-0.47528744
-0.41411376
-0.35294056
-0.38352728
-0.50587416
-0.6282213
-0.6893947
-0.65880775
-0.5670476
-0.5364609
-0.5364609
-0.5670476
-0.5976343
-0.6282213
-0.6893947
-0.71998143
-0.6893947
-0.5976343
-0.50587416
-0.3223536
-0.108246565
0.07527399
0.13644743
0.16703415
0.13644743
0.10586071
0.07527399
0.10586071
0.16703415
0.25879455
0.3505547
0.3505547
0.319968
0.25879455
0.16703415
0.04468727
-0.077659845
-0.13883305
-0.20000672
-0.29176688
-0.38352728
-0.50587416
-0.6893947
-0.93408847
-1.148196
-1.3317163
-1.3928897
-1.3928897
-1.3011296
-1.2093694
-1.117609
-0.99526215
-0.8117416
-0.5670476
-0.26118016
0.07527399
0.44231486
0.8399426
1.2069836
1.512851
1.7575449
1.8798919
1.9104787
1.9104787
1.8493052
1.7881317
1.7881317
1.7881317
1.7575449
1.6657847
1.635198
1.6657847
1.6963714
1.6657847
1.4822642
1.1763967
0.8399426
0.56466174
0.319968
0.04468727
-0.20000672
-0.50587416
-0.8117416
-1.117609
-1.3011296
-1.3623035
-1.3011296
-1.2093694
-1.117609
-1.0870223
-1.0870223
-1.0870223
-1.117609
-1.1787825
-1.2705429
-1.4234765
-1.6069973
-1.7293441
-1.7905176
-1.7599308
-1.6681702
-1.4846499
-1.3011296
-1.0870223
-0.87291527
-0.71998143
-0.5976343
-0.50587416
-0.47528744
-0.44470072
-0.44470072
-0.41411376
-0.29176688
-0.108246565
0.13644743
0.319968
0.44231486
0.534075
0.5952487
0.6258354
0.68700886
0.8399426
1.023463
1.0540498
0.9622896
0.7175956
0.44231486
0.10586071
-0.23059344
-0.5670476
-0.8423283
-1.0258489
-1.0564356
-0.99526215
-0.87291527
-0.6893947
-0.44470072
-0.108246565
0.22820783
0.47290158
0.534075
0.50348854
0.44231486
0.47290158
0.534075
0.5952487
0.65642214
0.7175956
0.7175956
0.68700886
0.68700886
0.7481823
0.93170285
1.2375703
1.6046112
1.9104787
2.1245859
2.2775197
2.3081064
2.2469327
2.0634124
1.7881317
1.5434377
1.3599173
1.2375703
1.1763967
1.1152233
1.0846364
1.0540498
1.0540498
1.1458101
1.2681571
1.4210907
1.512851
1.512851
1.4516776
1.3599173
1.2069836
0.9622896
0.7175956
0.534075
0.44231486
0.50348854
0.65642214
0.8705294
1.1152233
1.390504
1.6963714
2.0939991
2.46104
2.7363207
2.9198413
3.0116014
3.0421882
2.9810147
2.828081
2.5528002
2.2469327
1.9410654
1.6657847
1.4210907
1.1763967
0.901116
0.6258354
0.38114142
0.22820783
0.16703415
0.10586071
0.04468727
-0.016486168
-0.047072887
-0.047072887
-0.047072887
0.014100313
0.04468727
0.16703415
0.41172814
0.809356
1.2987437
1.8493052
2.3081064
2.7363207
3.0421882
3.2562954
3.3480556
3.2868822
3.0421882
2.6445606
2.1551726
1.6963714
1.2681571
0.901116
0.50348854
0.10586071
-0.3223536
-0.7811549
-1.2093694
-1.6069973
-2.0352113
-2.4328387
-2.8610537
-3.2892678
-3.656309
-3.9315898
-4.176284
-4.329217
-4.359804
-4.2680435
-4.084523
-3.7786558
-3.3504417
-2.8610537
-2.341079
-1.8822777
-1.4846499
-1.0870223
-0.71998143
-0.38352728
-0.077659845
0.19762087
0.50348854
0.809356
1.1152233
1.4210907
1.7269583
2.0328257
2.3081064
2.5833871
2.7669075
2.9198413
3.0421882
3.1033616
3.0421882
2.9198413
2.705734
2.46104
2.1245859
1.7881317
1.390504
1.0846364
0.8399426
0.5952487
0.38114142
0.22820783
0.10586071
-0.016486168
-0.108246565
-0.16942
-0.13883305
-0.047072887
0.04468727
0.10586071
0.10586071
0.07527399
0.014100313
-0.077659845
-0.20000672
-0.29176688
-0.26118016
-0.13883305
0.04468727
0.22820783
0.3505547
0.44231486
0.44231486
0.41172814
0.41172814
0.41172814
0.38114142
0.38114142
0.3505547
0.28938103
0.19762087
0.07527399
-0.077659845
-0.26118016
-0.41411376
-0.47528744
-0.44470072
-0.3223536
-0.16942
-0.108246565
-0.13883305
-0.20000672
-0.20000672
-0.16942
-0.108246565
0.014100313
0.13644743
0.22820783
0.3505547
0.47290158
0.6258354
0.778769
0.93170285
1.0846364
1.1763967
1.1763967
1.1152233
0.9928763
0.778769
0.534075
0.28938103
0.04468727
-0.26118016
-0.5364609
-0.8117416
-1.0564356
-1.3011296
-1.6375835
-2.065798
-2.4634259
-2.8610537
-3.2280943
-3.533962
-3.8092425
-4.084523
-4.2986307
-4.451565
-4.5739107
-4.6962585
-4.8491917
-4.9409523
-4.9409523
-4.910365
-4.8186054
-4.635085
-4.329217
-3.9010031
-3.4116151
-2.8610537
-2.3716657
-2.0046246
-1.7599308
-1.5458238
-1.3623035
-1.1787825
-1.0564356
-0.93408847
-0.8423283
-0.71998143
-0.6282213
-0.5364609
-0.5670476
-0.71998143
-0.93408847
-1.117609
-1.2399561
-1.3317163
-1.3928897
-1.4540632
-1.5152366
-1.5458238
-1.6069973
-1.6987569
-1.851691
-2.0046246
-2.065798
-2.0352113
-1.9740379
-1.8211043
-1.6987569
-1.5458238
-1.4234765
-1.3317163
-1.3011296
-1.3011296
-1.2705429
-1.1787825
-1.117609
-1.0870223
-1.1787825
-1.3623035
-1.6375835
-1.9434512
-2.341079
-2.769293
-3.1669214
-3.5645487
-3.9010031
-4.1456966
-4.2986307
-4.3903904
-4.4209776
-4.3903904
-4.3903904
-4.329217
-4.176284
-3.9621766
-3.7174823
-3.4422019
-3.2280943
-2.9528134
-2.677533
-2.3716657
-2.0963852
-1.8822777
-1.6681702
-1.4540632
-1.2399561
-1.0564356
-0.87291527
-0.71998143
-0.5670476
-0.44470072
-0.35294056
-0.3223536
-0.26118016
-0.16942
-0.047072887
0.10586071
0.22820783
0.28938103
0.28938103
0.19762087
0.014100313
-0.23059344
-0.50587416
-0.8117416
-1.117609
-1.3623035
-1.6069973
-1.7905176
-1.9128644
-1.9434512
-1.8822777
-1.851691
-1.8211043
-1.8211043
-1.8211043
-1.8211043
-1.7599308
-1.6681702
-1.4846499
-1.2399561
-0.903502
-0.47528744
0.014100313
0.50348854
0.8705294
1.1763967
1.4210907
1.5740244
1.6963714
1.7575449
1.8493052
1.9716522
2.0634124
2.0939991
2.0328257
1.8798919
1.6657847
1.4210907
1.1458101
0.8399426
0.5952487
0.3505547
0.13644743
-0.016486168
-0.13883305
-0.23059344
-0.3223536
-0.44470072
-0.50587416
-0.44470072
-0.20000672
0.10586071
0.38114142
0.6258354
0.809356
0.9622896
1.0846364
1.1763967
1.2375703
1.2987437
1.390504
1.4210907
1.4516776
1.4210907
1.3293306
1.1763967
0.9622896
0.7481823
0.56466174
0.44231486
0.3505547
0.25879455
0.13644743
-0.077659845
-0.41411376
-0.87291527
-1.3623035
-1.7905176
-2.2187316
-2.5857728
-2.9222271
-3.2280943
-3.4116151
-3.533962
-3.5645487
-3.5033748
-3.3504417
-3.1057475
-2.830467
-2.5857728
-2.3716657
-2.188145
-1.9434512
-1.7599308
-1.6681702
-1.6069973
-1.6069973
-1.5764105
-1.4846499
-1.3623035
-1.148196
-0.93408847
-0.75056815
-0.6282213
-0.47528744
-0.29176688
-0.108246565
-0.016486168
-0.016486168
-0.047072887
-0.108246565
-0.108246565
-0.047072887
0.014100313
0.04468727
0.04468727
0.04468727
-0.016486168
-0.108246565
-0.23059344
-0.3223536
-0.41411376
-0.44470072
-0.44470072
-0.44470072
-0.44470072
-0.47528744
-0.5364609
-0.5670476
-0.65880775
-0.75056815
-0.8423283
-0.87291527
-0.93408847
-0.99526215
-1.0258489
-1.0564356
-1.0258489
-0.99526215
-1.0258489
-1.0258489
-1.0258489
-1.0258489
-1.0564356
-1.148196
-1.3011296
-1.4234765
-1.5152366
-1.6069973
-1.7293441
-1.8211043
-1.9128644
-2.0046246
-2.065798
-2.1575582
-2.2187316
-2.341079
-2.4634259
-2.5857728
-2.6469467
-2.6163595
-2.4940126
-2.2799056
-2.065798
-1.7599308
-1.4234765
-1.0870223
-0.75056815
-0.44470072
-0.20000672
0.04468727
0.25879455
0.41172814
0.47290158
0.38114142
0.16703415
-0.077659845
-0.3223536
-0.50587416
-0.6893947
-0.7811549
-0.8423283
-0.8423283
-0.87291527
-1.0258489
-1.2399561
-1.4234765
-1.5764105
-1.6069973
-1.5764105
-1.5152366
-1.4234765
-1.3011296
-1.1787825
-1.0564356
-0.93408847
-0.7811549
-0.5670476
-0.35294056
-0.108246565
0.07527399
0.22820783
0.22820783
0.10586071
-0.077659845
-0.26118016
-0.44470072
-0.6282213
-0.8423283
-1.0870223
-1.3011296
-1.5152366
-1.7599308
-1.9434512
-2.0963852
-2.065798
-1.851691
-1.5764105
-1.2705429
-0.99526215
-0.75056815
-0.50587416
-0.29176688
-0.047072887
0.19762087
0.47290158
0.778769
1.0540498
1.2375703
1.3599173
1.4210907
1.4210907
1.3599173
1.2681571
1.1763967
1.0846364
0.8705294
0.56466174
0.19762087
-0.23059344
-0.6893947
-1.148196
-1.5458238
-1.8822777
-2.0963852
-2.1575582
-2.126972
-2.126972
-2.188145
-2.2799056
-2.341079
-2.3104923
-2.2493184
-2.0963852
-1.8822777
-1.6069973
-1.3317163
-1.148196
-1.0564356
-0.99526215
-0.93408847
-0.8423283
-0.71998143
-0.5364609
-0.3223536
-0.108246565
0.04468727
0.13644743
0.22820783
0.28938103
0.38114142
0.50348854
0.7175956
0.9928763
1.3293306
1.6657847
1.9410654
2.1857593
2.46104
2.7363207
3.072775
3.3786426
3.6233363
3.77627
3.77627
3.6233363
3.2868822
2.828081
2.3386931
1.9104787
1.512851
1.2069836
0.93170285
0.65642214
0.319968
-0.077659845
-0.47528744
-0.87291527
-1.148196
-1.3317163
-1.3928897
-1.3317163
-1.2399561
-1.1787825
-1.117609
-1.0564356
-0.99526215
-0.93408847
-0.71998143
-0.41411376
-0.016486168
0.38114142
0.6258354
0.65642214
0.5952487
0.44231486
0.25879455
-0.016486168
-0.29176688
-0.50587416
-0.6893947
-0.903502
-1.2399561
-1.6069973
-1.9740379
-2.2799056
-2.4940126
-2.677533
-2.7998798
-2.8916404
-2.9222271
-2.830467
-2.7081196
-2.4634259
-2.1575582
-1.7905176
-1.3623035
-0.93408847
-0.44470072
0.014100313
0.41172814
0.778769
1.1152233
1.4516776
1.7881317
2.0939991
2.3081064
2.4304533
2.4304533
2.3692799
2.2775197
2.1245859
1.9104787
1.6657847
1.4822642
1.4210907
1.4210907
1.4822642
1.4822642
1.4516776
1.3293306
1.1458101
0.8705294
0.5952487
0.41172814
0.25879455
0.16703415
0.10586071
0.07527399
0.04468727
-0.047072887
-0.16942
-0.20000672
-0.077659845
0.13644743
0.41172814
0.778769
1.1458101
1.5434377
1.8493052
2.002239
1.9716522
1.7881317
1.6046112
1.4210907
1.3293306
1.2681571
1.2069836
1.1152233
0.9622896
0.7175956
0.38114142
0.014100313
-0.29176688
-0.5670476
-0.7811549
-0.93408847
-1.117609
-1.3928897
-1.6987569
-1.9128644
-2.0046246
-1.9740379
-1.9128644
-1.7905176
-1.5764105
-1.3011296
-0.99526215
-0.65880775
-0.35294056
-0.047072887
0.28938103
0.7481823
1.2987437
1.8798919
2.3692799
2.7669075
3.1033616
3.4092293
3.6845098
3.929204
4.0821376
4.143311
4.143311
4.0821376
3.929204
3.6845098
3.3786426
3.0116014
2.6139739
2.216346
1.8493052
1.512851
1.2681571
1.023463
0.778769
0.50348854
0.22820783
0.04468727
-0.047072887
-0.077659845
-0.047072887
0.07527399
0.319968
0.6258354
0.93170285
1.1763967
1.3293306
1.4822642
1.6963714
2.002239
2.3386931
2.6445606
2.9198413
3.1339483
3.2257087
3.2257087
3.1033616
2.8892546
2.6445606
2.3998666
2.1551726
1.9104787
1.6657847
1.3599173
0.9622896
0.5952487
0.25879455
0.014100313
-0.26118016
-0.47528744
-0.5976343
-0.6282213
-0.6282213
-0.6282213
-0.65880775
-0.6282213
-0.5670476
-0.38352728
-0.108246565
0.25879455
0.5952487
0.9622896
1.2987437
1.6046112
1.8798919
2.1857593
2.5222135
2.8586679
3.1645353
3.439816
3.6233363
3.7150965
3.7456832
3.6845098
3.5315762
3.2562954
2.8892546
2.46104
2.0328257
1.512851
0.9622896
0.41172814
-0.108246565
-0.5670476
-0.87291527
-1.0258489
-1.0564356
-0.9646754
-0.75056815
-0.44470072
-0.108246565
0.25879455
0.65642214
1.0540498
1.4210907
1.7575449
2.1245859
2.4304533
2.7363207
3.072775
3.4704027
3.898617
4.3880053
4.7856326
5.1220865
5.3667808
5.4891276
5.5197144
5.427954
5.1832604
4.7856326
4.357418
3.8680303
3.3786426
2.828081
2.1857593
1.4210907
0.534075
-0.3223536
-1.0564356
-1.6375835
-2.0352113
-2.2493184
-2.3104923
-2.341079
-2.341079
-2.3716657
-2.4634259
-2.5857728
-2.7081196
-2.7387064
-2.5857728
-2.341079
-2.0046246
-1.6987569
-1.4234765
-1.1787825
-1.0564356
-0.99526215
-0.9646754
-0.9646754
-0.99526215
-1.117609
-1.3317163
-1.6069973
-1.9740379
-2.3716657
-2.830467
-3.2892678
-3.748069
-4.1456966
-4.5433245
-4.9715395
-5.3997526
-5.736207
-6.011488
-6.133835
-6.133835
-6.0726614
-5.9503136
-5.766794
-5.583273
-5.3691664
-5.1244726
-4.788018
-4.3903904
-3.9315898
-3.4116151
-2.8610537
-2.3104923
-1.8211043
-1.4540632
-1.1787825
-0.9646754
-0.75056815
-0.5364609
-0.29176688
-0.047072887
0.13644743
0.19762087
0.10586071
-0.108246565
-0.3223536
-0.5364609
-0.65880775
-0.75056815
-0.75056815
-0.7811549
-0.8423283
-0.9646754
-1.148196
-1.3011296
-1.4540632
-1.4846499
-1.4540632
-1.2705429
-0.9646754
-0.5976343
-0.20000672
0.16703415
0.47290158
0.809356
1.1458101
1.4822642
1.7881317
2.0939991
2.4304533
2.705734
2.9198413
3.0421882
3.0116014
2.950428
2.8892546
2.950428
3.072775
3.195122
3.2868822
3.2868822
3.317469
3.3480556
3.4092293
3.5315762
3.6845098
3.8680303
4.020964
4.143311
4.235071
4.3268313
4.4491787
4.510352
4.479765
4.4185915
4.357418
4.265658
4.235071
4.1738977
4.0821376
3.9903774
3.9597905
3.9597905
4.020964
4.0821376
4.1127243
4.1127243
4.0821376
4.0821376
4.1127243
4.143311
4.1127243
4.020964
3.8680303
3.6233363
3.3480556
3.0421882
2.7974942
2.5528002
2.3386931
2.1245859
1.9716522
1.8798919
1.8493052
1.8187184
1.7881317
1.7881317
1.7881317
1.7881317
1.8798919
2.002239
2.216346
2.46104
2.705734
3.0116014
3.317469
3.653923
4.020964
4.4185915
4.8468065
5.336194
5.9785156
6.6514244
7.293746
7.844307
8.241935
8.517216
8.700736
8.823083
8.914844
9.006603
9.098364
9.220711
9.312471
9.343058
9.312471
9.251297
9.159537
8.976017
8.700736
8.303108
7.874894
7.4772663
7.1102257
6.865531
6.712598
6.5902505
6.4984903
6.3761435
6.192623
5.9785156
5.764408
5.6726484
5.6726484
5.733822
5.8561687
5.947929
6.0702763
6.0702763
5.947929
5.764408
5.642061
5.5503016
5.5503016
5.5503016
5.580888
5.611475
5.611475
5.4891276
5.2750206
4.938566
4.5409384
4.1127243
3.77627
3.5315762
3.2868822
3.1033616
2.950428
2.7669075
2.5528002
2.3081064
2.0634124
1.9410654
1.9410654
2.0634124
2.2775197
2.5222135
2.705734
2.7974942
2.828081
2.7974942
2.7669075
2.7669075
2.8586679
3.0421882
3.2257087
3.4092293
3.5621629
3.7150965
3.8068569
3.8680303
3.929204
3.9597905
4.051551
4.0821376
4.051551
3.8680303
3.5009894
3.1033616
2.705734
2.3386931
1.9410654
1.5434377
1.1458101
0.7481823
0.38114142
0.07527399
-0.16942
-0.41411376
-0.5364609
-0.6282213
-0.6893947
-0.71998143
-0.7811549
-0.7811549
-0.7811549
-0.7811549
-0.71998143
-0.5364609
-0.3223536
-0.077659845
0.07527399
0.19762087
0.319968
0.47290158
0.6258354
0.778769
0.9928763
1.2375703
1.5434377
1.9104787
2.2469327
2.5528002
2.7363207
2.828081
2.7974942
2.705734
2.6139739
2.5528002
2.5222135
2.46104
2.3998666
2.3386931
2.3081064
2.2469327
2.1857593
2.1551726
2.1857593
2.2775197
2.3386931
2.3386931
2.216346
2.0939991
2.002239
1.9104787
1.8798919
1.8187184
1.7575449
1.6963714
1.6046112
1.512851
1.4210907
1.2681571
1.1152233
0.93170285
0.7481823
0.5952487
0.44231486
0.19762087
-0.047072887
-0.23059344
-0.26118016
-0.13883305
0.014100313
0.16703415
0.28938103
0.44231486
0.534075
0.65642214
0.8399426
1.0846364
1.4210907
1.7575449
2.0939991
2.3386931
2.5222135
2.6751473
2.7974942
2.950428
3.1645353
3.4092293
3.6233363
3.8374436
3.9597905
4.020964
4.051551
4.020964
3.898617
3.6845098
3.4092293
3.2257087
3.0421882
2.9198413
2.8586679
2.8586679
2.9198413
3.0116014
3.0421882
3.1033616
3.1339483
3.195122
3.317469
3.4092293
3.5315762
3.7150965
3.9903774
4.235071
4.357418
4.3880053
4.4185915
4.479765
4.6632857
4.938566
5.2750206
5.6726484
6.039689
6.3761435
6.6514244
6.8349447
6.9572916
6.987878
6.896118
6.6514244
6.3455567
5.947929
5.580888
5.213847
4.969153
4.7856326
4.6938725
4.632699
4.6632857
4.7856326
4.9997396
5.2444334
5.427954
5.5503016
5.611475
5.642061
5.642061
5.642061
5.6726484
5.703235
5.733822
5.733822
5.733822
5.703235
5.6726484
5.642061
5.611475
5.5503016
5.458541
5.336194
5.213847
5.030327
4.755046
4.3880053
4.020964
3.7150965
3.5315762
3.5009894
3.5315762
3.6233363
3.7150965
3.8680303
4.0821376
4.3268313
4.5715256
4.8468065
5.0915003
5.2750206
5.3973675
5.458541
5.427954
5.3973675
5.336194
5.3056073
5.2444334
5.213847
5.1526737
5.1526737
5.1526737
5.1526737
5.060913
4.90798
4.6938725
4.4185915
4.143311
3.8374436
3.5009894
3.1645353
2.8586679
2.6751473
2.6139739
2.6139739
2.6751473
2.7669075
2.8586679
2.950428
3.1033616
3.2868822
3.5315762
3.7456832
3.929204
4.0821376
4.1738977
4.1738977
4.0821376
3.929204
3.7456832
3.5621629
3.4092293
3.2562954
3.1339483
2.950428
2.7363207
2.4916267
2.216346
1.9104787
1.5740244
1.1763967
0.778769
0.3505547
-0.077659845
-0.41411376
-0.6893947
-0.9646754
-1.148196
-1.2399561
-1.2705429
-1.2399561
-1.2093694
-1.148196
-1.0564356
-0.99526215
-0.93408847
-0.8117416
-0.65880775
-0.47528744
-0.29176688
-0.13883305
0.04468727
0.319968
0.68700886
1.1152233
1.5740244
2.002239
2.4304533
2.8586679
3.317469
3.7150965
4.051551
4.357418
4.632699
4.8162193
4.90798
4.90798
4.8162193
4.6938725
4.510352
4.357418
4.2044845
4.051551
3.898617
3.7150965
3.5315762
3.3480556
3.1339483
2.9198413
2.705734
2.5222135
2.3081064
2.1245859
1.9410654
1.7881317
1.6657847
1.5434377
1.4516776
1.4210907
1.4822642
1.6046112
1.7881317
1.9716522
2.1857593
2.3386931
2.3998666
2.3998666
2.3386931
2.2775197
2.1551726
2.0634124
2.002239
1.9716522
1.9410654
1.9716522
2.0328257
2.1551726
2.2775197
2.3998666
2.4916267
2.5833871
2.6445606
2.6445606
2.6139739
2.5222135
2.4304533
2.3386931
2.2775197
2.3081064
2.3081064
2.3386931
2.3081064
2.2775197
2.216346
2.1551726
2.1245859
2.1245859
2.1245859
2.1551726
2.216346
2.2469327
2.216346
2.0939991
1.8798919
1.6963714
1.6046112
1.6657847
1.8187184
2.0939991
2.4916267
2.950428
3.3480556
3.6845098
3.8680303
3.9597905
4.020964
4.020964
3.9903774
3.9597905
3.929204
3.8374436
3.7150965
3.5009894
3.2868822
3.0421882
2.7669075
2.4916267
2.1857593
1.8798919
1.6046112
1.4210907
1.2987437
1.2375703
1.2375703
1.2987437
1.390504
1.5740244
1.7881317
2.0328257
2.2775197
2.5222135
2.7669075
2.9810147
3.195122
3.3786426
3.5621629
3.7456832
3.8680303
3.9597905
3.9597905
3.898617
3.77627
3.5927496
3.3786426
3.195122
2.9810147
2.7974942
2.6139739
2.46104
2.3386931
2.1857593
2.0634124
1.8798919
1.7269583
1.6046112
1.512851
1.4210907
1.3293306
1.2987437
1.2987437
1.3293306
1.4516776
1.635198
1.8798919
2.1857593
2.5222135
2.8586679
3.1339483
3.3786426
3.5315762
3.653923
3.7456832
3.8374436
3.929204
3.9597905
3.898617
3.8068569
3.653923
3.439816
3.1645353
2.8586679
2.46104
2.0328257
1.6046112
1.1458101
0.7175956
0.319968
-0.016486168
-0.29176688
-0.5364609
-0.71998143
-0.903502
-1.0258489
-1.0870223
-1.0870223
-0.99526215
-0.75056815
-0.3223536
0.22820783
0.8705294
1.4822642
2.0328257
2.5222135
3.0116014
3.4092293
3.7456832
3.9903774
4.1738977
4.3268313
4.4491787
4.479765
4.4491787
4.357418
4.235071
4.1127243
3.929204
3.6845098
3.3786426
3.0421882
2.705734
2.3692799
2.0634124
1.7881317
1.5434377
1.2987437
1.0846364
0.901116
0.7481823
0.68700886
0.68700886
0.778769
0.8705294
0.9928763
1.1458101
1.2987437
1.4210907
1.512851
1.5740244
1.635198
1.7575449
1.9104787
2.0328257
2.1551726
2.216346
2.216346
2.0939991
1.8493052
1.512851
1.1763967
0.8705294
0.6258354
0.44231486
0.22820783
0.04468727
-0.108246565
-0.26118016
-0.44470072
-0.6282213
-0.7811549
-0.8423283
-0.8423283
-0.8117416
-0.71998143
-0.5670476
-0.35294056
-0.13883305
0.04468727
0.25879455
0.50348854
0.778769
1.0846364
1.3599173
1.6046112
1.8493052
2.002239
2.1245859
2.1551726
2.1245859
2.0634124
1.9716522
1.9104787
1.8187184
1.6963714
1.5740244
1.390504
1.1763967
0.9622896
0.778769
0.56466174
0.38114142
0.19762087
0.014100313
-0.16942
-0.3223536
-0.44470072
-0.47528744
-0.47528744
-0.44470072
-0.41411376
-0.38352728
-0.29176688
-0.13883305
0.04468727
0.25879455
0.47290158
0.6258354
0.7175956
0.778769
0.809356
0.778769
0.7175956
0.56466174
0.38114142
0.19762087
0.07527399
0.014100313
-0.047072887
-0.13883305
-0.3223536
-0.6282213
-0.9646754
-1.3011296
-1.6375835
-1.9740379
-2.2493184
-2.4634259
-2.555186
-2.555186
-2.5245993
-2.4634259
-2.4022524
-2.3104923
-2.188145
-2.0352113
-1.851691
-1.5764105
-1.2093694
-0.8423283
-0.47528744
-0.13883305
0.13644743
0.38114142
0.5952487
0.778769
0.901116
0.9928763
1.023463
1.0540498
1.0540498
1.023463
0.9928763
0.8705294
0.7175956
0.50348854
0.25879455
-0.047072887
-0.38352728
-0.6893947
-0.9646754
-1.2093694
-1.3928897
-1.5458238
-1.6987569
-1.8211043
-1.9740379
-2.0963852
-2.2187316
-2.3104923
-2.4022524
-2.4328387
-2.4328387
-2.3716657
-2.2799056
-2.1575582
-2.0046246
-1.8211043
-1.6375835
-1.4234765
-1.2399561
-0.99526215
-0.65880775
-0.29176688
0.07527399
0.38114142
0.56466174
0.68700886
0.809356
0.93170285
0.9622896
0.9928763
1.0540498
1.1763967
1.3599173
1.4822642
1.5740244
1.6963714
1.8187184
1.9410654
2.0634124
2.1857593
2.3386931
2.46104
2.5222135
2.4916267
2.3998666
2.2775197
2.1551726
2.002239
1.8493052
1.635198
1.4210907
1.1763967
0.93170285
0.68700886
0.44231486
0.19762087
-0.016486168
-0.20000672
-0.35294056
-0.50587416
-0.65880775
-0.8117416
-0.93408847
-1.0564356
-1.148196
-1.2399561
-1.3011296
-1.3623035
-1.3928897
-1.4234765
-1.3928897
-1.2399561
-0.99526215
-0.65880775
-0.26118016
0.07527399
0.25879455
0.28938103
0.3505547
0.56466174
0.8705294
1.1458101
1.3293306
1.4516776
1.5434377
1.5434377
1.3599173
1.0846364
0.809356
0.65642214
0.6258354
0.56466174
0.47290158
0.3505547
0.25879455
0.319968
0.47290158
0.6258354
0.65642214
0.6258354
0.65642214
0.7481823
0.901116
1.0846364
1.2681571
1.2987437
1.1763967
0.9622896
0.7481823
0.56466174
0.44231486
0.28938103
0.07527399
-0.16942
-0.44470072
-0.71998143
-0.903502
-0.99526215
-1.117609
-1.3623035
-1.6681702
-1.9434512
-2.188145
-2.4022524
-2.555186
-2.5857728
-2.5857728
-2.555186
-2.5857728
-2.6469467
-2.7387064
-2.7387064
-2.677533
-2.555186
-2.4022524
-2.188145
-1.9740379
-1.6987569
-1.4540632
-1.3317163
-1.3623035
-1.5152366
-1.6681702
-1.7599308
-1.8211043
-1.8211043
-1.7905176
-1.6987569
-1.5458238
-1.3928897
-1.2705429
-1.2093694
-1.2399561
-1.2093694
-1.117609
-0.99526215
-0.903502
-0.8423283
-0.7811549
-0.75056815
-0.8117416
-0.9646754
-1.1787825
-1.3623035
-1.4846499
-1.6069973
-1.8211043
-2.1575582
-2.5857728
-3.0139873
-3.3810284
-3.656309
-3.8092425
-3.8398292
-3.7786558
-3.6868956
-3.656309
-3.748069
-3.9315898
-4.1456966
-4.359804
-4.5127373
-4.635085
-4.6962585
-4.726845
-4.6962585
-4.726845
-4.757432
-4.788018
-4.6962585
-4.5739107
-4.4209776
-4.329217
-4.20687
-4.053936
-3.8092425
-3.533962
-3.2892678
-3.1057475
-2.9528134
-2.7998798
-2.6163595
-2.4328387
-2.2493184
-2.065798
-1.9434512
-1.8211043
-1.7599308
-1.7293441
-1.7599308
-1.7293441
-1.6375835
-1.4540632
-1.2705429
-1.117609
-1.0258489
-0.9646754
-0.9646754
-1.117609
-1.3623035
-1.6069973
-1.7905176
-1.9434512
-2.0963852
-2.2799056
-2.4940126
-2.6163595
-2.677533
-2.7387064
-2.8610537
-3.0139873
-3.1975076
-3.4116151
-3.5645487
-3.656309
-3.656309
-3.656309
-3.6868956
-3.748069
-3.8398292
-3.9927628
-4.1151104
-4.2986307
-4.4209776
-4.482151
-4.451565
-4.359804
-4.2374573
-4.1151104
-4.02335
-3.9010031
-3.7174823
-3.472788
-3.2280943
-2.9834
-2.7998798
-2.6163595
-2.4940126
-2.4634259
-2.4634259
-2.4328387
-2.3104923
-2.126972
-1.851691
-1.6069973
-1.4846499
-1.4846499
-1.5764105
-1.7293441
-1.8822777
-2.0352113
-2.1575582
-2.2187316
-2.2799056
-2.3104923
-2.3716657
-2.4940126
-2.6163595
-2.7387064
-2.8610537
-2.9222271
-2.9834
-3.0139873
-3.0139873
-2.9528134
-2.9528134
-2.9222271
-2.9528134
-2.9834
-2.8610537
-2.6163595
-2.2493184
-1.9128644
-1.6069973
-1.3623035
-1.2093694
-1.0870223
-1.0258489
-1.0258489
-1.0564356
-1.0258489
-0.9646754
-0.87291527
-0.8423283
-0.903502
-1.0564356
-1.2399561
-1.4540632
-1.6375835
-1.7905176
-2.0046246
-2.2187316
-2.3716657
-2.4022524
-2.3716657
-2.341079
-2.3104923
-2.2799056
-2.2187316
-2.188145
-2.2187316
-2.2493184
-2.2799056
-2.2799056
-2.2187316
-2.1575582
-2.065798
-2.0046246
-1.9434512
-1.9128644
-1.8822777
-1.851691
-1.851691
-1.851691
-1.8822777
-1.9128644
-1.9740379
-2.065798
-2.1575582
-2.2493184
-2.3104923
-2.3716657
-2.4022524
-2.341079
-2.2799056
-2.2187316
-2.188145
-2.188145
-2.188145
-2.188145
-2.126972
-2.0352113
-1.9740379
-1.9434512
-1.9434512
-1.9434512
-1.9740379
-1.9434512
-1.9128644
-1.851691
-1.7905176
-1.6987569
-1.6681702
-1.6681702
-1.7599308
-1.8822777
-2.0352113
-2.2493184
-2.4634259
-2.6163595
-2.677533
-2.677533
-2.6469467
-2.5857728
-2.5857728
-2.6163595
-2.677533
-2.7081196
-2.7387064
-2.7387064
-2.6469467
-2.4940126
-2.2493184
-1.9740379
-1.7293441
-1.5764105
-1.4540632
-1.3317163
-1.2399561
-1.148196
-1.0870223
-1.0258489
-0.9646754
-0.903502
-0.903502
-0.9646754
-1.117609
-1.2705429
-1.3928897
-1.5152366
-1.6987569
-1.9434512
-2.3716657
-2.9222271
-3.5033748
-4.02335
-4.4209776
-4.6962585
-4.8186054
-4.879779
-4.879779
-4.8491917
-4.8186054
-4.8186054
-4.757432
-4.635085
-4.3903904
-4.084523
-3.748069
-3.472788
-3.258681
-3.0751607
-2.8916404
-2.7081196
-2.555186
-2.4022524
-2.188145
-1.9128644
-1.6375835
-1.3928897
-1.1787825
-1.0258489
-0.9646754
-0.93408847
-0.903502
-0.903502
-0.8423283
-0.7811549
-0.65880775
-0.5670476
-0.50587416
-0.47528744
-0.47528744
-0.47528744
-0.47528744
-0.47528744
-0.47528744
-0.5364609
-0.6893947
-0.903502
-1.148196
-1.3928897
-1.6069973
-1.851691
-2.126972
-2.3716657
-2.555186
-2.7387064
-2.9528134
-3.1363342
-3.3198545
-3.472788
-3.6257222
-3.7786558
-3.9621766
-4.1456966
-4.2680435
-4.359804
-4.4209776
-4.451565
-4.4209776
-4.2986307
-4.053936
-3.748069
-3.4116151
-3.1669214
-2.9528134
-2.769293
-2.5857728
-2.4328387
-2.2799056
-2.065798
-1.7905176
-1.4234765
-1.0870223
-0.8423283
-0.71998143
-0.6893947
-0.6282213
-0.50587416
-0.3223536
-0.13883305
0.04468727
0.19762087
0.28938103
0.28938103
0.16703415
-0.016486168
-0.23059344
-0.44470072
-0.5976343
-0.65880775
-0.6893947
-0.6893947
-0.71998143
-0.7811549
-0.87291527
-0.99526215
-1.117609
-1.2705429
-1.3928897
-1.5152366
-1.6375835
-1.7905176
-1.9128644
-2.0352113
-2.188145
-2.341079
-2.4328387
-2.4328387
-2.3716657
-2.2493184
-2.188145
-2.0963852
-2.0352113
-1.9434512
-1.9128644
-1.8822777
-1.9128644
-1.9740379
-2.0046246
-2.0963852
-2.2493184
-2.3716657
-2.4634259
-2.4940126
-2.4940126
-2.4634259
-2.3716657
-2.188145
-1.9434512
-1.6681702
-1.3928897
-1.117609
-0.87291527
-0.6282213
-0.35294056
-0.077659845
0.16703415
0.41172814
0.6258354
0.809356
0.93170285
0.9622896
0.9928763
1.023463
0.9928763
0.9622896
0.8705294
0.7481823
0.5952487
0.3505547
-0.016486168
-0.44470072
-0.7811549
-0.99526215
-1.0870223
-1.117609
-1.148196
-1.148196
-1.1787825
-1.2705429
-1.3317163
-1.3623035
-1.3317163
-1.2399561
-1.117609
-0.9646754
-0.8117416
-0.71998143
-0.6893947
-0.75056815
-0.8423283
-0.903502
-0.93408847
-0.903502
-0.8423283
-0.75056815
-0.71998143
-0.75056815
-0.903502
-1.148196
-1.4234765
-1.6987569
-1.9434512
-2.126972
-2.2493184
-2.3104923
-2.3104923
-2.2493184
-2.126972
-1.9128644
-1.6681702
-1.3317163
-0.93408847
-0.47528744
-0.016486168
0.47290158
0.8705294
1.2069836
1.390504
1.4210907
1.3599173
1.2987437
1.2681571
1.2681571
1.2681571
1.2987437
1.2987437
1.1763967
0.901116
0.56466174
0.25879455
-0.047072887
-0.3223536
-0.5670476
-0.71998143
-0.87291527
-1.0564356
-1.2705429
-1.4846499
-1.6987569
-1.8822777
-1.9128644
-1.7905176
-1.5458238
-1.2399561
-0.93408847
-0.5976343
-0.23059344
0.16703415
0.534075
0.901116
1.2375703
1.512851
1.635198
1.6657847
1.6963714
1.635198
1.4516776
1.2069836
0.9928763
0.8705294
0.778769
0.5952487
0.319968
-0.016486168
-0.3223536
-0.5976343
-0.8423283
-1.0870223
-1.2705429
-1.3623035
-1.3928897
-1.3623035
-1.3317163
-1.2093694
-1.0564356
-0.8423283
-0.5976343
-0.3223536
-0.077659845
0.13644743
0.28938103
0.319968
0.319968
0.22820783
0.19762087
0.16703415
0.22820783
0.3505547
0.47290158
0.5952487
0.68700886
0.7481823
0.778769
0.7481823
0.7175956
0.7481823
0.778769
0.8399426
0.8399426
0.809356
0.68700886
0.534075
0.3505547
0.19762087
0.10586071
0.16703415
0.28938103
0.44231486
0.68700886
0.93170285
1.1152233
1.2375703
1.2987437
1.3293306
1.4210907
1.512851
1.6046112
1.635198
1.635198
1.6963714
1.8187184
1.9104787
2.002239
2.0939991
2.2469327
2.3692799
2.4304533
2.4916267
2.5528002
2.5528002
2.4304533
2.2469327
2.0328257
1.8493052
1.635198
1.4210907
1.1763967
0.93170285
0.68700886
0.47290158
0.28938103
0.13644743
-0.047072887
-0.23059344
-0.47528744
-0.75056815
-0.9646754
-1.0564356
-1.0258489
-0.87291527
-0.65880775
-0.38352728
-0.13883305
0.10586071
0.319968
0.5952487
1.023463
1.512851
2.0939991
2.705734
3.2562954
3.7150965
4.020964
4.235071
4.357418
4.3880053
4.3880053
4.3268313
4.2962446
4.2962446
4.2044845
4.051551
3.77627
3.4704027
3.072775
2.6751473
2.2775197
1.9410654
1.635198
1.390504
1.1458101
0.8705294
0.65642214
0.50348854
0.3505547
0.25879455
0.25879455
0.3505547
0.56466174
0.901116
1.3293306
1.8187184
2.2775197
2.705734
3.0116014
3.2562954
3.4092293
3.4704027
3.5009894
3.5009894
3.5315762
3.5009894
3.439816
3.317469
3.1339483
2.7974942
2.3081064
1.7881317
1.2987437
0.8705294
0.50348854
0.16703415
-0.077659845
-0.23059344
-0.29176688
-0.29176688
-0.23059344
-0.13883305
0.014100313
0.22820783
0.534075
0.8705294
1.2681571
1.6657847
2.002239
2.2775197
2.5222135
2.7669075
3.072775
3.3786426
3.653923
3.898617
4.1127243
4.265658
4.4185915
4.510352
4.479765
4.3268313
4.143311
3.898617
3.5315762
3.1033616
2.6751473
2.216346
1.7881317
1.3599173
0.9928763
0.68700886
0.41172814
0.16703415
-0.047072887
-0.26118016
-0.41411376
-0.50587416
-0.5364609
-0.50587416
-0.44470072
-0.35294056
-0.26118016
-0.077659845
0.19762087
0.56466174
0.9622896
1.390504
1.8187184
2.3081064
2.7974942
3.2562954
3.6233363
3.8680303
4.0821376
4.265658
4.3880053
4.479765
4.510352
4.479765
4.3880053
4.2044845
3.9597905
3.6845098
3.3480556
3.0116014
2.6139739
2.2469327
1.9716522
1.7575449
1.512851
1.2375703
0.9928763
0.809356
0.65642214
0.50348854
0.41172814
0.3505547
0.3505547
0.44231486
0.6258354
0.778769
0.8705294
0.9622896
1.1152233
1.2987437
1.4822642
1.6963714
1.8798919
2.0634124
2.216346
2.3081064
2.4304533
2.5222135
2.5528002
2.5528002
2.5528002
2.4916267
2.4304533
2.3081064
2.1857593
2.0328257
1.8187184
1.5740244
1.3293306
1.1152233
0.93170285
0.7175956
0.534075
0.41172814
0.41172814
0.534075
0.7481823
0.9928763
1.2375703
1.512851
1.7575449
1.9410654
2.0939991
2.2775197
2.4916267
2.7363207
3.0421882
3.3786426
3.7456832
4.0821376
4.3880053
4.5715256
4.6021123
4.5715256
4.4185915
4.2044845
4.020964
3.8374436
3.6233363
3.317469
2.9198413
2.46104
2.002239
1.4822642
0.9622896
0.534075
0.19762087
-0.077659845
-0.29176688
-0.50587416
-0.65880775
-0.7811549
-0.8423283
-0.8423283
-0.7811549
-0.6282213
-0.41411376
-0.16942
0.13644743
0.44231486
0.7175956
0.93170285
1.2375703
1.635198
2.0939991
2.5528002
2.9198413
3.195122
3.439816
3.653923
3.8068569
3.8068569
3.6845098
3.5009894
3.2868822
3.1033616
2.8586679
2.5528002
2.2775197
2.0939991
1.9410654
1.8187184
1.7269583
1.6657847
1.6046112
1.512851
1.4210907
1.390504
1.4516776
1.5740244
1.7881317
2.002239
2.2775197
2.5222135
2.7363207
2.950428
3.1339483
3.2562954
3.439816
3.6845098
3.929204
4.2044845
4.4185915
4.6021123
4.6938725
4.755046
4.7856326
4.632699
4.3268313
3.8068569
3.195122
2.6139739
2.0939991
1.6046112
1.1458101
0.7175956
0.3505547
0.04468727
-0.16942
-0.35294056
-0.50587416
-0.6282213
-0.75056815
-0.8117416
-0.7811549
-0.71998143
-0.5976343
-0.41411376
-0.108246565
0.28938103
0.7481823
1.2987437
1.8798919
2.5222135
3.1645353
3.77627
4.265658
4.6938725
4.9997396
5.213847
5.336194
5.3667808
5.336194
5.2750206
5.1526737
4.938566
4.6021123
4.143311
3.5621629
2.9198413
2.3081064
1.7881317
1.3293306
0.901116
0.56466174
0.319968
0.19762087
0.13644743
0.07527399
0.04468727
0.014100313
0.04468727
0.22820783
0.50348854
0.8705294
1.2681571
1.6657847
2.002239
2.3386931
2.6751473
2.9810147
3.2257087
3.3480556
3.3480556
3.2562954
3.1033616
2.828081
2.5222135
2.216346
1.9410654
1.7269583
1.5434377
1.390504
1.1763967
0.901116
0.534075
0.13644743
-0.29176688
-0.6893947
-1.0258489
-1.1787825
-1.148196
-1.0258489
-0.87291527
-0.65880775
-0.44470072
-0.16942
0.13644743
0.534075
0.9622896
1.4822642
2.0634124
2.6445606
3.2257087
3.6845098
4.020964
4.235071
4.2962446
4.2962446
4.2044845
4.0821376
3.8680303
3.653923
3.4092293
3.1339483
2.828081
2.5528002
2.3081064
2.0939991
1.9410654
1.8493052
1.7269583
1.5740244
1.3599173
1.1152233
0.901116
0.7175956
0.6258354
0.6258354
0.68700886
0.8399426
1.023463
1.2987437
1.5740244
1.7881317
1.9410654
2.0328257
2.1245859
2.216346
2.2469327
2.2775197
2.3081064
2.3692799
2.46104
2.5528002
2.5833871
2.5528002
2.4916267
2.3998666
2.2775197
2.216346
2.216346
2.2775197
2.3386931
2.3692799
2.3998666
2.3692799
2.3386931
2.2469327
2.1551726
1.9716522
1.8187184
1.6657847
1.5740244
1.512851
1.4516776
1.4822642
1.5434377
1.6657847
1.7881317
1.8798919
1.9410654
1.9716522
1.9410654
1.8493052
1.6657847
1.512851
1.390504
1.2681571
1.2069836
1.1152233
1.0540498
0.9928763
0.901116
0.778769
0.6258354
0.44231486
0.19762087
-0.077659845
-0.3223536
-0.47528744
-0.47528744
-0.38352728
-0.20000672
-0.016486168
0.13644743
0.25879455
0.38114142
0.534075
0.68700886
0.8399426
1.1152233
1.4516776
1.8798919
2.3692799
2.7974942
3.195122
3.5315762
3.8680303
4.143311
4.4185915
4.724459
5.060913
5.336194
5.5503016
5.733822
5.917342
6.039689
6.1314497
6.192623
6.2537966
6.2537966
6.192623
6.039689
5.733822
5.213847
4.510352
3.7456832
2.9810147
2.2775197
1.6046112
1.023463
0.534075
0.13644743
-0.23059344
-0.50587416
-0.75056815
-0.903502
-1.0564356
-1.1787825
-1.2399561
-1.1787825
-0.99526215
-0.71998143
-0.38352728
-0.016486168
0.41172814
0.8399426
1.2375703
1.635198
2.0328257
2.4916267
2.950428
3.439816
3.9903774
4.510352
4.969153
5.2750206
5.3973675
5.3667808
5.1832604
4.877393
4.4491787
3.9903774
3.5009894
3.0421882
2.6139739
2.216346
1.8187184
1.4516776
1.0540498
0.7175956
0.50348854
0.3505547
0.19762087
0.07527399
-0.016486168
-0.016486168
0.04468727
0.19762087
0.44231486
0.68700886
0.93170285
1.2069836
1.4822642
1.7881317
2.0634124
2.3692799
2.705734
3.0116014
3.2257087
3.317469
3.3786426
3.439816
3.5621629
3.7150965
3.8374436
3.898617
3.8374436
3.7150965
3.5621629
3.4092293
3.2562954
3.1033616
2.9810147
2.8586679
2.6751473
2.4304533
2.1551726
1.8493052
1.5434377
1.2987437
1.0846364
0.9622896
0.901116
0.8705294
0.8705294
0.8705294
0.809356
0.7481823
0.7481823
0.901116
1.1458101
1.3293306
1.4210907
1.4822642
1.6046112
1.7575449
1.9104787
2.0328257
2.1245859
2.2469327
2.3692799
2.4304533
2.4304533
2.3081064
2.0939991
1.8187184
1.5740244
1.2987437
1.0846364
0.8399426
0.56466174
0.319968
0.16703415
0.07527399
0.04468727
0.10586071
0.22820783
0.38114142
0.5952487
0.8399426
1.1458101
1.4516776
1.7575449
2.0634124
2.3081064
2.46104
2.5528002
2.5528002
2.5528002
2.5222135
2.4916267
2.3998666
2.3081064
2.2775197
2.3386931
2.4304533
2.4916267
2.4916267
2.4304533
2.3692799
2.2469327
2.0939991
1.8187184
1.512851
1.2069836
0.9622896
0.809356
0.7175956
0.65642214
0.6258354
0.6258354
0.7175956
0.8705294
0.9928763
1.1152233
1.2069836
1.3293306
1.5740244
1.8493052
2.0939991
2.2775197
2.3998666
2.5222135
2.6139739
2.705734
2.7669075
2.828081
2.9198413
3.0421882
3.1339483
3.195122
3.2562954
3.2562954
3.2562954
3.1645353
3.0421882
2.8586679
2.6751473
2.5222135
2.3998666
2.3692799
2.3692799
2.3386931
2.2469327
2.1857593
2.1551726
2.1857593
2.1857593
2.216346
2.2775197
2.3081064
2.3386931
2.3692799
2.3998666
2.3998666
2.3998666
2.3386931
2.3081064
2.2775197
2.2775197
2.2775197
2.2469327
2.0939991
1.9104787
1.7269583
1.5434377
1.4516776
1.4516776
1.5740244
1.7269583
1.9104787
2.1245859
2.3386931
2.5222135
2.5833871
2.6139739
2.5528002
2.4916267
2.3692799
2.2469327
2.0939991
1.9104787
1.6657847
1.390504
1.1152233
0.8399426
0.6258354
0.44231486
0.3505547
0.319968
0.3505547
0.41172814
0.47290158
0.56466174
0.68700886
0.8399426
0.9928763
1.1458101
1.2987437
1.4210907
1.6046112
1.8187184
2.0939991
2.3998666
2.6445606
2.8586679
3.0421882
3.1339483
3.2257087
3.2868822
3.3480556
3.3786426
3.3480556
3.2562954
3.1033616
2.8892546
2.6139739
2.3692799
2.1245859
1.8798919
1.6963714
1.512851
1.3599173
1.2375703
1.1152233
1.023463
0.93170285
0.93170285
0.93170285
0.9622896
1.023463
1.023463
1.0540498
1.0846364
1.1458101
1.2069836
1.2987437
1.3599173
1.4516776
1.5434377
1.5740244
1.5740244
1.6046112
1.6963714
1.7881317
1.8798919
1.9716522
2.0328257
2.0939991
2.1245859
2.1245859
2.1245859
2.1857593
2.3386931
2.5222135
2.705734
2.828081
2.8892546
2.8892546
2.828081
2.705734
2.5528002
2.3692799
2.2775197
2.1857593
2.1245859
2.002239
1.8493052
1.6046112
1.3293306
0.9928763
0.65642214
0.3505547
0.07527399
-0.13883305
-0.3223536
-0.47528744
-0.5670476
-0.6282213
-0.5976343
-0.44470072
-0.20000672
0.10586071
0.47290158
0.8399426
1.1458101
1.390504
1.635198
1.8798919
2.0634124
2.1857593
2.1857593
2.1551726
2.0328257
1.7575449
1.390504
0.9622896
0.534075
0.13644743
-0.108246565
-0.26118016
-0.35294056
-0.47528744
-0.5976343
-0.6893947
-0.6893947
-0.6282213
-0.50587416
-0.38352728
-0.26118016
-0.077659845
0.22820783
0.65642214
1.1458101
1.6657847
2.1857593
2.6139739
3.0116014
3.3786426
3.6845098
3.8680303
3.929204
3.898617
3.7456832
3.5927496
3.3786426
3.1339483
2.828081
2.46104
2.0939991
1.6963714
1.2987437
0.93170285
0.534075
0.16703415
-0.20000672
-0.47528744
-0.6893947
-0.87291527
-1.0258489
-1.2093694
-1.3928897
-1.5152366
-1.5458238
-1.4540632
-1.2705429
-1.0564356
-0.8423283
-0.6282213
-0.41411376
-0.26118016
-0.16942
-0.13883305
-0.13883305
-0.077659845
-0.016486168
0.10586071
0.19762087
0.28938103
0.3505547
0.319968
0.28938103
0.25879455
0.28938103
0.41172814
0.56466174
0.65642214
0.68700886
0.68700886
0.5952487
0.47290158
0.28938103
0.10586071
-0.047072887
-0.077659845
0.014100313
0.13644743
0.22820783
0.28938103
0.28938103
0.22820783
0.10586071
-0.047072887
-0.23059344
-0.44470072
-0.6282213
-0.71998143
-0.7811549
-0.8423283
-0.87291527
-0.8423283
-0.8117416
-0.75056815
-0.6893947
-0.5670476
-0.47528744
-0.44470072
-0.44470072
-0.44470072
-0.5364609
-0.65880775
-0.8117416
-0.99526215
-1.2399561
-1.5764105
-1.9128644
-2.2187316
-2.4634259
-2.7081196
-2.9222271
-3.044574
-3.0751607
-3.0139873
-2.8916404
-2.7081196
-2.4328387
-2.126972
-1.7905176
-1.4846499
-1.2705429
-1.117609
-0.93408847
-0.71998143
-0.50587416
-0.29176688
-0.047072887
0.10586071
0.19762087
0.22820783
0.28938103
0.3505547
0.41172814
0.47290158
0.50348854
0.50348854
0.47290158
0.38114142
0.25879455
0.13644743
0.04468727
0.014100313
-0.016486168
-0.016486168
-0.016486168
-0.047072887
-0.20000672
-0.38352728
-0.5670476
-0.71998143
-0.8117416
-0.903502
-1.0564356
-1.2093694
-1.3623035
-1.5152366
-1.7293441
-1.9128644
-2.065798
-2.1575582
-2.2187316
-2.2799056
-2.3104923
-2.3716657
-2.4328387
-2.4940126
-2.6163595
-2.7081196
-2.769293
-2.769293
-2.7081196
-2.555186
-2.3104923
-2.0046246
-1.7599308
-1.5152366
-1.2705429
-1.0258489
-0.71998143
-0.3223536
0.07527399
0.44231486
0.809356
1.0846364
1.2681571
1.2987437
1.2681571
1.2069836
1.1152233
1.0846364
1.1458101
1.2987437
1.512851
1.7269583
1.8798919
1.9410654
1.9410654
1.9104787
1.8493052
1.7269583
1.5740244
1.390504
1.2069836
0.9622896
0.65642214
0.319968
0.014100313
-0.20000672
-0.35294056
-0.44470072
-0.5364609
-0.5976343
-0.71998143
-0.8423283
-0.99526215
-1.148196
-1.3623035
-1.6375835
-2.0046246
-2.4634259
-2.9528134
-3.4116151
-3.748069
-3.9927628
-4.1456966
-4.1456966
-4.02335
-3.7174823
-3.3504417
-2.9834
-2.6469467
-2.341079
-2.0352113
-1.6987569
-1.3317163
-0.9646754
-0.5364609
-0.13883305
0.25879455
0.56466174
0.809356
0.9928763
1.1458101
1.2375703
1.3293306
1.4210907
1.4822642
1.512851
1.4210907
1.2069836
0.901116
0.50348854
0.04468727
-0.41411376
-0.8117416
-1.0870223
-1.2705429
-1.3623035
-1.4540632
-1.5152366
-1.5458238
-1.5458238
-1.5458238
-1.5152366
-1.4846499
-1.5764105
-1.6681702
-1.7905176
-1.8822777
-1.9740379
-2.0963852
-2.2187316
-2.3104923
-2.3716657
-2.3716657
-2.3716657
-2.3104923
-2.2799056
-2.2493184
-2.2493184
-2.3104923
-2.4022524
-2.4634259
-2.5245993
-2.5857728
-2.7081196
-2.8610537
-3.044574
-3.1363342
-3.1669214
-3.0751607
-2.8916404
-2.677533
-2.4634259
-2.188145
-1.9128644
-1.6681702
-1.5152366
-1.3623035
-1.2705429
-1.148196
-0.9646754
-0.7811549
-0.5670476
-0.41411376
-0.23059344
-0.047072887
0.10586071
0.19762087
0.16703415
0.10586071
0.07527399
0.07527399
0.10586071
0.10586071
0.04468727
-0.016486168
-0.13883305
-0.3223536
-0.5670476
-0.8423283
-1.0564356
-1.2093694
-1.2705429
-1.2399561
-1.1787825
-1.1787825
-1.3011296
-1.4846499
-1.7599308
-2.0963852
-2.4022524
-2.677533
-2.8916404
-3.0139873
-3.1363342
-3.258681
-3.3504417
-3.4422019
-3.5033748
-3.4422019
-3.3504417
-3.1975076
-2.9834
-2.769293
-2.555186
-2.4634259
-2.4328387
-2.4634259
-2.5245993
-2.5857728
-2.5857728
-2.555186
-2.555186
-2.5857728
-2.6469467
-2.6469467
-2.6163595
-2.555186
-2.4940126
-2.4634259
-2.4328387
-2.4328387
-2.4634259
-2.4634259
-2.4634259
-2.341079
-2.2187316
-2.0046246
-1.7293441
-1.4234765
-1.117609
-0.8117416
-0.50587416
-0.13883305
0.25879455
0.7175956
1.1458101
1.5434377
1.8493052
2.0634124
2.1551726
2.1245859
2.0634124
1.9104787
1.6657847
1.3599173
0.9928763
0.6258354
0.28938103
-0.016486168
-0.29176688
-0.5364609
-0.8117416
-1.117609
-1.4540632
-1.8211043
-2.1575582
-2.4634259
-2.7081196
-2.8916404
-2.9834
-2.9528134
-2.830467
-2.6469467
-2.4022524
-2.0963852
-1.7599308
-1.4234765
-1.148196
-0.903502
-0.75056815
-0.6893947
-0.6282213
-0.5976343
-0.5364609
-0.50587416
-0.47528744
-0.5670476
-0.8117416
-1.148196
-1.4234765
-1.6375835
-1.7599308
-1.851691
-1.9434512
-2.0352113
-2.0963852
-2.2493184
-2.4940126
-2.769293
-2.9528134
-3.0139873
-2.9528134
-2.830467
-2.677533
-2.4634259
-2.2799056
-2.065798
-1.851691
-1.5764105
-1.2399561
-0.87291527
-0.47528744
-0.13883305
0.13644743
0.28938103
0.319968
0.28938103
0.13644743
-0.016486168
-0.16942
-0.26118016
-0.26118016
-0.26118016
-0.29176688
-0.38352728
-0.5670476
-0.75056815
-0.9646754
-1.148196
-1.3317163
-1.5152366
-1.6681702
-1.7905176
-1.8822777
-2.0046246
-2.126972
-2.2799056
-2.3716657
-2.4328387
-2.4634259
-2.4634259
-2.4328387
-2.341079
-2.2493184
-2.1575582
-2.0046246
-1.7905176
-1.5458238
-1.3317163
-1.1787825
-1.0870223
-0.9646754
-0.903502
-0.87291527
-0.87291527
-0.87291527
-0.8117416
-0.6893947
-0.5976343
-0.5670476
-0.5976343
-0.6893947
-0.87291527
-1.117609
-1.4234765
-1.7293441
-1.9740379
-2.126972
-2.2493184
-2.2799056
-2.2799056
-2.2187316
-2.126972
-2.0046246
-1.851691
-1.7293441
-1.6069973
-1.4540632
-1.2705429
-1.0870223
-0.9646754
-0.8117416
-0.65880775
-0.47528744
-0.29176688
-0.077659845
0.13644743
0.3505547
0.5952487
0.778769
0.9622896
1.0540498
1.0846364
1.0846364
1.023463
0.901116
0.7175956
0.47290158
0.22820783
-0.016486168
-0.29176688
-0.5670476
-0.8423283
-1.117609
-1.4234765
-1.7293441
-1.9740379
-2.126972
-2.2187316
-2.3104923
-2.3104923
-2.2493184
-2.065798
-1.851691
-1.6375835
-1.4540632
-1.2705429
-1.117609
-0.99526215
-0.8117416
-0.5364609
-0.13883305
0.319968
0.8399426
1.2681571
1.635198
1.8798919
2.0328257
2.1245859
2.0939991
1.9716522
1.8798919
1.7575449
1.635198
1.4822642
1.2987437
1.1152233
0.901116
0.68700886
0.47290158
0.28938103
0.10586071
-0.047072887
-0.16942
-0.23059344
-0.26118016
-0.26118016
-0.29176688
-0.35294056
-0.44470072
-0.47528744
-0.47528744
-0.50587416
-0.5976343
-0.65880775
-0.6893947
-0.65880775
-0.5670476
-0.50587416
-0.41411376
-0.29176688
-0.20000672
-0.108246565
-0.047072887
-0.047072887
0.014100313
0.10586071
0.19762087
0.319968
0.44231486
0.5952487
0.7175956
0.7481823
0.65642214
0.50348854
0.28938103
0.04468727
-0.13883305
-0.26118016
-0.3223536
-0.38352728
-0.50587416
-0.71998143
-0.9646754
-1.148196
-1.2399561
-1.2705429
-1.2093694
-1.0258489
-0.71998143
-0.29176688
0.19762087
0.68700886
1.1152233
1.4822642
1.7881317
2.0328257
2.1857593
2.3081064
2.3386931
2.3692799
2.3998666
2.46104
2.5833871
2.7363207
2.9198413
3.0116014
3.0116014
2.8586679
2.6139739
2.3692799
2.0634124
1.7881317
1.4822642
1.2375703
0.9928763
0.778769
0.50348854
0.22820783
0.014100313
-0.108246565
-0.13883305
-0.047072887
0.07527399
0.28938103
0.50348854
0.68700886
0.809356
0.8399426
0.8705294
0.93170285
0.9622896
0.9622896
0.9622896
0.9928763
1.023463
1.023463
0.9928763
0.93170285
0.809356
0.65642214
0.534075
0.41172814
0.319968
0.22820783
0.13644743
0.04468727
-0.108246565
-0.38352728
-0.71998143
-1.0870223
-1.3928897
-1.5764105
-1.6069973
-1.4540632
-1.148196
-0.71998143
-0.23059344
0.22820783
0.5952487
0.8705294
1.0846364
1.2375703
1.2987437
1.390504
1.5740244
1.8493052
2.1857593
2.5222135
2.7974942
3.072775
3.2868822
3.4704027
3.5927496
3.5927496
3.439816
3.1339483
2.7669075
2.3692799
1.9410654
1.4822642
1.0540498
0.7481823
0.6258354
0.65642214
0.7175956
0.7481823
0.68700886
0.534075
0.319968
0.16703415
0.04468727
-0.047072887
-0.108246565
-0.077659845
0.014100313
0.10586071
0.16703415
0.19762087
0.22820783
0.28938103
0.44231486
0.7175956
0.9928763
1.3293306
1.635198
1.9410654
2.1857593
2.3692799
2.4916267
2.6751473
2.8586679
3.072775
3.195122
3.2562954
3.195122
3.0421882
2.7974942
2.5222135
2.3081064
2.1245859
1.9410654
1.7269583
1.4822642
1.1458101
0.809356
0.44231486
0.13644743
-0.13883305
-0.41411376
-0.65880775
-0.87291527
-0.99526215
-0.9646754
-0.8117416
-0.5364609
-0.13883305
0.319968
0.7481823
1.1152233
1.3599173
1.512851
1.5740244
1.5740244
1.635198
1.7269583
1.8798919
1.9716522
1.9410654
1.8493052
1.6657847
1.4210907
1.2069836
0.9928763
0.8705294
0.809356
0.7481823
0.6258354
0.534075
0.44231486
0.28938103
0.16703415
0.04468727
-0.016486168
-0.047072887
0.014100313
0.13644743
0.319968
0.534075
0.8399426
1.2069836
1.635198
2.0328257
2.3998666
2.6139739
2.6139739
2.46104
2.1857593
1.8187184
1.4822642
1.2069836
1.0540498
0.93170285
0.809356
0.65642214
0.44231486
0.19762087
-0.047072887
-0.23059344
-0.29176688
-0.35294056
-0.41411376
-0.5364609
-0.6893947
-0.87291527
-1.0870223
-1.2093694
-1.1787825
-1.0870223
-0.9646754
-0.7811549
-0.5364609
-0.26118016
-0.016486168
0.13644743
0.22820783
0.28938103
0.25879455
0.13644743
-0.047072887
-0.35294056
-0.6282213
-0.8117416
-0.8423283
-0.7811549
-0.5976343
-0.35294056
-0.016486168
0.28938103
0.56466174
0.7175956
0.778769
0.778769
0.7481823
0.778769
0.8399426
0.8705294
0.8399426
0.7481823
0.5952487
0.44231486
0.28938103
0.04468727
-0.16942
-0.3223536
-0.41411376
-0.47528744
-0.5976343
-0.71998143
-0.903502
-1.148196
-1.5152366
-1.9128644
-2.1575582
-2.2187316
-2.0352113
-1.6987569
-1.3011296
-0.903502
-0.5670476
-0.35294056
-0.20000672
-0.047072887
0.07527399
0.19762087
0.25879455
0.319968
0.28938103
0.19762087
0.014100313
-0.26118016
-0.5364609
-0.8117416
-1.0258489
-1.1787825
-1.2399561
-1.3011296
-1.3928897
-1.4846499
-1.5764105
-1.6069973
-1.6069973
-1.5764105
-1.5152366
-1.4540632
-1.3317163
-1.117609
-0.8423283
-0.5364609
-0.16942
0.16703415
0.56466174
0.9622896
1.3599173
1.6963714
1.9410654
2.0634124
2.1245859
2.0939991
1.9716522
1.7881317
1.5740244
1.4516776
1.390504
1.3599173
1.3293306
1.2069836
0.9928763
0.68700886
0.28938103
-0.20000672
-0.71998143
-1.3011296
-1.8822777
-2.4022524
-2.8610537
-3.3504417
-3.748069
-4.02335
-4.084523
-4.02335
-3.870416
-3.5951355
-3.258681
-2.830467
-2.3716657
-1.8822777
-1.3928897
-0.8423283
-0.26118016
0.38114142
0.9928763
1.5740244
2.0328257
2.3998666
2.705734
3.0116014
3.2868822
3.5621629
3.8068569
3.929204
3.9903774
3.929204
3.7150965
3.3786426
2.9198413
2.4304533
1.9410654
1.5434377
1.1458101
0.7175956
0.22820783
-0.29176688
-0.75056815
-1.1787825
-1.5458238
-1.8822777
-2.0963852
-2.2187316
-2.188145
-2.065798
-1.9128644
-1.8211043
-1.7599308
-1.6987569
-1.5458238
-1.3011296
-1.0258489
-0.75056815
-0.41411376
-0.047072887
0.3505547
0.68700886
0.93170285
1.0540498
1.1458101
1.1458101
1.0846364
0.9622896
0.8399426
0.68700886
0.56466174
0.44231486
0.38114142
0.3505547
0.22820783
0.07527399
-0.077659845
-0.23059344
-0.35294056
-0.44470072
-0.50587416
-0.5670476
-0.6893947
-0.8117416
-0.93408847
-1.0564356
-1.2093694
-1.3623035
-1.4540632
-1.3928897
-1.2705429
-1.0258489
-0.75056815
-0.5364609
-0.38352728
-0.3223536
-0.26118016
-0.23059344
-0.23059344
-0.16942
-0.13883305
-0.047072887
0.014100313
0.07527399
0.04468727
-0.077659845
-0.23059344
-0.35294056
-0.50587416
-0.71998143
-0.99526215
-1.3317163
-1.6681702
-1.9434512
-2.2493184
-2.5245993
-2.830467
-3.0751607
-3.258681
-3.3504417
-3.3504417
-3.258681
-3.044574
-2.7998798
-2.5245993
-2.2187316
-1.8822777
-1.4846499
-1.0564356
-0.6282213
-0.20000672
0.22820783
0.5952487
0.9622896
1.2987437
1.4822642
1.5434377
1.5434377
1.5434377
1.5740244
1.5434377
1.4516776
1.2681571
1.023463
0.7175956
0.38114142
0.014100313
-0.38352728
-0.75056815
-1.0564356
-1.3317163
-1.5764105
-1.7293441
-1.7599308
-1.6375835
-1.4846499
-1.3317163
-1.1787825
-1.0564356
-0.903502
-0.6893947
-0.35294056
0.10586071
0.56466174
0.9928763
1.2681571
1.512851
1.6657847
1.7269583
1.6963714
1.5740244
1.4210907
1.2681571
1.1152233
0.9622896
0.7175956
0.3505547
-0.13883305
-0.71998143
-1.3317163
-1.851691
-2.2187316
-2.4328387
-2.6163595
-2.769293
-2.8916404
-2.9834
-3.0139873
-2.9222271
-2.7387064
-2.4328387
-1.9740379
-1.4234765
-0.903502
-0.35294056
0.13644743
0.5952487
0.9928763
1.2987437
1.5740244
1.8493052
2.0939991
2.3386931
2.5833871
2.7974942
2.950428
3.0421882
3.0116014
2.8586679
2.6139739
2.3081064
2.0328257
1.8187184
1.6046112
1.4210907
1.2069836
0.9928763
0.809356
0.65642214
0.534075
0.44231486
0.44231486
0.47290158
0.50348854
0.56466174
0.6258354
0.65642214
0.65642214
0.5952487
0.534075
0.47290158
0.44231486
0.50348854
0.65642214
0.8705294
1.1152233
1.3599173
1.635198
1.8493052
2.002239
2.0634124
2.1245859
2.1551726
2.1857593
2.216346
2.216346
2.1857593
2.1551726
2.0634124
1.8493052
1.5740244
1.2987437
1.023463
0.809356
0.6258354
0.47290158
0.3505547
0.22820783
0.014100313
-0.26118016
-0.5976343
-0.903502
-1.148196
-1.2705429
-1.3011296
-1.2399561
-1.148196
-1.0870223
-1.0870223
-1.117609
-1.148196
-1.117609
-1.0258489
-0.87291527
-0.5976343
-0.35294056
-0.13883305
-0.047072887
-0.016486168
-0.016486168
0.014100313
0.04468727
0.04468727
0.014100313
-0.047072887
-0.13883305
-0.3223536
-0.5670476
-0.93408847
-1.3928897
-1.8822777
-2.3716657
-2.8610537
-3.2892678
-3.6868956
-3.9621766
-4.1151104
-4.2374573
-4.2986307
-4.2680435
-4.176284
-3.9621766
-3.656309
-3.2280943
-2.7387064
-2.188145
-1.6069973
-1.0258489
-0.41411376
0.16703415
0.7175956
1.2375703
1.7269583
2.1857593
2.5833871
2.8892546
3.072775
3.2257087
3.2868822
3.195122
2.950428
2.5222135
2.002239
1.4822642
0.9928763
0.56466174
0.13644743
-0.26118016
-0.65880775
-0.99526215
-1.2705429
-1.4846499
-1.6987569
-1.9434512
-2.188145
-2.4328387
-2.555186
-2.5245993
-2.4022524
-2.2493184
-2.0963852
-1.9434512
-1.7599308
-1.5152366
-1.1787825
-0.87291527
-0.5976343
-0.29176688
0.014100313
0.319968
0.5952487
0.809356
0.9622896
1.0540498
1.1152233
1.2681571
1.4822642
1.7269583
1.8798919
1.8798919
1.7575449
1.5434377
1.3599173
1.2069836
1.023463
0.778769
0.56466174
0.38114142
0.28938103
0.22820783
0.13644743
0.014100313
-0.108246565
-0.29176688
-0.44470072
-0.5364609
-0.50587416
-0.38352728
-0.16942
0.07527399
0.38114142
0.6258354
0.809356
0.9622896
1.0846364
1.2375703
1.4210907
1.635198
1.8493052
2.0328257
2.1551726
2.1551726
2.002239
1.7881317
1.5740244
1.4210907
1.2069836
0.93170285
0.5952487
0.19762087
-0.20000672
-0.6893947
-1.2093694
-1.7599308
-2.3104923
-2.769293
-3.1669214
-3.4116151
-3.5033748
-3.472788
-3.3504417
-3.1363342
-2.8610537
-2.4940126
-2.0352113
-1.5152366
-1.0258489
-0.50587416
0.07527399
0.5952487
1.0846364
1.5434377
1.9410654
2.3386931
2.705734
2.9810147
3.1645353
3.2868822
3.2868822
3.195122
2.8892546
2.46104
2.002239
1.6046112
1.2069836
0.809356
0.41172814
0.04468727
-0.35294056
-0.75056815
-1.1787825
-1.5152366
-1.6987569
-1.7905176
-1.7905176
-1.7599308
-1.6987569
-1.6375835
-1.6069973
-1.6375835
-1.6375835
-1.6069973
-1.4540632
-1.2399561
-0.99526215
-0.75056815
-0.50587416
-0.29176688
-0.077659845
0.16703415
0.41172814
0.5952487
0.65642214
0.6258354
0.56466174
0.44231486
0.25879455
-0.016486168
-0.3223536
-0.5976343
-0.87291527
-1.148196
-1.4234765
-1.6987569
-2.0046246
-2.2799056
-2.5857728
-2.8610537
-3.1057475
-3.3504417
-3.533962
-3.6868956
-3.8398292
-4.02335
-4.176284
-4.2680435
-4.2680435
-4.1456966
-3.9621766
-3.7174823
-3.5033748
-3.258681
-3.0139873
-2.7387064
-2.4022524
-2.065798
-1.7599308
-1.4846499
-1.2705429
-1.0258489
-0.8423283
-0.6282213
-0.50587416
-0.35294056
-0.23059344
-0.20000672
-0.26118016
-0.38352728
-0.5670476
-0.7811549
-1.0258489
-1.3011296
-1.5458238
-1.6987569
-1.7599308
-1.7599308
-1.7599308
-1.7599308
-1.6375835
-1.4234765
-1.148196
-0.903502
-0.65880775
-0.38352728
-0.077659845
0.25879455
0.6258354
1.023463
1.3599173
1.5434377
1.635198
1.635198
1.6657847
1.6657847
1.6657847
1.635198
1.5740244
1.5434377
1.512851
1.4516776
1.3599173
1.1458101
0.8399426
0.47290158
0.13644743
-0.20000672
-0.5976343
-0.9646754
-1.3011296
-1.5458238
-1.6681702
-1.7293441
-1.7599308
-1.7905176
-1.8211043
-1.851691
-1.8822777
-1.8822777
-1.8211043
-1.6987569
-1.5458238
-1.4234765
-1.2399561
-0.93408847
-0.5670476
-0.20000672
0.04468727
0.10586071
0.13644743
0.16703415
0.22820783
0.28938103
0.44231486
0.56466174
0.534075
0.22820783
-0.26118016
-0.71998143
-1.117609
-1.4234765
-1.7599308
-2.0963852
-2.4022524
-2.5857728
-2.677533
-2.8610537
-3.1363342
-3.4422019
-3.6868956
-3.8398292
-3.9315898
-3.9315898
-3.8398292
-3.656309
-3.3198545
-2.9222271
-2.4634259
-2.0046246
-1.6069973
-1.2705429
-0.9646754
-0.75056815
-0.5670476
-0.44470072
-0.3223536
-0.13883305
0.04468727
0.16703415
0.19762087
0.07527399
-0.16942
-0.5364609
-0.99526215
-1.4846499
-2.0046246
-2.4634259
-2.8610537
-3.2280943
-3.5951355
-3.9010031
-4.2374573
-4.604498
-4.9715395
-5.307993
-5.61386
-5.7973814
-5.858555
-5.8279676
-5.766794
-5.6750336
-5.460927
-5.0938854
-4.604498
-4.176284
-3.870416
-3.656309
-3.4422019
-3.1363342
-2.7081196
-2.2799056
-1.9128644
-1.6375835
-1.3928897
-1.1787825
-0.903502
-0.6893947
-0.50587416
-0.44470072
-0.41411376
-0.29176688
-0.16942
-0.108246565
-0.20000672
-0.47528744
-0.93408847
-1.4540632
-2.0352113
-2.4940126
-2.7998798
-2.9834
-3.044574
-3.0751607
-3.0751607
-3.0751607
-3.044574
-3.0751607
-3.1975076
-3.3810284
-3.472788
-3.4422019
-3.258681
-3.044574
-2.830467
-2.5857728
-2.3104923
-2.0352113
-1.7293441
-1.3011296
-0.7811549
-0.26118016
0.19762087
0.56466174
0.8399426
1.0846364
1.2375703
1.390504
1.4516776
1.512851
1.6046112
1.6963714
1.7881317
1.7269583
1.512851
1.2069836
0.9622896
0.68700886
0.38114142
0.04468727
-0.29176688
-0.5670476
-0.75056815
-0.93408847
-1.1787825
-1.4846499
-1.851691
-2.1575582
-2.2799056
-2.2493184
-2.065798
-1.7599308
-1.4234765
-1.0870223
-0.8117416
-0.65880775
-0.5364609
-0.41411376
-0.26118016
-0.13883305
-0.077659845
-0.108246565
-0.23059344
-0.44470072
-0.65880775
-0.8423283
-0.99526215
-1.0870223
-1.117609
-1.0870223
-1.0564356
-1.0564356
-1.117609
-1.148196
-1.117609
-1.0258489
-0.9646754
-0.9646754
-1.0258489
-1.0870223
-1.0870223
-0.99526215
-0.8423283
-0.75056815
-0.6282213
-0.41411376
-0.13883305
0.07527399
0.19762087
0.19762087
0.22820783
0.28938103
0.3505547
0.319968
0.22820783
0.10586071
-0.016486168
-0.13883305
-0.23059344
-0.3223536
-0.38352728
-0.47528744
-0.5976343
-0.8117416
-1.0870223
-1.3928897
-1.7293441
-2.0352113
-2.3104923
-2.4940126
-2.5857728
-2.6163595
-2.6469467
-2.6469467
-2.5857728
-2.4634259
-2.2493184
-2.0352113
-1.8822777
-1.8211043
-1.8822777
-2.0046246
-2.1575582
-2.2493184
-2.2187316
-2.188145
-2.126972
-2.0046246
-1.851691
-1.6987569
-1.6069973
-1.5152366
-1.3928897
-1.2399561
-1.0258489
-0.8423283
-0.71998143
-0.71998143
-0.8423283
-1.0258489
-1.2093694
-1.4540632
-1.6681702
-1.9434512
-2.2493184
-2.4940126
-2.677533
-2.769293
-2.8610537
-2.9834
-3.1669214
-3.3504417
-3.533962
-3.5951355
-3.472788
-3.1975076
-2.8610537
-2.5245993
-2.188145
-1.7905176
-1.3928897
-1.0564356
-0.8423283
-0.65880775
-0.44470072
-0.20000672
0.04468727
0.25879455
0.28938103
0.19762087
-0.016486168
-0.26118016
-0.5364609
-0.87291527
-1.2705429
-1.6987569
-2.126972
-2.555186
-2.9222271
-3.2892678
-3.6868956
-4.1151104
-4.5433245
-4.8491917
-5.0938854
-5.2774067
-5.43034
-5.5526867
-5.61386
-5.5526867
-5.338579
-5.0938854
-4.8186054
-4.482151
-4.084523
-3.6257222
-3.0751607
-2.4940126
-1.9128644
-1.3623035
-0.93408847
-0.65880775
-0.44470072
-0.3223536
-0.26118016
-0.26118016
-0.3223536
-0.35294056
-0.35294056
-0.29176688
-0.29176688
-0.44470072
-0.65880775
-0.87291527
-1.0564356
-1.2399561
-1.3928897
-1.5764105
-1.7905176
-2.0046246
-2.2493184
-2.555186
-2.8916404
-3.1669214
-3.3810284
-3.5033748
-3.533962
-3.3810284
-3.1057475
-2.7387064
-2.3716657
-2.1575582
-2.0352113
-1.9740379
-2.0046246
-2.0352113
-2.065798
-2.0352113
-1.9128644
-1.7599308
-1.5764105
-1.4234765
-1.3011296
-1.2399561
-1.2093694
-1.1787825
-1.1787825
-1.2093694
-1.3011296
-1.4540632
-1.6069973
-1.7905176
-1.9434512
-2.065798
-2.188145
-2.3104923
-2.3716657
-2.341079
-2.188145
-1.9740379
-1.8211043
-1.6987569
-1.6069973
-1.5458238
-1.5458238
-1.5764105
-1.6375835
-1.6987569
-1.7293441
-1.7905176
-1.8211043
-1.851691
-1.7905176
-1.7599308
-1.7293441
-1.6987569
-1.6069973
-1.4540632
-1.3623035
-1.3623035
-1.3928897
-1.4234765
-1.4540632
-1.5152366
-1.6069973
-1.6375835
-1.6681702
-1.6069973
-1.5458238
-1.4540632
-1.3623035
-1.2705429
-1.1787825
-1.148196
-1.117609
-1.0870223
-1.0258489
-0.9646754
-0.99526215
-1.0564356
-1.148196
-1.3011296
-1.4846499
-1.6987569
-1.8822777
-2.0046246
-2.065798
-2.065798
-2.065798
-2.0963852
-2.2187316
-2.341079
-2.4634259
-2.5857728
-2.677533
-2.7081196
-2.6163595
-2.4328387
-2.2187316
-1.9740379
-1.6987569
-1.3928897
-1.0258489
-0.6282213
-0.29176688
0.014100313
0.25879455
0.47290158
0.6258354
0.68700886
0.65642214
0.6258354
0.6258354
0.6258354
0.5952487
0.56466174
0.534075
0.50348854
0.41172814
0.22820783
0.04468727
-0.13883305
-0.35294056
-0.5670476
-0.7811549
-0.9646754
-1.148196
-1.3317163
-1.5152366
-1.7599308
-1.9434512
-2.065798
-2.0963852
-2.065798
-2.0046246
-1.9434512
-1.9128644
-1.851691
-1.7905176
-1.6987569
-1.6681702
-1.7293441
-1.8211043
-1.9434512
-2.0963852
-2.2493184
-2.4328387
-2.6469467
-2.830467
-2.9834
-3.1057475
-3.258681
-3.3504417
-3.4116151
-3.4116151
-3.3810284
-3.3504417
-3.2892678
-3.1975076
-3.1057475
-2.9834
-2.7998798
-2.555186
-2.2799056
-1.9128644
-1.4846499
-1.0564356
-0.71998143
-0.47528744
-0.29176688
-0.108246565
0.10586071
0.22820783
0.28938103
0.25879455
0.13644743
-0.077659845
-0.3223536
-0.5670476
-0.7811549
-0.9646754
-1.1787825
-1.4234765
-1.6681702
-1.8822777
-2.065798
-2.2493184
-2.4022524
-2.4940126
-2.4940126
-2.4940126
-2.4634259
-2.4022524
-2.3716657
-2.341079
-2.3104923
-2.2187316
-2.0046246
-1.6987569
-1.3317163
-0.93408847
-0.5364609
-0.16942
0.16703415
0.534075
0.901116
1.2987437
1.7269583
2.216346
2.705734
3.1645353
3.5927496
3.898617
4.143311
4.265658
4.265658
4.235071
4.1127243
3.9597905
3.7456832
3.439816
3.1339483
2.8586679
2.6445606
2.4916267
2.3692799
2.216346
2.0328257
1.9104787
1.8798919
1.8493052
1.8493052
1.8798919
1.9410654
2.0328257
2.1245859
2.216346
2.3386931
2.5222135
2.705734
2.8892546
2.9810147
3.0421882
3.0421882
3.0116014
2.9198413
2.7974942
2.6139739
2.3692799
2.002239
1.6046112
1.2069836
0.809356
0.44231486
0.13644743
-0.108246565
-0.29176688
-0.41411376
-0.50587416
-0.5976343
-0.75056815
-0.87291527
-0.93408847
-0.903502
-0.7811549
-0.5976343
-0.35294056
-0.108246565
0.16703415
0.50348854
0.901116
1.2987437
1.6657847
2.002239
2.3386931
2.6751473
3.0116014
3.317469
3.5009894
3.6233363
3.7456832
3.8374436
3.898617
3.898617
3.8374436
3.7150965
3.5927496
3.4704027
3.3786426
3.2868822
3.195122
3.1033616
3.0421882
3.0116014
2.9810147
2.9810147
3.0116014
3.072775
3.1033616
3.195122
3.2868822
3.4092293
3.5315762
3.6845098
3.8068569
3.929204
3.9903774
3.9597905
3.77627
3.5315762
3.2562954
3.0116014
2.7974942
2.6445606
2.4916267
2.3692799
2.2775197
2.216346
2.1551726
2.0634124
1.9410654
1.7575449
1.5740244
1.4210907
1.2681571
1.023463
0.7175956
0.3505547
0.04468727
-0.20000672
-0.41411376
-0.5364609
-0.65880775
-0.71998143
-0.71998143
-0.65880775
-0.5670476
-0.41411376
-0.26118016
-0.077659845
0.10586071
0.28938103
0.47290158
0.6258354
0.7481823
0.8399426
0.8705294
0.93170285
0.9622896
1.0540498
1.1763967
1.2987437
1.390504
1.4210907
1.4210907
1.390504
1.3599173
1.2681571
1.1763967
1.1152233
1.1152233
1.1152233
1.1458101
1.1458101
1.1763967
1.2069836
1.2375703
1.2987437
1.390504
1.4822642
1.5434377
1.6046112
1.7269583
1.9410654
2.1245859
2.2775197
2.3998666
2.5833871
2.7974942
3.0116014
3.2257087
3.3786426
3.4704027
3.5621629
3.6233363
3.5927496
3.5009894
3.317469
3.072775
2.7669075
2.4304533
2.0939991
1.7575449
1.390504
1.023463
0.5952487
0.13644743
-0.35294056
-0.8117416
-1.3317163
-1.7905176
-2.2493184
-2.6163595
-2.9528134
-3.1975076
-3.3198545
-3.258681
-3.1057475
-2.8916404
-2.6469467
-2.3716657
-2.0963852
-1.7599308
-1.4540632
-1.1787825
-0.903502
-0.5976343
-0.29176688
-0.016486168
0.22820783
0.3505547
0.41172814
0.41172814
0.47290158
0.56466174
0.68700886
0.809356
0.901116
0.9928763
1.1458101
1.3293306
1.512851
1.6657847
1.7269583
1.7269583
1.7269583
1.6657847
1.6046112
1.5434377
1.4822642
1.4516776
1.390504
1.3293306
1.2375703
1.1152233
0.9928763
0.8399426
0.68700886
0.50348854
0.319968
0.16703415
0.014100313
-0.047072887
-0.077659845
-0.108246565
-0.16942
-0.26118016
-0.35294056
-0.41411376
-0.50587416
-0.5364609
-0.5364609
-0.47528744
-0.3223536
-0.13883305
0.07527399
0.19762087
0.28938103
0.47290158
0.7175956
0.9928763
1.2987437
1.5740244
1.8187184
2.0634124
2.2775197
2.4304533
2.5833871
2.7363207
2.8586679
2.950428
2.9810147
2.950428
2.8892546
2.7974942
2.6445606
2.4304533
2.216346
2.0328257
1.8187184
1.635198
1.4516776
1.2375703
0.9928763
0.68700886
0.38114142
0.07527399
-0.20000672
-0.50587416
-0.8117416
-1.2093694
-1.5764105
-1.9434512
-2.2799056
-2.5857728
-2.769293
-2.8610537
-2.8610537
-2.7387064
-2.555186
-2.2799056
-2.0046246
-1.7293441
-1.4234765
-1.117609
-0.7811549
-0.41411376
-0.047072887
0.38114142
0.809356
1.2375703
1.6657847
2.0328257
2.3081064
2.46104
2.5222135
2.5833871
2.6139739
2.6445606
2.6139739
2.5528002
2.4304533
2.2775197
2.0634124
1.8493052
1.635198
1.4516776
1.3599173
1.3599173
1.4210907
1.512851
1.6046112
1.6963714
1.7575449
1.8493052
2.002239
2.1551726
2.2775197
2.3386931
2.3386931
2.2775197
2.1857593
2.002239
1.8187184
1.6046112
1.4516776
1.2987437
1.1458101
1.023463
0.901116
0.809356
0.65642214
0.44231486
0.19762087
-0.047072887
-0.23059344
-0.38352728
-0.50587416
-0.5976343
-0.6893947
-0.7811549
-0.93408847
-1.117609
-1.3011296
-1.4540632
-1.5458238
-1.5764105
-1.5764105
-1.5458238
-1.5152366
-1.5152366
-1.5152366
-1.4846499
-1.3928897
-1.2705429
-1.117609
-0.93408847
-0.71998143
-0.50587416
-0.26118016
-0.047072887
0.10586071
0.19762087
0.25879455
0.28938103
0.28938103
0.25879455
0.10586071
-0.13883305
-0.41411376
-0.65880775
-0.87291527
-0.99526215
-1.148196
-1.3623035
-1.6069973
-1.8211043
-2.0046246
-2.2187316
-2.4022524
-2.555186
-2.6469467
-2.677533
-2.6469467
-2.6469467
-2.6469467
-2.6469467
-2.6163595
-2.4940126
-2.2799056
-2.0046246
-1.6987569
-1.3317163
-0.93408847
-0.5670476
-0.29176688
-0.108246565
0.014100313
0.10586071
0.16703415
0.19762087
0.16703415
0.10586071
-0.016486168
-0.13883305
-0.29176688
-0.41411376
-0.5670476
-0.8117416
-1.0870223
-1.3317163
-1.4540632
-1.5764105
-1.6987569
-1.8211043
-1.9740379
-2.065798
-2.126972
-2.1575582
-2.188145
-2.188145
-2.0963852
-1.9434512
-1.6987569
-1.4234765
-1.148196
-0.87291527
-0.6282213
-0.44470072
-0.26118016
-0.108246565
0.07527399
0.28938103
0.50348854
0.6258354
0.6258354
0.56466174
0.47290158
0.319968
0.13644743
-0.016486168
-0.13883305
-0.29176688
-0.44470072
-0.5976343
-0.6893947
-0.7811549
-0.87291527
-0.99526215
-1.1787825
-1.3623035
-1.5458238
-1.6681702
-1.7293441
-1.7599308
-1.6987569
-1.6375835
-1.5764105
-1.4846499
-1.4234765
-1.3623035
-1.2705429
-1.148196
-1.0258489
-0.87291527
-0.71998143
-0.5670476
-0.3223536
-0.13883305
0.04468727
0.16703415
0.25879455
0.3505547
0.47290158
0.56466174
0.6258354
0.7175956
0.778769
0.8399426
0.901116
0.8705294
0.809356
0.68700886
0.56466174
0.38114142
0.25879455
0.19762087
0.25879455
0.38114142
0.534075
0.65642214
0.778769
0.901116
0.9928763
1.0540498
1.0540498
1.023463
1.023463
1.0540498
1.0846364
1.0540498
0.9622896
0.809356
0.56466174
0.28938103
0.04468727
-0.16942
-0.3223536
-0.41411376
-0.44470072
-0.50587416
-0.5670476
-0.65880775
-0.8117416
-0.99526215
-1.1787825
-1.3623035
-1.5458238
-1.6375835
-1.6681702
-1.6375835
-1.6375835
-1.6681702
-1.7293441
-1.7905176
-1.7905176
-1.7599308
-1.6987569
-1.5764105
-1.3623035
-1.117609
-0.8423283
-0.5976343
-0.47528744
-0.35294056
-0.23059344
-0.047072887
0.19762087
0.534075
0.901116
1.2987437
1.6963714
2.002239
2.216346
2.3081064
2.3081064
2.2469327
2.1551726
2.0634124
2.0328257
2.002239
1.9716522
1.8187184
1.6046112
1.4210907
1.2681571
1.1152233
0.93170285
0.7481823
0.50348854
0.28938103
0.10586071
-0.077659845
-0.20000672
-0.35294056
-0.47528744
-0.5976343
-0.71998143
-0.8117416
-0.903502
-0.903502
-0.87291527
-0.7811549
-0.5976343
-0.41411376
-0.20000672
-0.016486168
0.16703415
0.3505547
0.50348854
0.6258354
0.7481823
0.8705294
0.93170285
0.9622896
0.8705294
0.68700886
0.47290158
0.22820783
0.014100313
-0.16942
-0.3223536
-0.47528744
-0.6893947
-0.903502
-1.148196
-1.3928897
-1.5764105
-1.6681702
-1.6681702
-1.6069973
-1.4846499
-1.3928897
-1.2399561
-1.0564356
-0.8117416
-0.47528744
-0.077659845
0.41172814
0.8705294
1.2987437
1.6657847
2.0328257
2.3692799
2.6139739
2.7974942
2.8892546
2.950428
2.9810147
2.9810147
2.9198413
2.7974942
2.5528002
2.216346
1.8187184
1.4516776
1.1152233
0.8399426
0.50348854
0.13644743
-0.23059344
-0.5364609
-0.7811549
-0.99526215
-1.148196
-1.3317163
-1.4846499
-1.5458238
-1.4846499
-1.3011296
-1.0870223
-0.8117416
-0.47528744
-0.13883305
0.19762087
0.47290158
0.7175956
0.9622896
1.1763967
1.3293306
1.4516776
1.512851
1.5740244
1.635198
1.6046112
1.512851
1.3293306
1.1152233
0.8705294
0.6258354
0.319968
-0.016486168
-0.29176688
-0.50587416
-0.6282213
-0.71998143
-0.75056815
-0.8117416
-0.8423283
-0.93408847
-0.99526215
-1.0258489
-0.9646754
-0.87291527
-0.7811549
-0.6282213
-0.38352728
-0.13883305
0.07527399
0.19762087
0.3505547
0.47290158
0.534075
0.56466174
0.5952487
0.5952487
0.6258354
0.6258354
0.6258354
0.6258354
0.6258354
0.5952487
0.534075
0.44231486
0.28938103
0.13644743
-0.047072887
-0.29176688
-0.50587416
-0.71998143
-0.8423283
-0.9646754
-1.0564356
-1.117609
-1.148196
-1.148196
-1.148196
-1.117609
-1.0258489
-0.93408847
-0.8423283
-0.71998143
-0.6282213
-0.5364609
-0.44470072
-0.3223536
-0.23059344
-0.16942
-0.108246565
0.014100313
0.16703415
0.38114142
0.534075
0.6258354
0.68700886
0.7175956
0.7175956
0.65642214
0.5952487
0.56466174
0.534075
0.47290158
0.3505547
0.22820783
0.07527399
-0.108246565
-0.3223536
-0.50587416
-0.6282213
-0.71998143
-0.8117416
-0.8423283
-0.7811549
-0.6282213
-0.44470072
-0.29176688
-0.16942
-0.047072887
0.04468727
0.10586071
0.22820783
0.38114142
0.534075
0.65642214
0.7481823
0.778769
0.778769
0.7481823
0.7481823
0.68700886
0.6258354
0.534075
0.41172814
0.25879455
0.07527399
-0.20000672
-0.47528744
-0.71998143
-0.93408847
-1.148196
-1.3317163
-1.5152366
-1.6375835
-1.7293441
-1.7599308
-1.8211043
-1.8211043
-1.7599308
-1.6681702
-1.5458238
-1.3623035
-1.117609
-0.8117416
-0.47528744
-0.077659845
0.319968
0.7481823
1.1458101
1.4822642
1.7575449
2.002239
2.216346
2.3386931
2.3998666
2.4304533
2.46104
2.4304533
2.4304533
2.4304533
2.3998666
2.2775197
2.0634124
1.7881317
1.4210907
1.0846364
0.7175956
0.3505547
-0.047072887
-0.38352728
-0.71998143
-1.0564356
-1.3928897
-1.6987569
-1.9740379
-2.2493184
-2.4940126
-2.677533
-2.830467
-2.9528134
-3.0139873
-3.044574
-3.0139873
-2.9222271
-2.7998798
-2.6469467
-2.4940126
-2.2799056
-2.065798
-1.7905176
-1.5458238
-1.2399561
-0.93408847
-0.6893947
-0.50587416
-0.44470072
-0.47528744
-0.5364609
-0.6282213
-0.65880775
-0.6893947
-0.75056815
-0.8423283
-0.9646754
-1.0870223
-1.2093694
-1.3317163
-1.4540632
-1.5458238
-1.6069973
-1.5764105
-1.4846499
-1.4846499
-1.5152366
-1.5764105
-1.6681702
-1.6987569
-1.7293441
-1.6987569
-1.6069973
-1.4540632
-1.2399561
-0.9646754
-0.75056815
-0.5670476
-0.44470072
-0.29176688
-0.23059344
-0.20000672
-0.23059344
-0.3223536
-0.44470072
-0.5976343
-0.7811549
-0.99526215
-1.2093694
-1.4846499
-1.8211043
-2.188145
-2.6163595
-3.0139873
-3.3810284
-3.7174823
-4.02335
-4.359804
-4.6656713
-4.910365
-5.0938854
-5.185646
-5.2162323
-5.15506
-5.0021257
-4.757432
-4.3903904
-3.9621766
-3.472788
-3.0139873
-2.555186
-2.126972
-1.6681702
-1.1787825
-0.65880775
-0.13883305
0.28938103
0.6258354
0.8705294
1.023463
1.1458101
1.2375703
1.2375703
1.1458101
0.9928763
0.809356
0.5952487
0.319968
0.014100313
-0.38352728
-0.8117416
-1.1787825
-1.5458238
-1.9434512
-2.3716657
-2.769293
-3.1057475
-3.3810284
-3.5951355
-3.8092425
-3.9927628
-4.1456966
-4.20687
-4.176284
-4.02335
-3.748069
-3.4116151
-2.9834
-2.555186
-2.1575582
-1.8211043
-1.5152366
-1.2093694
-0.9646754
-0.7811549
-0.5670476
-0.38352728
-0.20000672
-0.077659845
-0.077659845
-0.16942
-0.26118016
-0.41411376
-0.65880775
-0.99526215
-1.3928897
-1.7599308
-2.0963852
-2.4634259
-2.8610537
-3.2280943
-3.5645487
-3.8398292
-4.053936
-4.2374573
-4.3903904
-4.482151
-4.451565
-4.2986307
-4.053936
-3.748069
-3.4116151
-3.1057475
-2.7998798
-2.5245993
-2.2493184
-1.9434512
-1.6681702
-1.3928897
-1.117609
-0.87291527
-0.6893947
-0.5670476
-0.50587416
-0.50587416
-0.5976343
-0.75056815
-0.9646754
-1.2399561
-1.5764105
-1.9740379
-2.4634259
-2.9528134
-3.3810284
-3.748069
-4.02335
-4.20687
-4.359804
-4.4209776
-4.5127373
-4.604498
-4.635085
-4.604498
-4.5127373
-4.3903904
-4.20687
-4.02335
-3.8398292
-3.656309
-3.472788
-3.2892678
-3.0751607
-2.830467
-2.555186
-2.2493184
-2.0352113
-1.8822777
-1.7599308
-1.7293441
-1.7293441
-1.7293441
-1.6987569
-1.6375835
-1.5458238
-1.4846499
-1.4846499
-1.5458238
-1.6375835
-1.6987569
-1.7599308
-1.7905176
-1.8211043
-1.851691
-1.851691
-1.8211043
-1.7293441
-1.6681702
-1.6681702
-1.6987569
-1.7599308
-1.7905176
-1.7905176
-1.7599308
-1.7293441
-1.6987569
-1.6987569
-1.6681702
-1.5764105
-1.5152366
-1.4846499
-1.4846499
-1.5764105
-1.6987569
-1.8211043
-1.9740379
-2.126972
-2.3716657
-2.6163595
-2.830467
-3.044574
-3.2892678
-3.5033748
-3.7174823
-3.870416
-4.053936
-4.2986307
-4.5739107
-4.8491917
-5.032712
-5.1244726
-5.185646
-5.2468195
-5.307993
-5.338579
-5.338579
-5.2468195
-5.1244726
-5.0021257
-4.879779
-4.6962585
-4.482151
-4.20687
-3.9315898
-3.7174823
-3.5645487
-3.4422019
-3.2892678
-3.1363342
-3.0139873
-2.9222271
-2.7998798
-2.7081196
-2.6469467
-2.6163595
-2.6469467
-2.7387064
-2.8610537
-3.0751607
-3.2892678
-3.472788
-3.656309
-3.8092425
-3.9621766
-4.1151104
-4.2374573
-4.329217
-4.359804
-4.329217
-4.2680435
-4.2374573
-4.20687
-4.176284
-4.1456966
-4.084523
-4.02335
-3.9315898
-3.8398292
-3.6868956
-3.5033748
-3.258681
-3.0139873
-2.7998798
-2.6163595
-2.4328387
-2.2493184
-2.065798
-1.8822777
-1.6987569
-1.5458238
-1.4846499
-1.4540632
-1.4846499
-1.5764105
-1.7905176
-2.065798
-2.3716657
-2.677533
-2.9528134
-3.2280943
-3.5033748
-3.8092425
-4.176284
-4.5127373
-4.8186054
-5.063299
-5.2774067
-5.460927
-5.61386
-5.6750336
-5.6750336
-5.6444473
-5.5526867
-5.43034
-5.307993
-5.15506
-4.879779
-4.5739107
-4.20687
-3.7786558
-3.3504417
-2.8916404
-2.4940126
-2.1575582
-1.8822777
-1.6681702
-1.5152366
-1.4234765
-1.3317163
-1.2093694
-1.0564356
-0.903502
-0.8117416
-0.71998143
-0.71998143
-0.8423283
-1.0564356
-1.3317163
-1.6069973
-1.851691
-2.065798
-2.3104923
-2.5857728
-2.830467
-3.1057475
-3.4116151
-3.656309
-3.870416
-4.053936
-4.1456966
-4.1456966
-4.1151104
-4.084523
-3.9621766
-3.8092425
-3.6257222
-3.4116151
-3.258681
-3.0751607
-2.830467
-2.5857728
-2.341079
-2.1575582
-2.0352113
-1.9434512
-1.851691
-1.7905176
-1.7599308
-1.8211043
-1.9434512
-2.126972
-2.4022524
-2.7081196
-3.0751607
-3.4116151
-3.7786558
-4.1456966
-4.482151
-4.757432
-5.032712
-5.2774067
-5.5220995
-5.736207
-5.889141
-5.889141
-5.7973814
-5.5526867
-5.2468195
-4.910365
-4.5127373
-4.1151104
-3.748069
-3.4422019
-3.1363342
-2.9222271
-2.769293
-2.6469467
-2.5857728
-2.555186
-2.6469467
-2.8916404
-3.1975076
-3.533962
-3.870416
-4.2374573
-4.5739107
-4.910365
-5.2162323
-5.5220995
-5.8279676
-6.133835
-6.439703
-6.6843967
-6.83733
-6.867917
-6.7761564
-6.592636
-6.3479424
-6.042074
-5.6750336
-5.307993
-4.9409523
-4.5433245
-4.1151104
-3.6257222
-3.1669214
-2.769293
-2.3716657
-2.0046246
-1.7293441
-1.4846499
-1.3317163
-1.2093694
-1.117609
-1.117609
-1.148196
-1.2705429
-1.4540632
-1.6987569
-1.9434512
-2.188145
-2.4022524
-2.6163595
-2.830467
-3.0751607
-3.258681
-3.3810284
-3.472788
-3.6257222
-3.7786558
-3.9315898
-4.053936
-4.1151104
-4.1151104
-4.02335
-3.9315898
-3.8398292
-3.7786558
-3.748069
-3.7174823
-3.6868956
-3.656309
-3.533962
-3.3810284
-3.1975076
-3.0139873
-2.830467
-2.6469467
-2.555186
-2.4940126
-2.3716657
-2.2493184
-2.065798
-1.9128644
-1.7905176
-1.7293441
-1.7599308
-1.8211043
-1.9434512
-2.0046246
-2.0352113
-2.0352113
-2.0046246
-2.0046246
-2.0352113
-2.188145
-2.4022524
-2.6163595
-2.830467
-3.044574
-3.2892678
-3.5033748
-3.6257222
-3.6868956
-3.7174823
-3.7174823
-3.7174823
-3.748069
-3.748069
-3.7174823
-3.6257222
-3.472788
-3.2892678
-3.1057475
-2.9834
-2.8610537
-2.769293
-2.677533
-2.6163595
-2.555186
-2.4940126
-2.4328387
-2.3716657
-2.3104923
-2.2187316
-2.126972
-2.0046246
-1.9128644
-1.851691
-1.851691
-1.851691
-1.8822777
-1.9128644
-1.9434512
-2.0046246
-2.0963852
-2.2493184
-2.3716657
-2.4940126
-2.5857728
-2.677533
-2.7998798
-2.8610537
-2.8916404
-2.8610537
-2.8610537
-2.9222271
-2.9834
-3.1057475
-3.2280943
-3.4116151
-3.656309
-3.9010031
-4.1456966
-4.329217
-4.482151
-4.5739107
-4.5739107
-4.5433245
-4.482151
-4.451565
-4.451565
-4.359804
-4.20687
-3.9621766
-3.6868956
-3.472788
-3.2892678
-3.1363342
-2.9834
-2.8610537
-2.769293
-2.7387064
-2.677533
-2.6469467
-2.555186
-2.4634259
-2.4634259
-2.4940126
-2.555186
-2.6163595
-2.6163595
-2.6469467
-2.677533
-2.7387064
-2.830467
-2.9222271
-3.0139873
-3.1057475
-3.1363342
-3.1363342
-3.1057475
-3.1057475
-3.0751607
-3.0751607
-3.0751607
-3.0751607
-3.0751607
-3.044574
-3.044574
-2.9834
-2.9222271
-2.8916404
-2.8916404
-2.9222271
-2.9834
-3.0139873
-2.9834
-2.8916404
-2.7387064
-2.6163595
-2.5857728
-2.5857728
-2.6469467
-2.769293
-2.8916404
-3.044574
-3.1057475
-3.1057475
-3.0751607
-3.0139873
-2.9528134
-2.8916404
-2.9222271
-2.9528134
-2.8916404
-2.7387064
-2.4634259
-2.0963852
-1.6987569
-1.3317163
-1.0870223
-0.99526215
-1.0564356
-1.2093694
-1.3317163
-1.3317163
-1.3317163
-1.3317163
-1.3623035
-1.3928897
-1.5152366
-1.6681702
-1.8822777
-2.0963852
-2.1575582
-2.0963852
-1.9128644
-1.6987569
-1.4846499
-1.3011296
-1.2093694
-1.1787825
-1.2093694
-1.2705429
-1.2399561
-1.2093694
-1.117609
-1.0258489
-0.93408847
-0.903502
-0.903502
-0.903502
-0.93408847
-0.9646754
-1.0258489
-1.148196
-1.2399561
-1.3623035
-1.4540632
-1.5764105
-1.6375835
-1.6069973
-1.4846499
-1.2705429
-0.99526215
-0.6893947
-0.41411376
-0.16942
0.07527399
0.28938103
0.41172814
0.44231486
0.41172814
0.3505547
0.25879455
0.13644743
-0.047072887
-0.29176688
-0.5364609
-0.7811549
-0.99526215
-1.148196
-1.3317163
-1.5152366
-1.7293441
-1.9434512
-2.126972
-2.2799056
-2.3716657
-2.3716657
-2.3104923
-2.188145
-1.9434512
-1.5764105
-1.148196
-0.71998143
-0.35294056
-0.077659845
0.13644743
0.38114142
0.65642214
0.9928763
1.3599173
1.6963714
2.0328257
2.2469327
2.3386931
2.3081064
2.1551726
1.8493052
1.4516776
0.901116
0.38114142
-0.13883305
-0.6282213
-1.0564356
-1.4540632
-1.8211043
-2.126972
-2.3716657
-2.555186
-2.7081196
-2.830467
-2.8610537
-2.830467
-2.7081196
-2.4940126
-2.2187316
-1.8822777
-1.5458238
-1.2705429
-1.0258489
-0.8423283
-0.6893947
-0.5670476
-0.41411376
-0.3223536
-0.26118016
-0.23059344
-0.20000672
-0.16942
-0.13883305
-0.108246565
-0.077659845
-0.108246565
-0.16942
-0.16942
-0.108246565
-0.077659845
-0.077659845
-0.16942
-0.29176688
-0.35294056
-0.3223536
-0.26118016
-0.20000672
-0.20000672
-0.20000672
-0.16942
-0.16942
-0.20000672
-0.29176688
-0.44470072
-0.65880775
-0.87291527
-1.0870223
-1.3011296
-1.5152366
-1.6987569
-1.7905176
-1.7905176
-1.6681702
-1.4540632
-1.2399561
-1.0258489
-0.8423283
-0.65880775
-0.47528744
-0.29176688
-0.13883305
0.014100313
0.19762087
0.44231486
0.68700886
0.8705294
1.0540498
1.2987437
1.5434377
1.7269583
1.8187184
1.8493052
1.8798919
1.8798919
1.8187184
1.6963714
1.5434377
1.4210907
1.3293306
1.2681571
1.1458101
0.9928763
0.901116
0.8399426
0.901116
0.9928763
1.0846364
1.1763967
1.2375703
1.2987437
1.2987437
1.2987437
1.2681571
1.2681571
1.2987437
1.390504
1.512851
1.6657847
1.8493052
2.002239
2.1551726
2.2775197
2.3386931
2.3081064
2.216346
2.0939991
1.9716522
1.8493052
1.7269583
1.5740244
1.4210907
1.3293306
1.2375703
1.1152233
1.023463
0.93170285
0.8399426
0.809356
0.8399426
0.93170285
1.0846364
1.2069836
1.2681571
1.2681571
1.1763967
1.0540498
0.93170285
0.8399426
0.809356
0.8705294
0.9622896
1.0846364
1.2375703
1.4516776
1.6963714
1.8798919
2.002239
2.0939991
2.1857593
2.216346
2.216346
2.1857593
2.1245859
2.002239
1.8493052
1.635198
1.3293306
0.9928763
0.65642214
0.38114142
0.19762087
0.10586071
0.07527399
0.04468727
0.04468727
0.04468727
0.10586071
0.16703415
0.25879455
0.41172814
0.5952487
0.778769
0.9622896
1.0846364
1.1763967
1.2681571
1.3599173
1.390504
1.3599173
1.2987437
1.2987437
1.3293306
1.3293306
1.2375703
1.0846364
0.8705294
0.5952487
0.25879455
-0.13883305
-0.50587416
-0.8117416
-1.0564356
-1.2705429
-1.4846499
-1.6987569
-1.9128644
-2.126972
-2.3104923
-2.4328387
-2.4328387
-2.3104923
-2.1575582
-1.9434512
-1.6987569
-1.4234765
-1.0564356
-0.5670476
0.014100313
0.6258354
1.2681571
1.9104787
2.4916267
2.9810147
3.3786426
3.6233363
3.7456832
3.8374436
3.8680303
3.8374436
3.7150965
3.5315762
3.195122
2.705734
2.0328257
1.2069836
0.28938103
-0.5670476
-1.3317163
-2.0352113
-2.6163595
-3.1363342
-3.5645487
-3.870416
-4.1151104
-4.20687
-4.176284
-3.9927628
-3.656309
-3.1669214
-2.5245993
-1.7905176
-0.9646754
-0.077659845
0.809356
1.7269583
2.5528002
3.317469
4.020964
4.632699
5.1526737
5.580888
5.825582
5.9785156
6.039689
6.0091023
5.8561687
5.5503016
5.0915003
4.4491787
3.7150965
2.9198413
2.1551726
1.4516776
0.8399426
0.3505547
-0.047072887
-0.38352728
-0.75056815
-1.0870223
-1.4540632
-1.7599308
-1.9740379
-2.0963852
-2.065798
-1.851691
-1.5458238
-1.1787825
-0.8423283
-0.5976343
-0.38352728
-0.20000672
0.07527399
0.44231486
0.901116
1.3293306
1.7269583
2.0939991
2.3692799
2.4304533
2.2469327
1.9410654
1.6046112
1.3599173
1.2069836
1.0540498
0.901116
0.778769
0.68700886
0.534075
0.3505547
0.13644743
-0.13883305
-0.44470072
-0.71998143
-0.99526215
-1.2093694
-1.3317163
-1.3623035
-1.3928897
-1.3623035
-1.2705429
-1.117609
-0.99526215
-0.903502
-0.8423283
-0.75056815
-0.6282213
-0.44470072
-0.20000672
0.04468727
0.28938103
0.50348854
0.68700886
0.778769
0.809356
0.68700886
0.44231486
0.13644743
-0.16942
-0.44470072
-0.75056815
-1.0258489
-1.2399561
-1.4540632
-1.6681702
-1.9434512
-2.2187316
-2.4634259
-2.6469467
-2.7387064
-2.769293
-2.7387064
-2.7081196
-2.677533
-2.6163595
-2.555186
-2.4940126
-2.3716657
-2.126972
-1.7293441
-1.2093694
-0.65880775
-0.13883305
0.319968
0.7175956
1.023463
1.2681571
1.4822642
1.6963714
1.8798919
2.002239
2.0634124
2.0328257
2.0328257
2.0939991
2.216346
2.3081064
2.3692799
2.3081064
2.1551726
1.8493052
1.4516776
0.901116
0.28938103
-0.29176688
-0.7811549
-1.2399561
-1.6375835
-2.0046246
-2.3716657
-2.6163595
-2.7081196
-2.6469467
-2.4634259
-2.0963852
-1.6681702
-1.117609
-0.5670476
0.014100313
0.56466174
1.0846364
1.5740244
2.0328257
2.3998666
2.7363207
2.950428
3.0421882
3.1339483
3.1645353
3.1339483
3.072775
2.9198413
2.705734
2.46104
2.1551726
1.8493052
1.4210907
0.901116
0.3505547
-0.16942
-0.71998143
-1.2399561
-1.6987569
-2.0352113
-2.2799056
-2.4022524
-2.3716657
-2.2187316
-1.9740379
-1.6987569
-1.4234765
-1.117609
-0.7811549
-0.47528744
-0.16942
0.13644743
0.38114142
0.5952487
0.809356
0.9928763
1.2069836
1.4210907
1.635198
1.7881317
1.8493052
1.8493052
1.7881317
1.6657847
1.4516776
1.2375703
1.023463
0.7481823
0.50348854
0.28938103
0.04468727
-0.23059344
-0.47528744
-0.6893947
-0.8423283
-0.99526215
-1.1787825
-1.3623035
-1.5152366
-1.6681702
-1.7599308
-1.7905176
-1.7293441
-1.5764105
-1.3623035
-1.117609
-0.8117416
-0.50587416
-0.20000672
0.13644743
0.47290158
0.809356
1.2375703
1.6963714
2.1857593
2.6139739
2.9810147
3.2868822
3.5009894
3.653923
3.7150965
3.7150965
3.6845098
3.5315762
3.2868822
2.950428
2.5222135
2.0328257
1.4822642
0.809356
0.10586071
-0.6282213
-1.3623035
-2.0963852
-2.769293
-3.3504417
-3.8092425
-4.084523
-4.20687
-4.1456966
-3.9621766
-3.6868956
-3.4116151
-3.1057475
-2.769293
-2.4022524
-2.0352113
-1.7293441
-1.4234765
-1.0564356
-0.5670476
-0.108246565
0.28938103
0.56466174
0.8399426
1.0846364
1.3293306
1.4822642
1.5740244
1.5740244
1.5740244
1.512851
1.390504
1.2375703
1.0540498
0.8399426
0.6258354
0.38114142
0.19762087
0.04468727
-0.077659845
-0.16942
-0.20000672
-0.23059344
-0.23059344
-0.23059344
-0.20000672
-0.108246565
0.014100313
0.16703415
0.3505547
0.50348854
0.65642214
0.809356
0.901116
0.93170285
0.901116
0.778769
0.5952487
0.319968
0.04468727
-0.16942
-0.35294056
-0.50587416
-0.65880775
-0.7811549
-0.87291527
-0.9646754
-1.0870223
-1.2093694
-1.3928897
-1.6069973
-1.8211043
-2.0046246
-2.126972
-2.2493184
-2.3716657
-2.4940126
-2.6163595
-2.677533
-2.7387064
-2.830467
-2.9222271
-2.9834
-3.0139873
-3.0139873
-2.9834
-2.9222271
-2.769293
-2.5857728
-2.341079
-2.0963852
-1.9128644
-1.7293441
-1.5152366
-1.2705429
-1.0564356
-0.8423283
-0.6893947
-0.5670476
-0.44470072
-0.3223536
-0.13883305
-0.077659845
-0.13883305
-0.3223536
-0.5976343
-0.93408847
-1.3317163
-1.7599308
-2.2493184
-2.769293
-3.2892678
-3.870416
-4.482151
-5.032712
-5.4915133
-5.766794
-5.980901
-6.1032476
-6.164422
-6.164422
-6.133835
-6.0726614
-5.9197283
-5.736207
-5.460927
-5.0938854
-4.635085
-4.1456966
-3.656309
-3.2280943
-2.769293
-2.3104923
-1.9128644
-1.5764105
-1.3623035
-1.2399561
-1.2093694
-1.2399561
-1.3011296
-1.3623035
-1.4234765
-1.5458238
-1.6987569
-1.9128644
-2.1575582
-2.4022524
-2.5857728
-2.677533
-2.677533
-2.5857728
-2.5245993
-2.4940126
-2.5245993
-2.6163595
-2.769293
-2.830467
-2.7387064
-2.4328387
-2.0963852
-1.8211043
-1.6375835
-1.5458238
-1.5152366
-1.6069973
-1.7599308
-1.851691
-1.9434512
-1.9434512
-1.8822777
-1.7599308
-1.6069973
-1.4540632
-1.3317163
-1.3011296
-1.3317163
-1.3623035
-1.3928897
-1.3928897
-1.3623035
-1.3011296
-1.1787825
-1.117609
-1.117609
-1.2093694
-1.3928897
-1.6375835
-1.8822777
-2.126972
-2.341079
-2.4634259
-2.555186
-2.6469467
-2.7081196
-2.7387064
-2.7387064
-2.7387064
-2.769293
-2.830467
-2.9222271
-3.0139873
-3.0751607
-3.1057475
-3.1363342
-3.1363342
-3.0751607
-2.9528134
-2.7387064
-2.4940126
-2.2493184
-2.0046246
-1.7599308
-1.4540632
-1.117609
-0.8117416
-0.5670476
-0.44470072
-0.44470072
-0.5670476
-0.7811549
-1.0564356
-1.3011296
-1.5458238
-1.6987569
-1.7905176
-1.8211043
-1.8211043
-1.7905176
-1.7905176
-1.7905176
-1.7293441
-1.6069973
-1.4234765
-1.1787825
-0.87291527
-0.6282213
-0.38352728
-0.20000672
-0.077659845
-0.016486168
-0.077659845
-0.23059344
-0.41411376
-0.6282213
-0.903502
-1.2399561
-1.6069973
-2.0352113
-2.4328387
-2.830467
-3.258681
-3.7174823
-4.176284
-4.604498
-5.0021257
-5.3997526
-5.766794
-5.980901
-6.0726614
-6.011488
-5.858555
-5.6444473
-5.3691664
-5.032712
-4.726845
-4.3903904
-4.02335
-3.7174823
-3.4422019
-3.2280943
-2.9834
-2.6469467
-2.2799056
-1.8822777
-1.4846499
-1.1787825
-1.0258489
-1.0564356
-1.2705429
-1.6375835
-2.126972
-2.6469467
-3.1669214
-3.6868956
-4.1456966
-4.5739107
-4.9409523
-5.185646
-5.307993
-5.307993
-5.2468195
-5.0938854
-4.9409523
-4.757432
-4.5739107
-4.4209776
-4.2680435
-4.1456966
-3.9927628
-3.8398292
-3.5951355
-3.3810284
-3.1975076
-3.044574
-2.9528134
-2.830467
-2.7387064
-2.677533
-2.677533
-2.769293
-2.8916404
-3.044574
-3.1669214
-3.2892678
-3.4422019
-3.656309
-3.8398292
-3.9927628
-4.176284
-4.4209776
-4.6962585
-4.9409523
-5.063299
-5.0938854
-5.032712
-4.9409523
-4.757432
-4.5127373
-4.176284
-3.8398292
-3.5033748
-3.2280943
-2.9834
-2.769293
-2.677533
-2.6163595
-2.555186
-2.4634259
-2.4022524
-2.3716657
-2.3716657
-2.4022524
-2.4940126
-2.6469467
-2.9222271
-3.258681
-3.6257222
-3.9927628
-4.329217
-4.604498
-4.8186054
-4.9715395
-5.0938854
-5.15506
-5.2468195
-5.338579
-5.3997526
-5.3691664
-5.2774067
-5.0938854
-4.9409523
-4.8491917
-4.8186054
-4.879779
-4.9409523
-5.0021257
-5.032712
-5.032712
-5.032712
-5.032712
-5.032712
-4.9715395
-4.910365
-4.8491917
-4.8186054
-4.8186054
-4.8491917
-4.910365
-4.9409523
-4.9715395
-4.9715395
-4.910365
-4.8186054
-4.726845
-4.6962585
-4.635085
-4.604498
-4.5433245
-4.482151
-4.359804
-4.2680435
-4.20687
-4.1456966
-4.053936
-3.870416
-3.6257222
-3.3810284
-3.1669214
-2.9222271
-2.7081196
-2.4940126
-2.3716657
-2.341079
-2.4328387
-2.555186
-2.769293
-3.0751607
-3.4116151
-3.7786558
-4.1151104
-4.4209776
-4.6962585
-4.910365
-5.0938854
-5.185646
-5.2774067
-5.307993
-5.3691664
-5.460927
-5.5526867
-5.736207
-5.9503136
-6.164422
-6.3785295
-6.439703
-6.317356
-6.042074
-5.6444473
-5.1244726
-4.5127373
-3.8398292
-3.1975076
-2.5857728
-2.1575582
-1.851691
-1.6681702
-1.5764105
-1.6069973
-1.7293441
-1.9128644
-2.126972
-2.341079
-2.4940126
-2.5857728
-2.6469467
-2.769293
-2.9834
-3.258681
-3.6868956
-4.1456966
-4.6656713
-5.0938854
-5.460927
-5.705621
-5.8279676
-5.7973814
-5.6750336
-5.4915133
-5.2774067
-5.063299
-4.879779
-4.604498
-4.20687
-3.7174823
-3.258681
-2.830467
-2.4634259
-2.188145
-2.126972
-2.2187316
-2.4328387
-2.6163595
-2.7387064
-2.7387064
-2.6163595
-2.4022524
-2.188145
-1.9434512
-1.7293441
-1.5152366
-1.3623035
-1.2705429
-1.3623035
-1.6375835
-2.065798
-2.555186
-3.0751607
-3.5645487
-3.9621766
-4.2680435
-4.451565
-4.482151
-4.3903904
-4.2374573
-4.02335
-3.7786558
-3.5951355
-3.3810284
-3.1975076
-3.0139873
-2.830467
-2.6469467
-2.4634259
-2.341079
-2.188145
-2.0352113
-1.8822777
-1.6987569
-1.4846499
-1.2705429
-1.117609
-1.0564356
-1.0870223
-1.148196
-1.3317163
-1.6375835
-2.0046246
-2.3716657
-2.7387064
-3.0139873
-3.1669214
-3.1975076
-3.1363342
-2.9222271
-2.6469467
-2.3716657
-2.1575582
-1.9740379
-1.851691
-1.7293441
-1.6681702
-1.7293441
-2.0046246
-2.341079
-2.6469467
-2.830467
-2.8610537
-2.7081196
-2.4328387
-1.9740379
-1.3928897
-0.7811549
-0.16942
0.3505547
0.65642214
0.809356
0.778769
0.5952487
0.22820783
-0.26118016
-0.75056815
-1.148196
-1.4234765
-1.5458238
-1.5152366
-1.3623035
-1.0870223
-0.7811549
-0.50587416
-0.3223536
-0.3223536
-0.47528744
-0.7811549
-1.148196
-1.5764105
-2.0963852
-2.6469467
-3.1669214
-3.6257222
-3.9621766
-4.20687
-4.2680435
-4.20687
-4.02335
-3.7174823
-3.3198545
-2.830467
-2.4022524
-2.0963852
-1.9740379
-2.0352113
-2.1575582
-2.341079
-2.555186
-2.7387064
-2.9528134
-3.1363342
-3.3810284
-3.656309
-3.9315898
-4.2374573
-4.482151
-4.6656713
-4.788018
-4.9409523
-5.15506
-5.3997526
-5.705621
-6.042074
-6.3479424
-6.5314627
-6.562049
-6.3785295
-6.0726614
-5.61386
-5.0021257
-4.2374573
-3.4422019
-2.7387064
-2.188145
-1.7599308
-1.4846499
-1.4540632
-1.6987569
-2.2493184
-2.9834
-3.6868956
-4.20687
-4.482151
-4.5127373
-4.2986307
-3.9315898
-3.5033748
-3.2280943
-3.2280943
-3.4422019
-3.8092425
-4.2986307
-4.8491917
-5.43034
-5.980901
-6.409116
-6.6538095
-6.714983
-6.592636
-6.3479424
-5.980901
-5.5526867
-5.063299
-4.482151
-3.870416
-3.3504417
-2.9222271
-2.6163595
-2.4328387
-2.3104923
-2.2187316
-2.188145
-2.2187316
-2.2493184
-2.3104923
-2.3104923
-2.2493184
-2.1575582
-2.0963852
-2.0352113
-2.0352113
-2.065798
-2.126972
-2.2493184
-2.4328387
-2.6469467
-2.8916404
-3.1975076
-3.5645487
-3.870416
-4.053936
-4.1151104
-3.9927628
-3.7786558
-3.5951355
-3.4422019
-3.3504417
-3.258681
-3.2892678
-3.4422019
-3.7174823
-4.20687
-4.8491917
-5.61386
-6.439703
-7.2349577
-7.8772793
-8.24432
-8.366668
-8.213734
-7.8772793
-7.449065
-7.02085
-6.6538095
-6.3785295
-6.1032476
-5.889141
-5.61386
-5.307993
-4.910365
-4.482151
-4.053936
-3.5645487
-3.1363342
-2.769293
-2.4634259
-2.188145
-1.8822777
-1.6681702
-1.5764105
-1.6069973
-1.7293441
-1.9128644
-2.0963852
-2.3104923
-2.4940126
-2.6469467
-2.677533
-2.6469467
-2.5857728
-2.555186
-2.555186
-2.5245993
-2.555186
-2.677533
-2.8916404
-3.1975076
-3.5033748
-3.8092425
-4.1151104
-4.3903904
-4.5433245
-4.5433245
-4.4209776
-4.1151104
-3.6868956
-3.2280943
-2.7387064
-2.2493184
-1.8211043
-1.5152366
-1.4234765
-1.4846499
-1.6681702
-1.9434512
-2.341079
-2.7998798
-3.258681
-3.656309
-3.9621766
-4.20687
-4.4209776
-4.6962585
-5.0021257
-5.307993
-5.5220995
-5.736207
-5.980901
-6.2561817
-6.5008755
-6.592636
-6.562049
-6.3479424
-6.042074
-5.61386
-5.063299
-4.4209776
-3.748069
-3.1057475
-2.5245993
-2.0046246
-1.5152366
-1.0564356
-0.5976343
-0.23059344
0.07527399
0.19762087
0.16703415
-0.016486168
-0.3223536
-0.6893947
-1.117609
-1.5764105
-2.065798
-2.555186
-3.0751607
-3.5951355
-4.1151104
-4.604498
-5.063299
-5.460927
-5.736207
-5.889141
-5.980901
-6.042074
-5.980901
-5.8279676
-5.6444473
-5.43034
-5.2468195
-5.063299
-4.879779
-4.6962585
-4.5433245
-4.359804
-4.176284
-3.9621766
-3.6868956
-3.3504417
-2.8916404
-2.4328387
-1.9434512
-1.3928897
-0.8423283
-0.23059344
0.38114142
0.93170285
1.3599173
1.5740244
1.512851
1.2681571
0.8705294
0.3505547
-0.35294056
-1.1787825
-2.0352113
-2.9222271
-3.748069
-4.5433245
-5.2162323
-5.766794
-6.2561817
-6.74557
-7.2349577
-7.693759
-8.030212
-8.213734
-8.213734
-7.999627
-7.6019983
-7.0514374
-6.409116
-5.705621
-4.9715395
-4.20687
-3.472788
-2.769293
-2.0963852
-1.5458238
-1.148196
-0.87291527
-0.75056815
-0.8117416
-1.0870223
-1.4540632
-1.9434512
-2.4634259
-3.1057475
-3.8398292
-4.635085
-5.5526867
-6.5008755
-7.387892
-8.15256
-8.641948
-8.886642
-8.856055
-8.641948
-8.183146
-7.6019983
-6.867917
-6.0726614
-5.2774067
-4.482151
-3.6868956
-2.9528134
-2.3716657
-1.9740379
-1.6069973
-1.2093694
-0.6893947
-0.108246565
0.50348854
1.1458101
1.7269583
2.2469327
2.6445606
2.9198413
2.9810147
2.9198413
2.7363207
2.5222135
2.2469327
1.9716522
1.6657847
1.3599173
0.9928763
0.6258354
0.22820783
-0.108246565
-0.44470072
-0.7811549
-1.117609
-1.4234765
-1.6987569
-1.9434512
-2.0963852
-2.188145
-2.2799056
-2.4022524
-2.555186
-2.7081196
-2.7998798
-2.8610537
-2.9222271
-2.9834
-2.9834
-2.8610537
-2.6163595
-2.3716657
-2.1575582
-2.0352113
-2.0046246
-2.1575582
-2.4328387
-2.8610537
-3.3810284
-3.9315898
-4.482151
-5.063299
-5.61386
-6.0726614
-6.409116
-6.6538095
-6.7761564
-6.7761564
-6.6538095
-6.439703
-6.1032476
-5.6444473
-5.1244726
-4.6962585
-4.3903904
-4.2680435
-4.2986307
-4.4209776
-4.5739107
-4.635085
-4.5433245
-4.2986307
-3.9621766
-3.5033748
-2.9528134
-2.341079
-1.6375835
-0.87291527
-0.047072887
0.8705294
1.7575449
2.5833871
3.317469
3.898617
4.2962446
4.5409384
4.632699
4.5409384
4.143311
3.5009894
2.5833871
1.4210907
-0.016486168
-1.6375835
-3.3810284
-5.15506
-6.9290905
-8.580774
-10.201872
-11.761796
-13.321719
-14.851058
-16.34981
-17.756798
-19.010857
-20.142565
-21.060167
-21.79425
-22.34481
-22.650679
-22.8342
-22.925959
-22.895372
-22.773026
-22.43657
-21.977768
-21.457794
-20.998993
-20.631954
-20.387259
-20.326086
-20.47902
-20.876646
-21.580141
-22.467157
-23.598866
-25.005857
-26.810476
-28.982134
-31.429073
-34.12071
-37.118206
-40.452164
-44.122574
-48.06826
-52.1363
-56.112576
-59.84416
-63.14753
-65.992096
-68.347275
-70.15189
-71.43653
-72.2012
-72.323555
-71.80358
-70.73304
-69.203705
-67.246155
-64.86039
-61.954643
-58.590103
-54.889107
-50.851658
-46.50834
-41.920326
-37.20997
-32.46902
-27.69749
-22.895372
-18.2156
-13.872283
-10.018352
-6.9290905
-4.6962585
-3.2892678
-2.4634259
-2.0046246
-1.8822777
-2.1575582
-2.9834
-4.451565
-6.592636
-9.314857
-12.557052
-16.196875
-20.020218
-23.843561
-27.666904
-31.551418
-35.619457
-39.962776
-44.642548
-49.5976
-54.644413
-59.5077
-63.912193
-67.704956
-70.70245
-72.84353
-74.09758
-74.525795
-74.18935
-73.21056
-71.52829
-69.17311
-66.29796
-62.99459
-59.38536
-55.470253
-51.432804
-47.487114
-44.000225
-41.15566
-38.861652
-37.118206
-35.833565
-35.007725
-34.763027
-35.191242
-36.35354
-38.24992
-40.75803
-43.69436
-46.661274
-49.352905
-51.55515
-53.390354
-55.011456
-56.601963
-58.100716
-59.35477
-60.241787
-60.60883
-60.364136
-59.63005
-58.52893
-57.27487
-55.95964
-54.522064
-52.87038
-50.882244
-48.55765
-45.86602
-42.868515
-39.53456
-35.925323
-32.13257
-28.309227
-24.516468
-20.723713
-16.839195
-12.893505
-8.917229
-5.1244726
-1.8211043
0.68700886
2.1551726
2.46104
1.5434377
-0.50587416
-3.5951355
-7.6019983
-12.404118
-17.726212
-23.38476
-29.19624
-35.038307
-40.788616
-46.171886
-50.82107
-54.460896
-56.99959
-58.43717
-58.80421
-58.1313
-56.44903
-53.818573
-50.301098
-45.927193
-40.727444
-34.73244
-28.217464
-21.580141
-15.218097
-9.498377
-4.5433245
-0.47528744
2.6751473
4.969153
6.284383
6.559664
5.733822
3.8374436
0.9928763
-2.677533
-7.02085
-11.91473
-17.26741
-22.956545
-28.859787
-34.793613
-40.666267
-46.50834
-52.31982
-57.94778
-63.086357
-67.246155
-70.09072
-71.52829
-71.83417
-71.34478
-70.24366
-68.53079
-66.11445
-62.902832
-58.865387
-54.063267
-48.679996
-42.899105
-37.087624
-31.704357
-27.085756
-23.293001
-20.326086
-18.062666
-16.502743
-15.707486
-15.523965
-15.891007
-16.961544
-19.102615
-22.528332
-27.085756
-32.31609
-37.607597
-42.470886
-46.722446
-50.54579
-54.55265
-59.110077
-64.24865
-69.63192
-74.46462
-77.95151
-79.72554
-80.09258
-79.78671
-79.450264
-79.297325
-78.99146
-78.16562
-76.636284
-74.64814
-72.53766
-70.457756
-68.43904
-66.389725
-64.126305
-61.89347
-60.02768
-58.95714
-58.74304
-59.171253
-59.966507
-60.731174
-61.128803
-61.220566
-61.43467
-62.38286
-64.40158
-67.46026
-71.13067
-75.01518
-78.62442
-81.8972
-84.98646
-88.10631
-91.28733
-94.43777
-97.49644
-100.49394
-103.27734
-105.57134
-107.039505
-107.22303
-106.12191
-103.95024
-101.166855
-98.199936
-95.26361
-92.419044
-89.513306
-86.332275
-82.478355
-77.58447
-71.43653
-64.24865
-56.479618
-48.83293
-41.767395
-35.40535
-29.68563
-24.60823
-20.326086
-17.053305
-14.881644
-13.811107
-13.749934
-14.392257
-15.493381
-16.839195
-18.368534
-20.234325
-22.528332
-25.403484
-28.890375
-33.080757
-37.791115
-42.807343
-47.609463
-51.83043
-55.194973
-57.733673
-59.599464
-60.945286
-61.771126
-61.954643
-61.28174
-59.7524
-57.458393
-54.522064
-51.035175
-46.96714
-42.409714
-37.821705
-33.937187
-31.337315
-30.175018
-30.175018
-30.78675
-31.76553
-33.17252
-35.31359
-38.372265
-42.34854
-47.028313
-52.166885
-57.641914
-63.39222
-69.26488
-74.92343
-79.87848
-83.88534
-86.9746
-89.36037
-91.34851
-93.06136
-94.376595
-94.89657
-94.56011
-93.734276
-92.54139
-90.55325
-87.341644
-83.18185
-78.53265
-73.63879
-68.591965
-63.881607
-59.997093
-57.091354
-54.76676
-52.50334
-49.87288
-46.600098
-42.960278
-39.65691
-37.20997
-35.68063
-34.915962
-35.007725
-36.35354
-39.136936
-43.20497
-48.129436
-53.72681
-59.599464
-65.19684
-69.87661
-73.51643
-76.636284
-79.75613
-82.87598
-85.35351
-86.54639
-86.148766
-84.25238
-81.316055
-77.98209
-74.73991
-71.55888
-68.22493
-64.43217
-60.302963
-56.051403
-51.92219
-48.129436
-44.61196
-41.094486
-37.54642
-34.243053
-31.64318
-29.807976
-28.46216
-26.96341
-25.005857
-22.681265
-20.173153
-17.94032
-16.686262
-16.930958
-18.674402
-21.518969
-25.097616
-29.440933
-34.640682
-40.48275
-46.600098
-52.50334
-57.88661
-62.719315
-66.9097
-70.64128
-74.12817
-77.40095
-80.12318
-81.95838
-82.723045
-82.417175
-81.43841
-80.24552
-79.08323
-77.798584
-75.96338
-73.21056
-69.60133
-65.53329
-61.495842
-57.85602
-54.70559
-51.92219
-49.19997
-46.41658
-43.541428
-40.819206
-38.555786
-37.148792
-36.689995
-37.057037
-38.066395
-39.840427
-42.65441
-46.324818
-50.362267
-54.307957
-58.25365
-62.566383
-67.337906
-72.23179
-76.45276
-79.358505
-80.64315
-80.73491
-80.09258
-79.297325
-78.47149
-77.55389
-76.361
-74.86225
-73.179985
-71.52829
-69.96837
-68.43904
-66.97087
-65.53329
-64.40158
-64.034546
-65.135666
-67.91906
-72.01768
-76.48335
-80.5208
-83.79359
-86.5158
-89.02392
-91.40968
-93.64252
-95.35537
-96.18121
-95.997696
-95.0495
-93.64252
-92.17435
-90.706184
-89.11568
-87.18871
-84.833534
-82.05013
-78.96088
-75.71868
-72.53766
-69.54016
-66.72617
-63.94278
-61.067627
-58.1313
-55.40908
-53.145664
-51.402218
-50.17875
-49.32232
-48.710583
-48.404716
-48.55765
-49.352905
-50.91283
-53.420944
-56.969006
-61.312325
-65.90034
-70.213066
-73.85288
-76.69746
-78.71618
-79.78671
-79.8173
-78.71618
-76.6057
-73.88348
-71.008316
-68.37786
-66.11445
-64.24865
-62.780487
-61.709946
-60.97587
-60.578243
-60.578243
-61.15939
-62.352272
-63.94278
-65.65564
-67.42967
-69.47899
-72.07886
-75.229294
-78.899704
-82.87598
-87.035774
-91.28733
-95.60007
-100.06573
-104.53139
-108.93588
-113.24862
-117.50017
-121.32352
-124.382195
-126.37033
-127.379684
-127.53262
-126.85971
-125.391556
-123.18931
-120.37532
-117.28607
-114.380325
-111.9028
-109.88407
-108.17121
-106.76423
-105.69369
-104.95961
-104.5008
-104.07259
-103.39968
-102.2068
-100.43277
-98.07759
-95.20244
-92.052
-89.08509
-86.57697
-84.680595
-83.30419
-82.44776
-82.111305
-82.264244
-82.723045
-83.273605
-83.70182
-83.824165
-83.79359
-83.9771
-84.49707
-84.80295
-84.00768
-81.6831
-78.22679
-74.61755
-71.46712
-68.62255
-65.441536
-61.709946
-58.284237
-56.26551
-56.26551
-57.94778
-60.39472
-62.62755
-63.973366
-64.30983
-63.912193
-63.269875
-62.811073
-62.93342
-63.85102
-65.7474
-68.68373
-72.9047
-78.83853
-86.57697
-95.630646
-105.35724
-115.20617
-124.74923
-133.74173
-141.72487
-148.51512
-154.02075
-158.24171
-160.90277
-161.66743
-160.47455
-157.44647
-152.88904
-147.16933
-140.80728
-134.29228
-127.838486
-121.01765
-113.18745
-104.133766
-94.43777
-85.1394
-77.0645
-70.27424
-64.21806
-58.498344
-53.2986
-49.077625
-46.202473
-44.581375
-44.091988
-44.73431
-46.630684
-49.842293
-54.185616
-59.35477
-65.25801
-71.65064
-78.349144
-85.078224
-91.53202
-97.34351
-102.267975
-106.09132
-108.53826
-109.33351
-108.293564
-105.51017
-101.411545
-96.30356
-90.400314
-84.16062
-78.10445
-72.323555
-66.17561
-58.62069
-49.016453
-38.096985
-27.911598
-20.631954
-17.236824
-17.08389
-18.276773
-19.041441
-19.286137
-20.754301
-25.464659
-34.15129
-45.83543
-58.74304
-71.43653
-82.99833
-93.00019
-101.22803
-107.743004
-112.85098
-116.980194
-120.37532
-123.06696
-125.08569
-126.58443
-127.41028
-126.82913
-124.015144
-118.47895
-110.58757
-101.19744
-91.28733
-81.53016
-72.41531
-64.24865
-57.30546
-51.738674
-47.395355
-44.0614
-41.73681
-40.849792
-42.226192
-46.661274
-54.307957
-64.21806
-74.73991
-84.52766
-93.2143
-101.2892
-109.27234
-117.13313
-124.04574
-129.0008
-131.50891
-131.44774
-129.15372
-125.14686
-119.88594
-114.074455
-108.59943
-104.07259
-100.769226
-98.10818
-95.233025
-91.44027
-86.699326
-81.49957
-76.48335
-72.262375
-69.32605
-67.61319
-66.42031
-65.19684
-63.514565
-61.220566
-58.71245
-56.72431
-56.020817
-57.458393
-61.067627
-65.686226
-69.99896
-72.99646
-74.43404
-75.01518
-75.993965
-78.37973
-82.29483
-87.00519
-91.40968
-94.80481
-96.82353
-97.49644
-97.00706
-95.66123
-94.1319
-92.93902
-92.23552
-91.62379
-90.614426
-88.62628
-85.47585
-81.163124
-75.71868
-69.203705
-61.985237
-55.011456
-49.10821
-44.581375
-41.33918
-38.769894
-36.567646
-34.70186
-33.294865
-32.77489
-33.417213
-35.497112
-39.07576
-44.275505
-51.18811
-59.599464
-69.05077
-78.83853
-88.503944
-98.07759
-107.83476
-118.05073
-128.66434
-139.27794
-149.09628
-157.41588
-163.50264
-167.0507
-167.84596
-165.94958
-161.75919
-155.82536
-148.69865
-140.53198
-131.35597
-121.109406
-110.006424
-98.505806
-87.18871
-76.48335
-66.84852
-58.651276
-52.075127
-47.150658
-43.786118
-41.79798
-41.278004
-42.470886
-45.56015
-50.576378
-57.06077
-64.30983
-71.711815
-79.20557
-86.9746
-95.26361
-104.133766
-113.43214
-122.63875
-130.95834
-137.62625
-142.06133
-144.08005
-143.74359
-141.17432
-136.49455
-129.79605
-121.415276
-111.872215
-101.748
-91.470856
-81.37723
-71.52829
-62.19934
-53.757397
-46.69186
-41.400352
-37.944054
-36.200607
-35.864155
-36.689995
-38.40285
-40.849792
-44.03081
-48.007088
-52.87038
-58.865387
-66.29796
-75.01518
-84.52766
-94.25425
-103.52203
-111.74986
-118.66247
-124.10691
-128.08319
-130.65248
-131.50891
-130.3772
-126.95148
-121.109406
-113.15686
-103.52203
-93.00019
-82.417175
-72.262375
-62.93342
-54.82793
-48.160023
-43.02145
-39.25928
-36.53706
-34.793613
-34.028946
-34.27364
-35.68063
-38.31109
-42.01209
-46.50834
-51.463394
-56.540794
-61.709946
-67.03204
-72.38473
-77.5233
-82.111305
-85.99583
-88.99333
-90.79795
-91.1344
-90.063866
-87.6781
-84.221794
-80.000824
-75.16811
-69.93778
-64.46275
-58.895973
-53.32918
-47.94592
-42.99086
-38.831066
-35.58887
-33.32545
-31.949047
-31.429073
-31.582008
-32.19374
-32.988995
-33.906597
-35.221832
-37.332317
-40.6051
-45.131935
-50.698723
-57.030178
-63.85102
-70.82481
-77.737404
-84.4359
-90.706184
-96.36473
-101.35037
-105.51017
-108.72178
-110.64874
-111.01578
-109.700554
-106.794815
-102.6656
-97.86349
-92.969604
-88.28983
-83.79359
-79.51144
-75.535164
-71.68123
-67.704956
-63.39222
-58.651276
-53.72681
-49.016453
-44.979004
-42.16502
-40.94155
-41.400352
-43.357903
-46.385994
-50.301098
-55.225563
-61.189976
-68.13316
-75.68809
-83.24302
-90.2168
-96.12004
-100.67747
-103.73614
-105.234886
-105.26547
-103.8279
-101.013916
-97.06823
-92.48022
-87.61692
-82.814804
-78.25738
-74.15876
-70.64128
-67.8273
-65.7474
-64.46275
-64.09572
-64.55452
-65.59447
-66.940285
-68.31669
-69.509575
-70.33541
-70.82481
-71.069496
-71.28361
-71.620056
-72.23179
-73.179985
-74.372856
-75.779854
-77.27861
-78.746765
-79.93965
-80.70432
-80.91843
-80.67374
-80.000824
-78.96088
-77.70682
-76.42217
-75.29047
-74.49521
-74.03641
-73.94465
-74.31169
-75.04577
-76.05514
-77.15626
-78.196205
-79.358505
-80.70432
-82.32542
-84.16062
-85.96524
-87.37222
-88.16748
-88.25925
-87.70869
-86.60756
-85.10881
-83.48771
-82.17248
-81.316055
-80.85725
-80.5208
-80.09258
-79.450264
-78.47149
-77.186844
-75.779854
-74.525795
-73.60819
-73.11881
-73.1494
-73.63879
-74.49521
-75.626915
-77.186844
-79.297325
-81.8972
-84.71118
-87.37222
-89.7274
-91.92966
-93.94838
-95.56948
-96.51767
-96.792946
-96.76237
-96.6706
-96.548256
-96.089455
-95.171844
-93.91779
-92.5108
-91.22616
-90.24738
-89.54389
-89.08509
-88.80981
-88.687454
-88.748634
-89.08509
-89.7274
-90.6756
-91.807304
-92.93902
-93.88721
-94.65187
-95.171844
-95.385956
-95.26361
-94.71305
-93.70369
-92.38846
-91.07323
-89.9721
-89.11568
-88.41218
-87.73927
-86.88284
-85.72054
-84.16062
-82.29483
-80.214935
-78.043274
-76.02455
-74.43404
-73.57761
-73.63879
-74.525795
-76.085724
-78.13503
-80.42904
-82.90656
-85.384094
-87.76986
-89.88034
-91.562614
-92.69432
-93.30605
-93.36723
-92.877846
-91.92966
-90.64501
-89.146255
-87.494576
-85.628784
-83.70182
-81.713684
-79.6032
-77.21743
-74.64814
-72.14003
-70.060135
-68.62255
-67.704956
-67.27674
-67.30732
-67.796715
-68.62255
-69.693085
-70.88597
-72.07886
-73.179985
-74.18935
-75.25988
-76.544525
-78.196205
-80.2761
-82.661865
-85.20057
-87.61692
-89.63565
-91.1344
-92.08259
-92.72491
-93.12254
-93.09195
-92.48022
-91.256744
-89.513306
-87.2193
-84.40531
-81.25488
-78.196205
-75.71868
-74.03641
-73.179985
-72.99646
-73.30232
-73.94465
-74.92343
-76.177475
-77.55389
-78.899704
-80.15376
-81.25488
-82.264244
-83.30419
-84.466484
-85.628784
-86.54639
-87.2193
-87.76986
-88.351006
-89.11568
-90.03328
-91.04264
-92.021416
-92.877846
-93.58134
-93.94838
-93.76486
-93.09195
-91.868484
-90.155624
-87.98396
-85.50644
-82.90656
-80.49021
-78.47149
-77.186844
-76.85039
-77.49271
-78.93029
-80.67374
-82.32542
-83.579475
-84.37473
-84.95588
-85.5982
-86.485214
-87.55575
-88.62628
-89.48272
-90.00269
-90.155624
-89.88034
-89.20743
-88.25925
-87.15813
-86.02641
-85.017044
-84.221794
-83.54889
-82.814804
-81.74427
-80.214935
-78.41032
-76.48335
-74.77049
-73.33291
-72.23179
-71.40595
-70.82481
-70.48834
-70.39658
-70.39658
-70.42717
-70.457756
-70.48834
-70.64128
-70.94714
-71.40595
-72.07886
-72.93529
-73.88348
-74.77049
-75.59633
-76.26924
-76.75863
-77.21743
-77.737404
-78.37973
-79.17498
-80.12318
-81.25488
-82.50894
-83.61006
-84.37473
-84.61942
-84.25238
-83.42654
-82.264244
-80.88783
-79.32791
-77.61506
-75.779854
-73.91406
-72.170616
-70.67187
-69.32605
-67.98023
-66.542656
-64.890976
-63.178116
-61.5876
-60.33355
-59.5077
-59.140667
-59.110077
-59.23242
-59.446533
-59.813572
-60.364136
-61.15939
-62.19934
-63.4534
-64.86039
-66.328545
-67.64378
-68.68373
-69.29546
-69.448395
-69.142525
-68.37786
-67.246155
-65.90034
-64.52393
-63.269875
-62.260513
-61.52643
-61.006454
-60.547653
-60.11944
-59.63005
-59.110077
-58.68186
-58.375996
-58.223064
-58.16189
-58.16189
-58.223064
-58.375996
-58.651276
-58.95714
-59.263012
-59.56888
-59.966507
-60.455894
-60.945286
-61.373497
-61.618195
-61.64878
-61.43467
-60.97587
-60.364136
-59.538292
-58.467754
-57.030178
-55.347908
-53.635048
-52.166885
-51.09635
-50.5152
-50.423443
-50.851658
-51.76926
-53.023315
-54.491478
-55.95964
-57.519566
-59.324184
-61.220566
-63.05577
-64.73804
-66.35914
-67.888466
-69.17311
-69.96837
-70.15189
-69.87661
-69.47899
-69.08135
-68.62255
-68.041405
-67.30732
-66.57324
-65.777985
-64.8298
-63.514565
-61.862885
-60.088852
-58.467754
-57.091354
-55.86788
-54.797344
-54.032677
-53.787983
-54.032677
-54.675
-55.500843
-56.326683
-57.2137
-58.34541
-59.84416
-61.5876
-63.30046
-64.76862
-66.02268
-67.06263
-67.8273
-68.10258
-68.01082
-67.67437
-67.06263
-66.17561
-65.31919
-64.676865
-64.15689
-63.48398
-62.474617
-61.220566
-60.088852
-59.171253
-58.31482
-57.366634
-56.540794
-56.143166
-56.17375
-56.63255
-57.30546
-57.917194
-58.559517
-59.2936
-60.11944
-61.006454
-61.862885
-62.719315
-63.60633
-64.40158
-64.98273
-65.19684
-65.2886
-65.41095
-65.56388
-65.50271
-65.01331
-64.126305
-62.93342
-61.64878
-60.455894
-59.23242
-57.94778
-56.63255
-55.470253
-54.736176
-54.369133
-54.12444
-53.818573
-53.2986
-52.656277
-51.983368
-51.341045
-50.759895
-50.301098
-50.086987
-50.117573
-50.331684
-50.576378
-50.72931
-50.82107
-50.882244
-50.882244
-50.79048
-50.606964
-50.362267
-50.23992
-50.23992
-50.23992
-50.17875
-50.086987
-50.117573
-50.270508
-50.45403
-50.668133
-50.974003
-51.341045
-51.799847
-52.31982
-52.839794
-53.390354
-53.84916
-54.12444
-54.185616
-54.12444
-53.910328
-53.635048
-53.26801
-52.87038
-52.442165
-51.983368
-51.49398
-50.91283
-50.301098
-49.658775
-48.92469
-48.160023
-47.487114
-46.875378
-46.29423
-45.682495
-45.00959
-44.367268
-43.786118
-43.357903
-43.082623
-42.99086
-43.052036
-43.266144
-43.663773
-44.183746
-44.856655
-45.56015
-46.1413
-46.600098
-46.997726
-47.36477
-47.64005
-47.701225
-47.578876
-47.334183
-46.96714
-46.600098
-46.171886
-45.74367
-45.315456
-44.917828
-44.642548
-44.489613
-44.550785
-44.703724
-44.856655
-44.979004
-45.131935
-45.4378
-46.049538
-46.96714
-47.94592
-48.802345
-49.444668
-49.995228
-50.576378
-51.065765
-51.27987
-51.310455
-51.310455
-51.432804
-51.58574
-51.64691
-51.524567
-51.2187
-50.698723
-50.025818
-49.19997
-48.19061
-47.058903
-45.927193
-44.88724
-44.000225
-43.20497
-42.593235
-42.256783
-42.256783
-42.470886
-42.746166
-43.02145
-43.357903
-43.816708
-44.581375
-45.682495
-47.058903
-48.64941
-50.14816
-51.55515
-52.962143
-54.460896
-55.89847
-57.06077
-57.88661
-58.590103
-59.38536
-60.05827
-60.150024
-59.38536
-57.794846
-55.653778
-53.145664
-50.45403
-47.701225
-44.88724
-42.07326
-39.289867
-36.781757
-34.610096
-32.713715
-30.878513
-28.951548
-27.177515
-25.8317
-25.097616
-24.944683
-25.311726
-26.229328
-27.666904
-29.440933
-31.245552
-32.958412
-34.640682
-36.4453
-38.24992
-39.93219
-41.278004
-42.37913
-43.327316
-44.03081
-44.33668
-44.15316
-43.541428
-42.65441
-41.645046
-40.75803
-40.268642
-40.054535
-39.871014
-39.473385
-38.922825
-38.372265
-37.76053
-36.873512
-35.58887
-34.243053
-33.17252
-32.530197
-32.254917
-32.22433
-32.560783
-33.233692
-33.967773
-34.610096
-35.191242
-35.89474
-36.72058
-37.607597
-38.40285
-38.861652
-38.831066
-38.280502
-37.454662
-36.475887
-35.497112
-34.67127
-33.937187
-33.294865
-32.713715
-32.377262
-32.377262
-32.713715
-33.356037
-34.212467
-34.97714
-35.31359
-34.94655
-33.906597
-32.530197
-31.490246
-31.000858
-30.909096
-30.909096
-30.939686
-30.81734
-30.358536
-29.563282
-28.768026
-28.186878
-27.789251
-27.391624
-26.932823
-26.412848
-25.892874
-25.281137
-24.33295
-22.987133
-21.335447
-19.408484
-17.236824
-14.851058
-12.312357
-9.834831
-7.693759
-5.7973814
-4.1456966
-2.7081196
-1.5458238
-0.5976343
0.13644743
0.7175956
1.1458101
1.3293306
1.2069836
0.68700886
-0.3223536
-1.8211043
-3.4422019
-4.9409523
-6.164422
-7.296131
-8.672535
-10.446566
-12.618225
-15.187512
-17.94032
-20.631954
-22.956545
-24.822336
-26.382261
-27.758663
-29.073895
-30.266777
-31.245552
-31.857288
-32.101982
-32.101982
-31.949047
-31.704357
-31.3679
-30.939686
-30.419712
-29.838562
-29.19624
-28.400986
-27.452797
-26.412848
-25.219965
-23.965908
-22.650679
-21.304861
-19.775522
-18.12384
-16.563915
-15.187512
-13.99463
-12.985266
-12.2511835
-11.945316
-12.220596
-12.985266
-14.239322
-15.891007
-17.970907
-20.509605
-23.476519
-26.779888
-30.389126
-34.334816
-38.58637
-42.960278
-47.211834
-51.09635
-54.460896
-57.152523
-59.110077
-60.455894
-61.28174
-61.557014
-61.404083
-60.97587
-60.272373
-59.171253
-57.30546
-54.58324
-51.035175
-46.905968
-42.470886
-38.03581
-33.72308
-29.624454
-25.892874
-22.558918
-19.744938
-17.450932
-15.799245
-14.851058
-14.636949
-15.3404455
-17.08389
-20.020218
-24.027082
-28.890375
-34.243053
-39.779255
-45.16252
-50.14816
-54.675
-58.74304
-62.38286
-65.50271
-67.888466
-69.08135
-68.806076
-67.12381
-64.46275
-61.220566
-57.48898
-53.32918
-48.894104
-44.397854
-39.962776
-35.650043
-31.704357
-28.064531
-24.79175
-22.375399
-20.907234
-20.20374
-20.020218
-20.540192
-22.130703
-25.036444
-28.92096
-33.32545
-38.066395
-43.11321
-48.435303
-53.84916
-58.926556
-63.14753
-66.2062
-67.98023
-68.591965
-68.31669
-67.36849
-65.90034
-63.820435
-61.067627
-57.70309
-54.185616
-50.759895
-47.211834
-43.510838
-40.054535
-37.20997
-34.885376
-32.713715
-30.54206
-28.523333
-26.96341
-26.045807
-25.770527
-25.862286
-26.259912
-27.177515
-28.55392
-30.083256
-31.153793
-31.76553
-32.285503
-33.019585
-34.028946
-35.160656
-36.322952
-37.57701
-38.922825
-40.115707
-40.849792
-41.247417
-41.73681
-42.71558
-44.15316
-45.74367
-47.303596
-48.710583
-49.934055
-50.851658
-51.37163
-51.402218
-50.759895
-49.50584
-47.762394
-45.621326
-43.11321
-40.054535
-36.4453
-32.438435
-28.492746
-24.761164
-21.274275
-17.879145
-14.484015
-11.180648
-8.213734
-5.858555
-4.2374573
-3.6257222
-4.1151104
-5.6750336
-8.15256
-11.364168
-15.187512
-19.500242
-24.302362
-29.349174
-34.365402
-38.89224
-42.807343
-46.233055
-49.261147
-51.738674
-53.45153
-54.27737
-54.093853
-53.023315
-51.249283
-48.679996
-45.346046
-41.583874
-37.424076
-32.560783
-27.60573
-22.742437
-18.093254
-13.964042
-10.50774
-7.571411
-5.2774067
-3.748069
-3.044574
-3.5951355
-4.8491917
-5.7973814
-7.143197
-9.620724
-12.985266
-17.145063
-22.405985
-28.309227
-34.212467
-39.840427
-44.397854
-48.007088
-51.09635
-53.84916
-56.387856
-57.88661
-57.794846
-56.387856
-54.430305
-53.0539
-52.442165
-51.92219
-50.484615
-47.64005
-44.03081
-40.727444
-38.61696
-37.821705
-37.85229
-38.31109
-38.555786
-37.882877
-36.23119
-34.30423
-32.89724
-32.927826
-34.426575
-36.4453
-37.638184
-36.567646
-33.906597
-31.490246
-30.32795
-30.23619
-30.939686
-32.13257
-33.294865
-33.753666
-33.539562
-33.294865
-33.753666
-34.763027
-35.619457
-36.23119
-36.965275
-38.34168
-40.421577
-42.99086
-45.315456
-46.783623
-47.273006
-46.936554
-46.202473
-45.621326
-45.682495
-46.50834
-47.79298
-48.802345
-48.92469
-47.854156
-45.927193
-43.816708
-41.88974
-40.054535
-38.464027
-37.454662
-37.057037
-36.965275
-36.65941
-35.925323
-35.13007
-35.31359
-37.026447
-39.53456
-41.767395
-43.266144
-44.73431
-46.875378
-49.444668
-51.738674
-53.32918
-54.216198
-54.460896
-54.216198
-53.512703
-52.717445
-52.19747
-51.983368
-51.952778
-51.983368
-52.013954
-52.228058
-52.77862
-53.696224
-54.82793
-55.95964
-56.846657
-57.48898
-58.100716
-58.926556
-59.721813
-59.84416
-59.171253
-58.070126
-56.877243
-55.5926
-54.00209
-52.1363
-50.117573
-48.2212
-46.81421
-45.896606
-45.346046
-44.703724
-43.847294
-42.92969
-42.07326
-41.46153
-41.216835
-41.553284
-42.195606
-42.746166
-42.92969
-42.776756
-42.593235
-42.56265
-42.623825
-42.501476
-42.195606
-41.88974
-41.859154
-41.950912
-41.920326
-41.583874
-40.94155
-40.023952
-38.95341
-37.913464
-37.20997
-36.904102
-36.842926
-36.842926
-36.689995
-36.35354
-35.864155
-35.283005
-34.610096
-33.967773
-33.4478
-33.111343
-32.958412
-32.927826
-33.203106
-33.784256
-34.67127
-35.772392
-36.99586
-38.12757
-38.89224
-39.22869
-39.442802
-39.840427
-40.6051
-41.61446
-42.776756
-44.03081
-45.4378
-46.875378
-48.28237
-49.567013
-50.606964
-51.27987
-51.64691
-51.738674
-51.83043
-52.04454
-52.31982
-52.411583
-52.1363
-51.432804
-50.392853
-48.955276
-47.211834
-45.4378
-43.939053
-42.776756
-41.981503
-41.492115
-41.30859
-41.43094
-41.920326
-42.868515
-44.275505
-45.98836
-47.79298
-49.47525
-50.851658
-52.04454
-53.206837
-54.369133
-55.5926
-56.66314
-57.39722
-57.70309
-57.70309
-57.641914
-57.733673
-57.94778
-58.192474
-58.284237
-58.1313
-57.88661
-57.70309
-57.55015
-57.30546
-56.816074
-56.051403
-54.919693
-53.390354
-51.49398
-49.444668
-47.395355
-45.4378
-43.602596
-42.01209
-40.788616
-39.871014
-39.198105
-38.647545
-38.219334
-38.096985
-38.40285
-39.22869
-40.6051
-42.34854
-44.214333
-46.01895
-47.701225
-49.230556
-50.668133
-52.013954
-53.390354
-54.85852
-56.479618
-58.16189
-59.599464
-60.517067
-60.853523
-60.731174
-60.241787
-59.56888
-58.834797
-58.16189
-57.61133
-57.091354
-56.540794
-55.837296
-54.95028
-53.757397
-52.228058
-50.45403
-48.679996
-47.36477
-46.41658
-45.4378
-44.397854
-43.75553
-43.847294
-44.489613
-45.315456
-46.233055
-47.211834
-48.2212
-49.32232
-50.668133
-52.289234
-54.032677
-55.53143
-56.877243
-58.590103
-60.76176
-62.964005
-64.70745
-66.2062
-67.704956
-69.02019
-69.754265
-69.93778
-69.907196
-69.84602
-69.78485
-69.60133
-68.959015
-67.490845
-65.10508
-62.046402
-58.43717
-54.675
-51.09635
-47.884743
-45.07076
-42.71558
-41.15566
-40.421577
-39.840427
-38.555786
-36.62882
-35.191242
-35.160656
-36.62882
-38.739307
-40.727444
-42.4403
-44.30609
-46.538925
-48.83293
-50.63755
-51.64691
-52.105717
-52.564514
-53.26801
-54.216198
-55.25615
-56.204338
-56.99959
-57.458393
-57.519566
-57.152523
-56.296097
-54.919693
-53.145664
-51.310455
-49.68936
-48.49648
-47.854156
-47.64005
-47.303596
-46.324818
-44.5202
-42.28737
-40.299232
-39.045174
-38.58637
-38.769894
-39.473385
-40.666267
-42.34854
-44.275505
-46.1413
-47.79298
-49.444668
-51.524567
-54.093853
-56.90783
-59.63005
-62.07699
-64.24865
-66.236786
-67.91906
-69.142525
-69.87661
-70.304825
-70.58011
-70.58011
-70.02955
-68.959015
-67.55202
-66.08386
-64.55452
-62.7499
-60.517067
-57.917194
-55.194973
-52.5951
-50.270508
-48.251785
-46.477753
-44.856655
-43.327316
-41.950912
-40.88038
-40.238056
-39.93219
-39.962776
-40.452164
-41.522697
-43.1438
-45.10135
-47.08949
-48.985867
-50.79048
-52.442165
-54.032677
-55.562016
-57.030178
-58.40658
-59.56888
-60.455894
-61.15939
-61.64878
-61.954643
-62.046402
-61.954643
-61.5876
-60.853523
-59.7524
-58.31482
-56.601963
-54.736176
-52.77862
-50.851658
-49.04704
-47.42594
-45.98836
-44.61196
-43.38849
-42.501476
-42.07326
-42.195606
-42.92969
-44.122574
-45.56015
-46.96714
-48.251785
-49.50584
-50.91283
-52.442165
-54.032677
-55.500843
-56.846657
-58.100716
-59.263012
-60.241787
-60.945286
-61.404083
-61.557014
-61.495842
-61.220566
-60.67
-59.78299
-58.498344
-56.78549
-54.675
-52.289234
-49.719948
-47.08949
-44.550785
-42.256783
-40.299232
-38.58637
-37.087624
-35.833565
-34.763027
-33.814842
-32.958412
-32.31609
-31.979637
-32.010223
-32.40785
-33.17252
-34.27364
-35.741806
-37.57701
-39.748665
-42.10385
-44.5202
-46.875378
-49.19997
-51.432804
-53.665638
-55.714947
-57.48898
-58.80421
-59.66064
-59.966507
-59.7524
-59.110077
-58.16189
-57.030178
-55.776123
-54.491478
-53.206837
-51.83043
-50.392853
-48.894104
-47.303596
-45.590736
-43.786118
-41.859154
-39.901604
-38.066395
-36.50647
-35.31359
-34.45716
-33.87601
-33.631317
-33.661907
-33.937187
-34.45716
-35.435936
-36.904102
-38.922825
-41.278004
-43.786118
-46.263645
-48.679996
-50.94342
-53.084488
-55.072624
-56.816074
-58.25365
-59.446533
-60.547653
-61.495842
-62.2911
-62.872246
-63.208702
-63.269875
-62.99459
-62.44403
-61.495842
-60.180614
-58.52893
-56.63255
-54.675
-52.62569
-50.606964
-48.679996
-46.875378
-45.16252
-43.510838
-42.10385
-41.125072
-40.513336
-40.176884
-40.054535
-40.115707
-40.390987
-40.727444
-41.094486
-41.46153
-41.859154
-42.37913
-43.02145
-43.816708
-44.703724
-45.74367
-46.905968
-48.09885
-49.169388
-49.96464
-50.331684
-50.270508
-49.842293
-49.04704
-47.91533
-46.538925
-45.040176
-43.541428
-42.07326
-40.63568
-39.16752
-37.699356
-36.292366
-34.94655
-33.661907
-32.49961
-31.520832
-30.694992
-30.022083
-29.532696
-29.19624
-28.982134
-28.8292
-28.8292
-28.951548
-29.10448
-29.012722
-28.064531
-25.678764
-21.518969
-16.166288
-11.088888
-8.030212
-7.999627
-10.415979
-13.291133
-14.331082
-12.771158
-9.559551
-6.4702883
-4.788018
-4.8491917
-6.164422
-7.96904
-10.140698
-13.444066
-18.337946
-23.996494
-28.798613
-31.398487
-32.04081
-32.346676
-34.15129
-38.096985
-43.48025
-48.64941
-52.075127
-52.99273
-51.58574
-48.92469
-46.202473
-43.908463
-41.70622
-38.95341
-35.466522
-31.64318
-27.972773
-24.944683
-22.8342
-21.79425
-21.733076
-22.130703
-22.497744
-22.589504
-22.773026
-23.598866
-25.64818
-29.532696
-35.58887
-43.48025
-51.86102
-58.834797
-63.05577
-64.21806
-63.178116
-61.52643
-60.853523
-61.862885
-64.126305
-66.35914
-66.9097
-64.30983
-57.97837
-48.802345
-38.61696
-29.440933
-22.558918
-18.246187
-15.768661
-14.086389
-12.557052
-11.333581
-10.905367
-11.425342
-12.312357
-12.862919
-12.648812
-11.486515
-9.834831
-8.519602
-8.672535
-10.874781
-14.698123
-19.041441
-22.589504
-24.730577
-25.709352
-26.168154
-26.68813
-27.575146
-29.073895
-31.337315
-34.212467
-37.118206
-39.503975
-41.216835
-42.532063
-43.327316
-43.449665
-42.83793
-41.583874
-39.565147
-36.567646
-32.86665
-29.073895
-25.739939
-23.048306
-20.907234
-19.194376
-18.2156
-18.276773
-19.224962
-20.264912
-20.295498
-18.949682
-16.90037
-15.065164
-13.933455
-13.22996
-12.557052
-11.761796
-11.058301
-10.660673
-10.660673
-11.241821
-12.465291
-14.208735
-16.34981
-18.766161
-21.518969
-24.394123
-27.05517
-29.10448
-30.175018
-30.266777
-29.746803
-29.073895
-28.584507
-28.339811
-28.09512
-27.361036
-26.076393
-24.547056
-23.140066
-21.916595
-20.509605
-18.521467
-16.196875
-14.116975
-12.648812
-11.700622
-10.96654
-10.048939
-8.641948
-6.4702883
-3.6868956
-0.93408847
0.901116
1.1458101
-0.38352728
-3.3810284
-7.449065
-11.945316
-16.288635
-19.897871
-22.528332
-24.455297
-26.168154
-28.064531
-30.113846
-32.010223
-33.356037
-33.72308
-32.988995
-31.459663
-29.869148
-28.676266
-27.850426
-26.993996
-25.617592
-23.598866
-21.182514
-18.674402
-16.410982
-14.575776
-13.22996
-12.190011
-11.517102
-11.517102
-12.434705
-14.392257
-17.145063
-20.20374
-23.140066
-25.8317
-28.248053
-30.419712
-32.19374
-33.294865
-33.386623
-32.254917
-30.083256
-27.452797
-25.005857
-23.078892
-21.824837
-21.12134
-20.693127
-20.234325
-19.500242
-18.613228
-18.001492
-17.756798
-17.603865
-17.206238
-16.502743
-15.860419
-15.646312
-15.860419
-16.441568
-17.420343
-18.980268
-21.274275
-24.057667
-26.718714
-28.615095
-29.440933
-29.318588
-28.859787
-28.676266
-29.165655
-30.144432
-31.09262
-31.520832
-31.153793
-30.022083
-28.400986
-26.474022
-24.516468
-22.864784
-21.733076
-21.12134
-20.876646
-20.876646
-21.090755
-21.549555
-22.06953
-22.467157
-22.803612
-23.323586
-24.302362
-25.739939
-27.42221
-28.982134
-30.113846
-30.60323
-30.297363
-29.41035
-28.309227
-27.42221
-26.993996
-26.902235
-26.902235
-26.626955
-25.801113
-24.33295
-22.34481
-20.050806
-17.787386
-15.95218
-14.881644
-14.667537
-15.034579
-15.523965
-15.860419
-16.07453
-16.655676
-18.062666
-20.601366
-24.057667
-27.942184
-31.673767
-34.85479
-37.20997
-38.739307
-39.62632
-39.93219
-39.840427
-39.565147
-39.136936
-38.34168
-36.93469
-34.85479
-32.254917
-29.440933
-26.657541
-24.088255
-21.88601
-20.08139
-18.552055
-17.17565
-15.860419
-14.789884
-14.178147
-14.300496
-15.279271
-17.022717
-19.34731
-22.008356
-24.60823
-26.902235
-28.64568
-29.807976
-30.60323
-31.214966
-31.887875
-32.652546
-33.508972
-34.243053
-34.67127
-34.73244
-34.426575
-33.661907
-32.31609
-30.205605
-27.42221
-24.180016
-20.754301
-17.236824
-13.78052
-10.50774
-7.693759
-5.4915133
-4.053936
-3.2892678
-3.1363342
-3.5033748
-4.20687
-5.063299
-6.042074
-7.0514374
-8.15256
-9.437203
-10.935954
-12.648812
-14.575776
-16.655676
-18.704988
-20.723713
-22.742437
-24.822336
-26.932823
-29.073895
-31.09262
-32.86665
-34.30423
-35.31359
-35.772392
-35.650043
-34.94655
-33.814842
-32.22433
-30.23619
-27.88101
-25.097616
-21.79425
-18.093254
-14.239322
-10.538326
-7.387892
-4.9715395
-3.4116151
-2.7081196
-2.8610537
-3.7786558
-5.2468195
-7.112611
-9.131335
-11.272408
-13.566415
-15.982766
-18.613228
-21.457794
-24.485882
-27.60573
-30.633816
-33.233692
-35.160656
-36.292366
-36.598232
-36.108845
-34.85479
-32.89724
-30.358536
-27.361036
-23.965908
-20.173153
-16.043941
-11.822969
-7.7549324
-3.9927628
-0.75056815
1.8187184
3.4704027
4.051551
3.5621629
2.0939991
-0.16942
-3.1363342
-6.8067436
-11.180648
-15.95218
-20.815472
-25.403484
-29.563282
-33.233692
-36.322952
-38.95341
-41.002724
-42.501476
-43.327316
-43.48025
-42.83793
-41.369766
-39.07576
-36.07826
-32.49961
-28.46216
-24.088255
-19.500242
-14.698123
-9.834831
-5.0938854
-0.8423283
2.7669075
5.611475
7.5078535
8.394869
8.333694
7.446679
5.7949953
3.4704027
0.6258354
-2.830467
-6.8067436
-11.302995
-15.982766
-20.57078
-24.761164
-28.309227
-31.09262
-33.080757
-34.365402
-35.068893
-35.160656
-34.640682
-33.478386
-31.734943
-29.50211
-26.841063
-23.904734
-20.754301
-17.512106
-14.300496
-11.302995
-8.641948
-6.317356
-4.4209776
-2.8916404
-1.7905176
-1.0870223
-0.7811549
-0.8117416
-1.0870223
-1.5458238
-2.188145
-3.0139873
-3.9315898
-4.879779
-5.7973814
-6.6232224
-7.3267183
-7.9384537
-8.580774
-9.314857
-10.232458
-11.425342
-12.862919
-14.422843
-15.829833
-17.11448
-18.2156
-19.102615
-19.744938
-20.020218
-19.897871
-19.469658
-18.766161
-17.756798
-16.410982
-14.698123
-12.740571
-10.721847
-8.764295
-6.9290905
-5.185646
-3.6868956
-2.4634259
-1.5764105
-0.93408847
-0.50587416
-0.26118016
-0.16942
-0.20000672
-0.38352728
-0.5976343
-0.87291527
-1.3011296
-2.065798
-3.3198545
-5.032712
-7.0820236
-9.284269
-11.517102
-13.597001
-15.493381
-17.145063
-18.429708
-19.34731
-19.897871
-20.111979
-20.020218
-19.53083
-18.704988
-17.634453
-16.319221
-14.698123
-12.740571
-10.568913
-8.24432
-5.9197283
-3.7786558
-2.0046246
-0.71998143
0.07527399
0.44231486
0.38114142
0.014100313
-0.65880775
-1.4846499
-2.4328387
-3.5645487
-4.910365
-6.439703
-8.15256
-10.048939
-12.00649
-13.964042
-15.768661
-17.35917
-18.613228
-19.500242
-20.142565
-20.57078
-20.754301
-20.509605
-19.775522
-18.521467
-16.839195
-14.851058
-12.648812
-10.324219
-8.121973
-6.164422
-4.604498
-3.4116151
-2.4940126
-1.7293441
-1.0870223
-0.6282213
-0.38352728
-0.35294056
-0.50587416
-0.75056815
-1.0258489
-1.3623035
-1.8211043
-2.3104923
-2.8916404
-3.5645487
-4.329217
-5.2162323
-6.2561817
-7.5102377
-8.886642
-10.2936325
-11.639449
-12.771158
-13.688762
-14.300496
-14.575776
-14.606364
-14.514604
-14.331082
-14.086389
-13.688762
-13.199374
-12.618225
-11.91473
-11.119474
-10.232458
-9.345443
-8.458427
-7.571411
-6.6538095
-5.705621
-4.757432
-3.8398292
-3.044574
-2.341079
-1.7599308
-1.2705429
-1.0564356
-1.2093694
-1.8211043
-2.7998798
-3.9927628
-5.2774067
-6.562049
-7.693759
-8.733708
-9.65131
-10.538326
-11.394755
-12.09825
-12.526464
-12.740571
-12.771158
-12.679399
-12.281771
-11.547689
-10.568913
-9.467791
-8.397254
-7.3573046
-6.317356
-5.2162323
-4.02335
-2.7081196
-1.3623035
-0.108246565
0.9622896
1.7575449
2.1551726
2.2469327
2.0939991
1.8493052
1.4822642
0.901116
0.07527399
-1.0258489
-2.2799056
-3.7174823
-5.2162323
-6.6843967
-8.0608
-9.314857
-10.50774
-11.517102
-12.312357
-12.985266
-13.535827
-13.902867
-13.872283
-13.444066
-12.771158
-11.945316
-11.088888
-10.2936325
-9.498377
-8.672535
-7.6325855
-6.3479424
-5.032712
-3.9010031
-3.0139873
-2.2799056
-1.6987569
-1.3011296
-1.0258489
-0.87291527
-0.8117416
-0.903502
-1.2705429
-1.851691
-2.6163595
-3.6257222
-4.879779
-6.439703
-8.183146
-9.926592
-11.486515
-12.862919
-14.116975
-15.279271
-16.288635
-17.145063
-17.787386
-18.185013
-18.368534
-18.276773
-17.879145
-17.145063
-16.07453
-14.698123
-13.015853
-11.027715
-8.825468
-6.5314627
-4.359804
-2.4634259
-0.903502
0.25879455
1.1152233
1.7269583
2.0939991
2.1857593
1.9716522
1.5434377
0.93170285
0.13644743
-0.87291527
-2.2187316
-3.9927628
-6.042074
-8.15256
-10.110112
-11.853556
-13.41348
-14.851058
-16.07453
-16.99213
-17.481518
-17.695625
-17.756798
-17.66504
-17.26741
-16.472157
-15.218097
-13.658174
-12.128838
-10.78302
-9.620724
-8.519602
-7.5102377
-6.6538095
-5.889141
-5.0021257
-3.9315898
-2.7387064
-1.6987569
-1.148196
-1.0870223
-1.3317163
-1.6681702
-2.0046246
-2.4634259
-3.1975076
-4.2374573
-5.5220995
-6.867917
-7.96904
-8.764295
-9.37603
-9.987765
-10.752433
-11.700622
-12.862919
-14.116975
-15.248685
-16.013355
-16.288635
-16.105114
-15.6157255
-15.126338
-14.759295
-14.484015
-14.26991
-13.933455
-13.291133
-12.281771
-10.96654
-9.620724
-8.397254
-7.3573046
-6.3479424
-5.2162323
-3.8398292
-2.4022524
-1.0564356
-0.016486168
0.6258354
0.7481823
0.41172814
-0.16942
-0.7811549
-1.3623035
-1.9434512
-2.7081196
-3.6868956
-5.0021257
-6.5008755
-8.121973
-9.773658
-11.241821
-12.495878
-13.382894
-13.99463
-14.392257
-14.606364
-14.636949
-14.392257
-13.964042
-13.41348
-12.709986
-11.822969
-10.752433
-9.620724
-8.519602
-7.540825
-6.6538095
-5.766794
-4.8491917
-3.9010031
-2.9528134
-2.126972
-1.5152366
-1.1787825
-1.0258489
-0.93408847
-0.87291527
-0.75056815
-0.75056815
-0.903502
-1.3623035
-2.065798
-2.8916404
-3.6257222
-4.084523
-4.2680435
-4.329217
-4.4209776
-4.6962585
-5.185646
-5.858555
-6.714983
-7.693759
-8.672535
-9.559551
-10.232458
-10.660673
-10.905367
-11.058301
-11.088888
-10.874781
-10.354806
-9.590137
-8.611361
-7.449065
-6.2255955
-5.0021257
-3.8092425
-2.6163595
-1.4234765
-0.20000672
0.9928763
2.0634124
2.9198413
3.4092293
3.439816
2.950428
2.0634124
0.8705294
-0.47528744
-1.9740379
-3.5033748
-5.0021257
-6.409116
-7.724345
-9.070162
-10.50774
-12.037077
-13.566415
-15.034579
-16.258047
-17.236824
-17.94032
-18.337946
-18.368534
-18.093254
-17.512106
-16.80861
-16.013355
-15.09575
-13.933455
-12.465291
-10.752433
-8.947816
-7.0820236
-5.338579
-3.7786558
-2.5245993
-1.5764105
-0.75056815
0.04468727
0.7481823
1.2069836
1.390504
1.4516776
1.4516776
1.2681571
0.68700886
-0.41411376
-1.8822777
-3.533962
-5.185646
-6.74557
-8.213734
-9.620724
-11.027715
-12.281771
-13.015853
-12.985266
-12.404118
-11.792382
-11.517102
-11.547689
-11.608863
-11.333581
-10.50774
-9.253683
-7.816106
-6.2561817
-4.5127373
-2.677533
-0.9646754
0.50348854
1.635198
2.5222135
3.2868822
3.8680303
4.3880053
4.755046
4.877393
4.6938725
4.143311
3.2562954
2.1551726
0.93170285
-0.47528744
-2.065798
-3.6868956
-5.15506
-6.3479424
-7.418479
-8.611361
-9.926592
-11.211234
-12.190011
-12.740571
-12.893505
-12.740571
-12.281771
-11.578276
-10.691259
-9.681897
-8.611361
-7.4796524
-6.2255955
-4.9409523
-3.656309
-2.4328387
-1.2705429
-0.20000672
0.6258354
1.0540498
1.0846364
0.901116
0.6258354
0.25879455
-0.35294056
-1.2399561
-2.4328387
-3.7174823
-5.0021257
-6.2255955
-7.3573046
-8.397254
-9.37603
-10.2936325
-11.119474
-11.853556
-12.434705
-12.862919
-13.107613
-13.168787
-13.077026
-12.832332
-12.404118
-11.853556
-11.119474
-10.324219
-9.498377
-8.672535
-7.8772793
-7.143197
-6.317356
-5.3691664
-4.2986307
-3.1363342
-1.7905176
-0.3223536
1.1763967
2.46104
3.4092293
3.8374436
3.8374436
3.5621629
3.0421882
2.3386931
1.3599173
0.16703415
-1.1787825
-2.7998798
-4.635085
-6.6843967
-8.764295
-10.752433
-12.618225
-14.331082
-15.860419
-17.11448
-18.093254
-18.827335
-19.377895
-19.592005
-19.408484
-18.827335
-17.84856
-16.563915
-15.003991
-13.22996
-11.394755
-9.467791
-7.5102377
-5.61386
-3.8398292
-2.2799056
-0.93408847
0.19762087
1.0846364
1.7269583
2.1551726
2.3081064
2.1551726
1.6963714
0.8705294
-0.23059344
-1.6681702
-3.4116151
-5.2774067
-7.143197
-8.978402
-10.752433
-12.495878
-14.147563
-15.646312
-17.022717
-18.185013
-19.07203
-19.561417
-19.62259
-19.286137
-18.552055
-17.420343
-15.95218
-14.26991
-12.37353
-10.354806
-8.336081
-6.409116
-4.6656713
-3.1669214
-1.9128644
-0.87291527
-0.108246565
0.44231486
0.778769
0.93170285
0.8399426
0.47290158
-0.20000672
-1.1787825
-2.3716657
-3.8092425
-5.3997526
-7.0514374
-8.733708
-10.415979
-12.00649
-13.41348
-14.54519
-15.401618
-15.982766
-16.288635
-16.288635
-15.982766
-15.371032
-14.54519
-13.50524
-12.342944
-11.088888
-9.773658
-8.519602
-7.296131
-6.164422
-5.1244726
-4.1456966
-3.1975076
-2.2493184
-1.3623035
-0.5976343
0.04468727
0.50348854
0.778769
0.809356
0.5952487
0.25879455
-0.23059344
-0.8423283
-1.6069973
-2.5245993
-3.472788
-4.4209776
-5.3997526
-6.409116
-7.3573046
-8.213734
-8.917229
-9.467791
-9.987765
-10.477153
-10.935954
-11.211234
-11.333581
-11.333581
-11.180648
-10.905367
-10.477153
-9.957178
-9.37603
-8.703121
-7.96904
-7.143197
-6.2561817
-5.338579
-4.3903904
-3.5033748
-2.7387064
-2.0963852
-1.6987569
-1.5764105
-1.6375835
-1.8822777
-2.2493184
-2.7387064
-3.3504417
-4.02335
-4.757432
-5.5526867
-6.409116
-7.3267183
-8.213734
-9.039577
-9.804244
-10.538326
-11.150062
-11.670036
-12.037077
-12.281771
-12.434705
-12.404118
-12.159424
-11.700622
-11.150062
-10.446566
-9.65131
-8.703121
-7.6325855
-6.5008755
-5.2774067
-4.053936
-2.9834
-2.126972
-1.4540632
-0.99526215
-0.6893947
-0.5670476
-0.5976343
-0.8117416
-1.148196
-1.6069973
-2.2187316
-2.9834
-3.9010031
-4.9409523
-6.042074
-7.2043705
-8.305494
-9.223096
-10.018352
-10.752433
-11.425342
-12.037077
-12.465291
-12.740571
-12.832332
-12.709986
-12.434705
-11.945316
-11.241821
-10.385392
-9.406617
-8.397254
-7.387892
-6.409116
-5.5220995
-4.726845
-3.9927628
-3.3504417
-2.8610537
-2.5245993
-2.341079
-2.3104923
-2.4022524
-2.5857728
-2.8916404
-3.3198545
-3.9315898
-4.6962585
-5.6750336
-6.8067436
-7.999627
-9.253683
-10.415979
-11.455929
-12.281771
-12.985266
-13.535827
-13.902867
-13.99463
-13.902867
-13.566415
-13.046439
-12.342944
-11.425342
-10.415979
-9.437203
-8.489015
-7.571411
-6.6232224
-5.736207
-4.8491917
-3.9927628
-3.2280943
-2.5857728
-2.0963852
-1.8211043
-1.7293441
-1.8822777
-2.2187316
-2.677533
-3.1669214
-3.748069
-4.4209776
-5.2162323
-6.133835
-7.143197
-8.15256
-9.070162
-9.8654175
-10.538326
-10.997128
-11.333581
-11.455929
-11.455929
-11.302995
-11.027715
-10.538326
-9.8654175
-9.039577
-8.121973
-7.112611
-6.0726614
-5.063299
-4.1456966
-3.3504417
-2.6163595
-1.9740379
-1.4234765
-0.99526215
-0.65880775
-0.5670476
-0.65880775
-0.93408847
-1.3011296
-1.8822777
-2.5245993
-3.044574
-3.656309
-4.726845
-5.6750336
-5.766794
-5.6444473
-6.5008755
-8.0608
-9.100749
-9.192509
-8.703121
-8.580774
-9.070162
-9.712483
-9.773658
-9.131335
-8.336081
-7.724345
-7.0514374
-5.9503136
-4.635085
-3.5951355
-3.3198545
-3.7786558
-4.5127373
-5.185646
-5.338579
-5.032712
-4.604498
-4.5127373
-4.8186054
-5.185646
-5.307993
-5.307993
-5.15506
-4.788018
-4.359804
-4.20687
-4.3903904
-4.5433245
-4.635085
-4.9409523
-5.4915133
-6.1950083
-6.6843967
-6.74557
-6.409116
-5.9503136
-5.5526867
-5.307993
-5.2162323
-5.1244726
-4.9715395
-4.8491917
-4.757432
-4.8186054
-5.0938854
-5.4915133
-5.8279676
-6.133835
-6.317356
-6.439703
-6.4702883
-6.286769
-5.9197283
-5.460927
-4.9715395
-4.5739107
-4.3903904
-4.3903904
-4.329217
-4.176284
-4.1151104
-4.2986307
-4.5739107
-4.6656713
-4.3903904
-3.7786558
-3.1669214
-2.7998798
-2.6163595
-2.3716657
-2.126972
-1.9740379
-2.065798
-2.4634259
-2.8916404
-3.1975076
-3.4116151
-3.748069
-4.329217
-5.0938854
-5.889141
-6.4702883
-6.6843967
-6.5008755
-6.2255955
-6.133835
-6.4702883
-7.02085
-7.4796524
-7.663172
-7.693759
-7.693759
-7.663172
-7.4796524
-6.990263
-6.286769
-5.6750336
-5.338579
-5.2468195
-5.063299
-4.5433245
-3.8092425
-3.0751607
-2.5857728
-2.4328387
-2.4022524
-2.341079
-2.126972
-1.851691
-1.7599308
-2.0046246
-2.4022524
-2.7387064
-2.9222271
-3.044574
-3.2892678
-3.6868956
-4.20687
-4.788018
-5.307993
-5.9197283
-6.6232224
-7.387892
-7.9384537
-8.091386
-7.999627
-7.8772793
-7.9384537
-8.0608
-8.030212
-7.663172
-7.0514374
-6.409116
-5.858555
-5.460927
-5.1244726
-4.726845
-4.176284
-3.656309
-3.2892678
-3.1057475
-3.0139873
-2.9222271
-2.769293
-2.5857728
-2.4634259
-2.4634259
-2.6163595
-2.830467
-3.0751607
-3.472788
-4.084523
-4.9409523
-5.9503136
-6.9596777
-7.846693
-8.489015
-8.886642
-9.039577
-9.192509
-9.37603
-9.590137
-9.681897
-9.620724
-9.528964
-9.345443
-9.070162
-8.672535
-8.24432
-7.846693
-7.5102377
-7.265545
-6.9596777
-6.6538095
-6.286769
-5.889141
-5.4915133
-5.1244726
-4.788018
-4.482151
-4.2374573
-4.1151104
-4.176284
-4.451565
-4.879779
-5.3691664
-5.9197283
-6.439703
-6.8985043
-7.2043705
-7.3267183
-7.296131
-7.143197
-6.9290905
-6.6538095
-6.286769
-5.858555
-5.338579
-4.8186054
-4.329217
-3.9010031
-3.6257222
-3.5033748
-3.4422019
-3.3504417
-3.1363342
-2.7998798
-2.4328387
-2.0963852
-1.9128644
-1.851691
-1.9740379
-2.188145
-2.5857728
-3.0751607
-3.656309
-4.2680435
-4.879779
-5.4915133
-6.0726614
-6.6232224
-7.112611
-7.418479
-7.5102377
-7.387892
-7.0820236
-6.6843967
-6.286769
-5.858555
-5.460927
-5.063299
-4.726845
-4.451565
-4.2374573
-4.053936
-3.8092425
-3.533962
-3.258681
-3.044574
-2.8916404
-2.7387064
-2.6163595
-2.4634259
-2.341079
-2.2799056
-2.3716657
-2.5245993
-2.7081196
-2.8610537
-3.0751607
-3.3504417
-3.7174823
-4.1456966
-4.5433245
-4.8491917
-5.063299
-5.2162323
-5.307993
-5.307993
-5.2468195
-5.185646
-5.0938854
-5.032712
-4.9715395
-4.9715395
-5.0021257
-5.1244726
-5.2468195
-5.3997526
-5.5220995
-5.4915133
-5.338579
-5.0938854
-4.8186054
-4.604498
-4.3903904
-4.1456966
-3.9010031
-3.6257222
-3.2892678
-2.9222271
-2.5245993
-2.2187316
-1.9434512
-1.6069973
-1.3011296
-1.117609
-1.0564356
-1.0870223
-1.148196
-1.1787825
-1.1787825
-1.1787825
-1.2399561
-1.4540632
-1.8211043
-2.188145
-2.5245993
-2.8916404
-3.3810284
-3.9315898
-4.3903904
-4.6962585
-4.8186054
-4.879779
-4.9409523
-4.9715395
-4.9409523
-4.757432
-4.4209776
-4.02335
-3.6257222
-3.3198545
-3.0139873
-2.7387064
-2.4022524
-2.065798
-1.6987569
-1.3317163
-0.9646754
-0.6282213
-0.38352728
-0.29176688
-0.41411376
-0.6893947
-1.0258489
-1.3623035
-1.6681702
-1.9128644
-2.188145
-2.4634259
-2.830467
-3.258681
-3.7174823
-4.084523
-4.359804
-4.451565
-4.482151
-4.3903904
-4.20687
-4.084523
-3.9927628
-3.9621766
-3.870416
-3.656309
-3.2892678
-2.8610537
-2.4940126
-2.2187316
-1.9740379
-1.7905176
-1.6375835
-1.6069973
-1.6375835
-1.6987569
-1.7905176
-1.9128644
-2.0963852
-2.3104923
-2.6469467
-3.0751607
-3.472788
-3.8092425
-4.1456966
-4.451565
-4.726845
-4.9715395
-5.1244726
-5.2468195
-5.307993
-5.338579
-5.307993
-5.15506
-4.9409523
-4.635085
-4.329217
-4.02335
-3.7786558
-3.5645487
-3.4116151
-3.2892678
-3.1975076
-3.1057475
-3.0139873
-2.9528134
-2.9834
-3.1057475
-3.3504417
-3.7174823
-4.1456966
-4.5433245
-4.8186054
-4.9715395
-5.1244726
-5.2774067
-5.3997526
-5.460927
-5.4915133
-5.5526867
-5.61386
-5.6444473
-5.5220995
-5.338579
-5.063299
-4.726845
-4.4209776
-4.20687
-4.1456966
-4.20687
-4.2986307
-4.359804
-4.2986307
-4.1151104
-3.870416
-3.656309
-3.5033748
-3.472788
-3.533962
-3.6257222
-3.8398292
-4.1151104
-4.451565
-4.757432
-5.032712
-5.2468195
-5.43034
-5.6750336
-5.9197283
-6.1032476
-6.133835
-6.042074
-5.9503136
-5.9197283
-6.011488
-6.0726614
-6.1032476
-6.042074
-5.889141
-5.6750336
-5.460927
-5.2468195
-5.15506
-5.2162323
-5.3691664
-5.5526867
-5.6444473
-5.61386
-5.5526867
-5.5220995
-5.5220995
-5.5220995
-5.5526867
-5.705621
-6.011488
-6.3785295
-6.6538095
-6.714983
-6.592636
-6.3479424
-6.1032476
-5.980901
-5.889141
-5.8279676
-5.766794
-5.6444473
-5.5220995
-5.43034
-5.338579
-5.2468195
-5.1244726
-5.0021257
-4.910365
-4.9409523
-5.032712
-5.15506
-5.307993
-5.4915133
-5.736207
-6.0726614
-6.439703
-6.7761564
-7.0820236
-7.387892
-7.724345
-7.999627
-8.24432
-8.489015
-8.733708
-9.070162
-9.437203
-9.804244
-10.079525
-10.201872
-10.110112
-9.957178
-9.743071
-9.590137
-9.467791
-9.345443
-9.192509
-8.978402
-8.733708
-8.458427
-8.183146
-7.9078665
-7.6325855
-7.387892
-7.2349577
-7.1737843
-7.2043705
-7.296131
-7.449065
-7.6325855
-7.7855196
-7.8772793
-7.9384537
-7.999627
-8.0608
-8.091386
-8.183146
-8.336081
-8.580774
-8.764295
-8.856055
-8.825468
-8.825468
-8.856055
-8.978402
-9.070162
-9.100749
-9.070162
-9.100749
-9.223096
-9.437203
-9.712483
-9.957178
-10.110112
-10.140698
-10.140698
-10.140698
-10.110112
-10.079525
-10.048939
-10.048939
-10.048939
-10.018352
-9.8654175
-9.65131
-9.314857
-8.917229
-8.458427
-8.091386
-7.846693
-7.693759
-7.540825
-7.3573046
-7.0820236
-6.74557
-6.439703
-6.1950083
-6.011488
-5.8279676
-5.736207
-5.705621
-5.766794
-5.889141
-6.0726614
-6.2561817
-6.4702883
-6.74557
-7.0514374
-7.3267183
-7.6019983
-7.7855196
-7.846693
-7.8772793
-7.846693
-7.846693
-7.816106
-7.7855196
-7.663172
-7.3573046
-6.9290905
-6.439703
-5.9503136
-5.4915133
-4.9409523
-4.359804
-3.8398292
-3.4422019
-3.1669214
-2.9222271
-2.7081196
-2.4634259
-2.2187316
-2.0963852
-2.065798
-2.0352113
-1.9434512
-1.9740379
-2.188145
-2.555186
-2.8916404
-3.0751607
-3.0751607
-3.0751607
-3.1057475
-3.1057475
-3.1975076
-3.4116151
-3.748069
-4.053936
-4.176284
-4.02335
-3.748069
-3.5645487
-3.5645487
-3.656309
-3.7174823
-3.656309
-3.5033748
-3.3198545
-3.1669214
-3.1669214
-3.1669214
-3.1363342
-3.044574
-2.9222271
-2.769293
-2.5857728
-2.3716657
-2.2799056
-2.3716657
-2.6469467
-2.9528134
-3.2892678
-3.6257222
-4.053936
-4.5433245
-4.9715395
-5.2162323
-5.338579
-5.43034
-5.5220995
-5.6750336
-5.9503136
-6.317356
-6.6843967
-6.990263
-7.112611
-7.112611
-6.990263
-6.83733
-6.6843967
-6.6232224
-6.6538095
-6.74557
-6.8985043
-7.02085
-7.1737843
-7.296131
-7.3573046
-7.3267183
-7.2043705
-7.143197
-7.143197
-7.2043705
-7.296131
-7.449065
-7.6019983
-7.663172
-7.663172
-7.6019983
-7.540825
-7.540825
-7.571411
-7.6019983
-7.6325855
-7.663172
-7.693759
-7.693759
-7.663172
-7.571411
-7.387892
-7.2349577
-7.1737843
-7.1737843
-7.2043705
-7.2043705
-7.143197
-6.990263
-6.7761564
-6.5314627
-6.317356
-6.164422
-6.1032476
-6.133835
-6.2255955
-6.3785295
-6.6232224
-6.8985043
-7.2043705
-7.4796524
-7.693759
-7.8772793
-8.0608
-8.24432
-8.489015
-8.764295
-9.131335
-9.559551
-10.018352
-10.477153
-10.874781
-11.180648
-11.394755
-11.547689
-11.639449
-11.700622
-11.731209
-11.700622
-11.670036
-11.608863
-11.547689
-11.486515
-11.364168
-11.211234
-10.96654
-10.721847
-10.50774
-10.354806
-10.171285
-9.987765
-9.834831
-9.712483
-9.712483
-9.804244
-9.926592
-10.048939
-10.171285
-10.324219
-10.477153
-10.660673
-10.844193
-11.058301
-11.272408
-11.425342
-11.455929
-11.486515
-11.486515
-11.517102
-11.578276
-11.608863
-11.700622
-11.884143
-12.128838
-12.404118
-12.618225
-12.740571
-12.771158
-12.740571
-12.709986
-12.709986
-12.771158
-12.862919
-12.985266
-13.046439
-13.015853
-12.985266
-12.893505
-12.709986
-12.434705
-12.09825
-11.731209
-11.333581
-10.935954
-10.5995
-10.2936325
-10.048939
-9.834831
-9.65131
-9.498377
-9.314857
-9.131335
-8.978402
-8.917229
-8.947816
-9.039577
-9.253683
-9.590137
-9.987765
-10.415979
-10.905367
-11.394755
-11.91473
-12.404118
-12.862919
-13.291133
-13.688762
-14.025214
-14.239322
-14.361669
-14.361669
-14.361669
-14.331082
-14.178147
-13.902867
-13.535827
-13.077026
-12.587638
-12.067663
-11.547689
-11.027715
-10.50774
-9.926592
-9.406617
-8.978402
-8.611361
-8.366668
-8.213734
-8.24432
-8.427841
-8.641948
-8.886642
-9.100749
-9.37603
-9.65131
-10.018352
-10.385392
-10.721847
-11.088888
-11.425342
-11.731209
-12.00649
-12.220596
-12.37353
-12.495878
-12.495878
-12.404118
-12.2511835
-12.09825
-11.945316
-11.761796
-11.608863
-11.517102
-11.486515
-11.547689
-11.608863
-11.639449
-11.608863
-11.578276
-11.486515
-11.425342
-11.455929
-11.578276
-11.761796
-11.884143
-12.00649
-12.09825
-12.2511835
-12.342944
-12.37353
-12.37353
-12.312357
-12.220596
-12.067663
-11.9759035
-11.884143
-11.822969
-11.761796
-11.670036
-11.639449
-11.639449
-11.639449
-11.639449
-11.578276
-11.455929
-11.333581
-11.272408
-11.241821
-11.241821
-11.241821
-11.180648
-11.058301
-10.935954
-10.905367
-10.935954
-11.058301
-11.272408
-11.517102
-11.792382
-12.09825
-12.434705
-12.740571
-13.015853
-13.22996
-13.41348
-13.566415
-13.749934
-13.933455
-14.086389
-14.178147
-14.178147
-14.116975
-14.086389
-13.99463
-13.841695
-13.627587
-13.382894
-13.1382
-12.954679
-12.862919
-12.801745
-12.801745
-12.740571
-12.709986
-12.587638
-12.434705
-12.281771
-12.220596
-12.2511835
-12.312357
-12.434705
-12.587638
-12.832332
-13.077026
-13.291133
-13.474654
-13.688762
-13.933455
-14.208735
-14.484015
-14.698123
-14.9122305
-15.126338
-15.3404455
-15.493381
-15.6157255
-15.676898
-15.707486
-15.707486
-15.6157255
-15.493381
-15.279271
-15.09575
-14.942817
-14.759295
-14.575776
-14.26991
-13.902867
-13.444066
-13.015853
-12.648812
-12.281771
-12.00649
-11.761796
-11.608863
-11.517102
-11.455929
-11.394755
-11.333581
-11.272408
-11.211234
-11.150062
-11.150062
-11.211234
-11.302995
-11.547689
-11.91473
-12.312357
-12.679399
-13.015853
-13.382894
-13.719348
-13.99463
-14.239322
-14.453431
-14.728711
-14.973405
-15.187512
-15.401618
-15.554553
-15.676898
-15.768661
-15.829833
-15.860419
-15.829833
-15.707486
-15.523965
-15.371032
-15.156924
-14.942817
-14.667537
-14.392257
-14.147563
-13.964042
-13.78052
-13.566415
-13.291133
-12.954679
-12.587638
-12.2511835
-11.9759035
-11.761796
-11.670036
-11.731209
-12.00649
-12.404118
-12.801745
-13.168787
-13.50524
-13.78052
-13.964042
-14.147563
-14.361669
-14.636949
-14.881644
-15.126338
-15.309859
-15.432206
-15.462792
-15.462792
-15.371032
-15.279271
-15.187512
-15.156924
-15.156924
-15.156924
-15.126338
-15.003991
-14.789884
-14.422843
-14.025214
-13.627587
-13.352307
-13.168787
-13.168787
-13.291133
-13.535827
-13.811107
-14.086389
-14.26991
-14.422843
-14.54519
-14.667537
-14.789884
-14.942817
-15.126338
-15.248685
-15.309859
-15.279271
-15.248685
-15.09575
-14.82047
-14.484015
-14.116975
-13.719348
-13.321719
-12.954679
-12.679399
-12.465291
-12.312357
-12.159424
-12.00649
-11.792382
-11.608863
-11.425342
-11.302995
-11.272408
-11.333581
-11.578276
-11.945316
-12.404118
-12.893505
-13.352307
-13.78052
-14.147563
-14.514604
-14.789884
-15.003991
-15.126338
-15.218097
-15.279271
-15.3404455
-15.401618
-15.401618
-15.248685
-14.973405
-14.636949
-14.178147
-13.719348
-13.260547
-12.924092
-12.679399
-12.495878
-12.281771
-12.037077
-11.792382
-11.517102
-11.272408
-11.088888
-10.997128
-11.027715
-11.150062
-11.364168
-11.639449
-11.945316
-12.312357
-12.679399
-13.077026
-13.41348
-13.719348
-13.99463
-14.239322
-14.453431
-14.606364
-14.759295
-14.881644
-14.9122305
-14.881644
-14.759295
-14.636949
-14.453431
-14.239322
-14.025214
-13.841695
-13.627587
-13.474654
-13.291133
-13.168787
-13.077026
-13.015853
-12.985266
-12.862919
-12.679399
-12.342944
-12.037077
-11.822969
-11.884143
-12.128838
-12.495878
-12.709986
-12.679399
-12.495878
-12.37353
-12.37353
-12.465291
-12.587638
-12.771158
-13.077026
-13.321719
-13.535827
-13.688762
-13.872283
-14.116975
-14.422843
-14.789884
-15.065164
-15.218097
-15.371032
-15.523965
-15.676898
-15.860419
-16.07453
-16.258047
-16.34981
-16.380394
-16.288635
-16.227463
-16.1357
-16.013355
-15.921594
-15.829833
-15.738072
-15.6157255
-15.432206
-15.187512
-14.973405
-14.789884
-14.636949
-14.484015
-14.331082
-14.178147
-14.0558
-13.99463
-13.964042
-13.964042
-13.964042
-13.964042
-14.025214
-14.116975
-14.26991
-14.422843
-14.667537
-14.942817
-15.309859
-15.676898
-16.013355
-16.288635
-16.533329
-16.716848
-16.839195
-16.930958
-16.99213
-17.053305
-17.08389
-17.022717
-16.839195
-16.563915
-16.227463
-15.829833
-15.401618
-14.973405
-14.575776
-14.208735
-13.811107
-13.382894
-12.985266
-12.648812
-12.434705
-12.281771
-12.190011
-12.220596
-12.342944
-12.557052
-12.832332
-13.107613
-13.41348
-13.841695
-14.331082
-14.82047
-15.309859
-15.829833
-16.34981
-16.80861
-17.206238
-17.512106
-17.756798
-17.970907
-18.093254
-18.093254
-18.001492
-17.817972
-17.603865
-17.35917
-17.022717
-16.655676
-16.288635
-15.891007
-15.432206
-14.9122305
-14.392257
-13.902867
-13.474654
-13.1382
-12.893505
-12.740571
-12.648812
-12.679399
-12.771158
-12.893505
-13.046439
-13.260547
-13.50524
-13.78052
-14.086389
-14.422843
-14.759295
-15.09575
-15.401618
-15.646312
-15.829833
-15.921594
-15.921594
-15.860419
-15.768661
-15.676898
-15.554553
-15.401618
-15.187512
-14.973405
-14.759295
-14.484015
-14.178147
-13.841695
-13.535827
-13.291133
-13.107613
-13.015853
-12.985266
-12.985266
-13.015853
-13.107613
-13.22996
-13.444066
-13.749934
-14.086389
-14.422843
-14.759295
-15.09575
-15.401618
-15.738072
-16.07453
-16.410982
-16.686262
-16.930958
-17.11448
-17.297997
-17.38976
-17.38976
-17.328585
-17.236824
-17.145063
-17.053305
-16.99213
-16.869783
-16.655676
-16.410982
-16.1357
-15.799245
-15.401618
-14.942817
-14.514604
-14.147563
-13.872283
-13.688762
-13.535827
-13.444066
-13.41348
-13.382894
-13.352307
-13.382894
-13.50524
-13.688762
-13.964042
-14.26991
-14.636949
-15.065164
-15.585139
-16.07453
-16.533329
-16.961544
-17.328585
-17.66504
-18.001492
-18.246187
-18.429708
-18.490881
-18.460293
-18.30736
-18.093254
-17.756798
-17.35917
-16.80861
-16.1357
-15.432206
-14.759295
-14.116975
-13.566415
-13.046439
-12.618225
-12.312357
-12.128838
-12.128838
-12.342944
-12.709986
-13.168787
-13.688762
-14.26991
-15.003991
-15.829833
-16.686262
-17.512106
-18.368534
-19.224962
-19.989632
-20.540192
-20.93782
-21.213102
-21.39662
-21.427208
-21.243687
-20.907234
-20.47902
-19.959044
-19.34731
-18.643814
-17.94032
-17.17565
-16.410982
-15.707486
-15.065164
-14.514604
-14.086389
-13.811107
-13.597001
-13.50524
-13.474654
-13.535827
-13.688762
-13.902867
-14.147563
-14.392257
-14.728711
-15.126338
-15.523965
-15.921594
-16.319221
-16.747437
-17.236824
-17.726212
-18.2156
-18.643814
-19.041441
-19.34731
-19.53083
-19.592005
-19.592005
-19.53083
-19.408484
-19.194376
-18.919094
-18.552055
-18.185013
-17.817972
-17.38976
-16.90037
-16.441568
-16.07453
-15.738072
-15.401618
-15.065164
-14.759295
-14.453431
-14.208735
-14.086389
-14.0558
-14.116975
-14.239322
-14.453431
-14.698123
-14.973405
-15.248685
-15.585139
-16.013355
-16.441568
-16.869783
-17.17565
-17.420343
-17.695625
-17.94032
-18.12384
-18.30736
-18.429708
-18.521467
-18.552055
-18.521467
-18.368534
-18.12384
-17.84856
-17.573278
-17.26741
-16.930958
-16.594503
-16.227463
-15.860419
-15.493381
-15.126338
-14.851058
-14.636949
-14.484015
-14.331082
-14.26991
-14.26991
-14.361669
-14.54519
-14.82047
-15.248685
-15.799245
-16.380394
-16.99213
-17.573278
-18.03208
-18.429708
-18.796747
-19.133204
-19.43907
-19.744938
-20.020218
-20.234325
-20.295498
-20.234325
-19.959044
-19.592005
-19.16379
-18.674402
-18.062666
-17.420343
-16.80861
-16.319221
-15.860419
-15.371032
-14.881644
-14.392257
-13.933455
-13.597001
-13.321719
-13.168787
-13.199374
-13.352307
-13.658174
-14.086389
-14.54519
-15.034579
-15.493381
-15.921594
-16.319221
-16.716848
-17.17565
-17.603865
-17.94032
-18.185013
-18.276773
-18.337946
-18.39912
-18.429708
-18.368534
-18.185013
-17.879145
-17.512106
-17.08389
-16.686262
-16.319221
-15.982766
-15.646312
-15.3404455
-15.065164
-14.881644
-14.728711
-14.575776
-14.453431
-14.331082
-14.300496
-14.300496
-14.422843
-14.575776
-14.82047
-15.126338
-15.493381
-15.921594
-16.380394
-16.839195
-17.206238
-17.542692
-17.84856
-18.154427
-18.429708
-18.643814
-18.827335
-18.949682
-19.041441
-19.041441
-18.949682
-18.796747
-18.521467
-18.154427
-17.695625
-17.206238
-16.716848
-16.319221
-15.982766
-15.707486
-15.401618
-15.065164
-14.789884
-14.514604
-14.26991
-14.025214
-13.78052
-13.627587
-13.566415
-13.658174
-13.841695
-14.025214
-14.208735
-14.392257
-14.606364
-14.851058
-15.065164
-15.309859
-15.676898
-16.105114
-16.563915
-16.961544
-17.328585
-17.66504
-17.909733
-18.062666
-18.154427
-18.154427
-18.12384
-18.093254
-18.03208
-17.879145
-17.634453
-17.26741
-16.839195
-16.410982
-15.921594
-15.371032
-14.789884
-14.300496
-13.841695
-13.474654
-13.107613
-12.740571
-12.434705
-12.190011
-12.09825
-12.067663
-12.09825
-12.128838
-12.190011
-12.342944
-12.679399
-13.1382
-13.688762
-14.26991
-14.82047
-15.309859
-15.768661
-16.227463
-16.686262
-17.145063
-17.542692
-18.001492
-18.429708
-18.39912
-17.420343
-16.196875
-15.401618
-14.973405
-15.432206
-16.043941
-15.768661
-15.09575
-14.667537
-13.964042
-13.50524
-13.688762
-13.749934
-13.78052
-14.178147
-14.851058
-15.493381
-15.248685
-13.99463
-13.41348
-13.688762
-13.168787
-12.679399
-14.361669
-16.869783
-17.909733
-17.35917
-16.34981
-16.227463
-17.297997
-18.39912
-18.888508
-18.552055
-17.236824
-15.462792
-14.392257
-15.003991
-16.930958
-19.62259
-21.549555
-20.295498
-16.258047
-12.434705
-10.874781
-11.884143
-15.3404455
-19.897871
-22.589504
-20.998993
-15.799245
-10.50774
-8.427841
-10.660673
-15.401618
-19.194376
-19.989632
-17.573278
-13.535827
-10.660673
-10.997128
-14.331082
-18.154427
-20.08139
-19.714352
-18.613228
-17.481518
-15.493381
-12.832332
-11.333581
-11.822969
-13.107613
-14.484015
-15.860419
-17.420343
-19.43907
-20.693127
-19.928457
-17.481518
-14.484015
-12.00649
-10.935954
-11.792382
-14.025214
-16.686262
-18.246187
-17.35917
-14.851058
-12.924092
-12.740571
-13.41348
-13.964042
-14.239322
-14.239322
-14.0558
-13.658174
-13.444066
-13.933455
-15.218097
-16.533329
-16.961544
-16.62509
-16.196875
-16.166288
-16.563915
-16.961544
-17.17565
-17.236824
-17.26741
-17.236824
-17.35917
-17.787386
-17.879145
-17.328585
-16.747437
-16.502743
-16.563915
-16.655676
-16.319221
-15.126338
-13.50524
-12.281771
-12.159424
-13.168787
-14.575776
-15.554553
-15.95218
-16.1357
-16.166288
-15.95218
-15.6157255
-14.881644
-13.78052
-13.260547
-13.78052
-14.82047
-15.676898
-16.013355
-16.043941
-16.1357
-16.747437
-17.756798
-18.674402
-18.919094
-18.185013
-16.930958
-15.799245
-15.279271
-15.401618
-15.95218
-16.1357
-15.432206
-14.361669
-13.811107
-14.086389
-14.82047
-15.6157255
-16.166288
-16.563915
-17.17565
-18.093254
-18.796747
-18.888508
-18.246187
-17.35917
-16.747437
-16.839195
-17.481518
-18.185013
-18.429708
-17.909733
-16.869783
-16.07453
-16.105114
-16.961544
-18.001492
-18.429708
-17.756798
-16.34981
-15.065164
-14.514604
-14.82047
-15.707486
-16.533329
-16.716848
-16.043941
-14.789884
-13.535827
-12.893505
-13.077026
-13.872283
-15.126338
-16.563915
-17.726212
-18.276773
-18.001492
-17.053305
-15.768661
-14.759295
-14.300496
-14.392257
-14.881644
-15.462792
-15.738072
-15.799245
-15.921594
-16.288635
-16.839195
-17.512106
-18.093254
-18.429708
-18.582642
-18.582642
-18.39912
-18.12384
-17.726212
-17.297997
-16.99213
-16.90037
-17.022717
-17.206238
-17.26741
-17.236824
-17.206238
-17.35917
-17.695625
-18.001492
-18.062666
-17.909733
-17.603865
-17.236824
-16.930958
-16.686262
-16.380394
-15.95218
-15.493381
-15.279271
-15.493381
-16.196875
-17.206238
-18.276773
-19.224962
-19.80611
-19.989632
-19.989632
-20.08139
-20.35667
-20.754301
-20.968407
-20.968407
-20.815472
-20.601366
-20.417845
-20.35667
-20.387259
-20.540192
-20.815472
-21.274275
-21.916595
-22.528332
-22.956545
-22.956545
-22.589504
-21.977768
-21.274275
-20.47902
-19.62259
-18.735573
-17.879145
-17.328585
-17.206238
-17.481518
-17.94032
-18.521467
-19.07203
-19.53083
-19.80611
-19.80611
-19.43907
-18.766161
-17.970907
-17.38976
-17.328585
-17.879145
-18.735573
-19.53083
-19.897871
-19.80611
-19.408484
-19.010857
-18.827335
-18.827335
-19.010857
-19.224962
-19.255548
-18.980268
-18.39912
-17.603865
-16.655676
-15.6157255
-14.54519
-13.535827
-12.709986
-12.067663
-11.578276
-11.272408
-11.150062
-11.241821
-11.547689
-12.00649
-12.37353
-12.495878
-12.312357
-12.037077
-11.91473
-12.037077
-12.342944
-12.771158
-13.260547
-13.719348
-14.147563
-14.453431
-14.667537
-14.881644
-15.034579
-15.126338
-15.126338
-15.003991
-14.851058
-14.667537
-14.361669
-13.872283
-13.199374
-12.37353
-11.517102
-10.691259
-10.018352
-9.528964
-9.223096
-9.100749
-9.192509
-9.498377
-9.834831
-10.048939
-10.079525
-10.018352
-9.957178
-10.140698
-10.630087
-11.364168
-12.128838
-12.740571
-13.046439
-12.985266
-12.771158
-12.587638
-12.618225
-12.924092
-13.41348
-13.933455
-14.331082
-14.54519
-14.636949
-14.575776
-14.361669
-14.0558
-13.841695
-13.719348
-13.688762
-13.597001
-13.41348
-13.199374
-13.015853
-12.924092
-12.924092
-12.985266
-13.015853
-12.985266
-12.862919
-12.709986
-12.587638
-12.495878
-12.465291
-12.434705
-12.404118
-12.312357
-12.220596
-12.128838
-12.00649
-11.945316
-12.00649
-12.342944
-12.924092
-13.566415
-14.116975
-14.453431
-14.606364
-14.728711
-14.942817
-15.279271
-15.707486
-16.07453
-16.258047
-16.166288
-15.982766
-15.860419
-15.891007
-16.07453
-16.288635
-16.410982
-16.34981
-16.166288
-15.860419
-15.523965
-15.248685
-15.034579
-14.851058
-14.606364
-14.239322
-13.688762
-13.077026
-12.557052
-12.2511835
-12.220596
-12.465291
-12.832332
-13.22996
-13.566415
-13.811107
-13.99463
-14.208735
-14.514604
-14.942817
-15.371032
-15.738072
-15.95218
-15.982766
-15.95218
-15.799245
-15.585139
-15.401618
-15.309859
-15.3404455
-15.462792
-15.646312
-15.860419
-15.921594
-15.829833
-15.554553
-15.187512
-14.82047
-14.54519
-14.361669
-14.178147
-13.99463
-13.811107
-13.627587
-13.50524
-13.50524
-13.627587
-13.964042
-14.484015
-15.065164
-15.585139
-16.043941
-16.34981
-16.533329
-16.655676
-16.778023
-16.839195
-16.839195
-16.716848
-16.533329
-16.319221
-16.07453
-15.891007
-15.707486
-15.462792
-15.126338
-14.667537
-14.208735
-13.811107
-13.566415
-13.474654
-13.474654
-13.474654
-13.41348
-13.321719
-13.168787
-13.107613
-13.22996
-13.566415
-14.025214
-14.453431
-14.82047
-15.09575
-15.309859
-15.462792
-15.585139
-15.6157255
-15.585139
-15.432206
-15.187512
-14.851058
-14.514604
-14.26991
-14.147563
-14.147563
-14.208735
-14.208735
-14.208735
-14.147563
-14.0558
-13.964042
-13.933455
-13.964042
-14.025214
-13.99463
-13.902867
-13.78052
-13.597001
-13.382894
-13.1382
-12.954679
-12.801745
-12.648812
-12.587638
-12.618225
-12.740571
-12.954679
-13.077026
-13.1382
-13.107613
-13.046439
-12.954679
-12.862919
-12.801745
-12.771158
-12.832332
-12.985266
-13.168787
-13.352307
-13.535827
-13.688762
-13.811107
-13.902867
-13.964042
-13.964042
-13.99463
-13.99463
-13.964042
-13.902867
-13.841695
-13.749934
-13.627587
-13.474654
-13.291133
-13.168787
-13.107613
-13.168787
-13.291133
-13.41348
-13.50524
-13.535827
-13.535827
-13.474654
-13.444066
-13.474654
-13.535827
-13.566415
-13.535827
-13.474654
-13.444066
-13.474654
-13.627587
-13.841695
-14.208735
-14.636949
-15.09575
-15.462792
-15.738072
-15.95218
-16.196875
-16.441568
-16.686262
-16.90037
-17.022717
-17.053305
-16.99213
-16.839195
-16.686262
-16.594503
-16.502743
-16.380394
-16.258047
-16.1357
-16.043941
-15.921594
-15.707486
-15.401618
-15.126338
-14.851058
-14.606364
-14.331082
-14.0558
-13.872283
-13.749934
-13.688762
-13.658174
-13.658174
-13.78052
-14.0558
-14.331082
-14.453431
-14.484015
-14.54519
-14.667537
-14.851058
-14.973405
-15.003991
-14.851058
-14.575776
-14.26991
-13.964042
-13.78052
-13.658174
-13.627587
-13.658174
-13.688762
-13.658174
-13.597001
-13.444066
-13.199374
-12.985266
-12.771158
-12.526464
-12.159424
-11.700622
-11.241821
-10.935954
-10.844193
-10.935954
-11.119474
-11.272408
-11.302995
-11.241821
-11.180648
-11.150062
-11.241821
-11.425342
-11.670036
-11.884143
-11.91473
-11.792382
-11.547689
-11.364168
-11.394755
-11.578276
-11.822969
-11.91473
-11.853556
-11.731209
-11.670036
-11.700622
-11.761796
-11.822969
-11.9759035
-12.190011
-12.312357
-12.220596
-11.822969
-11.302995
-10.874781
-10.630087
-10.538326
-10.538326
-10.50774
-10.538326
-10.691259
-10.935954
-11.241821
-11.517102
-11.670036
-11.700622
-11.547689
-11.302995
-11.058301
-10.935954
-10.997128
-11.241821
-11.547689
-11.853556
-12.128838
-12.312357
-12.342944
-12.220596
-12.037077
-11.853556
-11.792382
-11.822969
-11.945316
-12.067663
-12.09825
-12.067663
-11.91473
-11.700622
-11.547689
-11.517102
-11.547689
-11.639449
-11.731209
-11.884143
-12.037077
-12.220596
-12.37353
-12.618225
-12.954679
-13.352307
-13.688762
-13.933455
-14.025214
-13.933455
-13.719348
-13.382894
-12.985266
-12.587638
-12.190011
-11.792382
-11.455929
-11.211234
-11.088888
-11.119474
-11.364168
-11.731209
-12.128838
-12.465291
-12.679399
-12.740571
-12.679399
-12.618225
-12.557052
-12.648812
-12.801745
-12.985266
-13.107613
-13.077026
-12.954679
-12.771158
-12.557052
-12.37353
-12.342944
-12.404118
-12.526464
-12.618225
-12.618225
-12.618225
-12.709986
-12.893505
-13.077026
-13.168787
-13.1382
-13.107613
-13.077026
-13.077026
-13.107613
-13.22996
-13.566415
-14.025214
-14.484015
-14.728711
-14.759295
-14.636949
-14.422843
-14.147563
-13.841695
-13.566415
-13.321719
-13.077026
-12.924092
-12.771158
-12.679399
-12.557052
-12.495878
-12.434705
-12.404118
-12.281771
-12.067663
-11.761796
-11.517102
-11.364168
-11.302995
-11.302995
-11.394755
-11.547689
-11.731209
-11.822969
-11.853556
-11.945316
-12.220596
-12.679399
-13.199374
-13.749934
-14.239322
-14.606364
-14.789884
-14.851058
-14.82047
-14.698123
-14.54519
-14.361669
-14.147563
-13.902867
-13.597001
-13.260547
-12.954679
-12.740571
-12.618225
-12.587638
-12.557052
-12.526464
-12.434705
-12.281771
-12.159424
-12.067663
-12.128838
-12.281771
-12.465291
-12.618225
-12.709986
-12.801745
-12.924092
-13.077026
-13.291133
-13.50524
-13.749934
-13.964042
-14.147563
-14.239322
-14.239322
-14.178147
-14.086389
-13.99463
-13.933455
-13.902867
-13.841695
-13.719348
-13.474654
-13.1382
-12.801745
-12.526464
-12.342944
-12.190011
-12.067663
-12.00649
-12.00649
-11.9759035
-11.9759035
-12.00649
-12.037077
-12.09825
-12.190011
-12.37353
-12.526464
-12.740571
-13.046439
-13.352307
-13.658174
-13.964042
-14.147563
-14.26991
-14.361669
-14.392257
-14.392257
-14.422843
-14.453431
-14.453431
-14.300496
-14.0558
-13.749934
-13.535827
-13.22996
-12.862919
-12.709986
-12.709986
-12.679399
-12.557052
-12.404118
-12.342944
-12.37353
-12.434705
-12.526464
-12.587638
-12.648812
-12.709986
-12.801745
-12.924092
-13.077026
-13.291133
-13.566415
-13.597001
-13.474654
-13.382894
-13.474654
-13.749934
-14.147563
-14.54519
-14.759295
-14.667537
-14.300496
-13.964042
-13.902867
-14.116975
-14.392257
-14.54519
-14.484015
-14.208735
-13.78052
-13.382894
-13.1382
-13.107613
-13.046439
-12.832332
-12.465291
-12.067663
-11.670036
-11.241821
-10.844193
-10.568913
-10.477153
-10.446566
-10.385392
-10.354806
-10.446566
-10.630087
-10.78302
-10.844193
-10.844193
-10.813606
-10.691259
-10.50774
-10.415979
-10.446566
-10.50774
-10.477153
-10.324219
-10.171285
-10.171285
-10.385392
-10.630087
-10.78302
-10.844193
-10.874781
-10.874781
-10.813606
-10.78302
-10.78302
-10.844193
-10.844193
-10.660673
-10.415979
-10.2936325
-10.324219
-10.415979
-10.538326
-10.630087
-10.721847
-10.78302
-10.874781
-11.027715
-11.241821
-11.394755
-11.486515
-11.578276
-11.670036
-11.792382
-11.9759035
-12.190011
-12.434705
-12.771158
-13.168787
-13.566415
-13.933455
-14.26991
-14.54519
-14.667537
-14.636949
-14.484015
-14.239322
-13.902867
-13.50524
-13.199374
-13.046439
-13.046439
-13.046439
-13.046439
-13.046439
-13.046439
-13.077026
-13.168787
-13.321719
-13.535827
-13.719348
-13.841695
-13.964042
-14.086389
-14.239322
-14.361669
-14.392257
-14.361669
-14.26991
-14.239322
-14.300496
-14.392257
-14.484015
-14.54519
-14.54519
-14.54519
-14.514604
-14.453431
-14.392257
-14.300496
-14.178147
-14.086389
-13.964042
-13.902867
-13.841695
-13.872283
-13.902867
-13.933455
-13.99463
-14.086389
-14.26991
-14.514604
-14.698123
-14.759295
-14.698123
-14.484015
-14.239322
-13.99463
-13.719348
-13.444066
-13.1382
-12.832332
-12.495878
-12.220596
-12.037077
-11.884143
-11.822969
-11.822969
-11.884143
-12.037077
-12.190011
-12.2511835
-12.190011
-12.067663
-11.945316
-11.822969
-11.731209
-11.670036
-11.731209
-11.853556
-12.00649
-12.190011
-12.37353
-12.618225
-12.924092
-13.291133
-13.688762
-14.086389
-14.422843
-14.698123
-14.82047
-14.789884
-14.667537
-14.514604
-14.331082
-14.239322
-14.116975
-13.99463
-13.811107
-13.597001
-13.291133
-12.985266
-12.679399
-12.465291
-12.2511835
-12.067663
-11.884143
-11.761796
-11.639449
-11.517102
-11.394755
-11.333581
-11.333581
-11.486515
-11.670036
-11.91473
-12.190011
-12.465291
-12.801745
-13.168787
-13.474654
-13.78052
-14.086389
-14.331082
-14.54519
-14.667537
-14.698123
-14.667537
-14.575776
-14.453431
-14.26991
-14.178147
-14.208735
-14.300496
-14.422843
-14.514604
-14.575776
-14.606364
-14.606364
-14.575776
-14.514604
-14.422843
-14.26991
-14.116975
-13.933455
-13.749934
-13.566415
-13.352307
-13.1382
-12.893505
-12.679399
-12.495878
-12.2511835
-11.945316
-11.639449
-11.333581
-11.088888
-10.874781
-10.691259
-10.630087
-10.721847
-10.905367
-11.150062
-11.425342
-11.700622
-12.00649
-12.37353
-12.801745
-13.260547
-13.749934
-14.239322
-14.667537
-15.003991
-15.279271
-15.432206
-15.493381
-15.523965
-15.432206
-15.279271
-15.034579
-14.728711
-14.392257
-14.025214
-13.688762
-13.321719
-12.985266
-12.648812
-12.342944
-12.067663
-11.792382
-11.547689
-11.333581
-11.119474
-10.905367
-10.78302
-10.660673
-10.630087
-10.721847
-10.905367
-11.150062
-11.455929
-11.761796
-12.09825
-12.404118
-12.709986
-12.954679
-13.199374
-13.352307
-13.535827
-13.658174
-13.78052
-13.902867
-13.99463
-13.99463
-14.025214
-14.0558
-14.116975
-14.147563
-14.116975
-14.025214
-13.841695
-13.658174
-13.50524
-13.50524
-13.535827
-13.597001
-13.597001
-13.566415
-13.535827
-13.474654
-13.474654
-13.444066
-13.382894
-13.352307
-13.352307
-13.444066
-13.566415
-13.658174
-13.719348
-13.688762
-13.597001
-13.444066
-13.260547
-13.077026
-12.862919
-12.587638
-12.281771
-12.067663
-11.945316
-11.822969
-11.761796
-11.700622
-11.731209
-11.822969
-11.945316
-12.037077
-12.128838
-12.281771
-12.465291
-12.618225
-12.771158
-12.924092
-13.107613
-13.291133
-13.382894
-13.41348
-13.382894
-13.321719
-13.260547
-13.199374
-13.107613
-13.015853
-12.832332
-12.557052
-12.342944
-12.2511835
-12.159424
-12.037077
-11.884143
-11.792382
-11.91473
-12.09825
-12.220596
-12.312357
-12.434705
-12.587638
-12.648812
-12.648812
-12.618225
-12.618225
-12.618225
-12.587638
-12.465291
-12.342944
-12.190011
-12.037077
-11.91473
-11.853556
-11.731209
-11.578276
-11.425342
-11.302995
-11.333581
-11.394755
-11.455929
-11.486515
-11.578276
-11.700622
-11.822969
-11.884143
-11.9759035
-12.190011
-12.465291
-12.679399
-12.832332
-12.985266
-13.22996
-13.474654
-13.597001
-13.566415
-13.41348
-13.22996
-12.924092
-12.648812
-12.404118
-12.2511835
-12.220596
-12.220596
-12.220596
-12.190011
-12.159424
-12.00649
-11.761796
-11.486515
-11.272408
-11.150062
-11.180648
-11.272408
-11.455929
-11.700622
-11.91473
-12.037077
-12.128838
-12.190011
-12.220596
-12.312357
-12.37353
-12.404118
-12.434705
-12.526464
-12.618225
-12.740571
-12.801745
-12.771158
-12.771158
-12.709986
-12.526464
-12.342944
-12.342944
-12.434705
-12.526464
-12.587638
-12.618225
-12.801745
-13.015853
-13.046439
-13.015853
-13.077026
-13.107613
-13.168787
-13.352307
-13.474654
-13.535827
-13.597001
-13.535827
-13.291133
-13.168787
-13.199374
-13.291133
-13.168787
-12.862919
-12.587638
-12.37353
-12.128838
-11.853556
-11.700622
-11.700622
-11.547689
-11.180648
-10.813606
-10.5995
-10.568913
-10.752433
-11.027715
-11.272408
-11.394755
-11.211234
-10.935954
-10.78302
-10.997128
-11.455929
-11.792382
-11.91473
-11.9759035
-11.91473
-11.792382
-11.700622
-11.884143
-12.312357
-12.832332
-13.168787
-13.199374
-13.046439
-12.832332
-12.526464
-12.190011
-11.884143
-11.792382
-11.853556
-11.945316
-11.91473
-11.853556
-11.822969
-11.670036
-11.394755
-11.027715
-10.752433
-10.691259
-10.78302
-10.874781
-10.96654
-11.058301
-11.058301
-10.997128
-10.997128
-11.150062
-11.364168
-11.547689
-11.670036
-11.670036
-11.608863
-11.578276
-11.517102
-11.455929
-11.425342
-11.394755
-11.302995
-11.150062
-10.997128
-10.905367
-10.905367
-10.905367
-10.752433
-10.50774
-10.201872
-9.8654175
-9.590137
-9.467791
-9.437203
-9.37603
-9.314857
-9.284269
-9.284269
-9.223096
-9.100749
-8.917229
-8.825468
-8.886642
-8.978402
-9.100749
-9.192509
-9.284269
-9.406617
-9.559551
-9.712483
-9.8654175
-10.110112
-10.2936325
-10.446566
-10.568913
-10.752433
-11.058301
-11.364168
-11.639449
-11.884143
-12.09825
-12.342944
-12.557052
-12.709986
-12.740571
-12.740571
-12.740571
-12.709986
-12.587638
-12.312357
-11.91473
-11.425342
-10.96654
-10.630087
-10.415979
-10.263045
-10.079525
-9.896005
-9.712483
-9.528964
-9.37603
-9.284269
-9.192509
-9.100749
-9.070162
-9.070162
-9.161922
-9.314857
-9.498377
-9.712483
-9.926592
-10.079525
-10.232458
-10.385392
-10.5995
-10.78302
-10.905367
-10.997128
-11.058301
-11.180648
-11.364168
-11.608863
-11.792382
-11.853556
-11.822969
-11.700622
-11.578276
-11.455929
-11.455929
-11.517102
-11.639449
-11.761796
-11.792382
-11.761796
-11.608863
-11.364168
-11.088888
-10.813606
-10.568913
-10.415979
-10.2936325
-10.232458
-10.140698
-9.987765
-9.804244
-9.590137
-9.467791
-9.437203
-9.498377
-9.590137
-9.712483
-9.8654175
-10.048939
-10.171285
-10.171285
-10.079525
-9.926592
-9.834831
-9.804244
-9.8654175
-9.957178
-10.079525
-10.232458
-10.385392
-10.50774
-10.568913
-10.5995
-10.568913
-10.477153
-10.385392
-10.2936325
-10.140698
-9.926592
-9.681897
-9.467791
-9.284269
-9.131335
-8.947816
-8.856055
-8.825468
-8.794882
-8.764295
-8.703121
-8.672535
-8.703121
-8.825468
-9.039577
-9.284269
-9.528964
-9.773658
-9.957178
-10.079525
-10.079525
-10.110112
-10.140698
-10.201872
-10.201872
-10.201872
-10.171285
-10.079525
-9.896005
-9.65131
-9.37603
-9.070162
-8.764295
-8.458427
-8.183146
-7.96904
-7.7855196
-7.6019983
-7.4796524
-7.4796524
-7.6019983
-7.816106
-8.030212
-8.274907
-8.489015
-8.703121
-8.856055
-9.039577
-9.253683
-9.467791
-9.65131
-9.804244
-9.926592
-9.987765
-9.987765
-9.957178
-9.896005
-9.834831
-9.773658
-9.681897
-9.559551
-9.37603
-9.223096
-9.008989
-8.825468
-8.641948
-8.489015
-8.366668
-8.24432
-8.15256
-8.030212
-7.9078665
-7.7855196
-7.7549324
-7.724345
-7.724345
-7.7549324
-7.7549324
-7.7855196
-7.846693
-7.9384537
-8.0608
-8.121973
-8.183146
-8.15256
-8.121973
-8.0608
-7.999627
-7.8772793
-7.724345
-7.571411
-7.4796524
-7.449065
-7.418479
-7.418479
-7.4796524
-7.540825
-7.5102377
-7.4796524
-7.4796524
-7.540825
-7.6325855
-7.724345
-7.7855196
-7.846693
-7.9078665
-7.96904
-8.030212
-7.999627
-7.96904
-7.9384537
-7.8772793
-7.7549324
-7.6325855
-7.571411
-7.6325855
-7.7549324
-7.9078665
-7.96904
-7.9078665
-7.6325855
-7.265545
-6.990263
-6.867917
-6.8985043
-6.990263
-7.0820236
-7.2043705
-7.265545
-7.296131
-7.387892
-7.6019983
-7.9078665
-8.183146
-8.397254
-8.550187
-8.672535
-8.856055
-9.008989
-9.131335
-9.253683
-9.37603
-9.498377
-9.498377
-9.467791
-9.406617
-9.345443
-9.192509
-8.886642
-8.550187
-8.213734
-7.8772793
-7.6019983
-7.387892
-7.2043705
-7.0514374
-6.867917
-6.6232224
-6.409116
-6.2561817
-6.133835
-6.042074
-5.980901
-5.980901
-6.042074
-6.0726614
-6.0726614
-6.042074
-6.011488
-6.011488
-6.042074
-6.0726614
-6.164422
-6.2561817
-6.439703
-6.6538095
-6.867917
-6.990263
-7.112611
-7.2349577
-7.3573046
-7.4796524
-7.6019983
-7.693759
-7.7855196
-7.846693
-7.9078665
-7.9384537
-7.9078665
-7.7549324
-7.540825
-7.3267183
-7.1737843
-7.0820236
-7.0514374
-7.0514374
-7.02085
-6.990263
-6.9290905
-6.8067436
-6.6538095
-6.4702883
-6.286769
-6.1950083
-6.133835
-6.133835
-6.1032476
-6.133835
-6.1950083
-6.286769
-6.3785295
-6.439703
-6.409116
-6.3785295
-6.3785295
-6.3479424
-6.286769
-6.2255955
-6.286769
-6.439703
-6.6538095
-6.867917
-7.0820236
-7.2349577
-7.3267183
-7.3573046
-7.3573046
-7.3573046
-7.387892
-7.418479
-7.5102377
-7.6019983
-7.663172
-7.663172
-7.571411
-7.418479
-7.296131
-7.1737843
-7.02085
-6.867917
-6.714983
-6.592636
-6.409116
-6.2561817
-6.0726614
-5.858555
-5.6750336
-5.4915133
-5.307993
-5.2162323
-5.1244726
-5.032712
-5.0021257
-5.032712
-5.0938854
-5.15506
-5.2162323
-5.307993
-5.460927
-5.61386
-5.766794
-5.9503136
-6.1032476
-6.1950083
-6.286769
-6.3785295
-6.439703
-6.5008755
-6.5314627
-6.5314627
-6.5314627
-6.5008755
-6.409116
-6.317356
-6.2255955
-6.164422
-6.133835
-6.0726614
-6.011488
-5.9197283
-5.7973814
-5.6750336
-5.5526867
-5.460927
-5.3997526
-5.3691664
-5.3997526
-5.460927
-5.5220995
-5.61386
-5.705621
-5.736207
-5.736207
-5.6750336
-5.6444473
-5.61386
-5.583273
-5.583273
-5.5526867
-5.460927
-5.3691664
-5.2774067
-5.2162323
-5.1244726
-5.032712
-4.879779
-4.788018
-4.788018
-4.879779
-4.910365
-4.910365
-4.879779
-4.910365
-5.0021257
-5.0938854
-5.1244726
-5.1244726
-5.15506
-5.185646
-5.2468195
-5.2774067
-5.307993
-5.307993
-5.307993
-5.307993
-5.338579
-5.3691664
-5.3691664
-5.3691664
-5.3691664
-5.338579
-5.2468195
-5.063299
-4.879779
-4.757432
-4.635085
-4.5433245
-4.3903904
-4.2374573
-4.1151104
-4.053936
-3.9927628
-3.9315898
-3.870416
-3.8092425
-3.8398292
-3.9010031
-3.9927628
-4.084523
-4.20687
-4.329217
-4.4209776
-4.482151
-4.5433245
-4.635085
-4.757432
-4.8491917
-4.910365
-4.9409523
-4.9715395
-5.063299
-5.1244726
-5.185646
-5.2162323
-5.2774067
-5.2774067
-5.2162323
-5.0938854
-4.9409523
-4.8186054
-4.6962585
-4.604498
-4.5433245
-4.482151
-4.4209776
-4.329217
-4.20687
-4.084523
-3.9927628
-3.9315898
-3.9010031
-3.9010031
-3.9315898
-3.9621766
-3.9927628
-3.9927628
-3.9315898
-3.8398292
-3.7786558
-3.748069
-3.7786558
-3.7786558
-3.7786558
-3.7786558
-3.8092425
-3.870416
-3.9621766
-3.9927628
-4.053936
-4.084523
-4.084523
-4.084523
-4.084523
-4.176284
-4.2986307
-4.451565
-4.5127373
-4.604498
-4.6656713
-4.788018
-4.8491917
-4.879779
-4.879779
-4.879779
-4.8491917
-4.788018
-4.6656713
-4.5433245
-4.4209776
-4.2680435
-4.053936
-3.8398292
-3.6257222
-3.4422019
-3.2892678
-3.1363342
-3.0751607
-3.044574
-3.044574
-3.044574
-3.0751607
-3.1669214
-3.3504417
-3.5645487
-3.7786558
-3.9927628
-4.1456966
-4.2374573
-4.2986307
-4.359804
-4.4209776
-4.482151
-4.5739107
-4.635085
-4.6656713
-4.635085
-4.5739107
-4.482151
-4.3903904
-4.2986307
-4.1456966
-3.9927628
-3.8398292
-3.748069
-3.7174823
-3.6868956
-3.656309
-3.5951355
-3.6257222
-3.6868956
-3.7786558
-3.9315898
-4.084523
-4.2680435
-4.4209776
-4.482151
-4.451565
-4.4209776
-4.3903904
-4.3903904
-4.359804
-4.359804
-4.359804
-4.2986307
-4.20687
-4.1151104
-4.02335
-3.9621766
-3.9621766
-3.9621766
-3.9315898
-3.9315898
-3.870416
-3.7786558
-3.7174823
-3.7174823
-3.748069
-3.8092425
-3.870416
-3.870416
-3.870416
-3.9315898
-4.02335
-4.1151104
-4.2374573
-4.359804
-4.482151
-4.5739107
-4.6656713
-4.726845
-4.788018
-4.8186054
-4.8491917
-4.8186054
-4.757432
-4.6962585
-4.6962585
-4.726845
-4.6962585
-4.635085
-4.5739107
-4.5127373
-4.451565
-4.3903904
-4.329217
-4.2680435
-4.176284
-4.053936
-3.9315898
-3.8398292
-3.748069
-3.656309
-3.5645487
-3.472788
-3.3810284
-3.3504417
-3.3198545
-3.3198545
-3.3198545
-3.3198545
-3.2892678
-3.2892678
-3.3198545
-3.3504417
-3.3810284
-3.4422019
-3.5033748
-3.533962
-3.5645487
-3.5951355
-3.6868956
-3.8398292
-4.02335
-4.2374573
-4.451565
-4.604498
-4.6656713
-4.726845
-4.726845
-4.726845
-4.6962585
-4.6656713
-4.635085
-4.5739107
-4.5127373
-4.3903904
-4.2680435
-4.1151104
-3.9010031
-3.748069
-3.656309
-3.5645487
-3.4116151
-3.2280943
-3.1057475
-3.0139873
-2.9834
-2.9834
-2.9834
-3.0139873
-3.0751607
-3.1975076
-3.3810284
-3.533962
-3.6868956
-3.7786558
-3.8398292
-3.9927628
-4.20687
-4.329217
-4.3903904
-4.482151
-4.5739107
-4.635085
-4.635085
-4.5739107
-4.482151
-4.359804
-4.2680435
-4.176284
-4.1456966
-4.084523
-4.02335
-3.9927628
-3.870416
-3.748069
-3.656309
-3.5033748
-3.3198545
-3.3198545
-3.472788
-3.5033748
-3.3504417
-3.258681
-3.3198545
-3.4422019
-3.472788
-3.3810284
-3.2892678
-3.3504417
-3.4422019
-3.472788
-3.472788
-3.5033748
-3.656309
-3.9315898
-4.176284
-4.20687
-4.053936
-3.9010031
-3.9621766
-4.1151104
-4.2680435
-4.359804
-4.3903904
-4.451565
-4.5127373
-4.5433245
-4.5127373
-4.451565
-4.451565
-4.5127373
-4.604498
-4.5739107
-4.451565
-4.359804
-4.4209776
-4.5739107
-4.635085
-4.5127373
-4.20687
-3.9010031
-3.656309
-3.4116151
-3.1975076
-3.1057475
-3.1363342
-3.258681
-3.3810284
-3.4422019
-3.4422019
-3.3504417
-3.1057475
-2.8916404
-2.7998798
-2.830467
-2.9834
-3.2280943
-3.533962
-3.8398292
-3.9927628
-3.9927628
-3.870416
-3.7786558
-3.7174823
-3.656309
-3.5951355
-3.5645487
-3.5645487
-3.5645487
-3.5033748
-3.3810284
-3.1363342
-2.8610537
-2.555186
-2.3104923
-2.126972
-2.0352113
-1.9740379
-2.0046246
-2.065798
-2.1575582
-2.3104923
-2.4634259
-2.5245993
-2.4634259
-2.4022524
-2.4328387
-2.5245993
-2.6469467
-2.677533
-2.677533
-2.6163595
-2.555186
-2.555186
-2.555186
-2.555186
-2.5857728
-2.6469467
-2.7387064
-2.7998798
-2.7998798
-2.769293
-2.7387064
-2.7081196
-2.6163595
-2.5245993
-2.4328387
-2.4022524
-2.4328387
-2.4328387
-2.3716657
-2.3104923
-2.2799056
-2.2799056
-2.2799056
-2.2799056
-2.2493184
-2.2187316
-2.188145
-2.188145
-2.188145
-2.1575582
-2.0963852
-2.065798
-2.126972
-2.2493184
-2.4328387
-2.5857728
-2.7081196
-2.7998798
-2.8916404
-2.9222271
-3.0139873
-3.044574
-3.0751607
-3.044574
-3.044574
-3.0139873
-3.0139873
-3.0139873
-3.044574
-3.1057475
-3.1669214
-3.1975076
-3.1975076
-3.1669214
-3.1363342
-3.1363342
-3.1669214
-3.1669214
-3.1975076
-3.258681
-3.2892678
-3.258681
-3.1363342
-2.9834
-2.8610537
-2.7387064
-2.6469467
-2.555186
-2.555186
-2.6163595
-2.769293
-3.0139873
-3.2280943
-3.3810284
-3.472788
-3.5033748
-3.5951355
-3.7174823
-3.870416
-4.02335
-4.1456966
-4.2680435
-4.3903904
-4.482151
-4.5433245
-4.5127373
-4.451565
-4.2986307
-4.176284
-4.02335
-3.9010031
-3.8092425
-3.7174823
-3.6257222
-3.5951355
-3.5033748
-3.3810284
-3.1975076
-3.044574
-2.8916404
-2.7998798
-2.769293
-2.7998798
-2.8916404
-3.0139873
-3.1669214
-3.3198545
-3.5645487
-3.8398292
-4.1151104
-4.3903904
-4.635085
-4.8491917
-5.032712
-5.2162323
-5.3691664
-5.5220995
-5.61386
-5.6750336
-5.6750336
-5.6750336
-5.6750336
-5.583273
-5.3997526
-5.1244726
-4.8186054
-4.451565
-4.084523
-3.6868956
-3.2892678
-2.8916404
-2.5245993
-2.2187316
-2.0046246
-1.8211043
-1.6987569
-1.6375835
-1.6987569
-1.7905176
-1.9128644
-2.0046246
-2.0352113
-2.0963852
-2.1575582
-2.188145
-2.1575582
-2.065798
-1.9434512
-1.8211043
-1.7293441
-1.6987569
-1.6681702
-1.6375835
-1.5764105
-1.5152366
-1.5152366
-1.5458238
-1.5764105
-1.5764105
-1.5458238
-1.5458238
-1.5458238
-1.5764105
-1.6069973
-1.6069973
-1.6069973
-1.5764105
-1.5458238
-1.5152366
-1.4846499
-1.4540632
-1.4540632
-1.4234765
-1.4540632
-1.4846499
-1.5458238
-1.5764105
-1.5764105
-1.5764105
-1.5764105
-1.6987569
-1.8211043
-1.9434512
-2.0046246
-2.0963852
-2.2493184
-2.4634259
-2.7081196
-2.9528134
-3.1669214
-3.2892678
-3.3504417
-3.3810284
-3.4116151
-3.4116151
-3.3504417
-3.258681
-3.1363342
-3.0751607
-2.9834
-2.8916404
-2.7998798
-2.7081196
-2.6163595
-2.5857728
-2.555186
-2.4940126
-2.4634259
-2.4022524
-2.341079
-2.2799056
-2.2493184
-2.2493184
-2.2493184
-2.3104923
-2.4022524
-2.4940126
-2.555186
-2.555186
-2.5245993
-2.5245993
-2.5245993
-2.5245993
-2.5245993
-2.5857728
-2.6469467
-2.7387064
-2.7998798
-2.8610537
-2.830467
-2.7998798
-2.7387064
-2.7081196
-2.677533
-2.6469467
-2.6469467
-2.6163595
-2.555186
-2.4940126
-2.4328387
-2.3716657
-2.2799056
-2.188145
-2.126972
-2.0352113
-1.9740379
-1.9128644
-1.9128644
-1.9434512
-2.065798
-2.2187316
-2.4022524
-2.5857728
-2.769293
-2.9528134
-3.1057475
-3.258681
-3.4116151
-3.5645487
-3.7786558
-4.02335
-4.329217
-4.5739107
-4.757432
-4.8491917
-4.910365
-4.9409523
-4.879779
-4.757432
-4.604498
-4.451565
-4.2986307
-4.20687
-4.1151104
-3.9927628
-3.8398292
-3.656309
-3.5033748
-3.3504417
-3.258681
-3.1669214
-3.1057475
-3.0139873
-2.9222271
-2.9222271
-2.9528134
-3.0139873
-3.0139873
-3.0139873
-3.0139873
-3.0751607
-3.1669214
-3.2892678
-3.472788
-3.656309
-3.7786558
-3.9010031
-3.9621766
-3.9927628
-3.9315898
-3.8398292
-3.656309
-3.472788
-3.3504417
-3.2280943
-3.0751607
-2.9222271
-2.769293
-2.5857728
-2.3716657
-2.1575582
-1.9128644
-1.6681702
-1.4234765
-1.2093694
-1.0258489
-0.87291527
-0.75056815
-0.65880775
-0.5976343
-0.6282213
-0.75056815
-0.93408847
-1.117609
-1.2705429
-1.4540632
-1.6681702
-1.9434512
-2.2187316
-2.4328387
-2.5245993
-2.6163595
-2.677533
-2.7081196
-2.677533
-2.5857728
-2.4328387
-2.3104923
-2.1575582
-1.9740379
-1.7599308
-1.5458238
-1.3928897
-1.2705429
-1.1787825
-1.0870223
-1.0258489
-0.9646754
-0.9646754
-0.99526215
-1.0564356
-1.148196
-1.3011296
-1.5152366
-1.7905176
-2.0352113
-2.2799056
-2.4634259
-2.5857728
-2.7081196
-2.8610537
-2.9834
-3.0139873
-2.9528134
-2.8610537
-2.7387064
-2.5857728
-2.3716657
-2.1575582
-1.9740379
-1.851691
-1.7599308
-1.6987569
-1.6681702
-1.6681702
-1.6375835
-1.6375835
-1.6375835
-1.6681702
-1.6987569
-1.7599308
-1.8211043
-1.9434512
-2.126972
-2.3104923
-2.4940126
-2.7081196
-2.9222271
-3.1057475
-3.258681
-3.533962
-3.7786558
-3.9010031
-3.870416
-3.7786558
-3.7786558
-3.9315898
-4.084523
-4.1456966
-4.053936
-3.7786558
-3.5645487
-3.5645487
-3.6868956
-3.7174823
-3.6257222
-3.533962
-3.656309
-3.9927628
-4.2374573
-4.329217
-4.329217
-4.329217
-4.359804
-4.359804
-4.329217
-4.2374573
-4.1151104
-4.053936
-4.053936
-4.053936
-4.053936
-4.02335
-4.084523
-4.1151104
-4.084523
-3.9010031
-3.6257222
-3.4422019
-3.4116151
-3.472788
-3.5033748
-3.472788
-3.4422019
-3.5033748
-3.5645487
-3.533962
-3.4116151
-3.3198545
-3.4116151
-3.6257222
-3.7786558
-3.7174823
-3.472788
-3.2892678
-3.1975076
-3.1057475
-3.0139873
-2.830467
-2.6469467
-2.555186
-2.5857728
-2.677533
-2.6469467
-2.4328387
-2.065798
-1.6987569
-1.4234765
-1.2093694
-0.99526215
-0.87291527
-0.87291527
-1.0564356
-1.3011296
-1.4540632
-1.5764105
-1.6987569
-1.8822777
-1.9740379
-1.9740379
-1.9740379
-2.0046246
-2.1575582
-2.3716657
-2.5857728
-2.769293
-2.9222271
-3.0139873
-3.0139873
-2.9834
-2.8916404
-2.7387064
-2.5245993
-2.2799056
-2.0963852
-1.9434512
-1.7905176
-1.6069973
-1.4234765
-1.2093694
-0.9646754
-0.71998143
-0.50587416
-0.3223536
-0.13883305
-0.016486168
0.10586071
0.22820783
0.38114142
0.50348854
0.534075
0.41172814
0.16703415
-0.108246565
-0.23059344
-0.3223536
-0.38352728
-0.50587416
-0.65880775
-0.8423283
-1.0564356
-1.3317163
-1.6681702
-1.9434512
-2.1575582
-2.341079
-2.4940126
-2.6163595
-2.677533
-2.6469467
-2.5857728
-2.5245993
-2.4634259
-2.3716657
-2.2187316
-2.0352113
-1.8211043
-1.6069973
-1.4846499
-1.4234765
-1.3928897
-1.2705429
-1.148196
-1.0564356
-1.117609
-1.2705429
-1.3928897
-1.4540632
-1.4540632
-1.3928897
-1.3623035
-1.3928897
-1.4846499
-1.5764105
-1.6987569
-1.851691
-2.0046246
-2.1575582
-2.341079
-2.5245993
-2.7081196
-2.8610537
-2.9222271
-2.9528134
-2.9222271
-2.7998798
-2.677533
-2.4940126
-2.3104923
-2.0963852
-1.8822777
-1.6681702
-1.4234765
-1.2093694
-0.93408847
-0.6282213
-0.41411376
-0.3223536
-0.38352728
-0.5364609
-0.65880775
-0.7811549
-0.903502
-1.0870223
-1.3011296
-1.5458238
-1.851691
-2.1575582
-2.4634259
-2.769293
-2.9834
-3.1363342
-3.1975076
-3.1975076
-3.1669214
-3.1669214
-3.1669214
-3.1363342
-3.0139873
-2.830467
-2.6163595
-2.4022524
-2.2187316
-2.065798
-2.0046246
-2.0046246
-2.0046246
-2.0352113
-2.126972
-2.2799056
-2.4328387
-2.5857728
-2.7387064
-2.8610537
-2.9834
-3.0751607
-3.1057475
-3.1057475
-3.1057475
-3.044574
-3.0139873
-3.0139873
-3.0139873
-3.044574
-3.0139873
-2.9834
-2.9528134
-2.8916404
-2.830467
-2.7081196
-2.6163595
-2.5245993
-2.4634259
-2.4328387
-2.4022524
-2.3104923
-2.188145
-2.126972
-2.0963852
-2.126972
-2.126972
-2.126972
-2.126972
-2.126972
-2.126972
-2.065798
-2.0046246
-1.9434512
-1.9434512
-1.9740379
-2.126972
-2.3104923
-2.5245993
-2.677533
-2.830467
-2.9834
-3.1363342
-3.2892678
-3.472788
-3.656309
-3.870416
-3.9927628
-4.02335
-3.9927628
-3.9010031
-3.7786558
-3.5951355
-3.3810284
-3.2280943
-3.044574
-2.7998798
-2.4940126
-2.188145
-1.9128644
-1.7599308
-1.5764105
-1.4234765
-1.3317163
-1.2399561
-1.1787825
-1.117609
-1.0564356
-0.9646754
-0.903502
-0.8423283
-0.7811549
-0.71998143
-0.65880775
-0.65880775
-0.75056815
-0.8423283
-0.8423283
-0.8117416
-0.6893947
-0.5364609
-0.35294056
-0.13883305
0.07527399
0.22820783
0.22820783
0.13644743
0.014100313
-0.077659845
-0.13883305
-0.20000672
-0.20000672
-0.20000672
-0.20000672
-0.23059344
-0.29176688
-0.41411376
-0.5670476
-0.71998143
-0.8423283
-0.9646754
-1.117609
-1.2705429
-1.3623035
-1.4540632
-1.4846499
-1.4846499
-1.4234765
-1.3011296
-1.2093694
-1.117609
-1.0564356
-1.0258489
-0.99526215
-0.99526215
-0.99526215
-0.99526215
-1.0258489
-1.0258489
-1.0564356
-1.148196
-1.2705429
-1.3928897
-1.4234765
-1.4234765
-1.4234765
-1.4234765
-1.4540632
-1.4846499
-1.5152366
-1.5764105
-1.6681702
-1.6987569
-1.6987569
-1.6375835
-1.5764105
-1.5152366
-1.4846499
-1.4540632
-1.4540632
-1.4540632
-1.3928897
-1.2705429
-1.1787825
-1.117609
-1.0870223
-1.0564356
-1.0258489
-0.93408847
-0.87291527
-0.71998143
-0.50587416
-0.29176688
-0.13883305
-0.016486168
0.07527399
0.16703415
0.22820783
0.319968
0.41172814
0.47290158
0.50348854
0.44231486
0.319968
0.19762087
0.04468727
-0.108246565
-0.3223536
-0.47528744
-0.5976343
-0.6893947
-0.8117416
-0.903502
-0.99526215
-1.0870223
-1.117609
-1.1787825
-1.2093694
-1.2399561
-1.2399561
-1.3317163
-1.4234765
-1.4846499
-1.5152366
-1.5152366
-1.4846499
-1.4234765
-1.3317163
-1.3011296
-1.3011296
-1.2399561
-1.148196
-1.0258489
-0.93408847
-0.8423283
-0.7811549
-0.75056815
-0.71998143
-0.75056815
-0.8117416
-0.903502
-0.9646754
-1.0258489
-1.148196
-1.3623035
-1.6069973
-1.851691
-2.065798
-2.2187316
-2.341079
-2.4328387
-2.555186
-2.677533
-2.7387064
-2.7081196
-2.5857728
-2.4022524
-2.2187316
-2.0046246
-1.6987569
-1.3623035
-0.9646754
-0.5976343
-0.23059344
0.10586071
0.41172814
0.7175956
0.9928763
1.1763967
1.2987437
1.3599173
1.390504
1.390504
1.390504
1.390504
1.3599173
1.2681571
1.1152233
0.901116
0.68700886
0.534075
0.44231486
0.3505547
0.28938103
0.22820783
0.13644743
0.04468727
-0.016486168
-0.077659845
-0.077659845
-0.108246565
-0.13883305
-0.108246565
-0.047072887
-0.016486168
-0.016486168
-0.047072887
-0.077659845
-0.108246565
-0.108246565
-0.108246565
-0.108246565
-0.16942
-0.20000672
-0.23059344
-0.26118016
-0.29176688
-0.3223536
-0.29176688
-0.29176688
-0.29176688
-0.35294056
-0.47528744
-0.5670476
-0.65880775
-0.71998143
-0.7811549
-0.8117416
-0.87291527
-0.87291527
-0.87291527
-0.87291527
-0.903502
-0.93408847
-0.9646754
-1.0258489
-1.148196
-1.2705429
-1.3928897
-1.4846499
-1.6375835
-1.7905176
-1.9434512
-2.065798
-2.1575582
-2.2187316
-2.2799056
-2.4022524
-2.5245993
-2.6163595
-2.677533
-2.7081196
-2.769293
-2.830467
-2.7998798
-2.7387064
-2.6469467
-2.555186
-2.4022524
-2.1575582
-1.8822777
-1.5458238
-1.1787825
-0.8423283
-0.50587416
-0.23059344
-0.016486168
0.16703415
0.3505547
0.534075
0.7175956
0.93170285
1.0846364
1.1458101
1.1458101
1.0846364
1.023463
0.9928763
0.9928763
1.023463
1.023463
0.9622896
0.901116
0.8705294
0.8399426
0.8399426
0.8399426
0.809356
0.7175956
0.56466174
0.319968
0.10586071
-0.077659845
-0.16942
-0.26118016
-0.38352728
-0.50587416
-0.6282213
-0.71998143
-0.8117416
-0.9646754
-1.0870223
-1.1787825
-1.1787825
-1.0870223
-1.0258489
-0.99526215
-0.99526215
-0.9646754
-0.903502
-0.8117416
-0.71998143
-0.6282213
-0.5364609
-0.44470072
-0.38352728
-0.35294056
-0.3223536
-0.3223536
-0.3223536
-0.3223536
-0.35294056
-0.41411376
-0.47528744
-0.5670476
-0.65880775
-0.7811549
-0.87291527
-0.99526215
-1.117609
-1.2705429
-1.4234765
-1.5764105
-1.6681702
-1.6987569
-1.6375835
-1.5458238
-1.4540632
-1.3928897
-1.2705429
-1.148196
-0.93408847
-0.71998143
-0.44470072
-0.16942
0.10586071
0.3505547
0.65642214
0.9928763
1.390504
1.7269583
1.9716522
2.0939991
2.1857593
2.2469327
2.216346
2.0939991
1.9104787
1.7269583
1.6046112
1.4822642
1.2987437
1.0846364
0.8399426
0.56466174
0.319968
0.04468727
-0.13883305
-0.29176688
-0.38352728
-0.44470072
-0.47528744
-0.47528744
-0.44470072
-0.44470072
-0.47528744
-0.5364609
-0.5670476
-0.5670476
-0.5976343
-0.65880775
-0.65880775
-0.6282213
-0.65880775
-0.65880775
-0.65880775
-0.6893947
-0.6893947
-0.6893947
-0.75056815
-0.8423283
-0.9646754
-1.0258489
-1.0258489
-0.9646754
-0.903502
-0.8117416
-0.75056815
-0.6893947
-0.71998143
-0.8117416
-0.93408847
-1.0564356
-1.1787825
-1.3317163
-1.4540632
-1.5764105
-1.6987569
-1.851691
-2.0046246
-2.188145
-2.3716657
-2.5245993
-2.6163595
-2.6469467
-2.677533
-2.6163595
-2.5245993
-2.3716657
-2.1575582
-1.8822777
-1.6375835
-1.3928897
-1.148196
-0.93408847
-0.71998143
-0.5670476
-0.44470072
-0.3223536
-0.26118016
-0.23059344
-0.26118016
-0.35294056
-0.5364609
-0.75056815
-1.0258489
-1.3011296
-1.5764105
-1.8822777
-2.1575582
-2.3716657
-2.5245993
-2.6469467
-2.7081196
-2.7387064
-2.769293
-2.830467
-2.8916404
-2.9222271
-2.8610537
-2.769293
-2.6163595
-2.4634259
-2.3104923
-2.126972
-1.9740379
-1.851691
-1.8211043
-1.8822777
-1.9434512
-1.9740379
-1.9434512
-1.9740379
-2.0352113
-2.126972
-2.1575582
-2.0963852
-1.9740379
-1.9128644
-1.851691
-1.8822777
-1.9434512
-2.0352113
-2.126972
-2.188145
-2.2799056
-2.3716657
-2.4328387
-2.4940126
-2.555186
-2.5857728
-2.6163595
-2.6163595
-2.5857728
-2.5857728
-2.6163595
-2.6163595
-2.5857728
-2.4634259
-2.341079
-2.126972
-1.9128644
-1.7599308
-1.6681702
-1.5152366
-1.2705429
-1.0870223
-0.99526215
-0.93408847
-0.87291527
-0.71998143
-0.47528744
-0.23059344
0.014100313
0.25879455
0.47290158
0.68700886
0.8705294
0.9622896
1.0540498
1.2069836
1.390504
1.5740244
1.7881317
1.9716522
2.1857593
2.3998666
2.5222135
2.6445606
2.7974942
2.950428
3.0421882
3.1033616
3.1033616
3.1339483
3.1645353
3.195122
3.1645353
3.0116014
2.8892546
2.7363207
2.6445606
2.5222135
2.3692799
2.2469327
2.1245859
2.002239
1.8493052
1.7269583
1.6046112
1.512851
1.4210907
1.2987437
1.2375703
1.2069836
1.1458101
1.0540498
0.93170285
0.7481823
0.6258354
0.534075
0.50348854
0.41172814
0.319968
0.22820783
0.16703415
0.04468727
-0.13883305
-0.35294056
-0.5670476
-0.6893947
-0.75056815
-0.71998143
-0.65880775
-0.5976343
-0.50587416
-0.38352728
-0.26118016
-0.13883305
0.014100313
0.13644743
0.28938103
0.44231486
0.5952487
0.7481823
0.93170285
1.1152233
1.2681571
1.4210907
1.512851
1.512851
1.4516776
1.4210907
1.390504
1.390504
1.3293306
1.2375703
1.1458101
1.023463
0.8705294
0.68700886
0.534075
0.47290158
0.41172814
0.3505547
0.28938103
0.25879455
0.25879455
0.28938103
0.319968
0.38114142
0.47290158
0.6258354
0.809356
0.9622896
1.1458101
1.3293306
1.5434377
1.7575449
1.9716522
2.1857593
2.3692799
2.4916267
2.5222135
2.5222135
2.4916267
2.4916267
2.3998666
2.216346
1.9410654
1.6657847
1.390504
1.1152233
0.8705294
0.5952487
0.319968
0.014100313
-0.26118016
-0.50587416
-0.71998143
-0.87291527
-0.9646754
-0.99526215
-0.9646754
-0.903502
-0.8117416
-0.6893947
-0.5670476
-0.44470072
-0.23059344
-0.016486168
0.22820783
0.44231486
0.6258354
0.778769
0.9622896
1.0540498
1.1152233
1.1152233
1.1152233
1.0846364
0.9928763
0.901116
0.7481823
0.6258354
0.47290158
0.3505547
0.16703415
-0.047072887
-0.23059344
-0.35294056
-0.44470072
-0.5670476
-0.6893947
-0.7811549
-0.87291527
-0.93408847
-0.9646754
-0.9646754
-0.9646754
-0.99526215
-1.0564356
-1.1787825
-1.2705429
-1.3317163
-1.3928897
-1.5152366
-1.6681702
-1.851691
-2.0046246
-2.126972
-2.2493184
-2.3716657
-2.4328387
-2.4328387
-2.4022524
-2.341079
-2.2799056
-2.2187316
-2.126972
-1.9740379
-1.7905176
-1.5764105
-1.4234765
-1.2705429
-1.117609
-0.87291527
-0.6282213
-0.41411376
-0.26118016
-0.13883305
-0.016486168
0.10586071
0.10586071
0.04468727
-0.13883305
-0.29176688
-0.44470072
-0.5976343
-0.75056815
-0.87291527
-0.99526215
-1.117609
-1.2093694
-1.2705429
-1.3623035
-1.4540632
-1.5152366
-1.5152366
-1.4540632
-1.3317163
-1.2093694
-1.0564356
-0.93408847
-0.8423283
-0.75056815
-0.6893947
-0.6282213
-0.5670476
-0.50587416
-0.41411376
-0.3223536
-0.23059344
-0.108246565
0.04468727
0.16703415
0.25879455
0.319968
0.3505547
0.38114142
0.38114142
0.319968
0.25879455
0.19762087
0.19762087
0.25879455
0.319968
0.38114142
0.44231486
0.534075
0.6258354
0.68700886
0.7175956
0.809356
0.901116
0.9928763
1.0540498
1.1152233
1.1763967
1.1763967
1.1763967
1.2069836
1.2987437
1.3599173
1.3599173
1.3293306
1.3293306
1.390504
1.4822642
1.5434377
1.635198
1.7269583
1.8187184
1.9104787
1.9716522
2.002239
2.0328257
2.0634124
2.1551726
2.2775197
2.4916267
2.705734
2.9198413
3.1339483
3.3480556
3.4704027
3.5927496
3.6845098
3.7150965
3.7456832
3.6845098
3.6233363
3.5621629
3.4704027
3.3480556
3.2257087
3.0421882
2.8892546
2.7974942
2.7363207
2.705734
2.6751473
2.6751473
2.7363207
2.828081
2.8586679
2.8586679
2.8586679
2.8586679
2.9198413
3.0116014
3.1645353
3.2868822
3.439816
3.5315762
3.6233363
3.6845098
3.7456832
3.77627
3.8068569
3.7456832
3.6233363
3.4092293
3.1645353
2.8892546
2.5528002
2.1857593
1.8493052
1.512851
1.2681571
0.9928763
0.7481823
0.56466174
0.47290158
0.41172814
0.44231486
0.50348854
0.56466174
0.5952487
0.534075
0.44231486
0.3505547
0.319968
0.319968
0.41172814
0.56466174
0.7175956
0.809356
0.8399426
0.901116
0.901116
0.809356
0.68700886
0.534075
0.38114142
0.13644743
-0.108246565
-0.38352728
-0.65880775
-0.9646754
-1.2399561
-1.4540632
-1.6069973
-1.6987569
-1.7599308
-1.8211043
-1.851691
-1.7905176
-1.6375835
-1.5152366
-1.3928897
-1.3011296
-1.2705429
-1.2705429
-1.3011296
-1.3317163
-1.3317163
-1.2705429
-1.148196
-1.0258489
-0.93408847
-0.903502
-0.8423283
-0.7811549
-0.65880775
-0.5976343
-0.6282213
-0.6893947
-0.75056815
-0.8117416
-0.903502
-1.0258489
-1.1787825
-1.3011296
-1.3623035
-1.4540632
-1.5458238
-1.6681702
-1.7293441
-1.7599308
-1.7905176
-1.8822777
-1.9740379
-2.0352113
-2.126972
-2.2799056
-2.4940126
-2.6469467
-2.7081196
-2.677533
-2.6163595
-2.4940126
-2.3104923
-2.0963852
-1.9128644
-1.7599308
-1.5764105
-1.4234765
-1.2705429
-1.2093694
-1.2399561
-1.3317163
-1.4540632
-1.5764105
-1.6375835
-1.6987569
-1.7599308
-1.8211043
-1.851691
-1.8822777
-1.9128644
-1.9128644
-1.8822777
-1.8211043
-1.7905176
-1.7293441
-1.7293441
-1.7599308
-1.7599308
-1.6987569
-1.6375835
-1.6375835
-1.6069973
-1.5458238
-1.3928897
-1.2399561
-1.0870223
-0.93408847
-0.7811549
-0.5976343
-0.44470072
-0.38352728
-0.35294056
-0.3223536
-0.29176688
-0.26118016
-0.23059344
-0.23059344
-0.29176688
-0.38352728
-0.50587416
-0.5976343
-0.6282213
-0.5364609
-0.38352728
-0.23059344
-0.108246565
-0.016486168
0.014100313
0.04468727
0.10586071
0.25879455
0.41172814
0.534075
0.65642214
0.8705294
1.1458101
1.4822642
1.7881317
2.1245859
2.4916267
2.8586679
3.195122
3.4704027
3.7150965
3.9597905
4.1127243
4.235071
4.235071
4.143311
4.020964
3.8680303
3.7456832
3.6233363
3.5009894
3.317469
3.1033616
2.8892546
2.705734
2.5222135
2.3081064
2.1245859
1.9410654
1.7575449
1.5740244
1.390504
1.2681571
1.2069836
1.2069836
1.3293306
1.5434377
1.8187184
2.1551726
2.4916267
2.828081
3.1033616
3.3480556
3.4704027
3.5009894
3.4704027
3.3786426
3.2868822
3.2257087
3.1339483
3.0421882
2.8892546
2.7363207
2.5528002
2.3692799
2.1857593
2.002239
1.8493052
1.6963714
1.635198
1.6046112
1.6046112
1.635198
1.635198
1.6046112
1.512851
1.4210907
1.3293306
1.3293306
1.3599173
1.4210907
1.4822642
1.512851
1.5740244
1.6657847
1.7575449
1.8493052
1.9716522
2.0939991
2.1857593
2.216346
2.2469327
2.2775197
2.2775197
2.2469327
2.1551726
2.0328257
1.9104787
1.7575449
1.6046112
1.4210907
1.2375703
1.023463
0.7481823
0.47290158
0.13644743
-0.20000672
-0.5364609
-0.903502
-1.2093694
-1.4234765
-1.4846499
-1.4846499
-1.3928897
-1.2705429
-1.0870223
-0.8423283
-0.50587416
-0.16942
0.10586071
0.319968
0.50348854
0.6258354
0.7481823
0.8705294
0.9622896
0.9928763
0.9622896
0.93170285
0.8399426
0.65642214
0.41172814
0.10586071
-0.16942
-0.38352728
-0.5976343
-0.7811549
-0.9646754
-1.0870223
-1.117609
-1.0564356
-0.9646754
-0.87291527
-0.8117416
-0.6893947
-0.5364609
-0.3223536
-0.077659845
0.16703415
0.41172814
0.68700886
0.93170285
1.2069836
1.4516776
1.635198
1.7575449
1.7881317
1.7575449
1.6963714
1.5740244
1.4210907
1.2375703
1.0540498
0.93170285
0.809356
0.68700886
0.5952487
0.56466174
0.56466174
0.5952487
0.56466174
0.534075
0.56466174
0.6258354
0.68700886
0.7175956
0.7175956
0.7481823
0.809356
0.8705294
0.901116
0.901116
0.8399426
0.7481823
0.65642214
0.534075
0.3505547
0.13644743
-0.047072887
-0.23059344
-0.38352728
-0.47528744
-0.5364609
-0.5364609
-0.47528744
-0.38352728
-0.3223536
-0.23059344
-0.047072887
0.19762087
0.44231486
0.68700886
0.901116
1.0846364
1.2375703
1.3599173
1.390504
1.3293306
1.2375703
1.1763967
1.1152233
1.023463
0.93170285
0.8399426
0.7481823
0.6258354
0.50348854
0.47290158
0.50348854
0.5952487
0.68700886
0.8399426
0.9928763
1.1763967
1.3293306
1.4822642
1.635198
1.8187184
2.002239
2.1857593
2.3692799
2.5528002
2.705734
2.7669075
2.7974942
2.7974942
2.828081
2.7974942
2.7669075
2.6751473
2.6139739
2.4916267
2.3386931
2.1857593
2.1245859
2.0634124
2.0328257
2.0634124
2.1245859
2.1857593
2.216346
2.2469327
2.2469327
2.216346
2.1551726
2.0328257
1.9104787
1.7881317
1.6963714
1.635198
1.635198
1.635198
1.6657847
1.7269583
1.8187184
2.002239
2.216346
2.4304533
2.705734
3.0116014
3.3786426
3.77627
4.1738977
4.4491787
4.632699
4.755046
4.8162193
4.877393
4.877393
4.877393
4.8162193
4.6632857
4.479765
4.2044845
3.8680303
3.5009894
3.1645353
2.7974942
2.3998666
1.9716522
1.5740244
1.2375703
0.9622896
0.7481823
0.5952487
0.56466174
0.6258354
0.7175956
0.8399426
0.93170285
1.023463
1.1152233
1.2375703
1.390504
1.5740244
1.6963714
1.7881317
1.8493052
1.8798919
1.9104787
1.9104787
1.9104787
1.8798919
1.8187184
1.7575449
1.6657847
1.6046112
1.512851
1.4822642
1.4516776
1.4210907
1.4210907
1.4210907
1.3293306
1.2375703
1.1458101
1.1152233
1.1152233
1.1152233
1.1458101
1.1458101
1.2069836
1.2681571
1.3599173
1.4516776
1.5434377
1.6657847
1.8187184
2.002239
2.1857593
2.3386931
2.4304533
2.5833871
2.705734
2.8892546
3.072775
3.2562954
3.4704027
3.653923
3.77627
3.8068569
3.77627
3.653923
3.5315762
3.3786426
3.2257087
3.0421882
2.828081
2.6139739
2.3692799
2.0634124
1.6963714
1.3599173
0.9928763
0.65642214
0.38114142
0.16703415
0.04468727
-0.047072887
-0.13883305
-0.23059344
-0.29176688
-0.3223536
-0.35294056
-0.41411376
-0.50587416
-0.5670476
-0.5976343
-0.5976343
-0.5364609
-0.47528744
-0.41411376
-0.38352728
-0.41411376
-0.47528744
-0.5670476
-0.65880775
-0.65880775
-0.6893947
-0.7811549
-0.903502
-1.0258489
-1.0870223
-1.148196
-1.117609
-1.117609
-1.117609
-1.0870223
-1.0564356
-0.99526215
-0.99526215
-1.0258489
-1.0564356
-0.9646754
-0.8117416
-0.65880775
-0.47528744
-0.29176688
-0.13883305
-0.047072887
0.014100313
0.07527399
0.13644743
0.22820783
0.28938103
0.3505547
0.38114142
0.38114142
0.3505547
0.19762087
-0.016486168
-0.23059344
-0.44470072
-0.6893947
-0.9646754
-1.2093694
-1.4540632
-1.6681702
-1.851691
-2.0352113
-2.2187316
-2.3716657
-2.4940126
-2.5857728
-2.677533
-2.7387064
-2.7081196
-2.6469467
-2.4940126
-2.3104923
-2.0963852
-1.851691
-1.6681702
-1.4846499
-1.3317163
-1.0870223
-0.7811549
-0.44470072
-0.13883305
0.07527399
0.25879455
0.41172814
0.50348854
0.56466174
0.56466174
0.56466174
0.47290158
0.38114142
0.19762087
0.04468727
-0.077659845
-0.13883305
-0.108246565
-0.016486168
0.07527399
0.13644743
0.19762087
0.22820783
0.25879455
0.28938103
0.38114142
0.56466174
0.778769
0.9622896
1.0846364
1.2069836
1.390504
1.5434377
1.6963714
1.8187184
1.9104787
2.002239
2.0939991
2.1551726
2.2469327
2.2469327
2.2469327
2.1857593
2.1551726
2.0939991
1.9716522
1.8493052
1.7269583
1.635198
1.5740244
1.6046112
1.6963714
1.8493052
1.9410654
1.9410654
1.7881317
1.5434377
1.2681571
1.023463
0.809356
0.68700886
0.5952487
0.50348854
0.41172814
0.319968
0.22820783
0.16703415
0.16703415
0.19762087
0.22820783
0.19762087
0.16703415
0.13644743
0.16703415
0.16703415
0.16703415
0.25879455
0.38114142
0.50348854
0.6258354
0.778769
0.9622896
1.1763967
1.3599173
1.4210907
1.390504
1.3293306
1.2069836
1.0540498
0.901116
0.7175956
0.56466174
0.38114142
0.22820783
0.07527399
-0.077659845
-0.29176688
-0.50587416
-0.71998143
-0.903502
-1.0564356
-1.148196
-1.0870223
-0.9646754
-0.7811549
-0.5976343
-0.38352728
-0.077659845
0.28938103
0.68700886
1.0846364
1.4210907
1.6963714
1.9410654
2.1857593
2.3998666
2.6139739
2.7363207
2.8892546
3.1033616
3.317469
3.5315762
3.7150965
3.8680303
4.051551
4.2044845
4.2962446
4.357418
4.3880053
4.3880053
4.3880053
4.4185915
4.4491787
4.4185915
4.2962446
4.143311
3.9903774
3.8680303
3.653923
3.4092293
3.195122
3.072775
2.9810147
2.9198413
2.828081
2.7363207
2.6139739
2.46104
2.3386931
2.1857593
2.0328257
1.9410654
1.9104787
1.8798919
1.7881317
1.635198
1.4516776
1.2375703
0.9928763
0.68700886
0.38114142
0.10586071
-0.16942
-0.38352728
-0.5976343
-0.7811549
-0.9646754
-1.117609
-1.2093694
-1.1787825
-1.117609
-1.0258489
-1.0564356
-1.117609
-1.2093694
-1.3317163
-1.4846499
-1.6375835
-1.7293441
-1.7293441
-1.6681702
-1.6069973
-1.5764105
-1.6069973
-1.6987569
-1.8211043
-1.9740379
-2.065798
-2.0963852
-2.065798
-1.9434512
-1.7905176
-1.6069973
-1.4234765
-1.3317163
-1.3317163
-1.3623035
-1.3317163
-1.2705429
-1.0870223
-0.8423283
-0.5670476
-0.3223536
-0.108246565
0.014100313
0.07527399
0.04468727
-0.016486168
-0.108246565
-0.20000672
-0.26118016
-0.35294056
-0.47528744
-0.5976343
-0.8117416
-1.0870223
-1.3317163
-1.6069973
-1.851691
-2.065798
-2.3104923
-2.5245993
-2.769293
-2.9834
-3.1669214
-3.4116151
-3.6257222
-3.9010031
-4.1151104
-4.329217
-4.5127373
-4.6656713
-4.757432
-4.8491917
-4.910365
-4.9715395
-5.063299
-5.0938854
-5.1244726
-5.1244726
-5.15506
-5.15506
-5.1244726
-5.0938854
-5.032712
-4.910365
-4.726845
-4.5127373
-4.2986307
-4.1151104
-3.9010031
-3.748069
-3.5645487
-3.4116151
-3.2280943
-3.1057475
-2.9834
-2.8610537
-2.7387064
-2.6469467
-2.555186
-2.4022524
-2.188145
-1.9740379
-1.7905176
-1.6987569
-1.6987569
-1.7599308
-1.7905176
-1.7599308
-1.6681702
-1.5764105
-1.5152366
-1.4234765
-1.3317163
-1.2093694
-1.0870223
-0.9646754
-0.7811549
-0.5670476
-0.26118016
0.10586071
0.47290158
0.809356
1.1458101
1.4516776
1.7881317
2.0634124
2.3386931
2.6139739
2.8586679
3.0421882
3.2257087
3.3480556
3.439816
3.5009894
3.5315762
3.4704027
3.2562954
2.950428
2.6445606
2.3692799
2.1857593
