# Supplementary material for: Performances of the PIPER scalable child human body model in accident reconstruction
Source: PLoS One. 2017 Nov 14;12(11):e0187916. doi: 10.1371/journal.pone.0187916 (PMC5685610; doi:10.1371/journal.pone.0187916)
Supplement: S2 Data — This zip folder contains input accelerations for reproducibility of the accident reconstruction. Also, the readings from the dummy sensor are reported for reproducibility of the calculations. (ZIP) [file pone.0187916.s010.zip › CHANNEL/RAC02.005]

Test object number          :1
Name of the channel         :Right B-Pillar Acceleration Y
Laboratory channel code     :14BPIL00RI00ACYP
Customer channel code       :14BPIL00RI00ACYP
Channel code                :14BPIL00RI00ACYP
Unit                        :m/(s*s)
Direction                   :Y
Dimension                   :AC
Transducer type             :GV1011
Pre-filter type             :4.00kHz 6pole Butterworth for rate 20000 (1.3)
Cut off frequency           :4000.0
Channel frequency class     :2000
Channel amplitude class     :1000.0
Reference channel           :implicit
Reference channel name      :NOVALUE
Data source                 :transducer
Data status                 :ok
Sampling interval           :5.0E-5
Bit resolution              :16
Time of first sample        :-0.2
Number of samples           :34000
First global maximum value  :308.11508
Time of maximum value       :0.021449998
First global minimum value  :-389.40952
Time of minimum value       :0.06455
Start offset interval       :-0.1
End offset interval         :-0.05
-0.0063539743
-0.06774497
-0.22122252
-0.4667865
-0.71235055
-0.86582804
-0.9579146
-0.98861
-0.92721903
-0.80443704
-0.6509595
-0.4667865
-0.25191796
-0.037049532
0.14712352
0.39268756
0.63825154
0.9145111
1.1907706
1.528421
1.8046807
2.019549
2.1116357
2.1730266
2.2037225
2.2037225
2.1730266
2.019549
1.773985
1.4363347
1.0986841
0.85311997
0.6689471
0.5461651
0.39268756
0.17781901
-0.12913597
-0.436091
-0.74304605
-0.98861
-1.2034786
-1.3569561
-1.4797381
-1.6025201
-1.6639111
-1.6639111
-1.6025201
-1.5411291
-1.4183471
-1.2034786
-0.83513254
-0.3747
-0.0063539743
0.20851457
0.23921001
0.20851457
0.17781901
0.20851457
0.33129644
0.484774
0.6689471
0.7917291
0.82242465
0.82242465
0.7917291
0.69964266
0.63825154
0.57686055
0.607556
0.76103354
1.0065975
1.2828571
1.4670299
1.528421
1.3442482
1.0065975
0.607556
0.23921001
0.024341464
-0.037049532
0.024341464
0.11642802
0.17781901
0.23921001
0.23921001
0.17781901
0.024341464
-0.06774497
-0.06774497
0.08573252
0.361992
0.63825154
0.85311997
1.0372931
1.1907706
1.3442482
1.4977256
1.6512033
1.8967673
2.1423311
2.4185905
2.6641545
2.8483276
2.9711099
3.0018053
2.879023
2.633459
2.2037225
1.7125939
1.1907706
0.76103354
0.30060112
-0.12913597
-0.5281775
-0.86582804
-1.1420876
-1.3876516
-1.6946065
-2.0629525
-2.4006033
-2.6461673
-2.7382536
-2.768949
-2.6768627
-2.4926896
-2.1857347
-1.7866931
-1.3569561
-1.0193056
-0.83513254
-0.74304605
-0.6509595
-0.4667865
-0.19052696
0.14712352
0.51546955
0.8838155
1.2214662
1.4363347
1.4670299
1.3442482
1.0679886
0.76103354
0.484774
0.361992
0.33129644
0.26990557
0.11642802
-0.15983152
-0.497482
-0.80443704
-1.050001
-1.2648696
-1.4183471
-1.4490426
-1.3876516
-1.234174
-1.1727831
-1.1727831
-1.2955651
-1.4797381
-1.6332155
-1.7253021
-1.6946065
-1.6332155
-1.5718246
-1.5104336
-1.4797381
-1.3876516
-1.234174
-1.0193056
-0.74304605
-0.4053955
-0.0063539743
0.45407844
0.94520664
1.3749436
1.7432896
2.019549
2.234418
2.4185905
2.5720682
2.6948504
2.7869368
2.8176322
2.725546
2.479982
2.1730266
1.8353761
1.4977256
1.1600751
0.7917291
0.39268756
0.024341464
-0.3747
-0.80443704
-1.2034786
-1.5411291
-1.8173887
-2.032257
-2.1243436
-2.093648
-1.9708661
-1.7559977
-1.5718246
-1.4490426
-1.3569561
-1.2034786
-0.92721903
-0.497482
-0.037049532
0.45407844
0.8838155
1.2214662
1.528421
1.8046807
2.0809402
2.387895
2.6948504
2.9711099
3.124587
3.124587
2.9404144
2.633459
2.3265042
2.0502448
1.8660716
1.7125939
1.5591165
1.3135525
0.9759021
0.607556
0.17781901
-0.22122252
-0.5281775
-0.74304605
-0.80443704
-0.71235055
-0.497482
-0.22122252
0.024341464
0.26990557
0.51546955
0.7917291
1.1293795
1.528421
1.9581581
2.3265042
2.633459
2.8483276
2.9404144
2.8483276
2.6027637
2.2651129
1.8660716
1.528421
1.1907706
0.9145111
0.63825154
0.361992
0.11642802
-0.12913597
-0.3440045
-0.55887306
-0.68165505
-0.71235055
-0.62026405
-0.4667865
-0.3440045
-0.22122252
-0.15983152
-0.19052696
-0.25191796
-0.3747
-0.4667865
-0.55887306
-0.5895685
-0.497482
-0.313309
-0.15983152
-0.0063539743
0.11642802
0.26990557
0.39268756
0.51546955
0.607556
0.69964266
0.7917291
0.82242465
0.85311997
0.7917291
0.63825154
0.39268756
0.11642802
-0.19052696
-0.497482
-0.89652354
-1.2955651
-1.6639111
-1.9094752
-2.093648
-2.093648
-2.0015616
-1.8480841
-1.6639111
-1.5411291
-1.4797381
-1.4797381
-1.4183471
-1.234174
-0.89652354
-0.55887306
-0.25191796
-0.0063539743
0.17781901
0.26990557
0.361992
0.39268756
0.45407844
0.51546955
0.6689471
0.9145111
1.1600751
1.4056393
1.5898122
1.7432896
1.8046807
1.8660716
1.8660716
1.8660716
1.8967673
1.8660716
1.7432896
1.4977256
1.1907706
0.8838155
0.57686055
0.20851457
-0.19052696
-0.5895685
-0.9579146
-1.234174
-1.4490426
-1.5718246
-1.6946065
-1.7559977
-1.7866931
-1.6946065
-1.5411291
-1.3262606
-1.111392
-0.86582804
-0.55887306
-0.28261352
-0.09844053
-0.037049532
-0.0063539743
0.05503702
0.17781901
0.33129644
0.484774
0.607556
0.69964266
0.7917291
0.8838155
1.0065975
1.1600751
1.3442482
1.6205076
1.8660716
2.0809402
2.234418
2.2651129
2.2651129
2.2037225
2.1730266
2.1423311
2.1423311
2.1730266
2.2037225
2.1730266
2.0809402
1.9581581
1.8353761
1.7125939
1.5591165
1.4056393
1.2521616
1.1600751
1.0679886
0.9759021
0.76103354
0.51546955
0.26990557
-0.0063539743
-0.22122252
-0.3440045
-0.4053955
-0.4667865
-0.5281775
-0.55887306
-0.5281775
-0.436091
-0.25191796
-0.06774497
0.11642802
0.30060112
0.51546955
0.69964266
0.8838155
1.0065975
1.0065975
0.94520664
0.85311997
0.76103354
0.730338
0.69964266
0.730338
0.82242465
1.0372931
1.2828571
1.528421
1.8046807
2.019549
2.1730266
2.2651129
2.387895
2.5106769
2.6641545
2.7869368
2.7869368
2.725546
2.5413728
2.2958088
1.9274627
1.4056393
0.76103354
0.05503702
-0.5895685
-1.1727831
-1.6332155
-2.0015616
-2.3085167
-2.4926896
-2.5847762
-2.5540807
-2.4926896
-2.3699076
-2.2164302
-1.9708661
-1.6332155
-1.234174
-0.80443704
-0.313309
0.14712352
0.6689471
1.2521616
1.8353761
2.4185905
2.8483276
3.124587
3.3394556
3.5236287
3.7078013
3.861279
3.861279
3.7078013
3.4929333
3.1552825
2.6641545
2.019549
1.3442482
0.82242465
0.484774
0.39268756
0.33129644
0.30060112
0.20851457
0.05503702
-0.12913597
-0.3440045
-0.4667865
-0.55887306
-0.62026405
-0.71235055
-0.77374154
-0.77374154
-0.74304605
-0.71235055
-0.71235055
-0.68165505
-0.62026405
-0.497482
-0.28261352
-0.0063539743
0.26990557
0.484774
0.57686055
0.57686055
0.57686055
0.607556
0.69964266
0.7917291
0.9145111
1.0065975
1.1600751
1.3442482
1.4670299
1.4363347
1.2214662
0.94520664
0.76103354
0.69964266
0.76103354
0.7917291
0.82242465
0.8838155
0.9145111
0.9145111
0.82242465
0.6689471
0.51546955
0.5461651
0.69964266
0.9145111
1.1293795
1.2828571
1.4363347
1.528421
1.5898122
1.528421
1.3442482
1.1600751
1.0679886
1.0986841
1.2521616
1.4363347
1.6205076
1.8353761
2.019549
2.2037225
2.3571997
2.4492865
2.479982
2.4185905
2.2651129
1.9888536
1.6512033
1.2828571
0.9759021
0.69964266
0.5461651
0.45407844
0.39268756
0.30060112
0.11642802
-0.06774497
-0.25191796
-0.313309
-0.313309
-0.28261352
-0.19052696
-0.09844053
0.024341464
0.17781901
0.26990557
0.26990557
0.17781901
0.024341464
-0.22122252
-0.4053955
-0.5281775
-0.5281775
-0.4667865
-0.436091
-0.4667865
-0.497482
-0.5281775
-0.4667865
-0.3747
-0.313309
-0.28261352
-0.25191796
-0.12913597
0.14712352
0.51546955
0.9759021
1.4363347
1.8353761
2.2037225
2.5413728
2.9404144
3.2780647
3.5236287
3.6157155
3.5236287
3.3394556
3.1552825
3.0631962
2.9711099
2.8176322
2.6027637
2.2958088
1.9888536
1.6205076
1.2828571
0.94520664
0.5461651
0.14712352
-0.15983152
-0.313309
-0.3440045
-0.313309
-0.25191796
-0.09844053
0.08573252
0.26990557
0.42338312
0.57686055
0.82242465
1.2214662
1.7432896
2.2958088
2.7562413
3.124587
3.3394556
3.431542
3.4622378
3.4929333
3.5236287
3.5236287
3.4008465
3.2473693
3.0018053
2.6641545
2.2958088
2.019549
1.9274627
2.019549
2.1730266
2.2651129
2.2958088
2.1730266
1.8660716
1.4363347
1.0065975
0.63825154
0.39268756
0.20851457
0.024341464
-0.15983152
-0.3440045
-0.4667865
-0.5281775
-0.4053955
-0.19052696
0.08573252
0.42338312
0.7917291
1.2521616
1.6512033
1.9581581
2.1423311
2.2037225
2.234418
2.2651129
2.2958088
2.234418
2.0502448
1.7432896
1.3749436
0.9145111
0.484774
0.20851457
0.08573252
0.11642802
0.30060112
0.5461651
0.8838155
1.3135525
1.7432896
2.1423311
2.479982
2.725546
2.8483276
2.9097185
2.9097185
2.8176322
2.633459
2.3265042
1.9581581
1.6205076
1.3442482
1.0986841
0.9145111
0.82242465
0.7917291
0.7917291
0.82242465
0.8838155
0.9759021
1.1907706
1.4670299
1.8353761
2.1730266
2.387895
2.479982
2.387895
2.2037225
1.9888536
1.7432896
1.4977256
1.1907706
0.9145111
0.6689471
0.5461651
0.45407844
0.33129644
0.11642802
-0.22122252
-0.55887306
-0.74304605
-0.74304605
-0.5895685
-0.436091
-0.4053955
-0.436091
-0.4667865
-0.436091
-0.28261352
-0.037049532
0.42338312
1.0679886
1.8353761
2.479982
2.9404144
3.1859784
3.1859784
3.0325007
2.879023
2.8176322
2.7562413
2.633459
2.2651129
1.7125939
1.0372931
0.361992
-0.19052696
-0.6509595
-0.92721903
-1.0806966
-1.2034786
-1.3262606
-1.5718246
-1.8480841
-2.093648
-2.2471256
-2.2471256
-2.0629525
-1.6946065
-1.2034786
-0.62026405
0.024341464
0.6689471
1.3135525
1.9888536
2.7562413
3.4622378
4.1068435
4.5672755
4.843535
4.8742304
4.751449
4.53658
4.2603207
3.8305836
3.3394556
2.8176322
2.2651129
1.7432896
1.2521616
0.82242465
0.5461651
0.42338312
0.42338312
0.607556
0.85311997
1.0679886
1.1600751
1.0679886
0.9145111
0.7917291
0.69964266
0.76103354
0.8838155
0.9759021
0.94520664
0.7917291
0.57686055
0.30060112
0.05503702
-0.12913597
-0.25191796
-0.28261352
-0.22122252
-0.19052696
-0.25191796
-0.3440045
-0.4053955
-0.3440045
-0.037049532
0.45407844
1.0372931
1.7125939
2.3571997
2.9711099
3.4929333
3.861279
4.0761476
4.1068435
3.9840612
3.7078013
3.370151
2.9404144
2.4185905
1.8660716
1.3749436
0.9759021
0.730338
0.607556
0.57686055
0.69964266
0.94520664
1.2828571
1.5591165
1.773985
1.9274627
1.9274627
1.8660716
1.6818987
1.4056393
1.0679886
0.730338
0.39268756
0.11642802
-0.15983152
-0.3747
-0.497482
-0.5281775
-0.4667865
-0.3440045
-0.22122252
-0.06774497
0.05503702
0.17781901
0.30060112
0.39268756
0.42338312
0.42338312
0.45407844
0.484774
0.5461651
0.69964266
0.9145111
1.1293795
1.3749436
1.5591165
1.7125939
1.773985
1.8046807
1.8353761
1.8353761
1.8046807
1.7125939
1.5898122
1.4977256
1.4363347
1.3135525
1.1907706
0.9759021
0.76103354
0.607556
0.57686055
0.69964266
0.9145111
1.1600751
1.3135525
1.3135525
1.2214662
1.0986841
1.0679886
1.0986841
1.2828571
1.5591165
1.8660716
2.1423311
2.3571997
2.479982
2.4492865
2.2958088
2.019549
1.8046807
1.6512033
1.4977256
1.3135525
0.9759021
0.57686055
0.17781901
-0.15983152
-0.436091
-0.68165505
-0.80443704
-0.77374154
-0.5281775
-0.09844053
0.42338312
0.9145111
1.2828571
1.4670299
1.4363347
1.2828571
1.0986841
0.9759021
1.0065975
1.0986841
1.1907706
1.1907706
1.0986841
1.0065975
0.9145111
0.9145111
1.0679886
1.3749436
1.8353761
2.2651129
2.5413728
2.5720682
2.387895
2.0809402
1.7432896
1.4363347
1.1907706
1.0679886
1.0679886
1.0986841
1.0986841
1.0065975
0.85311997
0.76103354
0.85311997
1.0986841
1.4056393
1.6512033
1.773985
1.6512033
1.2828571
0.730338
0.14712352
-0.25191796
-0.3747
-0.28261352
-0.09844053
0.05503702
0.17781901
0.23921001
0.20851457
0.11642802
0.05503702
0.08573252
0.26990557
0.607556
0.8838155
1.0065975
0.94520664
0.7917291
0.63825154
0.607556
0.69964266
0.9145111
1.1907706
1.528421
1.8660716
2.1116357
2.2651129
2.2958088
2.2651129
2.234418
2.2958088
2.4492865
2.6641545
2.8483276
2.8483276
2.5720682
2.0502448
1.4363347
0.8838155
0.57686055
0.42338312
0.361992
0.23921001
-0.0063539743
-0.28261352
-0.6509595
-1.0193056
-1.3569561
-1.6025201
-1.6025201
-1.4183471
-1.050001
-0.62026405
-0.25191796
0.024341464
0.23921001
0.51546955
0.85311997
1.2828571
1.773985
2.2037225
2.5106769
2.6641545
2.633459
2.5106769
2.387895
2.3265042
2.387895
2.5106769
2.633459
2.7562413
2.879023
3.0325007
3.1859784
3.3087602
3.3087602
3.2166734
3.0018053
2.633459
2.1730266
1.7125939
1.2214662
0.730338
0.26990557
-0.12913597
-0.4053955
-0.497482
-0.4667865
-0.3440045
-0.25191796
-0.313309
-0.436091
-0.497482
-0.3747
-0.037049532
0.42338312
0.9145111
1.4056393
1.8046807
2.0502448
2.1423311
2.1116357
2.0809402
2.0809402
2.1730266
2.3571997
2.6027637
2.9404144
3.2780647
3.4929333
3.4929333
3.2473693
2.7562413
2.1116357
1.3442482
0.607556
-0.06774497
-0.68165505
-1.234174
-1.6639111
-1.9708661
-2.1550393
-2.2471256
-2.2164302
-1.9708661
-1.5104336
-0.86582804
-0.19052696
0.484774
1.0679886
1.5898122
2.1423311
2.6948504
3.1552825
3.5236287
3.7384968
3.7998881
3.7691927
3.646411
3.4929333
3.3087602
3.1552825
2.9404144
2.725546
2.5413728
2.3571997
2.2037225
2.019549
1.8046807
1.528421
1.2828571
1.0372931
0.82242465
0.63825154
0.51546955
0.42338312
0.42338312
0.51546955
0.57686055
0.5461651
0.30060112
-0.06774497
-0.4667865
-0.74304605
-0.89652354
-0.86582804
-0.77374154
-0.68165505
-0.62026405
-0.4667865
-0.22122252
0.11642802
0.45407844
0.76103354
1.0986841
1.4363347
1.8660716
2.2037225
2.4492865
2.5720682
2.633459
2.725546
2.9097185
3.0938916
3.1859784
3.0938916
2.9404144
2.7562413
2.6027637
2.3265042
1.8967673
1.4056393
0.94520664
0.607556
0.23921001
-0.28261352
-1.0193056
-1.9094752
-2.8303404
-3.6284232
-4.180942
-4.365115
-4.2423334
-3.935378
-3.6284232
-3.3214679
-2.9531221
-2.4006033
-1.5718246
-0.4667865
0.76103354
1.9274627
2.9711099
3.8305836
4.5058846
4.9970126
5.2732725
5.3960543
5.4267497
5.334663
5.2118816
4.9970126
4.6900578
4.3217115
3.92267
3.5236287
3.0325007
2.479982
1.8967673
1.3749436
0.82242465
0.23921001
-0.3440045
-0.71235055
-0.89652354
-0.98861
-1.1420876
-1.3262606
-1.4490426
-1.3876516
-1.0806966
-0.62026405
-0.09844053
0.484774
1.0372931
1.5591165
2.0502448
2.479982
2.9097185
3.2780647
3.5543242
3.7384968
3.861279
3.9533658
4.1068435
4.3217115
4.53658
4.6593623
4.6900578
4.628667
4.53658
4.352407
4.045452
3.5850196
3.0325007
2.3571997
1.6205076
0.9145111
0.23921001
-0.313309
-0.68165505
-0.86582804
-0.86582804
-0.74304605
-0.5281775
-0.22122252
0.14712352
0.51546955
0.8838155
1.1600751
1.4363347
1.7125939
1.9888536
2.2958088
2.5413728
2.7562413
2.8483276
2.725546
2.4492865
2.1423311
1.9888536
2.019549
2.234418
2.5413728
2.8176322
2.9097185
2.6641545
2.0809402
1.2828571
0.484774
-0.15983152
-0.6509595
-1.0193056
-1.2955651
-1.5411291
-1.6946065
-1.7866931
-1.7866931
-1.6639111
-1.4797381
-1.2648696
-0.98861
-0.68165505
-0.3440045
-0.037049532
0.23921001
0.484774
0.730338
0.94520664
1.0679886
1.0679886
1.0065975
0.9145111
0.76103354
0.63825154
0.51546955
0.39268756
0.26990557
0.20851457
0.23921001
0.39268756
0.484774
0.484774
0.39268756
0.26990557
0.14712352
0.05503702
-0.0063539743
-0.0063539743
0.024341464
-0.037049532
-0.25191796
-0.6509595
-1.1420876
-1.6332155
-1.9708661
-2.1550393
-2.1550393
-1.9094752
-1.4183471
-0.68165505
0.26990557
1.2521616
2.234418
3.124587
3.9840612
4.8742304
5.9178777
7.0536113
7.9744763
8.404214
8.312127
7.8209987
6.9922204
5.887182
4.5058846
2.9404144
1.3749436
-0.15983152
-1.5104336
-2.6461673
-3.5977278
-4.365115
-5.0404162
-5.5929356
-5.9612813
-5.8998904
-5.4087625
-4.67207
-3.9660735
-3.4135547
-2.9224267
-2.3699076
-1.6639111
-0.86582804
-0.0063539743
0.730338
1.3749436
1.8660716
2.2651129
2.6641545
3.0325007
3.3394556
3.431542
3.4008465
3.3394556
3.4008465
3.5850196
3.7691927
3.8305836
3.7691927
3.5850196
3.3394556
3.1552825
3.0938916
3.0325007
2.879023
2.5106769
1.9274627
1.1600751
0.39268756
-0.313309
-0.89652354
-1.2648696
-1.5104336
-1.6946065
-1.8787796
-2.032257
-2.2164302
-2.4619942
-2.768949
-3.045209
-3.1679907
-3.1986861
-3.1065998
-2.8917313
-2.4619942
-1.8173887
-1.0193056
-0.19052696
0.63825154
1.4363347
2.2651129
3.2166734
4.352407
5.5802274
6.777352
7.8823895
8.77256
9.232992
9.232992
8.680474
7.759608
6.65457
5.610923
4.751449
4.0761476
3.4929333
2.879023
2.1423311
1.1907706
0.17781901
-0.71235055
-1.2955651
-1.6025201
-1.6946065
-1.6639111
-1.5718246
-1.4183471
-1.2955651
-1.111392
-0.98861
-0.89652354
-0.89652354
-0.89652354
-0.80443704
-0.62026405
-0.4053955
-0.25191796
-0.19052696
-0.28261352
-0.55887306
-1.0806966
-1.7253021
-2.3085167
-2.6154716
-2.6768627
-2.6461673
-2.7075582
-2.8303404
-2.8303404
-2.5847762
-2.0629525
-1.3569561
-0.5895685
0.20851457
0.8838155
1.3442482
1.5898122
1.6818987
1.7125939
1.8046807
2.019549
2.4185905
2.7869368
3.0325007
2.9711099
2.6948504
2.3571997
2.1423311
2.1116357
2.234418
2.3571997
2.3571997
2.1730266
1.9274627
1.7432896
1.6205076
1.4056393
1.1293795
0.94520664
1.1293795
1.5898122
2.0502448
2.234418
2.1116357
1.6818987
1.0372931
0.26990557
-0.4053955
-0.92721903
-1.2955651
-1.6332155
-2.032257
-2.4312987
-2.8303404
-3.1065998
-3.1986861
-3.075904
-2.768949
-2.277821
-1.7253021
-1.1727831
-0.6509595
-0.12913597
0.30060112
0.57686055
0.730338
0.85311997
1.0986841
1.4670299
1.773985
1.8046807
1.528421
1.0986841
0.730338
0.45407844
0.30060112
0.17781901
-0.06774497
-0.5281775
-1.2648696
-2.093648
-2.8610358
-3.3828592
-3.5670323
-3.5056415
-3.290773
-3.045209
-2.8610358
-2.7382536
-2.6461673
-2.4006033
-1.9708661
-1.2648696
-0.313309
0.76103354
1.7432896
2.5106769
2.9711099
3.1859784
3.2780647
3.3394556
3.370151
3.3087602
3.0938916
2.8483276
2.5106769
2.1423311
1.7125939
1.3442482
1.1600751
1.1907706
1.4363347
1.773985
2.019549
2.0502448
1.9274627
1.7125939
1.4977256
1.3442482
1.2828571
1.3135525
1.4056393
1.4977256
1.528421
1.3442482
0.94520664
0.484774
0.05503702
-0.19052696
-0.3440045
-0.497482
-0.71235055
-0.98861
-1.1727831
-1.2648696
-1.234174
-1.050001
-0.71235055
-0.09844053
0.7917291
1.8660716
2.9711099
3.8919744
4.5058846
4.8128395
4.751449
4.352407
3.646411
2.725546
1.7125939
0.82242465
0.08573252
-0.5895685
-1.2955651
-2.0629525
-2.7996447
-3.4749455
-3.9660735
-4.180942
-4.027465
-3.689814
-3.3214679
-3.0145135
-2.7996447
-2.4926896
-1.9708661
-1.2955651
-0.497482
0.361992
1.2828571
2.1116357
2.7869368
3.2473693
3.4929333
3.5850196
3.6157155
3.5236287
3.3087602
3.0018053
2.6641545
2.3265042
2.019549
1.6512033
1.1907706
0.730338
0.39268756
0.33129644
0.607556
1.0679886
1.6205076
2.1730266
2.6948504
3.124587
3.4008465
3.4929333
3.4929333
3.6157155
3.92267
4.352407
4.5672755
4.3831024
3.8305836
2.9404144
1.9581581
1.0372931
0.26990557
-0.28261352
-0.62026405
-0.89652354
-1.111392
-1.2955651
-1.3876516
-1.4183471
-1.4183471
-1.5411291
-1.7559977
-2.0015616
-2.093648
-1.9401705
-1.4183471
-0.62026405
0.33129644
1.3135525
2.234418
3.1552825
4.0761476
4.8742304
5.4267497
5.549532
5.2118816
4.475189
3.5543242
2.633459
1.8353761
1.0679886
0.361992
-0.28261352
-0.6509595
-0.80443704
-0.74304605
-0.55887306
-0.28261352
0.024341464
0.42338312
0.85311997
1.2828571
1.6205076
1.773985
1.6205076
1.2214662
0.82242465
0.51546955
0.39268756
0.33129644
0.20851457
-0.037049532
-0.3747
-0.74304605
-1.0806966
-1.4490426
-1.9401705
-2.523385
-2.9838176
-3.290773
-3.3214679
-3.290773
-3.1679907
-3.0145135
-2.6461673
-2.1243436
-1.4490426
-0.68165505
0.11642802
0.9759021
1.9274627
3.0325007
4.2603207
5.4267497
6.3476152
6.930829
7.145698
7.0536113
6.6852655
6.132746
5.3960543
4.628667
3.92267
3.3087602
2.6948504
1.9888536
1.1907706
0.361992
-0.3440045
-0.83513254
-1.0193056
-1.0193056
-0.9579146
-1.050001
-1.2955651
-1.6639111
-2.032257
-2.3699076
-2.6154716
-2.7382536
-2.7382536
-2.6768627
-2.5847762
-2.5540807
-2.523385
-2.4926896
-2.4006033
-2.3085167
-2.1857347
-2.1243436
-2.1243436
-2.1243436
-2.1550393
-2.1243436
-1.8787796
-1.4797381
-0.9579146
-0.4053955
0.08573252
0.484774
0.8838155
1.2214662
1.5591165
1.8967673
2.234418
2.5413728
2.7562413
2.9097185
2.9097185
2.7869368
2.5720682
2.3265042
2.0809402
1.9274627
1.8660716
1.8660716
1.9274627
2.0502448
2.1116357
2.0502448
1.8046807
1.4670299
1.1293795
0.82242465
0.63825154
0.484774
0.361992
0.26990557
0.26990557
0.45407844
0.8838155
1.4670299
2.1730266
2.9404144
3.7078013
4.3831024
4.9049263
5.1504903
5.119795
4.8128395
4.291016
3.5543242
2.5720682
1.4363347
0.23921001
-0.74304605
-1.4183471
-1.7559977
-1.9094752
-1.9094752
-1.7253021
-1.4183471
-1.050001
-0.77374154
-0.497482
-0.25191796
-0.037049532
0.17781901
0.30060112
0.361992
0.42338312
0.51546955
0.69964266
0.9145111
1.1293795
1.3442482
1.6205076
1.8967673
1.9888536
1.7125939
1.0679886
0.17781901
-0.80443704
-1.7253021
-2.4312987
-2.8917313
-3.045209
-3.1372952
-3.3214679
-3.536337
-3.6591187
-3.5056415
-3.1372952
-2.5540807
-1.9401705
-1.3569561
-0.83513254
-0.3747
-0.037049532
0.11642802
0.05503702
-0.037049532
-0.09844053
-0.06774497
-0.06774497
-0.15983152
-0.436091
-0.74304605
-0.98861
-1.050001
-0.92721903
-0.68165505
-0.497482
-0.436091
-0.436091
-0.3440045
-0.037049532
0.45407844
1.0679886
1.7432896
2.2958088
2.6641545
2.7869368
2.8176322
2.8176322
2.9711099
3.2473693
3.5850196
3.861279
4.0147567
4.0147567
3.646411
2.879023
1.8660716
0.85311997
0.08573252
-0.313309
-0.436091
-0.4053955
-0.436091
-0.62026405
-0.92721903
-1.3876516
-2.0015616
-2.6768627
-3.290773
-3.7512054
-4.027465
-4.2423334
-4.457202
-4.702766
-5.1018076
-5.623631
-6.2068458
-6.6365824
-6.79006
-6.6365824
-6.237541
-5.685022
-5.132503
-4.610679
-4.180942
-3.7512054
-3.2600775
-2.6154716
-1.9094752
-1.234174
-0.71235055
-0.3747
-0.19052696
-0.15983152
-0.15983152
-0.12913597
0.05503702
0.361992
0.7917291
1.1907706
1.4977256
1.5898122
1.4670299
1.1907706
0.8838155
0.69964266
0.69964266
0.82242465
0.94520664
0.94520664
0.7917291
0.57686055
0.23921001
-0.15983152
-0.62026405
-0.98861
-1.1727831
-1.1420876
-1.0193056
-0.9579146
-1.0806966
-1.3876516
-1.6946065
-1.9708661
-2.1857347
-2.4006033
-2.5847762
-2.7382536
-2.7996447
-2.8610358
-2.7996447
-2.5540807
-2.093648
-1.5104336
-0.89652354
-0.3747
0.024341464
0.30060112
0.5461651
0.85311997
1.2214662
1.5898122
1.8046807
1.8353761
1.6818987
1.4056393
1.0679886
0.69964266
0.26990557
-0.22122252
-0.71235055
-1.1420876
-1.4490426
-1.7866931
-2.1857347
-2.6461673
-3.1065998
-3.536337
-3.9046826
-4.2116375
-4.426506
-4.518593
-4.426506
-4.2116375
-3.9660735
-3.689814
-3.3214679
-2.8303404
-2.3085167
-1.7559977
-1.2955651
-0.89652354
-0.497482
-0.09844053
0.30060112
0.6689471
0.94520664
1.0986841
1.1907706
1.2828571
1.4977256
1.7432896
1.9274627
1.8660716
1.7432896
1.6512033
1.7125939
1.8046807
1.7432896
1.4977256
1.1293795
0.76103354
0.484774
0.33129644
0.26990557
0.17781901
0.024341464
-0.12913597
-0.25191796
-0.3747
-0.5281775
-0.80443704
-1.2034786
-1.7559977
-2.4926896
-3.3828592
-4.518593
-5.869195
-7.2504926
-8.570398
-9.675437
-10.565606
-11.148821
-11.42508
-11.332994
-10.995343
-10.412128
-9.614045
-8.539703
-7.1584063
-5.4701533
-3.6591187
-1.8480841
-0.19052696
1.2214662
2.3571997
3.124587
3.6157155
3.7691927
3.7384968
3.6157155
3.4622378
3.2473693
2.9711099
2.633459
2.387895
2.1423311
1.8046807
1.2521616
0.42338312
-0.5895685
-1.6025201
-2.523385
-3.2293816
-3.6284232
-3.781901
-3.7205095
-3.536337
-3.2293816
-2.768949
-2.2471256
-1.6639111
-1.050001
-0.4667865
-0.0063539743
0.26990557
0.361992
0.42338312
0.42338312
0.42338312
0.361992
0.33129644
0.39268756
0.51546955
0.730338
1.0679886
1.6512033
2.4492865
3.431542
4.4137983
5.242577
5.9178777
6.4090056
6.715961
6.777352
6.65457
6.4090056
6.04066
5.518836
4.751449
3.6771064
2.3571997
0.9759021
-0.3440045
-1.4183471
-2.2471256
-2.8303404
-3.2293816
-3.5977278
-4.027465
-4.641375
-5.347371
-5.9919767
-6.421714
-6.5138006
-6.2682366
-5.7771087
-5.0404162
-4.1502466
-3.1372952
-2.093648
-1.1420876
-0.3747
0.26990557
0.85311997
1.4056393
1.7432896
1.8046807
1.6818987
1.528421
1.4977256
1.6512033
1.8046807
1.8660716
1.6818987
1.2828571
0.69964266
0.05503702
-0.5281775
-1.0193056
-1.4183471
-1.7866931
-2.1243436
-2.523385
-2.9838176
-3.5056415
-4.0888557
-4.702766
-5.2859807
-5.746413
-5.9919767
-6.0226727
-5.838499
-5.531544
-5.193894
-4.886939
-4.641375
-4.365115
-4.027465
-3.5977278
-3.075904
-2.4619942
-1.5718246
-0.3440045
1.1293795
2.6948504
4.045452
5.242577
6.3476152
7.4526534
8.557692
9.447861
10.0310755
10.184553
9.877598
9.140906
8.035869
6.6852655
5.058404
3.1859784
1.1293795
-0.92721903
-2.8610358
-4.426506
-5.500849
-6.0840635
-6.237541
-6.0840635
-5.623631
-4.94833
-4.0888557
-3.075904
-1.8173887
-0.313309
1.4363347
3.1859784
4.720753
5.856487
6.5624833
6.9922204
7.3298707
7.636826
7.8209987
7.759608
7.4526534
6.838743
5.9792686
4.8742304
3.4929333
1.9581581
0.45407844
-0.92721903
-2.2471256
-3.5670323
-5.071112
-6.605887
-8.048575
-9.092222
-9.675437
-9.798219
-9.552654
-9.000135
-8.202053
-7.097015
-5.715718
-4.2116375
-2.6154716
-1.0193056
0.57686055
2.2037225
3.861279
5.4881406
6.930829
8.22004
9.263687
10.061771
10.583595
10.737072
10.61429
10.215248
9.570642
8.741865
7.759608
6.5931787
5.334663
3.9533658
2.5413728
1.2521616
0.14712352
-0.71235055
-1.3569561
-1.9094752
-2.4006033
-2.7382536
-2.9224267
-2.8303404
-2.4312987
-1.8480841
-1.1727831
-0.497482
0.20851457
0.8838155
1.528421
2.0502448
2.479982
2.8176322
3.124587
3.2780647
3.2780647
3.0325007
2.6027637
1.9581581
1.1907706
0.361992
-0.497482
-1.3569561
-2.2471256
-3.0145135
-3.5670323
-3.8739872
-3.9046826
-3.7512054
-3.4135547
-2.8303404
-2.0629525
-1.2955651
-0.5895685
0.024341464
0.63825154
1.2828571
1.8967673
2.5106769
3.0938916
3.5236287
3.6771064
3.4622378
2.9711099
2.2651129
1.4056393
0.361992
-0.83513254
-2.1243436
-3.3828592
-4.4878974
-5.439458
-6.237541
-6.882147
-7.219797
-7.1277103
-6.6365824
-5.715718
-4.426506
-2.8303404
-0.9579146
1.0679886
3.0325007
4.843535
6.4090056
7.728913
8.77256
9.509252
9.938989
9.969685
9.5399475
8.680474
7.5140443
6.0713553
4.475189
2.8176322
1.1600751
-0.55887306
-2.339212
-4.0581603
-5.5929356
-6.7593646
-7.465361
-7.710925
-7.710925
-7.4039702
-6.820756
-5.9919767
-4.94833
-3.9046826
-2.8610358
-1.8787796
-0.98861
-0.09844053
0.82242465
1.7125939
2.4492865
2.8176322
2.7562413
2.2651129
1.5898122
0.9145111
0.30060112
-0.19052696
-0.497482
-0.6509595
-0.77374154
-0.92721903
-1.1420876
-1.2648696
-1.2034786
-0.9579146
-0.55887306
-0.12913597
0.30060112
0.6689471
0.85311997
1.0065975
1.1600751
1.4056393
1.6818987
1.9274627
2.0809402
2.0502448
1.8353761
1.4056393
0.94520664
0.607556
0.5461651
0.730338
1.0065975
1.2214662
1.2828571
1.1600751
0.9145111
0.57686055
0.26990557
-0.06774497
-0.3747
-0.74304605
-1.2034786
-1.7866931
-2.4619942
-3.1372952
-3.7512054
-4.3037243
-4.764157
-5.0404162
-5.132503
-5.009721
-4.5799837
-3.8432918
-2.8917313
-1.7559977
-0.5895685
0.45407844
1.2521616
1.6818987
1.8353761
1.8660716
1.8967673
2.0502448
2.2651129
2.3571997
2.1116357
1.4977256
0.57686055
-0.4667865
-1.4183471
-2.093648
-2.4619942
-2.6154716
-2.6154716
-2.4926896
-2.3085167
-2.0629525
-1.7559977
-1.4797381
-1.1727831
-0.80443704
-0.3440045
0.11642802
0.63825154
1.2214662
1.8353761
2.387895
2.7869368
3.1859784
3.7998881
4.720753
5.7030096
6.5010924
6.9001336
6.777352
6.1941376
5.3039675
4.19893
3.0018053
1.7125939
0.23921001
-1.6639111
-4.2116375
-7.281188
-10.473519
-13.328201
-15.630364
-17.195835
-18.024614
-18.208788
-18.086006
-17.717659
-16.858185
-15.016454
-11.7934265
-7.1277103
-1.3262606
4.966317
11.013331
16.47713
21.296324
25.348131
28.356289
30.167324
30.597061
29.461327
26.51456
21.664669
15.126529
7.4219575
-0.77374154
-8.723876
-15.875928
-22.107115
-27.47883
-31.960373
-35.52105
-37.792515
-38.345036
-36.748867
-32.97332
-27.233265
-19.989126
-11.732036
-2.9531221
5.948573
14.635401
22.861795
30.382193
36.95103
41.923702
44.6556
44.624905
41.893005
37.01242
30.750538
23.751963
16.262262
8.404214
0.20851457
-8.263444
-16.796793
-24.74693
-31.192984
-35.459656
-37.27069
-36.626087
-33.771404
-29.38195
-24.317192
-19.037565
-13.54307
-7.526752
-0.77374154
6.5624833
13.868013
20.221981
25.010479
28.08003
29.6455
29.891066
28.908808
26.79082
23.690573
19.792244
15.341397
10.491508
5.119795
-0.6509595
-6.5138006
-11.824121
-15.906624
-18.454351
-19.83565
-20.326777
-19.866344
-18.05531
-14.893672
-10.995343
-7.1277103
-3.7512054
-1.1727831
0.5461651
1.8353761
3.2780647
5.2118816
7.4833484
9.232992
9.601338
8.189345
5.5802274
2.879023
0.8838155
-0.3747
-1.0806966
-1.1727831
-0.86582804
-0.497482
-0.4667865
-0.77374154
-1.111392
-1.050001
-0.313309
1.0065975
2.5720682
3.6771064
3.861279
2.9711099
1.1600751
-0.83513254
-2.0629525
-2.1550393
-1.3876516
-0.5281775
-0.15983152
-0.0063539743
0.33129644
1.0065975
1.6818987
2.019549
2.3571997
3.2473693
4.9049263
6.8080473
7.9437804
7.575435
5.9792686
4.19893
3.2473693
3.1552825
3.2473693
2.8176322
1.5898122
-0.19052696
-1.9708661
-3.5056415
-4.9790254
-6.7593646
-8.754572
-10.596302
-11.946904
-12.438032
-11.578558
-9.368482
-6.605887
-4.2423334
-2.3085167
-0.06774497
3.0325007
6.9922204
11.228201
14.91166
17.612864
19.239725
19.700157
18.59512
15.863221
11.872807
7.636826
4.5979714
3.2780647
2.7562413
1.1600751
-2.8917313
-9.337787
-16.520535
-22.35268
-25.6371
-26.58866
-26.251009
-25.02319
-22.567549
-18.945478
-14.371848
-8.815963
-2.339212
4.0761476
9.601338
14.604705
20.314068
26.944296
32.807137
36.21434
36.981724
36.644077
36.4906
36.060863
33.451744
27.619596
19.730854
11.84211
4.137539
-4.94833
-16.305666
-28.49178
-38.989643
-46.29517
-50.71532
-52.86401
-52.71053
-50.132107
-45.589172
-40.21746
-34.66157
-28.338303
-19.927736
-9.061527
2.8176322
13.3461895
21.357716
27.711683
33.298267
37.62633
39.437366
38.363026
35.66182
33.0527
31.42584
29.98315
27.281948
22.861795
17.02965
10.399422
3.370151
-3.5977278
-10.013087
-15.661059
-20.51095
-24.74693
-27.755089
-28.399694
-26.37379
-22.997286
-20.265385
-19.098957
-18.270178
-16.21358
-13.174725
-10.811171
-10.227956
-10.013087
-7.803012
-2.5847762
4.2603207
10.61429
15.2493105
18.503033
21.265627
23.874744
25.62439
25.68578
23.936138
21.357716
19.055552
17.244516
15.280005
12.517411
9.04882
5.6416183
2.7562413
0.26990557
-2.1550393
-4.641375
-7.035624
-9.552654
-12.92916
-17.380009
-22.260593
-26.619354
-30.364206
-33.58723
-35.674526
-35.24479
-31.315767
-24.040932
-14.586718
-4.702766
4.2296247
12.056978
19.301115
26.36108
32.776443
37.56494
40.112667
40.35823
38.455112
34.710262
29.215763
22.033016
13.714536
5.3960543
-1.6946065
-7.434665
-12.2845545
-16.82749
-20.940685
-24.071629
-25.452925
-24.47067
-21.431814
-16.950272
-11.732036
-6.2682366
-1.234174
2.9404144
6.04066
8.250736
9.938989
11.84211
14.267055
16.569216
17.275213
15.372092
11.4430685
7.0536113
3.1859784
-0.25191796
-3.5670323
-6.728669
-9.521959
-11.946904
-14.463936
-17.594877
-21.309032
-24.931103
-27.417437
-27.755089
-25.42223
-20.725819
-14.341153
-7.0049286
0.69964266
8.342823
15.157225
20.43685
23.721268
24.94909
24.488655
22.677622
19.88433
16.691998
13.591754
10.460813
6.8080473
2.7562413
-0.86582804
-3.1679907
-4.2423334
-4.8562436
-5.531544
-6.3296275
-7.373275
-8.96944
-11.42508
-14.494631
-17.533485
-19.590084
-20.081213
-18.914783
-16.428448
-12.806377
-8.232748
-2.9531221
2.5413728
7.667521
11.934196
15.095834
16.998955
17.735645
17.397995
16.170174
14.29775
11.84211
8.741865
4.843535
0.26990557
-4.3037243
-8.109966
-10.811171
-12.499422
-13.450983
-13.880721
-13.757938
-12.990551
-11.824121
-10.565606
-9.215004
-7.526752
-5.500849
-3.5977278
-2.0629525
-0.71235055
0.7917291
2.387895
3.5543242
3.8305836
3.4008465
2.7869368
2.479982
2.4185905
2.2651129
2.019549
1.8967673
2.0502448
2.2651129
2.0809402
1.2828571
-0.19052696
-2.2471256
-4.610679
-6.820756
-8.355531
-9.030831
-8.938745
-8.355531
-7.281188
-5.2859807
-2.1857347
1.8660716
6.37831
10.829159
14.942356
18.410946
20.989368
22.493448
22.861795
21.848843
19.515985
16.139479
12.456019
9.018125
5.948573
3.0938916
0.33129644
-2.2164302
-4.518593
-6.7593646
-8.96944
-11.179516
-13.236115
-15.1085415
-16.796793
-18.147396
-18.822697
-18.699915
-17.809746
-16.33636
-14.279762
-11.394385
-7.8337073
-3.9967694
-0.436091
2.9097185
6.286224
9.877598
13.40758
16.53852
19.116943
20.989368
21.94093
21.541887
19.515985
16.139479
11.872807
7.237784
2.5720682
-2.093648
-6.6979737
-11.210212
-15.3848
-19.00687
-21.892248
-23.948847
-25.115276
-25.330143
-24.409279
-22.260593
-19.160349
-15.691754
-12.345945
-9.122918
-5.838499
-2.3085167
1.528421
5.7644005
10.522203
15.679048
20.71311
24.979784
28.049334
29.798979
30.228714
29.215763
26.79082
23.322227
19.086248
14.389836
9.294383
3.7998881
-1.9401705
-7.588143
-12.92916
-17.686964
-21.523901
-24.102324
-25.48362
-25.821272
-25.391535
-24.317192
-22.69033
-20.756514
-18.66922
-16.367058
-13.665852
-10.320043
-6.3296275
-1.9401705
2.6948504
7.4219575
11.9035015
15.771134
18.902075
21.357716
23.199444
24.089615
23.721268
21.94093
18.93277
15.034442
10.522203
5.7030096
0.85311997
-3.7205095
-7.9871845
-11.946904
-15.568974
-18.761307
-21.309032
-23.089373
-24.163713
-24.501366
-23.91815
-22.35268
-19.804955
-16.55123
-12.775682
-8.693181
-4.5799837
-0.80443704
2.4185905
5.058404
7.26848
9.04882
10.430117
11.535154
12.333239
12.73228
12.701584
12.241152
11.473763
10.430117
9.018125
7.207089
4.9356217
2.387895
-0.22122252
-2.8610358
-5.4087625
-7.710925
-9.521959
-10.811171
-11.609254
-12.008295
-11.824121
-10.8725605
-8.96944
-6.237541
-2.8917313
0.82242465
4.628667
8.1279545
11.013331
13.192713
14.666096
15.433484
15.372092
14.57401
13.162017
11.320287
9.202297
6.6852655
3.7384968
0.42338312
-2.9531221
-6.237541
-9.307091
-12.008295
-14.1569805
-15.722451
-16.766098
-17.287922
-17.349314
-16.858185
-15.845233
-14.341153
-12.407336
-9.982392
-7.1891017
-4.273029
-1.5104336
0.8838155
3.0325007
5.1504903
7.207089
9.11021
10.737072
11.934196
12.456019
12.302543
11.504459
10.184553
8.43491
6.224833
3.6771064
0.82242465
-2.2471256
-5.4087625
-8.539703
-11.394385
-13.635157
-14.893672
-15.169931
-14.617413
-13.48168
-11.916209
-9.9210005
-7.4960566
-4.8255477
-1.9401705
1.0372931
3.92267
6.4090056
8.557692
10.460813
12.056978
13.254104
14.021491
14.359141
14.23636
13.530363
12.363934
10.798463
8.895342
6.6852655
4.137539
1.2521616
-1.8787796
-5.0404162
-8.048575
-10.841866
-13.328201
-15.3848
-16.919577
-17.871138
-18.208788
-17.840443
-16.796793
-15.077846
-12.867769
-10.350739
-7.6802297
-4.8562436
-1.8173887
1.3135525
4.19893
6.65457
8.619082
10.215248
11.565851
12.578802
13.162017
13.100625
12.241152
10.522203
8.189345
5.518836
2.7562413
0.024341464
-2.6154716
-5.071112
-7.3425794
-9.460568
-11.363689
-12.806377
-13.48168
-13.26681
-12.2538595
-10.719084
-8.723876
-6.4524093
-3.935378
-1.4183471
1.0065975
3.2166734
5.2732725
7.022916
8.281431
9.018125
9.232992
8.895342
8.005172
6.5931787
4.782144
2.6948504
0.33129644
-2.2471256
-4.8562436
-7.311884
-9.399178
-11.026039
-12.2845545
-13.328201
-14.064893
-14.341153
-14.003503
-13.021246
-11.455775
-9.460568
-7.1891017
-4.7948523
-2.277821
0.33129644
2.8483276
5.0890994
6.9922204
8.588387
9.877598
10.798463
11.166809
10.829159
9.816207
8.250736
6.2555285
3.9533658
1.4977256
-0.98861
-3.5977278
-6.3296275
-9.030831
-11.455775
-13.20542
-14.310457
-14.893672
-15.139236
-15.016454
-14.433239
-13.297506
-11.670645
-9.736828
-7.465361
-4.702766
-1.4183471
2.0502448
5.334663
8.035869
10.153857
11.811415
13.100625
13.9601
14.359141
14.113578
13.284799
11.84211
9.816207
7.237784
4.2296247
1.0679886
-1.9094752
-4.4878974
-6.6365824
-8.539703
-10.320043
-11.885513
-13.113333
-13.942112
-14.341153
-14.187675
-13.389592
-12.069686
-10.412128
-8.63179
-6.820756
-4.886939
-2.768949
-0.5281775
1.7432896
3.7998881
5.549532
6.838743
7.4833484
7.5447392
7.145698
6.4090056
5.3960543
4.045452
2.479982
0.7917291
-0.86582804
-2.339212
-3.536337
-4.426506
-5.071112
-5.5929356
-6.237541
-7.097015
-8.171357
-9.184309
-9.828914
-9.890305
-9.399178
-8.447618
-7.311884
-6.053368
-4.702766
-3.075904
-1.1420876
1.0986841
3.4622378
5.610923
7.3298707
8.373519
8.619082
8.0972595
6.9922204
5.4881406
3.7078013
1.7432896
-0.25191796
-2.0629525
-3.5056415
-4.5799837
-5.378067
-5.9612813
-6.2068458
-6.0840635
-5.685022
-5.2552853
-5.009721
-4.94833
-5.1018076
-5.22459
-5.2552853
-5.132503
-4.886939
-4.457202
-3.7512054
-2.768949
-1.5411291
-0.28261352
0.85311997
1.6818987
2.2651129
2.6027637
2.725546
2.5106769
1.8353761
0.607556
-0.92721903
-2.4926896
-3.8739872
-5.0404162
-6.0226727
-6.912842
-7.526752
-7.526752
-6.79006
-5.623631
-4.518593
-3.8432918
-3.5056415
-3.1986861
-2.6154716
-1.8480841
-1.0193056
-0.3440045
0.20851457
0.82242465
1.6818987
2.633459
3.3394556
3.5850196
3.3394556
2.879023
2.5106769
2.3571997
2.1116357
1.4977256
0.33129644
-1.2648696
-3.045209
-4.67207
-5.838499
-6.3296275
-6.17615
-5.500849
-4.5492883
-3.5056415
-2.6154716
-2.0015616
-1.6639111
-1.5411291
-1.4797381
-1.2034786
-0.71235055
-0.09844053
0.45407844
0.85311997
1.2521616
2.019549
3.3087602
4.9970126
6.65457
7.9744763
8.619082
8.588387
7.9130855
6.5931787
4.6593623
2.2037225
-0.497482
-3.1679907
-5.5929356
-7.6802297
-9.337787
-10.473519
-10.995343
-10.8725605
-10.135869
-8.693181
-6.6672783
-4.3344197
-2.1857347
-0.68165505
-0.0063539743
0.14712352
0.14712352
0.23921001
0.39268756
0.45407844
0.51546955
0.730338
1.3135525
2.4185905
3.8305836
5.3653584
6.623874
7.3912616
7.4833484
7.0536113
6.3169193
5.3653584
4.19893
2.6948504
0.9759021
-0.77374154
-2.2164302
-3.2600775
-3.9660735
-4.4878974
-4.764157
-4.8255477
-4.702766
-4.457202
-4.119551
-3.8432918
-3.5670323
-3.290773
-2.9224267
-2.4312987
-1.9094752
-1.4797381
-1.050001
-0.5895685
0.14712352
1.1293795
2.1730266
2.9711099
3.4008465
3.431542
3.124587
2.5720682
1.8046807
0.82242465
-0.25191796
-1.234174
-1.9094752
-2.277821
-2.4619942
-2.4619942
-2.2164302
-1.5718246
-0.68165505
0.17781901
0.76103354
0.9759021
0.94520664
0.730338
0.30060112
-0.497482
-1.6946065
-3.045209
-4.3958106
-5.7771087
-7.1891017
-8.4783125
-9.2457
-9.153613
-8.232748
-6.912842
-5.5929356
-4.5492883
-3.7205095
-2.9838176
-2.2471256
-1.5411291
-0.98861
-0.55887306
-0.12913597
0.484774
1.3749436
2.633459
4.2296247
6.04066
7.9744763
9.846902
11.535154
12.885757
13.714536
13.775927
12.8550625
11.044027
8.496301
5.3960543
1.9888536
-1.6025201
-5.1018076
-8.232748
-10.596302
-12.008295
-12.376641
-12.008295
-11.210212
-10.350739
-9.4298725
-8.263444
-6.79006
-5.1631985
-3.6591187
-2.4312987
-1.3262606
-0.12913597
1.2828571
2.9711099
4.843535
6.715961
8.496301
10.0310755
11.197504
11.750024
11.504459
10.338031
8.250736
5.4267497
2.3265042
-0.497482
-2.7382536
-4.365115
-5.56224
-6.4831047
-6.943537
-6.728669
-5.838499
-4.426506
-2.7382536
-1.0806966
0.33129644
1.1907706
1.3749436
0.94520664
-0.0063539743
-1.2648696
-2.5540807
-3.5056415
-3.935378
-3.7512054
-3.1679907
-2.3699076
-1.5411291
-0.62026405
0.361992
1.4363347
2.387895
3.1552825
3.5850196
3.7998881
3.7691927
3.6157155
3.5543242
3.7078013
4.137539
4.8128395
5.549532
6.1941376
6.65457
6.930829
7.0536113
6.9001336
6.3476152
5.242577
3.646411
1.6205076
-0.71235055
-3.1679907
-5.623631
-7.7416205
-9.337787
-10.19726
-10.320043
-9.675437
-8.355531
-6.605887
-4.610679
-2.523385
-0.4667865
1.3749436
2.9711099
4.291016
5.3653584
6.0713553
6.3476152
6.04066
5.242577
4.137539
3.0938916
2.5106769
2.5106769
3.0325007
3.6771064
4.045452
3.8305836
3.0325007
1.8660716
0.5461651
-0.98861
-2.6461673
-4.273029
-5.500849
-6.1454544
-6.2068458
-5.7771087
-4.9176345
-3.5977278
-1.7866931
0.33129644
2.4492865
4.19893
5.242577
5.457445
4.8128395
3.4008465
1.3749436
-1.0806966
-3.7512054
-6.3296275
-8.386226
-9.521959
-9.644742
-8.938745
-7.6802297
-6.2068458
-4.702766
-3.3828592
-2.277821
-1.4183471
-0.71235055
-0.037049532
0.6689471
1.4670299
2.3265042
3.124587
3.8305836
4.444494
5.058404
5.825791
6.8080473
7.759608
8.281431
8.035869
6.8080473
4.751449
2.1423311
-0.71235055
-3.4749455
-5.9612813
-7.9564896
-9.368482
-10.043783
-10.013087
-9.215004
-7.772316
-5.746413
-3.44425
-1.1727831
0.7917291
2.2958088
3.2166734
3.5236287
3.2780647
2.5720682
1.6205076
0.484774
-0.62026405
-1.5718246
-2.1550393
-2.1550393
-1.6639111
-0.83513254
0.11642802
0.9759021
1.6205076
1.9274627
1.9274627
1.7125939
1.528421
1.4056393
1.3749436
1.3442482
1.3135525
1.2828571
1.2828571
1.3442482
1.4363347
1.4977256
1.4670299
1.3135525
0.94520664
0.30060112
-0.6509595
-1.8787796
-3.1986861
-4.457202
-5.56224
-6.3603234
-6.728669
-6.544496
-5.715718
-4.365115
-2.768949
-1.0806966
0.607556
2.1423311
3.4008465
4.1068435
4.19893
3.8919744
3.370151
2.6641545
1.773985
0.69964266
-0.3747
-1.234174
-1.7559977
-1.9401705
-1.9094752
-1.8173887
-1.6639111
-1.4183471
-1.1727831
-1.0806966
-1.2034786
-1.5104336
-1.7559977
-1.8480841
-1.7253021
-1.3569561
-0.80443704
-0.037049532
0.8838155
1.8967673
2.879023
3.7691927
4.444494
4.8128395
4.9049263
4.782144
4.4137983
3.7998881
2.9404144
1.8660716
0.57686055
-0.80443704
-2.1243436
-3.045209
-3.2600775
-2.7382536
-1.5718246
-0.06774497
1.4670299
2.9097185
3.9533658
4.5058846
4.5058846
4.1068435
3.5236287
2.879023
2.1730266
1.3442482
0.42338312
-0.5895685
-1.6025201
-2.4926896
-3.290773
-4.027465
-4.7948523
-5.6543264
-6.4831047
-7.1277103
-7.465361
-7.526752
-7.3425794
-6.943537
-6.2068458
-5.071112
-3.4749455
-1.4797381
0.730338
2.8176322
4.5672755
5.856487
6.623874
6.8694386
6.623874
5.856487
4.6900578
3.3394556
1.8967673
0.39268756
-1.1727831
-2.6461673
-3.7205095
-4.119551
-3.8432918
-3.1372952
-2.4006033
-1.8480841
-1.5104336
-1.234174
-0.86582804
-0.5281775
-0.4053955
-0.55887306
-0.9579146
-1.4183471
-1.8480841
-2.1857347
-2.4006033
-2.339212
-1.9708661
-1.4490426
-1.050001
-0.83513254
-0.83513254
-0.80443704
-0.6509595
-0.436091
-0.22122252
-0.15983152
-0.3747
-0.86582804
-1.4183471
-1.7559977
-1.6332155
-0.92721903
0.14712352
1.4056393
2.725546
4.0761476
5.2732725
6.132746
6.3169193
5.733705
4.3831024
2.479982
0.361992
-1.6025201
-3.045209
-3.9046826
-4.426506
-4.8255477
-5.22459
-5.4701533
-5.3166757
-4.4878974
-2.8610358
-0.55887306
1.9274627
3.92267
5.058404
5.3039675
5.1504903
5.1504903
5.518836
6.009964
6.3169193
6.1941376
5.887182
5.795096
6.1634417
6.9001336
7.728913
8.342823
8.496301
8.005172
6.9001336
5.2732725
3.4929333
1.8046807
0.361992
-0.77374154
-1.6946065
-2.4006033
-2.8610358
-2.8917313
-2.4619942
-1.8173887
-1.2034786
-0.74304605
-0.4667865
-0.25191796
-0.0063539743
0.33129644
0.63825154
0.85311997
0.76103354
0.23921001
-0.68165505
-1.8173887
-2.9838176
-3.8739872
-4.273029
-4.119551
-3.536337
-2.9531221
-2.5847762
-2.3085167
-2.0015616
-1.5411291
-0.92721903
-0.25191796
0.484774
1.2828571
2.1423311
2.9404144
3.5236287
3.7078013
3.431542
2.8176322
2.0809402
1.3442482
0.607556
-0.12913597
-0.92721903
-1.7559977
-2.6154716
-3.5670323
-4.457202
-5.1631985
-5.6543264
-5.9919767
-6.2682366
-6.298932
-5.869195
-4.94833
-3.781901
-2.6461673
-1.6025201
-0.5895685
0.39268756
1.2521616
1.9274627
2.4185905
2.8483276
3.3087602
3.7691927
4.19893
4.4137983
4.3217115
3.8919744
3.1552825
2.2958088
1.6818987
1.3749436
1.4056393
1.528421
1.4977256
1.2521616
0.85311997
0.484774
0.484774
1.0986841
2.1730266
3.431542
4.475189
5.0890994
5.1811857
4.9049263
4.5058846
4.0761476
3.4622378
2.387895
0.69964266
-1.3876516
-3.6284232
-5.5929356
-7.1584063
-8.109966
-8.263444
-7.526752
-6.053368
-4.180942
-2.1550393
-0.12913597
1.8967673
3.8305836
5.610923
7.207089
8.404214
9.018125
8.926037
8.281431
7.3605666
6.286224
5.1811857
4.1682343
3.3087602
2.633459
2.0809402
1.4670299
0.607556
-0.55887306
-1.9401705
-3.4749455
-4.9176345
-6.0840635
-7.035624
-7.864403
-8.63179
-9.122918
-8.938745
-7.772316
-5.6543264
-2.9838176
-0.12913597
2.479982
4.782144
6.8694386
8.864646
10.829159
12.609498
13.868013
14.389836
14.052186
13.039234
11.627242
10.27664
9.232992
8.465605
7.759608
7.145698
6.8694386
7.145698
7.9437804
8.987429
9.969685
10.890549
11.995587
13.530363
15.525571
17.827732
20.191286
22.554838
25.041174
28.018639
31.610014
35.60043
39.437366
42.414833
44.133778
44.471428
43.642654
41.80092
38.88485
34.618176
29.000895
22.339972
15.18792
7.9130855
0.76103354
-6.0840635
-12.31525
-17.472095
-21.002077
-22.69033
-22.567549
-20.879295
-18.05531
-14.341153
-9.951696
-5.071112
0.17781901
5.4267497
10.215248
13.990795
16.47713
17.612864
17.490082
16.231567
13.898709
10.583595
6.3476152
1.4977256
-3.689814
-8.96944
-14.064893
-18.761307
-23.24285
-27.663002
-32.05246
-36.319134
-40.125374
-43.133533
-45.067352
-45.711956
-44.883175
-42.765186
-39.695637
-35.950783
-31.684113
-26.895615
-21.523901
-15.568974
-9.4298725
-3.781901
0.9145111
4.782144
7.8209987
10.0310755
11.350983
12.149065
13.100625
14.880965
17.582169
20.651718
23.168749
24.550049
25.256044
26.453167
29.24646
34.096348
40.481014
47.57168
54.78512
62.4283
70.96165
79.98612
88.212524
94.04466
96.13196
94.10606
89.010605
82.47246
75.87293
70.10218
65.712715
62.21343
58.744835
54.324688
48.27767
41.2484
35.784603
34.771652
39.253193
48.55393
61.38465
75.99571
90.94442
105.21783
117.74159
128.05527
137.04906
146.04285
155.03662
161.85101
163.69276
158.84286
146.10423
124.83225
95.272484
58.89832
17.919819
-25.145971
-67.2602
-105.844444
-139.48672
-167.02058
-186.57362
-197.01009
-198.51418
-191.66907
-176.62828
-154.25125
-127.392685
-99.736046
-74.59643
-53.969044
-38.25295
-26.65005
-18.423655
-13.082637
-9.951696
-8.96944
-12.2845545
-22.96659
-41.66015
-64.86595
-86.96671
-104.70871
-118.61377
-130.95337
-142.77113
-153.72943
-162.35487
-166.80571
-165.51651
-157.04454
-141.6968
-120.76246
-95.407974
-66.49281
-35.674526
-5.746413
19.33181
37.04312
47.47959
51.71557
51.22444
48.246975
45.02395
42.721786
40.542404
36.398514
27.834467
13.223408
-5.746413
-23.519108
-34.26253
-35.24479
-28.21552
-17.349314
-6.2068458
3.3087602
10.307336
14.481924
17.152431
21.020063
27.74238
35.26278
39.253193
37.59564
31.978357
24.365873
14.880965
2.9097185
-11.056734
-25.176666
-37.731125
-47.400208
-53.66209
-57.560417
-60.537884
-61.059708
-54.67504
-38.651993
-15.875928
6.4703965
22.247885
29.952456
31.855577
30.781233
28.816721
27.374033
27.404728
28.847418
30.136627
28.69394
23.414314
16.20087
11.044027
11.381678
17.950514
28.08003
36.582684
38.60859
31.88627
17.305908
-1.3876516
-18.914783
-30.60977
-34.23184
-30.732553
-24.071629
-20.265385
-24.317192
-37.27069
-55.93356
-75.4252
-91.35616
-101.025246
-104.248276
-103.3888
-101.60846
-101.17873
-103.48089
-108.51495
-113.82527
-115.72839
-112.04493
-102.68281
-88.59357
-71.92592
-56.424683
-44.7297
-36.012177
-26.92631
-14.648108
1.2828571
19.454594
37.90259
54.478165
67.55445
76.21058
80.32378
80.44656
77.71466
72.80338
65.743416
56.903107
47.633068
39.867107
34.80235
31.333754
26.668037
19.055552
9.325079
0.024341464
-6.820756
-11.026039
-13.450983
-14.586718
-14.187675
-12.100381
-9.614045
-8.723876
-11.210212
-17.349314
-25.115276
-31.530636
-35.459656
-39.081726
-45.55848
-56.087036
-69.37819
-82.79212
-93.96528
-100.56482
-100.28856
-91.90869
-77.05206
-59.310062
-42.089886
-27.356047
-15.262018
-5.500849
2.725546
11.105418
21.419107
34.127045
47.510284
59.727093
70.50122
79.12665
80.78421
70.409134
48.21628
17.490082
-19.34452
-59.34076
-95.407974
-118.306816
-125.73513
-126.594604
-134.115
-154.18987
-179.45227
-195.50601
-192.43646
-170.82683
-139.17976
-105.38401
-71.68035
-37.362778
-3.0145135
29.24646
57.609108
80.10891
93.430756
95.1804
87.7214
78.973175
77.53049
84.95879
92.17224
84.713234
53.89495
3.6157155
-54.368088
-108.33078
-149.37067
-172.30022
-178.19376
-172.45369
-159.53088
-139.82437
-112.50537
-80.305786
-50.838104
-30.978117
-19.221739
-4.9176345
23.291533
68.35253
123.635124
179.74649
230.2099
271.37256
298.81433
308.11508
300.04218
280.33566
253.66127
220.78639
181.49614
138.39966
96.531
60.034046
30.167324
5.334663
-17.99392
-43.962315
-74.32017
-106.33557
-136.29439
-162.26277
-182.06139
-192.46715
-192.1909
-183.78033
-171.59421
-158.0575
-143.29297
-125.95
-105.322624
-83.5902
-65.2036
-52.771923
-46.0803
-44.79109
-47.553684
-51.789665
-55.71869
-58.880325
-60.998314
-59.923973
-52.526356
-37.45487
-18.423655
-2.2471256
6.930829
10.092466
10.583595
8.895342
3.2473693
-5.193894
-11.885513
-13.358897
-10.350739
-5.8998904
-2.4006033
-1.2955651
-4.2423334
-13.389592
-28.829432
-47.492294
-64.86595
-76.74511
-80.27509
-75.02616
-63.48465
-49.30333
-35.060616
-21.830856
-10.596302
-3.8125963
-4.2116375
-11.332994
-20.725819
-26.557964
-25.360838
-17.4414
-5.3166757
8.588387
22.432056
33.973568
41.309795
44.041695
42.96735
38.854153
32.25462
24.028225
15.556266
8.496301
4.966317
7.3298707
17.42869
34.403305
55.092075
76.21058
95.8864
113.505615
129.2831
143.58719
155.68121
163.3244
163.90762
155.89609
139.56609
116.91282
91.03651
65.22159
41.831615
21.60328
3.4929333
-14.126285
-31.83759
-48.8122
-64.15995
-78.34127
-92.43051
-106.090004
-116.18883
-119.19698
-115.32935
-108.8833
-104.493835
-104.55523
-109.55859
-119.50394
-133.4704
-148.81816
-161.74097
-169.47623
-171.19518
-167.5424
-160.0834
-150.96684
-142.3721
-135.5884
-130.24738
-124.47661
-117.14039
-108.45356
-99.03004
-89.084694
-78.31058
-66.15516
-52.127316
-35.52105
-16.21358
4.628667
24.887697
42.998047
58.89832
73.20242
86.063835
96.96074
105.43269
111.38763
114.88691
116.329605
115.89986
113.382835
108.44086
101.59576
93.707016
84.95879
74.61441
62.673862
50.641224
40.481014
32.46949
23.966833
11.504459
-6.2068458
-27.26396
-48.566635
-67.75133
-83.55951
-95.46937
-103.450195
-107.50201
-107.25643
-102.19168
-92.24634
-77.85014
-59.923973
-39.2659
-17.011663
4.9049263
23.414314
35.87669
41.80092
42.07718
36.766857
25.041174
6.8080473
-16.980967
-44.883175
-75.14894
-105.13845
-131.4445
-150.99754
-162.9074
-168.46329
-169.0158
-163.85895
-150.96684
-129.11165
-99.09143
-63.116306
-23.887455
15.709744
52.94339
85.48062
111.72527
130.603
141.37712
143.92485
139.65817
131.06343
120.166534
107.24373
91.46624
72.09738
49.352013
23.598486
-5.56224
-38.989643
-76.31537
-114.99171
-151.42728
-182.5218
-205.60483
-218.31276
-218.61972
-205.38995
-179.78992
-144.33661
-102.13029
-55.964252
-7.9564896
39.867107
84.80531
123.635124
153.04141
170.75272
176.03235
169.5249
152.3968
125.72242
90.63747
49.32132
4.966317
-39.020336
-79.47701
-115.0224
-145.7793
-171.87048
-192.28297
-205.94247
-212.44994
-211.77463
-204.19284
-189.73526
-168.77023
-142.24933
-112.13702
-80.029526
-46.325863
-10.74978
26.207603
62.888733
97.14491
127.04233
151.01552
168.17429
178.15033
180.79015
176.3393
165.35031
148.43709
125.32338
95.272484
58.37649
16.47713
-26.86492
-67.47507
-101.60846
-126.93225
-142.92462
-150.38364
-150.84406
-146.57738
-139.88577
-131.69006
-121.56054
-109.03677
-94.5792
-79.01657
-62.93213
-47.216034
-33.310974
-22.475462
-15.3848
-12.008295
-11.732036
-13.450983
-15.3848
-15.722451
-14.463936
-14.371848
-19.221739
-31.592026
-52.00453
-79.262146
-110.87851
-143.56921
-173.89638
-199.43503
-219.4485
-234.39722
-245.07925
-252.262
-256.40588
-257.38812
-254.74834
-247.38142
-234.15164
-214.90556
-190.8403
-163.24504
-133.5011
-104.00271
-78.003624
-57.560417
-41.56806
-27.294655
-13.757938
-1.6639111
8.864646
18.472338
27.496815
35.631123
43.02874
50.088707
56.903107
62.735256
65.92759
64.60768
58.95971
51.531395
44.993256
39.130413
32.070446
22.094408
7.636826
-6.3603234
-9.2457
-0.12913597
7.7903037
4.3831024
-6.4524093
-19.375216
-33.86349
-46.63282
-53.38583
-55.38104
-55.10478
-52.526356
-49.18055
-46.63282
-41.905712
-33.034714
-24.80832
-20.603037
-17.011663
-10.105174
2.1116357
17.459385
30.53567
39.529453
48.03211
58.990402
69.304085
75.28972
80.90699
91.52763
102.639404
104.266266
95.54875
86.12523
82.13481
79.494995
72.09738
61.16978
51.930435
45.69925
39.590843
31.14958
21.081455
11.811415
2.9404144
-9.85961
-30.302814
-57.253464
-86.168625
-113.18067
-137.15387
-157.99611
-176.35202
-194.03262
-212.48062
-230.74445
-243.82074
-243.94351
-226.17082
-193.60289
-155.54048
-120.14855
-90.83434
-68.30384
-53.815567
-48.382465
-49.97863
-54.122524
-58.020855
-63.852997
-75.76285
-95.407974
-121.43776
-150.87476
-180.37312
-206.80196
-227.58281
-240.19865
-242.28596
-232.00296
-210.14777
-181.32469
-150.65988
-120.88524
-92.36912
-65.66403
-42.427536
-23.641891
-9.184309
1.0065975
7.698217
13.653145
22.094408
33.451744
45.42299
54.907898
60.58657
62.520382
60.77074
55.552505
48.03211
42.01579
41.55536
47.203327
56.07433
64.69977
71.329994
77.28492
87.56791
106.99817
135.4529
168.38916
200.92639
230.08713
254.73561
273.42917
284.1112
283.65076
269.34668
240.83055
199.79066
149.20448
92.847534
35.692516
-15.200627
-52.894703
-73.55277
-78.03432
-70.97435
-58.51198
-45.711956
-34.937836
-26.128225
-17.257227
-5.531544
10.706377
30.658451
51.65418
70.624
85.29645
94.59718
98.925255
99.416374
96.531
89.409645
77.92953
63.441246
46.92707
28.325592
8.833951
-7.772316
-17.809746
-20.817905
-17.257227
-7.1584063
6.3476152
17.981209
25.501608
30.351498
33.789394
35.692516
37.257988
41.12562
48.36976
56.56546
60.678654
57.14867
46.067596
30.351498
11.811415
-9.982392
-34.722965
-58.880325
-77.08276
-85.769585
-84.78733
-75.854935
-60.353706
-39.081726
-14.371848
10.123162
31.794188
50.457054
67.30888
83.147766
98.86386
116.39099
136.34306
156.63278
174.09853
187.17482
195.73886
198.40936
192.23956
174.9273
147.27066
113.47492
78.574135
45.944813
16.845476
-8.601094
-30.302814
-48.25968
-63.331173
-77.481804
-92.36912
-107.74757
-121.19219
-130.55434
-135.71118
-137.15387
-133.71597
-122.91115
-103.63437
-77.08276
-46.356564
-14.955063
14.359141
39.682934
60.156834
75.59667
86.09453
91.71181
93.40006
92.87824
91.0672
86.89261
78.543434
64.94533
46.435944
25.532303
5.457445
-12.744987
-30.732553
-51.298534
-75.333115
-102.59072
-132.67232
-165.17886
-197.86955
-226.63126
-247.41211
-257.97134
-257.94067
-247.32002
-226.01733
-194.46236
-154.71169
-110.817116
-67.19881
-26.251009
11.964892
48.55393
83.94585
116.728645
144.20111
163.63136
173.94505
176.27791
172.65584
164.55223
151.10759
130.14256
101.87202
69.42687
36.21434
4.2296247
-25.452925
-52.065926
-74.90338
-93.78111
-108.8526
-120.36342
-127.822426
-130.40086
-128.46704
-123.61714
-116.77204
-107.65548
-95.929794
-82.60795
-70.0228
-60.814144
-56.025642
-54.183914
-52.956097
-51.728275
-52.37288
-56.762337
-64.497604
-72.662605
-78.09571
-78.70962
-73.98251
-64.098564
-49.211243
-29.197777
-3.8432918
26.882904
62.305515
99.2629
131.92291
155.61983
169.55559
174.3134
169.09517
153.37907
128.23944
95.54875
57.85467
18.19608
-22.444767
-65.78681
-113.11928
-163.15295
-212.35783
-256.897
-294.22275
-322.9844
-342.16913
-350.24203
-346.12885
-329.983
-302.7561
-265.2769
-218.52763
-165.30165
-110.418076
-58.78824
-13.788633
22.739014
49.229233
65.65133
75.381805
83.60819
92.325714
98.98664
100.091675
93.89119
80.75352
62.643166
42.07718
21.664669
3.8919744
-9.767524
-19.83565
-27.663002
-34.323925
-41.291805
-50.377674
-62.07266
-74.1053
-82.577255
-83.55951
-74.71921
-56.700947
-33.004017
-7.0049286
20.221981
48.124195
75.13624
99.20151
118.3555
130.72578
134.13298
127.04233
111.35693
92.75545
76.64031
63.410553
49.904537
35.078606
21.204237
10.061771
0.11642802
-10.995343
-22.935896
-33.679317
-42.795883
-51.5441
-60.384403
-67.87411
-72.87747
-76.31537
-79.630486
-82.822815
-85.094284
-85.55472
-83.28325
-77.66597
-69.56236
-60.50719
-50.10141
-36.93304
-22.721025
-12.990551
-13.328201
-26.557964
-51.789665
-85.493324
-123.49436
-162.53905
-199.92616
-232.86244
-259.26056
-277.89276
-287.77667
-289.43427
-285.32104
-277.49368
-265.7987
-248.54784
-224.75883
-195.41393
-163.12227
-131.87424
-106.519745
-90.00557
-81.901955
-78.77101
-75.333115
-70.82088
-70.36044
-74.7499
-74.013214
-57.713894
-29.228472
-3.1986861
8.1279545
3.0018053
-13.81933
-38.007385
-66.06307
-94.30293
-121.34567
-149.80042
-181.63165
-214.29166
-243.57516
-268.4999
-290.72345
-309.14075
-317.7969
-310.3993
-287.13208
-255.17807
-222.9171
-195.04558
-171.13379
-147.03781
-118.61377
-84.54177
-47.492294
-12.990551
14.512619
32.86853
39.805714
31.978357
8.619082
-26.281704
-66.001686
-104.493835
-138.2282
-165.5779
-185.86763
-201.0005
-215.64226
-233.16939
-251.34114
-263.8649
-266.65817
-260.24283
-246.24568
-224.3291
-193.08105
-154.34335
-115.66701
-85.98445
-69.83862
-66.49281
-72.23287
-80.551346
-84.14272
-79.783966
-71.09713
-64.68178
-62.93213
-62.441
-59.494236
-53.508614
-43.931618
-28.553171
-6.3910184
19.730854
45.146732
68.35253
90.76025
110.22119
120.442795
116.79003
100.85907
77.86814
51.00957
18.748596
-22.35268
-73.27651
-132.02771
-194.9228
-257.48022
-313.83716
-357.24063
-382.80994
-389.40952
-378.4819
-352.23724
-315.27988
-274.88458
-235.37947
-193.97124
-144.58217
-84.2962
-15.1085415
57.57841
126.367035
182.69327
220.35666
238.52838
239.97107
228.184
206.39018
177.81268
146.4112
115.93056
87.23026
59.75779
34.679565
15.065138
2.633459
-4.3958106
-9.215004
-12.100381
-9.307091
2.8483276
23.015272
46.405247
68.812965
88.30461
105.43269
122.56078
140.886
160.03998
177.87407
190.09088
196.0765
198.37866
196.41415
187.42038
171.70428
153.1028
134.16368
114.42648
93.46146
72.03599
50.27288
26.606646
-0.3440045
-28.614561
-53.692783
-72.32496
-84.449684
-91.87798
-95.46937
-94.60989
-89.790695
-84.3269
-82.700035
-86.84393
-94.70198
-102.0075
-105.23054
-102.46794
-93.259285
-77.78876
-57.28416
-34.354618
-12.867769
4.444494
18.349556
32.561577
51.347225
77.16214
108.34877
139.16704
163.3244
177.10669
179.31676
168.78821
144.63084
108.59434
65.68202
22.554838
-15.1085415
-44.51483
-66.093765
-82.577255
-95.960495
-106.33557
-112.50537
-112.90441
-105.26123
-87.48853
-58.542675
-20.142603
23.199444
65.589935
101.87202
129.68214
150.46298
168.26639
187.2362
208.69235
230.14851
247.06174
255.28812
253.29292
242.4881
225.57489
204.88612
181.71101
156.72488
130.51091
103.59097
77.13144
52.575043
30.044542
8.77256
-11.056734
-27.110483
-35.92009
-35.1834
-24.74693
-6.820756
15.126529
37.59564
58.25371
76.21058
91.46624
104.20488
113.84327
119.30707
119.920975
116.298904
109.54589
100.15307
88.27391
73.81633
56.534763
35.968777
12.947148
-9.58335
-28.338303
-41.383892
-48.35177
-49.487503
-44.944565
-35.091312
-21.032774
-4.67207
12.670889
31.118885
50.426357
69.334785
87.138176
104.23557
120.25862
132.6903
138.30757
135.02315
122.53009
102.516624
78.1137
52.482956
27.711683
5.2118816
-14.525327
-32.328716
-49.088463
-64.00648
-74.412254
-77.35902
-71.3734
-57.314854
-37.54695
-14.648108
8.77256
30.105932
47.4182
60.09544
68.96644
75.71945
82.012024
88.089745
92.26433
91.83459
84.83601
71.729034
55.27625
39.590843
27.987944
21.541887
18.93277
16.845476
11.995587
2.725546
-10.227956
-24.040932
-34.323925
-36.59539
-28.369
-10.565606
13.438276
39.621544
64.85324
87.78278
107.98042
125.016426
138.00061
145.82797
147.20927
140.91669
126.24425
103.09984
72.6499
38.05607
3.7384968
-26.128225
-49.18055
-65.571945
-76.8065
-83.86646
-85.83098
-81.34943
-70.6367
-55.687996
-38.713383
-20.787209
-2.1857347
16.047392
31.54862
42.046482
46.466637
44.809082
37.8412
26.85221
12.977844
-2.9531221
-20.111908
-36.840954
-50.46976
-58.082245
-58.23572
-52.065926
-41.9978
-29.903772
-16.397753
-2.3085167
10.0310755
17.459385
18.25747
12.947148
3.4622378
-8.07927
-19.804955
-29.995861
-37.117214
-40.09468
-39.020336
-35.24479
-30.579073
-26.128225
-21.800161
-16.674011
-9.828914
-1.1727831
8.895342
20.252678
33.20618
47.909325
63.90168
79.894035
94.29023
105.49409
112.2164
113.96605
111.234146
104.75739
95.39526
84.28349
71.9439
57.609108
39.46806
16.41574
-10.903256
-40.401634
-69.68514
-96.451614
-118.3989
-133.74666
-141.6354
-142.40279
-136.90831
-125.9807
-110.38738
-90.865036
-68.242455
-43.28701
-16.82749
9.693425
34.403305
55.245552
70.808174
80.8763
86.063835
87.7214
87.07678
84.37558
78.88109
69.703125
57.14867
42.90596
29.215763
17.674255
9.04882
3.6157155
1.1600751
1.1600751
3.0631962
6.2555285
9.908293
13.499668
17.64356
23.62918
31.855577
41.524662
51.408615
60.98561
69.97939
77.4691
82.012024
83.05568
80.99908
76.48684
70.37843
63.65612
56.933804
49.65897
40.69588
30.443584
20.835892
13.929404
10.552898
11.197504
16.262262
25.839258
38.577896
52.022522
63.963074
73.54007
81.244644
87.015396
89.83938
88.979904
84.98949
78.942474
71.2686
62.09065
52.575043
44.563515
38.332333
32.25462
25.102566
17.919819
12.701584
10.368726
10.767768
13.8066225
20.068504
29.829674
42.261356
55.368336
67.2475
77.16214
85.23506
92.23363
98.95595
105.3713
110.46676
112.61544
110.46676
103.68305
92.69406
78.297874
61.476738
43.09013
24.488655
6.9922204
-8.539703
-22.260593
-34.84575
-46.29517
-55.626602
-61.059708
-61.30527
-56.547466
-48.106205
-37.54695
-25.729185
-12.499422
2.8483276
20.314068
38.82346
56.841717
73.01825
86.80053
97.8816
105.739655
109.760765
109.208244
103.95931
94.68927
82.9022
70.19426
57.91606
47.448895
40.112667
36.21434
34.833042
34.403305
33.697308
32.19323
29.706892
26.115519
21.480497
16.75339
13.131321
10.982636
9.632034
7.9744763
5.795096
3.7384968
2.879023
4.2296247
8.281431
15.065138
24.304483
35.170692
46.435944
56.933804
66.05037
73.78564
80.10891
84.68253
86.83122
86.063835
82.31898
75.96502
67.738625
58.744835
50.518444
44.471428
41.12562
40.17406
41.12562
44.072388
49.075756
55.67529
62.919426
69.703125
75.504585
80.50795
85.112274
89.31756
92.325714
93.55354
93.24658
92.54058
92.78615
94.4744
97.298386
100.367935
102.60871
102.915665
100.245155
94.25954
85.419235
74.58372
62.336212
48.98367
34.679565
19.669462
4.628667
-9.399178
-21.462511
-30.88603
-37.025127
-39.20451
-36.656784
-29.10569
-17.380009
-3.0145135
12.578802
28.356289
43.42778
56.718937
67.1861
74.39954
78.66622
80.93769
82.13481
82.65664
82.50315
81.67438
80.26239
78.420654
76.21058
73.78564
71.329994
68.935745
66.23454
62.397602
56.811024
49.597576
41.770226
34.556786
28.663244
24.427265
22.309275
22.739014
25.747171
30.750538
36.920334
43.550568
50.39566
57.210064
63.533333
68.47531
71.02304
70.34774
65.92759
57.793278
46.405247
33.022007
19.27042
6.7466564
-3.5056415
-10.964648
-15.783842
-18.39296
-19.160349
-18.086006
-15.200627
-10.565606
-4.457202
2.633459
9.969685
16.722692
22.247885
26.146214
28.663244
30.597061
32.837833
36.030167
40.419624
45.729946
51.5007
57.056583
61.845085
65.49785
67.984184
69.51896
70.34774
70.71609
70.808174
70.808174
70.86956
70.86956
70.5933
70.10218
69.54965
69.15061
68.935745
68.905045
68.782265
68.16836
66.69497
64.4542
61.937172
59.48153
57.36354
55.613895
54.048428
52.145306
49.536186
46.006203
41.73953
37.350075
33.236877
29.399937
25.440216
21.449802
17.735645
14.481924
11.381678
7.9437804
4.0147567
0.05503702
-3.4135547
-6.298932
-8.601094
-10.289348
-11.517166
-12.652901
-13.972807
-15.661059
-17.748354
-19.927736
-21.830856
-23.058678
-23.549805
-23.334936
-22.444767
-21.247643
-20.050518
-18.638525
-16.244274
-12.438032
-7.1891017
-0.77374154
6.4703965
14.328445
22.677622
31.456533
40.29684
48.615326
55.920853
62.12134
67.12471
70.53191
71.974594
71.2686
68.659485
64.638374
59.788483
54.478165
48.799496
42.752483
36.398514
29.891066
23.721268
18.625814
14.942356
12.3946295
10.27664
8.1279545
6.286224
5.3039675
5.3960543
6.4703965
8.649777
12.333239
17.459385
23.38362
29.154373
33.912178
37.38077
39.46806
40.23545
39.928497
38.854153
36.920334
33.88148
29.553413
24.089615
18.011904
11.964892
6.623874
2.234418
-1.5104336
-5.071112
-8.386226
-10.811171
-11.732036
-10.8725605
-8.447618
-5.009721
-1.1420876
2.6027637
5.856487
8.404214
10.307336
11.565851
12.363934
12.824366
13.100625
13.162017
12.640193
11.105418
8.404214
4.843535
0.94520664
-2.7382536
-5.930586
-8.63179
-10.841866
-12.59151
-13.604461
-13.635157
-12.468727
-10.19726
-7.2504926
-4.2423334
-1.5411291
0.57686055
1.9581581
2.5106769
2.4185905
1.8660716
0.8838155
-0.55887306
-2.6461673
-5.22459
-8.0178795
-10.53491
-12.31525
-13.20542
-13.635157
-13.972807
-14.371848
-14.586718
-14.218371
-13.051942
-10.933952
-7.588143
-2.7382536
3.5236287
10.552898
17.459385
23.567791
29.031591
34.21913
39.191803
43.550568
46.620113
47.909325
47.264717
45.116035
42.169266
38.976936
35.539036
31.517923
26.760124
21.419107
15.709744
9.632034
3.1552825
-3.7512054
-10.596302
-16.88888
-22.414072
-27.26396
-31.592026
-35.735916
-39.910503
-44.054398
-47.553684
-49.794456
-50.500454
-49.97863
-48.597332
-46.63282
-44.146484
-41.230415
-38.130165
-35.275486
-33.034714
-31.56133
-30.486988
-29.259167
-27.448133
-24.74693
-21.278337
-17.134445
-12.744987
-8.324835
-3.9660735
0.42338312
4.9049263
9.478557
13.990795
18.073296
21.38841
23.813354
25.440216
26.422472
26.9136
27.036383
26.85221
26.57595
26.51456
26.9136
27.803772
28.878113
29.676197
29.860369
29.369242
28.264202
26.698732
24.764915
22.21719
18.687206
13.898709
7.9130855
1.1293795
-6.0840635
-13.48168
-21.063469
-28.768042
-36.349827
-43.3484
-49.272633
-53.969044
-57.529724
-59.985363
-61.121098
-60.96762
-59.862583
-58.29711
-56.424683
-54.030434
-50.807407
-46.417953
-40.862064
-34.446705
-27.386742
-19.77426
-11.363689
-1.8787796
8.557692
19.086248
28.202812
34.34191
36.797554
36.030167
33.236877
29.553413
25.470913
20.621021
14.174969
5.2732725
-6.3296275
-19.989126
-34.23184
-47.277424
-57.836678
-65.51055
-70.57531
-73.55277
-74.657814
-73.859726
-70.97435
-65.75612
-57.95946
-47.553684
-34.90714
-21.002077
-7.0663195
5.457445
15.556266
23.015272
28.14142
31.14958
31.732794
29.092981
22.524143
11.995587
-1.7253021
-16.858185
-31.162289
-42.488926
-49.733067
-53.44722
-55.71869
-58.941715
-64.5283
-72.140785
-79.84535
-84.848724
-85.094284
-80.152306
-71.25061
-60.476494
-49.548893
-39.14312
-28.982908
-18.577133
-7.9564896
1.8353761
9.417166
13.8066225
14.850269
13.008539
9.079515
3.7384968
-2.6768627
-10.320043
-19.28313
-29.443342
-40.002594
-49.487503
-56.486076
-60.4151
-61.642918
-60.75275
-58.020855
-53.355137
-47.001167
-39.60355
-32.144543
-24.992495
-17.779049
-9.85961
-1.0193056
8.035869
16.108784
22.370667
27.251251
31.88627
37.01242
42.07718
45.177425
44.37934
39.161106
30.904015
22.247885
15.525571
11.811415
10.153857
8.1279545
2.9711099
-7.035624
-21.67738
-38.836163
-55.473125
-68.88706
-77.4511
-81.13456
-80.889
-78.09571
-73.460686
-66.70768
-57.099987
-43.993008
-27.693697
-9.521959
8.711169
25.777866
41.309795
55.092075
66.44941
74.6451
79.28013
80.13961
77.19283
70.409134
59.972656
46.65081
31.241667
14.481924
-2.8917313
-19.958431
-35.64383
-49.24194
-60.722057
-70.513916
-78.98588
-86.045845
-91.20269
-93.99598
-94.36432
-92.82955
-90.066956
-86.168625
-80.58205
-72.47843
-61.642918
-48.904285
-35.613136
-22.9052
-11.517166
-1.9094752
5.4267497
9.938989
11.4430685
10.215248
7.022916
2.6027637
-2.032257
-5.9919767
-8.4783125
-9.368482
-9.153613
-8.63179
-8.109966
-7.1891017
-5.1018076
-1.5104336
3.370151
9.570642
17.367298
26.760124
36.736164
45.729946
52.421562
56.56546
58.80623
59.788483
59.512226
57.302147
52.513653
45.02395
35.26278
23.997528
12.210457
0.730338
-9.85961
-19.34452
-27.755089
-35.24479
-42.243362
-49.18055
-56.17912
-62.993523
-68.948456
-73.24582
-75.210335
-74.535034
-71.40409
-66.18585
-59.033802
-49.70237
-37.70043
-23.058678
-6.4524093
10.767768
27.12847
41.18701
52.08391
59.48153
63.932373
66.388016
67.83071
68.84366
69.36548
68.84366
66.265236
61.016304
53.188953
43.58126
33.236877
22.861795
12.793671
2.8176322
-7.5574474
-18.515743
-29.7196
-40.186768
-48.566635
-53.907654
-56.087036
-55.78008
-54.183914
-52.464966
-51.237144
-50.408367
-49.24194
-46.84769
-42.765186
-37.2093
-31.008812
-25.391535
-21.523901
-20.265385
-21.892248
-26.158924
-32.390106
-39.511463
-46.479343
-52.250095
-56.11773
-57.92877
-57.86737
-55.99495
-52.09662
-45.988213
-37.792515
-27.908566
-16.919577
-5.2552853
6.930829
19.700157
32.92992
46.282467
59.29736
71.17651
81.5516
90.33051
97.72812
103.65236
107.58138
108.809204
106.691216
101.13533
92.50989
81.244644
67.52376
51.07096
31.395144
8.43491
-16.950272
-42.703796
-66.83046
-87.76479
-104.647316
-117.201775
-125.58166
-129.90973
-130.09389
-126.04208
-118.09195
-106.94948
-93.59694
-78.8324
-62.993523
-46.203083
-28.982908
-11.916209
4.1682343
18.59512
31.026798
41.2791
49.229233
54.508858
56.872414
56.56546
54.69303
52.421562
50.518444
48.70741
46.282467
42.69109
37.96398
32.65366
27.619596
23.537096
20.590326
18.717901
17.70495
17.397995
17.76634
18.87138
20.621021
22.739014
24.703526
25.808561
25.348131
22.739014
17.520779
9.447861
-1.2034786
-13.48168
-26.251009
-38.37573
-49.057766
-57.80598
-64.43622
-69.071236
-71.95661
-72.90817
-71.40409
-66.70768
-58.020855
-45.374306
-29.7196
-12.775682
3.8305836
19.20903
32.960617
45.269512
56.74963
67.67723
77.86814
86.55496
93.031715
96.83796
97.85091
96.19335
92.11085
86.15592
79.06526
71.51417
63.65612
55.245552
46.006203
35.87669
25.256044
14.666096
4.53658
-4.8562436
-13.573766
-21.67738
-29.259167
-36.012177
-41.47598
-45.15944
-46.816994
-46.417953
-44.17718
-40.340244
-35.551743
-30.640467
-26.3124
-22.874502
-20.23469
-18.024614
-15.630364
-12.438032
-8.07927
-2.7075582
3.2166734
9.325079
15.648353
22.247885
28.816721
34.464695
38.48581
40.787968
41.80092
42.107876
42.046482
41.493965
40.143364
37.59564
33.728004
28.878113
23.659878
18.564425
13.68384
9.079515
4.8128395
0.85311997
-3.1986861
-7.588143
-12.31525
-16.919577
-20.8486
-23.641891
-24.80832
-24.255802
-22.291288
-19.55939
-16.520535
-13.144028
-8.96944
-3.5056415
3.4929333
11.9035015
21.204237
30.566366
39.06902
45.791336
49.84314
50.94818
49.505493
46.19038
41.64744
36.030167
29.277155
21.32702
12.302543
2.6641545
-6.9742327
-16.612621
-26.527267
-36.656784
-46.264473
-54.61365
-61.151794
-65.694725
-68.088974
-68.088974
-65.38777
-60.046753
-53.140266
-45.988213
-39.388683
-33.495144
-27.87787
-21.769466
-14.648108
-6.544496
1.6512033
8.312127
11.535154
10.859854
7.9744763
4.966317
2.8483276
1.2521616
0.14712352
0.14712352
1.9581581
5.457445
9.601338
12.885757
14.267055
13.929404
12.916453
12.271848
12.363934
12.609498
12.271848
11.381678
10.430117
9.632034
8.711169
7.0843067
4.19893
0.14712352
-4.4878974
-8.90805
-12.376641
-14.648108
-15.783842
-16.029406
-15.476887
-14.494631
-13.389592
-12.376641
-10.933952
-8.263444
-3.8125963
2.0809402
8.588387
14.696792
19.88433
24.212397
27.803772
30.750538
33.144787
35.232082
36.858944
37.38077
36.183643
33.175484
28.755331
23.414314
17.490082
11.074722
4.1682343
-3.075904
-10.412128
-17.410704
-23.580502
-28.522476
-32.05246
-34.20114
-35.12201
-34.722965
-33.065407
-30.486988
-27.632307
-24.80832
-22.107115
-19.467302
-16.735403
-13.850025
-10.933952
-8.447618
-6.79006
-5.9919767
-5.623631
-5.1631985
-4.0581603
-2.1857347
0.17781901
2.7869368
5.4881406
8.0972595
10.430117
12.17976
13.008539
12.762975
11.9035015
11.627242
12.73228
15.034442
17.735645
20.37546
22.831099
25.22535
27.374033
28.878113
29.430632
29.062286
28.049334
26.821514
25.348131
22.831099
18.472338
11.934196
3.861279
-4.426506
-11.70134
-17.564182
-22.01503
-25.115276
-26.987701
-27.908566
-28.307608
-28.49178
-28.276913
-27.171873
-24.869713
-21.370424
-16.919577
-11.854817
-6.605887
-1.8787796
1.6205076
3.5543242
4.2296247
4.137539
3.9840612
4.045452
4.1068435
3.5236287
1.8046807
-1.2034786
-5.1631985
-9.460568
-13.850025
-18.147396
-22.107115
-25.360838
-27.632307
-29.074995
-29.903772
-30.364206
-30.456293
-30.27212
-29.995861
-29.688906
-29.074995
-27.87787
-26.066835
-23.91815
-21.738771
-19.34452
-16.33636
-12.652901
-8.662485
-4.886939
-1.5411291
1.3135525
3.5850196
5.0890994
6.009964
6.7466564
7.575435
8.404214
9.079515
9.38647
9.325079
8.956733
8.496301
8.404214
9.38647
11.872807
15.341397
18.902075
21.818148
23.936138
25.562998
26.9136
28.233507
29.553413
30.627756
31.118885
30.443584
27.926552
23.537096
17.735645
11.535154
5.887182
1.4363347
-1.6639111
-3.5977278
-4.8562436
-6.0226727
-7.373275
-8.693181
-9.614045
-9.982392
-9.982392
-9.828914
-9.460568
-8.938745
-8.570398
-8.693181
-9.337787
-10.258651
-11.148821
-12.03899
-13.113333
-14.556022
-16.33636
-18.423655
-20.940685
-24.040932
-27.816479
-32.267326
-36.99443
-41.353195
-44.545525
-46.29517
-46.786297
-46.479343
-45.68126
-44.453438
-42.581017
-39.787724
-35.766613
-30.333511
-23.519108
-15.845233
-8.0178795
-0.68165505
5.7644005
11.228201
15.801829
19.638767
22.646927
24.79561
26.023432
26.084822
24.51935
21.081455
16.108784
10.092466
3.4008465
-3.781901
-11.332994
-18.792002
-25.69849
-31.83759
-37.362778
-42.243362
-46.14169
-48.41316
-48.842896
-47.95273
-46.57143
-44.944565
-42.795883
-39.72633
-35.828003
-31.49994
-27.26396
-23.396326
-19.897041
-16.581924
-13.328201
-10.135869
-7.0049286
-3.935378
-1.050001
1.4363347
3.370151
4.53658
4.9970126
4.8128395
4.137539
3.0018053
1.4363347
-0.62026405
-3.1679907
-6.3296275
-10.135869
-14.525327
-19.191044
-23.488413
-26.527267
-27.969955
-28.123436
-27.663002
-26.987701
-25.882662
-24.071629
-21.462511
-18.178091
-14.525327
-10.626998
-6.6672783
-2.7075582
1.0679886
4.6900578
8.189345
11.535154
14.635401
17.336603
19.608072
21.419107
22.493448
22.462753
21.05076
18.503033
15.464179
12.425324
9.785512
7.60613
5.6723137
3.646411
1.6205076
-0.09844053
-1.234174
-1.7866931
-2.1857347
-2.6768627
-3.3828592
-4.1502466
-4.702766
-4.9790254
-5.1018076
-5.132503
-5.071112
-4.8562436
-4.457202
-3.935378
-3.3828592
-2.8610358
-2.5847762
-2.7382536
-3.4135547
-4.5799837
-6.2682366
-8.509007
-11.210212
-14.064893
-16.858185
-19.467302
-21.738771
-23.611197
-25.115276
-26.343096
-27.20257
-27.386742
-26.465878
-24.317192
-21.18625
-17.840443
-14.740194
-11.946904
-9.399178
-7.1584063
-5.439458
-4.2116375
-3.075904
-1.8787796
-0.6509595
0.33129644
0.76103354
0.484774
-0.4667865
-1.7866931
-3.3214679
-5.071112
-7.219797
-9.890305
-13.144028
-16.858185
-20.940685
-24.931103
-28.15413
-30.118643
-30.671162
-30.118643
-28.798737
-26.834225
-24.194408
-20.90999
-17.287922
-13.6965475
-9.890305
-5.531544
-0.436091
4.8742304
9.509252
12.762975
14.666096
15.648353
16.139479
16.078089
15.126529
13.192713
10.61429
7.698217
4.4137983
0.484774
-3.935378
-8.509007
-12.775682
-16.581924
-19.68217
-22.168507
-24.225107
-26.03614
-27.417437
-27.93926
-27.26396
-25.330143
-22.199202
-18.05531
-13.082637
-7.526752
-1.7253021
4.1068435
9.908293
15.679048
21.265627
26.29969
30.41289
33.451744
35.078606
34.740955
32.316013
28.202812
23.015272
17.213821
11.013331
4.6593623
-1.6946065
-8.048575
-14.249066
-19.958431
-24.74693
-28.123436
-29.750296
-29.7196
-28.43039
-26.158924
-23.058678
-19.252436
-14.985759
-10.626998
-6.5138006
-2.7382536
0.9759021
5.0890994
9.509252
13.714536
16.937563
19.055552
20.221981
20.71311
20.49824
19.454594
17.64356
15.402789
13.100625
10.829159
8.526996
6.009964
3.1552825
0.26990557
-2.2164302
-3.9967694
-4.8562436
-4.7334614
-3.7512054
-2.0015616
0.51546955
3.7691927
7.4526534
11.136113
14.543315
17.490082
19.822939
21.234932
21.449802
20.49824
18.65651
16.139479
13.162017
9.908293
6.439701
2.7562413
-1.0806966
-4.7948523
-8.109966
-10.565606
-11.885513
-12.131077
-11.578558
-10.688389
-9.767524
-8.877354
-8.171357
-7.864403
-8.048575
-8.539703
-8.96944
-9.153613
-9.184309
-9.2457
-9.368482
-9.521959
-9.767524
-10.135869
-10.3814335
-10.135869
-9.215004
-7.9257936
-6.5138006
-5.071112
-3.4749455
-1.9094752
-0.71235055
-0.15983152
-0.19052696
-0.4053955
-0.3440045
0.26990557
1.4363347
2.9097185
4.2296247
4.9970126
5.242577
5.242577
5.058404
4.53658
3.5850196
2.2651129
0.69964266
-0.92721903
-2.4926896
-3.9046826
-5.2859807
-6.7593646
-8.109966
-8.877354
-8.601094
-7.465361
-6.0226727
-4.7948523
-3.781901
-2.523385
-0.77374154
1.2521616
3.1859784
4.782144
6.009964
6.838743
7.2991757
7.2991757
6.715961
5.4267497
3.4929333
1.2214662
-0.9579146
-2.7075582
-3.8739872
-4.5799837
-4.94833
-5.071112
-4.9176345
-4.3344197
-3.1065998
-1.1727831
1.3442482
4.2603207
7.3298707
10.184553
12.609498
14.604705
16.41574
18.165384
19.915026
21.572584
23.138054
24.611439
25.808561
26.453167
26.422472
25.96204
25.501608
25.378826
25.593695
25.808561
25.562998
24.488655
22.524143
19.915026
17.02965
14.29775
11.9035015
9.908293
8.250736
6.531788
4.352407
1.528421
-1.6025201
-4.610679
-7.097015
-8.90805
-9.982392
-10.53491
-10.780475
-11.08743
-11.578558
-12.31525
-13.113333
-13.6965475
-13.757938
-13.236115
-12.31525
-11.42508
-10.903256
-10.933952
-11.332994
-11.854817
-12.345945
-12.560814
-12.161772
-10.933952
-8.815963
-6.17615
-3.44425
-0.86582804
1.7125939
4.5979714
7.8209987
10.921246
13.376885
14.880965
15.679048
16.108784
16.139479
15.433484
13.868013
11.688633
9.478557
7.7903037
6.9922204
7.022916
7.636826
8.373519
8.864646
9.140906
9.232992
9.202297
8.956733
8.465605
7.9437804
7.9130855
8.680474
9.877598
10.829159
10.829159
9.938989
8.680474
7.8823895
8.189345
9.601338
11.473763
13.008539
13.837318
13.9601
13.561058
12.8550625
12.056978
11.350983
10.644986
9.816207
8.77256
7.728913
6.7466564
5.856487
5.0890994
4.6900578
4.9970126
6.132746
7.8516946
9.754816
11.412373
12.578802
13.162017
13.376885
13.438276
13.438276
13.254104
12.762975
11.964892
10.859854
9.325079
7.115002
4.291016
1.1600751
-1.7253021
-3.8432918
-5.1631985
-5.869195
-6.2068458
-6.17615
-5.746413
-4.886939
-3.8125963
-2.6461673
-1.3876516
0.08573252
1.9581581
4.137539
6.1941376
7.698217
8.496301
8.680474
8.404214
7.8516946
7.237784
6.838743
6.8694386
7.3298707
8.035869
8.803255
9.478557
9.724121
9.263687
7.9437804
6.04066
4.0147567
2.234418
0.5461651
-1.5411291
-4.3037243
-7.649534
-11.026039
-13.788633
-15.538278
-16.121492
-15.630364
-14.095589
-11.762731
-8.96944
-6.3296275
-4.3037243
-3.1986861
-2.9531221
-3.290773
-3.7512054
-4.0888557
-4.2423334
-4.457202
-5.0404162
-6.053368
-7.1891017
-7.9257936
-7.895098
-6.943537
-5.22459
-3.2293816
-1.4490426
-0.037049532
1.0679886
1.8967673
2.4492865
2.6948504
2.7869368
2.879023
3.0018053
3.2780647
3.7384968
4.2603207
4.720753
4.9970126
5.058404
5.027708
5.1504903
5.7030096
6.65457
7.667521
8.281431
8.066564
7.022916
5.3653584
3.1552825
0.6689471
-1.8480841
-3.9046826
-5.2859807
-5.9612813
-5.8998904
-5.2552853
-4.0888557
-2.4926896
-0.3747
2.2958088
5.4267497
8.741865
11.964892
14.819574
16.998955
18.318861
18.963467
19.27042
19.515985
19.669462
19.48529
18.748596
17.397995
15.372092
12.885757
10.27664
7.9130855
6.0713553
4.782144
3.8919744
3.1552825
2.5106769
1.9581581
1.5591165
1.3442482
1.1907706
1.0986841
1.3135525
1.9888536
3.1859784
4.782144
6.623874
8.404214
9.908293
10.982636
11.688633
12.087674
12.302543
12.363934
12.271848
11.811415
10.737072
8.956733
6.531788
3.7384968
0.94520664
-1.7253021
-4.2116375
-6.728669
-9.368482
-12.069686
-14.648108
-17.011663
-19.191044
-21.063469
-22.321985
-22.69033
-22.107115
-20.8486
-19.252436
-17.656267
-16.121492
-14.525327
-12.898465
-11.210212
-9.675437
-8.416922
-7.434665
-6.6365824
-5.869195
-5.009721
-3.9046826
-2.4926896
-0.55887306
2.0502448
5.2118816
8.619082
11.750024
14.23636
15.801829
16.569216
16.691998
16.231567
15.372092
14.082881
12.486715
10.552898
8.22004
5.518836
2.4492865
-0.86582804
-4.365115
-7.710925
-10.657693
-12.867769
-14.310457
-14.955063
-14.924368
-14.433239
-13.880721
-13.54307
-13.450983
-13.635157
-13.880721
-13.972807
-13.6965475
-12.92916
-11.7934265
-10.442824
-9.184309
-8.140662
-7.219797
-6.17615
-4.7948523
-3.1372952
-1.3262606
0.51546955
2.019549
2.9404144
3.124587
2.7562413
2.1730266
1.773985
1.7432896
2.0809402
2.6027637
2.9711099
3.0018053
2.6948504
2.4185905
2.5413728
3.370151
4.9356217
6.9615245
9.04882
10.890549
12.118369
12.456019
11.84211
10.399422
8.465605
6.4090056
4.5058846
2.7869368
1.0372931
-0.92721903
-3.290773
-5.869195
-8.416922
-10.565606
-12.069686
-12.837074
-12.775682
-12.223164
-11.455775
-10.811171
-10.473519
-10.350739
-10.105174
-9.4298725
-8.109966
-6.2068458
-3.7512054
-1.0193056
1.7432896
4.352407
6.5931787
8.43491
10.0310755
11.627242
13.3461895
15.218616
16.845476
17.735645
17.520779
16.231567
14.144273
11.4430685
8.373519
5.058404
1.7432896
-1.2955651
-3.9660735
-6.298932
-8.416922
-10.442824
-12.345945
-13.880721
-14.709498
-14.586718
-13.604461
-11.977599
-10.043783
-8.07927
-6.3910184
-5.22459
-4.7334614
-4.764157
-5.009721
-5.0404162
-4.67207
-3.9660735
-3.2293816
-2.7996447
-2.9224267
-3.7205095
-4.9790254
-6.2068458
-6.943537
-6.8514514
-5.930586
-4.426506
-2.7382536
-1.1727831
-0.0063539743
0.76103354
1.1600751
1.2828571
1.2521616
1.2214662
1.1600751
0.8838155
0.14712352
-1.234174
-3.1679907
-5.347371
-7.3425794
-8.846658
-9.644742
-9.736828
-9.337787
-8.662485
-8.0178795
-7.588143
-7.1891017
-6.6365824
-5.623631
-4.1502466
-2.3085167
-0.25191796
1.8046807
3.7078013
5.3960543
6.9001336
8.404214
10.092466
12.087674
14.174969
16.078089
17.42869
17.981209
17.582169
16.139479
13.837318
11.044027
8.342823
6.0713553
4.19893
2.5413728
0.9145111
-0.62026405
-1.8480841
-2.5540807
-2.6461673
-2.032257
-0.77374154
1.0986841
3.4008465
5.795096
7.8823895
9.38647
10.215248
10.460813
10.430117
10.215248
9.754816
8.864646
7.3912616
5.3653584
2.8483276
-0.037049532
-3.1986861
-6.421714
-9.460568
-12.069686
-14.126285
-15.568974
-16.48984
-16.950272
-17.073053
-16.858185
-16.428448
-15.875928
-15.200627
-14.249066
-12.867769
-11.118125
-9.092222
-6.912842
-4.702766
-2.5847762
-0.68165505
0.9145111
2.387895
3.9533658
5.733705
7.575435
9.202297
10.215248
10.552898
10.307336
9.693425
8.926037
8.250736
7.8209987
7.8516946
8.250736
8.803255
9.325079
9.570642
9.570642
9.478557
9.509252
9.816207
10.338031
10.829159
11.044027
10.767768
10.0003805
8.803255
7.4219575
6.0713553
4.966317
3.9840612
2.9404144
1.7125939
0.17781901
-1.6946065
-3.8432918
-6.053368
-8.0178795
-9.460568
-10.350739
-10.626998
-10.442824
-9.9210005
-9.092222
-7.9871845
-6.5751915
-4.886939
-2.8610358
-0.62026405
1.7125939
3.92267
5.7030096
6.777352
7.0843067
6.8080473
6.2555285
5.733705
5.3653584
5.027708
4.5979714
4.0147567
3.2473693
2.4492865
1.7125939
1.1293795
0.730338
0.361992
-0.06774497
-0.5895685
-1.234174
-2.0015616
-2.8917313
-3.8739872
-4.7948523
-5.5929356
-6.1454544
-6.421714
-6.4831047
-6.5138006
-6.820756
-7.4039702
-8.048575
-8.509007
-9.092222
-9.828914
-10.19726
-9.614045
-8.324835
-7.1584063
-6.544496
-6.4831047
-6.605887
-6.421714
-5.4701533
-3.7512054
-1.7253021
0.17781901
1.8660716
3.5850196
5.549532
7.575435
9.232992
10.27664
10.829159
11.074722
11.044027
10.61429
9.66273
8.312127
6.8080473
5.1811857
3.4929333
1.8046807
0.08573252
-1.4490426
-2.4619942
-2.7996447
-2.6154716
-2.0015616
-1.111392
-0.037049532
1.0679886
2.019549
2.6027637
2.8483276
3.1859784
3.6771064
3.861279
3.0938916
1.2214662
-1.2955651
-3.7512054
-5.5929356
-6.6365824
-7.035624
-7.097015
-7.1891017
-7.649534
-8.63179
-10.074478
-11.302299
-11.363689
-9.85961
-6.943537
-3.3828592
-0.19052696
2.1116357
3.92267
5.7644005
7.667521
9.355775
10.921246
12.486715
13.990795
14.973051
15.218616
14.788878
13.8066225
12.302543
10.307336
8.1279545
6.1634417
4.5672755
3.1552825
1.6512033
-0.3440045
-2.7382536
-4.7334614
-5.4701533
-4.94833
-3.8125963
-2.6768627
-1.7559977
-0.9579146
-0.3747
0.11642802
0.63825154
1.2214662
1.9581581
2.9097185
4.0147567
4.8128395
4.966317
4.444494
3.431542
2.2651129
1.3442482
0.730338
0.20851457
-0.4053955
-1.0193056
-1.3876516
-1.3262606
-0.89652354
-0.037049532
1.2828571
2.8483276
4.4137983
5.795096
7.115002
8.43491
9.938989
11.565851
13.06993
14.021491
14.23636
13.775927
12.885757
11.9035015
10.921246
9.816207
8.281431
6.1941376
3.5850196
0.69964266
-2.2471256
-5.1631985
-7.8337073
-9.982392
-11.70134
-13.20542
-14.893672
-16.704708
-18.39296
-19.528694
-19.651476
-18.515743
-16.21358
-13.20542
-10.043783
-7.1891017
-4.7334614
-2.4312987
0.024341464
2.7562413
5.5802274
8.250736
10.368726
11.934196
13.008539
13.68384
14.021491
14.205664
14.420532
14.481924
14.267055
13.653145
12.609498
11.289592
9.724121
7.9130855
5.825791
3.4929333
0.8838155
-1.9708661
-4.886939
-7.710925
-10.442824
-13.26681
-16.182884
-18.853392
-20.8486
-22.168507
-23.150763
-24.010237
-24.992495
-26.09753
-27.018396
-27.294655
-26.742136
-25.330143
-23.273544
-20.480255
-16.82749
-12.2538595
-6.882147
-1.050001
4.751449
9.816207
13.653145
16.047392
16.968258
16.599913
15.341397
13.714536
11.964892
10.061771
7.9437804
5.5802274
3.1552825
1.0065975
-0.25191796
-0.22122252
1.0679886
3.2473693
5.6416183
7.667521
8.987429
9.693425
10.153857
10.675681
11.320287
11.84211
11.9035015
11.289592
9.908293
7.60613
4.475189
1.2828571
-1.1420876
-2.768949
-3.9967694
-5.3166757
-6.943537
-8.662485
-10.227956
-11.394385
-11.670645
-10.626998
-8.570398
-6.298932
-4.3037243
-2.0015616
0.94520664
3.7078013
4.966317
5.027708
4.9049263
4.9049263
5.027708
5.027708
4.720753
3.8919744
2.019549
-1.111392
-5.2552853
-9.58335
-13.26681
-16.121492
-19.191044
-23.24285
-27.47883
-30.517683
-31.745502
-31.008812
-28.583866
-24.74693
-19.958431
-15.354104
-12.2845545
-10.227956
-7.3425794
-2.523385
3.5236287
9.171601
13.376885
16.20087
18.288166
20.191286
22.401361
24.94909
27.374033
29.215763
29.369242
26.882904
22.616232
18.748596
16.507826
14.880965
12.241152
7.8823895
2.5106769
-3.1372952
-8.723876
-13.972807
-18.884089
-23.672586
-29.013603
-34.84575
-40.002594
-42.703796
-41.844322
-38.31434
-33.86349
-29.289864
-23.85676
-17.195835
-9.890305
-2.4006033
4.9356217
11.4430685
16.661303
20.743805
24.335178
27.834467
31.456533
34.710262
36.521294
35.784603
32.622967
27.957249
23.045967
18.503033
13.8066225
7.8516946
0.33129644
-7.864403
-15.5996685
-22.291288
-28.15413
-33.894188
-40.248158
-47.615074
-55.22756
-61.397354
-64.80456
-64.98873
-62.07266
-56.148426
-47.093254
-35.029922
-20.756514
-6.0226727
7.4526534
18.902075
28.63255
37.50355
46.159683
54.478165
61.63022
66.69497
68.69018
66.87914
61.23117
52.452263
41.708836
30.87332
21.695366
14.543315
8.465605
2.1423311
-4.764157
-11.486471
-17.318619
-22.137812
-26.18962
-29.627514
-32.267326
-33.372364
-31.714808
-26.527267
-18.300873
-8.754572
-0.15983152
5.948573
9.018125
9.693425
9.018125
7.8209987
6.3476152
4.966317
4.1682343
3.7691927
3.0631962
1.4056393
-1.0193056
-3.290773
-4.641375
-4.9790254
-4.8562436
-4.5492883
-4.119551
-3.5670323
-2.6461673
-1.0806966
1.3135525
3.7998881
4.8128395
3.0018053
-1.7253021
-8.263444
-14.648108
-19.221739
-21.309032
-21.155556
-19.620779
-17.963224
-17.134445
-17.380009
-17.963224
-17.50279
-14.955063
-10.166565
-3.290773
5.1811857
14.635401
23.966833
31.947664
37.53425
40.51171
41.309795
40.603794
38.792763
35.87669
31.794188
26.29969
19.20903
10.583595
0.7917291
-9.399178
-19.252436
-27.908566
-34.4774
-38.31434
-39.20451
-37.54695
-33.8021
-28.123436
-20.725819
-12.131077
-3.045209
5.733705
13.714536
20.866587
27.588902
34.249825
40.204754
44.19517
44.870472
41.524662
34.28052
23.936138
11.627242
-1.4797381
-14.310457
-26.09753
-36.59539
-45.251526
-50.960884
-52.894703
-51.39062
-47.553684
-42.33545
-36.104263
-28.952213
-21.12486
-13.297506
-6.298932
-0.3440045
4.8742304
9.846902
14.666096
19.024857
22.370667
24.089615
24.028225
22.554838
20.007113
16.41574
11.9035015
7.145698
2.9097185
-0.4667865
-3.075904
-4.94833
-5.9612813
-5.838499
-4.426506
-1.7866931
1.8046807
5.856487
9.846902
13.591754
17.09104
20.528936
23.84405
26.821514
29.277155
31.21097
32.745747
33.728004
33.54383
31.517923
27.343338
21.419107
14.57401
7.728913
1.5898122
-3.1986861
-6.1454544
-7.1891017
-6.820756
-5.6543264
-4.365115
-3.3521638
-2.8303404
-2.8303404
-2.8303404
-2.1243436
0.024341464
3.7078013
8.250736
12.670889
16.20087
18.441643
19.178333
18.226774
15.709744
11.995587
7.5140443
2.5413728
-2.5540807
-7.219797
-10.903256
-13.420288
-14.893672
-15.507583
-15.262018
-14.279762
-12.867769
-11.42508
-9.951696
-8.232748
-5.746413
-2.2471256
2.2958088
7.4833484
12.824366
17.858427
22.125103
25.07187
26.330385
25.839258
23.966833
21.265627
18.25747
14.942356
11.105418
6.623874
1.773985
-2.8610358
-6.79006
-9.736828
-11.639949
-12.59151
-12.775682
-12.499422
-11.885513
-10.964648
-9.798219
-8.29414
-6.2682366
-3.5056415
0.33129644
5.1811857
10.675681
16.078089
20.835892
24.51935
26.97499
28.233507
28.571157
28.172115
27.189861
25.62439
23.567791
20.927979
17.582169
13.561058
8.926037
3.9840612
-0.92721903
-5.439458
-9.092222
-11.639949
-12.898465
-13.113333
-12.468727
-11.332994
-10.043783
-9.061527
-8.90805
-9.85961
-12.069686
-15.354104
-19.28313
-23.334936
-26.86492
-29.351255
-30.60977
-30.732553
-29.965164
-28.614561
-26.80353
-24.716232
-22.444767
-19.989126
-17.318619
-14.218371
-10.3814335
-5.715718
-0.4053955
5.242577
10.706377
15.525571
19.239725
21.60328
22.646927
22.677622
21.94093
20.590326
18.38025
15.18792
11.013331
6.2555285
1.3749436
-3.1986861
-7.0663195
-9.9210005
-11.762731
-12.744987
-12.898465
-12.223164
-10.74978
-8.754572
-6.421714
-3.8125963
-0.86582804
2.4492865
5.948573
9.325079
12.3946295
15.034442
17.305908
19.147638
20.252678
20.37546
19.54668
18.0426
16.108784
13.714536
10.706377
6.9615245
2.3571997
-3.0145135
-8.938745
-15.077846
-21.155556
-26.92631
-32.021763
-35.889393
-38.130165
-38.774773
-38.099472
-36.564697
-34.63088
-32.51289
-30.241425
-27.847174
-25.268753
-22.536854
-19.620779
-16.48984
-13.236115
-9.890305
-6.7593646
-4.2116375
-2.4006033
-1.234174
-0.3440045
0.730338
2.2037225
4.19893
6.5931787
9.140906
11.627242
13.68384
14.942356
15.003747
13.714536
11.228201
7.9437804
4.2296247
0.45407844
-3.1065998
-6.237541
-8.785268
-10.841866
-12.468727
-13.788633
-14.924368
-15.722451
-15.99871
-15.446192
-13.850025
-11.486471
-8.785268
-6.2682366
-4.273029
-2.9531221
-2.339212
-2.3699076
-2.9224267
-3.689814
-4.3958106
-4.886939
-5.193894
-5.5929356
-6.3296275
-7.3425794
-8.4783125
-9.4298725
-9.951696
-10.013087
-9.614045
-8.846658
-7.8337073
-6.882147
-6.237541
-6.1454544
-6.7593646
-8.140662
-10.19726
-12.652901
-15.04715
-17.042358
-18.515743
-19.405912
-19.55939
-18.792002
-17.287922
-15.323409
-13.236115
-11.179516
-9.215004
-7.281188
-5.2552853
-2.9531221
-0.313309
2.7869368
6.102051
9.263687
11.934196
13.868013
15.065138
15.648353
15.832526
15.893916
16.078089
16.507826
16.968258
17.213821
16.998955
16.262262
15.157225
13.8066225
12.271848
10.737072
9.509252
8.833951
8.741865
9.018125
9.417166
9.724121
9.846902
9.785512
9.509252
9.079515
8.496301
7.8823895
7.207089
6.4090056
5.457445
4.1682343
2.4185905
0.17781901
-2.4926896
-5.2859807
-7.9257936
-10.227956
-12.069686
-13.450983
-14.341153
-14.678803
-14.433239
-13.665852
-12.530119
-11.026039
-9.2457
-7.1891017
-5.009721
-2.7996447
-0.74304605
1.0679886
2.5106769
3.4008465
3.5850196
2.9404144
1.3749436
-0.98861
-3.8432918
-6.79006
-9.521959
-11.854817
-13.727242
-15.077846
-15.99871
-16.581924
-16.858185
-16.796793
-16.060102
-14.556022
-12.223164
-9.030831
-5.1631985
-0.86582804
3.5543242
7.9130855
12.056978
15.832526
19.024857
21.357716
22.739014
23.138054
22.646927
21.449802
19.700157
17.42869
14.666096
11.412373
7.9744763
4.53658
1.2214662
-1.8480841
-4.5799837
-6.882147
-8.63179
-9.890305
-10.74978
-11.363689
-11.885513
-12.31525
-12.622205
-12.867769
-13.021246
-13.113333
-13.082637
-12.898465
-12.714292
-12.530119
-12.468727
-12.407336
-12.223164
-11.916209
-11.42508
-10.841866
-10.166565
-9.4298725
-8.63179
-7.803012
-7.0663195
-6.421714
-5.869195
-5.2859807
-4.5799837
-3.5977278
-2.3085167
-0.77374154
0.94520664
2.633459
4.137539
5.2732725
5.9792686
6.1941376
5.948573
5.1811857
3.92267
2.234418
0.23921001
-1.8480841
-3.935378
-5.8998904
-7.7416205
-9.399178
-10.719084
-11.547862
-11.732036
-11.302299
-10.320043
-8.96944
-7.434665
-5.869195
-4.426506
-2.9531221
-1.2955651
0.69964266
3.0631962
5.549532
8.005172
10.27664
12.271848
14.021491
15.525571
16.81478
17.919819
18.840685
19.423899
19.515985
19.086248
18.10399
16.507826
14.23636
11.4430685
8.404214
5.457445
2.7869368
0.484774
-1.4797381
-3.1679907
-4.641375
-5.838499
-6.6365824
-7.035624
-7.1584063
-7.1891017
-7.311884
-7.5574474
-7.895098
-8.355531
-8.90805
-9.552654
-10.135869
-10.596302
-10.719084
-10.412128
-9.614045
-8.447618
-7.035624
-5.500849
-3.8432918
-2.032257
-0.22122252
1.3442482
2.5106769
3.124587
3.2780647
3.0938916
2.6641545
2.0502448
1.3442482
0.7917291
0.5461651
0.607556
0.730338
0.607556
0.05503702
-0.80443704
-1.7866931
-2.8303404
-3.9046826
-5.071112
-6.298932
-7.4960566
-8.570398
-9.368482
-9.736828
-9.552654
-8.754572
-7.281188
-5.2552853
-2.768949
-0.19052696
2.234418
4.444494
6.531788
8.557692
10.430117
11.84211
12.609498
12.578802
11.657937
10.0310755
7.9437804
5.6723137
3.3394556
1.0372931
-1.1727831
-3.3214679
-5.347371
-7.2504926
-8.938745
-10.350739
-11.332994
-11.854817
-11.7934265
-11.271604
-10.473519
-9.614045
-8.815963
-7.9871845
-7.0049286
-5.685022
-3.9660735
-2.032257
-0.12913597
1.6205076
3.124587
4.4137983
5.457445
6.286224
6.9001336
7.207089
7.0843067
6.5624833
5.6723137
4.628667
3.7078013
3.124587
3.0018053
3.2166734
3.646411
4.137539
4.475189
4.5058846
4.1682343
3.5543242
2.8483276
2.1116357
1.3749436
0.607556
-0.28261352
-1.3876516
-2.7075582
-4.1502466
-5.439458
-6.421714
-7.035624
-7.373275
-7.5574474
-7.772316
-8.048575
-8.355531
-8.570398
-8.539703
-8.324835
-7.9564896
-7.526752
-6.9742327
-6.1454544
-5.0404162
-3.689814
-2.093648
-0.15983152
2.0809402
4.4137983
6.5010924
7.9130855
8.465605
8.0972595
7.022916
5.457445
3.6771064
1.7125939
-0.5281775
-2.9838176
-5.500849
-7.8337073
-9.706133
-11.026039
-11.70134
-11.7934265
-11.486471
-10.995343
-10.626998
-10.350739
-10.19726
-9.982392
-9.552654
-8.723876
-7.5574474
-6.3296275
-5.4701533
-5.009721
-4.8562436
-4.702766
-4.3344197
-3.689814
-2.8303404
-1.9708661
-1.2648696
-0.89652354
-0.89652354
-1.2034786
-1.7559977
-2.2471256
-2.523385
-2.523385
-2.2471256
-1.8787796
-1.5718246
-1.2955651
-1.0806966
-0.83513254
-0.436091
0.08573252
0.6689471
1.1293795
1.3442482
1.1293795
0.484774
-0.497482
-1.7253021
-3.1372952
-4.702766
-6.3603234
-7.9871845
-9.399178
-10.53491
-11.42508
-12.069686
-12.530119
-12.744987
-12.622205
-12.2538595
-11.670645
-10.933952
-9.982392
-8.754572
-7.311884
-5.746413
-4.180942
-2.5847762
-0.98861
0.57686055
2.019549
3.3394556
4.352407
5.0890994
5.3960543
5.2732725
4.5672755
3.2166734
1.4977256
-0.28261352
-1.9094752
-3.4135547
-4.764157
-6.053368
-7.1891017
-8.109966
-8.723876
-8.938745
-8.723876
-8.202053
-7.6188383
-7.0663195
-6.605887
-6.3296275
-6.1454544
-6.0226727
-5.838499
-5.4701533
-4.8255477
-3.935378
-2.8610358
-1.7866931
-0.9579146
-0.4667865
-0.15983152
0.14712352
0.57686055
1.0679886
1.5898122
2.1116357
2.5413728
2.9097185
3.0938916
3.0938916
2.9404144
2.8483276
2.9097185
3.2166734
3.5236287
3.5850196
3.2166734
2.4492865
1.3442482
0.024341464
-1.4490426
-2.9838176
-4.5492883
-6.0840635
-7.4960566
-8.877354
-10.166565
-11.332994
-12.192469
-12.652901
-12.622205
-12.131077
-11.271604
-10.227956
-9.153613
-8.202053
-7.311884
-6.4831047
-5.5929356
-4.5799837
-3.44425
-2.2164302
-1.0806966
-0.06774497
0.730338
1.3749436
2.019549
2.7562413
3.7078013
4.751449
5.7030096
6.286224
6.4703965
6.1941376
5.3960543
4.2296247
2.8483276
1.4363347
0.14712352
-1.0806966
-2.2164302
-3.1986861
-4.0888557
-4.7948523
-5.2859807
-5.4701533
-5.2859807
-4.7948523
-4.0888557
-3.3214679
-2.6461673
-2.093648
-1.7866931
-1.5718246
-1.3262606
-0.86582804
-0.3440045
0.17781901
0.607556
0.94520664
1.2828571
1.6205076
1.9581581
2.2651129
2.479982
2.6027637
2.5720682
2.2651129
1.5898122
0.63825154
-0.3747
-1.3262606
-2.093648
-2.7996447
-3.536337
-4.365115
-5.1631985
-5.715718
-5.838499
-5.500849
-4.886939
-4.273029
-3.8432918
-3.689814
-3.781901
-4.0581603
-4.3037243
-4.273029
-3.8125963
-2.9224267
-1.7866931
-0.68165505
0.23921001
1.0065975
1.8353761
2.8483276
4.137539
5.6416183
7.145698
8.373519
9.079515
9.202297
8.741865
7.8209987
6.5931787
5.334663
4.137539
3.0325007
1.9888536
0.9145111
-0.25191796
-1.5411291
-2.8610358
-4.0888557
-5.22459
-6.1454544
-6.882147
-7.526752
-8.263444
-9.092222
-9.9210005
-10.53491
-10.780475
-10.719084
-10.350739
-9.736828
-8.785268
-7.4960566
-5.869195
-4.1502466
-2.5847762
-1.2034786
-0.09844053
0.7917291
1.4670299
1.7432896
1.5898122
1.0065975
0.17781901
-0.74304605
-1.6639111
-2.5540807
-3.3214679
-3.8432918
-4.119551
-4.2116375
-4.2116375
-4.180942
-4.2116375
-4.3344197
-4.67207
-5.22459
-5.9919767
-6.882147
-7.710925
-8.570398
-9.4298725
-10.258651
-10.995343
-11.455775
-11.578558
-11.394385
-10.995343
-10.3814335
-9.552654
-8.539703
-7.434665
-6.4524093
-5.623631
-4.94833
-4.273029
-3.5056415
-2.5847762
-1.6025201
-0.6509595
0.26990557
1.1293795
1.9581581
2.7562413
3.5543242
4.291016
4.9970126
5.610923
6.1634417
6.5624833
6.65457
6.286224
5.4267497
4.19893
2.7562413
1.3749436
0.11642802
-0.92721903
-1.8173887
-2.6154716
-3.3521638
-3.9967694
-4.4878974
-4.702766
-4.67207
-4.457202
-4.180942
-3.9967694
-3.9660735
-4.0888557
-4.365115
-4.7334614
-5.1631985
-5.531544
-5.838499
-6.0840635
-6.237541
-6.3910184
-6.5138006
-6.544496
-6.298932
-5.685022
-4.764157
-3.6591187
-2.6154716
-1.6332155
-0.77374154
0.024341464
0.85311997
1.7125939
2.5720682
3.3394556
3.92267
4.444494
4.9049263
5.334663
5.6416183
5.795096
5.733705
5.4267497
4.8128395
3.7998881
2.4492865
0.94520664
-0.436091
-1.3876516
-1.8480841
-2.032257
-2.339212
-2.7996447
-3.2600775
-3.536337
-3.6284232
-3.536337
-3.290773
-2.7382536
-1.8787796
-0.89652354
0.024341464
0.7917291
1.4056393
1.8046807
1.8967673
1.6512033
1.1907706
0.730338
0.42338312
0.30060112
0.23921001
0.024341464
-0.436091
-1.050001
-1.5718246
-1.8480841
-2.032257
-2.277821
-2.7382536
-3.3521638
-3.8739872
-4.0888557
-3.9967694
-3.8739872
-3.9660735
-4.3344197
-4.8562436
-5.3166757
-5.4087625
-5.0404162
-4.273029
-3.5056415
-3.0145135
-2.768949
-2.6154716
-2.4006033
-2.1857347
-2.1550393
-2.4619942
-2.8917313
-3.290773
-3.536337
-3.6284232
-3.5977278
-3.536337
-3.3828592
-3.1372952
-2.7382536
-2.2164302
-1.6639111
-1.111392
-0.5895685
-0.0063539743
0.6689471
1.4670299
2.2651129
2.9711099
3.4622378
3.6771064
3.6157155
3.370151
3.0018053
2.725546
2.633459
2.7869368
3.0938916
3.4008465
3.4929333
3.3394556
2.9711099
2.5106769
2.0502448
1.5591165
1.0679886
0.63825154
0.20851457
-0.28261352
-0.83513254
-1.5104336
-2.1243436
-2.4006033
-2.1857347
-1.4183471
-0.28261352
0.94520664
1.9888536
2.8483276
3.5543242
4.1682343
4.6593623
5.027708
5.1811857
5.0890994
4.6593623
3.8305836
2.725546
1.5591165
0.57686055
-0.06774497
-0.5281775
-1.0193056
-1.7253021
-2.5540807
-3.3214679
-3.8432918
-3.935378
-3.5977278
-2.8610358
-1.9094752
-0.89652354
0.08573252
0.9759021
1.8353761
2.6641545
3.5543242
4.475189
5.3039675
5.948573
6.2555285
6.132746
5.5802274
4.751449
3.861279
3.0631962
2.387895
1.7432896
1.0372931
0.26990557
-0.4053955
-0.77374154
-0.71235055
-0.19052696
0.730338
1.8046807
2.7562413
3.4622378
3.7998881
3.8919744
3.9533658
4.1682343
4.53658
4.9049263
5.027708
4.8128395
4.4137983
4.045452
3.9533658
4.137539
4.5058846
4.966317
5.3960543
5.7030096
5.7644005
5.4881406
4.8742304
4.045452
3.2780647
2.725546
2.387895
2.0502448
1.5898122
1.0679886
0.63825154
0.51546955
0.7917291
1.3442482
1.9581581
2.3571997
2.4492865
2.234418
1.8353761
1.3442482
0.76103354
0.14712352
-0.497482
-1.234174
-2.032257
-2.8303404
-3.44425
-3.689814
-3.4749455
-2.9531221
-2.093648
-1.050001
0.14712352
1.3135525
2.4185905
3.4622378
4.4137983
5.1504903
5.5802274
5.6723137
5.457445
5.0890994
4.751449
4.5672755
4.53658
4.5979714
4.720753
4.843535
4.9356217
4.9356217
4.9049263
4.8742304
4.9356217
5.058404
5.119795
4.9049263
4.3217115
3.5543242
2.6948504
1.8967673
1.2214662
0.7917291
0.5461651
0.39268756
0.14712352
-0.22122252
-0.68165505
-1.050001
-1.234174
-1.2648696
-1.4183471
-1.8480841
-2.5847762
-3.44425
-4.3344197
-5.1018076
-5.5929356
-5.685022
-5.378067
-4.8255477
-4.180942
-3.4749455
-2.6768627
-1.7559977
-0.74304605
0.39268756
1.6205076
2.7869368
3.8305836
4.720753
5.4881406
6.102051
6.65457
7.145698
7.575435
7.9744763
8.22004
8.281431
8.035869
7.5447392
6.715961
5.518836
3.9533658
2.1730266
0.30060112
-1.5411291
-3.1986861
-4.5799837
-5.531544
-5.930586
-5.7771087
-5.193894
-4.2423334
-3.045209
-1.6946065
-0.3440045
0.9145111
2.019549
2.9404144
3.5850196
3.92267
3.92267
3.5850196
3.0325007
2.3265042
1.6205076
0.94520664
0.42338312
0.14712352
0.024341464
-0.037049532
-0.09844053
-0.25191796
-0.55887306
-0.98861
-1.4183471
-1.8787796
-2.4006033
-2.9224267
-3.290773
-3.4749455
-3.3828592
-2.9838176
-2.2164302
-1.111392
0.11642802
1.4056393
2.633459
3.861279
5.058404
6.04066
6.65457
6.777352
6.3476152
5.457445
4.2296247
2.879023
1.5898122
0.484774
-0.3747
-0.9579146
-1.2648696
-1.3876516
-1.3876516
-1.234174
-0.89652354
-0.4053955
0.14712352
0.607556
0.9145111
1.0679886
1.1600751
1.0986841
0.8838155
0.57686055
0.30060112
0.14712352
0.23921001
0.57686055
1.1600751
1.9274627
2.7562413
3.5850196
4.3831024
5.119795
5.7030096
6.009964
5.948573
5.5802274
4.9049263
4.0761476
3.1859784
2.387895
1.8660716
1.7125939
1.9581581
2.4492865
2.9711099
3.431542
3.7078013
3.7691927
3.5850196
3.0631962
2.2958088
1.3135525
0.17781901
-1.111392
-2.4619942
-3.7512054
-4.886939
-5.7771087
-6.298932
-6.3910184
-6.17615
-5.807804
-5.439458
-5.132503
-4.8255477
-4.457202
-4.0581603
-3.7205095
-3.536337
-3.536337
-3.8125963
-4.3344197
-5.009721
-5.746413
-6.3603234
-6.605887
-6.3910184
-5.715718
-4.764157
-3.8125963
-2.9531221
-2.2471256
-1.5718246
-0.92721903
-0.28261352
0.30060112
0.730338
1.0372931
1.1907706
1.3135525
1.5898122
2.0809402
2.9404144
4.0761476
5.3653584
6.5931787
7.575435
8.22004
8.465605
8.312127
7.8209987
7.0536113
6.0713553
4.9356217
3.646411
2.2037225
0.607556
-0.92721903
-2.2471256
-3.1065998
-3.5056415
-3.5670323
-3.44425
-3.2600775
-3.075904
-2.8917313
-2.7382536
-2.5847762
-2.523385
-2.5540807
-2.6154716
-2.6768627
-2.7382536
-2.8303404
-2.9224267
-2.9224267
-2.8917313
-2.8303404
-2.7382536
-2.6768627
-2.6768627
-2.768949
-2.8917313
-3.0145135
-3.1679907
-3.5056415
-4.0581603
-4.702766
-5.2859807
-5.715718
-5.838499
-5.715718
-5.500849
-5.1018076
-4.457202
-3.44425
-2.2164302
-0.86582804
0.484774
1.7125939
2.633459
3.1859784
3.3087602
3.0325007
2.4185905
1.6205076
0.82242465
0.23921001
-0.0063539743
0.11642802
0.45407844
0.85311997
1.2828571
1.8046807
2.5106769
3.370151
4.3831024
5.242577
5.7644005
5.856487
5.610923
5.242577
4.9356217
4.8128395
4.9049263
5.0890994
5.334663
5.5802274
5.733705
5.7030096
5.549532
5.3039675
4.966317
4.475189
3.861279
3.0631962
2.1423311
1.1293795
0.05503702
-0.9579146
-1.8787796
-2.4926896
-2.6768627
-2.4619942
-1.9708661
-1.3569561
-0.77374154
-0.19052696
0.30060112
0.51546955
0.39268756
-0.09844053
-0.9579146
-2.032257
-3.1986861
-4.3037243
-5.2552853
-6.0226727
-6.605887
-7.035624
-7.373275
-7.649534
-7.895098
-8.109966
-8.263444
-8.355531
-8.324835
-8.140662
-7.803012
-7.4039702
-7.097015
-6.943537
-6.882147
-6.7593646
-6.3910184
-5.6543264
-4.5492883
-3.2600775
-1.9094752
-0.62026405
0.5461651
1.5591165
2.2958088
2.725546
2.8176322
2.633459
2.3265042
1.8967673
1.3442482
0.607556
-0.28261352
-1.1420876
-1.8787796
-2.339212
-2.5540807
-2.6154716
-2.4619942
-2.1857347
-1.8480841
-1.4490426
-0.9579146
-0.436091
0.14712352
0.6689471
1.0372931
1.2214662
1.3135525
1.4056393
1.5898122
1.9274627
2.3265042
2.633459
2.7562413
2.633459
2.2651129
1.8046807
1.3442482
1.0065975
0.85311997
0.85311997
0.8838155
0.6689471
0.26990557
-0.19052696
-0.62026405
-0.9579146
-1.1727831
-1.234174
-1.2034786
-1.1727831
-1.2034786
-1.4183471
-1.7866931
-2.2471256
-2.5540807
-2.6154716
-2.4926896
-2.339212
-2.2164302
-2.0629525
-1.8480841
-1.4797381
-0.9579146
-0.3747
0.14712352
0.51546955
0.6689471
0.57686055
0.30060112
-0.19052696
-0.74304605
-1.111392
-1.1420876
-0.92721903
-0.62026405
-0.4053955
-0.22122252
-0.037049532
0.20851457
0.42338312
0.5461651
0.484774
0.39268756
0.23921001
0.11642802
-0.0063539743
-0.09844053
-0.12913597
-0.06774497
-0.0063539743
-0.0063539743
-0.15983152
-0.3747
-0.62026405
-0.77374154
-0.77374154
-0.74304605
-0.83513254
-1.1420876
-1.6946065
-2.3699076
-2.9838176
-3.3828592
-3.536337
-3.44425
-3.045209
-2.4619942
-1.8480841
-1.2648696
-0.71235055
-0.19052696
0.23921001
0.5461651
0.7917291
0.9759021
1.0986841
1.0679886
0.8838155
0.5461651
0.08573252
-0.4053955
-0.98861
-1.6025201
-2.339212
-3.075904
-3.8125963
-4.426506
-4.8562436
-5.193894
-5.623631
-6.114759
-6.728669
-7.373275
-8.0178795
-8.601094
-9.030831
-9.399178
-9.706133
-9.951696
-10.074478
-10.105174
-10.013087
-9.982392
-9.951696
-9.890305
-9.736828
-9.460568
-9.215004
-9.092222
-9.122918
-9.215004
-9.2457
-9.2457
-9.092222
-8.754572
-8.140662
-7.311884
-6.3296275
-5.3166757
-4.273029
-3.2600775
-2.3699076
-1.6639111
-1.2034786
-0.89652354
-0.80443704
-0.86582804
-1.111392
-1.4183471
-1.7559977
-1.9708661
-1.9094752
-1.5104336
-0.89652354
-0.25191796
0.33129644
0.730338
0.8838155
0.7917291
0.5461651
0.14712352
-0.313309
-0.74304605
-1.1420876
-1.5104336
-1.9094752
-2.2471256
-2.4619942
-2.523385
-2.3085167
-1.8173887
-1.111392
-0.28261352
0.57686055
1.3135525
1.773985
1.9581581
1.8967673
1.6205076
1.0679886
0.23921001
-0.80443704
-1.9094752
-2.768949
-3.1679907
-3.045209
-2.4312987
-1.6025201
-0.77374154
-0.19052696
0.08573252
0.08573252
-0.09844053
-0.3440045
-0.6509595
-0.9579146
-1.3876516
-2.0015616
-2.8303404
-3.6591187
-4.365115
-4.764157
-4.764157
-4.3344197
-3.44425
-2.1857347
-0.80443704
0.5461651
1.6512033
2.4492865
2.9097185
3.0018053
2.8176322
2.3571997
1.773985
1.0986841
0.42338312
-0.19052696
-0.6509595
-0.92721903
-0.86582804
-0.62026405
-0.25191796
0.05503702
0.39268756
0.7917291
1.2521616
1.5898122
1.7125939
1.5591165
1.3135525
0.9759021
0.6689471
0.361992
0.05503702
-0.19052696
-0.4053955
-0.497482
-0.4667865
-0.3747
-0.28261352
-0.25191796
-0.3440045
-0.55887306
-0.83513254
-1.1420876
-1.3569561
-1.5411291
-1.6639111
-1.6639111
-1.5104336
-1.1420876
-0.68165505
-0.09844053
0.607556
1.4056393
2.234418
3.0325007
3.7998881
4.4137983
4.8128395
4.9356217
4.8128395
4.475189
3.861279
2.9711099
1.7432896
0.361992
-1.0193056
-2.2471256
-3.1065998
-3.5977278
-3.6591187
-3.3828592
-2.8917313
-2.3085167
-1.7253021
-1.1727831
-0.6509595
-0.15983152
0.26990557
0.69964266
1.0986841
1.4363347
1.773985
2.1730266
2.6027637
3.124587
3.646411
4.045452
4.2603207
4.352407
4.4137983
4.475189
4.444494
4.19893
3.7384968
3.124587
2.4492865
1.7432896
1.0372931
0.42338312
-0.0063539743
-0.12913597
-0.0063539743
0.361992
0.7917291
1.1293795
1.3749436
1.4977256
1.528421
1.4056393
1.0679886
0.51546955
-0.12913597
-0.83513254
-1.5718246
-2.3085167
-3.0145135
-3.536337
-3.8432918
-3.8432918
-3.536337
-2.9224267
-2.093648
-1.050001
0.11642802
1.3135525
2.3265042
3.0325007
3.3394556
3.2166734
2.7562413
2.0502448
1.2828571
0.5461651
-0.12913597
-0.6509595
-0.9579146
-1.050001
-0.92721903
-0.62026405
-0.22122252
0.11642802
0.26990557
0.26990557
0.14712352
-0.06774497
-0.436091
-1.111392
-2.093648
-3.2293816
-4.2423334
-4.94833
-5.3166757
-5.4087625
-5.2552853
-4.9176345
-4.3344197
-3.44425
-2.3699076
-1.3262606
-0.4667865
0.08573252
0.33129644
0.23921001
-0.15983152
-0.86582804
-1.6639111
-2.4006033
-2.8917313
-2.9224267
-2.5540807
-1.8173887
-0.86582804
0.17781901
1.1907706
2.0809402
2.725546
3.0938916
3.0938916
2.725546
2.019549
0.9759021
-0.28261352
-1.6639111
-3.0145135
-4.0581603
-4.702766
-4.886939
-4.67207
-4.119551
-3.3828592
-2.6154716
-1.9094752
-1.2648696
-0.6509595
-0.15983152
0.20851457
0.33129644
0.26990557
0.14712352
-0.0063539743
-0.12913597
-0.25191796
-0.4053955
-0.4667865
-0.3440045
-0.0063539743
0.5461651
1.1600751
1.6818987
2.0502448
2.1116357
1.7432896
0.8838155
-0.4667865
-2.1243436
-3.9046826
-5.6543264
-7.281188
-8.785268
-10.013087
-10.903256
-11.363689
-11.302299
-10.74978
-9.798219
-8.447618
-6.79006
-5.071112
-3.3828592
-1.8787796
-0.5281775
0.607556
1.5591165
2.2958088
2.9097185
3.4929333
4.1068435
4.843535
5.7030096
6.531788
7.207089
7.636826
7.759608
7.575435
6.930829
5.856487
4.4137983
2.879023
1.3442482
-0.12913597
-1.4797381
-2.7075582
-3.6284232
-4.2116375
-4.426506
-4.3958106
-4.180942
-3.8432918
-3.4135547
-2.8917313
-2.339212
-1.8173887
-1.4183471
-1.234174
-1.3262606
-1.5411291
-1.7866931
-1.9094752
-1.8787796
-1.6639111
-1.234174
-0.497482
0.51546955
1.773985
3.124587
4.3831024
5.3653584
6.0713553
6.4703965
6.5931787
6.4703965
6.1634417
5.795096
5.3960543
4.966317
4.475189
3.92267
3.370151
2.879023
2.5413728
2.4185905
2.5413728
2.7869368
3.0631962
3.2166734
3.2473693
3.2473693
3.124587
2.9711099
2.6948504
2.387895
2.0502448
1.8046807
1.773985
2.019549
2.387895
2.6948504
2.9404144
3.2166734
3.4622378
3.5850196
3.4929333
3.1859784
2.6948504
1.9888536
1.1907706
0.30060112
-0.5895685
-1.4183471
-2.0629525
-2.339212
-2.2164302
-1.6639111
-0.74304605
0.361992
1.5591165
2.725546
3.7998881
4.628667
5.119795
5.1811857
4.8742304
4.291016
3.5236287
2.6027637
1.6512033
0.7917291
0.08573252
-0.3747
-0.55887306
-0.4667865
-0.19052696
0.30060112
0.94520664
1.7432896
2.5720682
3.3087602
3.8305836
3.9840612
3.7691927
3.2780647
2.7869368
2.5106769
2.479982
2.6641545
3.0325007
3.5543242
4.2296247
4.9970126
5.733705
6.4090056
6.9922204
7.3298707
7.3605666
6.9922204
6.2555285
5.242577
3.9840612
2.633459
1.3135525
0.23921001
-0.5281775
-1.0193056
-1.234174
-1.2034786
-0.9579146
-0.4667865
0.23921001
0.94520664
1.4670299
1.5898122
1.2214662
0.51546955
-0.3440045
-1.1727831
-1.8480841
-2.4006033
-2.768949
-2.9531221
-2.8303404
-2.3699076
-1.6639111
-0.68165505
0.45407844
1.6205076
2.6948504
3.370151
3.4929333
3.0325007
2.1730266
1.0986841
-0.037049532
-1.050001
-1.9094752
-2.5540807
-2.9224267
-2.9838176
-2.7996447
-2.3699076
-1.8480841
-1.3569561
-1.0806966
-1.111392
-1.3876516
-1.8787796
-2.5847762
-3.44425
-4.3344197
-5.132503
-5.715718
-6.0226727
-5.9612813
-5.4087625
-4.273029
-2.5847762
-0.4667865
1.6818987
3.6157155
5.027708
5.856487
5.9792686
5.549532
4.720753
3.7691927
2.8176322
1.9888536
1.2828571
0.6689471
0.23921001
0.11642802
0.30060112
0.76103354
1.3442482
1.8353761
2.1730266
2.1730266
1.7432896
0.94520664
-0.15983152
-1.3569561
-2.4619942
-3.3828592
-4.0581603
-4.457202
-4.610679
-4.457202
-3.9046826
-2.9531221
-1.6946065
-0.4053955
0.69964266
1.4363347
1.8046807
1.7125939
1.2521616
0.42338312
-0.55887306
-1.6025201
-2.4926896
-3.1372952
-3.5670323
-3.7205095
-3.5670323
-2.9531221
-1.8787796
-0.55887306
0.7917291
2.019549
3.0631962
3.92267
4.5672755
4.966317
5.119795
4.9970126
4.751449
4.475189
4.3217115
4.352407
4.628667
5.119795
5.733705
6.4090056
6.930829
7.022916
6.65457
5.825791
4.6593623
3.2473693
1.7125939
0.20851457
-1.2955651
-2.6768627
-3.935378
-4.94833
-5.56224
-5.6543264
-5.193894
-4.3037243
-3.1065998
-1.8787796
-0.74304605
0.08573252
0.63825154
0.9145111
1.0679886
1.2521616
1.4670299
1.7125939
2.0502448
2.387895
2.7869368
3.2166734
3.7384968
4.3831024
5.058404
5.6723137
6.0713553
6.132746
5.9178777
5.3960543
4.5979714
3.7384968
2.879023
2.1730266
1.6512033
1.4363347
1.4670299
1.7432896
2.2037225
2.725546
3.3394556
3.8919744
4.291016
4.3831024
4.19893
3.7384968
3.0018053
2.019549
0.9759021
-0.09844053
-1.0193056
-1.7559977
-2.2164302
-2.4006033
-2.277821
-1.8787796
-1.2648696
-0.497482
0.26990557
0.9759021
1.528421
1.8353761
1.8967673
1.773985
1.5591165
1.3442482
1.2214662
1.2828571
1.4670299
1.7125939
1.9581581
2.0809402
2.019549
1.7432896
1.3135525
0.7917291
0.17781901
-0.5281775
-1.3262606
-2.2164302
-3.045209
-3.6591187
-3.8432918
-3.536337
-2.768949
-1.6332155
-0.313309
1.0679886
2.4185905
3.5236287
4.352407
4.9049263
5.1504903
5.058404
4.5672755
3.7078013
2.6027637
1.3749436
0.26990557
-0.5895685
-1.2648696
-1.7253021
-2.093648
-2.339212
-2.523385
-2.6768627
-2.768949
-2.8917313
-3.0145135
-3.2600775
-3.6591187
-4.2116375
-4.8562436
-5.500849
-5.9919767
-6.2682366
-6.2068458
-5.807804
-5.0404162
-3.9967694
-2.8610358
-1.8480841
-1.0806966
-0.62026405
-0.436091
-0.4667865
-0.62026405
-0.83513254
-1.0193056
-1.1727831
-1.234174
-1.0806966
-0.68165505
0.05503702
1.0372931
2.1423311
3.0938916
3.7384968
4.045452
3.9533658
3.5543242
2.9097185
1.9581581
0.730338
-0.5895685
-1.8787796
-2.9838176
-3.8432918
-4.457202
-4.886939
-5.1018076
-5.1018076
-4.8255477
-4.3958106
-3.8739872
-3.44425
-3.1372952
-3.075904
-3.1986861
-3.5977278
-4.0888557
-4.5799837
-4.8255477
-4.702766
-4.180942
-3.3521638
-2.3699076
-1.3569561
-0.4053955
0.42338312
1.0986841
1.5898122
1.8660716
1.8353761
1.5591165
1.1293795
0.63825154
0.17781901
-0.28261352
-0.6509595
-0.86582804
-0.77374154
-0.3747
0.20851457
0.85311997
1.4056393
1.7125939
1.8046807
1.7125939
1.4977256
1.0986841
0.484774
-0.313309
-1.2034786
-2.1243436
-2.9224267
-3.5670323
-3.9967694
-4.180942
-4.1502466
-3.935378
-3.536337
-2.8610358
-2.0015616
-1.1420876
-0.436091
-0.06774497
0.11642802
0.17781901
0.23921001
0.23921001
0.20851457
0.08573252
0.024341464
0.14712352
0.5461651
1.1907706
1.9581581
2.725546
3.431542
4.045452
4.5058846
4.751449
4.8128395
4.628667
4.291016
3.8919744
3.4622378
3.0325007
2.5413728
2.0809402
1.6512033
1.2214662
0.9145111
0.76103354
0.85311997
1.1600751
1.6512033
2.1423311
2.5720682
2.9711099
3.2473693
3.4622378
3.5850196
3.5850196
3.5850196
3.6157155
3.7384968
4.0147567
4.3217115
4.5672755
4.751449
4.966317
5.242577
5.549532
5.7644005
5.733705
5.3653584
4.6593623
3.7384968
2.6948504
1.6512033
0.69964266
-0.09844053
-0.71235055
-1.1727831
-1.4490426
-1.5104336
-1.3262606
-0.86582804
-0.15983152
0.730338
1.7432896
2.7869368
3.7998881
4.720753
5.518836
6.102051
6.37831
6.439701
6.3476152
6.2555285
6.1634417
6.0713553
5.9792686
5.9178777
5.9792686
6.1941376
6.4703965
6.65457
6.6852655
6.5010924
6.1634417
5.795096
5.4881406
5.2732725
5.0890994
4.9049263
4.720753
4.6593623
4.720753
4.966317
5.4267497
5.948573
6.5010924
6.9001336
7.145698
7.145698
6.930829
6.531788
5.948573
5.2118816
4.3831024
3.431542
2.4185905
1.3749436
0.39268756
-0.3440045
-0.68165505
-0.62026405
-0.15983152
0.5461651
1.3749436
2.1730266
2.8176322
3.2780647
3.5850196
3.7998881
3.9533658
3.9840612
3.8919744
3.7384968
3.5543242
3.4622378
3.4929333
3.646411
3.92267
4.2603207
4.6900578
5.1504903
5.6723137
6.132746
6.4090056
6.4090056
6.04066
5.3653584
4.53658
3.646411
2.8483276
2.2037225
1.8353761
1.6512033
1.6818987
1.9581581
2.479982
3.2166734
4.0147567
4.751449
5.4267497
5.948573
6.1941376
6.04066
5.4881406
4.5672755
3.4929333
2.3265042
1.2828571
0.484774
-0.037049532
-0.313309
-0.3440045
-0.12913597
0.23921001
0.7917291
1.4363347
1.9888536
2.2958088
2.3265042
2.1116357
1.7432896
1.2828571
0.7917291
0.361992
0.14712352
0.14712352
0.39268756
0.9145111
1.5898122
2.387895
3.3087602
4.2603207
5.242577
6.102051
6.7466564
7.0843067
7.115002
6.930829
6.5931787
6.224833
5.9178777
5.6723137
5.5802274
5.610923
5.856487
6.2555285
6.7466564
7.237784
7.575435
7.698217
7.60613
7.145698
6.286224
5.1811857
3.9840612
2.8176322
1.773985
0.85311997
0.14712352
-0.3747
-0.71235055
-0.83513254
-0.77374154
-0.5281775
-0.19052696
0.14712352
0.361992
0.33129644
0.05503702
-0.55887306
-1.3569561
-2.2164302
-2.9838176
-3.536337
-3.8125963
-3.8125963
-3.4749455
-2.7996447
-1.7253021
-0.28261352
1.3442482
3.0325007
4.5672755
5.825791
6.715961
7.26848
7.60613
7.9130855
8.066564
8.035869
7.7903037
7.4219575
7.145698
6.9615245
6.9001336
6.777352
6.531788
6.1941376
5.7644005
5.2732725
4.6900578
3.9533658
3.0631962
2.1116357
1.2214662
0.42338312
-0.3440045
-1.0806966
-1.7253021
-2.032257
-1.8173887
-1.111392
-0.06774497
1.0986841
2.2958088
3.4622378
4.475189
5.1811857
5.5802274
5.6723137
5.549532
5.242577
4.720753
4.137539
3.6771064
3.4929333
3.6157155
3.8919744
4.291016
4.8128395
5.4267497
6.009964
6.5010924
6.838743
6.9922204
6.9922204
6.8694386
6.6852655
6.5010924
6.3476152
6.1634417
5.948573
5.733705
5.6723137
5.7644005
5.887182
6.04066
6.132746
6.1634417
6.102051
5.9178777
5.518836
4.966317
4.19893
3.2780647
2.2651129
1.2521616
0.33129644
-0.3440045
-0.71235055
-0.80443704
-0.68165505
-0.4053955
-0.06774497
0.33129644
0.63825154
0.9145111
1.1293795
1.2521616
1.3442482
1.4977256
1.6512033
1.8353761
1.8967673
1.8353761
1.7432896
1.7432896
1.8353761
2.019549
2.3265042
2.7869368
3.2780647
3.6771064
3.92267
3.9533658
3.7998881
3.4929333
3.2166734
3.0631962
3.0631962
3.124587
3.124587
3.0631962
2.8483276
2.6027637
2.4185905
2.3571997
2.479982
2.725546
3.0938916
3.431542
3.7078013
3.92267
4.1682343
4.3217115
4.3831024
4.352407
4.3217115
4.352407
4.3831024
4.3831024
4.291016
4.1682343
4.045452
3.9840612
3.92267
3.7691927
3.431542
2.9097185
2.3265042
1.8353761
1.3749436
0.9145111
0.39268756
-0.15983152
-0.5895685
-0.77374154
-0.68165505
-0.3747
0.11642802
0.730338
1.4670299
2.2037225
2.8483276
3.2780647
3.5543242
3.7078013
3.7384968
3.5543242
3.0325007
2.234418
1.3135525
0.33129644
-0.5281775
-1.234174
-1.7253021
-1.9094752
-1.8480841
-1.5411291
-1.111392
-0.5895685
-0.06774497
0.484774
1.1293795
1.9581581
2.9097185
3.861279
4.628667
5.0890994
5.334663
5.457445
5.457445
5.3960543
5.3653584
5.4267497
5.457445
5.3960543
5.1811857
4.782144
4.1682343
3.431542
2.6641545
1.8967673
1.1600751
0.51546955
0.024341464
-0.3747
-0.5895685
-0.55887306
-0.22122252
0.45407844
1.4363347
2.6641545
3.9840612
5.242577
6.4090056
7.4219575
8.281431
8.895342
9.202297
9.171601
8.77256
8.15865
7.3912616
6.5624833
5.6416183
4.751449
4.0147567
3.5236287
3.3394556
3.3394556
3.5236287
3.7998881
4.1068435
4.352407
4.5672755
4.751449
4.843535
4.8742304
4.843535
4.8128395
4.8128395
4.9049263
5.027708
5.1504903
5.2118816
5.2118816
5.058404
4.8128395
4.475189
4.137539
3.8305836
3.5850196
3.3394556
3.0631962
2.7869368
2.4492865
2.1423311
1.9274627
1.8967673
2.1116357
2.5106769
3.0325007
3.5543242
4.0147567
4.4137983
4.8128395
5.1811857
5.4267497
5.5802274
5.610923
5.518836
5.3960543
5.1811857
4.966317
4.782144
4.6593623
4.6900578
4.8128395
4.9356217
5.0890994
5.242577
5.3960543
5.5802274
5.7644005
5.856487
5.948573
6.132746
6.4090056
6.6852655
6.930829
7.145698
7.3298707
7.5140443
7.636826
7.667521
7.60613
7.4526534
7.207089
6.8080473
6.286224
5.6416183
4.9970126
4.4137983
3.9840612
3.646411
3.4008465
3.1859784
3.0631962
3.124587
3.3394556
3.6771064
4.0147567
4.3831024
4.782144
5.2732725
5.7644005
6.286224
6.65457
6.930829
7.115002
7.2991757
7.5447392
7.7903037
7.9437804
8.035869
8.066564
8.005172
7.8209987
7.5447392
7.1763935
6.65457
5.9792686
5.1811857
4.444494
3.8305836
3.4622378
3.3394556
3.4008465
3.5850196
3.8305836
4.0761476
4.352407
4.6593623
4.966317
5.3039675
5.5802274
5.856487
6.1634417
6.5010924
6.7466564
6.838743
6.715961
6.439701
6.132746
5.795096
5.518836
5.2732725
5.027708
4.843535
4.6900578
4.5672755
4.475189
4.4137983
4.352407
4.3217115
4.4137983
4.628667
4.9970126
5.5802274
6.286224
7.022916
7.698217
8.281431
8.711169
9.018125
9.171601
9.140906
8.895342
8.496301
7.9744763
7.3912616
6.777352
6.102051
5.3653584
4.5979714
3.8919744
3.370151
3.0325007
2.8483276
2.8176322
2.9711099
3.1859784
3.431542
3.646411
3.861279
4.0761476
4.291016
4.53658
4.751449
4.9356217
5.1811857
5.4881406
5.856487
6.286224
6.6852655
6.9922204
7.1763935
7.26848
7.1763935
6.8694386
6.4090056
5.825791
5.2118816
4.720753
4.444494
4.4137983
4.5058846
4.5979714
4.5979714
4.5979714
4.751449
5.027708
5.3960543
5.7644005
6.102051
6.3476152
6.4703965
6.5010924
6.37831
6.2555285
6.224833
6.286224
6.37831
6.37831
6.2555285
6.009964
5.795096
5.6416183
5.5802274
5.518836
5.4267497
5.3039675
5.0890994
4.720753
4.2296247
3.7078013
3.2473693
3.0018053
3.0018053
3.2473693
3.5850196
3.92267
4.1068435
4.19893
4.137539
3.9840612
3.7384968
3.431542
3.124587
2.879023
2.7562413
2.6948504
2.633459
2.633459
2.725546
3.0325007
3.5236287
4.137539
4.751449
5.2118816
5.518836
5.7030096
5.795096
5.733705
5.4881406
5.1811857
4.8742304
4.5979714
4.352407
4.19893
4.137539
4.137539
4.2296247
4.352407
4.5058846
4.5979714
4.628667
4.5979714
4.444494
4.19893
3.8305836
3.4622378
3.1552825
3.0325007
3.0938916
3.3087602
3.6771064
4.2296247
4.8742304
5.4881406
5.9792686
6.2555285
6.3169193
6.1941376
5.856487
5.3039675
4.628667
3.861279
3.0938916
2.387895
1.9274627
1.7125939
1.7125939
1.9581581
2.5106769
3.3087602
4.1682343
4.843535
5.242577
5.457445
5.518836
5.518836
5.4267497
5.2732725
5.058404
4.628667
3.8919744
2.879023
1.8353761
1.0679886
0.63825154
0.57686055
0.63825154
0.82242465
1.1293795
1.6512033
2.2037225
2.633459
2.8176322
2.9711099
3.2780647
3.7691927
4.137539
4.291016
4.475189
4.966317
5.825791
6.7466564
7.207089
6.930829
6.1941376
5.457445
5.1504903
5.2118816
5.3039675
4.9356217
4.0761476
3.0325007
2.234418
1.8967673
2.019549
2.5106769
3.2473693
4.045452
4.8128395
5.4881406
6.04066
6.5010924
6.8080473
7.0843067
7.4833484
7.9130855
8.189345
8.035869
7.4219575
6.5010924
5.5802274
4.8128395
4.1682343
3.7078013
3.4622378
3.5236287
3.7691927
4.0761476
4.291016
4.3831024
4.3831024
4.444494
4.53658
4.5058846
4.1682343
3.646411
3.5543242
4.1682343
5.3960543
6.65457
7.4219575
7.3298707
6.6852655
6.04066
6.009964
6.715961
7.7903037
8.588387
8.588387
7.8516946
6.623874
5.1811857
3.7384968
2.633459
2.1423311
2.3265042
2.7562413
2.9711099
2.725546
2.3571997
2.234418
2.5413728
3.0018053
3.3394556
3.3394556
3.0325007
2.479982
1.8353761
1.2214662
0.6689471
0.45407844
0.69964266
1.4670299
2.4185905
3.1859784
3.6157155
3.7691927
3.861279
4.0147567
4.3217115
4.628667
4.843535
4.6900578
4.1068435
3.1859784
2.1730266
1.3135525
0.69964266
0.33129644
0.17781901
0.20851457
0.42338312
0.85311997
1.4977256
2.3571997
3.2166734
3.9533658
4.4137983
4.628667
4.5672755
4.2603207
3.7078013
3.0325007
2.5413728
2.387895
2.6027637
2.9404144
3.2166734
3.2166734
2.9711099
2.6948504
2.479982
2.3571997
2.234418
1.9274627
1.528421
1.1293795
0.8838155
0.85311997
1.0065975
1.1907706
1.3135525
1.4363347
1.6512033
2.019549
2.4492865
2.7562413
2.7869368
2.5106769
2.0502448
1.6205076
1.3135525
1.0679886
0.9759021
0.9759021
1.0372931
1.1600751
1.3442482
1.6818987
2.2651129
2.9711099
3.7691927
4.4137983
4.782144
4.843535
4.5672755
3.9533658
3.1552825
2.3265042
1.6512033
1.0679886
0.607556
0.17781901
-0.25191796
-0.74304605
-1.1420876
-1.3569561
-1.3569561
-1.0193056
-0.3747
0.45407844
1.1907706
1.6512033
1.8046807
1.8967673
2.0502448
2.387895
2.8176322
3.0631962
3.0631962
2.8176322
2.4185905
2.0502448
1.773985
1.6818987
1.7125939
1.8353761
1.9888536
2.1423311
2.234418
2.1423311
1.773985
1.2214662
0.6689471
0.30060112
0.11642802
0.024341464
-0.12913597
-0.3440045
-0.6509595
-0.9579146
-1.2034786
-1.4183471
-1.6332155
-1.9094752
-2.1857347
-2.4312987
-2.5847762
-2.6154716
-2.6768627
-2.7382536
-2.8303404
-2.9531221
-2.9838176
-2.9838176
-2.8917313
-2.6768627
-2.3699076
-2.0015616
-1.7253021
-1.6025201
-1.6025201
-1.6025201
-1.6946065
-2.0015616
-2.5540807
-3.3828592
-4.365115
-5.439458
-6.4524093
-7.1891017
-7.6802297
-7.864403
-7.864403
-7.649534
-7.311884
-6.882147
-6.421714
-5.8998904
-5.378067
-4.7948523
-4.1502466
-3.44425
-2.7996447
-2.339212
-2.1550393
-2.3085167
-2.5540807
-2.7382536
-2.768949
-2.6154716
-2.3085167
-1.9094752
-1.5104336
-1.2034786
-0.9579146
-0.74304605
-0.497482
-0.19052696
0.024341464
0.11642802
0.05503702
-0.15983152
-0.3747
-0.55887306
-0.6509595
-0.5895685
-0.436091
-0.22122252
-0.0063539743
0.20851457
0.30060112
0.23921001
0.05503702
-0.25191796
-0.5281775
-0.83513254
-1.234174
-1.6946065
-2.1857347
-2.7075582
-3.1372952
-3.44425
-3.5056415
-3.3214679
-2.8303404
-2.0629525
-1.050001
0.05503702
1.1293795
2.2037225
3.1552825
3.92267
4.475189
4.782144
4.9970126
5.1811857
5.3960543
5.549532
5.610923
5.6416183
5.6723137
5.7644005
5.856487
5.9792686
6.0713553
6.102051
5.9792686
5.6723137
5.1811857
4.628667
4.1068435
3.646411
3.3087602
3.0631962
2.9404144
2.9097185
2.9097185
2.879023
2.8176322
2.8176322
2.9404144
3.1859784
3.431542
3.5850196
3.6157155
3.4622378
3.124587
2.6948504
2.2958088
1.8353761
1.2828571
0.607556
-0.12913597
-0.86582804
-1.3876516
-1.6332155
-1.5718246
-1.234174
-0.74304605
-0.15983152
0.42338312
0.9759021
1.4670299
1.9274627
2.479982
3.124587
3.92267
4.8128395
5.6416183
6.37831
6.9922204
7.5140443
7.9437804
8.281431
8.465605
8.465605
8.281431
7.8209987
7.1763935
6.3476152
5.3960543
4.3831024
3.4008465
2.4492865
1.6512033
1.0372931
0.730338
0.69964266
0.8838155
1.1293795
1.4363347
1.8353761
2.5106769
3.4622378
4.5058846
5.3960543
5.887182
5.887182
5.549532
5.1811857
4.8742304
4.5979714
4.2296247
3.6771064
3.0325007
2.3571997
1.8353761
1.4977256
1.3135525
1.1907706
1.0679886
0.94520664
0.9759021
1.2214662
1.7432896
2.4185905
3.0938916
3.5850196
3.92267
4.1682343
4.475189
4.8742304
5.334663
5.7644005
6.009964
6.0713553
5.948573
5.610923
5.0890994
4.352407
3.4622378
2.5106769
1.6205076
0.94520664
0.607556
0.51546955
0.51546955
0.57686055
0.63825154
0.85311997
1.2521616
1.8353761
2.5413728
3.1859784
3.7691927
4.2296247
4.6900578
5.1811857
5.6723137
6.102051
6.4090056
6.5010924
6.3169193
5.948573
5.334663
4.628667
3.7998881
2.9097185
2.0502448
1.2214662
0.42338312
-0.25191796
-0.83513254
-1.4490426
-2.093648
-2.6461673
-3.0145135
-3.045209
-2.6768627
-1.9401705
-1.0193056
-0.0063539743
1.0679886
2.2037225
3.431542
4.720753
5.9178777
6.930829
7.667521
8.035869
8.066564
7.9130855
7.667521
7.3605666
6.9615245
6.5010924
5.948573
5.3653584
4.6900578
3.92267
3.124587
2.4185905
1.8660716
1.4977256
1.2828571
1.1907706
1.2214662
1.3135525
1.4056393
1.3749436
1.0986841
0.63825154
0.30060112
0.51546955
1.5898122
3.5543242
5.9178777
8.189345
9.969685
10.982636
11.105418
10.460813
9.294383
7.8823895
6.5931787
5.5802274
4.782144
3.9840612
3.1552825
2.3571997
1.6818987
1.2521616
0.9145111
0.76103354
0.9759021
1.8046807
3.2780647
5.119795
6.9615245
8.404214
9.294383
9.632034
9.570642
9.325079
9.018125
8.803255
8.649777
8.496301
8.281431
7.8516946
6.930829
5.4881406
3.6157155
1.773985
0.361992
-0.436091
-0.68165505
-0.71235055
-0.5895685
-0.313309
0.26990557
1.2214662
2.5106769
3.92267
5.3039675
6.5931787
7.759608
8.833951
9.724121
10.307336
10.491508
10.307336
9.724121
8.833951
7.759608
6.7466564
5.795096
4.9356217
4.045452
3.0018053
1.8353761
0.730338
-0.06774497
-0.4053955
-0.22122252
0.361992
1.2521616
2.3571997
3.5850196
4.9356217
6.224833
7.3912616
8.342823
9.11021
9.724121
10.092466
10.123162
9.816207
9.232992
8.465605
7.728913
7.0843067
6.439701
5.7644005
4.9970126
4.19893
3.431542
2.6948504
2.019549
1.4056393
1.0065975
0.8838155
1.1293795
1.7432896
2.5106769
3.1859784
3.6771064
4.0147567
4.3831024
4.966317
5.887182
7.145698
8.557692
9.846902
10.767768
11.136113
10.951941
10.368726
9.570642
8.77256
8.005172
7.3298707
6.7466564
6.1941376
5.610923
4.9356217
4.19893
3.5543242
3.1552825
3.0325007
3.1859784
3.5543242
4.0147567
4.5058846
4.9049263
5.1504903
5.1811857
4.9970126
4.6593623
4.2603207
3.8919744
3.6157155
3.4008465
3.1859784
2.9711099
2.9097185
3.0018053
3.2166734
3.4008465
3.5236287
3.6157155
3.7078013
3.7998881
3.861279
3.8919744
4.045452
4.3217115
4.782144
5.457445
6.37831
7.4833484
8.619082
9.601338
10.430117
10.982636
11.289592
11.350983
11.228201
10.951941
10.460813
9.754816
8.864646
7.8516946
6.6852655
5.4881406
4.291016
3.2166734
2.387895
1.8353761
1.4977256
1.3442482
1.2828571
1.1907706
1.1293795
1.1293795
1.1600751
1.2521616
1.3749436
1.5898122
1.773985
1.9581581
2.2037225
2.5720682
3.0631962
3.6771064
4.3217115
4.8742304
5.2732725
5.549532
5.733705
5.856487
5.948573
6.04066
6.132746
6.286224
6.5010924
6.777352
7.0536113
7.3912616
7.667521
7.9437804
8.189345
8.404214
8.526996
8.588387
8.649777
8.741865
8.833951
8.803255
8.649777
8.342823
7.9437804
7.5447392
7.115002
6.777352
6.5624833
6.4703965
6.4090056
6.37831
6.4703965
6.65457
6.9001336
7.145698
7.3298707
7.4219575
7.4526534
7.3912616
7.2991757
7.115002
6.8694386
6.531788
6.1634417
5.887182
5.733705
5.7030096
5.7644005
5.7644005
5.6723137
5.549532
5.4881406
5.610923
5.795096
5.948573
5.948573
5.825791
5.5802274
5.2118816
4.8128395
4.475189
4.291016
4.3217115
4.5672755
4.966317
5.3960543
5.795096
6.102051
6.3476152
6.4703965
6.5010924
6.439701
6.37831
6.3169193
6.2555285
6.132746
5.887182
5.4881406
5.027708
4.5058846
3.9840612
3.5543242
3.2780647
3.2166734
3.3087602
3.4622378
3.6771064
3.9840612
4.3217115
4.6593623
4.9356217
5.2118816
5.457445
5.7644005
6.009964
6.1941376
6.286224
6.3476152
6.37831
6.439701
6.531788
6.623874
6.5931787
6.4703965
6.2555285
6.0713553
6.009964
6.0713553
6.2555285
6.623874
7.207089
7.8823895
8.496301
8.956733
9.202297
9.355775
9.447861
9.601338
9.785512
10.0003805
10.153857
10.153857
9.877598
9.38647
8.680474
7.9437804
7.237784
6.623874
6.1634417
5.7644005
5.334663
4.751449
4.0147567
3.1859784
2.387895
1.7432896
1.3749436
1.3442482
1.5898122
1.8660716
2.1116357
2.1730266
2.0502448
1.8353761
1.6818987
1.6205076
1.6512033
1.773985
1.9274627
2.0809402
2.2958088
2.6641545
3.2780647
4.0761476
4.966317
5.825791
6.715961
7.667521
8.619082
9.5399475
10.245944
10.706377
10.859854
10.798463
10.61429
10.430117
10.215248
10.0310755
9.846902
9.632034
9.38647
9.04882
8.680474
8.22004
7.60613
6.9615245
6.2555285
5.4881406
4.628667
3.7691927
2.9404144
2.2651129
1.8046807
1.6512033
1.773985
2.1116357
2.5106769
2.9711099
3.4622378
4.0147567
4.6593623
5.3653584
6.102051
6.838743
7.4526534
7.8823895
8.0972595
8.1279545
8.005172
7.8516946
7.8516946
7.9744763
8.1279545
8.22004
8.15865
8.005172
7.7903037
7.5447392
7.26848
7.022916
6.838743
6.777352
6.8080473
6.8694386
6.9922204
7.115002
7.237784
7.2991757
7.3605666
7.4526534
7.575435
7.759608
7.9130855
8.005172
8.035869
8.035869
7.9744763
7.759608
7.3605666
6.7466564
5.9792686
5.1504903
4.3831024
3.7998881
3.431542
3.2780647
3.2780647
3.4622378
3.861279
4.475189
5.242577
6.102051
7.0536113
8.035869
8.956733
9.693425
10.123162
10.245944
10.123162
9.846902
9.447861
8.956733
8.373519
7.8209987
7.26848
6.777352
6.3476152
5.9792686
5.6723137
5.4267497
5.334663
5.334663
5.3960543
5.457445
5.4267497
5.3653584
5.3960543
5.610923
6.009964
6.5624833
7.145698
7.759608
8.281431
8.77256
9.171601
9.478557
9.601338
9.447861
9.079515
8.526996
7.728913
6.8080473
5.856487
4.9970126
4.352407
3.8919744
3.6157155
3.646411
3.861279
4.1682343
4.3831024
4.444494
4.475189
4.5672755
4.8128395
5.119795
5.4881406
5.948573
6.5010924
6.9922204
7.3298707
7.3912616
7.26848
7.0843067
6.9922204
7.022916
7.145698
7.26848
7.3298707
7.26848
7.0536113
6.5931787
5.9178777
5.119795
4.475189
4.137539
4.045452
4.1068435
4.2603207
4.53658
4.9049263
5.3039675
5.7030096
6.1634417
6.777352
7.5140443
8.281431
8.864646
9.232992
9.478557
9.66273
9.754816
9.693425
9.417166
9.018125
8.680474
8.496301
8.465605
8.373519
8.22004
7.9437804
7.636826
7.3605666
7.115002
6.9615245
6.8694386
6.777352
6.6852655
6.65457
6.7466564
6.9001336
7.0536113
7.115002
7.1763935
7.237784
7.3605666
7.4833484
7.575435
7.5447392
7.4526534
7.3298707
7.207089
7.0843067
6.8694386
6.5931787
6.2555285
5.856487
5.3960543
4.966317
4.720753
4.6900578
4.966317
5.4267497
5.948573
6.37831
6.715961
6.8694386
6.9001336
6.8694386
6.930829
7.0536113
7.237784
7.3912616
7.5140443
7.60613
7.728913
7.9437804
8.189345
8.404214
8.649777
8.864646
8.987429
8.987429
8.803255
8.43491
7.9130855
7.3605666
6.8080473
6.286224
5.825791
5.3960543
5.027708
4.782144
4.751449
4.843535
5.0890994
5.457445
5.948573
6.5931787
7.26848
7.9437804
8.588387
9.140906
9.570642
9.877598
10.0003805
10.0003805
9.969685
9.877598
9.816207
9.754816
9.724121
9.601338
9.38647
9.079515
8.711169
8.373519
8.0972595
7.9437804
7.9130855
7.8823895
7.8209987
7.698217
7.575435
7.5140443
7.60613
7.8209987
8.22004
8.77256
9.38647
10.0003805
10.491508
10.859854
11.105418
11.258896
11.289592
11.197504
11.136113
11.074722
11.044027
10.982636
10.859854
10.61429
10.338031
10.061771
9.846902
9.754816
9.785512
9.938989
10.184553
10.399422
10.583595
10.706377
10.798463
10.859854
10.951941
11.013331
10.982636
10.767768
10.491508
10.215248
10.0003805
9.846902
9.693425
9.447861
9.171601
8.926037
8.711169
8.496301
8.250736
8.005172
7.8516946
7.728913
7.636826
7.5447392
7.4526534
7.3605666
7.2991757
7.207089
7.0843067
6.930829
6.9001336
6.930829
7.0536113
7.145698
7.26848
7.4526534
7.7903037
8.15865
8.43491
8.526996
8.373519
8.066564
7.728913
7.4833484
7.4219575
7.4833484
7.636826
7.759608
7.7903037
7.698217
7.5447392
7.4526534
7.4526534
7.5447392
7.636826
7.667521
7.5447392
7.237784
6.777352
6.1941376
5.6723137
5.3653584
5.3039675
5.4881406
5.7644005
6.0713553
6.2555285
6.3169193
6.2555285
6.132746
6.04066
5.9178777
5.795096
5.6416183
5.3960543
5.0890994
4.751449
4.475189
4.4137983
4.5058846
4.782144
5.119795
5.4881406
5.795096
6.04066
6.1941376
6.1941376
6.102051
5.856487
5.457445
4.966317
4.5058846
4.137539
3.861279
3.7078013
3.6771064
3.8305836
4.1682343
4.53658
4.9049263
5.3039675
5.6416183
5.887182
6.0713553
6.224833
6.37831
6.5010924
6.531788
6.3476152
6.04066
5.7030096
5.457445
5.334663
5.334663
5.4881406
5.7030096
5.9178777
6.102051
6.224833
6.3476152
6.439701
6.5010924
6.439701
6.37831
6.4090056
6.5624833
6.8080473
6.930829
6.9615245
6.9615245
6.9615245
7.022916
7.145698
7.2991757
7.4833484
7.60613
7.636826
7.575435
7.5447392
7.575435
7.636826
7.698217
7.636826
7.4526534
7.237784
7.022916
6.838743
6.65457
6.531788
6.531788
6.5931787
6.623874
6.531788
6.3476152
6.04066
5.6723137
5.334663
5.0890994
4.966317
4.966317
5.1504903
5.457445
5.7644005
6.04066
6.224833
6.439701
6.623874
6.838743
7.0843067
7.3605666
7.5447392
7.60613
7.575435
7.5447392
7.575435
7.698217
7.9130855
8.250736
8.588387
8.864646
9.11021
9.417166
9.785512
10.184553
10.460813
10.522203
10.399422
10.123162
9.846902
9.601338
9.417166
9.202297
8.987429
8.741865
8.588387
8.496301
8.526996
8.649777
8.803255
8.956733
9.04882
8.987429
8.77256
8.342823
7.728913
7.022916
6.4090056
5.9792686
5.887182
6.0713553
6.4703965
6.9922204
7.4833484
7.8516946
8.066564
8.22004
8.312127
8.43491
8.619082
8.803255
8.833951
8.588387
8.0972595
7.4219575
6.838743
6.37831
6.1634417
6.1941376
6.4090056
6.6852655
6.9615245
7.1763935
7.3298707
7.3298707
7.1763935
6.930829
6.65457
6.3169193
5.948573
5.4267497
4.720753
3.9533658
3.1859784
2.6641545
2.5106769
2.8176322
3.5850196
4.5672755
5.6416183
6.531788
7.207089
7.636826
7.728913
7.575435
7.237784
6.9001336
6.5624833
6.1634417
5.610923
4.8742304
4.1682343
3.5236287
3.0325007
2.6027637
2.2958088
2.1730266
2.3571997
2.7869368
3.3087602
3.7691927
4.1068435
4.19893
4.1682343
4.137539
4.2296247
4.475189
4.9049263
5.3653584
5.733705
5.9178777
5.9178777
5.795096
5.5802274
5.3653584
5.1811857
5.027708
4.9356217
4.782144
4.5979714
4.4137983
4.2296247
4.0761476
3.9840612
4.045452
4.3831024
4.9356217
5.5802274
6.132746
6.65457
7.115002
7.667521
8.281431
8.926037
9.5399475
9.969685
10.092466
10.0310755
9.785512
9.417166
8.987429
8.43491
7.728913
6.777352
5.7030096
4.5979714
3.6157155
2.8483276
2.2958088
2.019549
2.0502448
2.2958088
2.5413728
2.6948504
2.6641545
2.6027637
2.633459
2.8483276
3.1552825
3.5236287
3.9840612
4.5058846
4.966317
5.334663
5.6416183
5.948573
6.286224
6.5624833
6.7466564
6.8080473
6.8080473
6.715961
6.623874
6.531788
6.5010924
6.4703965
6.4090056
6.2555285
6.04066
5.795096
5.610923
5.610923
5.825791
6.1634417
6.5624833
6.9615245
7.237784
7.26848
7.0843067
6.7466564
6.4090056
6.132746
5.9792686
5.887182
5.7030096
5.4267497
5.058404
4.720753
4.5672755
4.5979714
4.843535
5.2118816
5.6723137
6.132746
6.5010924
6.7466564
6.930829
6.9922204
6.9001336
6.65457
6.3476152
6.102051
5.948573
5.856487
5.7644005
5.5802274
5.3653584
5.2118816
5.1504903
5.1504903
5.1504903
4.9970126
4.6900578
4.19893
3.6157155
2.9711099
2.4185905
2.0502448
1.9581581
2.0809402
2.387895
2.7869368
3.1552825
3.4929333
3.7998881
4.1068435
4.444494
4.782144
5.242577
5.795096
6.3476152
6.777352
7.022916
7.0536113
6.9001336
6.6852655
6.4703965
6.3476152
6.37831
6.531788
6.7466564
6.9922204
7.207089
7.3912616
7.4526534
7.4219575
7.3912616
7.3912616
7.4833484
7.60613
7.759608
7.9744763
8.1279545
8.189345
8.0972595
7.8209987
7.5140443
7.237784
7.0536113
6.8694386
6.286224
5.2118816
4.19893
4.2603207
5.3960543
6.623874
7.237784
7.207089
6.5624833
5.4881406
4.5979714
4.3831024
4.5979714
5.027708
5.733705
6.5624833
6.9922204
6.930829
6.777352
6.8694386
7.115002
6.930829
6.102051
4.8742304
4.045452
4.3217115
5.4881406
6.5931787
6.9001336
6.3476152
5.4267497
4.628667
4.19893
3.9840612
3.8919744
3.8919744
3.8305836
3.7384968
3.7691927
3.92267
3.8919744
3.4622378
2.633459
1.6818987
1.1293795
1.1600751
1.7432896
2.479982
2.9404144
2.9711099
2.7562413
2.633459
2.8483276
3.370151
3.9533658
4.444494
4.782144
5.119795
5.457445
5.7030096
5.795096
5.856487
5.9178777
5.7030096
5.1504903
4.5979714
4.4137983
4.5058846
4.5058846
4.2296247
3.9533658
3.9533658
4.3217115
4.966317
5.610923
5.887182
5.825791
5.6416183
5.7644005
6.4090056
7.3912616
8.312127
8.77256
8.711169
8.312127
7.8209987
7.4526534
7.115002
6.715961
6.37831
6.2555285
6.439701
6.838743
7.26848
7.4219575
7.207089
6.777352
6.4090056
6.286224
6.37831
6.531788
6.65457
6.5624833
6.3476152
6.531788
7.115002
7.0843067
6.132746
5.058404
4.3831024
4.3217115
5.058404
5.7644005
5.549532
4.751449
3.5850196
1.9581581
0.69964266
0.6689471
1.7432896
3.0631962
3.3394556
2.2651129
1.0679886
0.76103354
1.2828571
3.0325007
5.825791
8.1279545
8.956733
8.465605
7.4219575
6.838743
7.115002
7.9437804
9.632034
12.271848
14.850269
16.016697
15.218616
13.3461895
11.84211
11.289592
11.535154
12.271848
12.824366
12.302543
9.908293
5.4267497
-0.15983152
-5.1631985
-9.061527
-12.59151
-15.875928
-18.178091
-18.914783
-18.761307
-18.976173
-19.804955
-19.590084
-16.367058
-9.552654
-0.06774497
9.509252
16.35435
20.221981
23.076662
26.115519
28.69394
29.860369
29.553413
28.110725
25.348131
20.252678
11.995587
1.5898122
-7.803012
-13.051942
-13.420288
-11.179516
-8.846658
-7.035624
-4.764157
-0.92721903
5.058404
13.622449
24.335178
35.66182
46.159683
54.969288
60.463787
60.58657
54.907898
45.63786
35.60043
26.176908
17.09104
7.5140443
-2.4619942
-11.547862
-18.116701
-21.800161
-24.347889
-27.755089
-31.714808
-34.016968
-33.157494
-29.627514
-24.716232
-18.485048
-10.013087
0.30060112
10.245944
17.64356
21.480497
22.585533
22.861795
24.273787
27.74238
33.083397
39.40667
45.269512
48.952972
48.738106
44.041695
36.122253
27.374033
19.20903
11.412373
3.4929333
-3.8125963
-9.184309
-12.407336
-15.077846
-19.28313
-25.944054
-33.986275
-40.83137
-44.11579
-42.61171
-36.59539
-27.448133
-16.919577
-6.6672783
1.4977256
6.04066
6.5010924
4.1068435
1.2828571
0.361992
2.3265042
5.887182
8.557692
8.987429
7.9744763
7.237784
7.3912616
7.4526534
6.286224
4.0761476
2.234418
1.5898122
1.9581581
2.633459
3.5850196
5.457445
8.342823
11.289592
13.254104
14.635401
17.060345
22.033016
29.676197
38.976936
48.523235
56.9645
63.195686
66.69497
67.09401
63.717506
56.07433
44.83978
32.223927
20.49824
10.399422
1.2214662
-7.9871845
-17.16514
-25.268753
-31.131594
-33.986275
-33.58723
-30.026556
-24.010237
-16.674011
-9.092222
-1.9708661
4.628667
11.044027
17.183126
22.800404
27.496815
30.566366
31.21097
29.062286
24.396568
18.19608
11.473763
4.966317
-1.0193056
-6.6672783
-12.31525
-18.116701
-23.85676
-28.952213
-32.574284
-33.86349
-32.390106
-28.338303
-22.291288
-15.200627
-7.803012
-0.5895685
6.3169193
13.192713
20.160591
26.97499
32.86853
36.736164
37.56494
34.92513
29.215763
21.695366
13.653145
5.948573
-1.2034786
-7.710925
-13.573766
-18.945478
-24.040932
-28.706648
-32.328716
-33.86349
-32.359413
-27.386742
-19.620779
-10.412128
-1.0193056
8.066564
16.998955
25.96204
34.710262
42.169266
47.264717
49.4441
48.86089
46.466637
43.059437
39.314583
35.569733
32.070446
28.479073
24.089615
18.288166
10.921246
2.633459
-5.623631
-12.92916
-18.577133
-22.01503
-23.150763
-22.475462
-20.971382
-19.405912
-17.748354
-15.476887
-11.70134
-6.0840635
1.3442482
9.816207
18.10399
24.764915
28.69394
29.6455
27.957249
24.304483
19.239725
13.376885
7.237784
1.0679886
-5.071112
-11.08743
-16.581924
-20.756514
-22.782417
-22.414072
-19.989126
-16.182884
-11.609254
-6.6365824
-1.5411291
3.5236287
8.373519
13.008539
17.490082
21.60328
25.22535
28.294897
30.81193
32.837833
34.34191
35.232082
35.20139
33.605225
30.167324
25.041174
19.055552
13.131321
7.9130855
3.6157155
0.14712352
-2.8917313
-5.685022
-8.07927
-9.798219
-10.350739
-9.521959
-7.1277103
-3.3521638
1.6205076
7.2991757
13.315495
19.239725
24.550049
28.724636
31.118885
31.333754
29.399937
25.747171
20.866587
15.280005
9.294383
3.2166734
-2.4926896
-7.1891017
-10.565606
-12.530119
-13.297506
-12.990551
-12.100381
-10.933952
-9.675437
-8.140662
-6.1454544
-3.6284232
-0.62026405
2.725546
6.102051
9.171601
11.750024
13.8066225
15.433484
16.691998
17.397995
17.305908
16.078089
13.499668
9.66273
4.9356217
0.024341464
-4.4878974
-8.07927
-10.626998
-12.2845545
-13.389592
-13.972807
-13.81933
-12.530119
-9.951696
-6.114759
-1.3876516
3.6771064
8.557692
13.039234
16.998955
20.406155
23.015272
24.427265
24.611439
23.966833
23.168749
22.646927
22.493448
22.432056
22.002321
20.958673
19.147638
16.599913
13.714536
10.951941
8.833951
7.667521
7.5447392
8.250736
9.325079
10.460813
11.473763
12.210457
12.762975
13.162017
13.438276
13.622449
13.561058
13.06993
11.995587
10.338031
8.189345
5.6723137
3.0325007
0.484774
-1.8173887
-3.689814
-5.1631985
-6.3910184
-7.281188
-7.6802297
-7.465361
-6.7593646
-5.5929356
-3.935378
-1.7253021
1.0372931
4.2296247
7.667521
11.136113
14.512619
17.735645
20.774502
23.352922
25.102566
25.839258
25.501608
24.12031
21.848843
18.779293
15.034442
10.644986
5.6416183
0.17781901
-5.4701533
-10.8725605
-15.446192
-18.822697
-20.90999
-21.67738
-21.063469
-19.06826
-15.753146
-11.179516
-5.531544
0.94520664
7.698217
14.267055
20.129896
25.010479
28.724636
31.057493
32.009056
31.671404
30.290106
28.172115
25.470913
22.493448
19.393202
16.446434
13.775927
11.320287
8.864646
6.4090056
3.9840612
1.7125939
-0.3440045
-2.093648
-3.3828592
-3.9660735
-3.6591187
-2.4006033
-0.4053955
2.0809402
4.782144
7.5447392
10.245944
12.701584
14.696792
16.108784
16.845476
16.937563
16.385044
15.310702
13.775927
11.750024
9.355775
6.715961
4.0761476
1.7432896
-0.12913597
-1.3876516
-1.8787796
-1.5104336
-0.4053955
1.0372931
2.5413728
3.7998881
4.751449
5.610923
6.5624833
7.7903037
9.263687
10.737072
11.964892
12.824366
13.3461895
13.622449
13.714536
13.622449
13.376885
12.977844
12.3946295
11.627242
10.737072
9.754816
8.833951
8.066564
7.5447392
7.207089
6.930829
6.6852655
6.4090056
6.1941376
6.1634417
6.37831
6.8694386
7.3605666
7.60613
7.3298707
6.5624833
5.3960543
3.92267
2.2037225
0.39268756
-1.1420876
-2.1243436
-2.6154716
-2.7996447
-2.6768627
-2.032257
-0.62026405
1.6512033
4.475189
7.575435
10.798463
14.021491
17.02965
19.577375
21.664669
23.230139
23.936138
23.537096
22.186493
20.467545
18.80999
17.336603
15.893916
14.389836
12.916453
11.4430685
9.724121
7.575435
4.9970126
2.3265042
-0.15983152
-2.3699076
-4.2423334
-5.6543264
-6.3910184
-6.3296275
-5.500849
-3.935378
-1.7866931
0.82242465
3.8305836
7.0843067
10.460813
13.8066225
17.121737
20.314068
23.138054
25.317434
26.668037
27.159166
26.97499
26.268995
25.13326
23.62918
21.818148
19.730854
17.42869
15.003747
12.302543
9.079515
5.2732725
1.2214662
-2.4619942
-5.2859807
-7.2504926
-8.539703
-9.4298725
-9.951696
-9.951696
-9.4298725
-8.447618
-7.1277103
-5.500849
-3.3521638
-0.71235055
2.2651129
5.2732725
8.15865
10.890549
13.591754
16.139479
18.38025
20.129896
21.419107
22.27858
22.708317
22.585533
21.879538
20.743805
19.423899
18.0426
16.446434
14.451228
11.9035015
9.04882
6.4090056
4.4137983
3.1552825
2.4185905
1.9581581
1.6512033
1.6512033
2.1116357
2.8483276
3.646411
4.444494
5.457445
6.777352
8.312127
9.724121
10.798463
11.350983
11.412373
11.136113
10.675681
10.0310755
9.171601
8.035869
6.6852655
5.3653584
4.352407
3.7384968
3.5543242
3.5850196
3.5850196
3.431542
3.2166734
3.0631962
3.0938916
3.2780647
3.5850196
3.7998881
3.9840612
4.352407
5.058404
5.9792686
6.930829
7.7903037
8.649777
9.632034
10.829159
12.056978
13.100625
13.775927
14.205664
14.451228
14.359141
13.775927
12.670889
11.228201
9.785512
8.557692
7.60613
6.838743
6.286224
5.887182
5.6416183
5.457445
5.3039675
5.1504903
5.027708
5.058404
5.242577
5.4881406
5.7030096
5.856487
6.009964
6.1634417
6.3169193
6.439701
6.65457
7.0536113
7.728913
8.588387
9.355775
9.754816
9.601338
8.926037
7.9744763
6.8694386
5.795096
4.782144
3.7998881
2.879023
2.1423311
1.7125939
1.5591165
1.5898122
1.773985
2.1423311
2.7869368
3.7998881
5.1504903
6.65457
8.189345
9.632034
10.982636
12.087674
12.793671
13.008539
12.8550625
12.548107
12.363934
12.302543
12.302543
12.210457
11.9035015
11.381678
10.644986
9.693425
8.526996
7.2991757
6.224833
5.549532
5.242577
5.1504903
5.027708
4.843535
4.628667
4.5672755
4.720753
5.119795
5.6416183
6.224833
6.8694386
7.575435
8.312127
9.018125
9.66273
10.245944
10.737072
11.136113
11.350983
11.4430685
11.412373
11.258896
11.013331
10.675681
10.27664
9.846902
9.355775
8.803255
8.1279545
7.3605666
6.531788
5.795096
5.242577
4.8128395
4.5058846
4.291016
4.2296247
4.3831024
4.843535
5.518836
6.286224
7.0536113
7.8823895
8.711169
9.38647
9.877598
10.092466
10.0310755
9.724121
9.294383
8.864646
8.496301
8.22004
7.9130855
7.60613
7.3912616
7.3298707
7.5140443
7.9437804
8.404214
8.864646
9.294383
9.693425
10.153857
10.61429
11.105418
11.565851
11.934196
12.210457
12.3946295
12.456019
12.486715
12.486715
12.456019
12.3946295
12.302543
12.087674
11.750024
11.258896
10.552898
9.693425
8.741865
7.8516946
7.022916
6.2555285
5.5802274
4.966317
4.5058846
4.2296247
4.1682343
4.2603207
4.444494
4.6900578
4.9049263
5.2118816
5.6723137
6.224833
6.838743
7.4219575
7.9130855
8.22004
8.312127
8.22004
8.1279545
8.0972595
8.15865
8.312127
8.496301
8.77256
9.140906
9.509252
9.846902
10.061771
10.184553
10.27664
10.399422
10.61429
10.798463
10.951941
11.013331
10.921246
10.706377
10.460813
10.184553
9.908293
9.5399475
9.079515
8.557692
8.066564
7.60613
7.1763935
6.777352
6.3169193
5.7644005
5.242577
4.751449
4.3831024
4.0761476
3.861279
3.6771064
3.5236287
3.431542
3.4008465
3.4622378
3.6157155
3.9840612
4.5058846
5.119795
5.795096
6.5010924
7.26848
8.1279545
8.956733
9.724121
10.399422
11.044027
11.688633
12.271848
12.73228
13.008539
13.06993
13.008539
12.793671
12.486715
12.118369
11.657937
11.074722
10.368726
9.478557
8.496301
7.60613
6.8694386
6.37831
6.102051
6.009964
6.009964
6.0713553
6.1941376
6.3476152
6.65457
7.115002
7.60613
8.1279545
8.619082
8.956733
9.171601
9.232992
9.202297
9.079515
8.864646
8.619082
8.404214
8.312127
8.373519
8.526996
8.741865
8.895342
9.018125
9.04882
8.956733
8.803255
8.649777
8.496301
8.281431
7.9130855
7.4219575
6.9001336
6.439701
6.1634417
6.04066
6.009964
6.0713553
6.102051
6.132746
6.132746
6.0713553
6.04066
6.1634417
6.5624833
7.1763935
7.759608
8.22004
8.496301
8.588387
8.557692
8.465605
8.373519
8.404214
8.588387
8.833951
9.079515
9.263687
9.325079
9.202297
8.956733
8.680474
8.496301
8.496301
8.557692
8.649777
8.649777
8.465605
8.15865
7.8209987
7.5140443
7.26848
7.115002
7.0843067
7.237784
7.636826
8.22004
8.833951
9.355775
9.785512
10.123162
10.430117
10.675681
10.859854
10.921246
10.890549
10.583595
9.724121
8.0972595
5.887182
3.8305836
2.7562413
3.0018053
4.5058846
6.6852655
8.741865
10.245944
11.136113
11.013331
9.693425
7.698217
6.224833
5.7644005
5.887182
5.948573
6.102051
6.8694386
8.189345
9.294383
9.570642
8.77256
7.2991757
6.132746
5.948573
6.715961
7.9437804
8.926037
9.140906
8.526996
7.3605666
5.856487
4.5672755
3.8305836
3.7384968
4.3217115
5.610923
7.3298707
8.864646
9.232992
8.342823
7.26848
7.022916
7.5447392
8.373519
9.478557
10.798463
11.995587
12.793671
13.06993
12.824366
12.118369
11.289592
10.491508
9.509252
8.035869
6.3169193
5.027708
4.352407
3.9533658
3.3394556
2.2651129
1.0065975
0.11642802
0.20851457
1.2214662
2.5413728
3.646411
4.137539
4.1068435
3.9533658
4.2603207
5.242577
6.531788
7.636826
8.557692
9.570642
10.706377
11.719328
12.271848
12.3946295
12.241152
11.9035015
11.381678
10.644986
9.632034
8.557692
7.7903037
7.5140443
7.5140443
7.4219575
7.237784
6.9922204
6.715961
6.3169193
5.733705
5.1504903
4.720753
4.5058846
4.4137983
4.291016
4.19893
4.291016
4.6900578
5.2732725
5.825791
5.948573
5.6723137
5.3960543
5.457445
5.887182
6.286224
6.4090056
6.1634417
5.610923
4.9970126
4.3831024
3.7384968
3.0631962
2.5413728
2.4185905
2.7562413
3.3087602
3.861279
4.4137983
4.966317
5.549532
6.132746
6.623874
7.022916
7.4833484
7.9744763
8.465605
8.864646
9.018125
8.833951
8.404214
7.9130855
7.575435
7.3605666
7.145698
6.930829
6.8080473
6.838743
6.9001336
7.0536113
7.3298707
7.8209987
8.373519
8.711169
8.649777
8.22004
7.575435
7.0536113
6.7466564
6.623874
6.5624833
6.4703965
6.4703965
6.5931787
6.777352
6.838743
6.65457
6.286224
5.856487
5.4881406
5.2118816
5.058404
4.9356217
4.843535
4.782144
4.751449
4.53658
4.0761476
3.431542
2.8176322
2.387895
2.0809402
1.8353761
1.5898122
1.4056393
1.4977256
2.1423311
3.124587
3.9840612
4.3831024
4.3831024
4.1068435
3.6157155
3.1859784
3.124587
3.4008465
3.7998881
4.1068435
4.5058846
5.027708
5.518836
5.9178777
6.224833
6.439701
6.623874
6.838743
7.207089
7.728913
8.342823
8.833951
9.140906
9.202297
9.079515
8.926037
8.803255
8.803255
8.895342
8.926037
8.77256
8.22004
7.1763935
5.887182
4.720753
3.9840612
3.7078013
3.6771064
3.7384968
3.6771064
3.4008465
2.9711099
2.6641545
2.6948504
3.0018053
3.431542
3.9533658
4.5058846
4.9356217
5.0890994
4.966317
4.751449
4.628667
4.6593623
4.9356217
5.242577
5.549532
5.825791
6.1941376
6.5931787
6.9001336
6.8694386
6.4703965
5.7644005
5.119795
4.720753
4.475189
4.291016
4.1068435
3.92267
3.7998881
3.646411
3.431542
3.1859784
2.9711099
2.8176322
2.7562413
2.7869368
2.9404144
3.2166734
3.7384968
4.4137983
5.1504903
5.733705
6.009964
6.0713553
6.009964
5.9792686
6.009964
6.04066
5.9792686
5.7030096
5.3653584
5.058404
4.751449
4.352407
3.8305836
3.2473693
2.725546
2.3265042
2.019549
1.8046807
1.7125939
1.6818987
1.6818987
1.7125939
1.6818987
1.528421
1.3135525
1.0986841
0.9759021
0.8838155
0.8838155
1.0679886
1.4056393
1.9888536
2.6948504
3.4622378
4.1682343
4.8128395
5.3653584
5.887182
6.4090056
6.9615245
7.5447392
8.1279545
8.649777
8.987429
9.04882
8.803255
8.312127
7.728913
7.207089
6.8080473
6.531788
6.3476152
6.1941376
6.009964
5.795096
5.518836
5.2732725
5.027708
4.843535
4.6900578
4.628667
4.5979714
4.5979714
4.5672755
4.475189
4.444494
4.475189
4.6593623
4.9970126
5.4881406
6.009964
6.439701
6.65457
6.65457
6.531788
6.3476152
6.1634417
6.0713553
6.102051
6.1634417
6.1941376
6.0713553
5.825791
5.334663
4.8128395
4.352407
4.19893
4.352407
4.6900578
5.119795
5.4881406
5.7644005
6.009964
6.224833
6.37831
6.531788
6.65457
6.8080473
6.9615245
7.207089
7.4526534
7.636826
7.60613
7.4219575
7.145698
6.8694386
6.623874
6.4090056
6.224833
6.0713553
5.9178777
5.733705
5.5802274
5.4881406
5.457445
5.3653584
5.3039675
5.242577
5.242577
5.334663
5.4881406
5.5802274
5.610923
5.5802274
5.5802274
5.7030096
5.948573
6.3169193
6.7466564
7.1763935
7.5140443
7.698217
7.728913
7.636826
7.5447392
7.4833484
7.5140443
7.5447392
7.4833484
7.237784
6.7466564
6.04066
5.242577
4.53658
4.0761476
3.861279
3.7998881
3.7384968
3.646411
3.4929333
3.2473693
2.9711099
2.7869368
2.8176322
3.124587
3.6771064
4.352407
5.0890994
5.795096
6.4090056
6.930829
7.4219575
7.8823895
8.342823
8.833951
9.38647
9.938989
10.430117
10.798463
11.013331
11.074722
10.921246
10.552898
10.123162
9.66273
9.171601
8.77256
8.312127
7.728913
6.9001336
5.825791
4.6593623
3.5850196
2.7562413
2.2651129
2.019549
2.0502448
2.1730266
2.3571997
2.3571997
2.1730266
1.8353761
1.5591165
1.4977256
1.6818987
2.0502448
2.5106769
2.879023
3.0631962
3.0325007
2.9097185
2.8176322
2.9097185
3.2166734
3.7691927
4.444494
5.0890994
5.610923
5.9792686
6.1941376
6.37831
6.623874
6.9615245
7.4833484
8.15865
8.803255
9.263687
9.447861
9.38647
9.232992
9.04882
8.895342
8.803255
8.77256
8.77256
8.833951
9.079515
9.263687
9.232992
8.956733
8.404214
7.60613
6.715961
6.04066
5.6723137
5.549532
5.334663
4.8742304
4.2603207
3.646411
3.2780647
3.2166734
3.4008465
3.646411
3.6771064
3.4929333
3.2473693
3.0631962
2.9711099
2.9711099
3.0018053
3.1552825
3.4622378
3.8305836
4.291016
4.6900578
5.027708
5.334663
5.5802274
5.733705
5.887182
6.1941376
6.623874
7.0536113
7.2991757
7.237784
6.9922204
6.5931787
6.1941376
5.9178777
5.795096
5.795096
5.795096
5.795096
5.825791
5.887182
5.9178777
5.825791
5.6416183
5.457445
5.3653584
5.4881406
5.733705
5.948573
6.102051
6.1941376
6.224833
6.224833
6.224833
6.2555285
6.2555285
6.2555285
6.2555285
6.2555285
6.1634417
5.887182
5.518836
5.058404
4.53658
3.9840612
3.4008465
2.8176322
2.234418
1.6512033
1.0679886
0.607556
0.30060112
0.30060112
0.51546955
0.76103354
0.9145111
1.0372931
1.1907706
1.3442482
1.4977256
1.6818987
1.8353761
1.9274627
1.9581581
1.9274627
1.8660716
1.8046807
1.7125939
1.528421
1.4056393
1.4056393
1.6205076
1.9888536
2.5413728
3.1552825
3.8305836
4.5672755
5.3039675
5.948573
6.4703965
6.9001336
7.2991757
7.636826
7.8516946
7.9130855
7.7903037
7.4833484
7.145698
6.8694386
6.6852655
6.5931787
6.5010924
6.2555285
5.795096
5.242577
4.6593623
4.1682343
3.861279
3.7384968
3.7078013
3.646411
3.4929333
3.1859784
2.7562413
2.2037225
1.5898122
0.9145111
0.30060112
-0.19052696
-0.3747
-0.19052696
0.39268756
1.1600751
1.8660716
2.3571997
2.6948504
3.0325007
3.5236287
4.1682343
4.8128395
5.3039675
5.5802274
5.7644005
5.825791
5.887182
5.948573
6.009964
6.0713553
6.04066
6.009964
6.009964
6.102051
6.1941376
6.224833
6.1634417
6.04066
5.9178777
5.733705
5.5802274
5.4881406
5.4881406
5.3960543
5.0890994
4.53658
3.9840612
3.5850196
3.4622378
3.431542
3.4622378
3.4622378
3.2780647
2.9711099
2.7562413
2.9404144
3.6157155
4.5672755
5.4267497
6.04066
6.37831
6.4703965
6.4703965
6.65457
7.0536113
7.5447392
7.8516946
7.9130855
7.759608
7.60613
7.575435
7.575435
7.3298707
6.623874
5.6416183
4.782144
4.3217115
4.2296247
4.19893
3.9533658
3.4008465
2.6948504
2.0809402
1.6818987
1.4363347
1.2214662
0.9759021
0.7917291
0.730338
0.85311997
1.2521616
1.8046807
2.4492865
3.0018053
3.3394556
3.4622378
3.4622378
3.431542
3.5543242
3.7384968
3.8305836
3.7078013
3.2780647
2.5720682
1.6818987
0.76103354
-0.06774497
-0.77374154
-1.3876516
-1.7559977
-1.8480841
-1.6946065
-1.4490426
-1.2034786
-0.9579146
-0.68165505
-0.25191796
0.23921001
0.6689471
0.9145111
1.0679886
1.1907706
1.3749436
1.5591165
1.6818987
1.7432896
1.773985
1.8967673
2.1730266
2.5413728
2.9097185
3.2473693
3.5850196
3.9533658
4.3217115
4.720753
5.119795
5.457445
5.7030096
5.7644005
5.6416183
5.334663
5.058404
4.9356217
4.966317
4.966317
4.8742304
4.720753
4.5672755
4.5672755
4.720753
5.0890994
5.518836
5.9178777
6.2555285
6.5931787
6.9922204
7.3605666
7.60613
7.698217
7.575435
7.2991757
6.9001336
6.4703965
5.9792686
5.457445
4.9049263
4.19893
3.4008465
2.5106769
1.7125939
1.0986841
0.6689471
0.23921001
-0.25191796
-0.89652354
-1.4797381
-1.9094752
-2.1550393
-2.1857347
-2.032257
-1.6332155
-0.98861
-0.15983152
0.69964266
1.4056393
1.8967673
2.1423311
2.2651129
2.3265042
2.2958088
2.2037225
2.1730266
2.234418
2.4185905
2.6948504
2.9404144
3.124587
3.2473693
3.3394556
3.431542
3.5236287
3.6157155
3.7384968
3.861279
4.0147567
4.045452
3.861279
3.4929333
3.0018053
2.5413728
2.1730266
1.9888536
1.9274627
1.8967673
1.8967673
1.8660716
1.773985
1.6818987
1.5898122
1.4670299
1.4363347
1.4670299
1.5898122
1.773985
1.9274627
2.0809402
2.2651129
2.5413728
2.8483276
3.1859784
3.4622378
3.7691927
4.1068435
4.5058846
4.9356217
5.3653584
5.733705
5.9792686
6.1941376
6.3476152
6.37831
6.1634417
5.7030096
5.027708
4.3217115
3.6771064
3.1552825
2.7562413
2.5106769
2.387895
2.2958088
2.2037225
1.9581581
1.528421
1.0065975
0.51546955
0.20851457
0.14712352
0.30060112
0.57686055
0.94520664
1.3135525
1.7125939
2.2037225
2.7869368
3.4622378
4.1682343
4.9049263
5.610923
6.2555285
6.777352
7.0843067
7.0536113
6.65457
6.009964
5.2118816
4.5058846
3.8919744
3.3394556
2.8176322
2.2651129
1.6818987
1.0372931
0.42338312
-0.12913597
-0.5281775
-0.71235055
-0.71235055
-0.55887306
-0.4053955
-0.3440045
-0.3747
-0.436091
-0.4053955
-0.12913597
0.30060112
0.9145111
1.6818987
2.6027637
3.5850196
4.444494
5.2118816
5.7644005
6.132746
6.37831
6.4703965
6.37831
6.102051
5.610923
4.9970126
4.19893
3.3394556
2.5413728
1.8660716
1.4670299
1.3135525
1.4363347
1.6512033
1.9581581
2.2651129
2.6027637
2.9711099
3.370151
3.7384968
4.0147567
4.1068435
4.0147567
3.7691927
3.4622378
3.1859784
3.0018053
2.9711099
3.1552825
3.5236287
3.9840612
4.4137983
4.720753
4.9049263
4.9356217
4.9356217
4.9970126
5.242577
5.6416183
6.132746
6.5931787
6.9001336
6.9922204
6.8080473
6.4090056
5.948573
5.549532
5.2732725
4.9970126
4.5979714
4.0147567
3.3394556
2.5413728
1.6818987
0.82242465
0.05503702
-0.5895685
-1.050001
-1.3262606
-1.4183471
-1.3569561
-1.234174
-1.1420876
-1.050001
-0.86582804
-0.55887306
-0.12913597
0.33129644
0.85311997
1.4056393
2.0502448
2.6948504
3.3394556
3.8919744
4.291016
4.475189
4.444494
4.2603207
4.0147567
3.7384968
3.5236287
3.2780647
2.9711099
2.6027637
2.2651129
1.9581581
1.773985
1.6512033
1.6512033
1.773985
2.0809402
2.5106769
3.0938916
3.7998881
4.5672755
5.3653584
6.0713553
6.65457
7.0843067
7.2991757
7.2991757
7.115002
6.9001336
6.715961
6.5624833
6.4090056
6.3169193
6.224833
6.132746
5.948573
5.6416183
5.242577
4.843535
4.5058846
4.19893
3.8919744
3.5543242
3.1859784
2.879023
2.6948504
2.6948504
2.7869368
2.9404144
3.0631962
3.1859784
3.370151
3.6771064
4.1068435
4.628667
5.2118816
5.795096
6.439701
6.9922204
7.4833484
7.8516946
8.1279545
8.312127
8.43491
8.557692
8.680474
8.77256
8.803255
8.77256
8.741865
8.77256
8.926037
9.140906
9.38647
9.601338
9.724121
9.846902
9.938989
10.0310755
10.0310755
9.877598
9.570642
9.079515
8.43491
7.575435
6.623874
5.610923
4.5672755
3.5543242
2.6027637
1.8046807
1.2521616
0.94520664
0.9145111
1.1293795
1.4977256
2.019549
2.6641545
3.4622378
4.3831024
5.3960543
6.3476152
7.26848
8.1279545
8.803255
9.11021
8.864646
8.1279545
7.237784
6.5010924
6.0713553
5.856487
5.795096
5.825791
5.887182
6.04066
6.1634417
6.224833
6.286224
6.4703965
6.715961
6.9001336
6.838743
6.5010924
6.04066
5.457445
4.9356217
4.6900578
4.782144
5.0890994
5.549532
6.0713553
6.6852655
7.26848
7.60613
7.5140443
7.145698
6.7466564
6.5931787
6.65457
6.6852655
6.37831
5.733705
4.966317
4.4137983
4.0147567
3.6157155
3.1552825
2.8176322
2.8176322
3.1859784
3.7078013
4.137539
4.2603207
4.1068435
3.8919744
3.7384968
3.7691927
3.8305836
3.7998881
3.4929333
2.9404144
2.2037225
1.4977256
0.8838155
0.42338312
0.14712352
0.08573252
0.23921001
0.5461651
0.9759021
1.4056393
1.8967673
2.3265042
2.6948504
2.879023
2.9711099
3.0325007
3.3087602
3.7691927
4.3831024
4.9356217
5.334663
5.5802274
5.6723137
5.6723137
5.6723137
5.6723137
5.7644005
6.009964
6.37831
6.6852655
6.7466564
6.5010924
6.0713553
5.5802274
5.2118816
5.027708
4.9356217
4.8742304
4.782144
4.6593623
4.5058846
4.291016
4.1068435
4.0147567
4.1068435
4.2296247
4.19893
4.0147567
3.7998881
3.6771064
3.6157155
3.646411
3.7078013
3.6771064
3.5850196
3.5543242
3.6157155
3.7691927
3.92267
4.0761476
4.137539
4.2296247
4.352407
4.5672755
4.8128395
4.9970126
5.0890994
5.0890994
5.058404
4.966317
4.8128395
4.5058846
4.0761476
3.5236287
2.9404144
2.2958088
1.6512033
0.9759021
0.30060112
-0.3440045
-0.83513254
-1.0806966
-0.98861
-0.55887306
0.08573252
0.9145111
1.773985
2.633459
3.4622378
4.19893
4.8128395
5.2118816
5.3960543
5.334663
5.058404
4.5058846
3.6771064
2.6948504
1.6818987
0.69964266
-0.22122252
-1.0193056
-1.6332155
-2.0629525
-2.2471256
-2.1857347
-1.8173887
-1.2955651
-0.74304605
-0.25191796
0.26990557
0.8838155
1.5591165
2.2037225
2.7869368
3.370151
4.1068435
4.9970126
5.887182
6.623874
7.0843067
7.3298707
7.4526534
7.575435
7.728913
7.9130855
8.0972595
8.281431
8.342823
8.189345
7.7903037
7.207089
6.5010924
5.825791
5.2732725
4.843535
4.5979714
4.475189
4.444494
4.4137983
4.3831024
4.3217115
4.3217115
4.3831024
4.53658
4.720753
4.9356217
5.1504903
5.4267497
5.6416183
5.7030096
5.610923
5.3960543
5.1811857
5.058404
4.9970126
4.966317
4.9970126
5.027708
4.9970126
4.9049263
4.6593623
4.3831024
4.045452
3.7691927
3.6157155
3.5543242
3.5543242
3.646411
3.8919744
4.19893
4.5672755
4.9356217
5.2732725
5.610923
5.887182
6.102051
6.1634417
6.04066
5.7030096
5.2118816
4.6900578
4.137539
3.5543242
2.9404144
2.3571997
1.8967673
1.5591165
1.3749436
1.3135525
1.3135525
1.3135525
1.2828571
1.1600751
1.0679886
1.0065975
0.9145111
0.82242465
0.730338
0.63825154
0.607556
0.6689471
0.76103354
0.8838155
0.94520664
0.9759021
1.0372931
1.1600751
1.3442482
1.528421
1.8046807
2.0809402
2.387895
2.633459
2.7869368
2.879023
3.0631962
3.431542
3.9840612
4.6593623
5.4267497
6.224833
7.022916
7.667521
8.035869
8.005172
7.575435
6.777352
5.7644005
4.6593623
3.5236287
2.3571997
1.1907706
0.05503702
-0.98861
-1.9401705
-2.6461673
-3.0145135
-2.9838176
-2.5847762
-1.9094752
-1.0806966
-0.25191796
0.51546955
1.2214662
1.8353761
2.4492865
3.0938916
3.7998881
4.5058846
5.119795
5.549532
5.825791
6.009964
6.0713553
6.102051
6.0713553
5.9178777
5.610923
5.0890994
4.291016
3.2780647
2.1730266
1.0372931
-0.09844053
-1.1420876
-1.9708661
-2.5540807
-2.9224267
-3.1986861
-3.4135547
-3.536337
-3.5670323
-3.5056415
-3.4135547
-3.3521638
-3.3521638
-3.3521638
-3.3828592
-3.44425
-3.6284232
-3.8739872
-4.2116375
-4.5492883
-4.7948523
-4.8562436
-4.702766
-4.365115
-3.8125963
-3.075904
-2.2471256
-1.4183471
-0.5895685
0.17781901
0.8838155
1.5591165
2.1116357
2.6027637
3.0325007
3.4008465
3.646411
3.861279
4.0761476
4.3217115
4.628667
4.9356217
5.1811857
5.334663
5.3653584
5.1811857
4.843535
4.291016
3.5543242
2.633459
1.6512033
0.69964266
-0.12913597
-0.74304605
-1.111392
-1.234174
-1.0806966
-0.71235055
-0.22122252
0.26990557
0.730338
1.0372931
1.3135525
1.5591165
1.7432896
1.8353761
1.773985
1.5898122
1.3442482
1.1600751
1.0679886
1.0372931
1.0679886
1.1293795
1.1600751
1.2214662
1.2214662
1.1907706
1.0986841
0.9759021
0.730338
0.39268756
-0.09844053
-0.68165505
-1.3262606
-1.9401705
-2.4312987
-2.768949
-2.9531221
-3.0145135
-2.9531221
-2.8303404
-2.6768627
-2.6154716
-2.6154716
-2.7075582
-2.8303404
-2.9531221
-3.075904
-3.2293816
-3.3828592
-3.536337
-3.6284232
-3.5670323
-3.290773
-2.768949
-2.0015616
-1.0193056
0.14712352
1.4977256
2.9097185
4.3217115
5.610923
6.7466564
7.698217
8.465605
9.079515
9.570642
9.938989
10.123162
10.092466
9.785512
9.294383
8.680474
8.035869
7.3912616
6.7466564
6.009964
5.1504903
4.19893
3.2166734
2.2037225
1.2828571
0.484774
-0.09844053
-0.5281775
-0.83513254
-1.111392
-1.3569561
-1.6025201
-1.8173887
-1.9708661
-2.0629525
-2.0015616
-1.8787796
-1.7559977
-1.7253021
-1.8480841
-2.093648
-2.4619942
-2.8610358
-3.1372952
-3.2600775
-3.2600775
-3.1986861
-3.045209
-2.768949
-2.4312987
-2.0629525
-1.6946065
-1.3262606
-0.9579146
-0.55887306
-0.09844053
0.26990557
0.42338312
0.39268756
0.17781901
-0.037049532
-0.22122252
-0.4053955
-0.71235055
-1.111392
-1.5104336
-1.8173887
-2.0015616
-2.1243436
-2.2471256
-2.3699076
-2.3699076
-2.2164302
-1.8480841
-1.3262606
-0.77374154
-0.19052696
0.361992
0.8838155
1.4363347
2.0809402
2.8483276
3.7078013
4.628667
5.518836
6.3476152
7.0536113
7.667521
8.1279545
8.404214
8.526996
8.465605
8.281431
8.0972595
8.035869
8.1279545
8.250736
8.22004
8.005172
7.60613
7.1763935
6.715961
6.1941376
5.610923
5.119795
4.720753
4.3217115
3.7998881
3.0938916
2.234418
1.4056393
0.69964266
0.17781901
-0.22122252
-0.497482
-0.6509595
-0.6509595
-0.497482
-0.3440045
-0.19052696
-0.037049532
0.20851457
0.57686055
1.0372931
1.3749436
1.4670299
1.4056393
1.2521616
1.0679886
0.85311997
0.51546955
0.05503702
-0.4667865
-0.89652354
-1.1420876
-1.2648696
-1.3262606
-1.3262606
-1.2955651
-1.2955651
-1.3569561
-1.3876516
-1.3262606
-1.2034786
-0.9579146
-0.6509595
-0.3440045
-0.09844053
0.11642802
0.361992
0.63825154
0.9759021
1.3442482
1.8046807
2.2651129
2.6948504
3.0018053
3.0938916
2.9404144
2.7562413
2.5720682
2.5413728
2.6027637
2.8176322
3.1552825
3.5236287
3.8919744
4.19893
4.444494
4.628667
4.843535
5.119795
5.518836
5.9178777
6.3169193
6.623874
6.8080473
6.9001336
6.9615245
6.9922204
6.930829
6.715961
6.4090056
6.009964
5.549532
5.027708
4.475189
3.9533658
3.5236287
3.2166734
3.0018053
2.879023
2.7562413
2.6027637
2.479982
2.4185905
2.479982
2.6948504
3.0018053
3.3394556
3.6771064
3.9533658
4.1068435
4.19893
4.1682343
4.045452
3.7998881
3.431542
2.9404144
2.4185905
1.8967673
1.4056393
0.8838155
0.30060112
-0.25191796
-0.83513254
-1.3262606
-1.7253021
-1.9401705
-2.1243436
-2.2471256
-2.3085167
-2.2164302
-1.9401705
-1.5104336
-1.050001
-0.5281775
-0.06774497
0.361992
0.76103354
1.1600751
1.5591165
1.9274627
2.234418
2.5106769
2.8483276
3.2166734
3.6157155
4.045452
4.4137983
4.6900578
4.9049263
5.0890994
5.2118816
5.334663
5.3653584
5.3653584
5.3039675
5.2732725
5.2118816
5.119795
4.966317
4.751449
4.475189
4.137539
3.7384968
3.370151
3.0325007
2.7562413
2.479982
2.1730266
1.8660716
1.528421
1.2521616
1.0065975
0.82242465
0.730338
0.730338
0.7917291
0.9145111
1.0679886
1.1907706
1.2521616
1.1907706
1.0065975
0.76103354
0.51546955
0.361992
0.23921001
0.11642802
-0.037049532
-0.22122252
-0.4053955
-0.5281775
-0.55887306
-0.4667865
-0.28261352
0.024341464
0.45407844
0.9759021
1.6512033
2.387895
3.124587
3.7691927
4.3831024
4.966317
5.549532
6.04066
6.37831
6.531788
6.65457
6.777352
6.930829
7.022916
6.930829
6.623874
6.1941376
5.733705
5.3039675
4.9049263
4.475189
4.0761476
3.6771064
3.3087602
2.879023
2.479982
2.1730266
2.0502448
2.1116357
2.3265042
2.633459
3.0631962
3.5236287
3.8919744
4.1068435
4.1682343
4.137539
4.0761476
4.045452
4.045452
4.0147567
3.9533658
3.7998881
3.4929333
3.124587
2.6641545
2.1730266
1.7432896
1.3749436
1.1293795
0.9759021
0.8838155
0.85311997
0.82242465
0.7917291
0.76103354
0.7917291
0.9145111
1.1907706
1.6512033
2.234418
2.879023
3.4622378
3.9533658
4.3831024
4.720753
4.9970126
5.2118816
5.3039675
5.2732725
5.1504903
4.9356217
4.628667
4.137539
3.5236287
2.8176322
2.1423311
1.6205076
1.2828571
1.0986841
1.0065975
1.0372931
1.1293795
1.2828571
1.4363347
1.5898122
1.7125939
1.8353761
1.9274627
2.0502448
2.1423311
2.234418
2.2958088
2.3571997
2.5106769
2.7869368
3.2166734
3.7078013
4.1682343
4.475189
4.6900578
4.843535
4.966317
5.027708
5.058404
5.058404
5.1504903
5.3653584
5.6416183
5.948573
6.1941376
6.224833
6.132746
5.887182
5.518836
5.119795
4.720753
4.3217115
3.92267
3.431542
2.9097185
2.387895
1.8660716
1.3135525
0.69964266
0.17781901
-0.12913597
-0.25191796
-0.19052696
-0.06774497
0.11642802
0.39268756
0.82242465
1.4670299
2.2651129
3.124587
3.9533658
4.720753
5.4881406
6.1941376
6.8080473
7.207089
7.5140443
7.759608
7.8823895
7.9130855
7.8516946
7.759608
7.636826
7.4219575
6.9922204
6.439701
5.887182
5.457445
5.1504903
4.966317
4.8128395
4.720753
4.6900578
4.6593623
4.5672755
4.5058846
4.4137983
4.3217115
4.2603207
4.19893
4.0761476
3.9840612
3.8919744
3.8305836
3.7691927
3.7078013
3.7078013
3.8305836
4.0761476
4.3831024
4.628667
4.751449
4.782144
4.720753
4.628667
4.5672755
4.53658
4.5979714
4.6593623
4.628667
4.4137983
4.0761476
3.5850196
3.0325007
2.479982
2.1116357
1.9274627
1.9581581
1.9888536
1.8967673
1.6512033
1.2828571
0.8838155
0.5461651
0.33129644
0.30060112
0.42338312
0.69964266
1.0065975
1.3135525
1.5898122
1.8660716
2.1730266
2.633459
3.1859784
3.7691927
4.3217115
4.8128395
5.1504903
5.3960543
5.4881406
5.4267497
5.334663
5.1811857
4.9970126
4.751449
4.4137983
3.9840612
3.4929333
2.9404144
2.3571997
1.8353761
1.4670299
1.2828571
1.2521616
1.2828571
1.2828571
1.3135525
1.3749436
1.4670299
1.5898122
1.773985
1.9581581
2.1423311
2.3571997
2.5413728
2.6641545
2.725546
2.8176322
2.9404144
3.1552825
3.5543242
4.1682343
4.8742304
5.5802274
6.224833
6.777352
7.237784
7.60613
7.8516946
8.035869
8.0972595
8.0972595
7.9130855
7.3912616
6.5931787
5.610923
4.5672755
3.4929333
2.4492865
1.4977256
0.69964266
0.05503702
-0.436091
-0.89652354
-1.2955651
-1.6639111
-1.9708661
-2.2164302
-2.277821
-2.1550393
-1.8173887
-1.4183471
-1.0193056
-0.68165505
-0.3440045
0.05503702
0.57686055
1.1600751
1.8353761
2.5720682
3.3087602
3.9840612
4.5672755
4.9970126
5.2732725
5.4267497
5.518836
5.549532
5.610923
5.6723137
5.7030096
5.610923
5.457445
5.3039675
5.1811857
5.1811857
5.242577
5.3960543
5.7030096
6.102051
6.5010924
6.8694386
7.145698
7.2991757
7.3605666
7.4219575
7.4833484
7.4833484
7.4526534
7.3298707
7.115002
6.8080473
6.439701
5.948573
5.4267497
4.9049263
4.352407
3.7691927
3.1859784
2.6948504
2.3571997
2.1423311
2.019549
1.9274627
1.8660716
1.8046807
1.8046807
1.8967673
2.019549
2.1730266
2.3265042
2.5106769
2.6948504
2.9097185
3.0631962
3.1552825
3.124587
2.9711099
2.8176322
2.6641545
2.6027637
2.6641545
2.8176322
3.0631962
3.370151
3.646411
3.861279
3.9533658
3.8919744
3.7691927
3.6157155
3.4622378
3.2780647
3.124587
2.9711099
2.7869368
2.5413728
2.234418
1.9581581
1.773985
1.773985
1.9581581
2.3571997
2.8483276
3.4008465
3.8919744
4.3217115
4.6900578
5.058404
5.3960543
5.6416183
5.7644005
5.825791
5.9178777
5.9792686
5.948573
5.795096
5.518836
5.1811857
4.8128395
4.444494
4.19893
4.0147567
3.861279
3.646411
3.370151
3.0018053
2.633459
2.2958088
1.9888536
1.8046807
1.7432896
1.8046807
1.9888536
2.3265042
2.7562413
3.1859784
3.6771064
4.1682343
4.6900578
5.242577
5.733705
6.224833
6.65457
6.9922204
7.237784
7.237784
6.9615245
6.531788
6.009964
5.518836
5.058404
4.6593623
4.291016
3.8919744
3.5236287
3.3087602
3.1859784
3.124587
2.9711099
2.7562413
2.4492865
2.1423311
1.8660716
1.5898122
1.3442482
1.1293795
1.0372931
1.1907706
1.528421
1.9888536
2.5106769
2.9404144
3.3087602
3.6157155
3.9533658
4.444494
5.058404
5.733705
6.37831
6.9615245
7.4526534
7.7903037
8.0972595
8.342823
8.496301
8.557692
8.557692
8.465605
8.22004
7.8209987
7.2991757
6.623874
5.825791
4.9970126
4.19893
3.5543242
3.0325007
2.6948504
2.5413728
2.5720682
2.7869368
3.1552825
3.5850196
4.045452
4.5058846
4.843535
5.0890994
5.2118816
5.2118816
5.058404
4.8128395
4.53658
4.2603207
4.0147567
3.7691927
3.6771064
3.6771064
3.7998881
3.8919744
3.9533658
4.0147567
4.0147567
3.9533658
3.8305836
3.7078013
3.646411
3.6771064
3.7691927
3.92267
4.045452
4.137539
4.1682343
4.2603207
4.4137983
4.628667
4.8128395
4.966317
5.058404
5.1811857
5.2732725
5.334663
5.3960543
5.457445
5.4881406
5.4881406
5.4267497
5.2732725
5.119795
4.9970126
4.8742304
4.751449
4.6900578
4.720753
4.843535
5.027708
5.2732725
5.4881406
5.6723137
5.7644005
5.856487
5.887182
5.887182
5.733705
5.457445
5.058404
4.6593623
4.2296247
3.8305836
3.431542
3.0938916
2.8176322
2.6027637
2.387895
2.1730266
1.9888536
1.8353761
1.7432896
1.6818987
1.6205076
1.528421
1.4363347
1.4363347
1.528421
1.773985
2.0502448
2.3571997
2.725546
3.124587
3.5543242
4.0147567
4.5058846
5.027708
5.610923
6.1634417
6.65457
6.9922204
7.145698
7.0843067
6.9001336
6.6852655
6.439701
6.224833
6.0713553
5.856487
5.549532
5.1504903
4.751449
4.475189
4.291016
4.2296247
4.1682343
4.045452
3.7691927
3.431542
3.124587
2.879023
2.725546
2.6641545
2.725546
2.879023
3.2166734
3.7691927
4.444494
5.1811857
5.825791
6.37831
6.777352
7.0536113
7.237784
7.3912616
7.4833484
7.5447392
7.60613
7.667521
7.698217
7.698217
7.5140443
7.1763935
6.623874
6.009964
5.3960543
4.843535
4.291016
3.6771064
2.9711099
2.234418
1.5898122
1.0986841
0.85311997
0.82242465
1.0065975
1.3135525
1.7432896
2.234418
2.7562413
3.3087602
3.8305836
4.352407
4.8742304
5.3653584
5.856487
6.224833
6.37831
6.224833
5.825791
5.3653584
4.9356217
4.5979714
4.3217115
4.0147567
3.646411
3.2166734
2.7562413
2.3571997
2.0809402
1.9581581
1.9581581
1.9888536
1.9888536
1.9274627
1.7432896
1.4670299
1.1600751
0.82242465
0.51546955
0.361992
0.5461651
1.0679886
1.8967673
2.8483276
3.7384968
4.5058846
5.119795
5.549532
5.856487
6.04066
6.0713553
5.948573
5.6723137
5.242577
4.720753
4.137539
3.5543242
3.0018053
2.4492865
1.9581581
1.4670299
0.94520664
0.39268756
-0.12913597
-0.62026405
-1.050001
-1.4183471
-1.7559977
-2.032257
-2.277821
-2.4926896
-2.6768627
-2.7996447
-2.768949
-2.5540807
-2.0629525
-1.3876516
-0.497482
0.39268756
1.2828571
2.1730266
3.0631962
3.8919744
4.5979714
5.0890994
5.3960543
5.5802274
5.6723137
5.6416183
5.4881406
5.2118816
4.8742304
4.5058846
4.2603207
4.137539
4.1068435
4.137539
4.137539
4.0147567
3.8305836
3.646411
3.5236287
3.4622378
3.4622378
3.5236287
3.5850196
3.5543242
3.4929333
3.431542
3.4622378
3.6771064
4.0761476
4.6593623
5.2732725
5.856487
6.3169193
6.623874
6.7466564
6.7466564
6.6852655
6.65457
6.623874
6.5624833
6.37831
6.102051
5.6723137
5.1504903
4.5979714
4.045452
3.4622378
2.879023
2.2958088
1.8046807
1.3135525
0.7917291
0.23921001
-0.3747
-0.89652354
-1.3262606
-1.6025201
-1.7253021
-1.7253021
-1.6946065
-1.6025201
-1.4490426
-1.2955651
-1.111392
-0.89652354
-0.68165505
-0.4667865
-0.28261352
-0.19052696
-0.09844053
-0.06774497
-0.037049532
-0.0063539743
0.14712352
0.484774
1.0065975
1.6818987
2.387895
3.0631962
3.6771064
4.19893
4.6900578
5.119795
5.4881406
5.733705
5.856487
5.887182
5.856487
5.795096
5.733705
5.6416183
5.549532
5.457445
5.3960543
5.334663
5.2732725
5.2732725
5.334663
5.4267497
5.518836
5.5802274
5.5802274
5.5802274
5.5802274
5.610923
5.733705
5.856487
5.9792686
6.102051
6.1941376
6.3169193
6.4703965
6.623874
6.6852655
6.6852655
6.5010924
6.1941376
5.795096
5.3039675
4.6900578
3.92267
3.0938916
2.2651129
1.4670299
0.6689471
-0.09844053
-0.83513254
-1.4797381
-1.9708661
-2.3085167
-2.4926896
-2.523385
-2.4619942
-2.4006033
-2.4006033
-2.4926896
-2.523385
-2.4312987
-2.1857347
-1.7866931
-1.2034786
-0.3747
0.63825154
1.8353761
3.124587
4.444494
5.6416183
6.6852655
7.5140443
8.15865
8.649777
8.987429
9.11021
8.987429
8.619082
8.066564
7.3605666
6.5931787
5.856487
5.2118816
4.6593623
4.2296247
3.8305836
3.4622378
3.0325007
2.633459
2.3571997
2.234418
2.3265042
2.5106769
2.7562413
3.0938916
3.4622378
3.8919744
4.352407
4.843535
5.3039675
5.7644005
6.1941376
6.623874
6.9615245
7.1763935
7.26848
7.237784
7.145698
7.022916
6.838743
6.5624833
6.224833
5.887182
5.518836
5.2118816
4.9049263
4.628667
4.3217115
3.9840612
3.5850196
3.1552825
2.725546
2.2958088
1.8046807
1.2214662
0.6689471
0.17781901
-0.19052696
-0.436091
-0.55887306
-0.5895685
-0.497482
-0.28261352
0.11642802
0.5461651
0.9145111
1.2214662
1.528421
1.8967673
2.2958088
2.6948504
3.0631962
3.3394556
3.5850196
3.7384968
3.8305836
3.8919744
3.9840612
4.1682343
4.352407
4.5058846
4.53658
4.352407
4.0147567
3.5850196
3.124587
2.6948504
2.2651129
1.8967673
1.5898122
1.3749436
1.2214662
1.1293795
1.0679886
1.0986841
1.3135525
1.6818987
2.2037225
2.7562413
3.3087602
3.6771064
3.92267
3.9840612
3.8919744
3.7384968
3.4622378
3.0938916
2.6948504
2.234418
1.7432896
1.1600751
0.5461651
-0.0063539743
-0.436091
-0.68165505
-0.80443704
-0.86582804
-0.98861
-1.2034786
-1.5718246
-2.0629525
-2.6154716
-3.1986861
-3.689814
-4.0581603
-4.3344197
-4.518593
-4.641375
-4.764157
-4.8562436
-4.9176345
-4.9176345
-4.7948523
-4.610679
-4.3037243
-3.935378
-3.536337
-3.1372952
-2.7382536
-2.3085167
-1.8480841
-1.3569561
-0.80443704
-0.15983152
0.5461651
1.2828571
1.9888536
2.5720682
3.0631962
3.4622378
3.861279
4.2603207
4.720753
5.1504903
5.4881406
5.610923
5.4267497
5.027708
4.475189
3.9533658
3.4929333
3.1552825
2.9404144
2.7869368
2.633459
2.3571997
1.9581581
1.4670299
0.94520664
0.484774
0.14712352
-0.06774497
-0.19052696
-0.25191796
-0.313309
-0.28261352
-0.19052696
-0.06774497
0.14712352
0.39268756
0.6689471
1.0372931
1.3749436
1.6512033
1.8353761
1.8660716
1.8046807
1.7432896
1.5898122
1.3749436
1.0679886
0.6689471
0.26990557
-0.12913597
-0.436091
-0.6509595
-0.80443704
-0.89652354
-0.86582804
-0.83513254
-0.74304605
-0.62026405
-0.436091
-0.25191796
-0.06774497
0.08573252
0.33129644
0.63825154
1.0372931
1.4977256
1.9888536
2.5413728
3.0938916
3.6157155
4.0147567
4.19893
4.137539
3.92267
3.5543242
3.1859784
2.8176322
2.5106769
2.2958088
2.234418
2.3265042
2.6027637
3.0631962
3.7384968
4.53658
5.4267497
6.3476152
7.237784
8.066564
8.803255
9.38647
9.846902
10.123162
10.215248
10.061771
9.66273
8.987429
8.1279545
7.115002
6.04066
4.966317
3.9533658
3.0325007
2.234418
1.5591165
0.9759021
0.45407844
-0.0063539743
-0.4053955
-0.71235055
-0.9579146
-1.0806966
-1.0806966
-0.98861
-0.74304605
-0.436091
-0.06774497
0.33129644
0.69964266
1.0065975
1.2521616
1.4670299
1.6205076
1.773985
1.8660716
1.9581581
2.019549
2.019549
2.019549
1.9581581
1.8967673
1.8967673
1.9274627
2.019549
2.0809402
2.1116357
2.1730266
2.2037225
2.2037225
2.1730266
2.1423311
2.2037225
2.3571997
2.6027637
2.879023
3.0631962
3.2166734
3.2780647
3.3087602
3.3394556
3.370151
3.431542
3.431542
3.370151
3.2473693
3.0938916
2.9097185
2.7562413
2.633459
2.6641545
2.7869368
3.0018053
3.2473693
3.5236287
3.8305836
4.1682343
4.53658
4.9049263
5.3039675
5.6723137
6.009964
6.2555285
6.4090056
6.439701
6.3169193
5.9792686
5.457445
4.8128395
4.0761476
3.2780647
2.387895
1.4977256
0.57686055
-0.25191796
-1.050001
-1.7559977
-2.339212
-2.768949
-3.1065998
-3.2600775
-3.1986861
-2.9531221
-2.5540807
-2.0629525
-1.5104336
-0.92721903
-0.3440045
0.26990557
0.9145111
1.5898122
2.234418
2.8176322
3.2780647
3.5850196
3.7384968
3.7691927
3.6771064
3.5236287
3.2780647
2.9711099
2.6027637
2.1730266
1.7125939
1.2521616
0.85311997
0.51546955
0.23921001
0.05503702
-0.06774497
-0.037049532
0.08573252
0.20851457
0.33129644
0.42338312
0.51546955
0.57686055
0.607556
0.69964266
0.7917291
0.94520664
1.1293795
1.3442482
1.4977256
1.5898122
1.6818987
1.8660716
2.1423311
2.5413728
3.0631962
3.5850196
4.045452
4.4137983
4.5979714
4.628667
4.53658
4.3217115
4.045452
3.6771064
3.2166734
2.6641545
1.9888536
1.1907706
0.361992
-0.5281775
-1.2955651
-1.9708661
-2.4926896
-2.7996447
-2.8917313
-2.7382536
-2.4006033
-1.9401705
-1.3262606
-0.68165505
0.05503702
0.85311997
1.7125939
2.5720682
3.370151
4.1068435
4.6593623
5.058404
5.242577
5.242577
5.058404
4.751449
4.352407
3.8919744
3.4622378
3.0938916
2.7869368
2.5106769
2.3571997
2.2958088
2.3571997
2.5413728
2.8176322
3.0325007
3.124587
3.124587
3.124587
3.2166734
3.370151
3.646411
3.9533658
4.3217115
4.6900578
4.9970126
5.2732725
5.457445
5.610923
5.733705
5.856487
5.9178777
5.887182
5.795096
5.610923
5.242577
4.6900578
4.0147567
3.3087602
2.633459
1.9888536
1.4977256
1.2214662
1.1293795
1.1907706
1.3442482
1.4977256
1.7125939
1.9274627
2.1730266
2.479982
2.8483276
3.3087602
3.7998881
4.291016
4.6900578
4.9049263
4.9049263
4.720753
4.475189
4.1682343
3.9533658
3.8305836
3.8305836
3.92267
4.045452
4.1068435
4.0761476
4.045452
4.0147567
3.92267
3.7384968
3.4008465
2.9711099
2.4185905
1.8046807
1.1907706
0.69964266
0.33129644
0.08573252
-0.06774497
-0.19052696
-0.25191796
-0.22122252
-0.12913597
0.11642802
0.45407844
0.94520664
1.5591165
2.2037225
2.7562413
3.1859784
3.5236287
3.7078013
3.7998881
3.8919744
4.0147567
4.1068435
4.137539
4.0147567
3.7998881
3.5236287
3.1859784
2.9097185
2.725546
2.6027637
2.5106769
2.4492865
2.387895
2.2958088
2.1116357
1.8967673
1.5898122
1.1600751
0.69964266
0.20851457
-0.22122252
-0.6509595
-1.050001
-1.3569561
-1.5411291
-1.5718246
-1.4797381
-1.2955651
-0.98861
-0.6509595
-0.313309
0.024341464
0.30060112
0.51546955
0.484774
0.30060112
0.024341464
-0.28261352
-0.5895685
-0.98861
-1.4797381
-1.9708661
-2.4006033
-2.7382536
-2.9838176
-3.045209
-2.9838176
-2.7996447
-2.4619942
-1.9708661
-1.3876516
-0.83513254
-0.3440045
-0.0063539743
0.23921001
0.33129644
0.361992
0.33129644
0.26990557
0.26990557
0.26990557
0.26990557
0.17781901
0.024341464
-0.22122252
-0.4053955
-0.497482
-0.436091
-0.25191796
-0.09844053
0.05503702
0.14712352
0.26990557
0.30060112
0.26990557
0.14712352
0.024341464
-0.0063539743
0.024341464
0.11642802
0.11642802
0.05503702
-0.0063539743
-0.037049532
0.14712352
0.45407844
0.7917291
1.0986841
1.3135525
1.4363347
1.3749436
1.2214662
0.9759021
0.730338
0.484774
0.26990557
0.08573252
-0.09844053
-0.313309
-0.497482
-0.5281775
-0.4667865
-0.25191796
0.05503702
0.484774
0.9759021
1.4977256
2.0502448
2.5413728
2.9711099
3.4008465
3.7998881
4.0761476
4.19893
4.19893
4.1682343
4.137539
4.137539
4.1068435
3.9840612
3.7691927
3.4008465
3.0018053
2.6027637
2.2958088
2.0502448
1.9274627
1.773985
1.5898122
1.3135525
1.0065975
0.76103354
0.607556
0.57686055
0.6689471
0.94520664
1.4056393
1.9581581
2.5106769
2.9097185
3.2473693
3.6157155
4.1068435
4.751449
5.457445
6.132746
6.6852655
7.115002
7.3605666
7.4526534
7.3605666
7.145698
6.8080473
6.3476152
5.856487
5.3039675
4.782144
4.291016
3.7998881
3.370151
2.9711099
2.6641545
2.479982
2.387895
2.387895
2.4185905
2.479982
2.633459
2.8483276
3.0631962
3.2166734
3.2780647
3.1552825
2.879023
2.479982
2.019549
1.5898122
1.1600751
0.76103354
0.39268756
0.024341464
-0.25191796
-0.3747
-0.4667865
-0.497482
-0.497482
-0.436091
-0.25191796
0.05503702
0.57686055
1.2214662
1.9274627
2.633459
3.3394556
4.0761476
4.8128395
5.549532
6.224833
6.8080473
7.2991757
7.759608
8.0972595
8.312127
8.373519
8.250736
8.005172
7.636826
7.2991757
6.9001336
6.4090056
5.7030096
4.843535
3.9533658
3.1859784
2.5106769
1.9274627
1.4363347
1.0679886
0.8838155
0.82242465
0.9145111
1.0986841
1.3442482
1.6512033
1.9581581
2.3265042
2.6948504
3.0631962
3.3087602
3.4929333
3.5543242
3.4929333
3.4008465
3.2780647
3.1552825
3.0325007
2.879023
2.725546
2.5720682
2.4492865
2.2958088
2.0502448
1.7432896
1.4363347
1.1600751
0.9759021
0.85311997
0.82242465
0.82242465
0.8838155
1.0065975
1.1907706
1.4670299
1.8660716
2.387895
2.9711099
3.5850196
4.2296247
4.8742304
5.518836
6.102051
6.5931787
6.930829
7.115002
7.207089
7.1763935
6.9922204
6.715961
6.3476152
5.9178777
5.518836
5.119795
4.751449
4.352407
3.9533658
3.4929333
3.0018053
2.5106769
2.019549
1.5898122
1.2521616
1.0679886
1.0679886
1.1907706
1.3749436
1.6512033
1.9888536
2.387895
2.8483276
3.370151
3.9840612
4.6593623
5.4267497
6.1634417
6.8694386
7.4526534
7.8516946
8.035869
8.066564
7.9130855
7.60613
7.115002
6.439701
5.610923
4.782144
3.9840612
3.3394556
2.8483276
2.479982
2.1423311
1.8353761
1.5591165
1.2521616
0.94520664
0.69964266
0.51546955
0.484774
0.607556
0.9145111
1.3135525
1.773985
2.2037225
2.5720682
2.879023
3.124587
3.3394556
3.4929333
3.646411
3.7384968
3.7691927
3.7691927
3.6771064
3.5236287
3.2780647
3.0325007
2.6948504
2.3571997
2.019549
1.7432896
1.528421
1.4056393
1.3749436
1.4363347
1.6205076
1.9274627
2.3571997
2.879023
3.4929333
4.2603207
5.0890994
5.948573
6.6852655
7.3605666
7.9437804
8.373519
8.680474
8.895342
8.987429
9.04882
9.079515
9.04882
8.926037
8.649777
8.312127
7.8823895
7.3912616
6.9001336
6.439701
5.948573
5.518836
5.0890994
4.751449
4.3831024
4.0147567
3.5850196
3.1552825
2.725546
2.2958088
1.8660716
1.3749436
0.94520664
0.57686055
0.361992
0.23921001
0.20851457
0.33129644
0.63825154
1.1293795
1.7125939
2.2651129
2.7562413
3.1859784
3.4929333
3.7998881
4.045452
4.3217115
4.5979714
4.9049263
5.1504903
5.2732725
5.2118816
5.027708
4.782144
4.53658
4.3217115
4.045452
3.7691927
3.4622378
3.2166734
2.9711099
2.725546
2.5720682
2.479982
2.6027637
2.8483276
3.3087602
3.8919744
4.5979714
5.3039675
5.9792686
6.5624833
7.0843067
7.575435
8.066564
8.465605
8.803255
9.018125
9.202297
9.355775
9.447861
9.447861
9.294383
9.018125
8.588387
8.15865
7.698217
7.26848
6.838743
6.4703965
6.102051
5.7030096
5.2118816
4.6900578
4.137539
3.6771064
3.2780647
3.0631962
3.0018053
3.0631962
3.2166734
3.370151
3.4622378
3.4622378
3.431542
3.4008465
3.3394556
3.3394556
3.4008465
3.4622378
3.5236287
3.5236287
3.5236287
3.5236287
3.5543242
3.5850196
3.5236287
3.431542
3.2473693
3.0938916
2.9097185
2.725546
2.5720682
2.4185905
2.2958088
2.2037225
2.234418
2.387895
2.725546
3.1859784
3.7691927
4.444494
5.1811857
6.009964
6.8080473
7.60613
8.312127
8.926037
9.38647
9.693425
9.816207
9.754816
9.5399475
9.232992
8.926037
8.649777
8.404214
8.15865
7.9744763
7.7903037
7.698217
7.667521
7.60613
7.4219575
7.145698
6.715961
6.1941376
5.549532
4.8128395
4.1068435
3.4929333
2.9711099
2.5106769
2.0809402
1.6512033
1.2521616
0.8838155
0.607556
0.42338312
0.361992
0.45407844
0.57686055
0.76103354
0.85311997
0.94520664
1.0372931
1.1907706
1.3749436
1.6818987
2.0809402
2.5106769
2.9404144
3.3394556
3.646411
3.861279
3.9533658
3.9533658
3.861279
3.6771064
3.4929333
3.2473693
2.9404144
2.5720682
2.1116357
1.6512033
1.2828571
1.0372931
0.94520664
1.0065975
1.1907706
1.5591165
2.019549
2.5106769
2.9711099
3.370151
3.7078013
3.9840612
4.2603207
4.5672755
4.843535
5.119795
5.334663
5.4267497
5.4267497
5.3653584
5.3039675
5.2732725
5.1504903
4.8742304
4.4137983
3.861279
3.2166734
2.5413728
1.8967673
1.3135525
0.82242465
0.45407844
0.20851457
0.024341464
-0.037049532
-0.09844053
-0.15983152
-0.28261352
-0.4053955
-0.436091
-0.4053955
-0.313309
-0.22122252
-0.22122252
-0.313309
-0.436091
-0.5281775
-0.6509595
-0.80443704
-0.9579146
-1.111392
-1.1727831
-1.2034786
-1.111392
-0.9579146
-0.71235055
-0.4667865
-0.28261352
-0.12913597
-0.037049532
0.024341464
0.11642802
0.30060112
0.57686055
0.94520664
1.3749436
1.9274627
2.633459
3.4008465
4.1682343
4.966317
5.7030096
6.286224
6.6852655
6.838743
6.7466564
6.439701
5.9178777
5.2732725
4.53658
3.7078013
2.879023
2.0502448
1.2521616
0.57686055
0.024341464
-0.3747
-0.68165505
-0.89652354
-1.0806966
-1.2034786
-1.3262606
-1.3876516
-1.3569561
-1.234174
-0.98861
-0.68165505
-0.25191796
0.23921001
0.730338
1.1293795
1.4056393
1.6205076
1.8353761
1.9888536
2.0809402
2.019549
1.8046807
1.4056393
0.85311997
0.14712352
-0.62026405
-1.3569561
-2.0629525
-2.6461673
-3.1679907
-3.5670323
-3.8125963
-3.9046826
-3.781901
-3.4749455
-2.9531221
-2.2164302
-1.2955651
-0.28261352
0.730338
1.6512033
2.3571997
2.7869368
3.0631962
3.2473693
3.370151
3.4929333
3.5850196
3.5850196
3.370151
2.879023
2.1730266
1.2214662
0.17781901
-0.86582804
-1.8173887
-2.5847762
-3.1372952
-3.536337
-3.8125963
-3.9660735
-3.9967694
-3.8125963
-3.3828592
-2.7075582
-1.8480841
-0.86582804
0.17781901
1.1907706
2.1116357
2.9711099
3.7078013
4.3217115
4.782144
5.0890994
5.242577
5.1811857
4.9356217
4.475189
3.861279
3.0938916
2.2037225
1.2828571
0.361992
-0.55887306
-1.4797381
-2.3699076
-3.1679907
-3.8432918
-4.365115
-4.7948523
-5.1018076
-5.2552853
-5.2552853
-5.0404162
-4.702766
-4.2116375
-3.5977278
-2.8610358
-2.0015616
-1.050001
-0.09844053
0.76103354
1.4363347
1.9581581
2.2651129
2.387895
2.4185905
2.4492865
2.479982
2.6027637
2.725546
2.8176322
2.8176322
2.6948504
2.4185905
2.0502448
1.5898122
1.0986841
0.63825154
0.26990557
-0.037049532
-0.22122252
-0.25191796
-0.22122252
-0.15983152
-0.06774497
0.08573252
0.30060112
0.51546955
0.76103354
0.94520664
1.0986841
1.1907706
1.3135525
1.4670299
1.6818987
1.9274627
2.0502448
2.0809402
2.019549
1.8353761
1.6205076
1.3442482
0.9759021
0.57686055
0.17781901
-0.19052696
-0.55887306
-0.98861
-1.4490426
-1.9094752
-2.277821
-2.523385
-2.5847762
-2.4926896
-2.277821
-1.9401705
-1.5718246
-1.2034786
-0.89652354
-0.68165505
-0.4667865
-0.22122252
0.08573252
0.45407844
0.82242465
1.2214662
1.6512033
2.1423311
2.5720682
2.9404144
3.2473693
3.4008465
3.3394556
3.0325007
2.6027637
2.1116357
1.5898122
1.0679886
0.484774
-0.15983152
-0.74304605
-1.2648696
-1.6946065
-2.032257
-2.3085167
-2.523385
-2.6461673
-2.6461673
-2.5847762
-2.4926896
-2.3085167
-2.0015616
-1.6025201
-1.050001
-0.3747
0.33129644
0.9759021
1.528421
1.9581581
2.2958088
2.6027637
2.9097185
3.1859784
3.370151
3.431542
3.2473693
2.8176322
2.0809402
1.1600751
0.14712352
-0.89652354
-1.8173887
-2.5540807
-3.045209
-3.2600775
-3.3214679
-3.2600775
-3.075904
-2.7382536
-2.339212
-1.8480841
-1.3262606
-0.74304605
-0.15983152
0.39268756
0.94520664
1.4670299
1.8967673
2.2037225
2.4185905
2.479982
2.4185905
2.2037225
1.8967673
1.4977256
1.0372931
0.607556
0.33129644
0.14712352
-0.037049532
-0.25191796
-0.4667865
-0.6509595
-0.83513254
-0.98861
-1.050001
-0.92721903
-0.62026405
-0.19052696
0.42338312
1.1600751
1.8967673
2.6027637
3.2166734
3.7078013
4.045452
4.1682343
4.1682343
4.0761476
3.9840612
3.861279
3.6771064
3.4622378
3.1552825
2.7869368
2.3265042
1.8046807
1.1907706
0.57686055
-0.037049532
-0.62026405
-1.234174
-1.9094752
-2.523385
-3.0145135
-3.3214679
-3.5056415
-3.6284232
-3.7512054
-3.781901
-3.6284232
-3.290773
-2.7996447
-2.2164302
-1.6025201
-0.9579146
-0.313309
0.39268756
1.0679886
1.6818987
2.1423311
2.3571997
2.3571997
2.234418
1.9888536
1.6512033
1.2828571
0.94520664
0.6689471
0.5461651
0.51546955
0.57686055
0.63825154
0.63825154
0.607556
0.607556
0.63825154
0.730338
0.8838155
1.0372931
1.1600751
1.2214662
1.2828571
1.3135525
1.3135525
1.3135525
1.2214662
1.0679886
0.8838155
0.6689471
0.45407844
0.33129644
0.26990557
0.17781901
0.024341464
-0.19052696
-0.4053955
-0.62026405
-0.77374154
-0.80443704
-0.74304605
-0.497482
-0.15983152
0.30060112
0.85311997
1.4977256
2.1730266
2.8483276
3.4929333
4.1682343
4.8742304
5.518836
5.948573
6.102051
5.887182
5.457445
4.843535
4.137539
3.431542
2.7562413
2.234418
1.773985
1.4056393
0.94520664
0.484774
-0.0063539743
-0.497482
-0.98861
-1.3569561
-1.6332155
-1.7253021
-1.6946065
-1.5718246
-1.3262606
-1.0193056
-0.5895685
-0.12913597
0.39268756
0.9759021
1.4977256
1.8967673
2.1116357
2.2037225
2.1730266
2.1730266
2.1730266
2.1730266
2.2651129
2.4185905
2.6027637
2.725546
2.7562413
2.6948504
2.6027637
2.4492865
2.2958088
2.1730266
2.1730266
2.234418
2.3265042
2.3571997
2.2651129
1.9581581
1.5591165
1.0679886
0.63825154
0.26990557
-0.0063539743
-0.09844053
-0.0063539743
0.23921001
0.5461651
0.8838155
1.2828571
1.6818987
2.0502448
2.387895
2.633459
2.7562413
2.8176322
2.8483276
2.879023
2.9711099
3.124587
3.3394556
3.6157155
3.9533658
4.3217115
4.6900578
4.9970126
5.1504903
5.1504903
5.027708
4.8128395
4.5672755
4.3831024
4.1682343
3.92267
3.6157155
3.2166734
2.7562413
2.2958088
1.8660716
1.528421
1.3135525
1.2214662
1.2521616
1.3442482
1.4670299
1.5898122
1.6818987
1.6818987
1.5591165
1.4056393
1.2214662
1.0679886
0.9759021
0.9759021
1.1600751
1.4670299
1.8660716
2.2958088
2.633459
2.879023
3.0325007
3.0631962
3.0018053
2.9097185
2.7869368
2.6641545
2.5106769
2.3265042
2.1116357
1.9274627
1.773985
1.6205076
1.4977256
1.4056393
1.3135525
1.1907706
1.0372931
0.82242465
0.607556
0.33129644
0.14712352
0.024341464
-0.0063539743
-0.0063539743
-0.0063539743
-0.06774497
-0.19052696
-0.436091
-0.77374154
-1.111392
-1.3569561
-1.4183471
-1.234174
-0.77374154
-0.12913597
0.63825154
1.4056393
2.1730266
2.8176322
3.3087602
3.7384968
4.1068435
4.5058846
4.966317
5.4267497
5.795096
6.009964
6.0713553
6.009964
5.825791
5.5802274
5.3039675
4.9970126
4.6900578
4.352407
3.9533658
3.4929333
2.9711099
2.3571997
1.7125939
1.0679886
0.484774
0.024341464
-0.313309
-0.5895685
-0.83513254
-1.050001
-1.2648696
-1.3876516
-1.4183471
-1.4490426
-1.4490426
-1.4797381
-1.5411291
-1.6332155
-1.7559977
-1.9708661
-2.277821
-2.5847762
-2.7996447
-2.8610358
-2.7996447
-2.5540807
-2.2164302
-1.6946065
-1.050001
-0.3440045
0.33129644
0.8838155
1.3442482
1.7432896
2.0502448
2.3571997
2.6641545
2.9711099
3.2780647
3.5850196
3.8305836
3.9840612
3.9840612
3.7384968
3.2780647
2.5720682
1.8353761
1.0986841
0.45407844
-0.12913597
-0.6509595
-1.0806966
-1.4797381
-1.7559977
-1.7866931
-1.6332155
-1.2648696
-0.74304605
-0.19052696
0.42338312
1.0065975
1.5898122
2.1423311
2.6641545
3.124587
3.6157155
4.0761476
4.444494
4.5979714
4.5672755
4.352407
4.0761476
3.8305836
3.5236287
3.1859784
2.8176322
2.5106769
2.234418
1.8660716
1.3749436
0.730338
0.024341464
-0.74304605
-1.4490426
-2.0629525
-2.5847762
-3.0145135
-3.3521638
-3.5670323
-3.689814
-3.6284232
-3.4135547
-3.1372952
-2.8610358
-2.6461673
-2.4619942
-2.2471256
-1.9708661
-1.6025201
-1.234174
-0.89652354
-0.62026405
-0.4667865
-0.4053955
-0.313309
-0.22122252
-0.19052696
-0.22122252
-0.313309
-0.4053955
-0.4667865
-0.436091
-0.3440045
-0.22122252
-0.037049532
0.17781901
0.45407844
0.7917291
1.1600751
1.5591165
2.019549
2.4492865
2.9097185
3.370151
3.861279
4.352407
4.8128395
5.242577
5.6416183
5.9792686
6.1941376
6.2555285
6.102051
5.795096
5.3960543
4.966317
4.5979714
4.291016
4.0147567
3.7384968
3.431542
3.1552825
2.8483276
2.5413728
2.1730266
1.7125939
1.1293795
0.45407844
-0.313309
-1.1420876
-1.9708661
-2.7075582
-3.4135547
-4.0888557
-4.641375
-5.1018076
-5.4701533
-5.7771087
-5.9919767
-6.053368
-5.9612813
-5.715718
-5.3166757
-4.7948523
-4.1502466
-3.4749455
-2.7996447
-2.1243436
-1.4490426
-0.83513254
-0.25191796
0.30060112
0.82242465
1.3442482
1.8046807
2.1730266
2.4492865
2.6641545
2.7562413
2.7562413
2.6641545
2.5720682
2.479982
2.3571997
2.234418
2.0502448
1.8353761
1.6512033
1.4670299
1.2521616
1.0986841
0.9145111
0.730338
0.51546955
0.361992
0.20851457
0.14712352
0.05503702
-0.037049532
-0.19052696
-0.3440045
-0.436091
-0.4053955
-0.28261352
-0.09844053
0.17781901
0.484774
0.76103354
0.94520664
1.0372931
1.0065975
0.9145111
0.76103354
0.57686055
0.39268756
0.23921001
0.08573252
-0.06774497
-0.22122252
-0.3747
-0.55887306
-0.68165505
-0.80443704
-0.92721903
-1.111392
-1.2955651
-1.4797381
-1.6639111
-1.8173887
-2.0015616
-2.2164302
-2.4619942
-2.768949
-3.045209
-3.2600775
-3.3521638
-3.290773
-3.0145135
-2.5847762
-2.1243436
-1.6332155
-1.1727831
-0.80443704
-0.55887306
-0.497482
-0.62026405
-0.74304605
-0.80443704
-0.77374154
-0.74304605
-0.74304605
-0.77374154
-0.77374154
-0.71235055
-0.5895685
-0.4667865
-0.436091
-0.4053955
-0.3440045
-0.15983152
0.08573252
0.361992
0.57686055
0.76103354
0.9145111
1.0679886
1.1907706
1.2828571
1.3135525
1.2828571
1.1907706
1.0065975
0.82242465
0.607556
0.42338312
0.30060112
0.23921001
0.23921001
0.23921001
0.23921001
0.23921001
0.20851457
0.05503702
-0.25191796
-0.62026405
-1.0806966
-1.6025201
-2.1550393
-2.7382536
-3.44425
-4.180942
-4.8562436
-5.439458
-5.869195
-6.114759
-6.17615
-6.0840635
-5.838499
-5.531544
-5.132503
-4.702766
-4.2423334
-3.8125963
-3.3828592
-2.9838176
-2.6154716
-2.3085167
-2.1550393
-2.1243436
-2.1550393
-2.093648
-2.0015616
-1.8480841
-1.7253021
-1.6025201
-1.5104336
-1.4490426
-1.4797381
-1.5718246
-1.7253021
-1.8787796
-2.0015616
-2.0629525
-2.1243436
-2.1550393
-2.1550393
-2.2164302
-2.3085167
-2.3699076
-2.4006033
-2.277821
-2.0629525
-1.7559977
-1.4490426
-1.1420876
-0.86582804
-0.5895685
-0.22122252
0.17781901
0.57686055
0.9759021
1.2828571
1.5591165
1.7432896
1.8046807
1.6818987
1.4056393
0.94520664
0.42338312
-0.06774497
-0.497482
-0.92721903
-1.3569561
-1.8787796
-2.4006033
-2.9224267
-3.3214679
-3.6284232
-3.8432918
-3.8739872
-3.781901
-3.5056415
-3.1679907
-2.7382536
-2.3085167
-1.8480841
-1.3262606
-0.71235055
0.05503702
0.85311997
1.7125939
2.5106769
3.2166734
3.7998881
4.2603207
4.5672755
4.6593623
4.53658
4.3217115
3.9840612
3.5543242
3.0938916
2.6027637
2.019549
1.3749436
0.730338
0.05503702
-0.5895685
-1.1420876
-1.5411291
-1.7559977
-1.7866931
-1.6332155
-1.2648696
-0.77374154
-0.28261352
0.20851457
0.607556
0.9759021
1.2828571
1.6512033
2.0809402
2.5720682
3.0631962
3.4929333
3.8305836
4.0761476
4.1682343
4.137539
3.9533658
3.7078013
3.431542
3.1552825
2.8483276
2.5413728
2.2037225
1.8967673
1.6205076
1.3749436
1.1600751
1.0065975
0.9145111
0.9145111
0.9759021
1.0986841
1.2828571
1.5591165
1.8660716
2.234418
2.6027637
2.9404144
3.1859784
3.370151
3.4929333
3.5543242
3.5850196
3.5543242
3.431542
3.2473693
2.9711099
2.6027637
2.1730266
1.6512033
1.0986841
0.484774
-0.09844053
-0.6509595
-1.1420876
-1.5411291
-1.9094752
-2.1857347
-2.339212
-2.4006033
-2.3085167
-2.032257
-1.6025201
-0.98861
-0.313309
0.39268756
1.0372931
1.6512033
2.1116357
2.479982
2.6641545
2.8176322
2.9097185
2.9711099
3.0325007
3.0631962
3.0938916
3.0938916
3.0018053
2.8176322
2.6027637
2.479982
2.4492865
2.479982
2.5413728
2.633459
2.7562413
2.9404144
3.1859784
3.4929333
3.861279
4.291016
4.6900578
5.027708
5.3653584
5.6416183
5.887182
5.9792686
5.887182
5.610923
5.1811857
4.6593623
4.0761476
3.5236287
2.9404144
2.387895
1.8046807
1.2521616
0.85311997
0.57686055
0.484774
0.5461651
0.76103354
1.0986841
1.5591165
2.0809402
2.633459
3.1552825
3.5850196
3.92267
4.19893
4.4137983
4.628667
4.8128395
4.9970126
5.027708
4.9970126
4.9970126
5.0890994
5.2732725
5.549532
5.825791
6.04066
6.224833
6.224833
6.04066
5.5802274
4.966317
4.2603207
3.646411
3.124587
2.7562413
2.5106769
2.3265042
2.2037225
2.0809402
1.9274627
1.7125939
1.4977256
1.3749436
1.3749436
1.4977256
1.7125939
1.9581581
2.2037225
2.4492865
2.7562413
3.1552825
3.7078013
4.3217115
5.058404
5.825791
6.5624833
7.1763935
7.698217
8.1279545
8.404214
8.496301
8.465605
8.373519
8.22004
7.9437804
7.5140443
6.9922204
6.439701
5.948573
5.5802274
5.3653584
5.242577
5.1504903
4.966317
4.6593623
4.19893
3.646411
3.0325007
2.3571997
1.6818987
0.9759021
0.39268756
-0.0063539743
-0.25191796
-0.3440045
-0.4053955
-0.3747
-0.25191796
0.05503702
0.484774
0.94520664
1.4056393
1.8660716
2.2958088
2.7562413
3.1859784
3.5850196
3.92267
4.1682343
4.3217115
4.3831024
4.444494
4.475189
4.5058846
4.475189
4.444494
4.4137983
4.352407
4.291016
4.2296247
4.137539
3.9840612
3.861279
3.7384968
3.646411
3.6771064
3.7998881
4.045452
4.352407
4.6593623
4.9356217
5.1504903
5.2732725
5.334663
5.334663
5.242577
5.058404
4.751449
4.352407
3.92267
3.5543242
3.2473693
3.0018053
2.7562413
2.5720682
2.479982
2.5413728
2.6641545
2.8176322
2.9711099
3.1552825
3.3087602
3.370151
3.370151
3.2780647
3.0631962
2.7869368
2.5106769
2.2958088
2.0809402
1.8967673
1.773985
1.7125939
1.7432896
1.8353761
2.019549
2.234418
2.4492865
2.6948504
2.9711099
3.2473693
3.5236287
3.7998881
4.0761476
4.352407
4.628667
4.966317
5.334663
5.610923
5.7644005
5.887182
5.9792686
6.04066
6.102051
6.0713553
5.856487
5.4267497
4.720753
3.861279
2.9097185
1.9581581
1.1907706
0.607556
0.20851457
-0.0063539743
-0.06774497
-0.0063539743
0.17781901
0.42338312
0.63825154
0.8838155
1.1907706
1.6512033
2.1116357
2.5413728
2.7869368
2.9097185
2.9097185
2.8483276
2.7562413
2.6948504
2.6948504
2.725546
2.7869368
2.8483276
2.8483276
2.7869368
2.6641545
2.5413728
2.4185905
2.4492865
2.6027637
2.9097185
3.2166734
3.5236287
3.7384968
3.8919744
4.0147567
4.19893
4.5058846
4.8742304
5.2732725
5.7030096
6.0713553
6.2555285
6.224833
5.948573
5.518836
4.9970126
4.5058846
4.045452
3.6157155
3.2473693
2.8483276
2.387895
1.8660716
1.3442482
0.94520664
0.730338
0.607556
0.57686055
0.51546955
0.42338312
0.33129644
0.30060112
0.42338312
0.6689471
1.0065975
1.3749436
1.8046807
2.234418
2.725546
3.1552825
3.4008465
3.4622378
3.370151
3.1859784
2.9711099
2.6641545
2.3265042
2.019549
1.7432896
1.528421
1.3749436
1.3442482
1.3135525
1.3135525
1.3442482
1.4363347
1.6205076
1.8967673
2.1116357
2.2037225
2.1730266
2.0809402
1.8353761
1.5898122
1.4056393
1.3749436
1.4977256
1.7125939
2.0502448
2.387895
2.7562413
3.0938916
3.370151
3.6157155
3.8305836
4.045452
4.2603207
4.444494
4.5672755
4.5979714
4.5058846
4.3831024
4.2296247
4.0761476
3.9840612
3.9533658
4.0761476
4.291016
4.628667
5.027708
5.457445
5.856487
6.224833
6.531788
6.777352
6.930829
6.9615245
6.8694386
6.65457
6.3169193
5.795096
5.1504903
4.4137983
3.6771064
2.9711099
2.3265042
1.773985
1.3135525
0.94520664
0.730338
0.6689471
0.69964266
0.82242465
0.94520664
1.0986841
1.2214662
1.3135525
1.3442482
1.3442482
1.3135525
1.3442482
1.4363347
1.5898122
1.6818987
1.6512033
1.4977256
1.3135525
1.2214662
1.1907706
1.2521616
1.3442482
1.528421
1.7432896
2.019549
2.2958088
2.5413728
2.725546
2.8483276
2.9711099
3.0631962
3.124587
3.2166734
3.3087602
3.370151
3.3394556
3.2780647
3.2166734
3.2166734
3.2473693
3.370151
3.5543242
3.7384968
3.92267
4.137539
4.352407
4.628667
4.966317
5.2118816
5.334663
5.3039675
5.027708
4.5672755
4.0761476
3.5850196
3.1552825
2.8176322
2.5106769
2.3265042
2.234418
2.2037225
2.1730266
2.0809402
1.9888536
1.9274627
1.8967673
1.8967673
1.9274627
1.9274627
1.773985
1.4670299
1.0372931
0.5461651
-0.0063539743
-0.5895685
-1.111392
-1.4797381
-1.7253021
-1.8787796
-1.9708661
-2.032257
-2.0629525
-2.1243436
-2.1857347
-2.2164302
-2.2471256
-2.2471256
-2.093648
-1.7559977
-1.2648696
-0.71235055
-0.22122252
0.17781901
0.5461651
0.85311997
1.0986841
1.2828571
1.4670299
1.6512033
1.8660716
2.0809402
2.2958088
2.5106769
2.6948504
2.7562413
2.6641545
2.5106769
2.3571997
2.2037225
2.0809402
1.9274627
1.8353761
1.8046807
1.8353761
1.8353761
1.773985
1.6818987
1.5591165
1.4056393
1.3135525
1.2521616
1.3135525
1.4363347
1.5898122
1.8353761
2.1116357
2.3571997
2.5720682
2.633459
2.6027637
2.4185905
2.1423311
1.8046807
1.4056393
1.0372931
0.730338
0.45407844
0.17781901
-0.15983152
-0.55887306
-0.9579146
-1.3262606
-1.6025201
-1.7253021
-1.6946065
-1.5718246
-1.4490426
-1.3876516
-1.4183471
-1.5411291
-1.7253021
-1.9708661
-2.2471256
-2.523385
-2.7075582
-2.768949
-2.7075582
-2.523385
-2.339212
-2.1243436
-1.9401705
-1.7253021
-1.4490426
-1.1727831
-0.86582804
-0.55887306
-0.22122252
0.14712352
0.5461651
0.9145111
1.2828571
1.6205076
1.8353761
1.9274627
1.9274627
1.8660716
1.7432896
1.5591165
1.3135525
1.0372931
0.730338
0.484774
0.361992
0.30060112
0.26990557
0.14712352
-0.09844053
-0.436091
-0.77374154
-0.98861
-0.98861
-0.6509595
-0.15983152
0.42338312
0.85311997
1.0986841
1.1293795
0.9759021
0.63825154
0.20851457
-0.25191796
-0.74304605
-1.234174
-1.8173887
-2.523385
-3.3828592
-4.3344197
-5.2552853
-6.053368
-6.605887
-6.8514514
-6.882147
-6.6979737
-6.4831047
-6.17615
-5.838499
-5.4087625
-4.9790254
-4.518593
-4.027465
-3.44425
-2.7075582
-1.8787796
-1.0193056
-0.22122252
0.42338312
0.8838155
1.1600751
1.2214662
1.1293795
1.0679886
1.0986841
1.3135525
1.6205076
1.9581581
2.2037225
2.2958088
2.2037225
1.9888536
1.7432896
1.4670299
1.2214662
1.0065975
0.7917291
0.57686055
0.30060112
-0.0063539743
-0.313309
-0.55887306
-0.71235055
-0.77374154
-0.71235055
-0.55887306
-0.3440045
-0.15983152
0.024341464
0.11642802
0.14712352
0.17781901
0.26990557
0.45407844
0.730338
0.94520664
1.0372931
0.9759021
0.7917291
0.42338312
-0.037049532
-0.62026405
-1.2955651
-2.1243436
-3.0145135
-3.935378
-4.7948523
-5.531544
-6.1454544
-6.6365824
-6.9742327
-7.1891017
-7.219797
-7.097015
-6.820756
-6.3910184
-5.838499
-5.193894
-4.518593
-3.9046826
-3.2600775
-2.6154716
-1.9401705
-1.2648696
-0.6509595
-0.19052696
0.20851457
0.57686055
0.94520664
1.2521616
1.528421
1.7432896
1.9274627
2.019549
1.9888536
1.8046807
1.5898122
1.3749436
1.1907706
1.0986841
1.0679886
1.1293795
1.3135525
1.5591165
1.773985
1.9888536
2.1423311
2.2037225
2.0809402
1.7432896
1.1907706
0.57686055
0.08573252
-0.19052696
-0.19052696
0.024341464
0.39268756
0.7917291
1.1907706
1.4056393
1.4670299
1.4363347
1.3749436
1.2828571
1.1600751
1.0372931
0.8838155
0.6689471
0.42338312
0.17781901
0.08573252
0.08573252
0.23921001
0.45407844
0.63825154
0.6689471
0.51546955
0.17781901
-0.28261352
-0.86582804
-1.5104336
-2.1550393
-2.7075582
-3.075904
-3.2600775
-3.290773
-3.2293816
-3.1065998
-2.8610358
-2.4619942
-1.9708661
-1.5411291
-1.234174
-1.0806966
-1.111392
-1.3569561
-1.7866931
-2.1857347
-2.4926896
-2.523385
-2.277821
-1.7559977
-1.050001
-0.22122252
0.607556
1.4056393
2.1116357
2.6641545
3.124587
3.4622378
3.6771064
3.7691927
3.6771064
3.431542
3.0938916
2.7869368
2.6027637
2.5106769
2.5720682
2.7562413
3.0938916
3.431542
3.7691927
4.0147567
4.137539
4.137539
4.045452
3.8919744
3.6771064
3.4008465
3.0631962
2.725546
2.3265042
1.9274627
1.5591165
1.2214662
0.9145111
0.6689471
0.39268756
0.11642802
-0.22122252
-0.68165505
-1.2955651
-2.0629525
-2.9224267
-3.781901
-4.5492883
-5.0404162
-5.132503
-4.8562436
-4.273029
-3.4749455
-2.4926896
-1.4183471
-0.3440045
0.63825154
1.5591165
2.3265042
2.9711099
3.4929333
3.7998881
3.92267
3.7691927
3.370151
2.8483276
2.2958088
1.8046807
1.4056393
1.0986841
0.9145111
0.85311997
0.76103354
0.6689471
0.484774
0.26990557
0.17781901
0.17781901
0.33129644
0.5461651
0.85311997
1.2214662
1.6205076
1.9888536
2.3265042
2.633459
2.9097185
3.1552825
3.3394556
3.4008465
3.3394556
3.1552825
2.9097185
2.633459
2.2651129
1.8660716
1.4670299
1.1293795
0.82242465
0.51546955
0.20851457
-0.037049532
-0.22122252
-0.28261352
-0.12913597
0.11642802
0.33129644
0.45407844
0.5461651
0.69964266
0.9759021
1.3135525
1.6205076
1.8660716
2.019549
2.1116357
2.2037225
2.234418
2.2651129
2.2958088
2.3571997
2.4492865
2.479982
2.4492865
2.3571997
2.1730266
1.8660716
1.528421
1.2521616
1.0065975
0.76103354
0.5461651
0.361992
0.26990557
0.26990557
0.361992
0.42338312
0.51546955
0.63825154
0.7917291
0.9759021
1.1907706
1.4363347
1.7125939
1.9888536
2.2037225
2.2958088
2.3265042
2.2958088
2.1730266
1.9888536
1.7432896
1.3749436
0.9759021
0.607556
0.39268756
0.361992
0.51546955
0.82242465
1.2521616
1.6818987
2.1116357
2.5106769
2.879023
3.2780647
3.7998881
4.4137983
5.0890994
5.6723137
6.132746
6.4090056
6.3476152
5.9792686
5.3039675
4.5058846
3.646411
2.7869368
2.019549
1.3135525
0.57686055
-0.15983152
-0.80443704
-1.2648696
-1.4183471
-1.2955651
-0.92721903
-0.4053955
0.17781901
0.730338
1.0986841
1.2828571
1.3135525
1.2521616
1.1600751
1.0065975
0.8838155
0.76103354
0.63825154
0.484774
0.23921001
-0.0063539743
-0.22122252
-0.313309
-0.22122252
0.024341464
0.33129644
0.607556
0.9145111
1.2521616
1.6205076
2.0502448
2.633459
3.370151
4.2603207
5.119795
5.856487
6.3476152
6.623874
6.6852655
6.531788
6.2555285
5.887182
5.4881406
5.058404
4.5058846
3.861279
3.0631962
2.1423311
1.1600751
0.20851457
-0.71235055
-1.4797381
-2.0629525
-2.4312987
-2.6154716
-2.6768627
-2.7382536
-2.7382536
-2.6461673
-2.3085167
-1.7559977
-0.98861
-0.06774497
0.9759021
1.9888536
2.9097185
3.6157155
4.1068435
4.352407
4.4137983
4.3217115
4.1068435
3.7998881
3.4008465
2.9097185
2.387895
1.8660716
1.4056393
1.0065975
0.730338
0.57686055
0.57686055
0.69964266
0.8838155
1.0679886
1.2521616
1.4363347
1.7125939
2.0809402
2.5106769
3.0018053
3.4008465
3.6157155
3.646411
3.4929333
3.2166734
2.7562413
2.2037225
1.5898122
0.9759021
0.39268756
-0.25191796
-0.86582804
-1.5104336
-2.1550393
-2.768949
-3.290773
-3.5977278
-3.6284232
-3.44425
-3.1065998
-2.6154716
-2.1550393
-1.6639111
-1.1420876
-0.5895685
0.024341464
0.69964266
1.3749436
2.0502448
2.7562413
3.431542
4.0761476
4.5672755
4.8742304
5.027708
5.0890994
5.058404
4.966317
4.843535
4.6593623
4.3831024
3.9533658
3.370151
2.6641545
2.019549
1.4670299
1.0986841
0.7917291
0.57686055
0.39268756
0.23921001
0.11642802
-0.037049532
-0.19052696
-0.3747
-0.5895685
-0.83513254
-1.1420876
-1.5104336
-1.9708661
-2.4312987
-2.8610358
-3.1679907
-3.290773
-3.1986861
-2.9531221
-2.6461673
-2.3699076
-2.1550393
-1.9094752
-1.5411291
-1.111392
-0.62026405
-0.15983152
0.23921001
0.51546955
0.63825154
0.63825154
0.51546955
0.361992
0.17781901
-0.037049532
-0.313309
-0.5895685
-0.86582804
-1.1727831
-1.5104336
-1.9708661
-2.5847762
-3.3214679
-4.0888557
-4.764157
-5.2552853
-5.56224
-5.715718
-5.746413
-5.6543264
-5.378067
-4.94833
-4.3344197
-3.5670323
-2.6768627
-1.6639111
-0.5895685
0.51546955
1.4977256
2.2958088
2.8176322
3.0631962
3.124587
3.0938916
3.0018053
2.9097185
2.7562413
2.5106769
2.2037225
1.8046807
1.4056393
0.9759021
0.5461651
0.14712352
-0.22122252
-0.5281775
-0.80443704
-1.050001
-1.2955651
-1.5411291
-1.7559977
-1.9094752
-1.9401705
-1.8787796
-1.7559977
-1.6025201
-1.3569561
-1.050001
-0.62026405
-0.12913597
0.33129644
0.730338
1.0372931
1.3442482
1.6512033
1.8353761
1.9274627
1.8967673
1.7125939
1.4056393
1.0065975
0.607556
0.20851457
-0.12913597
-0.4053955
-0.6509595
-0.98861
-1.3262606
-1.6639111
-2.032257
-2.4619942
-2.9531221
-3.44425
-3.9046826
-4.2423334
-4.5799837
-4.94833
-5.347371
-5.685022
-5.746413
-5.531544
-5.0404162
-4.365115
-3.536337
-2.6768627
-1.7559977
-0.80443704
0.17781901
1.2214662
2.2037225
3.0325007
3.646411
4.045452
4.2296247
4.137539
3.7998881
3.3087602
2.7869368
2.2958088
1.8353761
1.3135525
0.607556
-0.19052696
-1.0806966
-1.9708661
-2.7996447
-3.4749455
-3.9967694
-4.3344197
-4.5799837
-4.702766
-4.702766
-4.702766
-4.7948523
-4.9790254
-5.132503
-5.193894
-5.1631985
-5.071112
-4.9790254
-4.886939
-4.886939
-4.94833
-5.071112
-5.193894
-5.22459
-5.22459
-5.22459
-5.193894
-5.193894
-5.193894
-5.2552853
-5.3166757
-5.347371
-5.3166757
-5.1631985
-4.94833
-4.702766
-4.426506
-4.180942
-3.935378
-3.7205095
-3.5056415
-3.3521638
-3.1986861
-3.0145135
-2.8303404
-2.6461673
-2.5540807
-2.5540807
-2.6768627
-2.8303404
-2.9838176
-3.075904
-3.1372952
-3.075904
-2.9531221
-2.7996447
-2.6154716
-2.4312987
-2.1857347
-1.8787796
-1.4797381
-0.98861
-0.3747
0.33129644
1.0065975
1.6205076
2.0809402
2.387895
2.5413728
2.6027637
2.5720682
2.479982
2.3265042
2.1423311
1.9581581
1.7432896
1.528421
1.2521616
0.9145111
0.57686055
0.17781901
-0.15983152
-0.436091
-0.55887306
-0.55887306
-0.436091
-0.28261352
-0.22122252
-0.19052696
-0.19052696
-0.22122252
-0.19052696
-0.15983152
-0.06774497
0.05503702
0.17781901
0.26990557
0.33129644
0.26990557
0.14712352
-0.09844053
-0.3440045
-0.55887306
-0.77374154
-1.111392
-1.6332155
-2.339212
-3.1372952
-3.935378
-4.641375
-5.1631985
-5.500849
-5.685022
-5.685022
-5.5929356
-5.4701533
-5.2552853
-4.9790254
-4.5799837
-4.1502466
-3.7205095
-3.2293816
-2.7382536
-2.2164302
-1.7866931
-1.4797381
-1.2648696
-1.111392
-0.92721903
-0.68165505
-0.4053955
-0.12913597
0.08573252
0.26990557
0.484774
0.76103354
1.0372931
1.3135525
1.5898122
1.8353761
2.0809402
2.2958088
2.5106769
2.725546
2.879023
2.879023
2.7869368
2.633459
2.479982
2.3571997
2.2037225
1.9581581
1.5898122
1.2214662
0.85311997
0.484774
0.14712352
-0.15983152
-0.4053955
-0.55887306
-0.6509595
-0.74304605
-0.86582804
-1.050001
-1.2034786
-1.3569561
-1.4797381
-1.5104336
-1.5104336
-1.4490426
-1.3569561
-1.3262606
-1.3569561
-1.4797381
-1.7253021
-2.0015616
-2.2471256
-2.4619942
-2.5847762
-2.5540807
-2.3699076
-2.1243436
-2.0015616
-2.0629525
-2.2471256
-2.523385
-2.6461673
-2.5847762
-2.277821
-1.7866931
-1.2648696
-0.71235055
-0.22122252
0.17781901
0.51546955
0.8838155
1.3442482
1.9274627
2.5106769
2.9404144
3.1552825
3.2166734
3.124587
2.9711099
2.6641545
2.2037225
1.6512033
1.0986841
0.57686055
0.05503702
-0.4053955
-0.83513254
-1.111392
-1.2648696
-1.2955651
-1.2648696
-1.1727831
-0.9579146
-0.6509595
-0.3747
-0.09844053
0.14712352
0.5461651
1.0986841
1.8046807
2.5413728
3.1859784
3.646411
3.8919744
3.9840612
3.8919744
3.5236287
2.879023
2.0502448
1.2521616
0.5461651
-0.09844053
-0.80443704
-1.5411291
-2.2164302
-2.6768627
-2.9531221
-3.1372952
-3.1986861
-3.0145135
-2.5847762
-1.9708661
-1.3569561
-0.74304605
-0.12913597
0.45407844
0.9759021
1.2828571
1.3442482
1.1600751
0.94520664
0.82242465
0.85311997
0.85311997
0.63825154
0.33129644
0.14712352
0.20851457
0.42338312
0.607556
0.730338
0.94520664
1.2828571
1.6512033
1.9888536
2.2958088
2.6027637
2.9097185
3.0938916
3.1552825
3.2166734
3.4008465
3.646411
3.8919744
3.9840612
3.8919744
3.7078013
3.6157155
3.646411
3.646411
3.4929333
3.2780647
3.1552825
3.2166734
3.3087602
3.3087602
3.2166734
3.1552825
3.1552825
3.124587
3.0631962
3.0938916
3.1859784
3.3394556
3.4622378
3.4929333
3.4622378
3.4929333
3.5850196
3.7384968
3.861279
3.92267
3.7998881
3.4929333
3.0631962
2.5413728
1.9274627
1.1907706
0.30060112
-0.55887306
-1.2648696
-1.8480841
-2.3699076
-2.8917313
-3.3521638
-3.6591187
-3.7205095
-3.536337
-3.075904
-2.3699076
-1.5718246
-0.86582804
-0.3440045
0.08573252
0.51546955
0.9759021
1.3749436
1.528421
1.3749436
1.0065975
0.6689471
0.42338312
0.23921001
0.14712352
0.11642802
0.14712352
0.14712352
-0.0063539743
-0.3747
-0.9579146
-1.4797381
-1.7559977
-1.7559977
-1.6332155
-1.4183471
-1.0806966
-0.62026405
-0.12913597
0.361992
0.7917291
1.1907706
1.6818987
2.234418
2.725546
3.0325007
3.124587
2.9711099
2.6948504
2.2651129
1.7125939
1.0679886
0.33129644
-0.28261352
-0.68165505
-0.92721903
-1.050001
-1.050001
-0.9579146
-0.80443704
-0.68165505
-0.6509595
-0.6509595
-0.6509595
-0.55887306
-0.436091
-0.4053955
-0.4667865
-0.5895685
-0.68165505
-0.74304605
-0.74304605
-0.77374154
-0.98861
-1.3262606
-1.6946065
-1.9094752
-2.0629525
-2.2164302
-2.3699076
-2.4312987
-2.339212
-2.093648
-1.7866931
-1.3876516
-0.89652354
-0.28261352
0.361992
0.8838155
1.3749436
1.8046807
2.1730266
2.479982
2.7562413
3.0018053
3.124587
3.0938916
2.7869368
2.2651129
1.5898122
0.82242465
0.05503702
-0.62026405
-1.2034786
-1.6332155
-1.8787796
-1.9401705
-1.7559977
-1.3262606
-0.74304605
-0.06774497
0.76103354
1.6512033
2.5413728
3.3394556
4.0147567
4.628667
5.242577
5.7644005
6.1634417
6.3476152
6.4090056
6.3169193
6.132746
5.856487
5.3653584
4.6900578
3.92267
3.2166734
2.5720682
1.8660716
1.0679886
0.20851457
-0.55887306
-1.2034786
-1.6025201
-1.6946065
-1.4797381
-1.0193056
-0.436091
0.14712352
0.730338
1.3442482
1.9888536
2.6641545
3.3087602
3.8919744
4.3831024
4.628667
4.6593623
4.5058846
4.2603207
3.9533658
3.5543242
3.124587
2.6948504
2.2651129
1.8046807
1.3749436
1.0372931
0.82242465
0.6689471
0.57686055
0.45407844
0.33129644
0.20851457
0.20851457
0.39268756
0.730338
1.1293795
1.4977256
1.7432896
1.8967673
1.9888536
1.9888536
1.8353761
1.6512033
1.4977256
1.4363347
1.4056393
1.4670299
1.5591165
1.6512033
1.7125939
1.8353761
2.019549
2.3265042
2.6641545
2.9711099
3.3087602
3.5543242
3.7078013
3.7998881
3.92267
4.1068435
4.352407
4.5979714
4.8128395
4.9970126
5.058404
5.027708
4.9049263
4.8128395
4.751449
4.5979714
4.352407
3.92267
3.4622378
3.0018053
2.5106769
2.019549
1.5898122
1.3442482
1.3135525
1.4977256
1.773985
2.0502448
2.2651129
2.4185905
2.5413728
2.6641545
2.879023
3.124587
3.4008465
3.6157155
3.861279
4.045452
4.2296247
4.2603207
4.1068435
3.8919744
3.6771064
3.5236287
3.431542
3.3087602
3.124587
2.9404144
2.725546
2.5106769
2.3265042
2.1423311
1.9888536
1.9581581
2.0502448
2.2037225
2.4492865
2.725546
2.9711099
3.1859784
3.3394556
3.4622378
3.5543242
3.646411
3.6771064
3.6771064
3.7078013
3.7384968
3.7691927
3.7384968
3.6157155
3.431542
3.3087602
3.370151
3.5850196
3.861279
4.137539
4.352407
4.5979714
4.8128395
5.0890994
5.3653584
5.6723137
5.948573
6.2555285
6.5931787
6.930829
7.1763935
7.3298707
7.2991757
7.115002
6.9615245
6.8080473
6.623874
6.286224
5.733705
4.966317
4.0761476
3.1552825
2.2958088
1.528421
0.9145111
0.42338312
0.08573252
-0.12913597
-0.25191796
-0.25191796
-0.09844053
0.14712352
0.45407844
0.82242465
1.1907706
1.6205076
2.0809402
2.5106769
2.8483276
3.0325007
3.1552825
3.1552825
3.124587
2.9711099
2.7869368
2.6027637
2.4492865
2.3265042
2.1730266
2.019549
1.8967673
1.8046807
1.6818987
1.4363347
1.1293795
0.82242465
0.51546955
0.26990557
0.20851457
0.30060112
0.51546955
0.7917291
1.1293795
1.5591165
2.0809402
2.6027637
3.0631962
3.4929333
3.861279
4.137539
4.2603207
4.2603207
4.1068435
3.8305836
3.4622378
3.0631962
2.6641545
2.3571997
2.1423311
2.0809402
2.1730266
2.3571997
2.6027637
2.8176322
3.0631962
3.3087602
3.5850196
3.861279
4.1682343
4.5058846
4.782144
4.9970126
4.9970126
4.9049263
4.6593623
4.3217115
4.0147567
3.7384968
3.4929333
3.2473693
2.9711099
2.633459
2.387895
2.2651129
2.2958088
2.387895
2.5106769
2.6027637
2.6641545
2.6948504
2.725546
2.725546
2.7869368
2.9404144
3.124587
3.3087602
3.3394556
3.2780647
3.0631962
2.7562413
2.4185905
2.0809402
1.773985
1.4670299
1.1907706
0.94520664
0.69964266
0.5461651
0.484774
0.607556
0.85311997
1.1293795
1.4670299
1.8046807
2.1730266
2.5413728
2.8483276
3.0938916
3.370151
3.6771064
3.9840612
4.291016
4.5672755
4.8128395
4.9970126
5.1504903
5.3039675
5.4267497
5.4881406
5.457445
5.3653584
5.3039675
5.242577
5.1811857
5.119795
4.9356217
4.628667
4.2603207
3.7998881
3.4008465
3.0325007
2.725546
2.4185905
2.0809402
1.7432896
1.3442482
0.9759021
0.57686055
0.26990557
-0.0063539743
-0.22122252
-0.4053955
-0.55887306
-0.6509595
-0.6509595
-0.5895685
-0.4667865
-0.3440045
-0.28261352
-0.25191796
-0.313309
-0.4667865
-0.68165505
-1.0193056
-1.4183471
-1.8173887
-2.1550393
-2.4926896
-2.8610358
-3.1986861
-3.5056415
-3.7205095
-3.8432918
-3.8125963
-3.6591187
-3.3521638
-2.9531221
-2.4619942
-1.9708661
-1.4797381
-0.9579146
-0.4667865
-0.037049532
0.361992
0.63825154
0.82242465
0.9145111
0.94520664
0.9145111
0.82242465
0.6689471
0.5461651
0.45407844
0.42338312
0.45407844
0.45407844
0.42338312
0.39268756
0.42338312
0.5461651
0.6689471
0.69964266
0.57686055
0.361992
0.11642802
-0.09844053
-0.22122252
-0.28261352
-0.313309
-0.22122252
-0.0063539743
0.26990557
0.607556
0.94520664
1.3135525
1.7125939
2.019549
2.3265042
2.6027637
2.879023
3.0938916
3.2780647
3.3087602
3.2473693
3.1552825
3.0018053
2.8483276
2.725546
2.6027637
2.479982
2.3265042
2.0809402
1.8353761
1.6205076
1.4977256
1.4056393
1.3135525
1.1293795
0.9145111
0.6689471
0.33129644
-0.09844053
-0.55887306
-0.98861
-1.3262606
-1.6025201
-1.8787796
-2.1550393
-2.5540807
-2.9838176
-3.4135547
-3.7512054
-3.9660735
-4.0581603
-3.935378
-3.6284232
-3.2293816
-2.8610358
-2.5540807
-2.2164302
-1.8787796
-1.5718246
-1.2648696
-0.9579146
-0.5895685
-0.19052696
0.14712352
0.39268756
0.484774
0.51546955
0.57686055
0.607556
0.6689471
0.76103354
0.82242465
0.85311997
0.7917291
0.63825154
0.45407844
0.23921001
0.08573252
0.024341464
0.14712352
0.39268756
0.7917291
1.2828571
1.773985
2.2651129
2.7562413
3.2780647
3.7691927
4.2603207
4.6900578
4.9970126
5.242577
5.4267497
5.518836
5.4881406
5.3653584
5.119795
4.751449
4.3217115
3.8919744
3.431542
2.9711099
2.387895
1.773985
1.1293795
0.484774
-0.09844053
-0.6509595
-1.1727831
-1.6639111
-2.1550393
-2.6154716
-2.9838176
-3.3214679
-3.6284232
-3.8432918
-3.935378
-3.8739872
-3.689814
-3.4135547
-3.1372952
-2.9224267
-2.7075582
-2.4312987
-2.093648
-1.6332155
-1.1420876
-0.6509595
-0.22122252
0.14712352
0.484774
0.730338
0.9759021
1.1907706
1.4056393
1.6205076
1.8353761
1.9888536
2.1116357
2.2037225
2.234418
2.2958088
2.3571997
2.4185905
2.6027637
2.879023
3.124587
3.370151
3.5543242
3.646411
3.6771064
3.5850196
3.370151
3.0631962
2.6948504
2.3265042
2.0809402
1.8660716
1.6512033
1.4363347
1.2521616
1.0372931
0.7917291
0.484774
0.23921001
0.05503702
-0.037049532
0.024341464
0.20851457
0.45407844
0.76103354
1.0679886
1.3135525
1.528421
1.6818987
1.8046807
1.8660716
1.8967673
1.8967673
1.8353761
1.7432896
1.5898122
1.4056393
1.1293795
0.85311997
0.607556
0.45407844
0.33129644
0.23921001
0.14712352
0.08573252
0.08573252
0.11642802
0.08573252
-0.037049532
-0.22122252
-0.4053955
-0.55887306
-0.68165505
-0.74304605
-0.80443704
-0.92721903
-1.0193056
-1.0806966
-1.050001
-0.89652354
-0.68165505
-0.436091
-0.15983152
0.08573252
0.30060112
0.45407844
0.57686055
0.6689471
0.7917291
0.9759021
1.2214662
1.4977256
1.773985
1.9888536
2.1730266
2.3265042
2.5106769
2.7869368
3.124587
3.4929333
3.8919744
4.2603207
4.5672755
4.782144
4.9356217
4.9970126
4.9970126
4.9970126
4.966317
4.9049263
4.8128395
4.6593623
4.3831024
4.0761476
3.7384968
3.4622378
3.2473693
3.0631962
2.879023
2.7562413
2.725546
2.725546
2.6641545
2.5720682
2.4492865
2.2958088
2.2037225
2.1423311
2.1116357
2.1116357
2.1423311
2.1423311
2.0809402
2.0502448
2.0502448
2.1423311
2.2958088
2.479982
2.6641545
2.725546
2.6948504
2.5720682
2.3571997
2.1116357
1.8660716
1.6818987
1.528421
1.4056393
1.3442482
1.2828571
1.2521616
1.1600751
0.9759021
0.7917291
0.6689471
0.6689471
0.76103354
0.94520664
1.1600751
1.4056393
1.7125939
2.019549
2.2958088
2.5413728
2.7869368
3.0938916
3.431542
3.7384968
3.9840612
4.1682343
4.2296247
4.2296247
4.0761476
3.7691927
3.4008465
2.9711099
2.4492865
1.8967673
1.3442482
0.8838155
0.484774
0.17781901
-0.037049532
-0.12913597
-0.037049532
0.17781901
0.42338312
0.730338
1.0986841
1.4977256
1.9581581
2.479982
3.0325007
3.5543242
4.0147567
4.3831024
4.720753
5.027708
5.334663
5.6416183
5.9792686
6.3169193
6.5624833
6.6852655
6.715961
6.5931787
6.3476152
5.9792686
5.549532
5.1504903
4.751449
4.3831024
3.9533658
3.5236287
3.0631962
2.5720682
2.1423311
1.7432896
1.4056393
1.1907706
1.0372931
0.8838155
0.730338
0.51546955
0.23921001
-0.06774497
-0.4053955
-0.68165505
-0.86582804
-0.98861
-0.98861
-0.9579146
-0.89652354
-0.77374154
-0.62026405
-0.436091
-0.19052696
0.11642802
0.51546955
1.0372931
1.5898122
2.1730266
2.725546
3.2473693
3.7078013
4.1682343
4.53658
4.843535
5.0890994
5.1811857
5.119795
4.8742304
4.5058846
4.0761476
3.646411
3.2473693
2.879023
2.479982
2.0809402
1.6205076
1.2214662
0.9145111
0.69964266
0.57686055
0.607556
0.7917291
1.0986841
1.4977256
1.9274627
2.2958088
2.6641545
3.0018053
3.3394556
3.6771064
3.9840612
4.19893
4.291016
4.3217115
4.2603207
4.137539
3.9840612
3.7998881
3.6157155
3.4008465
3.1552825
2.9097185
2.633459
2.387895
2.1423311
1.8660716
1.6205076
1.3749436
1.1907706
1.0679886
0.94520664
0.76103354
0.57686055
0.42338312
0.361992
0.484774
0.730338
0.9759021
1.1600751
1.2828571
1.3135525
1.3442482
1.3135525
1.1907706
1.0065975
0.85311997
0.7917291
0.82242465
0.7917291
0.6689471
0.484774
0.33129644
0.23921001
0.23921001
0.361992
0.63825154
1.0065975
1.4363347
1.9274627
2.479982
3.124587
3.7078013
4.19893
4.6593623
5.027708
5.3039675
5.3960543
5.3039675
4.9970126
4.5058846
3.8919744
3.2166734
2.5413728
1.8353761
1.1907706
0.607556
0.14712352
-0.19052696
-0.436091
-0.62026405
-0.6509595
-0.5895685
-0.436091
-0.15983152
0.23921001
0.76103354
1.3749436
2.019549
2.6027637
3.124587
3.5543242
3.861279
4.0761476
4.2603207
4.4137983
4.53658
4.628667
4.6593623
4.5979714
4.4137983
4.137539
3.7998881
3.4008465
3.0018053
2.6641545
2.3571997
2.0809402
1.8046807
1.5591165
1.3442482
1.1600751
1.0372931
0.9145111
0.7917291
0.607556
0.361992
0.05503702
-0.22122252
-0.436091
-0.55887306
-0.6509595
-0.74304605
-0.89652354
-1.0806966
-1.2648696
-1.4490426
-1.5718246
-1.7253021
-1.7559977
-1.6639111
-1.3876516
-1.0193056
-0.5895685
-0.15983152
0.30060112
0.730338
1.1293795
1.4977256
1.9274627
2.387895
2.879023
3.370151
3.861279
4.2603207
4.53658
4.628667
4.5979714
4.444494
4.2296247
3.9533658
3.6771064
3.3087602
2.879023
2.387895
1.8353761
1.1600751
0.42338312
-0.313309
-0.98861
-1.5718246
-2.032257
-2.3699076
-2.6154716
-2.768949
-2.8917313
-2.8917313
-2.7075582
-2.339212
-1.7866931
-1.1420876
-0.4667865
0.23921001
0.94520664
1.6205076
2.2037225
2.6948504
3.0631962
3.3394556
3.4622378
3.431542
3.1552825
2.6641545
1.9888536
1.1600751
0.23921001
-0.74304605
-1.7559977
-2.7075582
-3.5977278
-4.365115
-5.071112
-5.685022
-6.2068458
-6.5751915
-6.79006
-6.8514514
-6.728669
-6.421714
-5.9612813
-5.378067
-4.764157
-4.1502466
-3.5977278
-3.1372952
-2.768949
-2.4619942
-2.2471256
-2.093648
-2.0015616
-1.9708661
-1.9401705
-2.0015616
-2.1550393
-2.339212
-2.4312987
-2.4619942
-2.3699076
-2.1857347
-1.9094752
-1.5718246
-1.234174
-0.83513254
-0.4667865
-0.12913597
0.23921001
0.57686055
0.8838155
1.0986841
1.1600751
1.1293795
1.0679886
1.0065975
0.9759021
0.9759021
0.9759021
0.9759021
0.9759021
0.9145111
0.82242465
0.69964266
0.5461651
0.39268756
0.23921001
0.05503702
-0.09844053
-0.28261352
-0.497482
-0.68165505
-0.86582804
-0.92721903
-0.92721903
-0.89652354
-0.86582804
-0.80443704
-0.71235055
-0.62026405
-0.55887306
-0.5281775
-0.497482
-0.5281775
-0.5895685
-0.71235055
-0.89652354
-1.050001
-1.1727831
-1.2648696
-1.3569561
-1.4797381
-1.6025201
-1.6639111
-1.6639111
-1.5411291
-1.3262606
-1.0193056
-0.68165505
-0.4053955
-0.19052696
-0.06774497
0.05503702
0.23921001
0.39268756
0.484774
0.484774
0.45407844
0.33129644
0.08573252
-0.22122252
-0.55887306
-0.83513254
-1.050001
-1.234174
-1.3876516
-1.5411291
-1.6946065
-1.8173887
-1.8480841
-1.7866931
-1.6332155
-1.3569561
-0.98861
-0.62026405
-0.25191796
0.08573252
0.39268756
0.607556
0.730338
0.82242465
0.8838155
0.8838155
0.8838155
0.7917291
0.69964266
0.5461651
0.361992
0.17781901
-0.037049532
-0.313309
-0.68165505
-1.050001
-1.3876516
-1.7559977
-2.1243436
-2.523385
-2.8917313
-3.2600775
-3.5977278
-3.8125963
-3.9046826
-3.9046826
-3.781901
-3.6284232
-3.4135547
-3.1986861
-2.9224267
-2.6461673
-2.3699076
-2.1243436
-1.8787796
-1.6332155
-1.4490426
-1.2955651
-1.2955651
-1.4490426
-1.7253021
-2.093648
-2.4926896
-2.9224267
-3.290773
-3.5670323
-3.7205095
-3.7512054
-3.7205095
-3.5977278
-3.3828592
-3.075904
-2.7382536
-2.339212
-1.9094752
-1.5104336
-1.111392
-0.74304605
-0.4053955
-0.12913597
0.08573252
0.17781901
0.17781901
0.08573252
-0.06774497
-0.25191796
-0.4667865
-0.74304605
-1.0193056
-1.2648696
-1.3876516
-1.5104336
-1.6025201
-1.6946065
-1.7253021
-1.7253021
-1.6639111
-1.5104336
-1.2955651
-1.050001
-0.77374154
-0.5281775
-0.25191796
-0.0063539743
0.20851457
0.39268756
0.5461651
0.57686055
0.5461651
0.42338312
0.23921001
-0.06774497
-0.436091
-0.92721903
-1.5411291
-2.277821
-3.045209
-3.781901
-4.457202
-5.1018076
-5.623631
-6.0226727
-6.237541
-6.298932
-6.2068458
-6.0226727
-5.807804
-5.56224
-5.2552853
-4.9176345
-4.610679
-4.3344197
-4.0888557
-3.7512054
-3.3521638
-2.9531221
-2.5847762
-2.339212
-2.1550393
-2.0015616
-1.8480841
-1.6332155
-1.2648696
-0.83513254
-0.3440045
0.08573252
0.484774
0.7917291
1.0372931
1.1907706
1.2521616
1.3135525
1.4056393
1.5898122
1.773985
1.9581581
2.1116357
2.2037225
2.234418
2.1730266
2.0809402
1.8967673
1.6818987
1.3749436
1.0065975
0.607556
0.20851457
-0.19052696
-0.5281775
-0.74304605
-0.83513254
-0.77374154
-0.6509595
-0.436091
-0.12913597
0.23921001
0.57686055
0.8838155
1.1600751
1.3442482
1.4363347
1.4977256
1.528421
1.4670299
1.3749436
1.2521616
1.0986841
0.94520664
0.730338
0.5461651
0.39268756
0.26990557
0.17781901
0.17781901
0.23921001
0.30060112
0.39268756
0.42338312
0.484774
0.51546955
0.607556
0.69964266
0.76103354
0.82242465
0.94520664
1.0372931
1.1600751
1.2521616
1.3135525
1.3749436
1.4363347
1.4977256
1.4670299
1.3442482
1.1600751
0.94520664
0.7917291
0.76103354
0.82242465
0.94520664
1.0065975
1.0372931
1.0372931
0.9759021
0.8838155
0.7917291
0.730338
0.6689471
0.730338
0.7917291
0.82242465
0.730338
0.6689471
0.63825154
0.607556
0.607556
0.63825154
0.69964266
0.730338
0.76103354
0.76103354
0.730338
0.730338
0.730338
0.69964266
0.6689471
0.57686055
0.484774
0.33129644
0.17781901
0.024341464
-0.09844053
-0.22122252
-0.28261352
-0.28261352
-0.22122252
-0.12913597
0.05503702
0.26990557
0.484774
0.6689471
0.8838155
1.1293795
1.4056393
1.6512033
1.8660716
2.019549
2.1730266
2.2958088
2.3571997
2.3571997
2.2958088
2.2037225
2.1116357
2.0502448
2.019549
1.9581581
1.8967673
1.8046807
1.6205076
1.3442482
1.0986841
0.82242465
0.607556
0.33129644
0.024341464
-0.25191796
-0.55887306
-0.86582804
-1.1727831
-1.4183471
-1.6332155
-1.7866931
-1.8787796
-1.9094752
-1.8173887
-1.7253021
-1.6332155
-1.5104336
-1.2648696
-0.89652354
-0.4053955
0.14712352
0.69964266
1.3135525
1.9274627
2.5106769
2.9711099
3.3394556
3.5236287
3.5850196
3.5850196
3.5543242
3.4929333
3.3087602
3.0018053
2.633459
2.1730266
1.7125939
1.3135525
1.0065975
0.76103354
0.5461651
0.39268756
0.30060112
0.30060112
0.39268756
0.607556
0.82242465
1.0372931
1.2521616
1.528421
1.8660716
2.234418
2.6641545
2.9711099
3.1552825
3.1552825
3.0325007
2.8176322
2.6027637
2.387895
2.1730266
1.8660716
1.4977256
1.1600751
0.85311997
0.5461651
0.30060112
0.14712352
0.08573252
0.11642802
0.26990557
0.5461651
0.85311997
1.1293795
1.4056393
1.6512033
1.8660716
1.9888536
2.0809402
2.2037225
2.2651129
2.2651129
2.1423311
1.9888536
1.8046807
1.6818987
1.6512033
1.6818987
1.6512033
1.5898122
1.4670299
1.4056393
1.3442482
1.3135525
1.3135525
1.3135525
1.3442482
1.4056393
1.4363347
1.4670299
1.528421
1.5591165
1.5898122
1.6205076
1.5898122
1.5591165
1.5591165
1.6205076
1.6818987
1.8046807
1.9274627
2.1116357
2.3265042
2.5413728
2.725546
2.9404144
3.2166734
3.5850196
3.9533658
4.291016
4.5672755
4.8128395
4.9970126
5.0890994
5.058404
4.9970126
4.8742304
4.720753
4.5058846
4.2603207
3.8919744
3.4929333
3.0631962
2.6948504
2.3571997
2.1116357
1.9274627
1.773985
1.6818987
1.6818987
1.7432896
1.9274627
2.234418
2.633459
3.0938916
3.6157155
4.1068435
4.53658
4.9356217
5.2732725
5.457445
5.457445
5.3039675
5.027708
4.6900578
4.291016
3.7998881
3.2780647
2.6948504
2.1116357
1.6205076
1.1600751
0.76103354
0.39268756
0.14712352
-0.0063539743
-0.037049532
0.05503702
0.23921001
0.5461651
0.94520664
1.4670299
2.019549
2.633459
3.2780647
3.9533658
4.5979714
5.2118816
5.7030096
6.0713553
6.3169193
6.4703965
6.5010924
6.4090056
6.2555285
5.9792686
5.610923
5.0890994
4.53658
3.9533658
3.3087602
2.6948504
2.0809402
1.528421
1.0065975
0.607556
0.26990557
-0.0063539743
-0.25191796
-0.436091
-0.497482
-0.436091
-0.25191796
-0.0063539743
0.26990557
0.57686055
0.8838155
1.1600751
1.4363347
1.7125939
1.9888536
2.234418
2.5413728
2.879023
3.2166734
3.4929333
3.7384968
3.9533658
4.1682343
4.3831024
4.5979714
4.8128395
5.027708
5.2732725
5.518836
5.733705
5.948573
6.1634417
6.3476152
6.4703965
6.5010924
6.4090056
6.286224
6.0713553
5.887182
5.610923
5.2732725
4.8742304
4.4137983
3.92267
3.370151
2.7869368
2.3265042
1.9888536
1.8660716
1.8660716
1.9888536
2.2037225
2.5413728
2.9404144
3.4008465
3.861279
4.3217115
4.720753
5.0890994
5.3960543
5.6416183
5.825791
5.856487
5.825791
5.7030096
5.4881406
5.119795
4.6593623
4.19893
3.7384968
3.3087602
2.879023
2.5413728
2.2651129
2.0809402
1.9581581
1.8353761
1.7125939
1.6512033
1.6818987
1.8353761
2.0502448
2.3265042
2.5106769
2.6641545
2.7869368
2.9097185
3.0018053
3.0325007
3.0018053
2.9097185
2.7869368
2.6027637
2.387895
2.1116357
1.8660716
1.7125939
1.7125939
1.8353761
2.0502448
2.3571997
2.7869368
3.2780647
3.7384968
4.2296247
4.6593623
5.058404
5.3960543
5.610923
5.7030096
5.6416183
5.457445
5.1504903
4.782144
4.352407
3.92267
3.4622378
2.9711099
2.5106769
2.1116357
1.8353761
1.7125939
1.773985
1.9581581
2.234418
2.6027637
3.0325007
3.4929333
3.9840612
4.53658
5.0890994
5.6416183
6.1941376
6.7466564
7.237784
7.60613
7.759608
7.728913
7.5140443
7.207089
6.8694386
6.4703965
6.04066
5.6416183
5.1811857
4.6900578
4.1068435
3.4929333
2.879023
2.3571997
2.0502448
1.8660716
1.8046807
1.8046807
1.8660716
1.9274627
1.9581581
1.9274627
1.8353761
1.7125939
1.6512033
1.6512033
1.6205076
1.5898122
1.528421
1.4056393
1.2214662
0.9145111
0.5461651
0.11642802
-0.313309
-0.68165505
-0.89652354
-0.9579146
-0.86582804
-0.6509595
-0.3747
-0.037049532
0.484774
1.1293795
1.9274627
2.7869368
3.6771064
4.475189
5.242577
5.9178777
6.531788
6.9922204
7.3298707
7.4833484
7.3912616
7.115002
6.65457
6.0713553
5.3960543
4.751449
4.137539
3.6157155
3.1859784
2.8176322
2.479982
2.0809402
1.6818987
1.4363347
1.3135525
1.3442482
1.3749436
1.4670299
1.6512033
1.8660716
2.0502448
2.1730266
2.234418
2.1730266
2.1116357
2.019549
1.9581581
1.9274627
1.9581581
2.019549
2.0809402
2.0502448
1.9581581
1.8353761
1.7125939
1.6512033
1.5898122
1.5898122
1.6205076
1.7432896
1.9274627
2.0809402
2.2037225
2.2958088
2.3265042
2.387895
2.4185905
2.479982
2.5413728
2.5720682
2.5720682
2.479982
2.3571997
2.1730266
2.019549
1.8660716
1.7125939
1.5898122
1.528421
1.528421
1.5898122
1.6818987
1.7432896
1.8046807
1.8353761
1.9274627
2.019549
2.1423311
2.2651129
2.387895
2.479982
2.4492865
2.2651129
2.019549
1.7125939
1.3442482
1.0065975
0.6689471
0.361992
0.11642802
-0.09844053
-0.28261352
-0.436091
-0.55887306
-0.62026405
-0.68165505
-0.68165505
-0.62026405
-0.5895685
-0.5281775
-0.4667865
-0.3440045
-0.25191796
-0.15983152
-0.037049532
0.14712352
0.361992
0.607556
0.76103354
0.85311997
0.82242465
0.76103354
0.730338
0.730338
0.7917291
0.9145111
0.9759021
0.9759021
0.9145111
0.76103354
0.51546955
0.11642802
-0.3440045
-0.77374154
-1.111392
-1.3569561
-1.5104336
-1.6025201
-1.6946065
-1.7559977
-1.8173887
-1.8480841
-1.8480841
-1.7559977
-1.5411291
-1.2648696
-1.0193056
-0.80443704
-0.62026405
-0.4667865
-0.3440045
-0.25191796
-0.15983152
-0.06774497
-0.0063539743
-0.037049532
-0.12913597
-0.22122252
-0.3440045
-0.4053955
-0.436091
-0.313309
-0.09844053
0.23921001
0.5461651
0.76103354
0.85311997
0.94520664
1.0372931
1.1600751
1.2828571
1.4056393
1.4363347
1.4670299
1.4363347
1.4056393
1.3749436
1.3749436
1.3749436
1.4056393
1.4977256
1.5898122
1.6818987
1.7432896
1.773985
1.8353761
1.8046807
1.8353761
1.9274627
2.0809402
2.2037225
2.1730266
1.9581581
1.4977256
0.94520664
0.361992
-0.28261352
-0.89652354
-1.5104336
-2.093648
-2.6154716
-3.075904
-3.5056415
-3.935378
-4.3344197
-4.7334614
-5.071112
-5.2552853
-5.22459
-4.9790254
-4.610679
-4.1502466
-3.5977278
-3.0145135
-2.3085167
-1.6025201
-0.89652354
-0.19052696
0.45407844
1.0679886
1.528421
1.773985
1.773985
1.4977256
0.9759021
0.33129644
-0.4053955
-1.1727831
-1.8787796
-2.523385
-3.1986861
-3.8432918
-4.4878974
-5.071112
-5.500849
-5.7771087
-5.8998904
-5.8998904
-5.715718
-5.4087625
-5.009721
-4.5799837
-4.119551
-3.5977278
-3.045209
-2.4926896
-1.9401705
-1.4490426
-1.050001
-0.77374154
-0.62026405
-0.5281775
-0.5281775
-0.55887306
-0.68165505
-0.80443704
-0.92721903
-1.111392
-1.2955651
-1.5104336
-1.7866931
-2.1243436
-2.523385
-2.8917313
-3.2293816
-3.5056415
-3.6591187
-3.781901
-3.8125963
-3.8739872
-3.9046826
-3.9660735
-4.0581603
-4.1502466
-4.2116375
-4.273029
-4.3037243
-4.3037243
-4.3037243
-4.2423334
-4.180942
-4.119551
-3.9967694
-3.8432918
-3.689814
-3.536337
-3.4135547
-3.3214679
-3.2293816
-3.1372952
-3.0145135
-2.8610358
-2.6768627
-2.4619942
-2.2471256
-2.093648
-1.9708661
-1.9094752
-1.8480841
-1.8173887
-1.7559977
-1.7253021
-1.7559977
-1.8173887
-1.9094752
-2.1243436
-2.4926896
-2.9838176
-3.536337
-4.1502466
-4.7334614
-5.1631985
-5.378067
-5.347371
-5.132503
-4.8255477
-4.4878974
-4.119551
-3.7512054
-3.3214679
-2.8610358
-2.4006033
-1.9094752
-1.5104336
-1.1420876
-0.89652354
-0.80443704
-0.9579146
-1.3569561
-2.0015616
-2.7382536
-3.3828592
-3.9660735
-4.4878974
-5.009721
-5.531544
-5.930586
-6.2068458
-6.421714
-6.5751915
-6.6365824
-6.6672783
-6.544496
-6.298932
-5.9919767
-5.6543264
-5.3166757
-4.9790254
-4.641375
-4.2423334
-3.7512054
-3.2600775
-2.768949
-2.4619942
-2.339212
-2.4006033
-2.5847762
-2.768949
-2.8917313
-2.8917313
-2.8303404
-2.768949
-2.7075582
-2.6768627
-2.6461673
-2.5540807
-2.3085167
-1.9094752
-1.2648696
-0.436091
0.5461651
1.528421
2.387895
3.124587
3.7384968
4.2603207
4.720753
5.058404
5.2732725
5.3653584
5.242577
4.9049263
4.3831024
3.7078013
2.8483276
1.9274627
0.9759021
0.14712352
-0.55887306
-1.111392
-1.5718246
-1.9401705
-2.2471256
-2.4619942
-2.523385
-2.4926896
-2.339212
-2.0629525
-1.6946065
-1.2034786
-0.5895685
0.05503702
0.69964266
1.3135525
1.8967673
2.3265042
2.633459
2.7869368
2.879023
2.9097185
2.9097185
2.879023
2.725546
2.479982
2.1730266
1.8353761
1.528421
1.1600751
0.76103354
0.42338312
0.08573252
-0.22122252
-0.4667865
-0.68165505
-0.83513254
-0.9579146
-1.0806966
-1.2034786
-1.3569561
-1.5104336
-1.6332155
-1.7866931
-1.9708661
-2.1550393
-2.3699076
-2.4619942
-2.4619942
-2.3085167
-2.1550393
-2.0015616
-1.8173887
-1.5718246
-1.1727831
-0.74304605
-0.28261352
0.17781901
0.63825154
1.0372931
1.3442482
1.528421
1.6512033
1.7432896
1.8967673
2.1116357
2.3571997
2.5413728
2.6027637
2.5106769
2.2651129
1.8967673
1.3749436
0.7917291
0.11642802
-0.5281775
-1.111392
-1.6332155
-2.1243436
-2.5540807
-2.8917313
-3.2293816
-3.4749455
-3.689814
-3.7512054
-3.6284232
-3.290773
-2.768949
-2.1550393
-1.4797381
-0.74304605
-0.037049532
0.63825154
1.2828571
1.8046807
2.1423311
2.2958088
2.2651129
2.0502448
1.6818987
1.1600751
0.5461651
-0.09844053
-0.6509595
-1.0193056
-1.2648696
-1.3569561
-1.4183471
-1.4183471
-1.3262606
-1.111392
-0.80443704
-0.313309
0.33129644
1.0986841
1.9581581
2.8176322
3.6157155
4.3217115
4.9356217
5.3653584
5.6416183
5.7030096
5.5802274
5.2732725
4.782144
4.137539
3.2473693
2.1423311
0.85311997
-0.436091
-1.6025201
-2.523385
-3.1986861
-3.6284232
-3.8432918
-3.8125963
-3.536337
-2.9838176
-2.3085167
-1.5411291
-0.83513254
-0.19052696
0.39268756
0.9145111
1.4056393
1.8046807
2.1423311
2.387895
2.5106769
2.5106769
2.2958088
1.8967673
1.4056393
0.8838155
0.42338312
0.05503702
-0.25191796
-0.497482
-0.71235055
-0.89652354
-1.111392
-1.3569561
-1.6332155
-1.8787796
-2.0629525
-2.1550393
-2.1243436
-2.032257
-1.9401705
-1.7866931
-1.6332155
-1.4797381
-1.3262606
-1.2648696
-1.2648696
-1.2955651
-1.2955651
-1.2648696
-1.111392
-0.92721903
-0.71235055
-0.497482
-0.313309
-0.15983152
-0.06774497
-0.0063539743
0.024341464
0.05503702
0.20851457
0.484774
0.85311997
1.1907706
1.3749436
1.4363347
1.4363347
1.4977256
1.5898122
1.6818987
1.773985
1.8353761
1.8660716
1.773985
1.6205076
1.4363347
1.2214662
1.0065975
0.7917291
0.51546955
0.23921001
-0.12913597
-0.497482
-0.89652354
-1.2648696
-1.6332155
-2.032257
-2.4006033
-2.768949
-3.075904
-3.3214679
-3.536337
-3.5977278
-3.4749455
-3.1679907
-2.7996447
-2.4312987
-2.1550393
-2.0015616
-1.9094752
-1.9094752
-1.9094752
-1.9708661
-2.093648
-2.3085167
-2.5847762
-2.8917313
-3.1065998
-3.3214679
-3.536337
-3.8125963
-4.1502466
-4.426506
-4.641375
-4.7334614
-4.702766
-4.5799837
-4.3344197
-3.935378
-3.3828592
-2.6461673
-1.7866931
-0.89652354
-0.09844053
0.607556
1.2214662
1.7432896
2.019549
1.9888536
1.7432896
1.3135525
0.7917291
0.20851457
-0.4053955
-0.98861
-1.5411291
-2.0629525
-2.4619942
-2.768949
-2.8610358
-2.768949
-2.4619942
-1.9401705
-1.2648696
-0.497482
0.361992
1.2828571
2.2651129
3.2473693
4.1682343
4.9970126
5.6723137
6.102051
6.286224
6.224833
5.948573
5.4881406
4.9356217
4.3831024
3.861279
3.431542
3.1552825
2.9097185
2.6948504
2.479982
2.3571997
2.387895
2.5106769
2.725546
2.9097185
3.0018053
3.0018053
2.9404144
2.8176322
2.6948504
2.5720682
2.4185905
2.2037225
1.8967673
1.528421
1.0679886
0.57686055
0.05503702
-0.497482
-0.98861
-1.4183471
-1.7559977
-2.0015616
-2.1243436
-2.1550393
-2.0629525
-1.8787796
-1.6332155
-1.4183471
-1.2955651
-1.234174
-1.1727831
-1.1420876
-1.1727831
-1.3262606
-1.6025201
-1.9094752
-2.277821
-2.6768627
-3.1065998
-3.536337
-3.9046826
-4.119551
-4.2116375
-4.2423334
-4.2116375
-4.119551
-4.027465
-3.8432918
-3.5056415
-3.0145135
-2.4926896
-2.0015616
-1.5718246
-1.2648696
-1.0193056
-0.80443704
-0.55887306
-0.22122252
0.14712352
0.42338312
0.57686055
0.63825154
0.57686055
0.42338312
0.26990557
0.08573252
-0.037049532
-0.19052696
-0.4053955
-0.6509595
-0.89652354
-1.111392
-1.2955651
-1.4490426
-1.6332155
-1.7866931
-1.9401705
-2.0629525
-2.2164302
-2.3699076
-2.4619942
-2.4619942
-2.3085167
-2.032257
-1.6946065
-1.2955651
-0.92721903
-0.55887306
-0.19052696
0.20851457
0.6689471
1.2214662
1.8046807
2.3571997
2.8176322
3.1552825
3.4929333
3.8305836
4.19893
4.53658
4.782144
4.9049263
4.8128395
4.5058846
3.9840612
3.2780647
2.4492865
1.528421
0.57686055
-0.3747
-1.3262606
-2.3085167
-3.3521638
-4.3958106
-5.347371
-6.17615
-6.7593646
-7.1584063
-7.311884
-7.2504926
-7.035624
-6.5751915
-5.8998904
-5.1018076
-4.2116375
-3.2600775
-2.339212
-1.3876516
-0.436091
0.484774
1.3442482
2.0502448
2.6027637
2.9711099
3.124587
3.0018053
2.633459
2.1423311
1.6205076
1.0986841
0.63825154
0.23921001
-0.09844053
-0.436091
-0.86582804
-1.4183471
-2.032257
-2.6768627
-3.2600775
-3.689814
-4.027465
-4.3037243
-4.4878974
-4.610679
-4.641375
-4.610679
-4.4878974
-4.3344197
-4.2423334
-4.180942
-4.1502466
-4.180942
-4.1502466
-4.0888557
-3.935378
-3.689814
-3.3214679
-2.8610358
-2.277821
-1.6025201
-0.89652354
-0.22122252
0.45407844
1.1600751
1.8967673
2.6948504
3.4929333
4.19893
4.8128395
5.2732725
5.610923
5.7644005
5.733705
5.4881406
5.119795
4.5672755
3.861279
2.9711099
1.8660716
0.63825154
-0.62026405
-1.8480841
-2.9224267
-3.8739872
-4.67207
-5.347371
-5.8998904
-6.2682366
-6.421714
-6.3910184
-6.1454544
-5.7771087
-5.3166757
-4.7948523
-4.2116375
-3.5977278
-3.0145135
-2.4619942
-1.9708661
-1.5718246
-1.2034786
-0.83513254
-0.4053955
-0.037049532
0.23921001
0.39268756
0.5461651
0.69964266
0.82242465
0.9145111
0.9145111
0.82242465
0.6689471
0.45407844
0.17781901
-0.19052696
-0.6509595
-1.1420876
-1.6639111
-2.1243436
-2.523385
-2.7996447
-2.9531221
-3.0145135
-2.9838176
-2.8303404
-2.6768627
-2.4926896
-2.3699076
-2.339212
-2.4006033
-2.4926896
-2.5540807
-2.4926896
-2.277821
-2.0015616
-1.7866931
-1.6946065
-1.6639111
-1.6332155
-1.5411291
-1.3569561
-1.1420876
-0.92721903
-0.68165505
-0.3747
-0.12913597
0.024341464
-0.0063539743
-0.19052696
-0.55887306
-1.0806966
-1.6946065
-2.4619942
-3.2600775
-4.0581603
-4.7334614
-5.2552853
-5.5929356
-5.746413
-5.685022
-5.4701533
-5.1018076
-4.5799837
-3.9967694
-3.290773
-2.523385
-1.6025201
-0.6509595
0.26990557
1.0986841
1.8353761
2.5413728
3.124587
3.6157155
3.9533658
4.137539
4.1682343
4.045452
3.7998881
3.4622378
3.0325007
2.5720682
2.1423311
1.7432896
1.4363347
1.2214662
1.0679886
0.9759021
1.0065975
1.0679886
1.1293795
1.1600751
1.0986841
0.85311997
0.42338312
-0.15983152
-0.86582804
-1.6639111
-2.4926896
-3.3521638
-4.180942
-4.886939
-5.378067
-5.746413
-6.053368
-6.298932
-6.4524093
-6.421714
-6.2068458
-5.838499
-5.2552853
-4.5799837
-3.8125963
-3.0145135
-2.3699076
-1.8787796
-1.5718246
-1.4490426
-1.4183471
-1.4797381
-1.5411291
-1.6332155
-1.6639111
-1.6946065
-1.6639111
-1.6332155
-1.5718246
-1.4183471
-1.1420876
-0.68165505
-0.06774497
0.63825154
1.4056393
2.2037225
3.0018053
3.7998881
4.53658
5.119795
5.5802274
5.887182
5.9178777
5.6416183
5.027708
4.137539
3.0325007
1.8046807
0.484774
-0.83513254
-2.1243436
-3.290773
-4.2423334
-4.9790254
-5.378067
-5.439458
-5.0404162
-4.2423334
-3.1679907
-1.8787796
-0.4667865
0.9759021
2.3571997
3.5543242
4.53658
5.1811857
5.4881406
5.457445
5.2118816
4.8128395
4.2296247
3.4622378
2.5106769
1.4363347
0.361992
-0.6509595
-1.5411291
-2.1857347
-2.5847762
-2.7382536
-2.6461673
-2.339212
-1.8173887
-1.1727831
-0.436091
0.30060112
1.0679886
1.8046807
2.5413728
3.1859784
3.7691927
4.3217115
4.9049263
5.4881406
6.0713553
6.623874
7.0843067
7.4833484
7.8516946
8.15865
8.465605
8.741865
9.018125
9.171601
9.202297
8.987429
8.496301
7.759608
6.715961
5.457445
4.1068435
2.7562413
1.4056393
0.11642802
-1.1420876
-2.277821
-3.3521638
-4.365115
-5.2552853
-5.930586
-6.3296275
-6.4524093
-6.2068458
-5.56224
-4.5492883
-3.2600775
-1.8480841
-0.3440045
1.1293795
2.5106769
3.7691927
4.8742304
5.795096
6.531788
6.9922204
7.207089
7.207089
6.930829
6.4703965
5.887182
5.2732725
4.720753
4.3217115
4.0147567
3.7998881
3.5543242
3.2473693
2.879023
2.5720682
2.3571997
2.2958088
2.3571997
2.5720682
2.9097185
3.4008465
3.92267
4.4137983
4.8128395
5.058404
5.119795
5.058404
4.9356217
4.720753
4.2603207
3.4929333
2.387895
1.0986841
-0.28261352
-1.6639111
-2.9224267
-3.9967694
-4.702766
-5.071112
-5.0404162
-4.67207
-3.9660735
-2.9838176
-1.7866931
-0.4667865
0.82242465
1.8660716
2.5720682
2.8483276
2.633459
1.9581581
0.8838155
-0.436091
-1.8173887
-3.1372952
-4.273029
-5.22459
-5.9919767
-6.5751915
-7.035624
-7.311884
-7.4039702
-7.2504926
-7.0049286
-6.728669
-6.3910184
-5.9919767
-5.5929356
-5.22459
-4.7948523
-4.2423334
-3.5670323
-2.768949
-1.8787796
-0.92721903
-0.037049532
0.69964266
1.1293795
1.2214662
0.9759021
0.361992
-0.5895685
-1.7866931
-3.075904
-4.3344197
-5.4701533
-6.3910184
-7.0663195
-7.4960566
-7.710925
-7.6188383
-7.1891017
-6.3910184
-5.3166757
-4.027465
-2.6768627
-1.3876516
-0.25191796
0.6689471
1.2828571
1.5591165
1.5591165
1.3442482
0.9759021
0.57686055
0.14712352
-0.313309
-0.89652354
-1.6025201
-2.3699076
-3.1065998
-3.8125963
-4.457202
-5.0404162
-5.56224
-5.9919767
-6.237541
-6.2682366
-6.0226727
-5.5929356
-5.009721
-4.3037243
-3.4135547
-2.339212
-1.1420876
-0.0063539743
0.94520664
1.4363347
1.4363347
0.9145111
-0.0063539743
-1.1420876
-2.2164302
-3.1372952
-3.8432918
-4.2423334
-4.3344197
-4.0581603
-3.4749455
-2.6154716
-1.5718246
-0.4053955
0.85311997
2.0809402
3.2473693
4.1682343
4.8128395
5.0890994
4.966317
4.475189
3.7998881
3.0325007
2.234418
1.3749436
0.39268756
-0.62026405
-1.5411291
-2.2471256
-2.6154716
-2.6154716
-2.277821
-1.7559977
-1.1420876
-0.5281775
-0.09844053
0.08573252
0.11642802
0.05503702
0.08573252
0.20851457
0.51546955
0.94520664
1.528421
2.2651129
3.0938916
3.8919744
4.5672755
5.058404
5.3653584
5.518836
5.549532
5.4267497
5.1811857
4.782144
4.2296247
3.6157155
2.9097185
2.1423311
1.4056393
0.69964266
0.05503702
-0.4667865
-0.92721903
-1.3569561
-1.8173887
-2.4006033
-3.1065998
-3.8739872
-4.610679
-5.132503
-5.500849
-5.685022
-5.623631
-5.2859807
-4.764157
-4.1502466
-3.4749455
-2.6768627
-1.7253021
-0.55887306
0.76103354
2.2037225
3.7078013
5.1811857
6.531788
7.667521
8.526996
9.079515
9.355775
9.355775
9.079515
8.557692
7.759608
6.777352
5.6723137
4.475189
3.2780647
2.2037225
1.2828571
0.607556
0.17781901
-0.06774497
-0.12913597
-0.037049532
0.14712352
0.33129644
0.484774
0.69964266
0.9145111
1.0986841
1.1600751
1.0372931
0.69964266
0.26990557
-0.25191796
-0.77374154
-1.1420876
-1.2648696
-1.0806966
-0.5895685
0.14712352
1.0372931
1.9274627
2.7562413
3.4008465
3.7998881
3.861279
3.6157155
3.0631962
2.234418
1.1907706
-0.0063539743
-1.3262606
-2.7996447
-4.2423334
-5.531544
-6.5751915
-7.281188
-7.6188383
-7.6188383
-7.3425794
-6.912842
-6.421714
-5.8998904
-5.378067
-4.8255477
-4.119551
-3.2293816
-2.1550393
-0.89652354
0.51546955
1.9888536
3.4008465
4.628667
5.6416183
6.439701
7.0536113
7.5140443
7.698217
7.5447392
6.930829
5.887182
4.53658
2.9711099
1.3135525
-0.3440045
-1.8787796
-3.1372952
-4.0581603
-4.641375
-4.886939
-4.7948523
-4.365115
-3.689814
-2.768949
-1.7253021
-0.62026405
0.5461651
1.7432896
2.9404144
4.137539
5.242577
6.132746
6.8080473
7.26848
7.4833484
7.5140443
7.2991757
6.8080473
6.04066
4.966317
3.6771064
2.234418
0.76103354
-0.62026405
-1.7866931
-2.6768627
-3.2600775
-3.5977278
-3.689814
-3.5056415
-3.1679907
-2.5847762
-1.7866931
-0.83513254
0.14712352
1.0372931
1.6818987
1.9888536
1.9581581
1.6205076
1.0679886
0.39268756
-0.25191796
-0.80443704
-1.1727831
-1.3262606
-1.3569561
-1.2955651
-1.2034786
-0.9579146
-0.55887306
-0.037049532
0.57686055
1.0986841
1.4670299
1.528421
1.2828571
0.76103354
-0.0063539743
-0.89652354
-1.8173887
-2.5540807
-3.075904
-3.3521638
-3.3521638
-3.075904
-2.4926896
-1.7559977
-0.98861
-0.25191796
0.45407844
1.1907706
2.019549
3.0631962
4.3217115
5.733705
7.207089
8.588387
9.877598
11.074722
12.118369
13.06993
13.837318
14.29775
14.420532
14.113578
13.284799
11.964892
10.153857
7.9437804
5.3960543
2.5720682
-0.3440045
-3.1679907
-5.746413
-7.9257936
-9.644742
-10.811171
-11.517166
-11.670645
-11.302299
-10.412128
-9.122918
-7.6188383
-6.053368
-4.5799837
-3.2600775
-2.1243436
-1.1420876
-0.313309
0.39268756
0.94520664
1.3442482
1.6512033
1.8660716
1.9274627
1.8660716
1.6205076
1.3442482
1.1293795
1.0372931
1.0372931
1.0986841
1.1293795
1.0986841
1.0065975
0.85311997
0.63825154
0.42338312
0.30060112
0.17781901
0.024341464
-0.313309
-0.9579146
-1.8480841
-2.9838176
-4.180942
-5.347371
-6.3910184
-7.1584063
-7.6188383
-7.772316
-7.649534
-7.219797
-6.4524093
-5.347371
-3.8432918
-2.0015616
0.08573252
2.2958088
4.444494
6.439701
8.15865
9.509252
10.399422
10.798463
10.706377
10.153857
9.202297
8.005172
6.623874
5.027708
3.370151
1.6818987
-0.037049532
-1.7559977
-3.44425
-5.0404162
-6.3296275
-7.311884
-7.9257936
-8.232748
-8.202053
-7.7416205
-6.912842
-5.623631
-3.9660735
-1.9708661
0.26990557
2.6641545
5.0890994
7.3912616
9.447861
11.228201
12.701584
13.868013
14.666096
14.973051
14.696792
13.868013
12.548107
10.798463
8.741865
6.531788
4.3217115
2.2958088
0.45407844
-1.1420876
-2.6154716
-3.935378
-5.1631985
-6.3910184
-7.588143
-8.785268
-9.85961
-10.719084
-11.240908
-11.394385
-11.210212
-10.780475
-10.074478
-9.030831
-7.588143
-5.807804
-3.7205095
-1.4183471
0.9759021
3.370151
5.5802274
7.4526534
8.77256
9.509252
9.632034
9.11021
7.9744763
6.3169193
4.1682343
1.6818987
-1.050001
-3.8432918
-6.5138006
-8.693181
-10.19726
-10.780475
-10.473519
-9.2457
-7.219797
-4.4878974
-1.1727831
2.5413728
6.4703965
10.338031
14.052186
17.367298
20.160591
22.247885
23.506401
23.905443
23.506401
22.462753
20.989368
19.27042
17.459385
15.740439
14.174969
12.916453
11.995587
11.535154
11.504459
11.9035015
12.609498
13.376885
14.082881
14.543315
14.727487
14.604705
14.205664
13.591754
12.670889
11.412373
9.66273
7.5447392
5.3039675
3.2473693
1.6818987
1.0065975
1.4056393
2.879023
5.1811857
8.0972595
11.657937
15.863221
20.774502
26.115519
31.579317
36.67477
41.00284
44.19517
45.852726
45.729946
43.704044
39.867107
34.52609
28.08003
20.897284
13.100625
4.8128395
-3.781901
-12.31525
-20.357471
-27.448133
-33.096104
-36.93304
-38.621292
-38.130165
-35.52105
-31.131594
-25.391535
-18.822697
-11.732036
-4.3344197
3.2166734
10.737072
18.10399
24.918392
30.689148
34.833042
36.920334
36.736164
34.37261
30.167324
24.580744
18.288166
11.811415
5.4881406
-0.5281775
-6.17615
-11.240908
-15.354104
-18.024614
-19.00687
-18.331568
-16.27497
-13.113333
-9.122918
-4.5799837
0.05503702
4.352407
8.066564
11.013331
13.131321
14.359141
14.696792
14.205664
13.039234
11.381678
9.38647
7.237784
5.1811857
3.6157155
2.7869368
2.9097185
3.861279
5.518836
7.728913
10.430117
13.530363
16.998955
20.71311
24.488655
28.14142
31.395144
33.850784
35.017216
34.648872
32.745747
29.522718
25.501608
21.05076
16.35435
11.504459
6.5624833
1.6205076
-3.1679907
-7.526752
-11.179516
-13.727242
-14.862977
-14.433239
-12.560814
-9.58335
-6.0840635
-2.5847762
0.607556
3.4008465
5.887182
7.9744763
9.601338
10.491508
10.399422
9.232992
7.145698
4.3217115
0.9759021
-2.7075582
-6.5138006
-10.166565
-13.328201
-15.845233
-17.779049
-19.28313
-20.541645
-21.58529
-22.598244
-23.519108
-24.317192
-24.961798
-25.42223
-25.6371
-25.6371
-25.42223
-25.053885
-24.378584
-23.212154
-21.615988
-20.050518
-18.945478
-18.515743
-18.546438
-18.730612
-18.884089
-18.853392
-18.454351
-17.533485
-16.182884
-14.648108
-12.92916
-10.995343
-8.723876
-6.2682366
-3.9660735
-2.0015616
-0.436091
0.85311997
1.8967673
2.3265042
1.6512033
-0.4053955
-3.7205095
-7.9257936
-12.652901
-17.564182
-22.383377
-26.86492
-30.763248
-33.894188
-36.165657
-37.669735
-38.345036
-38.25295
-37.57765
-36.380524
-34.69227
-32.328716
-29.197777
-25.514318
-21.646683
-18.239483
-15.845233
-14.801586
-14.955063
-15.722451
-16.367058
-16.367058
-15.906624
-15.538278
-15.814537
-16.980967
-18.792002
-20.90999
-22.75172
-23.703283
-23.150763
-21.032774
-17.594877
-13.48168
-9.215004
-4.9790254
-0.71235055
3.7078013
8.465605
13.530363
18.687206
23.352922
26.821514
28.601854
28.448376
26.453167
22.800404
17.981209
12.456019
6.5931787
0.51546955
-5.623631
-11.916209
-18.423655
-25.145971
-31.684113
-37.301388
-40.984848
-42.181973
-40.769978
-37.086517
-31.806894
-25.667795
-19.405912
-13.420288
-7.864403
-2.6461673
2.479982
7.667521
13.06993
18.410946
22.923185
25.777866
26.391777
24.703526
21.05076
15.863221
9.66273
2.725546
-4.764157
-12.744987
-21.063469
-29.259167
-36.687477
-42.795883
-47.185337
-49.855846
-50.93019
-50.59254
-48.904285
-46.14169
-42.581017
-38.713383
-34.722965
-30.486988
-25.6371
-20.019821
-13.727242
-7.311884
-1.5718246
2.6948504
4.9970126
5.334663
4.1068435
1.7432896
-1.5104336
-5.6543264
-10.903256
-17.318619
-24.80832
-33.034714
-41.690845
-50.500454
-58.972412
-66.370026
-71.92592
-75.14894
-76.0698
-75.30242
-73.79834
-72.386345
-71.49618
-70.97435
-70.23766
-68.67219
-65.8789
-61.612225
-56.05634
-49.518196
-42.45823
-35.398266
-28.614561
-22.321985
-16.459143
-10.780475
-4.9176345
1.4363347
8.1279545
14.481924
19.577375
22.616232
23.291533
21.756756
18.472338
13.929404
8.43491
2.1423311
-4.67207
-11.547862
-17.840443
-23.027983
-26.465878
-27.785784
-26.957006
-24.409279
-20.725819
-16.21358
-10.657693
-3.8432918
4.352407
13.745231
23.813354
33.850784
43.212914
51.37792
57.885365
62.520382
65.190895
65.95828
64.761154
61.568825
56.442677
49.4441
40.880054
31.057493
20.221981
8.833951
-2.0629525
-11.179516
-17.564182
-20.879295
-21.431814
-19.712866
-16.27497
-11.639949
-6.4831047
-1.6639111
2.2958088
5.5802274
8.680474
11.657937
13.775927
14.205664
12.517411
9.140906
4.5672755
-1.0193056
-7.5574474
-14.77089
-21.984335
-28.307608
-33.18819
-36.564697
-38.682686
-39.66494
-39.357986
-37.669735
-34.75366
-30.916725
-26.435183
-21.58529
-16.704708
-12.131077
-7.9564896
-4.0581603
-0.5895685
2.1730266
4.2296247
5.856487
7.3298707
8.649777
9.816207
10.767768
11.381678
11.9035015
12.824366
14.359141
16.323652
18.349556
20.344763
22.646927
25.808561
30.013845
35.017216
40.5731
46.52803
52.912693
59.573616
65.92759
71.11513
74.30746
75.105545
73.478676
69.580345
63.686813
56.012936
46.865677
36.67477
25.62439
13.745231
0.8838155
-12.683596
-26.005444
-37.9153
-47.584377
-54.73643
-59.27937
-61.213184
-60.90623
-59.064495
-56.3326
-52.80262
-47.89134
-41.138325
-32.666367
-23.427023
-14.525327
-6.6365824
0.30060112
6.5931787
12.363934
17.397995
21.541887
24.764915
27.005686
28.049334
27.803772
26.115519
22.831099
17.827732
11.381678
4.0761476
-3.1372952
-9.552654
-14.617413
-18.331568
-20.756514
-21.892248
-21.523901
-19.712866
-16.82749
-13.512375
-10.350739
-7.4960566
-4.886939
-2.4619942
-0.19052696
1.6512033
2.879023
3.2473693
2.6027637
1.0986841
-0.92721903
-3.0145135
-4.9790254
-6.943537
-8.90805
-10.3814335
-10.933952
-10.504215
-9.368482
-7.9564896
-6.4524093
-4.67207
-2.523385
-0.09844053
2.3571997
4.5058846
5.9792686
6.5624833
6.286224
5.7644005
5.795096
7.0536113
9.724121
13.499668
17.797037
22.125103
26.146214
29.584108
32.009056
33.083397
32.65366
30.934711
28.41768
25.777866
23.62918
22.432056
22.27858
22.923185
23.905443
25.010479
26.238298
27.987944
30.47428
33.697308
37.257988
40.5731
43.151524
44.624905
44.90117
44.103085
42.322746
39.77502
36.644077
33.20618
29.553413
25.62439
21.173542
16.139479
10.829159
5.6723137
0.85311997
-3.7205095
-8.29414
-13.082637
-18.362265
-24.010237
-29.7196
-34.999226
-39.357986
-42.243362
-43.3484
-42.519627
-39.695637
-34.75366
-27.755089
-19.191044
-9.706133
0.11642802
9.908293
19.669462
29.24646
37.96398
44.747692
48.584625
48.952972
46.19038
40.880054
33.42105
24.304483
14.359141
4.291016
-5.4701533
-14.77089
-23.24285
-30.180033
-34.937836
-37.301388
-37.669735
-36.503304
-34.323925
-31.806894
-29.443342
-27.417437
-25.545013
-23.672586
-21.953638
-20.756514
-20.418865
-21.278337
-23.519108
-26.742136
-29.995861
-32.11385
-32.543587
-31.469244
-29.412647
-26.343096
-21.58529
-14.341153
-4.0581603
9.140906
24.764915
41.770226
58.80623
74.7065
88.94921
101.56506
112.30849
120.320015
124.31043
123.29748
116.851425
105.24852
89.22547
69.64174
47.633068
24.703526
2.3571997
-18.331568
-36.87165
-52.771923
-65.142204
-72.816086
-74.87268
-71.3734
-63.453957
-52.649136
-39.941204
-25.6371
-10.013087
5.9178777
20.49824
32.25462
40.29684
44.133778
43.673347
39.437366
32.223927
22.708317
10.921246
-3.1065998
-18.730612
-34.63088
-49.456806
-62.441
-73.184425
-81.31873
-86.414185
-88.01036
-85.70819
-79.01657
-68.02758
-53.44722
-36.626087
-19.34452
-3.1065998
11.136113
22.923185
32.223927
39.314583
44.31795
46.620113
45.146732
38.94624
27.834467
12.701584
-4.67207
-22.137812
-37.731125
-49.917236
-57.95946
-62.04196
-62.87074
-61.274574
-57.560417
-51.75897
-44.085094
-34.90714
-24.869713
-14.371848
-3.4749455
7.9437804
19.761549
31.42584
42.414833
52.789913
62.12134
69.212006
72.6499
72.37364
69.457565
64.85324
58.46858
49.38271
37.04312
21.879538
5.0890994
-11.977599
-27.785784
-40.524414
-49.18055
-54.245308
-56.977207
-57.713894
-55.841473
-50.93019
-43.22562
-33.86349
-24.194408
-14.709498
-5.4087625
3.4622378
11.688633
18.87138
24.672829
29.092981
32.346706
34.771652
36.582684
37.44216
36.828247
34.618176
31.272364
27.52751
23.721268
19.730854
15.310702
10.460813
5.1811857
-0.98861
-8.509007
-17.257227
-26.404486
-35.091312
-42.673103
-48.87359
-53.539307
-56.762337
-58.972412
-60.69136
-62.07266
-62.840042
-62.04196
-58.84963
-52.833313
-44.484135
-34.722965
-24.777624
-15.476887
-7.2504926
-0.25191796
5.4267497
9.693425
12.701584
14.543315
15.2493105
14.420532
11.350983
5.3960543
-3.935378
-16.48984
-31.438549
-47.36951
-62.686565
-76.407455
-88.25592
-98.41613
-107.01087
-113.85597
-118.55238
-120.608986
-119.350464
-114.132225
-104.70871
-91.386856
-75.333115
-57.990158
-41.07693
-25.790577
-12.683596
-1.2955651
9.018125
18.564425
26.97499
33.54383
37.56494
38.82346
37.65703
34.556786
30.136627
24.73422
18.59512
11.719328
4.19893
-3.6591187
-11.547862
-18.976173
-25.514318
-30.855335
-34.722965
-37.025127
-37.76182
-37.055824
-35.214096
-32.666367
-29.78099
-26.80353
-23.887455
-21.12486
-18.66922
-16.520535
-14.740194
-13.450983
-13.082637
-14.095589
-16.520535
-19.83565
-23.304241
-26.251009
-28.338303
-29.504732
-29.78099
-29.535427
-29.259167
-28.982908
-28.21552
-26.619354
-24.409279
-22.107115
-19.83565
-17.748354
-16.21358
-15.783842
-16.766098
-18.914783
-21.247643
-22.721025
-22.75172
-20.90999
-17.318619
-12.898465
-8.723876
-5.439458
-3.0145135
-1.2955651
-0.313309
-0.436091
-1.8173887
-4.457202
-8.324835
-13.757938
-20.879295
-29.351255
-38.621292
-47.983425
-56.793034
-64.559
-70.82088
-75.30242
-78.003624
-79.13936
-78.98588
-77.78876
-75.486595
-72.07939
-67.81271
-62.625175
-56.486076
-49.487503
-41.690845
-32.942627
-22.96659
-11.670645
0.63825154
13.376885
26.023432
38.148155
49.413406
59.604313
68.383224
75.07485
79.095955
80.201
78.20579
72.92616
63.993774
51.5007
36.060863
18.533728
-0.06774497
-18.884089
-37.117214
-53.84626
-68.51871
-80.98109
-91.26408
-99.18352
-104.40175
-106.67322
-105.90584
-102.06889
-95.162415
-85.646805
-74.412254
-62.379612
-50.25489
-38.28364
-26.343096
-14.371848
-2.6461673
8.312127
18.25747
26.821514
33.666615
38.42442
40.818665
40.665188
38.086765
33.42105
26.97499
19.086248
10.153857
0.7917291
-8.386226
-16.796793
-23.91815
-29.535427
-33.617928
-36.165657
-37.055824
-36.319134
-34.23184
-31.070202
-26.92631
-21.800161
-15.968015
-9.767524
-3.4749455
2.7869368
8.926037
14.7581835
19.976416
24.396568
28.110725
31.272364
33.88148
35.66182
36.21434
35.109303
32.131836
27.496815
21.60328
14.880965
7.60613
-0.12913597
-8.355531
-17.073053
-26.005444
-34.722965
-42.765186
-49.671673
-55.07408
-58.880325
-61.151794
-61.98057
-61.213184
-58.75754
-54.73643
-49.518196
-43.22562
-35.797306
-27.32535
-18.239483
-9.061527
-0.19052696
8.189345
15.801829
22.432056
27.957249
32.377403
35.569733
37.257988
36.981724
34.556786
30.228714
24.51935
18.073296
11.320287
4.5979714
-1.8480841
-7.8337073
-13.236115
-17.717659
-21.002077
-22.935896
-23.641891
-23.365631
-22.383377
-20.756514
-18.699915
-16.428448
-14.402544
-12.959856
-12.345945
-12.407336
-12.959856
-13.850025
-15.077846
-16.520535
-17.963224
-19.098957
-19.620779
-19.497997
-18.884089
-17.963224
-16.919577
-15.937319
-14.924368
-13.972807
-13.450983
-13.911416
-15.661059
-18.577133
-22.229897
-26.220314
-30.087948
-33.495144
-36.104263
-37.54695
-37.608345
-36.165657
-33.46445
-29.903772
-25.821272
-21.554596
-17.226532
-12.959856
-9.030831
-5.685022
-3.1065998
-1.3876516
-0.4667865
-0.25191796
-0.436091
-0.80443704
-1.2034786
-1.6639111
-2.3699076
-3.4135547
-4.7948523
-6.3603234
-8.0178795
-9.552654
-10.841866
-11.732036
-12.03899
-11.7934265
-10.933952
-9.706133
-8.29414
-6.882147
-5.5929356
-4.365115
-3.4135547
-2.8303404
-2.7382536
-2.9838176
-2.9838176
-2.1243436
0.11642802
3.861279
8.803255
14.481924
20.37546
25.931345
30.81193
34.648872
37.350075
38.88485
39.34528
38.94624
37.810505
35.87669
32.99131
28.878113
23.414314
16.599913
8.864646
0.607556
-7.864403
-16.27497
-24.347889
-31.7762
-38.25295
-43.62466
-47.768555
-50.71532
-52.464966
-53.04818
-52.49566
-51.114365
-49.119156
-46.755604
-44.085094
-41.138325
-37.76182
-33.8021
-29.535427
-25.575708
-22.444767
-20.296082
-19.06826
-18.485048
-18.208788
-17.871138
-17.073053
-15.661059
-13.665852
-11.210212
-8.416922
-5.2552853
-1.7866931
1.8353761
5.610923
9.66273
14.082881
18.687206
23.230139
27.281948
30.228714
31.517923
30.87332
28.41768
24.488655
19.454594
13.714536
7.759608
1.9581581
-3.44425
-7.9564896
-11.363689
-13.512375
-14.463936
-14.310457
-13.144028
-10.964648
-7.772316
-3.689814
0.94520664
5.856487
11.013331
16.292957
21.38841
25.532303
28.110725
29.031591
28.663244
27.496815
25.777866
23.38362
20.344763
16.569216
11.9035015
6.2555285
-0.09844053
-6.728669
-13.26681
-19.55939
-25.48362
-30.671162
-34.722965
-37.301388
-38.28364
-37.76182
-35.70522
-32.17524
-27.509525
-22.199202
-16.704708
-11.118125
-5.439458
0.11642802
5.1811857
9.632034
13.499668
16.937563
20.037807
22.708317
24.73422
25.869955
26.054127
25.317434
23.690573
21.32702
18.19608
14.389836
9.969685
5.119795
0.05503702
-5.0404162
-10.105174
-15.139236
-20.019821
-24.439974
-28.031347
-30.456293
-31.469244
-31.070202
-29.351255
-26.465878
-22.598244
-18.024614
-12.959856
-7.7416205
-2.4619942
2.8176322
8.005172
12.916453
17.367298
21.296324
24.703526
27.496815
29.614803
30.965408
31.42584
31.026798
29.737587
27.588902
24.550049
20.528936
15.525571
9.570642
2.9404144
-3.9660735
-10.719084
-16.858185
-22.229897
-26.680746
-30.180033
-32.666367
-34.109055
-34.53879
-33.894188
-32.144543
-29.412647
-25.790577
-21.523901
-16.919577
-12.2538595
-7.9257936
-4.119551
-0.98861
1.4977256
3.4008465
4.843535
5.856487
6.531788
6.9001336
7.022916
6.9001336
6.531788
5.887182
5.1504903
4.53658
4.1068435
3.861279
3.5850196
3.0325007
2.1423311
1.0065975
-0.12913597
-1.0806966
-1.8173887
-2.277821
-2.4926896
-2.4619942
-2.339212
-2.0629525
-1.6639111
-1.0806966
-0.19052696
0.9145111
2.019549
3.0325007
3.9533658
4.966317
6.009964
6.838743
7.1763935
7.26848
7.4833484
7.9744763
8.649777
9.11021
9.018125
8.0972595
6.5624833
4.782144
3.1859784
1.773985
0.39268756
-1.1727831
-2.8917313
-4.641375
-6.2068458
-7.434665
-8.416922
-9.215004
-10.043783
-10.841866
-11.394385
-11.547862
-11.332994
-10.74978
-9.85961
-8.723876
-7.465361
-6.2068458
-4.886939
-3.4135547
-1.7866931
-0.0063539743
1.9888536
4.2296247
6.8080473
9.570642
12.118369
13.929404
14.850269
15.218616
15.402789
15.464179
15.18792
14.451228
13.3461895
12.026283
10.399422
8.312127
5.887182
3.2780647
0.63825154
-1.9401705
-4.2116375
-5.869195
-6.79006
-7.373275
-8.109966
-8.96944
-9.614045
-9.706133
-9.092222
-8.0178795
-6.943537
-6.1454544
-5.5929356
-4.7948523
-3.536337
-1.8787796
-0.037049532
1.7125939
3.3087602
4.720753
5.9178777
6.9001336
7.728913
8.373519
8.680474
8.526996
7.9437804
7.145698
6.4090056
5.7644005
5.027708
4.291016
3.6157155
3.1859784
3.0325007
3.0938916
3.0018053
2.5413728
1.773985
0.9145111
0.23921001
-0.22122252
-0.62026405
-1.1727831
-1.8787796
-2.6461673
-3.5977278
-4.886939
-6.728669
-8.96944
-11.148821
-12.959856
-14.310457
-15.169931
-15.5996685
-15.568974
-15.139236
-14.249066
-12.898465
-11.056734
-8.754572
-6.0840635
-3.1679907
-0.22122252
2.7562413
5.733705
8.588387
11.228201
13.499668
15.218616
16.323652
16.784084
16.53852
15.556266
13.929404
11.750024
9.232992
6.5624833
3.861279
1.0679886
-2.032257
-5.3166757
-8.447618
-11.026039
-12.744987
-13.54307
-13.512375
-12.683596
-11.056734
-8.63179
-5.4701533
-1.9094752
1.773985
5.3960543
8.895342
12.271848
15.372092
17.981209
19.822939
20.743805
20.682413
19.761549
18.134687
15.893916
13.100625
9.754816
6.04066
2.0809402
-1.8480841
-5.531544
-8.846658
-11.70134
-13.972807
-15.5996685
-16.55123
-16.82749
-16.397753
-15.323409
-13.727242
-11.609254
-9.000135
-5.9612813
-2.6154716
0.7917291
4.0147567
6.930829
9.417166
11.473763
12.977844
13.714536
13.775927
13.284799
12.548107
11.596546
10.460813
9.04882
7.4526534
5.7644005
3.9533658
1.8967673
-0.4053955
-2.7382536
-4.7334614
-6.1454544
-6.943537
-7.1277103
-6.728669
-5.531544
-3.5670323
-1.050001
1.8660716
4.9970126
8.189345
11.228201
13.898709
16.170174
17.950514
18.994162
19.147638
18.503033
17.459385
16.078089
14.23636
11.872807
9.232992
6.715961
4.3217115
1.8660716
-0.62026405
-2.6461673
-3.9660735
-4.8255477
-5.4701533
-5.807804
-5.6543264
-5.132503
-4.4878974
-3.6591187
-2.4006033
-0.83513254
0.730338
2.234418
4.045452
6.2555285
8.281431
9.38647
9.601338
9.601338
9.877598
10.307336
10.460813
10.215248
9.632034
8.680474
7.1763935
5.119795
2.879023
0.94520664
-0.55887306
-1.6025201
-2.277821
-2.7382536
-3.2293816
-4.119551
-5.4701533
-7.0049286
-8.386226
-9.307091
-9.675437
-9.307091
-8.202053
-6.6365824
-5.22459
-4.426506
-4.119551
-3.8739872
-3.2600775
-2.4006033
-1.5411291
-0.83513254
-0.28261352
0.20851457
0.5461651
0.69964266
0.6689471
0.39268756
0.024341464
-0.19052696
0.05503702
0.82242465
1.773985
2.6948504
3.7384968
5.027708
6.5624833
7.9437804
8.926037
9.5399475
9.938989
10.215248
10.307336
10.399422
10.706377
11.289592
12.026283
12.885757
13.868013
14.880965
15.709744
16.016697
15.586961
14.512619
13.162017
11.657937
9.908293
7.8516946
5.5802274
3.2473693
0.94520664
-1.2955651
-3.5670323
-5.869195
-8.232748
-10.412128
-12.131077
-13.20542
-13.6965475
-13.788633
-13.6965475
-13.450983
-12.959856
-12.376641
-11.762731
-10.719084
-8.785268
-6.0226727
-2.8610358
0.11642802
2.6027637
4.4137983
5.3960543
5.610923
5.4267497
5.242577
5.3039675
5.4881406
5.4267497
4.8128395
3.6157155
1.8046807
-0.3747
-2.277821
-3.3521638
-3.3828592
-2.523385
-0.9579146
1.2214662
3.8305836
6.5931787
9.04882
11.166809
13.192713
15.494876
18.134687
20.897284
23.38362
25.256044
26.330385
26.606646
26.115519
24.918392
23.168749
20.866587
18.0426
14.788878
11.197504
7.575435
4.291016
1.7432896
-0.0063539743
-1.111392
-1.8787796
-2.5540807
-3.2293816
-3.8432918
-4.273029
-4.426506
-4.027465
-2.9224267
-1.0806966
1.1907706
3.431542
5.1811857
6.04066
5.795096
4.444494
2.234418
-0.4667865
-3.3214679
-6.114759
-8.723876
-11.08743
-13.021246
-14.402544
-15.1085415
-14.985759
-14.064893
-12.2845545
-9.491263
-5.500849
-0.22122252
6.132746
13.06993
20.037807
26.483864
32.19323
36.88964
40.388927
42.384136
42.813873
41.80092
39.713627
36.920334
33.789394
30.443584
26.882904
23.107357
19.116943
15.034442
11.044027
7.237784
3.861279
1.1600751
-0.68165505
-1.5411291
-1.4490426
-0.5895685
0.85311997
2.725546
4.8742304
7.145698
9.263687
11.105418
12.486715
13.315495
13.468972
12.947148
11.934196
10.675681
9.601338
8.895342
8.404214
7.9744763
7.3298707
6.5931787
6.224833
6.531788
7.207089
7.698217
7.759608
7.5140443
7.4526534
7.8209987
8.43491
9.018125
9.570642
10.338031
11.320287
12.3946295
13.315495
13.929404
14.144273
13.868013
13.254104
12.701584
12.762975
13.3461895
14.144273
15.2493105
16.630608
17.889122
18.717901
19.055552
18.717901
17.950514
17.305908
17.183126
17.336603
17.459385
17.64356
18.165384
18.994162
19.700157
19.88433
19.086248
17.459385
15.709744
14.389836
13.499668
12.73228
12.302543
12.609498
13.591754
14.880965
16.41574
18.25747
20.283373
22.033016
23.230139
23.84405
23.659878
22.524143
20.344763
17.305908
13.714536
9.816207
5.6723137
1.2828571
-3.1986861
-7.3425794
-10.780475
-13.297506
-14.862977
-15.5996685
-15.538278
-14.832281
-13.48168
-11.609254
-9.521959
-7.281188
-4.7948523
-2.093648
0.6689471
3.0938916
5.027708
6.5010924
7.728913
8.864646
9.938989
11.105418
12.578802
14.420532
16.630608
19.024857
21.173542
22.769709
23.751963
24.488655
25.348131
26.268995
26.9136
26.882904
26.207603
25.010479
23.475704
21.541887
19.024857
15.863221
12.333239
8.619082
4.5979714
0.20851457
-4.426506
-8.96944
-12.898465
-15.968015
-18.116701
-19.590084
-20.357471
-20.388168
-19.55939
-18.147396
-16.090797
-13.20542
-9.644742
-5.623631
-1.3876516
3.1859784
7.8516946
12.8550625
18.410946
23.567791
27.619596
30.259409
31.333754
30.965408
29.553413
26.545256
22.063711
17.367298
12.793671
8.404214
4.045452
-0.5281775
-4.702766
-7.895098
-9.061527
-8.601094
-8.109966
-8.601094
-9.890305
-10.8725605
-10.013087
-6.544496
-1.111392
4.4137983
7.9437804
8.557692
7.5140443
7.145698
9.140906
13.530363
18.994162
23.015272
23.199444
19.88433
15.617658
12.916453
13.653145
17.735645
23.076662
26.97499
27.987944
26.238298
23.168749
20.559631
19.853636
21.756756
25.163956
27.680988
27.803772
25.931345
23.322227
20.590326
17.858427
15.556266
13.929404
13.131321
12.947148
12.333239
10.829159
9.263687
9.018125
10.921246
14.543315
18.165384
20.191286
20.283373
19.608072
19.147638
19.515985
20.621021
21.38841
20.406155
17.520779
13.622449
9.693425
6.7466564
5.457445
5.3960543
5.2118816
4.0147567
1.6512033
-1.111392
-3.045209
-3.4135547
-2.2471256
0.361992
4.0147567
7.728913
10.460813
11.84211
12.548107
13.868013
16.41574
19.638767
22.462753
24.089615
24.028225
22.616232
20.71311
19.48529
19.393202
20.0992
20.528936
19.669462
17.367298
14.082881
10.552898
7.4219575
5.334663
4.352407
3.8919744
3.5236287
3.0938916
2.6641545
2.3571997
2.1423311
1.6512033
0.45407844
-1.5104336
-3.9660735
-6.6365824
-9.184309
-11.70134
-14.187675
-16.581924
-18.792002
-20.787209
-22.35268
-23.120068
-22.9052
-21.58529
-19.28313
-16.33636
-12.990551
-9.337787
-5.4701533
-1.7253021
1.773985
5.1504903
8.588387
11.811415
14.052186
14.7581835
13.898709
11.964892
9.447861
6.930829
4.8742304
3.7384968
3.7384968
4.6593623
6.132746
7.8823895
9.754816
11.750024
13.929404
16.385044
19.20903
22.432056
25.869955
29.154373
31.794188
33.42105
33.912178
33.728004
33.390354
33.298267
33.114094
32.346706
30.719843
28.41768
25.68578
22.708317
19.638767
16.507826
13.40758
10.61429
8.342823
6.7466564
5.6723137
4.9356217
4.3217115
3.7078013
3.0325007
2.2651129
1.528421
0.9145111
0.5461651
0.39268756
0.361992
0.14712352
-0.4053955
-1.3876516
-2.8303404
-4.7334614
-6.820756
-8.693181
-10.166565
-11.148821
-11.7934265
-12.223164
-12.407336
-12.192469
-11.363689
-9.798219
-7.4960566
-4.702766
-1.6639111
1.3442482
4.1068435
6.7466564
9.294383
11.9035015
14.359141
16.569216
18.288166
19.362507
19.730854
19.362507
18.318861
16.661303
14.604705
12.363934
10.092466
7.9744763
6.04066
4.3217115
2.8483276
1.773985
1.2828571
1.6512033
2.9404144
4.9970126
7.5447392
10.307336
13.008539
15.372092
17.305908
18.748596
19.730854
20.252678
20.43685
20.314068
19.88433
18.994162
17.582169
15.709744
13.438276
10.982636
8.557692
6.224833
4.0761476
2.1730266
0.607556
-0.6509595
-1.6025201
-2.2471256
-2.5540807
-2.4619942
-2.093648
-1.4490426
-0.6509595
0.17781901
1.0065975
1.9274627
3.1552825
4.751449
6.623874
8.741865
10.921246
12.916453
14.512619
15.955308
17.551474
19.20903
20.068504
19.608072
18.38025
17.459385
17.42869
18.0426
18.687206
19.239725
19.976416
21.357716
23.107357
24.51935
25.378826
26.29969
27.588902
28.847418
29.492022
29.706892
29.676197
28.755331
26.51456
23.506401
20.467545
17.919819
15.924611
14.635401
13.929404
13.40758
13.100625
13.162017
13.254104
12.885757
12.026283
11.166809
10.859854
11.4430685
12.762975
14.512619
16.41574
18.10399
19.393202
20.221981
20.835892
21.695366
23.322227
25.68578
28.356289
30.87332
32.92992
34.21913
34.52609
34.065655
33.022007
31.180275
28.356289
24.79561
21.081455
17.735645
15.157225
13.468972
12.3946295
11.627242
10.737072
9.724121
8.864646
8.465605
8.43491
8.619082
9.202297
10.61429
13.100625
16.139479
18.963467
20.958673
22.155798
22.708317
22.769709
22.339972
21.357716
19.976416
18.349556
16.691998
15.034442
13.254104
11.381678
9.417166
7.60613
6.102051
4.9970126
4.352407
4.2603207
4.6900578
5.3960543
6.102051
6.715961
7.4833484
8.741865
10.460813
12.517411
14.57401
16.661303
18.963467
21.449802
23.751963
25.440216
26.330385
26.57595
26.483864
26.268995
26.146214
26.268995
26.57595
27.159166
27.926552
28.816721
29.584108
30.044542
30.013845
29.430632
28.264202
26.668037
24.79561
22.800404
20.835892
18.93277
17.183126
15.586961
14.113578
12.670889
11.197504
9.816207
8.711169
8.0972595
8.066564
8.588387
9.478557
10.338031
11.044027
11.535154
12.026283
12.762975
13.775927
15.095834
16.75339
18.840685
21.357716
24.181702
26.821514
28.970198
30.443584
31.42584
32.009056
32.285316
32.162533
31.54862
30.351498
28.63255
26.453167
23.966833
21.142845
18.0426
14.819574
11.750024
9.171601
7.1763935
5.6723137
4.475189
3.4929333
2.5720682
1.7432896
0.94520664
0.05503702
-0.92721903
-2.0629525
-3.1372952
-3.9660735
-4.3037243
-4.1502466
-3.5977278
-2.768949
-1.7866931
-0.62026405
0.9145111
2.8176322
5.0890994
7.60613
10.245944
13.008539
15.801829
18.59512
21.234932
23.690573
25.931345
27.865162
29.522718
30.842625
31.794188
32.377403
32.561577
32.438793
32.009056
31.364447
30.41289
29.031591
27.159166
24.826307
22.339972
19.915026
17.889122
16.35435
15.402789
15.003747
15.126529
15.832526
16.998955
18.503033
20.037807
21.419107
22.585533
23.475704
23.966833
23.997528
23.506401
22.401361
20.774502
18.717901
16.446434
14.144273
12.056978
10.399422
9.232992
8.619082
8.557692
9.018125
10.0003805
11.320287
12.793671
14.205664
15.433484
16.53852
17.551474
18.533728
19.48529
20.37546
21.05076
21.511192
21.818148
22.002321
22.125103
22.094408
21.910233
21.449802
20.743805
19.822939
18.65651
17.213821
15.494876
13.530363
11.350983
9.079515
6.8080473
4.720753
3.0018053
1.773985
1.0372931
0.82242465
1.1293795
1.8660716
2.9097185
4.137539
5.334663
6.4090056
7.3912616
8.250736
9.04882
9.846902
10.491508
10.951941
11.166809
11.258896
11.381678
11.872807
12.885757
14.451228
16.47713
18.87138
21.541887
24.273787
26.760124
28.847418
30.47428
31.54862
32.131836
32.285316
32.070446
31.54862
30.750538
29.737587
28.63255
27.52751
26.330385
24.979784
23.38362
21.664669
20.007113
18.625814
17.64356
16.998955
16.691998
16.599913
16.81478
17.42869
18.65651
20.467545
22.646927
24.672829
26.115519
26.637342
26.268995
25.348131
24.089615
22.27858
19.362507
15.095834
9.724121
3.7691927
-2.3085167
-8.601094
-15.691754
-24.347889
-34.508095
-44.699
-52.71053
-57.038597
-57.46833
-55.28895
-52.250095
-49.211243
-45.834736
-40.923454
-33.495144
-23.212154
-10.596302
3.3087602
17.275213
30.627756
43.212914
55.122772
66.32663
76.48684
84.65184
89.47103
89.87007
85.91036
78.850395
70.930954
63.7789
57.394234
50.39566
41.40188
29.891066
16.35435
2.1116357
-10.74978
-19.927736
-23.764673
-21.922943
-15.875928
-8.63179
-4.119551
-5.4701533
-13.297506
-25.268753
-36.902344
-43.83953
-44.023705
-38.43712
-30.118643
-22.475462
-17.963224
-17.4414
-19.743563
-22.137812
-21.615988
-16.704708
-8.0178795
2.2958088
11.934196
19.515985
25.194654
30.719843
37.96398
47.510284
58.223015
68.16836
75.53528
79.4336
79.86334
77.37701
72.28155
64.791855
55.184162
43.85752
31.395144
18.59512
6.623874
-3.44425
-11.486471
-18.270178
-24.347889
-29.228472
-31.37716
-29.228472
-22.291288
-11.118125
2.9404144
17.42869
29.461327
37.10451
40.726578
42.07718
43.243607
45.177425
47.4182
48.15489
45.392296
38.209545
27.281948
14.91166
3.861279
-3.9046826
-8.202053
-10.289348
-11.732036
-13.81933
-17.195835
-21.523901
-25.145971
-25.48362
-20.541645
-10.3814335
2.6027637
14.7581835
22.984577
25.992737
24.703526
21.38841
18.318861
16.323652
14.788878
12.3946295
8.404214
3.0938916
-2.277821
-6.237541
-7.8337073
-7.0049286
-4.426506
-1.111392
1.7125939
3.3087602
3.8919744
4.720753
7.0843067
11.473763
17.459385
24.028225
30.013845
34.49539
37.01242
37.810505
37.62633
37.13521
36.582684
35.539036
33.35966
29.6455
24.488655
18.441643
12.548107
7.667521
4.137539
1.8660716
0.57686055
0.42338312
1.8967673
5.549532
11.350983
18.59512
26.115519
32.561577
36.797554
38.178852
36.797554
33.267574
28.601854
23.84405
19.577375
15.863221
12.118369
7.5140443
1.5591165
-5.531544
-12.837074
-18.914783
-22.567549
-23.273544
-21.278337
-17.4414
-13.051942
-9.122918
-6.0840635
-3.5977278
-1.111392
1.8660716
5.3960543
9.355775
13.376885
17.213821
20.805197
24.089615
27.067078
29.614803
31.333754
31.855577
31.333754
30.566366
30.259409
30.290106
29.952456
28.41768
25.28674
20.682413
15.095834
9.232992
3.8305836
-0.436091
-3.1679907
-4.1502466
-3.3214679
-0.74304605
3.3087602
8.035869
12.456019
16.016697
18.503033
19.88433
20.221981
19.669462
18.503033
17.152431
16.108784
15.617658
15.679048
16.231567
17.09104
17.919819
18.410946
18.410946
18.19608
18.073296
17.981209
17.490082
16.047392
13.192713
8.956733
3.861279
-1.3569561
-5.7771087
-8.938745
-10.688389
-11.08743
-10.320043
-8.29414
-4.9790254
-0.25191796
5.733705
12.762975
20.49824
28.41768
35.907387
42.414833
47.4182
50.67192
52.05322
51.746265
49.812447
46.374554
41.524662
35.539036
28.786026
21.695366
14.57401
7.759608
1.4977256
-3.935378
-8.509007
-12.407336
-15.722451
-18.546438
-20.725819
-22.321985
-23.488413
-24.347889
-25.145971
-26.03614
-27.171873
-28.399694
-29.320559
-29.535427
-28.798737
-27.049091
-24.378584
-21.002077
-17.10375
-12.867769
-8.263444
-3.3214679
1.8967673
7.237784
12.425324
17.213821
21.511192
25.256044
28.601854
31.640707
34.52609
37.196598
39.253193
40.17406
39.46806
36.858944
32.25462
25.747171
17.551474
8.281431
-1.4183471
-10.995343
-20.111908
-28.522476
-35.92009
-41.905712
-46.0803
-48.19829
-48.106205
-45.74265
-41.07693
-34.23184
-25.48362
-15.354104
-4.3958106
6.8694386
18.011904
28.540462
38.02537
46.006203
51.899742
55.245552
55.85946
53.83356
49.229233
42.199963
32.807137
21.449802
8.77256
-4.3958106
-17.134445
-28.921518
-39.388683
-48.566635
-56.424683
-62.80935
-67.47507
-70.14558
-70.48322
-68.30384
-63.48465
-56.087036
-46.51004
-35.336876
-23.365631
-11.455775
-0.19052696
10.0003805
18.963467
26.453167
32.19323
35.8153
37.073814
35.968777
32.715054
27.803772
21.818148
15.341397
8.956733
3.0325007
-2.2471256
-6.8514514
-10.719084
-13.850025
-16.121492
-17.380009
-17.533485
-16.397753
-13.972807
-10.626998
-6.79006
-2.8303404
1.0372931
4.5979714
7.728913
10.430117
12.885757
15.341397
17.858427
20.344763
22.585533
24.304483
25.194654
24.979784
23.690573
21.38841
18.25747
14.359141
9.908293
5.242577
0.69964266
-3.44425
-7.0049286
-9.798219
-11.70134
-12.622205
-12.468727
-11.210212
-9.030831
-6.0840635
-2.6154716
1.2214662
5.027708
8.342823
10.706377
11.934196
11.9035015
10.61429
8.035869
4.19893
-0.5895685
-5.838499
-10.995343
-15.630364
-19.436607
-22.291288
-24.225107
-25.299448
-25.729185
-25.6371
-25.207361
-24.562756
-23.887455
-23.120068
-22.291288
-21.370424
-20.388168
-19.28313
-18.024614
-16.48984
-14.617413
-12.2845545
-9.4298725
-5.9612813
-1.9708661
2.3571997
6.7466564
10.890549
14.666096
18.011904
20.774502
22.708317
23.690573
23.506401
22.125103
19.669462
16.35435
12.456019
8.22004
3.8305836
-0.4667865
-4.426506
-7.9257936
-10.903256
-13.450983
-15.568974
-17.16514
-18.116701
-18.515743
-18.515743
-18.147396
-17.50279
-16.520535
-15.354104
-14.064893
-12.59151
-10.8725605
-8.815963
-6.421714
-3.7205095
-0.80443704
2.2651129
5.2118816
7.9130855
10.184553
11.934196
13.100625
13.591754
13.438276
12.824366
11.995587
11.105418
10.123162
8.895342
7.26848
5.119795
2.5106769
-0.5281775
-3.7512054
-6.882147
-9.767524
-12.2538595
-14.187675
-15.476887
-16.33636
-17.10375
-18.147396
-19.497997
-20.940685
-22.229897
-23.24285
-23.85676
-24.133018
-23.91815
-23.18146
-21.984335
-20.357471
-18.423655
-16.459143
-14.617413
-13.021246
-11.70134
-10.565606
-9.644742
-8.815963
-8.0178795
-7.219797
-6.3603234
-5.531544
-4.94833
-4.7334614
-4.9176345
-5.2859807
-5.685022
-5.930586
-6.0840635
-6.114759
-6.0840635
-6.114759
-6.237541
-6.4831047
-6.79006
-7.0663195
-7.2504926
-7.1584063
-6.7593646
-6.0840635
-5.193894
-4.365115
-3.7205095
-3.3828592
-3.3521638
-3.4749455
-3.689814
-4.0581603
-4.5799837
-5.22459
-5.9919767
-6.79006
-7.526752
-8.140662
-8.539703
-8.539703
-8.048575
-7.097015
-5.715718
-4.1502466
-2.6154716
-1.2955651
-0.25191796
0.42338312
0.730338
0.63825154
0.17781901
-0.62026405
-1.6946065
-2.9838176
-4.273029
-5.56224
-6.820756
-8.140662
-9.521959
-10.995343
-12.560814
-14.126285
-15.691754
-17.195835
-18.577133
-19.83565
-20.940685
-22.01503
-23.027983
-23.887455
-24.409279
-24.347889
-23.641891
-22.260593
-20.326777
-18.086006
-15.722451
-13.236115
-10.596302
-7.8337073
-5.1018076
-2.5540807
-0.28261352
1.4977256
2.725546
3.2780647
3.124587
2.234418
0.63825154
-1.4797381
-3.7512054
-5.9919767
-8.171357
-10.320043
-12.345945
-14.095589
-15.415496
-16.305666
-16.643316
-16.459143
-15.691754
-14.494631
-13.051942
-11.455775
-9.675437
-7.649534
-5.4701533
-3.3214679
-1.3569561
0.42338312
2.0502448
3.4008465
4.475189
5.242577
5.887182
6.531788
7.115002
7.667521
8.035869
8.312127
8.43491
8.22004
7.5447392
6.439701
5.027708
3.4622378
1.7432896
-0.12913597
-2.2471256
-4.610679
-7.1891017
-9.9210005
-12.59151
-14.955063
-16.980967
-18.577133
-19.68217
-20.111908
-19.866344
-19.06826
-17.932528
-16.735403
-15.446192
-14.095589
-12.622205
-10.995343
-9.276395
-7.588143
-6.0840635
-4.8562436
-3.9967694
-3.4749455
-3.1679907
-2.9531221
-2.6768627
-2.2471256
-1.7866931
-1.3262606
-1.0193056
-0.71235055
-0.436091
-0.12913597
0.14712352
0.33129644
0.51546955
0.7917291
1.2521616
1.8967673
2.8176322
3.8919744
4.9970126
5.887182
6.4090056
6.439701
5.948573
4.9356217
3.431542
1.4670299
-0.92721903
-3.689814
-6.6672783
-9.644742
-12.468727
-15.169931
-17.717659
-20.019821
-21.892248
-23.18146
-23.764673
-23.611197
-22.659636
-20.971382
-18.66922
-15.875928
-12.652901
-9.122918
-5.623631
-2.4006033
0.361992
2.8483276
5.1811857
7.4219575
9.447861
11.166809
12.302543
12.609498
12.026283
10.675681
8.711169
6.286224
3.5543242
0.5461651
-2.6461673
-6.053368
-9.736828
-13.727242
-17.564182
-20.695124
-22.997286
-24.685537
-26.066835
-27.20257
-27.908566
-27.969955
-27.26396
-26.005444
-24.53206
-23.089373
-21.708075
-20.357471
-18.945478
-17.318619
-15.507583
-13.54307
-11.455775
-9.215004
-6.8514514
-4.4878974
-2.3085167
-0.5895685
0.57686055
1.0986841
1.0372931
0.51546955
-0.436091
-1.8173887
-3.5670323
-5.531544
-7.6802297
-9.85961
-12.131077
-14.617413
-17.349314
-20.203995
-22.9052
-25.207361
-26.957006
-28.09274
-28.645258
-28.675953
-28.15413
-27.018396
-25.299448
-22.9052
-20.019821
-16.980967
-14.341153
-12.192469
-10.289348
-8.048575
-5.1631985
-1.9094752
1.1600751
3.4622378
4.843535
5.4881406
5.6723137
5.610923
5.2732725
4.6900578
3.6771064
2.2651129
0.51546955
-1.4490426
-3.5977278
-5.9612813
-8.4783125
-11.148821
-13.850025
-16.428448
-18.853392
-21.12486
-23.334936
-25.667795
-28.21552
-31.008812
-33.8021
-36.349827
-38.43712
-39.910503
-40.800674
-41.01554
-40.340244
-38.43712
-35.336876
-31.254375
-26.711441
-22.01503
-17.257227
-12.376641
-7.219797
-1.8787796
3.370151
8.1279545
12.149065
15.372092
17.76634
19.301115
20.007113
19.730854
18.38025
15.986003
12.670889
8.680474
4.2603207
-0.28261352
-4.7948523
-9.184309
-13.48168
-17.809746
-22.137812
-26.251009
-29.903772
-32.758453
-34.63088
-35.58244
-35.674526
-34.968533
-33.495144
-31.315767
-28.399694
-24.74693
-20.51095
-15.845233
-11.026039
-6.3296275
-2.032257
1.773985
5.058404
7.9744763
10.522203
12.640193
14.144273
14.788878
14.481924
13.254104
11.289592
8.833951
6.102051
3.4008465
0.76103354
-1.8480841
-4.457202
-7.1584063
-9.85961
-12.59151
-15.292713
-17.779049
-19.958431
-21.615988
-22.75172
-23.396326
-23.641891
-23.457718
-22.9052
-21.953638
-20.633732
-18.976173
-17.10375
-15.139236
-13.26681
-11.363689
-9.122918
-6.4831047
-3.5977278
-0.80443704
1.5898122
3.5543242
5.2118816
6.5624833
7.8209987
9.232992
10.737072
11.750024
11.750024
11.013331
10.061771
9.11021
7.7903037
5.610923
2.6027637
-0.86582804
-4.3037243
-7.434665
-10.135869
-12.31525
-13.727242
-14.1569805
-13.727242
-12.898465
-11.916209
-10.903256
-9.614045
-7.895098
-5.7771087
-3.44425
-1.2034786
0.730338
2.234418
3.2780647
3.9533658
4.5058846
5.058404
5.549532
5.7644005
5.5802274
5.027708
4.2603207
3.431542
2.5413728
1.6205076
0.82242465
0.17781901
-0.4667865
-1.4490426
-2.8917313
-4.610679
-6.237541
-7.6188383
-8.785268
-9.85961
-10.933952
-12.03899
-13.26681
-14.586718
-15.845233
-16.735403
-17.16514
-17.226532
-17.10375
-16.950272
-16.82749
-16.735403
-16.581924
-16.397753
-16.121492
-15.661059
-15.04715
-14.341153
-13.54307
-12.59151
-11.455775
-10.19726
-8.877354
-7.6188383
-6.4831047
-5.4701533
-4.702766
-4.2116375
-4.027465
-4.0888557
-4.273029
-4.5799837
-5.071112
-5.807804
-6.882147
-8.232748
-9.890305
-11.70134
-13.635157
-15.476887
-17.10375
-18.362265
-19.191044
-19.651476
-19.68217
-19.375216
-18.730612
-17.809746
-16.612621
-15.04715
-13.051942
-10.626998
-7.864403
-4.94833
-2.032257
0.69964266
3.0631962
5.027708
6.4703965
7.4526534
7.9437804
7.9744763
7.60613
6.9001336
5.9792686
4.782144
3.3394556
1.773985
0.17781901
-1.3569561
-2.7382536
-3.9660735
-5.1018076
-6.114759
-6.882147
-7.3425794
-7.4960566
-7.526752
-7.4960566
-7.311884
-7.0049286
-6.5751915
-6.0840635
-5.500849
-4.9176345
-4.365115
-3.9967694
-3.9660735
-4.3037243
-4.9790254
-5.8998904
-6.912842
-7.895098
-8.723876
-9.2457
-9.460568
-9.399178
-9.153613
-8.723876
-8.07927
-7.097015
-5.7771087
-4.1502466
-2.3085167
-0.436091
1.3749436
3.0938916
4.6593623
6.04066
7.0843067
7.759608
8.0972595
8.1279545
7.8516946
7.26848
6.37831
5.1504903
3.5850196
1.8353761
-0.0063539743
-1.8787796
-3.8432918
-5.807804
-7.772316
-9.552654
-11.118125
-12.407336
-13.389592
-14.064893
-14.371848
-14.402544
-14.095589
-13.420288
-12.407336
-11.08743
-9.460568
-7.588143
-5.531544
-3.4135547
-1.3569561
0.57686055
2.3571997
4.0147567
5.549532
6.8694386
7.9437804
8.77256
9.294383
9.478557
9.325079
8.926037
8.342823
7.575435
6.6852655
5.5802274
4.352407
3.0018053
1.5591165
0.05503702
-1.4490426
-2.7996447
-3.8739872
-4.67207
-5.2859807
-5.715718
-5.930586
-5.869195
-5.5929356
-5.22459
-4.702766
-4.027465
-3.2293816
-2.3085167
-1.3262606
-0.3440045
0.607556
1.5898122
2.6027637
3.6771064
4.843535
6.009964
7.145698
8.189345
9.04882
9.632034
9.969685
10.0003805
9.785512
9.325079
8.649777
7.759608
6.6852655
5.4267497
4.045452
2.5720682
1.1600751
-0.22122252
-1.5104336
-2.6461673
-3.536337
-4.180942
-4.641375
-4.9176345
-5.009721
-4.886939
-4.5799837
-3.9660735
-3.1065998
-2.0629525
-0.80443704
0.51546955
1.8660716
3.1859784
4.475189
5.6723137
6.777352
7.667521
8.281431
8.649777
8.711169
8.496301
8.035869
7.237784
6.1941376
4.9970126
3.7384968
2.479982
1.2521616
0.14712352
-0.83513254
-1.5411291
-2.032257
-2.4006033
-2.7075582
-2.9531221
-3.075904
-3.1372952
-3.1679907
-3.1372952
-3.1065998
-3.1372952
-3.2293816
-3.4135547
-3.7205095
-4.2423334
-5.009721
-5.869195
-6.6979737
-7.465361
-8.140662
-8.785268
-9.337787
-9.767524
-10.013087
-10.135869
-10.105174
-9.9210005
-9.521959
-8.877354
-7.9871845
-6.9742327
-5.838499
-4.641375
-3.4749455
-2.4619942
-1.5718246
-0.86582804
-0.3440045
0.05503702
0.23921001
0.14712352
-0.25191796
-0.98861
-2.0015616
-3.2293816
-4.5799837
-5.9612813
-7.2504926
-8.386226
-9.337787
-10.135869
-10.719084
-10.995343
-10.903256
-10.473519
-9.675437
-8.570398
-7.219797
-5.746413
-4.3344197
-2.8917313
-1.4490426
-0.0063539743
1.4363347
2.725546
3.8305836
4.5979714
5.0890994
5.242577
5.1811857
4.843535
4.19893
3.3087602
2.2651129
1.0679886
-0.15983152
-1.4183471
-2.6461673
-3.8432918
-4.886939
-5.807804
-6.6672783
-7.465361
-8.171357
-8.785268
-9.276395
-9.675437
-9.982392
-10.166565
-10.227956
-10.166565
-9.9210005
-9.521959
-9.000135
-8.355531
-7.588143
-6.6979737
-5.685022
-4.5492883
-3.3214679
-1.9708661
-0.62026405
0.63825154
1.7432896
2.5413728
3.0631962
3.2473693
3.1552825
2.7869368
2.234418
1.5898122
0.8838155
0.05503702
-1.1727831
-2.6154716
-3.781901
-4.5492883
-4.94833
-5.1631985
-5.56224
-6.2068458
-6.79006
-6.943537
-6.2682366
-4.8562436
-3.1065998
-1.5104336
-0.4667865
0.17781901
0.7917291
1.5591165
2.1116357
1.9274627
1.2214662
1.1907706
2.4185905
4.19893
5.4267497
5.4267497
4.0761476
2.0502448
0.23921001
-0.71235055
-1.2648696
-2.4312987
-4.4878974
-6.728669
-8.693181
-10.504215
-12.131077
-13.113333
-13.328201
-12.92916
-12.2538595
-11.42508
-10.596302
-9.828914
-9.061527
-8.202053
-7.035624
-5.685022
-4.518593
-3.8125963
-3.5056415
-3.075904
-2.1857347
-1.1420876
-0.4053955
-0.28261352
-0.5895685
-0.6509595
-0.0063539743
0.94520664
1.1293795
-0.22122252
-3.045209
-6.237541
-8.601094
-9.982392
-11.08743
-12.560814
-14.279762
-15.5996685
-15.968015
-15.354104
-14.249066
-13.174725
-12.161772
-10.841866
-9.153613
-7.311884
-5.531544
-3.935378
-2.4006033
-0.80443704
1.0679886
3.3087602
5.6723137
7.60613
8.680474
8.803255
8.342823
8.005172
7.9744763
7.9744763
7.2991757
5.549532
2.879023
-0.25191796
-3.3828592
-6.2068458
-8.4783125
-10.320043
-11.885513
-13.26681
-14.525327
-15.538278
-16.244274
-16.674011
-16.919577
-16.919577
-16.428448
-15.292713
-13.604461
-11.7934265
-10.135869
-8.601094
-7.0049286
-5.193894
-3.4135547
-1.9094752
-0.80443704
-0.0063539743
0.730338
1.528421
2.1116357
2.1423311
1.4363347
0.17781901
-1.1727831
-2.3085167
-3.3521638
-4.610679
-6.17615
-7.864403
-9.2457
-10.19726
-10.903256
-11.7934265
-13.051942
-14.494631
-15.5996685
-15.906624
-15.3848
-14.463936
-13.54307
-12.837074
-12.131077
-11.210212
-10.013087
-8.63179
-7.311884
-6.114759
-5.009721
-3.935378
-3.0145135
-2.4619942
-2.3085167
-2.4619942
-2.768949
-3.045209
-3.290773
-3.4749455
-3.6284232
-3.7512054
-3.8432918
-3.9046826
-3.9046826
-3.9046826
-3.9660735
-4.0888557
-4.2423334
-4.457202
-4.7334614
-5.0404162
-5.4087625
-5.807804
-6.2682366
-6.728669
-7.1891017
-7.526752
-7.710925
-7.710925
-7.526752
-7.2504926
-7.097015
-7.219797
-7.5574474
-8.048575
-8.539703
-8.938745
-9.2457
-9.337787
-9.215004
-8.938745
-8.570398
-8.109966
-7.465361
-6.5751915
-5.500849
-4.2423334
-2.9531221
-1.7253021
-0.68165505
0.05503702
0.39268756
0.361992
-0.0063539743
-0.5281775
-1.234174
-2.093648
-3.1986861
-4.5492883
-5.9612813
-7.311884
-8.539703
-9.644742
-10.719084
-11.762731
-12.775682
-13.6965475
-14.494631
-15.1085415
-15.568974
-15.783842
-15.691754
-15.292713
-14.463936
-13.236115
-11.670645
-9.798219
-7.6802297
-5.4701533
-3.2600775
-1.111392
0.730338
2.2037225
3.1859784
3.6771064
3.7998881
3.5543242
2.9097185
1.8353761
0.45407844
-1.1420876
-2.8610358
-4.641375
-6.4524093
-8.263444
-9.951696
-11.394385
-12.652901
-13.665852
-14.494631
-14.985759
-15.1085415
-14.832281
-14.187675
-13.20542
-11.946904
-10.473519
-8.815963
-7.0663195
-5.2552853
-3.536337
-1.9401705
-0.55887306
0.607556
1.4977256
2.1116357
2.387895
2.234418
1.6512033
0.730338
-0.3440045
-1.4490426
-2.523385
-3.5977278
-4.641375
-5.623631
-6.4831047
-7.1891017
-7.649534
-7.803012
-7.7416205
-7.4960566
-7.219797
-6.9742327
-6.728669
-6.4831047
-6.2682366
-6.0226727
-5.715718
-5.378067
-4.9790254
-4.702766
-4.518593
-4.457202
-4.365115
-4.273029
-4.0888557
-3.8739872
-3.6284232
-3.4749455
-3.44425
-3.4749455
-3.5670323
-3.689814
-3.781901
-3.7205095
-3.5056415
-3.1679907
-2.8303404
-2.5540807
-2.3699076
-2.2164302
-2.1243436
-2.0629525
-2.0629525
-2.1243436
-2.1550393
-2.2164302
-2.4312987
-2.7382536
-3.045209
-3.290773
-3.5056415
-3.7205095
-3.935378
-4.119551
-4.119551
-3.8739872
-3.4749455
-3.1372952
-2.9838176
-2.9838176
-3.0145135
-3.045209
-3.0145135
-2.9838176
-2.9224267
-2.8610358
-2.7382536
-2.4926896
-2.1550393
-1.8480841
-1.5411291
-1.3569561
-1.2034786
-1.1420876
-1.0806966
-1.0193056
-1.050001
-1.234174
-1.5718246
-1.9401705
-2.2471256
-2.5540807
-2.9838176
-3.5670323
-4.3958106
-5.2859807
-6.2068458
-7.0049286
-7.6802297
-8.171357
-8.63179
-8.96944
-9.215004
-9.2457
-9.030831
-8.601094
-7.9257936
-7.035624
-5.930586
-4.702766
-3.4135547
-2.2471256
-1.111392
0.05503702
1.3135525
2.6027637
3.7384968
4.628667
5.2118816
5.457445
5.4267497
5.2118816
4.751449
4.1068435
3.1552825
1.9888536
0.57686055
-0.89652354
-2.3085167
-3.6284232
-4.7334614
-5.5929356
-6.2068458
-6.605887
-6.882147
-7.0663195
-7.1891017
-7.1584063
-7.0049286
-6.6979737
-6.2682366
-5.838499
-5.4087625
-5.132503
-5.009721
-4.886939
-4.764157
-4.4878974
-4.0888557
-3.5977278
-3.1065998
-2.5540807
-1.9401705
-1.2955651
-0.68165505
-0.06774497
0.5461651
1.3135525
2.1730266
3.0938916
3.8919744
4.5058846
4.9049263
5.2118816
5.518836
5.7644005
5.887182
5.733705
5.2732725
4.5979714
3.8305836
3.124587
2.479982
1.8660716
1.2828571
0.69964266
0.14712352
-0.313309
-0.74304605
-1.1727831
-1.5718246
-1.8787796
-1.9094752
-1.6639111
-1.2034786
-0.62026405
-0.0063539743
0.607556
1.1600751
1.7125939
2.2651129
2.879023
3.4929333
4.1068435
4.53658
4.8128395
4.9049263
4.843535
4.5979714
4.2296247
3.7384968
3.2780647
2.879023
2.5720682
2.2958088
2.019549
1.6818987
1.4056393
1.1907706
1.0065975
0.82242465
0.607556
0.33129644
0.08573252
-0.12913597
-0.25191796
-0.28261352
-0.3440045
-0.4667865
-0.6509595
-0.80443704
-0.9579146
-1.2034786
-1.5411291
-1.9094752
-2.1550393
-2.1857347
-2.0015616
-1.6639111
-1.3262606
-0.89652354
-0.3440045
0.361992
1.2828571
2.2651129
3.2166734
3.9840612
4.5979714
5.119795
5.5802274
6.04066
6.3476152
6.4703965
6.439701
6.224833
5.825791
5.242577
4.475189
3.5850196
2.6948504
1.8353761
1.1293795
0.51546955
-0.0063539743
-0.497482
-0.9579146
-1.3262606
-1.5718246
-1.6946065
-1.6946065
-1.5411291
-1.2034786
-0.68165505
-0.0063539743
0.7917291
1.6512033
2.5413728
3.4622378
4.3217115
5.119795
5.825791
6.439701
6.9001336
7.207089
7.3605666
7.3912616
7.2991757
6.9922204
6.5010924
5.795096
4.9049263
4.0147567
3.1552825
2.3571997
1.5898122
0.85311997
0.14712352
-0.436091
-0.9579146
-1.3876516
-1.7253021
-2.032257
-2.2164302
-2.3085167
-2.339212
-2.2471256
-2.093648
-1.8480841
-1.5411291
-1.1727831
-0.74304605
-0.28261352
0.11642802
0.484774
0.9145111
1.3442482
1.8967673
2.479982
3.0018053
3.370151
3.4929333
3.370151
3.0631962
2.7562413
2.4492865
2.234418
2.019549
1.8046807
1.5898122
1.4056393
1.1907706
1.0065975
0.85311997
0.7917291
0.76103354
0.76103354
0.730338
0.6689471
0.607556
0.51546955
0.42338312
0.33129644
0.33129644
0.33129644
0.30060112
0.17781901
0.05503702
-0.037049532
0.05503702
0.33129644
0.85311997
1.5591165
2.3265042
3.0018053
3.6157155
4.1682343
4.628667
4.9356217
5.027708
4.966317
4.8128395
4.6593623
4.5058846
4.352407
4.1682343
3.861279
3.370151
2.633459
1.8353761
1.1600751
0.730338
0.33129644
-0.22122252
-0.9579146
-1.8173887
-2.5540807
-2.9838176
-3.1679907
-3.1986861
-3.3214679
-3.5977278
-3.9660735
-4.2116375
-4.180942
-3.8125963
-3.1065998
-2.093648
-0.98861
-0.037049532
0.730338
1.4363347
2.234418
3.2166734
4.1682343
4.9970126
5.6723137
6.286224
6.838743
7.26848
7.4833484
7.4833484
7.3912616
7.145698
6.6852655
6.009964
5.242577
4.444494
3.7384968
3.2780647
3.0631962
3.0325007
3.0325007
2.9404144
2.7869368
2.633459
2.5720682
2.6641545
2.879023
3.2166734
3.7078013
4.2603207
4.720753
5.058404
5.3039675
5.5802274
5.948573
6.3169193
6.6852655
6.930829
7.022916
6.930829
6.5931787
6.132746
5.610923
5.0890994
4.53658
3.8919744
3.1859784
2.4492865
1.773985
1.1293795
0.45407844
-0.3440045
-1.2648696
-2.277821
-3.1679907
-3.9660735
-4.641375
-5.2859807
-5.8998904
-6.421714
-6.79006
-6.9742327
-7.035624
-6.9742327
-6.6979737
-6.2068458
-5.4701533
-4.518593
-3.3214679
-1.8787796
-0.22122252
1.6818987
3.6771064
5.6723137
7.5447392
9.232992
10.675681
11.9035015
12.947148
13.745231
14.23636
14.420532
14.29775
13.898709
13.254104
12.333239
11.136113
9.724121
8.066564
6.1941376
4.137539
2.019549
-0.09844053
-2.1550393
-4.0581603
-5.715718
-7.097015
-8.109966
-8.785268
-9.061527
-8.938745
-8.416922
-7.5574474
-6.3910184
-5.0404162
-3.4749455
-1.7559977
0.11642802
2.1730266
4.291016
6.4703965
8.557692
10.491508
12.210457
13.622449
14.666096
15.372092
15.832526
15.986003
15.801829
15.218616
14.29775
13.06993
11.627242
9.969685
8.189345
6.3169193
4.475189
2.6641545
0.85311997
-0.89652354
-2.4312987
-3.7205095
-4.702766
-5.4087625
-5.838499
-5.8998904
-5.6543264
-5.132503
-4.3344197
-3.3214679
-2.1243436
-0.86582804
0.484774
1.9274627
3.4622378
4.9356217
6.37831
7.698217
8.956733
10.092466
11.136113
12.056978
12.885757
13.561058
14.082881
14.359141
14.29775
13.898709
13.192713
12.302543
11.258896
10.092466
8.803255
7.4526534
6.04066
4.6593623
3.2780647
1.9274627
0.5461651
-0.74304605
-1.9094752
-2.9224267
-3.7512054
-4.3037243
-4.4878974
-4.3037243
-3.7512054
-2.9531221
-1.9708661
-0.80443704
0.51546955
1.9274627
3.4008465
4.8742304
6.286224
7.636826
8.926037
10.061771
11.044027
11.84211
12.333239
12.548107
12.456019
12.087674
11.473763
10.675681
9.693425
8.496301
7.1763935
5.7644005
4.352407
3.0018053
1.7432896
0.607556
-0.3440045
-1.1420876
-1.7559977
-2.1550393
-2.3699076
-2.4312987
-2.3085167
-2.0629525
-1.7253021
-1.2648696
-0.68165505
-0.0063539743
0.76103354
1.6512033
2.5413728
3.431542
4.352407
5.2732725
6.102051
6.8080473
7.3605666
7.7903037
8.22004
8.711169
9.171601
9.570642
9.877598
10.0310755
10.0310755
9.877598
9.66273
9.38647
9.04882
8.680474
8.189345
7.575435
6.9001336
6.224833
5.5802274
4.9356217
4.352407
3.7998881
3.3087602
2.9404144
2.6948504
2.5413728
2.479982
2.5720682
2.7562413
3.0631962
3.431542
3.8919744
4.5058846
5.1811857
5.948573
6.8080473
7.667521
8.526996
9.294383
9.938989
10.368726
10.61429
10.706377
10.737072
10.767768
10.737072
10.675681
10.583595
10.368726
10.0310755
9.5399475
8.895342
8.15865
7.3298707
6.5010924
5.6416183
4.751449
3.861279
2.9404144
2.0502448
1.2521616
0.57686055
0.024341464
-0.4667865
-0.86582804
-1.2034786
-1.4183471
-1.4490426
-1.2955651
-0.92721903
-0.436091
0.08573252
0.57686055
1.0679886
1.528421
1.9581581
2.4185905
2.9711099
3.5850196
4.3217115
5.0890994
5.9178777
6.65457
7.145698
7.4219575
7.4833484
7.4526534
7.3298707
7.145698
6.8080473
6.37831
5.856487
5.3039675
4.720753
4.1068435
3.4622378
2.725546
1.8353761
0.8838155
-0.0063539743
-0.80443704
-1.4183471
-1.9094752
-2.3699076
-2.8303404
-3.3214679
-3.7512054
-3.9967694
-4.1502466
-4.180942
-4.2116375
-4.180942
-3.9967694
-3.6284232
-3.1065998
-2.4619942
-1.6946065
-0.86582804
-0.037049532
0.85311997
1.773985
2.6641545
3.5236287
4.2603207
4.751449
4.9970126
5.0890994
5.119795
5.119795
5.027708
4.782144
4.352407
3.861279
3.2780647
2.6641545
1.9274627
1.1293795
0.30060112
-0.4667865
-1.111392
-1.6025201
-2.0015616
-2.3085167
-2.4926896
-2.5847762
-2.5847762
-2.4312987
-2.1243436
-1.7253021
-1.234174
-0.55887306
0.26990557
1.2214662
2.234418
3.1859784
3.9533658
4.5672755
4.966317
5.2118816
5.2732725
5.2732725
5.242577
5.2118816
5.119795
4.9356217
4.5979714
4.137539
3.4929333
2.7562413
1.8967673
1.0679886
0.30060112
-0.313309
-0.80443704
-1.1727831
-1.4797381
-1.8173887
-2.1243436
-2.3699076
-2.523385
-2.4926896
-2.2164302
-1.6639111
-0.86582804
0.20851457
1.4670299
2.7562413
3.861279
4.720753
5.2732725
5.549532
5.6416183
5.610923
5.4881406
5.3653584
5.1811857
4.966317
4.6900578
4.291016
3.7384968
2.9404144
1.9888536
0.8838155
-0.19052696
-1.1420876
-1.9094752
-2.4619942
-2.8610358
-3.1065998
-3.1679907
-3.075904
-2.9531221
-2.8303404
-2.6768627
-2.4006033
-1.9708661
-1.3262606
-0.4667865
0.45407844
1.4363347
2.3265042
3.0938916
3.646411
4.045452
4.3217115
4.5672755
4.720753
4.8128395
4.8742304
4.9356217
4.9970126
5.058404
5.058404
4.9970126
4.843535
4.628667
4.3217115
3.92267
3.4929333
3.0938916
2.8176322
2.6027637
2.4185905
2.2037225
1.9274627
1.6205076
1.2828571
0.94520664
0.69964266
0.607556
0.63825154
0.7917291
1.0372931
1.4056393
1.8660716
2.3571997
2.8176322
3.2166734
3.5850196
3.9840612
4.444494
4.9049263
5.2732725
5.5802274
5.7644005
5.825791
5.733705
5.457445
5.027708
4.4137983
3.7078013
2.8176322
1.8660716
0.82242465
-0.19052696
-1.1420876
-1.9708661
-2.5847762
-3.045209
-3.3828592
-3.5670323
-3.6284232
-3.5670323
-3.4135547
-3.2293816
-2.9531221
-2.6154716
-2.1857347
-1.6332155
-0.9579146
-0.15983152
0.63825154
1.3749436
2.019549
2.633459
3.1859784
3.7078013
4.1682343
4.5672755
4.9049263
5.1811857
5.4267497
5.610923
5.7030096
5.610923
5.3653584
4.966317
4.475189
3.8919744
3.3087602
2.7562413
2.2037225
1.6818987
1.0679886
0.484774
-0.037049532
-0.436091
-0.6509595
-0.68165505
-0.497482
-0.12913597
0.39268756
1.0372931
1.7125939
2.2958088
2.7869368
3.1859784
3.646411
4.1068435
4.53658
4.9049263
5.1504903
5.2732725
5.2732725
5.2118816
5.0890994
4.9049263
4.5979714
4.1682343
3.646411
3.0325007
2.2958088
1.4977256
0.69964266
-0.037049532
-0.71235055
-1.3262606
-1.8480841
-2.2164302
-2.4312987
-2.4926896
-2.4312987
-2.277821
-2.093648
-1.8480841
-1.5104336
-1.050001
-0.497482
0.14712352
0.7917291
1.3442482
1.773985
2.1730266
2.5106769
2.7869368
3.0018053
3.124587
3.3087602
3.4929333
3.7078013
3.861279
3.92267
3.8919744
3.7691927
3.5543242
3.3087602
3.0018053
2.6641545
2.2958088
1.9274627
1.4977256
1.0065975
0.484774
-0.037049532
-0.5895685
-1.1727831
-1.7559977
-2.2164302
-2.4926896
-2.6461673
-2.6768627
-2.6154716
-2.4312987
-2.0629525
-1.5718246
-0.98861
-0.3747
0.26990557
0.8838155
1.4977256
1.9888536
2.4185905
2.7869368
3.124587
3.431542
3.7078013
3.861279
3.8305836
3.6157155
3.1552825
2.5720682
1.8353761
1.0065975
0.11642802
-0.77374154
-1.6332155
-2.4312987
-3.1679907
-3.7512054
-4.180942
-4.426506
-4.518593
-4.426506
-4.1502466
-3.689814
-3.075904
-2.3085167
-1.4797381
-0.62026405
0.26990557
1.1600751
2.019549
2.7562413
3.3394556
3.7078013
3.9533658
4.0147567
3.8919744
3.6157155
3.1859784
2.633459
1.9581581
1.1907706
0.361992
-0.5281775
-1.4183471
-2.2164302
-2.8610358
-3.3214679
-3.5977278
-3.7205095
-3.7205095
-3.5670323
-3.3521638
-3.045209
-2.6768627
-2.3085167
-1.8787796
-1.4490426
-0.98861
-0.497482
-0.09844053
0.14712352
0.26990557
0.33129644
0.361992
0.33129644
0.26990557
0.14712352
-0.06774497
-0.313309
-0.5895685
-0.89652354
-1.2034786
-1.5104336
-1.8480841
-2.1550393
-2.4006033
-2.6154716
-2.7996447
-2.9531221
-3.075904
-3.1679907
-3.2600775
-3.2600775
-3.1679907
-3.0145135
-2.7996447
-2.6154716
-2.523385
-2.523385
-2.5540807
-2.6461673
-2.7075582
-2.768949
-2.7996447
-2.7382536
-2.5847762
-2.339212
-1.9708661
-1.5104336
-0.9579146
-0.3440045
0.39268756
1.1907706
2.0809402
3.0018053
3.92267
4.8128395
5.610923
6.286224
6.7466564
6.9922204
6.9615245
6.715961
6.3169193
5.733705
4.966317
4.045452
2.9711099
1.8353761
0.607556
-0.5895685
-1.8480841
-3.045209
-4.2116375
-5.22459
-6.0840635
-6.79006
-7.311884
-7.649534
-7.710925
-7.526752
-7.0663195
-6.298932
-5.3166757
-4.180942
-3.0145135
-1.8173887
-0.68165505
0.484774
1.6205076
2.725546
3.7691927
4.720753
5.610923
6.3476152
6.838743
7.0843067
7.0843067
6.8694386
6.37831
5.7030096
4.843535
3.8919744
2.9404144
1.9888536
1.0372931
0.08573252
-0.86582804
-1.7866931
-2.5847762
-3.2600775
-3.8125963
-4.2423334
-4.4878974
-4.4878974
-4.273029
-3.8739872
-3.3214679
-2.6461673
-1.9094752
-1.1420876
-0.3440045
0.39268756
1.0986841
1.8353761
2.5720682
3.3087602
4.0147567
4.6593623
5.1504903
5.518836
5.795096
5.9178777
5.887182
5.7030096
5.4267497
5.119795
4.751449
4.291016
3.7078013
2.9711099
2.1116357
1.1600751
0.14712352
-0.83513254
-1.7253021
-2.5540807
-3.290773
-3.9046826
-4.365115
-4.7334614
-4.9790254
-5.1018076
-5.071112
-4.9176345
-4.702766
-4.426506
-4.119551
-3.6591187
-3.0145135
-2.1857347
-1.2034786
-0.15983152
0.8838155
1.8353761
2.6641545
3.4008465
4.045452
4.5672755
4.9970126
5.3653584
5.549532
5.5802274
5.3960543
5.0890994
4.6900578
4.19893
3.646411
3.0018053
2.3571997
1.6512033
1.0065975
0.39268756
-0.19052696
-0.74304605
-1.2955651
-1.7866931
-2.1550393
-2.4619942
-2.7075582
-2.9224267
-3.0145135
-2.9838176
-2.7996447
-2.4619942
-2.0015616
-1.4183471
-0.74304605
-0.0063539743
0.7917291
1.5898122
2.4185905
3.2473693
4.0147567
4.6900578
5.2732725
5.733705
6.04066
6.2555285
6.37831
6.4090056
6.3476152
6.132746
5.733705
5.119795
4.3831024
3.5543242
2.6948504
1.773985
0.85311997
-0.037049532
-0.89652354
-1.6946065
-2.4312987
-3.1986861
-3.9660735
-4.67207
-5.3166757
-5.7771087
-5.9919767
-5.838499
-5.347371
-4.518593
-3.5056415
-2.339212
-1.1420876
0.17781901
1.4363347
2.6027637
3.5850196
4.475189
5.3653584
6.3169193
7.1763935
7.8516946
8.250736
8.404214
8.312127
7.9437804
7.2991757
6.439701
5.4267497
4.3831024
3.3394556
2.3265042
1.3442482
0.45407844
-0.4667865
-1.3569561
-2.2164302
-3.045209
-3.7205095
-4.180942
-4.3958106
-4.3958106
-4.119551
-3.6591187
-3.045209
-2.2471256
-1.3569561
-0.5281775
0.23921001
0.9759021
1.6818987
2.3571997
2.9404144
3.4622378
3.9533658
4.4137983
4.8128395
5.0890994
5.2732725
5.2732725
5.1811857
4.9356217
4.5979714
4.1068435
3.5236287
2.9404144
2.387895
1.8660716
1.3135525
0.76103354
0.23921001
-0.313309
-0.89652354
-1.5104336
-2.1243436
-2.6154716
-2.9224267
-3.1372952
-3.2600775
-3.2600775
-3.075904
-2.7382536
-2.3699076
-2.032257
-1.7866931
-1.5104336
-1.1420876
-0.71235055
-0.25191796
0.11642802
0.361992
0.607556
0.9145111
1.3135525
1.7125939
2.0502448
2.3265042
2.5106769
2.633459
2.6948504
2.725546
2.725546
2.6948504
2.7562413
2.8483276
2.9097185
2.6641545
2.1730266
1.5591165
1.0679886
0.85311997
1.1293795
1.773985
2.387895
2.6948504
2.6641545
2.2958088
1.3749436
0.33129644
-0.98861
-2.7075582
-3.44425
-2.277821
-0.5281775
1.0986841
3.124587
4.966317
6.102051
6.04066
4.475189
3.1552825
3.1552825
3.1859784
2.725546
2.725546
3.7384968
5.058404
6.4703965
8.649777
10.767768
10.552898
6.8080473
0.45407844
-4.8562436
-4.94833
0.30060112
7.3605666
11.84211
10.123162
1.9274627
-7.9564896
-13.051942
-10.166565
-1.3876516
7.3912616
10.307336
5.3653584
-4.365115
-13.082637
-15.753146
-10.258651
0.8838155
11.504459
15.709744
11.657937
1.8660716
-8.109966
-13.236115
-11.946904
-5.56224
3.370151
11.350983
14.788878
12.271848
5.733705
-0.6509595
-2.7382536
0.14712352
5.1811857
10.0003805
13.192713
12.977844
9.11021
4.720753
3.4622378
5.9792686
9.969685
11.719328
9.38647
4.137539
-1.6639111
-5.8998904
-7.434665
-6.298932
-3.6284232
-1.050001
0.30060112
0.08573252
-0.6509595
-0.3747
1.4363347
4.0761476
6.9001336
9.447861
10.245944
8.619082
5.6723137
3.9840612
5.457445
9.724121
14.328445
16.630608
15.433484
11.320287
6.04066
2.0809402
0.94520664
2.2651129
4.475189
6.102051
6.5010924
5.825791
4.6900578
3.3394556
1.9581581
0.9145111
0.33129644
-0.037049532
-0.28261352
-0.5895685
-1.6025201
-3.6284232
-6.0840635
-8.0178795
-8.4783125
-7.281188
-5.22459
-3.5056415
-2.7075582
-2.2164302
-1.1420876
1.0986841
4.4137983
7.9130855
10.921246
13.284799
15.003747
16.20087
16.784084
16.446434
15.065138
13.06993
11.136113
9.877598
9.232992
8.281431
5.887182
2.019549
-2.2164302
-5.4701533
-7.0049286
-7.1277103
-6.820756
-6.882147
-7.281188
-7.434665
-7.097015
-6.5138006
-6.17615
-6.17615
-6.2068458
-5.9612813
-5.009721
-3.045209
0.024341464
3.7998881
7.4833484
10.368726
12.087674
12.885757
13.06993
12.762975
11.9035015
10.460813
8.526996
6.3476152
4.291016
2.5720682
1.3135525
0.361992
-0.55887306
-1.6025201
-2.5847762
-3.1372952
-3.2600775
-3.2293816
-3.2293816
-3.3521638
-3.44425
-3.4135547
-3.3214679
-3.536337
-4.3344197
-5.5929356
-6.912842
-7.7416205
-7.6802297
-6.9742327
-6.114759
-5.378067
-4.67207
-3.6591187
-2.2164302
-0.62026405
0.6689471
1.3135525
1.1907706
0.5461651
-0.15983152
-0.5281775
-0.4053955
0.11642802
1.0065975
2.1730266
3.4929333
4.628667
5.3960543
5.6723137
5.7644005
6.102051
6.8694386
7.60613
7.4526534
6.0713553
3.646411
0.82242465
-1.7253021
-3.5977278
-4.8255477
-5.623631
-6.3603234
-7.0049286
-7.219797
-6.6365824
-5.1631985
-3.0145135
-0.89652354
0.63825154
1.1907706
0.9759021
0.51546955
0.361992
0.82242465
1.6512033
2.4492865
2.9404144
3.124587
3.2473693
3.6157155
4.352407
5.4267497
6.65457
7.759608
8.496301
8.680474
8.22004
7.3298707
6.531788
6.224833
6.439701
6.930829
7.26848
7.022916
6.0713553
4.6900578
3.431542
2.725546
2.6027637
3.0018053
3.6157155
4.291016
4.720753
4.8128395
4.444494
3.8305836
3.0325007
2.2651129
1.6512033
1.2521616
1.0372931
0.9759021
1.0065975
1.0372931
1.1293795
1.4977256
2.1730266
2.9711099
3.7384968
4.2296247
4.3217115
3.92267
3.0938916
2.1730266
1.4977256
1.3442482
1.6205076
2.0809402
2.4185905
2.5720682
2.7869368
3.2166734
3.92267
4.6593623
5.242577
5.549532
5.5802274
5.457445
5.242577
4.9356217
4.3217115
3.370151
2.1423311
0.85311997
-0.436091
-1.6639111
-2.768949
-3.5977278
-4.0581603
-4.0581603
-3.781901
-3.536337
-3.7205095
-4.3037243
-4.9790254
-5.3166757
-5.0404162
-4.3344197
-3.689814
-3.4135547
-3.7205095
-4.365115
-5.009721
-5.3166757
-5.009721
-4.2116375
-3.1986861
-2.3085167
-1.7559977
-1.5411291
-1.6025201
-1.7559977
-1.8480841
-1.6946065
-1.2648696
-0.71235055
-0.15983152
0.23921001
0.484774
0.63825154
0.85311997
1.2521616
1.9274627
2.7562413
3.5850196
4.19893
4.5058846
4.444494
4.1682343
3.7691927
3.3394556
2.9404144
2.633459
2.4492865
2.3571997
2.4185905
2.5413728
2.6948504
2.7562413
2.8176322
2.9097185
3.124587
3.370151
3.6157155
3.7078013
3.7078013
3.6157155
3.370151
2.9404144
2.2037225
1.1600751
-0.037049532
-1.234174
-2.2164302
-2.8917313
-3.3521638
-3.5977278
-3.689814
-3.5670323
-3.1679907
-2.4926896
-1.6639111
-0.77374154
0.11642802
0.9759021
1.7432896
2.479982
3.2166734
3.8919744
4.5058846
5.027708
5.5802274
6.1634417
6.777352
7.3298707
7.698217
7.728913
7.3912616
6.7466564
5.948573
5.1811857
4.5672755
4.1068435
3.7691927
3.3087602
2.725546
2.019549
1.2828571
0.69964266
0.484774
0.730338
1.3749436
2.2958088
3.1859784
3.861279
4.1068435
3.92267
3.431542
2.8483276
2.2037225
1.5898122
0.9759021
0.33129644
-0.313309
-0.9579146
-1.5411291
-2.0015616
-2.277821
-2.4006033
-2.4006033
-2.2164302
-1.8173887
-1.2955651
-0.74304605
-0.3747
-0.25191796
-0.313309
-0.497482
-0.5895685
-0.3747
0.11642802
0.76103354
1.4056393
1.8967673
2.234418
2.387895
2.4492865
2.4185905
2.3571997
2.2958088
2.1730266
1.8967673
1.4363347
0.69964266
-0.25191796
-1.2648696
-2.1550393
-2.8303404
-3.2600775
-3.4135547
-3.4135547
-3.2293816
-2.9224267
-2.6154716
-2.339212
-2.1857347
-2.1243436
-2.1243436
-2.0629525
-1.9094752
-1.6639111
-1.2955651
-0.89652354
-0.55887306
-0.28261352
-0.0063539743
0.42338312
1.0065975
1.773985
2.633459
3.370151
3.92267
4.2296247
4.2603207
4.0761476
3.861279
3.646411
3.4008465
3.0938916
2.633459
2.019549
1.3135525
0.607556
0.024341464
-0.3440045
-0.436091
-0.3440045
-0.19052696
-0.0063539743
0.17781901
0.45407844
0.730338
0.9145111
0.9759021
0.85311997
0.6689471
0.484774
0.484774
0.69964266
1.1293795
1.6205076
2.0502448
2.2958088
2.387895
2.3571997
2.234418
2.1116357
2.0502448
2.0809402
2.1116357
2.1116357
2.019549
1.8046807
1.4670299
1.0679886
0.730338
0.51546955
0.39268756
0.39268756
0.45407844
0.5461651
0.6689471
0.76103354
0.730338
0.51546955
0.14712352
-0.3440045
-0.83513254
-1.3569561
-1.7866931
-2.2164302
-2.5847762
-2.7996447
-2.8303404
-2.6768627
-2.4006033
-2.032257
-1.6025201
-1.234174
-0.89652354
-0.5895685
-0.28261352
0.05503702
0.42338312
0.7917291
1.0679886
1.1907706
1.1600751
1.0986841
0.9759021
0.9145111
0.9759021
1.1600751
1.4056393
1.7125939
1.9581581
2.1730266
2.3265042
2.4492865
2.5413728
2.6027637
2.6027637
2.5413728
2.4185905
2.2651129
2.1116357
1.9274627
1.8046807
1.6818987
1.6818987
1.7125939
1.773985
1.8353761
1.8046807
1.7432896
1.6818987
1.5898122
1.4977256
1.3135525
1.0065975
0.69964266
0.42338312
0.20851457
0.11642802
0.11642802
0.23921001
0.361992
0.51546955
0.63825154
0.7917291
0.94520664
1.0986841
1.1600751
1.0986841
0.94520664
0.69964266
0.361992
0.05503702
-0.25191796
-0.55887306
-1.0193056
-1.7253021
-2.5540807
-3.3214679
-3.8432918
-4.0888557
-4.273029
-4.5799837
-5.071112
-5.715718
-6.298932
-6.6672783
-6.820756
-6.820756
-6.820756
-7.035624
-7.465361
-7.864403
-7.864403
-7.281188
-6.17615
-4.8562436
-3.7512054
-2.9224267
-2.3085167
-1.7559977
-1.234174
-0.83513254
-0.77374154
-1.1727831
-1.9094752
-2.8610358
-3.7512054
-4.457202
-4.886939
-4.9790254
-4.7334614
-4.273029
-3.6591187
-3.1372952
-2.9224267
-3.1372952
-3.6591187
-4.180942
-4.518593
-4.67207
-4.8255477
-5.1018076
-5.439458
-5.685022
-5.838499
-5.9919767
-6.3296275
-6.820756
-7.3425794
-7.772316
-7.9564896
-7.803012
-7.2504926
-6.3910184
-5.4701533
-4.7948523
-4.5799837
-4.7948523
-5.2552853
-5.685022
-5.8998904
-5.807804
-5.531544
-5.1631985
-4.8255477
-4.518593
-4.2423334
-3.935378
-3.536337
-3.075904
-2.5540807
-2.1857347
-2.032257
-2.1243436
-2.3699076
-2.6461673
-2.8303404
-2.9531221
-3.1372952
-3.44425
-3.9046826
-4.426506
-4.94833
-5.2859807
-5.347371
-5.1018076
-4.610679
-3.9967694
-3.4135547
-3.0145135
-2.8917313
-3.0145135
-3.3521638
-3.8125963
-4.3344197
-4.886939
-5.4701533
-6.0840635
-6.6672783
-7.1891017
-7.588143
-7.7416205
-7.5574474
-7.0663195
-6.3296275
-5.4701533
-4.610679
-3.8432918
-3.1679907
-2.6154716
-2.1550393
-1.7559977
-1.3262606
-0.86582804
-0.436091
0.05503702
0.5461651
1.0065975
1.3135525
1.4670299
1.3749436
0.94520664
0.11642802
-1.050001
-2.523385
-4.119551
-5.623631
-6.7593646
-7.4960566
-7.9564896
-8.263444
-8.4783125
-8.539703
-8.509007
-8.29414
-7.772316
-6.8514514
-5.56224
-4.0581603
-2.6154716
-1.3876516
-0.4667865
0.26990557
0.9145111
1.4670299
1.8353761
1.9274627
1.6818987
1.1600751
0.42338312
-0.436091
-1.2648696
-2.0015616
-2.5847762
-3.1065998
-3.6591187
-4.3344197
-5.1018076
-5.8998904
-6.6365824
-7.311884
-7.9871845
-8.63179
-9.215004
-9.706133
-10.043783
-10.166565
-9.951696
-9.399178
-8.570398
-7.6188383
-6.6979737
-5.8998904
-5.132503
-4.3037243
-3.3214679
-2.1550393
-0.83513254
0.484774
1.6818987
2.725546
3.6157155
4.352407
4.9356217
5.3960543
5.7644005
6.0713553
6.286224
6.286224
6.04066
5.518836
4.782144
3.861279
2.8176322
1.5898122
0.20851457
-1.3262606
-2.9224267
-4.4878974
-5.869195
-7.0049286
-7.895098
-8.601094
-9.122918
-9.399178
-9.460568
-9.307091
-8.90805
-8.355531
-7.588143
-6.605887
-5.439458
-4.119551
-2.7996447
-1.4490426
-0.19052696
0.9759021
2.0502448
3.0018053
3.7384968
4.2603207
4.5672755
4.6593623
4.628667
4.5058846
4.19893
3.7691927
3.2166734
2.633459
1.9888536
1.3442482
0.607556
-0.25191796
-1.2034786
-2.1857347
-3.1986861
-4.273029
-5.347371
-6.421714
-7.3425794
-8.171357
-8.815963
-9.307091
-9.614045
-9.644742
-9.215004
-8.4783125
-7.5574474
-6.4524093
-5.22459
-3.9967694
-2.7996447
-1.6639111
-0.436091
0.9145111
2.2037225
3.2780647
4.19893
5.027708
5.610923
5.887182
5.887182
5.6416183
5.119795
4.3831024
3.3394556
2.234418
1.4056393
0.8838155
0.42338312
-0.19052696
-1.0806966
-2.277821
-3.44425
-4.1502466
-4.1502466
-3.6284232
-3.045209
-2.768949
-3.0145135
-3.5670323
-4.180942
-4.457202
-4.2116375
-3.5056415
-2.8610358
-2.6154716
-2.9531221
-3.6591187
-4.3958106
-4.7948523
-4.702766
-4.1502466
-3.2600775
-2.3085167
-1.6025201
-1.2955651
-1.2648696
-1.1420876
-0.77374154
-0.12913597
0.484774
0.8838155
0.9759021
0.5461651
-0.3747
-1.3569561
-2.1243436
-2.6768627
-3.2293816
-3.8739872
-4.702766
-5.623631
-6.4831047
-7.2504926
-7.7416205
-7.9564896
-7.8337073
-7.588143
-7.3425794
-7.1584063
-7.0049286
-6.7593646
-6.421714
-6.0840635
-5.746413
-5.347371
-5.009721
-4.7334614
-4.3958106
-3.8432918
-3.075904
-2.1550393
-1.2648696
-0.5281775
-0.0063539743
0.26990557
0.33129644
0.23921001
0.17781901
0.14712352
0.14712352
0.05503702
-0.15983152
-0.55887306
-1.111392
-1.6946065
-2.2471256
-2.7382536
-3.2293816
-3.7512054
-4.3344197
-5.009721
-5.807804
-6.6979737
-7.6802297
-8.723876
-9.644742
-10.412128
-11.026039
-11.517166
-11.946904
-12.31525
-12.468727
-12.376641
-11.946904
-11.271604
-10.473519
-9.614045
-8.693181
-7.6802297
-6.605887
-5.56224
-4.518593
-3.4749455
-2.277821
-0.89652354
0.5461651
1.9274627
3.0938916
4.1068435
5.027708
5.825791
6.5010924
7.0843067
7.4526534
7.5447392
7.3605666
6.838743
6.009964
4.9356217
3.6771064
2.2651129
0.82242465
-0.55887306
-1.8173887
-2.9838176
-4.027465
-5.0404162
-5.9919767
-6.820756
-7.465361
-8.0178795
-8.447618
-8.785268
-8.90805
-8.815963
-8.509007
-8.048575
-7.434665
-6.7593646
-5.9612813
-5.071112
-4.0888557
-3.0145135
-1.9094752
-0.80443704
0.17781901
1.0679886
1.773985
2.2651129
2.5413728
2.5720682
2.4185905
2.0809402
1.528421
0.9145111
0.30060112
-0.313309
-0.89652354
-1.4797381
-2.093648
-2.7075582
-3.290773
-3.781901
-4.2116375
-4.641375
-5.132503
-5.623631
-6.1454544
-6.6365824
-7.097015
-7.526752
-7.895098
-8.202053
-8.355531
-8.416922
-8.386226
-8.29414
-8.109966
-7.772316
-7.311884
-6.6979737
-6.0226727
-5.2859807
-4.5799837
-3.935378
-3.4135547
-2.9838176
-2.4926896
-1.9094752
-1.2034786
-0.436091
0.26990557
0.94520664
1.5591165
2.0809402
2.479982
2.6948504
2.6641545
2.387895
1.8660716
1.0679886
0.05503702
-1.111392
-2.339212
-3.5670323
-4.702766
-5.6543264
-6.4524093
-7.0049286
-7.311884
-7.373275
-7.1891017
-6.728669
-5.9919767
-5.0404162
-3.935378
-2.6461673
-1.2955651
-0.0063539743
1.2214662
2.3571997
3.3087602
4.1068435
4.6593623
4.9970126
5.2118816
5.3653584
5.457445
5.4267497
5.2118816
4.843535
4.2603207
3.5236287
2.6641545
1.773985
0.7917291
-0.25191796
-1.3876516
-2.4926896
-3.536337
-4.457202
-5.2552853
-5.9612813
-6.5138006
-6.943537
-7.1584063
-7.097015
-6.820756
-6.298932
-5.685022
-5.009721
-4.365115
-3.7205095
-3.1065998
-2.4619942
-1.8173887
-1.111392
-0.3747
0.42338312
1.1907706
1.9274627
2.633459
3.2473693
3.7998881
4.1682343
4.4137983
4.5672755
4.5672755
4.352407
3.9840612
3.370151
2.633459
1.8046807
0.9145111
0.05503702
-0.86582804
-1.8173887
-2.7996447
-3.7205095
-4.518593
-5.132503
-5.5929356
-5.8998904
-6.0840635
-6.17615
-6.17615
-6.114759
-5.9612813
-5.715718
-5.4087625
-5.071112
-4.67207
-4.119551
-3.44425
-2.6461673
-1.7866931
-0.83513254
0.08573252
0.94520664
1.6818987
2.3265042
2.879023
3.3394556
3.7384968
4.0147567
4.2296247
4.352407
4.3831024
4.291016
4.045452
3.646411
3.0938916
2.479982
1.8353761
1.1907706
0.484774
-0.28261352
-1.111392
-1.9401705
-2.7996447
-3.6591187
-4.518593
-5.347371
-6.1454544
-6.8514514
-7.373275
-7.710925
-7.803012
-7.6802297
-7.373275
-6.820756
-6.114759
-5.2859807
-4.365115
-3.3521638
-2.3085167
-1.234174
-0.15983152
0.8838155
1.9274627
2.9097185
3.7998881
4.5672755
5.119795
5.518836
5.733705
5.733705
5.5802274
5.3960543
5.1504903
4.843535
4.444494
3.92267
3.3087602
2.6641545
2.0809402
1.4363347
0.69964266
-0.15983152
-0.92721903
-1.5104336
-1.9401705
-2.277821
-2.4619942
-2.523385
-2.4006033
-2.2471256
-2.1243436
-1.9094752
-1.5718246
-1.1420876
-0.68165505
-0.22122252
0.17781901
0.5461651
0.85311997
1.2214662
1.6512033
1.9581581
2.019549
1.8967673
1.6818987
1.4363347
1.1600751
0.85311997
0.57686055
0.361992
0.14712352
-0.09844053
-0.3747
-0.5895685
-0.83513254
-1.1727831
-1.6332155
-2.1550393
-2.6154716
-3.0145135
-3.2600775
-3.4135547
-3.44425
-3.4135547
-3.3214679
-3.290773
-3.3828592
-3.5670323
-3.781901
-3.8739872
-3.8125963
-3.5977278
-3.1986861
-2.768949
-2.3699076
-2.1243436
-1.9708661
-1.8787796
-1.8173887
-1.7253021
-1.5411291
-1.234174
-0.83513254
-0.497482
-0.28261352
-0.12913597
0.024341464
0.17781901
0.23921001
0.20851457
0.024341464
-0.313309
-0.77374154
-1.2955651
-1.8173887
-2.2471256
-2.5847762
-2.9224267
-3.2293816
-3.5056415
-3.689814
-3.6591187
-3.5670323
-3.5977278
-3.536337
-3.2293816
-2.7075582
-2.1243436
-1.5411291
-0.98861
-0.497482
-0.06774497
0.08573252
0.14712352
0.361992
0.63825154
0.7917291
0.85311997
0.76103354
0.6689471
0.6689471
0.76103354
0.82242465
0.69964266
0.361992
-0.19052696
-0.89652354
-1.3262606
-1.3569561
-1.111392
-0.86582804
-0.98861
-1.6025201
-2.4312987
-3.1372952
-3.4749455
-3.3828592
-3.1679907
-3.1986861
-3.689814
-4.518593
-5.378067
-5.9919767
-6.237541
-6.114759
-5.838499
-5.623631
-5.746413
-6.3910184
-7.311884
-8.109966
-8.447618
-8.263444
-7.6188383
-6.728669
-5.807804
-5.193894
-5.0404162
-5.22459
-5.2552853
-4.7334614
-3.8125963
-2.6768627
-1.6946065
-1.1420876
-0.89652354
-0.86582804
-0.98861
-1.111392
-1.0193056
-0.86582804
-0.77374154
-0.89652354
-1.111392
-1.4183471
-1.7253021
-2.032257
-2.339212
-2.5540807
-2.6461673
-2.768949
-2.9531221
-3.045209
-3.0145135
-2.9224267
-2.8917313
-2.8917313
-2.8917313
-2.9224267
-2.9224267
-2.8610358
-2.6461673
-2.1550393
-1.6025201
-1.2034786
-1.111392
-1.3262606
-1.7866931
-2.3085167
-2.768949
-3.045209
-3.1679907
-3.1986861
-3.2600775
-3.44425
-3.6284232
-3.8739872
-4.0888557
-4.180942
-4.0581603
-3.781901
-3.5056415
-3.3214679
-3.290773
-3.3828592
-3.536337
-3.689814
-3.7512054
-3.536337
-3.1372952
-2.7382536
-2.4312987
-2.1857347
-1.9401705
-1.7253021
-1.5718246
-1.4797381
-1.3876516
-1.3262606
-1.3876516
-1.6332155
-2.0015616
-2.4006033
-2.768949
-2.9838176
-3.1065998
-3.1679907
-3.1986861
-3.3214679
-3.6591187
-4.119551
-4.518593
-4.7948523
-4.9176345
-4.94833
-4.94833
-4.9790254
-5.0404162
-5.1018076
-5.132503
-5.132503
-5.22459
-5.3166757
-5.439458
-5.4701533
-5.347371
-5.071112
-4.610679
-4.0888557
-3.536337
-3.0145135
-2.5540807
-2.1857347
-1.9401705
-1.7559977
-1.6639111
-1.6332155
-1.6332155
-1.6639111
-1.7559977
-1.9708661
-2.1550393
-2.3085167
-2.4619942
-2.6154716
-2.7996447
-2.9838176
-3.2600775
-3.5056415
-3.7512054
-3.9046826
-3.9660735
-3.9046826
-3.781901
-3.6284232
-3.536337
-3.44425
-3.3828592
-3.3214679
-3.2600775
-3.1679907
-3.075904
-3.0145135
-2.9838176
-3.0145135
-3.1679907
-3.44425
-3.8432918
-4.2423334
-4.67207
-5.071112
-5.439458
-5.7771087
-6.0226727
-6.0840635
-5.9919767
-5.7771087
-5.4701533
-5.132503
-4.8562436
-4.610679
-4.365115
-4.0581603
-3.689814
-3.290773
-2.9224267
-2.6768627
-2.523385
-2.523385
-2.6461673
-2.768949
-2.8917313
-3.0145135
-3.1679907
-3.290773
-3.3214679
-3.2293816
-2.9531221
-2.6461673
-2.3699076
-2.2164302
-2.093648
-2.032257
-1.9401705
-1.9401705
-2.032257
-2.1243436
-2.2471256
-2.4312987
-2.7075582
-2.9838176
-3.3214679
-3.7512054
-4.273029
-4.7948523
-5.2859807
-5.7771087
-6.2068458
-6.5751915
-6.820756
-6.943537
-6.912842
-6.7593646
-6.4524093
-6.114759
-5.6543264
-5.132503
-4.5492883
-3.9046826
-3.2293816
-2.6154716
-1.9708661
-1.2648696
-0.62026405
-0.0063539743
0.45407844
0.7917291
0.94520664
1.0065975
1.0065975
0.94520664
0.9145111
0.7917291
0.607556
0.361992
0.024341464
-0.3747
-0.83513254
-1.3262606
-1.8173887
-2.339212
-2.8917313
-3.4749455
-4.0581603
-4.641375
-5.132503
-5.6543264
-6.1454544
-6.6672783
-7.1277103
-7.4960566
-7.7416205
-7.864403
-7.895098
-7.772316
-7.434665
-6.912842
-6.2682366
-5.4701533
-4.610679
-3.689814
-2.768949
-1.8787796
-0.9579146
-0.06774497
0.730338
1.4363347
1.9581581
2.3571997
2.5720682
2.633459
2.5413728
2.3571997
2.019549
1.4977256
0.8838155
0.17781901
-0.5895685
-1.3569561
-2.032257
-2.6461673
-3.2600775
-3.9660735
-4.7334614
-5.4701533
-6.1454544
-6.728669
-7.1891017
-7.4039702
-7.3425794
-7.0663195
-6.79006
-6.5751915
-6.5138006
-6.421714
-6.2068458
-5.7771087
-5.071112
-4.2116375
-3.44425
-2.8610358
-2.5847762
-2.4926896
-2.4312987
-2.2471256
-1.8787796
-1.3569561
-0.89652354
-0.71235055
-0.86582804
-1.2034786
-1.4797381
-1.6332155
-1.6332155
-1.5104336
-1.3569561
-1.2955651
-1.4490426
-1.7866931
-2.2471256
-2.6461673
-2.8610358
-3.0145135
-3.075904
-3.1679907
-3.3521638
-3.689814
-4.0581603
-4.3344197
-4.4878974
-4.4878974
-4.457202
-4.426506
-4.3958106
-4.3344197
-4.180942
-3.9967694
-3.7205095
-3.3214679
-2.8303404
-2.3699076
-1.9708661
-1.5411291
-1.0806966
-0.55887306
-0.06774497
0.361992
0.730338
0.94520664
0.9759021
0.7917291
0.39268756
-0.12913597
-0.6509595
-1.1727831
-1.7253021
-2.3699076
-3.1065998
-3.9046826
-4.7334614
-5.500849
-6.114759
-6.5751915
-6.882147
-7.0049286
-7.035624
-6.943537
-6.7593646
-6.4831047
-6.0840635
-5.5929356
-4.94833
-4.180942
-3.3828592
-2.6154716
-1.9401705
-1.3262606
-0.77374154
-0.22122252
0.30060112
0.82242465
1.3749436
1.9274627
2.3571997
2.633459
2.7562413
2.7562413
2.6948504
2.5413728
2.2651129
1.8353761
1.2521616
0.5461651
-0.25191796
-1.1420876
-2.0629525
-2.9838176
-3.9046826
-4.7334614
-5.531544
-6.237541
-6.79006
-7.1891017
-7.434665
-7.526752
-7.465361
-7.2504926
-6.943537
-6.5751915
-6.1454544
-5.6543264
-5.009721
-4.3037243
-3.5056415
-2.7075582
-1.9401705
-1.1727831
-0.436091
0.23921001
0.76103354
1.1600751
1.4670299
1.6512033
1.6512033
1.4363347
1.0679886
0.5461651
-0.037049532
-0.6509595
-1.2955651
-1.9401705
-2.523385
-3.0145135
-3.4135547
-3.7205095
-3.9046826
-3.9660735
-3.9967694
-3.935378
-3.8739872
-3.7512054
-3.5977278
-3.3828592
-3.2293816
-3.1679907
-3.1372952
-3.075904
-3.0145135
-2.9224267
-2.8610358
-2.8303404
-2.8303404
-2.8610358
-2.8610358
-2.8610358
-2.8610358
-2.7996447
-2.6768627
-2.5540807
-2.3699076
-2.1857347
-2.032257
-1.9094752
-1.8173887
-1.7866931
-1.7866931
-1.8173887
-1.8173887
-1.8480841
-1.8480841
-1.9401705
-2.1243436
-2.3085167
-2.5540807
-2.768949
-2.9531221
-3.1986861
-3.4749455
-3.7512054
-4.027465
-4.2116375
-4.3037243
-4.273029
-4.180942
-4.027465
-3.8739872
-3.689814
-3.536337
-3.3521638
-3.1372952
-2.8610358
-2.4926896
-2.1243436
-1.7559977
-1.4183471
-1.1420876
-0.89652354
-0.71235055
-0.5895685
-0.55887306
-0.62026405
-0.74304605
-0.89652354
-1.050001
-1.2034786
-1.3876516
-1.5718246
-1.7559977
-1.9094752
-2.0629525
-2.277821
-2.523385
-2.7996447
-3.1065998
-3.3828592
-3.6284232
-3.8432918
-4.0581603
-4.2423334
-4.3344197
-4.365115
-4.365115
-4.365115
-4.365115
-4.3344197
-4.273029
-4.1502466
-3.9967694
-3.7205095
-3.3521638
-2.9531221
-2.5540807
-2.1550393
-1.7866931
-1.4183471
-1.0806966
-0.86582804
-0.77374154
-0.71235055
-0.68165505
-0.6509595
-0.6509595
-0.71235055
-0.80443704
-0.9579146
-1.1727831
-1.4183471
-1.7866931
-2.2471256
-2.7382536
-3.1986861
-3.5977278
-3.9660735
-4.273029
-4.4878974
-4.610679
-4.702766
-4.7948523
-4.8562436
-4.8562436
-4.886939
-4.8562436
-4.8255477
-4.702766
-4.4878974
-4.2116375
-3.9046826
-3.6284232
-3.3521638
-3.075904
-2.8303404
-2.6154716
-2.4006033
-2.1857347
-2.032257
-1.9401705
-1.7866931
-1.6332155
-1.4490426
-1.2648696
-1.1420876
-1.111392
-1.2034786
-1.3876516
-1.5718246
-1.7559977
-2.0015616
-2.2471256
-2.4619942
-2.6154716
-2.7382536
-2.8610358
-3.075904
-3.3521638
-3.781901
-4.3037243
-4.8562436
-5.347371
-5.685022
-5.8998904
-6.053368
-6.1454544
-6.237541
-6.2682366
-6.2068458
-6.053368
-5.7771087
-5.439458
-5.009721
-4.5492883
-4.0888557
-3.6284232
-3.1679907
-2.7382536
-2.3085167
-1.9094752
-1.6025201
-1.3876516
-1.3262606
-1.3262606
-1.3876516
-1.4797381
-1.5718246
-1.6946065
-1.8480841
-2.0015616
-2.2164302
-2.4926896
-2.7996447
-3.1372952
-3.5056415
-3.8432918
-4.119551
-4.3037243
-4.3958106
-4.457202
-4.4878974
-4.457202
-4.365115
-4.2116375
-3.9967694
-3.7205095
-3.4135547
-3.1065998
-2.8917313
-2.7075582
-2.5540807
-2.4619942
-2.3699076
-2.3085167
-2.3085167
-2.339212
-2.4006033
-2.4619942
-2.4926896
-2.523385
-2.523385
-2.523385
-2.5540807
-2.6768627
-2.8610358
-3.075904
-3.290773
-3.4749455
-3.6284232
-3.781901
-3.8739872
-3.9046826
-3.8739872
-3.781901
-3.6591187
-3.5670323
-3.4749455
-3.3521638
-3.1986861
-3.075904
-2.9531221
-2.8917313
-2.7996447
-2.7382536
-2.7382536
-2.7996447
-2.8917313
-3.0145135
-3.1679907
-3.290773
-3.4135547
-3.4749455
-3.4749455
-3.4135547
-3.2600775
-3.075904
-2.9224267
-2.7996447
-2.7075582
-2.6154716
-2.5847762
-2.5847762
-2.6461673
-2.768949
-2.9531221
-3.1372952
-3.290773
-3.4135547
-3.536337
-3.6284232
-3.689814
-3.689814
-3.7512054
-3.8125963
-3.935378
-3.9967694
-3.9660735
-3.8432918
-3.6284232
-3.3828592
-3.1679907
-3.045209
-3.0145135
-2.9838176
-2.9838176
-2.9531221
-2.9531221
-2.9531221
-2.9224267
-2.8610358
-2.8303404
-2.8610358
-2.9531221
-2.9838176
-3.0145135
-3.075904
-3.1372952
-3.2600775
-3.3828592
-3.44425
-3.44425
-3.3214679
-3.1679907
-3.0145135
-2.8917313
-2.8303404
-2.8303404
-2.8917313
-2.9838176
-3.1679907
-3.4135547
-3.6591187
-3.935378
-4.2423334
-4.5492883
-4.886939
-5.193894
-5.439458
-5.56224
-5.685022
-5.746413
-5.7771087
-5.838499
-5.838499
-5.807804
-5.685022
-5.439458
-5.132503
-4.8255477
-4.5799837
-4.426506
-4.273029
-4.0581603
-3.8125963
-3.5056415
-3.1679907
-2.7996447
-2.4312987
-2.1243436
-1.9401705
-1.9401705
-2.1243436
-2.3699076
-2.523385
-2.5847762
-2.7382536
-3.075904
-3.44425
-3.6591187
-3.7512054
-3.7512054
-3.781901
-3.8125963
-3.9046826
-4.1502466
-4.5492883
-4.94833
-5.193894
-5.071112
-4.702766
-4.3344197
-4.2423334
-4.365115
-4.702766
-5.0404162
-5.3166757
-5.4701533
-5.4701533
-5.2859807
-5.0404162
-4.94833
-5.1018076
-5.439458
-5.623631
-5.500849
-5.132503
-4.764157
-4.67207
-4.8562436
-5.132503
-5.3166757
-5.2552853
-5.0404162
-4.610679
-4.0581603
-3.5670323
-3.44425
-3.8125963
-4.3958106
-4.886939
-5.0404162
-5.009721
-4.8562436
-4.702766
-4.67207
-4.8562436
-5.22459
-5.623631
-5.9612813
-6.1454544
-6.237541
-6.2068458
-6.1454544
-6.0226727
-5.8998904
-5.807804
-5.623631
-5.193894
-4.702766
-4.3958106
-4.365115
-4.4878974
-4.610679
-4.67207
-4.67207
-4.702766
-4.7334614
-4.7948523
-4.9790254
-5.2859807
-5.6543264
-5.9919767
-6.2068458
-6.3296275
-6.3910184
-6.4524093
-6.5751915
-6.7593646
-6.912842
-6.9742327
-6.882147
-6.6979737
-6.4524093
-6.114759
-5.869195
-5.715718
-5.685022
-5.5929356
-5.378067
-4.9790254
-4.4878974
-4.0888557
-3.8432918
-3.781901
-3.9046826
-4.0888557
-4.273029
-4.457202
-4.641375
-4.8255477
-4.94833
-4.9790254
-4.94833
-4.886939
-4.9176345
-4.94833
-4.94833
-4.8255477
-4.641375
-4.518593
-4.5492883
-4.641375
-4.7334614
-4.8255477
-4.886939
-5.009721
-5.22459
-5.4701533
-5.715718
-5.8998904
-6.053368
-6.114759
-6.0840635
-5.9612813
-5.746413
-5.531544
-5.378067
-5.378067
-5.4701533
-5.623631
-5.7771087
-5.869195
-5.9612813
-6.0226727
-6.053368
-5.9612813
-5.807804
-5.685022
-5.623631
-5.623631
-5.6543264
-5.6543264
-5.685022
-5.7771087
-5.838499
-5.838499
-5.746413
-5.6543264
-5.623631
-5.6543264
-5.746413
-5.869195
-5.8998904
-5.838499
-5.746413
-5.6543264
-5.5929356
-5.531544
-5.4087625
-5.3166757
-5.22459
-5.193894
-5.2552853
-5.378067
-5.56224
-5.869195
-6.2682366
-6.6979737
-7.097015
-7.373275
-7.4960566
-7.465361
-7.373275
-7.2504926
-7.1584063
-7.097015
-7.035624
-7.035624
-7.035624
-7.0049286
-6.9742327
-6.912842
-6.820756
-6.6672783
-6.5138006
-6.3910184
-6.3296275
-6.2682366
-6.237541
-6.298932
-6.3910184
-6.4831047
-6.5138006
-6.5138006
-6.4524093
-6.3910184
-6.421714
-6.4831047
-6.605887
-6.6979737
-6.7593646
-6.7593646
-6.728669
-6.6979737
-6.5751915
-6.421714
-6.237541
-6.0840635
-5.9612813
-5.869195
-5.838499
-5.7771087
-5.715718
-5.715718
-5.7771087
-5.807804
-5.807804
-5.746413
-5.6543264
-5.531544
-5.378067
-5.22459
-5.071112
-4.9176345
-4.7334614
-4.5492883
-4.426506
-4.3344197
-4.273029
-4.2423334
-4.273029
-4.3958106
-4.641375
-4.94833
-5.2859807
-5.6543264
-6.0226727
-6.3603234
-6.6365824
-6.8514514
-7.0049286
-7.097015
-7.1277103
-7.1584063
-7.219797
-7.3425794
-7.5574474
-7.772316
-7.9257936
-8.048575
-8.109966
-8.109966
-8.048575
-7.9564896
-7.864403
-7.803012
-7.710925
-7.6188383
-7.526752
-7.4039702
-7.2504926
-7.0663195
-6.882147
-6.6979737
-6.5138006
-6.298932
-6.053368
-5.7771087
-5.500849
-5.2552853
-5.071112
-4.94833
-4.9176345
-4.9176345
-4.9790254
-5.071112
-5.193894
-5.4087625
-5.623631
-5.7771087
-5.8998904
-5.9919767
-6.114759
-6.237541
-6.3296275
-6.421714
-6.4524093
-6.4831047
-6.421714
-6.298932
-6.114759
-5.8998904
-5.685022
-5.531544
-5.4701533
-5.4701533
-5.531544
-5.623631
-5.685022
-5.7771087
-5.869195
-5.9919767
-6.114759
-6.2682366
-6.421714
-6.5751915
-6.7593646
-6.9742327
-7.1584063
-7.373275
-7.5574474
-7.7416205
-7.895098
-8.0178795
-8.109966
-8.109966
-8.109966
-8.07927
-8.07927
-8.07927
-8.07927
-8.109966
-8.109966
-8.07927
-8.0178795
-8.0178795
-8.048575
-8.07927
-8.109966
-8.140662
-8.140662
-8.171357
-8.140662
-8.109966
-8.048575
-7.895098
-7.710925
-7.526752
-7.4039702
-7.281188
-7.1584063
-7.035624
-6.912842
-6.820756
-6.79006
-6.7593646
-6.728669
-6.6672783
-6.5751915
-6.4831047
-6.4524093
-6.421714
-6.3603234
-6.3603234
-6.3603234
-6.3603234
-6.3296275
-6.3296275
-6.3296275
-6.2682366
-6.1454544
-6.0226727
-5.8998904
-5.746413
-5.531544
-5.3166757
-5.132503
-4.9790254
-4.886939
-4.8255477
-4.7948523
-4.7948523
-4.7334614
-4.67207
-4.610679
-4.5492883
-4.518593
-4.518593
-4.5492883
-4.641375
-4.7948523
-4.9790254
-5.132503
-5.2859807
-5.439458
-5.623631
-5.7771087
-5.930586
-6.0226727
-6.0840635
-6.1454544
-6.2068458
-6.237541
-6.237541
-6.237541
-6.17615
-6.1454544
-6.0840635
-6.0840635
-6.114759
-6.17615
-6.2068458
-6.237541
-6.2682366
-6.237541
-6.17615
-6.0226727
-5.838499
-5.623631
-5.378067
-5.1018076
-4.8562436
-4.641375
-4.5492883
-4.5799837
-4.702766
-4.9176345
-5.193894
-5.500849
-5.7771087
-6.0226727
-6.237541
-6.4524093
-6.728669
-7.0049286
-7.2504926
-7.434665
-7.526752
-7.588143
-7.5574474
-7.434665
-7.281188
-7.1277103
-6.9742327
-6.79006
-6.544496
-6.2682366
-5.9612813
-5.6543264
-5.4087625
-5.1631985
-4.886939
-4.641375
-4.457202
-4.3344197
-4.273029
-4.273029
-4.3037243
-4.3958106
-4.5799837
-4.7948523
-5.071112
-5.378067
-5.685022
-6.053368
-6.3603234
-6.605887
-6.79006
-6.912842
-6.9742327
-6.9742327
-6.8514514
-6.605887
-6.298932
-5.9612813
-5.6543264
-5.378067
-5.22459
-5.132503
-5.1631985
-5.2859807
-5.439458
-5.531544
-5.685022
-6.0226727
-6.4524093
-6.8514514
-7.0049286
-7.0049286
-7.097015
-7.373275
-7.772316
-8.171357
-8.509007
-8.846658
-9.153613
-9.368482
-9.460568
-9.337787
-8.90805
-8.416922
-8.07927
-7.9564896
-7.9564896
-7.803012
-7.526752
-7.1891017
-6.882147
-6.544496
-6.0840635
-5.623631
-5.347371
-5.378067
-5.500849
-5.4701533
-5.193894
-4.8255477
-4.4878974
-4.2423334
-4.0581603
-3.8739872
-3.5977278
-3.290773
-3.075904
-3.0145135
-3.1065998
-3.290773
-3.6591187
-4.180942
-4.764157
-5.2552853
-5.6543264
-6.0840635
-6.6365824
-7.219797
-7.803012
-8.355531
-8.846658
-9.307091
-9.552654
-9.521959
-9.215004
-8.877354
-8.601094
-8.447618
-8.324835
-8.202053
-8.0178795
-7.6802297
-7.1891017
-6.605887
-5.9612813
-5.347371
-4.8562436
-4.5492883
-4.457202
-4.610679
-5.009721
-5.56224
-6.237541
-6.912842
-7.465361
-7.772316
-7.895098
-8.048575
-8.324835
-8.723876
-9.122918
-9.399178
-9.614045
-9.767524
-9.890305
-9.85961
-9.58335
-9.122918
-8.63179
-8.140662
-7.588143
-7.035624
-6.544496
-6.17615
-5.9919767
-5.930586
-5.9612813
-6.0226727
-6.053368
-6.0840635
-6.114759
-6.1454544
-6.2068458
-6.3296275
-6.5138006
-6.6979737
-6.8514514
-6.943537
-7.0049286
-7.0663195
-7.097015
-7.0663195
-6.912842
-6.6365824
-6.3296275
-6.053368
-5.869195
-5.7771087
-5.715718
-5.6543264
-5.623631
-5.685022
-5.930586
-6.237541
-6.4831047
-6.544496
-6.4831047
-6.5138006
-6.6979737
-7.0049286
-7.281188
-7.4039702
-7.373275
-7.219797
-7.0663195
-6.943537
-6.8514514
-6.6365824
-6.3603234
-6.053368
-5.869195
-5.807804
-5.7771087
-5.685022
-5.56224
-5.56224
-5.7771087
-6.114759
-6.5138006
-6.943537
-7.434665
-7.864403
-8.263444
-8.570398
-8.785268
-8.877354
-8.815963
-8.662485
-8.416922
-8.109966
-7.803012
-7.4960566
-7.1891017
-6.912842
-6.5751915
-6.237541
-5.930586
-5.685022
-5.5929356
-5.623631
-5.715718
-5.869195
-6.0226727
-6.2068458
-6.3910184
-6.605887
-6.8514514
-7.1584063
-7.434665
-7.6802297
-7.864403
-8.0178795
-8.07927
-8.048575
-7.9257936
-7.772316
-7.5574474
-7.281188
-6.882147
-6.421714
-5.9612813
-5.56224
-5.2552853
-5.071112
-5.009721
-4.94833
-4.9176345
-4.886939
-4.8562436
-4.886939
-4.9176345
-4.94833
-4.9790254
-4.9790254
-4.94833
-4.9176345
-4.94833
-4.9790254
-4.9176345
-4.8255477
-4.641375
-4.4878974
-4.3344197
-4.180942
-4.0581603
-3.9967694
-4.0581603
-4.2116375
-4.3958106
-4.610679
-4.8255477
-5.071112
-5.2859807
-5.500849
-5.746413
-5.9919767
-6.237541
-6.421714
-6.605887
-6.79006
-7.0049286
-7.2504926
-7.4039702
-7.5574474
-7.6188383
-7.649534
-7.649534
-7.649534
-7.6188383
-7.588143
-7.588143
-7.649534
-7.803012
-7.9871845
-8.202053
-8.386226
-8.4783125
-8.539703
-8.63179
-8.723876
-8.90805
-9.061527
-9.153613
-9.122918
-8.96944
-8.754572
-8.539703
-8.355531
-8.109966
-7.803012
-7.465361
-7.1277103
-6.79006
-6.4524093
-6.0840635
-5.715718
-5.3166757
-4.9176345
-4.518593
-4.180942
-3.8125963
-3.44425
-3.045209
-2.7075582
-2.5540807
-2.6154716
-2.8303404
-3.045209
-3.2600775
-3.5056415
-3.8125963
-4.180942
-4.518593
-4.886939
-5.2859807
-5.715718
-6.114759
-6.4524093
-6.728669
-6.9742327
-7.1891017
-7.4039702
-7.6188383
-7.772316
-7.895098
-8.048575
-8.263444
-8.4783125
-8.723876
-8.96944
-9.2457
-9.552654
-9.798219
-9.9210005
-9.890305
-9.767524
-9.552654
-9.276395
-8.938745
-8.63179
-8.29414
-7.9871845
-7.649534
-7.281188
-6.9742327
-6.7593646
-6.6365824
-6.544496
-6.5138006
-6.544496
-6.6672783
-6.912842
-7.219797
-7.6188383
-8.0178795
-8.447618
-8.846658
-9.184309
-9.460568
-9.675437
-9.767524
-9.706133
-9.552654
-9.2457
-8.877354
-8.416922
-7.864403
-7.281188
-6.6365824
-6.0226727
-5.4087625
-4.9176345
-4.5492883
-4.2423334
-3.9967694
-3.7512054
-3.536337
-3.3828592
-3.3214679
-3.3828592
-3.5977278
-3.9660735
-4.518593
-5.1018076
-5.7771087
-6.3910184
-6.9742327
-7.526752
-8.048575
-8.4783125
-8.877354
-9.153613
-9.368482
-9.521959
-9.706133
-9.828914
-9.890305
-9.85961
-9.767524
-9.644742
-9.4298725
-9.153613
-8.815963
-8.447618
-8.109966
-7.710925
-7.281188
-6.882147
-6.4831047
-6.1454544
-5.807804
-5.500849
-5.22459
-5.009721
-4.886939
-4.8255477
-4.8255477
-4.8562436
-4.886939
-4.9176345
-4.94833
-5.009721
-5.0404162
-5.071112
-5.1018076
-5.193894
-5.347371
-5.531544
-5.715718
-5.930586
-6.1454544
-6.3910184
-6.6979737
-6.943537
-7.1891017
-7.3425794
-7.465361
-7.526752
-7.5574474
-7.5574474
-7.526752
-7.434665
-7.2504926
-7.0049286
-6.6672783
-6.3296275
-5.9919767
-5.746413
-5.5929356
-5.56224
-5.623631
-5.7771087
-5.9919767
-6.237541
-6.544496
-6.9742327
-7.465361
-8.109966
-8.785268
-9.521959
-10.166565
-10.688389
-11.08743
-11.394385
-11.547862
-11.517166
-11.332994
-10.995343
-10.53491
-9.9210005
-9.184309
-8.324835
-7.373275
-6.4524093
-5.531544
-4.702766
-3.9967694
-3.3828592
-2.9531221
-2.6768627
-2.5847762
-2.6154716
-2.768949
-2.9838176
-3.3214679
-3.7512054
-4.2423334
-4.7948523
-5.2859807
-5.685022
-6.053368
-6.3296275
-6.4831047
-6.5138006
-6.3910184
-6.17615
-5.869195
-5.531544
-5.22459
-4.9176345
-4.610679
-4.273029
-4.0581603
-3.935378
-3.935378
-4.119551
-4.3958106
-4.764157
-5.132503
-5.531544
-5.9919767
-6.5138006
-7.0663195
-7.588143
-8.048575
-8.447618
-8.815963
-9.092222
-9.337787
-9.58335
-9.767524
-9.9210005
-10.043783
-10.135869
-10.166565
-10.043783
-9.798219
-9.491263
-9.153613
-8.846658
-8.539703
-8.232748
-7.9564896
-7.7416205
-7.4960566
-7.281188
-7.1277103
-7.035624
-6.943537
-6.882147
-6.882147
-6.912842
-6.9742327
-7.035624
-7.097015
-7.1277103
-7.219797
-7.311884
-7.465361
-7.6188383
-7.7416205
-7.8337073
-7.864403
-7.9257936
-8.07927
-8.232748
-8.386226
-8.4783125
-8.539703
-8.63179
-8.63179
-8.539703
-8.324835
-8.07927
-7.8337073
-7.4960566
-7.1277103
-6.6979737
-6.2682366
-5.930586
-5.5929356
-5.3166757
-5.1018076
-4.9176345
-4.7948523
-4.702766
-4.641375
-4.641375
-4.7334614
-4.8562436
-5.0404162
-5.2552853
-5.4701533
-5.685022
-5.930586
-6.2068458
-6.4524093
-6.6365824
-6.728669
-6.7593646
-6.7593646
-6.728669
-6.6672783
-6.605887
-6.605887
-6.605887
-6.5751915
-6.5138006
-6.3603234
-6.2068458
-6.053368
-5.9612813
-5.838499
-5.715718
-5.6543264
-5.623631
-5.6543264
-5.7771087
-5.9919767
-6.2682366
-6.5138006
-6.7593646
-6.9742327
-7.1277103
-7.311884
-7.465361
-7.649534
-7.8337073
-8.048575
-8.263444
-8.4783125
-8.662485
-8.754572
-8.815963
-8.846658
-8.90805
-8.96944
-9.030831
-9.153613
-9.2457
-9.307091
-9.337787
-9.307091
-9.2457
-9.153613
-9.030831
-8.815963
-8.570398
-8.29414
-7.9871845
-7.649534
-7.311884
-7.0049286
-6.6979737
-6.421714
-6.0840635
-5.7771087
-5.531544
-5.3166757
-5.132503
-4.9790254
-4.8562436
-4.764157
-4.702766
-4.702766
-4.7948523
-4.9176345
-5.071112
-5.3166757
-5.6543264
-6.053368
-6.3603234
-6.605887
-6.79006
-6.943537
-7.035624
-7.1277103
-7.1277103
-7.035624
-6.912842
-6.6979737
-6.421714
-6.0840635
-5.6543264
-5.22459
-4.764157
-4.3344197
-3.9046826
-3.5670323
-3.3828592
-3.3214679
-3.3828592
-3.5056415
-3.7205095
-4.027465
-4.365115
-4.702766
-5.0404162
-5.378067
-5.685022
-6.0226727
-6.3603234
-6.728669
-7.1277103
-7.465361
-7.7416205
-7.9871845
-8.202053
-8.324835
-8.355531
-8.324835
-8.29414
-8.232748
-8.202053
-8.171357
-8.140662
-8.109966
-8.109966
-8.07927
-7.9871845
-7.895098
-7.803012
-7.710925
-7.6188383
-7.526752
-7.434665
-7.3425794
-7.2504926
-7.219797
-7.219797
-7.219797
-7.1891017
-7.1277103
-7.0049286
-6.79006
-6.544496
-6.2682366
-5.9919767
-5.715718
-5.4701533
-5.22459
-4.94833
-4.641375
-4.273029
-3.8739872
-3.44425
-3.075904
-2.7075582
-2.3699076
-2.1243436
-2.0015616
-1.9708661
-2.032257
-2.093648
-2.1550393
-2.3085167
-2.4926896
-2.7075582
-2.9224267
-3.1372952
-3.3521638
-3.5977278
-3.8432918
-4.0888557
-4.365115
-4.5799837
-4.7334614
-4.8255477
-4.886939
-4.8562436
-4.764157
-4.7334614
-4.7948523
-4.8255477
-4.7948523
-4.641375
-4.426506
-4.2116375
-4.0581603
-4.027465
-4.0581603
-4.119551
-4.119551
-4.0888557
-4.119551
-4.3344197
-4.702766
-5.193894
-5.746413
-6.237541
-6.6672783
-7.035624
-7.373275
-7.6802297
-7.9871845
-8.232748
-8.447618
-8.570398
-8.63179
-8.63179
-8.539703
-8.416922
-8.202053
-8.0178795
-7.895098
-7.803012
-7.7416205
-7.6802297
-7.588143
-7.465361
-7.311884
-7.1584063
-7.0049286
-6.8514514
-6.6979737
-6.5138006
-6.3603234
-6.298932
-6.3296275
-6.421714
-6.4831047
-6.544496
-6.6365824
-6.6979737
-6.7593646
-6.7593646
-6.6979737
-6.6672783
-6.6365824
-6.6672783
-6.6672783
-6.605887
-6.4831047
-6.3296275
-6.17615
-6.114759
-6.0840635
-6.0840635
-6.114759
-6.1454544
-6.0840635
-6.0226727
-5.930586
-5.9612813
-6.053368
-6.237541
-6.421714
-6.5751915
-6.728669
-6.912842
-7.1584063
-7.434665
-7.7416205
-8.07927
-8.447618
-8.785268
-9.092222
-9.337787
-9.521959
-9.614045
-9.644742
-9.675437
-9.706133
-9.736828
-9.767524
-9.706133
-9.552654
-9.399178
-9.276395
-9.153613
-9.000135
-8.815963
-8.570398
-8.263444
-7.9564896
-7.5574474
-7.1584063
-6.728669
-6.298932
-5.8998904
-5.56224
-5.2552853
-4.9790254
-4.702766
-4.457202
-4.3037243
-4.2423334
-4.365115
-4.610679
-4.886939
-5.1631985
-5.439458
-5.7771087
-6.1454544
-6.4831047
-6.820756
-7.097015
-7.373275
-7.588143
-7.710925
-7.772316
-7.772316
-7.6802297
-7.4960566
-7.2504926
-6.943537
-6.544496
-6.1454544
-5.746413
-5.378067
-5.0404162
-4.67207
-4.3958106
-4.180942
-4.0581603
-3.9967694
-3.9967694
-4.0888557
-4.3344197
-4.702766
-5.132503
-5.531544
-5.9612813
-6.3603234
-6.728669
-7.035624
-7.3425794
-7.6188383
-7.803012
-7.895098
-7.895098
-7.803012
-7.6188383
-7.373275
-7.097015
-6.79006
-6.4831047
-6.237541
-6.053368
-5.8998904
-5.7771087
-5.715718
-5.6543264
-5.5929356
-5.5929356
-5.56224
-5.56224
-5.5929356
-5.6543264
-5.715718
-5.746413
-5.715718
-5.6543264
-5.623631
-5.5929356
-5.5929356
-5.5929356
-5.6543264
-5.746413
-5.807804
-5.8998904
-5.9919767
-6.1454544
-6.3910184
-6.7593646
-7.1891017
-7.6802297
-8.202053
-8.723876
-9.184309
-9.552654
-9.798219
-9.9210005
-9.982392
-9.951696
-9.85961
-9.644742
-9.307091
-8.877354
-8.355531
-7.803012
-7.219797
-6.605887
-5.9612813
-5.347371
-4.764157
-4.2116375
-3.7205095
-3.290773
-2.9531221
-2.768949
-2.7382536
-2.768949
-2.8610358
-2.9838176
-3.1372952
-3.2600775
-3.3521638
-3.4749455
-3.6284232
-3.8432918
-4.0888557
-4.3344197
-4.5492883
-4.67207
-4.7334614
-4.610679
-4.3958106
-4.1502466
-3.935378
-3.7205095
-3.5670323
-3.5056415
-3.4749455
-3.4135547
-3.3828592
-3.3521638
-3.3214679
-3.290773
-3.2293816
-3.1679907
-3.1372952
-3.075904
-3.045209
-3.045209
-3.045209
-3.1065998
-3.1372952
-3.1679907
-3.2600775
-3.3521638
-3.4135547
-3.4749455
-3.5670323
-3.6591187
-3.8125963
-3.9660735
-4.1502466
-4.3958106
-4.702766
-5.0404162
-5.378067
-5.6543264
-5.930586
-6.2068458
-6.421714
-6.6672783
-6.882147
-7.0663195
-7.1891017
-7.2504926
-7.281188
-7.219797
-7.097015
-6.882147
-6.605887
-6.3603234
-6.114759
-5.9919767
-5.930586
-5.8998904
-5.838499
-5.746413
-5.5929356
-5.4087625
-5.22459
-5.0404162
-4.8562436
-4.67207
-4.4878974
-4.2423334
-3.9660735
-3.6284232
-3.290773
-2.9224267
-2.6154716
-2.3699076
-2.1857347
-2.093648
-2.0629525
-2.1243436
-2.339212
-2.6768627
-3.1372952
-3.6591187
-4.2423334
-4.8255477
-5.439458
-6.0226727
-6.6365824
-7.2504926
-7.895098
-8.539703
-9.122918
-9.614045
-9.982392
-10.227956
-10.350739
-10.3814335
-10.289348
-10.166565
-10.013087
-9.798219
-9.521959
-9.184309
-8.846658
-8.509007
-8.171357
-7.895098
-7.649534
-7.465361
-7.3425794
-7.2504926
-7.219797
-7.1891017
-7.1891017
-7.219797
-7.3425794
-7.465361
-7.6188383
-7.772316
-7.9564896
-8.171357
-8.355531
-8.570398
-8.723876
-8.90805
-9.030831
-9.153613
-9.184309
-9.153613
-9.092222
-9.061527
-9.030831
-9.061527
-9.092222
-9.153613
-9.2457
-9.307091
-9.307091
-9.215004
-9.030831
-8.785268
-8.4783125
-8.140662
-7.7416205
-7.311884
-6.912842
-6.5138006
-6.1454544
-5.746413
-5.378067
-5.0404162
-4.764157
-4.5492883
-4.3344197
-4.180942
-4.027465
-3.935378
-3.9046826
-3.935378
-3.9967694
-4.0888557
-4.2116375
-4.365115
-4.518593
-4.67207
-4.8255477
-5.009721
-5.193894
-5.2859807
-5.347371
-5.22459
-5.009721
-4.67207
-4.2116375
-3.6591187
-3.0145135
-2.339212
-1.7253021
-1.1727831
-0.74304605
-0.3747
-0.12913597
-0.0063539743
0.05503702
0.05503702
-0.0063539743
-0.06774497
-0.15983152
-0.28261352
-0.3747
-0.436091
-0.4667865
-0.497482
-0.5281775
-0.62026405
-0.74304605
-0.89652354
-1.050001
-1.234174
-1.4183471
-1.6025201
-1.7866931
-1.9094752
-2.032257
-2.1243436
-2.2164302
-2.339212
-2.5540807
-2.8303404
-3.2293816
-3.6591187
-4.180942
-4.764157
-5.378067
-5.9919767
-6.544496
-6.9742327
-7.281188
-7.434665
-7.4960566
-7.4039702
-7.1584063
-6.820756
-6.4831047
-6.114759
-5.807804
-5.4701533
-5.193894
-4.94833
-4.886939
-4.94833
-5.132503
-5.439458
-5.807804
-6.298932
-6.79006
-7.219797
-7.649534
-8.0178795
-8.386226
-8.785268
-9.215004
-9.644742
-9.982392
-10.227956
-10.473519
-10.719084
-10.841866
-10.811171
-10.657693
-10.442824
-10.166565
-9.890305
-9.552654
-9.2457
-8.96944
-8.754572
-8.570398
-8.4783125
-8.4783125
-8.662485
-8.90805
-9.215004
-9.521959
-9.85961
-10.166565
-10.3814335
-10.565606
-10.626998
-10.596302
-10.412128
-10.105174
-9.736828
-9.399178
-9.030831
-8.662485
-8.263444
-7.9871845
-7.864403
-7.9871845
-8.263444
-8.662485
-9.153613
-9.675437
-10.258651
-10.841866
-11.42508
-12.008295
-12.622205
-13.144028
-13.54307
-13.81933
-14.003503
-14.095589
-14.064893
-13.942112
-13.6965475
-13.328201
-12.714292
-11.946904
-11.026039
-10.043783
-9.000135
-7.9564896
-6.9742327
-6.114759
-5.347371
-4.702766
-4.180942
-3.8125963
-3.5977278
-3.44425
-3.4135547
-3.536337
-3.8125963
-4.119551
-4.4878974
-4.8255477
-5.193894
-5.56224
-5.869195
-6.0226727
-6.0226727
-5.869195
-5.623631
-5.4087625
-5.193894
-5.071112
-5.009721
-5.009721
-5.009721
-5.0404162
-5.009721
-4.9790254
-4.9176345
-4.7948523
-4.641375
-4.4878974
-4.3344197
-4.180942
-3.9660735
-3.781901
-3.6284232
-3.5670323
-3.5056415
-3.4749455
-3.4135547
-3.3521638
-3.3214679
-3.2600775
-3.1986861
-3.1372952
-3.1065998
-3.075904
-3.075904
-3.1372952
-3.290773
-3.5977278
-3.9967694
-4.4878974
-4.9790254
-5.439458
-5.869195
-6.2068458
-6.5138006
-6.728669
-6.820756
-6.79006
-6.605887
-6.237541
-5.7771087
-5.22459
-4.67207
-4.1502466
-3.7205095
-3.4749455
-3.44425
-3.536337
-3.7205095
-3.9660735
-4.3037243
-4.7334614
-5.2859807
-5.8998904
-6.6365824
-7.4039702
-8.109966
-8.693181
-9.153613
-9.4298725
-9.552654
-9.552654
-9.460568
-9.307091
-9.122918
-8.846658
-8.539703
-8.232748
-7.864403
-7.526752
-7.1584063
-6.79006
-6.4831047
-6.2068458
-6.0226727
-5.8998904
-5.807804
-5.746413
-5.715718
-5.746413
-5.807804
-5.869195
-5.930586
-5.9612813
-5.930586
-5.8998904
-5.869195
-5.746413
-5.531544
-5.193894
-4.7948523
-4.3958106
-4.027465
-3.7205095
-3.5056415
-3.290773
-3.1372952
-3.045209
-3.045209
-3.075904
-3.2293816
-3.5056415
-3.8432918
-4.273029
-4.7334614
-5.193894
-5.685022
-6.17615
-6.6979737
-7.1584063
-7.588143
-7.9871845
-8.324835
-8.601094
-8.754572
-8.815963
-8.877354
-8.938745
-9.061527
-9.184309
-9.337787
-9.491263
-9.644742
-9.736828
-9.675437
-9.521959
-9.307091
-9.061527
-8.754572
-8.416922
-8.0178795
-7.649534
-7.2504926
-6.79006
-6.3296275
-5.838499
-5.2859807
-4.764157
-4.2116375
-3.6591187
-3.075904
-2.5847762
-2.1243436
-1.7866931
-1.5718246
-1.4797381
-1.4797381
-1.6025201
-1.8173887
-2.1550393
-2.4619942
-2.7382536
-2.9531221
-3.075904
-3.1986861
-3.290773
-3.3214679
-3.2600775
-3.1065998
-2.8610358
-2.5847762
-2.339212
-2.0629525
-1.7253021
-1.2955651
-0.92721903
-0.6509595
-0.5281775
-0.5281775
-0.55887306
-0.5895685
-0.5895685
-0.62026405
-0.77374154
-1.050001
-1.3569561
-1.6332155
-1.9401705
-2.2164302
-2.5540807
-2.8917313
-3.2600775
-3.5977278
-3.9046826
-4.180942
-4.426506
-4.67207
-4.9176345
-5.1631985
-5.4087625
-5.623631
-5.807804
-5.9612813
-6.1454544
-6.3603234
-6.544496
-6.6979737
-6.882147
-7.0663195
-7.2504926
-7.465361
-7.6188383
-7.6802297
-7.6802297
-7.588143
-7.4039702
-7.1277103
-6.8514514
-6.5751915
-6.298932
-6.053368
-5.807804
-5.56224
-5.347371
-5.193894
-5.1018076
-5.009721
-4.9790254
-4.94833
-4.94833
-4.9790254
-5.009721
-5.009721
-5.0404162
-5.1018076
-5.1631985
-5.2859807
-5.378067
-5.4701533
-5.623631
-5.7771087
-5.9612813
-6.114759
-6.2068458
-6.17615
-6.053368
-5.8998904
-5.6543264
-5.4087625
-5.1018076
-4.764157
-4.457202
-4.1502466
-3.9046826
-3.781901
-3.7512054
-3.8125963
-3.9660735
-4.180942
-4.426506
-4.641375
-4.886939
-5.1018076
-5.3166757
-5.531544
-5.746413
-5.8998904
-5.9919767
-5.9919767
-5.9612813
-5.838499
-5.623631
-5.347371
-5.009721
-4.67207
-4.2116375
-3.7205095
-3.1986861
-2.6461673
-2.1550393
-1.7253021
-1.3569561
-1.111392
-0.92721903
-0.77374154
-0.71235055
-0.71235055
-0.77374154
-0.89652354
-1.050001
-1.2648696
-1.5411291
-1.9094752
-2.3085167
-2.7075582
-3.0145135
-3.2600775
-3.3828592
-3.3828592
-3.2293816
-3.0145135
-2.7382536
-2.523385
-2.3699076
-2.277821
-2.277821
-2.2471256
-2.2471256
-2.2471256
-2.339212
-2.4926896
-2.7075582
-3.0145135
-3.3828592
-3.781901
-4.1502466
-4.457202
-4.67207
-4.7948523
-4.764157
-4.67207
-4.5492883
-4.3958106
-4.1502466
-3.8739872
-3.536337
-3.1986861
-2.8917313
-2.5847762
-2.339212
-2.1550393
-2.0015616
-1.8480841
-1.6946065
-1.6332155
-1.6025201
-1.6332155
-1.6639111
-1.7559977
-1.8787796
-2.0015616
-2.1550393
-2.2471256
-2.2471256
-2.1857347
-2.0015616
-1.6332155
-1.1727831
-0.6509595
-0.09844053
0.39268756
0.82242465
1.1907706
1.4670299
1.6512033
1.7432896
1.773985
1.6818987
1.528421
1.2521616
0.82242465
0.30060112
-0.28261352
-0.92721903
-1.5718246
-2.2471256
-2.7996447
-3.2600775
-3.5670323
-3.781901
-3.9660735
-4.0888557
-4.119551
-4.1502466
-4.119551
-4.0581603
-4.027465
-4.027465
-4.0581603
-4.1502466
-4.180942
-4.180942
-4.1502466
-4.1502466
-4.2116375
-4.273029
-4.365115
-4.457202
-4.5799837
-4.641375
-4.610679
-4.4878974
-4.273029
-4.027465
-3.7512054
-3.44425
-3.1372952
-2.7996447
-2.4006033
-2.032257
-1.7253021
-1.5718246
-1.5411291
-1.6946065
-1.9094752
-2.1243436
-2.3085167
-2.523385
-2.7996447
-3.2293816
-3.7512054
-4.3958106
-5.009721
-5.500849
-5.807804
-5.8998904
-5.869195
-5.807804
-5.715718
-5.56224
-5.378067
-5.22459
-5.132503
-5.0404162
-4.8562436
-4.5799837
-4.2423334
-3.9046826
-3.5977278
-3.44425
-3.3828592
-3.4135547
-3.5056415
-3.5977278
-3.7512054
-3.935378
-4.180942
-4.426506
-4.641375
-4.7948523
-4.7948523
-4.8255477
-4.9176345
-5.071112
-5.2859807
-5.4701533
-5.5929356
-5.5929356
-5.4701533
-5.2552853
-5.009721
-4.7334614
-4.518593
-4.3344197
-4.2116375
-4.1502466
-4.119551
-4.0888557
-4.0581603
-3.9967694
-3.8739872
-3.689814
-3.5056415
-3.3214679
-3.1065998
-2.8917313
-2.7382536
-2.7075582
-2.7382536
-2.7382536
-2.6768627
-2.5540807
-2.4312987
-2.4006033
-2.4619942
-2.6461673
-2.9224267
-3.2600775
-3.6284232
-3.9660735
-4.273029
-4.518593
-4.67207
-4.8255477
-5.009721
-5.22459
-5.439458
-5.685022
-5.8998904
-6.114759
-6.298932
-6.421714
-6.3910184
-6.2682366
-6.0840635
-5.807804
-5.439458
-5.009721
-4.518593
-4.027465
-3.536337
-3.1065998
-2.7075582
-2.339212
-2.1243436
-1.9708661
-1.8173887
-1.7253021
-1.6639111
-1.6946065
-1.7559977
-1.8480841
-1.9401705
-2.0629525
-2.277821
-2.4926896
-2.7075582
-2.7996447
-2.8610358
-2.9224267
-2.9224267
-2.9224267
-2.9224267
-2.9531221
-3.075904
-3.1986861
-3.3521638
-3.44425
-3.5670323
-3.6591187
-3.7205095
-3.7205095
-3.6591187
-3.536337
-3.3828592
-3.2600775
-3.1679907
-3.1065998
-3.075904
-3.045209
-3.0145135
-3.0145135
-3.045209
-3.075904
-3.0145135
-2.9224267
-2.7382536
-2.5847762
-2.4619942
-2.4006033
-2.4006033
-2.4006033
-2.4006033
-2.4006033
-2.4006033
-2.3699076
-2.277821
-2.1243436
-1.9401705
-1.8173887
-1.7866931
-1.7866931
-1.8480841
-1.8787796
-1.8173887
-1.6639111
-1.4490426
-1.2955651
-1.1727831
-1.111392
-1.0806966
-1.0806966
-1.111392
-1.1727831
-1.2034786
-1.2034786
-1.2034786
-1.234174
-1.2648696
-1.2955651
-1.2955651
-1.2955651
-1.3262606
-1.3262606
-1.3262606
-1.2648696
-1.1727831
-1.050001
-0.92721903
-0.74304605
-0.55887306
-0.4053955
-0.313309
-0.25191796
-0.22122252
-0.15983152
-0.09844053
-0.037049532
0.05503702
0.11642802
0.17781901
0.23921001
0.20851457
0.11642802
-0.0063539743
-0.15983152
-0.3440045
-0.497482
-0.62026405
-0.74304605
-0.86582804
-0.98861
-1.0806966
-1.111392
-1.111392
-1.0193056
-0.89652354
-0.77374154
-0.68165505
-0.5895685
-0.497482
-0.3747
-0.25191796
-0.037049532
0.17781901
0.45407844
0.76103354
1.0372931
1.3135525
1.6205076
1.9581581
2.3265042
2.6641545
2.9404144
3.1859784
3.3394556
3.4929333
3.5543242
3.5236287
3.431542
3.2780647
3.0938916
2.8176322
2.479982
2.0809402
1.6205076
1.1600751
0.730338
0.33129644
-0.0063539743
-0.3440045
-0.71235055
-1.050001
-1.4490426
-1.8787796
-2.2471256
-2.5847762
-2.8610358
-3.075904
-3.290773
-3.536337
-3.8125963
-4.0581603
-4.273029
-4.457202
-4.5492883
-4.67207
-4.7948523
-4.886939
-4.9790254
-5.1018076
-5.193894
-5.2859807
-5.2859807
-5.193894
-4.9790254
-4.764157
-4.5492883
-4.365115
-4.2116375
-4.0888557
-3.9660735
-3.8432918
-3.6284232
-3.4135547
-3.1986861
-3.1065998
-3.1065998
-3.1679907
-3.2293816
-3.2600775
-3.290773
