# Supplementary material for: Performances of the PIPER scalable child human body model in accident reconstruction
Source: PLoS One. 2017 Nov 14;12(11):e0187916. doi: 10.1371/journal.pone.0187916 (PMC5685610; doi:10.1371/journal.pone.0187916)
Supplement: S2 Data — This zip folder contains input accelerations for reproducibility of the accident reconstruction. Also, the readings from the dummy sensor are reported for reproducibility of the calculations. (ZIP) [file pone.0187916.s010.zip › CHANNEL/RAC02.006]

Test object number          :1
Name of the channel         :Right B-Pillar Acceleration Z
Laboratory channel code     :14BPIL00RI00ACZP
Customer channel code       :14BPIL00RI00ACZP
Channel code                :14BPIL00RI00ACZP
Unit                        :m/(s*s)
Direction                   :Z
Dimension                   :AC
Transducer type             :GV1036
Pre-filter type             :4.00kHz 6pole Butterworth for rate 20000 (1.3)
Cut off frequency           :4000.0
Channel frequency class     :2000
Channel amplitude class     :1000.0
Reference channel           :implicit
Reference channel name      :NOVALUE
Data source                 :transducer
Data status                 :ok
Sampling interval           :5.0E-5
Bit resolution              :16
Time of first sample        :-0.2
Number of samples           :34000
First global maximum value  :249.23807
Time of maximum value       :0.02004999
First global minimum value  :-357.73706
Time of minimum value       :0.052399978
Start offset interval       :-0.1
End offset interval         :-0.05
1.8422892
1.5340078
1.2565546
0.9791014
0.7324765
0.5166794
0.39336693
0.33171058
0.27005434
0.23922622
0.23922622
0.39336693
0.57833576
0.85578895
1.1332421
1.4723516
1.780633
2.0272582
2.1813986
2.273883
2.3355393
2.4280236
2.520508
2.5513363
2.48968
2.3663676
2.1813986
1.9964299
1.7189765
1.3490393
0.9791014
0.70164824
0.4858514
0.39336693
0.3625388
0.39336693
0.39336693
0.3625388
0.27005434
0.2083981
0.2083981
0.30088258
0.3625388
0.42419505
0.5166794
0.67082024
0.8249608
0.9791014
1.1948984
1.4723516
1.8114612
2.1505706
2.3663676
2.48968
2.520508
2.3971958
2.1813986
1.9347734
1.6573205
1.3798671
1.0407577
0.7324765
0.45502317
0.23922622
0.11591375
0.08508563
0.054257393
0.023429394
0.023429394
0.17756999
0.39336693
0.67082024
1.0407577
1.4106953
1.7189765
1.8731174
1.9039454
1.8114612
1.7498047
1.6573205
1.595664
1.5340078
1.5340078
1.5340078
1.4723516
1.3182111
1.1024141
0.88661695
0.70164824
0.54750764
0.39336693
0.27005434
0.23922622
0.33171058
0.5166794
0.70164824
0.88661695
1.0407577
1.2257266
1.4415236
1.6264923
1.6881487
1.6881487
1.6264923
1.595664
1.6264923
1.6881487
1.7498047
1.780633
1.7498047
1.6573205
1.5031798
1.3490393
1.2257266
1.1332421
1.1024141
1.1640704
1.2565546
1.2873828
1.1948984
1.0407577
0.9482734
0.9482734
0.9482734
0.9482734
1.0407577
1.2257266
1.5031798
1.8114612
2.0272582
2.1813986
2.304711
2.3971958
2.48968
2.520508
2.4588518
2.304711
2.0272582
1.6881487
1.3182111
0.9174452
0.4858514
0.08508563
-0.22319573
-0.37733638
-0.43899268
-0.4698208
-0.500649
-0.5314771
-0.5314771
-0.500649
-0.40816456
-0.19236761
0.14674175
0.67082024
1.3182111
1.9964299
2.5821645
3.0137584
3.3220398
3.5070083
3.5686648
3.5378363
3.4453523
3.2912114
3.106243
2.8596177
2.5513363
2.1505706
1.6573205
1.1640704
0.7633046
0.45502317
0.27005434
0.14674175
0.08508563
0.054257393
-0.06905508
-0.19236761
-0.34650826
-0.40816456
-0.4698208
-0.5314771
-0.62396145
-0.74727404
-0.8089303
-0.8089303
-0.74727404
-0.68561774
-0.5314771
-0.31568015
-0.038226962
0.30088258
0.6091639
0.8249608
0.9791014
1.1640704
1.3798671
1.6573205
1.9039454
2.0889142
2.1505706
2.1197424
2.0272582
1.8422892
1.6264923
1.3182111
1.0099297
0.70164824
0.4858514
0.30088258
0.17756999
0.08508563
-0.0073988438
-0.13071132
-0.22319573
-0.25402385
-0.19236761
-0.16153944
-0.13071132
-0.13071132
-0.0998832
-0.0998832
-0.22319573
-0.37733638
-0.5314771
-0.65478957
-0.77810216
-0.8397584
-0.9014147
-0.8705865
-0.77810216
-0.65478957
-0.40816456
-0.13071132
0.14674175
0.39336693
0.639992
0.9791014
1.3798671
1.7498047
2.0272582
2.1813986
2.273883
2.243055
2.2122269
2.1197424
1.9964299
1.8731174
1.7498047
1.6264923
1.4415236
1.1948984
0.85578895
0.4858514
0.14674175
-0.0998832
-0.34650826
-0.5623052
-0.74727404
-0.8397584
-0.8089303
-0.65478957
-0.43899268
-0.22319573
-0.0073988438
0.23922622
0.4858514
0.639992
0.70164824
0.7941326
0.9482734
1.1640704
1.3798671
1.4723516
1.4415236
1.3182111
1.1332421
0.88661695
0.639992
0.45502317
0.39336693
0.42419505
0.5166794
0.57833576
0.54750764
0.42419505
0.23922622
0.054257393
-0.19236761
-0.40816456
-0.5314771
-0.4698208
-0.28485203
-0.038226962
0.2083981
0.30088258
0.30088258
0.27005434
0.27005434
0.30088258
0.3625388
0.42419505
0.5166794
0.639992
0.7941326
0.88661695
0.85578895
0.8249608
0.85578895
0.88661695
0.88661695
0.85578895
0.7633046
0.7633046
0.7633046
0.70164824
0.5166794
0.27005434
0.054257393
-0.06905508
-0.0998832
-0.0998832
-0.0998832
-0.13071132
-0.19236761
-0.25402385
-0.31568015
-0.37733638
-0.37733638
-0.34650826
-0.25402385
-0.19236761
-0.16153944
-0.13071132
-0.0998832
0.023429394
0.17756999
0.27005434
0.30088258
0.33171058
0.42419505
0.6091639
0.7941326
0.9174452
0.9791014
1.0099297
1.0715859
1.1640704
1.3182111
1.5031798
1.6264923
1.6573205
1.5340078
1.3490393
1.0715859
0.7633046
0.4858514
0.2083981
-0.038226962
-0.22319573
-0.34650826
-0.40816456
-0.4698208
-0.5314771
-0.5314771
-0.43899268
-0.28485203
-0.0073988438
0.3625388
0.7324765
1.0715859
1.3490393
1.6264923
1.8422892
1.9964299
2.0272582
1.9964299
1.8731174
1.6881487
1.4106953
1.0407577
0.7324765
0.45502317
0.27005434
0.14674175
0.023429394
-0.19236761
-0.4698208
-0.74727404
-0.9322428
-0.9938991
-0.9938991
-0.9322428
-0.8089303
-0.5314771
-0.22319573
0.054257393
0.2083981
0.33171058
0.45502317
0.57833576
0.67082024
0.7633046
0.85578895
0.9791014
1.0715859
1.1024141
1.0715859
0.9791014
0.88661695
0.85578895
0.85578895
0.8249608
0.70164824
0.4858514
0.2083981
-0.0998832
-0.34650826
-0.4698208
-0.4698208
-0.37733638
-0.25402385
-0.0998832
0.054257393
0.14674175
0.2083981
0.23922622
0.30088258
0.45502317
0.639992
0.85578895
1.0407577
1.1948984
1.2873828
1.2873828
1.2257266
1.1332421
0.9482734
0.70164824
0.45502317
0.2083981
-0.038226962
-0.28485203
-0.4698208
-0.59313333
-0.65478957
-0.68561774
-0.7164459
-0.68561774
-0.62396145
-0.500649
-0.31568015
-0.13071132
0.11591375
0.3625388
0.6091639
0.8249608
0.9791014
1.0099297
0.9482734
0.7941326
0.6091639
0.42419505
0.23922622
-0.038226962
-0.28485203
-0.500649
-0.65478957
-0.77810216
-0.9014147
-0.9938991
-1.0247272
-0.963071
-0.77810216
-0.4698208
-0.038226962
0.42419505
0.8249608
1.1024141
1.2873828
1.4415236
1.5031798
1.4723516
1.3182111
1.1332421
0.9174452
0.639992
0.27005434
-0.22319573
-0.74727404
-1.2405242
-1.5488055
-1.7029462
-1.7646024
-1.7954307
-1.8262587
-1.9495711
-2.1037118
-2.1961963
-2.1961963
-2.13454
-2.0728838
-1.9803994
-1.7954307
-1.4871492
-1.1480397
-0.9014147
-0.8397584
-0.9322428
-1.0247272
-0.9938991
-0.8705865
-0.65478957
-0.40816456
-0.16153944
0.054257393
0.27005434
0.42419505
0.4858514
0.45502317
0.3625388
0.2083981
0.023429394
-0.13071132
-0.37733638
-0.68561774
-1.0863835
-1.5179774
-1.9187431
-2.2578526
-2.5044775
-2.7202747
-2.9052434
-3.0285559
-3.0285559
-2.9360714
-2.7511027
-2.4736495
-2.1037118
-1.7029462
-1.2713523
-0.8397584
-0.43899268
-0.13071132
0.023429394
-0.038226962
-0.25402385
-0.500649
-0.7164459
-0.8705865
-1.0555553
-1.209696
-1.425493
-1.6104617
-1.7954307
-1.8879149
-1.9495711
-1.9803994
-1.9803994
-1.9803994
-1.9495711
-1.9187431
-1.7954307
-1.64129
-1.4563211
-1.3021804
-1.2405242
-1.2405242
-1.2713523
-1.2405242
-1.1480397
-1.0555553
-0.9938991
-0.963071
-0.9014147
-0.8705865
-0.8705865
-0.9938991
-1.1172116
-1.2405242
-1.2713523
-1.2405242
-1.1480397
-0.963071
-0.77810216
-0.7164459
-0.77810216
-0.9322428
-1.209696
-1.5179774
-1.7954307
-1.9187431
-1.9495711
-1.9495711
-1.9803994
-1.9803994
-1.9803994
-1.9187431
-1.7954307
-1.64129
-1.5488055
-1.4871492
-1.425493
-1.3021804
-1.2405242
-1.3021804
-1.425493
-1.5179774
-1.5179774
-1.4871492
-1.4871492
-1.4871492
-1.4563211
-1.4871492
-1.5796336
-1.7029462
-1.7954307
-1.8262587
-1.7029462
-1.4563211
-1.1172116
-0.8089303
-0.59313333
-0.4698208
-0.500649
-0.59313333
-0.77810216
-1.0247272
-1.2713523
-1.425493
-1.4563211
-1.3638366
-1.1788679
-1.0247272
-0.9322428
-1.0247272
-1.2405242
-1.4871492
-1.7337743
-1.9187431
-2.0728838
-2.1037118
-2.0112276
-1.7337743
-1.3946648
-1.1788679
-1.0863835
-0.9938991
-0.8397584
-0.7164459
-0.65478957
-0.65478957
-0.59313333
-0.500649
-0.34650826
-0.13071132
0.054257393
0.27005434
0.45502317
0.6091639
0.70164824
0.6091639
0.30088258
-0.16153944
-0.77810216
-1.3946648
-1.9495711
-2.3195088
-2.596962
-2.843587
-3.090212
-3.306009
-3.3676653
-3.306009
-3.090212
-2.781931
-2.4119933
-1.9187431
-1.3330085
-0.68561774
-0.0073988438
0.7633046
1.5031798
2.0580862
2.273883
2.1505706
1.8422892
1.5031798
1.1948984
0.9174452
0.54750764
0.14674175
-0.22319573
-0.62396145
-1.0863835
-1.64129
-2.165368
-2.596962
-2.8744154
-3.059384
-3.090212
-2.9668996
-2.6894464
-2.2886806
-1.9495711
-1.672118
-1.4563211
-1.2405242
-0.9938991
-0.77810216
-0.65478957
-0.62396145
-0.68561774
-0.77810216
-0.8397584
-0.8705865
-0.9014147
-0.9322428
-0.9938991
-0.9322428
-0.74727404
-0.59313333
-0.5623052
-0.7164459
-0.9322428
-1.1788679
-1.3021804
-1.2713523
-1.1172116
-0.8705865
-0.5623052
-0.25402385
0.023429394
0.14674175
0.14674175
0.054257393
-0.038226962
-0.13071132
-0.34650826
-0.62396145
-0.9322428
-1.209696
-1.425493
-1.6104617
-1.8570868
-2.0728838
-2.2270246
-2.2578526
-2.165368
-2.0112276
-1.8262587
-1.672118
-1.4563211
-1.209696
-0.9322428
-0.74727404
-0.62396145
-0.5314771
-0.37733638
-0.22319573
-0.06905508
0.054257393
0.23922622
0.45502317
0.639992
0.7633046
0.8249608
0.7633046
0.54750764
0.2083981
-0.25402385
-0.7164459
-1.1788679
-1.5796336
-1.9495711
-2.3195088
-2.6277902
-2.9360714
-3.1826966
-3.3368373
-3.3676653
-3.1826966
-2.843587
-2.4428215
-2.0112276
-1.6104617
-1.209696
-0.77810216
-0.34650826
-0.0073988438
0.27005434
0.39336693
0.45502317
0.42419505
0.3625388
0.27005434
0.08508563
-0.25402385
-0.7164459
-1.2713523
-1.8262587
-2.3195088
-2.6586182
-2.781931
-2.7202747
-2.535306
-2.3195088
-2.0728838
-1.7029462
-1.2405242
-0.65478957
-0.06905508
0.4858514
0.9482734
1.2565546
1.3798671
1.3182111
1.0715859
0.7633046
0.42419505
0.054257393
-0.34650826
-0.77810216
-1.209696
-1.64129
-2.0420556
-2.4119933
-2.6586182
-2.7511027
-2.7511027
-2.6586182
-2.4736495
-2.13454
-1.672118
-1.1788679
-0.77810216
-0.59313333
-0.5314771
-0.5314771
-0.500649
-0.4698208
-0.500649
-0.59313333
-0.7164459
-0.8397584
-0.963071
-1.0863835
-1.2405242
-1.4563211
-1.7029462
-1.9187431
-2.1037118
-2.2270246
-2.2886806
-2.2270246
-2.13454
-2.0728838
-2.1037118
-2.13454
-2.1037118
-1.9803994
-1.7646024
-1.5179774
-1.1788679
-0.74727404
-0.28485203
0.17756999
0.57833576
0.9174452
1.1948984
1.3490393
1.3490393
1.2873828
1.1640704
1.0715859
0.9174452
0.7324765
0.4858514
0.23922622
-0.038226962
-0.37733638
-0.7164459
-1.0555553
-1.3021804
-1.425493
-1.5179774
-1.5488055
-1.6104617
-1.7029462
-1.7646024
-1.7337743
-1.64129
-1.5179774
-1.3638366
-1.209696
-1.0555553
-0.963071
-0.9322428
-0.9938991
-1.1172116
-1.2713523
-1.3638366
-1.4871492
-1.5796336
-1.672118
-1.7029462
-1.7337743
-1.7646024
-1.7954307
-1.8262587
-1.7646024
-1.4871492
-1.1480397
-0.74727404
-0.37733638
-0.0073988438
0.33171058
0.639992
0.7941326
0.85578895
0.7941326
0.70164824
0.54750764
0.33171058
0.054257393
-0.16153944
-0.31568015
-0.34650826
-0.28485203
-0.22319573
-0.19236761
-0.19236761
-0.22319573
-0.28485203
-0.40816456
-0.59313333
-0.8705865
-1.0863835
-1.2405242
-1.3638366
-1.425493
-1.3946648
-1.2713523
-1.0863835
-0.77810216
-0.500649
-0.31568015
-0.25402385
-0.28485203
-0.28485203
-0.31568015
-0.28485203
-0.34650826
-0.40816456
-0.500649
-0.68561774
-0.9014147
-1.0863835
-1.1172116
-1.0247272
-0.9014147
-0.8397584
-0.8089303
-0.77810216
-0.7164459
-0.68561774
-0.74727404
-0.77810216
-0.7164459
-0.65478957
-0.62396145
-0.77810216
-1.0247272
-1.3021804
-1.5179774
-1.672118
-1.7337743
-1.7954307
-1.8262587
-1.7337743
-1.425493
-0.9322428
-0.40816456
0.054257393
0.33171058
0.4858514
0.57833576
0.67082024
0.7941326
0.88661695
0.88661695
0.7324765
0.57833576
0.39336693
0.27005434
0.14674175
0.023429394
-0.16153944
-0.37733638
-0.68561774
-0.963071
-1.2405242
-1.425493
-1.4563211
-1.2713523
-0.9014147
-0.4698208
-0.0998832
0.27005434
0.6091639
0.9174452
1.1024141
1.1024141
1.0407577
0.9791014
0.88661695
0.70164824
0.4858514
0.23922622
-0.0073988438
-0.25402385
-0.500649
-0.65478957
-0.77810216
-0.8705865
-0.963071
-0.963071
-0.8089303
-0.62396145
-0.40816456
-0.22319573
-0.038226962
0.11591375
0.23922622
0.3625388
0.39336693
0.42419505
0.45502317
0.42419505
0.33171058
0.27005434
0.23922622
0.27005434
0.33171058
0.45502317
0.6091639
0.7324765
0.7324765
0.57833576
0.23922622
-0.13071132
-0.4698208
-0.7164459
-0.8089303
-0.8705865
-0.8705865
-0.8397584
-0.8705865
-0.9014147
-0.963071
-0.9322428
-0.8397584
-0.62396145
-0.4698208
-0.37733638
-0.34650826
-0.28485203
-0.22319573
-0.25402385
-0.31568015
-0.40816456
-0.4698208
-0.5314771
-0.5623052
-0.62396145
-0.7164459
-0.8089303
-0.8397584
-0.77810216
-0.65478957
-0.40816456
-0.038226962
0.39336693
0.7941326
1.1024141
1.2873828
1.4106953
1.5031798
1.5340078
1.4106953
1.1332421
0.7941326
0.4858514
0.27005434
0.023429394
-0.34650826
-0.8705865
-1.4871492
-1.9803994
-2.3195088
-2.5044775
-2.6586182
-2.7511027
-2.7202747
-2.535306
-2.1961963
-1.7954307
-1.3946648
-1.1172116
-0.9014147
-0.62396145
-0.28485203
0.08508563
0.45502317
0.7633046
1.1024141
1.3182111
1.3490393
1.1948984
1.0099297
0.88661695
0.9174452
0.9482734
0.85578895
0.70164824
0.4858514
0.2083981
-0.0998832
-0.37733638
-0.59313333
-0.74727404
-0.8397584
-0.963071
-1.0863835
-1.0863835
-0.963071
-0.8705865
-0.8089303
-0.8397584
-0.8397584
-0.74727404
-0.59313333
-0.40816456
-0.34650826
-0.28485203
-0.22319573
-0.0998832
-0.0073988438
0.054257393
-0.0073988438
-0.19236761
-0.37733638
-0.5623052
-0.7164459
-0.8705865
-1.0555553
-1.209696
-1.3638366
-1.4563211
-1.4871492
-1.3946648
-1.2405242
-1.0247272
-0.77810216
-0.5314771
-0.28485203
-0.06905508
0.054257393
0.08508563
0.08508563
0.11591375
0.11591375
-0.038226962
-0.31568015
-0.65478957
-1.0247272
-1.3638366
-1.64129
-1.9187431
-2.1037118
-2.0728838
-1.7954307
-1.425493
-1.0555553
-0.7164459
-0.37733638
-0.038226962
0.27005434
0.54750764
0.7941326
1.0715859
1.3490393
1.6573205
1.9347734
2.1197424
2.273883
2.3663676
2.4280236
2.3971958
2.3355393
2.1505706
1.9039454
1.6264923
1.3798671
1.1640704
0.8249608
0.3625388
-0.25402385
-0.8705865
-1.425493
-1.9187431
-2.2578526
-2.4428215
-2.4736495
-2.381165
-2.2578526
-2.1037118
-1.8879149
-1.6104617
-1.3021804
-1.0247272
-0.8397584
-0.62396145
-0.22319573
0.27005434
0.7324765
1.1024141
1.3798671
1.595664
1.8114612
1.9656017
2.0889142
2.0889142
1.9039454
1.595664
1.2565546
0.9791014
0.8249608
0.67082024
0.54750764
0.45502317
0.42419505
0.42419505
0.3625388
0.27005434
0.23922622
0.30088258
0.45502317
0.70164824
1.1332421
1.6573205
2.2122269
2.5821645
2.6746488
2.5821645
2.4588518
2.3663676
2.3971958
2.520508
2.7363052
2.921274
2.952102
2.7671332
2.3971958
1.9039454
1.3798671
0.7633046
0.14674175
-0.34650826
-0.68561774
-0.9938991
-1.5179774
-2.2578526
-3.0285559
-3.521806
-3.6759465
-3.5834622
-3.4293218
-3.2751808
-3.1210403
-2.781931
-2.3195088
-1.7646024
-1.1480397
-0.4698208
0.30088258
1.1024141
1.9039454
2.6129925
3.167899
3.5378363
3.6611493
3.6303213
3.4453523
3.167899
2.7363052
2.2122269
1.6573205
1.2565546
1.0099297
0.70164824
0.27005434
-0.25402385
-0.74727404
-1.0863835
-1.2713523
-1.3946648
-1.4563211
-1.3638366
-1.0247272
-0.59313333
-0.22319573
-0.0073988438
0.08508563
0.14674175
0.11591375
-0.19236761
-0.77810216
-1.5179774
-2.2578526
-2.9052434
-3.521806
-4.1075406
-4.5699625
-4.847416
-4.970728
-5.094041
-5.217354
-5.2481813
-5.063213
-4.5699625
-3.7992594
-2.8744154
-1.8879149
-0.8089303
0.23922622
1.1948984
1.9039454
2.3355393
2.48968
2.48968
2.304711
1.9656017
1.4415236
0.7324765
-0.0998832
-0.9322428
-1.7954307
-2.596962
-3.3368373
-3.8917437
-4.200025
-4.3233376
-4.44665
-4.662447
-4.8165874
-4.8165874
-4.5699625
-4.1075406
-3.4909778
-2.812759
-2.2270246
-1.7646024
-1.3946648
-0.9938991
-0.59313333
-0.31568015
-0.16153944
-0.16153944
-0.25402385
-0.40816456
-0.5314771
-0.5623052
-0.7164459
-1.0555553
-1.5796336
-2.13454
-2.6277902
-3.1210403
-3.5526342
-3.7684312
-3.6759465
-3.2751808
-2.6894464
-2.0420556
-1.4563211
-0.9014147
-0.34650826
0.17756999
0.57833576
0.88661695
1.1024141
1.3490393
1.6881487
2.0272582
2.1505706
1.9347734
1.4106953
0.57833576
-0.4698208
-1.64129
-2.6586182
-3.4293218
-3.9842281
-4.384994
-4.7241035
-4.970728
-5.217354
-5.3714943
-5.27901
-4.8165874
-4.0767126
-3.2443528
-2.4736495
-1.7954307
-1.209696
-0.68561774
-0.19236761
0.27005434
0.6091639
0.7633046
0.85578895
0.88661695
0.8249608
0.5166794
-0.06905508
-0.74727404
-1.3021804
-1.7337743
-2.0728838
-2.4119933
-2.7202747
-2.9052434
-2.843587
-2.596962
-2.3195088
-2.13454
-1.9187431
-1.672118
-1.3946648
-1.0555553
-0.59313333
0.023429394
0.67082024
1.1024141
1.2257266
1.0715859
0.70164824
0.33171058
-0.0073988438
-0.25402385
-0.43899268
-0.62396145
-0.9322428
-1.4563211
-2.1037118
-2.6894464
-2.9977279
-3.090212
-3.1210403
-3.090212
-2.9668996
-2.7202747
-2.350337
-1.8570868
-1.2405242
-0.62396145
-0.038226962
0.42419505
0.85578895
1.1640704
1.2257266
1.0099297
0.7324765
0.39336693
0.023429394
-0.37733638
-0.7164459
-0.9014147
-1.0247272
-1.3021804
-1.7646024
-2.2886806
-2.843587
-3.3676653
-3.8300874
-4.0767126
-4.0150566
-3.737603
-3.4293218
-3.2443528
-3.2751808
-3.3368373
-3.3368373
-3.1826966
-2.9977279
-2.781931
-2.596962
-2.350337
-2.0112276
-1.5796336
-1.0247272
-0.43899268
0.054257393
0.45502317
0.7633046
1.0715859
1.3490393
1.6881487
1.9964299
2.1813986
2.3355393
2.3971958
2.304711
2.0580862
1.8114612
1.6573205
1.595664
1.4415236
1.1640704
0.7941326
0.4858514
0.39336693
0.3625388
0.17756999
-0.37733638
-1.209696
-2.1961963
-3.1826966
-4.045884
-4.7241035
-5.1248693
-5.217354
-5.0015564
-4.662447
-4.2616816
-3.8300874
-3.3984935
-2.843587
-2.13454
-1.3330085
-0.59313333
-0.038226962
0.4858514
1.1024141
1.8114612
2.48968
2.952102
3.167899
3.2295554
3.198727
3.0754144
2.7671332
2.1505706
1.2257266
0.11591375
-0.9014147
-1.672118
-2.2270246
-2.566134
-2.781931
-2.9052434
-2.9360714
-2.8744154
-2.6586182
-2.2886806
-1.672118
-0.8397584
0.2083981
1.1948984
1.9039454
2.1505706
2.0580862
1.6881487
1.0715859
0.2083981
-0.74727404
-1.7029462
-2.535306
-3.2135248
-3.737603
-4.1075406
-4.292509
-4.415822
-4.5699625
-4.662447
-4.600791
-4.230853
-3.521806
-2.596962
-1.7337743
-0.963071
-0.31568015
0.30088258
0.9482734
1.595664
2.1813986
2.7363052
3.2603834
3.6303213
3.6611493
3.2295554
2.520508
1.8422892
1.4415236
1.2257266
1.0715859
0.7324765
0.2083981
-0.40816456
-0.963071
-1.4871492
-1.9187431
-2.2270246
-2.2270246
-1.8570868
-1.1480397
-0.43899268
0.14674175
0.6091639
1.0099297
1.2873828
1.3490393
1.1024141
0.67082024
0.17756999
-0.25402385
-0.74727404
-1.2713523
-1.8262587
-2.4119933
-2.9360714
-3.3676653
-3.8300874
-4.2616816
-4.6316185
-4.878244
-5.094041
-5.217354
-5.2481813
-5.094041
-4.6932755
-4.1075406
-3.3676653
-2.566134
-1.7646024
-1.0555553
-0.37733638
0.33171058
1.0407577
1.7498047
2.3663676
2.7363052
2.7671332
2.5513363
2.0889142
1.4723516
0.70164824
-0.13071132
-0.8705865
-1.4563211
-1.9803994
-2.4428215
-2.843587
-3.0285559
-2.9360714
-2.566134
-2.1037118
-1.6104617
-1.1172116
-0.59313333
-0.06905508
0.3625388
0.6091639
0.67082024
0.57833576
0.5166794
0.4858514
0.4858514
0.4858514
0.45502317
0.23922622
-0.22319573
-0.9938991
-1.9187431
-2.843587
-3.5834622
-4.1075406
-4.44665
-4.662447
-4.7241035
-4.7241035
-4.662447
-4.5699625
-4.384994
-4.045884
-3.4909778
-2.781931
-2.0112276
-1.209696
-0.43899268
0.2083981
0.7633046
1.1948984
1.5031798
1.6881487
1.6881487
1.4723516
1.0407577
0.39336693
-0.500649
-1.5796336
-2.6894464
-3.737603
-4.5699625
-5.217354
-5.648947
-5.864744
-5.8955727
-5.803088
-5.4948063
-4.970728
-4.2616816
-3.3984935
-2.381165
-1.3330085
-0.37733638
0.33171058
0.7633046
0.9791014
1.1024141
1.1640704
1.2257266
1.2565546
1.1332421
0.7941326
0.30088258
-0.28485203
-0.8705865
-1.425493
-2.0420556
-2.6894464
-3.3676653
-4.045884
-4.7241035
-5.27901
-5.7106037
-5.9264
-5.9264
-5.8339167
-5.7106037
-5.587291
-5.4331503
-5.1865253
-4.7857594
-4.169197
-3.3676653
-2.4428215
-1.4563211
-0.43899268
0.54750764
1.3798671
1.8731174
1.9656017
1.7189765
1.2873828
0.7633046
0.11591375
-0.65478957
-1.425493
-2.165368
-2.812759
-3.3368373
-3.737603
-4.169197
-4.662447
-5.094041
-5.340666
-5.340666
-5.1248693
-4.662447
-4.045884
-3.306009
-2.535306
-1.7646024
-1.0555553
-0.43899268
0.17756999
0.7633046
1.1948984
1.3490393
1.1948984
0.7941326
0.11591375
-0.68561774
-1.5488055
-2.2886806
-2.843587
-3.3368373
-3.8917437
-4.5391345
-5.063213
-5.340666
-5.3714943
-5.27901
-5.1248693
-4.847416
-4.415822
-3.7992594
-3.1210403
-2.4119933
-1.7029462
-1.0247272
-0.37733638
0.14674175
0.45502317
0.6091639
0.7941326
1.0407577
1.3182111
1.5031798
1.4106953
1.0407577
0.39336693
-0.4698208
-1.4563211
-2.535306
-3.4909778
-4.292509
-4.847416
-5.1865253
-5.340666
-5.3098373
-5.094041
-4.600791
-3.9534
-3.1826966
-2.4736495
-1.8879149
-1.4563211
-1.0863835
-0.8089303
-0.65478957
-0.65478957
-0.77810216
-1.0247272
-1.3021804
-1.5488055
-1.7029462
-1.7337743
-1.6104617
-1.3638366
-1.0863835
-0.8089303
-0.68561774
-0.7164459
-0.77810216
-0.8397584
-0.8397584
-0.77810216
-0.62396145
-0.37733638
-0.16153944
-0.0073988438
-0.0073988438
-0.13071132
-0.25402385
-0.31568015
-0.31568015
-0.31568015
-0.34650826
-0.37733638
-0.40816456
-0.5314771
-0.8397584
-1.2713523
-1.7646024
-2.2270246
-2.566134
-2.8744154
-3.1210403
-3.2751808
-3.4293218
-3.5526342
-3.7067747
-3.8609154
-4.0150566
-4.169197
-4.292509
-4.2616816
-4.0767126
-3.7992594
-3.3984935
-2.812759
-2.1037118
-1.3638366
-0.62396145
0.11591375
0.88661695
1.6881487
2.4280236
3.0754144
3.5070083
3.7228057
3.7228057
3.4453523
2.952102
2.304711
1.6573205
1.1332421
0.70164824
0.27005434
-0.28485203
-0.8397584
-1.3330085
-1.7646024
-2.1037118
-2.4736495
-2.812759
-3.2135248
-3.6142905
-3.8917437
-4.0150566
-3.9842281
-3.8917437
-3.7067747
-3.3676653
-2.843587
-2.13454
-1.2713523
-0.34650826
0.54750764
1.3490393
1.9964299
2.4588518
2.8287895
3.0754144
3.198727
3.137071
2.8596177
2.273883
1.5340078
0.70164824
-0.13071132
-0.9322428
-1.7029462
-2.381165
-2.8744154
-3.2443528
-3.521806
-3.7992594
-3.9534
-3.7992594
-3.3984935
-2.843587
-2.2578526
-1.7646024
-1.3946648
-1.1172116
-0.9014147
-0.62396145
-0.28485203
0.054257393
0.23922622
0.23922622
0.14674175
0.023429394
-0.0998832
-0.22319573
-0.31568015
-0.43899268
-0.59313333
-0.8089303
-1.0555553
-1.3021804
-1.5179774
-1.64129
-1.7029462
-1.7646024
-1.8879149
-2.1037118
-2.381165
-2.6894464
-2.843587
-2.7511027
-2.4119933
-1.9495711
-1.5488055
-1.3021804
-1.1172116
-0.8397584
-0.5623052
-0.25402385
-0.0073988438
0.11591375
0.054257393
-0.19236761
-0.5314771
-0.8089303
-1.0247272
-1.2405242
-1.5179774
-1.8570868
-2.2886806
-2.7202747
-3.1210403
-3.3984935
-3.6451187
-3.7684312
-3.737603
-3.4293218
-2.8744154
-2.2578526
-1.6104617
-0.963071
-0.28485203
0.39336693
1.1024141
1.780633
2.4280236
2.952102
3.106243
2.921274
2.48968
1.9964299
1.5340078
1.0099297
0.3625388
-0.31568015
-0.9014147
-1.3638366
-1.8262587
-2.2578526
-2.6277902
-2.7202747
-2.535306
-2.0112276
-1.1788679
-0.22319573
0.67082024
1.4106953
1.9347734
2.273883
2.3663676
2.2122269
1.7498047
1.0407577
0.2083981
-0.59313333
-1.3021804
-1.8879149
-2.4428215
-2.9668996
-3.4909778
-3.8917437
-4.1075406
-4.200025
-4.2616816
-4.292509
-4.169197
-3.737603
-3.059384
-2.2270246
-1.3330085
-0.4698208
0.3625388
1.2257266
2.1505706
3.0445864
3.8152897
4.3701963
4.7401342
4.8326187
4.64765
4.092743
3.2295554
2.1813986
1.0407577
-0.0073988438
-0.9322428
-1.8262587
-2.781931
-3.7067747
-4.477478
-5.0015564
-5.2481813
-5.1865253
-4.878244
-4.292509
-3.521806
-2.6277902
-1.64129
-0.77810216
-0.16153944
0.17756999
0.23922622
0.23922622
0.27005434
0.30088258
0.27005434
0.08508563
-0.25402385
-0.62396145
-0.963071
-1.3021804
-1.7337743
-2.2578526
-2.781931
-3.2135248
-3.4601498
-3.4909778
-3.3676653
-3.1518686
-2.8744154
-2.5044775
-2.1037118
-1.7646024
-1.5796336
-1.3946648
-1.1480397
-0.8397584
-0.62396145
-0.5314771
-0.62396145
-0.77810216
-0.9938991
-1.2405242
-1.5179774
-1.8879149
-2.2886806
-2.6894464
-2.9668996
-3.1826966
-3.306009
-3.3368373
-3.306009
-3.2443528
-3.1826966
-3.1210403
-3.090212
-2.9977279
-2.7511027
-2.4428215
-2.2270246
-2.165368
-2.3195088
-2.535306
-2.7511027
-2.9052434
-2.9668996
-2.9977279
-2.9668996
-2.9977279
-3.1210403
-3.2751808
-3.306009
-3.090212
-2.596962
-2.0420556
-1.425493
-0.68561774
0.30088258
1.4723516
2.7979612
4.1852274
5.480009
6.4973373
7.1447287
7.422181
7.360525
6.8981037
6.1273994
5.2025557
4.216055
3.0137584
1.5340078
-0.34650826
-2.4736495
-4.6316185
-6.60462
-8.454308
-10.149855
-11.598777
-12.585278
-12.9552145
-12.739418
-11.999543
-10.8280735
-9.132526
-6.912901
-4.415822
-1.8879149
0.5166794
2.7979612
4.863446
6.6206503
8.069572
9.056073
9.580151
9.641808
9.395182
8.901932
8.162057
7.052244
5.5724936
3.8152897
1.780633
-0.40816456
-2.6894464
-4.7549314
-6.5121355
-7.930229
-9.009214
-9.718261
-10.026542
-9.964886
-9.656605
-9.009214
-7.8994007
-6.2038536
-4.1383686
-1.8879149
0.33171058
2.4588518
4.4318523
6.219884
7.7612906
8.93276
9.734292
10.258369
10.443338
10.196713
9.42601
8.223713
6.713134
5.048415
3.2295554
1.4106953
-0.43899268
-2.350337
-4.3233376
-6.296338
-7.8994007
-8.978386
-9.594948
-9.964886
-10.119026
-9.934057
-9.286667
-8.146026
-6.60462
-4.7857594
-2.781931
-0.68561774
1.4415236
3.5994928
5.6958055
7.668807
9.364353
10.628308
11.368183
11.614807
11.460668
10.844104
9.76512
8.28537
6.466509
4.3701963
1.9964299
-0.59313333
-3.1826966
-5.679775
-8.053542
-10.211511
-12.061199
-13.448465
-14.404137
-14.743246
-14.404137
-13.263496
-11.444636
-9.132526
-6.481307
-3.4909778
-0.25402385
3.106243
6.343197
9.302698
12.07723
14.574308
16.639793
18.088717
18.797762
18.705278
17.780436
16.084887
13.834434
11.275699
8.408682
5.2642117
1.8422892
-1.672118
-4.9399004
-7.8377447
-10.273167
-12.215339
-13.54095
-14.065027
-13.756746
-12.70859
-11.136354
-9.163354
-6.7587605
-3.9225717
-0.8705865
2.243055
5.356696
8.254541
10.75162
12.786277
14.173543
14.851762
14.790106
13.926918
12.293026
10.011745
7.298869
4.277712
1.0715859
-2.1037118
-5.063213
-7.6219482
-9.656605
-11.105527
-11.968715
-12.184512
-11.752917
-10.73559
-9.286667
-7.4986353
-5.340666
-2.9052434
-0.34650826
2.2122269
4.709306
7.052244
9.210214
11.029073
12.447167
13.341184
13.556981
13.094558
11.923089
10.258369
8.316197
6.219884
4.0619154
1.8422892
-0.28485203
-2.1961963
-3.9842281
-5.587291
-6.974557
-8.08437
-8.793417
-9.07087
-8.947557
-8.454308
-7.714432
-6.8820724
-5.988056
-5.1248693
-4.230853
-3.2135248
-2.0420556
-0.59313333
1.1024141
2.890446
4.4935083
5.78829
6.8056183
7.607151
8.131228
8.347026
8.192884
7.5763226
6.5589943
5.2025557
3.5994928
1.8114612
0.023429394
-1.7029462
-3.2443528
-4.600791
-5.741431
-6.666275
-7.4369793
-8.053542
-8.485135
-8.608448
-8.361823
-7.714432
-6.6354475
-5.1248693
-3.2443528
-1.1788679
0.7633046
2.48968
4.092743
5.603321
6.8981037
7.8229475
8.347026
8.470339
8.28537
7.853775
7.052244
5.7574625
3.9694307
1.9039454
-0.25402385
-2.2578526
-3.9225717
-5.1248693
-5.7722597
-5.9572287
-5.864744
-5.587291
-5.217354
-5.0015564
-5.063213
-5.0015564
-4.5391345
-3.7992594
-3.059384
-2.2886806
-1.2405242
0.42419505
2.6129925
5.110071
7.5763226
9.641808
10.844104
11.183214
10.813276
10.042574
9.210214
8.192884
6.836447
5.048415
2.8596177
0.14674175
-3.1210403
-6.6971035
-10.211511
-13.448465
-16.377138
-18.905045
-20.908873
-22.203653
-22.573593
-21.772062
-19.614092
-15.945543
-11.105527
-5.7106037
-0.038226962
5.9424305
12.108058
18.33534
24.28517
29.58761
33.841892
36.554768
37.109673
35.136673
30.882393
24.840076
17.37967
8.686134
-0.7164459
-10.303995
-19.706575
-28.40011
-35.86052
-41.440407
-44.646534
-45.324757
-43.721695
-40.1148
-34.56574
-27.197813
-18.31931
-8.330995
2.3971958
13.618637
24.655107
34.643425
42.99785
49.4101
53.602722
55.17496
53.787693
49.533413
42.812878
34.026863
23.329498
11.399012
-0.62396145
-11.752917
-21.833717
-31.051329
-39.374924
-46.465397
-51.798664
-54.69651
-54.758163
-52.168602
-47.35941
-40.484737
-31.606236
-20.723904
-8.392652
4.5551643
17.1947
28.971046
39.48344
48.26946
54.435085
57.240444
56.778023
53.41776
47.15965
38.065346
26.782251
14.481824
2.4280236
-8.7009325
-18.843388
-27.814375
-35.243954
-41.070473
-45.23227
-47.636864
-48.2226
-46.80451
-43.043472
-36.877846
-28.523422
-18.627592
-8.022714
2.5513363
12.539652
21.572294
29.310158
35.259987
38.74357
39.267643
36.83222
32.208
26.473969
20.647451
15.06756
9.672635
4.4318523
-0.34650826
-4.384994
-7.991885
-11.907059
-16.469624
-21.186327
-25.009014
-27.382782
-28.307625
-27.814375
-25.964687
-22.78939
-18.504278
-13.325152
-7.6836042
-2.4428215
1.8731174
5.5108376
9.117729
12.786277
15.714951
17.163872
17.441324
17.34884
17.04056
16.054058
14.358511
12.539652
11.09073
9.950089
8.43951
6.1273994
3.137071
-0.06905508
-3.3368373
-6.8204165
-10.519793
-14.0342
-17.055357
-19.490778
-21.186327
-22.049513
-21.864546
-20.538935
-18.689247
-16.716248
-14.157513
-10.427308
-5.4331503
0.11591375
5.2025557
9.210214
12.508823
16.084887
20.061716
23.452812
25.579952
26.535625
26.628109
25.549124
22.95956
19.167702
14.975075
10.504995
5.29504
-0.8397584
-7.991885
-15.760575
-23.066843
-28.924189
-33.116817
-36.569565
-40.793022
-45.509724
-47.66769
-45.23227
-39.220783
-32.099487
-24.26914
-14.68159
-3.6451187
7.052244
16.578136
25.394985
33.841892
41.394787
47.31379
51.01316
52.86285
52.647057
49.934177
45.217472
39.514267
33.22533
25.179188
13.957746
-0.06905508
-15.0207
-28.615908
-40.207287
-50.65802
-59.505695
-64.56151
-64.96228
-61.941116
-56.731163
-49.270756
-39.28244
-28.030172
-17.178669
-7.0053844
2.921274
12.38551
20.67828
27.676266
34.21183
40.932365
47.591244
53.109478
56.80885
58.566055
58.103634
54.46591
47.652897
39.082676
30.204172
20.801592
9.456838
-4.0150566
-17.918545
-30.003174
-38.94333
-44.646534
-47.482723
-48.53088
-49.054962
-49.301586
-48.345913
-45.201443
-39.99149
-33.54841
-26.612078
-18.565935
-8.608448
2.4280236
12.601308
20.955732
28.200344
34.828392
39.822548
41.98052
40.932365
37.88038
34.48928
31.406467
28.385311
25.086702
21.541466
17.965405
14.574308
11.368183
7.6996355
2.7979612
-3.5834622
-11.074698
-18.905045
-26.427109
-33.425095
-39.775692
-45.139786
-48.68502
-49.73318
-48.438396
-45.509724
-41.317097
-35.33644
-27.105328
-16.716248
-4.6316185
8.686134
22.712934
36.64725
49.4101
60.29243
68.770164
74.04177
75.39822
72.71616
66.45805
57.271275
45.649067
32.177174
17.37967
2.0889142
-12.646934
-25.995516
-37.710205
-48.037632
-57.070274
-64.37654
-69.49402
-72.29938
-72.546005
-69.8023
-63.60584
-54.419056
-43.166786
-30.465595
-16.531279
-1.8879149
12.724621
26.44314
38.65108
48.91685
57.209618
63.899326
69.109276
72.0996
71.72967
67.32124
59.120964
48.11532
35.07502
20.709108
5.664978
-9.255838
-23.498436
-36.785362
-49.054962
-59.690666
-67.42853
-71.22039
-71.06625
-67.58267
-61.047104
-51.55204
-39.498238
-25.74889
-11.38298
2.5821645
15.499153
26.782251
36.246483
43.830208
49.625896
53.726036
55.945667
56.03815
53.756866
49.101818
42.196316
33.626095
24.315998
15.19087
6.6823063
-1.672118
-10.365651
-19.398294
-28.215141
-36.261284
-42.95099
-47.914318
-50.750507
-51.05879
-48.40757
-42.95099
-35.367268
-26.427109
-16.253826
-5.1248693
6.343197
17.1947
26.93639
35.444958
42.874535
49.225132
54.065147
56.65471
56.161465
52.307945
45.402443
36.184834
25.333328
13.279527
0.54750764
-12.122855
-23.806717
-34.041656
-42.673534
-49.640697
-54.727337
-57.50187
-57.748493
-55.436386
-50.68885
-43.937492
-35.67555
-26.427109
-16.50045
-6.1421976
4.401025
14.72845
24.28517
32.577938
39.76089
46.04983
51.3831
55.02082
56.408085
55.5449
52.770367
48.084488
41.5181
33.317814
24.069372
14.266027
4.0619154
-6.5121355
-17.271152
-27.691061
-37.00116
-44.70819
-50.473053
-54.049118
-55.18976
-53.771664
-50.04146
-44.36908
-36.97033
-27.999344
-17.733576
-6.727932
4.4935083
15.468325
25.610779
34.33514
41.33313
46.512257
49.810867
50.920677
49.687553
46.388943
41.548927
35.629925
28.786077
21.01739
12.477996
3.4453523
-5.7722597
-15.051528
-23.96086
-31.945345
-38.357597
-43.043472
-45.94132
-47.0203
-46.342083
-44.24577
-41.070473
-36.723705
-30.989672
-23.714233
-15.359809
-6.5737915
2.243055
10.844104
19.136873
26.874735
33.68775
39.175156
43.12116
45.525753
46.234802
45.217472
42.535423
38.435284
33.07119
26.44314
18.705278
10.258369
1.6264923
-6.60462
-14.095856
-20.44645
-25.502266
-29.294125
-31.976171
-33.610065
-33.949173
-32.777706
-30.126486
-26.088001
-20.81639
-14.373308
-7.09787
0.42419505
7.545494
13.89609
19.475983
24.192686
27.76875
30.019203
31.005703
30.94405
29.957546
27.95372
24.932562
21.048218
16.239029
10.412511
3.7536337
-3.2135248
-9.90323
-15.945543
-21.186327
-25.440609
-28.492594
-30.249798
-30.650562
-29.756548
-27.536922
-23.96086
-19.090014
-13.201839
-6.666275
0.2083981
7.1447287
13.834434
19.81509
24.870905
28.878563
31.653095
33.04036
32.855392
31.159847
28.077032
23.699436
18.119545
11.491495
4.277712
-3.1210403
-10.39648
-17.363638
-23.652576
-28.770048
-32.34611
-34.288284
-34.71988
-33.67172
-31.112986
-27.074501
-21.772062
-15.359809
-8.022714
0.023429394
8.316197
16.331512
23.637781
30.050032
35.3833
39.514267
42.257973
43.46027
43.059505
41.086506
37.572098
32.54711
26.227343
18.890247
10.874932
2.3663676
-6.3271656
-14.866559
-22.912703
-30.095657
-35.922176
-39.96066
-42.180286
-42.73519
-41.841175
-39.405754
-35.243954
-29.38661
-22.11117
-13.972543
-5.3098373
3.4761803
12.0155735
19.845919
26.689766
32.36214
36.80139
39.85338
41.271473
40.80905
38.52777
34.73591
29.710924
23.606953
16.547308
8.871104
0.88661695
-7.036213
-14.465793
-21.001358
-26.303795
-30.311455
-32.931847
-34.16497
-34.01083
-32.40777
-29.417439
-25.039843
-19.521606
-12.986042
-5.864744
1.3182111
8.28537
14.851762
21.01739
26.44314
30.697422
33.59527
35.22916
35.629925
34.643425
32.208
28.508625
23.946062
18.705278
12.817105
6.281541
-0.5314771
-7.1286974
-13.171012
-18.411795
-22.666077
-25.656406
-27.41361
-28.060999
-27.783546
-26.427109
-23.837545
-20.045687
-15.32898
-9.995714
-4.354166
1.3798671
6.774791
11.522323
15.591637
19.106045
22.00389
24.069372
24.994219
24.531796
22.712934
19.753433
15.838263
11.275699
6.3740244
1.3182111
-3.7067747
-8.670104
-13.355981
-17.425293
-20.723904
-23.159328
-24.762388
-25.40978
-24.978186
-23.560093
-21.186327
-17.795233
-13.386808
-8.08437
-2.2578526
3.7536337
9.580151
14.882589
19.475983
23.1137
25.703264
27.121359
27.367983
26.44314
24.470139
21.541466
17.68795
13.125386
8.007916
2.6746488
-2.535306
-7.3136663
-11.53712
-15.298153
-18.596764
-21.186327
-22.78939
-23.28264
-22.696905
-21.032187
-18.226826
-14.280825
-9.379151
-3.7684312
2.1197424
8.069572
13.649465
18.52031
22.466312
25.333328
27.152187
27.830406
27.24467
25.394985
22.31217
18.181202
13.125386
7.5146656
1.595664
-4.292509
-9.90323
-15.051528
-19.583263
-23.375122
-26.272968
-28.215141
-29.170813
-29.047503
-27.814375
-25.533092
-22.357796
-18.504278
-14.003371
-8.916729
-3.3984935
2.1813986
7.422181
12.200542
16.423998
20.092545
23.175358
25.394985
26.628109
26.628109
25.394985
22.95956
19.568468
15.345013
10.535824
5.418353
0.14674175
-4.970728
-9.749089
-13.972543
-17.425293
-19.82989
-20.97053
-20.939701
-19.891544
-17.918545
-15.0207
-11.352152
-7.1286974
-2.566134
2.1197424
6.7439623
11.09073
14.851762
17.718779
19.599295
20.616623
20.894077
20.308342
18.890247
16.70145
13.988574
10.967417
7.5763226
3.8461177
-0.0998832
-4.0767126
-7.7760887
-11.074698
-13.725918
-15.698919
-16.870388
-17.301981
-16.9937
-16.038029
-14.434965
-12.246167
-9.379151
-5.803088
-1.7646024
2.3663676
6.2507124
9.641808
12.416339
14.574308
16.084887
16.824762
16.824762
16.239029
15.098387
13.372011
10.998245
8.007916
4.585993
1.0715859
-2.350337
-5.5564632
-8.42348
-11.013042
-13.232668
-14.8973875
-15.82223
-15.976372
-15.483122
-14.311653
-12.492793
-10.026542
-6.912901
-3.3676653
0.4858514
4.5551643
8.716963
12.847934
16.516481
19.414326
21.325668
22.404655
22.836248
22.712934
22.00389
20.616623
18.489481
15.529982
11.861433
7.853775
3.9694307
0.54750764
-2.4428215
-5.1865253
-7.806916
-10.211511
-12.276996
-13.725918
-14.404137
-14.249997
-13.386808
-12.030371
-10.334824
-8.269339
-5.8955727
-3.2443528
-0.4698208
2.4588518
5.6341496
8.994416
12.200542
14.820934
16.485653
17.1947
17.133043
16.485653
15.221699
13.248699
10.628308
7.607151
4.277712
0.7633046
-2.812759
-6.111369
-8.793417
-10.766417
-12.061199
-12.801074
-12.986042
-12.585278
-11.53712
-9.779917
-7.406151
-4.7857594
-2.1961963
0.45502317
3.3528678
6.528166
9.641808
12.293026
14.420168
16.023232
17.225527
18.057888
18.427824
18.304512
17.472153
15.838263
13.587809
10.998245
8.347026
5.78829
3.3836958
1.0099297
-1.3330085
-3.5834622
-5.587291
-7.159526
-8.207683
-8.762589
-8.916729
-8.7009325
-8.115198
-7.09787
-5.7106037
-4.045884
-2.165368
-0.0998832
2.1197424
4.462681
6.651478
8.347026
9.456838
10.165885
10.59748
10.75162
10.412511
9.42601
7.7612906
5.5108376
3.0137584
0.5166794
-1.9187431
-4.415822
-6.9437294
-9.132526
-10.6431055
-11.352152
-11.352152
-10.858901
-10.026542
-8.762589
-6.974557
-4.847416
-2.6586182
-0.59313333
1.3182111
3.106243
4.7401342
6.3123684
7.8229475
9.210214
10.227542
10.659136
10.628308
10.381682
10.011745
9.42601
8.377854
6.8056183
4.80179
2.705477
0.70164824
-1.0247272
-2.5044775
-3.9225717
-5.217354
-6.2655106
-6.912901
-7.1286974
-7.0053844
-6.5121355
-5.587291
-4.354166
-2.8744154
-1.2713523
0.4858514
2.3971958
4.462681
6.4973373
8.254541
9.487666
10.135057
10.289198
10.0734005
9.580151
8.809447
7.8846035
6.774791
5.3875246
3.4761803
0.9482734
-1.9803994
-5.0015564
-7.7452602
-10.088199
-11.968715
-13.386808
-14.342482
-14.68159
-14.404137
-13.386808
-11.629604
-9.348323
-6.912901
-4.5391345
-2.3195088
-0.16153944
1.8731174
3.6611493
5.171728
6.6206503
8.131228
9.580151
10.474167
10.504995
9.795948
8.778619
7.6379786
6.343197
4.7709618
2.98293
1.1332421
-0.68561774
-2.4736495
-3.9534
-5.032385
-5.679775
-6.049713
-6.173026
-6.0188847
-5.4331503
-4.384994
-2.8744154
-0.963071
1.1640704
3.3836958
5.480009
7.360525
8.901932
10.0734005
10.782448
10.936588
10.474167
9.42601
7.915432
6.0657434
4.031087
1.9347734
0.023429394
-1.64129
-3.2443528
-4.909072
-6.666275
-8.300167
-9.533292
-10.119026
-9.964886
-9.194182
-7.9610577
-6.481307
-4.8165874
-2.9360714
-0.963071
1.0407577
2.921274
4.4935083
5.5724936
5.973259
5.78829
5.171728
4.2468834
3.0754144
1.5031798
-0.5314771
-2.8744154
-5.217354
-7.2520103
-8.793417
-9.90323
-10.612277
-10.9513855
-10.797245
-10.149855
-9.132526
-7.8377447
-6.2655106
-4.3233376
-2.165368
0.023429394
2.1505706
4.216055
6.219884
8.038745
9.487666
10.566651
11.121557
11.09073
10.59748
9.76512
8.562823
6.990588
5.0175867
2.6746488
0.11591375
-2.4736495
-4.9399004
-6.9437294
-8.300167
-9.009214
-9.07087
-8.670104
-7.9610577
-6.974557
-5.679775
-4.169197
-2.566134
-1.0863835
0.054257393
0.7633046
1.0715859
1.0407577
0.88661695
0.8249608
0.8249608
0.70164824
0.39336693
0.054257393
-0.25402385
-0.40816456
-0.5314771
-0.62396145
-0.77810216
-1.1480397
-1.672118
-2.350337
-3.1210403
-3.9225717
-4.662447
-5.155697
-5.2481813
-4.909072
-4.292509
-3.5834622
-2.8744154
-2.350337
-2.0420556
-1.9187431
-1.9187431
-2.0112276
-2.165368
-2.5044775
-3.059384
-3.737603
-4.384994
-4.7857594
-4.909072
-4.5699625
-3.8609154
-2.9052434
-1.8879149
-0.8089303
0.23922622
1.1640704
1.9964299
2.705477
3.2295554
3.5378363
3.5378363
3.4453523
3.4761803
3.5994928
3.6919773
3.6303213
3.3528678
2.890446
2.273883
1.5340078
0.7941326
0.023429394
-0.68561774
-1.3946648
-2.0728838
-2.7202747
-3.090212
-3.090212
-2.781931
-2.2270246
-1.5179774
-0.62396145
0.42419505
1.5340078
2.6129925
3.5070083
4.1235714
4.339368
3.9386022
2.7979612
1.0099297
-1.0555553
-2.9360714
-4.44665
-5.648947
-6.6971035
-7.6836042
-8.392652
-8.762589
-8.7009325
-8.330995
-7.7760887
-6.974557
-5.988056
-4.847416
-3.6451187
-2.350337
-0.8089303
1.1024141
3.3220398
5.541665
7.3913536
8.686134
9.333527
9.395182
8.93276
7.915432
6.404853
4.4935083
2.304711
0.054257393
-2.165368
-4.415822
-6.542963
-8.269339
-9.225011
-9.348323
-8.916729
-8.146026
-7.0670414
-5.6181192
-3.7992594
-1.7029462
0.54750764
2.7979612
4.7709618
6.281541
7.2063847
7.6379786
7.607151
7.2063847
6.4973373
5.6341496
4.6784773
3.7228057
2.8596177
2.0580862
1.1024141
-0.19236761
-1.7646024
-3.3676653
-4.7241035
-5.7106037
-6.357994
-6.6971035
-6.666275
-6.2038536
-5.4331503
-4.600791
-3.8917437
-3.306009
-2.6586182
-1.8879149
-0.9938991
-0.25402385
0.08508563
0.11591375
-0.06905508
-0.37733638
-0.8705865
-1.5488055
-2.350337
-3.0285559
-3.4601498
-3.7067747
-3.8300874
-3.9225717
-4.0150566
-4.045884
-4.0150566
-3.8609154
-3.6451187
-3.4293218
-3.1210403
-2.7511027
-2.1961963
-1.4871492
-0.68561774
0.17756999
1.0099297
1.780633
2.520508
3.2912114
4.0002584
4.524337
4.80179
4.8942747
4.8942747
4.709306
4.2468834
3.5994928
2.952102
2.4588518
2.1813986
2.0272582
1.8731174
1.5340078
1.0407577
0.42419505
-0.31568015
-0.9938991
-1.4871492
-1.8262587
-2.13454
-2.566134
-3.0285559
-3.6142905
-4.3233376
-5.1865253
-5.988056
-6.4504786
-6.296338
-5.525635
-4.3233376
-2.9977279
-1.8262587
-0.8089303
0.27005434
1.3490393
2.243055
2.7363052
2.7979612
2.48968
1.8422892
0.8249608
-0.4698208
-1.8879149
-3.3368373
-4.6316185
-5.7722597
-6.727932
-7.3753223
-7.5602913
-7.282839
-6.6971035
-5.9264
-5.032385
-3.9534
-2.6894464
-1.3021804
0.14674175
1.6573205
3.2603834
4.863446
6.343197
7.607151
8.624478
9.364353
9.8267765
9.980917
9.610979
8.562823
6.651478
3.9694307
0.9791014
-1.9803994
-4.6932755
-7.2520103
-9.56412
-11.38298
-12.492793
-12.8319025
-12.585278
-11.937886
-10.797245
-8.978386
-6.5737915
-3.9225717
-1.5488055
0.42419505
2.1813986
3.8461177
5.418353
6.6823063
7.483838
7.8229475
7.7612906
7.2063847
6.034915
4.216055
1.9347734
-0.43899268
-2.596962
-4.384994
-5.803088
-6.912901
-7.8994007
-8.608448
-8.8242445
-8.330995
-7.0670414
-5.155697
-2.7202747
0.023429394
2.7363052
5.233384
7.3913536
9.210214
10.59748
11.306527
11.121557
10.042574
8.316197
6.2507124
4.1852274
2.273883
0.42419505
-1.4871492
-3.3984935
-5.0015564
-6.1421976
-6.8820724
-7.3136663
-7.6219482
-7.868573
-8.08437
-8.269339
-8.176854
-7.59112
-6.481307
-4.878244
-2.843587
-0.500649
1.9039454
4.0619154
5.78829
7.298869
8.840276
10.381682
11.522323
11.799777
11.09073
9.518495
7.298869
4.709306
1.8731174
-0.9322428
-3.5834622
-5.988056
-7.8994007
-9.194182
-9.718261
-9.625776
-9.225011
-8.731761
-8.176854
-7.406151
-6.419651
-5.340666
-4.415822
-3.7684312
-3.1826966
-2.4119933
-1.3946648
-0.31568015
0.6091639
1.3798671
2.273883
3.3836958
4.4935083
5.233384
5.418353
5.048415
4.3701963
3.6919773
3.0445864
2.4588518
1.9347734
1.6573205
1.595664
1.8114612
2.273883
2.921274
3.6611493
4.3085403
4.4318523
3.8461177
2.48968
0.6091639
-1.3021804
-2.9360714
-4.0767126
-4.7241035
-5.032385
-5.217354
-5.4331503
-5.525635
-5.094041
-3.8300874
-1.8262587
0.54750764
2.7363052
4.3085403
5.2025557
5.603321
5.726634
5.8807745
6.3123684
7.237213
8.43951
9.580151
10.196713
10.258369
9.76512
8.901932
7.607151
5.7574625
3.3836958
0.54750764
-2.4736495
-5.463979
-8.207683
-10.365651
-11.752917
-12.276996
-11.968715
-10.9513855
-9.440807
-7.4986353
-5.1248693
-2.2578526
0.85578895
3.6919773
5.6958055
6.6206503
6.6206503
6.0657434
5.171728
4.1235714
3.0137584
1.9039454
0.7324765
-0.43899268
-1.4563211
-2.3195088
-3.059384
-3.7684312
-4.5391345
-5.3714943
-6.357994
-7.59112
-8.947557
-10.119026
-10.73559
-10.612277
-9.779917
-8.23851
-5.9264
-2.843587
0.85578895
4.80179
8.716963
12.38551
15.653294
18.458652
20.647451
21.97306
22.342999
21.788092
20.52414
18.766935
16.732277
14.666793
12.724621
10.967417
9.549323
8.655307
8.28537
8.254541
8.192884
7.853775
7.4530096
7.607151
8.686134
10.628308
13.06373
15.622465
18.150373
20.83242
23.884405
27.337156
30.91322
34.181
36.585594
37.757065
37.541267
35.876553
32.947876
28.631937
22.836248
15.56081
7.3296976
-1.0863835
-9.009214
-16.16134
-22.326967
-27.136156
-30.188143
-31.236298
-30.342283
-27.906858
-24.330797
-20.045687
-15.298153
-10.242339
-4.878244
0.639992
6.1273994
11.152386
15.314184
18.119545
19.53764
19.753433
19.260185
18.458652
17.410498
15.930746
13.834434
11.09073
8.007916
5.110071
2.8287895
1.5031798
1.0099297
1.2257266
2.1197424
3.5994928
5.480009
7.668807
10.104229
12.878762
16.146544
19.69178
23.175358
26.350657
29.27933
32.23883
35.290813
38.096176
40.223316
41.579754
42.319626
42.47377
41.764725
39.730064
35.814896
29.988375
22.928732
16.115715
10.844104
7.545494
6.0040874
5.9424305
7.6379786
11.337355
16.88642
23.97689
32.23883
40.80905
49.163475
57.67204
66.36557
74.59668
81.008934
84.33837
84.1534
81.16307
76.01478
68.9243
59.891663
49.44093
39.14433
31.498955
27.491297
26.13486
26.44314
28.755249
34.67425
44.415943
56.46974
70.1266
85.32487
101.47881
117.87939
134.18747
149.69402
163.47421
175.03476
183.11172
185.42384
178.98074
162.21025
135.51308
100.02989
57.363758
10.504995
-37.1553
-82.59597
-124.05981
-160.46782
-191.32678
-216.54422
-235.31854
-246.0159
-246.7866
-236.82912
-216.17427
-185.71606
-148.41403
-108.46078
-70.04892
-36.415424
-10.088199
7.5146656
16.423998
17.410498
11.491495
-0.19236761
-16.469624
-35.922176
-57.070274
-78.95825
-100.56877
-117.70921
-125.539566
-124.028984
-116.013664
-102.88089
-83.70579
-57.563526
-27.197813
2.5513363
27.76875
47.652897
63.899326
77.49453
89.17839
101.41715
115.65976
128.94669
136.90034
138.53424
137.14697
135.63638
133.54008
128.45343
119.57493
110.60394
106.68877
107.76775
107.798584
101.1397
87.48284
71.26724
56.716366
45.27913
38.065346
35.568268
35.876553
35.72241
33.1945
28.477797
23.206186
18.551138
15.036732
13.433668
13.803605
13.926918
10.196713
0.5166794
-13.54095
-28.153484
-40.392254
-50.34974
-59.659836
-69.678986
-80.777115
-92.58428
-103.43579
-109.29314
-106.54943
-94.83474
-77.17022
-58.76582
-43.351757
-32.007
-24.762388
-20.97053
-19.521606
-19.614092
-20.076513
-18.905045
-15.51395
-12.276996
-11.629604
-13.725918
-17.9802
-23.344296
-27.351954
-26.673735
-20.168999
-10.273167
-0.43899268
8.192884
17.287184
27.861235
38.65108
48.084488
56.03815
63.221104
69.60252
74.473366
76.261406
73.42521
67.105446
60.569885
55.85318
53.109478
52.061317
51.290615
47.961174
40.562424
31.776405
25.980719
24.408484
25.394985
27.799578
31.807236
36.616425
39.94586
40.593254
38.558598
34.427628
29.495127
24.840076
20.49331
15.992403
10.967417
4.925102
-2.9668996
-12.36948
-20.97053
-26.057173
-27.197813
-26.088001
-24.084171
-20.384796
-12.307823
1.780633
20.1542
38.89771
55.359932
70.06495
84.67748
99.25919
111.59045
119.38996
121.60958
117.72524
107.67527
91.12056
67.81449
39.575924
9.980917
-18.905045
-47.266926
-75.90627
-105.68625
-137.50087
-170.48697
-200.976
-224.37454
-238.09308
-242.68646
-240.25104
-232.42068
-220.21277
-205.1378
-189.78539
-174.98788
-156.42934
-129.60887
-96.6536
-63.91412
-39.066643
-29.294125
-34.442425
-47.081955
-58.673336
-65.76381
-71.06625
-76.58449
-80.53049
-82.19521
-82.93508
-81.917755
-73.902435
-51.70618
-15.760575
21.294842
43.676067
46.820538
38.49694
30.481627
32.67042
49.101818
76.53885
107.98355
136.56123
157.70934
173.37003
190.26384
210.05551
228.42908
241.96262
249.23807
248.77563
238.23242
217.42343
191.55862
166.49536
141.98698
112.76191
74.257576
29.43347
-13.417637
-49.70235
-79.35902
-102.57261
-117.49342
-121.00783
-111.48194
-91.042885
-64.28406
-34.041656
-1.5488055
30.697422
58.812683
77.92612
83.96843
77.74116
64.546715
47.529587
26.473969
2.3971958
-21.679577
-43.228443
-61.44787
-77.23188
-93.44747
-112.37595
-132.56837
-149.24638
-158.3407
-158.92642
-152.20589
-138.20992
-114.50309
-78.00258
-29.941517
22.928732
73.856804
120.16066
160.0831
190.57211
209.87053
217.79337
215.23463
205.18466
191.99022
176.79195
156.84615
131.28963
101.75627
68.89348
32.73208
-6.5121355
-48.53088
-91.7211
-131.33525
-162.28668
-180.47528
-184.4213
-175.91273
-157.53915
-131.55104
-100.04469
-65.76381
-32.531082
-4.5083065
16.331512
31.406467
43.30613
53.479412
61.556385
66.55054
67.876144
65.28658
58.935993
49.502586
37.47961
21.695608
1.0407577
-22.26531
-45.355583
-67.675156
-89.7481
-110.27963
-125.539566
-132.1676
-130.68785
-124.12147
-114.6264
-103.836555
-94.27984
-87.71344
-82.87342
-76.15289
-64.808136
-47.791004
-24.669907
3.6303213
34.766735
66.55054
97.933586
128.51509
156.59953
178.64163
191.49698
194.17902
187.9209
174.84978
156.96947
135.79054
112.94688
90.19572
67.937805
45.217472
21.757263
-0.37733638
-18.442623
-31.082157
-38.542564
-41.995316
-42.827675
-42.180286
-40.546394
-37.771862
-33.116817
-25.440609
-13.787574
1.4415236
18.489481
35.444958
51.1673
64.26926
73.11693
75.73732
69.972466
55.02082
31.992203
3.4145238
-27.691061
-58.426716
-86.418655
-109.9097
-127.728355
-139.3814
-144.96129
-144.59134
-138.61069
-127.05014
-109.817215
-87.620964
-61.879463
-33.610065
-3.6451187
26.011545
52.492912
73.73349
89.11673
97.96441
98.85842
91.49049
77.64867
60.50823
43.79938
30.604939
22.188858
17.87292
16.084887
15.714951
15.622465
14.420168
11.768949
8.901932
7.422181
8.593651
12.755449
19.35267
27.76875
37.541267
47.097992
52.986164
52.03049
43.336956
28.724422
11.553151
-4.384994
-16.623762
-25.1015
-30.958845
-34.750706
-35.67555
-32.71605
-26.180485
-17.764404
-8.916729
-0.22319573
7.853775
14.389339
19.106045
22.682106
26.165688
30.204172
34.643425
38.589428
41.610584
44.693398
48.73188
53.171135
57.579556
62.943653
69.66418
75.73732
78.54268
76.81631
71.51387
64.793335
58.504402
54.095974
52.770367
54.83585
59.305927
64.67002
69.29424
71.72967
71.945465
71.020615
69.972466
69.078445
67.96863
65.77983
61.433075
54.46591
45.217472
33.37947
17.903748
-0.500649
-17.918545
-30.218971
-35.583065
-34.84319
-29.664062
-20.384796
-7.3753223
6.836447
18.766935
27.2755
34.273487
41.918865
50.797363
60.29243
69.01679
74.68917
75.860634
72.96279
67.35207
60.014977
50.797363
38.836052
23.668608
6.4973373
-9.533292
-21.309639
-27.59858
-30.311455
-31.852861
-32.068657
-29.448265
-23.220984
-13.818402
-2.8744154
8.747791
23.052046
42.13466
65.37907
89.79495
111.96038
130.42644
145.00815
154.74983
158.07928
153.51671
141.30876
124.44578
107.36699
92.631134
79.282555
64.14594
44.724224
21.418154
-3.5834622
-28.73922
-53.555866
-77.38602
-97.88673
-111.543594
-116.4761
-114.16399
-106.981026
-95.63627
-79.54398
-58.91996
-35.798862
-12.893559
8.840276
30.019203
51.25979
71.79132
89.7333
103.02022
111.15885
114.27249
111.9912
104.00672
91.028076
74.87414
57.764523
40.932365
24.562624
8.593651
-6.6354475
-20.415625
-31.54458
-39.313267
-44.21494
-47.66769
-51.36707
-56.48454
-62.804306
-68.96994
-73.25504
-74.210724
-71.374535
-65.14725
-56.207085
-45.170612
-32.993504
-20.97053
-9.132526
3.5378363
17.287184
30.91322
41.67224
46.635567
45.371613
40.716568
35.784065
30.789907
23.514467
13.06373
1.8731174
-7.1286974
-13.571778
-18.565935
-22.11117
-22.758562
-20.076513
-15.17484
-8.947557
-2.1961963
4.524337
12.786277
24.747593
39.545097
53.51024
62.974476
66.6122
65.53321
61.340588
52.492912
37.63375
26.412312
29.89589
42.350456
44.90919
30.41997
12.416339
3.6919773
3.5070083
7.4530096
12.508823
22.373827
43.30613
69.32507
88.777626
96.88542
101.07805
107.70609
112.23783
110.72726
104.407486
94.91242
81.68716
63.46773
39.421783
10.998245
-16.65459
-40.022316
-56.94696
-65.23973
-62.156914
-48.808334
-34.1958
-25.964687
-26.211311
-32.931847
-42.611877
-56.26874
-74.88894
-92.36849
-101.18533
-100.53795
-94.24901
-83.76744
-69.06242
-53.031788
-41.59455
-37.67938
-38.60422
-38.696705
-33.2093
-21.340467
-4.230853
17.53381
42.412113
67.53704
88.65431
102.126205
106.53463
105.794754
108.261
119.23582
138.1643
161.19292
184.22153
202.50262
211.28864
209.56226
200.56046
188.2292
173.37003
152.46855
122.44195
85.7873
48.639397
14.882589
-14.558277
-38.049316
-52.3844
-56.1146
-51.182102
-40.82385
-28.276796
-15.390637
-3.0285559
9.333527
23.14453
38.37363
53.325275
66.70468
77.80281
86.80463
93.74095
96.762115
93.21687
81.93378
62.881992
38.404457
11.73812
-14.52745
-37.67938
-57.47104
-72.823456
-79.14323
-72.515175
-53.67918
-27.382782
2.3355393
33.286987
64.05346
94.32669
124.908195
155.24309
181.60114
200.09802
209.1615
209.56226
203.08835
188.84576
164.61484
130.42644
89.94909
49.56424
13.495324
-17.548607
-44.184113
-66.534515
-83.76744
-95.266335
-101.61693
-103.528275
-100.13718
-89.43982
-71.374535
-48.160942
-22.45028
4.709306
32.577938
58.411915
79.86829
96.26886
106.34966
108.47681
101.63296
85.75646
62.11129
33.34864
2.273883
-29.263296
-61.417038
-95.605446
-129.14645
-154.05559
-164.93791
-164.10555
-155.93608
-141.44687
-119.9905
-91.81358
-58.14926
-20.754732
18.273685
57.332928
93.525154
124.075836
148.21428
166.80363
180.02892
185.57796
182.12523
172.13692
159.15826
145.96382
134.4341
125.83304
117.262825
103.821754
83.41353
58.103634
31.468124
5.7574625
-18.195997
-40.176456
-59.351555
-73.22422
-79.42068
-77.23188
-67.82929
-55.00479
-43.382584
-34.966503
-29.201641
-25.25564
-23.991686
-26.827875
-33.363438
-40.82385
-45.602207
-44.677364
-36.137974
-20.415625
1.1332421
27.152187
55.359932
82.02626
102.83525
114.85822
117.38613
111.15885
98.02606
79.96078
58.226948
33.934376
8.408682
-17.209497
-40.97799
-60.307228
-73.347534
-80.09889
-82.19521
-81.79444
-79.97558
-77.046906
-72.515175
-65.76381
-56.97779
-46.55788
-36.1688
-27.382782
-18.596764
-9.163354
-0.8397584
4.216055
4.986759
2.520508
-0.8705865
-3.2135248
-4.970728
-8.454308
-15.051528
-22.943531
-28.030172
-27.321125
-21.27881
-12.492793
-1.9495711
11.152386
27.152187
44.755054
60.81651
72.62368
80.29989
85.50984
89.11673
90.411514
87.94526
80.26906
66.51971
45.957348
18.489481
-14.989872
-52.846817
-93.97156
-137.96329
-184.14383
-229.95445
-271.51077
-305.82248
-332.0264
-349.9067
-357.73706
-353.082
-335.7566
-308.19623
-273.2988
-232.91394
-188.3673
-141.38521
-93.72493
-47.451897
-4.6316185
33.934376
67.629524
94.38834
111.74458
118.650085
115.87555
104.315
83.75264
54.15763
17.718779
-20.908873
-56.607853
-86.202866
-109.41644
-127.3276
-140.89197
-149.27722
-149.678
-141.84764
-128.96149
-114.16399
-98.19501
-81.23953
-63.79081
-46.89699
-32.931847
-23.251812
-17.394466
-16.16134
-20.878044
-32.130314
-50.072285
-72.94676
-97.547615
-120.360435
-137.80916
-149.5855
-158.40234
-165.18454
-168.29817
-165.86275
-156.67596
-140.89197
-120.39126
-97.27016
-72.66932
-46.372913
-18.350138
9.27187
33.59527
53.54107
68.43105
77.278725
80.238235
79.929955
79.344215
77.64867
72.62368
64.17677
53.911007
42.812878
29.556782
12.262198
-7.4369793
-23.529264
-31.945345
-35.55224
-39.83735
-46.619537
-53.247585
-57.594353
-59.998947
-61.232075
-60.060604
-54.788994
-46.866165
-39.83735
-36.199627
-35.367268
-36.507908
-40.82385
-49.517384
-60.80048
-69.61733
-72.36103
-71.18956
-71.40536
-75.567154
-81.82527
-87.25102
-90.42632
-90.5188
-85.00057
-70.480515
-46.95865
-18.13434
12.940417
45.06333
77.00128
106.96622
133.60175
156.38373
174.1099
184.25235
185.88626
180.73795
170.00977
153.85582
133.32428
110.357315
84.64665
54.219288
20.123373
-12.184512
-37.80269
-56.916134
-74.30321
-94.77308
-116.78438
-133.49321
-139.53554
-132.99997
-113.39328
-82.47266
-44.36908
-3.3676653
37.048016
72.80865
100.923904
120.25315
129.8407
129.62491
122.84271
114.70409
106.34966
93.586815
74.78165
55.452415
41.117332
30.635767
20.462482
7.2680407
-11.259667
-33.980003
-55.436386
-68.1684
-67.86012
-54.604023
-33.70255
-13.602606
1.564836
13.217871
24.315998
37.911205
56.099808
77.74116
99.814095
119.08168
132.49193
138.34927
137.02367
131.38211
125.98718
125.37062
131.2588
141.58623
152.28358
158.1101
154.59569
142.1103
125.06234
106.78125
86.157234
60.2616
29.710924
0.27005434
-23.251812
-42.11863
-58.76582
-73.655815
-88.237526
-103.43579
-117.43176
-125.01549
-119.92884
-101.277824
-74.95059
-47.20527
-19.98403
8.686134
38.89771
69.81832
103.23602
138.10265
169.45486
194.33316
210.24048
212.33679
197.26184
168.89995
135.4206
100.677284
64.33092
27.984547
-5.27901
-35.30561
-61.786976
-82.750114
-98.81157
-112.37595
-120.85369
-115.52042
-90.54964
-49.02413
0.9482734
53.171135
104.19169
149.60153
184.0982
203.27332
205.27715
192.79175
170.68797
142.6652
109.43247
67.691185
15.221699
-43.043472
-97.300995
-140.09044
-168.29817
-182.44829
-184.72957
-176.99171
-161.36185
-138.88814
-109.04651
-71.18956
-24.361624
29.125189
80.94728
121.85621
148.15262
160.8538
159.92897
144.7307
117.44779
83.012764
45.89569
8.131228
-28.215141
-58.426716
-76.76946
-81.73278
-79.2357
-77.94092
-80.56131
-79.75979
-66.195404
-37.956833
-0.74727404
38.065346
75.36738
110.0182
139.42825
160.97711
173.70915
177.501
173.2159
161.77864
141.49373
109.58661
66.64302
18.705278
-26.55042
-64.28406
-94.61894
-120.82285
-144.83797
-165.06123
-178.7489
-184.88371
-183.15733
-173.32317
-155.81277
-131.42773
-100.630424
-64.12992
-23.1285
20.67828
64.515884
104.315
137.30112
162.11777
176.57616
177.31602
163.10426
137.60939
107.551956
77.30956
46.543083
13.310355
-21.402124
-53.98746
-82.38018
-107.3818
-130.68785
-151.80511
-167.5583
-174.15552
-169.37715
-153.37735
-128.80734
-100.630424
-74.703964
-54.758163
-41.471237
-34.4116
-32.71605
-34.103313
-35.120644
-33.270954
-28.862532
-24.176655
-21.648748
-22.234482
-24.978186
-27.87603
-28.492594
-25.471437
-19.953201
-14.712419
-10.920558
-7.344495
-2.3195088
3.7844613
9.42601
13.587809
16.547308
19.044388
20.955732
20.955732
18.242857
13.495324
7.422181
-0.8089303
-12.461965
-26.889532
-41.101303
-52.291916
-59.659836
-64.28406
-67.21273
-68.66166
-67.644325
-63.698326
-58.180088
-53.710007
-52.106945
-53.27841
-54.912308
-53.64835
-47.51355
-37.278614
-25.502266
-14.8973875
-6.8204165
-1.64129
1.1332421
2.5513363
3.3836958
3.6611493
2.890446
-0.4698208
-8.207683
-20.723904
-36.81619
-54.881477
-73.56333
-91.012054
-105.03886
-114.071495
-117.64756
-114.996346
-104.94637
-87.09688
-62.58851
-33.2093
-0.9014147
31.622265
60.908993
83.10525
94.81994
95.06657
85.47901
67.937805
43.244473
11.768949
-25.872204
-67.86012
-110.34129
-148.90729
-180.53696
-204.36708
-220.36688
-227.88896
-225.82349
-212.90648
-188.67557
-154.3022
-113.23914
-70.511345
-31.0205
2.0580862
27.059702
42.658737
48.084488
43.398613
29.957546
10.874932
-9.533292
-28.24597
-44.307426
-58.27257
-70.480515
-80.31469
-86.51115
-88.51498
-86.54197
-81.02374
-72.91594
-64.31489
-56.94696
-50.873817
-45.07813
-38.850845
-31.082157
-19.860718
-3.1826966
19.229357
44.354286
66.92048
82.79697
91.552155
95.590645
97.4095
96.94708
91.24387
77.30956
54.37343
23.391155
-14.619934
-59.012444
-107.96753
-157.47751
-201.80835
-235.59598
-255.85007
-262.6939
-258.59378
-245.83095
-224.92946
-195.08781
-156.1519
-110.21798
-61.417038
-14.373308
26.504797
57.425415
76.29223
82.98193
78.66599
64.94747
43.79938
17.564638
-10.488964
-37.278614
-61.016277
-81.14705
-96.992714
-107.3818
-111.94436
-111.32779
-106.14867
-96.468636
-82.04106
-62.711823
-39.374924
-14.003371
10.289198
30.173344
43.429443
49.009335
46.481426
36.154003
19.260185
-1.9495711
-25.224812
-49.23993
-72.94676
-94.742256
-113.08499
-126.71104
-134.44888
-135.62036
-130.44124
-119.65139
-104.05235
-84.47649
-62.002773
-37.86435
-13.047699
11.429839
34.797565
56.068977
73.79515
86.37303
93.12439
94.110886
90.31902
82.612
71.17476
55.791523
36.678078
15.160044
-6.7587605
-27.351954
-45.139786
-58.981617
-67.644325
-69.61733
-64.222404
-52.106945
-35.274784
-16.038029
3.167899
20.400826
34.70508
46.20397
55.144135
60.569885
61.063133
56.531395
48.361942
38.127003
26.073202
11.984746
-3.4601498
-18.966702
-33.54841
-46.496227
-57.3169
-65.91795
-72.45352
-76.738625
-77.29353
-72.73097
-63.60584
-52.168602
-40.330597
-28.338453
-15.32898
-0.7164459
15.406668
32.331314
48.762707
62.881992
72.65451
77.09376
76.90879
72.74699
64.33092
51.3831
34.396797
14.481824
-6.7587605
-27.382782
-45.448067
-59.0741
-66.99694
-69.18574
-66.68866
-60.12226
-48.40757
-30.773876
-8.6392765
15.283356
39.205986
61.926323
80.33071
91.15139
94.01841
90.96642
84.122574
74.62751
62.41957
47.498756
30.882393
13.957746
-2.4119933
-17.795233
-31.390438
-42.457737
-50.719677
-55.96046
-57.378555
-54.542366
-48.160942
-39.43658
-29.38661
-18.689247
-7.4986353
4.1235714
15.684122
26.319828
35.19833
42.10383
47.036335
49.965008
50.612396
48.02283
41.425613
31.683922
21.109875
11.306527
2.1813986
-6.8204165
-15.421466
-22.727734
-27.937687
-30.897188
-31.822033
-31.143814
-29.078327
-25.687235
-20.81639
-14.311653
-6.173026
2.952102
11.861433
19.075216
23.452812
24.593452
22.435484
16.978903
8.408682
-2.381165
-14.0342
-25.841375
-38.480907
-52.261086
-65.88712
-77.38602
-85.27802
-89.25485
-89.34733
-85.55548
-77.879265
-67.15108
-54.604023
-40.947163
-26.088001
-10.612277
4.154399
17.102217
28.10786
36.86305
42.13466
42.59708
37.66458
28.601109
17.965405
7.9462605
-0.8397584
-8.670104
-15.698919
-21.587093
-25.903032
-28.73922
-30.249798
-30.40394
-29.509922
-28.40011
-27.506094
-26.303795
-24.022514
-20.662247
-16.808731
-13.140183
-10.119026
-7.8994007
-6.8204165
-7.406151
-10.026542
-14.404137
-20.13817
-26.58125
-32.71605
-37.895176
-42.149456
-45.972145
-49.640697
-53.18593
-56.577023
-59.96812
-63.39004
-66.596176
-69.370705
-71.682816
-73.56333
-74.91977
-75.84461
-77.10857
-79.32819
-82.411
-85.64796
-88.66911
-91.65944
-94.80392
-97.39347
-98.719086
-98.6266
-97.023544
-94.06404
-89.80976
-84.22986
-77.20104
-68.784966
-59.659836
-50.781334
-43.10513
-37.586895
-34.68905
-34.134144
-35.15147
-37.00116
-39.251614
-42.11863
-45.818005
-50.318913
-55.15893
-59.78315
-64.16075
-68.35338
-72.05275
-74.488174
-74.98142
-73.37836
-69.89478
-65.20891
-59.844807
-54.264915
-48.71585
-43.351757
-38.080147
-32.438595
-26.211311
-19.82989
-14.0342
-9.625776
-6.851245
-5.741431
-6.481307
-9.194182
-13.417637
-18.596764
-24.854874
-32.90102
-42.827675
-53.710007
-64.31489
-73.624985
-80.90043
-85.80209
-88.54581
-89.56313
-89.008224
-86.7886
-82.780945
-77.29353
-70.511345
-62.43437
-53.093445
-42.98182
-32.993504
-24.207483
-17.33281
-12.8319025
-10.8280735
-11.167183
-13.602606
-17.671919
-22.78939
-28.430939
-34.71988
-41.71786
-49.116615
-56.29957
-63.48253
-70.60383
-76.76946
-81.14705
-83.64413
-84.753944
-84.47649
-82.59597
-78.773285
-73.10091
-65.82547
-57.039448
-47.05113
-35.98383
-24.330797
-12.9552145
-2.4428215
6.774791
14.296856
19.599295
22.250515
22.281343
20.123373
16.115715
10.320026
3.198727
-4.5391345
-12.246167
-19.490778
-26.365452
-33.147644
-39.652378
-45.293926
-49.609867
-52.19943
-52.9393
-52.168602
-50.411396
-48.345913
-46.2496
-44.184113
-41.841175
-39.066643
-35.891346
-32.50025
-29.324953
-26.889532
-25.471437
-24.947357
-25.1015
-25.964687
-27.814375
-30.619734
-33.918346
-37.216957
-40.268944
-42.98182
-45.07813
-46.2496
-46.681194
-46.835335
-47.143612
-47.421066
-47.174442
-45.972145
-43.690865
-40.330597
-36.1688
-31.575409
-27.012844
-22.97436
-19.768232
-17.456121
-15.883887
-14.928216
-14.311653
-13.849231
-13.54095
-13.510121
-13.818402
-14.0342
-13.417637
-11.691261
-9.379151
-7.4369793
-6.173026
-5.340666
-4.230853
-2.381165
-0.06905508
2.1197424
3.9077742
5.5108376
7.4530096
9.857604
12.23137
13.926918
14.820934
15.283356
15.406668
14.820934
13.372011
11.09073
8.007916
4.3085403
0.5166794
-2.7511027
-5.155697
-6.5737915
-7.467807
-8.330995
-9.286667
-10.273167
-10.8897295
-10.766417
-9.810745
-8.361823
-6.8820724
-5.525635
-4.5083065
-4.200025
-4.6932755
-5.648947
-6.666275
-7.4986353
-8.269339
-9.286667
-10.55062
-11.937886
-13.54095
-15.51395
-17.795233
-19.891544
-21.217155
-21.556265
-20.939701
-19.367466
-16.747076
-13.201839
-8.947557
-4.1075406
1.1948984
6.6823063
11.9539175
16.793934
21.47981
26.227343
30.697422
34.119343
36.092346
36.955532
37.17133
36.770565
35.50661
33.1945
30.235
27.2755
24.685936
22.49714
20.431654
18.242857
15.899918
13.341184
10.59748
7.6379786
4.4935083
1.2257266
-2.13454
-5.525635
-8.855073
-11.691261
-13.510121
-14.68159
-15.976372
-17.548607
-18.905045
-19.737404
-20.29231
-20.81639
-21.186327
-21.032187
-20.29231
-19.213326
-18.011028
-16.777905
-15.51395
-14.373308
-13.602606
-13.109355
-12.36948
-11.04387
-8.978386
-6.5121355
-4.662447
-3.6759465
-2.843587
-1.64129
-0.13071132
1.3490393
2.520508
3.3220398
3.7536337
4.0619154
4.339368
4.5551643
4.7401342
4.7709618
4.4935083
3.8461177
2.8596177
1.4106953
-0.37733638
-2.2578526
-3.8609154
-5.1248693
-6.3271656
-7.6219482
-8.978386
-10.365651
-11.87623
-13.571778
-15.298153
-16.83956
-18.041857
-19.120842
-20.477278
-22.357796
-24.45411
-26.488766
-28.40011
-30.280626
-31.791204
-32.469425
-32.315285
-31.575409
-30.373112
-28.492594
-26.11883
-23.683405
-21.27881
-18.905045
-16.65459
-14.68159
-12.554449
-9.718261
-6.049713
-1.7954307
2.6438205
7.0214157
11.275699
15.406668
19.260185
22.558796
25.025047
26.628109
27.614609
28.231173
28.940218
30.111687
31.838062
33.718582
35.444958
36.86305
38.404457
40.901535
45.001675
50.08832
54.5584
57.14796
57.733696
57.14796
56.068977
54.280945
51.1673
46.26563
39.360126
30.820736
20.801592
9.487666
-2.7202747
-15.17484
-27.41361
-39.43658
-51.52121
-63.4517
-74.42651
-83.12005
-88.26835
-89.03905
-85.00057
-76.02958
-62.40354
-45.047302
-25.193983
-3.9842281
17.502981
38.435284
58.350258
76.63134
92.10706
103.48264
109.70992
110.60394
106.62711
98.48848
86.742966
71.66801
53.51024
33.04036
11.429839
-10.334824
-31.852861
-52.97013
-73.3167
-91.844406
-107.32014
-118.60323
-124.614716
-124.67638
-118.81903
-107.3818
-91.07371
-70.819626
-47.791004
-23.159328
2.1197424
27.24467
51.3831
73.33273
91.33636
103.88341
110.326485
110.94305
106.31883
97.1937
84.492516
69.109276
51.783867
33.132843
13.310355
-7.6219482
-29.078327
-49.918144
-69.06242
-85.18554
-96.992714
-103.528275
-104.14484
-98.81157
-88.145035
-73.47084
-56.1146
-36.69288
-14.989872
9.117729
35.35247
62.542885
88.777626
111.8679
130.51892
144.54572
153.85582
158.44922
158.81915
155.73634
149.60153
139.82903
125.6789
106.78125
83.259384
55.945667
25.826576
-6.049713
-38.110973
-68.32255
-94.77308
-116.013664
-131.15027
-139.47388
-140.61452
-135.18877
-124.36809
-109.32397
-90.85792
-69.03159
-44.276596
-17.918545
8.871104
35.013363
58.905167
79.25173
95.46733
106.99705
113.31681
114.51912
111.220505
104.19169
94.110886
81.50218
67.660355
54.065147
41.82638
31.468124
23.1137
16.454824
10.782448
5.5724936
0.9174452
-2.165368
-2.2886806
1.3182111
8.809447
19.475983
31.807236
44.385117
56.284775
67.22876
77.52535
87.5445
97.1937
105.48647
111.00471
112.97771
111.37464
106.53463
99.13588
89.97992
79.590836
68.246086
55.69904
41.548927
26.535625
12.200542
-0.0073988438
-9.40998
-15.668091
-18.350138
-18.011028
-15.668091
-12.092028
-7.6836042
-2.350337
4.031087
11.429839
20.061716
29.803406
39.822548
49.1943
57.579556
65.13244
71.76049
76.93962
80.4232
82.36537
82.82779
81.84129
79.4367
75.76815
71.20558
66.1806
61.00148
55.72987
50.21163
44.724224
39.94586
36.554768
34.581768
33.59527
33.441128
34.088516
35.444958
37.602924
40.65491
44.570084
49.379272
55.051647
60.908993
65.87232
69.078445
70.52737
70.496544
69.51004
67.53704
64.08429
58.84351
52.21546
44.87836
37.078846
28.662766
19.907576
11.707292
5.0175867
0.054257393
-3.3368373
-5.4331503
-6.357994
-6.419651
-5.9264
-4.9399004
-3.2443528
-0.34650826
4.401025
11.368183
20.246685
30.08086
39.884205
48.978504
57.394585
65.101616
71.1131
74.812485
76.477196
76.60051
75.12076
71.57552
65.68735
58.01115
49.07099
39.267643
28.971046
19.01356
10.165885
2.8596177
-2.2578526
-5.4331503
-7.406151
-8.176854
-6.727932
-2.843587
2.520508
8.254541
13.957746
19.907576
26.658937
33.965206
40.932365
47.06716
51.660553
54.31177
55.39076
55.17496
53.479412
49.995834
44.755054
38.03452
30.173344
21.294842
11.399012
1.1640704
-8.361823
-16.623762
-23.159328
-27.228642
-28.55425
-27.25947
-23.097672
-15.791403
-5.3098373
7.853775
22.928732
39.14433
55.3291
70.15743
82.704475
92.84694
100.430664
105.02405
106.04138
103.266846
96.94708
87.575325
75.67566
61.772182
46.29646
29.58761
11.923089
-6.0188847
-22.820217
-37.124474
-48.37674
-56.731163
-62.650166
-66.4112
-67.92178
-66.44203
-61.38621
-52.507713
-40.14563
-25.132326
-8.392652
9.487666
27.707094
45.402443
61.83384
76.29223
88.161064
97.008736
102.49615
104.037544
100.98556
93.21687
81.44053
67.01296
51.475582
35.784065
20.246685
5.0175867
-9.594948
-22.666077
-33.363438
-40.885506
-44.800674
-44.86233
-41.25544
-34.56574
-25.502266
-14.928216
-3.7067747
7.483838
17.903748
27.09053
35.013363
41.79555
47.406273
51.3831
53.23279
52.70871
50.11915
45.803207
40.130833
33.59527
26.658937
19.784262
12.971245
6.1273994
-0.65478957
-6.7587605
-11.598777
-14.68159
-15.698919
-14.342482
-10.488964
-4.6316185
2.520508
10.504995
19.075216
27.861235
36.369797
44.16932
51.19813
57.363758
62.26543
65.47155
66.488884
64.9783
60.878166
54.31177
45.77238
36.184834
26.350657
16.793934
7.545494
-1.209696
-8.978386
-15.606435
-21.093842
-25.286469
-27.999344
-29.355782
-29.355782
-28.184313
-26.303795
-24.022514
-21.032187
-16.932045
-11.567948
-4.847416
3.2603834
12.632136
22.897903
33.471954
43.552753
52.277115
58.87434
62.758682
63.806835
62.327087
58.658543
53.171135
46.04983
37.541267
28.262001
19.01356
10.689964
3.8769457
-1.425493
-5.4331503
-7.9610577
-8.8242445
-8.08437
-6.3271656
-4.230853
-2.6586182
-1.9495711
-2.0728838
-2.5044775
-2.6894464
-2.4119933
-1.6104617
-0.40816456
0.7941326
1.4723516
1.8114612
2.3971958
3.3836958
4.2468834
4.6784773
4.9559307
5.726634
7.1447287
8.809447
10.042574
10.535824
10.659136
10.75162
11.059901
11.984746
13.803605
16.239029
18.489481
19.568468
19.229357
17.84209
15.961575
13.372011
9.734292
5.29504
0.9482734
-2.7511027
-5.648947
-7.930229
-10.05737
-12.400308
-14.8357315
-16.65459
-16.962873
-15.575606
-13.171012
-10.55062
-8.361823
-6.5737915
-4.8165874
-3.1518686
-1.7337743
-0.34650826
1.1024141
2.7979612
4.709306
6.343197
7.298869
7.4530096
7.0214157
6.343197
5.726634
5.29504
4.8326187
4.2468834
3.5994928
3.106243
2.6746488
1.9964299
1.2873828
1.1640704
2.4280236
5.418353
9.333527
12.878762
14.975075
15.529982
15.129215
14.204371
12.662965
10.59748
8.347026
5.849947
2.7671332
-1.2405242
-5.8955727
-10.458136
-14.342482
-17.48695
-20.13817
-22.357796
-24.022514
-25.009014
-25.317297
-24.546595
-22.26531
-18.473452
-13.787574
-8.855073
-3.7992594
1.2873828
6.158228
10.936588
15.869089
20.801592
25.487467
29.77258
33.502785
36.400627
38.3428
39.236813
38.65108
36.369797
32.60877
27.830406
22.435484
16.917248
11.460668
6.034915
0.88661695
-3.7067747
-7.4369793
-10.242339
-12.122855
-12.8319025
-12.092028
-10.05737
-7.3136663
-4.3233376
-1.2713523
1.8731174
4.8942747
7.7612906
10.412511
12.878762
14.882589
16.177372
16.485653
15.838263
14.389339
12.508823
10.75162
9.456838
8.531995
7.8229475
7.1447287
6.6823063
6.4973373
6.3123684
5.726634
4.6168213
3.2912114
2.0272582
0.7941326
-0.4698208
-1.6104617
-2.4119933
-3.0285559
-3.6759465
-4.230853
-4.1383686
-3.059384
-1.2405242
0.7941326
2.98293
5.5108376
8.408682
11.214043
13.40284
14.975075
16.485653
18.212029
19.630123
20.061716
19.321842
17.87292
16.2082
14.635964
13.002073
11.24487
9.302698
7.1447287
5.048415
3.4761803
2.6746488
2.48968
2.3663676
2.0580862
1.8422892
2.1197424
2.8596177
3.5070083
3.9077742
4.339368
5.110071
6.2507124
7.7612906
9.42601
10.874932
11.861433
12.293026
12.108058
11.24487
9.950089
8.809447
8.192884
8.192884
8.531995
8.809447
8.501166
7.3296976
5.4491806
3.5686648
2.304711
1.8114612
2.0889142
3.167899
5.171728
7.977088
10.905761
13.248699
14.72845
15.622465
16.454824
17.441324
18.458652
19.198528
19.475983
19.229357
18.551138
17.287184
15.499153
13.40284
11.24487
9.27187
7.5763226
6.219884
5.0792437
3.8461177
2.4280236
0.8249608
-0.7164459
-1.9187431
-2.4736495
-2.381165
-1.7337743
-0.74727404
0.42419505
1.8422892
3.5686648
5.418353
7.052244
8.408682
10.011745
12.169715
14.697621
16.978903
18.427824
18.67445
17.718779
15.930746
13.556981
10.75162
7.5146656
4.092743
0.9482734
-1.64129
-3.5526342
-4.970728
-6.049713
-6.727932
-7.0053844
-6.851245
-6.111369
-4.7549314
-3.1210403
-1.5796336
-0.31568015
0.4858514
0.88661695
0.9791014
0.9174452
0.7941326
0.70164824
0.7324765
0.88661695
1.0715859
1.1640704
1.2873828
1.780633
2.7979612
4.277712
5.78829
6.867275
7.298869
7.2680407
7.0214157
6.6206503
6.0040874
5.3258686
4.80179
4.4318523
3.9694307
3.2603834
2.7363052
3.0445864
4.462681
6.589822
8.871104
11.121557
13.341184
15.591637
17.749607
19.475983
20.52414
20.924906
20.801592
20.185028
19.106045
17.718779
16.054058
14.111887
11.984746
9.8267765
7.6379786
5.4491806
3.4145238
1.7189765
0.45502317
-0.43899268
-1.0247272
-1.2713523
-1.0555553
-0.34650826
0.6091639
1.4723516
1.9347734
1.9964299
1.9964299
1.9347734
1.5340078
0.42419505
-1.3946648
-3.4601498
-5.340666
-6.9437294
-8.269339
-9.255838
-9.625776
-9.286667
-8.08437
-5.7106037
-1.9187431
2.8596177
7.977088
13.032902
17.87292
22.31217
26.073202
29.063532
31.252327
32.39297
32.423798
31.2215
28.878563
25.45664
21.356497
16.978903
12.293026
7.4530096
2.8287895
-0.963071
-3.5526342
-5.3098373
-6.912901
-8.546792
-9.718261
-9.934057
-9.317495
-8.330995
-7.3753223
-6.3888226
-5.1248693
-3.4909778
-1.5488055
0.3625388
2.1197424
3.7844613
5.6341496
7.5146656
9.086901
10.165885
10.474167
10.011745
8.901932
7.422181
5.664978
3.7228057
1.6573205
-0.37733638
-2.2578526
-3.9225717
-5.1248693
-5.7106037
-5.6181192
-4.909072
-3.8917437
-2.6586182
-1.1172116
0.9791014
3.5994928
6.466509
9.241042
11.861433
14.389339
16.578136
18.02706
18.612793
18.705278
18.82859
18.921076
18.427824
16.978903
14.635964
11.830605
8.840276
5.8807745
3.0137584
0.3625388
-2.0112276
-3.7992594
-4.6316185
-4.44665
-3.737603
-2.9052434
-1.9495711
-0.5623052
1.6264923
4.8326187
8.963589
13.372011
17.287184
20.647451
23.761093
26.350657
27.892063
28.57028
29.063532
29.803406
30.235
29.618439
28.138689
26.381485
24.778421
23.237015
21.695608
20.123373
18.67445
17.37967
16.2082
14.882589
13.310355
11.676464
10.443338
9.672635
9.302698
9.241042
9.518495
10.042574
10.75162
11.676464
12.724621
13.433668
13.618637
13.957746
15.19087
17.318012
19.907576
22.589624
25.240843
27.737923
29.649267
30.604939
30.820736
30.543282
29.865063
28.539452
26.566454
24.13103
21.387325
18.02706
14.111887
10.042574
6.528166
3.7536337
1.4106953
-0.74727404
-2.7511027
-4.169197
-4.7857594
-4.662447
-4.0150566
-3.090212
-1.8262587
0.17756999
3.198727
6.8056183
10.165885
12.847934
15.19087
17.53381
19.96923
22.281343
24.346827
25.919062
26.905563
27.367983
27.24467
26.10403
23.576124
19.876747
15.714951
11.645636
8.007916
4.7709618
1.9964299
-0.34650826
-2.4119933
-4.1075406
-4.970728
-4.6316185
-3.090212
-0.7164459
2.1505706
5.29504
8.470339
11.429839
13.89609
15.684122
16.70145
17.009731
16.70145
15.807434
14.574308
13.125386
11.429839
9.364353
6.8981037
4.4318523
2.304711
0.67082024
-0.5623052
-1.4563211
-1.8262587
-1.5488055
-0.5314771
1.1948984
3.2603834
5.171728
6.928931
9.117729
11.8922615
14.697621
16.948074
18.489481
19.35267
19.660952
19.506811
19.01356
18.458652
18.242857
18.581964
19.35267
20.123373
20.585794
20.616623
20.246685
19.53764
18.458652
17.1947
16.115715
15.437496
15.098387
14.851762
14.296856
13.433668
12.539652
11.830605
11.368183
11.09073
10.998245
11.121557
11.553151
12.169715
12.755449
13.125386
13.279527
13.310355
13.279527
13.310355
13.372011
13.495324
13.741949
14.204371
14.913418
15.961575
17.37967
19.229357
21.541466
23.915234
25.980719
27.491297
28.477797
29.063532
29.217672
28.847734
28.077032
27.028873
25.79575
24.562624
23.391155
22.219687
20.98656
19.907576
19.260185
19.383497
20.185028
21.325668
22.435484
23.29867
23.915234
24.254341
24.346827
24.1002
23.606953
22.897903
22.034718
21.17153
20.400826
19.69178
18.859419
17.780436
16.485653
15.098387
13.711121
12.477996
11.799777
12.0155735
13.032902
14.2352
15.06756
15.283356
15.005903
14.54348
14.327684
14.420168
14.574308
14.54348
14.204371
13.495324
12.477996
11.183214
9.8267765
8.377854
7.1139
6.3123684
6.096572
6.281541
6.343197
5.849947
5.0175867
4.2468834
3.7536337
3.6611493
3.8769457
4.277712
4.7401342
5.1408997
5.3875246
5.3258686
4.9559307
4.6168213
4.7401342
5.4491806
6.589822
7.915432
9.42601
11.059901
12.601308
13.926918
15.06756
16.239029
17.37967
18.119545
18.088717
17.225527
15.714951
13.957746
12.293026
10.628308
8.994416
7.5146656
6.3123684
5.4491806
4.709306
3.8152897
2.7979612
1.7498047
0.67082024
-0.62396145
-2.165368
-3.6759465
-4.7857594
-5.094041
-4.7857594
-4.230853
-3.7992594
-3.3368373
-2.596962
-1.425493
0.27005434
2.4588518
5.171728
8.316197
11.614807
14.759277
17.564638
19.96923
21.880577
23.206186
23.699436
23.576124
23.14453
22.589624
21.97306
21.140701
19.845919
17.965405
15.591637
13.125386
11.029073
9.364353
8.1004
7.0214157
6.1273994
5.6958055
5.78829
6.0040874
6.0657434
5.9424305
5.849947
6.0040874
6.466509
7.052244
7.607151
8.131228
8.809447
9.76512
11.029073
12.477996
13.957746
15.345013
16.485653
17.410498
18.212029
18.766935
18.859419
18.366169
17.37967
16.054058
14.72845
13.741949
13.187042
12.817105
12.354683
11.676464
10.905761
10.350854
10.165885
10.412511
11.121557
12.108058
13.248699
14.512652
15.745779
16.70145
17.287184
17.811262
18.458652
19.136873
19.506811
19.198528
18.212029
16.793934
15.160044
13.372011
11.522323
9.795948
8.43951
7.730463
7.6379786
7.8846035
8.316197
8.840276
9.487666
10.258369
11.183214
12.416339
13.957746
15.622465
17.009731
17.749607
17.68795
17.071388
16.2082
15.221699
14.173543
13.094558
12.0155735
10.874932
9.641808
8.192884
6.4973373
4.4935083
2.2122269
-0.28485203
-2.6894464
-4.7549314
-6.357994
-7.529464
-8.361823
-8.916729
-9.101699
-8.6392765
-7.344495
-5.2481813
-2.6586182
0.14674175
2.98293
5.849947
8.655307
11.214043
13.433668
15.129215
16.239029
16.732277
16.763105
16.485653
15.838263
14.635964
12.90959
10.813276
8.562823
6.281541
4.2468834
2.4280236
0.7941326
-0.74727404
-2.1037118
-2.9977279
-3.3676653
-3.2751808
-2.781931
-2.0420556
-1.1480397
-0.28485203
0.33171058
0.639992
0.639992
0.45502317
0.33171058
0.39336693
0.42419505
0.08508563
-0.500649
-0.963071
-0.963071
-0.5314771
-0.16153944
-0.0998832
-0.25402385
-0.28485203
-0.19236761
-0.0073988438
0.27005434
0.6091639
0.9791014
1.4415236
2.1197424
3.0137584
3.8769457
4.5551643
5.2025557
6.0040874
7.2680407
9.025245
11.059901
13.06373
14.666793
15.838263
16.732277
17.472153
18.057888
18.33534
18.273685
17.934576
17.410498
16.70145
15.745779
14.605137
13.341184
12.262198
11.553151
11.214043
11.368183
11.861433
12.416339
12.601308
12.138886
10.874932
8.871104
6.3740244
3.8152897
1.564836
-0.0998832
-1.209696
-2.13454
-3.2443528
-4.415822
-5.4331503
-6.049713
-6.173026
-5.864744
-5.1865253
-4.384994
-3.5834622
-2.9052434
-2.381165
-2.1037118
-2.1961963
-2.7202747
-3.5526342
-4.44665
-5.2481813
-5.741431
-5.864744
-5.648947
-5.217354
-4.6932755
-3.8917437
-2.7202747
-1.0247272
1.0099297
3.0754144
5.0175867
6.836447
8.655307
10.412511
12.07723
13.649465
15.160044
16.608965
17.903748
18.951904
19.81509
20.554966
21.140701
21.541466
21.788092
21.942232
21.880577
21.47981
20.770763
19.784262
18.489481
16.917248
15.499153
14.2352
12.632136
10.474167
8.131228
5.9424305
3.9077742
2.0889142
0.5166794
-0.77810216
-1.672118
-1.8879149
-1.3946648
-0.500649
0.42419505
1.1332421
1.7189765
2.304711
3.0137584
3.8461177
4.7709618
5.6341496
6.4356813
7.0214157
7.237213
7.052244
6.589822
5.8807745
4.8942747
3.6611493
2.3663676
1.0715859
-0.16153944
-1.3638366
-2.535306
-3.7992594
-4.970728
-5.864744
-6.296338
-6.173026
-5.525635
-4.354166
-2.7511027
-0.8089303
1.2565546
3.5070083
6.096572
9.056073
12.262198
15.622465
19.044388
22.435484
25.518295
27.76875
28.971046
29.2485
28.909391
28.200344
26.998045
25.11753
22.404655
19.106045
15.529982
11.8922615
8.408682
5.171728
2.3663676
0.2083981
-1.1788679
-1.7954307
-1.7337743
-1.1172116
-0.0998832
1.1948984
2.6438205
4.1852274
5.603321
6.836447
7.853775
8.716963
9.364353
9.703464
9.456838
8.562823
7.1447287
5.4491806
3.7536337
2.243055
1.0715859
0.3625388
0.08508563
-0.038226962
-0.28485203
-0.65478957
-0.68561774
-0.25402385
0.57833576
1.7189765
3.137071
4.80179
6.4356813
7.8846035
9.086901
10.0734005
10.813276
11.337355
11.58398
11.707292
11.8922615
12.23137
12.601308
12.724621
12.416339
11.58398
10.474167
9.42601
8.686134
8.28537
8.131228
8.069572
7.977088
7.853775
7.668807
7.545494
7.6379786
8.162057
9.086901
10.165885
11.09073
11.676464
11.830605
11.553151
10.905761
10.0734005
9.210214
8.501166
7.8229475
7.0214157
5.973259
4.6168213
3.0754144
1.4415236
-0.038226962
-1.0863835
-1.5488055
-1.425493
-0.74727404
0.27005434
1.5031798
2.7979612
4.092743
5.3875246
6.8056183
8.408682
10.258369
12.169715
13.865261
14.975075
15.499153
15.529982
15.098387
14.111887
12.786277
11.399012
9.980917
8.470339
6.774791
4.9559307
3.0445864
1.3182111
-0.038226962
-0.963071
-1.425493
-1.4563211
-1.0555553
-0.37733638
0.39336693
1.1640704
1.9039454
2.6438205
3.3836958
4.0619154
4.7709618
5.603321
6.6206503
7.6996355
8.686134
9.456838
10.011745
10.227542
10.042574
9.487666
8.747791
7.915432
7.1447287
6.404853
5.603321
4.6784773
3.6611493
2.705477
1.9039454
1.2565546
0.7941326
0.5166794
0.45502317
0.70164824
1.3490393
2.520508
4.092743
5.8807745
7.5763226
9.148558
10.474167
11.522323
12.200542
12.447167
12.23137
11.58398
10.628308
9.395182
7.977088
6.4356813
4.986759
3.8152897
2.8287895
1.9656017
1.1640704
0.3625388
-0.25402385
-0.37733638
-0.038226962
0.33171058
0.5166794
0.70164824
1.1024141
1.6264923
2.1813986
2.5513363
2.7671332
2.705477
2.3971958
1.9656017
1.2565546
0.11591375
-1.1788679
-1.4871492
-0.25402385
1.2873828
1.6881487
0.5166794
-1.9187431
-4.0150566
-4.292509
-3.2443528
-2.0420556
-0.59313333
1.0407577
2.1197424
2.5821645
3.4453523
5.29504
7.607151
9.27187
10.042574
10.659136
11.58398
12.23137
12.293026
11.8922615
11.214043
10.566651
9.980917
8.963589
7.1139
4.4318523
1.4415236
-0.9938991
-2.2886806
-2.6277902
-2.5044775
-2.0420556
-0.77810216
1.3798671
3.4145238
4.277712
4.1235714
4.0619154
4.6784773
5.5724936
6.343197
7.052244
7.8229475
8.28537
8.038745
7.2063847
6.589822
6.651478
6.774791
6.404853
5.9424305
5.9424305
6.219884
6.404853
6.281541
5.9424305
5.480009
5.0175867
4.7709618
4.64765
4.339368
3.5686648
2.5513363
1.4723516
0.57833576
-0.34650826
-1.3946648
-2.535306
-3.737603
-4.970728
-5.9572287
-6.60462
-7.1286974
-7.6219482
-7.7452602
-7.344495
-6.542963
-5.5564632
-4.44665
-3.1210403
-1.3946648
0.8249608
3.5378363
6.6823063
9.610979
11.676464
12.878762
13.556981
14.111887
14.666793
15.252527
15.776606
16.146544
16.300684
15.807434
14.389339
12.169715
9.395182
6.158228
2.4280236
-1.5179774
-5.1865253
-7.991885
-9.687432
-10.273167
-10.211511
-9.934057
-9.656605
-9.194182
-8.269339
-6.6971035
-4.44665
-1.7646024
1.0407577
3.6303213
5.603321
6.8981037
7.8846035
8.624478
9.210214
9.703464
10.011745
9.980917
9.364353
8.192884
6.6823063
5.048415
3.5378363
2.3663676
1.7498047
1.6881487
2.1197424
2.8287895
3.5994928
4.4318523
5.4491806
6.774791
8.347026
9.980917
11.58398
13.217871
14.790106
16.146544
16.793934
16.454824
15.221699
13.711121
12.57048
12.200542
12.23137
11.830605
10.289198
7.792119
5.0175867
2.48968
0.30088258
-1.672118
-3.3984935
-4.970728
-6.296338
-7.282839
-7.930229
-8.392652
-8.454308
-7.6836042
-5.864744
-3.2135248
-0.19236761
2.705477
5.233384
7.545494
9.795948
11.8922615
13.649465
15.06756
16.423998
17.84209
19.260185
20.400826
20.955732
20.863249
20.308342
19.506811
18.643621
17.87292
17.009731
15.838263
14.111887
11.8922615
9.241042
6.404853
3.6611493
1.1640704
-0.9938991
-2.9668996
-4.7857594
-6.3888226
-7.467807
-7.930229
-7.8994007
-7.4986353
-6.5121355
-4.600791
-1.64129
2.1813986
6.589822
11.214043
15.807434
20.061716
23.791922
26.998045
29.74175
32.023033
33.811066
34.797565
34.828392
33.841892
31.653095
28.323658
23.82275
18.427824
13.248699
8.963589
4.80179
0.7941326
-2.0112276
-3.306009
-3.521806
-3.2443528
-2.535306
-1.1172116
0.9174452
3.167899
5.7574625
8.778619
11.768949
14.450995
16.300684
17.472153
19.445154
22.31217
25.364157
27.707094
27.737923
25.364157
22.034718
18.273685
14.450995
11.522323
8.901932
5.0175867
0.08508563
-4.600791
-7.9610577
-9.440807
-8.885901
-6.234682
-2.566134
0.4858514
2.7363052
5.6341496
10.258369
16.454824
23.329498
29.217672
33.37947
36.184834
37.787895
38.435284
38.620255
39.113503
39.082676
37.417953
34.119343
29.2485
24.069372
20.462482
19.075216
17.934576
14.759277
9.117729
2.273883
-3.6759465
-7.3136663
-8.7009325
-9.379151
-10.427308
-11.013042
-10.119026
-7.8994007
-5.2481813
-2.4736495
0.5166794
3.6303213
6.867275
10.75162
16.146544
23.052046
31.283157
40.284973
48.26946
53.51024
54.897507
52.43126
47.252132
41.394787
36.46228
31.714752
25.45664
17.595467
10.104229
4.863446
1.780633
-0.77810216
-4.200025
-7.9610577
-11.352152
-14.219169
-16.747076
-18.966702
-20.353968
-20.29231
-18.226826
-14.126684
-8.42348
-2.566134
2.0889142
5.911603
10.381682
16.454824
23.82275
31.2215
37.602924
42.44294
45.649067
47.31379
47.4371
46.11149
43.737724
40.593254
36.616425
31.37564
24.377655
15.529982
5.1408997
-6.173026
-17.733576
-28.276796
-36.353767
-40.700535
-41.101303
-38.388424
-33.980003
-28.615908
-22.234482
-14.619934
-5.864744
4.0619154
15.499153
28.57028
42.10383
54.15763
62.881992
67.04379
66.36557
60.847336
51.41393
40.00752
28.077032
15.930746
3.6611493
-8.300167
-19.274982
-29.078327
-37.956833
-46.064632
-52.661854
-56.761993
-57.440212
-54.079945
-46.187943
-33.918346
-18.195997
-0.68561774
16.917248
33.34864
47.714554
59.42924
68.246086
74.257576
77.49453
77.74116
74.62751
68.03029
58.196117
45.74155
31.714752
17.1947
2.890446
-10.458136
-22.357796
-32.284454
-39.96066
-44.954815
-47.112785
-46.773678
-44.677364
-41.286266
-36.29211
-29.294125
-20.32314
-9.90323
1.1640704
11.830605
21.294842
29.125189
35.290813
39.668407
42.2888
43.244473
42.75122
40.62408
36.431454
29.957546
21.47981
11.861433
2.1197424
-6.8204165
-14.0342
-18.720076
-20.508106
-19.490778
-16.068857
-10.982214
-5.063213
0.9482734
6.343197
10.75162
14.327684
17.564638
20.709108
23.360327
24.840076
24.685936
22.990389
20.123373
16.331512
12.07723
8.007916
4.5551643
1.780633
-0.8089303
-3.4909778
-6.296338
-8.731761
-10.180683
-9.995714
-8.08437
-4.970728
-1.1480397
2.8287895
6.6206503
10.104229
13.002073
14.759277
14.697621
12.447167
8.28537
2.8596177
-2.843587
-7.991885
-11.968715
-14.804903
-16.777905
-17.9802
-18.350138
-17.887716
-16.438795
-13.756746
-9.502463
-3.5526342
3.7844613
11.768949
19.445154
25.826576
30.235
32.516285
33.102016
32.701252
31.838062
30.389141
28.046204
24.470139
19.753433
14.327684
8.470339
2.4588518
-3.1518686
-7.714432
-10.612277
-11.783746
-11.53712
-10.39648
-8.8242445
-7.159526
-5.2481813
-2.7511027
0.7633046
5.480009
10.998245
16.824762
22.527967
27.737923
31.961376
34.67425
35.35247
33.90355
30.789907
26.689766
22.373827
18.458652
15.406668
13.248699
11.707292
10.135057
7.915432
4.6784773
0.57833576
-3.6759465
-7.4369793
-10.149855
-11.444636
-11.198011
-9.625776
-7.1286974
-4.045884
-0.65478957
2.7979612
6.1890564
9.364353
12.0155735
13.803605
14.913418
15.653294
16.146544
16.300684
16.084887
15.591637
15.129215
14.759277
14.327684
13.372011
11.8922615
10.196713
8.562823
7.1447287
6.096572
5.6958055
6.2507124
7.915432
10.689964
14.296856
18.273685
21.942232
24.840076
26.813078
28.015375
28.601109
28.755249
28.477797
27.737923
26.535625
24.778421
22.435484
19.568468
16.300684
12.817105
9.456838
6.4973373
4.2468834
2.921274
2.6746488
3.6303213
5.849947
9.148558
13.094558
17.102217
20.585794
23.14453
24.655107
25.086702
24.408484
22.743763
20.369997
17.626293
14.882589
12.57048
10.874932
9.672635
8.747791
7.853775
6.836447
5.5724936
4.0002584
2.3663676
1.0099297
0.17756999
0.023429394
0.6091639
1.9347734
3.9386022
6.4356813
9.056073
11.460668
13.464497
15.098387
16.36234
17.53381
18.612793
19.35267
19.414326
18.612793
16.948074
14.54348
11.614807
8.408682
5.2642117
2.6438205
0.9174452
0.30088258
0.70164824
1.9347734
3.7228057
5.78829
7.6996355
9.086901
9.8267765
9.950089
9.8884325
9.795948
9.795948
10.0734005
10.813276
11.799777
12.416339
12.23137
11.214043
9.580151
7.668807
5.664978
3.5686648
1.2873828
-1.0247272
-3.306009
-5.587291
-7.868573
-10.088199
-11.845402
-12.801074
-12.70859
-11.567948
-9.40998
-6.4504786
-2.843587
1.2257266
5.4491806
9.395182
12.847934
15.869089
18.612793
21.109875
23.237015
24.685936
25.14836
24.500967
22.80542
20.246685
17.102217
13.741949
10.350854
6.990588
3.7844613
1.0715859
-0.9938991
-2.4119933
-3.3984935
-4.0150566
-4.292509
-4.169197
-3.6451187
-2.6277902
-0.963071
1.3798671
4.3701963
7.6996355
10.905761
13.526153
15.375839
16.516481
17.133043
17.502981
17.811262
18.212029
18.581964
18.82859
18.890247
18.736107
18.427824
17.965405
17.34884
16.485653
15.252527
13.587809
11.522323
9.302698
6.990588
4.64765
2.304711
0.08508563
-1.7646024
-3.2751808
-4.5391345
-5.4331503
-5.679775
-5.27901
-4.230853
-2.6586182
-0.62396145
1.780633
4.339368
6.990588
9.672635
12.293026
14.697621
16.670622
18.088717
18.98273
19.229357
18.643621
17.225527
14.944246
11.984746
8.686134
5.480009
2.7363052
0.639992
-0.74727404
-1.3638366
-1.3021804
-0.77810216
-0.06905508
0.639992
1.4415236
2.5513363
4.092743
6.034915
8.28537
10.782448
13.248699
15.345013
16.85559
17.657122
17.718779
17.102217
15.745779
13.772777
11.368183
8.871104
6.6823063
5.0792437
4.0619154
3.5994928
3.6611493
4.2468834
5.2025557
6.4356813
7.8229475
9.364353
11.09073
13.125386
15.653294
18.33534
20.52414
21.942232
22.897903
23.545296
23.730265
23.206186
22.00389
20.33917
18.489481
16.670622
14.851762
13.094558
11.429839
9.980917
8.747791
7.792119
7.175556
7.1447287
7.6996355
8.562823
9.42601
10.227542
11.121557
12.169715
13.279527
14.389339
15.56081
16.824762
17.996233
18.797762
19.136873
19.01356
18.489481
17.657122
16.516481
15.06756
13.341184
11.429839
9.549323
7.915432
6.589822
5.5724936
4.8942747
4.7709618
5.3258686
6.4973373
8.038745
9.703464
11.491495
13.40284
15.345013
17.133043
18.643621
19.753433
20.33917
20.185028
19.167702
17.441324
15.375839
13.248699
11.337355
9.703464
8.43951
7.422181
6.6206503
6.096572
6.034915
6.589822
7.7612906
9.395182
11.214043
13.032902
14.697621
16.115715
17.102217
17.595467
17.68795
17.410498
16.85559
16.084887
15.06756
13.926918
12.724621
11.58398
10.59748
9.857604
9.27187
8.809447
8.408682
8.131228
8.007916
8.162057
8.562823
9.241042
10.135057
11.214043
12.416339
13.587809
14.605137
15.406668
16.084887
16.608965
16.978903
17.1947
17.287184
17.287184
17.133043
16.88642
16.516481
15.930746
15.19087
14.54348
14.111887
13.89609
13.711121
13.495324
13.310355
13.248699
13.341184
13.556981
13.834434
14.0810585
14.266027
14.420168
14.420168
14.358511
14.450995
14.759277
15.19087
15.591637
15.992403
16.454824
16.948074
17.34884
17.502981
17.502981
17.37967
17.1947
16.85559
16.36234
15.653294
14.697621
13.618637
12.786277
12.23137
11.9539175
11.8922615
12.07723
12.57048
13.310355
14.204371
15.098387
16.054058
17.009731
17.934576
18.82859
19.599295
20.215857
20.67828
20.863249
20.67828
20.061716
19.260185
18.427824
17.657122
16.948074
16.36234
15.930746
15.56081
15.098387
14.54348
13.89609
13.310355
12.786277
12.354683
12.108058
12.046402
12.262198
12.693792
13.372011
14.358511
15.56081
16.917248
18.458652
20.00006
21.356497
22.404655
23.14453
23.576124
23.761093
23.699436
23.391155
22.80542
21.97306
20.863249
19.53764
18.088717
16.70145
15.622465
14.944246
14.72845
14.820934
15.098387
15.437496
15.807434
16.146544
16.331512
16.423998
16.485653
16.608965
16.793934
16.763105
16.423998
15.930746
15.406668
15.036732
14.790106
14.54348
14.296856
14.266027
14.512652
14.882589
15.129215
15.283356
15.468325
15.745779
16.115715
16.485653
16.793934
17.133043
17.472153
17.811262
18.057888
18.150373
18.088717
17.780436
17.071388
16.023232
14.851762
13.618637
12.38551
11.121557
9.950089
8.901932
8.069572
7.360525
6.867275
6.651478
6.713134
7.052244
7.668807
8.562823
9.76512
11.214043
12.755449
14.296856
15.714951
16.948074
17.934576
18.52031
18.551138
18.119545
17.53381
16.85559
16.084887
15.06756
13.957746
12.755449
11.553151
10.289198
9.025245
7.9462605
7.052244
6.404853
6.0657434
6.096572
6.528166
7.298869
8.28537
9.518495
11.029073
12.693792
14.327684
15.776606
17.04056
18.119545
18.98273
19.630123
20.061716
20.1542
19.907576
19.291014
18.33534
17.133043
15.622465
13.865261
11.984746
10.165885
8.716963
7.730463
7.2063847
6.990588
7.175556
7.668807
8.223713
8.747791
9.333527
10.165885
11.214043
12.416339
13.741949
14.975075
15.899918
16.423998
16.70145
16.85559
16.978903
17.071388
16.978903
16.670622
16.115715
15.314184
14.389339
13.279527
12.138886
11.09073
10.350854
9.8884325
9.518495
9.148558
8.716963
8.408682
8.28537
8.377854
8.655307
9.117729
9.703464
10.474167
11.306527
12.169715
13.094558
13.926918
14.635964
15.19087
15.529982
15.745779
15.838263
15.807434
15.714951
15.56081
15.375839
15.129215
14.882589
14.574308
14.204371
13.803605
13.556981
13.526153
13.711121
13.834434
13.741949
13.495324
13.217871
12.847934
12.354683
11.830605
11.306527
10.813276
10.381682
9.950089
9.549323
9.241042
9.148558
9.179385
9.364353
9.8267765
10.628308
11.553151
12.38551
13.06373
13.741949
14.605137
15.684122
16.824762
17.965405
18.98273
19.722609
20.092545
20.030888
19.660952
19.01356
18.119545
17.04056
15.992403
15.036732
14.111887
13.187042
12.169715
11.029073
9.8884325
8.901932
8.192884
7.915432
7.977088
8.223713
8.43951
8.624478
8.840276
9.179385
9.672635
10.320026
11.183214
12.108058
13.032902
13.957746
14.790106
15.406668
15.776606
15.961575
15.961575
15.869089
15.684122
15.345013
14.944246
14.389339
13.618637
12.786277
11.9539175
11.275699
10.813276
10.59748
10.566651
10.59748
10.659136
10.75162
10.905761
11.059901
11.214043
11.429839
11.73812
12.07723
12.447167
12.724621
13.002073
13.310355
13.526153
13.556981
13.310355
12.847934
12.354683
11.799777
11.183214
10.504995
9.672635
8.747791
7.7612906
6.867275
6.096572
5.5108376
5.0792437
4.925102
5.0175867
5.356696
5.78829
6.2507124
6.6206503
6.928931
7.3296976
7.977088
8.871104
9.8267765
10.535824
10.844104
10.936588
10.936588
10.874932
10.720793
10.474167
10.0734005
9.580151
8.93276
8.131228
7.0830717
5.849947
4.6168213
3.5070083
2.5513363
1.9656017
1.8731174
2.1505706
2.6746488
3.3220398
4.092743
5.048415
6.281541
7.668807
9.056073
10.320026
11.429839
12.38551
13.187042
13.680292
13.772777
13.556981
13.187042
12.755449
12.323854
11.830605
11.368183
10.967417
10.628308
10.412511
10.165885
9.76512
9.364353
9.117729
9.056073
9.117729
9.148558
9.056073
8.840276
8.624478
8.470339
8.501166
8.809447
9.333527
10.042574
10.874932
11.73812
12.601308
13.310355
13.89609
14.296856
14.635964
14.944246
15.221699
15.345013
15.221699
15.005903
14.820934
14.697621
14.512652
14.173543
13.834434
13.587809
13.526153
13.495324
13.341184
13.002073
12.539652
12.138886
11.799777
11.399012
10.905761
10.258369
9.487666
8.809447
8.254541
7.915432
7.7612906
7.6379786
7.5763226
7.668807
8.069572
8.716963
9.549323
10.381682
11.09073
11.58398
11.923089
12.138886
12.293026
12.416339
12.508823
12.57048
12.693792
12.878762
13.06373
13.217871
13.248699
13.156215
13.002073
12.847934
12.817105
12.878762
12.90959
12.786277
12.38551
11.8922615
11.429839
11.152386
11.09073
11.183214
11.337355
11.429839
11.368183
11.121557
10.689964
10.042574
9.241042
8.347026
7.483838
6.589822
5.6958055
4.709306
3.6303213
2.48968
1.4106953
0.54750764
-0.0073988438
-0.22319573
-0.13071132
0.17756999
0.57833576
1.1024141
1.6881487
2.304711
2.98293
3.7228057
4.5551643
5.480009
6.343197
7.052244
7.607151
8.038745
8.377854
8.562823
8.593651
8.501166
8.377854
8.131228
7.7612906
7.298869
6.7439623
6.219884
5.726634
5.3875246
5.2025557
5.233384
5.5108376
5.973259
6.528166
7.0830717
7.6379786
8.192884
8.840276
9.487666
10.0734005
10.504995
10.813276
11.152386
11.553151
11.8922615
12.046402
12.07723
12.169715
12.23137
11.768949
10.659136
9.580151
9.27187
9.795948
10.474167
10.504995
9.795948
9.025245
8.716963
8.840276
8.871104
8.377854
7.607151
7.2063847
7.298869
7.5763226
7.607151
7.3296976
6.8981037
6.4356813
6.096572
5.9424305
6.096572
6.466509
6.9597597
7.483838
7.8229475
7.8229475
7.7612906
7.8846035
8.1004
8.131228
8.007916
7.915432
7.9462605
7.9462605
7.8846035
7.7612906
7.607151
7.483838
7.360525
7.237213
7.175556
7.175556
7.237213
7.360525
7.483838
7.5763226
7.360525
6.867275
6.466509
6.4356813
6.651478
6.867275
7.175556
7.5763226
8.007916
8.347026
8.562823
8.716963
8.778619
8.747791
8.686134
8.963589
9.8267765
10.504995
10.289198
9.610979
9.27187
9.456838
9.76512
9.950089
10.104229
10.320026
10.504995
10.689964
10.813276
10.628308
9.980917
9.086901
8.316197
7.6379786
6.928931
6.1273994
5.29504
4.585993
4.0619154
3.6303213
3.3528678
3.2912114
3.4761803
3.9386022
4.64765
5.6341496
6.836447
8.038745
9.210214
10.443338
11.73812
13.002073
14.173543
15.19087
16.084887
16.948074
17.749607
18.427824
18.859419
18.98273
18.82859
18.33534
17.564638
16.547308
15.499153
14.450995
13.464497
12.57048
11.830605
11.337355
11.09073
10.967417
10.998245
11.275699
11.9539175
12.971245
14.173543
15.283356
16.146544
16.732277
17.102217
17.318012
17.34884
17.102217
16.547308
15.684122
14.635964
13.495324
12.293026
11.152386
10.196713
9.518495
9.210214
9.333527
9.857604
10.628308
11.491495
12.323854
13.217871
14.142715
15.036732
15.745779
16.239029
16.639793
17.102217
17.749607
18.427824
18.921076
19.044388
18.797762
18.33534
17.780436
17.1947
16.36234
15.314184
14.142715
13.032902
11.984746
10.967417
10.011745
9.27187
8.840276
8.747791
8.93276
9.395182
10.104229
10.936588
11.830605
12.724621
13.711121
14.790106
15.930746
16.917248
17.53381
17.68795
17.441324
16.824762
15.930746
15.005903
14.142715
13.433668
12.847934
12.262198
11.645636
10.967417
10.227542
9.518495
8.93276
8.501166
8.377854
8.531995
8.809447
9.056073
9.27187
9.549323
9.8884325
10.350854
10.998245
11.830605
12.755449
13.587809
14.142715
14.389339
14.358511
14.142715
13.649465
13.032902
12.38551
11.645636
10.659136
9.580151
8.593651
7.977088
7.792119
7.977088
8.408682
9.056073
9.857604
10.813276
11.861433
12.940417
13.988574
14.913418
15.684122
16.2082
16.39317
16.2082
15.684122
14.944246
14.2352
13.803605
13.495324
13.217871
12.786277
12.200542
11.553151
10.813276
10.135057
9.610979
9.210214
8.93276
8.686134
8.408682
8.1004
7.853775
7.7612906
7.915432
8.347026
9.086901
10.0734005
11.059901
11.799777
12.23137
12.416339
12.416339
12.169715
11.676464
10.967417
10.011745
8.809447
7.422181
5.911603
4.401025
3.137071
2.304711
1.9964299
2.1813986
2.7979612
3.7228057
4.925102
6.158228
7.298869
8.162057
8.747791
9.086901
9.27187
9.364353
9.302698
9.148558
8.93276
8.716963
8.43951
8.007916
7.545494
7.237213
7.1447287
7.3913536
7.8229475
8.316197
8.747791
9.025245
9.148558
9.333527
9.672635
10.227542
10.813276
11.337355
11.799777
12.169715
12.477996
12.786277
13.06373
13.341184
13.587809
13.711121
13.526153
13.06373
12.447167
11.8922615
11.553151
11.429839
11.429839
11.368183
11.121557
10.689964
10.258369
9.8884325
9.641808
9.641808
9.857604
10.258369
10.720793
11.029073
11.059901
10.813276
10.412511
10.104229
10.011745
10.135057
10.289198
10.258369
10.042574
9.76512
9.518495
9.395182
9.364353
9.456838
9.610979
9.610979
9.333527
8.809447
8.1004
7.3296976
6.6206503
6.1273994
5.8191185
5.664978
5.5724936
5.5108376
5.5724936
5.9424305
6.589822
7.545494
8.716963
9.950089
11.09073
11.9539175
12.539652
12.940417
13.156215
13.310355
13.341184
13.156215
12.755449
12.138886
11.337355
10.443338
9.703464
9.179385
8.871104
8.655307
8.562823
8.593651
8.778619
9.086901
9.487666
9.980917
10.474167
10.874932
11.152386
11.275699
11.368183
11.460668
11.645636
12.046402
12.508823
12.878762
13.002073
12.940417
12.724621
12.354683
11.8922615
11.399012
10.998245
10.720793
10.504995
10.289198
10.042574
9.857604
9.795948
9.8267765
10.011745
10.381682
10.936588
11.614807
12.323854
12.940417
13.40284
13.711121
13.926918
14.111887
14.2352
14.204371
13.957746
13.495324
12.847934
12.046402
11.09073
10.135057
9.148558
8.192884
7.298869
6.5589943
5.973259
5.541665
5.233384
5.048415
5.048415
5.171728
5.3875246
5.6341496
5.8191185
5.8807745
5.78829
5.603321
5.356696
5.1408997
4.8942747
4.6784773
4.4318523
4.154399
3.8152897
3.4453523
2.98293
2.520508
2.2122269
2.1197424
2.1813986
2.304711
2.5513363
3.0137584
3.7228057
4.6168213
5.418353
6.0657434
6.6823063
7.422181
8.223713
9.086901
9.950089
10.720793
11.429839
11.9539175
12.262198
12.262198
12.0155735
11.522323
10.936588
10.289198
9.610979
8.994416
8.43951
7.977088
7.607151
7.298869
7.0214157
6.8981037
6.990588
7.2680407
7.668807
8.069572
8.377854
8.655307
8.963589
9.395182
9.950089
10.566651
11.059901
11.24487
11.183214
11.029073
10.782448
10.381682
9.734292
8.840276
7.853775
6.867275
5.78829
4.7401342
3.7228057
2.7979612
1.9964299
1.4723516
1.2565546
1.3490393
1.7189765
2.3663676
3.2603834
4.339368
5.480009
6.5589943
7.3296976
7.792119
8.007916
7.9462605
7.668807
7.2680407
6.867275
6.4973373
6.1890564
6.0040874
5.973259
6.1273994
6.343197
6.5589943
6.836447
7.175556
7.483838
7.730463
7.8846035
7.915432
7.7612906
7.360525
6.867275
6.589822
6.5589943
6.6206503
6.713134
6.928931
7.2063847
7.545494
7.915432
8.347026
8.747791
8.994416
9.025245
8.901932
8.593651
8.1004
7.4530096
6.6823063
5.849947
5.0792437
4.4935083
4.1852274
4.1852274
4.4318523
4.7709618
5.110071
5.480009
5.911603
6.404853
6.928931
7.483838
7.9462605
8.254541
8.254541
8.007916
7.5146656
6.9597597
6.3740244
5.911603
5.6958055
5.5724936
5.418353
5.171728
4.9559307
4.8326187
4.80179
4.8942747
5.1408997
5.5724936
6.034915
6.281541
6.343197
6.3123684
6.3123684
6.4356813
6.6823063
6.990588
7.298869
7.5763226
7.8229475
8.007916
8.223713
8.470339
8.840276
9.333527
9.857604
10.196713
10.350854
10.289198
10.0734005
9.857604
9.672635
9.549323
9.487666
9.395182
9.117729
8.655307
8.069572
7.422181
6.867275
6.4356813
6.0657434
5.726634
5.480009
5.3258686
5.2025557
5.171728
5.233384
5.5108376
5.8807745
6.2507124
6.528166
6.6206503
6.6206503
6.651478
6.836447
7.237213
7.792119
8.470339
9.086901
9.456838
9.518495
9.27187
8.840276
8.316197
7.8846035
7.6379786
7.4530096
7.2680407
6.990588
6.713134
6.466509
6.158228
5.849947
5.726634
5.78829
6.034915
6.4973373
7.175556
8.007916
8.901932
9.734292
10.535824
11.306527
11.984746
12.416339
12.508823
12.23137
11.768949
11.368183
11.121557
10.905761
10.628308
10.227542
9.734292
9.179385
8.593651
8.007916
7.3913536
6.8056183
6.3123684
6.0040874
5.78829
5.6958055
5.726634
5.8807745
6.2507124
6.836447
7.6379786
8.470339
9.148558
9.610979
9.919261
10.165885
10.381682
10.628308
10.998245
11.306527
11.460668
11.460668
11.337355
11.09073
10.936588
10.967417
11.183214
11.429839
11.614807
11.645636
11.553151
11.399012
11.183214
10.844104
10.412511
9.8884325
9.395182
8.93276
8.377854
7.8229475
7.3913536
7.237213
7.360525
7.6996355
8.192884
8.778619
9.395182
9.950089
10.381682
10.659136
10.874932
10.936588
10.720793
10.350854
9.8884325
9.42601
8.963589
8.562823
8.254541
8.007916
7.730463
7.4530096
7.1139
6.8056183
6.528166
6.343197
6.343197
6.4973373
6.774791
7.1139
7.422181
7.5763226
7.5146656
7.298869
7.1139
7.052244
7.1447287
7.360525
7.6379786
7.915432
8.131228
8.223713
8.192884
8.038745
7.853775
7.730463
7.6996355
7.6996355
7.668807
7.668807
7.730463
7.8846035
8.131228
8.501166
8.901932
9.210214
9.42601
9.580151
9.703464
9.8267765
9.857604
9.76512
9.641808
9.518495
9.610979
9.8884325
10.104229
10.165885
10.165885
10.258369
10.443338
10.689964
10.936588
11.183214
11.368183
11.522323
11.707292
11.9539175
12.323854
12.817105
13.248699
13.618637
14.173543
14.820934
15.314184
15.56081
15.653294
15.684122
15.653294
15.468325
15.098387
14.512652
13.711121
12.755449
11.58398
10.381682
9.27187
8.43951
7.915432
7.668807
7.5763226
7.5146656
7.5146656
7.6379786
7.915432
8.254541
8.562823
8.809447
8.994416
9.148558
9.333527
9.518495
9.641808
9.641808
9.610979
9.703464
9.919261
10.165885
10.320026
10.381682
10.381682
10.443338
10.628308
10.998245
11.553151
12.23137
12.878762
13.526153
14.2352
14.975075
15.714951
16.300684
16.670622
16.793934
16.732277
16.516481
16.115715
15.406668
14.635964
13.89609
13.310355
12.786277
12.262198
11.73812
11.24487
10.782448
10.474167
10.474167
10.75162
11.214043
11.645636
11.923089
11.984746
11.830605
11.491495
11.059901
10.59748
10.227542
9.950089
9.703464
9.395182
8.963589
8.501166
8.131228
7.8229475
7.5763226
7.360525
7.1139
6.867275
6.6206503
6.466509
6.528166
6.867275
7.4530096
8.162057
8.963589
9.76512
10.474167
11.09073
11.614807
12.046402
12.477996
12.847934
13.217871
13.556981
13.711121
13.649465
13.40284
13.06373
12.817105
12.755449
13.002073
13.495324
14.0810585
14.605137
14.975075
15.221699
15.345013
15.345013
15.036732
14.512652
13.865261
13.156215
12.447167
11.861433
11.491495
11.399012
11.491495
11.73812
12.0155735
12.38551
12.724621
12.971245
13.032902
13.002073
12.940417
12.817105
12.508823
12.046402
11.491495
10.998245
10.628308
10.474167
10.504995
10.689964
11.029073
11.460668
11.799777
12.046402
12.262198
12.477996
12.724621
12.90959
12.940417
12.724621
12.200542
11.491495
10.75162
10.135057
9.672635
9.456838
9.456838
9.487666
9.518495
9.487666
9.333527
9.086901
8.747791
8.28537
7.6379786
6.928931
6.3740244
6.0657434
5.8807745
5.8807745
6.1273994
6.713134
7.6379786
8.963589
10.628308
12.293026
13.741949
15.005903
16.054058
16.917248
17.472153
17.595467
17.318012
16.670622
15.745779
14.666793
13.556981
12.447167
11.460668
10.689964
10.165885
9.76512
9.395182
8.963589
8.624478
8.377854
8.316197
8.347026
8.408682
8.43951
8.408682
8.377854
8.408682
8.593651
8.93276
9.42601
9.950089
10.474167
10.813276
10.967417
10.844104
10.59748
10.412511
10.381682
10.443338
10.412511
10.289198
10.135057
10.104229
10.289198
10.720793
11.306527
11.984746
12.755449
13.587809
14.266027
14.666793
14.697621
14.358511
13.803605
13.094558
12.293026
11.491495
10.628308
9.734292
8.871104
8.192884
7.6996355
7.483838
7.5146656
7.7612906
8.28537
9.025245
9.795948
10.381682
10.659136
10.75162
10.813276
10.905761
11.059901
11.214043
11.399012
11.614807
11.768949
11.8922615
11.984746
11.9539175
11.923089
11.8922615
11.861433
11.768949
11.553151
11.306527
10.998245
10.689964
10.443338
10.258369
10.165885
10.165885
10.350854
10.782448
11.368183
11.923089
12.293026
12.508823
12.539652
12.38551
11.984746
11.368183
10.628308
9.919261
9.179385
8.43951
7.7612906
7.2063847
6.774791
6.4973373
6.3740244
6.404853
6.5589943
6.9597597
7.607151
8.377854
9.117729
9.641808
9.950089
10.042574
9.980917
9.8267765
9.672635
9.549323
9.395182
9.210214
8.93276
8.501166
7.9462605
7.298869
6.774791
6.4356813
6.343197
6.3740244
6.404853
6.343197
6.3123684
6.3123684
6.466509
6.7439623
7.1139
7.607151
8.254541
8.994416
9.734292
10.350854
10.844104
11.24487
11.522323
11.614807
11.491495
11.121557
10.566651
9.8884325
9.210214
8.562823
8.1004
7.8229475
7.6996355
7.668807
7.6379786
7.607151
7.607151
7.8229475
8.316197
8.994416
9.672635
10.196713
10.474167
10.59748
10.59748
10.59748
10.535824
10.535824
10.59748
10.535824
10.289198
9.857604
9.333527
8.871104
8.531995
8.347026
8.316197
8.377854
8.501166
8.655307
8.778619
8.809447
8.655307
8.347026
8.038745
7.853775
7.792119
7.915432
8.038745
8.223713
8.470339
8.901932
9.456838
9.980917
10.412511
10.689964
10.905761
11.029073
11.059901
11.029073
11.029073
11.029073
10.936588
10.782448
10.628308
10.504995
10.289198
10.011745
9.76512
9.795948
10.0734005
10.381682
10.59748
10.659136
10.59748
10.504995
10.381682
10.320026
10.258369
10.227542
10.165885
10.011745
9.703464
9.364353
9.210214
9.333527
9.610979
9.8884325
10.165885
10.381682
10.443338
10.320026
10.042574
9.734292
9.487666
9.518495
9.76512
10.227542
10.75162
11.275699
11.830605
12.477996
13.248699
14.0194025
14.759277
15.345013
15.776606
15.961575
15.684122
15.036732
14.111887
13.094558
12.200542
11.429839
10.782448
10.227542
9.672635
9.241042
8.963589
9.025245
9.395182
9.8884325
10.412511
10.844104
11.214043
11.429839
11.58398
11.614807
11.553151
11.399012
11.214043
10.998245
10.782448
10.535824
10.350854
10.350854
10.566651
10.874932
11.029073
10.905761
10.535824
10.104229
9.672635
9.364353
9.210214
9.302698
9.549323
9.950089
10.350854
10.75162
11.121557
11.614807
12.323854
13.217871
14.111887
14.820934
15.375839
15.714951
15.838263
15.745779
15.406668
14.944246
14.450995
13.89609
13.279527
12.601308
11.8922615
11.337355
10.967417
10.782448
10.659136
10.566651
10.566651
10.566651
10.474167
10.289198
10.227542
10.381682
10.75162
11.337355
11.984746
12.693792
13.433668
14.204371
14.913418
15.591637
16.177372
16.639793
16.793934
16.547308
15.992403
15.160044
14.173543
13.125386
12.138886
11.24487
10.504995
9.950089
9.610979
9.487666
9.549323
9.76512
10.135057
10.720793
11.460668
12.262198
13.002073
13.618637
14.05023
14.296856
14.296856
14.05023
13.680292
13.310355
13.002073
12.755449
12.508823
12.262198
12.07723
11.9539175
11.861433
11.707292
11.460668
11.183214
10.905761
10.720793
10.59748
10.535824
10.566651
10.720793
10.936588
11.214043
11.58398
11.923089
12.23137
12.416339
12.447167
12.323854
11.984746
11.429839
10.813276
10.227542
9.703464
9.210214
8.747791
8.377854
8.223713
8.28537
8.408682
8.470339
8.470339
8.501166
8.716963
9.056073
9.518495
9.980917
10.381682
10.689964
10.936588
11.121557
11.306527
11.368183
11.399012
11.399012
11.429839
11.460668
11.429839
11.24487
10.905761
10.381682
9.76512
9.086901
8.347026
7.545494
6.8056183
6.281541
6.096572
6.158228
6.343197
6.651478
7.052244
7.5763226
8.192884
8.778619
9.302698
9.703464
10.042574
10.258369
10.350854
10.320026
10.196713
10.011745
9.8267765
9.672635
9.549323
9.487666
9.487666
9.549323
9.580151
9.518495
9.456838
9.42601
9.364353
9.27187
9.148558
8.994416
8.809447
8.624478
8.501166
8.470339
8.562823
8.716963
8.901932
9.148558
9.456838
9.8267765
10.135057
10.258369
10.196713
9.950089
9.518495
8.901932
8.192884
7.4530096
6.774791
6.2507124
6.034915
6.1890564
6.5589943
6.8981037
7.2063847
7.607151
8.192884
8.840276
9.302698
9.456838
9.518495
9.580151
9.580151
9.42601
9.179385
9.056073
9.148558
9.333527
9.487666
9.518495
9.487666
9.549323
9.734292
9.950089
10.042574
9.950089
9.703464
9.395182
9.086901
8.747791
8.377854
8.038745
7.792119
7.7612906
7.915432
8.162057
8.501166
8.871104
9.241042
9.518495
9.703464
9.734292
9.641808
9.487666
9.27187
9.025245
8.716963
8.347026
8.038745
7.853775
7.792119
7.7612906
7.730463
7.6996355
7.792119
7.8846035
8.007916
8.162057
8.408682
8.686134
8.963589
9.210214
9.42601
9.610979
9.703464
9.76512
9.980917
10.320026
10.659136
10.874932
10.844104
10.628308
10.289198
9.857604
9.241042
8.408682
7.4530096
6.589822
5.849947
5.171728
4.585993
4.092743
3.8461177
3.9077742
4.216055
4.709306
5.356696
6.096572
6.8981037
7.730463
8.624478
9.456838
10.104229
10.566651
10.782448
10.813276
10.689964
10.320026
9.795948
9.210214
8.655307
8.1004
7.483838
6.8056183
6.158228
5.603321
5.233384
4.9559307
4.7401342
4.6168213
4.6168213
4.7709618
4.986759
5.29504
5.664978
6.158228
6.8056183
7.5146656
8.192884
8.871104
9.487666
9.980917
10.320026
10.350854
10.0734005
9.487666
8.593651
7.5146656
6.343197
5.233384
4.216055
3.2295554
2.4280236
1.8422892
1.4723516
1.2565546
1.2565546
1.4415236
1.8731174
2.520508
3.3528678
4.2468834
5.048415
5.78829
6.4356813
6.9597597
7.360525
7.607151
7.730463
7.792119
7.8846035
7.915432
7.8846035
7.7612906
7.5763226
7.3913536
7.1139
6.713134
6.219884
5.7574625
5.3875246
5.0792437
4.80179
4.4935083
4.216055
4.0002584
3.9077742
3.9694307
4.216055
4.524337
4.80179
5.110071
5.4491806
5.8807745
6.3740244
6.774791
7.0830717
7.175556
7.0214157
6.6823063
6.158228
5.5724936
4.9559307
4.339368
3.7536337
3.2603834
2.8596177
2.5821645
2.3355393
2.0889142
1.9347734
1.9039454
2.0580862
2.4280236
2.921274
3.4761803
4.0002584
4.462681
4.925102
5.356696
5.78829
6.1890564
6.5589943
6.867275
7.052244
7.1447287
7.237213
7.3913536
7.545494
7.668807
7.607151
7.422181
7.052244
6.6206503
6.2507124
6.0040874
5.8191185
5.7574625
5.7574625
5.8191185
5.8191185
5.78829
5.8191185
5.911603
6.0657434
6.281541
6.4973373
6.651478
6.7439623
6.713134
6.6206503
6.528166
6.4973373
6.4973373
6.5589943
6.6206503
6.6823063
6.6823063
6.651478
6.589822
6.4973373
6.3740244
6.219884
6.096572
5.911603
5.541665
5.0792437
4.6784773
4.4318523
4.339368
4.339368
4.3085403
4.216055
4.0619154
4.031087
4.1852274
4.524337
4.9559307
5.3875246
5.8807745
6.3740244
6.774791
6.9597597
6.990588
6.990588
7.0830717
7.1139
7.0830717
6.928931
6.6823063
6.404853
6.096572
5.7574625
5.418353
5.171728
5.0175867
4.8942747
4.7709618
4.585993
4.4318523
4.277712
4.216055
4.339368
4.6784773
5.1408997
5.603321
6.0040874
6.4356813
6.928931
7.422181
7.8846035
8.28537
8.624478
8.93276
9.148558
9.148558
8.809447
8.162057
7.422181
6.8056183
6.281541
5.664978
4.8942747
4.031087
3.2912114
2.7671332
2.3663676
2.1197424
2.0272582
2.1505706
2.4588518
2.8287895
3.198727
3.5378363
3.9386022
4.462681
5.110071
5.8191185
6.528166
7.1139
7.5146656
7.6996355
7.7612906
7.792119
7.8846035
8.007916
8.131228
8.162057
8.038745
7.7612906
7.360525
6.8981037
6.4356813
6.0657434
5.78829
5.6341496
5.603321
5.726634
6.034915
6.528166
7.052244
7.6379786
8.162057
8.655307
9.056073
9.302698
9.302698
9.179385
9.025245
8.901932
8.655307
8.192884
7.5146656
6.8056183
6.096572
5.480009
5.048415
4.80179
4.709306
4.709306
4.7401342
4.7401342
4.7401342
4.709306
4.709306
4.7709618
4.80179
4.925102
5.1408997
5.5108376
5.973259
6.4356813
6.8056183
7.175556
7.545494
7.977088
8.501166
8.994416
9.241042
9.27187
9.179385
9.025245
8.840276
8.624478
8.408682
8.254541
8.254541
8.316197
8.408682
8.43951
8.347026
8.162057
7.8846035
7.5763226
7.2063847
6.774791
6.3123684
5.8807745
5.541665
5.2642117
5.0792437
4.8942747
4.80179
4.80179
5.0175867
5.480009
6.1273994
6.836447
7.483838
8.007916
8.377854
8.624478
8.593651
8.254541
7.607151
6.7439623
5.849947
4.8942747
3.7844613
2.5821645
1.5031798
0.639992
0.054257393
-0.22319573
-0.25402385
-0.0073988438
0.39336693
0.8249608
1.2565546
1.8114612
2.48968
3.3528678
4.3701963
5.418353
6.4356813
7.2063847
7.668807
7.853775
7.8846035
7.853775
7.668807
7.3296976
6.928931
6.4973373
6.034915
5.5108376
4.8326187
4.0619154
3.3220398
2.7979612
2.4588518
2.304711
2.243055
2.304711
2.4588518
2.7979612
3.2912114
3.9077742
4.5551643
5.171728
5.726634
6.1890564
6.5589943
6.8056183
7.0214157
7.237213
7.3913536
7.3913536
7.1139
6.589822
5.911603
5.1408997
4.3085403
3.4761803
2.6438205
1.8731174
1.1640704
0.5166794
0.023429394
-0.25402385
-0.28485203
0.023429394
0.67082024
1.4723516
2.3663676
3.2912114
4.1235714
4.925102
5.5724936
6.1273994
6.528166
6.774791
6.8056183
6.589822
6.0657434
5.3258686
4.585993
3.8461177
3.137071
2.4280236
1.8114612
1.3490393
1.0407577
0.88661695
0.9791014
1.2873828
1.7189765
2.243055
2.8287895
3.5070083
4.1852274
4.7709618
5.233384
5.664978
6.158228
6.6206503
6.836447
6.6823063
6.281541
5.849947
5.4491806
4.986759
4.401025
3.6611493
2.8287895
1.9656017
1.1948984
0.4858514
-0.06905508
-0.43899268
-0.59313333
-0.5314771
-0.31568015
-0.0073988438
0.39336693
0.88661695
1.4723516
2.1505706
2.7979612
3.4453523
4.0002584
4.462681
4.863446
5.171728
5.3875246
5.4491806
5.356696
5.2025557
5.0175867
4.64765
4.092743
3.3836958
2.7671332
2.304711
1.9347734
1.564836
1.2257266
0.9174452
0.7324765
0.7324765
0.9174452
1.2257266
1.6264923
2.1197424
2.6746488
3.2603834
3.7228057
4.0619154
4.277712
4.401025
4.3701963
4.216055
3.9386022
3.4453523
2.7671332
1.9347734
1.0715859
0.17756999
-0.65478957
-1.3946648
-2.1037118
-2.6586182
-3.090212
-3.3676653
-3.4293218
-3.306009
-3.0285559
-2.566134
-2.0112276
-1.4563211
-0.9322428
-0.40816456
0.14674175
0.639992
1.0715859
1.5340078
2.0272582
2.4588518
2.705477
2.6746488
2.4280236
1.9964299
1.4415236
0.7941326
0.054257393
-0.7164459
-1.3330085
-1.7954307
-2.1037118
-2.2886806
-2.350337
-2.3195088
-2.165368
-2.0112276
-1.7646024
-1.4871492
-1.0863835
-0.59313333
-0.038226962
0.5166794
1.0099297
1.4415236
1.7189765
1.8114612
1.780633
1.6573205
1.4415236
1.0099297
0.3625388
-0.37733638
-1.1172116
-1.7954307
-2.381165
-2.8744154
-3.2751808
-3.5526342
-3.7684312
-3.8917437
-3.8917437
-3.7067747
-3.3984935
-2.9360714
-2.3195088
-1.5796336
-0.8089303
-0.06905508
0.54750764
1.0407577
1.3490393
1.4415236
1.2565546
0.8249608
0.33171058
-0.13071132
-0.500649
-0.8397584
-1.209696
-1.5796336
-1.8570868
-2.1037118
-2.1961963
-2.2578526
-2.4428215
-2.7202747
-2.9360714
-2.9977279
-2.843587
-2.6277902
-2.3195088
-1.9187431
-1.4563211
-1.0247272
-0.62396145
-0.22319573
0.11591375
0.3625388
0.4858514
0.5166794
0.4858514
0.39336693
0.27005434
0.054257393
-0.25402385
-0.68561774
-1.2405242
-1.7954307
-2.2886806
-2.535306
-2.596962
-2.4736495
-2.165368
-1.7646024
-1.4563211
-1.3021804
-1.1788679
-1.1172116
-1.0863835
-1.1172116
-1.209696
-1.2405242
-1.1480397
-1.0555553
-1.1480397
-1.5179774
-1.9187431
-2.2886806
-2.5044775
-2.596962
-2.596962
-2.566134
-2.5044775
-2.4119933
-2.2578526
-1.9187431
-1.3946648
-0.8089303
-0.19236761
0.30088258
0.67082024
0.85578895
0.85578895
0.7324765
0.57833576
0.57833576
0.7324765
1.0099297
1.2873828
1.5031798
1.564836
1.5031798
1.4106953
1.3182111
1.3798671
1.4415236
1.3798671
1.2257266
1.0099297
0.7633046
0.67082024
0.7633046
0.9791014
0.9482734
0.7324765
0.9174452
1.5031798
2.0889142
2.273883
2.304711
2.304711
2.2122269
1.8422892
1.1640704
0.39336693
-0.16153944
-0.59313333
-1.0247272
-1.64129
-2.165368
-2.5044775
-2.781931
-3.090212
-3.2443528
-2.9977279
-2.4119933
-1.7954307
-1.2713523
-0.7164459
0.14674175
1.1640704
1.9964299
2.48968
2.8287895
3.2295554
3.5686648
3.6611493
3.3836958
2.7671332
1.9656017
0.9791014
-0.0998832
-1.0555553
-1.8262587
-2.4736495
-3.059384
-3.5834622
-3.9534
-4.1075406
-4.045884
-3.7684312
-3.1826966
-2.3195088
-1.1788679
0.023429394
0.9482734
1.5031798
1.8114612
2.1813986
2.520508
2.48968
1.9656017
1.1024141
0.14674175
-0.8089303
-1.7646024
-2.6277902
-3.3368373
-3.7992594
-4.169197
-4.600791
-4.970728
-5.1248693
-4.9399004
-4.44665
-3.737603
-3.0285559
-2.535306
-2.13454
-1.7337743
-1.3330085
-1.0247272
-0.8089303
-0.5623052
-0.37733638
-0.34650826
-0.5314771
-0.8397584
-0.9014147
-0.7164459
-0.40816456
-0.19236761
-0.0073988438
0.17756999
0.42419505
0.639992
0.639992
0.39336693
-0.06905508
-0.5314771
-0.8705865
-1.1480397
-1.425493
-1.672118
-1.9187431
-2.13454
-2.350337
-2.5044775
-2.566134
-2.6277902
-2.781931
-2.9668996
-3.1210403
-3.059384
-2.6586182
-1.9803994
-1.3638366
-0.9938991
-1.0247272
-1.425493
-2.0112276
-2.535306
-2.9052434
-2.9668996
-2.781931
-2.4736495
-2.2270246
-2.2270246
-2.5044775
-2.9668996
-3.4601498
-3.737603
-3.7684312
-3.6142905
-3.4601498
-3.6142905
-4.1075406
-4.6932755
-5.032385
-4.970728
-4.600791
-4.1075406
-3.7067747
-3.4293218
-3.2751808
-3.2751808
-3.3984935
-3.3676653
-3.090212
-2.596962
-2.0420556
-1.6104617
-1.3946648
-1.425493
-1.5796336
-1.8262587
-1.9803994
-2.0420556
-1.9803994
-1.9187431
-1.9187431
-2.0112276
-2.1961963
-2.4119933
-2.6894464
-3.090212
-3.5834622
-4.0767126
-4.415822
-4.600791
-4.5083065
-4.0767126
-3.4293218
-2.6894464
-1.9495711
-1.209696
-0.43899268
0.33171058
0.9791014
1.4106953
1.5031798
1.3490393
1.0715859
0.7941326
0.5166794
0.23922622
-0.038226962
-0.31568015
-0.59313333
-0.9322428
-1.3946648
-2.0112276
-2.6277902
-3.090212
-3.3676653
-3.521806
-3.6142905
-3.6759465
-3.737603
-3.7684312
-3.7067747
-3.5526342
-3.306009
-2.9668996
-2.596962
-2.2886806
-2.0728838
-1.8879149
-1.672118
-1.2713523
-0.8397584
-0.4698208
-0.28485203
-0.28485203
-0.4698208
-0.77810216
-1.1788679
-1.6104617
-2.0728838
-2.5044775
-2.843587
-3.0285559
-2.9977279
-2.7511027
-2.350337
-1.8262587
-1.2713523
-0.8089303
-0.68561774
-0.77810216
-0.8705865
-0.8089303
-0.65478957
-0.5623052
-0.500649
-0.43899268
-0.34650826
-0.25402385
-0.13071132
-0.06905508
0.023429394
0.23922622
0.5166794
0.7941326
0.9791014
0.9791014
0.9482734
0.9174452
0.85578895
0.7941326
0.8249608
1.1024141
1.5031798
1.8114612
1.9347734
2.0272582
2.1197424
2.2122269
2.2122269
2.1197424
1.9964299
1.9656017
1.9656017
1.9039454
1.6264923
1.2565546
0.88661695
0.70164824
0.70164824
0.8249608
0.9482734
1.0407577
1.0715859
1.0407577
1.0715859
1.1948984
1.4723516
1.780633
1.9347734
1.8731174
1.595664
1.2257266
0.7633046
0.42419505
0.14674175
-0.0998832
-0.16153944
-0.13071132
-0.19236761
-0.31568015
-0.25402385
0.14674175
0.7633046
1.4415236
2.1197424
2.8596177
3.5994928
4.2468834
4.64765
4.7401342
4.64765
4.585993
4.6168213
4.5551643
4.3701963
3.9694307
3.4453523
2.8596177
2.243055
1.6881487
1.2873828
1.0099297
0.88661695
0.9174452
1.0715859
1.2257266
1.4415236
1.6573205
1.9964299
2.3971958
2.8596177
3.3220398
3.7228057
4.0002584
4.1235714
4.1235714
4.092743
4.031087
3.9694307
3.9077742
3.7536337
3.5378363
3.198727
2.7979612
2.3663676
2.0889142
2.0272582
2.243055
2.48968
2.520508
2.273883
1.8114612
1.3798671
1.1332421
1.0715859
1.1948984
1.3798671
1.6264923
1.9039454
2.1813986
2.3971958
2.48968
2.4588518
2.3663676
2.2122269
2.0889142
1.9964299
1.9347734
1.8731174
1.7498047
1.5340078
1.2873828
1.0407577
0.88661695
0.85578895
0.9482734
1.1332421
1.3798671
1.564836
1.6573205
1.7189765
1.8422892
2.0889142
2.3971958
2.7979612
3.3220398
3.8461177
4.277712
4.401025
4.1852274
3.7844613
3.5686648
3.5686648
3.5994928
3.5686648
3.4145238
3.2295554
2.952102
2.4280236
1.6264923
0.639992
-0.28485203
-0.9938991
-1.4563211
-1.7029462
-1.7646024
-1.672118
-1.5179774
-1.3330085
-1.0247272
-0.68561774
-0.25402385
0.30088258
0.9791014
1.6573205
2.1197424
2.3355393
2.3355393
2.243055
2.1197424
2.1813986
2.304711
2.273883
1.9656017
1.4415236
0.8249608
0.23922622
-0.31568015
-0.7164459
-0.9322428
-0.963071
-0.963071
-0.963071
-0.9014147
-0.68561774
-0.37733638
0.023429394
0.639992
1.4415236
2.304711
3.167899
3.9077742
4.4318523
4.709306
4.6784773
4.339368
3.7228057
3.0754144
2.48968
1.9039454
1.2565546
0.4858514
-0.37733638
-1.1480397
-1.7337743
-2.1037118
-2.2270246
-2.1961963
-2.13454
-2.0728838
-2.0112276
-1.8262587
-1.425493
-0.7164459
0.2083981
1.2565546
2.273883
3.106243
3.7536337
4.1852274
4.3701963
4.401025
4.3701963
4.339368
4.339368
4.3085403
4.1852274
3.9077742
3.3836958
2.6438205
1.7498047
0.88661695
0.2083981
-0.19236761
-0.31568015
-0.34650826
-0.43899268
-0.5314771
-0.4698208
-0.06905508
0.57833576
1.3490393
2.0889142
2.7671332
3.3836958
4.0002584
4.524337
5.048415
5.5108376
5.8807745
6.1890564
6.2507124
6.034915
5.5724936
4.925102
4.154399
3.2912114
2.273883
1.2873828
0.45502317
-0.06905508
-0.34650826
-0.500649
-0.65478957
-0.77810216
-0.8705865
-0.77810216
-0.5623052
-0.19236761
0.33171058
0.88661695
1.4415236
1.8731174
2.2122269
2.48968
2.6746488
2.8287895
2.890446
2.8287895
2.5513363
2.1813986
1.7189765
1.1948984
0.67082024
0.23922622
-0.0998832
-0.34650826
-0.5623052
-0.7164459
-0.8089303
-0.8705865
-0.9014147
-0.77810216
-0.43899268
0.11591375
0.88661695
1.9347734
3.2603834
4.401025
4.80179
4.277712
3.2912114
2.7363052
3.2295554
4.6168213
6.158228
7.298869
7.8846035
7.6996355
6.651478
4.709306
2.3663676
0.17756999
-1.425493
-2.5044775
-3.3984935
-4.354166
-5.402322
-6.357994
-6.851245
-6.789588
-6.2038536
-5.094041
-3.4293218
-1.2713523
1.0407577
3.2603834
5.048415
6.343197
7.1139
7.3296976
7.052244
6.404853
5.603321
4.8326187
4.216055
3.6303213
2.8287895
1.4723516
-0.40816456
-2.566134
-4.5391345
-5.9264
-6.5737915
-6.6971035
-6.5121355
-6.111369
-5.5564632
-4.7549314
-3.6142905
-2.13454
-0.31568015
1.6264923
3.5070083
5.110071
6.404853
7.5146656
8.408682
8.871104
8.624478
7.607151
5.8807745
3.8152897
1.7189765
-0.22319573
-2.0420556
-3.7067747
-5.1865253
-6.357994
-7.1286974
-7.467807
-7.4986353
-7.2520103
-6.789588
-6.296338
-5.7106037
-4.878244
-3.737603
-2.535306
-1.4871492
-0.74727404
-0.28485203
-0.0073988438
0.054257393
-0.0998832
-0.34650826
-0.65478957
-1.0863835
-1.7646024
-2.7202747
-3.8609154
-4.9399004
-5.8955727
-6.6354475
-7.1903543
-7.529464
-7.652776
-7.59112
-7.3753223
-7.036213
-6.5121355
-5.7722597
-4.7549314
-3.737603
-2.812759
-2.0420556
-1.2713523
-0.37733638
0.4858514
1.1640704
1.595664
1.8422892
1.8422892
1.5031798
0.88661695
0.054257393
-0.963071
-2.1037118
-3.4293218
-4.8165874
-6.049713
-7.0053844
-7.652776
-8.053542
-8.207683
-8.115198
-7.8377447
-7.4369793
-6.912901
-6.173026
-5.3098373
-4.3233376
-3.3368373
-2.4119933
-1.5796336
-0.8089303
-0.13071132
0.30088258
0.39336693
0.30088258
-0.0073988438
-0.5623052
-1.425493
-2.4119933
-3.3984935
-4.169197
-4.7549314
-5.27901
-5.8339167
-6.4504786
-7.0670414
-7.652776
-8.176854
-8.546792
-8.608448
-8.269339
-7.59112
-6.789588
-5.988056
-5.2481813
-4.5083065
-3.7992594
-3.1518686
-2.596962
-2.1961963
-1.9187431
-1.7954307
-1.7954307
-2.0420556
-2.4736495
-3.090212
-3.8609154
-4.7241035
-5.587291
-6.296338
-6.789588
-6.9437294
-6.8204165
-6.5121355
-6.173026
-5.8339167
-5.4948063
-5.1248693
-4.7549314
-4.415822
-4.1383686
-3.9225717
-3.737603
-3.6451187
-3.6759465
-3.8609154
-4.045884
-4.169197
-4.200025
-4.2616816
-4.3233376
-4.415822
-4.5391345
-4.7549314
-5.032385
-5.340666
-5.679775
-5.988056
-6.234682
-6.419651
-6.542963
-6.666275
-6.789588
-6.912901
-6.9437294
-6.8820724
-6.789588
-6.6971035
-6.5121355
-6.234682
-5.8955727
-5.5564632
-5.155697
-4.662447
-4.200025
-3.8300874
-3.6451187
-3.6451187
-3.7684312
-3.9842281
-4.230853
-4.3233376
-4.354166
-4.3233376
-4.292509
-4.2616816
-4.3233376
-4.5699625
-4.9399004
-5.340666
-5.741431
-6.049713
-6.296338
-6.5121355
-6.727932
-6.851245
-6.851245
-6.727932
-6.4504786
-6.0805407
-5.741431
-5.463979
-5.217354
-4.9399004
-4.6316185
-4.384994
-4.2616816
-4.2616816
-4.354166
-4.5391345
-4.8165874
-5.1248693
-5.3714943
-5.463979
-5.4331503
-5.3098373
-5.217354
-5.1248693
-4.9399004
-4.662447
-4.2616816
-3.9225717
-3.7067747
-3.6451187
-3.7067747
-3.9225717
-4.3233376
-4.8165874
-5.3098373
-5.741431
-6.049713
-6.234682
-6.2655106
-6.173026
-5.9264
-5.587291
-5.1248693
-4.662447
-4.200025
-3.7684312
-3.3676653
-3.090212
-2.9360714
-2.9668996
-3.1518686
-3.4293218
-3.7067747
-4.1075406
-4.5699625
-5.032385
-5.4948063
-5.8955727
-6.173026
-6.3271656
-6.481307
-6.727932
-7.0053844
-7.1903543
-7.2520103
-7.221182
-7.09787
-6.974557
-6.851245
-6.6971035
-6.5121355
-6.234682
-5.9572287
-5.741431
-5.463979
-5.032385
-4.5391345
-4.169197
-4.0767126
-4.230853
-4.5083065
-4.8165874
-5.1248693
-5.3714943
-5.587291
-5.741431
-5.8339167
-5.864744
-5.741431
-5.463979
-5.063213
-4.662447
-4.169197
-3.5834622
-2.9668996
-2.350337
-1.8570868
-1.5179774
-1.3021804
-1.2713523
-1.4563211
-1.7954307
-2.2578526
-2.7511027
-3.306009
-3.9842281
-4.6932755
-5.4331503
-6.049713
-6.5121355
-6.8204165
-7.036213
-7.221182
-7.406151
-7.59112
-7.714432
-7.714432
-7.59112
-7.4369793
-7.4369793
-7.4986353
-7.529464
-7.467807
-7.3753223
-7.159526
-6.912901
-6.60462
-6.3888226
-6.3271656
-6.357994
-6.419651
-6.4504786
-6.4504786
-6.419651
-6.296338
-6.111369
-5.8339167
-5.5564632
-5.2481813
-5.0015564
-4.7549314
-4.5391345
-4.292509
-4.045884
-3.8609154
-3.6759465
-3.4909778
-3.306009
-3.1518686
-3.059384
-3.1518686
-3.3368373
-3.5834622
-3.9225717
-4.44665
-5.1248693
-5.8339167
-6.3271656
-6.6971035
-7.036213
-7.406151
-7.8377447
-8.176854
-8.454308
-8.670104
-8.762589
-8.762589
-8.608448
-8.23851
-7.6219482
-6.851245
-6.0805407
-5.4331503
-4.847416
-4.2616816
-3.737603
-3.306009
-3.0285559
-2.9360714
-2.9052434
-2.9360714
-3.059384
-3.306009
-3.5526342
-3.8300874
-4.1075406
-4.5083065
-4.970728
-5.463979
-5.9572287
-6.4504786
-6.912901
-7.1903543
-7.2520103
-7.0670414
-6.60462
-5.988056
-5.27901
-4.5699625
-3.8917437
-3.2443528
-2.6277902
-2.0112276
-1.4871492
-1.1480397
-0.963071
-0.9938991
-1.2405242
-1.7029462
-2.350337
-3.1210403
-3.9842281
-4.847416
-5.648947
-6.357994
-6.912901
-7.282839
-7.406151
-7.282839
-6.9437294
-6.481307
-6.0188847
-5.587291
-5.217354
-4.909072
-4.662447
-4.384994
-4.0767126
-3.7684312
-3.5526342
-3.4601498
-3.4601498
-3.521806
-3.6759465
-3.9842281
-4.384994
-4.8165874
-5.3098373
-5.8955727
-6.727932
-7.59112
-8.115198
-8.269339
-8.23851
-8.146026
-7.9610577
-7.4986353
-6.851245
-6.296338
-5.988056
-5.803088
-5.525635
-5.0015564
-4.415822
-4.045884
-3.8609154
-3.7684312
-3.7992594
-3.9842281
-4.415822
-4.909072
-5.340666
-5.679775
-6.111369
-6.6971035
-7.3136663
-7.7760887
-8.207683
-8.670104
-9.255838
-9.779917
-10.088199
-10.149855
-9.964886
-9.718261
-9.533292
-9.348323
-8.916729
-8.330995
-7.714432
-7.09787
-6.419651
-5.679775
-5.032385
-4.6316185
-4.477478
-4.600791
-4.9399004
-5.402322
-5.803088
-6.173026
-6.5737915
-7.036213
-7.5602913
-8.08437
-8.515964
-8.947557
-9.348323
-9.594948
-9.656605
-9.502463
-9.255838
-9.009214
-8.7009325
-8.330995
-7.9610577
-7.6219482
-7.2520103
-6.789588
-6.2655106
-5.7722597
-5.340666
-5.1248693
-5.217354
-5.4948063
-5.9572287
-6.481307
-7.1286974
-7.8377447
-8.515964
-9.255838
-10.119026
-11.04387
-11.907059
-12.616105
-13.140183
-13.479293
-13.571778
-13.571778
-13.54095
-13.479293
-13.263496
-12.9552145
-12.585278
-12.122855
-11.660433
-11.22884
-10.73559
-10.273167
-9.841574
-9.533292
-9.225011
-8.8242445
-8.392652
-8.115198
-7.991885
-7.868573
-7.6836042
-7.59112
-7.7452602
-8.08437
-8.515964
-8.978386
-9.471636
-9.872401
-10.180683
-10.303995
-10.334824
-10.334824
-10.211511
-9.995714
-9.656605
-9.225011
-8.793417
-8.330995
-7.8377447
-7.467807
-7.2520103
-7.09787
-6.9437294
-6.8820724
-7.036213
-7.344495
-7.6836042
-8.022714
-8.392652
-8.8242445
-9.163354
-9.440807
-9.656605
-9.841574
-10.026542
-10.242339
-10.458136
-10.612277
-10.673933
-10.581449
-10.334824
-10.119026
-10.026542
-9.90323
-9.56412
-9.009214
-8.361823
-7.714432
-7.0053844
-6.3271656
-5.7722597
-5.2481813
-4.909072
-4.9399004
-5.340666
-5.864744
-6.2655106
-6.666275
-7.1903543
-7.8377447
-8.485135
-9.009214
-9.471636
-9.810745
-9.964886
-9.872401
-9.625776
-9.255838
-8.8242445
-8.361823
-7.806916
-7.2520103
-6.727932
-6.2655106
-5.8955727
-5.5564632
-5.3714943
-5.340666
-5.463979
-5.587291
-5.7106037
-5.9264
-6.3271656
-6.8204165
-7.3136663
-7.714432
-8.115198
-8.515964
-8.947557
-9.317495
-9.594948
-9.779917
-9.779917
-9.594948
-9.286667
-8.947557
-8.515964
-8.08437
-7.652776
-7.3136663
-7.036213
-6.789588
-6.542963
-6.2655106
-5.988056
-5.679775
-5.402322
-5.217354
-5.1248693
-5.094041
-5.155697
-5.3098373
-5.4948063
-5.679775
-5.741431
-5.648947
-5.525635
-5.463979
-5.4331503
-5.525635
-5.7106037
-5.8955727
-6.0188847
-6.0188847
-5.9264
-5.7722597
-5.6181192
-5.4331503
-5.27901
-5.094041
-4.970728
-4.878244
-4.7549314
-4.600791
-4.5083065
-4.6316185
-4.878244
-5.155697
-5.463979
-5.8339167
-6.296338
-6.666275
-6.851245
-6.974557
-7.159526
-7.3753223
-7.529464
-7.6219482
-7.652776
-7.652776
-7.5602913
-7.282839
-6.851245
-6.4504786
-6.0805407
-5.679775
-5.3098373
-5.1865253
-5.340666
-5.525635
-5.4948063
-5.2481813
-4.9399004
-4.6316185
-4.2616816
-3.7992594
-3.3984935
-3.2135248
-3.1826966
-3.2751808
-3.4601498
-3.6142905
-3.7992594
-3.9225717
-3.9842281
-3.9842281
-3.9225717
-3.9225717
-3.9842281
-4.200025
-4.477478
-4.7857594
-5.032385
-5.2481813
-5.340666
-5.3714943
-5.3098373
-5.2481813
-5.27901
-5.3714943
-5.402322
-5.340666
-5.2481813
-5.1248693
-5.0015564
-4.878244
-4.8165874
-4.8165874
-4.847416
-4.878244
-4.9399004
-5.1248693
-5.3714943
-5.648947
-5.9572287
-6.2038536
-6.419651
-6.6354475
-6.851245
-7.036213
-7.0670414
-6.912901
-6.6354475
-6.357994
-6.2038536
-6.234682
-6.296338
-6.3888226
-6.4504786
-6.4504786
-6.3271656
-6.0188847
-5.679775
-5.4331503
-5.27901
-5.217354
-5.217354
-5.2481813
-5.2481813
-5.094041
-4.8165874
-4.44665
-4.045884
-3.6451187
-3.3368373
-3.2135248
-3.2751808
-3.3984935
-3.5526342
-3.737603
-3.9534
-4.200025
-4.5083065
-4.847416
-5.155697
-5.525635
-5.9572287
-6.3271656
-6.542963
-6.542963
-6.3888226
-6.2038536
-6.049713
-5.9572287
-5.8339167
-5.7106037
-5.6181192
-5.525635
-5.4948063
-5.402322
-5.3098373
-5.3098373
-5.3714943
-5.4948063
-5.6181192
-5.679775
-5.679775
-5.6181192
-5.525635
-5.3714943
-5.1865253
-5.1248693
-5.217354
-5.402322
-5.679775
-5.9572287
-6.173026
-6.173026
-5.988056
-5.679775
-5.3714943
-5.094041
-4.7857594
-4.44665
-4.1383686
-3.8300874
-3.4601498
-3.0285559
-2.596962
-2.2578526
-2.0112276
-1.7646024
-1.5796336
-1.4563211
-1.3638366
-1.3330085
-1.2713523
-1.2405242
-1.209696
-1.209696
-1.3638366
-1.5796336
-1.7337743
-1.8570868
-2.0112276
-2.381165
-2.9052434
-3.521806
-4.045884
-4.44665
-4.6932755
-4.7549314
-4.7241035
-4.8165874
-5.032385
-5.2481813
-5.1248693
-4.600791
-3.8917437
-3.2443528
-2.843587
-2.566134
-2.4736495
-2.566134
-2.8744154
-3.306009
-3.7067747
-4.0150566
-4.230853
-4.5083065
-5.032385
-5.8339167
-6.666275
-7.2520103
-7.652776
-7.8994007
-7.8994007
-7.529464
-6.8820724
-6.1421976
-5.340666
-4.662447
-4.1383686
-3.8609154
-3.7684312
-3.6759465
-3.4293218
-3.090212
-2.6586182
-2.2886806
-2.13454
-2.13454
-2.381165
-2.9360714
-3.6759465
-4.44665
-5.1865253
-5.803088
-6.3888226
-6.974557
-7.59112
-8.23851
-8.885901
-9.317495
-9.471636
-9.533292
-9.440807
-9.225011
-8.885901
-8.392652
-7.6836042
-6.851245
-6.0805407
-5.463979
-5.1248693
-4.909072
-4.8165874
-4.878244
-5.032385
-5.27901
-5.5564632
-5.864744
-6.173026
-6.5737915
-7.036213
-7.529464
-8.053542
-8.485135
-8.793417
-8.855073
-8.670104
-8.330995
-7.930229
-7.467807
-7.0053844
-6.5737915
-6.111369
-5.6181192
-5.0015564
-4.292509
-3.5834622
-2.9977279
-2.6586182
-2.535306
-2.535306
-2.6894464
-2.9668996
-3.3984935
-3.8917437
-4.354166
-4.6932755
-4.970728
-5.27901
-5.648947
-6.049713
-6.4504786
-6.7587605
-7.0053844
-7.282839
-7.467807
-7.4986353
-7.3753223
-7.0670414
-6.6354475
-6.2655106
-5.9264
-5.6181192
-5.3714943
-5.2481813
-5.217354
-5.1865253
-5.063213
-4.878244
-4.6932755
-4.5083065
-4.384994
-4.354166
-4.5083065
-4.7857594
-5.1248693
-5.525635
-5.864744
-6.1421976
-6.357994
-6.5737915
-6.789588
-7.0670414
-7.3753223
-7.6836042
-7.9610577
-8.207683
-8.361823
-8.42348
-8.361823
-8.269339
-8.146026
-7.930229
-7.529464
-7.0053844
-6.5737915
-6.2038536
-5.8339167
-5.4331503
-5.094041
-4.878244
-4.7857594
-4.7549314
-4.7549314
-4.7549314
-4.662447
-4.44665
-4.1075406
-3.7992594
-3.5526342
-3.4601498
-3.4601498
-3.5526342
-3.7684312
-3.9842281
-4.1383686
-4.292509
-4.6316185
-5.094041
-5.679775
-6.2655106
-6.8820724
-7.467807
-7.868573
-7.9610577
-7.7760887
-7.3753223
-6.851245
-6.3888226
-6.0188847
-5.741431
-5.525635
-5.3098373
-5.1248693
-4.9399004
-4.6932755
-4.415822
-4.1075406
-3.7992594
-3.521806
-3.2751808
-3.1210403
-3.059384
-3.059384
-3.059384
-2.8744154
-2.781931
-3.7684312
-6.1421976
-8.08437
-7.6836042
-5.463979
-3.7684312
-3.7992594
-4.7549314
-5.4331503
-5.4948063
-5.3714943
-5.525635
-5.648947
-5.217354
-4.354166
-3.737603
-3.7067747
-3.9534
-4.1383686
-4.415822
-5.0015564
-5.6181192
-5.9572287
-5.988056
-5.8339167
-5.4948063
-5.094041
-4.8165874
-4.847416
-5.27901
-5.9572287
-6.666275
-7.1903543
-7.4986353
-7.6219482
-7.59112
-7.406151
-7.0053844
-6.481307
-6.049713
-5.864744
-5.8339167
-5.8955727
-5.8955727
-5.7106037
-5.27901
-4.662447
-3.9842281
-3.6451187
-3.7992594
-4.230853
-4.477478
-4.415822
-4.292509
-4.3233376
-4.5391345
-4.7549314
-4.8165874
-4.7857594
-4.7549314
-4.7857594
-4.878244
-5.094041
-5.4331503
-5.8339167
-6.173026
-6.3888226
-6.5121355
-6.60462
-6.5737915
-6.542963
-6.5121355
-6.5121355
-6.5121355
-6.481307
-6.3888226
-6.234682
-6.111369
-5.9572287
-5.741431
-5.463979
-5.27901
-5.2481813
-5.4331503
-5.679775
-5.9572287
-6.2038536
-6.5121355
-6.8820724
-7.1903543
-7.3753223
-7.4369793
-7.4369793
-7.3753223
-7.3136663
-7.282839
-7.344495
-7.3753223
-7.344495
-7.3753223
-7.344495
-7.09787
-7.1286974
-7.7452602
-7.9610577
-8.146026
-8.361823
-6.3888226
-2.9668996
-1.672118
-2.535306
-4.1075406
-6.049713
-7.4986353
-8.300167
-8.916729
-8.23851
-7.5602913
-9.718261
-13.695089
-15.976372
-14.8357315
-11.598777
-8.546792
-7.159526
-6.9437294
-5.8955727
-3.3984935
-0.16153944
2.6129925
4.0619154
4.277712
4.1235714
4.585993
4.863446
3.2912114
-0.22319573
-3.7992594
-5.3714943
-4.6932755
-4.44665
-7.467807
-12.492793
-15.637262
-15.17484
-13.325152
-14.619934
-20.78556
-27.999344
-31.606236
-31.143814
-29.232468
-27.660233
-26.334623
-23.467607
-18.226826
-12.70859
-9.40998
-8.022714
-5.8339167
-0.500649
8.007916
17.04056
23.699436
27.491297
29.865063
31.37564
30.41997
25.055874
15.56081
3.6919773
-9.656605
-23.375122
-35.768036
-45.355583
-51.67535
-55.15893
-55.898804
-53.771664
-48.900818
-41.532894
-32.03783
-20.81639
-8.485135
3.4761803
13.618637
21.47981
27.737923
33.009533
37.109673
38.959366
37.572098
32.793736
25.055874
15.160044
4.524337
-5.4331503
-14.280825
-22.666077
-31.051329
-39.004986
-45.602207
-50.904648
-54.97396
-57.440212
-57.19359
-52.81599
-44.831505
-35.86052
-27.783546
-21.001358
-14.9590435
-9.225011
-4.1383686
0.30088258
5.171728
11.614807
19.291014
26.196516
30.08086
30.41997
28.631937
26.10403
22.928732
18.366169
12.447167
6.158228
0.2083981
-5.8955727
-13.448465
-23.097672
-34.34994
-45.293926
-53.864147
-59.10493
-60.80048
-59.41321
-55.313072
-47.821835
-36.507908
-22.696905
-8.6392765
4.277712
15.961575
26.504797
35.444958
41.703068
44.570084
44.570084
43.429443
42.535423
41.579754
38.466114
31.036533
19.321842
5.171728
-9.471636
-23.621748
-36.53874
-47.39024
-55.251415
-59.659836
-61.232075
-61.201244
-60.183914
-58.087605
-54.449883
-48.86999
-41.56372
-32.808533
-23.005186
-12.8319025
-3.1210403
5.8191185
14.0810585
21.325668
26.628109
29.618439
30.94405
31.437298
31.036533
28.940218
24.500967
17.749607
9.487666
0.5166794
-8.885901
-18.13434
-26.457937
-33.301785
-38.295944
-41.13213
-41.841175
-40.60805
-37.34027
-32.130314
-25.286469
-17.178669
-8.207683
1.1640704
10.0734005
17.53381
22.589624
24.62428
23.637781
20.308342
15.468325
9.734292
3.5994928
-2.4428215
-8.08437
-13.263496
-17.82606
-21.340467
-23.436779
-24.26914
-24.330797
-23.899202
-22.943531
-21.217155
-18.720076
-15.544778
-11.752917
-7.159526
-1.8879149
3.5070083
8.192884
11.491495
13.187042
13.06373
10.782448
6.281541
0.2083981
-6.542963
-13.109355
-18.997528
-23.714233
-26.827875
-28.153484
-27.937687
-26.766218
-24.978186
-22.41945
-18.658419
-13.325152
-6.481307
1.0099297
7.977088
13.341184
16.485653
17.318012
16.239029
13.926918
10.998245
7.915432
4.709306
1.1332421
-2.812759
-6.8820724
-10.673933
-13.818402
-16.222998
-18.288483
-20.353968
-22.511936
-24.42328
-25.656406
-25.933859
-25.070671
-23.220984
-20.693075
-17.764404
-14.373308
-10.488964
-5.8955727
-0.7164459
4.80179
10.135057
14.697621
17.84209
18.98273
18.088717
15.499153
11.768949
7.2063847
1.9964299
-3.6142905
-9.348323
-15.0207
-20.78556
-26.612078
-32.099487
-36.569565
-39.313267
-39.80652
-37.926006
-33.887516
-28.091827
-21.032187
-13.109355
-4.970728
2.705477
9.302698
14.605137
18.766935
22.00389
24.408484
25.734093
25.549124
23.483639
19.53764
13.957746
7.1447287
-0.43899268
-8.269339
-15.668091
-22.172827
-27.845203
-32.777706
-36.75453
-39.43658
-40.45391
-39.62155
-36.97033
-32.839363
-27.351954
-20.63142
-13.047699
-5.217354
2.1813986
8.501166
13.372011
16.70145
18.52031
18.766935
17.626293
15.252527
11.8922615
7.6379786
2.5821645
-3.090212
-9.440807
-16.19217
-22.60442
-27.814375
-31.513752
-33.887516
-35.028156
-34.84319
-33.240128
-30.434767
-26.797047
-22.635248
-18.226826
-13.756746
-9.440807
-5.3714943
-1.7646024
1.4415236
4.339368
6.867275
8.809447
9.919261
10.165885
9.734292
8.686134
6.928931
4.4935083
1.5031798
-1.7337743
-4.970728
-8.022714
-10.612277
-12.616105
-14.126684
-15.390637
-16.469624
-17.271152
-17.733576
-17.764404
-17.301981
-16.407967
-15.359809
-14.52745
-14.095856
-13.880058
-13.756746
-13.602606
-13.602606
-14.0342
-15.17484
-16.932045
-18.905045
-20.538935
-21.617922
-22.172827
-22.172827
-21.648748
-20.78556
-19.768232
-18.689247
-17.517778
-16.16134
-14.589106
-12.70859
-10.55062
-8.146026
-5.679775
-3.3368373
-1.3330085
0.23922622
1.2565546
1.595664
1.1948984
0.08508563
-1.7646024
-4.292509
-7.406151
-10.982214
-14.8357315
-18.781733
-22.511936
-25.687235
-27.968515
-29.078327
-28.73922
-26.920359
-23.806717
-19.891544
-15.637262
-11.475464
-7.7452602
-4.6932755
-2.381165
-0.7164459
0.30088258
0.67082024
0.27005434
-1.0555553
-3.306009
-6.3888226
-10.088199
-14.280825
-18.720076
-23.159328
-27.166985
-30.558079
-33.17847
-35.120644
-36.261284
-36.507908
-35.798862
-34.041656
-31.328783
-27.72189
-23.28264
-18.195997
-12.677762
-7.0053844
-1.5179774
3.4453523
7.5763226
10.689964
12.57048
13.187042
12.662965
10.998245
8.192884
4.524337
0.27005434
-4.354166
-9.286667
-14.342482
-19.274982
-23.899202
-27.937687
-31.236298
-33.733376
-35.30561
-35.82969
-35.243954
-33.54841
-30.86636
-27.382782
-23.1285
-18.288483
-12.9552145
-7.467807
-2.2886806
2.273883
5.8807745
8.254541
9.179385
8.655307
6.8056183
3.7536337
-0.25402385
-4.970728
-10.180683
-15.637262
-21.063013
-26.088001
-30.434767
-33.795033
-36.076317
-37.031986
-36.47708
-34.31911
-30.835531
-26.488766
-21.648748
-16.592934
-11.567948
-6.8820724
-2.6894464
0.85578895
3.7536337
6.0040874
7.6379786
8.686134
9.086901
8.778619
7.730463
5.9424305
3.3836958
0.11591375
-3.7067747
-7.868573
-12.092028
-16.19217
-20.076513
-23.467607
-26.180485
-28.060999
-29.016674
-29.047503
-28.215141
-26.58125
-24.299969
-21.587093
-18.596764
-15.483122
-12.307823
-9.194182
-6.2655106
-3.7067747
-1.5179774
0.11591375
1.0715859
1.1948984
0.39336693
-1.2713523
-3.3368373
-5.4331503
-7.5602913
-9.964886
-12.70859
-15.544778
-17.949371
-19.64492
-20.569763
-20.97053
-21.12467
-21.186327
-21.186327
-20.97053
-20.477278
-19.521606
-18.072685
-16.377138
-14.743246
-13.047699
-10.9513855
-8.546792
-6.2655106
-4.354166
-2.812759
-1.5488055
-0.4698208
0.42419505
1.0407577
1.3490393
1.2565546
0.88661695
0.33171058
-0.65478957
-2.4428215
-5.032385
-8.115198
-11.105527
-13.787574
-16.315481
-19.090014
-22.11117
-24.762388
-26.457937
-27.074501
-26.982016
-26.519592
-25.718063
-24.42328
-22.696905
-20.63142
-18.473452
-16.377138
-14.280825
-11.752917
-8.670104
-5.402322
-2.6277902
-0.7164459
0.4858514
1.3490393
1.9347734
2.1197424
1.7498047
0.9482734
-0.0073988438
-1.0247272
-2.13454
-3.4909778
-5.1865253
-7.159526
-9.163354
-10.920558
-12.461965
-13.880058
-15.298153
-16.716248
-17.82606
-18.442623
-18.627592
-18.473452
-18.103514
-17.456121
-16.438795
-15.0823555
-13.571778
-12.122855
-10.73559
-9.379151
-8.115198
-7.0670414
-6.5737915
-6.7587605
-7.344495
-8.08437
-8.793417
-9.533292
-10.55062
-11.937886
-13.571778
-15.113184
-16.34631
-17.271152
-17.887716
-18.195997
-18.195997
-17.856888
-17.271152
-16.562107
-15.82223
-15.051528
-14.342482
-13.602606
-12.8319025
-11.999543
-11.074698
-10.026542
-8.947557
-7.806916
-6.666275
-5.648947
-4.9399004
-4.6316185
-4.7241035
-5.032385
-5.3714943
-5.7106037
-6.049713
-6.4504786
-6.9437294
-7.652776
-8.608448
-9.718261
-10.9513855
-12.184512
-13.355981
-14.373308
-15.17484
-15.698919
-15.82223
-15.729747
-15.452293
-15.0823555
-14.589106
-13.818402
-12.801074
-11.722089
-10.766417
-9.934057
-9.101699
-8.300167
-7.6219482
-7.1903543
-7.0670414
-7.2520103
-7.6219482
-8.115198
-8.731761
-9.379151
-10.026542
-10.6431055
-11.290496
-11.937886
-12.431136
-12.8319025
-13.078527
-13.171012
-13.078527
-12.677762
-12.030371
-11.321324
-10.581449
-9.841574
-9.040042
-8.23851
-7.652776
-7.3136663
-7.09787
-6.8204165
-6.3888226
-5.864744
-5.340666
-4.970728
-4.7241035
-4.7857594
-5.1248693
-5.803088
-6.6354475
-7.467807
-8.23851
-8.885901
-9.56412
-10.273167
-11.04387
-11.845402
-12.7702465
-13.756746
-14.650762
-15.267324
-15.452293
-15.236496
-14.712419
-13.972543
-13.201839
-12.400308
-11.660433
-10.9513855
-10.242339
-9.56412
-8.885901
-8.146026
-7.3136663
-6.481307
-5.741431
-5.217354
-4.970728
-5.032385
-5.27901
-5.648947
-6.0805407
-6.60462
-7.1903543
-7.7760887
-8.361823
-8.916729
-9.533292
-10.303995
-11.105527
-11.752917
-12.153684
-12.307823
-12.307823
-12.215339
-12.061199
-11.87623
-11.53712
-11.04387
-10.39648
-9.687432
-8.947557
-8.269339
-7.652776
-7.159526
-6.727932
-6.419651
-6.2655106
-6.234682
-6.296338
-6.357994
-6.481307
-6.7587605
-7.3136663
-7.991885
-8.7009325
-9.440807
-10.180683
-11.074698
-12.030371
-12.924386
-13.695089
-14.280825
-14.743246
-14.989872
-15.0207
-14.866559
-14.52745
-14.0342
-13.386808
-12.585278
-11.629604
-10.7047615
-9.810745
-8.947557
-8.08437
-7.1903543
-6.3271656
-5.5564632
-5.032385
-4.7857594
-4.7241035
-4.7857594
-4.970728
-5.2481813
-5.679775
-6.2038536
-6.8204165
-7.406151
-7.930229
-8.485135
-9.07087
-9.656605
-10.149855
-10.458136
-10.612277
-10.55062
-10.334824
-9.934057
-9.40998
-8.731761
-7.8994007
-6.9437294
-5.988056
-5.155697
-4.477478
-3.9534
-3.6142905
-3.521806
-3.6759465
-4.0150566
-4.44665
-4.9399004
-5.6181192
-6.481307
-7.467807
-8.515964
-9.56412
-10.581449
-11.53712
-12.338652
-12.986042
-13.448465
-13.633433
-13.571778
-13.263496
-12.801074
-12.184512
-11.38298
-10.39648
-9.255838
-8.08437
-6.974557
-5.9264
-5.0015564
-4.2616816
-3.6759465
-3.2443528
-2.9668996
-2.843587
-2.9360714
-3.2135248
-3.7067747
-4.384994
-5.3098373
-6.3271656
-7.2520103
-8.176854
-9.163354
-10.180683
-11.22884
-12.215339
-13.078527
-13.756746
-14.249997
-14.589106
-14.804903
-14.8973875
-14.774075
-14.404137
-13.818402
-13.109355
-12.276996
-11.352152
-10.365651
-9.348323
-8.42348
-7.7452602
-7.2520103
-6.8820724
-6.542963
-6.2655106
-6.049713
-6.0188847
-6.173026
-6.542963
-7.09787
-7.868573
-8.793417
-9.841574
-10.9513855
-11.937886
-12.8319025
-13.510121
-14.0342
-14.404137
-14.619934
-14.589106
-14.311653
-13.725918
-12.924386
-12.030371
-11.105527
-10.149855
-9.194182
-8.300167
-7.529464
-6.9437294
-6.5737915
-6.5121355
-6.7587605
-7.221182
-7.8377447
-8.57762
-9.471636
-10.488964
-11.475464
-12.400308
-13.232668
-14.003371
-14.650762
-15.17484
-15.575606
-15.883887
-16.068857
-16.16134
-16.099686
-15.914715
-15.698919
-15.51395
-15.236496
-14.712419
-13.972543
-13.140183
-12.215339
-11.290496
-10.427308
-9.656605
-9.07087
-8.670104
-8.454308
-8.269339
-8.115198
-7.991885
-7.991885
-8.053542
-8.176854
-8.42348
-8.8242445
-9.348323
-9.841574
-10.180683
-10.365651
-10.458136
-10.488964
-10.519793
-10.488964
-10.427308
-10.334824
-10.303995
-10.365651
-10.39648
-10.39648
-10.303995
-10.211511
-10.180683
-10.273167
-10.427308
-10.7047615
-11.013042
-11.321324
-11.444636
-11.321324
-11.04387
-10.6431055
-10.303995
-10.05737
-9.872401
-9.810745
-9.90323
-10.088199
-10.303995
-10.488964
-10.488964
-10.242339
-10.427308
-12.122855
-15.0207
-17.363638
-17.795233
-16.562107
-14.650762
-12.492793
-10.180683
-7.991885
-6.6971035
-6.6971035
-7.344495
-7.8377447
-7.8377447
-7.5602913
-7.09787
-6.60462
-6.296338
-6.049713
-5.864744
-5.8955727
-6.173026
-6.6971035
-7.0670414
-7.0670414
-6.8204165
-6.6971035
-6.296338
-5.463979
-5.032385
-5.7722597
-7.7452602
-10.273167
-12.36948
-13.510121
-13.355981
-12.184512
-10.766417
-9.872401
-9.841574
-10.365651
-11.074698
-11.352152
-10.982214
-10.242339
-9.56412
-9.009214
-8.23851
-7.282839
-6.481307
-5.9572287
-5.803088
-6.049713
-6.789588
-7.6836042
-8.546792
-9.225011
-9.56412
-9.656605
-9.779917
-10.427308
-11.660433
-12.9552145
-13.756746
-13.787574
-13.171012
-12.307823
-11.475464
-10.581449
-9.40998
-8.146026
-6.851245
-5.5564632
-4.600791
-4.200025
-4.230853
-4.3233376
-4.3233376
-4.44665
-4.909072
-5.5564632
-6.2038536
-6.912901
-7.8377447
-8.885901
-9.841574
-10.581449
-11.04387
-11.290496
-11.475464
-11.752917
-12.092028
-12.246167
-12.092028
-11.660433
-11.074698
-10.334824
-9.440807
-8.392652
-7.221182
-5.988056
-4.7857594
-3.737603
-3.059384
-2.812759
-2.9052434
-3.2751808
-3.8609154
-4.5391345
-5.094041
-5.463979
-5.864744
-6.5121355
-7.4369793
-8.546792
-9.656605
-10.581449
-11.321324
-11.999543
-12.70859
-13.232668
-13.355981
-13.047699
-12.400308
-11.475464
-10.273167
-8.916729
-7.6836042
-6.727932
-5.9572287
-5.1865253
-4.3233376
-3.4293218
-2.6277902
-2.1037118
-1.9495711
-2.0420556
-2.2886806
-2.6894464
-3.2135248
-3.8917437
-4.7549314
-5.803088
-7.0053844
-8.115198
-8.947557
-9.40998
-9.56412
-9.56412
-9.594948
-9.749089
-9.995714
-10.242339
-10.303995
-10.149855
-9.749089
-9.163354
-8.485135
-7.7760887
-7.1286974
-6.60462
-6.173026
-5.8955727
-5.7722597
-5.7722597
-5.8955727
-6.0188847
-6.173026
-6.3271656
-6.419651
-6.542963
-6.789588
-7.159526
-7.6836042
-8.269339
-8.793417
-9.163354
-9.502463
-9.964886
-10.365651
-10.581449
-10.612277
-10.519793
-10.088199
-9.225011
-8.207683
-7.652776
-7.806916
-8.361823
-8.6392765
-8.300167
-7.529464
-6.666275
-6.111369
-5.9572287
-6.0805407
-6.234682
-6.357994
-6.5737915
-6.912901
-7.1286974
-7.1286974
-6.974557
-6.9437294
-7.1286974
-7.282839
-7.4369793
-7.529464
-7.5602913
-7.529464
-7.4369793
-7.344495
-7.09787
-6.727932
-6.3271656
-6.2038536
-6.5121355
-6.912901
-7.0670414
-6.851245
-6.3888226
-5.8955727
-5.741431
-6.0188847
-6.5121355
-6.974557
-7.344495
-7.5602913
-7.59112
-7.4986353
-7.3136663
-7.221182
-7.159526
-7.159526
-7.221182
-7.344495
-7.652776
-8.022714
-8.330995
-8.485135
-8.608448
-8.7009325
-8.762589
-8.793417
-8.885901
-9.009214
-9.163354
-9.286667
-9.317495
-9.194182
-8.855073
-8.454308
-8.115198
-7.806916
-7.529464
-7.221182
-6.9437294
-6.727932
-6.5737915
-6.4504786
-6.3271656
-6.173026
-6.0188847
-5.8955727
-5.8339167
-5.9264
-6.0805407
-6.3271656
-6.6354475
-7.036213
-7.4986353
-7.8994007
-8.08437
-8.053542
-7.930229
-7.7452602
-7.529464
-7.3136663
-7.036213
-6.727932
-6.481307
-6.3271656
-6.296338
-6.296338
-6.2655106
-6.173026
-5.988056
-5.7722597
-5.5564632
-5.4331503
-5.3098373
-5.1865253
-5.063213
-5.0015564
-5.0015564
-5.063213
-5.217354
-5.4948063
-5.803088
-5.9572287
-5.8955727
-5.7106037
-5.525635
-5.525635
-5.648947
-5.864744
-6.049713
-6.234682
-6.3888226
-6.6354475
-6.8820724
-7.09787
-7.1903543
-7.159526
-7.0670414
-6.974557
-6.8820724
-6.789588
-6.6354475
-6.419651
-6.0805407
-5.679775
-5.217354
-4.8165874
-4.384994
-3.8609154
-3.306009
-2.812759
-2.381165
-2.13454
-2.0420556
-2.165368
-2.4119933
-2.7202747
-2.9977279
-3.2135248
-3.3984935
-3.6142905
-3.7992594
-3.9225717
-3.9842281
-4.045884
-4.230853
-4.600791
-5.063213
-5.525635
-5.9572287
-6.357994
-6.6971035
-7.036213
-7.3753223
-7.6836042
-7.8377447
-7.868573
-7.6836042
-7.3753223
-7.0053844
-6.60462
-6.173026
-5.741431
-5.3714943
-5.094041
-4.878244
-4.7241035
-4.600791
-4.5083065
-4.477478
-4.477478
-4.477478
-4.477478
-4.5083065
-4.5391345
-4.600791
-4.6932755
-4.7241035
-4.7241035
-4.7241035
-4.7241035
-4.7241035
-4.7857594
-4.909072
-5.063213
-5.155697
-5.217354
-5.155697
-5.0015564
-4.7857594
-4.600791
-4.44665
-4.354166
-4.2616816
-4.1383686
-4.045884
-3.8917437
-3.6451187
-3.3368373
-3.0285559
-2.812759
-2.7202747
-2.6894464
-2.6277902
-2.535306
-2.4428215
-2.4428215
-2.4119933
-2.4119933
-2.4736495
-2.6277902
-2.9052434
-3.2443528
-3.6451187
-4.045884
-4.3233376
-4.384994
-4.3233376
-4.2616816
-4.2616816
-4.2616816
-4.292509
-4.384994
-4.5083065
-4.5699625
-4.477478
-4.292509
-4.045884
-3.8300874
-3.6451187
-3.521806
-3.4909778
-3.521806
-3.6451187
-3.737603
-3.8609154
-3.9225717
-4.0150566
-4.0767126
-4.1383686
-4.230853
-4.3233376
-4.5083065
-4.7857594
-5.063213
-5.340666
-5.5564632
-5.679775
-5.679775
-5.648947
-5.648947
-5.679775
-5.741431
-5.803088
-5.7722597
-5.587291
-5.3098373
-4.9399004
-4.600791
-4.2616816
-3.9225717
-3.6759465
-3.521806
-3.3984935
-3.1826966
-2.9052434
-2.6894464
-2.566134
-2.596962
-2.7202747
-2.9052434
-3.2135248
-3.5526342
-3.9225717
-4.200025
-4.384994
-4.415822
-4.384994
-4.354166
-4.3233376
-4.3233376
-4.415822
-4.5083065
-4.6316185
-4.7549314
-4.878244
-4.878244
-4.878244
-4.909072
-5.063213
-5.217354
-5.2481813
-5.3098373
-5.463979
-5.7106037
-5.9572287
-6.0805407
-5.8955727
-5.402322
-4.7549314
-4.2616816
-4.200025
-4.44665
-4.6932755
-4.600791
-4.1383686
-3.6142905
-3.3368373
-3.3368373
-3.4909778
-3.6142905
-3.7067747
-3.8609154
-4.045884
-4.1075406
-3.9225717
-3.6142905
-3.4601498
-3.5526342
-3.8917437
-4.230853
-4.662447
-5.1248693
-5.648947
-6.173026
-6.5737915
-6.789588
-6.8204165
-6.789588
-7.0053844
-7.4986353
-8.022714
-8.42348
-8.608448
-8.57762
-8.454308
-8.300167
-8.207683
-8.176854
-8.146026
-8.053542
-7.8377447
-7.4986353
-7.09787
-6.727932
-6.419651
-6.1421976
-5.864744
-5.679775
-5.5564632
-5.587291
-5.7106037
-5.803088
-5.7722597
-5.587291
-5.340666
-5.032385
-4.7549314
-4.6316185
-4.6316185
-4.6316185
-4.44665
-4.169197
-3.7992594
-3.4293218
-3.1826966
-3.1518686
-3.3368373
-3.6759465
-4.0767126
-4.5083065
-4.909072
-5.3098373
-5.7106037
-6.049713
-6.3271656
-6.4504786
-6.3271656
-6.0805407
-5.7106037
-5.3098373
-4.909072
-4.600791
-4.44665
-4.384994
-4.384994
-4.44665
-4.477478
-4.44665
-4.44665
-4.477478
-4.5083065
-4.5391345
-4.5083065
-4.5083065
-4.477478
-4.354166
-4.0767126
-3.6759465
-3.1518686
-2.596962
-2.0728838
-1.64129
-1.2713523
-0.9014147
-0.59313333
-0.37733638
-0.28485203
-0.22319573
-0.28485203
-0.59313333
-1.1480397
-1.9187431
-2.781931
-3.6142905
-4.354166
-4.9399004
-5.3714943
-5.7106037
-6.049713
-6.3888226
-6.666275
-6.789588
-6.727932
-6.481307
-6.234682
-6.0188847
-5.8339167
-5.7106037
-5.679775
-5.741431
-5.8339167
-5.988056
-6.2038536
-6.481307
-6.6971035
-6.8204165
-6.789588
-6.6354475
-6.4504786
-6.3888226
-6.419651
-6.542963
-6.6971035
-6.7587605
-6.789588
-6.912901
-7.3136663
-7.930229
-8.608448
-9.225011
-9.718261
-9.995714
-9.995714
-9.687432
-9.132526
-8.42348
-7.6836042
-6.912901
-6.111369
-5.2481813
-4.2616816
-3.2751808
-2.4119933
-1.7337743
-1.209696
-0.74727404
-0.34650826
-0.13071132
-0.16153944
-0.37733638
-0.68561774
-0.8705865
-1.0247272
-1.3946648
-2.0728838
-3.059384
-4.0767126
-4.909072
-5.3714943
-5.3714943
-4.909072
-4.3233376
-3.9842281
-4.1075406
-4.5391345
-4.9399004
-4.970728
-4.7241035
-4.5083065
-4.6316185
-4.970728
-5.3714943
-5.7106037
-6.111369
-6.666275
-7.282839
-7.8377447
-8.330995
-9.009214
-9.90323
-10.8280735
-11.506292
-11.999543
-12.492793
-13.0168705
-13.479293
-13.54095
-13.078527
-12.246167
-11.290496
-10.458136
-9.687432
-8.8242445
-7.714432
-6.3271656
-4.909072
-3.5834622
-2.4736495
-1.7337743
-1.3638366
-1.1480397
-0.9938991
-0.9014147
-0.963071
-1.3021804
-1.8262587
-2.4428215
-3.0285559
-3.5526342
-4.0767126
-4.662447
-5.27901
-5.8955727
-6.419651
-6.6971035
-6.727932
-6.5121355
-6.111369
-5.648947
-5.2481813
-4.878244
-4.5391345
-4.169197
-3.7067747
-3.2135248
-2.7511027
-2.381165
-2.165368
-2.1961963
-2.4736495
-2.9360714
-3.4293218
-3.8917437
-4.354166
-4.878244
-5.463979
-6.0805407
-6.6354475
-7.0670414
-7.4369793
-7.7760887
-8.115198
-8.454308
-8.916729
-9.471636
-10.026542
-10.39648
-10.488964
-10.365651
-10.149855
-10.026542
-9.872401
-9.56412
-9.040042
-8.300167
-7.4369793
-6.4504786
-5.402322
-4.415822
-3.5526342
-2.781931
-2.13454
-1.6104617
-1.2713523
-1.0863835
-1.0555553
-1.1788679
-1.425493
-1.8570868
-2.381165
-3.0285559
-3.7992594
-4.662447
-5.4331503
-5.9572287
-6.2038536
-6.173026
-5.9572287
-5.679775
-5.4331503
-5.217354
-5.0015564
-4.7241035
-4.384994
-4.045884
-3.7067747
-3.3368373
-2.9668996
-2.7202747
-2.7202747
-3.059384
-3.6451187
-4.354166
-5.094041
-5.864744
-6.666275
-7.3753223
-7.8994007
-8.23851
-8.392652
-8.361823
-8.207683
-7.991885
-7.714432
-7.3753223
-6.974557
-6.5121355
-5.988056
-5.4948063
-5.032385
-4.7241035
-4.477478
-4.2616816
-3.8917437
-3.3676653
-2.7511027
-2.13454
-1.5796336
-1.0863835
-0.7164459
-0.43899268
-0.22319573
-0.06905508
-0.0073988438
-0.13071132
-0.500649
-1.1172116
-1.8262587
-2.566134
-3.2135248
-3.7992594
-4.230853
-4.477478
-4.5391345
-4.415822
-4.1383686
-3.7684312
-3.3676653
-2.9052434
-2.4428215
-2.0420556
-1.7954307
-1.7337743
-1.7954307
-1.9495711
-2.1961963
-2.535306
-3.0285559
-3.6451187
-4.3233376
-4.970728
-5.4948063
-5.8955727
-6.173026
-6.3271656
-6.419651
-6.4504786
-6.5121355
-6.5121355
-6.3888226
-6.173026
-5.803088
-5.3714943
-4.970728
-4.600791
-4.292509
-3.9842281
-3.6451187
-3.2443528
-2.7511027
-2.1961963
-1.6104617
-1.0555553
-0.59313333
-0.31568015
-0.25402385
-0.37733638
-0.59313333
-0.9322428
-1.2713523
-1.5796336
-1.8262587
-1.9187431
-1.9495711
-2.0112276
-2.1961963
-2.4428215
-2.596962
-2.6586182
-2.6586182
-2.6586182
-2.6277902
-2.4736495
-2.1961963
-1.8879149
-1.5796336
-1.209696
-0.8089303
-0.40816456
-0.0073988438
0.3625388
0.639992
0.88661695
1.0407577
1.1332421
1.1332421
1.0099297
0.7324765
0.2083981
-0.500649
-1.3021804
-2.13454
-2.9668996
-3.8609154
-4.6932755
-5.4331503
-5.9572287
-6.2038536
-6.111369
-5.7722597
-5.2481813
-4.662447
-4.0150566
-3.3984935
-2.812759
-2.2270246
-1.64129
-0.963071
-0.28485203
0.33171058
0.8249608
1.1024141
1.1948984
1.2257266
1.1024141
0.85578895
0.4858514
0.08508563
-0.28485203
-0.68561774
-1.1788679
-1.7029462
-2.2270246
-2.6586182
-2.9668996
-3.1210403
-3.1210403
-2.9668996
-2.6586182
-2.2886806
-1.9803994
-1.8570868
-1.8879149
-1.8879149
-1.7954307
-1.64129
-1.4871492
-1.3638366
-1.2713523
-1.2713523
-1.3946648
-1.7029462
-2.13454
-2.6586182
-3.1210403
-3.521806
-3.737603
-3.8609154
-3.9842281
-4.1383686
-4.415822
-4.7549314
-5.094041
-5.3714943
-5.525635
-5.5564632
-5.3714943
-4.970728
-4.384994
-3.7684312
-3.1518686
-2.6586182
-2.3195088
-2.1961963
-2.2578526
-2.381165
-2.566134
-2.7511027
-2.9052434
-3.059384
-3.2443528
-3.4601498
-3.6759465
-3.8300874
-3.8609154
-3.8609154
-3.8300874
-3.7684312
-3.6142905
-3.2751808
-2.843587
-2.3195088
-1.7954307
-1.2713523
-0.77810216
-0.31568015
0.08508563
0.39336693
0.54750764
0.6091639
0.54750764
0.33171058
-0.038226962
-0.500649
-0.963071
-1.3330085
-1.6104617
-1.8879149
-2.165368
-2.4119933
-2.596962
-2.6894464
-2.6277902
-2.4736495
-2.2886806
-2.0420556
-1.7646024
-1.425493
-1.1788679
-1.0555553
-1.1480397
-1.3330085
-1.64129
-2.0420556
-2.4428215
-2.6894464
-2.843587
-2.9360714
-3.0285559
-3.090212
-3.1210403
-3.2443528
-3.4293218
-3.6451187
-3.8300874
-3.9225717
-4.045884
-4.200025
-4.292509
-4.354166
-4.384994
-4.384994
-4.292509
-4.0150566
-3.5526342
-2.9360714
-2.1961963
-1.4871492
-0.77810216
-0.16153944
0.39336693
0.9482734
1.4723516
1.9347734
2.3355393
2.5513363
2.5821645
2.3355393
1.9039454
1.2873828
0.45502317
-0.500649
-1.3946648
-2.0420556
-2.350337
-2.381165
-2.2270246
-1.9495711
-1.6104617
-1.1172116
-0.62396145
-0.16153944
0.17756999
0.5166794
0.85578895
1.1024141
1.1948984
1.1024141
0.70164824
-0.038226962
-1.0555553
-2.0420556
-2.6894464
-3.0285559
-3.1826966
-3.3368373
-3.4293218
-3.3676653
-3.1210403
-2.812759
-2.4736495
-1.8879149
-1.0247272
-0.038226962
0.70164824
1.0715859
1.0715859
0.9482734
0.85578895
0.9174452
1.0407577
1.2565546
1.5031798
1.9039454
2.4280236
2.8596177
3.198727
3.5070083
3.8461177
4.2468834
4.585993
4.863446
4.986759
4.986759
4.7709618
4.3085403
3.6611493
2.952102
2.273883
1.6264923
0.9174452
0.33171058
0.08508563
0.14674175
0.27005434
0.27005434
0.14674175
0.08508563
0.17756999
0.42419505
0.67082024
0.85578895
0.9791014
1.0099297
1.0099297
0.9791014
0.88661695
0.85578895
0.85578895
0.9791014
1.2257266
1.564836
1.9039454
2.304711
2.705477
3.106243
3.3528678
3.4145238
3.3220398
3.2295554
3.2603834
3.3528678
3.4145238
3.2912114
2.952102
2.520508
2.1505706
1.8422892
1.595664
1.2873828
1.0407577
0.85578895
0.7324765
0.67082024
0.67082024
0.67082024
0.6091639
0.5166794
0.39336693
0.30088258
0.23922622
0.30088258
0.45502317
0.7324765
0.9791014
1.1332421
1.1948984
1.1948984
1.1948984
1.1948984
1.2257266
1.1948984
1.1024141
0.9482734
0.88661695
0.88661695
0.7941326
0.639992
0.42419505
0.23922622
0.08508563
-0.19236761
-0.5623052
-0.9322428
-1.1172116
-1.0863835
-0.9938991
-0.9322428
-0.8705865
-0.74727404
-0.59313333
-0.37733638
-0.0073988438
0.4858514
1.0099297
1.3798671
1.5340078
1.4415236
1.1024141
0.6091639
0.14674175
-0.19236761
-0.34650826
-0.500649
-0.65478957
-0.8705865
-1.0555553
-1.0555553
-0.8397584
-0.43899268
0.08508563
0.7633046
1.5340078
2.3663676
3.0754144
3.5686648
3.7536337
3.7228057
3.4145238
2.890446
2.1505706
1.3798671
0.67082024
0.023429394
-0.500649
-0.8705865
-1.0555553
-1.0555553
-0.9322428
-0.65478957
-0.25402385
0.3625388
1.1024141
1.9039454
2.6129925
3.167899
3.5686648
3.8152897
3.8461177
3.6919773
3.3836958
3.0754144
2.7363052
2.3663676
1.8422892
1.1024141
0.3625388
-0.31568015
-0.8089303
-1.1480397
-1.3638366
-1.3638366
-1.1788679
-0.9322428
-0.74727404
-0.62396145
-0.5314771
-0.37733638
-0.25402385
-0.06905508
0.2083981
0.639992
1.2565546
1.9347734
2.5513363
3.0754144
3.4145238
3.5994928
3.5686648
3.3836958
3.0137584
2.4588518
1.8422892
1.1640704
0.39336693
-0.43899268
-1.3021804
-2.165368
-3.059384
-3.9534
-4.847416
-5.648947
-6.296338
-6.727932
-6.8820724
-6.7587605
-6.419651
-5.8339167
-5.1248693
-4.2616816
-3.2751808
-2.165368
-1.0247272
0.08508563
1.1332421
2.1197424
2.952102
3.5686648
3.9694307
4.216055
4.339368
4.3085403
4.216055
4.0002584
3.6611493
3.198727
2.6746488
2.1813986
1.6881487
1.3182111
1.0715859
0.9174452
0.8249608
0.7324765
0.6091639
0.57833576
0.67082024
0.88661695
1.1332421
1.3490393
1.4723516
1.6264923
1.8422892
2.1813986
2.6438205
3.137071
3.5070083
3.6611493
3.5686648
3.2603834
2.8287895
2.243055
1.6264923
0.9174452
0.27005434
-0.31568015
-0.8089303
-1.1788679
-1.5488055
-1.8570868
-2.0112276
-2.0112276
-1.8570868
-1.5488055
-1.0247272
-0.37733638
0.23922622
0.7324765
1.0407577
1.1024141
0.9174452
0.54750764
0.08508563
-0.37733638
-0.9014147
-1.4871492
-2.0728838
-2.535306
-2.9360714
-3.2443528
-3.3984935
-3.3984935
-3.1518686
-2.6277902
-1.9187431
-1.0555553
-0.19236761
0.67082024
1.4106953
1.9964299
2.3971958
2.6129925
2.7671332
2.8596177
2.921274
2.921274
2.6746488
2.1505706
1.3490393
0.4858514
-0.34650826
-1.0247272
-1.5796336
-1.9803994
-2.3195088
-2.566134
-2.7511027
-2.843587
-2.9052434
-2.812759
-2.596962
-2.1961963
-1.672118
-0.9938991
-0.19236761
0.639992
1.4415236
2.1813986
2.8596177
3.4145238
3.8461177
4.092743
4.154399
4.1235714
3.9694307
3.7228057
3.4145238
3.0445864
2.6438205
2.1813986
1.6881487
1.1024141
0.6091639
0.27005434
0.023429394
-0.22319573
-0.43899268
-0.5623052
-0.59313333
-0.7164459
-0.9322428
-1.1480397
-1.2405242
-1.1788679
-0.963071
-0.68561774
-0.43899268
-0.25402385
-0.19236761
-0.25402385
-0.500649
-0.9322428
-1.4871492
-2.0420556
-2.4736495
-2.7202747
-2.812759
-2.843587
-2.843587
-2.8744154
-2.843587
-2.6894464
-2.2886806
-1.672118
-0.8705865
0.08508563
1.1640704
2.273883
3.3528678
4.216055
4.80179
5.2025557
5.480009
5.726634
5.911603
5.973259
5.7574625
5.356696
4.863446
4.277712
3.6303213
2.98293
2.3971958
1.9656017
1.6881487
1.5340078
1.4415236
1.3798671
1.2873828
1.2257266
1.2565546
1.5031798
1.8731174
2.3663676
2.98293
3.6611493
4.3701963
5.0175867
5.541665
5.849947
5.9424305
5.911603
5.8191185
5.726634
5.5724936
5.3875246
5.0792437
4.6168213
3.9386022
3.167899
2.3355393
1.564836
0.9482734
0.45502317
0.17756999
0.11591375
0.23922622
0.42419505
0.6091639
0.85578895
1.1024141
1.3798671
1.564836
1.7189765
1.8422892
1.9039454
1.8731174
1.6881487
1.4106953
1.0407577
0.6091639
0.14674175
-0.31568015
-0.74727404
-1.0555553
-1.209696
-1.2405242
-1.1788679
-1.0247272
-0.8705865
-0.65478957
-0.31568015
0.17756999
0.7941326
1.4106953
1.9656017
2.4588518
2.8596177
3.167899
3.3528678
3.3528678
3.2912114
3.137071
2.952102
2.7671332
2.4588518
2.0580862
1.564836
1.0407577
0.54750764
0.08508563
-0.34650826
-0.7164459
-0.963071
-1.0555553
-0.9938991
-0.74727404
-0.40816456
0.08508563
0.67082024
1.3490393
2.1197424
2.952102
3.6919773
4.3701963
4.9559307
5.480009
5.849947
6.034915
6.034915
5.8807745
5.6341496
5.3258686
5.0175867
4.64765
4.277712
3.8152897
3.3836958
3.0445864
2.7979612
2.6129925
2.5513363
2.5513363
2.6129925
2.6438205
2.5821645
2.4280236
2.273883
2.1197424
2.0272582
1.9347734
1.7498047
1.5340078
1.3182111
1.0099297
0.67082024
0.2083981
-0.37733638
-0.9938991
-1.5796336
-2.0728838
-2.4119933
-2.566134
-2.566134
-2.4428215
-2.3195088
-2.2270246
-2.1961963
-2.165368
-2.1961963
-2.165368
-2.0728838
-1.8879149
-1.64129
-1.3638366
-1.0863835
-0.74727404
-0.43899268
-0.16153944
0.054257393
0.33171058
0.70164824
1.1332421
1.564836
1.9347734
2.2122269
2.3663676
2.4280236
2.3355393
2.1813986
2.0580862
1.9347734
1.7498047
1.3798671
0.85578895
0.30088258
-0.22319573
-0.7164459
-1.1480397
-1.4871492
-1.7029462
-1.7337743
-1.672118
-1.4871492
-1.2405242
-0.8705865
-0.4698208
-0.06905508
0.3625388
0.88661695
1.5031798
2.1505706
2.7671332
3.2603834
3.6303213
3.8152897
3.8461177
3.6303213
3.2603834
2.7363052
2.1813986
1.6573205
1.1640704
0.57833576
-0.0073988438
-0.59313333
-1.0863835
-1.5179774
-1.9187431
-2.2578526
-2.4736495
-2.566134
-2.566134
-2.566134
-2.5044775
-2.381165
-2.165368
-1.9187431
-1.64129
-1.3638366
-1.0555553
-0.77810216
-0.5314771
-0.37733638
-0.25402385
-0.16153944
-0.13071132
-0.16153944
-0.37733638
-0.68561774
-1.0555553
-1.4563211
-1.8262587
-2.2578526
-2.6586182
-2.8744154
-2.8744154
-2.6894464
-2.381165
-1.9187431
-1.3330085
-0.74727404
-0.13071132
0.45502317
1.0715859
1.6881487
2.273883
2.7671332
3.2295554
3.5686648
3.7536337
3.7228057
3.4761803
3.0754144
2.520508
1.9039454
1.2565546
0.57833576
-0.0998832
-0.74727404
-1.2405242
-1.6104617
-1.8570868
-1.9803994
-2.0112276
-1.9187431
-1.7029462
-1.425493
-1.1172116
-0.8397584
-0.5623052
-0.31568015
-0.13071132
0.023429394
0.054257393
0.023429394
-0.13071132
-0.40816456
-0.74727404
-1.1172116
-1.4871492
-1.8570868
-2.2578526
-2.566134
-2.6894464
-2.6277902
-2.4428215
-2.2578526
-2.1037118
-1.9187431
-1.672118
-1.3638366
-1.0247272
-0.68561774
-0.34650826
0.08508563
0.5166794
0.9482734
1.3182111
1.7189765
2.1197424
2.4280236
2.6129925
2.7363052
2.8596177
2.98293
3.0445864
2.98293
2.8596177
2.6746488
2.48968
2.243055
1.9347734
1.595664
1.2873828
0.9791014
0.6091639
0.2083981
-0.19236761
-0.5314771
-0.8089303
-0.9938991
-1.0555553
-1.0247272
-0.8397584
-0.59313333
-0.37733638
-0.28485203
-0.31568015
-0.43899268
-0.5623052
-0.65478957
-0.68561774
-0.68561774
-0.59313333
-0.40816456
-0.13071132
0.11591375
0.30088258
0.45502317
0.639992
0.88661695
1.1640704
1.4723516
1.7189765
1.9347734
2.1197424
2.243055
2.3355393
2.304711
2.1813986
1.9656017
1.7189765
1.4415236
1.1948984
0.9174452
0.6091639
0.3625388
0.23922622
0.23922622
0.33171058
0.45502317
0.639992
0.9174452
1.2873828
1.6881487
1.9964299
2.1813986
2.243055
2.243055
2.1813986
2.0889142
1.9656017
1.8114612
1.564836
1.1948984
0.70164824
0.11591375
-0.500649
-1.0863835
-1.672118
-2.165368
-2.5044775
-2.6277902
-2.596962
-2.4428215
-2.1961963
-1.8570868
-1.5488055
-1.3946648
-1.2713523
-1.0555553
-0.62396145
-0.06905508
0.54750764
1.1948984
1.8731174
2.5513363
3.167899
3.6303213
3.9694307
4.092743
4.154399
4.154399
4.0619154
3.8152897
3.4761803
3.0445864
2.5821645
1.9964299
1.3490393
0.7633046
0.27005434
-0.13071132
-0.4698208
-0.68561774
-0.7164459
-0.7164459
-0.65478957
-0.5623052
-0.34650826
-0.0073988438
0.39336693
0.88661695
1.4106953
1.9039454
2.3355393
2.6129925
2.7363052
2.705477
2.520508
2.273883
2.0272582
1.780633
1.564836
1.3490393
1.1332421
0.88661695
0.57833576
0.2083981
-0.13071132
-0.37733638
-0.5623052
-0.77810216
-0.9938991
-1.1788679
-1.2405242
-1.1788679
-1.0555553
-0.9322428
-0.8397584
-0.77810216
-0.7164459
-0.59313333
-0.40816456
-0.22319573
-0.0073988438
0.27005434
0.70164824
1.2257266
1.8114612
2.4280236
3.0137584
3.5994928
4.031087
4.3085403
4.3701963
4.277712
4.154399
3.9694307
3.7536337
3.4761803
3.106243
2.6438205
2.1505706
1.595664
0.9791014
0.33171058
-0.34650826
-0.9322428
-1.425493
-1.7954307
-2.0728838
-2.2270246
-2.2886806
-2.2578526
-2.0420556
-1.6104617
-1.0555553
-0.4698208
0.11591375
0.639992
1.1640704
1.6573205
2.1197424
2.5513363
2.952102
3.3220398
3.6303213
3.8461177
3.9694307
3.9694307
3.8152897
3.4453523
2.921274
2.3663676
1.8114612
1.3490393
0.9174452
0.54750764
0.17756999
-0.22319573
-0.65478957
-1.0555553
-1.3946648
-1.64129
-1.7646024
-1.8262587
-1.7337743
-1.4871492
-1.1480397
-0.7164459
-0.25402385
0.2083981
0.6091639
0.9482734
1.2257266
1.4723516
1.595664
1.6881487
1.780633
1.9347734
2.0889142
2.304711
2.5821645
2.8596177
3.137071
3.3836958
3.6303213
3.8769457
4.092743
4.277712
4.4318523
4.6168213
4.7709618
4.8326187
4.863446
4.80179
4.6784773
4.4318523
4.0002584
3.4453523
2.7979612
2.1813986
1.564836
1.0715859
0.639992
0.3625388
0.2083981
0.2083981
0.33171058
0.5166794
0.7941326
1.1640704
1.595664
1.9964299
2.4280236
2.8596177
3.2603834
3.5070083
3.5378363
3.4761803
3.3220398
3.137071
2.8596177
2.520508
2.1505706
1.7498047
1.3798671
1.0407577
0.7941326
0.67082024
0.639992
0.639992
0.67082024
0.8249608
1.1332421
1.5340078
1.9347734
2.3355393
2.7363052
3.167899
3.5994928
4.0002584
4.4318523
4.7709618
5.048415
5.233384
5.3258686
5.233384
5.0175867
4.709306
4.3701963
4.0002584
3.6611493
3.3836958
3.137071
2.7671332
2.304711
1.8731174
1.5340078
1.2257266
0.88661695
0.6091639
0.4858514
0.4858514
0.57833576
0.7324765
0.85578895
0.9791014
1.1332421
1.3490393
1.564836
1.8114612
2.0272582
2.243055
2.48968
2.6438205
2.705477
2.6438205
2.5513363
2.4280236
2.3663676
2.243055
2.1197424
2.0272582
2.0272582
2.1505706
2.3663676
2.6438205
2.921274
3.2603834
3.6303213
4.0619154
4.4935083
4.863446
5.1408997
5.3258686
5.418353
5.418353
5.2642117
5.0175867
4.6784773
4.3085403
3.9386022
3.5686648
3.2603834
2.98293
2.705477
2.4588518
2.2122269
2.0272582
1.9656017
2.0580862
2.273883
2.6129925
3.0137584
3.4453523
3.8152897
4.1852274
4.462681
4.6784773
4.7709618
4.7709618
4.7401342
4.709306
4.6168213
4.462681
4.216055
3.8461177
3.4761803
3.0445864
2.6438205
2.243055
1.9347734
1.780633
1.780633
1.780633
1.780633
1.8114612
1.8731174
1.9347734
1.9964299
2.0272582
2.0580862
2.0889142
2.1505706
2.1813986
2.243055
2.3971958
2.5821645
2.7363052
2.8596177
2.98293
3.137071
3.2603834
3.3528678
3.3528678
3.3220398
3.2603834
3.167899
3.0137584
2.8287895
2.7363052
2.705477
2.7363052
2.7363052
2.705477
2.7363052
2.7979612
2.921274
3.0137584
3.0445864
3.0445864
2.952102
2.7363052
2.4588518
2.1505706
1.9039454
1.7189765
1.5340078
1.3798671
1.2257266
1.1640704
1.2565546
1.4415236
1.780633
2.2122269
2.6746488
3.106243
3.5070083
3.8769457
4.1852274
4.4318523
4.5551643
4.6168213
4.524337
4.277712
3.9694307
3.6303213
3.2295554
2.7979612
2.3663676
1.9347734
1.564836
1.3182111
1.1332421
0.9482734
0.7941326
0.70164824
0.639992
0.639992
0.639992
0.639992
0.639992
0.639992
0.6091639
0.4858514
0.3625388
0.33171058
0.33171058
0.30088258
0.30088258
0.3625388
0.54750764
0.7633046
0.9791014
1.1640704
1.2873828
1.4415236
1.595664
1.7498047
1.8731174
1.9347734
1.9656017
2.0272582
2.0580862
2.0889142
2.0580862
2.0580862
1.9964299
1.9347734
1.8731174
1.780633
1.7498047
1.7498047
1.7189765
1.6881487
1.6573205
1.595664
1.4723516
1.3490393
1.3182111
1.4106953
1.595664
1.8422892
2.1813986
2.520508
2.8287895
3.106243
3.2295554
3.2603834
3.137071
2.8596177
2.520508
2.1813986
1.8731174
1.5340078
1.1332421
0.70164824
0.27005434
-0.16153944
-0.500649
-0.74727404
-0.9014147
-0.9322428
-0.8397584
-0.7164459
-0.5623052
-0.40816456
-0.22319573
0.023429394
0.27005434
0.5166794
0.67082024
0.8249608
0.9482734
1.0407577
1.0407577
1.0099297
0.9482734
0.8249608
0.639992
0.39336693
0.2083981
0.054257393
-0.0073988438
-0.06905508
-0.13071132
-0.16153944
-0.19236761
-0.28485203
-0.37733638
-0.43899268
-0.34650826
-0.0998832
0.23922622
0.6091639
0.9174452
1.1948984
1.4106953
1.595664
1.8422892
2.1505706
2.520508
2.952102
3.4145238
3.9077742
4.4318523
4.8326187
5.1408997
5.3258686
5.3875246
5.4491806
5.418353
5.29504
4.986759
4.64765
4.3701963
4.154399
3.8769457
3.5378363
3.2295554
2.952102
2.7363052
2.6438205
2.6438205
2.7671332
2.952102
3.2603834
3.6611493
4.0619154
4.3085403
4.401025
4.339368
4.154399
3.8461177
3.3528678
2.7671332
2.0272582
1.2565546
0.45502317
-0.31568015
-0.963071
-1.425493
-1.64129
-1.6104617
-1.5179774
-1.4871492
-1.5796336
-1.7029462
-1.8570868
-1.9803994
-2.13454
-2.2886806
-2.4119933
-2.4736495
-2.535306
-2.596962
-2.6894464
-2.812759
-2.8744154
-2.812759
-2.596962
-2.13454
-1.4563211
-0.5623052
0.3625388
1.2873828
2.1197424
2.8287895
3.4145238
3.8461177
4.1235714
4.277712
4.3085403
4.3085403
4.2468834
4.1235714
3.9386022
3.6611493
3.3220398
3.0137584
2.6746488
2.3355393
2.0580862
1.8422892
1.6881487
1.6573205
1.7189765
1.8731174
2.1505706
2.5821645
3.0754144
3.5070083
3.9077742
4.277712
4.6784773
5.048415
5.356696
5.5724936
5.726634
5.911603
6.0040874
6.034915
5.8807745
5.4491806
4.80179
3.9386022
3.0137584
2.0272582
1.0407577
0.08508563
-0.77810216
-1.5179774
-2.165368
-2.6894464
-3.1210403
-3.521806
-3.7992594
-3.9225717
-3.7992594
-3.521806
-3.1210403
-2.6277902
-2.13454
-1.672118
-1.1788679
-0.62396145
-0.06905508
0.4858514
0.9482734
1.3798671
1.780633
2.1505706
2.3355393
2.3971958
2.304711
2.1505706
1.9347734
1.6573205
1.3798671
1.1024141
0.88661695
0.7633046
0.7324765
0.7633046
0.7941326
0.85578895
0.9482734
1.1640704
1.595664
2.1813986
2.890446
3.6303213
4.3085403
4.9559307
5.480009
5.911603
6.2507124
6.5589943
6.8056183
7.052244
7.237213
7.3913536
7.483838
7.4530096
7.237213
6.8056183
6.1890564
5.3875246
4.462681
3.4761803
2.48968
1.5031798
0.6091639
-0.22319573
-1.0247272
-1.7029462
-2.2578526
-2.6277902
-2.843587
-2.812759
-2.566134
-2.1961963
-1.7029462
-1.1788679
-0.65478957
-0.16153944
0.3625388
0.9482734
1.5031798
1.9964299
2.4588518
2.8287895
3.137071
3.2603834
3.2603834
3.167899
3.0445864
2.921274
2.7979612
2.5821645
2.3355393
1.9964299
1.564836
1.0099297
0.39336693
-0.28485203
-0.9322428
-1.4871492
-1.9187431
-2.1961963
-2.350337
-2.4736495
-2.535306
-2.5044775
-2.381165
-2.0728838
-1.5796336
-1.0247272
-0.40816456
0.23922622
0.85578895
1.4106953
1.8422892
2.1813986
2.4280236
2.6438205
2.7979612
2.8596177
2.8596177
2.8287895
2.6746488
2.4280236
2.0889142
1.6573205
1.2257266
0.7324765
0.23922622
-0.22319573
-0.59313333
-0.8705865
-1.1172116
-1.2405242
-1.2713523
-1.1172116
-0.8089303
-0.37733638
0.08508563
0.4858514
0.8249608
1.1640704
1.4723516
1.6881487
1.8422892
1.9039454
1.9656017
2.0580862
2.1505706
2.1813986
2.0889142
1.8731174
1.595664
1.2565546
0.9174452
0.57833576
0.23922622
-0.0998832
-0.4698208
-0.8705865
-1.3330085
-1.8262587
-2.2886806
-2.6894464
-3.0285559
-3.3368373
-3.6451187
-3.8300874
-3.8917437
-3.7684312
-3.4909778
-3.090212
-2.6277902
-2.0112276
-1.3330085
-0.62396145
-0.06905508
0.39336693
0.7324765
0.9791014
1.1332421
1.2565546
1.3182111
1.2873828
1.1948984
1.1024141
0.9791014
0.8249608
0.639992
0.33171058
-0.038226962
-0.40816456
-0.77810216
-1.1480397
-1.3946648
-1.5179774
-1.4871492
-1.3330085
-1.1480397
-0.963071
-0.77810216
-0.500649
-0.06905508
0.5166794
1.1948984
1.9347734
2.6746488
3.3528678
3.9077742
4.216055
4.339368
4.277712
4.092743
3.8461177
3.5686648
3.2295554
2.7979612
2.243055
1.6573205
1.0099297
0.3625388
-0.16153944
-0.5623052
-0.74727404
-0.7164459
-0.5314771
-0.19236761
0.23922622
0.7324765
1.2873828
1.8731174
2.520508
3.198727
4.031087
4.925102
5.664978
6.1273994
6.3740244
6.404853
6.2507124
5.9424305
5.541665
5.0792437
4.585993
4.1235714
3.6611493
3.198727
2.6438205
2.1197424
1.6573205
1.3182111
1.0715859
0.9174452
0.9482734
1.2257266
1.6573205
2.1813986
2.7363052
3.3528678
3.9386022
4.5551643
5.2025557
5.849947
6.4973373
7.1447287
7.7612906
8.28537
8.655307
8.93276
9.086901
9.056073
8.840276
8.531995
8.162057
7.792119
7.360525
6.867275
6.343197
5.8191185
5.3875246
4.986759
4.64765
4.401025
4.216055
4.154399
4.092743
4.031087
3.9386022
3.8769457
3.7844613
3.6611493
3.3836958
3.0137584
2.6129925
2.243055
1.9039454
1.6573205
1.5031798
1.4723516
1.4723516
1.5340078
1.7498047
2.0580862
2.4588518
2.890446
3.2603834
3.6303213
3.9694307
4.216055
4.3085403
4.277712
4.1235714
3.9694307
3.7844613
3.5994928
3.3836958
3.137071
2.921274
2.7979612
2.705477
2.7363052
2.8596177
3.137071
3.5070083
3.9694307
4.4318523
4.8326187
5.1408997
5.418353
5.664978
5.9424305
6.1890564
6.466509
6.774791
7.0214157
7.237213
7.360525
7.360525
7.237213
7.0830717
6.928931
6.8056183
6.713134
6.6206503
6.4356813
6.096572
5.5724936
4.8942747
4.092743
3.2603834
2.48968
1.8114612
1.2257266
0.70164824
0.14674175
-0.37733638
-0.8397584
-1.2405242
-1.6104617
-1.8879149
-2.0420556
-2.0112276
-1.8570868
-1.5796336
-1.3021804
-0.963071
-0.59313333
-0.19236761
0.2083981
0.54750764
0.9482734
1.4415236
1.9656017
2.520508
3.0137584
3.4453523
3.7536337
4.0619154
4.277712
4.3701963
4.3085403
4.154399
3.9386022
3.6919773
3.3836958
2.98293
2.4588518
1.8114612
1.1024141
0.3625388
-0.34650826
-0.9322428
-1.3638366
-1.672118
-1.8879149
-2.0112276
-2.0112276
-1.7954307
-1.4871492
-1.0863835
-0.68561774
-0.25402385
0.2083981
0.70164824
1.1332421
1.595664
2.0580862
2.48968
2.8287895
2.98293
3.0137584
3.0137584
2.98293
2.890446
2.7363052
2.5821645
2.520508
2.5513363
2.6129925
2.705477
2.705477
2.5821645
2.273883
1.780633
1.1332421
0.42419505
-0.31568015
-1.0247272
-1.672118
-2.2270246
-2.6894464
-2.9977279
-3.1826966
-3.2135248
-3.059384
-2.6586182
-2.0112276
-1.1172116
-0.038226962
1.1332421
2.304711
3.3836958
4.3085403
4.9559307
5.3258686
5.356696
5.0175867
4.401025
3.5378363
2.5821645
1.564836
0.54750764
-0.37733638
-1.1788679
-1.8262587
-2.3195088
-2.6894464
-2.9360714
-3.0285559
-2.9052434
-2.6277902
-2.1961963
-1.6104617
-0.8089303
0.14674175
1.2565546
2.3663676
3.3836958
4.3085403
5.0792437
5.6958055
6.158228
6.4356813
6.528166
6.4356813
6.158228
5.7574625
5.233384
4.6168213
3.9077742
3.167899
2.4280236
1.7189765
1.0407577
0.45502317
-0.06905508
-0.40816456
-0.500649
-0.37733638
-0.06905508
0.33171058
0.88661695
1.6264923
2.4588518
3.2912114
4.154399
4.986759
5.8191185
6.528166
7.0830717
7.545494
7.8846035
8.069572
8.007916
7.792119
7.3913536
6.836447
6.1273994
5.29504
4.3085403
3.2295554
2.1505706
1.1640704
0.3625388
-0.22319573
-0.59313333
-0.74727404
-0.7164459
-0.59313333
-0.34650826
0.054257393
0.639992
1.3798671
2.2122269
3.0754144
3.9694307
4.80179
5.5724936
6.1890564
6.651478
6.8981037
6.928931
6.8056183
6.4973373
6.034915
5.541665
5.048415
4.585993
4.154399
3.7536337
3.4453523
3.2912114
3.3220398
3.4453523
3.7228057
4.0619154
4.401025
4.7709618
5.0792437
5.356696
5.5108376
5.603321
5.603321
5.603321
5.5108376
5.356696
5.0792437
4.7401342
4.339368
3.8769457
3.4145238
3.0137584
2.705477
2.48968
2.3971958
2.4280236
2.48968
2.6746488
3.0137584
3.4145238
3.9077742
4.4318523
4.9559307
5.418353
5.78829
6.034915
6.1890564
6.1890564
6.0657434
5.849947
5.6341496
5.3258686
4.986759
4.6784773
4.3701963
4.092743
3.7844613
3.4145238
3.0754144
2.7671332
2.48968
2.2122269
1.9964299
1.8422892
1.7498047
1.595664
1.3798671
1.1024141
0.85578895
0.639992
0.5166794
0.39336693
0.27005434
0.14674175
0.023429394
-0.06905508
-0.13071132
-0.06905508
0.054257393
0.33171058
0.70164824
1.1948984
1.7498047
2.3663676
3.0445864
3.6919773
4.2468834
4.7401342
5.110071
5.418353
5.6341496
5.78829
5.8191185
5.6958055
5.3875246
4.9559307
4.339368
3.5686648
2.6746488
1.7498047
0.9482734
0.30088258
-0.16153944
-0.43899268
-0.5623052
-0.59313333
-0.5314771
-0.25402385
0.17756999
0.7324765
1.3490393
2.0580862
2.7979612
3.5070083
4.1235714
4.6168213
4.986759
5.2025557
5.171728
4.9559307
4.5551643
4.0002584
3.2912114
2.520508
1.7189765
0.9791014
0.27005434
-0.31568015
-0.9014147
-1.425493
-1.8879149
-2.2578526
-2.4736495
-2.535306
-2.4119933
-2.2270246
-1.9495711
-1.5488055
-1.0247272
-0.40816456
0.30088258
1.0407577
1.8114612
2.520508
3.167899
3.6919773
4.0002584
4.154399
4.1235714
4.0619154
3.9386022
3.7536337
3.4761803
3.106243
2.6438205
2.1505706
1.6264923
1.0715859
0.57833576
0.2083981
-0.038226962
-0.19236761
-0.22319573
-0.06905508
0.23922622
0.67082024
1.1948984
1.8422892
2.48968
3.106243
3.6919773
4.2468834
4.7401342
5.110071
5.3875246
5.5724936
5.664978
5.664978
5.541665
5.2642117
4.863446
4.339368
3.7844613
3.2295554
2.705477
2.1813986
1.6881487
1.1948984
0.7633046
0.42419505
0.14674175
0.023429394
-0.0073988438
0.11591375
0.30088258
0.4858514
0.67082024
0.85578895
1.1024141
1.4723516
1.9656017
2.5821645
3.198727
3.7536337
4.216055
4.4935083
4.6168213
4.585993
4.4935083
4.4318523
4.3701963
4.277712
4.1235714
4.0002584
3.8152897
3.5994928
3.2912114
3.0137584
2.8287895
2.7363052
2.6746488
2.6438205
2.5821645
2.6438205
2.7979612
2.98293
3.137071
3.2295554
3.3836958
3.6611493
4.0619154
4.524337
4.925102
5.233384
5.418353
5.541665
5.541665
5.5108376
5.603321
5.911603
6.3740244
6.8056183
7.0830717
7.175556
7.1139
6.9597597
6.774791
6.4973373
6.1273994
5.726634
5.356696
5.048415
4.709306
4.401025
4.154399
3.9077742
3.5686648
3.167899
2.7671332
2.5513363
2.520508
2.5821645
2.6746488
2.7671332
2.8287895
2.8287895
2.7979612
2.705477
2.6438205
2.6438205
2.7671332
2.921274
3.106243
3.198727
3.2603834
3.3528678
3.5378363
3.8152897
4.0619154
4.339368
4.585993
4.80179
5.0175867
5.171728
5.2025557
5.110071
5.0175867
4.986759
5.048415
5.171728
5.233384
5.233384
5.233384
5.2025557
5.171728
5.0792437
4.925102
4.7401342
4.5551643
4.339368
4.092743
3.8152897
3.5070083
3.167899
2.7979612
2.4280236
2.0580862
1.6573205
1.2565546
0.88661695
0.4858514
0.11591375
-0.22319573
-0.4698208
-0.59313333
-0.59313333
-0.500649
-0.34650826
-0.0998832
0.2083981
0.5166794
0.85578895
1.1332421
1.3490393
1.564836
1.8114612
2.1813986
2.7363052
3.3528678
4.0002584
4.6168213
5.0792437
5.356696
5.4491806
5.418353
5.3258686
5.2025557
5.048415
4.863446
4.5551643
4.1235714
3.6303213
3.0445864
2.3971958
1.7189765
1.1332421
0.70164824
0.3625388
0.17756999
0.14674175
0.27005434
0.5166794
0.8249608
1.1948984
1.6264923
2.273883
3.0445864
3.8461177
4.585993
5.2025557
5.5724936
5.726634
5.6958055
5.480009
5.110071
4.64765
4.1235714
3.5378363
2.890446
2.1813986
1.4415236
0.67082024
-0.0998832
-0.8089303
-1.3021804
-1.5179774
-1.3946648
-1.0863835
-0.59313333
0.023429394
0.7941326
1.6573205
2.48968
3.2603834
3.9077742
4.524337
5.171728
5.78829
6.3123684
6.713134
6.928931
6.990588
6.867275
6.589822
6.1890564
5.726634
5.233384
4.64765
3.9077742
3.106243
2.273883
1.5031798
0.7633046
0.08508563
-0.37733638
-0.65478957
-0.74727404
-0.68561774
-0.500649
-0.22319573
0.14674175
0.639992
1.2565546
1.9347734
2.5821645
3.198727
3.7536337
4.2468834
4.6784773
4.925102
4.986759
4.8326187
4.462681
4.031087
3.5070083
2.8596177
2.1197424
1.3798671
0.7324765
0.17756999
-0.25402385
-0.5623052
-0.68561774
-0.62396145
-0.34650826
0.054257393
0.639992
1.3798671
2.1505706
2.921274
3.6611493
4.3701963
5.0792437
5.78829
6.4356813
7.0214157
7.4530096
7.6996355
7.730463
7.607151
7.2680407
6.6823063
5.973259
5.171728
4.401025
3.6303213
2.8287895
2.0580862
1.3182111
0.67082024
0.08508563
-0.40816456
-0.8705865
-1.2405242
-1.5488055
-1.7954307
-2.0420556
-2.1961963
-2.2578526
-2.1961963
-1.9803994
-1.6104617
-1.0863835
-0.43899268
0.33171058
1.1024141
1.9347734
2.7979612
3.5994928
4.2468834
4.7709618
5.1408997
5.3258686
5.356696
5.2025557
4.925102
4.4935083
3.9386022
3.2603834
2.520508
1.8114612
1.1948984
0.639992
0.14674175
-0.19236761
-0.37733638
-0.37733638
-0.22319573
0.054257393
0.42419505
0.85578895
1.3798671
1.9347734
2.520508
3.106243
3.6303213
4.092743
4.5551643
4.986759
5.480009
5.911603
6.281541
6.528166
6.651478
6.713134
6.651478
6.4973373
6.219884
5.78829
5.2642117
4.6784773
4.0619154
3.4145238
2.7671332
2.1197424
1.5340078
0.9174452
0.33171058
-0.0998832
-0.31568015
-0.28485203
-0.0998832
0.23922622
0.67082024
1.2565546
1.9347734
2.705477
3.4453523
4.092743
4.585993
4.8942747
5.0792437
5.1408997
5.048415
4.7709618
4.3085403
3.7228057
3.0445864
2.3355393
1.6264923
0.88661695
0.23922622
-0.34650826
-0.8397584
-1.2405242
-1.5796336
-1.7337743
-1.7337743
-1.5796336
-1.3021804
-0.8397584
-0.25402385
0.39336693
1.1024141
1.8114612
2.48968
3.2295554
3.9077742
4.524337
5.048415
5.5108376
5.9424305
6.2507124
6.4356813
6.4356813
6.343197
6.1890564
5.911603
5.5108376
5.110071
4.6784773
4.277712
3.9077742
3.5070083
3.137071
2.8287895
2.520508
2.2122269
1.9039454
1.6264923
1.4106953
1.2257266
1.0407577
0.85578895
0.67082024
0.4858514
0.30088258
0.17756999
0.08508563
0.023429394
0.054257393
0.08508563
0.14674175
0.27005434
0.42419505
0.639992
0.88661695
1.1640704
1.4415236
1.6881487
1.9039454
2.1505706
2.3971958
2.705477
3.0137584
3.2603834
3.4453523
3.6303213
3.7844613
3.8461177
3.8461177
3.7844613
3.7228057
3.5994928
3.4453523
3.2603834
3.106243
2.952102
2.7979612
2.6438205
2.520508
2.3663676
2.1813986
1.9964299
1.7189765
1.4106953
1.1024141
0.88661695
0.7324765
0.67082024
0.70164824
0.8249608
1.0715859
1.3182111
1.5031798
1.6573205
1.8114612
1.9347734
2.0580862
2.1197424
2.1505706
2.1813986
2.1813986
2.1505706
2.0580862
1.9039454
1.6264923
1.2873828
0.9174452
0.57833576
0.23922622
-0.06905508
-0.28485203
-0.43899268
-0.5623052
-0.59313333
-0.59313333
-0.5314771
-0.37733638
-0.0998832
0.30088258
0.85578895
1.4723516
2.0889142
2.6438205
3.0754144
3.4145238
3.6303213
3.7536337
3.8152897
3.8769457
3.8461177
3.8152897
3.7228057
3.5070083
3.2295554
2.921274
2.5821645
2.243055
1.9347734
1.7189765
1.5340078
1.4415236
1.3490393
1.2873828
1.2873828
1.2873828
1.2565546
1.1640704
1.1640704
1.2565546
1.5031798
1.7498047
1.9347734
2.0580862
2.1505706
2.1813986
2.2122269
2.1813986
2.1197424
2.0889142
2.0889142
2.1813986
2.273883
2.304711
2.304711
2.3355393
2.4588518
2.6438205
2.921274
3.2912114
3.7228057
4.1235714
4.4318523
4.585993
4.6168213
4.524337
4.401025
4.277712
4.154399
4.092743
4.0002584
3.9694307
4.0002584
4.0619154
4.154399
4.3085403
4.5551643
4.9559307
5.4491806
5.849947
6.1273994
6.281541
6.3740244
6.4356813
6.404853
6.2507124
5.9424305
5.541665
5.0175867
4.401025
3.6919773
2.952102
2.1813986
1.3798671
0.6091639
-0.0073988438
-0.43899268
-0.65478957
-0.68561774
-0.62396145
-0.4698208
-0.25402385
0.054257393
0.42419505
0.9482734
1.595664
2.3355393
3.106243
3.8769457
4.5551643
5.2025557
5.78829
6.281541
6.6823063
6.990588
7.237213
7.360525
7.3913536
7.360525
7.2680407
7.1139
6.836447
6.4356813
5.973259
5.5724936
5.2025557
4.863446
4.524337
4.154399
3.8152897
3.4761803
3.137071
2.8287895
2.5821645
2.4280236
2.3971958
2.4280236
2.5513363
2.8287895
3.198727
3.6919773
4.1852274
4.6784773
5.0792437
5.418353
5.6958055
5.849947
5.911603
5.849947
5.7574625
5.5724936
5.3258686
5.0175867
4.6168213
4.1235714
3.5686648
3.0137584
2.520508
2.1197424
1.8731174
1.780633
1.9039454
2.1505706
2.5821645
3.106243
3.7536337
4.4935083
5.3258686
6.158228
6.9597597
7.668807
8.316197
8.809447
9.179385
9.364353
9.364353
9.117729
8.778619
8.316197
7.6996355
6.9597597
6.0657434
5.0792437
4.0002584
2.890446
1.8114612
0.88661695
0.2083981
-0.28485203
-0.5623052
-0.59313333
-0.43899268
-0.0998832
0.39336693
1.1332421
2.0580862
3.137071
4.277712
5.356696
6.3740244
7.2680407
8.1004
8.809447
9.302698
9.580151
9.641808
9.518495
9.210214
8.747791
8.1004
7.3296976
6.4973373
5.603321
4.7401342
3.8769457
3.137071
2.6129925
2.304711
2.1505706
2.1813986
2.3355393
2.6746488
3.198727
3.9077742
4.709306
5.664978
6.651478
7.6379786
8.531995
9.179385
9.549323
9.610979
9.395182
8.93276
8.254541
7.4530096
6.528166
5.5724936
4.585993
3.5994928
2.6746488
1.8422892
1.1640704
0.67082024
0.3625388
0.23922622
0.30088258
0.5166794
0.9174452
1.5031798
2.273883
3.198727
4.154399
5.1408997
6.096572
6.9597597
7.730463
8.377854
8.871104
9.210214
9.395182
9.395182
9.27187
8.994416
8.562823
8.007916
7.2680407
6.3740244
5.418353
4.462681
3.5994928
2.890446
2.273883
1.7498047
1.3490393
1.1024141
1.0099297
1.0715859
1.1948984
1.4415236
1.780633
2.243055
2.7979612
3.4145238
4.031087
4.64765
5.171728
5.5724936
5.8807745
6.096572
6.281541
6.404853
6.404853
6.343197
6.1890564
6.034915
5.8191185
5.5108376
5.1408997
4.7709618
4.462681
4.2468834
4.092743
4.031087
4.0619154
4.1235714
4.154399
4.154399
4.1235714
4.154399
4.216055
4.3085403
4.4318523
4.6168213
4.863446
5.1408997
5.418353
5.6341496
5.726634
5.6958055
5.6341496
5.5108376
5.3875246
5.2025557
4.9559307
4.6784773
4.401025
4.031087
3.5994928
3.137071
2.705477
2.3355393
1.9964299
1.7189765
1.4723516
1.3182111
1.3490393
1.595664
1.9656017
2.3971958
2.8287895
3.2603834
3.6919773
4.1852274
4.80179
5.4491806
6.096572
6.6823063
7.1447287
7.4530096
7.6379786
7.6996355
7.730463
7.730463
7.6996355
7.668807
7.668807
7.668807
7.5763226
7.3913536
7.1139
6.8056183
6.5589943
6.343197
6.096572
5.8191185
5.418353
4.9559307
4.3701963
3.7228057
3.106243
2.5513363
2.1505706
1.9347734
1.9039454
2.0272582
2.3971958
2.921274
3.5378363
4.1852274
4.863446
5.480009
6.034915
6.466509
6.7439623
6.867275
6.867275
6.6823063
6.3123684
5.726634
4.986759
4.1852274
3.5070083
2.952102
2.520508
2.1505706
1.9347734
1.8114612
1.8114612
1.9964299
2.304711
2.705477
3.198727
3.7844613
4.401025
5.0175867
5.6341496
6.219884
6.867275
7.545494
8.223713
8.840276
9.333527
9.672635
9.795948
9.672635
9.364353
8.871104
8.254541
7.545494
6.836447
6.219884
5.603321
5.048415
4.524337
4.0619154
3.5686648
3.0754144
2.6746488
2.3663676
2.2122269
2.2122269
2.4280236
2.6746488
2.98293
3.3528678
3.7536337
4.216055
4.64765
5.0792437
5.5724936
6.096572
6.589822
7.0830717
7.5146656
7.915432
8.254541
8.470339
8.470339
8.28537
7.977088
7.5146656
6.9597597
6.2507124
5.541665
4.863446
4.2468834
3.6919773
3.167899
2.7979612
2.6129925
2.6129925
2.7979612
3.137071
3.6303213
4.216055
4.80179
5.3875246
5.973259
6.5589943
7.1447287
7.7612906
8.377854
8.871104
9.27187
9.456838
9.42601
9.179385
8.686134
7.977088
7.1447287
6.1890564
5.2642117
4.3701963
3.5378363
2.7363052
1.9656017
1.2257266
0.54750764
-0.038226962
-0.500649
-0.68561774
-0.5314771
-0.0073988438
0.8249608
1.8422892
3.0137584
4.2468834
5.418353
6.466509
7.3913536
8.192884
8.871104
9.42601
9.795948
9.950089
9.8267765
9.456838
8.840276
8.007916
7.0830717
6.1890564
5.3875246
4.709306
4.092743
3.5686648
3.106243
2.6746488
2.3663676
2.1813986
2.1813986
2.3663676
2.705477
3.137071
3.5378363
3.9077742
4.3085403
4.7709618
5.2642117
5.726634
6.158228
6.528166
6.713134
6.774791
6.713134
6.6206503
6.404853
6.096572
5.6958055
5.2642117
4.8326187
4.462681
4.154399
3.9077742
3.6611493
3.4145238
3.137071
2.921274
2.7671332
2.705477
2.7363052
2.8596177
3.106243
3.4145238
3.8152897
4.3085403
4.8326187
5.418353
6.1273994
6.928931
7.7612906
8.531995
9.241042
9.8267765
10.196713
10.289198
10.042574
9.487666
8.655307
7.668807
6.589822
5.4491806
4.277712
3.137071
2.0580862
1.0407577
0.11591375
-0.68561774
-1.3638366
-1.7646024
-1.9495711
-1.9803994
-1.8879149
-1.7337743
-1.4563211
-1.0863835
-0.62396145
0.023429394
0.7324765
1.5031798
2.273883
3.0445864
3.8461177
4.6784773
5.541665
6.3123684
6.9597597
7.483838
7.977088
8.377854
8.624478
8.716963
8.593651
8.316197
7.853775
7.237213
6.4973373
5.726634
5.0175867
4.3701963
3.8152897
3.3220398
2.921274
2.5821645
2.304711
2.0580862
1.8114612
1.595664
1.4415236
1.4106953
1.564836
1.8422892
2.2122269
2.5821645
2.952102
3.2912114
3.5994928
3.8152897
4.0002584
4.154399
4.339368
4.4935083
4.6784773
4.8942747
5.048415
5.171728
5.2025557
5.171728
5.110071
4.9559307
4.7401342
4.524337
4.277712
4.0002584
3.6303213
3.2603834
2.952102
2.7363052
2.7363052
3.0137584
3.4761803
3.9386022
4.339368
4.6784773
4.925102
5.048415
5.110071
5.110071
5.1408997
5.233384
5.3258686
5.356696
5.2642117
5.0792437
4.8326187
4.524337
4.1852274
3.8461177
3.5070083
3.2295554
2.98293
2.8287895
2.7979612
2.8287895
2.890446
3.0137584
3.198727
3.5070083
3.8769457
4.3701963
4.986759
5.6341496
6.281541
6.8981037
7.4530096
7.915432
8.28537
8.531995
8.716963
8.809447
8.778619
8.655307
8.377854
8.007916
7.5763226
7.1139
6.651478
6.219884
5.849947
5.5108376
5.171728
4.8942747
4.6784773
4.524337
4.401025
4.277712
4.092743
3.9386022
3.8769457
3.9077742
4.0002584
4.031087
3.9694307
3.9077742
3.7844613
3.5378363
3.106243
2.5821645
2.0580862
1.6264923
1.3182111
1.1640704
1.0715859
1.0407577
1.1024141
1.2565546
1.595664
2.0889142
2.7363052
3.5378363
4.4318523
5.356696
6.281541
7.1139
7.8229475
8.28537
8.470339
8.408682
8.254541
8.069572
7.853775
7.607151
7.2680407
6.8981037
6.528166
6.158228
5.8191185
5.541665
5.3875246
5.3258686
5.356696
5.3875246
5.418353
5.418353
5.418353
5.3258686
5.2025557
5.1408997
5.110071
5.2025557
5.4491806
5.78829
6.096572
6.3123684
6.466509
6.6206503
6.774791
6.928931
7.0214157
7.0830717
7.0830717
6.990588
6.836447
6.4973373
6.034915
5.3875246
4.64765
3.9077742
3.198727
2.6129925
2.1505706
1.8422892
1.6881487
1.595664
1.6264923
1.7498047
1.9964299
2.3663676
2.8287895
3.3836958
3.9077742
4.401025
4.925102
5.418353
5.911603
6.3740244
6.713134
6.990588
7.2063847
7.3296976
7.360525
7.237213
6.9597597
6.6206503
6.1890564
5.7574625
5.29504
4.863446
4.4318523
4.0002584
3.5686648
3.106243
2.5821645
2.0272582
1.4106953
0.8249608
0.30088258
0.023429394
-0.0073988438
0.2083981
0.639992
1.1948984
1.8114612
2.4280236
3.0137584
3.5994928
4.1852274
4.80179
5.4491806
6.0657434
6.6206503
7.1139
7.4530096
7.6996355
7.792119
7.7612906
7.6996355
7.5763226
7.3913536
7.175556
6.990588
6.8981037
6.836447
6.8056183
6.713134
6.5589943
6.404853
6.281541
6.1273994
5.9424305
5.6341496
5.2642117
4.8942747
4.4935083
4.092743
3.6919773
3.3528678
3.106243
2.98293
2.8596177
2.7671332
2.7363052
2.7363052
2.7979612
2.952102
3.167899
3.4453523
3.7228057
3.9386022
4.092743
4.092743
4.0002584
3.7844613
3.5070083
3.106243
2.705477
2.3355393
2.0272582
1.780633
1.595664
1.564836
1.6881487
1.9347734
2.3355393
2.7979612
3.3220398
3.7844613
4.1235714
4.401025
4.6168213
4.8326187
5.0175867
5.1408997
5.29504
5.4491806
5.5724936
5.5724936
5.5108376
5.3875246
5.233384
5.110071
5.048415
5.0175867
5.0175867
5.048415
5.0175867
4.8942747
4.64765
4.339368
4.031087
3.7228057
3.4453523
3.198727
2.98293
2.8287895
2.7363052
2.705477
2.6746488
2.6746488
2.6438205
2.705477
2.8596177
3.137071
3.4453523
3.6919773
3.8461177
3.9694307
4.0619154
4.154399
4.216055
4.2468834
4.216055
4.1852274
4.092743
3.9694307
3.7844613
3.5994928
3.3836958
3.198727
3.0137584
2.890446
2.921274
3.137071
3.4761803
3.9077742
4.3701963
4.80179
5.1408997
5.356696
5.4491806
5.5108376
5.541665
5.541665
5.5108376
5.418353
5.233384
4.9559307
4.524337
4.0002584
3.4453523
2.921274
2.5513363
2.304711
2.1505706
2.0580862
2.0272582
2.1505706
2.4280236
2.8287895
3.2912114
3.7536337
4.216055
4.709306
5.1408997
5.480009
5.6341496
5.6341496
5.5724936
5.480009
5.418353
5.356696
5.29504
5.233384
5.110071
4.925102
4.709306
4.462681
4.2468834
4.154399
4.1235714
4.154399
4.216055
4.3085403
4.401025
4.524337
4.585993
4.6168213
4.6784773
4.7709618
4.9559307
5.2025557
5.418353
5.603321
5.726634
5.849947
5.849947
5.7574625
5.541665
5.2642117
4.9559307
4.6168213
4.2468834
3.8461177
3.3836958
2.921274
2.3971958
1.8422892
1.3182111
0.8249608
0.42419505
0.14674175
-0.0073988438
-0.038226962
0.054257393
0.30088258
0.639992
1.1024141
1.6573205
2.304711
2.98293
3.6303213
4.277712
4.8942747
5.480009
5.9424305
6.3123684
6.589822
6.8056183
6.9597597
6.9597597
6.774791
6.528166
6.2507124
5.973259
5.6958055
5.3875246
5.0792437
4.7401342
4.4318523
4.1235714
3.8152897
3.4453523
3.0754144
2.7363052
2.4588518
2.243055
2.0580862
1.9656017
1.9039454
1.9039454
1.9656017
2.1813986
2.4280236
2.7671332
3.167899
3.6611493
4.154399
4.6168213
4.986759
5.171728
5.2025557
5.171728
5.0792437
4.863446
4.524337
4.1852274
3.8152897
3.4453523
3.0137584
2.520508
2.0580862
1.564836
1.1332421
0.7941326
0.67082024
0.67082024
0.7941326
1.0099297
1.3182111
1.7189765
2.1813986
2.5821645
2.890446
3.106243
3.2603834
3.4453523
3.6303213
3.7536337
3.8461177
3.8769457
3.8152897
3.6919773
3.5378363
3.3528678
3.167899
3.0137584
2.921274
2.890446
2.8596177
2.8287895
2.7979612
2.7363052
2.6746488
2.5821645
2.48968
2.4280236
2.4280236
2.48968
2.705477
3.0137584
3.3836958
3.8152897
4.3085403
4.8942747
5.541665
6.2507124
6.990588
7.6379786
8.223713
8.716963
9.056073
9.210214
9.179385
8.93276
8.531995
7.977088
7.237213
6.3740244
5.356696
4.3085403
3.2295554
2.2122269
1.3182111
0.57833576
0.023429394
-0.37733638
-0.59313333
-0.65478957
-0.59313333
-0.40816456
-0.06905508
0.39336693
0.9791014
1.595664
2.2122269
2.7979612
3.3528678
3.8152897
4.1852274
4.4935083
4.7401342
4.863446
4.8326187
4.6784773
4.401025
4.0002584
3.4145238
2.6746488
1.9039454
1.1948984
0.5166794
-0.0998832
-0.62396145
-1.0247272
-1.209696
-1.209696
-0.9322428
-0.43899268
0.23922622
1.1024141
1.9964299
2.890446
3.7844613
4.585993
5.356696
6.0040874
6.528166
6.928931
7.237213
7.422181
7.4530096
7.2063847
6.7439623
6.096572
5.3258686
4.4935083
3.6303213
2.8287895
2.0580862
1.2873828
0.5166794
-0.19236761
-0.77810216
-1.2713523
-1.5796336
-1.7337743
-1.7029462
-1.4563211
-1.1172116
-0.7164459
-0.28485203
0.14674175
0.57833576
1.0407577
1.4723516
1.8422892
2.2122269
2.5821645
2.8596177
3.0445864
3.137071
3.106243
3.106243
3.137071
3.137071
3.106243
3.0754144
2.98293
2.8596177
2.6438205
2.243055
1.7189765
1.1332421
0.6091639
0.17756999
-0.038226962
-0.06905508
0.08508563
0.3625388
0.7324765
1.2257266
1.8114612
2.3971958
2.921274
3.4145238
3.9077742
4.339368
4.6784773
4.80179
4.7401342
4.6168213
4.339368
3.9077742
3.3528678
2.7363052
2.0889142
1.4415236
0.7633046
0.17756999
-0.25402385
-0.500649
-0.59313333
-0.5623052
-0.43899268
-0.19236761
0.2083981
0.70164824
1.1948984
1.7498047
2.304711
2.8596177
3.3528678
3.7536337
4.092743
4.4318523
4.7709618
4.986759
5.048415
4.986759
4.80179
4.585993
4.339368
4.0619154
3.8152897
3.5994928
3.4145238
3.3220398
3.3220398
3.3836958
3.5070083
3.6611493
3.8769457
4.0619154
4.216055
4.3085403
4.3085403
4.277712
4.1235714
3.9077742
3.5686648
3.198727
2.7363052
2.243055
1.7498047
1.2565546
0.7941326
0.3625388
0.054257393
-0.0998832
-0.0998832
-0.0073988438
0.17756999
0.4858514
0.7941326
1.0715859
1.2873828
1.3798671
1.4415236
1.4723516
1.4723516
1.4106953
1.3490393
1.3490393
1.3182111
1.2873828
1.3182111
1.4415236
1.6881487
2.0889142
2.5513363
2.952102
3.3220398
3.5686648
3.8461177
4.1235714
4.462681
4.7401342
4.9559307
5.110071
5.171728
5.110071
4.925102
4.6168213
4.277712
3.9077742
3.5378363
3.198727
2.8596177
2.520508
2.1813986
1.8422892
1.5031798
1.1332421
0.7941326
0.57833576
0.54750764
0.67082024
0.88661695
1.1948984
1.564836
1.9656017
2.3663676
2.7671332
3.0754144
3.2912114
3.3836958
3.4145238
3.4453523
3.4145238
3.3528678
3.167899
2.8596177
2.4588518
2.0580862
1.6264923
1.1948984
0.70164824
0.2083981
-0.25402385
-0.62396145
-0.9014147
-1.1480397
-1.3330085
-1.3638366
-1.209696
-0.8397584
-0.34650826
0.23922622
0.9482734
1.7189765
2.48968
3.2603834
3.9386022
4.585993
5.171728
5.664978
5.9424305
5.9424305
5.6341496
5.110071
4.462681
3.7536337
3.0445864
2.3663676
1.7189765
1.1640704
0.67082024
0.30088258
0.08508563
0.023429394
0.11591375
0.33171058
0.57833576
0.9174452
1.3182111
1.7498047
2.1505706
2.5513363
3.0137584
3.5378363
4.0619154
4.4935083
4.80179
5.0175867
5.171728
5.233384
5.1408997
4.863446
4.462681
3.9694307
3.4145238
2.7671332
2.0889142
1.3798671
0.70164824
0.11591375
-0.43899268
-0.963071
-1.3946648
-1.672118
-1.8262587
-1.7954307
-1.5796336
-1.1788679
-0.65478957
-0.06905508
0.5166794
1.1640704
1.8422892
2.48968
3.0137584
3.4761803
3.9077742
4.339368
4.64765
4.80179
4.6784773
4.3085403
3.7844613
3.198727
2.6746488
2.1505706
1.595664
1.0715859
0.54750764
0.054257393
-0.37733638
-0.7164459
-0.8705865
-0.8705865
-0.77810216
-0.62396145
-0.37733638
-0.0073988438
0.45502317
0.9791014
1.595664
2.243055
2.890446
3.5070083
4.031087
4.4318523
4.7401342
4.9559307
5.048415
5.048415
4.9559307
4.80179
4.585993
4.339368
4.031087
3.7228057
3.3836958
2.98293
2.5821645
2.1813986
1.9039454
1.7498047
1.6264923
1.5340078
1.4415236
1.3798671
1.4106953
1.4723516
1.564836
1.6881487
1.780633
1.8731174
1.9656017
2.0889142
2.1505706
2.1813986
2.1813986
2.2122269
2.273883
2.304711
2.304711
2.243055
2.1197424
1.9656017
1.8422892
1.7189765
1.564836
1.3798671
1.1948984
1.0407577
0.9174452
0.85578895
0.88661695
1.0715859
1.3490393
1.6881487
2.0580862
2.4280236
2.890446
3.4453523
4.092743
4.6784773
5.1408997
5.4491806
5.5724936
5.541665
5.356696
5.0792437
4.7709618
4.401025
3.9077742
3.3220398
2.7363052
2.2122269
1.8422892
1.6264923
1.564836
1.564836
1.6573205
1.8114612
2.0272582
2.273883
2.520508
2.7671332
3.0137584
3.2603834
3.4761803
3.6303213
3.7228057
3.8461177
3.9694307
4.092743
4.1852274
4.2468834
4.3085403
4.401025
4.4935083
4.5551643
4.6784773
4.80179
4.8326187
4.7709618
4.5551643
4.216055
3.7844613
3.3836958
3.106243
2.890446
2.6746488
2.3971958
2.0889142
1.8731174
1.8114612
1.9347734
2.1813986
2.4588518
2.7979612
3.106243
3.3836958
3.5686648
3.6303213
3.6303213
3.5070083
3.2603834
2.98293
2.705477
2.520508
2.3355393
2.1197424
1.8731174
1.6881487
1.5340078
1.5031798
1.595664
1.8114612
2.0889142
2.4588518
2.890446
3.3528678
3.9077742
4.462681
4.8942747
5.2642117
5.603321
5.911603
6.158228
6.281541
6.281541
6.1273994
5.8191185
5.418353
4.986759
4.6784773
4.4935083
4.3701963
4.277712
4.154399
4.092743
4.092743
4.1852274
4.339368
4.462681
4.5551643
4.524337
4.462681
4.3085403
4.0619154
3.6611493
3.137071
2.5821645
2.0889142
1.6881487
1.4415236
1.3182111
1.3182111
1.4106953
1.6573205
1.9964299
2.3971958
2.7671332
3.0754144
3.3220398
3.5686648
3.7536337
3.9386022
4.0619154
4.092743
4.031087
3.9077742
3.7536337
3.5070083
3.2603834
3.0137584
2.8596177
2.8596177
3.0445864
3.2603834
3.4761803
3.6611493
3.8152897
3.8769457
3.8769457
3.8461177
3.8461177
3.9077742
4.0002584
4.092743
4.154399
4.277712
4.3701963
4.4935083
4.6168213
4.8326187
5.048415
5.2642117
5.356696
5.3258686
5.1408997
4.8326187
4.401025
3.9386022
3.4453523
2.98293
2.5513363
2.1197424
1.6573205
1.2565546
0.9482734
0.7324765
0.57833576
0.54750764
0.6091639
0.7941326
1.1024141
1.5340078
2.0889142
2.705477
3.3220398
3.9077742
4.462681
5.0175867
5.480009
5.849947
5.973259
5.8191185
5.4491806
4.925102
4.277712
3.5994928
2.952102
2.3971958
2.0580862
1.9039454
1.9656017
2.243055
2.7363052
3.3528678
4.031087
4.585993
5.0792437
5.5108376
5.849947
6.0657434
6.034915
5.911603
5.6958055
5.4491806
5.1408997
4.7709618
4.339368
3.8461177
3.2603834
2.6746488
2.1505706
1.7498047
1.4106953
1.1024141
0.88661695
0.85578895
1.0099297
1.3182111
1.6881487
2.1197424
2.5821645
3.0137584
3.4453523
3.6919773
3.7844613
3.6919773
3.5686648
3.4453523
3.3836958
3.5070083
3.7844613
4.1852274
4.6784773
5.2025557
5.726634
6.2507124
6.7439623
7.1447287
7.545494
7.9462605
8.28537
8.470339
8.377854
7.977088
7.360525
6.6206503
5.78829
4.9559307
4.216055
3.5686648
3.0137584
2.4280236
1.8114612
1.1024141
0.39336693
-0.25402385
-0.7164459
-0.963071
-0.963071
-0.77810216
-0.4698208
-0.038226962
0.42419505
0.9174452
1.3798671
1.8731174
2.3971958
2.952102
3.4761803
3.9077742
4.3085403
4.6168213
4.7709618
4.7401342
4.6168213
4.401025
4.1852274
4.031087
3.9077742
3.7536337
3.5994928
3.4145238
3.137071
2.705477
2.1813986
1.595664
0.9791014
0.42419505
-0.038226962
-0.25402385
-0.22319573
0.08508563
0.57833576
1.1948984
1.9656017
2.8287895
3.7536337
4.64765
5.4491806
6.158228
6.8056183
7.3296976
7.607151
7.6996355
7.607151
7.3913536
7.0830717
6.651478
6.1273994
5.5108376
4.863446
4.216055
3.5994928
2.921274
2.1813986
1.3798671
0.639992
0.054257393
-0.40816456
-0.77810216
-1.0555553
-1.1480397
-1.0247272
-0.7164459
-0.22319573
0.45502317
1.2565546
2.1197424
2.98293
3.8461177
4.585993
5.2642117
5.849947
6.343197
6.6823063
6.8981037
6.928931
6.8056183
6.4973373
6.1273994
5.78829
5.480009
5.110071
4.6784773
4.216055
3.7536337
3.2603834
2.7363052
2.304711
1.9656017
1.7498047
1.6573205
1.780633
2.0272582
2.3663676
2.7671332
3.2295554
3.6919773
4.154399
4.6168213
5.0175867
5.3258686
5.5724936
5.664978
5.603321
5.356696
4.986759
4.4935083
3.9077742
3.3528678
2.921274
2.6746488
2.6129925
2.705477
2.952102
3.2912114
3.6303213
3.9694307
4.216055
4.3701963
4.524337
4.6168213
4.709306
4.7401342
4.7401342
4.6168213
4.3701963
4.0002584
3.5378363
3.106243
2.8287895
2.6746488
2.6438205
2.705477
2.7363052
2.7979612
2.8287895
2.921274
3.0137584
3.167899
3.3836958
3.6303213
4.0002584
4.4318523
4.925102
5.3258686
5.541665
5.5724936
5.4491806
5.171728
4.8326187
4.4318523
4.0002584
3.5686648
3.137071
2.7363052
2.3355393
1.8731174
1.4415236
1.0715859
0.88661695
0.88661695
1.0407577
1.2565546
1.5031798
1.780633
2.0889142
2.4588518
2.8596177
3.2603834
3.6303213
4.092743
4.6168213
5.2025557
5.7574625
6.3123684
6.774791
7.052244
7.175556
7.1447287
7.0214157
6.8056183
6.466509
6.0657434
5.541665
4.925102
4.216055
3.4453523
2.705477
1.9964299
1.3490393
0.8249608
0.39336693
0.14674175
0.023429394
0.11591375
0.33171058
0.639992
1.0407577
1.564836
2.273883
3.0754144
3.8152897
4.4935083
5.0792437
5.603321
6.0040874
6.219884
6.281541
6.1890564
6.0657434
5.8191185
5.480009
5.0792437
4.64765
4.216055
3.8152897
3.5070083
3.2912114
3.2295554
3.2603834
3.3528678
3.5070083
3.7228057
4.0002584
4.277712
4.524337
4.64765
4.6168213
4.462681
4.216055
3.9386022
3.5686648
3.0754144
2.4588518
1.780633
1.0715859
0.45502317
-0.0998832
-0.5623052
-0.9322428
-1.1788679
-1.2713523
-1.2405242
-1.0863835
-0.77810216
-0.40816456
0.11591375
0.7633046
1.595664
2.5821645
3.5686648
4.4318523
5.110071
5.6341496
6.0040874
6.219884
6.281541
6.1890564
5.9424305
5.480009
4.863446
4.154399
3.4453523
2.8287895
2.304711
1.8114612
1.4723516
1.2257266
1.0715859
0.9482734
0.88661695
0.9174452
1.1640704
1.6264923
2.1813986
2.8287895
3.4761803
4.092743
4.6784773
5.1408997
5.418353
5.480009
5.356696
5.110071
4.7709618
4.3085403
3.7228057
3.0445864
2.304711
1.595664
0.9791014
0.39336693
-0.13071132
-0.500649
-0.74727404
-0.8397584
-0.74727404
-0.500649
-0.13071132
0.30088258
0.88661695
1.6264923
2.4588518
3.2295554
3.8769457
4.3701963
4.709306
4.925102
4.8942747
4.6784773
4.339368
3.9077742
3.3836958
2.7363052
2.0889142
1.4415236
0.8249608
0.30088258
-0.06905508
-0.31568015
-0.500649
-0.5623052
-0.43899268
-0.0998832
0.45502317
1.1640704
1.9039454
2.5821645
3.2295554
3.8769457
4.524337
5.1408997
5.664978
6.096572
6.3123684
6.281541
6.0657434
5.6958055
5.29504
4.80179
4.277712
3.7844613
3.2295554
2.6438205
1.9964299
1.2873828
0.54750764
-0.13071132
-0.68561774
-0.9938991
-1.0247272
-0.8397584
-0.62396145
-0.40816456
-0.16153944
0.11591375
0.42419505
0.7324765
1.1024141
1.5340078
1.9347734
2.3355393
2.7363052
3.137071
3.5070083
3.7536337
3.8152897
3.7228057
3.5378363
3.2295554
2.8287895
2.3663676
1.9039454
1.4106953
1.0099297
0.7324765
0.54750764
0.45502317
0.4858514
0.639992
0.9482734
1.3490393
1.780633
2.243055
2.705477
3.0137584
3.167899
3.167899
3.106243
3.0137584
2.890446
2.6746488
2.3663676
2.0272582
1.6881487
1.4723516
1.3182111
1.3490393
1.4723516
1.7189765
2.0580862
2.4588518
2.7979612
3.137071
3.4761803
3.7536337
3.9386022
3.9386022
3.7844613
3.5378363
3.2295554
2.921274
2.5513363
2.1197424
1.6264923
1.1640704
0.7633046
0.45502317
0.2083981
0.023429394
-0.0073988438
0.17756999
0.5166794
0.9791014
1.4723516
1.9656017
2.4280236
2.8287895
3.137071
3.3836958
3.5686648
3.7228057
3.7844613
3.8152897
3.8152897
3.8461177
3.9077742
3.8769457
3.7536337
3.5070083
3.2295554
2.921274
2.5821645
2.243055
1.9039454
1.564836
1.1948984
0.8249608
0.4858514
0.2083981
0.14674175
0.23922622
0.5166794
0.85578895
1.2873828
1.7498047
2.273883
2.8596177
3.4761803
4.092743
4.6168213
5.048415
5.29504
5.3875246
5.29504
5.048415
4.709306
4.277712
3.7844613
3.3528678
2.921274
2.4280236
1.8114612
1.1948984
0.6091639
0.17756999
-0.0998832
-0.19236761
-0.0998832
0.17756999
0.54750764
1.0715859
1.7189765
2.3971958
3.0445864
3.6303213
4.1235714
4.524337
4.863446
5.048415
5.048415
4.863446
4.5551643
4.154399
3.6611493
3.106243
2.5513363
2.0580862
1.6881487
1.4723516
1.4415236
1.6264923
1.9656017
2.3971958
2.8287895
3.167899
3.4761803
3.6611493
3.7844613
3.8461177
3.7844613
3.5686648
3.2295554
2.7979612
2.3663676
1.9347734
1.564836
1.2257266
1.0099297
0.85578895
0.85578895
0.9482734
1.1332421
1.2873828
1.4415236
1.6573205
1.9964299
2.520508
3.167899
3.9077742
4.64765
5.29504
5.849947
6.2507124
6.4973373
6.6206503
6.6206503
6.6206503
6.589822
6.5589943
6.4973373
6.3123684
5.9424305
5.480009
4.986759
4.585993
4.3701963
4.339368
4.524337
4.863446
5.3258686
5.8191185
6.343197
6.774791
7.1139
7.4530096
7.792119
8.223713
8.686134
9.148558
9.580151
9.8884325
9.980917
9.8884325
9.610979
9.210214
8.655307
7.9462605
7.052244
6.0657434
5.0175867
3.9386022
2.8596177
1.7189765
0.54750764
-0.59313333
-1.6104617
-2.4119933
-2.9668996
-3.306009
-3.3984935
-3.2443528
-2.843587
-2.2578526
-1.4871492
-0.5623052
0.4858514
1.595664
2.6746488
3.6919773
4.6168213
5.356696
5.911603
6.281541
6.3740244
6.2507124
5.911603
5.418353
4.9559307
4.585993
4.2468834
3.9386022
3.5994928
3.2912114
3.0754144
2.952102
2.890446
2.890446
2.8596177
2.8287895
2.7979612
2.7979612
2.7979612
2.7671332
2.7363052
2.705477
2.6438205
2.6438205
2.6438205
2.6438205
2.6438205
2.705477
2.8287895
2.98293
3.137071
3.2912114
3.4761803
3.5686648
3.5686648
3.5070083
3.4145238
3.3836958
3.4453523
3.5070083
3.5378363
3.5686648
3.5686648
3.5378363
3.5994928
3.7228057
3.9077742
4.1235714
4.3085403
4.462681
4.5551643
4.524337
4.401025
4.1852274
3.9077742
3.6611493
3.4145238
3.167899
2.98293
2.7671332
2.48968
2.1505706
1.8422892
1.595664
1.5031798
1.564836
1.8114612
2.1197424
2.5821645
3.0754144
3.5686648
4.031087
4.401025
4.709306
4.986759
5.2025557
5.356696
5.418353
5.3875246
5.233384
4.925102
4.462681
3.9386022
3.3528678
2.7671332
2.243055
1.780633
1.4723516
1.2565546
1.0099297
0.7633046
0.54750764
0.39336693
0.27005434
0.08508563
-0.0998832
-0.22319573
-0.28485203
-0.28485203
-0.28485203
-0.28485203
-0.25402385
-0.19236761
-0.06905508
0.11591375
0.42419505
0.8249608
1.2873828
1.6264923
1.8422892
1.9964299
2.1197424
2.1197424
1.9964299
1.8731174
1.8422892
1.9039454
1.9656017
1.9656017
1.9039454
1.8422892
1.8422892
1.8731174
1.9347734
2.0580862
2.2122269
2.4280236
2.5513363
2.48968
2.243055
1.8422892
1.3798671
0.9791014
0.67082024
0.42419505
0.17756999
-0.19236761
-0.62396145
-0.9938991
-1.209696
-1.3021804
-1.3946648
-1.5488055
-1.6104617
-1.425493
-0.8705865
-0.038226962
0.88661695
1.7189765
2.48968
3.2295554
3.9386022
4.462681
4.7709618
4.8942747
5.0175867
5.0792437
4.986759
4.64765
4.154399
3.7228057
3.4761803
3.2603834
2.952102
2.5513363
2.273883
2.304711
2.5513363
2.8596177
3.137071
3.4145238
3.8769457
4.5551643
5.2642117
5.8191185
6.1890564
6.5589943
6.928931
7.175556
7.1447287
6.7439623
6.1273994
5.3875246
4.5551643
3.6611493
2.8596177
2.1197424
1.5031798
0.88661695
0.23922622
-0.43899268
-0.963071
-1.209696
-1.2405242
-1.1480397
-0.9938991
-0.74727404
-0.31568015
0.23922622
0.7633046
1.2257266
1.6264923
2.0272582
2.3971958
2.7363052
2.921274
3.0137584
3.0137584
2.890446
2.705477
2.5513363
2.3355393
1.9964299
1.5340078
1.0099297
0.54750764
0.14674175
-0.34650826
-0.9014147
-1.3638366
-1.672118
-1.8570868
-2.0112276
-2.13454
-2.0728838
-1.8262587
-1.3330085
-0.65478957
0.17756999
0.9791014
1.6881487
2.3355393
2.98293
3.5686648
4.0619154
4.462681
4.64765
4.5551643
4.2468834
3.7844613
3.3528678
2.921274
2.5513363
2.273883
2.0580862
1.9347734
1.9964299
2.1197424
2.273883
2.3663676
2.3971958
2.4280236
2.4588518
2.520508
2.6129925
2.7671332
2.952102
3.198727
3.4453523
3.5994928
3.5994928
3.3836958
2.952102
2.3971958
1.8114612
1.3182111
0.85578895
0.45502317
0.023429394
-0.40816456
-0.8397584
-1.209696
-1.4563211
-1.5796336
-1.672118
-1.7337743
-1.672118
-1.3330085
-0.74727404
-0.0998832
0.42419505
0.8249608
1.1024141
1.4723516
1.8731174
2.2122269
2.3355393
2.3355393
2.304711
2.1813986
1.9347734
1.5340078
1.1024141
0.67082024
0.33171058
0.054257393
-0.19236761
-0.500649
-0.77810216
-0.8705865
-0.65478957
-0.25402385
0.23922622
0.7324765
1.2565546
1.8422892
2.4280236
2.921274
3.2912114
3.4761803
3.5686648
3.5686648
3.5070083
3.3836958
3.198727
2.952102
2.6129925
2.273883
1.8731174
1.5031798
1.2257266
1.0407577
0.8249608
0.6091639
0.39336693
0.3625388
0.42419505
0.6091639
0.85578895
1.1332421
1.3490393
1.5340078
1.595664
1.564836
1.3798671
1.1332421
0.9482734
0.7633046
0.5166794
0.14674175
-0.25402385
-0.65478957
-0.963071
-1.1788679
-1.3021804
-1.3330085
-1.3638366
-1.3946648
-1.3946648
-1.3330085
-1.0863835
-0.7164459
-0.31568015
0.054257393
0.39336693
0.70164824
0.9791014
1.2873828
1.5031798
1.564836
1.4723516
1.2873828
0.9791014
0.57833576
0.14674175
-0.25402385
-0.62396145
-0.963071
-1.2405242
-1.4871492
-1.672118
-1.8879149
-2.1037118
-2.2578526
-2.2270246
-2.0728838
-1.8570868
-1.5488055
-1.1788679
-0.7164459
-0.19236761
0.3625388
0.88661695
1.4106953
1.9347734
2.3663676
2.520508
2.4588518
2.1813986
1.8422892
1.4723516
1.0715859
0.5166794
-0.06905508
-0.59313333
-0.8089303
-0.74727404
-0.5314771
-0.28485203
0.023429394
0.39336693
0.85578895
1.3490393
1.8114612
2.273883
2.7363052
3.2603834
3.8152897
4.339368
4.7401342
4.8942747
4.709306
4.3085403
3.7536337
3.106243
2.3663676
1.564836
0.7324765
-0.06905508
-0.8089303
-1.5488055
-2.2270246
-2.812759
-3.2751808
-3.5834622
-3.737603
-3.737603
-3.6451187
-3.4909778
-3.2443528
-2.8744154
-2.4119933
-1.9187431
-1.425493
-0.963071
-0.43899268
0.08508563
0.639992
1.1948984
1.7189765
2.1197424
2.304711
2.3663676
2.304711
2.2122269
2.0889142
1.8731174
1.6573205
1.4415236
1.3182111
1.2257266
1.1024141
0.9174452
0.7941326
0.7941326
0.88661695
1.0099297
1.1948984
1.4415236
1.6881487
1.9039454
2.0272582
2.0889142
2.2122269
2.3355393
2.4588518
2.48968
2.520508
2.5821645
2.6129925
2.5513363
2.3663676
2.0272582
1.564836
1.0407577
0.45502317
-0.0998832
-0.59313333
-0.9938991
-1.3021804
-1.4563211
-1.5796336
-1.64129
-1.672118
-1.7029462
-1.672118
-1.5796336
-1.3638366
-1.0247272
-0.59313333
-0.28485203
-0.06905508
0.054257393
0.2083981
0.30088258
0.33171058
0.30088258
0.27005434
0.27005434
0.30088258
0.30088258
0.17756999
-0.038226962
-0.31568015
-0.500649
-0.5314771
-0.43899268
-0.25402385
-0.0073988438
0.2083981
0.4858514
0.7941326
1.0099297
1.1948984
1.2873828
1.3798671
1.4415236
1.4106953
1.3182111
1.0715859
0.7324765
0.27005434
-0.22319573
-0.68561774
-1.1788679
-1.672118
-2.13454
-2.4428215
-2.6586182
-2.7511027
-2.6894464
-2.4428215
-2.0112276
-1.5179774
-1.0863835
-0.65478957
-0.22319573
0.27005434
0.8249608
1.4723516
2.0889142
2.6438205
3.137071
3.5994928
3.9694307
4.2468834
4.401025
4.401025
4.3085403
4.0619154
3.6919773
3.2603834
2.7363052
2.1505706
1.564836
0.9174452
0.30088258
-0.22319573
-0.5623052
-0.7164459
-0.77810216
-0.77810216
-0.7164459
-0.5314771
-0.19236761
0.23922622
0.7941326
1.4723516
2.243055
2.921274
3.5070083
4.0002584
4.4318523
4.709306
4.709306
4.462681
3.9694307
3.2912114
2.4588518
1.4723516
0.42419505
-0.5623052
-1.5179774
-2.4428215
-3.2751808
-3.9225717
-4.230853
-4.230853
-4.0150566
-3.6142905
-2.9977279
-2.165368
-1.0863835
0.08508563
1.1640704
2.0580862
2.7979612
3.4453523
4.0002584
4.462681
4.7401342
4.863446
4.8326187
4.6168213
4.277712
3.8461177
3.3836958
2.8596177
2.243055
1.564836
0.9174452
0.30088258
-0.19236761
-0.59313333
-0.9322428
-1.2405242
-1.5179774
-1.7646024
-1.8879149
-1.9187431
-1.8570868
-1.7646024
-1.6104617
-1.425493
-1.2713523
-1.1480397
-1.0247272
-0.8089303
-0.4698208
-0.13071132
0.23922622
0.6091639
0.9482734
1.2565546
1.564836
1.9039454
2.1505706
2.3355393
2.4280236
2.4588518
2.4588518
2.3971958
2.2122269
1.8422892
1.3798671
0.8249608
0.23922622
-0.22319573
-0.5314771
-0.68561774
-0.74727404
-0.74727404
-0.62396145
-0.40816456
-0.0998832
0.2083981
0.4858514
0.7941326
1.0715859
1.3490393
1.6573205
1.9656017
2.243055
2.3971958
2.48968
2.520508
2.6129925
2.7671332
2.921274
3.0445864
3.106243
3.167899
3.2295554
3.2912114
3.2603834
3.167899
2.98293
2.7363052
2.48968
2.1813986
1.8422892
1.5031798
1.2257266
0.9482734
0.70164824
0.45502317
0.27005434
0.054257393
-0.13071132
-0.31568015
-0.500649
-0.62396145
-0.7164459
-0.8089303
-0.8397584
-0.8705865
-0.8397584
-0.77810216
-0.68561774
-0.500649
-0.22319573
0.08508563
0.39336693
0.67082024
0.9791014
1.2565546
1.564836
1.9039454
2.273883
2.5821645
2.8287895
2.98293
3.167899
3.4145238
3.6611493
3.7536337
3.6919773
3.5378363
3.3220398
3.137071
2.98293
2.7671332
2.48968
2.243055
2.0889142
2.0272582
2.0580862
2.1505706
2.243055
2.4280236
2.705477
2.98293
3.2603834
3.5378363
3.7536337
3.9386022
4.031087
4.0002584
3.8769457
3.5994928
3.2295554
2.8287895
2.4280236
1.9656017
1.4723516
0.9791014
0.5166794
0.023429394
-0.40816456
-0.8397584
-1.3021804
-1.7337743
-2.1961963
-2.596962
-2.9052434
-3.059384
-3.090212
-2.9977279
-2.8744154
-2.6586182
-2.381165
-2.0420556
-1.672118
-1.209696
-0.7164459
-0.13071132
0.42419505
0.88661695
1.3182111
1.7189765
2.1197424
2.520508
2.98293
3.4145238
3.7844613
4.0619154
4.216055
4.2468834
4.1852274
4.154399
4.092743
4.031087
4.0002584
3.9386022
3.8461177
3.7228057
3.5686648
3.4453523
3.4145238
3.5070083
3.6919773
3.8769457
4.0619154
4.1235714
4.092743
3.9694307
3.7228057
3.3836958
3.0445864
2.705477
2.3663676
1.9347734
1.5340078
1.0715859
0.57833576
0.054257393
-0.5314771
-1.0555553
-1.4871492
-1.7954307
-2.0112276
-2.165368
-2.3195088
-2.4119933
-2.4736495
-2.5044775
-2.4736495
-2.4736495
-2.4428215
-2.4119933
-2.3195088
-2.13454
-1.8879149
-1.6104617
-1.3638366
-1.209696
-1.1480397
-1.0863835
-1.0863835
-1.1172116
-1.1480397
-1.1172116
-0.963071
-0.7164459
-0.40816456
-0.06905508
0.30088258
0.70164824
1.1024141
1.4723516
1.8422892
2.1505706
2.4280236
2.6438205
2.7363052
2.705477
2.6129925
2.4280236
2.2122269
1.9347734
1.595664
1.2565546
0.9174452
0.54750764
0.17756999
-0.19236761
-0.5314771
-0.8705865
-1.2405242
-1.5179774
-1.7029462
-1.7954307
-1.8262587
-1.8262587
-1.7646024
-1.6104617
-1.3946648
-1.1172116
-0.77810216
-0.40816456
-0.13071132
0.08508563
0.27005434
0.57833576
0.9482734
1.2873828
1.564836
1.7498047
1.9347734
2.0580862
2.2122269
2.3355393
2.4588518
2.520508
2.520508
2.4588518
2.304711
2.1197424
1.8731174
1.595664
1.3490393
1.1332421
0.9791014
0.85578895
0.7941326
0.7633046
0.7324765
0.7941326
0.9174452
1.0099297
1.0715859
1.1024141
1.0407577
0.88661695
0.57833576
0.11591375
-0.37733638
-0.9014147
-1.3946648
-1.9495711
-2.4736495
-2.9052434
-3.1826966
-3.306009
-3.306009
-3.1518686
-2.9668996
-2.6894464
-2.3195088
-1.7954307
-1.1480397
-0.500649
0.17756999
0.8249608
1.4106953
1.8731174
2.2122269
2.4588518
2.6438205
2.7671332
2.8287895
2.7979612
2.6746488
2.520508
2.3355393
2.1813986
2.0272582
1.9347734
1.9039454
1.8731174
1.8731174
1.8114612
1.780633
1.7498047
1.7189765
1.6573205
1.6264923
1.6264923
1.6264923
1.6264923
1.564836
1.4415236
1.3182111
1.2565546
1.2565546
1.3490393
1.3798671
1.4106953
1.4106953
1.3798671
1.2873828
1.1024141
0.7941326
0.42419505
0.023429394
-0.31568015
-0.62396145
-0.9014147
-1.209696
-1.4871492
-1.672118
-1.7337743
-1.672118
-1.5488055
-1.3946648
-1.1480397
-0.8397584
-0.4698208
-0.06905508
0.33171058
0.70164824
1.0715859
1.4415236
1.7498047
2.0580862
2.273883
2.4280236
2.5513363
2.6129925
2.6746488
2.705477
2.7671332
2.8287895
2.921274
2.98293
3.0445864
3.106243
3.106243
3.0137584
2.8596177
2.6438205
2.4280236
2.2122269
1.9347734
1.6264923
1.3182111
1.0099297
0.7633046
0.4858514
0.14674175
-0.19236761
-0.4698208
-0.62396145
-0.65478957
-0.59313333
-0.500649
-0.37733638
-0.19236761
0.054257393
0.27005434
0.4858514
0.6091639
0.70164824
0.7941326
0.88661695
0.9482734
0.9174452
0.8249608
0.70164824
0.57833576
0.4858514
0.39336693
0.27005434
0.14674175
-0.0073988438
-0.06905508
-0.038226962
0.054257393
0.14674175
0.30088258
0.4858514
0.70164824
0.88661695
1.1024141
1.3182111
1.564836
1.8422892
2.1197424
2.3971958
2.6129925
2.7363052
2.6746488
2.48968
2.1813986
1.8422892
1.5031798
1.1640704
0.7941326
0.42419505
0.08508563
-0.31568015
-0.7164459
-1.0555553
-1.3330085
-1.4871492
-1.5488055
-1.5179774
-1.3946648
-1.209696
-0.963071
-0.62396145
-0.22319573
0.23922622
0.7633046
1.2873828
1.7498047
2.1505706
2.4588518
2.705477
2.8287895
2.8596177
2.7671332
2.5821645
2.304711
1.9347734
1.5031798
1.0099297
0.45502317
-0.0998832
-0.68561774
-1.2713523
-1.8262587
-2.350337
-2.843587
-3.2443528
-3.521806
-3.7067747
-3.7992594
-3.7992594
-3.7067747
-3.5834622
-3.3368373
-2.9977279
-2.566134
-2.13454
-1.672118
-1.209696
-0.7164459
-0.22319573
0.17756999
0.54750764
0.7941326
0.9482734
1.0715859
1.1640704
1.1948984
1.2257266
1.1948984
1.1640704
1.1332421
1.1332421
1.1024141
1.1024141
1.0715859
1.0099297
0.88661695
0.639992
0.30088258
-0.13071132
-0.5623052
-1.0247272
-1.425493
-1.7954307
-2.165368
-2.535306
-2.8744154
-3.1826966
-3.3676653
-3.4293218
-3.3676653
-3.2443528
-2.9977279
-2.6894464
-2.381165
-2.0112276
-1.6104617
-1.1480397
-0.65478957
-0.19236761
0.27005434
0.67082024
1.0099297
1.2873828
1.4415236
1.595664
1.7189765
1.8422892
1.9347734
1.9347734
1.8422892
1.6573205
1.4106953
1.1024141
0.7324765
0.33171058
-0.0998832
-0.4698208
-0.7164459
-0.9014147
-1.0247272
-1.1480397
-1.209696
-1.1788679
-0.9938991
-0.62396145
-0.0998832
0.54750764
1.2565546
2.0272582
2.8287895
3.5070083
4.092743
4.585993
4.8942747
5.0175867
4.8942747
4.524337
4.0002584
3.3528678
2.6129925
1.7189765
0.70164824
-0.31568015
-1.2405242
-2.0728838
-2.781931
-3.2751808
-3.5526342
-3.6142905
-3.5526342
-3.3676653
-3.0285559
-2.4736495
-1.7337743
-0.9322428
-0.13071132
0.67082024
1.3490393
1.9347734
2.3663676
2.6746488
2.8287895
2.890446
2.952102
2.952102
2.921274
2.7671332
2.48968
2.0889142
1.6881487
1.2565546
0.7633046
0.23922622
-0.28485203
-0.62396145
-0.8397584
-0.963071
-0.9938991
-0.963071
-0.8089303
-0.500649
-0.06905508
0.45502317
1.1024141
1.8114612
2.5513363
3.2912114
3.9386022
4.4935083
4.9559307
5.29504
5.418353
5.3258686
5.0175867
4.6168213
4.092743
3.4453523
2.7671332
2.0272582
1.1948984
0.33171058
-0.500649
-1.2405242
-1.8570868
-2.381165
-2.812759
-3.1210403
-3.306009
-3.3676653
-3.306009
-3.1518686
-2.9360714
-2.6586182
-2.350337
-1.9803994
-1.5796336
-1.209696
-0.9014147
-0.62396145
-0.28485203
0.11591375
0.57833576
1.0715859
1.564836
2.0580862
2.520508
2.890446
3.167899
3.4145238
3.5994928
3.7228057
3.7536337
3.8152897
3.9386022
4.031087
4.031087
3.9386022
3.7844613
3.5994928
3.4145238
3.2295554
3.0445864
2.890446
2.705477
2.4588518
2.243055
2.0272582
1.8422892
1.595664
1.2873828
0.9482734
0.57833576
0.14674175
-0.31568015
-0.74727404
-1.1788679
-1.4871492
-1.7029462
-1.8570868
-1.9187431
-1.8262587
-1.6104617
-1.2713523
-0.8705865
-0.37733638
0.2083981
0.88661695
1.6264923
2.3663676
3.0754144
3.6611493
4.031087
4.1852274
4.154399
4.031087
3.7844613
3.3528678
2.7979612
2.1813986
1.5340078
0.88661695
0.23922622
-0.43899268
-1.0863835
-1.6104617
-1.9495711
-2.13454
-2.13454
-1.9495711
-1.6104617
-1.1788679
-0.68561774
-0.16153944
0.33171058
0.8249608
1.2565546
1.595664
1.9039454
2.0889142
2.2122269
2.2122269
2.1197424
1.9039454
1.6573205
1.4106953
1.1948984
0.9791014
0.7324765
0.4858514
0.2083981
-0.038226962
-0.22319573
-0.34650826
-0.4698208
-0.500649
-0.500649
-0.40816456
-0.28485203
-0.13071132
-0.0073988438
0.14674175
0.30088258
0.4858514
0.70164824
0.9174452
1.0715859
1.2257266
1.3798671
1.564836
1.6881487
1.7498047
1.780633
1.780633
1.6881487
1.5031798
1.2565546
0.9791014
0.70164824
0.45502317
0.27005434
0.14674175
0.08508563
0.14674175
0.30088258
0.4858514
0.70164824
0.9482734
1.2257266
1.564836
1.9347734
2.3663676
2.7671332
3.137071
3.3836958
3.5070083
3.4761803
3.2603834
2.890446
2.3971958
1.8731174
1.2565546
0.6091639
0.023429394
-0.5314771
-0.9322428
-1.2405242
-1.5488055
-1.8262587
-1.9803994
-1.9803994
-1.8262587
-1.5796336
-1.3330085
-1.0863835
-0.77810216
-0.500649
-0.22319573
-0.0073988438
0.2083981
0.4858514
0.85578895
1.2257266
1.5340078
1.780633
1.9656017
2.0889142
2.1505706
2.1813986
2.1505706
2.1505706
2.2122269
2.273883
2.3355393
2.3355393
2.243055
2.0889142
1.9039454
1.8114612
1.8114612
1.9039454
1.9964299
2.0580862
2.0889142
2.1813986
2.273883
2.3355393
2.304711
2.2122269
2.1197424
2.0580862
1.9039454
1.6573205
1.3182111
0.9791014
0.6091639
0.23922622
-0.16153944
-0.5314771
-0.8705865
-1.0555553
-1.1480397
-1.1172116
-1.0555553
-0.9322428
-0.74727404
-0.37733638
0.14674175
0.7324765
1.3182111
1.8731174
2.4280236
2.952102
3.4453523
3.7844613
4.0002584
4.1235714
4.154399
4.1235714
3.9694307
3.7844613
3.5378363
3.3528678
3.137071
2.921274
2.7363052
2.520508
2.304711
2.1197424
1.9964299
1.9964299
2.1197424
2.3355393
2.5821645
2.7979612
3.0137584
3.198727
3.3220398
3.3220398
3.2295554
3.0754144
2.921274
2.7363052
2.4588518
2.1197424
1.780633
1.5031798
1.2873828
1.0407577
0.7941326
0.57833576
0.45502317
0.45502317
0.57833576
0.7633046
1.0099297
1.3490393
1.7189765
2.1505706
2.6129925
3.0445864
3.4453523
3.7844613
4.0619154
4.2468834
4.277712
4.1852274
4.031087
3.8152897
3.5994928
3.4145238
3.2603834
3.0445864
2.705477
2.273883
1.8422892
1.4106953
1.1024141
0.9174452
0.85578895
0.88661695
0.9174452
1.0099297
1.1332421
1.2873828
1.4415236
1.595664
1.7498047
1.9347734
2.1813986
2.4280236
2.6129925
2.705477
2.705477
2.6438205
2.520508
2.3663676
2.1505706
1.8422892
1.5031798
1.1332421
0.7941326
0.4858514
0.23922622
0.08508563
-0.06905508
-0.19236761
-0.25402385
-0.22319573
-0.0998832
-0.0073988438
0.054257393
0.054257393
0.08508563
0.08508563
0.08508563
0.023429394
-0.06905508
-0.19236761
-0.31568015
-0.43899268
-0.4698208
-0.500649
-0.5314771
-0.62396145
-0.7164459
-0.7164459
-0.59313333
-0.40816456
-0.22319573
-0.13071132
-0.06905508
0.023429394
0.11591375
0.23922622
0.42419505
0.6091639
0.7941326
0.9482734
1.1024141
1.2873828
1.4723516
1.564836
1.6264923
1.6573205
1.6881487
1.595664
1.4723516
1.3490393
1.2873828
1.2257266
1.1640704
1.1640704
1.2873828
1.4723516
1.6573205
1.8114612
1.8731174
1.8422892
1.780633
1.7498047
1.7498047
1.6881487
1.595664
1.4723516
1.2565546
0.9791014
0.639992
0.33171058
0.08508563
-0.13071132
-0.31568015
-0.40816456
-0.40816456
-0.34650826
-0.31568015
-0.28485203
-0.22319573
-0.0998832
0.14674175
0.45502317
0.8249608
1.1332421
1.4106953
1.6573205
1.9039454
2.1813986
2.48968
2.8287895
3.137071
3.3836958
3.5378363
3.6303213
3.6303213
3.5686648
3.4761803
3.3528678
3.167899
2.921274
2.6129925
2.2122269
1.7189765
1.1640704
0.6091639
0.054257393
-0.4698208
-0.9938991
-1.4563211
-1.7954307
-1.9495711
-1.9495711
-1.8570868
-1.64129
-1.3946648
-1.0555553
-0.65478957
-0.25402385
0.08508563
0.3625388
0.57833576
0.7941326
1.0099297
1.1948984
1.3182111
1.3490393
1.3182111
1.2873828
1.2257266
1.1640704
1.1024141
1.0407577
0.9482734
0.7941326
0.639992
0.54750764
0.45502317
0.33171058
0.23922622
0.11591375
-0.0073988438
-0.13071132
-0.22319573
-0.31568015
-0.40816456
-0.5314771
-0.59313333
-0.500649
-0.31568015
-0.06905508
0.11591375
0.23922622
0.3625388
0.5166794
0.67082024
0.85578895
1.0099297
1.2565546
1.5340078
1.7498047
1.9039454
2.0272582
2.1505706
2.273883
2.304711
2.273883
2.1505706
1.9964299
1.780633
1.5340078
1.2873828
0.9791014
0.639992
0.2083981
-0.25402385
-0.7164459
-1.1788679
-1.672118
-2.1037118
-2.4736495
-2.7202747
-2.8744154
-2.9668996
-2.9977279
-2.9360714
-2.7511027
-2.4428215
-2.0420556
-1.5796336
-1.0863835
-0.59313333
-0.13071132
0.2083981
0.45502317
0.6091639
0.7324765
0.85578895
0.9174452
0.85578895
0.70164824
0.5166794
0.23922622
-0.16153944
-0.59313333
-1.0555553
-1.425493
-1.7029462
-1.9187431
-1.9803994
-1.9803994
-1.8879149
-1.7337743
-1.5179774
-1.2713523
-0.9938991
-0.68561774
-0.40816456
-0.13071132
0.14674175
0.3625388
0.54750764
0.639992
0.67082024
0.6091639
0.54750764
0.45502317
0.33171058
0.11591375
-0.22319573
-0.59313333
-0.9938991
-1.3946648
-1.7954307
-2.165368
-2.5044775
-2.781931
-2.9668996
-3.059384
-3.1210403
-3.2135248
-3.2751808
-3.3368373
-3.3368373
-3.306009
-3.2751808
-3.1826966
-3.0285559
-2.781931
-2.5044775
-2.165368
-1.8262587
-1.5179774
-1.2713523
-1.0247272
-0.74727404
-0.43899268
-0.13071132
0.14674175
0.45502317
0.7633046
1.0715859
1.3182111
1.5031798
1.6264923
1.6573205
1.564836
1.3182111
0.9482734
0.4858514
-0.0073988438
-0.5623052
-1.0555553
-1.5179774
-1.9187431
-2.2886806
-2.6894464
-3.1210403
-3.521806
-3.8300874
-3.9842281
-3.9842281
-3.8917437
-3.737603
-3.4909778
-3.1518686
-2.7202747
-2.2578526
-1.7337743
-1.209696
-0.68561774
-0.25402385
0.08508563
0.30088258
0.45502317
0.54750764
0.54750764
0.42419505
0.14674175
-0.25402385
-0.68561774
-1.1788679
-1.7029462
-2.3195088
-2.9360714
-3.521806
-4.0150566
-4.415822
-4.7241035
-4.9399004
-4.970728
-4.8165874
-4.477478
-3.9842281
-3.3368373
-2.596962
-1.8879149
-1.2405242
-0.59313333
0.023429394
0.5166794
0.9174452
1.1948984
1.3182111
1.2565546
1.0407577
0.67082024
0.14674175
-0.5623052
-1.425493
-2.2886806
-3.1518686
-3.9534
-4.7241035
-5.4331503
-5.988056
-6.419651
-6.6971035
-6.8204165
-6.7587605
-6.481307
-6.0805407
-5.5564632
-4.878244
-4.045884
-3.059384
-1.9803994
-0.9322428
0.054257393
0.9482734
1.7498047
2.3971958
2.890446
3.198727
3.3528678
3.3220398
3.106243
2.705477
2.1813986
1.564836
0.9482734
0.33171058
-0.25402385
-0.8397584
-1.3946648
-1.8879149
-2.2578526
-2.4428215
-2.4736495
-2.4119933
-2.2886806
-2.1037118
-1.8879149
-1.6104617
-1.3638366
-1.1788679
-1.0863835
-1.0863835
-1.1788679
-1.3330085
-1.6104617
-2.0112276
-2.381165
-2.7202747
-3.0285559
-3.2751808
-3.521806
-3.6759465
-3.8300874
-3.9225717
-3.9225717
-3.7992594
-3.5526342
-3.1826966
-2.7511027
-2.350337
-1.9803994
-1.7029462
-1.4871492
-1.3638366
-1.3021804
-1.3021804
-1.3946648
-1.6104617
-1.8879149
-2.165368
-2.4119933
-2.596962
-2.7511027
-2.9052434
-2.9977279
-2.9977279
-2.8744154
-2.6894464
-2.4428215
-2.13454
-1.7337743
-1.3330085
-0.9322428
-0.5314771
-0.25402385
-0.0998832
-0.0073988438
0.054257393
0.023429394
-0.06905508
-0.28485203
-0.5314771
-0.8089303
-1.0555553
-1.2713523
-1.4871492
-1.7337743
-1.9495711
-2.13454
-2.2886806
-2.4428215
-2.535306
-2.535306
-2.4736495
-2.381165
-2.2270246
-2.1037118
-2.0112276
-1.9187431
-1.8262587
-1.7337743
-1.6104617
-1.4871492
-1.3946648
-1.3638366
-1.4563211
-1.5796336
-1.7029462
-1.8879149
-2.1037118
-2.3195088
-2.5044775
-2.6586182
-2.781931
-2.8744154
-2.843587
-2.7511027
-2.535306
-2.2886806
-1.9187431
-1.5179774
-1.0247272
-0.500649
0.054257393
0.6091639
1.0407577
1.3490393
1.564836
1.7189765
1.8422892
1.8422892
1.7189765
1.564836
1.3490393
1.1024141
0.7941326
0.3625388
-0.06905508
-0.500649
-0.9938991
-1.4563211
-1.8570868
-2.1037118
-2.165368
-2.0728838
-1.8570868
-1.5796336
-1.2713523
-0.963071
-0.62396145
-0.31568015
-0.038226962
0.17756999
0.27005434
0.27005434
0.14674175
0.023429394
-0.16153944
-0.43899268
-0.8089303
-1.2713523
-1.7954307
-2.3195088
-2.7511027
-3.090212
-3.306009
-3.3368373
-3.1826966
-2.843587
-2.350337
-1.8262587
-1.3021804
-0.77810216
-0.25402385
0.30088258
0.8249608
1.3490393
1.780633
2.1197424
2.304711
2.273883
1.9656017
1.4723516
0.8249608
0.054257393
-0.77810216
-1.6104617
-2.4119933
-3.090212
-3.6759465
-4.200025
-4.662447
-4.970728
-5.1248693
-5.063213
-4.8165874
-4.415822
-3.7992594
-3.0285559
-2.165368
-1.3638366
-0.68561774
-0.06905508
0.57833576
1.1640704
1.6573205
2.0580862
2.3971958
2.6746488
2.7671332
2.705477
2.520508
2.2122269
1.9039454
1.595664
1.3182111
1.0099297
0.639992
0.2083981
-0.19236761
-0.59313333
-0.9938991
-1.425493
-1.7954307
-2.0728838
-2.3195088
-2.5044775
-2.596962
-2.596962
-2.535306
-2.4428215
-2.2578526
-2.0728838
-1.8262587
-1.6104617
-1.4563211
-1.3021804
-1.209696
-1.0863835
-0.963071
-0.8705865
-0.74727404
-0.62396145
-0.500649
-0.40816456
-0.31568015
-0.19236761
-0.0073988438
0.27005434
0.54750764
0.7941326
0.9174452
1.0407577
1.1640704
1.2873828
1.3182111
1.1948984
0.9791014
0.639992
0.27005434
-0.0998832
-0.43899268
-0.7164459
-0.963071
-1.2405242
-1.5179774
-1.7954307
-2.0420556
-2.2270246
-2.350337
-2.3195088
-2.1961963
-1.9495711
-1.5796336
-1.1788679
-0.77810216
-0.40816456
-0.06905508
0.23922622
0.5166794
0.7941326
1.0407577
1.2257266
1.2565546
1.2257266
1.1640704
1.1332421
1.0715859
1.0407577
0.9791014
0.9174452
0.85578895
0.7633046
0.639992
0.4858514
0.27005434
0.17756999
0.2083981
0.3625388
0.57833576
0.85578895
1.1948984
1.564836
1.9347734
2.273883
2.5513363
2.7671332
2.98293
3.137071
3.2603834
3.2295554
3.0754144
2.7671332
2.304711
1.780633
1.2257266
0.70164824
0.14674175
-0.40816456
-0.9938991
-1.5796336
-2.0728838
-2.4119933
-2.6277902
-2.6586182
-2.566134
-2.3195088
-1.8879149
-1.3330085
-0.77810216
-0.25402385
0.23922622
0.7941326
1.3798671
1.9656017
2.5513363
3.0754144
3.5378363
3.9694307
4.339368
4.5551643
4.6168213
4.524337
4.277712
4.031087
3.8152897
3.6303213
3.3836958
3.106243
2.8287895
2.5513363
2.3663676
2.2122269
2.0272582
1.8422892
1.7498047
1.7498047
1.8731174
1.9964299
2.1197424
2.2122269
2.273883
2.3355393
2.4280236
2.520508
2.6438205
2.890446
3.198727
3.5070083
3.7536337
4.0002584
4.277712
4.585993
4.8326187
5.0175867
5.048415
4.986759
4.80179
4.585993
4.401025
4.1852274
3.8461177
3.5070083
3.198727
2.921274
2.6438205
2.304711
1.9039454
1.3798671
0.85578895
0.39336693
-0.038226962
-0.34650826
-0.5314771
-0.59313333
-0.5314771
-0.40816456
-0.19236761
0.14674175
0.57833576
1.1332421
1.780633
2.4280236
3.0445864
3.5994928
4.092743
4.524337
4.80179
4.9559307
4.986759
4.8942747
4.709306
4.462681
4.1852274
3.8461177
3.4145238
3.0137584
2.705477
2.4280236
2.1813986
1.9347734
1.780633
1.6881487
1.6881487
1.6881487
1.780633
1.9347734
2.1505706
2.3971958
2.6438205
2.8596177
3.137071
3.3836958
3.5994928
3.8152897
3.9694307
4.0619154
4.031087
3.9077742
3.6611493
3.4145238
3.2295554
3.0445864
2.8596177
2.6129925
2.304711
1.9656017
1.6573205
1.3490393
1.0715859
0.88661695
0.7941326
0.88661695
1.1024141
1.3490393
1.6573205
2.0580862
2.520508
2.952102
3.3220398
3.5686648
3.6919773
3.7536337
3.7844613
3.8152897
3.7536337
3.5378363
3.2603834
2.921274
2.5513363
2.1505706
1.7498047
1.3798671
1.1024141
0.9482734
0.8249608
0.7324765
0.67082024
0.7324765
0.88661695
1.1332421
1.4415236
1.8114612
2.2122269
2.5513363
2.890446
3.198727
3.5070083
3.7844613
3.9077742
3.8461177
3.6611493
3.3528678
2.890446
2.3355393
1.6264923
0.88661695
0.14674175
-0.5314771
-1.1172116
-1.64129
-2.1037118
-2.4428215
-2.7202747
-2.812759
-2.7202747
-2.4736495
-2.0112276
-1.3638366
-0.65478957
0.08508563
0.7633046
1.4106953
2.0889142
2.705477
3.2295554
3.5994928
3.8461177
3.9077742
3.8152897
3.5994928
3.2912114
2.8596177
2.4280236
1.9656017
1.595664
1.3182111
1.1024141
1.0099297
1.0099297
1.1640704
1.3798671
1.6573205
2.0272582
2.3971958
2.7671332
3.106243
3.4145238
3.6611493
3.8152897
3.8769457
3.8152897
3.6611493
3.4761803
3.198727
2.7979612
2.2122269
1.5340078
0.8249608
0.17756999
-0.34650826
-0.7164459
-0.9322428
-0.9938991
-0.8705865
-0.68561774
-0.43899268
-0.16153944
0.14674175
0.54750764
1.0407577
1.6573205
2.273883
2.952102
3.5994928
4.1235714
4.462681
4.585993
4.4935083
4.2468834
3.9077742
3.5378363
3.106243
2.6129925
2.0272582
1.4106953
0.7633046
0.11591375
-0.500649
-1.0247272
-1.3638366
-1.5796336
-1.672118
-1.672118
-1.5488055
-1.2713523
-0.8705865
-0.34650826
0.27005434
1.0407577
1.9039454
2.8287895
3.7536337
4.64765
5.3875246
5.849947
6.0657434
6.096572
6.0040874
5.78829
5.418353
4.986759
4.5551643
4.216055
3.9386022
3.6611493
3.3528678
3.0445864
2.890446
2.890446
3.0445864
3.4145238
3.9077742
4.462681
5.048415
5.5724936
6.0040874
6.3740244
6.6823063
6.8981037
6.990588
6.867275
6.589822
6.219884
5.8191185
5.3875246
4.863446
4.2468834
3.5994928
3.0445864
2.6438205
2.3971958
2.304711
2.3971958
2.6129925
2.952102
3.4453523
4.092743
4.8942747
5.726634
6.4973373
7.2063847
7.8229475
8.316197
8.562823
8.501166
8.162057
7.6379786
6.9597597
6.158228
5.233384
4.154399
3.0754144
1.9964299
1.0099297
0.17756999
-0.5314771
-1.0247272
-1.2405242
-1.1172116
-0.7164459
-0.0998832
0.7633046
1.7189765
2.7671332
3.8461177
4.863446
5.849947
6.7439623
7.545494
8.131228
8.43951
8.501166
8.28537
7.853775
7.175556
6.2507124
5.110071
3.8152897
2.4588518
1.1332421
-0.038226962
-0.9938991
-1.64129
-2.0112276
-2.0728838
-1.8879149
-1.4563211
-0.77810216
0.11591375
1.1024141
2.1813986
3.2603834
4.2468834
5.110071
5.78829
6.3123684
6.6823063
6.867275
6.8056183
6.528166
6.0657434
5.418353
4.6784773
3.8769457
3.0137584
2.2122269
1.5031798
0.9174452
0.4858514
0.17756999
0.023429394
-0.038226962
-0.13071132
-0.25402385
-0.37733638
-0.40816456
-0.34650826
-0.22319573
0.023429394
0.33171058
0.67082024
0.9791014
1.2873828
1.6573205
2.0580862
2.4588518
2.8596177
3.2912114
3.6919773
4.092743
4.401025
4.6784773
4.8326187
4.925102
4.925102
4.80179
4.5551643
4.216055
3.8461177
3.4761803
3.0754144
2.7363052
2.48968
2.3663676
2.3355393
2.4280236
2.705477
3.0754144
3.5070083
3.9077742
4.3085403
4.6784773
5.0175867
5.233384
5.356696
5.3875246
5.3258686
5.171728
4.8942747
4.4935083
4.0002584
3.4453523
2.8287895
2.273883
1.7498047
1.3182111
0.9174452
0.57833576
0.30088258
0.17756999
0.2083981
0.30088258
0.4858514
0.67082024
0.9482734
1.2873828
1.6573205
2.0889142
2.3971958
2.6129925
2.705477
2.7363052
2.8287895
2.921274
2.98293
3.0445864
3.137071
3.3220398
3.5378363
3.7536337
4.0002584
4.2468834
4.462681
4.6168213
4.80179
5.048415
5.356696
5.6341496
5.911603
6.096572
6.158228
6.034915
5.7574625
5.3875246
4.9559307
4.462681
3.8461177
3.167899
2.520508
1.8422892
1.1640704
0.4858514
-0.16153944
-0.74727404
-1.209696
-1.5179774
-1.672118
-1.7029462
-1.6104617
-1.3946648
-1.0247272
-0.43899268
0.27005434
1.1024141
1.9964299
2.890446
3.6303213
4.216055
4.64765
4.8942747
4.9559307
4.80179
4.5551643
4.2468834
3.9077742
3.5070083
3.0137584
2.5821645
2.1505706
1.780633
1.3798671
1.0407577
0.7633046
0.639992
0.6091639
0.6091639
0.67082024
0.70164824
0.7633046
0.88661695
1.1024141
1.3490393
1.595664
1.780633
1.9347734
2.0889142
2.243055
2.3355393
2.4280236
2.48968
2.5821645
2.6746488
2.6746488
2.6129925
2.520508
2.4280236
2.243055
1.9964299
1.6881487
1.4415236
1.2565546
1.1640704
1.1024141
1.1024141
1.1640704
1.3490393
1.595664
1.9656017
2.4280236
2.952102
3.5686648
4.154399
4.6168213
4.986759
5.356696
5.726634
6.034915
6.281541
6.404853
6.528166
6.4973373
6.343197
6.034915
5.603321
5.171728
4.709306
4.277712
3.8461177
3.4145238
3.0754144
2.8287895
2.6438205
2.520508
2.3355393
2.1505706
2.0272582
1.9347734
1.8114612
1.6264923
1.4106953
1.2257266
1.0715859
0.9791014
0.88661695
0.8249608
0.8249608
0.9174452
1.1024141
1.4415236
1.8422892
2.273883
2.705477
3.106243
3.4453523
3.7228057
3.9077742
4.0002584
4.0619154
4.031087
4.0002584
3.8461177
3.5994928
3.2603834
2.8596177
2.4588518
2.0889142
1.780633
1.5340078
1.3490393
1.1948984
1.0715859
1.0099297
0.9791014
0.9482734
0.9174452
0.9482734
1.0715859
1.2257266
1.4106953
1.5031798
1.595664
1.6573205
1.6881487
1.6881487
1.595664
1.4415236
1.1948984
0.9482734
0.70164824
0.5166794
0.23922622
-0.13071132
-0.59313333
-1.0247272
-1.2713523
-1.3330085
-1.2713523
-1.0863835
-0.77810216
-0.40816456
0.023429394
0.4858514
0.9482734
1.4106953
1.8114612
2.0580862
2.1813986
2.2122269
2.243055
2.243055
2.1505706
1.9347734
1.595664
1.1024141
0.57833576
0.08508563
-0.34650826
-0.68561774
-0.963071
-1.209696
-1.3946648
-1.64129
-1.8570868
-2.0420556
-2.13454
-2.0420556
-1.8262587
-1.5796336
-1.3638366
-1.1788679
-1.0247272
-0.9322428
-0.9014147
-0.9322428
-1.0247272
-1.2405242
-1.4563211
-1.672118
-1.8262587
-1.9803994
-2.13454
-2.2270246
-2.2578526
-2.13454
-1.8262587
-1.2405242
-0.4698208
0.4858514
1.4723516
2.4588518
3.3220398
4.031087
4.64765
5.1408997
5.541665
5.849947
6.0040874
5.973259
5.7574625
5.3875246
4.8942747
4.3085403
3.7536337
3.2912114
2.8596177
2.4280236
1.9656017
1.564836
1.2565546
1.1024141
1.1024141
1.2257266
1.4415236
1.6264923
1.8422892
2.1197424
2.4588518
2.8287895
3.106243
3.2603834
3.3220398
3.2912114
3.2295554
3.167899
3.106243
3.0137584
2.8596177
2.5513363
2.1813986
1.7189765
1.2257266
0.70164824
0.14674175
-0.4698208
-1.0863835
-1.672118
-2.2578526
-2.7511027
-3.1826966
-3.521806
-3.7992594
-3.8917437
-3.7992594
-3.4909778
-3.059384
-2.4736495
-1.7954307
-1.1172116
-0.4698208
0.17756999
0.7941326
1.3490393
1.8114612
2.0889142
2.304711
2.4280236
2.5513363
2.5821645
2.5513363
2.5513363
2.5513363
2.6746488
2.8596177
3.198727
3.5378363
3.8769457
4.1852274
4.5551643
4.925102
5.29504
5.603321
5.78829
5.78829
5.6341496
5.356696
4.9559307
4.3701963
3.5994928
2.705477
1.7189765
0.7633046
-0.0998832
-0.77810216
-1.2713523
-1.5179774
-1.4871492
-1.209696
-0.68561774
0.023429394
0.85578895
1.6881487
2.520508
3.3836958
4.154399
4.7709618
5.0792437
5.0792437
4.7709618
4.216055
3.4761803
2.6129925
1.7189765
0.7941326
-0.13071132
-0.9938991
-1.7337743
-2.2578526
-2.566134
-2.6586182
-2.535306
-2.1961963
-1.672118
-0.963071
-0.16153944
0.57833576
1.1948984
1.6881487
1.9964299
2.0580862
1.9039454
1.595664
1.2257266
0.85578895
0.54750764
0.23922622
-0.0073988438
-0.19236761
-0.22319573
-0.0998832
0.30088258
0.8249608
1.4723516
2.2122269
3.0137584
3.8769457
4.709306
5.4491806
6.034915
6.466509
6.589822
6.3740244
5.8191185
4.9559307
3.9077742
2.6746488
1.3490393
-0.0998832
-1.5179774
-2.812759
-3.9534
-4.847416
-5.5564632
-5.8955727
-5.864744
-5.402322
-4.5391345
-3.3368373
-1.9187431
-0.31568015
1.2873828
2.8596177
4.216055
5.2642117
5.9424305
6.219884
6.096572
5.5724936
4.64765
3.4761803
2.1505706
0.85578895
-0.34650826
-1.3946648
-2.3195088
-3.0285559
-3.4293218
-3.521806
-3.3676653
-2.9977279
-2.566134
-2.1037118
-1.7029462
-1.3021804
-0.8705865
-0.40816456
-0.038226962
0.2083981
0.27005434
0.23922622
0.11591375
-0.038226962
-0.19236761
-0.25402385
-0.22319573
-0.16153944
-0.06905508
-0.0073988438
0.08508563
0.2083981
0.42419505
0.70164824
1.0099297
1.2565546
1.4106953
1.4723516
1.3798671
1.1024141
0.6091639
-0.13071132
-1.0555553
-2.1037118
-3.1518686
-4.1075406
-4.9399004
-5.5564632
-5.8955727
-5.9572287
-5.648947
-4.970728
-3.9534
-2.7202747
-1.2405242
0.39336693
2.1197424
3.7536337
5.110071
6.0657434
6.589822
6.713134
6.4356813
5.8191185
4.8942747
3.7228057
2.3355393
0.85578895
-0.74727404
-2.4736495
-4.2616816
-5.9572287
-7.344495
-8.392652
-9.07087
-9.379151
-9.348323
-9.009214
-8.392652
-7.529464
-6.4504786
-5.3098373
-4.045884
-2.6277902
-1.1788679
0.27005434
1.564836
2.6129925
3.3836958
3.8152897
4.031087
4.0619154
3.8769457
3.4761803
2.890446
2.1197424
1.3182111
0.4858514
-0.43899268
-1.4563211
-2.4119933
-3.1518686
-3.6451187
-3.8300874
-3.737603
-3.4601498
-3.0285559
-2.4428215
-1.8262587
-1.1480397
-0.43899268
0.23922622
0.85578895
1.4106953
1.8422892
2.0580862
2.0889142
1.8422892
1.3490393
0.67082024
-0.0998832
-0.9322428
-1.7646024
-2.535306
-3.2443528
-3.7992594
-4.169197
-4.3233376
-4.230853
-3.8609154
-3.2135248
-2.3195088
-1.3021804
-0.22319573
0.7941326
1.7189765
2.520508
3.2603834
3.9077742
4.4935083
4.9559307
5.233384
5.2642117
5.0175867
4.462681
3.5686648
2.4280236
1.1332421
-0.19236761
-1.3946648
-2.4736495
-3.306009
-3.8609154
-4.0767126
-3.9225717
-3.3676653
-2.4736495
-1.3021804
-0.0073988438
1.4415236
3.0445864
4.64765
6.0657434
7.1139
7.730463
7.8846035
7.545494
6.774791
5.664978
4.3085403
2.8287895
1.2873828
-0.19236761
-1.5488055
-2.7202747
-3.737603
-4.5083065
-5.032385
-5.217354
-5.1248693
-4.8165874
-4.292509
-3.6142905
-2.812759
-1.9495711
-0.9014147
0.30088258
1.595664
2.890446
4.0619154
5.048415
5.78829
6.158228
6.0657434
5.603321
4.80179
3.7536337
2.5513363
1.3490393
0.23922622
-0.7164459
-1.5488055
-2.2578526
-2.812759
-3.1518686
-3.2751808
-3.1826966
-2.9360714
-2.4428215
-1.8262587
-1.0863835
-0.28485203
0.39336693
0.88661695
1.2257266
1.4415236
1.6881487
1.9347734
2.1505706
2.3663676
2.5821645
2.7671332
2.8287895
2.7363052
2.48968
2.273883
2.1505706
2.0580862
1.9347734
1.7498047
1.5031798
1.1332421
0.57833576
-0.19236761
-1.0555553
-1.9187431
-2.6894464
-3.306009
-3.6759465
-3.8300874
-3.7992594
-3.5526342
-3.059384
-2.2886806
-1.2405242
-0.038226962
1.2565546
2.6129925
3.9386022
5.1408997
6.096572
6.7439623
7.052244
7.052244
6.867275
6.466509
5.911603
5.2642117
4.524337
3.6919773
2.705477
1.6264923
0.33171058
-1.0555553
-2.4119933
-3.521806
-4.200025
-4.415822
-4.292509
-3.8300874
-3.090212
-2.1037118
-0.963071
0.27005434
1.5340078
2.705477
3.7536337
4.6168213
5.233384
5.603321
5.7574625
5.664978
5.356696
4.8326187
4.1852274
3.4453523
2.5821645
1.6264923
0.67082024
-0.22319573
-0.963071
-1.5796336
-2.0420556
-2.3195088
-2.2886806
-1.9495711
-1.3946648
-0.65478957
0.2083981
1.0715859
1.9039454
2.6438205
3.2912114
3.9077742
4.462681
4.925102
5.29504
5.5108376
5.541665
5.2642117
4.7401342
4.092743
3.4145238
2.7979612
2.304711
2.0272582
1.9039454
1.9039454
1.9347734
2.0272582
2.1505706
2.304711
2.520508
2.7363052
2.952102
3.106243
3.137071
3.0137584
2.7671332
2.4280236
1.9656017
1.4723516
1.1024141
0.88661695
0.88661695
1.0715859
1.4106953
1.8114612
2.1813986
2.4588518
2.6746488
2.8596177
3.106243
3.4761803
4.0002584
4.6168213
5.233384
5.664978
5.8191185
5.7574625
5.480009
5.0175867
4.3701963
3.5686648
2.6129925
1.5031798
0.17756999
-1.2713523
-2.812759
-4.2616816
-5.402322
-6.1421976
-6.3888226
-6.111369
-5.340666
-4.045884
-2.381165
-0.5623052
1.2873828
3.0445864
4.6168213
5.9424305
6.9597597
7.668807
7.915432
7.730463
7.237213
6.528166
5.726634
4.80179
3.8769457
2.921274
1.9964299
1.0099297
0.023429394
-0.9938991
-2.0420556
-3.059384
-3.9225717
-4.5391345
-4.7857594
-4.6316185
-4.1075406
-3.2751808
-2.165368
-0.8089303
0.7941326
2.48968
4.154399
5.7574625
7.2063847
8.377854
9.241042
9.672635
9.641808
9.117729
8.162057
6.8981037
5.541665
4.154399
2.921274
1.9656017
1.2565546
0.88661695
0.7633046
0.7633046
0.85578895
0.9791014
1.1332421
1.3798671
1.7189765
2.0272582
2.2122269
2.243055
2.1197424
1.8422892
1.3490393
0.7633046
0.11591375
-0.500649
-1.0247272
-1.5179774
-1.9495711
-2.3195088
-2.6586182
-2.9360714
-3.0285559
-2.9977279
-2.812759
-2.5044775
-2.0112276
-1.2713523
-0.34650826
0.67082024
1.7189765
2.7979612
3.8152897
4.6784773
5.3258686
5.726634
5.78829
5.541665
4.925102
3.9694307
2.6746488
1.2257266
-0.28485203
-1.5796336
-2.535306
-3.090212
-3.2751808
-3.1518686
-2.812759
-2.350337
-1.7337743
-1.0247272
-0.16153944
0.88661695
2.0272582
3.198727
4.3701963
5.480009
6.528166
7.3913536
7.977088
8.223713
8.162057
7.792119
7.0830717
6.096572
4.80179
3.2603834
1.5340078
-0.34650826
-2.2270246
-4.045884
-5.648947
-6.912901
-7.7452602
-8.115198
-8.176854
-7.930229
-7.3753223
-6.4504786
-5.3098373
-3.9225717
-2.4119933
-0.74727404
1.0099297
2.7363052
4.3085403
5.541665
6.2507124
6.404853
6.034915
5.3258686
4.401025
3.3836958
2.304711
1.3182111
0.4858514
-0.06905508
-0.34650826
-0.31568015
0.054257393
0.70164824
1.6573205
2.7363052
3.8461177
4.863446
5.664978
6.1273994
6.158228
5.8191185
5.171728
4.3085403
3.3220398
2.2122269
0.9791014
-0.28485203
-1.4563211
-2.4736495
-3.2443528
-3.7067747
-3.8917437
-3.7067747
-3.1826966
-2.4428215
-1.5796336
-0.65478957
0.2083981
0.88661695
1.3798671
1.595664
1.6573205
1.5340078
1.2873828
0.9174452
0.42419505
-0.13071132
-0.74727404
-1.3330085
-1.8262587
-2.2270246
-2.566134
-2.8744154
-3.1210403
-3.2443528
-3.2443528
-3.1210403
-2.843587
-2.3195088
-1.5488055
-0.500649
0.7633046
2.304711
4.0002584
5.726634
7.3296976
8.593651
9.456838
9.950089
10.165885
10.258369
10.227542
10.0734005
9.76512
9.395182
8.93276
8.377854
7.7612906
7.1447287
6.5589943
5.9424305
5.3258686
4.6784773
3.9694307
3.0754144
1.8731174
0.3625388
-1.3638366
-3.1210403
-4.8165874
-6.3888226
-7.868573
-9.132526
-10.026542
-10.427308
-10.242339
-9.40998
-7.8994007
-5.7722597
-3.1826966
-0.22319573
3.0445864
6.404853
9.641808
12.447167
14.54348
15.807434
16.115715
15.468325
13.89609
11.522323
8.43951
4.8942747
1.1024141
-2.6277902
-5.988056
-8.7009325
-10.458136
-11.013042
-10.180683
-8.022714
-4.6316185
-0.16153944
5.2642117
11.399012
17.934576
24.43931
30.543282
35.876553
40.130833
43.15199
44.755054
44.847538
43.367786
40.50077
36.616425
31.992203
26.93639
21.788092
16.978903
12.878762
9.734292
7.6996355
6.6823063
6.6206503
7.4530096
9.179385
11.676464
14.605137
17.564638
20.1542
21.97306
22.620451
21.757263
19.260185
15.283356
10.0734005
3.9694307
-2.7511027
-9.779917
-16.747076
-23.313467
-29.078327
-33.67172
-36.75453
-38.203457
-37.956833
-36.137974
-32.808533
-28.184313
-22.60442
-16.68542
-10.9513855
-5.9572287
-2.0728838
0.45502317
1.4723516
0.7941326
-1.64129
-5.525635
-10.581449
-16.407967
-22.820217
-29.355782
-35.583065
-40.947163
-44.92399
-47.112785
-47.20527
-44.985645
-40.392254
-33.51758
-24.515766
-13.633433
-1.2405242
12.262198
26.258171
40.100002
53.04782
64.36174
73.42521
79.80664
83.29022
83.87595
81.81046
77.30956
70.743164
62.41957
52.70871
41.94969
30.512453
18.890247
7.6379786
-2.9360714
-12.276996
-20.045687
-26.057173
-30.40394
-33.240128
-34.750706
-34.966503
-34.072487
-32.253628
-29.849031
-27.136156
-24.515766
-22.41945
-21.001358
-20.569763
-21.309639
-23.344296
-26.642906
-30.928017
-35.768036
-40.82385
-45.787178
-50.38057
-54.32657
-57.440212
-59.62901
-60.862137
-61.047104
-59.998947
-57.686836
-54.049118
-49.23993
-43.505898
-37.1553
-30.52725
-23.868374
-17.301981
-10.8280735
-4.44665
1.780633
7.6379786
13.002073
17.718779
21.66478
24.80925
27.213842
28.971046
30.235
31.005703
31.313984
31.06736
30.41997
29.495127
28.41614
27.367983
26.381485
25.518295
24.80925
24.315998
24.069372
23.82275
23.14453
22.127201
21.387325
21.233185
21.264013
20.770763
19.506811
17.811262
16.177372
14.54348
12.662965
10.381682
8.069572
6.096572
4.401025
2.6438205
0.6091639
-1.672118
-4.169197
-6.974557
-10.180683
-13.725918
-17.394466
-21.032187
-24.546595
-28.060999
-31.791204
-35.798862
-40.1148
-44.646534
-49.147446
-52.9393
-55.436386
-56.1146
-54.788994
-51.644524
-46.92782
-40.947163
-33.980003
-26.149656
-17.64109
-8.608448
0.7324765
10.104229
19.106045
27.398811
34.550938
40.223316
44.107662
46.019005
46.019005
44.29263
41.271473
37.602924
33.74941
29.957546
26.381485
23.206186
20.52414
18.427824
17.34884
18.150373
21.325668
26.504797
32.947876
39.915035
47.12882
54.774197
62.912823
71.39056
79.7758
87.575325
94.32669
99.44416
102.65028
103.821754
102.80443
99.5983
94.450005
87.91444
80.54652
72.5312
63.899326
54.71254
45.186646
35.568268
26.073202
17.163872
9.210214
2.5513363
-2.812759
-6.912901
-9.687432
-11.074698
-11.290496
-10.858901
-10.180683
-9.379151
-8.670104
-8.485135
-9.040042
-10.55062
-13.109355
-16.777905
-21.617922
-27.228642
-32.962673
-38.295944
-42.827675
-46.496227
-49.116615
-50.38057
-50.164772
-48.438396
-45.201443
-40.330597
-33.85669
-25.718063
-16.099686
-5.155697
6.6823063
18.890247
30.789907
41.548927
50.612396
57.98032
63.96098
68.770164
72.34623
74.473366
74.78165
73.086105
69.29424
63.837666
57.363758
50.550743
43.706894
36.893875
30.327484
24.254341
18.82859
14.173543
10.535824
7.915432
6.034915
4.863446
4.64765
5.7574625
8.038745
10.936588
13.865261
16.70145
19.383497
21.726435
23.452812
24.408484
24.685936
24.377655
23.761093
22.867077
21.695608
20.369997
19.167702
18.396996
17.996233
17.595467
16.917248
15.961575
14.882589
13.464497
11.399012
8.531995
5.0175867
0.9791014
-3.5526342
-8.454308
-13.386808
-18.041857
-22.41945
-26.55042
-30.034
-32.099487
-32.222797
-30.373112
-26.797047
-21.95703
-16.407967
-10.6431055
-4.878244
0.7941326
6.0040874
10.320026
13.711121
16.239029
17.68795
17.595467
15.499153
11.368183
5.356696
-2.2886806
-11.22884
-20.908873
-30.496422
-39.344097
-46.98947
-53.031788
-57.28607
-59.875633
-60.64634
-59.043274
-54.542366
-47.328583
-38.01849
-26.858704
-13.849231
0.70164824
15.776606
30.019203
41.79555
49.934177
54.00349
54.52757
51.938007
46.29646
37.63375
26.59728
14.204371
0.9482734
-13.417637
-28.924189
-44.615707
-58.95079
-70.94294
-80.28386
-86.81943
-89.99473
-89.316505
-84.84643
-77.44767
-68.29172
-58.36506
-48.099285
-37.401924
-26.427109
-15.945543
-6.789588
0.39336693
5.233384
7.5763226
7.792119
6.4356813
3.5070083
-1.5179774
-9.040042
-18.627592
-29.016674
-38.66588
-46.80451
-53.432552
-58.858303
-62.896793
-64.9931
-64.68482
-62.002773
-57.50187
-51.798664
-44.89316
-36.569565
-26.889532
-16.531279
-6.481307
2.5513363
10.350854
16.948074
22.250515
26.073202
28.323658
28.909391
27.707094
24.315998
18.736107
11.399012
3.106243
-5.525635
-14.18834
-22.573593
-30.280626
-36.60039
-41.00882
-43.25927
-43.536724
-42.303596
-40.083973
-37.062817
-33.05516
-27.783546
-21.032187
-12.70859
-3.4909778
5.418353
13.002073
19.075216
24.069372
28.231173
31.283157
32.88622
32.73208
31.06736
28.138689
24.315998
19.69178
14.574308
9.333527
4.5551643
0.5166794
-2.7202747
-5.094041
-6.419651
-6.6354475
-5.803088
-4.1075406
-1.64129
1.564836
5.418353
9.672635
13.89609
17.749607
20.98656
23.668608
25.703264
26.658937
26.073202
23.853579
20.554966
16.948074
13.279527
9.086901
3.9077742
-2.165368
-8.546792
-14.9590435
-21.432951
-28.122656
-34.658222
-40.207287
-44.153282
-46.372913
-47.0203
-46.40374
-44.430737
-41.00882
-36.230453
-30.249798
-23.344296
-15.791403
-8.053542
-0.62396145
5.8807745
11.121557
14.975075
17.37967
18.057888
16.948074
14.327684
10.844104
7.0214157
3.137071
-0.59313333
-3.8609154
-6.1421976
-7.159526
-7.0670414
-6.357994
-5.340666
-3.8300874
-1.7337743
0.67082024
2.705477
3.7844613
3.6919773
2.6129925
0.9174452
-1.0863835
-3.2135248
-5.217354
-6.8204165
-7.7760887
-8.08437
-7.9610577
-7.6836042
-7.344495
-6.8820724
-6.111369
-4.8165874
-2.9977279
-1.0863835
0.2083981
0.42419505
-0.500649
-2.2270246
-4.477478
-6.851245
-8.916729
-10.242339
-10.6431055
-10.334824
-9.656605
-8.670104
-7.6219482
-7.344495
-8.885901
-12.646934
-18.226826
-25.132326
-33.270954
-42.550224
-52.600197
-62.74265
-72.546005
-81.70196
-90.02555
-97.17768
-102.665085
-105.9637
-106.611084
-104.453125
-99.36648
-91.22785
-80.09889
-66.13375
-49.73318
-31.174643
-11.136354
9.549323
29.710924
48.2078
63.837666
75.244064
81.317215
81.34804
75.58318
64.76251
50.08832
32.67042
13.40284
-7.0053844
-27.56775
-46.74285
-62.650166
-73.7483
-79.48233
-80.6538
-78.465004
-73.50167
-65.57884
-54.449883
-40.63888
-25.502266
-10.458136
3.7536337
16.763105
28.077032
36.955532
42.62791
44.90919
43.92269
39.699238
32.023033
21.233185
8.223713
-5.7722597
-19.521606
-32.099487
-43.25927
-52.56937
-59.22824
-62.711823
-63.174244
-61.29373
-57.81015
-53.370895
-48.746677
-44.615707
-41.59455
-40.14563
-40.14563
-41.101303
-42.95099
-46.28043
-51.67535
-58.91996
-66.93528
-74.457344
-80.53049
-84.53815
-85.98706
-84.723114
-81.17788
-75.81378
-68.784966
-60.183914
-50.226425
-39.313267
-27.629406
-15.236496
-2.2578526
10.998245
23.97689
35.90738
45.957348
53.325275
57.425415
57.82618
54.589226
48.300285
39.699238
29.402641
17.68795
4.7401342
-9.317495
-23.899202
-37.895176
-49.764008
-58.11843
-61.91029
-60.64634
-54.264915
-43.320927
-28.89336
-12.122855
6.158228
25.764921
46.635567
67.78367
86.98959
101.50964
109.802414
112.083694
110.20317
106.68877
102.126205
95.035736
84.21506
70.18826
54.71254
39.3293
24.531796
10.59748
-1.8879149
-12.184512
-19.737404
-24.91653
-27.752718
-27.814375
-25.533092
-22.141998
-18.442623
-14.342482
-9.348323
-3.2135248
3.198727
8.347026
11.121557
11.460668
9.8267765
6.404853
0.67082024
-7.7452602
-18.041857
-28.646736
-38.480907
-47.39024
-55.65218
-63.39004
-70.26472
-75.69047
-78.8966
-79.14323
-76.12206
-69.956436
-61.047104
-49.70235
-36.415424
-22.080341
-7.59112
6.281541
19.291014
31.591438
43.336956
54.280945
63.776012
70.989784
75.39822
76.93962
75.98395
73.024445
68.86265
64.2076
59.614212
55.267445
50.889847
45.92652
39.76089
32.423798
24.747593
18.057888
13.587809
11.645636
11.429839
11.799777
11.984746
11.984746
12.046402
12.323854
12.447167
11.984746
10.782448
9.27187
8.192884
8.069572
8.778619
9.857604
10.535824
10.535824
10.381682
11.121557
13.649465
17.934576
23.14453
28.446968
33.441128
37.81872
41.271473
43.46027
44.446774
44.508427
43.706894
41.88804
38.404457
32.824562
25.179188
16.300684
7.5146656
-0.038226962
-5.7722597
-9.594948
-11.413809
-11.38298
-9.810745
-7.1286974
-3.6759465
0.5166794
5.418353
10.75162
15.930746
20.215857
23.14453
24.470139
23.946062
21.356497
16.608965
9.8884325
1.5340078
-8.176854
-18.935873
-30.126486
-41.070473
-51.21293
-60.214745
-67.644325
-72.88511
-75.2897
-74.488174
-70.32637
-62.804306
-52.106945
-39.066643
-24.731564
-9.440807
6.8056183
22.990389
37.695408
49.872524
59.2751
66.27309
70.8973
72.71616
71.45221
67.19793
60.66237
52.369602
42.78205
32.73208
22.80542
13.002073
3.4145238
-5.27901
-11.937886
-15.914715
-17.517778
-17.517778
-16.592934
-14.8357315
-12.307823
-9.163354
-5.7722597
-2.350337
0.9791014
4.2468834
7.4530096
10.258369
12.169715
12.90959
12.539652
11.337355
9.641808
7.607151
5.2642117
2.6129925
-0.22319573
-2.8744154
-5.1865253
-7.159526
-8.8242445
-10.119026
-10.8897295
-11.167183
-11.013042
-10.488964
-9.779917
-9.132526
-8.885901
-8.793417
-8.485135
-7.806916
-6.7587605
-5.340666
-3.521806
-1.4871492
0.9791014
4.3085403
8.655307
13.711121
18.921076
23.884405
28.539452
32.978703
36.924706
40.00752
42.011345
43.059505
43.336956
42.843708
41.33313
38.712738
34.89005
30.08086
24.80925
19.660952
15.314184
11.923089
9.364353
7.3296976
5.6958055
4.5551643
4.031087
4.1235714
4.585993
5.171728
5.911603
7.052244
8.93276
11.58398
14.882589
18.612793
22.527967
26.689766
31.159847
36.154003
41.764725
47.714554
53.41776
58.13446
61.340588
62.78951
62.604538
60.878166
57.82618
53.41776
47.745377
41.086506
33.872723
26.535625
19.260185
12.23137
5.664978
-0.06905508
-4.662447
-8.115198
-10.612277
-12.307823
-13.448465
-14.589106
-16.19217
-18.411795
-21.155499
-24.26914
-27.752718
-31.452095
-35.089813
-38.265114
-40.76219
-42.457737
-43.41341
-43.351757
-41.995316
-39.189957
-35.15147
-30.064829
-23.96086
-16.808731
-9.009214
-0.9938991
6.836447
14.481824
21.572294
27.522125
31.868893
34.612595
35.75324
35.105846
32.54711
28.077032
21.942232
14.666793
6.8981037
-0.8705865
-8.115198
-14.311653
-18.905045
-21.494608
-21.864546
-19.98403
-15.976372
-10.273167
-3.2443528
4.7709618
13.556981
22.774591
31.93055
40.284973
47.221302
52.33877
55.3291
56.099808
54.496742
50.334946
43.521927
34.52011
23.97689
12.632136
1.1640704
-9.964886
-20.199827
-29.139984
-36.384594
-41.74869
-45.355583
-47.328583
-47.69852
-46.465397
-43.567554
-39.09747
-33.270954
-26.334623
-18.627592
-10.488964
-2.4428215
5.048415
11.58398
17.009731
21.17153
24.038548
25.45664
25.425814
23.97689
21.202356
17.37967
12.971245
8.470339
4.092743
-0.0998832
-3.9534
-7.344495
-9.995714
-11.722089
-12.36948
-11.475464
-8.885901
-4.970728
-0.25402385
4.863446
10.381682
16.115715
21.695608
26.751423
31.09819
34.951706
38.37363
41.240646
43.2753
44.4776
44.90919
44.724224
44.07683
43.15199
42.165485
41.086506
39.94586
38.68191
37.3563
35.969036
34.52011
32.978703
31.344814
29.58761
27.707094
25.672436
23.545296
21.418154
19.35267
17.318012
15.437496
13.957746
13.094558
12.724621
12.662965
12.693792
12.786277
12.90959
13.094558
13.526153
14.05023
14.481824
14.605137
14.389339
13.741949
12.724621
11.491495
10.258369
9.395182
9.179385
9.795948
11.214043
13.06373
14.944246
16.516481
17.564638
18.150373
18.52031
18.890247
19.198528
19.291014
18.951904
17.965405
16.39317
14.2352
11.460668
8.377854
5.4491806
3.167899
1.6264923
0.7633046
0.42419505
0.6091639
1.4415236
2.890446
4.9559307
7.6379786
10.689964
13.865261
16.948074
19.784262
22.096375
23.668608
24.43931
24.377655
23.452812
21.97306
20.246685
18.396996
16.485653
14.327684
11.984746
9.610979
7.422181
5.480009
3.8152897
2.3663676
1.4415236
1.3490393
2.0889142
3.2295554
4.4935083
6.0040874
7.915432
9.980917
11.73812
12.693792
12.755449
12.169715
11.121557
9.580151
7.607151
5.603321
3.6611493
2.0889142
0.7941326
-0.7164459
-2.566134
-4.045884
-4.415822
-3.5834622
-1.8570868
0.45502317
3.0445864
5.7574625
8.470339
11.059901
13.433668
15.499153
16.978903
17.657122
17.564638
16.670622
15.005903
12.601308
9.549323
6.0040874
2.1505706
-1.8570868
-5.9572287
-10.05737
-14.0342
-17.425293
-19.737404
-20.569763
-19.768232
-17.702747
-14.866559
-11.752917
-8.608448
-5.4331503
-2.3195088
0.45502317
2.8596177
4.9559307
6.836447
8.470339
9.76512
10.474167
10.443338
9.487666
7.668807
5.171728
2.304711
-0.62396145
-3.3676653
-5.6181192
-7.1286974
-7.930229
-8.146026
-8.022714
-7.6219482
-7.2520103
-6.974557
-6.7587605
-6.419651
-6.0188847
-5.741431
-5.6181192
-5.525635
-5.1248693
-4.230853
-2.7202747
-0.68561774
1.6264923
4.1235714
6.651478
9.179385
11.645636
14.05023
16.269855
18.02706
19.291014
19.938404
20.061716
19.568468
18.581964
17.410498
16.269855
15.221699
14.0810585
12.724621
11.24487
9.76512
8.377854
7.1139
6.0040874
4.9559307
4.092743
3.3528678
2.7363052
2.1197424
1.4106953
0.57833576
-0.37733638
-1.425493
-2.4119933
-2.9360714
-2.812759
-2.0112276
-0.77810216
0.85578895
2.8596177
5.110071
7.422181
9.549323
11.399012
12.971245
14.2352
14.882589
14.851762
14.389339
13.741949
12.90959
11.799777
10.474167
9.025245
7.5763226
6.1890564
4.585993
2.6438205
0.7324765
-0.65478957
-1.2405242
-1.2405242
-0.8397584
-0.25402385
0.54750764
1.5031798
2.48968
3.2912114
3.8152897
4.154399
4.339368
4.524337
4.585993
4.524337
4.4318523
4.5551643
4.9559307
5.541665
6.2507124
7.2063847
8.470339
9.8267765
10.905761
11.429839
11.337355
10.874932
10.0734005
8.809447
7.0214157
4.925102
2.8287895
0.9174452
-0.8705865
-2.535306
-3.8300874
-4.662447
-5.032385
-5.032385
-4.600791
-3.7684312
-2.566134
-0.9938991
0.88661695
2.98293
4.925102
6.3123684
7.052244
7.360525
7.6996355
8.069572
8.316197
8.254541
8.007916
7.792119
7.6379786
7.4530096
7.0214157
6.343197
5.541665
4.7401342
4.031087
3.3836958
2.8596177
2.4588518
2.273883
2.304711
2.4280236
2.5513363
2.6746488
2.8596177
3.167899
3.5070083
3.6611493
3.3220398
2.3663676
1.0407577
-0.37733638
-1.7954307
-3.306009
-4.9399004
-6.666275
-8.053542
-8.762589
-8.885901
-8.793417
-8.7009325
-8.454308
-7.8377447
-6.8820724
-5.8955727
-4.878244
-3.5834622
-2.165368
-0.8397584
0.2083981
0.9791014
1.6573205
2.243055
2.6746488
2.8596177
2.7979612
2.5513363
2.0580862
1.3182111
0.33171058
-1.0555553
-2.6894464
-4.5699625
-6.419651
-8.08437
-9.440807
-10.427308
-11.013042
-11.167183
-10.797245
-9.964886
-8.947557
-7.806916
-6.666275
-5.525635
-4.292509
-2.9977279
-1.8262587
-1.0247272
-0.7164459
-0.963071
-1.7029462
-2.7202747
-3.6759465
-4.354166
-5.032385
-5.988056
-7.159526
-8.207683
-8.947557
-9.348323
-9.656605
-9.934057
-10.119026
-10.211511
-10.365651
-10.7047615
-11.198011
-11.660433
-12.061199
-12.492793
-13.047699
-13.54095
-13.910887
-13.972543
-13.756746
-13.109355
-11.999543
-10.519793
-8.916729
-7.3753223
-5.864744
-4.477478
-3.2443528
-2.2578526
-1.64129
-1.5179774
-1.7954307
-2.2270246
-2.6586182
-2.9977279
-3.2751808
-3.4909778
-3.6759465
-3.6759465
-3.6451187
-3.8300874
-4.1383686
-4.3233376
-4.2616816
-4.1383686
-4.1383686
-4.292509
-4.44665
-4.5391345
-4.847416
-5.525635
-6.357994
-7.0053844
-7.4369793
-7.8994007
-8.392652
-8.8242445
-8.978386
-9.07087
-9.163354
-9.194182
-8.8242445
-8.022714
-7.0670414
-6.2655106
-5.525635
-4.600791
-3.3984935
-2.13454
-1.0863835
-0.25402385
0.39336693
0.88661695
1.1332421
1.1948984
1.1948984
1.1332421
0.8249608
0.27005434
-0.31568015
-0.9322428
-1.7646024
-2.9360714
-4.1075406
-4.909072
-5.27901
-5.463979
-5.525635
-5.4331503
-5.27901
-5.217354
-5.27901
-5.3098373
-5.1248693
-5.0015564
-5.217354
-5.741431
-5.988056
-5.525635
-4.7857594
-4.477478
-4.6932755
-4.7857594
-4.292509
-3.5834622
-3.0285559
-2.8744154
-3.2751808
-3.8300874
-3.9534
-3.5526342
-2.8744154
-2.2886806
-1.9495711
-1.8570868
-1.8570868
-1.7646024
-1.3638366
-0.500649
0.6091639
1.7498047
2.8596177
3.6919773
4.0002584
3.8769457
3.9077742
4.2468834
4.64765
4.7709618
4.7401342
4.709306
4.709306
4.524337
4.031087
3.2295554
2.304711
1.595664
1.1948984
0.85578895
0.33171058
-0.19236761
-0.43899268
-0.28485203
0.054257393
0.33171058
0.45502317
0.5166794
0.6091639
0.85578895
1.4106953
2.273883
3.106243
3.4453523
3.3220398
2.921274
2.1813986
1.0099297
-0.43899268
-1.8879149
-3.3984935
-5.1865253
-7.2520103
-9.194182
-10.581449
-11.38298
-11.783746
-11.845402
-11.660433
-11.22884
-10.797245
-10.427308
-9.90323
-9.225011
-8.361823
-7.2520103
-5.7106037
-4.1383686
-3.2751808
-3.5526342
-4.7549314
-6.542963
-8.670104
-10.858901
-12.585278
-13.571778
-14.095856
-14.558277
-14.866559
-14.8357315
-14.404137
-13.725918
-12.986042
-12.215339
-11.321324
-10.273167
-9.225011
-8.207683
-7.1903543
-6.2038536
-5.525635
-5.402322
-6.0805407
-7.3753223
-8.885901
-10.180683
-11.013042
-11.352152
-11.444636
-11.752917
-12.523621
-13.417637
-13.849231
-13.510121
-12.616105
-11.660433
-10.8897295
-10.05737
-8.978386
-7.8994007
-7.159526
-6.6971035
-6.2655106
-5.8339167
-5.864744
-6.727932
-8.23851
-9.872401
-11.413809
-12.924386
-14.434965
-15.945543
-17.394466
-18.750904
-19.860718
-20.477278
-20.44645
-19.768232
-18.658419
-17.240324
-15.298153
-12.492793
-8.793417
-4.6316185
-0.37733638
3.6611493
7.360525
10.412511
12.662965
14.0810585
14.481824
13.711121
11.707292
8.470339
3.9694307
-1.6104617
-7.7452602
-13.910887
-19.675747
-24.762388
-28.770048
-31.267126
-32.007
-30.989672
-28.369282
-24.45411
-19.552435
-13.880058
-7.59112
-0.8089303
6.096572
12.786277
18.890247
24.13103
28.262001
30.851564
31.683922
31.036533
29.27933
26.566454
22.928732
18.52031
13.649465
8.655307
3.7228057
-1.1480397
-5.8955727
-10.303995
-14.157513
-17.178669
-19.244154
-20.353968
-20.415625
-19.398294
-17.271152
-14.18834
-10.334824
-6.0805407
-1.9187431
1.8422892
4.9559307
7.4530096
9.27187
10.320026
10.813276
11.09073
11.429839
11.58398
11.306527
10.412511
8.716963
6.281541
3.6611493
1.3798671
-0.65478957
-2.566134
-4.1383686
-5.1248693
-5.587291
-5.864744
-6.419651
-7.3753223
-8.361823
-8.947557
-9.317495
-10.6431055
-13.201839
-16.16134
-18.689247
-20.847216
-23.313467
-25.933859
-27.752718
-28.276796
-28.122656
-27.87603
-27.382782
-26.55042
-25.502266
-24.299969
-23.313467
-22.78939
-22.26531
-21.155499
-19.614092
-18.226826
-17.271152
-16.438795
-15.236496
-13.725918
-12.276996
-10.766417
-8.978386
-6.912901
-4.847416
-3.0285559
-1.2713523
0.9482734
3.5686648
5.911603
7.2680407
7.6996355
7.7612906
7.668807
7.1139
6.1273994
4.9559307
3.6919773
2.3355393
1.0715859
0.2083981
-0.34650826
-0.7164459
-0.963071
-1.2405242
-1.8879149
-3.0285559
-4.5699625
-6.2655106
-7.9610577
-9.40998
-10.427308
-10.8897295
-10.920558
-10.6431055
-10.119026
-9.255838
-8.08437
-6.8820724
-5.803088
-4.909072
-3.9225717
-2.7202747
-1.8879149
-1.8879149
-2.4119933
-2.9668996
-3.4909778
-4.200025
-5.402322
-7.1286974
-8.855073
-10.211511
-11.198011
-12.061199
-12.739418
-13.140183
-13.078527
-12.554449
-11.660433
-10.6431055
-9.749089
-9.194182
-9.07087
-9.502463
-10.519793
-11.937886
-13.571778
-15.267324
-16.901217
-18.31931
-19.614092
-20.600592
-21.032187
-20.97053
-20.32314
-18.843388
-16.716248
-14.9590435
-13.633433
-11.53712
-8.8242445
-6.666275
-5.3098373
-4.6316185
-3.9225717
-2.9977279
-2.6277902
-3.2443528
-4.7241035
-7.09787
-9.872401
-12.030371
-13.633433
-15.359809
-17.425293
-18.874216
-19.028357
-18.13434
-16.50045
-14.8357315
-13.263496
-11.722089
-10.39648
-8.947557
-7.7452602
-7.159526
-6.974557
-6.6354475
-5.7722597
-4.9399004
-4.6932755
-5.7722597
-7.7452602
-9.533292
-10.673933
-11.074698
-11.105527
-11.198011
-11.413809
-11.629604
-11.937886
-11.937886
-11.013042
-9.625776
-8.670104
-8.57762
-8.947557
-9.225011
-8.6392765
-6.5737915
-3.737603
-1.1788679
0.639992
1.6264923
2.0272582
1.7498047
1.0715859
0.7324765
0.7633046
0.54750764
-1.0555553
-4.292509
-8.392652
-12.893559
-17.394466
-20.878044
-22.60442
-22.635248
-21.95703
-21.46378
-21.494608
-21.247982
-20.261484
-18.195997
-14.219169
-8.485135
-2.7511027
1.0407577
2.3971958
2.5513363
3.2295554
4.6784773
5.541665
4.709306
2.2122269
-1.2713523
-5.1248693
-8.885901
-12.153684
-14.496621
-15.421466
-15.205668
-14.989872
-15.17484
-15.236496
-14.52745
-13.263496
-11.691261
-9.656605
-7.282839
-5.3098373
-4.7549314
-5.803088
-7.6836042
-9.594948
-11.198011
-12.801074
-15.205668
-18.874216
-23.28264
-27.351954
-30.157314
-31.236298
-30.804703
-29.633234
-28.153484
-26.39628
-23.96086
-20.44645
-15.82223
-10.427308
-4.6932755
0.9174452
6.096572
10.782448
15.129215
19.136873
22.466312
24.932562
26.44314
26.843906
26.258171
24.994219
23.483639
21.911404
20.185028
18.396996
16.670622
14.913418
13.06373
11.029073
9.148558
7.915432
7.7612906
8.531995
9.857604
11.368183
12.847934
14.266027
15.56081
16.670622
17.410498
17.410498
16.423998
14.54348
12.200542
9.8884325
7.7612906
5.4491806
2.8287895
-0.038226962
-2.9977279
-5.9572287
-8.546792
-10.6431055
-12.122855
-12.893559
-12.986042
-12.400308
-11.136354
-9.132526
-6.5737915
-3.7684312
-1.0555553
1.4415236
3.5378363
4.7401342
5.048415
4.6168213
3.7844613
2.3971958
0.27005434
-2.4736495
-5.6181192
-8.762589
-11.629604
-14.003371
-15.668091
-16.531279
-16.68542
-16.34631
-15.606435
-14.342482
-12.338652
-9.440807
-5.8955727
-1.9495711
1.9964299
5.5724936
8.562823
10.905761
12.601308
13.741949
14.420168
14.72845
14.605137
14.111887
13.341184
12.38551
11.368183
10.474167
9.672635
8.809447
7.483838
5.541665
3.167899
0.8249608
-1.1788679
-2.781931
-3.9534
-4.847416
-5.6181192
-6.2038536
-6.419651
-6.0805407
-5.217354
-4.0767126
-2.9052434
-1.8879149
-1.1788679
-0.77810216
-0.5623052
-0.28485203
0.17756999
0.9174452
1.8422892
2.3355393
2.0580862
1.1948984
0.23922622
-0.43899268
-0.74727404
-0.8089303
-0.74727404
-0.5623052
-0.22319573
0.11591375
0.4858514
0.85578895
1.1948984
1.3182111
1.0715859
0.30088258
-0.9938991
-2.596962
-4.2616816
-5.6181192
-6.6354475
-7.467807
-8.146026
-8.515964
-8.392652
-7.868573
-7.1286974
-6.234682
-5.094041
-3.7067747
-2.13454
-0.5314771
1.1332421
2.98293
4.9559307
6.867275
8.316197
9.025245
9.025245
8.624478
8.1004
7.668807
7.2063847
6.5589943
5.6341496
4.031087
1.6881487
-1.1788679
-4.1383686
-7.0053844
-9.934057
-12.986042
-15.945543
-18.565935
-20.353968
-21.032187
-20.878044
-20.477278
-19.953201
-18.843388
-16.870388
-14.619934
-12.862731
-11.475464
-9.718261
-7.6836042
-5.803088
-4.292509
-3.3984935
-3.3368373
-3.8917437
-4.6316185
-5.525635
-6.974557
-8.855073
-10.273167
-10.612277
-10.458136
-10.458136
-10.55062
-10.427308
-10.180683
-10.458136
-11.475464
-12.7702465
-13.849231
-14.589106
-14.928216
-14.712419
-13.880058
-12.893559
-12.431136
-12.70859
-13.263496
-13.448465
-13.325152
-13.325152
-13.479293
-13.386808
-12.801074
-11.783746
-10.920558
-10.766417
-11.321324
-12.061199
-12.36948
-12.122855
-11.506292
-10.797245
-9.934057
-8.885901
-7.714432
-6.5121355
-5.340666
-4.0767126
-2.566134
-0.68561774
1.4415236
3.5378363
5.5108376
7.4530096
9.086901
9.919261
9.795948
8.686134
6.836447
4.6784773
2.5513363
0.42419505
-1.5488055
-3.1210403
-4.230853
-4.970728
-5.587291
-6.2655106
-7.0670414
-7.806916
-8.330995
-8.485135
-8.176854
-7.4369793
-6.357994
-5.032385
-3.4293218
-1.5796336
0.27005434
1.8114612
2.921274
3.5378363
3.5994928
3.0445864
1.9656017
0.67082024
-0.5623052
-1.7029462
-2.781931
-3.8300874
-4.847416
-5.7106037
-6.234682
-6.481307
-6.419651
-6.111369
-5.679775
-5.217354
-4.878244
-4.600791
-4.44665
-4.354166
-4.3233376
-4.3233376
-4.354166
-4.415822
-4.477478
-4.5083065
-4.5083065
-4.415822
-4.200025
-3.737603
-2.9052434
-1.8879149
-0.7164459
0.5166794
1.8422892
2.98293
3.6919773
3.7844613
3.3836958
2.7979612
2.0272582
0.9791014
-0.22319573
-1.3021804
-2.0728838
-2.6586182
-3.2443528
-3.9534
-4.847416
-5.8339167
-6.8820724
-7.991885
-9.163354
-10.303995
-11.413809
-12.307823
-12.862731
-12.893559
-12.461965
-11.660433
-10.612277
-9.471636
-8.176854
-6.7587605
-5.217354
-3.5526342
-1.8570868
-0.16153944
1.4106953
2.8287895
3.8461177
4.277712
4.031087
3.0754144
1.5340078
-0.5314771
-3.0285559
-5.648947
-8.08437
-10.026542
-11.413809
-12.338652
-12.924386
-13.232668
-13.201839
-12.9552145
-12.554449
-11.87623
-10.982214
-9.934057
-8.916729
-8.053542
-7.406151
-7.0053844
-6.851245
-6.912901
-7.3136663
-7.991885
-8.8242445
-9.656605
-10.488964
-11.352152
-12.122855
-12.7702465
-13.294324
-13.756746
-14.095856
-14.157513
-13.787574
-12.862731
-11.444636
-9.810745
-8.115198
-6.419651
-4.7549314
-3.2135248
-1.9803994
-1.0555553
-0.34650826
0.054257393
0.08508563
-0.37733638
-1.3638366
-2.9052434
-4.9399004
-7.1903543
-9.40998
-11.413809
-13.109355
-14.342482
-15.0207
-15.113184
-14.712419
-13.910887
-12.70859
-11.167183
-9.348323
-7.406151
-5.4948063
-3.6451187
-1.8570868
-0.16153944
1.3182111
2.4588518
3.198727
3.5378363
3.5686648
3.2912114
2.6746488
1.7498047
0.4858514
-0.9322428
-2.381165
-3.737603
-4.970728
-5.9264
-6.542963
-6.7587605
-6.666275
-6.2655106
-5.6181192
-4.6316185
-3.3676653
-1.9187431
-0.4698208
1.0099297
2.520508
3.9386022
5.171728
6.034915
6.404853
6.096572
5.1408997
3.5070083
1.3182111
-1.3021804
-4.1075406
-6.912901
-9.625776
-12.184512
-14.52745
-16.592934
-18.288483
-19.459951
-20.168999
-20.415625
-20.13817
-19.429123
-18.380966
-17.086185
-15.668091
-14.065027
-12.246167
-10.334824
-8.731761
-7.529464
-6.60462
-5.8339167
-5.2481813
-4.909072
-4.847416
-4.909072
-4.970728
-5.063213
-5.2481813
-5.4948063
-5.864744
-6.3271656
-6.851245
-7.467807
-8.207683
-9.040042
-9.872401
-10.458136
-10.427308
-9.502463
-7.6836042
-5.3714943
-3.3984935
-2.812759
-4.200025
-7.3753223
-11.598777
-16.253826
-21.371296
-27.536922
-35.213127
-44.21494
-53.309242
-61.016277
-66.627
-70.17223
-72.02193
-72.57683
-71.40536
-67.3977
-59.351555
-46.835335
-30.342283
-10.8897295
9.795948
29.988375
48.639397
66.1806
83.259384
99.567474
113.34765
122.81188
127.25114
126.81954
121.517105
110.78891
94.08006
71.914635
45.92652
18.52031
-7.7452602
-31.390438
-52.53854
-72.08358
-89.90224
-104.32981
-113.48576
-116.22947
-112.40678
-102.356804
-86.72694
-66.596176
-43.721695
-20.230656
1.8422892
20.863249
36.49311
49.502586
61.217278
72.16126
81.56384
87.3287
87.63698
81.74881
70.249916
54.897507
37.942036
21.510637
7.422181
-3.4601498
-11.598777
-18.31931
-24.700735
-30.958845
-36.507908
-40.176456
-40.66971
-37.30944
-30.496422
-21.95703
-13.910887
-7.930229
-4.1075406
-1.5488055
0.9174452
3.7844613
6.713134
8.809447
9.241042
7.792119
4.863446
0.7324765
-4.292509
-9.471636
-13.910887
-17.209497
-19.30581
-20.32314
-21.032187
-22.542765
-25.378952
-29.201641
-33.085987
-35.82969
-36.47708
-34.53491
-30.373112
-24.885702
-18.905045
-13.171012
-8.330995
-4.9399004
-3.1210403
-2.566134
-2.535306
-2.5044775
-2.165368
-1.425493
0.023429394
2.2122269
4.7401342
6.867275
8.347026
9.518495
10.75162
11.984746
12.693792
12.262198
10.165885
6.4973373
1.8422892
-2.7202747
-6.5121355
-9.594948
-12.70859
-16.777905
-22.203653
-28.523422
-34.81236
-39.529064
-41.224617
-38.635048
-31.637064
-21.247982
-9.286667
2.304711
12.07723
19.291014
23.82275
26.319828
28.015375
29.988375
32.855392
36.369797
39.884205
42.350456
42.62791
39.85338
34.026863
25.826576
16.084887
5.664978
-4.415822
-13.0168705
-19.274982
-22.97436
-24.700735
-25.625578
-26.858704
-28.615908
-30.40394
-31.328783
-30.68139
-28.338453
-24.824045
-21.063013
-17.82606
-15.236496
-12.986042
-10.55062
-7.714432
-4.2616816
-0.0073988438
4.863446
9.672635
13.341184
15.005903
14.635964
12.817105
10.474167
8.501166
7.298869
6.589822
5.603321
3.5070083
-0.19236761
-5.3714943
-11.167183
-16.531279
-20.477278
-22.573593
-22.881874
-21.617922
-18.905045
-14.774075
-9.379151
-3.1518686
3.5070083
9.980917
15.406668
18.797762
19.907576
19.075216
17.071388
14.635964
12.046402
9.333527
6.5589943
3.8769457
1.5031798
-0.62396145
-2.6586182
-4.6316185
-6.5121355
-8.269339
-9.779917
-10.8897295
-11.475464
-11.444636
-10.920558
-10.05737
-8.762589
-7.1286974
-5.4331503
-4.0150566
-2.781931
-1.3946648
0.39336693
2.304711
3.9077742
4.9559307
5.3258686
4.9559307
3.8152897
1.8422892
-0.8705865
-4.169197
-7.8994007
-12.092028
-16.623762
-20.939701
-24.330797
-26.149656
-26.149656
-24.42328
-21.093842
-16.469624
-10.920558
-4.847416
1.4723516
8.1004
15.314184
23.1137
31.159847
38.836052
45.710724
51.290615
55.051647
56.65471
55.976494
53.20196
48.485256
41.94969
34.088516
25.45664
16.670622
8.28537
0.639992
-5.9264
-11.013042
-14.126684
-15.1440115
-14.157513
-11.53712
-7.59112
-2.6586182
2.48968
7.3913536
11.830605
15.776606
19.075216
21.510637
22.928732
23.421984
23.052046
22.034718
20.308342
17.87292
14.666793
10.998245
7.2680407
4.0002584
1.6264923
0.27005434
-0.25402385
-0.22319573
0.14674175
0.67082024
1.2257266
1.8731174
2.952102
5.048415
8.470339
13.125386
18.427824
23.668608
28.29283
31.992203
34.581768
36.092346
36.49311
35.938206
34.48928
32.208
29.125189
25.394985
21.233185
16.824762
12.477996
8.408682
4.8326187
1.8114612
-0.43899268
-1.7029462
-1.8262587
-0.8089303
1.2565546
4.277712
7.8229475
11.614807
15.468325
19.106045
22.281343
24.96339
27.059702
28.385311
28.724422
28.046204
26.504797
24.408484
22.250515
20.33917
18.921076
18.119545
17.780436
17.657122
17.472153
17.009731
16.269855
15.252527
14.111887
12.878762
11.645636
10.474167
9.27187
8.1004
6.867275
5.5724936
4.1852274
2.705477
1.4723516
0.70164824
0.4858514
0.70164824
1.1948984
1.9656017
2.952102
4.154399
5.603321
7.360525
9.395182
11.707292
14.173543
16.608965
18.890247
20.98656
22.897903
24.747593
26.813078
29.156015
31.529781
33.502785
34.612595
34.643425
33.564438
31.37564
28.262001
24.346827
19.876747
15.252527
10.905761
6.8981037
3.4453523
0.67082024
-1.425493
-2.781931
-3.4601498
-3.4909778
-3.059384
-2.2270246
-0.9322428
0.8249608
2.8596177
4.925102
6.774791
8.28537
9.42601
10.227542
10.720793
11.121557
11.491495
11.861433
12.416339
13.125386
13.680292
13.865261
13.865261
14.05023
14.512652
15.098387
15.591637
15.992403
16.239029
16.239029
16.115715
15.930746
15.807434
15.807434
15.869089
16.054058
16.39317
17.009731
17.718779
18.273685
18.551138
18.551138
18.427824
18.273685
17.903748
17.163872
16.2082
15.283356
14.420168
13.526153
12.662965
11.861433
11.275699
11.029073
11.152386
11.707292
12.632136
13.865261
15.19087
16.423998
17.564638
18.52031
19.291014
19.876747
20.400826
20.924906
21.387325
21.695608
21.726435
21.510637
21.048218
20.52414
19.96923
19.35267
18.859419
18.705278
18.951904
19.53764
20.246685
20.98656
21.541466
21.911404
21.97306
21.695608
20.955732
19.753433
18.119545
16.115715
13.680292
10.689964
7.2063847
3.5686648
0.17756999
-2.7511027
-5.094041
-6.7587605
-7.5602913
-7.344495
-6.0805407
-3.8300874
-0.68561774
3.198727
7.607151
12.38551
17.225527
21.880577
26.165688
29.926718
33.009533
35.3833
37.01719
37.911205
37.972862
37.140503
35.444958
32.91705
29.74175
26.165688
22.373827
18.489481
14.574308
10.782448
7.298869
4.277712
1.8422892
0.14674175
-0.7164459
-0.59313333
0.4858514
2.4280236
5.0175867
8.131228
11.707292
15.591637
19.660952
23.668608
27.398811
30.604939
33.22533
35.22916
36.585594
37.17133
36.955532
35.938206
34.273487
31.992203
29.09436
25.79575
22.373827
19.106045
16.177372
13.711121
11.768949
10.289198
9.333527
8.809447
8.655307
8.809447
9.333527
10.135057
11.121557
12.38551
13.89609
15.622465
17.472153
19.198528
20.801592
22.31217
23.668608
24.655107
25.210016
25.394985
25.3025
24.932562
24.223515
23.237015
22.127201
20.924906
19.722609
18.581964
17.53381
16.70145
16.115715
15.714951
15.56081
15.714951
16.177372
16.88642
17.780436
18.921076
20.185028
21.418154
22.404655
23.175358
23.791922
24.254341
24.43931
24.28517
23.82275
23.1137
22.219687
21.264013
20.123373
18.82859
17.318012
15.745779
14.204371
12.693792
11.275699
10.0734005
9.117729
8.501166
8.192884
8.254541
8.655307
9.42601
10.628308
12.293026
14.358511
16.670622
19.136873
21.633951
23.946062
25.980719
27.645437
28.878563
29.58761
29.77258
29.371813
28.446968
26.967216
24.840076
22.096375
18.82859
15.283356
11.522323
7.5763226
3.5994928
-0.25402385
-3.7992594
-6.974557
-9.810745
-12.307823
-14.311653
-15.606435
-16.19217
-16.068857
-15.236496
-13.725918
-11.752917
-9.440807
-6.8204165
-3.8917437
-0.7164459
2.4280236
5.29504
7.792119
9.919261
11.460668
12.323854
12.632136
12.539652
12.200542
11.707292
10.998245
10.196713
9.518495
8.994416
8.655307
8.531995
8.686134
9.210214
10.042574
11.059901
11.984746
12.755449
13.526153
14.389339
15.252527
15.838263
16.084887
16.084887
15.930746
15.622465
15.098387
14.358511
13.464497
12.447167
11.306527
10.011745
8.778619
7.792119
7.175556
6.867275
6.9597597
7.237213
7.298869
7.2063847
7.360525
7.977088
8.93276
10.0734005
11.24487
12.508823
13.834434
15.221699
16.547308
17.87292
19.198528
20.616623
22.034718
23.483639
24.840076
25.919062
26.566454
26.566454
25.94989
24.901733
23.545296
21.97306
20.277514
18.458652
16.485653
14.296856
12.108058
10.104229
8.347026
6.5589943
4.709306
3.137071
2.4280236
2.7979612
4.1235714
5.911603
7.853775
9.919261
12.200542
14.697621
17.1947
19.414326
21.356497
23.082872
24.685936
26.165688
27.2755
27.95372
28.41614
28.786077
29.09436
29.156015
28.662766
27.676266
26.628109
25.672436
24.901733
24.28517
23.699436
23.14453
22.682106
22.404655
22.31217
22.558796
23.14453
24.223515
25.703264
27.398811
29.032703
30.543282
31.868893
32.947876
33.68775
34.21183
34.581768
34.70508
34.48928
33.841892
32.762905
31.468124
30.019203
28.693594
27.676266
27.121359
27.028873
27.24467
27.58378
27.922892
28.262001
28.631937
29.001875
29.2485
29.2485
28.878563
28.10786
27.028873
25.579952
23.699436
21.294842
18.52031
15.745779
13.372011
11.614807
10.381682
9.42601
8.593651
7.9462605
7.668807
7.9462605
8.871104
10.412511
12.57048
15.221699
18.212029
21.356497
24.470139
27.522125
30.604939
33.780235
37.048016
40.16166
42.843708
44.87836
46.14232
46.728054
46.635567
45.864864
44.415943
42.257973
39.48344
36.123177
32.269657
28.10786
23.82275
19.722609
15.930746
12.57048
9.703464
7.422181
5.911603
5.2025557
5.233384
5.849947
6.8981037
8.316197
9.8884325
11.58398
13.217871
14.759277
16.2082
17.53381
18.612793
19.383497
19.784262
19.907576
19.753433
19.414326
19.106045
18.921076
18.921076
19.01356
19.075216
19.01356
18.797762
18.551138
18.33534
18.181202
18.181202
18.304512
18.551138
18.797762
18.921076
18.859419
18.551138
18.088717
17.502981
16.608965
15.406668
13.865261
12.07723
10.104229
7.977088
5.849947
3.8461177
2.1197424
0.7941326
-0.06905508
-0.40816456
-0.28485203
0.3625388
1.4415236
2.890446
4.64765
6.713134
9.086901
11.73812
14.605137
17.53381
20.246685
22.589624
24.562624
26.011545
26.843906
27.09053
27.028873
26.658937
25.857405
24.43931
22.435484
20.030888
17.472153
14.882589
12.293026
9.76512
7.5763226
5.7574625
4.2468834
2.8596177
1.7189765
0.9791014
0.7633046
0.9482734
1.3798671
2.3663676
4.031087
6.034915
7.9462605
9.610979
11.24487
13.094558
15.036732
16.88642
18.551138
20.030888
21.264013
22.219687
22.867077
23.329498
23.761093
24.192686
24.408484
24.161858
23.483639
22.49714
21.294842
20.030888
18.736107
17.53381
16.485653
15.468325
14.358511
13.094558
11.9539175
11.121557
10.59748
10.350854
10.320026
10.474167
10.720793
10.967417
11.275699
11.707292
12.293026
13.094558
14.0194025
15.098387
16.300684
17.626293
19.044388
20.462482
21.911404
23.267843
24.43931
25.210016
25.518295
25.425814
24.96339
24.13103
22.928732
21.47981
19.907576
18.304512
16.732277
15.19087
13.772777
12.447167
11.275699
10.258369
9.641808
9.518495
9.8884325
10.566651
11.522323
12.662965
13.988574
15.345013
16.639793
17.87292
19.01356
19.938404
20.554966
20.924906
21.048218
20.894077
20.431654
19.660952
18.551138
17.102217
15.529982
13.926918
12.38551
10.782448
9.086901
7.483838
6.158228
5.418353
5.2642117
5.7574625
6.7439623
8.131228
9.857604
11.768949
13.680292
15.499153
17.34884
19.198528
20.894077
22.281343
23.237015
23.761093
23.82275
23.329498
22.250515
20.739935
18.859419
16.85559
14.790106
12.693792
10.566651
8.470339
6.528166
4.8942747
3.7228057
3.0445864
2.890446
3.2912114
4.2468834
5.7574625
7.6379786
9.8267765
12.138886
14.54348
16.978903
19.229357
21.202356
22.836248
24.038548
24.747593
24.994219
24.778421
24.1002
22.95956
21.356497
19.445154
17.34884
15.19087
13.002073
10.936588
9.117729
7.5763226
6.404853
5.541665
5.0792437
5.048415
5.4491806
6.281541
7.545494
9.241042
11.275699
13.464497
15.714951
17.84209
19.660952
21.079046
22.127201
22.867077
23.329498
23.391155
23.082872
22.404655
21.264013
19.753433
18.057888
16.300684
14.481824
12.662965
11.059901
9.8267765
8.994416
8.531995
8.43951
8.686134
9.27187
10.135057
11.24487
12.539652
13.957746
15.375839
16.639793
17.749607
18.612793
19.167702
19.35267
19.136873
18.581964
17.657122
16.423998
15.005903
13.40284
11.799777
10.196713
8.716963
7.3913536
6.281541
5.480009
5.110071
5.0792437
5.3875246
6.0657434
7.1139
8.501166
10.196713
12.169715
14.327684
16.578136
18.766935
20.770763
22.49714
23.884405
24.901733
25.45664
25.549124
25.3025
24.716764
23.791922
22.620451
21.264013
19.753433
18.119545
16.485653
14.975075
13.618637
12.508823
11.58398
10.874932
10.350854
10.042574
9.980917
10.042574
10.135057
10.196713
10.227542
10.258369
10.320026
10.443338
10.535824
10.659136
10.813276
10.967417
11.121557
11.337355
11.645636
12.108058
12.601308
13.125386
13.587809
14.0810585
14.481824
14.790106
15.005903
15.129215
15.160044
15.129215
15.005903
14.759277
14.389339
13.865261
13.217871
12.508823
11.73812
10.967417
10.227542
9.580151
9.086901
8.747791
8.562823
8.470339
8.470339
8.593651
8.840276
9.27187
9.980917
10.967417
12.169715
13.433668
14.666793
15.714951
16.578136
17.225527
17.68795
17.996233
18.212029
18.304512
18.212029
17.84209
17.256355
16.516481
15.714951
14.913418
14.266027
13.711121
13.217871
12.817105
12.508823
12.354683
12.323854
12.38551
12.508823
12.755449
13.094558
13.526153
13.988574
14.420168
14.820934
15.160044
15.406668
15.56081
15.591637
15.468325
15.19087
14.820934
14.481824
14.204371
13.957746
13.741949
13.495324
13.310355
13.248699
13.156215
12.940417
12.755449
12.755449
12.971245
13.310355
13.680292
14.0810585
14.574308
15.098387
15.591637
15.992403
16.2082
16.300684
16.300684
16.300684
16.300684
16.300684
16.177372
15.899918
15.468325
14.913418
14.327684
13.618637
12.817105
11.984746
11.275699
10.689964
10.258369
9.980917
9.8884325
10.042574
10.443338
10.967417
11.58398
12.262198
12.971245
13.711121
14.54348
15.406668
16.2082
16.70145
16.917248
17.04056
17.133043
17.133043
16.948074
16.639793
16.239029
15.899918
15.591637
15.252527
14.913418
14.605137
14.296856
14.0194025
13.711121
13.372011
13.06373
12.817105
12.632136
12.416339
12.138886
11.799777
11.368183
10.844104
10.504995
10.905761
11.707292
11.861433
11.429839
12.0155735
14.389339
16.88642
17.564638
16.578136
15.56081
15.869089
17.1947
18.273685
18.581964
18.643621
18.766935
18.797762
18.581964
18.396996
18.212029
17.657122
16.85559
16.084887
15.283356
14.296856
13.06373
12.0155735
11.24487
10.443338
9.980917
10.412511
11.460668
12.108058
11.73812
11.214043
11.707292
12.971245
13.926918
14.0810585
13.988574
14.389339
15.252527
16.054058
16.300684
15.992403
15.221699
14.635964
14.666793
15.406668
16.177372
16.146544
15.314184
14.420168
13.957746
13.89609
13.680292
12.940417
11.9539175
11.275699
11.337355
12.07723
13.032902
13.711121
13.988574
14.204371
14.820934
15.838263
16.639793
16.763105
16.2082
15.529982
15.283356
15.314184
15.160044
14.450995
13.341184
12.38551
11.8922615
11.645636
11.121557
10.227542
9.210214
8.377854
7.792119
7.360525
6.836447
6.281541
5.9424305
5.849947
5.911603
6.0657434
6.5589943
7.4530096
8.562823
9.703464
10.844104
11.984746
13.002073
13.772777
14.327684
14.759277
15.098387
15.252527
15.252527
15.160044
14.944246
14.635964
14.266027
13.803605
13.125386
12.07723
10.659136
9.179385
7.8846035
6.836447
5.849947
4.8942747
4.0619154
3.3220398
2.7671332
2.5821645
2.921274
3.6919773
4.64765
5.5724936
6.466509
7.545494
8.871104
10.350854
11.73812
12.940417
13.957746
14.913418
15.745779
16.331512
16.516481
16.423998
16.054058
15.406668
14.574308
13.711121
13.002073
12.447167
11.9539175
11.429839
10.936588
10.412511
9.795948
9.056073
8.347026
7.8229475
7.5763226
7.5763226
7.668807
7.8229475
8.1004
8.531995
9.056073
9.641808
10.135057
10.443338
10.504995
10.474167
10.443338
10.443338
10.412511
10.350854
10.196713
9.919261
9.456838
8.840276
8.162057
7.545494
7.052244
6.6823063
6.404853
6.0657434
5.603321
5.0792437
4.6784773
4.5551643
4.64765
4.8326187
5.0175867
5.2025557
5.480009
5.8191185
6.219884
6.7439623
7.3296976
7.853775
8.28537
8.624478
8.871104
9.025245
9.086901
9.117729
9.056073
8.901932
8.624478
8.28537
7.915432
7.607151
7.3296976
7.175556
7.175556
7.237213
7.4530096
7.730463
8.069572
8.377854
8.686134
8.994416
9.27187
9.456838
9.549323
9.518495
9.395182
9.302698
9.179385
9.179385
9.27187
9.302698
9.27187
9.27187
9.333527
9.395182
9.364353
9.210214
8.963589
8.716963
8.43951
8.1004
7.730463
7.3296976
6.928931
6.466509
5.911603
5.356696
4.8326187
4.3701963
4.1235714
4.092743
4.277712
4.6168213
5.048415
5.6341496
6.3123684
7.1447287
8.069572
9.025245
9.950089
10.813276
11.645636
12.477996
13.187042
13.741949
14.0194025
13.988574
13.772777
13.526153
13.248699
12.847934
12.293026
11.58398
10.782448
9.919261
9.056073
8.1004
7.1139
6.3123684
5.8191185
5.664978
5.726634
5.9424305
6.3740244
7.0214157
7.853775
8.901932
10.227542
11.58398
12.632136
13.341184
13.834434
14.173543
14.358511
14.142715
13.587809
12.817105
11.830605
10.720793
9.549323
8.377854
7.175556
5.849947
4.585993
3.5994928
3.0137584
2.7671332
2.7979612
3.0137584
3.4453523
4.092743
4.863446
5.78829
6.6206503
7.3296976
7.8846035
8.347026
8.747791
9.086901
9.395182
9.703464
9.8267765
9.8267765
9.641808
9.364353
9.056073
8.747791
8.408682
8.007916
7.730463
7.668807
7.792119
8.007916
8.162057
8.162057
8.007916
7.8229475
7.6996355
7.668807
7.6996355
7.6996355
7.668807
7.6379786
7.668807
7.8229475
8.069572
8.377854
8.686134
8.93276
9.27187
9.672635
10.0734005
10.504995
10.967417
11.460668
12.0155735
12.57048
13.125386
13.526153
13.741949
13.803605
13.711121
13.526153
13.279527
12.971245
12.662965
12.262198
11.799777
11.24487
10.689964
10.135057
9.580151
9.025245
8.470339
7.915432
7.3296976
6.8056183
6.4356813
6.219884
6.158228
6.158228
6.1890564
6.2507124
6.219884
6.1273994
6.0657434
6.1273994
6.3740244
6.6823063
6.990588
7.298869
7.5763226
7.853775
8.131228
8.43951
8.778619
9.210214
9.703464
10.289198
10.874932
11.460668
12.046402
12.662965
13.341184
13.957746
14.512652
15.06756
15.622465
16.146544
16.547308
16.824762
16.917248
16.793934
16.36234
15.653294
14.697621
13.556981
12.293026
10.936588
9.580151
8.192884
6.8056183
5.5108376
4.3701963
3.3528678
2.4588518
1.6573205
1.0407577
0.67082024
0.6091639
0.8249608
1.2257266
1.8422892
2.6129925
3.4761803
4.339368
5.171728
5.911603
6.528166
7.052244
7.4530096
7.853775
8.28537
8.747791
9.179385
9.580151
9.950089
10.289198
10.504995
10.59748
10.566651
10.535824
10.535824
10.59748
10.689964
10.75162
10.782448
10.75162
10.566651
10.350854
10.135057
9.950089
9.703464
9.333527
8.871104
8.347026
7.792119
7.298869
6.836447
6.4973373
6.281541
6.2507124
6.3740244
6.589822
6.990588
7.4530096
7.792119
8.1004
8.531995
9.179385
9.857604
10.443338
10.813276
11.059901
11.214043
11.306527
11.306527
11.275699
11.183214
11.09073
10.936588
10.813276
10.75162
10.659136
10.443338
10.0734005
9.641808
9.241042
8.994416
8.840276
8.840276
8.871104
8.93276
8.963589
9.086901
9.395182
9.8267765
10.289198
10.782448
11.306527
11.8922615
12.416339
12.90959
13.310355
13.526153
13.587809
13.556981
13.40284
13.125386
12.786277
12.416339
12.108058
11.8922615
11.73812
11.676464
11.676464
11.768949
11.984746
12.23137
12.508823
12.755449
13.06373
13.40284
13.711121
13.957746
14.0810585
14.111887
14.142715
14.142715
14.111887
13.926918
13.587809
13.187042
12.786277
12.477996
12.200542
12.0155735
11.861433
11.676464
11.460668
11.152386
10.813276
10.412511
10.042574
9.734292
9.456838
9.302698
9.210214
9.241042
9.333527
9.518495
9.76512
10.0734005
10.350854
10.566651
10.720793
10.844104
10.905761
10.905761
10.874932
10.75162
10.504995
10.0734005
9.487666
8.840276
8.162057
7.4530096
6.774791
6.1890564
5.7574625
5.541665
5.603321
5.8191185
6.158228
6.5589943
6.990588
7.4530096
7.9462605
8.501166
9.056073
9.703464
10.350854
10.967417
11.614807
12.200542
12.724621
13.156215
13.40284
13.40284
13.06373
12.38551
11.553151
10.659136
9.734292
8.778619
7.730463
6.7439623
5.849947
5.1408997
4.6168213
4.092743
3.4761803
2.890446
2.48968
2.3663676
2.4588518
2.7979612
3.3528678
4.092743
4.925102
5.6958055
6.281541
6.6823063
6.9597597
7.237213
7.422181
7.545494
7.6996355
7.977088
8.316197
8.562823
8.686134
8.655307
8.562823
8.408682
8.28537
8.162057
8.069572
7.915432
7.8229475
7.8229475
7.977088
8.131228
8.069572
7.853775
7.6379786
7.607151
7.6996355
7.792119
7.8846035
7.9462605
8.007916
7.977088
7.977088
8.069572
8.28537
8.562823
8.778619
8.809447
8.624478
8.316197
7.915432
7.4530096
6.990588
6.6206503
6.281541
5.973259
5.6341496
5.29504
4.9559307
4.6168213
4.339368
4.277712
4.401025
4.6168213
4.8326187
5.110071
5.541665
6.158228
6.867275
7.545494
8.131228
8.531995
8.716963
8.624478
8.377854
8.1004
7.8229475
7.4530096
7.0214157
6.528166
6.0657434
5.541665
4.986759
4.462681
4.031087
3.7228057
3.5378363
3.5070083
3.6611493
3.9386022
4.3701963
4.8942747
5.5108376
6.1890564
6.8056183
7.3913536
7.8846035
8.223713
8.377854
8.28537
8.069572
7.730463
7.360525
6.836447
6.1890564
5.418353
4.6784773
4.0002584
3.3836958
2.8287895
2.3663676
1.9656017
1.6573205
1.4723516
1.4106953
1.4723516
1.6264923
1.9039454
2.273883
2.6438205
3.0445864
3.4761803
3.9386022
4.4935083
5.0175867
5.5108376
5.973259
6.4356813
6.9597597
7.545494
8.162057
8.716963
9.148558
9.487666
9.703464
9.76512
9.703464
9.641808
9.518495
9.333527
9.025245
8.562823
8.007916
7.483838
6.9597597
6.343197
5.5724936
4.709306
3.8461177
3.0445864
2.304711
1.6573205
1.1024141
0.639992
0.2083981
-0.19236761
-0.500649
-0.68561774
-0.8089303
-0.8397584
-0.77810216
-0.5314771
-0.0998832
0.4858514
1.2257266
2.1197424
3.0754144
4.092743
5.110071
6.096572
7.0214157
7.8229475
8.531995
9.179385
9.734292
10.104229
10.289198
10.289198
10.135057
9.734292
9.086901
8.192884
7.175556
6.096572
4.9559307
3.8461177
2.7979612
1.8731174
1.0715859
0.3625388
-0.28485203
-0.8089303
-1.2405242
-1.5179774
-1.5796336
-1.3946648
-1.0247272
-0.500649
0.14674175
0.88661695
1.6573205
2.3971958
3.0445864
3.5994928
4.1235714
4.524337
4.863446
5.0792437
5.2025557
5.2025557
5.0792437
4.8942747
4.6168213
4.2468834
3.8152897
3.3220398
2.8287895
2.3663676
2.0272582
1.7498047
1.595664
1.5031798
1.4723516
1.4415236
1.4723516
1.564836
1.7498047
1.9656017
2.1505706
2.273883
2.3663676
2.304711
2.1505706
1.9039454
1.6881487
1.4723516
1.2873828
1.0715859
0.88661695
0.7324765
0.639992
0.6091639
0.70164824
0.9174452
1.2565546
1.6881487
2.0580862
2.4280236
2.7671332
3.137071
3.5070083
3.7844613
4.031087
4.2468834
4.3701963
4.339368
4.092743
3.6919773
3.167899
2.5513363
1.8422892
1.1640704
0.54750764
-0.06905508
-0.65478957
-1.209696
-1.7337743
-2.1961963
-2.566134
-2.781931
-2.781931
-2.596962
-2.1961963
-1.6104617
-0.8397584
0.023429394
0.9791014
1.9347734
2.921274
3.9077742
4.8326187
5.6958055
6.4973373
7.1447287
7.607151
7.9462605
8.192884
8.347026
8.408682
8.347026
8.162057
7.853775
7.3913536
6.8981037
6.3123684
5.78829
5.2642117
4.6784773
4.0002584
3.2603834
2.5513363
1.9039454
1.3182111
0.7941326
0.33171058
-0.038226962
-0.37733638
-0.65478957
-0.8397584
-0.9014147
-0.8705865
-0.65478957
-0.25402385
0.33171058
1.0407577
1.780633
2.4588518
3.0445864
3.5070083
3.9077742
4.216055
4.401025
4.4935083
4.4935083
4.4318523
4.339368
4.216055
4.031087
3.7844613
3.4145238
2.98293
2.5513363
2.1505706
1.8114612
1.595664
1.5031798
1.564836
1.780633
2.0580862
2.3663676
2.5821645
2.7671332
2.890446
3.0445864
3.2295554
3.4761803
3.7844613
4.092743
4.3701963
4.6168213
4.80179
4.9559307
5.048415
5.1408997
5.2025557
5.233384
5.171728
5.048415
4.986759
5.048415
5.233384
5.418353
5.5724936
5.664978
5.726634
5.7574625
5.78829
5.8807745
6.0657434
6.3123684
6.589822
6.836447
7.0830717
7.3913536
7.730463
7.9462605
8.007916
7.977088
7.8846035
7.8229475
7.792119
7.8229475
7.853775
7.8846035
7.853775
7.6379786
7.2680407
6.8056183
6.3123684
5.849947
5.4491806
5.048415
4.64765
4.277712
3.9077742
3.5378363
3.2603834
3.0754144
2.98293
2.98293
3.0445864
3.167899
3.3528678
3.5994928
3.9077742
4.277712
4.709306
5.2642117
5.849947
6.466509
6.990588
7.360525
7.6379786
7.792119
7.853775
7.792119
7.6379786
7.360525
6.990588
6.589822
6.158228
5.6958055
5.2025557
4.6784773
4.277712
4.0619154
3.9694307
4.0002584
4.154399
4.4318523
4.7709618
5.1408997
5.5724936
6.0657434
6.466509
6.8056183
7.1447287
7.422181
7.668807
7.8229475
7.853775
7.730463
7.4530096
7.052244
6.528166
5.911603
5.2642117
4.64765
4.0619154
3.5686648
3.2912114
3.137071
3.137071
3.198727
3.3220398
3.5070083
3.8152897
4.1852274
4.5551643
4.925102
5.3875246
5.8807745
6.3123684
6.7439623
7.175556
7.668807
8.069572
8.316197
8.408682
8.408682
8.408682
8.501166
8.562823
8.562823
8.531995
8.470339
8.408682
8.28537
8.038745
7.6379786
7.175556
6.589822
5.973259
5.356696
4.80179
4.339368
3.9386022
3.5994928
3.2912114
2.98293
2.6746488
2.3971958
2.243055
2.1813986
2.304711
2.5821645
2.98293
3.5070083
4.1235714
4.8326187
5.5108376
6.034915
6.466509
6.836447
7.1139
7.3296976
7.422181
7.3913536
7.237213
6.990588
6.6206503
6.096572
5.3875246
4.64765
3.8769457
3.0754144
2.304711
1.780633
1.5031798
1.5031798
1.6264923
1.7498047
1.9039454
2.0889142
2.3663676
2.6438205
2.98293
3.3836958
3.8461177
4.339368
4.80179
5.2025557
5.480009
5.6341496
5.603321
5.418353
5.1408997
4.8326187
4.524337
4.2468834
4.031087
3.8461177
3.7228057
3.6611493
3.6303213
3.5686648
3.4453523
3.2295554
3.0137584
2.8596177
2.6746488
2.5513363
2.3971958
2.273883
2.1505706
2.0272582
1.9039454
1.780633
1.6264923
1.5340078
1.5340078
1.6573205
1.9039454
2.243055
2.705477
3.2912114
4.0002584
4.7401342
5.541665
6.2507124
6.836447
7.3296976
7.730463
8.007916
8.1004
8.038745
7.8229475
7.5146656
7.0830717
6.589822
5.973259
5.2642117
4.524337
3.7536337
3.0754144
2.520508
2.1197424
1.8731174
1.8114612
1.9347734
2.243055
2.6746488
3.2295554
3.7844613
4.2468834
4.64765
5.0175867
5.3258686
5.541665
5.5724936
5.480009
5.29504
5.0792437
4.863446
4.6784773
4.524337
4.4318523
4.277712
4.0619154
3.9077742
3.9077742
4.031087
4.3085403
4.64765
5.0792437
5.5724936
6.0657434
6.4973373
6.8056183
7.0214157
7.175556
7.2063847
7.175556
7.052244
6.836447
6.4973373
6.0657434
5.5724936
5.0792437
4.4935083
3.8461177
3.198727
2.6129925
2.1505706
1.780633
1.595664
1.564836
1.7498047
2.0272582
2.4280236
2.921274
3.5070083
4.1852274
4.8942747
5.5724936
6.219884
6.836447
7.3913536
7.8229475
8.1004
8.223713
8.223713
8.038745
7.730463
7.3296976
6.8056183
6.2507124
5.6958055
5.171728
4.7401342
4.401025
4.2468834
4.154399
4.0619154
3.9694307
3.9386022
3.9386022
4.0002584
4.092743
4.154399
4.2468834
4.339368
4.462681
4.5551643
4.6168213
4.6784773
4.6784773
4.6784773
4.709306
4.7709618
4.8942747
5.0175867
5.1408997
5.29504
5.5108376
5.78829
6.0040874
6.1890564
6.281541
6.343197
6.343197
6.2507124
6.096572
5.911603
5.726634
5.5108376
5.233384
4.925102
4.585993
4.277712
3.9386022
3.5994928
3.3528678
3.137071
2.98293
2.890446
2.890446
3.0445864
3.2912114
3.5994928
3.9077742
4.216055
4.524337
4.80179
5.110071
5.418353
5.726634
6.0040874
6.281541
6.5589943
6.8056183
6.9597597
7.0214157
6.9597597
6.836447
6.6206503
6.3740244
6.1273994
5.8807745
5.6958055
5.5724936
5.5108376
5.5108376
5.5724936
5.664978
5.8191185
6.096572
6.466509
6.928931
7.4530096
7.977088
8.501166
9.025245
9.518495
9.8884325
10.0734005
10.0734005
9.8884325
9.487666
8.994416
8.408682
7.792119
7.175556
6.589822
5.9424305
5.233384
4.4318523
3.5686648
2.705477
1.9039454
1.1024141
0.39336693
-0.22319573
-0.7164459
-1.0555553
-1.2713523
-1.3946648
-1.425493
-1.3330085
-1.1172116
-0.77810216
-0.37733638
0.14674175
0.7633046
1.4415236
2.1813986
2.952102
3.6919773
4.3085403
4.8326187
5.29504
5.726634
6.1273994
6.4356813
6.713134
6.990588
7.175556
7.237213
7.237213
7.1447287
7.0214157
6.928931
6.867275
6.8056183
6.6823063
6.528166
6.3123684
6.096572
5.849947
5.603321
5.3875246
5.233384
5.110071
4.8942747
4.6168213
4.277712
3.8769457
3.4145238
2.890446
2.3663676
1.8731174
1.4106953
1.0099297
0.70164824
0.54750764
0.54750764
0.67082024
0.88661695
1.1640704
1.4723516
1.8422892
2.243055
2.7671332
3.3836958
4.092743
4.80179
5.418353
5.9424305
6.404853
6.774791
7.0830717
7.237213
7.2063847
7.0830717
6.8981037
6.6206503
6.2507124
5.7574625
5.2025557
4.5551643
3.8769457
3.198727
2.5513363
2.0272582
1.595664
1.2873828
1.0715859
1.0099297
1.0715859
1.2257266
1.4415236
1.7498047
2.1505706
2.6129925
3.137071
3.6919773
4.2468834
4.80179
5.233384
5.5724936
5.8191185
6.0040874
6.158228
6.2507124
6.281541
6.2507124
6.1890564
6.0657434
5.8807745
5.664978
5.4491806
5.171728
4.863446
4.524337
4.1852274
3.8769457
3.5686648
3.2912114
3.0754144
2.921274
2.8596177
2.8596177
2.8596177
2.8596177
2.8287895
2.705477
2.5513363
2.4280236
2.3663676
2.4280236
2.520508
2.6438205
2.7363052
2.890446
3.0445864
3.2295554
3.3836958
3.4761803
3.5378363
3.6611493
3.8769457
4.154399
4.4318523
4.709306
5.048415
5.3258686
5.541665
5.603321
5.5724936
5.5108376
5.480009
5.4491806
5.3258686
5.1408997
4.8942747
4.6784773
4.524337
4.339368
4.092743
3.7844613
3.4453523
3.106243
2.7671332
2.48968
2.3355393
2.273883
2.243055
2.243055
2.304711
2.3355393
2.3663676
2.4588518
2.5821645
2.7979612
3.0137584
3.198727
3.3836958
3.5378363
3.7228057
3.9386022
4.1235714
4.3085403
4.4318523
4.5551643
4.64765
4.64765
4.4935083
4.2468834
3.9694307
3.7844613
3.7228057
3.7536337
3.7536337
3.7228057
3.6611493
3.5994928
3.5070083
3.3220398
3.106243
2.8596177
2.6129925
2.4588518
2.3663676
2.3355393
2.273883
2.273883
2.273883
2.243055
2.1813986
2.0889142
2.0272582
2.0580862
2.1505706
2.3355393
2.520508
2.7979612
3.106243
3.4453523
3.7536337
4.0619154
4.339368
4.5551643
4.6784773
4.7401342
4.7401342
4.7401342
4.6784773
4.5551643
4.339368
4.031087
3.6303213
3.167899
2.5513363
1.8422892
1.1332421
0.45502317
-0.16153944
-0.68561774
-0.9938991
-1.1788679
-1.3330085
-1.3946648
-1.3946648
-1.2713523
-1.0863835
-0.8705865
-0.62396145
-0.37733638
-0.0998832
0.23922622
0.57833576
0.8249608
1.0099297
1.2565546
1.5031798
1.7498047
1.8731174
1.9039454
1.9039454
1.9039454
1.8731174
1.8114612
1.7498047
1.6881487
1.595664
1.4415236
1.2257266
1.0099297
0.8249608
0.639992
0.4858514
0.42419505
0.42419505
0.4858514
0.4858514
0.4858514
0.45502317
0.45502317
0.3625388
0.17756999
-0.038226962
-0.25402385
-0.34650826
-0.37733638
-0.500649
-1.0555553
-1.3638366
-0.28485203
1.780633
3.3836958
3.9077742
2.8287895
1.1024141
0.639992
0.9791014
0.57833576
-0.16153944
-0.62396145
-0.74727404
-0.22319573
0.3625388
0.11591375
-0.9938991
-1.3021804
0.639992
3.5070083
5.4491806
6.096572
5.480009
4.031087
2.243055
1.1640704
1.564836
3.3220398
5.2642117
5.6341496
4.2468834
2.7363052
1.1948984
-0.25402385
-1.0247272
-1.5488055
-1.9495711
-1.8879149
-1.7337743
-2.13454
-2.6894464
-2.535306
-2.2270246
-2.0420556
-0.5314771
2.304711
4.1852274
4.1852274
3.7228057
4.401025
6.651478
9.27187
10.566651
10.011745
7.5763226
3.6611493
-0.0073988438
-0.9014147
1.6264923
5.2025557
6.4356813
3.2912114
-2.2578526
-6.2655106
-6.666275
-4.230853
-0.5314771
3.137071
5.1408997
4.216055
0.7324765
-2.6277902
-3.3984935
-1.4563211
1.595664
4.1852274
5.973259
6.034915
3.0754144
-2.0420556
-6.419651
-7.529464
-5.3714943
-2.2886806
-0.9014147
-1.9187431
-3.9225717
-5.4948063
-5.063213
-1.4563211
4.401025
9.456838
10.782448
8.131228
3.7228057
0.54750764
-0.06905508
1.0099297
2.6129925
3.5994928
3.0754144
0.7941326
-2.4736495
-5.2481813
-6.6354475
-6.4504786
-5.4331503
-4.1383686
-2.4428215
-0.74727404
0.33171058
0.54750764
0.7324765
1.8114612
3.7228057
5.8191185
7.4530096
8.377854
8.531995
8.162057
7.792119
7.5763226
6.9597597
5.541665
3.9694307
3.2912114
3.5378363
3.9386022
3.4761803
1.4723516
-1.8262587
-5.1248693
-7.344495
-8.361823
-8.23851
-7.0670414
-5.3714943
-3.9534
-3.1826966
-2.596962
-1.5179774
0.33171058
2.7363052
5.171728
7.1447287
8.254541
8.470339
8.192884
7.792119
7.4530096
7.175556
6.774791
5.9424305
4.8942747
4.154399
3.7228057
3.198727
2.3971958
1.5340078
0.639992
-0.22319573
-0.8397584
-0.9322428
-0.59313333
-0.19236761
0.023429394
0.08508563
0.23922622
0.5166794
0.9791014
1.9347734
3.5686648
5.6958055
7.6379786
8.501166
7.668807
5.4491806
2.8287895
0.6091639
-0.74727404
-1.2405242
-1.2713523
-1.4871492
-2.165368
-3.1210403
-3.6142905
-3.2751808
-2.1961963
-0.77810216
0.85578895
2.5821645
4.1852274
5.5108376
6.651478
7.8846035
9.210214
10.474167
11.183214
11.059901
10.196713
8.963589
7.6996355
6.713134
6.219884
5.973259
5.5108376
4.6784773
3.6303213
2.6129925
1.7498047
0.9791014
0.17756999
-0.68561774
-1.64129
-2.6277902
-3.3368373
-3.4293218
-2.781931
-1.5488055
0.023429394
1.4106953
2.304711
2.6129925
2.6438205
2.6746488
3.106243
3.9694307
4.863446
5.29504
5.2025557
4.7709618
4.2468834
3.7844613
3.3528678
2.952102
2.48968
1.8422892
1.1024141
0.54750764
0.42419505
0.70164824
1.1024141
1.5031798
1.8114612
2.1197424
2.3971958
2.7671332
3.167899
3.5994928
3.9386022
4.0002584
3.5994928
2.7671332
1.7189765
0.7633046
0.11591375
-0.0998832
0.023429394
0.23922622
0.14674175
-0.500649
-1.5488055
-2.6277902
-3.3368373
-3.4293218
-2.9977279
-2.3195088
-1.6104617
-1.0555553
-0.8397584
-0.9322428
-1.0863835
-1.209696
-1.1480397
-0.8705865
-0.25402385
0.6091639
1.4415236
1.9656017
2.0272582
1.8422892
1.5340078
1.2565546
1.1640704
1.2257266
1.3490393
1.3798671
1.1948984
0.7324765
0.054257393
-0.59313333
-0.963071
-1.0555553
-0.8705865
-0.5623052
-0.40816456
-0.43899268
-0.74727404
-1.1788679
-1.4871492
-1.4563211
-0.9938991
-0.31568015
0.30088258
0.57833576
0.4858514
0.17756999
-0.19236761
-0.40816456
-0.40816456
-0.19236761
0.054257393
0.23922622
0.27005434
0.08508563
-0.28485203
-0.77810216
-1.209696
-1.5179774
-1.672118
-1.7029462
-1.672118
-1.64129
-1.5796336
-1.425493
-1.1172116
-0.7164459
-0.28485203
0.14674175
0.639992
1.1948984
1.780633
2.3355393
2.8287895
3.0754144
3.0137584
2.6438205
1.9656017
1.2257266
0.57833576
0.054257393
-0.43899268
-1.1172116
-2.1037118
-3.306009
-4.5391345
-5.587291
-6.2038536
-6.357994
-6.0805407
-5.6181192
-5.1865253
-4.8165874
-4.5083065
-4.1075406
-3.5526342
-2.812759
-2.0112276
-1.2405242
-0.62396145
-0.0998832
0.3625388
0.7633046
1.1640704
1.5031798
1.7498047
1.9039454
1.9039454
1.8731174
1.8731174
1.9039454
1.9964299
2.1197424
2.1505706
2.0272582
1.8422892
1.6881487
1.6573205
1.8114612
2.0889142
2.3355393
2.4588518
2.3355393
2.0580862
1.7189765
1.4723516
1.3798671
1.4415236
1.5340078
1.4723516
1.2873828
0.9791014
0.70164824
0.57833576
0.639992
0.7941326
0.88661695
0.85578895
0.7324765
0.57833576
0.45502317
0.33171058
0.14674175
-0.22319573
-0.7164459
-1.3330085
-2.0112276
-2.6586182
-3.1826966
-3.5526342
-3.8609154
-4.292509
-4.7857594
-5.2481813
-5.5564632
-5.525635
-5.1865253
-4.5699625
-3.8300874
-3.1210403
-2.535306
-2.0112276
-1.4563211
-0.68561774
0.30088258
1.4415236
2.48968
3.2912114
3.7228057
3.8152897
3.5994928
3.106243
2.48968
1.780633
1.1024141
0.4858514
-0.0073988438
-0.43899268
-0.8089303
-1.1480397
-1.4563211
-1.7337743
-1.9495711
-2.0728838
-2.0728838
-1.9187431
-1.5796336
-1.0863835
-0.5623052
-0.0998832
0.2083981
0.42419505
0.54750764
0.6091639
0.67082024
0.70164824
0.70164824
0.57833576
0.27005434
-0.16153944
-0.62396145
-1.0555553
-1.3638366
-1.5488055
-1.7029462
-1.8879149
-2.0112276
-2.0728838
-2.0420556
-1.9495711
-1.7954307
-1.5488055
-1.1788679
-0.74727404
-0.22319573
0.27005434
0.7324765
1.0715859
1.2565546
1.3490393
1.3490393
1.2873828
1.1948984
1.1332421
1.1332421
1.2257266
1.2873828
1.2257266
1.0099297
0.67082024
0.30088258
-0.0073988438
-0.25402385
-0.4698208
-0.65478957
-0.9014147
-1.209696
-1.5488055
-1.8570868
-2.0420556
-2.0728838
-1.9803994
-1.7954307
-1.5488055
-1.3021804
-1.0863835
-0.9938991
-0.963071
-0.9938991
-0.963071
-0.77810216
-0.4698208
-0.0998832
0.27005434
0.6091639
0.8249608
0.9482734
0.9791014
0.9482734
0.88661695
0.7324765
0.54750764
0.30088258
0.023429394
-0.25402385
-0.500649
-0.77810216
-1.0247272
-1.209696
-1.3330085
-1.3330085
-1.1788679
-0.9014147
-0.5623052
-0.16153944
0.17756999
0.45502317
0.67082024
0.7633046
0.8249608
0.88661695
0.9482734
1.0099297
1.0407577
1.0715859
1.0715859
1.0715859
1.1024141
1.1332421
1.1024141
1.0715859
1.0407577
0.9791014
0.88661695
0.7633046
0.57833576
0.39336693
0.14674175
-0.06905508
-0.13071132
-0.038226962
0.17756999
0.4858514
0.8249608
1.1640704
1.5031798
1.780633
1.9964299
2.1505706
2.273883
2.3663676
2.4588518
2.5513363
2.6438205
2.6746488
2.6129925
2.48968
2.3663676
2.304711
2.273883
2.273883
2.243055
2.2122269
2.1813986
2.1505706
2.1197424
2.0580862
1.9964299
1.9964299
2.0272582
2.0580862
2.1197424
2.2122269
2.304711
2.3971958
2.4588518
2.5821645
2.705477
2.7671332
2.7363052
2.6746488
2.6438205
2.6438205
2.6129925
2.5821645
2.48968
2.4280236
2.3971958
2.4588518
2.4588518
2.3971958
2.243055
2.1505706
2.2122269
2.3355393
2.3971958
2.3355393
2.1505706
1.9964299
1.8731174
1.9039454
2.0889142
2.3355393
2.6129925
2.8287895
3.0137584
3.2295554
3.4453523
3.6303213
3.9077742
4.216055
4.462681
4.5551643
4.524337
4.401025
4.216055
3.8769457
3.5070083
3.167899
2.98293
2.952102
2.952102
2.890446
2.705477
2.4588518
2.2122269
1.9964299
1.8114612
1.780633
1.8422892
1.9347734
2.0272582
2.1197424
2.2122269
2.273883
2.304711
2.273883
2.2122269
2.1813986
2.243055
2.4280236
2.8287895
3.3528678
4.0002584
4.64765
5.1408997
5.3875246
5.418353
5.356696
5.418353
5.603321
5.8807745
6.096572
6.158228
5.9424305
5.3875246
4.709306
4.1235714
3.6611493
3.3220398
2.98293
2.7671332
2.7363052
2.952102
3.4453523
4.154399
4.925102
5.541665
5.849947
5.7574625
5.3875246
4.9559307
4.64765
4.4935083
4.3701963
4.216055
3.9386022
3.5994928
3.3220398
3.167899
3.2295554
3.5070083
3.7844613
3.8769457
3.7228057
3.3220398
2.7979612
2.2122269
1.6573205
1.1948984
0.9174452
0.7941326
0.7941326
0.9482734
1.3490393
1.9964299
2.8596177
3.7228057
4.524337
5.171728
5.603321
5.78829
5.78829
5.6341496
5.418353
5.2025557
4.9559307
4.64765
4.2468834
3.8152897
3.3528678
2.8596177
2.4280236
2.1813986
2.1197424
2.243055
2.48968
2.7671332
2.952102
2.98293
2.7671332
2.3663676
1.8422892
1.4415236
1.2257266
1.1948984
1.3182111
1.5340078
1.8114612
2.1505706
2.520508
2.8287895
3.0445864
3.2295554
3.4145238
3.5378363
3.5994928
3.5378363
3.4761803
3.4761803
3.6303213
3.8152897
3.9386022
4.0002584
3.9386022
3.7844613
3.5686648
3.3528678
3.198727
3.0754144
2.921274
2.6746488
2.3355393
1.9347734
1.4723516
1.0715859
0.7324765
0.5166794
0.33171058
0.14674175
-0.0073988438
-0.06905508
-0.0073988438
0.17756999
0.42419505
0.7324765
1.1024141
1.564836
2.0580862
2.6129925
3.2912114
4.1235714
5.0175867
5.8807745
6.589822
7.0830717
7.3913536
7.545494
7.5146656
7.3296976
6.990588
6.4356813
5.6341496
4.6168213
3.4761803
2.3355393
1.2257266
0.2083981
-0.7164459
-1.4871492
-2.0420556
-2.4428215
-2.596962
-2.4736495
-2.0420556
-1.3021804
-0.31568015
0.7941326
1.9039454
2.890446
3.6919773
4.3701963
4.9559307
5.418353
5.6958055
5.726634
5.541665
5.233384
4.863446
4.4935083
4.092743
3.7228057
3.3836958
3.0137584
2.6438205
2.3971958
2.273883
2.2122269
2.243055
2.3355393
2.4588518
2.6438205
2.8596177
3.0754144
3.198727
3.2295554
3.0754144
2.7979612
2.4588518
2.1813986
1.9347734
1.6881487
1.4106953
1.1640704
1.0099297
0.85578895
0.70164824
0.4858514
0.3625388
0.4858514
0.88661695
1.3798671
1.9039454
2.3663676
2.7671332
3.198727
3.6303213
4.0002584
4.3701963
4.7401342
5.048415
5.29504
5.4491806
5.5108376
5.5108376
5.6341496
6.0040874
6.3740244
6.5589943
6.4973373
6.219884
5.8191185
5.2642117
4.709306
4.216055
3.8461177
3.5070083
3.0137584
2.3355393
1.6264923
0.9791014
0.39336693
-0.0998832
-0.500649
-0.74727404
-0.74727404
-0.68561774
-0.5623052
-0.31568015
0.17756999
0.7324765
1.2565546
1.9656017
2.921274
3.8461177
4.6168213
5.233384
5.849947
6.528166
7.175556
7.5763226
7.6996355
7.5146656
7.1139
6.651478
6.2507124
5.8807745
5.4491806
4.7709618
3.7844613
2.6438205
1.6264923
0.9482734
0.57833576
0.5166794
0.67082024
0.8249608
0.9174452
0.88661695
0.9482734
1.2873828
1.9656017
2.8287895
3.6611493
4.4318523
5.0175867
5.233384
5.1408997
5.0175867
4.986759
4.986759
4.8942747
4.6784773
4.3085403
3.9386022
3.6303213
3.5070083
3.6611493
4.0002584
4.2468834
4.2468834
3.9694307
3.6919773
3.5378363
3.5070083
3.5378363
3.5994928
3.6611493
3.6919773
3.6919773
3.7228057
3.7844613
3.9077742
4.031087
4.1852274
4.3085403
4.401025
4.462681
4.4318523
4.277712
4.0619154
3.8461177
3.6611493
3.5686648
3.5378363
3.5070083
3.4761803
3.5378363
3.7536337
4.216055
4.863446
5.664978
6.5589943
7.545494
8.562823
9.456838
10.042574
10.258369
10.165885
9.8884325
9.518495
9.117729
8.686134
8.223713
7.668807
6.990588
6.1890564
5.3258686
4.462681
3.6303213
2.8596177
2.1197424
1.4415236
0.70164824
-0.038226962
-0.7164459
-1.2713523
-1.6104617
-1.7646024
-1.7646024
-1.6104617
-1.3021804
-0.8705865
-0.31568015
0.3625388
1.1024141
1.8731174
2.6438205
3.3836958
4.154399
4.863446
5.418353
5.8807745
6.2507124
6.651478
7.052244
7.4530096
7.8846035
8.316197
8.686134
8.93276
8.994416
8.871104
8.562823
8.069572
7.5763226
7.1139
6.6823063
6.219884
5.6958055
5.0175867
4.277712
3.5686648
2.921274
2.3663676
1.8731174
1.4415236
1.0407577
0.57833576
0.08508563
-0.43899268
-0.8705865
-1.1480397
-1.3638366
-1.5179774
-1.6104617
-1.6104617
-1.425493
-1.0247272
-0.40816456
0.42419505
1.4106953
2.520508
3.6611493
4.7709618
5.849947
6.8056183
7.6379786
8.347026
8.840276
9.148558
9.27187
9.210214
8.994416
8.716963
8.408682
8.069572
7.668807
7.2063847
6.713134
6.158228
5.541665
4.863446
4.1852274
3.5994928
3.106243
2.6438205
2.243055
1.9039454
1.6881487
1.595664
1.6264923
1.8114612
2.0580862
2.3355393
2.6438205
3.0445864
3.5070083
4.031087
4.524337
4.986759
5.3875246
5.726634
6.0040874
6.1890564
6.3123684
6.404853
6.4356813
6.3740244
6.2507124
6.096572
5.911603
5.7574625
5.6341496
5.603321
5.5724936
5.5108376
5.3258686
5.048415
4.7401342
4.4318523
4.154399
3.9077742
3.6919773
3.4761803
3.2295554
2.921274
2.48968
1.9656017
1.4415236
0.9174452
0.4858514
0.11591375
-0.13071132
-0.28485203
-0.40816456
-0.40816456
-0.28485203
0.023429394
0.4858514
1.1024141
1.8731174
2.6438205
3.3836958
4.031087
4.64765
5.2642117
5.8191185
6.2507124
6.5589943
6.836447
6.928931
6.867275
6.589822
6.158228
5.603321
4.9559307
4.2468834
3.4761803
2.705477
2.0580862
1.564836
1.1948984
0.88661695
0.54750764
0.23922622
-0.06905508
-0.25402385
-0.28485203
-0.19236761
-0.038226962
0.14674175
0.39336693
0.67082024
1.0099297
1.4106953
1.8422892
2.2122269
2.5821645
2.921274
3.167899
3.3528678
3.4453523
3.4761803
3.5686648
3.6919773
3.8152897
3.8769457
3.8769457
3.8769457
3.9077742
3.9077742
3.8769457
3.7844613
3.5994928
3.3836958
3.198727
2.98293
2.7363052
2.4280236
2.0889142
1.7498047
1.4415236
1.1024141
0.7941326
0.42419505
0.08508563
-0.22319573
-0.40816456
-0.4698208
-0.40816456
-0.25402385
-0.06905508
0.14674175
0.39336693
0.7324765
1.1024141
1.5340078
1.9656017
2.304711
2.6129925
2.921274
3.2295554
3.5070083
3.6611493
3.6919773
3.6611493
3.5686648
3.4453523
3.2295554
2.98293
2.6746488
2.304711
1.9347734
1.595664
1.3798671
1.2873828
1.2257266
1.1332421
0.9482734
0.7324765
0.5166794
0.33171058
0.11591375
-0.0998832
-0.34650826
-0.59313333
-0.77810216
-0.8397584
-0.77810216
-0.5623052
-0.31568015
-0.0073988438
0.39336693
0.8249608
1.1640704
1.3798671
1.5340078
1.6264923
1.7189765
1.8422892
1.9347734
2.0272582
2.0889142
2.1197424
2.0889142
2.0580862
2.0889142
2.1505706
2.2122269
2.2122269
2.1505706
2.0889142
1.9964299
1.8422892
1.6264923
1.4106953
1.2257266
0.9482734
0.639992
0.3625388
0.23922622
0.17756999
0.14674175
0.023429394
-0.06905508
-0.13071132
-0.0998832
0.054257393
0.3625388
0.7941326
1.2257266
1.595664
1.8422892
2.0889142
2.4280236
2.7979612
3.106243
3.3836958
3.6303213
3.7844613
3.8152897
3.6611493
3.4453523
3.167899
2.8596177
2.520508
2.1197424
1.780633
1.4723516
1.2257266
1.0099297
0.7941326
0.70164824
0.67082024
0.54750764
0.39336693
0.27005434
0.23922622
0.33171058
0.4858514
0.7324765
1.0099297
1.2257266
1.3490393
1.4723516
1.564836
1.595664
1.6573205
1.780633
1.9964299
2.304711
2.6438205
2.8596177
2.98293
2.952102
2.7979612
2.7979612
2.7979612
2.7979612
2.890446
3.0754144
3.2295554
3.4145238
3.5686648
3.6919773
3.8152897
3.9077742
3.9386022
3.8461177
3.6303213
3.4145238
3.137071
2.7671332
2.3971958
2.1813986
2.0580862
1.8731174
1.595664
1.3490393
1.1640704
1.0407577
0.8249608
0.639992
0.67082024
0.88661695
1.0407577
1.1024141
1.2257266
1.4415236
1.8114612
2.3971958
3.0137584
3.4453523
3.8152897
4.092743
4.216055
4.3085403
4.524337
4.863446
5.0175867
4.8942747
4.6784773
4.4935083
4.4318523
4.462681
4.5551643
4.709306
4.709306
4.4935083
4.216055
4.0619154
4.154399
4.3701963
4.5551643
4.64765
4.6168213
4.5551643
4.339368
4.0002584
3.7228057
3.6303213
3.6919773
3.7228057
3.6303213
3.3220398
2.8287895
2.243055
1.7498047
1.5340078
1.4415236
1.2873828
1.0099297
0.7633046
0.70164824
0.85578895
1.1948984
1.6264923
2.0272582
2.3663676
2.5821645
2.6438205
2.7363052
2.952102
3.2603834
3.5378363
3.7844613
4.0002584
4.2468834
4.3701963
4.3701963
4.3085403
4.2468834
4.154399
3.9386022
3.6303213
3.198727
2.6746488
2.1197424
1.595664
1.2565546
1.0715859
0.9791014
0.8249608
0.67082024
0.5166794
0.45502317
0.5166794
0.67082024
0.9174452
1.2257266
1.6264923
2.1197424
2.6438205
3.167899
3.5686648
3.7228057
3.5994928
3.3528678
3.167899
3.0445864
3.0137584
3.0445864
3.0137584
2.8596177
2.6438205
2.3971958
2.1813986
2.0272582
1.9656017
1.9656017
2.0272582
2.0580862
2.0580862
2.0272582
2.0272582
2.0580862
2.243055
2.520508
2.8287895
3.0754144
3.3220398
3.4453523
3.4453523
3.3528678
3.2295554
3.106243
2.98293
2.890446
2.8287895
2.7979612
2.7363052
2.6438205
2.4588518
2.304711
2.1813986
2.2122269
2.3663676
2.705477
3.167899
3.5994928
4.0002584
4.277712
4.4318523
4.462681
4.4318523
4.339368
4.216055
4.092743
3.9077742
3.6611493
3.3220398
2.952102
2.5513363
2.243055
1.9656017
1.7498047
1.564836
1.4106953
1.2565546
1.1640704
1.1024141
1.1332421
1.3182111
1.564836
1.8422892
2.0580862
2.243055
2.3971958
2.520508
2.6746488
2.7979612
2.890446
2.98293
3.0754144
3.106243
3.106243
3.106243
3.0445864
2.98293
2.921274
2.890446
2.8287895
2.8596177
2.921274
3.106243
3.2603834
3.4145238
3.4761803
3.5378363
3.6611493
3.7536337
3.7844613
3.8152897
3.7228057
3.5686648
3.3220398
3.0754144
2.890446
2.7979612
2.7671332
2.705477
2.6129925
2.5513363
2.48968
2.3971958
2.3663676
2.4280236
2.5821645
2.7363052
2.921274
3.106243
3.3220398
3.5378363
3.6919773
3.8152897
3.8461177
3.8152897
3.6919773
3.4761803
3.2295554
2.952102
2.7671332
2.6438205
2.5821645
2.5821645
2.5821645
2.6438205
2.7363052
2.8287895
2.98293
3.2295554
3.5686648
3.9694307
4.3085403
4.524337
4.6168213
4.5551643
4.462681
4.277712
3.9694307
3.6303213
3.2912114
2.952102
2.6129925
2.273883
1.9039454
1.6264923
1.4106953
1.3490393
1.4106953
1.595664
1.8422892
2.1505706
2.520508
2.952102
3.4145238
3.9386022
4.401025
4.7709618
5.110071
5.3258686
5.3875246
5.3258686
5.1408997
4.863446
4.4935083
4.031087
3.5994928
3.167899
2.7363052
2.243055
1.7498047
1.2565546
0.8249608
0.5166794
0.33171058
0.2083981
0.08508563
-0.0073988438
-0.038226962
0.023429394
0.17756999
0.45502317
0.8249608
1.2873828
1.8114612
2.3355393
2.7363052
3.0445864
3.2603834
3.5070083
3.7228057
3.8461177
3.9694307
4.154399
4.3701963
4.585993
4.709306
4.8326187
4.986759
5.110071
5.171728
5.171728
5.171728
5.171728
5.233384
5.29504
5.2642117
5.233384
5.2025557
5.1408997
5.048415
4.8942747
4.7401342
4.524337
4.339368
4.1852274
4.0619154
3.9077742
3.6919773
3.3836958
2.952102
2.4280236
1.9039454
1.4415236
1.1332421
0.88661695
0.70164824
0.4858514
0.27005434
0.17756999
0.42419505
0.9482734
1.595664
2.304711
2.98293
3.6303213
4.216055
4.64765
4.9559307
5.2025557
5.4491806
5.6958055
5.9424305
6.096572
6.1273994
6.0040874
5.78829
5.541665
5.29504
5.048415
4.709306
4.1852274
3.5686648
3.0137584
2.48968
2.0889142
1.7498047
1.5340078
1.3490393
1.1024141
0.8249608
0.54750764
0.3625388
0.23922622
0.23922622
0.33171058
0.45502317
0.6091639
0.7324765
0.85578895
1.0407577
1.2873828
1.595664
1.9039454
2.243055
2.5513363
2.7979612
2.952102
3.106243
3.2912114
3.5070083
3.7228057
3.9386022
4.1235714
4.216055
4.1235714
3.8769457
3.5070083
3.137071
2.8287895
2.6129925
2.4588518
2.3663676
2.304711
2.2122269
2.1197424
2.0580862
1.9964299
1.9656017
1.9964299
2.1197424
2.304711
2.4280236
2.5513363
2.6746488
2.8596177
3.106243
3.3836958
3.6919773
4.0002584
4.2468834
4.401025
4.462681
4.524337
4.585993
4.6168213
4.709306
4.7709618
4.80179
4.80179
4.709306
4.6168213
4.4935083
4.3701963
4.2468834
4.031087
3.8152897
3.5686648
3.3836958
3.3220398
3.3528678
3.3836958
3.4145238
3.4453523
3.4453523
3.4453523
3.4145238
3.3836958
3.3836958
3.4145238
3.4453523
3.4761803
3.4761803
3.4761803
3.5070083
3.5686648
3.6303213
3.7228057
3.7228057
3.7228057
3.8152897
3.9694307
4.216055
4.462681
4.6784773
4.863446
5.0792437
5.29504
5.4491806
5.5108376
5.480009
5.356696
5.1408997
4.925102
4.7401342
4.585993
4.401025
4.216055
4.031087
3.8152897
3.5378363
3.167899
2.7979612
2.520508
2.3355393
2.243055
2.243055
2.304711
2.4588518
2.6438205
2.8596177
3.106243
3.3528678
3.5686648
3.7844613
3.9694307
4.1852274
4.3701963
4.524337
4.709306
4.8326187
4.986759
5.1408997
5.233384
5.29504
5.29504
5.2025557
5.0792437
4.925102
4.8326187
4.80179
4.863446
4.9559307
5.0792437
5.1408997
5.1408997
5.048415
4.925102
4.7709618
4.6168213
4.401025
4.216055
4.0619154
3.9386022
3.8461177
3.7536337
3.5994928
3.4453523
3.198727
2.921274
2.7363052
2.5821645
2.4588518
2.3663676
2.304711
2.3663676
2.48968
2.6746488
2.8287895
2.98293
3.167899
3.3220398
3.5070083
3.6611493
3.8152897
3.9386022
4.0619154
4.1852274
4.3085403
4.4318523
4.585993
4.6784773
4.6784773
4.585993
4.4318523
4.277712
4.154399
4.0619154
4.031087
4.031087
4.092743
4.1235714
4.154399
4.154399
4.1235714
4.092743
4.0619154
4.0619154
4.0619154
4.0002584
3.9077742
3.7844613
3.6919773
3.5994928
3.5070083
3.4453523
3.3836958
3.2912114
3.2295554
3.137071
3.0137584
2.921274
2.8596177
2.7979612
2.7363052
2.705477
2.705477
2.7363052
2.8287895
2.952102
3.0445864
3.106243
3.167899
3.198727
3.2295554
3.198727
3.106243
2.952102
2.8287895
2.705477
2.6129925
2.4588518
2.273883
2.1505706
2.0272582
1.9347734
1.8422892
1.8114612
1.8422892
1.9039454
1.9347734
1.9656017
2.0272582
2.1505706
2.243055
2.304711
2.3663676
2.4588518
2.5513363
2.5821645
2.5821645
2.5821645
2.5821645
2.5821645
2.5513363
2.48968
2.3663676
2.273883
2.1505706
2.0272582
1.9347734
1.8731174
1.8114612
1.7498047
1.7189765
1.7189765
1.780633
1.9347734
2.1505706
2.3971958
2.6438205
2.8287895
3.0137584
3.198727
3.4145238
3.6611493
3.8769457
3.9694307
4.031087
4.092743
4.1235714
4.0619154
4.0002584
3.9694307
3.9386022
3.9077742
3.8461177
3.7536337
3.6919773
3.6303213
3.5994928
3.6303213
3.6611493
3.6919773
3.6919773
3.7228057
3.7844613
3.8461177
3.9077742
3.9077742
3.8769457
3.8769457
3.9077742
3.9694307
4.0002584
4.031087
4.0002584
3.9386022
3.8769457
3.8461177
3.8152897
3.7844613
3.6919773
3.5378363
3.4145238
3.2603834
3.106243
2.952102
2.7363052
2.5513363
2.3971958
2.304711
2.1813986
2.1197424
2.1813986
2.3663676
2.6438205
2.890446
3.137071
3.3528678
3.5686648
3.7844613
4.031087
4.1852274
4.3085403
4.401025
4.4318523
4.401025
4.3085403
4.216055
4.0619154
3.9077742
3.7844613
3.6919773
3.5994928
3.5070083
3.4453523
3.4145238
3.4145238
3.4145238
3.3528678
3.2912114
3.2295554
3.167899
3.106243
3.0137584
2.890446
2.7363052
2.6129925
2.48968
2.3971958
2.304711
2.243055
2.1505706
2.0889142
2.0889142
2.2122269
2.4280236
2.7363052
3.0754144
3.4453523
3.8152897
4.154399
4.4318523
4.6168213
4.6784773
4.709306
4.709306
4.709306
4.709306
4.64765
4.5551643
4.401025
4.1852274
3.9077742
3.6611493
3.4453523
3.2912114
3.198727
3.167899
3.167899
3.198727
3.3528678
3.5686648
3.7844613
4.0002584
4.1852274
4.277712
4.3085403
4.339368
4.3701963
4.339368
4.2468834
4.154399
4.092743
4.0619154
4.0002584
3.9077742
3.8152897
3.6919773
3.4761803
3.2912114
3.198727
3.137071
3.106243
3.137071
3.2912114
3.4145238
3.4761803
3.5070083
3.5378363
3.6303213
3.8461177
4.1235714
4.339368
4.4318523
4.462681
4.4935083
4.5551643
4.6168213
4.585993
4.462681
4.277712
4.154399
4.031087
3.7536337
3.3836958
3.0445864
2.8596177
2.890446
2.98293
3.0445864
3.106243
3.198727
3.3220398
3.4761803
3.6611493
3.9694307
4.2468834
4.4935083
4.6784773
4.8326187
4.9559307
5.0792437
5.233384
5.3875246
5.4491806
5.29504
4.9559307
4.6168213
4.401025
4.339368
4.2468834
3.9694307
3.5686648
3.2603834
3.106243
2.98293
2.8596177
2.7979612
2.890446
3.106243
3.2912114
3.3836958
3.3836958
3.3836958
3.4761803
3.6919773
4.031087
4.4318523
4.709306
4.7709618
4.64765
4.5551643
4.524337
4.4935083
4.462681
4.401025
4.3701963
4.216055
3.9386022
3.6611493
3.5070083
3.4145238
3.4145238
3.4145238
3.4145238
3.4145238
3.3836958
3.4145238
3.5686648
3.8769457
4.216055
4.401025
4.4935083
4.524337
4.4935083
4.401025
4.216055
4.031087
3.9694307
3.9386022
3.7844613
3.5378363
3.2912114
3.198727
3.2295554
3.3836958
3.5378363
3.6303213
3.6303213
3.6303213
3.7228057
3.8461177
3.9386022
3.9386022
3.9386022
4.092743
4.3085403
4.4935083
4.4935083
4.401025
4.3085403
4.277712
4.277712
4.1852274
4.092743
4.0002584
3.9694307
3.8769457
3.6611493
3.3836958
3.106243
2.921274
2.8287895
2.8287895
2.921274
3.0445864
3.167899
3.3220398
3.3836958
3.4453523
3.4453523
3.4761803
3.5686648
3.7228057
3.8152897
3.8461177
3.8152897
3.7536337
3.7536337
3.8152897
3.9077742
3.9694307
3.9386022
3.8769457
3.8461177
3.8769457
3.9694307
4.092743
4.154399
4.2468834
4.3701963
4.401025
4.3701963
4.277712
4.216055
4.216055
4.2468834
4.2468834
4.2468834
4.277712
4.339368
4.3701963
4.3085403
4.1852274
4.031087
3.8769457
3.8152897
3.7844613
3.8461177
3.9694307
4.1235714
4.2468834
4.401025
4.4935083
4.5551643
4.6168213
4.6784773
4.7401342
4.80179
4.8942747
4.9559307
5.048415
5.171728
5.29504
5.418353
5.5108376
5.480009
5.356696
5.2025557
5.0792437
5.0175867
4.986759
5.048415
5.233384
5.4491806
5.6341496
5.726634
5.8191185
5.9424305
6.0657434
6.1890564
6.343197
6.4973373
6.589822
6.651478
6.713134
6.836447
6.928931
6.990588
6.928931
6.774791
6.5589943
6.3123684
6.034915
5.78829
5.603321
5.4491806
5.29504
5.1408997
4.9559307
4.7709618
4.6784773
4.585993
4.4935083
4.401025
4.339368
4.277712
4.2468834
4.2468834
4.277712
4.3085403
4.277712
4.2468834
4.1852274
4.031087
3.7844613
3.5378363
3.2912114
3.106243
3.0137584
2.921274
2.8287895
2.7363052
2.6438205
2.5821645
2.48968
2.4588518
2.4588518
2.48968
2.5513363
2.6129925
2.7363052
2.890446
3.137071
3.4453523
3.7844613
4.1235714
4.4318523
4.709306
4.9559307
5.1408997
5.356696
5.5108376
5.664978
5.78829
5.8807745
5.9424305
5.849947
5.664978
5.3875246
5.0792437
4.7401342
4.4318523
4.154399
3.9077742
3.6919773
3.5070083
3.3836958
3.3220398
3.3220398
3.4145238
3.5378363
3.6611493
3.7844613
3.9077742
4.031087
4.1852274
4.401025
4.585993
4.7401342
4.8326187
4.8942747
4.925102
4.863446
4.7709618
4.64765
4.4935083
4.3701963
4.277712
4.1852274
4.1235714
4.092743
4.092743
4.1235714
4.1235714
4.092743
4.0619154
4.0619154
4.092743
4.092743
4.1235714
4.2468834
4.401025
4.524337
4.6168213
4.709306
4.7401342
4.709306
4.6168213
4.524337
4.4318523
4.3701963
4.3701963
4.339368
4.3085403
4.277712
4.339368
4.462681
4.585993
4.709306
4.8326187
4.8942747
4.986759
5.048415
5.1408997
5.2642117
5.480009
5.7574625
6.0040874
6.219884
6.3740244
6.4356813
6.4973373
6.466509
6.404853
6.343197
6.3123684
6.2507124
6.158228
6.096572
6.096572
6.096572
6.0657434
5.973259
5.8191185
5.664978
5.541665
5.480009
5.418353
5.418353
5.3875246
5.3875246
5.3258686
5.233384
5.171728
5.110071
5.048415
5.048415
5.048415
5.048415
5.048415
5.0792437
5.1408997
5.233384
5.3875246
5.5724936
5.726634
5.8191185
5.849947
5.8807745
5.911603
5.9424305
5.9424305
5.973259
6.0040874
6.034915
6.096572
6.1273994
6.0657434
5.9424305
5.726634
5.480009
5.233384
5.0792437
4.986759
4.8942747
4.8326187
4.7401342
4.6784773
4.524337
4.3085403
4.092743
3.8461177
3.6303213
3.4761803
3.3836958
3.3836958
3.5070083
3.7536337
4.031087
4.3085403
4.5551643
4.7709618
4.986759
5.1408997
5.2642117
5.418353
5.5724936
5.664978
5.7574625
5.78829
5.849947
5.8807745
5.911603
5.8807745
5.78829
5.664978
5.5108376
5.3258686
5.1408997
4.9559307
4.80179
4.7709618
4.8326187
4.8942747
4.986759
5.0792437
5.1408997
5.110071
5.048415
4.9559307
4.925102
4.925102
4.986759
5.110071
5.2025557
5.29504
5.3875246
5.5108376
5.5724936
5.5724936
5.480009
5.3875246
5.29504
5.2642117
5.29504
5.2642117
5.171728
4.986759
4.863446
4.7709618
4.6168213
4.4935083
4.3701963
4.3085403
4.216055
4.1852274
4.2468834
4.401025
4.6168213
4.8326187
5.0175867
5.171728
5.29504
5.3875246
5.5108376
5.6341496
5.8191185
5.973259
6.096572
6.158228
6.3123684
6.651478
7.0830717
7.3296976
7.2680407
7.052244
6.836447
6.6823063
6.4973373
6.2507124
6.0657434
5.973259
5.78829
5.5724936
5.4491806
5.5108376
5.5108376
5.3875246
5.2642117
5.2025557
5.2642117
5.356696
5.603321
5.911603
6.1273994
6.219884
6.343197
6.5589943
6.8056183
6.867275
6.8056183
6.651478
6.589822
6.4973373
6.343197
6.0657434
5.603321
5.048415
4.524337
4.1852274
3.9694307
3.7228057
3.3220398
2.8287895
2.3971958
2.1813986
2.273883
2.6438205
3.2603834
3.9386022
4.4318523
4.7401342
5.048415
5.5724936
6.1273994
6.528166
6.6823063
6.713134
6.8056183
6.836447
6.713134
6.466509
6.219884
6.0040874
5.7574625
5.29504
4.7401342
4.277712
3.9386022
3.6303213
3.3220398
3.106243
3.0445864
3.137071
3.2603834
3.4761803
3.7536337
4.031087
4.277712
4.3701963
4.339368
4.277712
4.216055
4.1235714
4.0002584
3.8769457
3.8461177
3.7844613
3.5686648
3.2603834
3.0445864
2.952102
2.921274
2.7979612
2.5821645
2.4588518
2.520508
2.7671332
3.0754144
3.3528678
3.6303213
3.9694307
4.401025
4.8942747
5.356696
5.6958055
5.8807745
6.034915
6.1890564
6.2507124
6.1890564
6.034915
5.726634
5.3258686
4.9559307
4.585993
4.154399
3.5994928
3.0137584
2.520508
2.243055
2.1505706
2.1505706
2.1813986
2.304711
2.6746488
3.2295554
3.8152897
4.277712
4.6168213
4.925102
5.29504
5.6341496
5.8807745
6.034915
6.096572
6.1273994
6.1273994
5.973259
5.6958055
5.233384
4.709306
4.1235714
3.5378363
2.952102
2.4280236
1.9964299
1.7189765
1.7189765
1.8114612
1.780633
1.6881487
1.780633
2.1197424
2.6129925
3.0754144
3.4761803
3.8461177
4.2468834
4.6168213
4.925102
5.0792437
5.0792437
4.925102
4.6784773
4.4935083
4.3085403
4.0619154
3.7228057
3.4761803
3.2912114
3.167899
3.0445864
2.921274
2.921274
3.0754144
3.3220398
3.5686648
3.7844613
4.031087
4.3085403
4.6168213
4.863446
5.048415
5.171728
5.29504
5.356696
5.418353
5.3875246
5.29504
5.171728
4.9559307
4.7709618
4.6168213
4.524337
4.462681
4.3701963
4.339368
4.3085403
4.3085403
4.3085403
4.339368
4.4935083
4.709306
4.9559307
5.1408997
5.2642117
5.356696
5.4491806
5.5724936
5.6341496
5.6341496
5.5108376
5.356696
5.2025557
5.0175867
4.7709618
4.4935083
4.277712
4.092743
3.9386022
3.7844613
3.6611493
3.5994928
3.6303213
3.6611493
3.7228057
3.8152897
3.9386022
4.1235714
4.3085403
4.4935083
4.64765
4.7709618
4.8326187
4.8326187
4.80179
4.8326187
4.80179
4.709306
4.524337
4.3085403
4.092743
3.9386022
3.8152897
3.7228057
3.6919773
3.6919773
3.7844613
3.9077742
4.031087
4.1852274
4.3701963
4.6168213
4.925102
5.2642117
5.541665
5.78829
5.9424305
6.096572
6.219884
6.2507124
6.219884
6.096572
5.911603
5.664978
5.356696
5.0175867
4.64765
4.3085403
3.9694307
3.6919773
3.5070083
3.4145238
3.3836958
3.3528678
3.3836958
3.5070083
3.6919773
3.8461177
3.9386022
4.0619154
4.277712
4.462681
4.5551643
4.5551643
4.6168213
4.709306
4.7709618
4.8326187
4.9559307
5.1408997
5.2642117
5.3258686
5.356696
5.418353
5.5108376
5.5724936
5.6341496
5.664978
5.726634
5.78829
5.849947
5.911603
6.034915
6.219884
6.4356813
6.6206503
6.6823063
6.6823063
6.6206503
6.4973373
6.343197
6.1273994
5.911603
5.6958055
5.4491806
5.1408997
4.7401342
4.277712
3.8152897
3.3836958
2.98293
2.6746488
2.3971958
2.1813986
2.0580862
1.9964299
1.9656017
2.0272582
2.1813986
2.3971958
2.6746488
2.98293
3.2912114
3.5994928
3.8461177
4.092743
4.3085403
4.4935083
4.6784773
4.8326187
4.925102
4.8942747
4.7709618
4.64765
4.4935083
4.401025
4.3701963
4.462681
4.585993
4.6784773
4.709306
4.64765
4.6784773
4.8326187
5.0792437
5.356696
5.5724936
5.7574625
5.911603
6.0657434
6.2507124
6.466509
6.6206503
6.713134
6.6823063
6.528166
6.343197
6.158228
5.9424305
5.726634
5.5108376
5.356696
5.2642117
5.233384
5.233384
5.2642117
5.2642117
5.2642117
5.29504
5.356696
5.418353
5.3875246
5.29504
5.1408997
4.9559307
4.709306
4.4318523
4.031087
3.5378363
3.0137584
2.4280236
1.8731174
1.3490393
0.88661695
0.54750764
0.30088258
0.17756999
0.2083981
0.27005434
0.3625388
0.54750764
0.8249608
1.1640704
1.564836
1.9347734
2.304711
2.6746488
3.0445864
3.3528678
3.5686648
3.6611493
3.6919773
3.6611493
3.5378363
3.3528678
3.106243
2.8287895
2.520508
2.243055
2.0580862
1.9347734
1.8731174
1.8731174
1.9656017
2.0889142
2.273883
2.48968
2.7671332
3.167899
3.6611493
4.1852274
4.709306
5.1408997
5.480009
5.726634
5.849947
5.849947
5.726634
5.5724936
5.418353
5.2642117
5.0792437
4.7709618
4.4318523
4.092743
3.7844613
3.5686648
3.4145238
3.2603834
3.167899
3.0754144
3.0754144
3.198727
3.3220398
3.4761803
3.6919773
3.8769457
4.092743
4.277712
4.401025
4.462681
4.462681
4.401025
4.3085403
4.154399
3.9694307
3.6919773
3.3220398
2.921274
2.48968
2.0580862
1.6264923
1.1948984
0.9174452
0.70164824
0.54750764
0.45502317
0.3625388
0.39336693
0.5166794
0.7633046
1.0407577
1.3182111
1.595664
1.8422892
2.0580862
2.1813986
2.273883
2.3663676
2.3971958
2.4280236
2.4280236
2.3971958
2.3355393
2.2122269
2.0272582
1.8114612
1.6264923
1.564836
1.595664
1.7189765
1.9039454
2.2122269
2.6129925
3.167899
3.7844613
4.4318523
5.0175867
5.5108376
5.9424305
6.3123684
6.5589943
6.7439623
6.836447
6.836447
6.774791
6.6823063
6.5589943
6.3740244
6.158228
5.8807745
5.541665
5.171728
4.80179
4.524337
4.277712
4.092743
3.9694307
4.0619154
4.277712
4.4318523
4.462681
4.4935083
4.6168213
4.8326187
5.0175867
5.1408997
5.2025557
5.233384
5.29504
5.3875246
5.480009
5.5108376
5.480009
5.3258686
5.048415
4.6784773
4.3085403
3.9694307
3.6919773
3.4453523
3.167899
2.8287895
2.4588518
2.0272582
1.6264923
1.1948984
0.7633046
0.3625388
-0.0073988438
-0.28485203
-0.500649
-0.68561774
-0.8089303
-0.8397584
-0.8397584
-0.74727404
-0.59313333
-0.40816456
-0.19236761
0.08508563
0.3625388
0.67082024
1.0099297
1.4415236
1.8731174
2.243055
2.6129925
2.890446
3.0754144
3.106243
3.0137584
2.8287895
2.6438205
2.48968
2.3663676
2.2122269
2.1197424
2.0580862
1.9964299
1.9347734
1.8422892
1.7498047
1.6573205
1.595664
1.6264923
1.780633
2.0272582
2.3663676
2.7671332
3.2603834
3.7536337
4.1852274
4.5551643
4.863446
5.110071
5.356696
5.603321
5.849947
6.0657434
6.281541
6.4356813
6.4973373
6.466509
6.3123684
6.1273994
5.8807745
5.541665
5.0792437
4.4935083
3.8769457
3.2912114
2.8287895
2.520508
2.243055
1.9964299
1.780633
1.595664
1.4106953
1.1948984
1.0099297
0.9174452
0.9174452
1.0099297
1.1640704
1.3490393
1.564836
1.6881487
1.6881487
1.6264923
1.5031798
1.3798671
1.2257266
1.0407577
0.85578895
0.639992
0.45502317
0.30088258
0.14674175
0.054257393
-0.0073988438
-0.06905508
-0.19236761
-0.25402385
-0.28485203
-0.28485203
-0.22319573
-0.0998832
0.11591375
0.3625388
0.639992
0.9174452
1.1332421
1.2873828
1.4106953
1.5340078
1.6573205
1.780633
1.9039454
2.0580862
2.243055
2.4280236
2.6129925
2.7979612
2.98293
3.198727
3.4761803
3.7228057
3.9077742
4.0619154
4.154399
4.216055
4.3085403
4.4318523
4.5551643
4.6168213
4.5551643
4.4318523
4.277712
4.031087
3.7844613
3.5378363
3.3220398
3.137071
2.98293
2.7671332
2.5513363
2.304711
2.0889142
1.9039454
1.6881487
1.4415236
1.2257266
1.0099297
0.9174452
0.88661695
0.88661695
0.9174452
0.9174452
0.9174452
0.88661695
0.8249608
0.7324765
0.6091639
0.54750764
0.54750764
0.57833576
0.70164824
0.85578895
1.0407577
1.2565546
1.4723516
1.7189765
1.9347734
2.0889142
2.1505706
2.243055
2.3355393
2.4588518
2.6129925
2.705477
2.7979612
2.890446
2.921274
2.7979612
2.5821645
2.273883
1.9039454
1.564836
1.2257266
0.9174452
0.70164824
0.54750764
0.42419505
0.27005434
0.08508563
-0.038226962
-0.0998832
-0.19236761
-0.25402385
-0.34650826
-0.43899268
-0.40816456
-0.31568015
-0.0998832
0.2083981
0.5166794
0.7941326
0.9174452
1.0099297
1.0715859
1.1024141
1.0715859
1.0407577
1.0407577
1.1332421
1.3182111
1.6264923
2.0272582
2.4588518
2.7671332
2.952102
3.0445864
3.106243
3.2295554
3.3836958
3.5378363
3.6919773
3.7536337
3.6919773
3.5070083
3.2295554
2.921274
2.5821645
2.243055
1.8422892
1.4723516
1.1024141
0.7941326
0.5166794
0.30088258
0.2083981
0.17756999
0.17756999
0.14674175
0.08508563
-0.0073988438
-0.0073988438
0.08508563
0.2083981
0.42419505
0.70164824
0.9482734
1.1640704
1.4106953
1.6881487
1.9039454
1.9964299
1.9656017
1.8731174
1.7498047
1.595664
1.5031798
1.3798671
1.2565546
1.1024141
0.9791014
0.88661695
0.85578895
0.85578895
0.8249608
0.7941326
0.7633046
0.7941326
0.9174452
1.1024141
1.3182111
1.564836
1.9039454
2.2122269
2.4588518
2.6746488
2.8287895
2.98293
3.106243
3.2295554
3.4145238
3.6611493
3.8769457
4.031087
4.154399
4.216055
4.277712
4.3085403
4.277712
4.216055
4.1235714
4.0619154
4.0002584
4.031087
4.154399
4.3085403
4.4935083
4.709306
4.9559307
5.171728
5.3258686
5.4491806
5.5108376
5.4491806
5.356696
5.233384
5.110071
4.9559307
4.7401342
4.462681
4.1235714
3.7228057
3.2295554
2.6438205
1.9964299
1.3182111
0.7324765
0.27005434
-0.0998832
-0.37733638
-0.5623052
-0.68561774
-0.77810216
-0.8397584
-0.8397584
-0.8089303
-0.7164459
-0.59313333
-0.43899268
-0.25402385
-0.06905508
0.11591375
0.23922622
0.33171058
0.39336693
0.39336693
0.39336693
0.30088258
0.14674175
-0.0073988438
-0.0998832
-0.13071132
-0.038226962
0.14674175
0.42419505
0.7324765
1.1332421
1.564836
2.0272582
2.520508
3.0137584
3.5378363
4.031087
4.524337
5.048415
5.541665
5.911603
6.158228
6.2507124
6.1890564
5.911603
5.5108376
5.048415
4.524337
3.9386022
3.3836958
2.921274
2.5513363
2.304711
2.1505706
2.0272582
1.9964299
1.9964299
2.0580862
2.2122269
2.4280236
2.705477
3.0754144
3.4761803
3.8461177
4.1852274
4.4935083
4.709306
4.863446
4.863446
4.7401342
4.4935083
4.216055
3.9694307
3.7228057
3.5378363
3.3528678
3.137071
2.890446
2.6438205
2.3355393
2.0272582
1.7189765
1.3798671
1.0407577
0.7633046
0.54750764
0.39336693
0.27005434
0.27005434
0.33171058
0.42419505
0.54750764
0.639992
0.7633046
0.8249608
0.85578895
0.9482734
1.1024141
1.3490393
1.7498047
2.1505706
2.5821645
2.921274
3.198727
3.4145238
3.5994928
3.7228057
3.8152897
3.8769457
3.8461177
3.7536337
3.5994928
3.4453523
3.2295554
3.0137584
2.705477
2.3971958
2.0889142
1.7498047
1.4415236
1.1332421
0.9174452
0.7633046
0.67082024
0.639992
0.639992
0.67082024
0.67082024
0.70164824
0.7633046
0.88661695
1.0715859
1.2565546
1.4106953
1.5340078
1.6264923
1.7189765
1.7189765
1.6881487
1.6264923
1.564836
1.4415236
1.2257266
0.9791014
0.8249608
0.70164824
0.57833576
0.39336693
0.2083981
0.023429394
-0.13071132
-0.25402385
-0.28485203
-0.22319573
-0.0998832
0.08508563
0.33171058
0.639992
0.9174452
1.1948984
1.3798671
1.4415236
1.4106953
1.3182111
1.2257266
1.1024141
0.9482734
0.7633046
0.54750764
0.33171058
0.08508563
-0.19236761
-0.4698208
-0.74727404
-1.0247272
-1.1788679
-1.1788679
-1.0555553
-0.9014147
-0.74727404
-0.5623052
-0.40816456
-0.25402385
-0.0998832
0.054257393
0.23922622
0.42419505
0.70164824
1.0407577
1.3490393
1.5340078
1.6573205
1.780633
1.9347734
2.0889142
2.1813986
2.2122269
2.2122269
2.2122269
2.243055
2.3663676
2.48968
2.5513363
2.520508
2.48968
2.4280236
2.3971958
2.3355393
2.304711
2.243055
2.1505706
1.9347734
1.6264923
1.2873828
0.9791014
0.7324765
0.4858514
0.33171058
0.23922622
0.27005434
0.42419505
0.6091639
0.88661695
1.1640704
1.5340078
1.9964299
2.48968
3.0137584
3.5070083
3.9077742
4.2468834
4.4935083
4.709306
4.9559307
5.1408997
5.2025557
5.110071
4.8942747
4.585993
4.277712
3.9694307
3.6303213
3.2912114
2.921274
2.5821645
2.243055
1.9039454
1.564836
1.2873828
1.1332421
1.0099297
0.9791014
0.9791014
1.0099297
1.0715859
1.1640704
1.2873828
1.4106953
1.5031798
1.564836
1.564836
1.595664
1.5340078
1.4415236
1.3182111
1.1948984
1.0715859
0.88661695
0.67082024
0.45502317
0.30088258
0.17756999
0.14674175
0.17756999
0.27005434
0.45502317
0.639992
0.85578895
1.0407577
1.2565546
1.5031798
1.6881487
1.780633
1.8422892
1.8731174
1.8422892
1.6881487
1.4415236
1.1640704
0.85578895
0.57833576
0.30088258
0.054257393
-0.16153944
-0.31568015
-0.4698208
-0.5623052
-0.65478957
-0.7164459
-0.74727404
-0.68561774
-0.59313333
-0.40816456
-0.16153944
0.11591375
0.3625388
0.57833576
0.70164824
0.70164824
0.67082024
0.57833576
0.42419505
0.27005434
0.11591375
-0.0998832
-0.34650826
-0.59313333
-0.77810216
-0.9322428
-1.0555553
-1.1172116
-1.1788679
-1.1172116
-0.9322428
-0.62396145
-0.19236761
0.3625388
0.9174452
1.5340078
2.0889142
2.6438205
3.106243
3.4761803
3.7228057
3.7844613
3.6919773
3.4761803
3.2295554
2.890446
2.4280236
1.8731174
1.3182111
0.7941326
0.33171058
-0.13071132
-0.500649
-0.68561774
-0.7164459
-0.5314771
-0.16153944
0.3625388
1.0407577
1.7498047
2.4280236
3.137071
3.8152897
4.4935083
5.0792437
5.541665
5.911603
6.219884
6.343197
6.219884
5.911603
5.4491806
4.8326187
4.092743
3.2603834
2.3971958
1.5340078
0.7324765
0.08508563
-0.40816456
-0.7164459
-0.8397584
-0.74727404
-0.43899268
0.08508563
0.67082024
1.2565546
1.8422892
2.3971958
2.921274
3.4145238
3.8152897
4.154399
4.401025
4.5551643
4.6784773
4.64765
4.4935083
4.2468834
3.9077742
3.4761803
3.0137584
2.5821645
2.1505706
1.780633
1.4723516
1.1948984
1.0407577
0.9482734
0.9174452
0.9791014
1.0715859
1.2257266
1.4106953
1.6573205
1.9656017
2.243055
2.4280236
2.4588518
2.3971958
2.3355393
2.1813986
1.9656017
1.6264923
1.2565546
0.8249608
0.30088258
-0.25402385
-0.74727404
-1.1480397
-1.3330085
-1.3946648
-1.3330085
-1.2405242
-1.0555553
-0.8397584
-0.59313333
-0.34650826
-0.0998832
0.11591375
0.23922622
0.23922622
0.23922622
0.2083981
0.14674175
-0.0073988438
-0.22319573
-0.4698208
-0.7164459
-0.9938991
-1.3021804
-1.64129
-1.8879149
-2.0420556
-2.0420556
-2.0112276
-1.8570868
-1.6104617
-1.2713523
-0.8397584
-0.40816456
0.054257393
0.4858514
0.8249608
1.0715859
1.2565546
1.3798671
1.4106953
1.3182111
1.0715859
0.8249608
0.5166794
0.2083981
-0.0998832
-0.37733638
-0.5623052
-0.68561774
-0.7164459
-0.68561774
-0.59313333
-0.43899268
-0.19236761
0.17756999
0.639992
1.1332421
1.595664
1.9656017
2.243055
2.4280236
2.520508
2.5513363
2.48968
2.3663676
2.1813986
1.9656017
1.7498047
1.564836
1.4106953
1.2257266
1.0715859
0.9174452
0.7941326
0.70164824
0.67082024
0.67082024
0.7324765
0.7941326
0.9174452
1.0407577
1.1332421
1.1948984
1.2565546
1.2873828
1.3182111
1.3182111
1.2565546
1.1332421
1.0407577
1.0099297
1.0099297
1.0099297
1.0099297
0.9791014
0.9174452
0.9174452
0.9791014
1.1332421
1.4106953
1.7498047
2.1197424
2.48968
2.8596177
3.198727
3.4761803
3.6611493
3.7844613
3.8152897
3.6919773
3.4453523
3.0754144
2.6438205
2.1505706
1.6264923
1.1024141
0.5166794
-0.038226962
-0.5623052
-0.9938991
-1.3330085
-1.5796336
-1.7029462
-1.64129
-1.425493
-1.1172116
-0.7164459
-0.28485203
0.17756999
0.6091639
1.0407577
1.3798671
1.6881487
1.9347734
2.1197424
2.2122269
2.1813986
2.0580862
1.8422892
1.595664
1.1640704
0.57833576
0.054257393
-0.31568015
-0.62396145
-0.9938991
-1.3330085
-1.5796336
-1.7337743
-1.7954307
-1.8262587
-1.8570868
-1.9187431
-1.9495711
-1.9803994
-2.0112276
-2.0420556
-2.1037118
-2.2270246
-2.381165
-2.566134
-2.7202747
-2.8744154
-3.059384
-3.2751808
-3.4293218
-3.5526342
-3.6142905
-3.6142905
-3.5526342
-3.4909778
-3.3984935
-3.2135248
-2.9668996
-2.7202747
-2.5044775
-2.350337
-2.2270246
-2.0420556
-1.8570868
-1.7646024
-1.7646024
-1.8262587
-1.9187431
-2.0728838
-2.2886806
-2.566134
-2.781931
-2.9977279
-3.1518686
-3.3368373
-3.5834622
-3.7992594
-3.9225717
-3.9225717
-3.8609154
-3.737603
-3.5526342
-3.2751808
-2.9668996
-2.6894464
-2.4428215
-2.2270246
-2.0728838
-2.0112276
-1.9803994
-2.0420556
-2.165368
-2.350337
-2.6277902
-2.9977279
-3.3984935
-3.7684312
-4.045884
-4.292509
-4.44665
-4.5699625
-4.600791
-4.600791
-4.477478
-4.2616816
-3.9842281
-3.5834622
-3.1826966
-2.781931
-2.381165
-2.0112276
-1.64129
-1.2713523
-0.8705865
-0.59313333
-0.37733638
-0.25402385
-0.28485203
-0.40816456
-0.62396145
-0.8089303
-0.9938991
-1.1788679
-1.425493
-1.7029462
-1.9803994
-2.2270246
-2.381165
-2.4736495
-2.4119933
-2.2886806
-2.0728838
-1.7954307
-1.5179774
-1.1788679
-0.8705865
-0.43899268
-0.038226962
0.27005434
0.42419505
0.54750764
0.67082024
0.70164824
0.6091639
0.42419505
0.14674175
-0.19236761
-0.5314771
-0.8705865
-1.209696
-1.5488055
-1.8570868
-2.165368
-2.4119933
-2.596962
-2.6586182
-2.6586182
-2.566134
-2.4428215
-2.3195088
-2.1037118
-1.8570868
-1.64129
-1.425493
-1.3021804
-1.209696
-1.1788679
-1.209696
-1.3330085
-1.5488055
-1.8262587
-2.165368
-2.5044775
-2.812759
-3.1826966
-3.5834622
-3.9225717
-4.200025
-4.3233376
-4.384994
-4.354166
-4.292509
-4.1383686
-3.8300874
-3.3676653
-2.8744154
-2.4119933
-1.9187431
-1.4871492
-1.0555553
-0.68561774
-0.40816456
-0.25402385
-0.25402385
-0.37733638
-0.62396145
-0.9938991
-1.4563211
-1.9803994
-2.5044775
-3.0285559
-3.521806
-4.0150566
-4.477478
-4.8165874
-5.032385
-5.094041
-5.0015564
-4.7549314
-4.292509
-3.7684312
-3.1518686
-2.535306
-1.9187431
-1.3330085
-0.8397584
-0.40816456
-0.038226962
0.23922622
0.39336693
0.42419505
0.33171058
0.14674175
-0.13071132
-0.5314771
-0.963071
-1.3946648
-1.8262587
-2.165368
-2.4428215
-2.535306
-2.4428215
-2.2270246
-1.9495711
-1.6104617
-1.209696
-0.77810216
-0.31568015
0.054257393
0.3625388
0.57833576
0.7324765
0.7324765
0.6091639
0.3625388
-0.038226962
-0.5623052
-1.1480397
-1.7337743
-2.350337
-2.9668996
-3.6142905
-4.200025
-4.7241035
-5.094041
-5.3098373
-5.3714943
-5.27901
-5.1248693
-4.909072
-4.662447
-4.44665
-4.200025
-3.9225717
-3.6759465
-3.4909778
-3.306009
-3.1518686
-2.9977279
-2.9052434
-2.8744154
-2.9360714
-3.1518686
-3.4601498
-3.7684312
-4.045884
-4.169197
-4.200025
-4.169197
-4.0767126
-3.9225717
-3.737603
-3.5526342
-3.3984935
-3.2135248
-2.9668996
-2.6894464
-2.4119933
-2.1961963
-1.9495711
-1.672118
-1.3946648
-1.2405242
-1.1172116
-1.0555553
-1.0555553
-1.0555553
-1.1480397
-1.2405242
-1.3946648
-1.5488055
-1.7337743
-1.8879149
-2.0112276
-2.0112276
-1.9187431
-1.7954307
-1.672118
-1.5796336
-1.4871492
-1.425493
-1.3946648
-1.425493
-1.5179774
-1.64129
-1.7646024
-1.9803994
-2.2578526
-2.6277902
-3.090212
-3.521806
-3.9842281
-4.415822
-4.7857594
-5.063213
-5.2481813
-5.3714943
-5.340666
-5.1865253
-4.970728
-4.662447
-4.292509
-3.8609154
-3.4293218
-3.090212
-2.781931
-2.4736495
-2.1961963
-2.0112276
-1.9187431
-1.8570868
-1.7954307
-1.7646024
-1.8879149
-2.165368
-2.566134
-2.9668996
-3.3368373
-3.7067747
-4.0150566
-4.200025
-4.354166
-4.44665
-4.477478
-4.415822
-4.200025
-3.8609154
-3.521806
-3.306009
-3.1210403
-2.843587
-2.4428215
-2.0728838
-1.8262587
-1.672118
-1.6104617
-1.6104617
-1.672118
-1.7954307
-1.9495711
-2.1961963
-2.4736495
-2.812759
-3.1518686
-3.521806
-3.8300874
-4.0767126
-4.230853
-4.384994
-4.477478
-4.477478
-4.354166
-4.1075406
-3.7992594
-3.521806
-3.2443528
-2.9668996
-2.6277902
-2.350337
-2.13454
-2.0420556
-1.9803994
-1.9803994
-2.0420556
-2.2578526
-2.535306
-2.9360714
-3.3676653
-3.8609154
-4.354166
-4.7549314
-5.032385
-5.2481813
-5.463979
-5.648947
-5.7722597
-5.8339167
-5.803088
-5.648947
-5.4331503
-5.217354
-5.0015564
-4.8165874
-4.6316185
-4.384994
-4.1075406
-3.8917437
-3.7067747
-3.6142905
-3.6142905
-3.6759465
-3.8300874
-4.045884
-4.2616816
-4.44665
-4.5699625
-4.662447
-4.7549314
-4.847416
-4.878244
-4.847416
-4.7241035
-4.600791
-4.5083065
-4.415822
-4.292509
-4.1383686
-4.0150566
-3.9225717
-3.8917437
-3.8609154
-3.7992594
-3.6451187
-3.4601498
-3.2751808
-3.1826966
-3.1210403
-3.090212
-3.059384
-2.9977279
-2.9052434
-2.7511027
-2.6277902
-2.4428215
-2.1961963
-1.9495711
-1.7646024
-1.6104617
-1.5179774
-1.4871492
-1.4563211
-1.4871492
-1.5488055
-1.672118
-1.7646024
-1.7646024
-1.672118
-1.64129
-1.64129
-1.64129
-1.64129
-1.6104617
-1.5179774
-1.425493
-1.3021804
-1.1172116
-0.9322428
-0.7164459
-0.5623052
-0.43899268
-0.34650826
-0.31568015
-0.40816456
-0.59313333
-0.8705865
-1.209696
-1.5488055
-1.9187431
-2.350337
-2.812759
-3.2751808
-3.7684312
-4.230853
-4.7549314
-5.27901
-5.7106037
-6.1421976
-6.481307
-6.7587605
-6.851245
-6.789588
-6.60462
-6.3888226
-6.0805407
-5.741431
-5.27901
-4.8165874
-4.384994
-3.9842281
-3.6142905
-3.2443528
-2.9360714
-2.6894464
-2.566134
-2.535306
-2.596962
-2.6894464
-2.781931
-2.8744154
-2.9977279
-3.1210403
-3.3368373
-3.521806
-3.7067747
-3.8609154
-4.0150566
-4.1075406
-4.169197
-4.169197
-4.169197
-4.200025
-4.230853
-4.200025
-4.1383686
-3.9842281
-3.737603
-3.3984935
-3.090212
-2.781931
-2.5044775
-2.2270246
-1.9495711
-1.7954307
-1.7337743
-1.7337743
-1.7954307
-1.8879149
-2.0420556
-2.2270246
-2.4736495
-2.7202747
-2.9668996
-3.306009
-3.7067747
-4.169197
-4.662447
-5.1248693
-5.587291
-5.988056
-6.357994
-6.5737915
-6.6971035
-6.7587605
-6.789588
-6.8204165
-6.789588
-6.727932
-6.666275
-6.60462
-6.481307
-6.3271656
-6.173026
-6.049713
-5.9264
-5.803088
-5.648947
-5.4948063
-5.340666
-5.2481813
-5.1865253
