# Supplementary material for: Performances of the PIPER scalable child human body model in accident reconstruction
Source: PLoS One. 2017 Nov 14;12(11):e0187916. doi: 10.1371/journal.pone.0187916 (PMC5685610; doi:10.1371/journal.pone.0187916)
Supplement: S2 Data — This zip folder contains input accelerations for reproducibility of the accident reconstruction. Also, the readings from the dummy sensor are reported for reproducibility of the calculations. (ZIP) [file pone.0187916.s010.zip › CHANNEL/RAC02.023]

Test object number          :1
Name of the channel         :Head Acceleration X
Laboratory channel code     :14HEAD0000Q6ACXP
Customer channel code       :14HEAD0000Q6ACXP
Channel code                :14HEAD0000Q6ACXP
Unit                        :m/(s*s)
Direction                   :X
Dimension                   :AC
Transducer type             :EB603Y
Pre-filter type             :4000Hz 6pole Butterworth (device internal)
Cut off frequency           :4000.0
Channel frequency class     :2000
Channel amplitude class     :2500.0
Reference channel           :implicit
Reference channel name      :NOVALUE
Data source                 :transducer
Data status                 :ok
Sampling interval           :5.0E-5
Bit resolution              :16
.ValidationRemark           :Seulement la gamme [-6.0 sec; 39.964 sec] a �t� lue. Gamme demand�e: [-6.0 sec; 40.0 sec].
Time of first sample        :-0.2
Number of samples           :34000
First global maximum value  :218.4544
Time of maximum value       :0.1066
First global minimum value  :-107.31345
Time of minimum value       :0.2503
Start offset interval       :-0.1
End offset interval         :-0.05
-6.877279
-6.877279
-6.8008432
-6.8008432
-6.877279
-6.9537144
-7.0301495
-7.1065855
-7.1065855
-7.1065855
-7.0301495
-6.9537144
-6.9537144
-6.9537144
-6.9537144
-7.0301495
-6.9537144
-6.9537144
-7.0301495
-7.1065855
-7.1065855
-7.0301495
-7.0301495
-7.1065855
-7.1830206
-7.2594557
-7.2594557
-7.1830206
-7.1065855
-7.1830206
-7.2594557
-7.2594557
-7.2594557
-7.1830206
-7.1830206
-7.2594557
-7.3358917
-7.3358917
-7.3358917
-7.412327
-7.412327
-7.412327
-7.3358917
-7.2594557
-7.1830206
-7.1830206
-7.2594557
-7.3358917
-7.412327
-7.488763
-7.488763
-7.565198
-7.565198
-7.488763
-7.488763
-7.488763
-7.488763
-7.488763
-7.488763
-7.565198
-7.565198
-7.488763
-7.412327
-7.412327
-7.412327
-7.488763
-7.565198
-7.641633
-7.565198
-7.488763
-7.488763
-7.565198
-7.565198
-7.641633
-7.641633
-7.718069
-7.718069
-7.641633
-7.641633
-7.641633
-7.718069
-7.718069
-7.718069
-7.718069
-7.718069
-7.718069
-7.718069
-7.794504
-7.794504
-7.718069
-7.641633
-7.565198
-7.641633
-7.718069
-7.794504
-7.8709397
-7.794504
-7.794504
-7.794504
-7.794504
-7.794504
-7.794504
-7.718069
-7.794504
-7.794504
-7.794504
-7.794504
-7.8709397
-7.8709397
-7.8709397
-7.8709397
-7.8709397
-7.8709397
-7.794504
-7.794504
-7.794504
-7.794504
-7.947375
-8.02381
-8.02381
-7.947375
-7.8709397
-7.8709397
-7.8709397
-7.8709397
-7.8709397
-7.8709397
-7.947375
-7.8709397
-7.8709397
-7.947375
-7.947375
-7.947375
-7.947375
-7.8709397
-7.8709397
-7.8709397
-7.8709397
-7.947375
-8.02381
-8.02381
-8.02381
-8.02381
-8.02381
-8.02381
-8.02381
-8.100246
-8.100246
-8.100246
-8.253117
-8.253117
-8.253117
-8.1766815
-8.100246
-8.100246
-8.1766815
-8.253117
-8.253117
-8.1766815
-8.1766815
-8.100246
-8.1766815
-8.1766815
-8.1766815
-8.1766815
-8.02381
-7.8709397
-7.8709397
-7.8709397
-7.8709397
-7.947375
-8.02381
-8.1766815
-8.253117
-8.329552
-8.253117
-8.1766815
-8.253117
-8.329552
-8.329552
-8.329552
-8.253117
-8.1766815
-8.1766815
-8.253117
-8.329552
-8.329552
-8.329552
-8.329552
-8.329552
-8.1766815
-8.1766815
-8.1766815
-8.253117
-8.329552
-8.405988
-8.329552
-8.253117
-8.253117
-8.329552
-8.329552
-8.329552
-8.329552
-8.405988
-8.405988
-8.329552
-8.329552
-8.405988
-8.482424
-8.405988
-8.329552
-8.253117
-8.329552
-8.405988
-8.405988
-8.405988
-8.329552
-8.405988
-8.405988
-8.329552
-8.253117
-8.329552
-8.482424
-8.482424
-8.482424
-8.405988
-8.405988
-8.482424
-8.405988
-8.405988
-8.482424
-8.558859
-8.635294
-8.558859
-8.558859
-8.405988
-8.405988
-8.405988
-8.405988
-8.482424
-8.482424
-8.558859
-8.482424
-8.482424
-8.482424
-8.482424
-8.482424
-8.482424
-8.405988
-8.405988
-8.482424
-8.558859
-8.635294
-8.635294
-8.635294
-8.635294
-8.558859
-8.482424
-8.482424
-8.482424
-8.558859
-8.558859
-8.558859
-8.558859
-8.558859
-8.482424
-8.482424
-8.558859
-8.558859
-8.558859
-8.558859
-8.482424
-8.482424
-8.558859
-8.635294
-8.711729
-8.711729
-8.635294
-8.558859
-8.482424
-8.558859
-8.558859
-8.558859
-8.482424
-8.482424
-8.482424
-8.482424
-8.558859
-8.558859
-8.558859
-8.482424
-8.482424
-8.482424
-8.482424
-8.482424
-8.558859
-8.635294
-8.558859
-8.558859
-8.558859
-8.558859
-8.635294
-8.711729
-8.711729
-8.558859
-8.405988
-8.405988
-8.405988
-8.405988
-8.482424
-8.482424
-8.482424
-8.405988
-8.405988
-8.405988
-8.405988
-8.405988
-8.482424
-8.482424
-8.558859
-8.635294
-8.558859
-8.482424
-8.558859
-8.558859
-8.558859
-8.635294
-8.558859
-8.482424
-8.482424
-8.482424
-8.482424
-8.482424
-8.482424
-8.482424
-8.558859
-8.558859
-8.482424
-8.405988
-8.329552
-8.329552
-8.405988
-8.482424
-8.558859
-8.558859
-8.482424
-8.405988
-8.405988
-8.405988
-8.482424
-8.482424
-8.558859
-8.482424
-8.405988
-8.405988
-8.405988
-8.482424
-8.482424
-8.558859
-8.558859
-8.482424
-8.329552
-8.253117
-8.253117
-8.329552
-8.329552
-8.405988
-8.405988
-8.329552
-8.329552
-8.329552
-8.329552
-8.405988
-8.405988
-8.405988
-8.405988
-8.482424
-8.482424
-8.482424
-8.482424
-8.482424
-8.405988
-8.329552
-8.405988
-8.405988
-8.405988
-8.405988
-8.405988
-8.405988
-8.405988
-8.405988
-8.405988
-8.405988
-8.482424
-8.482424
-8.482424
-8.482424
-8.482424
-8.482424
-8.482424
-8.405988
-8.482424
-8.482424
-8.482424
-8.405988
-8.329552
-8.329552
-8.405988
-8.405988
-8.482424
-8.482424
-8.482424
-8.482424
-8.482424
-8.482424
-8.482424
-8.482424
-8.558859
-8.558859
-8.558859
-8.482424
-8.482424
-8.558859
-8.558859
-8.558859
-8.558859
-8.635294
-8.711729
-8.711729
-8.711729
-8.711729
-8.635294
-8.635294
-8.635294
-8.558859
-8.635294
-8.711729
-8.864601
-8.864601
-8.788165
-8.788165
-8.711729
-8.711729
-8.711729
-8.711729
-8.711729
-8.788165
-8.788165
-8.711729
-8.558859
-8.558859
-8.635294
-8.711729
-8.788165
-8.864601
-8.864601
-8.864601
-8.941036
-8.941036
-8.941036
-8.864601
-8.788165
-8.788165
-8.711729
-8.711729
-8.788165
-8.864601
-8.864601
-8.864601
-8.864601
-8.864601
-8.864601
-8.864601
-8.941036
-9.017471
-9.093906
-9.093906
-9.017471
-9.017471
-9.017471
-9.017471
-8.941036
-9.017471
-9.1703415
-9.246778
-9.246778
-9.1703415
-9.1703415
-9.246778
-9.399649
-9.399649
-9.323213
-9.246778
-9.1703415
-9.1703415
-9.1703415
-9.1703415
-9.323213
-9.399649
-9.399649
-9.323213
-9.323213
-9.323213
-9.323213
-9.323213
-9.246778
-9.323213
-9.323213
-9.399649
-9.323213
-9.323213
-9.246778
-9.323213
-9.399649
-9.476084
-9.476084
-9.399649
-9.323213
-9.323213
-9.323213
-9.399649
-9.399649
-9.323213
-9.323213
-9.476084
-9.552519
-9.552519
-9.476084
-9.399649
-9.323213
-9.323213
-9.399649
-9.476084
-9.552519
-9.552519
-9.552519
-9.552519
-9.628955
-9.628955
-9.628955
-9.552519
-9.552519
-9.552519
-9.628955
-9.628955
-9.628955
-9.552519
-9.628955
-9.70539
-9.70539
-9.70539
-9.628955
-9.552519
-9.552519
-9.628955
-9.628955
-9.70539
-9.781826
-9.70539
-9.628955
-9.552519
-9.476084
-9.552519
-9.70539
-9.781826
-9.781826
-9.70539
-9.552519
-9.399649
-9.476084
-9.628955
-9.781826
-9.858261
-9.858261
-9.70539
-9.552519
-9.552519
-9.70539
-9.781826
-9.858261
-9.70539
-9.70539
-9.70539
-9.781826
-9.781826
-9.781826
-9.781826
-9.781826
-9.781826
-9.858261
-9.858261
-9.781826
-9.781826
-9.858261
-9.858261
-9.781826
-9.70539
-9.70539
-9.781826
-9.781826
-9.70539
-9.628955
-9.70539
-9.70539
-9.781826
-9.858261
-9.858261
-9.858261
-9.934696
-9.934696
-9.934696
-9.858261
-9.858261
-9.934696
-9.858261
-9.858261
-9.858261
-9.858261
-9.934696
-10.011132
-10.011132
-10.011132
-10.011132
-9.934696
-9.934696
-10.011132
-10.011132
-10.011132
-10.087567
-10.087567
-10.011132
-9.934696
-9.934696
-9.934696
-10.011132
-10.087567
-10.011132
-9.858261
-9.858261
-9.934696
-10.087567
-10.164002
-10.164002
-10.164002
-10.087567
-10.087567
-10.164002
-10.240438
-10.240438
-10.164002
-10.087567
-10.011132
-9.934696
-10.011132
-10.164002
-10.164002
-10.087567
-10.011132
-9.934696
-10.011132
-10.011132
-10.087567
-10.164002
-10.164002
-10.087567
-10.087567
-10.087567
-10.164002
-10.164002
-10.087567
-10.087567
-10.011132
-10.011132
-10.011132
-10.011132
-10.087567
-10.164002
-10.087567
-10.087567
-10.164002
-10.240438
-10.240438
-10.087567
-9.934696
-9.934696
-10.011132
-10.011132
-10.087567
-10.164002
-10.087567
-10.087567
-10.164002
-10.240438
-10.240438
-10.164002
-10.087567
-10.011132
-10.011132
-10.087567
-10.087567
-10.087567
-10.164002
-10.164002
-10.240438
-10.087567
-10.011132
-9.934696
-10.011132
-10.087567
-10.087567
-10.164002
-10.164002
-10.164002
-10.087567
-10.011132
-9.934696
-9.858261
-9.858261
-9.934696
-10.011132
-9.934696
-9.858261
-9.858261
-9.781826
-9.781826
-9.781826
-9.858261
-9.934696
-9.934696
-9.934696
-9.934696
-9.858261
-9.858261
-9.858261
-9.858261
-9.858261
-9.781826
-9.781826
-9.858261
-9.858261
-9.934696
-9.858261
-9.858261
-9.858261
-9.858261
-9.858261
-9.781826
-9.781826
-9.858261
-9.934696
-9.934696
-9.858261
-9.70539
-9.70539
-9.858261
-9.934696
-10.011132
-9.934696
-9.781826
-9.70539
-9.70539
-9.70539
-9.70539
-9.70539
-9.70539
-9.628955
-9.552519
-9.628955
-9.70539
-9.70539
-9.781826
-9.781826
-9.781826
-9.781826
-9.781826
-9.70539
-9.628955
-9.552519
-9.552519
-9.628955
-9.70539
-9.781826
-9.781826
-9.70539
-9.628955
-9.628955
-9.628955
-9.70539
-9.70539
-9.628955
-9.552519
-9.628955
-9.70539
-9.70539
-9.70539
-9.70539
-9.781826
-9.70539
-9.628955
-9.628955
-9.628955
-9.628955
-9.628955
-9.552519
-9.552519
-9.628955
-9.628955
-9.552519
-9.552519
-9.552519
-9.628955
-9.628955
-9.552519
-9.552519
-9.476084
-9.552519
-9.552519
-9.476084
-9.399649
-9.399649
-9.476084
-9.476084
-9.476084
-9.552519
-9.552519
-9.552519
-9.552519
-9.552519
-9.552519
-9.552519
-9.552519
-9.476084
-9.399649
-9.399649
-9.476084
-9.476084
-9.399649
-9.323213
-9.246778
-9.246778
-9.1703415
-9.093906
-9.017471
-9.093906
-9.246778
-9.323213
-9.246778
-9.1703415
-9.093906
-9.093906
-9.1703415
-9.1703415
-9.1703415
-9.1703415
-9.1703415
-9.246778
-9.1703415
-9.093906
-9.093906
-9.017471
-8.941036
-8.941036
-8.941036
-9.017471
-9.017471
-9.017471
-9.093906
-9.1703415
-9.093906
-8.941036
-8.864601
-8.788165
-8.864601
-8.941036
-8.941036
-8.864601
-8.864601
-8.864601
-8.864601
-8.788165
-8.788165
-8.864601
-8.864601
-8.788165
-8.788165
-8.788165
-8.941036
-8.941036
-8.941036
-8.864601
-8.864601
-8.864601
-8.864601
-8.864601
-8.864601
-8.864601
-8.864601
-8.788165
-8.711729
-8.635294
-8.635294
-8.635294
-8.558859
-8.482424
-8.558859
-8.558859
-8.558859
-8.482424
-8.482424
-8.482424
-8.558859
-8.635294
-8.558859
-8.482424
-8.482424
-8.482424
-8.482424
-8.405988
-8.329552
-8.329552
-8.329552
-8.329552
-8.329552
-8.329552
-8.329552
-8.329552
-8.405988
-8.405988
-8.405988
-8.329552
-8.1766815
-8.1766815
-8.253117
-8.329552
-8.253117
-8.100246
-7.947375
-7.947375
-8.02381
-8.100246
-8.100246
-8.02381
-7.8709397
-7.794504
-7.8709397
-7.8709397
-7.947375
-8.02381
-8.02381
-8.02381
-7.947375
-7.947375
-7.947375
-7.8709397
-7.8709397
-7.8709397
-7.8709397
-7.8709397
-7.947375
-7.947375
-7.947375
-7.794504
-7.641633
-7.565198
-7.641633
-7.794504
-7.8709397
-7.8709397
-7.794504
-7.794504
-7.794504
-7.794504
-7.718069
-7.641633
-7.565198
-7.565198
-7.641633
-7.641633
-7.641633
-7.641633
-7.641633
-7.641633
-7.718069
-7.718069
-7.718069
-7.641633
-7.565198
-7.488763
-7.412327
-7.412327
-7.3358917
-7.3358917
-7.3358917
-7.412327
-7.3358917
-7.2594557
-7.2594557
-7.2594557
-7.2594557
-7.1830206
-7.2594557
-7.412327
-7.488763
-7.412327
-7.2594557
-7.2594557
-7.3358917
-7.3358917
-7.1830206
-7.1065855
-7.1065855
-7.1830206
-7.2594557
-7.2594557
-7.1830206
-7.1830206
-7.1830206
-7.1830206
-7.1065855
-7.1065855
-7.1065855
-7.1065855
-7.1830206
-7.1830206
-7.1830206
-7.1065855
-7.0301495
-7.1065855
-7.1830206
-7.1830206
-7.1830206
-7.1830206
-7.1830206
-7.2594557
-7.2594557
-7.1830206
-7.1065855
-7.0301495
-7.1065855
-7.1065855
-7.1065855
-7.0301495
-7.0301495
-7.1065855
-7.1065855
-7.1065855
-7.1065855
-7.0301495
-6.9537144
-6.9537144
-7.0301495
-7.0301495
-7.1065855
-7.0301495
-7.0301495
-7.0301495
-7.0301495
-7.1065855
-7.2594557
-7.412327
-7.3358917
-7.2594557
-7.1830206
-7.1065855
-7.1065855
-7.0301495
-7.1065855
-7.1065855
-7.0301495
-7.0301495
-7.0301495
-7.1065855
-7.1830206
-7.1065855
-7.0301495
-7.0301495
-7.1065855
-7.1830206
-7.1065855
-7.0301495
-6.9537144
-6.9537144
-6.9537144
-7.0301495
-7.1065855
-7.1065855
-7.1830206
-7.1830206
-7.1830206
-7.1065855
-7.0301495
-7.0301495
-7.1065855
-7.1830206
-7.1830206
-7.1830206
-7.1830206
-7.1065855
-7.1065855
-7.1830206
-7.2594557
-7.2594557
-7.2594557
-7.1830206
-7.1830206
-7.1065855
-7.1065855
-7.1065855
-7.1065855
-7.1065855
-7.1065855
-7.1065855
-7.1065855
-7.1065855
-7.0301495
-7.0301495
-7.0301495
-7.0301495
-6.9537144
-6.877279
-6.877279
-6.9537144
-7.0301495
-7.1830206
-7.2594557
-7.2594557
-7.1830206
-7.1065855
-7.1065855
-7.1830206
-7.1830206
-7.1065855
-7.0301495
-7.0301495
-7.0301495
-7.1065855
-7.1830206
-7.1065855
-7.1065855
-7.1065855
-7.1830206
-7.2594557
-7.2594557
-7.2594557
-7.2594557
-7.1065855
-7.0301495
-7.1065855
-7.1065855
-7.1065855
-7.0301495
-6.9537144
-6.9537144
-7.0301495
-7.1065855
-7.1830206
-7.2594557
-7.2594557
-7.2594557
-7.1830206
-7.1830206
-7.1830206
-7.3358917
-7.3358917
-7.412327
-7.412327
-7.3358917
-7.3358917
-7.3358917
-7.3358917
-7.412327
-7.3358917
-7.2594557
-7.1830206
-7.2594557
-7.3358917
-7.412327
-7.3358917
-7.2594557
-7.2594557
-7.2594557
-7.2594557
-7.2594557
-7.3358917
-7.2594557
-7.1830206
-7.1065855
-7.1065855
-7.1830206
-7.2594557
-7.1830206
-7.1830206
-7.1830206
-7.2594557
-7.1830206
-7.1065855
-7.0301495
-7.0301495
-7.0301495
-7.1065855
-7.1065855
-7.2594557
-7.2594557
-7.1830206
-7.1830206
-7.1830206
-7.3358917
-7.3358917
-7.3358917
-7.2594557
-7.2594557
-7.2594557
-7.2594557
-7.2594557
-7.1830206
-7.2594557
-7.3358917
-7.3358917
-7.412327
-7.3358917
-7.2594557
-7.1830206
-7.1830206
-7.1830206
-7.1830206
-7.1065855
-7.1065855
-7.1830206
-7.2594557
-7.3358917
-7.412327
-7.412327
-7.3358917
-7.2594557
-7.2594557
-7.2594557
-7.1830206
-7.1830206
-7.1830206
-7.1830206
-7.1830206
-7.1830206
-7.1830206
-7.1830206
-7.1065855
-7.1065855
-7.1065855
-7.1830206
-7.2594557
-7.3358917
-7.3358917
-7.3358917
-7.2594557
-7.2594557
-7.3358917
-7.412327
-7.3358917
-7.2594557
-7.1830206
-7.1065855
-7.1065855
-7.1830206
-7.1830206
-7.1830206
-7.1065855
-7.1065855
-7.1830206
-7.1830206
-7.1830206
-7.1065855
-7.1065855
-7.1065855
-7.1830206
-7.1830206
-7.1830206
-7.1830206
-7.1830206
-7.1830206
-7.1065855
-7.0301495
-7.0301495
-6.9537144
-6.877279
-6.9537144
-7.0301495
-7.1065855
-7.1830206
-7.0301495
-6.9537144
-6.877279
-6.9537144
-6.9537144
-6.9537144
-6.9537144
-6.9537144
-6.9537144
-6.9537144
-6.9537144
-6.9537144
-6.877279
-6.877279
-6.8008432
-6.8008432
-6.8008432
-6.8008432
-6.877279
-6.877279
-6.877279
-6.8008432
-6.8008432
-6.8008432
-6.9537144
-6.9537144
-6.877279
-6.8008432
-6.724408
-6.8008432
-6.8008432
-6.877279
-6.877279
-6.8008432
-6.8008432
-6.877279
-6.877279
-6.877279
-6.8008432
-6.8008432
-6.8008432
-6.8008432
-6.877279
-6.877279
-6.8008432
-6.8008432
-6.8008432
-6.8008432
-6.877279
-6.877279
-6.8008432
-6.8008432
-6.8008432
-6.8008432
-6.724408
-6.724408
-6.724408
-6.724408
-6.724408
-6.724408
-6.8008432
-6.8008432
-6.8008432
-6.724408
-6.724408
-6.8008432
-6.877279
-6.877279
-6.8008432
-6.724408
-6.6479726
-6.724408
-6.724408
-6.724408
-6.8008432
-6.8008432
-6.8008432
-6.724408
-6.6479726
-6.6479726
-6.6479726
-6.724408
-6.6479726
-6.6479726
-6.6479726
-6.724408
-6.8008432
-6.8008432
-6.8008432
-6.724408
-6.724408
-6.571537
-6.495102
-6.495102
-6.6479726
-6.6479726
-6.6479726
-6.6479726
-6.6479726
-6.6479726
-6.6479726
-6.6479726
-6.571537
-6.6479726
-6.571537
-6.571537
-6.495102
-6.495102
-6.571537
-6.6479726
-6.724408
-6.724408
-6.6479726
-6.571537
-6.571537
-6.571537
-6.571537
-6.6479726
-6.6479726
-6.6479726
-6.6479726
-6.571537
-6.571537
-6.571537
-6.571537
-6.495102
-6.418666
-6.495102
-6.571537
-6.6479726
-6.6479726
-6.571537
-6.571537
-6.6479726
-6.6479726
-6.6479726
-6.6479726
-6.6479726
-6.6479726
-6.724408
-6.724408
-6.724408
-6.724408
-6.724408
-6.8008432
-6.877279
-6.877279
-6.8008432
-6.724408
-6.724408
-6.724408
-6.8008432
-6.877279
-6.8008432
-6.8008432
-6.8008432
-6.8008432
-6.8008432
-6.8008432
-6.724408
-6.6479726
-6.6479726
-6.724408
-6.724408
-6.8008432
-6.877279
-6.9537144
-6.877279
-6.8008432
-6.724408
-6.6479726
-6.6479726
-6.724408
-6.724408
-6.8008432
-6.8008432
-6.724408
-6.724408
-6.724408
-6.724408
-6.8008432
-6.9537144
-7.0301495
-6.9537144
-6.877279
-6.877279
-6.877279
-6.9537144
-6.9537144
-6.877279
-6.8008432
-6.8008432
-6.877279
-6.877279
-6.8008432
-6.8008432
-6.877279
-6.877279
-6.8008432
-6.8008432
-6.8008432
-6.724408
-6.724408
-6.6479726
-6.6479726
-6.724408
-6.877279
-6.9537144
-6.9537144
-6.9537144
-6.877279
-6.8008432
-6.724408
-6.724408
-6.8008432
-6.9537144
-6.9537144
-6.877279
-6.8008432
-6.724408
-6.8008432
-6.877279
-6.9537144
-6.877279
-6.877279
-6.877279
-6.9537144
-6.9537144
-6.877279
-6.877279
-6.877279
-6.877279
-6.877279
-6.877279
-6.877279
-6.877279
-6.9537144
-6.877279
-6.877279
-6.877279
-6.877279
-6.9537144
-6.9537144
-6.877279
-6.9537144
-7.0301495
-7.1065855
-7.1065855
-7.1065855
-7.1065855
-7.0301495
-7.0301495
-7.0301495
-7.0301495
-7.0301495
-6.9537144
-6.9537144
-7.0301495
-7.0301495
-7.0301495
-7.0301495
-7.0301495
-7.0301495
-6.9537144
-6.9537144
-6.9537144
-7.0301495
-7.1830206
-7.1830206
-7.1065855
-7.0301495
-6.9537144
-6.9537144
-6.9537144
-7.0301495
-7.0301495
-7.0301495
-7.0301495
-7.0301495
-7.0301495
-7.0301495
-7.0301495
-7.0301495
-7.1065855
-7.1065855
-7.1830206
-7.1830206
-7.1830206
-7.1830206
-7.1065855
-7.1065855
-7.1065855
-7.1065855
-7.1065855
-7.1065855
-7.1830206
-7.1830206
-7.1065855
-7.0301495
-7.0301495
-7.1065855
-7.1830206
-7.1830206
-7.0301495
-6.9537144
-7.0301495
-7.1065855
-7.1065855
-7.0301495
-7.0301495
-7.1065855
-7.2594557
-7.2594557
-7.2594557
-7.2594557
-7.2594557
-7.2594557
-7.1830206
-7.1830206
-7.2594557
-7.412327
-7.488763
-7.3358917
-7.2594557
-7.3358917
-7.412327
-7.488763
-7.412327
-7.2594557
-7.1830206
-7.1830206
-7.2594557
-7.2594557
-7.1830206
-7.1830206
-7.1065855
-7.1830206
-7.2594557
-7.3358917
-7.3358917
-7.3358917
-7.3358917
-7.412327
-7.488763
-7.565198
-7.488763
-7.488763
-7.488763
-7.488763
-7.488763
-7.488763
-7.488763
-7.412327
-7.412327
-7.412327
-7.412327
-7.412327
-7.412327
-7.488763
-7.488763
-7.488763
-7.412327
-7.3358917
-7.412327
-7.565198
-7.641633
-7.565198
-7.488763
-7.488763
-7.412327
-7.488763
-7.488763
-7.488763
-7.565198
-7.641633
-7.718069
-7.718069
-7.641633
-7.641633
-7.565198
-7.565198
-7.565198
-7.565198
-7.641633
-7.718069
-7.794504
-7.8709397
-7.8709397
-7.794504
-7.718069
-7.718069
-7.794504
-7.794504
-7.794504
-7.794504
-7.8709397
-7.8709397
-7.794504
-7.718069
-7.718069
-7.718069
-7.641633
-7.565198
-7.565198
-7.565198
-7.641633
-7.718069
-7.718069
-7.794504
-7.794504
-7.794504
-7.794504
-7.794504
-7.718069
-7.718069
-7.794504
-7.8709397
-7.947375
-7.947375
-7.8709397
-7.8709397
-7.8709397
-7.947375
-7.8709397
-7.794504
-7.718069
-7.8709397
-8.02381
-8.100246
-8.02381
-8.02381
-8.02381
-8.02381
-8.02381
-7.947375
-7.947375
-7.8709397
-7.8709397
-7.8709397
-7.8709397
-7.947375
-8.02381
-8.02381
-8.100246
-8.02381
-8.02381
-7.947375
-7.947375
-8.100246
-8.1766815
-8.1766815
-8.02381
-7.8709397
-7.8709397
-8.100246
-8.1766815
-8.1766815
-8.100246
-8.100246
-8.100246
-8.100246
-8.100246
-8.100246
-8.100246
-8.100246
-8.100246
-8.1766815
-8.329552
-8.482424
-8.482424
-8.405988
-8.253117
-8.1766815
-8.1766815
-8.253117
-8.329552
-8.253117
-8.1766815
-8.1766815
-8.253117
-8.329552
-8.329552
-8.253117
-8.1766815
-8.253117
-8.329552
-8.405988
-8.405988
-8.405988
-8.329552
-8.253117
-8.253117
-8.329552
-8.405988
-8.405988
-8.329552
-8.329552
-8.329552
-8.329552
-8.329552
-8.329552
-8.329552
-8.329552
-8.405988
-8.405988
-8.482424
-8.482424
-8.482424
-8.405988
-8.405988
-8.405988
-8.482424
-8.482424
-8.558859
-8.558859
-8.482424
-8.405988
-8.558859
-8.711729
-8.711729
-8.635294
-8.558859
-8.558859
-8.635294
-8.635294
-8.635294
-8.635294
-8.635294
-8.711729
-8.711729
-8.788165
-8.788165
-8.711729
-8.711729
-8.711729
-8.788165
-8.864601
-8.941036
-9.017471
-9.017471
-9.017471
-8.788165
-8.711729
-8.635294
-8.711729
-8.864601
-8.864601
-8.864601
-8.864601
-8.864601
-8.864601
-8.864601
-8.864601
-8.941036
-9.017471
-8.941036
-8.941036
-8.864601
-8.788165
-8.788165
-8.788165
-8.788165
-8.864601
-8.864601
-8.864601
-8.864601
-8.864601
-8.864601
-8.864601
-8.864601
-8.864601
-8.864601
-8.941036
-9.017471
-9.017471
-9.017471
-9.017471
-8.941036
-8.941036
-9.017471
-9.017471
-9.017471
-8.941036
-8.864601
-8.864601
-8.941036
-9.017471
-9.017471
-9.093906
-9.1703415
-9.093906
-9.093906
-9.017471
-9.093906
-9.017471
-8.941036
-8.941036
-9.093906
-9.323213
-9.323213
-9.1703415
-9.017471
-9.017471
-9.093906
-9.017471
-8.941036
-8.941036
-9.017471
-9.017471
-9.017471
-9.093906
-9.1703415
-9.246778
-9.1703415
-9.017471
-8.941036
-9.017471
-9.093906
-9.093906
-9.093906
-9.093906
-9.093906
-9.017471
-9.017471
-8.941036
-8.941036
-8.864601
-8.941036
-9.017471
-9.1703415
-9.246778
-9.1703415
-9.017471
-8.864601
-8.941036
-9.017471
-9.093906
-9.093906
-9.017471
-8.941036
-8.864601
-8.941036
-8.941036
-9.017471
-9.017471
-9.017471
-9.017471
-9.017471
-9.017471
-9.017471
-9.017471
-9.017471
-9.017471
-8.941036
-8.941036
-8.941036
-9.017471
-9.093906
-9.093906
-9.093906
-9.017471
-9.017471
-9.093906
-9.1703415
-9.1703415
-9.093906
-9.017471
-9.017471
-9.017471
-9.017471
-9.017471
-9.093906
-9.1703415
-9.1703415
-9.1703415
-9.093906
-9.093906
-9.093906
-9.093906
-9.017471
-9.017471
-9.093906
-9.093906
-9.017471
-8.941036
-9.017471
-9.1703415
-9.1703415
-9.1703415
-9.093906
-9.093906
-9.017471
-9.017471
-9.017471
-9.093906
-9.1703415
-9.1703415
-9.093906
-9.017471
-8.941036
-9.017471
-9.1703415
-9.1703415
-9.1703415
-9.017471
-8.941036
-8.941036
-9.017471
-9.093906
-9.093906
-9.093906
-9.093906
-9.093906
-9.017471
-8.941036
-8.864601
-8.941036
-8.941036
-8.941036
-8.941036
-8.941036
-9.017471
-9.093906
-9.093906
-9.017471
-8.941036
-8.864601
-8.864601
-8.941036
-9.017471
-9.017471
-8.864601
-8.788165
-8.941036
-9.017471
-9.017471
-8.941036
-8.864601
-8.941036
-9.017471
-9.093906
-9.017471
-8.941036
-8.864601
-8.941036
-8.941036
-8.864601
-8.788165
-8.864601
-8.864601
-8.864601
-8.788165
-8.788165
-8.788165
-8.788165
-8.711729
-8.711729
-8.788165
-8.711729
-8.711729
-8.635294
-8.558859
-8.482424
-8.482424
-8.482424
-8.558859
-8.635294
-8.635294
-8.635294
-8.635294
-8.635294
-8.635294
-8.635294
-8.558859
-8.635294
-8.558859
-8.482424
-8.405988
-8.405988
-8.482424
-8.482424
-8.482424
-8.482424
-8.482424
-8.405988
-8.329552
-8.253117
-8.329552
-8.405988
-8.482424
-8.482424
-8.405988
-8.405988
-8.405988
-8.405988
-8.405988
-8.482424
-8.482424
-8.405988
-8.329552
-8.329552
-8.329552
-8.253117
-8.100246
-8.02381
-8.1766815
-8.253117
-8.253117
-8.100246
-8.100246
-8.100246
-8.100246
-8.100246
-8.02381
-8.02381
-8.02381
-8.02381
-8.02381
-7.947375
-7.947375
-7.8709397
-7.947375
-7.947375
-7.947375
-7.8709397
-7.8709397
-7.8709397
-7.8709397
-7.8709397
-7.8709397
-7.794504
-7.718069
-7.641633
-7.641633
-7.641633
-7.718069
-7.718069
-7.641633
-7.565198
-7.641633
-7.641633
-7.718069
-7.641633
-7.641633
-7.565198
-7.565198
-7.565198
-7.488763
-7.412327
-7.412327
-7.3358917
-7.3358917
-7.3358917
-7.412327
-7.412327
-7.3358917
-7.3358917
-7.3358917
-7.412327
-7.412327
-7.412327
-7.3358917
-7.2594557
-7.1830206
-7.1830206
-7.0301495
-6.9537144
-6.877279
-6.9537144
-7.1065855
-7.2594557
-7.1830206
-7.1830206
-7.1830206
-7.1065855
-7.0301495
-6.877279
-6.8008432
-6.8008432
-6.877279
-6.9537144
-6.8008432
-6.724408
-6.724408
-6.8008432
-6.877279
-6.8008432
-6.6479726
-6.6479726
-6.6479726
-6.6479726
-6.6479726
-6.6479726
-6.571537
-6.495102
-6.495102
-6.495102
-6.571537
-6.571537
-6.571537
-6.495102
-6.495102
-6.418666
-6.342231
-6.342231
-6.418666
-6.418666
-6.418666
-6.418666
-6.265795
-6.1893597
-6.1893597
-6.1893597
-6.1893597
-6.1129246
-6.036489
-5.9600534
-5.9600534
-6.036489
-5.9600534
-5.9600534
-5.9600534
-6.036489
-6.036489
-5.883618
-5.654312
-5.501441
-5.501441
-5.577876
-5.730747
-5.807183
-5.807183
-5.807183
-5.730747
-5.654312
-5.577876
-5.654312
-5.654312
-5.730747
-5.807183
-5.730747
-5.654312
-5.577876
-5.501441
-5.34857
-5.272135
-5.272135
-5.34857
-5.34857
-5.34857
-5.272135
-5.195699
-5.272135
-5.272135
-5.272135
-5.272135
-5.195699
-5.1192636
-4.966393
-4.8899574
-4.8899574
-4.966393
-5.0428286
-5.0428286
-4.966393
-4.8899574
-4.813522
-4.8899574
-4.8899574
-4.966393
-4.8899574
-4.7370863
-4.660651
-4.7370863
-4.7370863
-4.7370863
-4.7370863
-4.660651
-4.660651
-4.660651
-4.7370863
-4.7370863
-4.7370863
-4.660651
-4.5842156
-4.50778
-4.50778
-4.50778
-4.50778
-4.5842156
-4.5842156
-4.50778
-4.3549094
-4.278474
-4.278474
-4.278474
-4.278474
-4.278474
-4.278474
-4.278474
-4.2020383
-4.0491676
-3.972732
-3.972732
-4.0491676
-4.0491676
-4.125603
-4.0491676
-3.972732
-3.8962967
-3.8198612
-3.8198612
-3.8198612
-3.7434258
-3.7434258
-3.7434258
-3.7434258
-3.7434258
-3.6669903
-3.590555
-3.5141194
-3.5141194
-3.5141194
-3.437684
-3.3612485
-3.3612485
-3.3612485
-3.3612485
-3.437684
-3.437684
-3.3612485
-3.2848132
-3.2848132
-3.3612485
-3.437684
-3.437684
-3.2848132
-3.1319423
-3.0555067
-3.0555067
-3.1319423
-3.2083778
-3.2083778
-3.1319423
-3.0555067
-2.9790714
-3.0555067
-2.9790714
-2.8262005
-2.6733296
-2.6733296
-2.749765
-2.6733296
-2.5968943
-2.5204587
-2.4440231
-2.4440231
-2.5204587
-2.5968943
-2.5968943
-2.6733296
-2.5968943
-2.5968943
-2.5204587
-2.4440231
-2.367588
-2.2911525
-2.2147171
-2.1382816
-2.061846
-2.061846
-2.1382816
-2.1382816
-2.2147171
-2.2147171
-2.1382816
-2.061846
-2.061846
-1.9854107
-1.9089751
-1.8325398
-1.7561042
-1.7561042
-1.6796689
-1.7561042
-1.7561042
-1.8325398
-1.8325398
-1.7561042
-1.6796689
-1.526798
-1.4503627
-1.3739271
-1.4503627
-1.526798
-1.526798
-1.4503627
-1.4503627
-1.4503627
-1.4503627
-1.2974916
-1.2210565
-1.1446209
-1.1446209
-1.1446209
-1.1446209
-1.1446209
-1.1446209
-1.0681853
-0.99174976
-0.9153142
-0.76244354
-0.76244354
-0.9153142
-1.0681853
-1.0681853
-0.99174976
-0.76244354
-0.5331373
-0.5331373
-0.60957265
-0.686008
-0.686008
-0.60957265
-0.5331373
-0.5331373
-0.456702
-0.456702
-0.38026643
-0.30383086
-0.22739553
-0.22739553
-0.30383086
-0.30383086
-0.22739553
-0.15095997
-0.15095997
-0.15095997
-0.22739553
-0.15095997
-0.07452488
0.0019106865
0.0019106865
0.07834625
0.07834625
0.15478134
0.15478134
0.15478134
0.15478134
0.15478134
0.23121691
0.23121691
0.30765247
0.30765247
0.30765247
0.30765247
0.30765247
0.38408804
0.38408804
0.38408804
0.4605236
0.61339426
0.7662654
0.84270096
0.84270096
0.84270096
0.84270096
0.91913605
0.9955716
0.9955716
0.9955716
0.91913605
0.91913605
0.9955716
1.0720072
1.1484427
1.1484427
1.0720072
0.9955716
0.9955716
1.0720072
1.2248778
1.3777485
1.3777485
1.3013134
1.2248778
1.2248778
1.3013134
1.3777485
1.3777485
1.3777485
1.3777485
1.4541845
1.4541845
1.5306196
1.5306196
1.6070552
1.6070552
1.6070552
1.6070552
1.6070552
1.6834903
1.7599258
1.8363614
1.9127965
1.9127965
1.9127965
1.9892325
1.9892325
1.9127965
1.8363614
1.8363614
1.9127965
1.9892325
2.0656676
2.0656676
2.1421027
2.1421027
2.1421027
2.2185388
2.2185388
2.1421027
2.1421027
2.1421027
2.2185388
2.2949739
2.37141
2.52428
2.52428
2.52428
2.52428
2.52428
2.447845
2.37141
2.37141
2.447845
2.52428
2.600716
2.600716
2.6771512
2.6771512
2.600716
2.52428
2.600716
2.6771512
2.6771512
2.7535872
2.7535872
2.8300223
2.8300223
2.8300223
2.8300223
2.8300223
2.9064574
2.9828935
2.9828935
2.8300223
2.7535872
2.7535872
2.9064574
2.9828935
3.0593286
2.9828935
2.9828935
2.9828935
3.0593286
3.0593286
3.1357636
3.1357636
3.2886348
3.3650703
3.3650703
3.2886348
3.0593286
3.0593286
3.0593286
3.2121997
3.2121997
3.2121997
3.2121997
3.2886348
3.3650703
3.4415054
3.517941
3.4415054
3.3650703
3.3650703
3.4415054
3.517941
3.4415054
3.4415054
3.517941
3.5943766
3.6708117
3.6708117
3.5943766
3.6708117
3.6708117
3.6708117
3.5943766
3.5943766
3.5943766
3.6708117
3.7472482
3.8236833
3.8236833
3.9001184
3.8236833
3.8236833
3.7472482
3.7472482
3.8236833
3.8236833
3.8236833
3.8236833
3.8236833
3.9001184
3.9001184
3.9001184
3.9001184
3.9001184
3.8236833
3.8236833
3.9001184
3.9765544
4.0529895
4.0529895
4.0529895
4.0529895
3.9765544
3.9765544
4.0529895
4.0529895
4.0529895
4.0529895
4.0529895
4.1294246
4.1294246
4.1294246
4.2058606
4.2058606
4.1294246
4.1294246
4.0529895
4.0529895
4.1294246
4.1294246
4.0529895
3.9765544
3.9765544
4.1294246
4.2058606
4.1294246
4.1294246
4.1294246
4.1294246
4.2058606
4.1294246
4.1294246
4.1294246
4.1294246
4.1294246
4.1294246
4.1294246
4.2058606
4.1294246
4.0529895
4.0529895
4.1294246
4.2058606
4.2822957
4.358731
4.358731
4.435166
4.435166
4.358731
4.2822957
4.2058606
4.2822957
4.2822957
4.2822957
4.2822957
4.2822957
4.2822957
4.358731
4.435166
4.435166
4.435166
4.358731
4.358731
4.358731
4.435166
4.511602
4.511602
4.511602
4.435166
4.358731
4.2822957
4.2822957
4.358731
4.435166
4.588037
4.588037
4.511602
4.511602
4.511602
4.511602
4.511602
4.511602
4.588037
4.588037
4.664472
4.740908
4.817343
4.817343
4.740908
4.588037
4.511602
4.511602
4.588037
4.664472
4.740908
4.740908
4.664472
4.588037
4.511602
4.511602
4.588037
4.664472
4.664472
4.740908
4.817343
4.8937783
4.8937783
4.8937783
4.9702144
4.9702144
4.8937783
4.817343
4.817343
4.740908
4.817343
4.9702144
5.0466495
4.9702144
4.8937783
4.8937783
4.8937783
4.9702144
4.9702144
4.9702144
4.8937783
4.8937783
4.8937783
4.9702144
4.9702144
4.9702144
4.9702144
5.0466495
5.0466495
5.0466495
4.9702144
4.8937783
4.9702144
5.0466495
5.0466495
5.0466495
4.9702144
4.9702144
5.0466495
5.1995206
5.2759557
5.1995206
5.0466495
4.9702144
4.9702144
5.1230855
5.0466495
4.9702144
4.817343
4.8937783
4.9702144
5.0466495
5.0466495
5.0466495
4.9702144
4.9702144
5.0466495
5.1995206
5.1230855
5.0466495
4.8937783
4.9702144
5.0466495
4.9702144
4.8937783
4.817343
4.8937783
4.9702144
4.8937783
4.817343
4.817343
4.8937783
4.8937783
4.9702144
4.9702144
4.9702144
4.9702144
5.0466495
5.0466495
5.1230855
5.1230855
5.0466495
4.9702144
4.9702144
4.9702144
5.0466495
5.1230855
5.1230855
5.1230855
5.1230855
5.0466495
5.0466495
5.0466495
4.9702144
4.9702144
4.9702144
5.0466495
5.0466495
5.0466495
5.1230855
5.0466495
4.9702144
4.8937783
4.817343
4.9702144
5.0466495
5.0466495
4.9702144
4.8937783
4.8937783
5.0466495
5.1230855
5.1995206
5.1230855
4.9702144
4.8937783
4.9702144
5.0466495
5.0466495
5.0466495
5.1230855
5.1230855
5.1230855
5.1230855
5.1230855
5.1230855
5.1230855
5.1230855
5.1995206
5.1995206
5.1995206
5.1995206
5.1995206
5.1995206
5.2759557
5.2759557
5.3523917
5.3523917
5.2759557
5.1995206
5.1230855
5.1995206
5.2759557
5.2759557
5.2759557
5.1995206
5.1230855
5.1230855
5.1230855
5.1995206
5.2759557
5.2759557
5.2759557
5.2759557
5.2759557
5.2759557
5.2759557
5.2759557
5.3523917
5.428827
5.3523917
5.2759557
5.1995206
5.1995206
5.3523917
5.2759557
5.2759557
5.2759557
5.2759557
5.3523917
5.428827
5.3523917
5.2759557
5.2759557
5.1995206
5.1230855
5.1995206
5.2759557
5.428827
5.428827
5.3523917
5.3523917
5.428827
5.505263
5.505263
5.3523917
5.2759557
5.2759557
5.2759557
5.3523917
5.428827
5.428827
5.3523917
5.2759557
5.2759557
5.3523917
5.428827
5.505263
5.3523917
5.2759557
5.1995206
5.2759557
5.2759557
5.2759557
5.3523917
5.428827
5.428827
5.428827
5.505263
5.505263
5.505263
5.505263
5.428827
5.3523917
5.3523917
5.3523917
5.3523917
5.3523917
5.3523917
5.428827
5.505263
5.505263
5.428827
5.428827
5.505263
5.581698
5.581698
5.428827
5.3523917
5.428827
5.505263
5.505263
5.505263
5.505263
5.505263
5.505263
5.428827
5.3523917
5.3523917
5.3523917
5.2759557
5.2759557
5.3523917
5.3523917
5.3523917
5.3523917
5.428827
5.428827
5.428827
5.428827
5.3523917
5.3523917
5.2759557
5.3523917
5.3523917
5.3523917
5.2759557
5.1995206
5.2759557
5.2759557
5.1995206
5.1995206
5.2759557
5.3523917
5.3523917
5.3523917
5.2759557
5.1995206
5.1230855
5.1995206
5.1995206
5.1230855
5.0466495
5.0466495
5.1230855
5.1230855
4.9702144
4.8937783
4.9702144
5.1230855
5.1995206
5.1230855
4.9702144
4.8937783
4.9702144
5.0466495
5.0466495
4.9702144
5.0466495
5.0466495
5.0466495
4.9702144
4.8937783
4.817343
4.817343
4.8937783
4.8937783
4.817343
4.740908
4.740908
4.740908
4.740908
4.664472
4.588037
4.511602
4.511602
4.588037
4.740908
4.740908
4.664472
4.588037
4.435166
4.358731
4.435166
4.435166
4.435166
4.435166
4.358731
4.435166
4.435166
4.435166
4.358731
4.358731
4.358731
4.358731
4.358731
4.358731
4.2822957
4.2822957
4.2058606
4.2058606
4.1294246
4.0529895
4.1294246
4.2822957
4.358731
4.2822957
4.2058606
4.2058606
4.2822957
4.358731
4.2822957
4.2058606
4.2058606
4.2058606
4.2058606
4.2822957
4.2058606
4.0529895
4.0529895
4.0529895
4.0529895
4.0529895
4.0529895
4.1294246
4.1294246
4.1294246
4.0529895
4.0529895
4.0529895
3.9765544
3.9001184
3.9001184
3.9001184
3.9001184
3.9001184
3.9001184
3.8236833
3.9001184
3.9001184
3.9001184
3.8236833
3.9001184
3.9001184
3.9765544
3.9001184
3.7472482
3.6708117
3.7472482
3.8236833
3.8236833
3.9001184
3.9001184
3.9001184
3.9765544
3.9765544
4.0529895
4.0529895
3.9765544
3.9001184
3.9001184
3.9765544
3.9765544
3.9765544
3.9001184
3.9001184
3.9001184
3.9001184
3.9001184
3.9001184
3.8236833
3.7472482
3.8236833
3.8236833
3.9001184
3.9001184
3.9001184
3.8236833
3.6708117
3.6708117
3.8236833
3.9001184
3.9765544
3.9001184
3.8236833
3.8236833
3.8236833
3.8236833
3.8236833
3.7472482
3.7472482
3.7472482
3.7472482
3.5943766
3.5943766
3.517941
3.517941
3.6708117
3.7472482
3.8236833
3.7472482
3.6708117
3.6708117
3.6708117
3.6708117
3.6708117
3.5943766
3.5943766
3.5943766
3.517941
3.517941
3.517941
3.5943766
3.6708117
3.6708117
3.5943766
3.6708117
3.6708117
3.7472482
3.6708117
3.6708117
3.6708117
3.6708117
3.517941
3.4415054
3.517941
3.517941
3.517941
3.4415054
3.2886348
3.2886348
3.2886348
3.3650703
3.4415054
3.517941
3.5943766
3.5943766
3.517941
3.4415054
3.4415054
3.4415054
3.4415054
3.4415054
3.4415054
3.4415054
3.3650703
3.3650703
3.3650703
3.4415054
3.517941
3.517941
3.517941
3.3650703
3.2886348
3.3650703
3.4415054
3.517941
3.4415054
3.3650703
3.2121997
3.1357636
3.2121997
3.2886348
3.3650703
3.3650703
3.3650703
3.3650703
3.3650703
3.3650703
3.2886348
3.2886348
3.3650703
3.3650703
3.3650703
3.2886348
3.2886348
3.2121997
3.2121997
3.1357636
3.0593286
3.1357636
3.2121997
3.2121997
3.2121997
3.0593286
2.9828935
2.9828935
2.9828935
3.0593286
3.1357636
3.1357636
3.1357636
3.0593286
2.9828935
2.9828935
3.0593286
3.1357636
3.1357636
2.9828935
2.9064574
2.9064574
2.9064574
2.9064574
2.9064574
2.9064574
2.9828935
3.0593286
3.1357636
3.0593286
2.9828935
2.9828935
2.9828935
2.9828935
2.9828935
2.9064574
2.9828935
2.9064574
2.9064574
2.8300223
2.7535872
2.8300223
2.9064574
2.9064574
2.8300223
2.7535872
2.7535872
2.8300223
2.8300223
2.8300223
2.7535872
2.8300223
2.8300223
2.9064574
2.9828935
2.9828935
2.9064574
2.8300223
2.7535872
2.7535872
2.7535872
2.7535872
2.7535872
2.7535872
2.7535872
2.7535872
2.7535872
2.8300223
2.9064574
2.9064574
2.9064574
2.7535872
2.7535872
2.7535872
2.7535872
2.7535872
2.6771512
2.6771512
2.600716
2.600716
2.600716
2.600716
2.6771512
2.7535872
2.8300223
2.9064574
2.9064574
2.9064574
2.8300223
2.7535872
2.6771512
2.600716
2.600716
2.6771512
2.6771512
2.600716
2.52428
2.600716
2.6771512
2.7535872
2.7535872
2.6771512
2.600716
2.600716
2.6771512
2.6771512
2.6771512
2.6771512
2.600716
2.52428
2.52428
2.600716
2.6771512
2.6771512
2.6771512
2.6771512
2.6771512
2.7535872
2.7535872
2.7535872
2.600716
2.52428
2.52428
2.600716
2.6771512
2.6771512
2.600716
2.600716
2.600716
2.600716
2.600716
2.600716
2.52428
2.52428
2.600716
2.6771512
2.7535872
2.6771512
2.600716
2.52428
2.600716
2.7535872
2.8300223
2.7535872
2.600716
2.600716
2.6771512
2.6771512
2.7535872
2.7535872
2.6771512
2.6771512
2.6771512
2.7535872
2.6771512
2.600716
2.52428
2.52428
2.6771512
2.7535872
2.6771512
2.52428
2.447845
2.52428
2.600716
2.6771512
2.6771512
2.600716
2.600716
2.600716
2.52428
2.447845
2.37141
2.37141
2.447845
2.52428
2.600716
2.52428
2.52428
2.52428
2.52428
2.52428
2.447845
2.447845
2.52428
2.600716
2.600716
2.447845
2.37141
2.37141
2.37141
2.37141
2.447845
2.52428
2.52428
2.52428
2.52428
2.52428
2.52428
2.52428
2.447845
2.52428
2.52428
2.600716
2.600716
2.52428
2.447845
2.2949739
2.1421027
2.1421027
2.2185388
2.2949739
2.447845
2.447845
2.447845
2.52428
2.600716
2.600716
2.447845
2.2949739
2.2185388
2.2949739
2.37141
2.2949739
2.1421027
2.0656676
2.0656676
2.1421027
2.2185388
2.2949739
2.2949739
2.2949739
2.2949739
2.2949739
2.2949739
2.1421027
2.0656676
1.9892325
1.9892325
2.1421027
2.2185388
2.2949739
2.2185388
2.1421027
2.1421027
2.1421027
2.1421027
2.1421027
2.2185388
2.2185388
2.1421027
2.1421027
2.2185388
2.2185388
2.2185388
2.1421027
2.1421027
2.1421027
2.1421027
2.1421027
2.0656676
2.1421027
2.2185388
2.37141
2.37141
2.2949739
2.1421027
2.0656676
2.0656676
2.1421027
2.2185388
2.2949739
2.2185388
2.2185388
2.2185388
2.2185388
2.2949739
2.37141
2.2949739
2.2185388
2.1421027
2.0656676
2.0656676
2.0656676
2.2185388
2.2185388
2.2185388
2.2185388
2.2949739
2.37141
2.37141
2.37141
2.2949739
2.2949739
2.2949739
2.37141
2.37141
2.37141
2.37141
2.2949739
2.2185388
2.2185388
2.2185388
2.2185388
2.2185388
2.2185388
2.2949739
2.37141
2.2949739
2.2949739
2.37141
2.447845
2.447845
2.447845
2.447845
2.447845
2.37141
2.2949739
2.2185388
2.2949739
2.37141
2.2949739
2.2949739
2.2185388
2.2949739
2.37141
2.37141
2.37141
2.37141
2.37141
2.2949739
2.2185388
2.1421027
2.2185388
2.2949739
2.37141
2.37141
2.2949739
2.2185388
2.2949739
2.2949739
2.37141
2.2949739
2.2185388
2.2949739
2.37141
2.447845
2.2949739
2.1421027
2.0656676
2.1421027
2.2949739
2.37141
2.2949739
2.2185388
2.1421027
2.2949739
2.37141
2.52428
2.447845
2.37141
2.37141
2.37141
2.37141
2.447845
2.37141
2.37141
2.2949739
2.2949739
2.37141
2.37141
2.447845
2.447845
2.447845
2.52428
2.52428
2.447845
2.447845
2.37141
2.37141
2.447845
2.52428
2.447845
2.37141
2.2185388
2.2185388
2.2949739
2.2949739
2.447845
2.52428
2.6771512
2.600716
2.447845
2.2949739
2.2949739
2.2949739
2.37141
2.52428
2.600716
2.600716
2.600716
2.600716
2.52428
2.447845
2.447845
2.447845
2.447845
2.447845
2.37141
2.37141
2.37141
2.447845
2.447845
2.447845
2.447845
2.447845
2.37141
2.37141
2.2949739
2.37141
2.52428
2.600716
2.600716
2.52428
2.447845
2.37141
2.37141
2.447845
2.600716
2.600716
2.52428
2.447845
2.447845
2.447845
2.52428
2.52428
2.447845
2.37141
2.37141
2.37141
2.37141
2.2185388
2.0656676
2.0656676
2.1421027
2.2949739
2.447845
2.447845
2.447845
2.447845
2.52428
2.447845
2.37141
2.37141
2.37141
2.447845
2.37141
2.37141
2.447845
2.447845
2.37141
2.37141
2.37141
2.37141
2.37141
2.37141
2.447845
2.447845
2.37141
2.37141
2.2949739
2.2185388
2.2185388
2.2949739
2.37141
2.37141
2.2949739
2.2185388
2.2949739
2.37141
2.447845
2.447845
2.37141
2.37141
2.37141
2.37141
2.447845
2.447845
2.447845
2.447845
2.37141
2.2949739
2.2949739
2.2185388
2.2949739
2.2949739
2.2949739
2.2949739
2.2949739
2.2949739
2.37141
2.447845
2.37141
2.2949739
2.2185388
2.2949739
2.447845
2.52428
2.52428
2.37141
2.37141
2.37141
2.2949739
2.2949739
2.2949739
2.2949739
2.37141
2.37141
2.37141
2.37141
2.37141
2.447845
2.52428
2.600716
2.52428
2.447845
2.37141
2.37141
2.37141
2.37141
2.37141
2.447845
2.447845
2.600716
2.6771512
2.6771512
2.600716
2.52428
2.447845
2.37141
2.37141
2.37141
2.37141
2.447845
2.447845
2.52428
2.600716
2.600716
2.600716
2.52428
2.447845
2.447845
2.447845
2.52428
2.52428
2.52428
2.447845
2.447845
2.447845
2.52428
2.600716
2.600716
2.52428
2.52428
2.52428
2.52428
2.52428
2.600716
2.6771512
2.7535872
2.7535872
2.6771512
2.600716
2.52428
2.52428
2.600716
2.6771512
2.6771512
2.6771512
2.600716
2.600716
2.600716
2.600716
2.600716
2.600716
2.6771512
2.6771512
2.6771512
2.6771512
2.6771512
2.7535872
2.7535872
2.7535872
2.600716
2.600716
2.6771512
2.7535872
2.8300223
2.7535872
2.7535872
2.6771512
2.7535872
2.6771512
2.6771512
2.6771512
2.6771512
2.6771512
2.6771512
2.6771512
2.6771512
2.6771512
2.6771512
2.6771512
2.7535872
2.8300223
2.8300223
2.7535872
2.6771512
2.6771512
2.6771512
2.6771512
2.6771512
2.6771512
2.6771512
2.7535872
2.8300223
2.9064574
2.9064574
2.9064574
2.8300223
2.8300223
2.9064574
2.9828935
3.0593286
2.9828935
2.9064574
2.8300223
2.8300223
2.8300223
2.9064574
2.9828935
2.9064574
2.9064574
2.9828935
3.0593286
3.1357636
3.0593286
2.9064574
2.9064574
2.9828935
3.0593286
3.0593286
2.9828935
2.9064574
2.8300223
2.8300223
2.9064574
2.9828935
2.9828935
2.9828935
3.0593286
3.1357636
3.1357636
2.9828935
2.9064574
2.8300223
2.9064574
2.9828935
2.9828935
2.9064574
2.9064574
2.9064574
2.8300223
2.8300223
2.8300223
2.9828935
3.0593286
3.0593286
2.9828935
2.9064574
2.9064574
2.9064574
2.8300223
2.7535872
2.7535872
2.7535872
2.7535872
2.7535872
2.6771512
2.600716
2.600716
2.600716
2.6771512
2.7535872
2.8300223
2.7535872
2.6771512
2.600716
2.447845
2.37141
2.2949739
2.37141
2.447845
2.447845
2.447845
2.2949739
2.2185388
2.2185388
2.2949739
2.37141
2.37141
2.447845
2.447845
2.37141
2.2185388
2.1421027
2.1421027
2.2185388
2.2185388
2.1421027
2.0656676
1.9892325
1.9127965
1.8363614
1.9127965
2.0656676
2.1421027
2.0656676
1.9892325
1.9127965
1.9127965
1.8363614
1.8363614
1.7599258
1.6070552
1.5306196
1.5306196
1.5306196
1.6070552
1.6070552
1.6070552
1.5306196
1.4541845
1.4541845
1.4541845
1.5306196
1.5306196
1.4541845
1.4541845
1.3777485
1.3013134
1.2248778
1.1484427
1.0720072
0.9955716
1.0720072
1.0720072
1.0720072
1.0720072
0.9955716
0.91913605
0.91913605
0.84270096
0.7662654
0.84270096
0.91913605
0.9955716
0.84270096
0.61339426
0.4605236
0.38408804
0.5369587
0.5369587
0.5369587
0.5369587
0.5369587
0.5369587
0.5369587
0.4605236
0.38408804
0.23121691
0.15478134
0.0019106865
-0.07452488
-0.07452488
0.0019106865
0.0019106865
0.0019106865
-0.07452488
-0.22739553
-0.30383086
-0.38026643
-0.30383086
-0.22739553
-0.30383086
-0.38026643
-0.5331373
-0.60957265
-0.60957265
-0.686008
-0.686008
-0.76244354
-0.686008
-0.686008
-0.76244354
-0.8388791
-0.9153142
-0.99174976
-0.99174976
-0.99174976
-1.0681853
-1.2210565
-1.2974916
-1.2210565
-1.1446209
-1.2210565
-1.3739271
-1.3739271
-1.3739271
-1.3739271
-1.4503627
-1.6032333
-1.6796689
-1.7561042
-1.8325398
-1.9089751
-1.9854107
-1.9854107
-1.9854107
-1.9854107
-2.061846
-2.2147171
-2.2147171
-2.2147171
-2.2147171
-2.2147171
-2.2147171
-2.2147171
-2.2147171
-2.2911525
-2.367588
-2.5204587
-2.5968943
-2.5968943
-2.5204587
-2.5204587
-2.5968943
-2.6733296
-2.749765
-2.749765
-2.749765
-2.8262005
-2.902636
-2.9790714
-2.9790714
-2.9790714
-2.9790714
-2.9790714
-3.1319423
-3.2848132
-3.3612485
-3.3612485
-3.437684
-3.437684
-3.437684
-3.5141194
-3.590555
-3.6669903
-3.7434258
-3.7434258
-3.8198612
-3.7434258
-3.7434258
-3.8198612
-3.972732
-4.125603
-4.125603
-4.125603
-4.125603
-4.2020383
-4.278474
-4.3549094
-4.3549094
-4.3549094
-4.278474
-4.2020383
-4.2020383
-4.2020383
-4.278474
-4.3549094
-4.5842156
-4.7370863
-4.7370863
-4.7370863
-4.7370863
-4.813522
-4.8899574
-4.8899574
-4.813522
-4.7370863
-4.813522
-4.966393
-5.0428286
-5.0428286
-5.1192636
-5.1192636
-5.0428286
-5.1192636
-5.272135
-5.501441
-5.577876
-5.4250054
-5.34857
-5.4250054
-5.501441
-5.577876
-5.577876
-5.577876
-5.577876
-5.730747
-5.807183
-5.807183
-5.730747
-5.730747
-5.807183
-5.9600534
-6.036489
-6.036489
-5.9600534
-5.9600534
-6.1129246
-6.265795
-6.418666
-6.418666
-6.342231
-6.418666
-6.571537
-6.724408
-6.8008432
-6.724408
-6.724408
-6.6479726
-6.724408
-6.8008432
-6.9537144
-7.0301495
-7.0301495
-6.9537144
-6.9537144
-7.0301495
-7.1830206
-7.1830206
-7.2594557
-7.3358917
-7.412327
-7.3358917
-7.2594557
-7.1830206
-7.2594557
-7.3358917
-7.412327
-7.488763
-7.488763
-7.488763
-7.488763
-7.565198
-7.641633
-7.641633
-7.641633
-7.565198
-7.565198
-7.641633
-7.641633
-7.641633
-7.641633
-7.641633
-7.718069
-7.8709397
-7.8709397
-7.947375
-7.947375
-8.02381
-7.947375
-7.8709397
-7.8709397
-7.947375
-7.947375
-7.947375
-8.02381
-8.1766815
-8.329552
-8.329552
-8.253117
-8.1766815
-8.100246
-8.100246
-8.100246
-8.100246
-8.1766815
-8.253117
-8.329552
-8.329552
-8.329552
-8.329552
-8.329552
-8.405988
-8.558859
-8.558859
-8.558859
-8.635294
-8.711729
-8.788165
-8.788165
-8.788165
-8.788165
-8.864601
-8.864601
-8.788165
-8.864601
-8.941036
-8.941036
-8.941036
-9.017471
-9.1703415
-9.246778
-9.246778
-9.093906
-9.017471
-9.093906
-9.1703415
-9.246778
-9.323213
-9.323213
-9.246778
-9.1703415
-9.246778
-9.399649
-9.476084
-9.552519
-9.476084
-9.476084
-9.476084
-9.552519
-9.628955
-9.628955
-9.476084
-9.323213
-9.399649
-9.552519
-9.70539
-9.70539
-9.628955
-9.476084
-9.399649
-9.399649
-9.399649
-9.476084
-9.552519
-9.628955
-9.70539
-9.781826
-9.858261
-9.858261
-9.70539
-9.476084
-9.399649
-9.399649
-9.552519
-9.628955
-9.70539
-9.70539
-9.70539
-9.70539
-9.70539
-9.70539
-9.781826
-9.858261
-9.858261
-9.858261
-9.858261
-9.934696
-9.934696
-9.934696
-9.934696
-10.011132
-10.164002
-10.316874
-10.316874
-10.316874
-10.39331
-10.54618
-10.54618
-10.469745
-10.54618
-10.622616
-10.775486
-10.851922
-10.851922
-10.928357
-11.004793
-11.081228
-11.234098
-11.310534
-11.463406
-11.692711
-11.769148
-11.922018
-11.922018
-11.845583
-11.692711
-11.539841
-11.539841
-11.769148
-12.151325
-12.609938
-13.06855
-13.22142
-13.22142
-13.144985
-13.22142
-13.374292
-13.527163
-13.527163
-13.527163
-13.603598
-13.756468
-13.985775
-14.138645
-14.21508
-14.367952
-14.520823
-14.673695
-14.75013
-14.826565
-14.75013
-14.903
-15.055872
-15.132307
-14.979435
-14.673695
-14.520823
-14.673695
-14.903
-15.055872
-15.132307
-15.208742
-15.285177
-15.285177
-15.361612
-15.438047
-15.514484
-15.5909195
-15.74379
-15.89666
-15.973097
-15.973097
-15.89666
-15.89666
-16.049532
-16.355274
-16.508144
-16.661015
-16.813887
-17.043192
-17.119629
-17.196064
-17.196064
-17.119629
-17.119629
-17.196064
-17.2725
-17.196064
-17.043192
-17.043192
-17.196064
-17.42537
-17.654676
-17.731112
-17.578241
-17.348934
-17.196064
-17.119629
-17.119629
-17.119629
-16.966757
-16.737452
-16.661015
-16.58458
-16.43171
-16.049532
-15.667355
-15.285177
-14.979435
-14.673695
-14.367952
-14.138645
-13.985775
-14.06221
-14.06221
-13.90934
-13.680033
-13.527163
-13.450727
-13.374292
-13.297855
-13.144985
-13.06855
-13.06855
-13.144985
-13.144985
-12.91568
-12.3806305
-11.769148
-11.310534
-11.004793
-10.851922
-10.469745
-9.934696
-9.323213
-8.864601
-8.558859
-8.1766815
-7.718069
-7.1830206
-6.6479726
-6.1129246
-5.501441
-4.813522
-4.125603
-3.5141194
-3.2083778
-3.0555067
-2.902636
-2.5968943
-2.1382816
-1.7561042
-1.4503627
-1.2974916
-1.0681853
-0.5331373
0.0019106865
0.30765247
0.30765247
0.5369587
1.0720072
2.1421027
3.1357636
3.9001184
4.2058606
4.435166
4.817343
5.2759557
5.734569
5.88744
6.0403104
6.4224877
7.0339713
7.56902
8.104067
8.639116
9.250599
9.709213
10.167826
10.626438
11.314356
12.002275
12.537323
13.072372
13.60742
14.066032
14.524645
14.906822
15.441872
16.206224
16.97058
17.811369
18.499287
18.881466
19.110771
19.340078
19.722256
20.63948
22.091755
23.696898
24.384817
24.231945
24.00264
24.53769
25.837091
27.136494
27.977282
28.05372
28.05372
28.512331
29.505991
30.576086
31.0347
31.111135
31.49331
32.486973
33.404198
33.709938
33.404198
33.404198
34.244987
35.620823
36.767357
37.302406
37.53171
37.837452
38.601807
39.289726
39.4426
39.289726
39.136856
39.4426
40.05408
40.51269
40.894875
41.65922
42.729324
43.799416
44.10516
43.95229
43.64655
43.41724
43.49367
43.799416
44.181595
44.640205
44.94595
44.869514
44.71664
44.71664
45.32813
46.09248
46.703964
46.7804
46.39822
46.32179
46.856834
47.926933
48.84416
49.073463
48.76772
48.309105
48.00337
47.850494
47.697624
47.468323
47.544754
47.850494
48.15624
48.23267
47.926933
47.62119
47.544754
47.926933
48.46198
48.76772
48.61485
48.23267
48.079803
48.079803
48.079803
47.77406
47.315445
46.93327
46.703964
46.703964
46.7804
46.62753
46.32179
45.93961
45.78674
45.863174
46.09248
46.245354
46.39822
46.245354
45.710304
44.71664
43.799416
43.41724
43.64655
44.10516
44.181595
43.72298
43.187935
43.1115
43.41724
43.64655
43.26437
42.576447
42.117836
42.117836
42.117836
41.506355
40.58913
40.130516
40.359825
40.81843
40.741997
39.90121
38.67824
37.761017
37.53171
38.066757
38.831116
39.136856
38.448936
37.073097
36.079437
35.773697
36.003002
36.079437
36.003002
35.773697
35.391518
34.780033
34.015682
33.480633
33.251324
33.480633
33.86281
33.786373
33.251324
32.563408
31.951925
31.87549
32.257668
32.639843
32.639843
32.104794
31.264006
30.576086
30.34678
30.499651
30.576086
30.19391
29.58243
29.047377
28.818071
28.970945
29.35312
29.58243
29.276686
28.588766
27.900846
27.747976
28.05372
28.05372
27.289364
26.066399
25.378479
25.760654
26.67788
27.212929
26.983622
26.601444
26.372139
26.295704
25.98996
25.68422
25.531347
25.378479
25.072735
24.84343
24.690557
24.53769
24.231945
24.15551
24.84343
25.98996
26.601444
26.219267
25.378479
25.225607
25.98996
26.754316
26.52501
25.760654
25.531347
26.295704
27.51867
27.824411
26.983622
25.98996
25.68422
25.98996
26.52501
27.212929
28.130152
28.741636
28.665201
28.283026
28.05372
28.283026
28.970945
29.88817
30.72896
31.111135
30.652525
29.58243
28.818071
29.35312
30.88183
32.563408
33.098457
32.410538
31.49331
31.416876
32.02836
32.716278
32.792713
32.410538
31.87549
31.799055
32.257668
33.098457
34.092117
34.932907
35.773697
36.614487
37.302406
37.608147
37.53171
37.455273
37.68458
38.143196
38.3725
38.21963
37.990322
38.066757
38.52537
39.289726
40.130516
41.353485
42.88219
44.10516
44.48734
44.25803
44.028725
44.25803
44.869514
45.25169
45.32813
45.175255
45.022385
45.022385
45.55743
46.55109
47.77406
48.76772
49.379204
49.60851
49.761383
50.06712
50.83148
51.825138
52.436623
52.054443
51.060787
50.525734
51.060787
52.360188
53.506718
53.888893
53.888893
54.271072
55.341167
56.4877
56.869877
56.33483
55.570477
55.341167
55.723343
56.640568
57.48136
58.092846
58.398586
58.475025
58.62789
59.31581
60.53878
61.60888
61.91461
61.53244
61.2267
61.53244
62.22036
62.60254
62.60254
62.44967
62.60254
62.83184
62.98471
63.21402
63.74907
64.43699
64.8956
64.8956
64.74273
64.8956
65.35421
65.65996
65.50709
64.97203
64.6663
64.97203
65.9657
67.2651
68.25876
68.41163
67.72371
66.88292
66.73005
67.4944
68.48806
69.02312
68.79381
68.10589
67.2651
66.65361
66.27144
66.04213
65.73639
65.35421
65.12491
65.12491
65.58352
66.34787
66.88292
66.73005
66.11857
65.73639
65.88926
66.195
65.88926
64.97203
63.82551
63.21402
63.13758
63.21402
63.06115
62.90828
63.06115
63.36689
63.44333
63.44333
63.44333
63.44333
63.13758
62.44967
61.68531
61.2267
61.15026
61.37957
61.37957
61.2267
60.99739
60.76809
60.61521
60.76809
61.15026
61.53244
61.456
60.92095
60.23304
59.77442
59.697987
59.85086
60.00373
60.23304
60.23304
60.1566
59.9273
59.85086
60.1566
60.38591
60.1566
59.62155
59.545116
60.080162
60.92095
61.30313
60.92095
60.1566
59.545116
59.697987
60.69165
61.68531
61.76175
60.61521
59.16294
58.398586
58.55146
59.39225
60.38591
61.073822
61.37957
61.2267
60.38591
59.468685
59.85086
61.37957
62.22036
61.60888
60.61521
60.38591
60.53878
60.23304
59.468685
59.086506
59.697987
60.38591
60.080162
59.01007
58.092846
58.016407
58.62789
59.31581
59.39225
58.78076
57.863537
57.099182
56.71701
56.71701
57.099182
57.7871
58.398586
58.55146
57.939972
57.022747
56.181957
55.799778
55.799778
55.952652
56.029087
55.799778
55.341167
55.111862
55.570477
56.105522
56.029087
55.264732
54.576817
54.729687
55.417606
56.029087
56.181957
55.87622
55.341167
54.729687
54.423943
54.729687
55.723343
56.564137
56.564137
55.799778
55.264732
55.49404
56.4877
57.404926
57.634235
57.252056
56.640568
56.258392
56.411266
56.869877
57.252056
57.404926
57.634235
58.16928
58.857197
59.545116
60.1566
60.53878
60.61521
60.23304
59.697987
59.545116
59.77442
60.23304
60.46234
60.38591
60.1566
60.30947
60.84452
61.53244
62.06749
62.5261
63.36689
64.20768
64.74273
64.58985
64.13124
63.74907
63.74907
64.13124
64.51342
64.81916
65.04847
65.43065
66.04213
66.65361
67.41797
68.25876
69.09955
69.55816
69.40529
69.02312
68.94668
69.48173
70.55182
71.69836
72.69202
73.45637
73.914986
74.14429
74.6029
75.367256
75.97874
76.055176
75.673
75.214386
75.06151
75.9023
77.66032
79.189026
80.488434
81.32922
81.176346
80.488434
80.564865
81.63496
82.246445
82.32288
82.781494
83.775154
84.692375
85.3803
85.99178
86.52683
86.83257
86.52683
86.068214
86.221085
86.756134
87.367615
87.82623
88.81989
90.65434
92.56523
93.71176
94.09394
94.39968
94.32325
93.40601
92.718094
93.40601
95.39334
97.22779
97.4571
96.1577
95.3169
95.85195
97.15135
98.37433
99.29155
99.97947
100.13234
99.8266
99.21511
98.7565
99.06224
99.8266
100.43807
100.59095
100.89669
102.04323
103.57194
104.71846
105.17708
105.17708
105.48282
105.71213
105.63568
105.17708
104.48916
104.03054
103.9541
104.41272
105.17708
105.78857
105.94144
105.86499
106.01786
106.85866
108.15806
108.69311
107.69944
106.170746
105.48282
106.01786
107.1644
108.15806
108.84598
109.38103
109.91607
110.45112
110.75687
111.06261
111.36834
111.521225
111.291916
111.21548
111.521225
111.903404
112.28557
112.74419
113.279236
113.508545
113.126366
112.59132
112.51488
113.126366
114.120026
114.88438
115.190125
115.26655
115.64873
116.413086
117.024574
117.024574
116.413086
115.8016
115.8016
116.107346
116.489525
116.71883
116.71883
116.642395
116.642395
116.795265
117.33031
118.01823
118.782585
119.01189
118.782585
118.171104
117.788925
117.788925
118.323975
119.08833
119.623375
120.005554
120.38773
120.99921
121.534256
121.534256
121.228516
121.15209
121.304955
121.381386
121.304955
121.228516
121.381386
121.610695
121.457825
120.92278
120.464165
120.693474
121.457825
122.298615
122.75723
123.062965
123.67445
124.438805
124.973854
124.973854
124.59168
124.36237
124.515236
124.744545
124.82099
124.744545
124.66811
124.66811
124.89742
125.58535
126.34969
126.65543
126.27326
125.58535
125.43246
126.04395
127.11405
128.03128
128.26059
128.03128
127.57267
127.49622
127.878395
128.64276
129.25426
129.48357
129.33067
129.33067
129.40712
129.40712
129.40712
129.48357
129.71286
129.78929
130.0186
130.40079
131.01227
131.16513
130.63008
130.09503
130.32434
131.24156
132.23523
132.61742
132.3881
131.92949
131.77661
132.08235
132.77028
133.38176
133.30533
132.54097
132.00592
132.3881
133.38176
134.22255
134.37543
133.61107
132.61742
132.1588
132.46454
133.15247
133.6875
133.6875
133.45819
133.38176
133.6875
134.37543
134.83405
134.7576
134.45186
134.22255
133.99324
133.6875
133.53464
134.06969
134.83405
135.21622
134.83405
134.37543
134.68115
135.59839
136.20987
136.057
135.36908
134.68115
134.29898
134.06969
134.06969
134.52829
135.21622
135.44551
135.21622
135.06334
135.29265
135.75127
135.98056
135.8277
135.52196
135.52196
136.057
136.66849
136.74492
135.90413
134.45186
133.61107
133.91681
135.13977
136.28632
136.59206
136.20987
135.67482
135.36908
135.44551
135.98056
136.43918
136.36275
135.52196
134.52829
133.99324
134.06969
134.37543
134.60474
134.68115
134.83405
135.52196
136.51562
136.97423
136.59206
136.057
135.90413
135.67482
134.83405
134.45186
135.21622
136.36275
136.28632
134.83405
133.53464
133.53464
134.29898
134.83405
134.91046
134.83405
134.83405
135.06334
135.36908
135.52196
135.52196
135.36908
135.29265
135.52196
135.8277
135.67482
134.83405
133.61107
132.61742
132.54097
133.61107
134.91046
135.59839
135.59839
135.29265
134.98691
134.7576
135.06334
135.67482
136.057
135.8277
135.29265
135.06334
135.29265
135.59839
135.52196
135.06334
134.60474
134.37543
134.45186
135.06334
136.057
136.74492
136.82137
136.43918
136.43918
136.82137
137.3564
137.73859
138.04433
137.9679
137.50928
136.97423
136.59206
136.36275
135.8277
134.98691
134.45186
135.06334
136.66849
137.89145
137.73859
136.66849
135.8277
135.59839
135.67482
136.057
136.89778
137.73859
138.12076
138.04433
138.35007
139.42017
140.5667
141.48392
141.8661
141.94254
141.71323
141.33104
141.0253
141.0253
141.17818
141.10175
140.79599
140.5667
140.71957
141.33104
141.94254
142.3247
142.55402
142.47757
142.3247
142.63045
143.1655
143.47124
143.3948
143.08907
142.78333
142.70688
142.78333
143.24193
144.00629
144.54134
144.84708
144.99995
144.92351
144.61777
144.38847
144.6942
145.3057
145.84074
146.07005
145.84074
144.99995
144.15916
143.92986
144.38847
145.3057
146.14647
146.45222
146.22292
146.07005
147.0637
148.89816
150.65617
151.42053
151.11479
150.57973
150.42686
150.80904
151.49696
152.18488
152.49062
152.41418
152.03201
151.95557
152.18488
152.79637
153.40785
153.86647
153.94289
154.01933
154.4015
154.93655
155.16586
155.013
155.013
155.4716
156.23596
156.5417
156.46527
156.69456
157.30606
157.91754
157.8411
157.61179
158.0704
159.06407
159.59912
159.29337
158.9112
158.98764
159.36981
159.59912
159.59912
159.52267
159.59912
159.90486
160.2106
160.43991
160.74565
161.2807
161.81575
162.19792
162.3508
162.27435
162.12149
161.96861
161.89218
162.04506
162.42723
163.03871
163.72662
164.18524
164.49098
164.79674
165.33177
165.94325
166.32544
166.47832
166.70761
166.93692
166.86049
166.63118
166.63118
166.86049
167.24266
167.47197
167.5484
167.70128
168.23633
168.77136
169.07712
169.15355
169.07712
169.00067
168.77136
168.46564
168.92424
170.30008
171.37018
170.91158
169.6886
169.53572
170.52939
170.91158
170.14722
169.6886
170.30008
170.83513
170.75868
170.52939
171.06444
171.90523
172.36385
172.36385
172.36385
172.51671
172.2874
171.37018
170.30008
169.99434
170.45296
171.06444
171.59949
171.98166
172.44026
172.82245
172.97531
172.82245
172.66957
173.12819
173.73967
174.04543
173.96898
173.81612
173.5868
173.20462
172.82245
172.74602
173.28107
173.73967
173.5868
173.20462
173.05176
173.3575
173.73967
173.96898
174.19829
174.12186
173.89255
174.04543
174.35115
173.89255
172.74602
172.59315
173.96898
175.19194
174.8862
174.04543
174.12186
174.65689
174.50403
173.81612
173.73967
174.4276
174.8862
174.65689
174.19829
174.19829
174.19829
173.89255
173.51038
173.66324
174.12186
174.4276
174.65689
175.11551
175.87987
176.18561
175.72699
175.11551
174.96265
174.96265
174.8862
174.73334
174.65689
174.58046
174.35115
174.12186
174.27472
174.96265
175.4977
175.26839
174.35115
173.66324
173.5868
174.04543
174.50403
174.58046
174.12186
173.51038
173.20462
173.05176
173.20462
173.51038
173.81612
173.96898
173.81612
173.43393
173.20462
173.12819
173.28107
173.5868
173.66324
173.20462
172.21097
171.52304
171.52304
171.98166
172.05809
171.75235
171.67592
172.2874
173.20462
173.12819
171.98166
171.14087
171.2173
171.67592
172.05809
172.44026
172.44026
171.59949
170.83513
171.06444
171.44661
170.98799
170.37653
170.45296
170.83513
170.75868
170.14722
169.15355
168.00702
168.00702
169.84146
171.90523
172.05809
170.37653
169.22998
169.61217
170.14722
170.07077
170.52939
171.59949
171.75235
170.60582
169.61217
169.91791
170.52939
170.30008
169.61217
169.38286
169.84146
170.37653
170.60582
170.68227
170.75868
170.75868
170.60582
170.30008
169.99434
169.84146
169.84146
169.76503
169.45929
168.84781
168.08345
167.62483
167.85414
168.77136
169.45929
169.15355
168.54205
168.46564
169.07712
169.53572
169.38286
169.22998
169.30641
168.92424
167.85414
167.08978
167.39554
168.23633
168.38919
167.62483
166.93692
166.78406
166.93692
167.08978
167.62483
168.46564
168.92424
168.38919
167.70128
167.62483
167.70128
166.78406
165.17891
164.49098
165.56108
167.31909
168.38919
168.6185
168.23633
167.5484
167.08978
166.93692
167.01337
167.47197
168.23633
168.6185
168.00702
167.01337
166.55475
166.86049
167.08978
166.63118
165.86682
165.4082
165.56108
165.94325
166.0197
165.71396
165.4082
165.17891
165.25534
165.48465
165.56108
165.56108
165.33177
165.02603
164.72029
164.64384
164.72029
164.79674
164.9496
165.10246
165.17891
165.02603
164.72029
164.33812
164.10881
163.8795
163.72662
163.72662
163.80307
163.8795
163.65019
163.34447
163.42088
163.65019
163.42088
163.34447
163.95593
164.64384
164.72029
164.18524
163.80307
164.18524
164.9496
165.33177
165.17891
164.49098
163.49733
163.57376
165.86682
168.77136
169.53572
167.77771
165.94325
166.0197
167.01337
167.31909
166.63118
166.0197
166.17256
166.32544
165.94325
165.25534
164.87315
164.87315
165.10246
165.33177
165.56108
165.94325
166.63118
167.16623
167.5484
167.5484
167.01337
166.32544
165.79039
165.86682
166.32544
166.55475
166.24901
165.71396
165.33177
165.33177
165.56108
165.94325
166.32544
166.24901
165.48465
164.79674
164.64384
165.25534
165.86682
165.71396
164.18524
162.19792
161.81575
163.65019
165.86682
166.63118
166.0197
165.4082
165.56108
166.55475
167.77771
168.69495
168.84781
167.85414
166.40187
165.56108
165.86682
166.70761
167.16623
166.78406
165.79039
164.9496
164.64384
165.02603
166.0197
167.16623
167.93059
168.00702
167.47197
166.70761
166.17256
166.09613
166.47832
166.78406
166.93692
166.63118
166.32544
166.17256
166.40187
166.78406
167.08978
167.08978
167.01337
166.93692
167.01337
167.47197
167.77771
167.39554
166.63118
166.0197
165.86682
165.94325
165.86682
165.79039
165.86682
166.0197
166.32544
166.86049
167.62483
168.54205
169.07712
169.22998
169.61217
169.76503
169.07712
167.93059
167.62483
168.31276
169.38286
169.99434
170.37653
170.91158
171.75235
172.66957
173.28107
173.20462
172.74602
172.21097
171.90523
171.44661
171.06444
171.06444
171.67592
172.51671
173.12819
173.28107
173.5868
173.96898
174.35115
174.35115
174.27472
174.27472
174.4276
174.73334
175.19194
175.42125
175.57413
175.80344
176.03273
176.33849
176.49135
176.56778
176.56778
176.56778
176.33849
176.26205
176.49135
177.0264
177.71432
178.24936
178.47867
178.32579
178.02005
177.94362
178.02005
178.17294
178.47867
178.63153
178.70798
178.78441
179.01372
179.31947
179.77806
180.31313
180.77174
181.07748
181.15392
181.23033
181.38322
181.61252
181.84184
182.14757
182.45331
182.8355
183.44696
184.28777
184.89926
185.05212
184.89926
184.97568
185.66359
186.7337
187.42163
187.57448
187.42163
187.26875
187.57448
188.0331
188.56816
189.02675
189.40894
189.71468
189.86755
190.09685
190.4026
190.70834
191.16696
191.77844
192.61923
193.38359
193.76578
193.91862
194.0715
194.37724
194.75943
195.29446
195.67664
195.90596
196.05882
196.441
196.89961
197.28178
197.58752
198.04614
198.73405
199.26912
199.57486
199.80415
200.1099
200.56851
200.87425
201.18001
201.56216
202.02078
202.40295
202.78514
203.24376
203.62593
203.7788
203.70238
203.85524
204.46674
205.53682
206.53047
206.91266
206.68336
206.45404
206.68336
207.14195
207.67702
208.05919
208.44136
208.7471
209.05284
209.05284
208.7471
208.44136
208.59422
209.20572
209.89365
210.4287
210.96373
211.34592
211.72809
212.11026
212.33957
212.49245
212.72174
213.33324
214.25046
215.01482
215.1677
215.01482
215.01482
215.32054
215.62628
215.77916
215.93205
216.23778
216.54352
216.77283
217.00214
217.00214
217.07858
217.23145
217.53717
217.7665
217.84291
217.69005
217.61362
217.7665
218.07224
218.37798
218.30153
217.84291
217.38432
217.38432
217.69005
217.99579
217.99579
217.91936
217.99579
218.2251
218.4544
218.4544
218.30153
218.07224
218.07224
218.14867
218.07224
217.7665
217.30788
217.00214
216.84926
216.77283
216.54352
216.39064
216.23778
216.16135
216.16135
216.31422
216.39064
216.23778
215.93205
215.54987
215.1677
214.86195
214.70908
214.5562
214.25046
213.94472
213.56255
213.33324
213.10393
212.87462
212.56888
212.26315
212.03383
211.88097
211.65164
211.34592
210.8873
210.35226
209.74075
209.20572
208.89998
208.67067
208.5178
208.28848
207.98274
207.60057
207.14195
206.68336
206.30118
205.76613
205.15465
204.8489
204.61958
204.39029
203.7788
203.16731
202.63228
202.32652
201.86792
201.33287
200.95068
200.72139
200.41565
199.8806
199.19267
198.5812
198.04614
197.58752
197.05249
196.59387
196.05882
195.44734
194.91228
194.5301
194.22437
193.8422
193.38359
192.7721
192.00774
191.31982
190.8612
190.63191
190.32617
189.7911
189.17964
188.64458
188.2624
187.8038
187.1923
186.42795
185.74004
185.4343
185.4343
185.205
184.66994
184.05847
183.59985
183.21767
182.75905
182.22401
181.68895
181.15392
180.61887
180.31313
179.93095
179.47234
179.1666
178.78441
178.24936
177.63788
176.94997
176.49135
176.03273
175.57413
175.34482
175.19194
174.96265
174.58046
174.19829
173.73967
173.3575
172.89888
172.36385
171.75235
171.29375
170.98799
170.75868
170.14722
169.38286
168.69495
168.23633
168.08345
168.08345
168.08345
167.85414
167.24266
166.47832
165.86682
165.56108
165.4082
165.17891
164.72029
164.10881
163.72662
163.49733
163.26802
162.88585
162.27435
161.66287
161.20425
160.97496
160.82208
160.59277
160.36348
160.05772
159.52267
158.98764
158.60545
158.37614
158.14685
157.91754
157.53537
157.15318
156.61813
156.15952
155.70091
155.39516
155.013
154.63081
154.32507
154.09576
153.86647
153.56071
153.25497
153.02567
152.79637
152.49062
151.95557
151.34409
150.80904
150.65617
150.57973
150.57973
150.5033
150.7326
151.49696
152.56706
153.02567
152.2613
150.7326
149.35677
148.3631
147.59875
147.0637
146.91083
147.21658
147.9045
148.43954
148.43954
147.9045
147.0637
146.22292
145.68787
145.3057
144.92351
144.61777
144.31203
144.00629
143.54768
143.1655
143.01262
143.01262
143.08907
142.85976
142.40115
141.8661
141.33104
140.94888
140.5667
140.03165
139.57303
139.26729
139.19086
139.19086
139.03798
138.88512
138.6558
138.27364
137.81502
137.3564
136.97423
136.89778
136.89778
136.74492
136.36275
135.8277
135.52196
135.29265
135.06334
134.68115
134.29898
133.84038
133.38176
133.07602
132.99959
132.99959
132.77028
132.31166
131.85306
131.47087
131.01227
130.70653
130.32434
129.78929
129.25426
128.87207
128.79564
128.79564
128.71921
128.4899
128.10771
127.649086
127.19048
126.80831
126.50257
126.196815
125.814644
125.35604
124.89742
124.515236
124.36237
124.209496
123.827324
123.36871
122.98654
122.910095
122.75723
122.298615
121.68713
121.15209
120.84634
120.61703
120.311295
119.776245
119.08833
118.400406
117.941795
117.788925
117.71249
117.48318
117.024574
116.489525
116.260216
116.260216
116.107346
115.49586
114.5022
113.66141
113.355675
113.4321
113.279236
112.820625
112.36201
112.05627
111.75052
111.21548
110.52756
110.06894
109.7632
109.38103
108.84598
108.31093
107.92875
107.69944
107.31727
107.01153
106.62935
106.32361
105.86499
105.25351
104.7949
104.71846
104.7949
104.64203
104.10699
103.4955
103.03688
102.73114
102.27254
101.73748
101.04956
100.51451
100.05591
99.8266
99.8266
99.75016
99.44442
98.7565
98.06858
97.6864
97.53353
97.4571
97.07492
96.6163
96.1577
95.85195
95.54621
95.16403
94.78185
94.32325
93.94107
93.63532
93.17671
92.79454
92.488785
92.18305
91.87731
91.57156
91.41869
91.26582
90.96009
90.50147
89.96642
89.50781
89.049194
88.74346
88.51415
88.36128
88.13197
87.749794
87.367615
87.06188
86.6797
86.29752
85.99178
85.686035
85.533165
85.15099
84.692375
84.233765
84.00446
83.851585
83.698715
83.31654
82.857925
82.475746
82.170006
81.864265
81.48209
81.176346
80.870605
80.717735
80.411995
80.182686
79.876945
79.724075
79.49477
79.189026
78.95972
78.65398
78.348236
77.96606
77.66032
77.50745
77.354576
77.12527
76.743095
76.360916
75.9023
75.52013
75.29082
75.29082
75.13795
74.83221
74.29716
73.83855
73.53281
73.53281
73.53281
73.45637
73.15063
72.61558
72.08053
71.69836
71.46905
71.39261
71.239746
71.01044
70.62826
70.24608
70.01678
69.94034
69.94034
69.71103
69.40529
69.02312
68.71737
68.48806
68.3352
68.25876
68.02945
67.80015
67.57084
67.41797
67.18866
66.88292
66.65361
66.34787
66.11857
65.9657
65.81282
65.65996
65.50709
65.27778
65.12491
65.04847
64.8956
64.74273
64.51342
64.28412
64.13124
63.97837
63.82551
63.74907
63.74907
63.67263
63.21402
62.7554
62.44967
62.44967
62.5261
62.44967
62.29679
62.14392
61.91461
61.68531
61.53244
61.37957
61.2267
61.073822
60.84452
60.76809
60.84452
60.76809
60.53878
60.23304
60.00373
59.85086
59.85086
59.77442
59.62155
59.39225
59.086506
58.933636
58.933636
58.857197
58.704327
58.62789
58.55146
58.475025
58.398586
58.32215
58.245716
58.016407
57.7871
57.557793
57.48136
57.404926
57.32849
57.252056
57.17562
57.099182
56.946312
56.869877
56.793446
56.71701
56.640568
56.4877
56.258392
56.105522
56.105522
56.029087
55.87622
55.64691
55.49404
55.341167
55.264732
55.264732
55.188297
55.111862
55.111862
55.111862
55.035427
54.806118
54.500378
54.423943
54.423943
54.347507
54.194637
54.118202
54.041763
53.96533
53.96533
53.96533
53.888893
53.81246
53.736027
53.583153
53.583153
53.65959
53.65959
53.506718
53.277412
53.048103
52.895237
52.895237
52.895237
52.8188
52.8188
52.742363
52.742363
52.665928
52.513058
52.360188
52.28375
52.28375
52.360188
52.436623
52.436623
52.360188
52.28375
52.207314
52.13088
52.054443
51.901577
51.748703
51.672268
51.519398
51.442963
51.442963
51.519398
51.442963
51.29009
51.29009
51.29009
51.213654
51.137222
51.060787
51.060787
51.213654
51.29009
51.137222
50.755043
50.4493
50.219997
50.219997
50.06712
49.99069
49.914253
49.914253
50.06712
50.29643
50.4493
50.29643
49.914253
49.60851
49.45564
49.532074
49.532074
49.379204
49.073463
48.84416
48.84416
49.073463
49.226337
49.302773
49.149895
48.920593
48.61485
48.385548
48.23267
48.15624
48.15624
48.079803
48.15624
48.385548
48.61485
48.61485
48.23267
47.697624
47.315445
47.086143
47.086143
47.16258
47.315445
47.39188
47.39188
47.315445
47.086143
46.7804
46.474655
46.32179
46.245354
46.09248
45.93961
45.863174
45.863174
45.863174
45.78674
45.633865
45.404564
45.25169
45.09882
45.022385
44.793076
44.56377
44.48734
44.56377
44.71664
44.71664
44.410904
44.10516
43.95229
43.87585
43.95229
43.95229
43.799416
43.570114
43.26437
43.1115
43.03506
42.958626
42.729324
42.500015
42.347145
42.347145
42.347145
42.347145
42.194275
42.0414
41.964966
41.8121
41.58279
41.353485
41.124176
40.971306
40.81843
40.741997
40.741997
40.665565
40.51269
40.283386
40.20695
40.130516
39.977646
39.74834
39.671906
39.595467
39.595467
39.4426
39.136856
38.907547
38.754677
38.754677
38.67824
38.3725
38.143196
37.990322
37.990322
38.066757
38.066757
37.91389
37.68458
37.37884
37.302406
37.302406
37.149532
36.920227
36.69092
36.538048
36.461617
36.38518
36.155876
35.850132
35.620823
35.467953
35.315083
35.085777
34.856472
34.703598
34.627167
34.550728
34.321423
34.015682
33.86281
33.709938
33.557068
33.327763
33.02202
32.792713
32.716278
32.639843
32.563408
32.486973
32.18123
31.799055
31.49331
31.264006
31.264006
31.264006
31.111135
30.805395
30.423216
30.19391
30.04104
29.88817
29.658861
29.58243
29.429556
29.276686
29.047377
28.89451
28.741636
28.665201
28.512331
28.283026
27.900846
27.595106
27.289364
27.136494
26.983622
26.907185
26.830751
26.601444
26.295704
26.066399
25.913527
25.913527
25.760654
25.531347
25.225607
24.996302
24.84343
24.766994
24.690557
24.461252
24.231945
24.00264
23.926205
24.00264
23.926205
23.773333
23.467592
23.161848
22.932543
22.779673
22.703236
22.626802
22.47393
22.244623
22.015318
21.86245
21.709578
21.633142
21.556705
21.48027
21.403833
21.327398
21.174528
20.94522
20.715916
20.486609
20.33374
20.104433
19.875128
19.722256
19.722256
19.722256
19.569384
19.187206
18.881466
18.881466
18.881466
18.80503
18.499287
18.193546
18.040674
17.964241
17.811369
17.658499
17.505627
17.352757
17.12345
16.97058
16.817709
16.741272
16.588402
16.511967
16.435532
16.28266
16.053354
15.747612
15.594742
15.594742
15.671177
15.671177
15.441872
15.212564
14.983259
14.830387
14.677517
14.524645
14.371775
14.2189045
14.1424675
14.066032
13.989597
13.683855
13.45455
13.378113
13.45455
13.60742
13.530985
13.225243
12.9195
12.76663
12.690195
12.690195
12.537323
12.460888
12.384453
12.384453
12.308018
12.155148
11.92584
11.620098
11.467228
11.467228
11.390791
11.314356
11.085051
10.779308
10.550001
10.473566
10.473566
10.473566
10.397131
10.244259
10.244259
10.167826
10.167826
10.014954
9.862083
9.709213
9.709213
9.632776
9.403471
9.174164
9.021292
8.944859
8.944859
8.868422
8.715551
8.562679
8.486244
8.486244
8.333374
8.180504
7.874761
7.72189
7.72189
7.72189
7.645455
7.4161487
7.1104074
6.881101
6.72823
6.651794
6.575359
6.4224877
6.1931815
6.0403104
5.9638753
5.9638753
5.9638753
5.811004
5.658133
5.3523917
5.1230855
4.8937783
4.740908
4.664472
4.588037
4.435166
4.2822957
4.2058606
4.2058606
4.2058606
4.2058606
4.0529895
3.9001184
3.5943766
3.4415054
3.2886348
3.2886348
3.2886348
3.1357636
2.8300223
2.600716
2.447845
2.37141
2.2949739
2.1421027
1.9892325
1.7599258
1.6834903
1.6070552
1.4541845
1.3013134
1.0720072
0.91913605
0.84270096
0.84270096
0.7662654
0.61339426
0.38408804
0.15478134
0.07834625
-0.07452488
-0.30383086
-0.456702
-0.60957265
-0.76244354
-0.9153142
-1.0681853
-1.2974916
-1.4503627
-1.526798
-1.526798
-1.526798
-1.6796689
-1.9089751
-1.9854107
-2.1382816
-2.2147171
-2.2911525
-2.5204587
-2.8262005
-2.9790714
-3.1319423
-3.2083778
-3.2848132
-3.437684
-3.590555
-3.7434258
-3.8962967
-3.972732
-3.972732
-4.0491676
-4.125603
-4.278474
-4.431345
-4.50778
-4.660651
-4.813522
-5.0428286
-5.34857
-5.654312
-5.883618
-5.9600534
-5.9600534
-5.9600534
-6.036489
-6.1129246
-6.342231
-6.571537
-6.724408
-6.8008432
-6.877279
-6.877279
-7.1065855
-7.3358917
-7.488763
-7.641633
-7.794504
-7.947375
-8.100246
-8.253117
-8.405988
-8.558859
-8.711729
-8.788165
-8.864601
-8.864601
-8.864601
-9.093906
-9.552519
-9.934696
-10.164002
-10.164002
-10.087567
-10.087567
-10.164002
-10.39331
-10.699051
-10.851922
-10.928357
-11.004793
-11.081228
-11.234098
-11.3869705
-11.463406
-11.539841
-11.692711
-11.845583
-12.074888
-12.22776
-12.304195
-12.3806305
-12.533503
-12.533503
-12.609938
-12.686373
-12.91568
-13.144985
-13.374292
-13.527163
-13.527163
-13.527163
-13.603598
-13.756468
-13.90934
-14.06221
-14.138645
-14.291517
-14.444387
-14.597258
-14.75013
-14.826565
-14.979435
-14.979435
-14.826565
-14.75013
-15.055872
-15.5909195
-15.89666
-15.89666
-15.820227
-15.89666
-16.125967
-16.43171
-16.508144
-16.58458
-16.661015
-16.890322
-17.119629
-17.2725
-17.348934
-17.42537
-17.578241
-17.654676
-17.731112
-17.807547
-17.960417
-18.189724
-18.26616
-18.036854
-17.578241
-17.578241
-18.342596
-19.030514
-19.25982
-19.10695
-19.10695
-19.25982
-19.489126
-19.718433
-19.871304
-19.871304
-19.947739
-20.10061
-20.329916
-20.482786
-20.635658
-20.635658
-20.635658
-20.788528
-20.941399
-21.09427
-21.24714
-21.400011
-21.476448
-21.629318
-21.78219
-22.011496
-22.164366
-22.240803
-22.393673
-22.62298
-22.699415
-22.62298
-22.546543
-22.62298
-22.77585
-22.92872
-23.081593
-23.158028
-23.463768
-23.845947
-24.075253
-24.228123
-24.151688
-24.228123
-24.30456
-24.533865
-24.610302
-24.763172
-24.839607
-24.992477
-25.068914
-25.14535
-25.221785
-25.374655
-25.527527
-25.680397
-25.909702
-25.98614
-26.062574
-26.13901
-26.215445
-26.368317
-26.597622
-26.82693
-27.056234
-27.13267
-27.209106
-27.361977
-27.438414
-27.514847
-27.667719
-27.82059
-27.97346
-28.126331
-28.202766
-28.202766
-28.355639
-28.508509
-28.737816
-28.81425
-28.890684
-28.967121
-29.196428
-29.349297
-29.425734
-29.578604
-29.731476
-29.807909
-29.884346
-29.960781
-30.113653
-30.342958
-30.419394
-30.49583
-30.572266
-30.725138
-31.030878
-31.18375
-31.260183
-31.336618
-31.413055
-31.565926
-31.718796
-31.871668
-32.02454
-32.100975
-32.100975
-32.100975
-32.253845
-32.483154
-32.71246
-32.86533
-32.86533
-33.0182
-33.17107
-33.32394
-33.476814
-33.55325
-33.629684
-33.782555
-33.85899
-34.011864
-34.24117
-34.39404
-34.54691
-34.623344
-34.69978
-34.85265
-35.081955
-35.23483
-35.3877
-35.464134
-35.54057
-35.54057
-35.54057
-35.76988
-36.07562
-36.304924
-36.457798
-36.38136
-36.38136
-36.457798
-36.687103
-36.91641
-36.992844
-36.992844
-36.992844
-37.069283
-37.22215
-37.375023
-37.527893
-37.680763
-37.833633
-38.06294
-38.292248
-38.368683
-38.368683
-38.368683
-38.368683
-38.521553
-38.827293
-39.056602
-39.209473
-39.285908
-39.362343
-39.515213
-39.59165
-39.668083
-39.744522
-39.89739
-40.050262
-40.126698
-40.279568
-40.432438
-40.508873
-40.508873
-40.508873
-40.508873
-40.661747
-40.814617
-40.967487
-41.120358
-41.196793
-41.196793
-41.196793
-41.27323
-41.349663
-41.502537
-41.655407
-41.808277
-41.884712
-41.961147
-42.114017
-42.190456
-42.190456
-42.190456
-42.266888
-42.343323
-42.41976
-42.496197
-42.649067
-42.801937
-42.954807
-42.878372
-42.801937
-42.725502
-42.801937
-42.954807
-43.184113
-43.336987
-43.336987
-43.336987
-43.41342
-43.489857
-43.489857
-43.489857
-43.41342
-43.41342
-43.41342
-43.489857
-43.642727
-43.719162
-43.795597
-43.795597
-43.719162
-43.719162
-43.795597
-43.94847
-44.101337
-44.101337
-44.101337
-44.024906
-44.024906
-43.94847
-44.024906
-44.101337
-44.177776
-44.177776
-44.101337
-44.177776
-44.25421
-44.40708
-44.40708
-44.330647
-44.177776
-44.177776
-44.25421
-44.330647
-44.330647
-44.330647
-44.25421
-44.25421
-44.330647
-44.40708
-44.40708
-44.330647
-44.330647
-44.40708
-44.40708
-44.25421
-44.177776
-44.25421
-44.330647
-44.40708
-44.40708
-44.330647
-44.330647
-44.330647
-44.330647
-44.25421
-44.25421
-44.177776
-44.177776
-44.101337
-44.024906
-43.94847
-43.872032
-43.872032
-43.872032
-43.94847
-43.94847
-43.872032
-43.795597
-43.642727
-43.56629
-43.41342
-43.41342
-43.336987
-43.41342
-43.41342
-43.336987
-43.26055
-43.184113
-43.26055
-43.26055
-43.184113
-43.031246
-42.878372
-42.725502
-42.649067
-42.649067
-42.649067
-42.57263
-42.57263
-42.496197
-42.496197
-42.496197
-42.41976
-42.343323
-42.266888
-42.266888
-42.190456
-42.266888
-42.266888
-42.266888
-42.114017
-41.961147
-41.884712
-41.808277
-41.731842
-41.655407
-41.655407
-41.808277
-41.884712
-41.808277
-41.655407
-41.502537
-41.349663
-41.196793
-41.120358
-41.120358
-41.120358
-41.043922
-40.967487
-40.891052
-40.891052
-40.891052
-40.891052
-40.891052
-40.814617
-40.661747
-40.508873
-40.508873
-40.508873
-40.585308
-40.508873
-40.432438
-40.356003
-40.279568
-40.203133
-40.126698
-39.973827
-39.89739
-39.89739
-39.89739
-39.89739
-39.973827
-39.973827
-39.820957
-39.820957
-39.744522
-39.668083
-39.515213
-39.515213
-39.515213
-39.668083
-39.668083
-39.59165
-39.362343
-39.209473
-39.209473
-39.285908
-39.362343
-39.362343
-39.362343
-39.209473
-39.056602
-38.980164
-38.903732
-38.980164
-38.980164
-38.980164
-38.903732
-38.827293
-38.75086
-38.674423
-38.674423
-38.59799
-38.521553
-38.445118
-38.292248
-38.215813
-38.215813
-38.368683
-38.368683
-38.368683
-38.215813
-38.06294
-38.06294
-38.06294
-38.06294
-38.06294
-37.91007
-37.833633
-37.7572
-37.680763
-37.60433
-37.527893
-37.298588
-37.145714
-37.069283
-36.992844
-36.992844
-36.992844
-36.992844
-36.992844
-36.91641
-36.839973
-36.839973
-36.76354
-36.687103
-36.534233
-36.38136
-36.22849
-36.152054
-36.07562
-35.999184
-36.07562
-36.07562
-35.999184
-35.922745
-35.76988
-35.69344
-35.69344
-35.69344
-35.69344
-35.617004
-35.54057
-35.464134
-35.311264
-35.23483
-35.311264
-35.3877
-35.311264
-35.081955
-34.85265
-34.776215
-34.776215
-34.776215
-34.69978
-34.623344
-34.54691
-34.54691
-34.470474
-34.470474
-34.39404
-34.39404
-34.317604
-34.088295
-33.935425
-33.935425
-34.011864
-34.011864
-33.935425
-33.782555
-33.70612
-33.782555
-33.85899
-33.85899
-33.782555
-33.70612
-33.55325
-33.476814
-33.476814
-33.40038
-33.32394
-33.247505
-33.247505
-33.247505
-33.247505
-33.247505
-33.17107
-32.941765
-32.788895
-32.788895
-32.788895
-32.86533
-32.86533
-32.788895
-32.63602
-32.483154
-32.55959
-32.55959
-32.483154
-32.406715
-32.253845
-32.100975
-32.02454
-32.100975
-32.100975
-32.02454
-31.948103
-31.871668
-31.795233
-31.795233
-31.871668
-31.871668
-31.718796
-31.565926
-31.413055
-31.336618
-31.336618
-31.336618
-31.413055
-31.413055
-31.336618
-31.18375
-31.107313
-31.107313
-31.030878
-30.878006
-30.725138
-30.6487
-30.725138
-30.80157
-30.725138
-30.6487
-30.572266
-30.49583
-30.342958
-30.342958
-30.266525
-30.266525
-30.190088
-30.266525
-30.342958
-30.342958
-30.266525
-30.190088
-30.113653
-30.037218
-29.960781
-29.884346
-29.807909
-29.731476
-29.578604
-29.578604
-29.578604
-29.502169
-29.502169
-29.425734
-29.502169
-29.425734
-29.349297
-29.272863
-29.272863
-29.196428
-29.119991
-28.967121
-28.967121
-29.043556
-29.119991
-29.119991
-28.890684
-28.737816
-28.661379
-28.737816
-28.81425
-28.737816
-28.584944
-28.432072
-28.508509
-28.508509
-28.355639
-28.202766
-28.126331
-28.126331
-28.126331
-28.202766
-28.049894
-27.97346
-27.897026
-27.97346
-28.049894
-27.97346
-27.897026
-27.82059
-27.82059
-27.82059
-27.82059
-27.82059
-27.744154
-27.667719
-27.514847
-27.361977
-27.438414
-27.514847
-27.514847
-27.514847
-27.514847
-27.591282
-27.591282
-27.514847
-27.361977
-27.209106
-27.13267
-27.285542
-27.514847
-27.514847
-27.438414
-27.285542
-27.209106
-27.209106
-27.285542
-27.285542
-27.209106
-27.209106
-27.13267
-27.13267
-27.056234
-27.056234
-27.056234
-27.13267
-27.209106
-27.285542
-27.209106
-27.13267
-27.056234
-26.979801
-26.903364
-26.903364
-26.979801
-27.13267
-27.13267
-27.056234
-26.903364
-26.903364
-26.903364
-26.903364
-26.750492
-26.674057
-26.674057
-26.903364
-26.903364
-26.82693
-26.597622
-26.521187
-26.521187
-26.674057
-26.82693
-26.82693
-26.674057
-26.597622
-26.597622
-26.521187
-26.597622
-26.597622
-26.597622
-26.521187
-26.444752
-26.444752
-26.521187
-26.521187
-26.368317
-26.29188
-26.215445
-26.215445
-26.215445
-26.29188
-26.368317
-26.444752
-26.597622
-26.521187
-26.29188
-26.13901
-26.062574
-26.13901
-26.215445
-26.215445
-26.215445
-26.13901
-26.13901
-26.062574
-26.13901
-26.13901
-26.215445
-26.29188
-26.29188
-26.29188
-26.29188
-26.29188
-26.215445
-26.215445
-26.29188
-26.29188
-26.29188
-26.215445
-26.29188
-26.368317
-26.444752
-26.521187
-26.521187
-26.444752
-26.368317
-26.29188
-26.368317
-26.521187
-26.597622
-26.674057
-26.597622
-26.597622
-26.597622
-26.674057
-26.674057
-26.674057
-26.750492
-26.903364
-26.979801
-27.056234
-27.13267
-27.13267
-27.056234
-26.903364
-26.903364
-26.979801
-27.056234
-26.979801
-26.903364
-26.82693
-26.903364
-27.056234
-27.209106
-27.361977
-27.361977
-27.285542
-27.285542
-27.285542
-27.285542
-27.285542
-27.361977
-27.438414
-27.438414
-27.438414
-27.514847
-27.514847
-27.514847
-27.514847
-27.514847
-27.514847
-27.667719
-27.82059
-27.897026
-27.897026
-27.897026
-27.897026
-27.744154
-27.667719
-27.667719
-27.82059
-27.97346
-27.97346
-28.049894
-28.049894
-28.126331
-28.126331
-28.126331
-28.126331
-28.202766
-28.279203
-28.355639
-28.432072
-28.355639
-28.355639
-28.432072
-28.508509
-28.584944
-28.584944
-28.584944
-28.508509
-28.508509
-28.432072
-28.508509
-28.584944
-28.508509
-28.432072
-28.432072
-28.508509
-28.584944
-28.508509
-28.508509
-28.432072
-28.432072
-28.355639
-28.355639
-28.355639
-28.279203
-28.202766
-28.202766
-28.202766
-28.279203
-28.355639
-28.355639
-28.202766
-28.049894
-27.97346
-27.897026
-27.97346
-28.049894
-28.049894
-27.97346
-27.82059
-27.82059
-27.897026
-27.897026
-27.897026
-27.897026
-27.97346
-28.049894
-27.97346
-27.82059
-27.82059
-27.97346
-28.049894
-28.126331
-28.126331
-28.126331
-28.126331
-28.202766
-28.202766
-28.049894
-27.97346
-27.897026
-27.897026
-27.897026
-27.97346
-28.049894
-28.126331
-28.126331
-28.126331
-28.126331
-28.126331
-28.126331
-28.049894
-28.049894
-28.049894
-28.049894
-27.97346
-27.97346
-28.049894
-28.049894
-28.049894
-28.126331
-28.202766
-28.202766
-28.279203
-28.202766
-28.202766
-28.279203
-28.279203
-28.279203
-28.202766
-28.202766
-28.355639
-28.508509
-28.661379
-28.661379
-28.584944
-28.584944
-28.661379
-28.81425
-28.967121
-28.967121
-29.043556
-29.119991
-29.196428
-29.119991
-29.119991
-29.272863
-29.349297
-29.502169
-29.502169
-29.425734
-29.425734
-29.502169
-29.578604
-29.65504
-29.65504
-29.65504
-29.807909
-29.807909
-29.884346
-29.807909
-29.884346
-29.960781
-30.037218
-30.113653
-30.190088
-30.266525
-30.342958
-30.342958
-30.266525
-30.190088
-30.266525
-30.266525
-30.266525
-30.266525
-30.266525
-30.342958
-30.419394
-30.49583
-30.49583
-30.49583
-30.419394
-30.342958
-30.266525
-30.342958
-30.49583
-30.572266
-30.572266
-30.419394
-30.419394
-30.342958
-30.419394
-30.572266
-30.6487
-30.725138
-30.725138
-30.80157
-30.725138
-30.6487
-30.6487
-30.6487
-30.572266
-30.572266
-30.49583
-30.6487
-30.80157
-30.878006
-30.80157
-30.6487
-30.725138
-30.878006
-31.030878
-31.030878
-30.954443
-30.954443
-30.954443
-30.954443
-31.030878
-31.030878
-30.954443
-30.878006
-30.878006
-31.030878
-31.107313
-31.107313
-30.878006
-30.725138
-30.6487
-30.725138
-30.878006
-31.030878
-31.030878
-31.030878
-31.030878
-31.107313
-31.107313
-31.18375
-31.18375
-31.18375
-31.260183
-31.336618
-31.413055
-31.413055
-31.413055
-31.413055
-31.48949
-31.565926
-31.642363
-31.642363
-31.795233
-31.948103
-31.718796
-31.642363
-31.871668
-32.253845
-32.483154
-32.33028
-32.100975
-32.17741
-32.253845
-32.253845
-32.100975
-32.02454
-32.02454
-32.17741
-32.33028
-32.483154
-32.483154
-32.406715
-32.406715
-32.406715
-32.55959
-32.71246
-32.86533
-32.941765
-32.86533
-32.788895
-32.71246
-32.788895
-32.86533
-33.0182
-33.094635
-33.0182
-33.0182
-33.094635
-33.247505
-33.32394
-33.476814
-33.629684
-33.629684
-33.629684
-33.70612
-33.782555
-33.782555
-33.782555
-33.782555
-33.782555
-33.85899
-33.935425
-34.011864
-34.011864
-34.16473
-34.24117
-34.317604
-34.24117
-34.24117
-34.317604
-34.317604
-34.24117
-34.24117
-34.317604
-34.470474
-34.54691
-34.470474
-34.39404
-34.39404
-34.470474
-34.54691
-34.54691
-34.54691
-34.623344
-34.623344
-34.623344
-34.54691
-34.54691
-34.623344
-34.69978
-34.85265
-34.85265
-34.85265
-34.92909
-34.92909
-35.081955
-35.158394
-35.311264
-35.3877
-35.54057
-35.617004
-35.617004
-35.617004
-35.617004
-35.69344
-35.76988
-35.846313
-35.922745
-36.07562
-36.22849
-36.38136
-36.534233
-36.534233
-36.534233
-36.534233
-36.610664
-36.76354
-36.91641
-36.992844
-37.069283
-37.069283
-37.145714
-37.22215
-37.22215
-37.145714
-37.145714
-37.375023
-37.60433
-37.7572
-37.7572
-37.680763
-37.7572
-37.7572
-37.833633
-37.986507
-38.06294
-38.06294
-37.986507
-37.986507
-37.986507
-38.06294
-38.139374
-38.215813
-38.292248
-38.368683
-38.368683
-38.368683
-38.368683
-38.445118
-38.59799
-38.674423
-38.674423
-38.75086
-38.827293
-38.827293
-38.903732
-38.980164
-39.056602
-39.056602
-39.056602
-39.133038
-39.209473
-39.209473
-39.209473
-39.209473
-39.285908
-39.362343
-39.515213
-39.668083
-39.744522
-39.744522
-39.668083
-39.515213
-39.362343
-39.362343
-39.515213
-39.820957
-39.89739
-39.820957
-39.668083
-39.515213
-39.515213
-39.59165
-39.820957
-39.89739
-39.89739
-39.89739
-39.89739
-39.973827
-40.050262
-40.050262
-39.973827
-39.973827
-39.973827
-40.050262
-40.126698
-40.126698
-40.050262
-39.973827
-40.050262
-40.126698
-40.126698
-40.203133
-40.203133
-40.203133
-40.203133
-40.203133
-40.203133
-40.203133
-40.203133
-40.126698
-40.203133
-40.279568
-40.279568
-40.203133
-40.126698
-40.126698
-40.203133
-40.356003
-40.432438
-40.356003
-40.356003
-40.356003
-40.356003
-40.432438
-40.432438
-40.432438
-40.508873
-40.508873
-40.432438
-40.432438
-40.508873
-40.585308
-40.585308
-40.585308
-40.508873
-40.508873
-40.508873
-40.508873
-40.661747
-40.661747
-40.661747
-40.738182
-40.814617
-40.891052
-41.043922
-41.043922
-40.967487
-40.967487
-41.120358
-41.196793
-41.27323
-41.27323
-41.27323
-41.27323
-41.27323
-41.349663
-41.426098
-41.426098
-41.502537
-41.502537
-41.57897
-41.57897
-41.502537
-41.502537
-41.502537
-41.655407
-41.884712
-41.961147
-41.884712
-41.808277
-41.884712
-42.037582
-42.190456
-42.266888
-42.190456
-42.190456
-42.266888
-42.343323
-42.41976
-42.41976
-42.57263
-42.649067
-42.649067
-42.725502
-42.801937
-42.954807
-42.954807
-43.031246
-42.954807
-42.954807
-43.031246
-43.184113
-43.26055
-43.336987
-43.41342
-43.489857
-43.56629
-43.56629
-43.642727
-43.719162
-43.795597
-43.872032
-43.94847
-44.024906
-44.177776
-44.25421
-44.330647
-44.40708
-44.483517
-44.636387
-44.712822
-44.712822
-44.78926
-44.865696
-45.018566
-45.095
-45.095
-45.171436
-45.324306
-45.40074
-45.55361
-45.78292
-46.012226
-46.08866
-46.08866
-46.08866
-46.165096
-46.24153
-46.394405
-46.470837
-46.547276
-46.62371
-46.77658
-47.005886
-47.158756
-47.235195
-47.235195
-47.31163
-47.4645
-47.693806
-47.77024
-47.693806
-47.693806
-47.77024
-47.999546
-48.15242
-48.228855
-48.30529
-48.45816
-48.687466
-48.840336
-48.840336
-48.840336
-48.91677
-49.069645
-49.222515
-49.298954
-49.45182
-49.528255
-49.757565
-49.910435
-50.0633
-49.98687
-49.910435
-49.910435
-50.0633
-50.21618
-50.44548
-50.67479
-50.82766
-50.904095
-50.980526
-51.133404
-51.28627
-51.362705
-51.43914
-51.51558
-51.592014
-51.66845
-51.744884
-51.89775
-52.05063
-52.203495
-52.203495
-52.27993
-52.432804
-52.585674
-52.738544
-52.814983
-52.89142
-53.044285
-53.197155
-53.35003
-53.5029
-53.579334
-53.579334
-53.65577
-53.73221
-53.88508
-54.037945
-54.19082
-54.19082
-54.19082
-54.34369
-54.420124
-54.572998
-54.649433
-54.72587
-54.878735
-54.95517
-55.03161
-55.108044
-55.18448
-55.260914
-55.413784
-55.566658
-55.643093
-55.79596
-55.872402
-55.872402
-55.948833
-56.02527
-56.17814
-56.331013
-56.483883
-56.560318
-56.713184
-56.789627
-56.86606
-56.86606
-56.942493
-57.01893
-57.248238
-57.401108
-57.477543
-57.477543
-57.477543
-57.553974
-57.706852
-57.85972
-57.936153
-58.01259
-58.089027
-58.318333
-58.624077
-58.85338
-59.006252
-59.082687
-59.159122
-59.311993
-59.617733
-59.770603
-59.847042
-59.847042
-59.770603
-59.770603
-59.847042
-59.923477
-59.999912
-60.152782
-60.229218
-60.38209
-60.458527
-60.458527
-60.611393
-60.840702
-60.993572
-61.070007
-61.146446
-61.22288
-61.299316
-61.37575
-61.452183
-61.528618
-61.68149
-61.834362
-61.987232
-62.140106
-62.21654
-62.140106
-62.140106
-62.21654
-62.369408
-62.445843
-62.52228
-62.598717
-62.751587
-62.980896
-63.05733
-63.05733
-63.133766
-63.2102
-63.2102
-63.363075
-63.51594
-63.66881
-63.745247
-63.821686
-63.89812
-64.05099
-64.2803
-64.43317
-64.5096
-64.5096
-64.58604
-64.73891
-64.815346
-64.968216
-65.04465
-65.121086
-65.27396
-65.42683
-65.50326
-65.5797
-65.73257
-65.88544
-66.038315
-66.19118
-66.26762
-66.34405
-66.34405
-66.496925
-66.649796
-66.802666
-66.955536
-67.031975
-67.031975
-67.031975
-67.108406
-67.26128
-67.490585
-67.71989
-67.796326
-67.872765
-67.949196
-68.102066
-68.25494
-68.407814
-68.484245
-68.713554
-68.866425
-68.866425
-68.866425
-68.942856
-69.09573
-69.325035
-69.477905
-69.554344
-69.630775
-69.783646
-70.012955
-70.08939
-70.165825
-70.165825
-70.318695
-70.548004
-70.777306
-71.006615
-71.08305
-71.159485
-71.235916
-71.388794
-71.541664
-71.694534
-71.847404
-71.92384
-72.000275
-72.076706
-72.15315
-72.382454
-72.61176
-72.76463
-72.9175
-73.14681
-73.299675
-73.376114
-73.528984
-73.681854
-73.834724
-73.9876
-74.06403
-74.2169
-74.293335
-74.44621
-74.59908
-74.82839
-75.05769
-75.287
-75.363434
-75.43987
-75.516304
-75.66918
-75.82205
-75.974915
-76.20422
-76.43353
-76.5864
-76.73927
-76.89214
-77.04501
-77.19788
-77.35075
-77.50363
-77.6565
-77.88581
-78.03867
-78.26798
-78.42085
-78.57372
-78.72659
-78.9559
-79.18521
-79.33808
-79.49095
-79.64382
-79.79669
-80.02599
-80.33174
-80.56105
-80.79035
-80.79035
-80.86678
-81.01966
-81.3254
-81.63114
-81.78401
-81.93688
-82.16619
-82.47193
-82.77767
-82.85411
-82.93054
-83.00698
-83.15985
-83.38916
-83.54202
-83.6949
-83.9242
-84.15351
-84.38281
-84.53569
-84.76499
-84.9943
-85.22361
-85.45291
-85.60578
-85.75865
-85.98796
-86.21727
-86.37014
-86.59944
-86.82875
-87.05805
-87.1345
-87.28736
-87.51667
-87.74598
-87.97529
-88.12816
-88.28102
-88.51033
-88.6632
-88.89251
-89.12181
-89.35112
-89.65686
-89.96261
-90.11547
-90.26835
-90.49765
-90.72696
-90.87983
-91.0327
-91.26201
-91.49132
-91.72062
-92.02636
-92.3321
-92.56141
-92.63785
-92.71428
-92.94359
-93.24933
-93.55507
-93.78438
-94.01368
-94.24299
-94.39587
-94.62516
-94.77803
-94.930916
-95.16021
-95.38952
-95.69527
-95.92457
-96.230316
-96.45961
-96.53606
-96.612495
-96.765366
-97.0711
-97.30041
-97.52972
-97.68259
-97.83546
-97.98833
-98.1412
-98.37051
-98.59981
-98.75268
-98.82912
-98.98199
-99.211296
-99.4406
-99.746346
-99.899216
-99.97565
-100.204956
-100.43426
-100.58713
-100.74
-100.89287
-101.12218
-101.35149
-101.580795
-101.733665
-101.962975
-102.115845
-102.26871
-102.42158
-102.49802
-102.57445
-102.80376
-102.95663
-103.185936
-103.262375
-103.338806
-103.49168
-103.720985
-103.950294
-104.10316
-104.25603
-104.48534
-104.63821
-104.63821
-104.63821
-104.63821
-104.714645
-104.867516
-105.020386
-105.173256
-105.326126
-105.479004
-105.555435
-105.631874
-105.7083
-105.784744
-105.93761
-106.09048
-106.166916
-106.166916
-106.24336
-106.396225
-106.396225
-106.47266
-106.549095
-106.62553
-106.778404
-106.931274
-107.007706
-107.084145
-107.007706
-107.007706
-107.007706
-107.084145
-107.16058
-107.16058
-107.084145
-107.084145
-107.16058
-107.237015
-107.237015
-107.237015
-107.237015
-107.237015
-107.237015
-107.237015
-107.237015
-107.237015
-107.16058
-107.084145
-107.084145
-107.16058
-107.237015
-107.31345
-107.31345
-107.16058
-107.007706
-106.931274
-107.084145
-107.084145
-107.007706
-106.931274
-106.931274
-106.931274
-106.854836
-106.701965
-106.549095
-106.47266
-106.47266
-106.549095
-106.549095
-106.47266
-106.319786
-106.166916
-105.93761
-105.86118
-105.784744
-105.7083
-105.631874
-105.631874
-105.555435
-105.402565
-105.173256
-105.020386
-104.79108
-104.714645
-104.714645
-104.714645
-104.561775
-104.332466
-104.10316
-103.87385
-103.720985
-103.644554
-103.568115
-103.49168
-103.415245
-103.262375
-102.95663
-102.65089
-102.34515
-102.0394
-101.733665
-101.50436
-101.50436
-101.427925
-101.27505
-101.045746
-100.74
-100.510704
-100.281395
-100.204956
-100.052086
-99.899216
-99.66991
-99.4406
-99.211296
-98.90555
-98.59981
-98.446945
-98.29406
-98.064766
-97.911896
-97.68259
-97.37684
-97.0711
-96.765366
-96.53606
-96.30675
-96.00101
-95.7717
-95.54239
-95.31309
-95.08378
-94.77803
-94.4723
-94.16656
-93.93725
-93.70795
-93.47864
-93.24933
-92.94359
-92.71428
-92.48498
-92.25567
-92.02636
-91.72062
-91.33844
-91.0327
-90.72696
-90.49765
-90.19191
-89.88617
-89.65686
-89.42756
-89.19825
-88.81607
-88.51033
-88.28102
-88.05172
-87.74598
-87.44023
-87.21093
-87.05805
-86.90519
-86.67588
-86.37014
-86.0644
-85.83509
-85.60578
-85.37648
-85.07074
-84.84143
-84.61212
-84.30638
-84.07708
-83.9242
-83.84777
-83.61846
-83.38916
-83.15985
-82.93054
-82.70124
-82.54836
-82.31906
-81.93688
-81.70757
-81.47827
-81.24896
-81.01966
-80.71391
-80.56105
-80.40817
-80.2553
-80.02599
-79.79669
-79.56738
-79.33808
-79.18521
-78.9559
-78.80303
-78.65016
-78.42085
-78.26798
-78.11511
-77.88581
-77.6565
-77.42719
-77.27432
-77.04501
-76.89214
-76.66284
-76.43353
-76.20422
-76.05135
-75.89848
-75.74561
-75.59274
-75.363434
-75.21056
-74.90482
-74.59908
-74.369774
-74.2169
-74.06403
-73.9876
-73.91116
-73.681854
-73.452545
-73.299675
-73.14681
-72.993935
-72.9175
-72.76463
-72.535324
-72.306015
-72.000275
-71.847404
-71.618095
-71.465225
-71.31236
-71.235916
-71.159485
-71.08305
-70.853745
-70.700874
-70.548004
-70.318695
-70.012955
-69.783646
-69.630775
-69.554344
-69.477905
-69.172165
-68.942856
-68.789986
-68.789986
-68.713554
-68.637115
-68.484245
-68.25494
-68.102066
-68.02563
-67.872765
-67.71989
-67.490585
-67.26128
-67.18484
-66.955536
-66.802666
-66.649796
-66.496925
-66.42049
-66.26762
-66.114746
-65.96187
-65.73257
-65.656136
-65.5797
-65.50326
-65.27396
-65.04465
-64.815346
-64.73891
-64.662476
-64.58604
-64.35673
-64.127426
-63.974556
-63.821686
-63.745247
-63.592377
-63.51594
-63.363075
-63.286633
-63.133766
-62.980896
-62.90446
-62.828022
-62.67515
-62.445843
-62.21654
-61.987232
-61.834362
-61.68149
-61.605057
-61.528618
-61.37575
-61.299316
-61.22288
-60.993572
-60.840702
-60.687828
-60.534958
-60.38209
-60.152782
-59.999912
-59.923477
-59.923477
-59.847042
-59.617733
-59.464867
-59.311993
-59.235558
-59.311993
-59.235558
-58.929813
-58.70051
-58.624077
-58.624077
-58.624077
-58.394768
-58.165462
-57.936153
-57.85972
-57.783283
-57.783283
-57.553974
-57.324673
-57.1718
-57.1718
-57.1718
-57.095364
-56.942493
-56.713184
-56.560318
-56.407448
-56.254574
-56.17814
-56.101704
-56.02527
-55.872402
-55.643093
-55.490223
-55.413784
-55.413784
-55.413784
-55.260914
-55.108044
-54.95517
-54.802303
-54.649433
-54.49656
-54.420124
-54.34369
-54.19082
-54.19082
-54.114384
-53.96151
-53.88508
-53.73221
-53.65577
-53.579334
-53.426464
-53.35003
-53.35003
-53.273594
-53.12072
-52.89142
-52.738544
-52.66211
-52.585674
-52.50924
-52.50924
-52.432804
-52.35637
-52.27993
-52.27993
-52.27993
-52.12706
-51.974194
-51.82132
-51.82132
-51.89775
-51.89775
-51.744884
-51.51558
-51.362705
-51.28627
-51.28627
-51.28627
-51.209835
-51.28627
-51.209835
-51.05697
-50.82766
-50.67479
-50.67479
-50.751225
-50.67479
-50.598354
-50.521915
-50.521915
-50.44548
-50.21618
-50.0633
-49.98687
-49.910435
-49.834
-49.757565
-49.681126
-49.60469
-49.60469
-49.528255
-49.375385
-49.14608
-48.91677
-48.840336
-48.763905
-48.763905
-48.763905
-48.61103
-48.45816
-48.381725
-48.381725
-48.381725
-48.228855
-47.999546
-47.77024
-47.61737
-47.4645
-47.38806
-47.31163
-47.31163
-47.38806
-47.38806
-47.38806
-47.158756
-46.92945
-46.77658
-46.700146
-46.62371
-46.547276
-46.547276
-46.470837
-46.31797
-46.08866
-45.859356
-45.706486
-45.630047
-45.55361
-45.47718
-45.47718
-45.47718
-45.324306
-45.171436
-45.018566
-45.018566
-45.018566
-44.94213
-44.865696
-44.712822
-44.483517
-44.330647
-44.25421
-44.177776
-44.101337
-43.94847
-43.872032
-43.795597
-43.719162
-43.642727
-43.489857
-43.336987
-43.184113
-43.031246
-42.878372
-42.725502
-42.725502
-42.801937
-42.878372
-42.878372
-42.801937
-42.649067
-42.57263
-42.41976
-42.343323
-42.190456
-42.114017
-42.037582
-42.037582
-41.961147
-41.884712
-41.731842
-41.57897
-41.426098
-41.426098
-41.27323
-41.196793
-41.120358
-41.120358
-41.120358
-40.967487
-40.738182
-40.585308
-40.585308
-40.585308
-40.432438
-40.279568
-40.203133
-40.203133
-40.126698
-40.126698
-40.279568
-40.279568
-40.126698
-39.89739
-39.744522
-39.59165
-39.438778
-39.362343
-39.362343
-39.362343
-39.362343
-39.285908
-39.209473
-39.133038
-39.133038
-39.133038
-39.056602
-38.980164
-38.827293
-38.674423
-38.674423
-38.674423
-38.521553
-38.445118
-38.368683
-38.368683
-38.368683
-38.215813
-38.139374
-38.139374
-38.215813
-38.292248
-38.215813
-38.139374
-37.986507
-37.7572
-37.60433
-37.60433
-37.680763
-37.833633
-37.91007
-37.833633
-37.680763
-37.527893
-37.451458
-37.451458
-37.527893
-37.527893
-37.527893
-37.451458
-37.298588
-37.069283
-36.839973
-36.76354
-36.839973
-37.069283
-37.069283
-37.069283
-37.069283
-36.992844
-36.91641
-36.687103
-36.610664
-36.610664
-36.610664
-36.610664
-36.457798
-36.38136
-36.304924
-36.22849
-36.22849
-36.152054
-36.07562
-36.152054
-36.22849
-36.22849
-36.152054
-36.07562
-35.999184
-35.922745
-35.922745
-35.846313
-35.846313
-35.76988
-35.69344
-35.54057
-35.3877
-35.311264
-35.3877
-35.464134
-35.54057
-35.54057
-35.464134
-35.3877
-35.23483
-35.081955
-34.92909
-34.92909
-34.92909
-34.92909
-34.85265
-34.69978
-34.776215
-34.69978
-34.623344
-34.54691
-34.623344
-34.69978
-34.623344
-34.54691
-34.470474
-34.470474
-34.39404
-34.317604
-34.16473
-34.088295
-34.16473
-34.16473
-34.088295
-33.85899
-33.782555
-33.85899
-33.935425
-34.011864
-34.011864
-33.85899
-33.70612
-33.70612
-33.782555
-33.85899
-33.629684
-33.476814
-33.40038
-33.40038
-33.476814
-33.476814
-33.32394
-33.247505
-33.247505
-33.32394
-33.247505
-33.094635
-33.0182
-32.941765
-32.941765
-32.941765
-33.0182
-33.0182
-32.941765
-32.86533
-32.788895
-32.788895
-32.86533
-32.86533
-32.788895
-32.71246
-32.55959
-32.483154
-32.406715
-32.33028
-32.33028
-32.253845
-32.17741
-32.100975
-31.948103
-31.871668
-31.871668
-31.948103
-31.948103
-31.871668
-31.871668
-31.871668
-31.795233
-31.718796
-31.565926
-31.48949
-31.48949
-31.565926
-31.565926
-31.565926
-31.413055
-31.336618
-31.18375
-31.107313
-31.107313
-31.107313
-31.107313
-31.030878
-30.954443
-30.878006
-30.80157
-30.80157
-30.725138
-30.6487
-30.572266
-30.572266
-30.572266
-30.49583
-30.419394
-30.342958
-30.190088
-30.113653
-30.113653
-30.113653
-30.113653
-29.960781
-29.807909
-29.65504
-29.731476
-29.807909
-29.807909
-29.731476
-29.65504
-29.578604
-29.502169
-29.425734
-29.349297
-29.349297
-29.349297
-29.272863
-29.119991
-28.967121
-28.967121
-28.967121
-28.890684
-28.890684
-28.890684
-28.737816
-28.584944
-28.432072
-28.279203
-28.202766
-28.202766
-28.279203
-28.279203
-28.202766
-28.049894
-27.897026
-27.897026
-27.897026
-27.897026
-27.82059
-27.667719
-27.591282
-27.514847
-27.514847
-27.361977
-27.285542
-27.056234
-26.903364
-26.82693
-26.82693
-26.903364
-26.903364
-26.82693
-26.750492
-26.674057
-26.674057
-26.597622
-26.521187
-26.368317
-26.29188
-26.29188
-26.29188
-26.215445
-26.13901
-26.062574
-26.062574
-25.909702
-25.833267
-25.680397
-25.603962
-25.527527
-25.45109
-25.45109
-25.45109
-25.374655
-25.221785
-25.068914
-24.992477
-24.992477
-24.839607
-24.686735
-24.533865
-24.45743
-24.533865
-24.533865
-24.533865
-24.45743
-24.380995
-24.30456
-24.228123
-24.151688
-23.998817
-23.92238
-23.845947
-23.76951
-23.61664
-23.61664
-23.540205
-23.540205
-23.463768
-23.387335
-23.234463
-23.234463
-23.234463
-23.234463
-23.158028
-23.081593
-23.005156
-22.92872
-22.852285
-22.77585
-22.699415
-22.62298
-22.546543
-22.470108
-22.470108
-22.317238
-22.08793
-21.93506
-21.93506
-22.08793
-22.08793
-22.011496
-21.93506
-21.93506
-21.858625
-21.858625
-21.705753
-21.552883
-21.400011
-21.24714
-21.09427
-21.09427
-21.09427
-21.170706
-21.170706
-21.09427
-21.017836
-21.017836
-20.941399
-20.788528
-20.635658
-20.559223
-20.482786
-20.482786
-20.482786
-20.329916
-20.177046
-20.10061
-20.10061
-20.177046
-20.177046
-20.10061
-20.024176
-19.947739
-19.871304
-19.794868
-19.718433
-19.718433
-19.565563
-19.489126
-19.336256
-19.25982
-19.25982
-19.183384
-19.10695
-19.10695
-19.030514
-19.030514
-18.954079
-18.801208
-18.724771
-18.648336
-18.648336
-18.648336
-18.648336
-18.495466
-18.495466
-18.41903
-18.41903
-18.342596
-18.26616
-18.189724
-18.113289
-18.113289
-18.036854
-17.960417
-17.807547
-17.731112
-17.731112
-17.731112
-17.731112
-17.731112
-17.654676
-17.501804
-17.2725
-17.119629
-17.043192
-17.043192
-17.119629
-17.119629
-16.966757
-16.813887
-16.737452
-16.661015
-16.737452
-16.813887
-16.890322
-16.813887
-16.737452
-16.661015
-16.58458
-16.508144
-16.43171
-16.27884
-16.202402
-16.049532
-15.973097
-15.89666
-15.820227
-15.89666
-15.89666
-15.973097
-15.89666
-15.820227
-15.74379
-15.667355
-15.5909195
-15.438047
-15.285177
-15.208742
-15.132307
-15.132307
-15.208742
-15.208742
-15.208742
-15.055872
-14.979435
-14.903
-14.826565
-14.826565
-14.903
-14.903
-14.826565
-14.75013
-14.597258
-14.520823
-14.367952
-14.291517
-14.21508
-14.21508
-14.21508
-13.985775
-13.832903
-13.832903
-13.90934
-13.985775
-13.985775
-13.985775
-13.985775
-13.90934
-13.756468
-13.680033
-13.603598
-13.603598
-13.603598
-13.603598
-13.527163
-13.450727
-13.450727
-13.450727
-13.450727
-13.450727
-13.374292
-13.22142
-13.22142
-13.144985
-13.144985
-13.144985
-13.144985
-13.06855
-13.06855
-12.992115
-12.839243
-12.686373
-12.609938
-12.609938
-12.609938
-12.533503
-12.3806305
-12.304195
-12.304195
-12.304195
-12.304195
-12.22776
-12.151325
-12.074888
-11.998453
-11.922018
-11.922018
-11.845583
-11.769148
-11.769148
-11.769148
-11.616276
-11.463406
-11.3869705
-11.3869705
-11.463406
-11.463406
-11.463406
-11.310534
-11.234098
-11.157663
-11.081228
-11.004793
-11.004793
-10.928357
-10.851922
-10.775486
-10.699051
-10.699051
-10.622616
-10.622616
-10.622616
-10.622616
-10.54618
-10.469745
-10.316874
-10.240438
-10.316874
-10.39331
-10.39331
-10.316874
-10.164002
-10.087567
-10.164002
-10.164002
-10.164002
-10.087567
-10.087567
-10.087567
-10.087567
-10.011132
-9.934696
-9.858261
-9.781826
-9.70539
-9.628955
-9.628955
-9.552519
-9.628955
-9.628955
-9.628955
-9.552519
-9.552519
-9.476084
-9.399649
-9.323213
-9.323213
-9.323213
-9.323213
-9.246778
-9.1703415
-9.1703415
-9.093906
-9.017471
-8.941036
-8.941036
-8.941036
-8.941036
-8.864601
-8.864601
-8.788165
-8.711729
-8.635294
-8.635294
-8.635294
-8.558859
-8.482424
-8.405988
-8.405988
-8.405988
-8.329552
-8.329552
-8.253117
-8.253117
-8.1766815
-8.1766815
-8.329552
-8.329552
-8.253117
-8.1766815
-8.100246
-8.100246
-8.100246
-8.02381
-7.947375
-7.8709397
-7.794504
-7.718069
-7.794504
-7.947375
-8.02381
-8.02381
-7.8709397
-7.718069
-7.565198
-7.565198
-7.488763
-7.412327
-7.412327
-7.3358917
-7.3358917
-7.412327
-7.3358917
-7.2594557
-7.2594557
-7.2594557
-7.1830206
-7.1065855
-7.1065855
-7.0301495
-6.9537144
-6.9537144
-6.877279
-6.877279
-6.877279
-6.877279
-6.8008432
-6.724408
-6.6479726
-6.571537
-6.571537
-6.571537
-6.571537
-6.571537
-6.418666
-6.265795
-6.1129246
-6.1129246
-6.036489
-6.036489
-6.036489
-6.1129246
-6.036489
-5.9600534
-5.807183
-5.730747
-5.730747
-5.654312
-5.654312
-5.577876
-5.501441
-5.577876
-5.501441
-5.4250054
-5.34857
-5.272135
-5.195699
-5.1192636
-5.0428286
-4.8899574
-4.813522
-4.813522
-4.813522
-4.813522
-4.7370863
-4.5842156
-4.50778
-4.50778
-4.50778
-4.50778
-4.50778
-4.50778
-4.431345
-4.278474
-4.125603
-4.0491676
-4.0491676
-4.0491676
-3.8962967
-3.8198612
-3.7434258
-3.7434258
-3.6669903
-3.590555
-3.437684
-3.3612485
-3.2848132
-3.2083778
-3.2083778
-3.2083778
-3.1319423
-3.0555067
-2.9790714
-2.902636
-2.8262005
-2.8262005
-2.749765
-2.6733296
-2.5204587
-2.367588
-2.2147171
-2.2147171
-2.2147171
-2.1382816
-2.061846
-1.9089751
-1.8325398
-1.7561042
-1.7561042
-1.6796689
-1.6032333
-1.6032333
-1.6032333
-1.526798
-1.3739271
-1.3739271
-1.3739271
-1.2210565
-1.0681853
-1.0681853
-1.0681853
-0.99174976
-0.99174976
-0.9153142
-0.76244354
-0.60957265
-0.60957265
-0.686008
-0.60957265
-0.5331373
-0.38026643
-0.22739553
-0.15095997
-0.15095997
-0.07452488
-0.07452488
0.0019106865
0.07834625
0.23121691
0.30765247
0.30765247
0.23121691
0.23121691
0.23121691
0.23121691
0.30765247
0.38408804
0.5369587
0.61339426
0.6898298
0.6898298
0.7662654
0.84270096
0.9955716
1.0720072
1.0720072
1.0720072
1.1484427
1.3013134
1.3013134
1.3013134
1.3777485
1.4541845
1.4541845
1.5306196
1.6070552
1.6070552
1.6834903
1.7599258
1.8363614
1.9127965
1.9127965
1.9127965
1.9892325
2.0656676
2.0656676
1.9892325
1.9127965
1.9892325
2.1421027
2.1421027
2.1421027
2.2185388
2.37141
2.52428
2.52428
2.600716
2.6771512
2.6771512
2.600716
2.600716
2.7535872
2.8300223
2.8300223
2.6771512
2.6771512
2.7535872
2.8300223
2.9064574
2.9064574
2.9828935
3.1357636
3.2121997
3.3650703
3.4415054
3.4415054
3.4415054
3.4415054
3.3650703
3.3650703
3.3650703
3.4415054
3.4415054
3.4415054
3.4415054
3.517941
3.6708117
3.7472482
3.7472482
3.7472482
3.6708117
3.6708117
3.7472482
3.8236833
3.8236833
3.9001184
3.9001184
3.9765544
4.0529895
4.0529895
4.1294246
4.2058606
4.2058606
4.2058606
4.1294246
4.2058606
4.2058606
4.2822957
4.2822957
4.358731
4.2822957
4.2058606
4.1294246
4.1294246
4.2822957
4.358731
4.511602
4.588037
4.588037
4.588037
4.664472
4.740908
4.817343
4.8937783
4.817343
4.740908
4.664472
4.664472
4.664472
4.664472
4.664472
4.740908
4.817343
4.8937783
4.9702144
5.0466495
5.1230855
5.1230855
5.1995206
5.1995206
5.1995206
5.1995206
5.1230855
5.1995206
5.2759557
5.3523917
5.428827
5.505263
5.581698
5.581698
5.581698
5.581698
5.658133
5.734569
5.811004
5.88744
5.811004
5.811004
5.88744
5.9638753
6.0403104
6.1167464
6.0403104
6.0403104
6.0403104
6.1167464
6.1931815
6.2696166
6.2696166
6.3460526
6.498924
6.651794
6.72823
6.72823
6.651794
6.498924
6.498924
6.575359
6.72823
6.804665
6.881101
6.957536
6.957536
6.957536
6.881101
6.957536
7.1104074
7.2632775
7.1868424
7.1868424
7.2632775
7.2632775
7.2632775
7.2632775
7.2632775
7.3397136
7.3397136
7.4161487
7.4925838
7.56902
7.645455
7.72189
7.72189
7.72189
7.798326
7.874761
8.027632
8.104067
8.256939
8.333374
8.409809
8.409809
8.409809
8.333374
8.333374
8.333374
8.486244
8.639116
8.715551
8.791986
8.791986
8.868422
8.868422
8.944859
9.021292
8.944859
8.944859
9.021292
9.097729
9.174164
9.097729
9.021292
9.097729
9.174164
9.327034
9.403471
9.479904
9.479904
9.556341
9.556341
9.632776
9.709213
9.785646
9.785646
9.938519
10.014954
10.091389
10.167826
10.167826
10.167826
10.244259
10.320696
10.397131
10.473566
10.473566
10.473566
10.473566
10.473566
10.550001
10.626438
10.702873
10.855743
10.855743
10.779308
10.855743
11.008614
11.085051
11.161486
11.237921
11.314356
11.314356
11.390791
11.390791
11.467228
11.467228
11.467228
11.467228
11.620098
11.696533
11.772968
11.849405
11.849405
11.92584
11.92584
12.002275
12.078711
12.078711
12.078711
12.078711
12.155148
12.231581
12.384453
12.460888
12.537323
12.537323
12.537323
12.537323
12.537323
12.61376
12.690195
12.76663
12.843065
12.9195
12.995935
13.072372
13.072372
13.148808
13.148808
13.148808
13.225243
13.301678
13.378113
13.378113
13.301678
13.301678
13.378113
13.530985
13.60742
13.683855
13.76029
13.836725
13.913162
13.913162
13.989597
14.066032
14.2189045
14.295338
14.2189045
14.295338
14.371775
14.371775
14.295338
14.295338
14.371775
14.371775
14.524645
14.60108
14.677517
14.75395
14.830387
14.830387
14.830387
14.830387
14.830387
14.906822
15.059692
15.212564
15.212564
15.212564
15.212564
15.212564
15.289
15.365435
15.441872
15.518305
15.441872
15.441872
15.441872
15.518305
15.671177
15.824047
15.824047
15.824047
15.824047
15.824047
15.747612
15.747612
15.824047
16.053354
16.12979
16.28266
16.359097
16.359097
16.359097
16.359097
16.435532
16.511967
16.435532
16.359097
16.359097
16.359097
16.435532
16.511967
16.588402
16.664837
16.741272
16.817709
16.817709
16.817709
16.817709
16.817709
16.97058
17.047014
17.199886
17.12345
17.047014
16.894144
16.894144
16.97058
17.12345
17.199886
17.199886
17.276321
17.352757
17.429192
17.352757
17.352757
17.352757
17.429192
17.429192
17.505627
17.582062
17.734934
17.734934
17.658499
17.582062
17.658499
17.811369
17.887804
17.964241
18.040674
18.040674
18.040674
18.040674
18.040674
18.117111
18.193546
18.193546
18.193546
18.117111
17.964241
17.964241
18.117111
18.269981
18.346418
18.422853
18.499287
18.499287
18.499287
18.422853
18.346418
18.346418
18.422853
18.575726
18.728594
18.80503
18.728594
18.575726
18.499287
18.499287
18.499287
18.575726
18.575726
18.575726
18.652159
18.80503
18.9579
19.034336
19.034336
18.9579
18.881466
18.9579
19.034336
19.110771
19.110771
19.187206
19.263643
19.263643
19.263643
19.263643
19.263643
19.340078
19.340078
19.340078
19.340078
19.340078
19.416512
19.492949
19.492949
19.569384
19.645819
19.645819
19.569384
19.492949
19.492949
19.645819
19.722256
19.722256
19.569384
19.569384
19.645819
19.722256
19.79869
20.027996
20.180868
20.180868
20.104433
20.027996
19.951561
19.951561
19.951561
19.951561
20.104433
20.257303
20.33374
20.486609
20.486609
20.486609
20.486609
20.410173
20.410173
20.410173
20.563046
20.715916
20.792353
20.792353
20.792353
20.715916
20.792353
20.792353
20.868786
20.792353
20.792353
20.868786
20.868786
20.94522
20.94522
21.021658
21.021658
21.098093
21.174528
21.174528
21.098093
21.021658
21.098093
21.250965
21.327398
21.327398
21.327398
21.403833
21.48027
21.48027
21.48027
21.556705
21.633142
21.78601
21.78601
21.709578
21.633142
21.633142
21.633142
21.78601
21.938883
21.938883
21.86245
21.78601
21.78601
21.78601
21.86245
21.86245
21.938883
22.015318
22.015318
22.091755
22.16819
22.244623
22.244623
22.244623
22.321062
22.47393
22.550367
22.626802
22.550367
22.550367
22.626802
22.703236
22.779673
22.856108
22.932543
22.932543
23.00898
23.00898
22.932543
22.932543
22.856108
22.856108
22.932543
22.932543
23.00898
23.085415
23.161848
23.31472
23.31472
23.31472
23.31472
23.391155
23.391155
23.391155
23.391155
23.467592
23.544027
23.620464
23.620464
23.696898
23.696898
23.696898
23.696898
23.773333
23.84977
23.84977
23.773333
23.696898
23.773333
24.00264
24.15551
24.231945
24.15551
24.15551
24.231945
24.231945
24.308382
24.308382
24.308382
24.308382
24.308382
24.384817
24.461252
24.461252
24.53769
24.53769
24.614122
24.614122
24.690557
24.766994
24.766994
24.766994
24.690557
24.53769
24.461252
24.53769
24.690557
24.766994
24.84343
24.84343
24.84343
24.84343
24.84343
24.919865
25.072735
25.225607
25.225607
25.072735
24.919865
24.919865
24.996302
25.072735
25.072735
25.14917
25.14917
25.14917
25.14917
25.302042
25.378479
25.378479
25.378479
25.531347
25.607786
25.607786
25.531347
25.531347
25.454914
25.454914
25.454914
25.531347
25.607786
25.607786
25.607786
25.68422
25.760654
25.760654
25.760654
25.837091
25.98996
25.98996
25.913527
25.760654
25.68422
25.68422
25.837091
25.98996
25.98996
25.98996
25.913527
25.837091
25.760654
25.760654
25.913527
26.142832
26.142832
26.066399
25.98996
25.98996
25.913527
25.913527
25.98996
26.066399
26.142832
26.142832
26.142832
26.066399
25.98996
25.913527
25.837091
25.913527
26.066399
26.142832
26.219267
26.219267
26.295704
26.295704
26.219267
26.219267
26.142832
26.142832
26.295704
26.372139
26.372139
26.295704
26.142832
26.142832
26.142832
26.219267
26.372139
26.372139
26.372139
26.448572
26.372139
26.219267
26.142832
26.142832
26.219267
26.295704
26.295704
26.219267
26.219267
26.219267
26.219267
26.295704
26.372139
26.295704
26.219267
26.142832
26.219267
26.219267
26.219267
26.219267
26.219267
26.295704
26.372139
26.219267
26.066399
25.98996
26.066399
26.219267
26.295704
26.372139
26.372139
26.295704
26.295704
26.295704
26.219267
26.219267
26.295704
26.295704
26.295704
26.219267
26.219267
26.219267
26.219267
26.219267
26.219267
26.219267
26.295704
26.295704
26.219267
26.219267
26.219267
26.295704
26.295704
26.219267
26.219267
26.295704
26.372139
26.372139
26.295704
26.219267
26.219267
26.295704
26.372139
26.448572
26.372139
26.372139
26.295704
26.372139
26.448572
26.52501
26.448572
26.448572
26.448572
26.448572
26.372139
26.372139
26.372139
26.448572
26.448572
26.448572
26.448572
26.52501
26.52501
26.52501
26.448572
26.372139
26.372139
26.52501
26.52501
26.52501
26.448572
26.448572
26.448572
26.448572
26.448572
26.372139
26.448572
26.601444
26.754316
26.754316
26.67788
26.601444
26.601444
26.601444
26.67788
26.754316
26.830751
26.754316
26.67788
26.67788
26.52501
26.52501
26.601444
26.754316
26.907185
26.830751
26.754316
26.67788
26.67788
26.754316
26.830751
26.983622
26.983622
26.983622
26.983622
26.907185
26.983622
27.060057
27.136494
27.212929
27.289364
27.212929
27.060057
26.983622
27.060057
27.136494
27.136494
27.136494
27.136494
27.136494
27.136494
27.212929
27.3658
27.3658
27.289364
27.212929
27.212929
27.212929
27.289364
27.3658
27.3658
27.3658
27.442234
27.442234
27.442234
27.442234
27.442234
27.442234
27.51867
27.595106
27.595106
27.671541
27.671541
27.671541
27.671541
27.671541
27.747976
27.671541
27.595106
27.595106
27.595106
27.747976
27.824411
27.900846
27.977282
27.977282
27.977282
28.05372
28.130152
28.130152
28.05372
27.977282
27.977282
27.977282
27.977282
27.900846
27.824411
27.900846
28.05372
28.206587
28.283026
28.130152
28.05372
28.05372
28.130152
28.206587
28.130152
28.130152
28.130152
28.283026
28.35946
28.35946
28.206587
28.130152
28.130152
28.130152
28.206587
28.35946
28.35946
28.435896
28.435896
28.435896
28.35946
28.283026
28.283026
28.435896
28.435896
28.435896
28.35946
28.283026
28.283026
28.283026
28.435896
28.512331
28.512331
28.512331
28.512331
28.512331
28.512331
28.512331
28.512331
28.512331
28.588766
28.588766
28.665201
28.665201
28.588766
28.512331
28.435896
28.435896
28.435896
28.512331
28.512331
28.588766
28.588766
28.588766
28.588766
28.665201
28.665201
28.665201
28.588766
28.588766
28.588766
28.512331
28.512331
28.512331
28.588766
28.665201
28.665201
28.665201
28.665201
28.665201
28.741636
28.818071
28.818071
28.741636
28.818071
28.818071
28.741636
28.665201
28.741636
28.818071
28.89451
28.818071
28.741636
28.665201
28.741636
28.741636
28.818071
28.818071
28.818071
28.89451
29.047377
29.047377
28.970945
28.89451
28.89451
28.89451
28.89451
28.818071
28.818071
28.89451
28.89451
28.970945
28.970945
28.89451
28.970945
28.970945
29.047377
29.047377
29.047377
28.970945
28.970945
29.047377
29.123816
29.20025
29.123816
29.047377
28.970945
28.970945
28.970945
29.047377
29.123816
29.123816
28.970945
28.89451
28.970945
28.970945
28.970945
29.047377
29.047377
29.123816
29.20025
29.20025
29.20025
29.20025
29.20025
29.123816
29.123816
29.047377
29.047377
29.123816
29.20025
29.20025
29.20025
29.20025
29.20025
29.20025
29.20025
29.20025
29.20025
29.123816
29.047377
29.047377
29.123816
29.20025
29.20025
29.276686
29.276686
29.35312
29.276686
29.20025
29.123816
29.123816
29.123816
29.276686
29.276686
29.20025
29.20025
29.20025
29.20025
29.276686
29.276686
29.276686
29.35312
29.35312
29.35312
29.276686
29.20025
29.20025
29.20025
29.276686
29.276686
29.20025
29.123816
29.047377
28.970945
29.047377
29.123816
29.123816
29.123816
29.047377
28.970945
28.970945
29.047377
28.970945
28.89451
28.818071
28.89451
29.047377
29.047377
28.970945
28.89451
28.89451
28.970945
29.123816
29.123816
29.047377
28.970945
28.970945
29.047377
29.123816
29.047377
29.047377
29.123816
29.20025
29.123816
29.047377
28.970945
28.970945
28.89451
28.818071
28.818071
28.818071
28.89451
28.818071
28.741636
28.665201
28.665201
28.665201
28.741636
28.818071
28.741636
28.741636
28.665201
28.665201
28.588766
28.588766
28.588766
28.665201
28.665201
28.741636
28.818071
28.818071
28.741636
28.588766
28.512331
28.435896
28.435896
28.435896
28.435896
28.435896
28.435896
28.283026
28.206587
28.283026
28.35946
28.435896
28.35946
28.283026
28.206587
28.206587
28.283026
28.206587
28.130152
28.05372
28.05372
28.130152
28.130152
28.05372
27.977282
27.977282
28.05372
28.05372
28.05372
27.977282
27.977282
27.977282
27.977282
27.900846
27.824411
27.824411
27.900846
27.977282
27.977282
27.900846
27.747976
27.747976
27.747976
27.824411
27.824411
27.900846
27.824411
27.747976
27.747976
27.824411
27.747976
27.671541
27.595106
27.595106
27.595106
27.671541
27.671541
27.747976
27.671541
27.671541
27.671541
27.595106
27.51867
27.442234
27.3658
27.3658
27.3658
27.3658
27.442234
27.442234
27.442234
27.289364
27.212929
27.212929
27.212929
27.212929
27.212929
27.212929
27.289364
27.289364
27.289364
27.212929
27.136494
27.060057
27.060057
27.060057
27.060057
26.983622
26.983622
26.983622
27.060057
26.983622
26.907185
26.907185
26.907185
26.983622
26.907185
26.830751
26.754316
26.601444
26.601444
26.67788
26.754316
26.754316
26.754316
26.67788
26.52501
26.448572
26.448572
26.448572
26.52501
26.448572
26.448572
26.448572
26.52501
26.52501
26.372139
26.295704
26.372139
26.448572
26.448572
26.295704
26.219267
26.295704
26.372139
26.372139
26.295704
26.295704
26.372139
26.372139
26.295704
26.295704
26.295704
26.295704
26.295704
26.295704
26.295704
26.142832
26.066399
26.066399
26.142832
26.142832
26.142832
26.066399
26.142832
26.142832
26.066399
25.98996
25.98996
25.98996
25.98996
26.066399
26.066399
26.066399
25.98996
25.913527
25.913527
25.913527
25.913527
25.98996
26.066399
26.066399
25.98996
25.913527
25.837091
25.913527
25.837091
25.760654
25.68422
25.760654
25.837091
25.837091
25.760654
25.760654
25.760654
25.760654
25.837091
25.913527
25.913527
25.913527
25.837091
25.760654
25.68422
25.68422
25.68422
25.760654
25.760654
25.760654
25.760654
25.68422
25.760654
25.760654
25.760654
25.760654
25.760654
25.760654
25.760654
25.760654
25.68422
25.607786
25.607786
25.68422
25.68422
25.68422
25.68422
25.760654
25.760654
25.760654
25.607786
25.531347
25.531347
25.531347
25.607786
25.607786
25.607786
25.531347
25.531347
25.607786
25.607786
25.531347
25.454914
25.378479
25.454914
25.454914
25.454914
25.454914
25.378479
25.454914
25.454914
25.531347
25.454914
25.454914
25.454914
25.454914
25.378479
25.378479
25.378479
25.302042
25.302042
25.302042
25.378479
25.378479
25.302042
25.302042
25.302042
25.302042
25.302042
25.302042
25.302042
25.302042
25.225607
25.225607
25.14917
25.225607
25.225607
25.14917
25.072735
24.919865
24.919865
24.996302
25.072735
25.072735
25.072735
24.996302
24.996302
24.919865
24.919865
24.919865
24.919865
24.919865
24.84343
24.766994
24.690557
24.690557
24.766994
24.690557
24.690557
24.614122
24.614122
24.614122
24.614122
24.614122
24.614122
24.614122
24.614122
24.614122
24.614122
24.614122
24.461252
24.384817
24.384817
24.384817
24.384817
24.308382
24.308382
24.384817
24.461252
24.53769
24.461252
24.308382
24.231945
24.231945
24.308382
24.308382
24.308382
24.308382
24.231945
24.231945
24.15551
24.079077
24.00264
24.00264
24.00264
24.00264
24.00264
24.00264
24.079077
24.079077
24.00264
24.00264
23.926205
23.84977
23.84977
23.773333
23.773333
23.773333
23.773333
23.773333
23.84977
23.84977
23.84977
23.773333
23.696898
23.696898
23.696898
23.696898
23.696898
23.696898
23.696898
23.620464
23.544027
23.544027
23.467592
23.391155
23.31472
23.238285
23.31472
23.391155
23.391155
23.391155
23.391155
23.467592
23.391155
23.31472
23.238285
23.238285
23.238285
23.238285
23.085415
23.085415
23.00898
23.00898
23.00898
23.085415
23.085415
23.00898
22.932543
22.856108
22.856108
22.856108
22.856108
22.856108
22.856108
22.856108
22.779673
22.779673
22.779673
22.779673
22.779673
22.703236
22.626802
22.626802
22.626802
22.703236
22.703236
22.626802
22.626802
22.47393
22.397495
22.321062
22.397495
22.47393
22.47393
22.397495
22.321062
22.321062
22.321062
22.321062
22.16819
22.16819
22.244623
22.244623
22.321062
22.321062
22.244623
22.16819
22.091755
22.16819
22.16819
22.16819
22.16819
22.091755
22.091755
22.091755
22.015318
22.015318
22.015318
21.938883
21.938883
21.86245
21.86245
21.78601
21.78601
21.78601
21.78601
21.78601
21.86245
21.86245
21.86245
21.78601
21.78601
21.78601
21.709578
21.709578
21.709578
21.78601
21.78601
21.78601
21.709578
21.633142
21.633142
21.556705
21.48027
21.403833
21.48027
21.403833
21.250965
21.250965
21.250965
21.327398
21.327398
21.250965
21.174528
21.250965
21.250965
21.174528
21.021658
21.021658
21.021658
21.098093
21.098093
21.021658
20.94522
20.94522
21.021658
21.021658
21.021658
20.94522
20.94522
21.021658
21.021658
20.94522
20.868786
20.792353
20.715916
20.715916
20.63948
20.563046
20.563046
20.563046
20.563046
20.486609
20.486609
20.486609
20.486609
20.486609
20.486609
20.410173
20.410173
20.33374
20.257303
20.180868
20.180868
20.257303
20.33374
20.257303
20.257303
20.257303
20.33374
20.33374
20.257303
20.180868
20.180868
20.180868
20.257303
20.180868
20.027996
19.875128
19.79869
19.875128
19.951561
19.951561
20.027996
19.951561
19.875128
19.79869
19.79869
19.79869
19.79869
19.79869
19.722256
19.722256
19.645819
19.645819
19.645819
19.645819
19.569384
19.569384
19.569384
19.569384
19.645819
19.722256
19.722256
19.645819
19.569384
19.569384
19.569384
19.645819
19.492949
19.340078
19.263643
19.263643
19.340078
19.340078
19.340078
19.416512
19.340078
19.263643
19.187206
19.187206
19.187206
19.187206
19.110771
19.110771
19.110771
19.034336
18.9579
18.9579
18.9579
19.034336
19.034336
19.034336
19.034336
19.110771
19.187206
19.187206
19.110771
18.9579
18.881466
18.881466
18.80503
18.80503
18.881466
18.881466
18.881466
18.881466
18.80503
18.728594
18.728594
18.728594
18.728594
18.652159
18.499287
18.499287
18.575726
18.652159
18.652159
18.575726
18.575726
18.575726
18.575726
18.499287
18.346418
18.422853
18.499287
18.575726
18.422853
18.269981
18.193546
18.193546
18.346418
18.499287
18.499287
18.422853
18.269981
18.193546
18.193546
18.117111
18.040674
18.040674
18.117111
18.193546
18.269981
18.193546
18.117111
18.040674
18.040674
18.040674
18.117111
18.117111
17.964241
17.811369
17.734934
17.734934
17.811369
17.734934
17.734934
17.734934
17.811369
17.734934
17.658499
17.582062
17.582062
17.658499
17.658499
17.658499
17.582062
17.582062
17.505627
17.429192
17.352757
17.352757
17.352757
17.505627
17.505627
17.505627
17.352757
17.276321
17.276321
17.352757
17.429192
17.352757
17.276321
17.276321
17.276321
17.276321
17.12345
17.047014
17.047014
17.047014
17.12345
17.12345
17.12345
17.12345
17.12345
17.12345
17.12345
17.12345
17.12345
17.12345
17.12345
16.97058
16.97058
16.97058
16.97058
16.97058
16.894144
16.817709
16.817709
16.894144
16.97058
16.97058
16.894144
16.894144
16.817709
16.894144
16.894144
16.894144
16.817709
16.741272
16.588402
16.511967
16.511967
16.664837
16.664837
16.664837
16.588402
16.511967
16.511967
16.511967
16.588402
16.588402
16.588402
16.435532
16.359097
16.359097
16.359097
16.28266
16.28266
16.359097
16.435532
16.511967
16.435532
16.359097
16.28266
16.28266
16.28266
16.359097
16.28266
16.28266
16.28266
16.28266
16.206224
16.206224
16.12979
16.12979
16.053354
16.053354
16.12979
16.28266
16.28266
16.206224
16.12979
16.053354
16.053354
16.053354
16.053354
15.976919
15.900484
15.824047
15.747612
15.747612
15.824047
15.976919
15.976919
15.824047
15.671177
15.671177
15.671177
15.747612
15.747612
15.747612
15.747612
15.747612
15.747612
15.747612
15.671177
15.594742
15.594742
15.671177
15.671177
15.518305
15.518305
15.594742
15.594742
15.518305
15.441872
15.441872
15.518305
15.518305
15.518305
15.518305
15.518305
15.518305
15.518305
15.441872
15.365435
15.365435
15.365435
15.441872
15.441872
15.365435
15.365435
15.441872
15.441872
15.518305
15.518305
15.594742
15.518305
15.365435
15.136129
15.059692
15.136129
15.289
15.365435
15.289
15.136129
15.059692
15.059692
15.059692
15.059692
14.983259
15.059692
15.136129
15.212564
15.289
15.289
15.212564
15.136129
15.136129
15.136129
15.136129
15.059692
14.906822
14.830387
14.75395
14.677517
14.75395
14.830387
14.983259
15.059692
14.983259
14.906822
14.906822
14.830387
14.830387
14.830387
14.830387
14.830387
14.75395
14.677517
14.60108
14.677517
14.75395
14.830387
14.830387
14.75395
14.75395
14.75395
14.677517
14.60108
14.524645
14.60108
14.677517
14.75395
14.75395
14.677517
14.60108
14.44821
14.44821
14.524645
14.60108
14.60108
14.60108
14.524645
14.44821
14.44821
14.44821
14.524645
14.44821
14.371775
14.295338
14.2189045
14.2189045
14.2189045
14.2189045
14.1424675
14.1424675
14.2189045
14.295338
14.371775
14.44821
14.371775
14.2189045
14.1424675
14.1424675
14.1424675
14.2189045
14.2189045
14.295338
14.295338
14.2189045
14.066032
13.989597
13.989597
13.989597
13.913162
13.836725
13.836725
13.836725
13.836725
13.913162
13.913162
13.913162
13.836725
13.836725
13.76029
13.836725
13.836725
13.913162
13.836725
13.836725
13.836725
13.913162
13.913162
13.913162
13.836725
13.836725
13.76029
13.76029
13.76029
13.76029
13.76029
13.683855
13.60742
13.683855
13.683855
13.76029
13.76029
13.683855
13.530985
13.530985
13.530985
13.530985
13.530985
13.530985
13.60742
13.60742
13.683855
13.683855
13.60742
13.60742
13.530985
13.45455
13.378113
13.378113
13.378113
13.378113
13.378113
13.45455
13.378113
13.301678
13.225243
13.225243
13.301678
13.301678
13.225243
13.148808
13.225243
13.301678
13.301678
13.301678
13.225243
13.225243
13.148808
12.995935
12.995935
13.072372
13.148808
13.148808
13.148808
13.072372
12.995935
12.995935
12.995935
13.148808
13.072372
12.995935
12.843065
12.9195
13.072372
13.072372
13.072372
12.9195
12.9195
12.9195
12.995935
12.995935
12.995935
12.995935
12.995935
12.995935
12.995935
12.9195
12.9195
12.843065
12.843065
12.843065
12.9195
12.843065
12.843065
12.76663
12.76663
12.76663
12.76663
12.76663
12.690195
12.76663
12.76663
12.843065
12.843065
12.76663
12.690195
12.61376
12.537323
12.460888
12.460888
12.61376
12.690195
12.690195
12.690195
12.61376
12.537323
12.460888
12.460888
12.537323
12.61376
12.61376
12.61376
12.61376
12.537323
12.537323
12.460888
12.384453
12.384453
12.384453
12.384453
12.460888
12.384453
12.384453
12.384453
12.384453
12.308018
12.308018
12.231581
12.155148
12.155148
12.231581
12.231581
12.231581
12.231581
12.231581
12.155148
12.078711
12.078711
12.155148
12.231581
12.231581
12.155148
12.078711
12.078711
12.078711
12.078711
12.078711
12.078711
12.078711
12.078711
12.078711
12.002275
12.002275
12.078711
12.002275
11.92584
11.92584
11.92584
11.92584
11.92584
11.92584
11.92584
11.849405
11.849405
11.849405
11.849405
12.002275
12.002275
11.92584
11.849405
11.772968
11.772968
11.772968
11.696533
11.772968
11.772968
11.849405
11.696533
11.543663
11.467228
11.543663
11.620098
11.620098
11.620098
11.620098
11.620098
11.620098
11.620098
11.696533
11.696533
11.620098
11.543663
11.467228
11.390791
11.390791
11.390791
11.390791
11.390791
11.314356
11.390791
11.390791
11.390791
11.237921
11.237921
11.237921
11.314356
11.314356
11.314356
11.237921
11.161486
11.085051
11.008614
11.008614
11.008614
11.008614
11.008614
11.008614
10.9321785
10.9321785
10.855743
10.855743
10.855743
10.9321785
11.008614
11.008614
10.9321785
10.779308
10.626438
10.550001
10.550001
10.626438
10.702873
10.779308
10.702873
10.626438
10.473566
10.397131
10.397131
10.473566
10.473566
10.473566
10.473566
10.473566
10.397131
10.397131
10.320696
10.320696
10.320696
10.320696
10.244259
10.244259
10.244259
10.167826
10.014954
10.014954
10.014954
9.938519
9.938519
9.938519
10.014954
10.014954
9.938519
9.862083
9.785646
9.785646
9.785646
9.862083
9.938519
10.014954
10.014954
9.862083
9.709213
9.709213
9.785646
9.862083
9.785646
9.709213
9.632776
9.632776
9.709213
9.709213
9.709213
9.709213
9.632776
9.556341
9.556341
9.479904
9.479904
9.403471
9.403471
9.479904
9.556341
9.556341
9.556341
9.479904
9.403471
9.327034
9.250599
9.250599
9.250599
9.250599
9.250599
9.250599
9.097729
9.021292
9.021292
9.097729
9.174164
9.327034
9.250599
9.097729
9.021292
9.021292
9.021292
9.021292
9.021292
9.021292
8.944859
8.944859
9.021292
8.944859
8.944859
8.868422
8.868422
8.868422
8.868422
8.868422
8.868422
8.868422
8.868422
8.791986
8.791986
8.715551
8.715551
8.639116
8.639116
8.715551
8.868422
8.868422
8.791986
8.715551
8.639116
8.639116
8.639116
8.639116
8.639116
8.639116
8.562679
8.486244
8.409809
8.409809
8.562679
8.639116
8.639116
8.562679
8.639116
8.715551
8.715551
8.715551
8.639116
8.639116
8.639116
8.562679
8.562679
8.639116
8.639116
8.562679
8.486244
8.486244
8.486244
8.486244
8.486244
8.486244
8.562679
8.562679
8.486244
8.409809
8.409809
8.409809
8.486244
8.486244
8.409809
8.409809
8.333374
8.409809
8.486244
8.562679
8.486244
8.333374
8.333374
8.333374
8.409809
8.409809
8.333374
8.333374
8.333374
8.256939
8.256939
8.256939
8.333374
8.409809
8.409809
8.333374
8.256939
8.180504
8.180504
8.333374
8.409809
8.333374
8.333374
8.256939
8.180504
8.104067
8.027632
8.027632
8.027632
8.104067
8.180504
8.256939
8.256939
8.256939
8.180504
8.104067
8.027632
8.104067
8.180504
8.256939
8.180504
8.104067
8.104067
8.104067
8.104067
8.180504
8.180504
8.180504
8.104067
8.104067
8.180504
8.180504
8.104067
8.027632
7.951197
7.951197
7.951197
7.874761
7.951197
8.027632
8.104067
8.104067
7.951197
7.874761
7.798326
7.874761
7.951197
8.104067
8.104067
8.104067
8.104067
8.104067
8.027632
8.027632
8.027632
8.027632
8.027632
8.104067
8.104067
8.104067
8.027632
7.951197
7.951197
7.951197
7.874761
7.874761
7.874761
7.951197
8.027632
7.874761
7.72189
7.56902
7.645455
7.72189
7.798326
7.874761
7.798326
7.72189
7.645455
7.645455
7.56902
7.56902
7.645455
7.72189
7.72189
7.72189
7.72189
7.72189
7.645455
7.645455
7.72189
7.72189
7.72189
7.72189
7.72189
7.645455
7.4925838
7.3397136
7.3397136
7.4161487
7.56902
7.72189
7.72189
7.645455
7.56902
7.4925838
7.4161487
7.3397136
7.3397136
7.4161487
7.3397136
7.3397136
7.3397136
7.4161487
7.4161487
7.3397136
7.2632775
7.2632775
7.3397136
7.3397136
7.2632775
7.1868424
7.1104074
7.1104074
7.1868424
7.1868424
7.1868424
7.1868424
7.1104074
7.1104074
7.1104074
7.1104074
7.1104074
7.1104074
7.0339713
7.0339713
6.957536
6.957536
6.957536
6.957536
6.957536
6.957536
6.957536
6.957536
6.881101
6.881101
6.881101
6.881101
6.881101
6.957536
6.957536
6.957536
6.957536
6.957536
6.881101
6.804665
6.804665
6.881101
6.881101
6.804665
6.804665
6.804665
6.72823
6.651794
6.498924
6.4224877
6.498924
6.72823
6.804665
6.72823
6.575359
6.498924
6.575359
6.575359
6.498924
6.4224877
6.498924
6.498924
6.4224877
6.498924
6.575359
6.575359
6.4224877
6.3460526
6.2696166
6.4224877
6.498924
6.4224877
6.2696166
6.1931815
6.1167464
6.1931815
6.3460526
6.4224877
6.3460526
6.2696166
6.1931815
6.1167464
6.0403104
5.9638753
6.0403104
6.1167464
6.1167464
6.1167464
6.0403104
5.9638753
5.9638753
5.9638753
6.0403104
5.9638753
5.88744
5.811004
5.734569
5.811004
5.811004
5.811004
5.811004
5.734569
5.811004
5.88744
5.9638753
5.88744
5.734569
5.658133
5.581698
5.658133
5.658133
5.658133
5.734569
5.811004
5.811004
5.658133
5.428827
5.3523917
5.3523917
5.581698
5.734569
5.734569
5.581698
5.505263
5.3523917
5.2759557
5.2759557
5.3523917
5.428827
5.505263
5.505263
5.428827
5.2759557
5.1230855
5.0466495
5.1995206
5.3523917
5.428827
5.428827
5.428827
5.428827
5.3523917
5.2759557
5.1995206
5.1230855
5.0466495
5.0466495
5.1230855
5.1995206
5.1995206
5.1995206
5.1230855
5.0466495
5.0466495
5.0466495
5.0466495
5.1230855
5.1995206
5.1230855
5.0466495
4.9702144
4.9702144
4.8937783
4.8937783
4.8937783
4.9702144
4.9702144
4.9702144
4.9702144
4.9702144
4.9702144
4.9702144
4.8937783
4.8937783
4.8937783
4.9702144
4.9702144
4.8937783
4.8937783
4.9702144
4.9702144
4.9702144
4.8937783
4.817343
4.817343
4.817343
4.817343
4.740908
4.664472
4.664472
4.740908
4.817343
4.8937783
4.817343
4.817343
4.8937783
5.0466495
4.9702144
4.740908
4.588037
4.588037
4.664472
4.817343
4.740908
4.740908
4.740908
4.740908
4.740908
4.740908
4.740908
4.740908
4.740908
4.740908
4.740908
4.664472
4.588037
4.588037
4.664472
4.664472
4.740908
4.664472
4.588037
4.511602
4.511602
4.588037
4.511602
4.511602
4.435166
4.358731
4.435166
4.435166
4.511602
4.511602
4.588037
4.664472
4.664472
4.588037
4.435166
4.435166
4.435166
4.511602
4.588037
4.588037
4.588037
4.511602
4.511602
4.511602
4.511602
4.511602
4.511602
4.511602
4.511602
4.588037
4.588037
4.435166
4.358731
4.358731
4.511602
4.588037
4.588037
4.511602
4.435166
4.358731
4.2822957
4.2822957
4.2822957
4.435166
4.435166
4.435166
4.2822957
4.2058606
4.2822957
4.2822957
4.2822957
4.2058606
4.2058606
4.2822957
4.2058606
4.2058606
4.1294246
4.0529895
4.0529895
4.1294246
4.1294246
4.2058606
4.2822957
4.2822957
4.2822957
4.2822957
4.2058606
4.2058606
4.1294246
4.0529895
4.0529895
4.1294246
4.1294246
4.1294246
4.0529895
3.9765544
3.9765544
3.9765544
4.0529895
4.0529895
4.0529895
3.9765544
3.9001184
3.9001184
3.9765544
4.0529895
4.0529895
4.1294246
4.0529895
4.0529895
4.0529895
4.0529895
3.9765544
3.9001184
3.8236833
3.7472482
3.7472482
3.7472482
3.8236833
3.9765544
3.9765544
3.9001184
3.7472482
3.7472482
3.8236833
3.9001184
3.9765544
3.9765544
3.9765544
4.0529895
3.9765544
3.9001184
3.8236833
3.8236833
3.8236833
3.8236833
3.7472482
3.6708117
3.6708117
3.7472482
3.8236833
3.7472482
3.6708117
3.6708117
3.6708117
3.7472482
3.6708117
3.6708117
3.6708117
3.7472482
3.7472482
3.7472482
3.7472482
3.6708117
3.6708117
3.5943766
3.5943766
3.5943766
3.517941
3.4415054
3.4415054
3.4415054
3.4415054
3.517941
3.5943766
3.5943766
3.517941
3.3650703
3.3650703
3.3650703
3.3650703
3.3650703
3.3650703
3.3650703
3.2886348
3.2121997
3.2121997
3.2886348
3.3650703
3.3650703
3.3650703
3.2886348
3.2886348
3.2886348
3.2886348
3.2121997
3.1357636
3.0593286
3.0593286
3.2121997
3.2886348
3.2121997
3.0593286
2.8300223
2.8300223
2.9828935
3.0593286
3.0593286
2.9064574
2.9064574
2.9064574
2.9828935
2.9828935
2.9828935
2.9828935
3.0593286
3.0593286
3.0593286
2.9828935
2.9828935
2.9828935
2.9064574
2.9064574
2.8300223
2.9064574
3.0593286
3.0593286
3.0593286
2.9828935
2.9064574
2.9828935
2.9828935
2.9064574
2.8300223
2.7535872
2.8300223
2.8300223
2.9064574
2.8300223
2.8300223
2.7535872
2.6771512
2.6771512
2.7535872
2.8300223
2.8300223
2.7535872
2.600716
2.52428
2.52428
2.600716
2.600716
2.600716
2.600716
2.600716
2.52428
2.52428
2.37141
2.37141
2.37141
2.37141
2.447845
2.447845
2.447845
2.447845
2.52428
2.600716
2.600716
2.52428
2.52428
2.52428
2.52428
2.52428
2.52428
2.52428
2.447845
2.447845
2.52428
2.52428
2.52428
2.447845
2.52428
2.52428
2.600716
2.600716
2.52428
2.447845
2.447845
2.447845
2.52428
2.600716
2.600716
2.52428
2.600716
2.600716
2.52428
2.447845
2.52428
2.600716
2.600716
2.52428
2.447845
2.37141
2.37141
2.52428
2.52428
2.447845
2.37141
2.37141
2.37141
2.447845
2.52428
2.52428
2.447845
2.447845
2.447845
2.52428
2.600716
2.52428
2.447845
2.37141
2.2949739
2.2185388
2.2185388
2.2185388
2.1421027
2.0656676
2.1421027
2.1421027
2.2949739
2.2949739
2.37141
2.37141
2.447845
2.447845
2.447845
2.37141
2.2949739
2.2949739
2.2949739
2.2949739
2.2949739
2.2949739
2.2949739
2.2185388
2.2185388
2.2185388
2.2949739
2.2949739
2.2949739
2.2949739
2.2949739
2.37141
2.447845
2.37141
2.2185388
2.2185388
2.2949739
2.37141
2.37141
2.2949739
2.1421027
2.1421027
2.2185388
2.37141
2.37141
2.37141
2.37141
2.447845
2.447845
2.447845
2.2949739
2.2185388
2.2185388
2.2185388
2.2949739
2.37141
2.2949739
2.2949739
2.2949739
2.2185388
2.1421027
2.1421027
2.1421027
2.2185388
2.2185388
2.2949739
2.2185388
2.2185388
2.2949739
2.2949739
2.2949739
2.2185388
2.1421027
2.1421027
2.2185388
2.2949739
2.37141
2.2949739
2.2185388
2.2185388
2.1421027
2.1421027
2.1421027
2.1421027
2.1421027
2.2185388
2.2185388
2.1421027
1.9892325
1.9892325
1.9892325
2.0656676
2.1421027
2.1421027
2.1421027
2.0656676
1.9892325
1.9892325
2.0656676
2.1421027
2.1421027
2.1421027
2.0656676
2.0656676
1.9892325
2.0656676
2.0656676
2.1421027
2.2185388
2.1421027
2.1421027
2.1421027
2.2949739
2.2949739
2.1421027
2.1421027
2.1421027
2.2185388
2.2949739
2.2185388
2.2185388
2.2185388
2.2185388
2.2185388
2.1421027
2.1421027
2.1421027
2.2185388
2.2185388
2.2185388
2.1421027
2.1421027
2.1421027
2.1421027
2.2185388
2.1421027
2.0656676
1.9892325
2.0656676
2.0656676
2.1421027
2.2185388
2.2185388
2.1421027
2.1421027
2.1421027
2.1421027
2.1421027
2.1421027
2.2185388
2.2185388
2.1421027
2.1421027
2.0656676
2.0656676
2.0656676
2.0656676
2.0656676
2.0656676
2.1421027
2.1421027
2.1421027
2.1421027
2.0656676
2.0656676
2.1421027
2.2949739
2.2949739
2.2185388
2.1421027
2.2185388
2.2185388
2.2185388
2.1421027
2.1421027
2.2185388
2.2185388
2.2949739
2.2949739
2.2949739
2.2949739
2.2949739
2.2949739
2.2949739
2.2185388
2.2949739
2.37141
2.37141
2.2185388
2.1421027
2.1421027
2.2949739
2.37141
2.2949739
2.2185388
2.2185388
2.2949739
2.2949739
2.2185388
2.2185388
2.1421027
2.2185388
2.2185388
2.2949739
2.37141
2.37141
2.2949739
2.2185388
2.2185388
2.2185388
2.2185388
2.2949739
2.37141
2.447845
2.447845
2.447845
2.447845
2.37141
2.2949739
2.37141
2.447845
2.52428
2.52428
2.447845
2.447845
2.37141
2.37141
2.447845
2.37141
2.37141
2.37141
2.37141
2.2949739
2.2185388
2.2185388
2.2949739
2.37141
2.447845
2.447845
2.37141
2.37141
2.37141
2.37141
2.37141
2.37141
2.2949739
2.37141
2.37141
2.37141
2.37141
2.2949739
2.2949739
2.2949739
2.37141
2.447845
2.447845
2.37141
2.2949739
2.37141
2.37141
2.37141
2.2949739
2.37141
2.447845
2.52428
2.600716
2.52428
2.447845
2.37141
2.447845
2.52428
2.52428
2.447845
2.37141
2.37141
2.37141
2.37141
2.2949739
2.2949739
2.2949739
2.37141
2.37141
2.447845
2.447845
2.52428
2.52428
2.600716
2.600716
2.600716
2.52428
2.447845
2.2949739
2.2949739
2.37141
2.447845
2.447845
2.37141
2.2949739
2.2185388
2.2949739
2.37141
2.447845
2.447845
2.447845
2.447845
2.37141
2.2949739
2.2185388
2.2185388
2.2185388
2.37141
2.447845
2.52428
2.52428
2.447845
2.37141
2.37141
2.447845
2.600716
2.600716
2.600716
2.52428
2.447845
2.2949739
2.2185388
2.2949739
2.37141
2.447845
2.52428
2.600716
2.52428
2.447845
2.37141
2.2949739
2.2949739
2.2949739
2.37141
2.447845
2.447845
2.52428
2.447845
2.2949739
2.2185388
2.2185388
2.2949739
2.37141
2.447845
2.447845
2.447845
2.447845
2.447845
2.447845
2.447845
2.447845
2.52428
2.52428
2.447845
2.447845
2.447845
2.447845
2.447845
2.447845
2.52428
2.600716
2.600716
2.600716
2.447845
2.447845
2.37141
2.37141
2.2949739
2.37141
2.37141
2.447845
2.447845
2.447845
2.52428
2.52428
2.52428
2.447845
2.37141
2.37141
2.37141
2.447845
2.447845
2.447845
2.447845
2.447845
2.52428
2.600716
2.600716
2.52428
2.52428
2.52428
2.447845
2.447845
2.52428
2.600716
2.600716
2.600716
2.52428
2.52428
2.600716
2.6771512
2.6771512
2.600716
2.52428
2.52428
2.52428
2.600716
2.600716
2.600716
2.52428
2.52428
2.52428
2.600716
2.52428
2.600716
2.6771512
2.7535872
2.7535872
2.7535872
2.6771512
2.600716
2.52428
2.447845
2.37141
2.2949739
2.37141
2.52428
2.6771512
2.600716
2.52428
2.447845
2.447845
2.52428
2.6771512
2.7535872
2.8300223
2.7535872
2.6771512
2.600716
2.600716
2.6771512
2.600716
2.600716
2.6771512
2.7535872
2.9064574
2.9828935
2.9828935
2.9064574
2.8300223
2.7535872
2.8300223
2.9064574
2.9828935
2.9828935
2.9064574
2.8300223
2.7535872
2.8300223
2.9064574
2.9828935
3.0593286
3.0593286
3.1357636
3.2121997
3.2121997
3.1357636
3.1357636
3.0593286
3.1357636
3.1357636
3.2121997
3.2121997
3.2121997
3.2121997
3.2121997
3.2121997
3.2121997
3.2886348
3.3650703
3.3650703
3.3650703
3.3650703
3.3650703
3.4415054
3.4415054
3.517941
3.4415054
3.4415054
3.517941
3.517941
3.517941
3.517941
3.4415054
3.4415054
3.517941
3.5943766
3.5943766
3.5943766
3.517941
3.517941
3.517941
3.6708117
3.7472482
3.7472482
3.6708117
3.6708117
3.7472482
3.7472482
3.6708117
3.6708117
3.6708117
3.7472482
3.8236833
3.8236833
3.6708117
3.5943766
3.6708117
3.8236833
3.9001184
3.9001184
3.9001184
3.8236833
3.8236833
3.9001184
3.9765544
4.0529895
4.0529895
4.0529895
3.9765544
3.9001184
3.9001184
3.9765544
4.1294246
4.2822957
4.2822957
4.2058606
4.1294246
4.1294246
4.1294246
4.1294246
4.1294246
4.1294246
4.2058606
4.358731
4.511602
4.435166
4.435166
4.435166
4.435166
4.435166
4.358731
4.2822957
4.2058606
4.2058606
4.2058606
4.358731
4.358731
4.435166
4.435166
4.588037
4.664472
4.664472
4.511602
4.435166
4.358731
4.358731
4.358731
4.435166
4.435166
4.435166
4.511602
4.511602
4.588037
4.588037
4.588037
4.664472
4.664472
4.664472
4.588037
4.588037
4.664472
4.740908
4.740908
4.740908
4.664472
4.664472
4.511602
4.358731
4.358731
4.511602
4.740908
4.817343
4.740908
4.664472
4.664472
4.664472
4.740908
4.740908
4.664472
4.664472
4.664472
4.664472
4.664472
4.588037
4.511602
4.588037
4.740908
4.817343
4.817343
4.740908
4.664472
4.740908
4.817343
4.817343
4.664472
4.588037
4.511602
4.588037
4.588037
4.664472
4.664472
4.664472
4.664472
4.740908
4.740908
4.740908
4.664472
4.588037
4.588037
4.588037
4.664472
4.740908
4.740908
4.664472
4.588037
4.588037
4.664472
4.664472
4.588037
4.511602
4.511602
4.588037
4.664472
4.664472
4.664472
4.664472
4.664472
4.664472
4.664472
4.664472
4.664472
4.588037
4.588037
4.588037
4.588037
4.588037
4.511602
4.2822957
4.2822957
4.435166
4.588037
4.664472
4.588037
4.435166
4.435166
4.358731
4.358731
4.435166
4.435166
4.435166
4.511602
4.588037
4.588037
4.511602
4.511602
4.588037
4.740908
4.740908
4.664472
4.664472
4.664472
4.664472
4.664472
4.588037
4.511602
4.588037
4.740908
4.740908
4.664472
4.511602
4.511602
4.664472
4.740908
4.740908
4.664472
4.588037
4.588037
4.664472
4.664472
4.664472
4.664472
4.664472
4.664472
4.664472
4.740908
4.740908
4.817343
4.817343
4.817343
4.740908
4.664472
4.664472
4.817343
4.8937783
4.9702144
4.8937783
4.817343
4.817343
4.817343
4.740908
4.740908
4.817343
4.817343
4.817343
4.817343
4.8937783
4.9702144
4.8937783
4.8937783
4.9702144
5.0466495
4.9702144
4.8937783
4.740908
4.664472
4.664472
4.740908
4.817343
4.8937783
4.8937783
4.8937783
4.9702144
4.9702144
4.9702144
4.8937783
4.8937783
4.8937783
4.8937783
4.8937783
4.9702144
4.9702144
5.0466495
5.0466495
5.1230855
5.1995206
5.1995206
5.1230855
5.0466495
4.9702144
5.0466495
5.1230855
5.1230855
5.0466495
5.0466495
5.0466495
5.1230855
5.1995206
5.2759557
5.1995206
5.1230855
5.0466495
5.0466495
5.1230855
5.1230855
5.1230855
5.1230855
5.2759557
5.2759557
5.2759557
5.1995206
5.1995206
5.1995206
5.1995206
5.2759557
5.2759557
5.2759557
5.1995206
5.1995206
5.1995206
5.1995206
5.1230855
5.1995206
5.2759557
5.2759557
5.1995206
5.1995206
5.1230855
5.1230855
5.1230855
5.1230855
5.0466495
5.0466495
5.1230855
5.1230855
5.1230855
5.1230855
5.1995206
5.1995206
5.2759557
5.2759557
5.1995206
5.1230855
5.1230855
5.1230855
5.1230855
5.1995206
5.1995206
5.1995206
5.2759557
5.2759557
5.2759557
5.1995206
5.0466495
4.9702144
5.1230855
5.1995206
5.2759557
5.1995206
5.1230855
5.1230855
5.1230855
5.1995206
5.1995206
5.1995206
5.1230855
5.1230855
5.1230855
5.1230855
5.1995206
5.1995206
5.1995206
5.1995206
5.1995206
5.1230855
5.1230855
5.1230855
5.1230855
5.1230855
5.1230855
5.0466495
4.9702144
4.9702144
5.1230855
5.1995206
5.1230855
4.9702144
4.8937783
4.9702144
5.0466495
5.0466495
4.9702144
4.8937783
4.9702144
5.0466495
5.1230855
5.0466495
4.9702144
4.9702144
4.9702144
4.9702144
4.9702144
5.0466495
5.1230855
5.1230855
5.0466495
4.9702144
4.8937783
4.8937783
4.8937783
4.9702144
5.0466495
5.0466495
4.9702144
4.9702144
4.9702144
4.9702144
4.8937783
4.8937783
4.8937783
4.8937783
4.8937783
4.9702144
4.9702144
4.9702144
4.8937783
4.8937783
4.9702144
4.9702144
4.9702144
4.8937783
4.8937783
4.8937783
4.8937783
4.817343
4.817343
4.8937783
4.9702144
4.8937783
4.740908
4.740908
4.740908
4.664472
4.740908
4.740908
4.817343
4.817343
4.817343
4.740908
4.740908
4.740908
4.817343
4.817343
4.8937783
4.9702144
5.0466495
4.9702144
4.8937783
4.8937783
4.9702144
4.8937783
4.817343
4.740908
4.664472
4.664472
4.740908
4.817343
4.8937783
4.8937783
4.8937783
4.817343
4.740908
4.740908
4.740908
4.664472
4.740908
4.740908
4.740908
4.664472
4.664472
4.664472
4.740908
4.664472
4.588037
4.588037
4.664472
4.740908
4.740908
4.664472
4.588037
4.588037
4.740908
4.817343
4.740908
4.588037
4.511602
4.588037
4.588037
4.511602
4.358731
4.2822957
4.358731
4.435166
4.511602
4.511602
4.435166
4.435166
4.435166
4.435166
4.358731
4.358731
4.358731
4.435166
4.435166
4.435166
4.435166
4.435166
4.358731
4.2822957
4.2822957
4.2822957
4.435166
4.588037
4.511602
4.358731
4.2822957
4.358731
4.435166
4.511602
4.511602
4.588037
4.511602
4.511602
4.435166
4.435166
4.435166
4.2822957
4.2058606
4.2058606
4.358731
4.435166
4.358731
4.358731
4.2822957
4.2822957
4.2822957
4.358731
4.358731
4.358731
4.2822957
4.2058606
4.2058606
4.2058606
4.2058606
4.2058606
4.1294246
4.1294246
4.0529895
4.0529895
4.1294246
4.2058606
4.2058606
4.2822957
4.2822957
4.2822957
4.2822957
4.2058606
4.2058606
4.2058606
4.2058606
4.2822957
4.2822957
4.2822957
4.2822957
4.358731
4.2822957
4.2058606
4.1294246
3.9765544
3.9765544
4.1294246
4.2058606
4.2058606
4.1294246
4.0529895
4.0529895
4.1294246
4.2058606
4.2058606
4.2058606
4.2058606
4.1294246
3.9765544
3.8236833
3.8236833
3.9001184
3.9765544
4.0529895
4.0529895
4.0529895
3.9765544
3.9001184
3.9001184
3.9765544
3.9765544
3.9001184
3.9001184
3.9765544
3.9765544
4.0529895
3.9765544
3.9001184
3.9001184
3.9765544
4.0529895
3.9765544
3.9765544
3.9001184
3.9001184
3.9001184
3.9001184
3.9765544
3.9765544
3.8236833
3.7472482
3.7472482
3.8236833
3.8236833
3.8236833
3.8236833
3.9001184
3.9001184
3.7472482
3.5943766
3.5943766
3.6708117
3.7472482
3.5943766
3.3650703
3.2121997
3.2121997
3.2886348
3.3650703
3.2121997
2.9828935
2.8300223
2.9064574
3.0593286
3.2886348
3.3650703
3.3650703
3.2886348
3.1357636
3.0593286
2.9064574
2.8300223
2.6771512
2.600716
2.52428
2.52428
2.52428
2.52428
2.52428
2.600716
2.600716
2.52428
2.52428
2.52428
2.52428
2.37141
2.2185388
1.9892325
1.9127965
1.7599258
1.7599258
1.7599258
1.7599258
1.6834903
1.6070552
1.6070552
1.5306196
1.4541845
1.3777485
1.3777485
1.5306196
1.5306196
1.4541845
1.3013134
1.2248778
1.1484427
1.0720072
0.9955716
0.91913605
0.91913605
0.91913605
0.91913605
0.84270096
0.6898298
0.61339426
0.5369587
0.5369587
0.5369587
0.4605236
0.30765247
0.15478134
0.0019106865
0.0019106865
-0.07452488
-0.07452488
-0.07452488
-0.07452488
-0.15095997
-0.15095997
-0.15095997
-0.15095997
-0.30383086
-0.38026643
-0.38026643
-0.456702
-0.60957265
-0.76244354
-0.9153142
-0.99174976
-0.99174976
-0.9153142
-1.0681853
-1.2210565
-1.2974916
-1.2210565
-1.2210565
-1.2210565
-1.2974916
-1.4503627
-1.526798
-1.6032333
-1.6032333
-1.6032333
-1.6032333
-1.6796689
-1.8325398
-1.9089751
-2.061846
-2.1382816
-2.1382816
-2.1382816
-2.2147171
-2.367588
-2.5204587
-2.5968943
-2.5968943
-2.5968943
-2.6733296
-2.8262005
-2.9790714
-3.0555067
-3.0555067
-3.0555067
-3.1319423
-3.2848132
-3.3612485
-3.437684
-3.437684
-3.5141194
-3.6669903
-3.7434258
-3.7434258
-3.7434258
-3.8198612
-3.8962967
-3.972732
-3.972732
-3.972732
-4.0491676
-4.2020383
-4.278474
-4.278474
-4.3549094
-4.50778
-4.7370863
-4.8899574
-4.8899574
-4.8899574
-4.8899574
-4.966393
-5.0428286
-5.1192636
-5.195699
-5.34857
-5.501441
-5.577876
-5.577876
-5.577876
-5.654312
-5.807183
-5.807183
-5.883618
-5.9600534
-6.036489
-6.1129246
-6.1893597
-6.265795
-6.265795
-6.265795
-6.265795
-6.342231
-6.495102
-6.6479726
-6.724408
-6.8008432
-6.9537144
-7.0301495
-7.1065855
-7.1065855
-7.1065855
-7.1830206
-7.2594557
-7.412327
-7.488763
-7.565198
-7.565198
-7.565198
-7.641633
-7.794504
-7.794504
-7.8709397
-7.8709397
-7.8709397
-8.02381
-8.100246
-8.100246
-8.1766815
-8.329552
-8.405988
-8.558859
-8.711729
-8.864601
-8.941036
-8.941036
-9.017471
-9.017471
-9.017471
-9.017471
-9.017471
-9.093906
-9.1703415
-9.246778
-9.399649
-9.552519
-9.70539
-9.70539
-9.781826
-9.934696
-10.087567
-10.164002
-10.240438
-10.316874
-10.39331
-10.469745
-10.54618
-10.54618
-10.54618
-10.54618
-10.622616
-10.699051
-10.775486
-10.928357
-11.004793
-11.081228
-11.157663
-11.234098
-11.234098
-11.234098
-11.310534
-11.3869705
-11.539841
-11.692711
-11.769148
-11.769148
-11.769148
-11.845583
-11.998453
-12.151325
-12.151325
-12.151325
-12.22776
-12.3806305
-12.533503
-12.533503
-12.533503
-12.609938
-12.686373
-12.839243
-12.91568
-13.06855
-13.144985
-13.22142
-13.297855
-13.374292
-13.450727
-13.527163
-13.527163
-13.527163
-13.680033
-13.832903
-13.985775
-14.06221
-14.138645
-14.291517
-14.367952
-14.367952
-14.367952
-14.444387
-14.597258
-14.75013
-14.903
-14.979435
-15.132307
-15.208742
-15.361612
-15.438047
-15.438047
-15.438047
-15.514484
-15.667355
-15.89666
-16.049532
-16.049532
-16.049532
-16.202402
-16.355274
-16.508144
-16.58458
-16.661015
-16.813887
-16.966757
-17.043192
-17.043192
-17.196064
-17.2725
-17.348934
-17.42537
-17.501804
-17.654676
-17.807547
-17.960417
-17.960417
-18.036854
-18.113289
-18.189724
-18.26616
-18.342596
-18.495466
-18.571901
-18.571901
-18.648336
-18.724771
-18.801208
-18.954079
-19.10695
-19.25982
-19.412691
-19.489126
-19.489126
-19.565563
-19.718433
-19.947739
-20.10061
-20.177046
-20.25348
-20.329916
-20.482786
-20.559223
-20.712093
-20.788528
-20.941399
-21.170706
-21.24714
-21.24714
-21.323578
-21.400011
-21.476448
-21.629318
-21.78219
-21.93506
-22.011496
-22.08793
-22.164366
-22.240803
-22.393673
-22.470108
-22.546543
-22.699415
-22.92872
-23.005156
-22.92872
-22.852285
-22.92872
-23.005156
-23.158028
-23.310898
-23.387335
-23.463768
-23.693075
-23.845947
-23.92238
-23.92238
-23.998817
-24.075253
-24.151688
-24.228123
-24.30456
-24.380995
-24.45743
-24.610302
-24.763172
-24.763172
-24.916042
-25.068914
-25.14535
-25.14535
-25.221785
-25.29822
-25.374655
-25.374655
-25.45109
-25.527527
-25.680397
-25.756832
-25.756832
-25.833267
-25.98614
-26.062574
-26.062574
-26.062574
-26.215445
-26.368317
-26.521187
-26.597622
-26.597622
-26.674057
-26.82693
-26.903364
-26.979801
-26.979801
-26.979801
-26.979801
-27.056234
-27.209106
-27.285542
-27.361977
-27.361977
-27.438414
-27.514847
-27.591282
-27.667719
-27.744154
-27.744154
-27.82059
-27.82059
-27.897026
-27.897026
-27.82059
-27.82059
-27.897026
-27.897026
-27.97346
-27.97346
-28.126331
-28.202766
-28.202766
-28.126331
-28.126331
-28.279203
-28.355639
-28.355639
-28.355639
-28.355639
-28.355639
-28.508509
-28.584944
-28.584944
-28.584944
-28.584944
-28.508509
-28.584944
-28.584944
-28.584944
-28.584944
-28.584944
-28.584944
-28.584944
-28.584944
-28.508509
-28.432072
-28.508509
-28.584944
-28.661379
-28.584944
-28.508509
-28.432072
-28.355639
-28.355639
-28.355639
-28.432072
-28.432072
-28.355639
-28.279203
-28.279203
-28.202766
-28.202766
-28.202766
-28.202766
-28.126331
-28.049894
-27.97346
-27.897026
-27.897026
-27.897026
-27.82059
-27.744154
-27.667719
-27.514847
-27.438414
-27.361977
-27.438414
-27.438414
-27.361977
-27.209106
-27.056234
-26.979801
-26.979801
-26.979801
-26.903364
-26.750492
-26.597622
-26.521187
-26.597622
-26.674057
-26.597622
-26.368317
-26.215445
-26.215445
-26.29188
-26.29188
-26.215445
-26.215445
-26.13901
-26.062574
-25.98614
-25.909702
-25.833267
-25.833267
-25.756832
-25.756832
-25.680397
-25.680397
-25.680397
-25.603962
-25.527527
-25.374655
-25.29822
-25.29822
-25.29822
-25.14535
-25.14535
-25.14535
-25.221785
-25.221785
-25.14535
-24.992477
-24.916042
-24.839607
-24.839607
-24.839607
-24.763172
-24.610302
-24.45743
-24.45743
-24.533865
-24.533865
-24.45743
-24.45743
-24.45743
-24.45743
-24.30456
-24.151688
-24.075253
-23.998817
-23.998817
-23.92238
-23.845947
-23.845947
-23.845947
-23.845947
-23.845947
-23.76951
-23.693075
-23.693075
-23.693075
-23.76951
-23.61664
-23.387335
-23.310898
-23.387335
-23.463768
-23.463768
-23.310898
-23.310898
-23.234463
-23.234463
-23.081593
-23.005156
-23.005156
-23.081593
-23.158028
-23.158028
-23.081593
-23.005156
-23.005156
-22.92872
-22.77585
-22.62298
-22.62298
-22.62298
-22.62298
-22.546543
-22.393673
-22.317238
-22.317238
-22.317238
-22.317238
-22.317238
-22.240803
-22.164366
-22.164366
-22.08793
-22.011496
-21.858625
-21.858625
-21.858625
-21.93506
-21.93506
-21.858625
-21.629318
-21.476448
-21.400011
-21.400011
-21.400011
-21.323578
-21.170706
-20.941399
-20.712093
-20.635658
-20.559223
-20.559223
-20.559223
-20.559223
-20.559223
-20.482786
-20.329916
-20.25348
-20.177046
-20.10061
-20.10061
-20.024176
-19.947739
-19.871304
-19.947739
-20.024176
-19.947739
-19.794868
-19.565563
-19.336256
-19.25982
-19.183384
-19.10695
-19.10695
-19.10695
-19.030514
-18.954079
-18.877644
-18.724771
-18.648336
-18.495466
-18.342596
-18.189724
-18.036854
-17.960417
-17.883982
-17.960417
-17.960417
-17.960417
-17.807547
-17.654676
-17.42537
-17.348934
-17.2725
-17.2725
-17.119629
-16.966757
-16.813887
-16.737452
-16.58458
-16.355274
-16.27884
-16.125967
-15.973097
-15.820227
-15.667355
-15.667355
-15.667355
-15.5909195
-15.514484
-15.361612
-15.361612
-15.285177
-15.132307
-14.979435
-14.826565
-14.673695
-14.520823
-14.444387
-14.367952
-14.21508
-14.06221
-13.985775
-13.985775
-13.90934
-13.832903
-13.756468
-13.603598
-13.450727
-13.374292
-13.297855
-13.22142
-13.06855
-12.992115
-12.91568
-12.91568
-12.839243
-12.609938
-12.3806305
-12.22776
-12.22776
-12.22776
-12.151325
-12.074888
-11.998453
-11.998453
-11.845583
-11.692711
-11.463406
-11.310534
-11.234098
-11.234098
-11.157663
-11.081228
-10.928357
-10.928357
-10.851922
-10.775486
-10.699051
-10.622616
-10.622616
-10.622616
-10.469745
-10.164002
-10.011132
-10.011132
-10.011132
-9.934696
-9.858261
-9.781826
-9.70539
-9.70539
-9.628955
-9.552519
-9.399649
-9.323213
-9.323213
-9.246778
-9.246778
-9.093906
-9.017471
-8.864601
-8.788165
-8.711729
-8.788165
-8.788165
-8.711729
-8.558859
-8.405988
-8.405988
-8.482424
-8.635294
-8.635294
-8.482424
-8.329552
-8.329552
-8.329552
-8.329552
-8.1766815
-8.02381
-7.947375
-8.02381
-8.02381
-8.02381
-8.02381
-7.947375
-7.8709397
-7.794504
-7.794504
-7.794504
-7.794504
-7.794504
-7.794504
-7.718069
-7.641633
-7.641633
-7.565198
-7.565198
-7.488763
-7.488763
-7.412327
-7.3358917
-7.3358917
-7.3358917
-7.3358917
-7.3358917
-7.2594557
-7.1830206
-7.1830206
-7.1830206
-7.1830206
-7.1830206
-7.1830206
-7.2594557
-7.2594557
-7.2594557
-7.1830206
-7.1830206
-7.1830206
-7.2594557
-7.3358917
-7.2594557
-7.1065855
-7.1065855
-7.1065855
-7.1065855
-7.1830206
-7.1830206
-7.3358917
-7.412327
-7.412327
-7.3358917
-7.1830206
-7.1065855
-7.2594557
-7.412327
-7.488763
-7.488763
-7.488763
-7.565198
-7.565198
-7.565198
-7.488763
-7.488763
-7.488763
-7.488763
-7.565198
-7.641633
-7.718069
-7.794504
-7.8709397
-7.8709397
-7.8709397
-7.8709397
-7.947375
-8.02381
-8.100246
-8.100246
-8.100246
-8.1766815
-8.1766815
-8.100246
-8.100246
-8.1766815
-8.1766815
-8.253117
-8.253117
-8.253117
-8.253117
-8.329552
-8.405988
-8.482424
-8.482424
-8.405988
-8.329552
-8.329552
-8.405988
-8.635294
-8.711729
-8.788165
-8.788165
-8.788165
-8.864601
-8.941036
-8.864601
-8.864601
-8.864601
-8.864601
-8.941036
-9.093906
-9.246778
-9.323213
-9.323213
-9.246778
-9.1703415
-9.1703415
-9.246778
-9.323213
-9.323213
-9.323213
-9.323213
-9.399649
-9.552519
-9.628955
-9.628955
-9.552519
-9.476084
-9.476084
-9.476084
-9.476084
-9.552519
-9.628955
-9.70539
-9.781826
-9.858261
-9.858261
-9.858261
-9.858261
-9.934696
-9.934696
-9.858261
-9.781826
-9.781826
-9.858261
-9.934696
-10.011132
-10.087567
-10.087567
-10.011132
-10.011132
-10.011132
-10.011132
-10.011132
-10.011132
-10.087567
-10.011132
-10.011132
-10.011132
-10.087567
-10.087567
-10.011132
-9.858261
-9.858261
-9.858261
-10.011132
-10.087567
-10.087567
-10.087567
-10.087567
-10.087567
-10.087567
-10.087567
-10.011132
-9.934696
-9.858261
-9.858261
-9.858261
-9.858261
-9.781826
-9.781826
-9.781826
-9.858261
-9.858261
-9.858261
-9.858261
-9.781826
-9.628955
-9.628955
-9.628955
-9.628955
-9.628955
-9.628955
-9.70539
-9.70539
-9.781826
-9.858261
-9.858261
-9.781826
-9.70539
-9.70539
-9.70539
-9.70539
-9.781826
-9.858261
-9.934696
-9.858261
-9.781826
-9.781826
-9.781826
-9.781826
-9.781826
-9.781826
-9.781826
-9.781826
-9.70539
-9.70539
-9.781826
-9.781826
-9.70539
-9.70539
-9.70539
-9.70539
-9.70539
-9.70539
-9.781826
-9.781826
-9.858261
-9.858261
-9.858261
-9.858261
-9.858261
-9.70539
-9.628955
-9.70539
-9.781826
-9.858261
-9.781826
-9.70539
-9.628955
-9.628955
-9.628955
-9.70539
-9.781826
-9.70539
-9.628955
-9.628955
-9.628955
-9.628955
-9.70539
-9.70539
-9.628955
-9.552519
-9.552519
-9.552519
-9.70539
-9.781826
-9.781826
-9.70539
-9.628955
-9.476084
-9.399649
-9.399649
-9.476084
-9.628955
-9.70539
-9.628955
-9.552519
-9.552519
-9.476084
-9.399649
-9.399649
-9.399649
-9.399649
-9.399649
-9.399649
-9.476084
-9.476084
-9.399649
-9.399649
-9.323213
-9.399649
-9.399649
-9.476084
-9.399649
-9.246778
-9.1703415
-9.1703415
-9.1703415
-9.1703415
-9.1703415
-9.017471
-9.017471
-9.017471
-9.1703415
-9.1703415
-9.017471
-8.941036
-8.941036
-9.017471
-9.1703415
-9.1703415
-9.017471
-8.864601
-8.864601
-8.941036
-8.941036
-8.941036
-8.941036
-8.941036
-8.864601
-8.711729
-8.635294
-8.635294
-8.711729
-8.711729
-8.788165
-8.788165
-8.788165
-8.711729
-8.711729
-8.711729
-8.711729
-8.635294
-8.482424
-8.482424
-8.482424
-8.558859
-8.635294
-8.558859
-8.405988
-8.329552
-8.405988
-8.482424
-8.405988
-8.253117
-8.1766815
-8.100246
-8.1766815
-8.1766815
-8.1766815
-8.1766815
-8.100246
-8.1766815
-8.1766815
-8.1766815
-8.100246
-8.100246
-8.02381
-8.02381
-8.100246
-8.100246
-8.02381
-7.8709397
-7.794504
-7.794504
-7.794504
-7.8709397
-7.947375
-8.02381
-8.02381
-7.947375
-7.947375
-7.947375
-7.8709397
-7.718069
-7.718069
-7.718069
-7.794504
-7.718069
-7.718069
-7.718069
-7.794504
-7.794504
-7.794504
-7.641633
-7.412327
-7.3358917
-7.3358917
-7.488763
-7.718069
-7.794504
-7.794504
-7.794504
-7.718069
-7.565198
-7.412327
-7.412327
-7.488763
-7.565198
-7.565198
-7.641633
-7.565198
-7.565198
-7.488763
-7.488763
-7.412327
-7.2594557
-7.2594557
-7.2594557
-7.3358917
-7.3358917
-7.2594557
-7.1065855
-7.1065855
-7.1065855
-7.1065855
-7.1065855
-7.1830206
-7.1065855
-7.0301495
-6.877279
-6.8008432
-6.877279
-6.877279
-6.8008432
-6.6479726
-6.6479726
-6.571537
-6.571537
-6.571537
-6.495102
-6.418666
-6.418666
-6.495102
-6.418666
-6.342231
-6.265795
-6.265795
-6.265795
-6.1893597
-6.1893597
-6.1129246
-6.036489
-5.9600534
-5.883618
-5.9600534
-5.9600534
-5.807183
-5.730747
-5.577876
-5.501441
-5.501441
-5.577876
-5.577876
-5.577876
-5.577876
-5.501441
-5.4250054
-5.272135
-5.272135
-5.272135
-5.272135
-5.195699
-5.1192636
-4.966393
-4.8899574
-4.813522
-4.660651
-4.5842156
-4.5842156
-4.5842156
-4.5842156
-4.50778
-4.431345
-4.431345
-4.3549094
-4.278474
-4.125603
-4.0491676
-3.972732
-3.972732
-3.972732
-3.8962967
-3.8198612
-3.7434258
-3.7434258
-3.7434258
-3.590555
-3.437684
-3.3612485
-3.3612485
-3.3612485
-3.3612485
-3.2848132
-3.2848132
-3.1319423
-2.9790714
-2.902636
-2.902636
-2.902636
-2.749765
-2.6733296
-2.5204587
-2.4440231
-2.4440231
-2.367588
-2.2911525
-2.1382816
-1.9854107
-1.9854107
-1.9854107
-1.9089751
-1.7561042
-1.6796689
-1.6796689
-1.6032333
-1.6032333
-1.6032333
-1.6032333
-1.4503627
-1.2974916
-1.1446209
-1.2210565
-1.2210565
-1.1446209
-0.99174976
-0.8388791
-0.76244354
-0.686008
-0.60957265
-0.456702
-0.38026643
-0.38026643
-0.456702
-0.38026643
-0.38026643
-0.22739553
-0.15095997
-0.07452488
-0.07452488
-0.07452488
0.07834625
0.23121691
0.30765247
0.38408804
0.30765247
0.30765247
0.38408804
0.4605236
0.5369587
0.61339426
0.6898298
0.84270096
0.9955716
0.9955716
0.9955716
0.91913605
0.9955716
1.1484427
1.2248778
1.2248778
1.3777485
1.5306196
1.6834903
1.6834903
1.6070552
1.5306196
1.4541845
1.6070552
1.8363614
1.9127965
1.9892325
2.0656676
2.1421027
2.1421027
2.0656676
2.0656676
2.1421027
2.2185388
2.2949739
2.37141
2.447845
2.52428
2.600716
2.6771512
2.7535872
2.8300223
2.9064574
2.9064574
2.9064574
2.9828935
2.9828935
2.9064574
2.8300223
2.9828935
3.1357636
3.2121997
3.2121997
3.2886348
3.2886348
3.3650703
3.4415054
3.517941
3.517941
3.517941
3.517941
3.5943766
3.6708117
3.7472482
3.8236833
3.9001184
3.9765544
3.9765544
3.9765544
3.9765544
4.0529895
4.2822957
4.2822957
4.2822957
4.2058606
4.2058606
4.2822957
4.435166
4.511602
4.511602
4.511602
4.435166
4.435166
4.588037
4.740908
4.817343
4.817343
4.817343
4.817343
4.8937783
4.9702144
5.0466495
5.0466495
5.1230855
5.0466495
5.0466495
5.0466495
5.1230855
5.3523917
5.505263
5.505263
5.428827
5.428827
5.428827
5.581698
5.658133
5.658133
5.658133
5.734569
5.811004
5.88744
6.0403104
6.1167464
6.0403104
5.88744
5.88744
5.9638753
6.1167464
6.1931815
6.1931815
6.1931815
6.1931815
6.1931815
6.1167464
6.1931815
6.2696166
6.2696166
6.2696166
6.2696166
6.4224877
6.498924
6.575359
6.498924
6.498924
6.498924
6.575359
6.72823
6.881101
7.0339713
7.0339713
7.0339713
6.881101
6.804665
6.957536
7.1104074
7.2632775
7.2632775
7.2632775
7.3397136
7.4161487
7.4161487
7.3397136
7.2632775
7.2632775
7.2632775
7.1868424
7.1868424
7.1868424
7.1868424
7.1868424
7.1868424
7.2632775
7.3397136
7.4161487
7.4161487
7.3397136
7.1868424
7.1868424
7.3397136
7.4925838
7.56902
7.56902
7.56902
7.56902
7.645455
7.645455
7.56902
7.645455
7.798326
7.874761
7.874761
7.798326
7.798326
7.798326
7.645455
7.56902
7.56902
7.645455
7.56902
7.56902
7.4925838
7.56902
7.645455
7.645455
7.56902
7.4925838
7.4161487
7.4161487
7.4161487
7.4925838
7.4925838
7.4925838
7.56902
7.645455
7.72189
7.72189
7.645455
7.645455
7.645455
7.645455
7.56902
7.4925838
7.4161487
7.56902
7.645455
7.645455
7.56902
7.56902
7.56902
7.56902
7.4925838
7.4925838
7.4161487
7.3397136
7.3397136
7.2632775
7.3397136
7.3397136
7.2632775
7.1104074
7.0339713
7.0339713
7.0339713
7.0339713
6.957536
6.957536
6.957536
6.957536
7.0339713
7.1104074
7.1868424
7.2632775
7.3397136
7.3397136
7.3397136
7.2632775
7.2632775
7.2632775
7.1868424
7.0339713
6.957536
6.957536
6.957536
6.957536
6.957536
6.957536
6.804665
6.72823
6.72823
6.72823
6.72823
6.72823
6.651794
6.651794
6.575359
6.498924
6.4224877
6.4224877
6.4224877
6.4224877
6.498924
6.575359
6.575359
6.575359
6.651794
6.651794
6.651794
6.651794
6.651794
6.651794
6.651794
6.575359
6.575359
6.498924
6.498924
6.498924
6.498924
6.4224877
6.3460526
6.2696166
6.1167464
6.1167464
6.1931815
6.1931815
6.1167464
6.1167464
6.0403104
5.9638753
5.88744
5.88744
5.88744
5.88744
5.88744
5.9638753
5.9638753
5.9638753
5.811004
5.734569
5.811004
5.88744
6.0403104
6.1167464
6.0403104
5.9638753
5.88744
5.9638753
6.0403104
5.9638753
5.88744
5.88744
5.88744
5.811004
5.658133
5.505263
5.581698
5.581698
5.505263
5.428827
5.3523917
5.2759557
5.2759557
5.3523917
5.3523917
5.3523917
5.2759557
5.2759557
5.2759557
5.428827
5.505263
5.428827
5.428827
5.3523917
5.3523917
5.3523917
5.3523917
5.1995206
5.1230855
5.0466495
5.1230855
5.1230855
5.0466495
4.8937783
4.8937783
4.9702144
4.9702144
4.8937783
4.817343
4.664472
4.588037
4.435166
4.358731
4.358731
4.358731
4.435166
4.511602
4.588037
4.664472
4.664472
4.664472
4.588037
4.511602
4.588037
4.664472
4.664472
4.664472
4.588037
4.664472
4.588037
4.511602
4.435166
4.435166
4.435166
4.435166
4.435166
4.435166
4.435166
4.511602
4.511602
4.435166
4.435166
4.358731
4.2822957
4.2822957
4.358731
4.435166
4.358731
4.2058606
4.1294246
4.1294246
4.2822957
4.435166
4.435166
4.435166
4.435166
4.511602
4.435166
4.358731
4.2822957
4.2058606
4.2822957
4.358731
4.358731
4.358731
4.2822957
4.2058606
4.2822957
4.358731
4.358731
4.358731
4.358731
4.2822957
4.2822957
4.358731
4.358731
4.435166
4.511602
4.511602
4.511602
4.511602
4.588037
4.588037
4.588037
4.511602
4.435166
4.435166
4.435166
4.588037
4.664472
4.664472
4.664472
4.664472
4.740908
4.740908
4.817343
4.740908
4.740908
4.817343
4.9702144
4.9702144
4.9702144
4.9702144
5.0466495
5.1230855
5.1230855
5.1230855
5.0466495
5.1230855
5.1230855
5.1995206
5.1995206
5.1995206
5.2759557
5.428827
5.581698
5.581698
5.505263
5.3523917
5.3523917
5.3523917
5.505263
5.658133
5.734569
5.658133
5.581698
5.658133
5.734569
5.734569
5.658133
5.734569
5.811004
5.88744
5.88744
5.811004
5.811004
5.88744
5.9638753
5.9638753
5.9638753
6.0403104
6.0403104
6.1167464
6.1167464
6.1167464
6.1931815
6.2696166
6.3460526
6.3460526
6.4224877
6.4224877
6.4224877
6.4224877
6.498924
6.651794
6.72823
6.72823
6.651794
6.651794
6.804665
6.804665
6.72823
6.651794
6.651794
6.72823
6.804665
6.804665
6.804665
6.957536
7.1104074
7.1868424
7.1868424
7.1868424
7.1868424
7.2632775
7.1868424
7.1104074
7.0339713
7.1104074
7.1868424
7.1868424
7.1868424
7.2632775
7.3397136
7.4161487
7.3397136
7.3397136
7.4161487
7.56902
7.56902
7.56902
7.4925838
7.56902
7.56902
7.645455
7.645455
7.645455
7.72189
7.72189
7.645455
7.645455
7.645455
7.645455
7.645455
7.645455
7.72189
7.798326
7.874761
7.874761
7.874761
7.798326
7.72189
7.72189
7.798326
8.027632
8.104067
7.951197
7.798326
7.72189
7.798326
7.951197
7.951197
7.798326
7.798326
7.798326
7.874761
7.951197
8.027632
8.027632
7.951197
7.951197
7.951197
8.027632
8.027632
8.027632
8.027632
8.027632
7.951197
8.027632
8.027632
8.180504
8.256939
8.256939
8.180504
8.104067
8.104067
8.104067
8.104067
8.027632
7.951197
8.027632
8.104067
8.180504
8.104067
8.104067
8.180504
8.180504
8.104067
8.027632
8.027632
8.027632
8.027632
7.951197
7.951197
7.874761
7.874761
7.951197
8.027632
8.027632
7.951197
7.951197
7.951197
7.951197
7.951197
7.951197
7.874761
7.798326
7.874761
8.027632
8.104067
8.104067
8.104067
8.027632
8.027632
8.027632
8.104067
8.104067
8.027632
7.951197
7.874761
7.951197
7.951197
7.951197
7.874761
7.798326
7.72189
7.72189
7.72189
7.798326
7.874761
7.798326
7.72189
7.645455
7.645455
7.645455
7.56902
7.56902
7.645455
7.645455
7.645455
7.645455
7.72189
7.72189
7.72189
7.645455
7.56902
7.645455
7.645455
7.645455
7.645455
7.56902
7.4925838
7.4925838
7.4925838
7.4925838
7.4925838
7.4925838
7.4925838
7.4161487
7.4925838
7.4925838
7.4925838
7.56902
7.4925838
7.4925838
7.4161487
7.3397136
7.2632775
7.1868424
7.1868424
7.2632775
7.3397136
7.4161487
7.4925838
7.4925838
7.4925838
7.4925838
7.4161487
7.4161487
7.4161487
7.3397136
7.2632775
7.1868424
7.2632775
7.3397136
7.3397136
7.3397136
7.4161487
7.3397136
7.2632775
7.1868424
7.1104074
7.1104074
7.1104074
7.1104074
7.1104074
7.1104074
7.1104074
7.1104074
7.1868424
7.2632775
7.4161487
7.4161487
7.3397136
7.1868424
7.0339713
6.957536
7.0339713
7.1104074
7.2632775
7.2632775
7.2632775
7.2632775
7.2632775
7.2632775
7.1868424
7.1868424
7.1104074
7.1104074
7.1104074
7.1104074
7.1104074
7.2632775
7.2632775
7.2632775
7.1104074
7.0339713
7.1104074
7.1868424
7.1868424
7.1104074
7.0339713
6.957536
6.957536
7.0339713
7.0339713
7.0339713
7.0339713
7.0339713
7.0339713
7.1104074
7.1104074
7.1104074
7.1104074
7.0339713
7.0339713
7.1868424
7.1868424
7.1104074
7.0339713
6.957536
7.0339713
7.1104074
7.1868424
7.2632775
7.1868424
7.1104074
7.0339713
7.0339713
6.957536
6.957536
6.881101
6.804665
6.804665
6.804665
6.804665
6.72823
6.804665
6.804665
6.881101
6.881101
6.881101
6.881101
6.957536
6.957536
6.957536
6.957536
6.957536
6.957536
6.957536
6.957536
6.881101
6.881101
6.957536
6.957536
7.0339713
7.1104074
7.1104074
6.957536
6.957536
6.957536
7.0339713
6.957536
6.881101
6.804665
6.804665
6.881101
6.881101
6.957536
6.957536
6.957536
6.881101
6.881101
6.881101
7.0339713
7.0339713
7.0339713
7.0339713
7.0339713
7.0339713
7.0339713
6.957536
6.957536
7.0339713
7.0339713
7.0339713
7.1104074
7.1104074
7.1104074
7.0339713
7.0339713
7.1104074
7.1868424
7.1868424
7.1868424
7.0339713
6.957536
7.0339713
7.1104074
7.1868424
7.1104074
7.1104074
7.1104074
7.2632775
7.3397136
7.3397136
7.3397136
7.3397136
7.3397136
7.3397136
7.2632775
7.2632775
7.2632775
7.3397136
7.3397136
7.4161487
7.4161487
7.4161487
7.4161487
7.4161487
7.3397136
7.4161487
7.4161487
7.4925838
7.4161487
7.4161487
7.4925838
7.4925838
7.4161487
7.4161487
7.4161487
7.4161487
7.4161487
7.3397136
7.3397136
7.3397136
7.3397136
7.2632775
7.3397136
7.4161487
7.4161487
7.4161487
7.4161487
7.4925838
7.4925838
7.4925838
7.4925838
7.4925838
7.4925838
7.4161487
7.4161487
7.4161487
7.4161487
7.4925838
7.56902
7.645455
7.72189
7.645455
7.56902
7.56902
7.56902
7.645455
7.56902
7.56902
7.4925838
7.56902
7.645455
7.72189
7.798326
7.798326
7.645455
7.56902
7.4925838
7.4925838
7.56902
7.645455
7.72189
7.645455
7.56902
7.645455
7.645455
7.56902
7.56902
7.645455
7.72189
7.798326
7.798326
7.72189
7.72189
7.72189
7.72189
7.72189
7.72189
7.72189
7.72189
7.72189
7.72189
7.798326
7.874761
7.951197
7.874761
7.874761
7.798326
7.874761
7.951197
8.027632
7.874761
7.798326
7.645455
7.645455
7.72189
7.798326
7.798326
7.72189
7.72189
7.72189
7.798326
7.874761
7.951197
7.874761
7.874761
7.874761
7.874761
7.798326
7.72189
7.72189
7.72189
7.874761
7.951197
7.874761
7.645455
7.56902
7.56902
7.56902
7.645455
7.645455
7.72189
7.874761
7.951197
7.951197
7.798326
7.645455
7.56902
7.645455
7.72189
7.798326
7.798326
7.72189
7.645455
7.645455
7.645455
7.72189
7.645455
7.645455
7.56902
7.56902
7.56902
7.645455
7.645455
7.72189
7.72189
7.798326
7.874761
7.951197
7.951197
7.951197
7.951197
7.874761
7.72189
7.72189
7.72189
7.874761
7.874761
7.874761
7.874761
7.874761
7.798326
7.798326
7.951197
8.104067
8.104067
8.027632
7.951197
7.951197
7.874761
7.798326
7.874761
8.027632
8.104067
8.027632
7.874761
7.798326
7.874761
8.027632
8.104067
8.104067
8.027632
8.027632
8.027632
8.027632
8.027632
8.027632
8.027632
8.027632
8.027632
8.027632
8.027632
8.027632
8.027632
8.027632
8.027632
8.104067
8.180504
8.256939
8.333374
8.409809
8.333374
8.180504
8.027632
7.951197
7.951197
8.027632
8.104067
8.104067
8.104067
8.027632
8.027632
8.027632
8.104067
8.180504
8.180504
8.104067
8.104067
8.104067
8.180504
8.104067
8.104067
8.104067
8.180504
8.180504
8.256939
8.256939
8.180504
8.104067
8.180504
8.256939
8.333374
8.333374
8.333374
8.333374
8.409809
8.409809
8.409809
8.333374
8.409809
8.409809
8.409809
8.333374
8.333374
8.333374
8.333374
8.333374
8.409809
8.486244
8.639116
8.639116
8.562679
8.562679
8.562679
8.715551
8.791986
8.715551
8.639116
8.562679
8.562679
8.562679
8.562679
8.562679
8.639116
8.639116
8.639116
8.562679
8.562679
8.639116
8.639116
8.715551
8.715551
8.715551
8.639116
8.715551
8.868422
8.944859
8.944859
8.868422
8.791986
8.868422
8.868422
8.791986
8.715551
8.715551
8.944859
9.021292
9.021292
9.021292
8.944859
9.021292
9.021292
9.021292
8.944859
8.868422
8.868422
8.944859
8.944859
9.021292
9.021292
9.097729
9.097729
9.097729
9.097729
9.097729
9.097729
9.174164
9.174164
9.174164
9.174164
9.174164
9.174164
9.097729
9.097729
9.174164
9.174164
9.174164
9.174164
9.250599
9.327034
9.403471
9.403471
9.250599
9.250599
9.250599
9.250599
9.327034
9.327034
9.327034
9.327034
9.250599
9.174164
9.097729
9.174164
9.174164
9.174164
9.174164
9.250599
9.327034
9.403471
9.403471
9.403471
9.403471
9.327034
9.327034
9.327034
9.327034
9.250599
9.250599
9.250599
9.327034
9.327034
9.327034
9.250599
9.327034
9.403471
9.479904
9.479904
9.479904
9.327034
9.174164
9.097729
9.174164
9.327034
9.327034
9.174164
9.097729
9.097729
9.097729
9.174164
9.250599
9.250599
9.327034
9.327034
9.403471
9.403471
9.327034
9.250599
9.250599
9.250599
9.250599
9.174164
9.174164
9.250599
9.327034
9.250599
9.174164
9.097729
9.097729
9.097729
9.097729
9.021292
9.021292
9.021292
9.174164
9.250599
9.174164
9.021292
8.944859
8.944859
9.021292
9.097729
9.021292
8.868422
8.791986
8.868422
8.944859
8.944859
8.944859
9.021292
9.097729
9.097729
9.097729
9.021292
9.021292
9.021292
9.021292
9.021292
8.944859
8.868422
8.791986
8.868422
8.944859
9.021292
8.868422
8.715551
8.715551
8.715551
8.715551
8.715551
8.715551
8.791986
8.791986
8.791986
8.715551
8.639116
8.639116
8.639116
8.639116
8.562679
8.562679
8.639116
8.791986
8.791986
8.715551
8.562679
8.486244
8.486244
8.562679
8.639116
8.639116
8.639116
8.639116
8.639116
8.639116
8.562679
8.409809
8.409809
8.409809
8.409809
8.486244
8.486244
8.409809
8.333374
8.333374
8.333374
8.333374
8.333374
8.333374
8.256939
8.256939
8.333374
8.333374
8.333374
8.333374
8.333374
8.333374
8.180504
8.104067
8.104067
8.180504
8.256939
8.256939
8.180504
8.104067
8.104067
8.104067
8.104067
8.104067
8.027632
7.874761
7.874761
8.027632
8.104067
8.180504
8.104067
8.027632
7.951197
8.027632
8.027632
8.027632
8.027632
8.027632
7.951197
7.951197
7.951197
7.951197
8.027632
8.027632
8.027632
8.027632
8.027632
8.027632
8.104067
8.104067
8.027632
7.951197
7.874761
7.798326
7.874761
7.951197
8.027632
8.104067
8.027632
7.951197
7.951197
8.027632
7.951197
7.874761
7.874761
7.951197
8.027632
8.027632
7.951197
7.874761
7.798326
7.798326
7.798326
7.798326
7.798326
7.874761
7.951197
7.951197
7.951197
7.951197
7.951197
8.027632
8.027632
7.951197
7.951197
7.951197
7.951197
7.951197
7.951197
7.874761
7.874761
7.798326
7.874761
7.874761
7.951197
7.951197
7.951197
7.874761
7.874761
7.874761
7.951197
8.027632
7.951197
7.874761
7.874761
7.874761
7.874761
7.798326
7.72189
7.72189
7.798326
7.798326
7.798326
7.798326
7.798326
7.798326
7.798326
7.874761
7.951197
7.951197
7.951197
8.027632
8.027632
8.027632
7.874761
7.72189
7.645455
7.645455
7.72189
7.798326
7.798326
7.798326
7.798326
7.798326
7.798326
7.72189
7.645455
7.72189
7.72189
7.72189
7.72189
7.645455
7.645455
7.645455
7.645455
7.645455
7.645455
7.56902
7.56902
7.56902
7.645455
7.72189
7.72189
7.645455
7.4925838
7.4161487
7.56902
7.72189
7.798326
7.72189
7.56902
7.4925838
7.56902
7.56902
7.56902
7.4161487
7.2632775
7.1868424
7.1868424
7.2632775
7.3397136
7.3397136
7.2632775
7.2632775
7.2632775
7.1868424
7.1868424
7.1104074
7.1104074
7.1868424
7.1868424
7.1104074
7.1104074
7.1104074
7.1868424
7.1868424
7.1868424
7.1104074
7.0339713
6.957536
6.957536
7.0339713
7.0339713
7.1104074
7.1104074
7.1868424
7.1104074
6.957536
6.881101
6.881101
6.881101
6.881101
6.804665
6.804665
6.72823
6.72823
6.804665
6.804665
6.881101
6.957536
6.957536
6.881101
6.804665
6.72823
6.72823
6.651794
6.651794
6.498924
6.498924
6.575359
6.651794
6.72823
6.575359
6.498924
6.575359
6.575359
6.498924
6.4224877
6.4224877
6.575359
6.72823
6.72823
6.651794
6.498924
6.498924
6.498924
6.575359
6.498924
6.4224877
6.3460526
6.3460526
6.3460526
6.3460526
6.3460526
6.4224877
6.4224877
6.4224877
6.3460526
6.2696166
6.2696166
6.2696166
6.2696166
6.3460526
6.3460526
6.2696166
6.1931815
6.2696166
6.2696166
6.3460526
6.2696166
6.1931815
6.1167464
6.1167464
6.0403104
6.1167464
6.1167464
6.1167464
6.1167464
6.1167464
6.1167464
6.1167464
6.1167464
6.1931815
6.1931815
6.1167464
6.0403104
5.9638753
5.9638753
5.9638753
5.9638753
6.0403104
6.1167464
6.1931815
6.1931815
6.1167464
5.9638753
5.88744
5.811004
5.734569
5.658133
5.658133
5.734569
5.811004
5.88744
5.88744
5.88744
5.811004
5.811004
5.811004
5.811004
5.734569
5.658133
5.581698
5.581698
5.581698
5.581698
5.505263
5.581698
5.581698
5.581698
5.581698
5.428827
5.3523917
5.2759557
5.1995206
5.2759557
5.3523917
5.428827
5.505263
5.505263
5.505263
5.428827
5.428827
5.3523917
5.2759557
5.1995206
5.1230855
5.0466495
5.0466495
4.9702144
4.9702144
5.0466495
5.1230855
5.1230855
5.0466495
5.0466495
4.9702144
4.817343
4.664472
4.740908
4.740908
4.740908
4.664472
4.664472
4.740908
4.817343
4.8937783
4.817343
4.740908
4.664472
4.664472
4.664472
4.664472
4.664472
4.588037
4.588037
4.740908
4.817343
4.817343
4.664472
4.588037
4.511602
4.511602
4.435166
4.358731
4.358731
4.435166
4.435166
4.2822957
4.2058606
4.1294246
4.2058606
4.2822957
4.2822957
4.2822957
4.2822957
4.2058606
4.0529895
3.9765544
4.0529895
4.1294246
4.2058606
4.1294246
4.1294246
4.1294246
4.0529895
3.9765544
3.9001184
3.9001184
3.9001184
3.9001184
3.8236833
3.9001184
3.9765544
3.9765544
3.9001184
3.8236833
3.8236833
3.9001184
3.9765544
3.9765544
3.8236833
3.7472482
3.7472482
3.7472482
3.8236833
3.7472482
3.7472482
3.6708117
3.5943766
3.517941
3.517941
3.5943766
3.5943766
3.517941
3.4415054
3.517941
3.517941
3.5943766
3.517941
3.517941
3.517941
3.5943766
3.5943766
3.517941
3.517941
3.517941
3.517941
3.4415054
3.3650703
3.2886348
3.2886348
3.2886348
3.2121997
3.1357636
3.0593286
3.1357636
3.2121997
3.2121997
3.1357636
3.0593286
2.9828935
2.9828935
2.9828935
2.9828935
3.0593286
3.0593286
2.9828935
2.9828935
2.9828935
2.9828935
2.9828935
2.9064574
2.8300223
2.8300223
2.8300223
2.9064574
2.9064574
2.9064574
2.9064574
2.9064574
2.9064574
2.7535872
2.6771512
2.6771512
2.6771512
2.7535872
2.7535872
2.7535872
2.6771512
2.6771512
2.600716
2.600716
2.600716
2.600716
2.52428
2.600716
2.7535872
2.7535872
2.7535872
2.7535872
2.6771512
2.6771512
2.600716
2.600716
2.600716
2.52428
2.447845
2.447845
2.447845
2.600716
2.600716
2.600716
2.600716
2.600716
2.600716
2.52428
2.52428
2.447845
2.52428
2.52428
2.52428
2.447845
2.37141
2.447845
2.447845
2.447845
2.37141
2.37141
2.2949739
2.2949739
2.37141
2.447845
2.447845
2.37141
2.2949739
2.2949739
2.37141
2.37141
2.37141
2.37141
2.2949739
2.2949739
2.37141
2.37141
2.37141
2.2949739
2.2949739
2.37141
2.37141
2.37141
2.2949739
2.2185388
2.1421027
2.0656676
2.2185388
2.2949739
2.37141
2.2949739
2.2185388
2.1421027
2.2185388
2.2949739
2.37141
2.2949739
2.2949739
2.2185388
2.2185388
2.1421027
2.0656676
2.0656676
2.1421027
2.2185388
2.2185388
2.1421027
2.0656676
2.0656676
2.0656676
1.9892325
1.8363614
1.8363614
1.9127965
2.0656676
2.1421027
2.0656676
1.9892325
1.9892325
2.0656676
2.0656676
1.9892325
1.9127965
1.8363614
1.8363614
1.8363614
1.9892325
2.0656676
1.9892325
1.9127965
1.9127965
1.9892325
2.0656676
2.0656676
2.0656676
1.9892325
1.9127965
1.7599258
1.6834903
1.6834903
1.7599258
1.9127965
1.9892325
2.0656676
1.9892325
1.8363614
1.8363614
1.7599258
1.7599258
1.6834903
1.6834903
1.8363614
1.9127965
1.8363614
1.8363614
1.8363614
1.8363614
1.7599258
1.7599258
1.7599258
1.8363614
1.9127965
1.9892325
1.9892325
1.8363614
1.7599258
1.7599258
1.7599258
1.9127965
1.9892325
1.9892325
1.8363614
1.6834903
1.6834903
1.6834903
1.6834903
1.6070552
1.6070552
1.6070552
1.6834903
1.7599258
1.8363614
1.9127965
1.9127965
1.9127965
1.9127965
1.8363614
1.6834903
1.6070552
1.6070552
1.6070552
1.6070552
1.6834903
1.6834903
1.8363614
1.8363614
1.8363614
1.6834903
1.6834903
1.6834903
1.6070552
1.6070552
1.6070552
1.6070552
1.6834903
1.7599258
1.7599258
1.7599258
1.7599258
1.7599258
1.8363614
1.8363614
1.8363614
1.8363614
1.7599258
1.6834903
1.6070552
1.5306196
1.5306196
1.6070552
1.6070552
1.6070552
1.5306196
1.5306196
1.5306196
1.4541845
1.5306196
1.5306196
1.5306196
1.5306196
1.5306196
1.6070552
1.6834903
1.6070552
1.5306196
1.3777485
1.3013134
1.3777485
1.5306196
1.5306196
1.5306196
1.4541845
1.4541845
1.5306196
1.5306196
1.5306196
1.5306196
1.5306196
1.3777485
1.3013134
1.3013134
1.3013134
1.3777485
1.4541845
1.5306196
1.5306196
1.5306196
1.5306196
1.5306196
1.6070552
1.6834903
1.6070552
1.4541845
1.3013134
1.3013134
1.3777485
1.3013134
1.3013134
1.3013134
1.3777485
1.4541845
1.3777485
1.3013134
1.3013134
1.2248778
1.2248778
1.0720072
1.1484427
1.2248778
1.3777485
1.3013134
1.2248778
1.1484427
1.2248778
1.2248778
1.2248778
1.2248778
1.3013134
1.3777485
1.3777485
1.3013134
1.2248778
1.0720072
1.0720072
1.0720072
1.2248778
1.3013134
1.3013134
1.2248778
1.1484427
1.0720072
1.0720072
1.0720072
1.1484427
1.0720072
1.0720072
0.9955716
1.0720072
1.1484427
1.1484427
0.9955716
0.91913605
0.9955716
1.0720072
1.0720072
0.9955716
0.9955716
0.9955716
1.0720072
1.0720072
1.0720072
0.9955716
0.9955716
1.0720072
1.0720072
0.9955716
0.91913605
0.91913605
0.91913605
0.91913605
0.9955716
0.9955716
0.9955716
0.9955716
0.9955716
1.0720072
1.0720072
0.9955716
0.9955716
0.91913605
0.91913605
0.9955716
1.0720072
1.1484427
1.1484427
1.0720072
0.9955716
0.91913605
0.84270096
0.84270096
0.91913605
0.9955716
1.0720072
1.0720072
1.0720072
0.9955716
0.91913605
0.91913605
0.91913605
0.84270096
0.7662654
0.7662654
0.84270096
0.9955716
0.9955716
0.91913605
0.91913605
0.91913605
0.9955716
0.91913605
0.84270096
0.6898298
0.7662654
0.84270096
0.84270096
0.84270096
0.7662654
0.7662654
0.6898298
0.7662654
0.7662654
0.84270096
0.7662654
0.7662654
0.7662654
0.7662654
0.7662654
0.84270096
0.84270096
0.7662654
0.6898298
0.6898298
0.61339426
0.61339426
0.6898298
0.6898298
0.6898298
0.61339426
0.5369587
0.61339426
0.61339426
0.6898298
0.7662654
0.84270096
0.84270096
0.7662654
0.6898298
0.61339426
0.61339426
0.6898298
0.6898298
0.7662654
0.7662654
0.7662654
0.7662654
0.7662654
0.7662654
0.7662654
0.7662654
0.84270096
0.84270096
0.7662654
0.7662654
0.84270096
0.84270096
0.7662654
0.6898298
0.7662654
0.84270096
0.84270096
0.7662654
0.84270096
0.84270096
0.7662654
0.7662654
0.6898298
0.7662654
0.7662654
0.7662654
0.6898298
0.6898298
0.7662654
0.84270096
0.7662654
0.6898298
0.61339426
0.5369587
0.61339426
0.7662654
0.9955716
1.0720072
0.9955716
0.84270096
0.84270096
0.84270096
0.84270096
0.84270096
0.7662654
0.7662654
0.7662654
0.7662654
0.7662654
0.84270096
0.91913605
0.91913605
0.91913605
0.84270096
0.7662654
0.6898298
0.61339426
0.61339426
0.61339426
0.61339426
0.6898298
0.6898298
0.7662654
0.7662654
0.7662654
0.6898298
0.61339426
0.6898298
0.7662654
0.7662654
0.61339426
0.5369587
0.61339426
0.84270096
0.9955716
0.9955716
0.91913605
0.84270096
0.7662654
0.6898298
0.6898298
0.84270096
0.84270096
0.6898298
0.61339426
0.5369587
0.61339426
0.6898298
0.7662654
0.7662654
0.7662654
0.6898298
0.61339426
0.5369587
0.5369587
0.61339426
0.61339426
0.61339426
0.61339426
0.7662654
0.84270096
0.7662654
0.61339426
0.4605236
0.5369587
0.5369587
0.5369587
0.4605236
0.4605236
0.5369587
0.61339426
0.6898298
0.61339426
0.61339426
0.61339426
0.61339426
0.61339426
0.5369587
0.4605236
0.38408804
0.4605236
0.5369587
0.4605236
0.30765247
0.30765247
0.38408804
0.4605236
0.4605236
0.4605236
0.38408804
0.38408804
0.38408804
0.38408804
0.38408804
0.4605236
0.4605236
0.4605236
0.38408804
0.4605236
0.5369587
0.5369587
0.4605236
0.38408804
0.38408804
0.38408804
0.4605236
0.5369587
0.4605236
0.38408804
0.38408804
0.4605236
0.5369587
0.5369587
0.4605236
0.38408804
0.30765247
0.23121691
0.30765247
0.30765247
0.38408804
0.38408804
0.30765247
0.30765247
0.30765247
0.38408804
0.5369587
0.5369587
0.5369587
0.38408804
0.38408804
0.38408804
0.38408804
0.38408804
0.30765247
0.23121691
0.23121691
0.23121691
0.23121691
0.23121691
0.23121691
0.30765247
0.30765247
0.30765247
0.38408804
0.30765247
0.30765247
0.30765247
0.30765247
0.23121691
0.07834625
0.15478134
0.30765247
0.38408804
0.30765247
0.15478134
0.15478134
0.15478134
0.23121691
0.23121691
0.15478134
0.15478134
0.15478134
0.15478134
0.15478134
0.15478134
0.15478134
0.15478134
0.15478134
0.15478134
0.15478134
0.15478134
0.15478134
0.23121691
0.38408804
0.5369587
0.5369587
0.5369587
0.5369587
0.5369587
0.5369587
0.4605236
0.4605236
0.4605236
0.5369587
0.5369587
0.5369587
0.61339426
0.61339426
0.4605236
0.38408804
0.38408804
0.38408804
0.30765247
0.15478134
0.07834625
0.07834625
0.07834625
0.15478134
0.23121691
0.23121691
0.23121691
0.23121691
0.23121691
0.23121691
0.30765247
0.30765247
0.38408804
0.38408804
0.38408804
0.38408804
0.30765247
0.23121691
0.15478134
0.07834625
0.0019106865
0.0019106865
0.0019106865
0.0019106865
0.07834625
0.07834625
0.23121691
0.23121691
0.23121691
0.07834625
0.0019106865
0.0019106865
0.07834625
0.07834625
0.0019106865
0.0019106865
0.0019106865
0.07834625
0.07834625
0.0019106865
-0.07452488
-0.15095997
-0.07452488
-0.07452488
0.0019106865
0.07834625
0.07834625
0.0019106865
0.0019106865
-0.07452488
0.0019106865
0.07834625
0.15478134
0.07834625
0.0019106865
-0.07452488
-0.07452488
-0.07452488
-0.07452488
-0.07452488
-0.07452488
-0.07452488
-0.07452488
-0.07452488
0.0019106865
-0.07452488
-0.15095997
-0.22739553
-0.22739553
-0.30383086
-0.30383086
-0.22739553
-0.15095997
-0.15095997
-0.15095997
-0.15095997
-0.15095997
-0.15095997
-0.15095997
-0.22739553
-0.22739553
-0.22739553
-0.15095997
-0.07452488
-0.07452488
-0.15095997
-0.22739553
-0.22739553
-0.15095997
-0.15095997
-0.22739553
-0.30383086
-0.30383086
-0.22739553
-0.15095997
-0.15095997
-0.22739553
-0.30383086
-0.22739553
-0.15095997
-0.22739553
-0.22739553
-0.30383086
-0.30383086
-0.22739553
-0.15095997
-0.15095997
-0.15095997
-0.15095997
-0.22739553
-0.22739553
-0.22739553
-0.22739553
-0.30383086
-0.30383086
-0.30383086
-0.38026643
-0.38026643
-0.38026643
-0.30383086
-0.30383086
-0.30383086
-0.30383086
-0.22739553
-0.22739553
-0.30383086
-0.456702
-0.456702
-0.38026643
-0.15095997
-0.07452488
-0.15095997
-0.30383086
-0.38026643
-0.38026643
-0.30383086
-0.30383086
-0.30383086
-0.38026643
-0.5331373
-0.5331373
-0.456702
-0.30383086
-0.22739553
-0.15095997
-0.22739553
-0.30383086
-0.38026643
-0.38026643
-0.38026643
-0.38026643
-0.30383086
-0.38026643
-0.38026643
-0.38026643
-0.30383086
-0.22739553
-0.15095997
-0.15095997
-0.07452488
-0.07452488
-0.22739553
-0.38026643
-0.456702
-0.38026643
-0.38026643
-0.38026643
-0.38026643
-0.30383086
-0.22739553
-0.22739553
-0.22739553
-0.30383086
-0.30383086
-0.38026643
-0.30383086
-0.15095997
0.0019106865
-0.07452488
-0.22739553
-0.38026643
-0.38026643
-0.38026643
-0.38026643
-0.38026643
-0.30383086
-0.22739553
-0.30383086
-0.30383086
-0.30383086
-0.22739553
-0.22739553
-0.22739553
-0.15095997
-0.15095997
-0.07452488
-0.07452488
-0.07452488
-0.07452488
-0.22739553
-0.30383086
-0.38026643
-0.38026643
-0.30383086
-0.22739553
-0.22739553
-0.30383086
-0.30383086
-0.22739553
-0.15095997
-0.15095997
-0.15095997
-0.22739553
-0.22739553
-0.15095997
-0.15095997
-0.07452488
-0.15095997
-0.30383086
-0.30383086
-0.22739553
-0.15095997
-0.15095997
-0.22739553
-0.30383086
-0.30383086
-0.38026643
-0.456702
-0.456702
-0.456702
-0.38026643
-0.22739553
-0.22739553
-0.22739553
-0.30383086
-0.30383086
-0.30383086
-0.38026643
-0.38026643
-0.38026643
-0.30383086
-0.22739553
-0.22739553
-0.15095997
-0.07452488
-0.07452488
-0.15095997
-0.22739553
-0.38026643
-0.456702
-0.5331373
-0.5331373
-0.5331373
-0.5331373
-0.38026643
-0.30383086
-0.22739553
-0.30383086
-0.38026643
-0.456702
-0.5331373
-0.456702
-0.456702
-0.38026643
-0.38026643
-0.38026643
-0.38026643
-0.38026643
-0.456702
-0.456702
-0.5331373
-0.5331373
-0.5331373
-0.5331373
-0.5331373
-0.5331373
-0.456702
-0.456702
-0.5331373
-0.5331373
-0.5331373
-0.5331373
-0.456702
-0.456702
-0.38026643
-0.456702
-0.5331373
-0.60957265
-0.60957265
-0.60957265
-0.5331373
-0.38026643
-0.38026643
-0.38026643
-0.456702
-0.456702
-0.456702
-0.456702
-0.5331373
-0.686008
-0.76244354
-0.8388791
-0.76244354
-0.686008
-0.60957265
-0.60957265
-0.5331373
-0.5331373
-0.5331373
-0.5331373
-0.60957265
-0.686008
-0.686008
-0.686008
-0.60957265
-0.60957265
-0.60957265
-0.686008
-0.686008
-0.686008
-0.686008
-0.686008
-0.76244354
-0.76244354
-0.686008
-0.686008
-0.686008
-0.76244354
-0.76244354
-0.686008
-0.60957265
-0.60957265
-0.76244354
-0.8388791
-0.8388791
-0.8388791
-0.76244354
-0.76244354
-0.9153142
-0.99174976
-0.99174976
-0.9153142
-0.9153142
-0.9153142
-0.9153142
-0.9153142
-0.8388791
-0.76244354
-0.8388791
-0.9153142
-0.99174976
-0.9153142
-0.8388791
-0.76244354
-0.686008
-0.76244354
-0.8388791
-0.9153142
-0.99174976
-0.99174976
-0.99174976
-1.0681853
-1.0681853
-0.99174976
-0.9153142
-0.9153142
-0.99174976
-1.0681853
-1.1446209
-1.1446209
-1.1446209
-1.1446209
-1.1446209
-1.1446209
-1.1446209
-1.0681853
-0.99174976
-0.99174976
-1.0681853
-1.0681853
-1.0681853
-1.0681853
-0.99174976
-1.0681853
-1.0681853
-0.99174976
-0.99174976
-0.9153142
-0.99174976
-1.0681853
-1.1446209
-1.1446209
-1.1446209
-1.1446209
-1.1446209
-1.1446209
-1.1446209
-1.1446209
-1.1446209
-1.1446209
-1.0681853
-0.99174976
-0.9153142
-0.99174976
-0.99174976
-1.0681853
-1.0681853
-1.0681853
-1.0681853
-1.0681853
-1.0681853
-1.0681853
-1.0681853
-1.0681853
-0.99174976
-0.99174976
-0.99174976
-0.99174976
-0.99174976
-0.99174976
-0.99174976
-0.99174976
-0.99174976
-0.99174976
-0.99174976
-0.9153142
-0.99174976
-1.1446209
-1.1446209
-1.1446209
-1.0681853
-1.1446209
-1.1446209
-1.0681853
-0.99174976
-0.9153142
-0.99174976
-0.99174976
-0.99174976
-0.99174976
-0.99174976
-0.99174976
-0.99174976
-0.9153142
-0.99174976
-1.0681853
-1.0681853
-0.99174976
-0.9153142
-0.9153142
-0.9153142
-0.99174976
-0.99174976
-0.99174976
-0.9153142
-0.99174976
-1.0681853
-1.0681853
-1.0681853
-1.0681853
-0.99174976
-0.9153142
-0.8388791
-0.76244354
-0.8388791
-0.9153142
-1.0681853
-0.99174976
-0.9153142
-0.8388791
-0.9153142
-0.9153142
-0.9153142
-0.8388791
-0.76244354
-0.76244354
-0.8388791
-0.9153142
-0.9153142
-0.9153142
-0.9153142
-0.76244354
-0.686008
-0.60957265
-0.76244354
-0.8388791
-0.8388791
-0.8388791
-0.76244354
-0.76244354
-0.76244354
-0.76244354
-0.76244354
-0.76244354
-0.76244354
-0.686008
-0.686008
-0.686008
-0.76244354
-0.686008
-0.60957265
-0.60957265
-0.5331373
-0.5331373
-0.60957265
-0.60957265
-0.686008
-0.686008
-0.60957265
-0.60957265
-0.60957265
-0.686008
-0.686008
-0.686008
-0.60957265
-0.60957265
-0.60957265
-0.686008
-0.76244354
-0.76244354
-0.76244354
-0.686008
-0.60957265
-0.60957265
-0.60957265
-0.686008
-0.8388791
-0.8388791
-0.686008
-0.60957265
-0.686008
-0.686008
-0.60957265
-0.60957265
-0.686008
-0.686008
-0.686008
-0.686008
-0.686008
-0.686008
-0.76244354
-0.76244354
-0.686008
-0.686008
-0.76244354
-0.76244354
-0.686008
-0.686008
-0.60957265
-0.60957265
-0.60957265
-0.60957265
-0.686008
-0.686008
-0.686008
-0.456702
-0.30383086
-0.30383086
-0.38026643
-0.38026643
-0.38026643
-0.38026643
-0.456702
-0.38026643
-0.38026643
-0.38026643
-0.456702
-0.60957265
-0.60957265
-0.60957265
-0.5331373
-0.5331373
-0.5331373
-0.5331373
-0.456702
-0.456702
-0.456702
-0.456702
-0.456702
-0.5331373
-0.5331373
-0.5331373
-0.456702
-0.38026643
-0.38026643
-0.30383086
-0.38026643
-0.456702
-0.5331373
-0.5331373
-0.456702
-0.456702
-0.5331373
-0.5331373
-0.456702
-0.38026643
-0.30383086
-0.38026643
-0.30383086
-0.22739553
-0.22739553
-0.30383086
-0.38026643
-0.38026643
-0.30383086
-0.30383086
-0.38026643
-0.38026643
-0.456702
-0.456702
-0.38026643
-0.30383086
-0.30383086
-0.38026643
-0.38026643
-0.38026643
-0.38026643
-0.38026643
-0.38026643
-0.38026643
-0.38026643
-0.38026643
-0.38026643
-0.30383086
-0.30383086
-0.38026643
-0.38026643
-0.38026643
-0.456702
-0.456702
-0.38026643
-0.38026643
-0.456702
-0.456702
-0.38026643
-0.30383086
-0.22739553
-0.30383086
-0.38026643
-0.38026643
-0.456702
-0.456702
-0.456702
-0.38026643
-0.38026643
-0.30383086
-0.30383086
-0.30383086
-0.30383086
-0.30383086
-0.30383086
-0.456702
-0.456702
-0.456702
-0.456702
-0.456702
-0.456702
-0.456702
-0.38026643
-0.38026643
-0.30383086
-0.30383086
-0.30383086
-0.38026643
-0.456702
-0.38026643
-0.38026643
-0.38026643
-0.456702
-0.456702
-0.38026643
-0.38026643
-0.38026643
-0.38026643
-0.456702
-0.456702
-0.38026643
-0.30383086
-0.38026643
-0.5331373
-0.60957265
-0.60957265
-0.5331373
-0.38026643
-0.30383086
-0.30383086
-0.38026643
-0.456702
-0.456702
-0.456702
-0.456702
-0.456702
-0.456702
-0.5331373
-0.5331373
-0.456702
-0.456702
-0.456702
-0.456702
-0.456702
-0.38026643
-0.38026643
-0.456702
-0.5331373
-0.5331373
-0.5331373
-0.456702
-0.456702
-0.456702
-0.456702
-0.456702
-0.456702
-0.456702
-0.5331373
-0.5331373
-0.456702
-0.38026643
-0.38026643
-0.38026643
-0.38026643
-0.456702
-0.456702
-0.5331373
-0.60957265
-0.60957265
-0.5331373
-0.456702
-0.456702
-0.456702
-0.456702
-0.456702
-0.456702
-0.60957265
-0.686008
-0.686008
-0.60957265
-0.5331373
-0.5331373
-0.5331373
-0.60957265
-0.60957265
-0.5331373
-0.5331373
-0.456702
-0.5331373
-0.5331373
-0.60957265
-0.686008
-0.60957265
-0.60957265
-0.5331373
-0.5331373
-0.5331373
-0.5331373
-0.60957265
-0.60957265
-0.5331373
-0.5331373
-0.456702
-0.5331373
-0.686008
-0.76244354
-0.8388791
-0.76244354
-0.686008
-0.60957265
-0.686008
-0.76244354
-0.76244354
-0.686008
-0.686008
-0.76244354
-0.76244354
-0.8388791
-0.9153142
-0.9153142
-0.9153142
-0.9153142
-0.9153142
-0.9153142
-0.9153142
-0.8388791
-0.9153142
-0.9153142
-0.8388791
-0.76244354
-0.8388791
-0.9153142
-0.9153142
-0.9153142
-0.9153142
-0.9153142
-0.9153142
-0.76244354
-0.686008
-0.76244354
-0.99174976
-1.0681853
-0.99174976
-0.9153142
-0.9153142
-0.99174976
-0.99174976
-0.8388791
-0.8388791
-0.9153142
-1.0681853
-1.0681853
-1.0681853
-1.0681853
-1.0681853
-1.0681853
-0.99174976
-0.99174976
-0.99174976
-0.99174976
-0.99174976
-0.99174976
-0.99174976
-0.99174976
-1.0681853
-1.0681853
-1.0681853
-1.0681853
-1.0681853
-1.1446209
-1.2210565
-1.2210565
-1.2210565
-1.2210565
-1.2210565
-1.1446209
-1.0681853
-1.1446209
-1.2974916
-1.3739271
-1.3739271
-1.2974916
-1.2210565
-1.1446209
-1.1446209
-1.2210565
-1.2210565
-1.2210565
-1.2974916
-1.3739271
-1.4503627
-1.4503627
-1.4503627
-1.4503627
-1.4503627
-1.4503627
-1.2974916
-1.2210565
-1.2974916
-1.3739271
-1.4503627
-1.4503627
-1.4503627
-1.526798
-1.526798
-1.526798
-1.3739271
-1.2974916
-1.2974916
-1.3739271
-1.3739271
-1.3739271
-1.4503627
-1.6032333
-1.6032333
-1.6032333
-1.526798
-1.4503627
-1.4503627
-1.526798
-1.526798
-1.4503627
-1.4503627
-1.4503627
-1.526798
-1.6796689
-1.7561042
-1.6796689
-1.6796689
-1.6796689
-1.6032333
-1.6796689
-1.7561042
-1.7561042
-1.6796689
-1.6796689
-1.6796689
-1.6796689
-1.6796689
-1.7561042
-1.7561042
-1.8325398
-1.8325398
-1.8325398
-1.8325398
-1.8325398
-1.8325398
-1.7561042
-1.8325398
-1.8325398
-1.8325398
-1.7561042
-1.8325398
-1.8325398
-1.9089751
-1.9089751
-1.8325398
-1.7561042
-1.8325398
-1.9089751
-1.9089751
-1.9089751
-1.9854107
-1.9854107
-1.9854107
-2.061846
-2.061846
-2.061846
-2.061846
-2.061846
-1.9854107
-1.9854107
-2.061846
-2.1382816
-2.1382816
-2.1382816
-2.2147171
-2.2147171
-2.1382816
-2.061846
-2.061846
-2.061846
-2.2147171
-2.2911525
-2.2911525
-2.2911525
-2.2911525
-2.2911525
-2.2911525
-2.2911525
-2.2147171
-2.2147171
-2.2147171
-2.2911525
-2.2911525
-2.367588
-2.367588
-2.2911525
-2.2911525
-2.2911525
-2.2911525
-2.2911525
-2.367588
-2.367588
-2.367588
-2.2911525
-2.2911525
-2.2911525
-2.367588
-2.367588
-2.4440231
-2.4440231
-2.4440231
-2.4440231
-2.4440231
-2.4440231
-2.367588
-2.367588
-2.367588
-2.367588
-2.367588
-2.367588
-2.367588
-2.5204587
-2.6733296
-2.6733296
-2.5968943
-2.5968943
-2.6733296
-2.749765
-2.6733296
-2.5968943
-2.5968943
-2.5968943
-2.5968943
-2.5968943
-2.6733296
-2.6733296
-2.749765
-2.749765
-2.8262005
-2.8262005
-2.8262005
-2.749765
-2.749765
-2.8262005
-2.9790714
-3.0555067
-2.9790714
-2.8262005
-2.749765
-2.8262005
-2.9790714
-3.0555067
-2.9790714
-2.902636
-2.9790714
-3.0555067
-3.0555067
-2.902636
-2.8262005
-2.902636
-2.9790714
-3.0555067
-3.0555067
-2.9790714
-2.902636
-2.8262005
-2.8262005
-2.902636
-2.9790714
-3.0555067
-3.0555067
-2.9790714
-2.902636
-2.902636
-2.9790714
-3.0555067
-3.1319423
-3.1319423
-3.2083778
-3.2083778
-3.1319423
-3.1319423
-3.0555067
-3.0555067
-2.9790714
-2.9790714
-2.9790714
-3.1319423
-3.2083778
-3.2083778
-3.2083778
-3.1319423
-3.1319423
-3.1319423
-3.1319423
-3.2083778
-3.3612485
-3.3612485
-3.2848132
-3.2083778
-3.1319423
-3.1319423
-3.2083778
-3.3612485
-3.3612485
-3.2848132
-3.2848132
-3.3612485
-3.437684
-3.437684
-3.437684
-3.3612485
-3.2848132
-3.3612485
-3.437684
-3.5141194
-3.437684
-3.3612485
-3.3612485
-3.3612485
-3.437684
-3.437684
-3.437684
-3.437684
-3.437684
-3.437684
-3.437684
-3.437684
-3.437684
-3.437684
-3.437684
-3.5141194
-3.5141194
-3.6669903
-3.6669903
-3.590555
-3.437684
-3.3612485
-3.437684
-3.5141194
-3.5141194
-3.5141194
-3.5141194
-3.5141194
-3.437684
-3.3612485
-3.3612485
-3.437684
-3.5141194
-3.590555
-3.5141194
-3.590555
-3.590555
-3.6669903
-3.6669903
-3.590555
-3.5141194
-3.5141194
-3.5141194
-3.5141194
-3.590555
-3.590555
-3.6669903
-3.6669903
-3.590555
-3.590555
-3.590555
-3.590555
-3.590555
-3.590555
-3.590555
-3.6669903
-3.6669903
-3.6669903
-3.6669903
-3.7434258
-3.7434258
-3.6669903
-3.590555
-3.5141194
-3.5141194
-3.5141194
-3.5141194
-3.5141194
-3.5141194
-3.590555
-3.590555
-3.590555
-3.6669903
-3.6669903
-3.6669903
-3.6669903
-3.6669903
-3.5141194
-3.437684
-3.5141194
-3.590555
-3.7434258
-3.8198612
-3.7434258
-3.590555
-3.437684
-3.5141194
-3.590555
-3.6669903
-3.6669903
-3.6669903
-3.6669903
-3.590555
-3.590555
-3.590555
-3.6669903
-3.590555
-3.5141194
-3.590555
-3.6669903
-3.7434258
-3.7434258
-3.590555
-3.5141194
-3.6669903
-3.8198612
-3.7434258
-3.590555
-3.5141194
-3.590555
-3.590555
-3.590555
-3.590555
-3.590555
-3.6669903
-3.6669903
-3.590555
-3.590555
-3.6669903
-3.8198612
-3.8198612
-3.7434258
-3.6669903
-3.590555
-3.5141194
-3.590555
-3.7434258
-3.8198612
-3.8198612
-3.7434258
-3.6669903
-3.6669903
-3.6669903
-3.6669903
-3.590555
-3.590555
-3.6669903
-3.7434258
-3.7434258
-3.7434258
-3.7434258
-3.7434258
-3.7434258
-3.6669903
-3.6669903
-3.6669903
-3.6669903
-3.590555
-3.6669903
-3.7434258
-3.8198612
-3.7434258
-3.6669903
-3.7434258
-3.8962967
-3.8962967
-3.7434258
-3.590555
-3.5141194
-3.5141194
-3.5141194
-3.590555
-3.5141194
-3.590555
-3.6669903
-3.7434258
-3.8198612
-3.8198612
-3.8198612
-3.6669903
-3.437684
-3.3612485
-3.437684
-3.590555
-3.590555
-3.5141194
-3.437684
-3.437684
-3.437684
-3.5141194
-3.5141194
-3.5141194
-3.590555
-3.6669903
-3.590555
-3.590555
-3.590555
-3.6669903
-3.7434258
-3.6669903
-3.590555
-3.5141194
-3.590555
-3.6669903
-3.7434258
-3.6669903
-3.6669903
-3.6669903
-3.7434258
-3.7434258
-3.7434258
-3.6669903
-3.5141194
-3.437684
-3.437684
-3.437684
-3.5141194
-3.5141194
-3.590555
-3.6669903
-3.6669903
-3.6669903
-3.590555
-3.590555
-3.590555
-3.590555
-3.590555
-3.5141194
-3.5141194
-3.437684
-3.437684
-3.5141194
-3.5141194
-3.590555
-3.590555
-3.590555
-3.437684
-3.3612485
-3.2848132
-3.3612485
-3.437684
-3.5141194
-3.5141194
-3.437684
-3.437684
-3.5141194
-3.5141194
-3.437684
-3.437684
-3.437684
-3.5141194
-3.590555
-3.590555
-3.5141194
-3.437684
-3.2848132
-3.2083778
-3.2083778
-3.2848132
-3.2848132
-3.2848132
-3.2848132
-3.3612485
-3.437684
-3.3612485
-3.2083778
-3.1319423
-3.2083778
-3.2083778
-3.2083778
-3.2083778
-3.3612485
-3.437684
-3.3612485
-3.2848132
-3.2083778
-3.2083778
-3.2083778
-3.2083778
-3.2083778
-3.2083778
-3.2848132
-3.3612485
-3.437684
-3.3612485
-3.2848132
-3.2083778
-3.2083778
-3.2848132
-3.2848132
-3.2083778
-3.1319423
-3.0555067
-3.0555067
-3.1319423
-3.1319423
-3.2083778
-3.1319423
-3.1319423
-3.0555067
-2.9790714
-2.9790714
-3.0555067
-3.2083778
-3.2848132
-3.2848132
-3.2083778
-3.1319423
-3.2083778
-3.2083778
-3.1319423
-3.0555067
-2.9790714
-2.902636
-2.9790714
-3.0555067
-3.0555067
-3.1319423
-3.0555067
-3.0555067
-2.9790714
-2.9790714
-2.9790714
-2.9790714
-2.9790714
-2.9790714
-3.0555067
-3.0555067
-2.9790714
-2.9790714
-2.902636
-2.8262005
-2.749765
-2.749765
-2.8262005
-2.902636
-2.9790714
-2.9790714
-2.902636
-2.8262005
-2.8262005
-2.902636
-2.9790714
-2.9790714
-2.902636
-2.9790714
-3.0555067
-3.1319423
-3.1319423
-3.0555067
-2.9790714
-2.9790714
-2.9790714
-2.902636
-2.902636
-2.902636
-2.902636
-2.8262005
-2.749765
-2.6733296
-2.6733296
-2.6733296
-2.749765
-2.902636
-2.9790714
-2.902636
-2.749765
-2.6733296
-2.749765
-2.8262005
-2.8262005
-2.6733296
-2.5968943
-2.5968943
-2.6733296
-2.749765
-2.749765
-2.749765
-2.749765
-2.749765
-2.902636
-2.9790714
-2.902636
-2.8262005
-2.6733296
-2.6733296
-2.749765
-2.749765
-2.8262005
-2.8262005
-2.749765
-2.749765
-2.749765
-2.8262005
-2.8262005
-2.8262005
-2.6733296
-2.5968943
-2.749765
-2.8262005
-2.8262005
-2.749765
-2.6733296
-2.6733296
-2.6733296
-2.6733296
-2.6733296
-2.6733296
-2.6733296
-2.6733296
-2.749765
-2.8262005
-2.902636
-2.902636
-2.8262005
-2.749765
-2.6733296
-2.749765
-2.8262005
-2.902636
-2.8262005
-2.8262005
-2.749765
-2.749765
-2.6733296
-2.5968943
-2.6733296
-2.5968943
-2.5968943
-2.5204587
-2.5968943
-2.5968943
-2.5968943
-2.5204587
-2.5968943
-2.5968943
-2.5968943
-2.5968943
-2.5968943
-2.6733296
-2.749765
-2.749765
-2.6733296
-2.6733296
-2.6733296
-2.6733296
-2.6733296
-2.6733296
-2.6733296
-2.6733296
-2.749765
-2.8262005
-2.8262005
-2.749765
-2.6733296
-2.749765
-2.8262005
-2.8262005
-2.749765
-2.749765
-2.6733296
-2.749765
-2.8262005
-2.8262005
-2.8262005
-2.749765
-2.749765
-2.749765
-2.749765
-2.749765
-2.749765
-2.749765
-2.749765
-2.749765
-2.749765
-2.8262005
-2.8262005
-2.8262005
-2.8262005
-2.749765
-2.749765
-2.749765
-2.749765
-2.8262005
-2.902636
-2.902636
-2.8262005
-2.6733296
-2.6733296
-2.749765
-2.8262005
-2.8262005
-2.749765
-2.749765
-2.749765
-2.749765
-2.749765
-2.749765
-2.749765
-2.749765
-2.8262005
-2.8262005
-2.8262005
-2.8262005
-2.8262005
-2.902636
-2.8262005
-2.8262005
-2.8262005
-2.902636
-2.902636
-2.902636
-2.902636
-3.0555067
-3.1319423
-3.0555067
-2.902636
-2.749765
-2.8262005
-2.9790714
-3.0555067
-2.9790714
-2.8262005
-2.749765
-2.8262005
-2.902636
-2.902636
-2.902636
-2.902636
-2.902636
-2.902636
-2.9790714
-3.0555067
-3.0555067
-2.9790714
-2.9790714
-2.902636
-2.9790714
-2.9790714
-2.9790714
-2.9790714
-2.902636
-2.902636
-2.902636
-2.9790714
-2.9790714
-3.0555067
-3.0555067
-3.0555067
-2.9790714
-2.902636
-2.902636
-2.9790714
-3.0555067
-3.2083778
-3.2083778
-3.1319423
-2.9790714
-2.9790714
-3.0555067
-3.1319423
-3.2083778
-3.2083778
-3.1319423
-3.0555067
-3.0555067
-3.0555067
-3.1319423
-3.1319423
-3.0555067
-2.9790714
-2.9790714
-3.0555067
-3.0555067
-3.0555067
-2.9790714
-3.0555067
-3.1319423
-3.1319423
-3.2083778
-3.2083778
-3.1319423
-3.0555067
-3.0555067
-3.1319423
-3.1319423
-3.2083778
-3.2083778
-3.2083778
-3.0555067
-2.902636
-2.902636
-3.0555067
-3.2083778
-3.2848132
-3.2083778
-3.1319423
-3.1319423
-3.1319423
-3.1319423
-3.0555067
-3.0555067
-3.1319423
-3.2848132
-3.2848132
-3.2848132
-3.2083778
-3.2083778
-3.1319423
-3.1319423
-3.1319423
-3.0555067
-3.1319423
-3.2083778
-3.2083778
-3.1319423
-3.0555067
-3.1319423
-3.2083778
-3.2083778
-3.2083778
-3.2848132
-3.2848132
-3.2848132
-3.2083778
-3.2083778
-3.2848132
-3.2848132
-3.2083778
-3.1319423
-3.1319423
-3.1319423
-3.1319423
-3.1319423
-3.1319423
-3.0555067
-3.0555067
-3.0555067
-3.1319423
-3.1319423
-3.1319423
-3.2083778
-3.2848132
-3.3612485
-3.2848132
-3.1319423
-3.0555067
-3.0555067
-3.0555067
-3.0555067
-3.1319423
-3.2083778
-3.2083778
-3.2083778
-3.2083778
-3.2083778
-3.2848132
-3.2848132
-3.2848132
-3.2848132
-3.3612485
-3.437684
-3.437684
-3.3612485
-3.2083778
-3.2083778
-3.2083778
-3.2083778
-3.2083778
-3.1319423
-3.2083778
-3.2848132
-3.3612485
-3.3612485
-3.437684
-3.3612485
-3.2848132
-3.2848132
-3.2083778
-3.2848132
-3.2848132
-3.2083778
-3.2848132
-3.2848132
-3.2848132
-3.2083778
-3.2083778
-3.2848132
-3.3612485
-3.3612485
-3.3612485
-3.3612485
-3.437684
-3.437684
-3.3612485
-3.2083778
-3.2083778
-3.2848132
-3.2848132
-3.2848132
-3.2848132
-3.2848132
-3.2848132
-3.3612485
-3.3612485
-3.3612485
-3.3612485
-3.2848132
-3.2848132
-3.2083778
-3.2083778
-3.2848132
-3.3612485
-3.437684
-3.3612485
-3.2848132
-3.2848132
-3.3612485
-3.3612485
-3.3612485
-3.2848132
-3.2848132
-3.3612485
-3.437684
-3.3612485
-3.3612485
-3.3612485
-3.437684
-3.5141194
-3.437684
-3.3612485
-3.3612485
-3.3612485
-3.3612485
-3.3612485
-3.3612485
-3.3612485
-3.2848132
-3.2848132
-3.2083778
-3.2083778
-3.2083778
-3.2848132
-3.3612485
-3.3612485
-3.3612485
-3.3612485
-3.3612485
-3.3612485
-3.5141194
-3.590555
-3.590555
-3.590555
-3.5141194
-3.3612485
-3.2848132
-3.3612485
-3.437684
-3.437684
-3.3612485
-3.3612485
-3.3612485
-3.3612485
-3.3612485
-3.2848132
-3.2083778
-3.1319423
-3.2083778
-3.2848132
-3.437684
-3.437684
-3.437684
-3.437684
-3.2848132
-3.2083778
-3.2083778
-3.2848132
-3.2848132
-3.2848132
-3.2083778
-3.2083778
-3.2083778
-3.2848132
-3.3612485
-3.3612485
-3.3612485
-3.3612485
-3.2848132
-3.2848132
-3.2848132
-3.2848132
-3.3612485
-3.3612485
-3.3612485
-3.2848132
-3.2848132
-3.2848132
-3.2848132
-3.2848132
-3.2848132
-3.2848132
-3.2848132
-3.2083778
-3.2083778
-3.2083778
-3.2083778
-3.2083778
-3.2848132
-3.3612485
-3.3612485
-3.2848132
-3.2083778
-3.2848132
-3.2848132
-3.2083778
-3.1319423
-3.1319423
-3.1319423
-3.2848132
-3.2848132
-3.2848132
-3.2083778
-3.1319423
-3.1319423
-3.0555067
-2.9790714
-3.0555067
-3.1319423
-3.2083778
-3.2083778
-3.2848132
-3.2083778
-3.0555067
-2.9790714
-3.0555067
-3.1319423
-3.1319423
-3.1319423
-3.2083778
-3.2083778
-3.2083778
-3.1319423
-3.0555067
-2.9790714
-3.0555067
-3.1319423
-3.2083778
-3.1319423
-3.1319423
-3.1319423
-3.1319423
-3.1319423
-3.1319423
-3.1319423
-3.2083778
-3.2083778
-3.2083778
-3.1319423
-3.0555067
-3.1319423
-3.2083778
-3.2083778
-3.1319423
-2.9790714
-2.8262005
-2.8262005
-2.9790714
-3.0555067
-3.0555067
-3.0555067
-3.0555067
-3.0555067
-2.902636
-2.8262005
-2.8262005
-2.9790714
-3.1319423
-3.0555067
-2.9790714
-2.8262005
-2.749765
-2.8262005
-2.902636
-3.0555067
-3.0555067
-3.0555067
-2.902636
-2.749765
-2.6733296
-2.6733296
-2.8262005
-2.902636
-2.9790714
-2.902636
-2.749765
-2.749765
-2.6733296
-2.749765
-2.902636
-2.902636
-2.9790714
-2.902636
-2.8262005
-2.749765
-2.6733296
-2.5968943
-2.5204587
-2.5968943
-2.6733296
-2.749765
-2.749765
-2.6733296
-2.6733296
-2.6733296
-2.6733296
-2.6733296
-2.6733296
-2.6733296
-2.6733296
-2.5968943
-2.5968943
-2.5968943
-2.5968943
-2.5968943
-2.5968943
-2.5204587
-2.5968943
-2.5968943
-2.5968943
-2.5968943
-2.5968943
-2.5968943
-2.5968943
-2.5968943
-2.5968943
-2.5204587
-2.5204587
-2.5204587
-2.5204587
-2.4440231
-2.367588
-2.4440231
-2.4440231
-2.4440231
-2.4440231
-2.5204587
-2.5968943
-2.5968943
-2.5204587
-2.4440231
-2.4440231
-2.5968943
-2.6733296
-2.5968943
-2.5204587
-2.5204587
-2.5204587
-2.5204587
-2.4440231
-2.4440231
-2.5204587
-2.5204587
-2.4440231
-2.367588
-2.367588
-2.4440231
-2.5204587
-2.367588
-2.2147171
-2.1382816
-2.1382816
-2.2147171
-2.2911525
-2.2911525
-2.2911525
-2.2147171
-2.2147171
-2.2147171
-2.2911525
-2.367588
-2.367588
-2.2147171
-2.061846
-2.061846
-2.061846
-2.2147171
-2.2147171
-2.2147171
-2.2147171
-2.2147171
-2.2147171
-2.2147171
-2.1382816
-2.1382816
-2.1382816
-2.2147171
-2.2911525
-2.2911525
-2.2147171
-2.2147171
-2.1382816
-2.1382816
-2.061846
-1.9854107
-1.9854107
-1.9854107
-1.9854107
-1.9854107
-2.061846
-2.061846
-2.061846
-2.061846
-2.061846
-2.061846
-1.9854107
-1.9089751
-1.9089751
-1.9854107
-1.9854107
-1.9854107
-1.9089751
-1.8325398
-1.9089751
-1.9089751
-1.9089751
-1.9854107
-2.061846
-2.061846
-2.061846
-1.8325398
-1.7561042
-1.7561042
-1.7561042
-1.7561042
-1.6796689
-1.6796689
-1.6796689
-1.6796689
-1.7561042
-1.8325398
-1.9089751
-1.8325398
-1.7561042
-1.6796689
-1.7561042
-1.8325398
-1.8325398
-1.7561042
-1.6796689
-1.6032333
-1.526798
-1.526798
-1.6032333
-1.7561042
-1.8325398
-1.7561042
-1.6032333
-1.6032333
-1.6796689
-1.6796689
-1.6032333
-1.6032333
-1.6032333
-1.526798
-1.526798
-1.526798
-1.526798
-1.526798
-1.526798
-1.526798
-1.526798
-1.6032333
-1.6796689
-1.6796689
-1.526798
-1.3739271
-1.2974916
-1.2974916
-1.3739271
-1.4503627
-1.4503627
-1.3739271
-1.2210565
-1.1446209
-1.1446209
-1.2210565
-1.2974916
-1.2974916
-1.3739271
-1.3739271
-1.2974916
-1.2210565
-1.2210565
-1.2210565
-1.2974916
-1.2974916
-1.2974916
-1.2974916
-1.2974916
-1.2974916
-1.2974916
-1.2974916
-1.2974916
-1.2974916
-1.2974916
-1.2210565
-1.1446209
-1.0681853
-1.0681853
-1.1446209
-1.1446209
-1.1446209
-1.0681853
-0.99174976
-1.0681853
-1.1446209
-1.0681853
-0.99174976
-0.9153142
-0.99174976
-0.99174976
-0.99174976
-0.99174976
-1.0681853
-1.0681853
-0.99174976
-0.99174976
-1.0681853
-1.1446209
-1.1446209
-1.0681853
-1.0681853
-1.0681853
-1.0681853
-0.99174976
-0.9153142
-0.8388791
-0.8388791
-0.9153142
-0.8388791
-0.8388791
-0.8388791
-0.8388791
-0.8388791
-0.8388791
-0.8388791
-0.8388791
-0.76244354
-0.686008
-0.8388791
-0.9153142
-0.9153142
-0.76244354
-0.686008
-0.686008
-0.76244354
-0.76244354
-0.76244354
-0.686008
-0.686008
-0.686008
-0.76244354
-0.76244354
-0.76244354
-0.686008
-0.686008
-0.60957265
-0.60957265
-0.686008
-0.76244354
-0.76244354
-0.76244354
-0.76244354
-0.76244354
-0.686008
-0.60957265
-0.5331373
-0.5331373
-0.5331373
-0.5331373
-0.60957265
-0.60957265
-0.60957265
-0.5331373
-0.5331373
-0.5331373
-0.60957265
-0.60957265
-0.5331373
-0.456702
-0.456702
-0.456702
-0.5331373
-0.5331373
-0.60957265
-0.60957265
-0.60957265
-0.60957265
-0.5331373
-0.38026643
-0.38026643
-0.456702
-0.456702
-0.456702
-0.456702
-0.456702
-0.456702
-0.30383086
-0.22739553
-0.22739553
-0.30383086
-0.38026643
-0.38026643
-0.38026643
-0.456702
-0.5331373
-0.686008
-0.60957265
-0.456702
-0.38026643
-0.38026643
-0.38026643
-0.38026643
-0.38026643
-0.38026643
-0.38026643
-0.38026643
-0.38026643
-0.38026643
-0.38026643
-0.30383086
-0.30383086
-0.30383086
-0.30383086
-0.30383086
-0.30383086
-0.38026643
-0.456702
-0.38026643
-0.30383086
-0.30383086
-0.30383086
-0.30383086
-0.22739553
-0.30383086
-0.30383086
-0.22739553
-0.15095997
-0.15095997
-0.22739553
-0.30383086
-0.30383086
-0.30383086
-0.22739553
-0.15095997
-0.15095997
-0.22739553
-0.30383086
-0.30383086
-0.22739553
-0.22739553
-0.22739553
-0.22739553
-0.30383086
-0.38026643
-0.38026643
-0.38026643
-0.38026643
-0.30383086
-0.38026643
-0.38026643
-0.456702
-0.38026643
-0.456702
-0.456702
-0.456702
-0.456702
-0.38026643
-0.38026643
-0.38026643
-0.38026643
-0.38026643
-0.22739553
-0.22739553
-0.22739553
-0.30383086
-0.30383086
-0.30383086
-0.30383086
-0.30383086
-0.30383086
-0.22739553
-0.15095997
-0.22739553
-0.30383086
-0.30383086
-0.15095997
-0.07452488
-0.07452488
-0.07452488
-0.15095997
-0.22739553
-0.30383086
-0.30383086
-0.30383086
-0.30383086
-0.22739553
-0.22739553
-0.22739553
-0.15095997
-0.15095997
-0.15095997
-0.22739553
-0.22739553
-0.15095997
-0.07452488
-0.07452488
-0.22739553
-0.22739553
-0.15095997
0.0019106865
0.07834625
-0.07452488
-0.22739553
-0.22739553
-0.15095997
-0.15095997
-0.07452488
-0.07452488
-0.07452488
-0.15095997
-0.15095997
-0.15095997
-0.07452488
0.0019106865
0.0019106865
-0.07452488
-0.15095997
-0.15095997
-0.07452488
-0.15095997
-0.15095997
-0.15095997
-0.07452488
-0.07452488
-0.07452488
-0.15095997
-0.15095997
-0.07452488
0.0019106865
0.15478134
0.15478134
0.0019106865
-0.07452488
-0.07452488
0.0019106865
0.15478134
0.23121691
0.15478134
0.07834625
0.0019106865
-0.07452488
0.0019106865
0.07834625
0.07834625
0.07834625
0.07834625
0.0019106865
-0.07452488
-0.07452488
0.0019106865
0.0019106865
-0.07452488
-0.15095997
-0.22739553
-0.15095997
0.0019106865
0.15478134
0.23121691
0.07834625
0.0019106865
-0.07452488
0.0019106865
0.07834625
0.0019106865
-0.07452488
-0.07452488
0.0019106865
0.07834625
0.15478134
0.15478134
0.15478134
0.15478134
0.15478134
0.15478134
0.07834625
0.0019106865
0.07834625
0.15478134
0.23121691
0.15478134
0.15478134
0.15478134
0.15478134
0.07834625
0.0019106865
-0.07452488
-0.07452488
0.0019106865
0.07834625
0.15478134
0.15478134
0.15478134
0.15478134
0.07834625
0.15478134
0.15478134
0.23121691
0.30765247
0.30765247
0.38408804
0.38408804
0.30765247
0.23121691
0.23121691
0.23121691
0.23121691
0.15478134
0.23121691
0.23121691
0.30765247
0.30765247
0.30765247
0.30765247
0.30765247
0.30765247
0.30765247
0.30765247
0.30765247
0.38408804
0.38408804
0.38408804
0.4605236
0.4605236
0.4605236
0.5369587
0.5369587
0.5369587
0.5369587
0.5369587
0.5369587
0.5369587
0.5369587
0.5369587
0.5369587
0.61339426
0.6898298
0.7662654
0.7662654
0.61339426
0.5369587
0.61339426
0.7662654
0.84270096
0.7662654
0.7662654
0.7662654
0.84270096
0.84270096
0.84270096
0.84270096
0.91913605
0.91913605
0.91913605
0.91913605
0.91913605
0.9955716
1.0720072
1.0720072
1.0720072
0.9955716
0.9955716
1.0720072
1.1484427
1.0720072
0.9955716
0.91913605
0.84270096
0.84270096
0.91913605
0.9955716
1.0720072
0.9955716
1.0720072
1.1484427
1.2248778
1.2248778
1.2248778
1.1484427
1.0720072
1.0720072
1.0720072
1.1484427
1.2248778
1.3013134
1.2248778
1.1484427
1.1484427
1.2248778
1.3013134
1.3013134
1.3013134
1.2248778
1.2248778
1.2248778
1.3013134
1.3777485
1.3777485
1.3777485
1.3777485
1.3013134
1.3013134
1.3777485
1.3777485
1.3777485
1.3013134
1.2248778
1.3013134
1.3777485
1.3777485
1.3777485
1.3777485
1.4541845
1.4541845
1.3777485
1.3777485
1.3013134
1.3013134
1.3777485
1.4541845
1.5306196
1.4541845
1.4541845
1.4541845
1.4541845
1.5306196
1.6070552
1.5306196
1.4541845
1.3777485
1.3777485
1.5306196
1.6070552
1.6070552
1.5306196
1.5306196
1.6834903
1.7599258
1.7599258
1.7599258
1.7599258
1.8363614
1.7599258
1.7599258
1.6834903
1.7599258
1.7599258
1.8363614
1.9127965
1.8363614
1.8363614
1.7599258
1.8363614
1.8363614
1.8363614
1.7599258
1.7599258
1.8363614
1.8363614
1.9892325
2.0656676
2.0656676
1.9892325
1.8363614
1.8363614
1.9127965
1.9127965
1.9127965
1.9127965
1.9892325
1.9892325
1.9127965
1.8363614
1.8363614
1.9127965
1.9892325
2.0656676
1.9892325
1.9892325
1.9127965
1.9127965
1.9892325
1.9892325
2.0656676
2.0656676
2.0656676
2.0656676
2.1421027
2.1421027
2.2185388
2.2185388
2.2185388
2.2949739
2.2949739
2.2949739
2.2949739
2.2949739
2.2949739
2.2949739
2.2185388
2.2185388
2.2185388
2.2185388
2.2949739
2.2949739
2.37141
2.447845
2.447845
2.447845
2.447845
2.447845
2.447845
2.447845
2.37141
2.2949739
2.2949739
2.37141
2.52428
2.52428
2.447845
2.447845
2.447845
2.447845
2.37141
2.447845
2.52428
2.6771512
2.6771512
2.6771512
2.600716
2.52428
2.52428
2.52428
2.447845
2.447845
2.52428
2.52428
2.52428
2.447845
2.52428
2.600716
2.6771512
2.7535872
2.7535872
2.7535872
2.6771512
2.600716
2.600716
2.600716
2.600716
2.6771512
2.7535872
2.8300223
2.7535872
2.6771512
2.7535872
2.8300223
2.9064574
2.9064574
2.8300223
2.9064574
2.9064574
2.9064574
2.9064574
2.9064574
2.9064574
2.9064574
2.9828935
2.9828935
2.9828935
2.9828935
2.9828935
2.9828935
2.9828935
2.9828935
3.0593286
3.1357636
3.2121997
3.1357636
3.0593286
2.9064574
2.9064574
2.9828935
2.9828935
2.9064574
2.9064574
2.9064574
2.9064574
2.9064574
2.9828935
2.9828935
2.9828935
3.0593286
3.0593286
3.0593286
2.9828935
2.9828935
3.0593286
3.0593286
3.1357636
3.0593286
2.9828935
2.9828935
2.9828935
3.0593286
3.1357636
3.0593286
3.0593286
3.1357636
3.2121997
3.2121997
3.1357636
3.0593286
2.9828935
2.9828935
3.0593286
3.0593286
3.1357636
3.2121997
3.2121997
3.2121997
3.1357636
3.2121997
3.2886348
3.2886348
3.1357636
2.9828935
2.9828935
3.2121997
3.2886348
3.2886348
3.1357636
3.1357636
3.2121997
3.2121997
3.2886348
3.2886348
3.3650703
3.2886348
3.2121997
3.1357636
3.2121997
3.2886348
3.3650703
3.3650703
3.2886348
3.2886348
3.2886348
3.2886348
3.2886348
3.2121997
3.2121997
3.2121997
3.2886348
3.4415054
3.4415054
3.3650703
3.3650703
3.3650703
3.3650703
3.2886348
3.2886348
3.3650703
3.3650703
3.4415054
3.4415054
3.4415054
3.3650703
3.3650703
3.2886348
3.2886348
3.2886348
3.2886348
3.2886348
3.2886348
3.2121997
3.1357636
3.2121997
3.2886348
3.3650703
3.2886348
3.2121997
3.2121997
3.2121997
3.2886348
3.2886348
3.2886348
3.3650703
3.4415054
3.4415054
3.3650703
3.3650703
3.4415054
3.4415054
3.3650703
3.3650703
3.3650703
3.3650703
3.3650703
3.2886348
3.2886348
3.2886348
3.3650703
3.4415054
3.4415054
3.4415054
3.3650703
3.3650703
3.3650703
3.3650703
3.4415054
3.517941
3.517941
3.517941
3.517941
3.517941
3.517941
3.517941
3.517941
3.4415054
3.3650703
3.3650703
3.4415054
3.517941
3.5943766
3.5943766
3.517941
3.4415054
3.4415054
3.517941
3.5943766
3.5943766
3.5943766
3.517941
3.517941
3.517941
3.5943766
3.6708117
3.5943766
3.517941
3.517941
3.517941
3.5943766
3.5943766
3.5943766
3.5943766
3.5943766
3.5943766
3.6708117
3.6708117
3.6708117
3.6708117
3.6708117
3.6708117
3.5943766
3.5943766
3.5943766
3.6708117
3.6708117
3.6708117
3.6708117
3.6708117
3.6708117
3.7472482
3.7472482
3.7472482
3.6708117
3.6708117
3.6708117
3.7472482
3.7472482
3.6708117
3.6708117
3.6708117
3.6708117
3.6708117
3.5943766
3.5943766
3.6708117
3.7472482
3.7472482
3.7472482
3.6708117
3.5943766
3.517941
3.517941
3.5943766
3.5943766
3.517941
3.517941
3.517941
3.517941
3.5943766
3.6708117
3.8236833
3.7472482
3.6708117
3.5943766
3.517941
3.5943766
3.6708117
3.7472482
3.6708117
3.6708117
3.5943766
3.6708117
3.6708117
3.5943766
3.5943766
3.6708117
3.6708117
3.7472482
3.7472482
3.8236833
3.7472482
3.7472482
3.7472482
3.6708117
3.6708117
3.6708117
3.6708117
3.5943766
3.5943766
3.5943766
3.5943766
3.6708117
3.6708117
3.6708117
3.5943766
3.5943766
3.5943766
3.6708117
3.6708117
3.5943766
3.517941
3.5943766
3.7472482
3.8236833
3.8236833
3.9001184
3.8236833
3.7472482
3.6708117
3.5943766
3.5943766
3.6708117
3.7472482
3.6708117
3.5943766
3.6708117
3.8236833
3.8236833
3.7472482
3.6708117
3.5943766
3.6708117
3.7472482
3.7472482
3.7472482
3.7472482
3.7472482
3.9001184
3.9765544
3.9001184
3.6708117
3.4415054
3.4415054
3.517941
3.5943766
3.5943766
3.6708117
3.7472482
3.8236833
3.8236833
3.7472482
3.6708117
3.5943766
3.5943766
3.5943766
3.5943766
3.517941
3.5943766
3.6708117
3.7472482
3.6708117
3.5943766
3.517941
3.5943766
3.6708117
3.7472482
3.7472482
3.5943766
3.5943766
3.5943766
3.6708117
3.6708117
3.5943766
3.4415054
3.3650703
3.4415054
3.5943766
3.5943766
3.517941
3.517941
3.517941
3.517941
3.5943766
3.6708117
3.7472482
3.7472482
3.5943766
3.517941
3.4415054
3.517941
3.5943766
3.6708117
3.5943766
3.5943766
3.6708117
3.5943766
3.517941
3.5943766
3.5943766
3.7472482
3.7472482
3.6708117
3.6708117
3.6708117
3.6708117
3.7472482
3.7472482
3.7472482
3.5943766
3.517941
3.4415054
3.4415054
3.4415054
3.517941
3.6708117
3.6708117
3.5943766
3.517941
3.4415054
3.4415054
3.517941
3.517941
3.517941
3.517941
3.517941
3.517941
3.4415054
3.517941
3.5943766
3.6708117
3.5943766
3.517941
3.4415054
3.4415054
3.517941
3.517941
3.5943766
3.5943766
3.4415054
3.3650703
3.3650703
3.4415054
3.517941
3.5943766
3.5943766
3.517941
3.517941
3.517941
3.517941
3.517941
3.517941
3.517941
3.5943766
3.5943766
3.517941
3.4415054
3.3650703
3.3650703
3.3650703
3.4415054
3.4415054
3.4415054
3.4415054
3.517941
3.517941
3.4415054
3.4415054
3.3650703
3.3650703
3.3650703
3.3650703
3.3650703
3.2886348
3.2886348
3.2886348
3.3650703
3.3650703
3.3650703
3.3650703
3.3650703
3.2886348
3.2886348
3.2886348
3.2886348
3.3650703
3.3650703
3.3650703
3.2886348
3.2121997
3.2886348
3.3650703
3.4415054
3.4415054
3.4415054
3.3650703
3.2886348
3.2886348
3.3650703
3.3650703
3.2886348
3.3650703
3.4415054
3.4415054
3.3650703
3.3650703
3.2886348
3.2886348
3.2886348
3.2886348
3.3650703
3.4415054
3.3650703
3.3650703
3.3650703
3.3650703
3.3650703
3.2886348
3.2121997
3.2121997
3.2121997
3.2886348
3.4415054
3.4415054
3.3650703
3.2886348
3.2886348
3.2886348
3.2886348
3.2121997
3.1357636
3.1357636
3.2121997
3.2886348
3.2886348
3.2886348
3.2886348
3.2886348
3.2886348
3.2886348
3.2886348
3.2886348
3.2886348
3.2121997
3.1357636
3.1357636
3.2121997
3.2886348
3.2886348
3.2886348
3.1357636
3.0593286
3.0593286
2.9828935
3.0593286
3.0593286
3.0593286
3.0593286
2.9828935
2.9064574
2.9828935
3.0593286
3.0593286
3.0593286
2.9828935
2.9828935
2.9828935
3.0593286
3.2121997
3.2886348
3.2121997
3.1357636
3.0593286
3.0593286
3.1357636
3.1357636
3.0593286
2.9828935
2.9064574
2.9064574
2.9828935
3.0593286
3.0593286
2.9828935
2.9828935
3.0593286
3.2121997
3.2886348
3.2886348
3.2886348
3.1357636
3.0593286
2.9064574
2.8300223
2.9064574
2.9828935
2.9828935
2.9828935
2.9828935
2.9064574
2.9064574
2.9828935
2.9828935
2.9828935
2.9064574
2.9064574
2.9064574
2.9064574
2.9064574
2.9064574
2.9828935
2.9828935
2.9064574
2.8300223
2.8300223
2.8300223
2.8300223
2.8300223
2.7535872
2.8300223
2.8300223
2.8300223
2.8300223
2.8300223
2.7535872
2.7535872
2.8300223
2.9828935
3.0593286
2.9828935
2.8300223
2.7535872
2.7535872
2.8300223
2.9064574
2.8300223
2.8300223
2.8300223
2.8300223
2.7535872
2.7535872
2.8300223
2.7535872
2.7535872
2.7535872
2.7535872
2.9064574
2.9064574
2.8300223
2.7535872
2.6771512
2.6771512
2.6771512
2.6771512
2.600716
2.6771512
2.6771512
2.6771512
2.6771512
2.6771512
2.600716
2.447845
2.447845
2.447845
2.447845
2.52428
2.600716
2.600716
2.6771512
2.6771512
2.600716
2.600716
2.52428
2.52428
2.600716
2.600716
2.600716
2.600716
2.6771512
2.7535872
2.7535872
2.600716
2.447845
2.37141
2.37141
2.37141
2.2949739
2.37141
2.37141
2.447845
2.37141
2.37141
2.37141
2.37141
2.37141
2.2949739
2.2949739
2.2949739
2.37141
2.447845
2.447845
2.52428
2.600716
2.600716
2.52428
2.37141
2.37141
2.447845
2.447845
2.447845
2.37141
2.37141
2.447845
2.447845
2.37141
2.2949739
2.37141
2.447845
2.447845
2.447845
2.447845
2.447845
2.2949739
2.2185388
2.2185388
2.2949739
2.37141
2.2949739
2.2949739
2.2949739
2.2949739
2.2185388
2.1421027
2.1421027
2.2185388
2.2949739
2.2949739
2.2949739
2.2185388
2.2185388
2.2185388
2.1421027
2.1421027
2.1421027
2.1421027
2.1421027
2.1421027
2.1421027
2.1421027
2.1421027
2.1421027
2.1421027
2.2185388
2.2185388
2.2185388
2.1421027
2.1421027
2.1421027
2.1421027
2.1421027
2.1421027
2.1421027
2.1421027
2.2185388
2.1421027
2.0656676
1.9892325
1.9892325
1.9892325
1.9892325
2.0656676
1.9892325
1.9892325
1.9892325
2.0656676
2.1421027
2.1421027
2.1421027
2.0656676
2.0656676
2.0656676
2.0656676
1.9892325
1.9892325
1.9127965
1.9892325
1.9127965
1.9127965
1.9127965
1.8363614
1.9127965
1.9892325
2.0656676
2.0656676
2.0656676
1.9892325
1.9127965
1.8363614
1.8363614
1.9892325
2.1421027
2.2185388
2.1421027
1.9892325
1.9127965
1.9127965
1.9127965
1.9127965
1.9127965
1.9127965
1.9127965
1.8363614
1.8363614
1.9127965
1.8363614
1.8363614
1.8363614
1.9127965
1.9127965
1.8363614
1.6834903
1.6834903
1.7599258
1.8363614
1.9127965
1.9127965
1.8363614
1.7599258
1.6834903
1.6834903
1.6834903
1.7599258
1.7599258
1.7599258
1.6834903
1.6070552
1.5306196
1.5306196
1.5306196
1.6070552
1.6834903
1.6834903
1.7599258
1.6834903
1.6070552
1.6070552
1.6070552
1.7599258
1.7599258
1.6834903
1.6070552
1.6070552
1.6070552
1.6070552
1.6834903
1.6070552
1.6070552
1.5306196
1.5306196
1.5306196
1.6070552
1.6834903
1.7599258
1.6834903
1.5306196
1.5306196
1.5306196
1.4541845
1.4541845
1.5306196
1.6834903
1.6834903
1.6070552
1.5306196
1.4541845
1.5306196
1.6070552
1.6070552
1.5306196
1.4541845
1.4541845
1.5306196
1.4541845
1.3777485
1.3777485
1.4541845
1.4541845
1.4541845
1.3777485
1.3777485
1.3013134
1.3777485
1.4541845
1.6070552
1.6070552
1.6070552
1.4541845
1.3777485
1.3013134
1.3777485
1.4541845
1.5306196
1.4541845
1.3777485
1.3777485
1.3777485
1.3777485
1.3013134
1.2248778
1.3013134
1.3013134
1.3777485
1.4541845
1.4541845
1.3013134
1.2248778
1.2248778
1.3013134
1.4541845
1.4541845
1.3777485
1.3777485
1.3013134
1.2248778
1.3013134
1.3013134
1.3013134
1.2248778
1.3013134
1.3777485
1.4541845
1.3777485
1.3013134
1.1484427
1.1484427
1.2248778
1.2248778
1.2248778
1.1484427
1.2248778
1.2248778
1.1484427
1.0720072
1.0720072
1.2248778
1.3013134
1.2248778
1.2248778
1.2248778
1.1484427
1.0720072
1.0720072
1.0720072
1.0720072
0.9955716
0.91913605
0.84270096
0.84270096
0.9955716
1.1484427
1.1484427
1.1484427
1.0720072
1.0720072
1.0720072
1.1484427
1.0720072
0.9955716
0.9955716
1.0720072
1.1484427
1.1484427
1.1484427
1.1484427
1.1484427
1.1484427
1.1484427
1.2248778
1.1484427
0.9955716
0.91913605
0.91913605
0.9955716
0.9955716
0.9955716
1.0720072
1.0720072
0.9955716
0.84270096
0.84270096
0.91913605
0.9955716
0.9955716
0.91913605
0.91913605
0.91913605
0.9955716
0.9955716
0.9955716
0.9955716
0.9955716
0.91913605
0.91913605
0.91913605
0.9955716
0.9955716
0.91913605
0.91913605
0.91913605
0.91913605
0.91913605
0.91913605
0.91913605
0.84270096
0.7662654
0.7662654
0.7662654
0.91913605
0.9955716
0.91913605
0.91913605
0.91913605
0.91913605
0.84270096
0.84270096
0.84270096
0.84270096
0.91913605
0.91913605
0.84270096
0.7662654
0.7662654
0.7662654
0.7662654
0.7662654
0.7662654
0.91913605
0.91913605
0.91913605
0.84270096
0.7662654
0.7662654
0.7662654
0.6898298
0.61339426
0.61339426
0.6898298
0.7662654
0.7662654
0.7662654
0.7662654
0.6898298
0.7662654
0.7662654
0.7662654
0.7662654
0.7662654
0.7662654
0.7662654
0.6898298
0.6898298
0.6898298
0.6898298
0.6898298
0.6898298
0.7662654
0.7662654
0.7662654
0.7662654
0.6898298
0.6898298
0.6898298
0.6898298
0.6898298
0.6898298
0.6898298
0.6898298
0.6898298
0.6898298
0.6898298
0.61339426
0.61339426
0.5369587
0.5369587
0.5369587
0.5369587
0.5369587
0.4605236
0.4605236
0.4605236
0.38408804
0.4605236
0.5369587
0.61339426
0.5369587
0.4605236
0.38408804
0.38408804
0.4605236
0.5369587
0.61339426
0.61339426
0.5369587
0.4605236
0.4605236
0.4605236
0.4605236
0.5369587
0.61339426
0.61339426
0.5369587
0.4605236
0.38408804
0.38408804
0.38408804
0.30765247
0.30765247
0.30765247
0.38408804
0.4605236
0.4605236
0.4605236
0.4605236
0.4605236
0.4605236
0.38408804
0.30765247
0.30765247
0.38408804
0.4605236
0.38408804
0.23121691
0.15478134
0.15478134
0.23121691
0.30765247
0.30765247
0.30765247
0.30765247
0.23121691
0.23121691
0.15478134
0.15478134
0.23121691
0.23121691
0.23121691
0.15478134
0.15478134
0.23121691
0.23121691
0.15478134
0.07834625
0.07834625
0.0019106865
-0.07452488
-0.07452488
0.07834625
0.07834625
0.0019106865
-0.07452488
-0.07452488
0.0019106865
0.07834625
0.0019106865
0.0019106865
0.0019106865
-0.07452488
-0.15095997
-0.15095997
-0.15095997
-0.07452488
-0.07452488
0.0019106865
0.07834625
0.15478134
0.15478134
0.15478134
0.0019106865
-0.07452488
-0.07452488
-0.07452488
-0.07452488
0.0019106865
0.07834625
0.07834625
0.07834625
0.0019106865
0.0019106865
0.0019106865
0.0019106865
-0.07452488
-0.15095997
-0.15095997
-0.07452488
-0.07452488
-0.07452488
-0.07452488
-0.22739553
-0.22739553
-0.22739553
-0.15095997
-0.07452488
-0.07452488
-0.07452488
-0.07452488
-0.07452488
-0.07452488
-0.07452488
0.0019106865
-0.07452488
-0.07452488
-0.07452488
-0.07452488
-0.07452488
-0.15095997
-0.15095997
-0.15095997
-0.07452488
-0.07452488
-0.07452488
-0.15095997
-0.15095997
-0.07452488
-0.07452488
-0.07452488
-0.15095997
-0.15095997
-0.07452488
0.0019106865
0.0019106865
-0.07452488
-0.15095997
-0.15095997
-0.15095997
-0.22739553
-0.30383086
-0.30383086
-0.22739553
-0.15095997
-0.15095997
-0.15095997
-0.22739553
-0.22739553
-0.30383086
-0.38026643
-0.30383086
-0.22739553
-0.15095997
-0.15095997
-0.22739553
-0.22739553
-0.22739553
-0.30383086
-0.30383086
-0.30383086
-0.30383086
-0.22739553
-0.15095997
-0.15095997
-0.22739553
-0.30383086
-0.38026643
-0.38026643
-0.30383086
-0.22739553
-0.22739553
-0.38026643
-0.456702
-0.456702
-0.30383086
-0.22739553
-0.22739553
-0.30383086
-0.38026643
-0.456702
-0.456702
-0.456702
-0.38026643
-0.456702
-0.5331373
-0.5331373
-0.5331373
-0.5331373
-0.5331373
-0.60957265
-0.60957265
-0.60957265
-0.60957265
-0.60957265
-0.60957265
-0.5331373
-0.456702
-0.38026643
-0.456702
-0.5331373
-0.60957265
-0.60957265
-0.60957265
-0.5331373
-0.5331373
-0.60957265
-0.60957265
-0.60957265
-0.5331373
-0.456702
-0.456702
-0.5331373
-0.60957265
-0.60957265
-0.60957265
-0.60957265
-0.60957265
-0.5331373
-0.456702
-0.456702
-0.456702
-0.456702
-0.456702
-0.5331373
-0.5331373
-0.5331373
-0.5331373
-0.5331373
-0.5331373
-0.5331373
-0.60957265
-0.60957265
-0.5331373
-0.5331373
-0.5331373
-0.5331373
-0.5331373
-0.5331373
-0.60957265
-0.686008
-0.60957265
-0.456702
-0.38026643
-0.38026643
-0.456702
-0.5331373
-0.60957265
-0.5331373
-0.60957265
-0.686008
-0.76244354
-0.686008
-0.60957265
-0.5331373
-0.456702
-0.5331373
-0.60957265
-0.686008
-0.686008
-0.686008
-0.60957265
-0.686008
-0.76244354
-0.76244354
-0.76244354
-0.76244354
-0.76244354
-0.8388791
-0.76244354
-0.76244354
-0.76244354
-0.76244354
-0.76244354
-0.76244354
-0.686008
-0.60957265
-0.686008
-0.8388791
-0.9153142
-0.9153142
-0.8388791
-0.76244354
-0.686008
-0.686008
-0.76244354
-0.8388791
-0.8388791
-0.8388791
-0.76244354
-0.76244354
-0.686008
-0.686008
-0.686008
-0.686008
-0.76244354
-0.8388791
-0.76244354
-0.686008
-0.686008
-0.76244354
-0.8388791
-0.8388791
-0.8388791
-0.76244354
-0.76244354
-0.76244354
-0.8388791
-0.8388791
-0.8388791
-0.8388791
-0.76244354
-0.686008
-0.686008
-0.76244354
-0.8388791
-0.8388791
-0.8388791
-0.8388791
-0.8388791
-0.9153142
-0.9153142
-0.8388791
-0.76244354
-0.76244354
-0.8388791
-0.9153142
-0.99174976
-0.9153142
-0.9153142
-0.9153142
-0.9153142
-0.9153142
-0.9153142
-0.9153142
-0.99174976
-0.99174976
-0.99174976
-0.9153142
-0.8388791
-0.8388791
-0.9153142
-0.99174976
-0.99174976
-1.0681853
-1.0681853
-1.0681853
-1.0681853
-0.99174976
-0.99174976
-0.99174976
-1.0681853
-1.0681853
-1.0681853
-1.0681853
-1.0681853
-1.1446209
-1.2210565
-1.1446209
-1.0681853
-0.99174976
-1.0681853
-1.0681853
-1.0681853
-0.99174976
-0.99174976
-0.99174976
-0.99174976
-1.1446209
-1.2210565
-1.1446209
-1.1446209
-1.0681853
-0.99174976
-1.0681853
-1.0681853
-1.1446209
-1.2210565
-1.2210565
-1.2210565
-1.2210565
-1.3739271
-1.4503627
-1.3739271
-1.2974916
-1.2210565
-1.2210565
-1.1446209
-1.1446209
-1.0681853
-1.1446209
-1.2210565
-1.2974916
-1.2974916
-1.2974916
-1.2974916
-1.2974916
-1.2974916
-1.2974916
-1.3739271
-1.4503627
-1.4503627
-1.4503627
-1.4503627
-1.4503627
-1.4503627
-1.3739271
-1.2974916
-1.2210565
-1.2974916
-1.3739271
-1.4503627
-1.526798
-1.6032333
-1.6032333
-1.6032333
-1.526798
-1.4503627
-1.4503627
-1.4503627
-1.526798
-1.526798
-1.526798
-1.526798
-1.526798
-1.6032333
-1.6796689
-1.6796689
-1.6032333
-1.526798
-1.526798
-1.526798
-1.6032333
-1.6032333
-1.526798
-1.526798
-1.526798
-1.526798
-1.6032333
-1.6032333
-1.6032333
-1.526798
-1.6032333
-1.6032333
-1.526798
-1.6032333
-1.6796689
-1.6796689
-1.6032333
-1.526798
-1.526798
-1.526798
-1.6032333
-1.6032333
-1.6032333
-1.6032333
-1.6032333
-1.6032333
-1.6032333
-1.6032333
-1.6796689
-1.6796689
-1.6796689
-1.6796689
-1.6032333
-1.6032333
-1.6032333
-1.6032333
-1.6796689
-1.6796689
-1.6796689
-1.6032333
-1.526798
-1.526798
-1.6032333
-1.6796689
-1.6796689
-1.6796689
-1.6796689
-1.6796689
-1.6796689
-1.7561042
-1.8325398
-1.8325398
-1.8325398
-1.7561042
-1.7561042
-1.7561042
-1.7561042
-1.7561042
-1.7561042
-1.6796689
-1.6796689
-1.6796689
-1.6796689
-1.6796689
-1.6796689
-1.7561042
-1.8325398
-1.8325398
-1.8325398
-1.7561042
-1.6796689
-1.7561042
-1.8325398
-1.8325398
-1.9089751
-1.8325398
-1.7561042
-1.7561042
-1.9089751
-1.9854107
-1.9854107
-1.9854107
-1.9089751
-1.9089751
-1.8325398
-1.8325398
-1.9089751
-1.9089751
-1.9854107
-1.8325398
-1.7561042
-1.7561042
-1.7561042
-1.8325398
-1.8325398
-1.8325398
-1.8325398
-1.8325398
-1.8325398
-1.8325398
-1.8325398
-1.9089751
-1.9089751
-1.8325398
-1.8325398
-1.8325398
-1.8325398
-1.8325398
-1.8325398
-1.8325398
-1.8325398
-1.9089751
-1.9854107
-1.9854107
-1.9089751
-1.9089751
-1.9089751
-1.9854107
-1.9089751
-1.8325398
-1.8325398
-1.9089751
-1.9854107
-1.9854107
-1.9089751
-1.8325398
-1.8325398
-1.9089751
-1.9854107
-1.9854107
-2.061846
-2.061846
-1.9854107
-1.9089751
-1.9089751
-1.9089751
-1.9854107
-2.061846
-2.061846
-2.061846
-2.061846
-1.9854107
-1.9089751
-1.8325398
-1.8325398
-1.9854107
-1.9854107
-1.9854107
-1.8325398
-1.8325398
-1.8325398
-1.8325398
-1.9089751
-1.9854107
-2.061846
-1.9854107
-1.8325398
-1.6796689
-1.7561042
-1.8325398
-1.9089751
-1.8325398
-1.8325398
-1.8325398
-1.8325398
-1.8325398
-1.8325398
-1.7561042
-1.7561042
-1.7561042
-1.8325398
-1.8325398
-1.9089751
-2.061846
-2.1382816
-2.1382816
-2.061846
-1.9854107
-1.9089751
-1.9854107
-1.9854107
-1.9854107
-1.9089751
-1.9089751
-1.9089751
-1.9089751
-1.9854107
-1.9854107
-1.9854107
-2.061846
-2.061846
-2.061846
-2.061846
-1.9854107
-1.8325398
-1.8325398
-1.8325398
-1.9089751
-1.9854107
-1.9089751
-1.7561042
-1.7561042
-1.9089751
-1.9854107
-1.9089751
-1.7561042
-1.7561042
-1.8325398
-1.9089751
-1.9854107
-1.9089751
-1.7561042
-1.6796689
-1.7561042
-1.9089751
-2.061846
-2.061846
-1.9854107
-1.8325398
-1.8325398
-1.9089751
-1.9854107
-2.061846
-2.061846
-2.061846
-2.061846
-1.9854107
-1.9089751
-1.9854107
-2.061846
-1.9854107
-1.8325398
-1.7561042
-1.8325398
-1.8325398
-1.9089751
-1.9089751
-1.9089751
-1.9089751
-1.9854107
-1.9854107
-1.9854107
-1.9854107
-1.9854107
-1.9089751
-1.9089751
-1.9854107
-1.9854107
-1.9854107
-1.9089751
-1.8325398
-1.8325398
-1.8325398
-1.8325398
-1.8325398
-1.8325398
-1.8325398
-1.9089751
-1.9089751
-1.9089751
-1.9089751
-1.9089751
-1.8325398
-1.8325398
-1.8325398
-1.8325398
-1.9854107
-1.9854107
-1.9089751
-1.8325398
-1.7561042
-1.7561042
-1.8325398
-1.8325398
-1.8325398
-1.8325398
-1.9089751
-1.9854107
-1.9854107
-1.9089751
-1.7561042
-1.7561042
-1.7561042
-1.8325398
-1.8325398
-1.9089751
-1.9854107
-1.9854107
-1.9854107
-1.9089751
-1.8325398
-1.8325398
-1.8325398
-1.9089751
-1.9089751
-1.8325398
-1.7561042
-1.7561042
-1.7561042
-1.8325398
-1.9089751
-1.9854107
-1.9854107
-1.9089751
-1.8325398
-1.8325398
-1.9089751
-1.9854107
-1.9854107
-1.9854107
-1.9854107
-1.9854107
-1.9089751
-1.9089751
-1.9854107
-2.061846
-2.061846
-1.9854107
-1.9089751
-1.9089751
-1.9089751
-1.9854107
-2.061846
-2.061846
-1.9854107
-1.9089751
-1.9089751
-1.9089751
-1.9854107
-1.9854107
-1.9854107
-1.9854107
-1.9854107
-1.9089751
-1.9089751
-1.9854107
-1.9089751
-1.8325398
-1.8325398
-1.9089751
-2.061846
-2.061846
-1.9089751
-1.8325398
-1.7561042
-1.7561042
-1.8325398
-1.8325398
-1.9089751
-1.9089751
-1.9089751
-1.9089751
-1.8325398
-1.7561042
-1.7561042
-1.8325398
-1.9089751
-1.9854107
-1.9089751
-1.9089751
-1.8325398
-1.7561042
-1.8325398
-1.8325398
-1.9854107
-2.1382816
-2.1382816
-1.9854107
-1.8325398
-1.9089751
-1.9854107
-2.061846
-2.061846
-1.9854107
-1.9854107
-1.9854107
-1.9854107
-1.9854107
-2.061846
-2.061846
-2.061846
-2.061846
-1.9089751
-1.8325398
-1.8325398
-1.9089751
-1.8325398
-1.8325398
-1.8325398
-1.8325398
-1.9089751
-1.9854107
-1.9854107
-1.9089751
-1.8325398
-1.8325398
-1.8325398
-1.9089751
-1.9089751
-1.9089751
-1.9089751
-1.8325398
-1.9089751
-1.9089751
-1.9854107
-1.9854107
-1.9089751
-1.8325398
-1.9089751
-1.9089751
-1.9854107
-1.9089751
-1.8325398
-1.7561042
-1.7561042
-1.9089751
-1.9854107
-1.9854107
-1.9089751
-1.8325398
-1.8325398
-1.8325398
-1.7561042
-1.7561042
-1.7561042
-1.7561042
-1.7561042
-1.7561042
-1.7561042
-1.6796689
-1.7561042
-1.7561042
-1.8325398
-1.8325398
-1.8325398
-1.7561042
-1.6796689
-1.7561042
-1.8325398
-1.8325398
-1.7561042
-1.7561042
-1.6796689
-1.6796689
-1.6796689
-1.6796689
-1.7561042
-1.7561042
-1.6796689
-1.6796689
-1.7561042
-1.8325398
-1.7561042
-1.6796689
-1.6032333
-1.526798
-1.6032333
-1.6032333
-1.6796689
-1.7561042
-1.6796689
-1.6796689
-1.6032333
-1.6796689
-1.7561042
-1.8325398
-1.7561042
-1.6796689
-1.6796689
-1.6796689
-1.7561042
-1.6796689
-1.6796689
-1.6796689
-1.7561042
-1.7561042
-1.6032333
-1.526798
-1.526798
-1.6032333
-1.7561042
-1.7561042
-1.7561042
-1.6796689
-1.6796689
-1.7561042
-1.8325398
-1.8325398
-1.6796689
-1.6796689
-1.6796689
-1.6796689
-1.6032333
-1.526798
-1.526798
-1.6032333
-1.7561042
-1.7561042
-1.7561042
-1.7561042
-1.7561042
-1.7561042
-1.7561042
-1.7561042
-1.7561042
-1.9089751
-1.9854107
-1.9089751
-1.7561042
-1.6796689
-1.526798
-1.4503627
-1.526798
-1.6032333
-1.6796689
-1.7561042
-1.7561042
-1.6796689
-1.6032333
-1.6032333
-1.6032333
-1.6032333
-1.6796689
-1.7561042
-1.8325398
-1.7561042
-1.6796689
-1.6796689
-1.6796689
-1.7561042
-1.7561042
-1.6796689
-1.6796689
-1.6796689
-1.7561042
-1.7561042
-1.6796689
-1.6796689
-1.7561042
-1.7561042
-1.6796689
-1.6032333
-1.6032333
-1.6796689
-1.8325398
-1.8325398
-1.7561042
-1.6796689
-1.6032333
-1.526798
-1.4503627
-1.4503627
-1.6032333
-1.6796689
-1.6796689
-1.6796689
-1.7561042
-1.9089751
-1.9089751
-1.7561042
-1.6032333
-1.6032333
-1.6796689
-1.7561042
-1.6796689
-1.6032333
-1.6032333
-1.6796689
-1.6796689
-1.7561042
-1.7561042
-1.7561042
-1.7561042
-1.7561042
-1.6796689
-1.6796689
-1.6796689
-1.6796689
-1.6796689
-1.6796689
-1.7561042
-1.9089751
-1.9089751
-1.9089751
-1.8325398
-1.7561042
-1.7561042
-1.7561042
-1.7561042
-1.8325398
-1.8325398
-1.9089751
-1.9089751
-1.9089751
-1.9089751
-1.9089751
-1.8325398
-1.7561042
-1.6796689
-1.7561042
-1.8325398
-1.8325398
-1.8325398
-1.9089751
-1.9854107
-1.9854107
-1.9089751
-1.8325398
-1.8325398
-1.9089751
-1.9854107
-1.9854107
-1.9854107
-1.8325398
-1.8325398
-1.9089751
-1.9854107
-1.9854107
-1.8325398
-1.7561042
-1.6796689
-1.7561042
-1.8325398
-1.8325398
-1.8325398
-1.9089751
-1.9854107
-1.9854107
-1.9089751
-1.8325398
-1.9089751
-1.9854107
-1.9854107
-1.8325398
-1.7561042
-1.7561042
-1.8325398
-1.9089751
-1.9854107
-1.9089751
-1.9089751
-1.9089751
-1.9854107
-1.9854107
-1.9854107
-1.9089751
-1.8325398
-1.7561042
-1.8325398
-1.9089751
-1.9089751
-1.9089751
-1.9089751
-1.9089751
-1.8325398
-1.7561042
-1.6796689
-1.8325398
-1.9854107
-1.9854107
-1.8325398
-1.7561042
-1.8325398
-1.9089751
-1.9089751
-1.9089751
-1.9089751
-1.9854107
-1.9089751
-1.8325398
-1.7561042
-1.6796689
-1.7561042
-1.8325398
-1.9089751
-1.9089751
-1.9089751
-1.8325398
-1.8325398
-1.9089751
-1.9089751
-1.9089751
-1.9089751
-1.9089751
-1.8325398
-1.6796689
-1.7561042
-1.9089751
-1.9854107
-1.9854107
-1.8325398
-1.7561042
-1.7561042
-1.8325398
-1.9089751
-1.9089751
-1.9089751
-1.9089751
-1.9089751
-1.9089751
-1.8325398
-1.8325398
-1.9089751
-1.8325398
-1.8325398
-1.8325398
-1.9089751
-2.061846
-2.1382816
-2.061846
-1.9854107
-1.9854107
-2.061846
-2.061846
-1.9854107
-1.9854107
-2.061846
-2.061846
-2.061846
-2.061846
-2.061846
-2.061846
-1.9089751
-1.8325398
-1.9089751
-1.9089751
-1.9854107
-1.9089751
-1.8325398
-1.8325398
-1.9089751
-1.9854107
-2.061846
-1.9854107
-1.9089751
-1.9089751
-1.9089751
-1.9089751
-1.9089751
-1.8325398
-1.7561042
-1.8325398
-1.9089751
-1.9854107
-1.9854107
-2.061846
-2.061846
-2.1382816
-2.1382816
-2.1382816
-2.061846
-1.9854107
-1.9089751
-1.8325398
-1.9089751
-1.9854107
-2.061846
-2.061846
-2.061846
-1.9854107
-1.9854107
-1.9854107
-2.061846
-2.1382816
-2.1382816
-2.1382816
-2.1382816
-2.1382816
-2.1382816
-2.061846
-1.9854107
-1.9854107
-1.9089751
-1.9089751
-1.9854107
-2.061846
-2.1382816
-2.1382816
-2.1382816
-2.1382816
-2.1382816
-2.1382816
-2.061846
-1.9854107
-1.9854107
-2.061846
-2.1382816
-2.1382816
-2.1382816
-2.061846
-2.061846
-1.9854107
-1.9854107
-2.061846
-2.1382816
-2.2147171
-2.2147171
-2.2147171
-2.2147171
-2.2911525
-2.2911525
-2.2911525
-2.2911525
-2.1382816
-2.1382816
-2.2147171
-2.2911525
-2.2911525
-2.2911525
-2.2147171
-2.1382816
-2.061846
-2.1382816
-2.1382816
-2.1382816
-2.061846
-2.061846
-1.9854107
-2.061846
-2.1382816
-2.1382816
-2.1382816
-2.1382816
-2.1382816
-2.1382816
-2.2147171
-2.2147171
-2.2147171
-2.1382816
-2.061846
-2.061846
-2.1382816
-2.1382816
-2.1382816
-2.2147171
-2.2147171
-2.2147171
-2.2147171
-2.2147171
-2.2911525
-2.2911525
-2.2911525
-2.2911525
-2.2911525
-2.2911525
-2.2147171
-2.2147171
-2.2911525
-2.367588
-2.367588
-2.367588
-2.367588
-2.2911525
-2.2911525
-2.2147171
-2.2147171
-2.2147171
-2.2147171
-2.2147171
-2.2147171
-2.2147171
-2.1382816
-2.2147171
-2.2911525
-2.367588
-2.367588
-2.367588
-2.367588
-2.2911525
-2.2147171
-2.2147171
-2.2147171
-2.2147171
-2.2147171
-2.2911525
-2.2911525
-2.2147171
-2.2147171
-2.2147171
-2.2911525
-2.367588
-2.367588
-2.367588
-2.367588
-2.2911525
-2.2147171
-2.2147171
-2.2147171
-2.2911525
-2.367588
-2.4440231
-2.4440231
-2.2911525
-2.2147171
-2.2147171
-2.2911525
-2.367588
-2.367588
-2.367588
-2.367588
-2.2911525
-2.2147171
-2.2911525
-2.367588
-2.4440231
-2.367588
-2.367588
-2.367588
-2.367588
-2.4440231
-2.5204587
-2.4440231
-2.2911525
-2.2147171
-2.2911525
-2.2911525
-2.367588
-2.367588
-2.367588
-2.367588
-2.4440231
-2.4440231
-2.4440231
-2.4440231
-2.4440231
-2.4440231
-2.4440231
-2.4440231
-2.4440231
-2.367588
-2.367588
-2.2911525
-2.367588
-2.367588
-2.367588
-2.4440231
-2.4440231
-2.4440231
-2.4440231
-2.367588
-2.4440231
-2.5968943
-2.6733296
-2.5968943
-2.5968943
-2.5968943
-2.5968943
-2.5204587
-2.4440231
-2.367588
-2.2911525
-2.2911525
-2.367588
-2.5204587
-2.5204587
-2.5204587
-2.4440231
-2.5204587
-2.4440231
-2.5204587
-2.5968943
-2.6733296
-2.749765
-2.6733296
-2.5968943
-2.5968943
-2.5968943
-2.5968943
-2.5204587
-2.5204587
-2.5204587
-2.5968943
-2.5968943
-2.5204587
-2.5204587
-2.5204587
-2.5204587
-2.5204587
-2.5968943
-2.6733296
-2.6733296
-2.5204587
-2.4440231
-2.367588
-2.367588
-2.4440231
-2.4440231
-2.5204587
-2.5968943
-2.5968943
-2.5204587
-2.5204587
-2.5204587
-2.5968943
-2.6733296
-2.5968943
-2.5204587
-2.4440231
-2.5204587
-2.5968943
-2.6733296
-2.6733296
-2.5968943
-2.5968943
-2.5968943
-2.5204587
-2.5204587
-2.5968943
-2.5968943
-2.5968943
-2.5204587
-2.4440231
-2.367588
-2.4440231
-2.5968943
-2.5968943
-2.5968943
-2.5204587
-2.4440231
-2.4440231
-2.367588
-2.367588
-2.2911525
-2.367588
-2.367588
-2.367588
-2.367588
-2.4440231
-2.4440231
-2.4440231
-2.4440231
-2.4440231
-2.5204587
-2.5204587
-2.4440231
-2.4440231
-2.367588
-2.4440231
-2.367588
-2.367588
-2.367588
-2.367588
-2.367588
-2.367588
-2.4440231
-2.367588
-2.367588
-2.2911525
-2.2911525
-2.367588
-2.5204587
-2.5968943
-2.5204587
-2.4440231
-2.367588
-2.2911525
-2.2147171
-2.2147171
-2.2911525
-2.367588
-2.367588
-2.367588
-2.367588
-2.2911525
-2.2147171
-2.1382816
-2.061846
-2.061846
-2.061846
-2.1382816
-2.2911525
-2.367588
-2.2911525
-2.2147171
-2.1382816
-2.1382816
-2.1382816
-2.2147171
-2.2911525
-2.367588
-2.367588
-2.2911525
-2.367588
-2.4440231
-2.5204587
-2.4440231
-2.367588
-2.2911525
-2.2147171
-2.2147171
-2.2147171
-2.2911525
-2.2911525
-2.2911525
-2.2147171
-2.1382816
-2.1382816
-2.1382816
-2.2147171
-2.2911525
-2.367588
-2.367588
-2.2911525
-2.2147171
-2.2147171
-2.2911525
-2.367588
-2.367588
-2.2911525
-2.2911525
-2.2147171
-2.2147171
-2.2147171
-2.1382816
-2.1382816
-2.1382816
-2.1382816
-2.2147171
-2.2147171
-2.1382816
-2.1382816
-2.1382816
-2.061846
-2.061846
-2.061846
-2.061846
-2.061846
-2.061846
-2.061846
-2.1382816
-2.1382816
-2.1382816
-2.1382816
-2.061846
-2.061846
-1.9854107
-1.9854107
-2.061846
-2.061846
-2.061846
-2.061846
-2.061846
-2.061846
-1.9854107
-1.9089751
-1.9089751
-1.9854107
-2.061846
-2.061846
-2.1382816
-2.1382816
-2.061846
-1.9089751
-1.9089751
-1.9854107
-2.1382816
-2.1382816
-2.061846
-1.9089751
-1.8325398
-1.9854107
-2.061846
-1.9854107
-1.8325398
-1.7561042
-1.9089751
-1.9854107
-1.9854107
-1.9089751
-1.8325398
-1.7561042
-1.7561042
-1.7561042
-1.8325398
-1.9089751
-1.9089751
-1.9089751
-1.8325398
-1.8325398
-1.8325398
-1.7561042
-1.7561042
-1.7561042
-1.7561042
-1.6796689
-1.6796689
-1.7561042
-1.9089751
-1.9089751
-1.7561042
-1.6796689
-1.6796689
-1.6796689
-1.6796689
-1.6032333
-1.526798
-1.6032333
-1.6032333
-1.6032333
-1.6032333
-1.6032333
-1.6032333
-1.6796689
-1.6796689
-1.6796689
-1.6032333
-1.526798
-1.526798
-1.526798
-1.526798
-1.526798
-1.526798
-1.4503627
-1.4503627
-1.526798
-1.6796689
-1.6796689
-1.526798
-1.4503627
-1.3739271
-1.2974916
-1.3739271
-1.3739271
-1.2974916
-1.2974916
-1.3739271
-1.4503627
-1.3739271
-1.2974916
-1.2210565
-1.2974916
-1.4503627
-1.4503627
-1.3739271
-1.3739271
-1.3739271
-1.4503627
-1.526798
-1.526798
-1.526798
-1.4503627
-1.4503627
-1.3739271
-1.3739271
-1.4503627
-1.6796689
-1.6796689
-1.526798
-1.3739271
-1.3739271
-1.526798
-1.526798
-1.4503627
-1.3739271
-1.3739271
-1.3739271
-1.3739271
-1.3739271
-1.3739271
-1.3739271
-1.3739271
-1.3739271
-1.2974916
-1.2210565
-1.2974916
-1.3739271
-1.4503627
-1.3739271
-1.2210565
-1.2210565
-1.2210565
-1.2210565
-1.2974916
-1.3739271
-1.3739271
-1.3739271
-1.3739271
-1.3739271
-1.3739271
-1.2210565
-1.1446209
-1.1446209
-1.2974916
-1.3739271
-1.3739271
-1.2210565
-1.1446209
-1.1446209
-1.2210565
-1.2974916
-1.2210565
-1.1446209
-1.0681853
-0.99174976
-1.0681853
-1.2210565
-1.2210565
-1.2210565
-1.2210565
-1.1446209
-1.1446209
-1.0681853
-1.1446209
-1.2210565
-1.2210565
-1.1446209
-0.99174976
-0.99174976
-1.0681853
-1.1446209
-1.1446209
-1.1446209
-1.0681853
-1.0681853
-1.1446209
-1.2210565
-1.1446209
-1.1446209
-1.1446209
-1.1446209
-1.1446209
-1.1446209
-1.1446209
-1.0681853
-1.0681853
-1.0681853
-1.0681853
-1.1446209
-1.1446209
-0.99174976
-0.9153142
-0.9153142
-0.9153142
-0.9153142
-0.99174976
-1.0681853
-1.0681853
-1.0681853
-1.0681853
-1.0681853
-1.1446209
-1.1446209
-1.1446209
-1.1446209
-0.99174976
-0.9153142
-0.9153142
-0.8388791
-0.8388791
-0.8388791
-0.8388791
-0.9153142
-0.9153142
-0.9153142
-0.9153142
-0.9153142
-0.99174976
-0.99174976
-0.8388791
-0.686008
-0.76244354
-0.8388791
-0.9153142
-0.9153142
-0.9153142
-0.9153142
-0.99174976
-0.99174976
-0.9153142
-0.8388791
-0.76244354
-0.8388791
-0.99174976
-0.99174976
-0.9153142
-0.8388791
-0.8388791
-0.76244354
-0.76244354
-0.8388791
-0.76244354
-0.76244354
-0.8388791
-0.8388791
-0.76244354
-0.76244354
-0.76244354
-0.76244354
-0.76244354
-0.686008
-0.686008
-0.686008
-0.686008
-0.686008
-0.686008
-0.686008
-0.686008
-0.60957265
-0.60957265
-0.5331373
-0.60957265
-0.60957265
-0.60957265
-0.5331373
-0.5331373
-0.5331373
-0.5331373
-0.5331373
-0.456702
-0.5331373
-0.60957265
-0.60957265
-0.5331373
-0.456702
-0.38026643
-0.38026643
-0.38026643
-0.38026643
-0.38026643
-0.30383086
-0.30383086
-0.30383086
-0.30383086
-0.38026643
-0.5331373
-0.5331373
-0.456702
-0.38026643
-0.38026643
-0.38026643
-0.30383086
-0.30383086
-0.30383086
-0.30383086
-0.38026643
-0.38026643
-0.38026643
-0.456702
-0.456702
-0.38026643
-0.22739553
-0.15095997
-0.07452488
-0.07452488
-0.07452488
-0.07452488
-0.07452488
-0.07452488
-0.15095997
-0.22739553
-0.22739553
-0.15095997
-0.15095997
-0.15095997
-0.15095997
-0.07452488
0.0019106865
0.0019106865
0.0019106865
0.07834625
0.15478134
0.15478134
0.07834625
0.07834625
0.07834625
0.07834625
0.07834625
0.07834625
0.07834625
0.15478134
0.23121691
0.23121691
0.30765247
0.30765247
0.38408804
0.38408804
0.38408804
0.38408804
0.38408804
0.4605236
0.5369587
0.5369587
0.5369587
0.5369587
0.5369587
0.4605236
0.4605236
0.4605236
0.5369587
0.5369587
0.61339426
0.61339426
0.5369587
0.5369587
0.5369587
0.5369587
0.61339426
0.61339426
0.6898298
0.6898298
0.6898298
0.5369587
0.4605236
0.5369587
0.6898298
0.7662654
0.84270096
0.84270096
0.84270096
0.7662654
0.7662654
0.7662654
0.91913605
0.91913605
0.84270096
0.84270096
0.91913605
0.91913605
0.91913605
0.84270096
0.91913605
1.0720072
1.1484427
1.0720072
0.9955716
0.91913605
0.9955716
1.1484427
1.1484427
1.2248778
1.3013134
1.2248778
1.1484427
0.9955716
0.9955716
0.9955716
1.1484427
1.2248778
1.2248778
1.2248778
1.3013134
1.3777485
1.3777485
1.3013134
1.2248778
1.3013134
1.3777485
1.3777485
1.3013134
1.3013134
1.4541845
1.6070552
1.6070552
1.5306196
1.4541845
1.5306196
1.6070552
1.6070552
1.5306196
1.5306196
1.5306196
1.5306196
1.5306196
1.3777485
1.2248778
1.2248778
1.3013134
1.4541845
1.5306196
1.5306196
1.6070552
1.5306196
1.4541845
1.3777485
1.3777485
1.4541845
1.5306196
1.5306196
1.5306196
1.5306196
1.5306196
1.6070552
1.6070552
1.5306196
1.3777485
1.3013134
1.3777485
1.4541845
1.5306196
1.5306196
1.4541845
1.4541845
1.3777485
1.4541845
1.5306196
1.6070552
1.5306196
1.4541845
1.3777485
1.3777485
1.3777485
1.3777485
1.4541845
1.4541845
1.4541845
1.4541845
1.5306196
1.5306196
1.5306196
1.4541845
1.5306196
1.6834903
1.7599258
1.6834903
1.6070552
1.6070552
1.5306196
1.6070552
1.6070552
1.5306196
1.4541845
1.5306196
1.6070552
1.6070552
1.5306196
1.4541845
1.4541845
1.5306196
1.6070552
1.6070552
1.4541845
1.4541845
1.5306196
1.6070552
1.6070552
1.6070552
1.6070552
1.6070552
1.6070552
1.5306196
1.5306196
1.4541845
1.4541845
1.4541845
1.4541845
1.5306196
1.6070552
1.6070552
1.6070552
1.6070552
1.6070552
1.5306196
1.4541845
1.5306196
1.5306196
1.5306196
1.4541845
1.4541845
1.4541845
1.4541845
1.4541845
1.3777485
1.3777485
1.4541845
1.5306196
1.5306196
1.6070552
1.5306196
1.5306196
1.4541845
1.5306196
1.5306196
1.6070552
1.6070552
1.6070552
1.6070552
1.5306196
1.5306196
1.5306196
1.5306196
1.5306196
1.5306196
1.4541845
1.4541845
1.5306196
1.4541845
1.4541845
1.4541845
1.4541845
1.5306196
1.6070552
1.5306196
1.4541845
1.4541845
1.5306196
1.6070552
1.5306196
1.3777485
1.4541845
1.5306196
1.5306196
1.5306196
1.3777485
1.3013134
1.3777485
1.4541845
1.4541845
1.4541845
1.4541845
1.4541845
1.4541845
1.4541845
1.3777485
1.3013134
1.3013134
1.3013134
1.3777485
1.3777485
1.3777485
1.3777485
1.4541845
1.4541845
1.5306196
1.5306196
1.4541845
1.3013134
1.3013134
1.3777485
1.3777485
1.3013134
1.3013134
1.3777485
1.3777485
1.3777485
1.3777485
1.3777485
1.3013134
1.3013134
1.2248778
1.3013134
1.3013134
1.2248778
1.2248778
1.1484427
1.1484427
1.1484427
1.1484427
1.2248778
1.2248778
1.1484427
1.1484427
1.0720072
1.0720072
1.0720072
0.9955716
1.0720072
1.0720072
1.0720072
1.0720072
1.0720072
0.9955716
0.9955716
0.91913605
1.0720072
1.1484427
1.1484427
0.9955716
0.91913605
0.84270096
0.91913605
0.91913605
0.91913605
0.91913605
0.91913605
0.91913605
0.9955716
0.9955716
1.0720072
1.0720072
1.1484427
1.1484427
1.0720072
1.0720072
1.0720072
1.0720072
1.0720072
0.9955716
0.9955716
0.9955716
0.91913605
0.91913605
0.91913605
0.91913605
0.91913605
0.7662654
0.7662654
0.84270096
0.91913605
0.91913605
0.91913605
0.9955716
1.0720072
1.0720072
0.9955716
0.84270096
0.7662654
0.6898298
0.7662654
0.7662654
0.84270096
0.84270096
0.84270096
0.84270096
0.7662654
0.84270096
0.91913605
0.91913605
0.9955716
0.91913605
0.7662654
0.7662654
0.84270096
0.91913605
0.84270096
0.84270096
0.7662654
0.7662654
0.7662654
0.7662654
0.84270096
0.91913605
0.9955716
0.91913605
0.84270096
0.84270096
0.91913605
0.91913605
0.9955716
0.91913605
0.84270096
0.84270096
0.84270096
0.7662654
0.6898298
0.61339426
0.5369587
0.61339426
0.6898298
0.6898298
0.6898298
0.6898298
0.84270096
0.9955716
0.9955716
0.84270096
0.6898298
0.61339426
0.61339426
0.6898298
0.6898298
0.6898298
0.61339426
0.5369587
0.61339426
0.6898298
0.6898298
0.61339426
0.5369587
0.38408804
0.30765247
0.38408804
0.38408804
0.30765247
0.30765247
0.38408804
0.4605236
0.4605236
0.38408804
0.38408804
0.38408804
0.38408804
0.38408804
0.23121691
0.07834625
0.07834625
0.15478134
0.15478134
0.23121691
0.30765247
0.30765247
0.30765247
0.30765247
0.30765247
0.38408804
0.38408804
0.30765247
0.23121691
0.07834625
0.0019106865
0.07834625
0.15478134
0.15478134
0.23121691
0.23121691
0.15478134
0.0019106865
-0.07452488
-0.07452488
-0.07452488
0.0019106865
-0.07452488
-0.07452488
-0.07452488
0.0019106865
0.0019106865
0.07834625
0.07834625
0.0019106865
-0.07452488
-0.15095997
-0.22739553
-0.22739553
-0.22739553
-0.15095997
-0.15095997
-0.15095997
-0.15095997
-0.15095997
-0.15095997
-0.15095997
-0.22739553
-0.456702
-0.5331373
-0.456702
-0.30383086
-0.22739553
-0.22739553
-0.38026643
-0.456702
-0.456702
-0.38026643
-0.38026643
-0.38026643
-0.38026643
-0.38026643
-0.38026643
-0.5331373
-0.60957265
-0.60957265
-0.60957265
-0.5331373
-0.5331373
-0.5331373
-0.60957265
-0.60957265
-0.5331373
-0.5331373
-0.456702
-0.456702
-0.38026643
-0.456702
-0.60957265
-0.686008
-0.60957265
-0.60957265
-0.60957265
-0.686008
-0.686008
-0.686008
-0.686008
-0.60957265
-0.60957265
-0.686008
-0.76244354
-0.8388791
-0.9153142
-0.99174976
-0.99174976
-0.99174976
-0.9153142
-0.8388791
-0.8388791
-0.8388791
-0.8388791
-0.686008
-0.686008
-0.686008
-0.76244354
-0.8388791
-0.8388791
-0.76244354
-0.686008
-0.76244354
-0.9153142
-0.99174976
-0.9153142
-0.8388791
-0.76244354
-0.8388791
-0.8388791
-0.76244354
-0.686008
-0.686008
-0.76244354
-0.8388791
-0.8388791
-0.76244354
-0.60957265
-0.5331373
-0.5331373
-0.5331373
-0.60957265
-0.686008
-0.686008
-0.686008
-0.60957265
-0.5331373
-0.5331373
-0.60957265
-0.686008
-0.8388791
-0.8388791
-0.686008
-0.686008
-0.686008
-0.686008
-0.5331373
-0.5331373
-0.60957265
-0.76244354
-0.8388791
-0.686008
-0.5331373
-0.456702
-0.5331373
-0.686008
-0.686008
-0.686008
-0.60957265
-0.456702
-0.456702
-0.5331373
-0.60957265
-0.60957265
-0.5331373
-0.38026643
-0.30383086
-0.38026643
-0.5331373
-0.60957265
-0.5331373
-0.38026643
-0.30383086
-0.30383086
-0.38026643
-0.38026643
-0.38026643
-0.30383086
-0.22739553
-0.22739553
-0.15095997
-0.07452488
-0.07452488
-0.07452488
-0.07452488
-0.07452488
-0.07452488
-0.07452488
0.07834625
0.15478134
0.07834625
0.0019106865
0.0019106865
0.07834625
0.23121691
0.4605236
0.61339426
0.61339426
0.61339426
0.6898298
0.6898298
0.6898298
0.6898298
0.6898298
0.7662654
0.84270096
0.91913605
0.91913605
0.9955716
1.1484427
1.3013134
1.4541845
1.5306196
1.5306196
1.5306196
1.6070552
1.8363614
1.9892325
1.9892325
1.9127965
1.9127965
1.9892325
2.1421027
2.2185388
2.37141
2.447845
2.52428
2.600716
2.7535872
2.9064574
3.0593286
3.1357636
3.1357636
3.2121997
3.3650703
3.4415054
3.5943766
3.6708117
3.6708117
3.6708117
3.8236833
4.0529895
4.2058606
4.2822957
4.358731
4.435166
4.511602
4.664472
4.664472
4.740908
4.817343
4.9702144
5.1995206
5.2759557
5.2759557
5.2759557
5.3523917
5.428827
5.581698
5.734569
5.88744
5.9638753
6.1167464
6.1167464
6.1167464
6.2696166
6.4224877
6.651794
6.804665
6.881101
6.957536
6.957536
7.0339713
7.1868424
7.3397136
7.4925838
7.56902
7.645455
7.72189
7.72189
7.798326
7.874761
7.951197
8.104067
8.104067
8.104067
8.180504
8.256939
8.409809
8.639116
8.791986
8.868422
8.944859
9.097729
9.174164
9.174164
9.174164
9.250599
9.403471
9.479904
9.632776
9.632776
9.632776
9.709213
9.785646
10.014954
10.244259
10.397131
10.397131
10.473566
10.550001
10.550001
10.626438
10.779308
10.9321785
11.161486
11.237921
11.237921
11.314356
11.390791
11.467228
11.543663
11.696533
11.849405
12.002275
12.078711
12.155148
12.155148
12.231581
12.308018
12.384453
12.384453
12.460888
12.61376
12.76663
12.843065
12.843065
12.9195
12.995935
13.072372
13.148808
13.378113
13.530985
13.60742
13.60742
13.683855
13.76029
13.913162
14.066032
14.1424675
14.2189045
14.371775
14.371775
14.295338
14.295338
14.371775
14.44821
14.524645
14.60108
14.677517
14.830387
14.906822
14.983259
14.983259
14.983259
15.059692
15.136129
15.289
15.365435
15.365435
15.441872
15.441872
15.518305
15.594742
15.671177
15.671177
15.747612
15.824047
15.900484
15.824047
15.747612
15.671177
15.671177
15.747612
15.900484
15.976919
16.053354
16.053354
16.053354
16.053354
16.12979
16.12979
16.12979
16.12979
16.12979
16.206224
16.28266
16.435532
16.435532
16.28266
16.206224
16.28266
16.359097
16.511967
16.511967
16.511967
16.435532
16.435532
16.511967
16.664837
16.664837
16.664837
16.741272
16.817709
16.817709
16.817709
16.894144
17.047014
17.047014
17.047014
17.047014
17.12345
17.199886
17.276321
17.352757
17.352757
17.352757
17.276321
17.276321
17.276321
17.352757
17.429192
17.582062
17.505627
17.429192
17.429192
17.582062
17.658499
17.658499
17.582062
17.505627
17.505627
17.582062
17.658499
17.734934
17.734934
17.658499
17.582062
17.658499
17.734934
17.734934
17.811369
17.811369
17.734934
17.658499
17.658499
17.734934
17.887804
18.040674
18.117111
18.193546
18.269981
18.346418
18.346418
18.346418
18.346418
18.422853
18.499287
18.499287
18.499287
18.575726
18.652159
18.652159
18.652159
18.652159
18.728594
18.728594
18.728594
18.728594
18.80503
18.80503
18.9579
19.034336
19.110771
19.110771
19.110771
19.110771
19.187206
19.263643
19.416512
19.492949
19.569384
19.645819
19.645819
19.569384
19.645819
19.79869
19.875128
19.79869
19.79869
19.79869
19.951561
20.180868
20.257303
20.257303
20.180868
20.180868
20.257303
20.33374
20.486609
20.63948
20.715916
20.792353
20.868786
21.021658
21.098093
21.098093
21.098093
21.098093
21.098093
21.174528
21.250965
21.327398
21.403833
21.403833
21.48027
21.556705
21.556705
21.709578
21.78601
21.938883
22.015318
21.938883
22.015318
22.091755
22.321062
22.47393
22.550367
22.550367
22.47393
22.47393
22.550367
22.703236
22.932543
23.085415
23.161848
23.161848
23.161848
23.238285
23.238285
23.238285
23.238285
23.31472
23.391155
23.544027
23.620464
23.696898
23.773333
23.926205
24.15551
24.308382
24.384817
24.384817
24.384817
24.384817
24.461252
24.614122
24.690557
24.690557
24.690557
24.766994
24.84343
24.919865
24.996302
25.072735
25.225607
25.302042
25.378479
25.454914
25.454914
25.531347
25.760654
25.98996
25.98996
25.98996
26.066399
26.219267
26.372139
26.601444
26.67788
26.67788
26.67788
26.67788
26.907185
27.060057
27.212929
27.212929
27.289364
27.442234
27.442234
27.442234
27.51867
27.595106
27.671541
27.747976
27.824411
27.900846
28.05372
28.130152
28.130152
28.130152
28.283026
28.435896
28.588766
28.741636
28.89451
28.970945
28.970945
28.970945
28.970945
29.047377
29.123816
29.276686
29.429556
29.505991
29.505991
29.505991
29.58243
29.735296
29.811735
29.964602
30.117476
30.19391
30.270346
30.270346
30.34678
30.423216
30.576086
30.72896
30.805395
30.958265
31.111135
31.18757
31.18757
31.18757
31.264006
31.416876
31.49331
31.56975
31.646185
31.72262
31.799055
31.799055
31.799055
31.87549
32.02836
32.104794
32.18123
32.3341
32.486973
32.563408
32.639843
32.639843
32.716278
32.716278
32.792713
32.869152
32.945583
33.02202
33.098457
33.098457
33.174892
33.327763
33.557068
33.709938
33.786373
33.786373
33.86281
34.015682
34.168552
34.168552
34.092117
34.092117
34.168552
34.397858
34.550728
34.780033
34.856472
34.932907
34.856472
34.780033
34.856472
35.009342
35.162212
35.162212
35.162212
35.238647
35.467953
35.697258
35.773697
35.697258
35.697258
35.697258
35.773697
36.003002
36.232307
36.38518
36.538048
36.538048
36.614487
36.69092
36.843792
36.920227
36.920227
36.920227
36.996662
37.073097
37.225967
37.302406
37.37884
37.53171
37.837452
37.91389
37.91389
37.91389
37.91389
38.066757
38.143196
38.296066
38.3725
38.448936
38.448936
38.601807
38.754677
38.907547
38.983982
38.983982
39.06042
39.136856
39.21329
39.289726
39.36616
39.4426
39.595467
39.82477
39.977646
40.05408
40.20695
40.283386
40.359825
40.51269
40.58913
40.665565
40.741997
40.81843
40.81843
40.971306
41.124176
41.20061
41.20061
41.277046
41.42992
41.58279
41.735657
41.88853
42.0414
42.117836
42.194275
42.27071
42.347145
42.500015
42.729324
42.88219
43.03506
43.03506
43.1115
43.187935
43.340805
43.570114
43.64655
43.64655
43.799416
43.95229
44.181595
44.334465
44.410904
44.640205
44.793076
44.869514
44.869514
44.94595
45.09882
45.25169
45.480995
45.55743
45.633865
45.863174
46.016045
46.09248
46.16892
46.16892
46.32179
46.39822
46.55109
46.62753
46.703964
46.93327
47.086143
47.16258
47.239014
47.239014
47.239014
47.39188
47.544754
47.850494
48.15624
48.23267
48.309105
48.385548
48.538414
48.61485
48.691284
48.691284
48.76772
48.920593
49.149895
49.302773
49.379204
49.45564
49.60851
49.761383
49.83782
49.914253
50.06712
50.143562
50.219997
50.219997
50.29643
50.4493
50.678608
50.83148
50.83148
50.83148
50.907913
51.060787
51.29009
51.29009
51.29009
51.213654
51.29009
51.442963
51.595833
51.825138
51.978012
52.054443
52.054443
52.207314
52.360188
52.436623
52.589493
52.665928
52.8188
52.895237
52.97167
53.048103
53.12454
53.277412
53.353848
53.430283
53.506718
53.65959
53.81246
53.888893
53.888893
54.041763
54.194637
54.347507
54.423943
54.500378
54.65325
54.806118
54.882553
55.111862
55.264732
55.417606
55.49404
55.570477
55.570477
55.723343
55.87622
56.029087
56.181957
56.258392
56.258392
56.33483
56.564137
56.640568
56.793446
56.869877
57.022747
57.099182
57.252056
57.32849
57.32849
57.404926
57.557793
57.634235
57.71067
57.71067
57.863537
58.016407
58.16928
58.245716
58.32215
58.475025
58.55146
58.78076
58.857197
58.933636
59.01007
59.086506
59.16294
59.31581
59.39225
59.62155
59.77442
60.00373
60.23304
60.30947
60.30947
60.23304
60.30947
60.46234
60.69165
60.92095
60.99739
61.073822
61.2267
61.456
61.76175
61.99106
62.06749
61.99106
61.91461
61.99106
62.22036
62.44967
62.60254
62.67897
62.7554
62.90828
63.13758
63.21402
63.36689
63.51976
63.74907
63.97837
64.20768
64.28412
64.28412
64.28412
64.28412
64.36055
64.51342
64.74273
64.8956
65.12491
65.27778
65.43065
65.50709
65.65996
65.88926
66.11857
66.195
66.27144
66.34787
66.42431
66.57718
66.65361
66.80648
66.95936
67.11223
67.2651
67.34154
67.4944
67.72371
67.87658
68.02945
68.10589
68.18233
68.25876
68.3352
68.5645
68.71737
68.87024
68.94668
69.09955
69.25242
69.40529
69.6346
69.78747
69.94034
70.01678
70.09321
70.24608
70.47539
70.70469
70.85757
70.934
71.08687
71.239746
71.46905
71.62192
71.69836
71.77479
71.85123
72.0041
72.233406
72.38627
72.46271
72.61558
72.76845
72.99776
73.15063
73.3035
73.45637
73.60924
73.76211
73.914986
74.06785
74.14429
74.22072
74.3736
74.6029
74.755775
74.83221
74.98508
75.13795
75.214386
75.29082
75.29082
75.44369
75.673
75.97874
76.208046
76.360916
76.51379
76.590225
76.743095
76.89596
77.048836
77.201706
77.27814
77.354576
77.354576
77.431015
77.583885
77.813194
77.889626
78.042496
78.195366
78.424675
78.65398
78.806854
78.883286
78.883286
78.883286
79.036156
79.265465
79.49477
79.571205
79.571205
79.647644
79.724075
79.80051
79.876945
80.106255
80.335556
80.564865
80.6413
80.717735
80.870605
81.099915
81.176346
81.176346
81.099915
81.099915
81.252785
81.48209
81.63496
81.787834
81.864265
81.940704
82.093575
82.246445
82.32288
82.246445
82.170006
82.246445
82.475746
82.62862
82.705055
82.705055
82.705055
82.781494
83.010796
83.240105
83.31654
83.31654
83.392975
83.392975
83.469406
83.469406
83.54585
83.622284
83.698715
83.851585
84.00446
84.00446
84.00446
84.080894
84.233765
84.310196
84.310196
84.46307
84.615944
84.768814
84.84525
84.99812
85.074554
85.074554
85.15099
85.227425
85.45673
85.609604
85.762474
85.915344
85.99178
85.99178
85.99178
85.915344
85.99178
86.14465
86.221085
86.29752
86.45039
86.603264
86.6797
86.756134
86.83257
86.90901
86.98544
86.98544
86.98544
86.98544
87.06188
87.138306
87.367615
87.520485
87.596924
87.520485
87.596924
87.673355
87.673355
87.749794
87.82623
87.9791
88.055534
88.055534
88.055534
88.13197
88.28484
88.36128
88.51415
88.59059
88.59059
88.59059
88.66702
88.81989
88.972755
89.049194
88.972755
88.972755
89.12564
89.2785
89.43137
89.50781
89.66068
89.737114
89.889984
89.889984
89.889984
89.889984
89.889984
89.96642
90.04286
90.11929
90.19573
90.27216
90.3486
90.42504
90.50147
90.57791
90.65434
90.65434
90.73078
90.80722
90.883644
90.96009
91.036514
91.036514
91.11295
91.189384
91.189384
91.189384
91.26582
91.49513
91.72444
91.87731
91.80087
91.80087
91.80087
91.87731
91.95374
91.87731
91.87731
91.87731
92.03018
92.18305
92.25949
92.33592
92.41236
92.56523
92.64167
92.718094
92.64167
92.56523
92.56523
92.718094
92.870964
93.10027
93.10027
93.02385
92.9474
93.02385
93.25314
93.32958
93.32958
93.32958
93.48245
93.63532
93.71176
93.63532
93.55889
93.55889
93.78819
93.94107
93.94107
93.86463
93.86463
94.09394
94.24681
94.32325
94.24681
94.24681
94.24681
94.47612
94.705414
94.78185
94.62899
94.55254
94.55254
94.705414
94.8583
94.78185
94.705414
94.705414
94.8583
95.01116
95.01116
94.93472
95.01116
95.08759
95.16403
95.24047
95.24047
95.3169
95.39334
95.54621
95.62265
95.62265
95.62265
95.62265
95.62265
95.69908
95.69908
95.69908
95.69908
95.85195
95.92839
96.00482
95.85195
95.54621
95.39334
95.46977
95.62265
95.77552
96.00482
96.1577
96.1577
96.23413
96.38699
96.38699
96.46344
96.53988
96.69275
96.69275
96.69275
96.76917
96.92204
96.99848
96.99848
96.92204
96.84561
96.84561
96.99848
97.22779
97.30422
97.22779
97.15135
97.22779
97.30422
97.4571
97.4571
97.4571
97.4571
97.4571
97.4571
97.4571
97.4571
97.4571
97.53353
97.60997
97.60997
97.60997
97.6864
97.6864
97.76284
97.83928
97.76284
97.76284
97.83928
97.99215
98.06858
98.06858
97.91571
97.83928
97.91571
97.91571
97.99215
98.06858
98.14502
98.14502
98.14502
98.06858
97.99215
98.06858
98.29789
98.5272
98.5272
98.37433
98.22144
98.22144
98.37433
98.60362
98.7565
98.68006
98.60362
98.5272
98.68006
98.9858
99.13868
99.06224
98.83293
98.7565
98.90937
99.13868
99.29155
99.29155
99.13868
99.06224
99.06224
99.13868
99.29155
99.52085
99.59729
99.52085
99.44442
99.44442
99.59729
99.8266
99.97947
100.13234
100.13234
100.13234
100.13234
100.2852
100.43807
100.59095
100.74382
100.82025
100.89669
100.82025
100.74382
100.82025
100.89669
100.97313
100.89669
100.89669
101.04956
101.27887
101.35531
101.27887
101.126
101.126
101.20243
101.35531
101.43174
101.43174
101.27887
101.20243
101.126
101.27887
101.50818
101.66105
101.66105
101.50818
101.35531
101.35531
101.43174
101.58461
101.50818
101.35531
101.27887
101.35531
101.66105
101.89036
101.96679
101.81392
101.58461
101.58461
101.58461
101.66105
101.66105
101.66105
101.81392
101.96679
102.11965
102.11965
102.04323
102.04323
101.96679
101.96679
102.11965
102.34896
102.65471
102.80758
102.73114
102.57827
102.4254
102.50183
102.73114
103.03688
103.18976
103.26619
103.18976
103.11332
103.11332
103.26619
103.41906
103.64837
103.87768
103.9541
103.87768
103.72481
103.72481
104.03054
104.41272
104.64203
104.56559
104.33628
104.10699
104.18341
104.48916
104.87134
105.02421
104.94777
104.71846
104.56559
104.64203
104.87134
105.17708
105.40639
105.48282
105.40639
105.32995
105.48282
105.71213
106.01786
106.0943
106.0943
106.01786
106.01786
106.170746
106.24717
106.40004
106.55291
106.70579
106.78222
106.78222
106.78222
106.78222
106.85866
106.85866
106.78222
106.78222
106.93509
107.1644
107.39371
107.39371
107.31727
107.1644
107.24084
107.39371
107.54658
107.62302
107.62302
107.62302
107.69944
107.92875
108.15806
108.38737
108.4638
108.4638
108.38737
108.38737
108.4638
108.54024
108.69311
108.84598
108.92242
108.99885
109.07529
109.15172
109.22816
109.22816
109.22816
109.38103
109.53389
109.61034
109.686775
109.7632
109.7632
109.839645
109.91607
110.06894
110.14538
110.14538
110.06894
109.99251
110.06894
110.14538
110.29825
110.37469
110.52756
110.68043
110.75687
110.75687
110.68043
110.75687
110.8333
110.98617
111.06261
111.139046
111.21548
111.21548
111.291916
111.444786
111.674095
111.674095
111.674095
111.59765
111.59765
111.75052
111.903404
111.97983
111.97983
111.97983
112.05627
112.20914
112.1327
111.97983
111.97983
112.05627
112.28557
112.438446
112.51488
112.59132
112.59132
112.59132
112.59132
112.59132
112.74419
112.89706
112.973495
112.89706
112.89706
112.973495
113.04993
113.126366
113.20279
113.126366
113.04993
113.04993
113.20279
113.279236
113.355675
113.4321
113.4321
113.4321
113.58497
113.66141
113.73785
113.66141
113.66141
113.66141
113.81428
113.89072
113.81428
113.73785
113.73785
113.89072
114.04359
114.04359
114.04359
114.04359
114.19646
114.272896
114.34933
114.272896
114.272896
114.272896
114.272896
114.34933
114.5022
114.578636
114.655075
114.655075
114.578636
114.578636
114.578636
114.578636
114.655075
114.807945
114.960815
114.960815
115.037254
115.037254
115.113686
115.190125
115.342995
115.342995
115.190125
115.190125
115.26655
115.41943
115.49586
115.49586
115.49586
115.572296
115.572296
115.572296
115.64873
115.64873
115.64873
115.64873
115.8016
115.87804
115.87804
115.87804
115.954475
116.03091
116.03091
115.954475
115.954475
116.03091
116.107346
116.107346
116.03091
115.954475
115.954475
115.954475
115.954475
115.954475
115.954475
115.954475
115.954475
115.954475
115.87804
115.87804
115.954475
115.954475
115.954475
115.954475
115.954475
116.03091
116.03091
116.03091
116.03091
116.107346
116.18378
116.260216
116.260216
116.18378
116.107346
116.107346
116.107346
116.03091
116.03091
116.107346
116.18378
116.18378
116.18378
116.18378
116.107346
116.107346
116.03091
115.954475
115.954475
115.954475
116.03091
116.107346
116.18378
116.107346
116.107346
116.107346
116.18378
116.18378
116.107346
116.107346
115.954475
115.87804
115.87804
115.954475
115.954475
115.954475
115.954475
115.954475
115.87804
115.72517
115.64873
115.72517
115.8016
115.72517
115.64873
115.64873
115.72517
115.8016
115.8016
115.72517
115.72517
115.64873
115.49586
115.41943
115.49586
115.572296
115.572296
115.49586
115.41943
115.41943
115.49586
115.49586
115.49586
115.49586
115.49586
115.342995
115.190125
115.190125
115.190125
115.190125
115.190125
115.190125
115.113686
115.190125
115.190125
115.190125
115.113686
115.113686
114.960815
114.88438
114.88438
114.960815
115.037254
114.960815
114.88438
114.807945
114.73151
114.655075
114.655075
114.655075
114.655075
114.578636
114.5022
114.5022
114.5022
114.5022
114.34933
114.34933
114.34933
114.272896
114.19646
114.120026
114.19646
114.272896
114.34933
114.272896
114.120026
114.04359
114.04359
114.04359
114.120026
114.120026
114.120026
114.04359
114.04359
113.96715
113.81428
113.73785
113.66141
113.66141
113.73785
113.81428
113.81428
113.73785
113.66141
113.66141
113.66141
113.66141
113.58497
113.58497
113.508545
113.355675
113.279236
113.279236
113.4321
113.4321
113.4321
113.355675
113.20279
113.20279
113.279236
113.355675
113.4321
113.355675
113.279236
113.279236
113.279236
113.279236
113.20279
113.126366
112.89706
112.820625
112.820625
112.89706
112.89706
112.973495
112.973495
112.973495
112.89706
112.820625
112.74419
112.820625
112.89706
112.973495
113.04993
112.973495
112.89706
112.820625
112.74419
112.74419
112.74419
112.74419
112.74419
112.74419
112.74419
112.74419
112.820625
112.89706
112.89706
112.820625
112.820625
112.820625
112.74419
112.59132
112.51488
112.51488
112.51488
112.51488
112.438446
112.438446
112.51488
112.51488
112.51488
112.36201
112.28557
112.28557
112.20914
112.20914
112.28557
112.438446
112.438446
112.36201
112.28557
112.20914
112.20914
112.20914
112.28557
112.28557
112.36201
112.28557
112.28557
112.20914
112.28557
112.20914
112.20914
112.20914
112.20914
112.20914
112.20914
112.20914
112.20914
112.20914
112.1327
112.1327
112.1327
112.1327
112.1327
112.05627
111.97983
111.903404
111.97983
112.05627
112.05627
111.97983
111.97983
112.05627
112.05627
112.05627
111.97983
111.903404
111.903404
111.82696
111.82696
111.75052
111.75052
111.82696
111.82696
111.674095
111.521225
111.521225
111.59765
111.59765
111.59765
111.521225
111.444786
111.521225
111.59765
111.59765
111.521225
111.521225
111.521225
111.59765
111.674095
111.59765
111.521225
111.444786
111.36834
111.36834
111.444786
111.36834
111.291916
111.139046
111.139046
111.139046
111.139046
111.139046
111.139046
111.139046
111.139046
111.06261
111.139046
111.139046
111.139046
111.06261
110.98617
110.98617
111.06261
111.139046
111.139046
111.06261
110.98617
110.98617
110.98617
110.98617
110.90974
110.8333
110.8333
110.75687
110.75687
110.68043
110.68043
110.68043
110.604
110.45112
110.37469
110.37469
110.45112
110.45112
110.45112
110.37469
110.37469
110.37469
110.37469
110.29825
110.22182
110.22182
110.14538
110.06894
109.839645
109.839645
109.91607
109.99251
109.99251
109.839645
109.7632
109.686775
109.61034
109.53389
109.38103
109.22816
109.07529
108.99885
108.99885
108.99885
108.92242
108.84598
108.76954
108.76954
108.76954
108.76954
108.69311
108.54024
108.38737
108.31093
108.31093
108.31093
108.23449
108.15806
107.92875
107.77589
107.69944
107.69944
107.69944
107.69944
107.62302
107.47013
107.31727
107.24084
107.1644
107.1644
107.08797
107.01153
107.01153
106.93509
106.85866
106.78222
106.78222
106.70579
106.55291
106.40004
106.24717
106.24717
106.170746
106.0943
105.94144
105.86499
105.86499
105.78857
105.71213
105.63568
105.63568
105.55926
105.48282
105.40639
105.25351
105.17708
105.10064
105.10064
105.02421
104.94777
104.7949
104.64203
104.64203
104.56559
104.41272
104.33628
104.25985
104.10699
103.9541
103.87768
103.87768
103.87768
103.80124
103.72481
103.57194
103.4955
103.4955
103.4955
103.4955
103.34263
103.18976
103.03688
103.03688
102.96045
102.80758
102.65471
102.50183
102.50183
102.50183
102.4254
102.27254
102.19609
102.11965
102.04323
101.96679
101.81392
101.73748
101.73748
101.58461
101.43174
101.35531
101.27887
101.126
100.97313
100.82025
100.82025
100.82025
100.74382
100.66738
100.59095
100.51451
100.51451
100.36165
100.2852
100.13234
99.97947
99.90303
99.8266
99.75016
99.59729
99.52085
99.52085
99.52085
99.52085
99.36798
99.21511
99.13868
99.13868
99.06224
98.90937
98.68006
98.60362
98.60362
98.5272
98.45075
98.37433
98.29789
98.14502
97.99215
97.91571
97.83928
97.6864
97.60997
97.4571
97.4571
97.4571
97.38066
97.30422
97.07492
96.92204
96.92204
96.92204
96.92204
96.84561
96.76917
96.69275
96.53988
96.38699
96.31057
96.31057
96.1577
96.00482
95.85195
95.69908
95.69908
95.62265
95.46977
95.39334
95.39334
95.39334
95.24047
95.01116
94.93472
94.8583
94.8583
94.705414
94.62899
94.55254
94.47612
94.47612
94.32325
94.24681
94.09394
94.0175
93.94107
93.86463
93.78819
93.78819
93.71176
93.63532
93.48245
93.32958
93.17671
93.10027
92.9474
93.02385
93.02385
92.9474
92.79454
92.56523
92.488785
92.488785
92.488785
92.41236
92.25949
91.95374
91.80087
91.80087
91.80087
91.80087
91.648
91.49513
91.41869
91.41869
91.34226
91.26582
91.11295
91.11295
91.036514
90.96009
90.883644
90.80722
90.73078
90.73078
90.73078
90.65434
90.65434
90.50147
90.27216
90.19573
90.11929
90.04286
89.889984
89.81355
89.81355
89.737114
89.66068
89.50781
89.43137
89.354935
89.202065
89.12564
89.049194
89.049194
89.049194
88.89633
88.81989
88.66702
88.59059
88.51415
88.36128
88.36128
88.36128
88.36128
88.28484
88.13197
87.9791
87.902664
87.902664
87.82623
87.749794
87.596924
87.520485
87.367615
87.29119
87.138306
87.138306
87.06188
86.90901
86.83257
86.6797
86.603264
86.45039
86.373955
86.373955
86.29752
86.14465
85.99178
85.915344
85.762474
85.762474
85.686035
85.533165
85.45673
85.45673
85.45673
85.3803
85.30386
85.15099
85.074554
84.921684
84.768814
84.692375
84.692375
84.692375
84.539505
84.46307
84.386635
84.310196
84.233765
84.080894
83.928024
83.851585
83.775154
83.698715
83.54585
83.469406
83.392975
83.240105
83.087234
83.010796
82.934364
82.857925
82.705055
82.62862
82.552185
82.475746
82.475746
82.399315
82.32288
82.093575
81.940704
81.864265
81.864265
81.940704
81.787834
81.558525
81.32922
81.252785
81.176346
81.099915
80.947044
80.870605
80.79417
80.717735
80.6413
80.488434
80.259125
80.106255
80.106255
80.029816
80.029816
79.876945
79.647644
79.571205
79.49477
79.49477
79.418335
79.341896
79.189026
78.95972
78.883286
78.806854
78.806854
78.730415
78.577545
78.50111
78.348236
78.195366
77.96606
77.813194
77.813194
77.73675
77.583885
77.431015
77.27814
77.201706
77.201706
77.12527
76.972404
76.81953
76.743095
76.66666
76.51379
76.43735
76.28448
76.208046
76.13161
75.97874
75.82587
75.82587
75.749435
75.673
75.367256
75.13795
74.98508
74.98508
74.908646
74.83221
74.67934
74.6029
74.45003
74.3736
74.22072
74.06785
73.914986
73.76211
73.68568
73.60924
73.53281
73.37993
73.3035
73.3035
73.22706
73.074196
72.92132
72.76845
72.61558
72.46271
72.30984
72.233406
72.15697
72.0041
71.85123
71.77479
71.77479
71.69836
71.54548
71.31618
71.1633
71.01044
70.934
70.85757
70.78113
70.62826
70.39896
70.24608
70.16965
70.16965
70.09321
69.94034
69.78747
69.78747
69.78747
69.78747
69.6346
69.40529
69.25242
69.17599
69.09955
68.87024
68.71737
68.64094
68.5645
68.48806
68.3352
68.10589
67.95302
67.87658
67.95302
67.95302
67.72371
67.57084
67.4944
67.4944
67.34154
67.18866
67.03579
67.03579
67.03579
66.88292
66.65361
66.42431
66.34787
66.34787
66.27144
66.04213
65.81282
65.65996
65.58352
65.58352
65.58352
65.43065
65.27778
65.12491
65.04847
64.97203
64.74273
64.58985
64.51342
64.43699
64.28412
64.05481
63.82551
63.67263
63.5962
63.67263
63.5962
63.51976
63.36689
63.29045
63.21402
63.13758
62.98471
62.83184
62.67897
62.5261
62.37323
62.29679
62.29679
62.22036
62.06749
61.91461
61.76175
61.68531
61.53244
61.30313
61.073822
61.073822
61.073822
61.073822
60.92095
60.76809
60.69165
60.61521
60.53878
60.30947
60.23304
60.1566
60.00373
59.85086
59.697987
59.62155
59.545116
59.468685
59.468685
59.39225
59.31581
59.16294
59.086506
58.933636
58.78076
58.62789
58.55146
58.475025
58.32215
58.245716
58.092846
58.016407
57.863537
57.7871
57.71067
57.557793
57.32849
57.252056
57.252056
57.32849
57.32849
57.099182
56.869877
56.564137
56.4877
56.4877
56.4877
56.33483
56.258392
56.181957
56.181957
56.105522
56.029087
55.952652
55.799778
55.723343
55.570477
55.49404
55.417606
55.341167
55.264732
55.188297
55.111862
54.958996
54.806118
54.65325
54.576817
54.423943
54.423943
54.423943
54.423943
54.271072
53.96533
53.736027
53.583153
53.583153
53.583153
53.430283
53.277412
53.200977
53.12454
53.048103
52.895237
52.895237
52.895237
52.895237
52.8188
52.665928
52.436623
52.28375
52.207314
52.13088
51.978012
51.825138
51.672268
51.595833
51.519398
51.519398
51.519398
51.366524
51.29009
51.213654
51.137222
51.060787
50.984352
50.984352
50.83148
50.678608
50.525734
50.4493
50.372864
50.372864
50.29643
50.219997
50.143562
49.99069
49.761383
49.60851
49.60851
49.60851
49.60851
49.60851
49.45564
49.45564
49.379204
49.226337
48.99703
48.84416
48.84416
48.84416
48.84416
48.691284
48.538414
48.385548
48.309105
48.23267
48.23267
48.15624
48.079803
48.00337
48.00337
47.850494
47.697624
47.544754
47.544754
47.39188
47.315445
47.239014
47.239014
47.16258
47.086143
46.93327
46.856834
46.7804
46.703964
46.55109
46.39822
46.245354
46.16892
46.16892
46.16892
46.09248
46.016045
45.93961
45.863174
45.78674
45.78674
45.710304
45.633865
45.55743
45.480995
45.404564
45.32813
45.25169
45.175255
45.09882
45.09882
45.175255
45.25169
45.175255
45.022385
45.022385
45.09882
45.32813
45.480995
45.404564
45.09882
44.793076
44.48734
44.181595
44.028725
43.87585
43.72298
43.41724
43.1115
42.88219
42.88219
42.88219
42.88219
42.88219
42.805756
42.88219
43.1115
43.26437
43.340805
43.187935
43.03506
42.805756
42.576447
42.27071
41.964966
41.88853
41.8121
41.735657
41.735657
41.735657
41.735657
41.735657
41.8121
41.8121
41.88853
41.8121
41.65922
41.506355
41.353485
41.124176
40.894875
40.665565
40.51269
40.283386
40.283386
40.283386
40.359825
40.51269
40.58913
40.665565
40.58913
40.359825
40.20695
39.977646
39.74834
39.595467
39.4426
39.4426
39.4426
39.36616
39.21329
39.136856
39.06042
39.136856
39.136856
39.06042
38.907547
38.831116
38.754677
38.754677
38.754677
38.67824
38.52537
38.3725
38.296066
38.143196
37.990322
37.91389
37.837452
37.837452
37.91389
37.837452
37.837452
37.761017
37.68458
37.608147
37.37884
37.149532
37.073097
37.073097
36.996662
36.920227
36.843792
36.69092
36.614487
36.538048
36.461617
36.461617
36.38518
36.308743
36.155876
36.155876
36.308743
36.308743
36.155876
35.926567
35.850132
35.773697
35.697258
35.54439
35.467953
35.391518
35.315083
35.238647
35.162212
35.085777
35.085777
34.932907
34.856472
34.780033
34.703598
34.627167
34.550728
34.474293
34.474293
34.397858
34.244987
34.092117
34.015682
33.939243
33.786373
33.709938
33.633503
33.633503
33.557068
33.480633
33.480633
33.327763
33.251324
33.098457
33.098457
33.098457
33.02202
32.869152
32.716278
32.716278
32.716278
32.639843
32.3341
32.18123
32.18123
32.18123
32.18123
32.02836
31.951925
31.951925
31.951925
31.87549
31.799055
31.72262
31.646185
31.646185
31.56975
31.49331
31.416876
31.340445
31.264006
31.264006
31.18757
31.0347
30.88183
30.805395
30.72896
30.805395
30.72896
30.72896
30.576086
30.499651
30.34678
30.19391
30.117476
30.04104
30.04104
29.964602
29.88817
29.811735
29.735296
29.658861
29.58243
29.505991
29.505991
29.505991
29.35312
29.276686
29.20025
29.123816
29.123816
29.047377
28.89451
28.818071
28.741636
28.665201
28.588766
28.512331
28.435896
28.35946
28.35946
28.283026
28.206587
28.206587
28.206587
28.206587
28.05372
27.977282
27.900846
27.900846
27.900846
27.900846
27.900846
27.900846
27.824411
27.747976
27.595106
27.3658
27.212929
27.212929
27.212929
27.212929
27.136494
27.060057
26.830751
26.601444
26.448572
26.372139
26.295704
26.219267
26.142832
26.142832
26.066399
25.913527
25.760654
25.68422
25.607786
25.607786
25.607786
25.531347
25.531347
25.454914
25.378479
25.225607
25.14917
25.072735
25.072735
25.072735
24.996302
24.919865
24.766994
24.614122
24.53769
24.461252
24.384817
24.231945
24.079077
24.00264
23.926205
23.84977
23.773333
23.773333
23.696898
23.544027
23.391155
23.31472
23.31472
23.31472
23.238285
23.00898
22.932543
22.856108
22.856108
22.856108
22.779673
22.703236
22.626802
22.550367
22.397495
22.397495
22.321062
22.244623
22.015318
21.938883
21.938883
21.938883
21.86245
21.709578
21.556705
21.403833
21.250965
21.174528
21.174528
21.174528
21.174528
21.098093
20.94522
20.63948
20.486609
20.410173
20.410173
20.410173
20.410173
20.33374
20.257303
20.180868
20.104433
20.027996
19.875128
19.722256
19.569384
19.492949
19.492949
19.492949
19.416512
19.187206
19.034336
18.9579
19.034336
19.034336
18.881466
18.728594
18.652159
18.575726
18.499287
18.422853
18.269981
18.193546
18.117111
18.040674
17.964241
17.887804
17.811369
17.811369
17.734934
17.658499
17.505627
17.352757
17.276321
17.199886
17.199886
17.047014
16.97058
16.817709
16.817709
16.817709
16.741272
16.588402
16.435532
16.359097
16.28266
16.206224
16.053354
15.976919
15.900484
15.824047
15.671177
15.594742
15.441872
15.365435
15.212564
15.059692
14.906822
14.830387
14.75395
14.677517
14.677517
14.60108
14.60108
14.524645
14.371775
14.295338
14.1424675
14.066032
13.913162
13.836725
13.76029
13.683855
13.683855
13.76029
13.76029
13.60742
13.45455
13.378113
13.301678
13.225243
13.148808
12.995935
12.9195
12.76663
12.690195
12.61376
12.384453
12.155148
12.078711
12.078711
12.078711
12.002275
12.002275
11.849405
11.696533
11.620098
11.620098
11.696533
11.696533
11.543663
11.314356
11.161486
11.085051
11.008614
11.008614
11.008614
10.9321785
10.9321785
10.855743
10.855743
10.779308
10.779308
10.702873
10.550001
10.473566
10.397131
10.320696
10.244259
10.167826
10.091389
9.938519
9.862083
9.709213
9.556341
9.403471
9.174164
9.021292
8.944859
8.944859
8.868422
8.791986
8.715551
8.639116
8.639116
8.639116
8.639116
8.562679
8.486244
8.409809
8.333374
8.256939
8.104067
8.027632
8.027632
7.951197
7.874761
7.798326
7.645455
7.56902
7.4925838
7.4925838
7.4161487
7.3397136
7.1868424
6.957536
6.881101
6.804665
6.804665
6.72823
6.651794
6.498924
6.4224877
6.3460526
6.2696166
6.2696166
6.3460526
6.2696166
6.1167464
5.9638753
5.9638753
5.88744
5.811004
5.734569
5.658133
5.658133
5.658133
5.505263
5.505263
5.428827
5.428827
5.3523917
5.1995206
5.0466495
4.9702144
4.8937783
4.8937783
4.740908
4.664472
4.511602
4.435166
4.435166
4.435166
4.358731
4.358731
4.2058606
4.1294246
3.9765544
3.9765544
3.9765544
4.0529895
4.0529895
3.9001184
3.7472482
3.5943766
3.5943766
3.5943766
3.517941
3.4415054
3.3650703
3.3650703
3.2886348
3.2121997
3.0593286
3.0593286
2.9828935
2.9064574
2.8300223
2.7535872
2.6771512
2.600716
2.447845
2.37141
2.37141
2.447845
2.37141
2.2185388
2.1421027
2.0656676
2.0656676
2.0656676
2.0656676
1.9892325
1.8363614
1.6834903
1.6070552
1.6070552
1.6070552
1.5306196
1.3777485
1.3013134
1.2248778
1.2248778
1.1484427
1.0720072
1.0720072
0.9955716
0.91913605
0.84270096
0.84270096
0.7662654
0.6898298
0.61339426
0.61339426
0.61339426
0.5369587
0.4605236
0.38408804
0.30765247
0.23121691
0.23121691
0.23121691
0.23121691
0.07834625
-0.07452488
-0.15095997
-0.15095997
-0.15095997
-0.15095997
-0.22739553
-0.30383086
-0.38026643
-0.456702
-0.5331373
-0.60957265
-0.5331373
-0.5331373
-0.60957265
-0.686008
-0.8388791
-0.8388791
-0.9153142
-0.9153142
-0.99174976
-0.99174976
-0.99174976
-0.99174976
-1.0681853
-1.1446209
-1.2974916
-1.3739271
-1.2974916
-1.2974916
-1.3739271
-1.4503627
-1.6032333
-1.7561042
-1.7561042
-1.6796689
-1.6032333
-1.6032333
-1.6796689
-1.9089751
-1.9089751
-1.9089751
-1.9089751
-1.9089751
-1.9854107
-2.1382816
-2.1382816
-2.2147171
-2.2147171
-2.2147171
-2.2911525
-2.367588
-2.367588
-2.4440231
-2.5204587
-2.6733296
-2.749765
-2.749765
-2.749765
-2.8262005
-2.902636
-2.902636
-2.8262005
-2.8262005
-2.902636
-2.9790714
-3.0555067
-3.2083778
-3.2848132
-3.2848132
-3.2083778
-3.2083778
-3.2848132
-3.437684
-3.590555
-3.590555
-3.5141194
-3.5141194
-3.590555
-3.6669903
-3.7434258
-3.8198612
-3.8198612
-3.8198612
-3.8962967
-3.972732
-3.972732
-3.972732
-3.972732
-3.972732
-4.0491676
-4.2020383
-4.278474
-4.278474
-4.278474
-4.278474
-4.431345
-4.50778
-4.50778
-4.50778
-4.50778
-4.50778
-4.5842156
-4.7370863
-4.7370863
-4.7370863
-4.813522
-4.813522
-4.813522
-4.8899574
-4.8899574
-4.8899574
-4.813522
-4.8899574
-4.966393
-5.1192636
-5.195699
-5.195699
-5.195699
-5.34857
-5.4250054
-5.501441
-5.501441
-5.577876
-5.654312
-5.577876
-5.501441
-5.4250054
-5.501441
-5.654312
-5.730747
-5.807183
-5.807183
-5.807183
-5.807183
-5.883618
-5.9600534
-6.036489
-6.1129246
-6.1129246
-6.1129246
-6.1129246
-6.1129246
-6.1129246
-6.265795
-6.342231
-6.342231
-6.265795
-6.265795
-6.342231
-6.495102
-6.495102
-6.418666
-6.342231
-6.418666
-6.571537
-6.6479726
-6.6479726
-6.724408
-6.724408
-6.724408
-6.8008432
-6.9537144
-7.1065855
-7.0301495
-7.0301495
-7.0301495
-7.0301495
-7.1065855
-7.1065855
-7.1065855
-7.1830206
-7.1830206
-7.3358917
-7.412327
-7.488763
-7.565198
-7.641633
-7.718069
-7.718069
-7.641633
-7.641633
-7.641633
-7.641633
-7.641633
-7.641633
-7.718069
-7.718069
-7.718069
-7.718069
-7.718069
-7.794504
-7.8709397
-7.8709397
-7.794504
-7.8709397
-7.947375
-8.100246
-8.100246
-8.1766815
-8.1766815
-8.1766815
-8.1766815
-8.1766815
-8.100246
-8.100246
-8.100246
-8.100246
-8.1766815
-8.253117
-8.253117
-8.253117
-8.253117
-8.329552
-8.405988
-8.482424
-8.558859
-8.558859
-8.482424
-8.482424
-8.482424
-8.558859
-8.635294
-8.635294
-8.711729
-8.711729
-8.711729
-8.788165
-8.788165
-8.864601
-8.941036
-8.864601
-8.788165
-8.788165
-8.864601
-8.864601
-8.788165
-8.864601
-8.941036
-8.941036
-9.017471
-9.017471
-9.093906
-9.093906
-9.017471
-8.941036
-9.017471
-9.093906
-9.246778
-9.323213
-9.246778
-9.1703415
-9.246778
-9.399649
-9.399649
-9.323213
-9.399649
-9.476084
-9.552519
-9.552519
-9.552519
-9.552519
-9.552519
-9.552519
-9.552519
-9.552519
-9.628955
-9.70539
-9.781826
-9.858261
-9.858261
-9.781826
-9.858261
-9.858261
-9.934696
-10.011132
-10.087567
-10.087567
-10.087567
-10.011132
-9.934696
-9.858261
-9.858261
-10.011132
-10.087567
-10.087567
-10.087567
-10.011132
-10.011132
-10.011132
-10.087567
-10.087567
-10.164002
-10.240438
-10.240438
-10.164002
-10.164002
-10.240438
-10.240438
-10.316874
-10.39331
-10.469745
-10.469745
-10.469745
-10.39331
-10.39331
-10.469745
-10.54618
-10.469745
-10.39331
-10.39331
-10.39331
-10.54618
-10.622616
-10.622616
-10.622616
-10.54618
-10.469745
-10.469745
-10.54618
-10.622616
-10.699051
-10.699051
-10.699051
-10.699051
-10.775486
-10.851922
-10.851922
-10.851922
-10.851922
-10.851922
-10.851922
-10.851922
-10.775486
-10.775486
-10.775486
-10.775486
-10.851922
-10.928357
-10.928357
-10.928357
-11.004793
-11.004793
-10.851922
-10.775486
-10.851922
-10.928357
-11.004793
-10.851922
-10.775486
-10.775486
-10.851922
-10.928357
-10.928357
-11.004793
-11.004793
-10.928357
-11.004793
-11.004793
-11.004793
-11.004793
-11.004793
-11.081228
-11.081228
-11.004793
-10.928357
-10.928357
-11.081228
-11.157663
-11.234098
-11.234098
-11.157663
-11.081228
-10.928357
-10.928357
-11.004793
-11.157663
-11.234098
-11.310534
-11.234098
-11.157663
-11.157663
-11.234098
-11.234098
-11.234098
-11.234098
-11.234098
-11.234098
-11.234098
-11.157663
-11.081228
-11.157663
-11.310534
-11.3869705
-11.3869705
-11.3869705
-11.3869705
-11.3869705
-11.3869705
-11.234098
-11.157663
-11.157663
-11.310534
-11.310534
-11.234098
-11.157663
-11.157663
-11.234098
-11.310534
-11.3869705
-11.310534
-11.234098
-11.234098
-11.234098
-11.234098
-11.234098
-11.234098
-11.310534
-11.310534
-11.234098
-11.234098
-11.157663
-11.081228
-11.081228
-11.081228
-11.081228
-11.157663
-11.234098
-11.234098
-11.310534
-11.310534
-11.310534
-11.310534
-11.310534
-11.310534
-11.310534
-11.310534
-11.310534
-11.234098
-11.234098
-11.157663
-11.157663
-11.234098
-11.310534
-11.310534
-11.310534
-11.234098
-11.157663
-11.081228
-11.004793
-11.004793
-11.004793
-11.004793
-11.004793
-11.004793
-11.081228
-11.081228
-11.081228
-11.004793
-10.928357
-11.004793
-11.004793
-11.081228
-11.004793
-11.004793
-11.004793
-10.928357
-10.928357
-10.928357
-11.004793
-11.004793
-10.928357
-10.775486
-10.775486
-10.775486
-10.928357
-11.004793
-10.928357
-10.851922
-10.775486
-10.775486
-10.851922
-11.004793
-11.081228
-11.004793
-10.928357
-10.775486
-10.775486
-10.775486
-10.775486
-10.851922
-10.851922
-10.851922
-10.775486
-10.699051
-10.54618
-10.54618
-10.622616
-10.622616
-10.622616
-10.54618
-10.469745
-10.469745
-10.469745
-10.469745
-10.469745
-10.54618
-10.622616
-10.622616
-10.54618
-10.54618
-10.54618
-10.54618
-10.469745
-10.39331
-10.39331
-10.39331
-10.39331
-10.469745
-10.54618
-10.54618
-10.469745
-10.39331
-10.39331
-10.39331
-10.469745
-10.469745
-10.469745
-10.469745
-10.39331
-10.316874
-10.164002
-10.087567
-10.087567
-10.164002
-10.240438
-10.240438
-10.240438
-10.240438
-10.240438
-10.316874
-10.240438
-10.164002
-10.164002
-10.164002
-10.164002
-10.164002
-10.164002
-10.164002
-10.164002
-10.240438
-10.316874
-10.469745
-10.39331
-10.316874
-10.164002
-10.164002
-10.164002
-10.240438
-10.240438
-10.240438
-10.240438
-10.240438
-10.316874
-10.316874
-10.316874
-10.316874
-10.240438
-10.164002
-10.087567
-10.087567
-10.164002
-10.316874
-10.316874
-10.164002
-10.087567
-10.087567
-10.087567
-10.164002
-10.240438
-10.240438
-10.240438
-10.316874
-10.316874
-10.240438
-10.164002
-10.087567
-10.011132
-10.011132
-10.087567
-10.164002
-10.164002
-10.164002
-10.087567
-10.087567
-10.087567
-10.087567
-10.087567
-10.164002
-10.164002
-10.087567
-9.934696
-9.934696
-9.934696
-10.011132
-9.934696
-10.011132
-10.087567
-10.164002
-10.087567
-10.011132
-10.087567
-10.164002
-10.316874
-10.164002
-9.934696
-9.858261
-9.858261
-9.934696
-10.011132
-9.934696
-10.011132
-10.164002
-10.240438
-10.087567
-10.011132
-10.011132
-10.011132
-10.011132
-10.011132
-10.087567
-10.164002
-10.164002
-10.087567
-10.011132
-10.011132
-10.087567
-10.011132
-10.011132
-9.934696
-9.934696
-9.934696
-9.934696
-9.934696
-10.011132
-10.087567
-10.087567
-10.087567
-9.934696
-9.858261
-9.858261
-9.934696
-10.087567
-10.087567
-10.011132
-9.858261
-9.781826
-9.781826
-9.858261
-9.934696
-9.934696
-9.934696
-9.934696
-9.858261
-9.781826
-9.70539
-9.628955
-9.628955
-9.628955
-9.628955
-9.628955
-9.70539
-9.781826
-9.781826
-9.781826
-9.781826
-9.781826
-9.858261
-9.781826
-9.781826
-9.781826
-9.858261
-9.858261
-9.781826
-9.628955
-9.552519
-9.552519
-9.552519
-9.552519
-9.552519
-9.476084
-9.476084
-9.552519
-9.552519
-9.399649
-9.323213
-9.399649
-9.476084
-9.476084
-9.476084
-9.552519
-9.552519
-9.476084
-9.399649
-9.399649
-9.476084
-9.476084
-9.476084
-9.476084
-9.399649
-9.246778
-9.1703415
-9.093906
-9.093906
-9.1703415
-9.1703415
-9.246778
-9.246778
-9.246778
-9.246778
-9.246778
-9.1703415
-9.246778
-9.1703415
-9.093906
-9.093906
-9.093906
-9.246778
-9.323213
-9.323213
-9.323213
-9.246778
-9.246778
-9.1703415
-9.1703415
-9.1703415
-9.1703415
-9.1703415
-9.1703415
-9.093906
-9.093906
-9.1703415
-9.1703415
-9.1703415
-9.093906
-8.941036
-8.864601
-8.864601
-8.788165
-8.711729
-8.788165
-8.864601
-8.864601
-8.788165
-8.711729
-8.711729
-8.788165
-8.788165
-8.711729
-8.711729
-8.711729
-8.788165
-8.788165
-8.788165
-8.711729
-8.711729
-8.711729
-8.711729
-8.635294
-8.635294
-8.635294
-8.635294
-8.635294
-8.635294
-8.558859
-8.482424
-8.482424
-8.482424
-8.482424
-8.482424
-8.405988
-8.329552
-8.329552
-8.329552
-8.482424
-8.482424
-8.482424
-8.482424
-8.558859
-8.558859
-8.405988
-8.329552
-8.253117
-8.253117
-8.253117
-8.253117
-8.1766815
-8.100246
-8.100246
-8.02381
-8.100246
-8.1766815
-8.1766815
-8.100246
-8.02381
-7.947375
-7.947375
-7.947375
-8.02381
-8.02381
-8.02381
-7.947375
-7.947375
-7.947375
-7.947375
-7.947375
-7.947375
-7.8709397
-7.8709397
-7.794504
-7.794504
-7.8709397
-7.8709397
-7.8709397
-7.8709397
-7.794504
-7.794504
-7.794504
-7.8709397
-7.947375
-8.02381
-7.947375
-7.8709397
-7.718069
-7.641633
-7.641633
-7.718069
-7.718069
-7.641633
-7.565198
-7.641633
-7.718069
-7.794504
-7.794504
-7.794504
-7.794504
-7.794504
-7.8709397
-7.8709397
-7.794504
-7.718069
-7.718069
-7.718069
-7.718069
-7.718069
-7.718069
-7.718069
-7.794504
-7.794504
-7.794504
-7.718069
-7.718069
-7.718069
-7.718069
-7.718069
-7.718069
-7.794504
-7.794504
-7.718069
-7.794504
-7.8709397
-7.8709397
-7.8709397
-7.8709397
-7.8709397
-7.8709397
-7.8709397
-7.8709397
-7.794504
-7.794504
-7.8709397
-7.947375
-8.100246
-8.02381
-7.947375
-7.8709397
-7.947375
-8.100246
-8.100246
-8.02381
-8.100246
-8.100246
-8.1766815
-8.100246
-8.02381
-7.947375
-7.947375
-8.02381
-8.02381
-8.02381
-8.02381
-8.02381
-8.100246
-8.1766815
-8.253117
-8.329552
-8.329552
-8.253117
-8.1766815
-8.1766815
-8.1766815
-8.253117
-8.329552
-8.405988
-8.405988
-8.329552
-8.253117
-8.1766815
-8.1766815
-8.253117
-8.253117
-8.1766815
-8.1766815
-8.1766815
-8.1766815
-8.253117
-8.253117
-8.253117
-8.253117
-8.1766815
-8.100246
-8.100246
-8.1766815
-8.329552
-8.405988
-8.405988
-8.405988
-8.405988
-8.405988
-8.405988
-8.329552
-8.1766815
-8.1766815
-8.329552
-8.405988
-8.405988
-8.405988
-8.405988
-8.405988
-8.405988
-8.405988
-8.405988
-8.405988
-8.482424
-8.482424
-8.482424
-8.482424
-8.405988
-8.405988
-8.405988
-8.482424
-8.558859
-8.558859
-8.558859
-8.635294
-8.711729
-8.711729
-8.711729
-8.635294
-8.558859
-8.482424
-8.482424
-8.558859
-8.558859
-8.635294
-8.711729
-8.864601
-9.1703415
-9.476084
-9.858261
-10.164002
-10.316874
-10.316874
-10.164002
-10.011132
-9.934696
-9.934696
-9.858261
-9.781826
-9.858261
-9.934696
-10.011132
-10.164002
-10.316874
-10.54618
-10.851922
-11.004793
-11.081228
-11.081228
-11.081228
-11.081228
-11.081228
-11.004793
-10.928357
-11.004793
-11.081228
-11.310534
-11.463406
-11.616276
-11.769148
-11.998453
-12.304195
-12.533503
-12.762808
-12.839243
-12.839243
-12.762808
-12.762808
-12.762808
-12.839243
-12.91568
-12.992115
-13.144985
-13.22142
-13.297855
-13.450727
-13.527163
-13.680033
-13.832903
-14.06221
-14.138645
-14.21508
-14.291517
-14.367952
-14.444387
-14.520823
-14.597258
-14.673695
-14.826565
-14.979435
-15.132307
-15.285177
-15.514484
-15.667355
-15.74379
-15.820227
-15.973097
-16.125967
-16.27884
-16.43171
-16.508144
-16.58458
-16.661015
-16.890322
-17.196064
-17.501804
-17.654676
-17.731112
-17.807547
-17.960417
-18.26616
-18.41903
-18.571901
-18.648336
-18.801208
-18.954079
-19.183384
-19.336256
-19.565563
-19.794868
-19.871304
-19.947739
-20.10061
-20.25348
-20.482786
-20.635658
-20.788528
-20.941399
-21.017836
-21.24714
-21.400011
-21.629318
-21.78219
-21.858625
-22.011496
-22.164366
-22.240803
-22.393673
-22.546543
-22.77585
-23.081593
-23.310898
-23.387335
-23.463768
-23.76951
-24.151688
-24.380995
-24.45743
-24.610302
-24.839607
-24.992477
-25.221785
-25.45109
-25.603962
-25.756832
-25.909702
-25.98614
-26.062574
-26.29188
-26.597622
-26.903364
-27.13267
-27.285542
-27.361977
-27.514847
-27.82059
-28.049894
-28.202766
-28.355639
-28.584944
-28.81425
-29.043556
-29.196428
-29.425734
-29.65504
-29.731476
-29.884346
-30.037218
-30.266525
-30.419394
-30.6487
-30.954443
-31.18375
-31.413055
-31.565926
-31.642363
-31.871668
-32.17741
-32.483154
-32.55959
-32.63602
-32.788895
-33.094635
-33.40038
-33.629684
-33.782555
-33.935425
-34.011864
-34.16473
-34.317604
-34.54691
-34.776215
-35.081955
-35.3877
-35.617004
-35.69344
-35.76988
-35.922745
-36.152054
-36.457798
-36.610664
-36.76354
-36.91641
-37.069283
-37.298588
-37.60433
-37.833633
-37.986507
-38.139374
-38.368683
-38.521553
-38.674423
-38.827293
-39.056602
-39.285908
-39.515213
-39.668083
-39.820957
-40.050262
-40.279568
-40.432438
-40.585308
-40.814617
-41.120358
-41.349663
-41.57897
-41.731842
-41.884712
-42.037582
-42.190456
-42.41976
-42.649067
-42.801937
-42.954807
-43.10768
-43.336987
-43.489857
-43.719162
-43.795597
-43.872032
-44.024906
-44.25421
-44.559956
-44.78926
-44.94213
-45.095
-45.24787
-45.40074
-45.47718
-45.630047
-45.706486
-45.93579
-46.08866
-46.31797
-46.470837
-46.62371
-46.77658
-47.005886
-47.235195
-47.38806
-47.540936
-47.61737
-47.693806
-47.77024
-47.92311
-48.15242
-48.30529
-48.45816
-48.61103
-48.687466
-48.840336
-48.99321
-49.222515
-49.375385
-49.45182
-49.60469
-49.60469
-49.681126
-49.757565
-49.98687
-50.139736
-50.29261
-50.369045
-50.521915
-50.598354
-50.67479
-50.904095
-51.05697
-51.209835
-51.362705
-51.43914
-51.43914
-51.43914
-51.51558
-51.592014
-51.744884
-51.89775
-51.974194
-52.05063
-52.12706
-52.12706
-52.203495
-52.35637
-52.50924
-52.50924
-52.50924
-52.585674
-52.66211
-52.814983
-52.967854
-53.044285
-53.12072
-53.12072
-53.12072
-53.12072
-53.197155
-53.273594
-53.35003
-53.35003
-53.35003
-53.426464
-53.426464
-53.5029
-53.426464
-53.426464
-53.5029
-53.579334
-53.65577
-53.65577
-53.73221
-53.73221
-53.65577
-53.65577
-53.579334
-53.579334
-53.5029
-53.426464
-53.5029
-53.579334
-53.579334
-53.579334
-53.579334
-53.5029
-53.579334
-53.65577
-53.65577
-53.65577
-53.579334
-53.5029
-53.426464
-53.35003
-53.35003
-53.35003
-53.426464
-53.35003
-53.197155
-53.12072
-53.044285
-53.044285
-52.967854
-52.967854
-52.89142
-52.89142
-52.89142
-52.814983
-52.738544
-52.66211
-52.50924
-52.35637
-52.35637
-52.50924
-52.50924
-52.432804
-52.27993
-52.12706
-52.05063
-51.974194
-51.89775
-51.82132
-51.744884
-51.66845
-51.592014
-51.51558
-51.43914
-51.28627
-51.28627
-51.209835
-51.05697
-50.82766
-50.598354
-50.44548
-50.44548
-50.44548
-50.369045
-50.21618
-50.0633
-49.910435
-49.757565
-49.60469
-49.375385
-49.222515
-49.069645
-48.99321
-48.99321
-48.91677
-48.840336
-48.687466
-48.45816
-48.30529
-48.075985
-47.92311
-47.77024
-47.61737
-47.4645
-47.235195
-47.158756
-47.005886
-46.92945
-46.77658
-46.700146
-46.547276
-46.24153
-45.93579
-45.706486
-45.55361
-45.40074
-45.324306
-45.171436
-45.018566
-44.865696
-44.712822
-44.483517
-44.330647
-44.177776
-44.024906
-43.94847
-43.795597
-43.56629
-43.41342
-43.26055
-43.031246
-42.725502
-42.496197
-42.266888
-42.190456
-42.037582
-41.808277
-41.57897
-41.426098
-41.27323
-41.043922
-40.891052
-40.738182
-40.661747
-40.432438
-40.203133
-39.973827
-39.668083
-39.438778
-39.209473
-39.056602
-38.903732
-38.827293
-38.674423
-38.445118
-38.215813
-37.986507
-37.833633
-37.680763
-37.60433
-37.375023
-37.145714
-36.91641
-36.687103
-36.457798
-36.22849
-35.999184
-35.76988
-35.69344
-35.54057
-35.311264
-35.081955
-34.85265
-34.69978
-34.54691
-34.24117
-34.011864
-33.782555
-33.55325
-33.40038
-33.247505
-32.941765
-32.71246
-32.55959
-32.406715
-32.253845
-32.02454
-31.871668
-31.718796
-31.565926
-31.336618
-31.107313
-30.878006
-30.725138
-30.572266
-30.419394
-30.190088
-29.960781
-29.807909
-29.65504
-29.502169
-29.272863
-29.119991
-28.890684
-28.661379
-28.355639
-28.126331
-27.97346
-27.82059
-27.667719
-27.591282
-27.361977
-27.13267
-26.903364
-26.82693
-26.674057
-26.521187
-26.368317
-26.13901
-25.98614
-25.833267
-25.680397
-25.45109
-25.221785
-24.992477
-24.763172
-24.610302
-24.380995
-24.151688
-23.998817
-23.845947
-23.61664
-23.387335
-23.234463
-23.158028
-22.92872
-22.699415
-22.470108
-22.317238
-22.240803
-22.08793
-21.93506
-21.705753
-21.476448
-21.170706
-20.941399
-20.788528
-20.635658
-20.559223
-20.406351
-20.10061
-19.794868
-19.641996
-19.641996
-19.565563
-19.489126
-19.25982
-19.10695
-18.954079
-18.801208
-18.571901
-18.41903
-18.26616
-18.189724
-18.113289
-17.883982
-17.654676
-17.348934
-17.196064
-17.119629
-17.043192
-16.890322
-16.661015
-16.355274
-16.202402
-16.049532
-15.973097
-15.89666
-15.74379
-15.5909195
-15.438047
-15.208742
-14.979435
-14.826565
-14.75013
-14.597258
-14.520823
-14.444387
-14.291517
-14.138645
-13.90934
-13.680033
-13.603598
-13.527163
-13.450727
-13.297855
-13.144985
-12.992115
-12.839243
-12.686373
-12.533503
-12.3806305
-12.151325
-12.074888
-11.922018
-11.845583
-11.692711
-11.463406
-11.310534
-11.157663
-11.081228
-10.928357
-10.851922
-10.699051
-10.54618
-10.39331
-10.316874
-10.240438
-10.087567
-10.011132
-9.934696
-9.781826
-9.552519
-9.323213
-9.1703415
-9.093906
-8.941036
-8.788165
-8.635294
-8.558859
-8.558859
-8.558859
-8.482424
-8.253117
-8.02381
-7.8709397
-7.8709397
-7.794504
-7.718069
-7.718069
-7.641633
-7.488763
-7.2594557
-7.0301495
-6.9537144
-6.877279
-6.8008432
-6.724408
-6.495102
-6.342231
-6.1129246
-5.9600534
-5.883618
-5.883618
-5.807183
-5.730747
-5.654312
-5.577876
-5.4250054
-5.272135
-5.1192636
-4.966393
-4.966393
-4.8899574
-4.7370863
-4.5842156
-4.50778
-4.431345
-4.278474
-4.2020383
-4.0491676
-3.972732
-3.8962967
-3.8198612
-3.6669903
-3.590555
-3.5141194
-3.437684
-3.2848132
-3.1319423
-3.0555067
-2.9790714
-2.902636
-2.8262005
-2.8262005
-2.749765
-2.6733296
-2.4440231
-2.367588
-2.2911525
-2.2911525
-2.061846
-1.9854107
-1.9089751
-1.8325398
-1.7561042
-1.526798
-1.3739271
-1.2974916
-1.3739271
-1.3739271
-1.2974916
-0.99174976
-0.8388791
-0.76244354
-0.76244354
-0.76244354
-0.76244354
-0.686008
-0.5331373
-0.38026643
-0.38026643
-0.22739553
-0.07452488
0.0019106865
0.07834625
0.15478134
0.15478134
0.23121691
0.30765247
0.4605236
0.61339426
0.7662654
0.7662654
0.7662654
0.84270096
0.91913605
0.9955716
0.9955716
0.9955716
1.0720072
1.1484427
1.2248778
1.3777485
1.4541845
1.6070552
1.6070552
1.6070552
1.6070552
1.6834903
1.7599258
1.9127965
1.9892325
1.9892325
1.9892325
1.9892325
2.0656676
2.2185388
2.37141
2.37141
2.447845
2.447845
2.52428
2.600716
2.6771512
2.6771512
2.6771512
2.8300223
2.9064574
2.9064574
2.9064574
2.9064574
2.9828935
3.1357636
3.2886348
3.3650703
3.3650703
3.4415054
3.4415054
3.4415054
3.5943766
3.7472482
3.7472482
3.7472482
3.7472482
3.7472482
3.7472482
3.8236833
3.9765544
4.0529895
4.0529895
3.9765544
3.9765544
4.0529895
4.1294246
4.1294246
4.2058606
4.2822957
4.2822957
4.2822957
4.2058606
4.2822957
4.358731
4.435166
4.435166
4.435166
4.588037
4.740908
4.9702144
4.9702144
4.8937783
4.817343
4.740908
4.740908
4.740908
4.817343
4.8937783
4.9702144
4.9702144
5.0466495
5.1230855
5.1995206
5.1995206
5.1995206
5.1995206
5.1230855
5.1230855
5.1230855
5.1995206
5.2759557
5.3523917
5.505263
5.581698
5.581698
5.505263
5.581698
5.658133
5.658133
5.658133
5.581698
5.581698
5.581698
5.658133
5.658133
5.734569
5.734569
5.734569
5.811004
5.811004
5.88744
5.9638753
6.0403104
6.0403104
5.9638753
5.9638753
5.88744
5.88744
5.88744
5.9638753
5.9638753
5.9638753
5.88744
5.9638753
6.1167464
6.3460526
6.3460526
6.1931815
6.1167464
6.1931815
6.3460526
6.4224877
6.4224877
6.3460526
6.2696166
6.2696166
6.1931815
6.1931815
6.2696166
6.3460526
6.3460526
6.3460526
6.4224877
6.4224877
6.4224877
6.4224877
6.3460526
6.3460526
6.3460526
6.4224877
6.498924
6.498924
6.575359
6.575359
6.575359
6.575359
6.651794
6.72823
6.72823
6.651794
6.651794
6.651794
6.72823
6.804665
6.804665
6.72823
6.72823
6.72823
6.651794
6.575359
6.651794
6.804665
6.881101
6.881101
6.804665
6.651794
6.651794
6.72823
6.881101
6.957536
6.957536
6.957536
6.957536
6.957536
6.881101
6.957536
7.0339713
7.1104074
7.0339713
6.957536
6.881101
6.881101
7.0339713
7.1104074
7.1868424
7.1104074
7.1104074
7.0339713
7.0339713
7.1104074
7.1104074
7.1104074
7.1104074
7.1868424
7.1868424
7.1868424
7.1104074
7.1104074
7.1104074
7.2632775
7.3397136
7.2632775
7.1868424
7.1868424
7.1868424
7.1868424
7.1104074
7.1104074
7.1104074
7.1104074
7.1868424
7.1868424
7.1104074
7.1104074
7.1868424
7.1868424
7.1868424
7.1868424
7.1868424
7.1868424
7.1104074
7.0339713
6.957536
6.957536
7.0339713
7.1104074
7.1104074
7.1104074
7.1104074
7.1868424
7.1868424
7.2632775
7.2632775
7.2632775
7.1868424
7.1868424
7.1868424
7.2632775
7.2632775
7.1868424
7.1868424
7.1868424
7.1868424
7.1868424
7.1868424
7.2632775
7.2632775
7.1868424
7.1868424
7.1868424
7.1104074
7.0339713
6.957536
6.957536
6.957536
7.0339713
7.0339713
7.0339713
7.0339713
7.0339713
7.1104074
7.1104074
7.0339713
7.0339713
7.0339713
7.1104074
7.1104074
7.1104074
7.1104074
7.0339713
7.0339713
6.957536
6.957536
7.0339713
7.0339713
7.1104074
7.1104074
7.1104074
7.1104074
7.1868424
7.1868424
7.1868424
7.1868424
7.1868424
7.1868424
7.1868424
7.1868424
7.1104074
7.1104074
7.0339713
7.0339713
7.0339713
7.1104074
7.0339713
6.957536
6.881101
6.881101
6.957536
7.0339713
7.1104074
7.0339713
6.957536
6.881101
6.881101
6.957536
7.0339713
7.1104074
7.0339713
6.881101
6.881101
6.957536
7.0339713
7.0339713
6.957536
6.881101
6.804665
6.804665
6.72823
6.804665
6.804665
6.804665
6.804665
6.804665
6.804665
6.72823
6.72823
6.72823
6.72823
6.804665
6.804665
6.72823
6.804665
6.804665
6.72823
6.651794
6.498924
6.498924
6.651794
6.804665
6.881101
6.804665
6.72823
6.72823
6.72823
6.72823
6.72823
6.72823
6.72823
6.651794
6.651794
6.575359
6.575359
6.575359
6.575359
6.651794
6.651794
6.575359
6.498924
6.498924
6.4224877
6.3460526
6.3460526
6.3460526
6.4224877
6.498924
6.4224877
6.3460526
6.2696166
6.2696166
6.2696166
6.2696166
6.2696166
6.2696166
6.2696166
6.2696166
6.2696166
6.2696166
6.2696166
6.2696166
6.2696166
6.2696166
6.3460526
6.4224877
6.3460526
6.2696166
6.1931815
6.2696166
6.3460526
6.4224877
6.3460526
6.1931815
6.0403104
6.1167464
6.2696166
6.2696166
6.1931815
6.1167464
6.1931815
6.3460526
6.498924
6.4224877
6.2696166
6.2696166
6.2696166
6.4224877
6.498924
6.498924
6.498924
6.4224877
6.498924
6.651794
6.804665
6.804665
6.651794
6.651794
6.804665
6.957536
7.0339713
7.0339713
7.0339713
6.957536
7.0339713
7.1104074
7.1868424
7.1104074
7.0339713
7.0339713
7.1104074
7.2632775
7.3397136
7.3397136
7.2632775
7.1868424
7.1868424
7.2632775
7.3397136
7.3397136
7.3397136
7.3397136
7.2632775
7.3397136
7.4161487
7.4925838
7.4925838
7.4161487
7.4161487
7.4161487
7.4925838
7.4925838
7.56902
7.4925838
7.4925838
7.4925838
7.56902
7.645455
7.645455
7.72189
7.72189
7.72189
7.72189
7.72189
7.798326
7.798326
7.874761
7.951197
7.951197
7.951197
7.951197
8.027632
8.104067
8.180504
8.027632
7.951197
7.874761
7.951197
8.104067
8.256939
8.333374
8.333374
8.333374
8.333374
8.333374
8.333374
8.409809
8.486244
8.639116
8.715551
8.791986
8.791986
8.791986
8.791986
8.791986
8.791986
8.715551
8.791986
8.868422
8.944859
8.944859
8.944859
8.944859
9.021292
9.097729
9.097729
9.097729
9.097729
9.097729
9.250599
9.327034
9.403471
9.403471
9.479904
9.556341
9.556341
9.632776
9.632776
9.709213
9.709213
9.785646
9.862083
9.862083
9.862083
9.862083
9.862083
9.938519
10.014954
10.014954
10.014954
10.091389
10.244259
10.244259
10.320696
10.320696
10.320696
10.320696
10.397131
10.473566
10.473566
10.473566
10.473566
10.473566
10.473566
10.473566
10.473566
10.626438
10.702873
10.702873
10.626438
10.626438
10.626438
10.779308
10.855743
10.855743
10.9321785
10.9321785
10.9321785
11.008614
11.008614
11.085051
11.085051
11.085051
11.085051
11.161486
11.161486
11.161486
11.161486
11.314356
11.390791
11.390791
11.390791
11.314356
11.390791
11.390791
11.467228
11.543663
11.543663
11.543663
11.620098
11.620098
11.696533
11.696533
11.620098
11.543663
11.543663
11.620098
11.696533
11.696533
11.620098
11.620098
11.696533
11.849405
11.92584
11.92584
11.849405
11.849405
11.92584
12.002275
12.078711
12.155148
12.155148
12.231581
12.231581
12.308018
12.231581
12.231581
12.231581
12.231581
12.308018
12.308018
12.308018
12.384453
12.384453
12.384453
12.384453
12.384453
12.460888
12.460888
12.460888
12.460888
12.460888
12.61376
12.76663
12.690195
12.690195
12.61376
12.61376
12.76663
12.843065
12.9195
12.9195
12.843065
12.843065
12.843065
12.843065
12.843065
12.843065
12.843065
12.843065
12.9195
12.995935
12.995935
12.995935
12.843065
12.843065
12.9195
12.9195
12.9195
12.9195
12.9195
12.9195
12.995935
13.072372
13.072372
12.995935
12.995935
12.995935
13.072372
12.995935
12.9195
12.9195
12.9195
12.9195
12.9195
12.9195
12.9195
12.843065
12.843065
12.843065
12.9195
12.9195
12.995935
12.995935
12.9195
12.843065
12.76663
12.690195
12.690195
12.690195
12.76663
12.843065
12.9195
12.843065
12.76663
12.61376
12.61376
12.537323
12.537323
12.61376
12.690195
12.690195
12.61376
12.537323
12.537323
12.537323
12.537323
12.460888
12.460888
12.460888
12.384453
12.384453
12.308018
12.231581
12.308018
12.384453
12.384453
12.384453
12.384453
12.308018
12.231581
12.155148
12.155148
12.155148
12.155148
12.078711
12.078711
12.078711
12.078711
12.002275
11.92584
11.92584
12.002275
12.002275
11.92584
11.849405
11.849405
11.849405
11.92584
11.92584
11.92584
11.849405
11.849405
11.849405
11.772968
11.772968
11.772968
11.772968
11.772968
11.772968
11.772968
11.849405
11.849405
11.772968
11.772968
11.696533
11.696533
11.696533
11.696533
11.696533
11.543663
11.467228
11.467228
11.543663
11.620098
11.696533
11.696533
11.696533
11.772968
11.772968
11.696533
11.620098
11.696533
11.696533
11.620098
11.467228
11.467228
11.543663
11.620098
11.543663
11.467228
11.314356
11.314356
11.467228
11.543663
11.543663
11.543663
11.467228
11.543663
11.543663
11.543663
11.543663
11.467228
11.467228
11.467228
11.467228
11.467228
11.390791
11.390791
11.467228
11.390791
11.390791
11.390791
11.467228
11.543663
11.543663
11.467228
11.390791
11.314356
11.314356
11.314356
11.390791
11.467228
11.467228
11.390791
11.314356
11.237921
11.314356
11.467228
11.467228
11.467228
11.390791
11.390791
11.390791
11.314356
11.314356
11.314356
11.314356
11.390791
11.390791
11.390791
11.390791
11.314356
11.314356
11.237921
11.314356
11.314356
11.314356
11.237921
11.161486
11.237921
11.237921
11.314356
11.314356
11.314356
11.390791
11.390791
11.390791
11.314356
11.314356
11.390791
11.390791
11.314356
11.161486
11.237921
11.314356
11.390791
11.390791
11.314356
11.237921
11.237921
11.237921
11.237921
11.237921
11.314356
11.314356
11.237921
11.161486
11.161486
11.161486
11.085051
11.085051
11.085051
11.085051
11.085051
11.085051
11.085051
11.161486
11.237921
11.237921
11.161486
11.161486
11.161486
11.085051
11.085051
11.085051
11.085051
11.085051
11.085051
11.161486
11.161486
11.161486
11.085051
11.008614
10.9321785
10.9321785
10.9321785
11.008614
11.008614
11.008614
11.085051
11.085051
11.085051
11.008614
11.008614
11.085051
11.008614
11.008614
10.9321785
10.855743
10.855743
10.855743
10.855743
10.9321785
10.9321785
10.9321785
10.855743
10.855743
10.779308
10.702873
10.626438
10.626438
10.702873
10.779308
10.855743
10.855743
10.855743
10.855743
10.855743
10.779308
10.702873
10.626438
10.702873
10.779308
10.779308
10.626438
10.626438
10.626438
10.702873
10.702873
10.702873
10.702873
10.626438
10.550001
10.473566
10.473566
10.473566
10.550001
10.702873
10.779308
10.779308
10.702873
10.626438
10.550001
10.473566
10.473566
10.397131
10.473566
10.550001
10.626438
10.626438
10.550001
10.397131
10.320696
10.397131
10.550001
10.550001
10.550001
10.550001
10.550001
10.550001
10.550001
10.473566
10.473566
10.397131
10.320696
10.244259
10.320696
10.320696
10.244259
10.167826
10.244259
10.244259
10.320696
10.320696
10.244259
10.167826
10.244259
10.244259
10.320696
10.320696
10.244259
10.167826
10.091389
10.014954
10.014954
10.014954
10.091389
10.091389
10.091389
10.091389
10.014954
9.938519
9.938519
10.014954
10.014954
10.014954
9.938519
9.938519
10.014954
10.091389
10.014954
10.014954
9.862083
9.785646
9.785646
9.862083
10.014954
10.091389
10.014954
9.938519
9.862083
9.862083
9.862083
9.862083
9.938519
9.938519
9.862083
9.785646
9.862083
9.862083
9.862083
9.862083
9.862083
9.862083
9.785646
9.785646
9.709213
9.785646
9.785646
9.785646
9.709213
9.709213
9.709213
9.709213
9.709213
9.632776
9.556341
9.556341
9.632776
9.632776
9.632776
9.556341
9.556341
9.556341
9.556341
9.632776
9.632776
9.556341
9.556341
9.403471
9.327034
9.403471
9.479904
9.632776
9.632776
9.632776
9.632776
9.556341
9.556341
9.556341
9.556341
9.479904
9.556341
9.556341
9.632776
9.556341
9.479904
9.403471
9.327034
9.403471
9.403471
9.403471
9.403471
9.403471
9.479904
9.403471
9.403471
9.403471
9.479904
9.556341
9.556341
9.479904
9.403471
9.403471
9.479904
9.556341
9.556341
9.632776
9.632776
9.632776
9.632776
9.556341
9.556341
9.556341
9.556341
9.556341
9.556341
9.556341
9.556341
9.556341
9.556341
9.632776
9.556341
9.556341
9.556341
9.479904
9.403471
9.403471
9.403471
9.327034
9.327034
9.327034
9.403471
9.403471
9.479904
9.479904
9.479904
9.479904
9.403471
9.403471
9.403471
9.403471
9.403471
9.327034
9.327034
9.327034
9.403471
9.479904
9.479904
9.479904
9.403471
9.403471
9.403471
9.403471
9.479904
9.479904
9.403471
9.403471
9.403471
9.479904
9.556341
9.556341
9.556341
9.479904
9.556341
9.556341
9.479904
9.479904
9.479904
9.479904
9.556341
9.479904
9.479904
9.403471
9.403471
9.479904
9.403471
9.479904
9.556341
9.632776
9.709213
9.632776
9.632776
9.556341
9.479904
9.479904
9.479904
9.556341
9.632776
9.632776
9.632776
9.632776
9.556341
9.479904
9.479904
9.479904
9.479904
9.479904
9.479904
9.479904
9.556341
9.556341
9.556341
9.556341
9.479904
9.479904
9.479904
9.556341
9.556341
9.479904
9.403471
9.403471
9.403471
9.403471
9.479904
9.479904
9.479904
9.403471
9.403471
9.403471
9.403471
9.327034
9.250599
9.250599
9.327034
9.403471
9.479904
9.556341
9.479904
9.403471
9.403471
9.479904
9.479904
9.479904
9.403471
9.403471
9.403471
9.403471
9.403471
9.327034
9.327034
9.250599
9.250599
9.250599
9.174164
9.250599
9.250599
9.250599
9.250599
9.250599
9.327034
9.327034
9.327034
9.327034
9.327034
9.250599
9.250599
9.250599
9.327034
9.403471
9.403471
9.327034
9.250599
9.250599
9.250599
9.250599
9.250599
9.250599
9.174164
9.174164
9.097729
9.097729
9.097729
9.174164
9.174164
9.250599
9.174164
9.174164
9.097729
9.174164
9.174164
9.174164
9.174164
9.097729
9.174164
9.250599
9.250599
9.250599
9.174164
9.174164
9.174164
9.174164
9.174164
9.097729
9.021292
9.097729
9.174164
9.327034
9.327034
9.250599
9.174164
9.097729
9.174164
9.174164
9.097729
9.097729
9.097729
9.097729
9.174164
9.097729
9.097729
9.097729
9.097729
9.097729
9.097729
9.097729
9.021292
9.021292
9.021292
8.944859
8.944859
8.944859
9.021292
9.097729
9.097729
9.021292
8.944859
8.944859
9.021292
9.021292
9.021292
8.944859
8.868422
8.868422
8.944859
8.944859
8.868422
8.868422
8.868422
8.944859
9.021292
9.097729
9.021292
8.944859
8.944859
9.021292
9.097729
9.097729
9.021292
8.944859
8.868422
8.944859
8.944859
9.021292
9.021292
8.944859
8.868422
8.868422
8.868422
8.868422
8.868422
8.868422
8.868422
8.868422
8.868422
8.868422
8.868422
8.944859
8.944859
8.944859
8.868422
8.868422
8.944859
9.021292
8.944859
8.868422
8.868422
8.944859
9.097729
9.174164
9.097729
9.021292
8.944859
9.021292
9.021292
8.944859
8.944859
9.021292
9.021292
9.021292
9.021292
9.097729
9.097729
9.174164
9.097729
9.021292
8.944859
8.868422
9.021292
9.097729
9.250599
9.174164
9.174164
9.097729
9.174164
9.250599
9.250599
9.250599
9.250599
9.327034
9.250599
9.174164
9.097729
9.021292
9.021292
9.097729
9.174164
9.250599
9.250599
9.250599
9.174164
9.250599
9.250599
9.327034
9.403471
9.403471
9.327034
9.327034
9.250599
9.250599
9.250599
9.327034
9.250599
9.250599
9.250599
9.327034
9.327034
9.403471
9.403471
9.403471
9.556341
9.556341
9.556341
9.403471
9.327034
9.327034
9.327034
9.327034
9.327034
9.327034
9.403471
9.403471
9.479904
9.479904
9.556341
9.556341
9.479904
9.556341
9.632776
9.632776
9.709213
9.632776
9.556341
9.556341
9.556341
9.556341
9.632776
9.632776
9.709213
9.709213
9.709213
9.709213
9.632776
9.709213
9.785646
9.862083
9.785646
9.785646
9.785646
9.862083
9.862083
9.785646
9.785646
9.785646
9.862083
9.862083
9.785646
9.785646
9.785646
9.862083
9.862083
9.862083
9.862083
9.862083
9.938519
10.014954
10.091389
10.091389
9.938519
9.785646
9.785646
9.862083
10.014954
10.167826
10.167826
10.167826
10.167826
10.167826
10.244259
10.244259
10.091389
10.014954
10.091389
10.244259
10.320696
10.320696
10.244259
10.244259
10.244259
10.320696
10.397131
10.320696
10.244259
10.244259
10.320696
10.397131
10.320696
10.167826
10.091389
10.244259
10.320696
10.320696
10.397131
10.473566
10.550001
10.550001
10.550001
10.473566
10.550001
10.550001
10.626438
10.550001
10.473566
10.473566
10.550001
10.626438
10.626438
10.626438
10.550001
10.550001
10.626438
10.626438
10.626438
10.702873
10.779308
10.855743
10.855743
10.779308
10.779308
10.779308
10.779308
10.779308
10.855743
10.9321785
10.9321785
10.9321785
10.855743
10.779308
10.779308
10.9321785
11.008614
11.008614
11.008614
11.008614
11.161486
11.237921
11.237921
11.237921
11.237921
11.314356
11.314356
11.237921
11.161486
11.161486
11.237921
11.314356
11.314356
11.314356
11.237921
11.161486
11.161486
11.237921
11.314356
11.390791
11.390791
11.390791
11.467228
11.467228
11.467228
11.543663
11.620098
11.620098
11.543663
11.467228
11.467228
11.467228
11.543663
11.543663
11.543663
11.467228
11.467228
11.620098
11.772968
11.772968
11.696533
11.620098
11.620098
11.620098
11.696533
11.696533
11.696533
11.620098
11.620098
11.696533
11.772968
11.92584
11.92584
11.92584
11.92584
11.92584
11.92584
11.92584
11.92584
12.002275
12.002275
12.078711
12.078711
12.078711
12.078711
12.002275
12.002275
12.002275
12.078711
12.155148
12.308018
12.384453
12.308018
12.231581
12.155148
12.155148
12.231581
12.308018
12.308018
12.308018
12.231581
12.155148
12.231581
12.308018
12.308018
12.308018
12.384453
12.384453
12.384453
12.460888
12.537323
12.537323
12.460888
12.460888
12.537323
12.537323
12.460888
12.460888
12.537323
12.61376
12.61376
12.690195
12.690195
12.61376
12.61376
12.61376
12.61376
12.61376
12.690195
12.76663
12.76663
12.690195
12.690195
12.76663
12.76663
12.76663
12.76663
12.843065
12.843065
12.995935
12.995935
12.9195
12.9195
12.9195
13.072372
13.072372
13.072372
13.148808
13.148808
13.225243
13.148808
13.148808
13.148808
13.148808
13.148808
13.225243
13.301678
13.301678
13.225243
13.148808
13.225243
13.301678
13.378113
13.378113
13.378113
13.378113
13.378113
13.45455
13.530985
13.530985
13.45455
13.378113
13.378113
13.45455
13.60742
13.683855
13.76029
13.76029
13.683855
13.60742
13.60742
13.683855
13.76029
13.836725
13.836725
13.836725
13.836725
13.836725
13.913162
13.913162
13.913162
13.836725
13.76029
13.76029
13.836725
13.836725
13.913162
13.989597
13.989597
13.989597
13.989597
13.989597
13.989597
13.989597
14.066032
14.1424675
14.066032
14.066032
14.2189045
14.295338
14.371775
14.371775
14.371775
14.371775
14.295338
14.2189045
14.295338
14.371775
14.44821
14.44821
14.44821
14.371775
14.295338
14.44821
14.60108
14.75395
14.677517
14.60108
14.60108
14.677517
14.677517
14.677517
14.677517
14.677517
14.677517
14.75395
14.906822
14.983259
14.983259
14.906822
14.906822
14.906822
14.906822
14.906822
14.983259
15.059692
14.983259
14.830387
14.830387
14.906822
14.983259
15.059692
15.059692
14.983259
14.983259
15.059692
15.136129
15.136129
15.136129
15.136129
15.289
15.289
15.289
15.289
15.212564
15.289
15.289
15.289
15.365435
15.365435
15.365435
15.365435
15.365435
15.441872
15.441872
15.518305
15.594742
15.594742
15.594742
15.594742
15.594742
15.594742
15.671177
15.671177
15.671177
15.747612
15.747612
15.824047
15.900484
15.900484
15.824047
15.747612
15.747612
15.824047
15.900484
15.976919
16.053354
16.053354
16.12979
16.12979
16.12979
16.053354
15.976919
16.053354
16.053354
15.976919
15.976919
16.12979
16.206224
16.28266
16.28266
16.28266
16.28266
16.359097
16.359097
16.435532
16.359097
16.206224
16.12979
16.206224
16.28266
16.359097
16.359097
16.359097
16.435532
16.435532
16.359097
16.435532
16.511967
16.664837
16.741272
16.664837
16.588402
16.588402
16.588402
16.588402
16.588402
16.588402
16.511967
16.588402
16.588402
16.741272
16.817709
16.741272
16.741272
16.741272
16.817709
16.894144
16.97058
16.894144
16.817709
16.894144
16.894144
16.817709
16.894144
16.894144
16.894144
16.894144
16.97058
16.97058
16.894144
16.97058
16.97058
17.047014
17.047014
17.047014
16.97058
16.894144
16.894144
16.97058
17.12345
17.199886
17.199886
17.199886
17.199886
17.276321
17.276321
17.276321
17.276321
17.276321
17.352757
17.352757
17.352757
17.276321
17.352757
17.505627
17.505627
17.352757
17.199886
17.199886
17.276321
17.199886
17.199886
17.276321
17.352757
17.429192
17.429192
17.352757
17.199886
17.199886
17.276321
17.352757
17.429192
17.505627
17.505627
17.582062
17.582062
17.505627
17.429192
17.352757
17.352757
17.352757
17.429192
17.505627
17.505627
17.505627
17.505627
17.582062
17.658499
17.658499
17.658499
17.582062
17.582062
17.658499
17.658499
17.734934
17.734934
17.734934
17.811369
17.734934
17.658499
17.658499
17.658499
17.811369
17.887804
17.964241
17.887804
17.887804
17.887804
17.964241
17.964241
17.964241
18.040674
17.964241
17.964241
18.040674
18.117111
18.193546
18.193546
18.193546
18.117111
18.117111
18.193546
18.346418
18.346418
18.346418
18.269981
18.193546
18.193546
18.269981
18.346418
18.346418
18.346418
18.346418
18.422853
18.499287
18.575726
18.575726
18.499287
18.499287
18.575726
18.575726
18.575726
18.499287
18.575726
18.652159
18.575726
18.499287
18.422853
18.575726
18.728594
18.728594
18.575726
18.499287
18.575726
18.728594
18.80503
18.728594
18.575726
18.575726
18.575726
18.652159
18.728594
18.728594
18.728594
18.652159
18.575726
18.575726
18.652159
18.728594
18.728594
18.728594
18.652159
18.728594
18.80503
18.881466
18.80503
18.728594
18.728594
18.881466
18.9579
18.9579
18.80503
18.80503
18.80503
18.80503
18.80503
18.881466
18.9579
18.9579
18.9579
19.034336
19.110771
19.110771
19.110771
19.034336
19.110771
19.110771
19.110771
19.110771
19.187206
19.263643
19.263643
19.263643
19.263643
19.263643
19.187206
19.110771
19.110771
19.110771
19.187206
19.263643
19.263643
19.263643
19.340078
19.416512
19.416512
19.416512
19.340078
19.340078
19.340078
19.340078
19.340078
19.263643
19.187206
19.187206
19.110771
19.187206
19.340078
19.492949
19.492949
19.416512
19.416512
19.492949
19.492949
19.492949
19.416512
19.416512
19.416512
19.492949
19.569384
19.492949
19.492949
19.569384
19.569384
19.645819
19.645819
19.569384
19.492949
19.492949
19.569384
19.569384
19.569384
19.492949
19.492949
19.569384
19.569384
19.569384
19.492949
19.569384
19.645819
19.79869
19.722256
19.645819
19.492949
19.416512
19.492949
19.722256
19.79869
19.79869
19.722256
19.645819
19.645819
19.645819
19.569384
19.645819
19.645819
19.722256
19.722256
19.722256
19.79869
19.722256
19.645819
19.645819
19.79869
19.79869
19.79869
19.722256
19.722256
19.79869
19.875128
19.79869
19.79869
19.79869
19.875128
19.875128
19.875128
19.79869
19.79869
19.875128
19.875128
19.875128
19.722256
19.722256
19.79869
19.875128
19.875128
19.79869
19.79869
19.79869
19.951561
20.027996
20.104433
20.104433
20.104433
20.104433
20.104433
20.027996
19.951561
19.875128
19.951561
20.027996
20.027996
20.027996
20.104433
20.104433
20.104433
20.104433
20.027996
20.027996
19.951561
19.875128
19.875128
19.951561
20.104433
20.180868
20.104433
20.104433
20.027996
20.027996
20.027996
20.104433
20.027996
20.027996
19.951561
19.951561
20.027996
20.027996
20.027996
19.951561
19.951561
20.027996
20.104433
20.104433
20.104433
20.027996
19.951561
19.875128
19.875128
19.951561
19.951561
20.027996
20.104433
20.104433
20.104433
20.027996
19.951561
19.951561
19.951561
20.027996
19.951561
19.875128
19.875128
19.875128
19.875128
19.951561
19.951561
19.875128
19.875128
19.951561
20.027996
20.104433
20.180868
20.104433
20.027996
20.027996
20.180868
20.257303
20.180868
20.027996
19.951561
19.951561
20.027996
20.104433
20.027996
20.027996
19.951561
19.951561
19.951561
20.027996
20.027996
20.027996
20.027996
20.027996
20.027996
20.027996
20.027996
20.027996
20.027996
19.951561
19.875128
19.79869
19.875128
19.951561
20.027996
20.027996
20.027996
20.027996
20.027996
20.027996
20.027996
20.027996
20.027996
20.027996
20.104433
20.104433
20.104433
20.104433
20.180868
20.104433
20.104433
20.104433
20.104433
20.104433
20.180868
20.180868
20.180868
20.180868
20.104433
19.951561
19.951561
20.027996
20.027996
20.027996
20.027996
20.027996
20.027996
20.027996
20.027996
19.951561
19.951561
19.951561
19.875128
19.875128
19.951561
19.951561
19.951561
19.875128
19.875128
19.951561
19.951561
19.875128
19.875128
19.875128
19.875128
19.951561
19.951561
19.951561
19.875128
19.875128
19.875128
19.951561
20.027996
20.027996
19.951561
19.875128
19.875128
19.951561
20.027996
19.951561
19.951561
19.875128
19.951561
20.104433
20.104433
20.104433
19.951561
19.875128
19.79869
19.79869
19.951561
20.027996
20.027996
20.027996
20.104433
20.027996
20.027996
19.951561
19.951561
19.951561
19.951561
19.951561
19.951561
19.951561
19.951561
19.875128
19.875128
19.875128
19.951561
19.951561
19.951561
19.951561
19.951561
19.951561
19.951561
19.951561
20.027996
20.104433
20.104433
20.027996
19.951561
19.951561
19.951561
19.951561
19.951561
19.951561
19.875128
19.875128
19.951561
19.951561
19.951561
19.875128
19.79869
19.79869
19.875128
19.951561
19.951561
19.875128
19.722256
19.79869
19.951561
20.104433
20.104433
20.104433
19.951561
19.875128
19.79869
19.79869
19.79869
19.875128
19.951561
19.951561
19.875128
19.79869
19.722256
19.645819
19.645819
19.645819
19.645819
19.722256
19.722256
19.79869
19.79869
19.722256
19.722256
19.645819
19.569384
19.492949
19.492949
19.569384
19.645819
19.645819
19.569384
19.492949
19.416512
19.416512
19.569384
19.645819
19.645819
19.569384
19.492949
19.492949
19.492949
19.492949
19.492949
19.416512
19.340078
19.416512
19.492949
19.569384
19.569384
19.569384
19.569384
19.569384
19.492949
19.492949
19.416512
19.492949
19.492949
19.492949
19.416512
19.416512
19.340078
19.340078
19.340078
19.416512
19.492949
19.569384
19.492949
19.416512
19.416512
19.416512
19.416512
19.416512
19.416512
19.416512
19.492949
19.492949
19.492949
19.492949
19.416512
19.340078
19.340078
19.340078
19.340078
19.340078
19.263643
19.110771
18.9579
18.881466
19.034336
19.187206
19.263643
19.263643
19.187206
19.187206
19.263643
19.187206
19.034336
19.034336
19.110771
19.187206
19.110771
19.110771
19.110771
19.110771
19.110771
19.110771
19.187206
19.187206
19.187206
19.187206
19.263643
19.187206
19.034336
18.9579
18.9579
18.9579
18.9579
18.9579
18.9579
18.9579
18.9579
18.881466
18.80503
18.881466
18.9579
18.9579
18.881466
18.80503
18.881466
18.9579
18.9579
18.881466
18.881466
18.881466
18.881466
18.881466
18.881466
18.881466
18.80503
18.728594
18.652159
18.652159
18.728594
18.728594
18.80503
18.728594
18.728594
18.728594
18.652159
18.652159
18.652159
18.652159
18.652159
18.652159
18.652159
18.652159
18.652159
18.575726
18.499287
18.575726
18.652159
18.728594
18.728594
18.652159
18.575726
18.575726
18.575726
18.575726
18.575726
18.499287
18.499287
18.422853
18.422853
18.422853
18.422853
18.422853
18.346418
18.422853
18.422853
18.499287
18.346418
18.269981
18.193546
18.269981
18.269981
18.269981
18.193546
18.193546
18.193546
18.193546
18.117111
18.193546
18.269981
18.269981
18.117111
18.040674
18.040674
18.040674
18.040674
18.040674
18.040674
18.117111
18.117111
18.117111
18.117111
18.040674
18.040674
17.964241
17.964241
17.964241
17.887804
17.887804
17.887804
17.887804
17.964241
18.040674
17.964241
17.887804
17.887804
17.811369
17.734934
17.734934
17.811369
17.887804
17.887804
17.811369
17.811369
17.734934
17.658499
17.582062
17.582062
17.658499
17.582062
17.505627
17.505627
17.582062
17.734934
17.734934
17.658499
17.582062
17.582062
17.658499
17.582062
17.429192
17.352757
17.352757
17.429192
17.505627
17.505627
17.505627
17.429192
17.276321
17.199886
17.199886
17.276321
17.352757
17.429192
17.429192
17.352757
17.276321
17.199886
17.199886
17.199886
17.276321
17.276321
17.199886
17.047014
16.97058
16.894144
16.97058
16.97058
16.97058
16.97058
17.047014
17.047014
16.97058
16.97058
16.97058
16.894144
16.894144
16.817709
16.817709
16.817709
16.817709
16.894144
16.894144
16.817709
16.817709
16.817709
16.817709
16.817709
16.817709
16.741272
16.741272
16.588402
16.511967
16.511967
16.588402
16.664837
16.588402
16.588402
16.588402
16.588402
16.588402
16.511967
16.511967
16.511967
16.511967
16.435532
16.359097
16.359097
16.435532
16.435532
16.435532
16.359097
16.359097
16.28266
16.28266
16.28266
16.28266
16.28266
16.28266
16.28266
16.359097
16.359097
16.359097
16.359097
16.28266
16.206224
16.206224
16.28266
16.28266
16.28266
16.206224
16.206224
16.206224
16.28266
16.28266
16.206224
16.053354
15.976919
16.053354
16.12979
16.12979
16.053354
15.976919
15.900484
15.900484
15.976919
16.053354
16.053354
15.900484
15.824047
15.824047
15.900484
15.976919
15.976919
15.900484
15.824047
15.824047
15.900484
15.976919
15.900484
15.824047
15.747612
15.747612
15.671177
15.594742
15.518305
15.594742
15.671177
15.671177
15.594742
15.594742
15.594742
15.594742
15.594742
15.518305
15.518305
15.441872
15.441872
15.441872
15.518305
15.518305
15.441872
15.365435
15.289
15.289
15.212564
15.136129
15.136129
15.136129
15.136129
15.136129
15.136129
15.136129
15.136129
15.136129
15.212564
15.059692
14.906822
14.75395
14.75395
14.830387
14.830387
14.75395
14.677517
14.677517
14.75395
14.830387
14.830387
14.830387
14.830387
14.830387
14.830387
14.830387
14.830387
14.75395
14.75395
14.677517
14.677517
14.60108
14.60108
14.60108
14.60108
14.524645
14.44821
14.295338
14.295338
14.371775
14.371775
14.371775
14.371775
14.371775
14.371775
14.371775
14.295338
14.2189045
14.2189045
14.2189045
14.2189045
14.2189045
14.1424675
14.1424675
14.066032
14.1424675
14.1424675
14.1424675
14.1424675
14.066032
13.989597
13.989597
13.913162
13.836725
13.913162
13.913162
13.836725
13.76029
13.76029
13.836725
13.836725
13.836725
13.76029
13.683855
13.76029
13.836725
13.836725
13.76029
13.76029
13.683855
13.683855
13.683855
13.60742
13.530985
13.45455
13.45455
13.45455
13.378113
13.378113
13.378113
13.378113
13.301678
13.301678
13.378113
13.301678
13.301678
13.225243
13.301678
13.378113
13.378113
13.378113
13.378113
13.378113
13.378113
13.301678
13.225243
13.225243
13.225243
13.148808
13.072372
12.995935
12.9195
12.843065
12.843065
12.9195
12.9195
12.843065
12.843065
12.843065
12.843065
12.843065
12.76663
12.76663
12.76663
12.843065
12.9195
12.9195
12.843065
12.843065
12.843065
12.843065
12.76663
12.76663
12.76663
12.61376
12.537323
12.537323
12.537323
12.61376
12.61376
12.61376
12.537323
12.460888
12.384453
12.384453
12.460888
12.537323
12.537323
12.537323
12.384453
12.308018
12.308018
12.384453
12.537323
12.537323
12.460888
12.308018
12.155148
12.078711
12.078711
12.155148
12.155148
12.155148
12.155148
12.231581
12.308018
12.231581
12.155148
12.002275
12.002275
12.078711
12.155148
12.078711
12.002275
12.002275
12.078711
12.155148
12.155148
12.002275
11.849405
11.772968
11.772968
11.772968
11.772968
11.772968
11.772968
11.772968
11.696533
11.696533
11.620098
11.696533
11.772968
11.772968
11.772968
11.696533
11.696533
11.696533
11.696533
11.696533
11.696533
11.696533
11.696533
11.620098
11.543663
11.543663
11.467228
11.390791
11.314356
11.390791
11.467228
11.543663
11.543663
11.467228
11.390791
11.390791
11.390791
11.390791
11.314356
11.314356
11.390791
11.467228
11.467228
11.314356
11.161486
11.085051
11.085051
11.161486
11.237921
11.237921
11.161486
11.085051
11.008614
11.085051
11.161486
11.237921
11.161486
11.085051
11.008614
11.085051
11.085051
11.085051
11.008614
10.9321785
10.855743
10.779308
10.779308
10.855743
10.855743
10.9321785
10.855743
10.779308
10.702873
10.702873
10.702873
10.702873
10.702873
10.702873
10.702873
10.702873
10.702873
10.626438
10.550001
10.550001
10.702873
10.702873
10.626438
10.473566
10.397131
10.397131
10.397131
10.473566
10.550001
10.550001
10.397131
10.320696
10.244259
10.167826
10.167826
10.167826
10.167826
10.244259
10.244259
10.244259
10.167826
10.167826
10.244259
10.320696
10.397131
10.320696
10.244259
10.320696
10.320696
10.244259
10.167826
10.167826
10.167826
10.167826
10.014954
9.862083
9.862083
9.938519
10.014954
9.938519
9.862083
9.862083
9.862083
9.938519
9.938519
9.862083
9.938519
10.014954
10.014954
10.014954
9.862083
9.862083
9.862083
10.014954
10.014954
10.014954
9.862083
9.709213
9.709213
9.785646
9.785646
9.785646
9.709213
9.709213
9.709213
9.862083
9.938519
9.785646
9.632776
9.556341
9.556341
9.632776
9.709213
9.632776
9.556341
9.479904
9.403471
9.403471
9.479904
9.479904
9.403471
9.327034
9.250599
9.250599
9.250599
9.250599
9.250599
9.250599
9.250599
9.174164
9.097729
8.944859
9.021292
9.174164
9.250599
9.174164
9.021292
9.021292
9.097729
9.097729
9.021292
8.944859
8.868422
8.868422
8.791986
8.715551
8.791986
8.868422
8.944859
8.944859
8.868422
8.791986
8.715551
8.715551
8.791986
8.868422
8.868422
8.791986
8.791986
8.715551
8.715551
8.715551
8.791986
8.791986
8.715551
8.639116
8.639116
8.715551
8.715551
8.639116
8.562679
8.562679
8.562679
8.486244
8.409809
8.409809
8.409809
8.409809
8.486244
8.409809
8.333374
8.256939
8.180504
8.180504
8.180504
8.256939
8.256939
8.180504
8.180504
8.180504
8.256939
8.256939
8.180504
8.027632
8.027632
8.104067
8.104067
8.027632
8.027632
8.104067
8.180504
8.104067
8.104067
8.027632
7.951197
7.951197
7.951197
8.027632
8.027632
7.951197
7.951197
8.027632
8.104067
8.180504
8.256939
8.180504
8.027632
7.798326
7.72189
7.72189
7.798326
7.798326
7.72189
7.72189
7.72189
7.798326
7.798326
7.72189
7.72189
7.72189
7.645455
7.645455
7.56902
7.56902
7.56902
7.56902
7.56902
7.56902
7.56902
7.4925838
7.4161487
7.4161487
7.4925838
7.56902
7.56902
7.4925838
7.4161487
7.4161487
7.4161487
7.3397136
7.3397136
7.2632775
7.2632775
7.3397136
7.3397136
7.3397136
7.3397136
7.3397136
7.4161487
7.3397136
7.2632775
7.1104074
7.0339713
7.1104074
7.1868424
7.2632775
7.3397136
7.4161487
7.2632775
7.1104074
6.957536
6.72823
6.575359
6.4224877
6.3460526
6.1167464
5.88744
5.658133
5.428827
5.1995206
5.0466495
5.1230855
5.2759557
5.428827
5.505263
5.505263
5.428827
5.2759557
5.1230855
4.9702144
4.817343
4.664472
4.435166
4.2822957
4.2058606
4.0529895
3.9001184
3.8236833
3.8236833
3.8236833
3.7472482
3.7472482
3.6708117
3.5943766
3.517941
3.4415054
3.2886348
3.1357636
2.9828935
2.9064574
2.8300223
2.6771512
2.52428
2.447845
2.37141
2.37141
2.2949739
2.1421027
2.0656676
1.9892325
1.8363614
1.6834903
1.5306196
1.3777485
1.3013134
1.3013134
1.2248778
1.0720072
0.91913605
0.84270096
0.7662654
0.61339426
0.5369587
0.5369587
0.5369587
0.30765247
0.07834625
-0.15095997
-0.15095997
-0.15095997
-0.22739553
-0.456702
-0.60957265
-0.76244354
-0.8388791
-0.9153142
-0.99174976
-0.99174976
-1.0681853
-1.1446209
-1.2974916
-1.4503627
-1.526798
-1.6032333
-1.7561042
-1.9089751
-2.061846
-2.1382816
-2.2147171
-2.367588
-2.4440231
-2.5968943
-2.749765
-2.8262005
-2.8262005
-2.9790714
-3.0555067
-3.1319423
-3.2083778
-3.3612485
-3.5141194
-3.6669903
-3.7434258
-3.8962967
-4.125603
-4.3549094
-4.50778
-4.5842156
-4.660651
-4.813522
-4.8899574
-4.8899574
-4.8899574
-5.0428286
-5.195699
-5.34857
-5.501441
-5.501441
-5.577876
-5.730747
-6.036489
-6.265795
-6.342231
-6.342231
-6.418666
-6.571537
-6.724408
-6.877279
-6.877279
-6.9537144
-7.1065855
-7.2594557
-7.3358917
-7.488763
-7.641633
-7.794504
-8.02381
-8.1766815
-8.405988
-8.482424
-8.558859
-8.635294
-8.788165
-8.941036
-9.017471
-9.093906
-9.1703415
-9.323213
-9.476084
-9.552519
-9.552519
-9.628955
-9.781826
-10.011132
-10.164002
-10.240438
-10.316874
-10.469745
-10.622616
-10.775486
-10.851922
-10.928357
-11.004793
-11.157663
-11.3869705
-11.539841
-11.616276
-11.616276
-11.616276
-11.692711
-11.922018
-11.998453
-12.151325
-12.304195
-12.533503
-12.609938
-12.609938
-12.762808
-12.91568
-13.06855
-13.22142
-13.374292
-13.450727
-13.450727
-13.603598
-13.756468
-13.90934
-14.06221
-14.138645
-14.138645
-14.291517
-14.367952
-14.520823
-14.673695
-14.75013
-14.75013
-14.826565
-14.826565
-14.979435
-15.132307
-15.285177
-15.514484
-15.667355
-15.74379
-15.74379
-15.820227
-15.89666
-16.125967
-16.27884
-16.355274
-16.508144
-16.508144
-16.58458
-16.661015
-16.890322
-17.043192
-17.119629
-17.119629
-17.196064
-17.2725
-17.42537
-17.578241
-17.731112
-17.807547
-17.883982
-17.883982
-18.036854
-18.26616
-18.342596
-18.41903
-18.342596
-18.495466
-18.648336
-18.724771
-18.648336
-18.648336
-18.724771
-18.954079
-19.183384
-19.25982
-19.336256
-19.336256
-19.412691
-19.565563
-19.565563
-19.641996
-19.718433
-19.871304
-20.024176
-20.10061
-20.177046
-20.25348
-20.406351
-20.482786
-20.559223
-20.635658
-20.712093
-20.712093
-20.788528
-20.788528
-20.941399
-21.170706
-21.323578
-21.400011
-21.323578
-21.323578
-21.400011
-21.629318
-21.78219
-21.78219
-21.858625
-21.858625
-21.858625
-21.93506
-22.08793
-22.240803
-22.393673
-22.470108
-22.470108
-22.546543
-22.62298
-22.77585
-22.852285
-22.852285
-22.92872
-23.005156
-23.081593
-23.158028
-23.234463
-23.234463
-23.310898
-23.540205
-23.76951
-23.845947
-23.92238
-23.92238
-23.998817
-24.075253
-24.228123
-24.30456
-24.30456
-24.380995
-24.533865
-24.610302
-24.610302
-24.610302
-24.610302
-24.686735
-24.839607
-24.916042
-24.992477
-25.068914
-25.14535
-25.29822
-25.374655
-25.45109
-25.527527
-25.527527
-25.603962
-25.680397
-25.756832
-25.833267
-25.909702
-26.062574
-26.13901
-26.13901
-25.98614
-25.98614
-26.062574
-26.29188
-26.444752
-26.521187
-26.521187
-26.521187
-26.597622
-26.750492
-26.82693
-26.82693
-26.903364
-26.979801
-27.056234
-27.13267
-27.13267
-27.209106
-27.209106
-27.209106
-27.285542
-27.361977
-27.514847
-27.591282
-27.744154
-27.744154
-27.667719
-27.667719
-27.667719
-27.82059
-27.97346
-28.126331
-28.126331
-28.126331
-28.202766
-28.202766
-28.279203
-28.355639
-28.432072
-28.508509
-28.508509
-28.432072
-28.432072
-28.508509
-28.584944
-28.661379
-28.737816
-28.81425
-28.890684
-28.890684
-28.967121
-28.967121
-28.967121
-28.967121
-28.967121
-29.043556
-29.119991
-29.196428
-29.272863
-29.349297
-29.425734
-29.425734
-29.425734
-29.349297
-29.349297
-29.349297
-29.425734
-29.502169
-29.502169
-29.502169
-29.502169
-29.578604
-29.65504
-29.731476
-29.807909
-29.807909
-29.807909
-29.731476
-29.65504
-29.65504
-29.731476
-29.807909
-29.884346
-29.807909
-29.731476
-29.884346
-30.037218
-30.190088
-30.113653
-30.037218
-30.037218
-30.037218
-30.190088
-30.266525
-30.342958
-30.266525
-30.190088
-30.190088
-30.190088
-30.190088
-30.266525
-30.342958
-30.419394
-30.419394
-30.342958
-30.342958
-30.342958
-30.342958
-30.419394
-30.342958
-30.342958
-30.266525
-30.266525
-30.342958
-30.419394
-30.419394
-30.419394
-30.49583
-30.572266
-30.572266
-30.572266
-30.49583
-30.49583
-30.49583
-30.49583
-30.572266
-30.6487
-30.6487
-30.572266
-30.49583
-30.49583
-30.49583
-30.419394
-30.49583
-30.572266
-30.725138
-30.80157
-30.80157
-30.725138
-30.572266
-30.572266
-30.572266
-30.6487
-30.6487
-30.6487
-30.6487
-30.6487
-30.725138
-30.80157
-30.725138
-30.6487
-30.49583
-30.49583
-30.572266
-30.725138
-30.80157
-30.80157
-30.725138
-30.725138
-30.725138
-30.80157
-30.725138
-30.572266
-30.49583
-30.572266
-30.6487
-30.6487
-30.6487
-30.6487
-30.6487
-30.725138
-30.725138
-30.725138
-30.572266
-30.49583
-30.419394
-30.49583
-30.572266
-30.6487
-30.572266
-30.572266
-30.49583
-30.49583
-30.49583
-30.572266
-30.572266
-30.572266
-30.572266
-30.49583
-30.419394
-30.342958
-30.266525
-30.266525
-30.266525
-30.266525
-30.342958
-30.342958
-30.266525
-30.266525
-30.266525
-30.190088
-30.190088
-30.113653
-30.113653
-30.113653
-30.113653
-30.113653
-30.113653
-30.113653
-30.037218
-30.037218
-30.037218
-30.037218
-29.960781
-29.884346
-29.807909
-29.807909
-29.731476
-29.65504
-29.578604
-29.578604
-29.65504
-29.731476
-29.731476
-29.578604
-29.425734
-29.349297
-29.272863
-29.349297
-29.425734
-29.502169
-29.502169
-29.425734
-29.425734
-29.349297
-29.272863
-29.272863
-29.272863
-29.272863
-29.272863
-29.272863
-29.196428
-29.119991
-29.043556
-28.967121
-28.890684
-28.890684
-28.890684
-28.890684
-28.890684
-28.890684
-28.890684
-28.737816
-28.661379
-28.661379
-28.661379
-28.584944
-28.584944
-28.508509
-28.432072
-28.432072
-28.432072
-28.355639
-28.279203
-28.279203
-28.126331
-28.049894
-27.97346
-27.897026
-27.897026
-27.82059
-27.897026
-27.897026
-27.897026
-27.897026
-27.897026
-27.897026
-27.82059
-27.667719
-27.514847
-27.514847
-27.514847
-27.514847
-27.361977
-27.209106
-27.13267
-27.13267
-27.209106
-27.209106
-27.13267
-27.13267
-27.056234
-26.979801
-26.979801
-26.979801
-26.903364
-26.82693
-26.674057
-26.674057
-26.597622
-26.521187
-26.521187
-26.444752
-26.444752
-26.368317
-26.29188
-26.215445
-26.062574
-25.98614
-25.98614
-26.062574
-26.062574
-25.909702
-25.756832
-25.603962
-25.527527
-25.527527
-25.527527
-25.527527
-25.527527
-25.374655
-25.29822
-25.221785
-25.221785
-25.221785
-25.14535
-25.14535
-24.992477
-24.992477
-24.916042
-24.916042
-24.992477
-24.916042
-24.839607
-24.763172
-24.686735
-24.533865
-24.45743
-24.45743
-24.380995
-24.380995
-24.30456
-24.30456
-24.228123
-24.151688
-23.998817
-23.92238
-23.92238
-23.845947
-23.76951
-23.61664
-23.540205
-23.540205
-23.540205
-23.540205
-23.463768
-23.387335
-23.234463
-23.081593
-23.005156
-22.92872
-22.852285
-22.77585
-22.77585
-22.699415
-22.62298
-22.470108
-22.393673
-22.470108
-22.470108
-22.393673
-22.164366
-21.93506
-21.93506
-22.011496
-22.08793
-22.011496
-21.93506
-21.705753
-21.552883
-21.552883
-21.552883
-21.476448
-21.476448
-21.400011
-21.400011
-21.400011
-21.323578
-21.24714
-21.170706
-21.017836
-20.941399
-20.941399
-20.941399
-20.864965
-20.788528
-20.788528
-20.788528
-20.712093
-20.559223
-20.482786
-20.482786
-20.406351
-20.177046
-19.947739
-19.947739
-20.10061
-20.10061
-20.024176
-19.947739
-19.871304
-19.871304
-19.871304
-19.794868
-19.641996
-19.565563
-19.489126
-19.489126
-19.489126
-19.489126
-19.489126
-19.489126
-19.412691
-19.336256
-19.25982
-19.183384
-19.10695
-19.030514
-19.030514
-19.030514
-19.10695
-19.10695
-19.183384
-19.030514
-18.877644
-18.801208
-18.801208
-18.801208
-18.801208
-18.801208
-18.801208
-18.724771
-18.648336
-18.571901
-18.571901
-18.571901
-18.495466
-18.26616
-18.26616
-18.342596
-18.41903
-18.41903
-18.41903
-18.41903
-18.342596
-18.342596
-18.26616
-18.26616
-18.26616
-18.26616
-18.26616
-18.26616
-18.26616
-18.342596
-18.342596
-18.26616
-18.26616
-18.26616
-18.26616
-18.26616
-18.26616
-18.26616
-18.26616
-18.26616
-18.26616
-18.26616
-18.26616
-18.342596
-18.41903
-18.495466
-18.495466
-18.495466
-18.41903
-18.41903
-18.495466
-18.571901
-18.571901
-18.571901
-18.648336
-18.724771
-18.801208
-18.801208
-18.877644
-18.954079
-18.954079
-18.954079
-18.954079
-18.954079
-19.030514
-18.877644
-18.801208
-18.801208
-18.877644
-19.10695
-19.183384
-19.25982
-19.25982
-19.25982
-19.183384
-19.183384
-19.10695
-19.25982
-19.412691
-19.565563
-19.565563
-19.489126
-19.412691
-19.489126
-19.489126
-19.565563
-19.641996
-19.641996
-19.641996
-19.718433
-19.794868
-19.794868
-19.794868
-19.871304
-19.871304
-19.871304
-19.871304
-19.871304
-20.024176
-20.177046
-20.25348
-20.25348
-20.25348
-20.177046
-20.177046
-20.25348
-20.329916
-20.406351
-20.482786
-20.559223
-20.635658
-20.559223
-20.482786
-20.559223
-20.712093
-20.712093
-20.788528
-20.788528
-20.864965
-20.864965
-20.864965
-20.941399
-20.941399
-21.017836
-21.09427
-21.170706
-21.24714
-21.24714
-21.24714
-21.24714
-21.24714
-21.323578
-21.323578
-21.24714
-21.24714
-21.323578
-21.476448
-21.552883
-21.400011
-21.323578
-21.476448
-21.629318
-21.705753
-21.629318
-21.629318
-21.705753
-21.858625
-22.011496
-22.08793
-22.011496
-22.011496
-22.08793
-22.164366
-22.240803
-22.317238
-22.240803
-22.240803
-22.317238
-22.393673
-22.393673
-22.470108
-22.546543
-22.62298
-22.546543
-22.546543
-22.62298
-22.699415
-22.852285
-22.92872
-22.92872
-22.92872
-22.92872
-23.005156
-23.081593
-23.158028
-23.234463
-23.310898
-23.310898
-23.310898
-23.387335
-23.387335
-23.463768
-23.463768
-23.463768
-23.540205
-23.693075
-23.76951
-23.845947
-23.76951
-23.76951
-23.845947
-23.92238
-23.92238
-23.998817
-24.075253
-24.228123
-24.380995
-24.45743
-24.45743
-24.45743
-24.45743
-24.45743
-24.45743
-24.45743
-24.533865
-24.533865
-24.610302
-24.686735
-24.763172
-24.916042
-25.068914
-25.068914
-25.068914
-25.068914
-25.068914
-25.14535
-25.14535
-25.14535
-25.221785
-25.29822
-25.374655
-25.45109
-25.29822
-25.29822
-25.374655
-25.527527
-25.603962
-25.527527
-25.527527
-25.527527
-25.527527
-25.527527
-25.680397
-25.756832
-25.833267
-25.833267
-25.833267
-25.909702
-25.98614
-25.98614
-25.98614
-25.909702
-25.909702
-25.98614
-26.062574
-26.13901
-26.062574
-25.98614
-25.909702
-25.98614
-26.062574
-26.062574
-26.062574
-26.062574
-26.062574
-26.062574
-26.13901
-26.13901
-26.13901
-25.98614
-25.98614
-26.062574
-26.13901
-26.13901
-26.062574
-25.98614
-25.98614
-26.062574
-26.13901
-26.215445
-26.215445
-26.13901
-26.13901
-26.062574
-25.98614
-26.062574
-26.13901
-26.13901
-26.13901
-26.13901
-26.13901
-26.13901
-26.13901
-26.13901
-26.062574
-25.98614
-25.98614
-25.909702
-25.833267
-25.833267
-25.909702
-25.98614
-25.98614
-25.909702
-25.833267
-25.833267
-25.909702
-25.909702
-25.756832
-25.603962
-25.527527
-25.603962
-25.680397
-25.603962
-25.603962
-25.603962
-25.527527
-25.45109
-25.45109
-25.527527
-25.527527
-25.527527
-25.374655
-25.221785
-25.14535
-25.068914
-24.992477
-24.916042
-24.839607
-24.763172
-24.763172
-24.763172
-24.763172
-24.763172
-24.686735
-24.533865
-24.45743
-24.45743
-24.45743
-24.45743
-24.380995
-24.228123
-24.151688
-24.151688
-24.151688
-24.075253
-24.075253
-23.998817
-23.92238
-23.845947
-23.76951
-23.693075
-23.61664
-23.540205
-23.463768
-23.387335
-23.387335
-23.387335
-23.310898
-23.234463
-23.158028
-23.081593
-23.005156
-22.852285
-22.852285
-22.77585
-22.77585
-22.77585
-22.77585
-22.699415
-22.62298
-22.546543
-22.470108
-22.317238
-22.08793
-22.011496
-22.08793
-22.164366
-22.08793
-22.08793
-22.011496
-21.858625
-21.78219
-21.705753
-21.552883
-21.476448
-21.400011
-21.323578
-21.323578
-21.24714
-21.24714
-21.24714
-21.24714
-21.24714
-21.09427
-20.941399
-20.864965
-20.864965
-20.864965
-20.788528
-20.635658
-20.559223
-20.559223
-20.482786
-20.406351
-20.329916
-20.25348
-20.177046
-20.10061
-19.947739
-19.871304
-19.947739
-19.947739
-19.947739
-19.947739
-19.794868
-19.718433
-19.641996
-19.718433
-19.641996
-19.565563
-19.336256
-19.25982
-19.183384
-19.183384
-19.10695
-19.030514
-18.877644
-18.877644
-18.954079
-18.954079
-18.954079
-18.954079
-18.877644
-18.877644
-18.724771
-18.648336
-18.648336
-18.648336
-18.571901
-18.495466
-18.41903
-18.41903
-18.41903
-18.41903
-18.342596
-18.342596
-18.26616
-18.113289
-18.036854
-17.960417
-17.960417
-17.883982
-17.807547
-17.807547
-17.807547
-17.883982
-17.807547
-17.731112
-17.731112
-17.731112
-17.654676
-17.578241
-17.501804
-17.501804
-17.578241
-17.578241
-17.501804
-17.348934
-17.2725
-17.196064
-17.196064
-17.196064
-17.119629
-17.119629
-17.119629
-17.196064
-17.196064
-17.119629
-17.043192
-17.043192
-16.966757
-16.890322
-16.737452
-16.661015
-16.58458
-16.661015
-16.737452
-16.737452
-16.737452
-16.737452
-16.737452
-16.661015
-16.58458
-16.508144
-16.43171
-16.43171
-16.508144
-16.508144
-16.355274
-16.27884
-16.202402
-16.27884
-16.27884
-16.202402
-16.125967
-15.973097
-15.89666
-15.89666
-15.89666
-15.89666
-15.820227
-15.74379
-15.667355
-15.667355
-15.667355
-15.667355
-15.5909195
-15.514484
-15.438047
-15.514484
-15.514484
-15.438047
-15.285177
-15.208742
-15.208742
-15.285177
-15.285177
-15.285177
-15.208742
-15.132307
-15.132307
-15.132307
-15.055872
-14.979435
-14.903
-14.826565
-14.673695
-14.673695
-14.673695
-14.597258
-14.597258
-14.520823
-14.520823
-14.444387
-14.444387
-14.444387
-14.291517
-14.21508
-14.21508
-14.138645
-14.06221
-14.06221
-13.985775
-13.985775
-13.985775
-13.985775
-13.90934
-13.832903
-13.756468
-13.680033
-13.603598
-13.450727
-13.374292
-13.374292
-13.374292
-13.374292
-13.297855
-13.22142
-13.144985
-12.992115
-12.992115
-12.992115
-12.91568
-12.839243
-12.839243
-12.762808
-12.762808
-12.686373
-12.686373
-12.609938
-12.609938
-12.609938
-12.533503
-12.3806305
-12.304195
-12.304195
-12.304195
-12.304195
-12.22776
-12.151325
-12.151325
-12.074888
-11.998453
-11.922018
-11.845583
-11.692711
-11.616276
-11.539841
-11.616276
-11.616276
-11.539841
-11.463406
-11.463406
-11.463406
-11.463406
-11.3869705
-11.157663
-11.004793
-10.928357
-10.928357
-10.851922
-10.699051
-10.699051
-10.699051
-10.699051
-10.699051
-10.622616
-10.622616
-10.54618
-10.54618
-10.469745
-10.39331
-10.316874
-10.240438
-10.164002
-10.164002
-10.164002
-10.087567
-9.934696
-9.781826
-9.628955
-9.628955
-9.552519
-9.552519
-9.628955
-9.552519
-9.476084
-9.323213
-9.1703415
-9.093906
-9.093906
-9.017471
-8.941036
-8.864601
-8.864601
-8.864601
-8.864601
-8.711729
-8.558859
-8.405988
-8.405988
-8.405988
-8.329552
-8.1766815
-8.1766815
-8.1766815
-8.1766815
-8.1766815
-8.100246
-8.02381
-7.8709397
-7.794504
-7.794504
