# Supplementary material for: Performances of the PIPER scalable child human body model in accident reconstruction
Source: PLoS One. 2017 Nov 14;12(11):e0187916. doi: 10.1371/journal.pone.0187916 (PMC5685610; doi:10.1371/journal.pone.0187916)
Supplement: S2 Data — This zip folder contains input accelerations for reproducibility of the accident reconstruction. Also, the readings from the dummy sensor are reported for reproducibility of the calculations. (ZIP) [file pone.0187916.s010.zip › CHANNEL/RAC02.024]

Test object number          :1
Name of the channel         :Head Acceleration Y
Laboratory channel code     :14HEAD0000Q6ACYP
Customer channel code       :14HEAD0000Q6ACYP
Channel code                :14HEAD0000Q6ACYP
Unit                        :m/(s*s)
Direction                   :Y
Dimension                   :AC
Transducer type             :EB603X
Pre-filter type             :4000Hz 6pole Butterworth (device internal)
Cut off frequency           :4000.0
Channel frequency class     :2000
Channel amplitude class     :2500.0
Reference channel           :implicit
Reference channel name      :NOVALUE
Data source                 :transducer
Data status                 :ok
Sampling interval           :5.0E-5
Bit resolution              :16
.ValidationRemark           :Seulement la gamme [-6.0 sec; 39.964 sec] a �t� lue. Gamme demand�e: [-6.0 sec; 40.0 sec].
Time of first sample        :-0.2
Number of samples           :34000
First global maximum value  :21.722534
Time of maximum value       :0.11604999
First global minimum value  :-43.41342
Time of minimum value       :0.25199997
Start offset interval       :-0.1
End offset interval         :-0.05
-4.3780446
-4.3780446
-4.4550376
-4.4550376
-4.3780446
-4.224059
-4.224059
-4.301052
-4.3780446
-4.301052
-4.224059
-4.147066
-4.147066
-4.224059
-4.3780446
-4.5320306
-4.5320306
-4.4550376
-4.4550376
-4.3780446
-4.3780446
-4.3780446
-4.3780446
-4.3780446
-4.301052
-4.301052
-4.3780446
-4.3780446
-4.4550376
-4.4550376
-4.3780446
-4.3780446
-4.301052
-4.3780446
-4.3780446
-4.4550376
-4.4550376
-4.4550376
-4.4550376
-4.4550376
-4.4550376
-4.3780446
-4.301052
-4.147066
-4.224059
-4.224059
-4.301052
-4.224059
-4.224059
-4.224059
-4.301052
-4.301052
-4.301052
-4.301052
-4.301052
-4.224059
-4.147066
-4.224059
-4.224059
-4.301052
-4.301052
-4.301052
-4.3780446
-4.4550376
-4.4550376
-4.3780446
-4.301052
-4.301052
-4.224059
-4.224059
-4.147066
-4.147066
-4.147066
-4.147066
-4.147066
-4.147066
-4.147066
-4.147066
-4.147066
-4.147066
-4.147066
-4.224059
-4.224059
-4.224059
-4.224059
-4.147066
-4.147066
-4.224059
-4.224059
-4.301052
-4.224059
-4.224059
-4.224059
-4.224059
-4.224059
-4.224059
-4.147066
-4.147066
-4.224059
-4.224059
-4.224059
-4.224059
-4.224059
-4.224059
-4.224059
-4.147066
-4.147066
-4.224059
-4.224059
-4.224059
-4.224059
-4.224059
-4.147066
-4.147066
-4.070073
-4.070073
-4.147066
-4.147066
-4.147066
-4.224059
-4.224059
-4.224059
-4.301052
-4.224059
-4.147066
-4.224059
-4.224059
-4.224059
-4.224059
-4.147066
-4.070073
-4.070073
-4.147066
-4.301052
-4.3780446
-4.301052
-4.224059
-4.224059
-4.147066
-4.224059
-4.224059
-4.224059
-4.147066
-4.147066
-4.147066
-4.224059
-4.147066
-4.070073
-3.9930806
-3.9930806
-4.070073
-4.147066
-4.147066
-4.147066
-4.147066
-4.147066
-4.224059
-4.224059
-4.224059
-4.224059
-4.224059
-4.224059
-4.147066
-4.070073
-3.9930806
-3.9930806
-3.9930806
-3.9160876
-3.9160876
-3.9160876
-3.9160876
-3.9930806
-3.9160876
-3.9160876
-3.9160876
-4.070073
-4.070073
-4.070073
-3.9930806
-3.9930806
-3.9930806
-3.9930806
-3.9160876
-3.8390946
-3.8390946
-3.9160876
-3.9160876
-3.9160876
-3.9930806
-3.9930806
-4.070073
-4.070073
-4.070073
-4.070073
-4.070073
-3.9930806
-3.9930806
-3.9930806
-4.070073
-4.147066
-4.070073
-3.9930806
-4.070073
-4.147066
-4.224059
-4.224059
-4.147066
-4.070073
-4.070073
-4.070073
-4.147066
-4.224059
-4.147066
-4.147066
-4.147066
-4.224059
-4.224059
-4.224059
-4.070073
-4.070073
-4.070073
-4.147066
-4.147066
-4.147066
-4.224059
-4.147066
-4.147066
-4.070073
-4.070073
-4.070073
-3.9930806
-3.9930806
-3.9160876
-3.9930806
-3.9930806
-3.9930806
-3.9930806
-4.070073
-4.147066
-4.224059
-4.224059
-4.147066
-3.9930806
-3.9160876
-3.9160876
-3.9930806
-4.070073
-4.070073
-4.070073
-4.070073
-4.070073
-4.070073
-4.070073
-4.070073
-3.9930806
-3.9160876
-3.9930806
-4.147066
-4.147066
-4.147066
-4.070073
-3.9930806
-3.9160876
-3.9160876
-3.9930806
-4.070073
-4.070073
-4.070073
-3.9930806
-3.9930806
-4.070073
-4.147066
-4.147066
-4.147066
-4.070073
-3.9160876
-3.8390946
-3.9160876
-3.9160876
-3.9160876
-3.9160876
-3.8390946
-3.7621021
-3.7621021
-3.8390946
-3.9160876
-3.9930806
-3.9160876
-3.9160876
-3.9160876
-3.9930806
-4.070073
-4.070073
-4.070073
-3.9930806
-3.9160876
-3.9160876
-3.9930806
-4.070073
-4.070073
-3.9930806
-3.9160876
-3.8390946
-3.9160876
-3.9160876
-3.8390946
-3.8390946
-3.8390946
-3.9160876
-3.9160876
-3.9160876
-3.8390946
-3.8390946
-3.9160876
-3.9930806
-3.9930806
-3.9160876
-3.8390946
-3.9160876
-3.9160876
-3.8390946
-3.7621021
-3.7621021
-3.7621021
-3.7621021
-3.7621021
-3.7621021
-3.7621021
-3.7621021
-3.8390946
-3.7621021
-3.6851091
-3.6081161
-3.5311236
-3.5311236
-3.6081161
-3.6081161
-3.7621021
-3.8390946
-3.9160876
-3.8390946
-3.7621021
-3.7621021
-3.8390946
-3.7621021
-3.6081161
-3.5311236
-3.6851091
-3.8390946
-3.9160876
-3.8390946
-3.6851091
-3.6081161
-3.5311236
-3.6081161
-3.6081161
-3.6081161
-3.6081161
-3.6081161
-3.6851091
-3.7621021
-3.7621021
-3.7621021
-3.6851091
-3.6081161
-3.5311236
-3.5311236
-3.6081161
-3.6851091
-3.6851091
-3.6851091
-3.6851091
-3.6851091
-3.6851091
-3.6081161
-3.5311236
-3.5311236
-3.5311236
-3.6081161
-3.6851091
-3.6851091
-3.6081161
-3.6081161
-3.5311236
-3.5311236
-3.5311236
-3.6081161
-3.6851091
-3.6851091
-3.6081161
-3.6851091
-3.6851091
-3.6081161
-3.5311236
-3.4541306
-3.3771377
-3.3771377
-3.4541306
-3.4541306
-3.5311236
-3.5311236
-3.5311236
-3.5311236
-3.6081161
-3.5311236
-3.4541306
-3.3771377
-3.3771377
-3.4541306
-3.4541306
-3.4541306
-3.4541306
-3.4541306
-3.4541306
-3.3771377
-3.3771377
-3.3001447
-3.3001447
-3.3771377
-3.3771377
-3.4541306
-3.3771377
-3.3771377
-3.3771377
-3.4541306
-3.4541306
-3.4541306
-3.5311236
-3.5311236
-3.4541306
-3.3771377
-3.3771377
-3.3771377
-3.3771377
-3.3771377
-3.3001447
-3.3001447
-3.3771377
-3.3771377
-3.3001447
-3.3001447
-3.3771377
-3.4541306
-3.4541306
-3.4541306
-3.3771377
-3.3771377
-3.3771377
-3.3771377
-3.3771377
-3.3771377
-3.3771377
-3.3771377
-3.3771377
-3.3001447
-3.2231522
-3.3001447
-3.3771377
-3.3771377
-3.4541306
-3.3771377
-3.3771377
-3.3771377
-3.3771377
-3.3001447
-3.3001447
-3.3001447
-3.3771377
-3.4541306
-3.4541306
-3.3771377
-3.3001447
-3.2231522
-3.2231522
-3.3001447
-3.3001447
-3.3771377
-3.3771377
-3.3771377
-3.3001447
-3.3001447
-3.3001447
-3.3001447
-3.3771377
-3.3001447
-3.3771377
-3.3771377
-3.3771377
-3.3771377
-3.4541306
-3.4541306
-3.4541306
-3.4541306
-3.3771377
-3.3771377
-3.3771377
-3.3771377
-3.3771377
-3.3771377
-3.4541306
-3.4541306
-3.4541306
-3.4541306
-3.4541306
-3.4541306
-3.5311236
-3.5311236
-3.4541306
-3.3771377
-3.3001447
-3.3771377
-3.4541306
-3.4541306
-3.4541306
-3.5311236
-3.6851091
-3.7621021
-3.6851091
-3.5311236
-3.4541306
-3.4541306
-3.5311236
-3.5311236
-3.5311236
-3.5311236
-3.5311236
-3.5311236
-3.6081161
-3.6081161
-3.6081161
-3.5311236
-3.5311236
-3.6081161
-3.6081161
-3.6081161
-3.6081161
-3.6081161
-3.6081161
-3.6081161
-3.5311236
-3.5311236
-3.4541306
-3.4541306
-3.4541306
-3.4541306
-3.5311236
-3.5311236
-3.5311236
-3.5311236
-3.5311236
-3.5311236
-3.5311236
-3.5311236
-3.5311236
-3.5311236
-3.6081161
-3.6851091
-3.7621021
-3.7621021
-3.6851091
-3.6851091
-3.6851091
-3.7621021
-3.7621021
-3.7621021
-3.6851091
-3.6851091
-3.7621021
-3.7621021
-3.7621021
-3.7621021
-3.7621021
-3.7621021
-3.6851091
-3.7621021
-3.7621021
-3.7621021
-3.7621021
-3.7621021
-3.7621021
-3.6851091
-3.7621021
-3.7621021
-3.7621021
-3.7621021
-3.7621021
-3.8390946
-3.7621021
-3.6851091
-3.6851091
-3.8390946
-3.8390946
-3.8390946
-3.7621021
-3.7621021
-3.7621021
-3.7621021
-3.6851091
-3.6851091
-3.6851091
-3.6851091
-3.7621021
-3.8390946
-3.8390946
-3.8390946
-3.7621021
-3.6851091
-3.6851091
-3.7621021
-3.7621021
-3.6851091
-3.6851091
-3.7621021
-3.8390946
-3.8390946
-3.7621021
-3.6851091
-3.6851091
-3.7621021
-3.7621021
-3.7621021
-3.6851091
-3.6081161
-3.6851091
-3.7621021
-3.7621021
-3.7621021
-3.7621021
-3.6851091
-3.7621021
-3.7621021
-3.6851091
-3.6081161
-3.6851091
-3.6851091
-3.6851091
-3.6851091
-3.6851091
-3.6851091
-3.6081161
-3.6081161
-3.6081161
-3.6081161
-3.6081161
-3.6081161
-3.5311236
-3.6081161
-3.6081161
-3.6851091
-3.6851091
-3.5311236
-3.5311236
-3.5311236
-3.6081161
-3.6081161
-3.6081161
-3.5311236
-3.5311236
-3.5311236
-3.4541306
-3.3771377
-3.3001447
-3.3001447
-3.3771377
-3.3771377
-3.4541306
-3.4541306
-3.5311236
-3.4541306
-3.4541306
-3.4541306
-3.4541306
-3.4541306
-3.3771377
-3.4541306
-3.4541306
-3.4541306
-3.4541306
-3.4541306
-3.3771377
-3.3771377
-3.4541306
-3.5311236
-3.5311236
-3.3771377
-3.3001447
-3.2231522
-3.3001447
-3.3771377
-3.3771377
-3.3001447
-3.3001447
-3.3001447
-3.2231522
-3.2231522
-3.1461592
-3.0691662
-3.0691662
-3.1461592
-3.2231522
-3.3001447
-3.3001447
-3.2231522
-3.2231522
-3.2231522
-3.2231522
-3.1461592
-3.1461592
-3.2231522
-3.3001447
-3.3001447
-3.3001447
-3.2231522
-3.2231522
-3.1461592
-3.2231522
-3.2231522
-3.3001447
-3.2231522
-3.2231522
-3.1461592
-3.0691662
-3.0691662
-3.1461592
-3.2231522
-3.2231522
-3.1461592
-3.1461592
-3.0691662
-3.0691662
-3.0691662
-3.0691662
-3.0691662
-3.0691662
-3.1461592
-3.0691662
-2.9921732
-2.9921732
-2.9921732
-2.9921732
-3.0691662
-3.1461592
-3.1461592
-3.0691662
-2.9921732
-2.9921732
-3.0691662
-3.1461592
-3.1461592
-3.0691662
-3.0691662
-3.1461592
-3.1461592
-3.1461592
-3.0691662
-3.0691662
-3.0691662
-3.0691662
-3.0691662
-3.0691662
-2.9921732
-2.9921732
-2.9151807
-2.8381877
-2.8381877
-2.8381877
-2.9151807
-2.9921732
-2.9921732
-3.0691662
-3.1461592
-3.0691662
-3.0691662
-2.9151807
-2.8381877
-2.8381877
-2.8381877
-2.9151807
-2.9151807
-2.9921732
-2.9921732
-2.9921732
-2.9151807
-2.8381877
-2.7611947
-2.7611947
-2.7611947
-2.7611947
-2.7611947
-2.684202
-2.684202
-2.6072092
-2.6072092
-2.5302162
-2.5302162
-2.6072092
-2.684202
-2.684202
-2.684202
-2.6072092
-2.5302162
-2.5302162
-2.5302162
-2.5302162
-2.6072092
-2.6072092
-2.6072092
-2.5302162
-2.5302162
-2.5302162
-2.6072092
-2.6072092
-2.6072092
-2.5302162
-2.5302162
-2.5302162
-2.5302162
-2.5302162
-2.5302162
-2.5302162
-2.5302162
-2.6072092
-2.6072092
-2.6072092
-2.6072092
-2.6072092
-2.6072092
-2.6072092
-2.5302162
-2.5302162
-2.5302162
-2.5302162
-2.5302162
-2.6072092
-2.6072092
-2.5302162
-2.5302162
-2.5302162
-2.6072092
-2.6072092
-2.6072092
-2.5302162
-2.5302162
-2.5302162
-2.684202
-2.684202
-2.6072092
-2.5302162
-2.5302162
-2.6072092
-2.5302162
-2.3762307
-2.2992377
-2.3762307
-2.4532232
-2.5302162
-2.6072092
-2.6072092
-2.5302162
-2.4532232
-2.3762307
-2.3762307
-2.5302162
-2.5302162
-2.5302162
-2.4532232
-2.3762307
-2.3762307
-2.3762307
-2.4532232
-2.4532232
-2.4532232
-2.5302162
-2.5302162
-2.4532232
-2.3762307
-2.3762307
-2.3762307
-2.3762307
-2.3762307
-2.3762307
-2.3762307
-2.2992377
-2.2992377
-2.2992377
-2.3762307
-2.2992377
-2.2992377
-2.2992377
-2.2992377
-2.3762307
-2.3762307
-2.4532232
-2.4532232
-2.4532232
-2.4532232
-2.3762307
-2.2992377
-2.2992377
-2.145252
-2.0682592
-2.0682592
-2.2222447
-2.2992377
-2.2992377
-2.2222447
-2.2222447
-2.145252
-2.145252
-2.145252
-2.145252
-2.0682592
-2.0682592
-2.145252
-2.145252
-2.145252
-2.0682592
-2.0682592
-2.0682592
-2.145252
-2.2222447
-2.2222447
-2.2222447
-2.145252
-2.145252
-2.145252
-2.145252
-2.145252
-2.145252
-2.145252
-2.145252
-2.0682592
-1.9912663
-1.9912663
-1.9912663
-2.0682592
-2.0682592
-1.9142735
-1.9142735
-1.9142735
-1.9912663
-1.9912663
-1.9142735
-1.8372805
-1.8372805
-1.8372805
-1.9142735
-1.9142735
-1.9142735
-1.8372805
-1.7602878
-1.7602878
-1.7602878
-1.8372805
-1.9142735
-1.9912663
-1.9912663
-2.0682592
-2.0682592
-2.0682592
-2.0682592
-2.145252
-2.0682592
-1.9912663
-1.8372805
-1.8372805
-1.8372805
-1.9912663
-1.9912663
-1.9142735
-1.8372805
-1.7602878
-1.8372805
-1.9142735
-1.9142735
-1.9142735
-1.9142735
-1.9142735
-1.8372805
-1.8372805
-1.8372805
-1.9142735
-1.9142735
-1.9142735
-1.8372805
-1.8372805
-1.8372805
-1.7602878
-1.7602878
-1.7602878
-1.8372805
-1.8372805
-1.8372805
-1.7602878
-1.7602878
-1.7602878
-1.6832948
-1.606302
-1.606302
-1.6832948
-1.7602878
-1.8372805
-1.7602878
-1.6832948
-1.606302
-1.6832948
-1.7602878
-1.6832948
-1.529309
-1.529309
-1.606302
-1.6832948
-1.6832948
-1.606302
-1.606302
-1.606302
-1.606302
-1.606302
-1.6832948
-1.606302
-1.529309
-1.529309
-1.606302
-1.6832948
-1.6832948
-1.606302
-1.606302
-1.606302
-1.606302
-1.606302
-1.606302
-1.529309
-1.529309
-1.529309
-1.529309
-1.606302
-1.606302
-1.6832948
-1.606302
-1.529309
-1.3753234
-1.3753234
-1.3753234
-1.3753234
-1.3753234
-1.4523163
-1.4523163
-1.4523163
-1.529309
-1.606302
-1.606302
-1.529309
-1.529309
-1.4523163
-1.4523163
-1.529309
-1.529309
-1.529309
-1.4523163
-1.3753234
-1.4523163
-1.529309
-1.529309
-1.529309
-1.529309
-1.529309
-1.606302
-1.606302
-1.606302
-1.606302
-1.606302
-1.606302
-1.529309
-1.529309
-1.606302
-1.6832948
-1.6832948
-1.606302
-1.606302
-1.529309
-1.529309
-1.606302
-1.606302
-1.606302
-1.606302
-1.6832948
-1.7602878
-1.8372805
-1.7602878
-1.606302
-1.606302
-1.606302
-1.606302
-1.6832948
-1.6832948
-1.6832948
-1.6832948
-1.6832948
-1.6832948
-1.606302
-1.606302
-1.606302
-1.606302
-1.6832948
-1.6832948
-1.606302
-1.606302
-1.606302
-1.6832948
-1.606302
-1.529309
-1.529309
-1.606302
-1.6832948
-1.6832948
-1.6832948
-1.7602878
-1.8372805
-1.9142735
-1.8372805
-1.6832948
-1.606302
-1.606302
-1.6832948
-1.7602878
-1.7602878
-1.8372805
-1.7602878
-1.6832948
-1.606302
-1.606302
-1.606302
-1.6832948
-1.7602878
-1.7602878
-1.606302
-1.529309
-1.529309
-1.529309
-1.529309
-1.4523163
-1.4523163
-1.4523163
-1.4523163
-1.4523163
-1.4523163
-1.4523163
-1.4523163
-1.4523163
-1.3753234
-1.3753234
-1.3753234
-1.529309
-1.606302
-1.606302
-1.529309
-1.4523163
-1.4523163
-1.3753234
-1.3753234
-1.4523163
-1.4523163
-1.529309
-1.606302
-1.606302
-1.606302
-1.4523163
-1.3753234
-1.2983305
-1.2983305
-1.3753234
-1.4523163
-1.4523163
-1.3753234
-1.4523163
-1.4523163
-1.4523163
-1.3753234
-1.3753234
-1.3753234
-1.2983305
-1.2983305
-1.2213377
-1.2983305
-1.3753234
-1.3753234
-1.3753234
-1.2983305
-1.2983305
-1.3753234
-1.4523163
-1.4523163
-1.4523163
-1.3753234
-1.3753234
-1.2983305
-1.2983305
-1.2213377
-1.2213377
-1.2983305
-1.4523163
-1.4523163
-1.3753234
-1.2983305
-1.2213377
-1.2213377
-1.2983305
-1.2983305
-1.2983305
-1.3753234
-1.4523163
-1.4523163
-1.2983305
-1.1443448
-1.0673519
-1.1443448
-1.2213377
-1.2213377
-1.2213377
-1.1443448
-1.2213377
-1.2983305
-1.2983305
-1.2983305
-1.2213377
-1.1443448
-1.1443448
-1.1443448
-1.0673519
-1.0673519
-1.0673519
-1.0673519
-1.0673519
-1.0673519
-1.0673519
-1.0673519
-0.99035907
-0.99035907
-0.99035907
-1.0673519
-1.1443448
-1.1443448
-1.1443448
-1.1443448
-1.0673519
-1.0673519
-1.0673519
-0.99035907
-0.99035907
-1.0673519
-1.1443448
-1.1443448
-1.1443448
-1.0673519
-1.0673519
-1.1443448
-1.1443448
-1.0673519
-0.99035907
-0.91336626
-0.91336626
-0.91336626
-0.99035907
-0.99035907
-0.99035907
-0.91336626
-0.91336626
-0.8363734
-0.91336626
-0.91336626
-0.91336626
-0.8363734
-0.7593805
-0.7593805
-0.7593805
-0.7593805
-0.7593805
-0.8363734
-0.91336626
-0.91336626
-0.8363734
-0.7593805
-0.7593805
-0.7593805
-0.8363734
-0.7593805
-0.68238765
-0.60539484
-0.60539484
-0.7593805
-0.8363734
-0.8363734
-0.8363734
-0.7593805
-0.68238765
-0.68238765
-0.68238765
-0.68238765
-0.60539484
-0.60539484
-0.60539484
-0.5284019
-0.5284019
-0.4514091
-0.4514091
-0.5284019
-0.60539484
-0.68238765
-0.7593805
-0.7593805
-0.60539484
-0.5284019
-0.4514091
-0.5284019
-0.60539484
-0.60539484
-0.60539484
-0.60539484
-0.60539484
-0.60539484
-0.5284019
-0.4514091
-0.4514091
-0.5284019
-0.60539484
-0.60539484
-0.4514091
-0.37441623
-0.4514091
-0.4514091
-0.37441623
-0.2204305
-0.2204305
-0.37441623
-0.5284019
-0.60539484
-0.5284019
-0.4514091
-0.37441623
-0.37441623
-0.37441623
-0.29742336
-0.29742336
-0.29742336
-0.29742336
-0.29742336
-0.29742336
-0.29742336
-0.29742336
-0.2204305
-0.2204305
-0.14343762
-0.2204305
-0.14343762
0.010547996
0.087540865
0.087540865
-0.066444755
-0.14343762
-0.14343762
-0.14343762
-0.066444755
-0.066444755
-0.14343762
-0.14343762
-0.066444755
0.010547996
0.010547996
-0.066444755
-0.14343762
-0.2204305
-0.2204305
-0.29742336
-0.37441623
-0.37441623
-0.29742336
-0.14343762
-0.14343762
-0.2204305
-0.2204305
-0.2204305
-0.2204305
-0.2204305
-0.2204305
-0.14343762
-0.14343762
-0.14343762
-0.066444755
-0.066444755
-0.066444755
-0.14343762
-0.14343762
-0.14343762
-0.14343762
-0.066444755
-0.066444755
-0.066444755
0.010547996
0.010547996
0.010547996
-0.066444755
-0.14343762
-0.14343762
-0.14343762
-0.066444755
0.010547996
0.010547996
0.087540865
0.087540865
0.087540865
0.010547996
-0.066444755
0.010547996
0.010547996
0.010547996
0.010547996
-0.066444755
-0.066444755
-0.066444755
-0.14343762
-0.14343762
-0.14343762
-0.066444755
0.010547996
-0.066444755
-0.2204305
-0.29742336
-0.29742336
-0.2204305
-0.066444755
-0.066444755
-0.066444755
-0.066444755
-0.14343762
-0.14343762
-0.14343762
-0.066444755
-0.066444755
-0.066444755
-0.14343762
-0.2204305
-0.2204305
-0.14343762
-0.066444755
-0.066444755
-0.14343762
-0.2204305
-0.2204305
-0.14343762
-0.066444755
-0.066444755
-0.14343762
-0.14343762
-0.066444755
0.010547996
0.087540865
0.010547996
0.010547996
-0.066444755
0.010547996
0.010547996
0.010547996
-0.066444755
-0.066444755
0.087540865
0.16453385
0.087540865
0.010547996
-0.066444755
-0.066444755
-0.066444755
0.010547996
0.010547996
-0.066444755
-0.14343762
-0.14343762
0.010547996
0.010547996
0.010547996
0.010547996
0.010547996
0.087540865
0.16453385
0.087540865
0.010547996
-0.066444755
-0.14343762
-0.066444755
0.010547996
0.010547996
0.010547996
-0.066444755
0.010547996
0.087540865
0.087540865
0.087540865
0.010547996
0.010547996
-0.066444755
-0.14343762
-0.14343762
-0.066444755
0.010547996
0.010547996
-0.066444755
-0.14343762
-0.14343762
-0.066444755
0.010547996
-0.066444755
-0.066444755
-0.14343762
-0.14343762
-0.14343762
-0.2204305
-0.2204305
-0.066444755
-0.066444755
-0.14343762
-0.29742336
-0.37441623
-0.2204305
-0.14343762
-0.14343762
-0.14343762
-0.14343762
-0.14343762
-0.2204305
-0.29742336
-0.29742336
-0.2204305
-0.066444755
0.010547996
-0.066444755
-0.14343762
-0.2204305
-0.29742336
-0.29742336
-0.29742336
-0.29742336
-0.29742336
-0.2204305
-0.2204305
-0.2204305
-0.29742336
-0.37441623
-0.29742336
-0.2204305
-0.14343762
-0.2204305
-0.2204305
-0.2204305
-0.14343762
-0.14343762
-0.2204305
-0.2204305
-0.2204305
-0.066444755
-0.066444755
-0.066444755
-0.066444755
-0.066444755
-0.066444755
-0.066444755
-0.066444755
-0.066444755
-0.066444755
-0.066444755
-0.066444755
-0.066444755
0.010547996
0.010547996
0.010547996
0.010547996
-0.066444755
-0.066444755
-0.14343762
0.010547996
0.087540865
0.16453385
0.087540865
0.010547996
0.087540865
0.16453385
0.16453385
0.010547996
-0.066444755
-0.066444755
0.087540865
0.087540865
0.010547996
-0.14343762
-0.14343762
0.010547996
0.087540865
0.16453385
0.16453385
0.087540865
0.010547996
-0.066444755
-0.066444755
0.087540865
0.16453385
0.16453385
0.2415266
0.16453385
0.087540865
0.010547996
0.010547996
0.087540865
0.16453385
0.16453385
0.16453385
0.087540865
0.16453385
0.16453385
0.16453385
0.16453385
0.16453385
0.16453385
0.16453385
0.16453385
0.2415266
0.2415266
0.16453385
0.16453385
0.2415266
0.2415266
0.2415266
0.2415266
0.2415266
0.2415266
0.2415266
0.16453385
0.16453385
0.087540865
0.16453385
0.2415266
0.2415266
0.16453385
0.087540865
0.087540865
0.087540865
0.2415266
0.31851947
0.31851947
0.2415266
0.16453385
0.087540865
0.16453385
0.2415266
0.31851947
0.39551234
0.39551234
0.31851947
0.16453385
0.087540865
0.087540865
0.16453385
0.2415266
0.31851947
0.39551234
0.31851947
0.31851947
0.31851947
0.31851947
0.2415266
0.2415266
0.31851947
0.31851947
0.39551234
0.31851947
0.31851947
0.31851947
0.2415266
0.16453385
0.087540865
0.087540865
0.2415266
0.31851947
0.2415266
0.2415266
0.31851947
0.31851947
0.2415266
0.16453385
0.16453385
0.16453385
0.2415266
0.31851947
0.39551234
0.39551234
0.39551234
0.31851947
0.2415266
0.087540865
0.087540865
0.16453385
0.16453385
0.2415266
0.2415266
0.2415266
0.31851947
0.31851947
0.2415266
0.2415266
0.2415266
0.31851947
0.31851947
0.2415266
0.2415266
0.2415266
0.31851947
0.31851947
0.2415266
0.2415266
0.2415266
0.2415266
0.16453385
0.16453385
0.16453385
0.2415266
0.2415266
0.2415266
0.2415266
0.16453385
0.16453385
0.2415266
0.2415266
0.2415266
0.16453385
0.16453385
0.16453385
0.2415266
0.39551234
0.39551234
0.31851947
0.31851947
0.31851947
0.31851947
0.31851947
0.2415266
0.16453385
0.16453385
0.2415266
0.31851947
0.31851947
0.31851947
0.31851947
0.31851947
0.2415266
0.16453385
0.16453385
0.16453385
0.16453385
0.16453385
0.16453385
0.087540865
0.087540865
0.087540865
0.010547996
-0.066444755
0.010547996
0.16453385
0.16453385
0.16453385
0.087540865
0.087540865
0.16453385
0.16453385
0.16453385
0.16453385
0.16453385
0.087540865
0.087540865
0.010547996
0.010547996
0.087540865
0.2415266
0.2415266
0.087540865
-0.066444755
-0.2204305
-0.14343762
-0.066444755
0.010547996
0.087540865
0.16453385
0.087540865
0.087540865
0.010547996
0.010547996
0.010547996
-0.066444755
-0.066444755
-0.066444755
0.087540865
0.16453385
0.087540865
0.010547996
0.010547996
0.010547996
0.010547996
0.010547996
-0.14343762
-0.2204305
-0.2204305
-0.066444755
-0.066444755
-0.066444755
-0.14343762
-0.14343762
-0.066444755
-0.066444755
0.010547996
-0.066444755
-0.066444755
0.010547996
0.010547996
-0.066444755
-0.2204305
-0.2204305
-0.29742336
-0.29742336
-0.29742336
-0.29742336
-0.2204305
-0.14343762
-0.2204305
-0.29742336
-0.37441623
-0.29742336
-0.2204305
-0.14343762
-0.2204305
-0.29742336
-0.37441623
-0.37441623
-0.37441623
-0.37441623
-0.37441623
-0.37441623
-0.37441623
-0.37441623
-0.29742336
-0.29742336
-0.29742336
-0.29742336
-0.37441623
-0.37441623
-0.4514091
-0.5284019
-0.5284019
-0.4514091
-0.29742336
-0.2204305
-0.29742336
-0.37441623
-0.4514091
-0.4514091
-0.4514091
-0.4514091
-0.37441623
-0.2204305
-0.14343762
-0.2204305
-0.29742336
-0.37441623
-0.37441623
-0.29742336
-0.29742336
-0.29742336
-0.29742336
-0.29742336
-0.29742336
-0.29742336
-0.2204305
-0.2204305
-0.2204305
-0.29742336
-0.4514091
-0.60539484
-0.60539484
-0.4514091
-0.29742336
-0.29742336
-0.29742336
-0.37441623
-0.4514091
-0.5284019
-0.60539484
-0.68238765
-0.68238765
-0.60539484
-0.5284019
-0.4514091
-0.4514091
-0.5284019
-0.60539484
-0.68238765
-0.68238765
-0.60539484
-0.4514091
-0.4514091
-0.5284019
-0.5284019
-0.60539484
-0.60539484
-0.68238765
-0.68238765
-0.5284019
-0.4514091
-0.4514091
-0.5284019
-0.60539484
-0.68238765
-0.68238765
-0.68238765
-0.60539484
-0.5284019
-0.37441623
-0.37441623
-0.4514091
-0.60539484
-0.68238765
-0.68238765
-0.68238765
-0.60539484
-0.60539484
-0.60539484
-0.60539484
-0.60539484
-0.5284019
-0.5284019
-0.4514091
-0.4514091
-0.4514091
-0.4514091
-0.5284019
-0.5284019
-0.68238765
-0.7593805
-0.7593805
-0.68238765
-0.60539484
-0.60539484
-0.60539484
-0.60539484
-0.5284019
-0.5284019
-0.5284019
-0.60539484
-0.68238765
-0.68238765
-0.60539484
-0.60539484
-0.5284019
-0.60539484
-0.60539484
-0.60539484
-0.60539484
-0.68238765
-0.60539484
-0.5284019
-0.5284019
-0.60539484
-0.5284019
-0.37441623
-0.29742336
-0.29742336
-0.37441623
-0.37441623
-0.4514091
-0.5284019
-0.60539484
-0.5284019
-0.4514091
-0.29742336
-0.14343762
-0.2204305
-0.37441623
-0.5284019
-0.5284019
-0.4514091
-0.37441623
-0.29742336
-0.29742336
-0.29742336
-0.29742336
-0.29742336
-0.37441623
-0.4514091
-0.4514091
-0.4514091
-0.4514091
-0.4514091
-0.4514091
-0.37441623
-0.29742336
-0.37441623
-0.4514091
-0.4514091
-0.4514091
-0.4514091
-0.5284019
-0.4514091
-0.37441623
-0.2204305
-0.14343762
-0.2204305
-0.29742336
-0.4514091
-0.4514091
-0.37441623
-0.37441623
-0.37441623
-0.4514091
-0.37441623
-0.2204305
-0.2204305
-0.29742336
-0.29742336
-0.29742336
-0.14343762
-0.14343762
-0.14343762
-0.2204305
-0.2204305
-0.2204305
-0.2204305
-0.29742336
-0.29742336
-0.29742336
-0.29742336
-0.29742336
-0.29742336
-0.29742336
-0.2204305
-0.14343762
-0.066444755
-0.066444755
-0.066444755
-0.14343762
-0.14343762
-0.14343762
-0.14343762
-0.066444755
-0.066444755
-0.066444755
-0.066444755
-0.066444755
-0.066444755
0.010547996
0.010547996
-0.066444755
-0.066444755
-0.066444755
-0.066444755
0.010547996
0.010547996
0.010547996
-0.066444755
-0.066444755
-0.066444755
-0.066444755
-0.14343762
-0.14343762
-0.066444755
-0.066444755
-0.066444755
-0.066444755
-0.066444755
0.010547996
0.010547996
0.087540865
0.087540865
0.16453385
0.16453385
0.087540865
0.010547996
-0.066444755
-0.066444755
-0.066444755
-0.066444755
0.010547996
0.087540865
0.087540865
0.087540865
0.087540865
0.16453385
0.2415266
0.2415266
0.2415266
0.2415266
0.16453385
0.16453385
0.16453385
0.16453385
0.16453385
0.16453385
0.087540865
0.010547996
0.010547996
0.087540865
0.16453385
0.31851947
0.31851947
0.31851947
0.2415266
0.16453385
0.16453385
0.16453385
0.16453385
0.16453385
0.16453385
0.16453385
0.087540865
0.010547996
0.010547996
0.087540865
0.16453385
0.16453385
0.2415266
0.2415266
0.31851947
0.31851947
0.2415266
0.2415266
0.31851947
0.31851947
0.31851947
0.31851947
0.39551234
0.39551234
0.39551234
0.39551234
0.39551234
0.39551234
0.39551234
0.39551234
0.4725052
0.4725052
0.4725052
0.39551234
0.39551234
0.31851947
0.31851947
0.31851947
0.39551234
0.39551234
0.39551234
0.31851947
0.2415266
0.2415266
0.31851947
0.31851947
0.31851947
0.31851947
0.2415266
0.16453385
0.16453385
0.16453385
0.087540865
0.087540865
0.087540865
0.087540865
0.010547996
0.010547996
0.087540865
0.087540865
0.16453385
0.2415266
0.2415266
0.2415266
0.2415266
0.16453385
0.087540865
0.16453385
0.16453385
0.16453385
0.2415266
0.31851947
0.31851947
0.2415266
0.16453385
0.087540865
0.087540865
0.087540865
0.087540865
0.087540865
0.087540865
0.16453385
0.16453385
0.087540865
0.010547996
0.010547996
0.087540865
0.16453385
0.16453385
0.087540865
0.087540865
0.16453385
0.2415266
0.31851947
0.2415266
0.16453385
0.16453385
0.087540865
0.087540865
0.087540865
0.087540865
0.087540865
0.16453385
0.2415266
0.2415266
0.16453385
0.010547996
0.010547996
0.010547996
0.16453385
0.2415266
0.2415266
0.16453385
0.16453385
0.087540865
0.087540865
0.16453385
0.16453385
0.2415266
0.2415266
0.16453385
0.16453385
0.16453385
0.2415266
0.16453385
0.16453385
0.2415266
0.31851947
0.31851947
0.16453385
0.087540865
0.16453385
0.2415266
0.2415266
0.16453385
0.16453385
0.16453385
0.2415266
0.2415266
0.2415266
0.16453385
0.16453385
0.16453385
0.16453385
0.2415266
0.2415266
0.2415266
0.2415266
0.31851947
0.2415266
0.2415266
0.2415266
0.16453385
0.16453385
0.16453385
0.31851947
0.31851947
0.2415266
0.087540865
0.087540865
0.16453385
0.2415266
0.2415266
0.2415266
0.31851947
0.31851947
0.2415266
0.16453385
0.16453385
0.2415266
0.31851947
0.31851947
0.2415266
0.2415266
0.16453385
0.2415266
0.2415266
0.2415266
0.2415266
0.31851947
0.39551234
0.39551234
0.39551234
0.31851947
0.31851947
0.2415266
0.31851947
0.31851947
0.31851947
0.39551234
0.4725052
0.4725052
0.4725052
0.39551234
0.31851947
0.2415266
0.31851947
0.31851947
0.39551234
0.39551234
0.39551234
0.39551234
0.4725052
0.4725052
0.39551234
0.31851947
0.2415266
0.31851947
0.39551234
0.4725052
0.39551234
0.39551234
0.31851947
0.31851947
0.31851947
0.31851947
0.31851947
0.31851947
0.31851947
0.31851947
0.31851947
0.39551234
0.39551234
0.31851947
0.2415266
0.2415266
0.2415266
0.31851947
0.31851947
0.39551234
0.31851947
0.31851947
0.2415266
0.31851947
0.31851947
0.31851947
0.31851947
0.39551234
0.4725052
0.4725052
0.4725052
0.4725052
0.4725052
0.54949796
0.54949796
0.54949796
0.54949796
0.54949796
0.54949796
0.4725052
0.4725052
0.4725052
0.39551234
0.31851947
0.31851947
0.39551234
0.39551234
0.31851947
0.39551234
0.39551234
0.4725052
0.4725052
0.4725052
0.4725052
0.4725052
0.39551234
0.39551234
0.4725052
0.54949796
0.54949796
0.54949796
0.54949796
0.54949796
0.39551234
0.39551234
0.39551234
0.39551234
0.39551234
0.39551234
0.39551234
0.39551234
0.39551234
0.4725052
0.39551234
0.39551234
0.39551234
0.39551234
0.4725052
0.39551234
0.2415266
0.16453385
0.087540865
0.16453385
0.2415266
0.2415266
0.31851947
0.39551234
0.39551234
0.39551234
0.31851947
0.31851947
0.31851947
0.39551234
0.39551234
0.31851947
0.2415266
0.16453385
0.16453385
0.16453385
0.16453385
0.2415266
0.31851947
0.31851947
0.2415266
0.2415266
0.2415266
0.2415266
0.2415266
0.31851947
0.31851947
0.31851947
0.31851947
0.31851947
0.2415266
0.2415266
0.2415266
0.2415266
0.2415266
0.16453385
0.16453385
0.16453385
0.2415266
0.31851947
0.31851947
0.2415266
0.2415266
0.2415266
0.2415266
0.2415266
0.2415266
0.2415266
0.2415266
0.2415266
0.2415266
0.31851947
0.31851947
0.2415266
0.16453385
0.16453385
0.2415266
0.2415266
0.2415266
0.087540865
0.087540865
0.087540865
0.16453385
0.16453385
0.16453385
0.087540865
0.087540865
0.087540865
0.087540865
0.087540865
0.16453385
0.2415266
0.31851947
0.2415266
0.16453385
0.087540865
0.010547996
-0.066444755
-0.066444755
0.087540865
0.16453385
0.16453385
0.087540865
0.010547996
-0.066444755
-0.14343762
-0.14343762
0.010547996
0.087540865
0.16453385
0.16453385
0.16453385
0.010547996
-0.066444755
-0.066444755
0.010547996
0.087540865
0.087540865
0.087540865
0.010547996
-0.14343762
-0.2204305
-0.14343762
-0.066444755
0.087540865
0.16453385
0.2415266
0.2415266
0.16453385
0.16453385
0.2415266
0.2415266
0.2415266
0.2415266
0.2415266
0.2415266
0.16453385
0.087540865
0.010547996
-0.066444755
0.010547996
0.087540865
0.16453385
0.16453385
0.16453385
0.2415266
0.31851947
0.2415266
0.2415266
0.16453385
0.16453385
0.16453385
0.16453385
0.087540865
0.087540865
0.16453385
0.16453385
0.16453385
0.16453385
0.087540865
0.087540865
0.087540865
0.087540865
0.16453385
0.087540865
0.087540865
0.087540865
0.16453385
0.16453385
0.16453385
0.087540865
0.087540865
0.087540865
0.16453385
0.2415266
0.2415266
0.16453385
0.087540865
0.087540865
0.16453385
0.2415266
0.2415266
0.16453385
0.087540865
0.087540865
0.087540865
0.010547996
-0.066444755
-0.14343762
-0.066444755
0.010547996
0.16453385
0.2415266
0.2415266
0.2415266
0.087540865
0.010547996
0.010547996
0.087540865
0.010547996
-0.066444755
-0.066444755
-0.066444755
0.010547996
0.087540865
0.16453385
0.2415266
0.2415266
0.2415266
0.087540865
0.010547996
0.010547996
0.16453385
0.2415266
0.16453385
0.087540865
0.010547996
0.010547996
0.010547996
-0.066444755
-0.14343762
-0.14343762
-0.066444755
-0.066444755
0.010547996
-0.066444755
-0.066444755
-0.066444755
-0.066444755
-0.066444755
0.010547996
0.010547996
0.010547996
0.010547996
0.010547996
0.010547996
-0.066444755
-0.14343762
-0.14343762
-0.066444755
-0.066444755
0.010547996
0.010547996
-0.066444755
-0.066444755
0.010547996
0.010547996
0.010547996
-0.066444755
-0.2204305
-0.2204305
-0.2204305
-0.14343762
-0.066444755
-0.066444755
-0.14343762
-0.2204305
-0.2204305
-0.2204305
-0.2204305
-0.2204305
-0.14343762
-0.14343762
-0.066444755
-0.066444755
-0.066444755
-0.14343762
-0.2204305
-0.2204305
-0.14343762
-0.066444755
-0.14343762
-0.14343762
-0.14343762
-0.14343762
-0.29742336
-0.37441623
-0.29742336
-0.14343762
-0.14343762
-0.14343762
-0.14343762
-0.066444755
-0.14343762
-0.14343762
-0.14343762
-0.066444755
0.010547996
0.010547996
-0.066444755
-0.14343762
-0.2204305
-0.14343762
-0.14343762
-0.14343762
-0.14343762
-0.14343762
-0.066444755
-0.066444755
-0.14343762
-0.2204305
-0.37441623
-0.37441623
-0.29742336
-0.14343762
-0.066444755
-0.066444755
-0.066444755
-0.066444755
0.010547996
-0.066444755
-0.14343762
-0.2204305
-0.2204305
-0.14343762
-0.14343762
-0.066444755
-0.066444755
-0.14343762
-0.2204305
-0.2204305
-0.29742336
-0.29742336
-0.29742336
-0.29742336
-0.29742336
-0.2204305
-0.2204305
-0.14343762
-0.14343762
-0.14343762
-0.2204305
-0.2204305
-0.29742336
-0.29742336
-0.29742336
-0.29742336
-0.2204305
-0.14343762
-0.066444755
-0.066444755
-0.066444755
-0.066444755
-0.14343762
-0.2204305
-0.14343762
0.010547996
0.087540865
0.16453385
0.16453385
0.087540865
0.087540865
0.087540865
0.16453385
0.087540865
0.010547996
0.010547996
0.087540865
0.16453385
0.16453385
0.16453385
0.087540865
0.010547996
0.010547996
0.010547996
0.010547996
0.087540865
0.010547996
0.010547996
0.010547996
0.087540865
0.010547996
-0.066444755
0.010547996
0.087540865
0.087540865
0.087540865
0.010547996
0.010547996
0.087540865
0.010547996
0.010547996
0.010547996
0.010547996
0.087540865
0.087540865
0.087540865
0.010547996
0.010547996
-0.066444755
0.010547996
0.087540865
0.16453385
0.16453385
0.010547996
-0.066444755
-0.066444755
-0.066444755
-0.066444755
-0.066444755
0.010547996
0.010547996
0.010547996
0.010547996
0.010547996
0.010547996
0.087540865
0.087540865
0.16453385
0.16453385
0.087540865
0.087540865
0.087540865
0.087540865
0.087540865
0.010547996
-0.066444755
-0.14343762
-0.14343762
0.010547996
0.16453385
0.16453385
0.010547996
-0.066444755
-0.066444755
0.010547996
0.087540865
0.010547996
-0.066444755
-0.14343762
-0.14343762
-0.2204305
-0.2204305
-0.29742336
-0.29742336
-0.29742336
-0.2204305
-0.2204305
-0.2204305
-0.14343762
-0.066444755
0.010547996
-0.066444755
-0.066444755
-0.14343762
-0.2204305
-0.29742336
-0.37441623
-0.37441623
-0.29742336
-0.2204305
-0.29742336
-0.29742336
-0.29742336
-0.29742336
-0.29742336
-0.29742336
-0.37441623
-0.37441623
-0.37441623
-0.29742336
-0.2204305
-0.2204305
-0.2204305
-0.2204305
-0.2204305
-0.2204305
-0.29742336
-0.29742336
-0.29742336
-0.29742336
-0.29742336
-0.2204305
-0.29742336
-0.29742336
-0.37441623
-0.37441623
-0.37441623
-0.29742336
-0.29742336
-0.4514091
-0.5284019
-0.60539484
-0.5284019
-0.37441623
-0.29742336
-0.29742336
-0.4514091
-0.4514091
-0.4514091
-0.29742336
-0.29742336
-0.37441623
-0.4514091
-0.5284019
-0.5284019
-0.60539484
-0.68238765
-0.68238765
-0.5284019
-0.4514091
-0.29742336
-0.29742336
-0.37441623
-0.4514091
-0.4514091
-0.4514091
-0.4514091
-0.4514091
-0.37441623
-0.37441623
-0.5284019
-0.60539484
-0.60539484
-0.5284019
-0.4514091
-0.37441623
-0.37441623
-0.37441623
-0.4514091
-0.4514091
-0.4514091
-0.4514091
-0.5284019
-0.5284019
-0.4514091
-0.4514091
-0.5284019
-0.60539484
-0.5284019
-0.5284019
-0.4514091
-0.37441623
-0.37441623
-0.4514091
-0.4514091
-0.37441623
-0.29742336
-0.29742336
-0.29742336
-0.4514091
-0.5284019
-0.60539484
-0.7593805
-0.7593805
-0.68238765
-0.60539484
-0.4514091
-0.4514091
-0.4514091
-0.5284019
-0.5284019
-0.60539484
-0.60539484
-0.5284019
-0.5284019
-0.4514091
-0.4514091
-0.4514091
-0.5284019
-0.60539484
-0.68238765
-0.68238765
-0.68238765
-0.60539484
-0.60539484
-0.68238765
-0.60539484
-0.60539484
-0.60539484
-0.60539484
-0.60539484
-0.60539484
-0.5284019
-0.5284019
-0.60539484
-0.68238765
-0.68238765
-0.60539484
-0.5284019
-0.4514091
-0.5284019
-0.60539484
-0.5284019
-0.5284019
-0.5284019
-0.60539484
-0.68238765
-0.68238765
-0.68238765
-0.68238765
-0.68238765
-0.68238765
-0.68238765
-0.68238765
-0.68238765
-0.68238765
-0.68238765
-0.68238765
-0.60539484
-0.60539484
-0.5284019
-0.68238765
-0.7593805
-0.7593805
-0.68238765
-0.68238765
-0.7593805
-0.7593805
-0.7593805
-0.68238765
-0.68238765
-0.7593805
-0.7593805
-0.68238765
-0.68238765
-0.68238765
-0.7593805
-0.7593805
-0.7593805
-0.68238765
-0.68238765
-0.68238765
-0.68238765
-0.7593805
-0.8363734
-0.7593805
-0.68238765
-0.60539484
-0.5284019
-0.60539484
-0.68238765
-0.7593805
-0.7593805
-0.60539484
-0.5284019
-0.5284019
-0.68238765
-0.8363734
-0.99035907
-0.99035907
-0.91336626
-0.7593805
-0.68238765
-0.60539484
-0.60539484
-0.68238765
-0.7593805
-0.68238765
-0.60539484
-0.5284019
-0.68238765
-0.7593805
-0.7593805
-0.7593805
-0.7593805
-0.8363734
-0.8363734
-0.7593805
-0.60539484
-0.60539484
-0.60539484
-0.68238765
-0.68238765
-0.7593805
-0.7593805
-0.7593805
-0.7593805
-0.7593805
-0.68238765
-0.68238765
-0.7593805
-0.8363734
-0.8363734
-0.7593805
-0.68238765
-0.68238765
-0.7593805
-0.8363734
-0.7593805
-0.68238765
-0.60539484
-0.68238765
-0.7593805
-0.8363734
-0.91336626
-0.8363734
-0.8363734
-0.8363734
-0.7593805
-0.5284019
-0.5284019
-0.60539484
-0.7593805
-0.8363734
-0.7593805
-0.68238765
-0.68238765
-0.68238765
-0.7593805
-0.7593805
-0.68238765
-0.7593805
-0.7593805
-0.8363734
-0.8363734
-0.8363734
-0.7593805
-0.60539484
-0.60539484
-0.68238765
-0.7593805
-0.7593805
-0.7593805
-0.8363734
-0.8363734
-0.8363734
-0.8363734
-0.8363734
-0.8363734
-0.91336626
-0.91336626
-0.8363734
-0.7593805
-0.68238765
-0.7593805
-0.8363734
-0.8363734
-0.7593805
-0.68238765
-0.68238765
-0.8363734
-0.91336626
-0.8363734
-0.68238765
-0.68238765
-0.68238765
-0.8363734
-0.8363734
-0.8363734
-0.68238765
-0.68238765
-0.68238765
-0.7593805
-0.7593805
-0.7593805
-0.7593805
-0.7593805
-0.8363734
-0.8363734
-0.7593805
-0.68238765
-0.68238765
-0.68238765
-0.7593805
-0.8363734
-0.91336626
-0.8363734
-0.68238765
-0.68238765
-0.68238765
-0.7593805
-0.7593805
-0.7593805
-0.68238765
-0.60539484
-0.60539484
-0.68238765
-0.68238765
-0.60539484
-0.60539484
-0.68238765
-0.68238765
-0.60539484
-0.68238765
-0.7593805
-0.7593805
-0.68238765
-0.5284019
-0.4514091
-0.5284019
-0.60539484
-0.68238765
-0.68238765
-0.60539484
-0.5284019
-0.5284019
-0.5284019
-0.60539484
-0.68238765
-0.68238765
-0.68238765
-0.68238765
-0.60539484
-0.60539484
-0.5284019
-0.5284019
-0.5284019
-0.68238765
-0.7593805
-0.7593805
-0.68238765
-0.68238765
-0.68238765
-0.68238765
-0.68238765
-0.60539484
-0.60539484
-0.68238765
-0.68238765
-0.68238765
-0.60539484
-0.60539484
-0.60539484
-0.60539484
-0.68238765
-0.68238765
-0.68238765
-0.60539484
-0.5284019
-0.5284019
-0.5284019
-0.5284019
-0.5284019
-0.5284019
-0.68238765
-0.68238765
-0.7593805
-0.68238765
-0.5284019
-0.37441623
-0.37441623
-0.4514091
-0.5284019
-0.60539484
-0.68238765
-0.68238765
-0.68238765
-0.60539484
-0.5284019
-0.4514091
-0.37441623
-0.37441623
-0.37441623
-0.5284019
-0.5284019
-0.4514091
-0.4514091
-0.37441623
-0.4514091
-0.5284019
-0.60539484
-0.60539484
-0.5284019
-0.5284019
-0.4514091
-0.4514091
-0.4514091
-0.5284019
-0.60539484
-0.60539484
-0.68238765
-0.60539484
-0.60539484
-0.60539484
-0.68238765
-0.7593805
-0.7593805
-0.68238765
-0.60539484
-0.60539484
-0.60539484
-0.5284019
-0.60539484
-0.68238765
-0.68238765
-0.60539484
-0.4514091
-0.37441623
-0.29742336
-0.37441623
-0.4514091
-0.60539484
-0.68238765
-0.68238765
-0.60539484
-0.4514091
-0.4514091
-0.4514091
-0.60539484
-0.5284019
-0.4514091
-0.37441623
-0.37441623
-0.37441623
-0.4514091
-0.5284019
-0.60539484
-0.68238765
-0.68238765
-0.68238765
-0.60539484
-0.5284019
-0.5284019
-0.5284019
-0.60539484
-0.60539484
-0.60539484
-0.60539484
-0.5284019
-0.5284019
-0.5284019
-0.60539484
-0.60539484
-0.60539484
-0.60539484
-0.68238765
-0.68238765
-0.68238765
-0.68238765
-0.7593805
-0.8363734
-0.8363734
-0.68238765
-0.60539484
-0.60539484
-0.60539484
-0.60539484
-0.5284019
-0.5284019
-0.5284019
-0.5284019
-0.5284019
-0.5284019
-0.60539484
-0.68238765
-0.7593805
-0.7593805
-0.68238765
-0.60539484
-0.4514091
-0.37441623
-0.37441623
-0.4514091
-0.5284019
-0.60539484
-0.68238765
-0.68238765
-0.60539484
-0.5284019
-0.4514091
-0.4514091
-0.4514091
-0.5284019
-0.68238765
-0.68238765
-0.60539484
-0.4514091
-0.37441623
-0.4514091
-0.60539484
-0.68238765
-0.68238765
-0.60539484
-0.5284019
-0.4514091
-0.4514091
-0.4514091
-0.5284019
-0.60539484
-0.60539484
-0.5284019
-0.37441623
-0.37441623
-0.37441623
-0.4514091
-0.5284019
-0.68238765
-0.7593805
-0.7593805
-0.68238765
-0.68238765
-0.60539484
-0.5284019
-0.5284019
-0.5284019
-0.60539484
-0.7593805
-0.7593805
-0.68238765
-0.60539484
-0.60539484
-0.60539484
-0.7593805
-0.91336626
-0.91336626
-0.8363734
-0.68238765
-0.60539484
-0.60539484
-0.68238765
-0.7593805
-0.8363734
-0.8363734
-0.7593805
-0.7593805
-0.68238765
-0.68238765
-0.60539484
-0.68238765
-0.68238765
-0.68238765
-0.68238765
-0.68238765
-0.7593805
-0.7593805
-0.7593805
-0.7593805
-0.7593805
-0.68238765
-0.68238765
-0.60539484
-0.5284019
-0.5284019
-0.5284019
-0.60539484
-0.68238765
-0.8363734
-0.8363734
-0.68238765
-0.60539484
-0.60539484
-0.7593805
-0.68238765
-0.60539484
-0.5284019
-0.4514091
-0.4514091
-0.4514091
-0.4514091
-0.4514091
-0.5284019
-0.60539484
-0.5284019
-0.5284019
-0.4514091
-0.4514091
-0.4514091
-0.4514091
-0.4514091
-0.37441623
-0.4514091
-0.5284019
-0.5284019
-0.4514091
-0.4514091
-0.4514091
-0.5284019
-0.5284019
-0.5284019
-0.5284019
-0.5284019
-0.5284019
-0.5284019
-0.5284019
-0.4514091
-0.4514091
-0.4514091
-0.5284019
-0.5284019
-0.4514091
-0.37441623
-0.4514091
-0.5284019
-0.5284019
-0.4514091
-0.37441623
-0.37441623
-0.4514091
-0.5284019
-0.60539484
-0.60539484
-0.60539484
-0.5284019
-0.4514091
-0.37441623
-0.37441623
-0.29742336
-0.29742336
-0.37441623
-0.4514091
-0.4514091
-0.4514091
-0.5284019
-0.5284019
-0.4514091
-0.4514091
-0.37441623
-0.37441623
-0.4514091
-0.4514091
-0.37441623
-0.37441623
-0.37441623
-0.2204305
-0.14343762
-0.2204305
-0.2204305
-0.29742336
-0.29742336
-0.2204305
-0.14343762
-0.14343762
-0.2204305
-0.29742336
-0.37441623
-0.37441623
-0.37441623
-0.29742336
-0.29742336
-0.29742336
-0.29742336
-0.29742336
-0.29742336
-0.29742336
-0.29742336
-0.29742336
-0.29742336
-0.2204305
-0.2204305
-0.29742336
-0.37441623
-0.29742336
-0.2204305
-0.2204305
-0.2204305
-0.2204305
-0.29742336
-0.37441623
-0.4514091
-0.4514091
-0.4514091
-0.4514091
-0.37441623
-0.29742336
-0.2204305
-0.14343762
-0.14343762
-0.2204305
-0.37441623
-0.37441623
-0.37441623
-0.37441623
-0.37441623
-0.37441623
-0.37441623
-0.29742336
-0.37441623
-0.5284019
-0.5284019
-0.4514091
-0.29742336
-0.2204305
-0.2204305
-0.29742336
-0.4514091
-0.4514091
-0.29742336
-0.29742336
-0.29742336
-0.37441623
-0.37441623
-0.29742336
-0.29742336
-0.2204305
-0.29742336
-0.37441623
-0.29742336
-0.2204305
-0.2204305
-0.29742336
-0.29742336
-0.29742336
-0.2204305
-0.14343762
-0.2204305
-0.2204305
-0.29742336
-0.29742336
-0.37441623
-0.4514091
-0.4514091
-0.4514091
-0.37441623
-0.37441623
-0.37441623
-0.29742336
-0.29742336
-0.4514091
-0.60539484
-0.5284019
-0.37441623
-0.2204305
-0.14343762
-0.29742336
-0.4514091
-0.5284019
-0.4514091
-0.5284019
-0.5284019
-0.5284019
-0.37441623
-0.29742336
-0.29742336
-0.37441623
-0.4514091
-0.4514091
-0.4514091
-0.37441623
-0.37441623
-0.4514091
-0.4514091
-0.4514091
-0.4514091
-0.37441623
-0.37441623
-0.37441623
-0.29742336
-0.2204305
-0.14343762
-0.2204305
-0.37441623
-0.4514091
-0.4514091
-0.37441623
-0.4514091
-0.5284019
-0.60539484
-0.5284019
-0.4514091
-0.29742336
-0.2204305
-0.2204305
-0.2204305
-0.2204305
-0.2204305
-0.2204305
-0.29742336
-0.4514091
-0.4514091
-0.4514091
-0.4514091
-0.5284019
-0.5284019
-0.5284019
-0.4514091
-0.4514091
-0.4514091
-0.4514091
-0.5284019
-0.60539484
-0.60539484
-0.4514091
-0.29742336
-0.2204305
-0.2204305
-0.29742336
-0.37441623
-0.4514091
-0.5284019
-0.5284019
-0.5284019
-0.4514091
-0.37441623
-0.29742336
-0.37441623
-0.37441623
-0.37441623
-0.37441623
-0.4514091
-0.60539484
-0.60539484
-0.5284019
-0.5284019
-0.5284019
-0.5284019
-0.5284019
-0.5284019
-0.5284019
-0.4514091
-0.37441623
-0.37441623
-0.37441623
-0.29742336
-0.29742336
-0.37441623
-0.37441623
-0.37441623
-0.37441623
-0.4514091
-0.4514091
-0.4514091
-0.5284019
-0.5284019
-0.5284019
-0.5284019
-0.5284019
-0.5284019
-0.4514091
-0.4514091
-0.4514091
-0.5284019
-0.5284019
-0.37441623
-0.37441623
-0.37441623
-0.5284019
-0.5284019
-0.60539484
-0.60539484
-0.60539484
-0.60539484
-0.60539484
-0.4514091
-0.37441623
-0.37441623
-0.4514091
-0.5284019
-0.5284019
-0.5284019
-0.4514091
-0.4514091
-0.4514091
-0.4514091
-0.4514091
-0.5284019
-0.5284019
-0.5284019
-0.37441623
-0.29742336
-0.2204305
-0.2204305
-0.29742336
-0.29742336
-0.29742336
-0.29742336
-0.29742336
-0.37441623
-0.37441623
-0.37441623
-0.37441623
-0.29742336
-0.2204305
-0.2204305
-0.14343762
-0.14343762
-0.14343762
-0.29742336
-0.37441623
-0.4514091
-0.4514091
-0.4514091
-0.4514091
-0.5284019
-0.4514091
-0.4514091
-0.37441623
-0.29742336
-0.2204305
-0.2204305
-0.29742336
-0.37441623
-0.37441623
-0.37441623
-0.37441623
-0.29742336
-0.29742336
-0.37441623
-0.37441623
-0.4514091
-0.4514091
-0.4514091
-0.37441623
-0.37441623
-0.37441623
-0.37441623
-0.4514091
-0.4514091
-0.4514091
-0.37441623
-0.37441623
-0.37441623
-0.37441623
-0.37441623
-0.37441623
-0.37441623
-0.37441623
-0.4514091
-0.37441623
-0.37441623
-0.37441623
-0.37441623
-0.4514091
-0.4514091
-0.37441623
-0.2204305
-0.14343762
-0.14343762
-0.2204305
-0.29742336
-0.37441623
-0.37441623
-0.29742336
-0.29742336
-0.29742336
-0.37441623
-0.4514091
-0.37441623
-0.29742336
-0.2204305
-0.2204305
-0.29742336
-0.29742336
-0.2204305
-0.2204305
-0.2204305
-0.2204305
-0.2204305
-0.2204305
-0.14343762
-0.14343762
-0.2204305
-0.29742336
-0.29742336
-0.2204305
-0.14343762
-0.066444755
-0.14343762
-0.2204305
-0.37441623
-0.37441623
-0.29742336
-0.2204305
-0.2204305
-0.14343762
-0.14343762
-0.14343762
-0.066444755
-0.066444755
-0.14343762
-0.2204305
-0.14343762
-0.14343762
-0.066444755
-0.066444755
-0.14343762
-0.14343762
-0.14343762
-0.2204305
-0.2204305
-0.2204305
-0.2204305
-0.2204305
-0.14343762
-0.14343762
-0.14343762
-0.2204305
-0.2204305
-0.2204305
-0.2204305
-0.2204305
-0.2204305
-0.29742336
-0.29742336
-0.2204305
-0.2204305
-0.2204305
-0.2204305
-0.14343762
-0.14343762
-0.14343762
-0.14343762
-0.2204305
-0.29742336
-0.29742336
-0.2204305
-0.2204305
-0.2204305
-0.2204305
-0.29742336
-0.2204305
-0.2204305
-0.14343762
-0.14343762
-0.066444755
-0.066444755
-0.14343762
-0.2204305
-0.2204305
-0.14343762
-0.14343762
-0.14343762
-0.14343762
-0.066444755
-0.066444755
-0.066444755
-0.066444755
-0.066444755
-0.14343762
-0.14343762
-0.14343762
-0.14343762
-0.2204305
-0.2204305
-0.2204305
-0.2204305
-0.2204305
-0.2204305
-0.2204305
-0.2204305
-0.14343762
-0.14343762
-0.2204305
-0.2204305
-0.2204305
-0.066444755
0.010547996
0.010547996
-0.066444755
-0.066444755
0.010547996
0.16453385
0.2415266
0.2415266
0.16453385
0.087540865
0.010547996
0.010547996
0.087540865
0.087540865
0.010547996
-0.14343762
-0.14343762
0.010547996
0.16453385
0.2415266
0.16453385
0.010547996
-0.066444755
-0.066444755
0.010547996
0.010547996
0.010547996
-0.066444755
0.010547996
0.087540865
0.16453385
0.16453385
0.010547996
-0.066444755
0.010547996
0.087540865
0.16453385
0.2415266
0.16453385
0.087540865
0.010547996
0.087540865
0.2415266
0.39551234
0.31851947
0.16453385
0.087540865
0.087540865
0.087540865
0.16453385
0.16453385
0.2415266
0.16453385
0.087540865
-0.066444755
0.010547996
0.087540865
0.087540865
0.087540865
0.087540865
0.087540865
0.087540865
0.16453385
0.2415266
0.39551234
0.4725052
0.4725052
0.31851947
0.2415266
0.2415266
0.16453385
0.16453385
0.16453385
0.31851947
0.4725052
0.4725052
0.39551234
0.2415266
0.2415266
0.39551234
0.4725052
0.54949796
0.4725052
0.4725052
0.39551234
0.39551234
0.4725052
0.4725052
0.4725052
0.39551234
0.2415266
0.2415266
0.31851947
0.39551234
0.4725052
0.54949796
0.54949796
0.62649095
0.54949796
0.54949796
0.54949796
0.62649095
0.7034837
0.62649095
0.4725052
0.39551234
0.39551234
0.39551234
0.39551234
0.39551234
0.39551234
0.4725052
0.4725052
0.54949796
0.54949796
0.54949796
0.54949796
0.62649095
0.62649095
0.7034837
0.7034837
0.7034837
0.7034837
0.7034837
0.62649095
0.54949796
0.54949796
0.62649095
0.7034837
0.7034837
0.7034837
0.7804767
0.85746944
0.85746944
0.85746944
0.9344624
1.0114552
0.9344624
0.85746944
0.7804767
0.7034837
0.7804767
0.7804767
0.85746944
0.85746944
0.9344624
0.85746944
0.85746944
0.9344624
1.0114552
1.0884482
1.0114552
1.0114552
0.85746944
0.85746944
0.85746944
1.0114552
1.1654409
1.1654409
1.0884482
0.9344624
0.9344624
1.0114552
1.1654409
1.2424337
1.1654409
1.0884482
1.1654409
1.2424337
1.2424337
1.1654409
1.0884482
1.0114552
1.0884482
1.0884482
1.0884482
1.0884482
1.0884482
1.1654409
1.0884482
1.0114552
0.9344624
1.0114552
1.2424337
1.3194267
1.3194267
1.2424337
1.1654409
1.1654409
1.0884482
1.0884482
1.1654409
1.2424337
1.3194267
1.2424337
1.1654409
1.1654409
1.0884482
1.0884482
1.0884482
1.1654409
1.2424337
1.3964194
1.4734124
1.3964194
1.2424337
1.1654409
1.2424337
1.3194267
1.3964194
1.3964194
1.3194267
1.2424337
1.2424337
1.3194267
1.4734124
1.5504054
1.5504054
1.5504054
1.4734124
1.3964194
1.3194267
1.3194267
1.3964194
1.3964194
1.3964194
1.3194267
1.3194267
1.3194267
1.3194267
1.4734124
1.5504054
1.5504054
1.5504054
1.5504054
1.5504054
1.5504054
1.5504054
1.4734124
1.4734124
1.3964194
1.4734124
1.4734124
1.5504054
1.6273979
1.6273979
1.6273979
1.6273979
1.6273979
1.6273979
1.7043909
1.7043909
1.7813839
1.7043909
1.7043909
1.6273979
1.6273979
1.6273979
1.6273979
1.7043909
1.7813839
1.7813839
1.7043909
1.7043909
1.6273979
1.6273979
1.6273979
1.7043909
1.7813839
1.9353694
1.8583766
1.7813839
1.7813839
1.8583766
1.9353694
1.9353694
1.8583766
1.8583766
2.0123625
2.089355
2.089355
2.0123625
1.9353694
2.0123625
2.0123625
2.089355
2.089355
2.166348
2.089355
2.0123625
2.0123625
2.089355
2.089355
2.0123625
2.089355
2.166348
2.166348
2.166348
2.089355
2.089355
2.089355
2.166348
2.166348
2.089355
2.166348
2.243341
2.3203335
2.3203335
2.243341
2.243341
2.243341
2.3203335
2.3203335
2.243341
2.166348
2.243341
2.4743195
2.4743195
2.3973265
2.166348
2.089355
2.089355
2.0123625
2.089355
2.166348
2.166348
2.243341
2.243341
2.243341
2.166348
2.166348
2.089355
2.089355
2.089355
2.089355
2.089355
2.166348
2.3973265
2.5513124
2.628305
2.628305
2.5513124
2.3973265
2.3203335
2.243341
2.3203335
2.3973265
2.3203335
2.243341
2.243341
2.3203335
2.3203335
2.243341
2.166348
2.243341
2.3973265
2.3973265
2.3203335
2.243341
2.166348
2.243341
2.243341
2.3203335
2.3203335
2.3203335
2.3203335
2.3203335
2.243341
2.3203335
2.3203335
2.3203335
2.3973265
2.3973265
2.3973265
2.3973265
2.3203335
2.166348
2.089355
2.089355
2.166348
2.243341
2.3973265
2.628305
2.782291
2.782291
2.5513124
2.3973265
2.3973265
2.3973265
2.3203335
2.243341
2.243341
2.3203335
2.3973265
2.3973265
2.3973265
2.3973265
2.3203335
2.243341
2.243341
2.3203335
2.3973265
2.4743195
2.3973265
2.3203335
2.3203335
2.3973265
2.3973265
2.3973265
2.3203335
2.3973265
2.5513124
2.705298
2.782291
2.628305
2.4743195
2.4743195
2.628305
2.782291
2.859284
2.859284
2.859284
3.0132694
3.1672554
3.1672554
3.1672554
3.0902624
3.0902624
3.1672554
3.1672554
3.1672554
3.244248
3.398234
3.6292124
3.7831979
3.8601909
3.7831979
3.6292124
3.4752264
3.4752264
3.4752264
3.398234
3.4752264
3.5522194
3.6292124
3.7831979
3.9371834
4.091169
4.091169
4.091169
3.9371834
3.7831979
3.7831979
3.7831979
3.9371834
3.9371834
4.0141764
4.091169
3.9371834
3.5522194
3.244248
3.0902624
3.1672554
3.1672554
3.0902624
2.9362764
2.859284
2.705298
2.628305
2.5513124
2.4743195
2.4743195
2.4743195
2.4743195
2.3973265
2.3203335
2.243341
2.089355
2.0123625
1.9353694
1.8583766
1.6273979
1.5504054
1.5504054
1.6273979
1.7043909
1.7043909
1.6273979
1.3964194
1.2424337
1.1654409
1.1654409
1.0884482
0.9344624
0.7804767
0.62649095
0.54949796
0.4725052
0.2415266
-0.14343762
-0.37441623
-0.14343762
0.16453385
0.31851947
0.16453385
-0.2204305
-0.7593805
-1.2983305
-1.7602878
-1.9912663
-1.7602878
-1.4523163
-1.3753234
-1.6832948
-2.145252
-2.5302162
-2.684202
-2.5302162
-2.3762307
-2.2992377
-2.2992377
-2.2222447
-2.0682592
-1.8372805
-1.529309
-1.2983305
-1.0673519
-0.91336626
-0.68238765
-0.37441623
-0.2204305
-0.14343762
-0.14343762
0.087540865
0.54949796
0.9344624
0.85746944
0.39551234
0.087540865
0.2415266
0.62649095
1.0114552
1.1654409
1.2424337
1.2424337
1.1654409
1.1654409
1.1654409
1.0884482
1.0114552
0.7034837
0.2415266
-0.2204305
-0.4514091
-0.37441623
0.010547996
0.54949796
0.85746944
1.0114552
0.9344624
0.7034837
0.54949796
0.54949796
0.7034837
0.7804767
0.7804767
0.62649095
0.7804767
1.0884482
1.6273979
1.8583766
1.6273979
1.0884482
0.7804767
0.7804767
1.0114552
1.3194267
1.7043909
2.166348
2.5513124
2.859284
3.0902624
3.1672554
2.859284
2.3203335
1.7813839
1.4734124
1.3964194
1.4734124
1.3964194
1.2424337
1.0884482
1.1654409
1.1654409
0.9344624
0.54949796
0.31851947
0.010547996
-0.37441623
-0.68238765
-0.5284019
-0.2204305
0.010547996
-0.14343762
-0.5284019
-0.99035907
-1.0673519
-0.91336626
-0.91336626
-1.2213377
-1.6832948
-1.8372805
-1.3753234
-0.4514091
0.2415266
0.54949796
0.54949796
0.62649095
0.7034837
0.39551234
-0.2204305
-0.5284019
-0.066444755
0.9344624
1.7043909
1.6273979
0.85746944
0.087540865
-0.14343762
0.087540865
0.16453385
-0.14343762
-0.68238765
-0.8363734
-0.68238765
-0.4514091
-0.4514091
-0.60539484
-0.7593805
-0.8363734
-0.91336626
-0.91336626
-0.60539484
-0.066444755
0.54949796
0.7804767
0.62649095
0.16453385
-0.14343762
-0.066444755
0.2415266
0.54949796
0.4725052
0.31851947
0.16453385
0.16453385
0.31851947
0.85746944
1.3964194
1.8583766
2.0123625
1.8583766
1.4734124
1.1654409
1.0114552
1.1654409
1.4734124
1.9353694
2.4743195
2.859284
3.0132694
2.859284
2.5513124
2.089355
1.9353694
2.166348
2.705298
3.1672554
3.4752264
3.5522194
3.4752264
3.0902624
2.782291
2.782291
2.9362764
2.9362764
2.628305
2.4743195
2.628305
3.0132694
3.4752264
3.6292124
3.5522194
3.398234
3.5522194
4.0141764
4.4761333
4.6301193
4.4761333
4.091169
3.9371834
4.1681623
4.553127
4.861098
5.015084
5.1690693
5.3230553
5.400048
5.2460623
5.015084
4.938091
5.1690693
5.8620048
6.6319337
6.9399056
6.400955
5.7080193
5.400048
5.477041
5.7080193
5.7850122
5.7850122
5.8620048
5.938998
6.0929832
6.554941
7.0938907
7.1708837
6.708926
6.0929832
5.7850122
6.1699767
6.7859197
7.2478766
7.1708837
6.708926
5.8620048
5.1690693
5.015084
5.477041
6.0929832
6.4779477
6.554941
6.4779477
6.246969
6.0159907
5.7080193
5.5540338
5.5540338
5.7850122
5.8620048
5.5540338
4.938091
4.553127
4.399141
4.553127
4.707112
4.7841053
4.707112
4.4761333
4.1681623
3.9371834
3.7831979
3.706205
3.6292124
3.398234
3.244248
3.1672554
3.244248
3.1672554
2.859284
2.3973265
2.166348
2.3973265
2.859284
3.0132694
2.705298
2.166348
1.5504054
0.7804767
0.16453385
-0.066444755
0.087540865
0.31851947
0.31851947
0.31851947
0.31851947
0.087540865
-0.5284019
-1.0673519
-1.2983305
-1.0673519
-1.0673519
-1.606302
-2.4532232
-2.9151807
-2.8381877
-2.3762307
-2.145252
-2.2992377
-2.684202
-2.8381877
-2.8381877
-3.1461592
-3.6851091
-3.8390946
-3.3771377
-2.9151807
-2.7611947
-2.8381877
-2.9921732
-2.9921732
-3.0691662
-3.5311236
-4.301052
-5.1479735
-5.609931
-5.609931
-4.916995
-3.8390946
-2.9921732
-2.8381877
-3.2231522
-3.6851091
-3.6851091
-3.2231522
-2.8381877
-2.684202
-2.9151807
-3.3001447
-3.7621021
-4.224059
-4.4550376
-4.4550376
-4.147066
-3.5311236
-3.0691662
-2.8381877
-2.7611947
-2.9151807
-3.0691662
-2.8381877
-2.2992377
-1.8372805
-1.6832948
-2.145252
-2.6072092
-2.5302162
-1.9912663
-1.4523163
-1.2983305
-1.606302
-1.9142735
-2.0682592
-1.9142735
-1.529309
-0.91336626
-0.2204305
0.4725052
0.62649095
0.39551234
-0.066444755
-0.5284019
-0.91336626
-1.0673519
-1.0673519
-0.7593805
-0.4514091
-0.2204305
0.087540865
0.54949796
0.7804767
0.62649095
0.16453385
-0.37441623
-0.8363734
-0.8363734
-0.37441623
0.087540865
0.31851947
0.39551234
0.4725052
0.62649095
0.54949796
0.087540865
-0.4514091
-0.60539484
-0.4514091
-0.066444755
0.010547996
0.010547996
-0.066444755
-0.066444755
-0.37441623
-1.1443448
-1.9142735
-2.2992377
-2.2992377
-2.3762307
-2.6072092
-2.9151807
-2.8381877
-2.2222447
-1.529309
-1.2983305
-1.7602878
-2.4532232
-2.7611947
-2.9921732
-3.2231522
-3.6081161
-3.8390946
-3.7621021
-3.6081161
-3.6081161
-3.7621021
-3.8390946
-3.7621021
-3.7621021
-4.147066
-4.686016
-5.2249665
-5.6869235
-6.071888
-6.2258735
-6.2258735
-6.3028665
-6.1488805
-5.6869235
-5.0709805
-4.763009
-5.2249665
-6.379859
-7.534752
-8.227688
-7.9967093
-7.3037734
-6.8418164
-7.072795
-7.534752
-7.8427234
-7.765731
-7.611745
-7.9197164
-8.612652
-9.305587
-9.459573
-9.151602
-8.766638
-8.612652
-8.920623
-9.305587
-9.690552
-9.690552
-9.536566
-9.459573
-9.690552
-9.998524
-10.229502
-10.152509
-9.998524
-9.998524
-10.460481
-10.999431
-11.307402
-11.461388
-11.692366
-12.000338
-12.000338
-11.769359
-11.53838
-11.615374
-11.846351
-12.000338
-12.000338
-11.846351
-11.769359
-11.692366
-11.846351
-12.000338
-12.154323
-12.462295
-12.847259
-12.924252
-12.770267
-12.462295
-12.231316
-12.30831
-12.462295
-12.61628
-12.462295
-12.231316
-11.923345
-11.769359
-11.615374
-11.461388
-11.307402
-11.53838
-12.231316
-12.847259
-12.847259
-12.000338
-10.999431
-10.614466
-10.999431
-11.846351
-12.61628
-13.078237
-12.770267
-11.923345
-11.230409
-11.230409
-11.923345
-12.693274
-13.078237
-13.078237
-12.847259
-12.693274
-12.385302
-12.154323
-12.462295
-13.001245
-12.693274
-11.692366
-11.384395
-11.923345
-12.462295
-12.077331
-11.384395
-10.999431
-11.076423
-10.999431
-10.768452
-10.614466
-10.691459
-11.153416
-11.615374
-11.692366
-11.230409
-10.537473
-9.844538
-9.382581
-9.228595
-9.305587
-9.382581
-9.228595
-8.997617
-8.689645
-8.458666
-8.381674
-8.535659
-8.689645
-8.843631
-8.843631
-8.766638
-8.689645
-8.689645
-8.843631
-9.151602
-9.382581
-9.305587
-9.151602
-9.305587
-9.844538
-10.383488
-10.691459
-10.845445
-10.922438
-10.922438
-10.922438
-11.153416
-11.461388
-11.846351
-12.077331
-12.154323
-12.077331
-12.077331
-12.154323
-12.30831
-12.539288
-12.924252
-13.386209
-13.925159
-14.310123
-14.541101
-14.77208
-15.003058
-15.003058
-14.849073
-14.77208
-14.77208
-14.849073
-15.003058
-15.003058
-14.849073
-14.541101
-14.6950865
-15.388022
-16.08096
-16.31194
-16.003967
-15.619002
-15.542009
-15.926973
-16.465923
-16.696901
-16.388931
-16.157951
-16.388931
-16.773895
-17.15886
-17.389837
-17.69781
-18.46774
-19.31466
-19.699625
-19.31466
-18.390745
-17.851795
-17.92879
-18.46774
-18.929695
-19.083681
-19.160675
-19.237667
-19.160675
-18.852703
-18.544731
-18.621723
-18.929695
-19.160675
-19.083681
-18.775711
-18.159767
-17.543825
-17.312845
-17.69781
-18.390745
-18.775711
-18.775711
-18.23676
-17.620817
-17.389837
-17.851795
-18.544731
-18.852703
-18.544731
-18.313751
-18.159767
-18.005781
-18.082775
-18.23676
-17.69781
-16.773895
-16.157951
-16.157951
-16.08096
-16.157951
-16.773895
-17.620817
-18.082775
-17.851795
-17.235853
-16.61991
-16.003967
-15.31103
-15.080051
-15.465015
-16.388931
-16.850887
-16.465923
-15.619002
-14.926065
-14.541101
-14.2331295
-14.156137
-14.6950865
-15.080051
-14.849073
-14.2331295
-13.925159
-14.618094
-15.849979
-16.388931
-15.695994
-14.849073
-14.387116
-14.310123
-14.2331295
-14.2331295
-14.464108
-15.003058
-15.849979
-16.234945
-16.08096
-15.465015
-15.003058
-14.926065
-14.849073
-14.926065
-14.926065
-15.003058
-15.080051
-15.31103
-15.772987
-16.157951
-16.465923
-16.542917
-16.003967
-15.080051
-14.310123
-14.0791445
-14.618094
-15.619002
-16.927881
-17.92879
-18.159767
-17.851795
-17.620817
-17.69781
-17.69781
-17.235853
-16.850887
-17.004873
-17.620817
-18.005781
-17.92879
-17.543825
-17.312845
-17.389837
-17.466831
-17.235853
-16.696901
-16.157951
-15.772987
-16.003967
-16.773895
-17.92879
-18.929695
-19.237667
-19.006687
-18.775711
-18.621723
-18.23676
-17.466831
-16.696901
-16.465923
-16.927881
-18.082775
-19.237667
-19.622631
-19.391653
-19.006687
-19.006687
-19.083681
-19.006687
-18.390745
-17.620817
-17.15886
-17.466831
-18.544731
-19.776617
-20.469553
-20.392561
-19.699625
-18.852703
-18.159767
-17.69781
-17.69781
-18.159767
-19.006687
-19.85361
-20.469553
-20.854517
-20.854517
-20.392561
-19.545639
-19.006687
-19.083681
-19.391653
-19.622631
-19.776617
-20.161581
-20.623539
-20.931509
-20.777525
-20.546545
-20.315567
-20.161581
-19.930603
-19.545639
-19.083681
-18.852703
-18.852703
-19.160675
-19.468645
-19.545639
-19.468645
-19.468645
-19.545639
-19.545639
-19.622631
-19.85361
-20.469553
-21.085495
-21.470459
-21.547453
-21.239481
-20.777525
-20.392561
-20.315567
-20.469553
-20.469553
-20.469553
-20.315567
-20.084589
-19.545639
-18.929695
-18.698717
-19.237667
-20.315567
-21.162489
-21.162489
-20.623539
-19.85361
-19.545639
-19.699625
-20.315567
-21.008503
-21.470459
-21.547453
-21.547453
-21.470459
-21.393467
-20.931509
-20.161581
-19.699625
-19.776617
-20.238573
-20.623539
-20.623539
-20.469553
-20.238573
-20.392561
-20.700531
-21.239481
-21.624445
-21.624445
-21.393467
-21.085495
-20.777525
-20.469553
-20.238573
-20.238573
-20.546545
-21.008503
-21.162489
-21.085495
-20.854517
-20.623539
-20.700531
-20.854517
-20.854517
-20.469553
-20.161581
-20.084589
-20.469553
-20.854517
-21.085495
-20.931509
-20.854517
-21.162489
-21.624445
-21.701439
-21.162489
-20.700531
-20.931509
-21.77843
-22.471365
-22.471365
-22.086403
-21.77843
-21.77843
-21.77843
-21.470459
-21.085495
-21.008503
-20.931509
-20.700531
-20.392561
-20.469553
-21.008503
-21.701439
-22.163395
-22.163395
-21.932417
-21.624445
-21.316475
-21.162489
-21.162489
-21.239481
-21.547453
-21.855423
-22.086403
-22.31738
-22.54836
-22.702347
-22.779339
-22.702347
-22.471365
-22.54836
-22.779339
-23.087309
-23.164303
-23.010317
-23.010317
-23.241295
-23.549267
-23.857239
-24.011223
-24.088217
-24.319197
-24.858145
-25.397095
-25.320103
-24.704159
-24.088217
-23.703253
-23.62626
-23.780245
-24.396189
-25.166117
-25.320103
-24.704159
-24.088217
-24.319197
-25.166117
-25.55108
-25.089125
-24.319197
-23.93423
-24.088217
-24.16521
-24.088217
-23.703253
-23.395283
-23.395283
-23.62626
-23.62626
-23.318287
-22.933325
-22.779339
-22.933325
-23.164303
-23.164303
-23.318287
-23.857239
-24.47318
-24.781153
-24.396189
-23.395283
-22.31738
-22.086403
-22.702347
-23.472275
-23.472275
-22.779339
-22.163395
-22.00941
-22.54836
-23.318287
-23.857239
-24.011223
-23.93423
-23.780245
-23.62626
-23.472275
-23.087309
-22.779339
-22.54836
-22.702347
-22.933325
-23.087309
-23.010317
-22.702347
-22.240389
-21.701439
-21.470459
-21.470459
-21.547453
-21.77843
-22.086403
-22.471365
-22.85633
-23.010317
-23.010317
-23.164303
-23.780245
-24.47318
-24.858145
-24.627167
-24.16521
-24.242203
-24.704159
-24.627167
-23.857239
-22.779339
-22.31738
-22.779339
-23.62626
-24.16521
-23.857239
-22.702347
-21.547453
-21.162489
-21.547453
-22.00941
-22.240389
-22.240389
-22.240389
-22.163395
-21.77843
-20.931509
-20.161581
-20.007595
-20.469553
-21.470459
-22.625353
-23.241295
-23.010317
-22.240389
-21.77843
-21.77843
-22.240389
-22.779339
-23.164303
-23.241295
-22.85633
-22.240389
-22.00941
-22.086403
-22.31738
-22.471365
-22.394373
-22.240389
-22.00941
-21.77843
-21.470459
-21.162489
-20.777525
-20.854517
-21.239481
-21.77843
-22.240389
-22.54836
-22.471365
-21.77843
-20.700531
-20.007595
-20.315567
-21.162489
-22.163395
-22.85633
-23.010317
-22.471365
-21.316475
-20.161581
-19.468645
-19.391653
-19.85361
-20.392561
-20.777525
-20.777525
-20.469553
-19.930603
-19.545639
-19.468645
-19.85361
-20.392561
-20.777525
-21.085495
-21.316475
-21.624445
-21.77843
-21.77843
-21.547453
-21.162489
-20.700531
-20.469553
-20.469553
-20.931509
-21.470459
-21.547453
-20.931509
-20.084589
-20.007595
-20.777525
-21.470459
-21.624445
-21.624445
-21.547453
-21.470459
-21.470459
-21.393467
-21.085495
-20.546545
-20.161581
-20.007595
-20.084589
-20.084589
-20.007595
-19.930603
-20.084589
-20.392561
-20.623539
-20.546545
-20.161581
-19.776617
-19.622631
-19.85361
-20.469553
-21.008503
-21.085495
-20.623539
-19.85361
-19.083681
-18.544731
-18.390745
-18.775711
-19.237667
-19.391653
-19.31466
-19.391653
-19.622631
-19.85361
-19.699625
-18.852703
-17.851795
-17.235853
-17.312845
-17.774803
-18.23676
-18.698717
-19.160675
-19.237667
-18.621723
-17.92879
-18.005781
-18.929695
-19.776617
-19.699625
-19.237667
-19.237667
-19.391653
-18.775711
-17.620817
-17.004873
-17.312845
-17.92879
-18.313751
-18.390745
-18.23676
-17.543825
-16.465923
-15.388022
-15.080051
-15.772987
-17.004873
-17.774803
-17.851795
-17.466831
-16.850887
-16.157951
-15.542009
-15.080051
-15.003058
-15.234037
-15.234037
-14.6950865
-14.2331295
-14.310123
-14.77208
-15.157045
-15.388022
-15.388022
-15.234037
-14.926065
-14.464108
-14.2331295
-14.2331295
-14.464108
-15.234037
-16.234945
-16.388931
-15.465015
-14.387116
-14.156137
-14.618094
-15.31103
-15.542009
-15.31103
-14.464108
-12.847259
-11.461388
-11.692366
-13.4632015
-15.003058
-14.926065
-13.771173
-12.770267
-12.30831
-11.923345
-11.769359
-12.154323
-12.924252
-13.6941805
-14.0021515
-14.0791445
-13.8481655
-13.386209
-12.770267
-12.385302
-12.385302
-12.154323
-11.53838
-10.768452
-10.614466
-11.076423
-11.384395
-11.230409
-11.076423
-11.384395
-11.923345
-12.077331
-11.615374
-10.845445
-10.152509
-9.844538
-9.844538
-9.998524
-10.152509
-10.075516
-9.844538
-9.767544
-9.844538
-9.998524
-9.998524
-9.92153
-9.690552
-9.228595
-8.843631
-8.843631
-9.228595
-9.767544
-10.075516
-9.844538
-9.151602
-8.30468
-7.9197164
-7.765731
-7.765731
-7.765731
-7.9967093
-8.30468
-8.381674
-8.30468
-8.535659
-9.382581
-9.92153
-9.459573
-8.073702
-7.072795
-7.3807664
-8.689645
-9.536566
-9.459573
-8.997617
-8.381674
-7.611745
-7.3037734
-7.611745
-7.688738
-7.226781
-6.9958024
-7.4577594
-8.150695
-8.458666
-8.30468
-8.150695
-7.9197164
-7.9197164
-8.381674
-8.535659
-7.765731
-6.379859
-5.609931
-5.994895
-6.918809
-7.534752
-7.9197164
-7.9197164
-7.226781
-6.379859
-6.456852
-7.226781
-7.4577594
-6.9958024
-6.9958024
-7.8427234
-8.535659
-8.458666
-7.688738
-7.072795
-6.9958024
-7.3037734
-7.611745
-7.611745
-7.3037734
-6.918809
-6.6878304
-6.610838
-6.5338445
-6.5338445
-6.9958024
-7.9197164
-8.843631
-8.920623
-7.611745
-5.6869235
-4.5320306
-5.1479735
-7.072795
-8.535659
-8.458666
-7.3037734
-6.2258735
-5.6869235
-5.994895
-6.8418164
-7.534752
-7.611745
-7.226781
-6.9958024
-7.226781
-7.611745
-7.611745
-7.1497874
-6.764824
-6.918809
-7.534752
-8.073702
-8.227688
-7.688738
-6.3028665
-4.993988
-4.840002
-6.3028665
-8.920623
-11.153416
-11.230409
-8.766638
-5.609931
-3.9160876
-4.301052
-5.8409095
-7.072795
-7.611745
-7.765731
-7.3807664
-6.8418164
-6.456852
-6.3028665
-6.2258735
-5.994895
-5.917902
-6.1488805
-6.610838
-6.764824
-6.5338445
-6.3028665
-6.1488805
-6.1488805
-6.2258735
-6.1488805
-5.8409095
-5.455945
-5.2249665
-5.1479735
-5.3019595
-5.532938
-5.6869235
-5.917902
-5.994895
-5.917902
-5.8409095
-5.7639165
-5.7639165
-5.7639165
-5.7639165
-5.8409095
-6.071888
-6.456852
-6.6878304
-6.8418164
-6.8418164
-6.764824
-6.764824
-6.8418164
-6.918809
-7.226781
-7.9967093
-8.843631
-8.843631
-8.30468
-7.611745
-6.5338445
-4.763009
-3.3001447
-3.6851091
-6.5338445
-10.075516
-11.230409
-9.613559
-6.8418164
-4.5320306
-3.4541306
-3.6081161
-4.993988
-6.610838
-6.9958024
-6.379859
-5.917902
-6.1488805
-6.610838
-6.071888
-4.686016
-3.5311236
-3.6081161
-4.5320306
-5.532938
-5.994895
-5.917902
-5.609931
-5.378952
-5.378952
-5.378952
-5.378952
-5.3019595
-5.1479735
-4.916995
-4.763009
-4.763009
-4.763009
-4.840002
-4.916995
-4.993988
-5.0709805
-5.2249665
-5.532938
-5.7639165
-5.7639165
-5.532938
-5.455945
-5.609931
-5.6869235
-5.6869235
-5.6869235
-5.994895
-6.610838
-7.072795
-7.072795
-6.9958024
-7.534752
-8.689645
-8.997617
-6.9958024
-3.4541306
-0.5284019
-0.14343762
-2.5302162
-5.6869235
-7.765731
-7.765731
-5.994895
-3.3771377
-1.2983305
-0.8363734
-1.9912663
-3.8390946
-5.3019595
-5.8409095
-5.532938
-4.686016
-3.6851091
-2.8381877
-2.6072092
-2.9151807
-3.5311236
-3.8390946
-3.8390946
-3.6851091
-3.5311236
-3.4541306
-3.4541306
-3.6081161
-3.7621021
-3.8390946
-3.6851091
-3.3771377
-3.0691662
-2.8381877
-2.8381877
-3.0691662
-3.5311236
-3.6851091
-3.6081161
-3.5311236
-3.5311236
-3.4541306
-3.3001447
-3.1461592
-3.3001447
-3.4541306
-3.3771377
-3.1461592
-2.9151807
-2.7611947
-2.684202
-2.5302162
-2.7611947
-3.5311236
-4.301052
-4.6090236
-4.686016
-4.763009
-4.993988
-5.532938
-6.071888
-6.071888
-5.378952
-4.3780446
-3.9160876
-4.224059
-4.840002
-5.455945
-5.609931
-5.378952
-4.993988
-4.763009
-4.993988
-5.378952
-5.994895
-6.5338445
-6.918809
-6.764824
-6.2258735
-5.532938
-5.2249665
-5.1479735
-5.1479735
-5.2249665
-5.2249665
-5.0709805
-4.993988
-5.1479735
-5.378952
-5.6869235
-5.917902
-5.917902
-5.6869235
-5.3019595
-5.0709805
-5.0709805
-5.1479735
-5.1479735
-4.916995
-4.686016
-4.3780446
-4.224059
-4.224059
-4.3780446
-4.5320306
-4.686016
-4.686016
-4.4550376
-4.147066
-3.9930806
-4.070073
-4.147066
-3.9930806
-3.6081161
-3.1461592
-2.684202
-2.3762307
-2.2222447
-2.0682592
-1.9912663
-1.9142735
-1.8372805
-1.8372805
-1.8372805
-1.9912663
-1.9142735
-1.529309
-1.1443448
-1.0673519
-1.3753234
-1.606302
-1.4523163
-0.8363734
0.010547996
0.4725052
0.31851947
-0.2204305
-0.60539484
-0.5284019
-0.29742336
-0.066444755
0.31851947
0.4725052
0.4725052
0.2415266
0.16453385
0.2415266
0.54949796
0.7804767
1.0884482
1.3964194
1.6273979
1.7043909
1.8583766
2.089355
2.243341
2.3203335
2.3973265
2.3973265
2.243341
2.0123625
1.9353694
2.166348
2.3973265
2.5513124
2.859284
3.321241
3.6292124
3.706205
3.6292124
3.5522194
3.4752264
3.398234
3.4752264
3.5522194
3.6292124
3.6292124
3.7831979
4.1681623
4.553127
4.707112
4.6301193
4.707112
4.938091
5.400048
5.8620048
5.8620048
5.477041
5.2460623
5.2460623
5.477041
5.7080193
5.8620048
5.938998
6.0929832
6.246969
6.1699767
6.0159907
5.938998
6.0929832
6.400955
6.6319337
6.708926
6.8629117
7.0938907
7.3248687
7.5558486
7.7098336
7.7098336
7.5558486
7.7098336
8.094798
8.479763
8.479763
8.248784
8.171791
8.248784
8.248784
8.248784
8.40277
8.633748
8.864727
9.095705
9.249691
9.326684
9.403676
9.557663
9.711648
9.634656
9.634656
9.48067
9.403676
9.48067
9.711648
9.865635
9.865635
9.711648
9.634656
9.634656
9.788641
9.942627
10.096613
10.096613
10.327592
10.55857
10.789549
10.712556
10.55857
10.327592
10.250599
10.250599
10.250599
10.096613
10.01962
10.096613
10.250599
10.404584
10.404584
10.250599
10.173605
10.173605
10.173605
10.327592
10.404584
10.635562
10.866541
10.943534
10.789549
10.55857
10.635562
10.789549
11.020527
11.09752
11.020527
10.789549
10.635562
10.712556
10.789549
10.789549
10.789549
10.635562
10.481577
10.404584
10.481577
10.635562
10.712556
10.789549
10.789549
10.789549
10.866541
10.943534
11.09752
11.174513
11.174513
11.09752
11.09752
11.09752
11.09752
11.251506
11.482485
11.713463
11.790455
11.790455
11.944442
12.021434
12.021434
12.021434
12.098427
12.252412
12.329406
12.329406
12.329406
12.329406
12.791363
13.330313
13.407305
12.945348
12.637377
12.637377
12.868356
13.099335
13.099335
13.022341
13.099335
13.176328
13.25332
13.176328
13.099335
13.099335
13.25332
13.330313
13.407305
13.484299
13.561292
13.638285
13.638285
13.484299
13.407305
13.561292
13.869264
14.023249
14.023249
14.100242
14.254227
14.485206
14.562199
14.485206
14.562199
14.639191
14.87017
14.947162
14.793178
14.716185
14.87017
14.947162
15.024156
14.947162
14.87017
14.87017
14.947162
15.255134
15.563106
15.871076
15.871076
15.871076
15.94807
16.102055
16.179047
16.179047
16.179047
16.102055
16.179047
16.333035
16.487019
16.56401
16.487019
16.56401
16.56401
16.641005
16.717999
16.871983
17.025969
17.179955
17.179955
17.179955
17.256948
17.410933
17.564919
17.564919
17.410933
17.33394
17.33394
17.410933
17.564919
17.564919
17.564919
17.718904
17.87289
18.103868
18.257854
18.41184
18.488832
18.488832
18.334848
18.180862
18.103868
18.103868
18.180862
18.41184
18.488832
18.488832
18.488832
18.41184
18.334848
18.180862
18.180862
18.257854
18.565826
18.719812
18.719812
18.565826
18.41184
18.257854
18.180862
18.257854
18.41184
18.488832
18.565826
18.565826
18.565826
18.796804
19.48974
20.413654
21.337568
21.722534
21.260576
20.644632
20.413654
20.644632
20.798618
20.721626
20.413654
20.182676
20.028688
19.951696
19.874704
19.797712
19.951696
20.336662
20.644632
20.721626
20.721626
20.721626
20.798618
21.029598
21.10659
20.952606
20.644632
20.336662
20.028688
19.951696
20.105684
20.336662
20.490648
20.56764
20.490648
20.413654
20.490648
20.413654
20.413654
20.413654
20.413654
20.336662
20.25967
20.182676
20.182676
20.028688
19.874704
19.874704
20.105684
20.25967
20.336662
20.182676
20.028688
19.797712
19.48974
19.335754
19.258762
19.258762
19.258762
19.181768
19.104776
18.873798
18.873798
19.027782
19.412746
19.48974
19.335754
19.104776
18.95079
18.873798
18.796804
18.642818
18.41184
18.026876
17.795897
17.87289
18.026876
18.103868
17.87289
17.564919
17.256948
17.179955
17.179955
17.179955
17.025969
16.79499
16.641005
16.487019
16.333035
16.333035
16.410027
16.410027
16.25604
16.025063
15.717092
15.486114
15.40912
15.563106
15.794084
15.871076
15.794084
15.486114
15.024156
14.639191
14.485206
14.408213
14.408213
14.177234
13.869264
13.484299
13.484299
13.79227
14.254227
14.408213
14.100242
13.407305
12.791363
12.637377
13.022341
13.484299
13.715277
13.561292
13.176328
12.637377
12.406399
12.560384
12.945348
13.330313
13.407305
13.022341
12.406399
12.021434
12.021434
12.406399
12.637377
12.637377
12.252412
11.867449
11.559477
11.559477
11.790455
12.098427
12.329406
12.17542
11.713463
11.405491
11.482485
11.790455
12.021434
12.098427
12.17542
12.17542
12.098427
11.867449
11.867449
11.944442
12.098427
12.021434
11.867449
11.790455
11.867449
12.17542
12.637377
12.868356
12.791363
12.560384
12.17542
11.944442
11.944442
12.252412
12.483391
12.560384
12.406399
12.252412
12.17542
12.17542
12.329406
12.406399
12.560384
12.868356
13.176328
13.330313
13.330313
13.099335
12.791363
12.714371
12.868356
12.945348
13.099335
13.022341
12.945348
12.868356
12.945348
13.099335
13.25332
13.330313
13.407305
13.407305
13.330313
13.330313
13.330313
13.407305
13.561292
13.715277
13.869264
13.869264
13.79227
13.79227
13.715277
13.869264
14.100242
14.331221
14.408213
14.177234
14.023249
14.023249
14.177234
14.408213
14.408213
14.177234
13.946256
14.023249
14.408213
14.793178
14.947162
14.716185
14.331221
14.023249
14.100242
14.408213
14.716185
14.87017
14.947162
14.87017
14.716185
14.639191
14.562199
14.793178
15.024156
15.10115
15.10115
15.178142
15.178142
15.178142
15.10115
15.10115
15.10115
15.178142
15.255134
15.255134
15.255134
15.10115
14.947162
14.793178
14.716185
14.87017
15.178142
15.40912
15.486114
15.40912
15.332128
15.178142
15.024156
14.87017
14.793178
14.947162
15.178142
15.486114
15.6401
15.6401
15.563106
15.255134
15.024156
14.947162
15.178142
15.6401
16.025063
16.102055
15.871076
15.40912
15.024156
15.024156
15.255134
15.6401
15.94807
15.871076
15.6401
15.40912
15.40912
15.563106
15.794084
15.794084
15.6401
15.40912
15.332128
15.40912
15.486114
15.563106
15.6401
15.563106
15.40912
15.255134
15.10115
15.024156
15.10115
15.332128
15.486114
15.486114
15.255134
15.10115
15.024156
15.10115
15.178142
15.178142
15.10115
15.024156
15.024156
14.947162
14.947162
14.947162
14.947162
14.947162
14.947162
14.947162
14.947162
14.947162
14.947162
14.87017
14.87017
14.87017
14.947162
14.947162
14.947162
14.87017
14.716185
14.639191
14.716185
14.716185
14.716185
14.639191
14.639191
14.639191
14.716185
14.87017
14.87017
14.87017
14.716185
14.485206
14.331221
14.331221
14.485206
14.485206
14.485206
14.408213
14.408213
14.485206
14.562199
14.562199
14.485206
14.485206
14.408213
14.485206
14.485206
14.331221
14.254227
14.100242
14.177234
14.331221
14.408213
14.408213
14.408213
14.408213
14.408213
14.331221
14.100242
14.023249
13.946256
14.023249
13.946256
13.946256
13.946256
13.946256
14.023249
14.023249
14.023249
13.946256
13.946256
13.946256
13.869264
13.79227
13.715277
13.638285
13.561292
13.638285
13.79227
13.946256
14.023249
14.023249
13.946256
13.869264
13.79227
13.79227
13.79227
13.79227
13.79227
13.79227
13.79227
13.715277
13.638285
13.561292
13.484299
13.484299
13.561292
13.638285
13.715277
13.79227
13.715277
13.638285
13.561292
13.407305
13.330313
13.330313
13.25332
13.25332
13.330313
13.330313
13.330313
13.25332
13.176328
13.25332
13.330313
13.407305
13.330313
13.25332
13.099335
12.945348
12.945348
12.945348
12.945348
12.945348
12.945348
12.945348
13.022341
13.176328
13.099335
12.868356
12.714371
12.637377
12.637377
12.714371
12.714371
12.714371
12.714371
12.714371
12.714371
12.637377
12.560384
12.483391
12.483391
12.483391
12.560384
12.714371
12.791363
12.791363
12.714371
12.637377
12.637377
12.714371
12.637377
12.483391
12.329406
12.098427
12.098427
12.252412
12.406399
12.483391
12.406399
12.329406
12.252412
12.329406
12.329406
12.252412
12.17542
12.021434
11.944442
11.867449
11.867449
11.944442
11.944442
12.021434
12.098427
12.17542
12.021434
11.790455
11.63647
11.63647
11.63647
11.63647
11.63647
11.63647
11.713463
11.713463
11.713463
11.790455
11.790455
11.713463
11.63647
11.482485
11.328498
11.251506
11.251506
11.251506
11.328498
11.405491
11.482485
11.405491
11.251506
11.174513
11.251506
11.328498
11.405491
11.328498
11.174513
11.09752
11.09752
11.174513
11.174513
11.09752
11.020527
10.943534
10.943534
10.943534
10.943534
10.866541
10.789549
10.866541
10.866541
10.866541
10.789549
10.866541
10.866541
10.943534
10.943534
10.943534
10.943534
10.866541
10.789549
10.789549
10.866541
10.866541
10.712556
10.712556
10.789549
10.866541
10.943534
10.866541
10.712556
10.635562
10.481577
10.173605
9.865635
9.942627
10.327592
10.712556
10.789549
10.635562
10.55857
10.635562
10.712556
10.712556
10.635562
10.55857
10.481577
10.481577
10.55857
10.55857
10.55857
10.55857
10.481577
10.404584
10.404584
10.404584
10.404584
10.404584
10.481577
10.481577
10.250599
10.096613
10.096613
10.096613
10.173605
10.096613
9.942627
9.942627
10.01962
10.096613
10.173605
10.173605
10.173605
10.096613
9.942627
9.788641
9.634656
9.634656
9.634656
9.634656
9.634656
9.634656
9.711648
9.711648
9.711648
9.634656
9.557663
9.557663
9.48067
9.326684
9.249691
9.172699
9.095705
9.172699
9.172699
9.249691
9.249691
9.172699
9.018713
8.864727
8.94172
8.94172
8.864727
8.864727
8.864727
8.94172
9.018713
9.018713
8.94172
8.864727
8.787734
8.787734
8.787734
8.710741
8.633748
8.633748
8.787734
8.787734
8.633748
8.40277
8.325777
8.248784
8.171791
8.171791
8.171791
8.171791
8.094798
8.094798
8.171791
8.171791
8.017806
7.8638196
7.7868266
7.7098336
7.7098336
7.6328406
7.6328406
7.7098336
7.7098336
7.5558486
7.4788547
7.4018626
7.3248687
7.3248687
7.2478766
7.1708837
7.1708837
7.0938907
7.0168977
6.9399056
6.9399056
7.0168977
7.0168977
6.8629117
6.708926
6.554941
6.6319337
6.708926
6.708926
6.6319337
6.554941
6.554941
6.6319337
6.6319337
6.554941
6.3239627
6.1699767
6.0929832
6.0929832
6.1699767
6.0929832
5.938998
5.7080193
5.7080193
5.7080193
5.7080193
5.6310263
5.6310263
5.5540338
5.5540338
5.477041
5.477041
5.400048
5.3230553
5.2460623
5.2460623
5.3230553
5.2460623
5.2460623
5.1690693
5.1690693
5.015084
4.938091
4.938091
5.015084
5.0920763
5.1690693
5.1690693
5.0920763
4.938091
4.861098
4.861098
4.861098
4.861098
4.861098
4.7841053
4.7841053
4.7841053
4.861098
4.861098
4.7841053
4.7841053
4.7841053
4.707112
4.707112
4.707112
4.6301193
4.553127
4.4761333
4.4761333
4.553127
4.553127
4.553127
4.4761333
4.399141
4.245155
4.1681623
4.1681623
4.245155
4.245155
4.245155
4.1681623
4.1681623
4.245155
4.245155
4.245155
4.245155
4.1681623
3.9371834
3.7831979
3.7831979
3.9371834
4.0141764
4.091169
4.0141764
3.9371834
3.8601909
3.8601909
3.8601909
3.7831979
3.7831979
3.706205
3.706205
3.6292124
3.706205
3.706205
3.6292124
3.5522194
3.4752264
3.398234
3.398234
3.321241
3.244248
3.0902624
3.0902624
3.0132694
3.0132694
3.0132694
3.0902624
3.0902624
3.0902624
3.0902624
3.0132694
2.9362764
2.859284
2.782291
2.782291
2.782291
2.859284
2.859284
2.782291
2.628305
2.5513124
2.4743195
2.5513124
2.5513124
2.4743195
2.4743195
2.4743195
2.5513124
2.5513124
2.5513124
2.4743195
2.3973265
2.243341
2.166348
2.089355
2.089355
2.0123625
2.0123625
2.089355
2.166348
2.243341
2.243341
2.166348
1.9353694
1.8583766
1.8583766
1.7813839
1.6273979
1.5504054
1.4734124
1.3964194
1.3194267
1.2424337
1.1654409
1.1654409
1.2424337
1.3194267
1.3194267
1.3964194
1.2424337
1.0884482
0.9344624
0.85746944
0.7034837
0.62649095
0.62649095
0.54949796
0.54949796
0.62649095
0.7034837
0.62649095
0.4725052
0.31851947
0.2415266
0.31851947
0.54949796
0.54949796
0.4725052
0.2415266
0.087540865
0.087540865
0.087540865
0.087540865
0.087540865
0.087540865
0.087540865
0.087540865
0.16453385
0.2415266
0.39551234
0.39551234
0.31851947
0.2415266
0.2415266
0.2415266
0.31851947
0.2415266
0.2415266
0.2415266
0.2415266
0.2415266
0.16453385
0.087540865
0.010547996
0.010547996
-0.066444755
-0.066444755
-0.066444755
-0.066444755
-0.066444755
0.010547996
0.010547996
0.087540865
0.010547996
-0.066444755
-0.14343762
-0.2204305
-0.29742336
-0.2204305
-0.2204305
-0.2204305
-0.29742336
-0.37441623
-0.37441623
-0.37441623
-0.37441623
-0.37441623
-0.4514091
-0.5284019
-0.60539484
-0.60539484
-0.68238765
-0.7593805
-0.91336626
-0.91336626
-0.7593805
-0.68238765
-0.60539484
-0.68238765
-0.68238765
-0.7593805
-0.8363734
-0.99035907
-1.1443448
-1.2213377
-1.0673519
-0.91336626
-0.91336626
-1.0673519
-1.2213377
-1.2983305
-1.2983305
-1.2983305
-1.4523163
-1.4523163
-1.4523163
-1.4523163
-1.529309
-1.606302
-1.6832948
-1.6832948
-1.606302
-1.606302
-1.529309
-1.4523163
-1.4523163
-1.529309
-1.529309
-1.529309
-1.4523163
-1.529309
-1.6832948
-1.7602878
-1.8372805
-1.8372805
-1.8372805
-1.8372805
-1.8372805
-1.8372805
-1.8372805
-1.7602878
-1.7602878
-1.8372805
-1.8372805
-1.8372805
-1.8372805
-1.8372805
-1.8372805
-1.8372805
-1.9142735
-1.9912663
-2.145252
-2.2222447
-2.2222447
-2.2222447
-2.2222447
-2.2222447
-2.2222447
-2.0682592
-2.0682592
-2.0682592
-2.145252
-2.2222447
-2.2222447
-2.2222447
-2.2222447
-2.2992377
-2.3762307
-2.4532232
-2.4532232
-2.4532232
-2.4532232
-2.3762307
-2.2992377
-2.145252
-2.2222447
-2.2992377
-2.2992377
-2.2222447
-2.2992377
-2.4532232
-2.6072092
-2.6072092
-2.5302162
-2.3762307
-2.2992377
-2.2992377
-2.4532232
-2.6072092
-2.6072092
-2.6072092
-2.6072092
-2.6072092
-2.6072092
-2.5302162
-2.4532232
-2.4532232
-2.5302162
-2.6072092
-2.684202
-2.6072092
-2.5302162
-2.5302162
-2.6072092
-2.684202
-2.7611947
-2.8381877
-2.8381877
-2.9151807
-2.9151807
-2.8381877
-2.7611947
-2.684202
-2.6072092
-2.6072092
-2.684202
-2.7611947
-2.8381877
-2.9151807
-3.0691662
-3.1461592
-3.1461592
-3.1461592
-3.1461592
-3.1461592
-3.1461592
-2.9921732
-2.9151807
-2.9151807
-2.9151807
-2.9151807
-2.9151807
-2.9921732
-3.1461592
-3.3001447
-3.3001447
-3.2231522
-3.1461592
-3.1461592
-3.1461592
-3.2231522
-3.3771377
-3.5311236
-3.5311236
-3.4541306
-3.4541306
-3.3771377
-3.3771377
-3.4541306
-3.6851091
-3.8390946
-3.9160876
-3.9160876
-3.9160876
-3.8390946
-3.7621021
-3.8390946
-3.9160876
-4.070073
-3.9930806
-3.9160876
-3.8390946
-3.9160876
-3.9160876
-3.9160876
-3.9930806
-4.070073
-4.070073
-3.9930806
-3.9160876
-3.9930806
-4.147066
-4.3780446
-4.3780446
-4.224059
-4.070073
-4.070073
-4.147066
-4.301052
-4.301052
-4.301052
-4.301052
-4.3780446
-4.4550376
-4.4550376
-4.4550376
-4.4550376
-4.6090236
-4.6090236
-4.6090236
-4.5320306
-4.6090236
-4.686016
-4.763009
-4.763009
-4.763009
-4.686016
-4.686016
-4.763009
-4.840002
-4.840002
-4.763009
-4.840002
-4.916995
-4.993988
-4.993988
-4.993988
-4.993988
-5.0709805
-5.0709805
-4.993988
-4.993988
-4.993988
-5.1479735
-5.1479735
-5.1479735
-5.1479735
-5.2249665
-5.3019595
-5.378952
-5.378952
-5.378952
-5.455945
-5.609931
-5.6869235
-5.609931
-5.532938
-5.455945
-5.455945
-5.455945
-5.532938
-5.532938
-5.609931
-5.7639165
-5.917902
-5.917902
-5.7639165
-5.7639165
-5.7639165
-5.8409095
-5.917902
-5.917902
-5.8409095
-5.8409095
-5.8409095
-5.7639165
-5.8409095
-5.8409095
-5.917902
-5.917902
-5.917902
-5.917902
-5.994895
-6.071888
-6.1488805
-6.2258735
-6.2258735
-6.1488805
-6.071888
-6.071888
-6.071888
-6.071888
-6.071888
-6.071888
-6.071888
-5.994895
-5.917902
-5.917902
-6.071888
-6.1488805
-6.071888
-6.071888
-5.994895
-6.071888
-6.2258735
-6.2258735
-6.2258735
-6.1488805
-6.1488805
-6.1488805
-6.2258735
-6.2258735
-6.2258735
-6.2258735
-6.2258735
-6.3028665
-6.379859
-6.5338445
-6.610838
-6.6878304
-6.610838
-6.5338445
-6.456852
-6.379859
-6.3028665
-6.3028665
-6.2258735
-6.3028665
-6.456852
-6.5338445
-6.5338445
-6.5338445
-6.456852
-6.456852
-6.456852
-6.456852
-6.379859
-6.3028665
-6.2258735
-6.1488805
-6.1488805
-6.2258735
-6.3028665
-6.3028665
-6.2258735
-6.2258735
-6.2258735
-6.3028665
-6.2258735
-6.2258735
-6.3028665
-6.379859
-6.379859
-6.456852
-6.456852
-6.379859
-6.2258735
-6.1488805
-6.2258735
-6.379859
-6.456852
-6.456852
-6.379859
-6.379859
-6.379859
-6.456852
-6.5338445
-6.456852
-6.379859
-6.2258735
-6.1488805
-6.2258735
-6.379859
-6.456852
-6.456852
-6.379859
-6.3028665
-6.2258735
-6.1488805
-6.1488805
-6.1488805
-6.1488805
-6.2258735
-6.379859
-6.456852
-6.5338445
-6.456852
-6.379859
-6.3028665
-6.3028665
-6.3028665
-6.3028665
-6.3028665
-6.3028665
-6.379859
-6.456852
-6.5338445
-6.379859
-6.2258735
-6.2258735
-6.3028665
-6.379859
-6.379859
-6.3028665
-6.3028665
-6.379859
-6.456852
-6.456852
-6.456852
-6.456852
-6.456852
-6.5338445
-6.610838
-6.610838
-6.610838
-6.5338445
-6.456852
-6.456852
-6.379859
-6.3028665
-6.3028665
-6.3028665
-6.3028665
-6.456852
-6.5338445
-6.5338445
-6.456852
-6.379859
-6.379859
-6.379859
-6.379859
-6.3028665
-6.3028665
-6.3028665
-6.379859
-6.456852
-6.5338445
-6.5338445
-6.5338445
-6.456852
-6.456852
-6.379859
-6.379859
-6.379859
-6.379859
-6.379859
-6.3028665
-6.2258735
-6.2258735
-6.3028665
-6.3028665
-6.2258735
-6.2258735
-6.2258735
-6.3028665
-6.3028665
-6.2258735
-6.071888
-5.994895
-5.917902
-5.917902
-5.917902
-5.994895
-6.071888
-6.071888
-5.917902
-5.8409095
-5.917902
-5.994895
-5.917902
-5.8409095
-5.7639165
-5.6869235
-5.609931
-5.609931
-5.6869235
-5.6869235
-5.6869235
-5.6869235
-5.6869235
-5.6869235
-5.609931
-5.6869235
-5.6869235
-5.609931
-5.609931
-5.609931
-5.609931
-5.532938
-5.532938
-5.455945
-5.378952
-5.3019595
-5.378952
-5.532938
-5.532938
-5.532938
-5.455945
-5.378952
-5.378952
-5.378952
-5.455945
-5.455945
-5.455945
-5.378952
-5.2249665
-5.2249665
-5.2249665
-5.3019595
-5.3019595
-5.2249665
-5.1479735
-5.0709805
-5.1479735
-5.2249665
-5.2249665
-5.1479735
-5.0709805
-4.993988
-4.916995
-4.840002
-4.763009
-4.686016
-4.686016
-4.686016
-4.686016
-4.686016
-4.686016
-4.686016
-4.6090236
-4.5320306
-4.5320306
-4.5320306
-4.5320306
-4.4550376
-4.3780446
-4.3780446
-4.3780446
-4.3780446
-4.301052
-4.224059
-4.301052
-4.3780446
-4.3780446
-4.224059
-4.070073
-3.8390946
-3.2231522
-2.7611947
-3.0691662
-3.9160876
-4.4550376
-4.3780446
-4.070073
-3.9160876
-3.9160876
-3.9930806
-3.9160876
-3.6851091
-3.6081161
-3.6081161
-3.6851091
-3.7621021
-3.7621021
-3.6851091
-3.6081161
-3.6081161
-3.6851091
-3.6851091
-3.6851091
-3.6081161
-3.5311236
-3.5311236
-3.5311236
-3.4541306
-3.3001447
-3.1461592
-3.1461592
-3.3001447
-3.3771377
-3.3771377
-3.3001447
-3.2231522
-3.2231522
-3.2231522
-3.1461592
-3.1461592
-3.0691662
-3.0691662
-3.0691662
-2.9921732
-2.9921732
-2.9151807
-2.9151807
-2.9151807
-2.9151807
-2.8381877
-2.7611947
-2.6072092
-2.4532232
-2.2222447
-2.145252
-2.145252
-2.2222447
-2.2992377
-2.3762307
-2.5302162
-2.6072092
-2.6072092
-2.5302162
-2.3762307
-2.2992377
-2.2222447
-2.2222447
-2.145252
-2.145252
-2.0682592
-1.9912663
-1.9912663
-1.9912663
-2.0682592
-2.2222447
-2.2992377
-2.2222447
-2.145252
-2.0682592
-1.9912663
-1.9912663
-1.9912663
-1.9912663
-2.0682592
-2.0682592
-1.9912663
-2.0682592
-2.0682592
-2.0682592
-2.0682592
-2.0682592
-2.0682592
-2.0682592
-1.9912663
-1.9142735
-1.8372805
-1.7602878
-1.8372805
-1.7602878
-1.7602878
-1.8372805
-1.8372805
-1.7602878
-1.6832948
-1.606302
-1.606302
-1.606302
-1.6832948
-1.7602878
-1.8372805
-1.7602878
-1.6832948
-1.606302
-1.529309
-1.4523163
-1.3753234
-1.2983305
-1.2983305
-1.2983305
-1.2983305
-1.2213377
-1.2213377
-1.2983305
-1.2983305
-1.2983305
-1.2983305
-1.2983305
-1.2213377
-1.1443448
-1.0673519
-1.0673519
-1.0673519
-1.1443448
-1.1443448
-1.1443448
-1.0673519
-1.0673519
-0.99035907
-0.99035907
-0.99035907
-1.0673519
-1.0673519
-1.0673519
-1.0673519
-0.99035907
-0.99035907
-1.0673519
-0.99035907
-0.91336626
-0.8363734
-0.8363734
-0.99035907
-0.99035907
-0.99035907
-0.99035907
-0.91336626
-0.8363734
-0.7593805
-0.68238765
-0.68238765
-0.68238765
-0.68238765
-0.68238765
-0.7593805
-0.7593805
-0.7593805
-0.68238765
-0.68238765
-0.60539484
-0.68238765
-0.7593805
-0.8363734
-0.91336626
-0.91336626
-0.91336626
-0.91336626
-0.91336626
-0.91336626
-0.91336626
-0.8363734
-0.68238765
-0.68238765
-0.7593805
-0.91336626
-0.99035907
-0.99035907
-0.8363734
-0.7593805
-0.7593805
-0.7593805
-0.7593805
-0.68238765
-0.68238765
-0.68238765
-0.68238765
-0.60539484
-0.68238765
-0.68238765
-0.7593805
-0.7593805
-0.8363734
-0.7593805
-0.7593805
-0.7593805
-0.7593805
-0.7593805
-0.7593805
-0.7593805
-0.8363734
-0.91336626
-0.8363734
-0.68238765
-0.60539484
-0.60539484
-0.60539484
-0.68238765
-0.60539484
-0.60539484
-0.7593805
-0.91336626
-0.91336626
-0.8363734
-0.7593805
-0.68238765
-0.60539484
-0.60539484
-0.60539484
-0.60539484
-0.60539484
-0.60539484
-0.60539484
-0.7593805
-0.7593805
-0.8363734
-0.8363734
-0.7593805
-0.68238765
-0.60539484
-0.68238765
-0.8363734
-0.8363734
-0.7593805
-0.68238765
-0.68238765
-0.68238765
-0.7593805
-0.7593805
-0.7593805
-0.68238765
-0.60539484
-0.68238765
-0.68238765
-0.5284019
-0.5284019
-0.60539484
-0.68238765
-0.7593805
-0.68238765
-0.60539484
-0.5284019
-0.4514091
-0.4514091
-0.37441623
-0.37441623
-0.37441623
-0.37441623
-0.29742336
-0.2204305
-0.14343762
-0.066444755
-0.066444755
0.010547996
0.087540865
0.087540865
0.010547996
0.010547996
0.087540865
0.087540865
0.010547996
-0.066444755
-0.066444755
0.010547996
0.16453385
0.31851947
0.31851947
0.2415266
0.2415266
0.2415266
0.31851947
0.31851947
0.31851947
0.31851947
0.31851947
0.31851947
0.31851947
0.31851947
0.31851947
0.4725052
0.54949796
0.4725052
0.4725052
0.4725052
0.62649095
0.62649095
0.62649095
0.62649095
0.7034837
0.7034837
0.7804767
0.85746944
0.9344624
0.9344624
0.85746944
0.7804767
0.7804767
0.85746944
0.9344624
1.0114552
1.0114552
1.0114552
1.0114552
1.0884482
1.0884482
1.1654409
1.2424337
1.3194267
1.3964194
1.4734124
1.4734124
1.3964194
1.3964194
1.3964194
1.3964194
1.3194267
1.3194267
1.3194267
1.3964194
1.5504054
1.6273979
1.6273979
1.5504054
1.5504054
1.4734124
1.4734124
1.5504054
1.7043909
1.8583766
1.8583766
1.8583766
1.8583766
1.8583766
1.8583766
1.7043909
1.7043909
1.7043909
1.7813839
1.8583766
1.9353694
1.9353694
1.9353694
1.9353694
1.9353694
2.0123625
2.089355
2.089355
2.0123625
2.0123625
2.089355
2.166348
2.089355
2.0123625
2.0123625
2.089355
2.166348
2.089355
2.089355
2.166348
2.243341
2.243341
2.166348
2.243341
2.3973265
2.3973265
2.3973265
2.3203335
2.243341
2.243341
2.3203335
2.3973265
2.3973265
2.3973265
2.3973265
2.3973265
2.4743195
2.3973265
2.3203335
2.166348
2.166348
2.243341
2.4743195
2.5513124
2.4743195
2.4743195
2.5513124
2.5513124
2.5513124
2.4743195
2.4743195
2.5513124
2.5513124
2.5513124
2.628305
2.705298
2.782291
2.859284
2.782291
2.705298
2.705298
2.705298
2.705298
2.628305
2.628305
2.782291
2.782291
2.705298
2.628305
2.628305
2.705298
2.782291
2.859284
2.9362764
3.0902624
3.1672554
3.0902624
3.0902624
3.0902624
3.0902624
3.0132694
2.9362764
2.859284
2.859284
2.859284
3.0132694
3.0902624
3.1672554
3.1672554
3.1672554
3.0902624
3.0902624
3.1672554
3.1672554
3.1672554
3.0132694
3.0132694
3.0902624
3.1672554
3.1672554
2.9362764
2.705298
2.782291
2.9362764
3.1672554
3.398234
3.398234
3.321241
3.321241
3.321241
3.321241
3.0902624
2.705298
2.4743195
2.5513124
2.859284
3.0902624
3.0902624
3.0132694
2.9362764
2.859284
2.9362764
2.9362764
2.859284
2.705298
2.5513124
2.4743195
2.3973265
2.4743195
2.5513124
2.705298
2.782291
2.782291
2.705298
2.628305
2.5513124
2.4743195
2.5513124
2.628305
2.705298
2.705298
2.705298
2.628305
2.5513124
2.628305
2.628305
2.705298
2.705298
2.782291
2.782291
2.705298
2.705298
2.705298
2.705298
2.628305
2.5513124
2.4743195
2.3973265
2.4743195
2.5513124
2.5513124
2.4743195
2.4743195
2.5513124
2.5513124
2.4743195
2.4743195
2.4743195
2.4743195
2.3973265
2.3203335
2.243341
2.3203335
2.4743195
2.5513124
2.5513124
2.3973265
2.3203335
2.3203335
2.3203335
2.3203335
2.3203335
2.243341
2.243341
2.3203335
2.3973265
2.4743195
2.4743195
2.3973265
2.3203335
2.3203335
2.3203335
2.3973265
2.3973265
2.3973265
2.3973265
2.3973265
2.4743195
2.4743195
2.4743195
2.3973265
2.3203335
2.166348
2.0123625
1.9353694
1.9353694
1.9353694
2.0123625
2.0123625
2.0123625
1.9353694
1.9353694
1.8583766
1.7813839
1.6273979
1.4734124
1.3964194
1.3964194
1.4734124
1.4734124
1.3964194
1.3964194
1.3964194
1.4734124
1.5504054
1.5504054
1.4734124
1.3964194
1.3194267
1.3964194
1.3964194
1.4734124
1.4734124
1.3964194
1.3194267
1.2424337
1.1654409
1.1654409
1.1654409
1.1654409
1.1654409
1.1654409
1.1654409
1.0884482
1.0884482
1.0884482
1.0884482
1.0884482
1.0114552
1.0114552
1.0884482
1.0884482
1.0884482
1.0884482
1.1654409
1.1654409
1.0884482
0.9344624
0.85746944
0.9344624
0.9344624
0.9344624
0.9344624
0.85746944
0.9344624
0.9344624
0.9344624
0.9344624
0.85746944
0.85746944
0.85746944
0.7804767
0.7034837
0.62649095
0.4725052
0.4725052
0.4725052
0.4725052
0.4725052
0.54949796
0.54949796
0.54949796
0.54949796
0.54949796
0.4725052
0.4725052
0.4725052
0.39551234
0.31851947
0.16453385
0.087540865
0.087540865
0.16453385
0.16453385
0.087540865
0.010547996
0.087540865
0.087540865
0.010547996
-0.066444755
-0.14343762
-0.2204305
-0.2204305
-0.2204305
-0.2204305
-0.29742336
-0.29742336
-0.29742336
-0.29742336
-0.37441623
-0.4514091
-0.5284019
-0.60539484
-0.68238765
-0.7593805
-0.8363734
-0.8363734
-0.8363734
-0.8363734
-0.8363734
-0.99035907
-1.1443448
-1.2213377
-1.1443448
-1.1443448
-1.0673519
-1.0673519
-1.1443448
-1.2213377
-1.2983305
-1.2983305
-1.3753234
-1.4523163
-1.529309
-1.529309
-1.606302
-1.606302
-1.606302
-1.606302
-1.606302
-1.6832948
-1.606302
-1.529309
-1.606302
-1.7602878
-1.9142735
-1.9912663
-1.9912663
-1.9912663
-1.9912663
-2.0682592
-2.2222447
-2.2992377
-2.3762307
-2.2992377
-2.2992377
-2.3762307
-2.4532232
-2.5302162
-2.5302162
-2.5302162
-2.6072092
-2.684202
-2.9151807
-3.0691662
-3.1461592
-3.2231522
-3.2231522
-3.1461592
-3.0691662
-3.0691662
-3.2231522
-3.3001447
-3.3771377
-3.4541306
-3.4541306
-3.5311236
-3.6851091
-3.7621021
-3.7621021
-3.7621021
-3.9160876
-3.9930806
-4.070073
-4.070073
-4.147066
-4.301052
-4.3780446
-4.3780446
-4.3780446
-4.301052
-4.3780446
-4.4550376
-4.6090236
-4.763009
-4.763009
-4.840002
-4.840002
-4.993988
-5.0709805
-5.0709805
-5.0709805
-5.1479735
-5.2249665
-5.3019595
-5.378952
-5.378952
-5.378952
-5.378952
-5.378952
-5.455945
-5.532938
-5.6869235
-5.7639165
-5.8409095
-5.8409095
-5.7639165
-5.7639165
-5.8409095
-6.071888
-6.2258735
-6.3028665
-6.3028665
-6.379859
-6.456852
-6.5338445
-6.610838
-6.6878304
-6.764824
-6.8418164
-6.918809
-6.918809
-6.8418164
-6.918809
-6.9958024
-7.1497874
-7.1497874
-7.1497874
-7.226781
-7.3037734
-7.4577594
-7.534752
-7.534752
-7.534752
-7.611745
-7.765731
-7.9197164
-7.8427234
-7.765731
-7.765731
-7.8427234
-7.9967093
-8.073702
-8.150695
-8.227688
-8.30468
-8.30468
-8.30468
-8.30468
-8.458666
-8.535659
-8.458666
-8.458666
-8.458666
-8.458666
-8.535659
-8.535659
-8.612652
-8.689645
-8.766638
-8.766638
-8.766638
-8.843631
-8.920623
-8.997617
-9.074609
-9.074609
-9.074609
-9.074609
-9.151602
-9.228595
-9.228595
-9.305587
-9.382581
-9.382581
-9.382581
-9.459573
-9.536566
-9.613559
-9.613559
-9.613559
-9.767544
-9.92153
-9.92153
-9.92153
-9.844538
-9.844538
-9.844538
-9.92153
-9.92153
-9.92153
-9.998524
-10.152509
-10.229502
-10.306495
-10.229502
-10.152509
-10.152509
-10.229502
-10.306495
-10.383488
-10.383488
-10.383488
-10.460481
-10.537473
-10.537473
-10.537473
-10.614466
-10.691459
-10.845445
-10.845445
-10.845445
-10.768452
-10.845445
-10.845445
-10.845445
-10.845445
-10.845445
-10.999431
-11.153416
-11.307402
-11.384395
-11.461388
-11.53838
-11.692366
-11.769359
-11.769359
-11.769359
-11.846351
-11.923345
-12.077331
-12.231316
-12.30831
-12.231316
-12.077331
-12.000338
-11.923345
-12.077331
-12.30831
-12.539288
-12.539288
-12.385302
-12.231316
-12.154323
-12.231316
-12.30831
-12.385302
-12.462295
-12.539288
-12.539288
-12.61628
-12.61628
-12.61628
-12.61628
-12.61628
-12.61628
-12.693274
-12.770267
-12.847259
-12.847259
-12.924252
-12.924252
-13.001245
-13.078237
-13.1552305
-13.1552305
-13.1552305
-13.1552305
-13.2322235
-13.309216
-13.2322235
-13.1552305
-13.1552305
-13.2322235
-13.4632015
-13.6171875
-13.6941805
-13.6171875
-13.6171875
-13.6171875
-13.6171875
-13.6941805
-13.6941805
-13.771173
-13.925159
-14.0021515
-14.0791445
-14.156137
-14.156137
-14.0791445
-14.156137
-14.2331295
-14.310123
-14.387116
-14.541101
-14.618094
-14.6950865
-14.618094
-14.541101
-14.618094
-14.77208
-14.849073
-14.849073
-14.849073
-15.003058
-15.157045
-15.157045
-15.080051
-15.003058
-15.003058
-15.234037
-15.465015
-15.465015
-15.388022
-15.31103
-15.388022
-15.388022
-15.465015
-15.465015
-15.619002
-15.772987
-15.926973
-15.926973
-15.772987
-15.695994
-15.695994
-15.849979
-16.003967
-16.157951
-16.157951
-16.234945
-16.234945
-16.31194
-16.388931
-16.388931
-16.388931
-16.388931
-16.542917
-16.61991
-16.61991
-16.61991
-16.61991
-16.773895
-16.850887
-16.927881
-17.081865
-17.15886
-17.15886
-17.081865
-17.081865
-17.235853
-17.312845
-17.466831
-17.543825
-17.620817
-17.69781
-17.851795
-17.92879
-18.005781
-18.005781
-18.082775
-18.23676
-18.313751
-18.46774
-18.621723
-18.775711
-18.775711
-18.852703
-18.852703
-18.929695
-19.083681
-19.237667
-19.31466
-19.468645
-19.545639
-19.622631
-19.776617
-19.930603
-19.930603
-20.007595
-20.084589
-20.161581
-20.315567
-20.469553
-20.623539
-20.777525
-20.777525
-20.931509
-21.008503
-21.162489
-21.316475
-21.470459
-21.624445
-21.77843
-21.855423
-21.932417
-22.00941
-22.163395
-22.31738
-22.394373
-22.54836
-22.702347
-22.779339
-22.779339
-22.933325
-23.164303
-23.395283
-23.472275
-23.472275
-23.472275
-23.549267
-23.703253
-23.857239
-24.011223
-24.16521
-24.242203
-24.396189
-24.550175
-24.627167
-24.704159
-24.781153
-24.858145
-24.935137
-25.089125
-25.24311
-25.474089
-25.705067
-25.859053
-25.859053
-25.936047
-25.936047
-26.013039
-26.167025
-26.321009
-26.398003
-26.398003
-26.474995
-26.628983
-26.782967
-26.85996
-26.936953
-27.013945
-27.16793
-27.321917
-27.39891
-27.475904
-27.552896
-27.783875
-28.014853
-28.168837
-28.245832
-28.322824
-28.47681
-28.707788
-28.861773
-28.938766
-29.01576
-29.092754
-29.169746
-29.323732
-29.477716
-29.554708
-29.554708
-29.708694
-29.939674
-30.09366
-30.247644
-30.324638
-30.40163
-30.555616
-30.709604
-30.863588
-31.017574
-31.094566
-31.171558
-31.40254
-31.556524
-31.633518
-31.71051
-31.864496
-32.01848
-32.09547
-32.09547
-32.172466
-32.326454
-32.48044
-32.711414
-32.942394
-33.096382
-33.173374
-33.173374
-33.250366
-33.32736
-33.481342
-33.63533
-33.86631
-34.020294
-34.17428
-34.25127
-34.328266
-34.40526
-34.63624
-34.867214
-35.021202
-35.175186
-35.25218
-35.25218
-35.32917
-35.406162
-35.48316
-35.714138
-35.868122
-36.0991
-36.176094
-36.330082
-36.407074
-36.561058
-36.715042
-36.86903
-37.023018
-37.177002
-37.177002
-37.177002
-37.253994
-37.330986
-37.484974
-37.638958
-37.71595
-37.792942
-37.792942
-37.94693
-38.100914
-38.2549
-38.408886
-38.485878
-38.639866
-38.870846
-39.02483
-39.10182
-39.178814
-39.178814
-39.255806
-39.332798
-39.332798
-39.486786
-39.640774
-39.717766
-39.87175
-40.025738
-40.10273
-40.17972
-40.17972
-40.17972
-40.256718
-40.4107
-40.564686
-40.564686
-40.564686
-40.641678
-40.718674
-40.795666
-40.94965
-41.02664
-41.103638
-41.18063
-41.25762
-41.41161
-41.4886
-41.565594
-41.565594
-41.565594
-41.719578
-41.873566
-41.950558
-41.950558
-41.950558
-41.950558
-41.950558
-42.02755
-42.02755
-42.104546
-42.25853
-42.33552
-42.489506
-42.5665
-42.5665
-42.5665
-42.643494
-42.643494
-42.643494
-42.643494
-42.643494
-42.643494
-42.720486
-42.79748
-42.874474
-42.874474
-42.951466
-42.951466
-43.10545
-43.10545
-43.10545
-43.10545
-43.18244
-43.259438
-43.259438
-43.259438
-43.259438
-43.259438
-43.33643
-43.41342
-43.41342
-43.41342
-43.41342
-43.259438
-43.18244
-43.259438
-43.259438
-43.33643
-43.259438
-43.259438
-43.18244
-43.10545
-43.028458
-43.028458
-43.10545
-43.18244
-43.259438
-43.18244
-43.10545
-43.10545
-43.10545
-43.18244
-43.10545
-42.951466
-42.951466
-43.028458
-43.028458
-42.951466
-42.79748
-42.79748
-42.79748
-42.79748
-42.874474
-42.951466
-42.951466
-42.951466
-42.951466
-42.874474
-42.720486
-42.643494
-42.5665
-42.5665
-42.5665
-42.643494
-42.643494
-42.643494
-42.5665
-42.489506
-42.412514
-42.412514
-42.33552
-42.25853
-42.181538
-42.181538
-42.181538
-42.181538
-42.02755
-41.950558
-41.950558
-42.104546
-42.181538
-42.181538
-42.02755
-41.950558
-41.873566
-41.719578
-41.642586
-41.642586
-41.642586
-41.565594
-41.565594
-41.565594
-41.565594
-41.565594
-41.4886
-41.4886
-41.565594
-41.565594
-41.4886
-41.25762
-41.103638
-41.02664
-40.94965
-40.872658
-40.872658
-40.872658
-40.872658
-40.795666
-40.795666
-40.718674
-40.718674
-40.718674
-40.641678
-40.641678
-40.564686
-40.564686
-40.487694
-40.4107
-40.33371
-40.256718
-40.33371
-40.256718
-40.17972
-40.10273
-40.10273
-40.10273
-40.10273
-40.025738
-39.948742
-39.948742
-39.948742
-39.87175
-39.87175
-39.794758
-39.794758
-39.717766
-39.640774
-39.56378
-39.486786
-39.486786
-39.486786
-39.486786
-39.409794
-39.409794
-39.332798
-39.255806
-39.178814
-39.178814
-39.178814
-39.178814
-39.10182
-39.10182
-39.02483
-38.947838
-38.947838
-38.870846
-38.79385
-38.639866
-38.56287
-38.485878
-38.56287
-38.56287
-38.56287
-38.485878
-38.485878
-38.408886
-38.331894
-38.2549
-38.100914
-38.100914
-38.100914
-38.023922
-37.94693
-37.869938
-37.869938
-37.869938
-37.792942
-37.792942
-37.71595
-37.638958
-37.484974
-37.407978
-37.253994
-37.177002
-37.10001
-37.023018
-36.86903
-36.792034
-36.792034
-36.715042
-36.715042
-36.715042
-36.715042
-36.63805
-36.561058
-36.484066
-36.407074
-36.330082
-36.176094
-36.0991
-35.945114
-35.945114
-35.868122
-35.714138
-35.56015
-35.406162
-35.32917
-35.25218
-35.175186
-35.175186
-35.175186
-35.021202
-34.94421
-34.790222
-34.71323
-34.559242
-34.48225
-34.40526
-34.328266
-34.25127
-34.17428
-34.097286
-34.097286
-34.020294
-33.943302
-33.943302
-33.86631
-33.789314
-33.63533
-33.481342
-33.40435
-33.32736
-33.173374
-33.01939
-32.942394
-32.865402
-32.711414
-32.55743
-32.403446
-32.326454
-32.326454
-32.24946
-32.172466
-32.09547
-31.941488
-31.941488
-31.864496
-31.787502
-31.633518
-31.479532
-31.40254
-31.40254
-31.325544
-31.248552
-31.171558
-31.094566
-31.094566
-31.094566
-31.017574
-30.863588
-30.709604
-30.63261
-30.555616
-30.478622
-30.478622
-30.40163
-30.324638
-30.170652
-29.939674
-29.78569
-29.631702
-29.631702
-29.708694
-29.708694
-29.631702
-29.477716
-29.323732
-29.246738
-29.246738
-29.246738
-29.169746
-29.169746
-29.092754
-29.01576
-28.938766
-28.78478
-28.630795
-28.553802
-28.553802
-28.47681
-28.47681
-28.399818
-28.399818
-28.322824
-28.168837
-28.091845
-27.937859
-27.860867
-27.860867
-27.860867
-27.783875
-27.70688
-27.629889
-27.475904
-27.321917
-27.244923
-27.244923
-27.244923
-27.244923
-27.16793
-27.090939
-27.013945
-27.013945
-26.936953
-26.936953
-26.85996
-26.705975
-26.628983
-26.705975
-26.782967
-26.705975
-26.628983
-26.551987
-26.474995
-26.398003
-26.398003
-26.398003
-26.321009
-26.244017
-26.167025
-26.013039
-25.936047
-25.859053
-25.78206
-25.859053
-25.859053
-25.859053
-25.78206
-25.628073
-25.628073
-25.628073
-25.55108
-25.55108
-25.474089
-25.474089
-25.474089
-25.397095
-25.320103
-25.24311
-25.24311
-25.166117
-25.089125
-25.012133
-25.089125
-25.089125
-25.089125
-25.089125
-25.089125
-25.012133
-24.858145
-24.858145
-24.858145
-24.858145
-24.858145
-24.781153
-24.781153
-24.781153
-24.781153
-24.704159
-24.704159
-24.704159
-24.627167
-24.627167
-24.550175
-24.396189
-24.319197
-24.16521
-24.011223
-24.011223
-24.088217
-24.088217
-24.16521
-24.242203
-24.16521
-24.011223
-23.93423
-23.857239
-23.857239
-23.857239
-23.857239
-23.780245
-23.780245
-23.780245
-23.62626
-23.549267
-23.472275
-23.549267
-23.549267
-23.472275
-23.395283
-23.395283
-23.395283
-23.395283
-23.318287
-23.164303
-23.087309
-23.087309
-23.087309
-23.087309
-23.087309
-23.010317
-22.933325
-22.933325
-22.933325
-22.933325
-22.85633
-22.779339
-22.779339
-22.85633
-22.85633
-22.779339
-22.625353
-22.471365
-22.31738
-22.163395
-22.163395
-22.31738
-22.471365
-22.625353
-22.625353
-22.54836
-22.394373
-22.31738
-22.240389
-22.240389
-22.240389
-22.240389
-22.240389
-22.163395
-22.086403
-21.932417
-21.855423
-21.855423
-21.855423
-21.932417
-22.086403
-22.00941
-21.855423
-21.701439
-21.701439
-21.855423
-21.855423
-21.77843
-21.701439
-21.624445
-21.547453
-21.393467
-21.316475
-21.393467
-21.470459
-21.624445
-21.624445
-21.547453
-21.316475
-21.162489
-21.008503
-20.931509
-20.931509
-20.931509
-20.931509
-20.931509
-20.931509
-20.931509
-20.777525
-20.623539
-20.623539
-20.623539
-20.700531
-20.700531
-20.623539
-20.469553
-20.315567
-20.084589
-20.007595
-20.084589
-20.084589
-20.084589
-19.930603
-19.85361
-19.85361
-19.930603
-19.85361
-19.776617
-19.622631
-19.468645
-19.468645
-19.468645
-19.468645
-19.391653
-19.31466
-19.237667
-19.160675
-19.006687
-18.929695
-18.929695
-19.083681
-19.083681
-19.006687
-18.852703
-18.775711
-18.698717
-18.698717
-18.621723
-18.46774
-18.390745
-18.313751
-18.23676
-18.23676
-18.159767
-18.082775
-18.005781
-18.005781
-18.005781
-18.005781
-17.851795
-17.774803
-17.620817
-17.466831
-17.466831
-17.466831
-17.543825
-17.466831
-17.312845
-17.235853
-17.15886
-17.081865
-17.004873
-17.004873
-17.004873
-17.004873
-16.850887
-16.696901
-16.61991
-16.61991
-16.61991
-16.465923
-16.31194
-16.31194
-16.388931
-16.388931
-16.31194
-16.234945
-16.157951
-16.157951
-16.157951
-16.08096
-16.003967
-15.926973
-15.849979
-15.772987
-15.695994
-15.619002
-15.619002
-15.619002
-15.542009
-15.542009
-15.388022
-15.31103
-15.234037
-15.157045
-15.157045
-15.157045
-15.080051
-14.926065
-14.6950865
-14.618094
-14.618094
-14.6950865
-14.77208
-14.6950865
-14.464108
-14.310123
-14.387116
-14.387116
-14.387116
-14.310123
-14.156137
-14.0791445
-14.0791445
-14.0021515
-13.8481655
-13.771173
-13.6941805
-13.6941805
-13.6941805
-13.6941805
-13.6171875
-13.5401945
-13.4632015
-13.386209
-13.309216
-13.2322235
-13.2322235
-13.2322235
-13.1552305
-13.001245
-13.001245
-13.001245
-13.078237
-12.924252
-12.847259
-12.770267
-12.693274
-12.61628
-12.61628
-12.61628
-12.61628
-12.61628
-12.539288
-12.385302
-12.30831
-12.231316
-12.231316
-12.231316
-12.154323
-12.077331
-12.077331
-12.154323
-12.077331
-12.000338
-11.846351
-11.769359
-11.769359
-11.769359
-11.769359
-11.692366
-11.615374
-11.53838
-11.461388
-11.461388
-11.461388
-11.307402
-11.153416
-11.076423
-11.076423
-11.076423
-11.076423
-10.999431
-10.999431
-10.999431
-10.999431
-10.999431
-10.922438
-10.768452
-10.691459
-10.691459
-10.768452
-10.768452
-10.691459
-10.537473
-10.537473
-10.614466
-10.537473
-10.460481
-10.306495
-10.229502
-10.229502
-10.306495
-10.383488
-10.306495
-10.152509
-9.998524
-9.844538
-9.767544
-9.767544
-9.767544
-9.767544
-9.690552
-9.613559
-9.536566
-9.536566
-9.536566
-9.536566
-9.536566
-9.382581
-9.305587
-9.305587
-9.305587
-9.228595
-9.151602
-8.997617
-8.920623
-8.920623
-8.920623
-8.997617
-8.920623
-8.766638
-8.612652
-8.535659
-8.535659
-8.612652
-8.689645
-8.766638
-8.689645
-8.535659
-8.30468
-8.150695
-8.227688
-8.30468
-8.30468
-8.30468
-8.227688
-8.227688
-8.150695
-8.150695
-7.9967093
-7.9197164
-7.8427234
-7.9197164
-7.9967093
-7.9967093
-7.9197164
-7.765731
-7.611745
-7.611745
-7.688738
-7.611745
-7.534752
-7.4577594
-7.4577594
-7.4577594
-7.4577594
-7.3037734
-7.3037734
-7.3037734
-7.3037734
-7.226781
-7.1497874
-7.072795
-6.9958024
-6.9958024
-6.9958024
-6.918809
-6.8418164
-6.764824
-6.764824
-6.764824
-6.764824
-6.610838
-6.5338445
-6.5338445
-6.5338445
-6.5338445
-6.5338445
-6.5338445
-6.5338445
-6.456852
-6.379859
-6.3028665
-6.2258735
-6.1488805
-5.994895
-5.994895
-5.994895
-5.994895
-5.994895
-5.994895
-5.8409095
-5.6869235
-5.6869235
-5.6869235
-5.7639165
-5.7639165
-5.7639165
-5.7639165
-5.6869235
-5.6869235
-5.609931
-5.532938
-5.455945
-5.378952
-5.3019595
-5.2249665
-5.2249665
-5.2249665
-5.1479735
-5.0709805
-4.993988
-4.840002
-4.840002
-4.763009
-4.686016
-4.686016
-4.6090236
-4.686016
-4.763009
-4.686016
-4.6090236
-4.6090236
-4.6090236
-4.5320306
-4.4550376
-4.3780446
-4.301052
-4.224059
-4.224059
-4.224059
-4.301052
-4.224059
-4.147066
-4.070073
-3.9930806
-3.9930806
-3.9160876
-3.8390946
-3.8390946
-3.8390946
-3.7621021
-3.7621021
-3.7621021
-3.6081161
-3.4541306
-3.3001447
-3.2231522
-3.2231522
-3.1461592
-3.1461592
-3.2231522
-3.3001447
-3.3001447
-3.3001447
-3.2231522
-3.0691662
-2.9151807
-2.9151807
-2.9921732
-3.0691662
-3.0691662
-3.0691662
-2.9921732
-2.9151807
-2.7611947
-2.7611947
-2.7611947
-2.7611947
-2.684202
-2.684202
-2.6072092
-2.6072092
-2.5302162
-2.4532232
-2.2992377
-2.2222447
-2.2222447
-2.2222447
-2.2222447
-2.145252
-2.0682592
-2.0682592
-2.0682592
-1.9912663
-1.9142735
-1.8372805
-1.8372805
-1.8372805
-1.7602878
-1.6832948
-1.606302
-1.6832948
-1.606302
-1.529309
-1.4523163
-1.3753234
-1.2983305
-1.2983305
-1.2983305
-1.2213377
-1.1443448
-1.2213377
-1.2213377
-1.1443448
-1.1443448
-1.0673519
-0.99035907
-0.91336626
-0.91336626
-0.91336626
-0.91336626
-0.8363734
-0.7593805
-0.60539484
-0.4514091
-0.37441623
-0.29742336
-0.29742336
-0.29742336
-0.37441623
-0.4514091
-0.4514091
-0.4514091
-0.2204305
0.010547996
0.2415266
0.2415266
0.16453385
0.087540865
0.087540865
0.16453385
0.31851947
0.54949796
0.54949796
0.39551234
0.39551234
0.4725052
0.7034837
0.85746944
0.85746944
0.85746944
0.9344624
1.0114552
1.0884482
1.0114552
1.0114552
1.0114552
1.1654409
1.3194267
1.3964194
1.3964194
1.3964194
1.3964194
1.3964194
1.3964194
1.3964194
1.4734124
1.6273979
1.8583766
2.0123625
1.9353694
1.7043909
1.5504054
1.6273979
1.7043909
1.7813839
1.7813839
1.8583766
1.9353694
1.9353694
1.8583766
1.8583766
1.9353694
2.0123625
2.089355
2.166348
2.166348
2.166348
2.243341
2.243341
2.243341
2.243341
2.243341
2.3973265
2.4743195
2.4743195
2.3973265
2.3203335
2.3203335
2.4743195
2.5513124
2.5513124
2.5513124
2.5513124
2.628305
2.705298
2.705298
2.782291
2.782291
2.782291
2.705298
2.705298
2.782291
2.859284
2.859284
2.859284
2.782291
2.859284
2.859284
2.9362764
2.9362764
3.0132694
3.0132694
3.0902624
3.0902624
3.1672554
3.244248
3.321241
3.321241
3.321241
3.321241
3.398234
3.4752264
3.5522194
3.5522194
3.5522194
3.4752264
3.321241
3.321241
3.321241
3.398234
3.4752264
3.4752264
3.4752264
3.4752264
3.5522194
3.706205
3.706205
3.706205
3.706205
3.7831979
3.7831979
3.8601909
3.9371834
3.9371834
4.0141764
4.0141764
3.9371834
3.8601909
3.7831979
3.8601909
4.0141764
4.091169
4.1681623
4.091169
4.0141764
3.9371834
4.0141764
4.0141764
4.0141764
3.9371834
4.0141764
4.091169
4.091169
4.1681623
4.245155
4.3221483
4.3221483
4.245155
4.245155
4.3221483
4.3221483
4.3221483
4.3221483
4.3221483
4.4761333
4.4761333
4.4761333
4.399141
4.399141
4.399141
4.399141
4.3221483
4.399141
4.4761333
4.553127
4.553127
4.553127
4.553127
4.707112
4.861098
4.861098
4.7841053
4.6301193
4.6301193
4.6301193
4.707112
4.861098
4.861098
4.7841053
4.7841053
4.7841053
4.7841053
4.7841053
4.861098
4.861098
4.861098
4.861098
5.015084
5.0920763
5.0920763
5.015084
5.015084
5.015084
5.015084
5.015084
4.938091
5.015084
5.015084
5.1690693
5.1690693
5.2460623
5.2460623
5.2460623
5.2460623
5.3230553
5.2460623
5.2460623
5.3230553
5.400048
5.477041
5.400048
5.400048
5.400048
5.477041
5.5540338
5.5540338
5.6310263
5.6310263
5.6310263
5.5540338
5.400048
5.477041
5.6310263
5.7080193
5.7080193
5.7080193
5.7080193
5.7080193
5.7850122
5.7080193
5.7080193
5.7080193
5.7080193
5.7850122
5.8620048
5.938998
5.938998
5.938998
5.8620048
5.8620048
5.7080193
5.7080193
5.6310263
5.7080193
5.8620048
6.0159907
6.0159907
5.938998
5.8620048
5.938998
6.0929832
6.0929832
6.0929832
6.0159907
5.938998
5.8620048
5.938998
6.0159907
6.0929832
6.1699767
6.1699767
6.1699767
6.246969
6.3239627
6.3239627
6.3239627
6.246969
6.246969
6.3239627
6.3239627
6.3239627
6.3239627
6.3239627
6.400955
6.400955
6.400955
6.4779477
6.4779477
6.4779477
6.554941
6.6319337
6.6319337
6.554941
6.554941
6.6319337
6.6319337
6.554941
6.4779477
6.3239627
6.3239627
6.400955
6.4779477
6.554941
6.554941
6.6319337
6.6319337
6.554941
6.4779477
6.400955
6.400955
6.4779477
6.554941
6.554941
6.554941
6.6319337
6.6319337
6.708926
6.6319337
6.4779477
6.400955
6.400955
6.4779477
6.6319337
6.708926
6.708926
6.6319337
6.554941
6.554941
6.554941
6.554941
6.554941
6.554941
6.6319337
6.6319337
6.708926
6.6319337
6.554941
6.554941
6.554941
6.554941
6.554941
6.554941
6.554941
6.6319337
6.708926
6.708926
6.6319337
6.554941
6.554941
6.6319337
6.708926
6.708926
6.708926
6.7859197
6.7859197
6.8629117
6.8629117
6.8629117
6.7859197
6.7859197
6.708926
6.708926
6.8629117
6.9399056
7.0938907
7.0938907
7.0168977
6.8629117
6.7859197
6.7859197
6.7859197
6.8629117
7.0168977
7.0938907
7.0938907
7.0168977
6.9399056
6.8629117
6.9399056
7.0168977
7.0168977
6.9399056
6.8629117
6.8629117
6.8629117
6.9399056
6.9399056
6.9399056
6.9399056
6.9399056
6.8629117
6.8629117
6.9399056
7.0168977
7.0938907
7.0168977
7.0168977
6.9399056
6.9399056
6.7859197
6.7859197
6.7859197
6.8629117
6.9399056
7.0938907
7.1708837
7.0938907
7.0168977
7.0168977
7.0168977
7.0938907
7.1708837
7.1708837
7.1708837
7.2478766
7.1708837
7.0938907
7.0938907
7.1708837
7.3248687
7.3248687
7.3248687
7.2478766
7.2478766
7.3248687
7.4018626
7.4018626
7.3248687
7.2478766
7.1708837
7.2478766
7.3248687
7.3248687
7.2478766
7.2478766
7.4018626
7.4788547
7.5558486
7.5558486
7.4018626
7.3248687
7.4018626
7.4018626
7.4018626
7.4018626
7.4018626
7.4018626
7.3248687
7.3248687
7.3248687
7.2478766
7.3248687
7.4788547
7.6328406
7.7098336
7.6328406
7.4788547
7.4788547
7.6328406
7.7098336
7.7868266
7.7868266
7.7868266
7.7868266
7.7098336
7.6328406
7.5558486
7.4788547
7.5558486
7.7868266
7.9408126
7.9408126
7.9408126
7.9408126
7.9408126
7.8638196
7.7868266
7.7868266
7.8638196
7.8638196
7.8638196
7.8638196
7.8638196
7.9408126
8.017806
8.094798
8.094798
8.017806
8.094798
8.094798
8.017806
7.9408126
7.9408126
8.017806
8.017806
8.017806
8.017806
8.017806
8.017806
8.017806
7.9408126
7.8638196
7.9408126
7.9408126
8.017806
8.017806
8.017806
8.017806
8.017806
8.017806
8.017806
8.017806
8.094798
8.094798
8.094798
8.017806
8.017806
8.017806
8.017806
7.9408126
7.9408126
8.017806
8.094798
8.171791
8.171791
8.248784
8.171791
8.171791
8.248784
8.248784
8.171791
8.171791
8.248784
8.325777
8.40277
8.325777
8.248784
8.248784
8.248784
8.248784
8.248784
8.248784
8.248784
8.248784
8.248784
8.325777
8.40277
8.479763
8.556756
8.479763
8.325777
8.325777
8.325777
8.248784
8.171791
8.248784
8.248784
8.248784
8.248784
8.171791
8.171791
8.171791
8.248784
8.40277
8.40277
8.325777
8.171791
8.094798
8.094798
8.171791
8.094798
8.017806
7.9408126
7.9408126
8.017806
8.017806
7.9408126
7.9408126
8.017806
8.094798
8.094798
8.094798
8.094798
8.017806
8.017806
8.017806
8.017806
8.094798
8.094798
8.017806
7.9408126
7.8638196
7.7868266
7.7868266
7.8638196
7.9408126
7.9408126
7.8638196
7.8638196
7.8638196
7.8638196
7.8638196
7.9408126
8.017806
8.017806
8.017806
7.9408126
7.8638196
7.7868266
7.7098336
7.7098336
7.7098336
7.7868266
7.7868266
7.7098336
7.6328406
7.6328406
7.7098336
7.7098336
7.7868266
7.7098336
7.7098336
7.6328406
7.6328406
7.6328406
7.6328406
7.5558486
7.5558486
7.5558486
7.6328406
7.6328406
7.6328406
7.6328406
7.5558486
7.5558486
7.4788547
7.4788547
7.5558486
7.5558486
7.4788547
7.4018626
7.3248687
7.2478766
7.2478766
7.3248687
7.4018626
7.4018626
7.4018626
7.3248687
7.2478766
7.2478766
7.2478766
7.1708837
7.1708837
7.1708837
7.2478766
7.2478766
7.1708837
7.0938907
7.0938907
7.0938907
7.0938907
7.0168977
7.0938907
7.0938907
7.1708837
7.1708837
7.0938907
7.0168977
6.9399056
6.8629117
6.8629117
6.9399056
6.9399056
7.0168977
6.9399056
6.8629117
6.7859197
6.7859197
6.7859197
6.8629117
6.8629117
6.8629117
6.7859197
6.7859197
6.7859197
6.7859197
6.8629117
6.7859197
6.708926
6.708926
6.7859197
6.708926
6.6319337
6.6319337
6.708926
6.708926
6.708926
6.6319337
6.554941
6.6319337
6.708926
6.7859197
6.6319337
6.554941
6.4779477
6.554941
6.554941
6.6319337
6.554941
6.4779477
6.4779477
6.4779477
6.554941
6.6319337
6.6319337
6.554941
6.400955
6.400955
6.400955
6.400955
6.4779477
6.554941
6.400955
6.3239627
6.246969
6.246969
6.3239627
6.3239627
6.246969
6.246969
6.3239627
6.3239627
6.400955
6.400955
6.400955
6.400955
6.3239627
6.3239627
6.3239627
6.3239627
6.246969
6.246969
6.1699767
6.1699767
6.246969
6.1699767
6.1699767
6.246969
6.400955
6.400955
6.3239627
6.246969
6.246969
6.3239627
6.3239627
6.246969
6.1699767
6.1699767
6.1699767
6.246969
6.1699767
6.1699767
6.1699767
6.0929832
6.0929832
6.1699767
6.246969
6.246969
6.246969
6.1699767
6.1699767
6.1699767
6.1699767
6.1699767
6.246969
6.246969
6.246969
6.1699767
6.1699767
6.1699767
6.0929832
6.0159907
6.0159907
6.0929832
6.0929832
6.0929832
6.0159907
6.0159907
6.0929832
6.1699767
6.1699767
6.0929832
6.0929832
6.0159907
6.0929832
6.1699767
6.1699767
6.1699767
6.1699767
6.0929832
6.0159907
6.0159907
6.0929832
6.0929832
6.0929832
6.0929832
6.0159907
6.0159907
6.0159907
6.0159907
6.0159907
6.0159907
6.0159907
6.0929832
6.0929832
6.0929832
6.0159907
6.0159907
6.0929832
6.1699767
6.1699767
6.1699767
6.0929832
6.0929832
6.0159907
5.938998
5.938998
5.938998
6.0159907
6.0159907
5.938998
6.0159907
6.0159907
6.0159907
5.938998
6.0159907
6.0929832
6.0929832
6.0929832
6.0159907
6.0159907
6.0929832
6.1699767
6.1699767
6.0929832
6.0159907
6.0159907
6.0929832
6.1699767
6.246969
6.246969
6.246969
6.3239627
6.3239627
6.246969
6.1699767
6.1699767
6.1699767
6.246969
6.246969
6.0929832
6.0929832
6.0929832
6.1699767
6.1699767
6.1699767
6.1699767
6.246969
6.246969
6.246969
6.1699767
6.0929832
6.1699767
6.1699767
6.3239627
6.3239627
6.3239627
6.3239627
6.3239627
6.400955
6.400955
6.3239627
6.3239627
6.3239627
6.3239627
6.3239627
6.400955
6.4779477
6.4779477
6.400955
6.400955
6.400955
6.400955
6.400955
6.400955
6.400955
6.400955
6.400955
6.3239627
6.400955
6.4779477
6.4779477
6.400955
6.3239627
6.3239627
6.3239627
6.400955
6.400955
6.3239627
6.3239627
6.3239627
6.3239627
6.3239627
6.3239627
6.3239627
6.4779477
6.6319337
6.708926
6.708926
6.554941
6.4779477
6.4779477
6.4779477
6.4779477
6.4779477
6.4779477
6.554941
6.554941
6.6319337
6.554941
6.4779477
6.4779477
6.554941
6.708926
6.7859197
6.708926
6.6319337
6.708926
6.708926
6.7859197
6.7859197
6.708926
6.708926
6.7859197
6.8629117
6.708926
6.6319337
6.554941
6.554941
6.6319337
6.6319337
6.6319337
6.6319337
6.554941
6.554941
6.554941
6.6319337
6.708926
6.708926
6.6319337
6.6319337
6.554941
6.554941
6.4779477
6.554941
6.6319337
6.6319337
6.708926
6.6319337
6.6319337
6.554941
6.554941
6.4779477
6.400955
6.400955
6.400955
6.400955
6.400955
6.400955
6.400955
6.400955
6.3239627
6.246969
6.3239627
6.4779477
6.554941
6.6319337
6.4779477
6.3239627
6.3239627
6.3239627
6.400955
6.400955
6.400955
6.400955
6.400955
6.400955
6.4779477
6.4779477
6.400955
6.3239627
6.3239627
6.400955
6.4779477
6.400955
6.3239627
6.3239627
6.400955
6.400955
6.3239627
6.3239627
6.400955
6.4779477
6.400955
6.3239627
6.246969
6.3239627
6.400955
6.400955
6.400955
6.400955
6.3239627
6.3239627
6.246969
6.246969
6.1699767
6.1699767
6.246969
6.246969
6.1699767
6.1699767
6.0929832
6.0929832
6.1699767
6.246969
6.246969
6.246969
6.1699767
6.1699767
6.0929832
6.0159907
5.938998
6.0159907
6.0159907
6.0159907
6.0929832
6.0929832
6.0929832
6.0929832
6.0929832
6.0929832
6.0929832
6.0929832
6.0929832
5.938998
5.8620048
5.8620048
5.8620048
5.8620048
5.7850122
5.7850122
5.8620048
6.0159907
6.0929832
6.0929832
6.0159907
5.938998
5.8620048
5.8620048
5.8620048
5.7850122
5.7850122
5.7850122
5.8620048
5.7850122
5.7080193
5.6310263
5.7080193
5.7850122
5.8620048
5.8620048
5.8620048
5.7850122
5.7850122
5.8620048
5.8620048
5.8620048
5.7850122
5.7850122
5.7080193
5.6310263
5.6310263
5.6310263
5.7080193
5.8620048
5.7850122
5.7080193
5.6310263
5.5540338
5.5540338
5.5540338
5.6310263
5.7850122
5.7850122
5.7080193
5.6310263
5.5540338
5.5540338
5.6310263
5.6310263
5.6310263
5.7080193
5.7080193
5.7080193
5.7080193
5.6310263
5.6310263
5.7080193
5.7080193
5.7080193
5.6310263
5.6310263
5.6310263
5.5540338
5.477041
5.5540338
5.6310263
5.7080193
5.6310263
5.6310263
5.6310263
5.7080193
5.7080193
5.7080193
5.7080193
5.7080193
5.7850122
5.8620048
5.8620048
5.7850122
5.6310263
5.6310263
5.6310263
5.6310263
5.6310263
5.5540338
5.6310263
5.7080193
5.7080193
5.7080193
5.7080193
5.6310263
5.6310263
5.6310263
5.7080193
5.7080193
5.7080193
5.7080193
5.7080193
5.7080193
5.6310263
5.5540338
5.6310263
5.6310263
5.6310263
5.6310263
5.5540338
5.5540338
5.6310263
5.6310263
5.5540338
5.477041
5.5540338
5.5540338
5.6310263
5.6310263
5.6310263
5.6310263
5.6310263
5.6310263
5.6310263
5.7080193
5.6310263
5.5540338
5.477041
5.477041
5.477041
5.6310263
5.7080193
5.6310263
5.5540338
5.477041
5.477041
5.477041
5.5540338
5.5540338
5.477041
5.5540338
5.5540338
5.6310263
5.6310263
5.5540338
5.5540338
5.5540338
5.6310263
5.6310263
5.6310263
5.6310263
5.6310263
5.6310263
5.7080193
5.7080193
5.6310263
5.6310263
5.6310263
5.6310263
5.6310263
5.6310263
5.477041
5.477041
5.477041
5.5540338
5.477041
5.400048
5.3230553
5.3230553
5.400048
5.477041
5.5540338
5.5540338
5.6310263
5.6310263
5.5540338
5.477041
5.477041
5.5540338
5.5540338
5.5540338
5.6310263
5.6310263
5.477041
5.400048
5.400048
5.5540338
5.6310263
5.6310263
5.5540338
5.477041
5.5540338
5.6310263
5.6310263
5.6310263
5.6310263
5.6310263
5.7080193
5.6310263
5.6310263
5.5540338
5.5540338
5.6310263
5.6310263
5.6310263
5.5540338
5.5540338
5.5540338
5.5540338
5.5540338
5.5540338
5.477041
5.400048
5.400048
5.400048
5.400048
5.477041
5.477041
5.5540338
5.5540338
5.477041
5.477041
5.477041
5.5540338
5.5540338
5.5540338
5.477041
5.477041
5.5540338
5.6310263
5.6310263
5.5540338
5.477041
5.477041
5.5540338
5.6310263
5.6310263
5.477041
5.400048
5.400048
5.5540338
5.6310263
5.6310263
5.6310263
5.5540338
5.477041
5.477041
5.5540338
5.6310263
5.7080193
5.6310263
5.5540338
5.5540338
5.5540338
5.5540338
5.5540338
5.5540338
5.5540338
5.6310263
5.7080193
5.7080193
5.6310263
5.5540338
5.477041
5.400048
5.477041
5.477041
5.5540338
5.5540338
5.6310263
5.6310263
5.6310263
5.477041
5.400048
5.477041
5.5540338
5.477041
5.477041
5.400048
5.400048
5.477041
5.5540338
5.5540338
5.5540338
5.477041
5.5540338
5.5540338
5.6310263
5.5540338
5.5540338
5.5540338
5.7080193
5.7080193
5.7080193
5.5540338
5.5540338
5.5540338
5.5540338
5.6310263
5.6310263
5.6310263
5.6310263
5.6310263
5.6310263
5.6310263
5.6310263
5.5540338
5.5540338
5.5540338
5.6310263
5.6310263
5.5540338
5.5540338
5.5540338
5.5540338
5.5540338
5.5540338
5.5540338
5.6310263
5.7080193
5.7080193
5.7080193
5.7080193
5.7080193
5.6310263
5.5540338
5.477041
5.477041
5.5540338
5.7080193
5.8620048
5.8620048
5.7850122
5.7080193
5.7080193
5.7850122
5.7850122
5.7080193
5.8620048
6.246969
6.4779477
6.246969
5.7080193
5.477041
5.5540338
5.7080193
5.7080193
5.7080193
5.7080193
5.7850122
5.8620048
5.7850122
5.7850122
5.7850122
5.8620048
5.938998
5.8620048
5.7850122
5.7850122
5.7850122
5.7850122
5.7850122
5.7850122
5.7850122
5.8620048
5.8620048
5.8620048
5.8620048
5.8620048
5.938998
5.938998
6.0159907
6.0159907
6.0159907
6.0159907
5.938998
5.8620048
5.8620048
5.938998
6.0929832
6.0929832
6.0159907
6.0159907
6.0159907
6.0159907
6.0159907
6.0159907
6.0159907
6.0159907
6.0929832
6.0929832
6.0159907
6.0159907
5.938998
5.938998
6.0159907
6.0929832
6.0929832
6.0159907
5.938998
5.938998
5.938998
6.0159907
6.0159907
6.0159907
6.0159907
6.0159907
5.938998
5.8620048
5.938998
5.938998
5.938998
5.8620048
5.8620048
5.938998
6.0159907
6.0159907
5.938998
5.938998
5.8620048
5.8620048
5.8620048
6.0159907
6.0929832
6.0159907
5.8620048
5.8620048
5.938998
6.0159907
5.938998
5.8620048
5.7850122
5.8620048
5.938998
5.938998
5.938998
5.938998
6.0159907
6.0929832
6.0929832
6.0159907
5.8620048
5.8620048
5.8620048
5.8620048
5.8620048
5.8620048
5.8620048
5.938998
5.938998
5.938998
6.0159907
6.0159907
6.0159907
6.0159907
6.0159907
5.938998
5.8620048
5.7850122
5.8620048
6.0159907
6.0159907
6.0159907
6.0159907
5.938998
5.7850122
5.7080193
5.7080193
5.7850122
5.8620048
5.938998
6.0159907
6.0159907
5.8620048
5.7850122
5.7850122
5.8620048
5.8620048
5.7850122
5.7080193
5.7080193
5.7850122
5.7850122
5.7850122
5.8620048
5.8620048
5.938998
5.8620048
5.8620048
5.7850122
5.7850122
5.7080193
5.7850122
5.8620048
5.7850122
5.7080193
5.7080193
5.7080193
5.6310263
5.6310263
5.6310263
5.7080193
5.7850122
5.8620048
5.938998
5.8620048
5.8620048
5.7850122
5.7850122
5.7850122
5.8620048
5.8620048
5.7850122
5.6310263
5.6310263
5.6310263
5.7080193
5.7850122
5.7850122
5.7850122
5.7850122
5.7080193
5.7080193
5.7080193
5.7080193
5.7850122
5.7850122
5.8620048
5.7850122
5.7850122
5.7080193
5.7080193
5.7080193
5.7080193
5.6310263
5.6310263
5.7080193
5.7080193
5.7850122
5.7850122
5.7850122
5.7850122
5.7850122
5.7850122
5.8620048
5.8620048
5.7850122
5.6310263
5.5540338
5.5540338
5.5540338
5.477041
5.5540338
5.5540338
5.5540338
5.5540338
5.6310263
5.6310263
5.5540338
5.477041
5.5540338
5.6310263
5.7080193
5.7080193
5.7080193
5.6310263
5.5540338
5.5540338
5.5540338
5.5540338
5.477041
5.477041
5.477041
5.477041
5.400048
5.400048
5.400048
5.477041
5.477041
5.400048
5.400048
5.400048
5.477041
5.477041
5.400048
5.3230553
5.2460623
5.2460623
5.3230553
5.2460623
5.2460623
5.1690693
5.1690693
5.1690693
5.3230553
5.3230553
5.3230553
5.2460623
5.2460623
5.2460623
5.2460623
5.3230553
5.3230553
5.3230553
5.3230553
5.3230553
5.3230553
5.3230553
5.3230553
5.2460623
5.1690693
5.0920763
5.1690693
5.1690693
5.0920763
5.0920763
5.0920763
5.1690693
5.1690693
5.2460623
5.2460623
5.2460623
5.2460623
5.2460623
5.2460623
5.1690693
5.1690693
5.1690693
5.1690693
5.1690693
5.1690693
5.0920763
5.015084
5.015084
5.015084
5.015084
5.015084
5.015084
5.015084
5.015084
4.938091
5.015084
5.015084
5.015084
5.015084
5.015084
4.938091
4.938091
4.861098
4.861098
4.861098
4.938091
4.938091
4.938091
4.938091
4.938091
5.015084
5.015084
5.015084
5.015084
4.938091
4.938091
4.938091
5.015084
5.015084
5.015084
4.938091
4.938091
4.938091
4.938091
4.861098
4.938091
5.015084
5.015084
5.015084
4.938091
4.938091
5.0920763
5.1690693
5.1690693
5.1690693
5.1690693
5.1690693
5.015084
4.938091
4.938091
5.015084
5.015084
4.938091
4.7841053
4.7841053
4.7841053
4.861098
4.861098
4.938091
4.938091
4.938091
5.015084
4.938091
4.861098
4.861098
4.861098
4.861098
4.861098
4.861098
4.861098
4.7841053
4.7841053
4.7841053
4.7841053
4.861098
4.938091
4.938091
4.861098
4.7841053
4.707112
4.6301193
4.6301193
4.707112
4.938091
5.015084
4.938091
4.861098
4.861098
4.861098
4.7841053
4.7841053
4.707112
4.707112
4.7841053
4.7841053
4.7841053
4.707112
4.553127
4.553127
4.6301193
4.7841053
4.861098
4.861098
4.7841053
4.707112
4.6301193
4.707112
4.7841053
4.7841053
4.861098
4.861098
4.938091
4.938091
4.861098
4.861098
4.861098
4.861098
4.861098
4.7841053
4.707112
4.707112
4.6301193
4.707112
4.707112
4.7841053
4.861098
4.861098
4.938091
4.938091
4.938091
4.861098
4.861098
4.707112
4.707112
4.7841053
4.938091
4.938091
4.938091
4.861098
4.7841053
4.7841053
4.7841053
4.861098
4.861098
4.861098
4.861098
4.861098
4.861098
4.7841053
4.7841053
4.7841053
4.707112
4.707112
4.707112
4.707112
4.707112
4.707112
4.6301193
4.707112
4.707112
4.7841053
4.707112
4.707112
4.707112
4.6301193
4.6301193
4.6301193
4.707112
4.7841053
4.707112
4.6301193
4.553127
4.553127
4.4761333
4.4761333
4.399141
4.399141
4.4761333
4.553127
4.553127
4.4761333
4.4761333
4.4761333
4.553127
4.6301193
4.6301193
4.553127
4.4761333
4.399141
4.399141
4.399141
4.4761333
4.4761333
4.399141
4.3221483
4.399141
4.399141
4.399141
4.3221483
4.245155
4.3221483
4.3221483
4.399141
4.3221483
4.3221483
4.3221483
4.399141
4.399141
4.399141
4.245155
4.1681623
4.1681623
4.245155
4.245155
4.245155
4.245155
4.245155
4.3221483
4.399141
4.245155
4.1681623
4.1681623
4.091169
4.0141764
3.8601909
3.8601909
4.0141764
4.091169
4.1681623
4.245155
4.245155
4.1681623
4.1681623
4.1681623
4.1681623
4.1681623
4.091169
4.091169
4.091169
4.091169
4.091169
4.091169
4.091169
4.091169
4.0141764
4.0141764
4.0141764
4.0141764
3.9371834
3.9371834
3.8601909
3.8601909
3.8601909
3.9371834
4.091169
4.091169
4.0141764
3.9371834
3.8601909
3.7831979
3.7831979
3.8601909
3.8601909
3.8601909
3.7831979
3.706205
3.706205
3.706205
3.706205
3.706205
3.6292124
3.5522194
3.5522194
3.5522194
3.6292124
3.6292124
3.706205
3.706205
3.706205
3.7831979
3.706205
3.706205
3.6292124
3.6292124
3.5522194
3.5522194
3.5522194
3.5522194
3.6292124
3.6292124
3.6292124
3.5522194
3.5522194
3.5522194
3.6292124
3.6292124
3.5522194
3.5522194
3.5522194
3.6292124
3.6292124
3.5522194
3.4752264
3.4752264
3.4752264
3.4752264
3.4752264
3.398234
3.398234
3.398234
3.398234
3.321241
3.321241
3.321241
3.321241
3.398234
3.398234
3.398234
3.321241
3.321241
3.244248
3.244248
3.244248
3.321241
3.398234
3.398234
3.398234
3.398234
3.321241
3.244248
3.1672554
3.244248
3.244248
3.244248
3.1672554
3.1672554
3.1672554
3.1672554
3.0902624
3.0902624
3.0132694
3.0902624
3.1672554
3.244248
3.244248
3.1672554
3.0902624
3.1672554
3.244248
3.244248
3.1672554
3.0902624
3.0902624
3.0902624
3.0132694
2.9362764
2.9362764
3.0132694
3.0132694
3.0902624
3.0902624
3.0902624
3.0132694
2.9362764
2.9362764
2.9362764
3.0132694
3.0902624
3.1672554
3.1672554
3.0902624
3.0132694
2.9362764
2.9362764
2.9362764
2.9362764
2.9362764
2.9362764
2.9362764
2.9362764
2.9362764
3.0132694
3.0902624
3.0902624
3.0132694
2.9362764
2.9362764
2.9362764
2.9362764
2.9362764
3.0132694
2.9362764
2.9362764
2.9362764
2.9362764
2.9362764
2.9362764
2.9362764
2.9362764
2.9362764
2.859284
2.859284
2.782291
2.782291
2.782291
2.859284
2.9362764
2.9362764
2.9362764
2.859284
2.859284
2.705298
2.705298
2.628305
2.705298
2.782291
2.859284
2.859284
2.859284
2.859284
2.9362764
2.859284
2.782291
2.705298
2.782291
2.9362764
2.9362764
2.859284
2.705298
2.628305
2.628305
2.705298
2.705298
2.628305
2.628305
2.628305
2.705298
2.705298
2.705298
2.628305
2.628305
2.628305
2.628305
2.5513124
2.5513124
2.5513124
2.5513124
2.5513124
2.5513124
2.5513124
2.4743195
2.5513124
2.5513124
2.705298
2.705298
2.705298
2.705298
2.705298
2.628305
2.628305
2.628305
2.5513124
2.5513124
2.5513124
2.4743195
2.4743195
2.5513124
2.628305
2.628305
2.5513124
2.5513124
2.5513124
2.5513124
2.5513124
2.5513124
2.4743195
2.3973265
2.3203335
2.3973265
2.5513124
2.628305
2.628305
2.5513124
2.5513124
2.5513124
2.4743195
2.3973265
2.3203335
2.3203335
2.3973265
2.4743195
2.4743195
2.3973265
2.3203335
2.243341
2.166348
2.166348
2.3203335
2.3973265
2.3973265
2.3973265
2.3973265
2.3203335
2.243341
2.243341
2.3203335
2.3973265
2.3973265
2.243341
2.166348
2.089355
2.166348
2.166348
2.166348
2.166348
2.166348
2.166348
2.166348
2.089355
2.0123625
2.0123625
2.0123625
2.089355
2.166348
2.243341
2.166348
2.089355
2.0123625
1.9353694
1.8583766
1.9353694
1.9353694
2.0123625
2.0123625
2.0123625
1.9353694
1.9353694
1.8583766
1.7813839
1.7813839
1.7813839
1.8583766
1.8583766
1.8583766
1.7813839
1.7043909
1.7043909
1.7043909
1.7043909
1.8583766
1.9353694
1.9353694
1.8583766
1.7813839
1.8583766
1.8583766
1.8583766
1.7813839
1.7813839
1.7813839
1.8583766
1.9353694
1.8583766
1.8583766
1.9353694
2.089355
2.166348
2.166348
2.166348
2.089355
2.0123625
2.0123625
2.089355
2.089355
2.089355
2.089355
2.0123625
1.9353694
1.9353694
1.8583766
1.8583766
1.8583766
1.9353694
2.0123625
2.089355
2.089355
2.0123625
1.9353694
1.9353694
1.9353694
1.9353694
1.9353694
2.0123625
2.089355
2.089355
2.0123625
1.9353694
1.8583766
1.8583766
1.9353694
2.0123625
2.0123625
1.9353694
1.9353694
1.9353694
1.9353694
2.0123625
2.0123625
2.089355
2.089355
2.089355
2.0123625
1.9353694
1.9353694
1.9353694
1.8583766
1.7813839
1.7813839
1.9353694
2.0123625
2.0123625
1.9353694
1.8583766
1.8583766
2.0123625
2.0123625
1.9353694
1.9353694
1.8583766
1.7813839
1.7813839
1.7813839
1.7813839
1.7813839
1.7813839
1.7813839
1.7813839
1.7043909
1.5504054
1.5504054
1.5504054
1.6273979
1.6273979
1.5504054
1.6273979
1.6273979
1.7043909
1.6273979
1.4734124
1.4734124
1.5504054
1.6273979
1.6273979
1.6273979
1.5504054
1.5504054
1.4734124
1.3964194
1.3964194
1.3964194
1.3964194
1.3964194
1.3964194
1.3964194
1.3964194
1.3194267
1.3194267
1.3194267
1.3194267
1.3194267
1.3194267
1.2424337
1.1654409
1.1654409
1.2424337
1.3194267
1.3194267
1.3194267
1.2424337
1.3194267
1.3964194
1.3964194
1.3964194
1.3194267
1.3194267
1.2424337
1.2424337
1.2424337
1.2424337
1.1654409
1.2424337
1.1654409
1.1654409
1.0884482
1.0884482
1.1654409
1.2424337
1.2424337
1.1654409
1.1654409
1.1654409
1.2424337
1.3194267
1.2424337
1.1654409
1.1654409
1.2424337
1.1654409
1.0884482
0.9344624
0.9344624
1.0114552
1.0884482
1.0884482
1.0884482
1.0114552
1.0884482
1.1654409
1.2424337
1.2424337
1.1654409
1.1654409
1.1654409
1.2424337
1.1654409
1.0884482
1.0884482
1.0884482
1.1654409
1.2424337
1.2424337
1.2424337
1.1654409
1.0884482
1.0884482
1.0884482
1.0884482
1.1654409
1.1654409
1.0114552
1.0114552
1.0114552
1.0884482
1.0884482
1.0884482
1.0884482
1.0884482
1.0114552
1.0884482
1.1654409
1.1654409
1.1654409
1.1654409
1.2424337
1.2424337
1.2424337
1.2424337
1.1654409
1.1654409
1.1654409
1.2424337
1.1654409
1.0884482
1.0884482
1.0884482
1.1654409
1.2424337
1.1654409
1.0884482
1.0884482
1.0114552
1.0884482
1.0884482
1.0884482
1.0884482
1.0884482
1.0884482
1.0884482
1.0114552
0.9344624
0.9344624
0.9344624
1.0114552
1.0884482
1.0884482
1.0114552
1.0114552
1.1654409
1.2424337
1.1654409
1.0884482
1.0884482
1.0884482
1.0884482
1.0114552
1.0114552
1.0114552
1.0884482
1.1654409
1.1654409
1.1654409
1.2424337
1.1654409
1.1654409
1.1654409
1.2424337
1.3194267
1.3194267
1.2424337
1.1654409
1.1654409
1.1654409
1.1654409
1.1654409
1.1654409
1.1654409
1.1654409
1.0114552
0.9344624
1.0114552
1.0884482
1.0884482
1.0884482
1.0884482
1.0884482
1.0114552
1.0114552
1.0114552
1.0114552
1.0114552
1.0114552
1.0114552
0.9344624
0.7804767
0.7804767
0.7804767
0.85746944
0.85746944
0.85746944
0.7804767
0.7804767
0.85746944
0.9344624
0.9344624
0.85746944
0.7804767
0.7034837
0.62649095
0.7034837
0.7034837
0.7804767
0.7034837
0.7804767
0.85746944
0.85746944
0.85746944
0.7034837
0.62649095
0.62649095
0.62649095
0.62649095
0.62649095
0.62649095
0.7034837
0.7034837
0.7034837
0.62649095
0.54949796
0.62649095
0.62649095
0.54949796
0.4725052
0.39551234
0.39551234
0.4725052
0.54949796
0.4725052
0.4725052
0.4725052
0.54949796
0.54949796
0.54949796
0.54949796
0.54949796
0.54949796
0.54949796
0.62649095
0.7034837
0.7034837
0.7034837
0.62649095
0.62649095
0.7034837
0.7034837
0.62649095
0.54949796
0.54949796
0.62649095
0.7034837
0.62649095
0.54949796
0.54949796
0.4725052
0.54949796
0.54949796
0.54949796
0.54949796
0.62649095
0.7034837
0.7034837
0.54949796
0.4725052
0.4725052
0.54949796
0.62649095
0.62649095
0.54949796
0.4725052
0.4725052
0.4725052
0.4725052
0.54949796
0.54949796
0.54949796
0.4725052
0.4725052
0.39551234
0.31851947
0.31851947
0.4725052
0.54949796
0.62649095
0.54949796
0.4725052
0.4725052
0.4725052
0.4725052
0.39551234
0.2415266
0.2415266
0.31851947
0.31851947
0.39551234
0.39551234
0.31851947
0.31851947
0.31851947
0.31851947
0.31851947
0.31851947
0.2415266
0.16453385
0.16453385
0.31851947
0.31851947
0.31851947
0.2415266
0.2415266
0.2415266
0.2415266
0.2415266
0.2415266
0.2415266
0.2415266
0.2415266
0.16453385
0.087540865
0.16453385
0.31851947
0.31851947
0.31851947
0.2415266
0.087540865
0.087540865
0.16453385
0.2415266
0.31851947
0.31851947
0.2415266
0.16453385
0.16453385
0.16453385
0.16453385
0.16453385
0.16453385
0.16453385
0.16453385
0.087540865
0.010547996
0.010547996
0.010547996
0.087540865
0.16453385
0.16453385
0.16453385
0.16453385
0.16453385
0.16453385
0.16453385
0.087540865
0.087540865
0.010547996
0.010547996
-0.066444755
-0.14343762
-0.14343762
-0.066444755
-0.066444755
-0.066444755
-0.066444755
-0.066444755
-0.066444755
-0.066444755
-0.14343762
-0.14343762
-0.066444755
-0.066444755
-0.066444755
-0.14343762
-0.2204305
-0.14343762
-0.066444755
0.010547996
0.010547996
-0.066444755
-0.14343762
-0.2204305
-0.14343762
-0.14343762
-0.14343762
-0.14343762
-0.14343762
-0.066444755
-0.066444755
-0.14343762
-0.2204305
-0.29742336
-0.37441623
-0.37441623
-0.29742336
-0.2204305
-0.14343762
-0.066444755
-0.066444755
-0.066444755
-0.066444755
-0.14343762
-0.29742336
-0.37441623
-0.37441623
-0.37441623
-0.37441623
-0.37441623
-0.37441623
-0.37441623
-0.37441623
-0.37441623
-0.37441623
-0.37441623
-0.37441623
-0.37441623
-0.37441623
-0.37441623
-0.29742336
-0.29742336
-0.29742336
-0.29742336
-0.37441623
-0.37441623
-0.37441623
-0.37441623
-0.37441623
-0.37441623
-0.4514091
-0.4514091
-0.4514091
-0.4514091
-0.4514091
-0.4514091
-0.4514091
-0.5284019
-0.5284019
-0.5284019
-0.5284019
-0.60539484
-0.60539484
-0.60539484
-0.5284019
-0.5284019
-0.60539484
-0.68238765
-0.68238765
-0.60539484
-0.60539484
-0.60539484
-0.68238765
-0.68238765
-0.60539484
-0.5284019
-0.5284019
-0.60539484
-0.68238765
-0.68238765
-0.68238765
-0.7593805
-0.7593805
-0.7593805
-0.68238765
-0.68238765
-0.7593805
-0.7593805
-0.8363734
-0.8363734
-0.91336626
-0.99035907
-1.0673519
-1.0673519
-1.0673519
-1.0673519
-1.0673519
-0.99035907
-0.8363734
-0.7593805
-0.7593805
-0.91336626
-0.99035907
-1.0673519
-0.99035907
-0.99035907
-0.99035907
-0.99035907
-0.99035907
-0.99035907
-1.0673519
-1.0673519
-1.0673519
-1.0673519
-1.1443448
-1.2213377
-1.2213377
-1.1443448
-1.1443448
-1.0673519
-0.99035907
-0.99035907
-0.99035907
-1.0673519
-1.1443448
-1.1443448
-1.1443448
-1.1443448
-1.1443448
-1.1443448
-1.2213377
-1.2213377
-1.1443448
-1.1443448
-1.2213377
-1.2213377
-1.2213377
-1.2213377
-1.2983305
-1.2983305
-1.2983305
-1.2983305
-1.2983305
-1.2213377
-1.2213377
-1.2983305
-1.2983305
-1.3753234
-1.2983305
-1.2983305
-1.3753234
-1.4523163
-1.4523163
-1.3753234
-1.2983305
-1.2213377
-1.2213377
-1.2213377
-1.2213377
-1.2213377
-1.2983305
-1.2983305
-1.3753234
-1.3753234
-1.3753234
-1.3753234
-1.2983305
-1.2983305
-1.2983305
-1.2983305
-1.2983305
-1.3753234
-1.4523163
-1.3753234
-1.3753234
-1.3753234
-1.2983305
-1.2983305
-1.2213377
-1.2213377
-1.2213377
-1.2213377
-1.2213377
-1.2983305
-1.3753234
-1.3753234
-1.3753234
-1.2983305
-1.2983305
-1.2983305
-1.2983305
-1.2213377
-1.1443448
-1.2213377
-1.2213377
-1.2213377
-1.2213377
-1.2213377
-1.2983305
-1.3753234
-1.3753234
-1.2983305
-1.2213377
-1.2983305
-1.3753234
-1.2983305
-1.2983305
-1.2983305
-1.2983305
-1.2213377
-1.2213377
-1.2983305
-1.4523163
-1.4523163
-1.2983305
-1.2213377
-1.2213377
-1.3753234
-1.4523163
-1.4523163
-1.3753234
-1.2983305
-1.2213377
-1.0673519
-0.99035907
-0.99035907
-1.1443448
-1.2983305
-1.3753234
-1.4523163
-1.4523163
-1.4523163
-1.4523163
-1.3753234
-1.2983305
-1.1443448
-1.1443448
-1.1443448
-1.1443448
-1.1443448
-1.2213377
-1.2983305
-1.2983305
-1.2213377
-1.1443448
-1.2213377
-1.2213377
-1.2213377
-1.2983305
-1.2983305
-1.2983305
-1.2213377
-1.2983305
-1.3753234
-1.3753234
-1.3753234
-1.2983305
-1.2983305
-1.2213377
-1.2213377
-1.2213377
-1.2213377
-1.2213377
-1.2983305
-1.3753234
-1.4523163
-1.4523163
-1.3753234
-1.2213377
-1.1443448
-1.1443448
-1.2983305
-1.2983305
-1.2213377
-1.1443448
-1.1443448
-1.1443448
-1.2213377
-1.2983305
-1.2983305
-1.2983305
-1.3753234
-1.3753234
-1.2983305
-1.2213377
-1.2983305
-1.2983305
-1.2983305
-1.2213377
-1.2213377
-1.2983305
-1.3753234
-1.3753234
-1.2983305
-1.2983305
-1.3753234
-1.4523163
-1.529309
-1.4523163
-1.4523163
-1.4523163
-1.4523163
-1.3753234
-1.3753234
-1.3753234
-1.3753234
-1.3753234
-1.4523163
-1.529309
-1.529309
-1.4523163
-1.2983305
-1.2983305
-1.2983305
-1.2983305
-1.2983305
-1.3753234
-1.529309
-1.6832948
-1.6832948
-1.6832948
-1.606302
-1.6832948
-1.6832948
-1.606302
-1.529309
-1.529309
-1.606302
-1.606302
-1.606302
-1.6832948
-1.6832948
-1.606302
-1.606302
-1.606302
-1.606302
-1.6832948
-1.7602878
-1.8372805
-1.9142735
-2.0682592
-2.0682592
-1.9912663
-1.8372805
-1.8372805
-1.9142735
-1.9912663
-1.9142735
-1.9142735
-1.9142735
-1.8372805
-1.8372805
-1.8372805
-1.8372805
-1.9912663
-2.0682592
-2.145252
-2.145252
-2.145252
-2.145252
-2.2222447
-2.2992377
-2.2992377
-2.2222447
-2.145252
-2.145252
-2.145252
-2.0682592
-2.0682592
-2.145252
-2.2222447
-2.2222447
-2.2222447
-2.2222447
-2.2222447
-2.2992377
-2.3762307
-2.3762307
-2.2992377
-2.2992377
-2.2222447
-2.3762307
-2.4532232
-2.4532232
-2.5302162
-2.5302162
-2.5302162
-2.5302162
-2.3762307
-2.2992377
-2.3762307
-2.4532232
-2.6072092
-2.684202
-2.684202
-2.6072092
-2.6072092
-2.6072092
-2.684202
-2.684202
-2.6072092
-2.5302162
-2.5302162
-2.5302162
-2.6072092
-2.6072092
-2.6072092
-2.684202
-2.684202
-2.684202
-2.7611947
-2.7611947
-2.8381877
-2.8381877
-2.8381877
-2.8381877
-2.8381877
-2.8381877
-2.7611947
-2.7611947
-2.7611947
-2.8381877
-2.8381877
-2.7611947
-2.684202
-2.684202
-2.7611947
-2.9151807
-2.9921732
-2.9921732
-3.0691662
-3.0691662
-2.9921732
-2.9151807
-2.8381877
-2.8381877
-2.8381877
-2.9151807
-2.9151807
-2.9921732
-2.9921732
-2.9921732
-3.0691662
-3.0691662
-3.1461592
-3.0691662
-2.9921732
-2.9151807
-2.9151807
-2.9151807
-2.9921732
-3.0691662
-3.0691662
-3.0691662
-3.0691662
-2.9921732
-2.9921732
-3.0691662
-3.1461592
-3.1461592
-3.1461592
-3.1461592
-3.1461592
-3.1461592
-3.1461592
-3.1461592
-3.2231522
-3.1461592
-2.9921732
-2.9151807
-2.8381877
-2.9151807
-3.0691662
-3.2231522
-3.3001447
-3.3001447
-3.2231522
-3.1461592
-3.0691662
-3.0691662
-3.0691662
-3.0691662
-3.1461592
-3.0691662
-3.0691662
-2.9921732
-3.0691662
-3.0691662
-3.0691662
-3.0691662
-3.0691662
-3.0691662
-2.9921732
-2.9921732
-3.0691662
-3.0691662
-3.0691662
-3.1461592
-3.1461592
-3.1461592
-3.1461592
-3.1461592
-3.0691662
-2.9921732
-2.9921732
-3.0691662
-3.2231522
-3.2231522
-3.1461592
-3.1461592
-3.1461592
-3.0691662
-2.9921732
-2.9921732
-3.0691662
-3.1461592
-3.2231522
-3.1461592
-3.0691662
-3.0691662
-3.1461592
-3.1461592
-3.0691662
-3.0691662
-3.0691662
-3.0691662
-3.0691662
-3.0691662
-2.9921732
-3.0691662
-3.1461592
-3.3001447
-3.3001447
-3.3001447
-3.2231522
-3.1461592
-3.0691662
-3.0691662
-3.0691662
-3.1461592
-3.2231522
-3.3001447
-3.3001447
-3.3001447
-3.2231522
-3.1461592
-3.0691662
-3.1461592
-3.2231522
-3.3771377
-3.5311236
-3.6081161
-3.5311236
-3.3771377
-3.3001447
-3.3001447
-3.3001447
-3.3001447
-3.3001447
-3.3001447
-3.3771377
-3.3771377
-3.4541306
-3.5311236
-3.5311236
-3.3771377
-3.3001447
-3.2231522
-3.2231522
-3.2231522
-3.3001447
-3.3001447
-3.3771377
-3.4541306
-3.4541306
-3.3771377
-3.3771377
-3.3771377
-3.4541306
-3.4541306
-3.3771377
-3.3771377
-3.4541306
-3.5311236
-3.6851091
-3.6851091
-3.6851091
-3.6081161
-3.5311236
-3.4541306
-3.4541306
-3.3001447
-3.2231522
-3.3001447
-3.4541306
-3.5311236
-3.5311236
-3.5311236
-3.5311236
-3.6081161
-3.6081161
-3.6081161
-3.4541306
-3.3771377
-3.3771377
-3.3771377
-3.4541306
-3.5311236
-3.4541306
-3.4541306
-3.3771377
-3.3771377
-3.3771377
-3.3771377
-3.4541306
-3.5311236
-3.6851091
-3.7621021
-3.7621021
-3.7621021
-3.7621021
-3.6851091
-3.6081161
-3.5311236
-3.5311236
-3.6081161
-3.6851091
-3.8390946
-3.9160876
-3.9160876
-3.9930806
-3.9930806
-3.9930806
-3.9930806
-3.9160876
-3.7621021
-3.6851091
-3.6081161
-3.6851091
-3.6851091
-3.7621021
-3.7621021
-3.7621021
-3.7621021
-3.8390946
-3.8390946
-3.8390946
-3.7621021
-3.7621021
-3.7621021
-3.8390946
-3.8390946
-3.8390946
-3.7621021
-3.7621021
-3.6851091
-3.7621021
-3.7621021
-3.7621021
-3.7621021
-3.7621021
-3.7621021
-3.8390946
-3.9160876
-3.9160876
-3.8390946
-3.8390946
-3.8390946
-3.8390946
-3.8390946
-3.8390946
-3.8390946
-3.8390946
-3.8390946
-3.9160876
-3.9160876
-3.9160876
-3.9930806
-3.9160876
-3.8390946
-3.9160876
-3.9160876
-4.070073
-4.070073
-3.9930806
-3.9160876
-3.8390946
-3.9160876
-3.9930806
-4.070073
-4.070073
-3.9160876
-3.8390946
-3.7621021
-3.8390946
-3.9930806
-4.147066
-4.147066
-4.070073
-4.070073
-4.070073
-4.147066
-4.147066
-4.070073
-3.9930806
-3.9160876
-3.9930806
-4.147066
-4.147066
-3.9930806
-3.9160876
-3.9930806
-4.070073
-4.070073
-3.9160876
-3.8390946
-3.8390946
-3.9160876
-4.070073
-4.147066
-4.070073
-3.9930806
-3.9930806
-3.9160876
-3.9160876
-3.9930806
-3.9160876
-3.8390946
-3.7621021
-3.7621021
-3.9160876
-3.9930806
-4.070073
-4.070073
-4.070073
-4.070073
-4.070073
-4.070073
-3.9160876
-3.8390946
-3.8390946
-3.9930806
-4.070073
-3.9930806
-3.9160876
-3.8390946
-3.9160876
-3.9160876
-3.8390946
-3.8390946
-3.9160876
-3.9930806
-4.070073
-4.070073
-4.070073
-4.070073
-4.070073
-3.9930806
-3.9930806
-4.070073
-4.147066
-4.147066
-4.070073
-4.070073
-4.147066
-4.224059
-4.224059
-4.147066
-4.070073
-3.9930806
-3.9930806
-3.9930806
-3.9930806
-3.9930806
-3.9930806
-3.9930806
-3.9930806
-3.9930806
-3.9930806
-4.070073
-4.070073
-3.9930806
-3.9930806
-4.070073
-4.147066
-4.147066
-4.070073
-4.070073
-4.070073
-4.070073
-4.070073
-3.9930806
-3.9930806
-4.070073
-4.224059
-4.301052
-4.224059
-4.224059
-4.224059
-4.224059
-4.224059
-4.147066
-4.147066
-4.147066
-4.224059
-4.3780446
-4.3780446
-4.301052
-4.224059
-4.147066
-4.224059
-4.301052
-4.224059
-4.147066
-4.070073
-4.147066
-4.224059
-4.301052
-4.224059
-4.224059
-4.224059
-4.224059
-4.301052
-4.301052
-4.301052
-4.301052
-4.224059
-4.224059
-4.224059
-4.301052
-4.301052
-4.3780446
-4.3780446
-4.3780446
-4.3780446
-4.301052
-4.301052
-4.3780446
-4.3780446
-4.3780446
-4.301052
-4.3780446
-4.5320306
-4.6090236
-4.6090236
-4.6090236
-4.5320306
-4.4550376
-4.3780446
-4.3780446
-4.4550376
-4.5320306
-4.5320306
-4.6090236
-4.6090236
-4.4550376
-4.3780446
-4.3780446
-4.4550376
-4.5320306
-4.6090236
-4.686016
-4.686016
-4.6090236
-4.6090236
-4.5320306
-4.5320306
-4.6090236
-4.6090236
-4.686016
-4.686016
-4.6090236
-4.5320306
-4.5320306
-4.5320306
-4.5320306
-4.4550376
-4.4550376
-4.4550376
-4.4550376
-4.5320306
-4.686016
-4.763009
-4.840002
-4.840002
-4.763009
-4.6090236
-4.5320306
-4.4550376
-4.6090236
-4.686016
-4.6090236
-4.6090236
-4.6090236
-4.6090236
-4.686016
-4.6090236
-4.4550376
-4.3780446
-4.4550376
-4.5320306
-4.6090236
-4.686016
-4.686016
-4.763009
-4.686016
-4.6090236
-4.4550376
-4.4550376
-4.4550376
-4.6090236
-4.6090236
-4.6090236
-4.5320306
-4.6090236
-4.6090236
-4.6090236
-4.5320306
-4.5320306
-4.6090236
-4.686016
-4.686016
-4.686016
-4.763009
-4.763009
-4.763009
-4.6090236
-4.6090236
-4.6090236
-4.6090236
-4.6090236
-4.6090236
-4.6090236
-4.6090236
-4.686016
-4.763009
-4.840002
-4.840002
-4.840002
-4.763009
-4.763009
-4.763009
-4.763009
-4.763009
-4.763009
-4.763009
-4.763009
-4.763009
-4.763009
-4.763009
-4.686016
-4.6090236
-4.6090236
-4.686016
-4.840002
-4.916995
-4.916995
-4.993988
-4.993988
-4.993988
-4.993988
-4.993988
-4.993988
-4.993988
-4.993988
-4.993988
-4.993988
-4.993988
-5.0709805
-5.1479735
-5.1479735
-5.0709805
-5.1479735
-5.0709805
-4.993988
-4.993988
-4.993988
-5.0709805
-5.1479735
-5.1479735
-5.0709805
-4.993988
-4.993988
-4.993988
-4.916995
-4.916995
-4.993988
-5.0709805
-5.1479735
-5.2249665
-5.2249665
-5.2249665
-5.0709805
-4.993988
-5.0709805
-5.1479735
-5.2249665
-5.1479735
-5.0709805
-5.0709805
-5.0709805
-4.993988
-4.993988
-5.0709805
-5.1479735
-5.1479735
-5.1479735
-5.1479735
-5.0709805
-5.0709805
-5.0709805
-5.0709805
-5.0709805
-4.993988
-5.0709805
-5.1479735
-5.1479735
-5.2249665
-5.1479735
-5.0709805
-5.0709805
-5.1479735
-5.1479735
-5.0709805
-4.993988
-5.0709805
-5.1479735
-5.1479735
-5.0709805
-5.0709805
-5.1479735
-5.2249665
-5.3019595
-5.3019595
-5.2249665
-5.1479735
-5.2249665
-5.3019595
-5.3019595
-5.1479735
-5.0709805
-5.1479735
-5.2249665
-5.2249665
-5.1479735
-4.993988
-4.993988
-4.993988
-5.0709805
-5.0709805
-4.993988
-4.916995
-4.916995
-4.916995
-4.993988
-4.993988
-4.993988
-4.993988
-4.993988
-4.993988
-4.916995
-4.840002
-4.840002
-4.916995
-4.916995
-4.916995
-4.916995
-4.916995
-4.840002
-4.840002
-4.840002
-4.763009
-4.686016
-4.686016
-4.686016
-4.686016
-4.686016
-4.686016
-4.763009
-4.763009
-4.686016
-4.6090236
-4.5320306
-4.5320306
-4.4550376
-4.4550376
-4.5320306
-4.6090236
-4.6090236
-4.6090236
-4.5320306
-4.4550376
-4.3780446
-4.3780446
-4.3780446
-4.4550376
-4.4550376
-4.4550376
-4.3780446
-4.301052
-4.301052
-4.301052
-4.3780446
-4.3780446
-4.3780446
-4.3780446
-4.301052
-4.301052
-4.301052
-4.301052
-4.3780446
-4.4550376
-4.4550376
-4.3780446
-4.3780446
-4.301052
-4.301052
-4.301052
-4.301052
-4.301052
-4.301052
-4.301052
-4.3780446
-4.3780446
-4.4550376
-4.3780446
-4.301052
-4.224059
-4.224059
-4.224059
-4.224059
-4.224059
-4.301052
-4.3780446
-4.3780446
-4.3780446
-4.3780446
-4.301052
-4.224059
-4.224059
-4.224059
-4.3780446
-4.4550376
-4.5320306
-4.4550376
-4.301052
-4.147066
-4.147066
-4.147066
-4.224059
-4.224059
-4.224059
-4.3780446
-4.4550376
-4.4550376
-4.3780446
-4.3780446
-4.3780446
-4.3780446
-4.3780446
-4.3780446
-4.3780446
-4.3780446
-4.3780446
-4.4550376
-4.5320306
-4.6090236
-4.5320306
-4.4550376
-4.5320306
-4.5320306
-4.5320306
-4.4550376
-4.4550376
-4.4550376
-4.4550376
-4.5320306
-4.6090236
-4.5320306
-4.5320306
-4.4550376
-4.5320306
-4.6090236
-4.686016
-4.763009
-4.763009
-4.840002
-4.763009
-4.763009
-4.686016
-4.763009
-4.763009
-4.763009
-4.763009
-4.763009
-4.916995
-4.993988
-4.916995
-4.916995
-4.916995
-4.993988
-4.993988
-4.993988
-4.993988
-4.993988
-5.0709805
-5.1479735
-5.3019595
-5.3019595
-5.3019595
-5.2249665
-5.1479735
-5.1479735
-5.2249665
-5.3019595
-5.378952
-5.378952
-5.378952
-5.378952
-5.378952
-5.378952
-5.455945
-5.455945
-5.3019595
-5.2249665
-5.3019595
-5.455945
-5.532938
-5.532938
-5.455945
-5.455945
-5.378952
-5.3019595
-5.3019595
-5.3019595
-5.3019595
-5.3019595
-5.378952
-5.455945
-5.455945
-5.532938
-5.532938
-5.455945
-5.378952
-5.378952
-5.3019595
-5.3019595
-5.3019595
-5.3019595
-5.455945
-5.532938
-5.532938
-5.532938
-5.532938
-5.455945
-5.378952
-5.378952
-5.378952
-5.378952
-5.455945
-5.455945
-5.378952
-5.378952
-5.378952
-5.378952
-5.455945
-5.455945
-5.455945
-5.455945
-5.455945
-5.532938
-5.532938
-5.532938
-5.455945
-5.378952
-5.3019595
-5.3019595
-5.378952
-5.378952
-5.3019595
-5.3019595
-5.3019595
-5.455945
-5.532938
-5.532938
-5.532938
-5.378952
-5.3019595
-5.3019595
-5.3019595
-5.3019595
-5.378952
-5.378952
-5.378952
-5.455945
-5.455945
-5.378952
-5.3019595
-5.2249665
-5.2249665
-5.2249665
-5.3019595
-5.3019595
-5.3019595
-5.378952
-5.378952
-5.378952
-5.378952
-5.3019595
-5.2249665
-5.2249665
-5.3019595
-5.378952
-5.378952
-5.378952
-5.378952
-5.378952
-5.3019595
-5.3019595
-5.3019595
-5.3019595
-5.3019595
-5.2249665
-5.2249665
-5.1479735
-5.1479735
-5.2249665
-5.2249665
-5.1479735
-4.993988
-4.993988
-4.993988
-5.0709805
-5.1479735
-5.1479735
-5.1479735
-5.0709805
-4.993988
-4.993988
-4.993988
-4.993988
-4.993988
-5.0709805
-5.1479735
-5.1479735
-5.0709805
-4.993988
-4.993988
-4.993988
-5.0709805
-4.993988
-4.993988
-5.0709805
-5.0709805
-4.993988
-4.916995
-4.916995
-4.840002
-4.763009
-4.686016
-4.686016
-4.840002
-4.916995
-4.993988
-4.916995
-4.763009
-4.763009
-4.686016
-4.763009
-4.840002
-4.993988
-4.993988
-4.916995
-4.840002
-4.763009
-4.840002
-4.916995
-4.916995
-4.916995
-4.993988
-5.0709805
-5.0709805
-5.0709805
-4.993988
-4.916995
-4.916995
-4.993988
-4.993988
-4.993988
-4.993988
-4.916995
-4.916995
-4.993988
-4.993988
-4.993988
-4.916995
-4.993988
-5.0709805
-5.1479735
-5.0709805
-4.993988
-5.0709805
-5.1479735
-5.3019595
-5.3019595
-5.3019595
-5.1479735
-5.1479735
-5.1479735
-5.1479735
-5.1479735
-5.2249665
-5.3019595
-5.378952
-5.378952
-5.378952
-5.2249665
-5.1479735
-5.1479735
-5.3019595
-5.378952
-5.455945
-5.455945
-5.455945
-5.455945
-5.532938
-5.455945
-5.378952
-5.378952
-5.378952
-5.455945
-5.609931
-5.609931
-5.609931
-5.532938
-5.455945
-5.455945
-5.532938
-5.609931
-5.6869235
-5.6869235
-5.609931
-5.609931
-5.6869235
-5.6869235
-5.6869235
-5.6869235
-5.609931
-5.609931
-5.6869235
-5.6869235
-5.6869235
-5.609931
-5.532938
-5.532938
-5.609931
-5.609931
-5.609931
-5.609931
-5.532938
-5.532938
-5.609931
-5.6869235
-5.609931
-5.609931
-5.6869235
-5.7639165
-5.8409095
-5.8409095
-5.7639165
-5.6869235
-5.609931
-5.609931
-5.609931
-5.609931
-5.609931
-5.609931
-5.6869235
-5.6869235
-5.7639165
-5.7639165
-5.6869235
-5.609931
-5.532938
-5.609931
-5.609931
-5.6869235
-5.7639165
-5.7639165
-5.609931
-5.609931
-5.609931
-5.6869235
-5.7639165
-5.6869235
-5.609931
-5.532938
-5.532938
-5.532938
-5.532938
-5.609931
-5.609931
-5.6869235
-5.7639165
-5.7639165
-5.6869235
-5.609931
-5.532938
-5.455945
-5.378952
-5.378952
-5.609931
-5.7639165
-5.7639165
-5.609931
-5.532938
-5.532938
-5.609931
-5.6869235
-5.7639165
-5.8409095
-5.917902
-5.8409095
-5.7639165
-5.609931
-5.532938
-5.609931
-5.6869235
-5.8409095
-5.8409095
-5.7639165
-5.7639165
-5.7639165
-5.7639165
-5.6869235
-5.6869235
-5.609931
-5.609931
-5.532938
-5.532938
-5.609931
-5.6869235
-5.609931
-5.455945
-5.455945
-5.455945
-5.532938
-5.609931
-5.609931
-5.609931
-5.609931
-5.609931
-5.6869235
-5.7639165
-5.7639165
-5.6869235
-5.6869235
-5.609931
-5.609931
-5.609931
-5.6869235
-5.7639165
-5.8409095
-5.8409095
-5.6869235
-5.609931
-5.609931
-5.609931
-5.6869235
-5.7639165
-5.7639165
-5.7639165
-5.6869235
-5.6869235
-5.7639165
-5.8409095
-5.8409095
-5.917902
-5.8409095
-5.8409095
-5.8409095
-5.8409095
-5.7639165
-5.609931
-5.455945
-5.532938
-5.7639165
-5.8409095
-5.8409095
-5.8409095
-5.7639165
-5.7639165
-5.7639165
-5.8409095
-5.8409095
-5.8409095
-5.8409095
-5.8409095
-5.8409095
-5.8409095
-5.8409095
-5.7639165
-5.6869235
-5.6869235
-5.8409095
-5.917902
-5.994895
-5.994895
-5.994895
-5.917902
-5.8409095
-5.7639165
-5.7639165
-5.7639165
-5.7639165
-5.7639165
-5.8409095
-5.8409095
-5.8409095
-5.8409095
-5.8409095
-5.8409095
-5.7639165
-5.609931
-5.6869235
-5.8409095
-5.917902
-5.917902
-5.8409095
-5.7639165
-5.8409095
-5.917902
-5.917902
-5.917902
-5.917902
-5.994895
-5.994895
-5.917902
-5.917902
-5.917902
-5.917902
-5.994895
-5.917902
-5.917902
-5.8409095
-5.8409095
-5.8409095
-5.8409095
-5.917902
-5.917902
-5.994895
-5.917902
-5.917902
-5.917902
-5.994895
-5.994895
-5.917902
-5.917902
-5.917902
-5.994895
-6.071888
-6.071888
-6.071888
-6.071888
-6.071888
-6.071888
-6.1488805
-6.2258735
-6.2258735
-6.1488805
-6.071888
-6.071888
-6.071888
-6.071888
-6.1488805
-6.2258735
-6.2258735
-6.2258735
-6.3028665
-6.3028665
-6.3028665
-6.3028665
-6.3028665
-6.3028665
-6.3028665
-6.3028665
-6.3028665
-6.379859
-6.456852
-6.456852
-6.456852
-6.456852
-6.456852
-6.379859
-6.3028665
-6.2258735
-6.2258735
-6.3028665
-6.379859
-6.456852
-6.456852
-6.456852
-6.379859
-6.379859
-6.379859
-6.456852
-6.456852
-6.456852
-6.379859
-6.3028665
-6.3028665
-6.379859
-6.456852
-6.456852
-6.379859
-6.379859
-6.379859
-6.379859
-6.379859
-6.379859
-6.379859
-6.3028665
-6.3028665
-6.3028665
-6.379859
-6.456852
-6.456852
-6.456852
-6.379859
-6.3028665
-6.2258735
-6.2258735
-6.2258735
-6.2258735
-6.2258735
-6.2258735
-6.2258735
-6.2258735
-6.2258735
-6.2258735
-6.3028665
-6.379859
-6.3028665
-6.2258735
-6.071888
-6.071888
-6.1488805
-6.2258735
-6.3028665
-6.3028665
-6.2258735
-6.1488805
-6.071888
-6.1488805
-6.1488805
-6.1488805
-6.1488805
-6.2258735
-6.2258735
-6.1488805
-6.1488805
-6.1488805
-6.1488805
-6.1488805
-6.2258735
-6.2258735
-6.1488805
-6.1488805
-6.071888
-6.071888
-6.071888
-5.994895
-6.071888
-6.1488805
-6.1488805
-6.071888
-5.994895
-6.071888
-6.071888
-6.071888
-6.071888
-6.1488805
-6.1488805
-6.1488805
-6.071888
-6.071888
-6.071888
-6.071888
-5.994895
-6.071888
-6.071888
-6.1488805
-6.1488805
-6.1488805
-6.071888
-5.994895
-5.917902
-5.994895
-5.994895
-5.994895
-5.994895
-5.994895
-5.994895
-5.994895
-5.994895
-5.994895
-5.917902
-5.917902
-5.8409095
-5.917902
-5.994895
-6.1488805
-6.2258735
-6.3028665
-6.379859
-6.379859
-6.456852
-6.610838
-6.764824
-6.918809
-6.8418164
-6.764824
-6.6878304
-6.6878304
-6.764824
-6.764824
-6.8418164
-6.8418164
-6.918809
-6.9958024
-7.072795
-7.072795
-7.1497874
-7.3037734
-7.4577594
-7.4577594
-7.3807664
-7.3807664
-7.4577594
-7.534752
-7.611745
-7.688738
-7.688738
-7.765731
-7.8427234
-7.9197164
-7.9967093
-7.9967093
-8.073702
-8.073702
-8.150695
-8.227688
-8.30468
-8.381674
-8.381674
-8.381674
-8.458666
-8.535659
-8.612652
-8.689645
-8.766638
-8.843631
-8.920623
-8.997617
-8.997617
-8.997617
-9.074609
-9.151602
-9.228595
-9.382581
-9.459573
-9.613559
-9.613559
-9.613559
-9.536566
-9.613559
-9.690552
-9.767544
-9.92153
-10.075516
-10.152509
-10.152509
-10.306495
-10.383488
-10.460481
-10.460481
-10.460481
-10.537473
-10.537473
-10.614466
-10.691459
-10.768452
-10.768452
-10.922438
-11.076423
-11.153416
-11.307402
-11.384395
-11.384395
-11.384395
-11.384395
-11.461388
-11.615374
-11.615374
-11.615374
-11.692366
-11.769359
-11.846351
-12.000338
-12.000338
-12.077331
-12.231316
-12.385302
-12.462295
-12.462295
-12.539288
-12.539288
-12.61628
-12.61628
-12.693274
-12.847259
-13.001245
-13.001245
-13.078237
-13.1552305
-13.2322235
-13.309216
-13.309216
-13.309216
-13.386209
-13.5401945
-13.6171875
-13.6941805
-13.771173
-13.771173
-13.8481655
-13.925159
-14.0021515
-14.0791445
-14.156137
-14.156137
-14.156137
-14.156137
-14.310123
-14.387116
-14.541101
-14.541101
-14.618094
-14.6950865
-14.6950865
-14.77208
-14.77208
-14.849073
-14.77208
-14.849073
-14.926065
-15.003058
-15.080051
-15.157045
-15.31103
-15.465015
-15.465015
-15.465015
-15.465015
-15.542009
-15.542009
-15.542009
-15.619002
-15.772987
-15.849979
-15.926973
-15.849979
-15.926973
-16.003967
-16.08096
-16.157951
-16.31194
-16.31194
-16.31194
-16.388931
-16.465923
-16.61991
-16.61991
-16.61991
-16.696901
-16.773895
-16.850887
-16.927881
-17.004873
-17.081865
-17.081865
-17.081865
-17.081865
-17.15886
-17.312845
-17.543825
-17.69781
-17.774803
-17.69781
-17.69781
-17.774803
-17.851795
-17.92879
-18.005781
-18.082775
-18.23676
-18.313751
-18.313751
-18.313751
-18.313751
-18.390745
-18.46774
-18.544731
-18.621723
-18.698717
-18.698717
-18.698717
-18.775711
-18.929695
-18.929695
-19.006687
-19.083681
-19.083681
-19.160675
-19.237667
-19.31466
-19.391653
-19.545639
-19.776617
-19.930603
-19.930603
-19.85361
-19.776617
-19.85361
-19.930603
-19.930603
-19.930603
-20.084589
-20.315567
-20.392561
-20.392561
-20.315567
-20.392561
-20.469553
-20.623539
-20.700531
-20.777525
-20.777525
-20.777525
-20.777525
-20.931509
-21.008503
-21.008503
-20.931509
-21.008503
-21.085495
-21.085495
-21.162489
-21.316475
-21.316475
-21.316475
-21.239481
-21.239481
-21.316475
-21.393467
-21.470459
-21.547453
-21.547453
-21.701439
-21.855423
-21.855423
-21.855423
-21.855423
-21.932417
-21.932417
-22.00941
-22.086403
-22.086403
-22.00941
-22.00941
-22.086403
-22.163395
-22.086403
-22.00941
-21.932417
-21.855423
-21.855423
-21.932417
-22.00941
-22.00941
-22.00941
-21.932417
-22.00941
-22.086403
-22.163395
-22.163395
-22.163395
-22.086403
-22.00941
-22.00941
-22.00941
-22.086403
-22.00941
-22.00941
-22.00941
-22.00941
-22.00941
-22.00941
-21.855423
-21.701439
-21.701439
-21.77843
-21.77843
-21.77843
-21.701439
-21.547453
-21.547453
-21.547453
-21.624445
-21.624445
-21.547453
-21.393467
-21.316475
-21.316475
-21.316475
-21.239481
-21.239481
-21.239481
-21.239481
-21.162489
-21.085495
-20.931509
-20.854517
-20.854517
-20.854517
-20.777525
-20.700531
-20.623539
-20.623539
-20.777525
-20.777525
-20.623539
-20.469553
-20.392561
-20.392561
-20.392561
-20.392561
-20.392561
-20.392561
-20.392561
-20.315567
-20.238573
-20.161581
-20.161581
-20.161581
-20.238573
-20.238573
-20.161581
-20.084589
-20.007595
-20.007595
-20.007595
-20.007595
-20.084589
-20.084589
-20.161581
-20.161581
-20.007595
-19.85361
-19.776617
-19.85361
-19.85361
-19.85361
-19.776617
-19.776617
-19.85361
-19.930603
-19.930603
-19.930603
-19.85361
-19.776617
-19.699625
-19.699625
-19.699625
-19.776617
-19.776617
-19.699625
-19.699625
-19.699625
-19.776617
-19.776617
-19.699625
-19.699625
-19.699625
-19.699625
-19.699625
-19.699625
-19.699625
-19.699625
-19.622631
-19.622631
-19.545639
-19.468645
-19.468645
-19.391653
-19.391653
-19.391653
-19.468645
-19.545639
-19.622631
-19.622631
-19.545639
-19.545639
-19.545639
-19.391653
-19.31466
-19.31466
-19.391653
-19.391653
-19.391653
-19.468645
-19.545639
-19.545639
-19.545639
-19.391653
-19.31466
-19.237667
-19.31466
-19.31466
-19.31466
-19.237667
-19.237667
-19.31466
-19.31466
-19.237667
-19.237667
-19.160675
-19.160675
-19.160675
-19.160675
-19.160675
-19.160675
-19.160675
-19.237667
-19.160675
-19.083681
-19.006687
-19.083681
-19.160675
-19.160675
-19.083681
-19.083681
-19.083681
-19.083681
-19.083681
-19.006687
-18.929695
-18.929695
-18.929695
-18.929695
-18.852703
-18.775711
-18.775711
-18.775711
-18.852703
-18.852703
-18.775711
-18.698717
-18.621723
-18.544731
-18.544731
-18.621723
-18.698717
-18.698717
-18.621723
-18.544731
-18.544731
-18.46774
-18.46774
-18.46774
-18.46774
-18.390745
-18.390745
-18.313751
-18.23676
-18.23676
-18.23676
-18.159767
-18.159767
-18.159767
-18.159767
-18.082775
-17.92879
-17.774803
-17.774803
-17.69781
-17.620817
-17.543825
-17.543825
-17.543825
-17.543825
-17.466831
-17.466831
-17.466831
-17.466831
-17.466831
-17.389837
-17.312845
-17.235853
-17.15886
-17.081865
-17.004873
-17.004873
-16.927881
-16.850887
-16.773895
-16.696901
-16.61991
-16.542917
-16.542917
-16.542917
-16.542917
-16.61991
-16.61991
-16.61991
-16.465923
-16.388931
-16.388931
-16.388931
-16.31194
-16.234945
-16.157951
-16.157951
-16.234945
-16.31194
-16.157951
-16.003967
-15.926973
-15.926973
-16.003967
-16.003967
-15.926973
-15.695994
-15.619002
-15.619002
-15.695994
-15.695994
-15.542009
-15.465015
-15.465015
-15.388022
-15.388022
-15.388022
-15.465015
-15.388022
-15.388022
-15.31103
-15.31103
-15.31103
-15.157045
-15.157045
-15.157045
-15.157045
-15.157045
-15.080051
-15.080051
-14.926065
-14.849073
-14.77208
-14.77208
-14.849073
-14.926065
-14.926065
-14.849073
-14.849073
-14.849073
-14.77208
-14.618094
-14.541101
-14.464108
-14.464108
-14.464108
-14.387116
-14.310123
-14.2331295
-14.2331295
-14.2331295
-14.156137
-14.2331295
-14.387116
-14.464108
-14.310123
-14.156137
-14.0791445
-14.0791445
-14.0791445
-14.0021515
-14.0021515
-14.0021515
-14.0021515
-14.0021515
-13.925159
-13.8481655
-13.771173
-13.6941805
-13.6171875
-13.6941805
-13.771173
-13.8481655
-13.771173
-13.6171875
-13.4632015
-13.386209
-13.386209
-13.4632015
-13.4632015
-13.4632015
-13.4632015
-13.4632015
-13.386209
-13.2322235
-13.1552305
-13.1552305
-13.309216
-13.4632015
-13.4632015
-13.4632015
-13.386209
-13.309216
-13.309216
-13.2322235
-13.078237
-13.078237
-13.1552305
-13.2322235
-13.2322235
-13.1552305
-13.1552305
-13.1552305
-13.1552305
-13.1552305
-13.1552305
-13.309216
-13.386209
-13.386209
-13.386209
-13.386209
-13.4632015
-13.4632015
-13.4632015
-13.4632015
-13.4632015
-13.386209
-13.386209
-13.386209
-13.4632015
-13.5401945
-13.6171875
-13.6171875
-13.6171875
-13.6941805
-13.6941805
-13.771173
-13.771173
-13.771173
-13.771173
-13.8481655
-14.0021515
-14.0791445
-14.0791445
-14.0791445
-14.0791445
-14.0791445
-14.156137
-14.2331295
-14.2331295
-14.310123
-14.387116
-14.387116
-14.387116
-14.464108
-14.464108
-14.541101
-14.464108
-14.464108
-14.541101
-14.6950865
-14.77208
-14.77208
-14.77208
-14.6950865
-14.6950865
-14.77208
-14.77208
-14.849073
-14.849073
-14.926065
-14.926065
-15.003058
-15.157045
-15.234037
-15.31103
-15.234037
-15.157045
-15.234037
-15.31103
-15.388022
-15.542009
-15.619002
-15.619002
-15.619002
-15.542009
-15.542009
-15.619002
-15.772987
-15.849979
-15.772987
-15.695994
-15.619002
-15.695994
-15.772987
-15.849979
-15.849979
-15.849979
-15.849979
-15.926973
-16.08096
-16.157951
-16.157951
-16.08096
-16.003967
-16.08096
-16.157951
-16.234945
-16.234945
-16.234945
-16.234945
-16.234945
-16.234945
-16.157951
-16.234945
-16.31194
-16.388931
-16.465923
-16.61991
-16.696901
-16.773895
-16.850887
-16.773895
-16.696901
-16.61991
-16.61991
-16.61991
-16.696901
-16.773895
-16.773895
-16.773895
-16.773895
-16.850887
-16.850887
-16.927881
-17.081865
-17.081865
-17.081865
-17.081865
-17.081865
-17.15886
-17.235853
-17.312845
-17.235853
-17.235853
-17.312845
-17.312845
-17.312845
-17.389837
-17.543825
-17.543825
-17.543825
-17.543825
-17.543825
-17.620817
-17.69781
-17.774803
-17.774803
-17.774803
-17.774803
-17.851795
-17.92879
-18.005781
-18.005781
-18.005781
-18.005781
-18.082775
-18.082775
-18.082775
-18.082775
-18.082775
-18.159767
-18.23676
-18.390745
-18.46774
-18.46774
-18.46774
-18.46774
-18.46774
-18.544731
-18.544731
-18.544731
-18.621723
-18.544731
-18.544731
-18.544731
-18.698717
-18.698717
-18.775711
-18.775711
-18.852703
-18.852703
-18.852703
-18.929695
-19.006687
-19.083681
-19.083681
-19.006687
-18.929695
-18.929695
-18.775711
-18.698717
-18.698717
-18.775711
-18.852703
-18.775711
-18.698717
-18.621723
-18.621723
-18.621723
-18.544731
-18.544731
-18.544731
-18.544731
-18.621723
-18.544731
-18.46774
-18.390745
-18.390745
-18.390745
-18.390745
-18.390745
-18.390745
-18.313751
-18.23676
-18.159767
-18.082775
-18.005781
-17.92879
-17.92879
-18.005781
-18.082775
-18.082775
-18.005781
-17.92879
-17.92879
-18.005781
-18.005781
-18.082775
-18.005781
-17.92879
-17.851795
-17.774803
-17.69781
-17.774803
-17.774803
-17.774803
-17.774803
-17.851795
-17.774803
-17.69781
-17.620817
-17.543825
-17.620817
-17.620817
-17.69781
-17.69781
-17.620817
-17.69781
-17.69781
-17.69781
-17.69781
-17.620817
-17.543825
-17.543825
-17.466831
-17.466831
-17.543825
-17.620817
-17.620817
-17.543825
-17.466831
-17.466831
-17.543825
-17.69781
-17.774803
-17.69781
-17.543825
-17.543825
-17.620817
-17.69781
-17.774803
-17.774803
-17.69781
-17.69781
-17.69781
-17.774803
-17.774803
-17.774803
-17.774803
-17.851795
-17.851795
-17.851795
-17.92879
-18.005781
-18.159767
-18.23676
-18.313751
-18.313751
-18.313751
-18.390745
-18.46774
-18.390745
-18.313751
-18.23676
-18.313751
-18.46774
-18.544731
-18.544731
-18.544731
-18.544731
-18.621723
-18.698717
-18.698717
-18.775711
-18.775711
-18.852703
-18.929695
-19.006687
-19.006687
-19.006687
-18.929695
-18.929695
-19.006687
-19.160675
-19.237667
-19.31466
-19.391653
-19.468645
-19.622631
-19.776617
-19.85361
-19.85361
-19.85361
-19.930603
-20.007595
-20.084589
-20.084589
-20.084589
-20.084589
-20.161581
-20.238573
-20.238573
-20.315567
-20.315567
-20.392561
-20.392561
-20.469553
-20.623539
-20.623539
-20.546545
-20.623539
-20.700531
-20.777525
-20.700531
-20.700531
-20.623539
-20.700531
-20.854517
-20.931509
-21.008503
-21.008503
-21.085495
-21.085495
-21.162489
-21.162489
-21.162489
-21.085495
-21.085495
-21.162489
-21.239481
-21.239481
-21.316475
-21.316475
-21.316475
-21.316475
-21.393467
-21.470459
-21.547453
-21.624445
-21.624445
-21.624445
-21.624445
-21.624445
-21.624445
-21.624445
-21.701439
-21.77843
-21.77843
-21.855423
-21.932417
-21.932417
-21.932417
-21.932417
-21.932417
-21.932417
-21.932417
-21.932417
-22.00941
-22.086403
-22.163395
-22.163395
-22.240389
-22.31738
-22.31738
-22.31738
-22.31738
-22.394373
-22.394373
-22.394373
-22.394373
-22.471365
-22.54836
-22.625353
-22.702347
-22.702347
-22.779339
-22.85633
-22.933325
-22.933325
-22.933325
-23.087309
-23.164303
-23.164303
-23.318287
-23.395283
-23.549267
-23.549267
-23.549267
-23.549267
-23.549267
-23.62626
-23.703253
-23.780245
-23.857239
-23.857239
-23.93423
-23.93423
-23.93423
-24.011223
-24.088217
-24.242203
-24.319197
-24.319197
-24.396189
-24.47318
-24.550175
-24.550175
-24.627167
-24.704159
-24.781153
-24.858145
-24.858145
-24.858145
-24.858145
-24.935137
-24.935137
-25.089125
-25.089125
-25.166117
-25.24311
-25.397095
-25.397095
-25.397095
-25.474089
-25.55108
-25.628073
-25.628073
-25.55108
-25.55108
-25.628073
-25.705067
-25.859053
-25.936047
-26.013039
-26.013039
-26.09003
-26.167025
-26.321009
-26.398003
-26.474995
-26.474995
-26.551987
-26.628983
-26.705975
-26.705975
-26.705975
-26.705975
-26.705975
-26.705975
-26.782967
-26.936953
-27.013945
-27.16793
-27.16793
-27.321917
-27.39891
-27.39891
-27.39891
-27.39891
-27.475904
-27.552896
-27.629889
-27.70688
-27.70688
-27.70688
-27.783875
-27.860867
-27.937859
-27.860867
-27.860867
-27.937859
-27.937859
-27.860867
-27.860867
-27.937859
-28.091845
-28.245832
-28.168837
-28.091845
-28.091845
-28.168837
-28.245832
-28.322824
-28.322824
-28.322824
-28.245832
-28.245832
-28.245832
-28.245832
-28.245832
-28.245832
-28.322824
-28.322824
-28.399818
-28.399818
-28.47681
-28.399818
-28.322824
-28.322824
-28.399818
-28.47681
-28.553802
-28.553802
-28.553802
-28.553802
-28.553802
-28.553802
-28.553802
-28.47681
-28.47681
-28.47681
-28.630795
-28.630795
-28.553802
-28.47681
-28.47681
-28.47681
-28.47681
-28.553802
-28.630795
-28.630795
-28.630795
-28.553802
-28.47681
-28.553802
-28.630795
-28.707788
-28.630795
-28.630795
-28.553802
-28.553802
-28.553802
-28.630795
-28.707788
-28.630795
-28.630795
-28.630795
-28.707788
-28.707788
-28.630795
-28.553802
-28.553802
-28.553802
-28.553802
-28.553802
-28.553802
-28.630795
-28.630795
-28.630795
-28.553802
-28.553802
-28.553802
-28.553802
-28.553802
-28.553802
-28.553802
-28.630795
-28.630795
-28.630795
-28.553802
-28.47681
-28.47681
-28.553802
-28.553802
-28.47681
-28.47681
-28.553802
-28.630795
-28.630795
-28.553802
-28.553802
-28.553802
-28.553802
-28.553802
-28.47681
-28.47681
-28.47681
-28.47681
-28.47681
-28.47681
-28.47681
-28.399818
-28.322824
-28.322824
-28.245832
-28.245832
-28.322824
-28.399818
-28.399818
-28.399818
-28.322824
-28.399818
-28.47681
-28.47681
-28.399818
-28.399818
-28.399818
-28.399818
-28.399818
-28.322824
-28.168837
-28.014853
-28.091845
-28.168837
-28.168837
-28.168837
-28.091845
-28.014853
-28.014853
-28.014853
-28.014853
-28.091845
-28.091845
-28.168837
-28.168837
-28.091845
-28.014853
-28.014853
-28.168837
-28.245832
-28.168837
-28.168837
-28.014853
-27.937859
-27.860867
-27.783875
-27.860867
-27.937859
-28.014853
-28.014853
-27.937859
-27.937859
-28.014853
-28.091845
-28.168837
-28.091845
-27.937859
-27.860867
-27.783875
-27.70688
-27.783875
-27.783875
-27.860867
-27.860867
-27.783875
-27.783875
-27.860867
-27.860867
-27.937859
-27.860867
-27.860867
-27.937859
-27.937859
-27.860867
-27.783875
-27.70688
-27.70688
-27.783875
-27.937859
-27.937859
-27.783875
-27.70688
-27.70688
-27.783875
-27.860867
-27.860867
-27.70688
-27.70688
-27.70688
-27.70688
-27.629889
-27.70688
-27.783875
-27.783875
-27.783875
-27.70688
-27.629889
-27.629889
-27.70688
-27.70688
-27.70688
-27.629889
-27.629889
-27.70688
-27.629889
-27.552896
-27.475904
-27.475904
-27.552896
-27.552896
-27.552896
-27.475904
-27.475904
-27.475904
-27.39891
-27.475904
-27.552896
-27.629889
-27.552896
-27.475904
-27.39891
-27.321917
-27.321917
-27.244923
-27.244923
-27.244923
-27.16793
-27.244923
-27.321917
-27.39891
-27.39891
-27.321917
-27.244923
-27.321917
-27.39891
-27.39891
-27.321917
-27.244923
-27.16793
-27.244923
-27.321917
-27.321917
-27.321917
-27.321917
-27.244923
-27.16793
-27.244923
-27.244923
-27.321917
-27.321917
-27.321917
-27.244923
-27.16793
-27.16793
-27.16793
-27.16793
-27.090939
-27.090939
-27.16793
-27.244923
-27.244923
-27.321917
-27.321917
-27.321917
-27.321917
-27.39891
-27.321917
-27.321917
-27.39891
-27.475904
-27.475904
-27.39891
-27.321917
-27.321917
-27.39891
-27.475904
-27.552896
-27.552896
-27.629889
-27.552896
-27.552896
-27.552896
-27.552896
-27.475904
-27.39891
-27.244923
-27.244923
-27.321917
-27.39891
-27.39891
-27.39891
-27.321917
-27.244923
-27.244923
-27.321917
-27.321917
-27.321917
-27.321917
-27.321917
-27.39891
-27.475904
-27.552896
-27.475904
-27.475904
-27.475904
-27.552896
-27.629889
-27.70688
-27.70688
-27.629889
-27.629889
-27.70688
-27.783875
-27.70688
-27.629889
-27.475904
-27.552896
-27.629889
-27.70688
-27.629889
-27.552896
-27.552896
-27.70688
-27.70688
-27.552896
-27.39891
-27.39891
-27.475904
-27.552896
-27.629889
-27.629889
-27.629889
-27.629889
-27.552896
-27.475904
-27.475904
-27.475904
-27.552896
-27.629889
-27.70688
-27.783875
-27.783875
-27.937859
-28.014853
-28.091845
-28.168837
-28.091845
-28.014853
-27.860867
-27.860867
-27.783875
-27.70688
-27.629889
-27.552896
-27.552896
-27.629889
-27.70688
-27.629889
-27.552896
-27.475904
-27.475904
-27.552896
-27.70688
-27.70688
-27.629889
-27.552896
-27.552896
-27.552896
-27.70688
-27.783875
-27.783875
-27.783875
-27.783875
-27.783875
-27.783875
-27.783875
-27.783875
-27.860867
-27.860867
-27.860867
-27.937859
-27.860867
-27.783875
-27.783875
-27.70688
-27.70688
-27.783875
-27.783875
-27.783875
-27.70688
-27.70688
-27.629889
-27.629889
-27.629889
-27.70688
-27.629889
-27.552896
-27.475904
-27.475904
-27.552896
-27.629889
-27.70688
-27.783875
-27.783875
-27.783875
-27.860867
-27.860867
-27.860867
-27.860867
-27.783875
-27.783875
-27.783875
-27.860867
-27.937859
-27.937859
-27.783875
-27.629889
-27.552896
-27.552896
-27.552896
-27.475904
-27.321917
-27.321917
-27.39891
-27.475904
-27.475904
-27.39891
-27.39891
-27.321917
-27.321917
-27.321917
-27.244923
-27.090939
-27.013945
-27.013945
-27.090939
-27.321917
-27.475904
-27.475904
-27.475904
-27.475904
-27.39891
-27.321917
-27.321917
-27.321917
-27.321917
-27.321917
-27.39891
-27.39891
-27.321917
-27.244923
-27.16793
-27.16793
-27.16793
-27.090939
-26.936953
-26.782967
-26.782967
-26.782967
-26.782967
-26.705975
-26.628983
-26.628983
-26.705975
-26.782967
-26.705975
-26.628983
-26.551987
-26.551987
-26.628983
-26.705975
-26.705975
-26.705975
-26.628983
-26.705975
-26.705975
-26.705975
-26.628983
-26.551987
-26.474995
-26.551987
-26.628983
-26.628983
-26.628983
-26.551987
-26.474995
-26.321009
-26.244017
-26.167025
-26.167025
-26.09003
-26.09003
-26.013039
-26.013039
-25.936047
-25.859053
-25.859053
-25.936047
-25.936047
-25.859053
-25.78206
-25.78206
-25.859053
-26.013039
-26.09003
-26.013039
-25.936047
-25.859053
-25.859053
-26.013039
-26.09003
-26.09003
-26.09003
-25.936047
-25.78206
-25.628073
-25.628073
-25.628073
-25.474089
-25.320103
-25.24311
-25.320103
-25.397095
-25.320103
-25.166117
-25.089125
-25.166117
-25.166117
-25.089125
-25.012133
-25.012133
-25.012133
-25.089125
-25.089125
-25.089125
-25.089125
-25.166117
-25.166117
-25.24311
-25.166117
-25.166117
-25.089125
-25.089125
-25.089125
-25.012133
-25.012133
-24.935137
-24.858145
-24.935137
-24.935137
-24.935137
-24.858145
-24.781153
-24.627167
-24.550175
-24.550175
-24.47318
-24.396189
-24.319197
-24.319197
-24.319197
-24.319197
-24.242203
-24.16521
-24.16521
-24.242203
-24.319197
-24.319197
-24.319197
-24.242203
-24.242203
-24.242203
-24.242203
-24.242203
-24.242203
-24.16521
-24.088217
-24.011223
-23.93423
-23.857239
-23.780245
-23.780245
-23.780245
-23.703253
-23.703253
-23.62626
-23.62626
-23.703253
-23.703253
-23.703253
-23.62626
-23.549267
-23.549267
-23.549267
-23.549267
-23.472275
-23.395283
-23.318287
-23.318287
-23.318287
-23.318287
-23.241295
-23.241295
-23.318287
-23.318287
-23.318287
-23.318287
-23.318287
-23.241295
-23.241295
-23.241295
-23.241295
-23.164303
-23.164303
-23.164303
-23.164303
-23.164303
-23.241295
-23.241295
-23.164303
-23.010317
-22.933325
-22.85633
-22.85633
-22.779339
-22.702347
-22.702347
-22.625353
-22.625353
-22.625353
-22.702347
-22.702347
-22.625353
-22.625353
-22.625353
-22.625353
-22.54836
-22.54836
-22.54836
-22.54836
-22.471365
-22.394373
-22.31738
-22.394373
-22.471365
-22.471365
-22.31738
-22.240389
-22.163395
-22.240389
-22.240389
-22.163395
-22.086403
-22.086403
-22.00941
-21.932417
-21.855423
-21.855423
-21.855423
-21.855423
-21.77843
-21.701439
-21.701439
-21.701439
-21.77843
-21.855423
-21.855423
-21.855423
-21.77843
-21.624445
-21.547453
-21.547453
-21.624445
-21.624445
-21.547453
-21.393467
-21.316475
-21.316475
-21.316475
-21.239481
-21.239481
-21.162489
-21.162489
-21.162489
-21.085495
-21.085495
-21.008503
-20.931509
-20.854517
-20.931509
-20.931509
-20.854517
-20.777525
-20.700531
-20.623539
-20.546545
-20.546545
-20.469553
-20.469553
-20.623539
-20.623539
-20.623539
-20.469553
-20.315567
-20.315567
-20.315567
-20.315567
-20.238573
-20.238573
-20.238573
-20.315567
-20.315567
-20.315567
-20.161581
-20.084589
-19.930603
-19.930603
-19.85361
-19.85361
-19.85361
-19.85361
-19.776617
-19.699625
-19.622631
-19.699625
-19.776617
-19.699625
-19.622631
-19.545639
-19.468645
-19.468645
-19.545639
-19.468645
-19.391653
-19.31466
-19.237667
-19.237667
-19.160675
-19.160675
-19.160675
-19.160675
-19.160675
-19.160675
-19.160675
-19.083681
-18.929695
-18.929695
-18.929695
-18.852703
-18.852703
-18.775711
-18.852703
-18.852703
-18.929695
-18.852703
-18.698717
-18.544731
-18.46774
-18.46774
-18.46774
-18.46774
-18.46774
-18.46774
-18.46774
-18.390745
-18.23676
-18.005781
-17.92879
-17.92879
-18.005781
-18.005781
-17.92879
-17.851795
-17.851795
-17.851795
-17.92879
-17.851795
-17.774803
-17.69781
-17.620817
-17.620817
-17.620817
-17.620817
-17.543825
-17.466831
-17.389837
-17.389837
-17.389837
-17.389837
-17.389837
-17.312845
-17.312845
-17.235853
-17.235853
-17.235853
-17.15886
-17.081865
-17.081865
-17.081865
-17.081865
-17.004873
-17.004873
-16.927881
-16.850887
-16.696901
-16.696901
-16.696901
-16.696901
-16.61991
-16.61991
-16.61991
-16.61991
-16.696901
-16.696901
-16.696901
-16.61991
-16.542917
-16.388931
-16.388931
-16.31194
-16.388931
-16.388931
-16.388931
-16.31194
-16.234945
-16.08096
-16.08096
-16.08096
-16.003967
-16.08096
-16.08096
-16.157951
-16.157951
-16.08096
-16.003967
-16.003967
-15.926973
-16.003967
-15.926973
-15.849979
-15.772987
-15.772987
-15.772987
-15.849979
-15.849979
-15.926973
-15.926973
-15.849979
-15.849979
-15.849979
-15.849979
-15.772987
-15.695994
-15.619002
-15.619002
-15.542009
-15.542009
-15.542009
-15.542009
-15.542009
-15.542009
-15.465015
-15.542009
-15.542009
-15.465015
-15.465015
-15.388022
-15.31103
-15.31103
-15.234037
-15.234037
-15.31103
-15.388022
-15.388022
-15.234037
-15.080051
-15.003058
-15.080051
-15.080051
-15.080051
-15.003058
-14.926065
-14.926065
-14.849073
-14.926065
-15.003058
-15.003058
-15.003058
-14.926065
-14.926065
-14.77208
-14.6950865
-14.618094
-14.541101
-14.541101
-14.618094
-14.6950865
-14.618094
-14.541101
-14.464108
-14.387116
-14.310123
-14.2331295
-14.2331295
-14.2331295
-14.310123
-14.310123
-14.387116
-14.387116
-14.310123
-14.2331295
-14.156137
-14.0791445
-14.0021515
-13.925159
-13.925159
-13.8481655
-13.8481655
-13.8481655
-13.8481655
-13.8481655
-13.771173
-13.6941805
-13.6171875
-13.6171875
-13.6941805
-13.6941805
-13.6171875
-13.4632015
-13.4632015
-13.4632015
-13.4632015
-13.386209
-13.309216
-13.1552305
-13.1552305
-13.1552305
-13.2322235
-13.2322235
-13.2322235
-13.2322235
-13.1552305
-13.078237
-13.001245
-12.924252
-12.847259
-12.770267
-12.770267
-12.770267
-12.847259
-12.847259
-12.847259
-12.770267
-12.770267
-12.61628
-12.539288
-12.539288
-12.61628
-12.61628
-12.61628
-12.539288
-12.462295
-12.462295
-12.539288
-12.539288
-12.462295
-12.385302
-12.231316
-12.231316
-12.231316
-12.231316
-12.154323
-12.154323
-12.231316
-12.231316
-12.231316
-12.154323
-12.077331
-12.077331
-12.077331
-12.077331
-12.000338
-11.846351
-11.846351
-11.846351
-11.846351
-11.769359
-11.692366
-11.615374
-11.615374
-11.615374
-11.615374
-11.53838
-11.461388
-11.461388
-11.384395
-11.384395
-11.384395
-11.384395
-11.307402
-11.384395
-11.384395
-11.384395
-11.307402
-11.230409
-11.153416
-11.153416
-11.076423
-11.076423
-11.076423
-10.999431
-10.922438
-10.922438
-10.999431
-11.076423
-10.999431
-10.922438
-10.845445
-10.845445
-10.845445
-10.922438
-10.845445
-10.768452
-10.845445
-10.845445
-10.845445
-10.768452
-10.614466
-10.537473
-10.537473
-10.537473
-10.537473
-10.537473
-10.537473
-10.460481
-10.383488
-10.460481
-10.460481
-10.460481
-10.460481
-10.383488
-10.383488
-10.306495
-10.229502
-10.152509
-10.075516
-9.998524
-9.998524
-10.075516
-10.075516
-10.075516
-10.075516
-9.998524
-9.998524
-9.998524
-9.92153
-9.844538
-9.767544
-9.844538
-9.92153
-9.92153
-9.92153
-9.844538
-9.844538
-9.767544
-9.690552
-9.536566
-9.382581
-9.305587
-9.305587
-9.382581
-9.459573
-9.459573
-9.459573
-9.382581
-9.382581
-9.382581
-9.459573
-9.459573
-9.459573
-9.382581
-9.382581
-9.305587
-9.305587
-9.305587
-9.382581
-9.382581
-9.305587
-9.305587
-9.305587
-9.228595
-9.151602
-9.151602
-9.151602
-9.151602
-9.074609
-8.997617
-8.843631
-8.843631
-8.920623
-9.074609
-9.151602
-9.074609
-8.920623
-8.766638
-8.689645
-8.766638
-8.843631
-8.920623
-8.843631
-8.843631
-8.843631
-8.843631
-8.843631
-8.766638
-8.689645
-8.689645
-8.766638
-8.766638
-8.612652
-8.458666
-8.458666
-8.458666
-8.458666
-8.458666
-8.535659
-8.612652
-8.689645
-8.689645
-8.689645
-8.535659
-8.458666
-8.381674
-8.458666
-8.535659
-8.535659
-8.535659
-8.458666
-8.458666
-8.458666
-8.458666
-8.381674
-8.30468
-8.30468
-8.30468
-8.30468
-8.381674
-8.381674
-8.30468
-8.227688
-8.227688
-8.30468
-8.30468
-8.30468
-8.30468
-8.30468
-8.30468
-8.30468
-8.227688
-8.073702
-8.073702
-7.9967093
-7.9967093
-8.073702
-8.073702
-8.073702
-8.073702
-8.073702
-8.073702
-8.073702
-7.9967093
-7.9967093
-7.9967093
-8.073702
-8.073702
-8.073702
-7.9967093
-7.9197164
-7.9197164
-7.8427234
-7.9197164
-7.9967093
-7.9967093
-7.9197164
-7.9197164
-7.9197164
-7.9197164
-7.8427234
-7.9197164
-7.9197164
-7.9967093
-8.073702
-8.150695
-8.150695
-8.073702
-7.9967093
-7.9197164
-7.9197164
-7.9197164
-7.9197164
-7.9197164
-7.9197164
-7.9197164
-7.9197164
-7.9197164
-7.9197164
-7.8427234
-7.8427234
-7.9197164
-7.9197164
-7.9197164
-7.8427234
-7.765731
-7.765731
-7.765731
-7.765731
-7.765731
-7.8427234
-7.8427234
-7.8427234
-7.765731
-7.765731
-7.765731
-7.765731
-7.765731
-7.688738
-7.611745
-7.611745
-7.611745
-7.611745
-7.611745
-7.611745
-7.611745
-7.534752
-7.4577594
-7.3807664
-7.3807664
-7.3037734
-7.3807664
-7.3807664
-7.4577594
-7.534752
-7.611745
-7.534752
-7.4577594
-7.3037734
-7.226781
-7.3037734
-7.3037734
-7.3037734
-7.3037734
-7.3037734
-7.226781
-7.226781
-7.226781
-7.226781
-7.226781
-7.3037734
-7.3037734
-7.3037734
-7.3037734
-7.3037734
-7.226781
-7.1497874
-7.072795
-6.9958024
-7.072795
-7.072795
-7.072795
-7.072795
-7.072795
-6.9958024
-6.8418164
-6.764824
-6.764824
-6.764824
-6.6878304
-6.764824
-6.8418164
-6.918809
-6.918809
-6.8418164
-6.610838
-6.456852
-6.5338445
-6.610838
-6.764824
-6.764824
-6.764824
-6.764824
-6.764824
-6.764824
-6.6878304
-6.610838
-6.456852
-6.456852
-6.456852
-6.5338445
-6.610838
-6.6878304
-6.6878304
-6.6878304
-6.5338445
-6.456852
-6.379859
-6.379859
-6.456852
-6.456852
-6.379859
-6.2258735
-6.1488805
-6.071888
-6.1488805
-6.2258735
-6.2258735
-6.1488805
-6.071888
-6.071888
-6.071888
-6.071888
-5.994895
-5.994895
-5.994895
-6.071888
-6.1488805
-6.071888
-5.994895
-5.917902
-5.8409095
-5.8409095
-5.917902
-5.917902
-5.8409095
-5.917902
-5.917902
-5.994895
-5.917902
-5.8409095
-5.7639165
-5.6869235
-5.6869235
-5.6869235
-5.6869235
-5.6869235
-5.7639165
-5.7639165
-5.7639165
-5.7639165
-5.6869235
-5.609931
-5.532938
-5.455945
-5.455945
-5.532938
-5.532938
-5.532938
-5.455945
-5.455945
-5.455945
-5.455945
-5.455945
-5.378952
-5.378952
-5.3019595
-5.378952
-5.455945
-5.532938
-5.532938
-5.532938
-5.609931
-5.609931
-5.532938
-5.455945
-5.378952
-5.378952
-5.378952
-5.455945
-5.532938
-5.532938
-5.532938
-5.455945
-5.378952
-5.378952
-5.378952
-5.455945
-5.532938
-5.532938
-5.455945
-5.455945
-5.378952
-5.378952
-5.3019595
-5.3019595
-5.3019595
-5.3019595
-5.3019595
-5.3019595
-5.2249665
-5.3019595
-5.378952
-5.378952
-5.378952
-5.3019595
-5.2249665
-5.3019595
-5.3019595
-5.3019595
-5.3019595
-5.2249665
-5.3019595
-5.378952
-5.378952
-5.378952
-5.378952
-5.378952
-5.378952
-5.378952
-5.378952
-5.378952
-5.378952
-5.378952
-5.455945
-5.455945
-5.455945
-5.378952
-5.378952
-5.378952
-5.378952
-5.378952
-5.378952
-5.378952
-5.455945
-5.378952
-5.378952
-5.3019595
-5.2249665
-5.3019595
-5.3019595
-5.3019595
-5.378952
-5.455945
-5.455945
-5.455945
-5.378952
-5.378952
-5.378952
-5.378952
-5.378952
-5.378952
-5.455945
-5.455945
-5.455945
-5.455945
-5.532938
-5.532938
-5.455945
-5.378952
-5.378952
-5.532938
-5.609931
-5.609931
-5.609931
-5.532938
-5.532938
-5.609931
-5.532938
-5.455945
-5.378952
-5.378952
-5.378952
-5.378952
-5.455945
-5.455945
-5.532938
-5.532938
-5.532938
-5.532938
-5.609931
-5.609931
-5.609931
-5.609931
-5.532938
-5.532938
-5.532938
-5.455945
-5.532938
-5.532938
-5.609931
-5.532938
-5.532938
-5.532938
-5.532938
-5.532938
-5.532938
-5.455945
-5.378952
-5.378952
-5.378952
-5.455945
-5.532938
-5.455945
-5.378952
-5.3019595
-5.378952
-5.455945
-5.532938
-5.532938
-5.609931
-5.609931
-5.6869235
-5.7639165
-5.6869235
-5.609931
-5.455945
-5.455945
-5.455945
-5.455945
-5.378952
-5.455945
-5.532938
-5.609931
-5.609931
-5.609931
-5.609931
-5.609931
-5.532938
-5.455945
-5.455945
-5.532938
-5.609931
-5.609931
-5.609931
-5.532938
-5.532938
-5.455945
-5.455945
-5.378952
-5.378952
-5.455945
-5.455945
-5.455945
-5.455945
-5.378952
-5.3019595
-5.378952
-5.532938
-5.532938
-5.455945
-5.378952
-5.3019595
-5.378952
-5.455945
-5.455945
-5.532938
-5.532938
-5.455945
-5.378952
-5.378952
-5.455945
-5.532938
-5.455945
-5.378952
-5.378952
-5.455945
-5.532938
-5.532938
-5.455945
-5.455945
-5.455945
-5.455945
-5.378952
-5.3019595
-5.3019595
-5.455945
-5.532938
-5.609931
-5.609931
-5.609931
-5.609931
-5.532938
-5.455945
-5.455945
-5.455945
-5.378952
-5.378952
-5.378952
-5.378952
-5.455945
-5.532938
-5.532938
-5.532938
-5.532938
-5.455945
-5.378952
-5.455945
-5.455945
-5.455945
-5.455945
-5.455945
-5.532938
-5.609931
-5.6869235
-5.609931
-5.532938
-5.455945
-5.455945
-5.455945
-5.455945
-5.455945
-5.455945
-5.455945
-5.455945
-5.532938
-5.532938
-5.532938
-5.532938
-5.532938
-5.532938
-5.609931
-5.7639165
-5.7639165
-5.6869235
-5.6869235
-5.6869235
-5.6869235
-5.6869235
-5.532938
-5.532938
-5.609931
-5.6869235
-5.609931
-5.455945
-5.3019595
-5.3019595
-5.378952
-5.455945
-5.532938
-5.532938
-5.532938
-5.532938
-5.532938
-5.532938
-5.532938
-5.532938
-5.455945
-5.455945
-5.532938
-5.609931
-5.532938
-5.532938
-5.378952
-5.3019595
-5.3019595
-5.3019595
-5.378952
-5.378952
-5.378952
-5.378952
-5.3019595
-5.2249665
-5.3019595
-5.378952
-5.378952
-5.378952
-5.378952
-5.378952
-5.3019595
-5.3019595
-5.2249665
-5.2249665
-5.1479735
-5.2249665
-5.2249665
-5.3019595
-5.3019595
-5.3019595
-5.3019595
-5.2249665
-5.1479735
-5.0709805
-5.0709805
-5.1479735
-5.0709805
-5.0709805
-5.0709805
-5.1479735
-5.1479735
-5.0709805
-4.993988
-4.916995
-4.916995
-4.916995
-4.916995
-4.916995
-4.840002
-4.840002
-4.763009
-4.763009
-4.763009
-4.763009
-4.686016
-4.686016
-4.686016
-4.686016
-4.6090236
-4.5320306
-4.5320306
-4.4550376
-4.5320306
-4.5320306
-4.6090236
-4.686016
-4.763009
-4.686016
-4.686016
-4.686016
-4.686016
-4.686016
-4.686016
-4.686016
-4.686016
-4.763009
-4.763009
-4.686016
-4.6090236
-4.5320306
-4.5320306
-4.5320306
-4.4550376
-4.4550376
-4.4550376
-4.5320306
-4.5320306
-4.5320306
-4.5320306
-4.5320306
-4.4550376
-4.4550376
-4.5320306
-4.6090236
-4.6090236
-4.5320306
-4.4550376
-4.3780446
-4.3780446
-4.3780446
-4.3780446
-4.3780446
-4.3780446
-4.3780446
-4.3780446
-4.301052
-4.301052
-4.224059
-4.301052
-4.3780446
-4.4550376
-4.4550376
-4.3780446
-4.301052
-4.301052
-4.301052
-4.301052
-4.224059
-4.224059
-4.301052
-4.3780446
-4.301052
-4.224059
-4.070073
-4.070073
-4.070073
-4.147066
-4.224059
-4.301052
-4.3780446
-4.3780446
-4.3780446
-4.301052
-4.301052
-4.301052
-4.301052
-4.301052
-4.3780446
-4.3780446
-4.3780446
-4.301052
-4.301052
-4.224059
-4.224059
-4.224059
-4.224059
-4.224059
-4.301052
-4.3780446
-4.3780446
-4.3780446
-4.3780446
-4.3780446
-4.3780446
-4.4550376
-4.3780446
-4.3780446
-4.3780446
-4.3780446
-4.3780446
-4.3780446
-4.3780446
-4.3780446
-4.301052
-4.3780446
-4.4550376
-4.4550376
-4.3780446
-4.301052
-4.3780446
-4.4550376
-4.5320306
-4.6090236
-4.686016
-4.6090236
-4.5320306
-4.4550376
-4.5320306
-4.5320306
-4.5320306
-4.4550376
-4.4550376
-4.4550376
-4.5320306
-4.4550376
-4.4550376
-4.4550376
-4.5320306
-4.6090236
-4.686016
-4.5320306
-4.4550376
-4.4550376
-4.6090236
-4.6090236
-4.5320306
-4.3780446
-4.301052
-4.301052
-4.301052
-4.301052
-4.301052
-4.3780446
-4.3780446
-4.3780446
-4.301052
-4.301052
-4.224059
-4.301052
-4.301052
-4.3780446
-4.3780446
-4.3780446
-4.3780446
-4.3780446
-4.4550376
-4.3780446
-4.3780446
-4.301052
-4.301052
-4.3780446
-4.4550376
-4.4550376
-4.3780446
-4.301052
-4.301052
-4.3780446
-4.3780446
-4.3780446
-4.301052
-4.224059
-4.224059
-4.224059
-4.224059
-4.224059
-4.224059
-4.301052
-4.301052
-4.224059
-4.224059
-4.147066
-4.147066
-4.224059
-4.224059
-4.224059
-4.147066
-3.9930806
-4.070073
-4.147066
-4.224059
-4.224059
-4.070073
-3.9930806
-3.9160876
-3.9160876
-3.8390946
-3.9160876
-3.9160876
-3.8390946
-3.8390946
-3.8390946
-3.8390946
-3.8390946
-3.9930806
-4.070073
-4.070073
-3.9160876
-3.8390946
-3.8390946
-3.9930806
-3.9930806
-3.9930806
-3.9930806
-3.9930806
-4.070073
-4.070073
-3.9930806
-3.9160876
-3.9160876
-3.9160876
-3.9160876
-3.9160876
-3.9930806
-3.9160876
-3.8390946
-3.7621021
-3.7621021
-3.7621021
-3.8390946
-3.8390946
-3.7621021
-3.6081161
-3.5311236
-3.6081161
-3.6851091
-3.7621021
-3.7621021
-3.6851091
-3.6851091
-3.6851091
-3.6851091
-3.6081161
-3.6081161
-3.6851091
-3.7621021
-3.6851091
-3.6081161
-3.6081161
-3.6851091
-3.6851091
-3.6081161
-3.5311236
-3.5311236
-3.5311236
-3.5311236
-3.5311236
-3.5311236
-3.4541306
-3.5311236
-3.5311236
-3.5311236
-3.3771377
-3.2231522
-3.2231522
-3.3771377
-3.5311236
-3.6081161
-3.4541306
-3.3771377
-3.3771377
-3.4541306
-3.4541306
-3.3771377
-3.3001447
-3.3001447
-3.3001447
-3.3001447
-3.3001447
-3.3001447
-3.3001447
-3.3001447
-3.3001447
-3.3001447
-3.2231522
-3.1461592
-3.1461592
-3.2231522
-3.2231522
-3.2231522
-3.1461592
-3.1461592
-2.9921732
-2.9921732
-2.9921732
-3.0691662
-3.1461592
-3.0691662
-2.9921732
-2.9921732
-2.9921732
-2.9921732
-2.9151807
-2.9151807
-2.9921732
-2.9921732
-3.0691662
-3.0691662
-3.0691662
-3.0691662
-3.0691662
-3.0691662
-2.9921732
-2.9151807
-2.9151807
-2.9151807
-2.8381877
-2.8381877
-2.7611947
-2.7611947
-2.684202
-2.7611947
-2.684202
-2.684202
-2.6072092
-2.6072092
-2.6072092
-2.6072092
-2.684202
-2.684202
-2.684202
-2.684202
-2.6072092
-2.684202
-2.7611947
-2.8381877
-2.7611947
-2.684202
-2.6072092
-2.6072092
-2.6072092
-2.684202
-2.684202
-2.6072092
-2.5302162
-2.5302162
-2.5302162
-2.6072092
-2.684202
-2.684202
-2.684202
-2.6072092
-2.4532232
-2.4532232
-2.5302162
-2.684202
-2.6072092
-2.4532232
-2.3762307
-2.3762307
-2.4532232
-2.5302162
-2.6072092
-2.6072092
-2.6072092
-2.6072092
-2.5302162
-2.4532232
-2.4532232
-2.5302162
-2.6072092
-2.6072092
-2.5302162
-2.5302162
-2.5302162
-2.5302162
-2.5302162
-2.5302162
-2.5302162
-2.5302162
-2.5302162
-2.4532232
-2.4532232
-2.5302162
-2.5302162
-2.6072092
-2.5302162
-2.4532232
-2.3762307
-2.4532232
-2.4532232
-2.3762307
-2.3762307
-2.3762307
-2.4532232
-2.6072092
-2.6072092
-2.5302162
-2.4532232
-2.3762307
-2.2992377
-2.2992377
-2.2222447
-2.2222447
-2.2992377
-2.2992377
-2.3762307
-2.2992377
-2.2222447
-2.2222447
-2.2222447
-2.2222447
-2.2222447
-2.2222447
-2.2222447
-2.2992377
-2.2992377
-2.2992377
-2.2222447
-2.2222447
-2.2222447
-2.2222447
-2.2222447
-2.2992377
-2.3762307
-2.3762307
-2.3762307
-2.3762307
-2.2992377
-2.2222447
-2.145252
-2.145252
-2.145252
-2.2222447
-2.2992377
-2.2992377
-2.2222447
-2.145252
-2.0682592
-2.0682592
-2.0682592
-2.145252
-2.145252
-2.145252
-2.145252
-2.2222447
-2.2222447
-2.2222447
-2.145252
-2.145252
-2.145252
-2.2222447
-2.2222447
-2.145252
-2.145252
-2.145252
-2.0682592
-2.0682592
-2.145252
-2.2222447
-2.2222447
-2.145252
-2.145252
-2.145252
-2.145252
-2.0682592
-1.9912663
-1.9142735
-1.9142735
-1.9912663
-2.0682592
-2.0682592
-2.0682592
-2.145252
-2.0682592
-2.0682592
-2.0682592
-2.0682592
-1.9912663
-1.9142735
-1.9142735
-1.9142735
-1.9912663
-1.9142735
-1.9142735
-1.9142735
-1.9912663
-1.9912663
-1.9912663
-1.9142735
-1.8372805
-1.8372805
-1.9142735
-1.9142735
-1.7602878
-1.7602878
-1.7602878
-1.8372805
-1.9142735
-1.9142735
-1.8372805
-1.8372805
-1.7602878
-1.6832948
-1.6832948
-1.606302
-1.606302
-1.606302
-1.606302
-1.6832948
-1.6832948
-1.7602878
-1.6832948
-1.6832948
-1.6832948
-1.7602878
-1.7602878
-1.6832948
-1.606302
-1.529309
-1.4523163
-1.4523163
-1.529309
-1.606302
-1.529309
-1.529309
-1.529309
-1.529309
-1.529309
-1.529309
-1.529309
-1.529309
-1.4523163
-1.3753234
-1.4523163
-1.4523163
-1.4523163
-1.4523163
-1.4523163
-1.4523163
-1.4523163
-1.3753234
-1.3753234
-1.3753234
-1.4523163
-1.3753234
-1.2983305
-1.2983305
-1.2983305
-1.3753234
-1.4523163
-1.4523163
-1.3753234
-1.2983305
-1.2983305
-1.2983305
-1.2983305
-1.2983305
-1.2983305
-1.2213377
-1.2213377
-1.2213377
-1.1443448
-1.1443448
-1.2213377
-1.3753234
-1.3753234
-1.2983305
-1.2213377
-1.2213377
-1.2213377
-1.2213377
-1.2213377
-1.2983305
-1.2983305
-1.2983305
-1.2213377
-1.1443448
-1.1443448
-1.1443448
-1.1443448
-1.0673519
-1.0673519
-0.99035907
-0.99035907
-1.0673519
-1.0673519
-1.0673519
-1.1443448
-1.1443448
-1.2983305
-1.2983305
-1.1443448
-0.99035907
-0.91336626
-0.99035907
-0.99035907
-0.91336626
-0.8363734
-0.91336626
-0.99035907
-0.99035907
-0.99035907
-0.91336626
-0.8363734
-0.8363734
-0.7593805
-0.8363734
-0.8363734
-0.8363734
-0.91336626
-0.91336626
-0.99035907
-0.99035907
-0.99035907
-0.8363734
-0.7593805
-0.68238765
-0.60539484
-0.60539484
-0.68238765
-0.7593805
-0.8363734
-0.8363734
-0.8363734
-0.7593805
-0.7593805
-0.7593805
-0.7593805
-0.68238765
-0.60539484
-0.60539484
-0.7593805
-0.91336626
-0.91336626
-0.91336626
-0.8363734
-0.8363734
-0.8363734
-0.8363734
-0.68238765
-0.68238765
-0.68238765
-0.7593805
-0.68238765
-0.68238765
-0.68238765
-0.7593805
-0.8363734
-0.68238765
-0.5284019
-0.5284019
-0.68238765
-0.7593805
-0.68238765
-0.5284019
-0.4514091
-0.4514091
-0.4514091
-0.5284019
-0.60539484
-0.60539484
-0.60539484
-0.5284019
-0.5284019
-0.60539484
-0.60539484
-0.60539484
-0.5284019
-0.4514091
-0.4514091
-0.5284019
-0.60539484
-0.68238765
-0.68238765
-0.60539484
-0.4514091
-0.37441623
-0.37441623
-0.29742336
-0.29742336
-0.29742336
-0.37441623
-0.5284019
-0.60539484
-0.4514091
-0.37441623
-0.37441623
-0.37441623
-0.4514091
-0.4514091
-0.37441623
-0.37441623
-0.37441623
-0.4514091
-0.4514091
-0.4514091
-0.37441623
-0.37441623
-0.37441623
-0.37441623
-0.2204305
-0.2204305
-0.29742336
-0.37441623
-0.37441623
-0.2204305
-0.14343762
-0.14343762
-0.2204305
-0.2204305
-0.2204305
-0.2204305
-0.2204305
-0.2204305
-0.29742336
-0.37441623
-0.29742336
-0.2204305
-0.14343762
-0.14343762
-0.14343762
-0.2204305
-0.2204305
-0.2204305
-0.2204305
-0.2204305
-0.29742336
-0.37441623
-0.37441623
-0.4514091
-0.37441623
-0.29742336
-0.14343762
-0.066444755
-0.066444755
-0.066444755
-0.14343762
-0.14343762
-0.2204305
-0.2204305
-0.2204305
-0.14343762
-0.14343762
-0.066444755
-0.066444755
-0.066444755
-0.14343762
-0.29742336
-0.29742336
-0.37441623
-0.37441623
-0.29742336
-0.2204305
-0.14343762
0.010547996
0.010547996
0.087540865
0.010547996
0.010547996
-0.066444755
-0.14343762
-0.14343762
-0.2204305
-0.2204305
-0.2204305
-0.29742336
-0.37441623
-0.29742336
-0.29742336
-0.2204305
-0.2204305
-0.29742336
-0.2204305
-0.14343762
-0.14343762
-0.2204305
-0.2204305
-0.14343762
-0.066444755
-0.14343762
-0.14343762
-0.2204305
-0.2204305
-0.2204305
-0.2204305
-0.29742336
-0.29742336
-0.29742336
-0.29742336
-0.29742336
-0.29742336
-0.2204305
-0.14343762
-0.066444755
-0.066444755
-0.066444755
-0.066444755
-0.14343762
-0.14343762
-0.2204305
-0.2204305
-0.2204305
-0.2204305
-0.29742336
-0.29742336
-0.29742336
-0.2204305
-0.2204305
-0.2204305
-0.2204305
-0.2204305
-0.29742336
-0.29742336
-0.2204305
-0.14343762
-0.14343762
-0.2204305
-0.2204305
-0.2204305
-0.2204305
-0.2204305
-0.29742336
-0.37441623
-0.29742336
-0.29742336
-0.2204305
-0.14343762
-0.2204305
-0.29742336
-0.29742336
-0.2204305
-0.2204305
-0.2204305
-0.2204305
-0.29742336
-0.29742336
-0.29742336
-0.2204305
-0.2204305
-0.2204305
-0.14343762
-0.14343762
-0.2204305
-0.29742336
-0.29742336
-0.2204305
-0.2204305
-0.2204305
-0.2204305
-0.2204305
-0.2204305
-0.29742336
-0.37441623
-0.37441623
-0.37441623
-0.37441623
-0.29742336
-0.29742336
-0.37441623
-0.37441623
-0.4514091
-0.4514091
-0.4514091
-0.4514091
-0.37441623
-0.37441623
-0.37441623
-0.37441623
-0.37441623
-0.37441623
-0.37441623
-0.37441623
-0.4514091
-0.4514091
-0.4514091
-0.29742336
-0.2204305
-0.2204305
-0.29742336
-0.37441623
-0.37441623
-0.29742336
-0.37441623
-0.4514091
-0.4514091
-0.4514091
-0.37441623
-0.4514091
-0.5284019
-0.5284019
-0.4514091
-0.37441623
-0.37441623
-0.4514091
-0.5284019
-0.5284019
-0.4514091
-0.4514091
-0.5284019
-0.5284019
-0.5284019
-0.5284019
-0.5284019
-0.5284019
-0.37441623
-0.29742336
-0.37441623
-0.4514091
-0.5284019
-0.5284019
-0.5284019
-0.5284019
-0.5284019
-0.4514091
-0.37441623
-0.4514091
-0.5284019
-0.5284019
-0.4514091
-0.4514091
-0.4514091
-0.37441623
-0.37441623
-0.29742336
-0.37441623
-0.5284019
-0.60539484
-0.60539484
-0.5284019
-0.5284019
-0.5284019
-0.4514091
-0.37441623
-0.37441623
-0.4514091
-0.5284019
-0.5284019
-0.5284019
-0.5284019
-0.5284019
-0.5284019
-0.5284019
-0.4514091
-0.37441623
-0.37441623
-0.37441623
-0.4514091
-0.4514091
-0.4514091
-0.4514091
-0.4514091
-0.5284019
-0.5284019
-0.5284019
-0.60539484
-0.60539484
-0.60539484
-0.60539484
-0.5284019
-0.5284019
-0.5284019
-0.5284019
-0.5284019
-0.5284019
-0.4514091
-0.4514091
-0.5284019
-0.60539484
-0.68238765
-0.68238765
-0.60539484
-0.4514091
-0.4514091
-0.4514091
-0.5284019
-0.5284019
-0.5284019
-0.5284019
-0.5284019
-0.5284019
-0.5284019
-0.5284019
-0.4514091
-0.4514091
-0.5284019
-0.60539484
-0.60539484
-0.60539484
-0.5284019
-0.4514091
-0.37441623
-0.37441623
-0.4514091
-0.5284019
-0.60539484
-0.60539484
-0.60539484
-0.5284019
-0.5284019
-0.5284019
-0.60539484
-0.60539484
-0.60539484
-0.60539484
-0.68238765
-0.68238765
-0.60539484
-0.5284019
-0.5284019
-0.5284019
-0.60539484
-0.68238765
-0.68238765
-0.60539484
-0.5284019
-0.60539484
-0.68238765
-0.7593805
-0.7593805
-0.68238765
-0.60539484
-0.68238765
-0.7593805
-0.7593805
-0.68238765
-0.68238765
-0.68238765
-0.60539484
-0.68238765
-0.68238765
-0.7593805
-0.68238765
-0.68238765
-0.7593805
-0.8363734
-0.8363734
-0.7593805
-0.7593805
-0.7593805
-0.7593805
-0.7593805
-0.7593805
-0.7593805
-0.7593805
-0.7593805
-0.7593805
-0.7593805
-0.8363734
-0.91336626
-0.91336626
-0.8363734
-0.7593805
-0.68238765
-0.68238765
-0.7593805
-0.7593805
-0.7593805
-0.68238765
-0.68238765
-0.68238765
-0.68238765
-0.68238765
-0.68238765
-0.68238765
-0.60539484
-0.60539484
-0.60539484
-0.7593805
-0.8363734
-0.99035907
-0.99035907
-0.91336626
-0.91336626
-0.91336626
-0.8363734
-0.7593805
-0.7593805
-0.8363734
-0.8363734
-0.7593805
-0.68238765
-0.7593805
-0.91336626
-0.91336626
-0.8363734
-0.7593805
-0.7593805
-0.8363734
-0.7593805
-0.68238765
-0.68238765
-0.7593805
-0.91336626
-0.99035907
-1.0673519
-1.0673519
-1.0673519
-1.1443448
-1.1443448
-1.1443448
-1.0673519
-0.91336626
-0.8363734
-0.91336626
-0.91336626
-0.91336626
-0.91336626
-0.8363734
-0.8363734
-0.91336626
-0.91336626
-0.8363734
-0.8363734
-0.8363734
-0.91336626
-0.99035907
-0.91336626
-0.91336626
-0.91336626
-0.91336626
-0.8363734
-0.8363734
-0.8363734
-0.7593805
-0.68238765
-0.7593805
-0.91336626
-0.99035907
-1.0673519
-1.0673519
-0.99035907
-0.99035907
-0.91336626
-0.8363734
-0.8363734
-0.8363734
-0.8363734
-0.8363734
-0.8363734
-0.91336626
-0.91336626
-0.91336626
-0.91336626
-0.91336626
-0.91336626
-0.91336626
-0.91336626
-0.91336626
-0.99035907
-1.0673519
-1.0673519
-1.0673519
-1.0673519
-0.99035907
-0.99035907
-0.91336626
-0.99035907
-0.91336626
-0.91336626
-0.91336626
-0.91336626
-0.91336626
-0.8363734
-0.91336626
-0.91336626
-0.91336626
-0.99035907
-0.99035907
-0.99035907
-0.99035907
-0.99035907
-1.0673519
-1.0673519
-0.99035907
-0.99035907
-1.0673519
-1.0673519
-1.0673519
-0.99035907
-0.99035907
-0.99035907
-0.91336626
-0.99035907
-1.0673519
-1.0673519
-1.0673519
-0.99035907
-0.99035907
-0.99035907
-0.99035907
-1.0673519
-1.1443448
-1.2213377
-1.1443448
-1.1443448
-1.1443448
-1.1443448
-1.1443448
-0.99035907
-0.91336626
-0.91336626
-0.8363734
-0.8363734
-0.8363734
-0.91336626
-1.0673519
-1.0673519
-0.99035907
-0.91336626
-0.91336626
-0.99035907
-0.99035907
-0.91336626
-0.91336626
-0.91336626
-0.91336626
-0.91336626
-0.8363734
-0.91336626
-0.99035907
-1.0673519
-1.0673519
-0.99035907
-0.99035907
-0.99035907
-0.91336626
-0.91336626
-0.91336626
-1.0673519
-1.1443448
-1.0673519
-0.99035907
-0.91336626
-0.91336626
-0.91336626
-0.99035907
-0.91336626
-0.91336626
-0.99035907
-0.99035907
-0.91336626
-0.91336626
-0.91336626
-0.91336626
-0.99035907
-0.91336626
-0.91336626
-0.91336626
-0.91336626
-0.91336626
-0.99035907
-1.0673519
-1.0673519
-1.0673519
-1.0673519
-0.99035907
-0.99035907
-0.91336626
-0.91336626
-0.91336626
-0.99035907
-1.0673519
-1.0673519
-1.1443448
-1.1443448
-1.0673519
-1.0673519
-0.99035907
-0.99035907
-0.99035907
-0.91336626
-0.8363734
-0.91336626
-0.91336626
-0.99035907
-0.99035907
-0.99035907
-1.0673519
-0.99035907
-0.99035907
-0.99035907
-1.0673519
-1.1443448
-1.1443448
-1.1443448
-1.1443448
-1.1443448
-1.1443448
-1.1443448
-1.1443448
-1.2213377
-1.1443448
-1.1443448
-1.0673519
-1.0673519
-1.0673519
-1.1443448
-1.2213377
-1.2213377
-1.2213377
-1.2213377
-1.2213377
-1.1443448
-1.1443448
-1.2213377
-1.2983305
-1.2213377
-1.1443448
-1.1443448
-1.1443448
-1.2213377
-1.3753234
-1.3753234
-1.3753234
-1.2983305
-1.2213377
-1.2983305
-1.2983305
-1.2983305
-1.2983305
-1.2213377
-1.2983305
-1.2983305
-1.3753234
-1.3753234
-1.4523163
-1.4523163
-1.4523163
-1.2983305
-1.2983305
-1.2983305
-1.2983305
-1.2983305
-1.3753234
-1.4523163
-1.4523163
-1.4523163
-1.529309
-1.529309
-1.529309
-1.4523163
-1.3753234
-1.4523163
-1.529309
-1.529309
-1.529309
-1.529309
-1.529309
-1.529309
-1.529309
-1.4523163
-1.4523163
-1.529309
-1.6832948
-1.6832948
-1.6832948
-1.606302
-1.6832948
-1.6832948
-1.606302
-1.606302
-1.606302
-1.6832948
-1.6832948
-1.6832948
-1.6832948
-1.7602878
-1.8372805
-1.8372805
-1.8372805
-1.8372805
-1.7602878
-1.7602878
-1.6832948
-1.7602878
-1.8372805
-1.8372805
-1.9142735
-1.8372805
-1.8372805
-1.8372805
-1.8372805
-1.8372805
-1.9142735
-1.9912663
-1.9142735
-1.8372805
-1.8372805
-1.8372805
-1.9142735
-1.9912663
-1.9912663
-1.9912663
-2.0682592
-2.145252
-2.145252
-2.145252
-2.145252
-2.0682592
-1.9912663
-1.9912663
-1.9912663
-1.9912663
-2.0682592
-2.145252
-2.145252
-2.0682592
-1.9912663
-1.9142735
-1.9142735
-2.0682592
-2.2222447
-2.2992377
-2.2992377
-2.2992377
-2.2222447
-2.0682592
-1.9912663
-2.0682592
-2.145252
-2.2222447
-2.2222447
-2.145252
-2.145252
-2.145252
-2.145252
-2.2222447
-2.2222447
-2.2222447
-2.2222447
-2.145252
-2.145252
-2.2222447
-2.2222447
-2.2222447
-2.2222447
-2.2222447
-2.2222447
-2.2222447
-2.2222447
-2.2992377
-2.3762307
-2.2992377
-2.2222447
-2.2222447
-2.2222447
-2.2992377
-2.3762307
-2.3762307
-2.2222447
-2.2222447
-2.2222447
-2.2992377
-2.3762307
-2.4532232
-2.4532232
-2.4532232
-2.4532232
-2.5302162
-2.5302162
-2.5302162
-2.4532232
-2.4532232
-2.3762307
-2.2992377
-2.2992377
-2.2992377
-2.3762307
-2.3762307
-2.4532232
-2.4532232
-2.4532232
-2.4532232
-2.6072092
-2.684202
-2.6072092
-2.5302162
-2.3762307
-2.4532232
-2.5302162
-2.5302162
-2.5302162
-2.5302162
-2.6072092
-2.6072092
-2.6072092
-2.4532232
-2.3762307
-2.3762307
-2.4532232
-2.4532232
-2.4532232
-2.5302162
-2.6072092
-2.684202
-2.684202
-2.684202
-2.6072092
-2.5302162
-2.5302162
-2.5302162
-2.5302162
-2.6072092
-2.6072092
-2.6072092
-2.6072092
-2.6072092
-2.6072092
-2.6072092
-2.6072092
-2.684202
-2.684202
-2.684202
-2.684202
-2.684202
-2.684202
-2.6072092
-2.5302162
-2.5302162
-2.5302162
-2.5302162
-2.5302162
-2.5302162
-2.5302162
-2.5302162
-2.6072092
-2.6072092
-2.5302162
-2.5302162
-2.4532232
-2.5302162
-2.5302162
-2.5302162
-2.4532232
-2.2992377
-2.2992377
-2.2992377
-2.4532232
-2.5302162
-2.5302162
-2.5302162
-2.5302162
-2.6072092
-2.684202
-2.684202
-2.684202
-2.6072092
-2.5302162
-2.5302162
-2.6072092
-2.684202
-2.7611947
-2.684202
-2.6072092
-2.5302162
-2.5302162
-2.6072092
-2.684202
-2.7611947
-2.684202
-2.7611947
-2.8381877
-2.9151807
-2.8381877
-2.7611947
-2.684202
-2.6072092
-2.684202
-2.684202
-2.7611947
-2.7611947
-2.684202
-2.684202
-2.7611947
-2.8381877
-2.8381877
-2.7611947
-2.684202
-2.684202
-2.684202
-2.684202
-2.684202
-2.6072092
-2.6072092
-2.6072092
-2.684202
-2.7611947
-2.8381877
-2.7611947
-2.684202
-2.6072092
-2.6072092
-2.684202
-2.7611947
-2.7611947
-2.7611947
-2.8381877
-2.9151807
-2.9151807
-2.9151807
-2.9151807
-2.7611947
-2.684202
-2.6072092
-2.684202
-2.8381877
-2.9921732
-3.0691662
-2.9921732
-2.9921732
-2.9921732
-2.9921732
-2.9921732
-2.9921732
-2.9151807
-2.9151807
-2.9921732
-3.0691662
-3.0691662
-3.0691662
-2.9921732
-2.9151807
-2.9151807
-2.9151807
-2.9151807
-2.9921732
-2.9151807
-2.9151807
-2.9921732
-3.1461592
-3.2231522
-3.2231522
-3.1461592
-2.9921732
-2.9921732
-3.0691662
-3.1461592
-3.2231522
-3.0691662
-2.9151807
-2.9151807
-3.0691662
-3.1461592
-3.1461592
-3.0691662
-2.9921732
-2.9921732
-2.9921732
-2.9921732
-2.9151807
-2.8381877
-2.8381877
-2.9151807
-2.9921732
-2.9921732
-2.9921732
-2.9921732
-2.9921732
-2.9921732
-2.9151807
-2.8381877
-2.8381877
-2.8381877
-2.7611947
-2.7611947
-2.8381877
-2.9151807
-2.9921732
-2.9921732
-2.9921732
-2.9921732
-3.0691662
-3.1461592
-3.1461592
-3.0691662
-2.9921732
-2.9151807
-2.9921732
-3.0691662
-3.0691662
-3.0691662
-2.9921732
-2.9921732
-2.9151807
-2.9151807
-2.9921732
-3.0691662
-3.1461592
-3.0691662
-2.9151807
-2.8381877
-2.8381877
-2.9921732
-3.0691662
-3.1461592
-3.2231522
-3.2231522
-3.1461592
-3.0691662
-2.9921732
-2.9921732
-2.9921732
-2.8381877
-2.8381877
-2.9921732
-3.1461592
-3.2231522
-3.1461592
-3.1461592
-3.1461592
-3.1461592
-3.0691662
-2.9921732
-2.9151807
-2.9921732
-3.1461592
-3.2231522
-3.2231522
-3.1461592
-3.0691662
-3.0691662
-3.0691662
-3.0691662
-3.0691662
-2.9921732
-2.9921732
-3.0691662
-3.0691662
-3.0691662
-3.1461592
-3.2231522
-3.2231522
-3.1461592
-3.0691662
-3.0691662
-2.9921732
-2.9151807
-2.9151807
-2.9151807
-2.9151807
-2.9921732
-3.0691662
-3.1461592
-3.2231522
-3.2231522
-3.1461592
-3.1461592
-3.1461592
-3.1461592
-3.2231522
-3.2231522
-3.1461592
-3.1461592
-3.1461592
-3.1461592
-3.1461592
-3.2231522
-3.2231522
-3.1461592
-3.0691662
-2.9921732
-3.0691662
-3.1461592
-3.2231522
-3.1461592
-3.1461592
-3.1461592
-3.2231522
-3.2231522
-3.2231522
-3.2231522
-3.1461592
-3.0691662
-3.0691662
-3.0691662
-3.1461592
-3.1461592
-3.2231522
-3.3001447
-3.3001447
-3.2231522
-3.1461592
-3.2231522
-3.3001447
-3.2231522
-3.2231522
-3.2231522
-3.3001447
-3.3001447
-3.2231522
-3.2231522
-3.2231522
-3.2231522
-3.2231522
-3.2231522
-3.2231522
-3.2231522
-3.2231522
-3.2231522
-3.2231522
-3.3001447
-3.3771377
-3.3771377
-3.3771377
-3.3001447
-3.3001447
-3.3001447
-3.3001447
-3.3001447
-3.3001447
-3.3001447
-3.3001447
-3.2231522
-3.1461592
-3.1461592
-3.1461592
-3.0691662
-3.0691662
-3.1461592
-3.3001447
-3.3771377
-3.3771377
-3.3771377
-3.3771377
-3.3771377
-3.3771377
-3.3001447
-3.3001447
-3.2231522
-3.2231522
-3.2231522
-3.3001447
-3.3771377
-3.3001447
-3.2231522
-3.2231522
-3.3001447
-3.3771377
-3.3771377
-3.3771377
-3.4541306
-3.4541306
-3.4541306
-3.3771377
-3.3771377
-3.3771377
-3.3771377
-3.3771377
-3.3771377
-3.4541306
-3.4541306
-3.3771377
-3.3771377
-3.3771377
-3.4541306
-3.5311236
-3.6081161
-3.5311236
-3.4541306
-3.4541306
-3.4541306
-3.5311236
-3.5311236
-3.6081161
-3.6851091
-3.6851091
-3.6081161
-3.4541306
-3.4541306
-3.4541306
-3.4541306
-3.4541306
-3.4541306
-3.4541306
-3.5311236
-3.5311236
-3.6081161
-3.6851091
-3.6851091
-3.6851091
-3.6851091
-3.6851091
-3.6081161
-3.5311236
-3.5311236
-3.5311236
-3.6081161
-3.6081161
-3.6081161
-3.6851091
-3.7621021
-3.8390946
-3.8390946
-3.7621021
-3.6851091
-3.6851091
-3.6851091
-3.6851091
-3.6851091
-3.7621021
-3.8390946
-3.8390946
-3.7621021
-3.7621021
-3.6851091
-3.7621021
-3.8390946
-3.8390946
-3.8390946
-3.8390946
-3.9160876
-3.9160876
-3.9160876
-3.7621021
-3.6851091
-3.6851091
-3.8390946
-3.9160876
-3.9930806
-3.9930806
-3.9930806
-3.9930806
-3.9930806
-3.9930806
-3.9160876
-3.9160876
-3.9930806
-3.9930806
-3.9930806
-3.9930806
-3.9930806
-3.9930806
-3.9160876
-3.9160876
-3.9160876
-3.9930806
-4.070073
-4.070073
-4.070073
-4.147066
-4.147066
-4.147066
-4.147066
-4.147066
-4.070073
-3.9930806
-3.9930806
-3.9930806
-4.070073
-4.147066
-4.070073
-4.070073
-4.070073
-4.147066
-4.070073
-4.070073
-4.070073
-4.147066
-4.301052
-4.301052
-4.301052
-4.224059
-4.070073
-4.070073
-4.070073
-4.070073
-4.147066
-4.224059
-4.224059
-4.147066
-4.147066
-4.147066
-4.147066
-4.224059
-4.224059
-4.147066
-4.070073
-4.070073
-4.147066
-4.301052
-4.3780446
-4.301052
-4.224059
-4.147066
-4.147066
-4.224059
-4.224059
-4.224059
-4.301052
-4.301052
-4.301052
-4.301052
-4.3780446
-4.3780446
-4.224059
-4.147066
-4.070073
-4.147066
-4.301052
-4.301052
-4.224059
-4.147066
-4.224059
-4.224059
-4.224059
-4.147066
-4.224059
-4.301052
-4.3780446
-4.301052
-4.224059
-4.301052
-4.3780446
-4.3780446
-4.4550376
-4.3780446
-4.3780446
-4.3780446
-4.3780446
-4.3780446
-4.3780446
-4.3780446
-4.301052
-4.224059
-4.224059
-4.224059
-4.3780446
-4.3780446
-4.3780446
-4.3780446
-4.3780446
-4.4550376
-4.4550376
-4.3780446
-4.3780446
-4.3780446
-4.4550376
-4.5320306
-4.6090236
-4.5320306
-4.4550376
-4.4550376
-4.4550376
-4.5320306
-4.5320306
-4.5320306
-4.4550376
-4.4550376
-4.4550376
-4.5320306
-4.6090236
-4.6090236
-4.6090236
-4.5320306
-4.4550376
-4.3780446
-4.3780446
-4.4550376
-4.5320306
-4.6090236
-4.6090236
-4.6090236
-4.6090236
-4.686016
-4.6090236
-4.4550376
-4.3780446
-4.4550376
-4.4550376
-4.5320306
-4.4550376
-4.4550376
-4.4550376
-4.4550376
-4.4550376
-4.3780446
-4.3780446
-4.4550376
-4.4550376
-4.4550376
-4.5320306
-4.5320306
-4.4550376
-4.5320306
-4.6090236
-4.686016
-4.6090236
-4.5320306
-4.5320306
-4.5320306
-4.5320306
-4.5320306
-4.6090236
-4.6090236
-4.6090236
-4.5320306
-4.6090236
-4.6090236
-4.6090236
-4.5320306
-4.5320306
-4.4550376
-4.4550376
-4.4550376
-4.4550376
-4.5320306
-4.5320306
-4.6090236
-4.6090236
-4.6090236
-4.6090236
-4.5320306
-4.5320306
-4.5320306
-4.6090236
-4.6090236
-4.6090236
-4.5320306
-4.6090236
-4.686016
-4.686016
-4.6090236
-4.5320306
-4.4550376
-4.4550376
-4.4550376
-4.5320306
-4.6090236
-4.686016
-4.686016
-4.6090236
-4.6090236
-4.5320306
-4.5320306
-4.6090236
-4.6090236
-4.6090236
-4.6090236
-4.6090236
-4.6090236
-4.686016
-4.686016
-4.686016
-4.686016
-4.686016
-4.6090236
-4.6090236
-4.6090236
-4.6090236
-4.6090236
-4.686016
-4.763009
-4.763009
-4.763009
-4.686016
-4.6090236
-4.6090236
-4.686016
-4.686016
-4.686016
-4.686016
-4.763009
-4.763009
-4.686016
-4.686016
-4.686016
-4.686016
-4.686016
-4.763009
-4.763009
-4.763009
-4.763009
-4.686016
-4.686016
-4.763009
-4.763009
-4.763009
-4.686016
-4.763009
-4.840002
-4.916995
-4.840002
-4.686016
-4.6090236
-4.6090236
-4.686016
-4.763009
-4.840002
-4.916995
-4.916995
-4.840002
-4.840002
-4.840002
-4.840002
-4.763009
-4.686016
-4.686016
-4.763009
-4.916995
-4.916995
-4.840002
-4.840002
-4.916995
-4.916995
-4.916995
-4.840002
-4.763009
-4.763009
-4.686016
-4.686016
-4.763009
-4.840002
-4.840002
-4.763009
-4.763009
-4.763009
-4.763009
-4.840002
-4.840002
-4.916995
-4.840002
-4.840002
-4.840002
-4.916995
-4.993988
-4.993988
-4.993988
-4.993988
-4.993988
-4.993988
-5.0709805
-5.0709805
-4.993988
-4.993988
-4.993988
-4.993988
-4.993988
-4.993988
-4.993988
-4.993988
-4.993988
-5.0709805
-5.0709805
-4.993988
-4.993988
-5.0709805
-4.993988
-4.840002
-4.763009
-4.840002
-4.993988
-5.0709805
-5.0709805
-5.0709805
-5.1479735
-5.1479735
-5.1479735
-5.0709805
-4.993988
-4.993988
-4.916995
-4.993988
-4.993988
-4.993988
-4.993988
-5.1479735
-5.2249665
-5.3019595
-5.2249665
-5.1479735
-5.1479735
-5.1479735
-5.0709805
-5.0709805
-5.1479735
-5.1479735
-5.2249665
-5.2249665
-5.2249665
-5.3019595
-5.3019595
-5.3019595
-5.1479735
-5.0709805
-5.0709805
-5.2249665
-5.2249665
-5.3019595
-5.3019595
-5.378952
-5.378952
-5.3019595
-5.1479735
-5.1479735
-5.1479735
-5.1479735
-5.1479735
-5.2249665
-5.2249665
-5.3019595
-5.3019595
-5.2249665
-5.2249665
-5.1479735
-5.0709805
-5.1479735
-5.3019595
-5.378952
-5.378952
-5.3019595
-5.3019595
-5.3019595
-5.3019595
-5.3019595
-5.2249665
-5.2249665
-5.3019595
-5.3019595
-5.378952
-5.378952
-5.378952
-5.378952
-5.2249665
-5.1479735
-5.2249665
-5.3019595
-5.378952
-5.455945
-5.455945
-5.378952
-5.3019595
-5.3019595
-5.3019595
-5.3019595
-5.3019595
-5.2249665
-5.1479735
-5.2249665
-5.3019595
-5.378952
-5.378952
-5.378952
-5.3019595
-5.2249665
-5.2249665
-5.2249665
-5.3019595
-5.378952
-5.3019595
-5.3019595
-5.2249665
-5.2249665
-5.2249665
-5.2249665
-5.3019595
-5.3019595
-5.2249665
-5.2249665
-5.2249665
-5.3019595
-5.3019595
-5.378952
-5.378952
-5.455945
-5.378952
-5.378952
-5.378952
-5.378952
-5.455945
-5.455945
-5.378952
-5.378952
-5.378952
-5.378952
-5.378952
-5.3019595
-5.3019595
-5.2249665
-5.2249665
-5.3019595
-5.3019595
-5.3019595
-5.3019595
-5.1479735
-5.1479735
-5.1479735
-5.2249665
-5.3019595
-5.3019595
-5.2249665
-5.1479735
-5.2249665
-5.3019595
-5.2249665
-5.0709805
-5.0709805
-5.1479735
-5.3019595
-5.3019595
-5.3019595
-5.3019595
-5.3019595
-5.3019595
-5.3019595
-5.2249665
-5.1479735
-5.0709805
-5.1479735
-5.2249665
-5.2249665
-5.1479735
-5.1479735
-5.1479735
-5.1479735
-5.2249665
-5.1479735
-5.1479735
-5.1479735
-5.2249665
-5.2249665
-5.2249665
-5.2249665
-5.2249665
-5.3019595
-5.3019595
-5.3019595
-5.2249665
-5.1479735
-5.0709805
-5.0709805
-5.0709805
-5.1479735
-5.2249665
-5.2249665
-5.1479735
-5.0709805
-5.0709805
-5.1479735
-5.2249665
-5.2249665
-5.2249665
-5.2249665
-5.3019595
-5.3019595
-5.3019595
-5.2249665
-5.2249665
-5.1479735
-5.1479735
-5.1479735
-5.1479735
-5.1479735
-5.1479735
-5.1479735
-5.1479735
-5.2249665
-5.1479735
-4.993988
-4.916995
-4.916995
-4.993988
-5.0709805
-5.1479735
-5.0709805
-4.993988
-4.993988
-5.0709805
-5.1479735
-5.2249665
-5.1479735
-5.0709805
-4.993988
-5.0709805
-5.1479735
-5.1479735
-5.0709805
-5.0709805
-5.0709805
-5.1479735
-5.2249665
-5.2249665
-5.1479735
-5.1479735
-5.0709805
-5.1479735
-5.2249665
-5.2249665
-5.2249665
-5.2249665
-5.1479735
-5.0709805
-4.993988
-4.993988
-4.993988
-5.0709805
-5.1479735
-5.1479735
-5.1479735
-5.0709805
-4.993988
-4.993988
-4.993988
-4.993988
-4.993988
-4.916995
-4.840002
-4.840002
-4.916995
-4.993988
-5.0709805
-5.0709805
-5.0709805
-4.993988
-5.0709805
-5.0709805
-4.993988
-4.993988
-4.993988
-4.993988
-4.993988
-4.993988
-4.993988
-5.0709805
-5.0709805
-5.0709805
-5.0709805
-5.0709805
-5.0709805
-5.0709805
-5.0709805
-4.993988
-4.916995
-4.840002
-4.916995
-4.993988
-5.0709805
-5.0709805
-4.993988
-4.993988
-5.0709805
-5.0709805
-5.0709805
-5.0709805
-5.0709805
-4.993988
-4.993988
-4.993988
-5.1479735
-5.1479735
-5.0709805
-4.993988
-4.916995
-4.993988
-4.993988
-4.993988
-4.993988
-4.993988
-4.916995
-4.916995
-4.916995
-4.993988
-5.0709805
-4.993988
-4.993988
-4.916995
-4.993988
-4.993988
-4.916995
-4.916995
-4.916995
-4.916995
-4.993988
-4.993988
-4.993988
-4.916995
-4.840002
-4.840002
-4.840002
-4.916995
-4.916995
-4.916995
-4.840002
-4.840002
-4.916995
-4.993988
-4.993988
-4.916995
-4.840002
-4.916995
-4.916995
-4.916995
-4.916995
-4.916995
-4.916995
-4.840002
-4.840002
-4.763009
-4.763009
-4.763009
-4.763009
-4.840002
-4.840002
-4.840002
-4.840002
-4.840002
-4.840002
-4.840002
-4.763009
-4.686016
-4.686016
-4.686016
-4.686016
-4.686016
-4.763009
-4.763009
-4.763009
-4.763009
-4.686016
-4.686016
-4.686016
-4.6090236
-4.5320306
-4.6090236
-4.686016
-4.763009
-4.763009
-4.763009
-4.763009
-4.763009
-4.763009
-4.763009
-4.686016
-4.6090236
-4.6090236
-4.686016
-4.763009
-4.763009
-4.686016
-4.686016
-4.686016
-4.6090236
-4.6090236
-4.6090236
-4.686016
-4.686016
-4.686016
-4.686016
-4.6090236
-4.6090236
-4.6090236
-4.6090236
-4.6090236
-4.6090236
-4.5320306
-4.5320306
-4.5320306
-4.5320306
-4.5320306
-4.5320306
-4.5320306
-4.5320306
-4.6090236
-4.6090236
-4.6090236
-4.6090236
-4.5320306
-4.5320306
-4.4550376
-4.5320306
-4.5320306
-4.5320306
-4.4550376
-4.5320306
-4.5320306
-4.6090236
-4.5320306
-4.5320306
-4.4550376
-4.3780446
-4.3780446
-4.4550376
-4.4550376
-4.3780446
-4.301052
-4.301052
-4.3780446
-4.4550376
-4.4550376
-4.3780446
-4.3780446
-4.4550376
-4.4550376
-4.4550376
-4.4550376
-4.4550376
-4.4550376
-4.3780446
-4.3780446
-4.4550376
-4.4550376
-4.3780446
-4.3780446
-4.3780446
-4.4550376
-4.5320306
-4.6090236
-4.6090236
-4.5320306
-4.4550376
-4.4550376
-4.3780446
-4.3780446
-4.3780446
-4.3780446
-4.3780446
-4.3780446
-4.3780446
-4.301052
-4.301052
-4.3780446
-4.4550376
-4.4550376
-4.4550376
-4.4550376
-4.4550376
-4.4550376
-4.5320306
-4.5320306
-4.3780446
-4.301052
-4.224059
-4.301052
-4.3780446
-4.4550376
-4.4550376
-4.3780446
-4.301052
-4.301052
-4.3780446
-4.301052
-4.301052
-4.301052
-4.3780446
-4.301052
-4.301052
-4.301052
-4.224059
-4.301052
-4.3780446
-4.4550376
-4.4550376
-4.301052
-4.147066
-4.147066
-4.147066
-4.224059
-4.224059
-4.147066
-4.070073
-4.070073
-4.147066
-4.224059
-4.224059
-4.224059
-4.224059
-4.224059
-4.147066
-4.147066
-4.147066
-4.224059
-4.224059
-4.224059
-4.224059
-4.301052
-4.301052
-4.224059
-4.147066
-3.9930806
-4.070073
-4.224059
-4.301052
-4.301052
-4.147066
-4.070073
-4.147066
-4.147066
-4.147066
-4.070073
-4.070073
-4.070073
-4.070073
-4.070073
-4.070073
-4.147066
-4.147066
-4.147066
-4.147066
-4.070073
-4.070073
-4.070073
-4.070073
-4.070073
-4.070073
-4.147066
-4.147066
-4.070073
-4.070073
-4.070073
-4.070073
-4.070073
-3.9930806
-3.9160876
-3.9160876
-3.9930806
-3.9930806
-3.9930806
-3.9930806
-3.9930806
-3.9930806
-3.9930806
-3.9930806
-3.9930806
-3.9160876
-3.9160876
-3.9930806
-4.070073
-4.147066
-4.147066
-4.070073
-3.9930806
-3.9930806
-3.9930806
-4.070073
-3.9930806
-3.9930806
-3.9160876
-3.8390946
-3.8390946
-3.8390946
-3.8390946
-3.9160876
-3.9930806
-3.9930806
-3.9930806
-3.9160876
-3.8390946
-3.7621021
-3.8390946
-3.9160876
-3.9160876
-3.9160876
-3.8390946
-3.7621021
-3.7621021
-3.8390946
-3.8390946
-3.8390946
-3.8390946
-3.8390946
-3.9160876
-3.9160876
-3.9160876
-3.8390946
-3.9160876
-3.9160876
-3.9160876
-3.9160876
-3.9160876
-3.8390946
-3.7621021
-3.7621021
-3.8390946
-3.9160876
-3.8390946
-3.7621021
-3.6851091
-3.6851091
-3.6851091
-3.6081161
-3.6081161
-3.7621021
-3.7621021
-3.8390946
-3.7621021
-3.7621021
-3.7621021
-3.7621021
-3.7621021
-3.6851091
-3.6851091
-3.7621021
-3.8390946
-3.8390946
-3.8390946
-3.7621021
-3.7621021
-3.6851091
-3.6081161
-3.6081161
-3.6851091
-3.6851091
-3.6851091
-3.6851091
-3.7621021
-3.7621021
-3.7621021
-3.6851091
-3.6081161
-3.6851091
-3.6851091
-3.6851091
-3.6851091
-3.6851091
-3.7621021
-3.7621021
-3.6851091
-3.6081161
-3.5311236
-3.4541306
-3.5311236
-3.6081161
-3.6851091
-3.6851091
-3.6081161
-3.6081161
-3.6081161
-3.6081161
-3.5311236
-3.4541306
-3.4541306
-3.5311236
-3.5311236
-3.5311236
-3.5311236
-3.5311236
-3.5311236
-3.4541306
-3.4541306
-3.3771377
-3.3001447
-3.2231522
-3.3001447
-3.3771377
-3.5311236
-3.5311236
-3.5311236
-3.5311236
-3.5311236
-3.6081161
-3.6081161
-3.5311236
-3.3771377
-3.3771377
-3.4541306
-3.5311236
-3.6081161
-3.5311236
-3.5311236
-3.4541306
-3.4541306
-3.4541306
-3.3771377
-3.3771377
-3.3771377
-3.3771377
-3.3771377
-3.4541306
-3.4541306
-3.4541306
-3.3771377
-3.3771377
-3.3001447
-3.3001447
-3.2231522
-3.1461592
-3.2231522
-3.2231522
-3.2231522
-3.3001447
-3.3001447
-3.2231522
-3.1461592
-3.1461592
-3.1461592
-3.1461592
-3.1461592
-3.1461592
-3.1461592
-3.2231522
-3.2231522
-3.2231522
-3.2231522
-3.2231522
-3.1461592
-3.0691662
-2.9921732
-2.9921732
-3.1461592
-3.2231522
-3.2231522
-3.2231522
-3.1461592
-3.1461592
-3.2231522
-3.2231522
-3.1461592
-3.0691662
-2.9921732
-2.9921732
-3.0691662
-3.0691662
-3.0691662
-3.0691662
-3.0691662
-3.1461592
-3.2231522
-3.2231522
-3.2231522
-3.2231522
-3.1461592
-3.1461592
-3.0691662
-3.1461592
-3.0691662
-3.0691662
-3.0691662
-3.0691662
-3.0691662
-3.1461592
-3.1461592
-3.1461592
-3.1461592
-3.1461592
-3.1461592
-3.1461592
-3.2231522
-3.2231522
-3.3001447
-3.3001447
-3.2231522
-3.1461592
-3.0691662
-3.0691662
-3.1461592
-3.1461592
-3.1461592
-2.9921732
-2.9921732
-2.9921732
-3.0691662
-3.1461592
-3.1461592
-3.1461592
-3.0691662
-2.9921732
-2.9151807
-2.8381877
-2.9151807
-2.9921732
-3.0691662
-3.0691662
-2.9921732
-2.9151807
-2.9151807
-2.9151807
-2.9151807
-2.9151807
-2.9921732
-2.9921732
-2.9921732
-2.9151807
-2.9151807
-2.9921732
-2.9921732
-2.9921732
-2.9921732
-3.0691662
-2.9921732
-2.8381877
-2.8381877
-2.8381877
-2.9151807
-2.9151807
-2.8381877
-2.8381877
-2.9151807
-2.9921732
-2.9921732
-2.9921732
-2.9151807
-2.7611947
-2.7611947
-2.9151807
-2.9151807
-2.9151807
-2.8381877
-2.9151807
-2.9921732
-2.9921732
-2.9921732
-2.9151807
-2.9151807
-2.9921732
-2.9921732
-2.9151807
-2.8381877
-2.8381877
-2.8381877
-2.9151807
-2.9921732
-2.9921732
-3.0691662
-2.9921732
-2.9151807
-2.8381877
-2.9151807
-2.9151807
-2.9151807
-2.9151807
-2.8381877
-2.8381877
-2.9151807
-2.9921732
-2.9921732
-2.9151807
-2.8381877
-2.7611947
-2.7611947
-2.7611947
-2.7611947
-2.8381877
-2.8381877
-2.8381877
-2.8381877
-2.7611947
-2.7611947
-2.7611947
-2.8381877
-2.8381877
-2.7611947
-2.684202
-2.7611947
-2.7611947
-2.7611947
-2.7611947
-2.7611947
-2.7611947
-2.7611947
-2.7611947
-2.7611947
-2.7611947
-2.7611947
-2.7611947
-2.7611947
-2.7611947
-2.8381877
-2.9151807
-2.8381877
-2.7611947
-2.7611947
-2.7611947
-2.7611947
-2.684202
-2.6072092
-2.5302162
-2.5302162
-2.6072092
-2.684202
-2.684202
-2.5302162
-2.4532232
-2.5302162
-2.684202
-2.7611947
-2.6072092
-2.4532232
-2.4532232
-2.5302162
-2.5302162
-2.5302162
-2.4532232
-2.3762307
-2.4532232
-2.4532232
-2.5302162
-2.5302162
-2.6072092
-2.6072092
-2.684202
-2.6072092
-2.5302162
-2.4532232
-2.4532232
-2.4532232
-2.5302162
-2.6072092
-2.6072092
-2.6072092
-2.5302162
-2.5302162
-2.5302162
-2.6072092
-2.6072092
-2.6072092
-2.684202
-2.7611947
-2.7611947
-2.6072092
-2.5302162
-2.5302162
-2.6072092
-2.684202
-2.6072092
-2.5302162
-2.3762307
-2.2992377
-2.3762307
-2.4532232
-2.5302162
-2.5302162
-2.5302162
-2.5302162
-2.5302162
-2.4532232
-2.3762307
-2.2992377
-2.2992377
-2.3762307
-2.3762307
-2.3762307
-2.4532232
-2.5302162
-2.5302162
-2.4532232
-2.3762307
-2.3762307
-2.3762307
-2.3762307
-2.2992377
-2.2992377
-2.2222447
-2.2222447
-2.2992377
-2.3762307
-2.3762307
-2.3762307
-2.3762307
-2.2992377
-2.2222447
-2.2222447
-2.2222447
-2.2992377
-2.2992377
-2.2992377
-2.2992377
-2.2992377
-2.2222447
-2.145252
-2.0682592
-2.145252
-2.2222447
-2.3762307
-2.4532232
-2.4532232
-2.4532232
-2.4532232
-2.3762307
-2.2992377
-2.2992377
-2.2222447
-2.2222447
-2.145252
-2.0682592
-2.145252
-2.2222447
-2.2992377
-2.3762307
-2.2992377
-2.2222447
-2.145252
-2.145252
-2.145252
-2.145252
-2.145252
-2.2222447
-2.2992377
-2.2992377
-2.2992377
-2.145252
-2.0682592
-2.0682592
-2.0682592
-2.0682592
-2.0682592
-2.0682592
-2.145252
-2.2222447
-2.145252
-2.145252
-2.0682592
-1.9912663
-1.9912663
-2.0682592
-2.2222447
-2.2992377
-2.2992377
-2.2222447
-2.145252
-1.9912663
-1.8372805
-1.8372805
-1.9142735
-1.9142735
-1.9142735
-1.9142735
-1.9142735
-1.9912663
-1.9912663
-1.9142735
-1.9142735
-1.9142735
-1.9912663
-1.9912663
-1.9912663
-1.9912663
-1.9912663
-1.9912663
-1.9142735
-1.8372805
-1.8372805
-1.8372805
-1.9142735
-1.9142735
-1.9912663
-2.0682592
-1.9912663
-1.9912663
-1.9912663
-1.8372805
-1.7602878
-1.6832948
-1.6832948
-1.7602878
-1.8372805
-1.8372805
-1.7602878
-1.7602878
-1.8372805
-1.8372805
-1.7602878
-1.6832948
-1.606302
-1.606302
-1.606302
-1.606302
-1.529309
-1.529309
-1.529309
-1.606302
-1.606302
-1.6832948
-1.6832948
-1.6832948
-1.6832948
-1.6832948
-1.7602878
-1.7602878
-1.6832948
-1.529309
-1.529309
-1.529309
-1.606302
-1.606302
-1.6832948
-1.6832948
-1.606302
-1.529309
-1.529309
-1.529309
-1.529309
-1.606302
-1.6832948
-1.6832948
-1.6832948
-1.6832948
-1.6832948
-1.6832948
-1.606302
-1.606302
-1.6832948
-1.7602878
-1.7602878
-1.8372805
-1.9142735
-1.9142735
-1.8372805
-1.8372805
-1.8372805
-1.8372805
-1.8372805
-1.8372805
-1.9142735
-1.9142735
-1.9912663
-1.9142735
-1.9142735
-1.9142735
-1.9142735
-1.8372805
-1.8372805
-1.9142735
-1.9912663
-1.9912663
-1.9142735
-1.8372805
-1.8372805
-1.8372805
-1.8372805
-1.8372805
-1.8372805
-1.9142735
-1.9912663
-1.9142735
-1.8372805
-1.7602878
-1.8372805
-1.9142735
-1.9142735
-1.9142735
-1.8372805
-1.8372805
-1.8372805
-1.8372805
-1.7602878
-1.6832948
-1.606302
-1.606302
-1.6832948
-1.6832948
-1.7602878
-1.7602878
-1.7602878
-1.7602878
-1.7602878
-1.8372805
-1.8372805
-1.8372805
-1.8372805
-1.8372805
-1.7602878
-1.6832948
-1.6832948
-1.6832948
-1.7602878
-1.8372805
-1.7602878
-1.7602878
-1.7602878
-1.7602878
-1.7602878
-1.7602878
-1.8372805
-1.8372805
-1.9142735
-1.9142735
-1.8372805
-1.6832948
-1.529309
-1.529309
-1.606302
-1.7602878
-1.8372805
-1.7602878
-1.7602878
-1.6832948
-1.6832948
-1.6832948
-1.606302
-1.606302
-1.6832948
-1.7602878
-1.8372805
-1.8372805
-1.7602878
-1.6832948
-1.606302
-1.606302
-1.7602878
-1.7602878
-1.7602878
-1.8372805
-1.9142735
-1.9142735
-1.8372805
-1.7602878
-1.6832948
-1.606302
-1.606302
-1.6832948
-1.6832948
-1.7602878
-1.8372805
-1.7602878
-1.7602878
-1.7602878
-1.7602878
-1.7602878
-1.7602878
-1.7602878
-1.7602878
-1.8372805
-1.8372805
-1.7602878
-1.6832948
-1.606302
-1.529309
-1.4523163
-1.529309
-1.606302
-1.7602878
-1.8372805
-1.7602878
-1.606302
-1.606302
-1.606302
-1.606302
-1.6832948
-1.6832948
-1.6832948
-1.6832948
-1.6832948
-1.606302
-1.606302
-1.606302
-1.6832948
-1.6832948
-1.606302
-1.606302
-1.606302
-1.6832948
-1.6832948
-1.7602878
-1.7602878
-1.6832948
-1.529309
-1.529309
-1.529309
-1.606302
-1.6832948
-1.606302
-1.529309
-1.529309
-1.529309
-1.529309
-1.529309
-1.4523163
-1.4523163
-1.3753234
-1.3753234
-1.3753234
-1.3753234
-1.3753234
-1.3753234
-1.3753234
-1.3753234
-1.3753234
-1.2983305
-1.2213377
-1.1443448
-1.2983305
-1.3753234
-1.3753234
-1.2983305
-1.2983305
-1.2983305
-1.2983305
-1.3753234
-1.3753234
-1.4523163
-1.3753234
-1.3753234
-1.2983305
-1.2983305
-1.2213377
-1.2983305
-1.2983305
-1.2983305
-1.2983305
-1.3753234
-1.3753234
-1.3753234
-1.4523163
-1.3753234
-1.3753234
-1.3753234
-1.3753234
-1.2983305
-1.2983305
-1.2983305
-1.3753234
-1.2983305
-1.2983305
-1.2213377
-1.2213377
-1.2983305
-1.2983305
-1.2983305
-1.2983305
-1.3753234
-1.3753234
-1.3753234
-1.3753234
-1.2983305
-1.2983305
-1.2983305
-1.2983305
-1.2983305
-1.2213377
-1.2983305
-1.2983305
-1.2213377
-1.2213377
-1.1443448
-1.1443448
-1.1443448
-1.2213377
-1.2983305
-1.3753234
-1.3753234
-1.2983305
-1.2213377
-1.1443448
-1.1443448
-1.2213377
-1.2213377
-1.1443448
-1.0673519
-1.0673519
-1.0673519
-1.1443448
-1.1443448
-1.2213377
-1.2983305
-1.3753234
-1.2983305
-1.2213377
-1.2213377
-1.2213377
-1.2983305
-1.2983305
-1.2213377
-1.2213377
-1.1443448
-1.1443448
-1.1443448
-1.2213377
-1.2213377
-1.2983305
-1.2983305
-1.2213377
-1.2213377
-1.2213377
-1.2213377
-1.2213377
-1.2213377
-1.1443448
-1.1443448
-1.1443448
-1.1443448
-1.2213377
-1.2983305
-1.2983305
-1.2213377
-1.2213377
-1.0673519
-1.0673519
-0.99035907
-1.0673519
-1.0673519
-0.99035907
-0.99035907
-0.99035907
-1.0673519
-1.0673519
-1.0673519
-0.99035907
-0.91336626
-0.99035907
-0.99035907
-1.0673519
-1.0673519
-1.2213377
-1.2213377
-1.2213377
-1.0673519
-0.91336626
-0.99035907
-1.0673519
-1.0673519
-1.1443448
-1.0673519
-1.0673519
-1.1443448
-1.1443448
-1.0673519
-0.91336626
-0.7593805
-0.8363734
-0.99035907
-1.1443448
-1.2213377
-1.2213377
-1.0673519
-0.99035907
-0.91336626
-0.99035907
-1.1443448
-1.1443448
-1.0673519
-0.91336626
-0.99035907
-1.0673519
-1.0673519
-1.0673519
-0.91336626
-0.8363734
-0.91336626
-0.99035907
-1.0673519
-0.99035907
-0.91336626
-0.91336626
-0.91336626
-0.91336626
-0.8363734
-0.7593805
-0.8363734
-0.99035907
-1.0673519
-1.0673519
-0.99035907
-0.99035907
-0.99035907
-0.99035907
-0.91336626
-0.91336626
-0.91336626
-0.91336626
-0.91336626
-0.91336626
-0.91336626
-0.91336626
-0.91336626
-0.91336626
-0.99035907
-0.99035907
-0.91336626
-0.91336626
-0.99035907
-1.0673519
-1.0673519
-1.0673519
-0.99035907
-0.99035907
-0.91336626
-0.91336626
-0.91336626
-0.91336626
-0.91336626
-0.91336626
-0.8363734
-0.8363734
-0.8363734
-0.91336626
-0.91336626
-0.91336626
-0.8363734
-0.8363734
-0.8363734
-0.8363734
-0.91336626
-0.91336626
-0.91336626
-0.91336626
-0.99035907
-0.99035907
-1.0673519
-0.99035907
-0.91336626
-0.91336626
-0.99035907
-0.99035907
-0.99035907
-0.91336626
-0.91336626
-0.99035907
-0.99035907
-0.99035907
-0.91336626
-0.91336626
-0.91336626
-0.91336626
-0.99035907
-0.91336626
-0.8363734
-0.7593805
-0.7593805
-0.8363734
-0.99035907
-0.99035907
-0.99035907
-0.91336626
-0.91336626
-0.91336626
-0.99035907
-0.99035907
-0.99035907
-0.99035907
-0.99035907
-1.0673519
-1.1443448
-1.0673519
-0.99035907
-0.91336626
-0.91336626
-0.99035907
-0.99035907
-0.91336626
-0.8363734
-0.91336626
-0.8363734
-0.8363734
-0.7593805
-0.68238765
-0.7593805
-0.8363734
-0.8363734
-0.8363734
-0.8363734
-0.7593805
-0.8363734
-0.8363734
-0.8363734
-0.91336626
-0.91336626
-0.91336626
-0.91336626
-0.91336626
-0.8363734
-0.8363734
-0.7593805
-0.7593805
-0.8363734
-0.8363734
-0.8363734
-0.8363734
-0.8363734
-0.7593805
-0.7593805
-0.7593805
-0.7593805
-0.7593805
-0.8363734
-0.7593805
-0.7593805
-0.68238765
-0.68238765
-0.68238765
-0.8363734
-0.8363734
-0.7593805
-0.68238765
-0.68238765
-0.7593805
-0.8363734
-0.7593805
-0.68238765
-0.60539484
-0.5284019
-0.5284019
-0.60539484
-0.60539484
-0.68238765
-0.68238765
-0.68238765
-0.68238765
-0.7593805
-0.68238765
-0.60539484
-0.5284019
-0.60539484
-0.68238765
-0.68238765
-0.60539484
-0.60539484
-0.5284019
-0.60539484
-0.60539484
-0.60539484
-0.5284019
-0.4514091
-0.4514091
-0.4514091
-0.5284019
-0.5284019
-0.5284019
-0.5284019
-0.60539484
-0.60539484
-0.5284019
-0.4514091
-0.4514091
-0.4514091
-0.5284019
-0.5284019
-0.5284019
-0.5284019
-0.5284019
-0.5284019
-0.5284019
-0.5284019
-0.5284019
-0.5284019
-0.5284019
-0.60539484
-0.60539484
-0.60539484
-0.5284019
-0.5284019
-0.5284019
-0.5284019
-0.5284019
-0.5284019
-0.5284019
-0.4514091
-0.4514091
-0.4514091
-0.5284019
-0.5284019
-0.5284019
-0.37441623
-0.29742336
-0.29742336
-0.29742336
-0.37441623
-0.37441623
-0.4514091
-0.5284019
-0.60539484
-0.60539484
-0.4514091
-0.37441623
-0.37441623
-0.37441623
-0.37441623
-0.37441623
-0.37441623
-0.4514091
-0.5284019
-0.5284019
-0.4514091
-0.37441623
-0.37441623
-0.37441623
-0.37441623
-0.4514091
-0.4514091
-0.4514091
-0.37441623
-0.37441623
-0.29742336
-0.29742336
-0.29742336
-0.29742336
-0.29742336
-0.29742336
-0.29742336
-0.29742336
-0.2204305
-0.2204305
-0.2204305
-0.29742336
-0.29742336
-0.37441623
-0.37441623
-0.37441623
-0.29742336
-0.2204305
-0.2204305
-0.2204305
-0.29742336
-0.37441623
-0.29742336
-0.29742336
-0.37441623
-0.4514091
-0.4514091
-0.37441623
-0.37441623
-0.37441623
-0.37441623
-0.29742336
-0.29742336
-0.37441623
-0.37441623
-0.37441623
-0.29742336
-0.29742336
-0.2204305
-0.2204305
-0.29742336
-0.37441623
-0.37441623
-0.37441623
-0.4514091
-0.4514091
-0.4514091
-0.29742336
-0.2204305
-0.29742336
-0.37441623
-0.4514091
-0.37441623
-0.29742336
-0.29742336
-0.37441623
-0.4514091
-0.4514091
-0.4514091
-0.4514091
-0.4514091
-0.37441623
-0.29742336
-0.29742336
-0.37441623
-0.5284019
-0.5284019
-0.4514091
-0.29742336
-0.29742336
-0.29742336
-0.37441623
-0.37441623
-0.37441623
-0.37441623
-0.5284019
-0.5284019
-0.4514091
-0.37441623
-0.37441623
-0.37441623
-0.37441623
-0.37441623
-0.29742336
-0.29742336
-0.29742336
-0.2204305
-0.14343762
-0.2204305
-0.2204305
-0.29742336
-0.2204305
-0.14343762
-0.14343762
-0.2204305
-0.14343762
-0.14343762
-0.066444755
-0.14343762
-0.2204305
-0.29742336
-0.29742336
-0.29742336
-0.37441623
-0.37441623
-0.29742336
-0.2204305
-0.2204305
-0.29742336
-0.29742336
-0.2204305
-0.14343762
-0.14343762
-0.2204305
-0.2204305
-0.2204305
-0.14343762
0.010547996
0.010547996
-0.066444755
-0.14343762
-0.2204305
-0.2204305
-0.14343762
-0.066444755
0.010547996
0.010547996
-0.066444755
-0.14343762
-0.14343762
-0.2204305
-0.2204305
-0.14343762
-0.066444755
-0.066444755
-0.066444755
-0.2204305
-0.2204305
-0.2204305
-0.14343762
-0.066444755
0.010547996
-0.066444755
-0.066444755
-0.14343762
-0.14343762
-0.066444755
-0.14343762
-0.14343762
-0.2204305
-0.14343762
-0.066444755
0.010547996
0.010547996
0.010547996
0.010547996
0.087540865
0.087540865
0.087540865
-0.066444755
-0.14343762
-0.14343762
0.010547996
0.087540865
0.087540865
0.010547996
-0.066444755
0.010547996
0.087540865
0.16453385
0.087540865
0.087540865
0.087540865
0.16453385
0.16453385
0.087540865
0.16453385
0.2415266
0.2415266
0.16453385
0.010547996
-0.066444755
-0.066444755
0.010547996
0.010547996
0.010547996
0.087540865
0.16453385
0.16453385
0.16453385
0.087540865
0.010547996
-0.066444755
-0.14343762
0.010547996
0.087540865
0.16453385
0.16453385
0.16453385
0.087540865
-0.066444755
-0.066444755
0.010547996
0.087540865
0.087540865
0.087540865
0.16453385
0.2415266
0.2415266
0.16453385
0.16453385
0.16453385
0.2415266
0.16453385
0.010547996
-0.066444755
0.010547996
0.087540865
0.087540865
0.087540865
0.087540865
0.16453385
0.16453385
0.16453385
0.087540865
0.087540865
0.010547996
0.010547996
0.010547996
0.087540865
0.16453385
0.2415266
0.16453385
0.16453385
0.16453385
0.2415266
0.31851947
0.31851947
0.31851947
0.2415266
0.2415266
0.2415266
0.2415266
0.16453385
0.087540865
0.010547996
0.010547996
0.087540865
0.087540865
0.16453385
0.16453385
0.16453385
0.16453385
0.2415266
0.2415266
0.2415266
0.087540865
0.010547996
0.010547996
0.16453385
0.31851947
0.39551234
0.31851947
0.2415266
0.2415266
0.2415266
0.31851947
0.2415266
0.2415266
0.16453385
0.16453385
0.2415266
0.2415266
0.16453385
0.2415266
0.2415266
0.31851947
0.31851947
0.31851947
0.39551234
0.39551234
0.31851947
0.2415266
0.2415266
0.16453385
0.16453385
0.16453385
0.2415266
0.2415266
0.16453385
0.16453385
0.2415266
0.31851947
0.31851947
0.2415266
0.16453385
0.16453385
0.16453385
0.2415266
0.2415266
0.2415266
0.31851947
0.2415266
0.2415266
0.16453385
0.2415266
0.2415266
0.2415266
0.31851947
0.31851947
0.31851947
0.31851947
0.2415266
0.2415266
0.2415266
0.2415266
0.2415266
0.16453385
0.16453385
0.16453385
0.2415266
0.31851947
0.31851947
0.31851947
0.31851947
0.31851947
0.31851947
0.31851947
0.31851947
0.31851947
0.31851947
0.39551234
0.39551234
0.39551234
0.39551234
0.31851947
0.31851947
0.31851947
0.31851947
0.39551234
0.39551234
0.39551234
0.2415266
0.2415266
0.2415266
0.2415266
0.31851947
0.39551234
0.4725052
0.4725052
0.39551234
0.31851947
0.31851947
0.31851947
0.2415266
0.16453385
0.16453385
0.2415266
0.31851947
0.31851947
0.31851947
0.31851947
0.31851947
0.31851947
0.31851947
0.39551234
0.39551234
0.31851947
0.2415266
0.2415266
0.31851947
0.31851947
0.31851947
0.31851947
0.31851947
0.31851947
0.31851947
0.39551234
0.39551234
0.39551234
0.39551234
0.39551234
0.4725052
0.4725052
0.54949796
0.4725052
0.4725052
0.39551234
0.39551234
0.39551234
0.31851947
0.31851947
0.31851947
0.31851947
0.39551234
0.4725052
0.4725052
0.31851947
0.2415266
0.39551234
0.54949796
0.62649095
0.62649095
0.54949796
0.54949796
0.54949796
0.4725052
0.4725052
0.4725052
0.4725052
0.54949796
0.54949796
0.4725052
0.39551234
0.39551234
0.31851947
0.39551234
0.39551234
0.4725052
0.4725052
0.4725052
0.4725052
0.4725052
0.4725052
0.39551234
0.39551234
0.39551234
0.39551234
0.39551234
0.4725052
0.54949796
0.62649095
0.62649095
0.62649095
0.54949796
0.54949796
0.54949796
0.54949796
0.4725052
0.39551234
0.2415266
0.2415266
0.31851947
0.39551234
0.4725052
0.4725052
0.54949796
0.54949796
0.54949796
0.54949796
0.4725052
0.4725052
0.54949796
0.62649095
0.62649095
0.62649095
0.54949796
0.4725052
0.39551234
0.4725052
0.4725052
0.4725052
0.54949796
0.54949796
0.54949796
0.54949796
0.54949796
0.62649095
0.62649095
0.54949796
0.4725052
0.4725052
0.39551234
0.4725052
0.4725052
0.54949796
0.54949796
0.4725052
0.4725052
0.54949796
0.62649095
0.62649095
0.54949796
0.54949796
0.62649095
0.54949796
0.54949796
0.4725052
0.4725052
0.54949796
0.54949796
0.54949796
0.54949796
0.4725052
0.4725052
0.4725052
0.54949796
0.4725052
0.4725052
0.4725052
0.4725052
0.4725052
0.4725052
0.4725052
0.39551234
0.4725052
0.4725052
0.4725052
0.39551234
0.4725052
0.4725052
0.54949796
0.4725052
0.4725052
0.39551234
0.31851947
0.31851947
0.31851947
0.31851947
0.39551234
0.4725052
0.4725052
0.39551234
0.39551234
0.39551234
0.39551234
0.39551234
0.39551234
0.4725052
0.54949796
0.62649095
0.62649095
0.62649095
0.7034837
0.7034837
0.54949796
0.4725052
0.39551234
0.4725052
0.4725052
0.4725052
0.54949796
0.62649095
0.62649095
0.54949796
0.54949796
0.54949796
0.54949796
0.62649095
0.54949796
0.54949796
0.54949796
0.62649095
0.62649095
0.54949796
0.54949796
0.4725052
0.4725052
0.4725052
0.39551234
0.39551234
0.39551234
0.31851947
0.31851947
0.39551234
0.39551234
0.39551234
0.39551234
0.39551234
0.4725052
0.54949796
0.54949796
0.4725052
0.4725052
0.39551234
0.4725052
0.54949796
0.54949796
0.54949796
0.54949796
0.4725052
0.4725052
0.4725052
0.54949796
0.4725052
0.4725052
0.39551234
0.31851947
0.39551234
0.39551234
0.39551234
0.39551234
0.39551234
0.54949796
0.54949796
0.54949796
0.4725052
0.4725052
0.54949796
0.54949796
0.54949796
0.54949796
0.54949796
0.54949796
0.54949796
0.62649095
0.62649095
0.54949796
0.4725052
0.4725052
0.4725052
0.4725052
0.4725052
0.4725052
0.4725052
0.54949796
0.62649095
0.7034837
0.62649095
0.62649095
0.54949796
0.4725052
0.4725052
0.54949796
0.54949796
0.54949796
0.54949796
0.54949796
0.7034837
0.7034837
0.62649095
0.54949796
0.54949796
0.62649095
0.7804767
0.85746944
0.7804767
0.62649095
0.4725052
0.54949796
0.54949796
0.4725052
0.54949796
0.62649095
0.62649095
0.62649095
0.62649095
0.62649095
0.54949796
0.54949796
0.54949796
0.62649095
0.62649095
0.62649095
0.62649095
0.7034837
0.7034837
0.7034837
0.62649095
0.54949796
0.62649095
0.62649095
0.54949796
0.54949796
0.62649095
0.62649095
0.62649095
0.62649095
0.62649095
0.62649095
0.7034837
0.7034837
0.62649095
0.54949796
0.54949796
0.54949796
0.54949796
0.54949796
0.62649095
0.7034837
0.7804767
0.7034837
0.62649095
0.62649095
0.7034837
0.7804767
0.7034837
0.54949796
0.4725052
0.4725052
0.54949796
0.62649095
0.54949796
0.4725052
0.54949796
0.54949796
0.62649095
0.54949796
0.4725052
0.4725052
0.54949796
0.62649095
0.54949796
0.54949796
0.62649095
0.62649095
0.54949796
0.54949796
0.62649095
0.7034837
0.7034837
0.7034837
0.7034837
0.7034837
0.7034837
0.7034837
0.7804767
0.7804767
0.7804767
0.7804767
0.7804767
0.7034837
0.7034837
0.7034837
0.7804767
0.85746944
0.85746944
0.7804767
0.7034837
0.7034837
0.7804767
0.85746944
0.9344624
0.9344624
0.9344624
0.9344624
0.9344624
0.9344624
0.9344624
0.9344624
0.9344624
0.85746944
0.7804767
0.7034837
0.7034837
0.7034837
0.7804767
0.7804767
0.7804767
0.7804767
0.7804767
0.7804767
0.7804767
0.7804767
0.7804767
0.7034837
0.7034837
0.7804767
0.85746944
0.7804767
0.7034837
0.62649095
0.62649095
0.7034837
0.7034837
0.7034837
0.7804767
0.7804767
0.7804767
0.7034837
0.62649095
0.62649095
0.7034837
0.7804767
0.7804767
0.7034837
0.7804767
0.85746944
0.9344624
0.9344624
0.85746944
0.7804767
0.7034837
0.7034837
0.7034837
0.7034837
0.7034837
0.62649095
0.62649095
0.54949796
0.54949796
0.54949796
0.62649095
0.62649095
0.7034837
0.7034837
0.7034837
0.7804767
0.7804767
0.7804767
0.7034837
0.62649095
0.62649095
0.7034837
0.7804767
0.85746944
0.7804767
0.7034837
0.7034837
0.7034837
0.7034837
0.7034837
0.7034837
0.7804767
0.7804767
0.7034837
0.62649095
0.62649095
0.7034837
0.7804767
0.7804767
0.7804767
0.7804767
0.7804767
0.85746944
0.85746944
0.7804767
0.7034837
0.62649095
0.4725052
0.4725052
0.4725052
0.62649095
0.7034837
0.7804767
0.7804767
0.7034837
0.7034837
0.7804767
0.7804767
0.7034837
0.62649095
0.62649095
0.7034837
0.7804767
0.7804767
0.62649095
0.54949796
0.62649095
0.7804767
0.85746944
0.7804767
0.62649095
0.62649095
0.7804767
0.85746944
0.85746944
0.85746944
0.85746944
0.85746944
0.7804767
0.7804767
0.7804767
0.7804767
0.7804767
0.7804767
0.85746944
0.85746944
0.85746944
0.7804767
0.7804767
0.7804767
0.7034837
0.7034837
0.7034837
0.7034837
0.62649095
0.62649095
0.62649095
0.62649095
0.62649095
0.7034837
0.7804767
0.7804767
0.7804767
0.7804767
0.7804767
0.85746944
0.9344624
0.85746944
0.7804767
0.7034837
0.62649095
0.7034837
0.7804767
0.7804767
0.7034837
0.7034837
0.7034837
0.7034837
0.7804767
0.7804767
0.7804767
0.7034837
0.7034837
0.7034837
0.7804767
0.85746944
0.9344624
0.85746944
0.7804767
0.7804767
0.7034837
0.7034837
0.7034837
0.7804767
0.7804767
0.85746944
0.85746944
0.85746944
0.7804767
0.7034837
0.7034837
0.7034837
0.7034837
0.7804767
0.85746944
0.85746944
0.9344624
0.9344624
0.9344624
0.9344624
0.7804767
0.7804767
0.85746944
0.9344624
0.9344624
0.85746944
0.7804767
0.7804767
0.85746944
0.9344624
0.9344624
0.85746944
0.85746944
0.85746944
0.85746944
0.7804767
0.7804767
0.9344624
1.0114552
0.9344624
0.85746944
0.85746944
0.7804767
0.7804767
0.7804767
0.7034837
0.7804767
0.85746944
1.0114552
1.0884482
1.0114552
0.9344624
0.7804767
0.7804767
0.85746944
0.85746944
0.85746944
0.85746944
0.85746944
0.9344624
0.85746944
0.7804767
0.7034837
0.7804767
0.7804767
0.9344624
1.0114552
1.0114552
1.0114552
1.0114552
1.0114552
1.0114552
0.9344624
0.85746944
0.85746944
0.9344624
1.0114552
1.0114552
0.9344624
0.9344624
0.9344624
0.9344624
0.9344624
1.0114552
1.0884482
1.0114552
0.9344624
0.9344624
0.9344624
1.0114552
1.0114552
0.9344624
0.9344624
0.9344624
0.9344624
1.0114552
1.0884482
1.1654409
1.1654409
1.0884482
1.0114552
1.0114552
1.0884482
1.2424337
1.2424337
1.1654409
1.0884482
1.0114552
0.9344624
1.0114552
1.0114552
1.0114552
1.0114552
1.0114552
1.0114552
1.0114552
1.0884482
1.2424337
1.2424337
1.1654409
1.0884482
1.0114552
1.0114552
1.0884482
1.0884482
1.0884482
1.0114552
1.0884482
1.0884482
1.1654409
1.0884482
1.0884482
1.0884482
1.0884482
1.0884482
1.0884482
1.0884482
1.0884482
1.0884482
1.0884482
1.0114552
1.0114552
1.0884482
1.1654409
1.2424337
1.1654409
1.0884482
1.0114552
1.0884482
1.0884482
1.0884482
1.0884482
1.0114552
1.0884482
1.0884482
1.1654409
1.1654409
1.1654409
1.1654409
1.1654409
1.2424337
1.2424337
1.2424337
1.2424337
1.2424337
1.2424337
1.2424337
1.2424337
1.1654409
1.1654409
1.1654409
1.1654409
1.1654409
1.1654409
1.1654409
1.1654409
1.1654409
1.1654409
1.1654409
1.1654409
1.1654409
1.2424337
1.3194267
1.2424337
1.2424337
1.3194267
1.3964194
1.3964194
1.3194267
1.2424337
1.3194267
1.3194267
1.3194267
1.3194267
1.3964194
1.3964194
1.3964194
1.3964194
1.3194267
1.3964194
1.3964194
1.4734124
1.3964194
1.3964194
1.3964194
1.3964194
1.4734124
1.5504054
1.5504054
1.4734124
1.4734124
1.3964194
1.3964194
1.4734124
1.4734124
1.3964194
1.3964194
1.3194267
1.3964194
1.3194267
1.3194267
1.3194267
1.3194267
1.3964194
1.3964194
1.3964194
1.4734124
1.3964194
1.3964194
1.3194267
1.3194267
1.3194267
1.3194267
1.3964194
1.4734124
1.3964194
1.3964194
1.3964194
1.4734124
1.5504054
1.5504054
1.4734124
1.4734124
1.4734124
1.4734124
1.4734124
1.4734124
1.4734124
1.5504054
1.5504054
1.6273979
1.6273979
1.5504054
1.4734124
1.4734124
1.4734124
1.5504054
1.7043909
1.7043909
1.6273979
1.5504054
1.4734124
1.5504054
1.6273979
1.7043909
1.7813839
1.7813839
1.7813839
1.7043909
1.7043909
1.7813839
1.8583766
1.8583766
1.7813839
1.7813839
1.7813839
1.7813839
1.7043909
1.7813839
1.7813839
1.7043909
1.7043909
1.7813839
1.7813839
1.7813839
1.7813839
1.7043909
1.7043909
1.7043909
1.7043909
1.7813839
1.7043909
1.7043909
1.7043909
1.7813839
1.8583766
1.7813839
1.8583766
1.8583766
1.8583766
1.8583766
1.7813839
1.7813839
1.8583766
1.8583766
1.8583766
1.8583766
1.8583766
1.9353694
2.0123625
2.0123625
1.9353694
1.8583766
1.8583766
1.9353694
2.089355
2.089355
1.9353694
1.8583766
1.8583766
1.9353694
1.9353694
1.9353694
1.8583766
1.7813839
1.8583766
1.9353694
2.0123625
2.089355
2.0123625
1.9353694
1.9353694
1.9353694
2.0123625
2.089355
2.089355
2.089355
2.166348
2.089355
2.0123625
1.9353694
1.9353694
1.9353694
1.9353694
1.9353694
1.9353694
2.0123625
2.089355
2.089355
2.166348
2.166348
2.243341
2.243341
2.166348
2.0123625
1.9353694
2.0123625
2.0123625
2.089355
2.089355
2.166348
2.166348
2.166348
2.166348
2.166348
2.243341
2.243341
2.166348
2.089355
2.089355
2.089355
2.166348
2.166348
2.166348
2.166348
2.243341
2.166348
2.166348
2.243341
2.243341
2.166348
2.166348
2.243341
2.3203335
2.3203335
2.243341
2.243341
2.243341
2.3203335
2.3203335
2.243341
2.3203335
2.3203335
2.3203335
2.3203335
2.3973265
2.3203335
2.243341
2.3203335
2.3973265
2.3973265
2.3973265
2.3973265
2.3973265
2.3973265
2.3203335
2.3203335
2.243341
2.3203335
2.3973265
2.4743195
2.3973265
2.4743195
2.4743195
2.4743195
2.3973265
2.3203335
2.243341
2.3203335
2.3973265
2.3973265
2.3973265
2.3973265
2.3973265
2.4743195
2.4743195
2.4743195
2.3973265
2.3973265
2.3203335
2.3973265
2.3973265
2.4743195
2.5513124
2.4743195
2.4743195
2.5513124
2.628305
2.628305
2.628305
2.5513124
2.5513124
2.5513124
2.628305
2.705298
2.705298
2.628305
2.5513124
2.5513124
2.5513124
2.5513124
2.5513124
2.628305
2.628305
2.705298
2.705298
2.705298
2.628305
2.628305
2.705298
2.705298
2.705298
2.705298
2.705298
2.705298
2.705298
2.705298
2.705298
2.782291
2.859284
2.859284
2.859284
2.9362764
2.9362764
2.9362764
2.9362764
2.859284
2.859284
2.859284
2.859284
2.782291
2.782291
2.859284
2.859284
2.859284
2.782291
2.782291
2.9362764
3.0132694
3.0132694
2.9362764
2.859284
2.9362764
2.9362764
2.9362764
2.859284
2.859284
2.9362764
3.0132694
2.9362764
2.859284
2.782291
2.859284
2.9362764
2.9362764
2.859284
2.9362764
2.9362764
3.0132694
3.0132694
3.0132694
3.0902624
3.0902624
3.1672554
3.244248
3.321241
3.321241
3.321241
3.244248
3.244248
3.244248
3.244248
3.321241
3.321241
3.321241
3.1672554
3.1672554
3.1672554
3.244248
3.244248
3.321241
3.321241
3.321241
3.321241
3.244248
3.1672554
3.1672554
3.244248
3.321241
3.398234
3.321241
3.244248
3.244248
3.321241
3.398234
3.398234
3.398234
3.4752264
3.4752264
3.4752264
3.4752264
3.398234
3.398234
3.398234
3.398234
3.398234
3.4752264
3.4752264
3.4752264
3.4752264
3.4752264
3.4752264
3.398234
3.321241
3.321241
3.321241
3.398234
3.398234
3.398234
3.4752264
3.4752264
3.4752264
3.4752264
3.5522194
3.5522194
3.5522194
3.5522194
3.5522194
3.6292124
3.706205
3.706205
3.6292124
3.6292124
3.706205
3.6292124
3.6292124
3.6292124
3.6292124
3.5522194
3.5522194
3.5522194
3.5522194
3.5522194
3.6292124
3.6292124
3.6292124
3.6292124
3.6292124
3.5522194
3.5522194
3.4752264
3.5522194
3.5522194
3.5522194
3.5522194
3.5522194
3.6292124
3.706205
3.706205
3.7831979
3.7831979
3.7831979
3.8601909
3.8601909
3.7831979
3.7831979
3.7831979
3.7831979
3.8601909
3.7831979
3.706205
3.706205
3.706205
3.706205
3.7831979
3.8601909
3.8601909
3.8601909
3.7831979
3.8601909
3.8601909
3.9371834
3.9371834
3.8601909
3.8601909
3.8601909
3.8601909
3.8601909
3.8601909
3.8601909
3.7831979
3.7831979
3.8601909
3.8601909
3.8601909
3.8601909
3.8601909
3.9371834
3.9371834
4.0141764
4.0141764
4.0141764
4.0141764
4.0141764
4.0141764
4.0141764
4.0141764
4.0141764
4.0141764
4.0141764
4.0141764
4.0141764
4.0141764
3.9371834
3.8601909
3.7831979
3.8601909
3.9371834
4.0141764
4.091169
4.091169
4.0141764
3.9371834
3.8601909
3.8601909
3.9371834
4.091169
4.1681623
4.091169
3.9371834
3.8601909
3.9371834
4.0141764
4.091169
4.0141764
4.0141764
4.0141764
4.0141764
4.0141764
4.0141764
3.9371834
3.9371834
3.9371834
4.0141764
4.091169
4.091169
4.0141764
4.091169
4.091169
4.0141764
4.0141764
4.0141764
4.091169
4.1681623
4.245155
4.245155
4.245155
4.245155
4.1681623
4.1681623
4.091169
4.091169
4.0141764
4.0141764
4.091169
4.3221483
4.399141
4.3221483
4.245155
4.245155
4.245155
4.245155
4.1681623
4.1681623
4.245155
4.3221483
4.3221483
4.3221483
4.1681623
4.091169
4.1681623
4.245155
4.3221483
4.3221483
4.399141
4.4761333
4.4761333
4.4761333
4.4761333
4.4761333
4.4761333
4.399141
4.245155
4.245155
4.399141
4.553127
4.553127
4.4761333
4.399141
4.4761333
4.4761333
4.4761333
4.4761333
4.399141
4.399141
4.4761333
4.4761333
4.3221483
4.1681623
4.1681623
4.245155
4.399141
4.4761333
4.553127
4.553127
4.4761333
4.399141
4.4761333
4.553127
4.553127
4.553127
4.4761333
4.4761333
4.399141
4.399141
4.399141
4.4761333
4.4761333
4.4761333
4.4761333
4.399141
4.399141
4.399141
4.399141
4.399141
4.399141
4.4761333
4.553127
4.6301193
4.6301193
4.6301193
4.6301193
4.6301193
4.553127
4.553127
4.553127
4.553127
4.6301193
4.6301193
4.6301193
4.553127
4.553127
4.4761333
4.4761333
4.4761333
4.553127
4.6301193
4.707112
4.707112
4.707112
4.6301193
4.6301193
4.6301193
4.6301193
4.553127
4.553127
4.6301193
4.707112
4.7841053
4.861098
4.7841053
4.7841053
4.7841053
4.7841053
4.7841053
4.707112
4.707112
4.7841053
4.861098
4.861098
4.861098
4.861098
4.861098
4.861098
4.938091
5.015084
4.938091
4.7841053
4.7841053
4.7841053
4.7841053
4.7841053
4.7841053
4.7841053
4.861098
4.861098
4.938091
4.938091
5.015084
5.015084
5.015084
5.0920763
5.015084
5.015084
5.015084
5.0920763
5.0920763
5.015084
5.015084
5.015084
5.0920763
5.0920763
5.015084
5.015084
5.015084
5.015084
5.015084
5.015084
5.0920763
5.0920763
5.0920763
5.0920763
5.015084
5.015084
5.015084
5.0920763
5.0920763
5.1690693
5.0920763
5.0920763
5.1690693
5.2460623
5.3230553
5.2460623
5.2460623
5.2460623
5.3230553
5.2460623
5.1690693
5.015084
5.015084
5.0920763
5.2460623
5.3230553
5.3230553
5.3230553
5.2460623
5.1690693
5.1690693
5.1690693
5.1690693
5.2460623
5.2460623
5.1690693
5.1690693
5.0920763
5.0920763
5.015084
5.015084
5.0920763
5.0920763
5.0920763
5.0920763
5.0920763
5.1690693
5.1690693
5.1690693
5.2460623
5.2460623
5.2460623
5.2460623
5.2460623
5.2460623
5.2460623
5.1690693
5.1690693
5.1690693
5.2460623
5.400048
5.400048
5.400048
5.3230553
5.2460623
5.1690693
5.2460623
5.2460623
5.3230553
5.3230553
5.400048
5.3230553
5.3230553
5.2460623
5.2460623
5.2460623
5.2460623
5.2460623
5.2460623
5.3230553
5.400048
5.400048
5.400048
5.400048
5.3230553
5.400048
5.400048
5.477041
5.477041
5.400048
5.477041
5.477041
5.5540338
5.477041
5.400048
5.400048
5.400048
5.477041
5.477041
5.5540338
5.5540338
5.477041
5.477041
5.477041
5.477041
5.5540338
5.6310263
5.7080193
5.7080193
5.6310263
5.5540338
5.5540338
5.6310263
5.7080193
5.7080193
5.7080193
5.6310263
5.6310263
5.7080193
5.6310263
5.5540338
5.5540338
5.6310263
5.6310263
5.6310263
5.6310263
5.7080193
5.7080193
5.7080193
5.6310263
5.6310263
5.6310263
5.7080193
5.7080193
5.7080193
5.7080193
5.7080193
5.7850122
5.8620048
5.8620048
5.7850122
5.7850122
5.7850122
5.8620048
5.938998
5.938998
5.938998
5.938998
5.938998
5.8620048
5.8620048
5.8620048
5.938998
6.0159907
6.0159907
5.938998
5.938998
6.0159907
6.0159907
5.938998
5.8620048
5.7850122
5.8620048
5.938998
5.938998
5.938998
5.938998
5.8620048
5.8620048
5.8620048
5.938998
5.938998
5.938998
5.938998
5.938998
6.0159907
6.0159907
6.0159907
6.0159907
5.938998
5.938998
5.938998
6.0159907
6.0159907
6.0159907
6.0159907
5.938998
6.0159907
6.0929832
6.1699767
6.1699767
6.1699767
6.0929832
6.0929832
6.0929832
6.1699767
6.1699767
6.0929832
6.0159907
6.0929832
6.1699767
6.246969
6.1699767
6.0929832
6.1699767
6.246969
6.3239627
6.400955
6.3239627
6.246969
6.246969
6.3239627
6.3239627
6.246969
6.246969
6.1699767
6.1699767
6.1699767
6.1699767
6.246969
6.246969
6.246969
6.246969
6.246969
6.1699767
6.1699767
6.246969
6.246969
6.246969
6.3239627
6.400955
6.400955
6.3239627
6.246969
6.246969
6.246969
6.246969
6.3239627
6.3239627
6.400955
6.3239627
6.3239627
6.3239627
6.3239627
6.246969
6.246969
6.246969
6.3239627
6.3239627
6.246969
6.246969
6.3239627
6.3239627
6.400955
6.3239627
6.246969
6.246969
6.246969
6.246969
6.246969
6.3239627
6.3239627
6.400955
6.3239627
6.3239627
6.3239627
6.400955
6.400955
6.400955
6.400955
6.400955
6.400955
6.4779477
6.4779477
6.400955
6.3239627
6.400955
6.4779477
6.6319337
6.708926
6.6319337
6.554941
6.554941
6.554941
6.554941
6.554941
6.554941
6.4779477
6.4779477
6.4779477
6.554941
6.6319337
6.6319337
6.554941
6.554941
6.6319337
6.708926
6.6319337
6.554941
6.6319337
6.708926
6.7859197
6.7859197
6.708926
6.7859197
6.7859197
6.6319337
6.554941
6.4779477
6.554941
6.554941
6.6319337
6.708926
6.7859197
6.7859197
6.6319337
6.4779477
6.4779477
6.554941
6.6319337
6.6319337
6.554941
6.554941
6.6319337
6.708926
6.708926
6.708926
6.6319337
6.708926
6.708926
6.708926
6.708926
6.708926
6.708926
6.7859197
6.7859197
6.708926
6.6319337
6.4779477
6.4779477
6.554941
6.6319337
6.708926
6.708926
6.708926
6.708926
6.708926
6.554941
6.554941
6.554941
6.6319337
6.708926
6.708926
6.708926
6.6319337
6.6319337
6.554941
6.554941
6.554941
6.6319337
6.6319337
6.708926
6.708926
6.6319337
6.554941
6.554941
6.554941
6.6319337
6.6319337
6.708926
6.708926
6.708926
6.7859197
6.7859197
6.708926
6.708926
6.708926
6.6319337
6.554941
6.4779477
6.400955
6.400955
6.4779477
6.554941
6.554941
6.554941
6.554941
6.4779477
6.4779477
6.400955
6.4779477
6.554941
6.554941
6.554941
6.400955
6.3239627
6.3239627
6.3239627
6.400955
6.3239627
6.3239627
6.3239627
6.3239627
6.3239627
6.246969
6.246969
6.246969
6.246969
6.246969
6.246969
6.246969
6.246969
6.3239627
6.3239627
6.3239627
6.246969
6.246969
6.1699767
6.0929832
6.1699767
6.3239627
6.400955
6.400955
6.3239627
6.246969
6.1699767
6.1699767
6.246969
6.3239627
6.246969
6.1699767
6.0929832
6.0929832
6.1699767
6.246969
6.1699767
6.0929832
6.0929832
6.0929832
6.0929832
6.0929832
6.0929832
6.1699767
6.1699767
6.246969
6.1699767
6.0929832
6.0159907
5.938998
5.938998
6.0159907
6.0929832
6.0929832
6.0159907
6.0159907
5.938998
6.0159907
6.0159907
6.0159907
6.0159907
5.938998
5.938998
6.0159907
5.938998
5.8620048
5.7850122
5.7080193
5.7850122
5.8620048
6.0159907
6.0929832
6.0929832
6.0929832
6.0159907
5.938998
5.938998
5.938998
5.938998
5.938998
5.8620048
5.8620048
5.7850122
5.7850122
5.7850122
5.7850122
5.8620048
5.938998
6.0159907
6.0159907
6.0159907
5.938998
5.938998
5.938998
5.938998
5.938998
5.7850122
5.7080193
5.6310263
5.6310263
5.7080193
5.7850122
5.7850122
5.7850122
5.7850122
5.8620048
5.938998
5.8620048
5.7850122
5.7080193
5.6310263
5.7080193
5.7850122
5.7850122
5.7080193
5.7080193
5.7080193
5.7080193
5.7080193
5.7080193
5.7080193
5.7080193
5.7080193
5.7850122
5.8620048
5.938998
5.938998
5.938998
5.7850122
5.7080193
5.6310263
5.7080193
5.7850122
5.8620048
5.938998
6.0159907
6.0929832
6.0929832
6.0159907
5.8620048
5.7850122
5.7850122
5.8620048
5.8620048
5.938998
5.938998
5.938998
6.0159907
6.0159907
6.0929832
6.0159907
6.0159907
6.0159907
6.0159907
6.0929832
6.0929832
6.0929832
6.0159907
5.938998
5.8620048
5.938998
6.0159907
6.1699767
6.1699767
6.1699767
6.1699767
6.1699767
6.1699767
6.1699767
6.1699767
6.1699767
6.1699767
6.1699767
6.1699767
6.0929832
6.0929832
6.0929832
6.1699767
6.3239627
6.3239627
6.3239627
6.1699767
6.1699767
6.1699767
6.1699767
6.246969
6.1699767
6.0929832
6.0929832
6.0929832
6.1699767
6.1699767
6.1699767
6.1699767
6.246969
6.3239627
6.3239627
6.3239627
6.3239627
6.3239627
6.400955
6.400955
6.400955
6.400955
6.400955
6.400955
6.3239627
6.3239627
6.3239627
6.3239627
6.3239627
6.400955
6.3239627
6.3239627
6.3239627
6.3239627
6.3239627
6.246969
6.3239627
6.3239627
6.400955
6.400955
6.400955
6.400955
6.400955
6.400955
6.400955
6.3239627
6.400955
6.4779477
6.554941
6.554941
6.4779477
6.400955
6.3239627
6.3239627
6.400955
6.4779477
6.4779477
6.4779477
6.4779477
6.4779477
6.4779477
6.4779477
6.4779477
6.4779477
6.4779477
6.4779477
6.4779477
6.4779477
6.4779477
6.400955
6.400955
6.4779477
6.6319337
6.6319337
6.6319337
6.6319337
6.554941
6.554941
6.4779477
6.554941
6.554941
6.554941
6.6319337
6.6319337
6.554941
6.554941
6.4779477
6.4779477
6.4779477
6.4779477
6.554941
6.4779477
6.4779477
6.4779477
6.554941
6.554941
6.554941
6.4779477
6.4779477
6.4779477
6.554941
6.708926
6.708926
6.708926
6.554941
6.554941
6.554941
6.554941
6.6319337
6.6319337
6.6319337
6.6319337
6.6319337
6.554941
6.4779477
6.4779477
6.554941
6.708926
6.708926
6.708926
6.708926
6.708926
6.6319337
6.554941
6.554941
6.554941
6.6319337
6.6319337
6.708926
6.7859197
6.8629117
6.7859197
6.6319337
6.6319337
6.708926
6.708926
6.708926
6.708926
6.708926
6.7859197
6.8629117
6.7859197
6.7859197
6.7859197
6.7859197
6.7859197
6.7859197
6.7859197
6.7859197
6.8629117
6.8629117
6.8629117
6.7859197
6.7859197
6.708926
6.708926
6.7859197
6.9399056
6.9399056
6.8629117
6.8629117
6.9399056
7.0168977
6.9399056
6.7859197
6.7859197
6.7859197
6.8629117
6.7859197
6.7859197
6.708926
6.708926
6.7859197
6.7859197
6.7859197
6.708926
6.6319337
6.708926
6.8629117
6.9399056
6.9399056
6.8629117
6.7859197
6.7859197
6.8629117
6.9399056
7.0168977
6.9399056
6.8629117
6.8629117
6.8629117
6.9399056
7.0168977
7.0168977
6.9399056
6.9399056
7.0168977
6.9399056
6.8629117
6.7859197
6.708926
6.708926
6.708926
6.708926
6.7859197
6.7859197
6.7859197
6.7859197
6.7859197
6.7859197
6.7859197
6.9399056
6.9399056
6.9399056
6.9399056
6.9399056
6.9399056
6.8629117
6.8629117
6.7859197
6.7859197
6.7859197
6.7859197
6.8629117
6.9399056
6.8629117
6.8629117
6.7859197
6.6319337
6.4779477
6.3239627
6.246969
6.1699767
6.1699767
6.1699767
6.1699767
6.1699767
6.1699767
6.1699767
6.1699767
6.246969
6.246969
6.3239627
6.400955
6.4779477
6.4779477
6.4779477
6.554941
6.4779477
6.3239627
6.246969
6.1699767
6.246969
6.400955
6.400955
6.400955
6.246969
6.1699767
6.246969
6.246969
6.246969
6.246969
6.1699767
6.1699767
6.0929832
6.0929832
6.246969
6.3239627
6.246969
6.1699767
6.1699767
6.1699767
6.1699767
6.1699767
6.0929832
6.0159907
6.0159907
5.938998
5.938998
5.8620048
5.8620048
5.8620048
5.8620048
5.938998
5.8620048
5.7080193
5.6310263
5.7080193
5.8620048
5.938998
5.8620048
5.7850122
5.7850122
5.8620048
5.8620048
5.8620048
5.8620048
5.8620048
5.938998
6.0159907
6.0159907
5.938998
5.8620048
5.8620048
5.938998
6.0159907
6.0159907
5.938998
5.8620048
5.8620048
5.938998
6.0159907
6.0159907
5.938998
5.8620048
5.8620048
5.938998
6.0929832
6.246969
6.246969
6.1699767
6.1699767
6.1699767
6.1699767
6.1699767
6.1699767
6.246969
6.3239627
6.400955
6.3239627
6.246969
6.1699767
6.1699767
6.1699767
6.1699767
6.1699767
6.1699767
6.246969
6.3239627
6.3239627
6.3239627
6.246969
6.246969
6.3239627
6.400955
6.4779477
6.4779477
6.4779477
6.4779477
6.4779477
6.4779477
6.4779477
6.4779477
6.4779477
6.4779477
6.4779477
6.554941
6.554941
6.554941
6.4779477
6.400955
6.4779477
6.6319337
6.6319337
6.554941
6.4779477
6.554941
6.6319337
6.708926
6.708926
6.708926
6.6319337
6.708926
6.708926
6.7859197
6.8629117
6.8629117
6.8629117
6.7859197
6.7859197
6.7859197
6.7859197
6.7859197
6.708926
6.6319337
6.708926
6.7859197
6.8629117
6.8629117
6.7859197
6.7859197
6.8629117
6.9399056
6.9399056
7.0168977
7.0168977
7.0168977
7.0168977
7.0938907
7.1708837
7.1708837
7.1708837
7.1708837
7.2478766
7.2478766
7.1708837
7.1708837
7.1708837
7.3248687
7.4018626
7.4788547
7.4788547
7.4788547
7.5558486
7.5558486
7.4788547
7.4018626
7.3248687
7.4018626
7.4018626
7.4018626
7.4018626
7.4018626
7.4018626
7.4788547
7.4788547
7.4788547
7.4788547
7.4788547
7.4788547
7.6328406
7.6328406
7.5558486
7.4788547
7.4018626
7.4018626
7.3248687
7.3248687
7.4018626
7.4018626
7.4018626
7.3248687
7.2478766
7.2478766
7.3248687
7.3248687
7.3248687
7.2478766
7.1708837
7.2478766
7.2478766
7.3248687
7.2478766
7.1708837
7.1708837
7.2478766
7.3248687
7.2478766
7.1708837
7.0938907
7.1708837
7.3248687
7.3248687
7.2478766
7.0938907
7.0168977
7.0168977
7.0168977
7.0168977
7.0168977
7.0168977
7.0168977
7.0168977
6.9399056
6.8629117
6.7859197
6.708926
6.7859197
6.7859197
6.708926
6.708926
6.554941
6.554941
6.6319337
6.7859197
6.7859197
6.708926
6.6319337
6.6319337
6.554941
6.554941
6.554941
6.554941
6.4779477
6.400955
6.400955
6.3239627
6.246969
6.246969
6.1699767
6.246969
6.246969
6.246969
6.1699767
6.0929832
6.0159907
6.0929832
6.0929832
6.0929832
6.0159907
6.0159907
5.938998
5.8620048
5.938998
6.0159907
6.0929832
6.0159907
6.0159907
5.8620048
5.7850122
5.7850122
5.7850122
5.7850122
5.7080193
5.6310263
5.6310263
5.6310263
5.6310263
5.7080193
5.7850122
5.7080193
5.7080193
5.5540338
5.477041
5.400048
5.477041
5.5540338
5.5540338
5.5540338
5.5540338
5.5540338
5.477041
5.477041
5.477041
5.477041
5.477041
5.400048
5.400048
5.400048
5.3230553
5.3230553
5.3230553
5.400048
5.477041
5.5540338
5.477041
5.400048
5.3230553
5.3230553
5.3230553
5.3230553
5.3230553
5.3230553
5.2460623
5.1690693
5.1690693
5.1690693
5.2460623
5.2460623
5.2460623
5.2460623
5.3230553
5.2460623
5.1690693
5.0920763
5.015084
5.0920763
5.0920763
5.0920763
5.0920763
5.1690693
5.1690693
5.1690693
5.0920763
5.015084
5.015084
5.015084
5.0920763
5.0920763
5.015084
4.938091
4.938091
5.015084
5.0920763
5.0920763
5.015084
5.015084
5.0920763
5.0920763
5.015084
4.938091
4.861098
4.861098
4.938091
4.861098
4.861098
4.861098
4.938091
4.938091
4.938091
5.015084
5.015084
5.015084
5.015084
4.938091
4.861098
4.938091
5.0920763
5.1690693
5.0920763
5.0920763
5.0920763
5.0920763
5.0920763
5.0920763
5.0920763
5.0920763
5.0920763
5.0920763
5.015084
4.938091
4.938091
5.015084
4.938091
4.938091
4.938091
5.015084
5.0920763
5.0920763
5.015084
4.938091
5.015084
5.0920763
5.1690693
5.1690693
5.0920763
5.015084
5.015084
5.015084
5.015084
4.938091
4.861098
4.861098
4.938091
5.015084
5.015084
5.015084
4.938091
4.938091
4.938091
4.938091
4.938091
4.938091
4.861098
4.7841053
4.7841053
4.7841053
4.7841053
4.707112
4.707112
4.861098
4.938091
4.861098
4.707112
4.6301193
4.6301193
4.6301193
4.6301193
4.553127
4.553127
4.6301193
4.6301193
4.707112
4.707112
4.7841053
4.7841053
4.707112
4.553127
4.399141
4.3221483
4.399141
4.399141
4.3221483
4.245155
4.245155
4.3221483
4.245155
4.1681623
4.1681623
4.1681623
4.245155
4.245155
4.091169
4.0141764
4.0141764
4.1681623
4.245155
4.245155
4.1681623
3.9371834
3.8601909
3.7831979
3.8601909
3.8601909
3.7831979
3.7831979
3.706205
3.6292124
3.5522194
3.5522194
3.6292124
3.6292124
3.5522194
3.5522194
3.5522194
3.5522194
3.398234
3.321241
3.321241
3.398234
3.4752264
3.4752264
3.398234
3.4752264
3.4752264
3.398234
3.398234
3.321241
3.244248
3.1672554
3.244248
3.244248
3.244248
3.1672554
3.0902624
3.0132694
3.0132694
3.0902624
3.0902624
3.0132694
2.9362764
2.9362764
2.9362764
2.9362764
2.9362764
2.859284
2.859284
2.782291
2.705298
2.705298
2.782291
2.859284
2.9362764
2.9362764
2.859284
2.9362764
3.0132694
3.0902624
3.0132694
2.9362764
2.859284
2.782291
2.859284
2.859284
2.9362764
2.9362764
2.859284
2.782291
2.782291
2.859284
2.9362764
3.0902624
3.1672554
3.1672554
3.0902624
3.0132694
3.0132694
3.0902624
3.1672554
3.244248
3.321241
3.321241
3.398234
3.398234
3.398234
3.321241
3.321241
3.398234
3.398234
3.321241
3.321241
3.321241
3.398234
3.398234
3.321241
3.321241
3.5522194
3.706205
3.706205
3.6292124
3.5522194
3.398234
3.4752264
3.5522194
3.6292124
3.5522194
3.4752264
3.398234
3.398234
3.4752264
3.4752264
3.398234
3.4752264
3.5522194
3.5522194
3.6292124
3.6292124
3.5522194
3.4752264
3.5522194
3.4752264
3.4752264
3.398234
3.398234
3.398234
3.398234
3.321241
3.244248
3.244248
3.321241
3.321241
3.398234
3.398234
3.321241
3.244248
3.1672554
3.1672554
3.1672554
3.1672554
3.1672554
3.0902624
3.0902624
3.0132694
3.0902624
3.0902624
2.9362764
2.859284
2.782291
2.782291
2.859284
2.859284
2.859284
2.782291
2.782291
2.782291
2.782291
2.705298
2.5513124
2.5513124
2.5513124
2.628305
2.628305
2.628305
2.628305
2.628305
2.5513124
2.5513124
2.5513124
2.5513124
2.5513124
2.5513124
2.628305
2.628305
2.628305
2.628305
2.5513124
2.4743195
2.4743195
2.4743195
2.4743195
2.3973265
2.3973265
2.3973265
2.3203335
2.3973265
2.3973265
2.3973265
2.3203335
2.3203335
2.3203335
2.3203335
2.243341
2.243341
2.089355
2.089355
2.089355
2.166348
2.243341
2.243341
2.243341
2.166348
2.0123625
2.0123625
2.0123625
2.0123625
2.0123625
2.0123625
2.089355
2.089355
2.166348
2.089355
2.089355
2.0123625
1.9353694
1.9353694
1.9353694
2.0123625
2.089355
2.166348
2.166348
2.0123625
1.9353694
1.7813839
1.7813839
1.9353694
2.089355
2.166348
2.0123625
1.9353694
1.9353694
2.0123625
2.0123625
2.0123625
1.9353694
1.9353694
1.9353694
2.0123625
2.0123625
1.9353694
1.8583766
1.8583766
1.9353694
1.9353694
1.9353694
1.9353694
2.0123625
2.0123625
2.089355
2.243341
2.3203335
2.3203335
2.243341
2.166348
2.089355
2.089355
2.089355
2.089355
2.166348
2.166348
2.166348
2.089355
2.0123625
2.0123625
2.0123625
2.089355
2.166348
2.243341
2.3203335
2.3203335
2.243341
2.166348
2.089355
2.089355
2.166348
2.243341
2.3203335
2.3203335
2.166348
2.166348
2.166348
2.243341
2.243341
2.243341
2.166348
2.166348
2.243341
2.3203335
2.3203335
2.3973265
2.3973265
2.3203335
2.243341
2.243341
2.243341
2.3203335
2.3203335
2.243341
2.243341
2.3203335
2.3973265
2.3973265
2.3973265
2.3973265
2.3203335
2.3973265
2.3973265
2.4743195
2.4743195
2.3973265
2.3973265
2.4743195
2.5513124
2.4743195
2.3973265
2.3973265
2.4743195
2.4743195
2.4743195
2.4743195
2.4743195
2.5513124
2.5513124
2.5513124
2.4743195
2.3203335
2.243341
2.166348
2.243341
2.3203335
2.3973265
2.3203335
2.243341
2.166348
2.089355
2.166348
2.243341
2.243341
2.243341
2.243341
2.243341
2.243341
2.243341
2.166348
2.166348
2.089355
2.0123625
2.0123625
2.089355
2.166348
2.243341
2.3203335
2.3973265
2.3203335
2.166348
2.089355
2.0123625
1.9353694
1.8583766
1.8583766
1.8583766
1.8583766
1.7813839
1.7813839
1.8583766
1.8583766
1.8583766
1.7043909
1.5504054
1.4734124
1.4734124
1.4734124
1.4734124
1.5504054
1.6273979
1.6273979
1.6273979
1.5504054
1.5504054
1.5504054
1.4734124
1.4734124
1.3964194
1.3964194
1.3964194
1.3964194
1.3964194
1.4734124
1.4734124
1.3964194
1.3194267
1.3964194
1.4734124
1.4734124
1.4734124
1.4734124
1.4734124
1.5504054
1.5504054
1.4734124
1.2424337
1.0884482
1.0884482
1.0884482
1.0884482
1.1654409
1.2424337
1.3194267
1.3194267
1.3194267
1.2424337
1.1654409
1.1654409
1.1654409
1.2424337
1.3194267
1.3194267
1.3194267
1.3194267
1.3194267
1.3194267
1.3194267
1.3194267
1.3194267
1.4734124
1.5504054
1.5504054
1.5504054
1.3964194
1.3194267
1.2424337
1.1654409
1.1654409
1.1654409
1.1654409
1.2424337
1.3194267
1.3194267
1.2424337
1.1654409
1.2424337
1.3194267
1.3964194
1.3964194
1.3964194
1.3964194
1.4734124
1.5504054
1.4734124
1.3964194
1.3194267
1.3964194
1.3964194
1.4734124
1.5504054
1.6273979
1.6273979
1.6273979
1.4734124
1.4734124
1.3964194
1.4734124
1.4734124
1.4734124
1.5504054
1.6273979
1.7813839
1.7813839
1.6273979
1.5504054
1.4734124
1.4734124
1.5504054
1.4734124
1.4734124
1.4734124
1.6273979
1.7813839
1.8583766
1.7813839
1.7043909
1.6273979
1.5504054
1.5504054
1.7043909
1.8583766
1.9353694
1.9353694
1.8583766
1.7043909
1.5504054
1.4734124
1.5504054
1.6273979
1.6273979
1.7043909
1.7813839
1.7813839
1.7813839
1.7043909
1.6273979
1.7043909
1.8583766
1.9353694
1.9353694
1.8583766
1.7813839
1.6273979
1.7043909
1.7813839
1.8583766
1.7813839
1.6273979
1.6273979
1.7043909
1.7813839
1.7813839
1.7043909
1.7043909
1.7043909
1.6273979
1.5504054
1.5504054
1.6273979
1.6273979
1.7043909
1.7813839
1.7813839
1.7813839
1.7813839
1.7813839
1.7043909
1.7043909
1.7043909
1.7813839
1.7043909
1.7043909
1.7813839
1.9353694
2.0123625
1.9353694
1.7813839
1.7043909
1.7043909
1.7043909
1.7043909
1.7043909
1.7043909
1.7813839
1.8583766
1.8583766
1.8583766
1.7813839
1.7043909
1.6273979
1.5504054
1.6273979
1.7043909
1.7813839
1.7043909
1.7043909
1.6273979
1.6273979
1.6273979
1.6273979
1.6273979
1.6273979
1.6273979
1.5504054
1.4734124
1.4734124
1.5504054
1.5504054
1.5504054
1.4734124
1.4734124
1.4734124
1.3964194
1.3194267
1.2424337
1.3194267
1.4734124
1.4734124
1.4734124
1.3194267
1.1654409
1.1654409
1.2424337
1.3194267
1.3194267
1.2424337
1.0884482
1.0884482
1.1654409
1.0884482
0.9344624
0.7804767
0.7804767
0.85746944
0.9344624
1.0114552
1.0114552
0.9344624
0.7804767
0.62649095
0.54949796
0.54949796
0.54949796
0.54949796
0.54949796
0.4725052
0.4725052
0.54949796
0.54949796
0.4725052
0.39551234
0.39551234
0.39551234
0.39551234
0.4725052
0.4725052
0.39551234
0.31851947
0.31851947
0.31851947
0.31851947
0.2415266
0.2415266
0.31851947
0.31851947
0.31851947
0.39551234
0.39551234
0.39551234
0.31851947
0.31851947
0.31851947
0.31851947
0.39551234
0.4725052
0.62649095
0.62649095
0.54949796
0.4725052
0.4725052
0.54949796
0.54949796
0.4725052
0.39551234
0.39551234
0.4725052
0.4725052
0.54949796
0.54949796
0.54949796
0.4725052
0.4725052
0.39551234
0.39551234
0.31851947
0.31851947
0.39551234
0.4725052
0.4725052
0.4725052
0.39551234
0.4725052
0.4725052
0.54949796
0.54949796
0.4725052
0.39551234
0.31851947
0.31851947
0.31851947
0.31851947
0.4725052
0.54949796
0.54949796
0.4725052
0.39551234
0.31851947
0.39551234
0.39551234
0.31851947
0.2415266
0.2415266
0.2415266
0.2415266
0.31851947
0.31851947
0.2415266
0.16453385
0.16453385
0.087540865
0.087540865
0.087540865
0.010547996
0.010547996
0.087540865
0.16453385
0.2415266
0.2415266
0.16453385
0.087540865
0.010547996
-0.066444755
-0.066444755
0.010547996
0.010547996
0.010547996
0.010547996
-0.066444755
-0.066444755
-0.066444755
-0.066444755
-0.066444755
-0.066444755
-0.14343762
-0.2204305
-0.29742336
-0.29742336
-0.2204305
-0.14343762
-0.14343762
-0.2204305
-0.4514091
-0.4514091
-0.4514091
-0.4514091
-0.5284019
-0.5284019
-0.5284019
-0.4514091
-0.5284019
-0.60539484
-0.68238765
-0.7593805
-0.7593805
-0.68238765
-0.68238765
-0.60539484
-0.60539484
-0.60539484
-0.60539484
-0.68238765
-0.7593805
-0.8363734
-0.91336626
-0.91336626
-0.91336626
-0.91336626
-0.8363734
-0.7593805
-0.7593805
-0.7593805
-0.8363734
-0.91336626
-0.99035907
-0.99035907
-0.91336626
-0.8363734
-0.8363734
-0.99035907
-1.0673519
-1.1443448
-1.0673519
-0.99035907
-0.91336626
-0.91336626
-0.91336626
-0.99035907
-0.99035907
-0.99035907
-1.0673519
-1.1443448
-1.2213377
-1.2213377
-1.2213377
-1.1443448
-1.2213377
-1.3753234
-1.3753234
-1.2983305
-1.2213377
-1.2213377
-1.2983305
-1.3753234
-1.3753234
-1.2983305
-1.2983305
-1.2213377
-1.2983305
-1.2983305
-1.3753234
-1.3753234
-1.3753234
-1.2983305
-1.2983305
-1.2983305
-1.2983305
-1.2983305
-1.2983305
-1.4523163
-1.529309
-1.606302
-1.6832948
-1.606302
-1.606302
-1.606302
-1.7602878
-1.8372805
-1.7602878
-1.6832948
-1.606302
-1.606302
-1.6832948
-1.7602878
-1.6832948
-1.6832948
-1.6832948
-1.7602878
-1.8372805
-1.8372805
-1.7602878
-1.8372805
-1.8372805
-1.9142735
-1.9142735
-1.9142735
-1.9912663
-2.0682592
-2.145252
-2.145252
-2.0682592
-2.0682592
-1.9912663
-1.9912663
-2.145252
-2.2222447
-2.2222447
-2.145252
-2.145252
-2.145252
-2.2222447
-2.2222447
-2.2222447
-2.145252
-2.145252
-2.145252
-2.2222447
-2.2222447
-2.2992377
-2.2222447
-2.2222447
-2.2222447
-2.2222447
-2.2992377
-2.4532232
-2.4532232
-2.2992377
-2.145252
-2.0682592
-2.145252
-2.2992377
-2.3762307
-2.3762307
-2.2992377
-2.2992377
-2.2222447
-2.145252
-2.145252
-2.2222447
-2.2992377
-2.3762307
-2.4532232
-2.5302162
-2.4532232
-2.4532232
-2.4532232
-2.4532232
-2.4532232
-2.4532232
-2.4532232
-2.4532232
-2.3762307
-2.2992377
-2.2222447
-2.2992377
-2.5302162
-2.8381877
-2.9151807
-2.9151807
-2.8381877
-2.684202
-2.6072092
-2.5302162
-2.6072092
-2.6072092
-2.684202
-2.684202
-2.684202
-2.684202
-2.684202
-2.684202
-2.7611947
-2.9151807
-3.0691662
-3.0691662
-2.9151807
-2.684202
-2.6072092
-2.6072092
-2.8381877
-3.0691662
-3.2231522
-3.2231522
-3.1461592
-2.9921732
-2.9921732
-3.0691662
-3.0691662
-3.1461592
-3.1461592
-3.1461592
-3.1461592
-3.0691662
-2.9921732
-2.9921732
-2.9921732
-3.0691662
-2.9921732
-2.9921732
-2.9921732
-2.9921732
-2.9151807
-2.9921732
-3.1461592
-3.2231522
-3.1461592
-2.9921732
-2.9921732
-3.0691662
-3.0691662
-3.0691662
-3.0691662
-3.1461592
-3.2231522
-3.2231522
-3.2231522
-3.1461592
-3.1461592
-3.2231522
-3.3001447
-3.3001447
-3.3001447
-3.3001447
-3.3001447
-3.3771377
-3.4541306
-3.4541306
-3.4541306
-3.4541306
-3.4541306
-3.4541306
-3.4541306
-3.4541306
-3.4541306
-3.5311236
-3.6851091
-3.6081161
-3.4541306
-3.3001447
-3.4541306
-3.6851091
-3.7621021
-3.6851091
-3.5311236
-3.4541306
-3.4541306
-3.6081161
-3.6851091
-3.6851091
-3.6851091
-3.6851091
-3.6851091
-3.7621021
-3.7621021
-3.7621021
-3.7621021
-3.7621021
-3.7621021
-3.8390946
-3.8390946
-3.8390946
-3.7621021
-3.6851091
-3.6081161
-3.6081161
-3.6851091
-3.6851091
-3.7621021
-3.8390946
-3.9930806
-3.9930806
-3.9160876
-3.8390946
-3.6851091
-3.6081161
-3.6081161
-3.6851091
-3.6851091
-3.8390946
-3.9160876
-3.8390946
-3.8390946
-3.8390946
-3.9160876
-3.9930806
-3.9930806
-3.9930806
-4.070073
-4.070073
-4.070073
-4.070073
-4.147066
-4.070073
-3.9930806
-3.8390946
-3.8390946
-3.9160876
-3.9160876
-3.9160876
-3.9930806
-3.9160876
-3.9160876
-3.9160876
-3.9930806
-4.147066
-4.147066
-4.070073
-3.9930806
-3.9160876
-3.9160876
-3.9930806
-3.9930806
-3.9930806
-3.9930806
-3.9930806
-3.9160876
-3.9160876
-3.9160876
-3.9930806
-3.9930806
-3.9160876
-3.8390946
-3.7621021
-3.8390946
-3.9160876
-3.9930806
-4.070073
-3.9930806
-3.9160876
-3.9160876
-3.9160876
-3.9930806
-3.9930806
-3.9930806
-3.9930806
-3.9930806
-3.9160876
-3.7621021
-3.6851091
-3.6851091
-3.7621021
-3.7621021
-3.7621021
-3.7621021
-3.6851091
-3.6851091
-3.7621021
-3.8390946
-3.9160876
-3.9160876
-3.9160876
-3.9160876
-3.9160876
-3.9930806
-3.9930806
-3.9930806
-3.9930806
-3.9930806
-3.9160876
-3.9160876
-3.9160876
-3.9160876
-3.9160876
-3.9160876
-3.9160876
-3.9160876
-3.9160876
-3.9160876
-3.8390946
-3.9160876
-3.9930806
-4.070073
-4.070073
-3.9930806
-4.070073
-4.070073
-4.070073
-4.070073
-4.070073
-4.147066
-4.147066
-4.070073
-3.9930806
-3.9930806
-4.070073
-4.224059
-4.301052
-4.301052
-4.224059
-4.301052
-4.301052
-4.301052
-4.301052
-4.301052
-4.224059
-4.224059
-4.147066
-4.147066
-4.147066
-4.070073
-4.070073
-4.147066
-4.147066
-4.070073
-4.070073
-4.147066
-4.147066
-4.224059
-4.147066
-4.147066
-4.070073
-4.070073
-3.9930806
-3.9160876
-3.9160876
-3.9160876
-3.9160876
-3.9160876
-3.9160876
-3.9160876
-3.9930806
-4.070073
-4.070073
-4.070073
-3.9930806
-3.9930806
-3.9930806
-4.070073
-3.9930806
-3.9930806
-3.9930806
-4.070073
-4.070073
-3.9930806
-3.9160876
-3.8390946
-3.8390946
-3.9160876
-3.9930806
-4.147066
-4.070073
-3.9930806
-3.9160876
-3.9160876
-3.9930806
-4.070073
-4.070073
-4.070073
-4.147066
-4.147066
-4.147066
-3.9930806
-3.9160876
-3.9160876
-3.9930806
-4.147066
-4.301052
-4.4550376
-4.3780446
-4.301052
-4.147066
-4.070073
-3.9930806
-3.9160876
-4.070073
-4.147066
-4.224059
-4.301052
-4.3780446
-4.3780446
-4.224059
-3.9930806
-3.8390946
-3.9930806
-4.224059
-4.224059
-4.147066
-4.147066
-4.224059
-4.301052
-4.224059
-4.147066
-4.070073
-4.070073
-4.224059
-4.301052
-4.147066
-3.9930806
-3.9930806
-4.147066
-4.3780446
-4.3780446
-4.224059
-4.070073
-4.070073
-3.9930806
-3.9930806
-3.9930806
-3.9160876
-3.8390946
-3.8390946
-3.8390946
-3.9930806
-3.9930806
-3.9930806
-3.9930806
-3.9160876
-3.9160876
-3.9160876
-3.9160876
-3.9160876
-3.8390946
-3.8390946
-3.9160876
-4.070073
-4.070073
-3.9930806
-3.9160876
-3.7621021
-3.6851091
-3.7621021
-3.9160876
-3.9930806
-3.9930806
-3.9160876
-3.9160876
-4.070073
-4.070073
-3.9930806
-3.9160876
-3.7621021
-3.7621021
-3.8390946
-3.9930806
-4.147066
-4.070073
-3.9930806
-3.8390946
-3.7621021
-3.7621021
-3.8390946
-4.070073
-4.224059
-4.224059
-4.147066
-4.070073
-4.070073
-3.9930806
-3.9160876
-3.9160876
-3.9930806
-4.070073
-4.070073
-4.070073
-4.070073
-3.9930806
-4.070073
-4.070073
-4.147066
-4.147066
-4.224059
-4.301052
-4.224059
-4.070073
-3.9160876
-3.9160876
-4.147066
-4.301052
-4.4550376
-4.4550376
-4.3780446
-4.301052
-4.147066
-3.9160876
-3.9160876
-3.9930806
-4.147066
-4.301052
-4.3780446
-4.301052
-4.147066
-4.070073
-3.9930806
-4.070073
-4.224059
-4.3780446
-4.3780446
-4.224059
-4.070073
-4.147066
-4.4550376
-4.763009
-4.840002
-4.763009
-4.686016
-4.6090236
-4.6090236
-4.763009
-5.0709805
-5.2249665
-5.2249665
-4.993988
-4.916995
-5.0709805
-5.2249665
-5.1479735
-4.993988
-4.993988
-5.0709805
-5.378952
-5.609931
-5.6869235
-5.532938
-5.3019595
-5.1479735
-5.1479735
-5.3019595
-5.532938
-5.609931
-5.609931
-5.455945
-5.378952
-5.378952
-5.455945
-5.6869235
-5.8409095
-5.7639165
-5.455945
-4.993988
-4.763009
-4.840002
-5.2249665
-5.6869235
-5.917902
-5.917902
-5.7639165
-5.532938
-5.378952
-5.3019595
-5.378952
-5.532938
-5.7639165
-5.8409095
-5.8409095
-5.6869235
-5.609931
-5.532938
-5.532938
-5.532938
-5.609931
-5.6869235
-5.6869235
-5.609931
-5.455945
-5.378952
-5.532938
-5.7639165
-6.071888
-6.3028665
-6.2258735
-5.994895
-5.609931
-5.378952
-5.455945
-5.609931
-5.6869235
-5.6869235
-5.6869235
-5.7639165
-5.8409095
-5.7639165
-5.6869235
-5.609931
-5.455945
-5.378952
-5.3019595
-5.3019595
-5.455945
-5.609931
-5.6869235
-5.6869235
-5.609931
-5.378952
-5.2249665
-5.0709805
-5.2249665
-5.455945
-5.532938
-5.532938
-5.378952
-4.993988
-4.763009
-4.6090236
-4.763009
-4.993988
-5.2249665
-5.3019595
-5.1479735
-4.763009
-4.4550376
-4.301052
-4.5320306
-4.916995
-5.1479735
-5.2249665
-4.993988
-4.686016
-4.3780446
-4.301052
-4.4550376
-4.686016
-4.840002
-4.763009
-4.6090236
-4.301052
-4.070073
-4.070073
-4.224059
-4.4550376
-4.6090236
-4.6090236
-4.3780446
-4.147066
-3.9930806
-4.070073
-4.224059
-4.3780446
-4.3780446
-4.224059
-3.9930806
-3.9930806
-4.147066
-4.224059
-4.147066
-3.9930806
-3.8390946
-3.7621021
-3.6851091
-3.6851091
-3.6851091
-3.6851091
-3.6851091
-3.5311236
-3.3771377
-3.3001447
-3.2231522
-3.2231522
-3.2231522
-3.3001447
-3.3001447
-3.3001447
-3.2231522
-3.1461592
-3.0691662
-2.9151807
-2.684202
-2.4532232
-2.4532232
-2.6072092
-2.7611947
-2.684202
-2.4532232
-2.2992377
-2.2992377
-2.4532232
-2.5302162
-2.5302162
-2.3762307
-2.2222447
-2.145252
-2.145252
-2.145252
-2.0682592
-2.0682592
-2.145252
-2.2992377
-2.2992377
-2.2222447
-1.9912663
-1.8372805
-1.8372805
-1.9142735
-1.9912663
-2.0682592
-2.0682592
-2.0682592
-1.9912663
-1.9142735
-1.9142735
-2.0682592
-2.145252
-2.145252
-2.145252
-1.9912663
-1.9142735
-1.8372805
-1.7602878
-1.7602878
-1.8372805
-1.9142735
-1.9142735
-1.8372805
-1.7602878
-1.7602878
-1.8372805
-1.8372805
-1.9142735
-1.8372805
-1.8372805
-1.7602878
-1.6832948
-1.8372805
-1.9142735
-2.0682592
-2.0682592
-2.0682592
-1.9912663
-1.9912663
-1.9142735
-1.9912663
-2.145252
-2.2222447
-2.2222447
-2.145252
-2.0682592
-1.9912663
-2.0682592
-2.0682592
-2.0682592
-2.145252
-2.2222447
-2.2992377
-2.2992377
-2.2222447
-2.2222447
-2.2222447
-2.145252
-2.2222447
-2.2992377
-2.4532232
-2.4532232
-2.4532232
-2.3762307
-2.4532232
-2.3762307
-2.3762307
-2.2992377
-2.2222447
-2.2992377
-2.3762307
-2.4532232
-2.4532232
-2.3762307
-2.2992377
-2.3762307
-2.4532232
-2.5302162
-2.5302162
-2.4532232
-2.4532232
-2.6072092
-2.684202
-2.6072092
-2.5302162
-2.5302162
-2.5302162
-2.5302162
-2.5302162
-2.5302162
-2.5302162
-2.5302162
-2.5302162
-2.5302162
-2.5302162
-2.4532232
-2.4532232
-2.4532232
-2.5302162
-2.684202
-2.8381877
-2.9151807
-2.7611947
-2.684202
-2.684202
-2.6072092
-2.6072092
-2.6072092
-2.6072092
-2.6072092
-2.6072092
-2.684202
-2.684202
-2.684202
-2.684202
-2.6072092
-2.5302162
-2.6072092
-2.7611947
-2.8381877
-2.7611947
-2.684202
-2.684202
-2.7611947
-2.7611947
-2.684202
-2.684202
-2.7611947
-2.8381877
-2.8381877
-2.8381877
-2.7611947
-2.7611947
-2.8381877
-2.9151807
-2.9921732
-3.0691662
-3.0691662
-2.9921732
-2.9921732
-2.9921732
-2.9151807
-2.8381877
-2.7611947
-2.684202
-2.7611947
-2.8381877
-3.0691662
-3.2231522
-3.2231522
-3.0691662
-2.9921732
-2.9151807
-2.9151807
-2.8381877
-2.7611947
-2.7611947
-2.8381877
-2.9921732
-3.0691662
-3.1461592
-3.1461592
-3.0691662
-3.0691662
-2.9921732
-2.8381877
-2.7611947
-2.7611947
-2.8381877
-2.9151807
-2.9151807
-2.8381877
-2.8381877
-2.8381877
-2.8381877
-2.7611947
-2.684202
-2.684202
-2.6072092
-2.4532232
-2.3762307
-2.3762307
-2.4532232
-2.4532232
-2.4532232
-2.3762307
-2.3762307
-2.3762307
-2.4532232
-2.3762307
-2.2992377
-2.2222447
-2.0682592
-1.9912663
-1.9912663
-2.145252
-2.2222447
-2.2222447
-2.145252
-2.0682592
-2.0682592
-2.0682592
-2.0682592
-2.0682592
-2.0682592
-1.9912663
-1.9912663
-1.9912663
-2.0682592
-2.0682592
-2.0682592
-2.0682592
-1.9912663
-1.9912663
-1.9142735
-1.9142735
-1.9912663
-2.0682592
-2.0682592
-2.0682592
-1.9912663
-1.9142735
-1.7602878
-1.7602878
-1.8372805
-1.9142735
-1.9142735
-1.9142735
-1.8372805
-1.6832948
-1.6832948
-1.6832948
-1.7602878
-1.7602878
-1.6832948
-1.6832948
-1.6832948
-1.606302
-1.529309
-1.529309
-1.606302
-1.606302
-1.4523163
-1.2983305
-1.2213377
-1.2983305
-1.3753234
-1.4523163
-1.4523163
-1.4523163
-1.4523163
-1.4523163
-1.3753234
-1.2213377
-1.1443448
-1.1443448
-1.2213377
-1.2213377
-1.0673519
-0.99035907
-0.99035907
-0.99035907
-0.99035907
-0.91336626
-0.8363734
-0.91336626
-0.99035907
-1.1443448
-1.1443448
-1.0673519
-0.99035907
-0.99035907
-0.99035907
-1.0673519
-1.0673519
-0.99035907
-0.91336626
-0.91336626
-0.91336626
-0.91336626
-0.91336626
-0.91336626
-0.91336626
-0.91336626
-0.91336626
-0.99035907
-0.91336626
-0.91336626
-0.91336626
-0.8363734
-0.68238765
-0.5284019
-0.5284019
-0.60539484
-0.8363734
-0.91336626
-0.8363734
-0.7593805
-0.68238765
-0.7593805
-0.7593805
-0.7593805
-0.7593805
-0.7593805
-0.7593805
-0.7593805
-0.7593805
-0.7593805
-0.68238765
-0.68238765
-0.68238765
-0.68238765
-0.7593805
-0.8363734
-0.8363734
-0.8363734
-0.8363734
-0.7593805
-0.68238765
-0.68238765
-0.68238765
-0.5284019
-0.5284019
-0.60539484
-0.68238765
-0.7593805
-0.7593805
-0.8363734
-0.8363734
-0.7593805
-0.68238765
-0.68238765
-0.60539484
-0.60539484
-0.60539484
-0.60539484
-0.68238765
-0.68238765
-0.60539484
-0.60539484
-0.68238765
-0.7593805
-0.7593805
-0.7593805
-0.7593805
-0.8363734
-0.8363734
-0.8363734
-0.7593805
-0.7593805
-0.7593805
-0.8363734
-0.8363734
-0.7593805
-0.68238765
-0.60539484
-0.60539484
-0.7593805
-0.8363734
-0.8363734
-0.8363734
-0.8363734
-0.8363734
-0.8363734
-0.8363734
-0.7593805
-0.68238765
-0.68238765
-0.68238765
-0.7593805
-0.7593805
-0.7593805
-0.8363734
-0.7593805
-0.68238765
-0.7593805
-0.8363734
-0.91336626
-0.8363734
-0.68238765
-0.60539484
-0.60539484
-0.7593805
-0.91336626
-0.91336626
-0.91336626
-0.8363734
-0.91336626
-0.99035907
-0.99035907
-0.91336626
-0.8363734
-0.7593805
-0.7593805
-0.7593805
-0.68238765
-0.68238765
-0.7593805
-0.7593805
-0.8363734
-0.91336626
-0.91336626
-0.91336626
-0.99035907
-0.99035907
-0.91336626
-0.8363734
-0.8363734
-0.91336626
-0.99035907
-1.0673519
-1.1443448
-1.0673519
-1.1443448
-1.1443448
-1.1443448
-1.0673519
-1.0673519
-0.99035907
-0.99035907
-1.0673519
-1.1443448
-1.1443448
-1.0673519
-1.0673519
-1.0673519
-1.1443448
-1.2213377
-1.2983305
-1.2213377
-1.1443448
-1.1443448
-1.1443448
-1.2213377
-1.2983305
-1.2983305
-1.2213377
-1.0673519
-0.99035907
-0.91336626
-0.91336626
-1.0673519
-1.2213377
-1.2213377
-1.1443448
-1.0673519
-1.0673519
-1.2213377
-1.2983305
-1.3753234
-1.3753234
-1.2983305
-1.2983305
-1.3753234
-1.4523163
-1.529309
-1.606302
-1.529309
-1.4523163
-1.4523163
-1.4523163
-1.529309
-1.606302
-1.606302
-1.606302
-1.6832948
-1.6832948
-1.6832948
-1.606302
-1.6832948
-1.7602878
-1.7602878
-1.7602878
-1.8372805
-1.8372805
-1.7602878
-1.7602878
-1.8372805
-1.9142735
-1.9912663
-1.9912663
-1.9142735
-1.9912663
-1.9142735
-1.8372805
-1.8372805
-1.9142735
-1.9912663
-2.145252
-2.145252
-2.0682592
-2.0682592
-2.0682592
-2.0682592
-2.0682592
-2.0682592
-2.145252
-2.0682592
-2.0682592
-2.0682592
-2.0682592
-2.145252
-2.2222447
-2.2222447
-2.2222447
-2.2222447
-2.2222447
-2.145252
-2.145252
-2.145252
-2.2222447
-2.3762307
-2.5302162
-2.6072092
-2.5302162
-2.5302162
-2.4532232
-2.5302162
-2.6072092
-2.6072092
-2.6072092
-2.5302162
-2.4532232
-2.5302162
-2.684202
-2.7611947
-2.684202
-2.684202
-2.684202
-2.684202
-2.7611947
-2.7611947
-2.8381877
-2.9151807
-2.9151807
-2.7611947
-2.6072092
-2.6072092
-2.684202
-2.684202
-2.8381877
-2.9151807
-2.9921732
-2.9921732
-2.9921732
-2.9921732
-2.9921732
-2.9151807
-2.9921732
-2.9921732
-3.0691662
-3.0691662
-3.1461592
-3.0691662
-3.0691662
-3.0691662
-2.9921732
-2.9921732
-2.9921732
-3.0691662
-3.2231522
-3.3771377
-3.3771377
-3.3771377
-3.2231522
-3.2231522
-3.3001447
-3.3771377
-3.3771377
-3.3001447
-3.2231522
-3.2231522
-3.3771377
-3.4541306
-3.4541306
-3.3771377
-3.3001447
-3.2231522
-3.2231522
-3.3001447
-3.3771377
-3.4541306
-3.4541306
-3.4541306
-3.4541306
-3.5311236
-3.5311236
-3.5311236
-3.4541306
-3.4541306
-3.5311236
-3.5311236
-3.4541306
-3.4541306
-3.4541306
-3.5311236
-3.5311236
-3.4541306
-3.4541306
-3.4541306
-3.5311236
-3.6081161
-3.6081161
-3.6081161
-3.6081161
-3.6081161
-3.6081161
-3.6851091
-3.6851091
-3.6081161
-3.6081161
-3.6081161
-3.6081161
-3.6081161
-3.5311236
-3.5311236
-3.5311236
-3.4541306
-3.4541306
-3.4541306
-3.4541306
-3.5311236
-3.5311236
-3.5311236
-3.5311236
-3.5311236
-3.5311236
-3.5311236
-3.5311236
-3.6081161
-3.6081161
-3.5311236
-3.4541306
-3.4541306
-3.3771377
-3.3771377
-3.4541306
-3.4541306
-3.3771377
-3.3001447
-3.3001447
-3.3771377
-3.3771377
-3.3771377
-3.3771377
-3.3771377
-3.3771377
-3.4541306
-3.4541306
-3.3771377
-3.3771377
-3.3771377
-3.3771377
-3.3771377
-3.3001447
-3.2231522
-3.1461592
-3.1461592
-3.2231522
-3.2231522
-3.2231522
-3.2231522
-3.1461592
-3.0691662
-2.9921732
-3.0691662
-3.1461592
-3.2231522
-3.2231522
-3.2231522
-3.3001447
-3.3001447
-3.1461592
-2.9921732
-2.9151807
-2.9921732
-3.0691662
-3.1461592
-3.1461592
-3.1461592
-3.1461592
-3.2231522
-3.2231522
-3.1461592
-3.1461592
-3.1461592
-3.0691662
-2.9921732
-2.9151807
-2.9151807
-2.9151807
-2.9921732
-3.0691662
-3.0691662
-2.9921732
-2.9151807
-2.7611947
-2.7611947
-2.8381877
-2.8381877
-2.8381877
-2.9151807
-2.9151807
-2.9921732
-3.0691662
-2.9921732
-2.9151807
-2.9921732
-3.0691662
-3.1461592
-3.1461592
-3.0691662
-3.0691662
-3.0691662
-3.1461592
-3.2231522
-3.2231522
-3.2231522
-3.2231522
-3.1461592
-3.1461592
-3.1461592
-3.1461592
-3.1461592
-3.0691662
-3.0691662
-3.0691662
-3.2231522
-3.3001447
-3.3001447
-3.1461592
-3.0691662
-3.0691662
-3.0691662
-3.1461592
-3.3001447
-3.3001447
-3.3001447
-3.1461592
-3.1461592
-3.1461592
-3.3001447
-3.3001447
-3.2231522
-3.1461592
-3.0691662
-3.0691662
-3.2231522
-3.2231522
-3.2231522
-3.2231522
-3.2231522
-3.2231522
-3.2231522
-3.2231522
-3.2231522
-3.2231522
-3.2231522
-3.1461592
-3.1461592
-3.2231522
-3.3001447
-3.3771377
-3.3771377
-3.3001447
-3.2231522
-3.3001447
-3.3771377
-3.3771377
-3.3771377
-3.3771377
-3.3771377
-3.4541306
-3.3771377
-3.3001447
-3.1461592
-3.1461592
-3.3771377
-3.5311236
-3.5311236
-3.3771377
-3.3001447
-3.3771377
-3.4541306
-3.3771377
-3.3771377
-3.4541306
-3.4541306
-3.3771377
-3.3771377
-3.4541306
-3.5311236
-3.5311236
-3.5311236
-3.5311236
-3.6081161
-3.6081161
-3.6081161
-3.5311236
-3.4541306
-3.3771377
-3.3771377
-3.5311236
-3.6851091
-3.8390946
-3.7621021
-3.6081161
-3.5311236
-3.5311236
-3.5311236
-3.5311236
-3.5311236
-3.5311236
-3.5311236
-3.6081161
-3.6851091
-3.7621021
-3.7621021
-3.7621021
-3.7621021
-3.7621021
-3.6851091
-3.6851091
-3.6851091
-3.6851091
-3.6851091
-3.6851091
-3.7621021
-3.8390946
-3.8390946
-3.8390946
-3.8390946
-3.8390946
-3.9160876
-3.9160876
-3.9160876
-3.9160876
-3.9160876
-3.9160876
-3.9930806
-3.9930806
-3.9930806
-3.9160876
-3.9160876
-3.9930806
-3.9930806
-3.9160876
-3.9930806
-4.147066
-4.301052
-4.3780446
-4.224059
-4.147066
-4.070073
-4.070073
-4.070073
-4.147066
-4.147066
-4.147066
-4.070073
-4.070073
-3.9930806
-4.070073
-4.224059
-4.301052
-4.224059
-4.070073
-4.070073
-4.147066
-4.224059
-4.224059
-4.070073
-3.9930806
-4.070073
-4.224059
-4.301052
-4.301052
-4.301052
-4.3780446
-4.3780446
-4.301052
-4.224059
-4.224059
-4.224059
-4.301052
-4.3780446
-4.301052
-4.301052
-4.301052
-4.301052
-4.4550376
-4.5320306
-4.5320306
-4.5320306
-4.4550376
-4.301052
-4.301052
-4.3780446
-4.4550376
-4.4550376
-4.5320306
-4.5320306
-4.5320306
-4.5320306
-4.5320306
-4.5320306
-4.4550376
-4.4550376
-4.5320306
-4.5320306
-4.5320306
-4.5320306
-4.5320306
-4.5320306
-4.3780446
-4.301052
-4.301052
-4.3780446
-4.3780446
-4.4550376
-4.4550376
-4.4550376
-4.4550376
-4.5320306
-4.4550376
-4.3780446
-4.3780446
-4.3780446
-4.4550376
-4.3780446
-4.4550376
-4.5320306
-4.6090236
-4.5320306
-4.4550376
-4.4550376
-4.4550376
-4.5320306
-4.5320306
-4.5320306
-4.6090236
-4.6090236
-4.686016
-4.6090236
-4.4550376
-4.3780446
-4.4550376
-4.6090236
-4.763009
-4.763009
-4.6090236
-4.5320306
-4.4550376
-4.5320306
-4.6090236
-4.6090236
-4.6090236
-4.5320306
-4.5320306
-4.5320306
-4.6090236
-4.686016
-4.763009
-4.763009
-4.763009
-4.6090236
-4.5320306
-4.5320306
-4.6090236
-4.686016
-4.840002
-4.993988
-4.993988
-4.916995
-4.840002
-4.840002
-4.916995
-4.916995
-4.840002
-4.840002
-4.840002
-4.916995
-4.993988
-4.916995
-4.840002
-4.840002
-4.840002
-4.916995
-4.993988
-4.993988
-4.916995
-4.840002
-4.840002
-4.916995
-4.993988
-4.916995
-4.763009
-4.916995
-5.0709805
-5.1479735
-5.1479735
-5.1479735
-5.1479735
-5.1479735
-5.1479735
-5.0709805
-5.0709805
-5.1479735
-5.1479735
-5.1479735
-5.1479735
-5.1479735
-5.2249665
-5.3019595
-5.3019595
-5.2249665
-5.1479735
-5.0709805
-5.0709805
-5.0709805
-4.993988
-4.993988
-4.916995
-4.840002
-4.916995
-5.0709805
-5.1479735
-5.1479735
-5.0709805
-5.0709805
-5.0709805
-5.0709805
-5.0709805
-5.1479735
-5.1479735
-5.0709805
-5.0709805
-5.1479735
-5.1479735
-5.0709805
-5.0709805
-5.0709805
-5.1479735
-5.2249665
-5.2249665
-5.2249665
-5.3019595
-5.378952
-5.455945
-5.378952
-5.378952
-5.3019595
-5.3019595
-5.378952
-5.378952
-5.378952
-5.3019595
-5.378952
-5.378952
-5.455945
-5.378952
-5.378952
-5.378952
-5.378952
-5.378952
-5.378952
-5.3019595
-5.378952
-5.455945
-5.455945
-5.455945
-5.455945
-5.455945
-5.455945
-5.455945
-5.455945
-5.532938
-5.532938
-5.532938
-5.532938
-5.609931
-5.6869235
-5.6869235
-5.6869235
-5.6869235
-5.6869235
-5.6869235
-5.7639165
-5.7639165
-5.6869235
-5.609931
-5.6869235
-5.6869235
-5.6869235
-5.609931
-5.532938
-5.532938
-5.532938
-5.532938
-5.455945
-5.378952
-5.378952
-5.455945
-5.532938
-5.609931
-5.609931
-5.609931
-5.609931
-5.6869235
-5.6869235
-5.609931
-5.455945
-5.378952
-5.378952
-5.455945
-5.455945
-5.455945
-5.455945
-5.532938
-5.532938
-5.532938
-5.532938
-5.609931
-5.609931
-5.532938
-5.455945
-5.3019595
-5.2249665
-5.2249665
-5.2249665
-5.378952
-5.455945
-5.455945
-5.532938
-5.609931
-5.532938
-5.455945
-5.3019595
-5.3019595
-5.455945
-5.532938
-5.609931
-5.609931
-5.532938
-5.455945
-5.3019595
-5.3019595
-5.3019595
-5.3019595
-5.3019595
-5.378952
-5.455945
-5.609931
-5.609931
-5.609931
-5.532938
-5.455945
-5.3019595
-5.2249665
-5.3019595
-5.3019595
-5.378952
-5.378952
-5.378952
-5.378952
-5.378952
-5.455945
-5.455945
-5.455945
-5.455945
-5.378952
-5.3019595
-5.2249665
-5.3019595
-5.3019595
-5.378952
-5.378952
-5.3019595
-5.3019595
-5.3019595
-5.2249665
-5.1479735
-5.0709805
-5.1479735
-5.2249665
-5.1479735
-5.0709805
-5.1479735
-5.3019595
-5.455945
-5.609931
-5.532938
-5.378952
-5.378952
-5.378952
-5.455945
-5.532938
-5.532938
-5.532938
-5.455945
-5.378952
-5.3019595
-5.3019595
-5.2249665
-5.3019595
-5.378952
-5.455945
-5.532938
-5.6869235
-5.6869235
-5.609931
-5.532938
-5.455945
-5.532938
-5.532938
-5.532938
-5.532938
-5.532938
-5.532938
-5.532938
-5.532938
-5.532938
-5.609931
-5.6869235
-5.6869235
-5.609931
-5.532938
-5.455945
-5.455945
-5.532938
-5.532938
-5.532938
-5.532938
-5.532938
-5.532938
-5.532938
-5.455945
-5.455945
-5.455945
-5.455945
-5.532938
-5.609931
-5.609931
-5.609931
-5.609931
-5.609931
-5.609931
-5.609931
-5.609931
-5.609931
-5.6869235
-5.6869235
-5.609931
-5.532938
-5.455945
-5.455945
-5.455945
-5.455945
-5.455945
-5.378952
-5.455945
-5.609931
-5.6869235
-5.6869235
-5.532938
-5.455945
-5.532938
-5.609931
-5.6869235
-5.6869235
-5.609931
-5.609931
-5.6869235
-5.7639165
-5.6869235
-5.609931
-5.609931
-5.609931
-5.6869235
-5.6869235
-5.6869235
-5.7639165
-5.7639165
-5.7639165
-5.7639165
-5.6869235
-5.6869235
-5.609931
-5.609931
-5.6869235
-5.8409095
-5.917902
-5.917902
-5.8409095
-5.7639165
-5.7639165
-5.8409095
-5.8409095
-5.7639165
-5.8409095
-5.8409095
-5.8409095
-5.7639165
-5.8409095
-5.917902
-5.917902
-5.994895
-5.994895
-5.917902
-5.917902
-5.917902
-5.994895
-5.994895
-6.071888
-6.1488805
-6.1488805
-6.071888
-6.1488805
-6.1488805
-6.071888
-5.994895
-5.917902
-5.917902
-5.994895
-6.071888
-6.071888
-6.071888
-6.1488805
-6.2258735
-6.3028665
-6.3028665
-6.379859
-6.456852
-6.456852
-6.379859
-6.3028665
-6.3028665
-6.379859
-6.456852
-6.5338445
-6.456852
-6.3028665
-6.3028665
-6.379859
-6.379859
-6.379859
-6.3028665
-6.3028665
-6.456852
-6.610838
-6.5338445
-6.456852
-6.379859
-6.379859
-6.456852
-6.379859
-6.3028665
-6.3028665
-6.3028665
-6.3028665
-6.379859
-6.456852
-6.456852
-6.456852
-6.456852
-6.456852
-6.456852
-6.456852
-6.456852
-6.456852
-6.456852
-6.456852
-6.456852
-6.456852
-6.5338445
-6.610838
-6.5338445
-6.5338445
-6.5338445
-6.5338445
-6.5338445
-6.5338445
-6.5338445
-6.5338445
-6.610838
-6.610838
-6.6878304
-6.764824
-6.764824
-6.764824
-6.764824
-6.6878304
-6.764824
-6.764824
-6.6878304
-6.6878304
-6.764824
-6.6878304
-6.6878304
-6.6878304
-6.764824
-6.764824
-6.764824
-6.6878304
-6.6878304
-6.6878304
-6.6878304
-6.6878304
-6.610838
-6.610838
-6.610838
-6.610838
-6.6878304
-6.764824
-6.8418164
-6.8418164
-6.764824
-6.6878304
-6.610838
-6.6878304
-6.764824
-6.8418164
-6.8418164
-6.918809
-6.918809
-6.918809
-6.8418164
-6.8418164
-6.918809
-6.8418164
-6.8418164
-6.8418164
-6.918809
-6.9958024
-6.9958024
-6.9958024
-6.918809
-6.918809
-6.918809
-6.9958024
-7.072795
-7.1497874
-7.1497874
-7.1497874
-7.1497874
-7.1497874
-7.072795
-7.072795
-7.072795
-7.1497874
-7.1497874
-7.226781
-7.226781
-7.1497874
-7.1497874
-7.072795
-6.9958024
-6.9958024
-7.072795
-7.072795
-7.1497874
-7.1497874
-7.1497874
-7.1497874
-7.072795
-6.9958024
-6.9958024
-6.9958024
-7.072795
-7.1497874
-7.1497874
-7.1497874
-7.072795
-7.1497874
-7.1497874
-7.1497874
-7.226781
-7.3037734
-7.3807664
-7.3037734
-7.226781
-7.1497874
-7.226781
-7.3037734
-7.226781
-7.1497874
-7.072795
-7.1497874
-7.226781
-7.3037734
-7.3807664
-7.4577594
-7.4577594
-7.3807664
-7.3807664
-7.3037734
-7.226781
-7.226781
-7.3037734
-7.3807664
-7.4577594
-7.534752
-7.4577594
-7.3807664
-7.3037734
-7.226781
-7.3037734
-7.3807664
-7.4577594
-7.4577594
-7.4577594
-7.4577594
-7.4577594
-7.4577594
-7.534752
-7.611745
-7.688738
-7.534752
-7.4577594
-7.3807664
-7.534752
-7.611745
-7.611745
-7.4577594
-7.3807664
-7.3807664
-7.4577594
-7.611745
-7.688738
-7.688738
-7.611745
-7.534752
-7.4577594
-7.534752
-7.611745
-7.611745
-7.534752
-7.4577594
-7.534752
-7.688738
-7.8427234
-7.765731
-7.611745
-7.534752
-7.4577594
-7.534752
-7.611745
-7.688738
-7.688738
-7.611745
-7.611745
-7.611745
-7.611745
-7.534752
-7.4577594
-7.3807664
-7.4577594
-7.688738
-7.765731
-7.688738
-7.688738
-7.688738
-7.765731
-7.765731
-7.765731
-7.688738
-7.688738
-7.688738
-7.688738
-7.765731
-7.8427234
-7.9197164
-7.8427234
-7.8427234
-7.765731
-7.688738
-7.611745
-7.4577594
-7.3807664
-7.3807664
-7.4577594
-7.611745
-7.765731
-7.8427234
-7.8427234
-7.8427234
-7.765731
-7.765731
-7.688738
-7.611745
-7.688738
-7.765731
-7.8427234
-7.8427234
-7.8427234
-7.8427234
-7.8427234
-7.8427234
-7.8427234
-7.8427234
-7.8427234
-7.8427234
-7.8427234
-7.8427234
-7.9197164
-7.9197164
-7.9197164
-7.9967093
-8.150695
-8.227688
-8.227688
-8.150695
-7.9967093
-7.9197164
-7.9197164
-7.9967093
-7.9967093
-7.9967093
-7.9197164
-7.8427234
-7.765731
-7.765731
-7.8427234
-7.9967093
-7.9967093
-7.8427234
-7.765731
-7.9197164
-8.073702
-8.150695
-8.150695
-8.073702
-7.9967093
-7.9967093
-8.073702
-8.150695
-8.150695
-8.073702
-8.073702
-8.150695
-8.227688
-8.150695
-8.073702
-8.073702
-8.073702
-8.073702
-8.073702
-8.150695
-8.227688
-8.227688
-8.227688
-8.227688
-8.227688
-8.227688
-8.227688
-8.227688
-8.227688
-8.30468
-8.381674
-8.381674
-8.381674
-8.30468
-8.227688
-8.227688
-8.227688
-8.227688
-8.227688
-8.227688
-8.150695
-8.227688
-8.227688
-8.30468
-8.30468
-8.30468
-8.458666
-8.458666
-8.381674
-8.30468
-8.30468
-8.30468
-8.381674
-8.381674
-8.381674
-8.30468
-8.30468
-8.381674
-8.458666
-8.535659
-8.458666
-8.458666
-8.458666
-8.535659
-8.535659
-8.458666
-8.458666
-8.458666
-8.458666
-8.381674
-8.381674
-8.458666
-8.535659
-8.535659
-8.458666
-8.381674
-8.30468
-8.30468
-8.30468
-8.30468
-8.381674
-8.458666
-8.535659
-8.535659
-8.535659
-8.458666
-8.458666
-8.535659
-8.689645
-8.689645
-8.535659
-8.458666
-8.381674
-8.381674
-8.458666
-8.535659
-8.535659
-8.612652
-8.612652
-8.612652
-8.535659
-8.535659
-8.535659
-8.535659
-8.458666
-8.458666
-8.458666
-8.458666
-8.458666
-8.458666
-8.458666
-8.458666
-8.535659
-8.458666
-8.458666
-8.381674
-8.458666
-8.535659
-8.535659
-8.535659
-8.535659
-8.535659
-8.612652
-8.612652
-8.689645
-8.766638
-8.843631
-8.843631
-8.766638
-8.766638
-8.766638
-8.689645
-8.689645
-8.689645
-8.689645
-8.689645
-8.689645
-8.689645
-8.766638
-8.843631
-8.766638
-8.689645
-8.612652
-8.612652
-8.612652
-8.689645
-8.689645
-8.689645
-8.689645
-8.689645
-8.612652
-8.612652
-8.612652
-8.612652
-8.689645
-8.689645
-8.689645
-8.612652
-8.689645
-8.689645
-8.766638
-8.843631
-8.843631
-8.766638
-8.766638
-8.766638
-8.766638
-8.766638
-8.612652
-8.612652
-8.689645
-8.766638
-8.766638
-8.689645
-8.689645
-8.766638
-8.920623
-8.920623
-8.843631
-8.766638
-8.766638
-8.843631
-8.843631
-8.843631
-8.843631
-8.843631
-8.843631
-8.843631
-8.843631
-8.920623
-8.920623
-8.843631
-8.843631
-8.920623
-8.997617
-8.997617
-8.997617
-8.920623
-8.920623
-8.997617
-8.997617
-8.997617
-8.920623
-8.843631
-8.766638
-8.843631
-8.920623
-8.920623
-8.920623
-8.843631
-8.766638
-8.843631
-8.843631
-8.920623
-8.920623
-8.997617
-8.997617
-8.997617
-8.997617
-9.074609
-9.074609
-9.074609
-8.997617
-8.920623
-8.920623
-8.920623
-8.920623
-8.843631
-8.766638
-8.766638
-8.766638
-8.843631
-8.920623
-9.074609
-9.074609
-8.997617
-8.843631
-8.689645
-8.612652
-8.689645
-8.766638
-8.843631
-8.843631
-8.920623
-8.920623
-8.920623
-8.920623
-8.920623
-8.920623
-8.920623
-8.920623
-8.920623
-8.997617
-8.997617
-9.074609
-9.074609
-8.997617
-8.997617
-8.920623
-8.920623
-8.920623
-8.920623
-8.843631
-8.843631
-8.843631
-8.920623
-8.920623
-8.920623
-8.843631
-8.766638
-8.843631
-8.766638
-8.689645
-8.689645
-8.766638
-8.766638
-8.689645
-8.612652
-8.689645
-8.689645
-8.689645
-8.766638
-8.766638
-8.766638
-8.689645
-8.689645
-8.535659
-8.535659
-8.535659
-8.612652
-8.689645
-8.612652
-8.612652
-8.612652
-8.689645
-8.766638
-8.766638
-8.766638
-8.766638
-8.689645
-8.535659
-8.458666
-8.535659
-8.612652
-8.689645
-8.612652
-8.612652
-8.535659
-8.535659
-8.535659
-8.535659
-8.458666
-8.381674
-8.458666
-8.612652
-8.689645
-8.689645
-8.535659
-8.535659
-8.535659
-8.612652
-8.535659
-8.458666
-8.381674
-8.30468
-8.30468
-8.30468
-8.381674
-8.458666
-8.458666
-8.381674
-8.381674
-8.30468
-8.381674
-8.458666
-8.535659
-8.535659
-8.535659
-8.458666
-8.458666
-8.381674
-8.381674
-8.381674
-8.458666
-8.458666
-8.381674
-8.381674
-8.30468
-8.30468
-8.30468
-8.381674
-8.458666
-8.458666
-8.381674
-8.30468
-8.381674
-8.458666
-8.458666
-8.458666
-8.458666
-8.381674
-8.30468
-8.227688
-8.30468
-8.381674
-8.381674
-8.381674
-8.30468
-8.30468
-8.227688
-8.227688
-8.30468
-8.381674
-8.30468
-8.30468
-8.30468
-8.30468
-8.381674
-8.381674
-8.30468
-8.30468
-8.381674
-8.381674
-8.30468
-8.150695
-8.150695
-8.227688
-8.30468
-8.30468
-8.30468
-8.30468
-8.30468
-8.30468
-8.30468
-8.30468
-8.30468
-8.30468
-8.227688
-8.150695
-8.150695
-8.227688
-8.227688
-8.227688
-8.150695
-8.150695
-8.150695
-8.150695
-8.227688
-8.227688
-8.227688
-8.227688
-8.30468
-8.30468
-8.30468
-8.30468
-8.381674
-8.381674
-8.381674
-8.30468
-8.30468
-8.30468
-8.30468
-8.227688
-8.227688
-8.227688
-8.227688
-8.227688
-8.30468
-8.30468
-8.227688
-8.227688
-8.227688
-8.227688
-8.227688
-8.227688
-8.150695
-8.073702
-8.073702
-8.073702
-8.073702
-8.073702
-7.9967093
-7.9967093
-7.9967093
-8.073702
-8.073702
-7.9967093
-7.9197164
-7.9967093
-8.073702
-8.150695
-8.073702
-7.9967093
-8.073702
-8.073702
-8.073702
-7.9967093
-7.9967093
-7.9967093
-7.9967093
-8.073702
-8.073702
-8.150695
-8.073702
-7.9967093
-7.9197164
-7.9197164
-7.9197164
-7.9197164
-7.9967093
-8.073702
-8.073702
-7.9197164
-7.765731
-7.765731
-7.8427234
-7.8427234
-7.8427234
-7.8427234
-7.8427234
-7.8427234
-7.8427234
-7.8427234
-7.8427234
-7.8427234
-7.765731
-7.765731
-7.765731
-7.765731
-7.765731
-7.688738
-7.611745
-7.611745
-7.611745
-7.611745
-7.688738
-7.765731
-7.765731
-7.611745
-7.4577594
-7.4577594
-7.534752
-7.611745
-7.611745
-7.534752
-7.4577594
-7.4577594
-7.4577594
-7.4577594
-7.4577594
-7.534752
-7.534752
-7.534752
-7.534752
-7.534752
-7.534752
-7.4577594
-7.4577594
-7.3807664
-7.3807664
-7.3807664
-7.3807664
-7.3807664
-7.3807664
-7.3037734
-7.3807664
-7.3807664
-7.3037734
-7.226781
-7.1497874
-7.1497874
-7.1497874
-7.1497874
-7.1497874
-7.1497874
-7.072795
-7.072795
-7.072795
-7.226781
-7.1497874
-7.072795
-6.9958024
-6.9958024
-6.9958024
-7.072795
-7.072795
-6.9958024
-6.918809
-6.918809
-6.918809
-6.8418164
-6.918809
-6.918809
-6.918809
-6.8418164
-6.8418164
-6.8418164
-6.918809
-6.918809
-6.8418164
-6.8418164
-6.8418164
-6.764824
-6.610838
-6.5338445
-6.610838
-6.6878304
-6.764824
-6.6878304
-6.5338445
-6.456852
-6.5338445
-6.5338445
-6.5338445
-6.5338445
-6.379859
-6.379859
-6.5338445
-6.610838
-6.610838
-6.610838
-6.610838
-6.610838
-6.610838
-6.610838
-6.5338445
-6.456852
-6.379859
-6.456852
-6.5338445
-6.610838
-6.610838
-6.6878304
-6.6878304
-6.610838
-6.5338445
-6.379859
-6.379859
-6.379859
-6.456852
-6.456852
-6.456852
-6.379859
-6.379859
-6.379859
-6.3028665
-6.3028665
-6.379859
-6.456852
-6.379859
-6.3028665
-6.1488805
-6.1488805
-6.1488805
-6.1488805
-6.2258735
-6.3028665
-6.2258735
-6.2258735
-6.1488805
-6.2258735
-6.3028665
-6.3028665
-6.2258735
-6.1488805
-6.1488805
-6.1488805
-6.2258735
-6.2258735
-6.2258735
-6.1488805
-6.071888
-6.071888
-6.1488805
-6.1488805
-6.2258735
-6.2258735
-6.1488805
-6.1488805
-6.1488805
-6.1488805
-6.1488805
-6.071888
-5.994895
-6.071888
-6.071888
-6.071888
-6.071888
-5.994895
-6.071888
-6.1488805
-6.1488805
-6.1488805
-6.1488805
-6.1488805
-6.1488805
-6.1488805
-6.071888
-5.994895
-5.917902
-5.994895
-5.994895
-5.994895
-5.917902
-5.917902
-5.917902
-5.994895
-5.994895
-5.994895
-5.994895
-5.917902
-5.917902
-5.994895
-5.994895
-5.994895
-5.917902
-5.917902
-5.7639165
-5.7639165
-5.7639165
-5.7639165
-5.7639165
-5.6869235
-5.6869235
-5.7639165
-5.8409095
-5.8409095
-5.7639165
-5.609931
-5.532938
-5.455945
-5.455945
-5.532938
-5.532938
-5.532938
-5.532938
-5.609931
-5.609931
-5.6869235
-5.609931
-5.609931
-5.609931
-5.532938
-5.378952
-5.3019595
-5.3019595
-5.378952
-5.378952
-5.455945
-5.455945
-5.378952
-5.3019595
-5.2249665
-5.3019595
-5.378952
-5.378952
-5.378952
-5.378952
-5.378952
-5.3019595
-5.2249665
-5.2249665
-5.2249665
-5.1479735
-5.1479735
-5.1479735
-5.2249665
-5.1479735
-4.993988
-4.916995
-4.993988
-4.993988
-4.993988
-4.993988
-5.0709805
-5.0709805
-5.0709805
-4.993988
-4.840002
-4.840002
-4.993988
-5.1479735
-5.1479735
-4.993988
-4.840002
-4.840002
-4.916995
-4.916995
-4.916995
-4.840002
-4.840002
-4.840002
-4.840002
-4.840002
-4.763009
-4.686016
-4.686016
-4.686016
-4.686016
-4.686016
-4.686016
-4.6090236
-4.6090236
-4.6090236
-4.686016
-4.686016
-4.686016
-4.6090236
-4.6090236
-4.6090236
-4.686016
-4.686016
-4.686016
-4.6090236
-4.4550376
-4.4550376
-4.4550376
-4.4550376
-4.3780446
-4.301052
-4.301052
-4.301052
-4.301052
-4.301052
-4.301052
-4.301052
-4.301052
-4.301052
-4.147066
-4.070073
-4.070073
-3.9930806
-3.9930806
-4.070073
-4.070073
-3.9930806
-3.9930806
-3.9160876
-3.8390946
-3.7621021
-3.9160876
-3.9930806
-3.9930806
-3.8390946
-3.6851091
-3.6851091
-3.7621021
-3.8390946
-3.8390946
-3.8390946
-3.8390946
-3.7621021
-3.8390946
-3.9160876
-3.9160876
-3.9160876
-3.9160876
-3.9160876
-3.8390946
-3.7621021
-3.7621021
-3.6851091
-3.6851091
-3.6081161
-3.6081161
-3.5311236
-3.5311236
-3.6081161
-3.6081161
-3.6081161
-3.6081161
-3.6081161
-3.6851091
-3.7621021
-3.8390946
-3.7621021
-3.6851091
-3.6081161
-3.5311236
-3.5311236
-3.4541306
-3.3771377
-3.3771377
-3.3771377
-3.3771377
-3.4541306
-3.4541306
-3.4541306
-3.3771377
-3.3771377
-3.3771377
-3.3001447
-3.3001447
-3.2231522
-3.2231522
-3.2231522
-3.3001447
-3.3771377
-3.4541306
-3.4541306
-3.3001447
-3.0691662
-3.0691662
-3.1461592
-3.2231522
-3.2231522
-3.1461592
-3.0691662
-3.2231522
-3.3001447
-3.3001447
-3.2231522
-3.1461592
-3.2231522
-3.3001447
-3.3001447
-3.1461592
-2.9921732
-2.9921732
-3.0691662
-3.1461592
-3.2231522
-3.2231522
-3.1461592
-3.1461592
-3.1461592
-3.0691662
-2.9151807
-2.9151807
-2.9921732
-2.9921732
-2.9921732
-3.0691662
-3.0691662
-3.0691662
-2.9921732
-2.9151807
-2.9921732
-2.9921732
-2.9151807
-2.8381877
-2.8381877
-2.9151807
-2.8381877
-2.8381877
-2.7611947
-2.7611947
-2.7611947
-2.7611947
-2.684202
-2.684202
-2.6072092
-2.6072092
-2.6072092
-2.6072092
-2.6072092
-2.6072092
-2.6072092
-2.6072092
-2.684202
-2.684202
-2.6072092
-2.4532232
-2.4532232
-2.6072092
-2.684202
-2.684202
-2.5302162
-2.4532232
-2.4532232
-2.6072092
-2.6072092
-2.6072092
-2.6072092
-2.5302162
-2.5302162
-2.4532232
-2.3762307
-2.3762307
-2.3762307
-2.4532232
-2.5302162
-2.5302162
-2.5302162
-2.4532232
-2.2992377
-2.2222447
-2.2992377
-2.3762307
-2.3762307
-2.4532232
-2.4532232
-2.4532232
-2.4532232
-2.2992377
-2.2992377
-2.2222447
-2.2992377
-2.2992377
-2.2222447
-2.2222447
-2.145252
-2.145252
-2.145252
-2.145252
-2.145252
-2.145252
-2.0682592
-2.0682592
-1.9912663
-1.9142735
-1.8372805
-1.9142735
-1.9142735
-1.9142735
-1.9142735
-1.9142735
-1.9142735
-1.9142735
-1.8372805
-1.8372805
-1.8372805
-1.7602878
-1.6832948
-1.6832948
-1.7602878
-1.8372805
-1.8372805
-1.7602878
-1.6832948
-1.6832948
-1.6832948
-1.6832948
-1.6832948
-1.606302
-1.606302
-1.606302
-1.606302
-1.529309
-1.4523163
-1.4523163
-1.529309
-1.606302
-1.606302
-1.529309
-1.529309
-1.529309
-1.529309
-1.4523163
-1.3753234
-1.2983305
-1.2983305
-1.2213377
-1.2213377
-1.2213377
-1.2213377
-1.2213377
-1.2213377
-1.2983305
-1.3753234
-1.3753234
-1.2983305
-1.2213377
-1.2213377
-1.1443448
-1.0673519
-0.99035907
-1.0673519
-1.0673519
-1.1443448
-1.0673519
-1.0673519
-1.1443448
-1.1443448
-1.0673519
-0.99035907
-0.91336626
-0.99035907
-1.0673519
-1.0673519
-1.0673519
-1.0673519
-1.0673519
-0.99035907
-0.99035907
-0.99035907
-0.91336626
-0.91336626
-0.99035907
-0.99035907
-0.99035907
-0.99035907
-0.99035907
-0.99035907
-0.91336626
-0.7593805
-0.7593805
-0.8363734
-0.91336626
-0.91336626
-0.8363734
-0.8363734
-0.91336626
-0.99035907
-0.99035907
-0.8363734
-0.7593805
-0.7593805
-0.7593805
-0.8363734
-0.7593805
-0.68238765
-0.60539484
-0.60539484
-0.60539484
-0.60539484
-0.60539484
-0.60539484
-0.68238765
-0.7593805
-0.7593805
-0.7593805
-0.68238765
-0.60539484
-0.60539484
-0.68238765
-0.68238765
-0.68238765
-0.68238765
-0.68238765
-0.8363734
-0.8363734
-0.8363734
-0.7593805
-0.7593805
-0.7593805
-0.8363734
-0.7593805
-0.68238765
-0.68238765
-0.68238765
-0.68238765
-0.7593805
-0.68238765
-0.60539484
-0.60539484
-0.60539484
-0.5284019
-0.5284019
-0.5284019
-0.60539484
-0.7593805
-0.91336626
-1.1443448
-1.2213377
-1.2983305
-1.3753234
-1.3753234
-1.2983305
-1.1443448
-1.0673519
-0.91336626
-0.8363734
-0.8363734
-0.8363734
-0.8363734
-0.91336626
-0.91336626
-0.91336626
-0.91336626
-0.91336626
-0.99035907
-1.1443448
-1.2213377
-1.2983305
-1.2983305
-1.2983305
-1.2983305
-1.2983305
-1.3753234
-1.3753234
-1.3753234
-1.3753234
-1.3753234
-1.3753234
-1.3753234
-1.4523163
-1.4523163
-1.4523163
-1.529309
-1.529309
-1.606302
-1.6832948
-1.606302
-1.529309
-1.529309
-1.529309
-1.529309
-1.529309
-1.529309
-1.529309
-1.529309
-1.606302
-1.606302
-1.529309
-1.606302
-1.6832948
-1.6832948
-1.6832948
-1.6832948
-1.6832948
-1.6832948
-1.7602878
-1.8372805
-1.8372805
-1.7602878
-1.7602878
-1.7602878
-1.8372805
-1.9142735
-1.9912663
-1.9912663
-2.0682592
-2.0682592
-1.9912663
-1.9142735
-1.9912663
-1.9912663
-2.0682592
-2.0682592
-2.145252
-2.2222447
-2.2222447
-2.2222447
-2.2222447
-2.2222447
-2.2992377
-2.3762307
-2.4532232
-2.4532232
-2.6072092
-2.684202
-2.6072092
-2.5302162
-2.5302162
-2.5302162
-2.5302162
-2.6072092
-2.684202
-2.8381877
-2.8381877
-2.8381877
-2.7611947
-2.7611947
-2.7611947
-2.8381877
-2.8381877
-2.8381877
-2.8381877
-2.8381877
-2.8381877
-2.9151807
-2.9921732
-2.9921732
-3.0691662
-3.2231522
-3.2231522
-3.2231522
-3.2231522
-3.3001447
-3.3001447
-3.3001447
-3.2231522
-3.1461592
-3.2231522
-3.3001447
-3.4541306
-3.6081161
-3.6851091
-3.6081161
-3.4541306
-3.3771377
-3.4541306
-3.4541306
-3.5311236
-3.6081161
-3.6851091
-3.6851091
-3.7621021
-3.7621021
-3.8390946
-3.9160876
-3.9930806
-4.070073
-3.9930806
-3.9160876
-3.9160876
-3.9930806
-4.147066
-4.301052
-4.301052
-4.3780446
-4.3780446
-4.4550376
-4.3780446
-4.301052
-4.301052
-4.301052
-4.301052
-4.301052
-4.301052
-4.4550376
-4.5320306
-4.5320306
-4.5320306
-4.5320306
-4.6090236
-4.6090236
-4.6090236
-4.6090236
-4.686016
-4.763009
-4.840002
-4.840002
-4.993988
-5.0709805
-5.1479735
-5.2249665
-5.2249665
-5.1479735
-5.0709805
-5.0709805
-5.1479735
-5.3019595
-5.3019595
-5.3019595
-5.2249665
-5.3019595
-5.378952
-5.378952
-5.378952
-5.3019595
-5.2249665
-5.1479735
-5.2249665
-5.378952
-5.378952
-5.378952
-5.378952
-5.3019595
-5.2249665
-5.2249665
-5.2249665
-5.1479735
-5.0709805
-4.993988
-4.993988
-4.993988
-5.0709805
-4.993988
-4.916995
-4.840002
-4.763009
-4.763009
-4.686016
-4.686016
-4.686016
-4.763009
-4.763009
-4.686016
-4.6090236
-4.6090236
-4.5320306
-4.5320306
-4.3780446
-4.224059
-4.147066
-4.147066
-4.147066
-4.070073
-3.9930806
-3.8390946
-3.8390946
-3.9160876
-3.9160876
-3.8390946
-3.7621021
-3.6851091
-3.6081161
-3.5311236
-3.4541306
-3.3771377
-3.3001447
-3.2231522
-3.2231522
-3.2231522
-3.0691662
-2.9151807
-2.9921732
-3.0691662
-2.9921732
-2.9151807
-2.7611947
-2.684202
-2.6072092
-2.4532232
-2.2992377
-2.2222447
-2.2222447
-2.2992377
-2.3762307
-2.2992377
-2.2222447
-2.2222447
-2.145252
-2.145252
-2.0682592
-2.0682592
-1.9142735
-1.7602878
-1.7602878
-1.7602878
-1.7602878
-1.7602878
-1.7602878
-1.6832948
-1.6832948
-1.6832948
-1.606302
-1.529309
-1.4523163
-1.4523163
-1.529309
-1.606302
-1.6832948
-1.6832948
-1.6832948
-1.6832948
-1.606302
-1.529309
-1.4523163
-1.3753234
-1.3753234
-1.3753234
-1.4523163
-1.529309
-1.606302
-1.6832948
-1.6832948
-1.606302
-1.4523163
-1.2983305
-1.3753234
-1.4523163
-1.529309
-1.3753234
-1.2983305
-1.2213377
-1.2213377
-1.2213377
-1.2213377
-1.2213377
-1.2213377
-1.2213377
-1.1443448
-1.0673519
-1.0673519
-1.1443448
-1.2213377
-1.2213377
-1.2213377
-1.2983305
-1.2983305
-1.2983305
-1.2213377
-1.2213377
-1.0673519
-1.0673519
-1.1443448
-1.2213377
-1.1443448
-1.0673519
-0.99035907
-0.99035907
-0.99035907
-0.99035907
-0.99035907
-0.99035907
-0.99035907
-0.91336626
-0.91336626
-0.91336626
-0.8363734
-0.8363734
-0.68238765
-0.60539484
-0.60539484
-0.60539484
-0.60539484
-0.5284019
-0.5284019
-0.60539484
-0.68238765
-0.68238765
-0.60539484
-0.5284019
-0.5284019
-0.5284019
-0.60539484
-0.60539484
-0.60539484
-0.5284019
-0.37441623
-0.37441623
-0.37441623
-0.37441623
-0.29742336
-0.2204305
-0.2204305
-0.2204305
-0.14343762
-0.2204305
-0.29742336
-0.2204305
-0.14343762
-0.066444755
-0.14343762
-0.14343762
-0.14343762
-0.066444755
0.010547996
0.010547996
-0.066444755
-0.066444755
-0.14343762
-0.14343762
-0.14343762
-0.14343762
-0.066444755
-0.066444755
-0.14343762
-0.2204305
-0.2204305
-0.14343762
-0.14343762
-0.14343762
-0.14343762
-0.14343762
-0.066444755
0.010547996
0.010547996
-0.066444755
-0.14343762
-0.14343762
-0.14343762
-0.14343762
-0.14343762
-0.2204305
-0.2204305
-0.14343762
-0.14343762
-0.2204305
-0.29742336
-0.29742336
-0.14343762
0.010547996
0.010547996
-0.066444755
-0.2204305
-0.29742336
-0.2204305
-0.2204305
-0.29742336
-0.37441623
-0.4514091
-0.4514091
-0.37441623
-0.37441623
-0.37441623
-0.4514091
-0.5284019
-0.5284019
-0.5284019
-0.60539484
-0.60539484
-0.60539484
-0.5284019
-0.5284019
-0.5284019
-0.60539484
-0.68238765
-0.68238765
-0.7593805
-0.7593805
-0.7593805
-0.7593805
-0.7593805
-0.7593805
-0.68238765
-0.68238765
-0.68238765
-0.68238765
-0.68238765
-0.7593805
-0.68238765
-0.68238765
-0.7593805
-0.7593805
-0.8363734
-0.8363734
-0.8363734
-0.91336626
-0.99035907
-1.1443448
-1.2213377
-1.2213377
-1.1443448
-1.0673519
-1.0673519
-1.0673519
-1.0673519
-1.1443448
-1.1443448
-1.1443448
-1.0673519
-1.0673519
-1.2213377
-1.2983305
-1.3753234
-1.3753234
-1.2983305
-1.2213377
-1.2213377
-1.1443448
-1.1443448
-1.2213377
-1.2983305
-1.4523163
-1.4523163
-1.529309
-1.606302
-1.606302
-1.606302
-1.606302
-1.606302
-1.606302
-1.6832948
-1.7602878
-1.9912663
-2.0682592
-2.0682592
-1.9142735
-1.9142735
-1.9142735
-1.9912663
-2.0682592
-2.145252
-2.145252
-2.145252
-2.2222447
-2.3762307
-2.3762307
-2.2992377
-2.2222447
-2.2222447
-2.2992377
-2.3762307
-2.4532232
-2.6072092
-2.6072092
-2.6072092
-2.5302162
-2.5302162
-2.6072092
-2.684202
-2.684202
-2.684202
-2.684202
-2.7611947
-2.9151807
-3.0691662
-3.0691662
-2.9921732
-2.9921732
-2.9921732
-3.1461592
-3.3001447
-3.4541306
-3.4541306
-3.4541306
-3.4541306
-3.5311236
-3.4541306
-3.4541306
-3.3771377
-3.4541306
-3.5311236
-3.6081161
-3.6851091
-3.6851091
-3.6851091
-3.6081161
-3.6851091
-3.7621021
-3.7621021
-3.7621021
-3.8390946
-3.9160876
-3.9160876
-3.9930806
-4.147066
-4.224059
-4.224059
-4.147066
-4.070073
-4.070073
-4.147066
-4.224059
-4.301052
-4.301052
-4.301052
-4.3780446
-4.4550376
-4.5320306
-4.5320306
-4.5320306
-4.5320306
-4.4550376
-4.4550376
-4.4550376
-4.4550376
-4.5320306
-4.6090236
-4.5320306
-4.4550376
-4.5320306
-4.6090236
-4.686016
-4.686016
-4.5320306
-4.5320306
-4.5320306
-4.686016
-4.763009
-4.763009
-4.763009
-4.763009
-4.840002
-4.763009
-4.763009
-4.763009
-4.840002
-4.840002
-4.763009
-4.763009
-4.763009
-4.840002
-4.840002
-4.840002
-4.840002
-4.840002
-4.840002
-4.840002
-4.916995
-4.916995
-4.840002
-4.763009
-4.763009
-4.840002
-4.840002
-4.840002
-4.916995
-4.916995
-4.916995
-4.916995
-4.916995
-4.840002
-4.763009
-4.763009
-4.840002
-4.916995
-4.916995
-4.916995
-4.840002
-4.840002
-4.840002
-4.840002
-4.916995
-4.916995
-4.763009
-4.686016
-4.686016
-4.763009
-4.840002
-4.840002
-4.840002
-4.763009
-4.763009
-4.686016
-4.6090236
-4.6090236
-4.6090236
-4.686016
-4.686016
-4.686016
-4.686016
-4.686016
-4.6090236
-4.6090236
-4.5320306
-4.4550376
-4.4550376
-4.4550376
-4.4550376
-4.4550376
-4.5320306
-4.5320306
-4.5320306
-4.4550376
-4.5320306
-4.6090236
-4.763009
-4.763009
-4.686016
-4.5320306
-4.5320306
-4.6090236
-4.5320306
-4.3780446
-4.301052
-4.301052
-4.301052
-4.3780446
-4.3780446
-4.3780446
-4.301052
-4.224059
-4.224059
-4.3780446
-4.4550376
-4.3780446
-4.224059
-4.224059
-4.224059
-4.301052
-4.301052
-4.224059
-4.224059
-4.224059
-4.301052
-4.3780446
-4.4550376
-4.3780446
-4.301052
-4.224059
-4.301052
-4.3780446
-4.3780446
-4.3780446
-4.301052
-4.224059
-4.224059
-4.224059
-4.3780446
-4.3780446
-4.3780446
-4.224059
-4.147066
-4.224059
-4.301052
-4.224059
-4.070073
-3.9930806
-4.070073
-4.224059
-4.301052
-4.3780446
-4.3780446
-4.301052
-4.224059
-4.147066
-4.224059
-4.301052
-4.3780446
-4.301052
-4.224059
-4.147066
-4.147066
-4.224059
-4.301052
-4.301052
-4.301052
-4.301052
-4.301052
-4.301052
-4.224059
-4.224059
-4.301052
-4.3780446
-4.3780446
-4.3780446
-4.3780446
-4.3780446
-4.3780446
-4.3780446
-4.3780446
-4.301052
-4.301052
-4.3780446
-4.4550376
-4.5320306
-4.6090236
-4.5320306
-4.3780446
-4.3780446
-4.3780446
-4.4550376
-4.4550376
-4.4550376
-4.4550376
-4.5320306
-4.6090236
-4.6090236
-4.5320306
-4.4550376
-4.3780446
-4.4550376
-4.5320306
-4.6090236
-4.6090236
-4.4550376
-4.4550376
-4.4550376
-4.6090236
-4.763009
-4.763009
-4.6090236
-4.6090236
-4.6090236
-4.686016
-4.763009
-4.763009
-4.763009
-4.840002
-4.840002
-4.763009
-4.686016
-4.6090236
-4.6090236
-4.686016
-4.6090236
-4.6090236
-4.5320306
-4.5320306
-4.6090236
-4.686016
-4.763009
-4.840002
-4.763009
-4.763009
-4.763009
-4.763009
-4.763009
-4.686016
-4.5320306
-4.5320306
-4.686016
-4.763009
-4.763009
-4.763009
-4.686016
-4.686016
-4.686016
-4.763009
-4.916995
-4.993988
-4.993988
-4.993988
-5.0709805
-5.0709805
-5.0709805
-5.0709805
-4.993988
-4.993988
-4.993988
-4.993988
-5.0709805
-5.0709805
-5.0709805
-5.0709805
-5.0709805
-5.1479735
-5.2249665
-5.1479735
-5.1479735
-5.0709805
-5.1479735
-5.2249665
-5.3019595
-5.3019595
-5.2249665
-5.2249665
-5.3019595
-5.455945
-5.532938
-5.532938
-5.455945
-5.378952
-5.3019595
-5.3019595
-5.3019595
-5.378952
-5.455945
-5.455945
-5.455945
-5.455945
-5.455945
-5.532938
-5.532938
-5.378952
-5.378952
-5.378952
-5.455945
-5.532938
-5.609931
-5.6869235
-5.609931
-5.609931
-5.6869235
-5.6869235
-5.609931
-5.609931
-5.609931
-5.609931
-5.6869235
-5.7639165
-5.7639165
-5.7639165
-5.609931
-5.609931
-5.609931
-5.6869235
-5.7639165
-5.7639165
-5.7639165
-5.7639165
-5.7639165
-5.8409095
-5.8409095
-5.8409095
-5.7639165
-5.7639165
-5.8409095
-5.917902
-5.917902
-5.8409095
-5.8409095
-5.7639165
-5.6869235
-5.6869235
-5.7639165
-5.8409095
-5.7639165
-5.6869235
-5.6869235
-5.6869235
-5.7639165
-5.8409095
-5.917902
-5.917902
-5.917902
-5.8409095
-5.8409095
-5.994895
-6.071888
-6.071888
-6.071888
-5.994895
-5.917902
-5.8409095
-5.8409095
-5.8409095
-5.8409095
-5.8409095
-5.917902
-6.071888
-6.071888
-5.994895
-5.994895
-5.994895
-6.071888
-6.071888
-5.994895
-5.994895
-6.071888
-6.1488805
-6.1488805
-6.1488805
-6.1488805
-6.2258735
-6.2258735
-6.3028665
-6.2258735
-6.3028665
-6.3028665
-6.379859
-6.379859
-6.3028665
-6.3028665
-6.3028665
-6.379859
-6.379859
-6.379859
-6.379859
-6.3028665
-6.3028665
-6.456852
-6.5338445
-6.5338445
-6.5338445
-6.456852
-6.456852
-6.5338445
-6.456852
-6.456852
-6.456852
-6.5338445
-6.610838
-6.610838
-6.5338445
-6.5338445
-6.610838
-6.6878304
-6.6878304
-6.6878304
-6.6878304
-6.6878304
-6.764824
-6.764824
-6.6878304
-6.6878304
-6.610838
-6.610838
-6.610838
-6.6878304
-6.6878304
-6.764824
-6.764824
-6.764824
-6.764824
-6.764824
-6.764824
-6.764824
-6.764824
-6.764824
-6.6878304
-6.6878304
-6.764824
-6.918809
-6.9958024
-6.9958024
-6.9958024
-6.9958024
-6.918809
-6.918809
-6.8418164
-6.918809
-6.918809
-6.9958024
-6.9958024
-7.072795
-7.1497874
-7.1497874
-7.1497874
-6.9958024
-6.8418164
-6.764824
-6.8418164
-6.9958024
-6.9958024
-6.918809
-6.918809
-6.9958024
-7.1497874
-7.226781
-7.3037734
-7.3037734
-7.226781
-7.226781
-7.226781
-7.1497874
-7.226781
-7.3037734
-7.3807664
-7.3807664
-7.3807664
-7.3037734
-7.226781
-7.1497874
-7.1497874
-7.1497874
-7.1497874
-7.226781
-7.3037734
-7.3807664
-7.3807664
-7.3807664
-7.3807664
-7.3807664
-7.3807664
-7.3037734
-7.226781
-7.1497874
-7.072795
-7.1497874
-7.1497874
-7.1497874
-7.226781
-7.226781
-7.226781
-7.226781
-7.226781
-7.226781
-7.1497874
-7.1497874
-7.1497874
-7.1497874
-7.1497874
-7.1497874
-7.1497874
-7.1497874
-7.1497874
-7.072795
-7.072795
-6.9958024
-6.9958024
-7.072795
-7.072795
-7.072795
-7.072795
-7.072795
-6.9958024
-6.9958024
-7.072795
-7.072795
-6.918809
-6.6878304
-6.5338445
-6.5338445
-6.5338445
-6.5338445
-6.5338445
-6.5338445
-6.610838
-6.5338445
-6.5338445
-6.456852
-6.5338445
-6.5338445
-6.456852
-6.379859
-6.379859
-6.456852
-6.456852
-6.379859
-6.2258735
-6.1488805
-6.1488805
-6.2258735
-6.1488805
-6.1488805
-6.1488805
-6.071888
-6.071888
-6.071888
-6.071888
-6.071888
-5.994895
-6.071888
-6.1488805
-6.1488805
-5.994895
-5.8409095
-5.8409095
-5.917902
-5.917902
-5.917902
-5.8409095
-5.8409095
-5.917902
-5.917902
-5.917902
-5.917902
-5.917902
-5.917902
-5.994895
-5.994895
-5.994895
-5.8409095
-5.7639165
-5.8409095
-5.994895
-5.994895
-5.994895
-5.917902
-5.8409095
-5.8409095
-5.8409095
-5.7639165
-5.7639165
-5.8409095
-5.917902
-5.917902
-5.8409095
-5.7639165
-5.6869235
-5.6869235
-5.6869235
-5.6869235
-5.6869235
-5.609931
-5.609931
-5.609931
-5.532938
-5.532938
-5.532938
-5.532938
-5.455945
-5.378952
-5.3019595
-5.3019595
-5.2249665
-5.2249665
-5.2249665
-5.1479735
-5.0709805
-4.993988
-4.916995
-4.993988
-4.993988
-5.0709805
-4.993988
-4.916995
-4.840002
-4.763009
-4.763009
-4.763009
-4.840002
-4.916995
-4.993988
-4.993988
-4.993988
-4.916995
-4.763009
-4.763009
-4.686016
-4.686016
-4.686016
-4.686016
-4.686016
-4.763009
-4.763009
-4.763009
-4.763009
-4.6090236
-4.5320306
-4.5320306
-4.5320306
-4.5320306
-4.4550376
-4.3780446
-4.3780446
-4.3780446
-4.4550376
-4.4550376
-4.301052
-4.224059
-4.070073
-3.9930806
-3.9160876
-3.9160876
-3.8390946
-3.8390946
-3.8390946
-3.7621021
-3.6081161
-3.5311236
-3.5311236
-3.5311236
-3.5311236
-3.5311236
-3.5311236
-3.4541306
-3.3771377
-3.3001447
-3.3001447
-3.3001447
-3.3771377
-3.4541306
-3.3771377
-3.2231522
-3.0691662
-2.9151807
-2.9151807
-2.8381877
-2.8381877
-2.7611947
-2.7611947
-2.7611947
-2.9151807
-2.9921732
-2.9151807
-2.8381877
-2.684202
-2.684202
-2.6072092
-2.5302162
-2.5302162
-2.5302162
-2.4532232
-2.4532232
-2.3762307
-2.2992377
-2.2992377
-2.2222447
-2.145252
-2.0682592
-1.9912663
-1.9912663
-2.0682592
-2.0682592
-2.0682592
-2.0682592
-1.9912663
-1.9142735
-1.7602878
-1.7602878
-1.7602878
-1.7602878
-1.6832948
-1.606302
-1.606302
-1.6832948
-1.6832948
-1.7602878
-1.6832948
-1.6832948
-1.7602878
-1.6832948
-1.606302
-1.529309
-1.529309
-1.529309
-1.529309
-1.529309
-1.4523163
-1.3753234
-1.4523163
-1.4523163
-1.4523163
-1.3753234
-1.3753234
-1.4523163
-1.529309
-1.606302
-1.606302
-1.606302
-1.529309
-1.529309
-1.529309
-1.606302
-1.6832948
-1.6832948
-1.529309
-1.4523163
-1.4523163
-1.529309
-1.606302
-1.606302
-1.606302
-1.606302
-1.606302
-1.606302
-1.606302
-1.6832948
-1.7602878
-1.6832948
-1.606302
-1.529309
-1.606302
-1.6832948
-1.6832948
-1.6832948
-1.6832948
-1.7602878
-1.7602878
-1.7602878
-1.7602878
-1.7602878
-1.8372805
-1.8372805
-1.9142735
-1.9142735
-1.9142735
-1.9142735
-1.7602878
-1.6832948
-1.6832948
-1.7602878
-1.7602878
-1.7602878
-1.7602878
-1.6832948
-1.7602878
-1.7602878
-1.8372805
-1.8372805
-1.8372805
-1.7602878
-1.6832948
-1.6832948
-1.6832948
-1.7602878
-1.7602878
-1.7602878
-1.7602878
-1.7602878
-1.8372805
-1.8372805
-1.7602878
-1.7602878
-1.8372805
-1.8372805
-1.7602878
-1.6832948
-1.6832948
-1.7602878
-1.8372805
-1.8372805
-1.9142735
-1.9912663
-1.9142735
-1.8372805
-1.6832948
-1.6832948
-1.6832948
-1.7602878
-1.7602878
-1.7602878
-1.7602878
-1.8372805
-1.9142735
-1.9142735
-1.9142735
-1.8372805
-1.8372805
-1.7602878
-1.6832948
-1.606302
-1.606302
-1.6832948
-1.6832948
-1.6832948
-1.6832948
-1.6832948
-1.606302
-1.606302
-1.606302
-1.529309
-1.4523163
-1.3753234
-1.529309
-1.6832948
-1.6832948
-1.529309
-1.4523163
-1.3753234
-1.3753234
-1.3753234
-1.4523163
-1.4523163
-1.4523163
-1.529309
-1.529309
-1.4523163
-1.3753234
-1.3753234
-1.4523163
-1.529309
-1.529309
-1.4523163
-1.4523163
-1.4523163
-1.4523163
-1.4523163
-1.4523163
-1.4523163
-1.4523163
-1.4523163
-1.3753234
-1.3753234
-1.3753234
-1.4523163
-1.4523163
-1.4523163
-1.4523163
-1.3753234
-1.3753234
-1.2983305
-1.2983305
-1.2983305
-1.2983305
-1.2983305
-1.2213377
-1.2983305
-1.2983305
-1.3753234
-1.2983305
-1.2983305
-1.2983305
-1.2213377
-1.2213377
-1.2213377
-1.3753234
-1.3753234
-1.3753234
-1.2983305
-1.2213377
-1.2213377
-1.2983305
-1.3753234
-1.3753234
-1.3753234
-1.4523163
-1.4523163
-1.3753234
-1.3753234
-1.4523163
-1.4523163
-1.4523163
-1.4523163
-1.4523163
-1.4523163
-1.4523163
-1.4523163
-1.3753234
-1.3753234
-1.2983305
-1.2983305
-1.2213377
-1.2213377
-1.2213377
-1.2983305
-1.2213377
-1.1443448
-1.1443448
-1.1443448
-1.2213377
-1.2983305
-1.3753234
-1.2983305
-1.2213377
-1.1443448
-0.99035907
-0.99035907
-1.0673519
-1.1443448
-1.1443448
-1.1443448
-1.2213377
-1.2983305
-1.2983305
-1.2213377
-1.1443448
-1.1443448
-1.1443448
-1.0673519
-0.99035907
-0.99035907
-1.1443448
-1.2213377
-1.2213377
-1.1443448
-1.0673519
-0.91336626
-0.91336626
-0.99035907
-1.0673519
-1.0673519
-0.99035907
-0.99035907
-1.0673519
-1.0673519
-1.0673519
-0.91336626
-0.91336626
-0.99035907
-1.0673519
-1.1443448
-1.0673519
-0.99035907
-0.99035907
-0.99035907
-1.0673519
-1.0673519
-1.0673519
-0.99035907
-0.99035907
-1.0673519
-1.0673519
-1.0673519
-1.0673519
-1.0673519
-1.0673519
-0.99035907
-0.91336626
-0.91336626
-0.91336626
-0.8363734
-0.8363734
-0.7593805
-0.7593805
-0.8363734
-0.8363734
-0.91336626
-0.99035907
-0.99035907
-0.99035907
-0.99035907
-0.91336626
-0.91336626
-0.99035907
-1.1443448
-1.0673519
-0.91336626
-0.7593805
-0.8363734
-0.99035907
-0.99035907
-0.99035907
-0.91336626
-0.91336626
-0.91336626
-0.99035907
-0.99035907
-0.99035907
-0.99035907
-0.99035907
-0.99035907
-0.99035907
-0.99035907
-0.91336626
-0.91336626
-0.99035907
-0.99035907
-1.0673519
-1.0673519
-1.0673519
-1.0673519
-1.0673519
-0.99035907
-0.99035907
-0.99035907
-0.99035907
-0.99035907
-0.99035907
-0.99035907
-0.99035907
-0.99035907
-0.99035907
-0.99035907
-1.0673519
-1.0673519
-1.0673519
-1.1443448
-1.1443448
-1.2213377
-1.2213377
-1.0673519
-0.91336626
-0.91336626
-0.91336626
-0.91336626
-0.99035907
-0.99035907
-0.99035907
-0.91336626
-0.91336626
-0.91336626
-0.99035907
-1.0673519
-1.0673519
-0.99035907
-0.99035907
-0.91336626
-0.91336626
-0.91336626
-0.99035907
-1.0673519
-0.99035907
-1.0673519
-1.1443448
-1.2213377
-1.2213377
-1.1443448
-1.0673519
-0.99035907
-0.91336626
-0.91336626
-0.99035907
-1.0673519
-1.1443448
-1.1443448
-1.0673519
-1.0673519
-1.0673519
-1.1443448
-1.1443448
-1.1443448
-1.0673519
-1.0673519
-0.99035907
-1.0673519
-1.0673519
-1.1443448
-1.1443448
-1.1443448
-1.1443448
-1.1443448
-1.2213377
-1.2213377
-1.1443448
-1.0673519
-0.91336626
-0.91336626
-1.0673519
-1.2213377
-1.2983305
-1.2213377
-1.1443448
-1.0673519
-0.99035907
-0.99035907
-0.99035907
-0.99035907
-1.1443448
-1.2213377
-1.2213377
-1.2213377
-1.0673519
-0.99035907
-0.99035907
-1.0673519
-1.1443448
-1.2983305
-1.2983305
-1.2983305
-1.2213377
-1.2213377
-1.2213377
-1.2983305
-1.3753234
-1.3753234
-1.2213377
-1.1443448
-1.2213377
-1.2983305
-1.3753234
-1.3753234
-1.2983305
-1.2983305
-1.2213377
-1.2213377
-1.2213377
-1.2213377
-1.2213377
-1.2213377
-1.2983305
-1.2983305
-1.2213377
-1.0673519
-1.0673519
-1.0673519
-1.0673519
-1.1443448
-1.2213377
-1.2983305
-1.2983305
-1.2983305
-1.2213377
-1.2213377
-1.2213377
-1.2213377
-1.2213377
-1.2213377
-1.2213377
-1.2213377
-1.2213377
-1.1443448
-1.1443448
-1.0673519
-1.0673519
-1.1443448
-1.2983305
-1.2983305
-1.2213377
-1.1443448
-1.0673519
-0.99035907
-0.99035907
-1.0673519
-1.1443448
-1.2213377
-1.2213377
-1.2213377
-1.2213377
-1.2213377
-1.2213377
-1.2213377
-1.2213377
-1.2213377
-1.2983305
-1.2983305
-1.2983305
-1.2213377
-1.2983305
-1.3753234
-1.4523163
-1.2983305
-1.2213377
-1.2213377
-1.2983305
-1.3753234
-1.3753234
-1.3753234
-1.2983305
-1.3753234
-1.3753234
-1.3753234
-1.3753234
-1.2983305
-1.2983305
-1.2213377
-1.2983305
-1.2983305
-1.3753234
-1.3753234
-1.3753234
-1.3753234
-1.4523163
-1.4523163
-1.3753234
-1.3753234
-1.3753234
-1.3753234
-1.4523163
-1.3753234
-1.3753234
-1.2983305
-1.3753234
-1.4523163
-1.4523163
-1.3753234
-1.2983305
-1.3753234
-1.4523163
-1.4523163
-1.4523163
-1.4523163
-1.529309
-1.606302
-1.606302
-1.529309
-1.4523163
-1.4523163
-1.529309
-1.529309
-1.529309
-1.4523163
-1.4523163
-1.4523163
-1.529309
-1.529309
-1.4523163
-1.4523163
-1.4523163
-1.529309
-1.529309
-1.529309
-1.606302
-1.529309
-1.529309
-1.529309
-1.529309
-1.4523163
-1.4523163
-1.3753234
-1.3753234
-1.4523163
-1.4523163
-1.3753234
-1.3753234
-1.4523163
-1.4523163
-1.4523163
-1.4523163
-1.4523163
-1.529309
-1.606302
-1.529309
-1.4523163
-1.4523163
-1.529309
-1.529309
-1.606302
-1.606302
-1.606302
-1.6832948
-1.7602878
-1.6832948
-1.6832948
-1.606302
-1.606302
-1.6832948
-1.606302
-1.606302
-1.606302
-1.529309
-1.529309
-1.606302
-1.6832948
-1.6832948
-1.6832948
-1.6832948
-1.606302
-1.606302
-1.606302
-1.606302
-1.6832948
-1.6832948
-1.6832948
-1.606302
-1.606302
-1.606302
-1.6832948
-1.7602878
-1.8372805
-1.9142735
-1.9142735
-1.8372805
-1.7602878
-1.7602878
-1.7602878
-1.6832948
-1.606302
-1.606302
-1.6832948
-1.7602878
-1.7602878
-1.7602878
-1.7602878
-1.7602878
-1.6832948
-1.6832948
-1.6832948
-1.6832948
-1.6832948
-1.7602878
-1.7602878
-1.7602878
-1.7602878
-1.7602878
-1.6832948
-1.6832948
-1.7602878
-1.8372805
-1.8372805
-1.8372805
-1.7602878
-1.7602878
-1.8372805
-1.7602878
-1.6832948
-1.6832948
-1.7602878
-1.8372805
-1.9142735
-1.8372805
-1.7602878
-1.7602878
-1.8372805
-1.8372805
-1.8372805
-1.9142735
-1.8372805
-1.8372805
-1.7602878
-1.7602878
-1.8372805
-1.9142735
-1.8372805
-1.8372805
-1.8372805
-1.8372805
-1.9142735
-1.8372805
-1.9142735
-1.9142735
-1.9142735
-1.8372805
-1.7602878
-1.7602878
-1.8372805
-1.8372805
-1.9142735
-1.9142735
-1.9912663
-2.0682592
-1.9912663
-1.9142735
-1.8372805
-1.8372805
-1.8372805
-1.9142735
-1.9912663
-1.9912663
-1.9912663
-1.9142735
-1.9142735
-1.9142735
-1.9142735
-1.9142735
-1.8372805
-1.7602878
-1.7602878
-1.9142735
-1.9912663
-1.9142735
-1.8372805
-1.8372805
-1.7602878
-1.7602878
-1.8372805
-1.8372805
-1.9142735
-1.9912663
-2.0682592
-2.145252
-2.0682592
-1.9912663
-1.9912663
-1.9912663
-1.9912663
-1.9912663
-1.9142735
-1.9142735
-1.9912663
-1.9912663
-1.9912663
-1.9912663
-2.0682592
-2.145252
-2.145252
-2.145252
-2.0682592
-2.0682592
-2.0682592
-2.0682592
-2.0682592
-1.9912663
-1.9912663
-1.9912663
-1.9912663
-2.0682592
-2.0682592
-2.0682592
-2.0682592
-2.0682592
-1.9142735
-1.8372805
-1.8372805
-1.9142735
-1.9912663
-1.9912663
-2.0682592
-2.0682592
-2.0682592
-2.0682592
-2.0682592
-2.0682592
-1.9912663
-1.9912663
-1.9912663
-1.9912663
-1.9912663
-1.9912663
-1.9912663
-1.9912663
-1.9912663
-1.9912663
-1.9912663
-1.9912663
-1.9912663
-1.9912663
-1.9912663
-1.9142735
-1.8372805
-1.9142735
-1.9912663
-1.9912663
-2.0682592
-2.0682592
-1.9912663
-1.9912663
-1.9912663
-1.9912663
-2.0682592
-2.0682592
-2.0682592
-2.0682592
-1.9912663
-1.8372805
-1.7602878
-1.7602878
-1.7602878
-1.7602878
-1.7602878
-1.8372805
-1.9142735
-1.9142735
-1.9142735
-1.9142735
-1.9142735
-1.9142735
-1.9142735
-1.9142735
-1.9142735
-1.8372805
-1.7602878
-1.6832948
-1.6832948
-1.6832948
-1.6832948
-1.6832948
-1.7602878
-1.7602878
-1.7602878
-1.7602878
-1.6832948
-1.606302
-1.606302
-1.6832948
-1.7602878
-1.7602878
-1.6832948
-1.6832948
-1.606302
-1.529309
-1.4523163
-1.4523163
-1.4523163
-1.4523163
-1.529309
-1.529309
-1.4523163
-1.4523163
-1.4523163
-1.4523163
-1.4523163
-1.3753234
-1.3753234
-1.3753234
-1.4523163
-1.529309
-1.529309
-1.4523163
-1.4523163
-1.4523163
-1.3753234
-1.2983305
-1.2983305
-1.2213377
-1.2213377
-1.2983305
-1.4523163
-1.529309
-1.4523163
-1.2983305
-1.2213377
-1.2213377
-1.1443448
-1.1443448
-1.1443448
-1.0673519
-1.1443448
-1.2213377
-1.2983305
-1.3753234
-1.3753234
-1.2983305
-1.2213377
-1.2213377
-1.2213377
-1.2213377
-1.2213377
-1.2213377
-1.2213377
-1.2213377
-1.2213377
-1.2213377
-1.2983305
-1.2983305
-1.2983305
-1.1443448
-1.0673519
-1.0673519
-1.0673519
-1.0673519
-1.0673519
-1.1443448
-1.2213377
-1.2983305
-1.2213377
-1.1443448
-1.1443448
-1.1443448
-1.1443448
-1.0673519
-1.0673519
-1.0673519
-1.1443448
-1.2213377
-1.2213377
-1.2213377
-1.1443448
-1.1443448
-1.0673519
-0.99035907
-0.99035907
-0.99035907
-1.0673519
-1.0673519
-1.0673519
-1.0673519
-1.0673519
-1.1443448
-1.0673519
-1.0673519
-0.99035907
-0.99035907
-0.99035907
-1.0673519
-1.0673519
-1.0673519
-1.1443448
-1.1443448
-1.2213377
-1.2213377
-1.1443448
-0.99035907
-0.99035907
-0.99035907
-0.99035907
-0.99035907
-0.99035907
-1.0673519
-1.0673519
-1.0673519
-1.0673519
-1.0673519
-0.99035907
-0.99035907
-0.91336626
-0.91336626
-0.91336626
-0.99035907
-1.0673519
-1.0673519
-1.0673519
-1.0673519
-1.0673519
-0.99035907
-0.99035907
-0.99035907
-0.99035907
-0.99035907
-0.99035907
-1.0673519
-1.0673519
-1.0673519
-1.1443448
-1.1443448
-1.0673519
-1.0673519
-0.99035907
-0.91336626
-0.91336626
-0.99035907
-0.91336626
-0.91336626
-0.91336626
-0.99035907
-1.0673519
-1.0673519
-1.0673519
-0.99035907
-0.99035907
-0.99035907
-0.99035907
-0.99035907
-0.99035907
-0.99035907
-0.99035907
-0.91336626
-0.8363734
-0.8363734
-0.91336626
-0.91336626
-0.8363734
-0.8363734
-0.91336626
-0.91336626
-0.91336626
-0.91336626
-0.91336626
-0.91336626
-0.8363734
-0.8363734
-0.8363734
-0.8363734
-0.7593805
-0.7593805
-0.7593805
-0.7593805
-0.8363734
-0.8363734
-0.8363734
-0.8363734
-0.8363734
-0.8363734
-0.8363734
-0.7593805
-0.7593805
-0.7593805
-0.7593805
-0.8363734
-0.8363734
-0.8363734
-0.7593805
-0.8363734
-0.8363734
-0.91336626
-0.8363734
-0.8363734
-0.7593805
-0.68238765
-0.60539484
-0.60539484
-0.60539484
-0.68238765
-0.60539484
-0.5284019
-0.4514091
-0.4514091
-0.5284019
-0.5284019
-0.5284019
-0.60539484
-0.68238765
-0.60539484
-0.60539484
-0.60539484
-0.68238765
-0.68238765
-0.60539484
-0.5284019
-0.4514091
-0.4514091
-0.4514091
-0.5284019
-0.5284019
-0.5284019
-0.5284019
-0.5284019
-0.5284019
-0.4514091
-0.5284019
-0.5284019
-0.5284019
-0.4514091
-0.37441623
-0.37441623
-0.37441623
-0.37441623
-0.29742336
-0.29742336
-0.29742336
-0.29742336
-0.29742336
-0.29742336
-0.2204305
-0.2204305
-0.2204305
-0.14343762
-0.066444755
-0.066444755
-0.066444755
-0.2204305
-0.37441623
-0.37441623
-0.2204305
-0.066444755
-0.14343762
-0.29742336
-0.29742336
-0.29742336
-0.14343762
-0.066444755
0.010547996
0.010547996
-0.066444755
-0.066444755
0.010547996
0.087540865
0.087540865
0.087540865
0.087540865
0.087540865
0.087540865
0.087540865
0.087540865
0.16453385
0.16453385
0.16453385
0.2415266
0.2415266
0.31851947
0.2415266
0.16453385
0.087540865
0.087540865
0.16453385
0.2415266
0.2415266
0.31851947
0.31851947
0.31851947
0.31851947
0.31851947
0.31851947
0.39551234
0.39551234
0.39551234
0.31851947
0.31851947
0.31851947
0.31851947
0.31851947
0.2415266
0.2415266
0.39551234
0.4725052
0.4725052
0.54949796
0.7034837
0.7034837
0.62649095
0.4725052
0.4725052
0.4725052
0.54949796
0.62649095
0.62649095
0.54949796
0.4725052
0.4725052
0.62649095
0.7034837
0.7804767
0.7804767
0.7034837
0.62649095
0.7034837
0.7034837
0.62649095
0.54949796
0.54949796
0.62649095
0.7804767
0.7804767
0.7804767
0.7804767
0.7804767
0.9344624
0.9344624
0.9344624
0.85746944
0.7804767
0.85746944
0.9344624
1.0114552
1.0114552
0.9344624
0.9344624
0.9344624
0.9344624
0.85746944
0.85746944
0.9344624
0.9344624
0.85746944
0.85746944
0.9344624
1.0114552
1.0114552
0.9344624
0.9344624
0.9344624
1.0114552
0.9344624
0.9344624
1.0114552
1.1654409
1.1654409
1.0884482
1.0114552
1.0114552
1.0884482
1.2424337
1.2424337
1.2424337
1.1654409
1.0884482
1.0114552
1.0884482
1.0884482
1.0884482
1.1654409
1.2424337
1.2424337
1.2424337
1.1654409
1.2424337
1.2424337
1.3194267
1.3194267
1.3194267
1.2424337
1.3194267
1.3194267
1.3194267
1.3194267
1.2424337
1.3194267
1.3964194
1.3964194
1.3194267
1.2424337
1.2424337
1.3194267
1.4734124
1.5504054
1.4734124
1.3964194
1.3964194
1.3964194
1.3964194
1.3964194
1.3964194
1.4734124
1.4734124
1.4734124
1.4734124
1.4734124
1.5504054
1.5504054
1.5504054
1.6273979
1.6273979
1.7043909
1.7043909
1.7813839
1.7043909
1.7043909
1.7043909
1.7813839
1.7813839
1.7813839
1.7043909
1.6273979
1.7043909
1.7813839
1.7813839
1.7813839
1.7043909
1.7043909
1.7813839
1.7813839
1.7813839
1.7813839
1.8583766
1.9353694
1.9353694
1.9353694
1.9353694
1.9353694
1.9353694
1.9353694
1.9353694
1.9353694
2.0123625
2.089355
2.166348
2.166348
2.089355
2.089355
2.089355
2.166348
2.243341
2.166348
2.166348
2.166348
2.3203335
2.3973265
2.3973265
2.3973265
2.3203335
2.3203335
2.3203335
2.3203335
2.3203335
2.243341
2.3203335
2.3973265
2.4743195
2.4743195
2.3973265
2.3973265
2.3973265
2.4743195
2.4743195
2.4743195
2.3973265
2.3973265
2.4743195
2.5513124
2.5513124
2.5513124
2.5513124
2.628305
2.628305
2.628305
2.5513124
2.628305
2.705298
2.705298
2.705298
2.705298
2.782291
2.782291
2.782291
2.859284
2.859284
2.782291
2.705298
2.628305
2.628305
2.628305
2.782291
2.859284
2.9362764
2.9362764
2.9362764
3.0132694
3.0902624
3.0902624
3.0132694
2.859284
2.782291
2.859284
2.9362764
2.9362764
2.9362764
2.9362764
3.0132694
3.0132694
3.0902624
3.0902624
3.0132694
2.9362764
2.9362764
3.0132694
3.0132694
3.0132694
3.0132694
2.9362764
3.0132694
3.0902624
3.1672554
3.1672554
3.1672554
3.1672554
3.1672554
3.1672554
3.1672554
3.1672554
3.1672554
3.1672554
3.1672554
3.244248
3.244248
3.321241
3.321241
3.244248
3.244248
3.244248
3.321241
3.321241
3.321241
3.321241
3.398234
3.398234
3.321241
3.321241
3.321241
3.321241
3.321241
3.398234
3.398234
3.398234
3.398234
3.398234
3.4752264
3.4752264
3.4752264
3.398234
3.398234
3.398234
3.398234
3.4752264
3.5522194
3.6292124
3.5522194
3.5522194
3.5522194
3.5522194
3.5522194
3.5522194
3.5522194
3.5522194
3.4752264
3.398234
3.4752264
3.6292124
3.6292124
3.6292124
3.6292124
3.6292124
3.6292124
3.6292124
3.6292124
3.706205
3.7831979
3.706205
3.6292124
3.6292124
3.706205
3.7831979
3.7831979
3.706205
3.706205
3.7831979
3.7831979
3.8601909
3.8601909
3.8601909
3.8601909
3.8601909
3.9371834
4.0141764
4.091169
4.0141764
3.9371834
3.8601909
3.8601909
3.8601909
3.9371834
3.9371834
4.0141764
4.0141764
4.0141764
3.9371834
3.9371834
3.9371834
4.0141764
4.091169
4.0141764
3.9371834
3.9371834
3.9371834
3.9371834
4.0141764
4.091169
4.1681623
4.1681623
4.1681623
4.1681623
4.1681623
4.1681623
4.091169
4.0141764
4.0141764
4.091169
4.1681623
4.245155
4.3221483
4.3221483
4.3221483
4.3221483
4.399141
4.399141
4.399141
4.3221483
4.245155
4.245155
4.3221483
4.4761333
4.4761333
4.3221483
4.3221483
4.399141
4.4761333
4.4761333
4.399141
4.3221483
4.3221483
4.4761333
4.553127
4.553127
4.6301193
4.6301193
4.553127
4.553127
4.4761333
4.4761333
4.553127
4.6301193
4.707112
4.707112
4.707112
4.707112
4.707112
4.707112
4.6301193
4.6301193
4.553127
4.553127
4.553127
4.6301193
4.707112
4.707112
4.707112
4.553127
4.553127
4.6301193
4.707112
4.7841053
4.7841053
4.707112
4.707112
4.6301193
4.6301193
4.707112
4.707112
4.7841053
4.7841053
4.707112
4.6301193
4.707112
4.7841053
4.861098
4.938091
5.015084
5.015084
4.938091
4.938091
4.861098
4.938091
4.938091
5.015084
5.015084
4.938091
4.938091
5.015084
5.015084
4.938091
4.938091
5.015084
5.0920763
5.0920763
5.015084
4.938091
4.938091
4.938091
5.015084
5.0920763
5.1690693
5.1690693
5.1690693
5.0920763
5.0920763
5.0920763
5.1690693
5.1690693
5.0920763
5.0920763
5.0920763
5.0920763
5.0920763
5.1690693
5.2460623
5.3230553
5.2460623
5.2460623
5.2460623
5.3230553
5.2460623
5.2460623
5.1690693
5.1690693
5.2460623
5.2460623
5.3230553
5.400048
5.477041
5.477041
5.400048
5.3230553
5.2460623
5.3230553
5.3230553
5.2460623
5.3230553
5.477041
5.5540338
5.5540338
5.5540338
5.477041
5.477041
5.477041
5.400048
5.400048
5.477041
5.5540338
5.6310263
5.6310263
5.6310263
5.5540338
5.5540338
5.5540338
5.7080193
5.7080193
5.6310263
5.5540338
5.477041
5.5540338
5.6310263
5.7080193
5.7080193
5.7080193
5.7850122
5.7850122
5.7080193
5.6310263
5.6310263
5.6310263
5.6310263
5.7080193
5.7080193
5.7080193
5.7080193
5.7080193
5.7080193
5.6310263
5.5540338
5.5540338
5.5540338
5.6310263
5.6310263
5.6310263
5.7080193
5.7850122
5.7850122
5.7850122
5.8620048
5.8620048
5.7850122
5.7080193
5.6310263
5.7080193
5.8620048
5.938998
5.938998
5.938998
5.938998
5.938998
5.8620048
5.7850122
5.8620048
5.938998
6.0159907
5.938998
5.7850122
5.6310263
5.6310263
5.7850122
5.938998
6.0159907
6.0159907
5.938998
5.938998
6.0159907
6.0159907
5.938998
5.8620048
5.7850122
5.7850122
5.8620048
5.938998
6.0159907
6.0159907
5.938998
5.938998
5.938998
6.0159907
6.0159907
5.938998
6.0159907
6.0929832
6.0929832
5.938998
5.938998
5.938998
6.0929832
6.1699767
6.1699767
6.0929832
6.0159907
6.0159907
6.0929832
6.1699767
6.1699767
6.1699767
6.246969
6.246969
6.246969
6.1699767
6.1699767
6.1699767
6.246969
6.246969
6.1699767
6.1699767
6.1699767
6.246969
6.3239627
6.3239627
6.3239627
6.3239627
6.3239627
6.246969
6.246969
6.246969
6.246969
6.246969
6.3239627
6.400955
6.400955
6.3239627
6.3239627
6.400955
6.4779477
6.400955
6.246969
6.1699767
6.1699767
6.246969
6.3239627
6.400955
6.400955
6.400955
6.400955
6.400955
6.400955
6.400955
6.400955
6.4779477
6.4779477
6.4779477
6.4779477
6.4779477
6.4779477
6.400955
6.400955
6.4779477
6.554941
6.6319337
6.554941
6.554941
6.554941
6.554941
6.554941
6.554941
6.4779477
6.554941
6.554941
6.554941
6.6319337
6.554941
6.554941
6.4779477
6.4779477
6.4779477
6.4779477
6.400955
6.400955
6.400955
6.400955
6.400955
6.4779477
6.4779477
6.4779477
6.4779477
6.554941
6.6319337
6.708926
6.708926
6.708926
6.554941
6.4779477
6.4779477
6.554941
6.6319337
6.6319337
6.6319337
6.6319337
6.6319337
6.6319337
6.708926
6.708926
6.708926
6.6319337
6.554941
6.554941
6.6319337
6.708926
6.708926
6.708926
6.708926
6.708926
6.708926
6.708926
6.6319337
6.6319337
6.6319337
6.554941
6.4779477
6.4779477
6.4779477
6.554941
6.554941
6.554941
6.554941
6.6319337
6.708926
6.708926
6.554941
6.554941
6.554941
6.554941
6.554941
6.6319337
6.708926
6.6319337
6.6319337
6.6319337
6.708926
6.708926
6.6319337
6.554941
6.554941
6.554941
6.554941
6.4779477
6.4779477
6.4779477
6.554941
6.6319337
6.6319337
6.6319337
6.554941
6.554941
6.4779477
6.4779477
6.554941
6.6319337
6.708926
6.7859197
6.708926
6.6319337
6.554941
6.4779477
6.4779477
6.554941
6.6319337
6.708926
6.708926
6.6319337
6.6319337
6.6319337
6.6319337
6.6319337
6.554941
6.554941
6.6319337
6.708926
6.708926
6.708926
6.6319337
6.6319337
6.6319337
6.6319337
6.6319337
6.6319337
6.6319337
6.6319337
6.6319337
6.708926
6.6319337
6.554941
6.4779477
6.554941
6.708926
6.7859197
6.7859197
6.7859197
6.7859197
6.7859197
6.7859197
6.7859197
6.708926
6.708926
6.708926
6.7859197
6.8629117
6.9399056
6.9399056
6.9399056
6.8629117
6.8629117
6.7859197
6.708926
6.708926
6.7859197
6.7859197
6.7859197
6.7859197
6.8629117
6.8629117
6.7859197
6.708926
6.7859197
6.8629117
6.8629117
6.9399056
6.8629117
6.8629117
6.7859197
6.7859197
6.7859197
6.708926
6.6319337
6.6319337
6.708926
6.7859197
6.8629117
6.8629117
6.8629117
6.8629117
6.8629117
6.8629117
6.9399056
6.8629117
6.8629117
6.8629117
6.8629117
6.7859197
6.708926
6.6319337
6.708926
6.708926
6.7859197
6.7859197
6.7859197
6.7859197
6.8629117
6.8629117
6.9399056
6.8629117
6.7859197
6.708926
6.6319337
6.708926
6.708926
6.708926
6.708926
6.7859197
6.7859197
6.7859197
6.7859197
6.7859197
6.7859197
6.7859197
6.7859197
6.708926
6.708926
6.708926
6.7859197
6.9399056
7.0168977
7.0168977
6.9399056
6.9399056
6.9399056
6.8629117
6.7859197
6.708926
6.708926
6.7859197
6.9399056
7.0168977
7.0168977
6.9399056
6.8629117
6.7859197
6.708926
6.6319337
6.6319337
6.6319337
6.708926
6.708926
6.7859197
6.8629117
6.8629117
6.9399056
6.8629117
6.8629117
6.8629117
6.7859197
6.7859197
6.708926
6.708926
6.708926
6.708926
6.708926
6.708926
6.708926
6.7859197
6.7859197
6.7859197
6.7859197
6.708926
6.6319337
6.6319337
6.708926
6.7859197
6.7859197
6.6319337
6.554941
6.554941
6.554941
6.708926
6.708926
6.6319337
6.554941
6.554941
6.6319337
6.6319337
6.6319337
6.6319337
6.6319337
6.6319337
6.708926
6.708926
6.708926
6.6319337
6.6319337
6.6319337
6.554941
6.554941
6.554941
6.554941
6.6319337
6.6319337
6.6319337
6.6319337
6.554941
6.554941
6.6319337
6.6319337
6.6319337
6.708926
6.7859197
6.7859197
6.7859197
6.7859197
6.7859197
6.708926
6.6319337
6.554941
6.554941
6.554941
6.6319337
6.554941
6.554941
6.554941
6.6319337
6.6319337
6.6319337
6.6319337
6.554941
6.554941
6.6319337
6.708926
6.708926
6.6319337
6.6319337
6.6319337
6.6319337
6.554941
6.554941
6.4779477
6.4779477
6.4779477
6.4779477
6.4779477
6.554941
6.4779477
6.4779477
6.400955
6.4779477
6.4779477
6.554941
6.554941
6.554941
6.554941
6.554941
6.554941
6.400955
6.400955
6.400955
6.4779477
6.554941
6.4779477
6.400955
6.3239627
6.3239627
6.400955
6.400955
6.400955
6.400955
6.400955
6.400955
6.3239627
6.3239627
6.3239627
6.400955
6.4779477
6.400955
6.3239627
6.246969
6.246969
6.246969
6.3239627
6.3239627
6.3239627
6.246969
6.0929832
6.0929832
6.0929832
6.1699767
6.1699767
6.1699767
6.1699767
6.1699767
6.1699767
6.1699767
6.246969
6.246969
6.246969
6.246969
6.1699767
6.1699767
6.0929832
6.0929832
6.0929832
6.0929832
6.0929832
6.0929832
6.0929832
6.0929832
6.1699767
6.1699767
6.1699767
6.1699767
6.0159907
6.0159907
6.0159907
6.0159907
6.0159907
5.938998
5.938998
6.0159907
6.0159907
6.0159907
6.0159907
6.0159907
5.938998
5.938998
5.938998
5.938998
5.938998
5.8620048
5.938998
5.938998
6.0159907
5.938998
5.7850122
5.7850122
5.7850122
5.8620048
5.938998
5.8620048
5.7850122
5.7080193
5.7080193
5.8620048
5.938998
5.8620048
5.7850122
5.7080193
5.6310263
5.6310263
5.6310263
5.6310263
5.6310263
5.6310263
5.6310263
5.6310263
5.6310263
5.6310263
5.5540338
5.477041
5.477041
5.477041
5.477041
5.5540338
5.5540338
5.5540338
5.5540338
5.5540338
5.5540338
5.5540338
5.5540338
5.5540338
5.5540338
5.400048
5.3230553
5.3230553
5.400048
5.477041
5.5540338
5.477041
5.400048
5.477041
5.477041
5.5540338
5.477041
5.400048
5.400048
5.400048
5.400048
5.400048
5.400048
5.400048
5.477041
5.477041
5.400048
5.3230553
5.400048
5.477041
5.400048
5.3230553
5.2460623
5.2460623
5.3230553
5.400048
5.400048
5.400048
5.400048
5.3230553
5.3230553
5.2460623
5.1690693
5.1690693
5.2460623
5.3230553
5.400048
5.3230553
5.2460623
5.0920763
5.0920763
5.1690693
5.1690693
5.0920763
5.0920763
5.1690693
5.2460623
5.2460623
5.2460623
5.1690693
5.1690693
5.1690693
5.0920763
4.938091
4.861098
4.861098
4.938091
5.015084
5.015084
4.938091
4.938091
5.015084
5.0920763
5.0920763
5.015084
4.938091
5.015084
5.015084
5.015084
5.015084
5.015084
5.015084
5.015084
4.938091
4.861098
4.861098
4.7841053
4.7841053
4.7841053
4.7841053
4.707112
4.6301193
4.707112
4.707112
4.707112
4.707112
4.707112
4.707112
4.6301193
4.6301193
4.553127
4.6301193
4.6301193
4.707112
4.707112
4.6301193
4.6301193
4.553127
4.553127
4.553127
4.553127
4.4761333
4.399141
4.399141
4.399141
4.399141
4.399141
4.4761333
4.4761333
4.4761333
4.4761333
4.4761333
4.3221483
4.3221483
4.3221483
4.399141
4.4761333
4.4761333
4.4761333
4.399141
4.399141
4.399141
4.399141
4.399141
4.399141
4.399141
4.399141
4.399141
4.3221483
4.399141
4.399141
4.4761333
4.399141
4.3221483
4.245155
4.3221483
4.399141
4.399141
4.399141
4.3221483
4.245155
4.245155
4.1681623
4.091169
4.091169
4.1681623
4.245155
4.1681623
4.1681623
4.1681623
4.245155
4.3221483
4.399141
4.3221483
4.1681623
4.1681623
4.1681623
4.245155
4.1681623
4.091169
4.091169
4.091169
4.1681623
4.091169
4.091169
4.0141764
3.9371834
3.9371834
4.0141764
4.0141764
4.0141764
3.9371834
3.9371834
3.9371834
3.9371834
3.9371834
3.9371834
4.0141764
4.0141764
4.0141764
4.0141764
4.0141764
4.0141764
4.0141764
3.9371834
3.8601909
3.8601909
3.8601909
3.8601909
3.9371834
4.0141764
3.9371834
3.8601909
3.9371834
3.9371834
4.0141764
3.9371834
3.9371834
3.8601909
3.7831979
3.7831979
3.8601909
3.9371834
3.8601909
3.7831979
3.706205
3.6292124
3.706205
3.706205
3.706205
3.7831979
3.7831979
3.8601909
3.8601909
3.7831979
3.7831979
3.706205
3.6292124
3.6292124
3.6292124
3.6292124
3.706205
3.6292124
3.5522194
3.4752264
3.4752264
3.398234
3.398234
3.4752264
3.4752264
3.398234
3.398234
3.398234
3.398234
3.398234
3.398234
3.4752264
3.4752264
3.4752264
3.398234
3.398234
3.398234
3.4752264
3.5522194
3.4752264
3.398234
3.321241
3.321241
3.321241
3.321241
3.244248
3.1672554
3.1672554
3.244248
3.398234
3.398234
3.398234
3.244248
3.0902624
3.0902624
3.0902624
3.1672554
3.1672554
3.0902624
3.1672554
3.1672554
3.244248
3.321241
3.321241
3.244248
3.0902624
3.0902624
3.0902624
3.0902624
3.0902624
3.0902624
3.0902624
3.0902624
3.0902624
3.0132694
3.0132694
3.0132694
3.0132694
3.0902624
3.0902624
3.0132694
3.0132694
3.0132694
3.0902624
3.0902624
3.0132694
3.0132694
3.0132694
3.0902624
3.0132694
2.9362764
2.9362764
3.0132694
3.0132694
3.0132694
2.9362764
2.859284
2.859284
2.859284
2.859284
2.859284
2.859284
2.9362764
3.0132694
3.0132694
2.859284
2.705298
2.705298
2.859284
2.9362764
2.859284
2.782291
2.782291
2.782291
2.782291
2.705298
2.628305
2.628305
2.628305
2.628305
2.705298
2.782291
2.782291
2.782291
2.705298
2.628305
2.628305
2.628305
2.628305
2.5513124
2.5513124
2.628305
2.705298
2.705298
2.705298
2.628305
2.628305
2.628305
2.628305
2.628305
2.5513124
2.628305
2.628305
2.705298
2.628305
2.628305
2.5513124
2.5513124
2.5513124
2.5513124
2.628305
2.628305
2.5513124
2.5513124
2.5513124
2.5513124
2.3973265
2.3973265
2.3973265
2.4743195
2.628305
2.628305
2.5513124
2.4743195
2.4743195
2.4743195
2.4743195
2.4743195
2.3973265
2.3973265
2.3973265
2.3973265
2.3973265
2.4743195
2.628305
2.628305
2.5513124
2.3973265
2.3973265
2.4743195
2.4743195
2.3973265
2.3203335
2.3203335
2.3203335
2.3203335
2.3203335
2.243341
2.243341
2.166348
2.089355
2.0123625
2.089355
2.243341
2.3203335
2.3203335
2.243341
2.166348
2.166348
2.166348
2.089355
2.089355
2.166348
2.243341
2.3203335
2.3203335
2.243341
2.243341
2.243341
2.243341
2.166348
2.089355
2.0123625
2.0123625
2.0123625
2.0123625
2.0123625
2.0123625
2.0123625
2.0123625
2.0123625
2.0123625
2.0123625
1.9353694
2.0123625
2.089355
2.089355
2.0123625
1.9353694
1.8583766
1.8583766
1.8583766
1.8583766
1.8583766
1.9353694
1.8583766
1.7813839
1.7043909
1.6273979
1.6273979
1.7043909
1.7813839
1.7813839
1.7813839
1.7813839
1.7043909
1.7043909
1.7813839
1.7813839
1.7813839
1.7813839
1.7043909
1.7813839
1.7813839
1.7813839
1.7043909
1.6273979
1.6273979
1.7043909
1.7813839
1.7813839
1.7043909
1.7043909
1.7043909
1.7043909
1.6273979
1.5504054
1.5504054
1.5504054
1.6273979
1.6273979
1.5504054
1.5504054
1.5504054
1.5504054
1.5504054
1.4734124
1.5504054
1.5504054
1.5504054
1.5504054
1.5504054
1.5504054
1.6273979
1.6273979
1.7043909
1.7813839
1.9353694
2.166348
2.243341
2.3203335
2.3203335
2.3973265
2.4743195
2.4743195
2.5513124
2.5513124
2.628305
2.705298
2.705298
2.628305
2.628305
2.628305
2.782291
2.782291
2.859284
2.859284
2.9362764
3.0132694
3.0902624
3.0132694
3.0132694
3.0902624
3.244248
3.321241
3.398234
3.4752264
3.4752264
3.5522194
3.6292124
3.706205
3.7831979
3.7831979
3.8601909
4.0141764
4.091169
4.091169
4.091169
4.091169
4.245155
4.245155
4.3221483
4.3221483
4.3221483
4.399141
4.4761333
4.553127
4.6301193
4.6301193
4.6301193
4.707112
4.7841053
4.861098
4.938091
5.015084
5.015084
5.015084
5.0920763
5.1690693
5.1690693
5.2460623
5.3230553
5.400048
5.477041
5.477041
5.5540338
5.5540338
5.5540338
5.5540338
5.6310263
5.7850122
5.8620048
5.938998
5.938998
5.938998
5.938998
5.938998
6.0929832
6.246969
6.400955
6.400955
6.400955
6.4779477
6.4779477
6.4779477
6.554941
6.6319337
6.708926
6.708926
6.708926
6.708926
6.7859197
6.7859197
6.8629117
6.8629117
7.0168977
7.0938907
7.1708837
7.0938907
7.0938907
7.0938907
7.1708837
7.1708837
7.2478766
7.3248687
7.4018626
7.4788547
7.5558486
7.5558486
7.5558486
7.5558486
7.6328406
7.7098336
7.7868266
7.7868266
7.7868266
7.7868266
7.8638196
7.8638196
7.9408126
8.017806
8.094798
8.094798
8.017806
8.017806
7.9408126
8.017806
8.171791
8.248784
8.248784
8.248784
8.248784
8.248784
8.248784
8.248784
8.248784
8.248784
8.325777
8.40277
8.40277
8.40277
8.479763
8.556756
8.556756
8.479763
8.556756
8.633748
8.710741
8.633748
8.556756
8.556756
8.710741
8.787734
8.787734
8.787734
8.787734
8.864727
8.94172
8.94172
8.94172
8.94172
9.018713
9.095705
9.172699
9.172699
9.172699
9.172699
9.172699
9.249691
9.326684
9.403676
9.403676
9.326684
9.326684
9.326684
9.403676
9.403676
9.48067
9.557663
9.634656
9.634656
9.634656
9.557663
9.557663
9.634656
9.634656
9.634656
9.634656
9.711648
9.711648
9.711648
9.711648
9.788641
9.865635
9.942627
9.942627
9.942627
9.942627
10.01962
9.942627
9.865635
9.788641
9.865635
10.01962
10.173605
10.173605
10.096613
10.096613
10.096613
10.096613
10.096613
10.01962
10.096613
10.173605
10.250599
10.250599
10.327592
10.250599
10.250599
10.173605
10.173605
10.173605
10.250599
10.250599
10.173605
10.173605
10.173605
10.250599
10.327592
10.327592
10.327592
10.250599
10.250599
10.250599
10.250599
10.250599
10.250599
10.327592
10.327592
10.250599
10.096613
10.096613
10.096613
10.173605
10.173605
10.173605
10.250599
10.327592
10.327592
10.250599
10.250599
10.250599
10.327592
10.250599
10.173605
10.173605
10.173605
10.173605
10.173605
10.173605
10.096613
10.01962
9.942627
10.01962
10.096613
10.096613
10.01962
9.942627
10.01962
10.01962
10.01962
10.01962
9.942627
9.865635
9.788641
9.788641
9.788641
9.865635
9.865635
9.865635
9.865635
9.865635
9.865635
9.788641
9.711648
9.634656
9.634656
9.557663
9.48067
9.48067
9.48067
9.557663
9.48067
9.48067
9.48067
9.403676
9.403676
9.403676
9.403676
9.326684
9.326684
9.326684
9.403676
9.403676
9.403676
9.403676
9.403676
9.326684
9.249691
9.172699
9.172699
9.095705
9.018713
9.018713
8.94172
8.864727
8.864727
8.864727
8.787734
8.633748
8.556756
8.556756
8.633748
8.710741
8.633748
8.633748
8.633748
8.633748
8.633748
8.556756
8.556756
8.479763
8.479763
8.40277
8.40277
8.479763
8.40277
8.325777
8.325777
8.325777
8.325777
8.325777
8.325777
8.248784
8.325777
8.325777
8.325777
8.248784
8.094798
8.017806
8.094798
8.094798
8.094798
8.017806
7.8638196
7.7868266
7.8638196
7.9408126
7.9408126
7.9408126
7.8638196
7.8638196
7.8638196
7.9408126
7.7868266
7.6328406
7.4788547
7.4788547
7.5558486
7.5558486
7.4788547
7.4788547
7.4018626
7.4018626
7.4018626
7.4018626
7.4018626
7.4018626
7.4018626
7.3248687
7.3248687
7.1708837
7.0938907
7.0938907
7.0938907
7.0938907
7.0938907
7.1708837
7.1708837
7.0938907
7.0168977
7.0168977
6.9399056
6.9399056
6.9399056
6.9399056
6.9399056
6.9399056
6.8629117
6.7859197
6.7859197
6.708926
6.708926
6.708926
6.708926
6.708926
6.708926
6.6319337
6.6319337
6.6319337
6.6319337
6.708926
6.708926
6.708926
6.708926
6.708926
6.6319337
6.554941
6.554941
6.554941
6.4779477
6.4779477
6.554941
6.6319337
6.6319337
6.554941
6.4779477
6.400955
6.400955
6.4779477
6.400955
6.3239627
6.246969
6.246969
6.3239627
6.3239627
6.246969
6.246969
6.3239627
6.3239627
6.246969
6.1699767
6.246969
6.246969
6.246969
6.1699767
6.1699767
6.1699767
6.246969
6.246969
6.246969
6.1699767
6.0929832
6.0159907
6.0159907
6.0159907
6.0929832
6.1699767
6.1699767
6.1699767
6.0929832
6.0929832
6.0929832
6.1699767
6.1699767
6.1699767
6.0929832
6.0159907
6.0929832
6.0929832
6.0929832
6.0929832
6.1699767
6.1699767
6.1699767
6.0929832
6.0159907
6.0929832
6.0929832
6.0159907
6.0929832
6.1699767
6.246969
6.3239627
6.3239627
6.246969
6.1699767
6.1699767
6.0929832
6.0929832
6.246969
6.3239627
6.3239627
6.3239627
6.3239627
6.400955
6.4779477
6.400955
6.400955
6.400955
6.400955
6.400955
6.3239627
6.246969
6.246969
6.246969
6.3239627
6.3239627
6.3239627
6.400955
6.400955
6.4779477
6.4779477
6.4779477
6.400955
6.400955
6.400955
6.554941
6.6319337
6.6319337
6.708926
6.708926
6.708926
6.7859197
6.7859197
6.7859197
6.8629117
6.8629117
6.9399056
6.9399056
6.9399056
6.9399056
6.9399056
6.9399056
6.9399056
7.0168977
6.9399056
6.9399056
6.9399056
6.9399056
6.9399056
7.0168977
7.0168977
7.0938907
7.0938907
7.1708837
7.1708837
7.1708837
7.1708837
7.2478766
7.3248687
7.3248687
7.4018626
7.4018626
7.4788547
7.4788547
7.4788547
7.4788547
7.5558486
7.5558486
7.6328406
7.6328406
7.7098336
7.7868266
7.8638196
7.8638196
7.8638196
7.7868266
7.7868266
7.7868266
7.7868266
7.7868266
7.8638196
7.9408126
7.9408126
7.8638196
7.7868266
7.8638196
7.9408126
8.017806
8.094798
8.017806
8.017806
8.017806
8.094798
8.094798
8.094798
8.094798
8.094798
8.171791
8.171791
8.248784
8.248784
8.325777
8.325777
8.325777
8.325777
8.248784
8.248784
8.248784
8.248784
8.248784
8.248784
8.248784
8.248784
8.325777
8.40277
8.40277
8.325777
8.248784
8.248784
8.325777
8.40277
8.479763
8.479763
8.556756
8.479763
8.479763
8.479763
8.479763
8.479763
8.479763
8.479763
8.479763
8.479763
8.556756
8.556756
8.633748
8.556756
8.633748
8.633748
8.633748
8.710741
8.633748
8.633748
8.633748
8.633748
8.710741
8.787734
8.787734
8.787734
8.787734
8.787734
8.710741
8.633748
8.633748
8.710741
8.787734
8.864727
8.864727
8.864727
8.864727
8.94172
8.94172
8.864727
8.864727
8.864727
8.864727
8.94172
8.94172
8.94172
8.864727
8.864727
8.94172
8.94172
8.94172
8.94172
8.94172
8.94172
9.018713
9.018713
9.018713
8.94172
8.94172
9.095705
9.095705
9.095705
9.095705
9.172699
9.172699
9.172699
9.172699
9.172699
9.172699
9.249691
9.249691
9.326684
9.403676
9.48067
9.557663
9.634656
9.711648
9.711648
9.711648
9.711648
9.711648
9.711648
9.788641
9.788641
9.865635
9.865635
9.942627
10.01962
10.01962
10.01962
10.096613
10.173605
10.250599
10.250599
10.173605
10.250599
10.327592
10.481577
10.635562
10.635562
10.635562
10.55857
10.635562
10.712556
10.789549
10.789549
10.789549
10.789549
10.866541
10.866541
10.866541
10.866541
10.866541
10.866541
10.866541
10.866541
10.789549
10.866541
11.020527
11.174513
11.174513
11.174513
11.020527
10.943534
10.943534
10.943534
11.020527
11.09752
11.09752
11.09752
11.09752
11.020527
11.020527
11.09752
11.174513
11.251506
11.174513
11.09752
11.020527
11.020527
11.020527
11.020527
11.020527
11.09752
11.09752
11.020527
11.020527
11.020527
11.09752
11.09752
11.09752
11.020527
11.020527
11.020527
11.020527
11.020527
10.943534
10.866541
10.943534
10.943534
10.943534
10.943534
11.020527
11.09752
11.09752
11.09752
11.09752
11.020527
10.943534
11.020527
11.09752
11.09752
11.020527
10.943534
10.943534
11.020527
10.943534
10.866541
10.789549
10.635562
10.55857
10.635562
10.635562
10.635562
10.55857
10.55857
10.481577
10.55857
10.55857
10.481577
10.404584
10.327592
10.327592
10.250599
10.250599
10.173605
10.173605
10.250599
10.250599
10.173605
10.096613
10.096613
10.096613
10.01962
10.01962
10.096613
10.096613
10.01962
9.942627
10.01962
10.01962
10.01962
9.942627
9.942627
9.942627
9.942627
9.865635
9.865635
9.865635
9.865635
9.865635
9.942627
10.01962
10.01962
9.942627
9.942627
9.942627
9.942627
9.865635
9.942627
9.865635
9.865635
9.788641
9.788641
9.788641
9.865635
9.865635
9.788641
9.711648
9.711648
9.788641
9.788641
9.788641
9.711648
9.634656
9.634656
9.711648
9.711648
9.711648
9.634656
9.634656
9.634656
9.634656
9.634656
9.634656
9.711648
9.788641
9.711648
9.711648
9.788641
9.788641
9.788641
9.788641
9.788641
9.865635
9.942627
10.01962
10.01962
10.01962
10.096613
10.173605
10.173605
10.173605
10.250599
10.250599
10.250599
10.173605
10.173605
10.173605
10.173605
10.250599
10.250599
10.327592
10.327592
10.404584
10.404584
10.481577
10.481577
10.481577
10.481577
10.481577
10.481577
10.55857
10.55857
10.55857
10.55857
10.55857
10.55857
10.635562
10.712556
10.712556
10.712556
10.712556
10.712556
10.712556
10.712556
10.789549
10.866541
10.789549
10.712556
10.635562
10.635562
10.712556
10.789549
10.789549
10.789549
10.789549
10.789549
10.789549
10.866541
10.866541
10.789549
10.789549
10.712556
10.789549
10.789549
10.943534
10.943534
10.943534
11.020527
11.09752
11.174513
11.09752
11.020527
11.09752
11.09752
11.09752
11.09752
11.020527
11.09752
11.174513
11.174513
11.174513
11.174513
11.174513
11.174513
11.174513
11.174513
11.09752
11.09752
11.174513
11.251506
11.328498
11.328498
11.251506
11.251506
11.174513
11.174513
11.174513
11.251506
11.328498
11.251506
11.174513
11.09752
11.09752
11.09752
11.174513
11.251506
11.328498
11.328498
11.328498
11.251506
11.174513
11.174513
11.174513
11.251506
11.251506
11.251506
11.251506
11.251506
11.251506
11.174513
11.09752
11.09752
11.251506
11.251506
11.251506
11.251506
11.251506
11.328498
11.251506
11.328498
11.328498
11.405491
11.405491
11.328498
11.251506
11.251506
11.251506
11.251506
11.174513
11.09752
11.09752
11.174513
11.174513
11.09752
11.020527
10.943534
11.020527
11.09752
11.09752
11.09752
11.09752
11.174513
11.328498
11.405491
11.328498
11.251506
11.174513
11.174513
11.251506
11.251506
11.251506
11.328498
11.328498
11.328498
11.328498
11.328498
11.328498
11.328498
11.251506
11.174513
11.09752
11.174513
11.328498
11.405491
11.482485
11.559477
11.63647
11.559477
11.559477
11.482485
11.482485
11.482485
11.559477
11.559477
11.559477
11.559477
11.559477
11.713463
11.713463
11.713463
11.559477
11.482485
11.482485
11.559477
11.63647
11.63647
11.63647
11.559477
11.482485
11.482485
11.63647
11.63647
11.713463
11.713463
11.713463
11.713463
11.713463
11.63647
11.63647
11.713463
11.790455
11.867449
11.867449
11.944442
11.944442
11.867449
11.790455
11.790455
11.790455
11.944442
11.944442
11.944442
11.790455
11.790455
11.944442
12.098427
12.17542
12.17542
12.17542
12.17542
12.252412
12.329406
12.329406
12.329406
12.329406
12.329406
12.406399
12.483391
12.560384
12.560384
12.483391
12.406399
12.406399
12.483391
12.560384
12.637377
12.560384
12.560384
12.560384
12.637377
12.714371
12.791363
12.791363
12.791363
12.791363
12.868356
12.945348
12.945348
13.022341
13.022341
13.022341
13.022341
13.022341
13.022341
13.099335
13.099335
12.945348
12.945348
12.945348
12.945348
13.022341
13.176328
13.176328
13.176328
13.099335
13.176328
13.25332
13.25332
13.330313
13.330313
13.330313
13.330313
13.407305
13.484299
13.561292
13.638285
13.638285
13.561292
13.484299
13.484299
13.561292
13.561292
13.561292
13.561292
13.561292
13.561292
13.638285
13.715277
13.79227
13.869264
13.869264
13.869264
13.869264
13.869264
13.946256
14.023249
14.100242
14.100242
14.023249
14.023249
14.023249
14.177234
14.254227
14.254227
14.254227
14.177234
14.177234
14.177234
14.177234
14.254227
14.254227
14.331221
14.331221
14.408213
14.485206
14.485206
14.562199
14.639191
14.562199
14.485206
14.485206
14.485206
14.485206
14.562199
14.562199
14.562199
14.639191
14.716185
14.793178
14.793178
14.793178
14.793178
14.793178
14.716185
14.793178
14.793178
14.87017
14.793178
14.87017
14.947162
15.024156
15.10115
15.10115
15.10115
15.178142
15.178142
15.178142
15.178142
15.178142
15.178142
15.10115
15.10115
15.178142
15.178142
15.178142
15.178142
15.255134
15.178142
15.178142
15.10115
15.178142
15.178142
15.255134
15.255134
15.332128
15.332128
15.255134
15.178142
15.178142
15.178142
15.255134
15.255134
15.332128
15.40912
15.40912
15.40912
15.40912
15.40912
15.40912
15.486114
15.486114
15.40912
15.40912
15.486114
15.563106
15.563106
15.563106
15.563106
15.563106
15.6401
15.563106
15.563106
15.486114
15.40912
15.486114
15.486114
15.40912
15.40912
15.40912
15.486114
15.563106
15.6401
15.6401
15.563106
15.563106
15.6401
15.717092
15.717092
15.6401
15.563106
15.563106
15.563106
15.563106
15.486114
15.486114
15.40912
15.40912
15.40912
15.486114
15.486114
15.486114
15.40912
15.255134
15.178142
15.255134
15.332128
15.332128
15.40912
15.40912
15.40912
15.40912
15.332128
15.255134
15.255134
15.332128
15.40912
15.40912
15.332128
15.255134
15.332128
15.486114
15.486114
15.40912
15.40912
15.40912
15.332128
15.332128
15.332128
15.332128
15.40912
15.40912
15.332128
15.332128
15.332128
15.332128
15.255134
15.178142
15.178142
15.332128
15.40912
15.486114
15.332128
15.255134
15.178142
15.178142
15.178142
15.178142
15.255134
15.255134
15.178142
15.178142
15.10115
15.10115
15.178142
15.332128
15.332128
15.255134
15.178142
15.10115
15.10115
15.024156
15.10115
15.10115
15.178142
15.178142
15.178142
15.10115
15.024156
14.947162
14.947162
14.947162
14.947162
14.947162
14.947162
14.87017
14.87017
14.87017
14.947162
15.024156
15.024156
15.024156
14.87017
14.793178
14.716185
14.716185
14.793178
14.793178
14.793178
14.716185
14.716185
14.716185
14.716185
14.716185
14.716185
14.639191
14.716185
14.716185
14.716185
