# Supplementary material for: Performances of the PIPER scalable child human body model in accident reconstruction
Source: PLoS One. 2017 Nov 14;12(11):e0187916. doi: 10.1371/journal.pone.0187916 (PMC5685610; doi:10.1371/journal.pone.0187916)
Supplement: S2 Data — This zip folder contains input accelerations for reproducibility of the accident reconstruction. Also, the readings from the dummy sensor are reported for reproducibility of the calculations. (ZIP) [file pone.0187916.s010.zip › CHANNEL/RAC02.025]

Test object number          :1
Name of the channel         :Head Acceleration Z
Laboratory channel code     :14HEAD0000Q6ACZP
Customer channel code       :14HEAD0000Q6ACZP
Channel code                :14HEAD0000Q6ACZP
Unit                        :m/(s*s)
Direction                   :Z
Dimension                   :AC
Transducer type             :EB603Z
Pre-filter type             :4000Hz 6pole Butterworth (device internal)
Cut off frequency           :4000.0
Channel frequency class     :2000
Channel amplitude class     :2500.0
Reference channel           :implicit
Reference channel name      :NOVALUE
Data source                 :transducer
Data status                 :ok
Sampling interval           :5.0E-5
Bit resolution              :16
.ValidationRemark           :Seulement la gamme [-6.0 sec; 39.964 sec] a �t� lue. Gamme demand�e: [-6.0 sec; 40.0 sec].
Time of first sample        :-0.2
Number of samples           :34000
First global maximum value  :44.848846
Time of maximum value       :0.03379999
First global minimum value  :-314.6397
Time of minimum value       :0.086799994
Start offset interval       :-0.1
End offset interval         :-0.05
-4.90523
-4.90523
-5.058792
-5.212354
-5.289135
-5.289135
-5.212354
-5.135573
-5.135573
-5.135573
-5.212354
-5.212354
-5.212354
-5.135573
-4.9820113
-4.90523
-4.8284492
-4.90523
-4.90523
-5.058792
-5.135573
-5.212354
-5.135573
-4.9820113
-4.90523
-4.9820113
-5.058792
-5.058792
-5.058792
-5.058792
-5.135573
-5.212354
-5.212354
-5.135573
-5.058792
-4.9820113
-4.90523
-4.9820113
-5.058792
-5.058792
-5.135573
-5.058792
-4.9820113
-4.90523
-4.90523
-4.9820113
-4.9820113
-4.90523
-4.90523
-4.90523
-4.90523
-4.90523
-4.90523
-4.9820113
-4.9820113
-4.9820113
-4.90523
-4.8284492
-4.8284492
-4.8284492
-4.8284492
-4.9820113
-5.058792
-5.135573
-5.058792
-4.9820113
-4.90523
-4.90523
-4.90523
-4.90523
-4.9820113
-4.9820113
-4.9820113
-4.90523
-4.90523
-4.9820113
-4.9820113
-4.90523
-4.751668
-4.674887
-4.751668
-4.90523
-4.9820113
-4.90523
-4.90523
-4.90523
-4.90523
-4.90523
-4.8284492
-4.90523
-4.90523
-4.9820113
-4.9820113
-4.9820113
-4.9820113
-5.058792
-5.058792
-5.058792
-4.90523
-4.90523
-4.90523
-4.9820113
-4.9820113
-4.90523
-4.90523
-5.058792
-5.135573
-5.135573
-5.058792
-4.9820113
-4.9820113
-4.9820113
-4.9820113
-4.9820113
-4.9820113
-5.058792
-5.058792
-5.058792
-4.9820113
-4.90523
-4.90523
-4.9820113
-4.9820113
-4.9820113
-4.9820113
-5.058792
-5.135573
-5.058792
-4.9820113
-5.058792
-5.058792
-4.9820113
-4.9820113
-4.90523
-4.9820113
-5.058792
-5.058792
-5.058792
-5.058792
-5.058792
-4.9820113
-4.90523
-4.90523
-4.9820113
-5.058792
-4.9820113
-4.9820113
-4.9820113
-4.9820113
-4.90523
-4.751668
-4.751668
-4.8284492
-4.90523
-4.90523
-4.90523
-4.90523
-4.90523
-4.90523
-5.058792
-5.135573
-5.135573
-5.058792
-4.9820113
-4.9820113
-4.9820113
-5.135573
-5.135573
-5.058792
-4.9820113
-4.9820113
-4.9820113
-5.058792
-4.9820113
-4.90523
-4.8284492
-4.8284492
-4.9820113
-5.058792
-5.058792
-5.058792
-5.058792
-4.9820113
-4.9820113
-5.058792
-5.212354
-5.212354
-5.212354
-5.135573
-5.058792
-5.058792
-4.9820113
-4.9820113
-4.9820113
-4.9820113
-5.058792
-5.058792
-5.135573
-5.135573
-5.058792
-4.9820113
-4.9820113
-5.058792
-5.058792
-5.135573
-5.135573
-5.212354
-5.212354
-5.212354
-5.212354
-5.212354
-5.135573
-5.135573
-5.058792
-5.058792
-5.058792
-4.9820113
-5.058792
-5.135573
-5.135573
-5.135573
-5.135573
-5.135573
-5.135573
-5.135573
-5.135573
-5.212354
-5.212354
-5.212354
-5.212354
-5.135573
-5.135573
-5.135573
-5.212354
-5.289135
-5.212354
-5.212354
-5.289135
-5.289135
-5.289135
-5.212354
-5.135573
-5.135573
-5.212354
-5.289135
-5.289135
-5.212354
-5.135573
-5.135573
-5.212354
-5.289135
-5.289135
-5.289135
-5.3659163
-5.3659163
-5.289135
-5.289135
-5.289135
-5.289135
-5.289135
-5.289135
-5.289135
-5.289135
-5.289135
-5.212354
-5.135573
-5.212354
-5.289135
-5.289135
-5.289135
-5.212354
-5.289135
-5.289135
-5.289135
-5.3659163
-5.3659163
-5.442697
-5.442697
-5.442697
-5.442697
-5.442697
-5.442697
-5.519478
-5.519478
-5.442697
-5.442697
-5.442697
-5.442697
-5.519478
-5.519478
-5.442697
-5.3659163
-5.3659163
-5.442697
-5.519478
-5.442697
-5.3659163
-5.3659163
-5.442697
-5.442697
-5.442697
-5.289135
-5.212354
-5.135573
-5.212354
-5.289135
-5.442697
-5.442697
-5.3659163
-5.289135
-5.289135
-5.289135
-5.289135
-5.289135
-5.3659163
-5.442697
-5.442697
-5.442697
-5.442697
-5.519478
-5.519478
-5.442697
-5.3659163
-5.289135
-5.289135
-5.3659163
-5.3659163
-5.289135
-5.3659163
-5.3659163
-5.442697
-5.442697
-5.442697
-5.3659163
-5.3659163
-5.289135
-5.3659163
-5.289135
-5.289135
-5.289135
-5.289135
-5.289135
-5.289135
-5.289135
-5.3659163
-5.442697
-5.442697
-5.3659163
-5.212354
-5.212354
-5.289135
-5.289135
-5.289135
-5.3659163
-5.442697
-5.3659163
-5.212354
-5.212354
-5.289135
-5.289135
-5.212354
-5.212354
-5.289135
-5.289135
-5.212354
-5.212354
-5.212354
-5.212354
-5.212354
-5.212354
-5.289135
-5.3659163
-5.442697
-5.3659163
-5.3659163
-5.289135
-5.212354
-5.289135
-5.289135
-5.289135
-5.212354
-5.212354
-5.212354
-5.3659163
-5.442697
-5.519478
-5.519478
-5.519478
-5.519478
-5.519478
-5.442697
-5.442697
-5.3659163
-5.3659163
-5.3659163
-5.442697
-5.442697
-5.442697
-5.442697
-5.3659163
-5.3659163
-5.3659163
-5.3659163
-5.442697
-5.442697
-5.3659163
-5.3659163
-5.442697
-5.442697
-5.442697
-5.3659163
-5.289135
-5.289135
-5.289135
-5.3659163
-5.3659163
-5.3659163
-5.289135
-5.212354
-5.289135
-5.3659163
-5.3659163
-5.3659163
-5.3659163
-5.3659163
-5.442697
-5.3659163
-5.289135
-5.212354
-5.212354
-5.289135
-5.289135
-5.289135
-5.3659163
-5.519478
-5.519478
-5.519478
-5.442697
-5.442697
-5.442697
-5.442697
-5.3659163
-5.3659163
-5.289135
-5.212354
-5.212354
-5.212354
-5.212354
-5.289135
-5.289135
-5.212354
-5.135573
-5.135573
-5.135573
-5.058792
-5.058792
-5.058792
-5.058792
-5.058792
-5.058792
-5.058792
-5.058792
-5.058792
-5.135573
-5.058792
-5.058792
-5.058792
-5.058792
-4.9820113
-4.9820113
-4.9820113
-5.058792
-4.9820113
-4.9820113
-4.9820113
-4.9820113
-5.058792
-4.9820113
-4.90523
-4.8284492
-4.8284492
-4.90523
-4.90523
-4.90523
-4.751668
-4.674887
-4.751668
-4.8284492
-4.751668
-4.674887
-4.674887
-4.751668
-4.8284492
-4.751668
-4.674887
-4.521325
-4.5981064
-4.674887
-4.751668
-4.751668
-4.5981064
-4.521325
-4.521325
-4.4445443
-4.4445443
-4.367763
-4.367763
-4.2909822
-4.2142015
-4.2909822
-4.367763
-4.4445443
-4.4445443
-4.367763
-4.2909822
-4.2909822
-4.2909822
-4.2909822
-4.2142015
-4.13742
-4.2142015
-4.2909822
-4.2142015
-4.0606394
-3.9070773
-3.983858
-4.13742
-4.2142015
-4.2142015
-4.13742
-4.13742
-4.13742
-4.13742
-4.13742
-4.0606394
-4.0606394
-3.983858
-3.983858
-3.983858
-4.0606394
-4.0606394
-3.983858
-3.9070773
-3.8302965
-3.8302965
-3.8302965
-3.9070773
-3.983858
-3.983858
-3.9070773
-3.8302965
-3.7535152
-3.7535152
-3.6767344
-3.5999532
-3.6767344
-3.7535152
-3.8302965
-3.8302965
-3.7535152
-3.7535152
-3.7535152
-3.7535152
-3.6767344
-3.6767344
-3.6767344
-3.6767344
-3.5999532
-3.4463913
-3.4463913
-3.5999532
-3.5999532
-3.5999532
-3.5999532
-3.5999532
-3.5231724
-3.5231724
-3.5231724
-3.5231724
-3.4463913
-3.4463913
-3.4463913
-3.4463913
-3.4463913
-3.3696105
-3.3696105
-3.3696105
-3.4463913
-3.4463913
-3.4463913
-3.3696105
-3.3696105
-3.4463913
-3.5231724
-3.5231724
-3.5231724
-3.3696105
-3.2160482
-3.2160482
-3.2160482
-3.2928295
-3.2928295
-3.2160482
-3.2160482
-3.2928295
-3.2928295
-3.1392674
-3.0624864
-3.0624864
-3.1392674
-3.2160482
-3.2160482
-3.2160482
-3.2160482
-3.2160482
-3.1392674
-3.0624864
-3.0624864
-3.1392674
-3.1392674
-3.2160482
-3.2160482
-3.2160482
-3.2160482
-3.2160482
-3.1392674
-3.0624864
-2.9857056
-2.9857056
-2.9857056
-3.0624864
-3.0624864
-2.9857056
-2.9857056
-2.9857056
-2.9089246
-2.8321435
-2.8321435
-2.8321435
-2.9089246
-2.9089246
-2.9089246
-2.8321435
-2.7553625
-2.7553625
-2.7553625
-2.7553625
-2.7553625
-2.9089246
-2.9857056
-2.9857056
-2.8321435
-2.8321435
-2.7553625
-2.7553625
-2.7553625
-2.8321435
-2.8321435
-2.9089246
-2.9089246
-2.9089246
-2.9089246
-2.9089246
-2.8321435
-2.7553625
-2.7553625
-2.8321435
-2.9089246
-2.9089246
-2.9089246
-2.9089246
-2.8321435
-2.7553625
-2.7553625
-2.7553625
-2.6785815
-2.6018007
-2.6018007
-2.6785815
-2.7553625
-2.6785815
-2.6018007
-2.6018007
-2.6785815
-2.6785815
-2.6785815
-2.7553625
-2.8321435
-2.9089246
-2.9089246
-2.8321435
-2.6785815
-2.6018007
-2.6018007
-2.6018007
-2.6785815
-2.7553625
-2.7553625
-2.6785815
-2.6785815
-2.7553625
-2.7553625
-2.6785815
-2.6018007
-2.6018007
-2.6785815
-2.6785815
-2.6785815
-2.6785815
-2.7553625
-2.7553625
-2.7553625
-2.6785815
-2.6018007
-2.5250194
-2.5250194
-2.5250194
-2.5250194
-2.5250194
-2.5250194
-2.6018007
-2.6018007
-2.5250194
-2.5250194
-2.5250194
-2.5250194
-2.6018007
-2.6018007
-2.6018007
-2.5250194
-2.4482386
-2.3714576
-2.3714576
-2.4482386
-2.5250194
-2.6785815
-2.6785815
-2.6018007
-2.3714576
-2.2946768
-2.2946768
-2.2946768
-2.3714576
-2.4482386
-2.6018007
-2.6018007
-2.5250194
-2.5250194
-2.5250194
-2.5250194
-2.3714576
-2.2946768
-2.2946768
-2.3714576
-2.4482386
-2.3714576
-2.2946768
-2.2178955
-2.2946768
-2.3714576
-2.3714576
-2.3714576
-2.3714576
-2.2946768
-2.2946768
-2.2946768
-2.2946768
-2.2946768
-2.2946768
-2.3714576
-2.3714576
-2.2946768
-2.2178955
-2.2178955
-2.2946768
-2.3714576
-2.4482386
-2.4482386
-2.3714576
-2.2946768
-2.1411147
-2.1411147
-2.2178955
-2.3714576
-2.4482386
-2.4482386
-2.3714576
-2.3714576
-2.2946768
-2.2178955
-2.2178955
-2.2178955
-2.2946768
-2.2946768
-2.2178955
-2.2946768
-2.4482386
-2.5250194
-2.4482386
-2.3714576
-2.2946768
-2.2946768
-2.2946768
-2.3714576
-2.4482386
-2.3714576
-2.3714576
-2.2946768
-2.2946768
-2.2178955
-2.2178955
-2.1411147
-2.1411147
-2.2178955
-2.2946768
-2.3714576
-2.4482386
-2.3714576
-2.3714576
-2.2946768
-2.2178955
-2.1411147
-2.1411147
-2.2178955
-2.2946768
-2.3714576
-2.3714576
-2.2178955
-2.1411147
-2.2178955
-2.2178955
-2.2946768
-2.2946768
-2.2946768
-2.3714576
-2.3714576
-2.3714576
-2.3714576
-2.2946768
-2.2946768
-2.2946768
-2.3714576
-2.3714576
-2.3714576
-2.3714576
-2.2946768
-2.2946768
-2.3714576
-2.3714576
-2.3714576
-2.2946768
-2.3714576
-2.4482386
-2.5250194
-2.5250194
-2.4482386
-2.3714576
-2.3714576
-2.3714576
-2.3714576
-2.2946768
-2.2946768
-2.3714576
-2.4482386
-2.3714576
-2.2946768
-2.2946768
-2.2946768
-2.3714576
-2.3714576
-2.3714576
-2.4482386
-2.4482386
-2.4482386
-2.3714576
-2.4482386
-2.4482386
-2.4482386
-2.4482386
-2.3714576
-2.4482386
-2.5250194
-2.5250194
-2.4482386
-2.3714576
-2.2946768
-2.3714576
-2.3714576
-2.4482386
-2.6018007
-2.6785815
-2.6785815
-2.6018007
-2.6018007
-2.5250194
-2.5250194
-2.4482386
-2.3714576
-2.3714576
-2.4482386
-2.5250194
-2.6018007
-2.6018007
-2.6018007
-2.4482386
-2.4482386
-2.4482386
-2.5250194
-2.5250194
-2.6018007
-2.6018007
-2.6018007
-2.6018007
-2.6785815
-2.7553625
-2.6785815
-2.6018007
-2.5250194
-2.5250194
-2.5250194
-2.6018007
-2.6018007
-2.6018007
-2.5250194
-2.4482386
-2.5250194
-2.6018007
-2.6018007
-2.5250194
-2.5250194
-2.6785815
-2.7553625
-2.6785815
-2.6018007
-2.6785815
-2.8321435
-2.8321435
-2.7553625
-2.6785815
-2.6018007
-2.5250194
-2.5250194
-2.6018007
-2.6785815
-2.6785815
-2.7553625
-2.8321435
-2.8321435
-2.9089246
-2.9089246
-2.8321435
-2.6018007
-2.5250194
-2.5250194
-2.6785815
-2.8321435
-2.7553625
-2.6785815
-2.6018007
-2.5250194
-2.6018007
-2.6785815
-2.7553625
-2.6785815
-2.6785815
-2.6785815
-2.7553625
-2.7553625
-2.6785815
-2.6785815
-2.6785815
-2.7553625
-2.8321435
-2.7553625
-2.6785815
-2.6785815
-2.8321435
-2.8321435
-2.8321435
-2.7553625
-2.6785815
-2.6785815
-2.6785815
-2.6785815
-2.6785815
-2.6018007
-2.6785815
-2.7553625
-2.7553625
-2.7553625
-2.6785815
-2.6785815
-2.6785815
-2.6785815
-2.6785815
-2.7553625
-2.8321435
-2.9089246
-2.8321435
-2.7553625
-2.7553625
-2.8321435
-2.8321435
-2.8321435
-2.8321435
-2.8321435
-2.7553625
-2.7553625
-2.8321435
-2.9089246
-2.9089246
-2.9089246
-2.9089246
-2.9089246
-2.8321435
-2.7553625
-2.6785815
-2.6018007
-2.6785815
-2.7553625
-2.8321435
-2.8321435
-2.7553625
-2.7553625
-2.7553625
-2.7553625
-2.7553625
-2.7553625
-2.7553625
-2.7553625
-2.9089246
-2.9089246
-2.9089246
-2.8321435
-2.8321435
-2.9089246
-2.9089246
-2.9089246
-2.9089246
-2.9089246
-2.9089246
-2.9089246
-2.8321435
-2.7553625
-2.7553625
-2.6785815
-2.6785815
-2.7553625
-2.7553625
-2.7553625
-2.6785815
-2.6785815
-2.6785815
-2.7553625
-2.7553625
-2.6785815
-2.6785815
-2.6785815
-2.6785815
-2.6785815
-2.6018007
-2.6018007
-2.6018007
-2.6018007
-2.6018007
-2.6785815
-2.6785815
-2.7553625
-2.6785815
-2.6785815
-2.6018007
-2.6785815
-2.6785815
-2.6018007
-2.5250194
-2.4482386
-2.4482386
-2.5250194
-2.6018007
-2.6018007
-2.6018007
-2.6785815
-2.7553625
-2.6785815
-2.5250194
-2.4482386
-2.5250194
-2.6018007
-2.6785815
-2.6785815
-2.6018007
-2.6018007
-2.6018007
-2.6018007
-2.6018007
-2.6018007
-2.6018007
-2.5250194
-2.5250194
-2.6018007
-2.6018007
-2.6785815
-2.6785815
-2.6018007
-2.6018007
-2.6018007
-2.5250194
-2.5250194
-2.6018007
-2.6018007
-2.6018007
-2.6018007
-2.6018007
-2.5250194
-2.5250194
-2.5250194
-2.6018007
-2.6018007
-2.6018007
-2.6018007
-2.6018007
-2.5250194
-2.4482386
-2.4482386
-2.5250194
-2.6018007
-2.6018007
-2.5250194
-2.3714576
-2.3714576
-2.5250194
-2.6018007
-2.6018007
-2.4482386
-2.2946768
-2.2178955
-2.2946768
-2.3714576
-2.3714576
-2.3714576
-2.3714576
-2.2946768
-2.3714576
-2.3714576
-2.5250194
-2.6018007
-2.5250194
-2.3714576
-2.2178955
-2.2178955
-2.3714576
-2.4482386
-2.5250194
-2.4482386
-2.2946768
-2.1411147
-2.1411147
-2.2178955
-2.2946768
-2.3714576
-2.3714576
-2.2946768
-2.2178955
-2.2178955
-2.2946768
-2.2946768
-2.3714576
-2.2946768
-2.2946768
-2.2946768
-2.2946768
-2.3714576
-2.2946768
-2.2178955
-2.2178955
-2.2178955
-2.2946768
-2.3714576
-2.3714576
-2.4482386
-2.4482386
-2.3714576
-2.3714576
-2.2946768
-2.2946768
-2.2946768
-2.2946768
-2.2946768
-2.2946768
-2.2946768
-2.2946768
-2.3714576
-2.4482386
-2.4482386
-2.3714576
-2.2946768
-2.3714576
-2.4482386
-2.4482386
-2.3714576
-2.2178955
-2.1411147
-2.2178955
-2.3714576
-2.4482386
-2.3714576
-2.2178955
-2.0643337
-2.1411147
-2.2946768
-2.3714576
-2.2946768
-2.2946768
-2.2178955
-2.2178955
-2.1411147
-2.0643337
-2.0643337
-2.1411147
-2.2178955
-2.2946768
-2.3714576
-2.3714576
-2.2946768
-2.2178955
-2.2178955
-2.2178955
-2.2178955
-2.2946768
-2.2946768
-2.3714576
-2.4482386
-2.3714576
-2.3714576
-2.3714576
-2.2946768
-2.2946768
-2.2946768
-2.3714576
-2.3714576
-2.3714576
-2.3714576
-2.4482386
-2.4482386
-2.3714576
-2.3714576
-2.4482386
-2.4482386
-2.3714576
-2.2178955
-2.2178955
-2.2178955
-2.2946768
-2.3714576
-2.3714576
-2.2946768
-2.2946768
-2.2946768
-2.3714576
-2.4482386
-2.4482386
-2.3714576
-2.2946768
-2.3714576
-2.5250194
-2.5250194
-2.3714576
-2.2946768
-2.2946768
-2.3714576
-2.3714576
-2.2946768
-2.2178955
-2.1411147
-2.2178955
-2.2946768
-2.3714576
-2.4482386
-2.4482386
-2.3714576
-2.3714576
-2.2946768
-2.2946768
-2.3714576
-2.4482386
-2.5250194
-2.5250194
-2.4482386
-2.3714576
-2.3714576
-2.4482386
-2.4482386
-2.5250194
-2.4482386
-2.4482386
-2.4482386
-2.4482386
-2.4482386
-2.3714576
-2.2946768
-2.2946768
-2.3714576
-2.5250194
-2.5250194
-2.4482386
-2.3714576
-2.4482386
-2.6018007
-2.6018007
-2.6018007
-2.4482386
-2.4482386
-2.5250194
-2.5250194
-2.4482386
-2.4482386
-2.5250194
-2.6018007
-2.6018007
-2.5250194
-2.4482386
-2.5250194
-2.6018007
-2.6785815
-2.6018007
-2.6018007
-2.6018007
-2.5250194
-2.5250194
-2.5250194
-2.6018007
-2.6018007
-2.6018007
-2.6018007
-2.6018007
-2.6018007
-2.6018007
-2.6018007
-2.5250194
-2.5250194
-2.6018007
-2.6018007
-2.5250194
-2.5250194
-2.5250194
-2.6018007
-2.6785815
-2.7553625
-2.8321435
-2.8321435
-2.7553625
-2.6018007
-2.5250194
-2.5250194
-2.6018007
-2.6018007
-2.6018007
-2.6018007
-2.6785815
-2.6785815
-2.6785815
-2.6018007
-2.6018007
-2.5250194
-2.6018007
-2.7553625
-2.8321435
-2.9089246
-2.8321435
-2.8321435
-2.8321435
-2.8321435
-2.8321435
-2.7553625
-2.7553625
-2.7553625
-2.6785815
-2.6785815
-2.7553625
-2.8321435
-2.8321435
-2.7553625
-2.7553625
-2.6785815
-2.6785815
-2.6785815
-2.7553625
-2.7553625
-2.7553625
-2.7553625
-2.6785815
-2.6785815
-2.6785815
-2.7553625
-2.8321435
-2.9089246
-2.9089246
-2.8321435
-2.9089246
-2.9089246
-2.9857056
-2.9857056
-2.9089246
-2.9089246
-2.8321435
-2.9089246
-3.0624864
-3.0624864
-3.0624864
-2.9857056
-2.9089246
-2.9089246
-2.8321435
-2.7553625
-2.7553625
-2.8321435
-2.8321435
-2.8321435
-2.7553625
-2.8321435
-2.8321435
-2.8321435
-2.8321435
-2.8321435
-2.8321435
-2.8321435
-2.8321435
-2.8321435
-2.8321435
-2.8321435
-2.8321435
-2.7553625
-2.6785815
-2.6785815
-2.6785815
-2.6785815
-2.6018007
-2.6018007
-2.6018007
-2.7553625
-2.8321435
-2.8321435
-2.7553625
-2.6785815
-2.6785815
-2.8321435
-2.8321435
-2.8321435
-2.7553625
-2.7553625
-2.8321435
-2.8321435
-2.7553625
-2.6785815
-2.6018007
-2.6785815
-2.7553625
-2.8321435
-2.9089246
-2.9089246
-2.8321435
-2.8321435
-2.9089246
-2.9089246
-2.9089246
-2.9089246
-2.8321435
-2.7553625
-2.7553625
-2.7553625
-2.8321435
-2.8321435
-2.8321435
-2.6785815
-2.5250194
-2.5250194
-2.7553625
-2.9089246
-2.9857056
-2.9089246
-2.8321435
-2.8321435
-2.9089246
-2.9089246
-2.8321435
-2.7553625
-2.8321435
-2.9089246
-2.9089246
-2.9089246
-2.9857056
-2.9857056
-2.9857056
-2.9089246
-2.9089246
-2.8321435
-2.7553625
-2.7553625
-2.7553625
-2.7553625
-2.8321435
-2.9089246
-2.9089246
-2.8321435
-2.6785815
-2.6785815
-2.7553625
-2.8321435
-2.9089246
-2.8321435
-2.8321435
-2.7553625
-2.7553625
-2.8321435
-2.9089246
-2.9089246
-2.8321435
-2.7553625
-2.7553625
-2.8321435
-2.8321435
-2.8321435
-2.8321435
-2.7553625
-2.6785815
-2.6785815
-2.6785815
-2.6785815
-2.7553625
-2.7553625
-2.7553625
-2.6785815
-2.6785815
-2.6785815
-2.6785815
-2.6785815
-2.6785815
-2.8321435
-2.8321435
-2.9089246
-2.9089246
-2.9857056
-2.9857056
-2.9857056
-2.8321435
-2.7553625
-2.6018007
-2.6018007
-2.7553625
-2.8321435
-2.9089246
-2.9089246
-2.8321435
-2.8321435
-2.8321435
-2.8321435
-2.7553625
-2.7553625
-2.7553625
-2.8321435
-2.8321435
-2.8321435
-2.8321435
-2.8321435
-2.9089246
-2.8321435
-2.7553625
-2.6018007
-2.6785815
-2.7553625
-2.9089246
-2.8321435
-2.7553625
-2.7553625
-2.7553625
-2.9089246
-2.9857056
-2.9857056
-2.9089246
-2.7553625
-2.7553625
-2.7553625
-2.9089246
-2.9857056
-2.9089246
-2.7553625
-2.6785815
-2.7553625
-2.8321435
-2.7553625
-2.6785815
-2.5250194
-2.5250194
-2.6018007
-2.7553625
-2.7553625
-2.6785815
-2.6018007
-2.6018007
-2.6018007
-2.6785815
-2.6785815
-2.6785815
-2.6785815
-2.6018007
-2.5250194
-2.5250194
-2.5250194
-2.6018007
-2.6018007
-2.6018007
-2.5250194
-2.5250194
-2.5250194
-2.6018007
-2.6018007
-2.6785815
-2.6785815
-2.6018007
-2.5250194
-2.5250194
-2.6018007
-2.6785815
-2.6785815
-2.6785815
-2.6785815
-2.6785815
-2.6785815
-2.6018007
-2.5250194
-2.6018007
-2.6785815
-2.6785815
-2.6018007
-2.5250194
-2.5250194
-2.5250194
-2.5250194
-2.4482386
-2.4482386
-2.6018007
-2.7553625
-2.7553625
-2.6018007
-2.5250194
-2.4482386
-2.4482386
-2.4482386
-2.4482386
-2.4482386
-2.5250194
-2.5250194
-2.5250194
-2.5250194
-2.5250194
-2.5250194
-2.4482386
-2.3714576
-2.3714576
-2.5250194
-2.5250194
-2.5250194
-2.5250194
-2.4482386
-2.3714576
-2.2946768
-2.2178955
-2.2946768
-2.4482386
-2.6018007
-2.6018007
-2.5250194
-2.2946768
-2.2178955
-2.2946768
-2.2946768
-2.3714576
-2.3714576
-2.3714576
-2.4482386
-2.4482386
-2.3714576
-2.2178955
-2.1411147
-2.0643337
-2.1411147
-2.2178955
-2.2946768
-2.2946768
-2.2946768
-2.2946768
-2.2946768
-2.2946768
-2.2946768
-2.1411147
-2.0643337
-2.0643337
-2.0643337
-2.1411147
-2.2178955
-2.1411147
-2.0643337
-1.9875526
-1.8339908
-1.8339908
-1.8339908
-1.9107716
-1.9875526
-2.0643337
-2.0643337
-1.9107716
-1.8339908
-1.9107716
-1.9107716
-1.9107716
-1.8339908
-1.7572098
-1.8339908
-1.9107716
-1.9107716
-1.8339908
-1.7572098
-1.6036477
-1.6036477
-1.6804287
-1.7572098
-1.7572098
-1.6804287
-1.6036477
-1.6036477
-1.7572098
-1.8339908
-1.8339908
-1.7572098
-1.6804287
-1.6804287
-1.7572098
-1.8339908
-1.8339908
-1.7572098
-1.6036477
-1.4500859
-1.4500859
-1.4500859
-1.5268669
-1.5268669
-1.4500859
-1.3733048
-1.2197428
-1.2197428
-1.2197428
-1.2965238
-1.3733048
-1.4500859
-1.4500859
-1.3733048
-1.2965238
-1.3733048
-1.3733048
-1.3733048
-1.3733048
-1.2965238
-1.2197428
-1.142962
-1.142962
-1.2965238
-1.2965238
-1.2197428
-1.142962
-1.142962
-1.142962
-1.2197428
-1.2197428
-1.2197428
-1.142962
-0.9893999
-0.9893999
-1.066181
-1.2197428
-1.142962
-1.066181
-0.9893999
-1.066181
-1.066181
-0.9893999
-0.91261864
-0.91261864
-0.9893999
-1.066181
-1.066181
-0.9893999
-0.91261864
-0.91261864
-0.8358383
-0.91261864
-0.91261864
-1.066181
-1.066181
-0.9893999
-0.8358383
-0.75905704
-0.75905704
-0.8358383
-0.8358383
-0.75905704
-0.75905704
-0.8358383
-0.91261864
-0.91261864
-0.8358383
-0.75905704
-0.6822758
-0.75905704
-0.75905704
-0.75905704
-0.75905704
-0.91261864
-0.91261864
-0.8358383
-0.75905704
-0.6822758
-0.75905704
-0.8358383
-0.8358383
-0.75905704
-0.75905704
-0.75905704
-0.75905704
-0.75905704
-0.75905704
-0.6822758
-0.605495
-0.5287137
-0.5287137
-0.5287137
-0.605495
-0.605495
-0.605495
-0.6822758
-0.6822758
-0.6822758
-0.605495
-0.4519329
-0.4519329
-0.5287137
-0.605495
-0.605495
-0.5287137
-0.3751521
-0.4519329
-0.6822758
-0.6822758
-0.5287137
-0.3751521
-0.3751521
-0.3751521
-0.3751521
-0.3751521
-0.29837084
-0.29837084
-0.22159004
-0.14480877
-0.06802797
-0.14480877
-0.22159004
-0.29837084
-0.22159004
-0.22159004
-0.14480877
-0.14480877
-0.14480877
-0.06802797
0.008752823
0.008752823
-0.06802797
0.008752823
0.008752823
0.008752823
-0.06802797
-0.06802797
-0.06802797
0.008752823
0.008752823
0.008752823
0.085534096
0.085534096
0.085534096
0.085534096
0.008752823
0.008752823
0.085534096
0.085534096
0.008752823
0.008752823
0.008752823
0.085534096
0.16231489
0.31587696
0.39265776
0.31587696
0.16231489
0.008752823
0.008752823
0.008752823
0.085534096
0.23909569
0.23909569
0.23909569
0.23909569
0.23909569
0.23909569
0.31587696
0.31587696
0.31587696
0.31587696
0.31587696
0.39265776
0.46943903
0.46943903
0.46943903
0.39265776
0.31587696
0.31587696
0.31587696
0.31587696
0.31587696
0.23909569
0.23909569
0.39265776
0.5462198
0.5462198
0.46943903
0.46943903
0.39265776
0.46943903
0.5462198
0.6230006
0.5462198
0.5462198
0.5462198
0.5462198
0.46943903
0.39265776
0.31587696
0.46943903
0.6230006
0.6230006
0.5462198
0.5462198
0.6230006
0.6997819
0.6230006
0.5462198
0.46943903
0.46943903
0.46943903
0.46943903
0.39265776
0.46943903
0.5462198
0.6230006
0.6230006
0.5462198
0.5462198
0.5462198
0.5462198
0.6997819
0.7765627
0.7765627
0.7765627
0.6997819
0.6997819
0.6230006
0.6230006
0.6997819
0.7765627
0.7765627
0.7765627
0.6997819
0.6997819
0.6997819
0.6997819
0.7765627
0.6997819
0.6997819
0.6230006
0.6997819
0.7765627
0.85334396
0.7765627
0.7765627
0.7765627
0.6997819
0.6997819
0.6997819
0.6997819
0.85334396
0.93012476
0.93012476
0.85334396
0.85334396
0.7765627
0.7765627
0.7765627
0.7765627
0.7765627
0.85334396
0.93012476
0.93012476
0.93012476
0.93012476
0.93012476
0.85334396
0.85334396
0.7765627
0.7765627
0.93012476
1.006906
1.1604676
1.0836868
1.006906
0.93012476
1.006906
1.0836868
1.0836868
1.006906
1.0836868
1.1604676
1.2372489
1.1604676
1.006906
1.006906
1.006906
1.0836868
1.0836868
1.0836868
1.1604676
1.2372489
1.3140297
1.2372489
1.1604676
1.1604676
1.0836868
1.0836868
1.0836868
1.0836868
1.1604676
1.2372489
1.2372489
1.2372489
1.2372489
1.2372489
1.2372489
1.3140297
1.2372489
1.2372489
1.2372489
1.3140297
1.390811
1.390811
1.3140297
1.2372489
1.3140297
1.3140297
1.3140297
1.3140297
1.3140297
1.390811
1.390811
1.390811
1.3140297
1.3140297
1.3140297
1.390811
1.5443726
1.6211538
1.6979346
1.7747159
1.6979346
1.6979346
1.6979346
1.6979346
1.6211538
1.5443726
1.5443726
1.6979346
1.7747159
1.6979346
1.5443726
1.4675918
1.4675918
1.5443726
1.6211538
1.6979346
1.6979346
1.6211538
1.5443726
1.5443726
1.5443726
1.6979346
1.7747159
1.6979346
1.6211538
1.6211538
1.6979346
1.6979346
1.6979346
1.6979346
1.6979346
1.6979346
1.7747159
1.9282775
1.9282775
1.8514967
1.6979346
1.6979346
1.7747159
1.9282775
1.9282775
1.9282775
1.9282775
1.9282775
1.9282775
1.9282775
1.9282775
1.9282775
1.8514967
1.9282775
1.9282775
1.9282775
1.9282775
1.9282775
2.0050588
2.0050588
2.0050588
2.0050588
2.0050588
2.0050588
1.9282775
1.9282775
1.9282775
2.0050588
2.0050588
2.0818396
2.0818396
2.1586204
2.1586204
2.1586204
2.0818396
2.0818396
2.1586204
2.1586204
2.0818396
2.0050588
1.9282775
1.9282775
1.9282775
1.9282775
2.0050588
2.2354016
2.3121824
2.3121824
2.1586204
2.0818396
2.0818396
2.1586204
2.1586204
2.1586204
2.0818396
2.0050588
2.0050588
2.0818396
2.1586204
2.1586204
2.0818396
2.1586204
2.1586204
2.1586204
2.1586204
2.1586204
2.1586204
2.3121824
2.3121824
2.3121824
2.3121824
2.3121824
2.3121824
2.2354016
2.2354016
2.3889637
2.5425253
2.6193066
2.4657445
2.2354016
2.0818396
2.1586204
2.3121824
2.3889637
2.3889637
2.3121824
2.2354016
2.2354016
2.3121824
2.3889637
2.3889637
2.3889637
2.3889637
2.3889637
2.4657445
2.4657445
2.5425253
2.6193066
2.5425253
2.3121824
2.1586204
2.2354016
2.3889637
2.5425253
2.5425253
2.5425253
2.6193066
2.5425253
2.5425253
2.4657445
2.5425253
2.6960874
2.6960874
2.6193066
2.5425253
2.5425253
2.6193066
2.6960874
2.6960874
2.6960874
2.6960874
2.6960874
2.6960874
2.6960874
2.6960874
2.6960874
2.6960874
2.6960874
2.6960874
2.6960874
2.6960874
2.6960874
2.6960874
2.6960874
2.7728686
2.8496494
2.8496494
2.7728686
2.6960874
2.6960874
2.6960874
2.6960874
2.7728686
2.8496494
2.9264302
2.9264302
2.8496494
2.7728686
2.8496494
2.9264302
2.9264302
2.8496494
2.7728686
2.8496494
2.8496494
2.8496494
2.7728686
2.8496494
2.9264302
2.9264302
2.7728686
2.6960874
2.6960874
2.7728686
2.8496494
2.7728686
2.6193066
2.6193066
2.6960874
2.8496494
2.8496494
2.7728686
2.6960874
2.7728686
2.7728686
2.7728686
2.6960874
2.6960874
2.6193066
2.6960874
2.7728686
2.9264302
3.0032115
2.9264302
2.8496494
2.6960874
2.6193066
2.6960874
2.7728686
2.8496494
2.8496494
2.8496494
2.8496494
2.8496494
2.8496494
2.8496494
2.7728686
2.7728686
2.8496494
2.9264302
2.9264302
2.8496494
2.6960874
2.6960874
2.7728686
2.8496494
2.9264302
2.9264302
2.9264302
2.8496494
2.7728686
2.7728686
2.8496494
2.9264302
2.9264302
2.7728686
2.6960874
2.6960874
2.7728686
2.8496494
2.6960874
2.6193066
2.6193066
2.7728686
2.8496494
2.8496494
2.6960874
2.6193066
2.6193066
2.6960874
2.7728686
2.7728686
2.6960874
2.7728686
2.8496494
2.8496494
2.7728686
2.6193066
2.6193066
2.6960874
2.6960874
2.6960874
2.6960874
2.6960874
2.6960874
2.6193066
2.6193066
2.6960874
2.7728686
2.8496494
2.8496494
2.7728686
2.6960874
2.6193066
2.5425253
2.5425253
2.5425253
2.6193066
2.6193066
2.6193066
2.5425253
2.5425253
2.5425253
2.6193066
2.6960874
2.7728686
2.8496494
2.8496494
2.7728686
2.6960874
2.6960874
2.6960874
2.6960874
2.7728686
2.8496494
2.9264302
2.9264302
2.9264302
2.8496494
2.7728686
2.7728686
2.7728686
2.7728686
2.6960874
2.6960874
2.7728686
2.8496494
2.9264302
2.9264302
2.7728686
2.6193066
2.6193066
2.6960874
2.8496494
2.8496494
2.7728686
2.7728686
2.7728686
2.7728686
2.6960874
2.6960874
2.6193066
2.6193066
2.6960874
2.7728686
2.9264302
2.9264302
2.9264302
2.8496494
2.8496494
2.9264302
2.9264302
3.0032115
3.0032115
2.9264302
2.9264302
2.8496494
2.7728686
2.7728686
2.7728686
2.8496494
2.8496494
2.9264302
2.8496494
2.6960874
2.6193066
2.6193066
2.7728686
2.9264302
2.9264302
2.9264302
2.8496494
2.8496494
2.8496494
2.8496494
2.8496494
2.8496494
2.8496494
2.8496494
2.7728686
2.6960874
2.6960874
2.7728686
2.8496494
2.8496494
2.7728686
2.7728686
2.6960874
2.6193066
2.6193066
2.6960874
2.7728686
2.8496494
2.7728686
2.7728686
2.8496494
2.7728686
2.6960874
2.6193066
2.6960874
2.7728686
2.6960874
2.6960874
2.7728686
2.7728686
2.7728686
2.6960874
2.6193066
2.5425253
2.5425253
2.6193066
2.6193066
2.6193066
2.6193066
2.6960874
2.6960874
2.5425253
2.4657445
2.3889637
2.3889637
2.4657445
2.4657445
2.3889637
2.3121824
2.3889637
2.4657445
2.4657445
2.4657445
2.3889637
2.3889637
2.5425253
2.6193066
2.6193066
2.3889637
2.3121824
2.3889637
2.4657445
2.4657445
2.3889637
2.3889637
2.3121824
2.2354016
2.1586204
2.1586204
2.2354016
2.3121824
2.3889637
2.3121824
2.3121824
2.2354016
2.1586204
2.0818396
2.0050588
2.0050588
2.0818396
2.0818396
2.1586204
2.0818396
2.0818396
2.0818396
2.1586204
2.1586204
2.1586204
2.0818396
2.0818396
2.0818396
2.0818396
2.1586204
2.2354016
2.1586204
2.0050588
1.9282775
1.8514967
1.7747159
1.7747159
1.8514967
1.9282775
1.9282775
2.0050588
2.0050588
2.0050588
2.0050588
1.9282775
1.8514967
1.7747159
1.7747159
1.8514967
1.9282775
1.9282775
1.8514967
1.6979346
1.5443726
1.5443726
1.6211538
1.6979346
1.7747159
1.7747159
1.6979346
1.6211538
1.5443726
1.5443726
1.4675918
1.390811
1.3140297
1.3140297
1.3140297
1.390811
1.390811
1.390811
1.3140297
1.2372489
1.2372489
1.2372489
1.390811
1.4675918
1.4675918
1.390811
1.2372489
1.006906
0.93012476
0.85334396
0.85334396
0.93012476
0.93012476
0.93012476
0.93012476
0.93012476
0.85334396
0.85334396
0.6997819
0.6230006
0.6230006
0.6230006
0.6230006
0.5462198
0.46943903
0.39265776
0.31587696
0.23909569
0.23909569
0.23909569
0.23909569
0.23909569
0.23909569
0.16231489
0.085534096
0.008752823
0.008752823
0.008752823
0.008752823
-0.06802797
-0.14480877
-0.29837084
-0.3751521
-0.4519329
-0.3751521
-0.3751521
-0.3751521
-0.5287137
-0.605495
-0.605495
-0.5287137
-0.5287137
-0.6822758
-0.6822758
-0.6822758
-0.6822758
-0.6822758
-0.75905704
-0.8358383
-0.8358383
-0.8358383
-0.8358383
-0.75905704
-0.8358383
-0.91261864
-0.91261864
-0.91261864
-0.8358383
-0.91261864
-0.9893999
-1.066181
-1.066181
-1.066181
-1.142962
-1.142962
-1.2197428
-1.2197428
-1.2197428
-1.142962
-1.142962
-1.142962
-1.2197428
-1.2965238
-1.3733048
-1.2965238
-1.142962
-1.142962
-1.2197428
-1.2965238
-1.2965238
-1.2965238
-1.2965238
-1.2965238
-1.2197428
-1.2197428
-1.2965238
-1.3733048
-1.3733048
-1.2965238
-1.2965238
-1.2965238
-1.2965238
-1.3733048
-1.4500859
-1.5268669
-1.6036477
-1.6036477
-1.5268669
-1.4500859
-1.3733048
-1.4500859
-1.5268669
-1.5268669
-1.5268669
-1.4500859
-1.4500859
-1.5268669
-1.6036477
-1.6036477
-1.6036477
-1.6804287
-1.6804287
-1.6804287
-1.6804287
-1.7572098
-1.7572098
-1.8339908
-1.8339908
-1.8339908
-1.9107716
-1.8339908
-1.7572098
-1.6804287
-1.6804287
-1.8339908
-1.9107716
-1.8339908
-1.8339908
-1.9107716
-1.9107716
-1.9875526
-1.9875526
-1.9875526
-1.9875526
-2.1411147
-2.2178955
-2.1411147
-2.0643337
-1.9107716
-1.8339908
-1.9107716
-1.9875526
-2.0643337
-2.0643337
-2.0643337
-2.1411147
-2.2946768
-2.3714576
-2.2946768
-2.2946768
-2.2946768
-2.2946768
-2.3714576
-2.4482386
-2.4482386
-2.4482386
-2.4482386
-2.3714576
-2.3714576
-2.3714576
-2.3714576
-2.5250194
-2.6018007
-2.7553625
-2.7553625
-2.6785815
-2.6018007
-2.5250194
-2.6018007
-2.6785815
-2.6018007
-2.5250194
-2.5250194
-2.6018007
-2.7553625
-2.7553625
-2.7553625
-2.7553625
-2.8321435
-2.9089246
-2.9089246
-2.9857056
-3.1392674
-3.2160482
-3.2160482
-3.0624864
-2.9857056
-2.9857056
-3.0624864
-3.1392674
-3.1392674
-3.2160482
-3.2928295
-3.4463913
-3.5231724
-3.5231724
-3.3696105
-3.2928295
-3.3696105
-3.5231724
-3.6767344
-3.6767344
-3.6767344
-3.5999532
-3.5231724
-3.5231724
-3.4463913
-3.5231724
-3.5231724
-3.5999532
-3.6767344
-3.7535152
-3.7535152
-3.6767344
-3.6767344
-3.6767344
-3.7535152
-3.8302965
-3.9070773
-3.8302965
-3.9070773
-3.9070773
-3.983858
-4.0606394
-4.0606394
-4.0606394
-3.983858
-3.983858
-4.0606394
-4.13742
-4.2142015
-4.2142015
-4.2142015
-4.2909822
-4.367763
-4.2909822
-4.2142015
-4.13742
-4.2142015
-4.367763
-4.2909822
-4.2142015
-4.2142015
-4.2909822
-4.367763
-4.4445443
-4.4445443
-4.367763
-4.367763
-4.4445443
-4.4445443
-4.521325
-4.521325
-4.4445443
-4.4445443
-4.367763
-4.367763
-4.367763
-4.4445443
-4.521325
-4.521325
-4.521325
-4.521325
-4.521325
-4.521325
-4.5981064
-4.674887
-4.674887
-4.674887
-4.521325
-4.521325
-4.521325
-4.5981064
-4.751668
-4.751668
-4.751668
-4.751668
-4.751668
-4.751668
-4.751668
-4.751668
-4.674887
-4.5981064
-4.5981064
-4.674887
-4.751668
-4.8284492
-4.8284492
-4.751668
-4.751668
-4.751668
-4.8284492
-4.90523
-4.9820113
-4.9820113
-4.90523
-4.751668
-4.751668
-4.8284492
-4.90523
-4.9820113
-4.90523
-4.8284492
-4.751668
-4.751668
-4.8284492
-4.9820113
-5.058792
-5.135573
-5.135573
-5.058792
-5.058792
-5.058792
-5.058792
-5.058792
-5.058792
-5.135573
-5.135573
-5.058792
-5.058792
-4.9820113
-4.9820113
-5.058792
-5.058792
-5.212354
-5.289135
-5.289135
-5.212354
-5.135573
-5.212354
-5.289135
-5.3659163
-5.3659163
-5.289135
-5.289135
-5.3659163
-5.3659163
-5.3659163
-5.442697
-5.442697
-5.519478
-5.67304
-5.7498207
-5.67304
-5.519478
-5.442697
-5.442697
-5.519478
-5.596259
-5.67304
-5.7498207
-5.7498207
-5.7498207
-5.67304
-5.7498207
-5.826602
-5.903383
-5.903383
-5.903383
-5.903383
-5.903383
-5.903383
-5.980164
-5.980164
-5.980164
-6.056945
-6.056945
-6.056945
-6.056945
-6.056945
-5.980164
-5.980164
-5.980164
-6.056945
-6.133726
-6.133726
-6.210507
-6.210507
-6.2872877
-6.364069
-6.364069
-6.364069
-6.364069
-6.364069
-6.364069
-6.364069
-6.364069
-6.44085
-6.5176306
-6.5176306
-6.5176306
-6.44085
-6.44085
-6.5176306
-6.5176306
-6.594412
-6.594412
-6.5176306
-6.5176306
-6.5176306
-6.6711926
-6.7479734
-6.8247547
-6.8247547
-6.8247547
-6.7479734
-6.7479734
-6.8247547
-6.8247547
-6.8247547
-6.7479734
-6.6711926
-6.6711926
-6.7479734
-6.7479734
-6.7479734
-6.7479734
-6.8247547
-6.9015355
-6.978317
-6.978317
-6.9015355
-6.8247547
-6.8247547
-6.9015355
-6.9015355
-6.9015355
-6.8247547
-6.9015355
-6.978317
-7.0550976
-7.0550976
-6.978317
-6.978317
-7.0550976
-7.131879
-7.131879
-7.0550976
-7.0550976
-7.0550976
-7.0550976
-7.0550976
-6.978317
-6.978317
-7.0550976
-6.978317
-6.9015355
-6.8247547
-6.8247547
-6.9015355
-7.0550976
-7.131879
-7.131879
-7.0550976
-6.978317
-6.978317
-7.131879
-7.131879
-7.131879
-6.978317
-6.9015355
-6.9015355
-6.978317
-6.8247547
-6.7479734
-6.7479734
-6.8247547
-6.978317
-7.0550976
-7.0550976
-7.0550976
-7.0550976
-7.0550976
-7.131879
-7.131879
-7.131879
-7.131879
-7.131879
-7.131879
-7.0550976
-6.978317
-6.978317
-7.0550976
-7.131879
-7.0550976
-6.978317
-7.0550976
-7.131879
-7.131879
-7.131879
-7.131879
-7.131879
-7.131879
-7.131879
-7.0550976
-6.978317
-6.978317
-6.978317
-6.978317
-6.978317
-7.0550976
-7.131879
-7.2086596
-7.2086596
-7.2086596
-7.0550976
-7.0550976
-7.0550976
-7.0550976
-7.131879
-7.131879
-7.131879
-7.131879
-7.131879
-7.131879
-7.131879
-7.2086596
-7.2854404
-7.2854404
-7.2086596
-7.2086596
-7.2086596
-7.2086596
-7.2086596
-7.131879
-7.2086596
-7.2086596
-7.2086596
-7.2086596
-7.2086596
-7.2854404
-7.2854404
-7.3622217
-7.2854404
-7.2086596
-7.2086596
-7.2086596
-7.2086596
-7.2086596
-7.0550976
-7.0550976
-7.0550976
-7.2086596
-7.2854404
-7.2854404
-7.2086596
-7.2086596
-7.131879
-7.131879
-7.131879
-7.2086596
-7.2086596
-7.2854404
-7.2854404
-7.2854404
-7.2086596
-7.131879
-7.2086596
-7.2854404
-7.2854404
-7.2086596
-7.131879
-7.2086596
-7.2086596
-7.2854404
-7.2854404
-7.2854404
-7.2086596
-7.131879
-7.2086596
-7.2854404
-7.3622217
-7.3622217
-7.2854404
-7.2854404
-7.2086596
-7.2086596
-7.2854404
-7.4390025
-7.5157833
-7.5157833
-7.3622217
-7.3622217
-7.4390025
-7.5157833
-7.5925646
-7.5925646
-7.5925646
-7.5925646
-7.5925646
-7.5925646
-7.5925646
-7.5925646
-7.669346
-7.669346
-7.7461267
-7.7461267
-7.7461267
-7.7461267
-7.7461267
-7.7461267
-7.7461267
-7.7461267
-7.8229074
-7.8996887
-7.9764695
-7.9764695
-7.9764695
-7.9764695
-7.8996887
-7.8996887
-7.9764695
-8.05325
-8.05325
-8.05325
-8.130032
-8.283593
-8.360374
-8.437156
-8.513937
-8.437156
-8.360374
-8.283593
-8.360374
-8.437156
-8.513937
-8.513937
-8.590717
-8.590717
-8.667499
-8.74428
-8.667499
-8.590717
-8.590717
-8.74428
-8.82106
-8.897841
-8.82106
-8.82106
-8.82106
-8.82106
-8.82106
-8.82106
-8.82106
-8.897841
-8.974623
-9.051403
-9.051403
-9.128184
-9.051403
-9.051403
-9.051403
-9.051403
-9.051403
-8.974623
-8.974623
-9.051403
-9.204966
-9.204966
-9.281746
-9.281746
-9.281746
-9.204966
-9.204966
-9.204966
-9.281746
-9.281746
-9.281746
-9.204966
-9.128184
-9.204966
-9.204966
-9.128184
-9.128184
-9.204966
-9.281746
-9.204966
-9.204966
-9.204966
-9.281746
-9.281746
-9.204966
-9.204966
-9.128184
-9.051403
-9.128184
-9.128184
-9.128184
-9.128184
-9.128184
-9.128184
-9.128184
-9.128184
-9.128184
-9.128184
-9.128184
-9.128184
-9.051403
-8.974623
-8.897841
-8.974623
-9.051403
-9.051403
-8.974623
-8.974623
-8.974623
-9.051403
-9.051403
-9.051403
-8.974623
-8.974623
-8.897841
-8.897841
-8.82106
-8.82106
-8.667499
-8.667499
-8.667499
-8.74428
-8.74428
-8.667499
-8.667499
-8.667499
-8.74428
-8.74428
-8.74428
-8.667499
-8.667499
-8.667499
-8.667499
-8.590717
-8.360374
-8.283593
-8.360374
-8.513937
-8.590717
-8.513937
-8.513937
-8.513937
-8.513937
-8.513937
-8.513937
-8.437156
-8.283593
-8.283593
-8.360374
-8.360374
-8.283593
-8.206812
-8.283593
-8.513937
-8.590717
-8.513937
-8.437156
-8.360374
-8.437156
-8.513937
-8.513937
-8.437156
-8.360374
-8.283593
-8.283593
-8.206812
-8.206812
-8.206812
-8.283593
-8.283593
-8.437156
-8.437156
-8.437156
-8.360374
-8.437156
-8.590717
-8.590717
-8.513937
-8.513937
-8.437156
-8.513937
-8.590717
-8.590717
-8.513937
-8.437156
-8.437156
-8.513937
-8.667499
-8.74428
-8.74428
-8.74428
-8.667499
-8.667499
-8.667499
-8.74428
-8.590717
-8.513937
-8.513937
-8.590717
-8.590717
-8.590717
-8.590717
-8.667499
-8.82106
-8.974623
-8.974623
-8.82106
-8.667499
-8.667499
-8.74428
-8.974623
-9.051403
-9.051403
-8.897841
-8.82106
-8.74428
-8.74428
-8.82106
-8.897841
-8.897841
-8.974623
-8.974623
-8.974623
-8.974623
-8.974623
-8.974623
-8.974623
-8.974623
-8.974623
-9.051403
-9.128184
-9.128184
-9.051403
-8.897841
-8.897841
-8.974623
-9.128184
-9.128184
-9.128184
-9.128184
-9.128184
-9.128184
-9.128184
-9.128184
-9.128184
-9.128184
-9.204966
-9.204966
-9.204966
-9.204966
-9.358527
-9.435308
-9.435308
-9.358527
-9.281746
-9.281746
-9.281746
-9.358527
-9.358527
-9.358527
-9.358527
-9.435308
-9.512089
-9.512089
-9.435308
-9.435308
-9.435308
-9.512089
-9.588871
-9.588871
-9.588871
-9.512089
-9.512089
-9.588871
-9.588871
-9.435308
-9.204966
-9.204966
-9.281746
-9.435308
-9.512089
-9.512089
-9.588871
-9.665651
-9.665651
-9.588871
-9.512089
-9.512089
-9.588871
-9.665651
-9.588871
-9.435308
-9.435308
-9.358527
-9.358527
-9.435308
-9.512089
-9.512089
-9.588871
-9.665651
-9.742432
-9.665651
-9.665651
-9.665651
-9.665651
-9.665651
-9.665651
-9.665651
-9.665651
-9.588871
-9.512089
-9.435308
-9.435308
-9.512089
-9.588871
-9.588871
-9.665651
-9.665651
-9.588871
-9.512089
-9.512089
-9.435308
-9.435308
-9.512089
-9.512089
-9.512089
-9.435308
-9.358527
-9.281746
-9.358527
-9.435308
-9.588871
-9.665651
-9.588871
-9.435308
-9.358527
-9.358527
-9.435308
-9.588871
-9.665651
-9.588871
-9.588871
-9.588871
-9.588871
-9.588871
-9.665651
-9.742432
-9.742432
-9.665651
-9.588871
-9.588871
-9.665651
-9.665651
-9.665651
-9.665651
-9.665651
-9.665651
-9.665651
-9.665651
-9.742432
-9.742432
-9.742432
-9.665651
-9.742432
-9.895994
-9.9727745
-9.9727745
-9.895994
-9.819214
-9.819214
-9.895994
-9.819214
-9.819214
-9.819214
-9.895994
-9.9727745
-9.895994
-9.819214
-9.819214
-9.819214
-9.819214
-9.895994
-9.895994
-10.049557
-10.049557
-10.049557
-10.049557
-10.049557
-10.049557
-9.9727745
-9.895994
-9.895994
-9.9727745
-10.049557
-10.126337
-10.049557
-9.9727745
-9.9727745
-10.049557
-10.126337
-10.126337
-10.126337
-10.126337
-10.049557
-10.049557
-10.049557
-10.126337
-10.126337
-10.126337
-10.049557
-9.9727745
-10.049557
-10.049557
-10.126337
-10.203118
-10.2799
-10.35668
-10.35668
-10.35668
-10.2799
-10.203118
-10.2799
-10.433461
-10.433461
-10.433461
-10.433461
-10.433461
-10.433461
-10.433461
-10.35668
-10.2799
-10.2799
-10.2799
-10.2799
-10.2799
-10.35668
-10.433461
-10.433461
-10.2799
-10.2799
-10.203118
-10.2799
-10.2799
-10.35668
-10.433461
-10.433461
-10.35668
-10.35668
-10.35668
-10.35668
-10.35668
-10.35668
-10.35668
-10.433461
-10.510242
-10.587023
-10.587023
-10.510242
-10.433461
-10.433461
-10.510242
-10.587023
-10.663804
-10.663804
-10.510242
-10.433461
-10.510242
-10.663804
-10.740585
-10.817366
-10.740585
-10.663804
-10.587023
-10.587023
-10.510242
-10.510242
-10.510242
-10.587023
-10.587023
-10.587023
-10.663804
-10.663804
-10.663804
-10.587023
-10.587023
-10.663804
-10.663804
-10.587023
-10.587023
-10.510242
-10.587023
-10.663804
-10.587023
-10.587023
-10.587023
-10.587023
-10.587023
-10.510242
-10.433461
-10.510242
-10.587023
-10.740585
-10.663804
-10.663804
-10.663804
-10.740585
-10.817366
-10.740585
-10.587023
-10.510242
-10.510242
-10.510242
-10.510242
-10.510242
-10.587023
-10.663804
-10.740585
-10.663804
-10.587023
-10.663804
-10.663804
-10.587023
-10.433461
-10.510242
-10.587023
-10.587023
-10.510242
-10.433461
-10.510242
-10.587023
-10.663804
-10.663804
-10.587023
-10.587023
-10.587023
-10.663804
-10.663804
-10.587023
-10.510242
-10.433461
-10.433461
-10.510242
-10.510242
-10.433461
-10.433461
-10.510242
-10.510242
-10.510242
-10.510242
-10.510242
-10.510242
-10.587023
-10.587023
-10.587023
-10.510242
-10.35668
-10.2799
-10.2799
-10.35668
-10.433461
-10.433461
-10.433461
-10.433461
-10.35668
-10.2799
-10.35668
-10.433461
-10.433461
-10.35668
-10.35668
-10.35668
-10.35668
-10.2799
-10.203118
-10.126337
-10.203118
-10.2799
-10.2799
-10.2799
-10.2799
-10.2799
-10.2799
-10.35668
-10.35668
-10.433461
-10.35668
-10.2799
-10.203118
-10.126337
-10.203118
-10.2799
-10.2799
-10.126337
-10.049557
-10.126337
-10.203118
-10.2799
-10.2799
-10.203118
-10.203118
-10.203118
-10.126337
-10.049557
-9.9727745
-9.9727745
-10.049557
-10.049557
-10.049557
-9.9727745
-9.9727745
-10.049557
-10.126337
-10.126337
-10.126337
-10.126337
-10.049557
-10.126337
-10.126337
-10.126337
-10.126337
-10.126337
-10.126337
-10.049557
-9.895994
-9.895994
-9.895994
-9.9727745
-9.9727745
-10.049557
-10.049557
-10.049557
-10.049557
-10.049557
-9.9727745
-9.9727745
-9.895994
-9.895994
-9.819214
-9.742432
-9.742432
-9.819214
-9.819214
-9.819214
-9.819214
-9.895994
-9.895994
-9.895994
-9.819214
-9.819214
-9.819214
-9.895994
-9.9727745
-9.895994
-9.742432
-9.665651
-9.588871
-9.588871
-9.665651
-9.588871
-9.588871
-9.665651
-9.588871
-9.512089
-9.358527
-9.358527
-9.358527
-9.435308
-9.435308
-9.358527
-9.281746
-9.358527
-9.435308
-9.435308
-9.512089
-9.512089
-9.588871
-9.512089
-9.435308
-9.358527
-9.281746
-9.128184
-9.128184
-9.204966
-9.204966
-9.128184
-9.051403
-9.051403
-9.128184
-9.281746
-9.281746
-9.204966
-9.204966
-9.358527
-9.358527
-9.281746
-9.204966
-9.204966
-9.128184
-9.051403
-8.897841
-8.897841
-8.974623
-9.051403
-9.128184
-9.051403
-8.974623
-8.897841
-8.974623
-9.051403
-8.974623
-8.82106
-8.667499
-8.590717
-8.667499
-8.74428
-8.74428
-8.667499
-8.590717
-8.513937
-8.590717
-8.667499
-8.667499
-8.667499
-8.590717
-8.590717
-8.590717
-8.513937
-8.360374
-8.283593
-8.283593
-8.360374
-8.360374
-8.360374
-8.283593
-8.360374
-8.360374
-8.437156
-8.437156
-8.513937
-8.437156
-8.360374
-8.283593
-8.130032
-8.130032
-8.05325
-8.05325
-7.9764695
-7.9764695
-8.05325
-8.130032
-8.05325
-8.05325
-7.9764695
-7.9764695
-7.9764695
-7.9764695
-7.8996887
-7.8996887
-7.8229074
-7.7461267
-7.7461267
-7.7461267
-7.8229074
-7.8996887
-7.8229074
-7.7461267
-7.7461267
-7.669346
-7.669346
-7.5157833
-7.4390025
-7.4390025
-7.5157833
-7.5157833
-7.5157833
-7.4390025
-7.4390025
-7.5157833
-7.5157833
-7.3622217
-7.3622217
-7.3622217
-7.3622217
-7.4390025
-7.5157833
-7.5157833
-7.5157833
-7.3622217
-7.2854404
-7.2086596
-7.2086596
-7.2086596
-7.131879
-7.131879
-7.2086596
-7.2086596
-7.2086596
-7.2086596
-7.2086596
-7.131879
-7.0550976
-6.978317
-6.978317
-7.0550976
-7.0550976
-7.131879
-7.131879
-7.0550976
-6.978317
-6.978317
-6.978317
-6.9015355
-6.9015355
-6.978317
-6.978317
-7.0550976
-6.978317
-6.8247547
-6.7479734
-6.8247547
-6.978317
-7.0550976
-6.978317
-6.9015355
-6.7479734
-6.6711926
-6.6711926
-6.7479734
-6.7479734
-6.6711926
-6.5176306
-6.44085
-6.44085
-6.594412
-6.6711926
-6.6711926
-6.594412
-6.594412
-6.594412
-6.6711926
-6.6711926
-6.5176306
-6.44085
-6.44085
-6.44085
-6.5176306
-6.5176306
-6.364069
-6.2872877
-6.210507
-6.210507
-6.2872877
-6.2872877
-6.2872877
-6.210507
-6.210507
-6.210507
-6.210507
-6.210507
-6.210507
-6.210507
-6.133726
-6.133726
-6.2872877
-6.364069
-6.2872877
-6.133726
-5.903383
-5.826602
-5.826602
-5.903383
-5.980164
-5.903383
-5.826602
-5.826602
-5.903383
-5.903383
-5.826602
-5.826602
-5.826602
-5.903383
-5.903383
-5.826602
-5.7498207
-5.596259
-5.519478
-5.442697
-5.442697
-5.442697
-5.596259
-5.67304
-5.67304
-5.596259
-5.519478
-5.519478
-5.442697
-5.442697
-5.519478
-5.519478
-5.519478
-5.442697
-5.3659163
-5.289135
-5.289135
-5.3659163
-5.3659163
-5.3659163
-5.289135
-5.289135
-5.289135
-5.289135
-5.3659163
-5.3659163
-5.3659163
-5.212354
-5.135573
-5.058792
-5.058792
-4.9820113
-4.9820113
-4.9820113
-5.058792
-5.058792
-5.058792
-5.058792
-5.058792
-5.058792
-4.9820113
-4.90523
-4.90523
-4.9820113
-4.9820113
-4.9820113
-4.90523
-4.751668
-4.674887
-4.674887
-4.751668
-4.751668
-4.674887
-4.674887
-4.674887
-4.674887
-4.5981064
-4.521325
-4.4445443
-4.521325
-4.521325
-4.4445443
-4.4445443
-4.367763
-4.367763
-4.367763
-4.367763
-4.367763
-4.367763
-4.4445443
-4.4445443
-4.521325
-4.4445443
-4.2909822
-4.2142015
-4.13742
-4.2142015
-4.2909822
-4.367763
-4.367763
-4.367763
-4.2909822
-4.2142015
-4.13742
-4.13742
-4.0606394
-3.983858
-3.9070773
-3.9070773
-3.983858
-3.983858
-3.983858
-3.983858
-3.9070773
-3.8302965
-3.7535152
-3.7535152
-3.7535152
-3.7535152
-3.6767344
-3.5999532
-3.4463913
-3.3696105
-3.2928295
-3.2928295
-3.2928295
-3.2928295
-3.2928295
-3.2928295
-3.3696105
-3.3696105
-3.3696105
-3.3696105
-3.2928295
-3.2928295
-3.2160482
-3.1392674
-3.0624864
-2.9857056
-2.9089246
-2.9089246
-2.9857056
-3.0624864
-3.0624864
-3.0624864
-3.0624864
-2.9857056
-2.9089246
-2.8321435
-2.7553625
-2.6785815
-2.6018007
-2.6018007
-2.6785815
-2.7553625
-2.7553625
-2.6018007
-2.4482386
-2.4482386
-2.5250194
-2.6018007
-2.6018007
-2.5250194
-2.4482386
-2.3714576
-2.3714576
-2.3714576
-2.3714576
-2.3714576
-2.2946768
-2.2946768
-2.2946768
-2.2946768
-2.2946768
-2.1411147
-1.9875526
-2.0643337
-2.2178955
-2.2946768
-2.2178955
-2.1411147
-2.1411147
-2.1411147
-2.2178955
-2.0643337
-1.9875526
-1.9875526
-2.0643337
-2.1411147
-2.1411147
-2.0643337
-2.0643337
-2.0643337
-2.0643337
-1.9875526
-1.7572098
-1.6036477
-1.4500859
-1.4500859
-1.5268669
-1.5268669
-1.6036477
-1.5268669
-1.5268669
-1.4500859
-1.4500859
-1.4500859
-1.3733048
-1.2197428
-1.142962
-1.142962
-1.2197428
-1.3733048
-1.4500859
-1.4500859
-1.2965238
-1.066181
-0.91261864
-0.8358383
-0.8358383
-0.9893999
-1.142962
-1.2197428
-1.142962
-1.066181
-0.9893999
-0.91261864
-0.6822758
-0.3751521
-0.22159004
-0.22159004
-0.4519329
-0.75905704
-0.8358383
-0.8358383
-0.6822758
-0.6822758
-0.6822758
-0.6822758
-0.75905704
-0.75905704
-0.75905704
-0.605495
-0.5287137
-0.4519329
-0.3751521
-0.29837084
-0.3751521
-0.4519329
-0.5287137
-0.5287137
-0.605495
-0.6822758
-0.6822758
-0.6822758
-0.605495
-0.5287137
-0.5287137
-0.5287137
-0.3751521
-0.22159004
-0.06802797
0.008752823
-0.06802797
-0.14480877
-0.22159004
-0.22159004
-0.22159004
-0.14480877
-0.06802797
0.085534096
0.085534096
0.085534096
0.008752823
-0.06802797
-0.22159004
-0.22159004
-0.14480877
0.16231489
0.46943903
0.7765627
0.93012476
0.85334396
0.5462198
0.23909569
-0.06802797
-0.06802797
0.085534096
0.39265776
0.7765627
1.0836868
1.2372489
1.1604676
1.0836868
0.93012476
0.85334396
0.93012476
1.0836868
1.1604676
1.006906
0.7765627
0.6997819
0.85334396
1.0836868
1.2372489
1.3140297
1.2372489
1.0836868
1.006906
1.2372489
1.6211538
1.7747159
1.7747159
1.6211538
1.5443726
1.5443726
1.6211538
1.6979346
1.6979346
1.6211538
1.5443726
1.5443726
1.6211538
1.6979346
1.8514967
1.9282775
2.0050588
1.9282775
1.8514967
1.6979346
1.4675918
1.3140297
1.4675918
1.6979346
2.0818396
2.3889637
2.7728686
3.2335544
3.6174588
3.6174588
3.0799918
2.4657445
2.1586204
2.3889637
2.9264302
3.3103347
3.387117
3.156774
2.9264302
2.8496494
2.9264302
3.0799918
3.0032115
2.8496494
2.9264302
3.156774
3.3103347
3.0032115
2.3121824
1.5443726
0.93012476
0.46943903
0.085534096
-0.29837084
-0.6822758
-1.142962
-1.4500859
-1.6036477
-1.7572098
-1.9875526
-2.2946768
-2.8321435
-3.4463913
-4.0606394
-4.674887
-5.212354
-5.67304
-6.056945
-6.44085
-6.8247547
-7.131879
-7.2854404
-7.131879
-6.8247547
-6.9015355
-7.5157833
-8.513937
-9.665651
-10.817366
-11.96908
-13.351139
-14.886759
-16.499159
-17.957998
-19.186493
-20.261427
-21.25958
-22.257734
-23.025543
-23.63979
-24.25404
-25.17541
-26.403906
-27.709183
-28.784117
-29.705488
-30.55008
-31.241108
-31.932137
-32.469604
-32.93029
-33.544537
-34.69625
-36.385433
-38.074615
-39.379894
-40.301266
-41.145855
-42.29757
-43.602848
-44.984905
-46.366962
-47.67224
-48.900734
-50.359573
-51.74163
-53.12369
-54.352184
-55.42712
-56.27171
-57.19308
-58.421577
-59.957195
-61.646378
-63.181995
-64.41049
-65.408646
-66.560356
-67.78886
-69.17091
-70.936874
-72.93318
-74.92949
-76.38833
-77.38648
-78.46142
-79.459564
-80.380936
-81.07197
-82.22368
-84.14321
-86.293076
-87.67513
-87.67513
-87.21445
-87.59835
-89.44109
-91.89809
-93.74083
-94.50864
-94.815765
-95.89069
-97.65666
-99.42262
-100.49755
-101.1118
-101.802826
-102.87777
-103.952705
-104.87408
-105.334755
-105.79545
-106.64003
-107.79175
-109.02025
-110.018394
-111.016556
-112.168274
-113.2432
-113.93423
-114.08779
-114.01102
-114.08779
-114.24135
-114.16457
-113.70388
-113.31998
-113.47355
-114.01102
-114.62525
-115.00916
-115.085945
-114.8556
-114.39492
-114.01102
-113.85745
-114.08779
-114.471695
-114.54848
-114.24135
-113.78067
-113.31998
-113.089645
-112.78251
-112.24505
-111.477234
-110.632645
-110.17196
-110.17196
-110.632645
-111.016556
-110.632645
-109.480934
-107.86853
-106.10257
-104.490166
-103.18489
-102.34031
-101.9564
-101.802826
-101.64927
-101.03503
-99.88331
-98.42448
-97.04241
-95.81392
-94.43186
-92.97302
-91.66775
-90.362465
-88.90363
-87.06088
-85.06458
-83.06827
-81.07197
-79.07566
-77.23292
-75.390175
-73.77777
-72.24216
-70.706535
-68.94057
-66.94427
-64.87118
-62.79809
-60.878567
-59.26617
-57.57699
-55.273556
-52.43266
-49.745327
-47.74902
-46.29018
-44.754562
-42.681477
-40.070923
-37.53715
-35.38728
-33.544537
-31.548233
-29.398365
-27.555622
-26.250345
-24.945066
-23.102325
-20.645332
-17.881216
-15.270662
-12.967234
-11.12449
-9.358527
-7.3622217
-4.8284492
-2.2178955
-0.14480877
1.006906
1.6979346
2.6960874
4.46205
6.7654796
8.838566
10.450966
12.140148
14.290016
16.593445
18.743313
20.278933
21.58421
22.812706
24.0412
25.269697
26.421412
27.726688
29.26231
30.797928
32.02642
32.871014
33.40848
33.94595
34.636974
35.865475
37.554653
39.320614
40.39555
40.47233
40.011646
39.7813
40.165207
40.933014
41.777607
42.238293
42.238293
42.084732
42.31507
43.159664
44.2346
44.848846
44.618507
43.850697
43.39001
43.39001
43.543568
43.23645
42.238293
41.16336
40.54911
40.625896
40.856236
40.856236
40.54911
40.011646
39.167057
38.09212
36.786846
35.865475
35.174446
34.560196
33.715607
32.871014
32.103207
31.02827
29.41587
27.726688
26.805317
26.805317
26.498192
25.192915
23.503735
22.4288
21.968115
20.662838
18.052284
15.4417305
13.82933
13.522205
13.598988
12.984739
11.372339
8.992128
6.381574
4.231707
2.7728686
2.0050588
1.1604676
0.085534096
-0.9893999
-2.2178955
-4.0606394
-6.7479734
-9.742432
-12.045862
-12.967234
-13.274357
-14.426073
-17.190187
-20.568552
-22.7952
-23.255886
-22.7952
-22.948761
-24.484383
-26.787811
-28.93768
-30.396517
-31.317888
-32.23926
-34.005222
-36.769337
-39.610237
-41.376198
-41.760105
-41.683323
-42.14401
-43.142162
-44.140316
-44.67778
-45.138466
-46.059837
-47.8258
-49.822105
-51.43451
-52.2791
-52.43266
-52.739784
-53.96828
-56.19493
-58.49836
-59.726856
-59.189384
-57.653767
-56.732395
-57.19308
-58.65192
-60.187542
-61.262474
-62.030285
-62.64453
-63.48912
-64.33371
-64.87118
-64.87118
-64.794395
-65.02474
-65.408646
-65.408646
-65.101524
-65.02474
-65.408646
-66.253235
-67.25139
-67.94241
-68.326324
-68.55667
-68.863785
-69.01736
-68.94057
-68.71023
-68.71023
-69.01736
-69.17091
-68.78701
-67.86564
-66.867485
-66.560356
-67.097824
-68.09598
-68.94057
-69.247696
-68.47988
-67.40495
-67.097824
-67.86564
-69.01736
-69.40125
-68.47988
-66.63714
-64.794395
-63.949806
-64.10336
-64.41049
-64.487274
-64.18015
-63.873028
-63.719467
-63.48912
-63.33556
-63.105217
-62.951656
-62.79809
-62.56775
-62.260624
-61.79994
-61.18569
-60.26432
-59.035824
-57.960896
-57.73055
-58.268013
-59.035824
-59.57329
-59.189384
-58.037674
-56.42527
-55.273556
-55.273556
-56.19493
-57.423424
-57.960896
-57.269863
-55.58068
-53.814716
-52.50944
-52.048756
-52.048756
-52.048756
-51.971973
-51.895195
-51.895195
-51.818413
-51.43451
-50.6667
-49.36142
-48.132927
-47.59546
-47.518677
-47.441895
-46.750866
-45.675934
-44.831345
-44.52422
-44.447437
-43.98675
-43.21894
-42.527912
-42.14401
-41.683323
-40.68517
-39.303112
-37.997837
-37.230026
-36.615776
-35.847965
-34.773033
-33.62132
-32.853508
-32.469604
-32.085697
-31.47145
-30.396517
-28.784117
-27.094936
-25.86644
-25.252192
-24.637943
-23.409447
-21.566706
-19.72396
-18.418684
-17.804436
-17.574093
-17.113407
-15.961693
-14.426073
-12.890452
-11.431614
-10.049557
-8.513937
-6.6711926
-4.5981064
-2.8321435
-1.9107716
-1.7572098
-1.6804287
-0.9893999
0.6230006
2.5425253
4.154927
4.999517
5.6137652
6.611918
8.147537
9.683157
11.218777
12.984739
15.057825
16.823788
17.591599
17.668379
17.821941
18.51297
19.895027
22.044895
24.348326
26.114288
26.958878
27.342781
27.803467
28.801624
30.1069
31.02827
31.335392
31.181835
30.874706
31.181835
32.487106
34.329853
35.865475
36.63328
36.556503
36.249374
36.172596
36.63328
37.477875
38.245686
38.47603
38.01534
37.17075
36.556503
36.63328
37.24753
37.784996
37.93856
37.86178
37.477875
36.786846
35.942253
35.328003
35.09766
35.09766
34.483414
33.101357
31.335392
30.183678
29.953335
29.953335
29.339088
27.880253
26.114288
24.73223
23.96442
23.657295
23.273392
22.4288
20.89318
18.589752
16.13276
14.290016
13.215082
12.370491
11.295557
9.606377
7.6100707
5.844107
4.692393
3.7710214
2.5425253
0.6230006
-1.8339908
-4.2909822
-6.44085
-8.360374
-10.2799
-12.583328
-15.117102
-17.34375
-18.725807
-19.72396
-20.568552
-21.873827
-23.870132
-26.403906
-29.168022
-31.701794
-33.77488
-35.617622
-37.46037
-38.91921
-40.070923
-41.145855
-42.758255
-44.984905
-47.902584
-50.743477
-52.739784
-53.96828
-55.196774
-57.19308
-59.957195
-62.260624
-63.48912
-64.10336
-64.87118
-65.638985
-66.71392
-68.24954
-70.24585
-72.472496
-74.77593
-76.849014
-78.07751
-78.614975
-79.38278
-80.91841
-82.761154
-84.219986
-85.21814
-85.678825
-85.985954
-86.83054
-88.82684
-91.36062
-93.12658
-93.51049
-93.587265
-94.04795
-94.58542
-94.96932
-95.89069
-97.503105
-99.03871
-100.26722
-100.958244
-101.34215
-102.03317
-103.79914
-106.10257
-107.5614
-107.407845
-106.25613
-105.48833
-106.17935
-107.945305
-109.63449
-110.55586
-110.70942
-110.632645
-110.402306
-110.018394
-109.86484
-110.47909
-111.70758
-113.012856
-113.70388
-113.78067
-113.627106
-114.08779
-115.31629
-116.16087
-116.16087
-115.930534
-116.23766
-117.466156
-118.77143
-118.541084
-116.8519
-115.2395
-115.16273
-116.0841
-117.159035
-117.696495
-117.77327
-117.92684
-118.77143
-119.92315
-120.38383
-119.84636
-118.84821
-118.31075
-118.69466
-119.53924
-119.99993
-119.61603
-118.84821
-118.38753
-118.541084
-118.84821
-118.92499
-118.61787
-118.38753
-118.84821
-119.61603
-119.61603
-118.541084
-116.77512
-115.2395
-115.00916
-116.00732
-117.159035
-117.159035
-115.930534
-114.54848
-114.16457
-115.2395
-116.69834
-117.082245
-116.00732
-114.54848
-113.78067
-113.627106
-113.39676
-112.705734
-112.24505
-112.398605
-112.93608
-112.8593
-111.78436
-110.32553
-109.480934
-109.63449
-110.17196
-110.55586
-110.402306
-109.480934
-108.48277
-108.17565
-108.636345
-108.94347
-108.329216
-107.25428
-106.563255
-106.87038
-107.945305
-109.02025
-109.55772
-109.40416
-109.09702
-109.02025
-109.32737
-109.55772
-109.32737
-108.329216
-106.64003
-105.10442
-104.02948
-103.64557
-103.72236
-104.33661
-105.5651
-107.10072
-108.55956
-109.17381
-109.09702
-108.636345
-108.48277
-108.7899
-108.94347
-108.406
-107.33107
-106.563255
-106.71682
-107.79175
-109.02025
-109.63449
-110.17196
-111.554016
-113.70388
-115.54662
-115.700195
-114.31813
-112.8593
-112.47539
-113.31998
-114.24135
-114.39492
-114.31813
-114.8556
-116.23766
-117.92684
-119.38568
-120.23027
-120.9213
-121.76589
-122.764046
-123.30151
-122.994385
-121.91945
-120.99808
-121.228424
-122.764046
-124.83713
-126.295975
-126.833435
-126.91021
-127.14056
-128.13872
-129.98146
-131.90097
-132.82236
-132.82236
-132.59201
-132.9759
-133.8205
-134.58832
-134.97221
-135.04901
-135.58647
-136.89175
-138.6577
-140.03976
-140.88435
-141.42181
-141.8825
-142.26642
-142.49675
-142.88066
-143.34135
-143.80203
-144.18593
-144.95375
-146.41258
-148.25533
-149.9445
-151.09622
-151.71048
-151.86403
-151.78725
-152.24794
-153.32288
-154.4746
-154.78171
-154.55138
-154.62814
-155.77986
-157.6226
-158.92789
-159.46535
-159.54213
-159.92604
-160.84741
-162.07591
-163.38118
-164.37933
-164.76324
-164.76324
-164.76324
-165.22392
-165.83818
-166.29886
-166.60599
-167.22023
-168.06482
-169.21654
-170.21469
-170.9825
-171.67352
-172.28778
-172.44133
-171.98065
-171.51996
-171.90387
-173.13237
-174.59122
-175.74292
-176.35716
-176.35716
-176.05005
-175.89648
-176.2804
-176.89464
-177.50888
-177.73923
-177.89279
-178.04636
-178.35349
-178.6606
-178.89095
-179.27486
-179.96588
-181.1176
-182.34608
-182.73
-181.96217
-180.42656
-179.04451
-178.73738
-179.58197
-181.0408
-182.42287
-183.26746
-183.57458
-183.57458
-183.26746
-182.73
-182.11574
-181.65506
-181.34793
-180.88725
-180.273
-179.65875
-179.50519
-179.81232
-180.34978
-180.81047
-181.34793
-181.57828
-181.1176
-180.04265
-178.96773
-178.81416
-179.27486
-179.19806
-178.04636
-176.89464
-177.12498
-178.35349
-178.89095
-178.1999
-177.27853
-177.12498
-177.73923
-178.35349
-178.6606
-178.73738
-178.81416
-178.50703
-177.58566
-176.58751
-176.51073
-177.81601
-179.65875
-180.6569
-179.8891
-177.73923
-175.8197
-175.66614
-177.43211
-179.4284
-179.8891
-178.6606
-176.97142
-175.89648
-175.58936
-175.74292
-175.97327
-175.8197
-175.28224
-174.51442
-174.05374
-174.13052
-174.74477
-175.43579
-175.58936
-174.89833
-173.59305
-172.36456
-171.8271
-172.05743
-172.51813
-172.82524
-172.67168
-172.13422
-171.28963
-170.44504
-169.83078
-169.44687
-168.83264
-168.1416
-167.52736
-167.06667
-166.9131
-167.06667
-167.68092
-168.6023
-169.52367
-169.98436
-169.83078
-169.06299
-167.3738
-164.76324
-162.38303
-161.99913
-163.38118
-165.22392
-165.7614
-164.99358
-163.61153
-162.76694
-162.61337
-162.61337
-162.22946
-161.00098
-159.3118
-157.92973
-157.46906
-157.69939
-157.85295
-157.85295
-158.16008
-159.08145
-159.77248
-159.61891
-158.92789
-158.39043
-158.39043
-158.31363
-157.46906
-155.85666
-154.55138
-154.4746
-155.54951
-157.00836
-157.77617
-158.0833
-158.0833
-157.77617
-157.08514
-156.16377
-155.77986
-155.93343
-156.01021
-155.77986
-155.39597
-155.2424
-155.70308
-156.70123
-158.23686
-159.3118
-159.235
-157.85295
-155.93343
-154.3978
-154.01392
-154.93529
-156.24055
-156.62445
-155.93343
-154.70494
-154.01392
-154.24425
-154.78171
-155.16562
-155.01205
-154.70494
-154.32103
-153.78357
-153.32288
-152.93896
-152.7854
-153.09253
-153.63
-154.24425
-154.85849
-155.39597
-155.70308
-155.47275
-154.85849
-154.16747
-153.93712
-154.24425
-154.78171
-155.01205
-155.08884
-155.16562
-155.77986
-156.54768
-156.8548
-156.8548
-157.08514
-158.0833
-159.3118
-159.77248
-159.15823
-158.16008
-158.00652
-159.00467
-159.92604
-160.0796
-159.84926
-160.15637
-161.00098
-161.84557
-162.1527
-162.1527
-162.30624
-162.61337
-163.07407
-163.61153
-163.91866
-164.30255
-164.99358
-166.06853
-167.22023
-167.83447
-167.98804
-168.21838
-168.98619
-169.98436
-170.90573
-171.36641
-171.51996
-171.36641
-171.36641
-171.7503
-172.44133
-173.20915
-173.97696
-175.12868
-176.81786
-178.58382
-179.65875
-180.04265
-180.19623
-180.58012
-181.1176
-181.5015
-181.57828
-181.96217
-182.73
-183.4978
-183.88171
-184.18883
-184.80309
-186.10835
-188.18143
-190.02417
-190.63844
-190.25453
-189.64027
-189.33315
-189.87062
-191.40625
-193.32578
-194.32393
-194.09357
-194.17035
-195.55243
-197.31839
-198.16296
-198.00941
-198.00941
-198.70044
-199.62181
-200.23605
-200.61996
-201.2342
-202.23238
-203.3073
-204.45901
-205.45717
-205.99461
-206.30176
-206.916
-207.91415
-209.14265
-210.21759
-210.9854
-211.67642
-212.52101
-213.28883
-214.21019
-215.28513
-216.59041
-218.04924
-219.3545
-220.19911
-220.58301
-220.89014
-221.73473
-222.88644
-224.03816
-225.26666
-226.87906
-228.7218
-229.56639
-229.25928
-228.95215
-229.9503
-231.94661
-234.01968
-235.32498
-235.55531
-235.09462
-234.94107
-236.09277
-237.62839
-238.31941
-238.31941
-238.93367
-240.54607
-242.23526
-243.46376
-244.5387
-245.84396
-247.14925
-247.91705
-248.45451
-249.14554
-249.99013
-250.60437
-251.06506
-251.83287
-252.98459
-253.98274
-254.67377
-255.13446
-255.67194
-256.20938
-256.74686
-257.59146
-259.12704
-261.27692
-263.19647
-264.50174
-265.11597
-265.49988
-266.1909
-267.26584
-268.41757
-269.33893
-269.8764
-270.41385
-271.0281
-271.87268
-272.94763
-274.09933
-275.02072
-276.01886
-276.94025
-277.5545
-277.70807
-277.8616
-278.55264
-279.93472
-281.5471
-282.62204
-282.7756
-282.69882
-283.2363
-284.23444
-285.46295
-286.53787
-287.2289
-287.76636
-288.3806
-288.99484
-289.37875
-289.83945
-290.5305
-291.52863
-291.98932
-291.6822
-291.37506
-291.98932
-293.75528
-295.59802
-296.5962
-296.67294
-296.3658
-296.21228
-296.5962
-297.51755
-299.05316
-300.512
-301.27982
-301.20303
-300.9727
-301.27982
-301.66373
-301.27982
-300.8959
-301.66373
-303.8136
-305.73312
-305.96347
-304.9653
-304.35107
-305.04208
-306.65448
-307.95975
-307.65265
-305.8867
-304.88852
-306.117
-308.03656
-308.72757
-308.42044
-308.19012
-308.72757
-309.4186
-309.7257
-309.9561
-310.1864
-310.49353
-310.5703
-310.1864
-309.64896
-309.3418
-309.3418
-309.4186
-309.64896
-310.26318
-311.41492
-312.56662
-313.25766
-313.5648
-314.02545
-314.6397
-314.40936
-313.0273
-311.4917
-311.031
-311.95236
-313.25766
-313.5648
-312.48984
-311.1078
-310.87744
-312.02914
-313.18088
-313.4112
-312.95053
-312.6434
-312.6434
-312.6434
-312.10593
-311.031
-310.33997
-310.80066
-312.10593
-312.87375
-312.10593
-310.5703
-309.4186
-309.26505
-309.4954
-310.03287
-310.80066
-311.79883
-312.6434
-312.79697
-311.8756
-310.33997
-309.4186
-309.8793
-311.18454
-312.10593
-311.4917
-309.4954
-307.57587
-307.19196
-308.11334
-308.95792
-309.11148
-309.0347
-309.0347
-309.0347
-308.95792
-309.0347
-309.0347
-308.88113
-308.34366
-307.4223
-306.65448
-306.34735
-306.42413
-306.5777
-306.65448
-306.50092
-306.04022
-305.3492
-304.65817
-304.1207
-303.66003
-303.19934
-302.73865
-302.2012
-301.66373
-301.04947
-300.28168
-299.3603
-298.59247
-298.1318
-298.05502
-298.36215
-298.66925
-298.51572
-297.6711
-296.9801
-296.9033
-296.67294
-295.59802
-294.21597
-294.1392
-294.90698
-294.75345
-292.29645
-288.15027
-284.61835
-283.4666
-284.92548
-287.68958
-289.91623
-289.76266
-286.69144
-282.46848
-280.24182
-280.7793
-281.70068
-280.62573
-278.0152
-276.17245
-276.01886
-276.326
-276.09567
-275.63498
-275.40463
-275.32785
-274.79037
-273.79224
-272.79407
-272.2566
-271.87268
-271.0281
-269.79962
-268.6479
-267.72653
-266.80515
-265.8838
-264.9624
-264.42493
-264.1946
-264.2714
-264.57852
-264.88562
-264.6553
-263.4268
-261.58405
-260.202
-259.66452
-259.8181
-259.97165
-259.66452
-259.0503
-259.12704
-259.97165
-260.96982
-260.35556
-257.20755
-252.37035
-248.99199
-249.60623
-252.98459
-255.44157
-254.75055
-251.44897
-247.84027
-245.84396
-245.76717
-246.45822
-246.76534
-246.45822
-245.61362
-244.23157
-242.7727
-241.62102
-241.08354
-240.92996
-240.77641
-240.39252
-239.70149
-238.85689
-238.0123
-237.32127
-236.70703
-236.16956
-235.32498
-234.17326
-232.94476
-232.10016
-231.63947
-231.25557
-230.79489
-230.25742
-229.71997
-229.18248
-228.41467
-227.64687
-226.80226
-226.03448
-225.26666
-224.57562
-223.96138
-223.50069
-222.88644
-221.96507
-221.19728
-220.89014
-220.96692
-220.89014
-220.50623
-219.89198
-219.50809
-219.8152
-220.50623
-220.2759
-218.35637
-215.28513
-211.52287
-207.53024
-204.68936
-204.07512
-205.30359
-206.99278
-207.91415
-207.45346
-205.15004
-201.6181
-197.85583
-194.78462
-192.55797
-191.0991
-189.64027
-187.41362
-184.80309
-182.96034
-182.96034
-184.11206
-184.41917
-182.88354
-179.81232
-176.89464
-174.82155
-173.4395
-171.8271
-169.83078
-167.7577
-166.22208
-165.14716
-164.22578
-163.30441
-162.45981
-161.61522
-160.77063
-159.84926
-158.92789
-158.00652
-156.54768
-154.62814
-152.55505
-150.78911
-149.63739
-148.94637
-148.25533
-147.41074
-146.41258
-145.41443
-144.49306
-143.64847
-142.65031
-141.57538
-140.57724
-139.73264
-138.96483
-138.35059
-137.65955
-136.81496
-135.74004
-134.43475
-133.20625
-132.28488
-131.7474
-131.36351
-130.82603
-130.05823
-129.21364
-128.52261
-128.13872
-127.75481
-127.21735
-126.37275
-125.3746
-124.37644
-123.37829
-122.45692
-121.6891
-121.07487
-120.690956
-120.23027
-119.84636
-119.00178
-117.85006
-117.00547
-116.69834
-116.62157
-116.46801
-116.16087
-115.930534
-115.700195
-115.16273
-114.16457
-112.93608
-111.630806
-110.70942
-110.095184
-109.55772
-108.94347
-108.09888
-107.48463
-107.10072
-106.94716
-106.87038
-106.71682
-106.4097
-105.87223
-105.25798
-104.566956
-103.875916
-103.10811
-102.34031
-101.72605
-101.1118
-100.49755
-99.96008
-99.72975
-99.806526
-99.806526
-99.499405
-99.03871
-98.57803
-97.96378
-97.1192
-96.19783
-95.430016
-94.96932
-94.50864
-93.894394
-93.12658
-92.58912
-92.35877
-92.35877
-92.28199
-91.66775
-90.746376
-90.05534
-89.97856
-89.97856
-89.825005
-89.28753
-88.75006
-88.36616
-88.28938
-88.2126
-87.90547
-87.21445
-86.21629
-85.06458
-83.98964
-83.06827
-82.454025
-81.91656
-81.45587
-81.14875
-81.07197
-80.91841
-80.5345
-80.22738
-79.99703
-79.53635
-78.76854
-77.770386
-77.00258
-76.38833
-75.92764
-75.46696
-75.23662
-75.15983
-75.23662
-75.15983
-75.00627
-74.69914
-74.23846
-73.70099
-73.2403
-72.70284
-72.165375
-71.62791
-71.244
-71.09044
-71.01366
-70.8601
-70.62975
-70.399414
-70.32263
-70.16907
-69.93873
-69.6316
-69.32448
-68.94057
-68.633446
-68.24954
-67.78886
-67.25139
-66.867485
-66.560356
-66.63714
-66.867485
-66.867485
-66.560356
-66.09967
-65.79255
-65.48543
-65.25508
-65.1783
-65.02474
-64.487274
-63.719467
-63.105217
-63.028435
-63.33556
-63.412342
-63.105217
-62.49097
-61.87672
-61.5696
-61.5696
-61.646378
-61.5696
-61.339252
-61.108913
-60.80179
-60.494663
-60.033978
-59.57329
-59.035824
-58.65192
-58.421577
-58.344795
-58.421577
-58.65192
-58.80548
-58.80548
-58.65192
-58.344795
-58.191235
-58.114452
-58.191235
-58.114452
-58.037674
-57.807327
-57.653767
-57.50021
-57.50021
-57.50021
-57.50021
-57.423424
-57.269863
-57.269863
-57.423424
-57.57699
-57.653767
-57.653767
-57.57699
-57.653767
-57.653767
-57.653767
-57.653767
-57.88411
-58.114452
-58.344795
-58.268013
-58.191235
-58.037674
-58.037674
-58.037674
-58.037674
-58.114452
-58.268013
-58.421577
-58.65192
-58.80548
-58.882263
-58.7287
-58.575138
-58.49836
-58.575138
-58.575138
-58.65192
-58.882263
-59.112606
-59.34295
-59.41973
-59.41973
-59.41973
-59.49651
-59.49651
-59.49651
-59.41973
-59.34295
-59.41973
-59.49651
-59.57329
-59.803635
-60.110756
-60.341103
-60.57144
-60.648228
-60.494663
-60.341103
-60.26432
-60.341103
-60.41788
-60.494663
-60.57144
-60.648228
-60.725006
-60.80179
-60.95535
-61.108913
-61.18569
-61.262474
-61.339252
-61.339252
-61.339252
-61.339252
-61.49282
-61.5696
-61.72316
-61.953506
-62.183846
-62.337406
-62.260624
-62.107063
-62.107063
-62.107063
-62.183846
-62.183846
-62.337406
-62.49097
-62.64453
-62.56775
-62.414192
-62.260624
-62.337406
-62.72131
-63.028435
-63.105217
-63.181995
-63.25878
-63.48912
-63.719467
-63.719467
-63.64268
-63.48912
-63.48912
-63.796246
-64.18015
-64.64084
-64.94796
-65.02474
-64.94796
-64.71761
-64.71761
-64.794395
-65.02474
-65.1783
-65.33186
-65.408646
-65.56221
-65.71577
-65.79255
-65.79255
-65.79255
-65.86933
-66.022896
-66.09967
-66.022896
-65.79255
-65.71577
-66.09967
-66.560356
-66.94427
-67.02104
-66.94427
-66.7907
-66.63714
-66.560356
-66.253235
-65.79255
-65.79255
-66.7907
-68.78701
-70.936874
-72.39571
-73.16353
-73.39387
-73.009964
-71.858246
-70.0155
-68.24954
-67.40495
-67.55851
-68.4031
-69.247696
-69.93873
-70.55297
-71.244
-72.08859
-73.08675
-73.85456
-74.23846
-74.161674
-73.54743
-72.62606
-71.551125
-70.936874
-70.8601
-71.320786
-71.93503
-72.54928
-73.009964
-73.54743
-74.161674
-74.85271
-75.390175
-75.54373
-75.46696
-75.15983
-74.77593
-74.4688
-74.39202
-74.545586
-74.69914
-74.85271
-75.23662
-75.92764
-76.77223
-77.23292
-77.156136
-76.849014
-76.92579
-77.3097
-77.84717
-78.07751
-77.54005
-76.618675
-76.15799
-76.54189
-77.770386
-78.922104
-79.53635
-79.53635
-79.30601
-79.38278
-79.68991
-79.99703
-80.073814
-79.84347
-79.61313
-79.53635
-79.68991
-79.99703
-80.22738
-80.30415
-80.22738
-80.30415
-80.688065
-81.07197
-81.53265
-81.76299
-81.83978
-81.83978
-81.83978
-81.83978
-81.76299
-81.609436
-81.3791
-81.53265
-82.07012
-82.83793
-83.22184
-83.06827
-82.83793
-82.83793
-83.22184
-83.7593
-84.14321
-84.14321
-83.83608
-83.60574
-83.60574
-83.7593
-83.7593
-83.3754
-82.99149
-82.99149
-83.52895
-84.527115
-85.371704
-85.52527
-85.06458
-84.37355
-83.912865
-83.83608
-84.06643
-84.45033
-84.91102
-85.21814
-85.14136
-84.834236
-84.527115
-84.527115
-84.834236
-85.06458
-84.9878
-84.757454
-84.68067
-84.834236
-85.29492
-85.678825
-85.83239
-85.60204
-85.14136
-84.6039
-84.527115
-84.834236
-85.29492
-85.44849
-85.29492
-85.14136
-85.14136
-85.14136
-85.14136
-85.14136
-84.91102
-84.6039
-84.14321
-83.83608
-83.98964
-84.29677
-84.527115
-84.37355
-83.912865
-83.52895
-83.3754
-83.52895
-83.682526
-83.682526
-83.682526
-83.83608
-83.912865
-83.7593
-83.45218
-83.06827
-82.83793
-82.83793
-82.91471
-82.91471
-82.91471
-82.99149
-82.99149
-82.83793
-82.53081
-82.30047
-82.1469
-82.07012
-81.91656
-81.68621
-81.30231
-80.91841
-80.5345
-80.45772
-80.380936
-80.1506
-79.61313
-79.15244
-79.15244
-79.53635
-79.99703
-80.1506
-80.073814
-79.68991
-79.459564
-79.229225
-79.15244
-78.99888
-78.69176
-78.384636
-78.23107
-78.15429
-78.00073
-77.6936
-77.463264
-77.463264
-77.6936
-77.92395
-78.00073
-77.770386
-77.54005
-77.3097
-77.156136
-77.00258
-76.77223
-76.4651
-76.00442
-75.6973
-75.77408
-75.92764
-76.234764
-76.38833
-76.4651
-76.38833
-76.15799
-75.85086
-75.62052
-75.62052
-75.6973
-75.6973
-75.46696
-75.083046
-74.77593
-74.77593
-75.083046
-75.390175
-75.54373
-75.46696
-75.23662
-75.00627
-74.85271
-74.85271
-74.85271
-74.92949
-74.69914
-74.39202
-74.23846
-74.39202
-74.69914
-74.92949
-74.92949
-74.77593
-74.4688
-74.31525
-74.23846
-74.23846
-74.23846
-74.23846
-74.23846
-74.31525
-74.39202
-74.39202
-74.39202
-74.31525
-74.23846
-74.161674
-74.161674
-74.23846
-74.161674
-73.931335
-73.85456
-73.85456
-73.931335
-74.161674
-74.23846
-74.161674
-74.0849
-74.0849
-74.0849
-74.00812
-73.931335
-73.85456
-73.70099
-73.70099
-73.70099
-73.77777
-73.931335
-74.00812
-74.00812
-74.00812
-74.0849
-74.161674
-74.0849
-74.00812
-73.931335
-74.00812
-74.0849
-74.0849
-74.161674
-74.23846
-74.23846
-74.0849
-73.931335
-73.931335
-74.0849
-74.23846
-74.39202
-74.4688
-74.545586
-74.69914
-74.69914
-74.77593
-74.85271
-74.77593
-74.62236
-74.545586
-74.545586
-74.62236
-74.69914
-74.69914
-74.77593
-74.92949
-75.083046
-75.23662
-75.23662
-75.23662
-75.31339
-75.31339
-75.23662
-75.083046
-74.92949
-74.92949
-75.00627
-75.00627
-75.083046
-75.083046
-75.23662
-75.390175
-75.46696
-75.46696
-75.390175
-75.390175
-75.390175
-75.46696
-75.46696
-75.390175
-75.31339
-75.31339
-75.31339
-75.23662
-75.23662
-75.31339
-75.62052
-75.85086
-76.00442
-76.08121
-76.08121
-76.00442
-75.85086
-75.6973
-75.62052
-75.62052
-75.77408
-75.85086
-75.92764
-75.85086
-75.92764
-76.08121
-76.08121
-76.08121
-75.92764
-75.85086
-75.85086
-75.85086
-75.85086
-75.77408
-75.77408
-75.6973
-75.62052
-75.62052
-75.62052
-75.62052
-75.6973
-75.6973
-75.62052
-75.62052
-75.62052
-75.62052
-75.54373
-75.46696
-75.46696
-75.46696
-75.54373
-75.6973
-75.6973
-75.62052
-75.46696
-75.390175
-75.390175
-75.31339
-75.00627
-74.69914
-74.545586
-74.77593
-75.15983
-75.46696
-75.62052
-75.62052
-75.54373
-75.46696
-75.31339
-75.00627
-74.62236
-74.23846
-74.23846
-74.4688
-74.85271
-75.15983
-75.390175
-75.390175
-75.31339
-75.23662
-75.083046
-74.92949
-74.69914
-74.39202
-74.0849
-73.77777
-73.77777
-74.0849
-74.62236
-75.00627
-75.083046
-75.00627
-74.77593
-74.4688
-74.0849
-73.70099
-73.54743
-73.47065
-73.624214
-73.931335
-74.23846
-74.39202
-74.4688
-74.39202
-74.31525
-74.161674
-74.0849
-74.0849
-74.161674
-74.23846
-74.31525
-74.31525
-74.23846
-74.0849
-74.00812
-74.00812
-74.161674
-74.31525
-74.4688
-74.62236
-74.85271
-75.00627
-75.00627
-74.92949
-74.69914
-74.545586
-74.4688
-74.545586
-74.62236
-74.69914
-74.77593
-74.92949
-75.00627
-75.083046
-75.083046
-75.083046
-75.23662
-75.31339
-75.390175
-75.46696
-75.62052
-75.77408
-75.77408
-75.6973
-75.54373
-75.62052
-75.85086
-76.15799
-76.38833
-76.38833
-76.4651
-76.54189
-76.69545
-76.77223
-76.77223
-76.69545
-76.618675
-76.54189
-76.618675
-76.77223
-77.00258
-77.156136
-77.38648
-77.54005
-77.61682
-77.770386
-77.84717
-77.92395
-78.00073
-78.15429
-78.15429
-78.15429
-78.23107
-78.46142
-78.614975
-78.76854
-78.76854
-78.84532
-78.84532
-78.99888
-79.15244
-79.229225
-79.30601
-79.53635
-79.76669
-79.99703
-80.073814
-80.073814
-79.99703
-80.22738
-80.5345
-80.91841
-81.225525
-81.3791
-81.45587
-81.45587
-81.609436
-81.76299
-81.83978
-81.91656
-81.99334
-81.99334
-82.1469
-82.454025
-82.68437
-82.83793
-82.99149
-83.06827
-83.22184
-83.45218
-83.682526
-83.912865
-84.06643
-84.14321
-84.29677
-84.6039
-84.9878
-85.21814
-85.371704
-85.44849
-85.52527
-85.678825
-85.75561
-85.985954
-86.44664
-86.907326
-87.21445
-87.21445
-87.21445
-87.29123
-87.52157
-87.67513
-87.90547
-88.28938
-88.67329
-88.98041
-89.21075
-89.28753
-89.44109
-89.59466
-89.90178
-90.05534
-90.13212
-90.13212
-90.362465
-90.592804
-90.89993
-91.20706
-91.51418
-91.74452
-91.97487
-92.12843
-92.28199
-92.51234
-92.66589
-92.89624
-93.049805
-93.356926
-93.587265
-93.81761
-94.04795
-94.04795
-94.12473
-94.35508
-94.73898
-95.12289
-95.50679
-95.73714
-95.81392
-95.81392
-95.81392
-95.89069
-95.96748
-96.19783
-96.35139
-96.58172
-96.96563
-97.27276
-97.57988
-97.73344
-97.81023
-97.96378
-98.040565
-98.11734
-98.19413
-98.34769
-98.57803
-98.80838
-98.96194
-99.26906
-99.65297
-100.11365
-100.42078
-100.57434
-100.57434
-100.49755
-100.49755
-100.57434
-100.7279
-100.80468
-100.958244
-101.03503
-101.18859
-101.41892
-101.72605
-102.03317
-102.18674
-102.26352
-102.34031
-102.493866
-102.64742
-102.7242
-102.80099
-102.7242
-102.7242
-102.64742
-102.7242
-102.87777
-103.10811
-103.41524
-103.79914
-104.02948
-104.10626
-104.10626
-104.10626
-104.10626
-104.18305
-104.18305
-104.10626
-104.10626
-104.18305
-104.25983
-104.25983
-104.33661
-104.41338
-104.566956
-104.79729
-104.95085
-105.10442
-105.1812
-105.25798
-105.1812
-105.10442
-104.95085
-104.79729
-104.79729
-104.87408
-105.1812
-105.41154
-105.41154
-105.1812
-105.02763
-105.02763
-105.1812
-105.334755
-105.334755
-105.25798
-105.10442
-105.10442
-105.10442
-105.1812
-105.1812
-105.10442
-105.10442
-105.10442
-105.25798
-105.41154
-105.41154
-105.25798
-105.02763
-104.87408
-104.79729
-104.72051
-104.64373
-104.64373
-104.79729
-104.87408
-104.87408
-104.87408
-104.79729
-104.64373
-104.566956
-104.490166
-104.25983
-104.02948
-103.952705
-104.02948
-104.10626
-103.952705
-103.875916
-103.875916
-104.02948
-104.10626
-104.10626
-103.952705
-103.79914
-103.72236
-103.568794
-103.338455
-103.10811
-103.031334
-103.10811
-103.18489
-103.26168
-103.18489
-103.10811
-102.87777
-102.7242
-102.493866
-102.34031
-102.26352
-102.34031
-102.41708
-102.34031
-102.26352
-102.10996
-101.9564
-101.879616
-101.802826
-101.879616
-102.03317
-102.03317
-101.879616
-101.64927
-101.49571
-101.34215
-101.265366
-101.18859
-101.1118
-101.03503
-100.958244
-100.881454
-100.80468
-100.65112
-100.42078
-100.26722
-100.19043
-100.343994
-100.42078
-100.343994
-100.11365
-99.88331
-99.806526
-99.806526
-99.806526
-99.806526
-99.806526
-99.65297
-99.499405
-99.34585
-99.192276
-99.1155
-99.1155
-99.192276
-99.26906
-99.1155
-98.885155
-98.80838
-98.80838
-98.885155
-99.03871
-98.96194
-98.80838
-98.57803
-98.50125
-98.42448
-98.270905
-98.19413
-98.19413
-98.19413
-98.19413
-98.19413
-98.11734
-98.040565
-97.96378
-97.81023
-97.73344
-97.73344
-97.81023
-97.81023
-97.73344
-97.65666
-97.503105
-97.426315
-97.426315
-97.503105
-97.426315
-97.426315
-97.426315
-97.34953
-97.19598
-97.1192
-97.04241
-97.19598
-97.27276
-97.27276
-97.1192
-96.888855
-96.73529
-96.73529
-96.812065
-96.888855
-96.888855
-96.73529
-96.65851
-96.65851
-96.73529
-96.73529
-96.73529
-96.65851
-96.504944
-96.42816
-96.42816
-96.504944
-96.58172
-96.58172
-96.58172
-96.504944
-96.35139
-96.274605
-96.274605
-96.274605
-96.35139
-96.35139
-96.42816
-96.42816
-96.504944
-96.58172
-96.65851
-96.504944
-96.274605
-95.96748
-95.81392
-95.96748
-96.274605
-96.504944
-96.65851
-96.504944
-96.35139
-96.19783
-96.12104
-96.19783
-96.274605
-96.35139
-96.42816
-96.42816
-96.35139
-96.274605
-96.19783
-96.12104
-96.12104
-96.12104
-96.19783
-96.19783
-96.274605
-96.35139
-96.35139
-96.35139
-96.274605
-96.19783
-96.19783
-96.19783
-96.274605
-96.42816
-96.504944
-96.504944
-96.42816
-96.274605
-96.12104
-96.04426
-96.04426
-96.19783
-96.19783
-96.19783
-96.12104
-96.04426
-95.96748
-95.96748
-95.89069
-95.96748
-96.04426
-96.04426
-95.81392
-95.58357
-95.430016
-95.50679
-95.58357
-95.66035
-95.66035
-95.66035
-95.58357
-95.50679
-95.430016
-95.430016
-95.430016
-95.35323
-95.12289
-94.96932
-94.96932
-95.04611
-95.04611
-94.96932
-94.89255
-94.815765
-94.73898
-94.6622
-94.58542
-94.50864
-94.35508
-94.201515
-94.04795
-93.971176
-93.971176
-93.971176
-93.971176
-93.894394
-93.81761
-93.74083
-93.66405
-93.51049
-93.43371
-93.28014
-93.12658
-93.12658
-93.12658
-93.20336
-93.12658
-92.97302
-92.742676
-92.58912
-92.435555
-92.35877
-92.435555
-92.35877
-92.20521
-91.89809
-91.74452
-91.590965
-91.590965
-91.51418
-91.36062
-91.20706
-91.13028
-91.05349
-90.976715
-90.82315
-90.66959
-90.592804
-90.51603
-90.43925
-90.28569
-90.05534
-89.90178
-89.74822
-89.67143
-89.44109
-89.21075
-88.98041
-88.90363
-88.82684
-88.82684
-88.75006
-88.67329
-88.51972
-88.28938
-87.98226
-87.751915
-87.59835
-87.52157
-87.21445
-86.9841
-86.75376
-86.75376
-86.67698
-86.523415
-86.21629
-85.90917
-85.75561
-85.678825
-85.60204
-85.44849
-85.21814
-85.06458
-84.91102
-84.834236
-84.68067
-84.29677
-83.912865
-83.7593
-83.83608
-83.912865
-83.83608
-83.60574
-83.3754
-83.06827
-82.761154
-82.53081
-82.37724
-82.30047
-82.22368
-82.1469
-81.99334
-81.91656
-81.76299
-81.609436
-81.3791
-81.07197
-80.84162
-80.61128
-80.45772
-80.30415
-80.30415
-80.1506
-79.84347
-79.53635
-79.30601
-79.15244
-79.229225
-79.15244
-79.07566
-78.84532
-78.614975
-78.46142
-78.30785
-78.23107
-78.07751
-77.770386
-77.463264
-77.3097
-77.23292
-77.23292
-77.156136
-77.07936
-76.92579
-76.77223
-76.618675
-76.38833
-76.15799
-76.00442
-75.77408
-75.77408
-75.77408
-75.77408
-75.390175
-75.00627
-74.69914
-74.62236
-74.545586
-74.4688
-74.39202
-74.31525
-74.31525
-74.23846
-74.0849
-74.00812
-73.85456
-73.54743
-73.2403
-73.009964
-72.8564
-72.93318
-72.93318
-72.8564
-72.70284
-72.472496
-72.31893
-72.24216
-72.165375
-72.01181
-71.78147
-71.551125
-71.47434
-71.47434
-71.39756
-71.320786
-71.09044
-70.936874
-70.78332
-70.62975
-70.55297
-70.55297
-70.62975
-70.62975
-70.399414
-70.092285
-69.86194
-69.785164
-69.785164
-69.785164
-69.6316
-69.47804
-69.40125
-69.40125
-69.47804
-69.40125
-69.17091
-68.94057
-68.78701
-68.71023
-68.633446
-68.633446
-68.55667
-68.47988
-68.4031
-68.326324
-68.17276
-68.019196
-68.09598
-68.09598
-68.09598
-67.94241
-67.712074
-67.55851
-67.40495
-67.40495
-67.40495
-67.40495
-67.32817
-67.17461
-67.17461
-67.097824
-67.097824
-67.097824
-67.02104
-66.7907
-66.560356
-66.33002
-66.253235
-66.17645
-66.17645
-66.17645
-66.17645
-66.253235
-66.253235
-66.17645
-66.022896
-65.86933
-65.71577
-65.71577
-65.638985
-65.56221
-65.48543
-65.48543
-65.408646
-65.33186
-65.25508
-65.1783
-65.101524
-65.101524
-65.101524
-65.02474
-64.94796
-65.02474
-65.02474
-64.87118
-64.64084
-64.487274
-64.41049
-64.41049
-64.41049
-64.33371
-64.33371
-64.33371
-64.18015
-64.10336
-64.02659
-64.02659
-63.949806
-63.873028
-63.719467
-63.64268
-63.565903
-63.64268
-63.719467
-63.796246
-63.796246
-63.64268
-63.33556
-63.105217
-63.028435
-63.028435
-63.181995
-63.25878
-63.25878
-63.105217
-62.874874
-62.64453
-62.56775
-62.64453
-62.79809
-62.874874
-62.79809
-62.72131
-62.64453
-62.56775
-62.49097
-62.49097
-62.49097
-62.414192
-62.260624
-62.183846
-62.183846
-62.260624
-62.260624
-62.183846
-62.107063
-62.030285
-61.953506
-62.030285
-62.030285
-62.030285
-61.953506
-61.87672
-61.79994
-61.79994
-61.79994
-61.79994
-61.79994
-61.79994
-61.79994
-61.646378
-61.49282
-61.416035
-61.49282
-61.5696
-61.5696
-61.5696
-61.416035
-61.416035
-61.416035
-61.49282
-61.5696
-61.5696
-61.49282
-61.416035
-61.339252
-61.262474
-61.339252
-61.339252
-61.18569
-61.032135
-60.878567
-60.95535
-61.18569
-61.262474
-61.18569
-61.032135
-60.878567
-60.878567
-60.95535
-61.032135
-61.032135
-61.108913
-61.032135
-60.95535
-60.80179
-60.648228
-60.57144
-60.57144
-60.725006
-60.95535
-61.108913
-61.032135
-60.878567
-60.725006
-60.725006
-60.725006
-60.725006
-60.725006
-60.648228
-60.57144
-60.57144
-60.494663
-60.494663
-60.41788
-60.341103
-60.26432
-60.26432
-60.341103
-60.41788
-60.41788
-60.341103
-60.26432
-60.26432
-60.341103
-60.341103
-60.341103
-60.26432
-60.187542
-60.110756
-60.033978
-60.033978
-60.033978
-60.110756
-60.187542
-60.26432
-60.26432
-60.26432
-60.26432
-60.26432
-60.187542
-60.110756
-60.033978
-60.033978
-59.957195
-60.033978
-60.110756
-60.187542
-60.110756
-60.033978
-60.033978
-60.110756
-60.187542
-60.187542
-60.110756
-60.110756
-60.110756
-60.033978
-59.880417
-59.726856
-59.726856
-59.957195
-60.187542
-60.341103
-60.41788
-60.341103
-60.341103
-60.41788
-60.494663
-60.648228
-60.725006
-60.648228
-60.57144
-60.648228
-60.725006
-60.878567
-60.95535
-60.95535
-60.95535
-61.032135
-61.108913
-61.18569
-61.108913
-60.95535
-60.80179
-60.878567
-60.95535
-61.18569
-61.339252
-61.5696
-61.646378
-61.5696
-61.49282
-61.416035
-61.49282
-61.646378
-61.72316
-61.72316
-61.646378
-61.646378
-61.79994
-62.030285
-62.183846
-62.183846
-62.260624
-62.260624
-62.337406
-62.414192
-62.49097
-62.49097
-62.56775
-62.64453
-62.64453
-62.72131
-62.79809
-62.72131
-62.72131
-62.79809
-62.951656
-63.105217
-63.181995
-63.181995
-63.25878
-63.412342
-63.64268
-63.719467
-63.64268
-63.48912
-63.48912
-63.64268
-63.796246
-63.873028
-63.949806
-63.949806
-64.10336
-64.18015
-64.33371
-64.41049
-64.41049
-64.33371
-64.33371
-64.41049
-64.41049
-64.487274
-64.41049
-64.33371
-64.487274
-64.71761
-64.94796
-64.94796
-64.87118
-64.87118
-64.94796
-65.101524
-65.1783
-65.25508
-65.25508
-65.1783
-65.1783
-65.101524
-65.101524
-65.1783
-65.25508
-65.25508
-65.25508
-65.408646
-65.638985
-65.79255
-65.79255
-65.56221
-65.48543
-65.48543
-65.48543
-65.56221
-65.56221
-65.56221
-65.638985
-65.71577
-65.79255
-65.79255
-65.71577
-65.71577
-65.71577
-65.71577
-65.71577
-65.71577
-65.638985
-65.71577
-65.71577
-65.71577
-65.71577
-65.638985
-65.48543
-65.408646
-65.408646
-65.48543
-65.71577
-65.79255
-65.71577
-65.48543
-65.25508
-65.1783
-65.25508
-65.33186
-65.408646
-65.33186
-65.25508
-65.1783
-65.02474
-65.101524
-65.1783
-65.25508
-65.1783
-65.101524
-65.02474
-65.02474
-64.94796
-64.94796
-64.87118
-64.87118
-64.94796
-64.94796
-64.87118
-64.794395
-64.71761
-64.71761
-64.64084
-64.64084
-64.56405
-64.41049
-64.33371
-64.25693
-64.18015
-64.02659
-64.02659
-64.02659
-64.10336
-64.10336
-64.02659
-63.949806
-63.873028
-63.873028
-63.949806
-64.02659
-64.10336
-64.02659
-63.873028
-63.64268
-63.565903
-63.565903
-63.565903
-63.48912
-63.412342
-63.33556
-63.181995
-63.105217
-63.028435
-62.874874
-62.874874
-62.874874
-62.874874
-62.79809
-62.79809
-62.79809
-62.79809
-62.72131
-62.64453
-62.56775
-62.414192
-62.337406
-62.414192
-62.49097
-62.337406
-62.183846
-62.030285
-62.030285
-62.030285
-61.87672
-61.72316
-61.646378
-61.646378
-61.72316
-61.72316
-61.49282
-61.339252
-61.108913
-61.032135
-61.032135
-60.95535
-60.878567
-60.80179
-60.648228
-60.494663
-60.341103
-60.26432
-60.187542
-60.033978
-59.880417
-59.803635
-59.65007
-59.57329
-59.34295
-59.112606
-58.959045
-58.959045
-58.882263
-58.882263
-58.7287
-58.575138
-58.344795
-58.191235
-58.037674
-57.960896
-57.807327
-57.73055
-57.653767
-57.50021
-57.34664
-57.116302
-57.039516
-56.809177
-56.655617
-56.42527
-56.19493
-56.041367
-55.964584
-55.811024
-55.65746
-55.350338
-55.043213
-54.736088
-54.65931
-54.582527
-54.50575
-54.428967
-54.275402
-54.12184
-53.8915
-53.661156
-53.50759
-53.35403
-53.12369
-52.970127
-52.816566
-52.663006
-52.43266
-52.20232
-52.048756
-51.818413
-51.66485
-51.43451
-51.280945
-51.050602
-50.973824
-50.82026
-50.6667
-50.513138
-50.28279
-50.05245
-49.745327
-49.591763
-49.4382
-49.20786
-48.900734
-48.593613
-48.36327
-48.209705
-47.979362
-47.74902
-47.518677
-47.365116
-47.21155
-47.05799
-46.82765
-46.597305
-46.29018
-46.13662
-45.98306
-45.752716
-45.44559
-45.29203
-45.138466
-44.984905
-44.67778
-44.37066
-44.140316
-43.83319
-43.602848
-43.372505
-43.142162
-42.91182
-42.604694
-42.451134
-42.22079
-41.990448
-41.760105
-41.529762
-41.29942
-41.069077
-40.68517
-40.301266
-40.070923
-39.91736
-39.763798
-39.456673
-39.07277
-38.765644
-38.612083
-38.458523
-38.458523
-38.22818
-37.921055
-37.53715
-37.30681
-37.076466
-36.69256
-36.30865
-36.15509
-36.07831
-36.07831
-35.924747
-35.694405
-35.3105
-35.003376
-34.69625
-34.465908
-34.312347
-34.158783
-33.92844
-33.698097
-33.390976
-33.314194
-33.23741
-33.08385
-32.853508
-32.623165
-32.392822
-32.23926
-32.085697
-32.00892
-31.855356
-31.625013
-31.39467
-31.164328
-30.933985
-30.780422
-30.62686
-30.396517
-30.166174
-29.935831
-29.78227
-29.705488
-29.551926
-29.321583
-29.09124
-28.860897
-28.630554
-28.476994
-28.24665
-28.016308
-27.939526
-27.785963
-27.632402
-27.402058
-27.248497
-27.018154
-26.711031
-26.403906
-26.173563
-26.096783
-25.94322
-25.712877
-25.482534
-25.17541
-25.09863
-25.021849
-24.868288
-24.714725
-24.484383
-24.25404
-23.946915
-23.716572
-23.486229
-23.332668
-23.255886
-23.179104
-23.025543
-22.7952
-22.564857
-22.257734
-22.10417
-22.027391
-21.873827
-21.720266
-21.413141
-21.25958
-21.106018
-20.952456
-20.798895
-20.568552
-20.338207
-20.261427
-20.107864
-19.877522
-19.647179
-19.493618
-19.340055
-19.263275
-19.186493
-19.032932
-18.87937
-18.649027
-18.495464
-18.341902
-18.188341
-17.957998
-17.804436
-17.727655
-17.650873
-17.574093
-17.42053
-17.26697
-17.113407
-16.959845
-16.729502
-16.499159
-16.422379
-16.57594
-16.57594
-16.345596
-16.192036
-16.038473
-15.961693
-15.80813
-15.73135
-15.654568
-15.654568
-15.577787
-15.424225
-15.193882
-15.040319
-14.963539
-14.963539
-14.963539
-14.886759
-14.886759
-14.886759
-14.809977
-14.809977
-14.656416
-14.502853
-14.426073
-14.349291
-14.19573
-14.042168
-13.965387
-13.965387
-13.965387
-13.965387
-13.965387
-13.888605
-13.811825
-13.811825
-13.658262
-13.427919
-13.351139
-13.427919
-13.5047
-13.5047
-13.427919
-13.351139
-13.1975765
-13.044014
-12.967234
-13.044014
-13.044014
-12.890452
-12.6601095
-12.506548
-12.506548
-12.506548
-12.506548
-12.506548
-12.506548
-12.429767
-12.199424
-11.96908
-11.738737
-11.661957
-11.738737
-11.661957
-11.508394
-11.431614
-11.354833
-11.354833
-11.201271
-11.12449
-11.0477085
-11.0477085
-11.0477085
-10.894147
-10.740585
-10.740585
-10.740585
-10.740585
-10.587023
-10.2799
-10.2799
-10.510242
-10.663804
-10.663804
-10.433461
-10.2799
-10.126337
-9.895994
-9.742432
-9.588871
-9.588871
-9.588871
-9.435308
-9.358527
-9.281746
-9.204966
-9.204966
-9.128184
-9.051403
-8.897841
-8.82106
-8.667499
-8.590717
-8.437156
-8.360374
-8.360374
-8.437156
-8.437156
-8.437156
-8.360374
-8.437156
-8.437156
-8.437156
-8.283593
-8.283593
-8.206812
-8.130032
-7.9764695
-7.8996887
-7.8229074
-7.7461267
-7.669346
-7.5925646
-7.669346
-7.8996887
-8.05325
-7.9764695
-7.8229074
-7.669346
-7.5157833
-7.4390025
-7.3622217
-7.3622217
-7.2854404
-7.2854404
-7.2854404
-7.3622217
-7.3622217
-7.2854404
-7.2086596
-7.2086596
-7.3622217
-7.4390025
-7.4390025
-7.2854404
-7.2854404
-7.2854404
-7.2086596
-7.2086596
-7.131879
-7.131879
-7.131879
-7.2854404
-7.4390025
-7.5157833
-7.5157833
-7.5925646
-7.5925646
-7.7461267
-7.8229074
-7.8996887
-7.8229074
-7.7461267
-7.7461267
-7.8229074
-7.9764695
-8.05325
-8.05325
-7.9764695
-8.05325
-8.130032
-8.130032
-8.130032
-8.130032
-8.360374
-8.513937
-8.667499
-8.74428
-8.974623
-9.128184
-9.281746
-9.281746
-9.281746
-9.358527
-9.435308
-9.588871
-9.742432
-9.819214
-9.819214
-9.9727745
-10.126337
-10.35668
-10.433461
-10.510242
-10.510242
-10.587023
-10.740585
-11.0477085
-11.278051
-11.354833
-11.278051
-11.278051
-11.508394
-11.815519
-11.8923
-11.96908
-12.045862
-12.276205
-12.352985
-12.352985
-12.429767
-12.6601095
-12.967234
-13.1975765
-13.274357
-13.427919
-13.658262
-13.811825
-13.965387
-14.042168
-14.272511
-14.426073
-14.579634
-14.733196
-14.886759
-15.040319
-15.347445
-15.577787
-15.654568
-15.577787
-15.577787
-15.654568
-15.80813
-15.961693
-16.115253
-16.268816
-16.422379
-16.652721
-16.883064
-16.959845
-17.036627
-17.036627
-17.26697
-17.497313
-17.727655
-17.881216
-17.881216
-17.881216
-17.881216
-18.034779
-18.188341
-18.341902
-18.495464
-18.649027
-18.80259
-18.80259
-18.87937
-18.87937
-18.95615
-18.95615
-19.032932
-19.109713
-19.186493
-19.340055
-19.416836
-19.570398
-19.647179
-19.72396
-19.800741
-19.800741
-19.877522
-19.954304
-20.031084
-20.107864
-20.184647
-20.261427
-20.261427
-20.107864
-19.954304
-19.954304
-20.107864
-20.261427
-20.41499
-20.568552
-20.645332
-20.798895
-20.875675
-20.952456
-20.952456
-20.875675
-20.875675
-21.029238
-21.182798
-21.25958
-21.25958
-21.182798
-21.25958
-21.336363
-21.413141
-21.489923
-21.413141
-21.413141
-21.413141
-21.489923
-21.489923
-21.566706
-21.643484
-21.643484
-21.720266
-21.720266
-21.797049
-21.873827
-22.027391
-22.027391
-21.95061
-21.873827
-21.873827
-22.027391
-22.027391
-22.027391
-22.10417
-22.257734
-22.334515
-22.334515
-22.257734
-22.257734
-22.257734
-22.334515
-22.411295
-22.488077
-22.411295
-22.334515
-22.334515
-22.411295
-22.488077
-22.488077
-22.564857
-22.564857
-22.488077
-22.334515
-22.257734
-22.411295
-22.488077
-22.641638
-22.641638
-22.718418
-22.7952
-22.7952
-22.87198
-22.87198
-22.718418
-22.564857
-22.488077
-22.641638
-22.7952
-22.7952
-22.718418
-22.641638
-22.641638
-22.718418
-22.718418
-22.718418
-22.718418
-22.7952
-22.87198
-22.87198
-22.718418
-22.641638
-22.641638
-22.641638
-22.641638
-22.641638
-22.718418
-22.718418
-22.7952
-22.718418
-22.718418
-22.641638
-22.564857
-22.641638
-22.641638
-22.641638
-22.564857
-22.488077
-22.488077
-22.564857
-22.718418
-22.718418
-22.641638
-22.564857
-22.641638
-22.7952
-22.7952
-22.7952
-22.718418
-22.7952
-22.87198
-22.87198
-22.87198
-22.87198
-22.7952
-22.87198
-22.87198
-23.025543
-23.025543
-23.025543
-22.948761
-22.948761
-23.025543
-23.102325
-23.102325
-23.102325
-23.102325
-23.102325
-23.102325
-23.102325
-23.025543
-23.102325
-23.179104
-23.179104
-23.179104
-23.102325
-23.179104
-23.255886
-23.332668
-23.332668
-23.332668
-23.409447
-23.486229
-23.63979
-23.63979
-23.63979
-23.63979
-23.63979
-23.793354
-23.870132
-23.946915
-23.946915
-23.946915
-23.946915
-23.946915
-24.023697
-24.177258
-24.33082
-24.484383
-24.4076
-24.4076
-24.484383
-24.484383
-24.561163
-24.637943
-24.637943
-24.637943
-24.637943
-24.637943
-24.637943
-24.714725
-24.868288
-25.021849
-25.09863
-25.252192
-25.328974
-25.482534
-25.559317
-25.559317
-25.559317
-25.559317
-25.636095
-25.712877
-25.86644
-25.86644
-25.86644
-25.94322
-26.020002
-26.173563
-26.250345
-26.250345
-26.327126
-26.403906
-26.403906
-26.480688
-26.557468
-26.634249
-26.711031
-26.787811
-26.864594
-26.941374
-26.941374
-26.864594
-26.787811
-26.864594
-27.018154
-27.171717
-27.171717
-27.248497
-27.32528
-27.402058
-27.47884
-27.555622
-27.47884
-27.47884
-27.555622
-27.632402
-27.632402
-27.632402
-27.709183
-27.785963
-27.862745
-27.862745
-27.862745
-27.862745
-27.939526
-28.093088
-28.24665
-28.400211
-28.400211
-28.323431
-28.24665
-28.169868
-28.169868
-28.24665
-28.323431
-28.400211
-28.400211
-28.476994
-28.553774
-28.707336
-28.784117
-28.860897
-28.784117
-28.707336
-28.630554
-28.707336
-28.784117
-28.93768
-29.01446
-29.01446
-29.01446
-28.93768
-29.01446
-29.09124
-29.168022
-29.168022
-29.168022
-29.168022
-29.168022
-29.09124
-29.09124
-29.168022
-29.168022
-29.244802
-29.244802
-29.321583
-29.321583
-29.244802
-29.244802
-29.398365
-29.475145
-29.628708
-29.551926
-29.475145
-29.398365
-29.398365
-29.551926
-29.551926
-29.628708
-29.628708
-29.705488
-29.705488
-29.78227
-29.78227
-29.705488
-29.705488
-29.705488
-29.705488
-29.78227
-29.85905
-29.935831
-30.089394
-30.166174
-30.166174
-30.089394
-29.935831
-29.935831
-30.012613
-30.166174
-30.242956
-30.242956
-30.089394
-29.935831
-29.85905
-29.935831
-30.012613
-30.012613
-30.012613
-30.089394
-30.166174
-30.166174
-30.166174
-30.166174
-30.089394
-30.089394
-30.089394
-30.166174
-30.242956
-30.319736
-30.242956
-30.242956
-30.242956
-30.242956
-30.166174
-30.089394
-30.089394
-30.166174
-30.166174
-30.089394
-30.012613
-30.012613
-30.166174
-30.242956
-30.242956
-30.242956
-30.242956
-30.396517
-30.396517
-30.396517
-30.319736
-30.319736
-30.242956
-30.166174
-30.166174
-30.242956
-30.242956
-30.242956
-30.319736
-30.319736
-30.319736
-30.242956
-30.166174
-30.089394
-30.012613
-29.935831
-29.935831
-30.089394
-30.166174
-30.166174
-30.089394
-29.935831
-29.85905
-29.935831
-30.012613
-30.012613
-29.935831
-29.85905
-29.85905
-29.78227
-29.705488
-29.628708
-29.705488
-29.78227
-29.85905
-29.85905
-29.78227
-29.705488
-29.628708
-29.551926
-29.551926
-29.551926
-29.551926
-29.551926
-29.475145
-29.398365
-29.475145
-29.551926
-29.551926
-29.475145
-29.321583
-29.244802
-29.244802
-29.321583
-29.244802
-29.168022
-29.09124
-29.01446
-28.93768
-28.93768
-29.01446
-29.01446
-29.01446
-28.93768
-28.860897
-28.860897
-28.784117
-28.707336
-28.630554
-28.630554
-28.553774
-28.400211
-28.323431
-28.323431
-28.400211
-28.400211
-28.323431
-28.24665
-28.169868
-28.093088
-28.093088
-28.016308
-27.862745
-27.862745
-27.862745
-27.862745
-27.785963
-27.709183
-27.632402
-27.555622
-27.555622
-27.555622
-27.47884
-27.402058
-27.248497
-27.171717
-27.094936
-27.018154
-26.941374
-26.864594
-26.787811
-26.711031
-26.711031
-26.711031
-26.634249
-26.634249
-26.557468
-26.557468
-26.480688
-26.403906
-26.327126
-26.250345
-26.173563
-26.173563
-26.020002
-25.86644
-25.78966
-25.78966
-25.86644
-25.86644
-25.86644
-25.86644
-25.712877
-25.559317
-25.482534
-25.405752
-25.328974
-25.17541
-25.17541
-25.17541
-25.09863
-25.021849
-25.021849
-25.021849
-24.945066
-24.868288
-24.714725
-24.637943
-24.484383
-24.33082
-24.25404
-24.25404
-24.177258
-24.100477
-24.023697
-23.946915
-23.946915
-23.946915
-23.870132
-23.716572
-23.63979
-23.563011
-23.486229
-23.486229
-23.409447
-23.255886
-23.179104
-23.102325
-23.102325
-23.025543
-22.948761
-22.948761
-22.87198
-22.718418
-22.718418
-22.718418
-22.718418
-22.641638
-22.488077
-22.411295
-22.411295
-22.334515
-22.257734
-22.10417
-22.027391
-21.95061
-21.95061
-21.873827
-21.95061
-21.95061
-22.027391
-22.027391
-21.95061
-21.797049
-21.797049
-21.797049
-21.720266
-21.720266
-21.720266
-21.797049
-21.873827
-21.797049
-21.643484
-21.643484
-21.720266
-21.873827
-21.95061
-21.95061
-21.797049
-21.720266
-21.720266
-21.797049
-21.95061
-22.027391
-22.10417
-22.027391
-22.027391
-22.10417
-22.10417
-22.027391
-21.95061
-22.027391
-22.180952
-22.411295
-22.564857
-22.488077
-22.488077
-22.488077
-22.564857
-22.641638
-22.718418
-22.87198
-22.948761
-22.87198
-22.87198
-22.948761
-23.179104
-23.409447
-23.409447
-23.409447
-23.486229
-23.63979
-23.793354
-23.946915
-24.023697
-24.023697
-24.100477
-24.177258
-24.177258
-24.25404
-24.33082
-24.484383
-24.714725
-24.868288
-24.945066
-25.09863
-25.17541
-25.252192
-25.328974
-25.405752
-25.482534
-25.559317
-25.712877
-25.86644
-25.94322
-26.020002
-26.173563
-26.327126
-26.480688
-26.557468
-26.634249
-26.711031
-26.787811
-26.941374
-27.018154
-27.094936
-27.094936
-27.171717
-27.248497
-27.402058
-27.632402
-27.939526
-28.093088
-28.169868
-28.24665
-28.323431
-28.400211
-28.476994
-28.553774
-28.553774
-28.630554
-28.707336
-28.860897
-29.09124
-29.168022
-29.244802
-29.244802
-29.244802
-29.398365
-29.551926
-29.705488
-29.85905
-29.935831
-30.012613
-30.166174
-30.242956
-30.319736
-30.319736
-30.319736
-30.319736
-30.396517
-30.473299
-30.473299
-30.473299
-30.55008
-30.703642
-30.857203
-31.010765
-31.010765
-31.010765
-31.087545
-31.087545
-31.087545
-31.164328
-31.241108
-31.317888
-31.317888
-31.241108
-31.164328
-31.087545
-31.241108
-31.47145
-31.625013
-31.625013
-31.625013
-31.701794
-31.701794
-31.701794
-31.625013
-31.625013
-31.625013
-31.548233
-31.47145
-31.47145
-31.47145
-31.47145
-31.47145
-31.548233
-31.47145
-31.47145
-31.47145
-31.39467
-31.317888
-31.317888
-31.317888
-31.241108
-31.241108
-31.241108
-31.241108
-31.241108
-31.164328
-31.010765
-30.933985
-30.857203
-30.780422
-30.703642
-30.703642
-30.780422
-30.780422
-30.703642
-30.62686
-30.473299
-30.473299
-30.473299
-30.473299
-30.396517
-30.242956
-30.166174
-30.089394
-30.089394
-30.089394
-30.012613
-30.012613
-29.935831
-29.935831
-29.85905
-29.85905
-29.705488
-29.551926
-29.475145
-29.398365
-29.321583
-29.321583
-29.244802
-29.244802
-29.168022
-29.244802
-29.244802
-29.09124
-29.01446
-28.93768
-28.93768
-28.93768
-28.93768
-29.01446
-28.93768
-28.784117
-28.630554
-28.553774
-28.553774
-28.553774
-28.476994
-28.400211
-28.323431
-28.323431
-28.400211
-28.476994
-28.553774
-28.553774
-28.476994
-28.323431
-28.323431
-28.24665
-28.169868
-28.093088
-28.093088
-28.093088
-28.169868
-28.169868
-28.169868
-28.016308
-27.862745
-27.785963
-27.785963
-27.939526
-28.016308
-28.093088
-28.093088
-28.093088
-28.016308
-27.939526
-27.785963
-27.709183
-27.785963
-27.862745
-27.939526
-27.862745
-27.785963
-27.709183
-27.709183
-27.709183
-27.785963
-27.862745
-27.862745
-27.862745
-27.785963
-27.785963
-27.785963
-27.709183
-27.709183
-27.709183
-27.632402
-27.555622
-27.555622
-27.555622
-27.555622
-27.555622
-27.555622
-27.555622
-27.632402
-27.632402
-27.632402
-27.709183
-27.709183
-27.632402
-27.47884
-27.47884
-27.47884
-27.47884
-27.47884
-27.47884
-27.47884
-27.47884
-27.555622
-27.555622
-27.47884
-27.47884
-27.47884
-27.555622
-27.47884
-27.402058
-27.402058
-27.402058
-27.47884
-27.555622
-27.632402
-27.632402
-27.555622
-27.555622
-27.555622
-27.632402
-27.632402
-27.632402
-27.632402
-27.632402
-27.632402
-27.709183
-27.785963
-27.785963
-27.709183
-27.555622
-27.402058
-27.402058
-27.402058
-27.402058
-27.47884
-27.47884
-27.555622
-27.555622
-27.555622
-27.555622
-27.555622
-27.47884
-27.402058
-27.402058
-27.402058
-27.47884
-27.47884
-27.47884
-27.47884
-27.402058
-27.32528
-27.32528
-27.402058
-27.555622
-27.709183
-27.785963
-27.785963
-27.709183
-27.632402
-27.555622
-27.555622
-27.632402
-27.709183
-27.709183
-27.709183
-27.709183
-27.632402
-27.632402
-27.632402
-27.632402
-27.709183
-27.785963
-27.785963
-27.785963
-27.709183
-27.632402
-27.555622
-27.555622
-27.632402
-27.709183
-27.785963
-27.862745
-27.862745
-27.785963
-27.632402
-27.47884
-27.47884
-27.632402
-27.785963
-27.862745
-27.939526
-27.939526
-27.785963
-27.709183
-27.709183
-27.709183
-27.785963
-27.785963
-27.862745
-27.862745
-27.862745
-27.862745
-27.939526
-27.939526
-27.862745
-27.862745
-27.862745
-28.016308
-28.093088
-28.169868
-28.093088
-28.016308
-28.016308
-28.093088
-28.169868
-28.24665
-28.323431
-28.24665
-28.24665
-28.169868
-28.093088
-28.169868
-28.24665
-28.24665
-28.24665
-28.24665
-28.323431
-28.323431
-28.400211
-28.400211
-28.323431
-28.323431
-28.323431
-28.323431
-28.323431
-28.400211
-28.400211
-28.400211
-28.400211
-28.400211
-28.323431
-28.24665
-28.24665
-28.24665
-28.323431
-28.323431
-28.400211
-28.400211
-28.24665
-28.169868
-28.093088
-28.24665
-28.323431
-28.400211
-28.400211
-28.323431
-28.323431
-28.24665
-28.24665
-28.169868
-28.169868
-28.24665
-28.323431
-28.323431
-28.24665
-28.093088
-28.016308
-27.939526
-28.093088
-28.323431
-28.400211
-28.400211
-28.24665
-28.169868
-28.093088
-28.169868
-28.169868
-28.169868
-28.093088
-28.016308
-28.016308
-28.016308
-27.939526
-27.939526
-27.939526
-27.939526
-27.862745
-27.862745
-27.862745
-27.939526
-27.939526
-27.939526
-27.785963
-27.709183
-27.555622
-27.632402
-27.632402
-27.709183
-27.709183
-27.709183
-27.709183
-27.632402
-27.555622
-27.402058
-27.32528
-27.32528
-27.248497
-27.171717
-27.094936
-27.094936
-27.018154
-26.941374
-27.018154
-27.018154
-27.018154
-26.941374
-26.941374
-27.018154
-27.018154
-26.941374
-26.711031
-26.480688
-26.403906
-26.403906
-26.480688
-26.480688
-26.480688
-26.403906
-26.327126
-26.403906
-26.480688
-26.403906
-26.327126
-26.327126
-26.327126
-26.173563
-26.020002
-25.78966
-25.712877
-25.86644
-25.94322
-25.86644
-25.78966
-25.78966
-25.78966
-25.78966
-25.636095
-25.482534
-25.405752
-25.405752
-25.405752
-25.328974
-25.328974
-25.328974
-25.328974
-25.17541
-25.09863
-25.021849
-24.945066
-25.021849
-25.021849
-25.09863
-25.17541
-25.17541
-25.021849
-24.868288
-24.714725
-24.561163
-24.484383
-24.561163
-24.637943
-24.714725
-24.791506
-24.714725
-24.714725
-24.791506
-24.714725
-24.637943
-24.637943
-24.561163
-24.484383
-24.33082
-24.177258
-24.023697
-24.100477
-24.25404
-24.33082
-24.33082
-24.177258
-24.023697
-23.946915
-23.946915
-24.023697
-24.100477
-24.100477
-23.946915
-23.793354
-23.63979
-23.563011
-23.716572
-23.793354
-23.870132
-23.793354
-23.793354
-23.870132
-23.870132
-23.870132
-23.946915
-23.946915
-23.870132
-23.870132
-23.870132
-23.946915
-23.946915
-23.793354
-23.63979
-23.563011
-23.563011
-23.563011
-23.63979
-23.716572
-23.716572
-23.716572
-23.63979
-23.63979
-23.563011
-23.563011
-23.486229
-23.563011
-23.563011
-23.63979
-23.563011
-23.563011
-23.563011
-23.63979
-23.716572
-23.716572
-23.716572
-23.63979
-23.486229
-23.409447
-23.486229
-23.563011
-23.63979
-23.63979
-23.63979
-23.63979
-23.563011
-23.563011
-23.563011
-23.563011
-23.563011
-23.563011
-23.563011
-23.486229
-23.409447
-23.409447
-23.486229
-23.563011
-23.563011
-23.486229
-23.409447
-23.332668
-23.255886
-23.332668
-23.332668
-23.332668
-23.409447
-23.563011
-23.716572
-23.716572
-23.63979
-23.486229
-23.486229
-23.563011
-23.563011
-23.486229
-23.486229
-23.486229
-23.486229
-23.486229
-23.486229
-23.486229
-23.563011
-23.563011
-23.563011
-23.563011
-23.563011
-23.563011
-23.486229
-23.409447
-23.486229
-23.486229
-23.486229
-23.409447
-23.486229
-23.563011
-23.563011
-23.63979
-23.563011
-23.563011
-23.63979
-23.63979
-23.716572
-23.793354
-23.793354
-23.793354
-23.716572
-23.716572
-23.716572
-23.716572
-23.716572
-23.63979
-23.563011
-23.486229
-23.563011
-23.63979
-23.716572
-23.870132
-23.870132
-23.870132
-23.870132
-23.870132
-23.870132
-23.870132
-23.793354
-23.793354
-23.716572
-23.716572
-23.793354
-23.870132
-23.946915
-24.023697
-23.946915
-23.946915
-24.023697
-24.023697
-23.946915
-23.793354
-23.716572
-23.870132
-23.946915
-24.023697
-24.100477
-24.023697
-23.870132
-23.870132
-23.946915
-24.100477
-24.100477
-23.946915
-23.793354
-23.716572
-23.870132
-23.946915
-24.023697
-24.023697
-24.100477
-24.177258
-24.25404
-24.25404
-24.177258
-24.177258
-24.177258
-24.100477
-24.023697
-23.946915
-24.023697
-24.100477
-24.177258
-24.177258
-24.177258
-24.25404
-24.33082
-24.4076
-24.4076
-24.33082
-24.25404
-24.177258
-24.100477
-24.100477
-24.100477
-24.177258
-24.25404
-24.33082
-24.4076
-24.4076
-24.4076
-24.4076
-24.4076
-24.33082
-24.25404
-24.25404
-24.33082
-24.33082
-24.33082
-24.33082
-24.25404
-24.25404
-24.25404
-24.25404
-24.25404
-24.25404
-24.33082
-24.484383
-24.484383
-24.4076
-24.33082
-24.25404
-24.25404
-24.25404
-24.33082
-24.4076
-24.4076
-24.33082
-24.4076
-24.484383
-24.4076
-24.33082
-24.25404
-24.25404
-24.25404
-24.33082
-24.33082
-24.33082
-24.33082
-24.33082
-24.25404
-24.25404
-24.25404
-24.25404
-24.33082
-24.33082
-24.25404
-24.177258
-24.100477
-24.100477
-24.100477
-24.100477
-24.100477
-24.100477
-24.023697
-23.946915
-23.870132
-23.946915
-24.023697
-23.946915
-23.946915
-23.946915
-23.946915
-23.870132
-23.870132
-23.793354
-23.870132
-23.870132
-24.023697
-24.023697
-23.946915
-23.793354
-23.63979
-23.563011
-23.563011
-23.716572
-23.716572
-23.716572
-23.563011
-23.563011
-23.563011
-23.563011
-23.563011
-23.563011
-23.563011
-23.63979
-23.563011
-23.486229
-23.409447
-23.409447
-23.486229
-23.563011
-23.409447
-23.332668
-23.255886
-23.255886
-23.332668
-23.332668
-23.332668
-23.332668
-23.332668
-23.255886
-23.255886
-23.179104
-23.179104
-23.179104
-23.179104
-23.179104
-23.179104
-23.179104
-23.179104
-23.179104
-23.179104
-23.179104
-23.179104
-23.102325
-23.025543
-22.948761
-22.87198
-22.87198
-22.87198
-22.87198
-22.948761
-23.025543
-22.948761
-22.87198
-22.7952
-22.718418
-22.718418
-22.641638
-22.564857
-22.564857
-22.564857
-22.564857
-22.488077
-22.411295
-22.334515
-22.334515
-22.334515
-22.411295
-22.411295
-22.334515
-22.257734
-22.180952
-22.180952
-22.180952
-22.180952
-22.180952
-22.180952
-22.027391
-21.873827
-21.797049
-21.95061
-22.027391
-22.027391
-22.027391
-21.873827
-21.797049
-21.643484
-21.643484
-21.797049
-21.873827
-21.873827
-21.720266
-21.566706
-21.566706
-21.720266
-21.720266
-21.643484
-21.643484
-21.566706
-21.643484
-21.566706
-21.489923
-21.489923
-21.566706
-21.566706
-21.566706
-21.489923
-21.413141
-21.413141
-21.489923
-21.566706
-21.566706
-21.566706
-21.489923
-21.413141
-21.336363
-21.25958
-21.413141
-21.489923
-21.566706
-21.566706
-21.489923
-21.336363
-21.25958
-21.25958
-21.489923
-21.643484
-21.720266
-21.566706
-21.336363
-21.336363
-21.413141
-21.489923
-21.489923
-21.489923
-21.489923
-21.413141
-21.336363
-21.336363
-21.336363
-21.336363
-21.25958
-21.25958
-21.25958
-21.336363
-21.489923
-21.489923
-21.489923
-21.413141
-21.336363
-21.336363
-21.336363
-21.336363
-21.413141
-21.489923
-21.489923
-21.489923
-21.413141
-21.25958
-21.182798
-21.25958
-21.413141
-21.413141
-21.336363
-21.25958
-21.25958
-21.182798
-21.106018
-21.106018
-21.106018
-21.182798
-21.106018
-21.106018
-21.106018
-21.106018
-21.106018
-21.106018
-21.106018
-21.029238
-20.952456
-20.952456
-20.952456
-20.952456
-21.029238
-21.182798
-21.182798
-21.106018
-21.029238
-20.952456
-20.952456
-20.875675
-20.875675
-20.875675
-20.952456
-20.952456
-20.875675
-20.875675
-20.798895
-20.722113
-20.722113
-20.798895
-20.798895
-20.875675
-20.798895
-20.798895
-20.722113
-20.645332
-20.645332
-20.645332
-20.645332
-20.645332
-20.645332
-20.568552
-20.568552
-20.568552
-20.568552
-20.49177
-20.49177
-20.568552
-20.568552
-20.568552
-20.568552
-20.49177
-20.49177
-20.49177
-20.49177
-20.49177
-20.41499
-20.338207
-20.261427
-20.338207
-20.41499
-20.338207
-20.261427
-20.184647
-20.184647
-20.184647
-20.184647
-20.184647
-20.184647
-20.184647
-20.184647
-20.184647
-20.184647
-20.184647
-20.107864
-20.184647
-20.107864
-20.107864
-20.107864
-20.107864
-20.107864
-20.107864
-20.107864
-20.031084
-19.877522
-19.800741
-19.800741
-19.877522
-19.954304
-19.954304
-19.877522
-19.877522
-19.800741
-19.800741
-19.800741
-19.800741
-19.800741
-19.800741
-19.800741
-19.72396
-19.570398
-19.493618
-19.570398
-19.570398
-19.570398
-19.570398
-19.493618
-19.416836
-19.416836
-19.416836
-19.416836
-19.340055
-19.263275
-19.263275
-19.340055
-19.340055
-19.340055
-19.340055
-19.340055
-19.263275
-19.186493
-19.186493
-19.186493
-19.186493
-19.186493
-19.109713
-18.95615
-19.032932
-19.032932
-19.032932
-18.95615
-18.87937
-18.87937
-18.80259
-18.725807
-18.725807
-18.80259
-18.80259
-18.725807
-18.649027
-18.572245
-18.572245
-18.572245
-18.572245
-18.572245
-18.495464
-18.495464
-18.495464
-18.495464
-18.418684
-18.418684
-18.418684
-18.418684
-18.418684
-18.418684
-18.418684
-18.341902
-18.265121
-18.265121
-18.265121
-18.188341
-18.188341
-18.111559
-18.111559
-18.034779
-18.034779
-18.034779
-18.034779
-18.034779
-18.034779
-17.957998
-17.881216
-17.804436
-17.804436
-17.957998
-18.034779
-18.034779
-17.957998
-17.881216
-17.804436
-17.727655
-17.727655
-17.804436
-17.804436
-17.804436
-17.804436
-17.727655
-17.727655
-17.574093
-17.497313
-17.497313
-17.650873
-17.727655
-17.727655
-17.574093
-17.574093
-17.650873
-17.650873
-17.650873
-17.650873
-17.727655
-17.804436
-17.804436
-17.650873
-17.574093
-17.574093
-17.574093
-17.574093
-17.650873
-17.727655
-17.650873
-17.574093
-17.574093
-17.574093
-17.650873
-17.650873
-17.574093
-17.497313
-17.497313
-17.497313
-17.497313
-17.497313
-17.497313
-17.497313
-17.42053
-17.42053
-17.497313
-17.574093
-17.574093
-17.497313
-17.42053
-17.34375
-17.42053
-17.497313
-17.497313
-17.497313
-17.42053
-17.34375
-17.26697
-17.34375
-17.42053
-17.497313
-17.497313
-17.34375
-17.190187
-17.113407
-17.26697
-17.34375
-17.34375
-17.190187
-17.036627
-17.036627
-17.036627
-17.036627
-17.036627
-17.036627
-17.036627
-17.036627
-16.959845
-16.959845
-16.959845
-17.036627
-16.959845
-16.883064
-16.806284
-16.729502
-16.806284
-16.806284
-16.806284
-16.806284
-16.806284
-16.806284
-16.806284
-16.729502
-16.652721
-16.652721
-16.652721
-16.57594
-16.499159
-16.499159
-16.57594
-16.57594
-16.499159
-16.499159
-16.499159
-16.499159
-16.499159
-16.422379
-16.345596
-16.345596
-16.268816
-16.268816
-16.268816
-16.192036
-16.192036
-16.268816
-16.345596
-16.345596
-16.345596
-16.345596
-16.345596
-16.345596
-16.345596
-16.268816
-16.268816
-16.192036
-16.115253
-16.115253
-16.115253
-16.268816
-16.345596
-16.268816
-16.115253
-15.961693
-15.961693
-16.038473
-16.115253
-16.192036
-16.192036
-16.115253
-16.038473
-16.038473
-16.115253
-16.192036
-16.115253
-16.115253
-16.115253
-16.115253
-16.115253
-16.038473
-15.961693
-16.038473
-16.192036
-16.268816
-16.345596
-16.345596
-16.268816
-16.192036
-16.192036
-16.115253
-16.115253
-16.038473
-16.115253
-16.192036
-16.268816
-16.345596
-16.345596
-16.345596
-16.345596
-16.268816
-16.192036
-16.192036
-16.192036
-16.192036
-16.192036
-16.268816
-16.268816
-16.192036
-16.192036
-16.268816
-16.345596
-16.499159
-16.57594
-16.499159
-16.422379
-16.345596
-16.268816
-16.268816
-16.268816
-16.268816
-16.268816
-16.345596
-16.499159
-16.57594
-16.57594
-16.57594
-16.499159
-16.499159
-16.499159
-16.422379
-16.422379
-16.422379
-16.422379
-16.499159
-16.499159
-16.57594
-16.57594
-16.652721
-16.57594
-16.57594
-16.57594
-16.652721
-16.652721
-16.57594
-16.499159
-16.499159
-16.57594
-16.652721
-16.57594
-16.499159
-16.57594
-16.652721
-16.729502
-16.729502
-16.57594
-16.57594
-16.499159
-16.57594
-16.57594
-16.652721
-16.652721
-16.729502
-16.652721
-16.57594
-16.57594
-16.57594
-16.57594
-16.57594
-16.57594
-16.499159
-16.422379
-16.345596
-16.345596
-16.422379
-16.422379
-16.422379
-16.499159
-16.57594
-16.57594
-16.57594
-16.499159
-16.499159
-16.422379
-16.422379
-16.422379
-16.422379
-16.345596
-16.268816
-16.268816
-16.268816
-16.192036
-16.038473
-15.961693
-16.038473
-16.115253
-16.192036
-16.115253
-16.115253
-16.115253
-16.115253
-16.038473
-15.961693
-15.884911
-15.80813
-15.73135
-15.73135
-15.80813
-15.80813
-15.80813
-15.80813
-15.73135
-15.73135
-15.73135
-15.73135
-15.577787
-15.577787
-15.501005
-15.501005
-15.501005
-15.424225
-15.424225
-15.424225
-15.424225
-15.424225
-15.347445
-15.347445
-15.347445
-15.347445
-15.270662
-15.193882
-15.193882
-15.193882
-15.193882
-15.117102
-15.040319
-15.040319
-14.963539
-14.886759
-14.886759
-14.886759
-14.963539
-14.963539
-14.963539
-14.963539
-14.886759
-14.809977
-14.656416
-14.656416
-14.733196
-14.733196
-14.733196
-14.733196
-14.733196
-14.733196
-14.656416
-14.502853
-14.349291
-14.272511
-14.272511
-14.272511
-14.349291
-14.349291
-14.426073
-14.426073
-14.349291
-14.272511
-14.19573
-14.19573
-14.272511
-14.272511
-14.349291
-14.272511
-14.19573
-14.118948
-14.118948
-14.19573
-14.19573
-14.19573
-14.042168
-13.965387
-13.965387
-13.888605
-13.888605
-13.888605
-13.888605
-13.888605
-13.965387
-13.965387
-13.965387
-13.965387
-13.965387
-13.888605
-13.888605
-13.888605
-13.888605
-13.888605
-13.888605
-13.888605
-13.888605
-13.965387
-13.965387
-13.888605
-13.888605
-13.888605
-13.888605
-13.811825
-13.811825
-13.735043
-13.811825
-13.811825
-13.735043
-13.658262
-13.658262
-13.581482
-13.658262
-13.811825
-13.888605
-13.811825
-13.811825
-13.811825
-13.811825
-13.735043
-13.658262
-13.581482
-13.658262
-13.735043
-13.811825
-13.735043
-13.658262
-13.5047
-13.5047
-13.581482
-13.735043
-13.811825
-13.735043
-13.581482
-13.581482
-13.658262
-13.658262
-13.658262
-13.658262
-13.658262
-13.658262
-13.5047
-13.5047
-13.581482
-13.658262
-13.735043
-13.735043
-13.658262
-13.658262
-13.658262
-13.735043
-13.811825
-13.811825
-13.811825
-13.811825
-13.888605
-13.888605
-13.888605
-13.811825
-13.811825
-13.811825
-13.888605
-13.965387
-14.042168
-13.965387
-13.888605
-13.811825
-13.811825
-13.888605
-13.965387
-13.965387
-14.042168
-14.118948
-14.118948
-14.042168
-14.042168
-13.965387
-13.965387
-14.042168
-14.118948
-14.118948
-14.042168
-14.042168
-14.042168
-14.042168
-14.042168
-14.042168
-14.118948
-14.19573
-14.272511
-14.19573
-14.042168
-13.888605
-13.965387
-14.042168
-14.118948
-14.118948
-13.965387
-13.888605
-13.735043
-13.735043
-13.888605
-13.965387
-14.042168
-14.042168
-13.965387
-14.042168
-13.965387
-13.811825
-13.658262
-13.5047
-13.5047
-13.658262
-13.811825
-13.888605
-13.811825
-13.658262
-13.581482
-13.581482
-13.658262
-13.735043
-13.735043
-13.735043
-13.658262
-13.581482
-13.5047
-13.351139
-13.274357
-13.274357
-13.274357
-13.351139
-13.427919
-13.427919
-13.351139
-13.1975765
-13.120796
-13.1975765
-13.274357
-13.351139
-13.274357
-13.1975765
-13.044014
-12.967234
-12.967234
-12.967234
-12.890452
-12.736891
-12.736891
-12.813671
-12.890452
-12.890452
-12.890452
-12.813671
-12.890452
-12.890452
-12.890452
-12.736891
-12.506548
-12.429767
-12.506548
-12.583328
-12.6601095
-12.583328
-12.429767
-12.352985
-12.352985
-12.352985
-12.276205
-12.276205
-12.276205
-12.429767
-12.429767
-12.352985
-12.199424
-12.199424
-12.199424
-12.276205
-12.276205
-12.276205
-12.199424
-12.199424
-12.1226425
-12.045862
-12.1226425
-12.1226425
-12.199424
-12.1226425
-11.96908
-11.8923
-11.8923
-11.96908
-12.045862
-12.045862
-11.96908
-11.8923
-11.815519
-11.815519
-11.815519
-11.738737
-11.661957
-11.5851755
-11.508394
-11.661957
-11.815519
-11.8923
-11.815519
-11.815519
-11.8923
-11.8923
-11.815519
-11.815519
-11.815519
-11.8923
-11.96908
-11.96908
-11.8923
-11.815519
-11.815519
-11.815519
-11.815519
-11.738737
-11.661957
-11.661957
-11.738737
-11.738737
-11.661957
-11.5851755
-11.508394
-11.5851755
-11.5851755
-11.661957
-11.738737
-11.738737
-11.738737
-11.738737
-11.815519
-11.815519
-11.738737
-11.5851755
-11.508394
-11.508394
-11.661957
-11.738737
-11.738737
-11.661957
-11.661957
-11.661957
-11.738737
-11.815519
-11.8923
-11.738737
-11.661957
-11.5851755
-11.5851755
-11.661957
-11.738737
-11.661957
-11.5851755
-11.5851755
-11.661957
-11.738737
-11.815519
-11.738737
-11.661957
-11.661957
-11.661957
-11.661957
-11.738737
-11.815519
-11.815519
-11.815519
-11.815519
-11.815519
-11.815519
-11.815519
-11.815519
-11.815519
-11.815519
-11.815519
-11.738737
-11.738737
-11.738737
-11.738737
-11.738737
-11.815519
-11.8923
-11.8923
-11.738737
-11.661957
-11.5851755
-11.5851755
-11.5851755
-11.661957
-11.661957
-11.738737
-11.738737
-11.661957
-11.661957
-11.661957
-11.661957
-11.661957
-11.738737
-11.661957
-11.5851755
-11.508394
-11.5851755
-11.661957
-11.661957
-11.661957
-11.661957
-11.738737
-11.738737
-11.738737
-11.738737
-11.5851755
-11.508394
-11.508394
-11.5851755
-11.5851755
-11.5851755
-11.5851755
-11.5851755
-11.508394
-11.508394
-11.354833
-11.354833
-11.431614
-11.508394
-11.508394
-11.508394
-11.431614
-11.431614
-11.431614
-11.508394
-11.508394
-11.508394
-11.431614
-11.278051
-11.201271
-11.201271
-11.201271
-11.278051
-11.431614
-11.431614
-11.354833
-11.201271
-11.12449
-11.12449
-11.12449
-11.201271
-11.12449
-11.0477085
-11.12449
-11.201271
-11.201271
-11.0477085
-10.970928
-11.0477085
-11.201271
-11.278051
-11.201271
-11.0477085
-10.894147
-10.894147
-10.970928
-10.970928
-11.0477085
-11.12449
-11.12449
-11.12449
-11.0477085
-10.894147
-10.894147
-10.894147
-10.970928
-10.970928
-11.0477085
-10.970928
-10.894147
-10.740585
-10.740585
-10.740585
-10.740585
-10.817366
-10.894147
-10.970928
-10.970928
-10.970928
-10.817366
-10.740585
-10.740585
-10.894147
-11.0477085
-11.0477085
-10.894147
-10.663804
-10.587023
-10.587023
-10.663804
-10.663804
-10.663804
-10.740585
-10.740585
-10.817366
-10.740585
-10.663804
-10.587023
-10.510242
-10.587023
-10.587023
-10.587023
-10.587023
-10.587023
-10.510242
-10.433461
-10.35668
-10.35668
-10.433461
-10.510242
-10.510242
-10.35668
-10.2799
-10.2799
-10.2799
-10.2799
-10.2799
-10.2799
-10.203118
-10.126337
-10.126337
-10.203118
-10.2799
-10.2799
-10.2799
-10.203118
-10.203118
-10.126337
-10.049557
-10.049557
-10.049557
-10.126337
-10.049557
-9.9727745
-9.9727745
-9.895994
-9.895994
-9.895994
-9.819214
-9.819214
-9.819214
-9.895994
-9.895994
-9.895994
-9.819214
-9.742432
-9.665651
-9.665651
-9.588871
-9.512089
-9.512089
-9.512089
-9.588871
-9.588871
-9.512089
-9.512089
-9.435308
-9.435308
-9.435308
-9.358527
-9.281746
-9.204966
-9.204966
-9.204966
-9.128184
-9.051403
-9.051403
-9.051403
-9.128184
-9.128184
-8.974623
-8.897841
-8.82106
-8.897841
-8.974623
-9.051403
-8.974623
-8.82106
-8.74428
-8.74428
-8.74428
-8.74428
-8.74428
-8.667499
-8.590717
-8.590717
-8.590717
-8.667499
-8.667499
-8.74428
-8.74428
-8.74428
-8.667499
-8.590717
-8.437156
-8.437156
-8.437156
-8.437156
-8.437156
-8.360374
-8.360374
-8.437156
-8.360374
-8.206812
-8.206812
-8.283593
-8.360374
-8.283593
-8.130032
-8.130032
-8.206812
-8.206812
-8.130032
-8.05325
-7.9764695
-8.05325
-8.05325
-8.05325
-8.05325
-7.9764695
-7.9764695
-7.8996887
-7.8996887
-7.8996887
-7.9764695
-7.9764695
-7.8996887
-7.8229074
-7.7461267
-7.7461267
-7.7461267
-7.7461267
-7.8229074
-7.8996887
-7.8996887
-7.8229074
-7.8229074
-7.8229074
-7.7461267
-7.669346
-7.669346
-7.669346
-7.7461267
-7.7461267
-7.7461267
-7.5925646
-7.5157833
-7.4390025
-7.3622217
-7.3622217
-7.3622217
-7.3622217
-7.3622217
-7.2854404
-7.2854404
-7.2854404
-7.2854404
-7.3622217
-7.3622217
-7.3622217
-7.4390025
-7.4390025
-7.3622217
-7.2854404
-7.2086596
-7.2086596
-7.2086596
-7.2086596
-7.131879
-7.0550976
-7.0550976
-7.0550976
-7.131879
-7.131879
-7.0550976
-6.978317
-6.978317
-7.0550976
-7.0550976
-6.978317
-6.9015355
-6.9015355
-6.978317
-7.0550976
-6.9015355
-6.8247547
-6.8247547
-6.9015355
-6.9015355
-6.7479734
-6.6711926
-6.6711926
-6.7479734
-6.8247547
-6.7479734
-6.6711926
-6.594412
-6.594412
-6.594412
-6.6711926
-6.6711926
-6.594412
-6.594412
-6.594412
-6.594412
-6.594412
-6.594412
-6.594412
-6.594412
-6.6711926
-6.8247547
-6.8247547
-6.6711926
-6.5176306
-6.44085
-6.44085
-6.5176306
-6.594412
-6.594412
-6.5176306
-6.44085
-6.364069
-6.364069
-6.364069
-6.364069
-6.364069
-6.364069
-6.364069
-6.2872877
-6.210507
-6.210507
-6.210507
-6.2872877
-6.2872877
-6.210507
-6.133726
-6.056945
-6.133726
-6.056945
-6.056945
-5.980164
-5.903383
-5.826602
-5.903383
-5.980164
-6.056945
-6.056945
-6.056945
-5.980164
-5.826602
-5.7498207
-5.7498207
-5.7498207
-5.7498207
-5.826602
-5.826602
-5.7498207
-5.7498207
-5.7498207
-5.826602
-5.826602
-5.826602
-5.7498207
-5.596259
-5.596259
-5.596259
-5.67304
-5.7498207
-5.7498207
-5.7498207
-5.7498207
-5.67304
-5.67304
-5.7498207
-5.67304
-5.519478
-5.442697
-5.3659163
-5.442697
-5.519478
-5.519478
-5.596259
-5.519478
-5.442697
-5.3659163
-5.3659163
-5.442697
-5.442697
-5.3659163
-5.289135
-5.289135
-5.442697
-5.442697
-5.3659163
-5.289135
-5.289135
-5.3659163
-5.289135
-5.289135
-5.212354
-5.212354
-5.212354
-5.212354
-5.289135
-5.289135
-5.212354
-5.212354
-5.212354
-5.212354
-5.212354
-5.212354
-5.212354
-5.212354
-5.212354
-5.212354
-5.135573
-4.9820113
-5.058792
-5.135573
-5.212354
-5.289135
-5.289135
-5.289135
-5.212354
-5.135573
-5.058792
-5.058792
-5.135573
-5.212354
-5.135573
-5.058792
-4.9820113
-4.9820113
-5.058792
-5.058792
-5.058792
-5.135573
-5.135573
-5.135573
-5.135573
-4.9820113
-4.90523
-4.90523
-4.9820113
-4.9820113
-4.90523
-4.8284492
-4.8284492
-4.90523
-4.90523
-4.90523
-4.8284492
-4.90523
-4.90523
-4.90523
-4.90523
-4.8284492
-4.751668
-4.751668
-4.8284492
-4.90523
-4.8284492
-4.751668
-4.5981064
-4.521325
-4.521325
-4.5981064
-4.751668
-4.751668
-4.674887
-4.521325
-4.5981064
-4.674887
-4.674887
-4.674887
-4.5981064
-4.521325
-4.4445443
-4.521325
-4.521325
-4.521325
-4.367763
-4.2909822
-4.2909822
-4.2909822
-4.2909822
-4.2142015
-4.2142015
-4.2142015
-4.13742
-4.13742
-4.0606394
-4.0606394
-3.983858
-3.9070773
-3.9070773
-3.983858
-3.983858
-3.9070773
-3.8302965
-3.8302965
-3.9070773
-4.0606394
-4.0606394
-4.0606394
-3.983858
-3.9070773
-3.9070773
-3.983858
-3.983858
-3.9070773
-3.8302965
-3.7535152
-3.7535152
-3.7535152
-3.6767344
-3.5999532
-3.6767344
-3.6767344
-3.7535152
-3.7535152
-3.7535152
-3.7535152
-3.6767344
-3.6767344
-3.7535152
-3.7535152
-3.7535152
-3.7535152
-3.6767344
-3.6767344
-3.6767344
-3.6767344
-3.7535152
-3.6767344
-3.5999532
-3.5231724
-3.5231724
-3.5999532
-3.5999532
-3.5231724
-3.5231724
-3.5231724
-3.5231724
-3.6767344
-3.6767344
-3.6767344
-3.5999532
-3.5231724
-3.5231724
-3.5999532
-3.6767344
-3.6767344
-3.5999532
-3.4463913
-3.3696105
-3.3696105
-3.2928295
-3.2928295
-3.3696105
-3.5231724
-3.5999532
-3.5231724
-3.4463913
-3.2928295
-3.2928295
-3.2928295
-3.3696105
-3.4463913
-3.4463913
-3.4463913
-3.3696105
-3.2928295
-3.1392674
-3.1392674
-3.2160482
-3.2928295
-3.2928295
-3.2160482
-3.1392674
-3.2160482
-3.2160482
-3.1392674
-3.2160482
-3.2160482
-3.2160482
-3.2160482
-3.2160482
-3.1392674
-2.9857056
-2.9089246
-2.9089246
-3.0624864
-3.1392674
-3.1392674
-3.0624864
-2.9857056
-2.9089246
-2.9089246
-2.9857056
-2.9857056
-2.8321435
-2.7553625
-2.7553625
-2.7553625
-2.7553625
-2.6785815
-2.6785815
-2.6785815
-2.6785815
-2.6018007
-2.5250194
-2.5250194
-2.5250194
-2.4482386
-2.4482386
-2.4482386
-2.6018007
-2.6018007
-2.6785815
-2.6785815
-2.6018007
-2.5250194
-2.5250194
-2.5250194
-2.6018007
-2.6785815
-2.6785815
-2.6018007
-2.4482386
-2.4482386
-2.5250194
-2.6785815
-2.6785815
-2.6785815
-2.6018007
-2.6018007
-2.6018007
-2.6785815
-2.6785815
-2.6785815
-2.6785815
-2.6785815
-2.6018007
-2.6018007
-2.6018007
-2.6785815
-2.6785815
-2.6785815
-2.6018007
-2.6018007
-2.6018007
-2.6018007
-2.5250194
-2.5250194
-2.6018007
-2.7553625
-2.9089246
-2.9857056
-2.9089246
-2.7553625
-2.6785815
-2.6018007
-2.6785815
-2.6785815
-2.6785815
-2.6018007
-2.6018007
-2.6785815
-2.7553625
-2.7553625
-2.7553625
-2.7553625
-2.7553625
-2.8321435
-2.8321435
-2.8321435
-2.6785815
-2.6785815
-2.6018007
-2.6018007
-2.6018007
-2.6785815
-2.8321435
-2.8321435
-2.7553625
-2.6018007
-2.6018007
-2.6018007
-2.6785815
-2.7553625
-2.7553625
-2.7553625
-2.7553625
-2.7553625
-2.7553625
-2.6785815
-2.6018007
-2.5250194
-2.4482386
-2.5250194
-2.6785815
-2.7553625
-2.6785815
-2.6018007
-2.5250194
-2.6018007
-2.7553625
-2.8321435
-2.7553625
-2.6785815
-2.5250194
-2.4482386
-2.4482386
-2.3714576
-2.3714576
-2.4482386
-2.4482386
-2.5250194
-2.4482386
-2.3714576
-2.2946768
-2.2946768
-2.2946768
-2.3714576
-2.3714576
-2.4482386
-2.4482386
-2.4482386
-2.3714576
-2.2946768
-2.2178955
-2.2178955
-2.2178955
-2.1411147
-2.1411147
-2.2178955
-2.2178955
-2.2178955
-2.1411147
-2.1411147
-2.1411147
-2.2178955
-2.2178955
-2.2178955
-2.2178955
-2.1411147
-2.0643337
-1.9875526
-1.9107716
-1.8339908
-1.8339908
-1.9107716
-2.0643337
-2.0643337
-2.0643337
-1.9875526
-1.9107716
-1.9107716
-1.9107716
-1.9875526
-2.0643337
-2.0643337
-2.0643337
-1.9875526
-1.8339908
-1.6804287
-1.6804287
-1.7572098
-1.8339908
-1.8339908
-1.9107716
-1.9107716
-1.8339908
-1.8339908
-1.8339908
-1.9107716
-1.9107716
-1.9107716
-1.9107716
-1.8339908
-1.8339908
-1.8339908
-1.8339908
-1.8339908
-1.7572098
-1.6804287
-1.6804287
-1.8339908
-1.9875526
-1.9875526
-1.9875526
-1.8339908
-1.7572098
-1.6804287
-1.6804287
-1.6036477
-1.6804287
-1.6804287
-1.6804287
-1.6804287
-1.7572098
-1.8339908
-1.8339908
-1.9107716
-1.8339908
-1.8339908
-1.8339908
-1.9107716
-1.9107716
-1.8339908
-1.7572098
-1.6804287
-1.8339908
-1.9875526
-2.1411147
-2.0643337
-1.9107716
-1.8339908
-1.9107716
-1.9107716
-1.9875526
-1.9875526
-2.0643337
-2.1411147
-2.2178955
-2.2178955
-2.1411147
-2.1411147
-2.2178955
-2.2178955
-2.1411147
-1.9875526
-1.9107716
-1.9875526
-2.1411147
-2.2946768
-2.2946768
-2.2946768
-2.2946768
-2.2946768
-2.2178955
-2.1411147
-2.1411147
-2.1411147
-2.2178955
-2.3714576
-2.4482386
-2.3714576
-2.3714576
-2.4482386
-2.5250194
-2.5250194
-2.5250194
-2.6018007
-2.6018007
-2.5250194
-2.5250194
-2.5250194
-2.6785815
-2.7553625
-2.7553625
-2.6785815
-2.6785815
-2.6018007
-2.6018007
-2.5250194
-2.5250194
-2.6018007
-2.6785815
-2.8321435
-2.9089246
-2.9089246
-2.8321435
-2.7553625
-2.8321435
-2.8321435
-2.9089246
-2.8321435
-2.8321435
-2.8321435
-2.8321435
-2.9089246
-2.9857056
-2.9857056
-2.9857056
-2.9857056
-2.9857056
-2.9857056
-2.9857056
-2.9857056
-2.9857056
-3.0624864
-3.1392674
-3.2160482
-3.1392674
-3.0624864
-2.9857056
-2.9857056
-2.9857056
-3.0624864
-2.9857056
-2.9857056
-2.9857056
-3.0624864
-3.2160482
-3.1392674
-3.0624864
-2.9857056
-2.9857056
-2.9857056
-3.0624864
-3.1392674
-3.1392674
-3.1392674
-3.0624864
-3.0624864
-3.0624864
-3.1392674
-3.1392674
-3.2160482
-3.2928295
-3.3696105
-3.3696105
-3.3696105
-3.2928295
-3.2160482
-3.1392674
-3.2160482
-3.2928295
-3.2928295
-3.3696105
-3.3696105
-3.3696105
-3.2928295
-3.2928295
-3.2928295
-3.2928295
-3.2160482
-3.2160482
-3.2160482
-3.2928295
-3.2928295
-3.2928295
-3.2928295
-3.2928295
-3.2928295
-3.2928295
-3.2160482
-3.2928295
-3.3696105
-3.3696105
-3.3696105
-3.3696105
-3.3696105
-3.3696105
-3.3696105
-3.3696105
-3.3696105
-3.4463913
-3.4463913
-3.3696105
-3.3696105
-3.3696105
-3.3696105
-3.3696105
-3.4463913
-3.4463913
-3.4463913
-3.5231724
-3.5231724
-3.4463913
-3.3696105
-3.3696105
-3.4463913
-3.5231724
-3.5231724
-3.5231724
-3.5231724
-3.5999532
-3.5999532
-3.5999532
-3.5231724
-3.5231724
-3.5231724
-3.5999532
-3.6767344
-3.7535152
-3.7535152
-3.6767344
-3.5999532
-3.5999532
-3.5999532
-3.7535152
-3.7535152
-3.7535152
-3.7535152
-3.6767344
-3.6767344
-3.5999532
-3.5999532
-3.5231724
-3.5999532
-3.5999532
-3.6767344
-3.6767344
-3.6767344
-3.6767344
-3.6767344
-3.6767344
-3.6767344
-3.5999532
-3.5999532
-3.5999532
-3.5999532
-3.6767344
-3.6767344
-3.6767344
-3.7535152
-3.8302965
-3.8302965
-3.8302965
-3.8302965
-3.7535152
-3.6767344
-3.6767344
-3.7535152
-3.7535152
-3.6767344
-3.5999532
-3.5231724
-3.5999532
-3.6767344
-3.7535152
-3.7535152
-3.8302965
-3.9070773
-3.9070773
-3.7535152
-3.7535152
-3.7535152
-3.7535152
-3.7535152
-3.6767344
-3.6767344
-3.7535152
-3.8302965
-3.8302965
-3.8302965
-3.6767344
-3.6767344
-3.6767344
-3.7535152
-3.7535152
-3.7535152
-3.6767344
-3.6767344
-3.5999532
-3.5231724
-3.5999532
-3.7535152
-3.8302965
-3.7535152
-3.5999532
-3.5231724
-3.4463913
-3.4463913
-3.4463913
-3.5231724
-3.5231724
-3.4463913
-3.5231724
-3.5999532
-3.6767344
-3.5999532
-3.5231724
-3.4463913
-3.3696105
-3.4463913
-3.5231724
-3.5231724
-3.5231724
-3.5231724
-3.4463913
-3.3696105
-3.3696105
-3.4463913
-3.5999532
-3.5999532
-3.5999532
-3.4463913
-3.4463913
-3.4463913
-3.4463913
-3.5231724
-3.5231724
-3.4463913
-3.3696105
-3.3696105
-3.3696105
-3.3696105
-3.4463913
-3.4463913
-3.4463913
-3.5999532
-3.7535152
-3.7535152
-3.6767344
-3.4463913
-3.3696105
-3.4463913
-3.5231724
-3.5999532
-3.6767344
-3.6767344
-3.6767344
-3.6767344
-3.5999532
-3.6767344
-3.6767344
-3.7535152
-3.7535152
-3.7535152
-3.7535152
-3.7535152
-3.6767344
-3.6767344
-3.6767344
-3.7535152
-3.7535152
-3.7535152
-3.7535152
-3.7535152
-3.8302965
-3.9070773
-3.8302965
-3.7535152
-3.6767344
-3.6767344
-3.7535152
-3.7535152
-3.7535152
-3.7535152
-3.7535152
-3.8302965
-3.9070773
-3.8302965
-3.8302965
-3.8302965
-3.8302965
-3.983858
-4.0606394
-3.983858
-3.8302965
-3.6767344
-3.6767344
-3.7535152
-3.8302965
-3.9070773
-3.983858
-3.983858
-3.983858
-3.9070773
-3.9070773
-3.9070773
-3.9070773
-3.983858
-4.0606394
-3.983858
-3.9070773
-3.8302965
-3.8302965
-3.8302965
-3.9070773
-3.9070773
-3.9070773
-3.983858
-4.0606394
-4.13742
-4.0606394
-4.0606394
-4.13742
-4.2909822
-4.2909822
-4.2142015
-4.0606394
-4.0606394
-4.0606394
-4.0606394
-4.0606394
-4.13742
-4.2142015
-4.2909822
-4.2909822
-4.2909822
-4.2142015
-4.2142015
-4.2142015
-4.2909822
-4.367763
-4.367763
-4.367763
-4.367763
-4.367763
-4.367763
-4.367763
-4.367763
-4.4445443
-4.4445443
-4.4445443
-4.5981064
-4.674887
-4.674887
-4.5981064
-4.521325
-4.521325
-4.5981064
-4.674887
-4.751668
-4.674887
-4.5981064
-4.521325
-4.5981064
-4.674887
-4.5981064
-4.5981064
-4.674887
-4.751668
-4.8284492
-4.8284492
-4.751668
-4.751668
-4.674887
-4.674887
-4.8284492
-4.90523
-4.90523
-4.90523
-4.90523
-4.9820113
-4.9820113
-4.9820113
-4.9820113
-5.058792
-5.135573
-5.058792
-5.058792
-5.135573
-5.212354
-5.212354
-5.212354
-5.212354
-5.135573
-5.058792
-5.058792
-5.058792
-5.135573
-5.212354
-5.135573
-5.058792
-5.058792
-5.135573
-5.135573
-5.135573
-5.058792
-4.9820113
-5.058792
-5.212354
-5.289135
-5.212354
-5.135573
-5.212354
-5.212354
-5.212354
-5.135573
-5.135573
-5.135573
-5.212354
-5.212354
-5.212354
-5.135573
-5.135573
-5.212354
-5.212354
-5.212354
-5.212354
-5.289135
-5.289135
-5.289135
-5.212354
-5.135573
-5.212354
-5.289135
-5.289135
-5.212354
-5.135573
-5.135573
-5.212354
-5.289135
-5.442697
-5.519478
-5.519478
-5.442697
-5.289135
-5.289135
-5.3659163
-5.3659163
-5.3659163
-5.3659163
-5.3659163
-5.519478
-5.596259
-5.596259
-5.519478
-5.442697
-5.442697
-5.519478
-5.519478
-5.519478
-5.519478
-5.596259
-5.596259
-5.596259
-5.596259
-5.519478
-5.519478
-5.519478
-5.596259
-5.67304
-5.67304
-5.67304
-5.67304
-5.67304
-5.7498207
-5.7498207
-5.826602
-5.826602
-5.826602
-5.826602
-5.826602
-5.826602
-5.903383
-5.903383
-5.903383
-5.903383
-5.903383
-5.903383
-5.903383
-5.903383
-5.980164
-5.980164
-6.056945
-6.056945
-5.980164
-5.903383
-5.903383
-5.903383
-5.980164
-5.903383
-5.980164
-6.133726
-6.2872877
-6.210507
-6.056945
-5.903383
-5.903383
-6.056945
-6.210507
-6.210507
-5.980164
-5.903383
-5.903383
-5.980164
-6.133726
-6.210507
-6.133726
-6.133726
-6.056945
-6.133726
-6.210507
-6.210507
-6.210507
-6.2872877
-6.2872877
-6.2872877
-6.210507
-6.210507
-6.210507
-6.210507
-6.210507
-6.2872877
-6.364069
-6.364069
-6.364069
-6.2872877
-6.2872877
-6.364069
-6.364069
-6.44085
-6.44085
-6.44085
-6.364069
-6.364069
-6.44085
-6.44085
-6.44085
-6.364069
-6.364069
-6.44085
-6.44085
-6.44085
-6.44085
-6.5176306
-6.5176306
-6.44085
-6.364069
-6.364069
-6.364069
-6.44085
-6.44085
-6.44085
-6.364069
-6.2872877
-6.2872877
-6.2872877
-6.364069
-6.44085
-6.44085
-6.2872877
-6.210507
-6.210507
-6.210507
-6.2872877
-6.44085
-6.44085
-6.364069
-6.364069
-6.364069
-6.364069
-6.364069
-6.44085
-6.44085
-6.364069
-6.2872877
-6.210507
-6.210507
-6.210507
-6.210507
-6.210507
-6.210507
-6.2872877
-6.2872877
-6.2872877
-6.210507
-6.210507
-6.210507
-6.2872877
-6.364069
-6.44085
-6.44085
-6.44085
-6.364069
-6.364069
-6.2872877
-6.210507
-6.2872877
-6.364069
-6.364069
-6.210507
-6.133726
-6.133726
-6.210507
-6.2872877
-6.210507
-6.133726
-6.056945
-6.056945
-6.056945
-6.056945
-6.056945
-6.056945
-6.056945
-5.980164
-6.056945
-6.133726
-6.133726
-6.056945
-6.056945
-6.133726
-6.133726
-6.133726
-6.133726
-6.210507
-6.2872877
-6.2872877
-6.2872877
-6.2872877
-6.210507
-6.210507
-6.2872877
-6.44085
-6.44085
-6.44085
-6.364069
-6.210507
-6.210507
-6.210507
-6.2872877
-6.2872877
-6.2872877
-6.2872877
-6.2872877
-6.2872877
-6.2872877
-6.2872877
-6.364069
-6.364069
-6.2872877
-6.210507
-6.210507
-6.2872877
-6.2872877
-6.2872877
-6.210507
-6.210507
-6.210507
-6.210507
-6.2872877
-6.364069
-6.5176306
-6.594412
-6.5176306
-6.44085
-6.364069
-6.364069
-6.364069
-6.2872877
-6.2872877
-6.2872877
-6.364069
-6.5176306
-6.594412
-6.5176306
-6.44085
-6.364069
-6.364069
-6.44085
-6.44085
-6.364069
-6.364069
-6.364069
-6.364069
-6.2872877
-6.210507
-6.056945
-6.056945
-6.133726
-6.210507
-6.210507
-6.210507
-6.2872877
-6.210507
-6.133726
-6.056945
-6.056945
-6.056945
-6.133726
-6.056945
-6.056945
-6.056945
-6.210507
-6.210507
-6.133726
-6.056945
-6.056945
-6.056945
-6.133726
-6.133726
-6.133726
-6.056945
-6.056945
-6.056945
-6.133726
-6.210507
-6.210507
-6.133726
-6.133726
-6.210507
-6.210507
-6.210507
-6.210507
-6.133726
-6.133726
-6.133726
-6.210507
-6.210507
-6.210507
-6.210507
-6.210507
-6.210507
-6.210507
-6.133726
-6.133726
-6.133726
-6.210507
-6.2872877
-6.210507
-6.210507
-6.210507
-6.2872877
-6.364069
-6.364069
-6.44085
-6.44085
-6.364069
-6.364069
-6.5176306
-6.6711926
-6.6711926
-6.5176306
-6.364069
-6.44085
-6.5176306
-6.5176306
-6.5176306
-6.5176306
-6.5176306
-6.5176306
-6.5176306
-6.594412
-6.594412
-6.6711926
-6.6711926
-6.6711926
-6.7479734
-6.6711926
-6.594412
-6.594412
-6.6711926
-6.7479734
-6.6711926
-6.594412
-6.5176306
-6.5176306
-6.594412
-6.6711926
-6.6711926
-6.7479734
-6.7479734
-6.7479734
-6.7479734
-6.8247547
-6.9015355
-6.9015355
-6.8247547
-6.7479734
-6.8247547
-6.8247547
-6.7479734
-6.7479734
-6.6711926
-6.7479734
-6.7479734
-6.7479734
-6.6711926
-6.6711926
-6.7479734
-6.9015355
-6.9015355
-6.8247547
-6.8247547
-6.9015355
-6.978317
-7.0550976
-6.978317
-6.978317
-6.9015355
-6.9015355
-6.978317
-7.0550976
-7.131879
-7.131879
-7.0550976
-6.978317
-6.978317
-6.978317
-7.0550976
-7.0550976
-7.131879
-7.0550976
-7.0550976
-6.978317
-6.978317
-6.978317
-6.9015355
-6.9015355
-6.978317
-7.0550976
-6.978317
-6.8247547
-6.8247547
-6.9015355
-6.978317
-7.0550976
-7.0550976
-7.131879
-7.2086596
-7.2086596
-7.131879
-7.131879
-7.131879
-7.0550976
-7.0550976
-6.978317
-6.978317
-6.978317
-6.978317
-6.978317
-7.131879
-7.2086596
-7.2854404
-7.3622217
-7.3622217
-7.3622217
-7.2854404
-7.131879
-7.131879
-7.0550976
-7.131879
-7.2854404
-7.3622217
-7.3622217
-7.4390025
-7.5157833
-7.5157833
-7.5157833
-7.5157833
-7.5925646
-7.5925646
-7.5925646
-7.5925646
-7.669346
-7.7461267
-7.7461267
-7.7461267
-7.669346
-7.7461267
-7.8229074
-7.8996887
-7.8996887
-7.8229074
-7.7461267
-7.7461267
-7.8229074
-7.8996887
-7.9764695
-8.130032
-8.206812
-8.206812
-8.206812
-8.130032
-8.130032
-8.206812
-8.283593
-8.360374
-8.437156
-8.360374
-8.283593
-8.206812
-8.360374
-8.513937
-8.590717
-8.513937
-8.437156
-8.513937
-8.513937
-8.590717
-8.513937
-8.513937
-8.590717
-8.74428
-8.82106
-8.82106
-8.74428
-8.82106
-8.897841
-8.897841
-8.897841
-8.897841
-8.897841
-8.897841
-8.897841
-8.897841
-8.897841
-8.974623
-9.051403
-9.128184
-9.051403
-9.051403
-9.128184
-9.204966
-9.204966
-9.204966
-9.128184
-9.128184
-9.204966
-9.281746
-9.281746
-9.281746
-9.281746
-9.281746
-9.281746
-9.281746
-9.281746
-9.358527
-9.435308
-9.435308
-9.435308
-9.358527
-9.358527
-9.358527
-9.512089
-9.512089
-9.512089
-9.512089
-9.435308
-9.358527
-9.358527
-9.435308
-9.588871
-9.588871
-9.588871
-9.588871
-9.588871
-9.588871
-9.512089
-9.435308
-9.435308
-9.512089
-9.588871
-9.588871
-9.588871
-9.512089
-9.435308
-9.435308
-9.512089
-9.588871
-9.588871
-9.588871
-9.588871
-9.588871
-9.588871
-9.512089
-9.512089
-9.512089
-9.512089
-9.665651
-9.742432
-9.742432
-9.588871
-9.512089
-9.512089
-9.588871
-9.665651
-9.742432
-9.742432
-9.742432
-9.665651
-9.665651
-9.588871
-9.512089
-9.512089
-9.512089
-9.588871
-9.665651
-9.665651
-9.512089
-9.435308
-9.435308
-9.512089
-9.588871
-9.742432
-9.742432
-9.588871
-9.588871
-9.665651
-9.742432
-9.819214
-9.819214
-9.588871
-9.512089
-9.512089
-9.588871
-9.588871
-9.588871
-9.665651
-9.742432
-9.742432
-9.742432
-9.665651
-9.588871
-9.588871
-9.588871
-9.588871
-9.665651
-9.665651
-9.665651
-9.588871
-9.665651
-9.665651
-9.742432
-9.665651
-9.742432
-9.742432
-9.742432
-9.742432
-9.665651
-9.665651
-9.742432
-9.819214
-9.895994
-9.9727745
-9.9727745
-9.9727745
-9.895994
-9.819214
-9.742432
-9.742432
-9.895994
-10.049557
-10.126337
-10.049557
-9.9727745
-9.9727745
-9.895994
-9.895994
-9.819214
-9.895994
-9.9727745
-10.126337
-10.126337
-10.126337
-10.049557
-10.049557
-9.9727745
-9.9727745
-10.049557
-10.126337
-10.126337
-10.203118
-10.126337
-9.9727745
-9.9727745
-10.049557
-10.203118
-10.2799
-10.203118
-10.126337
-10.049557
-9.9727745
-9.9727745
-10.049557
-10.126337
-10.203118
-10.2799
-10.35668
-10.35668
-10.35668
-10.2799
-10.203118
-10.126337
-10.203118
-10.2799
-10.35668
-10.433461
-10.510242
-10.510242
-10.433461
-10.35668
-10.433461
-10.510242
-10.587023
-10.587023
-10.587023
-10.510242
-10.510242
-10.433461
-10.433461
-10.510242
-10.587023
-10.663804
-10.663804
-10.663804
-10.587023
-10.587023
-10.587023
-10.663804
-10.663804
-10.663804
-10.740585
-10.817366
-10.894147
-10.894147
-10.817366
-10.663804
-10.587023
-10.663804
-10.740585
-10.817366
-10.817366
-10.817366
-10.817366
-10.894147
-10.894147
-10.894147
-10.894147
-10.894147
-10.970928
-10.970928
-11.0477085
-11.0477085
-10.970928
-10.970928
-11.0477085
-11.0477085
-11.0477085
-10.970928
-11.0477085
-11.12449
-11.12449
-11.12449
-11.12449
-11.12449
-11.12449
-11.12449
-11.12449
-11.0477085
-10.970928
-10.970928
-10.970928
-11.12449
-11.201271
-11.201271
-11.201271
-11.201271
-11.201271
-11.201271
-11.12449
-11.12449
-11.12449
-11.12449
-11.0477085
-11.0477085
-11.0477085
-11.201271
-11.201271
-11.278051
-11.278051
-11.201271
-11.12449
-11.0477085
-11.0477085
-11.12449
-11.201271
-11.201271
-11.12449
-11.0477085
-11.0477085
-11.12449
-11.278051
-11.278051
-11.278051
-11.201271
-11.278051
-11.354833
-11.354833
-11.354833
-11.201271
-11.12449
-11.201271
-11.354833
-11.431614
-11.431614
-11.354833
-11.278051
-11.354833
-11.354833
-11.278051
-11.354833
-11.354833
-11.354833
-11.354833
-11.431614
-11.508394
-11.508394
-11.431614
-11.431614
-11.431614
-11.508394
-11.431614
-11.431614
-11.431614
-11.508394
-11.5851755
-11.508394
-11.431614
-11.431614
-11.431614
-11.5851755
-11.738737
-11.738737
-11.738737
-11.661957
-11.5851755
-11.5851755
-11.661957
-11.738737
-11.815519
-11.815519
-11.738737
-11.738737
-11.738737
-11.815519
-11.8923
-11.8923
-11.96908
-11.96908
-11.96908
-12.045862
-12.1226425
-12.1226425
-11.96908
-11.738737
-11.738737
-11.8923
-12.1226425
-12.1226425
-12.1226425
-12.045862
-12.045862
-12.045862
-12.1226425
-12.1226425
-12.1226425
-12.199424
-12.199424
-12.1226425
-11.96908
-11.96908
-11.96908
-11.96908
-12.045862
-12.1226425
-12.199424
-12.199424
-12.199424
-12.045862
-11.96908
-11.96908
-12.045862
-12.045862
-12.1226425
-12.1226425
-12.199424
-12.1226425
-12.045862
-11.96908
-12.045862
-12.1226425
-12.1226425
-12.199424
-12.199424
-12.1226425
-12.199424
-12.276205
-12.352985
-12.276205
-12.276205
-12.276205
-12.276205
-12.276205
-12.352985
-12.276205
-12.199424
-12.199424
-12.199424
-12.352985
-12.429767
-12.352985
-12.199424
-12.199424
-12.276205
-12.276205
-12.199424
-12.1226425
-12.1226425
-12.199424
-12.276205
-12.352985
-12.276205
-12.276205
-12.276205
-12.199424
-12.199424
-12.199424
-12.276205
-12.276205
-12.276205
-12.276205
-12.199424
-12.199424
-12.199424
-12.199424
-12.199424
-12.199424
-12.199424
-12.199424
-12.199424
-12.199424
-12.199424
-12.199424
-12.199424
-12.276205
-12.352985
-12.352985
-12.352985
-12.352985
-12.352985
-12.352985
-12.276205
-12.1226425
-12.045862
-12.045862
-12.1226425
-12.276205
-12.352985
-12.352985
-12.352985
-12.276205
-12.199424
-12.199424
-12.276205
-12.352985
-12.429767
-12.429767
-12.429767
-12.429767
-12.429767
-12.352985
-12.352985
-12.276205
-12.276205
-12.352985
-12.429767
-12.506548
-12.506548
-12.506548
-12.506548
-12.506548
-12.506548
-12.506548
-12.583328
-12.6601095
-12.736891
-12.736891
-12.6601095
-12.506548
-12.506548
-12.583328
-12.6601095
-12.6601095
-12.6601095
-12.583328
-12.6601095
-12.6601095
-12.6601095
-12.736891
-12.736891
-12.736891
-12.736891
-12.813671
-12.736891
-12.736891
-12.6601095
-12.736891
-12.813671
-12.890452
-12.890452
-12.890452
-12.890452
-12.813671
-12.890452
-12.967234
-12.967234
-13.044014
-12.967234
-12.967234
-12.967234
-13.044014
-13.120796
-13.1975765
-13.1975765
-13.1975765
-13.120796
-12.967234
-12.813671
-12.736891
-12.813671
-13.044014
-13.274357
-13.274357
-13.274357
-13.1975765
-13.1975765
-13.1975765
-13.1975765
-13.120796
-13.120796
-13.120796
-13.120796
-13.120796
-13.120796
-13.044014
-12.967234
-13.044014
-13.120796
-13.274357
-13.351139
-13.351139
-13.351139
-13.1975765
-13.1975765
-13.120796
-13.1975765
-13.1975765
-13.1975765
-13.1975765
-13.120796
-13.120796
-13.1975765
-13.1975765
-13.120796
-13.044014
-13.1975765
-13.274357
-13.351139
-13.351139
-13.274357
-13.274357
-13.1975765
-13.1975765
-13.1975765
-13.1975765
-13.1975765
-13.274357
-13.1975765
-13.1975765
-13.1975765
-13.120796
-13.120796
-13.120796
-13.120796
-13.1975765
-13.1975765
-13.120796
-13.120796
-13.044014
-13.044014
-13.044014
-13.120796
-13.120796
-13.120796
-13.120796
-13.120796
-13.1975765
-13.1975765
-13.044014
-12.967234
-12.967234
-13.120796
-13.120796
-13.044014
-12.967234
-12.890452
-12.890452
-12.967234
-13.044014
-13.044014
-12.967234
-12.890452
-12.736891
-12.583328
-12.583328
-12.6601095
-12.813671
-12.967234
-13.044014
-13.044014
-12.967234
-12.813671
-12.6601095
-12.6601095
-12.813671
-12.890452
-12.967234
-13.044014
-13.120796
-13.120796
-13.044014
-12.967234
-12.890452
-12.967234
-13.044014
-13.044014
-12.890452
-12.813671
-12.813671
-12.813671
-12.813671
-12.813671
-12.736891
-12.736891
-12.813671
-12.813671
-12.890452
-12.890452
-12.890452
-12.890452
-12.813671
-12.736891
-12.736891
-12.736891
-12.813671
-12.890452
-12.967234
-12.967234
-12.813671
-12.736891
-12.736891
-12.736891
-12.813671
-12.813671
-12.813671
-12.736891
-12.583328
-12.583328
-12.583328
-12.583328
-12.6601095
-12.6601095
-12.6601095
-12.6601095
-12.6601095
-12.6601095
-12.6601095
-12.583328
-12.506548
-12.506548
-12.583328
-12.6601095
-12.6601095
-12.583328
-12.429767
-12.429767
-12.506548
-12.6601095
-12.736891
-12.6601095
-12.583328
-12.583328
-12.583328
-12.583328
-12.583328
-12.506548
-12.583328
-12.583328
-12.506548
-12.506548
-12.429767
-12.429767
-12.429767
-12.506548
-12.506548
-12.506548
-12.352985
-12.352985
-12.506548
-12.583328
-12.583328
-12.583328
-12.583328
-12.506548
-12.506548
-12.506548
-12.506548
-12.506548
-12.429767
-12.429767
-12.429767
-12.429767
-12.506548
-12.506548
-12.583328
-12.506548
-12.506548
-12.506548
-12.506548
-12.506548
-12.506548
-12.506548
-12.506548
-12.506548
-12.583328
-12.6601095
-12.736891
-12.6601095
-12.583328
-12.506548
-12.429767
-12.429767
-12.506548
-12.506548
-12.506548
-12.429767
-12.429767
-12.506548
-12.506548
-12.506548
-12.429767
-12.429767
-12.506548
-12.506548
-12.506548
-12.506548
-12.583328
-12.6601095
-12.813671
-12.813671
-12.736891
-12.6601095
-12.506548
-12.506548
-12.506548
-12.506548
-12.506548
-12.506548
-12.506548
-12.583328
-12.583328
-12.506548
-12.429767
-12.429767
-12.429767
-12.429767
-12.506548
-12.583328
-12.583328
-12.583328
-12.583328
-12.583328
-12.583328
-12.506548
-12.583328
-12.583328
-12.583328
-12.429767
-12.352985
-12.352985
-12.429767
-12.352985
-12.352985
-12.352985
-12.352985
-12.352985
-12.352985
-12.352985
-12.276205
-12.276205
-12.276205
-12.276205
-12.199424
-12.1226425
-12.1226425
-12.199424
-12.352985
-12.352985
-12.352985
-12.352985
-12.276205
-12.276205
-12.276205
-12.276205
-12.199424
-12.199424
-12.199424
-12.1226425
-12.1226425
-12.199424
-12.276205
-12.199424
-12.1226425
-12.045862
-12.1226425
-12.276205
-12.352985
-12.352985
-12.199424
-12.1226425
-12.1226425
-12.276205
-12.276205
-12.199424
-12.045862
-11.96908
-12.045862
-12.1226425
-12.1226425
-12.045862
-12.045862
-12.1226425
-12.1226425
-12.045862
-11.96908
-11.8923
-11.8923
-12.045862
-12.1226425
-12.1226425
-11.96908
-11.815519
-11.815519
-11.8923
-11.96908
-11.96908
-11.8923
-11.815519
-11.8923
-11.96908
-12.045862
-11.96908
-11.96908
-11.96908
-11.96908
-11.8923
-11.8923
-11.8923
-11.8923
-11.8923
-11.738737
-11.738737
-11.738737
-11.815519
-11.815519
-11.815519
-11.738737
-11.738737
-11.738737
-11.815519
-11.8923
-11.96908
-11.96908
-11.815519
-11.738737
-11.738737
-11.738737
-11.738737
-11.738737
-11.661957
-11.661957
-11.661957
-11.661957
-11.738737
-11.738737
-11.738737
-11.738737
-11.815519
-11.738737
-11.738737
-11.661957
-11.661957
-11.738737
-11.661957
-11.5851755
-11.431614
-11.431614
-11.431614
-11.354833
-11.278051
-11.354833
-11.431614
-11.5851755
-11.508394
-11.354833
-11.278051
-11.354833
-11.508394
-11.5851755
-11.508394
-11.278051
-11.201271
-11.12449
-11.12449
-11.201271
-11.201271
-11.201271
-11.12449
-11.12449
-11.201271
-11.278051
-11.278051
-11.201271
-11.201271
-11.201271
-11.201271
-11.278051
-11.278051
-11.201271
-11.12449
-11.0477085
-11.0477085
-11.0477085
-11.0477085
-10.970928
-11.0477085
-11.0477085
-11.0477085
-11.0477085
-10.970928
-10.970928
-10.894147
-10.970928
-10.970928
-10.970928
-10.894147
-10.817366
-10.817366
-10.894147
-10.970928
-10.894147
-10.817366
-10.740585
-10.817366
-10.817366
-10.817366
-10.817366
-10.894147
-10.970928
-10.970928
-10.970928
-10.894147
-10.817366
-10.740585
-10.587023
-10.510242
-10.587023
-10.663804
-10.740585
-10.817366
-10.817366
-10.740585
-10.740585
-10.740585
-10.740585
-10.740585
-10.740585
-10.663804
-10.587023
-10.587023
-10.663804
-10.817366
-10.817366
-10.663804
-10.587023
-10.510242
-10.433461
-10.433461
-10.433461
-10.510242
-10.587023
-10.587023
-10.587023
-10.510242
-10.433461
-10.510242
-10.587023
-10.587023
-10.587023
-10.510242
-10.510242
-10.433461
-10.35668
-10.203118
-10.203118
-10.203118
-10.203118
-10.203118
-10.2799
-10.203118
-10.126337
-10.126337
-10.203118
-10.203118
-10.126337
-10.049557
-10.049557
-10.049557
-9.9727745
-9.819214
-9.742432
-9.742432
-9.895994
-9.9727745
-9.9727745
-9.9727745
-9.819214
-9.742432
-9.665651
-9.665651
-9.665651
-9.665651
-9.588871
-9.665651
-9.665651
-9.588871
-9.512089
-9.512089
-9.435308
-9.281746
-9.128184
-9.128184
-9.204966
-9.281746
-9.358527
-9.358527
-9.281746
-9.128184
-9.051403
-9.051403
-9.051403
-8.974623
-8.897841
-8.897841
-8.974623
-9.051403
-9.051403
-8.897841
-8.74428
-8.590717
-8.667499
-8.74428
-8.74428
-8.74428
-8.667499
-8.667499
-8.590717
-8.513937
-8.513937
-8.590717
-8.667499
-8.590717
-8.513937
-8.437156
-8.437156
-8.437156
-8.437156
-8.437156
-8.360374
-8.283593
-8.283593
-8.283593
-8.283593
-8.130032
-8.05325
-7.9764695
-7.9764695
-7.9764695
-7.9764695
-8.05325
-8.05325
-8.05325
-8.05325
-7.9764695
-7.8996887
-7.9764695
-8.05325
-8.130032
-8.206812
-8.130032
-8.05325
-8.05325
-7.9764695
-7.9764695
-7.8996887
-7.8996887
-7.8996887
-7.9764695
-8.05325
-8.05325
-7.9764695
-7.9764695
-7.9764695
-7.9764695
-7.8996887
-7.8996887
-7.9764695
-7.9764695
-7.9764695
-7.8996887
-7.8229074
-7.7461267
-7.7461267
-7.8996887
-7.9764695
-7.9764695
-7.9764695
-7.9764695
-8.130032
-8.206812
-8.130032
-7.9764695
-7.8229074
-7.7461267
-7.8996887
-7.9764695
-7.9764695
-7.9764695
-8.05325
-8.05325
-7.9764695
-7.9764695
-8.05325
-8.206812
-8.283593
-8.206812
-8.05325
-7.9764695
-7.9764695
-8.05325
-7.9764695
-7.8996887
-7.8996887
-7.8996887
-8.05325
-8.130032
-8.130032
-8.05325
-7.9764695
-7.9764695
-7.9764695
-8.130032
-8.130032
-8.05325
-7.9764695
-7.8996887
-7.8996887
-7.9764695
-8.05325
-8.05325
-8.130032
-8.206812
-8.360374
-8.360374
-8.283593
-8.130032
-8.05325
-8.130032
-8.206812
-8.130032
-8.05325
-7.9764695
-7.8996887
-7.9764695
-8.05325
-8.05325
-7.9764695
-7.9764695
-7.9764695
-8.05325
-7.9764695
-7.8996887
-7.7461267
-7.7461267
-7.8996887
-7.8996887
-7.8996887
-7.7461267
-7.669346
-7.5925646
-7.669346
-7.669346
-7.669346
-7.5925646
-7.5925646
-7.5925646
-7.5157833
-7.4390025
-7.5157833
-7.5157833
-7.5157833
-7.4390025
-7.2854404
-7.131879
-7.0550976
-7.0550976
-6.978317
-6.9015355
-6.9015355
-6.978317
-6.978317
-6.9015355
-6.7479734
-6.6711926
-6.7479734
-6.8247547
-6.9015355
-6.7479734
-6.6711926
-6.594412
-6.594412
-6.594412
-6.594412
-6.5176306
-6.364069
-6.2872877
-6.2872877
-6.210507
-6.210507
-6.133726
-6.133726
-6.133726
-6.210507
-6.210507
-6.210507
-6.133726
-6.056945
-5.980164
-5.903383
-5.903383
-5.903383
-5.903383
-5.903383
-5.826602
-5.7498207
-5.67304
-5.596259
-5.67304
-5.7498207
-5.7498207
-5.67304
-5.67304
-5.596259
-5.596259
-5.519478
-5.442697
-5.3659163
-5.3659163
-5.3659163
-5.3659163
-5.3659163
-5.3659163
-5.442697
-5.442697
-5.442697
-5.3659163
-5.289135
-5.212354
-5.212354
-5.212354
-5.135573
-5.058792
-4.9820113
-4.9820113
-5.058792
-5.135573
-5.135573
-5.135573
-5.135573
-5.212354
-5.212354
-5.135573
-5.135573
-5.212354
-5.212354
-5.135573
-5.058792
-5.058792
-5.058792
-5.058792
-4.9820113
-4.8284492
-4.751668
-4.8284492
-4.9820113
-5.058792
-4.9820113
-4.90523
-4.90523
-5.058792
-5.058792
-4.9820113
-4.90523
-4.90523
-4.9820113
-4.9820113
-4.90523
-4.90523
-4.9820113
-5.058792
-5.058792
-4.9820113
-4.9820113
-4.90523
-4.9820113
-4.9820113
-4.90523
-4.8284492
-4.8284492
-4.751668
-4.751668
-4.751668
-4.8284492
-4.90523
-4.90523
-4.8284492
-4.751668
-4.674887
-4.751668
-4.8284492
-4.90523
-4.8284492
-4.8284492
-4.751668
-4.751668
-4.8284492
-4.751668
-4.674887
-4.674887
-4.674887
-4.751668
-4.751668
-4.674887
-4.5981064
-4.5981064
-4.751668
-4.90523
-4.90523
-4.8284492
-4.751668
-4.751668
-4.751668
-4.751668
-4.751668
-4.751668
-4.674887
-4.521325
-4.367763
-4.367763
-4.4445443
-4.4445443
-4.521325
-4.5981064
-4.5981064
-4.4445443
-4.367763
-4.367763
-4.4445443
-4.521325
-4.4445443
-4.367763
-4.2909822
-4.2909822
-4.2909822
-4.2909822
-4.2142015
-4.13742
-4.0606394
-4.0606394
-3.983858
-3.983858
-3.983858
-4.0606394
-4.0606394
-3.983858
-3.9070773
-3.8302965
-3.9070773
-3.8302965
-3.6767344
-3.5999532
-3.5999532
-3.6767344
-3.5999532
-3.5999532
-3.5999532
-3.5999532
-3.5999532
-3.5231724
-3.4463913
-3.2928295
-3.2160482
-3.2160482
-3.2928295
-3.3696105
-3.3696105
-3.3696105
-3.1392674
-2.9089246
-2.7553625
-2.8321435
-2.9089246
-2.9857056
-2.9857056
-2.9089246
-2.8321435
-2.7553625
-2.6785815
-2.7553625
-2.7553625
-2.7553625
-2.6785815
-2.5250194
-2.5250194
-2.6018007
-2.6018007
-2.6018007
-2.5250194
-2.5250194
-2.4482386
-2.4482386
-2.3714576
-2.3714576
-2.2946768
-2.2178955
-2.2178955
-2.2946768
-2.2946768
-2.2178955
-2.2178955
-2.2178955
-2.2178955
-2.2178955
-2.1411147
-2.0643337
-1.9875526
-1.9875526
-1.9875526
-1.9875526
-1.9107716
-1.9107716
-1.8339908
-1.8339908
-1.8339908
-1.9107716
-1.9107716
-1.9107716
-1.8339908
-1.7572098
-1.7572098
-1.7572098
-1.7572098
-1.7572098
-1.7572098
-1.7572098
-1.8339908
-1.7572098
-1.7572098
-1.6804287
-1.6036477
-1.6036477
-1.6036477
-1.6804287
-1.7572098
-1.6804287
-1.6036477
-1.5268669
-1.4500859
-1.4500859
-1.5268669
-1.5268669
-1.4500859
-1.3733048
-1.3733048
-1.4500859
-1.4500859
-1.4500859
-1.2965238
-1.2197428
-1.2197428
-1.3733048
-1.3733048
-1.2965238
-1.2197428
-1.2197428
-1.2965238
-1.2965238
-1.2197428
-1.2197428
-1.2197428
-1.142962
-1.142962
-1.2197428
-1.2197428
-1.142962
-1.066181
-1.066181
-1.142962
-1.2197428
-1.142962
-1.066181
-1.066181
-0.9893999
-0.9893999
-0.91261864
-0.91261864
-0.9893999
-0.9893999
-0.9893999
-0.91261864
-0.9893999
-0.9893999
-0.91261864
-0.75905704
-0.75905704
-0.75905704
-0.8358383
-0.8358383
-0.6822758
-0.605495
-0.605495
-0.605495
-0.605495
-0.6822758
-0.6822758
-0.605495
-0.6822758
-0.605495
-0.5287137
-0.4519329
-0.3751521
-0.4519329
-0.4519329
-0.5287137
-0.5287137
-0.5287137
-0.4519329
-0.3751521
-0.3751521
-0.29837084
-0.29837084
-0.22159004
-0.22159004
-0.22159004
-0.22159004
-0.29837084
-0.22159004
-0.14480877
-0.06802797
-0.06802797
-0.14480877
-0.29837084
-0.29837084
-0.22159004
-0.14480877
-0.06802797
-0.06802797
0.008752823
0.16231489
0.23909569
0.16231489
0.008752823
0.008752823
0.008752823
0.008752823
0.008752823
0.16231489
0.23909569
0.23909569
0.16231489
0.085534096
0.085534096
0.085534096
0.16231489
0.23909569
0.31587696
0.31587696
0.39265776
0.39265776
0.46943903
0.46943903
0.39265776
0.39265776
0.39265776
0.46943903
0.46943903
0.5462198
0.5462198
0.6230006
0.6997819
0.7765627
0.7765627
0.6230006
0.46943903
0.5462198
0.6230006
0.7765627
0.85334396
0.85334396
0.85334396
0.85334396
0.7765627
0.7765627
0.7765627
0.7765627
0.7765627
0.85334396
0.93012476
1.006906
1.006906
1.006906
1.006906
1.006906
1.006906
1.006906
1.0836868
1.1604676
1.1604676
1.0836868
1.006906
1.006906
1.1604676
1.2372489
1.390811
1.4675918
1.5443726
1.5443726
1.5443726
1.5443726
1.4675918
1.4675918
1.4675918
1.4675918
1.5443726
1.5443726
1.5443726
1.6211538
1.6211538
1.6211538
1.6211538
1.6979346
1.6979346
1.6979346
1.7747159
1.9282775
2.0818396
2.0818396
2.0818396
2.0050588
1.9282775
1.9282775
2.0050588
2.0818396
2.0818396
2.0818396
2.0050588
2.0818396
2.2354016
2.3889637
2.3889637
2.3121824
2.2354016
2.2354016
2.1586204
2.1586204
2.2354016
2.3121824
2.3121824
2.3121824
2.2354016
2.2354016
2.1586204
2.2354016
2.2354016
2.3121824
2.3889637
2.4657445
2.3889637
2.3121824
2.3121824
2.3121824
2.3889637
2.3889637
2.3889637
2.4657445
2.5425253
2.6193066
2.5425253
2.3889637
2.3889637
2.3889637
2.4657445
2.3889637
2.3889637
2.5425253
2.6960874
2.6960874
2.6193066
2.6960874
2.7728686
2.7728686
2.6960874
2.6960874
2.7728686
2.7728686
2.7728686
2.8496494
2.9264302
3.0032115
2.8496494
2.7728686
2.7728686
2.9264302
3.0032115
3.0032115
3.0032115
3.0799918
3.2335544
3.156774
3.0799918
3.0032115
3.0032115
3.156774
3.156774
3.156774
3.156774
3.2335544
3.3103347
3.3103347
3.3103347
3.2335544
3.2335544
3.3103347
3.3103347
3.2335544
3.3103347
3.387117
3.387117
3.387117
3.3103347
3.387117
3.4638972
3.5406785
3.5406785
3.6174588
3.69424
3.6174588
3.4638972
3.4638972
3.5406785
3.6174588
3.69424
3.69424
3.7710214
3.8478017
3.8478017
3.7710214
3.69424
3.69424
3.69424
3.8478017
4.001364
4.0781446
4.001364
3.924583
3.8478017
3.8478017
3.924583
3.924583
3.924583
3.924583
4.001364
4.001364
4.001364
4.0781446
4.0781446
4.001364
4.001364
4.001364
4.0781446
4.0781446
4.154927
4.0781446
4.154927
4.154927
4.154927
4.154927
4.154927
4.231707
4.3084874
4.3852696
4.3084874
4.3084874
4.231707
4.231707
4.231707
4.231707
4.3084874
4.3852696
4.538831
4.769174
4.9227366
4.999517
5.0762973
4.999517
4.8459544
4.6156125
4.46205
4.46205
4.6156125
4.692393
4.8459544
5.0762973
5.1530795
5.1530795
5.0762973
4.9227366
4.8459544
4.8459544
4.9227366
4.999517
5.0762973
5.0762973
5.0762973
5.0762973
5.1530795
5.1530795
5.1530795
5.1530795
5.1530795
5.1530795
5.22986
5.22986
5.306641
5.306641
5.22986
5.1530795
5.1530795
5.22986
5.306641
5.306641
5.306641
5.306641
5.22986
5.306641
5.3834224
5.3834224
5.4602027
5.536984
5.536984
5.536984
5.536984
5.536984
5.4602027
5.4602027
5.4602027
5.536984
5.6137652
5.6905456
5.6137652
5.6137652
5.6905456
5.6905456
5.767327
5.767327
5.767327
5.6137652
5.6137652
5.6137652
5.6905456
5.767327
5.844107
5.844107
5.844107
5.767327
5.767327
5.844107
5.844107
5.767327
5.767327
5.6905456
5.767327
5.844107
5.844107
5.844107
5.9208894
5.9976697
6.07445
6.07445
5.9976697
5.9976697
6.07445
6.07445
6.07445
5.9976697
5.9208894
5.9208894
5.9976697
5.9976697
5.9976697
5.9976697
5.9976697
6.1512322
6.2280126
6.2280126
6.07445
5.9976697
5.9976697
5.9976697
6.07445
6.07445
6.1512322
6.304794
6.304794
6.304794
6.304794
6.381574
6.4583554
6.5351367
6.4583554
6.381574
6.304794
6.381574
6.4583554
6.5351367
6.5351367
6.4583554
6.5351367
6.611918
6.6886983
6.6886983
6.6886983
6.611918
6.611918
6.5351367
6.5351367
6.5351367
6.611918
6.6886983
6.842261
6.919041
6.919041
6.919041
6.919041
6.9958224
7.149384
7.2261653
7.2261653
7.3029466
7.3029466
7.2261653
7.2261653
7.2261653
7.2261653
7.3029466
7.379728
7.456508
7.5332894
7.5332894
7.5332894
7.6100707
7.686851
7.7636323
7.686851
7.7636323
7.8404136
7.917194
7.917194
7.7636323
7.686851
7.7636323
7.917194
7.993975
7.993975
8.070757
8.147537
8.3011
8.37788
8.37788
8.3011
8.224318
8.224318
8.3011
8.37788
8.531443
8.531443
8.608223
8.608223
8.685003
8.685003
8.685003
8.685003
8.7617855
8.838566
8.915346
8.915346
8.838566
8.7617855
8.838566
8.992128
9.145691
9.299252
9.299252
9.299252
9.299252
9.299252
9.376034
9.299252
9.145691
9.145691
9.222471
9.376034
9.529594
9.606377
9.529594
9.606377
9.683157
9.759937
9.759937
9.759937
9.8367195
9.9135
10.067062
10.143843
10.143843
10.067062
10.067062
10.220623
10.374186
10.374186
10.297405
10.297405
10.450966
10.604528
10.604528
10.604528
10.527748
10.527748
10.604528
10.681309
10.758091
10.834871
10.9116535
10.988434
11.065214
11.065214
11.141996
11.141996
11.218777
11.295557
11.295557
11.218777
11.065214
11.065214
11.218777
11.372339
11.44912
11.5259
11.5259
11.5259
11.602682
11.602682
11.679462
11.756243
11.756243
11.833025
11.833025
11.833025
11.833025
11.909805
12.063368
12.140148
12.140148
12.140148
12.140148
12.2169285
12.293711
12.370491
12.370491
12.293711
12.293711
12.370491
12.447271
12.524054
12.524054
12.524054
12.524054
12.600834
12.600834
12.600834
12.677616
12.677616
12.754396
12.754396
12.754396
12.754396
12.831177
12.984739
13.06152
13.138302
13.138302
13.06152
13.06152
13.06152
13.138302
13.215082
13.2918625
13.368645
13.368645
13.368645
13.368645
13.368645
13.445425
13.445425
13.445425
13.522205
13.522205
13.522205
13.445425
13.445425
13.522205
13.675768
13.675768
13.675768
13.598988
13.522205
13.522205
13.598988
13.752548
13.752548
13.752548
13.752548
13.752548
13.906111
13.906111
13.82933
13.752548
13.906111
13.982891
13.982891
13.906111
13.82933
13.82933
13.906111
13.906111
13.906111
13.906111
13.906111
13.906111
13.982891
13.982891
13.982891
14.059673
14.136454
14.136454
14.059673
13.982891
13.982891
13.982891
14.059673
14.136454
14.136454
14.059673
14.059673
14.136454
14.290016
14.3667965
14.443577
14.443577
14.443577
14.520359
14.597139
14.597139
14.597139
14.597139
14.597139
14.597139
14.597139
14.520359
14.443577
14.520359
14.673922
14.750702
14.750702
14.673922
14.597139
14.673922
14.827482
14.981045
14.981045
14.904264
14.827482
14.904264
14.904264
14.904264
14.827482
14.904264
14.981045
15.134607
15.288168
15.36495
15.36495
15.36495
15.36495
15.36495
15.36495
15.36495
15.36495
15.4417305
15.595293
15.672073
15.748854
15.825636
15.825636
15.825636
15.825636
15.902416
15.979197
15.979197
15.979197
16.055979
16.20954
16.363102
16.439884
16.516665
16.593445
16.593445
16.670227
16.670227
16.747007
16.90057
16.97735
17.05413
17.130913
17.130913
17.130913
17.207693
17.361256
17.514816
17.591599
17.668379
17.668379
17.745161
17.745161
17.821941
17.975504
18.052284
18.205847
18.282627
18.359407
18.43619
18.43619
18.43619
18.589752
18.666533
18.589752
18.589752
18.666533
18.820095
18.820095
18.820095
18.820095
18.973656
19.050438
19.203999
19.203999
19.203999
19.203999
19.127218
19.127218
19.127218
19.203999
19.357561
19.434341
19.357561
19.357561
19.434341
19.587904
19.741467
19.741467
19.664684
19.664684
19.664684
19.741467
19.741467
19.818247
19.895027
19.97181
19.895027
19.741467
19.664684
19.664684
19.741467
19.818247
19.895027
19.97181
19.97181
19.895027
19.895027
19.895027
19.818247
19.741467
19.741467
19.741467
19.741467
19.741467
19.587904
19.511124
19.511124
19.434341
19.434341
19.357561
19.357561
19.28078
19.203999
19.203999
19.127218
19.050438
18.973656
18.896875
18.820095
18.743313
18.743313
18.743313
18.743313
18.589752
18.43619
18.359407
18.282627
18.282627
18.282627
18.205847
18.129065
17.975504
17.821941
17.745161
17.745161
17.745161
17.668379
17.591599
17.438036
17.361256
17.207693
17.130913
17.05413
16.97735
16.823788
16.823788
16.823788
16.823788
16.747007
16.593445
16.363102
16.286322
16.286322
16.20954
16.055979
15.825636
15.672073
15.595293
15.518511
15.4417305
15.288168
15.134607
15.134607
15.134607
14.981045
14.827482
14.673922
14.443577
14.3667965
14.290016
14.213234
14.059673
13.982891
13.906111
13.752548
13.522205
13.368645
13.215082
13.215082
13.138302
13.06152
12.907959
12.754396
12.677616
12.600834
12.677616
12.600834
12.447271
12.293711
12.140148
12.063368
11.986586
11.833025
11.679462
11.5259
11.44912
11.372339
11.295557
11.141996
11.065214
10.988434
10.9116535
10.758091
10.604528
10.450966
10.374186
10.220623
10.067062
9.9135
9.8367195
9.759937
9.759937
9.683157
9.606377
9.529594
9.452814
9.222471
9.068909
8.992128
8.838566
8.7617855
8.608223
8.685003
8.7617855
8.685003
8.608223
8.37788
8.147537
8.070757
7.993975
7.993975
7.917194
7.8404136
7.686851
7.6100707
7.6100707
7.6100707
7.456508
7.379728
7.3029466
7.3029466
7.149384
6.919041
6.7654796
6.6886983
6.6886983
6.6886983
6.6886983
6.611918
6.4583554
6.381574
6.304794
6.304794
6.2280126
6.1512322
6.07445
6.07445
6.1512322
6.1512322
6.07445
5.9208894
5.767327
5.6905456
5.6137652
5.6905456
5.6137652
5.6137652
5.536984
5.4602027
5.306641
5.306641
5.22986
5.22986
5.22986
5.22986
5.22986
5.22986
5.22986
5.1530795
5.1530795
5.1530795
5.1530795
4.999517
4.9227366
4.8459544
4.8459544
4.8459544
4.8459544
4.8459544
4.769174
4.692393
4.692393
4.8459544
4.8459544
4.8459544
4.769174
4.769174
4.8459544
4.769174
4.692393
4.6156125
4.692393
4.8459544
4.999517
5.0762973
5.0762973
4.999517
4.9227366
4.999517
5.0762973
5.0762973
4.9227366
4.769174
4.769174
4.9227366
5.0762973
5.1530795
5.0762973
5.0762973
5.0762973
5.1530795
5.306641
5.3834224
5.4602027
5.3834224
5.3834224
5.3834224
5.3834224
5.4602027
5.4602027
5.536984
5.536984
5.6137652
5.6905456
5.6905456
5.6905456
5.767327
5.9208894
6.1512322
6.2280126
6.2280126
6.2280126
6.2280126
6.2280126
6.304794
6.381574
6.4583554
6.5351367
6.611918
6.611918
6.611918
6.6886983
6.6886983
6.7654796
6.919041
6.919041
6.9958224
7.0726037
7.149384
7.0726037
6.9958224
6.9958224
7.0726037
7.2261653
7.2261653
7.149384
7.149384
7.149384
7.2261653
7.2261653
7.2261653
7.2261653
7.2261653
7.3029466
7.3029466
7.2261653
7.2261653
7.2261653
7.149384
7.0726037
6.9958224
6.9958224
6.9958224
6.919041
6.842261
6.7654796
6.842261
6.842261
6.842261
6.6886983
6.5351367
6.4583554
6.381574
6.2280126
6.2280126
6.2280126
6.304794
6.2280126
6.07445
5.9208894
5.767327
5.6905456
5.536984
5.4602027
5.3834224
5.306641
5.1530795
4.999517
4.8459544
4.769174
4.692393
4.538831
4.3852696
4.231707
4.154927
4.0781446
4.001364
3.924583
3.8478017
3.7710214
3.6174588
3.387117
3.2335544
3.0032115
2.9264302
2.7728686
2.7728686
2.7728686
2.6960874
2.5425253
2.3889637
2.1586204
2.0050588
1.8514967
1.7747159
1.6979346
1.6211538
1.4675918
1.2372489
1.006906
0.93012476
0.93012476
0.85334396
0.6997819
0.5462198
0.46943903
0.39265776
0.31587696
0.23909569
0.085534096
0.008752823
-0.06802797
-0.22159004
-0.3751521
-0.5287137
-0.605495
-0.6822758
-0.6822758
-0.75905704
-0.8358383
-0.8358383
-0.8358383
-0.9893999
-1.142962
-1.2197428
-1.2197428
-1.2965238
-1.3733048
-1.5268669
-1.6036477
-1.6036477
-1.6804287
-1.6804287
-1.7572098
-1.8339908
-1.9107716
-1.9107716
-1.9875526
-2.0643337
-2.0643337
-1.9875526
-1.9875526
-2.1411147
-2.2946768
-2.3714576
-2.4482386
-2.4482386
-2.6018007
-2.6785815
-2.6785815
-2.6018007
-2.5250194
-2.6018007
-2.6018007
-2.5250194
-2.5250194
-2.5250194
-2.6018007
-2.6785815
-2.6785815
-2.6785815
-2.6785815
-2.6785815
-2.8321435
-2.9089246
-2.8321435
-2.7553625
-2.6785815
-2.8321435
-2.9089246
-2.9857056
-2.9089246
-2.7553625
-2.7553625
-2.7553625
-2.8321435
-2.9089246
-2.9857056
-3.0624864
-3.0624864
-2.9089246
-2.8321435
-2.8321435
-2.8321435
-2.8321435
-2.8321435
-2.7553625
-2.7553625
-2.7553625
-2.6785815
-2.6785815
-2.6785815
-2.6785815
-2.6018007
-2.6018007
-2.6018007
-2.6018007
-2.6018007
-2.5250194
-2.5250194
-2.5250194
-2.4482386
-2.4482386
-2.3714576
-2.3714576
-2.2178955
-2.0643337
-1.9875526
-1.8339908
-1.7572098
-1.7572098
-1.8339908
-1.8339908
-1.7572098
-1.6804287
-1.5268669
-1.4500859
-1.3733048
-1.3733048
-1.3733048
-1.2965238
-1.142962
-1.066181
-0.9893999
-0.91261864
-0.8358383
-0.8358383
-0.8358383
-0.75905704
-0.5287137
-0.4519329
-0.3751521
-0.22159004
-0.14480877
-0.14480877
-0.06802797
0.008752823
0.085534096
0.16231489
0.23909569
0.31587696
0.46943903
0.5462198
0.6230006
0.6997819
0.7765627
0.85334396
0.93012476
0.93012476
1.006906
1.006906
1.1604676
1.2372489
1.390811
1.390811
1.390811
1.4675918
1.4675918
1.5443726
1.6211538
1.6979346
1.8514967
1.9282775
1.9282775
2.0050588
2.0050588
2.0050588
2.0818396
2.0818396
2.0818396
2.1586204
2.2354016
2.3121824
2.3889637
2.4657445
2.4657445
2.4657445
2.3889637
2.3889637
2.5425253
2.6960874
2.7728686
2.6960874
2.6193066
2.6193066
2.6193066
2.6960874
2.6960874
2.6193066
2.6193066
2.6960874
2.7728686
2.8496494
2.8496494
2.7728686
2.7728686
2.6960874
2.6960874
2.6960874
2.6960874
2.6960874
2.6960874
2.6960874
2.6960874
2.6193066
2.5425253
2.4657445
2.4657445
2.5425253
2.6193066
2.6193066
2.5425253
2.4657445
2.5425253
2.5425253
2.4657445
2.3121824
2.2354016
2.2354016
2.3121824
2.3121824
2.3121824
2.2354016
2.2354016
2.2354016
2.3121824
2.3121824
2.2354016
2.1586204
2.0818396
2.0818396
2.0050588
2.0050588
2.0050588
2.0818396
2.0050588
1.9282775
1.9282775
1.9282775
2.0050588
2.0050588
1.9282775
1.9282775
2.0050588
2.0050588
2.0050588
1.9282775
1.9282775
2.0050588
2.0818396
2.0050588
1.8514967
1.8514967
2.0050588
2.1586204
2.1586204
2.0818396
1.9282775
1.9282775
2.0050588
2.1586204
2.1586204
2.1586204
2.1586204
2.0818396
2.0818396
2.0818396
2.1586204
2.3121824
2.3121824
2.2354016
2.1586204
2.2354016
2.3889637
2.5425253
2.6193066
2.6193066
2.6193066
2.6193066
2.7728686
2.9264302
3.0799918
3.156774
3.0799918
3.0799918
3.0799918
3.156774
3.3103347
3.4638972
3.5406785
3.6174588
3.6174588
3.69424
3.8478017
4.001364
4.001364
4.001364
4.0781446
4.231707
4.3852696
4.538831
4.6156125
4.6156125
4.692393
4.8459544
4.999517
5.0762973
5.0762973
5.1530795
5.1530795
5.306641
5.4602027
5.536984
5.4602027
5.4602027
5.6137652
5.844107
5.9976697
6.07445
6.07445
6.07445
6.07445
6.2280126
6.304794
6.4583554
6.5351367
6.611918
6.6886983
6.6886983
6.7654796
6.842261
6.9958224
7.0726037
7.0726037
7.149384
7.2261653
7.2261653
7.2261653
7.3029466
7.456508
7.5332894
7.5332894
7.686851
7.7636323
7.7636323
7.686851
7.686851
7.8404136
7.917194
7.993975
7.993975
7.917194
7.8404136
7.917194
8.070757
8.070757
8.070757
7.993975
8.070757
8.070757
8.147537
8.224318
8.3011
8.224318
8.147537
8.147537
8.147537
8.147537
8.224318
8.3011
8.37788
8.37788
8.3011
8.224318
8.147537
8.070757
8.070757
8.147537
8.224318
8.3011
8.3011
8.224318
8.147537
8.070757
7.993975
8.070757
8.147537
8.3011
8.37788
8.37788
8.37788
8.37788
8.3011
8.224318
8.147537
8.070757
8.070757
7.993975
7.917194
7.8404136
7.8404136
7.8404136
7.917194
7.8404136
7.7636323
7.7636323
7.8404136
7.8404136
7.7636323
7.7636323
7.7636323
7.7636323
7.686851
7.686851
7.686851
7.686851
7.6100707
7.456508
7.3029466
7.2261653
7.2261653
7.2261653
7.3029466
7.2261653
7.149384
7.0726037
7.0726037
7.149384
7.0726037
6.919041
6.842261
6.842261
6.842261
6.919041
6.919041
6.842261
6.7654796
6.7654796
6.6886983
6.6886983
6.5351367
6.381574
6.304794
6.2280126
6.2280126
6.2280126
6.2280126
6.2280126
6.1512322
6.1512322
6.07445
6.07445
6.07445
5.9976697
5.9208894
5.9208894
5.844107
5.6905456
5.6137652
5.6137652
5.536984
5.536984
5.4602027
5.4602027
5.4602027
5.4602027
5.3834224
5.3834224
5.3834224
5.306641
5.22986
5.1530795
5.0762973
4.999517
4.999517
4.999517
4.999517
4.9227366
4.8459544
4.692393
4.6156125
4.692393
4.692393
4.692393
4.692393
4.6156125
4.46205
4.3852696
4.3852696
4.3852696
4.3084874
4.154927
4.001364
3.924583
3.924583
3.8478017
3.8478017
3.69424
3.69424
3.6174588
3.6174588
3.6174588
3.6174588
3.5406785
3.5406785
3.4638972
3.3103347
3.156774
3.0799918
3.0032115
2.9264302
2.8496494
2.8496494
2.8496494
2.7728686
2.6960874
2.5425253
2.3889637
2.3889637
2.3121824
2.3121824
2.2354016
2.1586204
2.0818396
1.9282775
1.7747159
1.6211538
1.5443726
1.4675918
1.4675918
1.4675918
1.4675918
1.3140297
1.1604676
0.93012476
0.85334396
0.7765627
0.7765627
0.7765627
0.6230006
0.5462198
0.39265776
0.31587696
0.31587696
0.16231489
0.085534096
0.008752823
0.008752823
0.008752823
-0.14480877
-0.3751521
-0.5287137
-0.605495
-0.605495
-0.605495
-0.6822758
-0.75905704
-0.91261864
-0.9893999
-0.9893999
-0.9893999
-1.066181
-1.2197428
-1.2965238
-1.4500859
-1.5268669
-1.6036477
-1.6036477
-1.6804287
-1.7572098
-1.9107716
-1.9875526
-1.9875526
-1.9875526
-1.9875526
-1.9875526
-2.1411147
-2.2946768
-2.2946768
-2.2178955
-2.2946768
-2.3714576
-2.4482386
-2.4482386
-2.4482386
-2.4482386
-2.4482386
-2.4482386
-2.5250194
-2.5250194
-2.6018007
-2.6785815
-2.7553625
-2.7553625
-2.6785815
-2.6785815
-2.7553625
-2.8321435
-2.9089246
-2.9089246
-2.8321435
-2.7553625
-2.7553625
-2.9089246
-2.9857056
-2.9089246
-2.8321435
-2.7553625
-2.7553625
-2.7553625
-2.6785815
-2.5250194
-2.3714576
-2.2946768
-2.4482386
-2.6018007
-2.6785815
-2.6018007
-2.5250194
-2.5250194
-2.5250194
-2.5250194
-2.5250194
-2.4482386
-2.3714576
-2.2946768
-2.2178955
-2.2946768
-2.2946768
-2.2178955
-2.1411147
-2.0643337
-2.0643337
-2.0643337
-1.9875526
-1.9875526
-1.9107716
-1.8339908
-1.7572098
-1.6804287
-1.5268669
-1.4500859
-1.2965238
-1.2197428
-1.142962
-1.066181
-1.066181
-0.9893999
-0.91261864
-0.8358383
-0.91261864
-0.91261864
-0.8358383
-0.8358383
-0.8358383
-0.91261864
-0.91261864
-0.75905704
-0.605495
-0.5287137
-0.605495
-0.6822758
-0.605495
-0.4519329
-0.3751521
-0.3751521
-0.4519329
-0.5287137
-0.5287137
-0.4519329
-0.4519329
-0.4519329
-0.4519329
-0.3751521
-0.29837084
-0.14480877
-0.06802797
0.008752823
0.085534096
0.085534096
0.085534096
0.085534096
0.16231489
0.16231489
0.085534096
0.085534096
0.085534096
0.085534096
0.085534096
0.085534096
0.085534096
0.085534096
0.16231489
0.23909569
0.23909569
0.16231489
0.16231489
0.16231489
0.16231489
0.16231489
0.23909569
0.39265776
0.39265776
0.31587696
0.23909569
0.31587696
0.46943903
0.5462198
0.46943903
0.39265776
0.31587696
0.39265776
0.46943903
0.6230006
0.6230006
0.6230006
0.6230006
0.6230006
0.6230006
0.5462198
0.46943903
0.31587696
0.31587696
0.31587696
0.39265776
0.46943903
0.39265776
0.31587696
0.16231489
0.16231489
0.23909569
0.31587696
0.23909569
0.16231489
0.085534096
0.085534096
0.008752823
-0.06802797
-0.14480877
-0.14480877
-0.06802797
0.008752823
0.008752823
0.008752823
0.085534096
0.085534096
0.008752823
-0.14480877
-0.29837084
-0.29837084
-0.29837084
-0.14480877
-0.14480877
-0.22159004
-0.3751521
-0.4519329
-0.4519329
-0.3751521
-0.3751521
-0.3751521
-0.4519329
-0.3751521
-0.3751521
-0.3751521
-0.5287137
-0.605495
-0.605495
-0.5287137
-0.4519329
-0.4519329
-0.5287137
-0.605495
-0.6822758
-0.75905704
-0.75905704
-0.6822758
-0.605495
-0.605495
-0.605495
-0.6822758
-0.75905704
-0.6822758
-0.6822758
-0.6822758
-0.6822758
-0.6822758
-0.605495
-0.605495
-0.605495
-0.605495
-0.6822758
-0.75905704
-0.8358383
-0.8358383
-0.91261864
-0.91261864
-0.91261864
-0.8358383
-0.8358383
-0.6822758
-0.605495
-0.605495
-0.6822758
-0.6822758
-0.6822758
-0.75905704
-0.8358383
-0.8358383
-0.75905704
-0.605495
-0.5287137
-0.4519329
-0.3751521
-0.3751521
-0.3751521
-0.3751521
-0.4519329
-0.4519329
-0.5287137
-0.5287137
-0.4519329
-0.4519329
-0.4519329
-0.3751521
-0.3751521
-0.4519329
-0.5287137
-0.605495
-0.605495
-0.605495
-0.6822758
-0.6822758
-0.6822758
-0.6822758
-0.605495
-0.605495
-0.6822758
-0.75905704
-0.6822758
-0.6822758
-0.6822758
-0.75905704
-0.91261864
-0.8358383
-0.6822758
-0.5287137
-0.5287137
-0.605495
-0.6822758
-0.75905704
-0.6822758
-0.6822758
-0.75905704
-0.8358383
-0.91261864
-0.91261864
-0.9893999
-0.9893999
-0.9893999
-0.8358383
-0.75905704
-0.75905704
-0.8358383
-0.9893999
-1.142962
-1.2197428
-1.142962
-1.066181
-1.066181
-1.066181
-1.066181
-0.9893999
-0.91261864
-0.91261864
-0.91261864
-0.91261864
-0.91261864
-0.91261864
-0.9893999
-0.9893999
-1.142962
-1.142962
-1.142962
-1.142962
-1.142962
-1.142962
-1.142962
-1.142962
-1.142962
-1.142962
-1.142962
-1.142962
-1.142962
-1.142962
-1.142962
-1.142962
-1.2965238
-1.2965238
-1.2197428
-1.142962
-1.2197428
-1.2965238
-1.2965238
-1.2197428
-1.142962
-1.066181
-0.9893999
-0.9893999
-0.9893999
-1.066181
-1.066181
-1.066181
-1.066181
-0.9893999
-1.066181
-1.066181
-1.142962
-1.142962
-1.066181
-1.066181
-0.9893999
-0.9893999
-0.9893999
-0.9893999
-1.066181
-1.2197428
-1.2965238
-1.2197428
-1.142962
-1.066181
-0.9893999
-0.9893999
-1.066181
-1.2197428
-1.2965238
-1.2197428
-1.066181
-1.066181
-1.142962
-1.2197428
-1.2965238
-1.2965238
-1.2965238
-1.2965238
-1.2197428
-1.2197428
-1.142962
-1.066181
-0.9893999
-0.9893999
-0.9893999
-1.066181
-1.142962
-1.2197428
-1.142962
-1.2197428
-1.2965238
-1.3733048
-1.3733048
-1.3733048
-1.2965238
-1.2965238
-1.2965238
-1.2965238
-1.2965238
-1.3733048
-1.4500859
-1.4500859
-1.4500859
-1.4500859
-1.4500859
-1.4500859
-1.4500859
-1.5268669
-1.5268669
-1.5268669
-1.6036477
-1.6804287
-1.6804287
-1.6804287
-1.6036477
-1.5268669
-1.5268669
-1.5268669
-1.5268669
-1.4500859
-1.4500859
-1.4500859
-1.4500859
-1.4500859
-1.4500859
-1.5268669
-1.6036477
-1.6036477
-1.6036477
-1.6036477
-1.6804287
-1.6036477
-1.4500859
-1.3733048
-1.2965238
-1.3733048
-1.3733048
-1.3733048
-1.4500859
-1.4500859
-1.4500859
-1.4500859
-1.3733048
-1.3733048
-1.2965238
-1.2197428
-1.2197428
-1.2197428
-1.2965238
-1.2965238
-1.3733048
-1.3733048
-1.3733048
-1.3733048
-1.2965238
-1.2197428
-1.142962
-1.066181
-1.066181
-1.066181
-1.142962
-1.142962
-1.066181
-1.066181
-1.066181
-0.9893999
-0.9893999
-1.066181
-1.066181
-1.142962
-1.066181
-1.066181
-0.9893999
-0.91261864
-0.91261864
-0.91261864
-0.9893999
-0.9893999
-0.9893999
-0.91261864
-0.91261864
-0.9893999
-1.066181
-1.066181
-0.9893999
-0.9893999
-0.91261864
-0.8358383
-0.75905704
-0.8358383
-0.9893999
-0.9893999
-0.9893999
-0.91261864
-0.9893999
-0.9893999
-0.9893999
-0.9893999
-0.9893999
-1.066181
-1.142962
-1.142962
-1.066181
-0.9893999
-0.8358383
-0.8358383
-0.8358383
-0.9893999
-1.066181
-1.142962
-1.142962
-1.2197428
-1.2197428
-1.2197428
-1.142962
-1.142962
-1.142962
-1.2197428
-1.2197428
-1.142962
-1.142962
-1.2965238
-1.4500859
-1.4500859
-1.3733048
-1.2965238
-1.2965238
-1.3733048
-1.4500859
-1.5268669
-1.6036477
-1.6804287
-1.6804287
-1.6804287
-1.6036477
-1.5268669
-1.6036477
-1.6036477
-1.6804287
-1.6804287
-1.8339908
-1.9107716
-1.9107716
-1.8339908
-1.7572098
-1.8339908
-1.8339908
-1.9107716
-1.9875526
-1.9875526
-1.9107716
-1.9107716
-2.0643337
-2.1411147
-2.2178955
-2.0643337
-2.0643337
-2.0643337
-2.1411147
-2.1411147
-2.0643337
-2.0643337
-2.0643337
-2.1411147
-2.1411147
-2.2178955
-2.2178955
-2.2178955
-2.2178955
-2.1411147
-2.1411147
-2.1411147
-2.2178955
-2.2946768
-2.2946768
-2.3714576
-2.4482386
-2.3714576
-2.2946768
-2.1411147
-2.0643337
-2.0643337
-2.1411147
-2.2946768
-2.4482386
-2.4482386
-2.2178955
-2.0643337
-2.0643337
-2.1411147
-2.2946768
-2.2946768
-2.2946768
-2.2946768
-2.3714576
-2.3714576
-2.2946768
-2.2178955
-2.2178955
-2.2946768
-2.2946768
-2.3714576
-2.3714576
-2.3714576
-2.3714576
-2.3714576
-2.3714576
-2.2178955
-2.1411147
-2.0643337
-2.1411147
-2.1411147
-2.1411147
-2.1411147
-2.1411147
-2.2178955
-2.2946768
-2.3714576
-2.2946768
-2.1411147
-1.9875526
-1.9107716
-1.9875526
-2.0643337
-2.1411147
-2.1411147
-2.0643337
-2.0643337
-2.0643337
-2.0643337
-1.9875526
-1.8339908
-1.6804287
-1.6804287
-1.7572098
-1.8339908
-1.8339908
-1.8339908
-1.8339908
-1.9107716
-1.8339908
-1.6804287
-1.6036477
-1.6804287
-1.7572098
-1.6804287
-1.4500859
-1.4500859
-1.5268669
-1.6804287
-1.6804287
-1.6036477
-1.6036477
-1.6804287
-1.6804287
-1.6036477
-1.5268669
-1.4500859
-1.3733048
-1.4500859
-1.5268669
-1.5268669
-1.5268669
-1.4500859
-1.3733048
-1.2965238
-1.2197428
-1.2197428
-1.2965238
-1.2965238
-1.2965238
-1.2197428
-1.2197428
-1.2965238
-1.2197428
-1.142962
-1.066181
-0.9893999
-0.9893999
-1.066181
-1.142962
-1.2197428
-1.2197428
-1.2197428
-1.142962
-1.066181
-1.066181
-0.9893999
-0.9893999
-0.9893999
-0.9893999
-0.9893999
-0.9893999
-0.9893999
-0.91261864
-0.8358383
-0.75905704
-0.75905704
-0.8358383
-0.8358383
-0.8358383
-0.8358383
-0.8358383
-0.8358383
-0.8358383
-0.8358383
-0.75905704
-0.75905704
-0.75905704
-0.6822758
-0.5287137
-0.605495
-0.75905704
-0.8358383
-0.8358383
-0.75905704
-0.605495
-0.5287137
-0.5287137
-0.605495
-0.75905704
-0.8358383
-0.8358383
-0.75905704
-0.6822758
-0.605495
-0.605495
-0.605495
-0.6822758
-0.75905704
-0.8358383
-0.75905704
-0.6822758
-0.6822758
-0.6822758
-0.75905704
-0.8358383
-0.75905704
-0.6822758
-0.75905704
-0.91261864
-0.9893999
-0.8358383
-0.6822758
-0.605495
-0.6822758
-0.91261864
-0.9893999
-0.9893999
-0.91261864
-0.8358383
-0.8358383
-0.8358383
-0.8358383
-0.75905704
-0.75905704
-0.75905704
-0.91261864
-0.91261864
-0.9893999
-0.9893999
-0.91261864
-0.91261864
-0.91261864
-0.9893999
-1.066181
-1.066181
-1.066181
-1.066181
-1.142962
-1.142962
-1.2197428
-1.2197428
-1.2197428
-1.142962
-1.142962
-1.142962
-1.142962
-1.142962
-1.142962
-1.2197428
-1.2197428
-1.2197428
-1.2965238
-1.3733048
-1.4500859
-1.5268669
-1.4500859
-1.3733048
-1.2965238
-1.2965238
-1.2965238
-1.3733048
-1.3733048
-1.4500859
-1.4500859
-1.4500859
-1.4500859
-1.4500859
-1.4500859
-1.5268669
-1.5268669
-1.5268669
-1.5268669
-1.5268669
-1.6036477
-1.6036477
-1.6036477
-1.6036477
-1.6804287
-1.7572098
-1.7572098
-1.7572098
-1.6804287
-1.7572098
-1.7572098
-1.7572098
-1.7572098
-1.6804287
-1.6804287
-1.7572098
-1.8339908
-1.9107716
-1.9875526
-1.9875526
-1.9107716
-1.9875526
-1.9875526
-1.9875526
-1.9107716
-1.7572098
-1.8339908
-1.9875526
-2.0643337
-2.1411147
-2.1411147
-2.2178955
-2.2178955
-2.1411147
-2.0643337
-2.0643337
-2.0643337
-2.0643337
-2.0643337
-2.0643337
-2.1411147
-2.1411147
-2.1411147
-2.0643337
-1.9875526
-1.9875526
-2.0643337
-2.1411147
-2.2178955
-2.2946768
-2.2946768
-2.2178955
-2.1411147
-2.0643337
-2.1411147
-2.2178955
-2.3714576
-2.4482386
-2.4482386
-2.3714576
-2.2178955
-2.2178955
-2.2946768
-2.4482386
-2.4482386
-2.3714576
-2.3714576
-2.3714576
-2.4482386
-2.5250194
-2.4482386
-2.3714576
-2.2946768
-2.2178955
-2.2178955
-2.2946768
-2.3714576
-2.3714576
-2.4482386
-2.5250194
-2.4482386
-2.4482386
-2.4482386
-2.5250194
-2.5250194
-2.5250194
-2.5250194
-2.4482386
-2.3714576
-2.3714576
-2.3714576
-2.3714576
-2.4482386
-2.6018007
-2.6785815
-2.6785815
-2.6785815
-2.6018007
-2.5250194
-2.4482386
-2.4482386
-2.4482386
-2.4482386
-2.4482386
-2.6018007
-2.6785815
-2.6785815
-2.6018007
-2.4482386
-2.3714576
-2.3714576
-2.3714576
-2.3714576
-2.4482386
-2.5250194
-2.6018007
-2.6018007
-2.6018007
-2.5250194
-2.5250194
-2.5250194
-2.6018007
-2.6018007
-2.6018007
-2.6018007
-2.5250194
-2.5250194
-2.4482386
-2.3714576
-2.2946768
-2.2946768
-2.3714576
-2.5250194
-2.5250194
-2.4482386
-2.3714576
-2.2946768
-2.2946768
-2.2946768
-2.3714576
-2.4482386
-2.5250194
-2.4482386
-2.4482386
-2.3714576
-2.4482386
-2.3714576
-2.2946768
-2.2946768
-2.2946768
-2.3714576
-2.3714576
-2.2946768
-2.2178955
-2.2178955
-2.2178955
-2.2178955
-2.2178955
-2.2946768
-2.3714576
-2.4482386
-2.3714576
-2.2946768
-2.2178955
-2.2178955
-2.2946768
-2.2946768
-2.2946768
-2.2946768
-2.3714576
-2.3714576
-2.4482386
-2.5250194
-2.5250194
-2.4482386
-2.3714576
-2.4482386
-2.5250194
-2.6018007
-2.6785815
-2.7553625
-2.7553625
-2.7553625
-2.6018007
-2.5250194
-2.3714576
-2.4482386
-2.5250194
-2.6785815
-2.7553625
-2.8321435
-2.8321435
-2.8321435
-2.7553625
-2.7553625
-2.7553625
-2.8321435
-2.9089246
-2.9089246
-2.9857056
-2.9857056
-3.0624864
-3.0624864
-2.9857056
-2.9857056
-2.9857056
-2.9857056
-3.0624864
-3.0624864
-3.1392674
-3.2160482
-3.2160482
-3.2160482
-3.1392674
-3.1392674
-3.2160482
-3.2928295
-3.2928295
-3.2928295
-3.3696105
-3.3696105
-3.3696105
-3.3696105
-3.3696105
-3.3696105
-3.4463913
-3.4463913
-3.5231724
-3.5231724
-3.5231724
-3.4463913
-3.3696105
-3.2928295
-3.3696105
-3.3696105
-3.3696105
-3.4463913
-3.5999532
-3.6767344
-3.5999532
-3.5231724
-3.5231724
-3.5999532
-3.5999532
-3.5999532
-3.5999532
-3.5999532
-3.6767344
-3.6767344
-3.6767344
-3.6767344
-3.6767344
-3.6767344
-3.6767344
-3.7535152
-3.7535152
-3.7535152
-3.6767344
-3.5999532
-3.6767344
-3.7535152
-3.8302965
-3.9070773
-3.8302965
-3.7535152
-3.6767344
-3.6767344
-3.6767344
-3.6767344
-3.7535152
-3.7535152
-3.8302965
-3.7535152
-3.7535152
-3.7535152
-3.7535152
-3.7535152
-3.6767344
-3.5999532
-3.6767344
-3.7535152
-3.8302965
-3.7535152
-3.6767344
-3.5999532
-3.6767344
-3.7535152
-3.7535152
-3.7535152
-3.7535152
-3.7535152
-3.7535152
-3.6767344
-3.5231724
-3.3696105
-3.3696105
-3.5231724
-3.5999532
-3.5999532
-3.5999532
-3.5231724
-3.5999532
-3.5999532
-3.5999532
-3.5231724
-3.3696105
-3.2928295
-3.2928295
-3.3696105
-3.4463913
-3.4463913
-3.4463913
-3.4463913
-3.4463913
-3.4463913
-3.3696105
-3.3696105
-3.2928295
-3.2160482
-3.2160482
-3.2928295
-3.3696105
-3.4463913
-3.3696105
-3.2928295
-3.2928295
-3.3696105
-3.2928295
-3.2160482
-3.1392674
-3.2160482
-3.2160482
-3.2160482
-3.2160482
-3.2160482
-3.2928295
-3.2928295
-3.2928295
-3.2928295
-3.2160482
-3.1392674
-3.1392674
-3.0624864
-3.0624864
-3.0624864
-3.0624864
-3.1392674
-3.1392674
-3.2928295
-3.2928295
-3.3696105
-3.2928295
-3.2928295
-3.2928295
-3.2928295
-3.2160482
-3.1392674
-3.1392674
-3.0624864
-2.9857056
-2.9089246
-2.9857056
-3.0624864
-3.1392674
-3.2160482
-3.2160482
-3.2160482
-3.2160482
-3.2160482
-3.2160482
-3.1392674
-3.1392674
-3.2160482
-3.2928295
-3.3696105
-3.3696105
-3.3696105
-3.3696105
-3.4463913
-3.3696105
-3.2928295
-3.2928295
-3.2928295
-3.2928295
-3.2928295
-3.3696105
-3.5231724
-3.5999532
-3.5999532
-3.5999532
-3.5999532
-3.5999532
-3.6767344
-3.6767344
-3.5999532
-3.5999532
-3.5999532
-3.5999532
-3.5999532
-3.6767344
-3.6767344
-3.6767344
-3.7535152
-3.7535152
-3.8302965
-3.9070773
-3.9070773
-3.8302965
-3.7535152
-3.7535152
-3.8302965
-3.9070773
-3.983858
-3.9070773
-3.9070773
-3.983858
-4.0606394
-4.0606394
-3.983858
-3.983858
-4.0606394
-4.2142015
-4.2909822
-4.13742
-3.983858
-3.983858
-4.0606394
-4.2142015
-4.2142015
-4.13742
-4.13742
-4.13742
-4.2142015
-4.2909822
-4.367763
-4.2909822
-4.2909822
-4.367763
-4.521325
-4.5981064
-4.5981064
-4.521325
-4.521325
-4.5981064
-4.5981064
-4.5981064
-4.5981064
-4.5981064
-4.5981064
-4.5981064
-4.5981064
-4.674887
-4.674887
-4.751668
-4.751668
-4.674887
-4.674887
-4.674887
-4.751668
-4.8284492
-4.8284492
-4.751668
-4.674887
-4.5981064
-4.5981064
-4.751668
-4.90523
-4.9820113
-4.9820113
-4.9820113
-4.90523
-4.90523
-4.90523
-4.8284492
-4.90523
-4.9820113
-5.058792
-5.058792
-5.058792
-5.058792
-5.135573
-5.212354
-5.212354
-5.135573
-5.058792
-5.058792
-5.212354
-5.212354
-5.212354
-5.212354
-5.212354
-5.289135
-5.442697
-5.442697
-5.3659163
-5.289135
-5.212354
-5.289135
-5.289135
-5.3659163
-5.3659163
-5.3659163
-5.3659163
-5.3659163
-5.442697
-5.519478
-5.519478
-5.519478
-5.519478
-5.519478
-5.519478
-5.596259
-5.67304
-5.67304
-5.67304
-5.596259
-5.67304
-5.7498207
-5.826602
-5.7498207
-5.67304
-5.596259
-5.519478
-5.519478
-5.596259
-5.7498207
-5.7498207
-5.7498207
-5.67304
-5.7498207
-5.826602
-5.980164
-5.980164
-5.980164
-5.903383
-5.826602
-5.903383
-5.903383
-5.980164
-5.980164
-5.980164
-6.133726
-6.210507
-6.2872877
-6.210507
-6.133726
-6.210507
-6.364069
-6.5176306
-6.594412
-6.6711926
-6.594412
-6.5176306
-6.44085
-6.5176306
-6.6711926
-6.7479734
-6.7479734
-6.6711926
-6.6711926
-6.6711926
-6.7479734
-6.7479734
-6.7479734
-6.7479734
-6.7479734
-6.8247547
-6.9015355
-7.0550976
-7.0550976
-6.9015355
-6.8247547
-6.9015355
-7.0550976
-7.131879
-7.0550976
-6.978317
-6.978317
-6.978317
-7.0550976
-7.0550976
-7.131879
-7.2086596
-7.131879
-7.131879
-7.131879
-7.2086596
-7.2854404
-7.2854404
-7.2854404
-7.131879
-7.131879
-7.131879
-7.0550976
-6.978317
-6.8247547
-6.7479734
-6.8247547
-6.9015355
-6.978317
-6.978317
-6.9015355
-6.9015355
-6.8247547
-6.8247547
-6.8247547
-6.9015355
-6.9015355
-6.7479734
-6.6711926
-6.594412
-6.6711926
-6.6711926
-6.594412
-6.5176306
-6.44085
-6.5176306
-6.5176306
-6.594412
-6.6711926
-6.6711926
-6.594412
-6.594412
-6.594412
-6.5176306
-6.44085
-6.2872877
-6.364069
-6.364069
-6.2872877
-6.2872877
-6.210507
-6.210507
-6.133726
-6.133726
-6.133726
-6.133726
-6.133726
-6.210507
-6.133726
-5.980164
-5.980164
-5.980164
-6.056945
-6.056945
-5.980164
-5.903383
-5.826602
-5.903383
-5.903383
-5.826602
-5.67304
-5.596259
-5.596259
-5.67304
-5.7498207
-5.826602
-5.826602
-5.7498207
-5.67304
-5.67304
-5.67304
-5.67304
-5.67304
-5.596259
-5.596259
-5.596259
-5.596259
-5.519478
-5.442697
-5.442697
-5.442697
-5.519478
-5.596259
-5.596259
-5.67304
-5.67304
-5.67304
-5.596259
-5.596259
-5.519478
-5.519478
-5.596259
-5.67304
-5.7498207
-5.67304
-5.519478
-5.519478
-5.519478
-5.519478
-5.519478
-5.596259
-5.67304
-5.7498207
-5.826602
-5.7498207
-5.67304
-5.67304
-5.67304
-5.67304
-5.67304
-5.67304
-5.7498207
-5.903383
-5.903383
-5.826602
-5.67304
-5.596259
-5.67304
-5.7498207
-5.826602
-5.903383
-5.980164
-5.903383
-5.903383
-5.903383
-5.980164
-5.980164
-5.980164
-5.903383
-5.903383
-5.903383
-5.980164
-6.056945
-6.056945
-5.980164
-5.980164
-6.056945
-6.210507
-6.210507
-6.2872877
-6.2872877
-6.2872877
-6.210507
-6.133726
-6.133726
-6.210507
-6.210507
-6.210507
-6.2872877
-6.2872877
-6.2872877
-6.2872877
-6.364069
-6.364069
-6.44085
-6.44085
-6.364069
-6.364069
-6.364069
-6.364069
-6.44085
-6.44085
-6.5176306
-6.5176306
-6.594412
-6.5176306
-6.5176306
-6.44085
-6.44085
-6.44085
-6.44085
-6.5176306
-6.5176306
-6.594412
-6.6711926
-6.6711926
-6.594412
-6.594412
-6.594412
-6.594412
-6.594412
-6.594412
-6.6711926
-6.594412
-6.594412
-6.594412
-6.594412
-6.594412
-6.5176306
-6.44085
-6.44085
-6.5176306
-6.594412
-6.594412
-6.594412
-6.594412
-6.594412
-6.594412
-6.5176306
-6.594412
-6.594412
-6.594412
-6.5176306
-6.5176306
-6.5176306
-6.5176306
-6.5176306
-6.44085
-6.364069
-6.364069
-6.44085
-6.5176306
-6.5176306
-6.5176306
-6.364069
-6.2872877
-6.364069
-6.364069
-6.2872877
-6.2872877
-6.2872877
-6.2872877
-6.364069
-6.364069
-6.364069
-6.2872877
-6.210507
-6.133726
-6.133726
-6.210507
-6.133726
-6.133726
-6.133726
-6.210507
-6.2872877
-6.2872877
-6.2872877
-6.210507
-6.210507
-6.210507
-6.210507
-6.210507
-6.210507
-6.133726
-6.133726
-6.056945
-6.056945
-5.980164
-5.903383
-5.903383
-5.980164
-6.056945
-6.056945
-6.133726
-6.056945
-5.903383
-5.7498207
-5.7498207
-5.826602
-5.980164
-5.980164
-5.903383
-5.903383
-5.903383
-5.903383
-5.980164
-5.980164
-5.903383
-5.826602
-5.826602
-5.903383
-5.980164
-5.980164
-5.903383
-5.7498207
-5.7498207
-5.826602
-5.903383
-5.980164
-5.903383
-5.826602
-5.903383
-5.980164
-5.980164
-5.903383
-5.903383
-5.903383
-5.980164
-5.980164
-6.056945
-6.133726
-6.210507
-6.210507
-6.133726
-6.056945
-5.980164
-5.903383
-5.903383
-5.980164
-5.980164
-5.980164
-6.056945
-6.056945
-6.056945
-6.056945
-6.056945
-6.133726
-6.210507
-6.133726
-6.210507
-6.210507
-6.210507
-6.210507
-6.133726
-6.133726
-6.210507
-6.2872877
-6.210507
-6.133726
-6.056945
-6.056945
-6.133726
-6.133726
-6.133726
-6.133726
-6.210507
-6.2872877
-6.364069
-6.364069
-6.364069
-6.364069
-6.2872877
-6.2872877
-6.2872877
-6.2872877
-6.364069
-6.44085
-6.44085
-6.364069
-6.2872877
-6.2872877
-6.364069
-6.364069
-6.364069
-6.44085
-6.44085
-6.44085
-6.2872877
-6.210507
-6.210507
-6.2872877
-6.44085
-6.5176306
-6.5176306
-6.44085
-6.364069
-6.364069
-6.44085
-6.364069
-6.364069
-6.2872877
-6.364069
-6.44085
-6.5176306
-6.594412
-6.594412
-6.5176306
-6.364069
-6.2872877
-6.364069
-6.44085
-6.44085
-6.364069
-6.2872877
-6.2872877
-6.44085
-6.5176306
-6.44085
-6.364069
-6.2872877
-6.364069
-6.364069
-6.2872877
-6.2872877
-6.2872877
-6.364069
-6.44085
-6.44085
-6.44085
-6.44085
-6.44085
-6.44085
-6.44085
-6.44085
-6.44085
-6.44085
-6.364069
-6.210507
-6.210507
-6.2872877
-6.364069
-6.364069
-6.364069
-6.364069
-6.2872877
-6.210507
-6.210507
-6.210507
-6.2872877
-6.364069
-6.364069
-6.364069
-6.44085
-6.44085
-6.364069
-6.364069
-6.364069
-6.364069
-6.364069
-6.364069
-6.364069
-6.2872877
-6.2872877
-6.2872877
-6.2872877
-6.2872877
-6.2872877
-6.364069
-6.364069
-6.364069
-6.2872877
-6.210507
-6.210507
-6.210507
-6.210507
-6.2872877
-6.2872877
-6.2872877
-6.2872877
-6.2872877
-6.2872877
-6.2872877
-6.2872877
-6.210507
-6.133726
-6.056945
-6.133726
-6.210507
-6.210507
-6.2872877
-6.2872877
-6.2872877
-6.2872877
-6.210507
-6.056945
-5.980164
-5.980164
-5.980164
-6.056945
-6.133726
-6.133726
-6.133726
-6.056945
-6.056945
-6.056945
-6.133726
-6.056945
-5.980164
-5.980164
-6.056945
-6.056945
-5.980164
-5.903383
-5.903383
-5.980164
-6.056945
-6.056945
-5.980164
-5.980164
-5.903383
-5.903383
-5.903383
-5.903383
-5.980164
-5.980164
-5.980164
-5.980164
-5.980164
-6.056945
-6.056945
-6.056945
-5.826602
-5.7498207
-5.67304
-5.67304
-5.67304
-5.67304
-5.67304
-5.826602
-5.826602
-5.826602
-5.67304
-5.596259
-5.67304
-5.7498207
-5.7498207
-5.67304
-5.67304
-5.596259
-5.67304
-5.67304
-5.67304
-5.67304
-5.67304
-5.67304
-5.67304
-5.67304
-5.596259
-5.519478
-5.442697
-5.442697
-5.442697
-5.442697
-5.519478
-5.596259
-5.67304
-5.67304
-5.596259
-5.519478
-5.519478
-5.519478
-5.519478
-5.442697
-5.442697
-5.3659163
-5.442697
-5.519478
-5.519478
-5.519478
-5.596259
-5.67304
-5.7498207
-5.67304
-5.596259
-5.519478
-5.442697
-5.442697
-5.442697
-5.519478
-5.596259
-5.519478
-5.519478
-5.442697
-5.519478
-5.519478
-5.519478
-5.442697
-5.3659163
-5.212354
-5.289135
-5.3659163
-5.596259
-5.67304
-5.67304
-5.596259
-5.519478
-5.442697
-5.3659163
-5.289135
-5.289135
-5.289135
-5.289135
-5.3659163
-5.3659163
-5.3659163
-5.3659163
-5.3659163
-5.442697
-5.3659163
-5.289135
-5.289135
-5.3659163
-5.519478
-5.519478
-5.442697
-5.442697
-5.519478
-5.519478
-5.519478
-5.442697
-5.442697
-5.442697
-5.442697
-5.442697
-5.3659163
-5.289135
-5.289135
-5.3659163
-5.3659163
-5.442697
-5.442697
-5.442697
-5.3659163
-5.289135
-5.212354
-5.212354
-5.289135
-5.3659163
-5.3659163
-5.289135
-5.289135
-5.3659163
-5.3659163
-5.3659163
-5.3659163
-5.212354
-5.212354
-5.289135
-5.3659163
-5.3659163
-5.289135
-5.212354
-5.212354
-5.289135
-5.3659163
-5.3659163
-5.3659163
-5.3659163
-5.289135
-5.212354
-5.212354
-5.289135
-5.3659163
-5.3659163
-5.289135
-5.289135
-5.289135
-5.289135
-5.212354
-5.135573
-5.135573
-5.135573
-5.212354
-5.289135
-5.289135
-5.289135
-5.3659163
-5.289135
-5.289135
-5.289135
-5.212354
-5.212354
-5.212354
-5.212354
-5.212354
-5.212354
-5.212354
-5.212354
-5.135573
-5.212354
-5.3659163
-5.442697
-5.442697
-5.3659163
-5.289135
-5.212354
-5.212354
-5.135573
-5.212354
-5.212354
-5.289135
-5.442697
-5.519478
-5.596259
-5.596259
-5.596259
-5.442697
-5.3659163
-5.289135
-5.289135
-5.289135
-5.289135
-5.3659163
-5.442697
-5.519478
-5.519478
-5.442697
-5.289135
-5.289135
-5.289135
-5.3659163
-5.3659163
-5.3659163
-5.3659163
-5.442697
-5.442697
-5.3659163
-5.3659163
-5.289135
-5.289135
-5.3659163
-5.3659163
-5.289135
-5.289135
-5.212354
-5.289135
-5.212354
-5.212354
-5.212354
-5.212354
-5.289135
-5.3659163
-5.442697
-5.442697
-5.442697
-5.289135
-5.289135
-5.289135
-5.442697
-5.442697
-5.442697
-5.442697
-5.442697
-5.519478
-5.442697
-5.442697
-5.442697
-5.442697
-5.3659163
-5.3659163
-5.3659163
-5.3659163
-5.442697
-5.3659163
-5.289135
-5.289135
-5.442697
-5.519478
-5.596259
-5.519478
-5.442697
-5.519478
-5.519478
-5.596259
-5.519478
-5.519478
-5.519478
-5.442697
-5.442697
-5.442697
-5.442697
-5.519478
-5.442697
-5.3659163
-5.289135
-5.3659163
-5.596259
-5.67304
-5.67304
-5.596259
-5.67304
-5.67304
-5.67304
-5.67304
-5.67304
-5.596259
-5.519478
-5.442697
-5.442697
-5.519478
-5.596259
-5.67304
-5.596259
-5.519478
-5.442697
-5.442697
-5.442697
-5.519478
-5.519478
-5.519478
-5.519478
-5.442697
-5.3659163
-5.442697
-5.519478
-5.596259
-5.596259
-5.596259
-5.596259
-5.596259
-5.596259
-5.596259
-5.596259
-5.596259
-5.519478
-5.596259
-5.596259
-5.519478
-5.519478
-5.519478
-5.596259
-5.596259
-5.519478
-5.442697
-5.519478
-5.67304
-5.7498207
-5.67304
-5.519478
-5.596259
-5.67304
-5.7498207
-5.67304
-5.596259
-5.596259
-5.596259
-5.67304
-5.67304
-5.67304
-5.67304
-5.7498207
-5.826602
-5.7498207
-5.67304
-5.67304
-5.67304
-5.67304
-5.7498207
-5.7498207
-5.7498207
-5.67304
-5.596259
-5.596259
-5.596259
-5.596259
-5.67304
-5.7498207
-5.7498207
-5.7498207
-5.7498207
-5.7498207
-5.67304
-5.67304
-5.596259
-5.596259
-5.67304
-5.7498207
-5.7498207
-5.67304
-5.7498207
-5.7498207
-5.826602
-5.826602
-5.826602
-5.7498207
-5.67304
-5.67304
-5.7498207
-5.826602
-5.7498207
-5.67304
-5.67304
-5.7498207
-5.826602
-5.903383
-5.826602
-5.7498207
-5.7498207
-5.7498207
-5.67304
-5.67304
-5.67304
-5.67304
-5.67304
-5.596259
-5.519478
-5.519478
-5.67304
-5.7498207
-5.7498207
-5.7498207
-5.7498207
-5.7498207
-5.7498207
-5.7498207
-5.7498207
-5.596259
-5.519478
-5.519478
-5.519478
-5.67304
-5.826602
-5.903383
-5.826602
-5.67304
-5.67304
-5.596259
-5.519478
-5.442697
-5.519478
-5.596259
-5.596259
-5.596259
-5.596259
-5.596259
-5.67304
-5.67304
-5.7498207
-5.7498207
-5.67304
-5.596259
-5.519478
-5.519478
-5.596259
-5.519478
-5.519478
-5.519478
-5.596259
-5.67304
-5.67304
-5.596259
-5.519478
-5.519478
-5.519478
-5.596259
-5.596259
-5.519478
-5.519478
-5.596259
-5.596259
-5.519478
-5.442697
-5.442697
-5.442697
-5.596259
-5.67304
-5.67304
-5.67304
-5.596259
-5.596259
-5.67304
-5.596259
-5.596259
-5.519478
-5.596259
-5.596259
-5.596259
-5.596259
-5.596259
-5.519478
-5.442697
-5.442697
-5.519478
-5.519478
-5.442697
-5.442697
-5.519478
-5.596259
-5.67304
-5.67304
-5.7498207
-5.7498207
-5.67304
-5.596259
-5.519478
-5.519478
-5.442697
-5.442697
-5.519478
-5.519478
-5.519478
-5.519478
-5.519478
-5.519478
-5.519478
-5.519478
-5.442697
-5.519478
-5.596259
-5.596259
-5.596259
-5.442697
-5.3659163
-5.3659163
-5.3659163
-5.442697
-5.519478
-5.67304
-5.67304
-5.596259
-5.442697
-5.3659163
-5.442697
-5.519478
-5.519478
-5.442697
-5.3659163
-5.289135
-5.212354
-5.212354
-5.289135
-5.3659163
-5.442697
-5.3659163
-5.289135
-5.289135
-5.3659163
-5.519478
-5.519478
-5.519478
-5.519478
-5.442697
-5.519478
-5.442697
-5.3659163
-5.289135
-5.212354
-5.289135
-5.289135
-5.289135
-5.289135
-5.3659163
-5.3659163
-5.3659163
-5.442697
-5.442697
-5.442697
-5.289135
-5.212354
-5.212354
-5.3659163
-5.442697
-5.519478
-5.442697
-5.442697
-5.442697
-5.519478
-5.519478
-5.519478
-5.519478
-5.442697
-5.442697
-5.3659163
-5.289135
-5.289135
-5.289135
-5.289135
-5.3659163
-5.442697
-5.519478
-5.442697
-5.3659163
-5.289135
-5.3659163
-5.442697
-5.442697
-5.442697
-5.442697
-5.442697
-5.442697
-5.3659163
-5.289135
-5.289135
-5.3659163
-5.442697
-5.442697
-5.442697
-5.442697
-5.519478
-5.442697
-5.3659163
-5.289135
-5.289135
-5.3659163
-5.442697
-5.442697
-5.442697
-5.442697
-5.442697
-5.442697
-5.3659163
-5.3659163
-5.442697
-5.442697
-5.442697
-5.442697
-5.3659163
-5.3659163
-5.3659163
-5.442697
-5.442697
-5.3659163
-5.3659163
-5.3659163
-5.3659163
-5.289135
-5.212354
-5.289135
-5.442697
-5.596259
-5.519478
-5.442697
-5.442697
-5.519478
-5.442697
-5.3659163
-5.3659163
-5.442697
-5.442697
-5.519478
-5.519478
-5.442697
-5.3659163
-5.3659163
-5.3659163
-5.3659163
-5.442697
-5.519478
-5.519478
-5.442697
-5.3659163
-5.3659163
-5.442697
-5.442697
-5.442697
-5.3659163
-5.289135
-5.289135
-5.289135
-5.3659163
-5.519478
-5.519478
-5.442697
-5.289135
-5.212354
-5.289135
-5.3659163
-5.3659163
-5.289135
-5.289135
-5.289135
-5.212354
-5.212354
-5.212354
-5.289135
-5.289135
-5.212354
-5.212354
-5.212354
-5.289135
-5.212354
-5.135573
-5.135573
-5.212354
-5.289135
-5.289135
-5.135573
-5.058792
-4.9820113
-5.058792
-5.212354
-5.212354
-5.212354
-5.212354
-5.058792
-4.9820113
-5.058792
-5.135573
-5.289135
-5.212354
-5.212354
-5.135573
-5.058792
-5.058792
-5.058792
-5.058792
-5.135573
-5.212354
-5.135573
-5.058792
-4.9820113
-4.9820113
-4.9820113
-4.9820113
-5.058792
-5.135573
-5.135573
-5.058792
-5.058792
-5.058792
-5.058792
-5.058792
-4.9820113
-4.90523
-4.90523
-4.8284492
-4.8284492
-4.751668
-4.8284492
-4.90523
-4.9820113
-4.9820113
-4.90523
-4.8284492
-4.90523
-4.90523
-4.9820113
-4.9820113
-5.058792
-5.135573
-5.135573
-5.058792
-4.9820113
-4.90523
-4.90523
-4.90523
-4.90523
-4.90523
-4.90523
-4.90523
-4.9820113
-5.058792
-5.058792
-4.9820113
-4.9820113
-4.9820113
-4.9820113
-4.9820113
-4.9820113
-5.058792
-5.135573
-5.135573
-5.135573
-5.058792
-5.135573
-5.135573
-5.058792
-4.90523
-4.90523
-5.058792
-5.135573
-5.212354
-5.135573
-5.058792
-5.135573
-5.212354
-5.212354
-5.135573
-5.058792
-4.9820113
-4.90523
-4.8284492
-4.90523
-4.9820113
-5.058792
-5.058792
-4.9820113
-4.9820113
-5.058792
-5.135573
-5.135573
-5.058792
-4.9820113
-4.9820113
-4.9820113
-4.9820113
-4.90523
-4.8284492
-4.90523
-4.9820113
-4.9820113
-4.90523
-4.90523
-4.9820113
-5.058792
-5.058792
-4.9820113
-4.90523
-4.8284492
-4.8284492
-4.90523
-4.9820113
-5.058792
-4.9820113
-4.8284492
-4.751668
-4.674887
-4.8284492
-4.90523
-4.90523
-4.8284492
-4.8284492
-4.90523
-4.9820113
-4.9820113
-4.9820113
-4.9820113
-4.90523
-4.90523
-4.90523
-4.90523
-4.90523
-4.90523
-4.9820113
-4.90523
-4.8284492
-4.751668
-4.8284492
-4.90523
-4.90523
-4.90523
-4.8284492
-4.8284492
-4.8284492
-4.8284492
-4.8284492
-4.8284492
-4.751668
-4.751668
-4.751668
-4.751668
-4.8284492
-4.8284492
-4.751668
-4.5981064
-4.5981064
-4.751668
-4.90523
-4.90523
-4.90523
-4.90523
-4.90523
-4.90523
-4.8284492
-4.751668
-4.751668
-4.751668
-4.8284492
-4.8284492
-4.90523
-4.90523
-4.8284492
-4.751668
-4.674887
-4.674887
-4.674887
-4.674887
-4.751668
-4.8284492
-4.8284492
-4.8284492
-4.674887
-4.5981064
-4.5981064
-4.5981064
-4.5981064
-4.5981064
-4.674887
-4.751668
-4.751668
-4.751668
-4.674887
-4.5981064
-4.5981064
-4.674887
-4.751668
-4.674887
-4.674887
-4.674887
-4.674887
-4.674887
-4.5981064
-4.5981064
-4.5981064
-4.674887
-4.674887
-4.5981064
-4.521325
-4.521325
-4.521325
-4.5981064
-4.674887
-4.674887
-4.674887
-4.674887
-4.674887
-4.5981064
-4.521325
-4.521325
-4.521325
-4.4445443
-4.4445443
-4.4445443
-4.521325
-4.5981064
-4.5981064
-4.5981064
-4.4445443
-4.367763
-4.367763
-4.367763
-4.4445443
-4.521325
-4.4445443
-4.4445443
-4.4445443
-4.4445443
-4.4445443
-4.367763
-4.4445443
-4.521325
-4.521325
-4.367763
-4.2909822
-4.367763
-4.4445443
-4.5981064
-4.5981064
-4.521325
-4.5981064
-4.5981064
-4.521325
-4.4445443
-4.367763
-4.4445443
-4.521325
-4.521325
-4.4445443
-4.4445443
-4.521325
-4.521325
-4.521325
-4.521325
-4.521325
-4.521325
-4.521325
-4.521325
-4.4445443
-4.367763
-4.367763
-4.4445443
-4.521325
-4.521325
-4.521325
-4.5981064
-4.521325
-4.367763
-4.367763
-4.367763
-4.4445443
-4.521325
-4.521325
-4.521325
-4.521325
-4.521325
-4.521325
-4.5981064
-4.521325
-4.521325
-4.5981064
-4.5981064
-4.521325
-4.521325
-4.4445443
-4.367763
-4.367763
-4.4445443
-4.521325
-4.4445443
-4.367763
-4.2909822
-4.4445443
-4.5981064
-4.674887
-4.674887
-4.521325
-4.4445443
-4.4445443
-4.4445443
-4.4445443
-4.4445443
-4.4445443
-4.521325
-4.4445443
-4.367763
-4.2909822
-4.4445443
-4.521325
-4.521325
-4.521325
-4.521325
-4.5981064
-4.674887
-4.674887
-4.521325
-4.4445443
-4.367763
-4.367763
-4.4445443
-4.4445443
-4.4445443
-4.521325
-4.521325
-4.5981064
-4.521325
-4.4445443
-4.4445443
-4.4445443
-4.521325
-4.4445443
-4.367763
-4.367763
-4.367763
-4.4445443
-4.4445443
-4.4445443
-4.2909822
-4.2909822
-4.367763
-4.521325
-4.5981064
-4.674887
-4.5981064
-4.5981064
-4.521325
-4.521325
-4.4445443
-4.521325
-4.5981064
-4.5981064
-4.5981064
-4.521325
-4.521325
-4.521325
-4.5981064
-4.5981064
-4.5981064
-4.5981064
-4.5981064
-4.674887
-4.751668
-4.674887
-4.5981064
-4.521325
-4.521325
-4.521325
-4.4445443
-4.367763
-4.367763
-4.4445443
-4.5981064
-4.674887
-4.674887
-4.674887
-4.674887
-4.674887
-4.5981064
-4.5981064
-4.521325
-4.521325
-4.5981064
-4.751668
-4.90523
-4.8284492
-4.5981064
-4.4445443
-4.367763
-4.367763
-4.4445443
-4.5981064
-4.5981064
-4.5981064
-4.5981064
-4.5981064
-4.674887
-4.5981064
-4.5981064
-4.5981064
-4.674887
-4.751668
-4.674887
-4.674887
-4.5981064
-4.521325
-4.521325
-4.521325
-4.521325
-4.5981064
-4.5981064
-4.5981064
-4.5981064
-4.5981064
-4.5981064
-4.521325
-4.521325
-4.521325
-4.5981064
-4.5981064
-4.5981064
-4.5981064
-4.5981064
-4.5981064
-4.5981064
-4.5981064
-4.5981064
-4.5981064
-4.5981064
-4.674887
-4.751668
-4.751668
-4.5981064
-4.5981064
-4.674887
-4.674887
-4.674887
-4.5981064
-4.674887
-4.674887
-4.751668
-4.674887
-4.5981064
-4.5981064
-4.5981064
-4.674887
-4.751668
-4.751668
-4.751668
-4.5981064
-4.5981064
-4.5981064
-4.674887
-4.751668
-4.751668
-4.5981064
-4.5981064
-4.5981064
-4.674887
-4.751668
-4.674887
-4.674887
-4.5981064
-4.674887
-4.674887
-4.674887
-4.674887
-4.674887
-4.674887
-4.674887
-4.5981064
-4.5981064
-4.5981064
-4.751668
-4.8284492
-4.90523
-4.8284492
-4.674887
-4.674887
-4.751668
-4.8284492
-4.90523
-4.8284492
-4.751668
-4.8284492
-4.8284492
-4.8284492
-4.8284492
-4.751668
-4.751668
-4.751668
-4.751668
-4.751668
-4.751668
-4.8284492
-4.90523
-4.8284492
-4.8284492
-4.8284492
-4.8284492
-4.8284492
-4.751668
-4.8284492
-4.90523
-4.90523
-4.8284492
-4.751668
-4.751668
-4.751668
-4.8284492
-4.751668
-4.8284492
-4.8284492
-4.751668
-4.674887
-4.674887
-4.751668
-4.751668
-4.751668
-4.751668
-4.751668
-4.751668
-4.751668
-4.751668
-4.751668
-4.751668
-4.674887
-4.674887
-4.674887
-4.751668
-4.8284492
-4.8284492
-4.751668
-4.674887
-4.674887
-4.751668
-4.751668
-4.674887
-4.674887
-4.751668
-4.751668
-4.751668
-4.8284492
-4.90523
-4.90523
-4.90523
-4.8284492
-4.751668
-4.751668
-4.751668
-4.751668
-4.674887
-4.751668
-4.751668
-4.90523
-4.9820113
-4.90523
-4.90523
-4.8284492
-4.8284492
-4.8284492
-4.8284492
-4.8284492
-4.751668
-4.674887
-4.674887
-4.674887
-4.751668
-4.751668
-4.8284492
-4.8284492
-4.8284492
-4.751668
-4.751668
-4.8284492
-4.90523
-4.9820113
-4.90523
-4.90523
-4.9820113
-4.9820113
-4.90523
-4.8284492
-4.8284492
-4.90523
-4.90523
-4.90523
-4.90523
-4.90523
-4.9820113
-5.058792
-5.058792
-5.135573
-5.135573
-5.135573
-5.058792
-4.9820113
-4.90523
-4.90523
-5.058792
-5.058792
-5.058792
-4.9820113
-4.9820113
-4.9820113
-4.9820113
-4.90523
-4.8284492
-4.8284492
-4.90523
-4.9820113
-5.058792
-5.058792
-5.058792
-5.135573
-5.212354
-5.135573
-4.9820113
-4.8284492
-4.8284492
-4.8284492
-4.9820113
-5.135573
-5.135573
-5.135573
-5.135573
-5.135573
-5.212354
-5.135573
-5.135573
-5.212354
-5.212354
-5.135573
-5.135573
-5.058792
-5.058792
-5.058792
-5.135573
-5.135573
-5.135573
-5.135573
-5.058792
-5.135573
-5.135573
-5.135573
-5.212354
-5.212354
-5.212354
-5.135573
-4.9820113
-4.9820113
-5.135573
-5.212354
-5.289135
-5.289135
-5.3659163
-5.3659163
-5.3659163
-5.212354
-5.135573
-5.135573
-5.289135
-5.3659163
-5.289135
-5.212354
-5.212354
-5.135573
-5.135573
-5.212354
-5.212354
-5.289135
-5.289135
-5.212354
-5.212354
-5.289135
-5.289135
-5.212354
-5.135573
-5.212354
-5.3659163
-5.442697
-5.442697
-5.442697
-5.3659163
-5.3659163
-5.289135
-5.212354
-5.135573
-5.135573
-5.212354
-5.289135
-5.3659163
-5.3659163
-5.3659163
-5.3659163
-5.3659163
-5.3659163
-5.289135
-5.212354
-5.212354
-5.289135
-5.289135
-5.289135
-5.212354
-5.135573
-5.212354
-5.212354
-5.289135
-5.289135
-5.3659163
-5.289135
-5.212354
-5.135573
-5.212354
-5.289135
-5.3659163
-5.289135
-5.212354
-5.212354
-5.289135
-5.289135
-5.289135
-5.289135
-5.289135
-5.289135
-5.289135
-5.289135
-5.289135
-5.289135
-5.289135
-5.212354
-5.135573
-5.212354
-5.289135
-5.289135
-5.289135
-5.212354
-5.135573
-5.135573
-5.135573
-5.212354
-5.212354
-5.212354
-5.212354
-5.135573
-5.135573
-5.135573
-5.212354
-5.289135
-5.3659163
-5.3659163
-5.289135
-5.212354
-5.135573
-5.135573
-5.212354
-5.135573
-5.212354
-5.212354
-5.289135
-5.289135
-5.212354
-5.212354
-5.212354
-5.212354
-5.135573
-5.212354
-5.289135
-5.3659163
-5.3659163
-5.289135
-5.3659163
-5.3659163
-5.289135
-5.289135
-5.212354
-5.289135
-5.289135
-5.289135
-5.212354
-5.212354
-5.135573
-5.135573
-5.289135
-5.3659163
-5.442697
-5.519478
-5.596259
-5.596259
-5.519478
-5.3659163
-5.289135
-5.289135
-5.212354
-5.289135
-5.3659163
-5.442697
-5.519478
-5.596259
-5.519478
-5.442697
-5.442697
-5.442697
-5.3659163
-5.289135
-5.289135
-5.3659163
-5.3659163
-5.3659163
-5.442697
-5.519478
-5.519478
-5.596259
-5.596259
-5.596259
-5.596259
-5.596259
-5.442697
-5.289135
-5.289135
-5.3659163
-5.442697
-5.519478
-5.596259
-5.596259
-5.67304
-5.67304
-5.596259
-5.519478
-5.519478
-5.596259
-5.596259
-5.596259
-5.519478
-5.596259
-5.596259
-5.596259
-5.596259
-5.67304
-5.67304
-5.67304
-5.596259
-5.519478
-5.442697
-5.442697
-5.519478
-5.67304
-5.7498207
-5.67304
-5.596259
-5.596259
-5.596259
-5.596259
-5.519478
-5.442697
-5.442697
-5.442697
-5.519478
-5.596259
-5.67304
-5.67304
-5.596259
-5.596259
-5.519478
-5.596259
-5.596259
-5.67304
-5.7498207
-5.7498207
-5.67304
-5.67304
-5.67304
-5.7498207
-5.7498207
-5.67304
-5.596259
-5.596259
-5.67304
-5.67304
-5.7498207
-5.7498207
-5.7498207
-5.826602
-5.7498207
-5.67304
-5.67304
-5.7498207
-5.7498207
-5.7498207
-5.826602
-5.826602
-5.903383
-5.903383
-5.826602
-5.67304
-5.67304
-5.67304
-5.826602
-5.903383
-5.903383
-5.903383
-5.903383
-5.903383
-5.903383
-5.903383
-5.826602
-5.826602
-5.903383
-5.903383
-5.980164
-5.980164
-5.980164
-6.056945
-6.056945
-5.980164
-5.903383
-5.826602
-5.826602
-5.826602
-5.903383
-5.980164
-5.980164
-5.980164
-5.980164
-5.903383
-5.903383
-5.903383
-5.903383
-5.903383
-5.903383
-5.980164
-6.056945
-6.056945
-6.133726
-6.133726
-6.210507
-6.210507
-6.133726
-6.056945
-6.056945
-6.056945
-6.056945
-6.056945
-5.980164
-6.056945
-6.133726
-6.210507
-6.210507
-6.210507
-6.133726
-6.133726
-6.056945
-6.056945
-6.133726
-6.2872877
-6.364069
-6.364069
-6.364069
-6.364069
-6.364069
-6.2872877
-6.2872877
-6.210507
-6.2872877
-6.2872877
-6.364069
-6.44085
-6.5176306
-6.5176306
-6.44085
-6.364069
-6.364069
-6.44085
-6.44085
-6.44085
-6.44085
-6.5176306
-6.5176306
-6.5176306
-6.44085
-6.364069
-6.2872877
-6.2872877
-6.364069
-6.364069
-6.44085
-6.44085
-6.5176306
-6.5176306
-6.5176306
-6.5176306
-6.5176306
-6.5176306
-6.594412
-6.6711926
-6.6711926
-6.6711926
-6.6711926
-6.6711926
-6.6711926
-6.6711926
-6.594412
-6.594412
-6.594412
-6.594412
-6.6711926
-6.7479734
-6.7479734
-6.7479734
-6.7479734
-6.7479734
-6.7479734
-6.7479734
-6.8247547
-6.8247547
-6.7479734
-6.6711926
-6.594412
-6.594412
-6.7479734
-6.8247547
-6.8247547
-6.8247547
-6.7479734
-6.8247547
-6.9015355
-6.978317
-7.0550976
-6.978317
-6.9015355
-6.9015355
-6.9015355
-6.978317
-7.0550976
-7.131879
-7.131879
-7.131879
-7.131879
-7.0550976
-6.978317
-6.9015355
-6.978317
-7.0550976
-6.978317
-6.978317
-7.0550976
-7.131879
-7.131879
-7.131879
-7.131879
-7.131879
-7.0550976
-6.978317
-7.0550976
-7.0550976
-7.0550976
-7.0550976
-7.0550976
-7.131879
-7.131879
-7.2086596
-7.2854404
-7.2854404
-7.2086596
-7.131879
-7.0550976
-7.0550976
-7.131879
-7.2854404
-7.2854404
-7.2854404
-7.2086596
-7.3622217
-7.5157833
-7.5157833
-7.4390025
-7.3622217
-7.3622217
-7.4390025
-7.4390025
-7.4390025
-7.4390025
-7.5157833
-7.5157833
-7.4390025
-7.4390025
-7.4390025
-7.5157833
-7.5157833
-7.5157833
-7.5925646
-7.669346
-7.7461267
-7.669346
-7.669346
-7.7461267
-7.7461267
-7.7461267
-7.7461267
-7.7461267
-7.7461267
-7.7461267
-7.8229074
-7.7461267
-7.669346
-7.5925646
-7.669346
-7.8229074
-7.8229074
-7.8229074
-7.7461267
-7.7461267
-7.7461267
-7.8229074
-7.8229074
-7.7461267
-7.669346
-7.669346
-7.7461267
-7.8996887
-8.05325
-8.05325
-7.9764695
-7.8229074
-7.8229074
-7.8996887
-7.9764695
-7.9764695
-7.9764695
-7.9764695
-7.9764695
-7.9764695
-7.9764695
-7.9764695
-7.9764695
-7.9764695
-8.05325
-8.130032
-8.130032
-8.130032
-8.130032
-8.130032
-8.130032
-8.130032
-8.130032
-8.130032
-8.05325
-7.9764695
-8.05325
-8.130032
-8.206812
-8.283593
-8.283593
-8.130032
-8.130032
-8.206812
-8.283593
-8.283593
-8.206812
-8.206812
-8.206812
-8.283593
-8.360374
-8.283593
-8.206812
-8.130032
-8.206812
-8.283593
-8.437156
-8.437156
-8.206812
-8.130032
-8.130032
-8.283593
-8.360374
-8.360374
-8.283593
-8.360374
-8.437156
-8.513937
-8.437156
-8.283593
-8.206812
-8.206812
-8.283593
-8.283593
-8.283593
-8.283593
-8.360374
-8.437156
-8.437156
-8.360374
-8.283593
-8.360374
-8.437156
-8.437156
-8.437156
-8.513937
-8.590717
-8.590717
-8.590717
-8.667499
-8.667499
-8.590717
-8.513937
-8.437156
-8.437156
-8.437156
-8.513937
-8.513937
-8.513937
-8.513937
-8.590717
-8.667499
-8.74428
-8.74428
-8.74428
-8.667499
-8.667499
-8.667499
-8.667499
-8.74428
-8.74428
-8.667499
-8.667499
-8.667499
-8.74428
-8.667499
-8.667499
-8.667499
-8.667499
-8.74428
-8.74428
-8.82106
-8.74428
-8.74428
-8.82106
-8.82106
-8.82106
-8.74428
-8.74428
-8.74428
-8.74428
-8.74428
-8.74428
-8.74428
-8.82106
-8.82106
-8.82106
-8.74428
-8.74428
-8.74428
-8.82106
-8.897841
-8.897841
-8.974623
-8.974623
-8.897841
-8.82106
-8.74428
-8.82106
-8.82106
-8.897841
-8.82106
-8.74428
-8.667499
-8.667499
-8.667499
-8.74428
-8.74428
-8.74428
-8.74428
-8.82106
-8.82106
-8.74428
-8.667499
-8.74428
-8.897841
-8.897841
-8.82106
-8.74428
-8.74428
-8.74428
-8.82106
-8.82106
-8.74428
-8.667499
-8.590717
-8.590717
-8.667499
-8.667499
-8.667499
-8.667499
-8.667499
-8.667499
-8.74428
-8.82106
-8.897841
-8.897841
-8.82106
-8.74428
-8.74428
-8.82106
-8.897841
-8.897841
-8.82106
-8.82106
-8.82106
-8.897841
-8.897841
-8.897841
-8.82106
-8.74428
-8.667499
-8.74428
-8.82106
-8.82106
-8.897841
-8.82106
-8.82106
-8.897841
-8.897841
-8.897841
-8.897841
-8.82106
-8.82106
-8.74428
-8.74428
-8.74428
-8.74428
-8.82106
-8.974623
-8.974623
-8.897841
-8.82106
-8.74428
-8.74428
-8.74428
-8.82106
-8.82106
-8.74428
-8.667499
-8.74428
-8.82106
-8.82106
-8.74428
-8.667499
-8.667499
-8.74428
-8.82106
-8.82106
-8.82106
-8.74428
-8.82106
-8.82106
-8.82106
-8.74428
-8.667499
-8.667499
-8.74428
-8.74428
-8.667499
-8.667499
-8.667499
-8.667499
-8.667499
-8.667499
-8.74428
-8.74428
-8.74428
-8.82106
-8.82106
-8.897841
-8.82106
-8.590717
-8.437156
-8.437156
-8.590717
-8.590717
-8.590717
-8.513937
-8.513937
-8.590717
-8.590717
-8.667499
-8.590717
-8.590717
-8.590717
-8.667499
-8.74428
-8.74428
-8.74428
-8.74428
-8.74428
-8.667499
-8.590717
-8.513937
-8.513937
-8.590717
-8.667499
-8.667499
-8.667499
-8.590717
-8.590717
-8.513937
-8.590717
-8.590717
-8.590717
-8.667499
-8.667499
-8.667499
-8.667499
-8.667499
-8.590717
-8.590717
-8.590717
-8.590717
-8.667499
-8.667499
-8.667499
-8.590717
-8.590717
-8.590717
-8.590717
-8.590717
-8.590717
-8.590717
-8.590717
-8.667499
-8.74428
-8.82106
-8.74428
-8.667499
-8.590717
-8.513937
-8.590717
-8.74428
-8.82106
-8.74428
-8.667499
-8.590717
-8.590717
-8.590717
-8.590717
-8.590717
-8.667499
-8.667499
-8.74428
-8.667499
-8.590717
-8.513937
-8.437156
-8.513937
-8.590717
-8.667499
-8.667499
-8.667499
-8.74428
-8.74428
-8.667499
-8.590717
-8.513937
-8.590717
-8.590717
-8.590717
-8.590717
-8.590717
-8.590717
-8.590717
-8.590717
-8.590717
-8.513937
-8.590717
-8.667499
-8.74428
-8.74428
-8.590717
-8.590717
-8.513937
-8.590717
-8.590717
-8.590717
-8.513937
-8.513937
-8.513937
-8.513937
-8.513937
-8.513937
-8.513937
-8.513937
-8.590717
-8.513937
-8.513937
-8.513937
-8.590717
-8.590717
-8.667499
-8.667499
-8.667499
-8.667499
-8.667499
-8.513937
-8.360374
-8.360374
-8.437156
-8.513937
-8.590717
-8.667499
-8.667499
-8.590717
-8.513937
-8.513937
-8.590717
-8.590717
-8.513937
-8.513937
-8.513937
-8.513937
-8.513937
-8.513937
-8.513937
-8.437156
-8.360374
-8.360374
-8.360374
-8.513937
-8.667499
-8.667499
-8.590717
-8.437156
-8.437156
-8.437156
-8.513937
-8.437156
-8.437156
-8.437156
-8.360374
-8.360374
-8.437156
-8.437156
-8.513937
-8.437156
-8.437156
-8.437156
-8.437156
-8.437156
-8.513937
-8.590717
-8.513937
-8.437156
-8.283593
-8.283593
-8.360374
-8.360374
-8.360374
-8.283593
-8.360374
-8.437156
-8.513937
-8.437156
-8.360374
-8.360374
-8.360374
-8.360374
-8.360374
-8.360374
-8.360374
-8.283593
-8.283593
-8.360374
-8.360374
-8.283593
-8.206812
-8.05325
-8.05325
-8.130032
-8.206812
-8.283593
-8.283593
-8.283593
-8.206812
-8.206812
-8.130032
-8.130032
-8.206812
-8.206812
-8.206812
-8.283593
-8.283593
-8.283593
-8.206812
-8.130032
-8.130032
-8.206812
-8.206812
-8.283593
-8.283593
-8.283593
-8.130032
-8.05325
-7.9764695
-8.05325
-8.206812
-8.206812
-8.206812
-8.206812
-8.206812
-8.206812
-8.206812
-8.130032
-8.05325
-7.9764695
-7.9764695
-8.130032
-8.206812
-8.206812
-8.130032
-8.130032
-8.130032
-8.206812
-8.206812
-8.206812
-8.206812
-8.130032
-8.05325
-8.05325
-8.130032
-8.130032
-8.05325
-7.9764695
-7.9764695
-8.05325
-8.130032
-8.206812
-8.283593
-8.283593
-8.283593
-8.130032
-8.05325
-7.9764695
-7.8996887
-7.8996887
-7.8996887
-7.9764695
-8.05325
-8.130032
-8.130032
-8.05325
-7.9764695
-7.9764695
-7.9764695
-7.9764695
-7.9764695
-8.05325
-8.05325
-8.130032
-8.130032
-8.130032
-8.130032
-8.05325
-8.05325
-8.05325
-8.05325
-8.05325
-8.05325
-8.05325
-8.05325
-8.05325
-7.9764695
-7.9764695
-7.9764695
-7.9764695
-7.9764695
-8.05325
-8.05325
-8.130032
-8.130032
-7.9764695
-7.8996887
-7.8996887
-8.05325
-8.130032
-8.130032
-8.05325
-8.05325
-7.9764695
-7.9764695
-7.9764695
-7.9764695
-7.9764695
-7.8996887
-7.8996887
-7.8229074
-7.8996887
-7.8996887
-7.8996887
-7.8229074
-7.7461267
-7.7461267
-7.669346
-7.7461267
-7.8229074
-7.8996887
-7.8996887
-7.8229074
-7.8996887
-7.9764695
-7.8996887
-7.8229074
-7.7461267
-7.7461267
-7.8229074
-7.8229074
-7.7461267
-7.7461267
-7.8229074
-7.8996887
-7.8229074
-7.669346
-7.669346
-7.669346
-7.7461267
-7.7461267
-7.7461267
-7.7461267
-7.7461267
-7.7461267
-7.7461267
-7.8229074
-7.8229074
-7.8229074
-7.8229074
-7.7461267
-7.7461267
-7.7461267
-7.8229074
-7.7461267
-7.669346
-7.5925646
-7.669346
-7.7461267
-7.8996887
-7.8996887
-7.8996887
-7.7461267
-7.5925646
-7.5925646
-7.669346
-7.669346
-7.7461267
-7.669346
-7.669346
-7.669346
-7.669346
-7.669346
-7.7461267
-7.8229074
-7.8996887
-7.8996887
-7.8229074
-7.7461267
-7.669346
-7.7461267
-7.7461267
-7.7461267
-7.7461267
-7.7461267
-7.7461267
-7.7461267
-7.8229074
-7.8229074
-7.8996887
-7.8996887
-7.8996887
-7.8996887
-7.8996887
-7.8996887
-7.8996887
-7.8229074
-7.8229074
-7.8229074
-7.8229074
-7.8996887
-7.9764695
-7.9764695
-7.8996887
-7.8229074
-7.8229074
-7.8996887
-7.9764695
-7.9764695
-7.8229074
-7.669346
-7.7461267
-7.8229074
-7.8996887
-7.8996887
-7.8229074
-7.7461267
-7.7461267
-7.8229074
-7.8996887
-7.9764695
-7.8996887
-7.8996887
-7.8996887
-7.9764695
-7.9764695
-7.8229074
-7.7461267
-7.7461267
-7.9764695
-8.05325
-8.05325
-7.9764695
-7.9764695
-7.9764695
-7.8229074
-7.7461267
-7.669346
-7.7461267
-7.8996887
-8.130032
-8.206812
-8.130032
-8.05325
-7.8996887
-7.8229074
-7.8229074
-7.8229074
-7.8229074
-7.9764695
-8.206812
-8.360374
-8.360374
-8.206812
-7.9764695
-7.8996887
-7.9764695
-8.05325
-8.05325
-8.130032
-8.130032
-8.05325
-7.9764695
-7.9764695
-7.8996887
-7.8996887
-7.8996887
-7.9764695
-8.05325
-8.130032
-8.206812
-8.283593
-8.206812
-8.130032
-8.05325
-7.9764695
-7.9764695
-7.9764695
-7.9764695
-8.05325
-8.130032
-8.130032
-8.130032
-8.05325
-8.05325
-8.05325
-8.05325
-7.9764695
-7.9764695
-7.9764695
-7.9764695
-8.05325
-7.9764695
-7.8996887
-7.8229074
-7.8229074
-7.9764695
-8.05325
-8.05325
-8.05325
-8.05325
-8.05325
-8.130032
-8.05325
-7.9764695
-7.8996887
-7.8996887
-7.9764695
-8.130032
-8.206812
-8.206812
-8.206812
-8.130032
-8.130032
-8.05325
-8.05325
-8.05325
-8.05325
-8.130032
-8.206812
-8.206812
-8.130032
-8.05325
-8.05325
-8.05325
-8.130032
-8.206812
-8.283593
-8.283593
-8.283593
-8.206812
-8.130032
-8.130032
-8.206812
-8.206812
-8.130032
-8.130032
-8.130032
-8.130032
-8.130032
-8.130032
-8.05325
-8.05325
-8.130032
-8.130032
-8.05325
-7.9764695
-7.9764695
-7.9764695
-7.9764695
-8.05325
-8.05325
-8.05325
-8.130032
-8.130032
-8.206812
-8.130032
-8.130032
-8.130032
-8.05325
-7.9764695
-7.9764695
-7.9764695
-8.05325
-8.05325
-8.05325
-8.05325
-8.05325
-8.130032
-8.206812
-8.206812
-8.130032
-8.05325
-8.05325
-8.130032
-8.130032
-8.05325
-8.05325
-8.130032
-8.283593
-8.283593
-8.283593
-8.206812
-8.206812
-8.206812
-8.206812
-8.206812
-8.206812
-8.206812
-8.206812
-8.130032
-8.130032
-8.130032
-8.130032
-8.206812
-8.283593
-8.283593
-8.283593
-8.283593
-8.283593
-8.206812
-8.206812
-8.206812
-8.206812
-8.130032
-8.130032
-8.206812
-8.283593
-8.283593
-8.206812
-8.130032
-8.05325
-8.130032
-8.206812
-8.206812
-8.130032
-8.05325
-8.05325
-8.05325
-8.130032
-8.130032
-8.130032
-8.05325
-8.05325
-8.05325
-8.05325
-8.05325
-8.130032
-8.206812
-8.206812
-8.206812
-8.206812
-8.130032
-8.130032
-8.206812
-8.130032
-8.05325
-7.9764695
-7.8996887
-7.9764695
-8.206812
-8.283593
-8.206812
-8.130032
-8.05325
-7.9764695
-7.9764695
-8.05325
-8.05325
-8.130032
-8.130032
-8.130032
-7.9764695
-7.8996887
-7.8229074
-7.9764695
-8.05325
-8.05325
-7.9764695
-7.9764695
-8.05325
-8.206812
-8.130032
-8.05325
-7.9764695
-7.9764695
-7.9764695
-7.8996887
-7.8229074
-7.8229074
-7.8229074
-7.8996887
-7.8996887
-7.9764695
-7.9764695
-7.8996887
-7.8229074
-7.8229074
-7.8996887
-7.8996887
-7.9764695
-7.9764695
-7.9764695
-7.9764695
-7.9764695
-7.9764695
-7.8996887
-7.7461267
-7.669346
-7.7461267
-7.8229074
-7.8229074
-7.8229074
-7.7461267
-7.669346
-7.5925646
-7.669346
-7.7461267
-7.8229074
-7.8229074
-7.8229074
-7.8229074
-7.7461267
-7.7461267
-7.7461267
-7.7461267
-7.669346
-7.5925646
-7.5925646
-7.7461267
-7.8229074
-7.7461267
-7.669346
-7.5925646
-7.669346
-7.669346
-7.669346
-7.669346
-7.669346
-7.669346
-7.8229074
-7.8996887
-7.8996887
-7.8229074
-7.669346
-7.5925646
-7.5925646
-7.669346
-7.7461267
-7.669346
-7.5157833
-7.4390025
-7.4390025
-7.5157833
-7.5157833
-7.4390025
-7.5157833
-7.5157833
-7.5925646
-7.5157833
-7.4390025
-7.5157833
-7.669346
-7.669346
-7.5925646
-7.5157833
-7.4390025
-7.5157833
-7.5157833
-7.5157833
-7.5157833
-7.5157833
-7.5157833
-7.5157833
-7.4390025
-7.4390025
-7.5157833
-7.5157833
-7.5925646
-7.5925646
-7.5157833
-7.4390025
-7.3622217
-7.3622217
-7.3622217
-7.2854404
-7.2854404
-7.2854404
-7.3622217
-7.4390025
-7.5157833
-7.5157833
-7.4390025
-7.3622217
-7.3622217
-7.3622217
-7.4390025
-7.4390025
-7.4390025
-7.3622217
-7.2854404
-7.2086596
-7.2086596
-7.3622217
-7.4390025
-7.3622217
-7.2086596
-7.131879
-7.131879
-7.2854404
-7.3622217
-7.3622217
-7.3622217
-7.2854404
-7.2854404
-7.2854404
-7.2854404
-7.2854404
-7.2854404
-7.2854404
-7.2854404
-7.2086596
-7.2086596
-7.2086596
-7.2854404
-7.2854404
-7.2086596
-7.131879
-7.2086596
-7.2086596
-7.2086596
-7.2086596
-7.131879
-7.0550976
-7.0550976
-7.0550976
-7.0550976
-7.131879
-7.2086596
-7.3622217
-7.4390025
-7.3622217
-7.2086596
-7.131879
-7.131879
-7.0550976
-7.0550976
-7.0550976
-7.0550976
-7.0550976
-7.131879
-7.131879
-7.2086596
-7.131879
-7.131879
-7.131879
-7.0550976
-6.978317
-6.9015355
-6.7479734
-6.8247547
-6.9015355
-6.9015355
-6.978317
-6.978317
-6.978317
-6.9015355
-6.9015355
-6.978317
-6.978317
-6.978317
-6.9015355
-6.9015355
-6.8247547
-6.8247547
-6.978317
-7.0550976
-7.0550976
-6.978317
-6.9015355
-6.8247547
-6.7479734
-6.7479734
-6.8247547
-6.8247547
-6.8247547
-6.8247547
-6.9015355
-6.978317
-6.978317
-6.9015355
-6.8247547
-6.7479734
-6.6711926
-6.6711926
-6.6711926
-6.594412
-6.594412
-6.6711926
-6.6711926
-6.7479734
-6.7479734
-6.7479734
-6.6711926
-6.594412
-6.6711926
-6.6711926
-6.6711926
-6.6711926
-6.7479734
-6.7479734
-6.7479734
-6.7479734
-6.8247547
-6.9015355
-6.978317
-6.9015355
-6.7479734
-6.6711926
-6.7479734
-6.9015355
-6.9015355
-6.8247547
-6.7479734
-6.7479734
-6.8247547
-6.8247547
-6.9015355
-6.978317
-6.978317
-7.0550976
-7.0550976
-7.0550976
-6.978317
-6.978317
-6.978317
-6.978317
-6.978317
-6.978317
-6.978317
-6.9015355
-6.978317
-6.978317
-7.0550976
-6.978317
-6.9015355
-6.9015355
-6.9015355
-6.978317
-7.0550976
-7.0550976
-7.0550976
-7.0550976
-6.978317
-7.0550976
-7.0550976
-7.131879
-7.131879
-7.2086596
-7.2854404
-7.2854404
-7.2086596
-7.131879
-7.131879
-7.131879
-7.2854404
-7.3622217
-7.3622217
-7.2854404
-7.2086596
-7.2086596
-7.2086596
-7.2086596
-7.131879
-7.0550976
-7.0550976
-7.131879
-7.2086596
-7.131879
-7.131879
-7.2086596
-7.2854404
-7.2854404
-7.131879
-7.131879
-7.131879
-7.131879
-7.2086596
-7.2086596
-7.2854404
-7.2854404
-7.3622217
-7.3622217
-7.3622217
-7.2854404
-7.2086596
-7.2086596
-7.2854404
-7.3622217
-7.2854404
-7.3622217
-7.4390025
-7.4390025
-7.3622217
-7.2854404
-7.2854404
-7.2854404
-7.2854404
-7.3622217
-7.3622217
-7.4390025
-7.5157833
-7.5157833
-7.5157833
-7.4390025
-7.5157833
-7.5925646
-7.5925646
-7.5157833
-7.5157833
-7.5925646
-7.669346
-7.5925646
-7.5157833
-7.4390025
-7.4390025
-7.5157833
-7.5157833
-7.5157833
-7.5157833
-7.5157833
-7.5157833
-7.5925646
-7.669346
-7.7461267
-7.7461267
-7.669346
-7.669346
-7.7461267
-7.7461267
-7.7461267
-7.669346
-7.5925646
-7.5925646
-7.669346
-7.7461267
-7.7461267
-7.8229074
-7.7461267
-7.669346
-7.5925646
-7.7461267
-7.8996887
-8.05325
-8.05325
-7.8996887
-7.8229074
-7.7461267
-7.7461267
-7.7461267
-7.8229074
-7.8229074
-7.8229074
-7.8996887
-7.8996887
-7.9764695
-7.9764695
-7.8996887
-7.8229074
-7.8229074
-7.8229074
-7.8229074
-7.8996887
-7.8996887
-7.8996887
-7.8996887
-7.8996887
-7.9764695
-7.9764695
-8.05325
-8.130032
-8.130032
-8.206812
-8.206812
-8.206812
-8.283593
-8.206812
-8.130032
-8.130032
-8.130032
-8.130032
-8.130032
-8.05325
-8.130032
-8.130032
-8.130032
-8.05325
-7.9764695
-8.05325
-8.05325
-8.05325
-8.05325
-8.130032
-8.130032
-8.130032
-8.05325
-8.05325
-8.05325
-8.05325
-8.130032
-8.206812
-8.206812
-8.206812
-8.206812
-8.206812
-8.130032
-8.130032
-8.05325
-8.130032
-8.130032
-8.206812
-8.206812
-8.206812
-8.206812
-8.283593
-8.206812
-8.206812
-8.206812
-8.206812
-8.206812
-8.283593
-8.283593
-8.360374
-8.360374
-8.360374
-8.360374
-8.206812
-8.206812
-8.283593
-8.437156
-8.513937
-8.590717
-8.513937
-8.437156
-8.437156
-8.437156
-8.437156
-8.513937
-8.590717
-8.590717
-8.590717
-8.513937
-8.590717
-8.590717
-8.513937
-8.513937
-8.513937
-8.437156
-8.437156
-8.437156
-8.513937
-8.590717
-8.667499
-8.74428
-8.74428
-8.667499
-8.667499
-8.74428
-8.667499
-8.667499
-8.590717
-8.513937
-8.513937
-8.513937
-8.513937
-8.513937
-8.513937
-8.513937
-8.513937
-8.513937
-8.590717
-8.590717
-8.667499
-8.667499
-8.667499
-8.667499
-8.667499
-8.74428
-8.74428
-8.74428
-8.74428
-8.667499
-8.667499
-8.667499
-8.667499
-8.74428
-8.82106
-8.82106
-8.74428
-8.74428
-8.82106
-8.82106
-8.897841
-8.897841
-8.974623
-8.974623
-8.897841
-8.82106
-8.82106
-8.82106
-8.82106
-8.74428
-8.74428
-8.74428
-8.82106
-8.897841
-8.897841
-8.82106
-8.82106
-8.82106
-8.897841
-8.897841
-8.897841
-8.897841
-8.897841
-8.82106
-8.82106
-8.897841
-8.897841
-8.897841
-8.897841
-8.897841
-8.897841
-8.897841
-8.82106
-8.82106
-8.74428
-8.82106
-8.82106
-8.82106
-8.74428
-8.82106
-8.974623
-9.051403
-9.128184
-9.051403
-9.051403
-9.051403
-9.128184
-9.128184
-9.128184
-9.128184
-9.128184
-9.204966
-9.128184
-9.128184
-9.128184
-9.128184
-9.204966
-9.204966
-9.204966
-9.204966
-9.281746
-9.281746
-9.204966
-9.204966
-9.204966
-9.281746
-9.281746
-9.204966
-9.128184
-9.128184
-9.128184
-9.128184
-9.051403
-9.128184
-9.281746
-9.435308
-9.512089
-9.435308
-9.358527
-9.358527
-9.435308
-9.435308
-9.435308
-9.358527
-9.281746
-9.281746
-9.358527
-9.435308
-9.358527
-9.358527
-9.281746
-9.358527
-9.435308
-9.358527
-9.281746
-9.281746
-9.358527
-9.435308
-9.435308
-9.358527
-9.281746
-9.281746
-9.358527
-9.281746
-9.204966
-9.128184
-9.128184
-9.204966
-9.204966
-9.204966
-9.204966
-9.281746
-9.281746
-9.281746
-9.204966
-9.128184
-9.128184
-9.204966
-9.204966
-9.204966
-9.204966
-9.128184
-9.204966
-9.204966
-9.204966
-9.204966
-9.128184
-9.051403
-9.051403
-9.128184
-9.204966
-9.281746
-9.358527
-9.358527
-9.281746
-9.281746
-9.281746
-9.281746
-9.281746
-9.281746
-9.204966
-9.281746
-9.358527
-9.435308
-9.435308
-9.358527
-9.281746
-9.281746
-9.281746
-9.281746
-9.281746
-9.281746
-9.281746
-9.281746
-9.281746
-9.281746
-9.281746
-9.204966
-9.128184
-9.128184
-9.051403
-9.051403
-9.051403
-9.128184
-9.204966
-9.281746
-9.281746
-9.204966
-9.204966
-9.128184
-9.128184
-9.128184
-9.204966
-9.204966
-9.358527
-9.435308
-9.512089
-9.512089
-9.512089
-9.512089
-9.358527
-9.204966
-9.204966
-9.281746
-9.358527
-9.512089
-9.588871
-9.588871
-9.512089
-9.435308
-9.435308
-9.358527
-9.358527
-9.358527
-9.435308
-9.512089
-9.588871
-9.512089
-9.512089
-9.435308
-9.435308
-9.512089
-9.512089
-9.512089
-9.512089
-9.588871
-9.665651
-9.665651
-9.742432
-9.742432
-9.665651
-9.588871
-9.512089
-9.588871
-9.665651
-9.665651
-9.665651
-9.588871
-9.588871
-9.588871
-9.588871
-9.588871
-9.588871
-9.588871
-9.588871
-9.588871
-9.588871
-9.512089
-9.512089
-9.512089
-9.588871
-9.665651
-9.742432
-9.742432
-9.665651
-9.665651
-9.665651
-9.665651
-9.742432
-9.742432
-9.742432
-9.742432
-9.742432
-9.742432
-9.819214
-9.819214
-9.895994
-9.819214
-9.742432
-9.665651
-9.665651
-9.742432
-9.895994
-9.9727745
-9.895994
-9.895994
-9.895994
-9.895994
-9.895994
-9.742432
-9.665651
-9.665651
-9.819214
-9.9727745
-9.9727745
-9.9727745
-9.895994
-9.895994
-9.819214
-9.819214
-9.742432
-9.742432
-9.742432
-9.742432
-9.819214
-9.9727745
-9.9727745
-9.895994
-9.742432
-9.665651
-9.819214
-9.895994
-9.895994
-9.819214
-9.819214
-9.895994
-9.819214
-9.819214
-9.819214
-9.895994
-9.895994
-9.895994
-9.819214
-9.895994
-9.9727745
-10.049557
-9.9727745
-9.819214
-9.742432
-9.742432
-9.819214
-9.819214
-9.742432
-9.742432
-9.742432
-9.819214
-9.819214
-9.742432
-9.742432
-9.742432
-9.819214
-9.895994
-9.895994
-9.819214
-9.742432
-9.742432
-9.819214
-9.9727745
-9.9727745
-9.895994
-9.895994
-9.895994
-9.895994
-9.895994
-9.895994
-9.895994
-9.895994
-9.9727745
-9.9727745
-9.9727745
-9.895994
-9.819214
-9.819214
-9.819214
-9.819214
-9.9727745
-10.049557
-10.049557
-10.049557
-9.9727745
-9.895994
-9.895994
-9.895994
-9.895994
-9.895994
-9.9727745
-10.049557
-10.126337
-10.049557
-9.9727745
-9.9727745
-9.895994
-9.895994
-9.895994
-9.895994
-9.9727745
-9.9727745
-9.9727745
-9.9727745
-9.9727745
-10.049557
-10.049557
-10.049557
-10.049557
-10.049557
-10.049557
-10.049557
-9.9727745
-9.895994
-9.9727745
-10.049557
-10.049557
-10.049557
-10.049557
-10.049557
-10.049557
-10.126337
-10.203118
-10.126337
-10.049557
-10.049557
-10.126337
-10.203118
-10.203118
-10.203118
-10.126337
-10.126337
-10.126337
-10.126337
-10.126337
-10.126337
-10.203118
-10.203118
-10.2799
-10.203118
-10.126337
-10.049557
-9.9727745
-10.049557
-10.126337
-10.203118
-10.126337
-10.126337
-10.203118
-10.203118
-10.203118
-10.126337
-10.126337
-10.2799
-10.35668
-10.35668
-10.2799
-10.2799
-10.2799
-10.2799
-10.2799
-10.2799
-10.2799
-10.2799
-10.2799
-10.35668
-10.433461
-10.433461
-10.433461
-10.35668
-10.203118
-10.203118
-10.2799
-10.35668
-10.35668
-10.35668
-10.2799
-10.2799
-10.2799
-10.2799
-10.2799
-10.35668
-10.35668
-10.2799
-10.203118
-10.203118
-10.2799
-10.2799
-10.2799
-10.2799
-10.35668
-10.35668
-10.433461
-10.433461
-10.433461
-10.433461
-10.433461
-10.35668
-10.35668
-10.35668
-10.433461
-10.510242
-10.433461
-10.35668
-10.2799
-10.35668
-10.510242
-10.510242
-10.35668
-10.2799
-10.2799
-10.35668
-10.35668
-10.433461
-10.433461
-10.35668
-10.35668
-10.35668
-10.35668
-10.433461
-10.433461
-10.433461
-10.433461
-10.433461
-10.433461
-10.35668
-10.35668
-10.35668
-10.433461
-10.433461
-10.510242
-10.510242
-10.510242
-10.510242
-10.433461
-10.35668
-10.35668
-10.35668
-10.35668
-10.433461
-10.510242
-10.587023
-10.510242
-10.35668
-10.35668
-10.35668
-10.433461
-10.510242
-10.510242
-10.433461
-10.35668
-10.35668
-10.433461
-10.510242
-10.510242
-10.433461
-10.35668
-10.35668
-10.35668
-10.510242
-10.587023
-10.587023
-10.510242
-10.433461
-10.35668
-10.433461
-10.587023
-10.587023
-10.510242
-10.433461
-10.35668
-10.433461
-10.433461
-10.510242
-10.510242
-10.510242
-10.510242
-10.510242
-10.433461
-10.433461
-10.433461
-10.433461
-10.433461
-10.510242
-10.587023
-10.587023
-10.663804
-10.663804
-10.587023
-10.587023
-10.587023
-10.587023
-10.587023
-10.587023
-10.510242
-10.510242
-10.510242
-10.510242
-10.587023
-10.587023
-10.587023
-10.587023
-10.587023
-10.510242
-10.510242
-10.510242
-10.433461
-10.433461
-10.510242
-10.587023
-10.663804
-10.587023
-10.587023
-10.587023
-10.587023
-10.587023
-10.587023
-10.587023
-10.663804
-10.663804
-10.663804
-10.663804
-10.663804
-10.663804
-10.663804
-10.740585
-10.740585
-10.740585
-10.740585
-10.740585
-10.663804
-10.587023
-10.587023
-10.663804
-10.740585
-10.663804
-10.663804
-10.587023
-10.663804
-10.663804
-10.663804
-10.740585
-10.817366
-10.894147
-10.894147
-10.740585
-10.663804
-10.663804
-10.740585
-10.663804
-10.587023
-10.510242
-10.587023
-10.663804
-10.740585
-10.740585
-10.740585
-10.740585
-10.740585
-10.740585
-10.663804
-10.740585
-10.817366
-10.817366
-10.817366
-10.817366
-10.817366
-10.740585
-10.740585
-10.740585
-10.740585
-10.817366
-10.894147
-11.0477085
-11.12449
-11.0477085
-10.894147
-10.817366
-10.894147
-10.894147
-10.970928
-10.894147
-10.894147
-10.970928
-10.970928
-10.970928
-10.970928
-11.0477085
-11.0477085
-10.970928
-10.970928
-11.0477085
-11.12449
-11.12449
-11.0477085
-10.970928
-10.970928
-11.0477085
-11.12449
-11.12449
-11.0477085
-11.0477085
-11.0477085
-11.0477085
-11.0477085
-11.0477085
-11.0477085
-11.0477085
-11.12449
-11.0477085
-11.0477085
-11.12449
-11.12449
-11.12449
-11.12449
-11.12449
-11.201271
-11.278051
-11.354833
-11.354833
-11.201271
-11.12449
-11.0477085
-11.12449
-11.201271
-11.278051
-11.278051
-11.278051
-11.201271
-11.278051
-11.278051
-11.278051
-11.278051
-11.354833
-11.354833
-11.201271
-11.12449
-11.12449
-11.278051
-11.354833
-11.354833
-11.278051
-11.201271
-11.201271
-11.278051
-11.278051
-11.278051
-11.278051
-11.354833
-11.354833
-11.354833
-11.278051
-11.278051
-11.278051
-11.278051
-11.278051
-11.278051
-11.278051
-11.354833
-11.354833
-11.278051
-11.278051
-11.278051
-11.354833
-11.354833
-11.354833
-11.431614
-11.431614
-11.508394
-11.508394
-11.508394
-11.508394
-11.431614
-11.354833
-11.354833
-11.431614
-11.431614
-11.354833
-11.354833
-11.354833
-11.354833
-11.278051
-11.278051
-11.278051
-11.354833
-11.278051
-11.278051
-11.278051
-11.354833
-11.508394
-11.5851755
-11.5851755
-11.508394
-11.354833
-11.278051
-11.354833
-11.354833
-11.431614
-11.508394
-11.508394
-11.431614
-11.431614
-11.508394
-11.5851755
-11.5851755
-11.508394
-11.5851755
-11.5851755
-11.5851755
-11.5851755
-11.508394
-11.508394
-11.5851755
-11.5851755
-11.508394
-11.508394
-11.508394
-11.508394
-11.508394
-11.508394
-11.508394
-11.508394
-11.431614
-11.431614
-11.5851755
-11.738737
-11.815519
-11.738737
-11.661957
-11.5851755
-11.5851755
-11.5851755
-11.5851755
-11.661957
-11.738737
-11.738737
-11.661957
-11.5851755
-11.5851755
-11.661957
-11.738737
-11.738737
-11.738737
-11.738737
-11.738737
-11.815519
-11.815519
-11.738737
-11.661957
-11.661957
-11.738737
-11.661957
-11.5851755
-11.5851755
-11.661957
-11.738737
-11.738737
-11.661957
-11.431614
-11.354833
-11.431614
-11.661957
-11.815519
-11.815519
-11.738737
-11.738737
-11.661957
-11.5851755
-11.508394
-11.5851755
-11.5851755
-11.661957
-11.738737
-11.815519
-11.738737
-11.661957
-11.5851755
-11.5851755
-11.738737
-11.815519
-11.738737
-11.661957
-11.661957
-11.661957
-11.738737
-11.738737
-11.661957
-11.661957
-11.661957
-11.738737
-11.738737
-11.661957
-11.5851755
-11.5851755
-11.661957
-11.661957
-11.661957
-11.738737
-11.738737
-11.738737
-11.738737
-11.661957
-11.738737
-11.738737
-11.738737
-11.738737
-11.661957
-11.661957
-11.661957
-11.738737
-11.815519
-11.815519
-11.738737
-11.738737
-11.738737
-11.661957
-11.661957
-11.661957
-11.661957
-11.5851755
-11.661957
-11.738737
-11.815519
-11.815519
-11.815519
-11.815519
-11.815519
-11.815519
-11.738737
-11.738737
-11.661957
-11.661957
-11.661957
-11.661957
-11.738737
-11.815519
-11.815519
-11.738737
-11.738737
-11.738737
-11.815519
-11.815519
-11.738737
-11.738737
-11.661957
-11.661957
-11.738737
-11.738737
-11.738737
-11.661957
-11.661957
-11.661957
-11.661957
-11.815519
-11.815519
-11.738737
-11.661957
-11.5851755
-11.5851755
-11.5851755
-11.661957
-11.661957
-11.661957
-11.661957
-11.661957
-11.661957
-11.661957
-11.661957
-11.661957
-11.661957
-11.661957
-11.661957
-11.661957
-11.5851755
-11.508394
-11.431614
-11.508394
-11.5851755
-11.5851755
-11.508394
-11.508394
-11.508394
-11.5851755
-11.5851755
-11.508394
-11.508394
-11.508394
-11.508394
-11.5851755
-11.5851755
-11.508394
-11.508394
-11.5851755
-11.5851755
-11.5851755
-11.508394
-11.508394
-11.508394
-11.5851755
-11.508394
-11.508394
-11.508394
-11.431614
-11.278051
-11.278051
-11.201271
-11.201271
-11.201271
-11.278051
-11.354833
-11.431614
-11.354833
-11.354833
-11.354833
-11.278051
-11.201271
-11.201271
-11.201271
-11.201271
-11.12449
-11.12449
-11.12449
-11.12449
-11.12449
-11.0477085
-11.0477085
-11.0477085
-11.12449
-11.12449
-11.12449
-11.0477085
-11.0477085
-11.0477085
-11.0477085
-10.970928
-10.970928
-10.894147
-10.817366
-10.817366
-10.740585
-10.817366
-10.894147
-10.970928
-10.970928
-10.894147
-10.817366
-10.740585
-10.740585
-10.817366
-10.817366
-10.817366
-10.817366
-10.817366
-10.894147
-10.894147
-10.817366
-10.740585
-10.587023
-10.587023
-10.663804
-10.817366
-10.817366
-10.817366
-10.740585
-10.587023
-10.587023
-10.510242
-10.510242
-10.587023
-10.587023
-10.663804
-10.587023
-10.587023
-10.587023
-10.587023
-10.663804
-10.587023
-10.433461
-10.35668
-10.433461
-10.587023
-10.587023
-10.433461
-10.35668
-10.35668
-10.35668
-10.433461
-10.433461
-10.510242
-10.510242
-10.433461
-10.433461
-10.510242
-10.433461
-10.2799
-10.2799
-10.2799
-10.2799
-10.2799
-10.2799
-10.203118
-10.2799
-10.2799
-10.2799
-10.203118
-10.203118
-10.203118
-10.203118
-10.2799
-10.35668
-10.35668
-10.35668
-10.2799
-10.203118
-10.203118
-10.126337
-10.203118
-10.203118
-10.203118
-10.126337
-10.126337
-10.126337
-10.126337
-10.126337
-10.049557
-10.049557
-10.126337
-10.126337
-10.126337
-10.049557
-10.049557
-10.049557
-10.203118
-10.203118
-10.203118
-10.049557
-9.9727745
-9.895994
-9.895994
-9.895994
-9.895994
-9.895994
-9.895994
-9.9727745
-10.049557
-9.9727745
-9.895994
-9.895994
-9.895994
-9.895994
-9.895994
-9.895994
-9.819214
-9.819214
-9.895994
-9.895994
-9.819214
-9.819214
-9.742432
-9.819214
-9.895994
-9.895994
-9.819214
-9.819214
-9.819214
-9.819214
-9.819214
-9.819214
-9.742432
-9.819214
-9.819214
-9.819214
-9.819214
-9.742432
-9.742432
-9.742432
-9.742432
-9.742432
-9.665651
-9.665651
-9.665651
-9.665651
-9.665651
-9.588871
-9.588871
-9.742432
-9.819214
-9.665651
-9.588871
-9.588871
-9.665651
-9.665651
-9.588871
-9.512089
-9.588871
-9.588871
-9.588871
-9.588871
-9.512089
-9.358527
-9.358527
-9.435308
-9.435308
-9.435308
-9.435308
-9.435308
-9.435308
-9.512089
-9.435308
-9.435308
-9.435308
-9.435308
-9.435308
-9.358527
-9.358527
-9.358527
-9.358527
-9.358527
-9.204966
-9.204966
-9.204966
-9.281746
-9.358527
-9.358527
-9.358527
-9.281746
-9.204966
-9.204966
-9.204966
-9.204966
-9.204966
-9.204966
-9.204966
-9.204966
-9.204966
-9.128184
-9.128184
-9.128184
-9.128184
-9.128184
-9.128184
-9.204966
-9.281746
-9.204966
-9.128184
-9.128184
-9.128184
-9.128184
-9.128184
-9.128184
-9.051403
-9.051403
-8.974623
-9.051403
-9.204966
-9.281746
-9.204966
-9.051403
-8.974623
-8.974623
-8.974623
-8.974623
-8.974623
-8.974623
-9.051403
-9.128184
-9.128184
-9.051403
-8.897841
-8.82106
-8.897841
-9.051403
-9.051403
-8.974623
-8.897841
-8.897841
-8.974623
-8.897841
-8.897841
-8.82106
-8.82106
-8.897841
-8.974623
-8.974623
-8.897841
-8.897841
-8.82106
-8.82106
-8.82106
-8.74428
-8.74428
-8.82106
-8.897841
-8.897841
-8.82106
-8.74428
-8.74428
-8.74428
-8.74428
-8.74428
-8.897841
-8.974623
-8.974623
-8.897841
-8.82106
-8.82106
-8.82106
-8.82106
-8.82106
-8.74428
-8.74428
-8.74428
-8.82106
-8.897841
-8.82106
-8.82106
-8.82106
-8.897841
-8.897841
-8.74428
-8.667499
-8.667499
-8.74428
-8.82106
-8.82106
-8.82106
-8.82106
-8.74428
-8.74428
-8.74428
-8.82106
-8.897841
-8.82106
-8.667499
-8.667499
-8.74428
-8.74428
-8.667499
-8.667499
-8.74428
-8.897841
-8.82106
-8.74428
-8.667499
-8.667499
-8.667499
-8.667499
-8.667499
-8.667499
-8.74428
-8.82106
-8.82106
-8.667499
-8.590717
-8.513937
-8.590717
-8.667499
-8.667499
-8.513937
-8.360374
-8.437156
-8.513937
-8.590717
-8.667499
-8.590717
-8.513937
-8.590717
-8.590717
-8.513937
-8.513937
-8.590717
-8.590717
-8.590717
-8.513937
-8.513937
-8.513937
-8.437156
-8.437156
-8.437156
-8.513937
-8.513937
-8.513937
-8.437156
-8.437156
-8.513937
-8.513937
-8.590717
-8.590717
-8.590717
-8.590717
-8.437156
-8.360374
-8.360374
-8.360374
-8.437156
-8.513937
-8.437156
-8.360374
-8.360374
-8.360374
-8.437156
-8.437156
-8.360374
-8.206812
-8.206812
-8.283593
-8.437156
-8.437156
-8.360374
-8.206812
-8.130032
-8.130032
-8.130032
-8.206812
-8.283593
-8.360374
-8.283593
-8.206812
-8.130032
-8.05325
-8.130032
-8.206812
-8.206812
-8.283593
-8.206812
-8.130032
-8.05325
-8.05325
-8.130032
-8.130032
-8.130032
-8.130032
-8.130032
-8.05325
-8.05325
-8.05325
-8.130032
-8.206812
-8.206812
-8.206812
-8.206812
-8.130032
-8.130032
-8.130032
-8.05325
-7.9764695
-7.9764695
-7.9764695
-7.9764695
-7.9764695
-7.8996887
-7.8996887
-7.8996887
-7.9764695
-8.05325
-8.05325
-8.05325
-7.9764695
-7.9764695
-7.8996887
-7.8996887
-7.8996887
-7.8996887
-7.9764695
-7.9764695
-7.9764695
-7.9764695
-7.9764695
-7.8996887
-7.8229074
-7.8229074
-7.8996887
-7.9764695
-7.9764695
-7.8996887
-7.8229074
-7.8229074
-7.8229074
-7.8229074
-7.8229074
-7.8996887
-7.8996887
-7.8996887
-7.8229074
-7.7461267
-7.7461267
-7.8996887
-7.9764695
-7.8996887
-7.8229074
-7.7461267
-7.8229074
-7.8229074
-7.8996887
-7.9764695
-7.9764695
-7.8996887
-7.8229074
-7.7461267
-7.8229074
-7.8996887
-7.8996887
-7.8229074
-7.7461267
-7.669346
-7.8229074
-7.8996887
-7.8229074
-7.669346
-7.5925646
-7.5925646
-7.7461267
-7.8229074
-7.8229074
-7.7461267
-7.669346
-7.5925646
-7.5925646
-7.5925646
-7.5925646
-7.5925646
-7.5925646
-7.669346
-7.669346
-7.669346
-7.669346
-7.669346
-7.669346
-7.669346
-7.669346
-7.669346
-7.7461267
-7.7461267
-7.7461267
-7.669346
-7.5925646
-7.5157833
-7.5925646
-7.669346
-7.669346
-7.669346
-7.5925646
-7.5157833
-7.5925646
-7.5925646
-7.5925646
-7.5925646
-7.5925646
-7.5925646
-7.5925646
-7.669346
-7.669346
-7.669346
-7.669346
-7.669346
-7.669346
-7.669346
-7.7461267
-7.8229074
-7.8229074
-7.7461267
-7.669346
-7.669346
-7.7461267
-7.7461267
-7.669346
-7.5925646
-7.5157833
-7.5925646
-7.7461267
-7.8229074
-7.8229074
-7.7461267
-7.7461267
-7.7461267
-7.669346
-7.5925646
-7.5925646
-7.5925646
-7.5925646
-7.5157833
-7.5157833
-7.5925646
-7.5925646
-7.5925646
-7.5157833
-7.4390025
-7.4390025
-7.5157833
-7.5925646
-7.669346
-7.7461267
-7.7461267
-7.5925646
-7.4390025
-7.3622217
-7.2854404
-7.3622217
-7.3622217
-7.3622217
-7.4390025
-7.3622217
-7.3622217
-7.3622217
-7.2854404
-7.2854404
-7.2854404
-7.2854404
-7.2854404
-7.2854404
-7.3622217
-7.2854404
-7.2086596
-7.2086596
-7.2854404
-7.2854404
-7.2854404
-7.2086596
-7.2854404
-7.3622217
-7.3622217
-7.2854404
-7.2086596
-7.2086596
-7.131879
-7.0550976
-7.0550976
-7.0550976
-7.0550976
-6.978317
-6.9015355
-6.978317
-7.0550976
-7.131879
-7.131879
-7.131879
-7.131879
-7.0550976
-6.9015355
-6.9015355
-7.0550976
-7.131879
-7.2086596
-7.0550976
-6.9015355
-6.8247547
-6.8247547
-6.9015355
-6.978317
-6.9015355
-6.9015355
-6.8247547
-6.9015355
-6.9015355
-6.8247547
-6.8247547
-6.7479734
-6.7479734
-6.6711926
-6.8247547
-6.9015355
-6.9015355
-6.7479734
-6.6711926
-6.7479734
-6.7479734
-6.7479734
-6.6711926
-6.594412
-6.594412
-6.594412
-6.594412
-6.6711926
-6.7479734
-6.7479734
-6.6711926
-6.6711926
-6.6711926
-6.594412
-6.594412
-6.594412
-6.6711926
-6.594412
-6.5176306
-6.44085
-6.44085
-6.44085
-6.364069
-6.364069
-6.2872877
-6.2872877
-6.2872877
-6.364069
-6.364069
-6.2872877
-6.210507
-6.210507
-6.210507
-6.2872877
-6.2872877
-6.2872877
-6.2872877
-6.2872877
-6.2872877
-6.2872877
-6.2872877
-6.210507
-6.133726
-6.133726
-6.133726
-6.133726
-6.133726
-5.980164
-5.903383
-5.980164
-6.056945
-6.133726
-6.056945
-6.056945
-5.980164
-5.980164
-5.980164
-5.980164
-5.980164
-5.980164
-5.980164
-5.980164
-5.980164
-5.903383
-5.903383
-5.826602
-5.7498207
-5.826602
-5.903383
-5.980164
-5.903383
-5.826602
-5.826602
-5.903383
-5.903383
-5.826602
-5.826602
-5.903383
-5.903383
-5.826602
-5.826602
-5.826602
-5.826602
-5.7498207
-5.67304
-5.67304
-5.67304
-5.7498207
-5.826602
-5.903383
-5.826602
-5.7498207
-5.67304
-5.7498207
-5.7498207
-5.67304
-5.596259
-5.596259
-5.67304
-5.7498207
-5.826602
-5.7498207
-5.7498207
-5.67304
-5.596259
-5.519478
-5.596259
-5.596259
-5.596259
-5.596259
-5.67304
-5.7498207
-5.7498207
-5.67304
-5.67304
-5.596259
-5.519478
-5.519478
-5.519478
-5.596259
-5.67304
-5.67304
-5.596259
-5.519478
-5.519478
-5.519478
-5.596259
-5.596259
-5.519478
-5.3659163
-5.3659163
-5.3659163
-5.519478
-5.596259
-5.596259
-5.519478
-5.442697
-5.442697
-5.519478
-5.596259
-5.519478
-5.442697
-5.3659163
-5.442697
-5.442697
-5.442697
-5.3659163
-5.289135
-5.3659163
-5.442697
-5.519478
-5.442697
-5.289135
-5.212354
-5.212354
-5.212354
-5.3659163
-5.442697
-5.442697
-5.442697
-5.3659163
-5.3659163
-5.289135
-5.135573
-5.058792
-5.135573
-5.212354
-5.212354
-5.289135
-5.289135
-5.135573
-4.9820113
-4.9820113
-5.058792
-5.135573
-5.135573
-5.135573
-5.058792
-5.058792
-4.9820113
-4.9820113
-4.9820113
-4.9820113
-5.058792
-5.135573
-5.135573
-5.135573
-5.058792
-5.135573
-5.135573
-5.135573
-5.058792
-4.9820113
-4.9820113
-4.9820113
-4.9820113
-4.9820113
-4.9820113
-4.9820113
-4.90523
-4.8284492
-4.8284492
-4.8284492
-4.8284492
-4.90523
-4.8284492
-4.90523
-4.90523
-4.9820113
-4.9820113
-4.9820113
-4.9820113
-4.90523
-4.8284492
-4.8284492
-4.751668
-4.674887
-4.751668
-4.8284492
-4.8284492
-4.751668
-4.751668
-4.751668
-4.751668
-4.751668
-4.5981064
-4.521325
-4.521325
-4.521325
-4.5981064
-4.521325
-4.521325
-4.5981064
-4.674887
-4.674887
-4.5981064
-4.5981064
-4.5981064
-4.5981064
-4.5981064
-4.5981064
-4.5981064
-4.5981064
-4.5981064
-4.5981064
-4.521325
-4.521325
-4.521325
-4.4445443
-4.4445443
-4.4445443
-4.521325
-4.5981064
-4.5981064
-4.4445443
-4.4445443
-4.521325
-4.5981064
-4.5981064
-4.4445443
-4.2909822
-4.2142015
-4.367763
-4.4445443
-4.4445443
-4.4445443
-4.4445443
-4.367763
-4.367763
-4.367763
-4.367763
-4.367763
-4.2909822
-4.2142015
-4.2142015
-4.2909822
-4.367763
-4.367763
-4.2909822
-4.2142015
-4.2142015
-4.13742
-4.13742
-4.13742
-4.2909822
-4.2909822
-4.2909822
-4.2909822
-4.367763
-4.367763
-4.2909822
-4.2142015
-4.2142015
-4.2142015
-4.2142015
-4.2142015
-4.2909822
-4.367763
-4.2909822
-4.2142015
-4.2142015
-4.2142015
-4.2909822
-4.2909822
-4.367763
-4.367763
-4.2909822
-4.2142015
-4.13742
-4.0606394
-4.0606394
-4.13742
-4.13742
-4.0606394
-4.0606394
-4.0606394
-4.13742
-4.2142015
-4.13742
-4.13742
-4.13742
-4.2142015
-4.2142015
-4.2142015
-4.2142015
-4.2142015
-4.2142015
-4.13742
-4.13742
-4.13742
-4.2142015
-4.2142015
-4.2142015
-4.13742
-4.0606394
-4.0606394
-4.13742
-4.13742
-4.13742
-4.13742
-4.13742
-4.13742
-4.2142015
-4.13742
-4.0606394
-3.983858
-4.0606394
-4.0606394
-4.13742
-4.0606394
-3.983858
-3.983858
-4.0606394
-4.13742
-4.0606394
-3.983858
-3.9070773
-3.9070773
-3.983858
-3.983858
-4.0606394
-4.0606394
-4.13742
-4.13742
-4.0606394
-3.983858
-3.983858
-3.983858
-4.0606394
-3.983858
-3.8302965
-3.8302965
-3.8302965
-3.983858
-4.0606394
-3.983858
-3.9070773
-3.9070773
-3.9070773
-3.9070773
-3.983858
-4.0606394
-3.983858
-3.9070773
-3.8302965
-3.7535152
-3.7535152
-3.8302965
-3.9070773
-3.9070773
-3.8302965
-3.8302965
-3.7535152
-3.7535152
-3.6767344
-3.6767344
-3.7535152
-3.8302965
-3.8302965
-3.8302965
-3.7535152
-3.6767344
-3.5999532
-3.5999532
-3.5231724
-3.4463913
-3.5231724
-3.5231724
-3.4463913
-3.4463913
-3.4463913
-3.4463913
-3.4463913
-3.5999532
-3.6767344
-3.6767344
-3.5999532
-3.5999532
-3.5999532
-3.6767344
-3.6767344
-3.5999532
-3.5231724
-3.5231724
-3.5231724
-3.5231724
-3.5231724
-3.4463913
-3.3696105
-3.2928295
-3.2928295
-3.2928295
-3.2928295
-3.2928295
-3.3696105
-3.3696105
-3.2928295
-3.2928295
-3.2928295
-3.2928295
-3.3696105
-3.3696105
-3.2928295
-3.1392674
-3.1392674
-3.2928295
-3.2928295
-3.2928295
-3.1392674
-3.1392674
-3.1392674
-3.2160482
-3.2160482
-3.1392674
-3.1392674
-3.0624864
-3.0624864
-3.1392674
-3.2160482
-3.2160482
-3.2160482
-3.0624864
-3.0624864
-3.0624864
-3.1392674
-3.2160482
-3.0624864
-2.9089246
-2.9089246
-2.9857056
-3.0624864
-3.1392674
-3.0624864
-3.0624864
-3.0624864
-3.1392674
-3.1392674
-3.0624864
-2.9857056
-2.9089246
-2.8321435
-2.8321435
-2.9089246
-2.9857056
-3.0624864
-2.9857056
-2.9089246
-2.7553625
-2.7553625
-2.9089246
-2.9857056
-3.0624864
-2.9857056
-2.8321435
-2.7553625
-2.8321435
-2.9089246
-2.9857056
-2.9089246
-2.8321435
-2.8321435
-2.9089246
-2.9089246
-2.9089246
-2.9089246
-2.9089246
-2.9857056
-2.9089246
-2.8321435
-2.7553625
-2.8321435
-2.9089246
-2.9089246
-2.9089246
-2.9089246
-2.9089246
-2.9857056
-2.9089246
-2.9089246
-2.9089246
-2.9089246
-2.8321435
-2.6785815
-2.7553625
-2.8321435
-2.9089246
-2.9857056
-2.9857056
-2.8321435
-2.6785815
-2.6785815
-2.6785815
-2.7553625
-2.7553625
-2.7553625
-2.7553625
-2.7553625
-2.8321435
-2.7553625
-2.6785815
-2.6018007
-2.6785815
-2.6785815
-2.6785815
-2.6785815
-2.6785815
-2.6785815
-2.6785815
-2.6785815
-2.6018007
-2.5250194
-2.5250194
-2.6018007
-2.6018007
-2.6018007
-2.6018007
-2.5250194
-2.5250194
-2.5250194
-2.6018007
-2.6785815
-2.6018007
-2.5250194
-2.4482386
-2.3714576
-2.3714576
-2.3714576
-2.4482386
-2.6018007
-2.6018007
-2.5250194
-2.3714576
-2.3714576
-2.4482386
-2.5250194
-2.5250194
-2.4482386
-2.4482386
-2.5250194
-2.5250194
-2.4482386
-2.2946768
-2.2946768
-2.3714576
-2.3714576
-2.3714576
-2.2178955
-2.1411147
-2.2946768
-2.4482386
-2.3714576
-2.2946768
-2.1411147
-2.1411147
-2.2178955
-2.2946768
-2.2178955
-2.1411147
-2.0643337
-2.1411147
-2.1411147
-2.1411147
-1.9875526
-1.9107716
-1.9107716
-1.9875526
-2.0643337
-2.1411147
-2.0643337
-2.0643337
-2.0643337
-1.9875526
-1.8339908
-1.7572098
-1.7572098
-1.7572098
-1.7572098
-1.7572098
-1.7572098
-1.7572098
-1.7572098
-1.8339908
-1.8339908
-1.7572098
-1.7572098
-1.7572098
-1.7572098
-1.8339908
-1.9107716
-1.9107716
-1.9107716
-1.9107716
-1.8339908
-1.7572098
-1.6804287
-1.6036477
-1.6804287
-1.6804287
-1.7572098
-1.7572098
-1.7572098
-1.6804287
-1.6036477
-1.5268669
-1.6036477
-1.6036477
-1.5268669
-1.4500859
-1.4500859
-1.5268669
-1.6036477
-1.5268669
-1.4500859
-1.3733048
-1.3733048
-1.4500859
-1.4500859
-1.3733048
-1.2965238
-1.3733048
-1.4500859
-1.4500859
-1.4500859
-1.4500859
-1.4500859
-1.4500859
-1.3733048
-1.2965238
-1.2965238
-1.2965238
-1.3733048
-1.4500859
-1.3733048
-1.3733048
-1.4500859
-1.4500859
-1.4500859
-1.3733048
-1.2965238
-1.2965238
-1.2965238
-1.2965238
-1.2965238
-1.3733048
-1.3733048
-1.3733048
-1.3733048
-1.2965238
-1.2965238
-1.2965238
-1.3733048
-1.3733048
-1.2965238
-1.2197428
-1.2197428
-1.2965238
-1.3733048
-1.3733048
-1.3733048
-1.4500859
-1.5268669
-1.5268669
-1.4500859
-1.4500859
-1.3733048
-1.3733048
-1.3733048
-1.4500859
-1.4500859
-1.3733048
-1.3733048
-1.3733048
-1.4500859
-1.4500859
-1.5268669
-1.6036477
-1.6804287
-1.6036477
-1.5268669
-1.4500859
-1.4500859
-1.4500859
-1.5268669
-1.5268669
-1.6036477
-1.6804287
-1.7572098
-1.7572098
-1.6036477
-1.5268669
-1.4500859
-1.5268669
-1.6804287
-1.7572098
-1.6036477
-1.5268669
-1.6036477
-1.6036477
-1.6804287
-1.6804287
-1.6804287
-1.7572098
-1.6804287
-1.6036477
-1.5268669
-1.6036477
-1.7572098
-1.8339908
-1.9107716
-1.9107716
-1.8339908
-1.9107716
-1.9107716
-1.9107716
-1.8339908
-1.8339908
-1.8339908
-1.9107716
-1.9107716
-1.8339908
-1.7572098
-1.7572098
-1.8339908
-1.9107716
-1.9107716
-1.9107716
-1.8339908
-1.8339908
-1.9107716
-1.9107716
-1.9107716
-1.8339908
-1.7572098
-1.7572098
-1.7572098
-1.8339908
-1.9107716
-1.9107716
-1.9107716
-1.8339908
-1.9107716
-1.9107716
-1.9107716
-1.8339908
-1.6804287
-1.6804287
-1.8339908
-1.9107716
-1.8339908
-1.8339908
-1.8339908
-1.9107716
-1.9107716
-1.8339908
-1.7572098
-1.6036477
-1.6036477
-1.6804287
-1.7572098
-1.7572098
-1.7572098
-1.7572098
-1.9107716
-1.9107716
-1.9107716
-1.8339908
-1.8339908
-1.8339908
-1.8339908
-1.6804287
-1.6804287
-1.6804287
-1.7572098
-1.6804287
-1.5268669
-1.4500859
-1.5268669
-1.6036477
-1.6036477
-1.5268669
-1.4500859
-1.5268669
-1.6036477
-1.6804287
-1.6036477
-1.4500859
-1.3733048
-1.2965238
-1.4500859
-1.5268669
-1.6036477
-1.5268669
-1.5268669
-1.4500859
-1.4500859
-1.5268669
-1.5268669
-1.4500859
-1.4500859
-1.3733048
-1.3733048
-1.4500859
-1.4500859
-1.4500859
-1.3733048
-1.3733048
-1.2965238
-1.2965238
-1.2965238
-1.2965238
-1.2965238
-1.2965238
-1.2197428
-1.142962
-1.142962
-1.142962
-1.066181
-0.9893999
-0.9893999
-1.142962
-1.2197428
-1.2965238
-1.2965238
-1.2197428
-1.142962
-1.142962
-1.2197428
-1.142962
-1.066181
-1.066181
-1.066181
-1.066181
-0.9893999
-0.91261864
-0.8358383
-0.8358383
-0.91261864
-0.9893999
-0.9893999
-1.066181
-1.066181
-0.9893999
-0.91261864
-0.8358383
-0.6822758
-0.6822758
-0.8358383
-0.91261864
-0.91261864
-0.91261864
-0.91261864
-0.91261864
-0.8358383
-0.75905704
-0.8358383
-0.91261864
-0.91261864
-0.8358383
-0.75905704
-0.6822758
-0.75905704
-0.75905704
-0.75905704
-0.75905704
-0.6822758
-0.6822758
-0.75905704
-0.75905704
-0.75905704
-0.75905704
-0.6822758
-0.6822758
-0.75905704
-0.75905704
-0.75905704
-0.605495
-0.5287137
-0.4519329
-0.4519329
-0.605495
-0.6822758
-0.75905704
-0.6822758
-0.605495
-0.605495
-0.605495
-0.5287137
-0.5287137
-0.4519329
-0.4519329
-0.3751521
-0.3751521
-0.3751521
-0.4519329
-0.5287137
-0.605495
-0.605495
-0.605495
-0.605495
-0.605495
-0.5287137
-0.5287137
-0.5287137
-0.5287137
-0.5287137
-0.5287137
-0.4519329
-0.4519329
-0.4519329
-0.4519329
-0.4519329
-0.5287137
-0.5287137
-0.5287137
-0.5287137
-0.5287137
-0.605495
-0.605495
-0.5287137
-0.3751521
-0.29837084
-0.29837084
-0.3751521
-0.4519329
-0.4519329
-0.5287137
-0.5287137
-0.4519329
-0.3751521
-0.3751521
-0.4519329
-0.5287137
-0.5287137
-0.4519329
-0.3751521
-0.4519329
-0.4519329
-0.3751521
-0.29837084
-0.22159004
-0.29837084
-0.3751521
-0.4519329
-0.4519329
-0.4519329
-0.5287137
-0.5287137
-0.5287137
-0.3751521
-0.3751521
-0.3751521
-0.3751521
-0.4519329
-0.5287137
-0.5287137
-0.5287137
-0.4519329
-0.4519329
-0.4519329
-0.4519329
-0.3751521
-0.29837084
-0.29837084
-0.29837084
-0.29837084
-0.29837084
-0.22159004
-0.22159004
-0.29837084
-0.29837084
-0.29837084
-0.29837084
-0.29837084
-0.22159004
-0.14480877
-0.14480877
-0.14480877
-0.22159004
-0.22159004
-0.22159004
-0.22159004
-0.22159004
-0.22159004
-0.06802797
0.008752823
0.008752823
-0.06802797
-0.22159004
-0.22159004
-0.14480877
0.008752823
0.008752823
-0.06802797
-0.14480877
-0.14480877
0.008752823
0.008752823
-0.06802797
-0.06802797
-0.14480877
-0.22159004
-0.22159004
-0.14480877
-0.06802797
0.008752823
0.008752823
0.008752823
0.085534096
0.008752823
0.008752823
-0.06802797
-0.06802797
-0.06802797
0.008752823
0.008752823
0.008752823
0.008752823
0.085534096
0.085534096
0.008752823
0.008752823
0.085534096
0.085534096
0.085534096
0.008752823
0.008752823
0.008752823
0.16231489
0.16231489
0.008752823
-0.14480877
-0.14480877
-0.06802797
-0.06802797
-0.06802797
-0.14480877
-0.06802797
0.008752823
0.008752823
0.085534096
0.085534096
0.008752823
0.008752823
-0.06802797
-0.06802797
-0.06802797
-0.06802797
-0.14480877
-0.14480877
-0.06802797
0.008752823
0.085534096
0.085534096
0.085534096
0.085534096
0.008752823
-0.06802797
-0.14480877
-0.22159004
-0.22159004
-0.22159004
-0.14480877
-0.06802797
0.008752823
0.085534096
0.085534096
0.008752823
0.008752823
-0.06802797
-0.06802797
-0.14480877
-0.22159004
-0.22159004
-0.22159004
-0.14480877
-0.14480877
-0.22159004
-0.29837084
-0.29837084
-0.22159004
-0.14480877
-0.14480877
-0.14480877
-0.06802797
-0.06802797
-0.14480877
-0.22159004
-0.29837084
-0.3751521
-0.29837084
-0.29837084
-0.29837084
-0.29837084
-0.22159004
-0.22159004
-0.22159004
-0.22159004
-0.22159004
-0.22159004
-0.22159004
-0.29837084
-0.3751521
-0.3751521
-0.4519329
-0.5287137
-0.4519329
-0.3751521
-0.29837084
-0.29837084
-0.29837084
-0.29837084
-0.3751521
-0.3751521
-0.3751521
-0.29837084
-0.29837084
-0.3751521
-0.4519329
-0.5287137
-0.5287137
-0.4519329
-0.3751521
-0.4519329
-0.4519329
-0.4519329
-0.3751521
-0.3751521
-0.3751521
-0.3751521
-0.5287137
-0.605495
-0.605495
-0.605495
-0.5287137
-0.4519329
-0.4519329
-0.5287137
-0.5287137
-0.605495
-0.605495
-0.605495
-0.605495
-0.605495
-0.605495
-0.5287137
-0.5287137
-0.6822758
-0.75905704
-0.6822758
-0.6822758
-0.6822758
-0.6822758
-0.75905704
-0.6822758
-0.6822758
-0.75905704
-0.75905704
-0.75905704
-0.75905704
-0.8358383
-0.91261864
-0.91261864
-0.91261864
-0.91261864
-0.8358383
-0.91261864
-0.9893999
-1.066181
-1.066181
-0.9893999
-0.9893999
-0.9893999
-1.066181
-1.066181
-1.066181
-1.066181
-0.9893999
-1.066181
-1.2197428
-1.2965238
-1.2965238
-1.2197428
-1.2197428
-1.2965238
-1.2965238
-1.3733048
-1.3733048
-1.3733048
-1.3733048
-1.3733048
-1.3733048
-1.4500859
-1.4500859
-1.5268669
-1.6036477
-1.6804287
-1.8339908
-1.8339908
-1.8339908
-1.7572098
-1.7572098
-1.7572098
-1.7572098
-1.7572098
-1.8339908
-1.9875526
-2.0643337
-2.0643337
-2.0643337
-2.0643337
-2.2178955
-2.2178955
-2.1411147
-2.1411147
-2.1411147
-2.1411147
-2.2178955
-2.2946768
-2.3714576
-2.3714576
-2.3714576
-2.3714576
-2.4482386
-2.4482386
-2.4482386
-2.4482386
-2.3714576
-2.3714576
-2.4482386
-2.5250194
-2.6785815
-2.7553625
-2.7553625
-2.8321435
-2.8321435
-2.8321435
-2.8321435
-2.8321435
-2.8321435
-2.9089246
-2.9089246
-3.0624864
-3.1392674
-3.1392674
-3.1392674
-3.1392674
-3.1392674
-3.1392674
-3.1392674
-3.2928295
-3.5231724
-3.6767344
-3.5999532
-3.5231724
-3.5231724
-3.5999532
-3.7535152
-3.7535152
-3.6767344
-3.5231724
-3.5999532
-3.6767344
-3.8302965
-3.9070773
-3.9070773
-3.8302965
-3.8302965
-3.9070773
-3.9070773
-3.983858
-4.0606394
-4.13742
-4.2909822
-4.2909822
-4.2142015
-4.13742
-4.2142015
-4.2142015
-4.2909822
-4.2142015
-4.2142015
-4.13742
-4.2142015
-4.367763
-4.521325
-4.5981064
-4.5981064
-4.521325
-4.4445443
-4.4445443
-4.521325
-4.5981064
-4.5981064
-4.674887
-4.751668
-4.90523
-5.058792
-4.9820113
-4.8284492
-4.674887
-4.674887
-4.674887
-4.751668
-4.8284492
-4.8284492
-4.90523
-4.9820113
-5.058792
-5.058792
-4.8284492
-4.674887
-4.751668
-4.90523
-4.9820113
-4.9820113
-4.9820113
-4.9820113
-4.90523
-4.90523
-4.9820113
-5.058792
-5.058792
-4.90523
-4.8284492
-4.751668
-4.751668
-4.751668
-4.751668
-4.751668
-4.674887
-4.674887
-4.751668
-4.8284492
-4.90523
-4.8284492
-4.8284492
-4.751668
-4.674887
-4.521325
-4.4445443
-4.367763
-4.367763
-4.367763
-4.367763
-4.367763
-4.2909822
-4.13742
-4.0606394
-4.0606394
-4.0606394
-4.13742
-4.13742
-4.13742
-4.0606394
-3.9070773
-3.8302965
-3.7535152
-3.7535152
-3.8302965
-3.7535152
-3.5999532
-3.5999532
-3.5231724
-3.4463913
-3.3696105
-3.2928295
-3.2928295
-3.2928295
-3.2160482
-3.1392674
-3.0624864
-2.9857056
-2.9089246
-2.9089246
-2.9857056
-2.9089246
-2.6785815
-2.5250194
-2.4482386
-2.5250194
-2.6018007
-2.5250194
-2.3714576
-2.2946768
-2.2178955
-2.1411147
-1.9875526
-1.8339908
-1.7572098
-1.7572098
-1.7572098
-1.6804287
-1.6036477
-1.6036477
-1.6036477
-1.4500859
-1.2965238
-1.2965238
-1.4500859
-1.5268669
-1.5268669
-1.4500859
-1.2965238
-1.2197428
-1.2965238
-1.3733048
-1.3733048
-1.3733048
-1.4500859
-1.3733048
-1.2197428
-1.2197428
-1.2197428
-1.2965238
-1.2965238
-1.2965238
-1.2965238
-1.2965238
-1.2965238
-1.142962
-0.9893999
-0.9893999
-0.9893999
-0.9893999
-0.9893999
-0.9893999
-1.066181
-1.066181
-1.066181
-1.066181
-0.9893999
-0.91261864
-0.91261864
-0.9893999
-1.066181
-1.066181
-0.9893999
-0.9893999
-0.9893999
-0.9893999
-0.9893999
-0.9893999
-0.9893999
-0.91261864
-0.8358383
-0.91261864
-0.9893999
-1.066181
-1.066181
-0.9893999
-0.91261864
-0.9893999
-1.066181
-1.142962
-1.2197428
-1.142962
-1.066181
-1.066181
-1.066181
-1.142962
-1.2197428
-1.2197428
-1.2197428
-1.2197428
-1.142962
-1.066181
-1.066181
-1.142962
-1.2197428
-1.2197428
-1.2197428
-1.2965238
-1.3733048
-1.2965238
-1.142962
-1.066181
-1.066181
-1.142962
-1.2197428
-1.2965238
-1.3733048
-1.3733048
-1.3733048
-1.3733048
-1.2965238
-1.2965238
-1.2965238
-1.2197428
-1.2197428
-1.2965238
-1.2965238
-1.2197428
-1.2197428
-1.2197428
-1.2965238
-1.2965238
-1.2197428
-1.142962
-1.142962
-1.142962
-1.2197428
-1.2197428
-1.142962
-1.066181
-1.066181
-1.066181
-1.066181
-1.066181
-0.9893999
-0.91261864
-0.91261864
-0.9893999
-0.9893999
-0.9893999
-0.91261864
-0.91261864
-0.8358383
-0.75905704
-0.6822758
-0.6822758
-0.605495
-0.605495
-0.605495
-0.6822758
-0.75905704
-0.75905704
-0.6822758
-0.6822758
-0.75905704
-0.8358383
-0.75905704
-0.605495
-0.4519329
-0.4519329
-0.4519329
-0.5287137
-0.5287137
-0.5287137
-0.5287137
-0.5287137
-0.5287137
-0.5287137
-0.4519329
-0.3751521
-0.29837084
-0.22159004
-0.22159004
-0.29837084
-0.29837084
-0.29837084
-0.22159004
-0.14480877
-0.14480877
-0.14480877
-0.14480877
-0.14480877
-0.14480877
-0.14480877
-0.06802797
0.008752823
0.085534096
0.16231489
0.085534096
0.008752823
0.16231489
0.31587696
0.31587696
0.23909569
0.16231489
0.085534096
0.16231489
0.23909569
0.23909569
0.23909569
0.31587696
0.39265776
0.39265776
0.31587696
0.31587696
0.31587696
0.31587696
0.31587696
0.31587696
0.31587696
0.39265776
0.39265776
0.31587696
0.31587696
0.39265776
0.39265776
0.39265776
0.31587696
0.23909569
0.16231489
0.085534096
0.085534096
0.16231489
0.16231489
0.16231489
0.16231489
0.16231489
0.23909569
0.23909569
0.23909569
0.16231489
0.085534096
0.085534096
0.085534096
0.085534096
0.008752823
-0.06802797
-0.06802797
-0.06802797
0.008752823
0.008752823
-0.06802797
-0.06802797
-0.06802797
0.008752823
0.008752823
-0.06802797
-0.14480877
-0.06802797
-0.06802797
-0.14480877
-0.29837084
-0.3751521
-0.3751521
-0.29837084
-0.29837084
-0.29837084
-0.3751521
-0.4519329
-0.3751521
-0.3751521
-0.29837084
-0.29837084
-0.3751521
-0.4519329
-0.4519329
-0.5287137
-0.5287137
-0.5287137
-0.5287137
-0.5287137
-0.6822758
-0.75905704
-0.91261864
-0.91261864
-0.8358383
-0.75905704
-0.8358383
-0.9893999
-1.142962
-1.142962
-1.142962
-1.2197428
-1.3733048
-1.4500859
-1.4500859
-1.2965238
-1.2197428
-1.2197428
-1.2965238
-1.4500859
-1.5268669
-1.5268669
-1.5268669
-1.6036477
-1.6804287
-1.7572098
-1.7572098
-1.8339908
-1.9107716
-2.0643337
-2.1411147
-2.0643337
-1.9875526
-2.0643337
-2.1411147
-2.2946768
-2.3714576
-2.2946768
-2.2178955
-2.1411147
-2.1411147
-2.2946768
-2.3714576
-2.5250194
-2.5250194
-2.6785815
-2.7553625
-2.8321435
-2.7553625
-2.7553625
-2.7553625
-2.8321435
-2.8321435
-2.8321435
-2.7553625
-2.7553625
-2.8321435
-2.9857056
-2.9857056
-2.9857056
-2.9857056
-3.0624864
-3.2160482
-3.2928295
-3.2928295
-3.3696105
-3.4463913
-3.4463913
-3.3696105
-3.3696105
-3.4463913
-3.5231724
-3.4463913
-3.3696105
-3.4463913
-3.5231724
-3.6767344
-3.6767344
-3.7535152
-3.8302965
-3.9070773
-3.8302965
-3.7535152
-3.7535152
-3.7535152
-3.7535152
-3.7535152
-3.6767344
-3.6767344
-3.7535152
-3.8302965
-3.983858
-4.2142015
-4.2909822
-4.2142015
-4.2142015
-4.2142015
-4.2142015
-4.2142015
-4.2142015
-4.13742
-4.13742
-4.13742
-4.2142015
-4.2142015
-4.2142015
-4.2909822
-4.2909822
-4.2909822
-4.2909822
-4.367763
-4.4445443
-4.4445443
-4.4445443
-4.2909822
-4.2909822
-4.2909822
-4.367763
-4.4445443
-4.4445443
-4.4445443
-4.521325
-4.521325
-4.4445443
-4.367763
-4.367763
-4.4445443
-4.521325
-4.521325
-4.367763
-4.13742
-4.0606394
-4.13742
-4.2909822
-4.367763
-4.2909822
-4.2142015
-4.2142015
-4.367763
-4.4445443
-4.4445443
-4.367763
-4.2909822
-4.2142015
-4.13742
-4.0606394
-4.0606394
-4.0606394
-4.0606394
-4.0606394
-4.0606394
-3.983858
-3.983858
-4.0606394
-4.13742
-4.13742
-4.0606394
-4.0606394
-3.983858
-3.983858
-3.9070773
-3.9070773
-3.9070773
-3.983858
-3.983858
-4.0606394
-4.13742
-4.2142015
-4.2142015
-4.2142015
-4.2909822
-4.2909822
-4.2909822
-4.367763
-4.367763
-4.4445443
-4.521325
-4.4445443
-4.367763
-4.367763
-4.4445443
-4.521325
-4.5981064
-4.674887
-4.8284492
-4.90523
-4.90523
-4.8284492
-4.751668
-4.674887
-4.5981064
-4.521325
-4.5981064
-4.751668
-4.8284492
-4.9820113
-5.135573
-5.289135
-5.3659163
-5.3659163
-5.3659163
-5.289135
-5.212354
-5.212354
-5.289135
-5.3659163
-5.3659163
-5.3659163
-5.442697
-5.596259
-5.67304
-5.67304
-5.67304
-5.826602
-5.980164
-6.056945
-6.133726
-6.133726
-6.210507
-6.133726
-6.056945
-5.903383
-5.826602
-5.903383
-6.133726
-6.2872877
-6.364069
-6.364069
-6.364069
-6.364069
-6.364069
-6.44085
-6.44085
-6.364069
-6.2872877
-6.2872877
-6.210507
-6.210507
-6.2872877
-6.364069
-6.44085
-6.5176306
-6.5176306
-6.364069
-6.2872877
-6.210507
-6.2872877
-6.364069
-6.44085
-6.44085
-6.364069
-6.2872877
-6.2872877
-6.210507
-6.133726
-6.056945
-6.056945
-6.133726
-6.210507
-6.210507
-6.133726
-6.056945
-6.056945
-6.133726
-6.210507
-6.2872877
-6.133726
-6.056945
-5.980164
-5.980164
-6.056945
-6.056945
-6.056945
-5.903383
-5.826602
-5.826602
-5.826602
-5.903383
-5.903383
-5.980164
-6.056945
-6.056945
-5.980164
-5.980164
-5.980164
-5.980164
-5.903383
-5.826602
-5.826602
-5.826602
-5.7498207
-5.7498207
-5.7498207
-5.826602
-5.903383
-6.056945
-5.980164
-5.903383
-5.7498207
-5.7498207
-5.826602
-5.903383
-5.826602
-5.826602
-5.7498207
-5.7498207
-5.67304
-5.596259
-5.596259
-5.519478
-5.519478
-5.596259
-5.67304
-5.67304
-5.7498207
-5.67304
-5.67304
-5.67304
-5.67304
-5.67304
-5.67304
-5.596259
-5.519478
-5.442697
-5.442697
-5.442697
-5.442697
-5.3659163
-5.3659163
-5.289135
-5.212354
-5.135573
-5.212354
-5.135573
-5.058792
-4.90523
-4.90523
-4.90523
-4.90523
-4.90523
-4.751668
-4.521325
-4.367763
-4.2909822
-4.2909822
-4.2909822
-4.2142015
-4.2142015
-4.2142015
-4.13742
-4.0606394
-3.9070773
-3.7535152
-3.6767344
-3.6767344
-3.7535152
-3.8302965
-3.6767344
-3.5231724
-3.2928295
-3.2160482
-3.2160482
-3.2160482
-3.2160482
-3.1392674
-3.0624864
-2.9857056
-2.9857056
-2.9857056
-2.9089246
-2.8321435
-2.8321435
-2.7553625
-2.6785815
-2.5250194
-2.4482386
-2.4482386
-2.5250194
-2.6018007
-2.6018007
-2.5250194
-2.4482386
-2.2946768
-2.2946768
-2.3714576
-2.6018007
-2.6785815
-2.7553625
-2.6018007
-2.6018007
-2.5250194
-2.5250194
-2.4482386
-2.3714576
-2.3714576
-2.4482386
-2.5250194
-2.6785815
-2.6785815
-2.6785815
-2.6785815
-2.7553625
-2.7553625
-2.6785815
-2.6785815
-2.6785815
-2.7553625
-2.7553625
-2.8321435
-2.9089246
-3.0624864
-3.1392674
-3.1392674
-2.9857056
-2.9089246
-2.9857056
-3.1392674
-3.3696105
-3.4463913
-3.5231724
-3.4463913
-3.2928295
-3.2928295
-3.5231724
-3.9070773
-4.0606394
-4.0606394
-3.9070773
-3.9070773
-4.0606394
-4.2909822
-4.4445443
-4.521325
-4.521325
-4.521325
-4.5981064
-4.8284492
-5.058792
-5.212354
-5.3659163
-5.519478
-5.596259
-5.596259
-5.67304
-5.7498207
-5.826602
-5.903383
-6.133726
-6.2872877
-6.5176306
-6.6711926
-6.9015355
-7.0550976
-7.2086596
-7.2854404
-7.2854404
-7.3622217
-7.4390025
-7.5157833
-7.669346
-7.8229074
-8.05325
-8.283593
-8.513937
-8.667499
-8.74428
-8.74428
-8.897841
-9.128184
-9.281746
-9.281746
-9.435308
-9.588871
-9.819214
-10.049557
-10.049557
-10.126337
-10.2799
-10.433461
-10.663804
-10.817366
-10.970928
-11.201271
-11.354833
-11.508394
-11.508394
-11.508394
-11.738737
-11.96908
-12.1226425
-12.199424
-12.276205
-12.506548
-12.6601095
-12.813671
-12.967234
-13.120796
-13.1975765
-13.351139
-13.581482
-13.735043
-13.811825
-13.811825
-13.888605
-13.965387
-14.042168
-14.19573
-14.426073
-14.579634
-14.733196
-14.886759
-15.117102
-15.193882
-15.270662
-15.347445
-15.424225
-15.424225
-15.424225
-15.501005
-15.577787
-15.80813
-15.884911
-16.038473
-16.192036
-16.345596
-16.57594
-16.652721
-16.729502
-16.806284
-16.883064
-16.959845
-17.113407
-17.26697
-17.34375
-17.42053
-17.42053
-17.497313
-17.574093
-17.650873
-17.650873
-17.727655
-17.804436
-17.957998
-18.034779
-18.188341
-18.265121
-18.418684
-18.495464
-18.649027
-18.649027
-18.572245
-18.649027
-18.80259
-19.032932
-19.186493
-19.263275
-19.263275
-19.263275
-19.340055
-19.416836
-19.570398
-19.72396
-19.877522
-19.954304
-19.954304
-20.031084
-20.184647
-20.338207
-20.49177
-20.568552
-20.568552
-20.568552
-20.722113
-20.875675
-21.106018
-21.182798
-21.182798
-21.182798
-21.25958
-21.413141
-21.566706
-21.643484
-21.720266
-21.720266
-21.797049
-21.95061
-22.180952
-22.411295
-22.564857
-22.641638
-22.641638
-22.641638
-22.7952
-22.948761
-23.255886
-23.486229
-23.63979
-23.793354
-23.793354
-23.793354
-23.793354
-23.946915
-24.100477
-24.33082
-24.484383
-24.637943
-24.791506
-24.868288
-24.868288
-25.021849
-25.17541
-25.482534
-25.78966
-26.020002
-26.096783
-26.173563
-26.250345
-26.480688
-26.634249
-26.787811
-26.941374
-27.171717
-27.47884
-27.632402
-27.709183
-27.785963
-28.016308
-28.24665
-28.400211
-28.476994
-28.553774
-28.707336
-28.860897
-29.01446
-29.168022
-29.321583
-29.551926
-29.78227
-30.012613
-30.242956
-30.319736
-30.396517
-30.473299
-30.473299
-30.55008
-30.780422
-31.087545
-31.317888
-31.548233
-31.625013
-31.778576
-31.855356
-32.00892
-32.23926
-32.546383
-32.699947
-32.776726
-32.853508
-32.93029
-33.160633
-33.390976
-33.62132
-33.77488
-33.85166
-34.082005
-34.235565
-34.465908
-34.61947
-34.773033
-35.003376
-35.156937
-35.23372
-35.3105
-35.46406
-35.617622
-35.771187
-35.924747
-36.07831
-36.30865
-36.462215
-36.538994
-36.615776
-36.769337
-36.9229
-37.076466
-37.230026
-37.383587
-37.61393
-37.690712
-37.767494
-37.844273
-37.997837
-38.22818
-38.30496
-38.30496
-38.30496
-38.38174
-38.5353
-38.688866
-38.842426
-38.91921
-39.07277
-39.22633
-39.379894
-39.533455
-39.456673
-39.379894
-39.456673
-39.763798
-39.99414
-40.070923
-39.91736
-39.84058
-39.99414
-40.224483
-40.378044
-40.378044
-40.301266
-40.301266
-40.454826
-40.68517
-40.76195
-40.76195
-40.76195
-40.915512
-41.145855
-41.222637
-41.222637
-41.29942
-41.29942
-41.29942
-41.29942
-41.45298
-41.60654
-41.836884
-41.913666
-41.913666
-41.990448
-42.067226
-42.22079
-42.29757
-42.29757
-42.22079
-42.22079
-42.22079
-42.29757
-42.451134
-42.604694
-42.604694
-42.604694
-42.527912
-42.604694
-42.758255
-42.835037
-42.91182
-43.06538
-43.21894
-43.295723
-43.372505
-43.372505
-43.372505
-43.372505
-43.449284
-43.526066
-43.526066
-43.526066
-43.679626
-43.83319
-43.90997
-43.90997
-43.90997
-43.98675
-44.140316
-44.293877
-44.37066
-44.447437
-44.52422
-44.601
-44.754562
-44.831345
-44.831345
-44.754562
-44.67778
-44.754562
-44.984905
-45.21525
-45.36881
-45.522373
-45.675934
-45.752716
-45.752716
-45.829494
-45.906277
-45.98306
-46.059837
-46.059837
-46.13662
-46.2134
-46.29018
-46.443745
-46.520523
-46.520523
-46.597305
-46.597305
-46.750866
-46.90443
-47.05799
-47.134773
-47.134773
-47.21155
-47.288334
-47.518677
-47.67224
-47.67224
-47.67224
-47.74902
-47.902584
-48.056145
-48.209705
-48.36327
-48.36327
-48.51683
-48.593613
-48.747173
-48.747173
-48.900734
-49.0543
-49.20786
-49.28464
-49.28464
-49.36142
-49.514984
-49.745327
-49.822105
-49.97567
-50.12923
-50.28279
-50.436356
-50.513138
-50.513138
-50.589916
-50.743477
-50.89704
-51.050602
-51.127384
-51.357727
-51.511288
-51.511288
-51.58807
-51.66485
-51.818413
-52.048756
-52.20232
-52.35588
-52.43266
-52.50944
-52.663006
-52.816566
-53.046906
-53.12369
-53.277252
-53.430813
-53.584377
-53.737938
-53.814716
-53.96828
-54.12184
-54.12184
-54.12184
-54.275402
-54.50575
-54.736088
-54.966434
-55.119995
-55.196774
-55.273556
-55.42712
-55.65746
-55.811024
-55.964584
-56.041367
-56.27171
-56.502052
-56.732395
-56.885956
-56.885956
-56.885956
-57.039516
-57.19308
-57.34664
-57.50021
-57.653767
-57.88411
-57.960896
-58.114452
-58.191235
-58.344795
-58.49836
-58.7287
-58.882263
-58.959045
-59.035824
-59.112606
-59.189384
-59.41973
-59.65007
-59.880417
-60.110756
-60.187542
-60.187542
-60.26432
-60.341103
-60.494663
-60.648228
-60.95535
-61.108913
-61.18569
-61.339252
-61.416035
-61.5696
-61.646378
-61.79994
-61.953506
-62.107063
-62.260624
-62.49097
-62.72131
-62.79809
-62.951656
-63.181995
-63.48912
-63.719467
-63.796246
-63.796246
-63.796246
-63.873028
-64.02659
-64.18015
-64.33371
-64.56405
-64.71761
-64.87118
-65.101524
-65.33186
-65.56221
-65.71577
-65.79255
-65.71577
-65.71577
-65.79255
-65.86933
-66.09967
-66.253235
-66.4068
-66.4068
-66.48358
-66.560356
-66.63714
-66.7907
-66.867485
-66.94427
-67.02104
-67.097824
-67.17461
-67.25139
-67.25139
-67.32817
-67.40495
-67.48173
-67.48173
-67.48173
-67.40495
-67.40495
-67.55851
-67.63529
-67.63529
-67.712074
-67.712074
-67.63529
-67.63529
-67.63529
-67.63529
-67.63529
-67.48173
-67.32817
-67.32817
-67.40495
-67.55851
-67.55851
-67.48173
-67.32817
-67.17461
-67.097824
-67.17461
-67.32817
-67.25139
-66.94427
-66.63714
-66.4068
-66.560356
-66.94427
-67.02104
-66.7907
-66.48358
-66.4068
-66.48358
-66.560356
-66.4068
-66.33002
-66.253235
-66.253235
-66.17645
-66.09967
-66.022896
-65.94611
-65.86933
-65.71577
-65.638985
-65.56221
-65.408646
-65.33186
-65.33186
-65.25508
-65.1783
-65.101524
-65.02474
-64.94796
-64.71761
-64.56405
-64.41049
-64.33371
-64.33371
-64.25693
-64.18015
-64.02659
-63.949806
-63.796246
-63.719467
-63.64268
-63.48912
-63.33556
-63.181995
-63.028435
-63.028435
-63.028435
-62.951656
-62.79809
-62.64453
-62.64453
-62.64453
-62.64453
-62.49097
-62.414192
-62.260624
-62.107063
-62.030285
-61.87672
-61.79994
-61.79994
-61.72316
-61.646378
-61.416035
-61.262474
-61.262474
-61.339252
-61.416035
-61.262474
-61.032135
-60.878567
-60.80179
-60.80179
-60.725006
-60.725006
-60.648228
-60.57144
-60.57144
-60.648228
-60.648228
-60.57144
-60.57144
-60.57144
-60.494663
-60.494663
-60.341103
-60.110756
-60.033978
-60.033978
-60.110756
-60.187542
-60.187542
-60.110756
-59.957195
-59.880417
-59.880417
-59.880417
-59.803635
-59.726856
-59.65007
-59.65007
-59.57329
-59.49651
-59.49651
-59.49651
-59.49651
-59.41973
-59.34295
-59.26617
-59.34295
-59.34295
-59.41973
-59.34295
-59.34295
-59.34295
-59.34295
-59.34295
-59.26617
-59.189384
-59.189384
-59.26617
-59.34295
-59.41973
-59.41973
-59.41973
-59.34295
-59.34295
-59.41973
-59.49651
-59.49651
-59.49651
-59.49651
-59.41973
-59.41973
-59.34295
-59.34295
-59.26617
-59.26617
-59.189384
-59.189384
-59.34295
-59.41973
-59.49651
-59.49651
-59.49651
-59.41973
-59.34295
-59.34295
-59.41973
-59.49651
-59.49651
-59.41973
-59.34295
-59.34295
-59.41973
-59.57329
-59.65007
-59.57329
-59.49651
-59.41973
-59.49651
-59.57329
-59.57329
-59.49651
-59.41973
-59.41973
-59.57329
-59.726856
-59.803635
-59.726856
-59.726856
-59.65007
-59.57329
-59.57329
-59.57329
-59.65007
-59.726856
-59.65007
-59.57329
-59.49651
-59.49651
-59.57329
-59.57329
-59.65007
-59.57329
-59.57329
-59.57329
-59.57329
-59.65007
-59.65007
-59.57329
-59.57329
-59.49651
-59.49651
-59.41973
-59.41973
-59.49651
-59.57329
-59.49651
-59.34295
-59.26617
-59.189384
-59.189384
-59.26617
-59.26617
-59.26617
-59.189384
-59.189384
-59.112606
-59.035824
-58.959045
-58.959045
-58.959045
-58.959045
-58.959045
-58.959045
-58.882263
-58.882263
-58.882263
-58.882263
-58.80548
-58.65192
-58.49836
-58.49836
-58.575138
-58.65192
-58.575138
-58.421577
-58.421577
-58.421577
-58.421577
-58.344795
-58.191235
-58.114452
-58.114452
-58.191235
-58.191235
-58.114452
-58.037674
-57.88411
-57.73055
-57.57699
-57.57699
-57.653767
-57.653767
-57.653767
-57.57699
-57.653767
-57.653767
-57.57699
-57.50021
-57.50021
-57.423424
-57.423424
-57.423424
-57.34664
-57.269863
-57.269863
-57.19308
-57.116302
-57.039516
-56.885956
-56.732395
-56.655617
-56.732395
-56.809177
-56.809177
-56.809177
-56.732395
-56.57883
-56.42527
-56.34849
-56.27171
-56.19493
-56.118145
-56.118145
-56.19493
-56.27171
-56.27171
-56.27171
-56.34849
-56.502052
-56.42527
-56.19493
-55.811024
-55.42712
-55.119995
-55.119995
-55.273556
-55.350338
-55.350338
-55.196774
-55.119995
-55.119995
-55.196774
-55.119995
-54.966434
-54.736088
-54.50575
-54.275402
-54.045063
-53.96828
-53.96828
-53.96828
-53.8915
-53.96828
-54.045063
-54.12184
-54.12184
-54.12184
-54.045063
-53.96828
-53.814716
-53.661156
-53.661156
-53.661156
-53.584377
-53.35403
-53.277252
-53.277252
-53.430813
-53.661156
-53.661156
-53.661156
-53.584377
-53.584377
-53.661156
-53.661156
-53.661156
-53.584377
-53.50759
-53.35403
-53.277252
-53.20047
-53.430813
-53.737938
-53.96828
-54.12184
-54.045063
-53.96828
-53.96828
-54.12184
-54.275402
-54.352184
-54.275402
-54.045063
-53.814716
-53.661156
-53.737938
-54.045063
-54.275402
-54.352184
-54.275402
-54.12184
-54.12184
-54.275402
-54.50575
-54.582527
-54.50575
-54.198624
-54.12184
-54.352184
-54.65931
-54.736088
-54.65931
-54.428967
-54.352184
-54.352184
-54.428967
-54.582527
-54.65931
-54.65931
-54.428967
-54.198624
-54.12184
-54.275402
-54.50575
-54.582527
-54.428967
-54.198624
-53.96828
-54.045063
-54.275402
-54.428967
-54.428967
-54.12184
-53.737938
-53.584377
-53.737938
-54.045063
-54.198624
-54.275402
-54.275402
-54.275402
-54.275402
-54.12184
-54.045063
-53.96828
-54.045063
-54.045063
-54.045063
-54.275402
-54.582527
-54.889652
-54.889652
-54.582527
-54.275402
-54.12184
-54.198624
-54.352184
-54.352184
-54.275402
-54.198624
-54.198624
-54.352184
-54.582527
-54.81287
-55.043213
-55.043213
-54.81287
-54.582527
-54.428967
-54.428967
-54.50575
-54.428967
-54.275402
-54.352184
-54.65931
-55.119995
-55.350338
-55.273556
-55.043213
-54.966434
-54.889652
-54.889652
-54.81287
-54.889652
-55.119995
-55.5039
-55.811024
-55.887806
-55.734245
-55.42712
-55.119995
-55.119995
-55.273556
-55.65746
-55.964584
-56.041367
-55.964584
-55.811024
-55.734245
-55.734245
-55.887806
-56.19493
-56.502052
-56.655617
-56.655617
-56.502052
-56.42527
-56.57883
-56.809177
-57.116302
-57.116302
-56.962738
-56.809177
-56.809177
-56.885956
-57.19308
-57.57699
-57.960896
-58.037674
-57.88411
-57.73055
-57.73055
-58.037674
-58.49836
-58.80548
-58.80548
-58.7287
-58.575138
-58.65192
-58.882263
-59.189384
-59.41973
-59.57329
-59.65007
-59.726856
-59.957195
-60.187542
-60.341103
-60.41788
-60.41788
-60.41788
-60.648228
-60.878567
-61.18569
-61.262474
-61.416035
-61.5696
-61.87672
-62.107063
-62.414192
-62.64453
-62.72131
-62.79809
-62.874874
-62.951656
-63.105217
-63.48912
-63.949806
-64.18015
-64.10336
-64.02659
-64.25693
-64.71761
-65.25508
-65.56221
-65.56221
-65.48543
-65.48543
-65.71577
-65.94611
-66.17645
-66.4068
-66.63714
-66.94427
-67.17461
-67.40495
-67.55851
-67.63529
-67.86564
-68.09598
-68.4031
-68.71023
-68.94057
-69.09414
-69.17091
-69.32448
-69.554825
-69.70838
-69.93873
-70.16907
-70.32263
-70.55297
-70.78332
-70.936874
-71.16722
-71.47434
-71.78147
-72.01181
-72.165375
-72.24216
-72.31893
-72.472496
-72.62606
-72.8564
-73.08675
-73.2403
-73.39387
-73.47065
-73.54743
-73.85456
-74.161674
-74.4688
-74.69914
-74.77593
-74.85271
-74.92949
-75.083046
-75.23662
-75.390175
-75.54373
-75.54373
-75.62052
-75.77408
-75.92764
-76.15799
-76.234764
-76.31155
-76.38833
-76.618675
-76.77223
-76.77223
-76.69545
-76.69545
-76.77223
-76.92579
-77.07936
-77.23292
-77.38648
-77.463264
-77.54005
-77.61682
-77.61682
-77.6936
-77.84717
-78.00073
-78.00073
-77.92395
-77.84717
-77.84717
-77.84717
-77.92395
-78.00073
-78.15429
-78.23107
-78.23107
-78.23107
-78.23107
-78.30785
-78.30785
-78.30785
-78.15429
-78.07751
-78.07751
-78.15429
-78.30785
-78.384636
-78.23107
-78.15429
-78.07751
-78.07751
-78.07751
-78.07751
-78.00073
-77.92395
-77.84717
-77.84717
-77.770386
-77.6936
-77.6936
-77.61682
-77.61682
-77.61682
-77.54005
-77.463264
-77.38648
-77.3097
-77.156136
-77.00258
-76.92579
-76.92579
-76.849014
-76.77223
-76.69545
-76.54189
-76.54189
-76.54189
-76.54189
-76.38833
-76.234764
-76.08121
-76.00442
-76.00442
-76.00442
-75.85086
-75.6973
-75.54373
-75.54373
-75.54373
-75.54373
-75.46696
-75.31339
-75.23662
-75.23662
-75.15983
-75.083046
-74.85271
-74.545586
-74.39202
-74.31525
-74.31525
-74.39202
-74.4688
-74.39202
-74.161674
-74.00812
-74.00812
-74.00812
-74.00812
-74.00812
-74.00812
-74.00812
-73.85456
-73.70099
-73.47065
-73.2403
-73.08675
-73.009964
-72.93318
-72.8564
-72.8564
-72.8564
-72.8564
-72.77962
-72.70284
-72.70284
-72.54928
-72.39571
-72.165375
-72.165375
-72.165375
-72.31893
-72.31893
-72.24216
-72.08859
-72.01181
-71.858246
-71.78147
-71.70469
-71.62791
-71.551125
-71.47434
-71.47434
-71.39756
-71.39756
-71.39756
-71.39756
-71.244
-71.09044
-70.936874
-70.78332
-70.706535
-70.706535
-70.8601
-70.8601
-70.8601
-70.78332
-70.62975
-70.47619
-70.32263
-70.24585
-70.092285
-70.0155
-70.0155
-70.092285
-70.092285
-70.0155
-69.86194
-69.70838
-69.554825
-69.40125
-69.40125
-69.40125
-69.47804
-69.554825
-69.47804
-69.247696
-69.01736
-68.94057
-68.94057
-68.863785
-68.863785
-68.78701
-68.71023
-68.71023
-68.71023
-68.55667
-68.4031
-68.4031
-68.4031
-68.4031
-68.4031
-68.326324
-68.17276
-68.019196
-67.94241
-67.94241
-67.94241
-67.86564
-67.86564
-67.712074
-67.63529
-67.55851
-67.63529
-67.55851
-67.55851
-67.40495
-67.17461
-67.02104
-66.867485
-66.867485
-66.7907
-66.71392
-66.71392
-66.63714
-66.63714
-66.560356
-66.560356
-66.48358
-66.33002
-66.253235
-66.09967
-66.022896
-65.86933
-65.71577
-65.638985
-65.56221
-65.408646
-65.33186
-65.33186
-65.408646
-65.48543
-65.408646
-65.25508
-65.02474
-64.87118
-64.794395
-64.64084
-64.487274
-64.33371
-64.18015
-64.10336
-64.10336
-64.18015
-64.33371
-64.41049
-64.33371
-64.02659
-63.796246
-63.64268
-63.719467
-63.796246
-63.719467
-63.48912
-63.25878
-63.105217
-63.105217
-63.028435
-62.874874
-62.79809
-62.79809
-62.64453
-62.414192
-62.260624
-62.260624
-62.260624
-62.107063
-61.87672
-61.646378
-61.5696
-61.416035
-61.339252
-61.18569
-61.108913
-60.95535
-60.80179
-60.725006
-60.648228
-60.57144
-60.341103
-60.110756
-59.957195
-59.803635
-59.726856
-59.726856
-59.65007
-59.57329
-59.49651
-59.41973
-59.26617
-59.035824
-58.80548
-58.575138
-58.421577
-58.268013
-58.268013
-58.191235
-58.037674
-57.88411
-57.73055
-57.57699
-57.423424
-57.423424
-57.34664
-57.269863
-57.039516
-56.809177
-56.809177
-56.732395
-56.655617
-56.42527
-56.19493
-56.041367
-56.041367
-56.041367
-55.964584
-55.811024
-55.65746
-55.58068
-55.42712
-55.273556
-55.196774
-55.196774
-55.119995
-55.043213
-54.889652
-54.65931
-54.582527
-54.65931
-54.65931
-54.65931
-54.582527
-54.428967
-54.198624
-53.96828
-53.8915
-53.8915
-53.8915
-53.8915
-53.8915
-53.8915
-53.814716
-53.814716
-53.661156
-53.584377
-53.50759
-53.35403
-53.12369
-53.046906
-52.970127
-52.893345
-52.816566
-52.816566
-52.893345
-52.893345
-52.970127
-52.970127
-52.970127
-52.893345
-52.893345
-52.816566
-52.663006
-52.58622
-52.58622
-52.58622
-52.663006
-52.663006
-52.58622
-52.50944
-52.35588
-52.2791
-52.2791
-52.20232
-52.125534
-52.125534
-52.20232
-52.2791
-52.20232
-52.048756
-51.971973
-52.048756
-52.125534
-52.125534
-51.971973
-51.895195
-51.818413
-51.74163
-51.74163
-51.74163
-51.74163
-51.74163
-51.66485
-51.58807
-51.58807
-51.66485
-51.66485
-51.58807
-51.66485
-51.66485
-51.58807
-51.511288
-51.43451
-51.43451
-51.357727
-51.280945
-51.204163
-51.127384
-51.127384
-51.127384
-51.127384
-51.050602
-51.127384
-51.127384
-51.127384
-51.050602
-50.89704
-50.82026
-50.743477
-50.743477
-50.82026
-50.89704
-50.973824
-50.89704
-50.82026
-50.82026
-50.743477
-50.6667
-50.589916
-50.589916
-50.589916
-50.589916
-50.589916
-50.6667
-50.743477
-50.743477
-50.589916
-50.513138
-50.436356
-50.513138
-50.513138
-50.359573
-50.28279
-50.359573
-50.359573
-50.436356
-50.436356
-50.359573
-50.359573
-50.359573
-50.359573
-50.359573
-50.359573
-50.359573
-50.359573
-50.28279
-50.206013
-50.206013
-50.28279
-50.359573
-50.359573
-50.28279
-50.206013
-50.206013
-50.359573
-50.436356
-50.436356
-50.359573
-50.359573
-50.436356
-50.513138
-50.513138
-50.436356
-50.359573
-50.436356
-50.513138
-50.6667
-50.743477
-50.82026
-50.82026
-50.743477
-50.743477
-50.743477
-50.743477
-50.743477
-50.82026
-50.82026
-50.82026
-50.82026
-50.89704
-51.050602
-51.204163
-51.204163
-51.204163
-51.127384
-51.050602
-50.973824
-50.973824
-51.050602
-51.204163
-51.280945
-51.280945
-51.280945
-51.280945
-51.357727
-51.43451
-51.357727
-51.280945
-51.204163
-51.127384
-51.127384
-51.204163
-51.204163
-51.280945
-51.357727
-51.43451
-51.357727
-51.357727
-51.511288
-51.66485
-51.66485
-51.58807
-51.43451
-51.357727
-51.357727
-51.43451
-51.43451
-51.511288
-51.511288
-51.511288
-51.511288
-51.58807
-51.58807
-51.58807
-51.58807
-51.58807
-51.58807
-51.66485
-51.74163
-51.818413
-51.818413
-51.895195
-51.895195
-51.895195
-51.895195
-51.971973
-52.048756
-52.125534
-52.048756
-51.971973
-51.895195
-51.895195
-51.895195
-51.971973
-51.971973
-51.971973
-52.048756
-52.048756
-52.048756
-51.971973
-52.048756
-52.125534
-52.20232
-52.2791
-52.2791
-52.35588
-52.50944
-52.50944
-52.50944
-52.43266
-52.43266
-52.50944
-52.663006
-52.739784
-52.739784
-52.739784
-52.739784
-52.739784
-52.663006
-52.739784
-52.893345
-52.970127
-52.970127
-52.970127
-52.970127
-52.893345
-52.816566
-52.739784
-52.816566
-52.893345
-52.970127
-53.046906
-53.12369
-53.046906
-53.046906
-53.046906
-53.046906
-53.12369
-53.12369
-53.20047
-53.20047
-53.20047
-53.046906
-53.046906
-53.046906
-53.12369
-53.20047
-53.20047
-53.20047
-53.12369
-53.20047
-53.35403
-53.50759
-53.50759
-53.430813
-53.35403
-53.277252
-53.277252
-53.20047
-53.277252
-53.430813
-53.430813
-53.50759
-53.430813
-53.430813
-53.430813
-53.50759
-53.584377
-53.661156
-53.737938
-53.737938
-53.737938
-53.737938
-53.661156
-53.584377
-53.584377
-53.584377
-53.584377
-53.584377
-53.584377
-53.584377
-53.584377
-53.661156
-53.661156
-53.584377
-53.430813
-53.35403
-53.430813
-53.584377
-53.661156
-53.737938
-53.814716
-53.814716
-53.737938
-53.661156
-53.661156
-53.737938
-53.814716
-53.814716
-53.814716
-53.661156
-53.430813
-53.35403
-53.35403
-53.430813
-53.50759
-53.50759
-53.430813
-53.50759
-53.661156
-53.661156
-53.50759
-53.430813
-53.50759
-53.50759
-53.430813
-53.277252
-53.20047
-53.277252
-53.430813
-53.430813
-53.430813
-53.277252
-53.20047
-53.20047
-53.20047
-53.12369
-53.046906
-52.970127
-52.970127
-52.970127
-52.970127
-52.970127
-52.970127
-52.970127
-52.970127
-52.893345
-52.893345
-52.816566
-52.893345
-52.816566
-52.739784
-52.663006
-52.58622
-52.50944
-52.50944
-52.50944
-52.58622
-52.58622
-52.58622
-52.50944
-52.43266
-52.43266
-52.35588
-52.43266
-52.43266
-52.35588
-52.125534
-52.048756
-52.048756
-52.125534
-52.20232
-52.20232
-52.20232
-52.20232
-52.125534
-52.048756
-51.971973
-51.818413
-51.66485
-51.66485
-51.66485
-51.74163
-51.66485
-51.58807
-51.43451
-51.43451
-51.511288
-51.58807
-51.66485
-51.58807
-51.58807
-51.511288
-51.511288
-51.43451
-51.43451
-51.43451
-51.43451
-51.357727
-51.204163
-51.127384
-51.050602
-51.050602
-51.050602
-50.973824
-51.050602
-51.050602
-51.050602
-50.973824
-50.89704
-50.82026
-50.82026
-50.82026
-50.82026
-50.82026
-50.82026
-50.743477
-50.743477
-50.6667
-50.6667
-50.589916
-50.513138
-50.513138
-50.436356
-50.359573
-50.28279
-50.206013
-50.206013
-50.206013
-50.206013
-50.12923
-50.05245
-50.05245
-50.05245
-50.12923
-50.12923
-50.05245
-49.97567
-49.822105
-49.745327
-49.668545
-49.514984
-49.4382
-49.514984
-49.591763
-49.591763
-49.514984
-49.4382
-49.4382
-49.36142
-49.36142
-49.20786
-49.131077
-49.131077
-49.131077
-49.131077
-49.0543
-48.977516
-48.977516
-49.0543
-49.131077
-49.0543
-48.977516
-48.823956
-48.823956
-48.747173
-48.747173
-48.747173
-48.747173
-48.67039
-48.593613
-48.51683
-48.36327
-48.36327
-48.44005
-48.44005
-48.44005
-48.286488
-48.209705
-48.286488
-48.286488
-48.286488
-48.209705
-48.132927
-48.132927
-48.056145
-48.056145
-48.056145
-48.132927
-48.132927
-47.979362
-47.902584
-47.8258
-47.8258
-47.74902
-47.8258
-47.8258
-47.8258
-47.74902
-47.74902
-47.74902
-47.74902
-47.74902
-47.67224
-47.59546
-47.518677
-47.441895
-47.441895
-47.441895
-47.441895
-47.441895
-47.365116
-47.288334
-47.21155
-47.134773
-47.134773
-47.134773
-47.134773
-47.134773
-47.134773
-47.05799
-46.98121
-46.90443
-46.82765
-46.90443
-46.90443
-46.90443
-46.82765
-46.82765
-46.750866
-46.750866
-46.750866
-46.750866
-46.82765
-46.82765
-46.750866
-46.597305
-46.520523
-46.597305
-46.597305
-46.520523
-46.443745
-46.520523
-46.443745
-46.29018
-46.29018
-46.29018
-46.366962
-46.366962
-46.29018
-46.2134
-46.2134
-46.13662
-46.13662
-46.059837
-46.059837
-46.2134
-46.2134
-46.13662
-46.059837
-45.98306
-46.13662
-46.2134
-46.2134
-46.059837
-45.906277
-45.829494
-45.829494
-45.906277
-45.906277
-45.906277
-45.906277
-45.906277
-45.829494
-45.752716
-45.752716
-45.829494
-45.752716
-45.59915
-45.522373
-45.44559
-45.36881
-45.36881
-45.36881
-45.36881
-45.44559
-45.44559
-45.44559
-45.44559
-45.44559
-45.44559
-45.44559
-45.44559
-45.36881
-45.36881
-45.44559
-45.44559
-45.29203
-45.138466
-45.061687
-45.138466
-45.21525
-45.21525
-45.21525
-45.21525
-45.21525
-45.29203
-45.29203
-45.29203
-45.29203
-45.21525
-45.138466
-45.138466
-45.138466
-45.138466
-45.138466
-45.138466
-45.138466
-45.21525
-45.36881
-45.44559
-45.44559
-45.36881
-45.36881
-45.36881
-45.36881
-45.36881
-45.29203
-45.21525
-45.29203
-45.36881
-45.44559
-45.522373
-45.59915
-45.59915
-45.59915
-45.59915
-45.522373
-45.44559
-45.36881
-45.36881
-45.44559
-45.522373
-45.522373
-45.59915
-45.675934
-45.752716
-45.752716
-45.752716
-45.675934
-45.675934
-45.675934
-45.675934
-45.675934
-45.675934
-45.752716
-45.829494
-45.906277
-45.906277
-45.98306
-45.98306
-45.906277
-45.829494
-45.752716
-45.752716
-45.829494
-45.829494
-45.906277
-45.98306
-45.98306
-46.059837
-46.13662
-46.13662
-46.13662
-46.059837
-45.98306
-46.059837
-46.13662
-46.2134
-46.2134
-46.2134
-46.2134
-46.13662
-46.13662
-46.13662
-46.13662
-46.13662
-46.29018
-46.366962
-46.366962
-46.366962
-46.366962
-46.366962
-46.29018
-46.366962
-46.443745
-46.520523
-46.443745
-46.366962
-46.366962
-46.443745
-46.520523
-46.520523
-46.597305
-46.597305
-46.597305
-46.597305
-46.520523
-46.520523
-46.597305
-46.597305
-46.597305
-46.597305
-46.520523
-46.597305
-46.674088
-46.674088
-46.750866
-46.82765
-46.82765
-46.82765
-46.750866
-46.750866
-46.750866
-46.750866
-46.90443
-46.90443
-46.82765
-46.750866
-46.82765
-46.82765
-46.90443
-46.90443
-46.90443
-46.90443
-46.90443
-46.90443
-47.05799
-47.05799
-47.134773
-47.05799
-47.05799
-47.05799
-47.05799
-47.05799
-47.134773
-47.134773
-47.21155
-47.288334
-47.365116
-47.365116
-47.288334
-47.288334
-47.365116
-47.518677
-47.59546
-47.518677
-47.365116
-47.365116
-47.441895
-47.59546
-47.59546
-47.59546
-47.518677
-47.59546
-47.59546
-47.518677
-47.59546
-47.67224
-47.67224
-47.67224
-47.59546
-47.67224
-47.67224
-47.67224
-47.67224
-47.67224
-47.74902
-47.74902
-47.67224
-47.74902
-47.8258
-47.8258
-47.8258
-47.8258
-47.8258
-47.902584
-47.8258
-47.74902
-47.74902
-47.67224
-47.67224
-47.518677
-47.288334
-47.21155
-47.05799
-46.98121
-46.82765
-46.674088
-46.750866
-47.05799
-47.441895
-47.8258
-47.979362
-47.902584
-47.74902
-47.518677
-47.441895
-47.59546
-47.8258
-47.902584
-47.8258
-47.74902
-47.59546
-47.59546
-47.59546
-47.518677
-47.441895
-47.441895
-47.59546
-47.74902
-47.902584
-47.902584
-47.902584
-47.8258
-47.74902
-47.67224
-47.74902
-47.74902
-47.8258
-47.8258
-47.979362
-48.132927
-48.209705
-48.286488
-48.36327
-48.36327
-48.44005
-48.44005
-48.44005
-48.44005
-48.36327
-48.36327
-48.286488
-48.36327
-48.286488
-48.209705
-48.286488
-48.44005
-48.593613
-48.747173
-48.823956
-48.900734
-48.977516
-48.977516
-48.823956
-48.593613
-48.51683
-48.593613
-48.67039
-48.823956
-48.977516
-49.20786
-49.36142
-49.514984
-49.591763
-49.591763
-49.591763
-49.591763
-49.514984
-49.4382
-49.4382
-49.4382
-49.4382
-49.4382
-49.591763
-49.745327
-49.898888
-49.97567
-49.97567
-50.05245
-50.05245
-50.206013
-50.28279
-50.28279
-50.206013
-50.206013
-50.28279
-50.436356
-50.436356
-50.513138
-50.513138
-50.589916
-50.82026
-50.973824
-50.973824
-50.973824
-50.973824
-50.89704
-50.973824
-51.050602
-51.127384
-51.280945
-51.357727
-51.43451
-51.43451
-51.511288
-51.511288
-51.58807
-51.58807
-51.74163
-51.818413
-51.818413
-51.818413
-51.895195
-52.048756
-52.125534
-52.20232
-52.20232
-52.20232
-52.2791
-52.35588
-52.50944
-52.50944
-52.58622
-52.663006
-52.739784
-52.739784
-52.816566
-52.893345
-52.893345
-52.893345
-52.970127
-53.046906
-53.12369
-53.20047
-53.277252
-53.430813
-53.430813
-53.430813
-53.430813
-53.50759
-53.584377
-53.584377
-53.584377
-53.661156
-53.737938
-53.8915
-53.96828
-53.96828
-53.96828
-53.96828
-54.12184
-54.198624
-54.275402
-54.275402
-54.12184
-54.198624
-54.275402
-54.50575
-54.65931
-54.736088
-54.81287
-54.736088
-54.736088
-54.736088
-54.736088
-54.889652
-55.043213
-55.119995
-55.196774
-55.196774
-55.196774
-55.196774
-55.350338
-55.42712
-55.5039
-55.5039
-55.5039
-55.5039
-55.5039
-55.5039
-55.5039
-55.42712
-55.5039
-55.58068
-55.734245
-55.887806
-55.811024
-55.811024
-55.811024
-55.887806
-55.887806
-55.887806
-55.887806
-55.964584
-56.041367
-55.964584
-55.964584
-56.041367
-56.19493
-56.19493
-56.19493
-56.118145
-56.118145
-56.118145
-56.118145
-56.118145
-56.118145
-56.118145
-56.118145
-56.118145
-56.118145
-56.118145
-56.041367
-55.964584
-55.964584
-55.811024
-55.734245
-55.65746
-55.734245
-55.811024
-55.887806
-55.811024
-55.811024
-55.887806
-55.964584
-56.041367
-55.964584
-55.887806
-55.887806
-55.964584
-56.041367
-56.041367
-55.964584
-55.887806
-55.811024
-55.811024
-55.887806
-56.041367
-56.118145
-56.118145
-56.118145
-56.118145
-55.887806
-55.65746
-55.5039
-55.42712
-55.5039
-55.5039
-55.5039
-55.58068
-55.58068
-55.5039
-55.5039
-55.58068
-55.58068
-55.58068
-55.5039
-55.42712
-55.42712
-55.5039
-55.5039
-55.5039
-55.42712
-55.42712
-55.42712
-55.5039
-55.5039
-55.5039
-55.42712
-55.42712
-55.350338
-55.350338
-55.273556
-55.273556
-55.196774
-55.196774
-55.273556
-55.196774
-55.119995
-55.119995
-55.119995
-55.119995
-55.043213
-54.966434
-54.966434
-54.889652
-54.81287
-54.736088
-54.736088
-54.81287
-54.889652
-54.889652
-54.889652
-54.81287
-54.736088
-54.81287
-54.889652
-54.966434
-54.966434
-54.81287
-54.65931
-54.582527
-54.582527
-54.65931
-54.736088
-54.65931
-54.582527
-54.50575
-54.50575
-54.582527
-54.582527
-54.50575
-54.428967
-54.275402
-54.198624
-54.198624
-54.198624
-54.352184
-54.352184
-54.275402
-54.12184
-54.045063
-54.12184
-54.198624
-54.12184
-53.96828
-53.96828
-53.96828
-53.8915
-53.814716
-53.814716
-53.814716
-53.814716
-53.8915
-53.8915
-53.814716
-53.661156
-53.584377
-53.50759
-53.430813
-53.430813
-53.430813
-53.50759
-53.430813
-53.35403
-53.20047
-53.12369
-53.12369
-53.12369
-53.12369
-53.12369
-53.20047
-53.35403
-53.430813
-53.430813
-53.35403
-53.20047
-53.12369
-52.970127
-52.893345
-52.816566
-52.816566
-52.893345
-53.046906
-53.046906
-52.893345
-52.893345
-52.893345
-52.893345
-52.816566
-52.663006
-52.50944
-52.50944
-52.43266
-52.43266
-52.2791
-52.20232
-52.20232
-52.20232
-52.125534
-51.971973
-51.818413
-51.818413
-51.818413
-51.818413
-51.74163
-51.74163
-51.74163
-51.74163
-51.74163
-51.66485
-51.58807
-51.511288
-51.43451
-51.357727
-51.204163
-51.204163
-51.280945
-51.357727
-51.43451
-51.357727
-51.357727
-51.43451
-51.43451
-51.43451
-51.280945
-51.127384
-50.973824
-50.89704
-50.82026
-50.743477
-50.6667
-50.589916
-50.513138
-50.513138
-50.589916
-50.589916
-50.513138
-50.359573
-50.359573
-50.28279
-50.12923
-49.97567
-49.822105
-49.745327
-49.822105
-49.822105
-49.898888
-49.97567
-49.898888
-49.898888
-49.822105
-49.745327
-49.591763
-49.4382
-49.36142
-49.4382
-49.514984
-49.514984
-49.514984
-49.514984
-49.514984
-49.4382
-49.4382
-49.36142
-49.28464
-49.20786
-49.131077
-49.0543
-48.977516
-48.900734
-48.823956
-48.747173
-48.67039
-48.593613
-48.593613
-48.593613
-48.593613
-48.51683
-48.44005
-48.36327
-48.36327
-48.286488
-48.209705
-48.056145
-47.979362
-47.979362
-47.902584
-47.902584
-47.8258
-47.74902
-47.74902
-47.59546
-47.518677
-47.441895
-47.441895
-47.441895
-47.441895
-47.441895
-47.365116
-47.288334
-47.134773
-47.05799
-46.98121
-46.98121
-46.98121
-46.98121
-46.98121
-46.98121
-46.90443
-46.82765
-46.82765
-46.750866
-46.674088
-46.597305
-46.597305
-46.520523
-46.443745
-46.29018
-46.2134
-46.29018
-46.29018
-46.29018
-46.2134
-46.2134
-46.2134
-46.13662
-45.98306
-45.829494
-45.752716
-45.675934
-45.675934
-45.59915
-45.59915
-45.59915
-45.675934
-45.675934
-45.59915
-45.44559
-45.29203
-45.138466
-45.138466
-45.138466
-45.138466
-45.138466
-45.138466
-45.061687
-44.984905
-44.754562
-44.67778
-44.601
-44.601
-44.52422
-44.52422
-44.447437
-44.52422
-44.52422
-44.447437
-44.37066
-44.293877
-44.217094
-44.140316
-44.063534
-43.98675
-43.98675
-43.90997
-43.83319
-43.679626
-43.679626
-43.679626
-43.679626
-43.526066
-43.449284
-43.372505
-43.449284
-43.372505
-43.295723
-43.21894
-43.21894
-43.142162
-43.06538
-43.06538
-42.988598
-42.91182
-42.835037
-42.758255
-42.758255
-42.835037
-42.835037
-42.758255
-42.681477
-42.604694
-42.527912
-42.527912
-42.527912
-42.527912
-42.451134
-42.37435
-42.29757
-42.22079
-42.067226
-41.990448
-41.990448
-41.990448
-42.067226
-41.990448
-41.913666
-41.913666
-41.913666
-41.913666
-41.760105
-41.760105
-41.760105
-41.760105
-41.760105
-41.760105
-41.60654
-41.45298
-41.376198
-41.376198
-41.45298
-41.45298
-41.29942
-41.145855
-40.992294
-41.069077
-41.145855
-41.222637
-41.145855
-40.992294
-40.915512
-40.915512
-40.992294
-40.992294
-40.915512
-40.838734
-40.838734
-40.838734
-40.838734
-40.68517
-40.60839
-40.454826
-40.454826
-40.378044
-40.301266
-40.301266
-40.224483
-40.224483
-40.224483
-40.301266
-40.301266
-40.224483
-39.99414
-39.91736
-39.99414
-40.1477
-40.1477
-40.070923
-39.99414
-39.91736
-39.84058
-39.84058
-39.84058
-39.91736
-39.84058
-39.763798
-39.610237
-39.533455
-39.610237
-39.610237
-39.533455
-39.379894
-39.14955
-39.14955
-39.22633
-39.303112
-39.22633
-39.22633
-39.14955
-39.14955
-39.07277
-38.995987
-38.91921
-38.842426
-38.765644
-38.765644
-38.765644
-38.765644
-38.842426
-38.765644
-38.612083
-38.458523
-38.38174
-38.458523
-38.5353
-38.5353
-38.458523
-38.38174
-38.38174
-38.38174
-38.30496
-38.22818
-38.151398
-38.151398
-38.074615
-38.074615
-38.074615
-38.074615
-38.074615
-38.074615
-37.997837
-37.921055
-37.844273
-37.767494
-37.767494
-37.767494
-37.844273
-37.767494
-37.767494
-37.690712
-37.690712
-37.61393
-37.46037
-37.46037
-37.46037
-37.46037
-37.46037
-37.46037
-37.46037
-37.46037
-37.383587
-37.383587
-37.46037
-37.46037
-37.46037
-37.30681
-37.230026
-37.230026
-37.30681
-37.30681
-37.230026
-37.153244
-37.153244
-37.153244
-37.230026
-37.230026
-37.153244
-37.153244
-37.153244
-37.153244
-37.153244
-37.153244
-37.076466
-36.99968
-36.99968
-36.99968
-36.99968
-36.99968
-36.99968
-36.9229
-36.9229
-36.9229
-36.9229
-36.99968
-36.99968
-36.99968
-36.99968
-36.9229
-36.769337
-36.69256
-36.69256
-36.84612
-36.9229
-36.9229
-36.84612
-36.84612
-36.9229
-36.84612
-36.769337
-36.69256
-36.615776
-36.615776
-36.615776
-36.769337
-36.84612
-36.769337
-36.69256
-36.615776
-36.615776
-36.69256
-36.769337
-36.769337
-36.69256
-36.615776
-36.615776
-36.615776
-36.615776
-36.615776
-36.538994
-36.615776
-36.615776
-36.615776
-36.615776
-36.69256
-36.615776
-36.538994
-36.462215
-36.462215
-36.538994
-36.538994
-36.462215
-36.385433
-36.385433
-36.385433
-36.385433
-36.385433
-36.385433
-36.462215
-36.385433
-36.30865
-36.231873
-36.15509
-36.15509
-36.231873
-36.231873
-36.231873
-36.231873
-36.15509
-36.15509
-36.15509
-36.231873
-36.231873
-36.231873
-36.15509
-36.15509
-36.231873
-36.231873
-36.15509
-36.15509
-36.07831
-36.00153
-36.00153
-36.00153
-36.00153
-36.00153
-35.924747
-35.924747
-35.924747
-35.924747
-35.924747
-35.924747
-35.847965
-35.771187
-35.694405
-35.694405
-35.617622
-35.694405
-35.694405
-35.617622
-35.617622
-35.540844
-35.617622
-35.617622
-35.540844
-35.46406
-35.46406
-35.46406
-35.540844
-35.540844
-35.38728
-35.3105
-35.3105
-35.3105
-35.3105
-35.3105
-35.3105
-35.23372
-35.23372
-35.23372
-35.23372
-35.23372
-35.080154
-35.003376
-34.926594
-34.84981
-34.84981
-34.926594
-34.926594
-34.926594
-34.84981
-34.69625
-34.69625
-34.773033
-34.84981
-34.773033
-34.69625
-34.61947
-34.61947
-34.61947
-34.61947
-34.61947
-34.61947
-34.54269
-34.465908
-34.465908
-34.465908
-34.54269
-34.54269
-34.54269
-34.465908
-34.389126
-34.389126
-34.389126
-34.389126
-34.312347
-34.312347
-34.312347
-34.312347
-34.235565
-34.158783
-34.082005
-34.082005
-34.158783
-34.235565
-34.158783
-34.082005
-34.005222
-33.92844
-33.92844
-34.005222
-33.92844
-33.85166
-33.77488
-33.77488
-33.85166
-33.85166
-33.698097
-33.62132
-33.62132
-33.698097
-33.77488
-33.85166
-33.77488
-33.62132
-33.62132
-33.77488
-33.77488
-33.77488
-33.62132
-33.544537
-33.544537
-33.544537
-33.467754
-33.467754
-33.390976
-33.390976
-33.390976
-33.314194
-33.314194
-33.314194
-33.390976
-33.467754
-33.467754
-33.390976
-33.314194
-33.314194
-33.160633
-33.08385
-33.08385
-33.23741
-33.390976
-33.390976
-33.23741
-33.08385
-33.00707
-33.08385
-33.160633
-33.23741
-33.314194
-33.23741
-33.160633
-33.160633
-33.160633
-33.160633
-33.08385
-33.08385
-33.00707
-33.00707
-33.00707
-33.08385
-33.00707
-33.00707
-32.93029
-32.93029
-32.93029
-32.93029
-32.853508
-32.93029
-33.00707
-33.00707
-32.93029
-32.853508
-32.776726
-32.776726
-32.853508
-32.93029
-32.853508
-32.776726
-32.776726
-32.699947
-32.699947
-32.699947
-32.623165
-32.469604
-32.31604
-32.23926
-32.392822
-32.469604
-32.469604
-32.469604
-32.469604
-32.546383
-32.469604
-32.31604
-32.23926
-32.23926
-32.23926
-32.23926
-32.16248
-32.085697
-32.00892
-32.085697
-32.085697
-32.085697
-32.00892
-31.932137
-32.00892
-32.085697
-32.00892
-31.855356
-31.778576
-31.701794
-31.778576
-31.855356
-31.932137
-31.855356
-31.701794
-31.625013
-31.625013
-31.625013
-31.625013
-31.548233
-31.39467
-31.317888
-31.241108
-31.241108
-31.241108
-31.241108
-31.241108
-31.241108
-31.241108
-31.164328
-31.010765
-30.933985
-30.933985
-30.933985
-30.857203
-30.703642
-30.703642
-30.703642
-30.780422
-30.780422
-30.703642
-30.55008
-30.55008
-30.55008
-30.55008
-30.473299
-30.473299
-30.473299
-30.473299
-30.473299
-30.396517
-30.319736
-30.319736
-30.396517
-30.396517
-30.319736
-30.242956
-30.166174
-30.166174
-30.166174
-30.166174
-30.089394
-30.089394
-30.089394
-30.012613
-29.85905
-29.78227
-29.705488
-29.78227
-29.85905
-29.85905
-29.935831
-29.85905
-29.78227
-29.78227
-29.78227
-29.705488
-29.628708
-29.475145
-29.398365
-29.475145
-29.475145
-29.475145
-29.475145
-29.475145
-29.475145
-29.475145
-29.398365
-29.398365
-29.321583
-29.321583
-29.244802
-29.244802
-29.168022
-29.168022
-29.168022
-29.09124
-29.01446
-28.93768
-28.93768
-29.01446
-29.01446
-29.01446
-29.01446
-29.09124
-29.01446
-28.93768
-28.93768
-28.93768
-28.860897
-28.784117
-28.707336
-28.707336
-28.707336
-28.707336
-28.707336
-28.630554
-28.553774
-28.630554
-28.707336
-28.707336
-28.707336
-28.630554
-28.553774
-28.400211
-28.323431
-28.24665
-28.323431
-28.400211
-28.400211
-28.400211
-28.400211
-28.476994
-28.476994
-28.400211
-28.400211
-28.323431
-28.24665
-28.169868
-28.169868
-28.169868
-28.24665
-28.24665
-28.323431
-28.323431
-28.24665
-28.169868
-28.093088
-28.093088
-28.169868
-28.169868
-28.093088
-28.016308
-28.016308
-28.016308
-27.939526
-27.862745
-27.862745
-27.939526
-28.016308
-27.939526
-27.939526
-27.862745
-27.709183
-27.632402
-27.709183
-27.785963
-27.862745
-27.862745
-27.862745
-27.709183
-27.632402
-27.47884
-27.47884
-27.555622
-27.632402
-27.632402
-27.555622
-27.47884
-27.47884
-27.47884
-27.402058
-27.402058
-27.402058
-27.47884
-27.47884
-27.32528
-27.32528
-27.402058
-27.47884
-27.555622
-27.47884
-27.47884
-27.47884
-27.402058
-27.248497
-27.018154
-26.941374
-27.018154
-27.094936
-27.171717
-27.094936
-27.094936
-27.018154
-27.018154
-26.941374
-27.018154
-27.018154
-27.018154
-26.941374
-26.941374
-26.864594
-26.787811
-26.711031
-26.711031
-26.787811
-26.787811
-26.787811
-26.634249
-26.557468
-26.480688
-26.480688
-26.480688
-26.557468
-26.557468
-26.557468
-26.403906
-26.327126
-26.250345
-26.250345
-26.250345
-26.173563
-26.096783
-26.173563
-26.250345
-26.250345
-26.096783
-26.020002
-26.020002
-26.020002
-25.86644
-25.712877
-25.636095
-25.636095
-25.712877
-25.712877
-25.712877
-25.712877
-25.712877
-25.712877
-25.636095
-25.559317
-25.482534
-25.405752
-25.482534
-25.482534
-25.405752
-25.405752
-25.328974
-25.252192
-25.021849
-24.945066
-25.021849
-24.945066
-24.945066
-24.868288
-25.021849
-25.09863
-25.09863
-25.021849
-24.791506
-24.637943
-24.637943
-24.637943
-24.637943
-24.637943
-24.714725
-24.714725
-24.714725
-24.637943
-24.561163
-24.561163
-24.484383
-24.484383
-24.4076
-24.4076
-24.33082
-24.25404
-24.25404
-24.33082
-24.33082
-24.33082
-24.25404
-24.177258
-24.100477
-24.023697
-24.023697
-24.023697
-24.023697
-24.023697
-23.946915
-23.870132
-23.793354
-23.63979
-23.63979
-23.716572
-23.716572
-23.63979
-23.563011
-23.486229
-23.409447
-23.409447
-23.409447
-23.486229
-23.486229
-23.409447
-23.332668
-23.255886
-23.255886
-23.255886
-23.255886
-23.179104
-23.179104
-23.179104
-23.102325
-23.025543
-23.025543
-23.025543
-22.948761
-22.87198
-22.87198
-22.7952
-22.7952
-22.7952
-22.7952
-22.718418
-22.718418
-22.718418
-22.641638
-22.564857
-22.488077
-22.488077
-22.411295
-22.334515
-22.257734
-22.257734
-22.180952
-22.10417
-22.180952
-22.10417
-22.027391
-22.027391
-21.95061
-21.873827
-21.797049
-21.797049
-21.720266
-21.566706
-21.489923
-21.489923
-21.566706
-21.566706
-21.566706
-21.643484
-21.720266
-21.720266
-21.643484
-21.566706
-21.413141
-21.336363
-21.336363
-21.336363
-21.25958
-21.182798
-21.25958
-21.336363
-21.336363
-21.413141
-21.413141
-21.336363
-21.25958
-21.106018
-21.029238
-20.952456
-21.029238
-21.106018
-21.106018
-21.029238
-21.029238
-21.029238
-21.029238
-20.952456
-20.875675
-20.875675
-20.875675
-20.952456
-21.029238
-20.952456
-20.798895
-20.722113
-20.798895
-20.875675
-20.875675
-20.875675
-20.875675
-20.875675
-20.798895
-20.722113
-20.568552
-20.49177
-20.49177
-20.49177
-20.568552
-20.722113
-20.722113
-20.722113
-20.645332
-20.645332
-20.645332
-20.645332
-20.645332
-20.645332
-20.645332
-20.722113
-20.645332
-20.568552
-20.49177
-20.568552
-20.645332
-20.722113
-20.645332
-20.49177
-20.49177
-20.49177
-20.568552
-20.645332
-20.722113
-20.798895
-20.798895
-20.798895
-20.798895
-20.798895
-20.722113
-20.568552
-20.568552
-20.645332
-20.722113
-20.722113
-20.722113
-20.645332
-20.722113
-20.798895
-20.875675
-20.875675
-20.798895
-20.722113
-20.722113
-20.722113
-20.722113
-20.645332
-20.568552
-20.49177
-20.568552
-20.722113
-20.798895
-20.798895
-20.798895
-20.798895
-20.798895
-20.798895
-20.722113
-20.722113
-20.798895
-20.952456
-21.029238
-21.029238
-21.029238
-20.952456
-20.952456
-20.952456
-21.029238
-21.106018
-21.182798
-21.106018
-20.952456
-20.875675
-20.875675
-20.952456
-20.952456
-20.875675
-20.875675
-20.952456
-21.029238
-20.952456
-20.875675
-20.875675
-20.875675
-20.875675
-20.952456
-21.029238
-21.029238
-21.029238
-20.952456
-20.875675
-20.875675
-20.875675
-20.952456
-21.029238
-21.106018
-21.106018
-21.029238
-21.029238
-21.029238
-21.029238
-21.029238
-20.952456
-20.952456
-20.952456
-20.952456
-20.952456
-20.952456
-20.875675
-20.798895
-20.722113
-20.722113
-20.722113
-20.722113
-20.645332
-20.568552
-20.49177
-20.568552
-20.568552
-20.568552
-20.568552
-20.645332
-20.645332
-20.645332
-20.645332
-20.568552
-20.49177
-20.49177
-20.568552
-20.645332
-20.49177
-20.107864
-19.647179
-19.416836
-19.340055
-19.263275
-19.263275
-19.263275
-19.186493
-19.109713
-18.95615
-18.95615
-19.032932
-19.186493
-19.186493
-19.109713
-19.186493
-19.186493
-19.186493
-19.032932
-18.87937
-18.725807
-18.495464
-18.418684
-18.265121
-18.188341
-18.034779
-17.881216
-17.881216
-17.881216
-17.804436
-17.804436
-17.804436
-17.650873
-17.574093
-17.497313
-17.42053
-17.34375
-17.26697
-17.113407
-16.959845
-16.883064
-16.806284
-16.729502
-16.729502
-16.652721
-16.57594
-16.499159
-16.422379
-16.422379
-16.345596
-16.192036
-16.115253
-16.038473
-15.961693
-15.961693
-15.80813
-15.654568
-15.424225
-15.270662
-15.193882
-15.193882
-15.270662
-15.270662
-15.193882
-15.040319
-14.886759
-14.656416
-14.579634
-14.502853
-14.426073
-14.272511
-14.19573
-14.118948
-13.965387
-13.888605
-13.735043
-13.735043
-13.735043
-13.581482
-13.5047
-13.427919
-13.427919
-13.427919
-13.274357
-13.1975765
-13.044014
-12.967234
-12.813671
-12.6601095
-12.6601095
-12.583328
-12.506548
-12.506548
-12.429767
-12.429767
-12.429767
-12.429767
-12.429767
-12.276205
-12.045862
-11.815519
-11.661957
-11.661957
-11.661957
-11.661957
-11.5851755
-11.508394
-11.431614
-11.354833
-11.278051
-11.278051
-11.201271
-11.12449
-10.970928
-10.817366
-10.817366
-10.740585
-10.663804
-10.587023
-10.510242
-10.510242
-10.510242
-10.587023
-10.663804
-10.587023
-10.433461
-10.35668
-10.35668
-10.35668
-10.2799
-10.049557
-9.895994
-9.895994
-9.9727745
-9.9727745
-10.049557
-9.9727745
-9.895994
-9.895994
-9.819214
-9.742432
-9.742432
-9.665651
-9.665651
-9.665651
-9.588871
-9.588871
-9.588871
-9.512089
-9.435308
-9.358527
-9.204966
-9.128184
-9.128184
-9.204966
-9.204966
-9.204966
-9.128184
-9.128184
-9.051403
-9.051403
-8.974623
-8.974623
-8.974623
-8.974623
-8.897841
-8.897841
-8.82106
-8.82106
-8.74428
-8.590717
-8.437156
-8.437156
-8.513937
-8.513937
-8.437156
-8.283593
-8.206812
-8.130032
-8.130032
-8.05325
-7.9764695
-7.9764695
-7.9764695
-7.9764695
-7.9764695
-7.8229074
-7.669346
-7.5925646
-7.5157833
-7.5157833
-7.5157833
-7.5157833
-7.4390025
-7.4390025
-7.3622217
-7.2854404
-7.131879
-7.0550976
-7.131879
-7.131879
-7.131879
-7.0550976
-7.0550976
-7.0550976
-6.978317
-6.978317
-6.978317
-6.9015355
-6.8247547
-6.6711926
-6.6711926
-6.594412
-6.5176306
-6.44085
-6.44085
-6.44085
-6.364069
-6.2872877
-6.210507
-6.056945
-5.980164
-5.980164
-5.980164
-5.980164
-5.980164
-5.980164
-5.903383
-5.826602
-5.826602
-5.7498207
-5.67304
-5.596259
-5.519478
-5.442697
-5.442697
-5.442697
-5.442697
-5.3659163
-5.289135
-5.212354
-5.058792
-4.9820113
-4.9820113
-5.058792
-5.058792
-4.9820113
-4.90523
-4.8284492
-4.751668
-4.751668
-4.751668
-4.674887
-4.521325
-4.4445443
-4.367763
-4.2909822
-4.2909822
-4.2142015
-4.13742
-4.13742
-4.0606394
-3.983858
-3.9070773
-3.8302965
-3.8302965
-3.8302965
-3.8302965
-3.8302965
-3.6767344
-3.6767344
-3.6767344
-3.6767344
-3.7535152
-3.6767344
-3.5231724
-3.3696105
-3.3696105
-3.3696105
-3.2928295
-3.1392674
-3.0624864
-3.1392674
-3.1392674
-3.1392674
-2.9857056
-2.9089246
-2.8321435
-2.8321435
-2.8321435
-2.7553625
-2.8321435
-2.8321435
-2.7553625
-2.6785815
-2.6018007
-2.6018007
-2.6018007
-2.5250194
-2.4482386
-2.3714576
-2.2946768
-2.2946768
-2.3714576
-2.4482386
-2.3714576
-2.2946768
-2.2178955
-2.2178955
-2.1411147
-2.0643337
-1.9107716
-1.9107716
-1.9875526
-2.0643337
-2.0643337
-1.9875526
-1.9107716
-1.8339908
-1.8339908
-1.8339908
-1.8339908
-1.7572098
-1.7572098
-1.7572098
-1.8339908
-1.9107716
-1.7572098
-1.6804287
-1.6036477
-1.6036477
-1.6036477
-1.6036477
-1.5268669
-1.5268669
-1.5268669
-1.5268669
-1.5268669
-1.5268669
-1.4500859
-1.3733048
-1.3733048
-1.4500859
-1.5268669
-1.4500859
-1.3733048
-1.3733048
-1.3733048
-1.4500859
-1.4500859
-1.5268669
-1.5268669
-1.4500859
-1.4500859
-1.5268669
-1.5268669
-1.5268669
-1.5268669
-1.6036477
-1.6804287
-1.6804287
-1.6036477
-1.6036477
-1.6036477
-1.6036477
-1.6036477
-1.6804287
-1.8339908
-1.8339908
-1.8339908
-1.8339908
-1.7572098
-1.7572098
-1.6804287
-1.6804287
-1.7572098
-1.8339908
-1.8339908
-1.9107716
-1.9107716
-1.9875526
-1.9875526
-1.9875526
-1.9875526
-1.9107716
-1.9107716
-1.9107716
-1.8339908
-1.8339908
-1.9107716
-2.0643337
-2.0643337
-2.0643337
-2.0643337
-2.1411147
-2.1411147
-2.1411147
-2.1411147
-2.2178955
-2.2946768
-2.2946768
-2.2946768
-2.2178955
-2.2178955
-2.1411147
-2.0643337
-2.1411147
-2.2946768
-2.4482386
-2.5250194
-2.4482386
-2.3714576
-2.2946768
-2.2946768
-2.4482386
-2.5250194
-2.4482386
-2.4482386
-2.4482386
-2.5250194
-2.4482386
-2.3714576
-2.3714576
-2.3714576
-2.5250194
-2.6018007
-2.6785815
-2.7553625
-2.6785815
-2.6785815
-2.6785815
-2.6785815
-2.6018007
-2.5250194
-2.5250194
-2.5250194
-2.6018007
-2.7553625
-2.7553625
-2.6785815
-2.6018007
-2.6018007
-2.6785815
-2.8321435
-2.7553625
-2.5250194
-2.2946768
-2.2178955
-2.2946768
-2.3714576
-2.3714576
-2.2178955
-2.0643337
-1.9875526
-1.9875526
-2.0643337
-2.0643337
-1.9875526
-1.9107716
-1.9107716
-1.9875526
-1.9875526
-1.9107716
-1.8339908
-1.7572098
-1.7572098
-1.8339908
-1.8339908
-1.7572098
-1.6036477
-1.6036477
-1.6804287
-1.6804287
-1.5268669
-1.3733048
-1.2965238
-1.142962
-1.142962
-1.066181
-1.142962
-1.2965238
-1.3733048
-1.4500859
-1.3733048
-1.2197428
-1.142962
-1.066181
-1.066181
-0.9893999
-0.91261864
-0.75905704
-0.605495
-0.605495
-0.5287137
-0.605495
-0.6822758
-0.75905704
-0.75905704
-0.6822758
-0.6822758
-0.5287137
-0.4519329
-0.4519329
-0.5287137
-0.5287137
-0.3751521
-0.22159004
-0.14480877
-0.22159004
-0.29837084
-0.22159004
-0.22159004
-0.14480877
-0.06802797
-0.06802797
-0.06802797
0.008752823
0.085534096
0.16231489
0.16231489
0.16231489
0.23909569
0.39265776
0.5462198
0.5462198
0.46943903
0.39265776
0.31587696
0.31587696
0.39265776
0.46943903
0.5462198
0.5462198
0.5462198
0.6230006
0.6230006
0.6230006
0.6997819
0.85334396
0.93012476
1.006906
1.006906
0.85334396
0.7765627
0.85334396
1.006906
1.0836868
1.006906
0.85334396
0.85334396
0.85334396
0.93012476
1.0836868
1.2372489
1.2372489
1.3140297
1.2372489
1.2372489
1.3140297
1.3140297
1.3140297
1.3140297
1.3140297
1.390811
1.3140297
1.2372489
1.1604676
1.1604676
1.2372489
1.2372489
1.3140297
1.390811
1.4675918
1.5443726
1.5443726
1.6211538
1.6211538
1.4675918
1.390811
1.390811
1.4675918
1.5443726
1.5443726
1.6211538
1.6211538
1.6979346
1.6979346
1.6211538
1.5443726
1.4675918
1.390811
1.4675918
1.5443726
1.6211538
1.6211538
1.6211538
1.6211538
1.6979346
1.7747159
1.7747159
1.6979346
1.7747159
1.8514967
1.9282775
1.7747159
1.6211538
1.6211538
1.6979346
1.6211538
1.6211538
1.6211538
1.6979346
1.7747159
1.7747159
1.8514967
1.8514967
1.9282775
1.9282775
1.8514967
1.7747159
1.7747159
1.7747159
1.7747159
1.8514967
1.9282775
1.9282775
2.0050588
2.0050588
1.9282775
1.8514967
1.8514967
1.8514967
1.9282775
1.9282775
2.0818396
2.1586204
2.2354016
2.0818396
2.0818396
2.0050588
2.0050588
1.9282775
1.9282775
1.9282775
1.9282775
2.0050588
2.0818396
2.1586204
2.2354016
2.3121824
2.3121824
2.3121824
2.3121824
2.3121824
2.3121824
2.3121824
2.3889637
2.4657445
2.4657445
2.4657445
2.5425253
2.5425253
2.4657445
2.4657445
2.4657445
2.4657445
2.4657445
2.3889637
2.3889637
2.4657445
2.5425253
2.6960874
2.7728686
2.6960874
2.6960874
2.7728686
2.8496494
2.7728686
2.7728686
2.7728686
2.7728686
2.7728686
2.7728686
2.8496494
2.8496494
2.7728686
2.7728686
2.8496494
2.9264302
2.9264302
2.9264302
2.9264302
2.9264302
2.9264302
2.8496494
2.9264302
3.0032115
3.156774
3.156774
3.0799918
3.0032115
3.0032115
3.0032115
3.0032115
3.0032115
3.0032115
3.0799918
3.156774
3.2335544
3.2335544
3.2335544
3.156774
3.156774
3.156774
3.3103347
3.387117
3.4638972
3.4638972
3.3103347
3.156774
3.156774
3.2335544
3.3103347
3.2335544
3.156774
3.0799918
3.0799918
3.2335544
3.387117
3.4638972
3.4638972
3.4638972
3.387117
3.3103347
3.3103347
3.2335544
3.156774
3.2335544
3.2335544
3.3103347
3.3103347
3.3103347
3.387117
3.387117
3.4638972
3.4638972
3.4638972
3.3103347
3.2335544
3.2335544
3.2335544
3.2335544
3.3103347
3.387117
3.387117
3.2335544
3.156774
3.156774
3.2335544
3.3103347
3.3103347
3.3103347
3.3103347
3.3103347
3.387117
3.387117
3.3103347
3.3103347
3.3103347
3.2335544
3.0799918
3.0032115
3.0032115
3.0799918
3.2335544
3.3103347
3.3103347
3.2335544
3.156774
3.0799918
3.0032115
2.9264302
2.9264302
2.9264302
2.8496494
2.8496494
2.9264302
2.9264302
2.9264302
2.9264302
2.9264302
2.9264302
2.9264302
2.9264302
2.8496494
2.9264302
2.9264302
2.9264302
2.8496494
2.7728686
2.7728686
2.8496494
2.8496494
2.8496494
2.7728686
2.7728686
2.7728686
2.6960874
2.5425253
2.4657445
2.3889637
2.4657445
2.5425253
2.5425253
2.5425253
2.5425253
2.5425253
2.5425253
2.5425253
2.4657445
2.3889637
2.3889637
2.3121824
2.3121824
2.3889637
2.3889637
2.3889637
2.3889637
2.3121824
2.3121824
2.2354016
2.2354016
2.2354016
2.2354016
2.2354016
2.2354016
2.2354016
2.0818396
2.0050588
2.0050588
2.0050588
2.0050588
1.9282775
1.9282775
2.0050588
2.0818396
2.0818396
2.0050588
2.0050588
2.0050588
2.0050588
2.0050588
2.0050588
1.9282775
1.8514967
1.9282775
2.0050588
2.0050588
1.9282775
1.8514967
1.8514967
1.8514967
2.0050588
2.0818396
2.0818396
2.0818396
2.0050588
1.9282775
1.9282775
1.9282775
1.8514967
1.8514967
1.8514967
1.8514967
1.8514967
1.7747159
1.7747159
1.7747159
1.9282775
2.0050588
1.9282775
1.9282775
1.9282775
2.0050588
2.0050588
1.9282775
1.9282775
1.8514967
1.9282775
2.0050588
2.0050588
1.9282775
1.9282775
2.0818396
2.1586204
2.1586204
2.1586204
2.0818396
2.0818396
2.0050588
2.0050588
2.0818396
2.1586204
2.2354016
2.2354016
2.1586204
2.0818396
2.0818396
2.0818396
2.0818396
2.0818396
2.0050588
2.0050588
2.0050588
1.9282775
1.9282775
2.0050588
2.0818396
2.2354016
2.2354016
2.3121824
2.2354016
2.2354016
2.2354016
2.2354016
2.2354016
2.2354016
2.2354016
2.3121824
2.3121824
2.3121824
2.3121824
2.3121824
2.3889637
2.3889637
2.3121824
2.2354016
2.2354016
2.3889637
2.3889637
2.3121824
2.2354016
2.2354016
2.2354016
2.3121824
2.3121824
2.3121824
2.3121824
2.3889637
2.3889637
2.3121824
2.2354016
2.1586204
2.1586204
2.1586204
2.2354016
2.3121824
2.3121824
2.3121824
2.3121824
2.3121824
2.3121824
2.3121824
2.3121824
2.3121824
2.3889637
2.3889637
2.3889637
2.3889637
2.4657445
2.5425253
2.6193066
2.5425253
2.4657445
2.3889637
2.3889637
2.3889637
2.4657445
2.4657445
2.5425253
2.6193066
2.6960874
2.6193066
2.4657445
2.3121824
2.3121824
2.4657445
2.6193066
2.7728686
2.7728686
2.7728686
2.7728686
2.6960874
2.6193066
2.5425253
2.5425253
2.6193066
2.6960874
2.7728686
2.7728686
2.7728686
2.7728686
2.7728686
2.7728686
2.8496494
2.9264302
2.8496494
2.8496494
2.8496494
2.9264302
3.0032115
3.0032115
3.0032115
3.0032115
3.0032115
3.0799918
3.0799918
3.0799918
3.0032115
2.9264302
2.9264302
2.9264302
3.0032115
3.0799918
3.0032115
3.0032115
2.9264302
3.0032115
3.0032115
3.0799918
3.156774
3.2335544
3.2335544
3.156774
3.0799918
3.0032115
3.0799918
3.0799918
3.0799918
3.0799918
3.156774
3.156774
3.156774
3.156774
3.0799918
3.0799918
3.0799918
3.0799918
3.0032115
3.0799918
3.156774
3.156774
3.156774
3.0799918
3.0032115
3.0032115
3.0032115
3.0032115
3.0032115
3.0799918
3.0032115
3.0032115
2.9264302
2.9264302
2.9264302
2.9264302
2.8496494
2.8496494
2.8496494
2.9264302
2.9264302
2.9264302
2.9264302
2.8496494
2.8496494
2.8496494
2.9264302
2.9264302
2.8496494
2.8496494
2.7728686
2.8496494
2.8496494
2.9264302
2.9264302
2.9264302
2.7728686
2.6193066
2.5425253
2.5425253
2.6193066
2.6193066
2.6960874
2.6960874
2.6193066
2.5425253
2.4657445
2.5425253
2.6193066
2.6960874
2.5425253
2.3889637
2.3889637
2.3889637
2.4657445
2.3889637
2.3889637
2.3889637
2.3889637
2.3121824
2.2354016
2.2354016
2.2354016
2.2354016
2.1586204
2.1586204
2.1586204
2.1586204
2.1586204
2.0818396
2.0818396
2.0818396
2.0818396
2.0818396
2.0050588
2.0050588
2.0050588
2.0818396
2.1586204
2.1586204
2.0818396
2.0050588
2.0050588
2.0818396
2.0818396
2.0050588
1.9282775
1.9282775
2.0818396
2.1586204
2.1586204
2.0818396
2.0818396
2.0050588
2.0818396
2.0818396
2.1586204
2.0818396
2.0818396
2.0818396
2.1586204
2.1586204
2.0818396
2.0818396
2.0818396
2.0818396
2.1586204
2.1586204
2.0818396
2.0050588
2.0818396
2.2354016
2.2354016
2.2354016
2.2354016
2.2354016
2.2354016
2.0818396
2.0050588
2.0050588
2.0818396
2.0818396
2.0818396
2.0818396
2.1586204
2.0818396
2.0818396
2.0818396
2.0818396
2.0050588
2.0050588
2.0050588
2.0818396
2.0818396
2.0818396
2.0050588
2.0050588
2.0050588
2.0050588
2.0050588
1.9282775
1.9282775
1.9282775
1.9282775
2.0050588
2.0818396
2.0050588
2.0050588
2.0050588
1.9282775
1.9282775
2.0050588
2.0818396
2.1586204
2.1586204
2.0818396
1.9282775
1.8514967
1.9282775
2.0818396
2.0818396
2.0818396
2.0050588
2.0050588
1.9282775
1.8514967
1.9282775
2.0818396
2.2354016
2.3121824
2.2354016
2.1586204
2.1586204
2.2354016
2.2354016
2.1586204
2.0818396
2.1586204
2.1586204
2.2354016
2.2354016
2.2354016
2.2354016
2.2354016
2.1586204
2.0818396
2.0818396
2.0818396
2.1586204
2.2354016
2.3121824
2.3889637
2.3121824
2.2354016
2.0818396
2.0050588
2.0050588
2.0818396
2.1586204
2.1586204
2.2354016
2.3121824
2.3889637
2.3889637
2.2354016
2.0818396
2.0050588
2.0818396
2.2354016
2.3121824
2.3121824
2.2354016
2.1586204
2.1586204
2.2354016
2.2354016
2.2354016
2.1586204
2.1586204
2.1586204
2.0818396
2.0050588
2.0050588
2.0050588
2.0050588
1.9282775
1.8514967
1.7747159
1.8514967
1.8514967
1.9282775
1.9282775
1.8514967
1.8514967
1.8514967
1.8514967
1.8514967
1.7747159
1.8514967
1.9282775
1.9282775
1.9282775
1.7747159
1.6211538
1.4675918
1.4675918
1.6211538
1.6979346
1.6979346
1.6979346
1.6211538
1.5443726
1.5443726
1.6211538
1.6211538
1.6211538
1.5443726
1.5443726
1.4675918
1.390811
1.390811
1.390811
1.390811
1.3140297
1.3140297
1.390811
1.3140297
1.2372489
1.1604676
1.2372489
1.390811
1.4675918
1.390811
1.2372489
1.1604676
1.1604676
1.1604676
1.2372489
1.2372489
1.1604676
1.0836868
1.0836868
1.1604676
1.2372489
1.2372489
1.2372489
1.1604676
1.0836868
1.0836868
1.1604676
1.1604676
1.0836868
1.1604676
1.1604676
1.0836868
1.006906
1.006906
0.93012476
0.7765627
0.85334396
0.93012476
1.006906
1.006906
0.85334396
0.6997819
0.6230006
0.6230006
0.6230006
0.6230006
0.6230006
0.5462198
0.5462198
0.6230006
0.6997819
0.6230006
0.5462198
0.39265776
0.31587696
0.31587696
0.23909569
0.23909569
0.23909569
0.23909569
0.31587696
0.31587696
0.23909569
0.085534096
0.008752823
0.085534096
0.16231489
0.16231489
0.085534096
0.008752823
0.008752823
-0.06802797
-0.06802797
-0.06802797
-0.06802797
-0.06802797
0.008752823
0.008752823
-0.06802797
-0.06802797
-0.06802797
-0.14480877
-0.22159004
-0.22159004
-0.29837084
-0.3751521
-0.4519329
-0.5287137
-0.5287137
-0.5287137
-0.4519329
-0.4519329
-0.4519329
-0.5287137
-0.6822758
-0.8358383
-0.8358383
-0.75905704
-0.75905704
-0.75905704
-0.75905704
-0.75905704
-0.91261864
-0.9893999
-1.066181
-0.9893999
-0.91261864
-0.9893999
-1.066181
-1.066181
-1.066181
-1.142962
-1.2197428
-1.2965238
-1.3733048
-1.4500859
-1.4500859
-1.5268669
-1.6804287
-1.7572098
-1.7572098
-1.6804287
-1.6804287
-1.7572098
-1.9107716
-1.9875526
-1.9875526
-1.9875526
-1.9107716
-1.9875526
-1.9875526
-2.0643337
-2.0643337
-2.1411147
-2.1411147
-2.2178955
-2.2178955
-2.2946768
-2.3714576
-2.4482386
-2.4482386
-2.4482386
-2.5250194
-2.6018007
-2.6018007
-2.5250194
-2.5250194
-2.6018007
-2.6785815
-2.7553625
-2.6785815
-2.6018007
-2.6018007
-2.6785815
-2.8321435
-2.9089246
-3.0624864
-3.0624864
-3.0624864
-3.1392674
-3.2160482
-3.2160482
-3.1392674
-3.0624864
-2.9857056
-2.9857056
-2.9857056
-2.9857056
-3.0624864
-3.1392674
-3.2160482
-3.2160482
-3.2928295
-3.2928295
-3.2928295
-3.3696105
-3.4463913
-3.3696105
-3.3696105
-3.2160482
-3.2160482
-3.2928295
-3.3696105
-3.4463913
-3.5999532
-3.5999532
-3.5231724
-3.3696105
-3.4463913
-3.5999532
-3.7535152
-3.7535152
-3.7535152
-3.6767344
-3.5999532
-3.5999532
-3.6767344
-3.6767344
-3.5999532
-3.5231724
-3.4463913
-3.5231724
-3.6767344
-3.7535152
-3.7535152
-3.6767344
-3.5999532
-3.6767344
-3.6767344
-3.6767344
-3.7535152
-3.7535152
-3.7535152
-3.7535152
-3.6767344
-3.6767344
-3.7535152
-3.8302965
-3.7535152
-3.6767344
-3.6767344
-3.7535152
-3.7535152
-3.8302965
-3.8302965
-3.8302965
-3.8302965
-3.8302965
-3.8302965
-3.9070773
-4.0606394
-4.0606394
-4.0606394
-4.0606394
-3.9070773
-3.8302965
-3.9070773
-4.0606394
-4.13742
-4.0606394
-3.983858
-4.0606394
-4.0606394
-4.0606394
-4.0606394
-4.13742
-4.13742
-4.2142015
-4.2142015
-4.2142015
-4.2909822
-4.2909822
-4.367763
-4.367763
-4.4445443
-4.521325
-4.521325
-4.521325
-4.521325
-4.521325
-4.4445443
-4.521325
-4.674887
-4.674887
-4.674887
-4.5981064
-4.5981064
-4.5981064
-4.674887
-4.751668
-4.8284492
-4.8284492
-4.751668
-4.8284492
-4.90523
-4.90523
-4.8284492
-4.90523
-4.9820113
-4.9820113
-4.9820113
-4.9820113
-5.058792
-5.135573
-5.212354
-5.212354
-5.212354
-5.212354
-5.289135
-5.3659163
-5.3659163
-5.3659163
-5.3659163
-5.442697
-5.3659163
-5.3659163
-5.442697
-5.519478
-5.596259
-5.67304
-5.7498207
-5.7498207
-5.67304
-5.67304
-5.7498207
-5.826602
-5.7498207
-5.7498207
-5.7498207
-5.826602
-5.903383
-6.056945
-6.056945
-6.056945
-6.133726
-6.133726
-6.2872877
-6.2872877
-6.2872877
-6.210507
-6.2872877
-6.364069
-6.364069
-6.44085
-6.5176306
-6.594412
-6.594412
-6.5176306
-6.44085
-6.44085
-6.44085
-6.5176306
-6.6711926
-6.7479734
-6.6711926
-6.6711926
-6.594412
-6.6711926
-6.7479734
-6.8247547
-6.7479734
-6.7479734
-6.6711926
-6.6711926
-6.7479734
-6.9015355
-7.0550976
-7.131879
-7.0550976
-6.978317
-6.978317
-6.978317
-7.0550976
-7.0550976
-7.0550976
-7.131879
-7.131879
-7.2086596
-7.2086596
-7.131879
-7.131879
-7.2086596
-7.2086596
-7.2854404
-7.2086596
-7.2086596
-7.2086596
-7.2854404
-7.3622217
-7.3622217
-7.4390025
-7.3622217
-7.3622217
-7.2854404
-7.3622217
-7.4390025
-7.5157833
-7.5157833
-7.5157833
-7.4390025
-7.4390025
-7.5157833
-7.5157833
-7.5157833
-7.5157833
-7.5157833
-7.4390025
-7.4390025
-7.4390025
-7.5157833
-7.5157833
-7.4390025
-7.4390025
-7.5157833
-7.5925646
-7.669346
-7.5925646
-7.669346
-7.669346
-7.669346
-7.7461267
-7.8229074
-7.8229074
-7.7461267
-7.5925646
-7.5925646
-7.669346
-7.7461267
-7.7461267
-7.7461267
-7.7461267
-7.669346
-7.669346
-7.669346
-7.669346
-7.7461267
-7.7461267
-7.669346
-7.5925646
-7.5925646
-7.669346
-7.7461267
-7.7461267
-7.7461267
-7.7461267
-7.669346
-7.669346
-7.5925646
-7.5925646
-7.669346
-7.8229074
-7.8996887
-7.8996887
-7.7461267
-7.7461267
-7.8229074
-7.8996887
-7.8996887
-7.8229074
-7.8229074
-7.8996887
-7.9764695
-7.9764695
-7.8996887
-7.8996887
-7.8996887
-8.05325
-8.130032
-8.130032
-8.05325
-7.9764695
-7.8996887
-7.8996887
-7.9764695
-7.9764695
-8.130032
-8.206812
-8.283593
-8.283593
-8.206812
-8.206812
-8.206812
-8.206812
-8.206812
-8.130032
-8.206812
-8.283593
-8.283593
-8.283593
-8.360374
-8.360374
-8.283593
-8.283593
-8.360374
-8.437156
-8.513937
-8.590717
-8.590717
-8.667499
-8.74428
-8.82106
-8.82106
-8.74428
-8.82106
-8.897841
-8.974623
-8.974623
-8.974623
-8.897841
-8.897841
-8.897841
-9.051403
-9.128184
-9.128184
-9.051403
-9.051403
-9.128184
-9.281746
-9.358527
-9.358527
-9.358527
-9.281746
-9.358527
-9.435308
-9.512089
-9.665651
-9.665651
-9.512089
-9.358527
-9.435308
-9.512089
-9.665651
-9.588871
-9.588871
-9.665651
-9.742432
-9.819214
-9.742432
-9.742432
-9.819214
-9.819214
-9.819214
-9.895994
-9.9727745
-10.049557
-9.9727745
-9.9727745
-9.9727745
-10.049557
-10.049557
-10.126337
-10.203118
-10.2799
-10.35668
-10.2799
-10.2799
-10.35668
-10.35668
-10.35668
-10.35668
-10.510242
-10.587023
-10.663804
-10.663804
-10.587023
-10.510242
-10.587023
-10.663804
-10.740585
-10.740585
-10.663804
-10.663804
-10.740585
-10.894147
-11.0477085
-10.970928
-10.894147
-10.894147
-11.0477085
-11.201271
-11.354833
-11.354833
-11.278051
-11.201271
-11.201271
-11.201271
-11.278051
-11.354833
-11.431614
-11.354833
-11.354833
-11.354833
-11.431614
-11.508394
-11.5851755
-11.5851755
-11.5851755
-11.661957
-11.661957
-11.661957
-11.661957
-11.738737
-11.738737
-11.738737
-11.815519
-11.815519
-11.815519
-11.815519
-11.815519
-11.815519
-11.8923
-11.96908
-12.045862
-12.045862
-12.045862
-12.045862
-12.045862
-12.045862
-12.045862
-12.199424
-12.276205
-12.276205
-12.199424
-12.1226425
-12.1226425
-12.276205
-12.276205
-12.276205
-12.276205
-12.276205
-12.352985
-12.429767
-12.429767
-12.429767
-12.352985
-12.276205
-12.352985
-12.429767
-12.506548
-12.506548
-12.506548
-12.583328
-12.583328
-12.6601095
-12.736891
-12.813671
-12.813671
-12.813671
-12.813671
-12.736891
-12.736891
-12.813671
-12.967234
-13.044014
-13.044014
-13.120796
-13.120796
-13.1975765
-13.120796
-13.120796
-13.1975765
-13.274357
-13.274357
-13.274357
-13.1975765
-13.274357
-13.351139
-13.351139
-13.351139
-13.427919
-13.5047
-13.5047
-13.5047
-13.427919
-13.351139
-13.351139
-13.427919
-13.5047
-13.5047
-13.5047
-13.5047
-13.658262
-13.735043
-13.735043
-13.735043
-13.811825
-13.965387
-13.965387
-13.888605
-13.735043
-13.658262
-13.811825
-14.042168
-14.118948
-14.118948
-14.042168
-14.118948
-14.19573
-14.349291
-14.349291
-14.349291
-14.426073
-14.502853
-14.502853
-14.502853
-14.579634
-14.579634
-14.579634
-14.579634
-14.656416
-14.733196
-14.733196
-14.809977
-14.886759
-14.963539
-15.117102
-15.117102
-15.193882
-15.270662
-15.347445
-15.347445
-15.347445
-15.347445
-15.347445
-15.424225
-15.501005
-15.577787
-15.577787
-15.577787
-15.577787
-15.654568
-15.654568
-15.73135
-15.73135
-15.80813
-15.884911
-15.961693
-15.961693
-15.884911
-15.884911
-15.884911
-16.038473
-16.115253
-16.192036
-16.268816
-16.268816
-16.345596
-16.268816
-16.268816
-16.268816
-16.422379
-16.499159
-16.57594
-16.57594
-16.652721
-16.652721
-16.652721
-16.729502
-16.729502
-16.729502
-16.729502
-16.806284
-16.883064
-16.883064
-16.959845
-16.959845
-16.959845
-17.036627
-17.036627
-17.113407
-17.113407
-17.190187
-17.190187
-17.26697
-17.34375
-17.42053
-17.42053
-17.42053
-17.42053
-17.497313
-17.497313
-17.574093
-17.497313
-17.497313
-17.574093
-17.727655
-17.727655
-17.727655
-17.727655
-17.727655
-17.804436
-17.804436
-17.881216
-17.881216
-17.957998
-17.957998
-17.957998
-17.957998
-17.957998
-18.034779
-18.034779
-18.034779
-18.111559
-18.188341
-18.188341
-18.188341
-18.111559
-18.111559
-18.111559
-18.265121
-18.341902
-18.341902
-18.265121
-18.188341
-18.265121
-18.341902
-18.495464
-18.572245
-18.572245
-18.572245
-18.572245
-18.649027
-18.725807
-18.725807
-18.725807
-18.725807
-18.649027
-18.725807
-18.80259
-18.80259
-18.87937
-18.87937
-18.87937
-18.87937
-18.95615
-18.95615
-18.95615
-19.032932
-19.032932
-19.109713
-19.109713
-19.109713
-19.186493
-19.263275
-19.263275
-19.186493
-19.186493
-19.263275
-19.340055
-19.416836
-19.340055
-19.416836
-19.493618
-19.647179
-19.570398
-19.493618
-19.493618
-19.493618
-19.570398
-19.647179
-19.647179
-19.647179
-19.570398
-19.570398
-19.570398
-19.647179
-19.647179
-19.72396
-19.800741
-19.877522
-19.877522
-19.877522
-19.800741
-19.647179
-19.647179
-19.72396
-19.877522
-19.954304
-19.954304
-19.877522
-19.954304
-20.031084
-20.031084
-19.954304
-19.877522
-19.800741
-19.877522
-19.954304
-19.954304
-19.954304
-19.954304
-19.954304
-19.954304
-19.800741
-19.72396
-19.72396
-19.877522
-19.954304
-19.954304
-19.877522
-19.877522
-19.877522
-19.877522
-19.954304
-20.031084
-20.031084
-20.031084
-19.954304
-19.954304
-19.954304
-19.954304
-19.954304
-19.954304
-19.954304
-19.954304
-19.877522
-19.877522
-19.877522
-19.877522
-19.800741
-19.800741
-19.877522
-19.877522
-19.877522
-19.954304
-19.954304
-19.954304
-19.877522
-19.800741
-19.800741
-19.800741
-19.954304
-19.954304
-19.954304
-19.954304
-19.954304
-19.954304
-19.954304
-20.031084
-20.031084
-20.031084
-19.954304
-19.877522
-19.800741
-19.877522
-19.877522
-19.954304
-20.107864
-20.107864
-20.031084
-19.877522
-19.800741
-19.800741
-19.800741
-19.800741
-19.800741
-19.877522
-19.954304
-20.107864
-20.107864
-20.031084
-19.877522
-19.72396
-19.72396
-19.877522
-19.954304
-20.031084
-20.031084
-20.031084
-20.031084
-20.031084
-20.031084
-19.954304
-19.954304
-19.954304
-19.954304
-19.954304
-19.877522
-19.877522
-19.954304
-20.031084
-19.954304
-19.877522
-19.954304
-20.107864
-20.184647
-20.184647
-20.107864
-20.031084
-20.031084
-20.031084
-20.107864
-20.107864
-20.184647
-20.184647
-20.184647
-20.184647
-20.184647
-20.184647
-20.261427
-20.184647
-20.184647
-20.107864
-20.107864
-20.107864
-20.184647
-20.261427
-20.41499
-20.41499
-20.41499
-20.41499
-20.41499
-20.41499
-20.338207
-20.338207
-20.41499
-20.49177
-20.49177
-20.338207
-20.338207
-20.568552
-20.722113
-20.722113
-20.645332
-20.568552
-20.568552
-20.645332
-20.568552
-20.49177
-20.49177
-20.568552
-20.645332
-20.722113
-20.722113
-20.645332
-20.645332
-20.645332
-20.722113
-20.722113
-20.722113
-20.645332
-20.645332
-20.722113
-20.875675
-20.875675
-20.798895
-20.722113
-20.722113
-20.722113
-20.722113
-20.798895
-20.798895
-20.722113
-20.645332
-20.645332
-20.722113
-20.798895
-20.798895
-20.798895
-20.722113
-20.722113
-20.645332
-20.568552
-20.568552
-20.568552
-20.568552
-20.645332
-20.722113
-20.798895
-20.798895
-20.798895
-20.798895
-20.722113
-20.645332
-20.645332
-20.645332
-20.645332
-20.645332
-20.645332
-20.722113
-20.722113
-20.798895
-20.798895
-20.798895
-20.722113
-20.722113
-20.645332
-20.645332
-20.645332
-20.722113
-20.875675
-20.875675
-20.798895
-20.798895
-20.875675
-20.875675
-20.798895
-20.722113
-20.645332
-20.568552
-20.645332
-20.645332
-20.722113
-20.722113
-20.645332
-20.645332
-20.568552
-20.568552
-20.645332
-20.645332
-20.645332
-20.645332
-20.645332
-20.645332
-20.645332
-20.645332
-20.722113
-20.722113
-20.645332
-20.49177
-20.49177
-20.49177
-20.49177
-20.568552
-20.568552
-20.568552
-20.568552
-20.49177
-20.41499
-20.49177
-20.49177
-20.49177
-20.41499
-20.41499
-20.41499
-20.41499
-20.338207
-20.338207
-20.41499
-20.49177
-20.49177
-20.41499
-20.261427
-20.184647
-20.184647
-20.261427
-20.338207
-20.41499
-20.41499
-20.41499
-20.338207
-20.338207
-20.338207
-20.261427
-20.261427
-20.261427
-20.338207
-20.338207
-20.338207
-20.261427
-20.261427
-20.261427
-20.338207
-20.338207
-20.261427
-20.184647
-20.184647
-20.261427
-20.338207
-20.261427
-20.184647
-20.184647
-20.184647
-20.184647
-20.107864
-20.107864
-20.184647
-20.261427
-20.184647
-20.184647
-20.338207
-20.41499
-20.41499
-20.261427
-20.107864
-20.031084
-20.107864
-20.184647
-20.184647
-20.261427
-20.184647
-20.184647
-20.184647
-20.184647
-20.184647
-20.184647
-20.261427
-20.338207
-20.338207
-20.184647
-20.107864
-20.031084
-20.031084
-20.107864
-20.261427
-20.261427
-20.184647
-20.031084
-19.954304
-19.954304
-20.031084
-20.031084
-20.031084
-20.031084
-20.031084
-20.107864
-20.107864
-20.107864
-19.954304
-20.031084
-20.107864
-20.184647
-20.107864
-20.031084
-19.954304
-20.031084
-20.107864
-20.031084
-20.031084
-20.031084
-19.954304
-19.877522
-19.877522
-19.877522
-19.954304
-19.954304
-19.954304
-19.877522
-19.877522
-19.954304
-19.877522
-19.800741
-19.800741
-19.72396
-19.72396
-19.800741
-19.877522
-19.954304
-19.954304
-19.877522
-19.800741
-19.72396
-19.800741
-19.877522
-19.954304
-19.877522
-19.72396
-19.647179
-19.72396
-19.877522
-19.954304
-19.877522
-19.877522
-19.800741
-19.800741
-19.800741
-19.800741
-19.72396
-19.72396
-19.72396
-19.72396
-19.72396
-19.72396
-19.72396
-19.72396
-19.647179
-19.647179
-19.570398
-19.570398
-19.493618
-19.570398
-19.647179
-19.72396
-19.72396
-19.72396
-19.647179
-19.72396
-19.72396
-19.72396
-19.647179
-19.570398
-19.647179
-19.72396
-19.72396
-19.647179
-19.647179
-19.570398
-19.493618
-19.416836
-19.416836
-19.493618
-19.570398
-19.493618
-19.493618
-19.493618
-19.570398
-19.647179
-19.570398
-19.493618
-19.416836
-19.493618
-19.493618
-19.416836
-19.340055
-19.340055
-19.263275
-19.263275
-19.340055
-19.340055
-19.340055
-19.340055
-19.340055
-19.416836
-19.416836
-19.340055
-19.263275
-19.186493
-19.263275
-19.263275
-19.263275
-19.186493
-19.109713
-19.109713
-19.186493
-19.340055
-19.263275
-19.186493
-19.109713
-19.109713
-19.032932
-19.032932
-19.109713
-19.186493
-19.186493
-19.109713
-19.032932
-18.87937
-18.80259
-18.80259
-18.80259
-18.725807
-18.725807
-18.80259
-18.87937
-18.87937
-18.87937
-18.95615
-18.87937
-18.80259
-18.725807
-18.725807
-18.725807
-18.80259
-18.725807
-18.649027
-18.572245
-18.649027
-18.725807
-18.725807
-18.725807
-18.649027
-18.649027
-18.649027
-18.495464
-18.418684
-18.418684
-18.341902
-18.341902
-18.418684
-18.495464
-18.495464
-18.418684
-18.418684
-18.418684
-18.495464
-18.495464
-18.418684
-18.341902
-18.265121
-18.265121
-18.265121
-18.188341
-18.188341
-18.188341
-18.188341
-18.188341
-18.188341
-18.188341
-18.188341
-18.188341
-18.265121
-18.188341
-18.188341
-18.111559
-18.111559
-18.111559
-18.111559
-18.111559
-18.034779
-18.034779
-18.111559
-18.111559
-18.111559
-17.957998
-17.957998
-17.957998
-17.957998
-18.034779
-18.034779
-17.957998
-17.957998
-17.957998
-18.034779
-18.034779
-17.957998
-17.957998
-17.881216
-17.804436
-17.804436
-17.804436
-17.727655
-17.804436
-17.804436
-17.804436
-17.727655
-17.727655
-17.727655
-17.650873
-17.650873
-17.650873
-17.804436
-17.804436
-17.804436
-17.650873
-17.650873
-17.650873
-17.650873
-17.650873
-17.574093
-17.497313
-17.42053
-17.42053
-17.497313
-17.497313
-17.574093
-17.497313
-17.497313
-17.497313
-17.42053
-17.34375
-17.42053
-17.42053
-17.42053
-17.42053
-17.34375
-17.190187
-17.113407
-17.113407
-17.113407
-17.113407
-17.036627
-16.959845
-17.036627
-17.113407
-17.113407
-17.036627
-17.036627
-16.959845
-16.959845
-16.959845
-16.959845
-16.883064
-16.883064
-16.806284
-16.806284
-16.806284
-16.729502
-16.652721
-16.652721
-16.729502
-16.806284
-16.806284
-16.729502
-16.652721
-16.652721
-16.57594
-16.499159
-16.422379
-16.422379
-16.422379
-16.422379
-16.345596
-16.422379
-16.499159
-16.422379
-16.345596
-16.345596
-16.345596
-16.345596
-16.345596
-16.268816
-16.268816
-16.268816
-16.268816
-16.192036
-16.115253
-16.038473
-16.038473
-16.038473
-15.961693
-15.961693
-15.961693
-16.038473
-16.038473
-15.961693
-15.884911
-15.80813
-15.80813
-15.73135
-15.80813
-15.80813
-15.80813
-15.654568
-15.577787
-15.501005
-15.501005
-15.501005
-15.501005
-15.501005
-15.501005
-15.424225
-15.424225
-15.424225
-15.424225
-15.347445
-15.347445
-15.270662
-15.270662
-15.193882
-15.117102
-15.117102
-15.040319
-15.040319
-15.117102
-15.117102
-15.117102
-15.040319
-14.963539
-14.963539
-14.963539
-14.886759
-14.963539
-14.963539
-14.963539
-14.886759
-14.886759
-14.809977
-14.733196
-14.656416
-14.656416
-14.656416
-14.656416
-14.656416
-14.579634
-14.579634
-14.502853
-14.426073
-14.349291
-14.349291
-14.349291
-14.426073
-14.426073
-14.426073
-14.349291
-14.272511
-14.272511
-14.272511
-14.19573
-14.118948
-14.118948
-14.118948
-14.19573
-14.19573
-14.19573
-14.19573
-14.118948
-14.19573
-14.118948
-14.118948
-14.042168
-14.042168
-13.888605
-13.735043
-13.735043
-13.735043
-13.735043
-13.735043
-13.735043
-13.735043
-13.658262
-13.658262
-13.735043
-13.735043
-13.735043
-13.658262
-13.5047
-13.427919
-13.427919
-13.5047
-13.5047
-13.427919
-13.351139
-13.274357
-13.274357
-13.351139
-13.351139
-13.351139
-13.274357
-13.274357
-13.351139
-13.274357
-13.1975765
-13.1975765
-13.1975765
-13.1975765
-13.1975765
-13.1975765
-13.1975765
-13.1975765
-13.120796
-13.044014
-12.890452
-12.890452
-12.890452
-12.890452
-12.890452
-12.890452
-12.813671
-12.813671
-12.736891
-12.736891
-12.736891
-12.736891
-12.6601095
-12.506548
-12.506548
-12.583328
-12.583328
-12.506548
-12.506548
-12.506548
-12.506548
-12.506548
-12.352985
-12.352985
-12.352985
-12.352985
-12.352985
-12.429767
-12.506548
-12.429767
-12.429767
-12.352985
-12.276205
-12.199424
-12.1226425
-12.1226425
-12.045862
-12.045862
-12.045862
-12.045862
-12.1226425
-12.045862
-12.045862
-11.96908
-11.815519
-11.815519
-11.8923
-11.96908
-11.96908
-11.8923
-11.8923
-11.8923
-11.815519
-11.738737
-11.738737
-11.661957
-11.5851755
-11.5851755
-11.508394
-11.508394
-11.508394
-11.508394
-11.508394
-11.508394
-11.508394
-11.508394
-11.508394
-11.431614
-11.354833
-11.354833
-11.431614
-11.431614
-11.354833
-11.354833
-11.278051
-11.278051
-11.278051
-11.201271
-11.12449
-10.970928
-11.0477085
-11.12449
-11.201271
-11.201271
-11.12449
-11.0477085
-11.0477085
-11.0477085
-11.0477085
-11.0477085
-11.0477085
-10.970928
-10.894147
-10.894147
-10.894147
-10.894147
-10.817366
-10.740585
-10.663804
-10.740585
-10.817366
-10.817366
-10.740585
-10.663804
-10.587023
-10.587023
-10.663804
-10.663804
-10.663804
-10.663804
-10.663804
-10.587023
-10.510242
-10.510242
-10.433461
-10.433461
-10.433461
-10.510242
-10.510242
-10.510242
-10.510242
-10.433461
-10.35668
-10.2799
-10.203118
-10.203118
-10.126337
-10.049557
-10.126337
-10.203118
-10.203118
-10.126337
-10.049557
-10.049557
-10.126337
-10.203118
-10.126337
-9.9727745
-9.9727745
-9.895994
-9.895994
-9.895994
-9.895994
-9.9727745
-9.9727745
-9.9727745
-9.895994
-9.9727745
-9.9727745
-9.895994
-9.819214
-9.819214
-9.819214
-9.819214
-9.742432
-9.665651
-9.665651
-9.742432
-9.742432
-9.665651
-9.512089
-9.512089
-9.435308
-9.435308
-9.435308
-9.358527
-9.281746
-9.204966
-9.281746
-9.358527
-9.435308
-9.435308
-9.435308
-9.435308
-9.358527
-9.358527
-9.358527
-9.435308
-9.358527
-9.204966
-9.128184
-9.128184
-9.204966
-9.281746
-9.281746
-9.204966
-9.204966
-9.128184
-9.128184
-9.128184
-9.128184
-9.051403
-9.128184
-9.128184
-9.128184
-9.051403
-8.974623
-8.974623
-8.897841
-8.897841
-8.974623
-8.974623
-8.974623
-8.974623
-8.974623
-8.897841
-8.897841
-8.897841
-8.82106
-8.82106
-8.82106
-8.82106
-8.74428
-8.74428
-8.74428
-8.74428
-8.74428
-8.74428
-8.74428
-8.667499
-8.667499
-8.590717
-8.513937
-8.437156
-8.513937
-8.513937
-8.590717
-8.590717
-8.590717
-8.590717
-8.513937
-8.513937
-8.513937
-8.513937
-8.513937
-8.437156
-8.360374
-8.360374
-8.283593
-8.283593
-8.360374
-8.437156
-8.513937
-8.437156
-8.360374
-8.283593
-8.283593
-8.283593
-8.283593
-8.206812
-8.206812
-8.206812
-8.206812
-8.206812
-8.206812
-8.206812
-8.360374
-8.437156
-8.437156
-8.360374
-8.206812
-8.130032
-8.130032
-8.130032
-8.206812
-8.283593
-8.360374
-8.360374
-8.206812
-8.130032
-8.130032
-8.130032
-8.130032
-7.9764695
-7.9764695
-8.05325
-8.130032
-8.206812
-8.206812
-8.206812
-8.130032
-8.05325
-7.9764695
-7.9764695
-7.8996887
-7.8996887
-7.9764695
-7.9764695
-7.9764695
-7.9764695
-8.05325
-8.05325
-8.05325
-7.8996887
-7.7461267
-7.8229074
-7.8229074
-7.8229074
-7.8229074
-7.8996887
-8.05325
-8.130032
-8.05325
-7.8996887
-7.8229074
-7.7461267
-7.7461267
-7.7461267
-7.7461267
-7.669346
-7.7461267
-7.7461267
-7.7461267
-7.7461267
-7.8229074
-7.8229074
-7.8996887
-7.8229074
-7.8229074
-7.8229074
-7.7461267
-7.669346
-7.5925646
-7.5925646
-7.669346
-7.7461267
-7.7461267
-7.669346
-7.5925646
-7.5925646
-7.5925646
-7.5925646
-7.5925646
-7.5925646
-7.5925646
-7.5925646
-7.5925646
-7.5157833
-7.5157833
-7.5157833
-7.5157833
-7.4390025
-7.5157833
-7.5157833
-7.5925646
-7.5157833
-7.3622217
-7.2854404
-7.3622217
-7.3622217
-7.4390025
-7.3622217
-7.3622217
-7.4390025
-7.4390025
-7.4390025
-7.5157833
-7.4390025
-7.3622217
-7.2854404
-7.3622217
-7.5157833
-7.5925646
-7.4390025
-7.3622217
-7.2854404
-7.2854404
-7.3622217
-7.3622217
-7.3622217
-7.3622217
-7.4390025
-7.4390025
-7.3622217
-7.2854404
-7.2854404
-7.2854404
-7.4390025
-7.4390025
-7.4390025
-7.3622217
-7.2854404
-7.2086596
-7.2086596
-7.2086596
-7.2086596
-7.2086596
-7.2854404
-7.2854404
-7.2086596
-7.131879
-7.131879
-7.2086596
-7.2854404
-7.2854404
-7.2854404
-7.131879
-7.0550976
-7.131879
-7.2854404
-7.2854404
-7.2854404
-7.3622217
-7.2854404
-7.2086596
-7.131879
-7.131879
-7.0550976
-7.0550976
-7.131879
-7.131879
-7.131879
-7.0550976
-6.978317
-7.0550976
-7.131879
-7.2086596
-7.2086596
-7.2086596
-7.2854404
-7.2854404
-7.2854404
-7.2086596
-7.131879
-7.2086596
-7.2854404
-7.2854404
-7.2854404
-7.3622217
-7.3622217
-7.2854404
-7.2854404
-7.2086596
-7.2086596
-7.2086596
-7.3622217
-7.5157833
-7.5157833
-7.4390025
-7.3622217
-7.2854404
-7.2854404
-7.2854404
-7.2854404
-7.2854404
-7.2854404
-7.3622217
-7.3622217
-7.3622217
-7.3622217
-7.4390025
-7.3622217
-7.2854404
-7.2086596
-7.2854404
-7.3622217
-7.3622217
-7.3622217
-7.2854404
-7.2854404
-7.3622217
-7.3622217
-7.3622217
-7.3622217
-7.3622217
-7.2854404
-7.2086596
-7.2086596
-7.2086596
-7.2854404
-7.2854404
-7.2086596
-7.131879
-7.131879
-7.131879
-7.2086596
-7.2854404
-7.2086596
-7.131879
-7.131879
-7.0550976
-7.0550976
-7.131879
-7.2086596
-7.2854404
-7.2854404
-7.2086596
-7.2086596
-7.2086596
-7.2086596
-7.131879
-7.131879
-7.0550976
-7.0550976
-7.131879
-7.131879
-7.0550976
-7.0550976
-7.0550976
-7.0550976
-7.0550976
-7.0550976
-7.0550976
-7.0550976
-7.0550976
-7.0550976
-7.0550976
-7.0550976
-7.0550976
-7.0550976
-7.131879
-7.0550976
-6.978317
-6.9015355
-6.8247547
-6.8247547
-6.8247547
-6.8247547
-6.8247547
-6.9015355
-6.978317
-6.9015355
-6.7479734
-6.6711926
-6.7479734
-6.7479734
-6.7479734
-6.8247547
-6.8247547
-6.7479734
-6.594412
-6.594412
-6.7479734
-6.8247547
-6.8247547
-6.7479734
-6.7479734
-6.6711926
-6.6711926
-6.6711926
-6.594412
-6.594412
-6.594412
-6.6711926
-6.6711926
-6.594412
-6.594412
-6.594412
-6.6711926
-6.594412
-6.594412
-6.594412
-6.594412
-6.6711926
-6.7479734
-6.7479734
-6.6711926
-6.594412
-6.594412
-6.594412
-6.594412
-6.5176306
-6.44085
-6.44085
-6.5176306
-6.594412
-6.6711926
-6.594412
-6.5176306
-6.44085
-6.5176306
-6.5176306
-6.5176306
-6.5176306
-6.44085
-6.364069
-6.364069
-6.44085
-6.44085
-6.44085
-6.44085
-6.44085
-6.44085
-6.44085
-6.364069
-6.364069
-6.364069
-6.364069
-6.364069
-6.44085
-6.44085
-6.364069
-6.364069
-6.2872877
-6.2872877
-6.2872877
-6.210507
-6.2872877
-6.2872877
-6.2872877
-6.2872877
-6.2872877
-6.2872877
-6.2872877
-6.2872877
-6.2872877
-6.2872877
-6.364069
-6.44085
-6.44085
-6.364069
-6.364069
-6.364069
-6.2872877
-6.364069
-6.364069
-6.364069
-6.364069
-6.364069
-6.44085
-6.44085
-6.364069
-6.2872877
-6.2872877
-6.364069
-6.364069
-6.2872877
-6.2872877
-6.2872877
-6.2872877
-6.364069
-6.364069
-6.44085
-6.364069
-6.364069
-6.2872877
-6.364069
-6.364069
-6.364069
-6.2872877
-6.2872877
-6.44085
-6.594412
-6.594412
-6.5176306
-6.44085
-6.2872877
-6.2872877
-6.364069
-6.5176306
-6.5176306
-6.44085
-6.364069
-6.364069
-6.364069
-6.44085
-6.5176306
-6.44085
-6.44085
-6.44085
-6.44085
-6.44085
-6.44085
-6.5176306
-6.594412
-6.594412
-6.5176306
-6.5176306
-6.594412
-6.594412
-6.5176306
-6.44085
-6.44085
-6.5176306
-6.6711926
-6.6711926
-6.594412
-6.44085
-6.5176306
-6.5176306
-6.5176306
-6.5176306
-6.44085
-6.5176306
-6.594412
-6.6711926
-6.594412
-6.5176306
-6.5176306
-6.5176306
-6.44085
-6.44085
-6.44085
-6.5176306
-6.5176306
-6.594412
-6.594412
-6.6711926
-6.594412
-6.594412
-6.5176306
-6.44085
-6.44085
-6.5176306
-6.5176306
-6.5176306
-6.44085
-6.44085
-6.44085
-6.5176306
-6.5176306
-6.44085
-6.44085
-6.5176306
-6.594412
-6.594412
-6.594412
-6.5176306
-6.44085
-6.364069
-6.44085
-6.44085
-6.5176306
-6.44085
-6.44085
-6.5176306
-6.5176306
-6.5176306
-6.44085
-6.364069
-6.44085
-6.5176306
-6.594412
-6.5176306
-6.5176306
-6.44085
-6.44085
-6.44085
-6.5176306
-6.5176306
-6.5176306
-6.5176306
-6.44085
-6.364069
-6.364069
-6.44085
-6.5176306
-6.5176306
-6.5176306
-6.44085
-6.364069
-6.364069
-6.364069
-6.44085
-6.44085
-6.44085
-6.44085
-6.44085
-6.44085
-6.44085
-6.44085
-6.364069
-6.364069
-6.2872877
-6.2872877
-6.210507
-6.2872877
-6.364069
-6.44085
-6.44085
-6.364069
-6.2872877
-6.2872877
-6.364069
-6.364069
-6.2872877
-6.210507
-6.210507
-6.210507
-6.2872877
-6.364069
-6.364069
-6.2872877
-6.2872877
-6.364069
-6.364069
-6.364069
-6.44085
-6.44085
-6.44085
-6.364069
-6.364069
-6.2872877
-6.364069
-6.364069
-6.364069
-6.364069
-6.364069
-6.2872877
-6.210507
-6.210507
-6.2872877
-6.364069
-6.44085
-6.44085
-6.44085
-6.44085
-6.364069
-6.2872877
-6.364069
-6.44085
-6.44085
-6.364069
-6.2872877
-6.2872877
-6.364069
-6.44085
-6.44085
-6.44085
-6.5176306
-6.594412
-6.6711926
-6.6711926
-6.6711926
-6.594412
-6.594412
-6.5176306
-6.5176306
-6.5176306
-6.5176306
-6.5176306
-6.5176306
-6.5176306
-6.5176306
-6.594412
-6.594412
-6.6711926
-6.594412
-6.5176306
-6.5176306
-6.44085
-6.44085
-6.44085
-6.5176306
-6.594412
-6.594412
-6.6711926
-6.6711926
-6.6711926
-6.594412
-6.594412
-6.594412
-6.594412
-6.6711926
-6.6711926
-6.594412
-6.594412
-6.594412
-6.594412
-6.594412
-6.5176306
-6.44085
-6.44085
-6.5176306
-6.6711926
-6.7479734
-6.7479734
-6.7479734
-6.7479734
-6.8247547
-6.8247547
-6.8247547
-6.7479734
-6.6711926
-6.594412
-6.594412
-6.594412
-6.6711926
-6.8247547
-6.8247547
-6.8247547
-6.7479734
-6.7479734
-6.8247547
-6.9015355
-6.9015355
-6.8247547
-6.7479734
-6.7479734
-6.8247547
-6.7479734
-6.6711926
-6.6711926
-6.8247547
-6.978317
-6.978317
-6.978317
-6.978317
-6.978317
-6.978317
-6.9015355
-6.8247547
-6.8247547
-6.9015355
-6.978317
-6.9015355
-6.8247547
-6.9015355
-6.978317
-7.0550976
-6.978317
-6.9015355
-6.9015355
-6.9015355
-6.978317
-6.978317
-6.978317
-6.9015355
-6.8247547
-6.9015355
-6.978317
-7.0550976
-7.131879
-7.131879
-7.0550976
-6.9015355
-6.8247547
-6.8247547
-6.9015355
-6.9015355
-6.978317
-6.978317
-6.978317
-6.978317
-6.978317
-6.978317
-6.9015355
-6.9015355
-6.8247547
-6.9015355
-6.978317
-7.0550976
-7.0550976
-6.978317
-6.978317
-6.978317
-6.978317
-6.978317
-6.9015355
-6.9015355
-6.9015355
-6.978317
-6.978317
-6.978317
-6.9015355
-6.9015355
-6.9015355
-6.978317
-7.0550976
-6.978317
-6.978317
-7.0550976
-7.2086596
-7.2086596
-7.131879
-7.0550976
-7.0550976
-7.0550976
-7.0550976
-7.0550976
-6.978317
-6.9015355
-6.9015355
-7.0550976
-7.2086596
-7.2086596
-7.131879
-7.0550976
-7.0550976
-7.0550976
-7.131879
-7.131879
-7.131879
-7.131879
-7.131879
-7.0550976
-7.131879
-7.2086596
-7.2086596
-7.131879
-7.131879
-7.131879
-7.131879
-7.131879
-7.131879
-7.2086596
-7.2086596
-7.2854404
-7.2854404
-7.2854404
-7.2854404
-7.2854404
-7.2854404
-7.2854404
-7.2854404
-7.2086596
-7.2086596
-7.2854404
-7.2854404
-7.2854404
-7.2854404
-7.2854404
-7.2854404
-7.2854404
-7.3622217
-7.2854404
-7.2854404
-7.2854404
-7.2854404
-7.3622217
-7.3622217
-7.4390025
-7.4390025
-7.3622217
-7.2854404
-7.2854404
-7.4390025
-7.4390025
-7.4390025
-7.3622217
-7.2854404
-7.2854404
-7.3622217
-7.4390025
-7.4390025
-7.3622217
-7.2854404
-7.2854404
-7.3622217
-7.4390025
-7.4390025
-7.4390025
-7.4390025
-7.4390025
-7.5157833
-7.5157833
-7.3622217
-7.3622217
-7.3622217
-7.4390025
-7.4390025
-7.4390025
-7.4390025
-7.4390025
-7.4390025
-7.4390025
-7.5157833
-7.5925646
-7.669346
-7.5925646
-7.5925646
-7.5157833
-7.5925646
-7.669346
-7.7461267
-7.669346
-7.5925646
-7.4390025
-7.4390025
-7.5925646
-7.5925646
-7.669346
-7.669346
-7.5925646
-7.5157833
-7.5157833
-7.5157833
-7.5925646
-7.5925646
-7.5925646
-7.5925646
-7.669346
-7.669346
-7.669346
-7.669346
-7.669346
-7.5925646
-7.5157833
-7.2854404
-6.978317
-6.7479734
-6.594412
-6.594412
-6.6711926
-6.978317
-7.2854404
-7.4390025
-7.4390025
-7.2854404
-7.131879
-6.978317
-6.8247547
-6.7479734
-6.6711926
-6.6711926
-6.6711926
-6.6711926
-6.594412
-6.594412
-6.594412
-6.6711926
-6.7479734
-6.7479734
-6.594412
-6.44085
-6.44085
-6.44085
-6.364069
-6.2872877
-6.210507
-6.210507
-6.2872877
-6.2872877
-6.364069
-6.2872877
-6.2872877
-6.2872877
-6.210507
-6.056945
-6.056945
-6.133726
-6.133726
-6.133726
-6.056945
-6.056945
-6.056945
-6.133726
-6.210507
-6.210507
-6.2872877
-6.210507
-6.210507
-6.210507
-6.133726
-5.980164
-5.903383
-5.903383
-6.056945
-6.133726
-6.056945
-5.903383
-5.826602
-5.7498207
-5.7498207
-5.826602
-5.903383
-5.826602
-5.826602
-5.903383
-5.903383
-5.903383
-5.7498207
-5.67304
-5.67304
-5.67304
-5.7498207
-5.7498207
-5.7498207
-5.7498207
-5.7498207
-5.826602
-5.826602
-5.7498207
-5.67304
-5.67304
-5.67304
-5.7498207
-5.7498207
-5.67304
-5.596259
-5.596259
-5.519478
-5.442697
-5.442697
-5.519478
-5.519478
-5.519478
-5.442697
-5.442697
-5.442697
-5.3659163
-5.3659163
-5.289135
-5.442697
-5.519478
-5.519478
-5.3659163
-5.289135
-5.289135
-5.3659163
-5.3659163
-5.289135
-5.212354
-5.135573
-5.135573
-5.135573
-5.135573
-5.135573
-5.058792
-5.135573
-5.212354
-5.212354
-5.135573
-5.135573
-5.058792
-4.9820113
-4.9820113
-4.9820113
-5.058792
-5.135573
-5.135573
-5.058792
-4.9820113
-4.9820113
-5.135573
-5.212354
-5.212354
-5.289135
-5.212354
-5.135573
-5.135573
-5.135573
-5.058792
-5.058792
-5.058792
-5.058792
-5.135573
-5.212354
-5.289135
-5.289135
-5.212354
-5.135573
-5.135573
-5.135573
-5.058792
-4.9820113
-4.9820113
-5.058792
-5.135573
-5.135573
-5.135573
-5.058792
-5.058792
-4.9820113
-4.90523
-4.8284492
-4.8284492
-4.8284492
-4.8284492
-4.751668
-4.751668
-4.8284492
-4.8284492
-4.8284492
-4.751668
-4.751668
-4.751668
-4.674887
-4.751668
-4.674887
-4.5981064
-4.521325
-4.521325
-4.521325
-4.5981064
-4.5981064
-4.521325
-4.521325
-4.4445443
-4.4445443
-4.4445443
-4.367763
-4.367763
-4.4445443
-4.521325
-4.521325
-4.521325
-4.4445443
-4.2909822
-4.2142015
-4.2142015
-4.2142015
-4.2142015
-4.2142015
-4.13742
-4.13742
-4.13742
-4.13742
-4.0606394
-3.983858
-4.0606394
-4.0606394
-3.983858
-3.983858
-3.983858
-3.9070773
-3.7535152
-3.6767344
-3.5999532
-3.5999532
-3.6767344
-3.6767344
-3.6767344
-3.6767344
-3.5999532
-3.5999532
-3.5999532
-3.4463913
-3.4463913
-3.3696105
-3.4463913
-3.3696105
-3.2928295
-3.2160482
-3.2160482
-3.2928295
-3.3696105
-3.2928295
-3.2160482
-3.1392674
-3.0624864
-2.9857056
-2.9857056
-2.9857056
-2.9857056
-2.9089246
-2.9089246
-2.8321435
-2.8321435
-2.8321435
-2.8321435
-2.7553625
-2.6785815
-2.6785815
-2.6018007
-2.6018007
-2.6018007
-2.5250194
-2.5250194
-2.4482386
-2.4482386
-2.4482386
-2.4482386
-2.4482386
-2.2946768
-2.2178955
-2.1411147
-2.2178955
-2.2946768
-2.2946768
-2.2178955
-2.0643337
-2.0643337
-2.0643337
-2.1411147
-2.1411147
-2.0643337
-1.9875526
-1.9107716
-1.8339908
-1.8339908
-1.8339908
-1.8339908
-1.7572098
-1.7572098
-1.8339908
-1.9107716
-1.9107716
-1.8339908
-1.7572098
-1.7572098
-1.7572098
-1.8339908
-1.8339908
-1.7572098
-1.6804287
-1.6804287
-1.6036477
-1.6036477
-1.6804287
-1.6036477
-1.6036477
-1.5268669
-1.4500859
-1.4500859
-1.4500859
-1.4500859
-1.4500859
-1.4500859
-1.4500859
-1.4500859
-1.3733048
-1.3733048
-1.3733048
-1.3733048
-1.3733048
-1.2965238
-1.2965238
-1.2965238
-1.2965238
-1.2965238
-1.2965238
-1.2965238
-1.2197428
-1.142962
-1.066181
-1.066181
-1.066181
-1.142962
-1.142962
-1.2197428
-1.2197428
-1.142962
-1.066181
-1.066181
-1.066181
-1.066181
-0.9893999
-0.9893999
-0.9893999
-0.9893999
-0.9893999
-0.9893999
-0.9893999
-1.066181
-1.066181
-0.9893999
-0.8358383
-0.75905704
-0.75905704
-0.6822758
-0.605495
-0.605495
-0.6822758
-0.75905704
-0.75905704
-0.75905704
-0.75905704
-0.75905704
-0.6822758
-0.605495
-0.605495
-0.605495
-0.5287137
-0.4519329
-0.3751521
-0.3751521
-0.4519329
-0.5287137
-0.605495
-0.5287137
-0.4519329
-0.3751521
-0.3751521
-0.3751521
-0.3751521
-0.29837084
-0.3751521
-0.3751521
-0.4519329
-0.4519329
-0.3751521
-0.29837084
-0.29837084
-0.29837084
-0.22159004
-0.22159004
-0.22159004
-0.29837084
-0.29837084
-0.22159004
-0.14480877
-0.06802797
-0.06802797
-0.06802797
-0.14480877
-0.14480877
-0.14480877
-0.14480877
-0.14480877
-0.14480877
-0.06802797
0.008752823
-0.06802797
-0.06802797
-0.14480877
-0.14480877
-0.06802797
-0.06802797
0.008752823
0.085534096
0.085534096
0.008752823
-0.06802797
-0.06802797
-0.06802797
0.008752823
0.008752823
0.008752823
0.085534096
0.085534096
0.16231489
0.085534096
0.085534096
0.085534096
0.085534096
0.085534096
0.008752823
0.008752823
0.008752823
-0.06802797
-0.06802797
0.085534096
0.23909569
0.31587696
0.31587696
0.23909569
0.16231489
0.16231489
0.23909569
0.23909569
0.16231489
0.16231489
0.23909569
0.31587696
0.39265776
0.39265776
0.31587696
0.23909569
0.31587696
0.31587696
0.31587696
0.31587696
0.39265776
0.39265776
0.46943903
0.46943903
0.5462198
0.5462198
0.5462198
0.5462198
0.5462198
0.6230006
0.6230006
0.6230006
0.5462198
0.46943903
0.5462198
0.6997819
0.6997819
0.6230006
0.5462198
0.5462198
0.5462198
0.6230006
0.6230006
0.6997819
0.6997819
0.6997819
0.6997819
0.7765627
0.6997819
0.6230006
0.5462198
0.6230006
0.6230006
0.6997819
0.6997819
0.6230006
0.6230006
0.6230006
0.6230006
0.6230006
0.6230006
0.6230006
0.6997819
0.6997819
0.6230006
0.6230006
0.6230006
0.6230006
0.6230006
0.6230006
0.6230006
0.5462198
0.6230006
0.6997819
0.7765627
0.6997819
0.6230006
0.5462198
0.6230006
0.6230006
0.6230006
0.6230006
0.5462198
0.5462198
0.6230006
0.6230006
0.6230006
0.5462198
0.5462198
0.6230006
0.5462198
0.5462198
0.6230006
0.6230006
0.6230006
0.6230006
0.6997819
0.7765627
0.6997819
0.6230006
0.5462198
0.6230006
0.5462198
0.46943903
0.46943903
0.46943903
0.5462198
0.5462198
0.46943903
0.46943903
0.46943903
0.5462198
0.5462198
0.6230006
0.6230006
0.6997819
0.6997819
0.6230006
0.6230006
0.5462198
0.5462198
0.5462198
0.46943903
0.46943903
0.46943903
0.46943903
0.5462198
0.5462198
0.5462198
0.5462198
0.5462198
0.5462198
0.5462198
0.5462198
0.6997819
0.6997819
0.6997819
0.6230006
0.6230006
0.5462198
0.5462198
0.5462198
0.5462198
0.46943903
0.46943903
0.46943903
0.5462198
0.6997819
0.6997819
0.6997819
0.7765627
0.7765627
0.6997819
0.6230006
0.5462198
0.6230006
0.6230006
0.6230006
0.6230006
0.6997819
0.6997819
0.85334396
0.7765627
0.6997819
0.6230006
0.6230006
0.7765627
0.85334396
0.85334396
0.85334396
0.7765627
0.7765627
0.85334396
0.93012476
1.006906
1.0836868
1.1604676
1.1604676
1.006906
0.93012476
0.93012476
1.0836868
1.2372489
1.2372489
1.2372489
1.2372489
1.1604676
1.0836868
1.0836868
1.1604676
1.1604676
1.2372489
1.2372489
1.1604676
1.1604676
1.1604676
1.1604676
1.1604676
1.0836868
1.0836868
1.0836868
1.1604676
1.3140297
1.390811
1.390811
1.390811
1.3140297
1.3140297
1.3140297
1.2372489
1.2372489
1.1604676
1.1604676
1.2372489
1.3140297
1.3140297
1.3140297
1.3140297
1.2372489
1.1604676
1.0836868
1.1604676
1.2372489
1.3140297
1.2372489
1.2372489
1.0836868
1.0836868
1.0836868
1.1604676
1.1604676
1.0836868
1.0836868
1.0836868
1.0836868
1.006906
0.85334396
0.7765627
0.6997819
0.6997819
0.6997819
0.6997819
0.7765627
0.7765627
0.7765627
0.6997819
0.5462198
0.39265776
0.39265776
0.39265776
0.46943903
0.5462198
0.46943903
0.31587696
0.16231489
0.16231489
0.16231489
0.085534096
0.008752823
-0.06802797
-0.06802797
-0.14480877
-0.14480877
-0.06802797
-0.06802797
0.008752823
0.008752823
-0.14480877
-0.22159004
-0.29837084
-0.3751521
-0.4519329
-0.605495
-0.75905704
-0.75905704
-0.6822758
-0.605495
-0.6822758
-0.8358383
-0.91261864
-0.91261864
-0.8358383
-0.8358383
-0.8358383
-0.9893999
-1.142962
-1.2197428
-1.2197428
-1.142962
-1.142962
-1.2197428
-1.3733048
-1.4500859
-1.4500859
-1.4500859
-1.5268669
-1.5268669
-1.6036477
-1.6036477
-1.6036477
-1.6036477
-1.6804287
-1.7572098
-1.8339908
-1.9107716
-1.9875526
-1.9875526
-1.9875526
-1.9875526
-1.9875526
-1.9875526
-2.0643337
-2.1411147
-2.1411147
-2.2178955
-2.1411147
-2.1411147
-2.1411147
-2.1411147
-2.1411147
-2.1411147
-2.2946768
-2.3714576
-2.4482386
-2.3714576
-2.2178955
-2.2178955
-2.3714576
-2.4482386
-2.4482386
-2.3714576
-2.3714576
-2.3714576
-2.5250194
-2.6018007
-2.6018007
-2.4482386
-2.4482386
-2.4482386
-2.4482386
-2.4482386
-2.5250194
-2.5250194
-2.5250194
-2.5250194
-2.4482386
-2.3714576
-2.3714576
-2.2946768
-2.2178955
-2.0643337
-1.9875526
-1.9107716
-1.8339908
-1.8339908
-1.8339908
-1.8339908
-1.7572098
-1.5268669
-1.3733048
-1.2965238
-1.3733048
-1.3733048
-1.3733048
-1.2197428
-1.066181
-0.9893999
-0.9893999
-0.91261864
-0.8358383
-0.6822758
-0.605495
-0.5287137
-0.4519329
-0.3751521
-0.3751521
-0.29837084
-0.22159004
-0.14480877
-0.06802797
0.085534096
0.23909569
0.39265776
0.5462198
0.5462198
0.5462198
0.5462198
0.6230006
0.7765627
0.85334396
1.006906
1.0836868
1.1604676
1.2372489
1.390811
1.390811
1.4675918
1.6211538
1.6979346
1.7747159
1.7747159
1.7747159
1.7747159
1.7747159
1.9282775
2.0050588
2.0818396
2.1586204
2.2354016
2.3889637
2.4657445
2.5425253
2.5425253
2.6193066
2.6960874
2.7728686
2.7728686
2.7728686
2.8496494
2.9264302
3.0799918
3.2335544
3.3103347
3.387117
3.387117
3.4638972
3.4638972
3.4638972
3.4638972
3.5406785
3.6174588
3.69424
3.7710214
3.8478017
3.924583
4.001364
4.0781446
4.0781446
4.0781446
4.0781446
4.154927
4.3084874
4.3084874
4.3852696
4.3852696
4.46205
4.6156125
4.6156125
4.6156125
4.538831
4.538831
4.692393
4.8459544
4.999517
4.999517
4.999517
4.999517
5.0762973
5.0762973
5.22986
5.306641
5.3834224
5.3834224
5.4602027
5.6137652
5.767327
5.844107
5.767327
5.6905456
5.6905456
5.844107
5.9976697
6.1512322
6.304794
6.381574
6.304794
6.381574
6.4583554
6.611918
6.611918
6.611918
6.611918
6.6886983
6.7654796
6.919041
7.149384
7.149384
7.149384
7.149384
7.2261653
7.3029466
7.3029466
7.379728
7.456508
7.6100707
7.7636323
7.917194
7.917194
7.993975
8.070757
8.070757
8.070757
8.070757
8.147537
8.147537
8.3011
8.37788
8.45466
8.531443
8.531443
8.608223
8.7617855
8.915346
8.915346
8.915346
8.915346
8.915346
8.915346
8.992128
9.068909
9.068909
9.145691
9.222471
9.299252
9.376034
9.376034
9.376034
9.299252
9.376034
9.452814
9.529594
9.683157
9.683157
9.683157
9.529594
9.452814
9.529594
9.683157
9.683157
9.683157
9.606377
9.529594
9.606377
9.606377
9.683157
9.683157
9.759937
9.759937
9.759937
9.683157
9.606377
9.606377
9.606377
9.606377
9.606377
9.529594
9.452814
9.452814
9.529594
9.452814
9.376034
9.299252
9.222471
9.222471
9.222471
9.145691
9.068909
8.992128
8.992128
9.068909
9.068909
9.068909
8.992128
8.915346
8.7617855
8.685003
8.7617855
8.7617855
8.7617855
8.7617855
8.685003
8.608223
8.45466
8.3011
8.3011
8.3011
8.3011
8.224318
8.224318
8.147537
8.147537
8.147537
8.070757
8.070757
8.070757
8.070757
7.993975
7.917194
7.8404136
7.7636323
7.7636323
7.7636323
7.7636323
7.686851
7.686851
7.686851
7.7636323
7.7636323
7.7636323
7.686851
7.6100707
7.5332894
7.456508
7.456508
7.6100707
7.6100707
7.6100707
7.456508
7.379728
7.456508
7.456508
7.456508
7.379728
7.3029466
7.3029466
7.379728
7.379728
7.379728
7.379728
7.379728
7.379728
7.379728
7.3029466
7.3029466
7.3029466
7.3029466
7.3029466
7.3029466
7.2261653
7.2261653
7.3029466
7.3029466
7.2261653
7.149384
7.0726037
7.0726037
7.149384
7.2261653
7.3029466
7.3029466
7.2261653
7.2261653
7.2261653
7.3029466
7.3029466
7.379728
7.3029466
7.3029466
7.3029466
7.3029466
7.3029466
7.379728
7.379728
7.379728
7.3029466
7.3029466
7.3029466
7.3029466
7.3029466
7.3029466
7.379728
7.379728
7.3029466
7.3029466
7.379728
7.5332894
7.5332894
7.379728
7.3029466
7.379728
7.379728
7.3029466
7.2261653
7.2261653
7.2261653
7.3029466
7.3029466
7.379728
7.456508
7.456508
7.456508
7.379728
7.379728
7.3029466
7.2261653
7.149384
7.149384
7.149384
7.149384
7.149384
7.149384
7.149384
7.149384
7.0726037
7.149384
7.2261653
7.2261653
7.149384
7.0726037
6.9958224
6.9958224
7.0726037
7.0726037
6.9958224
6.919041
6.919041
6.842261
6.842261
6.842261
6.842261
6.842261
6.7654796
6.842261
6.919041
7.0726037
7.0726037
6.9958224
6.919041
6.9958224
6.919041
6.842261
6.6886983
6.6886983
6.7654796
6.7654796
6.6886983
6.611918
6.5351367
6.5351367
6.5351367
6.4583554
6.4583554
6.5351367
6.611918
6.6886983
6.6886983
6.611918
6.5351367
6.4583554
6.4583554
6.4583554
6.4583554
6.381574
6.381574
6.304794
6.381574
6.381574
6.381574
6.304794
6.304794
6.381574
6.4583554
6.4583554
6.4583554
6.381574
6.381574
6.304794
6.304794
6.304794
6.304794
6.2280126
6.2280126
6.304794
6.304794
6.2280126
6.1512322
6.1512322
6.1512322
6.2280126
6.2280126
6.1512322
6.1512322
6.2280126
6.304794
6.304794
6.2280126
6.2280126
6.381574
6.4583554
6.381574
6.2280126
6.1512322
6.1512322
6.1512322
6.2280126
6.304794
6.381574
6.304794
6.2280126
6.07445
5.9976697
6.07445
6.2280126
6.304794
6.304794
6.2280126
6.07445
5.9976697
5.9976697
6.07445
6.07445
6.1512322
6.2280126
6.2280126
6.2280126
6.1512322
6.1512322
6.07445
6.07445
6.1512322
6.1512322
6.1512322
6.07445
5.9976697
5.9976697
5.9976697
5.9976697
6.07445
6.2280126
6.2280126
6.2280126
6.1512322
6.07445
5.9976697
6.07445
6.2280126
6.304794
6.2280126
6.1512322
6.1512322
6.1512322
6.1512322
6.1512322
6.1512322
6.1512322
6.2280126
6.304794
6.304794
6.304794
6.304794
6.2280126
6.1512322
6.07445
6.07445
6.1512322
6.07445
6.07445
6.1512322
6.1512322
6.1512322
6.1512322
6.1512322
6.2280126
6.304794
6.304794
6.2280126
6.07445
6.07445
5.9976697
5.9976697
5.9976697
6.07445
6.07445
6.07445
6.07445
6.07445
6.07445
5.9976697
6.07445
6.1512322
6.1512322
6.1512322
6.1512322
6.2280126
6.2280126
6.2280126
6.1512322
6.1512322
6.07445
6.07445
6.07445
6.07445
6.07445
6.07445
6.07445
5.9976697
5.9208894
5.9208894
5.9976697
5.9976697
5.9976697
5.9976697
5.9976697
5.9976697
5.9976697
5.9208894
5.844107
5.844107
5.844107
5.9208894
5.844107
5.844107
5.767327
5.767327
5.767327
5.844107
5.844107
5.767327
5.6905456
5.6137652
5.6905456
5.767327
5.767327
5.6905456
5.6137652
5.536984
5.6137652
5.6905456
5.6905456
5.6137652
5.536984
5.536984
5.6137652
5.6137652
5.6137652
5.6137652
5.6137652
5.6905456
5.6137652
5.6137652
5.6137652
5.6137652
5.6137652
5.6137652
5.6137652
5.536984
5.4602027
5.3834224
5.3834224
5.4602027
5.4602027
5.4602027
5.4602027
5.3834224
5.3834224
5.306641
5.306641
5.306641
5.306641
5.306641
5.306641
5.306641
5.3834224
5.536984
5.4602027
5.3834224
5.22986
5.22986
5.22986
5.306641
5.22986
5.1530795
5.22986
5.3834224
