# Supplementary material for: Performances of the PIPER scalable child human body model in accident reconstruction
Source: PLoS One. 2017 Nov 14;12(11):e0187916. doi: 10.1371/journal.pone.0187916 (PMC5685610; doi:10.1371/journal.pone.0187916)
Supplement: S2 Data — This zip folder contains input accelerations for reproducibility of the accident reconstruction. Also, the readings from the dummy sensor are reported for reproducibility of the calculations. (ZIP) [file pone.0187916.s010.zip › CHANNEL/RAC02.026]

Test object number          :1
Name of the channel         :Neck Upper Force X
Laboratory channel code     :14NECKUP00Q6FOXP
Customer channel code       :14NECKUP00Q6FOXP
Channel code                :14NECKUP00Q6FOXP
Unit                        :kN
Direction                   :X
Dimension                   :FO
Transducer type             :C3715JFL-95/X/FO
Pre-filter type             :4000Hz 6pole Butterworth (device internal)
Cut off frequency           :4000.0
Channel frequency class     :2000
Channel amplitude class     :5.0
Reference channel           :implicit
Reference channel name      :NOVALUE
Data source                 :transducer
Data status                 :ok
Sampling interval           :5.0E-5
Bit resolution              :16
.ValidationRemark           :Seulement la gamme [-6.0 sec; 39.964 sec] a �t� lue. Gamme demand�e: [-6.0 sec; 40.0 sec].
Time of first sample        :-0.2
Number of samples           :34000
First global maximum value  :0.15640277
Time of maximum value       :0.17449997
First global minimum value  :-0.553582
Time of minimum value       :0.10664998
Start offset interval       :-0.1
End offset interval         :-0.05
-0.0075808065
-0.0075808065
-0.007428121
-0.007428121
-0.0075808065
-0.0075808065
-0.007428121
-0.007428121
-0.007275436
-0.007275436
-0.0075808065
-0.0077334903
-0.0077334903
-0.0075808065
-0.007428121
-0.007428121
-0.007275436
-0.007275436
-0.007275436
-0.007275436
-0.0071227513
-0.0071227513
-0.0069700666
-0.0069700666
-0.006817381
-0.0069700666
-0.0071227513
-0.007275436
-0.007275436
-0.0071227513
-0.0069700666
-0.0071227513
-0.0071227513
-0.0069700666
-0.006664696
-0.0065120114
-0.006664696
-0.0069700666
-0.0069700666
-0.006817381
-0.006664696
-0.006664696
-0.006664696
-0.0065120114
-0.0065120114
-0.0063593267
-0.006206641
-0.006206641
-0.0063593267
-0.0063593267
-0.006206641
-0.006053957
-0.006053957
-0.006206641
-0.0063593267
-0.0063593267
-0.0065120114
-0.0065120114
-0.006664696
-0.006664696
-0.0065120114
-0.0065120114
-0.0065120114
-0.0063593267
-0.006206641
-0.006053957
-0.006053957
-0.0059012715
-0.0057485867
-0.005595902
-0.005595902
-0.005595902
-0.0059012715
-0.0063593267
-0.0065120114
-0.006206641
-0.0057485867
-0.0059012715
-0.006053957
-0.006053957
-0.0059012715
-0.0057485867
-0.005595902
-0.005595902
-0.0059012715
-0.006206641
-0.006206641
-0.0059012715
-0.0057485867
-0.0057485867
-0.0059012715
-0.0059012715
-0.0057485867
-0.005595902
-0.005443217
-0.005595902
-0.005443217
-0.005443217
-0.005595902
-0.0057485867
-0.0057485867
-0.005595902
-0.005443217
-0.005443217
-0.005595902
-0.0057485867
-0.0057485867
-0.005595902
-0.0052905325
-0.005443217
-0.005595902
-0.0057485867
-0.0057485867
-0.005595902
-0.005443217
-0.0052905325
-0.005443217
-0.005595902
-0.0057485867
-0.0057485867
-0.005443217
-0.0052905325
-0.0051378477
-0.0051378477
-0.005443217
-0.0057485867
-0.0059012715
-0.0057485867
-0.005595902
-0.005443217
-0.005443217
-0.005595902
-0.005595902
-0.005595902
-0.005595902
-0.005595902
-0.0052905325
-0.0052905325
-0.0052905325
-0.005595902
-0.005595902
-0.005595902
-0.005443217
-0.005443217
-0.005595902
-0.005595902
-0.005443217
-0.0052905325
-0.0052905325
-0.005595902
-0.005595902
-0.005595902
-0.005595902
-0.005443217
-0.005443217
-0.005443217
-0.0057485867
-0.006053957
-0.006053957
-0.0057485867
-0.0052905325
-0.0052905325
-0.005595902
-0.0059012715
-0.006053957
-0.006053957
-0.0057485867
-0.005595902
-0.0057485867
-0.006053957
-0.0063593267
-0.006206641
-0.006053957
-0.006053957
-0.006206641
-0.0063593267
-0.0063593267
-0.006206641
-0.0065120114
-0.0065120114
-0.0065120114
-0.0063593267
-0.006206641
-0.006053957
-0.006053957
-0.006206641
-0.0063593267
-0.0065120114
-0.0065120114
-0.0065120114
-0.0065120114
-0.0065120114
-0.0065120114
-0.0063593267
-0.0065120114
-0.006664696
-0.006664696
-0.0065120114
-0.0065120114
-0.006664696
-0.006664696
-0.0065120114
-0.0065120114
-0.0065120114
-0.006664696
-0.0065120114
-0.0065120114
-0.006817381
-0.0071227513
-0.007428121
-0.0075808065
-0.007428121
-0.007275436
-0.0071227513
-0.0071227513
-0.007428121
-0.007428121
-0.007428121
-0.007275436
-0.0071227513
-0.0071227513
-0.007428121
-0.007428121
-0.0075808065
-0.0075808065
-0.0077334903
-0.0077334903
-0.0077334903
-0.0077334903
-0.0075808065
-0.0077334903
-0.007886176
-0.007886176
-0.0077334903
-0.007428121
-0.007428121
-0.0077334903
-0.008191545
-0.00834423
-0.008191545
-0.008038861
-0.007886176
-0.007886176
-0.008038861
-0.008191545
-0.008038861
-0.007886176
-0.007886176
-0.008191545
-0.00834423
-0.00834423
-0.00834423
-0.008496915
-0.008496915
-0.0086496
-0.0086496
-0.0088022845
-0.0086496
-0.0086496
-0.0088022845
-0.00895497
-0.009107655
-0.009107655
-0.00895497
-0.0088022845
-0.0086496
-0.0088022845
-0.009107655
-0.00926034
-0.009107655
-0.0088022845
-0.00895497
-0.00926034
-0.009718394
-0.009718394
-0.009718394
-0.009718394
-0.009718394
-0.009718394
-0.009718394
-0.009718394
-0.009718394
-0.009718394
-0.009565709
-0.009565709
-0.009718394
-0.010023763
-0.010176449
-0.010329134
-0.010329134
-0.010176449
-0.010176449
-0.010481819
-0.010481819
-0.010329134
-0.010329134
-0.010329134
-0.010481819
-0.010634504
-0.010481819
-0.010481819
-0.010634504
-0.010787189
-0.010939874
-0.010939874
-0.010939874
-0.010939874
-0.010787189
-0.010787189
-0.010939874
-0.010939874
-0.010939874
-0.0110925585
-0.011245243
-0.011397928
-0.011397928
-0.011245243
-0.011245243
-0.011245243
-0.011245243
-0.0110925585
-0.0110925585
-0.0110925585
-0.0110925585
-0.0110925585
-0.010939874
-0.011245243
-0.0117032975
-0.012008667
-0.012161352
-0.011855982
-0.011245243
-0.0110925585
-0.011245243
-0.0117032975
-0.011855982
-0.011855982
-0.011855982
-0.011855982
-0.012008667
-0.012008667
-0.012008667
-0.0117032975
-0.011550613
-0.011855982
-0.012314037
-0.012466722
-0.012314037
-0.011855982
-0.011855982
-0.011855982
-0.012008667
-0.012161352
-0.012314037
-0.012161352
-0.012008667
-0.012008667
-0.012161352
-0.012161352
-0.012314037
-0.012466722
-0.012466722
-0.012466722
-0.012314037
-0.012314037
-0.012314037
-0.012466722
-0.012619408
-0.012466722
-0.012161352
-0.012314037
-0.012619408
-0.012924777
-0.012924777
-0.012772093
-0.012772093
-0.012772093
-0.012772093
-0.012466722
-0.012314037
-0.012161352
-0.012161352
-0.012314037
-0.012466722
-0.012772093
-0.012924777
-0.013230147
-0.013230147
-0.013077462
-0.012619408
-0.012466722
-0.012466722
-0.012772093
-0.012772093
-0.012772093
-0.012619408
-0.012466722
-0.012314037
-0.012314037
-0.012466722
-0.012466722
-0.012466722
-0.012466722
-0.012466722
-0.012466722
-0.012466722
-0.012466722
-0.012466722
-0.012466722
-0.012314037
-0.012466722
-0.012619408
-0.012772093
-0.012924777
-0.012924777
-0.012772093
-0.012619408
-0.012466722
-0.012619408
-0.012619408
-0.012619408
-0.012466722
-0.012466722
-0.012619408
-0.012772093
-0.012619408
-0.012466722
-0.012314037
-0.012466722
-0.012772093
-0.012924777
-0.012772093
-0.012466722
-0.012161352
-0.012466722
-0.012772093
-0.012619408
-0.012314037
-0.012161352
-0.012314037
-0.012619408
-0.012619408
-0.012619408
-0.012466722
-0.012314037
-0.012161352
-0.012161352
-0.012314037
-0.012466722
-0.012466722
-0.012314037
-0.012314037
-0.012314037
-0.012314037
-0.012161352
-0.012008667
-0.011855982
-0.011855982
-0.012008667
-0.012008667
-0.012008667
-0.012008667
-0.011855982
-0.0117032975
-0.0117032975
-0.011855982
-0.012008667
-0.012008667
-0.011855982
-0.0117032975
-0.0117032975
-0.011855982
-0.011855982
-0.012008667
-0.012008667
-0.012008667
-0.011855982
-0.0117032975
-0.011550613
-0.011245243
-0.011397928
-0.0117032975
-0.011855982
-0.011855982
-0.0117032975
-0.011550613
-0.0117032975
-0.011855982
-0.012008667
-0.011855982
-0.011550613
-0.0110925585
-0.010939874
-0.0110925585
-0.011397928
-0.011550613
-0.011550613
-0.011397928
-0.0110925585
-0.0110925585
-0.0110925585
-0.011397928
-0.011397928
-0.011245243
-0.0110925585
-0.0110925585
-0.0110925585
-0.0110925585
-0.010939874
-0.010634504
-0.010481819
-0.010634504
-0.010787189
-0.0110925585
-0.0110925585
-0.0110925585
-0.010939874
-0.010939874
-0.010787189
-0.010787189
-0.010634504
-0.010481819
-0.010481819
-0.010481819
-0.010481819
-0.010481819
-0.010329134
-0.010329134
-0.010176449
-0.010023763
-0.010176449
-0.010634504
-0.010787189
-0.010481819
-0.010023763
-0.009718394
-0.009718394
-0.010176449
-0.010481819
-0.010329134
-0.010023763
-0.009871079
-0.009871079
-0.009871079
-0.009871079
-0.009718394
-0.009565709
-0.009565709
-0.009565709
-0.009718394
-0.009871079
-0.009718394
-0.009565709
-0.009565709
-0.009718394
-0.009718394
-0.009718394
-0.009565709
-0.00926034
-0.00926034
-0.00926034
-0.00926034
-0.00926034
-0.00926034
-0.009107655
-0.009107655
-0.009107655
-0.009107655
-0.009107655
-0.00926034
-0.009107655
-0.00895497
-0.00895497
-0.00926034
-0.009413024
-0.00926034
-0.0088022845
-0.008496915
-0.0086496
-0.0088022845
-0.0088022845
-0.0088022845
-0.0086496
-0.0086496
-0.0086496
-0.0088022845
-0.0088022845
-0.008496915
-0.00834423
-0.008496915
-0.0086496
-0.0086496
-0.008496915
-0.00834423
-0.008038861
-0.008191545
-0.00834423
-0.008496915
-0.00834423
-0.008191545
-0.008038861
-0.008038861
-0.007886176
-0.0077334903
-0.0077334903
-0.0077334903
-0.007886176
-0.008038861
-0.007886176
-0.0077334903
-0.0077334903
-0.007886176
-0.007886176
-0.007886176
-0.0077334903
-0.0075808065
-0.007428121
-0.007428121
-0.007275436
-0.007275436
-0.007275436
-0.007428121
-0.0075808065
-0.007428121
-0.0071227513
-0.006817381
-0.0069700666
-0.007275436
-0.007275436
-0.007275436
-0.007275436
-0.007275436
-0.007275436
-0.0071227513
-0.0069700666
-0.006817381
-0.006817381
-0.0071227513
-0.007428121
-0.007428121
-0.0069700666
-0.0063593267
-0.006206641
-0.0063593267
-0.006817381
-0.0071227513
-0.0069700666
-0.006817381
-0.006664696
-0.0065120114
-0.006206641
-0.006206641
-0.0063593267
-0.0065120114
-0.0065120114
-0.0063593267
-0.006206641
-0.0063593267
-0.0065120114
-0.0063593267
-0.006053957
-0.0057485867
-0.0057485867
-0.0059012715
-0.006053957
-0.006053957
-0.0059012715
-0.0059012715
-0.006053957
-0.006053957
-0.0059012715
-0.0057485867
-0.0057485867
-0.0057485867
-0.0059012715
-0.0059012715
-0.006053957
-0.0059012715
-0.0057485867
-0.0057485867
-0.0057485867
-0.0057485867
-0.0057485867
-0.0059012715
-0.006206641
-0.006206641
-0.006053957
-0.005595902
-0.0052905325
-0.0051378477
-0.0052905325
-0.0052905325
-0.0051378477
-0.0051378477
-0.0051378477
-0.0052905325
-0.005443217
-0.005443217
-0.005443217
-0.0052905325
-0.0051378477
-0.0052905325
-0.005443217
-0.005443217
-0.0052905325
-0.004985163
-0.004985163
-0.0051378477
-0.005443217
-0.005443217
-0.0052905325
-0.0051378477
-0.0052905325
-0.005443217
-0.0051378477
-0.0048324773
-0.0048324773
-0.004985163
-0.0051378477
-0.0051378477
-0.0048324773
-0.0046797935
-0.0048324773
-0.004985163
-0.0048324773
-0.0046797935
-0.0048324773
-0.0051378477
-0.0051378477
-0.0048324773
-0.0048324773
-0.0048324773
-0.004985163
-0.004985163
-0.004985163
-0.004985163
-0.0048324773
-0.004985163
-0.004985163
-0.004985163
-0.0048324773
-0.0046797935
-0.0046797935
-0.0046797935
-0.0046797935
-0.0046797935
-0.004527108
-0.004527108
-0.0046797935
-0.0046797935
-0.0046797935
-0.0046797935
-0.0048324773
-0.004985163
-0.0048324773
-0.0046797935
-0.004527108
-0.004374423
-0.0042217383
-0.0042217383
-0.004374423
-0.004527108
-0.004374423
-0.004527108
-0.0046797935
-0.0048324773
-0.0048324773
-0.004527108
-0.004527108
-0.0048324773
-0.0051378477
-0.0051378477
-0.0048324773
-0.0046797935
-0.004527108
-0.004527108
-0.004527108
-0.004374423
-0.004527108
-0.0048324773
-0.0051378477
-0.004985163
-0.0048324773
-0.0046797935
-0.0048324773
-0.0048324773
-0.0048324773
-0.0048324773
-0.0048324773
-0.004985163
-0.0051378477
-0.004985163
-0.0051378477
-0.004985163
-0.0048324773
-0.0048324773
-0.0048324773
-0.0048324773
-0.004985163
-0.004985163
-0.004985163
-0.0048324773
-0.0048324773
-0.004985163
-0.0052905325
-0.0052905325
-0.0051378477
-0.0051378477
-0.0051378477
-0.0051378477
-0.0051378477
-0.0051378477
-0.0051378477
-0.0052905325
-0.0052905325
-0.0051378477
-0.004985163
-0.0051378477
-0.005443217
-0.005595902
-0.005443217
-0.0051378477
-0.0052905325
-0.005595902
-0.0057485867
-0.005595902
-0.0052905325
-0.0051378477
-0.0052905325
-0.005595902
-0.0057485867
-0.0057485867
-0.0057485867
-0.0059012715
-0.006053957
-0.006206641
-0.006053957
-0.0059012715
-0.0057485867
-0.0059012715
-0.0059012715
-0.0059012715
-0.0059012715
-0.0059012715
-0.006053957
-0.006206641
-0.0065120114
-0.0065120114
-0.0063593267
-0.0063593267
-0.0063593267
-0.0063593267
-0.006664696
-0.006817381
-0.0069700666
-0.0069700666
-0.006817381
-0.006664696
-0.0065120114
-0.0065120114
-0.006664696
-0.006817381
-0.0071227513
-0.007275436
-0.007275436
-0.007275436
-0.0071227513
-0.007275436
-0.007428121
-0.007428121
-0.0071227513
-0.0069700666
-0.0071227513
-0.007428121
-0.0075808065
-0.007428121
-0.007275436
-0.0071227513
-0.007275436
-0.0075808065
-0.0077334903
-0.0075808065
-0.007428121
-0.0075808065
-0.0077334903
-0.007886176
-0.007886176
-0.0077334903
-0.007886176
-0.008191545
-0.008191545
-0.008038861
-0.007886176
-0.008038861
-0.008191545
-0.008496915
-0.0086496
-0.008496915
-0.008496915
-0.00834423
-0.00834423
-0.008496915
-0.0086496
-0.00895497
-0.00895497
-0.00895497
-0.0088022845
-0.0088022845
-0.0086496
-0.0086496
-0.0086496
-0.0088022845
-0.00895497
-0.009107655
-0.009107655
-0.00895497
-0.00895497
-0.009107655
-0.00926034
-0.00926034
-0.009107655
-0.00895497
-0.009107655
-0.009413024
-0.009565709
-0.009565709
-0.009413024
-0.009413024
-0.009565709
-0.009718394
-0.009718394
-0.009718394
-0.009718394
-0.009871079
-0.009871079
-0.009871079
-0.010023763
-0.010023763
-0.010176449
-0.010176449
-0.010023763
-0.010023763
-0.010023763
-0.010023763
-0.010023763
-0.010023763
-0.010023763
-0.010176449
-0.010176449
-0.010176449
-0.010176449
-0.010176449
-0.010481819
-0.010481819
-0.010329134
-0.010176449
-0.010329134
-0.010481819
-0.010481819
-0.010634504
-0.010939874
-0.0110925585
-0.0110925585
-0.010939874
-0.010634504
-0.010787189
-0.0110925585
-0.0110925585
-0.010939874
-0.010939874
-0.010939874
-0.010939874
-0.0110925585
-0.0110925585
-0.0110925585
-0.010939874
-0.010939874
-0.0110925585
-0.011397928
-0.011550613
-0.011550613
-0.011397928
-0.011245243
-0.0110925585
-0.011245243
-0.011245243
-0.0110925585
-0.0110925585
-0.011245243
-0.011397928
-0.011397928
-0.011397928
-0.011397928
-0.011397928
-0.011550613
-0.011550613
-0.011550613
-0.011550613
-0.011550613
-0.011550613
-0.011550613
-0.011550613
-0.011550613
-0.0117032975
-0.0117032975
-0.0117032975
-0.0117032975
-0.0117032975
-0.011855982
-0.011855982
-0.011855982
-0.0117032975
-0.0117032975
-0.0117032975
-0.011550613
-0.011550613
-0.011550613
-0.0117032975
-0.011855982
-0.012008667
-0.012008667
-0.012008667
-0.012008667
-0.012008667
-0.012008667
-0.012008667
-0.012008667
-0.012008667
-0.012008667
-0.011855982
-0.0117032975
-0.0117032975
-0.011855982
-0.012008667
-0.012161352
-0.012314037
-0.012314037
-0.012008667
-0.0117032975
-0.0117032975
-0.011855982
-0.012161352
-0.012161352
-0.012008667
-0.011855982
-0.011855982
-0.011855982
-0.012008667
-0.012008667
-0.012008667
-0.011855982
-0.011855982
-0.012008667
-0.012314037
-0.012314037
-0.012161352
-0.012161352
-0.012161352
-0.012161352
-0.012008667
-0.011855982
-0.0117032975
-0.011855982
-0.012008667
-0.012008667
-0.0117032975
-0.0117032975
-0.011855982
-0.012008667
-0.012161352
-0.012008667
-0.0117032975
-0.0117032975
-0.012008667
-0.012161352
-0.011855982
-0.011550613
-0.011550613
-0.011550613
-0.0117032975
-0.012008667
-0.012008667
-0.012008667
-0.0117032975
-0.0117032975
-0.011855982
-0.0117032975
-0.011397928
-0.011245243
-0.011397928
-0.011855982
-0.012161352
-0.012161352
-0.011855982
-0.0117032975
-0.0117032975
-0.011855982
-0.012008667
-0.011855982
-0.011855982
-0.011550613
-0.011397928
-0.011397928
-0.0117032975
-0.011855982
-0.0117032975
-0.011550613
-0.011550613
-0.011550613
-0.011550613
-0.011397928
-0.011245243
-0.011397928
-0.011550613
-0.0117032975
-0.0117032975
-0.011550613
-0.011397928
-0.011397928
-0.011397928
-0.011397928
-0.0110925585
-0.0110925585
-0.011245243
-0.011550613
-0.0117032975
-0.0117032975
-0.011550613
-0.011550613
-0.011397928
-0.011397928
-0.011550613
-0.0117032975
-0.0117032975
-0.011550613
-0.011397928
-0.011245243
-0.011245243
-0.011245243
-0.011245243
-0.0110925585
-0.011245243
-0.011245243
-0.011245243
-0.011245243
-0.0110925585
-0.011245243
-0.011550613
-0.011397928
-0.011245243
-0.011245243
-0.011245243
-0.0110925585
-0.0110925585
-0.0110925585
-0.0110925585
-0.0110925585
-0.011245243
-0.011397928
-0.011550613
-0.011397928
-0.011397928
-0.011550613
-0.011550613
-0.011397928
-0.0110925585
-0.010939874
-0.010787189
-0.010787189
-0.010939874
-0.011245243
-0.011245243
-0.010939874
-0.010787189
-0.010787189
-0.010787189
-0.010634504
-0.010634504
-0.010634504
-0.010481819
-0.010481819
-0.010787189
-0.010939874
-0.0110925585
-0.010939874
-0.010787189
-0.010634504
-0.010787189
-0.0110925585
-0.011245243
-0.011245243
-0.0110925585
-0.010939874
-0.010939874
-0.0110925585
-0.010939874
-0.010939874
-0.010939874
-0.010787189
-0.010634504
-0.010481819
-0.010481819
-0.010634504
-0.010787189
-0.010939874
-0.010939874
-0.010787189
-0.010481819
-0.010634504
-0.010787189
-0.010939874
-0.010939874
-0.010787189
-0.010634504
-0.010481819
-0.010481819
-0.010787189
-0.010787189
-0.010634504
-0.010481819
-0.010634504
-0.010634504
-0.010634504
-0.010787189
-0.010787189
-0.010787189
-0.010634504
-0.010329134
-0.010329134
-0.010481819
-0.010481819
-0.010329134
-0.010329134
-0.010481819
-0.010634504
-0.010634504
-0.010329134
-0.010023763
-0.010023763
-0.010176449
-0.010481819
-0.010634504
-0.010481819
-0.010176449
-0.010023763
-0.010176449
-0.010329134
-0.010481819
-0.010481819
-0.010329134
-0.010023763
-0.010023763
-0.010023763
-0.010176449
-0.010176449
-0.010329134
-0.010329134
-0.010329134
-0.010176449
-0.010176449
-0.010176449
-0.010329134
-0.010329134
-0.010176449
-0.010176449
-0.010176449
-0.010176449
-0.010023763
-0.010023763
-0.010023763
-0.009871079
-0.009871079
-0.009871079
-0.009871079
-0.009871079
-0.010023763
-0.009871079
-0.009871079
-0.010023763
-0.010023763
-0.009871079
-0.009718394
-0.009718394
-0.009871079
-0.009871079
-0.009871079
-0.009871079
-0.009718394
-0.009718394
-0.009718394
-0.010023763
-0.010023763
-0.009871079
-0.009871079
-0.009871079
-0.010023763
-0.010176449
-0.010023763
-0.009718394
-0.009565709
-0.009565709
-0.009718394
-0.009871079
-0.009871079
-0.009871079
-0.009718394
-0.009413024
-0.009413024
-0.009565709
-0.009718394
-0.009871079
-0.009718394
-0.009565709
-0.009413024
-0.009413024
-0.009718394
-0.009718394
-0.009718394
-0.009871079
-0.009871079
-0.009565709
-0.009413024
-0.00926034
-0.009413024
-0.009565709
-0.009718394
-0.009565709
-0.009565709
-0.009565709
-0.009565709
-0.009413024
-0.00926034
-0.00926034
-0.00926034
-0.00926034
-0.00926034
-0.00926034
-0.00926034
-0.009565709
-0.009718394
-0.009565709
-0.00926034
-0.00926034
-0.009413024
-0.009565709
-0.009565709
-0.009565709
-0.009565709
-0.00926034
-0.009107655
-0.00926034
-0.009413024
-0.009413024
-0.009413024
-0.009413024
-0.009413024
-0.00926034
-0.009107655
-0.00895497
-0.009107655
-0.009413024
-0.009413024
-0.009107655
-0.0088022845
-0.0088022845
-0.0088022845
-0.009107655
-0.009413024
-0.009413024
-0.009413024
-0.00926034
-0.009107655
-0.0088022845
-0.0088022845
-0.0088022845
-0.0088022845
-0.00895497
-0.00895497
-0.00895497
-0.0088022845
-0.0086496
-0.0086496
-0.0086496
-0.0086496
-0.0088022845
-0.00895497
-0.009107655
-0.009107655
-0.0088022845
-0.0086496
-0.0086496
-0.00895497
-0.00926034
-0.009107655
-0.00895497
-0.0088022845
-0.0088022845
-0.009107655
-0.009107655
-0.00895497
-0.0088022845
-0.0088022845
-0.0088022845
-0.0088022845
-0.0088022845
-0.00895497
-0.009107655
-0.009107655
-0.009107655
-0.00895497
-0.0088022845
-0.0086496
-0.008496915
-0.0086496
-0.0088022845
-0.00895497
-0.00895497
-0.0088022845
-0.0088022845
-0.0088022845
-0.00895497
-0.00895497
-0.0088022845
-0.0088022845
-0.00895497
-0.00895497
-0.0088022845
-0.0086496
-0.0088022845
-0.009107655
-0.00926034
-0.009107655
-0.0088022845
-0.0086496
-0.0088022845
-0.00895497
-0.009107655
-0.0088022845
-0.008496915
-0.008496915
-0.0088022845
-0.00926034
-0.009413024
-0.009413024
-0.00926034
-0.009107655
-0.00895497
-0.009107655
-0.00926034
-0.00926034
-0.009107655
-0.009107655
-0.00895497
-0.0088022845
-0.00895497
-0.00895497
-0.009107655
-0.00926034
-0.009107655
-0.0088022845
-0.0086496
-0.0088022845
-0.009107655
-0.00926034
-0.00926034
-0.009107655
-0.009107655
-0.009107655
-0.009107655
-0.00926034
-0.009413024
-0.00926034
-0.009107655
-0.00895497
-0.00895497
-0.009107655
-0.00926034
-0.00926034
-0.00926034
-0.00926034
-0.009107655
-0.00926034
-0.00926034
-0.009413024
-0.009565709
-0.009565709
-0.009565709
-0.009565709
-0.009718394
-0.009871079
-0.009565709
-0.009413024
-0.009413024
-0.009565709
-0.009871079
-0.009871079
-0.009871079
-0.009871079
-0.009871079
-0.009871079
-0.009871079
-0.009718394
-0.009718394
-0.009871079
-0.009871079
-0.009871079
-0.009718394
-0.009871079
-0.010023763
-0.009871079
-0.009565709
-0.009718394
-0.010023763
-0.010176449
-0.010176449
-0.010023763
-0.009718394
-0.009718394
-0.009871079
-0.010023763
-0.010023763
-0.010023763
-0.010023763
-0.010176449
-0.010329134
-0.010329134
-0.010176449
-0.010023763
-0.010023763
-0.010329134
-0.010481819
-0.010176449
-0.009871079
-0.009718394
-0.010023763
-0.010176449
-0.010329134
-0.010176449
-0.010329134
-0.010481819
-0.010481819
-0.010481819
-0.010481819
-0.010329134
-0.010329134
-0.010329134
-0.010329134
-0.010329134
-0.010023763
-0.009871079
-0.010176449
-0.010787189
-0.010787189
-0.010634504
-0.010329134
-0.010481819
-0.010634504
-0.010634504
-0.010634504
-0.010634504
-0.010634504
-0.010481819
-0.010329134
-0.010329134
-0.010634504
-0.010787189
-0.010634504
-0.010481819
-0.010329134
-0.010481819
-0.010787189
-0.010939874
-0.010787189
-0.010634504
-0.010787189
-0.010787189
-0.010787189
-0.010787189
-0.010634504
-0.010481819
-0.010481819
-0.010481819
-0.010634504
-0.010787189
-0.010939874
-0.010939874
-0.010939874
-0.010634504
-0.010634504
-0.010634504
-0.010481819
-0.010329134
-0.010329134
-0.010329134
-0.010481819
-0.010481819
-0.010634504
-0.010787189
-0.010939874
-0.010634504
-0.010329134
-0.010481819
-0.010787189
-0.0110925585
-0.0110925585
-0.010939874
-0.010939874
-0.010787189
-0.010787189
-0.010787189
-0.010634504
-0.010329134
-0.010481819
-0.010787189
-0.0110925585
-0.0110925585
-0.010939874
-0.010939874
-0.0110925585
-0.011245243
-0.010939874
-0.010787189
-0.010481819
-0.010481819
-0.010481819
-0.010481819
-0.010481819
-0.010481819
-0.010329134
-0.010329134
-0.010329134
-0.010329134
-0.010329134
-0.010329134
-0.010176449
-0.010176449
-0.010176449
-0.010329134
-0.010481819
-0.010634504
-0.010329134
-0.010176449
-0.010176449
-0.010329134
-0.010329134
-0.010329134
-0.010176449
-0.010176449
-0.010176449
-0.010023763
-0.009871079
-0.009718394
-0.009871079
-0.010023763
-0.010023763
-0.009871079
-0.009718394
-0.009871079
-0.009871079
-0.009871079
-0.009718394
-0.009718394
-0.010023763
-0.010176449
-0.009718394
-0.00926034
-0.00926034
-0.009413024
-0.009565709
-0.009565709
-0.009413024
-0.00926034
-0.009107655
-0.00926034
-0.009565709
-0.009718394
-0.009565709
-0.009413024
-0.009107655
-0.00895497
-0.00895497
-0.00895497
-0.00895497
-0.00895497
-0.0088022845
-0.0088022845
-0.0088022845
-0.0086496
-0.0086496
-0.008496915
-0.00834423
-0.00834423
-0.00834423
-0.00834423
-0.008496915
-0.0086496
-0.0086496
-0.008496915
-0.00834423
-0.00834423
-0.008496915
-0.008496915
-0.00834423
-0.008038861
-0.0077334903
-0.0075808065
-0.0075808065
-0.0077334903
-0.007886176
-0.008038861
-0.007886176
-0.0077334903
-0.0075808065
-0.0075808065
-0.007886176
-0.007886176
-0.0075808065
-0.007275436
-0.007275436
-0.007275436
-0.007275436
-0.007428121
-0.0075808065
-0.0075808065
-0.007428121
-0.0071227513
-0.006817381
-0.0069700666
-0.0071227513
-0.007275436
-0.0071227513
-0.006817381
-0.006664696
-0.006664696
-0.006664696
-0.006817381
-0.006664696
-0.0065120114
-0.0063593267
-0.006206641
-0.006053957
-0.006053957
-0.0059012715
-0.006053957
-0.0063593267
-0.006664696
-0.006664696
-0.006206641
-0.0057485867
-0.005443217
-0.005595902
-0.0057485867
-0.0057485867
-0.0057485867
-0.0059012715
-0.0059012715
-0.0057485867
-0.0057485867
-0.005595902
-0.005443217
-0.0052905325
-0.0052905325
-0.0052905325
-0.0052905325
-0.0052905325
-0.0052905325
-0.0052905325
-0.0052905325
-0.0052905325
-0.0051378477
-0.004985163
-0.0046797935
-0.004527108
-0.0046797935
-0.0048324773
-0.004985163
-0.0046797935
-0.004527108
-0.004374423
-0.004527108
-0.004527108
-0.004374423
-0.0042217383
-0.0040690536
-0.0040690536
-0.0040690536
-0.003916368
-0.0037636831
-0.0037636831
-0.003916368
-0.003916368
-0.0036109984
-0.003305628
-0.0031529441
-0.0034583136
-0.0034583136
-0.003305628
-0.0031529441
-0.0030002585
-0.0031529441
-0.003305628
-0.003305628
-0.0031529441
-0.0031529441
-0.0031529441
-0.003305628
-0.0031529441
-0.0031529441
-0.0028475737
-0.002694889
-0.0025422042
-0.0025422042
-0.0023895195
-0.0022368347
-0.0022368347
-0.0022368347
-0.0022368347
-0.00208415
-0.00208415
-0.0019314643
-0.00208415
-0.00208415
-0.0019314643
-0.0017787796
-0.0017787796
-0.0019314643
-0.00208415
-0.0017787796
-0.0016260948
-0.0016260948
-0.0017787796
-0.0016260948
-0.001473411
-0.0016260948
-0.001473411
-0.0011680406
-0.0010153558
-0.0010153558
-0.0011680406
-0.0010153558
-0.0010153558
-0.0011680406
-0.0011680406
-0.0010153558
-8.626692E-4
-7.099863E-4
-7.099863E-4
-8.626692E-4
-7.099863E-4
-5.5730157E-4
-5.5730157E-4
-7.099863E-4
-7.099863E-4
-5.5730157E-4
-4.0461496E-4
-2.519302E-4
-2.519302E-4
-2.519302E-4
-2.519302E-4
-2.519302E-4
-9.924546E-5
5.343929E-5
2.0612404E-4
2.0612404E-4
2.0612404E-4
2.0612404E-4
3.588088E-4
5.1149353E-4
6.641783E-4
5.1149353E-4
2.0612404E-4
3.588088E-4
5.1149353E-4
5.1149353E-4
5.1149353E-4
5.1149353E-4
5.1149353E-4
6.641783E-4
8.168649E-4
9.695478E-4
9.695478E-4
8.168649E-4
8.168649E-4
8.168649E-4
8.168649E-4
9.695478E-4
9.695478E-4
9.695478E-4
9.695478E-4
9.695478E-4
0.0011222325
0.0011222325
0.0011222325
0.0012749191
0.0015802868
0.0018856581
0.0021910276
0.0020383429
0.0017329734
0.0015802868
0.0015802868
0.0017329734
0.0018856581
0.0020383429
0.0020383429
0.0020383429
0.0023437124
0.0024963971
0.0026490819
0.0023437124
0.0021910276
0.0021910276
0.0023437124
0.0023437124
0.0021910276
0.0021910276
0.0023437124
0.0024963971
0.0024963971
0.0021910276
0.0023437124
0.0024963971
0.0026490819
0.0026490819
0.0026490819
0.0028017666
0.0029544514
0.003107138
0.003107138
0.003107138
0.0032598209
0.0032598209
0.0029544514
0.0028017666
0.0026490819
0.0029544514
0.0032598209
0.0035651922
0.0035651922
0.0034125056
0.003107138
0.0032598209
0.0035651922
0.0035651922
0.0035651922
0.0034125056
0.0032598209
0.0034125056
0.003717877
0.0040232465
0.004175931
0.0040232465
0.0040232465
0.004175931
0.004328618
0.004328618
0.004175931
0.0040232465
0.0038705599
0.003717877
0.0038705599
0.004328618
0.0046339855
0.0046339855
0.004328618
0.0040232465
0.004175931
0.0044813007
0.0046339855
0.0044813007
0.0044813007
0.0046339855
0.004786672
0.004939357
0.004786672
0.0046339855
0.0044813007
0.0044813007
0.0044813007
0.0044813007
0.004786672
0.004939357
0.0050920397
0.004939357
0.004786672
0.004939357
0.0050920397
0.0050920397
0.0050920397
0.0052447263
0.005397411
0.005550094
0.0057027806
0.005550094
0.005397411
0.005397411
0.0058554653
0.006160835
0.00600815
0.005550094
0.0052447263
0.005397411
0.0057027806
0.00600815
0.00600815
0.0058554653
0.0057027806
0.0057027806
0.0057027806
0.0058554653
0.0057027806
0.005550094
0.005397411
0.005550094
0.0058554653
0.00600815
0.006160835
0.006160835
0.006160835
0.006160835
0.006160835
0.006160835
0.006160835
0.006160835
0.006160835
0.006160835
0.006160835
0.006160835
0.0063135196
0.0063135196
0.0063135196
0.006160835
0.006160835
0.006160835
0.0063135196
0.0064662043
0.0063135196
0.006160835
0.0058554653
0.0057027806
0.0058554653
0.0063135196
0.006618891
0.006618891
0.0064662043
0.0063135196
0.0063135196
0.0064662043
0.006618891
0.0064662043
0.0063135196
0.0063135196
0.0064662043
0.006618891
0.0064662043
0.0063135196
0.006160835
0.006160835
0.006160835
0.006160835
0.00600815
0.006160835
0.0064662043
0.006618891
0.0064662043
0.00600815
0.00600815
0.0063135196
0.0064662043
0.006618891
0.006618891
0.006618891
0.0063135196
0.006160835
0.0063135196
0.0064662043
0.0064662043
0.0063135196
0.0064662043
0.006618891
0.006618891
0.006618891
0.0064662043
0.0063135196
0.0063135196
0.0063135196
0.0063135196
0.0064662043
0.0064662043
0.0063135196
0.006160835
0.006160835
0.0063135196
0.006160835
0.0058554653
0.0058554653
0.00600815
0.0063135196
0.0064662043
0.0064662043
0.0063135196
0.006160835
0.006160835
0.006160835
0.0063135196
0.0063135196
0.00600815
0.0058554653
0.00600815
0.006160835
0.00600815
0.0058554653
0.0058554653
0.00600815
0.00600815
0.006160835
0.006160835
0.00600815
0.00600815
0.00600815
0.00600815
0.00600815
0.006160835
0.006160835
0.006160835
0.006160835
0.006160835
0.006160835
0.00600815
0.0057027806
0.0057027806
0.0057027806
0.0057027806
0.005550094
0.0057027806
0.00600815
0.006160835
0.006160835
0.00600815
0.0057027806
0.005550094
0.005550094
0.005550094
0.005550094
0.0058554653
0.00600815
0.0058554653
0.0058554653
0.0057027806
0.005550094
0.005550094
0.005397411
0.005550094
0.005550094
0.005550094
0.005550094
0.005550094
0.0057027806
0.0057027806
0.005550094
0.005397411
0.0052447263
0.005397411
0.0057027806
0.00600815
0.006160835
0.00600815
0.0057027806
0.005550094
0.005397411
0.005397411
0.0052447263
0.0050920397
0.004939357
0.004939357
0.0050920397
0.0052447263
0.0052447263
0.0052447263
0.0050920397
0.0050920397
0.0050920397
0.0050920397
0.004939357
0.004939357
0.004939357
0.004939357
0.004939357
0.004786672
0.0046339855
0.004939357
0.0050920397
0.0052447263
0.0052447263
0.0050920397
0.0050920397
0.0050920397
0.0050920397
0.004939357
0.0046339855
0.0044813007
0.0044813007
0.0044813007
0.0044813007
0.0046339855
0.004786672
0.004939357
0.004939357
0.004939357
0.0050920397
0.004939357
0.0046339855
0.004328618
0.004328618
0.0044813007
0.0044813007
0.004328618
0.004328618
0.004328618
0.0046339855
0.0046339855
0.0046339855
0.0044813007
0.004328618
0.0044813007
0.0044813007
0.0044813007
0.0046339855
0.0046339855
0.0044813007
0.004328618
0.004328618
0.004175931
0.004328618
0.0044813007
0.0046339855
0.0046339855
0.004175931
0.0038705599
0.0040232465
0.004175931
0.004328618
0.004328618
0.004328618
0.004328618
0.004328618
0.004328618
0.0044813007
0.0044813007
0.004175931
0.0038705599
0.003717877
0.0038705599
0.004175931
0.004328618
0.004328618
0.004175931
0.0040232465
0.0038705599
0.0038705599
0.003717877
0.003717877
0.0038705599
0.0040232465
0.0040232465
0.0040232465
0.003717877
0.003717877
0.0038705599
0.0040232465
0.004175931
0.0040232465
0.0040232465
0.003717877
0.0035651922
0.0035651922
0.003717877
0.003717877
0.0035651922
0.0034125056
0.0035651922
0.0038705599
0.0040232465
0.0040232465
0.0038705599
0.0035651922
0.0034125056
0.0034125056
0.0035651922
0.0035651922
0.0034125056
0.0032598209
0.0034125056
0.003717877
0.0040232465
0.0038705599
0.0035651922
0.0035651922
0.0035651922
0.0035651922
0.003107138
0.0029544514
0.0029544514
0.0032598209
0.0034125056
0.003717877
0.003717877
0.003717877
0.0035651922
0.0034125056
0.0032598209
0.0032598209
0.003107138
0.0029544514
0.0028017666
0.003107138
0.0032598209
0.0032598209
0.003107138
0.003107138
0.003107138
0.003107138
0.003107138
0.0032598209
0.0032598209
0.003107138
0.0029544514
0.0026490819
0.0026490819
0.0028017666
0.0028017666
0.0028017666
0.0029544514
0.0029544514
0.0028017666
0.0026490819
0.0024963971
0.0024963971
0.0024963971
0.0024963971
0.0024963971
0.0026490819
0.0026490819
0.0028017666
0.0028017666
0.0024963971
0.0021910276
0.0018856581
0.0017329734
0.0020383429
0.0023437124
0.0023437124
0.0023437124
0.0021910276
0.0020383429
0.0020383429
0.0021910276
0.0023437124
0.0023437124
0.0023437124
0.0023437124
0.0021910276
0.0018856581
0.0018856581
0.0018856581
0.0021910276
0.0021910276
0.0018856581
0.0017329734
0.0017329734
0.0018856581
0.0018856581
0.0017329734
0.0015802868
0.0014276039
0.0015802868
0.0015802868
0.0015802868
0.0015802868
0.0014276039
0.0012749191
0.0014276039
0.0017329734
0.0018856581
0.0017329734
0.0015802868
0.0014276039
0.0014276039
0.0014276039
0.0012749191
0.0012749191
0.0011222325
8.168649E-4
8.168649E-4
0.0011222325
0.0011222325
0.0011222325
9.695478E-4
8.168649E-4
8.168649E-4
6.641783E-4
6.641783E-4
8.168649E-4
9.695478E-4
9.695478E-4
8.168649E-4
6.641783E-4
5.1149353E-4
6.641783E-4
8.168649E-4
8.168649E-4
6.641783E-4
5.1149353E-4
5.1149353E-4
6.641783E-4
6.641783E-4
5.1149353E-4
3.588088E-4
5.1149353E-4
5.1149353E-4
5.1149353E-4
3.588088E-4
3.588088E-4
3.588088E-4
3.588088E-4
5.343929E-5
5.343929E-5
5.343929E-5
5.343929E-5
-9.924546E-5
-9.924546E-5
-2.519302E-4
-9.924546E-5
5.343929E-5
5.343929E-5
-9.924546E-5
-2.519302E-4
-9.924546E-5
-9.924546E-5
-4.0461496E-4
-5.5730157E-4
-4.0461496E-4
-9.924546E-5
-9.924546E-5
-2.519302E-4
-5.5730157E-4
-7.099863E-4
-7.099863E-4
-5.5730157E-4
-5.5730157E-4
-5.5730157E-4
-7.099863E-4
-7.099863E-4
-5.5730157E-4
-5.5730157E-4
-5.5730157E-4
-7.099863E-4
-8.626692E-4
-8.626692E-4
-8.626692E-4
-0.0010153558
-0.0010153558
-0.0011680406
-0.0011680406
-0.0010153558
-0.0010153558
-0.0010153558
-0.0010153558
-0.0010153558
-0.0011680406
-0.0013207244
-0.0013207244
-0.0013207244
-0.0010153558
-8.626692E-4
-0.0010153558
-0.0013207244
-0.0016260948
-0.001473411
-0.001473411
-0.001473411
-0.001473411
-0.001473411
-0.001473411
-0.0016260948
-0.0016260948
-0.0016260948
-0.001473411
-0.0016260948
-0.0017787796
-0.0016260948
-0.0011680406
-0.0010153558
-0.0011680406
-0.0013207244
-0.001473411
-0.001473411
-0.0016260948
-0.0019314643
-0.00208415
-0.00208415
-0.00208415
-0.00208415
-0.00208415
-0.00208415
-0.00208415
-0.00208415
-0.00208415
-0.0019314643
-0.0017787796
-0.0017787796
-0.0017787796
-0.0019314643
-0.00208415
-0.0022368347
-0.00208415
-0.0019314643
-0.0017787796
-0.0019314643
-0.0022368347
-0.0022368347
-0.0022368347
-0.0022368347
-0.00208415
-0.00208415
-0.0022368347
-0.0023895195
-0.0023895195
-0.0022368347
-0.0022368347
-0.0022368347
-0.00208415
-0.00208415
-0.0019314643
-0.0019314643
-0.00208415
-0.0023895195
-0.0025422042
-0.0025422042
-0.002694889
-0.0025422042
-0.0025422042
-0.0025422042
-0.002694889
-0.0028475737
-0.0028475737
-0.002694889
-0.0025422042
-0.0023895195
-0.0022368347
-0.0023895195
-0.0025422042
-0.0025422042
-0.0025422042
-0.002694889
-0.002694889
-0.002694889
-0.0025422042
-0.0025422042
-0.002694889
-0.002694889
-0.0028475737
-0.0028475737
-0.0031529441
-0.0031529441
-0.0030002585
-0.0030002585
-0.0030002585
-0.0031529441
-0.0031529441
-0.0031529441
-0.0031529441
-0.0031529441
-0.0031529441
-0.003305628
-0.003305628
-0.0031529441
-0.0030002585
-0.0030002585
-0.0030002585
-0.0028475737
-0.0028475737
-0.0030002585
-0.0031529441
-0.0034583136
-0.0034583136
-0.003305628
-0.003305628
-0.0034583136
-0.0034583136
-0.003305628
-0.0031529441
-0.003305628
-0.0034583136
-0.0036109984
-0.0034583136
-0.0031529441
-0.0030002585
-0.0031529441
-0.003305628
-0.0034583136
-0.0034583136
-0.0036109984
-0.0036109984
-0.0034583136
-0.0034583136
-0.003305628
-0.003305628
-0.0034583136
-0.0036109984
-0.0037636831
-0.0037636831
-0.003916368
-0.003916368
-0.0040690536
-0.003916368
-0.003916368
-0.003916368
-0.003916368
-0.003916368
-0.0037636831
-0.0036109984
-0.0036109984
-0.003916368
-0.0040690536
-0.0040690536
-0.0040690536
-0.0040690536
-0.0042217383
-0.0042217383
-0.0042217383
-0.0042217383
-0.0040690536
-0.003916368
-0.003916368
-0.0040690536
-0.0040690536
-0.0040690536
-0.0040690536
-0.0040690536
-0.0042217383
-0.0042217383
-0.003916368
-0.003916368
-0.003916368
-0.0042217383
-0.0042217383
-0.0042217383
-0.0042217383
-0.004374423
-0.004374423
-0.0042217383
-0.003916368
-0.0037636831
-0.0040690536
-0.004374423
-0.004527108
-0.004527108
-0.004374423
-0.004527108
-0.004527108
-0.004527108
-0.004374423
-0.004374423
-0.004527108
-0.0046797935
-0.004527108
-0.004374423
-0.004374423
-0.004374423
-0.004527108
-0.0046797935
-0.0046797935
-0.0048324773
-0.004985163
-0.0048324773
-0.0046797935
-0.004374423
-0.004374423
-0.0046797935
-0.0048324773
-0.004985163
-0.004985163
-0.0048324773
-0.0046797935
-0.004527108
-0.004527108
-0.004527108
-0.0046797935
-0.004985163
-0.0052905325
-0.0051378477
-0.004985163
-0.0051378477
-0.0052905325
-0.0052905325
-0.0052905325
-0.0052905325
-0.0052905325
-0.0052905325
-0.005443217
-0.005443217
-0.005595902
-0.005595902
-0.005443217
-0.0052905325
-0.0051378477
-0.0052905325
-0.005595902
-0.0057485867
-0.0057485867
-0.005595902
-0.005443217
-0.005595902
-0.0059012715
-0.0059012715
-0.006053957
-0.0059012715
-0.0057485867
-0.0059012715
-0.006053957
-0.006053957
-0.0059012715
-0.0057485867
-0.0057485867
-0.0059012715
-0.006053957
-0.006206641
-0.006206641
-0.006206641
-0.006206641
-0.006053957
-0.006206641
-0.006206641
-0.006206641
-0.006206641
-0.006053957
-0.006053957
-0.006206641
-0.006206641
-0.006206641
-0.0063593267
-0.0063593267
-0.0063593267
-0.006053957
-0.006053957
-0.006053957
-0.006053957
-0.006206641
-0.006206641
-0.006206641
-0.006053957
-0.006053957
-0.0063593267
-0.006664696
-0.006664696
-0.0065120114
-0.006053957
-0.0059012715
-0.006053957
-0.006206641
-0.006206641
-0.006053957
-0.0059012715
-0.0059012715
-0.006053957
-0.006206641
-0.006206641
-0.006206641
-0.0063593267
-0.0063593267
-0.006206641
-0.006206641
-0.006206641
-0.0063593267
-0.0063593267
-0.006206641
-0.0059012715
-0.0059012715
-0.006053957
-0.0059012715
-0.005443217
-0.0052905325
-0.005595902
-0.0059012715
-0.006053957
-0.0059012715
-0.005595902
-0.005595902
-0.0057485867
-0.006053957
-0.0057485867
-0.0052905325
-0.004985163
-0.0052905325
-0.0059012715
-0.006053957
-0.0059012715
-0.005595902
-0.005595902
-0.0059012715
-0.006053957
-0.0059012715
-0.005443217
-0.0051378477
-0.0052905325
-0.0057485867
-0.0059012715
-0.005595902
-0.0052905325
-0.0052905325
-0.0052905325
-0.0052905325
-0.0052905325
-0.005443217
-0.005595902
-0.005443217
-0.0052905325
-0.0051378477
-0.0051378477
-0.0051378477
-0.0051378477
-0.0052905325
-0.005443217
-0.005595902
-0.005443217
-0.0051378477
-0.0048324773
-0.0048324773
-0.004985163
-0.004985163
-0.004985163
-0.0048324773
-0.004985163
-0.004985163
-0.004985163
-0.004985163
-0.0048324773
-0.0046797935
-0.0046797935
-0.0048324773
-0.0048324773
-0.0048324773
-0.0046797935
-0.004527108
-0.004527108
-0.0046797935
-0.0048324773
-0.0048324773
-0.0046797935
-0.004527108
-0.0042217383
-0.004374423
-0.004527108
-0.004527108
-0.004527108
-0.004374423
-0.0042217383
-0.004374423
-0.004527108
-0.004527108
-0.004374423
-0.0042217383
-0.0042217383
-0.004374423
-0.004374423
-0.0040690536
-0.0040690536
-0.0042217383
-0.004374423
-0.0042217383
-0.0040690536
-0.0040690536
-0.003916368
-0.0037636831
-0.0036109984
-0.0036109984
-0.0037636831
-0.0037636831
-0.003916368
-0.0040690536
-0.0042217383
-0.0040690536
-0.003916368
-0.0037636831
-0.0037636831
-0.0037636831
-0.0036109984
-0.003305628
-0.0031529441
-0.003305628
-0.0034583136
-0.0034583136
-0.0031529441
-0.003305628
-0.003305628
-0.003305628
-0.0031529441
-0.0028475737
-0.0028475737
-0.0028475737
-0.0028475737
-0.002694889
-0.0028475737
-0.0030002585
-0.0030002585
-0.0028475737
-0.002694889
-0.002694889
-0.002694889
-0.002694889
-0.002694889
-0.0025422042
-0.0023895195
-0.0023895195
-0.0025422042
-0.0025422042
-0.0023895195
-0.0022368347
-0.00208415
-0.0019314643
-0.0017787796
-0.0017787796
-0.0017787796
-0.0017787796
-0.0019314643
-0.0019314643
-0.0019314643
-0.0016260948
-0.001473411
-0.0013207244
-0.0011680406
-0.0013207244
-0.0013207244
-0.0013207244
-0.0011680406
-0.0010153558
-0.0011680406
-0.0011680406
-0.0010153558
-8.626692E-4
-7.099863E-4
-5.5730157E-4
-7.099863E-4
-7.099863E-4
-8.626692E-4
-8.626692E-4
-7.099863E-4
-5.5730157E-4
-4.0461496E-4
-2.519302E-4
-2.519302E-4
-2.519302E-4
-2.519302E-4
-9.924546E-5
5.343929E-5
-9.924546E-5
-2.519302E-4
-2.519302E-4
5.343929E-5
5.1149353E-4
6.641783E-4
6.641783E-4
3.588088E-4
3.588088E-4
5.1149353E-4
8.168649E-4
0.0011222325
9.695478E-4
6.641783E-4
5.1149353E-4
6.641783E-4
6.641783E-4
6.641783E-4
6.641783E-4
9.695478E-4
0.0012749191
0.0014276039
0.0014276039
0.0012749191
0.0012749191
0.0014276039
0.0017329734
0.0018856581
0.0018856581
0.0020383429
0.0021910276
0.0021910276
0.0021910276
0.0021910276
0.0023437124
0.0024963971
0.0024963971
0.0023437124
0.0021910276
0.0023437124
0.0024963971
0.0026490819
0.0024963971
0.0023437124
0.0024963971
0.0028017666
0.003107138
0.003107138
0.0029544514
0.0029544514
0.003107138
0.0032598209
0.0034125056
0.0034125056
0.0034125056
0.0034125056
0.0034125056
0.0032598209
0.0034125056
0.0034125056
0.003717877
0.003717877
0.0034125056
0.0032598209
0.0035651922
0.0038705599
0.004175931
0.0040232465
0.0038705599
0.0040232465
0.004328618
0.004328618
0.0040232465
0.003717877
0.0038705599
0.004328618
0.0046339855
0.004786672
0.004786672
0.004786672
0.0046339855
0.0046339855
0.0046339855
0.004786672
0.0046339855
0.0044813007
0.0044813007
0.0044813007
0.004786672
0.0050920397
0.0052447263
0.0052447263
0.0052447263
0.0052447263
0.0052447263
0.0052447263
0.0052447263
0.0052447263
0.0052447263
0.0052447263
0.0050920397
0.0050920397
0.005397411
0.0057027806
0.0058554653
0.0058554653
0.0058554653
0.0058554653
0.0058554653
0.00600815
0.00600815
0.00600815
0.006160835
0.0063135196
0.0063135196
0.0064662043
0.0064662043
0.006618891
0.0064662043
0.0063135196
0.0063135196
0.0063135196
0.0064662043
0.0063135196
0.0064662043
0.006618891
0.006618891
0.006618891
0.0064662043
0.0064662043
0.0064662043
0.006618891
0.006771574
0.006771574
0.006618891
0.0064662043
0.0063135196
0.0063135196
0.0064662043
0.0064662043
0.006618891
0.006771574
0.006618891
0.0064662043
0.0063135196
0.0063135196
0.0064662043
0.006618891
0.006771574
0.0069242585
0.007076945
0.0069242585
0.0069242585
0.0069242585
0.0069242585
0.006771574
0.006771574
0.006771574
0.0069242585
0.007076945
0.007076945
0.007076945
0.007076945
0.007076945
0.00722963
0.007076945
0.0069242585
0.0069242585
0.007076945
0.00722963
0.00722963
0.00722963
0.007076945
0.006771574
0.006618891
0.006618891
0.006771574
0.006771574
0.006771574
0.006618891
0.006771574
0.0069242585
0.00722963
0.0075349994
0.0075349994
0.00722963
0.007076945
0.007076945
0.007076945
0.00722963
0.007382313
0.0075349994
0.00722963
0.007076945
0.00722963
0.00722963
0.007382313
0.0075349994
0.0075349994
0.0075349994
0.007382313
0.007382313
0.007382313
0.007382313
0.0075349994
0.0075349994
0.007687684
0.007687684
0.007382313
0.007382313
0.007382313
0.007687684
0.007840369
0.007840369
0.007687684
0.007382313
0.0075349994
0.007687684
0.007687684
0.0075349994
0.0075349994
0.007687684
0.007840369
0.007993054
0.007993054
0.007993054
0.007840369
0.007840369
0.007840369
0.007840369
0.007993054
0.007993054
0.007993054
0.008145738
0.008298423
0.008451108
0.008451108
0.008451108
0.008451108
0.008298423
0.008298423
0.008145738
0.007993054
0.007993054
0.007840369
0.007993054
0.008145738
0.008298423
0.008145738
0.008145738
0.008298423
0.008451108
0.008603793
0.008603793
0.008603793
0.008603793
0.008756477
0.008603793
0.008603793
0.008451108
0.008298423
0.008451108
0.008603793
0.008756477
0.008909164
0.008603793
0.008451108
0.008603793
0.008909164
0.008909164
0.008756477
0.008603793
0.008603793
0.008603793
0.008451108
0.008603793
0.008909164
0.009061847
0.008909164
0.008756477
0.008756477
0.009061847
0.009367218
0.009519903
0.009519903
0.009214532
0.008909164
0.008909164
0.009061847
0.009214532
0.009214532
0.009367218
0.009519903
0.009519903
0.009519903
0.009519903
0.009519903
0.009519903
0.009367218
0.009214532
0.009214532
0.009367218
0.009519903
0.009672588
0.009672588
0.009672588
0.009672588
0.0098252725
0.009977957
0.009977957
0.009977957
0.009977957
0.009977957
0.009672588
0.009519903
0.009672588
0.009977957
0.010283327
0.010283327
0.009977957
0.0098252725
0.009672588
0.009672588
0.009672588
0.0098252725
0.009977957
0.010130644
0.009977957
0.0098252725
0.0098252725
0.010130644
0.010130644
0.010283327
0.0104360115
0.0104360115
0.010283327
0.009977957
0.009977957
0.010283327
0.010283327
0.0104360115
0.010588698
0.010588698
0.0104360115
0.010283327
0.010283327
0.010283327
0.0104360115
0.0104360115
0.0104360115
0.0104360115
0.010588698
0.010741381
0.010283327
0.009977957
0.009977957
0.010130644
0.0104360115
0.010588698
0.010588698
0.010283327
0.010130644
0.010130644
0.010283327
0.010588698
0.010741381
0.010588698
0.0104360115
0.0104360115
0.010588698
0.0104360115
0.0104360115
0.010283327
0.010283327
0.010130644
0.0104360115
0.010741381
0.010894066
0.010588698
0.010283327
0.0104360115
0.010741381
0.011046752
0.011046752
0.010894066
0.010741381
0.010588698
0.010588698
0.010588698
0.0104360115
0.010283327
0.010283327
0.010283327
0.0104360115
0.010741381
0.010741381
0.010741381
0.010588698
0.010588698
0.010741381
0.010741381
0.010741381
0.010741381
0.010741381
0.010741381
0.010588698
0.010283327
0.0104360115
0.0104360115
0.010588698
0.010588698
0.010894066
0.011199437
0.011046752
0.010588698
0.010588698
0.010894066
0.010894066
0.010741381
0.010741381
0.010741381
0.010894066
0.011046752
0.011199437
0.011199437
0.010894066
0.010741381
0.010894066
0.011046752
0.011046752
0.010894066
0.010741381
0.010741381
0.010741381
0.010741381
0.010741381
0.010894066
0.010894066
0.010894066
0.010894066
0.010894066
0.010894066
0.011046752
0.011199437
0.01135212
0.011199437
0.011046752
0.010894066
0.010741381
0.010588698
0.010741381
0.011046752
0.01135212
0.011199437
0.010894066
0.010588698
0.010894066
0.011199437
0.011504807
0.011504807
0.011199437
0.011046752
0.011199437
0.011504807
0.011657491
0.011504807
0.011199437
0.01135212
0.011657491
0.011962861
0.011810176
0.011504807
0.011199437
0.011199437
0.01135212
0.011504807
0.011504807
0.01135212
0.01135212
0.01135212
0.011657491
0.011810176
0.011810176
0.011657491
0.01135212
0.01135212
0.01135212
0.011504807
0.011657491
0.011657491
0.011810176
0.011657491
0.011504807
0.011504807
0.011657491
0.011810176
0.011657491
0.011504807
0.011199437
0.01135212
0.011504807
0.011810176
0.011962861
0.011962861
0.011810176
0.011657491
0.011657491
0.011504807
0.011504807
0.011657491
0.011810176
0.011810176
0.011962861
0.011962861
0.011962861
0.011962861
0.011810176
0.011810176
0.012115546
0.01226823
0.01226823
0.011962861
0.011810176
0.011810176
0.011962861
0.011810176
0.011810176
0.011962861
0.011962861
0.011810176
0.011810176
0.011810176
0.011810176
0.011810176
0.011962861
0.011962861
0.011810176
0.011810176
0.011657491
0.011810176
0.011810176
0.011810176
0.011810176
0.011962861
0.012420917
0.012420917
0.012115546
0.011810176
0.011657491
0.011810176
0.011810176
0.011657491
0.011810176
0.011810176
0.011962861
0.011657491
0.011504807
0.011504807
0.011810176
0.011962861
0.011810176
0.011810176
0.011810176
0.011962861
0.011962861
0.011962861
0.011810176
0.011657491
0.011657491
0.011657491
0.011810176
0.011810176
0.011810176
0.011810176
0.011657491
0.011504807
0.011504807
0.011657491
0.011810176
0.011810176
0.011810176
0.011962861
0.011962861
0.011810176
0.011810176
0.011657491
0.011504807
0.011504807
0.01135212
0.01135212
0.011504807
0.011657491
0.011657491
0.011657491
0.011504807
0.011504807
0.01135212
0.011199437
0.011199437
0.011504807
0.011657491
0.011504807
0.01135212
0.011199437
0.011199437
0.011504807
0.011657491
0.011810176
0.011810176
0.011657491
0.011504807
0.011504807
0.011657491
0.011810176
0.011657491
0.011504807
0.01135212
0.011504807
0.011504807
0.011504807
0.01135212
0.011199437
0.011199437
0.011199437
0.01135212
0.01135212
0.01135212
0.011199437
0.011199437
0.011504807
0.011657491
0.011657491
0.011504807
0.01135212
0.011504807
0.011504807
0.011504807
0.011504807
0.011504807
0.011657491
0.011657491
0.011657491
0.011504807
0.01135212
0.01135212
0.011504807
0.011504807
0.011504807
0.01135212
0.01135212
0.011199437
0.01135212
0.011504807
0.011657491
0.011810176
0.011657491
0.01135212
0.011199437
0.011199437
0.01135212
0.011504807
0.011504807
0.01135212
0.011199437
0.011199437
0.011199437
0.01135212
0.01135212
0.01135212
0.01135212
0.01135212
0.011199437
0.011199437
0.011199437
0.011199437
0.01135212
0.011504807
0.01135212
0.011199437
0.011046752
0.011046752
0.011046752
0.011199437
0.011199437
0.011046752
0.011046752
0.01135212
0.011504807
0.011504807
0.011199437
0.011199437
0.01135212
0.011657491
0.011504807
0.011199437
0.011199437
0.011504807
0.011504807
0.011199437
0.010894066
0.010741381
0.010894066
0.011199437
0.011504807
0.011657491
0.011657491
0.01135212
0.011199437
0.01135212
0.011504807
0.01135212
0.01135212
0.01135212
0.011657491
0.011657491
0.01135212
0.011046752
0.010894066
0.011046752
0.01135212
0.01135212
0.01135212
0.011504807
0.011504807
0.01135212
0.011199437
0.011046752
0.010894066
0.010894066
0.011046752
0.011046752
0.010894066
0.010894066
0.011046752
0.011199437
0.01135212
0.01135212
0.011504807
0.01135212
0.011199437
0.011199437
0.011199437
0.011046752
0.010894066
0.010741381
0.010894066
0.011199437
0.011199437
0.011046752
0.010894066
0.010741381
0.010588698
0.010741381
0.011199437
0.01135212
0.01135212
0.011046752
0.010894066
0.010894066
0.010894066
0.010894066
0.010741381
0.010741381
0.010894066
0.011199437
0.011199437
0.011199437
0.011046752
0.011046752
0.011199437
0.011199437
0.011199437
0.011199437
0.011199437
0.011199437
0.011199437
0.011046752
0.011046752
0.010894066
0.010741381
0.010894066
0.011046752
0.011046752
0.011199437
0.011046752
0.011046752
0.010741381
0.010741381
0.010894066
0.011046752
0.011199437
0.011199437
0.011199437
0.011199437
0.011046752
0.011046752
0.010741381
0.010588698
0.010894066
0.011199437
0.011199437
0.010894066
0.010588698
0.010588698
0.010894066
0.011046752
0.010894066
0.010741381
0.010741381
0.011046752
0.011199437
0.011046752
0.010894066
0.010741381
0.010894066
0.011046752
0.011199437
0.01135212
0.01135212
0.011199437
0.010894066
0.010741381
0.010588698
0.010588698
0.010588698
0.010741381
0.010741381
0.010588698
0.010588698
0.010741381
0.010894066
0.010894066
0.010588698
0.010741381
0.010894066
0.011046752
0.010894066
0.010741381
0.010741381
0.010588698
0.0104360115
0.0104360115
0.0104360115
0.010588698
0.0104360115
0.0104360115
0.0104360115
0.010741381
0.011046752
0.011046752
0.010894066
0.010588698
0.010588698
0.010588698
0.010588698
0.0104360115
0.0104360115
0.0104360115
0.010588698
0.010588698
0.010283327
0.010130644
0.010130644
0.010283327
0.010283327
0.010283327
0.010130644
0.010130644
0.010130644
0.0104360115
0.0104360115
0.010588698
0.0104360115
0.010283327
0.010130644
0.010283327
0.010588698
0.010588698
0.0104360115
0.010283327
0.010283327
0.0104360115
0.0104360115
0.010130644
0.0098252725
0.0098252725
0.009977957
0.010130644
0.010130644
0.010130644
0.010130644
0.010283327
0.010130644
0.010130644
0.010130644
0.010130644
0.0098252725
0.009519903
0.009672588
0.009977957
0.010130644
0.010130644
0.010130644
0.009977957
0.0098252725
0.0098252725
0.009672588
0.0098252725
0.0098252725
0.009672588
0.009519903
0.009519903
0.009519903
0.009672588
0.009977957
0.010130644
0.010130644
0.009977957
0.009672588
0.009519903
0.009672588
0.0098252725
0.009672588
0.009519903
0.009367218
0.009519903
0.009672588
0.0098252725
0.0098252725
0.0098252725
0.009977957
0.009672588
0.009367218
0.009367218
0.009367218
0.009519903
0.009367218
0.009214532
0.009214532
0.009367218
0.009519903
0.0098252725
0.009977957
0.0098252725
0.009519903
0.009367218
0.009519903
0.009519903
0.009367218
0.009367218
0.009672588
0.009672588
0.009672588
0.009367218
0.009214532
0.009061847
0.009214532
0.009367218
0.009519903
0.009519903
0.009519903
0.009519903
0.009672588
0.009519903
0.009367218
0.009367218
0.009519903
0.009367218
0.009367218
0.009367218
0.009519903
0.009519903
0.009367218
0.009214532
0.009214532
0.009214532
0.009367218
0.009519903
0.009367218
0.009519903
0.009672588
0.0098252725
0.009672588
0.009519903
0.009367218
0.009214532
0.009367218
0.009367218
0.009367218
0.009519903
0.009519903
0.009367218
0.009214532
0.009214532
0.009214532
0.009519903
0.009672588
0.009977957
0.0098252725
0.009519903
0.009367218
0.009519903
0.009672588
0.0098252725
0.0098252725
0.009672588
0.0098252725
0.009672588
0.009519903
0.009519903
0.009519903
0.009672588
0.0098252725
0.0098252725
0.009977957
0.009977957
0.009977957
0.010130644
0.010130644
0.010130644
0.010130644
0.009977957
0.009977957
0.009977957
0.0098252725
0.0098252725
0.010130644
0.010283327
0.010130644
0.0098252725
0.009672588
0.0098252725
0.010130644
0.010283327
0.010283327
0.0104360115
0.0104360115
0.010130644
0.009977957
0.009977957
0.010130644
0.010130644
0.010283327
0.0104360115
0.010283327
0.010130644
0.009977957
0.010130644
0.010130644
0.0104360115
0.010588698
0.010741381
0.010741381
0.010741381
0.010588698
0.0104360115
0.010283327
0.0104360115
0.010588698
0.010741381
0.010588698
0.010588698
0.010741381
0.010741381
0.010741381
0.010741381
0.010741381
0.010741381
0.010741381
0.010741381
0.010741381
0.010741381
0.010741381
0.010894066
0.011046752
0.011199437
0.011199437
0.011199437
0.011199437
0.011046752
0.011046752
0.011199437
0.011199437
0.011046752
0.010894066
0.010894066
0.011046752
0.011199437
0.01135212
0.01135212
0.011199437
0.011046752
0.010894066
0.010894066
0.011199437
0.011504807
0.011657491
0.011504807
0.011504807
0.011504807
0.011657491
0.011657491
0.011657491
0.011810176
0.011810176
0.011657491
0.01135212
0.011199437
0.011199437
0.011657491
0.011962861
0.011810176
0.011657491
0.011657491
0.011962861
0.01226823
0.012115546
0.011962861
0.011810176
0.011810176
0.011810176
0.011962861
0.011810176
0.011810176
0.011962861
0.01226823
0.012115546
0.011962861
0.011962861
0.012115546
0.012420917
0.01226823
0.012115546
0.012115546
0.01226823
0.01226823
0.011962861
0.011810176
0.011810176
0.012115546
0.01226823
0.01226823
0.012420917
0.012420917
0.01226823
0.012115546
0.011962861
0.012115546
0.01226823
0.012420917
0.012420917
0.012115546
0.011810176
0.011810176
0.012115546
0.012420917
0.0125736
0.012420917
0.01226823
0.01226823
0.012420917
0.012420917
0.01226823
0.011962861
0.011962861
0.01226823
0.012420917
0.012420917
0.01226823
0.01226823
0.012420917
0.0125736
0.012420917
0.01226823
0.01226823
0.012420917
0.012726285
0.012726285
0.0125736
0.01226823
0.012420917
0.0125736
0.012878971
0.012878971
0.012878971
0.0125736
0.012420917
0.012420917
0.0125736
0.012878971
0.013031656
0.012878971
0.012726285
0.0125736
0.012726285
0.012726285
0.012726285
0.0125736
0.01226823
0.01226823
0.012420917
0.012726285
0.013031656
0.013031656
0.012726285
0.012420917
0.012420917
0.012420917
0.0125736
0.012726285
0.012726285
0.0125736
0.012420917
0.0125736
0.012878971
0.013031656
0.013184339
0.013184339
0.013031656
0.012878971
0.0125736
0.0125736
0.0125736
0.012726285
0.012726285
0.012878971
0.013184339
0.013184339
0.013031656
0.013031656
0.013031656
0.013031656
0.013031656
0.013031656
0.013031656
0.013184339
0.013337024
0.01348971
0.01348971
0.013337024
0.013184339
0.013184339
0.013337024
0.013337024
0.013337024
0.013184339
0.013184339
0.013337024
0.013184339
0.013031656
0.0125736
0.0125736
0.012878971
0.013184339
0.01348971
0.01348971
0.01348971
0.013642395
0.013642395
0.013642395
0.01348971
0.013337024
0.013337024
0.013337024
0.013337024
0.01348971
0.013642395
0.013795078
0.013795078
0.013642395
0.013642395
0.013642395
0.013642395
0.013642395
0.013795078
0.013795078
0.013795078
0.013795078
0.013947764
0.013795078
0.013642395
0.013642395
0.013795078
0.014100451
0.014253132
0.014253132
0.014100451
0.014253132
0.014405819
0.014405819
0.014100451
0.013947764
0.014253132
0.014558505
0.014711186
0.014711186
0.014558505
0.014711186
0.014711186
0.014711186
0.014863875
0.014863875
0.014863875
0.014711186
0.014711186
0.014863875
0.0150165595
0.0150165595
0.0150165595
0.0151692405
0.015474614
0.015627299
0.015474614
0.015321929
0.015474614
0.015779983
0.015932668
0.015779983
0.015627299
0.015779983
0.015932668
0.015932668
0.015932668
0.016085353
0.016085353
0.016238037
0.016390722
0.016390722
0.016238037
0.016390722
0.016696092
0.017001465
0.017001465
0.017001465
0.017001465
0.017001465
0.017001465
0.017001465
0.017154146
0.017306834
0.01745952
0.017764889
0.018070254
0.018070254
0.017764889
0.01745952
0.01745952
0.0176122
0.017764889
0.017917573
0.017917573
0.018070254
0.018070254
0.018070254
0.018222943
0.018528312
0.018528312
0.018528312
0.018680997
0.018680997
0.018528312
0.018528312
0.018528312
0.018528312
0.018680997
0.018833682
0.018986367
0.019139051
0.019139051
0.019139051
0.019139051
0.019444421
0.01974979
0.01974979
0.019902475
0.01974979
0.019597106
0.019291736
0.019291736
0.019444421
0.019597106
0.01974979
0.019597106
0.019597106
0.01974979
0.019902475
0.01974979
0.01974979
0.02005516
0.020207848
0.02005516
0.019902475
0.02005516
0.020207848
0.020207848
0.02005516
0.019902475
0.019902475
0.02005516
0.020207848
0.02036053
0.02036053
0.02036053
0.020513214
0.020818584
0.020818584
0.020513214
0.02036053
0.020207848
0.02036053
0.020513214
0.020665903
0.020818584
0.020818584
0.020818584
0.021123957
0.021276638
0.021276638
0.021123957
0.020971268
0.020971268
0.021123957
0.021276638
0.021429323
0.021582011
0.021429323
0.021276638
0.021123957
0.021123957
0.021123957
0.021276638
0.021429323
0.021429323
0.021429323
0.021429323
0.021429323
0.021429323
0.021429323
0.021276638
0.020971268
0.020818584
0.020665903
0.020818584
0.020818584
0.020665903
0.020665903
0.020665903
0.020513214
0.020207848
0.01974979
0.019291736
0.018986367
0.018680997
0.018375628
0.018222943
0.017917573
0.017764889
0.0176122
0.0176122
0.017306834
0.017001465
0.016696092
0.016390722
0.016238037
0.015779983
0.015321929
0.014863875
0.014253132
0.013642395
0.013184339
0.012878971
0.012726285
0.012420917
0.011810176
0.01135212
0.011046752
0.010894066
0.010588698
0.010130644
0.009519903
0.009214532
0.008909164
0.008603793
0.007993054
0.00722963
0.0064662043
0.005550094
0.004939357
0.004175931
0.0035651922
0.0026490819
0.0018856581
0.0012749191
5.1149353E-4
-5.5730157E-4
-0.00208415
-0.0036109984
-0.004985163
-0.006206641
-0.0071227513
-0.008038861
-0.00926034
-0.010481819
-0.0117032975
-0.012619408
-0.013535516
-0.014756996
-0.01582579
-0.016589215
-0.01704727
-0.017658008
-0.01826875
-0.018879488
-0.019642912
-0.020406337
-0.021322446
-0.022391241
-0.023154665
-0.023918089
-0.024834199
-0.02575031
-0.026513733
-0.027429841
-0.028193265
-0.029414747
-0.030636225
-0.03170502
-0.03262113
-0.03353724
-0.034606032
-0.03582751
-0.037201673
-0.03857584
-0.039644636
-0.04071343
-0.041934907
-0.043156385
-0.044377863
-0.04544666
-0.046210084
-0.046820823
-0.047431566
-0.04850036
-0.04987452
-0.051554054
-0.053080905
-0.054455068
-0.055676546
-0.056898028
-0.05827219
-0.059799038
-0.06102052
-0.062241998
-0.063310795
-0.06468496
-0.066211805
-0.067585975
-0.06896013
-0.07018161
-0.07125041
-0.07262457
-0.07415143
-0.07583095
-0.0773578
-0.07873197
-0.079800755
-0.08102225
-0.082549095
-0.08407594
-0.08560279
-0.086671576
-0.08774038
-0.088961855
-0.090336025
-0.09171018
-0.09277898
-0.09400046
-0.095374614
-0.096748784
-0.09766489
-0.098428324
-0.09949711
-0.10071859
-0.101940066
-0.10300887
-0.10407765
-0.10514645
-0.10606256
-0.1066733
-0.10728404
-0.10820015
-0.10926895
-0.110337734
-0.11125384
-0.11216995
-0.11323875
-0.11446023
-0.11552903
-0.11644514
-0.11736125
-0.11797199
-0.118582726
-0.11934616
-0.12010957
-0.12102568
-0.12178911
-0.12239985
-0.1228579
-0.12331596
-0.12362133
-0.12407938
-0.124690115
-0.12514818
-0.12545355
-0.12606429
-0.12667502
-0.12713307
-0.12743846
-0.12759113
-0.1278965
-0.12804918
-0.12774383
-0.12759113
-0.12728576
-0.12713307
-0.12682772
-0.12667502
-0.12652233
-0.12682772
-0.12682772
-0.12682772
-0.12682772
-0.12652233
-0.12606429
-0.12545355
-0.1249955
-0.12484281
-0.12453744
-0.12407938
-0.12362133
-0.12346864
-0.12331596
-0.1228579
-0.12239985
-0.12178911
-0.12148373
-0.12148373
-0.12133105
-0.12072031
-0.119956896
-0.11965151
-0.11965151
-0.119498834
-0.118888095
-0.118124664
-0.11751394
-0.11705588
-0.11644514
-0.1158344
-0.11522366
-0.11461292
-0.11400217
-0.11354412
-0.11293338
-0.11232264
-0.1118646
-0.111406535
-0.110795796
-0.11003238
-0.109116256
-0.10835284
-0.10743673
-0.10652062
-0.10545182
-0.104535714
-0.103619605
-0.102856174
-0.10209276
-0.10117665
-0.10026054
-0.09903906
-0.097817585
-0.096748784
-0.096138045
-0.095527306
-0.094763875
-0.09384777
-0.09277898
-0.09186287
-0.09109944
-0.090336025
-0.08957259
-0.08850381
-0.08774038
-0.08697696
-0.08621353
-0.0854501
-0.08468668
-0.08407594
-0.08331251
-0.0823964
-0.081480294
-0.080869555
-0.080564186
-0.07995345
-0.079190016
-0.0784266
-0.07751049
-0.076899745
-0.07644169
-0.07583095
-0.07522021
-0.07460947
-0.073998734
-0.07354068
-0.07292994
-0.07262457
-0.0723192
-0.07170846
-0.070792355
-0.07002893
-0.06941819
-0.06896013
-0.06865476
-0.06834939
-0.067891344
-0.06743328
-0.0672806
-0.06697523
-0.06666987
-0.06636449
-0.06605912
-0.06575376
-0.06575376
-0.06544838
-0.06499033
-0.06468496
-0.06468496
-0.06468496
-0.06453227
-0.06407422
-0.06392153
-0.0642269
-0.06483764
-0.065601066
-0.06575376
-0.06575376
-0.06575376
-0.06605912
-0.06636449
-0.06666987
-0.06666987
-0.066517174
-0.066211805
-0.066211805
-0.066517174
-0.06712791
-0.06743328
-0.067585975
-0.06819671
-0.06911282
-0.06987624
-0.07048698
-0.07109772
-0.071403086
-0.07155578
-0.07155578
-0.07170846
-0.07201383
-0.07262457
-0.073387995
-0.07445679
-0.07522021
-0.07583095
-0.07644169
-0.0773578
-0.0784266
-0.07964808
-0.08071686
-0.08132762
-0.08209103
-0.082854465
-0.08361788
-0.08438131
-0.08514473
-0.08575547
-0.08636621
-0.087282315
-0.08850381
-0.08987796
-0.09125213
-0.09262629
-0.094153136
-0.09522194
-0.09598537
-0.096748784
-0.09766489
-0.098581
-0.0996498
-0.10102396
-0.10255082
-0.103924975
-0.104993775
-0.105909884
-0.10697867
-0.10804747
-0.109421626
-0.1106431
-0.1118646
-0.11308606
-0.11430755
-0.11568171
-0.117208555
-0.11843005
-0.11965151
-0.12056762
-0.12148373
-0.12239985
-0.12362133
-0.1249955
-0.12652233
-0.12804918
-0.12957604
-0.13125557
-0.13278241
-0.13430928
-0.13522539
-0.1359888
-0.13690491
-0.1379737
-0.13919519
-0.14056934
-0.14163814
-0.14285964
-0.1442338
-0.14545527
-0.14667675
-0.14805092
-0.14942507
-0.15079923
-0.15156266
-0.15232609
-0.15293683
-0.15385294
-0.15476905
-0.15568516
-0.15705933
-0.15858617
-0.15980765
-0.16057107
-0.16118182
-0.16209792
-0.16301404
-0.16393013
-0.16515163
-0.16667847
-0.16805263
-0.16927412
-0.17019023
-0.17064828
-0.17110634
-0.17171706
-0.17278588
-0.17400734
-0.17492346
-0.17583956
-0.17675568
-0.1775191
-0.1784352
-0.179504
-0.18026744
-0.18103085
-0.18194696
-0.18271038
-0.18316844
-0.18347381
-0.18393187
-0.18469529
-0.18530603
-0.18606946
-0.18668018
-0.18729094
-0.18744361
-0.18729094
-0.18698557
-0.18698557
-0.18713824
-0.18744361
-0.187749
-0.187749
-0.187749
-0.1875963
-0.18744361
-0.18698557
-0.18637481
-0.18591677
-0.18576409
-0.18545872
-0.18515335
-0.1845426
-0.18408455
-0.18347381
-0.18301575
-0.18240501
-0.18194696
-0.1814889
-0.18118353
-0.18072547
-0.18026744
-0.17980938
-0.17935131
-0.17874058
-0.17812984
-0.17782447
-0.1775191
-0.17660299
-0.17522882
-0.17431273
-0.17431273
-0.17431273
-0.17431273
-0.1744654
-0.1744654
-0.17431273
-0.17370197
-0.17293856
-0.17263319
-0.17263319
-0.1724805
-0.17171706
-0.17080097
-0.17019023
-0.16973217
-0.16973217
-0.16973217
-0.16988485
-0.17003754
-0.16957948
-0.16881606
-0.16774726
-0.16728921
-0.16728921
-0.1674419
-0.16774726
-0.16789995
-0.16774726
-0.1674419
-0.16713654
-0.16728921
-0.16774726
-0.168358
-0.16881606
-0.16881606
-0.16851069
-0.16820532
-0.16789995
-0.16728921
-0.16683115
-0.16667847
-0.16683115
-0.16713654
-0.16774726
-0.16866338
-0.16957948
-0.16973217
-0.16896875
-0.16851069
-0.16866338
-0.16881606
-0.16866338
-0.168358
-0.16789995
-0.16759457
-0.1674419
-0.16759457
-0.16789995
-0.16820532
-0.168358
-0.16820532
-0.16805263
-0.16774726
-0.16728921
-0.16683115
-0.16652578
-0.16591504
-0.16499893
-0.1642355
-0.16377746
-0.16377746
-0.16377746
-0.16362478
-0.16301404
-0.16225061
-0.16179256
-0.16148719
-0.16118182
-0.16072376
-0.1602657
-0.15980765
-0.15904422
-0.15812813
-0.1573647
-0.15675394
-0.15629591
-0.15568516
-0.15537979
-0.15522711
-0.15522711
-0.15507442
-0.15476905
-0.15461636
-0.15461636
-0.15446368
-0.15415831
-0.15370026
-0.15339488
-0.1532422
-0.15339488
-0.15354757
-0.15339488
-0.15339488
-0.15354757
-0.15370026
-0.15400563
-0.15400563
-0.15415831
-0.154311
-0.15446368
-0.15476905
-0.15507442
-0.15537979
-0.15568516
-0.15599053
-0.15644857
-0.15690663
-0.157212
-0.1573647
-0.15751737
-0.15797544
-0.15873885
-0.15965497
-0.16072376
-0.16148719
-0.16179256
-0.16179256
-0.16209792
-0.16255598
-0.16331941
-0.16408283
-0.16469356
-0.16515163
-0.16576235
-0.1663731
-0.16698384
-0.16774726
-0.16851069
-0.16912143
-0.16973217
-0.1704956
-0.1714117
-0.1724805
-0.1735493
-0.1744654
-0.17522882
-0.17599225
-0.17660299
-0.1773664
-0.1784352
-0.17965668
-0.18087816
-0.18225233
-0.18332112
-0.18438992
-0.1856114
-0.18668018
-0.18790168
-0.18897046
-0.19034463
-0.19171879
-0.19324565
-0.1946198
-0.19614665
-0.19782619
-0.19920035
-0.20057452
-0.20210136
-0.20347553
-0.20469701
-0.20591849
-0.20729265
-0.20851412
-0.21004099
-0.21156783
-0.21309468
-0.2147742
-0.21645375
-0.21843866
-0.22042355
-0.22225577
-0.22362994
-0.22454605
-0.22561483
-0.22698902
-0.22851586
-0.22973733
-0.23141687
-0.23324908
-0.23477593
-0.23584473
-0.23737158
-0.2392038
-0.24088334
-0.24241018
-0.24378435
-0.24561657
-0.2472961
-0.24867027
-0.2500444
-0.25172395
-0.25355616
-0.25538838
-0.25706792
-0.25844207
-0.25951087
-0.260427
-0.26149577
-0.26271725
-0.26409143
-0.26516023
-0.26638168
-0.26790854
-0.27050418
-0.2730998
-0.27508473
-0.27584818
-0.27569547
-0.2764589
-0.27798575
-0.2793599
-0.28042868
-0.2813448
-0.28287166
-0.2843985
-0.28577268
-0.2865361
-0.28714684
-0.2883683
-0.28989518
-0.29172736
-0.29310155
-0.29417035
-0.29447573
-0.29447573
-0.29508644
-0.29646063
-0.29783478
-0.29905626
-0.30012506
-0.30149922
-0.3027207
-0.30333143
-0.3036368
-0.30409485
-0.30470562
-0.30577442
-0.3068432
-0.30775928
-0.30852273
-0.30913347
-0.3098969
-0.3106603
-0.31127104
-0.31188178
-0.3127979
-0.31401938
-0.31539354
-0.31661505
-0.31722578
-0.3175311
-0.3178365
-0.31829455
-0.31875262
-0.31905797
-0.31936336
-0.32012677
-0.32134825
-0.32241705
-0.32348585
-0.32455465
-0.32547075
-0.32608148
-0.32653955
-0.3268449
-0.3269976
-0.32730296
-0.32760835
-0.3282191
-0.3288298
-0.32944053
-0.33020398
-0.3309674
-0.33157817
-0.33188352
-0.33249423
-0.3329523
-0.33325768
-0.33356303
-0.3338684
-0.33447915
-0.3350899
-0.33585334
-0.33661672
-0.33753285
-0.33860165
-0.33951777
-0.34012848
-0.34058654
-0.34089193
-0.34119728
-0.34150267
-0.34150267
-0.34150267
-0.34150267
-0.34196073
-0.34272414
-0.34379292
-0.34501442
-0.34608322
-0.34669396
-0.34761006
-0.3482208
-0.34837347
-0.3482208
-0.34806812
-0.34806812
-0.34852615
-0.34944227
-0.35051107
-0.35142717
-0.35188523
-0.3521906
-0.3523433
-0.35295403
-0.35387015
-0.3550916
-0.3561604
-0.35692385
-0.3572292
-0.3575346
-0.35783994
-0.35860336
-0.35951948
-0.3602829
-0.36074096
-0.3613517
-0.36211511
-0.36303124
-0.36394733
-0.36486346
-0.36577955
-0.3663903
-0.36684835
-0.36715373
-0.3673064
-0.3674591
-0.36806983
-0.36883327
-0.36974937
-0.37051278
-0.37112352
-0.37158158
-0.37219232
-0.3728031
-0.3732611
-0.37356648
-0.37402454
-0.37463528
-0.3755514
-0.37646753
-0.37692556
-0.3772309
-0.3773836
-0.3775363
-0.37799436
-0.37875777
-0.3796739
-0.3804373
-0.38089535
-0.38120073
-0.3813534
-0.3815061
-0.3816588
-0.38196415
-0.38226953
-0.38288027
-0.383491
-0.38425446
-0.38501784
-0.3854759
-0.3857813
-0.38608664
-0.38639203
-0.3865447
-0.3868501
-0.38700277
-0.38715544
-0.38730815
-0.38746083
-0.3879189
-0.38837692
-0.38868228
-0.38898766
-0.38929302
-0.38975108
-0.39036185
-0.39051452
-0.39051452
-0.39051452
-0.39081988
-0.39112526
-0.391736
-0.39204136
-0.39188868
-0.39188868
-0.39204136
-0.3923467
-0.39280477
-0.39311016
-0.39356822
-0.3937209
-0.39387357
-0.39417896
-0.39433163
-0.39448434
-0.39433163
-0.39402628
-0.39356822
-0.39356822
-0.3937209
-0.39417896
-0.39463702
-0.3947897
-0.39494237
-0.39524776
-0.3955531
-0.3957058
-0.3957058
-0.3957058
-0.39601117
-0.39631653
-0.39631653
-0.3966219
-0.3967746
-0.3964692
-0.39509508
-0.3937209
-0.3934155
-0.39417896
-0.39494237
-0.39524776
-0.39540043
-0.39540043
-0.3955531
-0.3955531
-0.3957058
-0.39601117
-0.3964692
-0.39692727
-0.39707997
-0.3967746
-0.3964692
-0.39601117
-0.39585847
-0.3957058
-0.39540043
-0.39494237
-0.3947897
-0.39494237
-0.39524776
-0.39540043
-0.39540043
-0.39540043
-0.3955531
-0.39616385
-0.3967746
-0.39692727
-0.39692727
-0.3964692
-0.39585847
-0.3955531
-0.39524776
-0.39524776
-0.39524776
-0.39540043
-0.3957058
-0.39616385
-0.3964692
-0.3964692
-0.39585847
-0.39509508
-0.3947897
-0.39524776
-0.39616385
-0.39631653
-0.39524776
-0.3934155
-0.39188868
-0.39158332
-0.39204136
-0.39295748
-0.3937209
-0.39433163
-0.3947897
-0.39540043
-0.39616385
-0.39692727
-0.39723265
-0.397538
-0.39799607
-0.39845413
-0.39814878
-0.3976907
-0.39723265
-0.39723265
-0.39723265
-0.397538
-0.39799607
-0.39845413
-0.39906487
-0.3996756
-0.39998096
-0.40013367
-0.39998096
-0.40013367
-0.40043902
-0.40043902
-0.40013367
-0.39998096
-0.40013367
-0.40043902
-0.4007444
-0.40104976
-0.40120247
-0.40120247
-0.4007444
-0.40013367
-0.39982828
-0.40013367
-0.4007444
-0.4005917
-0.39937022
-0.39799607
-0.397538
-0.39830145
-0.39998096
-0.4016605
-0.40272933
-0.40349272
-0.40456152
-0.40624106
-0.4079206
-0.40914208
-0.4100582
-0.4106689
-0.41112697
-0.41127965
-0.41112697
-0.4109743
-0.41127965
-0.4120431
-0.41265383
-0.41326457
-0.4138753
-0.4147914
-0.41540214
-0.41570753
-0.41601288
-0.41677633
-0.41769245
-0.41830316
-0.41845584
-0.41860852
-0.4192193
-0.41983002
-0.4202881
-0.42044076
-0.42059344
-0.4213569
-0.42227295
-0.42318907
-0.4237998
-0.42425787
-0.42471594
-0.4248686
-0.42456326
-0.4241052
-0.42395252
-0.42425787
-0.42471594
-0.42532665
-0.42563203
-0.42563203
-0.42502132
-0.42441058
-0.42502132
-0.4270062
-0.4300599
-0.43250287
-0.43387702
-0.43479314
-0.4361673
-0.43769413
-0.43906832
-0.44044247
-0.44151127
-0.44242737
-0.44288543
-0.4431908
-0.44380155
-0.44456497
-0.44532838
-0.44593912
-0.44700792
-0.4480767
-0.44914553
-0.44990894
-0.45051968
-0.45128313
-0.4523519
-0.453268
-0.45403144
-0.45464218
-0.4554056
-0.4564744
-0.4572378
-0.45800126
-0.45891732
-0.45983344
-0.46090224
-0.46181837
-0.46288714
-0.46365058
-0.464414
-0.46502474
-0.4657882
-0.46624622
-0.4663989
-0.46655157
-0.46700963
-0.46777308
-0.46838382
-0.46929994
-0.47006333
-0.47067407
-0.47097945
-0.47113213
-0.4712848
-0.4714375
-0.47189558
-0.47281167
-0.47372776
-0.4746439
-0.47510195
-0.4757127
-0.47617075
-0.4767815
-0.47723955
-0.47830832
-0.4796825
-0.48105666
-0.48227814
-0.48319426
-0.48395768
-0.4847211
-0.4854845
-0.48594257
-0.48640063
-0.48701137
-0.4876221
-0.48838556
-0.48899627
-0.48975968
-0.49052313
-0.49143922
-0.49220267
-0.49281338
-0.49342412
-0.4940349
-0.49449292
-0.49525636
-0.4961725
-0.4969359
-0.49754664
-0.49769935
-0.49785203
-0.49800465
-0.49800465
-0.4984627
-0.49922615
-0.4998369
-0.5001423
-0.500295
-0.50060034
-0.50136375
-0.5022799
-0.50289065
-0.50350136
-0.50365406
-0.50365406
-0.5039594
-0.5042648
-0.50472283
-0.5051809
-0.50548625
-0.5057916
-0.5057916
-0.5056389
-0.5057916
-0.50624967
-0.5067077
-0.5068604
-0.5067077
-0.5071658
-0.5077765
-0.50854
-0.5091507
-0.50960875
-0.50976145
-0.50976145
-0.50960875
-0.5099141
-0.5108302
-0.51174635
-0.5123571
-0.5123571
-0.5120517
-0.51189905
-0.5122044
-0.5128151
-0.5131205
-0.5132732
-0.5128151
-0.51250976
-0.5128151
-0.5134258
-0.5138839
-0.5132732
-0.51250976
-0.5122044
-0.5126625
-0.51296777
-0.5131205
-0.5134258
-0.51373124
-0.5141893
-0.51464736
-0.51510537
-0.5155634
-0.51586884
-0.5160215
-0.5160215
-0.51586884
-0.5154108
-0.51510537
-0.51510537
-0.51510537
-0.51510537
-0.5152581
-0.5152581
-0.5154108
-0.5154108
-0.5154108
-0.5149527
-0.51464736
-0.51449466
-0.51510537
-0.5160215
-0.5169376
-0.5175484
-0.5175484
-0.5169376
-0.5163269
-0.5163269
-0.51678497
-0.51678497
-0.51647955
-0.5160215
-0.51586884
-0.5161742
-0.51647955
-0.51663226
-0.51647955
-0.5161742
-0.51586884
-0.5154108
-0.51510537
-0.51510537
-0.5152581
-0.5154108
-0.51510537
-0.51434195
-0.51357853
-0.5134258
-0.5134258
-0.51296777
-0.51250976
-0.5122044
-0.5120517
-0.51189905
-0.5115937
-0.5115937
-0.5115937
-0.51174635
-0.5115937
-0.5112883
-0.5106776
-0.5102195
-0.5102195
-0.51052487
-0.5108302
-0.5106776
-0.5100668
-0.50960875
-0.5093034
-0.5093034
-0.5091507
-0.50854
-0.5080819
-0.5080819
-0.5080819
-0.5079292
-0.50731844
-0.5070131
-0.5070131
-0.5071658
-0.50747114
-0.5077765
-0.5077765
-0.5077765
-0.50762385
-0.5071658
-0.5067077
-0.5064024
-0.5064024
-0.50624967
-0.50624967
-0.5059443
-0.50548625
-0.50487554
-0.5045702
-0.50472283
-0.50548625
-0.50609696
-0.50609696
-0.5057916
-0.50533354
-0.50502825
-0.50487554
-0.50472283
-0.5045702
-0.5045702
-0.5042648
-0.5041121
-0.5039594
-0.5039594
-0.5041121
-0.5039594
-0.50365406
-0.50350136
-0.50350136
-0.50350136
-0.50350136
-0.50350136
-0.5033487
-0.503196
-0.5030433
-0.50273794
-0.5022799
-0.5021272
-0.5022799
-0.50258523
-0.50258523
-0.5024326
-0.5021272
-0.5018218
-0.50136375
-0.5010584
-0.5009057
-0.5009057
-0.50075305
-0.5001423
-0.49937883
-0.49907345
-0.49907345
-0.49892077
-0.4984627
-0.49754664
-0.49678323
-0.49632517
-0.49601978
-0.49663055
-0.49769935
-0.49861538
-0.49907345
-0.49907345
-0.49922615
-0.49922615
-0.49892077
-0.4987681
-0.49861538
-0.4987681
-0.4987681
-0.49861538
-0.49785203
-0.49708858
-0.49663055
-0.49663055
-0.49708858
-0.49754664
-0.49785203
-0.49785203
-0.49754664
-0.49708858
-0.49647784
-0.4958671
-0.49540904
-0.4951037
-0.4947983
-0.49449292
-0.49418756
-0.49388218
-0.49388218
-0.4937295
-0.49357682
-0.49327144
-0.49281338
-0.49250802
-0.49220267
-0.49220267
-0.49220267
-0.49189728
-0.4917446
-0.49143922
-0.49143922
-0.49143922
-0.49143922
-0.49143922
-0.49159193
-0.49159193
-0.49159193
-0.49143922
-0.49128655
-0.49113387
-0.49052313
-0.48945433
-0.48808017
-0.48701137
-0.48701137
-0.4879275
-0.48853824
-0.48853824
-0.48838556
-0.48823285
-0.48746943
-0.48731673
-0.48899627
-0.49113387
-0.49128655
-0.48884356
-0.48701137
-0.48731673
-0.48884356
-0.48945433
-0.48930162
-0.489607
-0.4909812
-0.49311876
-0.4951037
-0.49601978
-0.4961725
-0.49571443
-0.49525636
-0.4947983
-0.4947983
-0.4951037
-0.4951037
-0.49464563
-0.49388218
-0.49327144
-0.49311876
-0.49327144
-0.49388218
-0.49449292
-0.4947983
-0.4947983
-0.4947983
-0.49495098
-0.49556172
-0.49601978
-0.49601978
-0.4958671
-0.49556172
-0.49556172
-0.4958671
-0.49571443
-0.49556172
-0.49525636
-0.49540904
-0.49540904
-0.49540904
-0.4951037
-0.4947983
-0.4951037
-0.49495098
-0.49357682
-0.49113387
-0.48975968
-0.48975968
-0.4906758
-0.49159193
-0.4909812
-0.48899627
-0.48746943
-0.48869088
-0.4917446
-0.49434024
-0.49571443
-0.49601978
-0.49571443
-0.49571443
-0.49647784
-0.49769935
-0.49861538
-0.4987681
-0.4984627
-0.49769935
-0.4972413
-0.49678323
-0.49663055
-0.49678323
-0.49754664
-0.49831003
-0.4984627
-0.49831003
-0.49800465
-0.49815735
-0.4984627
-0.4987681
-0.4987681
-0.49861538
-0.4987681
-0.49907345
-0.49937883
-0.49937883
-0.49922615
-0.49937883
-0.49968418
-0.49998957
-0.5001423
-0.500295
-0.50044763
-0.50044763
-0.5001423
-0.4998369
-0.49968418
-0.49998957
-0.500295
-0.500295
-0.5001423
-0.49968418
-0.49892077
-0.49831003
-0.49785203
-0.4969359
-0.49601978
-0.49663055
-0.4987681
-0.5001423
-0.4995315
-0.49831003
-0.49800465
-0.49861538
-0.49937883
-0.4998369
-0.49998957
-0.50075305
-0.50258523
-0.50472283
-0.50624967
-0.5064024
-0.5057916
-0.50502825
-0.5045702
-0.50472283
-0.50533354
-0.5056389
-0.5057916
-0.50624967
-0.5070131
-0.50731844
-0.50747114
-0.50747114
-0.5079292
-0.50838727
-0.50899804
-0.5093034
-0.50960875
-0.50976145
-0.5100668
-0.5106776
-0.5112883
-0.5115937
-0.51189905
-0.5122044
-0.5126625
-0.5132732
-0.5138839
-0.51449466
-0.51510537
-0.5155634
-0.51586884
-0.5161742
-0.51678497
-0.5173957
-0.5177011
-0.51800644
-0.51815915
-0.5183118
-0.5184645
-0.5186172
-0.51892257
-0.5193806
-0.519686
-0.51999134
-0.52014405
-0.52044934
-0.5209074
-0.5212128
-0.52136546
-0.5215182
-0.5215182
-0.5216709
-0.5218235
-0.52197623
-0.52212894
-0.5224343
-0.52289236
-0.52350307
-0.5239611
-0.5244192
-0.52502996
-0.5257934
-0.5260987
-0.52640414
-0.5267095
-0.52701485
-0.52716756
-0.52732027
-0.52823627
-0.52961046
-0.53113735
-0.5320535
-0.5322061
-0.5322061
-0.5320535
-0.53190076
-0.53190076
-0.5322061
-0.5328169
-0.5334276
-0.533733
-0.53388566
-0.53403836
-0.5344964
-0.53464913
-0.53464913
-0.5348018
-0.5352598
-0.53571784
-0.5360232
-0.5361759
-0.5363286
-0.53663397
-0.5369393
-0.5375501
-0.53816086
-0.53861886
-0.5390769
-0.539535
-0.5398404
-0.54029846
-0.5404511
-0.5407565
-0.5412145
-0.5416726
-0.54228336
-0.54289407
-0.5433521
-0.5431994
-0.5430467
-0.5431994
-0.5435048
-0.5438102
-0.54411554
-0.5442682
-0.5445736
-0.54487896
-0.54503167
-0.545337
-0.5456424
-0.5457951
-0.54610044
-0.54625314
-0.5467112
-0.5473219
-0.5479327
-0.5480854
-0.5479327
-0.54778
-0.5479327
-0.54823804
-0.54839075
-0.54854345
-0.5486961
-0.5488488
-0.5488488
-0.5486961
-0.54854345
-0.5486961
-0.5486961
-0.5486961
-0.54839075
-0.54839075
-0.5486961
-0.5488488
-0.5490015
-0.54915416
-0.54976493
-0.5503756
-0.5505283
-0.550681
-0.55098635
-0.5514444
-0.5519025
-0.5520552
-0.5519025
-0.55174977
-0.55174977
-0.55174977
-0.5520552
-0.55236053
-0.5525132
-0.5525132
-0.5526659
-0.55297124
-0.55312395
-0.55327666
-0.55312395
-0.55312395
-0.55297124
-0.55297124
-0.55312395
-0.55312395
-0.55327666
-0.55327666
-0.55312395
-0.55312395
-0.55297124
-0.55312395
-0.55327666
-0.5534293
-0.5534293
-0.55312395
-0.55297124
-0.55312395
-0.5534293
-0.553582
-0.5534293
-0.55327666
-0.5528186
-0.5528186
-0.55297124
-0.5528186
-0.5525132
-0.5522078
-0.5519025
-0.5515971
-0.55113906
-0.55098635
-0.55098635
-0.55098635
-0.55113906
-0.5512917
-0.55113906
-0.55083364
-0.5503756
-0.5499176
-0.5496122
-0.54915416
-0.5488488
-0.54854345
-0.5486961
-0.5486961
-0.54839075
-0.54778
-0.5473219
-0.5473219
-0.5474746
-0.54716927
-0.5467112
-0.54625314
-0.5459478
-0.5457951
-0.5457951
-0.5456424
-0.54503167
-0.5445736
-0.54411554
-0.5438102
-0.5435048
-0.5431994
-0.54289407
-0.54228336
-0.54151994
-0.5410619
-0.5407565
-0.5404511
-0.54014575
-0.5396877
-0.53922963
-0.53861886
-0.53816086
-0.5375501
-0.5369393
-0.5361759
-0.5355652
-0.5354125
-0.53510714
-0.53464913
-0.5341911
-0.533733
-0.5334276
-0.5328169
-0.5320535
-0.5315954
-0.53129
-0.53098464
-0.5305266
-0.5300685
-0.52961046
-0.52899975
-0.52823627
-0.5276256
-0.52716756
-0.5267095
-0.52640414
-0.52564067
-0.52502996
-0.5247246
-0.5244192
-0.5239611
-0.5231977
-0.52258694
-0.52212894
-0.5216709
-0.5212128
-0.52075475
-0.52014405
-0.5195333
-0.5190753
-0.5184645
-0.5177011
-0.5170903
-0.51678497
-0.51647955
-0.5161742
-0.51571614
-0.5152581
-0.51464736
-0.5140366
-0.5132732
-0.5128151
-0.5122044
-0.51174635
-0.51113564
-0.5108302
-0.51052487
-0.5099141
-0.5093034
-0.5086926
-0.5080819
-0.5077765
-0.50762385
-0.5070131
-0.50624967
-0.5056389
-0.50533354
-0.50502825
-0.5044175
-0.5038067
-0.5033487
-0.50289065
-0.5024326
-0.5018218
-0.50121105
-0.50075305
-0.50075305
-0.50060034
-0.500295
-0.4995315
-0.49892077
-0.4984627
-0.49815735
-0.49769935
-0.49708858
-0.49663055
-0.49632517
-0.49556172
-0.4947983
-0.49418756
-0.49388218
-0.49357682
-0.49311876
-0.49235532
-0.49159193
-0.4909812
-0.49052313
-0.49006507
-0.48975968
-0.48930162
-0.48869088
-0.48808017
-0.48731673
-0.4868587
-0.48609525
-0.4854845
-0.48487377
-0.48441574
-0.483805
-0.48319426
-0.4825835
-0.48212543
-0.48182008
-0.4815147
-0.48136202
-0.48090398
-0.47998786
-0.47907177
-0.47830832
-0.4775449
-0.4766288
-0.47601807
-0.4754073
-0.47494927
-0.4743385
-0.47357512
-0.47296438
-0.47220093
-0.4714375
-0.470216
-0.4685365
-0.46655157
-0.46471938
-0.46365058
-0.4633452
-0.46365058
-0.46410865
-0.46426132
-0.46395594
-0.46303982
-0.46181837
-0.46044418
-0.4592227
-0.45815393
-0.4572378
-0.456169
-0.4552529
-0.45403144
-0.45280996
-0.45189384
-0.45097774
-0.45051968
-0.45006162
-0.4492982
-0.4482294
-0.44716063
-0.4463972
-0.44532838
-0.44425958
-0.4431908
-0.442122
-0.44135857
-0.44028977
-0.439221
-0.43799952
-0.43693072
-0.43601462
-0.4350985
-0.43433508
-0.43326628
-0.4323502
-0.4311287
-0.42975453
-0.42838037
-0.4271589
-0.42624277
-0.42532665
-0.42441058
-0.42334175
-0.42212027
-0.42089882
-0.41967732
-0.41830316
-0.41738707
-0.41677633
-0.41647094
-0.41540214
-0.41356996
-0.41127965
-0.40975282
-0.40914208
-0.40837863
-0.40715715
-0.4059357
-0.40456152
-0.40334004
-0.40211856
-0.4008971
-0.3996756
-0.39845413
-0.39738533
-0.3964692
-0.3955531
-0.39433163
-0.39311016
-0.39158332
-0.39020914
-0.38914034
-0.38807154
-0.38715544
-0.38608664
-0.38501784
-0.3837964
-0.3824222
-0.38089535
-0.3796739
-0.3786051
-0.3773836
-0.37585676
-0.3743299
-0.37310845
-0.37188697
-0.37020743
-0.3683752
-0.36700103
-0.36608493
-0.36532152
-0.36425272
-0.36318392
-0.36180976
-0.3604356
-0.3592141
-0.35799265
-0.35692385
-0.35570234
-0.3541755
-0.35264865
-0.3511218
-0.350053
-0.34913692
-0.3482208
-0.34684664
-0.3451671
-0.34379292
-0.34257147
-0.34135
-0.3399758
-0.33890703
-0.3379909
-0.3369221
-0.33554795
-0.3338684
-0.33249423
-0.33127278
-0.33020398
-0.3289825
-0.32760835
-0.32623416
-0.32470733
-0.32318047
-0.321959
-0.3210429
-0.3199741
-0.31844723
-0.31676772
-0.31539354
-0.31432474
-0.313714
-0.31295058
-0.31157643
-0.31004956
-0.30852273
-0.30730125
-0.30623242
-0.30516365
-0.30394217
-0.302568
-0.30104116
-0.29981968
-0.29875088
-0.2976821
-0.29646063
-0.29508644
-0.29417035
-0.29340693
-0.29233813
-0.29096398
-0.2895898
-0.288521
-0.28745222
-0.28607804
-0.28500924
-0.28424582
-0.2834824
-0.28226092
-0.28073406
-0.27905455
-0.27783304
-0.27676424
-0.27569547
-0.274474
-0.2734052
-0.27264178
-0.27157298
-0.27050418
-0.26943538
-0.26821393
-0.2672978
-0.2665344
-0.26577094
-0.26470217
-0.26363337
-0.26256457
-0.26164845
-0.26073238
-0.25966355
-0.25844207
-0.25691524
-0.25554106
-0.2544723
-0.25370884
-0.25279275
-0.25187662
-0.25096053
-0.2500444
-0.24912833
-0.2482122
-0.24699073
-0.24592192
-0.24500583
-0.24408971
-0.2431736
-0.2421048
-0.24103601
-0.2401199
-0.23935649
-0.23828769
-0.23721889
-0.2361501
-0.23492862
-0.23385982
-0.23294371
-0.2321803
-0.23141687
-0.23065345
-0.22973733
-0.22851586
-0.22744706
-0.22653095
-0.22561483
-0.22485141
-0.2239353
-0.2230192
-0.22225577
-0.22133967
-0.22057624
-0.21981281
-0.2188967
-0.2179806
-0.21691181
-0.21599568
-0.21507959
-0.21416347
-0.21324736
-0.21248394
-0.2120259
-0.21141514
-0.21065171
-0.20973562
-0.2088195
-0.2079034
-0.20698728
-0.20591849
-0.20500238
-0.20423897
-0.20362821
-0.20271212
-0.201796
-0.20118526
-0.20072721
-0.20011647
-0.19950572
-0.1987423
-0.1976735
-0.1967574
-0.19599397
-0.19568859
-0.19523056
-0.1946198
-0.1937037
-0.19278759
-0.19202416
-0.19141343
-0.19080268
-0.19034463
-0.1897339
-0.18897046
-0.18805435
-0.18744361
-0.18683288
-0.18606946
-0.1856114
-0.18500066
-0.18438992
-0.18377918
-0.18316844
-0.18271038
-0.18225233
-0.18179429
-0.18133622
-0.18087816
-0.18026744
-0.179504
-0.17889325
-0.17828253
-0.1775191
-0.17675568
-0.17614494
-0.17568688
-0.17507613
-0.1744654
-0.17400734
-0.1735493
-0.17309123
-0.17263319
-0.17217512
-0.1714117
-0.17080097
-0.1703429
-0.17003754
-0.16973217
-0.1694268
-0.16881606
-0.16805263
-0.1674419
-0.16698384
-0.16652578
-0.16591504
-0.16530432
-0.16484626
-0.1643882
-0.16408283
-0.16393013
-0.16377746
-0.16331941
-0.16255598
-0.16179256
-0.1613345
-0.16102913
-0.16087644
-0.16041839
-0.15980765
-0.15934959
-0.15889154
-0.15858617
-0.15828079
-0.15782276
-0.1573647
-0.15690663
-0.15675394
-0.15675394
-0.15660127
-0.15614322
-0.15553248
-0.15507442
-0.15461636
-0.15400563
-0.15354757
-0.1532422
-0.15308951
-0.15293683
-0.15263145
-0.15217341
-0.15156266
-0.15125729
-0.15095192
-0.15064657
-0.1503412
-0.15003581
-0.14973044
-0.14957777
-0.14942507
-0.1491197
-0.14866166
-0.14805092
-0.14774555
-0.14744017
-0.14744017
-0.1471348
-0.14667675
-0.14637138
-0.14637138
-0.1462187
-0.14606601
-0.14560795
-0.14530258
-0.14530258
-0.14545527
-0.1451499
-0.14469185
-0.1442338
-0.14377573
-0.14347036
-0.14331767
-0.143165
-0.14301232
-0.14255425
-0.14224888
-0.14224888
-0.14224888
-0.14240158
-0.14224888
-0.14194351
-0.14133278
-0.1410274
-0.14087473
-0.14072204
-0.14056934
-0.14026397
-0.13980591
-0.13934788
-0.13904251
-0.13888982
-0.13888982
-0.13888982
-0.13873713
-0.13843176
-0.13812639
-0.13782102
-0.13766834
-0.13751566
-0.13721028
-0.13690491
-0.13690491
-0.13675223
-0.13644685
-0.13629417
-0.13629417
-0.1359888
-0.13568343
-0.13537806
-0.13492002
-0.13446195
-0.13400389
-0.13354585
-0.13308778
-0.13324048
-0.13339317
-0.13324048
-0.1329351
-0.13247706
-0.13217168
-0.132019
-0.132019
-0.132019
-0.13156095
-0.1309502
-0.13033946
-0.13003409
-0.13003409
-0.13033946
-0.13033946
-0.13003409
-0.12957604
-0.12927067
-0.12911798
-0.12896529
-0.12835456
-0.1278965
-0.12759113
-0.12743846
-0.12743846
-0.12728576
-0.12682772
-0.12636966
-0.12606429
-0.12575892
-0.12530085
-0.12484281
-0.12453744
-0.124384746
-0.12423207
-0.1239267
-0.12362133
-0.12331596
-0.1228579
-0.12239985
-0.12194179
-0.12148373
-0.12117837
-0.12072031
-0.12041494
-0.119956896
-0.119498834
-0.11904077
-0.118582726
-0.118124664
-0.11751394
-0.11705588
-0.11675051
-0.11613977
-0.11568171
-0.11568171
-0.11568171
-0.11552903
-0.11491828
-0.11446023
-0.11430755
-0.11415486
-0.11400217
-0.113391444
-0.11293338
-0.112475336
-0.11216995
-0.111711904
-0.11125384
-0.110795796
-0.110337734
-0.10987969
-0.109421626
-0.109116256
-0.10865821
-0.10835284
-0.10789478
-0.10728404
-0.1066733
-0.10621525
-0.105909884
-0.105604514
-0.105299145
-0.10484108
-0.10438304
-0.103924975
-0.103619605
-0.103314236
-0.10300887
-0.1027035
-0.10239813
-0.101940066
-0.101634696
-0.10117665
-0.10071859
-0.10026054
-0.09980248
-0.09934443
-0.09888637
-0.098581
-0.098122954
-0.09766489
-0.09690148
-0.096443415
-0.09629074
-0.096138045
-0.095832676
-0.09522194
-0.094763875
-0.094458506
-0.09430583
-0.09400046
-0.09323703
-0.09262629
-0.09232092
-0.09216824
-0.09171018
-0.09125213
-0.090641394
-0.090030655
-0.089267224
-0.088656485
-0.088045746
-0.08774038
-0.087282315
-0.086671576
-0.08606084
-0.08529742
-0.08468668
-0.08407594
-0.08361788
-0.083159834
-0.08270177
-0.08209103
-0.081480294
-0.08102225
-0.080564186
-0.080564186
-0.08041151
-0.07995345
-0.07888465
-0.07812123
-0.077663176
-0.07720512
-0.07659438
-0.07583095
-0.07522021
-0.07460947
-0.07384605
-0.073387995
-0.07292994
-0.0723192
-0.07155578
-0.070792355
-0.07018161
-0.06972356
-0.06941819
-0.06880745
-0.06804402
-0.0672806
-0.06666987
-0.066211805
-0.065906435
-0.06544838
-0.06453227
-0.06376885
-0.063310795
-0.06285274
-0.06254737
-0.061936628
-0.06132589
-0.060562465
-0.059951726
-0.059340984
-0.05888293
-0.058424875
-0.05766145
-0.056898028
-0.05628729
-0.05598192
-0.055829234
-0.055523865
-0.054913122
-0.054302383
-0.053691644
-0.05323359
-0.05262285
-0.051859424
-0.051096
-0.050637946
-0.050332576
-0.05017989
-0.049721837
-0.048958413
-0.048347674
-0.04788962
-0.04758425
-0.047126196
-0.046668142
-0.046210084
-0.045599345
-0.04514129
-0.04453055
-0.044072494
-0.043767124
-0.043156385
-0.04269833
-0.042240277
-0.041782223
-0.041171484
-0.040866114
-0.04071343
-0.04040806
-0.039950006
-0.039339267
-0.038881212
-0.038423155
-0.0379651
-0.037354358
-0.03674362
-0.036285564
-0.035980195
-0.03552214
-0.035064086
-0.034606032
-0.033995293
-0.033384554
-0.032773815
-0.032163076
-0.031857703
-0.031552337
-0.031246964
-0.030941594
-0.03048354
-0.030025486
-0.029414747
-0.028956693
-0.028651323
-0.028193265
-0.027887896
-0.027429841
-0.026971787
-0.026513733
-0.026055679
-0.025597624
-0.025292253
-0.024834199
-0.02452883
-0.024070775
-0.023460034
-0.02300198
-0.02269661
-0.022391241
-0.022085872
-0.021780502
-0.021169761
-0.020711707
-0.020559022
-0.020253653
-0.019948281
-0.019795597
-0.019337542
-0.018879488
-0.018421434
-0.01796338
-0.017505324
-0.01704727
-0.016589215
-0.015978474
-0.015673105
-0.01552042
-0.01521505
-0.014756996
-0.014298941
-0.014146256
-0.013688201
-0.013230147
-0.012772093
-0.012619408
-0.012161352
-0.0117032975
-0.011245243
-0.010787189
-0.010329134
-0.009871079
-0.009413024
-0.00926034
-0.00926034
-0.009107655
-0.008496915
-0.008038861
-0.0077334903
-0.0075808065
-0.007275436
-0.006664696
-0.006206641
-0.0057485867
-0.005595902
-0.0052905325
-0.004985163
-0.004527108
-0.0040690536
-0.003916368
-0.0037636831
-0.0034583136
-0.0028475737
-0.0022368347
-0.0017787796
-0.001473411
-0.0010153558
-5.5730157E-4
-9.924546E-5
3.588088E-4
6.641783E-4
9.695478E-4
0.0011222325
0.0014276039
0.0018856581
0.0023437124
0.0029544514
0.0035651922
0.0040232465
0.004328618
0.0046339855
0.004939357
0.005397411
0.0058554653
0.006160835
0.0063135196
0.006771574
0.007076945
0.0075349994
0.007993054
0.008451108
0.008756477
0.009061847
0.009519903
0.009977957
0.0104360115
0.0104360115
0.010588698
0.011199437
0.011962861
0.012420917
0.0125736
0.012878971
0.01348971
0.013947764
0.014405819
0.014863875
0.015321929
0.015474614
0.015779983
0.016390722
0.016848776
0.017154146
0.01745952
0.018070254
0.018680997
0.019139051
0.019444421
0.01974979
0.02005516
0.020513214
0.020971268
0.021429323
0.02188738
0.022345435
0.0226508
0.022956174
0.023261543
0.023566913
0.024177652
0.024635706
0.02509376
0.025704503
0.026009873
0.026315242
0.026467927
0.026773296
0.02723135
0.02784209
0.028605517
0.029216252
0.029521625
0.029674307
0.02997968
0.03028505
0.030743103
0.031201158
0.031659212
0.032117266
0.032422636
0.03288069
0.033186063
0.033644117
0.033949487
0.034254853
0.03471291
0.03532365
0.035781704
0.036087073
0.036392447
0.0368505
0.037308555
0.03776661
0.038224664
0.038530033
0.038835403
0.039140772
0.039904196
0.040514935
0.040820304
0.041125678
0.041736413
0.04219447
0.042652525
0.04311058
0.043415945
0.04372132
0.044332057
0.0449428
0.04555354
0.046011593
0.046316963
0.046622332
0.046775017
0.04723307
0.047843818
0.04845455
0.048759926
0.04906529
0.049370658
0.049981397
0.050592143
0.051202882
0.051660936
0.051966306
0.052271675
0.052729722
0.0530351
0.05334047
0.053645838
0.053951208
0.05440926
0.054867316
0.055172686
0.05563074
0.056088794
0.056394164
0.056699533
0.05700491
0.057462957
0.057768334
0.058073703
0.058684442
0.05914249
0.059447866
0.05960055
0.05990592
0.060363974
0.0611274
0.061585452
0.061432768
0.061585452
0.061890822
0.062501565
0.06295961
0.06326498
0.06341767
0.06372304
0.06402841
0.064486474
0.06479183
0.06524989
0.06570794
0.066166
0.066624045
0.06708211
0.067540154
0.06784554
0.06815091
0.068608955
0.068914324
0.06921969
0.06952506
0.06983043
0.0701358
0.07044117
0.07089923
0.0712046
0.07150997
0.07181534
0.07227339
0.07273145
0.0731895
0.07380025
0.074105605
0.07441099
0.07486904
0.0753271
0.075785145
0.076090515
0.076395884
0.07654858
0.076853946
0.07731199
0.077770054
0.0782281
0.07868616
0.07914421
0.079449594
0.07990764
0.0803657
0.08067106
0.08112912
0.081587166
0.08189255
0.08219792
0.08265597
0.082961336
0.083266705
0.083572075
0.08403014
0.08448818
0.084946245
0.085556984
0.086015046
0.08647309
0.086931154
0.08708383
0.08723651
0.0873892
0.08784726
0.08830531
0.08876337
0.089068726
0.08937411
0.089984834
0.09059559
0.09090094
0.091053635
0.091359004
0.091664374
0.09196974
0.092427805
0.09288585
0.09319122
0.09334391
0.09364928
0.09410733
0.09471807
0.09517613
0.0954815
0.09593955
0.096550286
0.09700835
0.09716104
0.09731372
0.097466394
0.09807715
0.098535195
0.098840564
0.099298626
0.099603996
0.099909365
0.100214735
0.10067278
0.10128352
0.10158889
0.10174158
0.10204695
0.10265769
0.10326843
0.10372649
0.10387917
0.10418454
0.104642585
0.10510065
0.10555871
0.10601677
0.106322125
0.106627494
0.10678019
0.10723823
0.10784899
0.10830702
0.10861239
0.10891777
0.10937582
0.10998656
0.110444605
0.1105973
0.11074999
0.11105536
0.1116661
0.11227684
0.11258221
0.112734884
0.113192946
0.11365099
0.114109054
0.11426173
0.1145671
0.11502516
0.1156359
0.11594127
0.11609395
0.11639933
0.11685738
0.117620796
0.11807886
0.11853692
0.11884229
0.119300336
0.119605705
0.12006377
0.120216444
0.12052183
0.1208272
0.121285245
0.121590614
0.12204866
0.12250672
0.12296477
0.12327014
0.12357551
0.12403357
0.12449163
0.12479699
0.12510236
0.12540773
0.12571311
0.12586579
0.12632385
0.12693457
0.12739263
0.12754533
0.1278507
0.12815607
0.1287668
0.12922485
0.12953022
0.12968291
0.12998828
0.13059902
0.13105707
0.13136245
0.13151513
0.1318205
0.13243124
0.1328893
0.13334735
0.13365272
0.1339581
0.13426346
0.13472152
0.13517956
0.13548495
0.13609567
0.13655373
0.1368591
0.13716447
0.13746984
0.13792789
0.13838595
0.13899669
0.13945475
0.13960744
0.1397601
0.1399128
0.14021817
0.14052354
0.14082891
0.14113428
0.14143966
0.1418977
0.14235575
0.14281382
0.14327188
0.14342454
0.14357723
0.14372993
0.1440353
0.14434066
0.14464603
0.1451041
0.14525676
0.14540945
0.14556214
0.14586751
0.14647825
0.14678362
0.14693631
0.14724167
0.14739436
0.14769973
0.14785242
0.1480051
0.14815779
0.14846316
0.14892122
0.14922658
0.14937925
0.14953195
0.14999
0.15060075
0.1509061
0.1510588
0.15121149
0.15151685
0.15166953
0.15151685
0.15136416
0.15136416
0.15182222
0.15243296
0.1530437
0.15334907
0.15319638
0.1530437
0.1530437
0.15319638
0.15350175
0.15380713
0.1541125
0.1541125
0.15426518
0.15426518
0.15441787
0.15457055
0.15487592
0.1550286
0.1550286
0.1550286
0.15487592
0.15518129
0.15548666
0.15579203
0.15579203
0.15563935
0.15563935
0.15579203
0.15579203
0.15594472
0.15594472
0.15579203
0.15579203
0.15579203
0.15594472
0.15594472
0.1560974
0.1560974
0.15594472
0.15594472
0.1560974
0.15640277
0.15640277
0.15625009
0.15625009
0.1560974
0.15594472
0.1560974
0.15625009
0.15625009
0.15625009
0.1560974
0.15594472
0.1560974
0.15625009
0.15625009
0.1560974
0.15579203
0.15563935
0.15563935
0.15579203
0.15594472
0.15594472
0.15579203
0.15563935
0.15563935
0.15563935
0.15548666
0.1550286
0.15472323
0.15472323
0.15487592
0.1550286
0.15518129
0.1550286
0.15472323
0.15441787
0.15426518
0.1541125
0.15395981
0.15395981
0.15380713
0.15350175
0.15319638
0.15289101
0.15258566
0.15228029
0.15228029
0.15243296
0.15243296
0.1521276
0.1519749
0.15166953
0.15136416
0.15121149
0.1510588
0.1509061
0.15075344
0.15075344
0.15075344
0.15060075
0.15029538
0.15014268
0.14983732
0.14953195
0.14922658
0.14922658
0.14922658
0.14922658
0.14892122
0.14876853
0.14861584
0.14861584
0.14876853
0.14876853
0.14861584
0.14846316
0.14831047
0.14831047
0.14831047
0.14815779
0.14769973
0.14754704
0.14739436
0.14708899
0.14678362
0.14663094
0.14663094
0.14663094
0.14647825
0.14617288
0.14586751
0.14571482
0.14571482
0.14586751
0.14556214
0.14525676
0.1449514
0.1449514
0.1449514
0.14479873
0.14434066
0.14372993
0.14342454
0.14327188
0.14327188
0.14327188
0.14327188
0.14311919
0.14281382
0.14266112
0.14281382
0.14281382
0.14250845
0.14220308
0.14205039
0.14205039
0.14220308
0.14205039
0.14174502
0.14143966
0.14113428
0.14128697
0.14128697
0.1409816
0.14082891
0.14082891
0.14082891
0.14067623
0.14021817
0.1399128
0.1399128
0.1399128
0.1397601
0.13930206
0.13899669
0.13899669
0.13914938
0.13914938
0.13884401
0.13884401
0.13884401
0.13884401
0.13853863
0.13823326
0.13792789
0.1377752
0.13762254
0.13746984
0.13731717
0.13701178
0.13670641
0.13640104
0.13624837
0.13609567
0.13609567
0.13563763
0.13533226
0.13517956
0.13517956
0.13517956
0.13502689
0.13472152
0.13426346
0.13365272
0.13319467
0.13319467
0.13350004
0.13350004
0.13319467
0.1328893
0.13243124
0.13243124
0.13227855
0.13197319
0.1318205
0.13166782
0.13151513
0.13120976
0.13090439
0.1307517
0.13059902
0.13044633
0.12998828
0.12953022
0.12922485
0.12922485
0.12922485
0.12907217
0.1287668
0.12846142
0.12830876
0.12830876
0.12815607
0.12815607
0.1278507
0.12739263
0.12708727
0.12708727
0.12693457
0.1267819
0.12632385
0.12586579
0.12556042
0.12540773
0.12525505
0.12525505
0.12525505
0.12510236
0.124644324
0.12433894
0.12403357
0.12403357
0.12388089
0.1237282
0.12357551
0.12342283
0.12311746
0.12296477
0.122659415
0.122354046
0.12204866
0.12220135
0.12250672
0.122354046
0.121895984
0.12113255
0.1208272
0.1208272
0.12113255
0.12113255
0.1208272
0.12052183
0.120216444
0.12036914
0.12036914
0.120216444
0.119911075
0.119605705
0.119300336
0.11914764
0.11884229
0.1186896
0.11853692
0.11838423
0.117926165
0.11777349
0.117620796
0.11746812
0.11731543
0.11701007
0.11685738
0.11685738
0.11701007
0.11701007
0.11685738
0.11655201
0.11624664
0.11594127
0.1156359
0.11533053
0.11502516
0.114872485
0.114872485
0.114872485
0.1145671
0.11426173
0.11395636
0.11395636
0.113803685
0.11365099
0.113498315
0.11334564
0.113192946
0.112887576
0.11258221
0.11227684
0.112124145
0.112124145
0.112124145
0.11197145
0.1116661
0.11136073
0.11136073
0.11151342
0.11151342
0.11136073
0.11090267
0.11074999
0.1105973
0.1105973
0.1105973
0.110444605
0.11029193
0.10998656
0.109681204
0.10937582
0.10937582
0.10937582
0.10922314
0.10907045
0.10891777
0.10876508
0.10876508
0.10861239
0.10845971
0.10845971
0.10815434
0.107696295
0.1075436
0.107390925
0.10723823
0.107390925
0.10723823
0.107085556
0.10678019
0.10678019
0.106627494
0.1064748
0.10616943
0.105711386
0.10555871
0.105711386
0.10586408
0.10555871
0.10525334
0.10510065
0.104947954
0.104642585
0.104337215
0.10418454
0.10403186
0.10403186
0.10418454
0.104337215
0.10418454
0.10403186
0.10403186
0.10387917
0.10372649
0.10342111
0.10326843
0.10311574
0.10296306
0.10281038
0.10265769
0.10265769
0.10265769
0.10281038
0.10265769
0.102505
0.10235232
0.10219963
0.10219963
0.10204695
0.10204695
0.10219963
0.10204695
0.101894274
0.10158889
0.10158889
0.10158889
0.10143621
0.10128352
0.10128352
0.10143621
0.10143621
0.10158889
0.10158889
0.10143621
0.10128352
0.100978166
0.10082547
0.10082547
0.100978166
0.100978166
0.10082547
0.10067278
0.10067278
0.10067278
0.100520104
0.10036741
0.10036741
0.10036741
0.10036741
0.10036741
0.100214735
0.10006204
0.09975667
0.09975667
0.09975667
0.09975667
0.09975667
0.099603996
0.099603996
0.099603996
0.0994513
0.0994513
0.0994513
0.0994513
0.0994513
0.099298626
0.099145934
0.09899326
0.09899326
0.09899326
0.09899326
0.09899326
0.098840564
0.09868789
0.098535195
0.0983825
0.098229825
0.09807715
0.097924456
0.09807715
0.09807715
0.09807715
0.09777178
0.09777178
0.09777178
0.097924456
0.09777178
0.09777178
0.09777178
0.097924456
0.09777178
0.097466394
0.097466394
0.09761909
0.097466394
0.09731372
0.097466394
0.09761909
0.09777178
0.09761909
0.09761909
0.09777178
0.09777178
0.09777178
0.097924456
0.097924456
0.09777178
0.09761909
0.09761909
0.097466394
0.097466394
0.09761909
0.09777178
0.097924456
0.09807715
0.09807715
0.097924456
0.09777178
0.097924456
0.09807715
0.098229825
0.098229825
0.098229825
0.098229825
0.0983825
0.0983825
0.098535195
0.098535195
0.098535195
0.09868789
0.098840564
0.09899326
0.099145934
0.099145934
0.099145934
0.099145934
0.099145934
0.099145934
0.099145934
0.099145934
0.09899326
0.09899326
0.099145934
0.099298626
0.0994513
0.09975667
0.09975667
0.09975667
0.099909365
0.10006204
0.10006204
0.099909365
0.099909365
0.099909365
0.10006204
0.10006204
0.099909365
0.09975667
0.099909365
0.100214735
0.100520104
0.10067278
0.10067278
0.10082547
0.10082547
0.10067278
0.100520104
0.10067278
0.100978166
0.10113084
0.10113084
0.10128352
0.10128352
0.10128352
0.10143621
0.10158889
0.10174158
0.10158889
0.10158889
0.10174158
0.101894274
0.10174158
0.10158889
0.10174158
0.101894274
0.10219963
0.102505
0.102505
0.102505
0.102505
0.102505
0.10265769
0.10265769
0.102505
0.102505
0.10281038
0.10296306
0.10296306
0.10296306
0.10296306
0.10296306
0.10281038
0.10265769
0.10265769
0.10265769
0.10281038
0.10296306
0.10281038
0.10265769
0.10235232
0.10235232
0.102505
0.10235232
0.10204695
0.10174158
0.10174158
0.101894274
0.101894274
0.10174158
0.10174158
0.10174158
0.10174158
0.10158889
0.10158889
0.10174158
0.10174158
0.10174158
0.10174158
0.10174158
0.101894274
0.101894274
0.101894274
0.10174158
0.10158889
0.10158889
0.10174158
0.10174158
0.10158889
0.10158889
0.10158889
0.10158889
0.10158889
0.10143621
0.10143621
0.10143621
0.10158889
0.10158889
0.10174158
0.10174158
0.101894274
0.101894274
0.101894274
0.10204695
0.10219963
0.10235232
0.10219963
0.10204695
0.101894274
0.101894274
0.10204695
0.101894274
0.10174158
0.101894274
0.101894274
0.10204695
0.10219963
0.10219963
0.10219963
0.10204695
0.10204695
0.10204695
0.10219963
0.10219963
0.10219963
0.10204695
0.101894274
0.10174158
0.101894274
0.10235232
0.102505
0.102505
0.102505
0.102505
0.10265769
0.102505
0.102505
0.10281038
0.10326843
0.1035738
0.1035738
0.1035738
0.1035738
0.10372649
0.10387917
0.10418454
0.104337215
0.104337215
0.104337215
0.104337215
0.104642585
0.10479528
0.104947954
0.10510065
0.104947954
0.104947954
0.10510065
0.10510065
0.10510065
0.104947954
0.10525334
0.105406016
0.105406016
0.105406016
0.10555871
0.10555871
0.105711386
0.10586408
0.10586408
0.10586408
0.10586408
0.10586408
0.105711386
0.10586408
0.10601677
0.106322125
0.1064748
0.1064748
0.1064748
0.106322125
0.10616943
0.10616943
0.106322125
0.10616943
0.106322125
0.10678019
0.107085556
0.10723823
0.10693286
0.10678019
0.106627494
0.106627494
0.10678019
0.10693286
0.107085556
0.107085556
0.10723823
0.1075436
0.107696295
0.107390925
0.107085556
0.107085556
0.107390925
0.107390925
0.1075436
0.1075436
0.10784899
0.10784899
0.107696295
0.107696295
0.107696295
0.10800165
0.10800165
0.10800165
0.10800165
0.10800165
0.10800165
0.10815434
0.10815434
0.10815434
0.10800165
0.10800165
0.10800165
0.10800165
0.10800165
0.10815434
0.10845971
0.10845971
0.10830702
0.10800165
0.10800165
0.10830702
0.10876508
0.10907045
0.10907045
0.10891777
0.10876508
0.10861239
0.10861239
0.10876508
0.10891777
0.10922314
0.10952851
0.10983388
0.10983388
0.10998656
0.10998656
0.110139236
0.110139236
0.110139236
0.10998656
0.10998656
0.11029193
0.11074999
0.11120804
0.11120804
0.11120804
0.11105536
0.11120804
0.11120804
0.11136073
0.11151342
0.111818776
0.112124145
0.112429515
0.112887576
0.113192946
0.11334564
0.113192946
0.11304027
0.113192946
0.113498315
0.113803685
0.113803685
0.11365099
0.113498315
0.11365099
0.114109054
0.11441442
0.1145671
0.1145671
0.11471979
0.114872485
0.115177855
0.11548321
0.1156359
0.11578858
0.11578858
0.11594127
0.11609395
0.11655201
0.11685738
0.117162764
0.117162764
0.117162764
0.117162764
0.11731543
0.117620796
0.117926165
0.11807886
0.11807886
0.11823155
0.11838423
0.11853692
0.11853692
0.11838423
0.11853692
0.1186896
0.11899498
0.11899498
0.11914764
0.119300336
0.11945301
0.119605705
0.119605705
0.119605705
0.119911075
0.119911075
0.1197584
0.119911075
0.120216444
0.12036914
0.12036914
0.12036914
0.12052183
0.1208272
0.120979875
0.120979875
0.1208272
0.120674506
0.1208272
0.120979875
0.12113255
0.121285245
0.12143792
0.12143792
0.12143792
0.12174329
0.12204866
0.12220135
0.12204866
0.121895984
0.12204866
0.122354046
0.122354046
0.12204866
0.12204866
0.122354046
0.12281209
0.122659415
0.12250672
0.12250672
0.122659415
0.12296477
0.12296477
0.12281209
0.12281209
0.12281209
0.12296477
0.12296477
0.12281209
0.122659415
0.122659415
0.122659415
0.12250672
0.122354046
0.122354046
0.122354046
0.122354046
0.12220135
0.12204866
0.12204866
0.12220135
0.12250672
0.122354046
0.12204866
0.12174329
0.121895984
0.121895984
0.12174329
0.121590614
0.121590614
0.121590614
0.121590614
0.121590614
0.12174329
0.121590614
0.121285245
0.12113255
0.120979875
0.120674506
0.120674506
0.1208272
0.120979875
0.12113255
0.12113255
0.1208272
0.12052183
0.12006377
0.119911075
0.12006377
0.120216444
0.12036914
0.12036914
0.12036914
0.120216444
0.120216444
0.120216444
0.12006377
0.119911075
0.119911075
0.1197584
0.1197584
0.119605705
0.11945301
0.11945301
0.119300336
0.11914764
0.11914764
0.11914764
0.11899498
0.1186896
0.1186896
0.11884229
0.1186896
0.11853692
0.11823155
0.11823155
0.11823155
0.11838423
0.1186896
0.11853692
0.11823155
0.11777349
0.11731543
0.11731543
0.11746812
0.117620796
0.117620796
0.117620796
0.11746812
0.11731543
0.11701007
0.11701007
0.117162764
0.117162764
0.11701007
0.11685738
0.11655201
0.11655201
0.11655201
0.11639933
0.11639933
0.11624664
0.11609395
0.11594127
0.11578858
0.11594127
0.11594127
0.11609395
0.11609395
0.11594127
0.1156359
0.11548321
0.11548321
0.11548321
0.11548321
0.11533053
0.11502516
0.11502516
0.11502516
0.11502516
0.115177855
0.115177855
0.115177855
0.11502516
0.114872485
0.11471979
0.114872485
0.114872485
0.114872485
0.11471979
0.1145671
0.11441442
0.11441442
0.11471979
0.11471979
0.11471979
0.1145671
0.11441442
0.11426173
0.11395636
0.113803685
0.11395636
0.114109054
0.114109054
0.114109054
0.114109054
0.11395636
0.114109054
0.11426173
0.114109054
0.113803685
0.113803685
0.113803685
0.11395636
0.114109054
0.11426173
0.114109054
0.11395636
0.114109054
0.11441442
0.11441442
0.114109054
0.11395636
0.11395636
0.11441442
0.11471979
0.11471979
0.11471979
0.11471979
0.114872485
0.11502516
0.115177855
0.115177855
0.11502516
0.115177855
0.11533053
0.11548321
0.11548321
0.11533053
0.11533053
0.11533053
0.11548321
0.11578858
0.11609395
0.11609395
0.11609395
0.11609395
0.11639933
0.11655201
0.11655201
0.11655201
0.1167047
0.117162764
0.11746812
0.11746812
0.117162764
0.1167047
0.1167047
0.11731543
0.117926165
0.11807886
0.117926165
0.11777349
0.117926165
0.11807886
0.11807886
0.11823155
0.11853692
0.11884229
0.11899498
0.11899498
0.11899498
0.11914764
0.119300336
0.119605705
0.119911075
0.12006377
0.120216444
0.120216444
0.12052183
0.1208272
0.1208272
0.1208272
0.120979875
0.121285245
0.12143792
0.121285245
0.12143792
0.121590614
0.121895984
0.12204866
0.12204866
0.122354046
0.12281209
0.12311746
0.12311746
0.12296477
0.12281209
0.12296477
0.12342283
0.12388089
0.12403357
0.12403357
0.12403357
0.12433894
0.12449163
0.124644324
0.124644324
0.12479699
0.12510236
0.12556042
0.12556042
0.12571311
0.12586579
0.12586579
0.12601848
0.12617116
0.12632385
0.12632385
0.12647654
0.1267819
0.12723996
0.12739263
0.12723996
0.12739263
0.127698
0.12815607
0.12830876
0.12830876
0.12815607
0.12815607
0.12830876
0.12846142
0.1287668
0.12891948
0.12922485
0.12937754
0.12922485
0.12922485
0.12937754
0.1298356
0.13014098
0.13029365
0.12998828
0.12998828
0.13029365
0.1307517
0.1307517
0.1307517
0.13090439
0.13136245
0.13166782
0.13166782
0.13136245
0.13136245
0.1318205
0.13212588
0.13212588
0.1318205
0.1318205
0.13197319
0.13227855
0.13258392
0.13273661
0.1328893
0.1328893
0.1328893
0.13304198
0.13304198
0.13319467
0.13334735
0.13350004
0.13380541
0.13380541
0.13380541
0.13380541
0.1339581
0.13426346
0.13441613
0.13441613
0.13456883
0.13472152
0.1348742
0.1348742
0.1348742
0.1348742
0.1348742
0.13502689
0.13533226
0.13563763
0.13609567
0.13640104
0.13640104
0.13640104
0.13655373
0.13670641
0.1368591
0.13670641
0.13655373
0.13640104
0.13640104
0.13670641
0.13716447
0.13746984
0.13746984
0.13731717
0.13701178
0.13701178
0.13701178
0.13716447
0.13716447
0.13731717
0.13746984
0.13762254
0.13762254
0.13731717
0.13716447
0.13716447
0.13731717
0.13762254
0.1377752
0.13792789
0.1377752
0.13762254
0.13746984
0.13746984
0.13762254
0.13746984
0.13762254
0.13762254
0.1377752
0.1377752
0.1377752
0.1377752
0.13792789
0.13792789
0.1377752
0.1377752
0.13792789
0.13823326
0.13838595
0.13838595
0.13853863
0.13869132
0.13899669
0.13899669
0.13884401
0.13869132
0.13869132
0.13899669
0.13914938
0.13914938
0.13884401
0.13884401
0.13899669
0.13930206
0.13960744
0.13960744
0.13930206
0.13930206
0.13945475
0.13960744
0.1397601
0.1399128
0.1399128
0.1399128
0.14006548
0.14006548
0.14021817
0.14006548
0.14006548
0.14021817
0.14021817
0.14037086
0.14052354
0.14052354
0.14052354
0.14067623
0.14082891
0.14113428
0.14113428
0.1409816
0.14082891
0.14082891
0.14082891
0.14113428
0.14143966
0.14174502
0.14143966
0.14128697
0.14128697
0.14143966
0.14159232
0.14143966
0.14128697
0.14128697
0.14159232
0.1418977
0.14205039
0.1418977
0.14174502
0.1418977
0.14220308
0.14220308
0.1418977
0.14174502
0.1418977
0.14220308
0.14235575
0.14250845
0.14266112
0.14250845
0.14250845
0.14250845
0.14281382
0.14296651
0.14311919
0.14296651
0.14296651
0.14311919
0.14296651
0.14281382
0.14266112
0.14281382
0.14296651
0.14311919
0.14327188
0.14327188
0.14327188
0.14327188
0.14327188
0.14327188
0.14327188
0.14357723
0.1438826
0.14372993
0.14357723
0.14342454
0.14342454
0.14357723
0.1438826
0.14434066
0.14449334
0.14449334
0.1440353
0.1438826
0.1440353
0.14449334
0.14464603
0.14449334
0.14418797
0.1440353
0.14418797
0.14434066
0.14418797
0.1440353
0.14418797
0.14479873
0.1449514
0.1449514
0.14479873
0.14479873
0.1449514
0.14479873
0.14464603
0.14479873
0.1449514
0.1451041
0.1451041
0.1449514
0.14479873
0.14479873
0.14479873
0.1449514
0.14525676
0.14540945
0.14540945
0.14525676
0.14525676
0.14525676
0.14540945
0.14525676
0.14525676
0.14525676
0.14556214
0.14540945
0.14525676
0.1451041
0.1451041
0.14540945
0.14586751
0.14602019
0.14602019
0.14602019
0.14586751
0.14556214
0.14525676
0.14540945
0.14571482
0.14602019
0.14617288
0.14602019
0.14617288
0.14632557
0.14617288
0.14586751
0.14586751
0.14586751
0.14602019
0.14602019
0.14602019
0.14602019
0.14602019
0.14617288
0.14617288
0.14632557
0.14632557
0.14617288
0.14602019
0.14602019
0.14617288
0.14617288
0.14632557
0.14647825
0.14663094
0.14663094
0.14647825
0.14647825
0.14632557
0.14647825
0.14647825
0.14647825
0.14647825
0.14647825
0.14663094
0.14663094
0.14647825
0.14632557
0.14632557
0.14632557
0.14617288
0.14617288
0.14632557
0.14647825
0.14647825
0.14647825
0.14647825
0.14647825
0.14632557
0.14617288
0.14617288
0.14617288
0.14617288
0.14617288
0.14602019
0.14602019
0.14586751
0.14586751
0.14586751
0.14602019
0.14617288
0.14617288
0.14617288
0.14586751
0.14586751
0.14602019
0.14632557
0.14647825
0.14602019
0.14571482
0.14571482
0.14586751
0.14586751
0.14556214
0.1451041
0.1451041
0.14540945
0.14556214
0.14556214
0.14540945
0.14525676
0.14540945
0.14540945
0.14525676
0.1451041
0.1449514
0.1451041
0.14540945
0.14540945
0.14525676
0.1449514
0.14479873
0.1449514
0.14525676
0.14525676
0.1449514
0.14464603
0.14464603
0.14464603
0.14449334
0.14449334
0.14449334
0.14434066
0.14418797
0.14418797
0.14418797
0.14434066
0.14434066
0.14449334
0.14464603
0.14449334
0.14434066
0.1440353
0.14418797
0.14434066
0.14449334
0.14449334
0.14434066
0.14418797
0.1440353
0.1440353
0.1440353
0.14418797
0.14418797
0.1440353
0.1438826
0.1440353
0.1440353
0.1438826
0.14372993
0.14372993
0.14372993
0.1438826
0.1438826
0.14372993
0.1438826
0.1438826
0.14372993
0.14357723
0.14357723
0.14357723
0.14357723
0.14342454
0.14342454
0.14357723
0.14357723
0.14357723
0.14342454
0.14342454
0.14357723
0.14372993
0.1438826
0.14372993
0.14342454
0.14327188
0.14357723
0.14372993
0.14357723
0.14327188
0.14327188
0.14342454
0.14357723
0.14372993
0.14357723
0.14357723
0.14357723
0.14357723
0.14327188
0.14311919
0.14327188
0.14357723
0.14372993
0.14372993
0.14372993
0.1438826
0.1440353
0.14372993
0.14342454
0.14357723
0.1438826
0.14418797
0.1440353
0.1438826
0.1438826
0.1440353
0.1440353
0.1438826
0.1440353
0.14418797
0.14434066
0.14434066
0.14418797
0.14449334
0.14479873
0.1449514
0.1449514
0.14479873
0.14479873
0.14464603
0.14449334
0.14464603
0.14464603
0.14479873
0.1449514
0.1449514
0.1449514
0.1449514
0.1451041
0.14525676
0.14525676
0.14525676
0.14540945
0.14571482
0.14586751
0.14586751
0.14586751
0.14586751
0.14617288
0.14647825
0.14647825
0.14632557
0.14632557
0.14632557
0.14647825
0.14678362
0.14708899
0.14724167
0.14708899
0.14708899
0.14708899
0.14724167
0.14724167
0.14739436
0.14754704
0.14754704
0.14769973
0.14785242
0.14785242
0.14785242
0.14785242
0.14815779
0.14846316
0.14861584
0.14861584
0.14876853
0.14892122
0.14907388
0.14892122
0.14876853
0.14861584
0.14876853
0.14922658
0.14937925
0.14937925
0.14937925
0.14968464
0.14999
0.15014268
0.15014268
0.14999
0.14999
0.15029538
0.15060075
0.1509061
0.1509061
0.1509061
0.1509061
0.1510588
0.15136416
0.15151685
0.15151685
0.15151685
0.15151685
0.15151685
0.15166953
0.15182222
0.1519749
0.15182222
0.15151685
0.15151685
0.15166953
0.1519749
0.15243296
0.15258566
0.15258566
0.15258566
0.15258566
0.15273832
0.15289101
0.1530437
0.1530437
0.1530437
0.15319638
0.15334907
0.15319638
0.1530437
0.15319638
0.15350175
0.15365444
0.15380713
0.15380713
0.15380713
0.15380713
0.15365444
0.15365444
0.15380713
0.15395981
0.15380713
0.15380713
0.15380713
0.1541125
0.15441787
0.15441787
0.15426518
0.15426518
0.15426518
0.15457055
0.15441787
0.15426518
0.1541125
0.15457055
0.1550286
0.15518129
0.15472323
0.15441787
0.15472323
0.15518129
0.15533398
0.1550286
0.15487592
0.15472323
0.15472323
0.15487592
0.15518129
0.15518129
0.15533398
0.15533398
0.15548666
0.15548666
0.15533398
0.15487592
0.15457055
0.15472323
0.15518129
0.15533398
0.15518129
0.1550286
0.1550286
0.15518129
0.15518129
0.15533398
0.15533398
0.15518129
0.15518129
0.15518129
0.15533398
0.15533398
0.15533398
0.15518129
0.15518129
0.1550286
0.15518129
0.15533398
0.15518129
0.15518129
0.1550286
0.1550286
0.15487592
0.15487592
0.15518129
0.15548666
0.15563935
0.15533398
0.1550286
0.1550286
0.15533398
0.15563935
0.15548666
0.15533398
0.15533398
0.15548666
0.15563935
0.15563935
0.15548666
0.15533398
0.15533398
0.15533398
0.15533398
0.15518129
0.1550286
0.1550286
0.15518129
0.15533398
0.15533398
0.1550286
0.15472323
0.15487592
0.15518129
0.15518129
0.1550286
0.1550286
0.15487592
0.15487592
0.15487592
0.15518129
0.15533398
0.15533398
0.15518129
0.15518129
0.15487592
0.15457055
0.15457055
0.15472323
0.1550286
0.15533398
0.15548666
0.15533398
0.1550286
0.15487592
0.15487592
0.15487592
0.15472323
0.15457055
0.15441787
0.15441787
0.15457055
0.15472323
0.15487592
0.15472323
0.15441787
0.15426518
0.15441787
0.15441787
0.15441787
0.15441787
0.15441787
0.15457055
0.15441787
0.15426518
0.1541125
0.1541125
0.1541125
0.15426518
0.15441787
0.15441787
0.15426518
0.15426518
0.15395981
0.15365444
0.15350175
0.15350175
0.15365444
0.15380713
0.15365444
0.15380713
0.15395981
0.15395981
0.15395981
0.15395981
0.15395981
0.1541125
0.1541125
0.1541125
0.15380713
0.15350175
0.15350175
0.15350175
0.15365444
0.15365444
0.15380713
0.15380713
0.15365444
0.15350175
0.15350175
0.15350175
0.15334907
0.15319638
0.15319638
0.1530437
0.1530437
0.15319638
0.15319638
0.15334907
0.15334907
0.15319638
0.15289101
0.15273832
0.15289101
0.15319638
0.15319638
0.15289101
0.15258566
0.15273832
0.15289101
0.15289101
0.15273832
0.15258566
0.15243296
0.15228029
0.1521276
0.1521276
0.1519749
0.15182222
0.15182222
0.15182222
0.1519749
0.15182222
0.15151685
0.15121149
0.15121149
0.15136416
0.15136416
0.15121149
0.1509061
0.15075344
0.15075344
0.15044807
0.15029538
0.15014268
0.15014268
0.15029538
0.15014268
0.14983732
0.14953195
0.14937925
0.14937925
0.14907388
0.14876853
0.14861584
0.14861584
0.14861584
0.14846316
0.14831047
0.1480051
0.1480051
0.1480051
0.14785242
0.14785242
0.14769973
0.14785242
0.14769973
0.14724167
0.14678362
0.14647825
0.14647825
0.14663094
0.14647825
0.14632557
0.14632557
0.14632557
0.14602019
0.14556214
0.14540945
0.14556214
0.14556214
0.14525676
0.1451041
0.1449514
0.14479873
0.14464603
0.14449334
0.14434066
0.14418797
0.1438826
0.14372993
0.14357723
0.14342454
0.14342454
0.14342454
0.14342454
0.14327188
0.14281382
0.14266112
0.14266112
0.14250845
0.14235575
0.14220308
0.14205039
0.1418977
0.14174502
0.14128697
0.14113428
0.14113428
0.14128697
0.14128697
0.14113428
0.1409816
0.14067623
0.14037086
0.14021817
0.14006548
0.14006548
0.1399128
0.13960744
0.13945475
0.13914938
0.13914938
0.13914938
0.13914938
0.13914938
0.13899669
0.13869132
0.13853863
0.13853863
0.13884401
0.13884401
0.13853863
0.13823326
0.13808058
0.1377752
0.13762254
0.13746984
0.13731717
0.13746984
0.13762254
0.13746984
0.13731717
0.13701178
0.13701178
0.13701178
0.1368591
0.13640104
0.13609567
0.13640104
0.13655373
0.13640104
0.13609567
0.13594298
0.13609567
0.13594298
0.13579032
0.13563763
0.13533226
0.13533226
0.13533226
0.13533226
0.13517956
0.13502689
0.13472152
0.13441613
0.13441613
0.13426346
0.13426346
0.13411076
0.13380541
0.13380541
0.1339581
0.1339581
0.13380541
0.13350004
0.13319467
0.13304198
0.1328893
0.1328893
0.13304198
0.13319467
0.13319467
0.13304198
0.1328893
0.13258392
0.13243124
0.13243124
0.13243124
0.13243124
0.13212588
0.1318205
0.13166782
0.1318205
0.13212588
0.13227855
0.1318205
0.13151513
0.13120976
0.13120976
0.13136245
0.13136245
0.13105707
0.1307517
0.13059902
0.13059902
0.13059902
0.13059902
0.13044633
0.13029365
0.13029365
0.13014098
0.12998828
0.1298356
0.12953022
0.12953022
0.12953022
0.12937754
0.12937754
0.12953022
0.12968291
0.12953022
0.12922485
0.1287668
0.12861411
0.12846142
0.12830876
0.12815607
0.12815607
0.12830876
0.12830876
0.12815607
0.12800339
0.1278507
0.127698
0.12739263
0.12693457
0.1267819
0.12693457
0.12693457
0.1267819
0.12647654
0.12632385
0.12632385
0.12632385
0.12632385
0.12632385
0.12617116
0.12586579
0.12586579
0.12586579
0.12571311
0.12556042
0.12540773
0.12540773
0.12540773
0.12525505
0.12510236
0.12479699
0.124644324
0.12479699
0.12479699
0.12449163
0.12403357
0.12403357
0.12403357
0.12388089
0.12357551
0.12342283
0.12357551
0.12357551
0.12357551
0.12342283
0.12311746
0.12296477
0.122659415
0.12250672
0.12250672
0.12250672
0.122354046
0.122354046
0.12204866
0.121895984
0.121895984
0.12174329
0.121590614
0.121590614
0.12143792
0.12113255
0.1208272
0.12052183
0.12036914
0.12036914
0.120216444
0.119911075
0.1197584
0.1197584
0.119911075
0.1197584
0.1197584
0.11945301
0.119300336
0.119300336
0.119300336
0.11899498
0.11853692
0.11823155
0.11823155
0.11823155
0.11823155
0.11777349
0.11746812
0.11746812
0.11746812
0.11731543
0.11701007
0.11701007
0.11685738
0.11655201
0.11639933
0.11609395
0.11594127
0.1156359
0.1156359
0.11548321
0.11548321
0.11533053
0.115177855
0.11502516
0.114872485
0.1145671
0.11426173
0.11395636
0.11395636
0.113803685
0.11365099
0.113498315
0.113192946
0.112887576
0.112734884
0.112734884
0.11258221
0.112429515
0.11197145
0.111818776
0.1116661
0.11151342
0.11120804
0.11105536
0.11090267
0.1105973
0.11029193
0.110139236
0.10998656
0.10983388
0.109681204
0.10937582
0.10907045
0.10891777
0.10876508
0.10861239
0.10815434
0.10784899
0.107696295
0.107696295
0.107390925
0.107085556
0.10678019
0.106627494
0.106627494
0.1064748
0.106322125
0.10586408
0.10555871
0.10525334
0.104947954
0.10479528
0.10479528
0.104642585
0.104337215
0.10372649
0.10342111
0.10326843
0.10311574
0.10296306
0.10281038
0.102505
0.10219963
0.101894274
0.10174158
0.10158889
0.10143621
0.100978166
0.100520104
0.10036741
0.100214735
0.100214735
0.100214735
0.10006204
0.09975667
0.0994513
0.09899326
0.09868789
0.098535195
0.098535195
0.098229825
0.09807715
0.09777178
0.097466394
0.09731372
0.09716104
0.09716104
0.09716104
0.09670298
0.09624493
0.09593955
0.09578687
0.09563418
0.09532882
0.09487076
0.09471807
0.09456539
0.09426002
0.09410733
0.09380196
0.09364928
0.09364928
0.09364928
0.093496606
0.093038544
0.09258048
0.092122436
0.091817066
0.0915117
0.091359004
0.0915117
0.0915117
0.09120633
0.09090094
0.09059559
0.090442896
0.09029022
0.08983216
0.08922142
0.08891605
0.08876337
0.08876337
0.08861068
0.08861068
0.08845799
0.08830531
0.08830531
0.08815262
0.08799994
0.08754188
0.08708383
0.086931154
0.08677846
0.08677846
0.08662577
0.0863204
0.086015046
0.086015046
0.08586235
0.08570966
0.08509892
0.084640875
0.08448818
0.084640875
0.084640875
0.08448818
0.084335506
0.08403014
0.08372477
0.08341938
0.08311403
0.08280866
0.08265597
0.082503274
0.0823506
0.08219792
0.08189255
0.08173986
0.081587166
0.08128181
0.08097643
0.08067106
0.08051838
0.0803657
0.0803657
0.08006032
0.07975495
0.07975495
0.07975495
0.07960227
0.0792969
0.07899153
0.07883884
0.07868616
0.078533486
0.07838079
0.0782281
0.07792273
0.077464685
0.07731199
0.07700662
0.076853946
0.07670125
0.07670125
0.07654858
0.07654858
0.07654858
0.07624321
0.075785145
0.075479776
0.0753271
0.0753271
0.075021714
0.07456367
0.0742583
0.074105605
0.07395293
0.07380025
0.07364756
0.07349487
0.0731895
0.07288414
0.07288414
0.07288414
0.07273145
0.07242608
0.07212071
0.07181534
0.07181534
0.07181534
0.07150997
0.0712046
0.071051925
0.07089923
0.07074654
0.070593864
0.07044117
0.069983125
0.06983043
0.069677755
0.06983043
0.069983125
0.069677755
0.069067016
0.06876165
0.06845626
0.068303585
0.06815091
0.06784554
0.067692846
0.067692846
0.067540154
0.06738748
0.06708211
0.06677674
0.066624045
0.066624045
0.06647137
0.066166
0.06586063
0.06570794
0.06570794
0.06555526
0.06524989
0.06494452
0.06463915
0.064486474
0.06418109
0.06387572
0.06357035
0.06326498
0.0631123
0.062806934
0.06265424
0.06265424
0.062501565
0.062348876
0.062043507
0.061890822
0.061585452
0.061432768
0.061280083
0.0611274
0.060669344
0.060363974
0.060363974
0.060363974
0.060058597
0.05960055
0.059447866
0.059447866
0.05960055
0.059295174
0.05898981
0.058684442
0.058684442
0.058379065
0.05792102
0.057462957
0.057310272
0.057462957
0.057310272
0.057157595
0.056852218
0.056699533
0.05654685
0.056241486
0.056088794
0.05593611
0.055783425
0.055478055
0.055325378
0.05502
0.054867316
0.054561947
0.05440926
0.054103892
0.053951208
0.053798523
0.053798523
0.053798523
0.053798523
0.053645838
0.05334047
0.0530351
0.052882414
0.052729722
0.052577045
0.05242436
0.052271675
0.051966306
0.05150825
0.05150825
0.05150825
0.05150825
0.051202882
0.050897505
0.05074482
0.05074482
0.050592143
0.05043946
0.050286774
0.05013408
0.049828712
0.049676035
0.04952335
0.049676035
0.049828712
0.049676035
0.049370658
0.048912603
0.048912603
0.048912603
0.048759926
0.04845455
0.048301864
0.048301864
0.048301864
0.04845455
0.04845455
0.04814918
0.047691125
0.04723307
0.047080386
0.047080386
0.0469277
0.046775017
0.046622332
0.046775017
0.046775017
0.046469647
0.04585891
0.045706224
0.04585891
0.046011593
0.046011593
0.04585891
0.04540085
0.0449428
0.044790115
0.0449428
0.0449428
0.0449428
0.044637427
0.044332057
0.044179376
0.04402669
0.044179376
0.044332057
0.044332057
0.044332057
0.044179376
0.043874007
0.043568633
0.043415945
0.043415945
0.043415945
0.043263268
0.04311058
0.04311058
0.04311058
0.042957895
0.04280521
0.042652525
0.042347156
0.042347156
0.042347156
0.04219447
0.042041786
0.041736413
0.04158373
0.041431047
0.04127836
0.041125678
0.04127836
0.04127836
0.040972993
0.040514935
0.04036225
0.040514935
0.040667623
0.040514935
0.04020957
0.039904196
0.04005688
0.04020957
0.04020957
0.039904196
0.039751515
0.039751515
0.039751515
0.039598826
0.03929346
0.03929346
0.03929346
0.039140772
0.038835403
0.038835403
0.038988087
0.038835403
0.038530033
0.03837735
0.038224664
0.03837735
0.038530033
0.038682718
0.03837735
0.037919294
0.03746124
0.037155867
0.037155867
0.037155867
0.037155867
0.037003186
0.037003186
0.036697812
0.03654513
0.036239758
0.036087073
0.03593439
0.035781704
0.035476334
0.03532365
0.035476334
0.03562902
0.03562902
0.03532365
0.035170965
0.034865595
0.034865595
0.034865595
0.03471291
0.034560226
0.03440754
0.03410217
0.033644117
0.033338744
0.033338744
0.033338744
0.033186063
0.033033375
0.03288069
0.03288069
0.03257532
0.032269955
0.032117266
0.032117266
0.032117266
0.031811897
0.031506527
0.031353842
0.031201158
0.031048473
0.030743103
0.030590419
0.030590419
0.030590419
0.030437734
0.030437734
0.03028505
0.02997968
0.029521625
0.029063571
0.028910886
0.028758198
0.028758198
0.028605517
0.028452829
0.028300144
0.027994774
0.027689409
0.02753672
0.027384035
0.02723135
0.027078666
0.026925981
0.026620612
0.026315242
0.026009873
0.025857184
0.025704503
0.02539913
0.02509376
0.024941076
0.024788395
0.024483021
0.024330337
0.024483021
0.024330337
0.024024967
0.023719598
0.023566913
0.023566913
0.023261543
0.022956174
0.0226508
0.02249812
0.022345435
0.022345435
0.022192746
0.022040065
0.02188738
0.021429323
0.021123957
0.020971268
0.020971268
0.020818584
0.020207848
0.019902475
0.02005516
0.020207848
0.02005516
0.019597106
0.019139051
0.018986367
0.018833682
0.018680997
0.018375628
0.018070254
0.0176122
0.01745952
0.017306834
0.017306834
0.017306834
0.017001465
0.016696092
0.016390722
0.016390722
0.016238037
0.015932668
0.015779983
0.015779983
0.015779983
0.015627299
0.0150165595
0.014558505
0.014405819
0.014558505
0.014558505
0.014405819
0.013947764
0.013642395
0.01348971
0.01348971
0.013642395
0.01348971
0.013184339
0.012878971
0.012878971
0.012878971
0.012726285
0.012420917
0.011810176
0.011657491
0.011810176
0.011962861
0.011810176
0.011504807
0.011199437
0.011199437
0.011199437
0.01135212
0.011199437
0.010894066
0.010588698
0.0104360115
0.010283327
0.009977957
0.0098252725
0.009519903
0.009519903
0.009519903
0.009519903
0.009519903
0.009367218
0.009061847
0.008603793
0.008451108
0.008603793
0.008603793
0.008451108
0.008451108
0.008451108
0.008451108
0.008145738
0.007993054
0.007840369
0.007687684
0.0075349994
0.007382313
0.007382313
0.0075349994
0.007382313
0.007076945
0.006771574
0.006618891
0.006618891
0.006771574
0.006618891
0.0064662043
0.0063135196
0.0063135196
0.0063135196
0.0063135196
0.00600815
0.0058554653
0.0057027806
0.005550094
0.005397411
0.0052447263
0.0052447263
0.0052447263
0.0052447263
0.0050920397
0.004786672
0.0044813007
0.004328618
0.004328618
0.004328618
0.004328618
0.004175931
0.0040232465
0.003717877
0.003717877
0.003717877
0.003717877
0.003717877
0.0035651922
0.0034125056
0.0032598209
0.003107138
0.003107138
0.0032598209
0.0032598209
0.0029544514
0.0028017666
0.0026490819
0.0026490819
0.0026490819
0.0023437124
0.0021910276
0.0021910276
0.0024963971
0.0026490819
0.0023437124
0.0020383429
0.0017329734
0.0017329734
0.0018856581
0.0018856581
0.0017329734
0.0014276039
0.0012749191
9.695478E-4
8.168649E-4
6.641783E-4
5.1149353E-4
5.1149353E-4
5.1149353E-4
6.641783E-4
5.1149353E-4
2.0612404E-4
5.343929E-5
-9.924546E-5
-9.924546E-5
-9.924546E-5
-9.924546E-5
-2.519302E-4
-5.5730157E-4
-7.099863E-4
-5.5730157E-4
-5.5730157E-4
-8.626692E-4
-0.0011680406
-0.001473411
-0.0013207244
-0.0011680406
-0.0013207244
-0.0016260948
-0.00208415
-0.00208415
-0.00208415
-0.0019314643
-0.00208415
-0.0022368347
-0.0025422042
-0.002694889
-0.002694889
-0.0028475737
-0.0030002585
-0.003305628
-0.003305628
-0.003305628
-0.003305628
-0.0036109984
-0.003916368
-0.0042217383
-0.0042217383
-0.0040690536
-0.0040690536
-0.004374423
-0.004527108
-0.0046797935
-0.0046797935
-0.0048324773
-0.004985163
-0.0052905325
-0.0057485867
-0.0059012715
-0.006053957
-0.0059012715
-0.0057485867
-0.0057485867
-0.006053957
-0.0063593267
-0.006664696
-0.006664696
-0.006664696
-0.006817381
-0.0071227513
-0.007275436
-0.007275436
-0.007428121
-0.0075808065
-0.007886176
-0.008038861
-0.00834423
-0.00834423
-0.00834423
-0.008496915
-0.0088022845
-0.009107655
-0.00926034
-0.009413024
-0.009565709
-0.009718394
-0.009718394
-0.009718394
-0.009871079
-0.010176449
-0.010481819
-0.010634504
-0.010787189
-0.010939874
-0.0110925585
-0.011245243
-0.011397928
-0.0117032975
-0.0117032975
-0.012008667
-0.012161352
-0.012161352
-0.012008667
-0.012008667
-0.012466722
-0.013077462
-0.013688201
-0.013840887
-0.013688201
-0.013535516
-0.013688201
-0.0139935715
-0.014298941
-0.014451626
-0.014604311
-0.014756996
-0.014756996
-0.014756996
-0.014756996
-0.015062366
-0.01552042
-0.01582579
-0.015978474
-0.01582579
-0.01582579
-0.015978474
-0.016283846
-0.01643653
-0.016589215
-0.016894585
-0.017199954
-0.017199954
-0.017352639
-0.017505324
-0.017658008
-0.017810693
-0.01796338
-0.018116064
-0.01826875
-0.018421434
-0.018574119
-0.018726803
-0.019032173
-0.019184858
-0.019337542
-0.019184858
-0.019337542
-0.019490227
-0.019948281
-0.020253653
-0.020253653
-0.020253653
-0.020253653
-0.020559022
-0.020864392
-0.021169761
-0.021322446
-0.021627817
-0.021780502
-0.021780502
-0.021933187
-0.022238556
-0.022543926
-0.02269661
-0.02269661
-0.02269661
-0.022849295
-0.023154665
-0.02330735
-0.023460034
-0.023612719
-0.023765404
-0.024070775
-0.02422346
-0.024376145
-0.02452883
-0.024834199
-0.024834199
-0.024834199
-0.024986884
-0.025292253
-0.02575031
-0.026055679
-0.025902994
-0.025902994
-0.026055679
-0.026208363
-0.026208363
-0.026361048
-0.026513733
-0.026819102
-0.026971787
-0.026971787
-0.026971787
-0.027124472
-0.027429841
-0.027735211
-0.027887896
-0.027887896
-0.028040582
-0.028345952
-0.028498637
-0.028651323
-0.028804006
-0.029109377
-0.029414747
-0.029567432
-0.029414747
-0.029567432
-0.029872801
-0.03017817
-0.03017817
-0.03017817
-0.030330855
-0.030636225
-0.030941594
-0.030941594
-0.030941594
-0.03109428
-0.03139965
-0.031552337
-0.03170502
-0.031552337
-0.031552337
-0.031552337
-0.032010388
-0.032468446
-0.032773815
-0.032773815
-0.032468446
-0.03231576
-0.032468446
-0.0329265
-0.033384554
-0.033689924
-0.033689924
-0.033689924
-0.033689924
-0.033995293
-0.034147978
-0.034453347
-0.034606032
-0.034758717
-0.034758717
-0.0349114
-0.0349114
-0.034758717
-0.0349114
-0.03521677
-0.03552214
-0.035674825
-0.035674825
-0.03582751
-0.03582751
-0.035980195
-0.036285564
-0.036285564
-0.03643825
-0.036590938
-0.03674362
-0.036896303
-0.03704899
-0.03704899
-0.03704899
-0.03704899
-0.037201673
-0.037507046
-0.03781241
-0.038117785
-0.038117785
-0.038117785
-0.0379651
-0.038117785
-0.038423155
-0.038881212
-0.039033893
-0.03918658
-0.039033893
-0.038728524
-0.03857584
-0.038728524
-0.039033893
-0.03918658
-0.039339267
-0.039339267
-0.039339267
-0.039339267
-0.039644636
-0.04010269
-0.040255375
-0.04010269
-0.039950006
-0.039950006
-0.040255375
-0.040560745
-0.04071343
-0.04071343
-0.04071343
-0.04071343
-0.040866114
-0.040866114
-0.0410188
-0.04132417
-0.041476853
-0.041629538
-0.041782223
-0.041934907
-0.042087592
-0.041934907
-0.041629538
-0.04132417
-0.041476853
-0.041934907
-0.042240277
-0.04239296
-0.04239296
-0.042545646
-0.04269833
-0.042851016
-0.04269833
-0.04239296
-0.042545646
-0.0430037
-0.043461755
-0.04361444
-0.04330907
-0.04330907
-0.043461755
-0.04391981
-0.044072494
-0.04422518
-0.04422518
-0.044377863
-0.044377863
-0.044377863
-0.044377863
-0.04453055
-0.04453055
-0.044683237
-0.044683237
-0.044683237
-0.044683237
-0.044988606
-0.04514129
-0.045293972
-0.04544666
-0.04544666
-0.04544666
-0.04544666
-0.04544666
-0.04544666
-0.045599345
-0.04575203
-0.045904715
-0.046210084
-0.046515454
-0.046515454
-0.046668142
-0.046820823
-0.04697351
-0.046820823
-0.046820823
-0.046668142
-0.046820823
-0.04697351
-0.047126196
-0.047278877
-0.047278877
-0.04758425
-0.04773693
-0.04788962
-0.04773693
-0.04773693
-0.04773693
-0.04788962
-0.048042305
-0.048042305
-0.048194986
-0.04850036
-0.04865304
-0.04850036
-0.04850036
-0.04865304
-0.04865304
-0.04865304
-0.04880573
-0.048958413
-0.049263783
-0.049416468
-0.049721837
-0.049721837
-0.04987452
-0.050027207
-0.05017989
-0.05017989
-0.050332576
-0.05048526
-0.05048526
-0.050637946
-0.050943315
-0.051096
-0.051096
-0.050943315
-0.051096
-0.05124869
-0.05124869
-0.05124869
-0.05124869
-0.051706742
-0.052164797
-0.05231748
-0.052164797
-0.05201211
-0.052164797
-0.052470166
-0.05262285
-0.05262285
-0.05262285
-0.05262285
-0.05292822
-0.05323359
-0.05353896
-0.053691644
-0.053691644
-0.053691644
-0.05384433
-0.053997014
-0.053997014
-0.053997014
-0.054149702
-0.054149702
-0.054149702
-0.054149702
-0.054302383
-0.054760437
-0.05506581
-0.05521849
-0.05506581
-0.05506581
-0.05521849
-0.05537118
-0.05537118
-0.05537118
-0.055523865
-0.055676546
-0.05598192
-0.0561346
-0.05628729
-0.05628729
-0.056439973
-0.056592654
-0.056592654
-0.056745343
-0.056898028
-0.057203397
-0.057508767
-0.057508767
-0.05766145
-0.05766145
-0.05766145
-0.05766145
-0.05796682
-0.058119506
-0.05827219
-0.05827219
-0.05827219
-0.058424875
-0.05888293
-0.059188303
-0.059188303
-0.059188303
-0.059188303
-0.05949367
-0.059646357
-0.059646357
-0.05949367
-0.05949367
-0.059799038
-0.06010441
-0.060257092
-0.06040978
-0.060562465
-0.060715146
-0.060867835
-0.060867835
-0.06102052
-0.061173204
-0.061173204
-0.061173204
-0.06102052
-0.06102052
-0.061173204
-0.061478574
-0.061783943
-0.061936628
-0.061783943
-0.061936628
-0.062089317
-0.062394682
-0.06254737
-0.06270005
-0.06254737
-0.062394682
-0.06254737
-0.06270005
-0.063005425
-0.06315811
-0.063310795
-0.063310795
-0.063310795
-0.06346348
-0.06376885
-0.06376885
-0.06376885
-0.06392153
-0.06407422
-0.0642269
-0.06407422
-0.0642269
-0.06437959
-0.06437959
-0.06437959
-0.06468496
-0.06483764
-0.06499033
-0.06499033
-0.06514301
-0.065295696
-0.065295696
-0.065295696
-0.06514301
-0.065295696
-0.06544838
-0.065601066
-0.065601066
-0.06544838
-0.06544838
-0.065906435
-0.06636449
-0.066517174
-0.06636449
-0.06605912
-0.065906435
-0.06605912
-0.06636449
-0.06636449
-0.066517174
-0.066822544
-0.06697523
-0.06697523
-0.06697523
-0.06697523
-0.06712791
-0.0672806
-0.0672806
-0.0672806
-0.0672806
-0.0672806
-0.06743328
-0.067585975
-0.067585975
-0.067585975
-0.06773865
-0.06804402
-0.06804402
-0.06804402
-0.067891344
-0.067585975
-0.06773865
-0.06804402
-0.06834939
-0.06819671
-0.067891344
-0.067891344
-0.06804402
-0.06819671
-0.06834939
-0.06850208
-0.06880745
-0.06896013
-0.06880745
-0.06850208
-0.06850208
-0.06865476
-0.06880745
-0.06880745
-0.06865476
-0.06865476
-0.06880745
-0.06896013
-0.06896013
-0.06911282
-0.0692655
-0.0692655
-0.06911282
-0.06896013
-0.06896013
-0.06911282
-0.0692655
-0.06957087
-0.06957087
-0.06957087
-0.06941819
-0.06941819
-0.06957087
-0.06972356
-0.06987624
-0.06972356
-0.06957087
-0.06957087
-0.06941819
-0.06941819
-0.06941819
-0.06941819
-0.06941819
-0.06941819
-0.0692655
-0.06911282
-0.0692655
-0.06941819
-0.06957087
-0.06957087
-0.06941819
-0.06957087
-0.06972356
-0.06972356
-0.06972356
-0.06941819
-0.0692655
-0.06957087
-0.06972356
-0.06987624
-0.06972356
-0.06957087
-0.06941819
-0.0692655
-0.06957087
-0.06972356
-0.06957087
-0.06941819
-0.06941819
-0.06957087
-0.06957087
-0.06941819
-0.0692655
-0.06941819
-0.06987624
-0.07018161
-0.07018161
-0.06987624
-0.06987624
-0.07002893
-0.07018161
-0.0703343
-0.07018161
-0.07002893
-0.07002893
-0.07002893
-0.07002893
-0.07018161
-0.07002893
-0.06987624
-0.06972356
-0.06972356
-0.07002893
-0.0703343
-0.07063967
-0.07048698
-0.0703343
-0.07018161
-0.07002893
-0.07002893
-0.07018161
-0.07018161
-0.0703343
-0.07018161
-0.07018161
-0.07002893
-0.07018161
-0.07018161
-0.07018161
-0.0703343
-0.07048698
-0.07048698
-0.07063967
-0.07063967
-0.07063967
-0.07063967
-0.070792355
-0.070792355
-0.07063967
-0.07048698
-0.070792355
-0.07094504
-0.07094504
-0.070792355
-0.07063967
-0.07048698
-0.07063967
-0.07109772
-0.071403086
-0.07125041
-0.07125041
-0.07109772
-0.07109772
-0.07125041
-0.07125041
-0.07125041
-0.07125041
-0.07109772
-0.07109772
-0.07125041
-0.071403086
-0.07155578
-0.07170846
-0.07170846
-0.07170846
-0.07170846
-0.07155578
-0.07170846
-0.07186115
-0.07201383
-0.07216652
-0.07216652
-0.07201383
-0.07201383
-0.07201383
-0.07216652
-0.0723192
-0.0723192
-0.07247189
-0.07262457
-0.07292994
-0.073082626
-0.073082626
-0.073082626
-0.07292994
-0.07292994
-0.07292994
-0.07292994
-0.07292994
-0.07292994
-0.07292994
-0.07292994
-0.073082626
-0.07323532
-0.07323532
-0.073082626
-0.07323532
-0.07323532
-0.073387995
-0.07323532
-0.07323532
-0.073387995
-0.073693365
-0.07384605
-0.07384605
-0.073693365
-0.073693365
-0.07384605
-0.073998734
-0.07415143
-0.073998734
-0.073998734
-0.07415143
-0.074304104
-0.07445679
-0.07445679
-0.07460947
-0.07491484
-0.075067535
-0.07491484
-0.07460947
-0.07476216
-0.07522021
-0.075372905
-0.075372905
-0.075372905
-0.075372905
-0.07552558
-0.07552558
-0.07552558
-0.07552558
-0.07552558
-0.07567827
-0.07567827
-0.07583095
-0.07583095
-0.07567827
-0.07583095
-0.07583095
-0.07598364
-0.07628901
-0.07628901
-0.07583095
-0.07567827
-0.07598364
-0.07628901
-0.07644169
-0.07644169
-0.07628901
-0.07628901
-0.07628901
-0.07644169
-0.07659438
-0.07644169
-0.07628901
-0.07644169
-0.076899745
-0.07720512
-0.07720512
-0.076899745
-0.07674707
-0.076899745
-0.07705243
-0.07720512
-0.0773578
-0.07751049
-0.07751049
-0.077663176
-0.077663176
-0.0773578
-0.07720512
-0.07720512
-0.0773578
-0.0773578
-0.0773578
-0.07720512
-0.0773578
-0.077663176
-0.077663176
-0.07751049
-0.0773578
-0.0773578
-0.07751049
-0.07781586
-0.07796854
-0.07781586
-0.07751049
-0.07751049
-0.077663176
-0.077663176
-0.077663176
-0.07781586
-0.07812123
-0.078273915
-0.0784266
-0.078273915
-0.07781586
-0.077663176
-0.07781586
-0.07796854
-0.07812123
-0.07812123
-0.078273915
-0.0784266
-0.078579284
-0.078579284
-0.0784266
-0.078273915
-0.0784266
-0.0784266
-0.078579284
-0.07873197
-0.07873197
-0.078579284
-0.078579284
-0.078579284
-0.07888465
-0.07888465
-0.07888465
-0.07873197
-0.078579284
-0.0784266
-0.078579284
-0.07888465
-0.079190016
-0.079190016
-0.07888465
-0.07873197
-0.078579284
-0.07888465
-0.07903734
-0.07903734
-0.07888465
-0.07888465
-0.07888465
-0.07903734
-0.07934271
-0.07934271
-0.079190016
-0.07934271
-0.07934271
-0.079190016
-0.07903734
-0.079190016
-0.07934271
-0.0794954
-0.0794954
-0.0794954
-0.0794954
-0.0794954
-0.0794954
-0.07934271
-0.079190016
-0.07903734
-0.079190016
-0.07934271
-0.0794954
-0.0794954
-0.0794954
-0.0794954
-0.07964808
-0.07964808
-0.0794954
-0.0794954
-0.0794954
-0.07964808
-0.07964808
-0.07964808
-0.07964808
-0.07964808
-0.079800755
-0.07964808
-0.07964808
-0.07964808
-0.079800755
-0.07995345
-0.07995345
-0.07995345
-0.079800755
-0.07964808
-0.07964808
-0.07964808
-0.07964808
-0.07964808
-0.079800755
-0.079800755
-0.079800755
-0.07995345
-0.08010614
-0.08025882
-0.08010614
-0.08010614
-0.08025882
-0.08025882
-0.08025882
-0.08010614
-0.08010614
-0.08025882
-0.08025882
-0.08010614
-0.07995345
-0.07995345
-0.07995345
-0.07995345
-0.079800755
-0.079800755
-0.079800755
-0.079800755
-0.07995345
-0.08010614
-0.08010614
-0.08010614
-0.08010614
-0.08010614
-0.07995345
-0.08010614
-0.08010614
-0.08025882
-0.08041151
-0.08041151
-0.08025882
-0.08010614
-0.08010614
-0.08010614
-0.08010614
-0.08010614
-0.08025882
-0.08025882
-0.08025882
-0.08010614
-0.08025882
-0.08025882
-0.08010614
-0.07995345
-0.07995345
-0.08041151
-0.080564186
-0.080564186
-0.08025882
-0.08010614
-0.08010614
-0.08010614
-0.07995345
-0.079800755
-0.079800755
-0.07964808
-0.07964808
-0.07964808
-0.07964808
-0.079800755
-0.079800755
-0.079800755
-0.07964808
-0.0794954
-0.0794954
-0.07964808
-0.0794954
-0.079190016
-0.07903734
-0.079190016
-0.07934271
-0.07934271
-0.07934271
-0.07934271
-0.07934271
-0.079190016
-0.079190016
-0.07934271
-0.07934271
-0.07934271
-0.07934271
-0.0794954
-0.07964808
-0.0794954
-0.079190016
-0.07903734
-0.07903734
-0.07903734
-0.079190016
-0.079190016
-0.07903734
-0.07888465
-0.07873197
-0.07888465
-0.07888465
-0.07888465
-0.07888465
-0.07873197
-0.078579284
-0.0784266
-0.078579284
-0.07873197
-0.078579284
-0.078273915
-0.07796854
-0.07796854
-0.07812123
-0.07812123
-0.07812123
-0.07796854
-0.077663176
-0.077663176
-0.07796854
-0.07812123
-0.07812123
-0.077663176
-0.07720512
-0.07720512
-0.07751049
-0.077663176
-0.07751049
-0.07751049
-0.0773578
-0.0773578
-0.07705243
-0.076899745
-0.076899745
-0.07720512
-0.0773578
-0.07720512
-0.07705243
-0.076899745
-0.076899745
-0.076899745
-0.076899745
-0.07659438
-0.07628901
-0.07613632
-0.07628901
-0.07644169
-0.07644169
-0.07613632
-0.07583095
-0.07552558
-0.075372905
-0.07567827
-0.07583095
-0.07598364
-0.07583095
-0.07567827
-0.07552558
-0.07552558
-0.07552558
-0.07552558
-0.07522021
-0.07491484
-0.07491484
-0.075067535
-0.07522021
-0.07522021
-0.075067535
-0.07491484
-0.07476216
-0.07476216
-0.07476216
-0.07476216
-0.07476216
-0.07460947
-0.07460947
-0.07445679
-0.074304104
-0.07415143
-0.07415143
-0.07415143
-0.073998734
-0.07384605
-0.073693365
-0.073693365
-0.073693365
-0.07354068
-0.07354068
-0.07323532
-0.07323532
-0.07323532
-0.073387995
-0.073387995
-0.073387995
-0.073387995
-0.07323532
-0.07323532
-0.07323532
-0.073082626
-0.07277726
-0.07247189
-0.0723192
-0.0723192
-0.0723192
-0.0723192
-0.0723192
-0.07247189
-0.07247189
-0.07247189
-0.07247189
-0.07247189
-0.0723192
-0.07201383
-0.07186115
-0.07155578
-0.07155578
-0.07155578
-0.07170846
-0.07155578
-0.071403086
-0.07125041
-0.07109772
-0.07125041
-0.07125041
-0.07109772
-0.07063967
-0.07048698
-0.07063967
-0.070792355
-0.07063967
-0.07048698
-0.07063967
-0.07094504
-0.07094504
-0.070792355
-0.07063967
-0.07063967
-0.07063967
-0.07063967
-0.07063967
-0.07063967
-0.07063967
-0.07063967
-0.07048698
-0.0703343
-0.06987624
-0.06987624
-0.07002893
-0.0703343
-0.0703343
-0.07002893
-0.06972356
-0.06972356
-0.06972356
-0.06987624
-0.06987624
-0.07018161
-0.07018161
-0.07002893
-0.06972356
-0.06957087
-0.06957087
-0.06957087
-0.06957087
-0.06972356
-0.06972356
-0.06957087
-0.06941819
-0.06911282
-0.06896013
-0.06896013
-0.06911282
-0.06911282
-0.06896013
-0.06911282
-0.0692655
-0.0692655
-0.06911282
-0.06896013
-0.06896013
-0.06896013
-0.06865476
-0.06834939
-0.06834939
-0.06850208
-0.06850208
-0.06850208
-0.06834939
-0.06850208
-0.06880745
-0.06865476
-0.06850208
-0.06819671
-0.06804402
-0.06834939
-0.06850208
-0.06850208
-0.06850208
-0.06850208
-0.06834939
-0.06804402
-0.06804402
-0.06804402
-0.06804402
-0.06804402
-0.067891344
-0.067585975
-0.06743328
-0.067585975
-0.067891344
-0.06804402
-0.06804402
-0.067891344
-0.06773865
-0.067585975
-0.067585975
-0.06773865
-0.06773865
-0.06773865
-0.06773865
-0.06743328
-0.0672806
-0.0672806
-0.0672806
-0.0672806
-0.06712791
-0.06712791
-0.0672806
-0.06712791
-0.06712791
-0.06712791
-0.06712791
-0.0672806
-0.0672806
-0.06712791
-0.06697523
-0.06666987
-0.06666987
-0.066822544
-0.06666987
-0.066517174
-0.066211805
-0.06636449
-0.06666987
-0.06666987
-0.066517174
-0.066211805
-0.066211805
-0.06636449
-0.066517174
-0.06636449
-0.066211805
-0.06605912
-0.066211805
-0.066211805
-0.06605912
-0.065906435
-0.065601066
-0.065295696
-0.065295696
-0.06544838
-0.06575376
-0.06575376
-0.065601066
-0.06544838
-0.06544838
-0.065295696
-0.065295696
-0.06514301
-0.06499033
-0.06499033
-0.06499033
-0.06514301
-0.06514301
-0.06499033
-0.06499033
-0.06483764
-0.06483764
-0.06499033
-0.06483764
-0.06468496
-0.06468496
-0.06483764
-0.06483764
-0.06453227
-0.06437959
-0.06437959
-0.06437959
-0.06437959
-0.06407422
-0.06392153
-0.06392153
-0.06407422
-0.06407422
-0.06392153
-0.06376885
-0.06346348
-0.063310795
-0.06315811
-0.06315811
-0.06315811
-0.06315811
-0.063310795
-0.06346348
-0.06346348
-0.063310795
-0.06315811
-0.06315811
-0.063310795
-0.063310795
-0.06315811
-0.06270005
-0.06254737
-0.062394682
-0.06254737
-0.06254737
-0.06254737
-0.062394682
-0.062241998
-0.062241998
-0.062394682
-0.062241998
-0.062089317
-0.062089317
-0.062089317
-0.062089317
-0.062089317
-0.061936628
-0.061631262
-0.061478574
-0.061478574
-0.061631262
-0.061631262
-0.06132589
-0.06102052
-0.060715146
-0.060867835
-0.061173204
-0.061173204
-0.061173204
-0.06102052
-0.060867835
-0.060562465
-0.06040978
-0.060257092
-0.06040978
-0.06040978
-0.06040978
-0.06040978
-0.060257092
-0.06010441
-0.06010441
-0.06010441
-0.06010441
-0.059951726
-0.059799038
-0.059799038
-0.059799038
-0.059646357
-0.059340984
-0.059340984
-0.05949367
-0.059646357
-0.05949367
-0.059035614
-0.05857756
-0.05857756
-0.05873025
-0.05888293
-0.059035614
-0.059035614
-0.05873025
-0.05857756
-0.058424875
-0.05827219
-0.05827219
-0.05827219
-0.058424875
-0.058424875
-0.05827219
-0.058119506
-0.05796682
-0.05796682
-0.05796682
-0.05796682
-0.057814136
-0.05766145
-0.05766145
-0.057814136
-0.057814136
-0.057508767
-0.057203397
-0.057203397
-0.057050712
-0.057050712
-0.057050712
-0.057050712
-0.057050712
-0.057050712
-0.056898028
-0.056592654
-0.056439973
-0.056439973
-0.056439973
-0.056439973
-0.0561346
-0.055829234
-0.055829234
-0.0561346
-0.0561346
-0.05598192
-0.055676546
-0.055523865
-0.055676546
-0.055676546
-0.055523865
-0.05537118
-0.05521849
-0.05521849
-0.05521849
-0.05537118
-0.05537118
-0.05506581
-0.054913122
-0.054913122
-0.054913122
-0.05506581
-0.054913122
-0.054760437
-0.054607756
-0.054455068
-0.054455068
-0.054302383
-0.053997014
-0.053997014
-0.053997014
-0.053997014
-0.054149702
-0.053997014
-0.053691644
-0.05353896
-0.05353896
-0.053691644
-0.05384433
-0.05353896
-0.05323359
-0.053080905
-0.05323359
-0.05323359
-0.052775536
-0.05231748
-0.052470166
-0.052775536
-0.05323359
-0.05323359
-0.053080905
-0.052775536
-0.052470166
-0.05231748
-0.052470166
-0.052470166
-0.05262285
-0.05262285
-0.052470166
-0.052470166
-0.05231748
-0.05231748
-0.052164797
-0.05201211
-0.051859424
-0.051706742
-0.051706742
-0.051706742
-0.051706742
-0.051554054
-0.05140137
-0.05124869
-0.05124869
-0.05124869
-0.051096
-0.050943315
-0.050943315
-0.050943315
-0.051096
-0.050943315
-0.050943315
-0.050943315
-0.05079063
-0.05048526
-0.05017989
-0.05017989
-0.050332576
-0.050332576
-0.050332576
-0.05017989
-0.05017989
-0.05017989
-0.04987452
-0.049569152
-0.049569152
-0.049569152
-0.049416468
-0.049416468
-0.049263783
-0.049416468
-0.049263783
-0.049263783
-0.049416468
-0.049569152
-0.049416468
-0.049111094
-0.04880573
-0.04850036
-0.04850036
-0.04850036
-0.048347674
-0.048347674
-0.048347674
-0.048347674
-0.048194986
-0.048042305
-0.048042305
-0.048042305
-0.048194986
-0.048194986
-0.048042305
-0.04773693
-0.04773693
-0.04758425
-0.047431566
-0.047278877
-0.047278877
-0.047278877
-0.047126196
-0.04697351
-0.04697351
-0.04697351
-0.04697351
-0.04697351
-0.046820823
-0.046515454
-0.046515454
-0.046515454
-0.046515454
-0.046362773
-0.046210084
-0.046210084
-0.046210084
-0.046210084
-0.0460574
-0.045904715
-0.045599345
-0.04514129
-0.045293972
-0.04544666
-0.045599345
-0.04544666
-0.045293972
-0.045293972
-0.045293972
-0.04514129
-0.044835918
-0.044683237
-0.044683237
-0.044683237
-0.044683237
-0.044377863
-0.044377863
-0.04453055
-0.044683237
-0.04453055
-0.044377863
-0.04422518
-0.04422518
-0.04422518
-0.04422518
-0.04391981
-0.043767124
-0.043767124
-0.044072494
-0.044072494
-0.043767124
-0.043461755
-0.043461755
-0.04361444
-0.04391981
-0.04391981
-0.043461755
-0.0430037
-0.04269833
-0.04269833
-0.042851016
-0.0430037
-0.043156385
-0.0430037
-0.04269833
-0.042545646
-0.042545646
-0.042851016
-0.0430037
-0.043156385
-0.042851016
-0.042545646
-0.042240277
-0.042087592
-0.041934907
-0.041934907
-0.042087592
-0.042240277
-0.04239296
-0.042240277
-0.041934907
-0.041782223
-0.041629538
-0.041782223
-0.041629538
-0.04132417
-0.04132417
-0.04132417
-0.041476853
-0.04132417
-0.041171484
-0.0410188
-0.0410188
-0.040866114
-0.04071343
-0.04040806
-0.040255375
-0.04010269
-0.040255375
-0.04040806
-0.04071343
-0.040866114
-0.04071343
-0.040560745
-0.040560745
-0.040560745
-0.040255375
-0.03979732
-0.039644636
-0.03979732
-0.039950006
-0.039950006
-0.039644636
-0.039644636
-0.039644636
-0.03979732
-0.039950006
-0.03979732
-0.03949195
-0.039339267
-0.039339267
-0.039339267
-0.039339267
-0.03918658
-0.03918658
-0.039339267
-0.039339267
-0.039033893
-0.038423155
-0.038117785
-0.038117785
-0.038423155
-0.038423155
-0.03827047
-0.038117785
-0.038117785
-0.03827047
-0.038117785
-0.038117785
-0.038117785
-0.03827047
-0.03827047
-0.0379651
-0.03781241
-0.03765973
-0.037507046
-0.037507046
-0.037354358
-0.037201673
-0.037354358
-0.037507046
-0.037507046
-0.037507046
-0.037201673
-0.037201673
-0.037354358
-0.037507046
-0.037507046
-0.037354358
-0.03704899
-0.036896303
-0.03674362
-0.03674362
-0.036896303
-0.036896303
-0.03674362
-0.036285564
-0.03613288
-0.036285564
-0.03643825
-0.03643825
-0.036285564
-0.036285564
-0.035980195
-0.035980195
-0.035980195
-0.03613288
-0.03613288
-0.035980195
-0.035674825
-0.035674825
-0.03582751
-0.03613288
-0.035980195
-0.03582751
-0.03552214
-0.03552214
-0.035369456
-0.035369456
-0.03521677
-0.035064086
-0.03521677
-0.03521677
-0.03521677
-0.03521677
-0.03521677
-0.035064086
-0.0349114
-0.0349114
-0.035064086
-0.035064086
-0.035064086
-0.0349114
-0.034758717
-0.034453347
-0.034453347
-0.034606032
-0.034606032
-0.034453347
-0.034147978
-0.034300663
-0.034453347
-0.034453347
-0.034453347
-0.034300663
-0.034147978
-0.033995293
-0.03384261
-0.033995293
-0.033995293
-0.033995293
-0.033995293
-0.033689924
-0.03353724
-0.03353724
-0.03353724
-0.033384554
-0.033079185
-0.0329265
-0.0329265
-0.0329265
-0.0329265
-0.0329265
-0.0329265
-0.0329265
-0.03323187
-0.03323187
-0.033079185
-0.033079185
-0.0329265
-0.03262113
-0.03262113
-0.03262113
-0.03262113
-0.03262113
-0.03231576
-0.032163076
-0.032163076
-0.03231576
-0.03231576
-0.032163076
-0.032010388
-0.031857703
-0.03170502
-0.031857703
-0.032010388
-0.032010388
-0.032010388
-0.031857703
-0.031857703
-0.032010388
-0.031857703
-0.03170502
-0.03170502
-0.031857703
-0.031857703
-0.03170502
-0.03170502
-0.03170502
-0.03170502
-0.031857703
-0.031857703
-0.03170502
-0.031552337
-0.031552337
-0.03139965
-0.031246964
-0.03109428
-0.031246964
-0.03109428
-0.03109428
-0.03109428
-0.03109428
-0.03109428
-0.031246964
-0.031246964
-0.031246964
-0.030941594
-0.03078891
-0.030636225
-0.03078891
-0.03078891
-0.030636225
-0.03048354
-0.03048354
-0.03048354
-0.030636225
-0.03048354
-0.03017817
-0.030025486
-0.030025486
-0.03017817
-0.030330855
-0.030330855
-0.030330855
-0.030025486
-0.030025486
-0.030025486
-0.030025486
-0.03017817
-0.03017817
-0.030025486
-0.029720116
-0.029567432
-0.029567432
-0.029720116
-0.029567432
-0.029567432
-0.029414747
-0.029414747
-0.029414747
-0.02926206
-0.029414747
-0.029414747
-0.029567432
-0.029567432
-0.029567432
-0.029567432
-0.029414747
-0.029414747
-0.029567432
-0.029567432
-0.029414747
-0.02926206
-0.02926206
-0.02926206
-0.029109377
-0.028804006
-0.028804006
-0.028804006
-0.028956693
-0.028956693
-0.028956693
-0.028956693
-0.028956693
-0.028804006
-0.028651323
-0.028651323
-0.028651323
-0.028345952
-0.028040582
-0.027887896
-0.027735211
-0.028040582
-0.028345952
-0.028651323
-0.028498637
-0.028345952
-0.028193265
-0.028040582
-0.028193265
-0.028193265
-0.028040582
-0.027887896
-0.027735211
-0.027735211
-0.027735211
-0.027582526
-0.027735211
-0.027735211
-0.027582526
-0.027429841
-0.027429841
-0.027277157
-0.027429841
-0.027582526
-0.027582526
-0.027429841
-0.027277157
-0.027124472
-0.026971787
-0.027124472
-0.027277157
-0.027277157
-0.026819102
-0.026666418
-0.026819102
-0.026971787
-0.026819102
-0.026819102
-0.026666418
-0.026666418
-0.026666418
-0.026666418
-0.026819102
-0.026819102
-0.026819102
-0.026819102
-0.026666418
-0.026361048
-0.026208363
-0.026055679
-0.026208363
-0.026361048
-0.026361048
-0.026208363
-0.026055679
-0.025902994
-0.025902994
-0.026055679
-0.026055679
-0.026055679
-0.025902994
-0.025597624
-0.025597624
-0.02575031
-0.025902994
-0.025902994
-0.025597624
-0.02513957
-0.02513957
-0.025292253
-0.025597624
-0.025597624
-0.02544494
-0.02513957
-0.02513957
-0.024986884
-0.024834199
-0.024681514
-0.024834199
-0.025292253
-0.02544494
-0.02513957
-0.024986884
-0.024986884
-0.024986884
-0.024986884
-0.024834199
-0.024834199
-0.024681514
-0.02452883
-0.02452883
-0.02452883
-0.024376145
-0.024376145
-0.02452883
-0.024376145
-0.02422346
-0.024070775
-0.02422346
-0.024376145
-0.024681514
-0.02452883
-0.02422346
-0.024070775
-0.023918089
-0.023918089
-0.024070775
-0.02422346
-0.02422346
-0.024070775
-0.023612719
-0.02330735
-0.02330735
-0.023460034
-0.023460034
-0.023460034
-0.023460034
-0.023460034
-0.023460034
-0.02330735
-0.02330735
-0.02330735
-0.023460034
-0.023460034
-0.023460034
-0.023612719
-0.023612719
-0.02330735
-0.022849295
-0.022543926
-0.02269661
-0.02300198
-0.02300198
-0.02269661
-0.022543926
-0.022543926
-0.02269661
-0.02269661
-0.022849295
-0.02269661
-0.022391241
-0.022238556
-0.022391241
-0.022391241
-0.022238556
-0.021933187
-0.022085872
-0.022238556
-0.022238556
-0.022391241
-0.022391241
-0.022238556
-0.021780502
-0.021627817
-0.021780502
-0.022085872
-0.022085872
-0.021627817
-0.02147513
-0.02147513
-0.021627817
-0.021780502
-0.021780502
-0.021780502
-0.021780502
-0.021627817
-0.02147513
-0.02147513
-0.02147513
-0.02147513
-0.02147513
-0.021322446
-0.021322446
-0.021322446
-0.021322446
-0.021322446
-0.021169761
-0.021169761
-0.021169761
-0.021017076
-0.021017076
-0.021017076
-0.021017076
-0.021017076
-0.021169761
-0.021169761
-0.020864392
-0.020711707
-0.020711707
-0.020864392
-0.020864392
-0.020711707
-0.020559022
-0.020711707
-0.020864392
-0.021017076
-0.020711707
-0.020559022
-0.020711707
-0.020864392
-0.020711707
-0.020406337
-0.020100968
-0.020100968
-0.020253653
-0.020559022
-0.020711707
-0.020559022
-0.020253653
-0.020100968
-0.020100968
-0.020100968
-0.020253653
-0.020253653
-0.020100968
-0.019795597
-0.019642912
-0.019642912
-0.019642912
-0.019490227
-0.019490227
-0.019642912
-0.019642912
-0.019490227
-0.019337542
-0.019337542
-0.019490227
-0.019337542
-0.019032173
-0.018726803
-0.018726803
-0.018726803
-0.018879488
-0.018879488
-0.018726803
-0.018574119
-0.018421434
-0.018574119
-0.018879488
-0.018879488
-0.018726803
-0.018574119
-0.018574119
-0.018421434
-0.01826875
-0.018116064
-0.018116064
-0.01826875
-0.018421434
-0.01826875
-0.01796338
-0.017658008
-0.017505324
-0.017505324
-0.017658008
-0.017658008
-0.017505324
-0.017352639
-0.017352639
-0.017658008
-0.017810693
-0.017505324
-0.01704727
-0.016894585
-0.01704727
-0.017352639
-0.017505324
-0.017352639
-0.017199954
-0.01704727
-0.0167419
-0.01643653
-0.016589215
-0.0167419
-0.016894585
-0.0167419
-0.01643653
-0.016283846
-0.01613116
-0.016283846
-0.016283846
-0.01613116
-0.01582579
-0.015673105
-0.015673105
-0.01582579
-0.01582579
-0.015673105
-0.015673105
-0.01552042
-0.015367735
-0.015367735
-0.01521505
-0.01521505
-0.01521505
-0.01521505
-0.015062366
-0.014909681
-0.014909681
-0.014909681
-0.014756996
-0.014604311
-0.014756996
-0.014604311
-0.014451626
-0.014298941
-0.014298941
-0.014298941
-0.0139935715
-0.013688201
-0.013688201
-0.013840887
-0.013840887
-0.013840887
-0.013840887
-0.013688201
-0.013535516
-0.013382832
-0.013382832
-0.013535516
-0.013535516
-0.013535516
-0.013382832
-0.013230147
-0.013077462
-0.013077462
-0.013077462
-0.013077462
-0.012924777
-0.012772093
-0.012466722
-0.012466722
-0.012466722
-0.012619408
-0.012619408
-0.012772093
-0.012772093
-0.012619408
-0.012466722
-0.012466722
-0.012619408
-0.012619408
-0.012314037
-0.012008667
-0.012008667
-0.012008667
-0.012008667
-0.012008667
-0.011855982
-0.0117032975
-0.0117032975
-0.011855982
-0.011855982
-0.0117032975
-0.011550613
-0.011397928
-0.011550613
-0.0117032975
-0.011550613
-0.011397928
-0.011245243
-0.0110925585
-0.011397928
-0.011550613
-0.011550613
-0.011245243
-0.010939874
-0.0110925585
-0.011245243
-0.011245243
-0.0110925585
-0.010787189
-0.010634504
-0.010787189
-0.010634504
-0.010634504
-0.010634504
-0.010787189
-0.010634504
-0.010481819
-0.010787189
-0.010939874
-0.0110925585
-0.010787189
-0.010329134
-0.010176449
-0.010176449
-0.010329134
-0.010481819
-0.010481819
-0.010329134
-0.010329134
-0.010329134
-0.010329134
-0.010481819
-0.010634504
-0.010634504
-0.010329134
-0.010023763
-0.009871079
-0.009871079
-0.010023763
-0.010023763
-0.009871079
-0.009718394
-0.009565709
-0.009871079
-0.010023763
-0.009871079
-0.009565709
-0.009413024
-0.009718394
-0.010023763
-0.010176449
-0.009871079
-0.009565709
-0.009565709
-0.009718394
-0.009565709
-0.009413024
-0.009413024
-0.009565709
-0.009565709
-0.009413024
-0.00926034
-0.009413024
-0.009413024
-0.00926034
-0.00926034
-0.009107655
-0.009107655
-0.00926034
-0.009413024
-0.009413024
-0.00926034
-0.009107655
-0.00895497
-0.009107655
-0.00926034
-0.00926034
-0.009107655
-0.00895497
-0.0088022845
-0.0088022845
-0.009107655
-0.00926034
-0.00926034
-0.00926034
-0.00926034
-0.009413024
-0.00926034
-0.0088022845
-0.0086496
-0.0086496
-0.0088022845
-0.00895497
-0.00895497
-0.0088022845
-0.00895497
-0.00895497
-0.009107655
-0.009107655
-0.00895497
-0.0088022845
-0.0088022845
-0.0088022845
-0.00895497
-0.009107655
-0.009107655
-0.0088022845
-0.0086496
-0.008496915
-0.0086496
-0.00895497
-0.00895497
-0.0086496
-0.00834423
-0.008496915
-0.0086496
-0.0088022845
-0.0088022845
-0.008496915
-0.00834423
-0.008191545
-0.00834423
-0.0086496
-0.0088022845
-0.0088022845
-0.00834423
-0.007886176
-0.0077334903
-0.008191545
-0.008496915
-0.008496915
-0.008191545
-0.008038861
-0.007886176
-0.008038861
-0.008191545
-0.008191545
-0.008038861
-0.0077334903
-0.0075808065
-0.0077334903
-0.008038861
-0.008191545
-0.008038861
-0.007886176
-0.007886176
-0.007886176
-0.007886176
-0.0077334903
-0.0077334903
-0.007886176
-0.007886176
-0.007886176
-0.008038861
-0.008191545
-0.008038861
-0.0075808065
-0.007275436
-0.007275436
-0.007428121
-0.0075808065
-0.0075808065
-0.0077334903
-0.0077334903
-0.0077334903
-0.0077334903
-0.0075808065
-0.007428121
-0.0071227513
-0.0069700666
-0.0069700666
-0.0071227513
-0.007275436
-0.0071227513
-0.0069700666
-0.006817381
-0.006817381
-0.0069700666
-0.0069700666
-0.006817381
-0.006664696
-0.006664696
-0.006664696
-0.006817381
-0.006817381
-0.006817381
-0.006664696
-0.0063593267
-0.006053957
-0.006206641
-0.0065120114
-0.0069700666
-0.0069700666
-0.006664696
-0.0063593267
-0.0063593267
-0.0065120114
-0.0063593267
-0.006206641
-0.0059012715
-0.0059012715
-0.006053957
-0.006206641
-0.006053957
-0.006053957
-0.0059012715
-0.0057485867
-0.005595902
-0.005443217
-0.005443217
-0.005595902
-0.0057485867
-0.0057485867
-0.005595902
-0.005595902
-0.005595902
-0.005595902
-0.005595902
-0.005595902
-0.005595902
-0.0052905325
-0.0051378477
-0.004985163
-0.0048324773
-0.0048324773
-0.004985163
-0.0051378477
-0.0052905325
-0.0052905325
-0.0052905325
-0.004985163
-0.0048324773
-0.004985163
-0.0051378477
-0.0051378477
-0.004985163
-0.0046797935
-0.004527108
-0.004374423
-0.004374423
-0.004527108
-0.004527108
-0.004527108
-0.004527108
-0.004527108
-0.004374423
-0.0042217383
-0.0042217383
-0.0042217383
-0.0040690536
-0.0037636831
-0.0037636831
-0.0040690536
-0.0042217383
-0.0042217383
-0.0042217383
-0.0040690536
-0.003916368
-0.0037636831
-0.0036109984
-0.0037636831
-0.0037636831
-0.0037636831
-0.0034583136
-0.003305628
-0.0031529441
-0.0031529441
-0.0030002585
-0.0030002585
-0.0031529441
-0.0031529441
-0.0030002585
-0.0030002585
-0.0030002585
-0.0030002585
-0.0030002585
-0.0028475737
-0.002694889
-0.0025422042
-0.0023895195
-0.0025422042
-0.0023895195
-0.0023895195
-0.0022368347
-0.0022368347
-0.0023895195
-0.0022368347
-0.0019314643
-0.0017787796
-0.0019314643
-0.00208415
-0.00208415
-0.00208415
-0.0019314643
-0.0016260948
-0.001473411
-0.0013207244
-0.0013207244
-0.0013207244
-0.0013207244
-0.0013207244
-0.0011680406
-0.0013207244
-0.001473411
-0.0016260948
-0.0013207244
-0.0010153558
-8.626692E-4
-8.626692E-4
-0.0010153558
-0.0011680406
-0.0010153558
-7.099863E-4
-5.5730157E-4
-7.099863E-4
-8.626692E-4
-8.626692E-4
-7.099863E-4
-7.099863E-4
-5.5730157E-4
-4.0461496E-4
-9.924546E-5
5.343929E-5
-9.924546E-5
-2.519302E-4
-4.0461496E-4
-2.519302E-4
5.343929E-5
2.0612404E-4
2.0612404E-4
5.343929E-5
-9.924546E-5
-9.924546E-5
-9.924546E-5
-9.924546E-5
-2.519302E-4
-2.519302E-4
5.343929E-5
2.0612404E-4
2.0612404E-4
5.343929E-5
3.588088E-4
6.641783E-4
6.641783E-4
6.641783E-4
5.1149353E-4
3.588088E-4
3.588088E-4
3.588088E-4
3.588088E-4
2.0612404E-4
3.588088E-4
3.588088E-4
5.1149353E-4
6.641783E-4
6.641783E-4
5.1149353E-4
3.588088E-4
3.588088E-4
5.1149353E-4
8.168649E-4
0.0011222325
0.0011222325
9.695478E-4
8.168649E-4
8.168649E-4
9.695478E-4
9.695478E-4
0.0011222325
0.0014276039
0.0014276039
0.0012749191
0.0011222325
0.0011222325
0.0012749191
0.0012749191
0.0011222325
9.695478E-4
9.695478E-4
0.0011222325
0.0011222325
0.0012749191
0.0011222325
0.0011222325
0.0011222325
0.0011222325
0.0011222325
9.695478E-4
0.0011222325
0.0012749191
0.0012749191
0.0014276039
0.0014276039
0.0014276039
0.0014276039
0.0015802868
0.0015802868
0.0014276039
9.695478E-4
0.0011222325
0.0012749191
0.0014276039
0.0012749191
0.0014276039
0.0015802868
0.0015802868
0.0014276039
0.0012749191
0.0014276039
0.0015802868
0.0017329734
0.0017329734
0.0017329734
0.0015802868
0.0017329734
0.0017329734
0.0018856581
0.0018856581
0.0018856581
0.0018856581
0.0018856581
0.0018856581
0.0017329734
0.0014276039
0.0014276039
0.0015802868
0.0018856581
0.0020383429
0.0020383429
0.0020383429
0.0020383429
0.0021910276
0.0020383429
0.0017329734
0.0015802868
0.0018856581
0.0021910276
0.0023437124
0.0021910276
0.0020383429
0.0020383429
0.0024963971
0.0026490819
0.0026490819
0.0023437124
0.0021910276
0.0023437124
0.0024963971
0.0026490819
0.0028017666
0.0026490819
0.0024963971
0.0024963971
0.0024963971
0.0024963971
0.0021910276
0.0021910276
0.0021910276
0.0024963971
0.0026490819
0.0026490819
0.0026490819
0.0028017666
0.0028017666
0.0029544514
0.003107138
0.003107138
0.0029544514
0.0024963971
0.0023437124
0.0024963971
0.0028017666
0.0029544514
0.0029544514
0.0029544514
0.003107138
0.0029544514
0.0028017666
0.0028017666
0.003107138
0.0032598209
0.0032598209
0.0034125056
0.0034125056
0.0034125056
0.0034125056
0.0032598209
0.0032598209
0.003107138
0.003107138
0.003107138
0.003107138
0.0032598209
0.0032598209
0.0032598209
0.0032598209
0.003107138
0.0032598209
0.0034125056
0.0035651922
0.0035651922
0.0035651922
0.0035651922
0.0035651922
0.0035651922
0.0035651922
0.0035651922
0.0035651922
0.003717877
0.003717877
0.003717877
0.003717877
0.003717877
0.0040232465
0.004175931
0.004328618
0.004175931
0.0040232465
0.0040232465
0.004175931
0.004175931
0.0040232465
0.0040232465
0.0040232465
0.004328618
0.004328618
0.0044813007
0.0046339855
0.004786672
0.004786672
0.0046339855
0.004328618
0.004328618
0.004328618
0.0044813007
0.0046339855
0.004786672
0.004939357
0.004939357
0.004786672
0.004786672
0.004786672
0.004786672
0.0046339855
0.0044813007
0.0046339855
0.0050920397
0.005397411
0.005397411
0.0050920397
0.004939357
0.004939357
0.0050920397
0.0052447263
0.0052447263
0.0052447263
0.0052447263
0.005550094
0.005550094
0.005550094
0.005397411
0.005397411
0.005397411
0.005397411
0.005550094
0.005550094
0.005550094
0.0057027806
0.00600815
0.006160835
0.00600815
0.0058554653
0.0058554653
0.00600815
0.006160835
0.006160835
0.006160835
0.0064662043
0.006618891
0.0064662043
0.0063135196
0.0063135196
0.0064662043
0.006771574
0.006771574
0.006771574
0.0064662043
0.0064662043
0.006618891
0.0069242585
0.007076945
0.007076945
0.0069242585
0.006771574
0.006618891
0.0069242585
0.007076945
0.00722963
0.007076945
0.0069242585
0.0069242585
0.007076945
0.007382313
0.007382313
0.007382313
0.00722963
0.00722963
0.00722963
0.00722963
0.007382313
0.00722963
0.007076945
0.007076945
0.00722963
0.007382313
0.0075349994
0.0075349994
0.0075349994
0.0075349994
0.007687684
0.007840369
0.007840369
0.007840369
0.007687684
0.0075349994
0.007840369
0.008145738
0.008298423
0.008298423
0.008298423
0.008145738
0.007993054
0.007993054
0.008145738
0.008298423
0.008145738
0.007993054
0.007840369
0.007993054
0.007993054
0.007993054
0.008298423
0.008451108
0.008298423
0.008145738
0.008145738
0.008298423
0.008298423
0.008145738
0.008145738
0.008145738
0.008451108
0.008603793
0.008603793
0.008298423
0.008298423
0.008451108
0.008603793
0.008603793
0.008451108
0.008298423
0.008298423
0.008451108
0.008603793
0.008756477
0.008756477
0.008603793
0.008603793
0.008603793
0.008603793
0.008756477
0.008909164
0.008909164
0.008756477
0.008909164
0.008909164
0.008909164
0.008909164
0.008909164
0.008909164
0.008756477
0.008451108
0.008451108
0.008756477
0.009214532
0.009061847
0.008909164
0.008756477
0.009061847
0.009367218
0.009214532
0.009061847
0.008756477
0.008756477
0.008756477
0.008603793
0.008756477
0.009061847
0.009367218
0.009367218
0.009061847
0.008756477
0.008756477
0.008909164
0.009061847
0.009214532
0.009061847
0.008756477
0.008603793
0.008909164
0.009367218
0.009519903
0.009367218
0.009367218
0.009519903
0.009519903
0.009214532
0.009061847
0.009061847
0.009214532
0.009367218
0.009519903
0.009214532
0.009061847
0.009061847
0.009214532
0.009367218
0.009367218
0.009367218
0.009214532
0.009214532
0.009214532
0.009214532
0.009367218
0.009519903
0.009519903
0.009367218
0.009214532
0.009214532
0.009367218
0.009367218
0.009519903
0.009672588
0.009672588
0.009519903
0.009214532
0.009061847
0.009367218
0.009519903
0.009367218
0.009214532
0.009214532
0.009214532
0.009367218
0.009367218
0.009367218
0.009519903
0.009519903
0.009519903
0.009519903
0.009672588
0.009672588
0.009519903
0.009519903
0.009672588
0.0098252725
0.009672588
0.009519903
0.009519903
0.009519903
0.009519903
0.009519903
0.009519903
0.009519903
0.009672588
0.0098252725
0.0098252725
0.0098252725
0.009672588
0.009519903
0.009367218
0.009367218
0.009519903
0.0098252725
0.009977957
0.009977957
0.0098252725
0.0098252725
0.010130644
0.010283327
0.010130644
0.0098252725
0.009367218
0.009367218
0.009672588
0.010130644
0.010283327
0.010130644
0.0098252725
0.009672588
0.009672588
0.0098252725
0.009977957
0.009977957
0.009977957
0.009977957
0.0098252725
0.0098252725
0.0098252725
0.009672588
0.009672588
0.0098252725
0.0098252725
0.0098252725
0.0098252725
0.0098252725
0.0098252725
0.009672588
0.009672588
0.009977957
0.010130644
0.010130644
0.0098252725
0.009672588
0.009672588
0.0098252725
0.0098252725
0.009672588
0.009672588
0.0098252725
0.009977957
0.009977957
0.009977957
0.009977957
0.0098252725
0.0098252725
0.0098252725
0.010130644
0.010283327
0.0104360115
0.010283327
0.009977957
0.0098252725
0.009672588
0.0098252725
0.0098252725
0.009977957
0.009977957
0.010130644
0.010283327
0.010130644
0.010130644
0.010130644
0.009977957
0.009977957
0.0098252725
0.009672588
0.009519903
0.009672588
0.0098252725
0.009977957
0.009977957
0.009977957
0.0098252725
0.0098252725
0.009977957
0.009977957
0.009977957
0.0098252725
0.0098252725
0.0098252725
0.0098252725
0.010130644
0.0104360115
0.0104360115
0.010283327
0.009977957
0.0098252725
0.009672588
0.009977957
0.010130644
0.010130644
0.0098252725
0.009977957
0.010130644
0.010130644
0.010130644
0.009977957
0.0098252725
0.009672588
0.009672588
0.009977957
0.010130644
0.009977957
0.0098252725
0.009672588
0.0098252725
0.010130644
0.010283327
0.010130644
0.010130644
0.009977957
0.0098252725
0.009519903
0.009519903
0.009672588
0.0098252725
0.009672588
0.009672588
0.0098252725
0.0098252725
0.0098252725
0.009977957
0.010130644
0.010130644
0.009672588
0.009519903
0.009519903
0.0098252725
0.0098252725
0.0098252725
0.0098252725
0.009672588
0.0098252725
0.0098252725
0.009672588
0.009519903
0.009519903
0.009672588
0.009672588
0.009519903
0.009519903
0.009519903
0.009672588
0.009672588
0.009519903
0.009519903
0.009672588
0.009977957
0.009977957
0.009977957
0.009672588
0.009519903
0.009367218
0.009519903
0.009672588
0.009977957
0.009977957
0.0098252725
0.0098252725
0.009672588
0.009672588
0.009672588
0.0098252725
0.0098252725
0.0098252725
0.0098252725
0.0098252725
0.0098252725
0.009672588
0.009672588
0.0098252725
0.010130644
0.010130644
0.009977957
0.0098252725
0.0098252725
0.009977957
0.009977957
0.010130644
0.010283327
0.010283327
0.010130644
0.0098252725
0.0098252725
0.009977957
0.010130644
0.009977957
0.009672588
0.009672588
0.0098252725
0.0098252725
0.0098252725
0.0098252725
0.0098252725
0.0098252725
0.0098252725
0.0098252725
0.0098252725
0.0098252725
0.009672588
0.009672588
0.0098252725
0.009977957
0.010130644
0.010283327
0.010283327
0.010283327
0.010283327
0.010283327
0.010130644
0.009977957
0.009977957
0.009977957
0.010130644
0.009977957
0.0098252725
0.009672588
0.009672588
0.0098252725
0.009977957
0.009672588
0.009367218
0.009367218
0.009672588
0.009977957
0.010130644
0.009977957
0.009977957
0.0098252725
0.009672588
0.009672588
0.009672588
0.009977957
0.010130644
0.010283327
0.010283327
0.009977957
0.0098252725
0.0098252725
0.0098252725
0.0098252725
0.009519903
0.009367218
0.009519903
0.0098252725
0.009977957
0.009977957
0.0098252725
0.0098252725
0.0098252725
0.009977957
0.010130644
0.009977957
0.0098252725
0.009672588
0.009519903
0.009672588
0.009977957
0.009977957
0.0098252725
0.009672588
0.009672588
0.009672588
0.0098252725
0.0098252725
0.009672588
0.009519903
0.009519903
0.009519903
0.009519903
0.009519903
0.009672588
0.009672588
0.0098252725
0.0098252725
0.0098252725
0.0098252725
0.009977957
0.009977957
0.0098252725
0.009672588
0.009672588
0.0098252725
0.009977957
0.0098252725
0.009672588
0.009519903
0.009519903
0.0098252725
0.009977957
0.0098252725
0.009519903
0.009367218
0.009672588
0.0098252725
0.0098252725
0.009672588
0.009672588
0.0098252725
0.0098252725
0.009519903
0.009519903
0.009519903
0.009672588
0.009672588
0.009672588
0.009519903
0.009519903
0.009672588
0.0098252725
0.009977957
0.010130644
0.009977957
0.0098252725
0.009519903
0.009519903
0.009367218
0.009519903
0.009672588
0.009672588
0.009672588
0.009672588
0.009519903
0.009367218
0.009367218
0.009519903
0.0098252725
0.009672588
0.009519903
0.009367218
0.009367218
0.009519903
0.009519903
0.009214532
0.009061847
0.009061847
0.009214532
0.009214532
0.009214532
0.009061847
0.009214532
0.009367218
0.009519903
0.009367218
0.009214532
0.009061847
0.009214532
0.009214532
0.009367218
0.009061847
0.008756477
0.008603793
0.008756477
0.008909164
0.008756477
0.008756477
0.008909164
0.009214532
0.009214532
0.008909164
0.008603793
0.008451108
0.008451108
0.008451108
0.008756477
0.008909164
0.008909164
0.008756477
0.008603793
0.008603793
0.008603793
0.008451108
0.008145738
0.008145738
0.008145738
0.008145738
0.007993054
0.008145738
0.008298423
0.008145738
0.007993054
0.007687684
0.0075349994
0.007382313
0.0075349994
0.007687684
0.007687684
0.0075349994
0.0075349994
0.007687684
0.007687684
0.007687684
0.0075349994
0.007382313
0.0075349994
0.0075349994
0.0075349994
0.007382313
0.007076945
0.006771574
0.006771574
0.0069242585
0.007076945
0.0069242585
0.006771574
0.006618891
0.0064662043
0.0063135196
0.0063135196
0.006160835
0.0063135196
0.0064662043
0.0063135196
0.00600815
0.0058554653
0.00600815
0.006160835
0.006160835
0.0058554653
0.005550094
0.005397411
0.005397411
0.005550094
0.0057027806
0.005550094
0.0057027806
0.0057027806
0.0057027806
0.0057027806
0.005550094
0.005550094
0.0052447263
0.004939357
0.004939357
0.0050920397
0.0050920397
0.0052447263
0.0052447263
0.0052447263
0.004939357
0.0046339855
0.0046339855
0.004939357
0.0050920397
0.004939357
0.0046339855
0.0046339855
0.0044813007
0.0044813007
0.0044813007
0.004175931
0.0038705599
0.0038705599
0.0040232465
0.004328618
0.0044813007
0.004328618
0.004175931
0.004175931
0.004175931
0.004175931
0.0040232465
0.0038705599
0.0038705599
0.0038705599
0.0040232465
0.004175931
0.0040232465
0.003717877
0.0035651922
0.0035651922
0.003717877
0.003717877
0.0034125056
0.0032598209
0.0032598209
0.0034125056
0.0035651922
0.0034125056
0.0032598209
0.0032598209
0.0034125056
0.0032598209
0.0032598209
0.003107138
0.003107138
0.003107138
0.003107138
0.003107138
0.0028017666
0.0028017666
0.0029544514
0.0028017666
0.0026490819
0.0024963971
0.0024963971
0.0024963971
0.0026490819
0.0026490819
0.0026490819
0.0024963971
0.0023437124
0.0023437124
0.0024963971
0.0026490819
0.0028017666
0.0026490819
0.0023437124
0.0021910276
0.0023437124
0.0024963971
0.0026490819
0.0026490819
0.0026490819
0.0024963971
0.0024963971
0.0024963971
0.0024963971
0.0024963971
0.0024963971
0.0024963971
0.0026490819
0.0024963971
0.0024963971
0.0024963971
0.0023437124
0.0021910276
0.0021910276
0.0021910276
0.0023437124
0.0023437124
0.0023437124
0.0023437124
0.0023437124
0.0024963971
0.0023437124
0.0023437124
0.0024963971
0.0023437124
0.0023437124
0.0023437124
0.0024963971
0.0023437124
0.0021910276
0.0021910276
0.0021910276
0.0021910276
0.0020383429
0.0018856581
0.0020383429
0.0021910276
0.0020383429
0.0020383429
0.0020383429
0.0020383429
0.0020383429
0.0020383429
0.0023437124
0.0026490819
0.0026490819
0.0024963971
0.0021910276
0.0020383429
0.0020383429
0.0021910276
0.0023437124
0.0023437124
0.0021910276
0.0020383429
0.0020383429
0.0020383429
0.0020383429
0.0021910276
0.0023437124
0.0023437124
0.0024963971
0.0024963971
0.0023437124
0.0023437124
0.0024963971
0.0026490819
0.0026490819
0.0024963971
0.0023437124
0.0023437124
0.0023437124
0.0023437124
0.0023437124
0.0021910276
0.0018856581
0.0018856581
0.0021910276
0.0024963971
0.0024963971
0.0023437124
0.0023437124
0.0024963971
0.0028017666
0.0026490819
0.0023437124
0.0020383429
0.0021910276
0.0023437124
0.0023437124
0.0021910276
0.0023437124
0.0024963971
0.0024963971
0.0023437124
0.0020383429
0.0021910276
0.0023437124
0.0024963971
0.0023437124
0.0021910276
0.0021910276
0.0021910276
0.0021910276
0.0021910276
0.0020383429
0.0018856581
0.0020383429
0.0020383429
0.0020383429
0.0018856581
0.0018856581
0.0020383429
0.0021910276
0.0021910276
0.0020383429
0.0020383429
0.0018856581
0.0018856581
0.0018856581
0.0017329734
0.0015802868
0.0014276039
0.0015802868
0.0017329734
0.0018856581
0.0017329734
0.0015802868
0.0015802868
0.0017329734
0.0017329734
0.0017329734
0.0018856581
0.0018856581
0.0017329734
0.0017329734
0.0017329734
0.0018856581
0.0017329734
0.0015802868
0.0014276039
0.0014276039
0.0014276039
0.0014276039
0.0014276039
0.0012749191
0.0011222325
0.0011222325
0.0012749191
0.0014276039
0.0014276039
0.0014276039
0.0012749191
0.0012749191
0.0012749191
0.0015802868
0.0017329734
0.0015802868
0.0012749191
9.695478E-4
0.0011222325
0.0014276039
0.0014276039
0.0012749191
0.0012749191
0.0014276039
0.0015802868
0.0014276039
9.695478E-4
8.168649E-4
9.695478E-4
0.0012749191
0.0012749191
0.0012749191
0.0014276039
0.0014276039
0.0017329734
0.0017329734
0.0015802868
0.0012749191
9.695478E-4
8.168649E-4
0.0011222325
0.0015802868
0.0015802868
0.0012749191
9.695478E-4
9.695478E-4
0.0012749191
0.0015802868
0.0015802868
0.0014276039
0.0012749191
0.0011222325
9.695478E-4
9.695478E-4
0.0012749191
0.0015802868
0.0015802868
0.0012749191
9.695478E-4
8.168649E-4
9.695478E-4
0.0012749191
0.0014276039
0.0014276039
0.0014276039
0.0015802868
0.0017329734
0.0015802868
0.0014276039
0.0011222325
0.0011222325
0.0014276039
0.0017329734
0.0017329734
0.0014276039
0.0011222325
0.0011222325
0.0011222325
0.0011222325
0.0012749191
0.0015802868
0.0017329734
0.0017329734
0.0017329734
0.0014276039
0.0012749191
0.0014276039
0.0017329734
0.0020383429
0.0017329734
0.0014276039
0.0012749191
0.0014276039
0.0015802868
0.0015802868
0.0014276039
0.0012749191
0.0014276039
0.0018856581
0.0021910276
0.0021910276
0.0018856581
0.0014276039
0.0014276039
0.0017329734
0.0020383429
0.0020383429
0.0020383429
0.0020383429
0.0021910276
0.0021910276
0.0018856581
0.0017329734
0.0018856581
0.0020383429
0.0021910276
0.0020383429
0.0021910276
0.0021910276
0.0023437124
0.0023437124
0.0021910276
0.0021910276
0.0023437124
0.0021910276
0.0020383429
0.0018856581
0.0020383429
0.0021910276
0.0020383429
0.0020383429
0.0023437124
0.0024963971
0.0023437124
0.0020383429
0.0020383429
0.0021910276
0.0023437124
0.0021910276
0.0020383429
0.0018856581
0.0020383429
0.0023437124
0.0024963971
0.0024963971
0.0023437124
0.0021910276
0.0021910276
0.0024963971
0.0028017666
0.0029544514
0.0028017666
0.0026490819
0.0024963971
0.0023437124
0.0023437124
0.0023437124
0.0021910276
0.0021910276
0.0026490819
0.0029544514
0.0029544514
0.0026490819
0.0024963971
0.0024963971
0.0024963971
0.0026490819
0.0028017666
0.003107138
0.0032598209
0.0032598209
0.003107138
0.0029544514
0.0028017666
0.0028017666
0.0028017666
0.0029544514
0.003107138
0.0032598209
0.003107138
0.0028017666
0.0026490819
0.0026490819
0.0026490819
0.0028017666
0.003107138
0.003107138
0.003107138
0.003107138
0.003107138
0.0032598209
0.003107138
0.003107138
0.003107138
0.0032598209
0.0034125056
0.0032598209
0.003107138
0.0034125056
0.0035651922
0.0034125056
0.003107138
0.0028017666
0.0028017666
0.003107138
0.0034125056
0.0035651922
0.0035651922
0.0035651922
0.0035651922
0.0035651922
0.0034125056
0.0032598209
0.0034125056
0.0035651922
0.003717877
0.0038705599
0.0038705599
0.0035651922
0.0034125056
0.0035651922
0.0038705599
0.0040232465
0.0040232465
0.0040232465
0.004175931
0.004175931
0.004175931
0.004175931
0.004175931
0.0040232465
0.0040232465
0.004328618
0.0044813007
0.004328618
0.0040232465
0.0040232465
0.004328618
0.004328618
0.004175931
0.004175931
0.0044813007
0.0044813007
0.0046339855
0.004786672
0.004786672
0.004786672
0.0046339855
0.004786672
0.004939357
0.004939357
0.004939357
0.004786672
0.004786672
0.004786672
0.004786672
0.004939357
0.0050920397
0.004939357
0.004939357
0.004786672
0.004939357
0.0052447263
0.005550094
0.0057027806
0.005397411
0.0050920397
0.004939357
0.004939357
0.004939357
0.0050920397
0.0052447263
0.005397411
0.0052447263
0.004939357
0.004786672
0.004939357
0.0052447263
0.005397411
0.0052447263
0.0052447263
0.0050920397
0.004939357
0.004939357
0.0050920397
0.0050920397
0.0050920397
0.0052447263
0.0052447263
0.0052447263
0.0052447263
0.0052447263
0.005397411
0.005397411
0.005397411
0.005397411
0.0052447263
0.0052447263
0.005550094
0.0057027806
0.005550094
0.005397411
0.005397411
0.0057027806
0.0058554653
0.0058554653
0.0058554653
0.0057027806
0.005550094
0.005550094
0.005550094
0.0057027806
0.0058554653
0.00600815
0.0058554653
0.005550094
0.005397411
0.005397411
0.0057027806
0.00600815
0.00600815
0.0057027806
0.005550094
0.0057027806
0.0057027806
0.0057027806
0.0057027806
0.0057027806
0.005550094
0.005550094
0.0057027806
0.0057027806
0.005550094
0.005550094
0.005550094
0.0057027806
0.0057027806
0.005550094
0.0057027806
0.0058554653
0.006160835
0.0063135196
0.0064662043
0.0063135196
0.0063135196
0.006160835
0.006160835
0.0064662043
0.006618891
0.006618891
0.0064662043
0.0063135196
0.0063135196
0.0063135196
0.0064662043
0.006618891
0.006618891
0.006618891
0.006618891
0.0069242585
0.007076945
0.007076945
0.0069242585
0.0069242585
0.007076945
0.007076945
0.0069242585
0.006618891
0.0064662043
0.006771574
0.007076945
0.00722963
0.007076945
0.00722963
0.00722963
0.007382313
0.007382313
0.00722963
0.00722963
0.00722963
0.007382313
0.0075349994
0.0075349994
0.007382313
0.007382313
0.007382313
0.007382313
0.0075349994
0.007840369
0.007993054
0.007840369
0.007840369
0.007993054
0.008145738
0.007840369
0.0075349994
0.0075349994
0.007840369
0.008298423
0.008603793
0.008603793
0.008298423
0.008298423
0.008451108
0.008451108
0.008451108
0.008298423
0.008298423
0.008451108
0.008756477
0.008909164
0.008909164
0.008909164
0.008909164
0.009061847
0.009214532
0.009214532
0.009061847
0.009214532
0.009214532
0.009214532
0.009214532
0.009214532
0.009214532
0.009061847
0.008909164
0.009061847
0.009367218
0.009519903
0.009519903
0.009519903
0.009519903
0.009672588
0.009977957
0.009977957
0.009672588
0.009672588
0.010130644
0.010588698
0.010588698
0.010283327
0.009977957
0.010130644
0.010588698
0.010588698
0.0104360115
0.0104360115
0.010588698
0.010894066
0.010894066
0.010894066
0.010894066
0.010741381
0.010741381
0.010894066
0.011199437
0.011504807
0.01135212
0.011199437
0.011504807
0.011810176
0.012115546
0.012115546
0.011962861
0.011962861
0.011810176
0.011962861
0.011962861
0.011962861
0.011962861
0.011810176
0.011962861
0.01226823
0.012420917
0.012420917
0.012420917
0.012420917
0.012726285
0.012878971
0.012878971
0.012878971
0.012726285
0.012726285
0.012878971
0.013031656
0.013184339
0.013337024
0.01348971
0.013642395
0.013795078
0.013947764
0.013795078
0.013642395
0.01348971
0.013795078
0.013947764
0.013947764
0.014100451
0.014253132
0.014405819
0.014558505
0.014558505
0.014711186
0.014711186
0.014711186
0.014863875
0.014863875
0.0150165595
0.0151692405
0.0151692405
0.0150165595
0.014863875
0.014863875
0.0150165595
0.0150165595
0.015321929
0.015627299
0.015779983
0.015474614
0.0151692405
0.0151692405
0.015474614
0.016085353
0.016238037
0.015932668
0.015932668
0.016238037
0.016543407
0.016543407
0.016543407
0.016543407
0.016543407
0.016696092
0.016848776
0.017001465
0.017001465
0.016848776
0.016848776
0.016848776
0.016848776
0.017001465
0.017154146
0.017154146
0.017306834
0.0176122
0.017764889
0.017764889
0.0176122
0.0176122
0.017764889
0.017917573
0.018222943
0.018375628
0.018375628
0.018375628
0.018375628
0.018528312
0.018833682
0.018986367
0.018986367
0.018986367
0.018986367
0.018986367
0.019139051
0.019139051
0.018986367
0.018986367
0.019139051
0.019444421
0.019444421
0.019444421
0.019597106
0.019902475
0.02005516
0.02005516
0.019902475
0.019597106
0.019597106
0.01974979
0.02005516
0.020207848
0.020207848
0.020513214
0.020818584
0.020971268
0.020818584
0.020818584
0.021123957
0.021276638
0.021123957
0.020971268
0.020971268
0.021276638
0.021582011
0.021734692
0.021734692
0.021582011
0.021429323
0.021734692
0.02188738
0.022192746
0.022192746
0.022040065
0.02188738
0.02188738
0.022040065
0.022192746
0.022192746
0.022192746
0.02249812
0.02280349
0.023108859
0.023108859
0.023108859
0.023261543
0.023414228
0.023414228
0.023261543
0.023414228
0.023566913
0.023566913
0.023414228
0.023414228
0.023566913
0.023872282
0.024330337
0.024483021
0.024483021
0.024177652
0.024024967
0.024177652
0.024330337
0.024788395
0.02509376
0.02509376
0.02509376
0.024941076
0.024941076
0.025246449
0.02539913
0.025551815
0.025704503
0.025704503
0.025857184
0.026009873
0.025857184
0.025704503
0.025857184
0.026315242
0.026773296
0.026773296
0.026620612
0.026620612
0.026620612
0.026620612
0.026773296
0.026773296
0.026773296
0.026773296
0.026925981
0.027384035
0.02753672
0.027689409
0.02784209
0.027994774
0.027994774
0.027994774
0.027994774
0.028147463
0.028147463
0.028147463
0.028452829
0.028758198
0.028758198
0.028758198
0.028605517
0.028758198
0.029063571
0.029216252
0.029216252
0.029216252
0.02936894
0.029674307
0.029826995
0.029826995
0.029674307
0.029826995
0.03013236
0.03028505
0.030437734
0.03028505
0.03028505
0.030437734
0.030437734
0.030743103
0.031048473
0.031201158
0.031201158
0.031201158
0.031048473
0.031201158
0.031201158
0.031353842
0.031353842
0.031201158
0.031201158
0.031353842
0.031506527
0.031811897
0.032117266
0.032117266
0.031811897
0.031659212
0.031811897
0.032269955
0.03257532
0.03257532
0.032269955
0.032269955
0.03272801
0.03288069
0.03288069
0.03288069
0.033033375
0.033186063
0.033186063
0.033186063
0.033186063
0.033338744
0.033644117
0.0337968
0.0337968
0.0337968
0.0337968
0.0337968
0.033949487
0.03410217
0.033949487
0.033644117
0.033491433
0.0337968
0.034254853
0.03440754
0.034254853
0.03410217
0.033949487
0.03410217
0.03440754
0.034560226
0.03471291
0.03471291
0.034560226
0.03440754
0.03440754
0.034560226
0.034560226
0.03471291
0.03471291
0.034865595
0.03501828
0.035170965
0.035170965
0.03501828
0.034865595
0.03501828
0.035170965
0.034865595
0.03471291
0.034560226
0.03471291
0.034865595
0.035170965
0.035170965
0.03501828
0.034865595
0.034865595
0.03471291
0.03471291
0.03471291
0.03471291
0.03471291
0.034560226
0.034560226
0.034560226
0.03471291
0.034865595
0.034865595
0.03471291
0.034560226
0.034560226
0.034560226
0.034560226
0.034254853
0.03410217
0.033949487
0.033949487
0.03410217
0.034254853
0.034254853
0.033949487
0.033644117
0.033491433
0.033338744
0.033644117
0.033644117
0.033491433
0.033186063
0.033338744
0.033644117
0.0337968
0.033491433
0.033033375
0.033033375
0.033186063
0.033338744
0.033033375
0.03257532
0.032269955
0.032269955
0.032269955
0.032269955
0.032117266
0.031811897
0.031811897
0.031811897
0.031811897
0.031811897
0.031506527
0.031048473
0.030743103
0.030590419
0.030895788
0.030895788
0.030743103
0.03028505
0.02997968
0.029826995
0.029521625
0.02936894
0.029063571
0.029063571
0.029063571
0.029063571
0.028758198
0.028452829
0.028147463
0.02784209
0.02753672
0.02723135
0.027078666
0.026925981
0.026620612
0.026315242
0.026162557
0.025857184
0.025704503
0.025551815
0.025246449
0.02509376
0.024788395
0.024635706
0.024483021
0.024177652
0.023872282
0.023566913
0.023261543
0.022956174
0.02280349
0.0226508
0.02249812
0.022192746
0.02188738
0.021582011
0.021429323
0.021276638
0.021123957
0.020971268
0.020665903
0.02036053
0.02036053
0.020207848
0.02005516
0.01974979
0.019597106
0.019444421
0.019444421
0.019444421
0.019444421
0.019291736
0.019139051
0.018680997
0.018375628
0.018375628
0.018375628
0.018375628
0.018222943
0.017917573
0.017764889
0.017764889
0.017917573
0.017764889
0.017764889
0.017764889
0.017764889
0.01745952
0.017154146
0.016848776
0.016848776
0.016848776
0.016696092
0.016848776
0.016848776
0.016848776
0.016848776
0.016696092
0.016543407
0.016543407
0.016543407
0.016543407
0.016543407
0.016390722
0.016238037
0.015932668
0.015779983
0.015627299
0.015627299
0.015627299
0.015627299
0.015779983
0.015779983
0.015627299
0.015627299
0.015779983
0.015932668
0.015932668
0.015932668
0.016085353
0.016085353
0.016085353
0.016238037
0.016238037
0.016238037
0.016390722
0.016238037
0.016085353
0.016085353
0.016238037
0.016390722
0.016696092
0.016848776
0.017001465
0.017154146
0.017154146
0.017001465
0.016696092
0.016696092
0.016848776
0.017001465
0.016848776
0.016543407
0.016696092
0.017001465
0.017001465
0.016848776
0.016848776
0.017154146
0.01745952
0.01745952
0.017306834
0.017154146
0.017001465
0.016848776
0.017001465
0.017154146
0.017154146
0.017154146
0.017001465
0.016848776
0.017001465
0.017154146
0.01745952
0.01745952
0.017306834
0.017154146
0.017306834
0.017764889
0.017764889
0.01745952
0.017154146
0.017154146
0.017306834
0.01745952
0.01745952
0.017306834
0.017001465
0.017001465
0.017306834
0.017306834
0.017306834
0.017306834
0.017154146
0.017306834
0.017306834
0.017154146
0.016848776
0.016696092
0.016848776
0.017001465
0.017001465
0.017001465
0.017001465
0.016696092
0.016543407
0.016390722
0.016390722
0.016390722
0.016543407
0.016543407
0.016238037
0.016238037
0.016238037
0.016238037
0.016238037
0.016085353
0.016085353
0.015932668
0.015627299
0.015321929
0.0151692405
0.0150165595
0.014863875
0.014711186
0.014711186
0.014558505
0.014558505
0.014405819
0.014405819
0.014558505
0.014405819
0.014100451
0.013642395
0.013337024
0.013184339
0.013184339
0.013184339
0.013031656
0.012726285
0.012726285
0.0125736
0.01226823
0.011810176
0.011504807
0.01135212
0.011199437
0.011046752
0.011046752
0.011046752
0.010894066
0.010588698
0.010283327
0.0098252725
0.009672588
0.009519903
0.009519903
0.009214532
0.008756477
0.008603793
0.008603793
0.008603793
0.008451108
0.008145738
0.007840369
0.007687684
0.007687684
0.0075349994
0.007076945
0.006771574
0.0064662043
0.0063135196
0.006160835
0.0057027806
0.0050920397
0.004786672
0.0046339855
0.0044813007
0.0044813007
0.0044813007
0.004328618
0.0038705599
0.0035651922
0.0034125056
0.0032598209
0.0029544514
0.0026490819
0.0023437124
0.0023437124
0.0021910276
0.0020383429
0.0015802868
0.0012749191
9.695478E-4
6.641783E-4
6.641783E-4
5.1149353E-4
3.588088E-4
5.343929E-5
-2.519302E-4
-4.0461496E-4
-7.099863E-4
-0.0010153558
-0.0016260948
-0.0019314643
-0.00208415
-0.00208415
-0.00208415
-0.0023895195
-0.0025422042
-0.0028475737
-0.0031529441
-0.003305628
-0.003305628
-0.0034583136
-0.0037636831
-0.0040690536
-0.004527108
-0.0046797935
-0.0048324773
-0.0046797935
-0.0046797935
-0.0046797935
-0.004985163
-0.005595902
-0.006206641
-0.0063593267
-0.0063593267
-0.006206641
-0.006206641
-0.006664696
-0.007275436
-0.007428121
-0.007428121
-0.007275436
-0.007428121
-0.007886176
-0.008038861
-0.008038861
-0.008038861
-0.008191545
-0.0086496
-0.00895497
-0.009107655
-0.00926034
-0.009413024
-0.009718394
-0.010176449
-0.010481819
-0.010634504
-0.010481819
-0.010634504
-0.010939874
-0.0110925585
-0.011245243
-0.011397928
-0.011550613
-0.0117032975
-0.011855982
-0.011855982
-0.012008667
-0.012314037
-0.012619408
-0.012924777
-0.012924777
-0.012924777
-0.013077462
-0.013230147
-0.013382832
-0.013688201
-0.013840887
-0.013840887
-0.013535516
-0.013688201
-0.014146256
-0.014451626
-0.014604311
-0.014604311
-0.014756996
-0.014909681
-0.015062366
-0.015062366
-0.015062366
-0.014909681
-0.015062366
-0.01521505
-0.015367735
-0.01552042
-0.01552042
-0.01552042
-0.015673105
-0.015673105
-0.01582579
-0.01582579
-0.01582579
-0.015978474
-0.01613116
-0.01613116
-0.01613116
-0.016283846
-0.016589215
-0.0167419
-0.01704727
-0.01704727
-0.017199954
-0.017352639
-0.017352639
-0.017352639
-0.017658008
-0.017658008
-0.017658008
-0.017505324
-0.017658008
-0.01796338
-0.01796338
-0.018116064
-0.01826875
-0.01826875
-0.01826875
-0.01826875
-0.018574119
-0.018879488
-0.018879488
-0.018879488
-0.018879488
-0.019032173
-0.019184858
-0.019337542
-0.019490227
-0.019642912
-0.019795597
-0.019795597
-0.019642912
-0.019642912
-0.019795597
-0.020100968
-0.020253653
-0.020253653
-0.020100968
-0.020100968
-0.020253653
-0.020253653
-0.020253653
-0.020406337
-0.020559022
-0.020864392
-0.020864392
-0.020711707
-0.020711707
-0.020711707
-0.020864392
-0.021017076
-0.021322446
-0.021627817
-0.021627817
-0.02147513
-0.021322446
-0.021322446
-0.021322446
-0.02147513
-0.02147513
-0.02147513
-0.02147513
-0.021627817
-0.022085872
-0.022238556
-0.022085872
-0.022238556
-0.022391241
-0.022543926
-0.022543926
-0.02269661
-0.02269661
-0.022849295
-0.022849295
-0.02300198
-0.023154665
-0.02330735
-0.023612719
-0.023765404
-0.023765404
-0.023765404
-0.023918089
-0.024070775
-0.023918089
-0.023918089
-0.024070775
-0.024376145
-0.024834199
-0.025292253
-0.02544494
-0.02544494
-0.02544494
-0.02544494
-0.02575031
-0.025902994
-0.025902994
-0.026208363
-0.026513733
-0.026666418
-0.026971787
-0.027124472
-0.027429841
-0.027582526
-0.027429841
-0.027277157
-0.027277157
-0.027735211
-0.028345952
-0.028651323
-0.028651323
-0.028804006
-0.028956693
-0.028956693
-0.028956693
-0.028956693
-0.029109377
-0.02926206
-0.02926206
-0.029414747
-0.029567432
-0.029872801
-0.03017817
-0.03048354
-0.030636225
-0.030636225
-0.03048354
-0.03048354
-0.030636225
-0.030941594
-0.03109428
-0.03109428
-0.031246964
-0.031246964
-0.031246964
-0.031246964
-0.031552337
-0.032010388
-0.032163076
-0.032010388
-0.031857703
-0.032010388
-0.03231576
-0.03231576
-0.032163076
-0.032010388
-0.03231576
-0.03262113
-0.032773815
-0.03262113
-0.03262113
-0.032773815
-0.0329265
-0.0329265
-0.032773815
-0.032773815
-0.032773815
-0.033079185
-0.03323187
-0.03353724
-0.03353724
-0.033689924
-0.033689924
-0.03384261
-0.03384261
-0.033995293
-0.033995293
-0.034147978
-0.034147978
-0.034147978
-0.034147978
-0.034300663
-0.034453347
-0.034606032
-0.034453347
-0.034453347
-0.034453347
-0.034758717
-0.0349114
-0.034758717
-0.034758717
-0.0349114
-0.03521677
-0.03521677
-0.035064086
-0.035064086
-0.035064086
-0.035064086
-0.03521677
-0.035369456
-0.035369456
-0.03552214
-0.03582751
-0.035980195
-0.03582751
-0.03552214
-0.035369456
-0.03552214
-0.035674825
-0.035674825
-0.035674825
-0.03582751
-0.03582751
-0.035980195
-0.035980195
-0.035980195
-0.03613288
-0.03613288
-0.03613288
-0.03613288
-0.03613288
-0.03643825
-0.03674362
-0.03674362
-0.036590938
-0.036285564
-0.036285564
-0.036590938
-0.036896303
-0.036896303
-0.03674362
-0.03674362
-0.036896303
-0.03704899
-0.03704899
-0.03674362
-0.036590938
-0.036590938
-0.03674362
-0.03674362
-0.03674362
-0.03674362
-0.036896303
-0.03704899
-0.037201673
-0.03704899
-0.036896303
-0.036896303
-0.036896303
-0.036896303
-0.03704899
-0.03704899
-0.037201673
-0.03704899
-0.03674362
-0.036590938
-0.03674362
-0.03704899
-0.037354358
-0.037354358
-0.037201673
-0.037201673
-0.03704899
-0.03704899
-0.036896303
-0.03704899
-0.037201673
-0.037201673
-0.03704899
-0.03704899
-0.03704899
-0.036896303
-0.03704899
-0.03704899
-0.037201673
-0.037201673
-0.037201673
-0.03704899
-0.03704899
-0.03704899
-0.036896303
-0.036896303
-0.03704899
-0.03704899
-0.03704899
-0.036896303
-0.036896303
-0.036896303
-0.03704899
-0.03704899
-0.03704899
-0.036896303
-0.03674362
-0.036590938
-0.036590938
-0.03674362
-0.03674362
-0.036590938
-0.03643825
-0.036285564
-0.036285564
-0.03613288
-0.03613288
-0.035980195
-0.03613288
-0.03613288
-0.03613288
-0.03613288
-0.03613288
-0.03613288
-0.035980195
-0.035980195
-0.03582751
-0.035674825
-0.035369456
-0.03521677
-0.03521677
-0.03521677
-0.03521677
-0.03521677
-0.035064086
-0.034758717
-0.034606032
-0.034453347
-0.034300663
-0.034147978
-0.033995293
-0.034147978
-0.034300663
-0.034147978
-0.03384261
-0.03353724
-0.03353724
-0.033689924
-0.033689924
-0.033689924
-0.03353724
-0.033384554
-0.03323187
-0.03323187
-0.033079185
-0.03262113
-0.03231576
-0.032163076
-0.03231576
-0.032468446
-0.032468446
-0.032163076
-0.032010388
-0.032010388
-0.032010388
-0.032010388
-0.032010388
-0.031857703
-0.031857703
-0.031857703
-0.03170502
-0.031552337
-0.03109428
-0.03078891
-0.030941594
-0.03109428
-0.030941594
-0.030636225
-0.030636225
-0.03078891
-0.030941594
-0.03078891
-0.030330855
-0.030025486
-0.03017817
-0.030330855
-0.03048354
-0.03017817
-0.030025486
-0.029872801
-0.029720116
-0.029720116
-0.029720116
-0.029720116
-0.029567432
-0.029567432
-0.029414747
-0.02926206
-0.029109377
-0.029109377
-0.029109377
-0.028956693
-0.028956693
-0.028956693
-0.028651323
-0.028498637
-0.028498637
-0.028498637
-0.028651323
-0.028651323
-0.028498637
-0.028345952
-0.028193265
-0.028040582
-0.028040582
-0.027887896
-0.027887896
-0.027887896
-0.027887896
-0.027735211
-0.027582526
-0.027429841
-0.027429841
-0.027582526
-0.027429841
-0.027277157
-0.027277157
-0.027277157
-0.027277157
-0.027124472
-0.027124472
-0.026971787
-0.026971787
-0.026819102
-0.026666418
-0.026666418
-0.026513733
-0.026513733
-0.026666418
-0.026666418
-0.026666418
-0.026513733
-0.026361048
-0.026055679
-0.026055679
-0.026055679
-0.026055679
-0.026055679
-0.026208363
-0.026055679
-0.025902994
-0.025902994
-0.026055679
-0.026208363
-0.026208363
-0.026208363
-0.026055679
-0.025902994
-0.026055679
-0.026208363
-0.026208363
-0.026055679
-0.025902994
-0.025902994
-0.026055679
-0.026208363
-0.026208363
-0.026055679
-0.025902994
-0.02575031
-0.02575031
-0.025902994
-0.025902994
-0.025902994
-0.02575031
-0.02575031
-0.025597624
-0.02575031
-0.025902994
-0.026055679
-0.026208363
-0.025902994
-0.025597624
-0.02544494
-0.02544494
-0.025597624
-0.025597624
-0.02575031
-0.025902994
-0.025902994
-0.02575031
-0.025292253
-0.02513957
-0.02513957
-0.025292253
-0.02544494
-0.02544494
-0.025292253
-0.02513957
-0.02513957
-0.02513957
-0.02513957
-0.02544494
-0.025597624
-0.025292253
-0.024834199
-0.024834199
-0.02513957
-0.02544494
-0.02544494
-0.025292253
-0.02513957
-0.02513957
-0.02513957
-0.02513957
-0.025292253
-0.025292253
-0.025292253
-0.025292253
-0.025292253
-0.02544494
-0.02544494
-0.02513957
-0.024986884
-0.024986884
-0.025292253
-0.02513957
-0.024986884
-0.024834199
-0.02513957
-0.02544494
-0.02575031
-0.02575031
-0.025597624
-0.025292253
-0.025292253
-0.025597624
-0.02575031
-0.025902994
-0.025902994
-0.02575031
-0.02544494
-0.025292253
-0.02513957
-0.02544494
-0.02575031
-0.026208363
-0.026208363
-0.025902994
-0.025597624
-0.02544494
-0.02575031
-0.026055679
-0.025902994
-0.02575031
-0.02575031
-0.025902994
-0.026055679
-0.026055679
-0.025902994
-0.025902994
-0.025902994
-0.025902994
-0.025902994
-0.025902994
-0.026055679
-0.026208363
-0.026361048
-0.026361048
-0.026208363
-0.026361048
-0.026361048
-0.026361048
-0.026513733
-0.026666418
-0.026819102
-0.026971787
-0.026819102
-0.026819102
-0.026819102
-0.026971787
-0.026971787
-0.026971787
-0.027124472
-0.026971787
-0.026819102
-0.026971787
-0.027429841
-0.027735211
-0.027582526
-0.027277157
-0.027277157
-0.027582526
-0.027887896
-0.027887896
-0.027887896
-0.027887896
-0.028193265
-0.028345952
-0.028193265
-0.028040582
-0.028040582
-0.028193265
-0.028345952
-0.028193265
-0.027887896
-0.027735211
-0.028040582
-0.028345952
-0.028345952
-0.028345952
-0.028498637
-0.028651323
-0.028651323
-0.028651323
-0.028651323
-0.028498637
-0.028193265
-0.028193265
-0.028345952
-0.028498637
-0.028498637
-0.028498637
-0.028651323
-0.028804006
-0.028804006
-0.028956693
-0.029109377
-0.02926206
-0.029109377
-0.028956693
-0.028804006
-0.028804006
-0.028804006
-0.028956693
-0.029109377
-0.02926206
-0.029109377
-0.028956693
-0.028956693
-0.02926206
-0.02926206
-0.02926206
-0.029109377
-0.029109377
-0.02926206
-0.029414747
-0.029414747
-0.02926206
-0.02926206
-0.029414747
-0.02926206
-0.02926206
-0.029109377
-0.029109377
-0.029109377
-0.029109377
-0.02926206
-0.029414747
-0.02926206
-0.02926206
-0.02926206
-0.02926206
-0.029109377
-0.028804006
-0.028651323
-0.028804006
-0.028956693
-0.028956693
-0.028804006
-0.028804006
-0.028651323
-0.028651323
-0.028651323
-0.028804006
-0.028804006
-0.028345952
-0.028040582
-0.027887896
-0.028193265
-0.028345952
-0.028193265
-0.027887896
-0.027887896
-0.028040582
-0.028040582
-0.027887896
-0.027735211
-0.027735211
-0.027887896
-0.027887896
-0.027887896
-0.027887896
-0.027735211
-0.027429841
-0.027582526
-0.027735211
-0.027735211
-0.027429841
-0.027124472
-0.026971787
-0.026971787
-0.026819102
-0.026971787
-0.027277157
-0.027429841
-0.027277157
-0.026819102
-0.026361048
-0.026208363
-0.026513733
-0.026666418
-0.026513733
-0.026208363
-0.026055679
-0.025902994
-0.025902994
-0.025902994
-0.025902994
-0.02575031
-0.025597624
-0.025597624
-0.02544494
-0.025292253
-0.025292253
-0.02513957
-0.024986884
-0.024986884
-0.024834199
-0.024834199
-0.024834199
-0.024681514
-0.024681514
-0.02452883
-0.02422346
-0.024070775
-0.023918089
-0.024070775
-0.023918089
-0.023765404
-0.023460034
-0.02330735
-0.02330735
-0.023460034
-0.02330735
-0.02330735
-0.02330735
-0.02330735
-0.023460034
-0.02330735
-0.02330735
-0.023154665
-0.02300198
-0.022849295
-0.02269661
-0.022543926
-0.022543926
-0.022543926
-0.022543926
-0.022391241
-0.022238556
-0.022238556
-0.022238556
-0.022238556
-0.021933187
-0.021780502
-0.021780502
-0.021780502
-0.021627817
-0.02147513
-0.021017076
-0.020864392
-0.020864392
-0.021169761
-0.021169761
-0.021169761
-0.021017076
-0.020864392
-0.020864392
-0.020864392
-0.020864392
-0.020864392
-0.020711707
-0.020559022
-0.020406337
-0.020559022
-0.020559022
-0.020559022
-0.020559022
-0.020253653
-0.019795597
-0.019490227
-0.019490227
-0.019642912
-0.019642912
-0.019490227
-0.019032173
-0.019032173
-0.019337542
-0.019490227
-0.019490227
-0.019032173
-0.018574119
-0.018574119
-0.018726803
-0.018879488
-0.018879488
-0.018879488
-0.018574119
-0.018421434
-0.018421434
-0.018421434
-0.01826875
-0.018116064
-0.017810693
-0.017658008
-0.017810693
-0.01796338
-0.017810693
-0.017658008
-0.017658008
-0.017658008
-0.017505324
-0.017352639
-0.017352639
-0.017199954
-0.01704727
-0.01704727
-0.01704727
-0.0167419
-0.016589215
-0.01643653
-0.01643653
-0.01643653
-0.016589215
-0.0167419
-0.01643653
-0.015978474
-0.01582579
-0.01582579
-0.01582579
-0.015673105
-0.01552042
-0.01552042
-0.015367735
-0.01521505
-0.01521505
-0.015367735
-0.015367735
-0.015367735
-0.01521505
-0.014756996
-0.014451626
-0.014298941
-0.014298941
-0.014451626
-0.014451626
-0.014451626
-0.014298941
-0.014298941
-0.014298941
-0.014298941
-0.014298941
-0.014146256
-0.0139935715
-0.0139935715
-0.0139935715
-0.014146256
-0.013840887
-0.013535516
-0.013382832
-0.013535516
-0.013688201
-0.013688201
-0.013535516
-0.013535516
-0.013535516
-0.013535516
-0.013382832
-0.013230147
-0.013077462
-0.012924777
-0.012772093
-0.012772093
-0.012924777
-0.012924777
-0.012772093
-0.012772093
-0.012924777
-0.013077462
-0.012924777
-0.012924777
-0.013077462
-0.013382832
-0.013382832
-0.013230147
-0.013077462
-0.013077462
-0.013077462
-0.013077462
-0.012924777
-0.012772093
-0.012619408
-0.012619408
-0.012772093
-0.012924777
-0.013077462
-0.013077462
-0.013077462
-0.013230147
-0.013230147
-0.013382832
-0.013230147
-0.013077462
-0.012772093
-0.012772093
-0.012772093
-0.012772093
-0.012619408
-0.012772093
-0.013077462
-0.013230147
-0.013230147
-0.013382832
-0.013382832
-0.013230147
-0.013077462
-0.013077462
-0.013382832
-0.013688201
-0.013688201
-0.013688201
-0.013688201
-0.013688201
-0.013688201
-0.013535516
-0.013382832
-0.013535516
-0.013840887
-0.0139935715
-0.013840887
-0.013840887
-0.014146256
-0.014298941
-0.014298941
-0.014298941
-0.014146256
-0.014146256
-0.014146256
-0.014451626
-0.014604311
-0.014604311
-0.014604311
-0.014451626
-0.014604311
-0.014604311
-0.014756996
-0.014909681
-0.014909681
-0.014909681
-0.014909681
-0.015062366
-0.01521505
-0.01552042
-0.01552042
-0.015673105
-0.015673105
-0.015673105
-0.01552042
-0.01552042
-0.015673105
-0.01582579
-0.01613116
-0.01613116
-0.01613116
-0.01613116
-0.01613116
-0.01613116
-0.01613116
-0.01613116
-0.016283846
-0.01643653
-0.0167419
-0.016894585
-0.0167419
-0.016589215
-0.016589215
-0.016894585
-0.017199954
-0.017352639
-0.017352639
-0.017352639
-0.017352639
-0.017352639
-0.017352639
-0.017352639
-0.017352639
-0.017505324
-0.017505324
-0.017505324
-0.017658008
-0.01796338
-0.01826875
-0.01826875
-0.01826875
-0.01826875
-0.018421434
-0.018421434
-0.018421434
-0.018421434
-0.018574119
-0.018879488
-0.019032173
-0.019032173
-0.019032173
-0.019032173
-0.019032173
-0.019032173
-0.019032173
-0.019032173
-0.019032173
-0.019184858
-0.019337542
-0.019642912
-0.019795597
-0.019795597
-0.019642912
-0.019795597
-0.019948281
-0.019795597
-0.019795597
-0.020100968
-0.020406337
-0.020559022
-0.020100968
-0.019948281
-0.020253653
-0.020406337
-0.020406337
-0.020253653
-0.020253653
-0.020253653
-0.020100968
-0.019948281
-0.019948281
-0.020253653
-0.020406337
-0.020406337
-0.020559022
-0.020711707
-0.020864392
-0.020864392
-0.020711707
-0.020711707
-0.020864392
-0.020864392
-0.020864392
-0.020864392
-0.020711707
-0.020711707
-0.020864392
-0.021017076
-0.021017076
-0.020864392
-0.020711707
-0.020559022
-0.020711707
-0.020711707
-0.020711707
-0.020864392
-0.020864392
-0.021017076
-0.021017076
-0.021017076
-0.021169761
-0.021169761
-0.021169761
-0.021017076
-0.021169761
-0.021322446
-0.021322446
-0.021169761
-0.021017076
-0.021017076
-0.021017076
-0.021169761
-0.021017076
-0.021017076
-0.021017076
-0.021017076
-0.021169761
-0.021017076
-0.020864392
-0.020864392
-0.021017076
-0.021017076
-0.020864392
-0.020711707
-0.020711707
-0.020711707
-0.020711707
-0.020711707
-0.020864392
-0.020864392
-0.020864392
-0.020711707
-0.020559022
-0.020559022
-0.020864392
-0.021017076
-0.020864392
-0.020559022
-0.020559022
-0.020711707
-0.020864392
-0.020864392
-0.020864392
-0.020711707
-0.020406337
-0.020253653
-0.020406337
-0.020406337
-0.020406337
-0.020406337
-0.020406337
-0.020406337
-0.020253653
-0.020406337
-0.020406337
-0.020253653
-0.020100968
-0.019948281
-0.020253653
-0.020406337
-0.020253653
-0.020100968
-0.019795597
-0.019795597
-0.019948281
-0.020253653
-0.020253653
-0.019948281
-0.019795597
-0.019642912
-0.019795597
-0.020100968
-0.020100968
-0.019948281
-0.019795597
-0.019642912
-0.019795597
-0.019795597
-0.019795597
-0.019795597
-0.019642912
-0.019337542
-0.019184858
-0.019184858
-0.019337542
-0.019490227
-0.019337542
-0.019032173
-0.018726803
-0.018726803
-0.018879488
-0.019032173
-0.019184858
-0.019337542
-0.019337542
-0.019184858
-0.018726803
-0.018421434
-0.018574119
-0.018726803
-0.018726803
-0.01826875
-0.018116064
-0.01826875
-0.01826875
-0.018116064
-0.01796338
-0.01796338
-0.018116064
-0.018421434
-0.018421434
-0.018421434
-0.018116064
-0.018116064
-0.018116064
-0.018116064
-0.01796338
-0.01796338
-0.01796338
-0.01796338
-0.018116064
-0.01796338
-0.01796338
-0.01796338
-0.018116064
-0.01796338
-0.017658008
-0.017505324
-0.017505324
-0.017810693
-0.01796338
-0.01796338
-0.017658008
-0.017505324
-0.017505324
-0.017505324
-0.017505324
-0.017505324
-0.017352639
-0.017199954
-0.01704727
-0.01704727
-0.017199954
-0.017199954
-0.01704727
-0.01704727
-0.016894585
-0.01704727
-0.01704727
-0.016894585
-0.016589215
-0.01643653
-0.01643653
-0.0167419
-0.016894585
-0.016894585
-0.016894585
-0.01704727
-0.017199954
-0.01704727
-0.0167419
-0.016283846
-0.015978474
-0.015978474
-0.01613116
-0.016283846
-0.01643653
-0.016283846
-0.01613116
-0.015978474
-0.015978474
-0.016283846
-0.01643653
-0.016283846
-0.015978474
-0.01582579
-0.015978474
-0.015978474
-0.015978474
-0.015978474
-0.015978474
-0.015978474
-0.01582579
-0.01552042
-0.01552042
-0.01552042
-0.015673105
-0.01582579
-0.015978474
-0.01613116
-0.015978474
-0.01552042
-0.01521505
-0.01521505
-0.01552042
-0.01552042
-0.015367735
-0.01521505
-0.01521505
-0.01521505
-0.01521505
-0.015062366
-0.015062366
-0.01521505
-0.015367735
-0.01521505
-0.015062366
-0.01521505
-0.01521505
-0.01521505
-0.01521505
-0.015062366
-0.014909681
-0.014756996
-0.014451626
-0.014451626
-0.014604311
-0.014909681
-0.015062366
-0.014909681
-0.014756996
-0.014604311
-0.014604311
-0.014756996
-0.014909681
-0.014909681
-0.014756996
-0.014756996
-0.014604311
-0.014604311
-0.014298941
-0.014146256
-0.014298941
-0.014451626
-0.014604311
-0.014604311
-0.014451626
-0.014298941
-0.014146256
-0.0139935715
-0.0139935715
-0.014298941
-0.014604311
-0.014756996
-0.014604311
-0.014451626
-0.014298941
-0.0139935715
-0.0139935715
-0.014146256
-0.014451626
-0.014451626
-0.014298941
-0.014146256
-0.014298941
-0.014451626
-0.014451626
-0.014298941
-0.014604311
-0.014909681
-0.015062366
-0.014756996
-0.014298941
-0.014146256
-0.014298941
-0.014451626
-0.014298941
-0.014146256
-0.014146256
-0.014298941
-0.014451626
-0.014451626
-0.014451626
-0.014298941
-0.014298941
-0.014146256
-0.014146256
-0.014146256
-0.014451626
-0.014604311
-0.014756996
-0.014756996
-0.014604311
-0.014451626
-0.014451626
-0.014604311
-0.014604311
-0.014451626
-0.014604311
-0.014604311
-0.014604311
-0.014451626
-0.014298941
-0.014451626
-0.014451626
-0.014298941
-0.014146256
-0.014298941
-0.014756996
-0.015062366
-0.014909681
-0.014756996
-0.014604311
-0.014604311
-0.014604311
-0.014604311
-0.014604311
-0.014756996
-0.014756996
-0.014756996
-0.014604311
-0.014604311
-0.014604311
-0.014756996
-0.014756996
-0.014756996
-0.014756996
-0.014909681
-0.015062366
-0.015062366
-0.015062366
-0.015062366
-0.015062366
-0.014909681
-0.014756996
-0.014604311
-0.014604311
-0.014756996
-0.014756996
-0.014604311
-0.014756996
-0.014756996
-0.014909681
-0.014756996
-0.014756996
-0.014756996
-0.014756996
-0.014756996
-0.014756996
-0.014756996
-0.014604311
-0.014756996
-0.014756996
-0.014756996
-0.014756996
-0.014756996
-0.014756996
-0.014909681
-0.014909681
-0.014756996
-0.014756996
-0.014909681
-0.014909681
-0.014756996
-0.014604311
-0.014451626
-0.014298941
-0.014451626
-0.014756996
-0.014756996
-0.014756996
-0.014756996
-0.014604311
-0.014451626
-0.014451626
-0.014604311
-0.014604311
-0.014604311
-0.014451626
-0.014451626
-0.014451626
-0.014604311
-0.014604311
-0.014604311
-0.014451626
-0.014298941
-0.014146256
-0.0139935715
-0.014146256
-0.014451626
-0.014756996
-0.014909681
-0.014604311
-0.014298941
-0.014146256
-0.014146256
-0.014298941
-0.014298941
-0.014298941
-0.014451626
-0.014604311
-0.014451626
-0.014298941
-0.014298941
-0.014604311
-0.014756996
-0.014756996
-0.014604311
-0.014298941
-0.014298941
-0.014298941
-0.014298941
-0.014298941
-0.014298941
-0.014451626
-0.014451626
-0.014298941
-0.014146256
-0.014146256
-0.014146256
-0.014146256
-0.0139935715
-0.013688201
-0.013688201
-0.013840887
-0.014146256
-0.014451626
-0.014298941
-0.014298941
-0.014146256
-0.014298941
-0.014298941
-0.014298941
-0.014298941
-0.014604311
-0.014604311
-0.014451626
-0.014146256
-0.0139935715
-0.0139935715
-0.0139935715
-0.014146256
-0.014298941
-0.014298941
-0.014146256
-0.014146256
-0.014298941
-0.014298941
-0.014451626
-0.014451626
-0.014451626
-0.014298941
-0.014146256
-0.014298941
-0.014298941
-0.014298941
-0.014146256
-0.014146256
-0.014146256
-0.014146256
-0.013840887
-0.013840887
-0.014146256
-0.014298941
-0.014451626
-0.014298941
-0.014146256
-0.014298941
-0.014451626
-0.014604311
-0.014451626
-0.014146256
-0.0139935715
-0.014146256
-0.014146256
-0.014146256
-0.014146256
-0.014146256
-0.014146256
-0.0139935715
-0.0139935715
-0.014146256
-0.014146256
-0.014146256
-0.014146256
-0.014146256
-0.014298941
-0.014146256
-0.0139935715
-0.014146256
-0.014451626
-0.014451626
-0.014451626
-0.014298941
-0.014298941
-0.014298941
-0.014298941
-0.014451626
-0.014298941
-0.014146256
-0.014146256
-0.014298941
-0.014451626
-0.014451626
-0.014298941
-0.014298941
-0.014451626
-0.014604311
-0.014604311
-0.014451626
-0.014604311
-0.014604311
-0.014604311
-0.014604311
-0.014451626
-0.014298941
-0.014451626
-0.014451626
-0.014451626
-0.014604311
-0.014756996
-0.014756996
-0.014909681
-0.014756996
-0.014909681
-0.014909681
-0.014909681
-0.014909681
-0.014756996
-0.014604311
-0.014604311
-0.014756996
-0.014909681
-0.015062366
-0.014909681
-0.014909681
-0.014756996
-0.014604311
-0.014756996
-0.014756996
-0.014909681
-0.015062366
-0.015062366
-0.015062366
-0.015062366
-0.01521505
-0.015367735
-0.01552042
-0.015367735
-0.01521505
-0.015062366
-0.015062366
-0.01521505
-0.01552042
-0.015673105
-0.015367735
-0.015062366
-0.015062366
-0.015367735
-0.01552042
-0.01552042
-0.015367735
-0.015673105
-0.01582579
-0.01582579
-0.01582579
-0.01582579
-0.015978474
-0.015978474
-0.015978474
-0.015978474
-0.01582579
-0.01552042
-0.015673105
-0.01582579
-0.01582579
-0.01582579
-0.015978474
-0.016283846
-0.016589215
-0.01643653
-0.01613116
-0.015978474
-0.015978474
-0.01613116
-0.016283846
-0.016283846
-0.016283846
-0.01643653
-0.016283846
-0.01613116
-0.01613116
-0.016283846
-0.01643653
-0.01643653
-0.01643653
-0.016589215
-0.016589215
-0.016283846
-0.01613116
-0.016283846
-0.01643653
-0.01643653
-0.01643653
-0.01643653
-0.016589215
-0.0167419
-0.0167419
-0.0167419
-0.0167419
-0.016894585
-0.01704727
-0.016894585
-0.016894585
-0.0167419
-0.0167419
-0.0167419
-0.016894585
-0.01704727
-0.01704727
-0.016894585
-0.016894585
-0.0167419
-0.0167419
-0.016894585
-0.017199954
-0.017199954
-0.017199954
-0.016894585
-0.016894585
-0.016894585
-0.016894585
-0.016894585
-0.0167419
-0.016894585
-0.0167419
-0.016589215
-0.0167419
-0.01704727
-0.017199954
-0.017199954
-0.016894585
-0.0167419
-0.0167419
-0.016894585
-0.016894585
-0.016894585
-0.016894585
-0.0167419
-0.016589215
-0.016589215
-0.0167419
-0.016894585
-0.016894585
-0.016894585
-0.016894585
-0.016894585
-0.0167419
-0.016589215
-0.01643653
-0.01643653
-0.01643653
-0.016589215
-0.0167419
-0.01704727
-0.016894585
-0.0167419
-0.01643653
-0.01643653
-0.016589215
-0.016589215
-0.016589215
-0.01643653
-0.01643653
-0.01643653
-0.01643653
-0.01643653
-0.016589215
-0.01643653
-0.01643653
-0.01643653
-0.01643653
-0.016283846
-0.01613116
-0.01613116
-0.015978474
-0.015673105
-0.01552042
-0.01552042
-0.015673105
-0.015673105
-0.01582579
-0.01582579
-0.01582579
-0.01582579
-0.01582579
-0.01582579
-0.01582579
-0.01582579
-0.015673105
-0.01552042
-0.015367735
-0.015367735
-0.01521505
-0.015062366
-0.015062366
-0.01521505
-0.01552042
-0.015673105
-0.01552042
-0.015367735
-0.015367735
-0.015367735
-0.01521505
-0.015062366
-0.015062366
-0.015062366
-0.01521505
-0.015367735
-0.01521505
-0.015062366
-0.014909681
-0.014756996
-0.014604311
-0.014604311
-0.014451626
-0.014604311
-0.014604311
-0.014756996
-0.014604311
-0.014451626
-0.014298941
-0.014451626
-0.014756996
-0.014909681
-0.014756996
-0.014451626
-0.014298941
-0.014298941
-0.014451626
-0.014451626
-0.014298941
-0.014298941
-0.014298941
-0.014146256
-0.0139935715
-0.013840887
-0.013840887
-0.0139935715
-0.014146256
-0.014146256
-0.0139935715
-0.013840887
-0.013688201
-0.013688201
-0.013840887
-0.0139935715
-0.013688201
-0.013688201
-0.013688201
-0.013688201
-0.013688201
-0.013688201
-0.013688201
-0.013688201
-0.013688201
-0.013688201
-0.013535516
-0.013535516
-0.013382832
-0.013535516
-0.013535516
-0.013688201
-0.013688201
-0.013535516
-0.013535516
-0.013382832
-0.013230147
-0.013230147
-0.013230147
-0.013230147
-0.013077462
-0.013230147
-0.013382832
-0.013382832
-0.013382832
-0.013382832
-0.013535516
-0.013535516
-0.013382832
-0.013077462
-0.012924777
-0.012924777
-0.013077462
-0.012924777
-0.012772093
-0.012772093
-0.012772093
-0.012924777
-0.012924777
-0.012924777
-0.012924777
-0.012924777
-0.013077462
-0.013230147
-0.013077462
-0.012772093
-0.012466722
-0.012466722
-0.012619408
-0.012772093
-0.012772093
-0.012619408
-0.012619408
-0.012772093
-0.013077462
-0.013077462
-0.012772093
-0.012619408
-0.012619408
-0.012619408
-0.012619408
-0.012772093
-0.012924777
-0.013230147
-0.013230147
-0.013230147
-0.013230147
-0.013077462
-0.013077462
-0.013077462
-0.013077462
-0.012924777
-0.012924777
-0.012924777
-0.012924777
-0.012924777
-0.012924777
-0.012924777
-0.012924777
-0.013077462
-0.013077462
-0.012924777
-0.012772093
-0.012772093
-0.012772093
-0.012924777
-0.013077462
-0.012924777
-0.012924777
-0.013077462
-0.013230147
-0.013230147
-0.013077462
-0.012924777
-0.013077462
-0.013230147
-0.013382832
-0.013230147
-0.012924777
-0.012772093
-0.013077462
-0.013230147
-0.013382832
-0.013382832
-0.013382832
-0.013230147
-0.013230147
-0.013230147
-0.013382832
-0.013535516
-0.013382832
-0.013230147
-0.013230147
-0.013535516
-0.013688201
-0.013382832
-0.013230147
-0.013230147
-0.013382832
-0.013382832
-0.013382832
-0.013230147
-0.013230147
-0.013077462
-0.013077462
-0.013382832
-0.013535516
-0.013535516
-0.013535516
-0.013382832
-0.013230147
-0.013230147
-0.013230147
-0.013382832
-0.013382832
-0.013230147
-0.013077462
-0.013230147
-0.013382832
-0.013535516
-0.013382832
-0.013230147
-0.013077462
-0.013077462
-0.013230147
-0.013230147
-0.013230147
-0.013230147
-0.013077462
-0.012924777
-0.012924777
-0.012924777
-0.013230147
-0.013382832
-0.013230147
-0.012924777
-0.012772093
-0.012924777
-0.013230147
-0.013230147
-0.012924777
-0.012619408
-0.012619408
-0.013077462
-0.013382832
-0.013382832
-0.013230147
-0.013077462
-0.012924777
-0.012924777
-0.013077462
-0.013230147
-0.013382832
-0.013230147
-0.013077462
-0.013077462
-0.013077462
-0.013230147
-0.013077462
-0.012924777
-0.012772093
-0.012772093
-0.012619408
-0.012466722
-0.012466722
-0.012772093
-0.012924777
-0.013077462
-0.013077462
-0.013077462
-0.013230147
-0.013230147
-0.013230147
-0.012924777
-0.012924777
-0.012924777
-0.013077462
-0.013077462
-0.013077462
-0.012772093
-0.012619408
-0.012772093
-0.012924777
-0.013230147
-0.013230147
-0.013230147
-0.013230147
-0.013077462
-0.012924777
-0.012924777
-0.012772093
-0.012619408
-0.012619408
-0.012772093
-0.012924777
-0.013077462
-0.012924777
-0.012924777
-0.012772093
-0.012924777
-0.013077462
-0.013077462
-0.013077462
-0.012924777
-0.012924777
-0.012924777
-0.013230147
-0.013382832
-0.013382832
-0.013230147
-0.013230147
-0.013230147
-0.013230147
-0.013077462
-0.012924777
-0.012924777
-0.013230147
-0.013230147
-0.013230147
-0.013230147
-0.013382832
-0.013382832
-0.013230147
-0.013077462
-0.013077462
-0.013230147
-0.013230147
-0.013382832
-0.013382832
-0.013535516
-0.013535516
-0.013382832
-0.013077462
-0.012924777
-0.012924777
-0.013077462
-0.013382832
-0.013382832
-0.013382832
-0.013382832
-0.013535516
-0.0139935715
-0.014146256
-0.013840887
-0.013688201
-0.013535516
-0.013535516
-0.013382832
-0.013230147
-0.013230147
-0.013382832
-0.013230147
-0.013077462
-0.012924777
-0.013077462
-0.013382832
-0.013535516
-0.013535516
-0.013382832
-0.013230147
-0.012924777
-0.012619408
-0.012772093
-0.013077462
-0.013230147
-0.013535516
-0.013535516
-0.013535516
-0.013382832
-0.012924777
-0.012619408
-0.012619408
-0.012924777
-0.012924777
-0.012924777
-0.012924777
-0.012924777
-0.013077462
-0.013230147
-0.013382832
-0.013382832
-0.012924777
-0.012466722
-0.012466722
-0.012619408
-0.012772093
-0.012772093
-0.012466722
-0.012314037
-0.012466722
-0.012619408
-0.012772093
-0.012619408
-0.012466722
-0.012314037
-0.012314037
-0.012314037
-0.012466722
-0.012619408
-0.012619408
-0.012466722
-0.012161352
-0.012161352
-0.012314037
-0.012314037
-0.012314037
-0.012161352
-0.012008667
-0.011855982
-0.0117032975
-0.011550613
-0.0117032975
-0.011855982
-0.012008667
-0.011855982
-0.0117032975
-0.011550613
-0.011550613
-0.0117032975
-0.0117032975
-0.0117032975
-0.011550613
-0.011550613
-0.011550613
-0.011550613
-0.011397928
-0.011245243
-0.011245243
-0.011397928
-0.011397928
-0.011245243
-0.0110925585
-0.0110925585
-0.010939874
-0.010787189
-0.010634504
-0.010634504
-0.010787189
-0.010787189
-0.010634504
-0.010481819
-0.010329134
-0.010176449
-0.010329134
-0.010481819
-0.010634504
-0.010481819
-0.010329134
-0.010329134
-0.010329134
-0.010329134
-0.010176449
-0.010023763
-0.010023763
-0.010176449
-0.010023763
-0.009871079
-0.009871079
-0.010023763
-0.009871079
-0.009565709
-0.00926034
-0.009413024
-0.009565709
-0.009718394
-0.009565709
-0.009413024
-0.009413024
-0.009718394
-0.009718394
-0.009565709
-0.00926034
-0.00926034
-0.009107655
-0.00895497
-0.0088022845
-0.0086496
-0.008496915
-0.008496915
-0.0086496
-0.0088022845
-0.0088022845
-0.0086496
-0.00834423
-0.00834423
-0.008496915
-0.0086496
-0.008496915
-0.00834423
-0.00834423
-0.008496915
-0.008496915
-0.00834423
-0.008191545
-0.008191545
-0.008191545
-0.008191545
-0.008191545
-0.007886176
-0.0075808065
-0.0077334903
-0.007886176
-0.008038861
-0.008038861
-0.007886176
-0.0077334903
-0.007428121
-0.007428121
-0.007428121
-0.007428121
-0.007428121
-0.007428121
-0.007428121
-0.007275436
-0.0071227513
-0.007275436
-0.007428121
-0.007275436
-0.0071227513
-0.006817381
-0.006817381
-0.006817381
-0.0071227513
-0.007275436
-0.007428121
-0.0071227513
-0.0069700666
-0.0069700666
-0.0069700666
-0.006664696
-0.0065120114
-0.006664696
-0.006817381
-0.006817381
-0.006664696
-0.0065120114
-0.0065120114
-0.0065120114
-0.006664696
-0.006664696
-0.0065120114
-0.0063593267
-0.006206641
-0.006206641
-0.0063593267
-0.0063593267
-0.0063593267
-0.0063593267
-0.006206641
-0.006206641
-0.006053957
-0.0059012715
-0.0059012715
-0.006206641
-0.0063593267
-0.0065120114
-0.0063593267
-0.006206641
-0.006053957
-0.0059012715
-0.0059012715
-0.006053957
-0.006053957
-0.006206641
-0.0063593267
-0.006053957
-0.0057485867
-0.005595902
-0.0059012715
-0.006053957
-0.0059012715
-0.005595902
-0.005443217
-0.005443217
-0.0057485867
-0.0059012715
-0.006053957
-0.0059012715
-0.005595902
-0.005595902
-0.0057485867
-0.0059012715
-0.0059012715
-0.0057485867
-0.005595902
-0.005443217
-0.005595902
-0.0057485867
-0.006053957
-0.006206641
-0.0059012715
-0.005443217
-0.005443217
-0.005595902
-0.0057485867
-0.005595902
-0.0052905325
-0.0051378477
-0.0052905325
-0.005443217
-0.005595902
-0.005595902
-0.005443217
-0.005443217
-0.005595902
-0.005595902
-0.005595902
-0.005443217
-0.0051378477
-0.004985163
-0.004985163
-0.0052905325
-0.005595902
-0.005595902
-0.0052905325
-0.004985163
-0.004985163
-0.0051378477
-0.0051378477
-0.0051378477
-0.004985163
-0.004985163
-0.0051378477
-0.005443217
-0.005595902
-0.0052905325
-0.004985163
-0.0048324773
-0.004985163
-0.0052905325
-0.0051378477
-0.0051378477
-0.004985163
-0.0048324773
-0.0046797935
-0.0046797935
-0.0048324773
-0.0048324773
-0.0046797935
-0.004374423
-0.004527108
-0.0048324773
-0.004985163
-0.004985163
-0.0046797935
-0.004527108
-0.0048324773
-0.0052905325
-0.005443217
-0.0051378477
-0.0048324773
-0.0048324773
-0.0051378477
-0.0051378477
-0.004985163
-0.0046797935
-0.0046797935
-0.0046797935
-0.0046797935
-0.004527108
-0.004527108
-0.004527108
-0.0046797935
-0.0046797935
-0.004527108
-0.004527108
-0.004374423
-0.004374423
-0.004527108
-0.004527108
-0.004527108
-0.0042217383
-0.0042217383
-0.004374423
-0.0046797935
-0.0048324773
-0.0046797935
-0.004527108
-0.004527108
-0.0046797935
-0.0048324773
-0.0048324773
-0.0046797935
-0.0046797935
-0.004527108
-0.004527108
-0.004374423
-0.004374423
-0.004374423
-0.0046797935
-0.004527108
-0.004374423
-0.0042217383
-0.0042217383
-0.0040690536
-0.0040690536
-0.0042217383
-0.004527108
-0.0046797935
-0.004527108
-0.004527108
-0.004527108
-0.004527108
-0.004527108
-0.004374423
-0.0042217383
-0.0042217383
-0.004374423
-0.004527108
-0.004374423
-0.0042217383
-0.004374423
-0.004374423
-0.004374423
-0.0042217383
-0.0042217383
-0.004374423
-0.004374423
-0.004374423
-0.0042217383
-0.004374423
-0.004374423
-0.0042217383
-0.0042217383
-0.0042217383
-0.0040690536
-0.003916368
-0.003916368
-0.003916368
-0.0040690536
-0.0040690536
-0.0040690536
-0.003916368
-0.003916368
-0.0040690536
-0.0040690536
-0.0042217383
-0.0042217383
-0.0042217383
-0.0042217383
-0.003916368
-0.0037636831
-0.0037636831
-0.003916368
-0.0042217383
-0.004374423
-0.0042217383
-0.0040690536
-0.0037636831
-0.0037636831
-0.0037636831
-0.003916368
-0.003916368
-0.003916368
-0.003916368
-0.003916368
-0.0040690536
-0.0042217383
-0.003916368
-0.0037636831
-0.0037636831
-0.003916368
-0.003916368
-0.003916368
-0.003916368
-0.0037636831
-0.0036109984
-0.0037636831
-0.0040690536
-0.0042217383
-0.0040690536
-0.0037636831
-0.0037636831
-0.0037636831
-0.0037636831
-0.0037636831
-0.0036109984
-0.0036109984
-0.003916368
-0.0040690536
-0.0040690536
-0.0037636831
-0.0036109984
-0.003305628
-0.0034583136
-0.0037636831
-0.0037636831
-0.0036109984
-0.0034583136
-0.003305628
-0.0034583136
-0.0034583136
-0.0034583136
-0.003305628
-0.0031529441
-0.0031529441
-0.003305628
-0.0037636831
-0.0037636831
-0.0034583136
-0.0031529441
-0.0030002585
-0.003305628
-0.0034583136
-0.0036109984
-0.0034583136
-0.0031529441
-0.0031529441
-0.0031529441
-0.003305628
-0.0034583136
-0.0037636831
-0.0037636831
-0.0034583136
-0.003305628
-0.003305628
-0.0034583136
-0.0034583136
-0.0031529441
-0.0030002585
-0.0028475737
-0.0031529441
-0.0034583136
-0.003305628
-0.0031529441
-0.0030002585
-0.0031529441
-0.0031529441
-0.0031529441
-0.0031529441
-0.0030002585
-0.0030002585
-0.0030002585
-0.0031529441
-0.0031529441
-0.0031529441
-0.0030002585
-0.0028475737
-0.002694889
-0.002694889
-0.0028475737
-0.0031529441
-0.0031529441
-0.0028475737
-0.002694889
-0.002694889
-0.0028475737
-0.0030002585
-0.0030002585
-0.0028475737
-0.002694889
-0.0028475737
-0.002694889
-0.002694889
-0.002694889
-0.002694889
-0.0028475737
-0.002694889
-0.0025422042
-0.0025422042
-0.0028475737
-0.0030002585
-0.0030002585
-0.0028475737
-0.002694889
-0.002694889
-0.002694889
-0.0025422042
-0.002694889
-0.002694889
-0.002694889
-0.0025422042
-0.002694889
-0.0028475737
-0.0030002585
-0.0028475737
-0.002694889
-0.002694889
-0.0025422042
-0.0023895195
-0.0023895195
-0.0023895195
-0.0023895195
-0.00208415
-0.00208415
-0.0023895195
-0.0025422042
-0.0025422042
-0.0023895195
-0.0022368347
-0.0022368347
-0.0022368347
-0.00208415
-0.00208415
-0.0022368347
-0.0025422042
-0.002694889
-0.0025422042
-0.0022368347
-0.00208415
-0.00208415
-0.0022368347
-0.0023895195
-0.0025422042
-0.002694889
-0.002694889
-0.0025422042
-0.0025422042
-0.002694889
-0.002694889
-0.0022368347
-0.00208415
-0.0022368347
-0.0025422042
-0.002694889
-0.002694889
-0.002694889
-0.002694889
-0.002694889
-0.0025422042
-0.0023895195
-0.0022368347
-0.00208415
-0.00208415
-0.0022368347
-0.0023895195
-0.0023895195
-0.0023895195
-0.0023895195
-0.0023895195
-0.0023895195
-0.0025422042
-0.002694889
-0.0025422042
-0.0023895195
-0.00208415
-0.0022368347
-0.0025422042
-0.002694889
-0.0025422042
-0.0023895195
-0.0023895195
-0.0025422042
-0.0025422042
-0.0025422042
-0.0023895195
-0.0023895195
-0.0023895195
-0.0023895195
-0.0022368347
-0.00208415
-0.0022368347
-0.0023895195
-0.0025422042
-0.0025422042
-0.0025422042
-0.002694889
-0.0028475737
-0.002694889
-0.0023895195
-0.0023895195
-0.0025422042
-0.0028475737
-0.0028475737
-0.0025422042
-0.0023895195
-0.0025422042
-0.002694889
-0.002694889
-0.0025422042
-0.0022368347
-0.0022368347
-0.0022368347
-0.0023895195
-0.0023895195
-0.0022368347
-0.0023895195
-0.002694889
-0.002694889
-0.002694889
-0.0025422042
-0.0025422042
-0.0023895195
-0.00208415
-0.0019314643
-0.00208415
-0.00208415
-0.00208415
-0.00208415
-0.0022368347
-0.0025422042
-0.002694889
-0.0023895195
-0.00208415
-0.00208415
-0.00208415
-0.0022368347
-0.0022368347
-0.0022368347
-0.0023895195
-0.0022368347
-0.0022368347
-0.0022368347
-0.0022368347
-0.0022368347
-0.0022368347
-0.00208415
-0.00208415
-0.0023895195
-0.002694889
-0.002694889
-0.0023895195
-0.0022368347
-0.00208415
-0.0022368347
-0.0022368347
-0.0023895195
-0.0023895195
-0.0023895195
-0.0022368347
-0.0022368347
-0.00208415
-0.0019314643
-0.0017787796
-0.0017787796
-0.0019314643
-0.00208415
-0.0019314643
-0.0017787796
-0.0017787796
-0.0017787796
-0.0019314643
-0.00208415
-0.0022368347
-0.0022368347
-0.0022368347
-0.00208415
-0.0019314643
-0.0017787796
-0.0017787796
-0.0019314643
-0.0019314643
-0.0019314643
-0.0017787796
-0.0017787796
-0.0016260948
-0.001473411
-0.001473411
-0.0017787796
-0.0017787796
-0.0017787796
-0.0017787796
-0.0017787796
-0.0017787796
-0.0017787796
-0.0017787796
-0.0017787796
-0.0019314643
-0.00208415
-0.0019314643
-0.0016260948
-0.0016260948
-0.0017787796
-0.0017787796
-0.0016260948
-0.001473411
-0.001473411
-0.001473411
-0.001473411
-0.0016260948
-0.0017787796
-0.0019314643
-0.0017787796
-0.001473411
-0.0013207244
-0.001473411
-0.0016260948
-0.0017787796
-0.0016260948
-0.001473411
-0.001473411
-0.0016260948
-0.0017787796
-0.0016260948
-0.0016260948
-0.0016260948
-0.0016260948
-0.0016260948
-0.0017787796
-0.0016260948
-0.0016260948
-0.0017787796
-0.0017787796
-0.0016260948
-0.001473411
-0.001473411
-0.001473411
-0.001473411
-0.0013207244
-0.0013207244
-0.0013207244
-0.0011680406
-0.0011680406
-0.0013207244
-0.001473411
-0.0013207244
-0.0013207244
-0.0011680406
-0.0013207244
-0.001473411
-0.001473411
-0.001473411
-0.0011680406
-8.626692E-4
-8.626692E-4
-0.0011680406
-0.0013207244
-0.0011680406
-8.626692E-4
-8.626692E-4
-0.0010153558
-0.0011680406
-0.0013207244
-0.0013207244
-0.0011680406
-0.0011680406
-0.0011680406
-0.0011680406
-0.0011680406
-0.0013207244
-0.0016260948
-0.0017787796
-0.0016260948
-0.0011680406
-7.099863E-4
-8.626692E-4
-0.0011680406
-0.0013207244
-0.0011680406
-8.626692E-4
-8.626692E-4
-8.626692E-4
-0.0011680406
-0.0011680406
-0.0011680406
-0.0011680406
-0.0011680406
-0.0011680406
-0.001473411
-0.001473411
-0.0013207244
-0.0011680406
-0.0011680406
-0.0013207244
-0.0011680406
-0.0010153558
-0.0011680406
-0.0013207244
-0.001473411
-0.001473411
-0.0013207244
-0.0013207244
-0.001473411
-0.001473411
-0.001473411
-0.001473411
-0.0011680406
-0.0010153558
-0.0010153558
-0.0011680406
-0.0013207244
-0.0013207244
-0.0010153558
-8.626692E-4
-7.099863E-4
-8.626692E-4
-0.0011680406
-0.0011680406
-0.0010153558
-8.626692E-4
-0.0010153558
-0.0013207244
-0.0016260948
-0.001473411
-0.0011680406
-8.626692E-4
-8.626692E-4
-0.0010153558
-0.0013207244
-0.0016260948
-0.0016260948
-0.001473411
-0.0013207244
-0.0011680406
-0.0011680406
-0.0011680406
-0.0013207244
-0.001473411
-0.0013207244
-0.0013207244
-0.0013207244
-0.0013207244
-0.0013207244
-0.0013207244
-0.0013207244
-0.0013207244
-0.0013207244
-0.0013207244
-0.0013207244
-0.0013207244
-0.0013207244
-0.0013207244
-0.0011680406
-0.0011680406
-0.0011680406
-0.0011680406
-0.0010153558
-8.626692E-4
-8.626692E-4
-0.0010153558
-0.0013207244
-0.001473411
-0.0013207244
-0.0010153558
-0.0010153558
-0.0010153558
-0.0011680406
-0.0013207244
-0.001473411
-0.0016260948
-0.001473411
-0.001473411
-0.0016260948
-0.0016260948
-0.001473411
-0.0013207244
-0.0013207244
-0.0013207244
-0.001473411
-0.001473411
-0.001473411
-0.001473411
-0.0013207244
-0.0011680406
-0.0011680406
-0.0013207244
-0.001473411
-0.0016260948
-0.001473411
-0.001473411
-0.0013207244
-0.0011680406
-0.0011680406
-0.0013207244
-0.001473411
-0.0013207244
-0.0010153558
-0.0010153558
-0.0010153558
-0.0013207244
-0.001473411
-0.001473411
-0.001473411
-0.0013207244
-0.0011680406
-0.0011680406
-0.0011680406
-0.0011680406
-0.0013207244
-0.0013207244
-0.0013207244
-0.001473411
-0.001473411
-0.0013207244
-0.0013207244
-0.0013207244
-0.0013207244
-0.001473411
-0.001473411
-0.0013207244
-0.0011680406
-0.0010153558
-0.0010153558
-0.0010153558
-0.0011680406
-0.0013207244
-0.001473411
-0.001473411
-0.0013207244
-0.0013207244
-0.0013207244
-0.0013207244
-0.0011680406
-0.0011680406
-0.0011680406
-0.0011680406
-0.0011680406
-0.0013207244
-0.001473411
-0.001473411
-0.0013207244
-0.0013207244
-0.001473411
-0.001473411
-0.001473411
-0.0013207244
-0.0010153558
-0.0010153558
-0.0010153558
-0.0010153558
-0.0011680406
-0.0011680406
-0.0011680406
-0.0011680406
-0.0011680406
-0.0010153558
-8.626692E-4
-8.626692E-4
-8.626692E-4
-8.626692E-4
-0.0010153558
-0.0013207244
-0.0011680406
-0.0010153558
-7.099863E-4
-7.099863E-4
-8.626692E-4
-0.0010153558
-0.0011680406
-0.0013207244
-0.0010153558
-7.099863E-4
-5.5730157E-4
-7.099863E-4
-0.0010153558
-0.0011680406
-0.0011680406
-0.0011680406
-0.0010153558
-8.626692E-4
-8.626692E-4
-8.626692E-4
-0.0010153558
-0.0011680406
-0.0011680406
-0.0011680406
-0.0010153558
-0.0010153558
-0.0011680406
-0.0011680406
-0.0013207244
-0.0013207244
-0.0013207244
-0.0011680406
-0.0010153558
-0.0010153558
-0.0011680406
-0.0011680406
-0.0011680406
-0.0010153558
-8.626692E-4
-7.099863E-4
-5.5730157E-4
-8.626692E-4
-0.0010153558
-0.0010153558
-7.099863E-4
-5.5730157E-4
-5.5730157E-4
-8.626692E-4
-8.626692E-4
-8.626692E-4
-7.099863E-4
-7.099863E-4
-8.626692E-4
-8.626692E-4
-7.099863E-4
-5.5730157E-4
-5.5730157E-4
-7.099863E-4
-8.626692E-4
-8.626692E-4
-8.626692E-4
-8.626692E-4
-8.626692E-4
-8.626692E-4
-8.626692E-4
-8.626692E-4
-8.626692E-4
-8.626692E-4
-0.0010153558
-0.0011680406
-0.0011680406
-0.0010153558
-7.099863E-4
-5.5730157E-4
-7.099863E-4
-7.099863E-4
-7.099863E-4
-5.5730157E-4
-5.5730157E-4
-7.099863E-4
-8.626692E-4
-0.0010153558
-8.626692E-4
-7.099863E-4
-5.5730157E-4
-5.5730157E-4
-5.5730157E-4
-8.626692E-4
-0.0010153558
-0.0010153558
-0.0010153558
-0.0010153558
-0.0010153558
-8.626692E-4
-7.099863E-4
-8.626692E-4
-0.0010153558
-0.0010153558
-8.626692E-4
-7.099863E-4
-7.099863E-4
-8.626692E-4
-0.0010153558
-0.0011680406
-0.0011680406
-0.0010153558
-7.099863E-4
-4.0461496E-4
-4.0461496E-4
-7.099863E-4
-0.0010153558
-8.626692E-4
-7.099863E-4
-7.099863E-4
-0.0010153558
-8.626692E-4
-5.5730157E-4
-9.924546E-5
-2.519302E-4
-5.5730157E-4
-0.0010153558
-0.0010153558
-5.5730157E-4
-4.0461496E-4
-5.5730157E-4
-7.099863E-4
-7.099863E-4
-7.099863E-4
-7.099863E-4
-7.099863E-4
-7.099863E-4
-8.626692E-4
-7.099863E-4
-4.0461496E-4
-2.519302E-4
-4.0461496E-4
-7.099863E-4
-7.099863E-4
-7.099863E-4
-7.099863E-4
-7.099863E-4
-7.099863E-4
-5.5730157E-4
-2.519302E-4
-2.519302E-4
-4.0461496E-4
-7.099863E-4
-0.0010153558
-8.626692E-4
-5.5730157E-4
-5.5730157E-4
-7.099863E-4
-7.099863E-4
-7.099863E-4
-7.099863E-4
-7.099863E-4
-7.099863E-4
-5.5730157E-4
-7.099863E-4
-8.626692E-4
-8.626692E-4
-8.626692E-4
-8.626692E-4
-8.626692E-4
-8.626692E-4
-8.626692E-4
-8.626692E-4
-8.626692E-4
-7.099863E-4
-7.099863E-4
-7.099863E-4
-8.626692E-4
-8.626692E-4
-8.626692E-4
-0.0011680406
-0.0013207244
-0.0013207244
-0.0011680406
-0.0010153558
-0.0010153558
-0.0013207244
-0.0013207244
-0.0013207244
-0.0011680406
-0.0010153558
-0.0011680406
-0.0013207244
-0.001473411
-0.0011680406
-8.626692E-4
-8.626692E-4
-8.626692E-4
-8.626692E-4
-0.0010153558
-0.0010153558
-0.0013207244
-0.001473411
-0.0013207244
-0.0011680406
-0.0010153558
-8.626692E-4
-0.0010153558
-0.0010153558
-0.0010153558
-8.626692E-4
-8.626692E-4
-8.626692E-4
-0.0011680406
-0.0013207244
-0.0011680406
-0.0010153558
-8.626692E-4
-8.626692E-4
-0.0010153558
-0.0010153558
-0.0010153558
-0.0010153558
-0.0010153558
-0.0011680406
-0.0013207244
-0.0013207244
-0.0011680406
-0.0010153558
-0.0010153558
-0.0013207244
-0.0016260948
-0.0016260948
-0.0013207244
-0.0011680406
-0.0010153558
-0.0011680406
-0.0013207244
-0.001473411
-0.0013207244
-0.0010153558
-0.0010153558
-0.0013207244
-0.0016260948
-0.0016260948
-0.001473411
-0.0011680406
-0.0011680406
-0.0013207244
-0.001473411
-0.0017787796
-0.0017787796
-0.0017787796
-0.0016260948
-0.001473411
-0.0011680406
-0.0011680406
-0.001473411
-0.0016260948
-0.0016260948
-0.0013207244
-0.0013207244
-0.0013207244
-0.001473411
-0.0017787796
-0.0017787796
-0.0017787796
-0.0017787796
-0.0016260948
-0.001473411
-0.001473411
-0.0016260948
-0.0019314643
-0.00208415
-0.0019314643
-0.0017787796
-0.0016260948
-0.0016260948
-0.0016260948
-0.001473411
-0.001473411
-0.0016260948
-0.0017787796
-0.0017787796
-0.0019314643
-0.0017787796
-0.0016260948
-0.0017787796
-0.00208415
-0.0022368347
-0.0022368347
-0.0022368347
-0.0023895195
-0.0023895195
-0.00208415
-0.0017787796
-0.0017787796
-0.0017787796
-0.00208415
-0.00208415
-0.0022368347
-0.00208415
-0.0017787796
-0.0017787796
-0.0019314643
-0.0022368347
-0.0023895195
-0.0025422042
-0.0023895195
-0.00208415
-0.0019314643
-0.00208415
-0.0022368347
-0.0023895195
-0.0023895195
-0.0023895195
-0.0025422042
-0.0025422042
-0.0023895195
-0.0022368347
-0.0022368347
-0.0022368347
-0.0022368347
-0.0022368347
-0.0022368347
-0.0023895195
-0.0025422042
-0.0025422042
-0.0025422042
-0.0025422042
-0.0025422042
-0.002694889
-0.0028475737
-0.0028475737
-0.0028475737
-0.002694889
-0.002694889
-0.002694889
-0.002694889
-0.0025422042
-0.0023895195
-0.0023895195
-0.0025422042
-0.0025422042
-0.0025422042
-0.0025422042
-0.0025422042
-0.002694889
-0.0028475737
-0.002694889
-0.0025422042
-0.002694889
-0.0030002585
-0.0030002585
-0.002694889
-0.0025422042
-0.0025422042
-0.0028475737
-0.003305628
-0.0034583136
-0.003305628
-0.0030002585
-0.0025422042
-0.0025422042
-0.002694889
-0.0030002585
-0.0031529441
-0.0030002585
-0.0030002585
-0.0030002585
-0.003305628
-0.003305628
-0.003305628
-0.003305628
-0.003305628
-0.0031529441
-0.0031529441
-0.0030002585
-0.0030002585
-0.0031529441
-0.003305628
-0.0031529441
-0.0031529441
-0.003305628
-0.0034583136
-0.003305628
-0.003305628
-0.0034583136
-0.0034583136
-0.003305628
-0.0030002585
-0.0031529441
-0.0034583136
-0.0036109984
-0.0036109984
-0.003305628
-0.0030002585
-0.0030002585
-0.0030002585
-0.0031529441
-0.003305628
-0.003305628
-0.003305628
-0.0031529441
-0.0031529441
-0.0031529441
-0.0031529441
-0.0034583136
-0.0036109984
-0.003916368
-0.0037636831
-0.0034583136
-0.003305628
-0.003305628
-0.0034583136
-0.0036109984
-0.0037636831
-0.0037636831
-0.003916368
-0.0040690536
-0.003916368
-0.0036109984
-0.0034583136
-0.003305628
-0.003305628
-0.0036109984
-0.0040690536
-0.0042217383
-0.0040690536
-0.0037636831
-0.0036109984
-0.0037636831
-0.0040690536
-0.0042217383
-0.003916368
-0.0034583136
-0.003305628
-0.0036109984
-0.003916368
-0.0040690536
-0.0037636831
-0.0036109984
-0.0036109984
-0.003916368
-0.0042217383
-0.0040690536
-0.0037636831
-0.0034583136
-0.0036109984
-0.0040690536
-0.0042217383
-0.0040690536
-0.003916368
-0.003916368
-0.0040690536
-0.0040690536
-0.003916368
-0.0040690536
-0.0042217383
-0.0042217383
-0.0042217383
-0.0040690536
-0.003916368
-0.0040690536
-0.0040690536
-0.0040690536
-0.003916368
-0.0042217383
-0.0046797935
-0.0048324773
-0.004527108
-0.0040690536
-0.003916368
-0.0040690536
-0.0042217383
-0.004374423
-0.004527108
-0.004374423
-0.004374423
-0.004374423
-0.004374423
-0.004527108
-0.004374423
-0.004374423
-0.004374423
-0.0042217383
-0.0042217383
-0.004374423
-0.004527108
-0.004527108
-0.004374423
-0.004374423
-0.004527108
-0.004527108
-0.004527108
-0.004527108
-0.0046797935
-0.0046797935
-0.004374423
-0.004374423
-0.004527108
-0.004985163
-0.004985163
-0.0048324773
-0.0046797935
-0.0048324773
-0.0051378477
-0.0051378477
-0.0048324773
-0.0046797935
-0.0046797935
-0.0046797935
-0.0046797935
-0.004985163
-0.004985163
-0.004985163
-0.004985163
-0.004985163
-0.004985163
-0.0048324773
-0.0048324773
-0.004985163
-0.0051378477
-0.0052905325
-0.0051378477
-0.0048324773
-0.0048324773
-0.0051378477
-0.0052905325
-0.0052905325
-0.0051378477
-0.004985163
-0.0048324773
-0.0051378477
-0.0052905325
-0.0052905325
-0.0051378477
-0.004985163
-0.004985163
-0.004985163
-0.004985163
-0.004985163
-0.0051378477
-0.005443217
-0.005443217
-0.0052905325
-0.0051378477
-0.0051378477
-0.005443217
-0.005595902
-0.005595902
-0.005443217
-0.005443217
-0.005595902
-0.0057485867
-0.0059012715
-0.0059012715
-0.0057485867
-0.0057485867
-0.005595902
-0.005595902
-0.005595902
-0.005595902
-0.005595902
-0.0057485867
-0.0057485867
-0.005443217
-0.005443217
-0.005595902
-0.0057485867
-0.006053957
-0.0059012715
-0.0057485867
-0.005595902
-0.005595902
-0.005595902
-0.0057485867
-0.0057485867
-0.0057485867
-0.0057485867
-0.0057485867
-0.0059012715
-0.0059012715
-0.0059012715
-0.0057485867
-0.0057485867
-0.0059012715
-0.006053957
-0.0063593267
-0.0065120114
-0.0063593267
-0.006206641
-0.0059012715
-0.0059012715
-0.006053957
-0.006206641
-0.006206641
-0.006206641
-0.0063593267
-0.006206641
-0.0059012715
-0.0059012715
-0.006053957
-0.0063593267
-0.0063593267
-0.0063593267
-0.0063593267
-0.006206641
-0.006206641
-0.006206641
-0.006206641
-0.0059012715
-0.0057485867
-0.0059012715
-0.006206641
-0.0065120114
-0.006664696
-0.006664696
-0.0063593267
-0.006206641
-0.006206641
-0.006053957
-0.006053957
-0.006053957
-0.006053957
-0.006206641
-0.006206641
-0.0063593267
-0.0063593267
-0.0065120114
-0.006664696
-0.006664696
-0.0065120114
-0.0063593267
-0.0063593267
-0.0063593267
-0.0065120114
-0.006664696
-0.006664696
-0.0065120114
-0.0065120114
-0.0065120114
-0.0065120114
-0.006664696
-0.006817381
-0.006817381
-0.0065120114
-0.0063593267
-0.006664696
-0.0069700666
-0.0069700666
-0.0065120114
-0.006206641
-0.006206641
-0.0065120114
-0.0065120114
-0.006664696
-0.006817381
-0.006664696
-0.0063593267
-0.006206641
-0.006053957
-0.006053957
-0.006206641
-0.0063593267
-0.0065120114
-0.0065120114
-0.0065120114
-0.0065120114
-0.0065120114
-0.0065120114
-0.0063593267
-0.0063593267
-0.0065120114
-0.006664696
-0.006817381
-0.006664696
-0.0065120114
-0.0063593267
-0.0063593267
-0.0065120114
-0.006664696
-0.0069700666
-0.006817381
-0.0065120114
-0.0065120114
-0.006817381
-0.0069700666
-0.006817381
-0.0065120114
-0.0063593267
-0.006664696
-0.006817381
-0.006664696
-0.0063593267
-0.0063593267
-0.0063593267
-0.0065120114
-0.0065120114
-0.0063593267
-0.006206641
-0.0063593267
-0.0065120114
-0.006664696
-0.0065120114
-0.0065120114
-0.006664696
-0.006664696
-0.0065120114
-0.0065120114
-0.006817381
-0.0069700666
-0.0069700666
-0.006817381
-0.006664696
-0.0065120114
-0.0065120114
-0.0065120114
-0.006664696
-0.006817381
-0.006664696
-0.0065120114
-0.0065120114
-0.0065120114
-0.0065120114
-0.0065120114
-0.0065120114
-0.006817381
-0.0069700666
-0.0069700666
-0.006817381
-0.006664696
-0.0065120114
-0.006664696
-0.006664696
-0.0065120114
-0.0063593267
-0.0063593267
-0.0063593267
-0.0065120114
-0.006817381
-0.006664696
-0.0065120114
-0.0065120114
-0.0063593267
-0.0063593267
-0.0065120114
-0.006664696
-0.006664696
-0.006664696
-0.006664696
-0.0065120114
-0.0065120114
-0.0065120114
-0.0063593267
-0.0063593267
-0.006664696
-0.0069700666
-0.0069700666
-0.006817381
-0.006664696
-0.0065120114
-0.0065120114
-0.006664696
-0.0065120114
-0.0063593267
-0.006206641
-0.0063593267
-0.006664696
-0.006664696
-0.0065120114
-0.006206641
-0.006206641
-0.0063593267
-0.0065120114
-0.0065120114
-0.0065120114
-0.0063593267
-0.0065120114
-0.006664696
-0.006664696
-0.006664696
-0.006664696
-0.006664696
-0.006664696
-0.0065120114
-0.0063593267
-0.0065120114
-0.0065120114
-0.0065120114
-0.0063593267
-0.0063593267
-0.0063593267
-0.006206641
-0.006206641
-0.0063593267
-0.006206641
-0.006053957
-0.006053957
-0.006206641
-0.0063593267
-0.0063593267
-0.0065120114
-0.0065120114
-0.0063593267
-0.006053957
-0.0059012715
-0.0059012715
-0.006206641
-0.0063593267
-0.0063593267
-0.0063593267
-0.0063593267
-0.0065120114
-0.0065120114
-0.0065120114
-0.0065120114
-0.0063593267
-0.0063593267
-0.006206641
-0.006206641
-0.006053957
-0.006053957
-0.0059012715
-0.0057485867
-0.0057485867
-0.006053957
-0.006206641
-0.006053957
-0.0059012715
-0.0059012715
-0.006053957
-0.006206641
-0.0063593267
-0.006206641
-0.0059012715
-0.0059012715
-0.0059012715
-0.006053957
-0.0059012715
-0.0059012715
-0.0059012715
-0.006053957
-0.006053957
-0.006053957
-0.006206641
-0.006206641
-0.0059012715
-0.0057485867
-0.0057485867
-0.0057485867
-0.0059012715
-0.006053957
-0.006053957
-0.0059012715
-0.0057485867
-0.005595902
-0.005443217
-0.005443217
-0.005595902
-0.0057485867
-0.0059012715
-0.0059012715
-0.0057485867
-0.005595902
-0.0052905325
-0.0052905325
-0.005443217
-0.005595902
-0.0059012715
-0.0059012715
-0.0057485867
-0.0057485867
-0.005595902
-0.005595902
-0.0057485867
-0.0059012715
-0.0057485867
-0.005595902
-0.005595902
-0.005443217
-0.005595902
-0.005595902
-0.0057485867
-0.0057485867
-0.005595902
-0.005595902
-0.005443217
-0.005595902
-0.0057485867
-0.0059012715
-0.0057485867
-0.0057485867
-0.0057485867
-0.0057485867
-0.005595902
-0.005443217
-0.0052905325
-0.0052905325
-0.0052905325
-0.005443217
-0.005595902
-0.0057485867
-0.005595902
-0.005443217
-0.0052905325
-0.0052905325
-0.0052905325
-0.0052905325
-0.0051378477
-0.0051378477
-0.0051378477
-0.005443217
-0.0057485867
-0.005595902
-0.005443217
-0.0052905325
-0.0051378477
-0.0052905325
-0.0052905325
-0.0052905325
-0.0052905325
-0.0051378477
-0.004985163
-0.0051378477
-0.005443217
-0.005595902
-0.005595902
-0.005443217
-0.0052905325
-0.0052905325
-0.0052905325
-0.0052905325
-0.0051378477
-0.0052905325
-0.005443217
-0.005443217
-0.005443217
-0.0052905325
-0.0051378477
-0.0051378477
-0.005443217
-0.0057485867
-0.0059012715
-0.005595902
-0.0052905325
-0.0052905325
-0.005443217
-0.005595902
-0.005595902
-0.0052905325
-0.0051378477
-0.0051378477
-0.005443217
-0.005595902
-0.005595902
-0.005595902
-0.005443217
-0.0052905325
-0.0052905325
-0.005443217
-0.0057485867
-0.005595902
-0.005443217
-0.0052905325
-0.005443217
-0.005595902
-0.005595902
-0.005595902
-0.005443217
-0.0052905325
-0.005443217
-0.005595902
-0.0057485867
-0.0059012715
-0.0057485867
-0.005443217
-0.005443217
-0.005443217
-0.005443217
-0.005443217
-0.005595902
-0.005595902
-0.005595902
-0.005595902
-0.005595902
-0.005595902
-0.005443217
-0.0052905325
-0.005443217
-0.005595902
-0.005595902
-0.005595902
-0.0057485867
-0.0059012715
-0.006053957
-0.0059012715
-0.0057485867
-0.0057485867
-0.005595902
-0.005595902
-0.005443217
-0.005443217
-0.0052905325
-0.005443217
-0.005595902
-0.0057485867
-0.005595902
-0.0052905325
-0.0052905325
-0.005443217
-0.0057485867
-0.005595902
-0.005595902
-0.005595902
-0.0057485867
-0.0057485867
-0.005443217
-0.005443217
-0.005595902
-0.0059012715
-0.0057485867
-0.005443217
-0.005443217
-0.005595902
-0.0057485867
-0.0059012715
-0.0057485867
-0.005595902
-0.005595902
-0.0057485867
-0.0059012715
-0.0059012715
-0.0059012715
-0.0059012715
-0.0059012715
-0.0059012715
-0.0057485867
-0.005595902
-0.0059012715
-0.006053957
-0.0059012715
-0.0057485867
-0.005595902
-0.005595902
-0.0057485867
-0.0059012715
-0.006053957
-0.006053957
-0.0059012715
-0.0059012715
-0.006053957
-0.006053957
-0.0059012715
-0.0057485867
-0.0059012715
-0.006206641
-0.006206641
-0.006053957
-0.0057485867
-0.005595902
-0.0057485867
-0.0059012715
-0.006206641
-0.006206641
-0.006206641
-0.006206641
-0.006053957
-0.006053957
-0.006053957
-0.0059012715
-0.0059012715
-0.006053957
-0.006206641
-0.006206641
-0.006053957
-0.006053957
-0.006206641
-0.0063593267
-0.0065120114
-0.0063593267
-0.0063593267
-0.006664696
-0.006664696
-0.0065120114
-0.0063593267
-0.006206641
-0.0063593267
-0.0063593267
-0.006206641
-0.006206641
-0.0063593267
-0.0065120114
-0.0065120114
-0.0065120114
-0.0065120114
-0.0063593267
-0.0063593267
-0.0065120114
-0.0065120114
-0.0065120114
-0.0063593267
-0.0063593267
-0.0065120114
-0.0065120114
-0.0063593267
-0.0063593267
-0.0063593267
-0.0065120114
-0.006664696
-0.0065120114
-0.0063593267
-0.0063593267
-0.0063593267
-0.0065120114
-0.006664696
-0.006817381
-0.006817381
-0.006664696
-0.0065120114
-0.0065120114
-0.0063593267
-0.0063593267
-0.006664696
-0.0069700666
-0.0069700666
-0.006817381
-0.006664696
-0.006817381
-0.006817381
-0.006664696
-0.006664696
-0.006817381
-0.0069700666
-0.0069700666
-0.006817381
-0.006664696
-0.006817381
-0.006817381
-0.0069700666
-0.0069700666
-0.0071227513
-0.007428121
-0.007428121
-0.007428121
-0.007428121
-0.007428121
-0.007275436
-0.007275436
-0.0071227513
-0.0071227513
-0.0071227513
-0.0069700666
-0.006664696
-0.0065120114
-0.006664696
-0.0069700666
-0.007275436
-0.007428121
-0.0075808065
-0.007428121
-0.007428121
-0.0075808065
-0.0077334903
-0.007886176
-0.0077334903
-0.007428121
-0.007275436
-0.007275436
-0.007428121
-0.007428121
-0.007275436
-0.007428121
-0.0075808065
-0.007428121
-0.007428121
-0.007275436
-0.0075808065
-0.0077334903
-0.0077334903
-0.0075808065
-0.007428121
-0.0075808065
-0.0077334903
-0.0077334903
-0.0075808065
-0.007428121
-0.007275436
-0.0071227513
-0.0071227513
-0.007275436
-0.0077334903
-0.008038861
-0.007886176
-0.0077334903
-0.0075808065
-0.0075808065
-0.0077334903
-0.0077334903
-0.0077334903
-0.0077334903
-0.0077334903
-0.0077334903
-0.0075808065
-0.007428121
-0.0075808065
-0.0077334903
-0.008038861
-0.008191545
-0.008038861
-0.0077334903
-0.0075808065
-0.007886176
-0.008191545
-0.008191545
-0.008038861
-0.007886176
-0.008038861
-0.008191545
-0.008191545
-0.007886176
-0.007886176
-0.008038861
-0.008038861
-0.008038861
-0.0077334903
-0.0077334903
-0.007886176
-0.008191545
-0.008191545
-0.008191545
-0.007886176
-0.0077334903
-0.0077334903
-0.0077334903
-0.007886176
-0.008191545
-0.00834423
-0.00834423
-0.008191545
-0.008038861
-0.008038861
-0.008038861
-0.008191545
-0.008191545
-0.008191545
-0.008038861
-0.008191545
-0.008191545
-0.008191545
-0.008191545
-0.008191545
-0.008191545
-0.008191545
-0.008191545
-0.008191545
-0.00834423
-0.008496915
-0.008496915
-0.00834423
-0.008191545
-0.008191545
-0.00834423
-0.008496915
-0.008496915
-0.008496915
-0.008496915
-0.008496915
-0.00834423
-0.00834423
-0.008496915
-0.008496915
-0.008191545
-0.008038861
-0.007886176
-0.008038861
-0.008191545
-0.008191545
-0.00834423
-0.00834423
-0.00834423
-0.008191545
-0.007886176
-0.007886176
-0.008191545
-0.008496915
-0.0086496
-0.008496915
-0.00834423
-0.008038861
-0.007886176
-0.007886176
-0.008038861
-0.00834423
-0.0086496
-0.0086496
-0.0086496
-0.00834423
-0.008038861
-0.007886176
-0.007886176
-0.008191545
-0.00834423
-0.008496915
-0.008496915
-0.00834423
-0.008038861
-0.008038861
-0.008191545
-0.00834423
-0.00834423
-0.008191545
-0.008191545
-0.00834423
-0.0086496
-0.0086496
-0.00834423
-0.008038861
-0.008038861
-0.008191545
-0.008191545
-0.00834423
-0.00834423
-0.00834423
-0.008191545
-0.008191545
-0.008191545
-0.00834423
-0.008191545
-0.008038861
-0.008191545
-0.008191545
-0.00834423
-0.00834423
-0.00834423
-0.00834423
-0.008191545
-0.008038861
-0.007886176
-0.008038861
-0.00834423
-0.00834423
-0.008038861
-0.0077334903
-0.007886176
-0.008191545
-0.00834423
-0.008496915
-0.00834423
-0.008038861
-0.0077334903
-0.0077334903
-0.0077334903
-0.0075808065
-0.0075808065
-0.007886176
-0.008038861
-0.00834423
-0.008191545
-0.007886176
-0.0075808065
-0.007428121
-0.0077334903
-0.007886176
-0.007886176
-0.0077334903
-0.0075808065
-0.0077334903
-0.0077334903
-0.007886176
-0.008038861
-0.008191545
-0.008191545
-0.008038861
-0.007886176
-0.0075808065
-0.0075808065
-0.0077334903
-0.007886176
-0.007886176
-0.0075808065
-0.0075808065
-0.0077334903
-0.007886176
-0.007886176
-0.0077334903
-0.0075808065
-0.007428121
-0.007428121
-0.007428121
-0.007428121
-0.0077334903
-0.0077334903
-0.0077334903
-0.0075808065
-0.0077334903
-0.008038861
-0.007886176
-0.0075808065
-0.007275436
-0.007275436
-0.0075808065
-0.0077334903
-0.007886176
-0.007886176
-0.007886176
-0.0077334903
-0.0077334903
-0.0077334903
-0.0075808065
-0.007428121
-0.0075808065
-0.0075808065
-0.0075808065
-0.0075808065
-0.0075808065
-0.0075808065
-0.007428121
-0.007428121
-0.007275436
-0.0071227513
-0.007275436
-0.0075808065
-0.0077334903
-0.0075808065
-0.007428121
-0.007428121
-0.007428121
-0.007428121
-0.007428121
-0.007275436
-0.0071227513
-0.0071227513
-0.007275436
-0.007275436
-0.007428121
-0.007428121
-0.007428121
-0.007428121
-0.0071227513
-0.0071227513
-0.0069700666
-0.006817381
-0.006817381
-0.006817381
-0.0071227513
-0.007275436
-0.007275436
-0.0069700666
-0.006664696
-0.006664696
-0.0069700666
-0.007275436
-0.007275436
-0.0071227513
-0.0071227513
-0.0069700666
-0.006664696
-0.0065120114
-0.006664696
-0.0069700666
-0.007275436
-0.0071227513
-0.006817381
-0.006817381
-0.0071227513
-0.007275436
-0.0071227513
-0.0069700666
-0.0069700666
-0.0071227513
-0.0071227513
-0.0069700666
-0.0069700666
-0.0071227513
-0.0069700666
-0.006817381
-0.006817381
-0.0069700666
-0.0069700666
-0.0069700666
-0.006817381
-0.006817381
-0.006664696
-0.006664696
-0.006664696
-0.006664696
-0.0065120114
-0.0065120114
-0.0065120114
-0.0065120114
-0.0063593267
-0.006206641
-0.0063593267
-0.0063593267
-0.0065120114
-0.0065120114
-0.0063593267
-0.0063593267
-0.0065120114
-0.0065120114
-0.006664696
-0.006817381
-0.006817381
-0.006664696
-0.0065120114
-0.0063593267
-0.006206641
-0.006206641
-0.006206641
-0.006206641
-0.006053957
-0.006053957
-0.0059012715
-0.006053957
-0.006206641
-0.0063593267
-0.0063593267
-0.0063593267
-0.006206641
-0.0063593267
-0.0063593267
-0.0063593267
-0.006206641
-0.006206641
-0.006206641
-0.0063593267
-0.0065120114
-0.0063593267
-0.006206641
-0.006053957
-0.006053957
-0.006053957
-0.006053957
-0.006053957
-0.006053957
-0.006053957
-0.006053957
-0.006053957
-0.0059012715
-0.0057485867
-0.0059012715
-0.006053957
-0.006206641
-0.006206641
-0.006206641
-0.0059012715
-0.0057485867
-0.0057485867
-0.0059012715
-0.0059012715
-0.0059012715
-0.0057485867
-0.0059012715
-0.006053957
-0.0059012715
-0.005595902
-0.005443217
-0.005443217
-0.005443217
-0.0057485867
-0.006053957
-0.006053957
-0.0059012715
-0.005595902
-0.005443217
-0.005595902
-0.0057485867
-0.005595902
-0.005595902
-0.005595902
-0.0057485867
-0.0057485867
-0.0057485867
-0.005595902
-0.005595902
-0.005595902
-0.0057485867
-0.005595902
-0.005595902
-0.005595902
-0.005443217
-0.0052905325
-0.0051378477
-0.0051378477
-0.0052905325
-0.005595902
-0.005595902
-0.005595902
-0.005443217
-0.0052905325
-0.0052905325
-0.0052905325
-0.005443217
-0.005443217
-0.005443217
-0.005595902
-0.005595902
-0.005595902
-0.005595902
-0.005443217
-0.005443217
-0.0052905325
-0.0051378477
-0.0051378477
-0.0052905325
-0.0052905325
-0.0052905325
-0.0051378477
-0.0052905325
-0.005443217
-0.005443217
-0.0051378477
-0.0048324773
-0.0048324773
-0.004985163
-0.0051378477
-0.004985163
-0.004985163
-0.004985163
-0.0051378477
-0.0052905325
-0.0052905325
-0.0052905325
-0.005443217
-0.005443217
-0.005443217
-0.0052905325
-0.0051378477
-0.0051378477
-0.0051378477
-0.0052905325
-0.005443217
-0.005443217
-0.0052905325
-0.0051378477
-0.004985163
-0.004985163
-0.0051378477
-0.004985163
-0.0048324773
-0.0048324773
-0.0051378477
-0.0052905325
-0.0051378477
-0.004985163
-0.004985163
-0.0051378477
-0.0052905325
-0.0051378477
-0.0051378477
-0.004985163
-0.0048324773
-0.004527108
-0.004374423
-0.004527108
-0.0048324773
-0.0051378477
-0.0052905325
-0.0052905325
-0.004985163
-0.0048324773
-0.004527108
-0.0046797935
-0.0048324773
-0.0048324773
-0.0046797935
-0.004374423
-0.004374423
-0.0046797935
-0.0048324773
-0.0048324773
-0.0046797935
-0.0046797935
-0.0046797935
-0.0046797935
-0.0046797935
-0.0046797935
-0.0046797935
-0.004527108
-0.004374423
-0.004527108
-0.0046797935
-0.0046797935
-0.004527108
-0.0046797935
-0.0048324773
-0.004985163
-0.0048324773
-0.0046797935
-0.0046797935
-0.0048324773
-0.0048324773
-0.0046797935
-0.0046797935
-0.004527108
-0.004527108
-0.0048324773
-0.0051378477
-0.0051378477
-0.0048324773
-0.0046797935
-0.0048324773
-0.004985163
-0.004985163
-0.0046797935
-0.004527108
-0.004527108
-0.0048324773
-0.0051378477
-0.0052905325
-0.0051378477
-0.0048324773
-0.004527108
-0.004527108
-0.004374423
-0.004527108
-0.0046797935
-0.0048324773
-0.0048324773
-0.0046797935
-0.0046797935
-0.0046797935
-0.0048324773
-0.004985163
-0.004985163
-0.0048324773
-0.0046797935
-0.0046797935
-0.0046797935
-0.0048324773
-0.0046797935
-0.004527108
-0.0046797935
-0.004985163
-0.0051378477
-0.004985163
-0.0048324773
-0.0046797935
-0.004527108
-0.0046797935
-0.0048324773
-0.004985163
-0.004985163
-0.004985163
-0.0048324773
-0.0048324773
-0.0048324773
-0.004985163
-0.0052905325
-0.0052905325
-0.0051378477
-0.004985163
-0.0048324773
-0.004985163
-0.0051378477
-0.0051378477
-0.0051378477
-0.004985163
-0.004985163
-0.004985163
-0.004985163
-0.0051378477
-0.0052905325
-0.005443217
-0.0051378477
-0.004985163
-0.0046797935
-0.0046797935
-0.0048324773
-0.004985163
-0.0051378477
-0.0051378477
-0.0051378477
-0.004985163
-0.004985163
-0.0051378477
-0.0051378477
-0.0052905325
-0.0051378477
-0.0051378477
-0.0052905325
-0.005443217
-0.005595902
-0.005595902
-0.0052905325
-0.0051378477
-0.0051378477
-0.0052905325
-0.0052905325
-0.0052905325
-0.0051378477
-0.0052905325
-0.005443217
-0.005443217
-0.0051378477
-0.004985163
-0.004985163
-0.0052905325
-0.005443217
-0.005595902
-0.005595902
-0.005595902
-0.005443217
-0.0052905325
-0.005443217
-0.005595902
-0.005595902
-0.005443217
-0.005443217
-0.005443217
-0.005595902
-0.005595902
-0.005443217
-0.0052905325
-0.005595902
-0.0057485867
-0.0057485867
-0.005443217
-0.0052905325
-0.005443217
-0.005595902
-0.0059012715
-0.0059012715
-0.0059012715
-0.0057485867
-0.0057485867
-0.005595902
-0.005443217
-0.0052905325
-0.0052905325
-0.0052905325
-0.005443217
-0.005595902
-0.0057485867
-0.0057485867
-0.0057485867
-0.0057485867
-0.0057485867
-0.0059012715
-0.0057485867
-0.0057485867
-0.005595902
-0.0057485867
-0.0057485867
-0.0057485867
-0.0059012715
-0.006053957
-0.006053957
-0.006053957
-0.006053957
-0.006206641
-0.006206641
-0.0059012715
-0.0057485867
-0.0059012715
-0.0059012715
-0.006053957
-0.006053957
-0.006206641
-0.006206641
-0.0059012715
-0.005443217
-0.0052905325
-0.005595902
-0.0059012715
-0.006206641
-0.0063593267
-0.0065120114
-0.0065120114
-0.0063593267
-0.006206641
-0.006053957
-0.006053957
-0.006053957
-0.0059012715
-0.0057485867
-0.005595902
-0.005595902
-0.0059012715
-0.006206641
-0.006206641
-0.006053957
-0.006053957
-0.006053957
-0.006206641
-0.006206641
-0.0063593267
-0.0063593267
-0.0063593267
-0.0065120114
-0.0065120114
-0.006664696
-0.006817381
-0.006817381
-0.0065120114
-0.006206641
-0.0059012715
-0.0059012715
-0.006206641
-0.0063593267
-0.0063593267
-0.0063593267
-0.006206641
-0.0059012715
-0.006053957
-0.006206641
-0.0063593267
-0.0063593267
-0.0063593267
-0.006206641
-0.006053957
-0.0059012715
-0.006053957
-0.0063593267
-0.0065120114
-0.0063593267
-0.006053957
-0.0057485867
-0.0059012715
-0.006053957
-0.006206641
-0.006206641
-0.006053957
-0.006053957
-0.006206641
-0.0063593267
-0.0063593267
-0.006053957
-0.0059012715
-0.006053957
-0.0063593267
-0.0065120114
-0.006664696
-0.0065120114
-0.006206641
-0.006206641
-0.006206641
-0.0063593267
-0.0065120114
-0.0065120114
-0.0063593267
-0.006206641
-0.006206641
-0.0063593267
-0.006664696
-0.006664696
-0.006664696
-0.006664696
-0.0065120114
-0.0065120114
-0.0063593267
-0.006206641
-0.006053957
-0.006053957
-0.006053957
-0.006206641
-0.0063593267
-0.0065120114
-0.006664696
-0.006664696
-0.006664696
-0.006664696
-0.0065120114
-0.0063593267
-0.0063593267
-0.0063593267
-0.006206641
-0.006206641
-0.006206641
-0.006206641
-0.006206641
-0.0063593267
-0.006664696
-0.006817381
-0.006664696
-0.0063593267
-0.0063593267
-0.0065120114
-0.0065120114
-0.006206641
-0.006206641
-0.0065120114
-0.006664696
-0.0065120114
-0.006206641
-0.006053957
-0.006053957
-0.0059012715
-0.006053957
-0.006206641
-0.0063593267
-0.0063593267
-0.0065120114
-0.006664696
-0.0065120114
-0.006206641
-0.006206641
-0.006206641
-0.0063593267
-0.0065120114
-0.0065120114
-0.0063593267
-0.006206641
-0.006206641
-0.0063593267
-0.0065120114
-0.006206641
-0.0059012715
-0.0059012715
-0.006206641
-0.006664696
-0.006817381
-0.006664696
-0.0063593267
-0.0063593267
-0.0065120114
-0.006664696
-0.0065120114
-0.006053957
-0.0059012715
-0.006053957
-0.006206641
-0.006206641
-0.006053957
-0.006206641
-0.0063593267
-0.0065120114
-0.0065120114
-0.0063593267
-0.0063593267
-0.006206641
-0.006206641
-0.0063593267
-0.0063593267
-0.006206641
-0.006206641
-0.0063593267
-0.0063593267
-0.0063593267
-0.006206641
-0.006053957
-0.006053957
-0.006206641
-0.0065120114
-0.0065120114
-0.0065120114
-0.0065120114
-0.0065120114
-0.0065120114
-0.0063593267
-0.006206641
-0.0063593267
-0.0063593267
-0.0063593267
-0.006206641
-0.006053957
-0.006053957
-0.006053957
-0.006206641
-0.0063593267
-0.0063593267
-0.006206641
-0.006053957
-0.0059012715
-0.006053957
-0.006053957
-0.006053957
-0.006053957
-0.006053957
-0.006053957
-0.0059012715
-0.0059012715
-0.0059012715
-0.0059012715
-0.0059012715
-0.0059012715
-0.006053957
-0.0063593267
-0.0065120114
-0.006206641
-0.0057485867
-0.0057485867
-0.006053957
-0.006206641
-0.006206641
-0.0063593267
-0.0063593267
-0.0063593267
-0.006053957
-0.0059012715
-0.0057485867
-0.0057485867
-0.0059012715
-0.006053957
-0.0059012715
-0.005595902
-0.005443217
-0.0052905325
-0.005443217
-0.005595902
-0.006053957
-0.0063593267
-0.006206641
-0.006053957
-0.0057485867
-0.005595902
-0.0057485867
-0.005595902
-0.005595902
-0.005595902
-0.005595902
-0.005595902
-0.0057485867
-0.0057485867
-0.0057485867
-0.005595902
-0.005595902
-0.005595902
-0.005595902
-0.0057485867
-0.0057485867
-0.0057485867
-0.005443217
-0.0052905325
-0.0051378477
-0.004985163
-0.004985163
-0.0051378477
-0.0051378477
-0.0051378477
-0.004985163
-0.004985163
-0.0051378477
-0.0052905325
-0.0052905325
-0.005443217
-0.005443217
-0.005595902
-0.005595902
-0.005443217
-0.0052905325
-0.0051378477
-0.004985163
-0.004985163
-0.004985163
-0.004985163
-0.004985163
-0.004985163
-0.004985163
-0.004985163
-0.004985163
-0.004985163
-0.004985163
-0.0048324773
-0.004985163
-0.0051378477
-0.0051378477
-0.004985163
-0.0048324773
-0.0048324773
-0.004985163
-0.004985163
-0.0046797935
-0.0042217383
-0.0042217383
-0.004527108
-0.0048324773
-0.0051378477
-0.004985163
-0.0048324773
-0.0046797935
-0.0048324773
-0.0048324773
-0.0046797935
-0.0048324773
-0.004985163
-0.004985163
-0.0048324773
-0.004527108
-0.004374423
-0.004527108
-0.004527108
-0.004527108
-0.004374423
-0.0042217383
-0.0042217383
-0.0042217383
-0.0042217383
-0.0042217383
-0.0042217383
-0.0042217383
-0.004374423
-0.0042217383
-0.0040690536
-0.003916368
-0.0042217383
-0.004374423
-0.004374423
-0.0042217383
-0.0042217383
-0.004374423
-0.004374423
-0.004374423
-0.0042217383
-0.0042217383
-0.004374423
-0.004527108
-0.004374423
-0.0042217383
-0.0040690536
-0.0042217383
-0.004527108
-0.004527108
-0.0042217383
-0.003916368
-0.0037636831
-0.0037636831
-0.0037636831
-0.0037636831
-0.003916368
-0.0040690536
-0.0040690536
-0.003916368
-0.003916368
-0.003916368
-0.0040690536
-0.0040690536
-0.0040690536
-0.003916368
-0.003916368
-0.0040690536
-0.0040690536
-0.0042217383
-0.0042217383
-0.0040690536
-0.0037636831
-0.0036109984
-0.0037636831
-0.003916368
-0.003916368
-0.003916368
-0.003916368
-0.0040690536
-0.003916368
-0.003916368
-0.003916368
-0.003916368
-0.0037636831
-0.0037636831
-0.0037636831
-0.0037636831
-0.003916368
-0.0040690536
-0.0042217383
-0.0040690536
-0.0037636831
-0.0037636831
-0.003916368
-0.0042217383
-0.0040690536
-0.003916368
-0.0037636831
-0.0037636831
-0.003916368
-0.003916368
-0.003916368
-0.0037636831
-0.0037636831
-0.0036109984
-0.0034583136
-0.0034583136
-0.0034583136
-0.0036109984
-0.0037636831
-0.0037636831
-0.0037636831
-0.0037636831
-0.0037636831
-0.0036109984
-0.0034583136
-0.0034583136
-0.003305628
-0.003305628
-0.0036109984
-0.003916368
-0.003916368
-0.0036109984
-0.0034583136
-0.0034583136
-0.0034583136
-0.0036109984
-0.0036109984
-0.0037636831
-0.0036109984
-0.0034583136
-0.003305628
-0.0031529441
-0.0031529441
-0.0030002585
-0.0031529441
-0.003305628
-0.0036109984
-0.0037636831
-0.0036109984
-0.0034583136
-0.0034583136
-0.0034583136
-0.0036109984
-0.0037636831
-0.0037636831
-0.0036109984
-0.0034583136
-0.0034583136
-0.0036109984
-0.0037636831
-0.0034583136
-0.0031529441
-0.0031529441
-0.003305628
-0.0034583136
-0.0036109984
-0.0036109984
-0.0036109984
-0.0034583136
-0.003305628
-0.003305628
-0.003305628
-0.0034583136
-0.0034583136
-0.0034583136
-0.0034583136
-0.003305628
-0.003305628
-0.003305628
-0.0034583136
-0.003305628
-0.0030002585
-0.0028475737
-0.0031529441
-0.0034583136
-0.0036109984
-0.0034583136
-0.0034583136
-0.0034583136
-0.0034583136
-0.003305628
-0.0030002585
-0.0028475737
-0.0030002585
-0.0031529441
-0.003305628
-0.003305628
-0.0031529441
-0.0028475737
-0.0028475737
-0.0030002585
-0.0031529441
-0.003305628
-0.0031529441
-0.002694889
-0.0022368347
-0.0022368347
-0.0023895195
-0.002694889
-0.0028475737
-0.0030002585
-0.0030002585
-0.0028475737
-0.002694889
-0.002694889
-0.0030002585
-0.0030002585
-0.002694889
-0.0025422042
-0.0025422042
-0.0023895195
-0.0025422042
-0.002694889
-0.0028475737
-0.0028475737
-0.002694889
-0.0025422042
-0.0025422042
-0.0025422042
-0.0025422042
-0.0025422042
-0.002694889
-0.0028475737
-0.0028475737
-0.0028475737
-0.002694889
-0.0025422042
-0.0025422042
-0.002694889
-0.0028475737
-0.002694889
-0.0025422042
-0.0025422042
-0.002694889
-0.0025422042
-0.0023895195
-0.0023895195
-0.0025422042
-0.0025422042
-0.0025422042
-0.002694889
-0.0030002585
-0.0030002585
-0.0030002585
-0.002694889
-0.0025422042
-0.0023895195
-0.0023895195
-0.0023895195
-0.0022368347
-0.0022368347
-0.0022368347
-0.0023895195
-0.0025422042
-0.0023895195
-0.0022368347
-0.0022368347
-0.0022368347
-0.0023895195
-0.0023895195
-0.00208415
-0.0017787796
-0.0017787796
-0.00208415
-0.0023895195
-0.0023895195
-0.00208415
-0.0019314643
-0.0019314643
-0.00208415
-0.0022368347
-0.0022368347
-0.0022368347
-0.0022368347
-0.00208415
-0.00208415
-0.00208415
-0.0023895195
-0.0023895195
-0.0022368347
-0.0019314643
-0.0017787796
-0.0017787796
-0.0016260948
-0.0016260948
-0.0019314643
-0.00208415
-0.0017787796
-0.0016260948
-0.001473411
-0.0016260948
-0.0019314643
-0.00208415
-0.0019314643
-0.0019314643
-0.0017787796
-0.0019314643
-0.0019314643
-0.0019314643
-0.0019314643
-0.0017787796
-0.0017787796
-0.0017787796
-0.0016260948
-0.0016260948
-0.0016260948
-0.0017787796
-0.0017787796
-0.0019314643
-0.0019314643
-0.0017787796
-0.0016260948
-0.0016260948
-0.0016260948
-0.0017787796
-0.0019314643
-0.0017787796
-0.0016260948
-0.001473411
-0.0016260948
-0.0017787796
-0.0017787796
-0.0017787796
-0.0016260948
-0.001473411
-0.001473411
-0.001473411
-0.001473411
-0.001473411
-0.0016260948
-0.0017787796
-0.0017787796
-0.0016260948
-0.001473411
-0.0013207244
-0.001473411
-0.0016260948
-0.0016260948
-0.0013207244
-0.0013207244
-0.0016260948
-0.0017787796
-0.0016260948
-0.001473411
-0.001473411
-0.0016260948
-0.0016260948
-0.001473411
-0.001473411
-0.001473411
-0.001473411
-0.001473411
-0.0013207244
-0.001473411
-0.0013207244
-0.0013207244
-0.0013207244
-0.0011680406
-0.0013207244
-0.0013207244
-0.0013207244
-0.0013207244
-0.001473411
-0.0016260948
-0.001473411
-0.0013207244
-0.0011680406
-0.0013207244
-0.0013207244
-0.0011680406
-0.0010153558
-0.0011680406
-0.0013207244
-0.001473411
-0.0011680406
-8.626692E-4
-8.626692E-4
-0.0010153558
-0.0013207244
-0.0013207244
-0.001473411
-0.0013207244
-0.0013207244
-0.0013207244
-0.0013207244
-0.0011680406
-0.0010153558
-0.0010153558
-0.0010153558
-0.0013207244
-0.001473411
-0.0013207244
-0.0011680406
-0.0011680406
-0.0010153558
-0.0011680406
-0.0011680406
-0.0011680406
-8.626692E-4
-8.626692E-4
-0.0010153558
-0.0011680406
-0.0011680406
-0.0011680406
-0.0013207244
-0.0013207244
-0.0010153558
-8.626692E-4
-7.099863E-4
-7.099863E-4
-0.0010153558
-0.0011680406
-0.0010153558
-8.626692E-4
-7.099863E-4
-8.626692E-4
-0.0010153558
-0.0011680406
-0.0010153558
-8.626692E-4
-8.626692E-4
-8.626692E-4
-7.099863E-4
-7.099863E-4
-7.099863E-4
-8.626692E-4
-0.0010153558
-5.5730157E-4
-2.519302E-4
-9.924546E-5
-4.0461496E-4
-5.5730157E-4
-7.099863E-4
-5.5730157E-4
-7.099863E-4
-8.626692E-4
-8.626692E-4
-7.099863E-4
-4.0461496E-4
-2.519302E-4
-2.519302E-4
-4.0461496E-4
-5.5730157E-4
-7.099863E-4
-7.099863E-4
-5.5730157E-4
-5.5730157E-4
-4.0461496E-4
-2.519302E-4
-5.5730157E-4
-7.099863E-4
-7.099863E-4
-4.0461496E-4
-2.519302E-4
-2.519302E-4
-9.924546E-5
-9.924546E-5
-2.519302E-4
-2.519302E-4
-2.519302E-4
-2.519302E-4
-2.519302E-4
-4.0461496E-4
-2.519302E-4
-9.924546E-5
-2.519302E-4
-4.0461496E-4
-4.0461496E-4
-9.924546E-5
5.343929E-5
5.343929E-5
-9.924546E-5
-2.519302E-4
-2.519302E-4
-2.519302E-4
-2.519302E-4
-2.519302E-4
-9.924546E-5
2.0612404E-4
3.588088E-4
2.0612404E-4
5.343929E-5
-2.519302E-4
-9.924546E-5
5.343929E-5
3.588088E-4
3.588088E-4
2.0612404E-4
-9.924546E-5
-2.519302E-4
-9.924546E-5
2.0612404E-4
3.588088E-4
5.1149353E-4
5.1149353E-4
3.588088E-4
3.588088E-4
3.588088E-4
3.588088E-4
5.1149353E-4
5.1149353E-4
3.588088E-4
2.0612404E-4
3.588088E-4
5.1149353E-4
5.1149353E-4
5.1149353E-4
5.1149353E-4
5.1149353E-4
5.1149353E-4
6.641783E-4
8.168649E-4
8.168649E-4
8.168649E-4
5.1149353E-4
3.588088E-4
5.1149353E-4
6.641783E-4
6.641783E-4
5.1149353E-4
6.641783E-4
9.695478E-4
9.695478E-4
8.168649E-4
6.641783E-4
8.168649E-4
9.695478E-4
9.695478E-4
8.168649E-4
9.695478E-4
9.695478E-4
9.695478E-4
8.168649E-4
8.168649E-4
8.168649E-4
6.641783E-4
5.1149353E-4
6.641783E-4
9.695478E-4
0.0011222325
0.0012749191
0.0012749191
0.0011222325
9.695478E-4
8.168649E-4
8.168649E-4
9.695478E-4
0.0011222325
0.0011222325
0.0011222325
0.0011222325
0.0011222325
0.0012749191
0.0012749191
0.0014276039
0.0014276039
0.0012749191
0.0011222325
0.0012749191
0.0014276039
0.0014276039
0.0014276039
0.0014276039
0.0014276039
0.0014276039
0.0012749191
0.0012749191
0.0014276039
0.0015802868
0.0017329734
0.0015802868
0.0015802868
0.0015802868
0.0017329734
0.0017329734
0.0015802868
0.0015802868
0.0014276039
0.0012749191
0.0012749191
0.0012749191
0.0014276039
0.0015802868
0.0017329734
0.0015802868
0.0014276039
0.0014276039
0.0014276039
0.0015802868
0.0015802868
0.0017329734
0.0017329734
0.0017329734
0.0017329734
0.0015802868
0.0015802868
0.0017329734
0.0017329734
0.0015802868
0.0014276039
0.0014276039
0.0012749191
0.0014276039
0.0015802868
0.0017329734
0.0017329734
0.0015802868
0.0015802868
0.0015802868
0.0017329734
0.0017329734
0.0017329734
0.0015802868
0.0015802868
0.0015802868
0.0015802868
0.0015802868
0.0014276039
0.0015802868
0.0017329734
0.0018856581
0.0018856581
0.0018856581
0.0018856581
0.0017329734
0.0017329734
0.0017329734
0.0018856581
0.0018856581
0.0018856581
0.0021910276
0.0023437124
0.0023437124
0.0020383429
0.0018856581
0.0017329734
0.0017329734
0.0018856581
0.0018856581
0.0020383429
0.0020383429
0.0018856581
0.0017329734
0.0017329734
0.0018856581
0.0021910276
0.0021910276
0.0021910276
0.0021910276
0.0020383429
0.0020383429
0.0020383429
0.0021910276
0.0021910276
0.0021910276
0.0021910276
0.0021910276
0.0021910276
0.0020383429
0.0020383429
0.0021910276
0.0020383429
0.0020383429
0.0020383429
0.0021910276
0.0023437124
0.0021910276
0.0021910276
0.0023437124
0.0024963971
0.0026490819
0.0026490819
0.0026490819
0.0026490819
0.0026490819
0.0026490819
0.0028017666
0.0026490819
0.0026490819
0.0026490819
0.0024963971
0.0024963971
0.0024963971
0.0026490819
0.0028017666
0.0026490819
0.0024963971
0.0023437124
0.0023437124
0.0023437124
0.0024963971
0.0024963971
0.0024963971
0.0024963971
0.0023437124
0.0024963971
0.0026490819
0.0029544514
0.0029544514
0.0028017666
0.0026490819
0.0026490819
0.0026490819
0.0028017666
0.0026490819
0.0028017666
0.0029544514
0.003107138
0.003107138
0.0029544514
0.003107138
0.0032598209
0.0032598209
0.003107138
0.0029544514
0.0029544514
0.003107138
0.003107138
0.003107138
0.003107138
0.003107138
0.0029544514
0.003107138
0.0034125056
0.0034125056
0.003107138
0.003107138
0.0032598209
0.0034125056
0.0035651922
0.0034125056
0.0034125056
0.0035651922
0.003717877
0.0034125056
0.003107138
0.003107138
0.0035651922
0.0038705599
0.003717877
0.0035651922
0.0035651922
0.0035651922
0.0035651922
0.0035651922
0.003717877
0.003717877
0.0038705599
0.0038705599
0.0038705599
0.0038705599
0.0038705599
0.003717877
0.0035651922
0.0035651922
0.003717877
0.0038705599
0.003717877
0.0034125056
0.0035651922
0.0035651922
0.003717877
0.0035651922
0.0035651922
0.0035651922
0.003717877
0.0040232465
0.0040232465
0.0038705599
0.0038705599
0.0040232465
0.004175931
0.004175931
0.0040232465
0.0038705599
0.0040232465
0.0040232465
0.0040232465
0.0040232465
0.004175931
0.004175931
0.004175931
0.004175931
0.004175931
0.004175931
0.004175931
0.004175931
0.004328618
0.004175931
0.004175931
0.0040232465
0.0040232465
0.004175931
0.004175931
0.0040232465
0.0040232465
0.004328618
0.0046339855
0.004786672
0.0044813007
0.004328618
0.004328618
0.004175931
0.0040232465
0.0040232465
0.0040232465
0.004328618
0.0044813007
0.0044813007
0.004328618
0.004328618
0.0044813007
0.0046339855
0.0046339855
0.004786672
0.0046339855
0.0046339855
0.0044813007
0.0044813007
0.0046339855
0.004786672
0.004786672
0.0046339855
0.0044813007
0.0044813007
0.0046339855
0.0046339855
0.0046339855
0.004786672
0.004786672
0.0046339855
0.0044813007
0.0044813007
0.0044813007
0.0044813007
0.0046339855
0.0046339855
0.0046339855
0.004786672
0.004786672
0.004939357
0.004939357
0.004939357
0.004939357
0.004939357
0.004786672
0.004786672
0.004939357
0.0050920397
0.0052447263
0.0050920397
0.0050920397
0.0050920397
0.0052447263
0.0052447263
0.0050920397
0.004939357
0.0046339855
0.0046339855
0.004786672
0.0050920397
0.0050920397
0.0050920397
0.0052447263
0.0052447263
0.0052447263
0.0052447263
0.0052447263
0.0050920397
0.0050920397
0.0050920397
0.0052447263
0.005550094
0.005550094
0.005397411
0.0050920397
0.0050920397
0.0052447263
0.0052447263
0.0052447263
0.0052447263
0.005397411
0.005550094
0.005397411
0.0050920397
0.0050920397
0.0052447263
0.005550094
0.0057027806
0.005550094
0.0052447263
0.005397411
0.005550094
0.0057027806
0.005550094
0.0052447263
0.0052447263
0.005550094
0.0057027806
0.0057027806
0.005397411
0.0052447263
0.005397411
0.0057027806
0.005550094
0.005397411
0.005550094
0.0058554653
0.00600815
0.00600815
0.0058554653
0.0057027806
0.0057027806
0.0058554653
0.0058554653
0.0057027806
0.0057027806
0.0057027806
0.0058554653
0.00600815
0.006160835
0.00600815
0.0058554653
0.0058554653
0.0058554653
0.00600815
0.00600815
0.0058554653
0.0057027806
0.0058554653
0.00600815
0.006160835
0.006160835
0.0058554653
0.0058554653
0.00600815
0.006160835
0.006160835
0.006160835
0.006160835
0.006160835
0.006160835
0.006160835
0.006160835
0.006160835
0.006160835
0.006160835
0.006160835
0.006160835
0.006160835
0.00600815
0.0058554653
0.00600815
0.0063135196
0.0064662043
0.0064662043
0.006160835
0.006160835
0.0064662043
0.0064662043
0.0064662043
0.0063135196
0.0064662043
0.006618891
0.006618891
0.006771574
0.006771574
0.006771574
0.006618891
0.0064662043
0.0063135196
0.0064662043
0.006618891
0.006618891
0.0064662043
0.0063135196
0.0063135196
0.0064662043
0.0064662043
0.0064662043
0.006618891
0.006618891
0.006618891
0.006771574
0.0069242585
0.007076945
0.007076945
0.007076945
0.007076945
0.007076945
0.007382313
0.007382313
0.00722963
0.0069242585
0.006771574
0.0069242585
0.00722963
0.007382313
0.007382313
0.0069242585
0.006771574
0.0069242585
0.007076945
0.007076945
0.00722963
0.007382313
0.007382313
0.00722963
0.007076945
0.007076945
0.00722963
0.00722963
0.00722963
0.007382313
0.0075349994
0.0075349994
0.00722963
0.007076945
0.00722963
0.0075349994
0.007840369
0.007687684
0.0075349994
0.007382313
0.007382313
0.0075349994
0.0075349994
0.0075349994
0.0075349994
0.0075349994
0.0075349994
0.007687684
0.007687684
0.007687684
0.007687684
0.007687684
0.007993054
0.008145738
0.008145738
0.007993054
0.007993054
0.007993054
0.007993054
0.007840369
0.007840369
0.007993054
0.008145738
0.008298423
0.008298423
0.008145738
0.007993054
0.007840369
0.007993054
0.008145738
0.008298423
0.008298423
0.008298423
0.008298423
0.008451108
0.008603793
0.008603793
0.008451108
0.008298423
0.008145738
0.008145738
0.008145738
0.008145738
0.008298423
0.008298423
0.008145738
0.007993054
0.008145738
0.008298423
0.008298423
0.008298423
0.008451108
0.008603793
0.008451108
0.008298423
0.008451108
0.008603793
0.008756477
0.008603793
0.008298423
0.008298423
0.008451108
0.008603793
0.008756477
0.008756477
0.008756477
0.008909164
0.008909164
0.008909164
0.008756477
0.008756477
0.008909164
0.009061847
0.009214532
0.009214532
0.009214532
0.009061847
0.008909164
0.008909164
0.009214532
0.009214532
0.009214532
0.009214532
0.009214532
0.009367218
0.009519903
0.009367218
0.009061847
0.009061847
0.009367218
0.009519903
0.009367218
0.009061847
0.008909164
0.009214532
0.009214532
0.009214532
0.009214532
0.009672588
0.0098252725
0.009672588
0.009519903
0.009367218
0.009672588
0.009977957
0.009977957
0.009977957
0.0098252725
0.0098252725
0.009672588
0.009672588
0.009672588
0.009519903
0.009519903
0.0098252725
0.009977957
0.009977957
0.009672588
0.009672588
0.009519903
0.009519903
0.009519903
0.009519903
0.0098252725
0.0098252725
0.009519903
0.009367218
0.009672588
0.010130644
0.010130644
0.0098252725
0.009519903
0.009519903
0.009672588
0.0098252725
0.009977957
0.010130644
0.010283327
0.010130644
0.009977957
0.009977957
0.010130644
0.010130644
0.009977957
0.009977957
0.010130644
0.010130644
0.009977957
0.009977957
0.010130644
0.0104360115
0.010588698
0.0104360115
0.010283327
0.010130644
0.010130644
0.010283327
0.0104360115
0.010588698
0.010588698
0.0104360115
0.010283327
0.010283327
0.010283327
0.010283327
0.0104360115
0.010588698
0.010588698
0.010283327
0.010130644
0.0104360115
0.010741381
0.010894066
0.010741381
0.010588698
0.010588698
0.010894066
0.011199437
0.011199437
0.010894066
0.010588698
0.0104360115
0.010130644
0.010283327
0.010588698
0.010894066
0.011046752
0.011046752
0.010894066
0.010894066
0.010894066
0.011046752
0.011046752
0.011046752
0.010894066
0.011046752
0.011046752
0.011046752
0.011046752
0.011199437
0.011199437
0.011046752
0.011046752
0.011199437
0.011199437
0.011199437
0.011046752
0.011199437
0.011199437
0.01135212
0.01135212
0.01135212
0.011199437
0.011199437
0.011199437
0.011199437
0.01135212
0.01135212
0.011504807
0.011504807
0.011504807
0.011504807
0.011657491
0.011657491
0.011657491
0.011657491
0.011657491
0.01135212
0.011046752
0.011199437
0.01135212
0.011504807
0.01135212
0.01135212
0.011504807
0.01135212
0.01135212
0.011504807
0.011657491
0.011657491
0.011657491
0.011504807
0.011504807
0.011504807
0.011504807
0.011504807
0.011810176
0.012115546
0.012115546
0.011962861
0.011810176
0.011810176
0.011810176
0.011962861
0.012115546
0.01226823
0.01226823
0.011962861
0.011657491
0.011657491
0.011657491
0.011962861
0.01226823
0.012420917
0.01226823
0.012115546
0.011810176
0.011657491
0.011810176
0.012115546
0.012420917
0.012420917
0.01226823
0.012115546
0.012420917
0.0125736
0.012420917
0.012115546
0.012115546
0.012420917
0.012420917
0.011962861
0.011810176
0.012115546
0.0125736
0.012878971
0.012878971
0.012726285
0.012420917
0.01226823
0.01226823
0.0125736
0.0125736
0.0125736
0.012420917
0.0125736
0.0125736
0.012420917
0.012420917
0.0125736
0.012726285
0.012726285
0.012726285
0.0125736
0.0125736
0.0125736
0.012726285
0.012878971
0.013031656
0.012878971
0.0125736
0.0125736
0.012726285
0.012878971
0.012726285
0.012878971
0.012878971
0.012878971
0.012878971
0.012878971
0.012878971
0.013031656
0.013031656
0.013184339
0.013184339
0.013184339
0.013031656
0.012878971
0.012726285
0.012878971
0.013031656
0.013184339
0.013184339
0.013337024
0.01348971
0.013337024
0.013337024
0.013337024
0.013184339
0.013031656
0.013184339
0.013337024
0.013337024
0.01348971
0.01348971
0.013337024
0.013184339
0.013031656
0.013184339
0.01348971
0.013642395
0.013795078
0.013795078
0.013795078
0.013642395
0.01348971
0.013337024
0.01348971
0.013642395
0.013795078
0.013642395
0.013642395
0.013642395
0.013642395
0.013642395
0.013642395
0.013795078
0.013947764
0.013795078
0.013795078
0.013947764
0.013947764
0.013795078
0.013642395
0.01348971
0.013642395
0.013947764
0.013947764
0.013795078
0.013795078
0.013795078
0.013947764
0.013947764
0.013947764
0.013795078
0.013642395
0.01348971
0.013642395
0.013795078
0.013947764
0.014253132
0.014253132
0.014100451
0.013947764
0.013795078
0.013795078
0.013795078
0.013947764
0.013947764
0.013947764
0.013795078
0.013642395
0.013795078
0.013947764
0.014100451
0.014100451
0.014100451
0.014253132
0.014558505
0.014558505
0.014253132
0.013947764
0.013947764
0.013947764
0.014100451
0.014253132
0.014405819
0.014558505
0.014405819
0.014405819
0.014253132
0.014253132
0.014100451
0.014100451
0.014100451
0.014253132
0.014253132
0.014405819
0.014405819
0.014558505
0.014405819
0.014405819
0.014405819
0.014558505
0.014711186
0.014558505
0.014253132
0.014100451
0.014253132
0.014558505
0.014711186
0.014711186
0.014558505
0.014405819
0.014405819
0.014405819
0.014558505
0.014405819
0.014405819
0.014405819
0.014405819
0.014558505
0.014711186
0.014711186
0.014711186
0.014711186
0.014711186
0.014711186
0.014863875
0.014863875
0.014711186
0.014863875
0.014863875
0.014863875
0.014863875
0.014863875
0.014863875
0.014711186
0.014711186
0.014863875
0.014863875
0.014711186
0.014711186
0.0150165595
0.0151692405
0.0151692405
0.015474614
0.015627299
0.015627299
0.0151692405
0.014863875
0.014863875
0.0150165595
0.0150165595
0.014863875
0.014863875
0.0150165595
0.0151692405
0.0151692405
0.0150165595
0.014863875
0.014863875
0.0150165595
0.0151692405
0.015321929
0.015321929
0.0151692405
0.014863875
0.014863875
0.014863875
0.0151692405
0.015474614
0.015321929
0.0151692405
0.0151692405
0.0151692405
0.0151692405
0.0150165595
0.0150165595
0.0151692405
0.0151692405
0.0150165595
0.0150165595
0.0151692405
0.015321929
0.0151692405
0.015321929
0.015321929
0.015321929
0.015474614
0.015627299
0.015627299
0.015627299
0.015321929
0.0151692405
0.0150165595
0.015321929
0.015474614
0.015474614
0.015321929
0.0151692405
0.0150165595
0.014863875
0.0151692405
0.015474614
0.015321929
0.0151692405
0.015321929
0.015627299
0.015779983
0.015627299
0.015474614
0.015474614
0.015627299
0.015779983
0.015627299
0.015474614
0.015321929
0.015474614
0.015474614
0.015627299
0.015627299
0.015627299
0.015474614
0.015474614
0.015627299
0.015627299
0.015474614
0.015474614
0.015474614
0.015627299
0.015779983
0.015779983
0.015932668
0.015779983
0.015627299
0.015474614
0.015321929
0.015321929
0.015474614
0.015779983
0.015932668
0.015932668
0.015779983
0.015627299
0.015779983
0.015779983
0.015932668
0.015627299
0.015474614
0.015627299
0.015779983
0.016085353
0.016085353
0.015779983
0.015627299
0.015627299
0.015779983
0.015932668
0.015932668
0.015932668
0.015627299
0.015474614
0.015474614
0.015627299
0.015627299
0.015779983
0.015932668
0.015779983
0.015779983
0.015932668
0.016085353
0.015932668
0.015779983
0.015627299
0.015627299
0.015932668
0.015932668
0.015932668
0.015779983
0.015474614
0.015627299
0.015932668
0.015932668
0.015779983
0.015932668
0.015932668
0.015932668
0.015932668
0.015932668
0.016085353
0.016085353
0.016085353
0.015932668
0.015779983
0.015779983
0.015932668
0.016085353
0.016238037
0.016085353
0.015932668
0.015627299
0.015627299
0.015627299
0.015779983
0.015932668
0.015779983
0.015779983
0.015932668
0.016238037
0.016238037
0.015932668
0.015779983
0.015627299
0.015627299
0.015779983
0.015932668
0.016085353
0.016085353
0.015932668
0.015779983
0.015779983
0.015627299
0.015627299
0.015779983
0.015932668
0.015932668
0.015932668
0.015779983
0.015627299
0.015627299
0.015779983
0.015932668
0.016085353
0.016085353
0.015932668
0.016085353
0.016085353
0.016085353
0.015932668
0.015932668
0.015932668
0.015932668
0.015932668
0.015932668
0.015932668
0.015779983
0.015474614
0.015474614
0.015932668
0.016238037
0.016238037
0.015932668
0.015627299
0.015627299
0.015932668
0.015932668
0.016085353
0.016085353
0.016238037
0.016238037
0.015932668
0.015932668
0.015932668
0.016085353
0.016238037
0.016085353
0.016085353
0.015932668
0.015932668
0.015932668
0.015932668
0.015779983
0.015779983
0.015779983
0.015779983
0.015627299
0.015627299
0.015779983
0.015779983
0.015627299
0.015627299
0.015779983
0.015779983
0.015779983
0.015779983
0.015779983
0.015779983
0.015779983
0.015932668
0.016085353
0.016238037
0.016085353
0.015779983
0.015779983
0.015779983
0.015779983
0.015932668
0.015932668
0.016085353
0.016085353
0.015779983
0.015779983
0.015779983
0.015779983
0.015779983
0.015779983
0.016085353
0.016085353
0.015932668
0.015779983
0.015779983
0.015627299
0.015627299
0.015779983
0.016085353
0.016238037
0.016085353
0.015932668
0.015627299
0.015474614
0.015627299
0.015779983
0.015627299
0.015627299
0.015474614
0.015627299
0.015779983
0.015779983
0.015627299
0.015627299
0.015779983
0.015932668
0.015779983
0.015779983
0.015779983
0.015932668
0.015779983
0.015474614
0.015321929
0.015474614
0.015627299
0.015627299
0.015474614
0.015474614
0.015627299
0.015627299
0.015627299
0.015779983
0.015932668
0.015932668
0.015932668
0.015779983
0.015627299
0.015627299
0.015474614
0.015474614
0.015321929
0.015474614
0.015474614
0.015627299
0.015627299
0.015627299
0.015627299
0.015474614
0.015474614
0.015627299
0.015627299
0.015627299
0.015474614
0.015474614
0.015474614
0.015321929
0.015321929
0.015321929
0.015321929
0.015474614
0.015627299
0.015627299
0.015321929
0.0151692405
0.015321929
0.015627299
0.015932668
0.015932668
0.015932668
0.015932668
0.015779983
0.015779983
0.015779983
0.015932668
0.015932668
0.015779983
0.015474614
0.015321929
0.015474614
0.015474614
0.015474614
0.015321929
0.0151692405
0.0151692405
0.015321929
0.015627299
0.015779983
0.015627299
0.015474614
0.015474614
0.015627299
0.015627299
0.015627299
0.015474614
0.015321929
0.015321929
0.015474614
0.015321929
0.015321929
0.015321929
0.015779983
0.015932668
0.015932668
0.015474614
0.0151692405
0.0151692405
0.015474614
0.015779983
0.015779983
0.015474614
0.015474614
0.015627299
0.015627299
0.015627299
0.015321929
0.015321929
0.015627299
0.015779983
0.015779983
0.015779983
0.015779983
0.015779983
0.015627299
0.015474614
0.015474614
0.015321929
0.015321929
0.015321929
0.0151692405
0.015321929
0.015321929
0.015474614
0.015474614
0.015627299
0.015474614
0.015321929
0.015321929
0.015321929
0.015321929
0.015321929
0.0151692405
0.0151692405
0.015321929
0.015474614
0.015321929
0.015321929
0.015321929
0.015321929
0.015321929
0.015474614
0.015474614
0.0151692405
0.0150165595
0.0150165595
0.0150165595
0.0151692405
0.0150165595
0.0150165595
0.0150165595
0.0151692405
0.015321929
0.0151692405
0.0151692405
0.0151692405
0.0151692405
0.015321929
0.0151692405
0.0151692405
0.0150165595
0.014863875
0.014863875
0.0150165595
0.0151692405
0.0150165595
0.014863875
0.014711186
0.014863875
0.0150165595
0.0150165595
0.0150165595
0.0150165595
0.0151692405
0.0150165595
0.0150165595
0.0151692405
0.015321929
0.015321929
0.0150165595
0.014863875
0.014863875
0.0151692405
0.015321929
0.0151692405
0.014863875
0.014711186
0.014863875
0.0150165595
0.0151692405
0.0151692405
0.014863875
0.014863875
0.014863875
0.0150165595
0.0151692405
0.0151692405
0.0150165595
0.0150165595
0.0150165595
0.0150165595
0.014863875
0.014558505
0.014711186
0.0150165595
0.0151692405
0.0151692405
0.0150165595
0.0150165595
0.014863875
0.014863875
0.0150165595
0.0151692405
0.015321929
0.0151692405
0.0150165595
0.0150165595
0.0151692405
0.0151692405
0.014863875
0.014711186
0.014863875
0.0150165595
0.0151692405
0.0151692405
0.0151692405
0.0151692405
0.0150165595
0.014863875
0.014863875
0.0150165595
0.0150165595
0.014863875
0.014863875
0.014711186
0.014863875
0.014863875
0.014863875
0.014863875
0.014863875
0.014863875
0.014863875
0.014863875
0.014711186
0.014711186
0.014711186
0.014711186
0.014863875
0.0150165595
0.0150165595
0.014711186
0.014558505
0.014711186
0.0150165595
0.0150165595
0.014711186
0.014405819
0.014405819
0.014558505
0.014711186
0.014711186
0.014863875
0.014711186
0.014405819
0.014558505
0.014711186
0.014711186
0.014711186
0.014711186
0.014863875
0.014711186
0.014558505
0.014558505
0.014558505
0.014558505
0.014711186
0.0150165595
0.014863875
0.014711186
0.014558505
0.014405819
0.014558505
0.014558505
0.014711186
0.014863875
0.014863875
0.014711186
0.014405819
0.014253132
0.014253132
0.014558505
0.014711186
0.014711186
0.014711186
0.014711186
0.014558505
0.014405819
0.014405819
0.014711186
0.0150165595
0.0150165595
0.014558505
0.014253132
0.014100451
0.014253132
0.014405819
0.014558505
0.014711186
0.014558505
0.014405819
0.014253132
0.014253132
0.014405819
0.014405819
0.014405819
0.014253132
0.014253132
0.014405819
0.014558505
0.014405819
0.014405819
0.014405819
0.014405819
0.014405819
0.014253132
0.014405819
0.014558505
0.014558505
0.014558505
0.014558505
0.014405819
0.014253132
0.014253132
0.014558505
0.014863875
0.0150165595
0.014711186
0.014405819
0.014253132
0.014253132
0.014405819
0.014405819
0.014100451
0.014100451
0.014253132
0.014405819
0.014100451
0.013947764
0.014100451
0.014405819
0.014558505
0.014405819
0.014253132
0.014405819
0.014558505
0.014405819
0.014253132
0.013947764
0.013947764
0.014100451
0.014253132
0.014253132
0.014253132
0.014253132
0.014100451
0.013947764
0.013795078
0.013795078
0.013947764
0.013947764
0.013795078
0.013642395
0.013642395
0.013642395
0.013795078
0.014100451
0.014253132
0.014253132
0.013947764
0.013795078
0.013642395
0.013642395
0.013642395
0.013642395
0.013795078
0.013795078
0.013795078
0.013947764
0.014100451
0.013947764
0.013947764
0.013947764
0.013795078
0.013947764
0.013947764
0.013947764
0.013795078
0.013795078
0.013795078
0.013795078
0.013795078
0.013795078
0.013795078
0.013947764
0.013947764
0.013947764
0.013795078
0.013795078
0.013795078
0.013642395
0.013642395
0.01348971
0.013337024
0.013031656
0.013031656
0.013337024
0.01348971
0.013642395
0.01348971
0.013337024
0.013337024
0.013337024
0.013031656
0.013031656
0.013184339
0.013337024
0.013184339
0.013031656
0.012878971
0.013031656
0.013184339
0.013184339
0.013031656
0.012878971
0.013031656
0.013184339
0.013337024
0.013337024
0.013337024
0.013184339
0.013184339
0.013031656
0.012878971
0.013031656
0.013184339
0.013184339
0.013031656
0.012878971
0.013031656
0.013184339
0.013184339
0.013031656
0.012878971
0.012878971
0.013031656
0.013184339
0.013337024
0.01348971
0.013337024
0.013184339
0.012878971
0.012878971
0.012878971
0.013031656
0.013031656
0.013184339
0.013184339
0.013337024
0.013184339
0.013031656
0.012878971
0.012878971
0.013031656
0.013031656
0.013031656
0.013031656
0.013031656
0.013184339
0.013184339
0.013031656
0.012878971
0.012726285
0.0125736
0.012726285
0.012878971
0.013031656
0.012878971
0.012726285
0.012420917
0.012420917
0.0125736
0.0125736
0.0125736
0.012420917
0.012420917
0.012420917
0.012726285
0.013031656
0.012878971
0.0125736
0.012420917
0.012420917
0.0125736
0.012726285
0.0125736
0.0125736
0.0125736
0.012420917
0.01226823
0.012115546
0.01226823
0.012420917
0.0125736
0.0125736
0.012420917
0.01226823
0.011962861
0.012115546
0.012420917
0.012878971
0.013031656
0.012878971
0.0125736
0.012420917
0.01226823
0.01226823
0.012115546
0.012115546
0.012115546
0.012115546
0.012115546
0.012420917
0.012726285
0.012878971
0.012726285
0.012420917
0.012115546
0.012115546
0.012115546
0.01226823
0.01226823
0.012115546
0.011810176
0.011810176
0.011962861
0.011962861
0.011962861
0.011810176
0.011504807
0.011504807
0.011657491
0.012115546
0.012420917
0.01226823
0.011962861
0.011810176
0.011657491
0.011657491
0.011810176
0.011810176
0.011962861
0.012115546
0.011962861
0.011810176
0.011504807
0.011504807
0.011810176
0.011962861
0.011810176
0.011504807
0.011199437
0.01135212
0.011504807
0.011657491
0.011810176
0.011504807
0.01135212
0.01135212
0.011504807
0.011657491
0.011657491
0.011504807
0.01135212
0.011199437
0.011046752
0.011199437
0.01135212
0.011504807
0.011504807
0.01135212
0.011199437
0.011046752
0.011046752
0.011199437
0.01135212
0.011199437
0.011046752
0.011046752
0.011199437
0.011199437
0.010894066
0.010741381
0.010741381
0.010894066
0.011046752
0.011199437
0.01135212
0.01135212
0.01135212
0.01135212
0.011199437
0.011199437
0.011199437
0.011199437
0.011046752
0.011199437
0.011199437
0.011199437
0.011046752
0.010894066
0.010894066
0.010894066
0.010894066
0.011046752
0.011046752
0.010894066
0.010588698
0.010588698
0.010894066
0.011199437
0.011199437
0.011046752
0.011046752
0.011046752
0.011046752
0.010894066
0.010894066
0.010741381
0.010741381
0.010741381
0.010741381
0.010894066
0.011046752
0.011046752
0.010894066
0.010741381
0.010741381
0.010894066
0.010894066
0.010894066
0.011046752
0.011199437
0.011046752
0.010894066
0.010894066
0.011046752
0.011046752
0.010894066
0.010741381
0.010894066
0.011046752
0.011199437
0.010894066
0.010588698
0.010588698
0.010588698
0.010741381
0.010741381
0.010741381
0.010894066
0.010894066
0.010741381
0.010741381
0.010741381
0.010741381
0.010588698
0.010588698
0.010588698
0.0104360115
0.0104360115
0.0104360115
0.010283327
0.010283327
0.0104360115
0.010741381
0.010741381
0.010741381
0.010588698
0.010588698
0.010588698
0.010741381
0.010741381
0.010741381
0.010588698
0.010588698
0.010588698
0.010741381
0.010741381
0.0104360115
0.010283327
0.010283327
0.0104360115
0.0104360115
0.0104360115
0.010283327
0.010283327
0.010283327
0.010283327
0.0104360115
0.010130644
0.009977957
0.009977957
0.010130644
0.010283327
0.010283327
0.010283327
0.010283327
0.010130644
0.010130644
0.010130644
0.010130644
0.010130644
0.010130644
0.010130644
0.010130644
0.010130644
0.010130644
0.009977957
0.009977957
0.009977957
0.010283327
0.010588698
0.010741381
0.010588698
0.010283327
0.010130644
0.010130644
0.010283327
0.010130644
0.010130644
0.009977957
0.009977957
0.009977957
0.009977957
0.0098252725
0.0098252725
0.0098252725
0.0098252725
0.0098252725
0.010130644
0.010283327
0.009977957
0.009672588
0.009672588
0.0098252725
0.010130644
0.010130644
0.009977957
0.009672588
0.009519903
0.009672588
0.0098252725
0.009672588
0.009519903
0.009519903
0.0098252725
0.009977957
0.0098252725
0.009367218
0.009061847
0.009061847
0.009367218
0.009519903
0.009519903
0.009519903
0.009519903
0.009519903
0.009519903
0.009672588
0.009519903
0.009214532
0.009214532
0.009214532
0.009367218
0.009519903
0.009519903
0.009367218
0.009214532
0.009214532
0.009214532
0.009214532
0.009367218
0.009672588
0.0098252725
0.009672588
0.009367218
0.009061847
0.008909164
0.008909164
0.008756477
0.008756477
0.009061847
0.009367218
0.009214532
0.009061847
0.008756477
0.008756477
0.008756477
0.008756477
0.008756477
0.008909164
0.008909164
0.008909164
0.008756477
0.008756477
0.008909164
0.008909164
0.008756477
0.008603793
0.008603793
0.008603793
0.008603793
0.008756477
0.008756477
0.009061847
0.009214532
0.009061847
0.008756477
0.008603793
0.008603793
0.008603793
0.008603793
0.008756477
0.008603793
0.008603793
0.008298423
0.008298423
0.008451108
0.008603793
0.008603793
0.008451108
0.008451108
0.008298423
0.008451108
0.008451108
0.008603793
0.008298423
0.007993054
0.007993054
0.008298423
0.008756477
0.009061847
0.008909164
0.008603793
0.008451108
0.008451108
0.008451108
0.008451108
0.008451108
0.008451108
0.008298423
0.008298423
0.008145738
0.008298423
0.008451108
0.008451108
0.008145738
0.007840369
0.007687684
0.007993054
0.008298423
0.008298423
0.008145738
0.007993054
0.007993054
0.007993054
0.007993054
0.008145738
0.008145738
0.008145738
0.007993054
0.007993054
0.007993054
0.008145738
0.008451108
0.008451108
0.008145738
0.007993054
0.007993054
0.007993054
0.008298423
0.008451108
0.008451108
0.008145738
0.007687684
0.0075349994
0.007382313
0.007382313
0.0075349994
0.007687684
0.007840369
0.007840369
0.007687684
0.0075349994
0.0075349994
0.007687684
0.007687684
0.007687684
0.007687684
0.007687684
0.0075349994
0.007382313
0.007687684
0.007840369
0.007993054
0.007840369
0.007687684
0.007687684
0.007840369
0.007993054
0.007840369
0.007382313
0.007076945
0.007076945
0.007382313
0.0075349994
0.0075349994
0.007382313
0.007382313
0.0075349994
0.007687684
0.007840369
0.007993054
0.008145738
0.007993054
0.007687684
0.0075349994
0.007382313
0.007382313
0.0075349994
0.0075349994
0.0075349994
0.007382313
0.007382313
0.007382313
0.007382313
0.007382313
0.007382313
0.007382313
0.00722963
0.00722963
0.00722963
0.00722963
0.00722963
0.007076945
0.007076945
0.007382313
0.007382313
0.00722963
0.00722963
0.00722963
0.007076945
0.0069242585
0.0069242585
0.007076945
0.00722963
0.007382313
0.00722963
0.007076945
0.0069242585
0.007076945
0.00722963
0.00722963
0.007076945
0.0069242585
0.0069242585
0.007076945
0.007076945
0.007076945
0.007076945
0.007076945
0.007076945
0.006771574
0.006618891
0.006771574
0.0069242585
0.00722963
0.007382313
0.00722963
0.006771574
0.0064662043
0.0064662043
0.006618891
0.006771574
0.006771574
0.0069242585
0.006771574
0.006771574
0.006771574
0.006618891
0.0064662043
0.0064662043
0.006618891
0.006771574
0.006618891
0.0063135196
0.0064662043
0.006618891
0.006771574
0.0069242585
0.007076945
0.00722963
0.0069242585
0.006618891
0.0064662043
0.006618891
0.0069242585
0.0069242585
0.0069242585
0.006771574
0.006618891
0.006771574
0.006771574
0.0069242585
0.006771574
0.0069242585
0.007076945
0.007076945
0.0069242585
0.006771574
0.006618891
0.006618891
0.006618891
0.006618891
0.006771574
0.006618891
0.006618891
0.006771574
0.0069242585
0.007076945
0.007076945
0.0069242585
0.006771574
0.006618891
0.006618891
0.006618891
0.006618891
0.006618891
0.006771574
0.006771574
0.006771574
0.006771574
0.006771574
0.006771574
0.006618891
0.006618891
0.006618891
0.006771574
0.0069242585
0.00722963
0.007076945
0.006771574
0.006618891
0.006771574
0.007076945
0.007076945
0.006771574
0.006618891
0.006618891
0.006618891
0.006771574
0.006618891
0.006618891
0.006771574
0.0069242585
0.0069242585
0.0069242585
0.006618891
0.0064662043
0.0064662043
0.0064662043
0.006618891
0.006618891
0.0064662043
0.0064662043
0.006618891
0.006771574
0.007076945
0.007076945
0.007076945
0.007076945
0.0069242585
0.0069242585
0.0069242585
0.007076945
0.007076945
0.007076945
0.006771574
0.006618891
0.0064662043
0.006618891
0.006771574
0.006771574
0.0069242585
0.007076945
0.007076945
0.0069242585
0.006771574
0.006771574
0.0069242585
0.0069242585
0.007076945
0.00722963
0.00722963
0.007076945
0.006771574
0.006618891
0.006618891
0.006771574
0.007076945
0.007076945
0.007076945
0.007076945
0.007076945
0.0069242585
0.007076945
0.007076945
0.007076945
0.007076945
0.0069242585
0.0069242585
0.0069242585
0.007076945
0.0069242585
0.006771574
0.006618891
0.006618891
0.006771574
0.007076945
0.007076945
0.00722963
0.00722963
0.0069242585
0.006618891
0.0064662043
0.006618891
0.0069242585
0.00722963
0.007382313
0.007382313
0.00722963
0.007076945
0.007076945
0.0069242585
0.0069242585
0.00722963
0.00722963
0.00722963
0.007076945
0.007076945
0.007076945
0.00722963
0.007076945
0.007076945
0.00722963
0.007382313
0.007382313
0.007076945
0.006771574
0.006771574
0.006771574
0.007076945
0.00722963
0.007382313
0.00722963
0.007076945
0.0069242585
0.0069242585
0.0069242585
0.0069242585
0.0069242585
0.006618891
0.006771574
0.00722963
0.0075349994
0.007382313
0.007076945
0.006771574
0.0069242585
0.007076945
0.00722963
0.00722963
0.007382313
0.007382313
0.00722963
0.007076945
0.007076945
0.007382313
0.007382313
0.007382313
0.00722963
0.007076945
0.0069242585
0.0069242585
0.007076945
0.00722963
0.00722963
0.00722963
0.00722963
0.0075349994
0.007687684
0.007382313
0.007076945
0.0069242585
0.007076945
0.007076945
0.00722963
0.007382313
0.007382313
0.00722963
0.007076945
0.007076945
0.00722963
0.00722963
0.00722963
0.00722963
0.00722963
0.007382313
0.00722963
0.00722963
0.00722963
0.00722963
0.00722963
0.00722963
0.00722963
0.00722963
0.007076945
0.007076945
0.00722963
0.007382313
0.007382313
0.0075349994
0.0075349994
0.0075349994
0.0075349994
0.00722963
0.007076945
0.007076945
0.007382313
0.0075349994
0.007382313
0.007076945
0.0069242585
0.00722963
0.0075349994
0.007382313
0.0069242585
0.006618891
0.006618891
0.0069242585
0.007076945
0.007382313
0.007382313
0.0075349994
0.007382313
0.00722963
0.007076945
0.007076945
0.00722963
0.007382313
0.007382313
0.00722963
0.007076945
0.0069242585
0.0069242585
0.006771574
0.006771574
0.0069242585
0.0069242585
0.007076945
0.0069242585
0.0069242585
0.006771574
0.006771574
0.006771574
0.006771574
0.0069242585
0.0069242585
0.0069242585
0.007076945
0.00722963
0.007076945
0.0069242585
0.0069242585
0.007076945
0.007076945
0.007076945
0.006771574
0.006771574
0.006771574
0.0069242585
0.0069242585
0.006771574
0.006618891
0.006618891
0.006771574
0.0069242585
0.007076945
0.007076945
0.0069242585
0.006618891
0.006618891
0.006771574
0.0069242585
0.007076945
0.007076945
0.006618891
0.0063135196
0.0063135196
0.0063135196
0.0064662043
0.0064662043
0.006771574
0.006771574
0.006618891
0.0064662043
0.0064662043
0.006618891
0.006771574
0.006618891
0.0064662043
0.0063135196
0.0063135196
0.0064662043
0.0064662043
0.0064662043
0.006618891
0.006618891
0.006618891
0.0064662043
0.0064662043
0.0064662043
0.0064662043
0.0064662043
0.0064662043
0.0064662043
0.0063135196
0.006160835
0.00600815
0.00600815
0.0058554653
0.0058554653
0.0057027806
0.0058554653
0.0058554653
0.00600815
0.00600815
0.00600815
0.00600815
0.0058554653
0.0057027806
0.0058554653
0.0058554653
0.0058554653
0.005550094
0.005397411
0.005550094
0.0057027806
0.0058554653
0.00600815
0.0058554653
0.0058554653
0.0058554653
0.0057027806
0.0057027806
0.0058554653
0.00600815
0.006160835
0.0058554653
0.005550094
0.005397411
0.005550094
0.0057027806
0.00600815
0.006160835
0.00600815
0.0057027806
0.005550094
0.0057027806
0.0058554653
0.0057027806
0.0057027806
0.0057027806
0.005550094
0.005397411
0.005550094
0.0057027806
0.0057027806
0.0057027806
0.0057027806
0.00600815
0.00600815
0.0058554653
0.005550094
0.005397411
0.005397411
0.005550094
0.005550094
0.005397411
0.0052447263
0.005397411
0.0057027806
0.005550094
0.0052447263
0.004939357
0.004939357
0.0050920397
0.0052447263
0.005397411
0.005397411
0.005397411
0.005397411
0.005397411
0.005397411
0.005397411
0.005397411
0.005397411
0.0052447263
0.0050920397
0.004939357
0.004939357
0.004939357
0.0050920397
0.0050920397
0.0052447263
0.0052447263
0.0052447263
0.0050920397
0.004786672
0.0046339855
0.004939357
0.0050920397
0.0050920397
0.0050920397
0.0052447263
0.0052447263
0.0052447263
0.0050920397
0.004939357
0.004939357
0.0050920397
0.005397411
0.005397411
0.0052447263
0.0050920397
0.004939357
0.004939357
0.004939357
0.004939357
0.004939357
0.004786672
0.004786672
0.004786672
0.0044813007
0.004328618
0.0044813007
0.004786672
0.004939357
0.004786672
0.0046339855
0.0044813007
0.0046339855
0.0046339855
0.0046339855
0.0044813007
0.0044813007
0.0044813007
0.0044813007
0.004328618
0.004175931
0.004328618
0.0046339855
0.0046339855
0.0044813007
0.004328618
0.004328618
0.0044813007
0.004328618
0.004328618
0.004328618
0.0044813007
0.004328618
0.004328618
0.004175931
0.0040232465
0.0040232465
0.004175931
0.004175931
0.004175931
0.004328618
0.004328618
0.004175931
0.0040232465
0.004175931
0.004328618
0.0044813007
0.0044813007
0.004328618
0.0040232465
0.0040232465
0.0040232465
0.004175931
0.004328618
0.004175931
0.0040232465
0.0040232465
0.0040232465
0.0038705599
0.003717877
0.003717877
0.0038705599
0.0038705599
0.0038705599
0.0040232465
0.0040232465
0.0040232465
0.004175931
0.0040232465
0.0038705599
0.003717877
0.0038705599
0.0038705599
0.0038705599
0.0038705599
0.0040232465
0.004175931
0.0040232465
0.0038705599
0.003717877
0.0038705599
0.003717877
0.003717877
0.0040232465
0.004175931
0.004175931
0.0038705599
0.003717877
0.003717877
0.003717877
0.003717877
0.003717877
0.003717877
0.0038705599
0.0038705599
0.003717877
0.0035651922
0.003717877
0.0040232465
0.0040232465
0.003717877
0.0034125056
0.0034125056
0.003717877
0.003717877
0.0034125056
0.003107138
0.003107138
0.0034125056
0.0035651922
0.0035651922
0.0034125056
0.0034125056
0.0034125056
0.0035651922
0.0035651922
0.0035651922
0.0035651922
0.0035651922
0.003717877
0.003717877
0.003717877
0.0035651922
0.0035651922
0.0034125056
0.0032598209
0.003107138
0.003107138
0.003107138
0.003107138
0.0029544514
0.0029544514
0.0029544514
0.0026490819
0.0026490819
0.0026490819
0.0029544514
0.003107138
0.003107138
0.0029544514
0.0028017666
0.0028017666
0.0028017666
0.0028017666
0.0024963971
0.0023437124
0.0026490819
0.0028017666
0.0026490819
0.0023437124
0.0024963971
0.0024963971
0.0023437124
0.0021910276
0.0021910276
0.0021910276
0.0021910276
0.0023437124
0.0023437124
0.0021910276
0.0021910276
0.0021910276
0.0023437124
0.0023437124
0.0020383429
0.0017329734
0.0017329734
0.0020383429
0.0021910276
0.0021910276
0.0020383429
0.0020383429
0.0020383429
0.0018856581
0.0015802868
0.0014276039
0.0015802868
0.0017329734
0.0015802868
0.0014276039
0.0012749191
0.0015802868
0.0018856581
0.0020383429
0.0015802868
9.695478E-4
8.168649E-4
0.0012749191
0.0017329734
0.0020383429
0.0017329734
0.0012749191
0.0011222325
9.695478E-4
0.0011222325
0.0012749191
0.0012749191
0.0012749191
0.0012749191
9.695478E-4
9.695478E-4
9.695478E-4
0.0011222325
0.0011222325
0.0011222325
0.0011222325
9.695478E-4
6.641783E-4
6.641783E-4
9.695478E-4
0.0011222325
9.695478E-4
6.641783E-4
5.1149353E-4
3.588088E-4
5.1149353E-4
6.641783E-4
8.168649E-4
8.168649E-4
8.168649E-4
6.641783E-4
3.588088E-4
2.0612404E-4
2.0612404E-4
3.588088E-4
5.1149353E-4
5.1149353E-4
3.588088E-4
5.1149353E-4
5.1149353E-4
2.0612404E-4
5.343929E-5
-9.924546E-5
5.343929E-5
2.0612404E-4
2.0612404E-4
2.0612404E-4
2.0612404E-4
2.0612404E-4
2.0612404E-4
5.343929E-5
5.343929E-5
2.0612404E-4
5.343929E-5
-9.924546E-5
-2.519302E-4
-4.0461496E-4
-2.519302E-4
-9.924546E-5
-9.924546E-5
-2.519302E-4
-4.0461496E-4
-4.0461496E-4
-2.519302E-4
-2.519302E-4
-2.519302E-4
-2.519302E-4
-9.924546E-5
-9.924546E-5
-2.519302E-4
-2.519302E-4
-2.519302E-4
-2.519302E-4
-2.519302E-4
-4.0461496E-4
-5.5730157E-4
-4.0461496E-4
-9.924546E-5
-9.924546E-5
-2.519302E-4
-2.519302E-4
-2.519302E-4
-9.924546E-5
5.343929E-5
5.343929E-5
-9.924546E-5
-2.519302E-4
-2.519302E-4
-2.519302E-4
-2.519302E-4
-2.519302E-4
-2.519302E-4
-4.0461496E-4
-4.0461496E-4
-4.0461496E-4
-5.5730157E-4
-5.5730157E-4
-4.0461496E-4
-4.0461496E-4
-5.5730157E-4
-4.0461496E-4
-2.519302E-4
-9.924546E-5
-2.519302E-4
-5.5730157E-4
-7.099863E-4
-7.099863E-4
-5.5730157E-4
-4.0461496E-4
-7.099863E-4
-8.626692E-4
-8.626692E-4
-7.099863E-4
-5.5730157E-4
-2.519302E-4
-9.924546E-5
-2.519302E-4
-5.5730157E-4
-7.099863E-4
-4.0461496E-4
-2.519302E-4
-2.519302E-4
-4.0461496E-4
-2.519302E-4
5.343929E-5
2.0612404E-4
-9.924546E-5
-4.0461496E-4
-4.0461496E-4
-2.519302E-4
-9.924546E-5
-9.924546E-5
-9.924546E-5
5.343929E-5
2.0612404E-4
2.0612404E-4
2.0612404E-4
5.343929E-5
-9.924546E-5
5.343929E-5
2.0612404E-4
3.588088E-4
2.0612404E-4
5.343929E-5
2.0612404E-4
2.0612404E-4
2.0612404E-4
5.343929E-5
5.343929E-5
-9.924546E-5
-9.924546E-5
5.343929E-5
2.0612404E-4
3.588088E-4
3.588088E-4
3.588088E-4
5.1149353E-4
5.1149353E-4
3.588088E-4
3.588088E-4
5.1149353E-4
6.641783E-4
8.168649E-4
5.1149353E-4
5.343929E-5
5.343929E-5
2.0612404E-4
6.641783E-4
6.641783E-4
5.1149353E-4
5.1149353E-4
6.641783E-4
5.1149353E-4
3.588088E-4
5.1149353E-4
6.641783E-4
9.695478E-4
8.168649E-4
6.641783E-4
8.168649E-4
9.695478E-4
0.0011222325
0.0012749191
0.0011222325
8.168649E-4
6.641783E-4
5.1149353E-4
6.641783E-4
9.695478E-4
0.0011222325
9.695478E-4
8.168649E-4
8.168649E-4
0.0011222325
0.0015802868
0.0015802868
0.0014276039
0.0012749191
0.0012749191
0.0014276039
0.0015802868
0.0015802868
0.0015802868
0.0015802868
0.0017329734
0.0017329734
0.0015802868
0.0014276039
0.0017329734
0.0018856581
0.0020383429
0.0018856581
0.0018856581
0.0020383429
0.0020383429
0.0017329734
0.0015802868
0.0017329734
0.0018856581
0.0018856581
0.0020383429
0.0021910276
0.0024963971
0.0024963971
0.0023437124
0.0021910276
0.0018856581
0.0018856581
0.0021910276
0.0023437124
0.0023437124
0.0021910276
0.0021910276
0.0021910276
0.0024963971
0.0026490819
0.0026490819
0.0026490819
0.0026490819
0.0028017666
0.0029544514
0.0029544514
0.0029544514
0.0028017666
0.0026490819
0.0026490819
0.0028017666
0.003107138
0.0034125056
0.0034125056
0.0032598209
0.0032598209
0.003107138
0.0032598209
0.0034125056
0.0034125056
0.0032598209
0.003107138
0.0032598209
0.0032598209
0.0034125056
0.0035651922
0.0035651922
0.0035651922
0.0032598209
0.003107138
0.003107138
0.0032598209
0.0035651922
0.0038705599
0.003717877
0.0035651922
0.0034125056
0.0035651922
0.003717877
0.0038705599
0.003717877
0.0035651922
0.0035651922
0.003717877
0.003717877
0.003717877
0.003717877
0.003717877
0.0035651922
0.003717877
0.0038705599
0.003717877
0.0034125056
0.0034125056
0.003717877
0.0038705599
0.003717877
0.0035651922
0.0035651922
0.0035651922
0.0035651922
0.0035651922
0.0034125056
0.0034125056
0.003717877
0.0038705599
0.0038705599
0.0038705599
0.0038705599
0.003717877
0.003717877
0.003717877
0.0035651922
0.0034125056
0.0032598209
0.0034125056
0.0035651922
0.003717877
0.003717877
0.0035651922
0.0035651922
0.0034125056
0.0032598209
0.0032598209
0.0034125056
0.003717877
0.003717877
0.0034125056
0.0032598209
0.0034125056
0.003717877
0.003717877
0.003717877
0.0035651922
0.0034125056
0.0032598209
0.0032598209
0.0032598209
0.003107138
0.003107138
0.0032598209
0.0034125056
0.0035651922
0.0034125056
0.0032598209
0.0032598209
0.0034125056
0.0034125056
0.0034125056
0.0032598209
0.0034125056
0.0035651922
0.003717877
0.0035651922
0.0034125056
0.003107138
0.0032598209
0.0034125056
0.0035651922
0.003717877
0.0038705599
0.003717877
0.0035651922
0.0034125056
0.0034125056
0.0035651922
0.0035651922
0.0035651922
0.0034125056
0.0035651922
0.003717877
0.003717877
0.0038705599
0.0040232465
0.0040232465
0.0040232465
0.0040232465
0.0040232465
0.0040232465
0.004328618
0.0044813007
0.0044813007
0.004328618
0.004175931
0.004175931
0.004175931
0.0044813007
0.004786672
0.004786672
0.004786672
0.0046339855
0.0044813007
0.0044813007
0.0044813007
0.0046339855
0.0046339855
0.004786672
0.004939357
0.0050920397
0.0050920397
0.0052447263
0.005397411
0.005550094
0.005550094
0.005397411
0.005397411
0.005550094
0.005550094
0.005397411
0.005397411
0.005550094
0.0058554653
0.00600815
0.006160835
0.006160835
0.006160835
0.006160835
0.0058554653
0.0058554653
0.006160835
0.0063135196
0.0064662043
0.0064662043
0.0064662043
0.0064662043
0.0064662043
0.006618891
0.006771574
0.006771574
0.006618891
0.006618891
0.0064662043
0.0064662043
0.0064662043
0.006618891
0.0069242585
0.00722963
0.00722963
0.007076945
0.0069242585
0.006771574
0.006771574
0.0069242585
0.00722963
0.00722963
0.007076945
0.0069242585
0.007076945
0.00722963
0.007382313
0.0075349994
0.007382313
0.007076945
0.006771574
0.006771574
0.0069242585
0.007382313
0.007687684
0.007687684
0.0075349994
0.007382313
0.007382313
0.007382313
0.007076945
0.0069242585
0.0069242585
0.007076945
0.007382313
0.0075349994
0.0075349994
0.0075349994
0.007382313
0.007382313
0.00722963
0.00722963
0.00722963
0.00722963
0.00722963
0.00722963
0.00722963
0.00722963
0.007076945
0.0069242585
0.0069242585
0.007076945
0.00722963
0.00722963
0.0075349994
0.0075349994
0.0075349994
0.00722963
0.007076945
0.007076945
0.007076945
0.0069242585
0.006618891
0.006618891
0.006771574
0.007076945
0.007076945
0.0069242585
0.006771574
0.006771574
0.0069242585
0.006618891
0.0063135196
0.006160835
0.006160835
0.006160835
0.0063135196
0.006618891
0.006771574
0.006771574
0.006618891
0.0064662043
0.0063135196
0.0063135196
0.0064662043
0.006618891
0.006618891
0.0063135196
0.00600815
0.0058554653
0.006160835
0.0063135196
0.006160835
0.006160835
0.0063135196
0.0064662043
0.0064662043
0.0063135196
0.006160835
0.006160835
0.0058554653
0.0057027806
0.0057027806
0.0058554653
0.00600815
0.00600815
0.0058554653
0.0057027806
0.0057027806
0.0057027806
0.0057027806
0.005550094
0.005397411
0.005397411
0.005550094
0.005397411
0.0050920397
0.0050920397
0.0052447263
0.005397411
0.005550094
0.0052447263
0.0050920397
0.004939357
0.004939357
0.004939357
0.004939357
0.004786672
0.0046339855
0.004328618
0.004175931
0.004175931
0.004175931
0.0040232465
0.0038705599
0.003717877
0.003717877
0.003717877
0.0038705599
0.0038705599
0.003717877
0.0034125056
0.0029544514
0.0028017666
0.0024963971
0.0023437124
0.0024963971
0.0024963971
0.0024963971
0.0023437124
0.0021910276
0.0020383429
0.0017329734
0.0015802868
0.0014276039
0.0012749191
0.0011222325
9.695478E-4
6.641783E-4
5.1149353E-4
5.1149353E-4
5.1149353E-4
2.0612404E-4
-4.0461496E-4
-7.099863E-4
-5.5730157E-4
-2.519302E-4
-2.519302E-4
-7.099863E-4
-0.0011680406
-0.0016260948
-0.0017787796
-0.0017787796
-0.0017787796
-0.00208415
-0.0025422042
-0.002694889
-0.0028475737
-0.0028475737
-0.0028475737
-0.0030002585
-0.0031529441
-0.0036109984
-0.0037636831
-0.003916368
-0.0042217383
-0.004374423
-0.0046797935
-0.0048324773
-0.004985163
-0.0051378477
-0.005443217
-0.0057485867
-0.0059012715
-0.006053957
-0.0063593267
-0.006664696
-0.0069700666
-0.006817381
-0.0069700666
-0.007275436
-0.0075808065
-0.0075808065
-0.007886176
-0.008191545
-0.008496915
-0.0086496
-0.0086496
-0.0086496
-0.0088022845
-0.00926034
-0.009718394
-0.009871079
-0.010023763
-0.010023763
-0.010023763
-0.010176449
-0.010329134
-0.010634504
-0.0110925585
-0.011245243
-0.011245243
-0.011397928
-0.011550613
-0.011855982
-0.012008667
-0.012314037
-0.012619408
-0.012924777
-0.013230147
-0.013382832
-0.013230147
-0.013382832
-0.013688201
-0.014146256
-0.014298941
-0.014298941
-0.014451626
-0.014756996
-0.014909681
-0.01521505
-0.01552042
-0.015673105
-0.01582579
-0.01582579
-0.015978474
-0.01613116
-0.01643653
-0.016589215
-0.016894585
-0.01704727
-0.017505324
-0.01796338
-0.01826875
-0.01826875
-0.018116064
-0.018116064
-0.01826875
-0.018574119
-0.018726803
-0.019032173
-0.019337542
-0.019642912
-0.019948281
-0.020253653
-0.020406337
-0.020559022
-0.020864392
-0.020864392
-0.020864392
-0.020864392
-0.021322446
-0.021933187
-0.022238556
-0.022238556
-0.022085872
-0.022391241
-0.02269661
-0.022849295
-0.02300198
-0.023154665
-0.023460034
-0.023765404
-0.023765404
-0.023918089
-0.02422346
-0.024376145
-0.024681514
-0.024834199
-0.024834199
-0.024986884
-0.025292253
-0.02544494
-0.02575031
-0.026055679
-0.026361048
-0.026819102
-0.026971787
-0.026819102
-0.026819102
-0.027124472
-0.027277157
-0.027582526
-0.028040582
-0.028193265
-0.028498637
-0.028651323
-0.028804006
-0.028956693
-0.029109377
-0.02926206
-0.029109377
-0.02926206
-0.029414747
-0.029720116
-0.029872801
-0.030025486
-0.029872801
-0.030025486
-0.030330855
-0.03048354
-0.030636225
-0.030941594
-0.031552337
-0.031857703
-0.03170502
-0.03139965
-0.03139965
-0.031552337
-0.032010388
-0.032468446
-0.032468446
-0.032163076
-0.031857703
-0.03170502
-0.032010388
-0.032468446
-0.032773815
-0.0329265
-0.03323187
-0.03353724
-0.03353724
-0.033384554
-0.03323187
-0.03323187
-0.033384554
-0.03384261
-0.034147978
-0.034147978
-0.033995293
-0.033995293
-0.034147978
-0.034300663
-0.034300663
-0.034300663
-0.034453347
-0.034606032
-0.034758717
-0.0349114
-0.0349114
-0.035064086
-0.03521677
-0.035369456
-0.03552214
-0.035674825
-0.035674825
-0.03552214
-0.035674825
-0.035980195
-0.03613288
-0.03613288
-0.03613288
-0.03643825
-0.03674362
-0.036896303
-0.03674362
-0.036590938
-0.036590938
-0.036590938
-0.03674362
-0.036896303
-0.036896303
-0.03704899
-0.036896303
-0.03704899
-0.037201673
-0.037354358
-0.03765973
-0.0379651
-0.038117785
-0.0379651
-0.03781241
-0.03781241
-0.03781241
-0.038117785
-0.03827047
-0.03827047
-0.038117785
-0.0379651
-0.038117785
-0.03857584
-0.038728524
-0.038881212
-0.038728524
-0.038881212
-0.039339267
-0.03949195
-0.039339267
-0.039339267
-0.039339267
-0.03949195
-0.039644636
-0.039950006
-0.040255375
-0.040560745
-0.040560745
-0.040560745
-0.04071343
-0.0410188
-0.041171484
-0.041171484
-0.0410188
-0.041171484
-0.04132417
-0.041629538
-0.042087592
-0.04239296
-0.042545646
-0.04269833
-0.042545646
-0.042545646
-0.04269833
-0.043156385
-0.04361444
-0.043767124
-0.04361444
-0.04361444
-0.043767124
-0.04422518
-0.044377863
-0.044377863
-0.044377863
-0.044683237
-0.044835918
-0.044988606
-0.04514129
-0.04544666
-0.045599345
-0.045599345
-0.04575203
-0.0460574
-0.046210084
-0.046362773
-0.046362773
-0.046515454
-0.046668142
-0.04697351
-0.047278877
-0.04758425
-0.048042305
-0.048347674
-0.04850036
-0.04850036
-0.04850036
-0.04880573
-0.049111094
-0.049569152
-0.04987452
-0.05017989
-0.05017989
-0.050332576
-0.050637946
-0.051096
-0.05124869
-0.051096
-0.051096
-0.051554054
-0.052164797
-0.05262285
-0.052775536
-0.052775536
-0.05292822
-0.053080905
-0.05353896
-0.053691644
-0.05384433
-0.054149702
-0.054302383
-0.054455068
-0.054607756
-0.054913122
-0.05537118
-0.055676546
-0.055676546
-0.055829234
-0.05628729
-0.056592654
-0.056745343
-0.056898028
-0.057050712
-0.057356082
-0.057508767
-0.057814136
-0.058119506
-0.058424875
-0.05857756
-0.05873025
-0.059035614
-0.059188303
-0.059340984
-0.05949367
-0.059799038
-0.06010441
-0.06040978
-0.060715146
-0.060867835
-0.06102052
-0.06132589
-0.061631262
-0.061783943
-0.061936628
-0.061936628
-0.062089317
-0.062394682
-0.063005425
-0.06346348
-0.06376885
-0.06376885
-0.06361616
-0.06376885
-0.06407422
-0.06453227
-0.06483764
-0.06514301
-0.065601066
-0.065906435
-0.06636449
-0.06666987
-0.06697523
-0.06712791
-0.067585975
-0.06773865
-0.067891344
-0.067891344
-0.06819671
-0.06850208
-0.06911282
-0.06941819
-0.06957087
-0.06972356
-0.07002893
-0.0703343
-0.07048698
-0.07063967
-0.07094504
-0.07125041
-0.07186115
-0.07216652
-0.07247189
-0.07247189
-0.07262457
-0.073082626
-0.073387995
-0.073693365
-0.07384605
-0.07415143
-0.074304104
-0.07445679
-0.07476216
-0.07522021
-0.07567827
-0.07598364
-0.07628901
-0.07644169
-0.07644169
-0.07644169
-0.07659438
-0.07705243
-0.07751049
-0.07796854
-0.0784266
-0.078579284
-0.078579284
-0.0784266
-0.07873197
-0.07934271
-0.07995345
-0.08041151
-0.080564186
-0.08071686
-0.080869555
-0.081174925
-0.08132762
-0.08132762
-0.081480294
-0.081938356
-0.082243726
-0.0823964
-0.082549095
-0.082854465
-0.082854465
-0.082854465
-0.083159834
-0.08377057
-0.08422862
-0.08438131
-0.08453399
-0.08483936
-0.08499205
-0.08529742
-0.0854501
-0.08575547
-0.08621353
-0.08636621
-0.0865189
-0.08682427
-0.08712964
-0.087282315
-0.08743501
-0.08743501
-0.08774038
-0.08819842
-0.088961855
-0.089419916
-0.08957259
-0.089725286
-0.090030655
-0.09018333
-0.09018333
-0.0904887
-0.090946764
-0.09140481
-0.09140481
-0.09125213
-0.0915575
-0.09216824
-0.09277898
-0.09308435
-0.09293166
-0.09293166
-0.09323703
-0.09384777
-0.09430583
-0.094458506
-0.094458506
-0.094763875
-0.09491657
-0.09522194
-0.09567998
-0.096138045
-0.096443415
-0.09659609
-0.09690148
-0.09735952
-0.09797026
-0.09827563
-0.098428324
-0.098581
-0.09903906
-0.09919174
-0.09919174
-0.09934443
-0.0996498
-0.10010785
-0.10071859
-0.10102396
-0.10132933
-0.101634696
-0.101940066
-0.10209276
-0.10239813
-0.102856174
-0.10316154
-0.103314236
-0.10346693
-0.103619605
-0.103924975
-0.10407765
-0.104535714
-0.104993775
-0.10545182
-0.10575719
-0.105909884
-0.10621525
-0.1066733
-0.10682599
-0.10682599
-0.10713136
-0.10758941
-0.10789478
-0.10835284
-0.10881089
-0.10926895
-0.109421626
-0.109421626
-0.109726995
-0.11018506
-0.1106431
-0.11094849
-0.11125384
-0.111406535
-0.111711904
-0.11216995
-0.112475336
-0.11293338
-0.11323875
-0.113391444
-0.11369681
-0.11430755
-0.1147656
-0.11507097
-0.11537634
-0.11568171
-0.11598708
-0.11613977
-0.11644514
-0.11675051
-0.11736125
-0.117819294
-0.118277356
-0.1187354
-0.119193465
-0.119498834
-0.1198042
-0.120262265
-0.12072031
-0.12117837
-0.12133105
-0.12163642
-0.12194179
-0.12239985
-0.12270522
-0.12301059
-0.12346864
-0.12377401
-0.12407938
-0.12407938
-0.124384746
-0.12484281
-0.12545355
-0.12606429
-0.12652233
-0.12682772
-0.12682772
-0.1269804
-0.12743846
-0.12804918
-0.12850724
-0.12881261
-0.12911798
-0.12942335
-0.12972872
-0.13003409
-0.13033946
-0.1309502
-0.13140826
-0.13156095
-0.1318663
-0.13232437
-0.1329351
-0.13339317
-0.13369852
-0.13385122
-0.13385122
-0.13400389
-0.13430928
-0.13476732
-0.13537806
-0.13583612
-0.13629417
-0.13659954
-0.1370576
-0.13751566
-0.13782102
-0.13782102
-0.13782102
-0.1379737
-0.13843176
-0.13888982
-0.13934788
-0.13965324
-0.1401113
-0.14041667
-0.14072204
-0.1410274
-0.1411801
-0.14163814
-0.1420962
-0.14240158
-0.14270695
-0.14301232
-0.14331767
-0.14362305
-0.14377573
-0.14392842
-0.14392842
-0.14438647
-0.14484453
-0.14530258
-0.14560795
-0.14576064
-0.14606601
-0.14637138
-0.14667675
-0.14698213
-0.14728749
-0.14759286
-0.14789823
-0.1482036
-0.14850897
-0.14896701
-0.14957777
-0.15003581
-0.1503412
-0.15049388
-0.15064657
-0.15095192
-0.15125729
-0.15171535
-0.15232609
-0.15293683
-0.15339488
-0.15354757
-0.15370026
-0.15385294
-0.154311
-0.15476905
-0.15507442
-0.15537979
-0.15568516
-0.15599053
-0.15629591
-0.15675394
-0.157212
-0.15767007
-0.15797544
-0.15812813
-0.15858617
-0.15904422
-0.15950228
-0.15996034
-0.1602657
-0.16057107
-0.16072376
-0.16072376
-0.16087644
-0.1613345
-0.16179256
-0.16225061
-0.16255598
-0.16301404
-0.16331941
-0.16377746
-0.16408283
-0.1643882
-0.16484626
-0.16530432
-0.16576235
-0.16606773
-0.16622041
-0.16652578
-0.16698384
-0.1674419
-0.16759457
-0.16789995
-0.168358
-0.16881606
-0.16927412
-0.16988485
-0.17019023
-0.1704956
-0.17080097
-0.17110634
-0.17125902
-0.17156439
-0.17202245
-0.1724805
-0.17309123
-0.1733966
-0.1735493
-0.17400734
-0.1746181
-0.17507613
-0.17522882
-0.17538151
-0.17583956
-0.17645031
-0.17690836
-0.17721373
-0.1775191
-0.17782447
-0.17828253
-0.17889325
-0.17935131
-0.17980938
-0.17996205
-0.17996205
-0.18026744
-0.1805728
-0.18087816
-0.1814889
-0.18194696
-0.18255769
-0.18301575
-0.18347381
-0.1836265
-0.18377918
-0.18423724
-0.18469529
-0.18515335
-0.18576409
-0.1865275
-0.18698557
-0.18713824
-0.18729094
-0.1875963
-0.18820703
-0.18866509
-0.18927585
-0.18958122
-0.19003925
-0.19049731
-0.19095537
-0.19126074
-0.19156611
-0.19202416
-0.19248222
-0.19294028
-0.19339833
-0.1937037
-0.19416174
-0.1947725
-0.19523056
-0.19538324
-0.19568859
-0.19599397
-0.19645202
-0.19721545
-0.1976735
-0.19797887
-0.19828424
-0.1987423
-0.19904767
-0.19950572
-0.19981109
-0.20011647
-0.20072721
-0.20118526
-0.2016433
-0.20210136
-0.20255943
-0.20317015
-0.20347553
-0.2037809
-0.20408627
-0.20454434
-0.20515506
-0.20561312
-0.20607118
-0.20652923
-0.20713997
-0.20759803
-0.20805608
-0.20851412
-0.20897219
-0.20927756
-0.20943025
-0.20973562
-0.21049903
-0.21110977
-0.21172053
-0.2120259
-0.21233125
-0.21278931
-0.21324736
-0.21370542
-0.21385811
-0.21401079
-0.21431616
-0.2147742
-0.21523227
-0.21569033
-0.21630105
-0.21691181
-0.21736985
-0.2178279
-0.21828596
-0.21859133
-0.2188967
-0.21935476
-0.21981281
-0.22042355
-0.22057624
-0.22057624
-0.22088161
-0.2210343
-0.22133967
-0.22179772
-0.22240846
-0.2230192
-0.22347724
-0.22362994
-0.2239353
-0.22424068
-0.22469874
-0.2251568
-0.22546215
-0.22576752
-0.22607289
-0.22653095
-0.22698902
-0.22744706
-0.22759974
-0.22744706
-0.22759974
-0.22821048
-0.22912659
-0.22958465
-0.22989002
-0.23004271
-0.23065345
-0.2311115
-0.23156954
-0.23172224
-0.2320276
-0.23233297
-0.23263834
-0.23294371
-0.23324908
-0.23355445
-0.23385982
-0.23431788
-0.23477593
-0.2350813
-0.23553936
-0.23584473
-0.2361501
-0.2363028
-0.2363028
-0.23660815
-0.23706621
-0.23752427
-0.23798232
-0.23798232
-0.23798232
-0.23798232
-0.23844036
-0.23889843
-0.23935649
-0.23966186
-0.23966186
-0.23966186
-0.23996723
-0.24027258
-0.24088334
-0.2411887
-0.2411887
-0.2411887
-0.24134138
-0.24179944
-0.2421048
-0.24241018
-0.24256286
-0.24286823
-0.24302092
-0.24332629
-0.24363166
-0.24393702
-0.2442424
-0.24454777
-0.24470045
-0.24500583
-0.2453112
-0.24576925
-0.24607462
-0.24637999
-0.24668536
-0.24699073
-0.2472961
-0.24760146
-0.24790683
-0.24805951
-0.24851757
-0.24867027
-0.24867027
-0.24882294
-0.24912833
-0.24943368
-0.24958636
-0.24973905
-0.2500444
-0.25065514
-0.25080785
-0.25096053
-0.25096053
-0.25141856
-0.25187662
-0.25202933
-0.252182
-0.25233468
-0.2524874
-0.25279275
-0.25294542
-0.25309813
-0.2532508
-0.25355616
-0.25370884
-0.25386155
-0.2541669
-0.2544723
-0.25493035
-0.2552357
-0.2552357
-0.25508302
-0.25508302
-0.25538838
-0.25599912
-0.2566099
-0.25691524
-0.25691524
-0.25691524
-0.25706792
-0.25722063
-0.25752598
-0.25783134
-0.2582894
-0.25859475
-0.25874746
-0.25874746
-0.2590528
-0.2593582
-0.25966355
-0.25996894
-0.26027432
-0.260427
-0.26057968
-0.26088506
-0.26134312
-0.26195383
-0.2622592
-0.2621065
-0.26195383
-0.2621065
-0.26256457
-0.26286995
-0.26302263
-0.2631753
-0.2634807
-0.2634807
-0.26363337
-0.26393875
-0.2642441
-0.2642441
-0.2642441
-0.26470217
-0.26516023
-0.26561826
-0.26577094
-0.26561826
-0.26561826
-0.26577094
-0.26607633
-0.26638168
-0.26668707
-0.26683974
-0.26699242
-0.26699242
-0.2672978
-0.26790854
-0.26821393
-0.26851928
-0.268672
-0.2689773
-0.26913002
-0.2692827
-0.26913002
-0.2692827
-0.26958805
-0.27019882
-0.27050418
-0.27050418
-0.2703515
-0.27050418
-0.27096224
-0.27126762
-0.27172568
-0.27187836
-0.27203104
-0.27218372
-0.27218372
-0.27233642
-0.2724891
-0.27279446
-0.27294713
-0.2730998
-0.27325252
-0.2734052
-0.27355787
-0.27371055
-0.27371055
-0.2734052
-0.2734052
-0.27386326
-0.27432132
-0.274474
-0.27477938
-0.27477938
-0.27493206
-0.27508473
-0.2752374
-0.2755428
-0.27600086
-0.2763062
-0.2763062
-0.27615353
-0.2764589
-0.27661157
-0.27676424
-0.27661157
-0.27661157
-0.27691695
-0.2772223
-0.2772223
-0.277375
-0.27768037
-0.27798575
-0.27813843
-0.27813843
-0.27813843
-0.27813843
-0.2782911
-0.2785965
-0.27874917
-0.27890185
-0.27890185
-0.27905455
-0.2793599
-0.27920723
-0.27905455
-0.27890185
-0.27920723
-0.2796653
-0.27997068
-0.27997068
-0.2796653
-0.2793599
-0.27920723
-0.2793599
-0.2795126
-0.27981797
-0.28042868
-0.28103945
-0.2816502
-0.28180286
-0.28195554
-0.28226092
-0.282719
-0.28317705
-0.28332973
-0.28317705
-0.28302434
-0.28317705
-0.2834824
-0.2837878
-0.2837878
-0.2837878
-0.2836351
-0.2836351
-0.2837878
-0.28394043
-0.28409314
-0.28424582
-0.28424582
-0.2843985
-0.28470388
-0.28470388
-0.28455117
-0.28424582
-0.28424582
-0.28470388
-0.28516194
-0.28516194
-0.28531462
-0.28531462
-0.28531462
-0.2854673
-0.28562
-0.28592536
-0.28607804
-0.28607804
-0.28592536
-0.28607804
-0.28607804
-0.28623074
-0.28607804
-0.28607804
-0.28607804
-0.2865361
-0.2865361
-0.28623074
-0.28607804
-0.28623074
-0.28638342
-0.2866888
-0.2866888
-0.28684148
-0.28699416
-0.28714684
-0.28729954
-0.28745222
-0.28760487
-0.28775758
-0.28791025
-0.28791025
-0.28791025
-0.28791025
-0.28806293
-0.28821564
-0.28821564
-0.28821564
-0.288521
-0.28882638
-0.28913173
-0.28943712
-0.28943712
-0.28928444
-0.28928444
-0.28928444
-0.28928444
-0.28928444
-0.2895898
-0.29004785
-0.29035324
-0.29035324
-0.29050592
-0.2906586
-0.29096398
-0.291422
-0.2915747
-0.2915747
-0.29172736
-0.29203275
-0.2924908
-0.29294887
-0.29325423
-0.2935596
-0.29401767
-0.29417035
-0.29386497
-0.29386497
-0.29417035
-0.2946284
-0.2947811
-0.29508644
-0.29523912
-0.2955445
-0.29569718
-0.2955445
-0.2955445
-0.2953918
-0.2955445
-0.2955445
-0.29569718
-0.29615524
-0.29646063
-0.2966133
-0.2966133
-0.29646063
-0.29630792
-0.29646063
-0.2966133
-0.2966133
-0.29676598
-0.29676598
-0.29676598
-0.2966133
-0.29646063
-0.29676598
-0.29707137
-0.29752943
-0.2976821
-0.29752943
-0.29752943
-0.29737672
-0.29737672
-0.29752943
-0.29737672
-0.29737672
-0.29752943
-0.29798746
-0.29829285
-0.29844552
-0.29814017
-0.29798746
-0.29798746
-0.29798746
-0.29798746
-0.29814017
-0.29859823
-0.29905626
-0.29905626
-0.29905626
-0.29905626
-0.29905626
-0.29936162
-0.29981968
-0.30027774
-0.30058312
-0.3007358
-0.30088848
-0.30088848
-0.30088848
-0.3007358
-0.30088848
-0.30165192
-0.30241534
-0.3027207
-0.3027207
-0.302568
-0.3027207
-0.30287337
-0.30317876
-0.3036368
-0.30409485
-0.30440024
-0.3045529
-0.3045529
-0.3045529
-0.30470562
-0.30516365
-0.30577442
-0.30623242
-0.3065378
-0.3065378
-0.30638513
-0.3065378
-0.3068432
-0.30730125
-0.30730125
-0.30730125
-0.3076066
-0.30806467
-0.3086754
-0.3089808
-0.3089808
-0.3089808
-0.30913347
-0.30959153
-0.3098969
-0.31020224
-0.31035492
-0.3106603
-0.31111836
-0.31142375
-0.3117291
-0.3117291
-0.31188178
-0.31218717
-0.31264523
-0.3127979
-0.3131033
-0.31356135
-0.31417206
-0.3144774
-0.31463012
-0.3144774
-0.3144774
-0.31463012
-0.31493548
-0.31539354
-0.3158516
-0.31615698
-0.31630966
-0.31630966
-0.31646234
-0.31661505
-0.31661505
-0.31676772
-0.31707308
-0.3175311
-0.3178365
-0.31814188
-0.31829455
-0.31829455
-0.31844723
-0.31875262
-0.31921068
-0.31966874
-0.3199741
-0.32027948
-0.32043216
-0.32058483
-0.3210429
-0.32134825
-0.32150093
-0.3216536
-0.3218063
-0.32211167
-0.32241705
-0.32256973
-0.32256973
-0.3228751
-0.32333317
-0.32379124
-0.3240966
-0.3239439
-0.3239439
-0.3240966
-0.32455465
-0.32486
-0.32501268
-0.32516536
-0.32547075
-0.3257761
-0.32608148
-0.32623416
-0.32669222
-0.3269976
-0.32730296
-0.32760835
-0.32760835
-0.32776102
-0.3280664
-0.32837176
-0.32867712
-0.3288298
-0.3289825
-0.3289825
-0.32928786
-0.32944053
-0.32944053
-0.32959324
-0.32974592
-0.3300513
-0.33050936
-0.3309674
-0.33142546
-0.33173084
-0.33173084
-0.33173084
-0.33173084
-0.3320362
-0.3321889
-0.33234155
-0.33234155
-0.33249423
-0.33249423
-0.33264694
-0.3329523
-0.33325768
-0.33356303
-0.3338684
-0.3340211
-0.3340211
-0.3341738
-0.33432648
-0.33463186
-0.33478454
-0.3349372
-0.3350899
-0.3352426
-0.3350899
-0.3349372
-0.3352426
-0.33570066
-0.3361587
-0.33631137
-0.3361587
-0.336006
-0.3361587
-0.33661672
-0.3370748
-0.3372275
-0.33738017
-0.33738017
-0.33753285
-0.33768553
-0.33783823
-0.3381436
-0.3382963
-0.3382963
-0.33844897
-0.33844897
-0.33860165
-0.33875436
-0.3392124
-0.33967042
-0.3399758
-0.33982313
-0.33967042
-0.33967042
-0.3399758
-0.3399758
-0.3399758
-0.34012848
-0.34028116
-0.34058654
-0.34089193
-0.34089193
-0.3410446
-0.34119728
-0.34135
-0.34150267
-0.34180802
-0.3421134
-0.3421134
-0.3421134
-0.34226608
-0.34257147
-0.34272414
-0.34272414
-0.34287682
-0.34302953
-0.34302953
-0.34302953
-0.3431822
-0.34364024
-0.3440983
-0.34425098
-0.34425098
-0.34394562
-0.34394562
-0.34425098
-0.34455636
-0.34486172
-0.34486172
-0.34501442
-0.34501442
-0.3451671
-0.34531978
-0.34562516
-0.34562516
-0.34562516
-0.34531978
-0.34531978
-0.34577784
-0.3462359
-0.34638858
-0.34638858
-0.34608322
-0.34608322
-0.34608322
-0.3465413
-0.34684664
-0.34684664
-0.34669396
-0.34669396
-0.34669396
-0.34669396
-0.3465413
-0.34638858
-0.3465413
-0.34684664
-0.34699932
-0.34699932
-0.34684664
-0.34699932
-0.34699932
-0.34699932
-0.34699932
-0.34699932
-0.347152
-0.34745735
-0.34776273
-0.3479154
-0.3479154
-0.3479154
-0.3479154
-0.34776273
-0.34745735
-0.34745735
-0.34745735
-0.34745735
-0.34745735
-0.34761006
-0.3479154
-0.3479154
-0.3479154
-0.34776273
-0.34776273
-0.34776273
-0.34761006
-0.34745735
-0.34776273
-0.3479154
-0.3479154
-0.34776273
-0.34761006
-0.34745735
-0.34745735
-0.34745735
-0.34776273
-0.3479154
-0.34776273
-0.34745735
-0.34745735
-0.34761006
-0.34745735
-0.34745735
-0.34745735
-0.34761006
-0.34776273
-0.34761006
-0.34745735
-0.34745735
-0.34745735
-0.34745735
-0.34730467
-0.34745735
-0.34761006
-0.34776273
-0.34761006
-0.34761006
-0.34761006
-0.34776273
-0.34745735
-0.34730467
-0.34699932
-0.34699932
-0.347152
-0.34730467
-0.34730467
-0.347152
-0.347152
-0.347152
-0.347152
-0.34699932
-0.34684664
-0.34669396
-0.3465413
-0.34638858
-0.3462359
-0.3465413
-0.34669396
-0.34669396
-0.34638858
-0.3462359
-0.3462359
-0.3462359
-0.3462359
-0.3462359
-0.34593052
-0.34593052
-0.34593052
-0.34577784
-0.34577784
-0.34547248
-0.3451671
-0.34501442
-0.34531978
-0.34547248
-0.34547248
-0.34531978
-0.34531978
-0.3451671
-0.3451671
-0.34531978
-0.34531978
-0.3451671
-0.34501442
-0.34486172
-0.34470904
-0.34455636
-0.34440365
-0.34455636
-0.34470904
-0.34470904
-0.34440365
-0.34394562
-0.34379292
-0.34379292
-0.3440983
-0.3440983
-0.3440983
-0.3440983
-0.3440983
-0.3440983
-0.34379292
-0.34348756
-0.34333488
-0.34333488
-0.34348756
-0.34348756
-0.34364024
-0.34364024
-0.34348756
-0.3431822
-0.34287682
-0.34257147
-0.34257147
-0.34287682
-0.34302953
-0.34302953
-0.34287682
-0.34272414
-0.34272414
-0.34272414
-0.34272414
-0.34272414
-0.34272414
-0.34272414
-0.34272414
-0.34272414
-0.34257147
-0.34226608
-0.34226608
-0.3424188
-0.3424188
-0.3424188
-0.34226608
-0.3421134
-0.34196073
-0.3421134
-0.3424188
-0.3424188
-0.3421134
-0.34196073
-0.34196073
-0.34196073
-0.34196073
-0.34196073
-0.34196073
-0.34196073
-0.34196073
-0.3421134
-0.3421134
-0.3421134
-0.34196073
-0.34196073
-0.3421134
-0.3421134
-0.34196073
-0.34165534
-0.34165534
-0.34196073
-0.34196073
-0.34180802
-0.34165534
-0.34165534
-0.34180802
-0.34196073
-0.34180802
-0.34180802
-0.34180802
-0.34180802
-0.34180802
-0.34196073
-0.34180802
-0.34165534
-0.34150267
-0.34135
-0.34135
-0.34135
-0.34150267
-0.34165534
-0.34165534
-0.34150267
-0.34135
-0.34119728
-0.34135
-0.34165534
-0.34150267
-0.34119728
-0.34089193
-0.3410446
-0.34119728
-0.34119728
-0.3410446
-0.3410446
-0.34119728
-0.3410446
-0.34089193
-0.34073922
-0.34073922
-0.34073922
-0.3410446
-0.34119728
-0.34135
-0.34119728
-0.3410446
-0.3410446
-0.34119728
-0.34119728
-0.34119728
-0.3410446
-0.3410446
-0.3410446
-0.34089193
-0.34089193
-0.34089193
-0.34073922
-0.34058654
-0.34028116
-0.34028116
-0.34043387
-0.34043387
-0.34012848
-0.34012848
-0.34012848
-0.34028116
-0.34028116
-0.34012848
-0.34012848
-0.34012848
-0.34012848
-0.34012848
-0.33982313
-0.33967042
-0.33982313
-0.3399758
-0.34012848
-0.3399758
-0.33982313
-0.33967042
-0.33982313
-0.33982313
-0.33951777
-0.3390597
-0.3390597
-0.3392124
-0.3393651
-0.3392124
-0.3390597
-0.33890703
-0.33890703
-0.33890703
-0.33890703
-0.33860165
-0.3382963
-0.3381436
-0.33844897
-0.33860165
-0.33860165
-0.33844897
-0.33844897
-0.3382963
-0.3381436
-0.3381436
-0.3382963
-0.3382963
-0.3381436
-0.33783823
-0.33783823
-0.3379909
-0.33783823
-0.33768553
-0.33768553
-0.33753285
-0.33738017
-0.3372275
-0.3369221
-0.3369221
-0.3369221
-0.3370748
-0.3370748
-0.33661672
-0.33631137
-0.33631137
-0.33646405
-0.33661672
-0.33646405
-0.3361587
-0.33585334
-0.33585334
-0.33570066
-0.33554795
-0.33539528
-0.3352426
-0.3350899
-0.3349372
-0.3349372
-0.33478454
-0.33463186
-0.33432648
-0.33447915
-0.33463186
-0.33447915
-0.3341738
-0.33371574
-0.33356303
-0.33356303
-0.33341035
-0.333105
-0.3329523
-0.3329523
-0.3327996
-0.33249423
-0.3320362
-0.33188352
-0.3320362
-0.3321889
-0.33188352
-0.33127278
-0.33081472
-0.33050936
-0.3300513
-0.3298986
-0.3298986
-0.3300513
-0.32974592
-0.32928786
-0.3289825
-0.3289825
-0.3288298
-0.32852444
-0.3280664
-0.3279137
-0.32760835
-0.32730296
-0.3271503
-0.3271503
-0.3271503
-0.32669222
-0.32608148
-0.3257761
-0.32562342
-0.32547075
-0.32516536
-0.32501268
-0.32470733
-0.32440197
-0.3239439
-0.32348585
-0.32333317
-0.32333317
-0.32348585
-0.32318047
-0.3227224
-0.32226437
-0.321959
-0.3216536
-0.32150093
-0.32134825
-0.32119557
-0.32089022
-0.32058483
-0.32027948
-0.31982142
-0.31936336
-0.31905797
-0.3185999
-0.31829455
-0.31814188
-0.31798917
-0.3178365
-0.3178365
-0.3175311
-0.3169204
-0.31646234
-0.31615698
-0.31615698
-0.3158516
-0.31554624
-0.31524086
-0.31493548
-0.3147828
-0.3144774
-0.31417206
-0.313714
-0.31340864
-0.31325597
-0.3131033
-0.3127979
-0.31233984
-0.31188178
-0.3117291
-0.31142375
-0.31127104
-0.3109657
-0.31050763
-0.31004956
-0.3097442
-0.30959153
-0.30943885
-0.30913347
-0.3088281
-0.30852273
-0.30806467
-0.30775928
-0.3076066
-0.30714855
-0.30669048
-0.30623242
-0.3059271
-0.3059271
-0.3056217
-0.30531636
-0.3048583
-0.3045529
-0.30440024
-0.30424756
-0.30409485
-0.3036368
-0.30287337
-0.30226266
-0.3018046
-0.3018046
-0.3018046
-0.3018046
-0.30134654
-0.30088848
-0.30058312
-0.30043042
-0.29997236
-0.299667
-0.29920894
-0.29890355
-0.29859823
-0.29814017
-0.29798746
-0.29798746
-0.29783478
-0.29737672
-0.29691866
-0.2966133
-0.29646063
-0.29630792
-0.29600257
-0.2955445
-0.29508644
-0.29508644
-0.29508644
-0.2947811
-0.29447573
-0.29417035
-0.2937123
-0.29325423
-0.29279616
-0.2924908
-0.29233813
-0.29233813
-0.29218543
-0.29188007
-0.2915747
-0.29111665
-0.2906586
-0.29050592
-0.29020053
-0.28989518
-0.2895898
-0.28928444
-0.28913173
-0.28897905
-0.28867367
-0.2883683
-0.28791025
-0.28760487
-0.28729954
-0.28714684
-0.2866888
-0.28638342
-0.28607804
-0.28592536
-0.28577268
-0.2854673
-0.28500924
-0.28455117
-0.28424582
-0.28409314
-0.28409314
-0.2837878
-0.2836351
-0.28317705
-0.282719
-0.28226092
-0.28210825
-0.28210825
-0.2816502
-0.28103945
-0.28058138
-0.28042868
-0.280276
-0.28012332
-0.27997068
-0.2796653
-0.2793599
-0.27905455
-0.2785965
-0.2782911
-0.27798575
-0.27783304
-0.27783304
-0.27768037
-0.277375
-0.27676424
-0.2764589
-0.27615353
-0.27615353
-0.27600086
-0.27569547
-0.27539012
-0.27493206
-0.274474
-0.2741686
-0.2741686
-0.2741686
-0.2741686
-0.27371055
-0.2730998
-0.27264178
-0.2724891
-0.27233642
-0.27203104
-0.27172568
-0.2714203
-0.27111492
-0.27080956
-0.27050418
-0.2703515
-0.27004611
-0.26974076
-0.26943538
-0.2689773
-0.26882467
-0.268672
-0.2683666
-0.26806122
-0.26775587
-0.2676032
-0.26745048
-0.2672978
-0.26683974
-0.2665344
-0.26638168
-0.266229
-0.266229
-0.26592365
-0.2654656
-0.26485485
-0.26439682
-0.26439682
-0.26439682
-0.26409143
-0.26363337
-0.26332802
-0.26332802
-0.26332802
-0.2631753
-0.26271725
-0.2622592
-0.26195383
-0.26180115
-0.26149577
-0.2611904
-0.26088506
-0.26073238
-0.26057968
-0.260427
-0.2601216
-0.25981626
-0.2593582
-0.2590528
-0.25874746
-0.25859475
-0.25844207
-0.257984
-0.25752598
-0.25722063
-0.25691524
-0.2566099
-0.2563045
-0.25615183
-0.25615183
-0.25599912
-0.25569376
-0.25538838
-0.25508302
-0.25477764
-0.2544723
-0.2543196
-0.2541669
-0.25386155
-0.25340348
-0.25279275
-0.2524874
-0.2524874
-0.25233468
-0.25202933
-0.25157127
-0.25126588
-0.25096053
-0.25050247
-0.2503498
-0.2501971
-0.24989174
-0.24943368
-0.24912833
-0.24912833
-0.24897563
-0.24851757
-0.24805951
-0.24775414
-0.24744879
-0.24714342
-0.24668536
-0.24637999
-0.2462273
-0.24607462
-0.24561657
-0.24515851
-0.24485314
-0.24485314
-0.24470045
-0.24439508
-0.24393702
-0.24332629
-0.2431736
-0.24286823
-0.24256286
-0.24225749
-0.2421048
-0.24179944
-0.24134138
-0.24088334
-0.24057795
-0.24027258
-0.23996723
-0.23950917
-0.2390511
-0.23889843
-0.23874573
-0.23828769
-0.23782964
-0.23737158
-0.23706621
-0.23706621
-0.23706621
-0.23676084
-0.2363028
-0.23584473
-0.23538667
-0.2350813
-0.23477593
-0.23462324
-0.23462324
-0.23431788
-0.23355445
-0.23294371
-0.23248567
-0.2321803
-0.23187493
-0.23141687
-0.2311115
-0.23080613
-0.23065345
-0.23034808
-0.22973733
-0.22943196
-0.22927928
-0.22927928
-0.22882123
-0.22836317
-0.22790511
-0.22759974
-0.22744706
-0.22714168
-0.22668365
-0.22622558
-0.22576752
-0.22546215
-0.2251568
-0.2250041
-0.22485141
-0.22454605
-0.22408798
-0.22347724
-0.22286652
-0.22256115
-0.22225577
-0.2219504
-0.22149234
-0.22118698
-0.22088161
-0.22042355
-0.2199655
-0.21950746
-0.2190494
-0.2188967
-0.21874402
-0.21843866
-0.2179806
-0.21767524
-0.21721718
-0.21706448
-0.21691181
-0.21660642
-0.21614838
-0.21553764
-0.21507959
-0.2147742
-0.21446884
-0.21416347
-0.21385811
-0.21324736
-0.21263662
-0.21233125
-0.21217856
-0.2118732
-0.21126246
-0.2108044
-0.21049903
-0.21065171
-0.21034634
-0.20973562
-0.20927756
-0.2088195
-0.20851412
-0.20820877
-0.2079034
-0.20744534
-0.20698728
-0.20637655
-0.2057658
-0.20546043
-0.20530775
-0.20515506
-0.20500238
-0.20439164
-0.20393358
-0.20347553
-0.20317015
-0.20286478
-0.20255943
-0.20225406
-0.201796
-0.20118526
-0.20087989
-0.20072721
-0.20042184
-0.20011647
-0.19950572
-0.19904767
-0.1987423
-0.19843693
-0.19828424
-0.19797887
-0.19782619
-0.19736813
-0.19691008
-0.19645202
-0.19599397
-0.19568859
-0.19538324
-0.19523056
-0.19492517
-0.19446713
-0.19385637
-0.19339833
-0.19355102
-0.19339833
-0.19294028
-0.19232953
-0.19187148
-0.19171879
-0.19126074
-0.19095537
-0.19034463
-0.18988657
-0.18942852
-0.18912315
-0.18881778
-0.18851241
-0.18805435
-0.18744361
-0.18698557
-0.18683288
-0.18668018
-0.18637481
-0.18606946
-0.1856114
-0.18500066
-0.1845426
-0.18423724
-0.18377918
-0.18332112
-0.18316844
-0.18286307
-0.18255769
-0.18225233
-0.1816416
-0.18103085
-0.18042012
-0.18026744
-0.18026744
-0.18026744
-0.17996205
-0.17919862
-0.1785879
-0.17812984
-0.17797716
-0.17797716
-0.17767179
-0.17721373
-0.17675568
-0.17645031
-0.17629762
-0.17614494
-0.17568688
-0.17538151
-0.17492346
-0.1746181
-0.17400734
-0.17370197
-0.1733966
-0.17309123
-0.17263319
-0.17217512
-0.17186975
-0.17186975
-0.17156439
-0.17110634
-0.17064828
-0.1703429
-0.17003754
-0.16957948
-0.16912143
-0.16866338
-0.16851069
-0.168358
-0.16805263
-0.16759457
-0.16713654
-0.16683115
-0.16683115
-0.16652578
-0.16591504
-0.165457
-0.16515163
-0.16499893
-0.16484626
-0.1643882
-0.16408283
-0.16393013
-0.16377746
-0.16347209
-0.16301404
-0.16240329
-0.16194524
-0.16148719
-0.16118182
-0.16102913
-0.16087644
-0.16057107
-0.160113
-0.15965497
-0.15934959
-0.15904422
-0.15889154
-0.15843348
-0.15782276
-0.1573647
-0.15705933
-0.15675394
-0.15660127
-0.15644857
-0.15629591
-0.15599053
-0.15553248
-0.15522711
-0.15507442
-0.15492173
-0.15476905
-0.154311
-0.15385294
-0.15339488
-0.15293683
-0.15232609
-0.15217341
-0.15202072
-0.15202072
-0.15171535
-0.15110461
-0.15079923
-0.15064657
-0.15049388
-0.1503412
-0.14988314
-0.14927238
-0.14881435
-0.14866166
-0.14866166
-0.14850897
-0.14805092
-0.14759286
-0.14744017
-0.1471348
-0.14667675
-0.1462187
-0.14591332
-0.14576064
-0.14545527
-0.1451499
-0.14484453
-0.14453916
-0.14438647
-0.14392842
-0.14347036
-0.14301232
-0.14301232
-0.14285964
-0.14270695
-0.14240158
-0.1420962
-0.14179082
-0.14148545
-0.1411801
-0.14087473
-0.14026397
-0.13980591
-0.13934788
-0.13934788
-0.13919519
-0.13888982
-0.13843176
-0.1379737
-0.13766834
-0.13782102
-0.13782102
-0.13766834
-0.1370576
-0.13659954
-0.1361415
-0.13583612
-0.13553074
-0.13537806
-0.13537806
-0.13522539
-0.13492002
-0.13461463
-0.13430928
-0.13385122
-0.13354585
-0.13308778
-0.1329351
-0.13278241
-0.13262974
-0.13217168
-0.13171363
-0.13156095
-0.13140826
-0.13125557
-0.13079752
-0.13033946
-0.13003409
-0.12972872
-0.12942335
-0.12927067
-0.12896529
-0.12850724
-0.12820187
-0.1278965
-0.1278965
-0.12759113
-0.12743846
-0.12713307
-0.12713307
-0.1269804
-0.12667502
-0.12636966
-0.12606429
-0.12560622
-0.12514818
-0.1249955
-0.1249955
-0.1249955
-0.12484281
-0.124384746
-0.12377401
-0.12346864
-0.12362133
-0.12362133
-0.12331596
-0.1228579
-0.12255253
-0.12239985
-0.12224716
-0.12224716
-0.12224716
-0.12239985
-0.12224716
-0.12194179
-0.12163642
-0.12163642
-0.12194179
-0.12209448
-0.12148373
-0.12056762
-0.1198042
-0.119193465
-0.118888095
-0.118277356
-0.11766662
-0.11705588
-0.11659782
-0.11644514
-0.11613977
-0.1158344
-0.11552903
-0.11522366
-0.11507097
-0.11522366
-0.11552903
-0.11552903
-0.11537634
-0.11522366
-0.1147656
-0.11430755
-0.11369681
-0.11323875
-0.11293338
-0.11262801
-0.11216995
-0.111711904
-0.111406535
-0.111406535
-0.111406535
-0.11125384
-0.11125384
-0.11125384
-0.11125384
-0.11094849
-0.1106431
-0.110337734
-0.11003238
-0.109726995
-0.10926895
-0.10896358
-0.10865821
-0.10835284
-0.10804747
-0.10758941
-0.10743673
-0.10728404
-0.10713136
-0.10697867
-0.10697867
-0.10682599
-0.10652062
-0.10621525
-0.105909884
-0.10545182
-0.104993775
-0.104535714
-0.10438304
-0.10407765
-0.103924975
-0.10377228
-0.10377228
-0.10377228
-0.103619605
-0.103314236
-0.102856174
-0.10239813
-0.102245435
-0.10209276
-0.10178739
-0.101634696
-0.10132933
-0.10102396
-0.10071859
-0.10026054
-0.09995517
-0.0996498
-0.09949711
-0.09919174
-0.09888637
-0.09873369
-0.09873369
-0.098581
-0.09827563
-0.097817585
-0.09735952
-0.09705415
-0.096748784
-0.09659609
-0.09629074
-0.09598537
-0.095832676
-0.095832676
-0.095832676
-0.095527306
-0.09506926
-0.0946112
-0.09430583
-0.09400046
-0.09384777
-0.09384777
-0.09369509
-0.09338972
-0.09323703
-0.09308435
-0.09308435
-0.09277898
-0.09232092
-0.09186287
-0.09140481
-0.09125213
-0.09125213
-0.09079407
-0.090336025
-0.090030655
-0.089725286
-0.08957259
-0.089419916
-0.089267224
-0.08911453
-0.08880918
-0.088351116
-0.088045746
-0.08774038
-0.0875877
-0.0875877
-0.08743501
-0.08712964
-0.08697696
-0.086671576
-0.08636621
-0.08606084
-0.08575547
-0.0854501
-0.08529742
-0.08499205
-0.08483936
-0.08468668
-0.08438131
-0.08407594
-0.08407594
-0.08392325
-0.08361788
-0.083159834
-0.08300714
-0.082854465
-0.082549095
-0.082243726
-0.081785664
-0.08163297
-0.081480294
-0.081174925
-0.08071686
-0.08025882
-0.08010614
-0.07995345
-0.07995345
-0.079800755
-0.07964808
-0.07964808
-0.079190016
-0.07873197
-0.0784266
-0.078273915
-0.078273915
-0.07796854
-0.077663176
-0.07751049
-0.0773578
-0.07705243
-0.07674707
-0.07659438
-0.07659438
-0.07659438
-0.07628901
-0.07598364
-0.07567827
-0.07552558
-0.075372905
-0.075067535
-0.07460947
-0.074304104
-0.074304104
-0.07415143
-0.07384605
-0.07354068
-0.073082626
-0.07277726
-0.07277726
-0.07277726
-0.07277726
-0.0723192
-0.07186115
-0.07155578
-0.071403086
-0.07109772
-0.070792355
-0.07048698
-0.07018161
-0.06987624
-0.06987624
-0.06987624
-0.06987624
-0.06972356
-0.06941819
-0.06911282
-0.06896013
-0.06850208
-0.06819671
-0.06804402
-0.06819671
-0.06834939
-0.06804402
-0.06773865
-0.06743328
-0.06712791
-0.06697523
-0.06697523
-0.06712791
-0.06712791
-0.06697523
-0.06666987
-0.06636449
-0.066211805
-0.06605912
-0.065906435
-0.06544838
-0.06499033
-0.06483764
-0.06468496
-0.0642269
-0.06361616
-0.06315811
-0.06270005
-0.06254737
-0.062241998
-0.062089317
-0.061936628
-0.061478574
-0.061173204
-0.060867835
-0.060715146
-0.060562465
-0.06040978
-0.060257092
-0.06010441
-0.059799038
-0.059646357
-0.059340984
-0.059188303
-0.059035614
-0.05888293
-0.05873025
-0.05857756
-0.05827219
-0.05796682
-0.057814136
-0.057508767
-0.057050712
-0.056439973
-0.0561346
-0.05598192
-0.05598192
-0.055829234
-0.05537118
-0.054913122
-0.054607756
-0.054302383
-0.054149702
-0.053997014
-0.05384433
-0.05353896
-0.053080905
-0.052775536
-0.052775536
-0.052775536
-0.052470166
-0.05201211
-0.051554054
-0.05140137
-0.05140137
-0.051096
-0.050637946
-0.05017989
-0.050027207
-0.050027207
-0.04987452
-0.049569152
-0.049111094
-0.04880573
-0.04865304
-0.04850036
-0.048194986
-0.04773693
-0.047431566
-0.047278877
-0.04697351
-0.046515454
-0.046210084
-0.0460574
-0.0460574
-0.045904715
-0.045599345
-0.044988606
-0.044683237
-0.044377863
-0.044377863
-0.044377863
-0.04391981
-0.04330907
-0.0430037
-0.0430037
-0.0430037
-0.04269833
-0.042087592
-0.041629538
-0.04132417
-0.041171484
-0.0410188
-0.0410188
-0.04071343
-0.040560745
-0.04040806
-0.04010269
-0.03979732
-0.039339267
-0.039033893
-0.038728524
-0.038728524
-0.038728524
-0.038423155
-0.03781241
-0.037201673
-0.03704899
-0.037201673
-0.03704899
-0.03643825
-0.03582751
-0.03552214
-0.035674825
-0.03582751
-0.03552214
-0.035064086
-0.034758717
-0.034453347
-0.034147978
-0.03384261
-0.03353724
-0.033384554
-0.033079185
-0.032773815
-0.03262113
-0.03262113
-0.03231576
-0.031857703
-0.03139965
-0.030941594
-0.03078891
-0.03048354
-0.03017817
-0.029720116
-0.029414747
-0.029109377
-0.028956693
-0.028804006
-0.028193265
-0.027735211
-0.027582526
-0.027582526
-0.027429841
-0.027124472
-0.026666418
-0.026361048
-0.026208363
-0.025902994
-0.025597624
-0.02544494
-0.02544494
-0.025292253
-0.024986884
-0.02452883
-0.024070775
-0.023765404
-0.023765404
-0.023765404
-0.023918089
-0.023765404
-0.023460034
-0.022849295
-0.022543926
-0.022238556
-0.021933187
-0.02147513
-0.020864392
-0.020406337
-0.020100968
-0.019948281
-0.019795597
-0.019490227
-0.019032173
-0.018574119
-0.018421434
-0.018116064
-0.018116064
-0.01796338
-0.017810693
-0.017658008
-0.017352639
-0.01704727
-0.0167419
-0.01643653
-0.01613116
-0.01582579
-0.01552042
-0.01521505
-0.014909681
-0.014604311
-0.014604311
-0.014756996
-0.014604311
-0.014146256
-0.013688201
-0.013535516
-0.013688201
-0.013688201
-0.013535516
-0.013077462
-0.012619408
-0.012314037
-0.012161352
-0.012161352
-0.012008667
-0.011550613
-0.0110925585
-0.010634504
-0.010329134
-0.010023763
-0.009718394
-0.00926034
-0.00895497
-0.0086496
-0.008496915
-0.00834423
-0.00834423
-0.008038861
-0.0075808065
-0.007275436
-0.0069700666
-0.006817381
-0.006664696
-0.0063593267
-0.006206641
-0.006053957
-0.006053957
-0.0059012715
-0.005443217
-0.0051378477
-0.0048324773
-0.0046797935
-0.004527108
-0.004527108
-0.004374423
-0.0040690536
-0.003916368
-0.003916368
-0.0037636831
-0.003305628
-0.002694889
-0.0022368347
-0.00208415
-0.0019314643
-0.0019314643
-0.0017787796
-0.0016260948
-0.001473411
-0.0013207244
-0.0010153558
-7.099863E-4
-4.0461496E-4
5.343929E-5
2.0612404E-4
3.588088E-4
6.641783E-4
9.695478E-4
0.0012749191
0.0014276039
0.0014276039
0.0015802868
0.0018856581
0.0021910276
0.0024963971
0.0026490819
0.0029544514
0.003107138
0.003107138
0.0032598209
0.0034125056
0.0040232465
0.004328618
0.0044813007
0.0046339855
0.004786672
0.0050920397
0.005550094
0.0058554653
0.0058554653
0.00600815
0.00600815
0.006160835
0.006160835
0.0063135196
0.006618891
0.007076945
0.00722963
0.00722963
0.007382313
0.007840369
0.008298423
0.008603793
0.008756477
0.008909164
0.009061847
0.009214532
0.009519903
0.0098252725
0.009977957
0.010130644
0.010283327
0.010283327
0.0104360115
0.010588698
0.011046752
0.01135212
0.011504807
0.011504807
0.011504807
0.011810176
0.012115546
0.012420917
0.012726285
0.013031656
0.013031656
0.013031656
0.013184339
0.01348971
0.013642395
0.013795078
0.013947764
0.014253132
0.014405819
0.014863875
0.015321929
0.015474614
0.015321929
0.0151692405
0.0150165595
0.0151692405
0.015627299
0.016085353
0.016390722
0.016696092
0.016696092
0.016696092
0.017001465
0.017154146
0.017306834
0.0176122
0.017917573
0.018070254
0.018222943
0.018222943
0.018375628
0.018680997
0.018833682
0.019139051
0.019291736
0.019444421
0.019444421
0.019444421
0.019597106
0.019902475
0.020207848
0.02036053
0.02036053
0.02036053
0.020665903
0.020971268
0.020971268
0.021123957
0.021429323
0.021734692
0.02188738
0.02188738
0.02188738
0.022040065
0.022345435
0.02249812
0.0226508
0.02280349
0.022956174
0.023108859
0.023414228
0.023566913
0.023566913
0.023566913
0.023566913
0.023872282
0.024024967
0.024177652
0.024177652
0.024177652
0.024330337
0.024788395
0.025246449
0.02539913
0.025246449
0.025246449
0.025246449
0.025551815
0.025704503
0.025857184
0.026009873
0.026009873
0.025857184
0.026009873
0.026315242
0.026467927
0.026620612
0.026773296
0.027078666
0.027384035
0.027384035
0.02753672
0.02753672
0.027689409
0.02784209
0.027994774
0.028300144
0.028452829
0.028300144
0.028147463
0.028300144
0.028605517
0.029063571
0.029216252
0.029216252
0.029216252
0.029216252
0.02936894
0.029521625
0.029826995
0.02997968
0.03013236
0.03013236
0.030437734
0.030590419
0.030743103
0.030590419
0.030895788
0.031201158
0.031201158
0.031201158
0.031201158
0.031353842
0.031659212
0.03196458
0.031811897
0.031659212
0.031659212
0.03196458
0.032269955
0.03257532
0.03257532
0.03257532
0.03288069
0.033033375
0.033033375
0.03288069
0.033186063
0.033491433
0.033644117
0.033491433
0.033644117
0.0337968
0.03410217
0.034254853
0.034254853
0.03440754
0.03440754
0.034560226
0.03471291
0.03501828
0.03532365
0.035476334
0.035476334
0.03562902
0.035781704
0.03593439
0.035781704
0.035476334
0.03562902
0.03593439
0.036392447
0.03654513
0.036392447
0.036392447
0.036697812
0.037155867
0.037155867
0.037003186
0.0368505
0.0368505
0.037155867
0.03746124
0.03761392
0.03746124
0.03746124
0.03746124
0.03776661
0.03807198
0.03837735
0.038682718
0.038682718
0.038530033
0.038530033
0.038530033
0.038530033
0.038530033
0.038530033
0.038835403
0.039140772
0.039140772
0.039140772
0.039140772
0.03944614
0.039598826
0.039751515
0.039751515
0.039751515
0.04005688
0.04020957
0.04020957
0.040514935
0.040667623
0.040820304
0.040820304
0.040820304
0.040972993
0.040972993
0.040820304
0.040820304
0.040820304
0.040972993
0.041125678
0.04127836
0.04127836
0.04127836
0.041125678
0.04127836
0.04158373
0.0418891
0.042041786
0.0418891
0.0418891
0.042041786
0.04219447
0.042347156
0.04249984
0.04249984
0.042652525
0.04280521
0.042957895
0.042957895
0.042957895
0.043263268
0.043415945
0.043263268
0.042957895
0.04311058
0.043568633
0.043874007
0.04402669
0.043874007
0.04372132
0.04372132
0.04402669
0.044332057
0.044484742
0.044637427
0.044484742
0.044332057
0.044332057
0.044332057
0.044484742
0.044637427
0.044637427
0.044790115
0.0449428
0.045248166
0.04540085
0.04540085
0.04555354
0.04540085
0.04540085
0.04540085
0.04555354
0.045706224
0.045706224
0.045706224
0.045706224
0.045706224
0.045706224
0.04585891
0.046011593
0.046164278
0.046469647
0.046775017
0.046775017
0.046469647
0.046164278
0.046164278
0.046622332
0.0469277
0.046775017
0.046775017
0.047080386
0.047385756
0.047385756
0.047385756
0.047385756
0.047385756
0.047385756
0.04723307
0.047080386
0.04723307
0.04753844
0.047843818
0.047996495
0.047996495
0.047996495
0.047843818
0.047996495
0.04814918
0.04845455
0.048607234
0.04845455
0.04845455
0.048301864
0.04845455
0.04845455
0.04845455
0.048607234
0.048607234
0.048607234
0.04845455
0.04845455
0.048912603
0.049217973
0.04906529
0.04906529
0.04906529
0.048912603
0.048759926
0.048912603
0.04906529
0.049370658
0.04952335
0.04952335
0.049370658
0.049370658
0.049217973
0.049217973
0.049370658
0.04952335
0.04952335
0.049676035
0.049676035
0.049828712
0.049828712
0.049676035
0.04952335
0.049370658
0.04952335
0.049828712
0.05013408
0.050286774
0.050286774
0.050286774
0.049981397
0.049676035
0.049828712
0.050286774
0.050592143
0.05043946
0.050286774
0.050286774
0.05043946
0.05074482
0.05074482
0.050897505
0.050897505
0.05105019
0.051202882
0.051202882
0.051355567
0.05150825
0.05150825
0.051202882
0.05105019
0.05105019
0.051202882
0.051202882
0.051355567
0.051202882
0.051202882
0.051202882
0.051202882
0.051202882
0.05105019
0.05105019
0.051202882
0.05150825
0.051966306
0.051966306
0.051813614
0.05150825
0.05150825
0.05150825
0.051660936
0.05150825
0.051660936
0.051966306
0.051966306
0.051660936
0.051355567
0.05150825
0.051813614
0.052271675
0.05242436
0.051966306
0.05150825
0.051355567
0.051660936
0.051966306
0.051966306
0.051966306
0.051813614
0.051813614
0.051966306
0.051966306
0.051966306
0.051966306
0.051966306
0.051966306
0.051966306
0.05211899
0.051966306
0.051813614
0.051813614
0.051966306
0.05211899
0.052271675
0.05242436
0.052577045
0.052577045
0.052271675
0.05211899
0.051966306
0.05211899
0.052271675
0.05211899
0.051966306
0.051813614
0.051813614
0.051813614
0.051966306
0.051966306
0.051966306
0.051966306
0.05211899
0.052271675
0.05242436
0.05242436
0.052271675
0.05211899
0.051966306
0.051813614
0.051966306
0.051966306
0.051813614
0.051813614
0.051966306
0.051966306
0.051813614
0.051660936
0.051813614
0.051966306
0.051966306
0.051813614
0.051660936
0.05150825
0.051660936
0.051966306
0.05211899
0.05211899
0.051966306
0.051966306
0.051966306
0.05211899
0.05211899
0.051966306
0.051660936
0.05150825
0.051660936
0.051966306
0.05211899
0.051966306
0.051966306
0.051813614
0.051660936
0.05150825
0.051355567
0.051355567
0.05150825
0.051355567
0.051355567
0.051355567
0.051660936
0.051660936
0.051660936
0.05150825
0.051660936
0.051813614
0.051660936
0.05150825
0.05150825
0.05150825
0.051355567
0.051202882
0.050897505
0.05105019
0.051202882
0.051355567
0.051355567
0.051202882
0.05105019
0.05105019
0.051355567
0.051202882
0.050897505
0.050592143
0.05043946
0.050592143
0.050897505
0.050897505
0.05074482
0.050592143
0.050592143
0.050897505
0.050897505
0.050592143
0.050286774
0.05013408
0.050286774
0.05043946
0.05043946
0.050286774
0.050286774
0.05043946
0.050592143
0.050592143
0.05043946
0.049981397
0.049828712
0.05013408
0.050286774
0.05043946
0.05043946
0.05013408
0.049981397
0.049828712
0.049981397
0.049828712
0.049828712
0.049828712
0.049828712
0.049828712
0.049676035
0.04952335
0.049676035
0.049828712
0.049676035
0.049676035
0.04952335
0.04952335
0.04952335
0.04952335
0.049370658
0.049370658
0.049370658
0.04906529
0.048912603
0.048912603
0.048912603
0.04906529
0.04906529
0.048912603
0.048912603
0.048759926
0.048759926
0.048607234
0.048607234
0.048759926
0.048607234
0.04845455
0.04845455
0.04845455
0.048607234
0.048759926
0.048759926
0.048912603
0.048912603
0.048759926
0.048607234
0.048759926
0.04906529
0.048912603
0.048607234
0.048301864
0.048301864
0.048607234
0.048759926
0.048607234
0.04845455
0.04814918
0.04814918
0.04814918
0.04845455
0.048759926
0.048912603
0.048607234
0.048301864
0.04814918
0.048301864
0.04845455
0.048607234
0.048607234
0.048607234
0.04845455
0.04845455
0.04845455
0.04845455
0.04814918
0.047996495
0.04814918
0.04814918
0.047996495
0.047843818
0.047843818
0.047996495
0.047996495
0.047996495
0.04814918
0.048301864
0.048301864
0.04814918
0.04814918
0.047996495
0.047996495
0.047843818
0.047996495
0.04814918
0.048301864
0.048301864
0.04814918
0.04814918
0.047996495
0.047996495
0.047843818
0.047996495
0.04814918
0.048301864
0.04845455
0.04845455
0.04845455
0.04845455
0.04845455
0.04845455
0.04845455
0.048301864
0.048301864
0.048301864
0.048301864
0.04845455
0.04845455
0.04845455
0.048607234
0.048607234
0.048301864
0.047996495
0.047996495
0.04845455
0.048759926
0.048607234
0.048301864
0.04814918
0.04814918
0.04814918
0.04814918
0.047996495
0.047843818
0.047843818
0.047996495
0.047996495
0.047996495
0.047843818
0.047996495
0.04814918
0.04814918
0.04814918
0.04814918
0.04814918
0.047996495
0.047843818
0.047691125
0.047691125
0.047691125
0.04753844
0.047385756
0.047385756
0.04753844
0.047691125
0.047843818
0.047843818
0.047691125
0.04753844
0.047385756
0.04753844
0.04753844
0.04753844
0.047385756
0.047385756
0.047385756
0.047385756
0.047385756
0.04723307
0.04723307
0.04723307
0.047385756
0.047385756
0.047385756
0.047385756
0.047080386
0.047080386
0.0469277
0.0469277
0.047080386
0.04723307
0.04723307
0.04723307
0.0469277
0.0469277
0.0469277
0.047080386
0.047080386
0.046775017
0.046469647
0.046316963
0.046469647
0.046622332
0.046622332
0.046622332
0.046622332
0.046622332
0.046622332
0.046775017
0.046775017
0.046622332
0.046469647
0.046469647
0.046316963
0.046164278
0.046164278
0.046316963
0.046469647
0.046164278
0.04585891
0.04585891
0.046164278
0.046316963
0.046316963
0.046164278
0.046164278
0.046164278
0.046164278
0.046316963
0.046469647
0.046469647
0.046164278
0.045706224
0.04540085
0.04555354
0.04585891
0.04585891
0.04555354
0.045248166
0.04540085
0.04555354
0.04555354
0.04540085
0.04540085
0.04540085
0.04540085
0.04540085
0.045248166
0.045095485
0.0449428
0.0449428
0.045095485
0.0449428
0.0449428
0.044790115
0.044790115
0.044790115
0.0449428
0.0449428
0.0449428
0.044637427
0.044484742
0.044332057
0.044332057
0.044332057
0.044179376
0.04372132
0.043568633
0.04372132
0.04402669
0.044179376
0.04402669
0.043568633
0.043415945
0.043263268
0.043568633
0.04372132
0.04372132
0.04372132
0.043415945
0.043263268
0.043263268
0.043415945
0.043263268
0.04311058
0.04311058
0.04311058
0.043263268
0.043263268
0.043263268
0.04311058
0.042957895
0.04280521
0.04280521
0.04280521
0.04280521
0.042652525
0.04249984
0.04249984
0.04249984
0.04249984
0.04249984
0.04249984
0.042347156
0.042347156
0.042347156
0.042347156
0.04219447
0.04219447
0.042041786
0.04219447
0.04219447
0.04219447
0.04219447
0.042041786
0.042041786
0.0418891
0.041736413
0.041736413
0.041736413
0.041736413
0.0418891
0.041736413
0.041736413
0.041736413
0.042041786
0.042041786
0.041736413
0.041431047
0.041431047
0.04158373
0.041736413
0.04158373
0.041431047
0.041431047
0.041736413
0.041736413
0.041736413
0.041736413
0.041431047
0.041431047
0.041431047
0.041431047
0.04158373
0.04158373
0.04158373
0.04158373
0.041736413
0.04158373
0.04127836
0.041125678
0.041431047
0.04158373
0.04158373
0.04127836
0.041125678
0.040972993
0.041125678
0.041431047
0.041736413
0.0418891
0.041736413
0.041431047
0.041431047
0.04158373
0.04158373
0.04158373
0.04158373
0.041431047
0.041431047
0.04158373
0.04158373
0.04158373
0.041431047
0.04158373
0.041736413
0.041736413
0.041736413
0.041736413
0.041736413
0.041736413
0.041736413
0.041736413
0.04158373
0.041736413
0.041736413
0.041736413
0.04158373
0.04158373
0.041736413
0.0418891
0.042041786
0.042041786
0.042041786
0.042041786
0.042041786
0.04219447
0.042347156
0.04249984
0.042347156
0.04219447
0.042041786
0.04219447
0.042347156
0.04249984
0.042652525
0.042957895
0.04311058
0.042957895
0.04280521
0.042652525
0.042652525
0.04249984
0.04249984
0.042652525
0.04280521
0.042957895
0.04311058
0.043263268
0.043263268
0.043263268
0.043263268
0.04311058
0.042957895
0.04280521
0.042957895
0.04311058
0.04311058
0.04311058
0.042957895
0.042957895
0.042957895
0.04311058
0.043263268
0.043263268
0.043263268
0.043263268
0.04311058
0.04311058
0.043263268
0.043415945
0.043568633
0.043415945
0.043263268
0.04311058
0.042957895
0.04311058
0.043263268
0.043415945
0.043415945
0.043263268
0.04311058
0.043263268
0.043415945
0.043568633
0.04372132
0.04372132
0.04372132
0.043568633
0.043415945
0.043415945
0.043568633
0.04372132
0.04372132
0.043874007
0.04372132
0.043874007
0.04402669
0.04402669
0.043874007
0.04372132
0.04372132
0.04402669
0.044179376
0.044179376
0.04402669
0.04402669
0.044179376
0.04402669
0.043874007
0.043874007
0.044332057
0.044637427
0.044332057
0.04402669
0.04402669
0.044332057
0.044637427
0.044637427
0.044637427
0.044484742
0.044484742
0.044484742
0.044484742
0.044484742
0.044484742
0.044484742
0.044484742
0.044332057
0.044484742
0.044484742
0.044484742
0.044179376
0.04402669
0.04402669
0.044332057
0.044637427
0.044637427
0.044484742
0.044332057
0.044332057
0.044332057
0.044332057
0.044179376
0.044179376
0.044332057
0.044484742
0.044484742
0.044484742
0.044332057
0.044332057
0.044484742
0.044637427
0.0449428
0.045095485
0.0449428
0.044637427
0.044484742
0.044332057
0.044332057
0.044332057
0.044484742
0.044637427
0.044790115
0.0449428
0.045095485
0.045248166
0.045095485
0.045095485
0.0449428
0.045095485
0.045248166
0.045095485
0.0449428
0.044637427
0.044637427
0.044637427
0.044790115
0.045095485
0.045248166
0.045248166
0.045248166
0.045095485
0.045095485
0.04540085
0.04540085
0.045248166
0.045248166
0.04540085
0.04540085
0.04540085
0.04555354
0.045706224
0.04585891
0.04585891
0.04585891
0.04585891
0.04585891
0.045706224
0.045706224
0.045706224
0.04585891
0.04585891
0.04585891
0.046011593
0.046164278
0.046316963
0.046164278
0.046011593
0.046011593
0.046164278
0.046469647
0.046469647
0.046469647
0.046469647
0.046622332
0.046775017
0.047080386
0.047080386
0.0469277
0.046622332
0.046622332
0.0469277
0.04723307
0.04723307
0.047080386
0.0469277
0.0469277
0.0469277
0.04723307
0.04753844
0.04753844
0.04753844
0.04753844
0.04753844
0.04753844
0.04753844
0.04753844
0.047843818
0.04814918
0.048301864
0.04814918
0.047996495
0.047996495
0.047996495
0.04814918
0.048301864
0.04845455
0.04845455
0.04845455
0.048607234
0.048759926
0.048759926
0.048759926
0.048912603
0.04906529
0.04906529
0.048912603
0.04906529
0.049370658
0.049676035
0.04952335
0.049370658
0.049370658
0.04952335
0.049828712
0.049981397
0.049981397
0.05013408
0.050286774
0.05043946
0.05043946
0.05043946
0.05043946
0.05043946
0.05043946
0.050592143
0.05074482
0.05105019
0.051355567
0.051355567
0.051355567
0.051355567
0.051660936
0.051813614
0.051813614
0.051660936
0.051813614
0.05211899
0.052271675
0.052271675
0.05242436
0.052577045
0.052729722
0.052577045
0.052577045
0.052729722
0.052882414
0.052729722
0.052729722
0.052729722
0.0530351
0.05334047
0.05334047
0.05334047
0.053493153
0.053645838
0.053798523
0.053798523
0.053798523
0.053798523
0.053951208
0.05440926
0.054561947
0.05471463
0.05471463
0.05471463
0.05471463
0.054867316
0.05502
0.055172686
0.05502
0.055172686
0.05563074
0.05593611
0.056088794
0.05593611
0.05593611
0.056088794
0.056088794
0.056394164
0.056699533
0.056699533
0.05654685
0.056394164
0.056699533
0.057157595
0.057310272
0.05700491
0.056852218
0.056852218
0.057157595
0.057462957
0.057462957
0.057462957
0.05761564
0.05792102
0.058073703
0.058073703
0.058073703
0.05822638
0.05822638
0.058379065
0.058379065
0.058379065
0.058379065
0.058684442
0.058684442
0.058684442
0.05853175
0.058684442
0.05898981
0.05914249
0.05898981
0.058837127
0.05898981
0.059295174
0.059753235
0.05990592
0.05990592
0.059753235
0.059753235
0.060058597
0.060363974
0.060211282
0.060058597
0.060211282
0.060363974
0.06051666
0.060669344
0.060669344
0.06082203
0.06082203
0.06082203
0.06082203
0.060669344
0.06082203
0.060974713
0.060974713
0.0611274
0.061280083
0.061585452
0.062043507
0.062043507
0.061738137
0.061280083
0.0611274
0.061432768
0.061738137
0.061738137
0.061738137
0.061890822
0.062043507
0.06219619
0.06219619
0.06219619
0.062043507
0.06219619
0.062501565
0.062501565
0.062501565
0.062348876
0.062501565
0.06265424
0.062501565
0.062501565
0.062806934
0.06295961
0.06295961
0.062806934
0.062806934
0.062806934
0.06295961
0.062806934
0.062806934
0.062806934
0.062806934
0.0631123
0.0631123
0.0631123
0.06295961
0.06295961
0.0631123
0.06326498
0.0631123
0.062806934
0.06265424
0.062806934
0.06326498
0.06357035
0.06341767
0.0631123
0.06295961
0.06295961
0.0631123
0.06326498
0.06341767
0.06341767
0.06326498
0.0631123
0.06326498
0.06341767
0.06357035
0.06326498
0.062806934
0.06265424
0.062806934
0.06295961
0.06326498
0.06326498
0.06326498
0.0631123
0.06295961
0.06295961
0.0631123
0.06341767
0.06326498
0.06295961
0.062806934
0.06295961
0.06326498
0.06326498
0.06295961
0.06265424
0.06265424
0.06265424
0.062501565
0.062501565
0.06265424
0.06265424
0.062348876
0.06219619
0.06219619
0.06219619
0.06219619
0.062348876
0.06219619
0.06219619
0.062043507
0.062043507
0.061890822
0.061890822
0.061890822
0.061890822
0.061890822
0.061890822
0.061738137
0.061585452
0.061432768
0.061432768
0.061432768
0.061280083
0.061280083
0.0611274
0.060974713
0.060974713
0.060974713
0.06082203
0.06051666
0.060211282
0.060058597
0.060211282
0.060211282
0.060211282
0.05990592
0.05960055
0.05960055
0.05960055
0.05960055
0.059447866
0.059295174
0.059295174
0.059295174
0.05914249
0.058837127
0.05853175
0.05853175
0.058684442
0.058684442
0.05853175
0.05822638
0.058073703
0.05792102
0.057768334
0.05761564
0.057462957
0.057157595
0.05700491
0.05700491
0.05700491
0.05700491
0.056852218
0.05654685
0.056241486
0.056088794
0.056088794
0.05593611
0.05563074
0.05563074
0.05563074
0.055478055
0.055325378
0.055172686
0.054867316
0.054561947
0.05440926
0.05440926
0.054103892
0.053951208
0.053951208
0.053951208
0.053645838
0.05334047
0.053187784
0.053187784
0.053187784
0.0530351
0.052729722
0.052271675
0.051966306
0.051660936
0.05150825
0.051355567
0.051355567
0.05150825
0.05150825
0.051202882
0.05074482
0.050286774
0.050286774
0.050286774
0.05013408
0.049828712
0.049676035
0.049676035
0.04952335
0.04906529
0.048607234
0.048607234
0.048607234
0.048301864
0.047691125
0.047385756
0.047385756
0.047385756
0.04723307
0.0469277
0.046775017
0.046469647
0.046164278
0.04585891
0.045706224
0.04555354
0.04540085
0.045095485
0.044790115
0.044637427
0.044484742
0.044179376
0.04402669
0.043874007
0.043874007
0.043568633
0.04311058
0.042652525
0.042652525
0.04280521
0.042652525
0.042041786
0.04158373
0.041431047
0.04158373
0.04158373
0.041431047
0.040820304
0.04036225
0.04005688
0.04005688
0.04005688
0.039598826
0.039140772
0.038835403
0.038682718
0.038530033
0.038224664
0.03807198
0.03776661
0.03746124
0.037003186
0.036697812
0.03654513
0.036392447
0.036087073
0.03593439
0.03562902
0.03532365
0.035170965
0.03501828
0.03501828
0.03471291
0.034254853
0.033949487
0.033644117
0.033491433
0.033338744
0.033186063
0.03272801
0.032117266
0.031811897
0.031811897
0.03196458
0.031659212
0.031201158
0.030743103
0.030590419
0.030437734
0.030437734
0.03028505
0.02997968
0.029674307
0.02936894
0.029063571
0.028758198
0.028605517
0.028300144
0.027994774
0.02753672
0.02723135
0.026925981
0.026773296
0.026620612
0.026467927
0.026315242
0.026162557
0.026009873
0.026009873
0.025704503
0.02539913
0.02509376
0.024788395
0.024330337
0.023872282
0.023566913
0.023566913
0.023414228
0.023261543
0.022956174
0.0226508
0.02249812
0.022345435
0.022192746
0.02188738
0.021429323
0.021123957
0.020971268
0.020971268
0.020818584
0.020513214
0.02005516
0.019597106
0.019444421
0.019444421
0.019139051
0.018680997
0.018375628
0.018375628
0.018375628
0.018222943
0.017764889
0.017306834
0.017306834
0.017154146
0.017001465
0.016696092
0.016543407
0.016238037
0.015932668
0.015474614
0.0151692405
0.014863875
0.014558505
0.014253132
0.014100451
0.014253132
0.014405819
0.014100451
0.013642395
0.013337024
0.013184339
0.012726285
0.012420917
0.01226823
0.01226823
0.012115546
0.011810176
0.011657491
0.011504807
0.011199437
0.010894066
0.010741381
0.010588698
0.010283327
0.009977957
0.009977957
0.010283327
0.010283327
0.009977957
0.009367218
0.008909164
0.008756477
0.008603793
0.008298423
0.007993054
0.007840369
0.0075349994
0.007382313
0.00722963
0.007076945
0.006771574
0.006618891
0.0063135196
0.00600815
0.0058554653
0.005550094
0.0052447263
0.0050920397
0.0050920397
0.0050920397
0.004939357
0.0046339855
0.0044813007
0.004175931
0.003717877
0.0035651922
0.0034125056
0.0034125056
0.0032598209
0.0029544514
0.0028017666
0.0026490819
0.0024963971
0.0021910276
0.0018856581
0.0018856581
0.0017329734
0.0015802868
0.0014276039
0.0012749191
0.0011222325
8.168649E-4
6.641783E-4
6.641783E-4
5.1149353E-4
2.0612404E-4
2.0612404E-4
2.0612404E-4
-9.924546E-5
-5.5730157E-4
-8.626692E-4
-8.626692E-4
-8.626692E-4
-8.626692E-4
-0.0010153558
-0.0013207244
-0.0016260948
-0.00208415
-0.0023895195
-0.0025422042
-0.0023895195
-0.0023895195
-0.0025422042
-0.0025422042
-0.0028475737
-0.0031529441
-0.003305628
-0.003305628
-0.003305628
-0.0034583136
-0.0037636831
-0.003916368
-0.003916368
-0.003916368
-0.0042217383
-0.004374423
-0.004527108
-0.004527108
-0.0046797935
-0.0051378477
-0.0052905325
-0.005443217
-0.005443217
-0.005443217
-0.005443217
-0.005443217
-0.005595902
-0.0057485867
-0.0059012715
-0.006053957
-0.006206641
-0.0063593267
-0.0065120114
-0.006664696
-0.006817381
-0.0069700666
-0.0071227513
-0.0071227513
-0.0071227513
-0.007275436
-0.007428121
-0.007428121
-0.007428121
-0.0075808065
-0.008038861
-0.008496915
-0.008496915
-0.0086496
-0.0086496
-0.0086496
-0.0086496
-0.0088022845
-0.0088022845
-0.00895497
-0.009107655
-0.00926034
-0.00926034
-0.009107655
-0.009107655
-0.00926034
-0.009565709
-0.009871079
-0.009871079
-0.009718394
-0.009871079
-0.010023763
-0.010023763
-0.010023763
-0.010023763
-0.010176449
-0.010329134
-0.010329134
-0.010481819
-0.010481819
-0.010787189
-0.010939874
-0.0110925585
-0.0110925585
-0.0110925585
-0.0110925585
-0.0110925585
-0.011245243
-0.011397928
-0.011397928
-0.0110925585
-0.011397928
-0.011855982
-0.012314037
-0.012161352
-0.0117032975
-0.0117032975
-0.012008667
-0.012314037
-0.012314037
-0.012466722
-0.012466722
-0.012619408
-0.012619408
-0.012619408
-0.012619408
-0.012772093
-0.012772093
-0.012924777
-0.012924777
-0.012772093
-0.012772093
-0.012772093
-0.012772093
-0.012924777
-0.013230147
-0.013230147
-0.013077462
-0.013230147
-0.013535516
-0.013382832
-0.013230147
-0.013077462
-0.013382832
-0.013840887
-0.014146256
-0.014298941
-0.014146256
-0.0139935715
-0.014146256
-0.014298941
-0.014298941
-0.014298941
-0.014146256
-0.014146256
-0.0139935715
-0.0139935715
-0.014146256
-0.014298941
-0.014298941
-0.014298941
-0.014451626
-0.014604311
-0.014604311
-0.014451626
-0.014604311
-0.014756996
-0.014909681
-0.015062366
-0.015062366
-0.015062366
-0.01521505
-0.015367735
-0.01552042
-0.015367735
-0.015062366
-0.015062366
-0.01521505
-0.01552042
-0.01582579
-0.01582579
-0.01582579
-0.015673105
-0.015673105
-0.01582579
-0.01613116
-0.016283846
-0.016283846
-0.01613116
-0.015978474
-0.01613116
-0.016283846
-0.01643653
-0.01643653
-0.01643653
-0.01643653
-0.01643653
-0.01643653
-0.01643653
-0.016589215
-0.0167419
-0.0167419
-0.0167419
-0.0167419
-0.0167419
-0.0167419
-0.0167419
-0.016894585
-0.016894585
-0.01704727
-0.01704727
-0.017352639
-0.017505324
-0.017505324
-0.017352639
-0.017352639
-0.017658008
-0.01796338
-0.01796338
-0.01796338
-0.01796338
-0.018116064
-0.018116064
-0.018116064
-0.018116064
-0.018116064
-0.01826875
-0.018421434
-0.018574119
-0.018574119
-0.018574119
-0.018574119
-0.018726803
-0.018726803
-0.018726803
-0.018574119
-0.018726803
-0.018879488
-0.019032173
-0.019032173
-0.019184858
-0.019184858
-0.019184858
-0.019184858
-0.019337542
-0.019642912
-0.019795597
-0.019795597
-0.019490227
-0.019337542
-0.019490227
-0.019490227
-0.019490227
-0.019337542
-0.019490227
-0.019795597
-0.020100968
-0.020253653
-0.020253653
-0.020406337
-0.020406337
-0.020253653
-0.020253653
-0.020559022
-0.020864392
-0.020864392
-0.020559022
-0.020406337
-0.020711707
-0.021017076
-0.021017076
-0.020864392
-0.020711707
-0.020711707
-0.020864392
-0.021017076
-0.021169761
-0.021169761
-0.021169761
-0.021322446
-0.021322446
-0.02147513
-0.02147513
-0.02147513
-0.02147513
-0.021627817
-0.021780502
-0.021780502
-0.021933187
-0.022085872
-0.022085872
-0.022085872
-0.021933187
-0.022085872
-0.022238556
-0.022238556
-0.022238556
-0.022238556
-0.022238556
-0.022238556
-0.022238556
-0.022391241
-0.022543926
-0.022543926
-0.022543926
-0.02269661
-0.022849295
-0.022849295
-0.02269661
-0.02269661
-0.02300198
-0.02330735
-0.023460034
-0.02330735
-0.023154665
-0.023154665
-0.02330735
-0.023460034
-0.02330735
-0.02300198
-0.02300198
-0.023154665
-0.02330735
-0.02330735
-0.023154665
-0.02300198
-0.023154665
-0.023460034
-0.023765404
-0.023765404
-0.023612719
-0.023460034
-0.023612719
-0.023765404
-0.023918089
-0.023765404
-0.023612719
-0.023765404
-0.023918089
-0.024070775
-0.024070775
-0.024070775
-0.023918089
-0.023765404
-0.023918089
-0.024070775
-0.024070775
-0.024070775
-0.024070775
-0.024070775
-0.024070775
-0.024070775
-0.024070775
-0.023918089
-0.023765404
-0.023918089
-0.024070775
-0.02422346
-0.02422346
-0.02422346
-0.024376145
-0.02452883
-0.024681514
-0.024681514
-0.024681514
-0.02452883
-0.02422346
-0.024070775
-0.024070775
-0.024070775
-0.02422346
-0.02452883
-0.024681514
-0.02452883
-0.024681514
-0.024834199
-0.024986884
-0.02513957
-0.024986884
-0.024681514
-0.024681514
-0.024681514
-0.024681514
-0.024834199
-0.024986884
-0.02513957
-0.024986884
-0.024681514
-0.024681514
-0.024986884
-0.02544494
-0.025597624
-0.025292253
-0.024986884
-0.024986884
-0.025292253
-0.02544494
-0.02544494
-0.025292253
-0.024986884
-0.024986884
-0.02513957
-0.02544494
-0.025597624
-0.025597624
-0.025292253
-0.02513957
-0.02513957
-0.02544494
-0.025597624
-0.02575031
-0.02575031
-0.025597624
-0.02544494
-0.025292253
-0.025292253
-0.025597624
-0.025902994
-0.025902994
-0.025597624
-0.025597624
-0.025597624
-0.025597624
-0.02575031
-0.026055679
-0.026361048
-0.026513733
-0.026208363
-0.02575031
-0.02575031
-0.026055679
-0.026361048
-0.026513733
-0.026361048
-0.026361048
-0.026513733
-0.026666418
-0.026666418
-0.026666418
-0.026513733
-0.026361048
-0.026513733
-0.026666418
-0.026666418
-0.026666418
-0.026513733
-0.026513733
-0.026819102
-0.026971787
-0.027124472
-0.027124472
-0.026971787
-0.026971787
-0.026819102
-0.026971787
-0.027124472
-0.027429841
-0.027277157
-0.027124472
-0.027277157
-0.027582526
-0.027887896
-0.027887896
-0.027582526
-0.027429841
-0.027735211
-0.027887896
-0.027735211
-0.027735211
-0.027735211
-0.027887896
-0.027887896
-0.027735211
-0.027735211
-0.027735211
-0.027887896
-0.027887896
-0.027887896
-0.028040582
-0.028040582
-0.028193265
-0.028498637
-0.028651323
-0.028651323
-0.028345952
-0.028193265
-0.028345952
-0.028498637
-0.028651323
-0.028651323
-0.028498637
-0.028498637
-0.028498637
-0.028498637
-0.028498637
-0.028651323
-0.028651323
-0.028498637
-0.028498637
-0.028345952
-0.028498637
-0.028804006
-0.028804006
-0.028804006
-0.028498637
-0.028498637
-0.028651323
-0.029109377
-0.029414747
-0.02926206
-0.028804006
-0.028804006
-0.028956693
-0.029109377
-0.02926206
-0.02926206
-0.029109377
-0.02926206
-0.02926206
-0.029567432
-0.029567432
-0.029414747
-0.02926206
-0.028956693
-0.029109377
-0.029109377
-0.029109377
-0.02926206
-0.02926206
-0.02926206
-0.029414747
-0.029567432
-0.029567432
-0.029567432
-0.02926206
-0.02926206
-0.02926206
-0.02926206
-0.029414747
-0.029414747
-0.029414747
-0.02926206
-0.02926206
-0.029414747
-0.029567432
-0.029567432
-0.029567432
-0.029567432
-0.029567432
-0.029414747
-0.029414747
-0.029567432
-0.029872801
-0.029872801
-0.029720116
-0.029567432
-0.029567432
-0.029720116
-0.029872801
-0.029872801
-0.029872801
-0.029872801
-0.029720116
-0.029414747
-0.029414747
-0.029567432
-0.029872801
-0.029872801
-0.029720116
-0.029720116
-0.029720116
-0.029720116
-0.029567432
-0.029414747
-0.02926206
-0.029414747
-0.029567432
-0.029414747
-0.029414747
-0.029414747
-0.029567432
-0.029414747
-0.02926206
-0.029567432
-0.030025486
-0.03017817
-0.030025486
-0.029567432
-0.02926206
-0.029109377
-0.02926206
-0.029414747
-0.029414747
-0.02926206
-0.029109377
-0.02926206
-0.029414747
-0.029414747
-0.029414747
-0.029567432
-0.029567432
-0.02926206
-0.028956693
-0.029109377
-0.029414747
-0.02926206
-0.029109377
-0.029109377
-0.029109377
-0.029109377
-0.029109377
-0.029109377
-0.029109377
-0.029109377
-0.028956693
-0.028956693
-0.028956693
-0.029109377
-0.028956693
-0.028651323
-0.028498637
-0.028498637
-0.028804006
-0.028956693
-0.028651323
-0.028345952
-0.028040582
-0.028040582
-0.028498637
-0.028956693
-0.028956693
-0.028651323
-0.028193265
-0.027887896
-0.027887896
-0.028193265
-0.028498637
-0.028345952
-0.028040582
-0.027735211
-0.027582526
-0.027582526
-0.027582526
-0.027429841
-0.027429841
-0.027429841
-0.027429841
-0.027429841
-0.027429841
-0.027582526
-0.027429841
-0.027277157
-0.027124472
-0.027277157
-0.027429841
-0.027429841
-0.027124472
-0.026819102
-0.026666418
-0.026666418
-0.026819102
-0.026819102
-0.026666418
-0.026361048
-0.026208363
-0.026208363
-0.026361048
-0.026513733
-0.026361048
-0.026361048
-0.026208363
-0.026055679
-0.02575031
-0.025597624
-0.025597624
-0.02575031
-0.025902994
-0.025902994
-0.02575031
-0.02544494
-0.025292253
-0.025292253
-0.025292253
-0.025292253
-0.025292253
-0.02513957
-0.025292253
-0.025292253
-0.02513957
-0.024986884
-0.024681514
-0.024681514
-0.024986884
-0.024986884
-0.024681514
-0.02422346
-0.02422346
-0.024376145
-0.02452883
-0.02452883
-0.024376145
-0.02452883
-0.024376145
-0.024070775
-0.023612719
-0.023460034
-0.023612719
-0.023612719
-0.023612719
-0.023612719
-0.023765404
-0.023612719
-0.023612719
-0.023460034
-0.02330735
-0.023154665
-0.02330735
-0.023154665
-0.022849295
-0.022543926
-0.022543926
-0.022543926
-0.022543926
-0.022391241
-0.022238556
-0.022238556
-0.022391241
-0.022543926
-0.022543926
-0.022238556
-0.022085872
-0.022085872
-0.022085872
-0.022085872
-0.022238556
-0.022085872
-0.021933187
-0.021933187
-0.021780502
-0.021627817
-0.02147513
-0.021322446
-0.021322446
-0.021322446
-0.021322446
-0.021017076
-0.021017076
-0.021017076
-0.021322446
-0.021322446
-0.021322446
-0.021169761
-0.021169761
-0.021017076
-0.020864392
-0.020559022
-0.020559022
-0.020559022
-0.020711707
-0.020711707
-0.020559022
-0.020711707
-0.020711707
-0.020711707
-0.020559022
-0.020406337
-0.020406337
-0.020406337
-0.020406337
-0.020253653
-0.020100968
-0.020253653
-0.020559022
-0.020559022
-0.020406337
-0.019948281
-0.019642912
-0.019795597
-0.020100968
-0.020253653
-0.020253653
-0.020100968
-0.019948281
-0.019795597
-0.019642912
-0.019642912
-0.019795597
-0.019948281
-0.019948281
-0.019795597
-0.019642912
-0.019642912
-0.019642912
-0.019642912
-0.019642912
-0.019490227
-0.019642912
-0.019642912
-0.019490227
-0.019490227
-0.019337542
-0.019184858
-0.019184858
-0.019337542
-0.019337542
-0.019337542
-0.019184858
-0.019032173
-0.019184858
-0.019337542
-0.019337542
-0.019337542
-0.019337542
-0.019337542
-0.019184858
-0.019032173
-0.018879488
-0.018879488
-0.019032173
-0.019032173
-0.019032173
-0.018879488
-0.018574119
-0.018574119
-0.018726803
-0.018879488
-0.019032173
-0.019032173
-0.019032173
-0.019184858
-0.019337542
-0.019184858
-0.018879488
-0.018574119
-0.018574119
-0.018726803
-0.018879488
-0.019032173
-0.019032173
-0.018726803
-0.018574119
-0.018574119
-0.018879488
-0.018879488
-0.018879488
-0.018726803
-0.018574119
-0.018726803
-0.018879488
-0.018879488
-0.018726803
-0.018421434
-0.01826875
-0.018421434
-0.018726803
-0.018726803
-0.018574119
-0.018726803
-0.019032173
-0.019184858
-0.019032173
-0.018574119
-0.018421434
-0.018574119
-0.018726803
-0.018726803
-0.018726803
-0.018726803
-0.018726803
-0.018574119
-0.018421434
-0.018421434
-0.018421434
-0.018574119
-0.018421434
-0.01826875
-0.01826875
-0.01826875
-0.018574119
-0.018574119
-0.018574119
-0.018421434
-0.01826875
-0.01826875
-0.01826875
-0.018116064
-0.01796338
-0.018116064
-0.01826875
-0.01826875
-0.018116064
-0.018116064
-0.01826875
-0.018421434
-0.018421434
-0.01826875
-0.01796338
-0.01796338
-0.01796338
-0.018116064
-0.018116064
-0.018116064
-0.01826875
-0.01826875
-0.01826875
-0.018116064
-0.01796338
-0.01796338
-0.018116064
-0.018116064
-0.018116064
-0.018116064
-0.018116064
-0.018116064
-0.018116064
-0.018116064
-0.01826875
-0.018116064
-0.017810693
-0.017658008
-0.017505324
-0.017810693
-0.017810693
-0.017810693
-0.017810693
-0.01796338
-0.01796338
-0.017810693
-0.017505324
-0.017505324
-0.017505324
-0.017658008
-0.017658008
-0.017658008
-0.017658008
-0.017658008
-0.017658008
-0.017352639
-0.017199954
-0.017199954
-0.017352639
-0.017505324
-0.017352639
-0.017352639
-0.017352639
-0.017505324
-0.017505324
-0.017352639
-0.017199954
-0.017199954
-0.01704727
-0.01704727
-0.016894585
-0.016894585
-0.017199954
-0.017199954
-0.01704727
-0.016894585
-0.0167419
-0.0167419
-0.0167419
-0.0167419
-0.016894585
-0.01704727
-0.016894585
-0.016589215
-0.01643653
-0.01643653
-0.01643653
-0.01643653
-0.01643653
-0.01643653
-0.016283846
-0.01643653
-0.01643653
-0.016283846
-0.01613116
-0.015978474
-0.01613116
-0.01613116
-0.016283846
-0.016283846
-0.01613116
-0.015978474
-0.015978474
-0.01613116
-0.01613116
-0.015978474
-0.015673105
-0.01552042
-0.01552042
-0.01552042
-0.015673105
-0.01582579
-0.01582579
-0.015673105
-0.015367735
-0.015367735
-0.01552042
-0.015673105
-0.01552042
-0.015367735
-0.015367735
-0.015367735
-0.01521505
-0.015062366
-0.01521505
-0.015367735
-0.01521505
-0.01521505
-0.015062366
-0.014909681
-0.014909681
-0.014909681
-0.014909681
-0.014909681
-0.014909681
-0.015062366
-0.015062366
-0.014909681
-0.014604311
-0.014604311
-0.014756996
-0.014909681
-0.014756996
-0.014451626
-0.014146256
-0.014298941
-0.014604311
-0.014756996
-0.014604311
-0.014298941
-0.014146256
-0.014298941
-0.014604311
-0.014451626
-0.014451626
-0.014451626
-0.014451626
-0.014451626
-0.014298941
-0.014146256
-0.014146256
-0.014146256
-0.0139935715
-0.013840887
-0.013840887
-0.0139935715
-0.013840887
-0.013688201
-0.013535516
-0.013382832
-0.013382832
-0.013535516
-0.013688201
-0.013840887
-0.013840887
-0.013840887
-0.013688201
-0.013382832
-0.013230147
-0.013230147
-0.013535516
-0.013688201
-0.013840887
-0.013688201
-0.013535516
-0.013230147
-0.013230147
-0.013382832
-0.013535516
-0.013382832
-0.013077462
-0.013077462
-0.013077462
-0.013382832
-0.013382832
-0.013077462
-0.012924777
-0.012772093
-0.012772093
-0.012924777
-0.013077462
-0.013077462
-0.012772093
-0.012619408
-0.012619408
-0.012619408
-0.012619408
-0.012314037
-0.012314037
-0.012466722
-0.012772093
-0.012772093
-0.012466722
-0.012466722
-0.012619408
-0.012772093
-0.012772093
-0.012772093
-0.012466722
-0.012466722
-0.012466722
-0.012314037
-0.012466722
-0.012466722
-0.012619408
-0.012772093
-0.012619408
-0.012466722
-0.012161352
-0.012008667
-0.012161352
-0.012161352
-0.012161352
-0.012161352
-0.012161352
-0.012161352
-0.012161352
-0.012161352
-0.012161352
-0.012161352
-0.012161352
-0.012314037
-0.012314037
-0.012314037
-0.012314037
-0.012314037
-0.012314037
-0.012466722
-0.012466722
-0.012466722
-0.012161352
-0.011855982
-0.011855982
-0.011855982
-0.011855982
-0.0117032975
-0.0117032975
-0.011855982
-0.012008667
-0.012008667
-0.0117032975
-0.011550613
-0.0117032975
-0.011855982
-0.012161352
-0.012161352
-0.012161352
-0.012008667
-0.012008667
-0.012008667
-0.012008667
-0.011855982
-0.0117032975
-0.0117032975
-0.0117032975
-0.0117032975
-0.0117032975
-0.0117032975
-0.011855982
-0.012008667
-0.012008667
-0.012008667
-0.011855982
-0.0117032975
-0.0117032975
-0.011855982
-0.012161352
-0.012314037
-0.012161352
-0.011855982
-0.011550613
-0.011550613
-0.011855982
-0.011855982
-0.011855982
-0.0117032975
-0.0117032975
-0.0117032975
-0.0117032975
-0.0117032975
-0.0117032975
-0.011855982
-0.012008667
-0.012008667
-0.011855982
-0.011550613
-0.011550613
-0.011855982
-0.012008667
-0.011855982
-0.0117032975
-0.0117032975
-0.0117032975
-0.0117032975
-0.0117032975
-0.011550613
-0.011550613
-0.011550613
-0.011550613
-0.011550613
-0.0117032975
-0.011550613
-0.011550613
-0.011550613
-0.011855982
-0.012008667
-0.012008667
-0.011855982
-0.011397928
-0.0110925585
-0.011245243
-0.011550613
-0.0117032975
-0.0117032975
-0.0117032975
-0.0117032975
-0.011550613
-0.011550613
-0.011397928
-0.011550613
-0.0117032975
-0.0117032975
-0.0117032975
-0.0117032975
-0.011550613
-0.011550613
-0.0117032975
-0.011550613
-0.011397928
-0.011397928
-0.011397928
-0.011397928
-0.011397928
-0.011397928
-0.011245243
-0.011245243
-0.011245243
-0.011397928
-0.011550613
-0.011550613
-0.011397928
-0.011245243
-0.0110925585
-0.0110925585
-0.011245243
-0.011245243
-0.011245243
-0.0110925585
-0.0110925585
-0.011245243
-0.011397928
-0.011550613
-0.011397928
-0.011397928
-0.011397928
-0.011397928
-0.011245243
-0.011245243
-0.011397928
-0.011397928
-0.011245243
-0.011245243
-0.0110925585
-0.0110925585
-0.0110925585
-0.0110925585
-0.0110925585
-0.0110925585
-0.010939874
-0.010939874
-0.0110925585
-0.011245243
-0.011397928
-0.011397928
-0.011245243
-0.010939874
-0.010634504
-0.010787189
-0.010939874
-0.0110925585
-0.010939874
-0.010634504
-0.010481819
-0.010481819
-0.010481819
-0.010481819
-0.010634504
-0.010939874
-0.010939874
-0.010787189
-0.010634504
-0.010787189
-0.010939874
-0.0110925585
-0.0110925585
-0.010787189
-0.010634504
-0.010634504
-0.010939874
-0.010787189
-0.010634504
-0.010481819
-0.010329134
-0.010481819
-0.010481819
-0.010329134
-0.010329134
-0.010176449
-0.010176449
-0.010329134
-0.010481819
-0.010634504
-0.010634504
-0.010634504
-0.010481819
-0.010481819
-0.010481819
-0.010329134
-0.010329134
-0.010481819
-0.010634504
-0.010634504
-0.010634504
-0.010481819
-0.010329134
-0.010176449
-0.010176449
-0.010023763
-0.010176449
-0.010634504
-0.010939874
-0.010787189
-0.010329134
-0.009871079
-0.009871079
-0.010176449
-0.010481819
-0.010329134
-0.010023763
-0.010023763
-0.010329134
-0.010481819
-0.010329134
-0.010176449
-0.010176449
-0.010329134
-0.010176449
-0.010023763
-0.010023763
-0.010176449
-0.010329134
-0.010481819
-0.010481819
-0.010329134
-0.010329134
-0.010329134
-0.010329134
-0.010329134
-0.010176449
-0.010023763
-0.010023763
-0.010176449
-0.010329134
-0.010176449
-0.010176449
-0.010023763
-0.010023763
-0.010329134
-0.010481819
-0.010329134
-0.010176449
-0.009871079
-0.009871079
-0.009871079
-0.010023763
-0.010023763
-0.010023763
-0.009871079
-0.010023763
-0.010176449
-0.010481819
-0.010481819
-0.010329134
-0.010176449
-0.010023763
-0.010023763
-0.010329134
-0.010481819
-0.010329134
-0.010329134
-0.010329134
-0.010329134
-0.010481819
-0.010634504
-0.010481819
-0.010176449
-0.010023763
-0.010023763
-0.010023763
-0.010023763
-0.009871079
-0.010023763
-0.010176449
-0.010329134
-0.010176449
-0.010176449
-0.010329134
-0.010329134
-0.010329134
-0.010329134
-0.010329134
-0.010329134
-0.010176449
-0.010329134
-0.010634504
-0.010939874
-0.0110925585
-0.0110925585
-0.010787189
-0.010481819
-0.010329134
-0.010329134
-0.010481819
-0.010481819
-0.010481819
-0.010634504
-0.010787189
-0.010634504
-0.010634504
-0.010787189
-0.0110925585
-0.0110925585
-0.010939874
-0.010787189
-0.010787189
-0.010939874
-0.010939874
-0.010787189
-0.010787189
-0.010634504
-0.010634504
-0.010787189
-0.010787189
-0.010939874
-0.011245243
-0.011245243
-0.011245243
-0.0110925585
-0.011245243
-0.011245243
-0.011245243
-0.011245243
-0.011245243
-0.011245243
-0.0110925585
-0.0110925585
-0.011245243
-0.011245243
-0.011397928
-0.011397928
-0.011397928
-0.011245243
-0.0110925585
-0.0110925585
-0.011397928
-0.0117032975
-0.011550613
-0.011397928
-0.011397928
-0.011550613
-0.011550613
-0.011397928
-0.011245243
-0.011245243
-0.011550613
-0.0117032975
-0.011855982
-0.011855982
-0.011855982
-0.012008667
-0.012161352
-0.012161352
-0.012008667
-0.011855982
-0.011855982
-0.011855982
-0.012008667
-0.012161352
-0.012161352
-0.012314037
-0.012161352
-0.012161352
-0.012314037
-0.012314037
-0.012161352
-0.012161352
-0.012161352
-0.012466722
-0.012619408
-0.012772093
-0.012772093
-0.012619408
-0.012619408
-0.012772093
-0.012772093
-0.012619408
-0.012466722
-0.012466722
-0.012314037
-0.012314037
-0.012466722
-0.012924777
-0.013230147
-0.013382832
-0.013230147
-0.013077462
-0.013382832
-0.013535516
-0.013382832
-0.013077462
-0.012924777
-0.013077462
-0.013382832
-0.013535516
-0.013535516
-0.013535516
-0.013535516
-0.013382832
-0.013382832
-0.013688201
-0.013840887
-0.013840887
-0.013840887
-0.013688201
-0.013688201
-0.013535516
-0.013535516
-0.013688201
-0.014146256
-0.014298941
-0.014298941
-0.014298941
-0.014298941
-0.014298941
-0.014298941
-0.014146256
-0.0139935715
-0.014146256
-0.014298941
-0.014451626
-0.014451626
-0.014298941
-0.014451626
-0.014604311
-0.014604311
-0.014451626
-0.014451626
-0.014604311
-0.014604311
-0.014604311
-0.014604311
-0.014451626
-0.014451626
-0.014604311
-0.015062366
-0.01521505
-0.015062366
-0.014756996
-0.014909681
-0.01521505
-0.015367735
-0.01552042
-0.01552042
-0.01552042
-0.01552042
-0.015367735
-0.01521505
-0.01521505
-0.01552042
-0.01582579
-0.01582579
-0.015673105
-0.01582579
-0.015978474
-0.01613116
-0.015978474
-0.01582579
-0.01582579
-0.015978474
-0.015978474
-0.015978474
-0.015978474
-0.01582579
-0.015978474
-0.01613116
-0.01613116
-0.01613116
-0.015978474
-0.01582579
-0.01613116
-0.016589215
-0.016894585
-0.016894585
-0.0167419
-0.0167419
-0.0167419
-0.0167419
-0.0167419
-0.016894585
-0.016894585
-0.016894585
-0.016894585
-0.016894585
-0.016894585
-0.01704727
-0.017199954
-0.017199954
-0.017199954
-0.017352639
-0.017505324
-0.017658008
-0.017505324
-0.017352639
-0.017505324
-0.017658008
-0.017658008
-0.017352639
-0.017352639
-0.017505324
-0.017658008
-0.017810693
-0.017658008
-0.017658008
-0.017810693
-0.018116064
-0.018421434
-0.01826875
-0.018116064
-0.018116064
-0.018116064
-0.01826875
-0.018421434
-0.018421434
-0.01826875
-0.01826875
-0.018421434
-0.018574119
-0.018726803
-0.018726803
-0.018726803
-0.018726803
-0.018726803
-0.018879488
-0.019032173
-0.019032173
-0.019032173
-0.019032173
-0.018879488
-0.019032173
-0.019032173
-0.019184858
-0.019184858
-0.019184858
-0.019184858
-0.019032173
-0.019032173
-0.019184858
-0.019184858
-0.019337542
-0.019642912
-0.019795597
-0.019948281
-0.019795597
-0.019795597
-0.019948281
-0.020253653
-0.020253653
-0.019948281
-0.019948281
-0.020100968
-0.020406337
-0.020559022
-0.020559022
-0.020406337
-0.020253653
-0.020406337
-0.020559022
-0.020559022
-0.020559022
-0.020406337
-0.020406337
-0.020559022
-0.020864392
-0.021169761
-0.021169761
-0.021017076
-0.021017076
-0.021322446
-0.021627817
-0.021627817
-0.02147513
-0.02147513
-0.02147513
-0.021322446
-0.021017076
-0.021017076
-0.021322446
-0.021780502
-0.021933187
-0.021933187
-0.021933187
-0.022085872
-0.022238556
-0.022238556
-0.022238556
-0.022238556
-0.022085872
-0.022238556
-0.022391241
-0.022543926
-0.022543926
-0.022543926
-0.022391241
-0.022238556
-0.022238556
-0.022543926
-0.022849295
-0.02300198
-0.023154665
-0.023154665
-0.02300198
-0.022849295
-0.02300198
-0.023154665
-0.02330735
-0.02330735
-0.023460034
-0.023612719
-0.023918089
-0.023765404
-0.023460034
-0.023460034
-0.023765404
-0.023918089
-0.023918089
-0.023918089
-0.023918089
-0.02422346
-0.024376145
-0.02422346
-0.02422346
-0.024070775
-0.024070775
-0.02422346
-0.024376145
-0.024681514
-0.024834199
-0.024681514
-0.02452883
-0.02452883
-0.024681514
-0.024834199
-0.024986884
-0.025292253
-0.02544494
-0.02544494
-0.025292253
-0.02544494
-0.02575031
-0.026055679
-0.025902994
-0.025597624
-0.025292253
-0.024986884
-0.02513957
-0.02544494
-0.02575031
-0.025597624
-0.02544494
-0.025597624
-0.026055679
-0.026208363
-0.026361048
-0.026361048
-0.026513733
-0.026513733
-0.026361048
-0.026361048
-0.026666418
-0.026819102
-0.026819102
-0.026666418
-0.026513733
-0.026666418
-0.026819102
-0.026971787
-0.027124472
-0.027277157
-0.027277157
-0.027277157
-0.027277157
-0.027429841
-0.027582526
-0.027582526
-0.027735211
-0.027735211
-0.027735211
-0.027887896
-0.028040582
-0.028040582
-0.028040582
-0.028040582
-0.028040582
-0.027735211
-0.027582526
-0.027582526
-0.027887896
-0.028193265
-0.028345952
-0.028193265
-0.028193265
-0.028345952
-0.028345952
-0.028193265
-0.028193265
-0.028345952
-0.028498637
-0.028498637
-0.028651323
-0.028956693
-0.028956693
-0.028956693
-0.028651323
-0.028804006
-0.028956693
-0.029414747
-0.029567432
-0.029720116
-0.029567432
-0.029567432
-0.029414747
-0.029109377
-0.029109377
-0.02926206
-0.029720116
-0.029872801
-0.029720116
-0.029567432
-0.029872801
-0.030330855
-0.03048354
-0.030330855
-0.03017817
-0.030025486
-0.03017817
-0.030330855
-0.03048354
-0.030636225
-0.030636225
-0.030636225
-0.03048354
-0.030636225
-0.030941594
-0.031246964
-0.031246964
-0.031246964
-0.03109428
-0.031246964
-0.03139965
-0.031552337
-0.031552337
-0.031552337
-0.031552337
-0.031552337
-0.031552337
-0.031552337
-0.031552337
-0.031552337
-0.03170502
-0.032010388
-0.032010388
-0.032163076
-0.032163076
-0.03231576
-0.032163076
-0.032010388
-0.03231576
-0.03262113
-0.032773815
-0.032773815
-0.03262113
-0.03262113
-0.0329265
-0.033079185
-0.033079185
-0.0329265
-0.0329265
-0.0329265
-0.033079185
-0.033079185
-0.03323187
-0.033384554
-0.033384554
-0.033384554
-0.033384554
-0.033384554
-0.03353724
-0.033689924
-0.033689924
-0.033689924
-0.033689924
-0.033689924
-0.03384261
-0.033995293
-0.033995293
-0.033995293
-0.034147978
-0.034147978
-0.034300663
-0.034300663
-0.034453347
-0.034606032
-0.034606032
-0.034606032
-0.034453347
-0.034453347
-0.034606032
-0.034758717
-0.034758717
-0.034758717
-0.0349114
-0.035064086
-0.03521677
-0.035064086
-0.035064086
-0.035064086
-0.03521677
-0.03521677
-0.03552214
-0.03552214
-0.035369456
-0.035369456
-0.03552214
-0.035674825
-0.035674825
-0.035369456
-0.035369456
-0.03552214
-0.03582751
-0.03613288
-0.036285564
-0.03613288
-0.035980195
-0.03582751
-0.035980195
-0.035980195
-0.03582751
-0.035980195
-0.03643825
-0.036590938
-0.036590938
-0.03643825
-0.03643825
-0.036590938
-0.03674362
-0.036896303
-0.036896303
-0.036896303
-0.036590938
-0.03643825
-0.03643825
-0.03643825
-0.03674362
-0.03704899
-0.037201673
-0.036896303
-0.036590938
-0.03674362
-0.037201673
-0.037507046
-0.037354358
-0.037201673
-0.037354358
-0.03765973
-0.03781241
-0.03781241
-0.037507046
-0.037354358
-0.037201673
-0.037201673
-0.037354358
-0.037507046
-0.03765973
-0.0379651
-0.038117785
-0.038117785
-0.0379651
-0.03781241
-0.03781241
-0.038117785
-0.03827047
-0.0379651
-0.03765973
-0.03765973
-0.038117785
-0.038423155
-0.03857584
-0.038423155
-0.03827047
-0.038117785
-0.0379651
-0.03781241
-0.038117785
-0.03857584
-0.038881212
-0.038881212
-0.03857584
-0.03857584
-0.038728524
-0.039033893
-0.039033893
-0.038881212
-0.038881212
-0.039033893
-0.03918658
-0.03918658
-0.03918658
-0.03918658
-0.03918658
-0.03918658
-0.039339267
-0.03949195
-0.039644636
-0.03979732
-0.039950006
-0.04010269
-0.039950006
-0.03979732
-0.03979732
-0.03979732
-0.039950006
-0.04010269
-0.040255375
-0.040255375
-0.04010269
-0.04010269
-0.040255375
-0.040255375
-0.04010269
-0.04010269
-0.04010269
-0.04040806
-0.040560745
-0.040560745
-0.04040806
-0.04040806
-0.040560745
-0.040560745
-0.04071343
-0.040560745
-0.040560745
-0.04071343
-0.040866114
-0.0410188
-0.0410188
-0.041171484
-0.041171484
-0.0410188
-0.040866114
-0.040866114
-0.0410188
-0.041476853
-0.041782223
-0.041629538
-0.04132417
-0.0410188
-0.041171484
-0.04132417
-0.04132417
-0.041171484
-0.04132417
-0.041476853
-0.041782223
-0.041782223
-0.041629538
-0.041629538
-0.041934907
-0.041934907
-0.041934907
-0.041782223
-0.041934907
-0.042087592
-0.042240277
-0.042240277
-0.042240277
-0.042087592
-0.042087592
-0.042087592
-0.042240277
-0.042545646
-0.04269833
-0.04269833
-0.04239296
-0.04239296
-0.04239296
-0.04239296
-0.04239296
-0.042545646
-0.04269833
-0.042851016
-0.0430037
-0.0430037
-0.0430037
-0.042851016
-0.04269833
-0.042851016
-0.042851016
-0.04269833
-0.04269833
-0.04269833
-0.042851016
-0.0430037
-0.0430037
-0.0430037
-0.0430037
-0.043156385
-0.043156385
-0.042851016
-0.042851016
-0.0430037
-0.043156385
-0.043156385
-0.043156385
-0.043156385
-0.04330907
-0.04330907
-0.043156385
-0.0430037
-0.0430037
-0.0430037
-0.043156385
-0.043461755
-0.04361444
-0.04361444
-0.043767124
-0.043767124
-0.04361444
-0.043461755
-0.04361444
-0.043767124
-0.04391981
-0.04391981
-0.043767124
-0.04361444
-0.043767124
-0.043767124
-0.04391981
-0.044072494
-0.04391981
-0.04391981
-0.044072494
-0.04422518
-0.04422518
-0.04422518
-0.044072494
-0.04391981
-0.043767124
-0.04361444
-0.04361444
-0.04361444
-0.04391981
-0.04422518
-0.04453055
-0.04453055
-0.04422518
-0.044072494
-0.044072494
-0.044072494
-0.04422518
-0.04422518
-0.04391981
-0.04391981
-0.044377863
-0.044683237
-0.044683237
-0.044377863
-0.04422518
-0.04453055
-0.044683237
-0.044835918
-0.044835918
-0.044683237
-0.04453055
-0.044683237
-0.044988606
-0.045293972
-0.045293972
-0.044988606
-0.044835918
-0.044835918
-0.044835918
-0.044835918
-0.044988606
-0.044835918
-0.044683237
-0.044683237
-0.044835918
-0.044988606
-0.044988606
-0.044835918
-0.044835918
-0.044988606
-0.045293972
-0.045293972
-0.04514129
-0.044988606
-0.04514129
-0.04514129
-0.04514129
-0.045293972
-0.045293972
-0.045293972
-0.045293972
-0.045293972
-0.045293972
-0.045293972
-0.04544666
-0.045599345
-0.045599345
-0.04544666
-0.044988606
-0.044988606
-0.04514129
-0.04544666
-0.045599345
-0.045599345
-0.045599345
-0.04544666
-0.045293972
-0.045293972
-0.045293972
-0.04544666
-0.045293972
-0.045293972
-0.04544666
-0.045599345
-0.045599345
-0.04544666
-0.04544666
-0.04575203
-0.045904715
-0.045904715
-0.045599345
-0.04544666
-0.045599345
-0.04575203
-0.04575203
-0.04575203
-0.045904715
-0.04575203
-0.045599345
-0.045599345
-0.04544666
-0.04544666
-0.045599345
-0.04575203
-0.045904715
-0.045904715
-0.04575203
-0.045293972
-0.04514129
-0.045293972
-0.04575203
-0.045904715
-0.045904715
-0.045904715
-0.045904715
-0.0460574
-0.046210084
-0.0460574
-0.0460574
-0.04575203
-0.045599345
-0.045599345
-0.04575203
-0.0460574
-0.046210084
-0.0460574
-0.0460574
-0.0460574
-0.045904715
-0.045904715
-0.04575203
-0.04575203
-0.045904715
-0.045904715
-0.04575203
-0.04575203
-0.04575203
-0.04575203
-0.04575203
-0.04575203
-0.04575203
-0.04575203
-0.045599345
-0.045599345
-0.04575203
-0.045904715
-0.045904715
-0.045904715
-0.045904715
-0.045904715
-0.04575203
-0.045599345
-0.045599345
-0.045599345
-0.04575203
-0.045904715
-0.0460574
-0.045904715
-0.045599345
-0.045293972
-0.04514129
-0.045293972
-0.045599345
-0.04575203
-0.045599345
-0.045599345
-0.04575203
-0.04575203
-0.045904715
-0.0460574
-0.0460574
-0.045904715
-0.04575203
-0.04575203
-0.04575203
-0.045904715
-0.045904715
-0.045599345
-0.04544666
-0.045293972
-0.04544666
-0.04575203
-0.045904715
-0.045904715
-0.04575203
-0.04575203
-0.04575203
-0.045904715
-0.045904715
-0.04575203
-0.04575203
-0.04575203
-0.045904715
-0.0460574
-0.0460574
-0.0460574
-0.045904715
-0.0460574
-0.0460574
-0.045904715
-0.045599345
-0.04544666
-0.04544666
-0.04575203
-0.0460574
-0.046210084
-0.045904715
-0.045599345
-0.04544666
-0.04575203
-0.0460574
-0.0460574
-0.045904715
-0.04544666
-0.04544666
-0.045599345
-0.04575203
-0.0460574
-0.0460574
-0.045904715
-0.045599345
-0.04544666
-0.045599345
-0.045599345
-0.045599345
-0.04575203
-0.045904715
-0.045904715
-0.04575203
-0.045599345
-0.04575203
-0.045904715
-0.045904715
-0.045904715
-0.04575203
-0.045599345
-0.04544666
-0.04544666
-0.04544666
-0.045599345
-0.04544666
-0.04544666
-0.04544666
-0.045599345
-0.04575203
-0.04575203
-0.045599345
-0.045599345
-0.04544666
-0.045293972
-0.045293972
-0.04544666
-0.045599345
-0.045599345
-0.045599345
-0.04575203
-0.04575203
-0.045599345
-0.04544666
-0.04544666
-0.04544666
-0.045293972
-0.04514129
-0.04514129
-0.04544666
-0.04575203
-0.04575203
-0.04575203
-0.045599345
-0.04544666
-0.045293972
-0.045293972
-0.04544666
-0.04575203
-0.045904715
-0.045599345
-0.045293972
-0.04514129
-0.04514129
-0.045293972
-0.045293972
-0.045293972
-0.045293972
-0.045293972
-0.04544666
-0.045599345
-0.04544666
-0.045293972
-0.04514129
-0.044988606
-0.04514129
-0.04544666
-0.045293972
-0.044988606
-0.044835918
-0.044988606
-0.04514129
-0.045293972
-0.045293972
-0.045293972
-0.04514129
-0.044988606
-0.044835918
-0.044835918
-0.044988606
-0.04514129
-0.04514129
-0.04514129
-0.044988606
-0.044835918
-0.044683237
-0.044683237
-0.044988606
-0.04514129
-0.044988606
-0.044835918
-0.04453055
-0.044377863
-0.04453055
-0.04453055
-0.04453055
-0.044377863
-0.04453055
-0.044835918
-0.04514129
-0.044988606
-0.044683237
-0.04453055
-0.04453055
-0.044377863
-0.04453055
-0.04453055
-0.04453055
-0.04453055
-0.044683237
-0.044988606
-0.044988606
-0.044835918
-0.044683237
-0.04453055
-0.044377863
-0.04422518
-0.044072494
-0.04391981
-0.044072494
-0.044377863
-0.04453055
-0.044683237
-0.044683237
-0.044377863
-0.044072494
-0.04391981
-0.04391981
-0.044072494
-0.04422518
-0.04422518
-0.044072494
-0.044072494
-0.04422518
-0.04422518
-0.04422518
-0.044072494
-0.044072494
-0.044072494
-0.044072494
-0.04391981
-0.04361444
-0.04361444
-0.04361444
-0.043767124
-0.043767124
-0.04361444
-0.043461755
-0.043461755
-0.04361444
-0.043767124
-0.04391981
-0.043767124
-0.04361444
-0.043461755
-0.04330907
-0.04330907
-0.043156385
-0.043156385
-0.04330907
-0.043156385
-0.043156385
-0.043156385
-0.04330907
-0.043461755
-0.043461755
-0.04330907
-0.04330907
-0.04330907
-0.0430037
-0.042851016
-0.0430037
-0.04330907
-0.04361444
-0.043461755
-0.043156385
-0.043156385
-0.042851016
-0.04269833
-0.04269833
-0.04269833
-0.04269833
-0.04269833
-0.04269833
-0.04269833
-0.042851016
-0.0430037
-0.042851016
-0.042545646
-0.042545646
-0.042545646
-0.042851016
-0.042851016
-0.04269833
-0.04239296
-0.042240277
-0.042240277
-0.042545646
-0.04269833
-0.04239296
-0.042087592
-0.042087592
-0.042240277
-0.042240277
-0.042087592
-0.042087592
-0.042087592
-0.042240277
-0.042240277
-0.04239296
-0.042240277
-0.041934907
-0.041934907
-0.041782223
-0.041629538
-0.041629538
-0.041782223
-0.041629538
-0.041629538
-0.041629538
-0.041629538
-0.041629538
-0.041476853
-0.04132417
-0.04132417
-0.04132417
-0.04132417
-0.041476853
-0.041629538
-0.041629538
-0.041476853
-0.04132417
-0.04132417
-0.041476853
-0.041476853
-0.04132417
-0.0410188
-0.040866114
-0.0410188
-0.041171484
-0.0410188
-0.04071343
-0.04071343
-0.040866114
-0.04071343
-0.04071343
-0.04071343
-0.04071343
-0.04071343
-0.04071343
-0.04071343
-0.04040806
-0.04010269
-0.039950006
-0.04010269
-0.040255375
-0.04040806
-0.04040806
-0.04040806
-0.040255375
-0.04010269
-0.04010269
-0.040255375
-0.04040806
-0.040255375
-0.04010269
-0.04010269
-0.04010269
-0.04010269
-0.03979732
-0.03949195
-0.039339267
-0.03949195
-0.03979732
-0.03979732
-0.039644636
-0.03949195
-0.039339267
-0.039339267
-0.039339267
-0.039339267
-0.03918658
-0.039033893
-0.038881212
-0.038881212
-0.039033893
-0.039033893
-0.039033893
-0.039033893
-0.039033893
-0.038881212
-0.038881212
-0.038881212
-0.038881212
-0.038728524
-0.038881212
-0.039033893
-0.039033893
-0.038881212
-0.03857584
-0.03827047
-0.038423155
-0.038728524
-0.038728524
-0.038423155
-0.038117785
-0.038117785
-0.03827047
-0.03827047
-0.03827047
-0.03827047
-0.03827047
-0.0379651
-0.03781241
-0.0379651
-0.038423155
-0.038423155
-0.038117785
-0.03765973
-0.037507046
-0.03765973
-0.03781241
-0.0379651
-0.03765973
-0.037354358
-0.037201673
-0.037354358
-0.037507046
-0.037507046
-0.037354358
-0.03704899
-0.03704899
-0.03704899
-0.03704899
-0.03674362
-0.03674362
-0.036896303
-0.03704899
-0.03704899
-0.03704899
-0.03704899
-0.036896303
-0.03674362
-0.036590938
-0.03643825
-0.036285564
-0.03613288
-0.036285564
-0.03643825
-0.03674362
-0.036896303
-0.03674362
-0.036285564
-0.035980195
-0.03582751
-0.035980195
-0.035980195
-0.03582751
-0.035674825
-0.035674825
-0.03582751
-0.035674825
-0.035369456
-0.035064086
-0.0349114
-0.0349114
-0.035064086
-0.035369456
-0.03521677
-0.035064086
-0.03521677
-0.03552214
-0.03552214
-0.03552214
-0.03521677
-0.035064086
-0.035064086
-0.0349114
-0.0349114
-0.034758717
-0.034758717
-0.034758717
-0.034758717
-0.034758717
-0.034758717
-0.034758717
-0.034606032
-0.034453347
-0.034300663
-0.034300663
-0.034453347
-0.034453347
-0.034300663
-0.034147978
-0.033995293
-0.033995293
-0.033995293
-0.033995293
-0.034147978
-0.034147978
-0.033995293
-0.033689924
-0.03353724
-0.03353724
-0.033384554
-0.033384554
-0.033384554
-0.03353724
-0.033689924
-0.033689924
-0.03353724
-0.03323187
-0.033079185
-0.03323187
-0.03323187
-0.03323187
-0.03323187
-0.0329265
-0.032773815
-0.032773815
-0.032773815
-0.032773815
-0.03262113
-0.032468446
-0.03231576
-0.03231576
-0.03262113
-0.03262113
-0.032468446
-0.03231576
-0.03231576
-0.03231576
-0.032010388
-0.031857703
-0.032010388
-0.032163076
-0.032163076
-0.031857703
-0.031552337
-0.03139965
-0.03139965
-0.03170502
-0.03170502
-0.031552337
-0.03109428
-0.030941594
-0.03109428
-0.03139965
-0.03170502
-0.031552337
-0.031246964
-0.03109428
-0.03109428
-0.03078891
-0.030636225
-0.03048354
-0.03078891
-0.03109428
-0.031246964
-0.030941594
-0.03048354
-0.030330855
-0.03048354
-0.030636225
-0.030636225
-0.03048354
-0.03017817
-0.030025486
-0.030025486
-0.03017817
-0.030330855
-0.03017817
-0.030025486
-0.029872801
-0.029720116
-0.029720116
-0.029720116
-0.029872801
-0.029872801
-0.029720116
-0.029414747
-0.02926206
-0.02926206
-0.02926206
-0.02926206
-0.029109377
-0.028956693
-0.028804006
-0.028804006
-0.028956693
-0.028956693
-0.028651323
-0.028498637
-0.028345952
-0.028345952
-0.028345952
-0.028498637
-0.028498637
-0.028498637
-0.028193265
-0.028193265
-0.028193265
-0.028040582
-0.028040582
-0.027887896
-0.027887896
-0.027735211
-0.027582526
-0.027582526
-0.027582526
-0.027735211
-0.027735211
-0.027735211
-0.027582526
-0.027429841
-0.027277157
-0.027124472
-0.026971787
-0.026819102
-0.026971787
-0.026971787
-0.026819102
-0.026666418
-0.026819102
-0.026819102
-0.026819102
-0.026666418
-0.026513733
-0.026666418
-0.026513733
-0.026208363
-0.025902994
-0.02575031
-0.02575031
-0.025902994
-0.02575031
-0.02575031
-0.02575031
-0.02575031
-0.02575031
-0.02575031
-0.02575031
-0.02575031
-0.02544494
-0.025292253
-0.02513957
-0.024986884
-0.024834199
-0.024681514
-0.024834199
-0.024986884
-0.02513957
-0.024986884
-0.024681514
-0.024681514
-0.024681514
-0.024681514
-0.02452883
-0.02422346
-0.024070775
-0.024070775
-0.02422346
-0.024376145
-0.02422346
-0.023918089
-0.023765404
-0.023765404
-0.024070775
-0.02422346
-0.024070775
-0.023765404
-0.023460034
-0.023460034
-0.023460034
-0.023612719
-0.023612719
-0.02330735
-0.023154665
-0.023154665
-0.02300198
-0.022849295
-0.022849295
[truncated: 22,825 more chars]
