# Supplementary material for: Performances of the PIPER scalable child human body model in accident reconstruction
Source: PLoS One. 2017 Nov 14;12(11):e0187916. doi: 10.1371/journal.pone.0187916 (PMC5685610; doi:10.1371/journal.pone.0187916)
Supplement: S2 Data — This zip folder contains input accelerations for reproducibility of the accident reconstruction. Also, the readings from the dummy sensor are reported for reproducibility of the calculations. (ZIP) [file pone.0187916.s010.zip › CHANNEL/RAC02.027]

Test object number          :1
Name of the channel         :Neck Upper Force Y
Laboratory channel code     :14NECKUP00Q6FOYP
Customer channel code       :14NECKUP00Q6FOYP
Channel code                :14NECKUP00Q6FOYP
Unit                        :kN
Direction                   :Y
Dimension                   :FO
Transducer type             :C3715JFL-95/Y/FO
Pre-filter type             :4000Hz 6pole Butterworth (device internal)
Cut off frequency           :4000.0
Channel frequency class     :2000
Channel amplitude class     :5.0
Reference channel           :implicit
Reference channel name      :NOVALUE
Data source                 :transducer
Data status                 :ok
Sampling interval           :5.0E-5
Bit resolution              :16
.ValidationRemark           :Seulement la gamme [-6.0 sec; 39.964 sec] a �t� lue. Gamme demand�e: [-6.0 sec; 40.0 sec].
Time of first sample        :-0.2
Number of samples           :34000
First global maximum value  :0.098282434
Time of maximum value       :0.07294999
First global minimum value  :-0.0616975
Time of minimum value       :0.11119999
Start offset interval       :-0.1
End offset interval         :-0.05
-0.0034256508
-0.0034256508
-0.0031197618
-0.0029668172
-0.0032727062
-0.0035785951
-0.0035785951
-0.0034256508
-0.0035785951
-0.0034256508
-0.0032727062
-0.0031197618
-0.0029668172
-0.0031197618
-0.0031197618
-0.0031197618
-0.0031197618
-0.0029668172
-0.0028138729
-0.0028138729
-0.0028138729
-0.0028138729
-0.0028138729
-0.0028138729
-0.0029668172
-0.0029668172
-0.0028138729
-0.0028138729
-0.0028138729
-0.0029668172
-0.0029668172
-0.0029668172
-0.0028138729
-0.0028138729
-0.0029668172
-0.0031197618
-0.0028138729
-0.0028138729
-0.0028138729
-0.0029668172
-0.0029668172
-0.0028138729
-0.0025079837
-0.0025079837
-0.0026609283
-0.0028138729
-0.0026609283
-0.0026609283
-0.0028138729
-0.0029668172
-0.0029668172
-0.0026609283
-0.0025079837
-0.0026609283
-0.0026609283
-0.0025079837
-0.0023550394
-0.0026609283
-0.0029668172
-0.0029668172
-0.0028138729
-0.0026609283
-0.0025079837
-0.0026609283
-0.0028138729
-0.0028138729
-0.0026609283
-0.0026609283
-0.0025079837
-0.0023550394
-0.0023550394
-0.0025079837
-0.0025079837
-0.0025079837
-0.0025079837
-0.0023550394
-0.0023550394
-0.0025079837
-0.0026609283
-0.0026609283
-0.0025079837
-0.0023550394
-0.0025079837
-0.0026609283
-0.0025079837
-0.0023550394
-0.0022020948
-0.0022020948
-0.0025079837
-0.0025079837
-0.0025079837
-0.0023550394
-0.0020491504
-0.0022020948
-0.0025079837
-0.0026609283
-0.0025079837
-0.0023550394
-0.0020491504
-0.0018962058
-0.0020491504
-0.0023550394
-0.0025079837
-0.0025079837
-0.0023550394
-0.0022020948
-0.0022020948
-0.0022020948
-0.0022020948
-0.0022020948
-0.0022020948
-0.0022020948
-0.0022020948
-0.0022020948
-0.0022020948
-0.0022020948
-0.0020491504
-0.0020491504
-0.0020491504
-0.0020491504
-0.0018962058
-0.0020491504
-0.0022020948
-0.0022020948
-0.0022020948
-0.0022020948
-0.0022020948
-0.0022020948
-0.0022020948
-0.0020491504
-0.0022020948
-0.0023550394
-0.0023550394
-0.0023550394
-0.0022020948
-0.0022020948
-0.0020491504
-0.0020491504
-0.0020491504
-0.0022020948
-0.0023550394
-0.0023550394
-0.0023550394
-0.0022020948
-0.0022020948
-0.0022020948
-0.0022020948
-0.0020491504
-0.0018962058
-0.0018962058
-0.0020491504
-0.0022020948
-0.0020491504
-0.0018962058
-0.0018962058
-0.0022020948
-0.0023550394
-0.0025079837
-0.0023550394
-0.0022020948
-0.0022020948
-0.0022020948
-0.0022020948
-0.0022020948
-0.0020491504
-0.0020491504
-0.0022020948
-0.0025079837
-0.0026609283
-0.0026609283
-0.0023550394
-0.0022020948
-0.0018962058
-0.0018962058
-0.0020491504
-0.0022020948
-0.0023550394
-0.0023550394
-0.0025079837
-0.0026609283
-0.0026609283
-0.0025079837
-0.0025079837
-0.0026609283
-0.0028138729
-0.0028138729
-0.0028138729
-0.0028138729
-0.0028138729
-0.0026609283
-0.0025079837
-0.0025079837
-0.0026609283
-0.0026609283
-0.0025079837
-0.0023550394
-0.0025079837
-0.0026609283
-0.0025079837
-0.0023550394
-0.0022020948
-0.0022020948
-0.0023550394
-0.0026609283
-0.0029668172
-0.0031197618
-0.0031197618
-0.0029668172
-0.0029668172
-0.0029668172
-0.0029668172
-0.0029668172
-0.0029668172
-0.0028138729
-0.0025079837
-0.0025079837
-0.0028138729
-0.0031197618
-0.0032727062
-0.0032727062
-0.0029668172
-0.0028138729
-0.0028138729
-0.0029668172
-0.0031197618
-0.0031197618
-0.0031197618
-0.0032727062
-0.0035785951
-0.0035785951
-0.0034256508
-0.0029668172
-0.0026609283
-0.0029668172
-0.0032727062
-0.0034256508
-0.0032727062
-0.0031197618
-0.0031197618
-0.0034256508
-0.0035785951
-0.0034256508
-0.0031197618
-0.0029668172
-0.0031197618
-0.0034256508
-0.0035785951
-0.0035785951
-0.0034256508
-0.0034256508
-0.0035785951
-0.0035785951
-0.0035785951
-0.0035785951
-0.0035785951
-0.0035785951
-0.0037315397
-0.0038844843
-0.0038844843
-0.0037315397
-0.0037315397
-0.0038844843
-0.004190373
-0.004190373
-0.0038844843
-0.0035785951
-0.0035785951
-0.0037315397
-0.0038844843
-0.0037315397
-0.0035785951
-0.0035785951
-0.0037315397
-0.0037315397
-0.0037315397
-0.0037315397
-0.0035785951
-0.0037315397
-0.0037315397
-0.0038844843
-0.0038844843
-0.0038844843
-0.0040374286
-0.004190373
-0.0040374286
-0.0038844843
-0.0040374286
-0.004343318
-0.0046492065
-0.0044962624
-0.0040374286
-0.0037315397
-0.0038844843
-0.0040374286
-0.004343318
-0.0044962624
-0.004343318
-0.004190373
-0.004190373
-0.004190373
-0.004343318
-0.004343318
-0.0044962624
-0.0044962624
-0.004343318
-0.004343318
-0.0044962624
-0.0044962624
-0.0046492065
-0.0046492065
-0.0044962624
-0.004343318
-0.004343318
-0.0044962624
-0.0046492065
-0.0044962624
-0.004190373
-0.0040374286
-0.0044962624
-0.004802151
-0.004802151
-0.0044962624
-0.004190373
-0.004343318
-0.004343318
-0.004190373
-0.0040374286
-0.0040374286
-0.0040374286
-0.004190373
-0.004343318
-0.004343318
-0.0044962624
-0.0044962624
-0.0044962624
-0.0044962624
-0.0044962624
-0.004343318
-0.004190373
-0.004190373
-0.0044962624
-0.004802151
-0.0046492065
-0.004343318
-0.0044962624
-0.004802151
-0.0049550957
-0.004802151
-0.0046492065
-0.004802151
-0.0049550957
-0.0049550957
-0.0046492065
-0.004343318
-0.004190373
-0.004343318
-0.0044962624
-0.0046492065
-0.0046492065
-0.0046492065
-0.0046492065
-0.0046492065
-0.0046492065
-0.0046492065
-0.004802151
-0.004802151
-0.0046492065
-0.004343318
-0.004343318
-0.004802151
-0.00510804
-0.0049550957
-0.0046492065
-0.0044962624
-0.0044962624
-0.004802151
-0.0046492065
-0.0044962624
-0.0044962624
-0.0044962624
-0.0046492065
-0.004802151
-0.004802151
-0.004802151
-0.0046492065
-0.0044962624
-0.0044962624
-0.0044962624
-0.0046492065
-0.0046492065
-0.0046492065
-0.0046492065
-0.0046492065
-0.0046492065
-0.0046492065
-0.004802151
-0.004802151
-0.0046492065
-0.0044962624
-0.0044962624
-0.0044962624
-0.0046492065
-0.004802151
-0.0049550957
-0.004802151
-0.0046492065
-0.004802151
-0.00510804
-0.00510804
-0.004802151
-0.0044962624
-0.004343318
-0.0044962624
-0.004802151
-0.0049550957
-0.0049550957
-0.004802151
-0.004802151
-0.004802151
-0.0046492065
-0.0046492065
-0.0046492065
-0.004802151
-0.0049550957
-0.00510804
-0.00510804
-0.00510804
-0.004802151
-0.0044962624
-0.004343318
-0.004343318
-0.004343318
-0.004190373
-0.004190373
-0.0046492065
-0.0049550957
-0.00510804
-0.0049550957
-0.004802151
-0.0046492065
-0.0046492065
-0.0044962624
-0.0044962624
-0.0044962624
-0.0044962624
-0.0044962624
-0.0044962624
-0.0046492065
-0.0044962624
-0.004190373
-0.004190373
-0.004343318
-0.0044962624
-0.0044962624
-0.0044962624
-0.004343318
-0.0044962624
-0.0044962624
-0.0046492065
-0.0044962624
-0.0044962624
-0.004343318
-0.0044962624
-0.0046492065
-0.0044962624
-0.0044962624
-0.0044962624
-0.0044962624
-0.0044962624
-0.004190373
-0.0040374286
-0.004190373
-0.0044962624
-0.0046492065
-0.004802151
-0.0046492065
-0.004343318
-0.004190373
-0.004190373
-0.004343318
-0.0046492065
-0.0046492065
-0.0044962624
-0.0044962624
-0.0044962624
-0.0044962624
-0.0046492065
-0.0046492065
-0.0044962624
-0.0044962624
-0.0044962624
-0.0044962624
-0.0044962624
-0.004190373
-0.004190373
-0.004190373
-0.004343318
-0.004343318
-0.004190373
-0.0040374286
-0.004190373
-0.0044962624
-0.0046492065
-0.0046492065
-0.0044962624
-0.0046492065
-0.0046492065
-0.004343318
-0.004343318
-0.004343318
-0.004343318
-0.0044962624
-0.0046492065
-0.0046492065
-0.0044962624
-0.0044962624
-0.004343318
-0.004190373
-0.004190373
-0.004190373
-0.004343318
-0.0044962624
-0.0046492065
-0.004802151
-0.004802151
-0.0046492065
-0.0044962624
-0.004343318
-0.004343318
-0.004343318
-0.0044962624
-0.0046492065
-0.0046492065
-0.004343318
-0.004190373
-0.004343318
-0.0044962624
-0.0046492065
-0.0044962624
-0.004343318
-0.004190373
-0.004343318
-0.0046492065
-0.0049550957
-0.004802151
-0.0044962624
-0.004343318
-0.0044962624
-0.0046492065
-0.0044962624
-0.004190373
-0.004190373
-0.004190373
-0.0044962624
-0.0046492065
-0.0046492065
-0.0044962624
-0.0044962624
-0.0044962624
-0.0044962624
-0.0044962624
-0.0044962624
-0.0046492065
-0.0049550957
-0.00510804
-0.004802151
-0.0044962624
-0.004343318
-0.004190373
-0.0040374286
-0.004190373
-0.0044962624
-0.0046492065
-0.004802151
-0.004802151
-0.004802151
-0.0046492065
-0.0044962624
-0.0044962624
-0.004343318
-0.0044962624
-0.0046492065
-0.004802151
-0.004802151
-0.0046492065
-0.004343318
-0.004343318
-0.0044962624
-0.0046492065
-0.0044962624
-0.0044962624
-0.0044962624
-0.004343318
-0.004343318
-0.0044962624
-0.0044962624
-0.0044962624
-0.0044962624
-0.0044962624
-0.0046492065
-0.0044962624
-0.004343318
-0.0044962624
-0.0046492065
-0.004802151
-0.0049550957
-0.0049550957
-0.0049550957
-0.0046492065
-0.0044962624
-0.004802151
-0.00510804
-0.0052609844
-0.00510804
-0.004802151
-0.0046492065
-0.0044962624
-0.0044962624
-0.0046492065
-0.004802151
-0.0049550957
-0.004802151
-0.0046492065
-0.0046492065
-0.0046492065
-0.0046492065
-0.0046492065
-0.0046492065
-0.0046492065
-0.004802151
-0.004802151
-0.0046492065
-0.0044962624
-0.0046492065
-0.004802151
-0.004802151
-0.0046492065
-0.004343318
-0.004343318
-0.0044962624
-0.0046492065
-0.0044962624
-0.004343318
-0.0044962624
-0.0046492065
-0.0046492065
-0.0046492065
-0.0044962624
-0.0044962624
-0.0044962624
-0.0046492065
-0.0046492065
-0.004802151
-0.004802151
-0.004802151
-0.004802151
-0.0044962624
-0.004190373
-0.004343318
-0.0044962624
-0.004802151
-0.004802151
-0.0046492065
-0.0046492065
-0.004802151
-0.004802151
-0.0046492065
-0.004343318
-0.004190373
-0.0040374286
-0.004190373
-0.0044962624
-0.0046492065
-0.0044962624
-0.004343318
-0.004343318
-0.004343318
-0.004343318
-0.004343318
-0.0046492065
-0.0046492065
-0.004343318
-0.004190373
-0.004190373
-0.004343318
-0.004343318
-0.004343318
-0.004190373
-0.004190373
-0.0040374286
-0.0040374286
-0.004190373
-0.004343318
-0.004343318
-0.004343318
-0.004343318
-0.0044962624
-0.0046492065
-0.0046492065
-0.0046492065
-0.0044962624
-0.004190373
-0.0038844843
-0.0038844843
-0.0040374286
-0.0040374286
-0.0040374286
-0.0040374286
-0.0040374286
-0.004190373
-0.004343318
-0.004190373
-0.0040374286
-0.0038844843
-0.0040374286
-0.0040374286
-0.0040374286
-0.0038844843
-0.0040374286
-0.004343318
-0.0044962624
-0.004343318
-0.004343318
-0.004343318
-0.004190373
-0.0040374286
-0.0040374286
-0.004190373
-0.0040374286
-0.0038844843
-0.0038844843
-0.0040374286
-0.0040374286
-0.004190373
-0.0040374286
-0.0038844843
-0.0035785951
-0.0034256508
-0.0034256508
-0.0035785951
-0.0037315397
-0.0038844843
-0.0038844843
-0.0038844843
-0.0037315397
-0.0035785951
-0.0035785951
-0.0034256508
-0.0034256508
-0.0035785951
-0.0035785951
-0.0035785951
-0.0034256508
-0.0034256508
-0.0035785951
-0.0037315397
-0.0038844843
-0.0037315397
-0.0034256508
-0.0034256508
-0.0034256508
-0.0034256508
-0.0035785951
-0.0037315397
-0.0035785951
-0.0034256508
-0.0034256508
-0.0034256508
-0.0034256508
-0.0032727062
-0.0032727062
-0.0034256508
-0.0034256508
-0.0032727062
-0.0031197618
-0.0032727062
-0.0034256508
-0.0034256508
-0.0031197618
-0.0031197618
-0.0034256508
-0.0035785951
-0.0035785951
-0.0035785951
-0.0035785951
-0.0034256508
-0.0034256508
-0.0035785951
-0.0035785951
-0.0035785951
-0.0035785951
-0.0035785951
-0.0034256508
-0.0034256508
-0.0032727062
-0.0032727062
-0.0032727062
-0.0035785951
-0.0037315397
-0.0034256508
-0.0031197618
-0.0029668172
-0.0029668172
-0.0032727062
-0.0034256508
-0.0032727062
-0.0028138729
-0.0028138729
-0.0031197618
-0.0034256508
-0.0032727062
-0.0031197618
-0.0029668172
-0.0029668172
-0.0031197618
-0.0032727062
-0.0032727062
-0.0034256508
-0.0037315397
-0.0037315397
-0.0035785951
-0.0034256508
-0.0032727062
-0.0032727062
-0.0031197618
-0.0029668172
-0.0029668172
-0.0029668172
-0.0029668172
-0.0029668172
-0.0028138729
-0.0031197618
-0.0034256508
-0.0035785951
-0.0034256508
-0.0031197618
-0.0031197618
-0.0032727062
-0.0034256508
-0.0034256508
-0.0032727062
-0.0032727062
-0.0032727062
-0.0032727062
-0.0032727062
-0.0032727062
-0.0034256508
-0.0035785951
-0.0035785951
-0.0031197618
-0.0026609283
-0.0026609283
-0.0029668172
-0.0032727062
-0.0032727062
-0.0032727062
-0.0031197618
-0.0031197618
-0.0031197618
-0.0031197618
-0.0031197618
-0.0029668172
-0.0031197618
-0.0032727062
-0.0034256508
-0.0034256508
-0.0034256508
-0.0034256508
-0.0035785951
-0.0037315397
-0.0037315397
-0.0035785951
-0.0037315397
-0.0037315397
-0.0035785951
-0.0034256508
-0.0032727062
-0.0032727062
-0.0032727062
-0.0034256508
-0.0035785951
-0.0038844843
-0.0038844843
-0.0037315397
-0.0037315397
-0.0035785951
-0.0035785951
-0.0034256508
-0.0034256508
-0.0034256508
-0.0035785951
-0.0035785951
-0.0034256508
-0.0034256508
-0.0034256508
-0.0035785951
-0.0035785951
-0.0035785951
-0.0034256508
-0.0032727062
-0.0034256508
-0.0035785951
-0.0035785951
-0.0037315397
-0.0037315397
-0.0035785951
-0.0035785951
-0.0034256508
-0.0034256508
-0.0035785951
-0.0038844843
-0.0040374286
-0.0037315397
-0.0035785951
-0.0035785951
-0.0037315397
-0.0038844843
-0.0040374286
-0.0038844843
-0.0037315397
-0.0037315397
-0.0037315397
-0.0038844843
-0.0040374286
-0.004190373
-0.0040374286
-0.0035785951
-0.0034256508
-0.0035785951
-0.0038844843
-0.0038844843
-0.0035785951
-0.0032727062
-0.0034256508
-0.0038844843
-0.004190373
-0.0040374286
-0.0037315397
-0.0035785951
-0.0038844843
-0.0040374286
-0.0040374286
-0.0038844843
-0.0040374286
-0.004343318
-0.004190373
-0.004190373
-0.004190373
-0.004190373
-0.0040374286
-0.0040374286
-0.0040374286
-0.0040374286
-0.004190373
-0.004190373
-0.0040374286
-0.0040374286
-0.0038844843
-0.004190373
-0.0044962624
-0.0046492065
-0.004190373
-0.0038844843
-0.0037315397
-0.0040374286
-0.004190373
-0.0040374286
-0.0040374286
-0.0038844843
-0.0038844843
-0.0038844843
-0.0038844843
-0.0040374286
-0.0040374286
-0.004190373
-0.004190373
-0.004343318
-0.0044962624
-0.0044962624
-0.004190373
-0.0040374286
-0.0038844843
-0.0038844843
-0.0040374286
-0.0040374286
-0.0038844843
-0.0040374286
-0.0040374286
-0.0038844843
-0.0037315397
-0.0038844843
-0.0038844843
-0.0040374286
-0.004190373
-0.004190373
-0.004190373
-0.004190373
-0.004190373
-0.0040374286
-0.0040374286
-0.0040374286
-0.0040374286
-0.004190373
-0.004343318
-0.004343318
-0.004190373
-0.0040374286
-0.0040374286
-0.0040374286
-0.0040374286
-0.0040374286
-0.0038844843
-0.0040374286
-0.0040374286
-0.004190373
-0.004343318
-0.004190373
-0.0040374286
-0.0040374286
-0.0040374286
-0.0040374286
-0.0040374286
-0.0040374286
-0.004343318
-0.0044962624
-0.0044962624
-0.004343318
-0.004343318
-0.004190373
-0.0040374286
-0.0038844843
-0.0037315397
-0.0038844843
-0.0040374286
-0.0040374286
-0.004190373
-0.0044962624
-0.0046492065
-0.0046492065
-0.0044962624
-0.004343318
-0.004343318
-0.004343318
-0.004343318
-0.004343318
-0.004343318
-0.0040374286
-0.0040374286
-0.0038844843
-0.0038844843
-0.0038844843
-0.0040374286
-0.004190373
-0.004190373
-0.0040374286
-0.0038844843
-0.0038844843
-0.0040374286
-0.004190373
-0.0040374286
-0.0038844843
-0.0038844843
-0.0038844843
-0.0040374286
-0.004190373
-0.004190373
-0.004190373
-0.004190373
-0.004190373
-0.004190373
-0.004190373
-0.0040374286
-0.004190373
-0.004343318
-0.004190373
-0.0040374286
-0.0038844843
-0.004190373
-0.004343318
-0.0044962624
-0.004343318
-0.004190373
-0.004190373
-0.004343318
-0.004343318
-0.004190373
-0.0040374286
-0.0040374286
-0.004190373
-0.004343318
-0.004190373
-0.0040374286
-0.0040374286
-0.004190373
-0.0040374286
-0.0038844843
-0.0038844843
-0.0040374286
-0.0040374286
-0.0040374286
-0.0038844843
-0.0038844843
-0.004190373
-0.004343318
-0.0044962624
-0.0046492065
-0.0044962624
-0.004190373
-0.0038844843
-0.0038844843
-0.0038844843
-0.0040374286
-0.004343318
-0.004343318
-0.004190373
-0.0040374286
-0.0040374286
-0.0040374286
-0.004190373
-0.004190373
-0.004190373
-0.004190373
-0.004190373
-0.004343318
-0.0046492065
-0.0049550957
-0.004802151
-0.0046492065
-0.004343318
-0.004343318
-0.0044962624
-0.0046492065
-0.0044962624
-0.004343318
-0.004190373
-0.004190373
-0.004343318
-0.0044962624
-0.0044962624
-0.0044962624
-0.004343318
-0.004343318
-0.004343318
-0.004343318
-0.004343318
-0.004190373
-0.004190373
-0.004190373
-0.004343318
-0.0044962624
-0.004343318
-0.004343318
-0.004343318
-0.0044962624
-0.0046492065
-0.0046492065
-0.0044962624
-0.0044962624
-0.0044962624
-0.0046492065
-0.0046492065
-0.004802151
-0.0046492065
-0.0046492065
-0.004802151
-0.004802151
-0.0046492065
-0.0046492065
-0.0044962624
-0.004343318
-0.004343318
-0.004343318
-0.0044962624
-0.0046492065
-0.004802151
-0.0049550957
-0.0046492065
-0.0044962624
-0.0044962624
-0.0046492065
-0.0046492065
-0.0046492065
-0.004802151
-0.004802151
-0.0046492065
-0.004343318
-0.004343318
-0.0044962624
-0.004802151
-0.004802151
-0.004802151
-0.004802151
-0.0049550957
-0.004802151
-0.004802151
-0.004802151
-0.0049550957
-0.00510804
-0.0052609844
-0.0052609844
-0.0049550957
-0.0044962624
-0.0044962624
-0.0044962624
-0.0046492065
-0.004802151
-0.004802151
-0.0046492065
-0.0046492065
-0.0046492065
-0.0046492065
-0.0046492065
-0.0046492065
-0.0046492065
-0.004343318
-0.004190373
-0.004190373
-0.0044962624
-0.0046492065
-0.0044962624
-0.004343318
-0.0044962624
-0.0046492065
-0.0046492065
-0.0044962624
-0.0046492065
-0.004802151
-0.004802151
-0.004802151
-0.0044962624
-0.004343318
-0.0044962624
-0.0046492065
-0.004802151
-0.0049550957
-0.004802151
-0.0046492065
-0.0046492065
-0.0046492065
-0.0046492065
-0.0046492065
-0.0046492065
-0.0044962624
-0.004343318
-0.004190373
-0.0044962624
-0.0046492065
-0.004802151
-0.0046492065
-0.0044962624
-0.0044962624
-0.0046492065
-0.004802151
-0.004802151
-0.0044962624
-0.004343318
-0.0044962624
-0.004802151
-0.004802151
-0.0044962624
-0.004190373
-0.004343318
-0.004802151
-0.0049550957
-0.004802151
-0.0044962624
-0.004343318
-0.004190373
-0.004190373
-0.004190373
-0.004190373
-0.004343318
-0.0046492065
-0.0046492065
-0.0046492065
-0.004343318
-0.004343318
-0.004343318
-0.0044962624
-0.0044962624
-0.0044962624
-0.004190373
-0.004190373
-0.004190373
-0.004343318
-0.0044962624
-0.0046492065
-0.0046492065
-0.0044962624
-0.004343318
-0.004190373
-0.004190373
-0.004343318
-0.0044962624
-0.0046492065
-0.0046492065
-0.0044962624
-0.004190373
-0.0040374286
-0.004190373
-0.004343318
-0.004343318
-0.004190373
-0.0040374286
-0.0040374286
-0.0040374286
-0.004190373
-0.004190373
-0.004190373
-0.0040374286
-0.0038844843
-0.0037315397
-0.0038844843
-0.0038844843
-0.0040374286
-0.004190373
-0.004190373
-0.0040374286
-0.0038844843
-0.0037315397
-0.0038844843
-0.0040374286
-0.004190373
-0.0040374286
-0.0035785951
-0.0034256508
-0.0032727062
-0.0035785951
-0.0038844843
-0.0040374286
-0.0037315397
-0.0034256508
-0.0034256508
-0.0035785951
-0.0035785951
-0.0035785951
-0.0035785951
-0.0035785951
-0.0035785951
-0.0038844843
-0.0038844843
-0.0035785951
-0.0034256508
-0.0035785951
-0.0037315397
-0.0038844843
-0.0037315397
-0.0035785951
-0.0034256508
-0.0035785951
-0.0037315397
-0.0038844843
-0.0038844843
-0.0037315397
-0.0035785951
-0.0032727062
-0.0031197618
-0.0032727062
-0.0034256508
-0.0034256508
-0.0032727062
-0.0032727062
-0.0034256508
-0.0037315397
-0.0037315397
-0.0034256508
-0.0032727062
-0.0034256508
-0.0035785951
-0.0035785951
-0.0035785951
-0.0035785951
-0.0034256508
-0.0032727062
-0.0031197618
-0.0031197618
-0.0031197618
-0.0031197618
-0.0031197618
-0.0031197618
-0.0031197618
-0.0032727062
-0.0035785951
-0.0037315397
-0.0037315397
-0.0035785951
-0.0032727062
-0.0031197618
-0.0031197618
-0.0032727062
-0.0034256508
-0.0035785951
-0.0035785951
-0.0034256508
-0.0032727062
-0.0032727062
-0.0031197618
-0.0031197618
-0.0031197618
-0.0034256508
-0.0035785951
-0.0034256508
-0.0032727062
-0.0031197618
-0.0032727062
-0.0035785951
-0.0035785951
-0.0035785951
-0.0034256508
-0.0035785951
-0.0037315397
-0.0038844843
-0.0035785951
-0.0032727062
-0.0031197618
-0.0032727062
-0.0032727062
-0.0035785951
-0.0035785951
-0.0035785951
-0.0035785951
-0.0035785951
-0.0034256508
-0.0032727062
-0.0032727062
-0.0035785951
-0.0037315397
-0.0035785951
-0.0032727062
-0.0029668172
-0.0029668172
-0.0031197618
-0.0032727062
-0.0032727062
-0.0032727062
-0.0032727062
-0.0034256508
-0.0035785951
-0.0037315397
-0.0034256508
-0.0031197618
-0.0031197618
-0.0031197618
-0.0032727062
-0.0034256508
-0.0035785951
-0.0035785951
-0.0037315397
-0.0040374286
-0.0040374286
-0.0038844843
-0.0035785951
-0.0034256508
-0.0032727062
-0.0034256508
-0.0035785951
-0.0035785951
-0.0034256508
-0.0031197618
-0.0032727062
-0.0035785951
-0.0038844843
-0.0037315397
-0.0035785951
-0.0034256508
-0.0035785951
-0.0035785951
-0.0034256508
-0.0034256508
-0.0037315397
-0.0037315397
-0.0034256508
-0.0032727062
-0.0032727062
-0.0034256508
-0.0035785951
-0.0035785951
-0.0035785951
-0.0035785951
-0.0037315397
-0.0037315397
-0.0037315397
-0.0037315397
-0.0037315397
-0.0037315397
-0.0037315397
-0.0037315397
-0.0037315397
-0.0037315397
-0.0037315397
-0.0037315397
-0.0037315397
-0.0037315397
-0.0038844843
-0.0037315397
-0.0035785951
-0.0034256508
-0.0037315397
-0.0040374286
-0.004343318
-0.0040374286
-0.0035785951
-0.0032727062
-0.0035785951
-0.0040374286
-0.0040374286
-0.0040374286
-0.0038844843
-0.0038844843
-0.004190373
-0.004190373
-0.004190373
-0.0040374286
-0.0040374286
-0.0040374286
-0.0040374286
-0.0040374286
-0.0038844843
-0.0037315397
-0.0037315397
-0.0038844843
-0.0038844843
-0.0038844843
-0.0038844843
-0.0038844843
-0.0038844843
-0.0037315397
-0.0037315397
-0.0037315397
-0.0035785951
-0.0037315397
-0.0040374286
-0.004190373
-0.0040374286
-0.0038844843
-0.0038844843
-0.004190373
-0.0044962624
-0.004343318
-0.004190373
-0.004190373
-0.004190373
-0.004190373
-0.0038844843
-0.0037315397
-0.0037315397
-0.0038844843
-0.0040374286
-0.004190373
-0.0040374286
-0.0038844843
-0.0037315397
-0.0035785951
-0.0035785951
-0.0038844843
-0.004190373
-0.004343318
-0.0040374286
-0.0037315397
-0.0035785951
-0.0037315397
-0.0040374286
-0.004190373
-0.004190373
-0.0040374286
-0.0038844843
-0.0038844843
-0.0038844843
-0.0038844843
-0.0040374286
-0.004190373
-0.004343318
-0.004343318
-0.0040374286
-0.0038844843
-0.0038844843
-0.0040374286
-0.0040374286
-0.0037315397
-0.0034256508
-0.0035785951
-0.0038844843
-0.0037315397
-0.0034256508
-0.0034256508
-0.0035785951
-0.0037315397
-0.0037315397
-0.0038844843
-0.0038844843
-0.0038844843
-0.0037315397
-0.0037315397
-0.0037315397
-0.0038844843
-0.0037315397
-0.0035785951
-0.0034256508
-0.0035785951
-0.0038844843
-0.0038844843
-0.0040374286
-0.0038844843
-0.0037315397
-0.0035785951
-0.0034256508
-0.0034256508
-0.0034256508
-0.0034256508
-0.0035785951
-0.0037315397
-0.0035785951
-0.0034256508
-0.0031197618
-0.0031197618
-0.0032727062
-0.0034256508
-0.0034256508
-0.0034256508
-0.0034256508
-0.0035785951
-0.0034256508
-0.0032727062
-0.0032727062
-0.0034256508
-0.0037315397
-0.0038844843
-0.0038844843
-0.0035785951
-0.0031197618
-0.0029668172
-0.0029668172
-0.0031197618
-0.0031197618
-0.0029668172
-0.0029668172
-0.0031197618
-0.0031197618
-0.0032727062
-0.0031197618
-0.0031197618
-0.0031197618
-0.0031197618
-0.0031197618
-0.0031197618
-0.0031197618
-0.0031197618
-0.0031197618
-0.0028138729
-0.0025079837
-0.0025079837
-0.0028138729
-0.0029668172
-0.0029668172
-0.0028138729
-0.0029668172
-0.0032727062
-0.0032727062
-0.0029668172
-0.0023550394
-0.0022020948
-0.0023550394
-0.0026609283
-0.0026609283
-0.0025079837
-0.0023550394
-0.0025079837
-0.0026609283
-0.0025079837
-0.0025079837
-0.0023550394
-0.0022020948
-0.0023550394
-0.0023550394
-0.0023550394
-0.0023550394
-0.0022020948
-0.0022020948
-0.0022020948
-0.0023550394
-0.0023550394
-0.0023550394
-0.0023550394
-0.0023550394
-0.0022020948
-0.0020491504
-0.0018962058
-0.0018962058
-0.0020491504
-0.0020491504
-0.0018962058
-0.0018962058
-0.0018962058
-0.0018962058
-0.0018962058
-0.0018962058
-0.0018962058
-0.0018962058
-0.0018962058
-0.0017432612
-0.0014373723
-0.0014373723
-0.0014373723
-0.0014373723
-0.0014373723
-0.0015903169
-0.0015903169
-0.0015903169
-0.0015903169
-0.0014373723
-0.0014373723
-0.0015903169
-0.0015903169
-0.0017432612
-0.0017432612
-0.0018962058
-0.0018962058
-0.0018962058
-0.0018962058
-0.0018962058
-0.0017432612
-0.0015903169
-0.0012844278
-0.0012844278
-0.0012844278
-0.0014373723
-0.0014373723
-0.0012844278
-0.0011314834
-0.0011314834
-0.0012844278
-0.0014373723
-0.0014373723
-0.0015903169
-0.0014373723
-0.0012844278
-0.0012844278
-0.0014373723
-0.0015903169
-0.0015903169
-0.0014373723
-0.0014373723
-0.0014373723
-0.0012844278
-0.0012844278
-0.0012844278
-0.0011314834
-0.0012844278
-0.0012844278
-0.0012844278
-0.0012844278
-0.0011314834
-9.785388E-4
-9.785388E-4
-9.785388E-4
-0.0012844278
-0.0012844278
-0.0012844278
-0.0011314834
-0.0011314834
-0.0012844278
-0.0014373723
-0.0014373723
-0.0014373723
-0.0012844278
-0.0012844278
-0.0012844278
-0.0014373723
-0.0015903169
-0.0015903169
-0.0012844278
-0.0011314834
-0.0011314834
-0.0012844278
-0.0014373723
-0.0014373723
-0.0012844278
-0.0011314834
-9.785388E-4
-9.785388E-4
-0.0011314834
-0.0012844278
-0.0012844278
-0.0011314834
-0.0011314834
-0.0012844278
-0.0012844278
-0.0011314834
-9.785388E-4
-8.2559435E-4
-0.0011314834
-0.0012844278
-0.0012844278
-0.0011314834
-9.785388E-4
-9.785388E-4
-0.0011314834
-0.0011314834
-9.785388E-4
-9.785388E-4
-0.0011314834
-0.0014373723
-0.0015903169
-0.0012844278
-0.0011314834
-0.0012844278
-0.0014373723
-0.0015903169
-0.0014373723
-0.0012844278
-0.0011314834
-0.0011314834
-0.0011314834
-0.0011314834
-0.0012844278
-0.0014373723
-0.0014373723
-0.0011314834
-9.785388E-4
-0.0011314834
-0.0014373723
-0.0015903169
-0.0015903169
-0.0015903169
-0.0017432612
-0.0017432612
-0.0017432612
-0.0015903169
-0.0014373723
-0.0012844278
-0.0014373723
-0.0014373723
-0.0014373723
-0.0012844278
-0.0012844278
-0.0011314834
-9.785388E-4
-9.785388E-4
-0.0011314834
-0.0014373723
-0.0014373723
-0.0014373723
-0.0014373723
-0.0014373723
-0.0014373723
-0.0014373723
-0.0015903169
-0.0015903169
-0.0015903169
-0.0015903169
-0.0014373723
-0.0014373723
-0.0014373723
-0.0015903169
-0.0015903169
-0.0015903169
-0.0017432612
-0.0017432612
-0.0017432612
-0.0015903169
-0.0012844278
-0.0012844278
-0.0012844278
-0.0014373723
-0.0015903169
-0.0017432612
-0.0017432612
-0.0017432612
-0.0015903169
-0.0017432612
-0.0018962058
-0.0020491504
-0.0018962058
-0.0015903169
-0.0014373723
-0.0014373723
-0.0015903169
-0.0017432612
-0.0017432612
-0.0017432612
-0.0018962058
-0.0018962058
-0.0017432612
-0.0017432612
-0.0017432612
-0.0017432612
-0.0018962058
-0.0018962058
-0.0018962058
-0.0018962058
-0.0018962058
-0.0018962058
-0.0018962058
-0.0018962058
-0.0018962058
-0.0018962058
-0.0018962058
-0.0018962058
-0.0018962058
-0.0018962058
-0.0017432612
-0.0017432612
-0.0017432612
-0.0017432612
-0.0017432612
-0.0017432612
-0.0017432612
-0.0017432612
-0.0017432612
-0.0015903169
-0.0014373723
-0.0012844278
-0.0014373723
-0.0015903169
-0.0020491504
-0.0020491504
-0.0018962058
-0.0015903169
-0.0017432612
-0.0020491504
-0.0022020948
-0.0020491504
-0.0018962058
-0.0017432612
-0.0015903169
-0.0014373723
-0.0015903169
-0.0015903169
-0.0017432612
-0.0017432612
-0.0018962058
-0.0020491504
-0.0018962058
-0.0017432612
-0.0017432612
-0.0018962058
-0.0018962058
-0.0017432612
-0.0017432612
-0.0018962058
-0.0020491504
-0.0020491504
-0.0018962058
-0.0018962058
-0.0017432612
-0.0015903169
-0.0015903169
-0.0015903169
-0.0017432612
-0.0017432612
-0.0017432612
-0.0017432612
-0.0017432612
-0.0014373723
-0.0014373723
-0.0015903169
-0.0020491504
-0.0022020948
-0.0018962058
-0.0017432612
-0.0017432612
-0.0018962058
-0.0018962058
-0.0015903169
-0.0015903169
-0.0015903169
-0.0015903169
-0.0015903169
-0.0017432612
-0.0017432612
-0.0018962058
-0.0018962058
-0.0017432612
-0.0015903169
-0.0015903169
-0.0017432612
-0.0020491504
-0.0020491504
-0.0015903169
-0.0014373723
-0.0014373723
-0.0017432612
-0.0018962058
-0.0017432612
-0.0017432612
-0.0017432612
-0.0018962058
-0.0017432612
-0.0014373723
-0.0012844278
-0.0014373723
-0.0014373723
-0.0012844278
-0.0012844278
-0.0014373723
-0.0017432612
-0.0018962058
-0.0017432612
-0.0014373723
-0.0011314834
-0.0012844278
-0.0015903169
-0.0017432612
-0.0018962058
-0.0017432612
-0.0015903169
-0.0014373723
-0.0015903169
-0.0015903169
-0.0015903169
-0.0014373723
-0.0012844278
-0.0012844278
-0.0014373723
-0.0015903169
-0.0017432612
-0.0015903169
-0.0012844278
-0.0012844278
-0.0015903169
-0.0017432612
-0.0015903169
-0.0012844278
-0.0012844278
-0.0014373723
-0.0015903169
-0.0012844278
-0.0011314834
-9.785388E-4
-0.0011314834
-0.0011314834
-0.0012844278
-0.0014373723
-0.0015903169
-0.0017432612
-0.0018962058
-0.0015903169
-0.0012844278
-0.0011314834
-9.785388E-4
-0.0011314834
-0.0012844278
-0.0014373723
-0.0014373723
-0.0012844278
-0.0014373723
-0.0015903169
-0.0017432612
-0.0014373723
-0.0012844278
-0.0011314834
-0.0011314834
-0.0011314834
-9.785388E-4
-9.785388E-4
-0.0011314834
-0.0011314834
-0.0012844278
-0.0011314834
-0.0011314834
-0.0011314834
-0.0012844278
-0.0012844278
-0.0012844278
-0.0011314834
-8.2559435E-4
-9.785388E-4
-0.0011314834
-0.0011314834
-0.0011314834
-0.0011314834
-0.0011314834
-8.2559435E-4
-6.726498E-4
-8.2559435E-4
-0.0012844278
-0.0014373723
-0.0012844278
-9.785388E-4
-8.2559435E-4
-0.0011314834
-0.0011314834
-9.785388E-4
-8.2559435E-4
-9.785388E-4
-0.0011314834
-9.785388E-4
-8.2559435E-4
-8.2559435E-4
-9.785388E-4
-9.785388E-4
-8.2559435E-4
-6.726498E-4
-5.1970535E-4
-6.726498E-4
-9.785388E-4
-0.0012844278
-0.0012844278
-8.2559435E-4
-6.726498E-4
-6.726498E-4
-9.785388E-4
-0.0011314834
-9.785388E-4
-8.2559435E-4
-6.726498E-4
-9.785388E-4
-0.0011314834
-0.0012844278
-0.0011314834
-9.785388E-4
-8.2559435E-4
-6.726498E-4
-8.2559435E-4
-0.0011314834
-0.0014373723
-0.0014373723
-9.785388E-4
-8.2559435E-4
-8.2559435E-4
-8.2559435E-4
-6.726498E-4
-8.2559435E-4
-8.2559435E-4
-0.0011314834
-9.785388E-4
-8.2559435E-4
-6.726498E-4
-6.726498E-4
-9.785388E-4
-0.0011314834
-0.0011314834
-9.785388E-4
-9.785388E-4
-9.785388E-4
-0.0011314834
-0.0011314834
-0.0011314834
-9.785388E-4
-9.785388E-4
-9.785388E-4
-0.0011314834
-0.0012844278
-0.0012844278
-0.0011314834
-0.0011314834
-0.0011314834
-0.0012844278
-0.0012844278
-0.0012844278
-0.0012844278
-0.0011314834
-9.785388E-4
-8.2559435E-4
-8.2559435E-4
-9.785388E-4
-9.785388E-4
-0.0011314834
-0.0012844278
-0.0012844278
-0.0011314834
-0.0011314834
-0.0011314834
-0.0012844278
-0.0011314834
-9.785388E-4
-8.2559435E-4
-8.2559435E-4
-9.785388E-4
-8.2559435E-4
-8.2559435E-4
-9.785388E-4
-0.0014373723
-0.0015903169
-0.0012844278
-0.0011314834
-9.785388E-4
-9.785388E-4
-9.785388E-4
-0.0011314834
-0.0012844278
-0.0012844278
-9.785388E-4
-8.2559435E-4
-9.785388E-4
-0.0012844278
-0.0012844278
-0.0011314834
-0.0011314834
-0.0011314834
-0.0012844278
-0.0012844278
-0.0012844278
-0.0011314834
-0.0012844278
-0.0014373723
-0.0017432612
-0.0017432612
-0.0015903169
-0.0014373723
-0.0014373723
-0.0012844278
-0.0011314834
-0.0011314834
-0.0014373723
-0.0017432612
-0.0017432612
-0.0015903169
-0.0015903169
-0.0014373723
-0.0012844278
-0.0011314834
-0.0012844278
-0.0015903169
-0.0017432612
-0.0015903169
-0.0012844278
-0.0011314834
-0.0012844278
-0.0015903169
-0.0018962058
-0.0018962058
-0.0015903169
-0.0015903169
-0.0017432612
-0.0017432612
-0.0015903169
-0.0017432612
-0.0018962058
-0.0018962058
-0.0017432612
-0.0015903169
-0.0015903169
-0.0015903169
-0.0015903169
-0.0015903169
-0.0014373723
-0.0015903169
-0.0018962058
-0.0018962058
-0.0018962058
-0.0018962058
-0.0017432612
-0.0017432612
-0.0015903169
-0.0015903169
-0.0017432612
-0.0018962058
-0.0018962058
-0.0018962058
-0.0017432612
-0.0018962058
-0.0018962058
-0.0018962058
-0.0020491504
-0.0022020948
-0.0022020948
-0.0020491504
-0.0018962058
-0.0018962058
-0.0020491504
-0.0018962058
-0.0017432612
-0.0017432612
-0.0018962058
-0.0018962058
-0.0017432612
-0.0017432612
-0.0020491504
-0.0023550394
-0.0023550394
-0.0020491504
-0.0017432612
-0.0017432612
-0.0018962058
-0.0020491504
-0.0022020948
-0.0020491504
-0.0020491504
-0.0022020948
-0.0022020948
-0.0022020948
-0.0022020948
-0.0020491504
-0.0020491504
-0.0020491504
-0.0022020948
-0.0022020948
-0.0020491504
-0.0020491504
-0.0020491504
-0.0020491504
-0.0020491504
-0.0018962058
-0.0018962058
-0.0018962058
-0.0018962058
-0.0020491504
-0.0020491504
-0.0020491504
-0.0020491504
-0.0018962058
-0.0017432612
-0.0015903169
-0.0015903169
-0.0015903169
-0.0017432612
-0.0017432612
-0.0017432612
-0.0015903169
-0.0015903169
-0.0017432612
-0.0017432612
-0.0017432612
-0.0017432612
-0.0017432612
-0.0018962058
-0.0018962058
-0.0020491504
-0.0020491504
-0.0020491504
-0.0017432612
-0.0015903169
-0.0015903169
-0.0017432612
-0.0018962058
-0.0020491504
-0.0022020948
-0.0020491504
-0.0020491504
-0.0020491504
-0.0018962058
-0.0017432612
-0.0017432612
-0.0015903169
-0.0017432612
-0.0017432612
-0.0017432612
-0.0017432612
-0.0015903169
-0.0012844278
-0.0011314834
-0.0014373723
-0.0017432612
-0.0018962058
-0.0017432612
-0.0014373723
-0.0012844278
-0.0012844278
-0.0015903169
-0.0017432612
-0.0015903169
-0.0014373723
-0.0012844278
-0.0012844278
-0.0015903169
-0.0015903169
-0.0014373723
-0.0012844278
-0.0014373723
-0.0015903169
-0.0015903169
-0.0014373723
-0.0011314834
-0.0011314834
-0.0011314834
-0.0012844278
-0.0014373723
-0.0015903169
-0.0012844278
-0.0011314834
-0.0011314834
-0.0012844278
-0.0012844278
-0.0011314834
-0.0011314834
-0.0012844278
-0.0015903169
-0.0014373723
-0.0012844278
-0.0011314834
-0.0011314834
-0.0012844278
-0.0012844278
-9.785388E-4
-8.2559435E-4
-9.785388E-4
-0.0011314834
-0.0011314834
-0.0011314834
-0.0011314834
-0.0012844278
-9.785388E-4
-8.2559435E-4
-8.2559435E-4
-9.785388E-4
-9.785388E-4
-8.2559435E-4
-8.2559435E-4
-9.785388E-4
-9.785388E-4
-9.785388E-4
-8.2559435E-4
-5.1970535E-4
-5.1970535E-4
-8.2559435E-4
-9.785388E-4
-9.785388E-4
-8.2559435E-4
-8.2559435E-4
-8.2559435E-4
-9.785388E-4
-9.785388E-4
-8.2559435E-4
-8.2559435E-4
-8.2559435E-4
-9.785388E-4
-0.0011314834
-0.0012844278
-0.0011314834
-9.785388E-4
-6.726498E-4
-6.726498E-4
-6.726498E-4
-5.1970535E-4
-5.1970535E-4
-3.6676088E-4
-3.6676088E-4
-5.1970535E-4
-6.726498E-4
-8.2559435E-4
-8.2559435E-4
-8.2559435E-4
-8.2559435E-4
-8.2559435E-4
-8.2559435E-4
-6.726498E-4
-5.1970535E-4
-6.726498E-4
-9.785388E-4
-0.0012844278
-0.0011314834
-8.2559435E-4
-5.1970535E-4
-5.1970535E-4
-6.726498E-4
-6.726498E-4
-8.2559435E-4
-8.2559435E-4
-8.2559435E-4
-6.726498E-4
-6.726498E-4
-5.1970535E-4
-5.1970535E-4
-5.1970535E-4
-5.1970535E-4
-3.6676088E-4
-3.6676088E-4
-5.1970535E-4
-6.726498E-4
-6.726498E-4
-6.726498E-4
-8.2559435E-4
-8.2559435E-4
-8.2559435E-4
-8.2559435E-4
-9.785388E-4
-9.785388E-4
-6.726498E-4
-5.1970535E-4
-8.2559435E-4
-0.0011314834
-9.785388E-4
-5.1970535E-4
-2.138164E-4
-6.0871913E-5
-6.0871913E-5
-2.138164E-4
-3.6676088E-4
-6.726498E-4
-6.726498E-4
-6.726498E-4
-5.1970535E-4
-3.6676088E-4
-5.1970535E-4
-8.2559435E-4
-9.785388E-4
-9.785388E-4
-6.726498E-4
-6.726498E-4
-6.726498E-4
-8.2559435E-4
-8.2559435E-4
-8.2559435E-4
-8.2559435E-4
-8.2559435E-4
-5.1970535E-4
-3.6676088E-4
-3.6676088E-4
-5.1970535E-4
-8.2559435E-4
-9.785388E-4
-8.2559435E-4
-6.726498E-4
-5.1970535E-4
-5.1970535E-4
-3.6676088E-4
-2.138164E-4
-2.138164E-4
-5.1970535E-4
-5.1970535E-4
-5.1970535E-4
-3.6676088E-4
-5.1970535E-4
-8.2559435E-4
-8.2559435E-4
-6.726498E-4
-3.6676088E-4
-3.6676088E-4
-5.1970535E-4
-6.726498E-4
-6.726498E-4
-6.726498E-4
-6.726498E-4
-3.6676088E-4
-2.138164E-4
-2.138164E-4
-2.138164E-4
-2.138164E-4
-2.138164E-4
-2.138164E-4
-2.138164E-4
-3.6676088E-4
-5.1970535E-4
-5.1970535E-4
-3.6676088E-4
-3.6676088E-4
-6.726498E-4
-8.2559435E-4
-6.726498E-4
-3.6676088E-4
-2.138164E-4
-2.138164E-4
-3.6676088E-4
-5.1970535E-4
-5.1970535E-4
-3.6676088E-4
-6.0871913E-5
-6.0871913E-5
-2.138164E-4
-3.6676088E-4
-2.138164E-4
-6.0871913E-5
9.207259E-5
-2.138164E-4
-5.1970535E-4
-6.726498E-4
-6.726498E-4
-2.138164E-4
9.207259E-5
-6.0871913E-5
-2.138164E-4
-3.6676088E-4
-2.138164E-4
-2.138164E-4
-6.0871913E-5
9.207259E-5
-6.0871913E-5
-3.6676088E-4
-3.6676088E-4
-6.0871913E-5
9.207259E-5
9.207259E-5
9.207259E-5
2.4501712E-4
3.979616E-4
2.4501712E-4
-6.0871913E-5
-2.138164E-4
-6.0871913E-5
9.207259E-5
2.4501712E-4
9.207259E-5
2.4501712E-4
3.979616E-4
3.979616E-4
2.4501712E-4
9.207259E-5
9.207259E-5
2.4501712E-4
3.979616E-4
5.50906E-4
5.50906E-4
5.50906E-4
7.038506E-4
7.038506E-4
5.50906E-4
3.979616E-4
3.979616E-4
2.4501712E-4
3.979616E-4
5.50906E-4
5.50906E-4
5.50906E-4
3.979616E-4
3.979616E-4
5.50906E-4
5.50906E-4
5.50906E-4
3.979616E-4
5.50906E-4
7.038506E-4
8.5679506E-4
8.5679506E-4
8.5679506E-4
7.038506E-4
5.50906E-4
5.50906E-4
7.038506E-4
7.038506E-4
7.038506E-4
8.5679506E-4
7.038506E-4
7.038506E-4
8.5679506E-4
0.0010097395
0.0010097395
0.001162684
0.001162684
0.001162684
0.0010097395
8.5679506E-4
8.5679506E-4
8.5679506E-4
8.5679506E-4
8.5679506E-4
0.0010097395
0.001162684
0.0013156284
0.0010097395
8.5679506E-4
8.5679506E-4
0.0010097395
0.001162684
0.001162684
0.001162684
0.0010097395
0.0010097395
0.0010097395
0.0010097395
8.5679506E-4
7.038506E-4
7.038506E-4
0.0010097395
0.0013156284
0.0013156284
0.001162684
0.0010097395
8.5679506E-4
8.5679506E-4
0.001162684
0.001468573
0.001468573
0.0013156284
0.001162684
0.001162684
0.001162684
0.001162684
0.001162684
0.0010097395
0.001162684
0.0013156284
0.001468573
0.0013156284
0.0010097395
8.5679506E-4
0.0010097395
0.001162684
0.001468573
0.001468573
0.001162684
0.0010097395
0.0010097395
0.001162684
0.001162684
0.0013156284
0.0013156284
0.001162684
8.5679506E-4
8.5679506E-4
0.001162684
0.0013156284
0.0013156284
0.001162684
0.0010097395
0.0010097395
0.001162684
0.0013156284
0.0013156284
0.0013156284
0.0013156284
0.0013156284
0.0013156284
0.0013156284
0.001468573
0.001468573
0.0013156284
0.001162684
0.0010097395
0.001162684
0.001162684
0.001162684
0.001162684
0.001468573
0.0016215174
0.0016215174
0.001468573
0.001468573
0.001468573
0.0016215174
0.0017744617
0.0016215174
0.001468573
0.001468573
0.0016215174
0.0017744617
0.0017744617
0.0016215174
0.001468573
0.0013156284
0.0013156284
0.001162684
8.5679506E-4
8.5679506E-4
0.0013156284
0.0016215174
0.0016215174
0.0013156284
0.0013156284
0.001468573
0.001468573
0.001468573
0.001468573
0.001468573
0.001468573
0.001468573
0.001468573
0.0016215174
0.0016215174
0.001468573
0.001468573
0.001468573
0.0016215174
0.0016215174
0.0016215174
0.0016215174
0.0016215174
0.0016215174
0.0016215174
0.001468573
0.001468573
0.001468573
0.0016215174
0.0016215174
0.0017744617
0.0020803509
0.0020803509
0.0019274065
0.0016215174
0.001468573
0.0016215174
0.0019274065
0.0019274065
0.0020803509
0.0020803509
0.0019274065
0.0016215174
0.0013156284
0.0013156284
0.0016215174
0.0019274065
0.0019274065
0.0019274065
0.0019274065
0.0019274065
0.0019274065
0.0016215174
0.0016215174
0.0016215174
0.0016215174
0.0017744617
0.0019274065
0.0019274065
0.0019274065
0.0017744617
0.0016215174
0.0016215174
0.0017744617
0.0020803509
0.0022332952
0.0022332952
0.0020803509
0.0019274065
0.0017744617
0.0020803509
0.0022332952
0.0022332952
0.0022332952
0.0022332952
0.0020803509
0.0020803509
0.0020803509
0.0020803509
0.0020803509
0.0022332952
0.0022332952
0.0022332952
0.0020803509
0.0019274065
0.0020803509
0.0022332952
0.0022332952
0.0020803509
0.0020803509
0.0020803509
0.0022332952
0.0022332952
0.0020803509
0.0017744617
0.0016215174
0.0016215174
0.0019274065
0.0022332952
0.0022332952
0.0019274065
0.0019274065
0.0020803509
0.0022332952
0.0020803509
0.0019274065
0.0019274065
0.0019274065
0.0017744617
0.0016215174
0.0016215174
0.0019274065
0.0022332952
0.0023862398
0.0022332952
0.0020803509
0.0020803509
0.0019274065
0.0020803509
0.0022332952
0.0020803509
0.0017744617
0.0016215174
0.0019274065
0.0022332952
0.0022332952
0.0020803509
0.0019274065
0.0019274065
0.0019274065
0.0019274065
0.0019274065
0.0019274065
0.0019274065
0.0019274065
0.0017744617
0.0019274065
0.0019274065
0.0020803509
0.0020803509
0.0020803509
0.0019274065
0.0017744617
0.0017744617
0.0019274065
0.0019274065
0.0017744617
0.0016215174
0.0017744617
0.0020803509
0.0020803509
0.0019274065
0.0017744617
0.0017744617
0.0019274065
0.0019274065
0.0019274065
0.0019274065
0.0020803509
0.0022332952
0.0023862398
0.0023862398
0.0020803509
0.0019274065
0.0020803509
0.0022332952
0.0022332952
0.0019274065
0.0020803509
0.0022332952
0.0022332952
0.0022332952
0.0020803509
0.0019274065
0.0019274065
0.0017744617
0.0017744617
0.0019274065
0.0020803509
0.0022332952
0.0022332952
0.0020803509
0.0017744617
0.0017744617
0.0017744617
0.0019274065
0.0020803509
0.0020803509
0.0020803509
0.0019274065
0.0019274065
0.0017744617
0.0019274065
0.0017744617
0.0017744617
0.0019274065
0.0020803509
0.0020803509
0.0020803509
0.0020803509
0.0019274065
0.0019274065
0.0019274065
0.0020803509
0.0020803509
0.0019274065
0.0017744617
0.0016215174
0.0017744617
0.0022332952
0.0025391844
0.0025391844
0.0023862398
0.0019274065
0.001468573
0.001468573
0.0017744617
0.0019274065
0.0020803509
0.0020803509
0.0019274065
0.0020803509
0.0020803509
0.0019274065
0.0017744617
0.0017744617
0.0020803509
0.0022332952
0.0022332952
0.0020803509
0.0019274065
0.0019274065
0.0017744617
0.0017744617
0.0017744617
0.0019274065
0.0020803509
0.0020803509
0.0019274065
0.0016215174
0.001468573
0.0016215174
0.0017744617
0.0017744617
0.0017744617
0.0019274065
0.0020803509
0.0022332952
0.0019274065
0.0017744617
0.0017744617
0.0019274065
0.0020803509
0.0020803509
0.0020803509
0.0020803509
0.0019274065
0.0016215174
0.0013156284
0.001468573
0.0016215174
0.0017744617
0.0019274065
0.0019274065
0.0019274065
0.0019274065
0.0019274065
0.0020803509
0.0019274065
0.0017744617
0.0016215174
0.0013156284
0.0013156284
0.0013156284
0.001468573
0.0016215174
0.0016215174
0.001468573
0.001468573
0.0016215174
0.0017744617
0.0019274065
0.0016215174
0.0013156284
0.0010097395
0.001162684
0.001468573
0.0017744617
0.0019274065
0.0019274065
0.0017744617
0.001468573
0.001468573
0.0017744617
0.0019274065
0.0017744617
0.0016215174
0.001468573
0.0016215174
0.0019274065
0.0020803509
0.0017744617
0.0013156284
0.001162684
0.0013156284
0.0013156284
0.001468573
0.0017744617
0.0019274065
0.0017744617
0.0016215174
0.001468573
0.0016215174
0.0019274065
0.0019274065
0.0017744617
0.001468573
0.0013156284
0.001468573
0.0019274065
0.0020803509
0.0019274065
0.0017744617
0.0016215174
0.0016215174
0.001468573
0.001468573
0.0016215174
0.0016215174
0.0016215174
0.001468573
0.0016215174
0.0017744617
0.0017744617
0.001468573
0.0013156284
0.0010097395
8.5679506E-4
0.0010097395
0.0013156284
0.001468573
0.001468573
0.0016215174
0.0016215174
0.001468573
0.001468573
0.0016215174
0.0016215174
0.0016215174
0.0016215174
0.0016215174
0.0016215174
0.0016215174
0.001468573
0.0013156284
0.0013156284
0.001468573
0.0016215174
0.0016215174
0.0017744617
0.0020803509
0.0020803509
0.0017744617
0.001468573
0.0013156284
0.001468573
0.0016215174
0.0016215174
0.0016215174
0.001468573
0.001468573
0.0016215174
0.0016215174
0.0013156284
0.0013156284
0.001468573
0.0016215174
0.0016215174
0.001468573
0.0016215174
0.0016215174
0.0016215174
0.0016215174
0.0017744617
0.0017744617
0.0016215174
0.0016215174
0.0016215174
0.0017744617
0.0019274065
0.0017744617
0.001468573
0.001162684
0.0013156284
0.0016215174
0.0016215174
0.001468573
0.001468573
0.001468573
0.0016215174
0.0016215174
0.0016215174
0.0016215174
0.0016215174
0.001468573
0.001468573
0.0016215174
0.0016215174
0.0016215174
0.0016215174
0.0016215174
0.0017744617
0.0017744617
0.0016215174
0.0013156284
0.001162684
0.001162684
0.0013156284
0.0013156284
0.0013156284
0.001468573
0.0016215174
0.0016215174
0.001468573
0.001162684
0.001162684
0.0013156284
0.0016215174
0.0016215174
0.0013156284
0.001162684
0.0013156284
0.0016215174
0.0016215174
0.0016215174
0.0016215174
0.0016215174
0.0013156284
0.001162684
0.001162684
0.0013156284
0.0013156284
0.001468573
0.001468573
0.001162684
0.001162684
0.001162684
0.001468573
0.001468573
0.001468573
0.0013156284
0.0013156284
0.001162684
0.001162684
0.001162684
0.001162684
0.001162684
0.001162684
0.001162684
0.0010097395
8.5679506E-4
8.5679506E-4
8.5679506E-4
0.001162684
0.001162684
8.5679506E-4
7.038506E-4
7.038506E-4
0.0010097395
0.0013156284
0.001162684
0.0010097395
0.0010097395
0.0010097395
0.0010097395
0.0010097395
0.001162684
0.001162684
8.5679506E-4
7.038506E-4
5.50906E-4
7.038506E-4
8.5679506E-4
8.5679506E-4
8.5679506E-4
0.001162684
8.5679506E-4
5.50906E-4
3.979616E-4
7.038506E-4
8.5679506E-4
8.5679506E-4
7.038506E-4
5.50906E-4
7.038506E-4
8.5679506E-4
8.5679506E-4
5.50906E-4
5.50906E-4
7.038506E-4
7.038506E-4
8.5679506E-4
0.0010097395
0.0010097395
0.0010097395
8.5679506E-4
8.5679506E-4
8.5679506E-4
0.0010097395
0.0010097395
0.0010097395
8.5679506E-4
8.5679506E-4
8.5679506E-4
0.0010097395
0.001162684
0.0010097395
8.5679506E-4
8.5679506E-4
7.038506E-4
7.038506E-4
7.038506E-4
7.038506E-4
7.038506E-4
5.50906E-4
7.038506E-4
8.5679506E-4
0.0010097395
0.0010097395
0.0010097395
8.5679506E-4
0.0010097395
0.001162684
0.001162684
8.5679506E-4
7.038506E-4
7.038506E-4
8.5679506E-4
8.5679506E-4
7.038506E-4
5.50906E-4
7.038506E-4
0.0010097395
0.0010097395
8.5679506E-4
7.038506E-4
7.038506E-4
8.5679506E-4
8.5679506E-4
7.038506E-4
7.038506E-4
8.5679506E-4
0.0010097395
0.0010097395
8.5679506E-4
7.038506E-4
8.5679506E-4
8.5679506E-4
8.5679506E-4
7.038506E-4
8.5679506E-4
0.0010097395
0.001162684
0.001162684
0.001162684
0.0010097395
7.038506E-4
7.038506E-4
7.038506E-4
8.5679506E-4
0.0010097395
0.0010097395
0.0010097395
8.5679506E-4
8.5679506E-4
7.038506E-4
8.5679506E-4
8.5679506E-4
8.5679506E-4
7.038506E-4
8.5679506E-4
0.001162684
0.001468573
0.0013156284
0.0010097395
7.038506E-4
7.038506E-4
8.5679506E-4
0.001162684
0.001162684
0.001162684
0.0010097395
8.5679506E-4
8.5679506E-4
7.038506E-4
8.5679506E-4
0.0010097395
0.001162684
0.0013156284
0.0013156284
0.0013156284
0.001468573
0.0013156284
0.0010097395
7.038506E-4
7.038506E-4
8.5679506E-4
8.5679506E-4
8.5679506E-4
8.5679506E-4
7.038506E-4
7.038506E-4
8.5679506E-4
0.001162684
0.001162684
0.0010097395
0.0010097395
0.001162684
0.001162684
0.0010097395
0.0010097395
0.0013156284
0.0016215174
0.0016215174
0.001468573
0.0013156284
0.0013156284
0.001162684
0.0010097395
0.001162684
0.001468573
0.0016215174
0.001468573
0.001162684
0.0010097395
0.001162684
0.0013156284
0.0013156284
0.0010097395
0.0010097395
0.001162684
0.001162684
0.0013156284
0.001162684
0.001162684
0.001162684
0.0013156284
0.0013156284
0.0013156284
0.0013156284
0.0013156284
0.0013156284
0.001468573
0.001468573
0.0013156284
0.001162684
8.5679506E-4
7.038506E-4
8.5679506E-4
0.0010097395
0.0010097395
0.001162684
0.001162684
0.0010097395
8.5679506E-4
8.5679506E-4
0.001162684
0.0013156284
0.001162684
0.001162684
0.001162684
0.001162684
0.001162684
8.5679506E-4
7.038506E-4
7.038506E-4
8.5679506E-4
0.001162684
0.0013156284
0.001162684
8.5679506E-4
7.038506E-4
5.50906E-4
7.038506E-4
8.5679506E-4
8.5679506E-4
8.5679506E-4
7.038506E-4
5.50906E-4
5.50906E-4
7.038506E-4
0.0010097395
0.0010097395
8.5679506E-4
5.50906E-4
3.979616E-4
5.50906E-4
7.038506E-4
7.038506E-4
5.50906E-4
5.50906E-4
7.038506E-4
8.5679506E-4
8.5679506E-4
5.50906E-4
3.979616E-4
3.979616E-4
3.979616E-4
3.979616E-4
2.4501712E-4
3.979616E-4
5.50906E-4
5.50906E-4
5.50906E-4
3.979616E-4
2.4501712E-4
2.4501712E-4
9.207259E-5
2.4501712E-4
2.4501712E-4
2.4501712E-4
9.207259E-5
9.207259E-5
9.207259E-5
9.207259E-5
2.4501712E-4
2.4501712E-4
-6.0871913E-5
-3.6676088E-4
-2.138164E-4
9.207259E-5
2.4501712E-4
9.207259E-5
-6.0871913E-5
9.207259E-5
2.4501712E-4
9.207259E-5
-6.0871913E-5
-2.138164E-4
-6.0871913E-5
9.207259E-5
9.207259E-5
9.207259E-5
-6.0871913E-5
-6.0871913E-5
-6.0871913E-5
-6.0871913E-5
-2.138164E-4
-2.138164E-4
-6.0871913E-5
-6.0871913E-5
-6.0871913E-5
-2.138164E-4
-3.6676088E-4
-6.0871913E-5
-6.0871913E-5
-6.0871913E-5
-6.0871913E-5
-6.0871913E-5
-6.0871913E-5
-2.138164E-4
-5.1970535E-4
-6.726498E-4
-5.1970535E-4
-6.0871913E-5
2.4501712E-4
2.4501712E-4
-6.0871913E-5
-3.6676088E-4
-3.6676088E-4
-2.138164E-4
-6.0871913E-5
2.4501712E-4
2.4501712E-4
9.207259E-5
-6.0871913E-5
-3.6676088E-4
-3.6676088E-4
-3.6676088E-4
-2.138164E-4
-6.0871913E-5
-2.138164E-4
-6.0871913E-5
-6.0871913E-5
-6.0871913E-5
-6.0871913E-5
-2.138164E-4
-2.138164E-4
-2.138164E-4
-6.0871913E-5
-6.0871913E-5
-6.0871913E-5
9.207259E-5
-6.0871913E-5
-6.0871913E-5
-6.0871913E-5
-6.0871913E-5
-6.0871913E-5
-6.0871913E-5
-2.138164E-4
-2.138164E-4
-2.138164E-4
-6.0871913E-5
-6.0871913E-5
-6.0871913E-5
-6.0871913E-5
-6.0871913E-5
9.207259E-5
2.4501712E-4
2.4501712E-4
9.207259E-5
-6.0871913E-5
-6.0871913E-5
-6.0871913E-5
-6.0871913E-5
-6.0871913E-5
-6.0871913E-5
-2.138164E-4
-2.138164E-4
-6.0871913E-5
9.207259E-5
9.207259E-5
2.4501712E-4
3.979616E-4
5.50906E-4
3.979616E-4
9.207259E-5
9.207259E-5
-6.0871913E-5
-2.138164E-4
-2.138164E-4
-6.0871913E-5
9.207259E-5
9.207259E-5
9.207259E-5
9.207259E-5
2.4501712E-4
3.979616E-4
2.4501712E-4
9.207259E-5
9.207259E-5
9.207259E-5
9.207259E-5
2.4501712E-4
2.4501712E-4
2.4501712E-4
9.207259E-5
-6.0871913E-5
9.207259E-5
9.207259E-5
-6.0871913E-5
-2.138164E-4
-2.138164E-4
-6.0871913E-5
2.4501712E-4
3.979616E-4
2.4501712E-4
-6.0871913E-5
-6.0871913E-5
-6.0871913E-5
9.207259E-5
9.207259E-5
-6.0871913E-5
-6.0871913E-5
9.207259E-5
2.4501712E-4
2.4501712E-4
9.207259E-5
9.207259E-5
2.4501712E-4
3.979616E-4
3.979616E-4
2.4501712E-4
2.4501712E-4
2.4501712E-4
3.979616E-4
3.979616E-4
3.979616E-4
2.4501712E-4
9.207259E-5
-6.0871913E-5
9.207259E-5
2.4501712E-4
2.4501712E-4
2.4501712E-4
2.4501712E-4
3.979616E-4
3.979616E-4
2.4501712E-4
2.4501712E-4
2.4501712E-4
3.979616E-4
5.50906E-4
7.038506E-4
5.50906E-4
2.4501712E-4
9.207259E-5
2.4501712E-4
3.979616E-4
2.4501712E-4
9.207259E-5
9.207259E-5
2.4501712E-4
3.979616E-4
5.50906E-4
5.50906E-4
5.50906E-4
3.979616E-4
9.207259E-5
9.207259E-5
9.207259E-5
9.207259E-5
9.207259E-5
3.979616E-4
5.50906E-4
3.979616E-4
2.4501712E-4
9.207259E-5
2.4501712E-4
3.979616E-4
5.50906E-4
5.50906E-4
3.979616E-4
2.4501712E-4
9.207259E-5
3.979616E-4
3.979616E-4
2.4501712E-4
9.207259E-5
2.4501712E-4
3.979616E-4
3.979616E-4
2.4501712E-4
2.4501712E-4
2.4501712E-4
3.979616E-4
3.979616E-4
3.979616E-4
3.979616E-4
2.4501712E-4
2.4501712E-4
2.4501712E-4
2.4501712E-4
2.4501712E-4
9.207259E-5
2.4501712E-4
3.979616E-4
5.50906E-4
5.50906E-4
3.979616E-4
3.979616E-4
5.50906E-4
7.038506E-4
5.50906E-4
3.979616E-4
3.979616E-4
5.50906E-4
5.50906E-4
2.4501712E-4
-6.0871913E-5
-6.0871913E-5
9.207259E-5
9.207259E-5
-6.0871913E-5
-6.0871913E-5
-6.0871913E-5
9.207259E-5
2.4501712E-4
2.4501712E-4
9.207259E-5
2.4501712E-4
2.4501712E-4
2.4501712E-4
-6.0871913E-5
-2.138164E-4
-6.0871913E-5
-6.0871913E-5
-6.0871913E-5
-2.138164E-4
-6.0871913E-5
-6.0871913E-5
-6.0871913E-5
-2.138164E-4
-6.0871913E-5
-6.0871913E-5
9.207259E-5
2.4501712E-4
3.979616E-4
2.4501712E-4
-6.0871913E-5
-2.138164E-4
-6.0871913E-5
9.207259E-5
2.4501712E-4
9.207259E-5
-6.0871913E-5
-2.138164E-4
-6.0871913E-5
9.207259E-5
9.207259E-5
-6.0871913E-5
-2.138164E-4
-6.0871913E-5
9.207259E-5
9.207259E-5
-6.0871913E-5
-2.138164E-4
-6.0871913E-5
3.979616E-4
7.038506E-4
5.50906E-4
2.4501712E-4
2.4501712E-4
2.4501712E-4
3.979616E-4
2.4501712E-4
-6.0871913E-5
-6.0871913E-5
9.207259E-5
3.979616E-4
3.979616E-4
2.4501712E-4
-6.0871913E-5
-2.138164E-4
-2.138164E-4
9.207259E-5
2.4501712E-4
-6.0871913E-5
-2.138164E-4
-6.0871913E-5
9.207259E-5
2.4501712E-4
2.4501712E-4
2.4501712E-4
9.207259E-5
-6.0871913E-5
-2.138164E-4
-2.138164E-4
-6.0871913E-5
9.207259E-5
-6.0871913E-5
-2.138164E-4
-6.0871913E-5
-6.0871913E-5
-6.0871913E-5
-3.6676088E-4
-6.726498E-4
-6.726498E-4
-3.6676088E-4
-2.138164E-4
-3.6676088E-4
-3.6676088E-4
-3.6676088E-4
-5.1970535E-4
-5.1970535E-4
-5.1970535E-4
-3.6676088E-4
-2.138164E-4
-2.138164E-4
-3.6676088E-4
-3.6676088E-4
-3.6676088E-4
-2.138164E-4
-2.138164E-4
-6.0871913E-5
-2.138164E-4
-3.6676088E-4
-2.138164E-4
-6.0871913E-5
-2.138164E-4
-3.6676088E-4
-5.1970535E-4
-5.1970535E-4
-3.6676088E-4
-2.138164E-4
-2.138164E-4
-2.138164E-4
-2.138164E-4
-3.6676088E-4
-3.6676088E-4
-5.1970535E-4
-3.6676088E-4
-2.138164E-4
-2.138164E-4
-3.6676088E-4
-5.1970535E-4
-5.1970535E-4
-5.1970535E-4
-3.6676088E-4
-2.138164E-4
-2.138164E-4
-5.1970535E-4
-5.1970535E-4
-3.6676088E-4
-2.138164E-4
-3.6676088E-4
-6.726498E-4
-8.2559435E-4
-6.726498E-4
-6.726498E-4
-5.1970535E-4
-5.1970535E-4
-5.1970535E-4
-5.1970535E-4
-5.1970535E-4
-5.1970535E-4
-5.1970535E-4
-6.726498E-4
-6.726498E-4
-6.726498E-4
-6.726498E-4
-3.6676088E-4
-3.6676088E-4
-5.1970535E-4
-5.1970535E-4
-6.726498E-4
-5.1970535E-4
-2.138164E-4
-6.0871913E-5
-2.138164E-4
-3.6676088E-4
-3.6676088E-4
-3.6676088E-4
-3.6676088E-4
-5.1970535E-4
-6.726498E-4
-8.2559435E-4
-8.2559435E-4
-6.726498E-4
-3.6676088E-4
-2.138164E-4
-2.138164E-4
-2.138164E-4
-6.0871913E-5
-6.0871913E-5
-3.6676088E-4
-5.1970535E-4
-6.726498E-4
-5.1970535E-4
-5.1970535E-4
-5.1970535E-4
-8.2559435E-4
-8.2559435E-4
-8.2559435E-4
-6.726498E-4
-6.726498E-4
-8.2559435E-4
-8.2559435E-4
-6.726498E-4
-6.726498E-4
-8.2559435E-4
-8.2559435E-4
-6.726498E-4
-6.726498E-4
-6.726498E-4
-8.2559435E-4
-9.785388E-4
-8.2559435E-4
-8.2559435E-4
-9.785388E-4
-8.2559435E-4
-8.2559435E-4
-5.1970535E-4
-3.6676088E-4
-3.6676088E-4
-5.1970535E-4
-8.2559435E-4
-9.785388E-4
-9.785388E-4
-6.726498E-4
-6.726498E-4
-9.785388E-4
-0.0011314834
-0.0012844278
-0.0011314834
-8.2559435E-4
-6.726498E-4
-8.2559435E-4
-9.785388E-4
-9.785388E-4
-9.785388E-4
-0.0011314834
-0.0011314834
-0.0011314834
-9.785388E-4
-8.2559435E-4
-8.2559435E-4
-0.0011314834
-0.0011314834
-0.0011314834
-9.785388E-4
-0.0011314834
-0.0011314834
-0.0011314834
-8.2559435E-4
-8.2559435E-4
-9.785388E-4
-0.0012844278
-0.0012844278
-0.0014373723
-0.0012844278
-0.0011314834
-9.785388E-4
-0.0012844278
-0.0015903169
-0.0015903169
-0.0014373723
-0.0012844278
-0.0012844278
-0.0012844278
-0.0014373723
-0.0014373723
-0.0014373723
-0.0012844278
-0.0012844278
-0.0011314834
-0.0011314834
-0.0011314834
-0.0012844278
-0.0012844278
-0.0012844278
-0.0012844278
-0.0014373723
-0.0015903169
-0.0015903169
-0.0014373723
-0.0014373723
-0.0017432612
-0.0017432612
-0.0015903169
-0.0014373723
-0.0015903169
-0.0017432612
-0.0017432612
-0.0017432612
-0.0017432612
-0.0017432612
-0.0015903169
-0.0015903169
-0.0017432612
-0.0020491504
-0.0020491504
-0.0017432612
-0.0015903169
-0.0015903169
-0.0017432612
-0.0020491504
-0.0022020948
-0.0020491504
-0.0017432612
-0.0014373723
-0.0015903169
-0.0017432612
-0.0018962058
-0.0018962058
-0.0018962058
-0.0022020948
-0.0023550394
-0.0023550394
-0.0018962058
-0.0015903169
-0.0015903169
-0.0017432612
-0.0020491504
-0.0020491504
-0.0020491504
-0.0018962058
-0.0017432612
-0.0018962058
-0.0020491504
-0.0020491504
-0.0020491504
-0.0018962058
-0.0018962058
-0.0018962058
-0.0018962058
-0.0018962058
-0.0018962058
-0.0020491504
-0.0022020948
-0.0023550394
-0.0025079837
-0.0025079837
-0.0023550394
-0.0022020948
-0.0020491504
-0.0020491504
-0.0020491504
-0.0020491504
-0.0020491504
-0.0022020948
-0.0023550394
-0.0022020948
-0.0022020948
-0.0020491504
-0.0018962058
-0.0018962058
-0.0018962058
-0.0018962058
-0.0018962058
-0.0020491504
-0.0020491504
-0.0022020948
-0.0023550394
-0.0025079837
-0.0023550394
-0.0022020948
-0.0020491504
-0.0020491504
-0.0022020948
-0.0023550394
-0.0023550394
-0.0022020948
-0.0020491504
-0.0022020948
-0.0025079837
-0.0026609283
-0.0023550394
-0.0022020948
-0.0022020948
-0.0025079837
-0.0025079837
-0.0022020948
-0.0020491504
-0.0022020948
-0.0025079837
-0.0025079837
-0.0025079837
-0.0023550394
-0.0022020948
-0.0020491504
-0.0020491504
-0.0022020948
-0.0023550394
-0.0025079837
-0.0025079837
-0.0026609283
-0.0026609283
-0.0023550394
-0.0022020948
-0.0020491504
-0.0018962058
-0.0020491504
-0.0023550394
-0.0023550394
-0.0022020948
-0.0022020948
-0.0025079837
-0.0026609283
-0.0026609283
-0.0025079837
-0.0025079837
-0.0023550394
-0.0023550394
-0.0025079837
-0.0026609283
-0.0025079837
-0.0025079837
-0.0025079837
-0.0026609283
-0.0026609283
-0.0026609283
-0.0026609283
-0.0026609283
-0.0026609283
-0.0025079837
-0.0022020948
-0.0020491504
-0.0022020948
-0.0023550394
-0.0020491504
-0.0020491504
-0.0022020948
-0.0026609283
-0.0028138729
-0.0028138729
-0.0023550394
-0.0020491504
-0.0020491504
-0.0022020948
-0.0025079837
-0.0023550394
-0.0022020948
-0.0022020948
-0.0022020948
-0.0022020948
-0.0022020948
-0.0023550394
-0.0026609283
-0.0028138729
-0.0026609283
-0.0025079837
-0.0025079837
-0.0025079837
-0.0025079837
-0.0025079837
-0.0023550394
-0.0023550394
-0.0026609283
-0.0028138729
-0.0029668172
-0.0026609283
-0.0023550394
-0.0022020948
-0.0022020948
-0.0025079837
-0.0028138729
-0.0028138729
-0.0026609283
-0.0025079837
-0.0023550394
-0.0025079837
-0.0026609283
-0.0029668172
-0.0031197618
-0.0029668172
-0.0028138729
-0.0025079837
-0.0023550394
-0.0022020948
-0.0025079837
-0.0029668172
-0.0031197618
-0.0029668172
-0.0026609283
-0.0025079837
-0.0025079837
-0.0026609283
-0.0025079837
-0.0025079837
-0.0026609283
-0.0028138729
-0.0028138729
-0.0028138729
-0.0026609283
-0.0025079837
-0.0026609283
-0.0029668172
-0.0029668172
-0.0029668172
-0.0028138729
-0.0028138729
-0.0028138729
-0.0029668172
-0.0031197618
-0.0032727062
-0.0031197618
-0.0029668172
-0.0029668172
-0.0029668172
-0.0029668172
-0.0029668172
-0.0031197618
-0.0031197618
-0.0029668172
-0.0029668172
-0.0031197618
-0.0032727062
-0.0032727062
-0.0032727062
-0.0029668172
-0.0031197618
-0.0032727062
-0.0035785951
-0.0034256508
-0.0029668172
-0.0026609283
-0.0026609283
-0.0029668172
-0.0032727062
-0.0034256508
-0.0032727062
-0.0031197618
-0.0028138729
-0.0028138729
-0.0028138729
-0.0031197618
-0.0032727062
-0.0032727062
-0.0032727062
-0.0031197618
-0.0029668172
-0.0028138729
-0.0029668172
-0.0032727062
-0.0032727062
-0.0032727062
-0.0034256508
-0.0037315397
-0.0038844843
-0.0037315397
-0.0034256508
-0.0031197618
-0.0031197618
-0.0034256508
-0.0035785951
-0.0035785951
-0.0034256508
-0.0035785951
-0.0037315397
-0.0038844843
-0.0037315397
-0.0034256508
-0.0032727062
-0.0032727062
-0.0032727062
-0.0035785951
-0.0038844843
-0.004190373
-0.0040374286
-0.0037315397
-0.0035785951
-0.0037315397
-0.0037315397
-0.0037315397
-0.0037315397
-0.0037315397
-0.0035785951
-0.0037315397
-0.0038844843
-0.0038844843
-0.0038844843
-0.0038844843
-0.0040374286
-0.004190373
-0.0038844843
-0.0035785951
-0.0035785951
-0.0038844843
-0.004343318
-0.004343318
-0.004190373
-0.0040374286
-0.004190373
-0.004190373
-0.004190373
-0.004190373
-0.004190373
-0.004343318
-0.004343318
-0.004343318
-0.004343318
-0.004190373
-0.0040374286
-0.004190373
-0.0046492065
-0.0049550957
-0.004802151
-0.004343318
-0.004190373
-0.0040374286
-0.004190373
-0.004190373
-0.004343318
-0.0044962624
-0.0049550957
-0.0049550957
-0.004802151
-0.0046492065
-0.0046492065
-0.0046492065
-0.0046492065
-0.0046492065
-0.0046492065
-0.0046492065
-0.0049550957
-0.00510804
-0.0054139295
-0.0052609844
-0.00510804
-0.004802151
-0.0046492065
-0.004802151
-0.004802151
-0.0049550957
-0.0049550957
-0.0049550957
-0.004802151
-0.004802151
-0.00510804
-0.0055668736
-0.0055668736
-0.00510804
-0.004802151
-0.004802151
-0.00510804
-0.0055668736
-0.005719818
-0.0055668736
-0.00510804
-0.0049550957
-0.00510804
-0.0054139295
-0.0055668736
-0.0054139295
-0.0052609844
-0.0052609844
-0.0054139295
-0.0054139295
-0.0055668736
-0.0054139295
-0.0052609844
-0.0052609844
-0.0054139295
-0.0055668736
-0.0054139295
-0.00510804
-0.0049550957
-0.0049550957
-0.0049550957
-0.0049550957
-0.0049550957
-0.00510804
-0.00510804
-0.00510804
-0.00510804
-0.00510804
-0.00510804
-0.00510804
-0.00510804
-0.00510804
-0.00510804
-0.0049550957
-0.0049550957
-0.004802151
-0.004802151
-0.004802151
-0.004802151
-0.004802151
-0.004802151
-0.004802151
-0.0049550957
-0.0049550957
-0.0052609844
-0.0052609844
-0.00510804
-0.004802151
-0.0046492065
-0.004802151
-0.00510804
-0.0055668736
-0.005719818
-0.0055668736
-0.0055668736
-0.0055668736
-0.005719818
-0.005719818
-0.005719818
-0.005719818
-0.005719818
-0.005719818
-0.005719818
-0.0058727628
-0.006025707
-0.006025707
-0.006025707
-0.006025707
-0.0061786515
-0.0061786515
-0.006025707
-0.006025707
-0.0061786515
-0.0061786515
-0.006025707
-0.006025707
-0.0058727628
-0.005719818
-0.0055668736
-0.0055668736
-0.0055668736
-0.0054139295
-0.0052609844
-0.0052609844
-0.00510804
-0.00510804
-0.0049550957
-0.004802151
-0.0044962624
-0.004343318
-0.004343318
-0.004343318
-0.004343318
-0.004343318
-0.0046492065
-0.004802151
-0.0049550957
-0.0049550957
-0.00510804
-0.0055668736
-0.0058727628
-0.006331596
-0.0064845406
-0.006943374
-0.0075551523
-0.00816693
-0.0086257635
-0.008931652
-0.008931652
-0.0093904855
-0.009849319
-0.010308152
-0.010766986
-0.010919931
-0.011378764
-0.011684653
-0.012143486
-0.012755265
-0.013214098
-0.0135199865
-0.013367043
-0.013367043
-0.0135199865
-0.013672932
-0.013672932
-0.013672932
-0.013672932
-0.013825877
-0.01397882
-0.0142847095
-0.014437654
-0.014437654
-0.014437654
-0.014437654
-0.014437654
-0.0142847095
-0.01397882
-0.013672932
-0.013825877
-0.013825877
-0.01397882
-0.01397882
-0.014131766
-0.014131766
-0.01397882
-0.013672932
-0.0135199865
-0.013367043
-0.0135199865
-0.013672932
-0.0135199865
-0.013367043
-0.013367043
-0.0135199865
-0.013367043
-0.012908209
-0.012296432
-0.011531709
-0.01122582
-0.01122582
-0.011072875
-0.010461098
-0.009696375
-0.009084597
-0.008931652
-0.008931652
-0.0086257635
-0.008013985
-0.0074022072
-0.00679043
-0.006025707
-0.0054139295
-0.004802151
-0.004343318
-0.0040374286
-0.0034256508
-0.0026609283
-0.0018962058
-0.0012844278
-8.2559435E-4
-3.6676088E-4
2.4501712E-4
0.001162684
0.0017744617
0.0022332952
0.0025391844
0.0028450734
0.0033039069
0.0036097956
0.0040686294
0.0045274626
0.0046804072
0.0049862964
0.005292185
0.0054451297
0.0054451297
0.005139241
0.0049862964
0.005292185
0.0055980743
0.0057510184
0.0055980743
0.0055980743
0.0054451297
0.005292185
0.0049862964
0.0046804072
0.004221574
0.0037627402
0.0036097956
0.0037627402
0.004221574
0.0046804072
0.0048333514
0.0048333514
0.0049862964
0.005139241
0.0049862964
0.0048333514
0.0045274626
0.0046804072
0.0049862964
0.005292185
0.0054451297
0.005139241
0.0049862964
0.0048333514
0.0048333514
0.0045274626
0.004221574
0.0039156848
0.0036097956
0.003456851
0.0033039069
0.0033039069
0.003456851
0.003456851
0.0031509623
0.0028450734
0.0025391844
0.0022332952
0.0017744617
0.0013156284
0.0010097395
7.038506E-4
5.50906E-4
2.4501712E-4
9.207259E-5
-6.0871913E-5
-5.1970535E-4
-0.0011314834
-0.0015903169
-0.0020491504
-0.0025079837
-0.0026609283
-0.0026609283
-0.0025079837
-0.0026609283
-0.0029668172
-0.0032727062
-0.0035785951
-0.0038844843
-0.004190373
-0.0046492065
-0.0049550957
-0.0049550957
-0.0049550957
-0.004802151
-0.004802151
-0.00510804
-0.0055668736
-0.006025707
-0.0061786515
-0.0061786515
-0.006331596
-0.006943374
-0.0074022072
-0.0075551523
-0.0075551523
-0.0077080964
-0.00816693
-0.008472819
-0.008931652
-0.009237541
-0.009849319
-0.010461098
-0.010766986
-0.010766986
-0.011072875
-0.011072875
-0.010919931
-0.010919931
-0.011378764
-0.0119905425
-0.012449375
-0.012908209
-0.013214098
-0.013367043
-0.013672932
-0.0142847095
-0.014590598
-0.014896487
-0.0150494315
-0.015355321
-0.015814155
-0.016272988
-0.016425932
-0.016578875
-0.016578875
-0.016731823
-0.016884767
-0.016884767
-0.016425932
-0.015967099
-0.015814155
-0.015967099
-0.016272988
-0.016425932
-0.016272988
-0.016272988
-0.016272988
-0.016272988
-0.015967099
-0.015814155
-0.015814155
-0.015814155
-0.015814155
-0.015508265
-0.015355321
-0.0150494315
-0.014896487
-0.014743543
-0.014743543
-0.014590598
-0.0142847095
-0.01397882
-0.0135199865
-0.013214098
-0.013061154
-0.012908209
-0.01260232
-0.012449375
-0.012143486
-0.0119905425
-0.011837598
-0.011684653
-0.01122582
-0.010614042
-0.010155208
-0.009849319
-0.009543431
-0.008931652
-0.00816693
-0.0077080964
-0.0074022072
-0.0072492626
-0.00679043
-0.006331596
-0.0058727628
-0.0054139295
-0.00510804
-0.0044962624
-0.0037315397
-0.0028138729
-0.0020491504
-0.0014373723
-0.0011314834
-9.785388E-4
-6.726498E-4
-6.0871913E-5
5.50906E-4
0.0013156284
0.0020803509
0.0028450734
0.003456851
0.0040686294
0.0046804072
0.0049862964
0.005139241
0.005292185
0.0055980743
0.006209852
0.0069745746
0.007433408
0.007892242
0.008504019
0.008962853
0.009421687
0.00957463
0.00957463
0.0091157975
0.008656964
0.008351075
0.008809908
0.00957463
0.010033464
0.0098805195
0.00957463
0.00957463
0.009727576
0.010033464
0.01018641
0.01018641
0.009727576
0.00957463
0.009421687
0.009421687
0.00957463
0.00957463
0.009727576
0.009421687
0.0091157975
0.008809908
0.008656964
0.008656964
0.008656964
0.008504019
0.008504019
0.00819813
0.007892242
0.007739296
0.007739296
0.007892242
0.007892242
0.007892242
0.007739296
0.0072804634
0.00682163
0.0065157413
0.006209852
0.005903963
0.0057510184
0.0057510184
0.005903963
0.0057510184
0.0054451297
0.0048333514
0.004221574
0.0036097956
0.0033039069
0.003456851
0.0036097956
0.0036097956
0.003456851
0.0033039069
0.0031509623
0.0031509623
0.002998018
0.0028450734
0.0025391844
0.0022332952
0.0017744617
0.0013156284
0.0013156284
0.001468573
0.0017744617
0.0020803509
0.0022332952
0.0023862398
0.0023862398
0.0022332952
0.0020803509
0.0022332952
0.0025391844
0.0026921288
0.0026921288
0.002998018
0.0033039069
0.0037627402
0.0040686294
0.004374518
0.0048333514
0.005292185
0.0054451297
0.0055980743
0.005903963
0.0060569076
0.006209852
0.0065157413
0.0069745746
0.007739296
0.008351075
0.008809908
0.008962853
0.008809908
0.008809908
0.008962853
0.0091157975
0.009268742
0.009268742
0.009268742
0.009727576
0.010645242
0.011409964
0.011868798
0.012174687
0.0124805765
0.012786465
0.013092354
0.013551188
0.014162965
0.015080634
0.01569241
0.01630419
0.017068911
0.017986579
0.018598355
0.01905719
0.019363077
0.019668968
0.020127801
0.020586634
0.021351356
0.022116078
0.022574913
0.02318669
0.024104357
0.02486908
0.025174968
0.025174968
0.025327913
0.02593969
0.026857357
0.027469136
0.027775025
0.028080914
0.02823386
0.028386803
0.028539747
0.028845636
0.02930447
0.030069193
0.030833915
0.031445693
0.031445693
0.031292748
0.031445693
0.03205747
0.03312808
0.03373986
0.033892807
0.033586916
0.033586916
0.03404575
0.03481047
0.03542225
0.035575196
0.035881083
0.03618697
0.03679875
0.037410527
0.03786936
0.038022306
0.038022306
0.038022306
0.038022306
0.038328193
0.03848114
0.03878703
0.039092917
0.039398808
0.03955175
0.039704695
0.03955175
0.039245863
0.039092917
0.039245863
0.03955175
0.03955175
0.039245863
0.03878703
0.038634084
0.03878703
0.038634084
0.03817525
0.03771642
0.03817525
0.039092917
0.039398808
0.038939975
0.03848114
0.038939975
0.03985764
0.040469415
0.040469415
0.040010583
0.039398808
0.039245863
0.039245863
0.03955175
0.03985764
0.040010583
0.04016353
0.040469415
0.040469415
0.040469415
0.040469415
0.04062236
0.04062236
0.040316474
0.04016353
0.040316474
0.040469415
0.04062236
0.04062236
0.04062236
0.04016353
0.039704695
0.039398808
0.03955175
0.03955175
0.039398808
0.038939975
0.038328193
0.03786936
0.03771642
0.03771642
0.03771642
0.037410527
0.036951695
0.036645804
0.03649286
0.03618697
0.03603403
0.035728138
0.03542225
0.034963414
0.03450458
0.033892807
0.033433974
0.03312808
0.03282219
0.032516304
0.032516304
0.032516304
0.032516304
0.032210417
0.031904526
0.031751584
0.031904526
0.03236336
0.032669246
0.03282219
0.032975137
0.033433974
0.033892807
0.034198694
0.034657527
0.034963414
0.03542225
0.03618697
0.03710464
0.03771642
0.03786936
0.03817525
0.038939975
0.040010583
0.040928252
0.041692972
0.041998863
0.042457696
0.04291653
0.043528307
0.04398714
0.044598922
0.045516584
0.0465872
0.04735192
0.047657806
0.047810752
0.048116643
0.048422534
0.048881367
0.049340196
0.04979903
0.05041081
0.051328477
0.051940255
0.052552033
0.053010866
0.053163808
0.053163808
0.053163808
0.05362264
0.054081477
0.05454031
0.0548462
0.05515209
0.055610925
0.055916812
0.0562227
0.056375645
0.056834478
0.057446256
0.057752147
0.058058035
0.058363922
0.058822755
0.05928159
0.05989337
0.060505144
0.061116923
0.06142281
0.06157576
0.061728697
0.06203459
0.062340483
0.062646374
0.062646374
0.062646374
0.06295226
0.06341109
0.06356404
0.06341109
0.06325815
0.06325815
0.0631052
0.06295226
0.06279931
0.06325815
0.06371698
0.06371698
0.06356404
0.06325815
0.0631052
0.06279931
0.062646374
0.06249342
0.062187538
0.062187538
0.062187538
0.062340483
0.06249342
0.062187538
0.061881647
0.06126987
0.060658094
0.060199257
0.060046308
0.060352206
0.060352206
0.060046308
0.05974042
0.05958748
0.05958748
0.059434533
0.059434533
0.05928159
0.0589757
0.058516867
0.058058035
0.05790509
0.05821098
0.058516867
0.058669813
0.058822755
0.058822755
0.058363922
0.05790509
0.057752147
0.0575992
0.057140365
0.056987423
0.057446256
0.058363922
0.058822755
0.059128646
0.059128646
0.0589757
0.0589757
0.0589757
0.0589757
0.058822755
0.058669813
0.0589757
0.05974042
0.060505144
0.060658094
0.060811035
0.06096398
0.060811035
0.060811035
0.06096398
0.06126987
0.06126987
0.06157576
0.06203459
0.06249342
0.062646374
0.062646374
0.06279931
0.0631052
0.0631052
0.06295226
0.06325815
0.06356404
0.06356404
0.06371698
0.064175814
0.06478759
0.06509348
0.065246426
0.06509348
0.06478759
0.0644817
0.06463465
0.064940535
0.065246426
0.065705255
0.06616409
0.06646998
0.066775866
0.06708176
0.06754059
0.06754059
0.06754059
0.06754059
0.067846484
0.06815237
0.068611205
0.069375925
0.070446536
0.0713642
0.0716701
0.07151715
0.07121126
0.07121126
0.07151715
0.0716701
0.07151715
0.0713642
0.07197598
0.073352486
0.07457604
0.07503487
0.074881926
0.07442309
0.074117206
0.07396426
0.07396426
0.07442309
0.074881926
0.07534076
0.075646654
0.07625843
0.07732904
0.07794082
0.07778787
0.077176094
0.0768702
0.0768702
0.077023156
0.077023156
0.077176094
0.07763493
0.07839965
0.07901143
0.079317324
0.07916437
0.07901143
0.07901143
0.07916437
0.079317324
0.07947026
0.07977615
0.08008204
0.08023499
0.08008204
0.08008204
0.08023499
0.08054087
0.080846764
0.08115265
0.08145854
0.08145854
0.08145854
0.0813056
0.08099971
0.08069382
0.08038793
0.08038793
0.08069382
0.0813056
0.081917375
0.08222327
0.08207031
0.081917375
0.081917375
0.081917375
0.08207031
0.081917375
0.08176443
0.08176443
0.08207031
0.08207031
0.081917375
0.08207031
0.082376204
0.0826821
0.08283504
0.08283504
0.08283504
0.08298799
0.08314093
0.083446816
0.08375271
0.0840586
0.08421154
0.08421154
0.0840586
0.0840586
0.08390565
0.08390565
0.08375271
0.08375271
0.08390565
0.0840586
0.08436448
0.08467038
0.08467038
0.08467038
0.08467038
0.08467038
0.08467038
0.08482332
0.08482332
0.08482332
0.08482332
0.08497626
0.08543509
0.085588045
0.085588045
0.085282154
0.08497626
0.08512921
0.08543509
0.085588045
0.08574098
0.08589393
0.08619982
0.086352766
0.08650571
0.08650571
0.08665866
0.08696455
0.087117486
0.08727043
0.08742338
0.08742338
0.08742338
0.08757632
0.08788221
0.0881881
0.08834105
0.0881881
0.08803515
0.08803515
0.08803515
0.0881881
0.08834105
0.08864693
0.08849399
0.08834105
0.08834105
0.08864693
0.08879988
0.088952824
0.08864693
0.08834105
0.08834105
0.08834105
0.08864693
0.088952824
0.08910576
0.08925871
0.08941165
0.0895646
0.08925871
0.088952824
0.08879988
0.08925871
0.08971754
0.08987049
0.08971754
0.08987049
0.090482265
0.09124699
0.09170582
0.09170582
0.09185877
0.0923176
0.09292938
0.09323527
0.09354115
0.09399999
0.09430588
0.09430588
0.09399999
0.09399999
0.09430588
0.094917655
0.095376484
0.09568238
0.09583532
0.09598827
0.09629416
0.09675299
0.09690594
0.0964471
0.09614121
0.09629416
0.09690594
0.09736477
0.097517714
0.097517714
0.09736477
0.09721182
0.09736477
0.09767066
0.09797655
0.09797655
0.09767066
0.09705888
0.09660005
0.09629416
0.09629416
0.0964471
0.09660005
0.09660005
0.09660005
0.09660005
0.0964471
0.09598827
0.09568238
0.09568238
0.09614121
0.09660005
0.09690594
0.09675299
0.0964471
0.09660005
0.09675299
0.09675299
0.0964471
0.09614121
0.09598827
0.09598827
0.09583532
0.09583532
0.09552944
0.095223546
0.0950706
0.095223546
0.095223546
0.095376484
0.09552944
0.095223546
0.094917655
0.09445882
0.09430588
0.09461177
0.0950706
0.095223546
0.0950706
0.09476471
0.09445882
0.09430588
0.09445882
0.09445882
0.09430588
0.094152935
0.094152935
0.09430588
0.09430588
0.094152935
0.09399999
0.09399999
0.094152935
0.09430588
0.09445882
0.09476471
0.09552944
0.09660005
0.09736477
0.09705888
0.09583532
0.09445882
0.093847044
0.09399999
0.09445882
0.094917655
0.095376484
0.09568238
0.09598827
0.09583532
0.09568238
0.09552944
0.09552944
0.09583532
0.09629416
0.09660005
0.09660005
0.09629416
0.09568238
0.0950706
0.09476471
0.09476471
0.09476471
0.094917655
0.095223546
0.09583532
0.09660005
0.09705888
0.09705888
0.0964471
0.09568238
0.0950706
0.09461177
0.09461177
0.09461177
0.09476471
0.0950706
0.09552944
0.09614121
0.09660005
0.09705888
0.09721182
0.09705888
0.0964471
0.09568238
0.094917655
0.09445882
0.09476471
0.09614121
0.097517714
0.098282434
0.09767066
0.09598827
0.09430588
0.09277643
0.091552876
0.09109404
0.091552876
0.092623495
0.09354115
0.09354115
0.09323527
0.09277643
0.0923176
0.09185877
0.091552876
0.09170582
0.09201171
0.09216466
0.09185877
0.09170582
0.09185877
0.09216466
0.09216466
0.09201171
0.09247054
0.09308232
0.0936941
0.09430588
0.09445882
0.09430588
0.09399999
0.09354115
0.09323527
0.09323527
0.09338821
0.09354115
0.0936941
0.09430588
0.0950706
0.09552944
0.09552944
0.09552944
0.09552944
0.095376484
0.095223546
0.094917655
0.094917655
0.095223546
0.09552944
0.09552944
0.09552944
0.09583532
0.09629416
0.0964471
0.0964471
0.09675299
0.09721182
0.09767066
0.0978236
0.09767066
0.09690594
0.09583532
0.09445882
0.0936941
0.09323527
0.09338821
0.0936941
0.09399999
0.094152935
0.09399999
0.093847044
0.0936941
0.093847044
0.09354115
0.09292938
0.09216466
0.09201171
0.09201171
0.09185877
0.09170582
0.09170582
0.09201171
0.09216466
0.09185877
0.09109404
0.09032933
0.08987049
0.08987049
0.09032933
0.09063521
0.09063521
0.09017637
0.08987049
0.09032933
0.09124699
0.09216466
0.0923176
0.091552876
0.09063521
0.0895646
0.08849399
0.08727043
0.086352766
0.086046875
0.086352766
0.086811595
0.08727043
0.08757632
0.08757632
0.08727043
0.08665866
0.08619982
0.08574098
0.085282154
0.08482332
0.08467038
0.08436448
0.08375271
0.08359977
0.08375271
0.08390565
0.08359977
0.08283504
0.082376204
0.081917375
0.081611484
0.0813056
0.08115265
0.08099971
0.080846764
0.080846764
0.08054087
0.08023499
0.08008204
0.0799291
0.07977615
0.07947026
0.07916437
0.079317324
0.08008204
0.08099971
0.081917375
0.08283504
0.08329388
0.08283504
0.08115265
0.07885849
0.07671726
0.07549371
0.074881926
0.07472898
0.07503487
0.07549371
0.07579959
0.07579959
0.07534076
0.07472898
0.07396426
0.07304659
0.07258776
0.072281875
0.072281875
0.07212893
0.0716701
0.0713642
0.07151715
0.07212893
0.072740704
0.07304659
0.07289365
0.072281875
0.0716701
0.07090537
0.0702936
0.070140645
0.06998771
0.06998771
0.06998771
0.070140645
0.070446536
0.07075243
0.07090537
0.07059948
0.06983476
0.068611205
0.06754059
0.066775866
0.066775866
0.0672347
0.06799943
0.06845826
0.06845826
0.06830531
0.067846484
0.06708176
0.06631704
0.0658582
0.06555232
0.065246426
0.06478759
0.06463465
0.064940535
0.065246426
0.06539936
0.06509348
0.06432876
0.06371698
0.06325815
0.06279931
0.062187538
0.06142281
0.06096398
0.060811035
0.060811035
0.061116923
0.06157576
0.06203459
0.062340483
0.062646374
0.06249342
0.06249342
0.06249342
0.062340483
0.06203459
0.06157576
0.06126987
0.060811035
0.060352206
0.060199257
0.060046308
0.060199257
0.060199257
0.060046308
0.05974042
0.05974042
0.05989337
0.05989337
0.05974042
0.05974042
0.05974042
0.05974042
0.060199257
0.060505144
0.060352206
0.060046308
0.059434533
0.059128646
0.059128646
0.05928159
0.05928159
0.059128646
0.059128646
0.05928159
0.059128646
0.059128646
0.05928159
0.05928159
0.059128646
0.059128646
0.059434533
0.05974042
0.05989337
0.05958748
0.05928159
0.058822755
0.05821098
0.058058035
0.058058035
0.058058035
0.058058035
0.058058035
0.05821098
0.05821098
0.0575992
0.057140365
0.056834478
0.056834478
0.056834478
0.056681532
0.056375645
0.05652859
0.056987423
0.057140365
0.057140365
0.057446256
0.05790509
0.05821098
0.05790509
0.057446256
0.057140365
0.056834478
0.056834478
0.05729331
0.058516867
0.05974042
0.060199257
0.05958748
0.058516867
0.0575992
0.056681532
0.055763867
0.054999143
0.054693256
0.054999143
0.055916812
0.057140365
0.0575992
0.05729331
0.056375645
0.05530503
0.054234423
0.0534697
0.053163808
0.053316753
0.0534697
0.053316753
0.053316753
0.0534697
0.053928535
0.054081477
0.053928535
0.05377559
0.05377559
0.05362264
0.053163808
0.05285792
0.053010866
0.0534697
0.05377559
0.053928535
0.05377559
0.05362264
0.053163808
0.05270498
0.052246146
0.05178731
0.05148142
0.051328477
0.05148142
0.05148142
0.05148142
0.051328477
0.05117553
0.05117553
0.05102259
0.0507167
0.05041081
0.05041081
0.050104924
0.049951974
0.049951974
0.050257865
0.05117553
0.053010866
0.05515209
0.05652859
0.056987423
0.056375645
0.0548462
0.05270498
0.050869644
0.050104924
0.04979903
0.049951974
0.05148142
0.05438737
0.056987423
0.0575992
0.0562227
0.054081477
0.05178731
0.050104924
0.048881367
0.048116643
0.047963697
0.048422534
0.04903431
0.04949314
0.04979903
0.049951974
0.04979903
0.049340196
0.048881367
0.048422534
0.047810752
0.047198974
0.046893086
0.04704603
0.04735192
0.04735192
0.04735192
0.047657806
0.048116643
0.048575476
0.04872842
0.04826959
0.047657806
0.046893086
0.046740144
0.04704603
0.04735192
0.04735192
0.047198974
0.047198974
0.047504865
0.047963697
0.048422534
0.048575476
0.048575476
0.048422534
0.04826959
0.048422534
0.048575476
0.048422534
0.04872842
0.0507167
0.053928535
0.0562227
0.055916812
0.0534697
0.05041081
0.047504865
0.045210697
0.044140086
0.044598922
0.045822475
0.047198974
0.048116643
0.048116643
0.046893086
0.045210697
0.043834195
0.04291653
0.042457696
0.042151805
0.041998863
0.042151805
0.04230475
0.04230475
0.042151805
0.042151805
0.04230475
0.04261064
0.04261064
0.042151805
0.041387085
0.040775307
0.04062236
0.04062236
0.04062236
0.040775307
0.040775307
0.040775307
0.040775307
0.040775307
0.040469415
0.040316474
0.040469415
0.040775307
0.040775307
0.04016353
0.039398808
0.038939975
0.039245863
0.03985764
0.040010583
0.03985764
0.03955175
0.039398808
0.039245863
0.03955175
0.040010583
0.040010583
0.039398808
0.03878703
0.038634084
0.03848114
0.038022306
0.037410527
0.037410527
0.037410527
0.03649286
0.03481047
0.033586916
0.032975137
0.032516304
0.031751584
0.030986857
0.030069193
0.02961036
0.029457416
0.029151525
0.028539747
0.027622081
0.026704414
0.025786746
0.025174968
0.024410248
0.023645524
0.022880802
0.022116078
0.0215043
0.020892523
0.020280745
0.019668968
0.01905719
0.018598355
0.017833633
0.016915968
0.0159983
0.015080634
0.014315911
0.013704132
0.0132452985
0.012786465
0.012327631
0.011715854
0.010951131
0.010033464
0.0091157975
0.008351075
0.007739296
0.0071275188
0.0065157413
0.005903963
0.005292185
0.0046804072
0.0039156848
0.0031509623
0.0023862398
0.0017744617
0.001162684
2.4501712E-4
-8.2559435E-4
-0.0018962058
-0.0026609283
-0.0031197618
-0.0037315397
-0.004343318
-0.00510804
-0.005719818
-0.006331596
-0.006943374
-0.0077080964
-0.008472819
-0.009237541
-0.010002264
-0.010614042
-0.01122582
-0.0119905425
-0.01260232
-0.013061154
-0.013061154
-0.013061154
-0.0135199865
-0.014131766
-0.014896487
-0.015508265
-0.016120045
-0.016578875
-0.016884767
-0.0173436
-0.017649489
-0.018108321
-0.0187201
-0.019331876
-0.019943656
-0.020555435
-0.021167211
-0.021626046
-0.021931933
-0.022543712
-0.02315549
-0.023767268
-0.024226103
-0.02453199
-0.024990823
-0.025602601
-0.02621438
-0.026826156
-0.027284991
-0.02789677
-0.028508546
-0.02896738
-0.029120326
-0.029426213
-0.029885048
-0.030343883
-0.030496826
-0.030802716
-0.03126155
-0.03172038
-0.032179218
-0.032790992
-0.033249825
-0.033555713
-0.033708658
-0.033861604
-0.034167495
-0.034626327
-0.03508516
-0.035543993
-0.03615577
-0.036614604
-0.036920495
-0.037226383
-0.03753227
-0.03783816
-0.038296994
-0.038755827
-0.039061718
-0.039367605
-0.03982644
-0.040285274
-0.04059116
-0.040744107
-0.041049995
-0.04181472
-0.04257944
-0.04288533
-0.04303827
-0.043191217
-0.043650053
-0.044108886
-0.044414774
-0.044873606
-0.045179497
-0.045485385
-0.045791276
-0.046097163
-0.04625011
-0.046555996
-0.047014832
-0.047473665
-0.047779553
-0.04808544
-0.048238385
-0.04839133
-0.04869722
-0.04900311
-0.049309
-0.049461942
-0.04976783
-0.049920775
-0.050226662
-0.050532553
-0.05099139
-0.051297277
-0.051603165
-0.051603165
-0.051603165
-0.05190905
-0.052214943
-0.052367885
-0.05252083
-0.05282672
-0.053132612
-0.0534385
-0.053744387
-0.053897332
-0.054050274
-0.05420322
-0.054050274
-0.05420322
-0.054356165
-0.054662056
-0.054662056
-0.05450911
-0.054356165
-0.054356165
-0.05450911
-0.054967944
-0.055426776
-0.055732664
-0.055732664
-0.055579722
-0.055426776
-0.055579722
-0.055732664
-0.056038555
-0.056344446
-0.056650333
-0.056956224
-0.05680328
-0.05680328
-0.05680328
-0.056956224
-0.057109166
-0.057109166
-0.05726211
-0.057720944
-0.05817978
-0.05848567
-0.058638614
-0.058638614
-0.058791555
-0.058791555
-0.058791555
-0.058791555
-0.0589445
-0.05925039
-0.05925039
-0.059403334
-0.05955628
-0.05970922
-0.05970922
-0.05955628
-0.059862167
-0.06001511
-0.06001511
-0.059862167
-0.05955628
-0.059403334
-0.05955628
-0.05970922
-0.059862167
-0.06001511
-0.06001511
-0.06001511
-0.059862167
-0.06001511
-0.060321
-0.060473945
-0.060321
-0.060473945
-0.060779836
-0.060779836
-0.060779836
-0.060626887
-0.060779836
-0.060932774
-0.060932774
-0.060932774
-0.061085723
-0.061085723
-0.061085723
-0.060932774
-0.060626887
-0.060779836
-0.061238673
-0.06139161
-0.061238673
-0.061085723
-0.061238673
-0.06139161
-0.06154456
-0.06154456
-0.06139161
-0.061085723
-0.061085723
-0.061085723
-0.061238673
-0.06139161
-0.06139161
-0.061238673
-0.061085723
-0.061085723
-0.061238673
-0.061238673
-0.061238673
-0.061085723
-0.061085723
-0.061238673
-0.06154456
-0.0616975
-0.06154456
-0.061238673
-0.061085723
-0.060932774
-0.060779836
-0.060779836
-0.060779836
-0.060779836
-0.060626887
-0.060168058
-0.060168058
-0.060321
-0.060321
-0.059862167
-0.059403334
-0.059097447
-0.0589445
-0.0589445
-0.0589445
-0.0589445
-0.059097447
-0.0589445
-0.058638614
-0.058332723
-0.05817978
-0.05802683
-0.057873886
-0.057720944
-0.057568
-0.057720944
-0.057568
-0.05726211
-0.057109166
-0.056956224
-0.05680328
-0.05649739
-0.056344446
-0.056038555
-0.055732664
-0.055426776
-0.055273835
-0.055273835
-0.055426776
-0.055426776
-0.055426776
-0.055426776
-0.055273835
-0.05512089
-0.054967944
-0.054815
-0.054662056
-0.05450911
-0.054356165
-0.054356165
-0.054356165
-0.05420322
-0.053897332
-0.053591445
-0.053285554
-0.053132612
-0.05282672
-0.05252083
-0.052214943
-0.052061997
-0.05175611
-0.051297277
-0.050838444
-0.050532553
-0.050685495
-0.050685495
-0.050532553
-0.050226662
-0.05007372
-0.049920775
-0.049614888
-0.049156055
-0.048850164
-0.04839133
-0.04808544
-0.0479325
-0.047779553
-0.047473665
-0.047014832
-0.046555996
-0.046097163
-0.045791276
-0.045485385
-0.045332443
-0.04472066
-0.044261828
-0.04395594
-0.043497108
-0.04288533
-0.042120606
-0.04150883
-0.041049995
-0.04059116
-0.040438216
-0.04059116
-0.04059116
-0.04013233
-0.039673496
-0.03921466
-0.038755827
-0.038144052
-0.03783816
-0.03753227
-0.037379324
-0.036920495
-0.036461663
-0.03615577
-0.035849884
-0.035543993
-0.035391048
-0.03508516
-0.034626327
-0.034473382
-0.03432044
-0.03401455
-0.033555713
-0.03309688
-0.03263805
-0.03233216
-0.03202627
-0.031567436
-0.03126155
-0.03095566
-0.03064977
-0.03064977
-0.030496826
-0.030190937
-0.029579157
-0.02896738
-0.028814437
-0.028661491
-0.028355602
-0.02789677
-0.02759088
-0.027284991
-0.026826156
-0.02621438
-0.026061436
-0.02621438
-0.02621438
-0.02590849
-0.025296714
-0.02483788
-0.024684934
-0.024379047
-0.024226103
-0.024226103
-0.023767268
-0.02315549
-0.023002544
-0.023002544
-0.02315549
-0.02315549
-0.023308435
-0.02315549
-0.022696657
-0.022390768
-0.021931933
-0.021626046
-0.0214731
-0.021320155
-0.0214731
-0.021626046
-0.021626046
-0.021320155
-0.021320155
-0.021320155
-0.021320155
-0.020861322
-0.020402487
-0.020402487
-0.020402487
-0.020402487
-0.0200966
-0.019943656
-0.019637767
-0.019484822
-0.019331876
-0.019484822
-0.01979071
-0.01979071
-0.01979071
-0.01979071
-0.019943656
-0.019943656
-0.0200966
-0.020249544
-0.0200966
-0.01979071
-0.019637767
-0.019637767
-0.019943656
-0.020402487
-0.020708378
-0.020861322
-0.020861322
-0.021014268
-0.021014268
-0.021014268
-0.020861322
-0.020861322
-0.020708378
-0.020555435
-0.020708378
-0.021167211
-0.02177899
-0.021931933
-0.021931933
-0.022084879
-0.022390768
-0.022543712
-0.0228496
-0.023308435
-0.02346138
-0.02346138
-0.023308435
-0.02315549
-0.02315549
-0.023308435
-0.02346138
-0.023767268
-0.023767268
-0.023614323
-0.02346138
-0.02346138
-0.023767268
-0.024379047
-0.02483788
-0.024990823
-0.024684934
-0.02453199
-0.02483788
-0.025296714
-0.025602601
-0.025602601
-0.025755545
-0.02590849
-0.026367325
-0.026673213
-0.026826156
-0.026826156
-0.026826156
-0.026979104
-0.027284991
-0.027743824
-0.02789677
-0.028202659
-0.028508546
-0.028814437
-0.028814437
-0.028661491
-0.028661491
-0.02896738
-0.029426213
-0.029732103
-0.030037992
-0.030343883
-0.030496826
-0.03064977
-0.03064977
-0.030802716
-0.031108603
-0.03126155
-0.031567436
-0.031873323
-0.032179218
-0.032485105
-0.03263805
-0.032790992
-0.032790992
-0.03263805
-0.032790992
-0.03309688
-0.033555713
-0.033861604
-0.033861604
-0.033861604
-0.03401455
-0.03432044
-0.034626327
-0.034779273
-0.034626327
-0.034473382
-0.034473382
-0.034626327
-0.034779273
-0.034779273
-0.034932215
-0.035238102
-0.035696935
-0.03600283
-0.03615577
-0.03615577
-0.036461663
-0.037073437
-0.037226383
-0.037226383
-0.037226383
-0.037379324
-0.03753227
-0.03768522
-0.03768522
-0.03768522
-0.03753227
-0.03753227
-0.03768522
-0.037991107
-0.038296994
-0.038755827
-0.038755827
-0.038602885
-0.038602885
-0.038602885
-0.03844994
-0.038602885
-0.038908772
-0.039520547
-0.039979383
-0.04013233
-0.040285274
-0.040744107
-0.04089705
-0.04059116
-0.040285274
-0.040285274
-0.04013233
-0.039979383
-0.03982644
-0.04013233
-0.040744107
-0.04135588
-0.04181472
-0.04181472
-0.04150883
-0.04135588
-0.04135588
-0.04135588
-0.04120294
-0.04120294
-0.04120294
-0.04150883
-0.04181472
-0.04227355
-0.04257944
-0.042426497
-0.041967664
-0.04150883
-0.04150883
-0.04150883
-0.04150883
-0.041661773
-0.041967664
-0.04227355
-0.04257944
-0.042732384
-0.042426497
-0.042120606
-0.041967664
-0.042120606
-0.04227355
-0.042426497
-0.04257944
-0.042732384
-0.04288533
-0.04303827
-0.043191217
-0.043191217
-0.043344162
-0.043344162
-0.043191217
-0.04303827
-0.04303827
-0.043191217
-0.043191217
-0.043344162
-0.043497108
-0.043497108
-0.043497108
-0.043497108
-0.043650053
-0.043650053
-0.043650053
-0.043497108
-0.043191217
-0.04303827
-0.04303827
-0.04288533
-0.04288533
-0.04303827
-0.043191217
-0.043344162
-0.043191217
-0.04303827
-0.04303827
-0.043191217
-0.043497108
-0.043497108
-0.043191217
-0.04288533
-0.042732384
-0.042732384
-0.042732384
-0.04288533
-0.04303827
-0.043191217
-0.043191217
-0.043191217
-0.043191217
-0.04303827
-0.04288533
-0.04288533
-0.04288533
-0.04288533
-0.04288533
-0.04303827
-0.043191217
-0.042732384
-0.041967664
-0.041661773
-0.04181472
-0.042120606
-0.04227355
-0.042120606
-0.041967664
-0.042120606
-0.041967664
-0.041967664
-0.04181472
-0.041967664
-0.04181472
-0.04181472
-0.04181472
-0.041967664
-0.041967664
-0.041967664
-0.041661773
-0.04150883
-0.04120294
-0.041049995
-0.041049995
-0.04120294
-0.04135588
-0.04150883
-0.04150883
-0.04135588
-0.04120294
-0.04120294
-0.04120294
-0.04120294
-0.04120294
-0.04120294
-0.041049995
-0.04089705
-0.040744107
-0.04059116
-0.04059116
-0.04059116
-0.040744107
-0.04089705
-0.040744107
-0.04059116
-0.04059116
-0.040744107
-0.040744107
-0.04059116
-0.040438216
-0.040438216
-0.040285274
-0.04013233
-0.039979383
-0.039979383
-0.039979383
-0.03982644
-0.03982644
-0.03982644
-0.039673496
-0.039520547
-0.039367605
-0.039367605
-0.039520547
-0.039673496
-0.039673496
-0.039367605
-0.039061718
-0.038908772
-0.03921466
-0.039367605
-0.039367605
-0.039061718
-0.039061718
-0.03921466
-0.039520547
-0.039367605
-0.038908772
-0.038602885
-0.03844994
-0.038602885
-0.038602885
-0.03844994
-0.038296994
-0.03844994
-0.038755827
-0.038755827
-0.038755827
-0.038755827
-0.038755827
-0.03844994
-0.038296994
-0.038296994
-0.03844994
-0.038296994
-0.037991107
-0.037991107
-0.038144052
-0.038296994
-0.038144052
-0.037991107
-0.037991107
-0.03783816
-0.03783816
-0.03768522
-0.03768522
-0.03753227
-0.03753227
-0.03768522
-0.03768522
-0.03753227
-0.037226383
-0.037073437
-0.03676755
-0.036614604
-0.036614604
-0.036614604
-0.036461663
-0.036308717
-0.036308717
-0.036461663
-0.036461663
-0.036308717
-0.03615577
-0.036308717
-0.036308717
-0.03615577
-0.03615577
-0.036461663
-0.036614604
-0.036614604
-0.036461663
-0.036308717
-0.03615577
-0.03600283
-0.035849884
-0.035849884
-0.03600283
-0.036308717
-0.036308717
-0.036308717
-0.036308717
-0.03615577
-0.03600283
-0.035849884
-0.035696935
-0.035391048
-0.03508516
-0.03508516
-0.03508516
-0.035238102
-0.03508516
-0.034932215
-0.034932215
-0.034932215
-0.034932215
-0.034779273
-0.034779273
-0.034779273
-0.034779273
-0.034626327
-0.034473382
-0.034779273
-0.034779273
-0.034626327
-0.034473382
-0.034473382
-0.034626327
-0.034473382
-0.03432044
-0.034167495
-0.034167495
-0.03432044
-0.03432044
-0.03401455
-0.033555713
-0.03340277
-0.033555713
-0.033708658
-0.033555713
-0.03340277
-0.033249825
-0.03309688
-0.03309688
-0.03309688
-0.03309688
-0.03309688
-0.03309688
-0.032943938
-0.032943938
-0.03263805
-0.03263805
-0.032485105
-0.032485105
-0.03233216
-0.032179218
-0.031873323
-0.031873323
-0.032179218
-0.032485105
-0.03263805
-0.032485105
-0.032179218
-0.03202627
-0.032179218
-0.03233216
-0.03202627
-0.031873323
-0.031873323
-0.032179218
-0.03233216
-0.03233216
-0.03233216
-0.03233216
-0.032179218
-0.03202627
-0.03202627
-0.03202627
-0.03202627
-0.032179218
-0.032179218
-0.032179218
-0.03233216
-0.032485105
-0.03233216
-0.03202627
-0.03172038
-0.03172038
-0.03172038
-0.03172038
-0.03172038
-0.03172038
-0.03172038
-0.031873323
-0.031873323
-0.031873323
-0.03202627
-0.03202627
-0.031873323
-0.03172038
-0.03172038
-0.031567436
-0.03141449
-0.03126155
-0.031108603
-0.03126155
-0.03141449
-0.03126155
-0.031108603
-0.03095566
-0.03095566
-0.03095566
-0.03095566
-0.03095566
-0.03095566
-0.03095566
-0.031108603
-0.031108603
-0.03126155
-0.031108603
-0.03095566
-0.03095566
-0.03095566
-0.030802716
-0.030496826
-0.030343883
-0.030496826
-0.03064977
-0.03064977
-0.03064977
-0.030496826
-0.030343883
-0.030343883
-0.030496826
-0.030496826
-0.030343883
-0.030190937
-0.030037992
-0.029885048
-0.029732103
-0.029579157
-0.029579157
-0.029732103
-0.029579157
-0.029120326
-0.028814437
-0.028814437
-0.02896738
-0.02896738
-0.02896738
-0.02896738
-0.028814437
-0.028814437
-0.028814437
-0.028814437
-0.028814437
-0.028508546
-0.028202659
-0.028049715
-0.028049715
-0.028049715
-0.02789677
-0.027743824
-0.02759088
-0.027743824
-0.02789677
-0.027743824
-0.02759088
-0.027284991
-0.027132047
-0.027132047
-0.026979104
-0.026826156
-0.026520269
-0.02621438
-0.02621438
-0.026520269
-0.026520269
-0.02621438
-0.025755545
-0.025602601
-0.025755545
-0.025755545
-0.025296714
-0.02483788
-0.02483788
-0.025449658
-0.025755545
-0.025602601
-0.025143769
-0.02483788
-0.02483788
-0.024990823
-0.025143769
-0.02483788
-0.02453199
-0.02453199
-0.02453199
-0.024379047
-0.023920212
-0.02346138
-0.023308435
-0.02346138
-0.02346138
-0.02346138
-0.02315549
-0.0228496
-0.022543712
-0.022390768
-0.022390768
-0.022237822
-0.022237822
-0.022237822
-0.022237822
-0.022084879
-0.021931933
-0.021931933
-0.02177899
-0.0214731
-0.021320155
-0.021167211
-0.021320155
-0.021167211
-0.020861322
-0.020555435
-0.020555435
-0.020555435
-0.020555435
-0.020555435
-0.020555435
-0.020402487
-0.0200966
-0.019943656
-0.019943656
-0.019943656
-0.019943656
-0.01979071
-0.01979071
-0.019943656
-0.019943656
-0.019637767
-0.019484822
-0.019178933
-0.019025989
-0.019025989
-0.019025989
-0.019178933
-0.019025989
-0.018873045
-0.018567156
-0.018567156
-0.0187201
-0.018873045
-0.019178933
-0.019025989
-0.018567156
-0.018108321
-0.017955378
-0.017955378
-0.017955378
-0.017955378
-0.017955378
-0.017955378
-0.017649489
-0.017496543
-0.0173436
-0.0173436
-0.017496543
-0.0173436
-0.017190654
-0.016884767
-0.016884767
-0.016884767
-0.016731823
-0.016425932
-0.016272988
-0.016425932
-0.016578875
-0.016578875
-0.016578875
-0.016272988
-0.016120045
-0.015967099
-0.015967099
-0.015967099
-0.015967099
-0.015967099
-0.015814155
-0.015661208
-0.015508265
-0.015508265
-0.015508265
-0.015355321
-0.0150494315
-0.014743543
-0.014743543
-0.014896487
-0.014896487
-0.014896487
-0.014896487
-0.014896487
-0.014743543
-0.014743543
-0.014590598
-0.0142847095
-0.0142847095
-0.0142847095
-0.0142847095
-0.014131766
-0.013672932
-0.013367043
-0.013214098
-0.0135199865
-0.013825877
-0.01397882
-0.013825877
-0.013825877
-0.013672932
-0.0135199865
-0.013367043
-0.013367043
-0.013367043
-0.013061154
-0.01260232
-0.012449375
-0.01260232
-0.012908209
-0.013061154
-0.012755265
-0.012449375
-0.012449375
-0.01260232
-0.012449375
-0.012143486
-0.011837598
-0.011684653
-0.011684653
-0.0119905425
-0.0119905425
-0.0119905425
-0.011837598
-0.011531709
-0.011378764
-0.011531709
-0.011531709
-0.011684653
-0.011378764
-0.01122582
-0.01122582
-0.01122582
-0.01122582
-0.010919931
-0.010766986
-0.010461098
-0.010461098
-0.010461098
-0.010461098
-0.010461098
-0.010461098
-0.010155208
-0.010002264
-0.009849319
-0.009849319
-0.0093904855
-0.009084597
-0.008778708
-0.008931652
-0.009237541
-0.009084597
-0.008778708
-0.008472819
-0.00816693
-0.008013985
-0.0078610405
-0.0077080964
-0.0077080964
-0.0075551523
-0.0074022072
-0.0072492626
-0.0070963185
-0.00679043
-0.0064845406
-0.0064845406
-0.0064845406
-0.0064845406
-0.0064845406
-0.006331596
-0.0061786515
-0.0061786515
-0.006025707
-0.006025707
-0.005719818
-0.0055668736
-0.0055668736
-0.0058727628
-0.0058727628
-0.0055668736
-0.0052609844
-0.00510804
-0.0052609844
-0.0054139295
-0.0052609844
-0.00510804
-0.0049550957
-0.00510804
-0.0052609844
-0.0052609844
-0.0052609844
-0.0052609844
-0.0052609844
-0.00510804
-0.0049550957
-0.00510804
-0.0052609844
-0.0054139295
-0.0054139295
-0.0054139295
-0.0052609844
-0.00510804
-0.0049550957
-0.0049550957
-0.0049550957
-0.00510804
-0.00510804
-0.0049550957
-0.004802151
-0.004802151
-0.0049550957
-0.0049550957
-0.004802151
-0.0046492065
-0.0044962624
-0.004343318
-0.004343318
-0.004343318
-0.004343318
-0.004343318
-0.004190373
-0.0040374286
-0.0037315397
-0.0035785951
-0.0035785951
-0.0035785951
-0.0035785951
-0.0034256508
-0.0032727062
-0.0032727062
-0.0031197618
-0.0029668172
-0.0026609283
-0.0028138729
-0.0028138729
-0.0025079837
-0.0023550394
-0.0022020948
-0.0023550394
-0.0025079837
-0.0025079837
-0.0022020948
-0.0018962058
-0.0017432612
-0.0017432612
-0.0018962058
-0.0018962058
-0.0017432612
-0.0015903169
-0.0015903169
-0.0014373723
-0.0012844278
-0.0012844278
-0.0012844278
-0.0011314834
-9.785388E-4
-9.785388E-4
-8.2559435E-4
-6.726498E-4
-5.1970535E-4
-5.1970535E-4
-6.726498E-4
-8.2559435E-4
-8.2559435E-4
-5.1970535E-4
-3.6676088E-4
-5.1970535E-4
-3.6676088E-4
-2.138164E-4
9.207259E-5
2.4501712E-4
9.207259E-5
-6.0871913E-5
-2.138164E-4
-2.138164E-4
-6.0871913E-5
2.4501712E-4
3.979616E-4
5.50906E-4
3.979616E-4
2.4501712E-4
9.207259E-5
9.207259E-5
9.207259E-5
2.4501712E-4
3.979616E-4
7.038506E-4
8.5679506E-4
8.5679506E-4
5.50906E-4
5.50906E-4
7.038506E-4
8.5679506E-4
8.5679506E-4
7.038506E-4
7.038506E-4
7.038506E-4
0.0010097395
0.001162684
0.0013156284
0.0013156284
0.001162684
8.5679506E-4
5.50906E-4
7.038506E-4
0.0010097395
0.001162684
0.0010097395
7.038506E-4
7.038506E-4
8.5679506E-4
0.001162684
0.0013156284
0.0013156284
0.001162684
0.0010097395
8.5679506E-4
7.038506E-4
8.5679506E-4
0.001162684
0.001162684
0.001162684
0.001162684
0.001162684
0.0010097395
8.5679506E-4
8.5679506E-4
8.5679506E-4
0.0010097395
0.0010097395
0.001162684
0.0013156284
0.0013156284
0.0013156284
0.001162684
0.0010097395
0.0010097395
0.0013156284
0.001468573
0.0013156284
0.001162684
0.001162684
0.0013156284
0.001468573
0.001468573
0.001468573
0.0013156284
0.001162684
0.0013156284
0.0017744617
0.0020803509
0.0022332952
0.0020803509
0.0017744617
0.0016215174
0.0016215174
0.0017744617
0.0017744617
0.0017744617
0.0017744617
0.0017744617
0.0019274065
0.0020803509
0.0022332952
0.0022332952
0.0022332952
0.0023862398
0.0025391844
0.0023862398
0.0023862398
0.0023862398
0.0025391844
0.0025391844
0.0025391844
0.0025391844
0.0023862398
0.0025391844
0.0026921288
0.0026921288
0.0028450734
0.002998018
0.0031509623
0.0033039069
0.0033039069
0.0031509623
0.0031509623
0.0031509623
0.0031509623
0.003456851
0.003456851
0.003456851
0.0036097956
0.0037627402
0.0037627402
0.0036097956
0.0036097956
0.0036097956
0.0039156848
0.0040686294
0.0040686294
0.0040686294
0.0039156848
0.0039156848
0.0040686294
0.004374518
0.0045274626
0.0046804072
0.0045274626
0.0045274626
0.0045274626
0.0045274626
0.0045274626
0.0045274626
0.0046804072
0.0049862964
0.005292185
0.0054451297
0.005292185
0.0049862964
0.0048333514
0.0049862964
0.005292185
0.0054451297
0.0054451297
0.005292185
0.0054451297
0.0055980743
0.0057510184
0.0055980743
0.0054451297
0.0055980743
0.005903963
0.0060569076
0.006209852
0.0060569076
0.0060569076
0.006209852
0.006209852
0.006209852
0.0063627968
0.0065157413
0.0066686855
0.00682163
0.00682163
0.00682163
0.0066686855
0.00682163
0.0069745746
0.0071275188
0.0071275188
0.0069745746
0.0071275188
0.0071275188
0.0072804634
0.007433408
0.0072804634
0.0072804634
0.0075863525
0.008045186
0.008351075
0.00819813
0.008045186
0.008045186
0.008351075
0.008504019
0.008656964
0.008504019
0.008656964
0.008809908
0.008962853
0.009268742
0.009268742
0.0091157975
0.008962853
0.0091157975
0.009268742
0.009421687
0.009268742
0.009268742
0.0091157975
0.008962853
0.0091157975
0.009421687
0.009421687
0.009268742
0.0091157975
0.0091157975
0.009268742
0.00957463
0.009727576
0.009727576
0.009727576
0.009727576
0.009727576
0.00957463
0.009421687
0.009268742
0.009268742
0.009421687
0.00957463
0.00957463
0.00957463
0.009421687
0.00957463
0.00957463
0.00957463
0.00957463
0.00957463
0.00957463
0.00957463
0.009727576
0.0098805195
0.010033464
0.01018641
0.01018641
0.010339353
0.010492298
0.010645242
0.010645242
0.010492298
0.010645242
0.010798187
0.010798187
0.010951131
0.010798187
0.010798187
0.010798187
0.010798187
0.010798187
0.010798187
0.010798187
0.010798187
0.010951131
0.010951131
0.010798187
0.010645242
0.010645242
0.010645242
0.010798187
0.010798187
0.010798187
0.010798187
0.010798187
0.010798187
0.010798187
0.010798187
0.010951131
0.011104076
0.011104076
0.010951131
0.010645242
0.010645242
0.010951131
0.011257021
0.011257021
0.010951131
0.010798187
0.010798187
0.011104076
0.011104076
0.010951131
0.010798187
0.010798187
0.010951131
0.011104076
0.011104076
0.010951131
0.011104076
0.011104076
0.011104076
0.010798187
0.010798187
0.010798187
0.011104076
0.011257021
0.011104076
0.010951131
0.010951131
0.010951131
0.010645242
0.010645242
0.010798187
0.010798187
0.010798187
0.010645242
0.010798187
0.010645242
0.010339353
0.01018641
0.010492298
0.011104076
0.011409964
0.011409964
0.011257021
0.011104076
0.011104076
0.011104076
0.010951131
0.010951131
0.011104076
0.010951131
0.010951131
0.010951131
0.010951131
0.010951131
0.010951131
0.010951131
0.010951131
0.011104076
0.011257021
0.011257021
0.011104076
0.010951131
0.010798187
0.010798187
0.010951131
0.010951131
0.011104076
0.011257021
0.011409964
0.011409964
0.011257021
0.010951131
0.011104076
0.011257021
0.011409964
0.011409964
0.011409964
0.011409964
0.011409964
0.011257021
0.011257021
0.011257021
0.011409964
0.01156291
0.01156291
0.011409964
0.011257021
0.011104076
0.011257021
0.011409964
0.011409964
0.011257021
0.011104076
0.011257021
0.011257021
0.011104076
0.010951131
0.010951131
0.011104076
0.011104076
0.010951131
0.010798187
0.010645242
0.010645242
0.010798187
0.010951131
0.010951131
0.010951131
0.010951131
0.010645242
0.010492298
0.010492298
0.010645242
0.010645242
0.01018641
0.010033464
0.01018641
0.01018641
0.01018641
0.0098805195
0.00957463
0.009727576
0.0098805195
0.009727576
0.00957463
0.009421687
0.009268742
0.0091157975
0.0091157975
0.0091157975
0.009268742
0.009268742
0.0091157975
0.008962853
0.008962853
0.008962853
0.008809908
0.008809908
0.008656964
0.008656964
0.008504019
0.008504019
0.008504019
0.008504019
0.008656964
0.008656964
0.008504019
0.00819813
0.008045186
0.008045186
0.00819813
0.00819813
0.008045186
0.007892242
0.008045186
0.00819813
0.008045186
0.007892242
0.0075863525
0.0075863525
0.0075863525
0.0075863525
0.007433408
0.007433408
0.0072804634
0.0071275188
0.0072804634
0.0071275188
0.0072804634
0.007433408
0.007433408
0.007433408
0.0071275188
0.0069745746
0.0066686855
0.0065157413
0.0063627968
0.0063627968
0.0065157413
0.00682163
0.0066686855
0.006209852
0.0055980743
0.0054451297
0.0055980743
0.0057510184
0.0057510184
0.0055980743
0.005292185
0.005292185
0.005292185
0.005292185
0.005139241
0.0049862964
0.0049862964
0.0048333514
0.0045274626
0.004374518
0.0045274626
0.0046804072
0.0045274626
0.004374518
0.004374518
0.004374518
0.0045274626
0.004374518
0.0039156848
0.0036097956
0.003456851
0.003456851
0.003456851
0.003456851
0.0033039069
0.003456851
0.003456851
0.0033039069
0.0031509623
0.002998018
0.002998018
0.0028450734
0.0028450734
0.0028450734
0.0028450734
0.0025391844
0.0023862398
0.0023862398
0.0025391844
0.0025391844
0.0022332952
0.0020803509
0.0020803509
0.0022332952
0.0020803509
0.0020803509
0.0017744617
0.0016215174
0.0016215174
0.0017744617
0.0019274065
0.0019274065
0.0016215174
0.0013156284
0.001162684
0.0010097395
0.0010097395
0.001162684
0.001162684
0.0010097395
8.5679506E-4
8.5679506E-4
8.5679506E-4
7.038506E-4
3.979616E-4
9.207259E-5
-6.0871913E-5
-2.138164E-4
-2.138164E-4
-2.138164E-4
-6.0871913E-5
9.207259E-5
-2.138164E-4
-8.2559435E-4
-0.0014373723
-0.0017432612
-0.0017432612
-0.0017432612
-0.0017432612
-0.0017432612
-0.0015903169
-0.0015903169
-0.0015903169
-0.0017432612
-0.0018962058
-0.0017432612
-0.0017432612
-0.0015903169
-0.0015903169
-0.0017432612
-0.0020491504
-0.0022020948
-0.0020491504
-0.0017432612
-0.0017432612
-0.0017432612
-0.0020491504
-0.0022020948
-0.0022020948
-0.0020491504
-0.0018962058
-0.0020491504
-0.0023550394
-0.0025079837
-0.0023550394
-0.0023550394
-0.0025079837
-0.0028138729
-0.0028138729
-0.0028138729
-0.0026609283
-0.0023550394
-0.0023550394
-0.0028138729
-0.0032727062
-0.0032727062
-0.0029668172
-0.0026609283
-0.0028138729
-0.0031197618
-0.0032727062
-0.0032727062
-0.0034256508
-0.0035785951
-0.0034256508
-0.0034256508
-0.0034256508
-0.0035785951
-0.0035785951
-0.0032727062
-0.0032727062
-0.0032727062
-0.0034256508
-0.0037315397
-0.0038844843
-0.0037315397
-0.0037315397
-0.0038844843
-0.0040374286
-0.004190373
-0.004343318
-0.0044962624
-0.004802151
-0.004802151
-0.0046492065
-0.004343318
-0.004343318
-0.0044962624
-0.0049550957
-0.00510804
-0.00510804
-0.00510804
-0.0049550957
-0.0049550957
-0.00510804
-0.00510804
-0.0052609844
-0.0054139295
-0.0055668736
-0.0055668736
-0.0054139295
-0.0052609844
-0.0054139295
-0.005719818
-0.006025707
-0.0061786515
-0.006025707
-0.0055668736
-0.0055668736
-0.0058727628
-0.0061786515
-0.006331596
-0.0061786515
-0.006331596
-0.0064845406
-0.006637485
-0.006637485
-0.006637485
-0.006637485
-0.006637485
-0.0064845406
-0.0064845406
-0.0064845406
-0.0064845406
-0.0064845406
-0.0064845406
-0.00679043
-0.0070963185
-0.0070963185
-0.00679043
-0.0064845406
-0.006637485
-0.006943374
-0.0070963185
-0.006943374
-0.006637485
-0.00679043
-0.0070963185
-0.0070963185
-0.00679043
-0.00679043
-0.006943374
-0.006943374
-0.00679043
-0.00679043
-0.006943374
-0.0070963185
-0.006943374
-0.00679043
-0.00679043
-0.0070963185
-0.0074022072
-0.0074022072
-0.0072492626
-0.006943374
-0.006943374
-0.006943374
-0.0072492626
-0.0074022072
-0.0072492626
-0.0070963185
-0.0070963185
-0.0072492626
-0.0074022072
-0.0075551523
-0.0075551523
-0.0075551523
-0.0074022072
-0.0074022072
-0.0074022072
-0.0075551523
-0.0077080964
-0.0075551523
-0.0075551523
-0.0075551523
-0.0077080964
-0.0077080964
-0.0077080964
-0.0077080964
-0.0075551523
-0.0075551523
-0.0074022072
-0.0075551523
-0.0077080964
-0.0075551523
-0.0074022072
-0.0075551523
-0.0078610405
-0.008013985
-0.008013985
-0.0078610405
-0.0077080964
-0.0077080964
-0.0077080964
-0.0077080964
-0.0078610405
-0.0078610405
-0.0078610405
-0.0077080964
-0.0077080964
-0.0078610405
-0.00816693
-0.00816693
-0.008013985
-0.008013985
-0.00816693
-0.00816693
-0.008013985
-0.008319874
-0.008778708
-0.008931652
-0.008778708
-0.0086257635
-0.008319874
-0.00816693
-0.00816693
-0.008472819
-0.008472819
-0.008472819
-0.008472819
-0.0086257635
-0.008931652
-0.009084597
-0.009084597
-0.009237541
-0.0093904855
-0.0093904855
-0.009543431
-0.009543431
-0.009543431
-0.009543431
-0.009543431
-0.010002264
-0.010308152
-0.010308152
-0.010002264
-0.010002264
-0.010308152
-0.010461098
-0.010461098
-0.010461098
-0.010461098
-0.010461098
-0.010461098
-0.010766986
-0.010919931
-0.011072875
-0.010919931
-0.011072875
-0.011072875
-0.01122582
-0.011378764
-0.011378764
-0.011531709
-0.011531709
-0.011378764
-0.011378764
-0.011378764
-0.011531709
-0.011684653
-0.011684653
-0.011684653
-0.011684653
-0.011684653
-0.011684653
-0.011837598
-0.012143486
-0.012449375
-0.01260232
-0.01260232
-0.01260232
-0.012755265
-0.013061154
-0.012908209
-0.012755265
-0.012755265
-0.012755265
-0.012755265
-0.012908209
-0.013214098
-0.0135199865
-0.013825877
-0.013672932
-0.0135199865
-0.0135199865
-0.013825877
-0.01397882
-0.013825877
-0.01397882
-0.014131766
-0.014131766
-0.01397882
-0.01397882
-0.0142847095
-0.014590598
-0.014743543
-0.014743543
-0.014743543
-0.014743543
-0.014743543
-0.014590598
-0.014437654
-0.014590598
-0.014896487
-0.0150494315
-0.0150494315
-0.015202377
-0.015355321
-0.015508265
-0.015661208
-0.015661208
-0.015355321
-0.015202377
-0.015202377
-0.015355321
-0.015661208
-0.015814155
-0.015967099
-0.015967099
-0.015967099
-0.015967099
-0.015967099
-0.016120045
-0.016120045
-0.015967099
-0.015814155
-0.015814155
-0.015967099
-0.016120045
-0.016272988
-0.016425932
-0.016425932
-0.016425932
-0.016272988
-0.016272988
-0.016425932
-0.016578875
-0.016884767
-0.01703771
-0.016884767
-0.016731823
-0.016578875
-0.016731823
-0.016884767
-0.017190654
-0.017496543
-0.017649489
-0.017496543
-0.017496543
-0.0173436
-0.017496543
-0.017649489
-0.017802434
-0.017802434
-0.017496543
-0.01703771
-0.017190654
-0.017649489
-0.018261265
-0.01841421
-0.018261265
-0.018108321
-0.018108321
-0.018261265
-0.01841421
-0.018567156
-0.0187201
-0.018567156
-0.01841421
-0.01841421
-0.0187201
-0.018873045
-0.018873045
-0.0187201
-0.018567156
-0.018567156
-0.0187201
-0.018873045
-0.018873045
-0.0187201
-0.018873045
-0.019025989
-0.019178933
-0.019178933
-0.019025989
-0.018873045
-0.018873045
-0.019025989
-0.019178933
-0.019331876
-0.019484822
-0.019484822
-0.01979071
-0.0200966
-0.020249544
-0.020249544
-0.0200966
-0.0200966
-0.020249544
-0.020555435
-0.020555435
-0.020402487
-0.020402487
-0.020249544
-0.020249544
-0.020249544
-0.020555435
-0.020708378
-0.020555435
-0.020402487
-0.020249544
-0.0200966
-0.020249544
-0.020555435
-0.020708378
-0.021014268
-0.021167211
-0.021014268
-0.020555435
-0.020249544
-0.020249544
-0.020249544
-0.020402487
-0.020708378
-0.020861322
-0.021014268
-0.020861322
-0.020708378
-0.020708378
-0.020708378
-0.020555435
-0.020402487
-0.020249544
-0.0200966
-0.0200966
-0.020249544
-0.0200966
-0.0200966
-0.0200966
-0.0200966
-0.019943656
-0.019943656
-0.019943656
-0.019943656
-0.0200966
-0.0200966
-0.0200966
-0.019943656
-0.019637767
-0.019637767
-0.01979071
-0.0200966
-0.020402487
-0.020249544
-0.0200966
-0.019943656
-0.0200966
-0.020249544
-0.0200966
-0.01979071
-0.019943656
-0.0200966
-0.020249544
-0.0200966
-0.0200966
-0.0200966
-0.020249544
-0.020249544
-0.020249544
-0.0200966
-0.019943656
-0.0200966
-0.020249544
-0.0200966
-0.01979071
-0.019484822
-0.019484822
-0.019637767
-0.01979071
-0.01979071
-0.019637767
-0.019484822
-0.019484822
-0.019484822
-0.019484822
-0.019484822
-0.019331876
-0.019178933
-0.019178933
-0.019331876
-0.019331876
-0.019331876
-0.019178933
-0.019178933
-0.019331876
-0.019331876
-0.019178933
-0.019178933
-0.019331876
-0.019484822
-0.019331876
-0.019178933
-0.019025989
-0.019025989
-0.019178933
-0.019331876
-0.019331876
-0.019331876
-0.019178933
-0.019331876
-0.019331876
-0.019331876
-0.019178933
-0.019178933
-0.019331876
-0.019484822
-0.019484822
-0.019331876
-0.019484822
-0.019484822
-0.019484822
-0.019331876
-0.019484822
-0.019637767
-0.019943656
-0.019943656
-0.01979071
-0.019637767
-0.019637767
-0.019943656
-0.0200966
-0.020249544
-0.020249544
-0.019943656
-0.019637767
-0.01979071
-0.019943656
-0.0200966
-0.0200966
-0.0200966
-0.0200966
-0.020249544
-0.020402487
-0.020402487
-0.020402487
-0.020249544
-0.020249544
-0.020402487
-0.020555435
-0.020708378
-0.020555435
-0.020555435
-0.020555435
-0.020708378
-0.020861322
-0.020861322
-0.020708378
-0.020861322
-0.021320155
-0.021626046
-0.021626046
-0.021320155
-0.0214731
-0.021931933
-0.022084879
-0.022084879
-0.021931933
-0.022237822
-0.022543712
-0.0228496
-0.0228496
-0.022696657
-0.022543712
-0.022543712
-0.022696657
-0.023002544
-0.023308435
-0.02346138
-0.023767268
-0.023920212
-0.023920212
-0.023614323
-0.023614323
-0.023767268
-0.023920212
-0.024226103
-0.024379047
-0.02453199
-0.02453199
-0.02453199
-0.02453199
-0.02453199
-0.02453199
-0.02453199
-0.02453199
-0.02483788
-0.024990823
-0.025296714
-0.025296714
-0.025143769
-0.024990823
-0.024990823
-0.025143769
-0.025143769
-0.025296714
-0.025449658
-0.025449658
-0.025602601
-0.025449658
-0.025449658
-0.025449658
-0.025602601
-0.025602601
-0.025602601
-0.025602601
-0.025602601
-0.025755545
-0.02590849
-0.025755545
-0.025602601
-0.025602601
-0.025755545
-0.025755545
-0.025755545
-0.025755545
-0.02590849
-0.02590849
-0.02590849
-0.02590849
-0.025602601
-0.025449658
-0.025602601
-0.026061436
-0.02621438
-0.02621438
-0.02621438
-0.026061436
-0.02590849
-0.025755545
-0.02590849
-0.026061436
-0.026367325
-0.026367325
-0.02621438
-0.026061436
-0.02590849
-0.02590849
-0.026061436
-0.026367325
-0.026673213
-0.026673213
-0.026520269
-0.026367325
-0.026367325
-0.026367325
-0.026367325
-0.02621438
-0.026061436
-0.02590849
-0.026061436
-0.02621438
-0.026367325
-0.026520269
-0.026367325
-0.02621438
-0.026061436
-0.026061436
-0.02590849
-0.025755545
-0.025755545
-0.02590849
-0.02590849
-0.025755545
-0.025449658
-0.025449658
-0.025602601
-0.025755545
-0.025602601
-0.025296714
-0.025143769
-0.025143769
-0.025296714
-0.025143769
-0.025143769
-0.025143769
-0.025143769
-0.025143769
-0.025143769
-0.024990823
-0.024684934
-0.02453199
-0.024379047
-0.024379047
-0.024684934
-0.024684934
-0.024684934
-0.024379047
-0.024073156
-0.023920212
-0.024073156
-0.024073156
-0.023920212
-0.023767268
-0.023614323
-0.023614323
-0.02346138
-0.023308435
-0.02346138
-0.02346138
-0.023308435
-0.023308435
-0.023308435
-0.02315549
-0.023002544
-0.02315549
-0.023308435
-0.02346138
-0.023308435
-0.023002544
-0.022696657
-0.022696657
-0.0228496
-0.0228496
-0.0228496
-0.022543712
-0.022390768
-0.022543712
-0.022543712
-0.022543712
-0.022390768
-0.022237822
-0.022084879
-0.021931933
-0.02177899
-0.021626046
-0.021626046
-0.021626046
-0.0214731
-0.0214731
-0.021320155
-0.021320155
-0.021320155
-0.0214731
-0.0214731
-0.021320155
-0.021167211
-0.020861322
-0.020861322
-0.020861322
-0.020708378
-0.020708378
-0.020555435
-0.020402487
-0.020249544
-0.020402487
-0.020555435
-0.020402487
-0.020249544
-0.019943656
-0.019943656
-0.0200966
-0.0200966
-0.020249544
-0.020249544
-0.0200966
-0.019943656
-0.01979071
-0.019637767
-0.019637767
-0.01979071
-0.01979071
-0.019484822
-0.019178933
-0.019178933
-0.019331876
-0.019484822
-0.019484822
-0.019484822
-0.019331876
-0.018873045
-0.01841421
-0.01841421
-0.0187201
-0.019025989
-0.019025989
-0.0187201
-0.01841421
-0.01841421
-0.018567156
-0.018567156
-0.01841421
-0.018261265
-0.018108321
-0.018261265
-0.018261265
-0.018261265
-0.018261265
-0.01841421
-0.018567156
-0.01841421
-0.017955378
-0.017802434
-0.017802434
-0.017802434
-0.017649489
-0.017649489
-0.017496543
-0.017496543
-0.0173436
-0.017190654
-0.01703771
-0.017190654
-0.017190654
-0.01703771
-0.01703771
-0.016884767
-0.01703771
-0.016884767
-0.016578875
-0.016272988
-0.016425932
-0.016731823
-0.016731823
-0.016578875
-0.016425932
-0.016578875
-0.016731823
-0.016731823
-0.016425932
-0.016272988
-0.016272988
-0.016272988
-0.016272988
-0.016120045
-0.015967099
-0.015967099
-0.015967099
-0.015967099
-0.015967099
-0.015661208
-0.015202377
-0.014896487
-0.015202377
-0.015661208
-0.016120045
-0.016425932
-0.016425932
-0.015814155
-0.014896487
-0.01397882
-0.013825877
-0.0142847095
-0.014743543
-0.014590598
-0.014131766
-0.013672932
-0.013214098
-0.013061154
-0.013214098
-0.013367043
-0.013672932
-0.014131766
-0.014131766
-0.013672932
-0.013214098
-0.013061154
-0.013214098
-0.013367043
-0.0135199865
-0.013672932
-0.0135199865
-0.013367043
-0.013214098
-0.013061154
-0.013214098
-0.013367043
-0.013367043
-0.013214098
-0.013214098
-0.013214098
-0.013214098
-0.013061154
-0.012908209
-0.012908209
-0.012908209
-0.012908209
-0.012908209
-0.012755265
-0.012908209
-0.013061154
-0.013214098
-0.013367043
-0.013214098
-0.012908209
-0.01260232
-0.012449375
-0.01260232
-0.012908209
-0.012908209
-0.01260232
-0.012296432
-0.012296432
-0.012296432
-0.012143486
-0.011837598
-0.011684653
-0.011684653
-0.011837598
-0.011837598
-0.011684653
-0.011531709
-0.011378764
-0.011378764
-0.011378764
-0.011378764
-0.011072875
-0.010919931
-0.010766986
-0.010766986
-0.010766986
-0.010766986
-0.010919931
-0.010919931
-0.010766986
-0.010614042
-0.010614042
-0.010461098
-0.010461098
-0.010461098
-0.010308152
-0.010155208
-0.009849319
-0.009849319
-0.009849319
-0.009849319
-0.009543431
-0.009543431
-0.009696375
-0.009696375
-0.009543431
-0.0093904855
-0.0093904855
-0.0093904855
-0.009543431
-0.0093904855
-0.009237541
-0.009237541
-0.009084597
-0.008778708
-0.0086257635
-0.0086257635
-0.008778708
-0.008931652
-0.008931652
-0.008778708
-0.0086257635
-0.00816693
-0.008013985
-0.008013985
-0.008013985
-0.0078610405
-0.0078610405
-0.0078610405
-0.0077080964
-0.0074022072
-0.0070963185
-0.0072492626
-0.0074022072
-0.0075551523
-0.0075551523
-0.0074022072
-0.0070963185
-0.006943374
-0.00679043
-0.006943374
-0.006943374
-0.006943374
-0.00679043
-0.006637485
-0.006637485
-0.006637485
-0.00679043
-0.006637485
-0.006331596
-0.006025707
-0.0061786515
-0.0061786515
-0.0061786515
-0.006025707
-0.0058727628
-0.006025707
-0.0061786515
-0.006025707
-0.0058727628
-0.0058727628
-0.006025707
-0.0058727628
-0.005719818
-0.005719818
-0.005719818
-0.0055668736
-0.0055668736
-0.0055668736
-0.0055668736
-0.0054139295
-0.0052609844
-0.00510804
-0.00510804
-0.0052609844
-0.0054139295
-0.0055668736
-0.0055668736
-0.0054139295
-0.00510804
-0.00510804
-0.00510804
-0.0052609844
-0.00510804
-0.0049550957
-0.004802151
-0.0049550957
-0.00510804
-0.00510804
-0.0049550957
-0.0049550957
-0.00510804
-0.0052609844
-0.00510804
-0.004802151
-0.0046492065
-0.0046492065
-0.0046492065
-0.0046492065
-0.0046492065
-0.004802151
-0.0046492065
-0.0044962624
-0.0044962624
-0.0046492065
-0.0046492065
-0.0046492065
-0.0044962624
-0.0044962624
-0.0046492065
-0.004802151
-0.0046492065
-0.004343318
-0.004190373
-0.004343318
-0.0046492065
-0.004802151
-0.0046492065
-0.004343318
-0.004343318
-0.004190373
-0.004190373
-0.004343318
-0.0044962624
-0.0044962624
-0.004343318
-0.004343318
-0.0044962624
-0.004802151
-0.004802151
-0.004802151
-0.0046492065
-0.0044962624
-0.0044962624
-0.0046492065
-0.004802151
-0.0049550957
-0.004802151
-0.004802151
-0.004802151
-0.0049550957
-0.0049550957
-0.0049550957
-0.004802151
-0.0049550957
-0.00510804
-0.0052609844
-0.0049550957
-0.0046492065
-0.0046492065
-0.004802151
-0.0049550957
-0.0049550957
-0.004802151
-0.0046492065
-0.0046492065
-0.0046492065
-0.0049550957
-0.0049550957
-0.0049550957
-0.00510804
-0.00510804
-0.00510804
-0.0049550957
-0.0049550957
-0.00510804
-0.0054139295
-0.0055668736
-0.0055668736
-0.0054139295
-0.0054139295
-0.0054139295
-0.0052609844
-0.00510804
-0.0049550957
-0.0049550957
-0.0052609844
-0.0054139295
-0.0052609844
-0.00510804
-0.0049550957
-0.0049550957
-0.00510804
-0.0052609844
-0.0052609844
-0.0052609844
-0.0052609844
-0.00510804
-0.0049550957
-0.004802151
-0.004802151
-0.0049550957
-0.00510804
-0.00510804
-0.00510804
-0.0052609844
-0.0052609844
-0.0052609844
-0.00510804
-0.00510804
-0.00510804
-0.00510804
-0.0049550957
-0.0049550957
-0.004802151
-0.004802151
-0.004802151
-0.0049550957
-0.0049550957
-0.0049550957
-0.00510804
-0.0052609844
-0.0052609844
-0.00510804
-0.0049550957
-0.0049550957
-0.00510804
-0.0052609844
-0.0052609844
-0.0052609844
-0.0052609844
-0.0054139295
-0.0055668736
-0.0055668736
-0.0052609844
-0.00510804
-0.00510804
-0.0052609844
-0.0052609844
-0.00510804
-0.00510804
-0.0054139295
-0.0055668736
-0.0055668736
-0.0054139295
-0.0052609844
-0.00510804
-0.0052609844
-0.0054139295
-0.0054139295
-0.0055668736
-0.0055668736
-0.0054139295
-0.0055668736
-0.005719818
-0.005719818
-0.005719818
-0.0054139295
-0.0054139295
-0.0054139295
-0.0055668736
-0.0055668736
-0.0055668736
-0.005719818
-0.0058727628
-0.005719818
-0.005719818
-0.0058727628
-0.006025707
-0.006025707
-0.005719818
-0.0055668736
-0.0055668736
-0.005719818
-0.005719818
-0.0055668736
-0.0054139295
-0.0055668736
-0.005719818
-0.005719818
-0.0055668736
-0.005719818
-0.0058727628
-0.005719818
-0.0055668736
-0.0054139295
-0.0054139295
-0.0054139295
-0.0055668736
-0.005719818
-0.0058727628
-0.005719818
-0.0055668736
-0.0055668736
-0.005719818
-0.0058727628
-0.005719818
-0.0055668736
-0.0055668736
-0.0055668736
-0.0054139295
-0.0052609844
-0.0052609844
-0.0052609844
-0.00510804
-0.0049550957
-0.0049550957
-0.0052609844
-0.0054139295
-0.0054139295
-0.0052609844
-0.0052609844
-0.00510804
-0.0049550957
-0.00510804
-0.0054139295
-0.0054139295
-0.0049550957
-0.0046492065
-0.0044962624
-0.0044962624
-0.004802151
-0.004802151
-0.0046492065
-0.004343318
-0.004343318
-0.004343318
-0.004343318
-0.004190373
-0.004190373
-0.004343318
-0.0044962624
-0.0044962624
-0.004190373
-0.0037315397
-0.0035785951
-0.0035785951
-0.0038844843
-0.0040374286
-0.0038844843
-0.0035785951
-0.0035785951
-0.0035785951
-0.0032727062
-0.0031197618
-0.0031197618
-0.0032727062
-0.0031197618
-0.0028138729
-0.0028138729
-0.0029668172
-0.0031197618
-0.0029668172
-0.0028138729
-0.0028138729
-0.0028138729
-0.0028138729
-0.0025079837
-0.0020491504
-0.0017432612
-0.0018962058
-0.0022020948
-0.0022020948
-0.0020491504
-0.0017432612
-0.0014373723
-0.0014373723
-0.0012844278
-0.0012844278
-0.0011314834
-0.0011314834
-9.785388E-4
-6.726498E-4
-5.1970535E-4
-5.1970535E-4
-6.726498E-4
-6.726498E-4
-3.6676088E-4
-6.0871913E-5
9.207259E-5
-6.0871913E-5
-6.0871913E-5
9.207259E-5
2.4501712E-4
3.979616E-4
3.979616E-4
3.979616E-4
3.979616E-4
3.979616E-4
3.979616E-4
5.50906E-4
7.038506E-4
8.5679506E-4
8.5679506E-4
8.5679506E-4
0.0010097395
0.0013156284
0.0019274065
0.0022332952
0.0020803509
0.0017744617
0.0016215174
0.0016215174
0.0020803509
0.0022332952
0.0022332952
0.0022332952
0.0022332952
0.0022332952
0.0022332952
0.0023862398
0.0026921288
0.0028450734
0.0028450734
0.0026921288
0.0028450734
0.002998018
0.0033039069
0.0033039069
0.0031509623
0.0028450734
0.002998018
0.0031509623
0.003456851
0.003456851
0.003456851
0.0036097956
0.0037627402
0.0039156848
0.0039156848
0.0040686294
0.0040686294
0.0040686294
0.0040686294
0.0040686294
0.0039156848
0.0039156848
0.0040686294
0.004221574
0.004374518
0.004374518
0.004374518
0.004374518
0.004221574
0.004221574
0.0045274626
0.0048333514
0.0049862964
0.0046804072
0.0045274626
0.0045274626
0.0048333514
0.0048333514
0.0046804072
0.0046804072
0.0046804072
0.0048333514
0.0048333514
0.0049862964
0.0049862964
0.0049862964
0.0049862964
0.005139241
0.005292185
0.0054451297
0.005139241
0.0048333514
0.0048333514
0.005139241
0.005292185
0.0054451297
0.0054451297
0.0054451297
0.005292185
0.005139241
0.0049862964
0.0048333514
0.0048333514
0.0049862964
0.005139241
0.005139241
0.005292185
0.005292185
0.005292185
0.005139241
0.005139241
0.005139241
0.0049862964
0.0048333514
0.0048333514
0.0049862964
0.0049862964
0.0049862964
0.005139241
0.0049862964
0.0049862964
0.0048333514
0.0048333514
0.0048333514
0.0046804072
0.0046804072
0.0048333514
0.0048333514
0.0045274626
0.004374518
0.004374518
0.004374518
0.004221574
0.0040686294
0.0040686294
0.0040686294
0.0040686294
0.0037627402
0.003456851
0.003456851
0.0037627402
0.0037627402
0.0036097956
0.0033039069
0.0031509623
0.0031509623
0.0031509623
0.0031509623
0.002998018
0.0028450734
0.0028450734
0.002998018
0.002998018
0.0028450734
0.0028450734
0.0026921288
0.0026921288
0.0025391844
0.0022332952
0.0019274065
0.0022332952
0.0023862398
0.0023862398
0.0020803509
0.0017744617
0.0016215174
0.0016215174
0.0017744617
0.0017744617
0.0016215174
0.0016215174
0.0016215174
0.0017744617
0.0019274065
0.0017744617
0.0013156284
0.0010097395
7.038506E-4
5.50906E-4
3.979616E-4
3.979616E-4
3.979616E-4
5.50906E-4
3.979616E-4
2.4501712E-4
9.207259E-5
9.207259E-5
9.207259E-5
-6.0871913E-5
-2.138164E-4
-2.138164E-4
-2.138164E-4
-2.138164E-4
-3.6676088E-4
-2.138164E-4
-6.0871913E-5
-2.138164E-4
-6.726498E-4
-9.785388E-4
-9.785388E-4
-6.726498E-4
-6.726498E-4
-6.726498E-4
-8.2559435E-4
-8.2559435E-4
-8.2559435E-4
-8.2559435E-4
-0.0011314834
-0.0012844278
-0.0014373723
-0.0012844278
-0.0012844278
-0.0014373723
-0.0015903169
-0.0015903169
-0.0014373723
-0.0014373723
-0.0015903169
-0.0017432612
-0.0018962058
-0.0020491504
-0.0018962058
-0.0017432612
-0.0015903169
-0.0017432612
-0.0020491504
-0.0022020948
-0.0020491504
-0.0017432612
-0.0017432612
-0.0020491504
-0.0023550394
-0.0025079837
-0.0023550394
-0.0022020948
-0.0023550394
-0.0026609283
-0.0028138729
-0.0028138729
-0.0026609283
-0.0026609283
-0.0028138729
-0.0028138729
-0.0028138729
-0.0028138729
-0.0028138729
-0.0028138729
-0.0028138729
-0.0028138729
-0.0029668172
-0.0029668172
-0.0031197618
-0.0031197618
-0.0032727062
-0.0034256508
-0.0035785951
-0.0035785951
-0.0032727062
-0.0031197618
-0.0034256508
-0.0037315397
-0.0038844843
-0.0038844843
-0.0037315397
-0.0035785951
-0.0035785951
-0.0037315397
-0.0038844843
-0.0038844843
-0.0040374286
-0.0040374286
-0.0040374286
-0.0038844843
-0.0038844843
-0.0040374286
-0.0040374286
-0.004190373
-0.004190373
-0.004343318
-0.004343318
-0.0044962624
-0.0046492065
-0.0044962624
-0.0044962624
-0.004343318
-0.004343318
-0.0044962624
-0.0046492065
-0.0046492065
-0.0044962624
-0.004343318
-0.004343318
-0.0046492065
-0.004802151
-0.004802151
-0.004802151
-0.0049550957
-0.00510804
-0.00510804
-0.004802151
-0.0049550957
-0.00510804
-0.0054139295
-0.0054139295
-0.0054139295
-0.0054139295
-0.0052609844
-0.0052609844
-0.0054139295
-0.005719818
-0.0055668736
-0.0054139295
-0.0052609844
-0.0052609844
-0.0052609844
-0.0054139295
-0.0058727628
-0.006025707
-0.005719818
-0.0055668736
-0.0055668736
-0.0058727628
-0.0058727628
-0.0055668736
-0.0054139295
-0.0054139295
-0.005719818
-0.0058727628
-0.0058727628
-0.0055668736
-0.0055668736
-0.005719818
-0.0058727628
-0.0058727628
-0.005719818
-0.005719818
-0.0058727628
-0.006025707
-0.0061786515
-0.0061786515
-0.006025707
-0.0058727628
-0.005719818
-0.0055668736
-0.005719818
-0.0058727628
-0.006025707
-0.006025707
-0.0058727628
-0.005719818
-0.005719818
-0.006025707
-0.006025707
-0.0058727628
-0.005719818
-0.0058727628
-0.006025707
-0.006025707
-0.0061786515
-0.0061786515
-0.006025707
-0.005719818
-0.0054139295
-0.0055668736
-0.005719818
-0.0058727628
-0.0058727628
-0.005719818
-0.005719818
-0.005719818
-0.0058727628
-0.006025707
-0.006025707
-0.006025707
-0.006025707
-0.006025707
-0.006025707
-0.0058727628
-0.0058727628
-0.0058727628
-0.0058727628
-0.0058727628
-0.0058727628
-0.006025707
-0.006025707
-0.006025707
-0.0058727628
-0.0058727628
-0.0061786515
-0.0061786515
-0.006025707
-0.0061786515
-0.006331596
-0.0064845406
-0.006331596
-0.006331596
-0.006025707
-0.0058727628
-0.0058727628
-0.006025707
-0.0061786515
-0.0061786515
-0.006025707
-0.0061786515
-0.006331596
-0.006331596
-0.0061786515
-0.0058727628
-0.0058727628
-0.0061786515
-0.0064845406
-0.0064845406
-0.006331596
-0.006331596
-0.006331596
-0.006331596
-0.006331596
-0.006331596
-0.006331596
-0.006331596
-0.006331596
-0.006331596
-0.0061786515
-0.0058727628
-0.006025707
-0.0061786515
-0.006637485
-0.00679043
-0.00679043
-0.006637485
-0.0064845406
-0.0064845406
-0.006331596
-0.0061786515
-0.0061786515
-0.006331596
-0.0064845406
-0.0064845406
-0.006331596
-0.006331596
-0.0061786515
-0.006331596
-0.006331596
-0.0064845406
-0.006637485
-0.0064845406
-0.0064845406
-0.0064845406
-0.006637485
-0.006637485
-0.00679043
-0.00679043
-0.006637485
-0.006637485
-0.00679043
-0.00679043
-0.006637485
-0.006637485
-0.00679043
-0.00679043
-0.00679043
-0.006637485
-0.006637485
-0.00679043
-0.006943374
-0.006943374
-0.00679043
-0.006637485
-0.0064845406
-0.0064845406
-0.0064845406
-0.006637485
-0.006637485
-0.006637485
-0.006637485
-0.00679043
-0.006637485
-0.0064845406
-0.006331596
-0.006331596
-0.006331596
-0.006637485
-0.006637485
-0.006637485
-0.006331596
-0.006331596
-0.006637485
-0.00679043
-0.00679043
-0.006637485
-0.006637485
-0.006637485
-0.006637485
-0.0064845406
-0.0064845406
-0.006331596
-0.006331596
-0.0064845406
-0.006637485
-0.006943374
-0.006943374
-0.00679043
-0.006637485
-0.006637485
-0.006637485
-0.00679043
-0.006943374
-0.006943374
-0.00679043
-0.00679043
-0.00679043
-0.00679043
-0.006943374
-0.006943374
-0.006943374
-0.006943374
-0.00679043
-0.00679043
-0.006637485
-0.006637485
-0.006637485
-0.006637485
-0.00679043
-0.006637485
-0.006637485
-0.006637485
-0.00679043
-0.00679043
-0.00679043
-0.006943374
-0.0070963185
-0.0072492626
-0.0070963185
-0.0070963185
-0.00679043
-0.006637485
-0.006637485
-0.00679043
-0.006943374
-0.006943374
-0.0070963185
-0.0072492626
-0.0070963185
-0.00679043
-0.006637485
-0.006943374
-0.0070963185
-0.0070963185
-0.006943374
-0.006637485
-0.006637485
-0.00679043
-0.006943374
-0.0070963185
-0.006943374
-0.00679043
-0.0064845406
-0.0064845406
-0.006637485
-0.006943374
-0.0070963185
-0.0070963185
-0.0072492626
-0.0074022072
-0.0072492626
-0.006943374
-0.006637485
-0.0064845406
-0.006637485
-0.006943374
-0.00679043
-0.006637485
-0.00679043
-0.0070963185
-0.0072492626
-0.0070963185
-0.006943374
-0.00679043
-0.00679043
-0.006637485
-0.0064845406
-0.006637485
-0.00679043
-0.00679043
-0.00679043
-0.00679043
-0.006943374
-0.00679043
-0.006637485
-0.00679043
-0.006943374
-0.006943374
-0.00679043
-0.006637485
-0.00679043
-0.00679043
-0.0064845406
-0.0061786515
-0.0061786515
-0.006331596
-0.0064845406
-0.0064845406
-0.00679043
-0.006943374
-0.0070963185
-0.0070963185
-0.006943374
-0.00679043
-0.0064845406
-0.006331596
-0.0064845406
-0.006637485
-0.006637485
-0.006637485
-0.0064845406
-0.006637485
-0.00679043
-0.006637485
-0.0064845406
-0.0064845406
-0.006637485
-0.00679043
-0.006943374
-0.006943374
-0.00679043
-0.006637485
-0.00679043
-0.006943374
-0.00679043
-0.00679043
-0.006637485
-0.00679043
-0.00679043
-0.006943374
-0.006943374
-0.006943374
-0.0070963185
-0.0072492626
-0.0074022072
-0.0074022072
-0.0072492626
-0.006943374
-0.00679043
-0.00679043
-0.006943374
-0.0070963185
-0.0070963185
-0.0072492626
-0.0074022072
-0.0075551523
-0.0074022072
-0.0072492626
-0.0070963185
-0.0072492626
-0.0074022072
-0.0077080964
-0.0078610405
-0.0077080964
-0.0075551523
-0.0072492626
-0.0070963185
-0.0072492626
-0.0075551523
-0.0075551523
-0.0074022072
-0.0072492626
-0.0072492626
-0.0074022072
-0.0074022072
-0.0075551523
-0.0075551523
-0.0075551523
-0.0075551523
-0.0074022072
-0.0074022072
-0.0074022072
-0.0075551523
-0.0075551523
-0.0077080964
-0.008013985
-0.00816693
-0.008013985
-0.0078610405
-0.0075551523
-0.0074022072
-0.0075551523
-0.0078610405
-0.008319874
-0.008472819
-0.008319874
-0.0078610405
-0.0077080964
-0.0075551523
-0.0078610405
-0.008319874
-0.0086257635
-0.0086257635
-0.0086257635
-0.0086257635
-0.0086257635
-0.008472819
-0.008472819
-0.008472819
-0.0086257635
-0.0086257635
-0.008778708
-0.008931652
-0.008931652
-0.008931652
-0.008778708
-0.008931652
-0.008931652
-0.009084597
-0.009084597
-0.009237541
-0.009543431
-0.009696375
-0.009696375
-0.009543431
-0.009543431
-0.009696375
-0.009543431
-0.0093904855
-0.009543431
-0.009696375
-0.009849319
-0.009696375
-0.009543431
-0.009543431
-0.009696375
-0.010155208
-0.010461098
-0.010308152
-0.010002264
-0.010002264
-0.010155208
-0.010308152
-0.010308152
-0.010155208
-0.010155208
-0.010308152
-0.010308152
-0.010461098
-0.010461098
-0.010614042
-0.010766986
-0.010766986
-0.010461098
-0.010461098
-0.010766986
-0.010919931
-0.010919931
-0.010919931
-0.010919931
-0.010766986
-0.010919931
-0.010919931
-0.010919931
-0.011072875
-0.01122582
-0.01122582
-0.01122582
-0.011378764
-0.011531709
-0.011531709
-0.011684653
-0.0119905425
-0.012143486
-0.012143486
-0.012296432
-0.012296432
-0.012296432
-0.012296432
-0.012449375
-0.01260232
-0.012908209
-0.012908209
-0.012755265
-0.012449375
-0.012449375
-0.01260232
-0.013061154
-0.013214098
-0.013214098
-0.012908209
-0.012755265
-0.012908209
-0.012908209
-0.012908209
-0.012755265
-0.012908209
-0.013061154
-0.013214098
-0.013214098
-0.013214098
-0.013214098
-0.013367043
-0.013367043
-0.013214098
-0.013367043
-0.013672932
-0.01397882
-0.01397882
-0.013825877
-0.0135199865
-0.0135199865
-0.013672932
-0.013825877
-0.01397882
-0.014131766
-0.014131766
-0.01397882
-0.014131766
-0.0142847095
-0.014437654
-0.014590598
-0.014437654
-0.014437654
-0.014437654
-0.014743543
-0.014743543
-0.014437654
-0.014437654
-0.014590598
-0.014896487
-0.0150494315
-0.0150494315
-0.014896487
-0.0150494315
-0.015202377
-0.015355321
-0.015508265
-0.015355321
-0.0150494315
-0.014743543
-0.014743543
-0.015202377
-0.015508265
-0.015661208
-0.015661208
-0.015661208
-0.015814155
-0.015814155
-0.015814155
-0.015814155
-0.015967099
-0.015814155
-0.015661208
-0.015508265
-0.015661208
-0.015814155
-0.015967099
-0.015967099
-0.015814155
-0.015814155
-0.015814155
-0.015814155
-0.015814155
-0.016120045
-0.016120045
-0.016120045
-0.015967099
-0.016272988
-0.016425932
-0.016425932
-0.016120045
-0.016120045
-0.016272988
-0.016272988
-0.016272988
-0.016425932
-0.016425932
-0.016425932
-0.016425932
-0.016884767
-0.017190654
-0.017190654
-0.01703771
-0.016731823
-0.016578875
-0.016578875
-0.016731823
-0.016884767
-0.016731823
-0.016578875
-0.016731823
-0.01703771
-0.017190654
-0.017190654
-0.017190654
-0.017190654
-0.017190654
-0.01703771
-0.017190654
-0.0173436
-0.017496543
-0.017496543
-0.0173436
-0.0173436
-0.017496543
-0.017649489
-0.017496543
-0.0173436
-0.017496543
-0.017649489
-0.017802434
-0.017649489
-0.0173436
-0.0173436
-0.017496543
-0.017649489
-0.017802434
-0.017802434
-0.017802434
-0.017802434
-0.017649489
-0.017649489
-0.017649489
-0.017649489
-0.017496543
-0.017496543
-0.017649489
-0.017649489
-0.017649489
-0.017802434
-0.017955378
-0.017955378
-0.017955378
-0.017955378
-0.018108321
-0.018261265
-0.018261265
-0.018261265
-0.018108321
-0.017955378
-0.017955378
-0.018261265
-0.018567156
-0.018567156
-0.01841421
-0.018261265
-0.017955378
-0.017955378
-0.017955378
-0.018261265
-0.01841421
-0.018567156
-0.01841421
-0.018108321
-0.017955378
-0.018108321
-0.018261265
-0.018261265
-0.018261265
-0.018261265
-0.018108321
-0.018108321
-0.018108321
-0.018108321
-0.018261265
-0.01841421
-0.01841421
-0.018261265
-0.01841421
-0.018567156
-0.018567156
-0.01841421
-0.018261265
-0.018261265
-0.01841421
-0.0187201
-0.0187201
-0.0187201
-0.0187201
-0.0187201
-0.018873045
-0.018873045
-0.018873045
-0.018873045
-0.018873045
-0.018873045
-0.019025989
-0.018873045
-0.0187201
-0.01841421
-0.01841421
-0.0187201
-0.018873045
-0.019025989
-0.019025989
-0.019025989
-0.018873045
-0.0187201
-0.0187201
-0.018873045
-0.019178933
-0.019484822
-0.019484822
-0.019331876
-0.019178933
-0.019025989
-0.019025989
-0.019178933
-0.019178933
-0.019178933
-0.019178933
-0.019178933
-0.019178933
-0.019178933
-0.019178933
-0.019331876
-0.019484822
-0.019484822
-0.019637767
-0.01979071
-0.01979071
-0.019637767
-0.01979071
-0.019943656
-0.019943656
-0.01979071
-0.019637767
-0.01979071
-0.019943656
-0.0200966
-0.020249544
-0.0200966
-0.019943656
-0.0200966
-0.020402487
-0.020555435
-0.020555435
-0.020555435
-0.020555435
-0.020555435
-0.020555435
-0.020555435
-0.020402487
-0.020249544
-0.020402487
-0.020555435
-0.020555435
-0.020402487
-0.020249544
-0.020249544
-0.020555435
-0.020861322
-0.021167211
-0.021167211
-0.021014268
-0.020861322
-0.020861322
-0.020861322
-0.020708378
-0.020708378
-0.020708378
-0.021014268
-0.021167211
-0.021167211
-0.021167211
-0.021320155
-0.021320155
-0.021167211
-0.021167211
-0.0214731
-0.02177899
-0.02177899
-0.0214731
-0.021320155
-0.021320155
-0.021626046
-0.021931933
-0.021931933
-0.02177899
-0.021626046
-0.02177899
-0.021626046
-0.021626046
-0.021626046
-0.02177899
-0.021931933
-0.022084879
-0.022084879
-0.02177899
-0.02177899
-0.02177899
-0.021931933
-0.021931933
-0.02177899
-0.02177899
-0.02177899
-0.02177899
-0.021931933
-0.022084879
-0.022237822
-0.022237822
-0.022084879
-0.02177899
-0.02177899
-0.02177899
-0.022084879
-0.022237822
-0.022237822
-0.022237822
-0.022084879
-0.022084879
-0.022084879
-0.022084879
-0.022084879
-0.021931933
-0.02177899
-0.021931933
-0.022084879
-0.022237822
-0.022237822
-0.021931933
-0.021931933
-0.022084879
-0.022084879
-0.022084879
-0.021931933
-0.021931933
-0.02177899
-0.02177899
-0.021626046
-0.02177899
-0.02177899
-0.02177899
-0.02177899
-0.021626046
-0.021626046
-0.02177899
-0.022084879
-0.022237822
-0.022237822
-0.022084879
-0.021931933
-0.02177899
-0.021931933
-0.022084879
-0.021931933
-0.021626046
-0.021626046
-0.021626046
-0.02177899
-0.022084879
-0.022237822
-0.022390768
-0.022543712
-0.022543712
-0.022237822
-0.022084879
-0.021931933
-0.022237822
-0.022390768
-0.022390768
-0.022237822
-0.022084879
-0.022084879
-0.022237822
-0.022237822
-0.022237822
-0.022084879
-0.022084879
-0.022084879
-0.022237822
-0.022390768
-0.022237822
-0.022237822
-0.022084879
-0.022084879
-0.022237822
-0.022390768
-0.022390768
-0.022390768
-0.022237822
-0.022084879
-0.022237822
-0.022390768
-0.022390768
-0.022390768
-0.022390768
-0.022543712
-0.022696657
-0.022696657
-0.022696657
-0.022390768
-0.022390768
-0.022390768
-0.022543712
-0.022696657
-0.0228496
-0.022543712
-0.022237822
-0.022237822
-0.022390768
-0.022390768
-0.022237822
-0.022237822
-0.022390768
-0.022696657
-0.022543712
-0.022543712
-0.022696657
-0.023002544
-0.02315549
-0.02315549
-0.023002544
-0.023002544
-0.023002544
-0.023002544
-0.023002544
-0.023002544
-0.0228496
-0.0228496
-0.0228496
-0.023002544
-0.023002544
-0.023002544
-0.0228496
-0.023002544
-0.023002544
-0.02315549
-0.02315549
-0.02315549
-0.02315549
-0.02315549
-0.023002544
-0.023002544
-0.02315549
-0.023308435
-0.02346138
-0.02346138
-0.023308435
-0.02315549
-0.02315549
-0.02315549
-0.02315549
-0.023308435
-0.02346138
-0.023614323
-0.023614323
-0.02346138
-0.023308435
-0.023308435
-0.023767268
-0.023920212
-0.023920212
-0.023614323
-0.023614323
-0.023767268
-0.023767268
-0.02346138
-0.02315549
-0.02315549
-0.02346138
-0.023614323
-0.023767268
-0.023767268
-0.023614323
-0.02346138
-0.023767268
-0.024073156
-0.024226103
-0.024073156
-0.023767268
-0.023614323
-0.023767268
-0.023920212
-0.023767268
-0.023614323
-0.023614323
-0.023920212
-0.024073156
-0.024073156
-0.023920212
-0.023920212
-0.024073156
-0.024073156
-0.024073156
-0.024073156
-0.024226103
-0.024226103
-0.024073156
-0.023920212
-0.023767268
-0.024073156
-0.024226103
-0.024379047
-0.024379047
-0.024073156
-0.024073156
-0.024226103
-0.024226103
-0.024073156
-0.023920212
-0.024073156
-0.024379047
-0.024379047
-0.024379047
-0.024226103
-0.024379047
-0.02453199
-0.02453199
-0.024379047
-0.024073156
-0.024226103
-0.02453199
-0.02483788
-0.024684934
-0.02453199
-0.024379047
-0.024379047
-0.02453199
-0.024684934
-0.024684934
-0.02453199
-0.024379047
-0.02453199
-0.024684934
-0.02483788
-0.02483788
-0.02483788
-0.02483788
-0.024684934
-0.024684934
-0.02453199
-0.024684934
-0.02483788
-0.024990823
-0.02483788
-0.024684934
-0.024684934
-0.024684934
-0.02453199
-0.02453199
-0.02453199
-0.024684934
-0.02483788
-0.024684934
-0.02453199
-0.024684934
-0.02483788
-0.024990823
-0.024990823
-0.02483788
-0.024684934
-0.02453199
-0.02453199
-0.024684934
-0.02483788
-0.02483788
-0.024684934
-0.024684934
-0.02453199
-0.02453199
-0.024684934
-0.02483788
-0.02483788
-0.024684934
-0.024684934
-0.024684934
-0.02483788
-0.024684934
-0.02453199
-0.024379047
-0.024226103
-0.024226103
-0.024226103
-0.024226103
-0.02453199
-0.02453199
-0.024379047
-0.024226103
-0.024073156
-0.024226103
-0.02453199
-0.02453199
-0.024379047
-0.024073156
-0.023920212
-0.023920212
-0.024073156
-0.024226103
-0.024073156
-0.024073156
-0.023767268
-0.023614323
-0.023767268
-0.023920212
-0.024073156
-0.024226103
-0.023920212
-0.023767268
-0.023767268
-0.023920212
-0.023920212
-0.023920212
-0.023614323
-0.023614323
-0.023767268
-0.023614323
-0.023308435
-0.023002544
-0.02315549
-0.023308435
-0.023308435
-0.023308435
-0.023308435
-0.023308435
-0.023308435
-0.023308435
-0.023308435
-0.02315549
-0.023002544
-0.023002544
-0.023002544
-0.02315549
-0.02315549
-0.02315549
-0.023002544
-0.0228496
-0.022696657
-0.0228496
-0.0228496
-0.0228496
-0.0228496
-0.022696657
-0.022543712
-0.022390768
-0.022390768
-0.022696657
-0.023002544
-0.0228496
-0.022390768
-0.022084879
-0.021931933
-0.022084879
-0.022237822
-0.022237822
-0.022237822
-0.022084879
-0.02177899
-0.021931933
-0.021931933
-0.021931933
-0.021931933
-0.02177899
-0.02177899
-0.02177899
-0.021626046
-0.021320155
-0.021167211
-0.021320155
-0.021320155
-0.0214731
-0.021320155
-0.021014268
-0.021014268
-0.021014268
-0.021014268
-0.020861322
-0.020708378
-0.020708378
-0.020708378
-0.020708378
-0.020861322
-0.020708378
-0.020708378
-0.020708378
-0.020708378
-0.020708378
-0.020708378
-0.020555435
-0.020555435
-0.020402487
-0.020249544
-0.019943656
-0.019943656
-0.0200966
-0.020402487
-0.020402487
-0.0200966
-0.019943656
-0.01979071
-0.01979071
-0.019943656
-0.019943656
-0.01979071
-0.019637767
-0.019484822
-0.019484822
-0.019637767
-0.019637767
-0.01979071
-0.01979071
-0.019484822
-0.019025989
-0.018873045
-0.019025989
-0.019331876
-0.019331876
-0.019178933
-0.018873045
-0.019025989
-0.019331876
-0.019484822
-0.019331876
-0.018873045
-0.018567156
-0.0187201
-0.019025989
-0.019025989
-0.0187201
-0.01841421
-0.018567156
-0.0187201
-0.018873045
-0.018873045
-0.0187201
-0.01841421
-0.018108321
-0.017955378
-0.018108321
-0.018261265
-0.01841421
-0.01841421
-0.01841421
-0.01841421
-0.01841421
-0.018261265
-0.018108321
-0.018108321
-0.018108321
-0.018108321
-0.018108321
-0.018261265
-0.018108321
-0.017955378
-0.017802434
-0.017802434
-0.017955378
-0.017955378
-0.017955378
-0.017802434
-0.017955378
-0.017955378
-0.017955378
-0.017955378
-0.017955378
-0.017955378
-0.018108321
-0.017955378
-0.017955378
-0.017802434
-0.017649489
-0.017649489
-0.017649489
-0.017802434
-0.017955378
-0.017955378
-0.017649489
-0.017496543
-0.0173436
-0.017496543
-0.017649489
-0.017802434
-0.017802434
-0.017802434
-0.017802434
-0.017955378
-0.017802434
-0.017649489
-0.017496543
-0.017496543
-0.0173436
-0.017190654
-0.017190654
-0.017190654
-0.017496543
-0.017496543
-0.017496543
-0.0173436
-0.017496543
-0.017496543
-0.017496543
-0.0173436
-0.01703771
-0.01703771
-0.017190654
-0.0173436
-0.017190654
-0.01703771
-0.016884767
-0.016884767
-0.01703771
-0.01703771
-0.016884767
-0.016884767
-0.016884767
-0.016884767
-0.016884767
-0.016884767
-0.016731823
-0.016731823
-0.016884767
-0.016884767
-0.016731823
-0.016578875
-0.016731823
-0.016884767
-0.01703771
-0.01703771
-0.016884767
-0.016884767
-0.016884767
-0.016884767
-0.01703771
-0.01703771
-0.016884767
-0.016884767
-0.016884767
-0.016884767
-0.01703771
-0.017190654
-0.0173436
-0.0173436
-0.0173436
-0.017190654
-0.01703771
-0.016884767
-0.016731823
-0.016731823
-0.016884767
-0.017190654
-0.017190654
-0.01703771
-0.016884767
-0.016884767
-0.01703771
-0.016884767
-0.016731823
-0.016731823
-0.016884767
-0.0173436
-0.017496543
-0.0173436
-0.01703771
-0.01703771
-0.0173436
-0.017649489
-0.017496543
-0.017190654
-0.01703771
-0.01703771
-0.017190654
-0.017190654
-0.017190654
-0.017190654
-0.017190654
-0.0173436
-0.017496543
-0.017496543
-0.0173436
-0.01703771
-0.017190654
-0.0173436
-0.017496543
-0.017649489
-0.017496543
-0.0173436
-0.017190654
-0.017190654
-0.017190654
-0.0173436
-0.017496543
-0.017649489
-0.017955378
-0.017955378
-0.017802434
-0.017649489
-0.017802434
-0.018261265
-0.01841421
-0.018108321
-0.017955378
-0.017649489
-0.017649489
-0.017802434
-0.017955378
-0.017802434
-0.017802434
-0.017955378
-0.018261265
-0.01841421
-0.018108321
-0.017802434
-0.017802434
-0.017802434
-0.017802434
-0.017649489
-0.017649489
-0.017649489
-0.017955378
-0.017955378
-0.017955378
-0.017955378
-0.018108321
-0.018261265
-0.018108321
-0.017955378
-0.018108321
-0.018567156
-0.018567156
-0.018261265
-0.018108321
-0.018261265
-0.018261265
-0.018261265
-0.01841421
-0.018567156
-0.018567156
-0.01841421
-0.018261265
-0.01841421
-0.0187201
-0.018873045
-0.019025989
-0.019025989
-0.018873045
-0.0187201
-0.018567156
-0.018567156
-0.0187201
-0.0187201
-0.018567156
-0.018567156
-0.0187201
-0.018873045
-0.018873045
-0.0187201
-0.018567156
-0.018567156
-0.018567156
-0.018567156
-0.0187201
-0.018873045
-0.018873045
-0.0187201
-0.0187201
-0.018567156
-0.0187201
-0.0187201
-0.018873045
-0.019025989
-0.019178933
-0.019025989
-0.0187201
-0.01841421
-0.018261265
-0.018567156
-0.0187201
-0.018873045
-0.0187201
-0.018567156
-0.01841421
-0.018567156
-0.0187201
-0.018873045
-0.018873045
-0.0187201
-0.018567156
-0.018567156
-0.0187201
-0.018873045
-0.018873045
-0.019025989
-0.019025989
-0.019178933
-0.019178933
-0.018873045
-0.018567156
-0.01841421
-0.018567156
-0.0187201
-0.018873045
-0.018567156
-0.018567156
-0.018873045
-0.019025989
-0.0187201
-0.01841421
-0.018261265
-0.01841421
-0.018567156
-0.0187201
-0.0187201
-0.0187201
-0.0187201
-0.0187201
-0.018873045
-0.018873045
-0.018873045
-0.0187201
-0.01841421
-0.01841421
-0.01841421
-0.018567156
-0.018873045
-0.0187201
-0.018567156
-0.01841421
-0.01841421
-0.01841421
-0.018261265
-0.018261265
-0.018261265
-0.018261265
-0.01841421
-0.01841421
-0.01841421
-0.01841421
-0.01841421
-0.01841421
-0.01841421
-0.01841421
-0.018261265
-0.018108321
-0.018261265
-0.01841421
-0.01841421
-0.018261265
-0.018261265
-0.018261265
-0.018261265
-0.018261265
-0.018261265
-0.018108321
-0.017955378
-0.017955378
-0.017802434
-0.017802434
-0.017802434
-0.017955378
-0.017955378
-0.017955378
-0.017955378
-0.017955378
-0.017802434
-0.017649489
-0.017496543
-0.017496543
-0.017649489
-0.017802434
-0.017802434
-0.017649489
-0.017496543
-0.017496543
-0.017496543
-0.017649489
-0.017649489
-0.017496543
-0.017496543
-0.0173436
-0.0173436
-0.017190654
-0.017190654
-0.0173436
-0.017649489
-0.017802434
-0.017802434
-0.017496543
-0.017190654
-0.01703771
-0.01703771
-0.0173436
-0.017496543
-0.017496543
-0.0173436
-0.01703771
-0.017190654
-0.017496543
-0.017649489
-0.017649489
-0.017649489
-0.017496543
-0.017190654
-0.01703771
-0.01703771
-0.016884767
-0.016884767
-0.016884767
-0.01703771
-0.016884767
-0.016731823
-0.016731823
-0.01703771
-0.0173436
-0.0173436
-0.01703771
-0.016731823
-0.016731823
-0.01703771
-0.01703771
-0.01703771
-0.01703771
-0.01703771
-0.01703771
-0.01703771
-0.017190654
-0.017190654
-0.017190654
-0.01703771
-0.016884767
-0.016884767
-0.016884767
-0.01703771
-0.017190654
-0.017190654
-0.017190654
-0.0173436
-0.0173436
-0.0173436
-0.01703771
-0.016884767
-0.016884767
-0.016731823
-0.016578875
-0.016884767
-0.017190654
-0.017496543
-0.0173436
-0.017190654
-0.01703771
-0.016884767
-0.016884767
-0.01703771
-0.017190654
-0.017190654
-0.0173436
-0.0173436
-0.0173436
-0.01703771
-0.01703771
-0.017190654
-0.017190654
-0.017190654
-0.01703771
-0.01703771
-0.017190654
-0.0173436
-0.017496543
-0.017496543
-0.0173436
-0.0173436
-0.017496543
-0.017496543
-0.017496543
-0.0173436
-0.017496543
-0.017496543
-0.017496543
-0.0173436
-0.0173436
-0.017190654
-0.017190654
-0.0173436
-0.017496543
-0.017496543
-0.017496543
-0.0173436
-0.017190654
-0.01703771
-0.0173436
-0.017496543
-0.017496543
-0.0173436
-0.017190654
-0.01703771
-0.01703771
-0.017190654
-0.017190654
-0.01703771
-0.017190654
-0.0173436
-0.017496543
-0.017496543
-0.0173436
-0.017496543
-0.017649489
-0.017649489
-0.017802434
-0.017649489
-0.017496543
-0.0173436
-0.017190654
-0.017190654
-0.017496543
-0.017649489
-0.017649489
-0.017649489
-0.017496543
-0.0173436
-0.0173436
-0.0173436
-0.017190654
-0.0173436
-0.0173436
-0.017496543
-0.017649489
-0.017802434
-0.017802434
-0.017496543
-0.0173436
-0.017190654
-0.0173436
-0.017649489
-0.017649489
-0.017496543
-0.0173436
-0.0173436
-0.017496543
-0.0173436
-0.017190654
-0.017190654
-0.0173436
-0.017496543
-0.0173436
-0.017190654
-0.017190654
-0.0173436
-0.017496543
-0.017649489
-0.017649489
-0.017802434
-0.017802434
-0.017649489
-0.017649489
-0.017649489
-0.017496543
-0.0173436
-0.0173436
-0.017496543
-0.017496543
-0.017496543
-0.017496543
-0.017802434
-0.017955378
-0.017802434
-0.017649489
-0.017496543
-0.017649489
-0.017955378
-0.017802434
-0.017649489
-0.0173436
-0.0173436
-0.017649489
-0.017802434
-0.017955378
-0.017802434
-0.017649489
-0.017649489
-0.017955378
-0.018108321
-0.017955378
-0.017649489
-0.017496543
-0.017496543
-0.017496543
-0.017649489
-0.017649489
-0.017649489
-0.017802434
-0.017955378
-0.017802434
-0.017649489
-0.017649489
-0.017649489
-0.017649489
-0.017649489
-0.017649489
-0.017496543
-0.017496543
-0.0173436
-0.017190654
-0.0173436
-0.017496543
-0.017649489
-0.017649489
-0.017649489
-0.017802434
-0.017649489
-0.017496543
-0.017496543
-0.0173436
-0.017649489
-0.017955378
-0.018108321
-0.017802434
-0.017496543
-0.0173436
-0.017649489
-0.017802434
-0.017955378
-0.017649489
-0.017496543
-0.017496543
-0.017496543
-0.017649489
-0.017802434
-0.017955378
-0.017802434
-0.017802434
-0.017802434
-0.017649489
-0.0173436
-0.0173436
-0.017496543
-0.017802434
-0.018108321
-0.017955378
-0.017649489
-0.017496543
-0.017496543
-0.017802434
-0.017802434
-0.017649489
-0.017496543
-0.017649489
-0.017649489
-0.017649489
-0.017649489
-0.017496543
-0.017649489
-0.017802434
-0.017802434
-0.017802434
-0.017802434
-0.017802434
-0.017802434
-0.017802434
-0.017955378
-0.018108321
-0.017955378
-0.017802434
-0.017802434
-0.017802434
-0.017802434
-0.017802434
-0.017955378
-0.017955378
-0.017955378
-0.017649489
-0.0173436
-0.0173436
-0.017649489
-0.017955378
-0.018108321
-0.018108321
-0.017955378
-0.017955378
-0.017955378
-0.017955378
-0.017802434
-0.017649489
-0.017496543
-0.017802434
-0.017955378
-0.017955378
-0.017802434
-0.017955378
-0.018108321
-0.018108321
-0.017955378
-0.017802434
-0.017802434
-0.017802434
-0.017955378
-0.017955378
-0.017955378
-0.017955378
-0.018108321
-0.018261265
-0.018108321
-0.017955378
-0.017649489
-0.017496543
-0.017649489
-0.017802434
-0.017955378
-0.017955378
-0.018108321
-0.018261265
-0.018261265
-0.018261265
-0.018261265
-0.01841421
-0.018567156
-0.01841421
-0.018108321
-0.017955378
-0.018261265
-0.018567156
-0.018567156
-0.01841421
-0.01841421
-0.018567156
-0.018567156
-0.01841421
-0.018567156
-0.018873045
-0.018873045
-0.0187201
-0.018261265
-0.018261265
-0.01841421
-0.0187201
-0.0187201
-0.018873045
-0.018873045
-0.0187201
-0.018567156
-0.018567156
-0.018567156
-0.018873045
-0.019178933
-0.019331876
-0.019025989
-0.018567156
-0.018261265
-0.018261265
-0.018567156
-0.019025989
-0.019331876
-0.019178933
-0.018873045
-0.018567156
-0.018567156
-0.0187201
-0.0187201
-0.018567156
-0.018567156
-0.018567156
-0.0187201
-0.018873045
-0.019178933
-0.019331876
-0.019331876
-0.018873045
-0.018567156
-0.018567156
-0.018873045
-0.019025989
-0.019025989
-0.019025989
-0.019025989
-0.019331876
-0.019331876
-0.019178933
-0.018873045
-0.0187201
-0.0187201
-0.018873045
-0.019025989
-0.019025989
-0.019178933
-0.019178933
-0.018873045
-0.018873045
-0.018873045
-0.019178933
-0.019178933
-0.018873045
-0.0187201
-0.0187201
-0.019025989
-0.019178933
-0.019178933
-0.019025989
-0.018873045
-0.018873045
-0.018873045
-0.019178933
-0.019331876
-0.019178933
-0.019025989
-0.019025989
-0.019331876
-0.019637767
-0.019484822
-0.019331876
-0.019025989
-0.019025989
-0.019178933
-0.019331876
-0.019178933
-0.018873045
-0.0187201
-0.018873045
-0.018873045
-0.0187201
-0.0187201
-0.018873045
-0.019178933
-0.019025989
-0.019025989
-0.019025989
-0.019025989
-0.019025989
-0.018873045
-0.018873045
-0.0187201
-0.0187201
-0.018873045
-0.018873045
-0.018873045
-0.018873045
-0.018873045
-0.018873045
-0.018873045
-0.018873045
-0.018873045
-0.018873045
-0.019025989
-0.019025989
-0.018873045
-0.018873045
-0.0187201
-0.0187201
-0.018873045
-0.018873045
-0.018873045
-0.018567156
-0.0187201
-0.019178933
-0.019331876
-0.019025989
-0.0187201
-0.018567156
-0.018567156
-0.018567156
-0.018567156
-0.018567156
-0.0187201
-0.018873045
-0.019025989
-0.018873045
-0.018567156
-0.01841421
-0.01841421
-0.018567156
-0.0187201
-0.018873045
-0.0187201
-0.018567156
-0.018567156
-0.0187201
-0.0187201
-0.018567156
-0.018567156
-0.018567156
-0.0187201
-0.019025989
-0.018873045
-0.0187201
-0.0187201
-0.0187201
-0.0187201
-0.01841421
-0.018108321
-0.018108321
-0.01841421
-0.018567156
-0.01841421
-0.018261265
-0.018261265
-0.01841421
-0.018261265
-0.018108321
-0.017955378
-0.017955378
-0.018261265
-0.01841421
-0.01841421
-0.01841421
-0.018261265
-0.018261265
-0.018261265
-0.018261265
-0.01841421
-0.01841421
-0.018108321
-0.017802434
-0.017802434
-0.017955378
-0.018261265
-0.018261265
-0.018261265
-0.018261265
-0.018261265
-0.018261265
-0.018108321
-0.017955378
-0.017955378
-0.018108321
-0.018261265
-0.018261265
-0.018261265
-0.017955378
-0.017802434
-0.017802434
-0.018108321
-0.018261265
-0.018261265
-0.017955378
-0.017496543
-0.017496543
-0.017649489
-0.017955378
-0.017955378
-0.017802434
-0.017649489
-0.017496543
-0.017496543
-0.017649489
-0.017649489
-0.017496543
-0.017190654
-0.017190654
-0.0173436
-0.017496543
-0.017496543
-0.0173436
-0.017190654
-0.017190654
-0.01703771
-0.01703771
-0.0173436
-0.0173436
-0.017190654
-0.017190654
-0.0173436
-0.017190654
-0.016731823
-0.016425932
-0.016425932
-0.016578875
-0.016578875
-0.016731823
-0.016884767
-0.016884767
-0.016731823
-0.016578875
-0.016578875
-0.016578875
-0.016578875
-0.016578875
-0.016578875
-0.016731823
-0.016884767
-0.016884767
-0.016731823
-0.016578875
-0.016425932
-0.016578875
-0.016731823
-0.016884767
-0.016731823
-0.016578875
-0.016578875
-0.016578875
-0.016578875
-0.016425932
-0.016272988
-0.016272988
-0.016425932
-0.016272988
-0.016120045
-0.015967099
-0.015967099
-0.016120045
-0.016120045
-0.016120045
-0.016120045
-0.016272988
-0.016272988
-0.016272988
-0.016272988
-0.016120045
-0.016120045
-0.016120045
-0.016120045
-0.016272988
-0.016120045
-0.015814155
-0.015661208
-0.015661208
-0.015814155
-0.015661208
-0.015508265
-0.015508265
-0.015661208
-0.015967099
-0.016120045
-0.016120045
-0.015967099
-0.015814155
-0.015814155
-0.015967099
-0.015967099
-0.015661208
-0.015508265
-0.015355321
-0.015202377
-0.015355321
-0.015661208
-0.015967099
-0.016120045
-0.015967099
-0.015661208
-0.015355321
-0.015355321
-0.015508265
-0.015661208
-0.015661208
-0.015508265
-0.015508265
-0.015508265
-0.015508265
-0.015355321
-0.015355321
-0.015355321
-0.015355321
-0.015508265
-0.015508265
-0.015508265
-0.015355321
-0.015355321
-0.015508265
-0.015508265
-0.015508265
-0.015202377
-0.0150494315
-0.015202377
-0.015355321
-0.015508265
-0.015202377
-0.0150494315
-0.014896487
-0.0150494315
-0.0150494315
-0.014896487
-0.014896487
-0.014896487
-0.0150494315
-0.0150494315
-0.014896487
-0.014743543
-0.014743543
-0.014896487
-0.014896487
-0.015202377
-0.015355321
-0.015508265
-0.015355321
-0.0150494315
-0.0150494315
-0.015202377
-0.015202377
-0.015202377
-0.0150494315
-0.0150494315
-0.0150494315
-0.0150494315
-0.014896487
-0.014896487
-0.015202377
-0.0150494315
-0.014896487
-0.014743543
-0.014743543
-0.014896487
-0.014896487
-0.014743543
-0.014437654
-0.014437654
-0.014743543
-0.0150494315
-0.014896487
-0.014743543
-0.014590598
-0.014590598
-0.014743543
-0.0150494315
-0.015202377
-0.0150494315
-0.014743543
-0.014743543
-0.014896487
-0.0150494315
-0.014896487
-0.014743543
-0.014590598
-0.0142847095
-0.014437654
-0.014590598
-0.014896487
-0.014896487
-0.014590598
-0.014437654
-0.014437654
-0.014437654
-0.014590598
-0.014590598
-0.014590598
-0.014590598
-0.014590598
-0.014590598
-0.014590598
-0.014743543
-0.014743543
-0.014896487
-0.014896487
-0.014743543
-0.014590598
-0.014590598
-0.014590598
-0.014590598
-0.014437654
-0.0142847095
-0.014437654
-0.014437654
-0.014437654
-0.014437654
-0.014590598
-0.014743543
-0.014743543
-0.014590598
-0.0142847095
-0.014131766
-0.0142847095
-0.014437654
-0.014590598
-0.014590598
-0.014437654
-0.0142847095
-0.01397882
-0.01397882
-0.0142847095
-0.014437654
-0.014437654
-0.014437654
-0.0142847095
-0.0142847095
-0.0142847095
-0.0142847095
-0.014131766
-0.014131766
-0.01397882
-0.013825877
-0.013825877
-0.01397882
-0.014131766
-0.01397882
-0.013672932
-0.013672932
-0.013672932
-0.013825877
-0.013825877
-0.013672932
-0.0135199865
-0.0135199865
-0.013672932
-0.013825877
-0.013825877
-0.013672932
-0.013825877
-0.013825877
-0.013825877
-0.013672932
-0.013367043
-0.013214098
-0.013214098
-0.0135199865
-0.013825877
-0.01397882
-0.013672932
-0.013214098
-0.013214098
-0.013672932
-0.013825877
-0.013672932
-0.013367043
-0.013367043
-0.0135199865
-0.013672932
-0.0135199865
-0.013367043
-0.013214098
-0.013214098
-0.013214098
-0.013367043
-0.013367043
-0.013214098
-0.013061154
-0.012908209
-0.013061154
-0.013214098
-0.013214098
-0.013061154
-0.012908209
-0.012908209
-0.012755265
-0.01260232
-0.01260232
-0.012755265
-0.012908209
-0.013061154
-0.012908209
-0.012755265
-0.01260232
-0.01260232
-0.012755265
-0.012755265
-0.01260232
-0.012449375
-0.012143486
-0.012143486
-0.012296432
-0.012449375
-0.012449375
-0.012449375
-0.012296432
-0.012296432
-0.012143486
-0.012143486
-0.0119905425
-0.011837598
-0.0119905425
-0.012296432
-0.012296432
-0.0119905425
-0.011837598
-0.0119905425
-0.012296432
-0.012296432
-0.012143486
-0.0119905425
-0.012143486
-0.012296432
-0.012296432
-0.011837598
-0.011684653
-0.011684653
-0.011837598
-0.0119905425
-0.0119905425
-0.0119905425
-0.011837598
-0.011837598
-0.011837598
-0.011837598
-0.011837598
-0.011837598
-0.011837598
-0.011684653
-0.011378764
-0.011378764
-0.011531709
-0.011531709
-0.011378764
-0.011378764
-0.01122582
-0.011072875
-0.01122582
-0.01122582
-0.011072875
-0.010766986
-0.010614042
-0.010614042
-0.010919931
-0.010919931
-0.010919931
-0.010919931
-0.010766986
-0.010766986
-0.010766986
-0.010614042
-0.010461098
-0.010461098
-0.010614042
-0.010766986
-0.010766986
-0.010766986
-0.010766986
-0.010614042
-0.010614042
-0.010614042
-0.010614042
-0.010461098
-0.010308152
-0.010308152
-0.010461098
-0.010461098
-0.010461098
-0.010308152
-0.010155208
-0.010155208
-0.010308152
-0.010461098
-0.010155208
-0.010002264
-0.009849319
-0.009696375
-0.010002264
-0.010308152
-0.010308152
-0.010155208
-0.010002264
-0.010002264
-0.010002264
-0.010002264
-0.009696375
-0.009696375
-0.009696375
-0.009849319
-0.009696375
-0.009696375
-0.009543431
-0.009543431
-0.009696375
-0.009849319
-0.009696375
-0.009543431
-0.0093904855
-0.0093904855
-0.009543431
-0.009696375
-0.009849319
-0.009696375
-0.0093904855
-0.009237541
-0.0093904855
-0.009543431
-0.0093904855
-0.009237541
-0.009084597
-0.009237541
-0.0093904855
-0.009543431
-0.009543431
-0.009543431
-0.0093904855
-0.009237541
-0.0093904855
-0.009237541
-0.009084597
-0.008931652
-0.008778708
-0.008931652
-0.009084597
-0.009084597
-0.009084597
-0.008931652
-0.008778708
-0.008931652
-0.008931652
-0.008931652
-0.008778708
-0.008778708
-0.008778708
-0.008778708
-0.008778708
-0.008931652
-0.008931652
-0.0086257635
-0.008472819
-0.008472819
-0.0086257635
-0.0086257635
-0.0086257635
-0.008472819
-0.0086257635
-0.0086257635
-0.0086257635
-0.0086257635
-0.0086257635
-0.008472819
-0.008472819
-0.008472819
-0.008319874
-0.008319874
-0.008319874
-0.00816693
-0.00816693
-0.008472819
-0.0086257635
-0.0086257635
-0.0086257635
-0.0086257635
-0.008472819
-0.008319874
-0.008319874
-0.00816693
-0.00816693
-0.008319874
-0.008472819
-0.0086257635
-0.0086257635
-0.008319874
-0.00816693
-0.00816693
-0.008319874
-0.008472819
-0.008472819
-0.008319874
-0.00816693
-0.008319874
-0.008778708
-0.008931652
-0.0086257635
-0.00816693
-0.008013985
-0.008013985
-0.00816693
-0.00816693
-0.008013985
-0.00816693
-0.00816693
-0.008319874
-0.008319874
-0.008013985
-0.008013985
-0.00816693
-0.00816693
-0.0078610405
-0.0077080964
-0.0077080964
-0.0078610405
-0.0077080964
-0.0078610405
-0.0078610405
-0.0078610405
-0.0078610405
-0.0078610405
-0.0078610405
-0.0077080964
-0.0075551523
-0.0075551523
-0.0075551523
-0.0077080964
-0.0078610405
-0.008013985
-0.00816693
-0.00816693
-0.008013985
-0.0077080964
-0.0074022072
-0.0074022072
-0.0074022072
-0.0075551523
-0.0075551523
-0.0075551523
-0.0075551523
-0.0075551523
-0.0075551523
-0.0074022072
-0.0075551523
-0.0077080964
-0.0077080964
-0.0077080964
-0.0077080964
-0.0077080964
-0.0075551523
-0.0072492626
-0.0072492626
-0.0074022072
-0.0075551523
-0.0075551523
-0.0075551523
-0.0075551523
-0.0074022072
-0.0072492626
-0.006943374
-0.00679043
-0.006943374
-0.006943374
-0.0070963185
-0.0070963185
-0.0072492626
-0.0072492626
-0.0072492626
-0.0072492626
-0.0070963185
-0.006943374
-0.006943374
-0.006943374
-0.006943374
-0.006943374
-0.00679043
-0.00679043
-0.006943374
-0.00679043
-0.00679043
-0.006637485
-0.0064845406
-0.0064845406
-0.006637485
-0.006637485
-0.006637485
-0.006331596
-0.006025707
-0.0061786515
-0.006331596
-0.0064845406
-0.006331596
-0.006025707
-0.006025707
-0.006025707
-0.0061786515
-0.0061786515
-0.006025707
-0.0058727628
-0.005719818
-0.005719818
-0.0058727628
-0.006025707
-0.0058727628
-0.005719818
-0.0055668736
-0.005719818
-0.005719818
-0.005719818
-0.0055668736
-0.0055668736
-0.0054139295
-0.0052609844
-0.00510804
-0.00510804
-0.0052609844
-0.0054139295
-0.00510804
-0.00510804
-0.00510804
-0.0052609844
-0.00510804
-0.00510804
-0.00510804
-0.00510804
-0.0049550957
-0.0049550957
-0.00510804
-0.0052609844
-0.0052609844
-0.00510804
-0.0049550957
-0.00510804
-0.0054139295
-0.0055668736
-0.0055668736
-0.0054139295
-0.00510804
-0.00510804
-0.0052609844
-0.0054139295
-0.0054139295
-0.0055668736
-0.005719818
-0.005719818
-0.0055668736
-0.0054139295
-0.0054139295
-0.0055668736
-0.0055668736
-0.0055668736
-0.0055668736
-0.005719818
-0.006025707
-0.0061786515
-0.0058727628
-0.005719818
-0.0055668736
-0.0055668736
-0.0055668736
-0.0054139295
-0.0052609844
-0.0052609844
-0.0055668736
-0.0058727628
-0.0058727628
-0.0058727628
-0.005719818
-0.0055668736
-0.0055668736
-0.005719818
-0.005719818
-0.0055668736
-0.0055668736
-0.0055668736
-0.005719818
-0.005719818
-0.0055668736
-0.0055668736
-0.005719818
-0.005719818
-0.005719818
-0.0055668736
-0.0052609844
-0.0052609844
-0.0052609844
-0.0054139295
-0.0055668736
-0.005719818
-0.005719818
-0.0054139295
-0.0052609844
-0.00510804
-0.0052609844
-0.0055668736
-0.0055668736
-0.0054139295
-0.0054139295
-0.005719818
-0.0058727628
-0.0055668736
-0.0054139295
-0.0052609844
-0.0052609844
-0.0052609844
-0.0052609844
-0.0052609844
-0.0052609844
-0.0052609844
-0.0052609844
-0.0052609844
-0.0052609844
-0.0052609844
-0.0049550957
-0.004802151
-0.004343318
-0.004190373
-0.004343318
-0.0046492065
-0.004802151
-0.004802151
-0.0046492065
-0.0046492065
-0.0044962624
-0.0046492065
-0.004802151
-0.004802151
-0.0046492065
-0.0044962624
-0.004343318
-0.004190373
-0.0038844843
-0.0038844843
-0.0037315397
-0.0037315397
-0.004190373
-0.004343318
-0.004190373
-0.0037315397
-0.0035785951
-0.0035785951
-0.0037315397
-0.0038844843
-0.0038844843
-0.0038844843
-0.0037315397
-0.0035785951
-0.0035785951
-0.0035785951
-0.0035785951
-0.0035785951
-0.0035785951
-0.0037315397
-0.0037315397
-0.0035785951
-0.0034256508
-0.0034256508
-0.0035785951
-0.0035785951
-0.0034256508
-0.0032727062
-0.0034256508
-0.0037315397
-0.0037315397
-0.0035785951
-0.0032727062
-0.0032727062
-0.0034256508
-0.0035785951
-0.0035785951
-0.0037315397
-0.0037315397
-0.0035785951
-0.0032727062
-0.0031197618
-0.0032727062
-0.0034256508
-0.0034256508
-0.0032727062
-0.0031197618
-0.0031197618
-0.0032727062
-0.0034256508
-0.0035785951
-0.0034256508
-0.0034256508
-0.0037315397
-0.0037315397
-0.0037315397
-0.0035785951
-0.0034256508
-0.0035785951
-0.0034256508
-0.0032727062
-0.0032727062
-0.0032727062
-0.0032727062
-0.0031197618
-0.0031197618
-0.0031197618
-0.0031197618
-0.0032727062
-0.0034256508
-0.0035785951
-0.0035785951
-0.0037315397
-0.0037315397
-0.0037315397
-0.0035785951
-0.0035785951
-0.0035785951
-0.0035785951
-0.0034256508
-0.0032727062
-0.0032727062
-0.0032727062
-0.0031197618
-0.0029668172
-0.0031197618
-0.0035785951
-0.0037315397
-0.0035785951
-0.0034256508
-0.0034256508
-0.0035785951
-0.0034256508
-0.0034256508
-0.0032727062
-0.0032727062
-0.0032727062
-0.0034256508
-0.0035785951
-0.0035785951
-0.0035785951
-0.0034256508
-0.0034256508
-0.0035785951
-0.0035785951
-0.0034256508
-0.0032727062
-0.0031197618
-0.0032727062
-0.0035785951
-0.0034256508
-0.0032727062
-0.0031197618
-0.0034256508
-0.0035785951
-0.0035785951
-0.0037315397
-0.0037315397
-0.0038844843
-0.0040374286
-0.0040374286
-0.0038844843
-0.0037315397
-0.0034256508
-0.0034256508
-0.0034256508
-0.0035785951
-0.0035785951
-0.0037315397
-0.0037315397
-0.0037315397
-0.0034256508
-0.0034256508
-0.0037315397
-0.004190373
-0.004190373
-0.0037315397
-0.0034256508
-0.0034256508
-0.0035785951
-0.0037315397
-0.0035785951
-0.0038844843
-0.0040374286
-0.004190373
-0.004190373
-0.0040374286
-0.0038844843
-0.0038844843
-0.0038844843
-0.0040374286
-0.0040374286
-0.0040374286
-0.0038844843
-0.0038844843
-0.0037315397
-0.0037315397
-0.0035785951
-0.0037315397
-0.0038844843
-0.0038844843
-0.0037315397
-0.0034256508
-0.0034256508
-0.0034256508
-0.0035785951
-0.0035785951
-0.0034256508
-0.0032727062
-0.0032727062
-0.0032727062
-0.0034256508
-0.0034256508
-0.0032727062
-0.0031197618
-0.0029668172
-0.0029668172
-0.0028138729
-0.0026609283
-0.0028138729
-0.0029668172
-0.0029668172
-0.0026609283
-0.0026609283
-0.0028138729
-0.0029668172
-0.0029668172
-0.0026609283
-0.0025079837
-0.0026609283
-0.0028138729
-0.0028138729
-0.0028138729
-0.0025079837
-0.0022020948
-0.0020491504
-0.0022020948
-0.0023550394
-0.0026609283
-0.0028138729
-0.0028138729
-0.0025079837
-0.0022020948
-0.0023550394
-0.0025079837
-0.0025079837
-0.0025079837
-0.0023550394
-0.0023550394
-0.0025079837
-0.0026609283
-0.0028138729
-0.0028138729
-0.0026609283
-0.0023550394
-0.0022020948
-0.0020491504
-0.0020491504
-0.0023550394
-0.0025079837
-0.0025079837
-0.0023550394
-0.0023550394
-0.0023550394
-0.0025079837
-0.0026609283
-0.0025079837
-0.0023550394
-0.0022020948
-0.0020491504
-0.0020491504
-0.0022020948
-0.0023550394
-0.0025079837
-0.0025079837
-0.0023550394
-0.0022020948
-0.0022020948
-0.0020491504
-0.0020491504
-0.0022020948
-0.0023550394
-0.0023550394
-0.0022020948
-0.0022020948
-0.0023550394
-0.0023550394
-0.0022020948
-0.0023550394
-0.0025079837
-0.0025079837
-0.0023550394
-0.0023550394
-0.0025079837
-0.0025079837
-0.0022020948
-0.0022020948
-0.0023550394
-0.0025079837
-0.0025079837
-0.0022020948
-0.0018962058
-0.0017432612
-0.0017432612
-0.0020491504
-0.0022020948
-0.0022020948
-0.0020491504
-0.0020491504
-0.0020491504
-0.0020491504
-0.0023550394
-0.0025079837
-0.0025079837
-0.0023550394
-0.0018962058
-0.0017432612
-0.0018962058
-0.0020491504
-0.0020491504
-0.0017432612
-0.0017432612
-0.0018962058
-0.0022020948
-0.0022020948
-0.0018962058
-0.0017432612
-0.0017432612
-0.0020491504
-0.0020491504
-0.0017432612
-0.0014373723
-0.0015903169
-0.0018962058
-0.0020491504
-0.0020491504
-0.0017432612
-0.0014373723
-0.0012844278
-0.0015903169
-0.0017432612
-0.0017432612
-0.0017432612
-0.0017432612
-0.0015903169
-0.0014373723
-0.0014373723
-0.0015903169
-0.0015903169
-0.0014373723
-0.0014373723
-0.0015903169
-0.0015903169
-0.0014373723
-0.0011314834
-0.0011314834
-0.0011314834
-0.0014373723
-0.0015903169
-0.0017432612
-0.0014373723
-0.0014373723
-0.0014373723
-0.0012844278
-0.0012844278
-0.0012844278
-0.0011314834
-0.0011314834
-0.0011314834
-0.0011314834
-0.0011314834
-0.0011314834
-0.0011314834
-0.0011314834
-9.785388E-4
-9.785388E-4
-8.2559435E-4
-8.2559435E-4
-8.2559435E-4
-9.785388E-4
-0.0012844278
-0.0014373723
-0.0014373723
-0.0011314834
-8.2559435E-4
-8.2559435E-4
-9.785388E-4
-8.2559435E-4
-5.1970535E-4
-2.138164E-4
-3.6676088E-4
-8.2559435E-4
-0.0012844278
-0.0012844278
-0.0011314834
-9.785388E-4
-8.2559435E-4
-6.726498E-4
-5.1970535E-4
-5.1970535E-4
-3.6676088E-4
-3.6676088E-4
-5.1970535E-4
-8.2559435E-4
-8.2559435E-4
-8.2559435E-4
-5.1970535E-4
-3.6676088E-4
-5.1970535E-4
-6.726498E-4
-5.1970535E-4
-3.6676088E-4
-3.6676088E-4
-3.6676088E-4
-3.6676088E-4
-3.6676088E-4
-5.1970535E-4
-6.726498E-4
-5.1970535E-4
-6.0871913E-5
2.4501712E-4
9.207259E-5
-2.138164E-4
-3.6676088E-4
-2.138164E-4
-2.138164E-4
-5.1970535E-4
-6.726498E-4
-5.1970535E-4
-3.6676088E-4
-6.0871913E-5
-6.0871913E-5
-6.0871913E-5
-2.138164E-4
-3.6676088E-4
-3.6676088E-4
-3.6676088E-4
-3.6676088E-4
-2.138164E-4
-6.0871913E-5
-6.0871913E-5
9.207259E-5
2.4501712E-4
2.4501712E-4
2.4501712E-4
2.4501712E-4
2.4501712E-4
2.4501712E-4
9.207259E-5
-6.0871913E-5
-6.0871913E-5
-6.0871913E-5
9.207259E-5
2.4501712E-4
3.979616E-4
2.4501712E-4
2.4501712E-4
9.207259E-5
2.4501712E-4
3.979616E-4
3.979616E-4
3.979616E-4
5.50906E-4
5.50906E-4
2.4501712E-4
2.4501712E-4
5.50906E-4
8.5679506E-4
8.5679506E-4
5.50906E-4
2.4501712E-4
3.979616E-4
5.50906E-4
5.50906E-4
3.979616E-4
2.4501712E-4
3.979616E-4
7.038506E-4
8.5679506E-4
7.038506E-4
5.50906E-4
3.979616E-4
3.979616E-4
5.50906E-4
7.038506E-4
8.5679506E-4
8.5679506E-4
7.038506E-4
8.5679506E-4
8.5679506E-4
8.5679506E-4
8.5679506E-4
0.0010097395
0.001162684
0.0010097395
8.5679506E-4
8.5679506E-4
0.0010097395
0.001162684
0.001162684
0.001162684
0.001162684
0.0013156284
0.001468573
0.0016215174
0.0016215174
0.001468573
0.0013156284
0.0013156284
0.001468573
0.0017744617
0.0019274065
0.0019274065
0.0016215174
0.001468573
0.0016215174
0.0016215174
0.0017744617
0.0019274065
0.0020803509
0.0020803509
0.0019274065
0.0017744617
0.0019274065
0.0020803509
0.0020803509
0.0020803509
0.0020803509
0.0020803509
0.0019274065
0.0019274065
0.0022332952
0.0023862398
0.0023862398
0.0022332952
0.0020803509
0.0020803509
0.0022332952
0.0022332952
0.0020803509
0.0019274065
0.0020803509
0.0025391844
0.0028450734
0.0028450734
0.0026921288
0.0023862398
0.0023862398
0.0022332952
0.0022332952
0.0022332952
0.0022332952
0.0022332952
0.0023862398
0.0023862398
0.0023862398
0.0023862398
0.0025391844
0.0026921288
0.0026921288
0.0025391844
0.0022332952
0.0023862398
0.0026921288
0.0028450734
0.0028450734
0.0025391844
0.0023862398
0.0023862398
0.0025391844
0.0026921288
0.0026921288
0.0025391844
0.0023862398
0.0023862398
0.0023862398
0.0025391844
0.0025391844
0.0023862398
0.0025391844
0.0025391844
0.0025391844
0.0025391844
0.0026921288
0.0026921288
0.0026921288
0.0026921288
0.002998018
0.002998018
0.0026921288
0.0025391844
0.0026921288
0.0026921288
0.0026921288
0.0025391844
0.0025391844
0.0025391844
0.0025391844
0.0023862398
0.0022332952
0.0023862398
0.0026921288
0.0028450734
0.0028450734
0.0028450734
0.0026921288
0.0025391844
0.0025391844
0.0025391844
0.0025391844
0.0026921288
0.0028450734
0.0028450734
0.0026921288
0.0023862398
0.0023862398
0.0025391844
0.0025391844
0.0025391844
0.0023862398
0.0023862398
0.0023862398
0.0022332952
0.0022332952
0.0022332952
0.0023862398
0.0025391844
0.0023862398
0.0022332952
0.0023862398
0.0026921288
0.0026921288
0.0023862398
0.0022332952
0.0023862398
0.0025391844
0.0023862398
0.0022332952
0.0023862398
0.0025391844
0.0023862398
0.0023862398
0.0022332952
0.0022332952
0.0022332952
0.0023862398
0.0023862398
0.0023862398
0.0025391844
0.0025391844
0.0023862398
0.0022332952
0.0023862398
0.0026921288
0.0026921288
0.0025391844
0.0022332952
0.0022332952
0.0022332952
0.0023862398
0.0025391844
0.0026921288
0.0026921288
0.0028450734
0.0028450734
0.0026921288
0.0025391844
0.0023862398
0.0025391844
0.0026921288
0.0028450734
0.0028450734
0.0026921288
0.0025391844
0.0023862398
0.0023862398
0.0025391844
0.0025391844
0.0023862398
0.0023862398
0.0023862398
0.0025391844
0.0025391844
0.0025391844
0.0025391844
0.0022332952
0.0020803509
0.0019274065
0.0022332952
0.0025391844
0.0026921288
0.0026921288
0.0026921288
0.0026921288
0.0025391844
0.0023862398
0.0023862398
0.0023862398
0.0025391844
0.0025391844
0.0025391844
0.0022332952
0.0019274065
0.0019274065
0.0023862398
0.0026921288
0.0028450734
0.0026921288
0.0025391844
0.0025391844
0.0026921288
0.0026921288
0.0028450734
0.0028450734
0.0026921288
0.0026921288
0.0025391844
0.0025391844
0.0028450734
0.002998018
0.0028450734
0.0025391844
0.0025391844
0.0026921288
0.002998018
0.0033039069
0.003456851
0.0033039069
0.0031509623
0.002998018
0.0028450734
0.002998018
0.0031509623
0.0033039069
0.0031509623
0.002998018
0.0028450734
0.0026921288
0.002998018
0.003456851
0.0037627402
0.0036097956
0.003456851
0.0033039069
0.003456851
0.0037627402
0.0037627402
0.0037627402
0.0036097956
0.003456851
0.0036097956
0.0039156848
0.0040686294
0.0040686294
0.0039156848
0.0039156848
0.0040686294
0.0039156848
0.0037627402
0.0037627402
0.0039156848
0.004221574
0.004221574
0.004221574
0.0040686294
0.0039156848
0.0040686294
0.004374518
0.0045274626
0.004374518
0.004374518
0.0045274626
0.004374518
0.004374518
0.004221574
0.004374518
0.0046804072
0.005139241
0.005292185
0.005139241
0.0046804072
0.0045274626
0.0048333514
0.005139241
0.005292185
0.005292185
0.005292185
0.005139241
0.005292185
0.0055980743
0.0057510184
0.0055980743
0.0054451297
0.0054451297
0.0057510184
0.005903963
0.0057510184
0.0054451297
0.005292185
0.0054451297
0.0057510184
0.005903963
0.0057510184
0.0057510184
0.0057510184
0.0057510184
0.0057510184
0.0057510184
0.0060569076
0.0063627968
0.0065157413
0.0065157413
0.006209852
0.0060569076
0.005903963
0.0060569076
0.0060569076
0.006209852
0.006209852
0.006209852
0.0063627968
0.0063627968
0.0065157413
0.0066686855
0.00682163
0.0065157413
0.006209852
0.006209852
0.0065157413
0.0066686855
0.0066686855
0.0066686855
0.0065157413
0.0065157413
0.00682163
0.0069745746
0.0069745746
0.0069745746
0.00682163
0.00682163
0.00682163
0.0066686855
0.00682163
0.00682163
0.0066686855
0.0065157413
0.0066686855
0.0069745746
0.0069745746
0.0071275188
0.0071275188
0.0069745746
0.00682163
0.0066686855
0.00682163
0.0069745746
0.0071275188
0.0072804634
0.0072804634
0.0071275188
0.0069745746
0.0069745746
0.0071275188
0.0071275188
0.0071275188
0.0071275188
0.0071275188
0.0072804634
0.0071275188
0.0069745746
0.0069745746
0.0069745746
0.0072804634
0.007433408
0.0075863525
0.0075863525
0.0075863525
0.0075863525
0.007433408
0.007433408
0.0075863525
0.0075863525
0.007739296
0.0075863525
0.007433408
0.007433408
0.007433408
0.0075863525
0.007739296
0.007739296
0.007739296
0.007739296
0.007892242
0.007892242
0.007892242
0.0075863525
0.007433408
0.007739296
0.008045186
0.007892242
0.0075863525
0.007433408
0.0075863525
0.007739296
0.007739296
0.007433408
0.0075863525
0.007892242
0.008045186
0.007739296
0.0075863525
0.0075863525
0.007739296
0.007739296
0.0075863525
0.007739296
0.007892242
0.008045186
0.007892242
0.0075863525
0.0075863525
0.0075863525
0.007739296
0.007892242
0.007892242
0.0075863525
0.007739296
0.007892242
0.008045186
0.007739296
0.007433408
0.0072804634
0.0075863525
0.007739296
0.007739296
0.007739296
0.007892242
0.00819813
0.008045186
0.007739296
0.0075863525
0.0075863525
0.007739296
0.008045186
0.00819813
0.008045186
0.007739296
0.0075863525
0.0075863525
0.007892242
0.008351075
0.008351075
0.008045186
0.007739296
0.0075863525
0.007739296
0.008045186
0.00819813
0.008045186
0.007892242
0.007892242
0.00819813
0.008351075
0.00819813
0.007892242
0.007892242
0.007892242
0.008045186
0.00819813
0.00819813
0.008045186
0.00819813
0.008045186
0.007892242
0.007739296
0.0075863525
0.0075863525
0.007739296
0.007739296
0.008045186
0.00819813
0.008351075
0.008351075
0.008351075
0.008504019
0.008656964
0.008656964
0.008351075
0.00819813
0.007892242
0.007892242
0.007892242
0.008045186
0.008045186
0.007892242
0.008045186
0.00819813
0.008351075
0.008351075
0.008504019
0.008809908
0.008809908
0.008809908
0.008809908
0.008504019
0.008504019
0.008656964
0.008809908
0.008656964
0.008656964
0.008504019
0.008504019
0.008504019
0.008809908
0.008809908
0.008962853
0.008962853
0.0091157975
0.0091157975
0.008962853
0.008962853
0.008962853
0.008962853
0.0091157975
0.0091157975
0.0091157975
0.008962853
0.008962853
0.0091157975
0.009268742
0.009268742
0.0091157975
0.008809908
0.008809908
0.008962853
0.0091157975
0.009421687
0.009421687
0.0091157975
0.0091157975
0.0091157975
0.009421687
0.009727576
0.009727576
0.00957463
0.009421687
0.009268742
0.009421687
0.00957463
0.00957463
0.00957463
0.00957463
0.00957463
0.00957463
0.009421687
0.00957463
0.009421687
0.009421687
0.00957463
0.009727576
0.009727576
0.009727576
0.00957463
0.009727576
0.0098805195
0.010033464
0.01018641
0.010339353
0.010339353
0.010339353
0.010033464
0.0098805195
0.0098805195
0.01018641
0.010339353
0.01018641
0.010033464
0.01018641
0.010339353
0.010339353
0.010339353
0.010339353
0.010339353
0.01018641
0.010339353
0.010339353
0.01018641
0.010033464
0.010033464
0.010033464
0.01018641
0.010339353
0.010492298
0.010492298
0.010492298
0.010492298
0.010339353
0.010339353
0.010339353
0.010339353
0.010492298
0.010492298
0.010339353
0.010339353
0.010033464
0.010033464
0.010033464
0.01018641
0.01018641
0.01018641
0.01018641
0.010339353
0.010339353
0.010492298
0.010492298
0.010492298
0.010645242
0.010645242
0.010492298
0.010492298
0.010492298
0.010492298
0.010492298
0.010492298
0.010492298
0.010645242
0.010645242
0.010798187
0.010798187
0.010798187
0.010798187
0.010951131
0.010798187
0.010645242
0.010492298
0.010492298
0.010645242
0.010798187
0.010798187
0.010645242
0.010492298
0.010492298
0.010645242
0.010798187
0.011104076
0.011257021
0.011104076
0.010951131
0.010798187
0.010798187
0.010798187
0.010951131
0.011104076
0.011257021
0.011104076
0.011104076
0.011104076
0.011257021
0.011104076
0.010798187
0.010492298
0.010645242
0.011409964
0.011868798
0.01156291
0.011104076
0.010798187
0.010645242
0.010798187
0.010798187
0.010798187
0.010798187
0.010645242
0.010798187
0.010951131
0.011104076
0.011257021
0.011104076
0.011104076
0.010951131
0.010951131
0.010951131
0.010951131
0.011104076
0.011257021
0.011104076
0.010951131
0.010951131
0.010951131
0.010798187
0.010951131
0.011409964
0.01156291
0.011409964
0.011257021
0.011104076
0.011257021
0.011409964
0.011257021
0.011257021
0.01156291
0.011715854
0.01156291
0.011104076
0.010951131
0.011409964
0.011868798
0.012021743
0.01156291
0.011104076
0.011104076
0.011409964
0.01156291
0.011409964
0.011257021
0.011409964
0.01156291
0.011715854
0.01156291
0.011257021
0.011104076
0.011257021
0.011409964
0.01156291
0.01156291
0.011409964
0.011409964
0.01156291
0.011715854
0.011715854
0.011715854
0.01156291
0.01156291
0.011409964
0.011715854
0.011868798
0.011868798
0.011715854
0.01156291
0.011257021
0.011257021
0.01156291
0.012021743
0.012174687
0.011868798
0.011715854
0.011868798
0.012174687
0.012174687
0.011868798
0.01156291
0.011409964
0.01156291
0.011868798
0.012021743
0.012021743
0.012174687
0.012174687
0.012174687
0.012174687
0.012174687
0.011868798
0.011715854
0.011715854
0.011868798
0.011868798
0.011868798
0.011715854
0.01156291
0.01156291
0.011868798
0.012021743
0.012174687
0.012174687
0.012021743
0.012021743
0.012021743
0.012174687
0.012327631
0.0124805765
0.012174687
0.012021743
0.012021743
0.012327631
0.0124805765
0.012327631
0.012021743
0.011868798
0.012174687
0.012633521
0.012633521
0.0124805765
0.012327631
0.012174687
0.012174687
0.0124805765
0.012633521
0.012633521
0.0124805765
0.0124805765
0.012633521
0.01293941
0.012786465
0.012633521
0.0124805765
0.012174687
0.012174687
0.012327631
0.012633521
0.012786465
0.012633521
0.0124805765
0.0124805765
0.012633521
0.012633521
0.012633521
0.012633521
0.012786465
0.013092354
0.013092354
0.01293941
0.01293941
0.01293941
0.012633521
0.0124805765
0.0124805765
0.012633521
0.012786465
0.012786465
0.01293941
0.0132452985
0.013398243
0.013398243
0.0132452985
0.0132452985
0.0132452985
0.0132452985
0.013092354
0.013092354
0.013092354
0.0132452985
0.013092354
0.01293941
0.012786465
0.012786465
0.012786465
0.01293941
0.013092354
0.0132452985
0.0132452985
0.0132452985
0.0132452985
0.013092354
0.01293941
0.01293941
0.013092354
0.013398243
0.013551188
0.013551188
0.013551188
0.013398243
0.013398243
0.013398243
0.013398243
0.013398243
0.013551188
0.013551188
0.013398243
0.0132452985
0.0132452985
0.013398243
0.013398243
0.0132452985
0.013092354
0.013398243
0.013857077
0.014010021
0.013857077
0.013704132
0.013551188
0.013704132
0.013857077
0.013857077
0.013857077
0.013857077
0.014010021
0.014010021
0.014010021
0.014010021
0.013857077
0.013704132
0.013857077
0.014162965
0.014315911
0.014162965
0.013857077
0.013857077
0.013857077
0.013704132
0.013704132
0.013704132
0.013704132
0.013704132
0.013704132
0.013857077
0.014010021
0.014162965
0.014010021
0.013857077
0.013857077
0.013857077
0.013857077
0.013704132
0.013704132
0.013857077
0.014010021
0.014010021
0.013857077
0.013857077
0.014010021
0.013857077
0.013857077
0.013857077
0.014010021
0.013857077
0.013857077
0.013704132
0.013704132
0.013704132
0.013857077
0.014010021
0.014010021
0.013857077
0.013857077
0.013857077
0.013857077
0.013857077
0.013857077
0.013857077
0.014010021
0.013857077
0.013704132
0.013551188
0.013551188
0.013551188
0.013704132
0.014010021
0.014010021
0.014010021
0.013857077
0.013857077
0.013857077
0.013857077
0.013704132
0.013551188
0.013551188
0.013704132
0.013857077
0.014010021
0.013857077
0.013551188
0.013398243
0.013398243
0.013704132
0.013551188
0.0132452985
0.013092354
0.0132452985
0.013551188
0.013551188
0.0132452985
0.013092354
0.013092354
0.013092354
0.01293941
0.012786465
0.012786465
0.012786465
0.012786465
0.012633521
0.012633521
0.012633521
0.012786465
0.013092354
0.013092354
0.012786465
0.0124805765
0.0124805765
0.012633521
0.012786465
0.012633521
0.012327631
0.012021743
0.012021743
0.012174687
0.012174687
0.012021743
0.011868798
0.011868798
0.011868798
0.011868798
0.012021743
0.012174687
0.012021743
0.012021743
0.011868798
0.011715854
0.011715854
0.011868798
0.011715854
0.011715854
0.01156291
0.011409964
0.011409964
0.011409964
0.011409964
0.011409964
0.011409964
0.011409964
0.011409964
0.011257021
0.011257021
0.011257021
0.011104076
0.010951131
0.011104076
0.011257021
0.011409964
0.011409964
0.011257021
0.011104076
0.011104076
0.011257021
0.011257021
0.011257021
0.011409964
0.011409964
0.011257021
0.011257021
0.011409964
0.01156291
0.011409964
0.011409964
0.011257021
0.011257021
0.011257021
0.011104076
0.010951131
0.010798187
0.011257021
0.01156291
0.011715854
0.01156291
0.011409964
0.011409964
0.011257021
0.011257021
0.011257021
0.011409964
0.01156291
0.01156291
0.011409964
0.011409964
0.011409964
0.01156291
0.011715854
0.011868798
0.011715854
0.011715854
0.011715854
0.011715854
0.011868798
0.011868798
0.012021743
0.012021743
0.012021743
0.012021743
0.012174687
0.012174687
0.012174687
0.012327631
0.0124805765
0.0124805765
0.0124805765
0.012327631
0.012327631
0.0124805765
0.012633521
0.012633521
0.012633521
0.012633521
0.0124805765
0.0124805765
0.012327631
0.0124805765
0.012786465
0.013092354
0.0132452985
0.0132452985
0.0132452985
0.013092354
0.013092354
0.0132452985
0.013398243
0.013398243
0.013551188
0.013551188
0.013551188
0.013551188
0.013551188
0.013398243
0.013551188
0.013704132
0.013857077
0.014010021
0.014010021
0.013857077
0.013857077
0.013857077
0.014162965
0.014315911
0.014468854
0.014315911
0.014162965
0.014162965
0.014315911
0.014621799
0.014621799
0.014468854
0.014315911
0.014315911
0.014621799
0.014621799
0.014621799
0.014621799
0.014621799
0.014621799
0.0147747435
0.0147747435
0.014927687
0.0147747435
0.014468854
0.014468854
0.014621799
0.014927687
0.0147747435
0.014621799
0.0147747435
0.014927687
0.014927687
0.014468854
0.014162965
0.014315911
0.014621799
0.015080634
0.015080634
0.014927687
0.0147747435
0.0147747435
0.014927687
0.0147747435
0.014621799
0.014621799
0.0147747435
0.015080634
0.015386522
0.015233578
0.014927687
0.014621799
0.014621799
0.0147747435
0.014927687
0.014927687
0.015080634
0.015233578
0.015233578
0.014927687
0.0147747435
0.0147747435
0.0147747435
0.0147747435
0.014927687
0.015080634
0.014927687
0.014621799
0.014468854
0.0147747435
0.014927687
0.0147747435
0.014468854
0.014315911
0.014468854
0.014621799
0.014468854
0.014315911
0.014162965
0.014162965
0.014315911
0.014621799
0.0147747435
0.014621799
0.014468854
0.014315911
0.014468854
0.014468854
0.014621799
0.014621799
0.014315911
0.014010021
0.013857077
0.014010021
0.014315911
0.014315911
0.014162965
0.014010021
0.014010021
0.013857077
0.013704132
0.013857077
0.014010021
0.014162965
0.013857077
0.013551188
0.013551188
0.013857077
0.014162965
0.014162965
0.013857077
0.013398243
0.013398243
0.013704132
0.014010021
0.013857077
0.013398243
0.0132452985
0.013398243
0.013398243
0.0132452985
0.0132452985
0.013398243
0.013398243
0.0132452985
0.013092354
0.01293941
0.013092354
0.0132452985
0.0132452985
0.01293941
0.01293941
0.013092354
0.0132452985
0.0132452985
0.013092354
0.013092354
0.013092354
0.01293941
0.012633521
0.012327631
0.012327631
0.012786465
0.013092354
0.013092354
0.012633521
0.012327631
0.012327631
0.012633521
0.01293941
0.01293941
0.012633521
0.012633521
0.012786465
0.012786465
0.012786465
0.012786465
0.012786465
0.012786465
0.012633521
0.012786465
0.013092354
0.0132452985
0.0132452985
0.013092354
0.01293941
0.01293941
0.012786465
0.012633521
0.0124805765
0.012633521
0.012786465
0.013092354
0.013398243
0.013398243
0.0132452985
0.013092354
0.013092354
0.0132452985
0.013551188
0.013551188
0.013398243
0.013092354
0.01293941
0.01293941
0.013092354
0.013092354
0.013092354
0.013092354
0.0132452985
0.013092354
0.013092354
0.013092354
0.013398243
0.013551188
0.013704132
0.013704132
0.013704132
0.013398243
0.0132452985
0.0132452985
0.013398243
0.013551188
0.013398243
0.0132452985
0.0132452985
0.013551188
0.013857077
0.013857077
0.013551188
0.013551188
0.013704132
0.014010021
0.014162965
0.014010021
0.013857077
0.014010021
0.014162965
0.014162965
0.014010021
0.013857077
0.013857077
0.014010021
0.014468854
0.014621799
0.014621799
0.014468854
0.014162965
0.014162965
0.014468854
0.014621799
0.0147747435
0.0147747435
0.014621799
0.014468854
0.014468854
0.014468854
0.014468854
0.014621799
0.014621799
0.014621799
0.014621799
0.014621799
0.0147747435
0.014927687
0.0147747435
0.014621799
0.0147747435
0.014927687
0.0147747435
0.014621799
0.014621799
0.0147747435
0.015080634
0.015080634
0.015080634
0.014927687
0.014927687
0.015080634
0.015080634
0.014927687
0.014927687
0.014927687
0.0147747435
0.0147747435
0.014927687
0.015080634
0.015080634
0.014927687
0.014927687
0.014927687
0.015080634
0.015233578
0.015080634
0.015080634
0.015080634
0.015080634
0.015080634
0.015080634
0.015386522
0.015386522
0.015233578
0.014927687
0.014927687
0.015233578
0.0155394655
0.0155394655
0.015386522
0.015080634
0.015233578
0.015386522
0.015233578
0.015080634
0.014927687
0.015080634
0.015386522
0.015386522
0.015080634
0.015080634
0.015233578
0.015386522
0.0155394655
0.0155394655
0.01569241
0.0155394655
0.015386522
0.015233578
0.015386522
0.015386522
0.015386522
0.015386522
0.015386522
0.015233578
0.015233578
0.015233578
0.015233578
0.015233578
0.015233578
0.015233578
0.015080634
0.015080634
0.015233578
0.015233578
0.015233578
0.015233578
0.015386522
0.015386522
0.015233578
0.015233578
0.015233578
0.015233578
0.015386522
0.015386522
0.015386522
0.0155394655
0.0155394655
0.015386522
0.015080634
0.0147747435
0.0147747435
0.014927687
0.015386522
0.0155394655
0.015386522
0.015233578
0.015233578
0.015233578
0.015386522
0.015386522
0.0155394655
0.0155394655
0.015233578
0.015080634
0.015233578
0.015386522
0.0155394655
0.0155394655
0.0155394655
0.015386522
0.015080634
0.015080634
0.015386522
0.0155394655
0.0155394655
0.015386522
0.015386522
0.0155394655
0.015386522
0.015386522
0.0155394655
0.0155394655
0.015233578
0.014927687
0.015080634
0.0155394655
0.01569241
0.0155394655
0.015386522
0.015233578
0.015386522
0.015386522
0.0155394655
0.015386522
0.015386522
0.015386522
0.015386522
0.015386522
0.015386522
0.015386522
0.015386522
0.0155394655
0.01569241
0.01569241
0.01569241
0.01569241
0.0155394655
0.015386522
0.0155394655
0.0159983
0.016151244
0.0159983
0.01569241
0.01569241
0.015845355
0.01569241
0.0155394655
0.0155394655
0.015386522
0.01569241
0.0159983
0.016151244
0.015845355
0.01569241
0.01569241
0.0159983
0.0159983
0.0159983
0.01569241
0.0155394655
0.0155394655
0.015845355
0.016151244
0.0159983
0.01569241
0.0155394655
0.015845355
0.01630419
0.016457133
0.016151244
0.015845355
0.0155394655
0.01569241
0.0159983
0.0159983
0.015845355
0.01569241
0.0159983
0.016151244
0.01630419
0.016151244
0.016151244
0.016151244
0.0159983
0.015845355
0.015845355
0.0159983
0.0159983
0.0159983
0.0159983
0.01630419
0.016610077
0.01676302
0.016915968
0.01676302
0.016457133
0.01630419
0.016457133
0.01676302
0.016915968
0.016915968
0.016915968
0.01676302
0.01676302
0.01676302
0.01676302
0.01676302
0.016610077
0.016610077
0.01676302
0.016915968
0.017068911
0.017068911
0.016915968
0.01676302
0.016915968
0.017221855
0.0173748
0.0173748
0.017221855
0.017068911
0.017068911
0.017221855
0.0173748
0.0173748
0.017527744
0.0173748
0.017221855
0.017221855
0.017221855
0.017068911
0.017068911
0.017221855
0.0173748
0.017527744
0.017527744
0.017221855
0.01676302
0.016610077
0.017068911
0.017680688
0.017680688
0.017527744
0.017221855
0.016915968
0.017068911
0.017221855
0.017221855
0.017068911
0.017068911
0.0173748
0.017527744
0.017527744
0.017221855
0.016915968
0.016915968
0.016915968
0.01676302
0.01676302
0.01676302
0.01676302
0.01676302
0.016915968
0.017068911
0.017068911
0.01676302
0.016610077
0.016610077
0.016610077
0.016610077
0.016610077
0.016610077
0.016610077
0.016457133
0.01630419
0.016151244
0.01630419
0.016457133
0.016457133
0.016457133
0.016457133
0.016457133
0.016151244
0.0159983
0.0159983
0.016151244
0.01630419
0.01630419
0.016151244
0.0159983
0.0159983
0.0159983
0.0159983
0.0159983
0.0159983
0.016151244
0.016151244
0.016151244
0.016151244
0.016151244
0.016151244
0.016151244
0.016151244
0.016151244
0.016151244
0.016151244
0.016151244
0.0159983
0.015845355
0.0159983
0.016151244
0.0159983
0.01569241
0.01569241
0.01569241
0.015845355
0.015845355
0.015845355
0.015845355
0.0159983
0.0159983
0.0159983
0.01569241
0.0155394655
0.0155394655
0.01569241
0.01569241
0.0155394655
0.01569241
0.015845355
0.0159983
0.0159983
0.0159983
0.01569241
0.0155394655
0.015386522
0.0155394655
0.01569241
0.01569241
0.015386522
0.015233578
0.015386522
0.01569241
0.015845355
0.01569241
0.0155394655
0.015386522
0.015233578
0.015233578
0.015233578
0.015233578
0.015080634
0.014927687
0.015080634
0.015080634
0.015080634
0.014927687
0.015080634
0.015080634
0.014927687
0.014468854
0.014315911
0.014621799
0.014927687
0.015233578
0.015080634
0.014927687
0.014468854
0.014162965
0.014162965
0.014468854
0.014621799
0.014621799
0.014468854
0.014315911
0.014162965
0.014162965
0.014162965
0.014162965
0.014162965
0.014162965
0.014010021
0.013857077
0.013857077
0.013857077
0.014010021
0.014010021
0.014010021
0.014010021
0.013704132
0.013551188
0.013551188
0.013704132
0.013704132
0.013551188
0.013398243
0.0132452985
0.0132452985
0.0132452985
0.013398243
0.0132452985
0.013092354
0.013092354
0.013092354
0.01293941
0.012633521
0.012633521
0.01293941
0.013092354
0.01293941
0.012633521
0.0124805765
0.0124805765
0.012327631
0.012327631
0.012327631
0.0124805765
0.012327631
0.012174687
0.012021743
0.011868798
0.01156291
0.01156291
0.011409964
0.011409964
0.011257021
0.011257021
0.011257021
0.011257021
0.011257021
0.011257021
0.011104076
0.010951131
0.011104076
0.011104076
0.010951131
0.010492298
0.010339353
0.010339353
0.010339353
0.01018641
0.01018641
0.01018641
0.010339353
0.01018641
0.009727576
0.009268742
0.0091157975
0.009421687
0.009727576
0.009421687
0.008962853
0.008809908
0.008809908
0.008809908
0.008656964
0.008656964
0.008504019
0.008351075
0.00819813
0.008045186
0.007892242
0.0075863525
0.007433408
0.007433408
0.0075863525
0.0075863525
0.0072804634
0.00682163
0.0066686855
0.00682163
0.00682163
0.0066686855
0.006209852
0.005903963
0.0057510184
0.005903963
0.0060569076
0.0060569076
0.005903963
0.0057510184
0.0054451297
0.0054451297
0.0054451297
0.005292185
0.005139241
0.0049862964
0.0048333514
0.0046804072
0.0045274626
0.004374518
0.004374518
0.0040686294
0.0039156848
0.0037627402
0.003456851
0.0031509623
0.002998018
0.0028450734
0.0028450734
0.002998018
0.002998018
0.0028450734
0.0028450734
0.0026921288
0.0025391844
0.0022332952
0.0019274065
0.0017744617
0.0017744617
0.0017744617
0.0016215174
0.0017744617
0.0016215174
0.001468573
0.0010097395
7.038506E-4
7.038506E-4
7.038506E-4
5.50906E-4
2.4501712E-4
-6.0871913E-5
-6.0871913E-5
-6.0871913E-5
-6.0871913E-5
-6.0871913E-5
-2.138164E-4
-6.726498E-4
-9.785388E-4
-9.785388E-4
-9.785388E-4
-0.0011314834
-0.0012844278
-0.0014373723
-0.0012844278
-0.0011314834
-0.0012844278
-0.0015903169
-0.0020491504
-0.0025079837
-0.0026609283
-0.0026609283
-0.0025079837
-0.0025079837
-0.0026609283
-0.0029668172
-0.0031197618
-0.0031197618
-0.0031197618
-0.0032727062
-0.0034256508
-0.0035785951
-0.0037315397
-0.0038844843
-0.0038844843
-0.0040374286
-0.004343318
-0.004343318
-0.004343318
-0.004343318
-0.0044962624
-0.0046492065
-0.0049550957
-0.00510804
-0.0052609844
-0.0054139295
-0.005719818
-0.005719818
-0.005719818
-0.005719818
-0.006025707
-0.006025707
-0.006025707
-0.006025707
-0.006331596
-0.006637485
-0.0070963185
-0.006943374
-0.00679043
-0.006637485
-0.00679043
-0.0070963185
-0.0072492626
-0.0072492626
-0.0074022072
-0.0075551523
-0.0078610405
-0.008013985
-0.0078610405
-0.0078610405
-0.0077080964
-0.0078610405
-0.00816693
-0.008319874
-0.008319874
-0.008319874
-0.008319874
-0.008472819
-0.008778708
-0.009084597
-0.009237541
-0.009237541
-0.009084597
-0.009084597
-0.009237541
-0.0093904855
-0.009696375
-0.009849319
-0.009543431
-0.0093904855
-0.0093904855
-0.009696375
-0.009849319
-0.010002264
-0.010155208
-0.010308152
-0.010308152
-0.010308152
-0.010155208
-0.010155208
-0.010308152
-0.010308152
-0.010308152
-0.010308152
-0.010461098
-0.010614042
-0.010919931
-0.011072875
-0.010919931
-0.010919931
-0.011072875
-0.01122582
-0.01122582
-0.011072875
-0.011072875
-0.010919931
-0.01122582
-0.011378764
-0.011531709
-0.011531709
-0.011531709
-0.011684653
-0.011684653
-0.011684653
-0.011837598
-0.0119905425
-0.011837598
-0.011837598
-0.011684653
-0.011837598
-0.012143486
-0.012143486
-0.012143486
-0.012143486
-0.012143486
-0.0119905425
-0.012143486
-0.012296432
-0.01260232
-0.01260232
-0.012296432
-0.012143486
-0.0119905425
-0.0119905425
-0.012296432
-0.012449375
-0.01260232
-0.012449375
-0.012143486
-0.011837598
-0.011837598
-0.011837598
-0.011837598
-0.0119905425
-0.0119905425
-0.0119905425
-0.012143486
-0.012143486
-0.0119905425
-0.011837598
-0.011684653
-0.011378764
-0.011378764
-0.011378764
-0.011378764
-0.011531709
-0.011531709
-0.011531709
-0.01122582
-0.010766986
-0.010461098
-0.010308152
-0.010308152
-0.010461098
-0.010308152
-0.010155208
-0.010002264
-0.010002264
-0.010155208
-0.010155208
-0.010002264
-0.009696375
-0.009543431
-0.0093904855
-0.009237541
-0.009237541
-0.009237541
-0.009084597
-0.008931652
-0.008931652
-0.008778708
-0.0086257635
-0.008319874
-0.00816693
-0.008013985
-0.00816693
-0.00816693
-0.00816693
-0.008013985
-0.0078610405
-0.0075551523
-0.0072492626
-0.0072492626
-0.0070963185
-0.0072492626
-0.0072492626
-0.0070963185
-0.0070963185
-0.0070963185
-0.006943374
-0.006637485
-0.0064845406
-0.0061786515
-0.0061786515
-0.0061786515
-0.0061786515
-0.006025707
-0.005719818
-0.0055668736
-0.0055668736
-0.0055668736
-0.005719818
-0.0055668736
-0.0055668736
-0.0054139295
-0.0052609844
-0.0052609844
-0.0052609844
-0.00510804
-0.004802151
-0.0046492065
-0.004802151
-0.0046492065
-0.0046492065
-0.0046492065
-0.0046492065
-0.004343318
-0.004343318
-0.004343318
-0.004343318
-0.0040374286
-0.0038844843
-0.0038844843
-0.0038844843
-0.0037315397
-0.0034256508
-0.0034256508
-0.0035785951
-0.0035785951
-0.0034256508
-0.0032727062
-0.0034256508
-0.0035785951
-0.0035785951
-0.0034256508
-0.0031197618
-0.0028138729
-0.0028138729
-0.0029668172
-0.0029668172
-0.0029668172
-0.0031197618
-0.0032727062
-0.0031197618
-0.0028138729
-0.0026609283
-0.0028138729
-0.0029668172
-0.0029668172
-0.0028138729
-0.0028138729
-0.0026609283
-0.0026609283
-0.0026609283
-0.0025079837
-0.0026609283
-0.0028138729
-0.0029668172
-0.0031197618
-0.0029668172
-0.0029668172
-0.0029668172
-0.0029668172
-0.0029668172
-0.0029668172
-0.0029668172
-0.0029668172
-0.0028138729
-0.0028138729
-0.0031197618
-0.0032727062
-0.0032727062
-0.0029668172
-0.0028138729
-0.0026609283
-0.0028138729
-0.0029668172
-0.0031197618
-0.0029668172
-0.0029668172
-0.0029668172
-0.0029668172
-0.0031197618
-0.0032727062
-0.0037315397
-0.0038844843
-0.0038844843
-0.0038844843
-0.0038844843
-0.0038844843
-0.004190373
-0.004343318
-0.004343318
-0.004343318
-0.0044962624
-0.0046492065
-0.004802151
-0.0049550957
-0.00510804
-0.00510804
-0.00510804
-0.0054139295
-0.005719818
-0.005719818
-0.0055668736
-0.0055668736
-0.0058727628
-0.006025707
-0.0061786515
-0.006331596
-0.006331596
-0.0064845406
-0.0064845406
-0.0064845406
-0.0064845406
-0.00679043
-0.0072492626
-0.0074022072
-0.0070963185
-0.006943374
-0.0070963185
-0.0074022072
-0.0077080964
-0.0077080964
-0.0078610405
-0.00816693
-0.00816693
-0.00816693
-0.008472819
-0.008778708
-0.008931652
-0.0086257635
-0.008472819
-0.008778708
-0.0093904855
-0.009849319
-0.009849319
-0.009696375
-0.009696375
-0.009696375
-0.009849319
-0.010308152
-0.010766986
-0.011072875
-0.010919931
-0.010919931
-0.01122582
-0.011531709
-0.011837598
-0.011837598
-0.0119905425
-0.012296432
-0.01260232
-0.012755265
-0.01260232
-0.01260232
-0.012755265
-0.013214098
-0.013672932
-0.013825877
-0.013825877
-0.01397882
-0.0142847095
-0.014437654
-0.014590598
-0.014743543
-0.014896487
-0.015202377
-0.015508265
-0.015661208
-0.015814155
-0.015967099
-0.016120045
-0.016120045
-0.016425932
-0.016731823
-0.017190654
-0.017496543
-0.017802434
-0.017802434
-0.017955378
-0.018108321
-0.018261265
-0.01841421
-0.018567156
-0.019025989
-0.019331876
-0.019331876
-0.019331876
-0.019637767
-0.020249544
-0.020708378
-0.020861322
-0.020861322
-0.021167211
-0.0214731
-0.02177899
-0.022084879
-0.022237822
-0.022390768
-0.022696657
-0.023002544
-0.023308435
-0.02346138
-0.023614323
-0.023767268
-0.023767268
-0.023920212
-0.024226103
-0.024684934
-0.02483788
-0.02483788
-0.025143769
-0.025449658
-0.025755545
-0.025755545
-0.025602601
-0.025602601
-0.025755545
-0.02621438
-0.026520269
-0.026673213
-0.026826156
-0.026826156
-0.027132047
-0.027284991
-0.02759088
-0.027743824
-0.027743824
-0.02789677
-0.028049715
-0.028049715
-0.028049715
-0.02789677
-0.02789677
-0.028355602
-0.028814437
-0.029120326
-0.02927327
-0.02927327
-0.029120326
-0.029120326
-0.029426213
-0.029732103
-0.029732103
-0.029426213
-0.02927327
-0.02927327
-0.029426213
-0.029579157
-0.029885048
-0.030037992
-0.029885048
-0.029732103
-0.029885048
-0.030037992
-0.030190937
-0.030190937
-0.030190937
-0.030190937
-0.030343883
-0.030496826
-0.030496826
-0.030343883
-0.030037992
-0.030037992
-0.030343883
-0.030496826
-0.030343883
-0.030190937
-0.030343883
-0.030496826
-0.03064977
-0.03064977
-0.03064977
-0.030343883
-0.030343883
-0.030496826
-0.030343883
-0.030343883
-0.030343883
-0.030496826
-0.030343883
-0.030343883
-0.030496826
-0.03064977
-0.030802716
-0.030802716
-0.03064977
-0.030496826
-0.030496826
-0.030496826
-0.030190937
-0.029885048
-0.030037992
-0.030343883
-0.030496826
-0.03064977
-0.03064977
-0.03064977
-0.030343883
-0.030190937
-0.030190937
-0.030343883
-0.030343883
-0.030343883
-0.030496826
-0.030496826
-0.030496826
-0.030343883
-0.030190937
-0.030343883
-0.03064977
-0.03064977
-0.030496826
-0.030343883
-0.030496826
-0.030496826
-0.030496826
-0.030343883
-0.030343883
-0.03064977
-0.03064977
-0.03064977
-0.03064977
-0.030802716
-0.03095566
-0.03095566
-0.030802716
-0.03064977
-0.030802716
-0.030802716
-0.030802716
-0.03095566
-0.03095566
-0.03095566
-0.030802716
-0.03064977
-0.03064977
-0.03095566
-0.031108603
-0.031108603
-0.031108603
-0.03126155
-0.03126155
-0.03126155
-0.03126155
-0.03126155
-0.03126155
-0.03141449
-0.031567436
-0.031567436
-0.031567436
-0.03172038
-0.031873323
-0.031873323
-0.03172038
-0.03172038
-0.03172038
-0.031873323
-0.03172038
-0.03172038
-0.031873323
-0.031873323
-0.031873323
-0.031873323
-0.03172038
-0.031873323
-0.031873323
-0.031873323
-0.03202627
-0.03202627
-0.032179218
-0.03202627
-0.031873323
-0.03172038
-0.03172038
-0.03202627
-0.032179218
-0.03202627
-0.031873323
-0.031873323
-0.031873323
-0.032179218
-0.03233216
-0.032179218
-0.03202627
-0.03202627
-0.03202627
-0.03202627
-0.03172038
-0.03172038
-0.03172038
-0.031873323
-0.03172038
-0.03141449
-0.03126155
-0.03126155
-0.03141449
-0.03141449
-0.03141449
-0.03141449
-0.031567436
-0.031567436
-0.031567436
-0.031567436
-0.031567436
-0.03172038
-0.031873323
-0.031873323
-0.031873323
-0.03172038
-0.031873323
-0.03202627
-0.03202627
-0.032179218
-0.03233216
-0.032485105
-0.032790992
-0.032790992
-0.032790992
-0.032943938
-0.03309688
-0.033249825
-0.03309688
-0.033249825
-0.033555713
-0.033708658
-0.033861604
-0.033861604
-0.03401455
-0.03432044
-0.034626327
-0.034626327
-0.034626327
-0.034473382
-0.034473382
-0.034779273
-0.03508516
-0.035543993
-0.035696935
-0.035696935
-0.035543993
-0.035543993
-0.035849884
-0.036308717
-0.036461663
-0.036461663
-0.036461663
-0.036308717
-0.036461663
-0.036614604
-0.036920495
-0.036920495
-0.03676755
-0.03676755
-0.036920495
-0.037073437
-0.037226383
-0.037226383
-0.037226383
-0.037226383
-0.037073437
-0.037073437
-0.037073437
-0.037226383
-0.037379324
-0.037379324
-0.03753227
-0.03768522
-0.03753227
-0.037379324
-0.03753227
-0.03768522
-0.03783816
-0.03783816
-0.03768522
-0.03768522
-0.03768522
-0.03783816
-0.03783816
-0.03783816
-0.03783816
-0.03768522
-0.03753227
-0.03768522
-0.037991107
-0.038144052
-0.038144052
-0.037991107
-0.03783816
-0.03768522
-0.03753227
-0.03783816
-0.038296994
-0.03844994
-0.038296994
-0.037991107
-0.037991107
-0.038144052
-0.038296994
-0.038296994
-0.037991107
-0.037991107
-0.038144052
-0.038296994
-0.038144052
-0.037991107
-0.037991107
-0.038144052
-0.038296994
-0.038144052
-0.03783816
-0.03783816
-0.037991107
-0.037991107
-0.03768522
-0.03768522
-0.03768522
-0.03768522
-0.03768522
-0.03768522
-0.03783816
-0.03783816
-0.03768522
-0.03753227
-0.037379324
-0.037226383
-0.037226383
-0.037379324
-0.037226383
-0.03676755
-0.036614604
-0.03676755
-0.03676755
-0.036614604
-0.036614604
-0.036614604
-0.036614604
-0.03615577
-0.03600283
-0.035696935
-0.035543993
-0.035543993
-0.035391048
-0.035391048
-0.035238102
-0.03508516
-0.034932215
-0.034932215
-0.03508516
-0.03508516
-0.034932215
-0.034779273
-0.034626327
-0.034626327
-0.034626327
-0.034626327
-0.034473382
-0.03432044
-0.034167495
-0.034167495
-0.034167495
-0.033861604
-0.033708658
-0.033555713
-0.033555713
-0.033555713
-0.033555713
-0.033708658
-0.033708658
-0.033708658
-0.033555713
-0.033249825
-0.032943938
-0.03263805
-0.03263805
-0.032790992
-0.032943938
-0.032790992
-0.03263805
-0.03263805
-0.032790992
-0.032943938
-0.032943938
-0.03263805
-0.03263805
-0.032790992
-0.032943938
-0.032943938
-0.032943938
-0.03309688
-0.033249825
-0.033249825
-0.03309688
-0.03309688
-0.032943938
-0.032790992
-0.03263805
-0.032790992
-0.032943938
-0.033249825
-0.033249825
-0.03309688
-0.032943938
-0.032943938
-0.03309688
-0.032943938
-0.032790992
-0.03263805
-0.032790992
-0.03309688
-0.033555713
-0.033555713
-0.03340277
-0.033249825
-0.033249825
-0.033249825
-0.032943938
-0.032790992
-0.032943938
-0.03309688
-0.032943938
-0.03233216
-0.03202627
-0.032179218
-0.032485105
-0.032790992
-0.032943938
-0.03309688
-0.03309688
-0.032790992
-0.032485105
-0.032179218
-0.03202627
-0.03202627
-0.03202627
-0.03202627
-0.032179218
-0.03233216
-0.032179218
-0.031873323
-0.03172038
-0.03172038
-0.03172038
-0.031567436
-0.03126155
-0.03126155
-0.031567436
-0.031567436
-0.03141449
-0.03126155
-0.03126155
-0.031108603
-0.030802716
-0.030802716
-0.030802716
-0.030802716
-0.03064977
-0.030496826
-0.030343883
-0.030343883
-0.030343883
-0.030343883
-0.030190937
-0.029885048
-0.029885048
-0.030037992
-0.030037992
-0.030037992
-0.029885048
-0.029732103
-0.029426213
-0.02927327
-0.029120326
-0.02927327
-0.02927327
-0.029426213
-0.02927327
-0.029120326
-0.029120326
-0.02896738
-0.02896738
-0.02896738
-0.028661491
-0.028661491
-0.028661491
-0.028661491
-0.028508546
-0.028355602
-0.028202659
-0.02789677
-0.027743824
-0.02759088
-0.02789677
-0.028049715
-0.02789677
-0.027743824
-0.02759088
-0.027437937
-0.027437937
-0.027284991
-0.027284991
-0.027132047
-0.027132047
-0.026979104
-0.026826156
-0.026520269
-0.026520269
-0.026520269
-0.026367325
-0.02621438
-0.026061436
-0.02590849
-0.02590849
-0.025755545
-0.025602601
-0.025449658
-0.025449658
-0.025296714
-0.025296714
-0.025143769
-0.024990823
-0.02483788
-0.024990823
-0.02483788
-0.024684934
-0.024684934
-0.02483788
-0.02483788
-0.02453199
-0.024226103
-0.024226103
-0.024379047
-0.02453199
-0.02453199
-0.024379047
-0.024379047
-0.024226103
-0.024073156
-0.023920212
-0.023767268
-0.023767268
-0.023767268
-0.023767268
-0.023614323
-0.023614323
-0.023614323
-0.023920212
-0.024073156
-0.024073156
-0.023920212
-0.023920212
-0.023920212
-0.023767268
-0.023614323
-0.02346138
-0.02346138
-0.023614323
-0.023767268
-0.023614323
-0.02315549
-0.0228496
-0.023002544
-0.023308435
-0.023614323
-0.023614323
-0.023614323
-0.02346138
-0.023308435
-0.02315549
-0.023002544
-0.0228496
-0.022696657
-0.022543712
-0.022543712
-0.022543712
-0.022543712
-0.022543712
-0.022543712
-0.022696657
-0.022696657
-0.022543712
-0.022543712
-0.022390768
-0.022390768
-0.022084879
-0.02177899
-0.02177899
-0.022084879
-0.022237822
-0.022084879
-0.02177899
-0.0214731
-0.0214731
-0.0214731
-0.02177899
-0.02177899
-0.021626046
-0.0214731
-0.0214731
-0.0214731
-0.021320155
-0.021014268
-0.020861322
-0.020861322
-0.020708378
-0.020708378
-0.020402487
-0.020249544
-0.020249544
-0.020555435
-0.020708378
-0.020555435
-0.020402487
-0.0200966
-0.019943656
-0.019943656
-0.019943656
-0.01979071
-0.01979071
-0.019943656
-0.0200966
-0.01979071
-0.019484822
-0.019331876
-0.019178933
-0.019025989
-0.018873045
-0.0187201
-0.018567156
-0.018567156
-0.0187201
-0.0187201
-0.018873045
-0.018873045
-0.018567156
-0.018261265
-0.017802434
-0.017955378
-0.018108321
-0.018108321
-0.017802434
-0.017496543
-0.0173436
-0.017649489
-0.017802434
-0.017649489
-0.0173436
-0.017190654
-0.01703771
-0.016884767
-0.016884767
-0.01703771
-0.01703771
-0.016884767
-0.016731823
-0.016578875
-0.016578875
-0.016578875
-0.016578875
-0.016272988
-0.015967099
-0.015967099
-0.016120045
-0.016272988
-0.016120045
-0.016120045
-0.015967099
-0.015661208
-0.015508265
-0.015355321
-0.015355321
-0.015355321
-0.015202377
-0.014896487
-0.014743543
-0.014743543
-0.014743543
-0.014437654
-0.014131766
-0.013672932
-0.013672932
-0.01397882
-0.014131766
-0.01397882
-0.013672932
-0.013367043
-0.013367043
-0.013367043
-0.013061154
-0.013061154
-0.013061154
-0.013061154
-0.012908209
-0.01260232
-0.012296432
-0.012143486
-0.012143486
-0.012143486
-0.012143486
-0.0119905425
-0.011684653
-0.011531709
-0.011378764
-0.011531709
-0.011837598
-0.011837598
-0.011684653
-0.011378764
-0.01122582
-0.010919931
-0.010766986
-0.010461098
-0.010308152
-0.010308152
-0.010308152
-0.010155208
-0.010002264
-0.009696375
-0.0093904855
-0.009543431
-0.009696375
-0.009696375
-0.0093904855
-0.009237541
-0.009237541
-0.0093904855
-0.0093904855
-0.009237541
-0.008778708
-0.0086257635
-0.008319874
-0.008319874
-0.008319874
-0.008319874
-0.008319874
-0.00816693
-0.0078610405
-0.0078610405
-0.0077080964
-0.0074022072
-0.0070963185
-0.0070963185
-0.0070963185
-0.0072492626
-0.0072492626
-0.0072492626
-0.0072492626
-0.0070963185
-0.006943374
-0.006637485
-0.006637485
-0.0064845406
-0.006331596
-0.0061786515
-0.006025707
-0.006025707
-0.006025707
-0.006025707
-0.0061786515
-0.006025707
-0.005719818
-0.0054139295
-0.0054139295
-0.0055668736
-0.0054139295
-0.0052609844
-0.004802151
-0.0044962624
-0.004343318
-0.0044962624
-0.0046492065
-0.0046492065
-0.004343318
-0.0038844843
-0.0038844843
-0.004190373
-0.004190373
-0.0038844843
-0.0032727062
-0.0028138729
-0.0028138729
-0.0029668172
-0.0029668172
-0.0026609283
-0.0023550394
-0.0023550394
-0.0025079837
-0.0023550394
-0.0022020948
-0.0018962058
-0.0017432612
-0.0017432612
-0.0017432612
-0.0015903169
-0.0012844278
-0.0011314834
-0.0012844278
-0.0012844278
-0.0012844278
-0.0011314834
-9.785388E-4
-6.726498E-4
-5.1970535E-4
-6.726498E-4
-8.2559435E-4
-8.2559435E-4
-6.726498E-4
-5.1970535E-4
-3.6676088E-4
-3.6676088E-4
-2.138164E-4
9.207259E-5
2.4501712E-4
2.4501712E-4
-6.0871913E-5
-2.138164E-4
-6.0871913E-5
2.4501712E-4
3.979616E-4
5.50906E-4
8.5679506E-4
0.0010097395
8.5679506E-4
7.038506E-4
8.5679506E-4
0.0010097395
0.0013156284
0.001468573
0.0016215174
0.0017744617
0.0017744617
0.0017744617
0.0017744617
0.0019274065
0.0020803509
0.0022332952
0.0020803509
0.0019274065
0.0019274065
0.0020803509
0.0023862398
0.0025391844
0.0025391844
0.0023862398
0.0022332952
0.0025391844
0.002998018
0.003456851
0.003456851
0.0033039069
0.0031509623
0.003456851
0.003456851
0.003456851
0.0033039069
0.003456851
0.0037627402
0.004221574
0.004221574
0.0040686294
0.0039156848
0.0040686294
0.004221574
0.004374518
0.0045274626
0.0046804072
0.0045274626
0.004374518
0.004221574
0.004374518
0.0045274626
0.0046804072
0.0046804072
0.0046804072
0.0048333514
0.0049862964
0.005139241
0.0049862964
0.0048333514
0.0049862964
0.005139241
0.005292185
0.005139241
0.005292185
0.0054451297
0.0055980743
0.0057510184
0.0057510184
0.0055980743
0.0055980743
0.005903963
0.006209852
0.0063627968
0.0063627968
0.0063627968
0.006209852
0.0060569076
0.006209852
0.0063627968
0.0065157413
0.0065157413
0.0063627968
0.006209852
0.0063627968
0.0066686855
0.00682163
0.0066686855
0.0065157413
0.0066686855
0.00682163
0.00682163
0.0066686855
0.0065157413
0.0066686855
0.0069745746
0.0069745746
0.00682163
0.0066686855
0.0066686855
0.0069745746
0.007433408
0.0075863525
0.0075863525
0.007739296
0.007739296
0.0075863525
0.007739296
0.007892242
0.007892242
0.007739296
0.0075863525
0.007433408
0.0075863525
0.007892242
0.00819813
0.008045186
0.007892242
0.007739296
0.007739296
0.007739296
0.007739296
0.007892242
0.007892242
0.007739296
0.0075863525
0.0075863525
0.0075863525
0.007892242
0.00819813
0.00819813
0.008045186
0.007892242
0.008045186
0.008351075
0.008351075
0.00819813
0.008045186
0.008045186
0.008045186
0.008351075
0.008656964
0.0091157975
0.0091157975
0.008962853
0.008656964
0.008351075
0.008351075
0.00819813
0.00819813
0.00819813
0.00819813
0.00819813
0.00819813
0.008351075
0.008504019
0.008351075
0.00819813
0.008045186
0.008045186
0.008045186
0.007892242
0.007739296
0.007892242
0.008045186
0.008045186
0.008045186
0.008045186
0.007892242
0.007739296
0.007892242
0.007892242
0.008045186
0.00819813
0.00819813
0.00819813
0.00819813
0.00819813
0.008045186
0.008045186
0.008045186
0.008045186
0.00819813
0.00819813
0.007739296
0.0072804634
0.0071275188
0.007433408
0.007739296
0.007739296
0.0075863525
0.0075863525
0.0075863525
0.007433408
0.0072804634
0.0072804634
0.0071275188
0.0069745746
0.0066686855
0.0066686855
0.0069745746
0.0072804634
0.0072804634
0.0069745746
0.0069745746
0.0072804634
0.007433408
0.0071275188
0.0069745746
0.0069745746
0.0071275188
0.0071275188
0.0071275188
0.0072804634
0.007433408
0.0072804634
0.0072804634
0.007433408
0.0072804634
0.0071275188
0.0069745746
0.00682163
0.0066686855
0.0065157413
0.0065157413
0.0066686855
0.00682163
0.00682163
0.0066686855
0.0063627968
0.006209852
0.006209852
0.0065157413
0.00682163
0.00682163
0.0065157413
0.006209852
0.006209852
0.0063627968
0.0066686855
0.00682163
0.0066686855
0.0066686855
0.0066686855
0.0065157413
0.0065157413
0.0063627968
0.0063627968
0.0065157413
0.0066686855
0.0066686855
0.0063627968
0.006209852
0.0063627968
0.0065157413
0.0063627968
0.005903963
0.005903963
0.0060569076
0.0063627968
0.006209852
0.0060569076
0.006209852
0.0065157413
0.0065157413
0.006209852
0.0060569076
0.006209852
0.006209852
0.0060569076
0.0055980743
0.0054451297
0.0055980743
0.005903963
0.005903963
0.0057510184
0.0054451297
0.0054451297
0.0055980743
0.0055980743
0.0055980743
0.0054451297
0.0054451297
0.0054451297
0.0054451297
0.0054451297
0.0054451297
0.0055980743
0.0055980743
0.0054451297
0.005292185
0.005139241
0.005139241
0.005139241
0.005292185
0.005139241
0.005139241
0.0049862964
0.0049862964
0.0049862964
0.005139241
0.005139241
0.005292185
0.005139241
0.005139241
0.0049862964
0.0048333514
0.0048333514
0.0049862964
0.005139241
0.005139241
0.0049862964
0.0049862964
0.005139241
0.005292185
0.005292185
0.005139241
0.005139241
0.005139241
0.005292185
0.005292185
0.005292185
0.005292185
0.0054451297
0.0055980743
0.005292185
0.0049862964
0.005139241
0.0054451297
0.0057510184
0.0055980743
0.005292185
0.005139241
0.005292185
0.0054451297
0.005139241
0.0049862964
0.005139241
0.0055980743
0.0057510184
0.0055980743
0.0054451297
0.0054451297
0.0054451297
0.0054451297
0.0054451297
0.0055980743
0.0057510184
0.0057510184
0.0055980743
0.0054451297
0.005292185
0.0054451297
0.0055980743
0.0055980743
0.0054451297
0.0054451297
0.0055980743
0.0057510184
0.0055980743
0.005292185
0.005292185
0.0054451297
0.0055980743
0.0057510184
0.005903963
0.0060569076
0.0060569076
0.005903963
0.0055980743
0.0054451297
0.0057510184
0.006209852
0.0063627968
0.0060569076
0.0055980743
0.0055980743
0.005903963
0.006209852
0.006209852
0.0060569076
0.0060569076
0.006209852
0.0063627968
0.0063627968
0.006209852
0.0060569076
0.005903963
0.005903963
0.0060569076
0.006209852
0.006209852
0.0063627968
0.0065157413
0.0065157413
0.0063627968
0.0063627968
0.0065157413
0.0066686855
0.00682163
0.0066686855
0.006209852
0.0060569076
0.006209852
0.0063627968
0.0063627968
0.0063627968
0.0063627968
0.0065157413
0.00682163
0.0069745746
0.00682163
0.00682163
0.0066686855
0.0065157413
0.0063627968
0.0063627968
0.0066686855
0.00682163
0.0066686855
0.0065157413
0.0063627968
0.006209852
0.0065157413
0.0066686855
0.0066686855
0.0066686855
0.0065157413
0.0065157413
0.0065157413
0.0065157413
0.0065157413
0.0065157413
0.0066686855
0.0066686855
0.0065157413
0.0065157413
0.0066686855
0.00682163
0.00682163
0.0066686855
0.0065157413
0.0065157413
0.0066686855
0.0066686855
0.0063627968
0.006209852
0.006209852
0.0065157413
0.0066686855
0.0066686855
0.006209852
0.005903963
0.005903963
0.005903963
0.0060569076
0.0060569076
0.0060569076
0.0060569076
0.0060569076
0.0060569076
0.005903963
0.0057510184
0.0057510184
0.0057510184
0.0057510184
0.0057510184
0.0057510184
0.0057510184
0.0057510184
0.0057510184
0.0057510184
0.0057510184
0.005903963
0.005903963
0.0055980743
0.0054451297
0.0054451297
0.0054451297
0.005292185
0.005292185
0.005292185
0.0055980743
0.0055980743
0.005292185
0.005292185
0.0054451297
0.0054451297
0.0054451297
0.005292185
0.005292185
0.005292185
0.005292185
0.0054451297
0.0054451297
0.005292185
0.005139241
0.005139241
0.0054451297
0.0055980743
0.0054451297
0.005292185
0.005139241
0.005139241
0.0054451297
0.0054451297
0.005292185
0.005292185
0.0054451297
0.0055980743
0.0055980743
0.0054451297
0.005292185
0.005292185
0.0054451297
0.0055980743
0.0054451297
0.0054451297
0.0055980743
0.0057510184
0.0057510184
0.0057510184
0.0055980743
0.0055980743
0.0055980743
0.0057510184
0.0057510184
0.0055980743
0.0055980743
0.0055980743
0.005903963
0.005903963
0.005903963
0.005903963
0.005903963
0.005903963
0.0057510184
0.0057510184
0.0055980743
0.0055980743
0.005903963
0.0060569076
0.0060569076
0.0057510184
0.0055980743
0.005903963
0.006209852
0.0063627968
0.006209852
0.005903963
0.0057510184
0.006209852
0.0065157413
0.0063627968
0.0060569076
0.0060569076
0.0060569076
0.006209852
0.0063627968
0.0063627968
0.0063627968
0.0063627968
0.006209852
0.005903963
0.005903963
0.0060569076
0.0065157413
0.0066686855
0.0066686855
0.0063627968
0.006209852
0.0060569076
0.006209852
0.0063627968
0.0066686855
0.0066686855
0.0065157413
0.0065157413
0.0065157413
0.0066686855
0.0066686855
0.0065157413
0.006209852
0.006209852
0.006209852
0.006209852
0.0060569076
0.0060569076
0.006209852
0.0063627968
0.0063627968
0.0063627968
0.0063627968
0.0063627968
0.006209852
0.006209852
0.006209852
0.0063627968
0.0063627968
0.0065157413
0.0063627968
0.0063627968
0.006209852
0.006209852
0.006209852
0.0065157413
0.0066686855
0.00682163
0.00682163
0.0066686855
0.0063627968
0.0063627968
0.0063627968
0.0063627968
0.006209852
0.006209852
0.0065157413
0.0066686855
0.0065157413
0.0063627968
0.006209852
0.006209852
0.006209852
0.0060569076
0.005903963
0.0060569076
0.0063627968
0.0065157413
0.0065157413
0.0063627968
0.006209852
0.006209852
0.0063627968
0.0063627968
0.0063627968
0.006209852
0.0063627968
0.006209852
0.006209852
0.006209852
0.0060569076
0.0060569076
0.0060569076
0.0060569076
0.005903963
0.005903963
0.005903963
0.005903963
0.005903963
0.0060569076
0.005903963
0.0057510184
0.0054451297
0.0055980743
0.0057510184
0.005903963
0.005903963
0.0055980743
0.0055980743
0.0055980743
0.0057510184
0.0055980743
0.0055980743
0.0057510184
0.005903963
0.005903963
0.005903963
0.0057510184
0.0057510184
0.0057510184
0.0057510184
0.0055980743
0.0054451297
0.005292185
0.0049862964
0.0049862964
0.005292185
0.0054451297
0.0055980743
0.0055980743
0.0055980743
0.0055980743
0.0054451297
0.005292185
0.005292185
0.005292185
0.005139241
0.0049862964
0.0046804072
0.0048333514
0.005139241
0.005139241
0.005139241
0.0048333514
0.0046804072
0.0046804072
0.0048333514
0.0048333514
0.0049862964
0.0049862964
0.0049862964
0.0049862964
0.0048333514
0.0046804072
0.0046804072
0.0046804072
0.0046804072
0.0046804072
0.0048333514
0.0048333514
0.0046804072
0.0046804072
0.0046804072
0.0045274626
0.0045274626
0.0045274626
0.0045274626
0.0045274626
0.0046804072
0.0045274626
0.004221574
0.0039156848
0.0039156848
0.004221574
0.004374518
0.004221574
0.0040686294
0.004221574
0.0045274626
0.0046804072
0.0045274626
0.004221574
0.0040686294
0.0040686294
0.0040686294
0.0040686294
0.0039156848
0.0039156848
0.0040686294
0.004221574
0.0040686294
0.0039156848
0.0037627402
0.0039156848
0.0040686294
0.0040686294
0.0039156848
0.0039156848
0.0039156848
0.0039156848
0.0039156848
0.0040686294
0.0039156848
0.0037627402
0.0037627402
0.0037627402
0.0037627402
0.0036097956
0.003456851
0.003456851
0.0036097956
0.0036097956
0.0036097956
0.0036097956
0.0036097956
0.0036097956
0.0036097956
0.0036097956
0.0036097956
0.0037627402
0.0037627402
0.0033039069
0.002998018
0.002998018
0.0031509623
0.003456851
0.0036097956
0.0033039069
0.002998018
0.002998018
0.0033039069
0.0033039069
0.0031509623
0.0031509623
0.0033039069
0.0033039069
0.0033039069
0.003456851
0.0036097956
0.0036097956
0.0033039069
0.0028450734
0.0023862398
0.0023862398
0.0028450734
0.0031509623
0.0031509623
0.0028450734
0.0026921288
0.0026921288
0.002998018
0.0033039069
0.0033039069
0.002998018
0.0028450734
0.0026921288
0.0028450734
0.002998018
0.002998018
0.002998018
0.002998018
0.0028450734
0.0026921288
0.0026921288
0.0028450734
0.002998018
0.002998018
0.0026921288
0.0022332952
0.0017744617
0.0017744617
0.0020803509
0.0023862398
0.0023862398
0.0022332952
0.0022332952
0.0022332952
0.0022332952
0.0025391844
0.0026921288
0.0025391844
0.0025391844
0.0023862398
0.0023862398
0.0023862398
0.0023862398
0.0022332952
0.0022332952
0.0020803509
0.0020803509
0.0022332952
0.0023862398
0.0023862398
0.0025391844
0.0023862398
0.0020803509
0.0019274065
0.0019274065
0.0019274065
0.0020803509
0.0020803509
0.0022332952
0.0020803509
0.0020803509
0.0022332952
0.0025391844
0.0025391844
0.0022332952
0.0019274065
0.0019274065
0.0020803509
0.0023862398
0.0023862398
0.0020803509
0.0016215174
0.0016215174
0.0019274065
0.0023862398
0.0023862398
0.0020803509
0.0017744617
0.0017744617
0.0017744617
0.0019274065
0.0023862398
0.0025391844
0.0025391844
0.0022332952
0.0019274065
0.0020803509
0.0022332952
0.0022332952
0.0020803509
0.0019274065
0.0020803509
0.0022332952
0.0023862398
0.0020803509
0.0019274065
0.0017744617
0.0019274065
0.0020803509
0.0020803509
0.0020803509
0.0020803509
0.0022332952
0.0022332952
0.0020803509
0.0020803509
0.0023862398
0.0025391844
0.0025391844
0.0023862398
0.0022332952
0.0020803509
0.0020803509
0.0020803509
0.0022332952
0.0025391844
0.0025391844
0.0022332952
0.0020803509
0.0022332952
0.0025391844
0.0025391844
0.0023862398
0.0020803509
0.0020803509
0.0023862398
0.0025391844
0.0023862398
0.0022332952
0.0022332952
0.0023862398
0.0023862398
0.0023862398
0.0023862398
0.0022332952
0.0022332952
0.0023862398
0.0025391844
0.0025391844
0.0025391844
0.0023862398
0.0023862398
0.0022332952
0.0022332952
0.0023862398
0.0025391844
0.0026921288
0.0025391844
0.0022332952
0.0019274065
0.0019274065
0.0020803509
0.0022332952
0.0025391844
0.0026921288
0.0026921288
0.0025391844
0.0022332952
0.0020803509
0.0022332952
0.0022332952
0.0022332952
0.0020803509
0.0019274065
0.0017744617
0.0019274065
0.0022332952
0.0023862398
0.0023862398
0.0023862398
0.0023862398
0.0022332952
0.0020803509
0.0020803509
0.0022332952
0.0022332952
0.0022332952
0.0020803509
0.0020803509
0.0019274065
0.0019274065
0.0020803509
0.0022332952
0.0022332952
0.0020803509
0.0019274065
0.0017744617
0.0019274065
0.0020803509
0.0022332952
0.0022332952
0.0020803509
0.0017744617
0.0016215174
0.0017744617
0.0019274065
0.0020803509
0.0019274065
0.0019274065
0.0019274065
0.0020803509
0.0020803509
0.0020803509
0.0017744617
0.001468573
0.001468573
0.0017744617
0.0017744617
0.0016215174
0.0013156284
0.0013156284
0.001468573
0.0016215174
0.0016215174
0.0013156284
0.001162684
0.001162684
0.0013156284
0.0013156284
0.0013156284
0.0013156284
0.001468573
0.0016215174
0.0016215174
0.0013156284
0.0010097395
8.5679506E-4
0.0010097395
0.001162684
0.0010097395
0.0010097395
0.0010097395
0.0010097395
8.5679506E-4
7.038506E-4
5.50906E-4
5.50906E-4
5.50906E-4
7.038506E-4
8.5679506E-4
7.038506E-4
5.50906E-4
5.50906E-4
5.50906E-4
7.038506E-4
7.038506E-4
7.038506E-4
7.038506E-4
5.50906E-4
5.50906E-4
3.979616E-4
5.50906E-4
8.5679506E-4
8.5679506E-4
7.038506E-4
3.979616E-4
2.4501712E-4
9.207259E-5
9.207259E-5
9.207259E-5
2.4501712E-4
3.979616E-4
2.4501712E-4
2.4501712E-4
2.4501712E-4
3.979616E-4
5.50906E-4
5.50906E-4
7.038506E-4
5.50906E-4
2.4501712E-4
-6.0871913E-5
-6.0871913E-5
9.207259E-5
9.207259E-5
-6.0871913E-5
-2.138164E-4
-6.0871913E-5
-6.0871913E-5
9.207259E-5
9.207259E-5
-6.0871913E-5
9.207259E-5
2.4501712E-4
3.979616E-4
3.979616E-4
2.4501712E-4
2.4501712E-4
9.207259E-5
-6.0871913E-5
-6.0871913E-5
2.4501712E-4
2.4501712E-4
9.207259E-5
-6.0871913E-5
-6.0871913E-5
9.207259E-5
9.207259E-5
9.207259E-5
9.207259E-5
9.207259E-5
9.207259E-5
-6.0871913E-5
9.207259E-5
5.50906E-4
7.038506E-4
5.50906E-4
2.4501712E-4
9.207259E-5
9.207259E-5
2.4501712E-4
2.4501712E-4
2.4501712E-4
3.979616E-4
2.4501712E-4
-6.0871913E-5
-2.138164E-4
-6.0871913E-5
2.4501712E-4
5.50906E-4
5.50906E-4
3.979616E-4
2.4501712E-4
3.979616E-4
5.50906E-4
3.979616E-4
9.207259E-5
-6.0871913E-5
9.207259E-5
3.979616E-4
5.50906E-4
7.038506E-4
7.038506E-4
7.038506E-4
7.038506E-4
8.5679506E-4
8.5679506E-4
8.5679506E-4
7.038506E-4
7.038506E-4
0.0010097395
0.001162684
0.001162684
8.5679506E-4
7.038506E-4
7.038506E-4
0.0010097395
0.001162684
0.001162684
0.0010097395
8.5679506E-4
8.5679506E-4
0.0010097395
0.0010097395
0.001162684
0.0013156284
0.0013156284
0.0013156284
0.001162684
0.0010097395
0.0010097395
0.001162684
0.001162684
0.001162684
0.0010097395
0.001162684
0.0013156284
0.0013156284
0.001162684
0.0010097395
0.001162684
0.0013156284
0.0016215174
0.0016215174
0.0016215174
0.001468573
0.001162684
0.0010097395
0.001162684
0.0013156284
0.0016215174
0.0017744617
0.001468573
0.0013156284
0.0013156284
0.0016215174
0.0016215174
0.0016215174
0.001468573
0.001468573
0.0017744617
0.0019274065
0.0017744617
0.001468573
0.0013156284
0.001468573
0.0017744617
0.0019274065
0.0019274065
0.0017744617
0.0016215174
0.0017744617
0.0019274065
0.0022332952
0.0023862398
0.0022332952
0.0019274065
0.0019274065
0.0022332952
0.0022332952
0.0019274065
0.0017744617
0.0019274065
0.0022332952
0.0023862398
0.0022332952
0.0020803509
0.0019274065
0.0019274065
0.0023862398
0.0026921288
0.0026921288
0.0023862398
0.0020803509
0.0020803509
0.0022332952
0.0025391844
0.0025391844
0.0023862398
0.0023862398
0.0023862398
0.0025391844
0.0026921288
0.0026921288
0.0026921288
0.0025391844
0.0022332952
0.0022332952
0.0023862398
0.0026921288
0.0028450734
0.0026921288
0.0025391844
0.0025391844
0.0026921288
0.0026921288
0.0026921288
0.0025391844
0.0025391844
0.0028450734
0.0028450734
0.0026921288
0.0025391844
0.0023862398
0.0022332952
0.0023862398
0.0026921288
0.002998018
0.0028450734
0.0023862398
0.0022332952
0.0023862398
0.0026921288
0.0028450734
0.0028450734
0.0028450734
0.002998018
0.0031509623
0.002998018
0.0028450734
0.002998018
0.002998018
0.002998018
0.0028450734
0.0028450734
0.002998018
0.002998018
0.0028450734
0.002998018
0.0031509623
0.0031509623
0.002998018
0.0028450734
0.0028450734
0.002998018
0.0031509623
0.0031509623
0.002998018
0.0031509623
0.003456851
0.003456851
0.0033039069
0.0031509623
0.0031509623
0.0033039069
0.0033039069
0.0031509623
0.0031509623
0.002998018
0.0031509623
0.003456851
0.003456851
0.0033039069
0.0031509623
0.0031509623
0.0031509623
0.0033039069
0.003456851
0.0031509623
0.0031509623
0.0033039069
0.0036097956
0.0036097956
0.0036097956
0.003456851
0.003456851
0.003456851
0.0031509623
0.0031509623
0.0033039069
0.0036097956
0.003456851
0.0033039069
0.0031509623
0.003456851
0.0037627402
0.0037627402
0.0036097956
0.003456851
0.0033039069
0.003456851
0.0036097956
0.0037627402
0.0037627402
0.0036097956
0.003456851
0.003456851
0.003456851
0.0033039069
0.003456851
0.0037627402
0.0039156848
0.0039156848
0.0037627402
0.0036097956
0.0037627402
0.0039156848
0.0039156848
0.0039156848
0.0037627402
0.0036097956
0.003456851
0.003456851
0.003456851
0.0036097956
0.0037627402
0.0036097956
0.003456851
0.0036097956
0.0039156848
0.0039156848
0.0039156848
0.0037627402
0.0036097956
0.0036097956
0.0036097956
0.0037627402
0.0036097956
0.0036097956
0.003456851
0.003456851
0.0037627402
0.0039156848
0.0039156848
0.0036097956
0.003456851
0.0036097956
0.0039156848
0.0040686294
0.0040686294
0.0037627402
0.0036097956
0.0037627402
0.0039156848
0.0039156848
0.0037627402
0.0036097956
0.003456851
0.0036097956
0.0036097956
0.0037627402
0.0039156848
0.0037627402
0.0037627402
0.0036097956
0.0037627402
0.0040686294
0.004221574
0.004221574
0.0040686294
0.0037627402
0.0037627402
0.0040686294
0.004221574
0.0040686294
0.0039156848
0.0037627402
0.0037627402
0.0037627402
0.0037627402
0.0039156848
0.0040686294
0.004221574
0.004374518
0.004221574
0.0039156848
0.0036097956
0.0036097956
0.0039156848
0.004221574
0.004374518
0.004374518
0.004221574
0.004221574
0.004221574
0.004221574
0.0040686294
0.0040686294
0.0040686294
0.004221574
0.0045274626
0.0045274626
0.0045274626
0.0046804072
0.0049862964
0.0049862964
0.0048333514
0.0045274626
0.004374518
0.004374518
0.0045274626
0.0046804072
0.0048333514
0.0048333514
0.0048333514
0.0049862964
0.005139241
0.005139241
0.0049862964
0.0048333514
0.0049862964
0.005139241
0.005292185
0.0054451297
0.0054451297
0.0054451297
0.0054451297
0.005292185
0.005292185
0.0054451297
0.0054451297
0.0054451297
0.005292185
0.005139241
0.005292185
0.0054451297
0.0057510184
0.005903963
0.005903963
0.0057510184
0.005903963
0.0060569076
0.0060569076
0.005903963
0.005903963
0.0060569076
0.006209852
0.0063627968
0.0063627968
0.0065157413
0.0066686855
0.0066686855
0.0065157413
0.0065157413
0.0066686855
0.0066686855
0.00682163
0.00682163
0.0069745746
0.00682163
0.0069745746
0.0071275188
0.0072804634
0.0072804634
0.007433408
0.0075863525
0.0075863525
0.0072804634
0.0071275188
0.0071275188
0.007433408
0.007739296
0.008045186
0.008045186
0.008045186
0.007892242
0.007739296
0.007739296
0.007892242
0.008045186
0.008045186
0.008045186
0.00819813
0.008504019
0.008656964
0.008656964
0.008504019
0.008504019
0.008656964
0.008809908
0.008809908
0.008656964
0.008656964
0.008809908
0.008962853
0.0091157975
0.008962853
0.008809908
0.008656964
0.008809908
0.009268742
0.009727576
0.0098805195
0.00957463
0.009268742
0.0091157975
0.009268742
0.00957463
0.009727576
0.009727576
0.009421687
0.009421687
0.00957463
0.010033464
0.01018641
0.010033464
0.010033464
0.01018641
0.010033464
0.010033464
0.010033464
0.01018641
0.01018641
0.010339353
0.010645242
0.010798187
0.010645242
0.010339353
0.010339353
0.010492298
0.010645242
0.010492298
0.010339353
0.01018641
0.010492298
0.010798187
0.011104076
0.011257021
0.011257021
0.011104076
0.011104076
0.011257021
0.011257021
0.011257021
0.010951131
0.010951131
0.010951131
0.011104076
0.011257021
0.011257021
0.011104076
0.011257021
0.011409964
0.011409964
0.011104076
0.010798187
0.010951131
0.011104076
0.011257021
0.011257021
0.011104076
0.011104076
0.011257021
0.011257021
0.011257021
0.011409964
0.01156291
0.01156291
0.011715854
0.011715854
0.01156291
0.01156291
0.011715854
0.012021743
0.012021743
0.011868798
0.01156291
0.011104076
0.010951131
0.011257021
0.011715854
0.011715854
0.01156291
0.011409964
0.01156291
0.011868798
0.012021743
0.011715854
0.011715854
0.011868798
0.012021743
0.011868798
0.011715854
0.01156291
0.011715854
0.011868798
0.011868798
0.011868798
0.011868798
0.011868798
0.011868798
0.011715854
0.011715854
0.011715854
0.011868798
0.011868798
0.011715854
0.011715854
0.011868798
0.011715854
0.011715854
0.01156291
0.011715854
0.011715854
0.011715854
0.011715854
0.011715854
0.011715854
0.011715854
0.011715854
0.01156291
0.011409964
0.011409964
0.011409964
0.011409964
0.011409964
0.011409964
0.011715854
0.011868798
0.011868798
0.011715854
0.011715854
0.011409964
0.011257021
0.011409964
0.011409964
0.01156291
0.01156291
0.01156291
0.011715854
0.01156291
0.011409964
0.011409964
0.01156291
0.011715854
0.01156291
0.011409964
0.011257021
0.011257021
0.011409964
0.011409964
0.011104076
0.010951131
0.010798187
0.011104076
0.011409964
0.01156291
0.011409964
0.011257021
0.011104076
0.011104076
0.011104076
0.011257021
0.011257021
0.011257021
0.011257021
0.011257021
0.011409964
0.011257021
0.010951131
0.010798187
0.010951131
0.011104076
0.011257021
0.011104076
0.011104076
0.010951131
0.010951131
0.010951131
0.010798187
0.010645242
0.010492298
0.010645242
0.010951131
0.010951131
0.010798187
0.010645242
0.010492298
0.010645242
0.010645242
0.010798187
0.010645242
0.010492298
0.010492298
0.010645242
0.010798187
0.010492298
0.01018641
0.010033464
0.01018641
0.010339353
0.010339353
0.01018641
0.010033464
0.009727576
0.0098805195
0.0098805195
0.010033464
0.01018641
0.01018641
0.01018641
0.010033464
0.01018641
0.01018641
0.01018641
0.010033464
0.0098805195
0.0098805195
0.009727576
0.009727576
0.009727576
0.0098805195
0.010033464
0.01018641
0.0098805195
0.00957463
0.009268742
0.0091157975
0.009268742
0.009421687
0.009421687
0.00957463
0.00957463
0.009421687
0.009421687
0.009421687
0.00957463
0.009421687
0.009268742
0.009268742
0.009421687
0.009421687
0.009268742
0.009268742
0.009421687
0.009421687
0.009268742
0.0091157975
0.009268742
0.009421687
0.009421687
0.009421687
0.009421687
0.009421687
0.009421687
0.009268742
0.0091157975
0.008962853
0.0091157975
0.008962853
0.008962853
0.008962853
0.008809908
0.008656964
0.008809908
0.008962853
0.008962853
0.008656964
0.008809908
0.008962853
0.008962853
0.008809908
0.008504019
0.008504019
0.008656964
0.008656964
0.008656964
0.008809908
0.008962853
0.0091157975
0.008962853
0.008809908
0.008504019
0.008504019
0.008809908
0.008962853
0.008809908
0.008504019
0.008504019
0.008504019
0.008504019
0.008351075
0.008351075
0.008351075
0.008504019
0.008504019
0.008504019
0.008504019
0.008809908
0.008962853
0.008809908
0.008504019
0.008351075
0.00819813
0.00819813
0.00819813
0.008351075
0.008504019
0.008656964
0.008809908
0.008656964
0.008504019
0.008351075
0.008504019
0.008656964
0.008504019
0.00819813
0.008045186
0.008045186
0.008351075
0.008504019
0.008656964
0.008656964
0.008351075
0.008351075
0.008351075
0.008351075
0.008351075
0.008351075
0.008504019
0.008351075
0.00819813
0.007892242
0.007739296
0.008045186
0.008656964
0.008962853
0.008656964
0.00819813
0.008045186
0.008045186
0.00819813
0.00819813
0.00819813
0.008351075
0.008351075
0.008351075
0.00819813
0.008045186
0.007892242
0.007892242
0.008045186
0.00819813
0.008045186
0.007892242
0.007739296
0.007739296
0.007892242
0.00819813
0.008351075
0.00819813
0.008045186
0.007892242
0.008045186
0.007892242
0.007739296
0.007739296
0.007739296
0.007739296
0.007739296
0.007892242
0.007892242
0.007892242
0.007739296
0.007739296
0.0075863525
0.0075863525
0.0075863525
0.0075863525
0.007739296
0.0075863525
0.007433408
0.007433408
0.007433408
0.007739296
0.007892242
0.007892242
0.007739296
0.007739296
0.007892242
0.007739296
0.0075863525
0.007433408
0.0072804634
0.0072804634
0.0072804634
0.007433408
0.0075863525
0.0075863525
0.0075863525
0.0075863525
0.007433408
0.007433408
0.007433408
0.007433408
0.007433408
0.007433408
0.0072804634
0.0071275188
0.0071275188
0.0072804634
0.0072804634
0.0071275188
0.0071275188
0.0071275188
0.0071275188
0.0069745746
0.00682163
0.00682163
0.0069745746
0.0071275188
0.0071275188
0.0069745746
0.0069745746
0.00682163
0.00682163
0.0066686855
0.0066686855
0.00682163
0.00682163
0.00682163
0.0066686855
0.0066686855
0.0066686855
0.00682163
0.0069745746
0.0069745746
0.00682163
0.0066686855
0.0065157413
0.0065157413
0.0063627968
0.0063627968
0.0063627968
0.0063627968
0.0063627968
0.0065157413
0.0065157413
0.0063627968
0.0063627968
0.0063627968
0.0063627968
0.0065157413
0.0065157413
0.0065157413
0.0065157413
0.0066686855
0.0065157413
0.006209852
0.005903963
0.0057510184
0.005903963
0.006209852
0.0063627968
0.0063627968
0.006209852
0.0060569076
0.0060569076
0.0060569076
0.006209852
0.006209852
0.0060569076
0.0057510184
0.0057510184
0.0057510184
0.0057510184
0.0057510184
0.005903963
0.0057510184
0.0055980743
0.0055980743
0.0055980743
0.0055980743
0.0057510184
0.005903963
0.005903963
0.0055980743
0.0054451297
0.0054451297
0.0055980743
0.0057510184
0.0055980743
0.0054451297
0.005292185
0.005292185
0.005292185
0.0054451297
0.0055980743
0.0054451297
0.005292185
0.005139241
0.005139241
0.005292185
0.005292185
0.005292185
0.0054451297
0.0054451297
0.0054451297
0.005139241
0.0049862964
0.0049862964
0.005139241
0.005292185
0.005292185
0.005139241
0.0049862964
0.0046804072
0.0046804072
0.0048333514
0.0049862964
0.0049862964
0.0049862964
0.0048333514
0.0049862964
0.005139241
0.0049862964
0.0048333514
0.0046804072
0.0048333514
0.0048333514
0.0046804072
0.0045274626
0.0048333514
0.0049862964
0.0046804072
0.0045274626
0.004374518
0.004374518
0.0045274626
0.0046804072
0.0046804072
0.0045274626
0.0045274626
0.0045274626
0.0046804072
0.0046804072
0.0046804072
0.0046804072
0.0045274626
0.0045274626
0.004374518
0.0045274626
0.0045274626
0.0045274626
0.0046804072
0.0046804072
0.004374518
0.004221574
0.004221574
0.004221574
0.004221574
0.0040686294
0.0040686294
0.0040686294
0.004221574
0.004221574
0.004221574
0.004221574
0.004221574
0.004221574
0.004374518
0.004374518
0.004374518
0.004374518
0.0045274626
0.0046804072
0.0046804072
0.0045274626
0.004221574
0.0040686294
0.004221574
0.004374518
0.004374518
0.004374518
0.004221574
0.0040686294
0.0040686294
0.0040686294
0.004221574
0.004374518
0.004374518
0.0045274626
0.004374518
0.004221574
0.0040686294
0.0037627402
0.0036097956
0.0037627402
0.0037627402
0.0040686294
0.0040686294
0.0039156848
0.0037627402
0.0037627402
0.0039156848
0.004221574
0.004374518
0.004221574
0.0039156848
0.0039156848
0.0040686294
0.004221574
0.004221574
0.0039156848
0.0039156848
0.0039156848
0.0040686294
0.0040686294
0.0040686294
0.0039156848
0.0039156848
0.0039156848
0.0040686294
0.0039156848
0.0037627402
0.0037627402
0.0037627402
0.0037627402
0.003456851
0.003456851
0.0036097956
0.0037627402
0.0037627402
0.0039156848
0.0040686294
0.004221574
0.004221574
0.0040686294
0.0039156848
0.0037627402
0.0039156848
0.004221574
0.004374518
0.0040686294
0.0037627402
0.0036097956
0.0037627402
0.0039156848
0.0039156848
0.0039156848
0.0037627402
0.0039156848
0.0039156848
0.0040686294
0.0040686294
0.0039156848
0.0036097956
0.003456851
0.0037627402
0.0040686294
0.0040686294
0.0039156848
0.0039156848
0.0039156848
0.0040686294
0.0040686294
0.0039156848
0.0037627402
0.0036097956
0.0036097956
0.0037627402
0.0037627402
0.0037627402
0.0037627402
0.0037627402
0.0036097956
0.0036097956
0.0036097956
0.0036097956
0.0037627402
0.0040686294
0.004221574
0.0040686294
0.0036097956
0.003456851
0.0036097956
0.0037627402
0.0039156848
0.0040686294
0.004374518
0.0045274626
0.004374518
0.0040686294
0.0037627402
0.0037627402
0.0039156848
0.0039156848
0.0039156848
0.0039156848
0.0036097956
0.003456851
0.0036097956
0.0039156848
0.004221574
0.004221574
0.0039156848
0.0037627402
0.0039156848
0.004221574
0.004221574
0.0039156848
0.0036097956
0.0036097956
0.0037627402
0.0037627402
0.0037627402
0.0037627402
0.0039156848
0.0040686294
0.0040686294
0.0039156848
0.0037627402
0.0039156848
0.0040686294
0.004221574
0.004221574
0.004221574
0.004221574
0.0039156848
0.0037627402
0.0039156848
0.004221574
0.0045274626
0.004374518
0.0040686294
0.0039156848
0.0039156848
0.0040686294
0.0040686294
0.0039156848
0.0039156848
0.0039156848
0.0040686294
0.0040686294
0.0040686294
0.0040686294
0.0040686294
0.0039156848
0.0039156848
0.004221574
0.004374518
0.004374518
0.004374518
0.004374518
0.004374518
0.004374518
0.004221574
0.004221574
0.004374518
0.0045274626
0.004374518
0.004221574
0.004221574
0.004221574
0.004221574
0.004221574
0.004221574
0.004374518
0.004374518
0.004374518
0.004374518
0.004374518
0.0046804072
0.0046804072
0.0045274626
0.004374518
0.004374518
0.004221574
0.004221574
0.004374518
0.0045274626
0.0045274626
0.004221574
0.004221574
0.004221574
0.004374518
0.004374518
0.0045274626
0.0046804072
0.0048333514
0.0048333514
0.0045274626
0.004374518
0.004221574
0.004221574
0.004374518
0.0045274626
0.0046804072
0.0046804072
0.0045274626
0.0045274626
0.0046804072
0.0048333514
0.0048333514
0.0045274626
0.0045274626
0.0045274626
0.0045274626
0.0046804072
0.0045274626
0.0045274626
0.0048333514
0.0049862964
0.0049862964
0.0046804072
0.0045274626
0.0045274626
0.0046804072
0.0048333514
0.0048333514
0.0046804072
0.0048333514
0.0049862964
0.005139241
0.0049862964
0.0048333514
0.0048333514
0.0048333514
0.0046804072
0.0045274626
0.0045274626
0.0045274626
0.0046804072
0.0048333514
0.0049862964
0.0049862964
0.005292185
0.0054451297
0.005292185
0.0048333514
0.0046804072
0.0048333514
0.0048333514
0.0046804072
0.0045274626
0.0048333514
0.0049862964
0.0049862964
0.0049862964
0.005139241
0.005139241
0.005139241
0.005292185
0.005139241
0.0049862964
0.0049862964
0.005139241
0.005139241
0.005292185
0.0054451297
0.0054451297
0.005292185
0.005139241
0.0049862964
0.0048333514
0.0049862964
0.0049862964
0.0049862964
0.005139241
0.005139241
0.005139241
0.0049862964
0.005139241
0.0054451297
0.0055980743
0.0055980743
0.0054451297
0.005292185
0.005139241
0.005139241
0.005292185
0.005292185
0.005292185
0.005139241
0.005139241
0.005139241
0.005292185
0.005292185
0.0054451297
0.0054451297
0.005139241
0.0049862964
0.0049862964
0.005139241
0.005139241
0.005139241
0.005139241
0.005292185
0.0054451297
0.0055980743
0.0055980743
0.0054451297
0.0054451297
0.0054451297
0.0055980743
0.0054451297
0.005292185
0.005292185
0.0055980743
0.0057510184
0.0057510184
0.0055980743
0.0054451297
0.005292185
0.005139241
0.005292185
0.0054451297
0.0055980743
0.0055980743
0.0055980743
0.0057510184
0.0057510184
0.0057510184
0.0054451297
0.005139241
0.005139241
0.0054451297
0.0055980743
0.0057510184
0.0057510184
0.0057510184
0.0057510184
0.0057510184
0.005903963
0.0057510184
0.0057510184
0.005903963
0.0060569076
0.0060569076
0.005903963
0.0057510184
0.005903963
0.0060569076
0.0060569076
0.0060569076
0.0060569076
0.0060569076
0.005903963
0.005903963
0.0057510184
0.0057510184
0.005903963
0.005903963
0.005903963
0.0057510184
0.0057510184
0.005903963
0.006209852
0.0063627968
0.0063627968
0.006209852
0.005903963
0.005903963
0.0060569076
0.0063627968
0.0063627968
0.0060569076
0.0060569076
0.006209852
0.0063627968
0.0065157413
0.0063627968
0.0063627968
0.0065157413
0.0066686855
0.0066686855
0.0065157413
0.0063627968
0.0063627968
0.006209852
0.0060569076
0.006209852
0.0063627968
0.0066686855
0.00682163
0.00682163
0.0066686855
0.0065157413
0.0066686855
0.0066686855
0.0065157413
0.0066686855
0.0066686855
0.0066686855
0.0065157413
0.0065157413
0.00682163
0.0069745746
0.0069745746
0.0066686855
0.0065157413
0.0063627968
0.0065157413
0.0066686855
0.00682163
0.0066686855
0.0066686855
0.0066686855
0.00682163
0.0069745746
0.0069745746
0.0066686855
0.0066686855
0.00682163
0.0069745746
0.0072804634
0.0072804634
0.0069745746
0.0066686855
0.0063627968
0.0065157413
0.00682163
0.0069745746
0.00682163
0.00682163
0.0069745746
0.0071275188
0.0071275188
0.0071275188
0.0069745746
0.0069745746
0.0069745746
0.0069745746
0.00682163
0.00682163
0.0069745746
0.0072804634
0.0072804634
0.0072804634
0.0071275188
0.0069745746
0.00682163
0.00682163
0.00682163
0.0069745746
0.0072804634
0.0072804634
0.0069745746
0.0069745746
0.0069745746
0.0069745746
0.0069745746
0.0069745746
0.0069745746
0.0069745746
0.0071275188
0.0072804634
0.0072804634
0.0072804634
0.0072804634
0.0072804634
0.0072804634
0.0071275188
0.0071275188
0.0071275188
0.0072804634
0.007433408
0.007433408
0.007433408
0.007433408
0.007433408
0.0072804634
0.0069745746
0.0069745746
0.0071275188
0.0072804634
0.0071275188
0.0071275188
0.0072804634
0.0075863525
0.007892242
0.007892242
0.007739296
0.007433408
0.0071275188
0.0069745746
0.0071275188
0.0072804634
0.0075863525
0.0075863525
0.0075863525
0.0075863525
0.007739296
0.007739296
0.0075863525
0.007433408
0.0075863525
0.007739296
0.0075863525
0.007433408
0.007433408
0.0075863525
0.007739296
0.007892242
0.007892242
0.008045186
0.008045186
0.007739296
0.0075863525
0.0075863525
0.007892242
0.008045186
0.00819813
0.008045186
0.007892242
0.008045186
0.00819813
0.008045186
0.008045186
0.008045186
0.007892242
0.007739296
0.007892242
0.008045186
0.007892242
0.007739296
0.008045186
0.008351075
0.008504019
0.008351075
0.008045186
0.008045186
0.00819813
0.00819813
0.00819813
0.00819813
0.00819813
0.00819813
0.008045186
0.00819813
0.008045186
0.008045186
0.008045186
0.008351075
0.008504019
0.008504019
0.008351075
0.00819813
0.008045186
0.007892242
0.008351075
0.008809908
0.008962853
0.008809908
0.008504019
0.008504019
0.008656964
0.008809908
0.008809908
0.008656964
0.008351075
0.008351075
0.008504019
0.008656964
0.008656964
0.008504019
0.008351075
0.008351075
0.008351075
0.008504019
0.008504019
0.008351075
0.00819813
0.00819813
0.008351075
0.008656964
0.008504019
0.008504019
0.008504019
0.008809908
0.008809908
0.008656964
0.008504019
0.008656964
0.008809908
0.008656964
0.008504019
0.008504019
0.008504019
0.008504019
0.008504019
0.008656964
0.008809908
0.008656964
0.008504019
0.008351075
0.008351075
0.008656964
0.008962853
0.008962853
0.008656964
0.008504019
0.008504019
0.008656964
0.008656964
0.008656964
0.008504019
0.008351075
0.00819813
0.008045186
0.008351075
0.008656964
0.008809908
0.008962853
0.008809908
0.008504019
0.008351075
0.008351075
0.008656964
0.008809908
0.008809908
0.008504019
0.008351075
0.008351075
0.008504019
0.008656964
0.008656964
0.008351075
0.00819813
0.008045186
0.00819813
0.00819813
0.00819813
0.008351075
0.008504019
0.008504019
0.008351075
0.00819813
0.008045186
0.007892242
0.007892242
0.007892242
0.008045186
0.008045186
0.008045186
0.00819813
0.008351075
0.008656964
0.008504019
0.008351075
0.00819813
0.00819813
0.00819813
0.00819813
0.007739296
0.007433408
0.0075863525
0.007892242
0.008045186
0.008045186
0.007739296
0.007739296
0.008045186
0.008351075
0.008504019
0.008351075
0.008045186
0.007892242
0.007892242
0.007739296
0.007739296
0.0075863525
0.007739296
0.0075863525
0.0072804634
0.0071275188
0.0072804634
0.007739296
0.007739296
0.0075863525
0.007433408
0.0075863525
0.0075863525
0.0075863525
0.0075863525
0.007739296
0.007739296
0.007739296
0.007433408
0.0071275188
0.0069745746
0.0071275188
0.0072804634
0.007433408
0.0072804634
0.0072804634
0.0071275188
0.0069745746
0.0069745746
0.0072804634
0.007433408
0.007433408
0.0071275188
0.0069745746
0.0069745746
0.0071275188
0.0072804634
0.007433408
0.0071275188
0.00682163
0.0066686855
0.00682163
0.0069745746
0.00682163
0.0066686855
0.0066686855
0.00682163
0.00682163
0.0066686855
0.0065157413
0.0063627968
0.0065157413
0.0065157413
0.0065157413
0.0065157413
0.0066686855
0.0066686855
0.0066686855
0.0066686855
0.0065157413
0.0063627968
0.0065157413
0.0066686855
0.0066686855
0.0063627968
0.006209852
0.006209852
0.006209852
0.0063627968
0.006209852
0.0057510184
0.0055980743
0.0055980743
0.0057510184
0.005903963
0.0060569076
0.005903963
0.005903963
0.005903963
0.0054451297
0.005139241
0.005139241
0.0055980743
0.005903963
0.005903963
0.0055980743
0.005292185
0.005292185
0.0054451297
0.0055980743
0.0057510184
0.0055980743
0.005292185
0.005139241
0.005292185
0.0055980743
0.0055980743
0.0054451297
0.005139241
0.005139241
0.005139241
0.005139241
0.0049862964
0.0048333514
0.0048333514
0.0049862964
0.0049862964
0.0049862964
0.0049862964
0.0048333514
0.0049862964
0.005139241
0.005139241
0.0048333514
0.0046804072
0.0046804072
0.0046804072
0.0045274626
0.004374518
0.004374518
0.0045274626
0.0046804072
0.0046804072
0.0045274626
0.0046804072
0.0046804072
0.0045274626
0.004374518
0.0045274626
0.0046804072
0.0046804072
0.0045274626
0.0045274626
0.0045274626
0.004221574
0.0040686294
0.0039156848
0.0039156848
0.0040686294
0.004221574
0.0040686294
0.0039156848
0.0037627402
0.0039156848
0.0040686294
0.004221574
0.004221574
0.0040686294
0.0037627402
0.0036097956
0.0036097956
0.003456851
0.003456851
0.003456851
0.0033039069
0.0033039069
0.0033039069
0.003456851
0.0036097956
0.0036097956
0.0037627402
0.0037627402
0.0037627402
0.0037627402
0.0036097956
0.0036097956
0.0036097956
0.0039156848
0.0040686294
0.0040686294
0.0037627402
0.0036097956
0.0037627402
0.0037627402
0.0036097956
0.0031509623
0.002998018
0.0031509623
0.003456851
0.0037627402
0.0037627402
0.0036097956
0.003456851
0.0033039069
0.0031509623
0.002998018
0.0031509623
0.0033039069
0.0033039069
0.0033039069
0.0031509623
0.002998018
0.002998018
0.0031509623
0.003456851
0.003456851
0.0033039069
0.002998018
0.0026921288
0.0026921288
0.002998018
0.0031509623
0.0031509623
0.0031509623
0.0031509623
0.002998018
0.0028450734
0.0028450734
0.002998018
0.0031509623
0.0031509623
0.002998018
0.0028450734
0.0028450734
0.0028450734
0.0026921288
0.0026921288
0.0028450734
0.002998018
0.0028450734
0.0025391844
0.0023862398
0.0025391844
0.002998018
0.0031509623
0.0031509623
0.002998018
0.002998018
0.002998018
0.0031509623
0.0033039069
0.002998018
0.0025391844
0.0023862398
0.0025391844
0.0026921288
0.0026921288
0.0026921288
0.0028450734
0.002998018
0.0031509623
0.002998018
0.0026921288
0.0025391844
0.0025391844
0.0025391844
0.0025391844
0.0025391844
0.0025391844
0.0026921288
0.002998018
0.0031509623
0.0028450734
0.0023862398
0.0022332952
0.0022332952
0.0022332952
0.0022332952
0.0022332952
0.0022332952
0.0025391844
0.0025391844
0.0025391844
0.0025391844
0.0025391844
0.0025391844
0.0025391844
0.0025391844
0.0023862398
0.0022332952
0.0022332952
0.0023862398
0.0025391844
0.0026921288
0.0026921288
0.0025391844
0.0023862398
0.0025391844
0.0025391844
0.0025391844
0.0022332952
0.0020803509
0.0019274065
0.0022332952
0.0023862398
0.0025391844
0.0028450734
0.002998018
0.0028450734
0.0025391844
0.0025391844
0.0023862398
0.0023862398
0.0022332952
0.0023862398
0.0025391844
0.0023862398
0.0022332952
0.0020803509
0.0022332952
0.0026921288
0.0028450734
0.0028450734
0.0025391844
0.0023862398
0.0023862398
0.0022332952
0.0022332952
0.0022332952
0.0022332952
0.0023862398
0.0023862398
0.0023862398
0.0023862398
0.0023862398
0.0022332952
0.0020803509
0.0020803509
0.0023862398
0.0025391844
0.0025391844
0.0023862398
0.0022332952
0.0022332952
0.0022332952
0.0022332952
0.0020803509
0.0020803509
0.0023862398
0.0026921288
0.0026921288
0.0025391844
0.0022332952
0.0022332952
0.0023862398
0.0023862398
0.0023862398
0.0023862398
0.0022332952
0.0020803509
0.0022332952
0.0023862398
0.0023862398
0.0022332952
0.0022332952
0.0022332952
0.0023862398
0.0023862398
0.0023862398
0.0023862398
0.0023862398
0.0022332952
0.0022332952
0.0025391844
0.0026921288
0.0023862398
0.0022332952
0.0022332952
0.0023862398
0.0025391844
0.0023862398
0.0022332952
0.0022332952
0.0022332952
0.0023862398
0.0025391844
0.0026921288
0.0025391844
0.0023862398
0.0023862398
0.0023862398
0.0025391844
0.0026921288
0.0026921288
0.0026921288
0.0025391844
0.0025391844
0.0025391844
0.0026921288
0.0026921288
0.0026921288
0.0025391844
0.0025391844
0.0025391844
0.0025391844
0.0026921288
0.0026921288
0.0025391844
0.0023862398
0.0023862398
0.0025391844
0.0025391844
0.0023862398
0.0023862398
0.0026921288
0.0028450734
0.0026921288
0.0026921288
0.0025391844
0.0025391844
0.0023862398
0.0023862398
0.0025391844
0.0026921288
0.0028450734
0.0028450734
0.0026921288
0.0023862398
0.0022332952
0.0022332952
0.0025391844
0.0026921288
0.0025391844
0.0023862398
0.0025391844
0.0026921288
0.0026921288
0.0025391844
0.0025391844
0.0026921288
0.0028450734
0.0028450734
0.0028450734
0.0025391844
0.0023862398
0.0022332952
0.0022332952
0.0025391844
0.0028450734
0.0028450734
0.0026921288
0.0025391844
0.0025391844
0.0025391844
0.0026921288
0.002998018
0.002998018
0.0028450734
0.0028450734
0.0026921288
0.0025391844
0.0025391844
0.0025391844
0.0025391844
0.0023862398
0.0025391844
0.0028450734
0.002998018
0.002998018
0.0028450734
0.0026921288
0.0026921288
0.0026921288
0.0026921288
0.0028450734
0.0028450734
0.0026921288
0.0026921288
0.0026921288
0.002998018
0.0031509623
0.0031509623
0.002998018
0.002998018
0.002998018
0.002998018
0.002998018
0.002998018
0.002998018
0.0028450734
0.0028450734
0.002998018
0.0031509623
0.0033039069
0.002998018
0.002998018
0.002998018
0.0031509623
0.0033039069
0.0033039069
0.0033039069
0.0033039069
0.0033039069
0.0033039069
0.0033039069
0.003456851
0.0033039069
0.0031509623
0.0031509623
0.0031509623
0.0031509623
0.002998018
0.0031509623
0.0031509623
0.0031509623
0.0031509623
0.0031509623
0.002998018
0.002998018
0.0031509623
0.0033039069
0.003456851
0.003456851
0.003456851
0.0033039069
0.0033039069
0.003456851
0.003456851
0.003456851
0.003456851
0.0036097956
0.0037627402
0.0037627402
0.0037627402
0.003456851
0.003456851
0.003456851
0.0036097956
0.0036097956
0.0036097956
0.0037627402
0.0037627402
0.0037627402
0.003456851
0.0036097956
0.0037627402
0.0037627402
0.0037627402
0.0036097956
0.0036097956
0.0037627402
0.0037627402
0.0037627402
0.0036097956
0.0036097956
0.0037627402
0.0037627402
0.0037627402
0.0037627402
0.0037627402
0.0037627402
0.0036097956
0.0036097956
0.0036097956
0.0036097956
0.0036097956
0.0036097956
0.0036097956
0.0037627402
0.0039156848
0.0040686294
0.0040686294
0.0039156848
0.0037627402
0.0036097956
0.0036097956
0.0037627402
0.0037627402
0.0037627402
0.0036097956
0.0036097956
0.0036097956
0.0037627402
0.0039156848
0.0040686294
0.0040686294
0.0037627402
0.003456851
0.0036097956
0.0037627402
0.0039156848
0.0039156848
0.0040686294
0.0039156848
0.0037627402
0.0036097956
0.0037627402
0.0039156848
0.0039156848
0.0036097956
0.0036097956
0.0036097956
0.0037627402
0.0039156848
0.0040686294
0.0040686294
0.0040686294
0.0039156848
0.0037627402
0.0036097956
0.0036097956
0.003456851
0.0036097956
0.0039156848
0.0040686294
0.0037627402
0.0036097956
0.0036097956
0.0036097956
0.0036097956
0.0037627402
0.0039156848
0.0039156848
0.0039156848
0.0040686294
0.004221574
0.0040686294
0.0039156848
0.0039156848
0.0040686294
0.0039156848
0.0037627402
0.0037627402
0.0040686294
0.004221574
0.0040686294
0.0040686294
0.004221574
0.0039156848
0.0036097956
0.0036097956
0.0039156848
0.004374518
0.0045274626
0.004374518
0.0039156848
0.0036097956
0.0036097956
0.0039156848
0.0039156848
0.0037627402
0.0039156848
0.0040686294
0.0040686294
0.0039156848
0.0036097956
0.003456851
0.0037627402
0.0040686294
0.0040686294
0.0039156848
0.0039156848
0.0039156848
0.0039156848
0.0040686294
0.004221574
0.004221574
0.0040686294
0.0039156848
0.0037627402
0.0037627402
0.0037627402
0.0037627402
0.0037627402
0.0037627402
0.0037627402
0.0037627402
0.0037627402
0.0036097956
0.003456851
0.003456851
0.0036097956
0.0036097956
0.003456851
0.003456851
0.003456851
0.0036097956
0.0037627402
0.0037627402
0.0037627402
0.003456851
0.0036097956
0.0037627402
0.0037627402
0.0036097956
0.0033039069
0.0033039069
0.003456851
0.0036097956
0.0037627402
0.0037627402
0.0037627402
0.0036097956
0.0036097956
0.0037627402
0.0036097956
0.003456851
0.0033039069
0.003456851
0.003456851
0.003456851
0.003456851
0.003456851
0.0037627402
0.0037627402
0.0036097956
0.0033039069
0.0031509623
0.0033039069
0.0036097956
0.0036097956
0.003456851
0.0033039069
0.0033039069
0.0033039069
0.0031509623
0.002998018
0.0031509623
0.003456851
0.0036097956
0.003456851
0.0031509623
0.0033039069
0.0036097956
0.0037627402
0.0036097956
0.003456851
0.0031509623
0.002998018
0.0031509623
0.003456851
0.0033039069
0.0031509623
0.0031509623
0.0033039069
0.003456851
0.003456851
0.003456851
0.0033039069
0.0031509623
0.0031509623
0.0031509623
0.0031509623
0.0033039069
0.0033039069
0.0031509623
0.002998018
0.002998018
0.0031509623
0.0031509623
0.002998018
0.002998018
0.0031509623
0.0031509623
0.0031509623
0.0033039069
0.003456851
0.0037627402
0.0039156848
0.0037627402
0.003456851
0.002998018
0.0026921288
0.0026921288
0.0026921288
0.002998018
0.0031509623
0.0031509623
0.002998018
0.0028450734
0.002998018
0.0031509623
0.003456851
0.0033039069
0.0031509623
0.002998018
0.0031509623
0.0031509623
0.002998018
0.002998018
0.0028450734
0.002998018
0.0031509623
0.0033039069
0.0033039069
0.0031509623
0.0031509623
0.0033039069
0.0033039069
0.0031509623
0.0028450734
0.0025391844
0.0026921288
0.002998018
0.0031509623
0.002998018
0.0028450734
0.0028450734
0.0026921288
0.0026921288
0.0028450734
0.0031509623
0.0033039069
0.0033039069
0.002998018
0.0026921288
0.0026921288
0.0031509623
0.003456851
0.003456851
0.0031509623
0.002998018
0.0028450734
0.0028450734
0.002998018
0.0031509623
0.0031509623
0.002998018
0.002998018
0.0031509623
0.0031509623
0.0031509623
0.0031509623
0.0031509623
0.002998018
0.002998018
0.0031509623
0.0033039069
0.0031509623
0.0031509623
0.0033039069
0.0036097956
0.003456851
0.0031509623
0.0028450734
0.0028450734
0.0026921288
0.0026921288
0.0028450734
0.0031509623
0.0031509623
0.002998018
0.0031509623
0.0031509623
0.0033039069
0.003456851
0.0036097956
0.0036097956
0.0036097956
0.0033039069
0.002998018
0.002998018
0.0031509623
0.0031509623
0.0031509623
0.0033039069
0.0033039069
0.0033039069
0.0033039069
0.0031509623
0.0031509623
0.0031509623
0.002998018
0.0031509623
0.0033039069
0.003456851
0.0037627402
0.0037627402
0.0037627402
0.003456851
0.0033039069
0.0033039069
0.0033039069
0.0031509623
0.0031509623
0.0033039069
0.0036097956
0.0037627402
0.003456851
0.002998018
0.002998018
0.0031509623
0.003456851
0.0036097956
0.003456851
0.0031509623
0.0031509623
0.0031509623
0.0033039069
0.003456851
0.0036097956
0.003456851
0.003456851
0.003456851
0.0036097956
0.0037627402
0.003456851
0.0033039069
0.0031509623
0.0031509623
0.0033039069
0.0033039069
0.003456851
0.003456851
0.003456851
0.003456851
0.003456851
0.003456851
0.003456851
0.0037627402
0.0037627402
0.0037627402
0.0037627402
0.0037627402
0.0039156848
0.0039156848
0.0037627402
0.0039156848
0.0039156848
0.0039156848
0.0037627402
0.0036097956
0.0036097956
0.0036097956
0.0037627402
0.0039156848
0.0039156848
0.0037627402
0.0037627402
0.0039156848
0.0037627402
0.0036097956
0.003456851
0.0036097956
0.0037627402
0.0036097956
0.003456851
0.0033039069
0.0036097956
0.0039156848
0.0040686294
0.0040686294
0.0037627402
0.0036097956
0.0037627402
0.0037627402
0.0037627402
0.0037627402
0.0037627402
0.0039156848
0.0039156848
0.0039156848
0.0039156848
0.0039156848
0.0039156848
0.0037627402
0.0039156848
0.0039156848
0.0039156848
0.0036097956
0.003456851
0.0036097956
0.0037627402
0.0040686294
0.0040686294
0.0039156848
0.0037627402
0.0037627402
0.0037627402
0.0039156848
0.0039156848
0.0039156848
0.0039156848
0.0039156848
0.0037627402
0.0036097956
0.0036097956
0.0037627402
0.0037627402
0.0036097956
0.0036097956
0.0036097956
0.0036097956
0.0039156848
0.0039156848
0.0039156848
0.0039156848
0.0037627402
0.0037627402
0.0037627402
0.0039156848
0.0039156848
0.0039156848
0.0037627402
0.0037627402
0.0037627402
0.0036097956
0.003456851
0.0033039069
0.0036097956
0.0037627402
0.0037627402
0.0036097956
0.003456851
0.0033039069
0.003456851
0.0036097956
0.0037627402
0.0037627402
0.0037627402
0.0036097956
0.0037627402
0.0037627402
0.0037627402
0.0037627402
0.0039156848
0.0039156848
0.0037627402
0.0037627402
0.0037627402
0.0036097956
0.003456851
0.003456851
0.0037627402
0.0039156848
0.0040686294
0.0040686294
0.0037627402
0.0036097956
0.0037627402
0.0037627402
0.0036097956
0.0033039069
0.003456851
0.0036097956
0.0037627402
0.0037627402
0.0036097956
0.0037627402
0.0039156848
0.0039156848
0.0037627402
0.0037627402
0.0037627402
0.0039156848
0.0040686294
0.0039156848
0.0037627402
0.0037627402
0.0036097956
0.0036097956
0.0037627402
0.0037627402
0.0036097956
0.0036097956
0.0036097956
0.0037627402
0.0037627402
0.0036097956
0.0036097956
0.003456851
0.003456851
0.0036097956
0.0037627402
0.0037627402
0.0037627402
0.0036097956
0.0037627402
0.0037627402
0.0037627402
0.0037627402
0.0039156848
0.0039156848
0.0037627402
0.0036097956
0.0037627402
0.0037627402
0.0039156848
0.0040686294
0.0039156848
0.0039156848
0.0037627402
0.0036097956
0.0039156848
0.004221574
0.0045274626
0.004374518
0.0040686294
0.0039156848
0.0039156848
0.0037627402
0.0039156848
0.0040686294
0.0040686294
0.0039156848
0.0039156848
0.0040686294
0.004374518
0.004374518
0.0039156848
0.0039156848
0.0040686294
0.004374518
0.004221574
0.0040686294
0.0037627402
0.0037627402
0.0037627402
0.0039156848
0.0037627402
0.0037627402
0.0039156848
0.0040686294
0.004221574
0.004221574
0.0040686294
0.004221574
0.004374518
0.0046804072
0.0045274626
0.004221574
0.0039156848
0.0039156848
0.004221574
0.004374518
0.004374518
0.004374518
0.004374518
0.004374518
0.004374518
0.004374518
0.0040686294
0.0040686294
0.004221574
0.004374518
0.0045274626
0.004374518
0.004374518
0.0045274626
0.0048333514
0.0049862964
0.0046804072
0.004221574
0.0040686294
0.004221574
0.004374518
0.004374518
0.004374518
0.0045274626
0.0045274626
0.0046804072
0.0048333514
0.0046804072
0.0046804072
0.0046804072
0.0046804072
0.0046804072
0.0046804072
0.0046804072
0.0046804072
0.0048333514
0.0048333514
0.0048333514
0.0048333514
0.005139241
0.005139241
0.0049862964
0.0048333514
0.0048333514
0.0048333514
0.0046804072
0.0046804072
0.0048333514
0.0048333514
0.0049862964
0.0049862964
0.0049862964
0.0049862964
0.0049862964
0.0049862964
0.0049862964
0.005139241
0.005139241
0.005139241
0.005139241
0.005139241
0.005139241
0.005139241
0.0049862964
0.0049862964
0.0048333514
0.0049862964
0.0049862964
0.0048333514
0.0046804072
0.0048333514
0.0049862964
0.005292185
0.005292185
0.005139241
0.0049862964
0.0048333514
0.0048333514
0.0049862964
0.005139241
0.005139241
0.005292185
0.005139241
0.005292185
0.005292185
0.005292185
0.005139241
0.005139241
0.005139241
0.005292185
0.0054451297
0.0054451297
0.0054451297
0.0054451297
0.0054451297
0.0054451297
0.0054451297
0.0055980743
0.0055980743
0.0054451297
0.0054451297
0.0054451297
0.0054451297
0.0054451297
0.0054451297
0.0054451297
0.0054451297
0.0054451297
0.0054451297
0.0054451297
0.0054451297
0.005292185
0.005292185
0.0054451297
0.0055980743
0.0055980743
0.0057510184
0.0057510184
0.0057510184
0.005903963
0.0057510184
0.0055980743
0.0054451297
0.005292185
0.0054451297
0.0054451297
0.0054451297
0.0057510184
0.0060569076
0.0060569076
0.005903963
0.0054451297
0.005292185
0.0057510184
0.0060569076
0.005903963
0.0055980743
0.0054451297
0.0057510184
0.0060569076
0.006209852
0.0060569076
0.0057510184
0.0055980743
0.0057510184
0.0060569076
0.0063627968
0.006209852
0.005903963
0.0057510184
0.0057510184
0.005903963
0.0060569076
0.0060569076
0.0060569076
0.005903963
0.005903963
0.0060569076
0.006209852
0.006209852
0.0060569076
0.005903963
0.005903963
0.005903963
0.0060569076
0.005903963
0.0060569076
0.0060569076
0.0060569076
0.006209852
0.0060569076
0.005903963
0.005903963
0.005903963
0.0060569076
0.0060569076
0.0060569076
0.005903963
0.005903963
0.006209852
0.0063627968
0.0063627968
0.0060569076
0.005903963
0.005903963
0.0060569076
0.006209852
0.006209852
0.006209852
0.0063627968
0.0063627968
0.006209852
0.0060569076
0.0060569076
0.0060569076
0.0060569076
0.006209852
0.006209852
0.0063627968
0.006209852
0.006209852
0.006209852
0.0063627968
0.006209852
0.0060569076
0.0060569076
0.006209852
0.0065157413
0.0065157413
0.0063627968
0.006209852
0.006209852
0.006209852
0.006209852
0.0063627968
0.0065157413
0.0065157413
0.0065157413
0.0065157413
0.0066686855
0.0066686855
0.0065157413
0.0063627968
0.0060569076
0.0060569076
0.0060569076
0.006209852
0.0063627968
0.0063627968
0.0063627968
0.0063627968
0.0065157413
0.0066686855
0.0065157413
0.0065157413
0.0066686855
0.00682163
0.00682163
0.0065157413
0.006209852
0.006209852
0.0063627968
0.0065157413
0.0066686855
0.0066686855
0.0065157413
0.0065157413
0.0065157413
0.0063627968
0.0063627968
0.006209852
0.006209852
0.0063627968
0.0063627968
0.006209852
0.006209852
0.006209852
0.006209852
0.0060569076
0.005903963
0.005903963
0.006209852
0.0063627968
0.0065157413
0.0063627968
0.006209852
0.006209852
0.0065157413
0.00682163
0.0065157413
0.0063627968
0.006209852
0.006209852
0.0063627968
0.0066686855
0.00682163
0.0066686855
0.0066686855
0.0065157413
0.0065157413
0.0063627968
0.006209852
0.0060569076
0.0060569076
0.006209852
0.0065157413
0.0065157413
0.0063627968
0.0063627968
0.0063627968
0.0063627968
0.0065157413
0.0063627968
0.006209852
0.006209852
0.006209852
0.0063627968
0.0063627968
0.006209852
0.0060569076
0.0060569076
0.006209852
0.006209852
0.0063627968
0.0063627968
0.006209852
0.005903963
0.005903963
0.006209852
0.0063627968
0.006209852
0.0060569076
0.006209852
0.0065157413
0.0063627968
0.006209852
0.0060569076
0.006209852
0.0063627968
0.0063627968
0.006209852
0.006209852
0.0063627968
0.0065157413
0.0063627968
0.0060569076
0.005903963
0.005903963
0.0060569076
0.0060569076
0.0060569076
0.0060569076
0.0060569076
0.0060569076
0.006209852
0.006209852
0.0060569076
0.005903963
0.005903963
0.0060569076
0.0060569076
0.0060569076
0.005903963
0.005903963
0.0060569076
0.0060569076
0.005903963
0.0057510184
0.0057510184
0.0057510184
0.005903963
0.0057510184
0.0057510184
0.0060569076
0.006209852
0.006209852
0.005903963
0.0055980743
0.0055980743
0.0055980743
0.0057510184
0.0057510184
0.0057510184
0.0057510184
0.0057510184
0.0055980743
0.0057510184
0.005903963
0.0060569076
0.0060569076
0.0060569076
0.0060569076
0.005903963
0.0057510184
0.0057510184
0.0057510184
0.0057510184
0.0055980743
0.0054451297
0.0054451297
0.0054451297
0.0057510184
0.005903963
0.0057510184
0.0057510184
0.0057510184
0.005903963
0.005903963
0.0057510184
0.0057510184
0.0057510184
0.0057510184
0.0057510184
0.0057510184
0.0055980743
0.0054451297
0.0054451297
0.0055980743
0.0055980743
0.0055980743
0.0057510184
0.0055980743
0.0055980743
0.0055980743
0.0057510184
0.0057510184
0.0057510184
0.0055980743
0.005292185
0.005292185
0.0054451297
0.0055980743
0.0057510184
0.0055980743
0.0055980743
0.0057510184
0.005903963
0.0057510184
0.0057510184
0.0055980743
0.0055980743
0.0055980743
0.005292185
0.005139241
0.005139241
0.0054451297
0.0054451297
0.0054451297
0.005292185
0.005292185
0.0055980743
0.0057510184
0.005903963
0.0057510184
0.0055980743
0.0055980743
0.0054451297
0.0054451297
0.0055980743
0.005903963
0.0060569076
0.005903963
0.0055980743
0.005139241
0.0049862964
0.005292185
0.0054451297
0.0054451297
0.005292185
0.005292185
0.0054451297
0.0054451297
0.0054451297
0.0054451297
0.0054451297
0.0055980743
0.0055980743
0.0054451297
0.005292185
0.005292185
0.005292185
0.005292185
0.0054451297
0.0054451297
0.005292185
0.005292185
0.005292185
0.0055980743
0.0057510184
0.0055980743
0.0054451297
0.005292185
0.0054451297
0.0055980743
0.0057510184
0.0055980743
0.0054451297
0.0054451297
0.0055980743
0.0057510184
0.0055980743
0.0054451297
0.0054451297
0.0055980743
0.0057510184
0.0057510184
0.005903963
0.0057510184
0.0054451297
0.005139241
0.005139241
0.005292185
0.0054451297
0.005292185
0.005139241
0.005139241
0.005139241
0.005292185
0.0054451297
0.0055980743
0.0054451297
0.005292185
0.005139241
0.005139241
0.0054451297
0.0055980743
0.0054451297
0.005139241
0.0049862964
0.0049862964
0.0054451297
0.0055980743
0.0055980743
0.0054451297
0.0054451297
0.0055980743
0.0055980743
0.0054451297
0.005139241
0.0049862964
0.005139241
0.005139241
0.005139241
0.005292185
0.0054451297
0.0055980743
0.0055980743
0.0054451297
0.005139241
0.0049862964
0.0049862964
0.005139241
0.005292185
0.005292185
0.0054451297
0.0055980743
0.0055980743
0.0054451297
0.005292185
0.0054451297
0.0055980743
0.0055980743
0.0055980743
0.0055980743
0.0057510184
0.0057510184
0.0055980743
0.0055980743
0.0054451297
0.0054451297
0.005292185
0.0054451297
0.0055980743
0.0055980743
0.0055980743
0.0054451297
0.0054451297
0.0055980743
0.0057510184
0.0057510184
0.0057510184
0.0057510184
0.0057510184
0.005292185
0.0049862964
0.005292185
0.0055980743
0.0057510184
0.0054451297
0.005292185
0.005292185
0.0054451297
0.005292185
0.005139241
0.005139241
0.005139241
0.005292185
0.0054451297
0.0057510184
0.0057510184
0.0054451297
0.005292185
0.0054451297
0.0057510184
0.005903963
0.005903963
0.0057510184
0.0057510184
0.005903963
0.0057510184
0.0057510184
0.0055980743
0.0057510184
0.005903963
0.0060569076
0.005903963
0.0057510184
0.0057510184
0.0055980743
0.0055980743
0.0055980743
0.0055980743
0.0057510184
0.0057510184
0.0057510184
0.0055980743
0.0055980743
0.0057510184
0.0060569076
0.006209852
0.0060569076
0.005903963
0.0057510184
0.0057510184
0.0057510184
0.005903963
0.005903963
0.0057510184
0.0054451297
0.0054451297
0.0055980743
0.0057510184
0.0057510184
0.0057510184
0.005903963
0.006209852
0.006209852
0.005903963
0.0057510184
0.005903963
0.0060569076
0.0060569076
0.005903963
0.0057510184
0.0057510184
0.005903963
0.005903963
0.0057510184
0.0057510184
0.0057510184
0.005903963
0.0060569076
0.006209852
0.0063627968
0.0063627968
0.0063627968
0.006209852
0.005903963
0.0055980743
0.0055980743
0.005903963
0.0060569076
0.0060569076
0.0057510184
0.0057510184
0.005903963
0.0060569076
0.006209852
0.0065157413
0.0065157413
0.006209852
0.005903963
0.0057510184
0.005903963
0.0060569076
0.0060569076
0.0060569076
0.0060569076
0.005903963
0.005903963
0.0057510184
0.0057510184
0.0057510184
0.005903963
0.0060569076
0.005903963
0.0057510184
0.0055980743
0.005903963
0.0063627968
0.00682163
0.00682163
0.0065157413
0.006209852
0.005903963
0.005903963
0.0060569076
0.0060569076
0.005903963
0.0060569076
0.0060569076
0.0060569076
0.0060569076
0.005903963
0.0060569076
0.0060569076
0.005903963
0.005903963
0.005903963
0.005903963
0.005903963
0.005903963
0.005903963
0.005903963
0.0055980743
0.0057510184
0.0060569076
0.006209852
0.0063627968
0.0065157413
0.0065157413
0.006209852
0.005903963
0.0057510184
0.005903963
0.0060569076
0.0060569076
0.005903963
0.005903963
0.0060569076
0.0063627968
0.0065157413
0.0065157413
0.006209852
0.0060569076
0.005903963
0.0057510184
0.0057510184
0.005903963
0.006209852
0.0063627968
0.0063627968
0.0060569076
0.005903963
0.0057510184
0.0060569076
0.0063627968
0.0065157413
0.0065157413
0.0063627968
0.0060569076
0.0057510184
0.005903963
0.0060569076
0.0063627968
0.0065157413
0.0065157413
0.0063627968
0.0063627968
0.0063627968
0.006209852
0.0060569076
0.0060569076
0.0060569076
0.0060569076
0.0063627968
0.0063627968
0.006209852
0.006209852
0.006209852
0.006209852
0.0060569076
0.0060569076
0.0065157413
0.00682163
0.0069745746
0.00682163
0.0065157413
0.0063627968
0.0063627968
0.0063627968
0.006209852
0.006209852
0.006209852
0.0063627968
0.0063627968
0.0065157413
0.0065157413
0.0065157413
0.0066686855
0.0065157413
0.0065157413
0.0065157413
0.0066686855
0.00682163
0.0069745746
0.00682163
0.0066686855
0.0065157413
0.0066686855
0.0066686855
0.0066686855
0.0066686855
0.0065157413
0.0065157413
0.0065157413
0.0065157413
0.0065157413
0.0065157413
0.0065157413
0.0063627968
0.0063627968
0.0066686855
0.00682163
0.00682163
0.0066686855
0.0065157413
0.0066686855
0.00682163
0.0071275188
0.0071275188
0.00682163
0.0065157413
0.0065157413
0.0065157413
0.00682163
0.00682163
0.0069745746
0.0069745746
0.0071275188
0.0069745746
0.0069745746
0.00682163
0.0069745746
0.0071275188
0.0071275188
0.0069745746
0.0066686855
0.0066686855
0.0069745746
0.007433408
0.0075863525
0.0072804634
0.0069745746
0.0069745746
0.0071275188
0.0071275188
0.0071275188
0.0071275188
0.0072804634
0.0072804634
0.007433408
0.007433408
0.007433408
0.007433408
0.007433408
0.0072804634
0.0072804634
0.007433408
0.007433408
0.007433408
0.007433408
0.007433408
0.0071275188
0.0069745746
0.0071275188
0.0072804634
0.007433408
0.0075863525
0.0075863525
0.007433408
0.0072804634
0.0072804634
0.007433408
0.007433408
0.007433408
0.0072804634
0.0072804634
0.0072804634
0.007433408
0.007433408
0.0075863525
0.0075863525
0.0075863525
0.0075863525
0.007433408
0.007433408
0.007433408
0.0075863525
0.0075863525
0.007739296
0.007739296
0.0075863525
0.0072804634
0.0071275188
0.0072804634
0.0075863525
0.007892242
0.008045186
0.007892242
0.0075863525
0.007433408
0.007433408
0.0072804634
0.007433408
0.007433408
0.0075863525
0.007739296
0.007892242
0.00819813
0.008045186
0.007892242
0.007739296
0.007892242
0.007892242
0.007892242
0.007739296
0.0075863525
0.007739296
0.007892242
0.007892242
0.0075863525
0.007433408
0.0075863525
0.007892242
0.007739296
0.007433408
0.0072804634
0.007433408
0.0075863525
0.0075863525
0.0075863525
0.0075863525
0.0075863525
0.0075863525
0.007433408
0.0072804634
0.007433408
0.0075863525
0.007739296
0.007892242
0.0075863525
0.007433408
0.0072804634
0.0071275188
0.0069745746
0.0069745746
0.0072804634
0.007433408
0.0075863525
0.0075863525
0.0072804634
0.0069745746
0.0069745746
0.0072804634
0.0075863525
0.007739296
0.0075863525
0.0075863525
0.0075863525
0.0075863525
0.0075863525
0.007739296
0.007739296
0.0075863525
0.007433408
0.007433408
0.007433408
0.0075863525
0.007433408
0.0072804634
0.0071275188
0.0072804634
0.0072804634
0.0072804634
0.0072804634
0.0072804634
0.007433408
0.0072804634
0.0069745746
0.0066686855
0.0066686855
0.00682163
0.0069745746
0.0071275188
0.0071275188
0.0071275188
0.0071275188
0.0071275188
0.0071275188
0.0071275188
0.0072804634
0.007433408
0.007433408
0.0072804634
0.0071275188
0.0069745746
0.0069745746
0.0071275188
0.0072804634
0.0071275188
0.00682163
0.0069745746
0.0071275188
0.0072804634
0.0071275188
0.0069745746
0.0071275188
0.0071275188
0.0069745746
0.0069745746
0.0069745746
0.0071275188
0.0069745746
0.0069745746
0.0066686855
0.0065157413
0.0065157413
0.0066686855
0.00682163
0.0069745746
0.00682163
0.0065157413
0.006209852
0.0063627968
0.0065157413
0.0066686855
0.0066686855
0.00682163
0.00682163
0.0069745746
0.00682163
0.00682163
0.0066686855
0.0066686855
0.0066686855
0.0066686855
0.0066686855
0.0066686855
0.0065157413
0.0063627968
0.0065157413
0.00682163
0.0069745746
0.0066686855
0.0063627968
0.0063627968
0.0065157413
0.0065157413
0.0063627968
0.006209852
0.0063627968
0.0063627968
0.0063627968
0.006209852
0.006209852
0.0065157413
0.0066686855
0.0065157413
0.0060569076
0.0057510184
0.0057510184
0.005903963
0.0060569076
0.0063627968
0.0063627968
0.006209852
0.0063627968
0.0063627968
0.006209852
0.005903963
0.0057510184
0.0057510184
0.005903963
0.006209852
0.006209852
0.0060569076
0.0060569076
0.0060569076
0.0060569076
0.005903963
0.0057510184
0.005903963
0.005903963
0.005903963
0.0057510184
0.0057510184
0.0060569076
0.006209852
0.006209852
0.0060569076
0.005903963
0.0057510184
0.0057510184
0.0057510184
0.0055980743
0.0055980743
0.0055980743
0.0055980743
0.0057510184
0.0057510184
0.0055980743
0.0055980743
0.0057510184
0.0060569076
0.006209852
0.0060569076
0.0057510184
0.0057510184
0.0057510184
0.005903963
0.005903963
0.005903963
0.005903963
0.0057510184
0.0057510184
0.0055980743
0.0055980743
0.0054451297
0.0054451297
0.0055980743
0.005903963
0.005903963
0.0057510184
0.005292185
0.005139241
0.005139241
0.005292185
0.0054451297
0.0055980743
0.0055980743
0.0054451297
0.0054451297
0.0054451297
0.0054451297
0.005292185
0.005139241
0.0049862964
0.005139241
0.005292185
0.0054451297
0.0054451297
0.0054451297
0.0054451297
0.0054451297
0.0054451297
0.005292185
0.005292185
0.0054451297
0.0055980743
0.0054451297
0.005139241
0.0049862964
0.005292185
0.0054451297
0.0055980743
0.005292185
0.005139241
0.005139241
0.005292185
0.0054451297
0.005292185
0.005139241
0.005139241
0.005292185
0.0054451297
0.0054451297
0.005292185
0.0049862964
0.0048333514
0.0048333514
0.0046804072
0.0048333514
0.0049862964
0.005139241
0.0049862964
0.0048333514
0.0048333514
0.0049862964
0.0049862964
0.0048333514
0.0048333514
0.0049862964
0.005139241
0.0049862964
0.0048333514
0.0048333514
0.0049862964
0.0048333514
0.0046804072
0.0048333514
0.0049862964
0.0049862964
0.0048333514
0.0046804072
0.0046804072
0.0046804072
0.0045274626
0.0045274626
0.0046804072
0.0048333514
0.0048333514
0.0046804072
0.0048333514
0.0049862964
0.005139241
0.005139241
0.0049862964
0.0046804072
0.0045274626
0.0046804072
0.0048333514
0.0048333514
0.0048333514
0.0046804072
0.0045274626
0.0045274626
0.0045274626
0.0045274626
0.0045274626
0.0045274626
0.0046804072
0.0045274626
0.004374518
0.004374518
0.004374518
0.004374518
0.0045274626
0.0045274626
0.004374518
0.004374518
0.0045274626
0.0045274626
0.0046804072
0.0046804072
0.0045274626
0.004374518
0.004374518
0.0045274626
0.0048333514
0.0049862964
0.0046804072
0.0045274626
0.0046804072
0.0048333514
0.0049862964
0.0048333514
0.004374518
0.0040686294
0.004221574
0.004374518
0.004374518
0.004221574
0.004221574
0.004374518
0.0045274626
0.0046804072
0.0045274626
0.004374518
0.0040686294
0.0040686294
0.004221574
0.004374518
0.0046804072
0.0049862964
0.0048333514
0.0046804072
0.0045274626
0.0046804072
0.0046804072
0.0046804072
0.0045274626
0.004374518
0.004221574
0.004221574
0.004221574
0.004374518
0.004374518
0.004221574
0.0040686294
0.0040686294
0.004221574
0.004374518
0.004374518
0.0040686294
0.0040686294
0.004221574
0.004374518
0.0045274626
0.004374518
0.004221574
0.0040686294
0.0039156848
0.0040686294
0.004221574
0.0045274626
0.0046804072
0.0046804072
0.004374518
0.004221574
0.004221574
0.004221574
0.0040686294
0.0039156848
0.0037627402
0.0037627402
0.0039156848
0.004221574
0.0045274626
0.0046804072
0.0045274626
0.004221574
0.0040686294
0.0039156848
0.0039156848
0.0040686294
0.0040686294
0.0039156848
0.0039156848
0.0039156848
0.004221574
0.004374518
0.0040686294
0.0037627402
0.003456851
0.0036097956
0.0039156848
0.004221574
0.004221574
0.0039156848
0.0039156848
0.0039156848
0.0040686294
0.0040686294
0.0039156848
0.0037627402
0.0039156848
0.0039156848
0.0039156848
0.0036097956
0.003456851
0.003456851
0.0036097956
0.0037627402
0.0039156848
0.0039156848
0.0039156848
0.0039156848
0.0037627402
0.0036097956
0.003456851
0.003456851
0.0036097956
0.0036097956
0.003456851
0.003456851
0.003456851
0.003456851
0.0033039069
0.003456851
0.0037627402
0.0039156848
0.0037627402
0.003456851
0.0033039069
0.0031509623
0.0031509623
0.0033039069
0.0033039069
0.0033039069
0.0031509623
0.0031509623
0.0033039069
0.0033039069
0.0031509623
0.002998018
0.0028450734
0.0028450734
0.002998018
0.0031509623
0.0031509623
0.002998018
0.0026921288
0.0025391844
0.0028450734
0.002998018
0.0033039069
0.0033039069
0.0031509623
0.002998018
0.002998018
0.002998018
0.0028450734
0.0028450734
0.0026921288
0.0026921288
0.0026921288
0.0026921288
0.0023862398
0.0023862398
0.0025391844
0.0026921288
0.0026921288
0.0023862398
0.0022332952
0.0022332952
0.0023862398
0.0023862398
0.0023862398
0.0022332952
0.0022332952
0.0023862398
0.0025391844
0.0025391844
0.0025391844
0.0023862398
0.0023862398
0.0023862398
0.0025391844
0.0025391844
0.0023862398
0.0020803509
0.0019274065
0.0022332952
0.0025391844
0.0025391844
0.0023862398
0.0020803509
0.0020803509
0.0020803509
0.0019274065
0.0019274065
0.0019274065
0.0017744617
0.0017744617
0.0019274065
0.0020803509
0.0020803509
0.0020803509
0.0019274065
0.0019274065
0.0017744617
0.0017744617
0.0016215174
0.0017744617
0.0019274065
0.0019274065
0.0016215174
0.001468573
0.001468573
0.0017744617
0.0019274065
0.0022332952
0.0022332952
0.0019274065
0.0016215174
0.0017744617
0.0019274065
0.0019274065
0.0019274065
0.0017744617
0.0017744617
0.0016215174
0.0016215174
0.0016215174
0.0016215174
0.0016215174
0.0017744617
0.0017744617
0.0017744617
0.0016215174
0.0017744617
0.0017744617
0.0017744617
0.0016215174
0.0013156284
0.0013156284
0.0016215174
0.0017744617
0.0017744617
0.0016215174
0.0016215174
0.0016215174
0.0016215174
0.0016215174
0.001468573
0.0013156284
0.0013156284
0.0013156284
0.0013156284
0.0013156284
0.0013156284
0.0013156284
0.001162684
0.0013156284
0.0013156284
0.0013156284
0.001162684
0.0013156284
0.001468573
0.0013156284
0.0013156284
0.001162684
0.001162684
0.001162684
0.001162684
0.0010097395
0.0010097395
0.0010097395
0.0010097395
0.0010097395
0.001162684
0.0013156284
0.001468573
0.0013156284
0.0010097395
8.5679506E-4
8.5679506E-4
7.038506E-4
7.038506E-4
7.038506E-4
8.5679506E-4
0.0010097395
0.0010097395
0.001162684
0.001162684
8.5679506E-4
7.038506E-4
8.5679506E-4
0.001162684
0.0013156284
0.001162684
0.0010097395
8.5679506E-4
8.5679506E-4
7.038506E-4
8.5679506E-4
0.0010097395
0.001162684
0.0013156284
0.0013156284
0.0010097395
7.038506E-4
7.038506E-4
7.038506E-4
8.5679506E-4
8.5679506E-4
7.038506E-4
3.979616E-4
2.4501712E-4
5.50906E-4
8.5679506E-4
0.0010097395
0.001162684
0.0010097395
8.5679506E-4
7.038506E-4
5.50906E-4
7.038506E-4
7.038506E-4
5.50906E-4
5.50906E-4
7.038506E-4
8.5679506E-4
8.5679506E-4
5.50906E-4
3.979616E-4
3.979616E-4
5.50906E-4
5.50906E-4
5.50906E-4
5.50906E-4
7.038506E-4
8.5679506E-4
8.5679506E-4
7.038506E-4
3.979616E-4
2.4501712E-4
9.207259E-5
9.207259E-5
3.979616E-4
7.038506E-4
8.5679506E-4
8.5679506E-4
7.038506E-4
3.979616E-4
5.50906E-4
5.50906E-4
3.979616E-4
3.979616E-4
3.979616E-4
3.979616E-4
2.4501712E-4
9.207259E-5
9.207259E-5
2.4501712E-4
2.4501712E-4
2.4501712E-4
-6.0871913E-5
-6.0871913E-5
-6.0871913E-5
9.207259E-5
2.4501712E-4
2.4501712E-4
9.207259E-5
9.207259E-5
2.4501712E-4
2.4501712E-4
2.4501712E-4
9.207259E-5
-6.0871913E-5
-2.138164E-4
-6.0871913E-5
9.207259E-5
2.4501712E-4
2.4501712E-4
9.207259E-5
9.207259E-5
-6.0871913E-5
-6.0871913E-5
-6.0871913E-5
9.207259E-5
2.4501712E-4
9.207259E-5
-2.138164E-4
-3.6676088E-4
-5.1970535E-4
-3.6676088E-4
-2.138164E-4
-2.138164E-4
-3.6676088E-4
-3.6676088E-4
-5.1970535E-4
-5.1970535E-4
-3.6676088E-4
-3.6676088E-4
-3.6676088E-4
-3.6676088E-4
-3.6676088E-4
-3.6676088E-4
-5.1970535E-4
-5.1970535E-4
-2.138164E-4
-6.0871913E-5
-2.138164E-4
-6.726498E-4
-8.2559435E-4
-6.726498E-4
-6.726498E-4
-8.2559435E-4
-8.2559435E-4
-6.726498E-4
-6.726498E-4
-5.1970535E-4
-5.1970535E-4
-5.1970535E-4
-5.1970535E-4
-6.726498E-4
-9.785388E-4
-0.0011314834
-0.0011314834
-8.2559435E-4
-6.726498E-4
-5.1970535E-4
-6.726498E-4
-9.785388E-4
-0.0011314834
-9.785388E-4
-6.726498E-4
-6.726498E-4
-8.2559435E-4
-0.0011314834
-0.0012844278
-0.0012844278
-9.785388E-4
-8.2559435E-4
-8.2559435E-4
-0.0011314834
-0.0011314834
-9.785388E-4
-8.2559435E-4
-8.2559435E-4
-0.0012844278
-0.0015903169
-0.0015903169
-0.0012844278
-9.785388E-4
-9.785388E-4
-0.0011314834
-0.0011314834
-0.0011314834
-9.785388E-4
-0.0011314834
-0.0012844278
-0.0012844278
-0.0012844278
-0.0011314834
-0.0011314834
-0.0011314834
-0.0014373723
-0.0014373723
-0.0014373723
-0.0014373723
-0.0014373723
-0.0014373723
-0.0011314834
-9.785388E-4
-9.785388E-4
-0.0011314834
-0.0011314834
-0.0012844278
-0.0014373723
-0.0014373723
-0.0014373723
-0.0014373723
-0.0015903169
-0.0015903169
-0.0015903169
-0.0015903169
-0.0014373723
-0.0014373723
-0.0015903169
-0.0018962058
-0.0017432612
-0.0015903169
-0.0014373723
-0.0015903169
-0.0018962058
-0.0020491504
-0.0017432612
-0.0014373723
-0.0012844278
-0.0014373723
-0.0015903169
-0.0017432612
-0.0017432612
-0.0017432612
-0.0015903169
-0.0015903169
-0.0017432612
-0.0020491504
-0.0020491504
-0.0018962058
-0.0017432612
-0.0018962058
-0.0022020948
-0.0022020948
-0.0018962058
-0.0018962058
-0.0018962058
-0.0022020948
-0.0022020948
-0.0022020948
-0.0020491504
-0.0020491504
-0.0020491504
-0.0018962058
-0.0018962058
-0.0018962058
-0.0018962058
-0.0018962058
-0.0020491504
-0.0020491504
-0.0020491504
-0.0018962058
-0.0018962058
-0.0018962058
-0.0020491504
-0.0022020948
-0.0020491504
-0.0018962058
-0.0018962058
-0.0020491504
-0.0020491504
-0.0022020948
-0.0022020948
-0.0022020948
-0.0020491504
-0.0020491504
-0.0020491504
-0.0022020948
-0.0022020948
-0.0022020948
-0.0022020948
-0.0022020948
-0.0023550394
-0.0025079837
-0.0023550394
-0.0020491504
-0.0018962058
-0.0020491504
-0.0020491504
-0.0022020948
-0.0023550394
-0.0023550394
-0.0022020948
-0.0020491504
-0.0022020948
-0.0025079837
-0.0023550394
-0.0022020948
-0.0018962058
-0.0018962058
-0.0020491504
-0.0020491504
-0.0022020948
-0.0023550394
-0.0023550394
-0.0025079837
-0.0025079837
-0.0025079837
-0.0023550394
-0.0022020948
-0.0020491504
-0.0022020948
-0.0023550394
-0.0023550394
-0.0025079837
-0.0026609283
-0.0025079837
-0.0023550394
-0.0023550394
-0.0022020948
-0.0022020948
-0.0022020948
-0.0023550394
-0.0025079837
-0.0025079837
-0.0023550394
-0.0022020948
-0.0022020948
-0.0025079837
-0.0026609283
-0.0025079837
-0.0023550394
-0.0022020948
-0.0022020948
-0.0023550394
-0.0025079837
-0.0023550394
-0.0023550394
-0.0023550394
-0.0025079837
-0.0025079837
-0.0025079837
-0.0023550394
-0.0023550394
-0.0026609283
-0.0028138729
-0.0026609283
-0.0025079837
-0.0023550394
-0.0025079837
-0.0026609283
-0.0026609283
-0.0025079837
-0.0025079837
-0.0026609283
-0.0029668172
-0.0029668172
-0.0026609283
-0.0023550394
-0.0022020948
-0.0023550394
-0.0023550394
-0.0023550394
-0.0025079837
-0.0026609283
-0.0029668172
-0.0031197618
-0.0031197618
-0.0029668172
-0.0028138729
-0.0028138729
-0.0029668172
-0.0028138729
-0.0028138729
-0.0028138729
-0.0028138729
-0.0028138729
-0.0026609283
-0.0026609283
-0.0026609283
-0.0028138729
-0.0029668172
-0.0031197618
-0.0031197618
-0.0031197618
-0.0029668172
-0.0028138729
-0.0028138729
-0.0028138729
-0.0028138729
-0.0028138729
-0.0028138729
-0.0028138729
-0.0026609283
-0.0026609283
-0.0028138729
-0.0028138729
-0.0026609283
-0.0026609283
-0.0026609283
-0.0026609283
-0.0028138729
-0.0031197618
-0.0031197618
-0.0028138729
-0.0026609283
-0.0028138729
-0.0029668172
-0.0029668172
-0.0028138729
-0.0029668172
-0.0031197618
-0.0031197618
-0.0029668172
-0.0028138729
-0.0026609283
-0.0026609283
-0.0026609283
-0.0026609283
-0.0028138729
-0.0029668172
-0.0031197618
-0.0031197618
-0.0031197618
-0.0031197618
-0.0032727062
-0.0034256508
-0.0034256508
-0.0032727062
-0.0031197618
-0.0029668172
-0.0029668172
-0.0031197618
-0.0032727062
-0.0031197618
-0.0028138729
-0.0026609283
-0.0028138729
-0.0031197618
-0.0031197618
-0.0029668172
-0.0029668172
-0.0031197618
-0.0031197618
-0.0029668172
-0.0029668172
-0.0032727062
-0.0034256508
-0.0032727062
-0.0031197618
-0.0031197618
-0.0032727062
-0.0032727062
-0.0031197618
-0.0028138729
-0.0031197618
-0.0034256508
-0.0035785951
-0.0034256508
-0.0029668172
-0.0029668172
-0.0031197618
-0.0032727062
-0.0032727062
-0.0032727062
-0.0035785951
-0.0035785951
-0.0034256508
-0.0032727062
-0.0031197618
-0.0029668172
-0.0029668172
-0.0029668172
-0.0029668172
-0.0031197618
-0.0031197618
-0.0031197618
-0.0029668172
-0.0028138729
-0.0029668172
-0.0029668172
-0.0029668172
-0.0029668172
-0.0028138729
-0.0029668172
-0.0031197618
-0.0032727062
-0.0032727062
-0.0031197618
-0.0029668172
-0.0029668172
-0.0031197618
-0.0031197618
-0.0031197618
-0.0029668172
-0.0029668172
-0.0029668172
-0.0028138729
-0.0028138729
-0.0029668172
-0.0028138729
-0.0028138729
-0.0028138729
-0.0028138729
-0.0028138729
-0.0031197618
-0.0035785951
-0.0037315397
-0.0034256508
-0.0029668172
-0.0026609283
-0.0026609283
-0.0029668172
-0.0032727062
-0.0034256508
-0.0032727062
-0.0031197618
-0.0029668172
-0.0028138729
-0.0028138729
-0.0029668172
-0.0031197618
-0.0031197618
-0.0031197618
-0.0032727062
-0.0034256508
-0.0032727062
-0.0029668172
-0.0028138729
-0.0029668172
-0.0032727062
-0.0034256508
-0.0031197618
-0.0029668172
-0.0029668172
-0.0031197618
-0.0031197618
-0.0029668172
-0.0029668172
-0.0031197618
-0.0029668172
-0.0028138729
-0.0029668172
-0.0031197618
-0.0031197618
-0.0029668172
-0.0029668172
-0.0029668172
-0.0031197618
-0.0031197618
-0.0031197618
-0.0029668172
-0.0029668172
-0.0031197618
-0.0031197618
-0.0031197618
-0.0031197618
-0.0029668172
-0.0029668172
-0.0029668172
-0.0031197618
-0.0032727062
-0.0034256508
-0.0032727062
-0.0029668172
-0.0028138729
-0.0028138729
-0.0031197618
-0.0032727062
-0.0034256508
-0.0034256508
-0.0032727062
-0.0031197618
-0.0031197618
-0.0032727062
-0.0034256508
-0.0034256508
-0.0031197618
-0.0031197618
-0.0032727062
-0.0031197618
-0.0028138729
-0.0028138729
-0.0031197618
-0.0034256508
-0.0034256508
-0.0032727062
-0.0031197618
-0.0032727062
-0.0034256508
-0.0034256508
-0.0032727062
-0.0031197618
-0.0028138729
-0.0026609283
-0.0028138729
-0.0029668172
-0.0031197618
-0.0031197618
-0.0029668172
-0.0029668172
-0.0029668172
-0.0029668172
-0.0031197618
-0.0032727062
-0.0031197618
-0.0031197618
-0.0032727062
-0.0034256508
-0.0035785951
-0.0034256508
-0.0032727062
-0.0031197618
-0.0031197618
-0.0031197618
-0.0031197618
-0.0031197618
-0.0031197618
-0.0032727062
-0.0034256508
-0.0037315397
-0.0037315397
-0.0035785951
-0.0032727062
-0.0032727062
-0.0034256508
-0.0034256508
-0.0032727062
-0.0029668172
-0.0028138729
-0.0029668172
-0.0032727062
-0.0034256508
-0.0034256508
-0.0032727062
-0.0032727062
-0.0034256508
-0.0034256508
-0.0031197618
-0.0031197618
-0.0031197618
-0.0032727062
-0.0032727062
-0.0032727062
-0.0032727062
-0.0034256508
-0.0034256508
-0.0034256508
-0.0032727062
-0.0028138729
-0.0026609283
-0.0029668172
-0.0034256508
-0.0037315397
-0.0037315397
-0.0032727062
-0.0029668172
-0.0029668172
-0.0029668172
-0.0031197618
-0.0032727062
-0.0032727062
-0.0032727062
-0.0032727062
-0.0032727062
-0.0031197618
-0.0031197618
-0.0032727062
-0.0031197618
-0.0031197618
-0.0032727062
-0.0034256508
-0.0034256508
-0.0032727062
-0.0032727062
-0.0031197618
-0.0028138729
-0.0028138729
-0.0028138729
-0.0031197618
-0.0032727062
-0.0031197618
-0.0029668172
-0.0029668172
-0.0032727062
-0.0034256508
-0.0034256508
-0.0031197618
-0.0031197618
-0.0032727062
-0.0032727062
-0.0031197618
-0.0029668172
-0.0029668172
-0.0032727062
-0.0034256508
-0.0035785951
-0.0034256508
-0.0034256508
-0.0032727062
-0.0032727062
-0.0034256508
-0.0037315397
-0.0037315397
-0.0035785951
-0.0032727062
-0.0032727062
-0.0032727062
-0.0029668172
-0.0029668172
-0.0031197618
-0.0034256508
-0.0034256508
-0.0031197618
-0.0029668172
-0.0031197618
-0.0032727062
-0.0034256508
-0.0034256508
-0.0032727062
-0.0031197618
-0.0032727062
-0.0032727062
-0.0032727062
-0.0031197618
-0.0032727062
-0.0032727062
-0.0032727062
-0.0031197618
-0.0032727062
-0.0034256508
-0.0034256508
-0.0032727062
-0.0029668172
-0.0029668172
-0.0032727062
-0.0035785951
-0.0035785951
-0.0035785951
-0.0034256508
-0.0034256508
-0.0034256508
-0.0035785951
-0.0037315397
-0.0035785951
-0.0032727062
-0.0032727062
-0.0032727062
-0.0034256508
-0.0035785951
-0.0037315397
-0.0035785951
-0.0035785951
-0.0034256508
-0.0034256508
-0.0034256508
-0.0032727062
-0.0031197618
-0.0029668172
-0.0029668172
-0.0031197618
-0.0032727062
-0.0032727062
-0.0032727062
-0.0032727062
-0.0032727062
-0.0034256508
-0.0034256508
-0.0034256508
-0.0032727062
-0.0032727062
-0.0034256508
-0.0035785951
-0.0034256508
-0.0032727062
-0.0032727062
-0.0035785951
-0.0037315397
-0.0035785951
-0.0032727062
-0.0031197618
-0.0031197618
-0.0032727062
-0.0032727062
-0.0034256508
-0.0032727062
-0.0031197618
-0.0029668172
-0.0029668172
-0.0031197618
-0.0032727062
-0.0032727062
-0.0032727062
-0.0031197618
-0.0031197618
-0.0034256508
-0.0035785951
-0.0035785951
-0.0032727062
-0.0031197618
-0.0031197618
-0.0031197618
-0.0031197618
-0.0031197618
-0.0029668172
-0.0031197618
-0.0031197618
-0.0031197618
-0.0032727062
-0.0032727062
-0.0032727062
-0.0032727062
-0.0031197618
-0.0031197618
-0.0029668172
-0.0029668172
-0.0031197618
-0.0031197618
-0.0029668172
-0.0028138729
-0.0029668172
-0.0031197618
-0.0032727062
-0.0032727062
-0.0031197618
-0.0031197618
-0.0031197618
-0.0031197618
-0.0029668172
-0.0028138729
-0.0028138729
-0.0029668172
-0.0032727062
-0.0032727062
-0.0031197618
-0.0031197618
-0.0032727062
-0.0032727062
-0.0032727062
-0.0029668172
-0.0029668172
-0.0029668172
-0.0028138729
-0.0028138729
-0.0028138729
-0.0028138729
-0.0028138729
-0.0028138729
-0.0029668172
-0.0031197618
-0.0032727062
-0.0032727062
-0.0031197618
-0.0031197618
-0.0029668172
-0.0029668172
-0.0028138729
-0.0028138729
-0.0028138729
-0.0026609283
-0.0026609283
-0.0028138729
-0.0029668172
-0.0029668172
-0.0029668172
-0.0028138729
-0.0026609283
-0.0025079837
-0.0026609283
-0.0029668172
-0.0031197618
-0.0029668172
-0.0028138729
-0.0028138729
-0.0031197618
-0.0032727062
-0.0029668172
-0.0026609283
-0.0026609283
-0.0028138729
-0.0028138729
-0.0028138729
-0.0028138729
-0.0029668172
-0.0029668172
-0.0029668172
-0.0029668172
-0.0031197618
-0.0031197618
-0.0029668172
-0.0029668172
-0.0029668172
-0.0029668172
-0.0028138729
-0.0026609283
-0.0028138729
-0.0031197618
-0.0029668172
-0.0029668172
-0.0028138729
-0.0029668172
-0.0031197618
-0.0031197618
-0.0029668172
-0.0029668172
-0.0031197618
-0.0031197618
-0.0032727062
-0.0032727062
-0.0032727062
-0.0032727062
-0.0029668172
-0.0028138729
-0.0029668172
-0.0029668172
-0.0029668172
-0.0028138729
-0.0028138729
-0.0029668172
-0.0029668172
-0.0026609283
-0.0026609283
-0.0026609283
-0.0026609283
-0.0026609283
-0.0025079837
-0.0026609283
-0.0029668172
-0.0032727062
-0.0032727062
-0.0031197618
-0.0029668172
-0.0029668172
-0.0031197618
-0.0029668172
-0.0028138729
-0.0028138729
-0.0029668172
-0.0029668172
-0.0026609283
-0.0026609283
-0.0028138729
-0.0028138729
-0.0025079837
-0.0023550394
-0.0026609283
-0.0029668172
-0.0031197618
-0.0031197618
-0.0031197618
-0.0031197618
-0.0031197618
-0.0029668172
-0.0031197618
-0.0031197618
-0.0031197618
-0.0031197618
-0.0032727062
-0.0031197618
-0.0029668172
-0.0031197618
-0.0032727062
-0.0032727062
-0.0031197618
-0.0029668172
-0.0031197618
-0.0031197618
-0.0031197618
-0.0031197618
-0.0029668172
-0.0029668172
-0.0028138729
-0.0026609283
-0.0028138729
-0.0029668172
-0.0029668172
-0.0031197618
-0.0032727062
-0.0032727062
-0.0031197618
-0.0028138729
-0.0028138729
-0.0028138729
-0.0028138729
-0.0029668172
-0.0031197618
-0.0031197618
-0.0029668172
-0.0028138729
-0.0028138729
-0.0029668172
-0.0031197618
-0.0034256508
-0.0035785951
-0.0034256508
-0.0031197618
-0.0031197618
-0.0032727062
-0.0032727062
-0.0029668172
-0.0028138729
-0.0026609283
-0.0026609283
-0.0028138729
-0.0028138729
-0.0028138729
-0.0028138729
-0.0028138729
-0.0029668172
-0.0029668172
-0.0029668172
-0.0029668172
-0.0031197618
-0.0031197618
-0.0031197618
-0.0031197618
-0.0031197618
-0.0031197618
-0.0028138729
-0.0025079837
-0.0023550394
-0.0026609283
-0.0029668172
-0.0032727062
-0.0032727062
-0.0029668172
-0.0028138729
-0.0028138729
-0.0028138729
-0.0028138729
-0.0026609283
-0.0028138729
-0.0029668172
-0.0026609283
-0.0025079837
-0.0023550394
-0.0026609283
-0.0028138729
-0.0026609283
-0.0026609283
-0.0026609283
-0.0028138729
-0.0029668172
-0.0029668172
-0.0029668172
-0.0028138729
-0.0028138729
-0.0028138729
-0.0029668172
-0.0029668172
-0.0028138729
-0.0029668172
-0.0029668172
-0.0028138729
-0.0026609283
-0.0026609283
-0.0028138729
-0.0029668172
-0.0031197618
-0.0029668172
-0.0029668172
-0.0031197618
-0.0031197618
-0.0029668172
-0.0028138729
-0.0028138729
-0.0028138729
-0.0029668172
-0.0031197618
-0.0031197618
-0.0029668172
-0.0028138729
-0.0028138729
-0.0029668172
-0.0028138729
-0.0026609283
-0.0026609283
-0.0025079837
-0.0026609283
-0.0028138729
-0.0029668172
-0.0031197618
-0.0029668172
-0.0026609283
-0.0026609283
-0.0028138729
-0.0031197618
-0.0031197618
-0.0031197618
-0.0031197618
-0.0029668172
-0.0029668172
-0.0029668172
-0.0028138729
-0.0028138729
-0.0029668172
-0.0029668172
-0.0028138729
-0.0026609283
-0.0026609283
-0.0029668172
-0.0032727062
-0.0031197618
-0.0028138729
-0.0026609283
-0.0026609283
-0.0026609283
-0.0028138729
-0.0029668172
-0.0029668172
-0.0028138729
-0.0028138729
-0.0028138729
-0.0029668172
-0.0029668172
-0.0028138729
-0.0026609283
-0.0028138729
-0.0028138729
-0.0028138729
-0.0025079837
-0.0023550394
-0.0025079837
-0.0026609283
-0.0029668172
-0.0029668172
-0.0028138729
-0.0028138729
-0.0026609283
-0.0026609283
-0.0026609283
-0.0026609283
-0.0026609283
-0.0028138729
-0.0029668172
-0.0029668172
-0.0026609283
-0.0025079837
-0.0025079837
-0.0026609283
-0.0028138729
-0.0029668172
-0.0029668172
-0.0031197618
-0.0029668172
-0.0028138729
-0.0026609283
-0.0025079837
-0.0026609283
-0.0029668172
-0.0029668172
-0.0028138729
-0.0028138729
-0.0028138729
-0.0028138729
-0.0029668172
-0.0029668172
-0.0031197618
-0.0031197618
-0.0031197618
-0.0031197618
-0.0031197618
-0.0031197618
-0.0029668172
-0.0029668172
-0.0029668172
-0.0031197618
-0.0031197618
-0.0029668172
-0.0029668172
-0.0031197618
-0.0032727062
-0.0032727062
-0.0032727062
-0.0031197618
-0.0031197618
-0.0031197618
-0.0032727062
-0.0032727062
-0.0032727062
-0.0031197618
-0.0031197618
-0.0031197618
-0.0029668172
-0.0029668172
-0.0029668172
-0.0032727062
-0.0032727062
-0.0031197618
-0.0032727062
-0.0032727062
-0.0032727062
-0.0032727062
-0.0031197618
-0.0029668172
-0.0029668172
-0.0031197618
-0.0032727062
-0.0034256508
-0.0034256508
-0.0034256508
-0.0032727062
-0.0032727062
-0.0031197618
-0.0031197618
-0.0031197618
-0.0031197618
-0.0031197618
-0.0034256508
-0.0037315397
-0.0037315397
-0.0035785951
-0.0034256508
-0.0034256508
-0.0034256508
-0.0032727062
-0.0031197618
-0.0031197618
-0.0034256508
-0.0037315397
-0.0038844843
-0.0037315397
-0.0037315397
-0.0037315397
-0.0038844843
-0.0035785951
-0.0034256508
-0.0032727062
-0.0034256508
-0.0034256508
-0.0034256508
-0.0034256508
-0.0035785951
-0.0035785951
-0.0037315397
-0.0035785951
-0.0035785951
-0.0034256508
-0.0034256508
-0.0035785951
-0.0038844843
-0.0038844843
-0.0038844843
-0.0034256508
-0.0031197618
-0.0031197618
-0.0032727062
-0.0034256508
-0.0035785951
-0.0035785951
-0.0035785951
-0.0035785951
-0.0034256508
-0.0032727062
-0.0032727062
-0.0034256508
-0.0034256508
-0.0032727062
-0.0034256508
-0.0035785951
-0.0035785951
-0.0034256508
-0.0032727062
-0.0034256508
-0.0034256508
-0.0034256508
-0.0034256508
-0.0032727062
-0.0032727062
-0.0032727062
-0.0035785951
-0.0035785951
-0.0034256508
-0.0032727062
-0.0035785951
-0.0038844843
-0.0038844843
-0.0035785951
-0.0031197618
-0.0029668172
-0.0032727062
-0.0034256508
-0.0032727062
-0.0034256508
-0.0035785951
-0.0038844843
-0.0037315397
-0.0034256508
-0.0032727062
-0.0031197618
-0.0031197618
-0.0034256508
-0.0037315397
-0.0038844843
-0.0035785951
-0.0032727062
-0.0032727062
-0.0032727062
-0.0032727062
-0.0031197618
-0.0029668172
-0.0029668172
-0.0031197618
-0.0034256508
-0.0037315397
-0.0037315397
-0.0037315397
-0.0035785951
-0.0035785951
-0.0034256508
-0.0035785951
-0.0037315397
-0.0035785951
-0.0034256508
-0.0032727062
-0.0032727062
-0.0035785951
-0.0037315397
-0.0035785951
-0.0035785951
-0.0035785951
-0.0035785951
-0.0037315397
-0.0038844843
-0.0038844843
-0.0035785951
-0.0031197618
-0.0031197618
-0.0035785951
-0.0040374286
-0.0040374286
-0.0037315397
-0.0034256508
-0.0032727062
-0.0032727062
-0.0032727062
-0.0034256508
-0.0035785951
-0.0037315397
-0.0037315397
-0.0037315397
-0.0037315397
-0.0040374286
-0.0040374286
-0.0038844843
-0.0034256508
-0.0034256508
-0.0035785951
-0.0037315397
-0.0037315397
-0.0035785951
-0.0037315397
-0.0035785951
-0.0034256508
-0.0032727062
-0.0035785951
-0.0038844843
-0.0040374286
-0.0037315397
-0.0034256508
-0.0032727062
-0.0037315397
-0.0038844843
-0.0040374286
-0.0038844843
-0.0037315397
-0.0037315397
-0.0035785951
-0.0034256508
-0.0037315397
-0.0038844843
-0.0040374286
-0.0040374286
-0.0037315397
-0.0037315397
-0.0038844843
-0.0038844843
-0.0037315397
-0.0038844843
-0.0040374286
-0.004190373
-0.004190373
-0.004190373
-0.0040374286
-0.0040374286
-0.0040374286
-0.004190373
-0.004343318
-0.004343318
-0.004190373
-0.0040374286
-0.0038844843
-0.0040374286
-0.004190373
-0.004190373
-0.004343318
-0.0044962624
-0.0046492065
-0.0044962624
-0.0044962624
-0.004343318
-0.004343318
-0.004343318
-0.004343318
-0.004343318
-0.0046492065
-0.004802151
-0.004802151
-0.0044962624
-0.004343318
-0.004343318
-0.0046492065
-0.0046492065
-0.0046492065
-0.0044962624
-0.0044962624
-0.0044962624
-0.0044962624
-0.0046492065
-0.004802151
-0.004802151
-0.0046492065
-0.0046492065
-0.0046492065
-0.0046492065
-0.0046492065
-0.0046492065
-0.004802151
-0.0049550957
-0.004802151
-0.0046492065
-0.004802151
-0.0049550957
-0.0049550957
-0.004802151
-0.0046492065
-0.0044962624
-0.0046492065
-0.004802151
-0.0049550957
-0.00510804
-0.0049550957
-0.004802151
-0.004802151
-0.0049550957
-0.0049550957
-0.0049550957
-0.0049550957
-0.004802151
-0.0046492065
-0.0044962624
-0.0046492065
-0.004802151
-0.0046492065
-0.0044962624
-0.004343318
-0.004343318
-0.0044962624
-0.0046492065
-0.0049550957
-0.0049550957
-0.0049550957
-0.0049550957
-0.0049550957
-0.0049550957
-0.0049550957
-0.0049550957
-0.0049550957
-0.0049550957
-0.0049550957
-0.0049550957
-0.004802151
-0.004802151
-0.0046492065
-0.0046492065
-0.0046492065
-0.004802151
-0.0049550957
-0.00510804
-0.00510804
-0.00510804
-0.00510804
-0.00510804
-0.00510804
-0.0049550957
-0.004802151
-0.0046492065
-0.0046492065
-0.0049550957
-0.0049550957
-0.0049550957
-0.004802151
-0.004802151
-0.00510804
-0.0052609844
-0.0052609844
-0.00510804
-0.00510804
-0.00510804
-0.0049550957
-0.0049550957
-0.0049550957
-0.0052609844
-0.0052609844
-0.0052609844
-0.0052609844
-0.0052609844
-0.0054139295
-0.0055668736
-0.0054139295
-0.0054139295
-0.00510804
-0.0049550957
-0.004802151
-0.004802151
-0.0049550957
-0.00510804
-0.0052609844
-0.0052609844
-0.00510804
-0.0052609844
-0.0054139295
-0.0054139295
-0.0052609844
-0.00510804
-0.00510804
-0.0052609844
-0.0052609844
-0.0054139295
-0.0054139295
-0.0055668736
-0.0055668736
-0.0054139295
-0.00510804
-0.00510804
-0.00510804
-0.00510804
-0.00510804
-0.00510804
-0.00510804
-0.00510804
-0.00510804
-0.0052609844
-0.0054139295
-0.0054139295
-0.0052609844
-0.00510804
-0.0049550957
-0.0052609844
-0.0054139295
-0.0054139295
-0.0052609844
-0.0049550957
-0.00510804
-0.0054139295
-0.0055668736
-0.0055668736
-0.0052609844
-0.00510804
-0.00510804
-0.0054139295
-0.0054139295
-0.0052609844
-0.00510804
-0.00510804
-0.0054139295
-0.0054139295
-0.00510804
-0.0049550957
-0.00510804
-0.0054139295
-0.0055668736
-0.0054139295
-0.0054139295
-0.0054139295
-0.0054139295
-0.0052609844
-0.0052609844
-0.0054139295
-0.005719818
-0.005719818
-0.0055668736
-0.0054139295
-0.0054139295
-0.0052609844
-0.0052609844
-0.00510804
-0.00510804
-0.0052609844
-0.0052609844
-0.0052609844
-0.0052609844
-0.0052609844
-0.0055668736
-0.005719818
-0.0054139295
-0.0052609844
-0.0052609844
-0.0054139295
-0.0055668736
-0.0054139295
-0.0054139295
-0.0055668736
-0.0054139295
-0.0052609844
-0.00510804
-0.00510804
-0.0054139295
-0.0055668736
-0.005719818
-0.0055668736
-0.0054139295
-0.0054139295
-0.0052609844
-0.0052609844
-0.0054139295
-0.0055668736
-0.0055668736
-0.0052609844
-0.0052609844
-0.0054139295
-0.0054139295
-0.0054139295
-0.0054139295
-0.0052609844
-0.00510804
-0.00510804
-0.00510804
-0.0054139295
-0.0054139295
-0.0052609844
-0.00510804
-0.0049550957
-0.00510804
-0.0052609844
-0.0054139295
-0.0054139295
-0.0054139295
-0.0052609844
-0.0052609844
-0.0052609844
-0.0052609844
-0.0054139295
-0.0052609844
-0.0052609844
-0.0052609844
-0.0052609844
-0.0052609844
-0.0052609844
-0.0054139295
-0.005719818
-0.005719818
-0.005719818
-0.0054139295
-0.0052609844
-0.00510804
-0.0052609844
-0.0052609844
-0.0054139295
-0.0055668736
-0.0055668736
-0.0054139295
-0.0054139295
-0.0055668736
-0.0055668736
-0.0055668736
-0.0052609844
-0.0052609844
-0.0052609844
-0.0054139295
-0.0054139295
-0.0054139295
-0.0054139295
-0.0055668736
-0.0055668736
-0.0054139295
-0.0052609844
-0.0052609844
-0.0054139295
-0.0055668736
-0.0055668736
-0.0055668736
-0.0054139295
-0.0052609844
-0.0052609844
-0.0052609844
-0.0052609844
-0.0054139295
-0.0055668736
-0.005719818
-0.0058727628
-0.005719818
-0.0055668736
-0.0055668736
-0.0055668736
-0.0054139295
-0.0055668736
-0.0055668736
-0.0055668736
-0.0055668736
-0.005719818
-0.0055668736
-0.0055668736
-0.0055668736
-0.0055668736
-0.0054139295
-0.0054139295
-0.0054139295
-0.0055668736
-0.0055668736
-0.0055668736
-0.0055668736
-0.0055668736
-0.0054139295
-0.0054139295
-0.0054139295
-0.0054139295
-0.0052609844
-0.0052609844
-0.00510804
-0.00510804
-0.0052609844
-0.0055668736
-0.0055668736
-0.0052609844
-0.00510804
-0.0054139295
-0.005719818
-0.0058727628
-0.005719818
-0.0054139295
-0.0052609844
-0.0054139295
-0.0055668736
-0.0054139295
-0.0052609844
-0.00510804
-0.00510804
-0.0052609844
-0.0052609844
-0.0052609844
-0.0052609844
-0.00510804
-0.0049550957
-0.0049550957
-0.0052609844
-0.0052609844
-0.0052609844
-0.0052609844
-0.0052609844
-0.0054139295
-0.0052609844
-0.0049550957
-0.0046492065
-0.0049550957
-0.0054139295
-0.0055668736
-0.0055668736
-0.0052609844
-0.00510804
-0.00510804
-0.00510804
-0.0052609844
-0.0052609844
-0.0052609844
-0.0052609844
-0.00510804
-0.0049550957
-0.0049550957
-0.00510804
-0.00510804
-0.00510804
-0.0052609844
-0.0054139295
-0.0054139295
-0.0052609844
-0.00510804
-0.0049550957
-0.0049550957
-0.0049550957
-0.0049550957
-0.0049550957
-0.00510804
-0.00510804
-0.004802151
-0.0049550957
-0.00510804
-0.0052609844
-0.00510804
-0.004802151
-0.0046492065
-0.004802151
-0.004802151
-0.00510804
-0.0052609844
-0.00510804
-0.0049550957
-0.0046492065
-0.0044962624
-0.0044962624
-0.0046492065
-0.004802151
-0.0049550957
-0.0049550957
-0.004802151
-0.0046492065
-0.0046492065
-0.0046492065
-0.0046492065
-0.0046492065
-0.0046492065
-0.0046492065
-0.0046492065
-0.0046492065
-0.0046492065
-0.004802151
-0.004802151
-0.004802151
-0.0046492065
-0.0046492065
-0.0046492065
-0.0046492065
-0.0046492065
-0.0044962624
-0.0044962624
-0.0044962624
-0.004802151
-0.004802151
-0.004802151
-0.0046492065
-0.0046492065
-0.004802151
-0.0046492065
-0.004343318
-0.004190373
-0.004190373
-0.004343318
-0.0044962624
-0.0046492065
-0.0046492065
-0.0044962624
-0.004343318
-0.004343318
-0.0046492065
-0.004802151
-0.0046492065
-0.004343318
-0.0044962624
-0.0046492065
-0.004802151
-0.0049550957
-0.0049550957
-0.0046492065
-0.004343318
-0.004190373
-0.004343318
-0.0044962624
-0.0044962624
-0.0046492065
-0.0046492065
-0.0046492065
-0.0044962624
-0.0046492065
-0.0049550957
-0.004802151
-0.004343318
-0.0038844843
-0.0038844843
-0.0040374286
-0.004343318
-0.004343318
-0.0044962624
-0.0044962624
-0.0044962624
-0.0044962624
-0.0044962624
-0.0044962624
-0.004343318
-0.004190373
-0.0040374286
-0.004190373
-0.0044962624
-0.0044962624
-0.004343318
-0.0040374286
-0.0038844843
-0.0038844843
-0.0038844843
-0.0040374286
-0.004190373
-0.004190373
-0.0040374286
-0.0040374286
-0.004190373
-0.004190373
-0.004190373
-0.0040374286
-0.0040374286
-0.0038844843
-0.0040374286
-0.004190373
-0.004343318
-0.004190373
-0.004190373
-0.004190373
-0.004190373
-0.0040374286
-0.0038844843
-0.0037315397
-0.0037315397
-0.0037315397
-0.0038844843
-0.0038844843
-0.0037315397
-0.0035785951
-0.0035785951
-0.0034256508
-0.0035785951
-0.0037315397
-0.0040374286
-0.0040374286
-0.0038844843
-0.0038844843
-0.0038844843
-0.0038844843
-0.0037315397
-0.0035785951
-0.0035785951
-0.0035785951
-0.0035785951
-0.0035785951
-0.0035785951
-0.0035785951
-0.0035785951
-0.0035785951
-0.0035785951
-0.0034256508
-0.0032727062
-0.0032727062
-0.0034256508
-0.0034256508
-0.0034256508
-0.0032727062
-0.0031197618
-0.0029668172
-0.0029668172
-0.0029668172
-0.0031197618
-0.0032727062
-0.0034256508
-0.0035785951
-0.0037315397
-0.0034256508
-0.0031197618
-0.0031197618
-0.0031197618
-0.0031197618
-0.0031197618
-0.0031197618
-0.0032727062
-0.0032727062
-0.0032727062
-0.0031197618
-0.0032727062
-0.0034256508
-0.0034256508
-0.0032727062
-0.0031197618
-0.0031197618
-0.0032727062
-0.0032727062
-0.0032727062
-0.0032727062
-0.0034256508
-0.0034256508
-0.0035785951
-0.0034256508
-0.0031197618
-0.0029668172
-0.0029668172
-0.0031197618
-0.0032727062
-0.0032727062
-0.0031197618
-0.0029668172
-0.0028138729
-0.0028138729
-0.0028138729
-0.0029668172
-0.0031197618
-0.0031197618
-0.0029668172
-0.0029668172
-0.0029668172
-0.0029668172
-0.0029668172
-0.0028138729
-0.0026609283
-0.0026609283
-0.0028138729
-0.0028138729
-0.0028138729
-0.0025079837
-0.0025079837
-0.0026609283
-0.0028138729
-0.0029668172
-0.0029668172
-0.0029668172
-0.0028138729
-0.0025079837
-0.0025079837
-0.0026609283
-0.0029668172
-0.0031197618
-0.0029668172
-0.0028138729
-0.0025079837
-0.0025079837
-0.0023550394
-0.0023550394
-0.0023550394
-0.0025079837
-0.0028138729
-0.0028138729
-0.0026609283
-0.0025079837
-0.0023550394
-0.0022020948
-0.0022020948
-0.0025079837
-0.0026609283
-0.0026609283
-0.0025079837
-0.0025079837
-0.0022020948
-0.0018962058
-0.0017432612
-0.0020491504
-0.0025079837
-0.0028138729
-0.0026609283
-0.0025079837
-0.0023550394
-0.0023550394
-0.0023550394
-0.0022020948
-0.0020491504
-0.0022020948
-0.0023550394
-0.0023550394
-0.0023550394
-0.0022020948
-0.0023550394
-0.0022020948
-0.0022020948
-0.0022020948
-0.0023550394
-0.0023550394
-0.0022020948
-0.0022020948
-0.0022020948
-0.0023550394
-0.0023550394
-0.0025079837
-0.0025079837
-0.0023550394
-0.0022020948
-0.0022020948
-0.0022020948
-0.0022020948
-0.0022020948
-0.0022020948
-0.0022020948
-0.0022020948
-0.0020491504
-0.0020491504
-0.0022020948
-0.0022020948
-0.0022020948
-0.0022020948
-0.0022020948
-0.0020491504
-0.0018962058
-0.0017432612
-0.0018962058
-0.0022020948
-0.0022020948
-0.0018962058
-0.0017432612
-0.0018962058
-0.0022020948
-0.0023550394
-0.0023550394
-0.0023550394
-0.0022020948
-0.0020491504
-0.0018962058
-0.0020491504
-0.0022020948
-0.0023550394
-0.0023550394
-0.0025079837
-0.0025079837
-0.0023550394
-0.0023550394
-0.0022020948
-0.0020491504
-0.0018962058
-0.0018962058
-0.0020491504
-0.0022020948
-0.0022020948
-0.0022020948
-0.0023550394
-0.0023550394
-0.0022020948
-0.0018962058
-0.0018962058
-0.0020491504
-0.0020491504
-0.0020491504
-0.0018962058
-0.0018962058
-0.0017432612
-0.0017432612
-0.0017432612
-0.0018962058
-0.0018962058
-0.0018962058
-0.0020491504
-0.0022020948
-0.0023550394
-0.0020491504
-0.0018962058
-0.0018962058
-0.0020491504
-0.0022020948
-0.0020491504
-0.0017432612
-0.0017432612
-0.0018962058
-0.0022020948
-0.0022020948
-0.0018962058
-0.0018962058
-0.0017432612
-0.0018962058
-0.0020491504
-0.0020491504
-0.0018962058
-0.0018962058
-0.0020491504
-0.0022020948
-0.0023550394
-0.0022020948
-0.0018962058
-0.0018962058
-0.0020491504
-0.0020491504
-0.0017432612
-0.0015903169
-0.0015903169
-0.0015903169
-0.0017432612
-0.0015903169
-0.0015903169
-0.0017432612
-0.0018962058
-0.0018962058
-0.0015903169
-0.0014373723
-0.0015903169
-0.0015903169
-0.0017432612
-0.0017432612
-0.0017432612
-0.0017432612
-0.0018962058
-0.0020491504
-0.0018962058
-0.0015903169
-0.0014373723
-0.0015903169
-0.0018962058
-0.0020491504
-0.0018962058
-0.0015903169
-0.0014373723
-0.0014373723
-0.0015903169
-0.0015903169
-0.0014373723
-0.0014373723
-0.0015903169
-0.0017432612
-0.0018962058
-0.0020491504
-0.0020491504
-0.0022020948
-0.0020491504
-0.0018962058
-0.0018962058
-0.0017432612
-0.0014373723
-0.0015903169
-0.0017432612
-0.0018962058
-0.0017432612
-0.0015903169
-0.0017432612
-0.0018962058
-0.0020491504
-0.0018962058
-0.0017432612
-0.0017432612
-0.0017432612
-0.0017432612
-0.0017432612
-0.0017432612
-0.0017432612
-0.0015903169
-0.0015903169
-0.0017432612
-0.0015903169
-0.0015903169
-0.0012844278
-0.0012844278
-0.0015903169
-0.0017432612
-0.0018962058
-0.0017432612
-0.0015903169
-0.0015903169
-0.0014373723
-0.0012844278
-0.0012844278
-0.0014373723
-0.0015903169
-0.0014373723
-0.0012844278
-0.0012844278
-0.0012844278
-0.0014373723
-0.0014373723
-0.0014373723
-0.0015903169
-0.0018962058
-0.0017432612
-0.0015903169
-0.0014373723
-0.0014373723
-0.0017432612
-0.0017432612
-0.0015903169
-0.0014373723
-0.0014373723
-0.0015903169
-0.0017432612
-0.0017432612
-0.0015903169
-0.0014373723
-0.0014373723
-0.0012844278
-0.0014373723
-0.0015903169
-0.0017432612
-0.0018962058
-0.0015903169
-0.0014373723
-0.0012844278
-0.0012844278
-0.0014373723
-0.0015903169
-0.0017432612
-0.0015903169
-0.0014373723
-0.0014373723
-0.0017432612
-0.0018962058
-0.0017432612
-0.0017432612
-0.0017432612
-0.0018962058
-0.0018962058
-0.0017432612
-0.0015903169
-0.0014373723
-0.0014373723
-0.0015903169
-0.0017432612
-0.0017432612
-0.0015903169
-0.0015903169
-0.0017432612
-0.0017432612
-0.0017432612
-0.0018962058
-0.0018962058
-0.0018962058
-0.0018962058
-0.0017432612
-0.0015903169
-0.0017432612
-0.0017432612
-0.0018962058
-0.0018962058
-0.0020491504
-0.0020491504
-0.0020491504
-0.0018962058
-0.0018962058
-0.0018962058
-0.0022020948
-0.0022020948
-0.0020491504
-0.0020491504
-0.0022020948
-0.0023550394
-0.0023550394
-0.0022020948
-0.0020491504
-0.0020491504
-0.0022020948
-0.0022020948
-0.0023550394
-0.0023550394
-0.0023550394
-0.0023550394
-0.0023550394
-0.0023550394
-0.0025079837
-0.0023550394
-0.0025079837
-0.0025079837
-0.0026609283
-0.0028138729
-0.0028138729
-0.0028138729
-0.0025079837
-0.0025079837
-0.0026609283
-0.0028138729
-0.0026609283
-0.0025079837
-0.0028138729
-0.0029668172
-0.0031197618
-0.0029668172
-0.0026609283
-0.0026609283
-0.0026609283
-0.0028138729
-0.0031197618
-0.0032727062
-0.0032727062
-0.0031197618
-0.0031197618
-0.0032727062
-0.0034256508
-0.0035785951
-0.0035785951
-0.0034256508
-0.0034256508
-0.0034256508
-0.0034256508
-0.0032727062
-0.0031197618
-0.0032727062
-0.0032727062
-0.0031197618
-0.0031197618
-0.0032727062
-0.0034256508
-0.0034256508
-0.0034256508
-0.0032727062
-0.0031197618
-0.0031197618
-0.0032727062
-0.0032727062
-0.0034256508
-0.0035785951
-0.0035785951
-0.0032727062
-0.0031197618
-0.0031197618
-0.0032727062
-0.0029668172
-0.0029668172
-0.0031197618
-0.0032727062
-0.0032727062
-0.0031197618
-0.0031197618
-0.0032727062
-0.0034256508
-0.0032727062
-0.0031197618
-0.0029668172
-0.0029668172
-0.0031197618
-0.0034256508
-0.0034256508
-0.0035785951
-0.0034256508
-0.0032727062
-0.0032727062
-0.0032727062
-0.0032727062
-0.0034256508
-0.0035785951
-0.0035785951
-0.0035785951
-0.0035785951
-0.0037315397
-0.0037315397
-0.0037315397
-0.0034256508
-0.0032727062
-0.0032727062
-0.0035785951
-0.0035785951
-0.0035785951
-0.0032727062
-0.0031197618
-0.0034256508
-0.0037315397
-0.0037315397
-0.0035785951
-0.0034256508
-0.0032727062
-0.0032727062
-0.0034256508
-0.0034256508
-0.0032727062
-0.0031197618
-0.0029668172
-0.0029668172
-0.0029668172
-0.0028138729
-0.0031197618
-0.0032727062
-0.0032727062
-0.0029668172
-0.0026609283
-0.0028138729
-0.0031197618
-0.0031197618
-0.0029668172
-0.0028138729
-0.0026609283
-0.0028138729
-0.0031197618
-0.0031197618
-0.0029668172
-0.0028138729
-0.0026609283
-0.0026609283
-0.0028138729
-0.0029668172
-0.0029668172
-0.0029668172
-0.0029668172
-0.0026609283
-0.0025079837
-0.0025079837
-0.0026609283
-0.0029668172
-0.0028138729
-0.0026609283
-0.0025079837
-0.0026609283
-0.0028138729
-0.0028138729
-0.0025079837
-0.0023550394
-0.0025079837
-0.0028138729
-0.0028138729
-0.0026609283
-0.0026609283
-0.0025079837
-0.0025079837
-0.0023550394
-0.0023550394
-0.0023550394
-0.0022020948
-0.0023550394
-0.0025079837
-0.0025079837
-0.0025079837
-0.0023550394
-0.0022020948
-0.0022020948
-0.0022020948
-0.0022020948
-0.0023550394
-0.0023550394
-0.0025079837
-0.0025079837
-0.0025079837
-0.0022020948
-0.0017432612
-0.0015903169
-0.0017432612
-0.0020491504
-0.0022020948
-0.0022020948
-0.0022020948
-0.0022020948
-0.0022020948
-0.0020491504
-0.0020491504
-0.0020491504
-0.0020491504
-0.0022020948
-0.0022020948
-0.0022020948
-0.0020491504
-0.0020491504
-0.0020491504
-0.0022020948
-0.0022020948
-0.0022020948
-0.0020491504
-0.0018962058
-0.0017432612
-0.0014373723
-0.0012844278
-0.0014373723
-0.0017432612
-0.0018962058
-0.0018962058
-0.0015903169
-0.0014373723
-0.0014373723
-0.0017432612
-0.0020491504
-0.0022020948
-0.0018962058
-0.0017432612
-0.0015903169
-0.0015903169
-0.0015903169
-0.0015903169
-0.0017432612
-0.0017432612
-0.0018962058
-0.0018962058
-0.0017432612
-0.0017432612
-0.0018962058
-0.0018962058
-0.0018962058
-0.0018962058
-0.0017432612
-0.0015903169
-0.0014373723
-0.0014373723
-0.0015903169
-0.0017432612
-0.0018962058
-0.0017432612
-0.0017432612
-0.0015903169
-0.0015903169
-0.0017432612
-0.0015903169
-0.0014373723
-0.0014373723
-0.0014373723
-0.0015903169
-0.0014373723
-0.0011314834
-0.0011314834
-0.0011314834
-0.0012844278
-0.0012844278
-0.0012844278
-0.0014373723
-0.0018962058
-0.0020491504
-0.0018962058
-0.0012844278
-9.785388E-4
-0.0012844278
-0.0018962058
-0.0022020948
-0.0020491504
-0.0015903169
-0.0014373723
-0.0015903169
-0.0017432612
-0.0015903169
-0.0014373723
-0.0012844278
-0.0012844278
-0.0012844278
-0.0014373723
-0.0015903169
-0.0017432612
-0.0017432612
-0.0015903169
-0.0017432612
-0.0017432612
-0.0014373723
-9.785388E-4
-8.2559435E-4
-9.785388E-4
-0.0011314834
-0.0011314834
-0.0011314834
-9.785388E-4
-6.726498E-4
-6.726498E-4
-8.2559435E-4
-0.0011314834
-0.0011314834
-6.726498E-4
-3.6676088E-4
-5.1970535E-4
-6.726498E-4
-9.785388E-4
-9.785388E-4
-9.785388E-4
-9.785388E-4
-8.2559435E-4
-5.1970535E-4
-5.1970535E-4
-6.726498E-4
-8.2559435E-4
-9.785388E-4
-8.2559435E-4
-8.2559435E-4
-0.0011314834
-0.0012844278
-0.0012844278
-0.0011314834
-8.2559435E-4
-6.726498E-4
-6.726498E-4
-5.1970535E-4
-6.726498E-4
-8.2559435E-4
-8.2559435E-4
-6.726498E-4
-6.726498E-4
-9.785388E-4
-0.0011314834
-9.785388E-4
-8.2559435E-4
-8.2559435E-4
-0.0011314834
-0.0014373723
-0.0014373723
-0.0012844278
-0.0011314834
-9.785388E-4
-0.0011314834
-0.0014373723
-0.0015903169
-0.0015903169
-0.0014373723
-0.0014373723
-0.0014373723
-0.0015903169
-0.0015903169
-0.0015903169
-0.0014373723
-0.0015903169
-0.0017432612
-0.0018962058
-0.0017432612
-0.0015903169
-0.0015903169
-0.0018962058
-0.0022020948
-0.0020491504
-0.0017432612
-0.0017432612
-0.0018962058
-0.0020491504
-0.0022020948
-0.0023550394
-0.0023550394
-0.0023550394
-0.0022020948
-0.0020491504
-0.0022020948
-0.0025079837
-0.0028138729
-0.0029668172
-0.0029668172
-0.0031197618
-0.0031197618
-0.0029668172
-0.0028138729
-0.0028138729
-0.0028138729
-0.0028138729
-0.0029668172
-0.0029668172
-0.0032727062
-0.0034256508
-0.0035785951
-0.0032727062
-0.0031197618
-0.0031197618
-0.0035785951
-0.0038844843
-0.0038844843
-0.0037315397
-0.0035785951
-0.0035785951
-0.0037315397
-0.0037315397
-0.0037315397
-0.0035785951
-0.0037315397
-0.0040374286
-0.0040374286
-0.0038844843
-0.0037315397
-0.0038844843
-0.004190373
-0.004190373
-0.004343318
-0.004190373
-0.004190373
-0.004190373
-0.004343318
-0.0046492065
-0.004802151
-0.004802151
-0.0044962624
-0.004343318
-0.004190373
-0.004343318
-0.0046492065
-0.004802151
-0.004802151
-0.004802151
-0.0049550957
-0.00510804
-0.0054139295
-0.005719818
-0.005719818
-0.0055668736
-0.0054139295
-0.0054139295
-0.0055668736
-0.005719818
-0.005719818
-0.0058727628
-0.0058727628
-0.0058727628
-0.0058727628
-0.006025707
-0.0061786515
-0.0061786515
-0.006025707
-0.0058727628
-0.0061786515
-0.0061786515
-0.0061786515
-0.0058727628
-0.005719818
-0.005719818
-0.006025707
-0.006331596
-0.0064845406
-0.006331596
-0.0061786515
-0.006025707
-0.0061786515
-0.006331596
-0.006637485
-0.0064845406
-0.0061786515
-0.006025707
-0.0061786515
-0.006331596
-0.0064845406
-0.006637485
-0.00679043
-0.00679043
-0.0064845406
-0.006331596
-0.0064845406
-0.006637485
-0.006637485
-0.006331596
-0.0061786515
-0.0061786515
-0.006331596
-0.006331596
-0.006331596
-0.006331596
-0.006331596
-0.006637485
-0.006637485
-0.0064845406
-0.006331596
-0.006331596
-0.0064845406
-0.0064845406
-0.006331596
-0.0064845406
-0.006637485
-0.006637485
-0.006637485
-0.006637485
-0.006637485
-0.006637485
-0.0064845406
-0.006331596
-0.006331596
-0.006331596
-0.0061786515
-0.0061786515
-0.006331596
-0.006331596
-0.006331596
-0.0061786515
-0.0061786515
-0.0061786515
-0.0061786515
-0.0061786515
-0.0061786515
-0.005719818
-0.0054139295
-0.0052609844
-0.0054139295
-0.005719818
-0.0058727628
-0.005719818
-0.005719818
-0.0055668736
-0.005719818
-0.0055668736
-0.0054139295
-0.0054139295
-0.0054139295
-0.0054139295
-0.0054139295
-0.0055668736
-0.0055668736
-0.0054139295
-0.0052609844
-0.0049550957
-0.004802151
-0.004802151
-0.0046492065
-0.0046492065
-0.0044962624
-0.0044962624
-0.0044962624
-0.0044962624
-0.004190373
-0.0040374286
-0.0040374286
-0.0040374286
-0.0038844843
-0.0038844843
-0.004190373
-0.0044962624
-0.004343318
-0.0037315397
-0.0035785951
-0.0035785951
-0.0037315397
-0.0037315397
-0.0037315397
-0.0037315397
-0.0035785951
-0.0031197618
-0.0029668172
-0.0029668172
-0.0034256508
-0.0037315397
-0.0035785951
-0.0029668172
-0.0028138729
-0.0029668172
-0.0031197618
-0.0031197618
-0.0028138729
-0.0026609283
-0.0023550394
-0.0025079837
-0.0028138729
-0.0031197618
-0.0032727062
-0.0031197618
-0.0029668172
-0.0028138729
-0.0028138729
-0.0029668172
-0.0032727062
-0.0032727062
-0.0029668172
-0.0028138729
-0.0025079837
-0.0023550394
-0.0023550394
-0.0025079837
-0.0026609283
-0.0023550394
-0.0022020948
-0.0020491504
-0.0022020948
-0.0023550394
-0.0025079837
-0.0025079837
-0.0022020948
-0.0020491504
-0.0022020948
-0.0023550394
-0.0022020948
-0.0018962058
-0.0017432612
-0.0017432612
-0.0017432612
-0.0018962058
-0.0018962058
-0.0018962058
-0.0022020948
-0.0022020948
-0.0020491504
-0.0017432612
-0.0015903169
-0.0015903169
-0.0015903169
-0.0017432612
-0.0015903169
-0.0014373723
-0.0012844278
-0.0012844278
-0.0012844278
-0.0014373723
-0.0017432612
-0.0017432612
-0.0015903169
-0.0014373723
-0.0012844278
-0.0011314834
-0.0011314834
-0.0011314834
-0.0011314834
-0.0012844278
-0.0012844278
-0.0012844278
-0.0012844278
-0.0012844278
-0.0014373723
-0.0012844278
-0.0012844278
-0.0014373723
-0.0014373723
-0.0012844278
-0.0012844278
-0.0014373723
-0.0014373723
-0.0014373723
-0.0012844278
-9.785388E-4
-9.785388E-4
-9.785388E-4
-0.0011314834
-0.0011314834
-0.0011314834
-0.0011314834
-0.0011314834
-0.0012844278
-0.0011314834
-9.785388E-4
-8.2559435E-4
-9.785388E-4
-0.0011314834
-0.0012844278
-0.0012844278
-0.0012844278
-0.0012844278
-0.0012844278
-0.0012844278
-0.0011314834
-9.785388E-4
-0.0011314834
-0.0011314834
-9.785388E-4
-6.726498E-4
-6.726498E-4
-8.2559435E-4
-0.0011314834
-0.0012844278
-0.0012844278
-0.0011314834
-0.0011314834
-0.0012844278
-0.0014373723
-0.0014373723
-0.0014373723
-0.0014373723
-0.0012844278
-0.0011314834
-8.2559435E-4
-8.2559435E-4
-9.785388E-4
-0.0011314834
-0.0012844278
-0.0011314834
-0.0011314834
-0.0012844278
-0.0014373723
-0.0012844278
-0.0012844278
-0.0014373723
-0.0015903169
-0.0015903169
-0.0014373723
-0.0012844278
-0.0011314834
-0.0011314834
-0.0012844278
-0.0015903169
-0.0015903169
-0.0015903169
-0.0014373723
-0.0014373723
-0.0012844278
-0.0011314834
-0.0011314834
-0.0014373723
-0.0017432612
-0.0018962058
-0.0018962058
-0.0017432612
-0.0018962058
-0.0020491504
-0.0022020948
-0.0022020948
-0.0022020948
-0.0020491504
-0.0022020948
-0.0022020948
-0.0022020948
-0.0020491504
-0.0020491504
-0.0020491504
-0.0023550394
-0.0026609283
-0.0026609283
-0.0025079837
-0.0025079837
-0.0025079837
-0.0026609283
-0.0028138729
-0.0028138729
-0.0029668172
-0.0029668172
-0.0028138729
-0.0025079837
-0.0023550394
-0.0025079837
-0.0029668172
-0.0031197618
-0.0031197618
-0.0031197618
-0.0031197618
-0.0029668172
-0.0028138729
-0.0031197618
-0.0034256508
-0.0035785951
-0.0035785951
-0.0032727062
-0.0032727062
-0.0032727062
-0.0032727062
-0.0032727062
-0.0034256508
-0.0035785951
-0.0035785951
-0.0034256508
-0.0031197618
-0.0031197618
-0.0031197618
-0.0034256508
-0.0035785951
-0.0035785951
-0.0035785951
-0.0037315397
-0.0040374286
-0.004190373
-0.0040374286
-0.0038844843
-0.0040374286
-0.004190373
-0.004190373
-0.0040374286
-0.0040374286
-0.0040374286
-0.004190373
-0.004343318
-0.0044962624
-0.0046492065
-0.0046492065
-0.0046492065
-0.0046492065
-0.004802151
-0.0049550957
-0.0049550957
-0.004802151
-0.004802151
-0.004802151
-0.004802151
-0.0049550957
-0.0052609844
-0.0055668736
-0.0055668736
-0.0055668736
-0.0055668736
-0.005719818
-0.005719818
-0.0058727628
-0.005719818
-0.005719818
-0.005719818
-0.006025707
-0.006331596
-0.0064845406
-0.0064845406
-0.0064845406
-0.0064845406
-0.006637485
-0.006943374
-0.006943374
-0.006943374
-0.00679043
-0.00679043
-0.006943374
-0.0070963185
-0.0072492626
-0.0074022072
-0.0077080964
-0.008013985
-0.008013985
-0.0078610405
-0.0077080964
-0.0075551523
-0.0077080964
-0.00816693
-0.008319874
-0.008472819
-0.008319874
-0.008319874
-0.008319874
-0.008319874
-0.0086257635
-0.008931652
-0.008931652
-0.008931652
-0.008778708
-0.008778708
-0.008778708
-0.008778708
-0.008931652
-0.008931652
-0.008931652
-0.009084597
-0.008931652
-0.008778708
-0.008931652
-0.009084597
-0.009237541
-0.009237541
-0.009084597
-0.009237541
-0.0093904855
-0.0093904855
-0.0093904855
-0.009237541
-0.009237541
-0.0093904855
-0.0093904855
-0.009237541
-0.0093904855
-0.009543431
-0.009543431
-0.009237541
-0.009084597
-0.009084597
-0.009237541
-0.009237541
-0.009237541
-0.009084597
-0.009084597
-0.009237541
-0.009237541
-0.009237541
-0.009084597
-0.008931652
-0.008931652
-0.008931652
-0.009084597
-0.008931652
-0.008778708
-0.0086257635
-0.008472819
-0.008472819
-0.0086257635
-0.008472819
-0.008319874
-0.008319874
-0.008472819
-0.00816693
-0.0078610405
-0.0075551523
-0.0075551523
-0.0075551523
-0.0075551523
-0.0075551523
-0.0074022072
-0.0072492626
-0.0072492626
-0.0074022072
-0.0072492626
-0.006943374
-0.006943374
-0.0070963185
-0.0072492626
-0.0072492626
-0.0070963185
-0.00679043
-0.00679043
-0.0070963185
-0.0072492626
-0.0070963185
-0.006943374
-0.00679043
-0.00679043
-0.00679043
-0.006637485
-0.0064845406
-0.006637485
-0.006943374
-0.0070963185
-0.006943374
-0.006637485
-0.006331596
-0.0064845406
-0.00679043
-0.006637485
-0.0064845406
-0.0061786515
-0.006025707
-0.006025707
-0.0058727628
-0.0058727628
-0.006025707
-0.006025707
-0.006025707
-0.0058727628
-0.005719818
-0.0055668736
-0.0055668736
-0.005719818
-0.005719818
-0.005719818
-0.0055668736
-0.0054139295
-0.0052609844
-0.00510804
-0.00510804
-0.0052609844
-0.0055668736
-0.0055668736
-0.00510804
-0.004802151
-0.004802151
-0.0049550957
-0.00510804
-0.00510804
-0.00510804
-0.004802151
-0.0046492065
-0.0046492065
-0.00510804
-0.0054139295
-0.0054139295
-0.0049550957
-0.004802151
-0.004802151
-0.0049550957
-0.0049550957
-0.0049550957
-0.0049550957
-0.0049550957
-0.004802151
-0.004802151
-0.00510804
-0.0052609844
-0.0052609844
-0.00510804
-0.00510804
-0.0054139295
-0.0055668736
-0.0054139295
-0.00510804
-0.0049550957
-0.0052609844
-0.0055668736
-0.0055668736
-0.0054139295
-0.0054139295
-0.0055668736
-0.0055668736
-0.0052609844
-0.0052609844
-0.0054139295
-0.005719818
-0.0058727628
-0.0058727628
-0.006025707
-0.0058727628
-0.005719818
-0.0055668736
-0.0055668736
-0.0055668736
-0.005719818
-0.0058727628
-0.0058727628
-0.005719818
-0.005719818
-0.0058727628
-0.006025707
-0.0061786515
-0.0061786515
-0.0061786515
-0.0061786515
-0.006331596
-0.0064845406
-0.0064845406
-0.006331596
-0.006331596
-0.0064845406
-0.006637485
-0.006637485
-0.006637485
-0.0064845406
-0.006637485
-0.006943374
-0.006943374
-0.00679043
-0.00679043
-0.006943374
-0.0070963185
-0.00679043
-0.006331596
-0.006331596
-0.006637485
-0.0070963185
-0.0070963185
-0.00679043
-0.00679043
-0.006943374
-0.0070963185
-0.006943374
-0.00679043
-0.00679043
-0.00679043
-0.00679043
-0.00679043
-0.00679043
-0.00679043
-0.006637485
-0.00679043
-0.00679043
-0.0070963185
-0.0072492626
-0.0070963185
-0.00679043
-0.006331596
-0.0061786515
-0.006331596
-0.006637485
-0.006943374
-0.0070963185
-0.0070963185
-0.0070963185
-0.006943374
-0.00679043
-0.00679043
-0.006637485
-0.0064845406
-0.006637485
-0.00679043
-0.00679043
-0.006637485
-0.0064845406
-0.0061786515
-0.0058727628
-0.006025707
-0.006331596
-0.0064845406
-0.0061786515
-0.005719818
-0.0054139295
-0.0054139295
-0.0054139295
-0.0058727628
-0.0061786515
-0.0061786515
-0.006025707
-0.006025707
-0.0058727628
-0.005719818
-0.0054139295
-0.0052609844
-0.00510804
-0.0052609844
-0.0054139295
-0.0055668736
-0.0054139295
-0.00510804
-0.0049550957
-0.0049550957
-0.0049550957
-0.0049550957
-0.004802151
-0.0044962624
-0.004343318
-0.0044962624
-0.0046492065
-0.0046492065
-0.0046492065
-0.0044962624
-0.0044962624
-0.004343318
-0.004343318
-0.004343318
-0.004343318
-0.004343318
-0.004190373
-0.0040374286
-0.0038844843
-0.0040374286
-0.004190373
-0.004343318
-0.004190373
-0.0040374286
-0.0037315397
-0.0037315397
-0.0037315397
-0.0037315397
-0.0037315397
-0.0035785951
-0.0035785951
-0.0034256508
-0.0035785951
-0.0035785951
-0.0035785951
-0.0034256508
-0.0034256508
-0.0032727062
-0.0032727062
-0.0031197618
-0.0029668172
-0.0029668172
-0.0031197618
-0.0032727062
-0.0034256508
-0.0035785951
-0.0037315397
-0.0035785951
-0.0032727062
-0.0029668172
-0.0029668172
-0.0031197618
-0.0032727062
-0.0031197618
-0.0029668172
-0.0029668172
-0.0031197618
-0.0032727062
-0.0032727062
-0.0032727062
-0.0031197618
-0.0031197618
-0.0034256508
-0.0035785951
-0.0035785951
-0.0034256508
-0.0032727062
-0.0032727062
-0.0032727062
-0.0032727062
-0.0031197618
-0.0029668172
-0.0031197618
-0.0032727062
-0.0035785951
-0.0035785951
-0.0034256508
-0.0032727062
-0.0034256508
-0.0035785951
-0.0037315397
-0.0037315397
-0.0037315397
-0.0035785951
-0.0035785951
-0.0037315397
-0.0040374286
-0.004190373
-0.004190373
-0.0040374286
-0.0040374286
-0.0038844843
-0.0035785951
-0.0035785951
-0.0038844843
-0.004190373
-0.004190373
-0.004343318
-0.004343318
-0.004190373
-0.004190373
-0.004343318
-0.0044962624
-0.0044962624
-0.0044962624
-0.004343318
-0.004190373
-0.004190373
-0.004190373
-0.004343318
-0.0044962624
-0.0044962624
-0.004343318
-0.004190373
-0.004190373
-0.0044962624
-0.0046492065
-0.0046492065
-0.0044962624
-0.004343318
-0.004343318
-0.0046492065
-0.0046492065
-0.0046492065
-0.004343318
-0.004190373
-0.004190373
-0.0044962624
-0.004802151
-0.0046492065
-0.0044962624
-0.0044962624
-0.0046492065
-0.004802151
-0.0046492065
-0.0046492065
-0.0046492065
-0.0046492065
-0.0044962624
-0.0044962624
-0.0044962624
-0.0044962624
-0.0044962624
-0.0044962624
-0.004343318
-0.0044962624
-0.0046492065
-0.004802151
-0.004802151
-0.0046492065
-0.0046492065
-0.004802151
-0.0049550957
-0.0049550957
-0.0046492065
-0.0044962624
-0.004343318
-0.004190373
-0.004343318
-0.0046492065
-0.0049550957
-0.0049550957
-0.0046492065
-0.0044962624
-0.0044962624
-0.0046492065
-0.0046492065
-0.004802151
-0.004802151
-0.0046492065
-0.004343318
-0.004190373
-0.004343318
-0.004802151
-0.004802151
-0.0046492065
-0.004343318
-0.004190373
-0.004343318
-0.0046492065
-0.0046492065
-0.004343318
-0.004190373
-0.004190373
-0.004190373
-0.004190373
-0.004190373
-0.004343318
-0.004190373
-0.004190373
-0.004190373
-0.004190373
-0.004190373
-0.004190373
-0.0038844843
-0.0038844843
-0.0038844843
-0.0040374286
-0.0038844843
-0.0038844843
-0.0037315397
-0.0037315397
-0.0037315397
-0.0035785951
-0.0032727062
-0.0032727062
-0.0035785951
-0.0035785951
-0.0034256508
-0.0031197618
-0.0031197618
-0.0034256508
-0.0037315397
-0.0037315397
-0.0032727062
-0.0028138729
-0.0026609283
-0.0028138729
-0.0031197618
-0.0032727062
-0.0029668172
-0.0026609283
-0.0023550394
-0.0022020948
-0.0023550394
-0.0023550394
-0.0022020948
-0.0020491504
-0.0017432612
-0.0017432612
-0.0018962058
-0.0020491504
-0.0020491504
-0.0018962058
-0.0017432612
-0.0017432612
-0.0017432612
-0.0015903169
-0.0012844278
-8.2559435E-4
-8.2559435E-4
-9.785388E-4
-0.0011314834
-0.0012844278
-0.0011314834
-9.785388E-4
-8.2559435E-4
-5.1970535E-4
-2.138164E-4
-2.138164E-4
-6.726498E-4
-8.2559435E-4
-5.1970535E-4
2.4501712E-4
5.50906E-4
3.979616E-4
-6.0871913E-5
-5.1970535E-4
-5.1970535E-4
-6.0871913E-5
3.979616E-4
5.50906E-4
3.979616E-4
3.979616E-4
3.979616E-4
3.979616E-4
2.4501712E-4
2.4501712E-4
2.4501712E-4
2.4501712E-4
2.4501712E-4
9.207259E-5
-6.0871913E-5
-2.138164E-4
-2.138164E-4
-2.138164E-4
-6.0871913E-5
-2.138164E-4
-2.138164E-4
-6.0871913E-5
2.4501712E-4
3.979616E-4
2.4501712E-4
-6.0871913E-5
-2.138164E-4
-2.138164E-4
-2.138164E-4
-2.138164E-4
-2.138164E-4
-2.138164E-4
-2.138164E-4
9.207259E-5
2.4501712E-4
2.4501712E-4
2.4501712E-4
9.207259E-5
9.207259E-5
2.4501712E-4
2.4501712E-4
2.4501712E-4
9.207259E-5
9.207259E-5
9.207259E-5
2.4501712E-4
2.4501712E-4
3.979616E-4
3.979616E-4
5.50906E-4
5.50906E-4
3.979616E-4
3.979616E-4
3.979616E-4
3.979616E-4
5.50906E-4
7.038506E-4
0.0010097395
0.0010097395
0.0010097395
0.0010097395
0.001162684
0.0013156284
0.001162684
8.5679506E-4
5.50906E-4
5.50906E-4
8.5679506E-4
0.0013156284
0.001468573
0.0013156284
0.001162684
0.001162684
0.0013156284
0.0016215174
0.0020803509
0.0022332952
0.0020803509
0.0017744617
0.0016215174
0.0017744617
0.0017744617
0.0017744617
0.0019274065
0.0019274065
0.0019274065
0.0019274065
0.0020803509
0.0020803509
0.0020803509
0.0020803509
0.0019274065
0.0019274065
0.0023862398
0.0028450734
0.002998018
0.002998018
0.0028450734
0.0026921288
0.0026921288
0.0028450734
0.0031509623
0.0033039069
0.0036097956
0.0037627402
0.0037627402
0.0037627402
0.0037627402
0.0037627402
0.0039156848
0.0037627402
0.0037627402
0.0039156848
0.004221574
0.004374518
0.004374518
0.004374518
0.0045274626
0.0046804072
0.0046804072
0.0046804072
0.0045274626
0.0046804072
0.0049862964
0.005292185
0.005292185
0.005292185
0.005139241
0.0054451297
0.0055980743
0.0055980743
0.0054451297
0.0054451297
0.0054451297
0.0054451297
0.005292185
0.0054451297
0.0057510184
0.006209852
0.006209852
0.0060569076
0.005903963
0.006209852
0.0065157413
0.0066686855
0.0066686855
0.0065157413
0.0065157413
0.0063627968
0.0063627968
0.0063627968
0.0066686855
0.0069745746
0.0071275188
0.0071275188
0.0071275188
0.0072804634
0.0072804634
0.0071275188
0.0069745746
0.0071275188
0.007433408
0.007433408
0.0072804634
0.0071275188
0.007433408
0.007739296
0.007739296
0.007739296
0.0075863525
0.007739296
0.007892242
0.007892242
0.007892242
0.008045186
0.008504019
0.008504019
0.008351075
0.00819813
0.008351075
0.008656964
0.008809908
0.008809908
0.008656964
0.008656964
0.008656964
0.008656964
0.008809908
0.0091157975
0.009421687
0.00957463
0.00957463
0.009727576
0.009727576
0.009727576
0.009727576
0.009727576
0.0098805195
0.01018641
0.010033464
0.0098805195
0.010033464
0.010339353
0.010492298
0.010492298
0.010645242
0.010645242
0.010798187
0.010798187
0.010798187
0.010951131
0.011104076
0.011257021
0.011409964
0.011257021
0.011409964
0.011409964
0.01156291
0.01156291
0.01156291
0.01156291
0.011715854
0.011715854
0.011868798
0.011868798
0.011868798
0.011868798
0.011715854
0.011868798
0.012174687
0.0124805765
0.012327631
0.012174687
0.012021743
0.012021743
0.012327631
0.012786465
0.012786465
0.012633521
0.0124805765
0.012327631
0.012633521
0.012633521
0.012327631
0.012021743
0.012327631
0.012633521
0.01293941
0.01293941
0.01293941
0.01293941
0.01293941
0.012786465
0.012633521
0.012633521
0.012633521
0.01293941
0.0132452985
0.0132452985
0.013092354
0.013092354
0.013092354
0.013092354
0.013398243
0.013551188
0.013398243
0.0132452985
0.0132452985
0.013398243
0.013398243
0.013398243
0.013398243
0.013551188
0.013551188
0.013551188
0.013551188
0.013704132
0.014010021
0.014162965
0.014162965
0.014010021
0.014162965
0.014468854
0.014468854
0.014315911
0.014162965
0.014162965
0.014468854
0.014621799
0.014621799
0.014621799
0.014468854
0.014162965
0.014162965
0.014468854
0.014927687
0.015233578
0.015233578
0.015080634
0.015233578
0.015386522
0.0155394655
0.015386522
0.015233578
0.015233578
0.015386522
0.0155394655
0.0155394655
0.0155394655
0.01569241
0.01569241
0.015845355
0.015845355
0.015845355
0.0159983
0.016151244
0.016151244
0.016151244
0.01630419
0.016610077
0.016915968
0.017221855
0.017068911
0.01676302
0.01676302
0.017068911
0.017221855
0.017221855
0.017221855
0.0173748
0.017527744
0.017680688
0.017680688
0.017680688
0.017833633
0.018139523
0.018292466
0.018292466
0.018292466
0.018292466
0.018292466
0.018445412
0.018445412
0.018598355
0.018598355
0.018292466
0.018292466
0.018445412
0.018598355
0.0187513
0.0187513
0.0187513
0.0187513
0.018904245
0.019210134
0.019363077
0.019516023
0.019363077
0.019363077
0.019516023
0.019363077
0.019210134
0.01905719
0.018904245
0.018904245
0.018904245
0.01905719
0.019363077
0.019668968
0.019668968
0.019516023
0.019363077
0.019363077
0.019668968
0.019974856
0.019974856
0.019974856
0.019821912
0.019821912
0.019668968
0.019821912
0.019974856
0.020127801
0.019974856
0.019974856
0.019974856
0.019974856
0.020127801
0.020280745
0.020280745
0.020127801
0.020280745
0.020433689
0.020586634
0.020586634
0.020586634
0.020433689
0.020280745
0.020280745
0.020433689
0.020586634
0.020892523
0.020892523
0.02073958
0.020586634
0.020586634
0.020586634
0.02073958
0.021198412
0.0215043
0.0215043
0.021351356
0.021351356
0.021198412
0.021198412
0.021198412
0.021198412
0.021045467
0.021045467
0.021045467
0.021198412
0.0215043
0.0215043
0.0215043
0.021351356
0.0215043
0.021657247
0.02181019
0.021963134
0.022116078
0.021963134
0.021657247
0.0215043
0.021657247
0.02181019
0.021657247
0.0215043
0.0215043
0.0215043
0.02181019
0.02181019
0.02181019
0.021657247
0.0215043
0.0215043
0.0215043
0.021657247
0.02181019
0.02181019
0.02181019
0.02181019
0.021657247
0.02181019
0.021963134
0.021963134
0.02181019
0.021657247
0.021963134
0.022269024
0.022421967
0.022116078
0.02181019
0.021963134
0.022269024
0.022421967
0.022421967
0.022269024
0.022269024
0.022574913
0.022880802
0.022880802
0.022727858
0.022574913
0.022574913
0.022727858
0.022727858
0.022574913
0.022574913
0.022727858
0.022727858
0.022727858
0.022727858
0.022574913
0.022574913
0.022727858
0.022880802
0.022880802
0.023033746
0.02318669
0.023339635
0.02349258
0.02349258
0.023339635
0.023339635
0.023339635
0.02349258
0.023645524
0.023645524
0.02349258
0.02349258
0.02349258
0.023645524
0.02379847
0.02379847
0.023645524
0.023645524
0.02379847
0.02379847
0.02379847
0.023645524
0.02379847
0.02379847
0.02379847
0.02379847
0.023645524
0.023645524
0.023951413
0.024104357
0.024104357
0.023951413
0.023951413
0.023951413
0.023951413
0.024104357
0.024104357
0.0242573
0.0242573
0.0242573
0.0242573
0.0242573
0.024104357
0.023951413
0.02379847
0.02379847
0.02379847
0.023951413
0.024410248
0.024410248
0.0242573
0.024104357
0.024104357
0.0242573
0.0242573
0.0242573
0.024104357
0.024104357
0.0242573
0.024410248
0.024410248
0.024410248
0.024410248
0.024410248
0.0242573
0.024104357
0.024104357
0.0242573
0.024410248
0.0242573
0.024104357
0.0242573
0.024410248
0.024563191
0.024716135
0.024716135
0.02486908
0.024716135
0.024563191
0.024410248
0.024563191
0.024716135
0.02486908
0.025022024
0.025174968
0.025327913
0.025174968
0.02486908
0.024716135
0.02486908
0.025022024
0.025022024
0.025174968
0.025480859
0.025633803
0.025633803
0.025480859
0.025327913
0.025327913
0.025633803
0.025786746
0.025786746
0.025786746
0.025786746
0.02593969
0.02593969
0.02593969
0.02593969
0.02593969
0.025786746
0.025633803
0.025633803
0.025786746
0.025786746
0.025786746
0.025633803
0.025633803
0.025786746
0.02593969
0.026245581
0.026245581
0.026092635
0.025786746
0.025633803
0.025633803
0.025633803
0.025786746
0.026092635
0.02593969
0.025633803
0.025633803
0.025786746
0.02593969
0.025786746
0.025633803
0.025480859
0.025327913
0.025327913
0.025327913
0.025480859
0.025480859
0.025480859
0.025327913
0.025327913
0.025480859
0.025633803
0.02593969
0.02593969
0.025786746
0.025633803
0.025633803
0.025633803
0.025786746
0.02593969
0.02593969
0.02593969
0.02593969
0.02593969
0.02593969
0.02593969
0.026092635
0.026245581
0.026398525
0.026398525
0.026398525
0.026398525
0.026398525
0.026398525
0.02655147
0.026704414
0.026857357
0.026857357
0.02655147
0.02655147
0.02655147
0.026704414
0.026704414
0.026857357
0.027010301
0.027163249
0.027163249
0.027010301
0.027010301
0.027010301
0.027163249
0.027010301
0.026857357
0.026857357
0.026704414
0.02655147
0.026704414
0.027010301
0.027163249
0.027163249
0.027163249
0.027010301
0.027163249
0.027316192
0.027316192
0.027316192
0.027469136
0.027469136
0.027469136
0.027469136
0.027622081
0.027775025
0.027927969
0.027927969
0.027927969
0.027927969
0.02823386
0.028539747
0.028692693
0.028539747
0.028692693
0.028845636
0.028998582
0.02930447
0.029457416
0.02991625
0.030069193
0.02991625
0.029763306
0.02991625
0.030375082
0.03068097
0.03068097
0.030833915
0.031139802
0.031292748
0.031445693
0.031292748
0.031445693
0.03159864
0.031751584
0.03159864
0.031445693
0.031292748
0.031292748
0.031292748
0.031445693
0.03159864
0.031751584
0.031751584
0.031751584
0.03159864
0.031751584
0.031904526
0.031751584
0.031445693
0.031292748
0.03159864
0.031904526
0.03205747
0.03205747
0.03205747
0.03205747
0.03205747
0.03205747
0.031904526
0.031751584
0.031904526
0.03205747
0.032210417
0.032210417
0.032210417
0.03236336
0.03236336
0.032516304
0.032669246
0.032516304
0.03236336
0.032210417
0.032210417
0.032210417
0.03236336
0.032516304
0.032669246
0.03282219
0.03282219
0.032669246
0.032669246
0.032669246
0.032669246
0.032516304
0.032210417
0.03205747
0.032210417
0.032516304
0.032669246
0.032669246
0.032669246
0.032669246
0.032669246
0.032669246
0.032516304
0.03236336
0.03236336
0.032210417
0.03205747
0.032210417
0.03236336
0.032669246
0.032516304
0.032210417
0.03205747
0.03205747
0.03205747
0.031904526
0.03159864
0.031292748
0.031292748
0.031445693
0.031292748
0.031139802
0.030833915
0.03068097
0.030833915
0.030986857
0.030986857
0.03068097
0.030375082
0.030375082
0.03068097
0.030986857
0.030833915
0.030833915
0.03068097
0.030222137
0.030069193
0.02991625
0.02991625
0.02991625
0.02991625
0.029763306
0.02961036
0.029457416
0.029457416
0.02961036
0.029457416
0.029151525
0.028998582
0.028998582
0.029151525
0.02930447
0.029151525
0.028998582
0.028998582
0.029151525
0.028998582
0.028692693
0.028386803
0.028386803
0.028539747
0.028692693
0.028386803
0.028080914
0.027927969
0.028080914
0.028386803
0.02823386
0.027927969
0.027622081
0.027316192
0.027010301
0.027010301
0.026857357
0.02655147
0.026092635
0.025786746
0.025786746
0.02593969
0.02593969
0.025786746
0.025480859
0.025174968
0.025022024
0.024716135
0.024563191
0.024563191
0.024716135
0.024716135
0.024410248
0.024104357
0.023951413
0.023951413
0.023951413
0.02379847
0.023645524
0.02349258
0.02318669
0.023033746
0.023033746
0.023033746
0.023033746
0.022880802
0.023033746
0.023339635
0.023645524
0.02349258
0.023339635
0.023033746
0.022727858
0.022574913
0.022574913
0.022574913
0.022727858
0.022880802
0.023033746
0.023033746
0.022880802
0.022574913
0.022421967
0.022421967
0.022421967
0.022421967
0.022421967
0.022421967
0.022421967
0.022421967
0.022269024
0.022116078
0.021963134
0.02181019
0.021963134
0.022116078
0.022116078
0.022116078
0.021963134
0.02181019
0.021963134
0.021963134
0.021963134
0.02181019
0.02181019
0.02181019
0.021657247
0.021657247
0.021657247
0.021657247
0.02181019
0.021963134
0.022116078
0.021963134
0.02181019
0.02181019
0.022116078
0.022421967
0.022574913
0.022421967
0.022421967
0.022421967
0.022421967
0.022269024
0.022269024
0.022116078
0.022116078
0.022116078
0.022116078
0.022269024
0.022574913
0.022880802
0.02318669
0.02318669
0.022880802
0.022574913
0.022421967
0.022574913
0.022880802
0.022880802
0.022880802
0.022727858
0.022727858
0.022727858
0.022880802
0.023033746
0.023033746
0.02318669
0.02318669
0.023033746
0.023033746
0.02318669
0.023339635
0.023339635
0.02318669
0.023033746
0.02318669
0.02318669
0.023033746
0.023033746
0.022880802
0.022880802
0.022880802
0.023033746
0.023033746
0.02318669
0.023033746
0.02318669
0.02318669
0.02318669
0.023033746
0.022880802
0.022880802
0.023033746
0.02318669
0.02318669
0.02318669
0.02318669
0.02318669
0.023339635
0.02349258
0.023645524
0.02349258
0.023033746
0.022880802
0.023033746
0.02318669
0.02318669
0.023339635
0.02349258
0.02349258
0.02349258
0.02318669
0.023033746
0.023033746
0.02318669
0.02349258
0.02349258
0.023339635
0.02349258
0.023339635
0.02318669
0.02318669
0.023339635
0.02349258
0.02349258
0.02318669
0.023033746
0.023033746
0.02318669
0.02318669
0.023033746
0.022880802
0.023033746
0.023339635
0.023339635
0.02318669
0.022880802
0.022727858
0.022880802
0.022880802
0.022880802
0.022880802
0.023033746
0.023033746
0.022880802
0.022880802
0.022880802
0.022880802
0.022574913
0.022574913
0.022727858
0.023033746
0.023033746
0.022880802
0.022421967
0.022269024
0.022269024
0.022269024
0.022116078
0.02181019
0.021657247
0.021657247
0.02181019
0.021657247
0.0215043
0.021351356
0.021198412
0.021045467
0.021045467
0.020892523
0.02073958
0.02073958
0.020586634
0.020586634
0.020586634
0.020433689
0.020127801
0.020127801
0.020280745
0.020280745
0.020127801
0.019974856
0.019821912
0.019668968
0.019363077
0.019363077
0.019516023
0.019668968
0.019516023
0.019210134
0.018904245
0.01905719
0.01905719
0.018904245
0.018904245
0.018904245
0.01905719
0.01905719
0.01905719
0.018904245
0.018904245
0.018904245
0.018598355
0.018292466
0.018139523
0.018139523
0.018292466
0.018445412
0.018292466
0.018292466
0.018139523
0.018139523
0.017986579
0.018139523
0.018139523
0.017986579
0.017833633
0.017527744
0.0173748
0.017221855
0.016915968
0.01676302
0.01676302
0.01676302
0.01676302
0.01676302
0.016610077
0.016610077
0.016610077
0.016457133
0.01630419
0.016151244
0.016151244
0.016151244
0.016151244
0.01630419
0.016151244
0.015845355
0.01569241
0.01569241
0.0155394655
0.015386522
0.015233578
0.015233578
0.015080634
0.015233578
0.015233578
0.015233578
0.015233578
0.015233578
0.015080634
0.014927687
0.015080634
0.015080634
0.015080634
0.014927687
0.0147747435
0.014621799
0.014621799
0.014621799
0.014621799
0.014621799
0.014468854
0.014315911
0.014468854
0.0147747435
0.0147747435
0.014468854
0.014315911
0.014315911
0.014468854
0.014468854
0.014315911
0.014162965
0.014010021
0.013857077
0.013704132
0.013398243
0.013398243
0.013551188
0.013704132
0.013551188
0.0132452985
0.013092354
0.01293941
0.0132452985
0.013551188
0.013704132
0.013704132
0.013551188
0.013398243
0.0132452985
0.013092354
0.013092354
0.013092354
0.0132452985
0.013092354
0.012786465
0.012786465
0.012786465
0.01293941
0.01293941
0.012786465
0.01293941
0.01293941
0.012786465
0.012786465
0.012786465
0.012786465
0.0124805765
0.012327631
0.012327631
0.012174687
0.012174687
0.012174687
0.012327631
0.012327631
0.012327631
0.012327631
0.0124805765
0.0124805765
0.012327631
0.012327631
0.012327631
0.012327631
0.012327631
0.0124805765
0.012633521
0.012633521
0.0124805765
0.012021743
0.011868798
0.012021743
0.012174687
0.012174687
0.012021743
0.011715854
0.011715854
0.011868798
0.012174687
0.012327631
0.012174687
0.012021743
0.011868798
0.011868798
0.011868798
0.012021743
0.012021743
0.011868798
0.01156291
0.011409964
0.011715854
0.012021743
0.012174687
0.012021743
0.012021743
0.012174687
0.012327631
0.012174687
0.011868798
0.01156291
0.011715854
0.011868798
0.011868798
0.011715854
0.01156291
0.01156291
0.011715854
0.011715854
0.011868798
0.012021743
0.012021743
0.012021743
0.012174687
0.011868798
0.01156291
0.01156291
0.011715854
0.011868798
0.012021743
0.012021743
0.012174687
0.012174687
0.012021743
0.011715854
0.01156291
0.01156291
0.011715854
0.011868798
0.011868798
0.011715854
0.011715854
0.011715854
0.011868798
0.012021743
0.012021743
0.011868798
0.01156291
0.01156291
0.011715854
0.011868798
0.011868798
0.012021743
0.012021743
0.012021743
0.012021743
0.011868798
0.011868798
0.011868798
0.011868798
0.012174687
0.012327631
0.012633521
0.012633521
0.012633521
0.0124805765
0.012327631
0.012174687
0.012327631
0.012327631
0.0124805765
0.012327631
0.012327631
0.012327631
0.012327631
0.0124805765
0.0124805765
0.0124805765
0.012633521
0.01293941
0.01293941
0.012786465
0.012633521
0.012786465
0.013092354
0.0132452985
0.01293941
0.012633521
0.0124805765
0.01293941
0.0132452985
0.013551188
0.013398243
0.0132452985
0.0132452985
0.0132452985
0.013398243
0.0132452985
0.013092354
0.01293941
0.013092354
0.013398243
0.013704132
0.013704132
0.013398243
0.013398243
0.013551188
0.013857077
0.013857077
0.013857077
0.013704132
0.013704132
0.014010021
0.014162965
0.014162965
0.014162965
0.014162965
0.014162965
0.014162965
0.014315911
0.014315911
0.014315911
0.014315911
0.014315911
0.014621799
0.014927687
0.014927687
0.014927687
0.014927687
0.014927687
0.014927687
0.0147747435
0.0147747435
0.015233578
0.015386522
0.015233578
0.015080634
0.014927687
0.015080634
0.015233578
0.015386522
0.015386522
0.015386522
0.01569241
0.015845355
0.015845355
0.0155394655
0.0155394655
0.015845355
0.01630419
0.01630419
0.0159983
0.01569241
0.0155394655
0.01569241
0.015845355
0.016151244
0.016457133
0.016457133
0.016457133
0.01630419
0.016457133
0.016457133
0.01630419
0.01630419
0.016610077
0.017068911
0.017068911
0.016915968
0.016610077
0.016915968
0.0173748
0.017680688
0.017527744
0.017221855
0.0173748
0.017527744
0.017680688
0.017527744
0.0173748
0.017527744
0.017680688
0.017986579
0.018139523
0.018139523
0.017986579
0.017986579
0.018139523
0.018292466
0.018445412
0.0187513
0.0187513
0.0187513
0.0187513
0.01905719
0.019210134
0.019210134
0.01905719
0.01905719
0.019363077
0.019516023
0.019516023
0.019363077
0.019210134
0.019210134
0.019363077
0.019516023
0.019516023
0.019516023
0.019821912
0.019974856
0.019974856
0.019821912
0.019821912
0.019821912
0.019821912
0.019821912
0.019974856
0.020280745
0.020280745
0.019974856
0.019668968
0.019668968
0.019974856
0.020280745
0.020280745
0.020433689
0.020586634
0.02073958
0.020586634
0.020280745
0.020280745
0.020280745
0.020586634
0.020586634
0.020433689
0.020433689
0.020280745
0.020433689
0.020433689
0.020433689
0.020433689
0.020433689
0.020586634
0.020892523
0.021045467
0.021045467
0.020892523
0.02073958
0.020586634
0.020586634
0.020586634
0.020586634
0.020586634
0.020586634
0.020433689
0.020433689
0.020433689
0.020586634
0.02073958
0.02073958
0.020433689
0.020280745
0.020433689
0.020586634
0.020586634
0.020586634
0.020433689
0.020433689
0.020280745
0.020280745
0.020433689
0.020433689
0.020433689
0.020433689
0.020586634
0.020586634
0.020586634
0.020586634
0.020586634
0.020433689
0.020433689
0.020586634
0.020433689
0.020433689
0.020280745
0.020433689
0.020433689
0.020586634
0.020586634
0.020433689
0.020280745
0.019974856
0.019821912
0.019974856
0.020280745
0.020433689
0.020433689
0.020433689
0.020433689
0.020433689
0.020280745
0.020280745
0.020127801
0.020127801
0.020280745
0.020433689
0.020433689
0.020280745
0.020280745
0.020280745
0.020280745
0.020127801
0.020127801
0.020127801
0.020127801
0.020127801
0.020127801
0.020280745
0.020433689
0.020280745
0.020127801
0.019974856
0.019974856
0.019974856
0.020127801
0.020127801
0.020280745
0.020433689
0.020280745
0.019821912
0.019668968
0.019668968
0.019821912
0.019974856
0.019974856
0.019821912
0.019668968
0.019516023
0.019516023
0.019668968
0.019821912
0.019821912
0.019821912
0.019974856
0.019821912
0.019668968
0.019668968
0.019668968
0.019668968
0.019668968
0.019516023
0.019668968
0.019821912
0.020127801
0.020127801
0.020127801
0.020127801
0.020127801
0.019974856
0.019974856
0.020127801
0.020280745
0.019974856
0.019668968
0.019516023
0.019668968
0.019821912
0.020127801
0.020280745
0.020280745
0.020127801
0.019974856
0.019821912
0.019821912
0.019974856
0.020127801
0.020433689
0.020586634
0.020586634
0.020433689
0.020280745
0.020127801
0.020127801
0.020127801
0.020280745
0.020127801
0.020127801
0.020127801
0.020127801
0.019974856
0.019974856
0.019974856
0.019821912
0.019668968
0.019668968
0.019821912
0.019974856
0.019974856
0.019821912
0.019821912
0.020127801
0.020280745
0.020280745
0.020127801
0.019821912
0.019516023
0.019668968
0.019821912
0.019974856
0.019974856
0.020127801
0.020127801
0.019974856
0.019516023
0.019363077
0.019821912
0.020280745
0.020280745
0.020127801
0.020127801
0.020280745
0.020586634
0.020586634
0.020433689
0.020127801
0.019974856
0.019974856
0.019821912
0.019668968
0.019668968
0.019821912
0.019974856
0.019974856
0.019974856
0.020127801
0.020433689
0.020433689
0.020280745
0.020127801
0.019974856
0.020127801
0.020280745
0.020127801
0.020127801
0.020280745
0.020433689
0.020433689
0.020280745
0.019974856
0.019821912
0.019974856
0.020280745
0.020586634
0.02073958
0.02073958
0.02073958
0.020892523
0.020892523
0.02073958
0.02073958
0.02073958
0.020892523
0.02073958
0.02073958
0.02073958
0.020586634
0.020433689
0.020433689
0.020586634
0.020892523
0.020892523
0.020586634
0.020433689
0.02073958
0.021045467
0.021351356
0.021351356
0.021045467
0.020892523
0.020892523
0.021045467
0.021198412
0.021198412
0.021351356
0.021351356
0.021198412
0.021198412
0.021351356
0.0215043
0.021351356
0.021198412
0.021198412
0.021198412
0.021351356
0.021198412
0.021198412
0.021198412
0.021351356
0.021351356
0.021198412
0.021045467
0.021045467
0.021198412
0.021351356
0.021351356
0.021351356
0.021351356
0.021045467
0.020892523
0.021198412
0.02181019
0.021963134
0.02181019
0.0215043
0.021351356
0.021351356
0.0215043
0.02181019
0.022116078
0.022269024
0.022269024
0.022269024
0.021963134
0.02181019
0.02181019
0.02181019
0.022116078
0.022269024
0.022269024
0.022116078
0.022116078
0.022421967
0.022574913
0.022421967
0.022269024
0.022269024
0.022269024
0.022116078
0.021963134
0.021963134
0.022421967
0.022727858
0.022880802
0.022727858
0.022269024
0.022116078
0.022116078
0.022116078
0.022269024
0.022269024
0.022269024
0.022269024
0.022421967
0.022421967
0.022269024
0.022269024
0.022269024
0.022269024
0.022269024
0.022269024
0.022269024
0.022421967
0.022421967
0.022269024
0.022421967
0.022574913
0.022574913
0.022421967
0.022269024
0.022269024
0.022269024
0.022269024
0.022421967
0.022269024
0.022269024
0.022421967
0.022421967
0.022269024
0.022269024
0.022269024
0.022421967
0.022421967
0.022574913
0.022574913
0.022421967
0.022269024
0.022116078
0.022421967
0.022574913
0.022421967
0.022269024
0.022269024
0.022421967
0.022421967
0.022421967
0.022574913
0.022574913
0.022574913
0.022421967
0.022421967
0.022269024
0.022269024
0.022269024
0.022269024
0.022574913
0.022727858
0.022727858
0.022574913
0.022421967
0.022269024
0.022269024
0.022269024
0.022421967
0.022421967
0.022269024
0.022116078
0.021963134
0.022269024
0.022574913
0.022727858
0.022421967
0.022269024
0.022269024
0.022574913
0.022727858
0.022574913
0.022421967
0.022421967
0.022574913
0.022727858
0.022727858
0.022574913
0.022421967
0.022421967
0.022421967
0.022574913
0.022574913
0.022574913
0.022727858
0.022727858
0.022727858
0.022574913
0.022574913
0.022421967
0.022574913
0.022727858
0.022880802
0.022727858
0.022574913
0.022574913
0.022574913
0.022574913
0.022727858
0.022880802
0.022880802
0.022727858
0.022880802
0.023033746
0.02318669
0.02318669
0.022880802
0.022574913
0.022574913
0.022880802
0.02318669
0.023033746
0.022880802
0.022727858
0.022727858
0.022880802
0.022880802
0.022880802
0.022727858
0.022727858
0.022574913
0.022574913
0.022574913
0.022574913
0.022574913
0.022727858
0.022574913
0.022574913
0.022727858
0.022880802
0.023033746
0.023033746
0.022880802
0.022727858
0.022727858
0.022727858
0.022880802
0.023033746
0.023033746
0.022880802
0.022880802
0.023033746
0.02318669
0.02318669
0.023033746
0.023033746
0.02318669
0.023339635
0.023339635
0.023339635
0.02318669
0.02318669
0.023339635
0.023339635
0.02318669
0.02318669
0.02318669
0.023339635
0.023339635
0.023339635
0.023339635
0.023339635
0.023339635
0.023339635
0.023339635
0.023339635
0.02349258
0.023645524
0.02349258
0.023339635
0.023339635
0.023339635
0.023339635
0.023339635
0.02318669
0.02318669
0.023033746
0.02318669
0.023339635
0.023339635
0.02318669
0.023033746
0.023033746
0.023033746
0.023033746
0.023033746
0.02318669
0.023339635
0.023339635
0.023033746
0.022880802
0.023033746
0.02318669
0.02318669
0.023033746
0.023033746
0.023033746
0.023033746
0.022880802
0.022880802
0.022880802
0.022880802
0.022727858
0.022421967
0.022116078
0.022269024
0.022574913
0.022880802
0.022727858
0.022421967
0.022269024
0.022574913
0.022880802
0.022727858
0.022574913
0.022421967
0.022574913
0.022727858
0.022727858
0.022574913
0.022574913
0.022727858
0.022574913
0.022574913
0.022574913
0.022727858
0.022727858
0.022421967
0.022116078
0.022116078
0.022269024
0.022421967
0.022421967
0.022421967
0.022269024
0.022116078
0.022116078
0.022116078
0.022269024
0.022421967
0.022269024
0.022269024
0.022421967
0.022574913
0.022574913
0.022421967
0.022116078
0.02181019
0.021657247
0.021963134
0.022269024
0.022421967
0.022269024
0.022116078
0.022116078
0.022269024
0.022269024
0.022116078
0.02181019
0.021963134
0.022269024
0.022421967
0.022421967
0.022116078
0.02181019
0.021657247
0.021657247
0.02181019
0.021963134
0.021963134
0.02181019
0.021657247
0.021657247
0.02181019
0.021963134
0.02181019
0.021657247
0.021657247
0.02181019
0.022116078
0.022269024
0.022116078
0.021963134
0.021963134
0.022116078
0.022116078
0.022116078
0.022116078
0.022116078
0.021963134
0.021963134
0.022116078
0.022269024
0.022269024
0.022116078
0.022116078
0.022421967
0.022421967
0.022269024
0.022116078
0.022116078
0.022116078
0.02181019
0.021657247
0.021657247
0.02181019
0.021963134
0.022116078
0.022269024
0.022269024
0.022269024
0.021963134
0.021657247
0.0215043
0.021657247
0.022116078
0.022421967
0.022421967
0.022116078
0.021963134
0.021657247
0.0215043
0.021657247
0.021657247
0.021657247
0.021657247
0.021657247
0.022116078
0.022421967
0.022574913
0.022269024
0.022116078
0.021963134
0.021963134
0.021963134
0.021963134
0.021963134
0.022116078
0.022269024
0.022116078
0.021963134
0.022116078
0.022269024
0.022421967
0.022421967
0.022421967
0.022421967
0.022269024
0.022116078
0.021963134
0.021963134
0.021963134
0.022116078
0.022116078
0.022116078
0.022116078
0.022269024
0.022269024
0.022269024
0.022116078
0.022116078
0.022116078
0.022421967
0.022574913
0.022421967
0.022421967
0.022421967
0.022421967
0.022269024
0.02181019
0.02181019
0.02181019
0.021963134
0.021963134
0.022116078
0.022116078
0.022116078
0.022116078
0.022421967
0.022421967
0.022269024
0.022269024
0.022269024
0.022269024
0.022116078
0.021963134
0.021963134
0.022116078
0.022116078
0.022269024
0.022269024
0.022269024
0.022269024
0.022421967
0.022421967
0.022421967
0.022421967
0.022421967
0.022421967
0.022421967
0.022727858
0.023033746
0.023033746
0.022727858
0.022116078
0.022116078
0.022574913
0.023033746
0.02318669
0.023033746
0.022880802
0.023033746
0.023033746
0.02318669
0.02318669
0.02318669
0.023339635
0.02349258
0.023645524
0.02349258
0.023033746
0.022727858
0.022727858
0.02318669
0.02349258
0.023339635
0.023033746
0.022880802
0.023033746
0.023339635
0.023339635
0.023033746
0.022880802
0.023033746
0.023339635
0.02349258
0.023339635
0.023339635
0.023339635
0.02349258
0.023339635
0.02318669
0.02318669
0.023339635
0.02349258
0.02349258
0.023339635
0.02318669
0.02318669
0.023339635
0.023339635
0.023339635
0.02318669
0.023339635
0.023645524
0.02349258
0.023339635
0.023339635
0.02349258
0.023645524
0.02349258
0.023339635
0.02349258
0.02379847
0.023951413
0.023951413
0.02379847
0.02379847
0.02379847
0.023951413
0.024104357
0.024104357
0.023951413
0.023645524
0.023645524
0.02379847
0.024104357
0.0242573
0.024104357
0.024104357
0.0242573
0.024410248
0.024563191
0.024563191
0.024410248
0.0242573
0.0242573
0.024410248
0.024716135
0.024716135
0.024563191
0.0242573
0.0242573
0.0242573
0.0242573
0.0242573
0.023951413
0.023951413
0.0242573
0.024410248
0.024410248
0.0242573
0.024104357
0.0242573
0.0242573
0.0242573
0.024104357
0.024104357
0.0242573
0.024410248
0.024410248
0.0242573
0.024104357
0.024410248
0.02486908
0.025022024
0.025022024
0.024716135
0.024563191
0.024410248
0.024563191
0.02486908
0.025022024
0.02486908
0.024563191
0.024410248
0.024563191
0.024563191
0.024563191
0.024716135
0.025022024
0.025174968
0.025174968
0.025022024
0.02486908
0.02486908
0.02486908
0.02486908
0.02486908
0.02486908
0.02486908
0.02486908
0.02486908
0.024716135
0.024716135
0.02486908
0.025022024
0.025022024
0.02486908
0.02486908
0.02486908
0.02486908
0.025022024
0.025327913
0.025480859
0.025480859
0.025174968
0.025022024
0.025174968
0.025174968
0.025022024
0.025022024
0.025327913
0.025480859
0.025327913
0.025327913
0.025174968
0.025174968
0.025174968
0.025022024
0.025022024
0.02486908
0.02486908
0.025022024
0.025327913
0.025633803
0.025633803
0.025480859
0.025327913
0.025174968
0.025022024
0.025174968
0.025327913
0.025327913
0.025327913
0.025327913
0.025174968
0.025174968
0.025174968
0.025174968
0.025174968
0.025022024
0.025022024
0.025174968
0.025022024
0.025022024
0.025022024
0.025174968
0.025174968
0.025174968
0.025022024
0.02486908
0.025022024
0.025022024
0.025022024
0.025174968
0.025022024
0.025022024
0.025022024
0.025327913
0.025633803
0.025633803
0.025480859
0.025327913
0.025327913
0.025327913
0.025327913
0.025327913
0.025633803
0.025786746
0.02593969
0.025786746
0.025633803
0.025480859
0.025174968
0.025327913
0.025327913
0.025327913
0.025327913
0.025633803
0.025633803
0.025633803
0.025480859
0.025327913
0.025174968
0.025174968
0.025174968
0.025327913
0.025327913
0.025327913
0.025480859
0.025327913
0.025327913
0.025327913
0.025327913
0.025327913
0.025480859
0.025480859
0.025480859
0.025480859
0.025480859
0.025786746
0.025786746
0.025786746
0.025786746
0.025786746
0.025786746
0.025633803
0.025633803
0.025480859
0.025480859
0.025327913
0.025174968
0.025022024
0.025174968
0.025327913
0.025327913
0.025174968
0.025174968
0.025174968
0.025022024
0.02486908
0.024716135
0.02486908
0.025327913
0.025480859
0.025327913
0.025174968
0.025174968
0.025174968
0.025327913
0.025480859
0.025633803
0.025786746
0.025786746
0.025327913
0.025174968
0.025174968
0.025480859
0.025633803
0.025480859
0.025327913
0.025327913
0.025633803
0.025786746
0.025786746
0.025633803
0.025480859
0.025327913
0.025480859
0.025633803
0.025786746
0.025633803
0.025480859
0.025480859
0.025480859
0.025327913
0.025327913
0.025327913
0.025327913
0.025327913
0.025174968
0.025174968
0.025174968
0.025327913
0.025480859
0.025633803
0.025633803
0.025327913
0.025327913
0.025174968
0.025174968
0.025327913
0.025480859
0.025786746
0.025786746
0.025633803
0.025633803
0.025786746
0.02593969
0.02593969
0.02593969
0.025786746
0.025633803
0.025480859
0.025480859
0.025633803
0.025786746
0.025633803
0.025480859
0.025327913
0.025327913
0.025633803
0.025786746
0.025786746
0.025786746
0.025786746
0.025786746
0.025633803
0.025633803
0.025633803
0.025633803
0.025480859
0.025327913
0.025633803
0.025786746
0.02593969
0.025786746
0.025633803
0.025633803
0.025786746
0.025786746
0.025786746
0.02593969
0.026092635
0.025786746
0.025480859
0.025480859
0.025633803
0.025786746
0.02593969
0.026092635
0.026092635
0.026092635
0.026092635
0.02593969
0.02593969
0.025633803
0.025633803
0.025786746
0.026245581
0.026398525
0.026092635
0.025786746
0.025633803
0.025786746
0.02593969
0.02593969
0.02593969
0.02593969
0.02593969
0.02593969
0.02593969
0.02593969
0.02593969
0.02593969
0.02593969
0.026245581
0.026245581
0.026092635
0.02593969
0.025786746
0.026092635
0.026245581
0.026245581
0.026245581
0.026092635
0.02593969
0.02593969
0.026092635
0.026245581
0.026245581
0.026092635
0.026092635
0.026398525
0.02655147
0.026398525
0.026245581
0.026092635
0.026092635
0.026245581
0.026245581
0.026245581
0.026092635
0.026092635
0.026092635
0.026245581
0.026398525
0.026245581
0.026092635
0.026245581
0.026398525
0.026398525
0.026245581
0.02593969
0.02593969
0.026245581
0.026398525
0.026398525
0.026398525
0.026398525
0.026398525
0.026398525
0.026398525
0.02655147
0.02655147
0.02655147
0.026398525
0.026245581
0.026245581
0.026245581
0.026398525
0.02655147
0.02655147
0.026398525
0.026245581
0.026245581
0.026245581
0.026398525
0.026398525
0.02655147
0.02655147
0.026245581
0.02593969
0.02593969
0.026245581
0.02655147
0.02655147
0.026245581
0.026092635
0.026245581
0.02655147
0.02655147
0.026704414
0.026704414
0.026704414
0.026704414
0.026398525
0.026245581
0.026092635
0.026245581
0.026245581
0.026245581
0.026245581
0.026245581
0.026398525
0.02655147
0.026398525
0.026398525
0.02655147
0.026857357
0.026857357
0.026704414
0.026704414
0.026857357
0.027163249
0.026857357
0.02655147
0.026398525
0.026398525
0.02655147
0.026704414
0.02655147
0.02655147
0.026704414
0.026857357
0.027010301
0.026857357
0.026704414
0.02655147
0.02655147
0.026398525
0.026398525
0.026398525
0.02655147
0.02655147
0.026704414
0.026857357
0.027010301
0.027010301
0.026704414
0.026398525
0.026092635
0.026092635
0.026398525
0.026704414
0.026857357
0.026857357
0.02655147
0.026398525
0.026398525
0.02655147
0.02655147
0.02655147
0.02655147
0.026398525
0.026245581
0.026398525
0.02655147
0.026857357
0.026704414
0.02655147
0.02655147
0.026704414
0.026704414
0.026704414
0.02655147
0.026398525
0.026245581
0.026245581
0.026245581
0.026398525
0.02655147
0.026704414
0.026704414
0.026398525
0.026092635
0.026092635
0.026092635
0.026092635
0.026092635
0.026245581
0.026245581
0.026245581
0.026245581
0.026398525
0.026704414
0.026704414
0.02655147
0.026245581
0.02593969
0.025786746
0.02593969
0.026092635
0.026092635
0.025786746
0.025786746
0.026092635
0.026398525
0.026245581
0.02593969
0.025633803
0.025633803
0.025786746
0.026092635
0.026092635
0.025786746
0.025480859
0.025480859
0.025633803
0.025633803
0.025786746
0.02593969
0.026092635
0.026092635
0.02593969
0.025633803
0.025480859
0.025480859
0.025480859
0.025480859
0.025480859
0.025480859
0.025480859
0.025786746
0.025786746
0.025480859
0.025174968
0.025022024
0.025022024
0.025327913
0.025327913
0.025174968
0.025022024
0.025174968
0.025174968
0.025022024
0.024716135
0.024716135
0.02486908
0.025022024
0.025022024
0.025022024
0.025022024
0.02486908
0.024716135
0.024563191
0.024563191
0.024563191
0.024563191
0.024716135
0.024716135
0.024716135
0.024716135
0.024563191
0.024563191
0.024716135
0.02486908
0.024716135
0.024716135
0.024716135
0.024716135
0.024563191
0.024410248
0.0242573
0.0242573
0.0242573
0.0242573
0.024104357
0.023951413
0.023951413
0.024104357
0.0242573
0.024104357
0.023951413
0.02379847
0.02379847
0.02379847
0.023645524
0.023645524
0.023951413
0.0242573
0.024410248
0.024104357
0.023951413
0.02379847
0.02379847
0.024104357
0.024410248
0.0242573
0.023951413
0.02379847
0.023951413
0.0242573
0.024410248
0.024410248
0.024104357
0.023951413
0.023951413
0.023951413
0.023951413
0.02379847
0.023645524
0.02349258
0.02349258
0.02379847
0.024104357
0.024104357
0.023951413
0.023951413
0.023951413
0.02379847
0.023645524
0.023645524
0.023645524
0.023645524
0.02349258
0.023339635
0.023339635
0.023645524
0.023951413
0.024104357
0.023645524
0.02318669
0.02318669
0.02318669
0.023339635
0.023645524
0.02379847
0.02379847
0.023645524
0.023339635
0.023339635
0.02349258
0.023645524
0.02349258
0.02318669
0.02318669
0.02349258
0.023645524
0.02349258
0.02318669
0.02318669
0.023339635
0.02349258
0.023645524
0.02349258
0.023339635
0.023339635
0.023339635
0.02349258
0.02349258
0.023339635
0.02318669
0.023339635
0.02349258
0.023645524
0.023339635
0.02318669
0.02318669
0.023033746
0.023033746
0.022880802
0.022880802
0.022880802
0.023033746
0.02318669
0.02318669
0.022880802
0.022880802
0.023033746
0.02318669
0.023339635
0.023339635
0.023339635
0.023033746
0.022727858
0.022727858
0.022880802
0.023033746
0.023033746
0.022880802
0.022574913
0.022421967
0.022574913
0.022880802
0.022880802
0.022574913
0.022574913
0.022880802
0.02318669
0.023033746
0.022727858
0.022574913
0.022421967
0.022269024
0.022116078
0.021963134
0.022116078
0.022421967
0.022727858
0.022574913
0.022421967
0.022269024
0.022116078
0.022269024
0.022116078
0.022116078
0.022269024
0.022421967
0.022574913
0.022269024
0.021963134
0.02181019
0.02181019
0.021963134
0.022116078
0.021963134
0.02181019
0.021657247
0.0215043
0.0215043
0.0215043
0.0215043
0.0215043
0.021351356
0.021351356
0.021351356
0.0215043
0.021657247
0.0215043
0.021351356
0.021351356
0.021351356
0.021198412
0.021198412
0.021045467
0.021045467
0.020892523
0.020892523
0.02073958
0.02073958
0.020892523
0.020892523
0.020892523
0.020892523
0.02073958
0.02073958
0.020892523
0.021045467
0.020892523
0.020433689
0.020280745
0.020280745
0.020280745
0.020280745
0.020280745
0.020280745
0.020280745
0.020433689
0.020433689
0.020127801
0.019821912
0.019974856
0.019974856
0.019821912
0.019516023
0.019363077
0.019363077
0.019668968
0.019821912
0.019668968
0.019516023
0.019363077
0.019210134
0.019210134
0.019363077
0.019363077
0.019363077
0.018904245
0.018598355
0.018598355
0.018904245
0.01905719
0.018598355
0.018292466
0.018445412
0.0187513
0.018904245
0.018598355
0.018292466
0.018139523
0.018139523
0.018292466
0.018445412
0.018292466
0.018139523
0.018139523
0.018139523
0.018139523
0.018139523
0.017986579
0.017680688
0.0173748
0.017527744
0.017833633
0.017833633
0.017527744
0.017527744
0.017680688
0.017680688
0.017527744
0.0173748
0.0173748
0.0173748
0.0173748
0.017221855
0.017221855
0.0173748
0.017527744
0.0173748
0.017221855
0.017221855
0.0173748
0.0173748
0.017221855
0.017221855
0.017221855
0.017221855
0.017221855
0.016915968
0.016610077
0.016610077
0.016915968
0.017221855
0.017221855
0.017068911
0.01676302
0.016610077
0.016610077
0.016610077
0.016610077
0.01676302
0.016610077
0.016610077
0.01676302
0.01676302
0.01676302
0.016610077
0.016457133
0.016457133
0.016457133
0.016457133
0.016457133
0.016151244
0.016151244
0.01630419
0.016457133
0.016610077
0.01630419
0.015845355
0.0159983
0.01630419
0.016457133
0.01676302
0.01676302
0.016457133
0.015845355
0.0155394655
0.0155394655
0.0159983
0.01630419
0.016457133
0.016151244
0.016151244
0.0159983
0.016151244
0.016151244
0.01630419
0.01630419
0.016151244
0.0159983
0.0159983
0.016151244
0.016151244
0.0159983
0.0159983
0.015845355
0.01569241
0.01569241
0.01569241
0.01569241
0.01569241
0.0155394655
0.015386522
0.015233578
0.015233578
0.0155394655
0.01569241
0.015386522
0.015080634
0.014927687
0.014927687
0.015080634
0.015080634
0.015080634
0.015080634
0.015080634
0.015080634
0.015080634
0.015080634
0.0147747435
0.014621799
0.0147747435
0.014927687
0.0147747435
0.0147747435
0.014621799
0.014621799
0.014621799
0.014621799
0.014315911
0.014315911
0.014621799
0.014621799
0.014621799
0.014468854
0.014468854
0.014315911
0.014468854
0.014621799
0.0147747435
0.014621799
0.014468854
0.014162965
0.014010021
0.013857077
0.014010021
0.014162965
0.014162965
0.014162965
0.014010021
0.013857077
0.013857077
0.013857077
0.013704132
0.013551188
0.013551188
0.013551188
0.013704132
0.013704132
0.013704132
0.013551188
0.013551188
0.013704132
0.013704132
0.013551188
0.0132452985
0.0132452985
0.0132452985
0.0132452985
0.0132452985
0.0132452985
0.013092354
0.012786465
0.012633521
0.012633521
0.012633521
0.0124805765
0.0124805765
0.012633521
0.012633521
0.012786465
0.01293941
0.013092354
0.012786465
0.012327631
0.012021743
0.012021743
0.012174687
0.012174687
0.012174687
0.012174687
0.012174687
0.012174687
0.012174687
0.011715854
0.011409964
0.011409964
0.01156291
0.01156291
0.01156291
0.011715854
0.011868798
0.011868798
0.011868798
0.01156291
0.01156291
0.011409964
0.011409964
0.011257021
0.011104076
0.011257021
0.011257021
0.011104076
0.010798187
0.010951131
0.011104076
0.011104076
0.010951131
0.010798187
0.010798187
0.010798187
0.010645242
0.010492298
0.010645242
0.010645242
0.010645242
0.010492298
0.010339353
0.010339353
0.010339353
0.010339353
0.010339353
0.01018641
0.010033464
0.010033464
0.010033464
0.010033464
0.0098805195
0.009727576
0.009727576
0.009727576
0.00957463
0.009421687
0.009268742
0.0091157975
0.0091157975
0.009268742
0.009421687
0.009421687
0.009421687
0.009268742
0.008962853
0.008962853
0.0091157975
0.009268742
0.009268742
0.0091157975
0.008809908
0.008656964
0.008962853
0.009268742
0.009421687
0.0091157975
0.008656964
0.008504019
0.008504019
0.008351075
0.008045186
0.00819813
0.008504019
0.008656964
0.008504019
0.00819813
0.008351075
0.008656964
0.008656964
0.008351075
0.00819813
0.00819813
0.008351075
0.008351075
0.00819813
0.008045186
0.008045186
0.008045186
0.008045186
0.007739296
0.007739296
0.007892242
0.008045186
0.008045186
0.007892242
0.0075863525
0.007433408
0.007433408
0.007433408
0.007433408
0.007433408
0.007433408
0.007433408
0.0075863525
0.007739296
0.007739296
0.007433408
0.0071275188
0.0069745746
0.0069745746
0.0071275188
0.007433408
0.007433408
0.0072804634
0.0072804634
0.0072804634
0.007433408
0.007433408
0.0072804634
0.00682163
0.0066686855
0.00682163
0.0072804634
0.0075863525
0.0075863525
0.0072804634
0.0069745746
0.00682163
0.00682163
0.0069745746
0.0069745746
0.0069745746
0.00682163
0.00682163
0.0066686855
0.0066686855
0.00682163
0.0069745746
0.0071275188
0.0069745746
0.00682163
0.0066686855
0.0066686855
0.00682163
0.0069745746
0.0066686855
0.006209852
0.0060569076
0.0063627968
0.0066686855
0.0066686855
0.0063627968
0.0060569076
0.006209852
0.0065157413
0.00682163
0.00682163
0.0063627968
0.005903963
0.0057510184
0.0057510184
0.0060569076
0.0060569076
0.0060569076
0.0060569076
0.0060569076
0.005903963
0.005903963
0.0057510184
0.0057510184
0.0055980743
0.0055980743
0.0055980743
0.0054451297
0.005139241
0.005292185
0.0054451297
0.0055980743
0.0055980743
0.0055980743
0.0054451297
0.005139241
0.0049862964
0.0049862964
0.005139241
0.005139241
0.005139241
0.0049862964
0.0048333514
0.0048333514
0.0049862964
0.005139241
0.0049862964
0.0048333514
0.0046804072
0.0046804072
0.0046804072
0.0046804072
0.0046804072
0.0046804072
0.0045274626
0.0045274626
0.0045274626
0.004374518
0.004374518
0.004374518
0.004374518
0.004374518
0.004221574
0.0040686294
0.004221574
0.004221574
0.0040686294
0.0037627402
0.0037627402
0.0037627402
0.0037627402
0.0037627402
0.0036097956
0.0036097956
0.0036097956
0.003456851
0.003456851
0.0033039069
0.0031509623
0.0031509623
0.002998018
0.002998018
0.0033039069
0.003456851
0.003456851
0.002998018
0.0026921288
0.0028450734
0.0031509623
0.0033039069
0.002998018
0.0026921288
0.0025391844
0.0025391844
0.0025391844
0.0025391844
0.0025391844
0.0026921288
0.0026921288
0.0025391844
0.0022332952
0.0020803509
0.0022332952
0.0025391844
0.0023862398
0.0022332952
0.0022332952
0.0023862398
0.0023862398
0.0020803509
0.0019274065
0.0019274065
0.0019274065
0.0016215174
0.001468573
0.0016215174
0.0019274065
0.0020803509
0.0017744617
0.001468573
0.001162684
0.0010097395
0.001162684
0.0013156284
0.001468573
0.001468573
0.0013156284
0.0013156284
0.0013156284
0.0013156284
0.001162684
0.0010097395
0.0010097395
0.001162684
0.0010097395
8.5679506E-4
8.5679506E-4
8.5679506E-4
0.0010097395
0.001162684
0.001162684
0.0010097395
8.5679506E-4
7.038506E-4
5.50906E-4
3.979616E-4
3.979616E-4
2.4501712E-4
3.979616E-4
3.979616E-4
2.4501712E-4
2.4501712E-4
3.979616E-4
5.50906E-4
7.038506E-4
5.50906E-4
2.4501712E-4
-6.0871913E-5
-2.138164E-4
-6.0871913E-5
9.207259E-5
2.4501712E-4
2.4501712E-4
9.207259E-5
9.207259E-5
2.4501712E-4
3.979616E-4
3.979616E-4
9.207259E-5
-6.0871913E-5
-6.0871913E-5
-6.0871913E-5
-6.0871913E-5
-2.138164E-4
-3.6676088E-4
-3.6676088E-4
-2.138164E-4
9.207259E-5
3.979616E-4
5.50906E-4
2.4501712E-4
-2.138164E-4
-5.1970535E-4
-3.6676088E-4
-6.0871913E-5
9.207259E-5
9.207259E-5
-6.0871913E-5
-6.0871913E-5
9.207259E-5
2.4501712E-4
2.4501712E-4
-6.0871913E-5
-2.138164E-4
-2.138164E-4
-6.0871913E-5
-6.0871913E-5
-3.6676088E-4
-5.1970535E-4
-5.1970535E-4
-5.1970535E-4
-3.6676088E-4
-6.0871913E-5
9.207259E-5
2.4501712E-4
2.4501712E-4
9.207259E-5
-6.0871913E-5
-2.138164E-4
-3.6676088E-4
-5.1970535E-4
-5.1970535E-4
-5.1970535E-4
-6.726498E-4
-8.2559435E-4
-6.726498E-4
-5.1970535E-4
-5.1970535E-4
-6.726498E-4
-8.2559435E-4
-8.2559435E-4
-5.1970535E-4
-3.6676088E-4
-5.1970535E-4
-8.2559435E-4
-6.726498E-4
-5.1970535E-4
-3.6676088E-4
-6.726498E-4
-9.785388E-4
-0.0011314834
-0.0011314834
-9.785388E-4
-9.785388E-4
-9.785388E-4
-0.0011314834
-0.0011314834
-0.0012844278
-0.0014373723
-0.0014373723
-0.0014373723
-0.0015903169
-0.0017432612
-0.0017432612
-0.0015903169
-0.0015903169
-0.0014373723
-0.0015903169
-0.0015903169
-0.0017432612
-0.0018962058
-0.0020491504
-0.0023550394
-0.0023550394
-0.0023550394
-0.0022020948
-0.0022020948
-0.0022020948
-0.0022020948
-0.0022020948
-0.0023550394
-0.0026609283
-0.0028138729
-0.0029668172
-0.0028138729
-0.0028138729
-0.0026609283
-0.0028138729
-0.0028138729
-0.0029668172
-0.0029668172
-0.0031197618
-0.0034256508
-0.0038844843
-0.0040374286
-0.0040374286
-0.0038844843
-0.0038844843
-0.0038844843
-0.0038844843
-0.0040374286
-0.004190373
-0.004343318
-0.0044962624
-0.0046492065
-0.0046492065
-0.0046492065
-0.0046492065
-0.004802151
-0.004802151
-0.004802151
-0.0049550957
-0.0052609844
-0.0054139295
-0.0052609844
-0.0054139295
-0.005719818
-0.0055668736
-0.0054139295
-0.0052609844
-0.0054139295
-0.0058727628
-0.0061786515
-0.006331596
-0.0064845406
-0.0064845406
-0.006637485
-0.006637485
-0.00679043
-0.006943374
-0.006943374
-0.006943374
-0.006943374
-0.0072492626
-0.0074022072
-0.0074022072
-0.0074022072
-0.0074022072
-0.0075551523
-0.0077080964
-0.0078610405
-0.008013985
-0.008013985
-0.00816693
-0.008319874
-0.008319874
-0.008472819
-0.0086257635
-0.008778708
-0.008778708
-0.0086257635
-0.008472819
-0.008778708
-0.009237541
-0.009543431
-0.009543431
-0.009543431
-0.009696375
-0.010155208
-0.010308152
-0.010002264
-0.009849319
-0.010155208
-0.010766986
-0.011072875
-0.01122582
-0.011072875
-0.011072875
-0.01122582
-0.011378764
-0.011531709
-0.011531709
-0.011378764
-0.011531709
-0.0119905425
-0.012449375
-0.012755265
-0.01260232
-0.012449375
-0.012449375
-0.012755265
-0.012908209
-0.013061154
-0.013214098
-0.0135199865
-0.013825877
-0.013672932
-0.013825877
-0.01397882
-0.0142847095
-0.014437654
-0.014590598
-0.014590598
-0.014743543
-0.0150494315
-0.015355321
-0.015355321
-0.015355321
-0.015355321
-0.015661208
-0.015967099
-0.016120045
-0.015967099
-0.015967099
-0.016272988
-0.016578875
-0.016578875
-0.016578875
-0.016731823
-0.01703771
-0.01703771
-0.01703771
-0.016884767
-0.01703771
-0.0173436
-0.017496543
-0.017496543
-0.017649489
-0.017802434
-0.017955378
-0.018108321
-0.017955378
-0.018108321
-0.018261265
-0.018567156
-0.018567156
-0.01841421
-0.018261265
-0.018567156
-0.0187201
-0.018873045
-0.0187201
-0.018567156
-0.018873045
-0.019025989
-0.019025989
-0.019025989
-0.019178933
-0.019331876
-0.019637767
-0.019637767
-0.019637767
-0.019637767
-0.019637767
-0.019637767
-0.01979071
-0.01979071
-0.019943656
-0.0200966
-0.020402487
-0.020402487
-0.020249544
-0.0200966
-0.020249544
-0.020555435
-0.020555435
-0.020249544
-0.019943656
-0.0200966
-0.020402487
-0.020555435
-0.020708378
-0.020708378
-0.020555435
-0.020249544
-0.0200966
-0.020249544
-0.020402487
-0.020555435
-0.020708378
-0.020708378
-0.020402487
-0.020249544
-0.0200966
-0.020402487
-0.020555435
-0.020708378
-0.020555435
-0.020249544
-0.020249544
-0.020402487
-0.020249544
-0.019943656
-0.01979071
-0.01979071
-0.019943656
-0.0200966
-0.0200966
-0.019943656
-0.01979071
-0.019637767
-0.019637767
-0.019637767
-0.019484822
-0.019331876
-0.019178933
-0.019178933
-0.019178933
-0.019178933
-0.019178933
-0.019025989
-0.018873045
-0.018873045
-0.0187201
-0.018567156
-0.018567156
-0.0187201
-0.0187201
-0.018567156
-0.018261265
-0.018108321
-0.018108321
-0.018108321
-0.018108321
-0.018108321
-0.017955378
-0.017802434
-0.0173436
-0.017190654
-0.0173436
-0.017649489
-0.017649489
-0.017649489
-0.017496543
-0.017496543
-0.0173436
-0.016884767
-0.016578875
-0.016578875
-0.016731823
-0.016578875
-0.016578875
-0.016425932
-0.016578875
-0.016731823
-0.016578875
-0.016425932
-0.016120045
-0.016120045
-0.016120045
-0.016120045
-0.015967099
-0.015967099
-0.015814155
-0.015661208
-0.015355321
-0.015202377
-0.015202377
-0.015202377
-0.015202377
-0.0150494315
-0.0150494315
-0.0150494315
-0.0150494315
-0.014590598
-0.0142847095
-0.014437654
-0.014437654
-0.014131766
-0.013672932
-0.0135199865
-0.013825877
-0.014131766
-0.014131766
-0.013825877
-0.013367043
-0.013214098
-0.013214098
-0.013214098
-0.013214098
-0.013214098
-0.013061154
-0.012908209
-0.012755265
-0.01260232
-0.012449375
-0.012296432
-0.012296432
-0.012143486
-0.0119905425
-0.011684653
-0.011531709
-0.011531709
-0.011531709
-0.011531709
-0.011531709
-0.011684653
-0.011684653
-0.011531709
-0.011072875
-0.010766986
-0.010614042
-0.010766986
-0.010766986
-0.010766986
-0.010766986
-0.010766986
-0.010614042
-0.010461098
-0.010308152
-0.010002264
-0.009696375
-0.009543431
-0.009543431
-0.009543431
-0.009543431
-0.0093904855
-0.009084597
-0.009084597
-0.009084597
-0.008778708
-0.008472819
-0.008472819
-0.00816693
-0.008013985
-0.0078610405
-0.008013985
-0.00816693
-0.00816693
-0.008013985
-0.0078610405
-0.0078610405
-0.0078610405
-0.0077080964
-0.0077080964
-0.0074022072
-0.0074022072
-0.0075551523
-0.0075551523
-0.0074022072
-0.0070963185
-0.00679043
-0.0064845406
-0.0064845406
-0.006637485
-0.006637485
-0.0064845406
-0.0061786515
-0.0061786515
-0.0061786515
-0.0061786515
-0.0061786515
-0.0058727628
-0.0055668736
-0.0054139295
-0.0054139295
-0.0055668736
-0.0055668736
-0.0054139295
-0.00510804
-0.00510804
-0.00510804
-0.00510804
-0.0049550957
-0.004802151
-0.0046492065
-0.004343318
-0.004190373
-0.0040374286
-0.004190373
-0.004190373
-0.004190373
-0.004190373
-0.004190373
-0.004190373
-0.004190373
-0.0038844843
-0.0037315397
-0.0037315397
-0.0037315397
-0.0037315397
-0.0035785951
-0.0035785951
-0.0034256508
-0.0031197618
-0.0026609283
-0.0025079837
-0.0026609283
-0.0029668172
-0.0031197618
-0.0029668172
-0.0026609283
-0.0025079837
-0.0025079837
-0.0025079837
-0.0025079837
-0.0025079837
-0.0025079837
-0.0023550394
-0.0022020948
-0.0020491504
-0.0018962058
-0.0015903169
-0.0015903169
-0.0018962058
-0.0020491504
-0.0018962058
-0.0015903169
-0.0012844278
-0.0011314834
-0.0011314834
-0.0012844278
-0.0012844278
-0.0012844278
-0.0011314834
-8.2559435E-4
-5.1970535E-4
-2.138164E-4
9.207259E-5
9.207259E-5
-2.138164E-4
-3.6676088E-4
-3.6676088E-4
-6.0871913E-5
9.207259E-5
9.207259E-5
9.207259E-5
9.207259E-5
9.207259E-5
9.207259E-5
2.4501712E-4
2.4501712E-4
2.4501712E-4
2.4501712E-4
3.979616E-4
5.50906E-4
5.50906E-4
5.50906E-4
3.979616E-4
5.50906E-4
8.5679506E-4
8.5679506E-4
8.5679506E-4
8.5679506E-4
0.0010097395
8.5679506E-4
5.50906E-4
5.50906E-4
7.038506E-4
0.001162684
0.0013156284
0.0013156284
0.001162684
0.001162684
0.0010097395
8.5679506E-4
0.0010097395
0.001162684
0.001162684
0.001162684
0.001162684
0.001162684
0.001162684
0.001162684
0.0013156284
0.0016215174
0.0017744617
0.0016215174
0.001162684
0.0010097395
0.001162684
0.0013156284
0.001468573
0.0016215174
0.0016215174
0.0016215174
0.001468573
0.0013156284
0.001162684
0.001162684
0.0013156284
0.001468573
0.001468573
0.0013156284
0.001162684
0.001162684
0.0013156284
0.001468573
0.001468573
0.001162684
8.5679506E-4
8.5679506E-4
0.0010097395
0.0010097395
0.001162684
0.001162684
0.0013156284
0.0013156284
0.001162684
0.001162684
0.001162684
0.001162684
8.5679506E-4
5.50906E-4
3.979616E-4
5.50906E-4
7.038506E-4
7.038506E-4
8.5679506E-4
0.0010097395
0.001162684
0.001162684
8.5679506E-4
7.038506E-4
7.038506E-4
3.979616E-4
3.979616E-4
7.038506E-4
0.0010097395
0.0010097395
8.5679506E-4
5.50906E-4
5.50906E-4
7.038506E-4
8.5679506E-4
8.5679506E-4
7.038506E-4
3.979616E-4
3.979616E-4
3.979616E-4
2.4501712E-4
2.4501712E-4
9.207259E-5
9.207259E-5
9.207259E-5
9.207259E-5
9.207259E-5
9.207259E-5
9.207259E-5
2.4501712E-4
3.979616E-4
2.4501712E-4
2.4501712E-4
9.207259E-5
9.207259E-5
9.207259E-5
9.207259E-5
-2.138164E-4
-6.0871913E-5
-6.0871913E-5
-6.0871913E-5
-2.138164E-4
-2.138164E-4
-2.138164E-4
-2.138164E-4
-2.138164E-4
-6.0871913E-5
9.207259E-5
3.979616E-4
9.207259E-5
-3.6676088E-4
-3.6676088E-4
-2.138164E-4
-2.138164E-4
-2.138164E-4
-3.6676088E-4
-3.6676088E-4
-5.1970535E-4
-8.2559435E-4
-8.2559435E-4
-6.726498E-4
-6.726498E-4
-5.1970535E-4
-6.726498E-4
-5.1970535E-4
-3.6676088E-4
-6.0871913E-5
-6.0871913E-5
-3.6676088E-4
-6.726498E-4
-5.1970535E-4
-2.138164E-4
-6.0871913E-5
-6.0871913E-5
-3.6676088E-4
-5.1970535E-4
-6.726498E-4
-5.1970535E-4
-2.138164E-4
-6.0871913E-5
-6.0871913E-5
-3.6676088E-4
-5.1970535E-4
-3.6676088E-4
-2.138164E-4
-3.6676088E-4
-3.6676088E-4
-2.138164E-4
-3.6676088E-4
-6.726498E-4
-8.2559435E-4
-8.2559435E-4
-6.726498E-4
-5.1970535E-4
-3.6676088E-4
-3.6676088E-4
-5.1970535E-4
-5.1970535E-4
-5.1970535E-4
-3.6676088E-4
-2.138164E-4
-6.0871913E-5
9.207259E-5
-2.138164E-4
-5.1970535E-4
-6.726498E-4
-3.6676088E-4
-6.0871913E-5
9.207259E-5
-6.0871913E-5
-2.138164E-4
-3.6676088E-4
-3.6676088E-4
-3.6676088E-4
-2.138164E-4
-6.0871913E-5
9.207259E-5
9.207259E-5
9.207259E-5
9.207259E-5
9.207259E-5
-6.0871913E-5
-6.0871913E-5
-6.0871913E-5
9.207259E-5
2.4501712E-4
2.4501712E-4
2.4501712E-4
9.207259E-5
2.4501712E-4
3.979616E-4
3.979616E-4
3.979616E-4
3.979616E-4
5.50906E-4
5.50906E-4
5.50906E-4
5.50906E-4
3.979616E-4
2.4501712E-4
3.979616E-4
7.038506E-4
8.5679506E-4
8.5679506E-4
7.038506E-4
7.038506E-4
8.5679506E-4
8.5679506E-4
0.0010097395
0.0010097395
0.0010097395
8.5679506E-4
7.038506E-4
7.038506E-4
7.038506E-4
7.038506E-4
8.5679506E-4
0.0010097395
0.0013156284
0.0013156284
0.001162684
0.001162684
0.0013156284
0.0016215174
0.0017744617
0.0017744617
0.0016215174
0.001468573
0.001468573
0.001468573
0.001468573
0.0016215174
0.0020803509
0.0022332952
0.0022332952
0.0020803509
0.0019274065
0.0019274065
0.0019274065
0.0019274065
0.0019274065
0.0019274065
0.0019274065
0.0019274065
0.0020803509
0.0022332952
0.0023862398
0.0023862398
0.0023862398
0.0022332952
0.0022332952
0.0023862398
0.0025391844
0.0026921288
0.0026921288
0.0026921288
0.0026921288
0.0028450734
0.0028450734
0.0028450734
0.0026921288
0.0026921288
0.0028450734
0.0028450734
0.0028450734
0.002998018
0.0033039069
0.003456851
0.0033039069
0.0031509623
0.0031509623
0.0033039069
0.0033039069
0.0033039069
0.0033039069
0.0033039069
0.0036097956
0.0037627402
0.0036097956
0.0037627402
0.0039156848
0.0039156848
0.0039156848
0.0037627402
0.0037627402
0.0039156848
0.0039156848
0.0039156848
0.0039156848
0.0040686294
0.004221574
0.004221574
0.004221574
0.004221574
0.0040686294
0.0040686294
0.0040686294
0.0040686294
0.0040686294
0.004221574
0.004221574
0.004221574
0.004221574
0.004221574
0.004221574
0.004221574
0.004374518
0.004374518
0.0045274626
0.0045274626
0.0046804072
0.0045274626
0.0045274626
0.0048333514
0.0049862964
0.0048333514
0.0046804072
0.0048333514
0.0049862964
0.0049862964
0.0049862964
0.0048333514
0.0048333514
0.0048333514
0.0049862964
0.005292185
0.0054451297
0.005292185
0.005139241
0.0049862964
0.0049862964
0.005139241
0.005139241
0.0049862964
0.0048333514
0.0049862964
0.0048333514
0.0048333514
0.0048333514
0.0048333514
0.0049862964
0.005139241
0.005139241
0.005139241
0.0049862964
0.005139241
0.005292185
0.0054451297
0.0054451297
0.0054451297
0.005292185
0.005292185
0.0054451297
0.005292185
0.005292185
0.005139241
0.0049862964
0.0048333514
0.0048333514
0.005139241
0.0054451297
0.0054451297
0.005292185
0.005292185
0.005292185
0.005292185
0.005292185
0.005292185
0.005139241
0.005139241
0.005139241
0.005139241
0.005139241
0.005139241
0.005139241
0.005139241
0.005139241
0.0049862964
0.005139241
0.005139241
0.0049862964
0.0046804072
0.0045274626
0.0046804072
0.0046804072
0.0048333514
0.0048333514
0.0049862964
0.0049862964
0.0049862964
0.0048333514
0.0049862964
0.005292185
0.0054451297
0.0055980743
0.005292185
0.0049862964
0.0048333514
0.0048333514
0.0046804072
0.0046804072
0.0046804072
0.0046804072
0.0048333514
0.0048333514
0.0045274626
0.004374518
0.0045274626
0.0048333514
0.0048333514
0.0048333514
0.0045274626
0.0045274626
0.0045274626
0.0045274626
0.0045274626
0.0045274626
0.0045274626
0.0046804072
0.0048333514
0.0046804072
0.0045274626
0.004374518
0.004221574
0.004374518
0.004221574
0.0040686294
0.0040686294
0.0040686294
0.0040686294
0.0040686294
0.0039156848
0.0037627402
0.0039156848
0.004221574
0.0045274626
0.0046804072
0.004374518
0.004221574
0.0040686294
0.004221574
0.004374518
0.004221574
0.0039156848
0.0037627402
0.0039156848
0.0040686294
0.0040686294
0.0037627402
0.0036097956
0.0036097956
0.0036097956
0.0037627402
0.0039156848
0.0039156848
0.0039156848
0.0039156848
0.0040686294
0.0040686294
0.0037627402
0.0037627402
0.0037627402
0.0037627402
0.0037627402
0.0037627402
0.0037627402
0.0036097956
0.0036097956
0.0036097956
0.0036097956
0.0036097956
0.003456851
0.003456851
0.0033039069
0.0031509623
0.002998018
0.002998018
0.002998018
0.0028450734
0.0026921288
0.0028450734
0.0031509623
0.003456851
0.003456851
0.0033039069
0.0031509623
0.002998018
0.002998018
0.0031509623
0.0031509623
0.0031509623
0.0031509623
0.0031509623
0.002998018
0.0028450734
0.0026921288
0.0025391844
0.0025391844
0.0025391844
0.0026921288
0.0028450734
0.0026921288
0.0025391844
0.0023862398
0.0023862398
0.0025391844
0.0026921288
0.0026921288
0.0028450734
0.0026921288
0.0023862398
0.0022332952
0.0023862398
0.0025391844
0.0025391844
0.0022332952
0.0020803509
0.0020803509
0.0023862398
0.0025391844
0.0025391844
0.0023862398
0.0020803509
0.0022332952
0.0025391844
0.0025391844
0.0022332952
0.0017744617
0.0016215174
0.0019274065
0.0022332952
0.0023862398
0.0020803509
0.0017744617
0.0017744617
0.0017744617
0.0017744617
0.0016215174
0.001468573
0.0016215174
0.0019274065
0.0020803509
0.0022332952
0.0022332952
0.0022332952
0.0020803509
0.0020803509
0.0020803509
0.0020803509
0.0019274065
0.0017744617
0.0016215174
0.0016215174
0.0017744617
0.0019274065
0.0017744617
0.001468573
0.001468573
0.0017744617
0.0019274065
0.0019274065
0.0017744617
0.0016215174
0.0016215174
0.0016215174
0.0016215174
0.001468573
0.0013156284
0.0013156284
0.0013156284
0.0013156284
0.0013156284
0.0013156284
0.0013156284
0.001468573
0.001468573
0.0013156284
0.0013156284
0.001162684
0.001162684
0.001162684
0.0013156284
0.0013156284
0.0010097395
8.5679506E-4
0.0010097395
0.0013156284
0.001468573
0.0016215174
0.0013156284
0.001162684
0.001162684
0.001162684
0.0013156284
0.0013156284
0.0013156284
0.0013156284
0.001162684
0.0010097395
0.001162684
0.0013156284
0.0013156284
0.0013156284
0.001468573
0.001468573
0.0016215174
0.0016215174
0.001468573
0.0013156284
0.001162684
0.001162684
0.0013156284
0.0013156284
0.001468573
0.0013156284
0.001162684
0.0010097395
0.0010097395
0.001162684
0.0013156284
0.0013156284
0.0013156284
0.0013156284
0.001468573
0.001468573
0.001468573
0.0013156284
0.0013156284
0.001468573
0.001468573
0.0013156284
0.001468573
0.0016215174
0.0017744617
0.001468573
0.0013156284
0.0013156284
0.0016215174
0.0019274065
0.0019274065
0.0017744617
0.0017744617
0.0017744617
0.0016215174
0.0016215174
0.0016215174
0.0016215174
0.001468573
0.001162684
0.0010097395
0.001162684
0.0013156284
0.001468573
0.001468573
0.001468573
0.001468573
0.001468573
0.001468573
0.001468573
0.0016215174
0.0017744617
0.0019274065
0.0017744617
0.0016215174
0.0017744617
0.0019274065
0.0017744617
0.0017744617
0.0017744617
0.0019274065
0.0020803509
0.0020803509
0.0022332952
0.0023862398
0.0022332952
0.0022332952
0.0020803509
0.0020803509
0.0020803509
0.0019274065
0.0019274065
0.0020803509
0.0023862398
0.0023862398
0.0023862398
0.0023862398
0.0025391844
0.0026921288
0.0028450734
0.0026921288
0.0023862398
0.0023862398
0.0023862398
0.0025391844
0.0025391844
0.0026921288
0.0026921288
0.0025391844
0.0026921288
0.0026921288
0.0028450734
0.0028450734
0.0028450734
0.0026921288
0.0026921288
0.0028450734
0.002998018
0.002998018
0.002998018
0.0028450734
0.0028450734
0.0031509623
0.0033039069
0.0031509623
0.0031509623
0.0033039069
0.003456851
0.003456851
0.003456851
0.003456851
0.0036097956
0.0037627402
0.0037627402
0.0036097956
0.003456851
0.003456851
0.0036097956
0.0039156848
0.0040686294
0.0039156848
0.0039156848
0.0039156848
0.004221574
0.0045274626
0.0045274626
0.004374518
0.004221574
0.004374518
0.0045274626
0.0045274626
0.004374518
0.004374518
0.004374518
0.0045274626
0.0046804072
0.0048333514
0.0046804072
0.0045274626
0.0045274626
0.0046804072
0.0046804072
0.0046804072
0.0048333514
0.0048333514
0.0048333514
0.0048333514
0.0049862964
0.005139241
0.005139241
0.005139241
0.005139241
0.005139241
0.005139241
0.005292185
0.005292185
0.005139241
0.005139241
0.005292185
0.0054451297
0.0054451297
0.005292185
0.0054451297
0.0057510184
0.0057510184
0.0054451297
0.0054451297
0.0054451297
0.0054451297
0.005292185
0.005292185
0.0055980743
0.0055980743
0.0054451297
0.005292185
0.005139241
0.005292185
0.0055980743
0.0055980743
0.0057510184
0.0054451297
0.005292185
0.0054451297
0.0057510184
0.0060569076
0.0060569076
0.0057510184
0.0055980743
0.0055980743
0.0057510184
0.0055980743
0.0054451297
0.0054451297
0.0055980743
0.0057510184
0.0057510184
0.0057510184
0.0057510184
0.0055980743
0.0055980743
0.0057510184
0.005903963
0.0060569076
0.005903963
0.0055980743
0.0055980743
0.0055980743
0.005903963
0.005903963
0.0057510184
0.0055980743
0.0055980743
0.0054451297
0.0054451297
0.005292185
0.005292185
0.005292185
0.005292185
0.0054451297
0.0055980743
0.0055980743
0.0054451297
0.0054451297
0.005292185
0.005139241
0.005139241
0.005139241
0.0054451297
0.0054451297
0.005292185
0.0049862964
0.0049862964
0.005292185
0.0055980743
0.0057510184
0.0055980743
0.005292185
0.005139241
0.005139241
0.0049862964
0.0049862964
0.0049862964
0.0049862964
0.005139241
0.005139241
0.005139241
0.005139241
0.0049862964
0.0048333514
0.0046804072
0.0045274626
0.0045274626
0.0048333514
0.0048333514
0.0048333514
0.0046804072
0.0046804072
0.0048333514
0.0048333514
0.0048333514
0.0046804072
0.0045274626
0.004374518
0.004221574
0.0040686294
0.004221574
0.004374518
0.0046804072
0.0046804072
0.0045274626
0.0045274626
0.004374518
0.004221574
0.0040686294
0.0039156848
0.0040686294
0.004374518
0.004374518
0.0039156848
0.0037627402
0.0039156848
0.004221574
0.004374518
0.0040686294
0.0039156848
0.0040686294
0.004221574
0.004221574
0.004221574
0.004221574
0.0040686294
0.0040686294
0.0040686294
0.0040686294
0.0040686294
0.0040686294
0.004221574
0.004221574
0.004221574
0.004221574
0.0040686294
0.0040686294
0.0039156848
0.0037627402
0.0037627402
0.0036097956
0.0036097956
0.0037627402
0.0039156848
0.0037627402
0.0036097956
0.003456851
0.003456851
0.0037627402
0.0039156848
0.0039156848
0.0039156848
0.0039156848
0.0039156848
0.0039156848
0.0037627402
0.0037627402
0.0036097956
0.0036097956
0.003456851
0.003456851
0.003456851
0.0036097956
0.003456851
0.003456851
0.003456851
0.003456851
0.003456851
0.0036097956
0.0036097956
0.003456851
0.0033039069
0.003456851
0.0036097956
0.0037627402
0.003456851
0.003456851
0.003456851
0.0037627402
0.0037627402
0.0037627402
0.0037627402
0.0036097956
0.0033039069
0.002998018
0.002998018
0.0031509623
0.003456851
0.0036097956
0.0036097956
0.003456851
0.003456851
0.0033039069
0.0033039069
0.0033039069
0.0033039069
0.0033039069
0.0033039069
0.0033039069
0.003456851
0.0036097956
0.0037627402
0.0037627402
0.0036097956
0.0033039069
0.002998018
0.002998018
0.0033039069
0.003456851
0.0036097956
0.0036097956
0.0036097956
0.003456851
0.0031509623
0.0031509623
0.002998018
0.002998018
0.0031509623
0.0031509623
0.0031509623
0.002998018
0.0031509623
0.0033039069
0.0033039069
0.0031509623
0.002998018
0.0028450734
0.0028450734
0.002998018
0.0031509623
0.002998018
0.0026921288
0.0026921288
0.0026921288
0.0028450734
0.0031509623
0.0033039069
0.002998018
0.0028450734
0.0028450734
0.002998018
0.0031509623
0.0031509623
0.0028450734
0.0025391844
0.0026921288
0.0028450734
0.002998018
0.002998018
0.002998018
0.0028450734
0.0028450734
0.0028450734
0.0028450734
0.002998018
0.002998018
0.002998018
0.002998018
0.002998018
0.002998018
0.0028450734
0.0026921288
0.0026921288
0.0025391844
0.0026921288
0.0028450734
0.002998018
0.002998018
0.002998018
0.0031509623
0.0031509623
0.0031509623
0.002998018
0.0028450734
0.0026921288
0.0026921288
0.0028450734
0.0028450734
0.0028450734
0.0025391844
0.0023862398
0.0023862398
0.0026921288
0.0028450734
0.002998018
0.002998018
0.0028450734
0.0025391844
0.0025391844
0.0028450734
0.0031509623
0.002998018
0.0026921288
0.0026921288
0.002998018
0.0033039069
0.0033039069
0.002998018
0.0028450734
0.0026921288
0.0026921288
0.0025391844
0.0025391844
0.0026921288
0.0028450734
0.0028450734
0.0028450734
0.0028450734
0.0026921288
0.0025391844
0.0025391844
0.0028450734
0.0031509623
0.0033039069
0.0033039069
0.0031509623
0.002998018
0.0028450734
0.0028450734
0.0028450734
0.002998018
0.002998018
0.0028450734
0.0026921288
0.0026921288
0.0028450734
0.0031509623
0.0033039069
0.0031509623
0.0031509623
0.0031509623
0.0031509623
0.002998018
0.002998018
0.002998018
0.002998018
0.002998018
0.0031509623
0.0033039069
0.0031509623
0.0031509623
0.0031509623
0.0031509623
0.0033039069
0.0033039069
0.0033039069
0.0031509623
0.002998018
0.002998018
0.0031509623
0.0033039069
0.002998018
0.0028450734
0.0028450734
0.0031509623
0.0031509623
0.0031509623
0.0031509623
0.0031509623
0.0031509623
0.0031509623
0.0031509623
0.0033039069
0.0036097956
0.0037627402
0.0036097956
0.0033039069
0.0033039069
0.003456851
0.003456851
0.003456851
0.0033039069
0.0031509623
0.002998018
0.0028450734
0.002998018
0.0031509623
0.003456851
0.003456851
0.0033039069
0.0033039069
0.0033039069
0.0033039069
0.0033039069
0.0033039069
0.003456851
0.0036097956
0.0036097956
0.003456851
0.0033039069
0.0031509623
0.0031509623
0.0031509623
0.0031509623
0.0033039069
0.0033039069
0.0036097956
0.0037627402
0.0039156848
0.0037627402
0.0037627402
0.0036097956
0.0037627402
0.0036097956
0.003456851
0.0031509623
0.0033039069
0.003456851
0.0039156848
0.0039156848
0.0037627402
0.0036097956
0.003456851
0.003456851
0.0036097956
0.0037627402
0.0037627402
0.0036097956
0.003456851
0.0033039069
0.0036097956
0.0037627402
0.0039156848
0.0039156848
0.0037627402
0.0037627402
0.0039156848
0.004221574
0.004221574
0.004221574
0.0039156848
0.0037627402
0.0036097956
0.003456851
0.0036097956
0.0040686294
0.004374518
0.004221574
0.0039156848
0.0037627402
0.0039156848
0.004221574
0.004374518
0.004221574
0.0040686294
0.0037627402
0.0037627402
0.0037627402
0.0036097956
0.0037627402
0.0040686294
0.0040686294
0.0037627402
0.003456851
0.0037627402
0.004221574
0.004374518
0.004221574
0.0040686294
0.0040686294
0.004374518
0.0045274626
0.0045274626
0.004374518
0.0040686294
0.0039156848
0.0036097956
0.0037627402
0.0040686294
0.004221574
0.004221574
0.0040686294
0.0040686294
0.004374518
0.0046804072
0.0046804072
0.0046804072
0.0045274626
0.0045274626
0.004374518
0.004221574
0.004221574
0.004374518
0.004374518
0.004374518
0.004221574
0.004374518
0.0045274626
0.0045274626
0.0045274626
0.0045274626
0.0045274626
0.0046804072
0.0046804072
0.0045274626
0.0045274626
0.0045274626
0.0046804072
0.0046804072
0.0046804072
0.004374518
0.004374518
0.0045274626
0.0048333514
0.0049862964
0.0048333514
0.004374518
0.004374518
0.0048333514
0.005292185
0.005292185
0.0049862964
0.0046804072
0.0045274626
0.0045274626
0.0046804072
0.0049862964
0.005139241
0.005139241
0.0049862964
0.0048333514
0.0048333514
0.0048333514
0.0049862964
0.0048333514
0.0046804072
0.0045274626
0.0045274626
0.0046804072
0.0049862964
0.005292185
0.005292185
0.005292185
0.005139241
0.005139241
0.0049862964
0.005139241
0.005292185
0.0054451297
0.005292185
0.0049862964
0.0048333514
0.0049862964
0.005139241
0.005292185
0.005292185
0.005139241
0.005139241
0.0049862964
0.0048333514
0.0048333514
0.0048333514
0.0049862964
0.0049862964
0.0049862964
0.005292185
0.0054451297
0.0054451297
0.005292185
0.005292185
0.005139241
0.005139241
0.005139241
0.005292185
0.0054451297
0.0054451297
0.0055980743
0.0055980743
0.0054451297
0.005292185
0.005139241
0.005139241
0.005292185
0.0054451297
0.0054451297
0.005292185
0.005292185
0.0054451297
0.0055980743
0.0057510184
0.0057510184
0.0057510184
0.0055980743
0.0054451297
0.0054451297
0.0054451297
0.0055980743
0.0057510184
0.0057510184
0.0057510184
0.0057510184
0.0055980743
0.0054451297
0.0055980743
0.005903963
0.0060569076
0.0060569076
0.005903963
0.005903963
0.0055980743
0.0054451297
0.0054451297
0.0055980743
0.0057510184
0.0057510184
0.0057510184
0.005903963
0.005903963
0.005903963
0.005903963
0.005903963
0.005903963
0.0060569076
0.006209852
0.0063627968
0.0063627968
0.006209852
0.0060569076
0.0057510184
0.0057510184
0.0055980743
0.005903963
0.0060569076
0.0060569076
0.005903963
0.0060569076
0.006209852
0.006209852
0.006209852
0.0060569076
0.0060569076
0.0060569076
0.006209852
0.006209852
0.0060569076
0.005903963
0.005903963
0.0060569076
0.0060569076
0.0060569076
0.006209852
0.0063627968
0.0063627968
0.0063627968
0.006209852
0.0060569076
0.0060569076
0.0060569076
0.005903963
0.0060569076
0.0063627968
0.0065157413
0.0063627968
0.006209852
0.0063627968
0.0066686855
0.0066686855
0.0065157413
0.0065157413
0.0065157413
0.0065157413
0.0063627968
0.0063627968
0.0063627968
0.0065157413
0.0066686855
0.0066686855
0.0065157413
0.006209852
0.0060569076
0.006209852
0.0063627968
0.0065157413
0.0065157413
0.0065157413
0.0065157413
0.0065157413
0.0065157413
0.0063627968
0.0065157413
0.0065157413
0.0065157413
0.0060569076
0.0060569076
0.006209852
0.0066686855
0.00682163
0.0066686855
0.0066686855
0.0066686855
0.0066686855
0.00682163
0.00682163
0.00682163
0.00682163
0.00682163
0.00682163
0.0066686855
0.0066686855
0.0066686855
0.00682163
0.00682163
0.0069745746
0.0071275188
0.0071275188
0.00682163
0.0066686855
0.00682163
0.0069745746
0.0071275188
0.00682163
0.0066686855
0.0066686855
0.00682163
0.0071275188
0.0069745746
0.00682163
0.0066686855
0.0066686855
0.00682163
0.00682163
0.0069745746
0.0071275188
0.0069745746
0.0066686855
0.0066686855
0.0066686855
0.0071275188
0.0072804634
0.0069745746
0.0066686855
0.0066686855
0.0069745746
0.0071275188
0.0071275188
0.0069745746
0.00682163
0.00682163
0.0069745746
0.0069745746
0.0069745746
0.00682163
0.0069745746
0.0072804634
0.007433408
0.0072804634
0.0069745746
0.00682163
0.00682163
0.00682163
0.0066686855
0.00682163
0.0069745746
0.0071275188
0.0071275188
0.0069745746
0.0069745746
0.0069745746
0.00682163
0.00682163
0.00682163
0.00682163
0.00682163
0.0066686855
0.00682163
0.00682163
0.00682163
0.0066686855
0.0065157413
0.0065157413
0.0066686855
0.0066686855
0.00682163
0.00682163
0.00682163
0.0065157413
0.0063627968
0.0063627968
0.0063627968
0.0065157413
0.0065157413
0.0065157413
0.0063627968
0.006209852
0.006209852
0.0063627968
0.0063627968
0.0063627968
0.006209852
0.006209852
0.0060569076
0.0060569076
0.006209852
0.0063627968
0.0063627968
0.0063627968
0.006209852
0.0060569076
0.0060569076
0.006209852
0.0063627968
0.006209852
0.006209852
0.006209852
0.0063627968
0.006209852
0.005903963
0.0057510184
0.0057510184
0.0057510184
0.0057510184
0.0057510184
0.0057510184
0.005903963
0.005903963
0.0055980743
0.0054451297
0.0055980743
0.005903963
0.0060569076
0.0060569076
0.005903963
0.0057510184
0.0057510184
0.0057510184
0.0057510184
0.0055980743
0.0055980743
0.0055980743
0.0055980743
0.0054451297
0.0055980743
0.0057510184
0.0057510184
0.0055980743
0.0054451297
0.0055980743
0.0055980743
0.0054451297
0.005292185
0.005292185
0.005139241
0.005139241
0.005139241
0.0049862964
0.0049862964
0.0049862964
0.0049862964
0.005139241
0.005139241
0.005292185
0.005292185
0.005139241
0.0049862964
0.0049862964
0.005139241
0.0049862964
0.0048333514
0.0048333514
0.0049862964
0.005139241
0.0049862964
0.0048333514
0.0048333514
0.0049862964
0.005139241
0.005139241
0.0048333514
0.0045274626
0.0045274626
0.0049862964
0.005139241
0.005139241
0.0049862964
0.0048333514
0.0046804072
0.0045274626
0.0046804072
0.0046804072
0.0046804072
0.0045274626
0.0045274626
0.0048333514
0.0048333514
0.0046804072
0.0045274626
0.0045274626
0.0046804072
0.0048333514
0.0046804072
0.0045274626
0.004374518
0.004374518
0.004374518
0.0045274626
0.0045274626
0.0045274626
0.0045274626
0.0045274626
0.0045274626
0.0045274626
0.0045274626
0.0045274626
0.0045274626
0.0045274626
0.0045274626
0.0045274626
0.0045274626
0.004374518
0.004374518
0.004374518
0.004374518
0.004221574
0.004374518
0.0045274626
0.0046804072
0.0045274626
0.0045274626
0.0045274626
0.0045274626
0.004374518
0.004374518
0.004374518
0.0045274626
0.004374518
0.004374518
0.0045274626
0.0048333514
0.0049862964
0.0046804072
0.004374518
0.0040686294
0.004221574
0.0045274626
0.0046804072
0.0045274626
0.004221574
0.0040686294
0.0039156848
0.0040686294
0.004221574
0.004221574
0.004221574
0.0040686294
0.0039156848
0.0039156848
0.0039156848
0.0039156848
0.0039156848
0.0040686294
0.004221574
0.004221574
0.0040686294
0.0040686294
0.004221574
0.0040686294
0.0039156848
0.0039156848
0.004221574
0.004374518
0.004221574
0.0037627402
0.0036097956
0.0036097956
0.0039156848
0.004221574
0.004374518
0.004374518
0.004374518
0.004374518
0.004221574
0.0040686294
0.0040686294
0.0040686294
0.0040686294
0.0039156848
0.0037627402
0.0039156848
0.0040686294
0.0040686294
0.0040686294
0.0039156848
0.0039156848
0.0040686294
0.0040686294
0.0040686294
0.0040686294
0.0040686294
0.004374518
0.004374518
0.0040686294
0.0039156848
0.0039156848
0.0037627402
0.0037627402
0.0039156848
0.0039156848
0.0039156848
0.0037627402
0.0037627402
0.0037627402
0.0037627402
0.0036097956
0.0036097956
0.0036097956
0.003456851
0.0033039069
0.0031509623
0.0033039069
0.0036097956
0.0037627402
0.0036097956
0.003456851
0.0036097956
0.0036097956
0.0037627402
0.0036097956
0.003456851
0.003456851
0.0031509623
0.002998018
0.002998018
0.0031509623
0.0033039069
0.0033039069
0.003456851
0.0033039069
0.0031509623
0.0031509623
0.0033039069
0.003456851
0.0033039069
0.002998018
0.0028450734
0.002998018
0.0031509623
0.0033039069
0.0031509623
0.0028450734
0.0026921288
0.0028450734
0.0031509623
0.0031509623
0.002998018
0.002998018
0.002998018
0.0028450734
0.0025391844
0.0022332952
0.0023862398
0.0026921288
0.002998018
0.002998018
0.0026921288
0.0025391844
0.0025391844
0.0023862398
0.0022332952
0.0020803509
0.0022332952
0.0023862398
0.0025391844
0.0025391844
0.0022332952
0.0022332952
0.0022332952
0.0022332952
0.0022332952
0.0020803509
0.0019274065
0.0019274065
0.0019274065
0.0019274065
0.0017744617
0.0016215174
0.0017744617
0.0019274065
0.0019274065
0.0017744617
0.0017744617
0.0019274065
0.0020803509
0.0019274065
0.0016215174
0.001468573
0.0016215174
0.001468573
0.0013156284
0.001162684
0.0013156284
0.001468573
0.0013156284
0.001162684
0.001162684
0.0010097395
8.5679506E-4
0.0010097395
0.001162684
0.0013156284
0.001162684
8.5679506E-4
8.5679506E-4
8.5679506E-4
0.0010097395
0.0010097395
7.038506E-4
5.50906E-4
3.979616E-4
3.979616E-4
5.50906E-4
8.5679506E-4
0.0010097395
0.0010097395
8.5679506E-4
7.038506E-4
7.038506E-4
5.50906E-4
3.979616E-4
2.4501712E-4
2.4501712E-4
2.4501712E-4
3.979616E-4
3.979616E-4
3.979616E-4
2.4501712E-4
-6.0871913E-5
-2.138164E-4
-6.0871913E-5
-2.138164E-4
-2.138164E-4
-3.6676088E-4
-3.6676088E-4
-2.138164E-4
-6.0871913E-5
-6.0871913E-5
-2.138164E-4
-3.6676088E-4
-3.6676088E-4
-5.1970535E-4
-3.6676088E-4
-2.138164E-4
-2.138164E-4
-3.6676088E-4
-6.726498E-4
-6.726498E-4
-3.6676088E-4
-3.6676088E-4
-5.1970535E-4
-6.726498E-4
-8.2559435E-4
-8.2559435E-4
-8.2559435E-4
-9.785388E-4
-8.2559435E-4
-6.726498E-4
-5.1970535E-4
-6.726498E-4
-6.726498E-4
-6.726498E-4
-5.1970535E-4
-8.2559435E-4
-0.0011314834
-0.0012844278
-0.0014373723
-0.0014373723
-0.0012844278
-0.0011314834
-9.785388E-4
-0.0011314834
-0.0012844278
-0.0014373723
-0.0014373723
-0.0014373723
-0.0015903169
-0.0017432612
-0.0017432612
-0.0017432612
-0.0017432612
-0.0017432612
-0.0018962058
-0.0020491504
-0.0017432612
-0.0015903169
-0.0014373723
-0.0017432612
-0.0020491504
-0.0022020948
-0.0018962058
-0.0017432612
-0.0017432612
-0.0018962058
-0.0020491504
-0.0020491504
-0.0018962058
-0.0017432612
-0.0018962058
-0.0022020948
-0.0023550394
-0.0023550394
-0.0025079837
-0.0025079837
-0.0023550394
-0.0022020948
-0.0020491504
-0.0022020948
-0.0025079837
-0.0028138729
-0.0026609283
-0.0025079837
-0.0022020948
-0.0022020948
-0.0025079837
-0.0028138729
-0.0031197618
-0.0029668172
-0.0028138729
-0.0026609283
-0.0028138729
-0.0028138729
-0.0028138729
-0.0026609283
-0.0026609283
-0.0029668172
-0.0032727062
-0.0034256508
-0.0034256508
-0.0031197618
-0.0029668172
-0.0029668172
-0.0034256508
-0.0035785951
-0.0037315397
-0.0035785951
-0.0032727062
-0.0031197618
-0.0034256508
-0.0038844843
-0.0040374286
-0.0038844843
-0.0037315397
-0.0037315397
-0.0040374286
-0.004190373
-0.004190373
[truncated: 36,161 more chars]
