# Supplementary material for: Performances of the PIPER scalable child human body model in accident reconstruction
Source: PLoS One. 2017 Nov 14;12(11):e0187916. doi: 10.1371/journal.pone.0187916 (PMC5685610; doi:10.1371/journal.pone.0187916)
Supplement: S2 Data — This zip folder contains input accelerations for reproducibility of the accident reconstruction. Also, the readings from the dummy sensor are reported for reproducibility of the calculations. (ZIP) [file pone.0187916.s010.zip › CHANNEL/RAC02.028]

Test object number          :1
Name of the channel         :Neck Upper Force Z
Laboratory channel code     :14NECKUP00Q6FOZP
Customer channel code       :14NECKUP00Q6FOZP
Channel code                :14NECKUP00Q6FOZP
Unit                        :kN
Direction                   :Z
Dimension                   :FO
Transducer type             :C3715JFL-95/Z/FO
Pre-filter type             :4000Hz 6pole Butterworth (device internal)
Cut off frequency           :4000.0
Channel frequency class     :2000
Channel amplitude class     :6.0
Reference channel           :implicit
Reference channel name      :NOVALUE
Data source                 :transducer
Data status                 :ok
Sampling interval           :5.0E-5
Bit resolution              :16
.ValidationRemark           :Seulement la gamme [-6.0 sec; 39.964 sec] a �t� lue. Gamme demand�e: [-6.0 sec; 40.0 sec].
Time of first sample        :-0.2
Number of samples           :34000
First global maximum value  :0.85404164
Time of maximum value       :0.08759998
First global minimum value  :-0.16182774
Time of minimum value       :0.03369999
Start offset interval       :-0.1
End offset interval         :-0.05
0.012069731
0.012069731
0.012069731
0.012436604
0.012803475
0.012803475
0.01262004
0.01262004
0.012803475
0.012803475
0.012436604
0.012253168
0.012253168
0.01262004
0.012803475
0.012986912
0.013170349
0.013353785
0.013353785
0.012986912
0.012253168
0.012069731
0.012436604
0.013170349
0.013537221
0.013170349
0.012803475
0.01262004
0.012803475
0.013170349
0.013170349
0.013170349
0.012803475
0.012436604
0.012436604
0.012436604
0.01262004
0.01262004
0.012436604
0.012253168
0.01262004
0.012986912
0.012986912
0.012803475
0.012803475
0.013353785
0.013904094
0.013720657
0.013353785
0.012986912
0.012803475
0.013170349
0.013537221
0.013904094
0.013904094
0.013353785
0.012803475
0.012803475
0.013353785
0.013904094
0.014270964
0.013904094
0.013537221
0.013537221
0.013720657
0.013720657
0.013537221
0.013537221
0.013720657
0.013720657
0.013720657
0.013353785
0.013353785
0.013537221
0.013904094
0.014270964
0.014821275
0.01500471
0.014637838
0.014087529
0.013720657
0.013904094
0.014454401
0.014270964
0.013904094
0.013720657
0.014270964
0.014821275
0.014821275
0.014270964
0.013904094
0.013904094
0.014087529
0.014087529
0.013904094
0.013904094
0.013904094
0.014087529
0.014454401
0.01500471
0.014821275
0.014270964
0.013720657
0.013720657
0.013904094
0.014270964
0.014454401
0.014270964
0.014087529
0.013904094
0.013904094
0.014087529
0.014270964
0.014637838
0.01500471
0.01500471
0.014454401
0.014087529
0.013904094
0.014270964
0.014637838
0.014821275
0.01500471
0.014821275
0.014637838
0.014454401
0.014454401
0.014821275
0.014637838
0.014087529
0.013537221
0.013353785
0.013537221
0.013720657
0.013904094
0.013904094
0.013904094
0.014087529
0.014270964
0.014270964
0.014270964
0.014454401
0.014637838
0.01500471
0.015188145
0.014821275
0.014087529
0.013904094
0.014087529
0.014454401
0.014821275
0.01500471
0.01500471
0.014821275
0.014637838
0.014454401
0.014454401
0.014270964
0.014087529
0.013904094
0.013720657
0.013720657
0.014087529
0.014087529
0.013720657
0.013537221
0.013537221
0.013720657
0.013537221
0.013353785
0.013353785
0.013904094
0.014270964
0.014270964
0.013904094
0.013720657
0.014270964
0.014454401
0.014087529
0.013353785
0.012986912
0.012986912
0.013170349
0.013720657
0.014270964
0.014454401
0.014454401
0.014087529
0.013537221
0.013353785
0.013720657
0.014270964
0.014454401
0.013537221
0.012803475
0.012803475
0.013353785
0.013904094
0.013904094
0.013720657
0.013170349
0.012803475
0.013170349
0.013904094
0.013904094
0.013170349
0.012803475
0.013353785
0.013720657
0.013537221
0.013170349
0.013170349
0.013170349
0.013170349
0.013353785
0.013537221
0.013720657
0.013720657
0.013720657
0.013720657
0.013537221
0.013170349
0.012986912
0.012986912
0.012986912
0.013353785
0.013537221
0.013170349
0.012986912
0.013170349
0.013720657
0.013537221
0.01262004
0.011886296
0.01170286
0.012253168
0.01262004
0.012803475
0.012986912
0.012803475
0.01262004
0.01262004
0.012986912
0.013353785
0.013170349
0.012436604
0.011886296
0.012253168
0.012436604
0.012436604
0.01262004
0.012803475
0.012803475
0.012436604
0.01170286
0.01170286
0.012436604
0.01262004
0.012253168
0.011886296
0.012069731
0.01262004
0.01262004
0.012436604
0.012436604
0.012436604
0.012253168
0.012069731
0.012069731
0.012069731
0.01170286
0.011335987
0.010969115
0.011152551
0.011886296
0.012436604
0.012803475
0.012253168
0.011519423
0.011335987
0.011335987
0.011335987
0.010969115
0.010785678
0.011152551
0.01170286
0.01170286
0.011335987
0.011335987
0.011335987
0.011152551
0.011335987
0.011335987
0.011152551
0.010969115
0.011152551
0.01170286
0.011886296
0.01170286
0.011152551
0.010602242
0.010235371
0.010418806
0.010969115
0.011152551
0.010969115
0.010418806
0.010418806
0.010969115
0.011519423
0.011335987
0.010602242
0.010235371
0.010418806
0.010602242
0.010785678
0.010602242
0.010418806
0.010969115
0.011335987
0.011152551
0.010418806
0.009685062
0.009868497
0.010602242
0.010969115
0.010602242
0.009868497
0.009501626
0.009685062
0.009685062
0.00931819
0.008584444
0.008584444
0.00931819
0.010235371
0.010602242
0.010785678
0.010785678
0.010785678
0.010785678
0.010602242
0.010235371
0.009868497
0.009685062
0.010051934
0.010418806
0.010235371
0.009868497
0.00931819
0.0089513175
0.0089513175
0.0089513175
0.009134753
0.00931819
0.009501626
0.009685062
0.009501626
0.00931819
0.0089513175
0.009134753
0.009685062
0.010051934
0.009868497
0.00931819
0.00931819
0.009501626
0.009685062
0.00931819
0.009134753
0.00931819
0.009685062
0.009685062
0.00931819
0.0089513175
0.009134753
0.009685062
0.009868497
0.009868497
0.009501626
0.009134753
0.009134753
0.009134753
0.0089513175
0.008767881
0.008584444
0.008767881
0.008767881
0.008767881
0.008584444
0.008401008
0.008767881
0.009134753
0.00931819
0.009134753
0.0089513175
0.009134753
0.00931819
0.009134753
0.0089513175
0.009134753
0.00931819
0.0089513175
0.008401008
0.008584444
0.00931819
0.009868497
0.009685062
0.00931819
0.009134753
0.009501626
0.009685062
0.009501626
0.009501626
0.009685062
0.010051934
0.010051934
0.010051934
0.009868497
0.009501626
0.00931819
0.009134753
0.0089513175
0.009134753
0.009134753
0.009134753
0.009134753
0.00931819
0.009501626
0.009868497
0.010051934
0.010051934
0.009685062
0.00931819
0.008767881
0.0089513175
0.00931819
0.009501626
0.009501626
0.00931819
0.00931819
0.009501626
0.00931819
0.009134753
0.009134753
0.009501626
0.009868497
0.010051934
0.009868497
0.00931819
0.008767881
0.008584444
0.0089513175
0.00931819
0.009134753
0.008767881
0.0089513175
0.009501626
0.009685062
0.009685062
0.009685062
0.00931819
0.00931819
0.009501626
0.009685062
0.009868497
0.009868497
0.009868497
0.010051934
0.010051934
0.009685062
0.009501626
0.009685062
0.009685062
0.009134753
0.0089513175
0.009501626
0.009868497
0.009868497
0.009685062
0.009685062
0.009685062
0.009685062
0.009501626
0.00931819
0.00931819
0.00931819
0.009134753
0.00931819
0.00931819
0.008767881
0.008584444
0.008584444
0.0089513175
0.00931819
0.009501626
0.00931819
0.0089513175
0.008401008
0.008401008
0.008767881
0.00931819
0.009685062
0.009685062
0.009501626
0.00931819
0.0089513175
0.008767881
0.0089513175
0.009134753
0.0089513175
0.0089513175
0.008767881
0.008584444
0.0089513175
0.009685062
0.010051934
0.009501626
0.0089513175
0.0089513175
0.009501626
0.009685062
0.008767881
0.008034137
0.008401008
0.009685062
0.010418806
0.010602242
0.010235371
0.009868497
0.009501626
0.00931819
0.009501626
0.009501626
0.009134753
0.009134753
0.009501626
0.009868497
0.009868497
0.009868497
0.010051934
0.010235371
0.009685062
0.009134753
0.0089513175
0.00931819
0.009685062
0.009868497
0.009685062
0.00931819
0.009134753
0.009501626
0.009685062
0.009685062
0.009868497
0.010051934
0.010418806
0.010418806
0.010051934
0.009868497
0.009868497
0.009868497
0.009868497
0.009868497
0.009685062
0.00931819
0.009501626
0.009868497
0.010235371
0.010235371
0.009685062
0.009685062
0.009868497
0.010051934
0.010235371
0.010235371
0.009868497
0.009501626
0.009501626
0.010051934
0.010785678
0.010785678
0.010235371
0.009868497
0.009868497
0.010051934
0.010051934
0.010235371
0.010602242
0.010969115
0.010969115
0.010785678
0.010602242
0.010418806
0.010602242
0.010602242
0.010785678
0.010785678
0.010785678
0.010785678
0.010602242
0.010602242
0.010969115
0.011152551
0.011152551
0.010785678
0.010235371
0.009868497
0.010051934
0.010418806
0.010602242
0.010785678
0.010969115
0.011152551
0.011152551
0.010969115
0.011152551
0.011335987
0.011152551
0.010785678
0.010235371
0.010051934
0.010235371
0.010969115
0.011519423
0.011335987
0.010969115
0.010969115
0.011335987
0.011335987
0.011152551
0.011152551
0.011519423
0.011886296
0.012069731
0.011886296
0.011886296
0.01170286
0.01170286
0.011519423
0.011519423
0.011335987
0.010969115
0.010785678
0.011152551
0.012069731
0.012803475
0.01262004
0.011886296
0.011335987
0.01170286
0.012436604
0.01262004
0.012436604
0.012069731
0.011519423
0.011335987
0.011335987
0.011335987
0.01170286
0.012069731
0.012069731
0.01170286
0.011335987
0.011335987
0.011886296
0.012436604
0.012436604
0.012253168
0.011886296
0.011886296
0.012069731
0.012436604
0.012436604
0.012253168
0.012069731
0.011886296
0.01170286
0.011886296
0.01262004
0.012986912
0.012436604
0.012069731
0.012069731
0.01262004
0.012986912
0.012803475
0.012436604
0.012436604
0.012803475
0.013170349
0.013170349
0.012803475
0.012436604
0.012436604
0.012986912
0.013353785
0.013353785
0.013170349
0.01262004
0.012436604
0.01262004
0.013170349
0.013170349
0.012803475
0.01262004
0.012803475
0.012986912
0.012803475
0.012803475
0.012803475
0.01262004
0.012436604
0.012436604
0.012436604
0.01262004
0.013170349
0.013720657
0.013720657
0.013170349
0.012986912
0.012986912
0.012986912
0.012986912
0.012986912
0.013170349
0.013170349
0.012986912
0.01262004
0.012803475
0.013353785
0.013720657
0.013537221
0.013170349
0.01262004
0.012253168
0.012069731
0.012436604
0.012986912
0.013170349
0.013353785
0.013353785
0.013170349
0.012986912
0.012986912
0.013353785
0.013353785
0.012986912
0.012436604
0.012436604
0.012803475
0.012803475
0.01262004
0.01262004
0.012986912
0.012986912
0.012986912
0.012986912
0.012986912
0.012803475
0.012436604
0.012069731
0.012069731
0.012253168
0.01262004
0.012436604
0.011886296
0.011519423
0.011886296
0.012253168
0.012436604
0.012069731
0.012069731
0.012436604
0.01262004
0.012436604
0.012436604
0.012436604
0.012436604
0.011886296
0.011519423
0.011886296
0.01262004
0.012986912
0.01262004
0.012069731
0.011519423
0.011152551
0.010969115
0.011152551
0.011519423
0.012069731
0.012069731
0.01170286
0.011519423
0.01170286
0.012253168
0.01262004
0.012436604
0.012069731
0.01170286
0.011519423
0.011335987
0.011519423
0.01170286
0.011519423
0.011519423
0.011335987
0.011519423
0.011335987
0.011152551
0.010969115
0.010785678
0.010969115
0.011152551
0.011152551
0.010969115
0.010785678
0.010969115
0.011152551
0.011152551
0.010785678
0.010602242
0.010602242
0.010785678
0.010969115
0.011152551
0.011152551
0.010602242
0.010051934
0.009868497
0.010235371
0.010418806
0.010235371
0.010051934
0.010051934
0.010235371
0.010051934
0.010235371
0.010418806
0.010602242
0.010418806
0.009868497
0.009501626
0.00931819
0.009501626
0.009868497
0.010235371
0.010602242
0.010602242
0.010785678
0.010602242
0.010235371
0.009685062
0.009685062
0.009868497
0.009685062
0.009685062
0.009868497
0.010051934
0.010051934
0.010051934
0.009501626
0.009134753
0.008767881
0.008767881
0.008767881
0.008767881
0.0089513175
0.009134753
0.0089513175
0.008401008
0.008034137
0.008034137
0.008217572
0.008584444
0.008767881
0.008767881
0.0089513175
0.00931819
0.009685062
0.009685062
0.009134753
0.0089513175
0.009134753
0.009134753
0.009134753
0.0089513175
0.008401008
0.0078507
0.0078507
0.008217572
0.008401008
0.008584444
0.008217572
0.008034137
0.008034137
0.008217572
0.008401008
0.008034137
0.0078507
0.008217572
0.008584444
0.008584444
0.008034137
0.007667264
0.007667264
0.007667264
0.007667264
0.007667264
0.0078507
0.008034137
0.0078507
0.0073003927
0.0069335187
0.0071169557
0.007483828
0.007483828
0.0073003927
0.0073003927
0.007483828
0.0073003927
0.0067500835
0.0065666474
0.0067500835
0.0073003927
0.0078507
0.0078507
0.007667264
0.007483828
0.0073003927
0.0069335187
0.0067500835
0.0069335187
0.0069335187
0.0071169557
0.0071169557
0.0069335187
0.0067500835
0.0071169557
0.007667264
0.007483828
0.0067500835
0.0063832114
0.0065666474
0.0071169557
0.007483828
0.0078507
0.007667264
0.0073003927
0.0065666474
0.0061997753
0.006016339
0.0063832114
0.0067500835
0.0065666474
0.0061997753
0.006016339
0.0061997753
0.0063832114
0.0065666474
0.0067500835
0.0065666474
0.006016339
0.0054660304
0.0052825944
0.0054660304
0.005832902
0.0061997753
0.0063832114
0.0061997753
0.006016339
0.006016339
0.0063832114
0.0061997753
0.005832902
0.0056494665
0.0061997753
0.0067500835
0.0069335187
0.0065666474
0.006016339
0.006016339
0.006016339
0.005832902
0.0054660304
0.0054660304
0.0056494665
0.0061997753
0.0065666474
0.0067500835
0.0065666474
0.0065666474
0.0063832114
0.0063832114
0.006016339
0.005832902
0.0061997753
0.0065666474
0.0069335187
0.0067500835
0.0061997753
0.0056494665
0.005832902
0.0061997753
0.0061997753
0.0061997753
0.0056494665
0.0052825944
0.0050991583
0.0054660304
0.005832902
0.006016339
0.005832902
0.0054660304
0.0052825944
0.0056494665
0.006016339
0.0061997753
0.0056494665
0.0052825944
0.0056494665
0.005832902
0.0054660304
0.0050991583
0.0050991583
0.0054660304
0.0056494665
0.005832902
0.005832902
0.0056494665
0.0056494665
0.0054660304
0.0056494665
0.005832902
0.0056494665
0.0052825944
0.0050991583
0.0050991583
0.0047322856
0.0045488495
0.0047322856
0.0056494665
0.0061997753
0.006016339
0.0054660304
0.0049157217
0.0049157217
0.0054660304
0.006016339
0.006016339
0.0056494665
0.0050991583
0.0047322856
0.0050991583
0.0052825944
0.0052825944
0.0049157217
0.0043654134
0.0041819774
0.0043654134
0.0049157217
0.0052825944
0.0052825944
0.0050991583
0.0047322856
0.0049157217
0.0054660304
0.0056494665
0.0056494665
0.0054660304
0.0056494665
0.0056494665
0.0054660304
0.0052825944
0.0052825944
0.0052825944
0.0054660304
0.0054660304
0.0047322856
0.0041819774
0.0041819774
0.0045488495
0.0049157217
0.0050991583
0.0050991583
0.0052825944
0.0054660304
0.0054660304
0.0056494665
0.0054660304
0.0050991583
0.0050991583
0.0050991583
0.0049157217
0.0047322856
0.0049157217
0.0050991583
0.0052825944
0.0050991583
0.0049157217
0.0047322856
0.0045488495
0.0045488495
0.0049157217
0.0049157217
0.0045488495
0.0041819774
0.0043654134
0.0049157217
0.0049157217
0.0045488495
0.0045488495
0.0047322856
0.0047322856
0.0045488495
0.0041819774
0.0038151052
0.0041819774
0.0047322856
0.0047322856
0.0041819774
0.0039985413
0.0043654134
0.0049157217
0.0047322856
0.0043654134
0.0045488495
0.0049157217
0.0045488495
0.0039985413
0.003631669
0.0038151052
0.0041819774
0.0041819774
0.0041819774
0.0039985413
0.0043654134
0.0049157217
0.0052825944
0.0050991583
0.0043654134
0.0039985413
0.0041819774
0.0043654134
0.0043654134
0.0041819774
0.0043654134
0.0047322856
0.0049157217
0.0049157217
0.0047322856
0.0045488495
0.0047322856
0.0047322856
0.0047322856
0.0049157217
0.0047322856
0.0043654134
0.0038151052
0.0039985413
0.0043654134
0.0045488495
0.0043654134
0.0039985413
0.003631669
0.0038151052
0.0041819774
0.0043654134
0.0045488495
0.0047322856
0.0050991583
0.0049157217
0.0041819774
0.0038151052
0.0039985413
0.0043654134
0.0045488495
0.0045488495
0.0043654134
0.0047322856
0.0050991583
0.0050991583
0.0045488495
0.0041819774
0.0041819774
0.0045488495
0.0049157217
0.0052825944
0.0050991583
0.0045488495
0.0041819774
0.0043654134
0.0047322856
0.0050991583
0.0049157217
0.0050991583
0.0049157217
0.0047322856
0.0045488495
0.0041819774
0.0038151052
0.0038151052
0.0039985413
0.0043654134
0.0041819774
0.0038151052
0.0034482325
0.0032647965
0.0039985413
0.0047322856
0.0049157217
0.0050991583
0.0050991583
0.0047322856
0.0043654134
0.0043654134
0.0047322856
0.0049157217
0.0049157217
0.0050991583
0.0052825944
0.0052825944
0.0050991583
0.0050991583
0.0050991583
0.0049157217
0.0045488495
0.0043654134
0.0039985413
0.0039985413
0.0041819774
0.0043654134
0.0039985413
0.0038151052
0.0039985413
0.0045488495
0.0045488495
0.0041819774
0.0039985413
0.0039985413
0.0041819774
0.0045488495
0.0049157217
0.0049157217
0.0047322856
0.0045488495
0.0041819774
0.0039985413
0.0041819774
0.0049157217
0.0054660304
0.0056494665
0.0054660304
0.0049157217
0.0045488495
0.0050991583
0.005832902
0.0061997753
0.0061997753
0.006016339
0.0056494665
0.0052825944
0.0052825944
0.0050991583
0.0050991583
0.0049157217
0.0047322856
0.0050991583
0.0054660304
0.0056494665
0.0056494665
0.0054660304
0.0054660304
0.0052825944
0.0047322856
0.0047322856
0.0050991583
0.005832902
0.006016339
0.0056494665
0.0049157217
0.0045488495
0.0045488495
0.0050991583
0.0054660304
0.0052825944
0.0050991583
0.0049157217
0.0054660304
0.0061997753
0.0061997753
0.005832902
0.005832902
0.005832902
0.006016339
0.0056494665
0.0054660304
0.0054660304
0.0056494665
0.005832902
0.006016339
0.0061997753
0.0063832114
0.0065666474
0.0063832114
0.0063832114
0.0063832114
0.0063832114
0.006016339
0.005832902
0.0056494665
0.006016339
0.0063832114
0.0063832114
0.0061997753
0.0063832114
0.0069335187
0.007483828
0.0073003927
0.0063832114
0.005832902
0.0061997753
0.0071169557
0.007667264
0.007483828
0.0067500835
0.006016339
0.005832902
0.005832902
0.006016339
0.0063832114
0.0065666474
0.0069335187
0.0069335187
0.0067500835
0.0061997753
0.0056494665
0.0054660304
0.0056494665
0.0067500835
0.007483828
0.007667264
0.0073003927
0.0069335187
0.0071169557
0.007667264
0.008034137
0.0073003927
0.0063832114
0.0061997753
0.0063832114
0.0067500835
0.0067500835
0.0067500835
0.0063832114
0.0063832114
0.0067500835
0.0071169557
0.0071169557
0.0069335187
0.0065666474
0.0065666474
0.0067500835
0.0069335187
0.0067500835
0.0065666474
0.006016339
0.006016339
0.0065666474
0.007483828
0.0078507
0.007667264
0.0069335187
0.0063832114
0.0065666474
0.0069335187
0.0071169557
0.0069335187
0.0069335187
0.0073003927
0.0078507
0.008034137
0.0078507
0.007483828
0.0071169557
0.0069335187
0.0069335187
0.0073003927
0.007483828
0.0073003927
0.0071169557
0.0069335187
0.0069335187
0.0069335187
0.0071169557
0.0073003927
0.0073003927
0.0073003927
0.0071169557
0.0069335187
0.0071169557
0.007483828
0.007667264
0.007483828
0.0071169557
0.0067500835
0.0069335187
0.0069335187
0.0067500835
0.0065666474
0.0067500835
0.0069335187
0.0071169557
0.0071169557
0.0071169557
0.0071169557
0.007483828
0.007667264
0.007667264
0.007667264
0.0073003927
0.0069335187
0.0069335187
0.0073003927
0.007483828
0.0073003927
0.0065666474
0.006016339
0.0061997753
0.0069335187
0.0078507
0.008217572
0.008034137
0.0073003927
0.0063832114
0.0061997753
0.0067500835
0.0073003927
0.0073003927
0.0069335187
0.0065666474
0.0065666474
0.0067500835
0.0065666474
0.0061997753
0.0061997753
0.0065666474
0.0069335187
0.0071169557
0.0073003927
0.007483828
0.007483828
0.0073003927
0.0069335187
0.0069335187
0.0069335187
0.0067500835
0.0065666474
0.0067500835
0.0071169557
0.0069335187
0.0061997753
0.0056494665
0.006016339
0.0065666474
0.0063832114
0.006016339
0.006016339
0.006016339
0.005832902
0.0056494665
0.005832902
0.0061997753
0.0065666474
0.0065666474
0.0061997753
0.005832902
0.0056494665
0.0056494665
0.005832902
0.005832902
0.0061997753
0.0063832114
0.0063832114
0.005832902
0.0052825944
0.0050991583
0.0056494665
0.0061997753
0.0061997753
0.005832902
0.0056494665
0.0056494665
0.005832902
0.0061997753
0.0065666474
0.0061997753
0.0052825944
0.0049157217
0.0056494665
0.0061997753
0.0063832114
0.006016339
0.006016339
0.0061997753
0.0061997753
0.0056494665
0.0052825944
0.0052825944
0.006016339
0.0065666474
0.0063832114
0.0056494665
0.0052825944
0.0054660304
0.006016339
0.0061997753
0.0054660304
0.0049157217
0.0050991583
0.0056494665
0.006016339
0.006016339
0.0056494665
0.0047322856
0.0045488495
0.0049157217
0.0052825944
0.0056494665
0.0054660304
0.0050991583
0.0043654134
0.0041819774
0.0049157217
0.0056494665
0.0056494665
0.0050991583
0.0045488495
0.0041819774
0.0039985413
0.0043654134
0.0047322856
0.0050991583
0.0050991583
0.0050991583
0.0049157217
0.0043654134
0.0039985413
0.0039985413
0.0041819774
0.0045488495
0.0047322856
0.0047322856
0.0045488495
0.0041819774
0.0041819774
0.0043654134
0.0043654134
0.0041819774
0.0039985413
0.0039985413
0.0039985413
0.0041819774
0.0043654134
0.0045488495
0.0043654134
0.0041819774
0.0039985413
0.0039985413
0.0039985413
0.003631669
0.0032647965
0.0032647965
0.0038151052
0.0043654134
0.0045488495
0.0041819774
0.0038151052
0.0038151052
0.0041819774
0.0043654134
0.0045488495
0.0043654134
0.0041819774
0.0041819774
0.0043654134
0.0045488495
0.0047322856
0.0043654134
0.0038151052
0.003631669
0.0041819774
0.0045488495
0.0043654134
0.0038151052
0.0038151052
0.0041819774
0.0043654134
0.0041819774
0.0038151052
0.0039985413
0.0043654134
0.0043654134
0.0039985413
0.003631669
0.0034482325
0.003631669
0.0039985413
0.0043654134
0.0041819774
0.0038151052
0.0038151052
0.003631669
0.0032647965
0.0032647965
0.003631669
0.0038151052
0.003631669
0.0038151052
0.0039985413
0.0038151052
0.003631669
0.0038151052
0.0041819774
0.0047322856
0.0049157217
0.0045488495
0.0043654134
0.0045488495
0.0049157217
0.0049157217
0.0045488495
0.0039985413
0.003631669
0.0039985413
0.0047322856
0.0050991583
0.0049157217
0.0045488495
0.0041819774
0.0041819774
0.0045488495
0.0045488495
0.0041819774
0.003631669
0.0032647965
0.0034482325
0.0039985413
0.0043654134
0.0045488495
0.0043654134
0.0039985413
0.0038151052
0.0038151052
0.0038151052
0.0038151052
0.0039985413
0.0043654134
0.0045488495
0.0045488495
0.0047322856
0.0047322856
0.0045488495
0.0043654134
0.0043654134
0.0041819774
0.0039985413
0.0043654134
0.0050991583
0.0052825944
0.0050991583
0.0045488495
0.0043654134
0.0045488495
0.0047322856
0.0045488495
0.0043654134
0.0041819774
0.0043654134
0.0047322856
0.0047322856
0.0045488495
0.0049157217
0.0054660304
0.0052825944
0.0045488495
0.0041819774
0.0043654134
0.0043654134
0.0043654134
0.0041819774
0.0043654134
0.0045488495
0.0050991583
0.005832902
0.006016339
0.005832902
0.0050991583
0.0047322856
0.0047322856
0.0049157217
0.0049157217
0.0049157217
0.0049157217
0.0043654134
0.0038151052
0.0041819774
0.0050991583
0.0056494665
0.0056494665
0.0054660304
0.0052825944
0.0052825944
0.0054660304
0.0054660304
0.0054660304
0.0054660304
0.0054660304
0.0052825944
0.0050991583
0.0052825944
0.0054660304
0.0056494665
0.005832902
0.006016339
0.006016339
0.006016339
0.0061997753
0.0061997753
0.0056494665
0.0050991583
0.0047322856
0.0049157217
0.0050991583
0.0047322856
0.0043654134
0.0050991583
0.0061997753
0.0067500835
0.006016339
0.0052825944
0.0056494665
0.0063832114
0.0065666474
0.006016339
0.005832902
0.006016339
0.0063832114
0.0063832114
0.0061997753
0.006016339
0.0061997753
0.0065666474
0.0065666474
0.0063832114
0.0063832114
0.0063832114
0.0065666474
0.0065666474
0.0065666474
0.0063832114
0.0061997753
0.0061997753
0.0061997753
0.0063832114
0.0067500835
0.0069335187
0.0069335187
0.0067500835
0.0065666474
0.0063832114
0.0063832114
0.0065666474
0.0065666474
0.0065666474
0.0069335187
0.007483828
0.007667264
0.007483828
0.0073003927
0.0073003927
0.0073003927
0.0071169557
0.0073003927
0.007483828
0.007667264
0.007483828
0.0071169557
0.0069335187
0.0073003927
0.0078507
0.008034137
0.0078507
0.0078507
0.008034137
0.008584444
0.008767881
0.008217572
0.007483828
0.007483828
0.008217572
0.0089513175
0.00931819
0.00931819
0.00931819
0.009134753
0.008767881
0.008401008
0.008217572
0.008217572
0.008217572
0.008401008
0.008584444
0.009134753
0.009501626
0.009501626
0.00931819
0.00931819
0.009501626
0.009685062
0.009868497
0.010051934
0.010051934
0.010235371
0.010235371
0.010051934
0.009685062
0.009685062
0.010235371
0.010235371
0.009868497
0.009501626
0.00931819
0.00931819
0.009868497
0.010418806
0.010418806
0.009868497
0.009501626
0.009685062
0.009868497
0.009868497
0.009685062
0.009501626
0.009685062
0.010418806
0.011152551
0.01170286
0.011152551
0.010235371
0.010051934
0.010235371
0.010235371
0.010051934
0.010051934
0.010235371
0.010785678
0.011152551
0.010969115
0.010418806
0.010418806
0.011152551
0.011886296
0.012069731
0.011519423
0.010785678
0.010418806
0.010418806
0.010602242
0.010785678
0.010785678
0.011152551
0.011335987
0.010969115
0.010602242
0.010602242
0.011152551
0.01170286
0.011886296
0.011519423
0.011152551
0.011152551
0.011519423
0.011886296
0.01170286
0.011519423
0.011519423
0.011519423
0.011519423
0.011519423
0.012253168
0.012986912
0.012803475
0.011886296
0.011152551
0.011152551
0.012069731
0.012803475
0.012803475
0.012253168
0.011886296
0.012069731
0.012253168
0.012253168
0.012253168
0.012253168
0.012436604
0.01262004
0.012436604
0.012069731
0.011886296
0.011886296
0.011886296
0.012069731
0.012436604
0.012803475
0.01262004
0.012253168
0.012253168
0.012986912
0.013537221
0.013170349
0.012436604
0.012069731
0.012253168
0.012986912
0.013537221
0.013537221
0.013170349
0.012803475
0.012986912
0.013353785
0.013537221
0.013720657
0.013904094
0.013720657
0.013170349
0.012986912
0.013353785
0.013720657
0.013537221
0.012986912
0.012986912
0.013720657
0.014270964
0.014087529
0.013904094
0.013537221
0.013537221
0.013904094
0.014087529
0.014087529
0.014270964
0.014270964
0.014270964
0.014454401
0.014821275
0.014821275
0.014454401
0.013904094
0.013904094
0.014087529
0.014270964
0.014087529
0.013904094
0.013904094
0.014270964
0.014637838
0.014454401
0.013904094
0.013537221
0.013720657
0.014270964
0.014637838
0.014821275
0.014454401
0.014454401
0.014821275
0.01500471
0.014821275
0.014637838
0.014454401
0.014454401
0.014454401
0.014454401
0.014637838
0.014821275
0.01500471
0.015188145
0.01500471
0.014637838
0.014637838
0.014821275
0.014821275
0.014454401
0.014270964
0.014637838
0.015188145
0.015738454
0.01592189
0.01592189
0.015555018
0.01500471
0.014637838
0.014821275
0.015188145
0.015188145
0.01500471
0.01500471
0.015188145
0.015188145
0.0153715825
0.0153715825
0.01500471
0.014637838
0.014087529
0.013904094
0.014270964
0.014821275
0.014637838
0.014270964
0.014270964
0.014637838
0.015188145
0.014821275
0.014087529
0.013537221
0.013720657
0.014637838
0.0153715825
0.01592189
0.01592189
0.0153715825
0.014821275
0.014637838
0.014821275
0.014821275
0.014637838
0.014270964
0.014454401
0.014637838
0.01500471
0.015188145
0.0153715825
0.0153715825
0.01500471
0.014087529
0.013537221
0.013353785
0.013904094
0.014637838
0.014821275
0.014270964
0.013904094
0.013904094
0.014270964
0.014454401
0.014454401
0.013904094
0.013537221
0.013537221
0.013720657
0.013720657
0.013904094
0.014270964
0.014454401
0.014270964
0.013720657
0.013537221
0.013720657
0.014637838
0.01500471
0.014454401
0.013720657
0.013353785
0.013720657
0.013904094
0.013720657
0.013353785
0.013720657
0.013904094
0.013904094
0.013537221
0.012986912
0.012986912
0.013353785
0.013720657
0.013353785
0.012803475
0.01262004
0.012803475
0.013170349
0.013353785
0.012986912
0.012803475
0.012986912
0.013353785
0.013720657
0.013720657
0.013720657
0.013720657
0.013537221
0.013170349
0.013170349
0.013353785
0.013537221
0.013353785
0.013170349
0.012803475
0.012803475
0.012803475
0.012986912
0.013170349
0.012803475
0.012436604
0.011886296
0.01170286
0.011519423
0.01170286
0.012069731
0.012253168
0.012253168
0.011886296
0.011886296
0.012069731
0.012253168
0.012253168
0.012253168
0.012253168
0.012253168
0.012069731
0.01170286
0.011335987
0.011152551
0.011152551
0.011152551
0.01170286
0.012069731
0.011886296
0.011335987
0.011152551
0.011335987
0.01170286
0.011886296
0.01170286
0.011519423
0.011335987
0.011335987
0.011335987
0.011519423
0.011335987
0.011152551
0.010785678
0.010418806
0.010418806
0.010418806
0.010602242
0.010602242
0.010785678
0.011152551
0.011335987
0.011152551
0.011152551
0.011335987
0.01170286
0.011519423
0.010969115
0.010235371
0.010051934
0.010051934
0.009868497
0.009685062
0.009868497
0.010051934
0.010235371
0.010235371
0.009868497
0.00931819
0.009134753
0.009685062
0.009868497
0.009868497
0.009501626
0.00931819
0.00931819
0.009134753
0.009134753
0.00931819
0.009685062
0.009868497
0.009685062
0.009134753
0.009134753
0.009501626
0.009501626
0.008767881
0.008034137
0.008217572
0.008584444
0.008767881
0.008767881
0.008584444
0.008767881
0.0089513175
0.00931819
0.00931819
0.0089513175
0.008584444
0.008584444
0.0089513175
0.009134753
0.008584444
0.008034137
0.008401008
0.009134753
0.009501626
0.00931819
0.008767881
0.008401008
0.008217572
0.008034137
0.007667264
0.007667264
0.0078507
0.008217572
0.008584444
0.008584444
0.008034137
0.0071169557
0.0067500835
0.0069335187
0.0073003927
0.007667264
0.0078507
0.007667264
0.007483828
0.0073003927
0.007483828
0.008034137
0.008401008
0.008584444
0.008401008
0.008217572
0.007667264
0.0073003927
0.0071169557
0.0073003927
0.007667264
0.007667264
0.007667264
0.007483828
0.0071169557
0.0065666474
0.005832902
0.0054660304
0.0056494665
0.0063832114
0.0067500835
0.0067500835
0.0067500835
0.0069335187
0.0071169557
0.0073003927
0.0071169557
0.0069335187
0.0065666474
0.0061997753
0.0061997753
0.0061997753
0.0061997753
0.0063832114
0.0065666474
0.0067500835
0.0063832114
0.006016339
0.005832902
0.005832902
0.006016339
0.005832902
0.005832902
0.005832902
0.0061997753
0.0061997753
0.006016339
0.0054660304
0.0050991583
0.0049157217
0.0052825944
0.0056494665
0.0054660304
0.0050991583
0.0050991583
0.0052825944
0.0054660304
0.0054660304
0.0052825944
0.0047322856
0.0038151052
0.0034482325
0.0041819774
0.0052825944
0.0056494665
0.0052825944
0.0049157217
0.0045488495
0.0043654134
0.0043654134
0.0041819774
0.0039985413
0.0038151052
0.003631669
0.003631669
0.0041819774
0.0045488495
0.0047322856
0.0047322856
0.0047322856
0.0047322856
0.0043654134
0.0038151052
0.0030813604
0.0030813604
0.0034482325
0.003631669
0.0030813604
0.002531052
0.002347616
0.002531052
0.002347616
0.002531052
0.0030813604
0.0038151052
0.0034482325
0.0027144882
0.002347616
0.002531052
0.0027144882
0.0028979243
0.0028979243
0.0028979243
0.0027144882
0.0019807434
0.0016138712
0.0017973075
0.002531052
0.002531052
0.0019807434
0.0014304351
0.0016138712
0.0016138712
0.0016138712
0.0014304351
0.0014304351
0.0014304351
0.0016138712
0.0017973075
0.0019807434
0.00216418
0.002347616
0.00216418
0.0019807434
0.0019807434
0.0019807434
0.0016138712
0.001246999
6.966905E-4
6.966905E-4
8.801266E-4
0.001246999
0.0010635629
6.966905E-4
5.1325443E-4
6.966905E-4
6.966905E-4
8.801266E-4
6.966905E-4
8.801266E-4
8.801266E-4
6.966905E-4
3.2981834E-4
3.2981834E-4
5.1325443E-4
5.1325443E-4
-3.7054066E-5
-4.0392636E-4
-7.7079865E-4
-9.5423474E-4
-9.5423474E-4
-5.8736245E-4
-7.7079865E-4
-0.001137671
-0.001137671
-0.001137671
-0.0015045432
-0.0015045432
-0.001137671
-9.5423474E-4
-0.0013211071
-0.0018714155
-0.0018714155
-0.0015045432
-0.0015045432
-0.0018714155
-0.0022382878
-0.0022382878
-0.00260516
-0.00260516
-0.0022382878
-0.0018714155
-0.0020548517
-0.00260516
-0.0029720324
-0.0029720324
-0.00260516
-0.00260516
-0.00260516
-0.0027885963
-0.0029720324
-0.0027885963
-0.00260516
-0.00260516
-0.0027885963
-0.0031554685
-0.0035223407
-0.003889213
-0.003889213
-0.0035223407
-0.0033389046
-0.003705777
-0.0040726494
-0.0042560855
-0.0042560855
-0.0042560855
-0.0044395216
-0.0044395216
-0.0042560855
-0.0040726494
-0.0044395216
-0.0048063938
-0.0046229577
-0.003889213
-0.0031554685
-0.0031554685
-0.0040726494
-0.0046229577
-0.0046229577
-0.0042560855
-0.0042560855
-0.0046229577
-0.005356702
-0.0059070108
-0.0059070108
-0.005540138
-0.00498983
-0.0048063938
-0.00498983
-0.00498983
-0.00498983
-0.00498983
-0.005356702
-0.0059070108
-0.0059070108
-0.005356702
-0.00498983
-0.005356702
-0.006090447
-0.006090447
-0.0059070108
-0.005540138
-0.005356702
-0.005173266
-0.005173266
-0.0057235747
-0.006090447
-0.0057235747
-0.005173266
-0.005173266
-0.0057235747
-0.006090447
-0.006090447
-0.006090447
-0.006273883
-0.006273883
-0.006273883
-0.006457319
-0.006640755
-0.0070076277
-0.007191064
-0.0068241917
-0.006457319
-0.006090447
-0.006090447
-0.006457319
-0.0070076277
-0.0070076277
-0.0068241917
-0.0068241917
-0.0073745
-0.007557936
-0.007191064
-0.006640755
-0.006457319
-0.006640755
-0.0070076277
-0.007191064
-0.0068241917
-0.006640755
-0.006640755
-0.006640755
-0.0068241917
-0.007191064
-0.007741372
-0.007741372
-0.007191064
-0.0070076277
-0.0070076277
-0.0073745
-0.007557936
-0.007741372
-0.007924808
-0.007924808
-0.008108244
-0.008475117
-0.008658553
-0.008475117
-0.007741372
-0.0073745
-0.007557936
-0.007924808
-0.00829168
-0.00829168
-0.007924808
-0.007741372
-0.007741372
-0.007924808
-0.007741372
-0.0073745
-0.007191064
-0.007924808
-0.008658553
-0.008658553
-0.008108244
-0.007741372
-0.008108244
-0.009025425
-0.009575734
-0.009392297
-0.00884199
-0.00829168
-0.008108244
-0.008475117
-0.009025425
-0.009208862
-0.009025425
-0.008475117
-0.00829168
-0.008475117
-0.008658553
-0.008658553
-0.008475117
-0.008475117
-0.008658553
-0.008658553
-0.008475117
-0.007924808
-0.0073745
-0.007557936
-0.008108244
-0.008658553
-0.008658553
-0.00829168
-0.00829168
-0.00884199
-0.00884199
-0.00829168
-0.007924808
-0.007924808
-0.008108244
-0.008475117
-0.008658553
-0.00884199
-0.00884199
-0.00829168
-0.007557936
-0.0073745
-0.007741372
-0.008108244
-0.00829168
-0.00829168
-0.008108244
-0.008108244
-0.00829168
-0.008475117
-0.00829168
-0.007924808
-0.007741372
-0.007924808
-0.007924808
-0.007924808
-0.007924808
-0.007557936
-0.007557936
-0.007557936
-0.007741372
-0.007924808
-0.007741372
-0.007557936
-0.007741372
-0.007741372
-0.007557936
-0.007191064
-0.007191064
-0.007191064
-0.0070076277
-0.006640755
-0.006457319
-0.006457319
-0.006640755
-0.0070076277
-0.007191064
-0.007557936
-0.007557936
-0.007191064
-0.006640755
-0.006273883
-0.006640755
-0.0068241917
-0.0068241917
-0.0068241917
-0.0068241917
-0.007191064
-0.007191064
-0.0070076277
-0.0068241917
-0.0070076277
-0.007557936
-0.007924808
-0.007557936
-0.006640755
-0.006090447
-0.006090447
-0.006273883
-0.006457319
-0.006640755
-0.0070076277
-0.0073745
-0.007741372
-0.007741372
-0.007191064
-0.006640755
-0.006457319
-0.006457319
-0.006640755
-0.0068241917
-0.0070076277
-0.0070076277
-0.0068241917
-0.006457319
-0.0059070108
-0.006090447
-0.006640755
-0.0070076277
-0.007191064
-0.0068241917
-0.0068241917
-0.0070076277
-0.007191064
-0.0073745
-0.007557936
-0.007557936
-0.007557936
-0.007191064
-0.0068241917
-0.0070076277
-0.0073745
-0.007741372
-0.007557936
-0.007191064
-0.007191064
-0.007741372
-0.008108244
-0.008108244
-0.007741372
-0.007557936
-0.0073745
-0.007191064
-0.007191064
-0.007557936
-0.00829168
-0.00884199
-0.009025425
-0.008658553
-0.008108244
-0.007741372
-0.007557936
-0.008108244
-0.008658553
-0.00884199
-0.008658553
-0.008475117
-0.008475117
-0.00829168
-0.008108244
-0.008108244
-0.00829168
-0.008475117
-0.008475117
-0.008475117
-0.008475117
-0.008475117
-0.00884199
-0.009025425
-0.00884199
-0.00829168
-0.008475117
-0.009025425
-0.00884199
-0.008108244
-0.007741372
-0.008108244
-0.008658553
-0.00829168
-0.007924808
-0.008108244
-0.00884199
-0.009208862
-0.008658553
-0.007741372
-0.007557936
-0.008108244
-0.00829168
-0.008108244
-0.00829168
-0.00884199
-0.009392297
-0.009208862
-0.008658553
-0.008475117
-0.00884199
-0.009392297
-0.009392297
-0.009025425
-0.009025425
-0.009025425
-0.00884199
-0.00884199
-0.00884199
-0.009025425
-0.00884199
-0.008475117
-0.008108244
-0.007741372
-0.007924808
-0.00829168
-0.00884199
-0.00884199
-0.008658553
-0.00829168
-0.00829168
-0.00829168
-0.008475117
-0.008658553
-0.008658553
-0.00829168
-0.007924808
-0.007924808
-0.008108244
-0.00829168
-0.008475117
-0.00884199
-0.009025425
-0.00884199
-0.008108244
-0.0073745
-0.007191064
-0.007191064
-0.007557936
-0.007924808
-0.007924808
-0.00829168
-0.00829168
-0.008108244
-0.007557936
-0.0073745
-0.0073745
-0.0073745
-0.0073745
-0.0073745
-0.007741372
-0.007741372
-0.007741372
-0.007557936
-0.0073745
-0.007191064
-0.007191064
-0.007191064
-0.0073745
-0.007557936
-0.007557936
-0.007191064
-0.0068241917
-0.006457319
-0.006457319
-0.0070076277
-0.0073745
-0.0073745
-0.0068241917
-0.006273883
-0.006090447
-0.006640755
-0.007191064
-0.0068241917
-0.006273883
-0.0059070108
-0.0059070108
-0.006273883
-0.006640755
-0.006273883
-0.0059070108
-0.0059070108
-0.006273883
-0.006273883
-0.006090447
-0.0059070108
-0.0059070108
-0.0059070108
-0.006090447
-0.006090447
-0.0057235747
-0.005173266
-0.005356702
-0.006090447
-0.006457319
-0.006090447
-0.005173266
-0.00498983
-0.0059070108
-0.006457319
-0.006090447
-0.005540138
-0.005356702
-0.005540138
-0.0057235747
-0.006090447
-0.0059070108
-0.005540138
-0.005173266
-0.005356702
-0.005540138
-0.005540138
-0.005173266
-0.00498983
-0.00498983
-0.005356702
-0.0057235747
-0.0059070108
-0.0059070108
-0.0057235747
-0.005540138
-0.0057235747
-0.0059070108
-0.0057235747
-0.00498983
-0.0044395216
-0.0044395216
-0.0048063938
-0.005540138
-0.0059070108
-0.006090447
-0.006090447
-0.0059070108
-0.0057235747
-0.005356702
-0.005173266
-0.00498983
-0.00498983
-0.005173266
-0.0057235747
-0.0059070108
-0.005356702
-0.0048063938
-0.0048063938
-0.005356702
-0.005540138
-0.005540138
-0.005356702
-0.0048063938
-0.0042560855
-0.0042560855
-0.0044395216
-0.0044395216
-0.0040726494
-0.0040726494
-0.0046229577
-0.00498983
-0.0048063938
-0.0040726494
-0.0035223407
-0.003705777
-0.003889213
-0.0040726494
-0.0040726494
-0.003889213
-0.003705777
-0.003705777
-0.003889213
-0.003889213
-0.003705777
-0.0035223407
-0.0033389046
-0.0031554685
-0.0029720324
-0.0031554685
-0.0033389046
-0.0035223407
-0.0035223407
-0.0035223407
-0.0033389046
-0.0029720324
-0.00260516
-0.00260516
-0.0029720324
-0.0031554685
-0.0031554685
-0.0031554685
-0.0029720324
-0.00260516
-0.0020548517
-0.0020548517
-0.0022382878
-0.00260516
-0.00260516
-0.002421724
-0.0022382878
-0.0022382878
-0.0022382878
-0.0020548517
-0.0013211071
-7.7079865E-4
-7.7079865E-4
-0.001137671
-0.0013211071
-0.0015045432
-0.0016879793
-0.0015045432
-0.001137671
-5.8736245E-4
-4.0392636E-4
-2.2049015E-4
-4.0392636E-4
-5.8736245E-4
-7.7079865E-4
-7.7079865E-4
-4.0392636E-4
-5.8736245E-4
-9.5423474E-4
-9.5423474E-4
-4.0392636E-4
3.2981834E-4
0.0010635629
0.001246999
6.966905E-4
-3.7054066E-5
-2.2049015E-4
3.2981834E-4
8.801266E-4
0.0010635629
0.0010635629
0.001246999
0.0014304351
0.0014304351
0.0016138712
0.0019807434
0.00216418
0.0019807434
0.0014304351
0.0010635629
0.001246999
0.0016138712
0.0019807434
0.0017973075
0.0016138712
0.0016138712
0.0019807434
0.002531052
0.002531052
0.00216418
0.0019807434
0.00216418
0.00216418
0.0017973075
0.0017973075
0.002347616
0.0032647965
0.0034482325
0.0030813604
0.0027144882
0.002531052
0.002347616
0.002347616
0.002531052
0.0030813604
0.0032647965
0.0032647965
0.0032647965
0.0032647965
0.0034482325
0.0034482325
0.0032647965
0.0030813604
0.0032647965
0.0034482325
0.0034482325
0.0034482325
0.0032647965
0.0032647965
0.0030813604
0.0030813604
0.0030813604
0.0034482325
0.0038151052
0.0038151052
0.003631669
0.003631669
0.0039985413
0.0043654134
0.0041819774
0.0039985413
0.0039985413
0.0038151052
0.003631669
0.0032647965
0.0032647965
0.003631669
0.0038151052
0.0039985413
0.0039985413
0.0045488495
0.0050991583
0.0049157217
0.0041819774
0.003631669
0.003631669
0.0038151052
0.0038151052
0.003631669
0.003631669
0.0039985413
0.0039985413
0.0038151052
0.0034482325
0.0034482325
0.0038151052
0.0041819774
0.0043654134
0.0041819774
0.0039985413
0.0039985413
0.0039985413
0.0041819774
0.0043654134
0.0041819774
0.0039985413
0.0038151052
0.0038151052
0.0041819774
0.0045488495
0.0049157217
0.0049157217
0.0045488495
0.0043654134
0.0043654134
0.0043654134
0.0041819774
0.0039985413
0.0039985413
0.0039985413
0.0045488495
0.0052825944
0.0054660304
0.0050991583
0.0045488495
0.0041819774
0.0043654134
0.0047322856
0.0047322856
0.0043654134
0.0038151052
0.0039985413
0.0045488495
0.0047322856
0.0045488495
0.0043654134
0.0043654134
0.0043654134
0.0047322856
0.0050991583
0.0049157217
0.0047322856
0.0049157217
0.0047322856
0.0045488495
0.0043654134
0.0043654134
0.0047322856
0.0047322856
0.0045488495
0.0045488495
0.0049157217
0.0052825944
0.0054660304
0.0054660304
0.0052825944
0.0052825944
0.0056494665
0.006016339
0.0061997753
0.006016339
0.006016339
0.0054660304
0.0049157217
0.0045488495
0.0047322856
0.0050991583
0.0056494665
0.005832902
0.0054660304
0.0050991583
0.0049157217
0.0049157217
0.0047322856
0.0049157217
0.0052825944
0.0054660304
0.0054660304
0.0052825944
0.0052825944
0.0050991583
0.0050991583
0.0050991583
0.0054660304
0.0056494665
0.0054660304
0.0052825944
0.0056494665
0.0056494665
0.0054660304
0.0054660304
0.0052825944
0.0049157217
0.0049157217
0.0054660304
0.006016339
0.006016339
0.0056494665
0.0056494665
0.006016339
0.0063832114
0.0065666474
0.0061997753
0.005832902
0.0056494665
0.0056494665
0.006016339
0.0061997753
0.006016339
0.0054660304
0.0052825944
0.0056494665
0.0061997753
0.0067500835
0.0069335187
0.0067500835
0.0063832114
0.0065666474
0.0071169557
0.007483828
0.0071169557
0.0067500835
0.0067500835
0.0067500835
0.0067500835
0.0067500835
0.0069335187
0.0071169557
0.0071169557
0.0069335187
0.0069335187
0.0067500835
0.0067500835
0.0069335187
0.007483828
0.007667264
0.007667264
0.0078507
0.0078507
0.007667264
0.007667264
0.007667264
0.0078507
0.008034137
0.007667264
0.007667264
0.008217572
0.0089513175
0.0089513175
0.008401008
0.008034137
0.0078507
0.008401008
0.009134753
0.009685062
0.009501626
0.0089513175
0.008767881
0.009501626
0.010418806
0.010602242
0.010051934
0.009868497
0.010418806
0.010785678
0.010602242
0.010051934
0.010051934
0.010418806
0.010602242
0.010602242
0.010418806
0.010602242
0.010785678
0.010602242
0.010602242
0.010785678
0.011152551
0.011152551
0.011335987
0.011335987
0.011519423
0.011886296
0.012069731
0.01170286
0.011152551
0.011152551
0.011519423
0.01170286
0.011519423
0.011335987
0.011152551
0.011335987
0.011519423
0.011519423
0.011886296
0.01262004
0.012803475
0.012436604
0.011886296
0.011519423
0.011519423
0.01170286
0.011886296
0.012069731
0.012253168
0.012436604
0.012436604
0.01262004
0.01262004
0.012253168
0.011886296
0.01170286
0.01170286
0.012436604
0.012803475
0.012436604
0.012069731
0.011886296
0.012069731
0.012436604
0.012436604
0.012253168
0.01170286
0.011886296
0.012436604
0.01262004
0.012436604
0.012069731
0.011886296
0.01170286
0.012069731
0.012436604
0.012436604
0.012069731
0.011886296
0.012069731
0.012069731
0.012253168
0.012253168
0.012069731
0.011335987
0.010969115
0.010969115
0.01170286
0.012436604
0.012253168
0.011152551
0.010235371
0.010418806
0.011152551
0.011519423
0.01170286
0.011335987
0.010969115
0.010785678
0.010785678
0.011152551
0.01170286
0.011886296
0.01170286
0.011335987
0.011152551
0.010969115
0.010785678
0.010418806
0.010418806
0.010602242
0.011152551
0.011519423
0.011519423
0.010785678
0.010418806
0.010418806
0.010785678
0.010969115
0.010602242
0.010235371
0.010235371
0.010235371
0.010051934
0.009868497
0.009868497
0.010051934
0.010418806
0.010785678
0.010602242
0.010418806
0.010051934
0.010051934
0.010602242
0.011152551
0.010785678
0.010051934
0.009868497
0.009868497
0.010235371
0.010418806
0.010785678
0.010785678
0.010602242
0.010418806
0.010418806
0.010235371
0.010051934
0.010051934
0.010051934
0.010235371
0.010602242
0.010969115
0.010969115
0.010418806
0.010235371
0.010418806
0.010785678
0.010969115
0.010969115
0.010602242
0.010235371
0.010235371
0.010235371
0.010418806
0.010969115
0.011152551
0.011152551
0.010969115
0.010602242
0.010602242
0.011152551
0.01170286
0.011886296
0.011519423
0.011152551
0.010785678
0.010969115
0.011335987
0.011519423
0.011335987
0.011152551
0.010969115
0.010602242
0.010235371
0.010418806
0.011335987
0.012069731
0.011886296
0.011335987
0.011152551
0.010969115
0.011152551
0.011335987
0.011519423
0.011886296
0.012253168
0.01262004
0.012253168
0.011886296
0.01170286
0.01170286
0.011886296
0.012253168
0.012436604
0.012069731
0.011519423
0.011152551
0.011519423
0.012069731
0.012253168
0.012253168
0.012253168
0.012253168
0.012253168
0.012253168
0.01262004
0.012986912
0.013353785
0.013170349
0.01262004
0.012436604
0.012803475
0.012986912
0.012803475
0.01262004
0.012986912
0.013353785
0.013537221
0.013353785
0.013170349
0.012986912
0.012986912
0.012803475
0.012986912
0.013170349
0.013170349
0.012803475
0.01262004
0.012986912
0.013353785
0.013353785
0.013170349
0.012986912
0.013537221
0.014087529
0.013904094
0.013537221
0.013537221
0.013720657
0.013537221
0.012803475
0.012803475
0.013170349
0.013537221
0.013904094
0.013720657
0.013720657
0.013537221
0.013353785
0.012803475
0.01262004
0.012986912
0.013537221
0.013537221
0.013353785
0.013353785
0.012803475
0.01262004
0.012803475
0.012803475
0.012803475
0.01262004
0.012803475
0.012986912
0.013170349
0.013353785
0.012986912
0.012986912
0.013353785
0.013353785
0.013353785
0.013170349
0.012986912
0.013170349
0.013353785
0.013537221
0.013537221
0.013353785
0.013353785
0.013170349
0.012803475
0.012986912
0.013537221
0.014087529
0.014087529
0.013904094
0.013720657
0.013720657
0.013720657
0.013904094
0.013904094
0.013537221
0.013170349
0.012803475
0.012803475
0.013170349
0.013537221
0.013720657
0.013904094
0.014087529
0.013904094
0.013720657
0.013904094
0.014087529
0.014087529
0.013537221
0.013170349
0.012986912
0.013353785
0.013904094
0.014087529
0.013904094
0.013537221
0.013353785
0.013720657
0.014270964
0.014637838
0.014637838
0.014087529
0.013537221
0.013537221
0.013720657
0.014270964
0.014270964
0.014270964
0.014454401
0.014637838
0.014821275
0.014637838
0.014270964
0.014087529
0.013904094
0.014087529
0.014454401
0.014270964
0.013904094
0.013904094
0.014087529
0.014454401
0.014637838
0.014454401
0.014087529
0.013904094
0.014270964
0.01500471
0.015188145
0.015188145
0.0153715825
0.015738454
0.015738454
0.015188145
0.01500471
0.015188145
0.015188145
0.014637838
0.014454401
0.014637838
0.015188145
0.0153715825
0.01500471
0.014821275
0.014637838
0.014637838
0.014821275
0.01500471
0.01500471
0.014637838
0.014270964
0.014637838
0.015188145
0.015555018
0.015555018
0.015188145
0.014821275
0.015188145
0.0153715825
0.0153715825
0.015188145
0.015188145
0.015555018
0.015555018
0.015188145
0.01500471
0.014637838
0.014821275
0.01500471
0.015188145
0.0153715825
0.015738454
0.01592189
0.015738454
0.0153715825
0.015188145
0.015188145
0.015188145
0.015188145
0.015555018
0.01592189
0.016105328
0.01592189
0.015555018
0.0153715825
0.015555018
0.015738454
0.016105328
0.016472198
0.016288765
0.015555018
0.015188145
0.015188145
0.0153715825
0.015188145
0.015188145
0.015555018
0.01592189
0.01592189
0.015738454
0.015555018
0.015555018
0.01592189
0.016288765
0.016472198
0.016105328
0.0153715825
0.015188145
0.0153715825
0.01592189
0.016472198
0.016472198
0.01592189
0.015555018
0.015738454
0.016472198
0.016472198
0.016288765
0.016105328
0.016105328
0.016288765
0.016655635
0.016839072
0.016472198
0.016105328
0.01592189
0.01592189
0.016105328
0.016105328
0.015738454
0.0153715825
0.0153715825
0.015738454
0.01592189
0.01592189
0.015738454
0.015738454
0.0153715825
0.0153715825
0.015555018
0.01592189
0.016288765
0.016288765
0.01592189
0.015555018
0.01592189
0.016472198
0.016839072
0.016472198
0.015738454
0.0153715825
0.015738454
0.016288765
0.016655635
0.016105328
0.015188145
0.014821275
0.0153715825
0.016105328
0.016288765
0.016288765
0.016105328
0.016288765
0.016288765
0.016105328
0.01592189
0.01592189
0.016105328
0.016105328
0.016105328
0.016288765
0.016472198
0.016288765
0.01592189
0.015555018
0.015555018
0.01592189
0.016288765
0.016288765
0.01592189
0.0153715825
0.01500471
0.015188145
0.01500471
0.01500471
0.0153715825
0.01592189
0.01592189
0.01592189
0.016105328
0.016288765
0.016472198
0.016288765
0.01592189
0.015738454
0.015555018
0.015738454
0.016105328
0.016105328
0.015555018
0.01500471
0.01500471
0.0153715825
0.015188145
0.014821275
0.01500471
0.015738454
0.016288765
0.016655635
0.016472198
0.01592189
0.0153715825
0.015188145
0.015188145
0.0153715825
0.015555018
0.0153715825
0.01500471
0.014454401
0.013904094
0.013904094
0.014454401
0.0153715825
0.015738454
0.015555018
0.01500471
0.014821275
0.015188145
0.015188145
0.015188145
0.015188145
0.015188145
0.015188145
0.01500471
0.015188145
0.0153715825
0.015555018
0.0153715825
0.01500471
0.014821275
0.014821275
0.01500471
0.0153715825
0.0153715825
0.01500471
0.014637838
0.014270964
0.013904094
0.013537221
0.013170349
0.013170349
0.013353785
0.014087529
0.014637838
0.01500471
0.014637838
0.013720657
0.013353785
0.013720657
0.014454401
0.01500471
0.01500471
0.01500471
0.014821275
0.014637838
0.014270964
0.014087529
0.014087529
0.013720657
0.013537221
0.013353785
0.013353785
0.013537221
0.013537221
0.013353785
0.013170349
0.013353785
0.013537221
0.013170349
0.012803475
0.012803475
0.013353785
0.013720657
0.013537221
0.012986912
0.012803475
0.012803475
0.012986912
0.013170349
0.013537221
0.013904094
0.014087529
0.013537221
0.012986912
0.012803475
0.012986912
0.013353785
0.013353785
0.013170349
0.012803475
0.012803475
0.012803475
0.012803475
0.01262004
0.011886296
0.01170286
0.012253168
0.012986912
0.013170349
0.012986912
0.01262004
0.012803475
0.013170349
0.012986912
0.012253168
0.011335987
0.011152551
0.011886296
0.01262004
0.012436604
0.011886296
0.011335987
0.011335987
0.011519423
0.011335987
0.011152551
0.010969115
0.010785678
0.010785678
0.010969115
0.01170286
0.012253168
0.011886296
0.011335987
0.011152551
0.01170286
0.012253168
0.012069731
0.011519423
0.010969115
0.010785678
0.010602242
0.010969115
0.011335987
0.01170286
0.01170286
0.011519423
0.011335987
0.011519423
0.01170286
0.01170286
0.011335987
0.010602242
0.010051934
0.010051934
0.010418806
0.010602242
0.010602242
0.010235371
0.010051934
0.010235371
0.010602242
0.011152551
0.011335987
0.010969115
0.010418806
0.010235371
0.010235371
0.010235371
0.010235371
0.010235371
0.009868497
0.009501626
0.009868497
0.010602242
0.010969115
0.010602242
0.010051934
0.009685062
0.009685062
0.009501626
0.00931819
0.009134753
0.00931819
0.009501626
0.009685062
0.009685062
0.009685062
0.009501626
0.00931819
0.00931819
0.00931819
0.00931819
0.009134753
0.009134753
0.00931819
0.009501626
0.009685062
0.009685062
0.009685062
0.009685062
0.009685062
0.009501626
0.009501626
0.009868497
0.010235371
0.010051934
0.00931819
0.0089513175
0.00931819
0.010051934
0.010235371
0.009868497
0.009134753
0.0089513175
0.009501626
0.010235371
0.010602242
0.010602242
0.010602242
0.010602242
0.010785678
0.010785678
0.010602242
0.010418806
0.010235371
0.010051934
0.010051934
0.010235371
0.010418806
0.010602242
0.010602242
0.010418806
0.009868497
0.009685062
0.009501626
0.009868497
0.010051934
0.010235371
0.010418806
0.010785678
0.010969115
0.010785678
0.010418806
0.010051934
0.010051934
0.010235371
0.010602242
0.010969115
0.010785678
0.010418806
0.010418806
0.010785678
0.010969115
0.010602242
0.010235371
0.010418806
0.010969115
0.011519423
0.011335987
0.010969115
0.010785678
0.011152551
0.01170286
0.011886296
0.011886296
0.01170286
0.011519423
0.010969115
0.010602242
0.011152551
0.01170286
0.012069731
0.011886296
0.01170286
0.01170286
0.011886296
0.011886296
0.01170286
0.01170286
0.01170286
0.01170286
0.01170286
0.011886296
0.011886296
0.011886296
0.01170286
0.011886296
0.012436604
0.012803475
0.012436604
0.011886296
0.011886296
0.011886296
0.012253168
0.01262004
0.012803475
0.012803475
0.012803475
0.012986912
0.012986912
0.012986912
0.012803475
0.012253168
0.012069731
0.012436604
0.013170349
0.013537221
0.013353785
0.013170349
0.013170349
0.013353785
0.013720657
0.013720657
0.013353785
0.012986912
0.012803475
0.013170349
0.013353785
0.013353785
0.013353785
0.013720657
0.014087529
0.014637838
0.014637838
0.014087529
0.013720657
0.013904094
0.014454401
0.01500471
0.015188145
0.01500471
0.014454401
0.013720657
0.013353785
0.013537221
0.014087529
0.014637838
0.014821275
0.014454401
0.014270964
0.014454401
0.014637838
0.014270964
0.014270964
0.014454401
0.01500471
0.0153715825
0.015188145
0.015188145
0.015188145
0.0153715825
0.015188145
0.015188145
0.0153715825
0.0153715825
0.0153715825
0.015555018
0.015555018
0.01500471
0.014454401
0.014270964
0.014821275
0.015555018
0.01592189
0.015738454
0.015738454
0.01592189
0.01592189
0.01592189
0.015555018
0.0153715825
0.0153715825
0.015188145
0.015188145
0.0153715825
0.015555018
0.016105328
0.016472198
0.016655635
0.016472198
0.016288765
0.01592189
0.01592189
0.016105328
0.016288765
0.016288765
0.016288765
0.016288765
0.016472198
0.016655635
0.016472198
0.016655635
0.017022505
0.017022505
0.016839072
0.017022505
0.017205942
0.01738938
0.017205942
0.017022505
0.017022505
0.017205942
0.01738938
0.017205942
0.016839072
0.016839072
0.017022505
0.01738938
0.017572816
0.017756253
0.017756253
0.017205942
0.016472198
0.016288765
0.016288765
0.016655635
0.017022505
0.01738938
0.017572816
0.01738938
0.017205942
0.017205942
0.017572816
0.017756253
0.017572816
0.017205942
0.017022505
0.01738938
0.017939687
0.01830656
0.017939687
0.017572816
0.017572816
0.018123124
0.018123124
0.017756253
0.01738938
0.017572816
0.017939687
0.018673431
0.019223742
0.019407175
0.018856868
0.017939687
0.017572816
0.017756253
0.017939687
0.018123124
0.018489994
0.018673431
0.019040305
0.019407175
0.019590613
0.01977405
0.01977405
0.019407175
0.019223742
0.019223742
0.019407175
0.019407175
0.019223742
0.018673431
0.018489994
0.018673431
0.019223742
0.019590613
0.019590613
0.019407175
0.019407175
0.01977405
0.02014092
0.020507794
0.020874668
0.021241538
0.021058101
0.02069123
0.020874668
0.021608412
0.021608412
0.021424975
0.021058101
0.020874668
0.020874668
0.02069123
0.02069123
0.020874668
0.021058101
0.021058101
0.021058101
0.021058101
0.021424975
0.021975283
0.022709027
0.023259338
0.023809645
0.023993082
0.023993082
0.02417652
0.02417652
0.023993082
0.023626208
0.023259338
0.023259338
0.023442771
0.023993082
0.024726827
0.025277134
0.025644008
0.026194315
0.026194315
0.026194315
0.026377752
0.026744623
0.02692806
0.026744623
0.026377752
0.026377752
0.02656119
0.02656119
0.02656119
0.026744623
0.026744623
0.026744623
0.02692806
0.027478367
0.027845241
0.027661804
0.027478367
0.027661804
0.028212111
0.028762419
0.029129293
0.029129293
0.028578985
0.027845241
0.02729493
0.02729493
0.027661804
0.028212111
0.029129293
0.030229907
0.030229907
0.028762419
0.026377752
0.024726827
0.024726827
0.026010878
0.028212111
0.030596782
0.03151396
0.030963656
0.030413345
0.03151396
0.033164885
0.033348322
0.03151396
0.028945856
0.027845241
0.028578985
0.030413345
0.031880833
0.03261458
0.03261458
0.032431144
0.03261458
0.033164885
0.033164885
0.032431144
0.031697396
0.031697396
0.032431144
0.033164885
0.03353176
0.03353176
0.033715196
0.034265503
0.03481581
0.03481581
0.034265503
0.033715196
0.03353176
0.033898633
0.034632377
0.03481581
0.03481581
0.034632377
0.034632377
0.034632377
0.03481581
0.034999248
0.03481581
0.034999248
0.03536612
0.035732996
0.036099866
0.036466736
0.03683361
0.036466736
0.03536612
0.034999248
0.03591643
0.03793423
0.039401717
0.039585155
0.038851406
0.038117662
0.038117662
0.038484536
0.038851406
0.038851406
0.039034843
0.039585155
0.040318895
0.04068577
0.040502332
0.040135458
0.039952025
0.04068577
0.041419517
0.04160295
0.04160295
0.041419517
0.04123608
0.04123608
0.04160295
0.042336695
0.042887006
0.043253873
0.043253873
0.043070436
0.043253873
0.043804184
0.04472136
0.045271672
0.045271672
0.045088235
0.04472136
0.045088235
0.04545511
0.04545511
0.045088235
0.045088235
0.04545511
0.046005417
0.046005417
0.046005417
0.046005417
0.046188854
0.046005417
0.045821983
0.045821983
0.046005417
0.046555724
0.04783978
0.048940394
0.04912383
0.048573524
0.04820665
0.04820665
0.04875696
0.049307268
0.049307268
0.049307268
0.049857575
0.050774757
0.05169194
0.05205881
0.052242246
0.05260912
0.052975994
0.053342864
0.053709734
0.05407661
0.05462692
0.054993786
0.055544097
0.056094408
0.057011586
0.058295637
0.059212822
0.059946563
0.060863744
0.061964367
0.062881544
0.06361529
0.06434903
0.065266214
0.06673371
0.068568066
0.070218995
0.07150304
0.0727871
0.07407115
0.07498833
0.07627238
0.078106746
0.08012455
0.08159203
0.08324296
0.08489388
0.086728245
0.08874604
0.09094727
0.093148515
0.0951663
0.09736755
0.0992019
0.100852825
0.102503754
0.10470498
0.10690622
0.10874058
0.11039151
0.11222587
0.11479397
0.11736208
0.11937988
0.12121424
0.12396578
0.12745106
0.13038604
0.13295414
0.13533883
0.13809036
0.1413922
0.14414375
0.14689529
0.14964683
0.15239838
0.15533336
0.15863521
0.16175362
0.1646886
0.16744013
0.17019168
0.17312667
0.17551133
0.17826287
0.18174817
0.18523344
0.18816844
0.19091997
0.19403839
0.19752367
0.20137583
0.20486112
0.20816296
0.21091451
0.21384948
0.21751821
0.2215538
0.2250391
0.22797407
0.2307256
0.23347715
0.23641214
0.23934712
0.24191521
0.24448332
0.24760175
0.25163734
0.25530607
0.2584245
0.26135945
0.26502818
0.2686969
0.27199876
0.2747503
0.27750182
0.2804368
0.28355524
0.2864902
0.2894252
0.29217672
0.29474485
0.2971295
0.29933077
0.30171543
0.3041001
0.30648476
0.30886942
0.31125408
0.3138222
0.31675717
0.31932527
0.3213431
0.3228106
0.3239112
0.32574555
0.32813025
0.330148
0.3316155
0.33271614
0.33381674
0.3351008
0.33601797
0.33675173
0.33730206
0.33803576
0.3385861
0.3385861
0.33840266
0.3387695
0.33968672
0.340237
0.340237
0.33987015
0.33931983
0.3391364
0.3387695
0.33821923
0.3376689
0.33748546
0.33748546
0.33730206
0.33693516
0.33638483
0.3356511
0.3347339
0.33344984
0.3319824
0.33106518
0.330148
0.32813025
0.32519525
0.32262716
0.3209762
0.31950873
0.31749094
0.31473938
0.3118044
0.3092363
0.30648476
0.30336636
0.30006447
0.29621235
0.29217672
0.28850803
0.28465587
0.28006995
0.27511716
0.27053127
0.26631224
0.26190978
0.25677356
0.2514539
0.24650112
0.24136491
0.23604526
0.22999188
0.22430535
0.21898569
0.21366605
0.2077961
0.20192614
0.19587275
0.19000278
0.1844997
0.17862974
0.17220949
0.16523892
0.15863521
0.15258181
0.14634499
0.13974129
0.13332102
0.1270842
0.120847374
0.11424367
0.107273094
0.10048596
0.09443256
0.08856261
0.08232578
0.07553864
0.068568066
0.061780926
0.055544097
0.04912383
0.04270357
0.03591643
0.029496167
0.023259338
0.017205942
0.011152551
0.0047322856
-0.0016879793
-0.008108244
-0.014345074
-0.020031594
-0.025901552
-0.03158807
-0.03690772
-0.04222737
-0.048097324
-0.054701027
-0.061304726
-0.067358114
-0.072310895
-0.076896794
-0.08129926
-0.08606861
-0.09102138
-0.096157596
-0.1012938
-0.105696276
-0.10973187
-0.11358402
-0.11761962
-0.121288344
-0.124406755
-0.12752518
-0.1311939
-0.13449575
-0.13706386
-0.13908166
-0.14164977
-0.14458475
-0.14715284
-0.14917064
-0.15082158
-0.15265593
-0.15467374
-0.15632465
-0.15724184
-0.1576087
-0.15834245
-0.15944307
-0.16091056
-0.16182774
-0.16164431
-0.16127744
-0.161094
-0.161094
-0.161094
-0.16091056
-0.15999338
-0.15870932
-0.1570584
-0.15540749
-0.15393999
-0.15228905
-0.15082158
-0.14935409
-0.14770316
-0.14568534
-0.14366756
-0.14128289
-0.13853134
-0.13596323
-0.13376202
-0.13101047
-0.12789206
-0.1251405
-0.1225724
-0.1200043
-0.11688587
-0.11395089
-0.111015916
-0.10753063
-0.103861906
-0.10037662
-0.09744164
-0.09395636
-0.09010419
-0.08588517
-0.081666134
-0.077813976
-0.07414525
-0.06992622
-0.06570719
-0.061488163
-0.056718826
-0.05176605
-0.047180146
-0.04314455
-0.03892552
-0.034339614
-0.029570274
-0.024800934
-0.020581901
-0.016362872
-0.011776967
-0.006457319
-9.5423474E-4
0.0045488495
0.009868497
0.014454401
0.018123124
0.021975283
0.02692806
0.03279802
0.038667973
0.043620747
0.048390087
0.05315943
0.058112204
0.06251467
0.06655027
0.07131961
0.076455824
0.0814086
0.08526076
0.08856261
0.09204789
0.09590005
0.09993565
0.10360438
0.106539354
0.10947433
0.112959616
0.116995215
0.120847374
0.123782344
0.12653388
0.12965229
0.13277072
0.13552225
0.13809036
0.14065845
0.14304313
0.14542781
0.14762904
0.15019715
0.15276526
0.15533336
0.1575346
0.1595524
0.16138676
0.1632211
0.16487204
0.1667064
0.16854076
0.17000826
0.17037512
0.17055856
0.1712923
0.17294322
0.17459415
0.17569478
0.17642851
0.1773457
0.17826287
0.17936349
0.17991379
0.18028067
0.18064754
0.18101442
0.18156473
0.18229848
0.18284878
0.18321565
0.18339908
0.18339908
0.18303223
0.18266535
0.1824819
0.1824819
0.18284878
0.18376595
0.18413283
0.18358253
0.18266535
0.18156473
0.18101442
0.18101442
0.18101442
0.18009724
0.17844632
0.1773457
0.1773457
0.17771257
0.17752913
0.17697883
0.17606165
0.17477758
0.17331009
0.17220949
0.1712923
0.17037512
0.16909108
0.16762358
0.16633952
0.16560578
0.16542235
0.16505547
0.16395485
0.1621205
0.16046956
0.15973581
0.15900208
0.15771802
0.15588367
0.1540493
0.15313211
0.15258181
0.1514812
0.14983027
0.14817935
0.14707874
0.14597811
0.14469406
0.14341
0.14212595
0.14120878
0.14029159
0.13919099
0.13754004
0.13588913
0.13478851
0.13387133
0.13295414
0.1316701
0.12983572
0.12781793
0.12598357
0.12488296
0.12396578
0.122314855
0.11956332
0.1164449
0.11406024
0.11259274
0.11130869
0.10947433
0.10690622
0.10470498
0.10287063
0.10103626
0.09901847
0.09608349
0.09278164
0.08947979
0.086728245
0.084343575
0.0814086
0.077923305
0.07462146
0.07205335
0.070218995
0.067650884
0.06434903
0.060680304
0.057195023
0.05389317
0.050774757
0.047656342
0.044354495
0.04123608
0.038117662
0.03444894
0.030413345
0.02656119
0.022892464
0.019040305
0.014821275
0.010602242
0.0067500835
0.0027144882
-0.0015045432
-0.005540138
-0.009025425
-0.012327276
-0.015629128
-0.019664723
-0.023883753
-0.028102785
-0.031954944
-0.03599054
-0.0398427
-0.043694858
-0.047547016
-0.051949486
-0.056718826
-0.06112129
-0.06479001
-0.0682753
-0.07194402
-0.07616305
-0.08038208
-0.084050804
-0.087169215
-0.08992077
-0.09303918
-0.096157596
-0.09945945
-0.1027613
-0.10643002
-0.10973187
-0.11248341
-0.11523495
-0.11798649
-0.1211049
-0.12367301
-0.12605768
-0.12789206
-0.12972641
-0.13229452
-0.13486263
-0.1372473
-0.13889822
-0.13963197
-0.14054914
-0.14201663
-0.14348413
-0.14458475
-0.14513505
-0.1458688
-0.14715284
-0.14862034
-0.1489872
-0.14862034
-0.14770316
-0.14678597
-0.14605223
-0.14531848
-0.14421788
-0.14238352
-0.14073259
-0.13981539
-0.13963197
-0.13889822
-0.13688043
-0.13412888
-0.13156077
-0.12954298
-0.12734175
-0.12495706
-0.12238896
-0.11945398
-0.11633557
-0.11340059
-0.11064904
-0.10734719
-0.10367847
-0.100009754
-0.096157596
-0.092121996
-0.08771953
-0.0835005
-0.0789146
-0.07432869
-0.06992622
-0.06570719
-0.061304726
-0.05653539
-0.051215738
-0.045712654
-0.040209573
-0.03507336
-0.030120581
-0.024800934
-0.019114412
-0.013427893
-0.007741372
-0.0022382878
0.003631669
0.010051934
0.016472198
0.023626208
0.0296796
0.034265503
0.038851406
0.04472136
0.05169194
0.058479074
0.06398217
0.06893494
0.07407115
0.07994111
0.08581106
0.09186446
0.097734414
0.10360438
0.10892402
0.11406024
0.11937988
0.1256167
0.13240384
0.13845724
0.14304313
0.1474456
0.15258181
0.1580849
0.16303767
0.16780701
0.17294322
0.17807944
0.18284878
0.18743469
0.19220401
0.19734024
0.20229301
0.20706235
0.21146482
0.21550041
0.21971944
0.22412191
0.2281575
0.2316428
0.23494464
0.2382465
0.2417318
0.24521707
0.24851893
0.25182077
0.2543889
0.25732386
0.26080915
0.26447788
0.26741284
0.26998097
0.2730994
0.27603436
0.27860245
0.28098714
0.28355524
0.2859399
0.28814113
0.2905258
0.2930939
0.29566202
0.29786327
0.29951417
0.30098167
0.3026326
0.3046504
0.30648476
0.30831912
0.31015345
0.3118044
0.3132719
0.31492284
0.31602344
0.31712404
0.3184081
0.3204259
0.32207683
0.3228106
0.322994
0.32409462
0.32647932
0.3290474
0.33033147
0.3305149
0.330148
0.33088174
0.33253267
0.33381674
0.33344984
0.33289957
0.3336333
0.3351008
0.33638483
0.33730206
0.33748546
0.33730206
0.3371186
0.33730206
0.3376689
0.33748546
0.33675173
0.3356511
0.3347339
0.33436707
0.3347339
0.3356511
0.3371186
0.3385861
0.3391364
0.3391364
0.33987015
0.3406039
0.3406039
0.34042042
0.34005356
0.3387695
0.33693516
0.3351008
0.3336333
0.33271614
0.3321658
0.33179894
0.33106518
0.32978114
0.32868052
0.32794678
0.32666275
0.32464492
0.32317743
0.32262716
0.3224437
0.32170993
0.32079276
0.3198756
0.31895843
0.31822467
0.31749094
0.31620687
0.31455594
0.31308845
0.31253815
0.31217128
0.31143752
0.31015345
0.30905285
0.30831912
0.30758536
0.3066682
0.3055676
0.3046504
0.3037332
0.30299947
0.3022657
0.30134854
0.30006447
0.298597
0.29749638
0.29694605
0.29694605
0.2971295
0.2971295
0.2971295
0.29694605
0.29694605
0.29639578
0.2954786
0.29474485
0.2945614
0.2945614
0.29474485
0.29492828
0.29529515
0.29602888
0.2965792
0.2971295
0.29694605
0.2965792
0.2965792
0.2976798
0.2991473
0.29988104
0.30024794
0.3011651
0.3026326
0.30391663
0.3046504
0.3052007
0.30611786
0.30795226
0.31015345
0.31198785
0.31272158
0.31345534
0.31492284
0.31712404
0.31950873
0.32115966
0.32207683
0.32262716
0.32336086
0.32501182
0.32739648
0.32978114
0.3316155
0.33289957
0.33381674
0.33546767
0.3376689
0.34005356
0.34243825
0.3448229
0.34665728
0.34812474
0.3497757
0.35142663
0.35289413
0.35436156
0.35619596
0.3583972
0.36078188
0.3629831
0.3651843
0.36756897
0.3695868
0.3712377
0.37252176
0.37398925
0.37637395
0.37967578
0.3829776
0.3853623
0.3868298
0.38811386
0.3899482
0.39233285
0.3950844
0.39746907
0.3994869
0.40113783
0.40242186
0.40425622
0.4066409
0.40902558
0.41104335
0.4126943
0.41452864
0.4169133
0.41966486
0.42204955
0.42406732
0.42626855
0.4286532
0.43085447
0.4330557
0.43470663
0.4359907
0.43764162
0.4396594
0.44204405
0.4442453
0.4462631
0.44828087
0.4502987
0.4523165
0.45396742
0.45506802
0.45635208
0.458003
0.45965394
0.46130484
0.46277234
0.4646067
0.4666245
0.46845886
0.47029325
0.4715773
0.47249448
0.47322822
0.47396198
0.47542945
0.47744724
0.47964847
0.4807491
0.4809325
0.48148283
0.48258346
0.4842344
0.485335
0.4857019
0.48588532
0.4868025
0.4879031
0.48845342
0.48882028
0.48900372
0.48937058
0.49010432
0.49102154
0.4919387
0.49322274
0.49469024
0.49615774
0.49725837
0.49762523
0.49689147
0.49579087
0.49524054
0.4956074
0.4959743
0.4959743
0.49542397
0.49524054
0.49524054
0.49487367
0.4945068
0.49432337
0.49432337
0.4945068
0.4945068
0.4945068
0.49395648
0.4930393
0.49230558
0.4915718
0.49102154
0.4904712
0.49010432
0.48992088
0.48992088
0.48973748
0.48918715
0.48826998
0.4873528
0.48698592
0.48661906
0.48588532
0.48551843
0.48643562
0.48771966
0.4868025
0.48405096
0.4812994
0.47909817
0.47708037
0.475246
0.47304475
0.47010982
0.46534044
0.45928708
0.4548846
0.45726928
0.4669914
0.4783644
0.48441783
0.48331723
0.4787313
0.47634664
0.4772638
0.47909817
0.47909817
0.47708037
0.47396198
0.4715773
0.47010982
0.46937606
0.46827543
0.4669914
0.4660742
0.4649736
0.46332267
0.46148828
0.46020424
0.45928708
0.45855334
0.45781958
0.4569024
0.45635208
0.45598522
0.45506802
0.453784
0.45213303
0.45103243
0.4506656
0.45011526
0.44901463
0.44791403
0.44699684
0.44607967
0.44497904
0.4433281
0.44167718
0.44002628
0.4385588
0.43764162
0.43690786
0.4374582
0.43929252
0.44167718
0.44259438
0.44167718
0.43892565
0.4359907
0.43287227
0.43030414
0.42883664
0.42828637
0.4270023
0.42480105
0.42259982
0.42113233
0.42058206
0.42021516
0.419298
0.41874766
0.41819736
0.4178305
0.41728017
0.416363
0.41544583
0.4141618
0.4126943
0.41159368
0.41104335
0.41030964
0.40920898
0.40847525
0.40755808
0.4066409
0.40535682
0.40425622
0.40297216
0.4016881
0.40077093
0.40040407
0.40003717
0.3994869
0.39893657
0.39838627
0.39746907
0.39673534
0.39636847
0.39600158
0.39581817
0.39545128
0.39490098
0.39435068
0.39490098
0.39691877
0.3994869
0.40095437
0.40077093
0.39930344
0.39691877
0.3950844
0.39416724
0.39380035
0.3930666
0.39159912
0.3899482
0.38939792
0.38939792
0.38903102
0.3884807
0.38829726
0.3884807
0.38866416
0.3888476
0.38866416
0.38793042
0.3873801
0.3870132
0.38719666
0.38719666
0.38646293
0.3859126
0.38572916
0.38609603
0.3870132
0.38774696
0.38811386
0.38811386
0.38811386
0.38866416
0.38939792
0.3903151
0.3914157
0.39178258
0.39178258
0.39196602
0.39269975
0.39380035
0.3945341
0.3945341
0.3945341
0.3950844
0.39581817
0.39673534
0.39783594
0.39893657
0.3994869
0.40003717
0.40077093
0.4016881
0.40297216
0.40499
0.40719122
0.40902558
0.41012618
0.4108599
0.41159368
0.41287774
0.41471207
0.416363
0.41764706
0.419298
0.4209489
0.4224164
0.42370045
0.42516795
0.4270023
0.4286532
0.4304876
0.43232197
0.43378946
0.43489006
0.43654096
0.4385588
0.44020972
0.44167718
0.4433281
0.44552937
0.4477306
0.44901463
0.44974837
0.45103243
0.45360053
0.45671895
0.45928708
0.4605711
0.46130484
0.46332267
0.4666245
0.4691926
0.4706601
0.4721276
0.47432882
0.4768969
0.47964847
0.48221657
0.4842344
0.48588532
0.4873528
0.48918715
0.4919387
0.49469024
0.49725837
0.49982643
0.5022111
0.50459576
0.5069805
0.5088148
0.51028234
0.5117498
0.5137676
0.5165191
0.5196376
0.52202225
0.5236732
0.52532405
0.5278922
0.5313775
0.5348628
0.5374309
0.53981555
0.54201674
0.54440147
0.54660267
0.54880387
0.55155545
0.55467385
0.55779225
0.56072724
0.56329536
0.56604695
0.5689818
0.57154995
0.5737513
0.5755856
0.57815367
0.581639
0.58512425
0.5882427
0.59099424
0.5944795
0.5981482
0.6012666
0.60365134
0.60585254
0.6080538
0.61043847
0.6122728
0.61465746
0.6183262
0.6223618
0.62566364
0.62786484
0.63006616
0.63226736
0.6350189
0.6379539
0.64088887
0.64345694
0.6454748
0.647676
0.6502441
0.6531791
0.6559306
0.6584987
0.6614337
0.6652858
0.6689546
0.67152274
0.67317367
0.67537487
0.6788601
0.6823454
0.6850969
0.6878485
0.6909669
0.69426876
0.6970203
0.6997719
0.7021565
0.7049081
0.70784307
0.71096146
0.7135296
0.7151805
0.716648
0.7184824
0.72196764
0.72581977
0.7285713
0.7304057
0.7322401
0.73480815
0.7375597
0.74049467
0.74287933
0.7445303
0.7458143
0.7470984
0.7487493
0.7507671
0.7531518
0.75553644
0.7577377
0.75938857
0.7610395
0.76324075
0.765442
0.76745975
0.7694776
0.7716788
0.7740635
0.77644813
0.77864945
0.78085065
0.782685
0.78396904
0.78488624
0.78617024
0.78800464
0.79002243
0.7911231
0.79222363
0.79387456
0.7962593
0.7988274
0.8008452
0.8024961
0.80378014
0.80543107
0.80744886
0.80965006
0.81148446
0.8127686
0.8136857
0.81441945
0.8151532
0.815887
0.8168041
0.8180882
0.81955564
0.82102317
0.82249063
0.82359123
0.8245084
0.8254256
0.8267096
0.82817715
0.829828
0.831479
0.832763
0.8334968
0.83441395
0.8355146
0.8366152
0.83716553
0.83771586
0.838633
0.8395502
0.84046733
0.8410177
0.841568
0.8423018
0.8432189
0.8441361
0.84505326
0.84597045
0.8463373
0.8465208
0.8468876
0.84817165
0.8496392
0.8501895
0.85000604
0.85000604
0.8507398
0.8514735
0.85110664
0.85037297
0.8501895
0.8507398
0.85165703
0.8523907
0.85312444
0.85349137
0.85367477
0.85367477
0.85385823
0.85385823
0.85367477
0.8533079
0.8533079
0.85367477
0.85404164
0.8533079
0.85165703
0.85037297
0.8501895
0.8501895
0.8498226
0.8490889
0.8485386
0.84798825
0.8476214
0.847438
0.84780484
0.84817165
0.8483551
0.8483551
0.84798825
0.84780484
0.84780484
0.84780484
0.84780484
0.84817165
0.84817165
0.84780484
0.8472545
0.8468876
0.8465208
0.8463373
0.8461539
0.84597045
0.84578705
0.84578705
0.84578705
0.84578705
0.8456036
0.8456036
0.8454202
0.84486985
0.8439527
0.84285206
0.84211826
0.8417514
0.8410177
0.83973366
0.8384496
0.83716553
0.835698
0.8340471
0.8325796
0.83129555
0.829828
0.82817715
0.82615936
0.82414156
0.8221237
0.82010597
0.8182716
0.8160704
0.81350225
0.81130105
0.810017
0.80946666
0.80836606
0.80653167
0.804147
0.80267954
0.80176234
0.801212
0.801212
0.801212
0.8002948
0.79754335
0.79369116
0.789839
0.7865372
0.78378564
0.78103405
0.7782825
0.77571446
0.77277946
0.7692942
0.7661757
0.76415795
0.76324075
0.7617733
0.7588383
0.7557199
0.7531518
0.75150084
0.7504002
0.7489327
0.7467315
0.7445303
0.74269587
0.74086154
0.7390272
0.7366425
0.7344413
0.73260695
0.7313229
0.7294885
0.7271038
0.72490263
0.72288483
0.72105044
0.7193995
0.7171983
0.7148136
0.7127958
0.71096146
0.7091271
0.7067424
0.7038074
0.700689
0.6984878
0.69738716
0.6966535
0.69500256
0.69261783
0.6915172
0.69225097
0.6939019
0.69426876
0.69225097
0.6878485
0.682162
0.6772092
0.67390734
0.67152274
0.6693214
0.6665699
0.6640018
0.6612503
0.65794843
0.6544632
0.65189505
0.65006065
0.64804286
0.6458416
0.64382386
0.6416226
0.63923794
0.6366698
0.6348355
0.6328177
0.63079983
0.6287821
0.6263974
0.62364584
0.6208943
0.6183262
0.616125
0.61447406
0.6130066
0.61153907
0.60970473
0.6076869
0.6053023
0.60310096
0.60089976
0.59869856
0.59631383
0.5942961
0.5924617
0.59081084
0.5886095
0.5865918
0.584574
0.5825561
0.5803549
0.5785206
0.57668614
0.5746684
0.5726506
0.57118315
0.5700825
0.56916535
0.5680647
0.5675144
0.5675144
0.5667806
0.5649463
0.5629285
0.56146103
0.5599935
0.55852604
0.5563248
0.55357325
0.5510051
0.5491708
0.5478867
0.54696953
0.54568547
0.54385114
0.5416499
0.5394486
0.5374309
0.5355965
0.5344959
0.5343124
0.5343124
0.53376216
0.5324781
0.53119403
0.53009343
0.52972656
0.5295431
0.52917624
0.5286259
0.5273419
0.52605784
0.52532405
0.52495724
0.5245903
0.5236732
0.522756
0.52220565
0.5216553
0.52110505
0.52018785
0.51927066
0.5187204
0.5185369
0.5185369
0.51817006
0.5178032
0.5172529
0.5165191
0.515602
0.5148682
0.5146848
0.5146848
0.51395106
0.512667
0.51156634
0.5111995
0.51156634
0.51193327
0.5123001
0.51248354
0.51303387
0.51358414
0.51395106
0.51395106
0.5137676
0.5137676
0.51413447
0.51450133
0.5146848
0.5148682
0.51505166
0.51505166
0.5148682
0.5148682
0.51505166
0.515602
0.51615226
0.5165191
0.516886
0.5174363
0.5183535
0.51908726
0.5194541
0.5194541
0.5200044
0.5203713
0.5203713
0.52018785
0.5203713
0.5214719
0.5229394
0.52404004
0.52404004
0.5238566
0.52422345
0.52532405
0.5264247
0.526975
0.526975
0.5264247
0.52605784
0.52624124
0.5264247
0.5266081
0.5264247
0.52624124
0.5267916
0.5275253
0.52770877
0.52770877
0.5278922
0.5286259
0.5295431
0.5306437
0.5313775
0.53192776
0.53229463
0.5324781
0.53266156
0.53266156
0.53266156
0.53266156
0.53302836
0.5333953
0.5333953
0.53357875
0.534129
0.5346793
0.5348628
0.5350462
0.5352296
0.5352296
0.5350462
0.5348628
0.5348628
0.5343124
0.53394556
0.534129
0.5346793
0.5348628
0.5344959
0.5343124
0.5348628
0.53577995
0.5365137
0.53688055
0.5374309
0.5379812
0.5383481
0.53908175
0.53981555
0.53963214
0.53871495
0.5376143
0.5365137
0.5355965
0.5346793
0.53394556
0.53376216
0.5332118
0.5321112
0.5306437
0.52990997
0.5302769
0.5306437
0.5310106
0.5310106
0.53119403
0.53192776
0.5324781
0.5324781
0.53229463
0.53192776
0.5315609
0.5315609
0.5315609
0.5313775
0.53082716
0.5306437
0.5306437
0.5304603
0.53009343
0.52972656
0.52935964
0.52917624
0.52917624
0.52917624
0.52880937
0.5284425
0.52807564
0.52770877
0.5273419
0.5273419
0.5273419
0.526975
0.52605784
0.52514064
0.52495724
0.52532405
0.52532405
0.5244069
0.5233063
0.5229394
0.5233063
0.5233063
0.5225725
0.5216553
0.52128845
0.52128845
0.52128845
0.52110505
0.5203713
0.5194541
0.5187204
0.5183535
0.51817006
0.51817006
0.51798666
0.5174363
0.5167026
0.515602
0.51505166
0.51505166
0.5146848
0.51358414
0.51248354
0.51193327
0.5117498
0.51156634
0.5110161
0.51046574
0.509732
0.5089983
0.5086314
0.50844795
0.50844795
0.5082645
0.5080811
0.50753075
0.5071639
0.5066136
0.5058798
0.5056964
0.5056964
0.505513
0.5047792
0.50422895
0.5038621
0.5040455
0.50422895
0.5038621
0.5029449
0.5020277
0.50147736
0.5011105
0.5009271
0.5009271
0.5007436
0.50037676
0.49982643
0.49945956
0.49927616
0.49854243
0.4974418
0.49689147
0.49670804
0.49689147
0.49670804
0.49615774
0.49542397
0.49487367
0.49432337
0.4941399
0.49395648
0.49358964
0.49267244
0.49175525
0.49083808
0.49065465
0.49065465
0.4904712
0.48955405
0.48882028
0.48808655
0.4873528
0.48698592
0.48698592
0.4873528
0.4868025
0.48606873
0.485335
0.48478466
0.48405096
0.4827669
0.48148283
0.48056567
0.48001534
0.47964847
0.47909817
0.4787313
0.478181
0.47744724
0.47597975
0.47469568
0.4741454
0.47396198
0.47304475
0.47194415
0.47084352
0.47010982
0.4695595
0.46864232
0.46772516
0.46680793
0.46625766
0.46534044
0.4640564
0.4625889
0.46148828
0.46075457
0.45983738
0.45855334
0.45745268
0.4569024
0.45653552
0.45635208
0.45525146
0.453784
0.45249993
0.45158276
0.4506656
0.44956493
0.44828087
0.44718027
0.44607967
0.4447956
0.4433281
0.44149378
0.44002628
0.43892565
0.43800846
0.4370913
0.43635756
0.43580723
0.43489006
0.43360603
0.43213853
0.4310379
0.4304876
0.4295704
0.42773604
0.4260851
0.42516795
0.42425075
0.42296672
0.42149922
0.42021516
0.4194814
0.41874766
0.41746363
0.41562924
0.41397834
0.4126943
0.41196054
0.41104335
0.4097593
0.40829182
0.40700775
0.40590715
0.4051734
0.40407276
0.4026053
0.40113783
0.40022063
0.3994869
0.39820284
0.39600158
0.39435068
0.3936169
0.3930666
0.39214942
0.39104882
0.3903151
0.38976476
0.3888476
0.3868298
0.38462853
0.38316107
0.38224387
0.38095984
0.37949234
0.3783917
0.37747455
0.37637395
0.37490645
0.37325552
0.37178802
0.37050396
0.36940336
0.3686696
0.3681193
0.36738554
0.36591807
0.36445057
0.36334997
0.36224934
0.36114872
0.35986468
0.3583972
0.3569297
0.35582906
0.35436156
0.35307753
0.35216036
0.35142663
0.3505094
0.34904194
0.34757447
0.34665728
0.34574008
0.34463948
0.34353888
0.34317198
0.34317198
0.34280512
0.34207138
0.34078732
0.3391364
0.3376689
0.33693516
0.33638483
0.33601797
0.3351008
0.33400017
0.3321658
0.33069834
0.32996458
0.32978114
0.32923084
0.32794678
0.32629585
0.32464492
0.3239112
0.32354432
0.32354432
0.32336086
0.32262716
0.32152653
0.3204259
0.31950873
0.31859154
0.3173075
0.31602344
0.31492284
0.31418908
0.31363878
0.3132719
0.312905
0.31198785
0.31088722
0.3092363
0.3077688
0.30685163
0.30648476
0.30630133
0.30593446
0.30501726
0.30391663
0.3026326
0.3011651
0.29988104
0.2991473
0.29841354
0.2971295
0.2965792
0.2965792
0.29566202
0.29272705
0.28997552
0.28960863
0.291443
0.29327735
0.29419455
0.29382765
0.29254362
0.2905258
0.28850803
0.28722396
0.28667364
0.28575647
0.28428897
0.28282148
0.28172088
0.28172088
0.28172088
0.28153744
0.2804368
0.27860245
0.27695155
0.2756675
0.27493373
0.2747503
0.27438343
0.27364966
0.27236563
0.27108157
0.27071473
0.2701644
0.26888034
0.2672294
0.26594537
0.26539505
0.26521164
0.2646613
0.26429445
0.264111
0.26374415
0.26246008
0.2609926
0.26025885
0.25970855
0.25915822
0.25824106
0.256957
0.25567293
0.2549392
0.25402203
0.25310484
0.25255454
0.2523711
0.25218767
0.25108704
0.2499864
0.2488858
0.24796861
0.24723487
0.24668455
0.24595082
0.24521707
0.24411646
0.24246553
0.24118146
0.24008085
0.23989742
0.23989742
0.239714
0.23898025
0.23787962
0.236779
0.23586184
0.23549496
0.23549496
0.23494464
0.23402746
0.2331103
0.2321931
0.23127593
0.23035873
0.22980843
0.22944155
0.22852439
0.22705689
0.22613971
0.22595628
0.22613971
0.22595628
0.22540598
0.22485565
0.22467223
0.22412191
0.22320473
0.22247098
0.22192068
0.22118694
0.22045319
0.21990287
0.21971944
0.21953602
0.21916914
0.21880227
0.21861883
0.21843539
0.21788508
0.21715133
0.21660103
0.21623416
0.21586728
0.21513353
0.21384948
0.21293232
0.212382
0.212382
0.21219857
0.21164826
0.21091451
0.21054763
0.21073107
0.21091451
0.21018076
0.20908016
0.20816296
0.2077961
0.20761266
0.20742922
0.20724578
0.20687892
0.20651205
0.20669547
0.20687892
0.20687892
0.20651205
0.2057783
0.20504455
0.20467767
0.20412737
0.20339362
0.20284332
0.20284332
0.20339362
0.20357706
0.20357706
0.20302676
0.20265988
0.20265988
0.20265988
0.20265988
0.20229301
0.20229301
0.20229301
0.20192614
0.20137583
0.20082551
0.2006421
0.20082551
0.20100896
0.20082551
0.2006421
0.2006421
0.20082551
0.2006421
0.20009176
0.19954146
0.1997249
0.20045865
0.2006421
0.20027521
0.19954146
0.19880772
0.19899116
0.1997249
0.2006421
0.20045865
0.19935803
0.19807397
0.19752367
0.19789055
0.19844085
0.19825742
0.19789055
0.19789055
0.1977071
0.1977071
0.1977071
0.1977071
0.19752367
0.1977071
0.19807397
0.19825742
0.19807397
0.19789055
0.1977071
0.19752367
0.1971568
0.19678992
0.19642305
0.1962396
0.19642305
0.19660649
0.19660649
0.19660649
0.19697335
0.19752367
0.19807397
0.19825742
0.19807397
0.19789055
0.1977071
0.19807397
0.1986243
0.19880772
0.19899116
0.1991746
0.19954146
0.19954146
0.1991746
0.19880772
0.19899116
0.1991746
0.19899116
0.19880772
0.19844085
0.1986243
0.1991746
0.1997249
0.1997249
0.1997249
0.20009176
0.20082551
0.20082551
0.20045865
0.19990835
0.1997249
0.20027521
0.20100896
0.20155926
0.20155926
0.20137583
0.20137583
0.20192614
0.20265988
0.20265988
0.20247646
0.20210958
0.20210958
0.20229301
0.20284332
0.20321019
0.20339362
0.20339362
0.20321019
0.20302676
0.20302676
0.20321019
0.20357706
0.20394392
0.2043108
0.2043108
0.2043108
0.20394392
0.20412737
0.20449425
0.20486112
0.20486112
0.20449425
0.20412737
0.20394392
0.2043108
0.20467767
0.20504455
0.20504455
0.20467767
0.2043108
0.20449425
0.20467767
0.20486112
0.20504455
0.20541142
0.20541142
0.205228
0.20504455
0.20504455
0.20467767
0.2043108
0.2043108
0.20504455
0.2057783
0.2057783
0.20559487
0.205228
0.20541142
0.20559487
0.2057783
0.2057783
0.20559487
0.20541142
0.20541142
0.20559487
0.2057783
0.2057783
0.2057783
0.20541142
0.20486112
0.20449425
0.20486112
0.20559487
0.20559487
0.20504455
0.20467767
0.20504455
0.205228
0.20541142
0.205228
0.20541142
0.20559487
0.205228
0.20449425
0.2037605
0.2037605
0.20412737
0.20467767
0.20504455
0.205228
0.205228
0.20504455
0.20504455
0.205228
0.20559487
0.20559487
0.205228
0.20467767
0.20449425
0.20449425
0.20467767
0.20486112
0.20467767
0.20486112
0.20541142
0.2057783
0.2057783
0.20504455
0.20394392
0.20339362
0.20321019
0.20339362
0.20339362
0.20357706
0.2037605
0.2043108
0.20449425
0.20412737
0.2037605
0.2037605
0.20394392
0.2043108
0.20449425
0.20467767
0.20486112
0.20486112
0.20486112
0.20486112
0.20467767
0.20467767
0.20467767
0.20486112
0.20504455
0.20559487
0.20614517
0.20687892
0.20706235
0.20706235
0.20669547
0.20651205
0.20651205
0.20651205
0.20669547
0.20706235
0.20742922
0.20761266
0.2077961
0.2077961
0.20797953
0.20852983
0.20908016
0.20944703
0.20944703
0.20981388
0.21036421
0.21054763
0.21091451
0.21128137
0.21146482
0.21164826
0.21183169
0.21201512
0.21201512
0.21256544
0.21311574
0.21366605
0.21403292
0.21439978
0.21495011
0.21531698
0.21531698
0.21476667
0.21476667
0.21531698
0.21641758
0.21715133
0.21751821
0.21733478
0.21696791
0.21715133
0.21806853
0.21916914
0.21990287
0.22008632
0.22026974
0.22045319
0.22082007
0.22137037
0.2215538
0.22137037
0.22137037
0.22173724
0.22228755
0.22265443
0.22265443
0.22283785
0.22320473
0.22375503
0.22430535
0.22448878
0.22467223
0.22522253
0.22595628
0.22705689
0.2281575
0.22852439
0.22870782
0.22925813
0.23035873
0.23127593
0.23145935
0.23200966
0.23274341
0.23329371
0.23329371
0.23329371
0.23347715
0.2342109
0.23494464
0.23531151
0.23549496
0.23567839
0.2362287
0.23714589
0.23806305
0.2382465
0.2382465
0.23842993
0.23916367
0.24008085
0.2408146
0.24118146
0.24154834
0.24246553
0.24319926
0.243933
0.24466676
0.24576737
0.24668455
0.246868
0.246868
0.2474183
0.24815206
0.2488858
0.24961953
0.25035328
0.2509036
0.2514539
0.25200424
0.2523711
0.2529214
0.25365514
0.2543889
0.25530607
0.25603983
0.25659013
0.25714043
0.2578742
0.25860792
0.2589748
0.25970855
0.26080915
0.26190978
0.26282695
0.26319385
0.26319385
0.26337725
0.26429445
0.2655785
0.26631224
0.26649567
0.26686257
0.2672294
0.26796317
0.26888034
0.26998097
0.27089813
0.27199876
0.27291596
0.27383313
0.2742
0.2745669
0.27511716
0.2756675
0.2762178
0.2767681
0.2773184
0.27786872
0.27896932
0.28025338
0.28098714
0.28135398
0.28153744
0.28172088
0.28208774
0.28263804
0.28318837
0.28410554
0.28520614
0.2859399
0.2864902
0.28685707
0.28759083
0.28832456
0.2888749
0.28924176
0.28997552
0.2905258
0.29070923
0.2903424
0.2905258
0.29162645
0.2929105
0.29364422
0.29382765
0.29401112
0.29437795
0.29511172
0.29621235
0.29676265
0.2965792
0.29676265
0.29731295
0.2982301
0.29878044
0.2991473
0.2996976
0.3006148
0.3011651
0.30134854
0.3011651
0.3011651
0.30134854
0.30134854
0.30153197
0.3022657
0.30336636
0.30446696
0.3046504
0.3046504
0.3046504
0.3046504
0.30446696
0.30428353
0.3046504
0.30575103
0.30648476
0.3066682
0.30648476
0.30648476
0.30648476
0.3066682
0.3070351
0.30685163
0.30648476
0.30648476
0.30721852
0.30795226
0.30850255
0.30850255
0.30850255
0.3081357
0.30831912
0.308686
0.30905285
0.30905285
0.3092363
0.30978662
0.31033692
0.31033692
0.31033692
0.31033692
0.31052035
0.31033692
0.31015345
0.31033692
0.31070378
0.31088722
0.31088722
0.31143752
0.31198785
0.3123547
0.31198785
0.31125408
0.31052035
0.31033692
0.31033692
0.31052035
0.31033692
0.30997002
0.30997002
0.31015345
0.31052035
0.31088722
0.31107068
0.31070378
0.31015345
0.30997002
0.30997002
0.30978662
0.30960318
0.30960318
0.30978662
0.30978662
0.30978662
0.30978662
0.30960318
0.30960318
0.30941975
0.3092363
0.30850255
0.3077688
0.30740193
0.3077688
0.3081357
0.3081357
0.30758536
0.30740193
0.3077688
0.3081357
0.3077688
0.30685163
0.30611786
0.3055676
0.30575103
0.30611786
0.30648476
0.30630133
0.30575103
0.3052007
0.3052007
0.30538413
0.30575103
0.30575103
0.30538413
0.3052007
0.30501726
0.30483383
0.30428353
0.3037332
0.3037332
0.30391663
0.3037332
0.30281603
0.30208227
0.3022657
0.30281603
0.30299947
0.30281603
0.30244917
0.3022657
0.30208227
0.30208227
0.30171543
0.30134854
0.30134854
0.3011651
0.3006148
0.30006447
0.29988104
0.30024794
0.3006148
0.30043137
0.29988104
0.2996976
0.29988104
0.30006447
0.29988104
0.29933077
0.29896387
0.29896387
0.29933077
0.29933077
0.2991473
0.29878044
0.298597
0.298597
0.298597
0.29878044
0.29841354
0.29786327
0.2976798
0.29749638
0.29731295
0.2971295
0.29694605
0.2965792
0.29694605
0.29731295
0.29749638
0.29694605
0.29621235
0.29602888
0.29621235
0.29639578
0.29602888
0.29566202
0.2954786
0.2954786
0.2954786
0.29566202
0.29584545
0.29602888
0.29602888
0.29529515
0.2945614
0.29437795
0.29437795
0.29437795
0.29437795
0.2945614
0.29492828
0.29511172
0.29492828
0.2945614
0.29437795
0.29401112
0.29382765
0.29364422
0.29364422
0.29364422
0.29364422
0.2934608
0.29364422
0.29401112
0.29419455
0.29419455
0.29364422
0.2934608
0.29401112
0.29474485
0.29492828
0.29437795
0.29419455
0.29474485
0.29511172
0.29492828
0.29419455
0.29382765
0.29401112
0.29437795
0.2945614
0.29437795
0.29419455
0.29437795
0.29474485
0.29492828
0.2945614
0.29382765
0.29364422
0.29419455
0.29511172
0.29511172
0.29419455
0.29327735
0.2934608
0.2945614
0.29529515
0.29529515
0.29511172
0.29511172
0.29529515
0.2954786
0.29566202
0.29566202
0.29621235
0.2965792
0.29621235
0.29566202
0.29529515
0.2954786
0.29566202
0.29584545
0.29621235
0.29602888
0.2954786
0.29492828
0.29492828
0.29529515
0.2954786
0.2954786
0.2954786
0.29529515
0.29529515
0.2954786
0.2954786
0.29511172
0.29492828
0.29511172
0.29566202
0.29602888
0.29584545
0.29529515
0.29511172
0.29511172
0.29492828
0.2945614
0.29437795
0.29437795
0.2945614
0.2945614
0.29437795
0.29419455
0.29419455
0.29419455
0.29364422
0.2934608
0.29364422
0.29401112
0.29419455
0.29382765
0.2929105
0.29254362
0.29272705
0.2930939
0.2929105
0.2923602
0.29180986
0.291443
0.29125956
0.29107612
0.29107612
0.29070923
0.2903424
0.2903424
0.2905258
0.2903424
0.28960863
0.2888749
0.28850803
0.28869146
0.2888749
0.2888749
0.28832456
0.28777426
0.28759083
0.28759083
0.28777426
0.28777426
0.2874074
0.28704053
0.2863068
0.28557304
0.28502274
0.28465587
0.2844724
0.2839221
0.28355524
0.2833718
0.28318837
0.28300494
0.28282148
0.28245464
0.28172088
0.28098714
0.28025338
0.27988654
0.27970308
0.2793362
0.27915278
0.27896932
0.27860245
0.27823558
0.27750182
0.2767681
0.2762178
0.2762178
0.27658466
0.27640122
0.27585092
0.27530062
0.27493373
0.27438343
0.27364966
0.2730994
0.27254906
0.2721822
0.27144846
0.27034783
0.26961407
0.26943067
0.26924723
0.26851347
0.26796317
0.26777974
0.26741284
0.26667914
0.2655785
0.26502818
0.26447788
0.26356068
0.26264352
0.26209322
0.26209322
0.26209322
0.26209322
0.26172635
0.2615429
0.26135945
0.2609926
0.2600754
0.25879136
0.2578742
0.25732386
0.2575073
0.2580576
0.2578742
0.256957
0.2554895
0.2543889
0.25402203
0.25365514
0.25310484
0.25218767
0.25127047
0.25072017
0.25072017
0.25053674
0.24980296
0.2488858
0.24815206
0.24778517
0.24705142
0.24668455
0.24650112
0.24631767
0.24595082
0.24521707
0.24429989
0.243933
0.24356614
0.2433827
0.24264896
0.24154834
0.2408146
0.24044773
0.2402643
0.23989742
0.23916367
0.23842993
0.23787962
0.23751275
0.23696244
0.236779
0.23641214
0.2362287
0.23586184
0.23512809
0.23402746
0.2331103
0.23255998
0.23237655
0.23200966
0.2316428
0.23090905
0.22999188
0.22925813
0.22889125
0.22907469
0.22889125
0.2281575
0.22760719
0.22724032
0.22687344
0.22669002
0.22632314
0.22595628
0.2255894
0.2250391
0.22412191
0.22338817
0.22283785
0.22265443
0.22265443
0.22228755
0.2215538
0.22118694
0.22118694
0.22082007
0.22008632
0.21916914
0.21898569
0.21898569
0.21898569
0.21843539
0.21770164
0.21751821
0.21770164
0.21733478
0.21641758
0.21568385
0.21550041
0.21550041
0.21495011
0.21421637
0.21384948
0.21403292
0.21403292
0.21384948
0.21348262
0.21293232
0.21219857
0.21164826
0.21128137
0.21128137
0.21091451
0.21036421
0.20981388
0.20981388
0.20981388
0.20963046
0.20926358
0.20908016
0.20871328
0.20816296
0.20742922
0.20687892
0.20669547
0.20706235
0.20706235
0.20687892
0.20651205
0.2057783
0.20541142
0.205228
0.20541142
0.2057783
0.20559487
0.20486112
0.2043108
0.20412737
0.20394392
0.20357706
0.20321019
0.20284332
0.20284332
0.20265988
0.20210958
0.20155926
0.20100896
0.20100896
0.20155926
0.20155926
0.20100896
0.20009176
0.1997249
0.19990835
0.19990835
0.19954146
0.1991746
0.1991746
0.19935803
0.19935803
0.19899116
0.1986243
0.19844085
0.19825742
0.19844085
0.19844085
0.19825742
0.19807397
0.19825742
0.19789055
0.1971568
0.19660649
0.19660649
0.19678992
0.19678992
0.19642305
0.1956893
0.19495556
0.19477214
0.19477214
0.195139
0.1956893
0.1956893
0.195139
0.19440526
0.19403839
0.19422181
0.19422181
0.19403839
0.19385494
0.19403839
0.19403839
0.19367151
0.19348808
0.19348808
0.19348808
0.19330464
0.1931212
0.19275434
0.1925709
0.19220401
0.19128685
0.1911034
0.19128685
0.19128685
0.1911034
0.1911034
0.1911034
0.19091997
0.19036965
0.19036965
0.19073653
0.19091997
0.19073653
0.19018623
0.1896359
0.19000278
0.19036965
0.19018623
0.18981935
0.18981935
0.19000278
0.19000278
0.18981935
0.18945248
0.18890218
0.1885353
0.18835185
0.18835185
0.1885353
0.18835185
0.18835185
0.18835185
0.18835185
0.18816844
0.18780155
0.18725124
0.1870678
0.1876181
0.18816844
0.18835185
0.18816844
0.1876181
0.18725124
0.1870678
0.18688437
0.1870678
0.18725124
0.1870678
0.18688437
0.18651749
0.18688437
0.18743469
0.1876181
0.18725124
0.18688437
0.18670094
0.18688437
0.18688437
0.18633406
0.18578376
0.18596719
0.18651749
0.18670094
0.18615064
0.18578376
0.18560033
0.18578376
0.18596719
0.18596719
0.18596719
0.18596719
0.18615064
0.18615064
0.18560033
0.18468314
0.18431628
0.18468314
0.18523344
0.18541689
0.18523344
0.18505001
0.18468314
0.18431628
0.1839494
0.1839494
0.18468314
0.18560033
0.18578376
0.18505001
0.18413283
0.1839494
0.1839494
0.1839494
0.1839494
0.18431628
0.18413283
0.18376595
0.18358253
0.18358253
0.18358253
0.18339908
0.18339908
0.18358253
0.18376595
0.18358253
0.18321565
0.18303223
0.18284878
0.18303223
0.18321565
0.18321565
0.18284878
0.1824819
0.18229848
0.18284878
0.18321565
0.18339908
0.18321565
0.18303223
0.18266535
0.18229848
0.18229848
0.18266535
0.18303223
0.18266535
0.18229848
0.1819316
0.18211503
0.18229848
0.18266535
0.18266535
0.1824819
0.18266535
0.18284878
0.18303223
0.18266535
0.18229848
0.1819316
0.18211503
0.18229848
0.18229848
0.18211503
0.18229848
0.18303223
0.18376595
0.18413283
0.18413283
0.1839494
0.18376595
0.18376595
0.18376595
0.18358253
0.18339908
0.1839494
0.18413283
0.18376595
0.18339908
0.18376595
0.18468314
0.18541689
0.18560033
0.18523344
0.18560033
0.18615064
0.18633406
0.18596719
0.18541689
0.18505001
0.18541689
0.18596719
0.18651749
0.18651749
0.18615064
0.18596719
0.18633406
0.18725124
0.18816844
0.18871874
0.18871874
0.18816844
0.18780155
0.18816844
0.18890218
0.1890856
0.1885353
0.18798499
0.18816844
0.1890856
0.19000278
0.19018623
0.18981935
0.18926905
0.1896359
0.19018623
0.19073653
0.19073653
0.19073653
0.19091997
0.1911034
0.1911034
0.1911034
0.19128685
0.19165371
0.1920206
0.1925709
0.19275434
0.1925709
0.19238746
0.1925709
0.19275434
0.19330464
0.19348808
0.19367151
0.19367151
0.19385494
0.19422181
0.19422181
0.19440526
0.19477214
0.195139
0.195139
0.19495556
0.19477214
0.19458869
0.19477214
0.19477214
0.19495556
0.19532244
0.1956893
0.1956893
0.1956893
0.19605619
0.19660649
0.19642305
0.19605619
0.19587275
0.1956893
0.1956893
0.1956893
0.1962396
0.19660649
0.19660649
0.19642305
0.19642305
0.19660649
0.19678992
0.19697335
0.1971568
0.19734024
0.19752367
0.19734024
0.1971568
0.1971568
0.1971568
0.1971568
0.1971568
0.1971568
0.19734024
0.1971568
0.19660649
0.19605619
0.19605619
0.19660649
0.19697335
0.19697335
0.1962396
0.1956893
0.1956893
0.1962396
0.19660649
0.19678992
0.19660649
0.19605619
0.1956893
0.1956893
0.19605619
0.1962396
0.19605619
0.19532244
0.19458869
0.19385494
0.19403839
0.19458869
0.195139
0.19495556
0.19422181
0.19385494
0.19385494
0.19385494
0.19403839
0.19440526
0.19403839
0.19330464
0.19238746
0.19220401
0.1925709
0.19275434
0.19293776
0.19275434
0.19238746
0.1920206
0.19183715
0.19147028
0.19165371
0.19220401
0.1925709
0.19220401
0.19128685
0.1905531
0.19036965
0.1905531
0.1905531
0.19000278
0.18945248
0.18945248
0.19000278
0.19018623
0.19000278
0.18945248
0.18871874
0.18816844
0.18798499
0.18780155
0.18798499
0.18798499
0.18816844
0.18816844
0.18816844
0.1876181
0.18725124
0.18688437
0.18688437
0.18651749
0.18615064
0.18596719
0.18633406
0.18615064
0.18578376
0.18523344
0.18486658
0.18431628
0.1839494
0.18339908
0.18339908
0.18358253
0.1839494
0.18358253
0.18303223
0.1824819
0.1824819
0.1824819
0.18229848
0.18174817
0.18101442
0.18028067
0.17991379
0.18009724
0.18009724
0.18009724
0.17991379
0.17973037
0.17954694
0.17899662
0.177896
0.17697883
0.17697883
0.17752913
0.17771257
0.17716226
0.17661195
0.17624508
0.17569478
0.17496103
0.17459415
0.17459415
0.17422728
0.17349353
0.17275979
0.17239292
0.17220949
0.17202604
0.17184262
0.17147574
0.17092542
0.17000826
0.16909108
0.16835733
0.16799046
0.16780701
0.16780701
0.16725671
0.1667064
0.16615608
0.16578922
0.16542235
0.1646886
0.16395485
0.1632211
0.1626708
0.16230392
0.1621205
0.16175362
0.16046956
0.15918551
0.15881865
0.15900208
0.15918551
0.15863521
0.15735115
0.15643397
0.15570022
0.1555168
0.15514992
0.1545996
0.15386586
0.15313211
0.15239838
0.15184806
0.15184806
0.1514812
0.15038058
0.1494634
0.1489131
0.14836279
0.14762904
0.14689529
0.14616154
0.14542781
0.1448775
0.14451063
0.14414375
0.14322658
0.1423094
0.1413922
0.1408419
0.13992472
0.1393744
0.1388241
0.13827379
0.13772349
0.13698974
0.13643943
0.1357057
0.13497195
0.1342382
0.13332102
0.13277072
0.1322204
0.13148665
0.13093635
0.13056947
0.12983572
0.12836824
0.12745106
0.12690075
0.12635045
0.12543327
0.124699526
0.124149226
0.123782344
0.12286517
0.121581115
0.1204805
0.11993019
0.11956332
0.119013004
0.1184627
0.11754552
0.116811775
0.11626147
0.11552772
0.11461054
0.113693364
0.112959616
0.111858994
0.11094181
0.11039151
0.11002464
0.10929089
0.108190276
0.10672279
0.105622165
0.10507186
0.104888424
0.10415468
0.10287063
0.10140313
0.1006694
0.10048596
0.09993565
0.098651595
0.09736755
0.09700067
0.09718411
0.09718411
0.0966338
0.09553318
0.094615996
0.094065696
0.093882255
0.093148515
0.09223133
0.091497585
0.09094727
0.0900301
0.08892948
0.088195734
0.08782886
0.08727856
0.08636138
0.085077316
0.084343575
0.084343575
0.08397671
0.08305953
0.08159203
0.08085828
0.08030798
0.08012455
0.079757676
0.07920736
0.07865705
0.078106746
0.077373005
0.07663926
0.07608895
0.07553864
0.07498833
0.07407115
0.073337406
0.0727871
0.07223679
0.07150304
0.070769295
0.07003556
0.06966869
0.069301814
0.06893494
0.068568066
0.06783432
0.066917144
0.06599996
0.065266214
0.0641656
0.06343186
0.063064985
0.062881544
0.0621478
0.061047178
0.060496874
0.060313437
0.06013
0.059396256
0.058112204
0.057011586
0.056094408
0.055177223
0.054443482
0.054260045
0.054443482
0.054443482
0.053342864
0.05169194
0.050774757
0.050774757
0.05114163
0.050774757
0.049857575
0.04875696
0.04820665
0.048023216
0.048023216
0.04783978
0.046555724
0.045088235
0.043804184
0.04343731
0.043620747
0.04343731
0.042887006
0.042153258
0.041786384
0.04160295
0.04123608
0.040135458
0.039034843
0.038117662
0.03793423
0.038117662
0.03793423
0.037383918
0.03683361
0.036466736
0.036283303
0.03591643
0.03536612
0.03481581
0.033898633
0.03298145
0.032247707
0.03206427
0.032247707
0.032431144
0.032431144
0.032431144
0.032247707
0.031697396
0.031147089
0.030780219
0.030596782
0.029863037
0.028762419
0.028212111
0.028212111
0.028212111
0.028028678
0.027845241
0.027478367
0.026744623
0.026010878
0.025460571
0.025460571
0.025644008
0.025460571
0.025277134
0.025277134
0.0250937
0.024910264
0.024726827
0.02417652
0.023626208
0.023075901
0.023075901
0.023075901
0.023259338
0.023442771
0.023075901
0.022525594
0.02215872
0.02215872
0.021975283
0.021424975
0.021058101
0.02069123
0.020874668
0.021241538
0.021241538
0.02069123
0.02014092
0.01977405
0.01977405
0.019590613
0.019040305
0.018489994
0.01830656
0.018856868
0.019040305
0.01830656
0.017205942
0.016655635
0.016839072
0.017022505
0.016839072
0.016472198
0.016472198
0.016288765
0.01592189
0.015188145
0.01500471
0.015188145
0.0153715825
0.015188145
0.014821275
0.014454401
0.014087529
0.013904094
0.013904094
0.013904094
0.013720657
0.013537221
0.013353785
0.013353785
0.012986912
0.012436604
0.012069731
0.012069731
0.012069731
0.01170286
0.010969115
0.011152551
0.011152551
0.010969115
0.010602242
0.010235371
0.009868497
0.009685062
0.009501626
0.00931819
0.009134753
0.0089513175
0.008584444
0.0078507
0.0071169557
0.0073003927
0.0078507
0.008034137
0.0073003927
0.0061997753
0.0054660304
0.0056494665
0.0061997753
0.0061997753
0.0056494665
0.0052825944
0.0052825944
0.0052825944
0.0050991583
0.0049157217
0.0045488495
0.0043654134
0.0041819774
0.0039985413
0.0038151052
0.0039985413
0.0039985413
0.003631669
0.0028979243
0.002531052
0.002531052
0.0027144882
0.002531052
0.0027144882
0.0028979243
0.0030813604
0.0030813604
0.0028979243
0.0027144882
0.0028979243
0.0028979243
0.002531052
0.0017973075
0.0016138712
0.00216418
0.0027144882
0.002531052
0.00216418
0.00216418
0.002347616
0.002347616
0.00216418
0.0019807434
0.00216418
0.002531052
0.0028979243
0.0027144882
0.002347616
0.00216418
0.00216418
0.002347616
0.002531052
0.0027144882
0.0032647965
0.0038151052
0.0039985413
0.0039985413
0.0038151052
0.0038151052
0.0038151052
0.0039985413
0.0043654134
0.0047322856
0.0049157217
0.0050991583
0.0050991583
0.0054660304
0.005832902
0.0061997753
0.0065666474
0.0073003927
0.007667264
0.007667264
0.008034137
0.0089513175
0.009868497
0.010235371
0.009868497
0.009868497
0.010235371
0.010969115
0.011335987
0.01170286
0.012069731
0.01262004
0.013353785
0.013537221
0.013720657
0.014270964
0.015555018
0.016655635
0.016839072
0.016655635
0.017022505
0.018123124
0.018856868
0.019223742
0.019590613
0.019957487
0.020507794
0.021608412
0.022709027
0.023626208
0.023809645
0.02417652
0.024726827
0.025644008
0.02656119
0.02729493
0.027845241
0.028395548
0.028945856
0.0296796
0.030596782
0.031147089
0.031697396
0.032431144
0.033164885
0.033715196
0.034265503
0.034632377
0.034999248
0.03554956
0.036283303
0.037383918
0.0383011
0.038851406
0.03921828
0.040135458
0.041052643
0.04196982
0.042520132
0.043253873
0.044171058
0.045271672
0.046005417
0.04637229
0.04637229
0.046922598
0.04783978
0.04875696
0.049307268
0.049490705
0.049490705
0.049674142
0.05059132
0.05169194
0.052425683
0.052425683
0.052242246
0.052792557
0.053526297
0.054260045
0.05462692
0.05462692
0.054993786
0.056094408
0.05737846
0.058295637
0.059029385
0.059396256
0.059579693
0.05976313
0.06013
0.060313437
0.060863744
0.06141405
0.061964367
0.0621478
0.062331233
0.062881544
0.06361529
0.06361529
0.06343186
0.06343186
0.06398217
0.06471591
0.065266214
0.06563309
0.066183396
0.066917144
0.06783432
0.06801776
0.067650884
0.06783432
0.068568066
0.069301814
0.06948525
0.06948525
0.06966869
0.07003556
0.07058587
0.07113617
0.07168648
0.07186992
0.07223679
0.072603665
0.0727871
0.0727871
0.07297054
0.07352085
0.07425459
0.07462146
0.07462146
0.07462146
0.07498833
0.07553864
0.07608895
0.07627238
0.07608895
0.07627238
0.07663926
0.07718957
0.07773987
0.07829018
0.07865705
0.07865705
0.07865705
0.078840494
0.07920736
0.0793908
0.079574235
0.079574235
0.07994111
0.08030798
0.08049142
0.08067486
0.08049142
0.08067486
0.08104172
0.08122516
0.08122516
0.08122516
0.0814086
0.08214234
0.082876086
0.08342639
0.08342639
0.08324296
0.082876086
0.08324296
0.084160134
0.08452701
0.084160134
0.08379327
0.08397671
0.084343575
0.08471045
0.08489388
0.085077316
0.08526076
0.08562763
0.08581106
0.085994504
0.085994504
0.085994504
0.08617794
0.08636138
0.086911686
0.087461986
0.08764543
0.08727856
0.086728245
0.086728245
0.08727856
0.08782886
0.088195734
0.08837917
0.08837917
0.088195734
0.088195734
0.088195734
0.08837917
0.08874604
0.089112915
0.08966322
0.09039697
0.090763845
0.09058041
0.0900301
0.08966322
0.0900301
0.09058041
0.090763845
0.09058041
0.09058041
0.09058041
0.09113071
0.091314144
0.091314144
0.09094727
0.090763845
0.090763845
0.09113071
0.09186446
0.09241477
0.09223133
0.09204789
0.09186446
0.09204789
0.0925982
0.093148515
0.09369882
0.094065696
0.094065696
0.09369882
0.09369882
0.093882255
0.094065696
0.093882255
0.094065696
0.09424912
0.094615996
0.09498287
0.09553318
0.09571662
0.09553318
0.09571662
0.09608349
0.096266925
0.096266925
0.096266925
0.0966338
0.09681723
0.09700067
0.09700067
0.09718411
0.09791785
0.09883503
0.09901847
0.09883503
0.098651595
0.09883503
0.0992019
0.0992019
0.0992019
0.09956878
0.09993565
0.100119084
0.10048596
0.100852825
0.1012197
0.10158657
0.10195345
0.10213688
0.10213688
0.10232032
0.102503754
0.10305406
0.10360438
0.10397125
0.10415468
0.10433811
0.104888424
0.1052553
0.10543873
0.10543873
0.105805606
0.10635591
0.106539354
0.10672279
0.10672279
0.107273094
0.1078234
0.1078234
0.10763996
0.107273094
0.10708966
0.10763996
0.10837371
0.10892402
0.10929089
0.109657764
0.109841205
0.11002464
0.11039151
0.11094181
0.11149212
0.111858994
0.11222587
0.11259274
0.112776175
0.11314305
0.11314305
0.112776175
0.112959616
0.1138768
0.11461054
0.11479397
0.11479397
0.11479397
0.11479397
0.11497741
0.11497741
0.11497741
0.11552772
0.11662834
0.11754552
0.11791239
0.11772895
0.11736208
0.11754552
0.11827926
0.11882957
0.11882957
0.1184627
0.1184627
0.11864613
0.11937988
0.120113626
0.12066393
0.1204805
0.120113626
0.12029706
0.1210308
0.12176455
0.12213142
0.12213142
0.122498296
0.12286517
0.122498296
0.122498296
0.12286517
0.12341548
0.12396578
0.12433266
0.12451609
0.124699526
0.124699526
0.124699526
0.12488296
0.1250664
0.12524983
0.1256167
0.12580015
0.12598357
0.126167
0.126167
0.12635045
0.1270842
0.1276345
0.12781793
0.12745106
0.12745106
0.12781793
0.12836824
0.12891856
0.12891856
0.12873513
0.12836824
0.12855168
0.12910199
0.12928542
0.12965229
0.1302026
0.13093635
0.13111979
0.13111979
0.13093635
0.13130322
0.1316701
0.13185354
0.13185354
0.13203697
0.13277072
0.13332102
0.13313758
0.13258728
0.13240384
0.13277072
0.13313758
0.13350445
0.13387133
0.1342382
0.13442163
0.13405477
0.13387133
0.1342382
0.13497195
0.13607258
0.13643943
0.13643943
0.13607258
0.1357057
0.13552225
0.1357057
0.13607258
0.136256
0.13643943
0.1368063
0.13754004
0.13809036
0.13809036
0.13735662
0.13717318
0.13772349
0.1388241
0.13955784
0.13974129
0.13955784
0.13955784
0.13974129
0.13974129
0.13974129
0.13992472
0.14010815
0.14065845
0.14120878
0.14175908
0.14175908
0.1413922
0.14120878
0.14175908
0.14267625
0.14304313
0.14304313
0.14267625
0.1423094
0.14212595
0.1423094
0.14304313
0.14377688
0.14377688
0.14377688
0.14414375
0.14469406
0.14506094
0.14506094
0.14506094
0.14542781
0.14597811
0.14634499
0.14652842
0.14689529
0.14689529
0.14707874
0.1474456
0.1479959
0.14854622
0.1489131
0.14909653
0.14909653
0.14909653
0.1494634
0.15019715
0.1509309
0.15129776
0.15111431
0.1509309
0.1509309
0.15129776
0.15166464
0.15184806
0.15221494
0.15258181
0.15276526
0.15276526
0.15294869
0.15368244
0.15441617
0.15496649
0.15496649
0.15514992
0.15533336
0.1555168
0.1555168
0.15570022
0.15625055
0.15680085
0.15680085
0.15680085
0.15735115
0.15826835
0.15918551
0.15936896
0.15900208
0.15863521
0.15881865
0.15973581
0.16065301
0.16083644
0.16046956
0.16028613
0.16028613
0.16065301
0.16157018
0.16285422
0.16358797
0.16395485
0.16432172
0.16450517
0.16413829
0.16413829
0.16450517
0.16505547
0.16542235
0.16542235
0.16560578
0.16597266
0.16633952
0.1667064
0.16725671
0.16744013
0.16744013
0.16744013
0.16780701
0.16835733
0.16890763
0.16982481
0.17055856
0.17055856
0.17019168
0.16982481
0.17019168
0.17092542
0.17147574
0.17184262
0.17239292
0.17257637
0.17220949
0.17239292
0.17331009
0.17386042
0.17404383
0.17367697
0.17404383
0.17514446
0.17642851
0.17679538
0.17661195
0.17624508
0.17697883
0.177896
0.17826287
0.177896
0.17807944
0.17844632
0.17899662
0.17918006
0.17918006
0.17936349
0.17973037
0.1804641
0.18101442
0.18156473
0.18174817
0.1819316
0.1819316
0.18229848
0.18266535
0.18321565
0.18358253
0.1839494
0.1844997
0.18505001
0.18523344
0.18523344
0.18578376
0.18670094
0.18725124
0.18743469
0.18743469
0.18743469
0.18798499
0.1885353
0.18890218
0.1890856
0.18945248
0.19000278
0.1905531
0.19128685
0.19183715
0.19183715
0.19165371
0.19165371
0.19183715
0.1925709
0.19330464
0.19403839
0.19458869
0.19477214
0.19458869
0.19477214
0.19550587
0.1962396
0.19642305
0.19660649
0.19697335
0.19734024
0.1977071
0.19789055
0.19807397
0.19844085
0.19899116
0.19954146
0.19990835
0.1997249
0.1997249
0.20009176
0.2006421
0.20082551
0.2011924
0.20210958
0.20302676
0.2037605
0.20394392
0.2043108
0.20467767
0.20486112
0.20504455
0.20541142
0.20596173
0.20632862
0.20669547
0.20706235
0.20761266
0.20834641
0.20908016
0.20944703
0.20981388
0.21054763
0.21109794
0.21109794
0.21054763
0.21073107
0.21146482
0.21256544
0.21293232
0.21311574
0.21329917
0.21384948
0.21458323
0.21531698
0.21568385
0.21568385
0.21586728
0.21641758
0.21696791
0.21751821
0.21825196
0.21898569
0.21971944
0.22008632
0.22008632
0.22008632
0.22063662
0.2215538
0.22247098
0.22302128
0.22338817
0.22393848
0.22412191
0.22393848
0.22412191
0.22485565
0.22540598
0.22577284
0.22613971
0.22705689
0.22760719
0.22779064
0.22742376
0.22724032
0.22760719
0.22834094
0.22944155
0.22999188
0.23035873
0.23090905
0.2316428
0.23200966
0.2321931
0.23200966
0.23237655
0.2331103
0.2336606
0.23402746
0.23402746
0.23439434
0.23531151
0.23586184
0.23567839
0.23531151
0.23512809
0.23586184
0.236779
0.23696244
0.23659556
0.23641214
0.236779
0.23714589
0.23751275
0.23806305
0.23861337
0.23861337
0.23842993
0.23842993
0.23861337
0.23898025
0.23934712
0.239714
0.239714
0.239714
0.23989742
0.2402643
0.24044773
0.24044773
0.24008085
0.239714
0.23989742
0.2402643
0.24063116
0.24044773
0.24044773
0.24063116
0.2408146
0.2408146
0.24063116
0.24044773
0.2402643
0.24008085
0.24008085
0.24044773
0.2402643
0.23989742
0.23953055
0.23953055
0.23953055
0.23916367
0.23861337
0.23842993
0.23861337
0.23898025
0.23861337
0.23769619
0.236779
0.2362287
0.23641214
0.23641214
0.23641214
0.23604526
0.23567839
0.23549496
0.23531151
0.23531151
0.23512809
0.23457776
0.23347715
0.23255998
0.23237655
0.23237655
0.23200966
0.23182623
0.2316428
0.23145935
0.23145935
0.2307256
0.22944155
0.22834094
0.22797407
0.22797407
0.22779064
0.22705689
0.22632314
0.22595628
0.22577284
0.22522253
0.22430535
0.22338817
0.22283785
0.22302128
0.22265443
0.22192068
0.22100349
0.22026974
0.21971944
0.21880227
0.21788508
0.21715133
0.21696791
0.21678446
0.21660103
0.21605073
0.21495011
0.21348262
0.21274887
0.21274887
0.21256544
0.21201512
0.21109794
0.21036421
0.20963046
0.20908016
0.20871328
0.20797953
0.20706235
0.20614517
0.20541142
0.20449425
0.2037605
0.20339362
0.20284332
0.20192614
0.20100896
0.20045865
0.19990835
0.19954146
0.1991746
0.19844085
0.19752367
0.19660649
0.19587275
0.19532244
0.19477214
0.19385494
0.1931212
0.1925709
0.19220401
0.19183715
0.19128685
0.19036965
0.1896359
0.1890856
0.18890218
0.18835185
0.18725124
0.18615064
0.18541689
0.18523344
0.1844997
0.18358253
0.18284878
0.1824819
0.1824819
0.18211503
0.18138129
0.18064754
0.18009724
0.17954694
0.17862974
0.17771257
0.17716226
0.17716226
0.17679538
0.17569478
0.17477758
0.17441072
0.17422728
0.17422728
0.17386042
0.17349353
0.17294322
0.17220949
0.17110887
0.17019168
0.16945793
0.16909108
0.16909108
0.16927451
0.16927451
0.1687242
0.16780701
0.16725671
0.1667064
0.16615608
0.16505547
0.16450517
0.16413829
0.16377142
0.16358797
0.16358797
0.16340455
0.1632211
0.16248737
0.16138676
0.16046956
0.16065301
0.16101988
0.16120331
0.16065301
0.15936896
0.15863521
0.15845177
0.15863521
0.15826835
0.1575346
0.15680085
0.1560671
0.15570022
0.15588367
0.15588367
0.15588367
0.15570022
0.1555168
0.15496649
0.1540493
0.15368244
0.15349899
0.15331556
0.15313211
0.15313211
0.15294869
0.15258181
0.15203151
0.15166464
0.1514812
0.1514812
0.15129776
0.1509309
0.15056401
0.15074745
0.1509309
0.15056401
0.1494634
0.14854622
0.14854622
0.14872965
0.14836279
0.14817935
0.14817935
0.14836279
0.14817935
0.1474456
0.14689529
0.14689529
0.14689529
0.14652842
0.14579469
0.14524436
0.14542781
0.14561124
0.14561124
0.14561124
0.14579469
0.14597811
0.14561124
0.14469406
0.14396031
0.14341
0.14377688
0.1443272
0.14451063
0.1443272
0.14377688
0.14359345
0.14341
0.14304313
0.14304313
0.14304313
0.14304313
0.14249283
0.1423094
0.14212595
0.14194253
0.14194253
0.14212595
0.14212595
0.14175908
0.14102533
0.14029159
0.14029159
0.14047503
0.14047503
0.14047503
0.1408419
0.14102533
0.14065845
0.13992472
0.1393744
0.13919099
0.1393744
0.13974129
0.14029159
0.14047503
0.14047503
0.14010815
0.13974129
0.1393744
0.13919099
0.13900754
0.13900754
0.1388241
0.13864067
0.13809036
0.13790692
0.13809036
0.13827379
0.13790692
0.13772349
0.13790692
0.13809036
0.13790692
0.13754004
0.13735662
0.13717318
0.13717318
0.13717318
0.1368063
0.13643943
0.136256
0.13643943
0.13662288
0.1368063
0.1368063
0.13643943
0.13607258
0.1357057
0.13588913
0.13588913
0.13552225
0.13533883
0.13552225
0.1357057
0.1357057
0.13533883
0.13478851
0.13478851
0.13478851
0.13442163
0.13405477
0.13442163
0.13478851
0.13460508
0.13405477
0.13387133
0.13387133
0.1342382
0.13387133
0.13350445
0.13332102
0.13368788
0.13405477
0.1342382
0.13387133
0.13368788
0.13350445
0.13332102
0.13332102
0.13332102
0.13332102
0.13332102
0.13350445
0.13368788
0.13332102
0.13240384
0.13203697
0.13240384
0.13240384
0.13203697
0.13148665
0.13130322
0.13148665
0.13203697
0.13203697
0.13185354
0.13185354
0.13203697
0.13203697
0.1316701
0.13130322
0.13130322
0.13148665
0.13130322
0.13093635
0.1307529
0.13056947
0.1307529
0.13111979
0.13093635
0.1307529
0.1302026
0.12983572
0.12983572
0.12983572
0.12965229
0.12910199
0.12891856
0.12873513
0.12891856
0.12891856
0.12910199
0.12928542
0.12965229
0.12946886
0.12910199
0.12873513
0.12873513
0.12891856
0.12873513
0.12800138
0.12745106
0.12726763
0.12726763
0.12726763
0.12726763
0.12690075
0.12635045
0.12598357
0.12598357
0.12598357
0.12598357
0.126167
0.12580015
0.12524983
0.1250664
0.12543327
0.12580015
0.12543327
0.124699526
0.124149226
0.12433266
0.12488296
0.12488296
0.12433266
0.123782344
0.12359891
0.12359891
0.123782344
0.123782344
0.12341548
0.123048596
0.12213142
0.121397674
0.121397674
0.12194798
0.122314855
0.12194798
0.1210308
0.120113626
0.11993019
0.120113626
0.1204805
0.12066393
0.120113626
0.11956332
0.11937988
0.11937988
0.11937988
0.119013004
0.11882957
0.119013004
0.119196445
0.119013004
0.11809582
0.11736208
0.116995215
0.116811775
0.116811775
0.11662834
0.1164449
0.11589459
0.11497741
0.11461054
0.11479397
0.115160845
0.11552772
0.11552772
0.115344286
0.11497741
0.11424367
0.1138768
0.113693364
0.113693364
0.11332649
0.11314305
0.112959616
0.11314305
0.11350992
0.11332649
0.112776175
0.11222587
0.112042435
0.112042435
0.11167556
0.11130869
0.11094181
0.11075839
0.110574946
0.11039151
0.11020807
0.11002464
0.109841205
0.11002464
0.11002464
0.10947433
0.10892402
0.10892402
0.10910746
0.10892402
0.10874058
0.10855714
0.10874058
0.10892402
0.10874058
0.108190276
0.1078234
0.1078234
0.1078234
0.1078234
0.10763996
0.107273094
0.10708966
0.10672279
0.10635591
0.10635591
0.10635591
0.105805606
0.10507186
0.10507186
0.10598904
0.106539354
0.10635591
0.105622165
0.10543873
0.1052553
0.1052553
0.104888424
0.10470498
0.10397125
0.103420936
0.103420936
0.10397125
0.10415468
0.10378781
0.10360438
0.10378781
0.10378781
0.10360438
0.10360438
0.1032375
0.10287063
0.10268719
0.10268719
0.10287063
0.10268719
0.10232032
0.10195345
0.10158657
0.10158657
0.10158657
0.10158657
0.101770006
0.10158657
0.1012197
0.10103626
0.10103626
0.10103626
0.1006694
0.10048596
0.10048596
0.10048596
0.100119084
0.09975221
0.09975221
0.100119084
0.10048596
0.10048596
0.09993565
0.0992019
0.09883503
0.098651595
0.098468155
0.098468155
0.098651595
0.098651595
0.09828472
0.09755097
0.09718411
0.09755097
0.09828472
0.098651595
0.09810129
0.09718411
0.09681723
0.09700067
0.09736755
0.09718411
0.09681723
0.09700067
0.09718411
0.09718411
0.09681723
0.0966338
0.0966338
0.096266925
0.09590005
0.09590005
0.096450366
0.0966338
0.096266925
0.09571662
0.09553318
0.09590005
0.096266925
0.09608349
0.09553318
0.09498287
0.094615996
0.09424912
0.09424912
0.09424912
0.094065696
0.09369882
0.093148515
0.09278164
0.09241477
0.09241477
0.09278164
0.093148515
0.093148515
0.0925982
0.09223133
0.0925982
0.09278164
0.0925982
0.09186446
0.09168102
0.09186446
0.09241477
0.0925982
0.09241477
0.09204789
0.09168102
0.091314144
0.09113071
0.09094727
0.09113071
0.09168102
0.09204789
0.09204789
0.09168102
0.091497585
0.09113071
0.09094727
0.09039697
0.0900301
0.0900301
0.08984666
0.08947979
0.08947979
0.08947979
0.08929635
0.08874604
0.08837917
0.088195734
0.08837917
0.08856261
0.08892948
0.089112915
0.08874604
0.088195734
0.08801229
0.088195734
0.088195734
0.08782886
0.087461986
0.08727856
0.08727856
0.08727856
0.08709512
0.086728245
0.08617794
0.08581106
0.08562763
0.08562763
0.08544419
0.08562763
0.08581106
0.08581106
0.08562763
0.08544419
0.08526076
0.085077316
0.08471045
0.08471045
0.08471045
0.084343575
0.084160134
0.084343575
0.08489388
0.08489388
0.084160134
0.08324296
0.08324296
0.083609834
0.083609834
0.08324296
0.08269265
0.08269265
0.08269265
0.082876086
0.082876086
0.082876086
0.082876086
0.08269265
0.08214234
0.08104172
0.08030798
0.08030798
0.08067486
0.08104172
0.08104172
0.08067486
0.07994111
0.079574235
0.07994111
0.08049142
0.08067486
0.08030798
0.079574235
0.07920736
0.079574235
0.07994111
0.079574235
0.078840494
0.07829018
0.077923305
0.07755643
0.07755643
0.07773987
0.077923305
0.078106746
0.07773987
0.07718957
0.07663926
0.07608895
0.07553864
0.0753552
0.075722076
0.076455824
0.07663926
0.076455824
0.075722076
0.07517177
0.07498833
0.07462146
0.07407115
0.07370428
0.07388772
0.07425459
0.07407115
0.073337406
0.0727871
0.0727871
0.073337406
0.073337406
0.0727871
0.072603665
0.0727871
0.072420225
0.07186992
0.07150304
0.07168648
0.07186992
0.07186992
0.07150304
0.07150304
0.07168648
0.07186992
0.07150304
0.070769295
0.07040243
0.07040243
0.070218995
0.06985212
0.06966869
0.07003556
0.070218995
0.06985212
0.06911837
0.068568066
0.068568066
0.06838463
0.06801776
0.067650884
0.06746744
0.067650884
0.06783432
0.06801776
0.06783432
0.06728402
0.06673371
0.06636684
0.06636684
0.06655027
0.06673371
0.06655027
0.06636684
0.06599996
0.06563309
0.06508278
0.06489935
0.06508278
0.06508278
0.06489935
0.06489935
0.06508278
0.06508278
0.06453247
0.06398217
0.06343186
0.06324842
0.06361529
0.06398217
0.063798726
0.06343186
0.06324842
0.06324842
0.063064985
0.062331233
0.061597493
0.06141405
0.061964367
0.0621478
0.061780926
0.06141405
0.06123062
0.06141405
0.06123062
0.060863744
0.060313437
0.06013
0.060680304
0.06141405
0.06141405
0.060863744
0.060313437
0.06013
0.06013
0.059946563
0.06013
0.06013
0.06013
0.05976313
0.059579693
0.059396256
0.059396256
0.059396256
0.059396256
0.059212822
0.05884595
0.058479074
0.058112204
0.057561897
0.057561897
0.058112204
0.058479074
0.05866251
0.058479074
0.058295637
0.058112204
0.057928767
0.05774533
0.057561897
0.05774533
0.05774533
0.057928767
0.058295637
0.05866251
0.05866251
0.057928767
0.05682815
0.056277845
0.056461275
0.05682815
0.057011586
0.057011586
0.05664471
0.056277845
0.056094408
0.056277845
0.056094408
0.055727534
0.055544097
0.05591097
0.056277845
0.056277845
0.056094408
0.056094408
0.056277845
0.05664471
0.05664471
0.056094408
0.055544097
0.055544097
0.055727534
0.056277845
0.056461275
0.05591097
0.055177223
0.05462692
0.05462692
0.05481035
0.05481035
0.05481035
0.054443482
0.05389317
0.05389317
0.05407661
0.054443482
0.05481035
0.05462692
0.054260045
0.05389317
0.05389317
0.054443482
0.05481035
0.054443482
0.05389317
0.05389317
0.054260045
0.05462692
0.054443482
0.053709734
0.052792557
0.052425683
0.052792557
0.053709734
0.05407661
0.05389317
0.053526297
0.053526297
0.053709734
0.05389317
0.053342864
0.05260912
0.052242246
0.052425683
0.052975994
0.05315943
0.052792557
0.052242246
0.05205881
0.052425683
0.052975994
0.052792557
0.05260912
0.05260912
0.05260912
0.05260912
0.052792557
0.052975994
0.052425683
0.05169194
0.051325068
0.0515085
0.05169194
0.0515085
0.05114163
0.050958194
0.050958194
0.051325068
0.0515085
0.0515085
0.05114163
0.050958194
0.05114163
0.051325068
0.05114163
0.050958194
0.05114163
0.051325068
0.051325068
0.0515085
0.0515085
0.050958194
0.05022445
0.049857575
0.050041012
0.050041012
0.049857575
0.049857575
0.049857575
0.049857575
0.050041012
0.05022445
0.05022445
0.050041012
0.049490705
0.048940394
0.048940394
0.048940394
0.049307268
0.049490705
0.049307268
0.04875696
0.048023216
0.04783978
0.04820665
0.048573524
0.048573524
0.048023216
0.047656342
0.047656342
0.047656342
0.04747291
0.04747291
0.04747291
0.046922598
0.04637229
0.046188854
0.04637229
0.04673916
0.047106035
0.046922598
0.04637229
0.045821983
0.045821983
0.04637229
0.04673916
0.04637229
0.046005417
0.045638546
0.045638546
0.045638546
0.045271672
0.04545511
0.045821983
0.045638546
0.045088235
0.04453793
0.0449048
0.045271672
0.045271672
0.04472136
0.044354495
0.04453793
0.04453793
0.044171058
0.043804184
0.043620747
0.043804184
0.044171058
0.044171058
0.044354495
0.04453793
0.044354495
0.043620747
0.043070436
0.04270357
0.042887006
0.043253873
0.04343731
0.043253873
0.04270357
0.042520132
0.04270357
0.042887006
0.042520132
0.041786384
0.041052643
0.040869206
0.041052643
0.04160295
0.042336695
0.04270357
0.04270357
0.041786384
0.041052643
0.041052643
0.041419517
0.04160295
0.04123608
0.040869206
0.040869206
0.04068577
0.040318895
0.040135458
0.040318895
0.040318895
0.040318895
0.040502332
0.040502332
0.040135458
0.039768588
0.039401717
0.039401717
0.039585155
0.039768588
0.039585155
0.03921828
0.039034843
0.03921828
0.03921828
0.038851406
0.038667973
0.038667973
0.038667973
0.0383011
0.03793423
0.03793423
0.038117662
0.03793423
0.037383918
0.03720048
0.037383918
0.03775079
0.03793423
0.03793423
0.03793423
0.03775079
0.03720048
0.03720048
0.037567355
0.03793423
0.03793423
0.037567355
0.03720048
0.036650173
0.036283303
0.036283303
0.036466736
0.036283303
0.036283303
0.036099866
0.036283303
0.036650173
0.037017047
0.037017047
0.036650173
0.036283303
0.036099866
0.035732996
0.03536612
0.03536612
0.03554956
0.03591643
0.03591643
0.035732996
0.03591643
0.035732996
0.03554956
0.03554956
0.03554956
0.03554956
0.03554956
0.03536612
0.03536612
0.03536612
0.035732996
0.03591643
0.035732996
0.035182685
0.034999248
0.034999248
0.035182685
0.03554956
0.036099866
0.036466736
0.036466736
0.036099866
0.03536612
0.034632377
0.034265503
0.03481581
0.03536612
0.035732996
0.035732996
0.03591643
0.035732996
0.034999248
0.03408207
0.03408207
0.034265503
0.03444894
0.03444894
0.034265503
0.03444894
0.03444894
0.03408207
0.03353176
0.03353176
0.03408207
0.03481581
0.03481581
0.034265503
0.033715196
0.03353176
0.033164885
0.033164885
0.033715196
0.03408207
0.03408207
0.03353176
0.033164885
0.03298145
0.033164885
0.033164885
0.033164885
0.03298145
0.03298145
0.03279802
0.03261458
0.03279802
0.03298145
0.03298145
0.03261458
0.03206427
0.031880833
0.03206427
0.032431144
0.032247707
0.031697396
0.03151396
0.031880833
0.03206427
0.031880833
0.031697396
0.031330526
0.030963656
0.030780219
0.030596782
0.030596782
0.030596782
0.030780219
0.030963656
0.031147089
0.031147089
0.030963656
0.030229907
0.030046474
0.030229907
0.030046474
0.02931273
0.028945856
0.02931273
0.029863037
0.030046474
0.0296796
0.029496167
0.0296796
0.030229907
0.030229907
0.029863037
0.02931273
0.028945856
0.028762419
0.028762419
0.028945856
0.029496167
0.0296796
0.02931273
0.028762419
0.028762419
0.028762419
0.028578985
0.028395548
0.028578985
0.029129293
0.029129293
0.028762419
0.028578985
0.028578985
0.028762419
0.028762419
0.028762419
0.028945856
0.029129293
0.02931273
0.028945856
0.028578985
0.028578985
0.028395548
0.028028678
0.02729493
0.02729493
0.028028678
0.028945856
0.029129293
0.028578985
0.028028678
0.028028678
0.028395548
0.028578985
0.028578985
0.028578985
0.028578985
0.028578985
0.028395548
0.028578985
0.028945856
0.029496167
0.029496167
0.028945856
0.028578985
0.028578985
0.028762419
0.028945856
0.028945856
0.028945856
0.028578985
0.028212111
0.028395548
0.028762419
0.02931273
0.02931273
0.029129293
0.028762419
0.028578985
0.028578985
0.028945856
0.029129293
0.029129293
0.028762419
0.028945856
0.028945856
0.029129293
0.029496167
0.0296796
0.029496167
0.029129293
0.028945856
0.028578985
0.028578985
0.028762419
0.028945856
0.028762419
0.028395548
0.028395548
0.028945856
0.02931273
0.02931273
0.029129293
0.028945856
0.028945856
0.029129293
0.02931273
0.029129293
0.028945856
0.028945856
0.029129293
0.028945856
0.028395548
0.028028678
0.027845241
0.028028678
0.028212111
0.028028678
0.027845241
0.027661804
0.027845241
0.028395548
0.028578985
0.028028678
0.027478367
0.027661804
0.028395548
0.028762419
0.028028678
0.027111497
0.02729493
0.028212111
0.028762419
0.028395548
0.027661804
0.027478367
0.027478367
0.02729493
0.027111497
0.026744623
0.027111497
0.027478367
0.027661804
0.02729493
0.027111497
0.02692806
0.02692806
0.02729493
0.027478367
0.02729493
0.026744623
0.026377752
0.026377752
0.026377752
0.026010878
0.025644008
0.025277134
0.025460571
0.025644008
0.025644008
0.025827441
0.026010878
0.025827441
0.025460571
0.025277134
0.025277134
0.025277134
0.025277134
0.0250937
0.024910264
0.024726827
0.024910264
0.024910264
0.024726827
0.024359953
0.024359953
0.02454339
0.024726827
0.02454339
0.024359953
0.023993082
0.023259338
0.023075901
0.023075901
0.023259338
0.023259338
0.023442771
0.023809645
0.02417652
0.02417652
0.024359953
0.024359953
0.023993082
0.023075901
0.02215872
0.021975283
0.02215872
0.022525594
0.022892464
0.022892464
0.022892464
0.022892464
0.022892464
0.022892464
0.022709027
0.022709027
0.022342157
0.021975283
0.021608412
0.021424975
0.021608412
0.021608412
0.021424975
0.021241538
0.021241538
0.021241538
0.020874668
0.020324357
0.01977405
0.01977405
0.02014092
0.02069123
0.021058101
0.020874668
0.020324357
0.019957487
0.02014092
0.02069123
0.021058101
0.020507794
0.019957487
0.01977405
0.020324357
0.021058101
0.021241538
0.020874668
0.020324357
0.019957487
0.02014092
0.020324357
0.020507794
0.020324357
0.02014092
0.01977405
0.019590613
0.019407175
0.019040305
0.019040305
0.019223742
0.019223742
0.019223742
0.019223742
0.019223742
0.019407175
0.019590613
0.019590613
0.019590613
0.019223742
0.019223742
0.019407175
0.019223742
0.019040305
0.019040305
0.019223742
0.019223742
0.019040305
0.019407175
0.01977405
0.019957487
0.019590613
0.019040305
0.019040305
0.019223742
0.019407175
0.019040305
0.018856868
0.019223742
0.019590613
0.019223742
0.018673431
0.01830656
0.018856868
0.019407175
0.019590613
0.01977405
0.01977405
0.019590613
0.019223742
0.018856868
0.018856868
0.019223742
0.01977405
0.01977405
0.019407175
0.019040305
0.019223742
0.01977405
0.019957487
0.019957487
0.02014092
0.020507794
0.020507794
0.01977405
0.019040305
0.018856868
0.019407175
0.01977405
0.019957487
0.01977405
0.019590613
0.019957487
0.020324357
0.020324357
0.01977405
0.019590613
0.019957487
0.02014092
0.019957487
0.019590613
0.01977405
0.019957487
0.02014092
0.020507794
0.021058101
0.021241538
0.021058101
0.021058101
0.021058101
0.02069123
0.020507794
0.020324357
0.020324357
0.020507794
0.02069123
0.02069123
0.020874668
0.020507794
0.02014092
0.020324357
0.02014092
0.01977405
0.019590613
0.019957487
0.02014092
0.019957487
0.01977405
0.019957487
0.020324357
0.020507794
0.020507794
0.02014092
0.019957487
0.019957487
0.02014092
0.020507794
0.02069123
0.020507794
0.020324357
0.02014092
0.02014092
0.02014092
0.02014092
0.02014092
0.020324357
0.02014092
0.01977405
0.019590613
0.019590613
0.019407175
0.019223742
0.019407175
0.019957487
0.01977405
0.019407175
0.019040305
0.019040305
0.019040305
0.018856868
0.018489994
0.01830656
0.018489994
0.018856868
0.019223742
0.019407175
0.019407175
0.019223742
0.018673431
0.01830656
0.017939687
0.017756253
0.017572816
0.017572816
0.017756253
0.017756253
0.017756253
0.017756253
0.017756253
0.01738938
0.01738938
0.017572816
0.017572816
0.017205942
0.016839072
0.016655635
0.016655635
0.017022505
0.016839072
0.016472198
0.016105328
0.016288765
0.016655635
0.016839072
0.016288765
0.015738454
0.015738454
0.016105328
0.016472198
0.016655635
0.016839072
0.016655635
0.016105328
0.015555018
0.0153715825
0.0153715825
0.015188145
0.014454401
0.014087529
0.014821275
0.015738454
0.01592189
0.0153715825
0.01500471
0.014821275
0.014821275
0.014637838
0.014270964
0.014087529
0.013904094
0.014087529
0.014087529
0.014087529
0.014087529
0.013904094
0.013537221
0.013353785
0.013537221
0.013537221
0.013537221
0.013537221
0.013353785
0.013537221
0.013537221
0.013537221
0.013537221
0.013537221
0.013353785
0.013170349
0.013170349
0.013353785
0.013537221
0.013353785
0.012986912
0.012803475
0.012986912
0.013170349
0.013170349
0.012986912
0.012986912
0.013170349
0.013170349
0.013170349
0.013353785
0.013170349
0.012803475
0.012803475
0.013170349
0.013353785
0.013170349
0.012986912
0.013170349
0.013537221
0.013904094
0.013904094
0.013537221
0.012986912
0.012803475
0.012986912
0.013170349
0.013170349
0.013170349
0.012986912
0.012986912
0.013353785
0.013537221
0.013353785
0.012986912
0.012986912
0.012986912
0.013170349
0.013170349
0.012986912
0.013353785
0.013720657
0.014087529
0.013720657
0.012986912
0.012803475
0.013170349
0.013720657
0.014270964
0.014270964
0.014270964
0.014087529
0.014087529
0.014087529
0.013720657
0.013170349
0.013170349
0.013904094
0.014637838
0.014454401
0.014087529
0.013720657
0.013537221
0.013720657
0.013720657
0.013720657
0.013720657
0.013904094
0.014087529
0.014454401
0.014637838
0.014270964
0.014087529
0.014454401
0.014637838
0.014454401
0.014454401
0.014270964
0.013904094
0.013720657
0.013720657
0.014087529
0.014270964
0.014087529
0.013720657
0.013537221
0.013720657
0.013904094
0.013720657
0.013720657
0.013720657
0.013720657
0.013720657
0.013904094
0.013904094
0.013904094
0.013904094
0.014087529
0.014454401
0.014454401
0.014087529
0.013537221
0.013720657
0.014270964
0.014454401
0.013904094
0.012986912
0.012803475
0.013353785
0.013904094
0.013904094
0.013537221
0.013170349
0.012986912
0.012986912
0.013353785
0.013904094
0.014087529
0.013720657
0.013353785
0.013353785
0.013353785
0.013537221
0.013353785
0.012986912
0.012803475
0.013170349
0.013353785
0.013537221
0.013720657
0.013537221
0.013170349
0.01262004
0.012436604
0.012803475
0.013353785
0.013904094
0.014270964
0.013720657
0.012803475
0.012253168
0.012436604
0.012803475
0.01262004
0.012253168
0.012253168
0.012436604
0.01262004
0.01262004
0.01262004
0.012803475
0.012803475
0.01262004
0.01262004
0.012436604
0.012436604
0.012436604
0.012253168
0.01170286
0.011152551
0.011335987
0.011886296
0.012253168
0.012069731
0.011519423
0.011152551
0.011335987
0.01170286
0.01170286
0.011519423
0.01170286
0.012253168
0.01262004
0.012253168
0.011519423
0.011335987
0.011335987
0.011519423
0.011335987
0.011335987
0.01170286
0.011886296
0.011886296
0.011519423
0.010969115
0.010785678
0.010969115
0.010969115
0.011152551
0.01170286
0.011886296
0.011519423
0.011335987
0.01170286
0.01170286
0.011519423
0.011519423
0.011519423
0.01170286
0.011519423
0.010785678
0.010235371
0.010235371
0.010969115
0.011519423
0.011335987
0.010969115
0.010969115
0.011152551
0.011152551
0.010602242
0.010051934
0.010235371
0.010418806
0.010602242
0.010235371
0.010051934
0.010051934
0.010418806
0.010785678
0.010602242
0.009868497
0.00931819
0.009501626
0.010235371
0.010969115
0.010785678
0.010235371
0.00931819
0.008767881
0.008584444
0.008584444
0.009134753
0.00931819
0.00931819
0.009134753
0.008767881
0.008767881
0.0089513175
0.009134753
0.009134753
0.00931819
0.00931819
0.009134753
0.008767881
0.008584444
0.008584444
0.008584444
0.008584444
0.008584444
0.0089513175
0.00931819
0.0089513175
0.008217572
0.008034137
0.008034137
0.008217572
0.008034137
0.0078507
0.007483828
0.0071169557
0.0071169557
0.0071169557
0.0073003927
0.0073003927
0.0071169557
0.0069335187
0.0069335187
0.0067500835
0.0065666474
0.0063832114
0.0061997753
0.005832902
0.005832902
0.0061997753
0.0063832114
0.0065666474
0.0061997753
0.005832902
0.0054660304
0.0052825944
0.0054660304
0.005832902
0.006016339
0.0061997753
0.005832902
0.0052825944
0.0050991583
0.0054660304
0.005832902
0.0056494665
0.0052825944
0.0047322856
0.0045488495
0.0052825944
0.005832902
0.0050991583
0.0039985413
0.0034482325
0.0041819774
0.0050991583
0.0054660304
0.0049157217
0.0041819774
0.0038151052
0.0038151052
0.0039985413
0.003631669
0.003631669
0.003631669
0.0039985413
0.0045488495
0.0047322856
0.0043654134
0.0039985413
0.0039985413
0.0038151052
0.0038151052
0.003631669
0.003631669
0.003631669
0.0038151052
0.0039985413
0.0041819774
0.0038151052
0.0032647965
0.0030813604
0.0028979243
0.0028979243
0.0030813604
0.0034482325
0.0034482325
0.0030813604
0.0027144882
0.0030813604
0.003631669
0.003631669
0.0030813604
0.0027144882
0.0027144882
0.0032647965
0.0030813604
0.0027144882
0.002531052
0.002347616
0.00216418
0.0019807434
0.002347616
0.002531052
0.0027144882
0.0027144882
0.002531052
0.00216418
0.0019807434
0.0019807434
0.0019807434
0.00216418
0.0019807434
0.0019807434
0.0019807434
0.00216418
0.002347616
0.00216418
0.0017973075
0.0014304351
0.0014304351
0.001246999
0.0010635629
0.0010635629
0.0010635629
0.0010635629
0.001246999
0.0014304351
0.0014304351
0.001246999
5.1325443E-4
5.1325443E-4
0.001246999
0.0017973075
0.0017973075
0.0010635629
6.966905E-4
6.966905E-4
8.801266E-4
0.001246999
0.0016138712
0.0014304351
0.0010635629
5.1325443E-4
5.1325443E-4
8.801266E-4
0.0010635629
0.0014304351
0.001246999
8.801266E-4
5.1325443E-4
3.2981834E-4
5.1325443E-4
8.801266E-4
6.966905E-4
-3.7054066E-5
-9.5423474E-4
-0.001137671
-5.8736245E-4
-3.7054066E-5
1.4638202E-4
3.2981834E-4
3.2981834E-4
5.1325443E-4
6.966905E-4
5.1325443E-4
3.2981834E-4
-3.7054066E-5
-2.2049015E-4
-4.0392636E-4
-5.8736245E-4
-9.5423474E-4
-7.7079865E-4
-2.2049015E-4
-2.2049015E-4
-7.7079865E-4
-0.0013211071
-0.0016879793
-0.0015045432
-0.0013211071
-9.5423474E-4
-5.8736245E-4
-2.2049015E-4
-3.7054066E-5
-2.2049015E-4
-5.8736245E-4
-9.5423474E-4
-7.7079865E-4
-5.8736245E-4
-9.5423474E-4
-0.001137671
-9.5423474E-4
-5.8736245E-4
-4.0392636E-4
-4.0392636E-4
-5.8736245E-4
-9.5423474E-4
-0.0013211071
-0.0015045432
-0.0015045432
-0.0013211071
-0.001137671
-9.5423474E-4
-9.5423474E-4
-7.7079865E-4
-7.7079865E-4
-0.001137671
-0.0018714155
-0.0020548517
-0.0016879793
-0.0015045432
-0.0020548517
-0.0027885963
-0.0027885963
-0.0020548517
-0.0016879793
-0.0016879793
-0.0016879793
-0.0016879793
-0.0018714155
-0.002421724
-0.0027885963
-0.00260516
-0.0018714155
-0.0015045432
-0.0018714155
-0.0022382878
-0.002421724
-0.0022382878
-0.0022382878
-0.0020548517
-0.0020548517
-0.0020548517
-0.002421724
-0.0027885963
-0.00260516
-0.002421724
-0.00260516
-0.00260516
-0.00260516
-0.002421724
-0.002421724
-0.0029720324
-0.0035223407
-0.0035223407
-0.0031554685
-0.002421724
-0.0022382878
-0.00260516
-0.0027885963
-0.00260516
-0.002421724
-0.00260516
-0.0031554685
-0.0035223407
-0.0033389046
-0.0029720324
-0.0029720324
-0.0031554685
-0.0031554685
-0.0031554685
-0.0035223407
-0.003705777
-0.0031554685
-0.0022382878
-0.0020548517
-0.0027885963
-0.003705777
-0.003889213
-0.0033389046
-0.0027885963
-0.0027885963
-0.0033389046
-0.0035223407
-0.0035223407
-0.0033389046
-0.0029720324
-0.0031554685
-0.003705777
-0.0040726494
-0.003705777
-0.0035223407
-0.003889213
-0.0042560855
-0.0035223407
-0.002421724
-0.0020548517
-0.0029720324
-0.0040726494
-0.0042560855
-0.003889213
-0.003705777
-0.0040726494
-0.0040726494
-0.0040726494
-0.0040726494
-0.0046229577
-0.005356702
-0.005540138
-0.0048063938
-0.003705777
-0.0033389046
-0.0035223407
-0.0040726494
-0.0040726494
-0.003889213
-0.0040726494
-0.0046229577
-0.0048063938
-0.0046229577
-0.0040726494
-0.003705777
-0.0040726494
-0.0046229577
-0.0046229577
-0.0040726494
-0.0035223407
-0.0035223407
-0.0042560855
-0.0048063938
-0.005173266
-0.00498983
-0.0044395216
-0.0040726494
-0.003889213
-0.0040726494
-0.0046229577
-0.005173266
-0.005173266
-0.00498983
-0.0048063938
-0.0048063938
-0.0048063938
-0.0048063938
-0.00498983
-0.00498983
-0.005356702
-0.005540138
-0.005356702
-0.00498983
-0.0048063938
-0.005173266
-0.0059070108
-0.006457319
-0.006640755
-0.006640755
-0.006640755
-0.006273883
-0.006090447
-0.0059070108
-0.0057235747
-0.0057235747
-0.0059070108
-0.006273883
-0.006640755
-0.0070076277
-0.0068241917
-0.006640755
-0.006640755
-0.0068241917
-0.0068241917
-0.006457319
-0.006090447
-0.006457319
-0.007191064
-0.007741372
-0.0073745
-0.0070076277
-0.007191064
-0.007557936
-0.007557936
-0.0070076277
-0.006640755
-0.0070076277
-0.007557936
-0.007557936
-0.007191064
-0.0073745
-0.007741372
-0.007741372
-0.007557936
-0.007557936
-0.007741372
-0.008108244
-0.00829168
-0.008475117
-0.008475117
-0.00829168
-0.007741372
-0.007557936
-0.007741372
-0.008108244
-0.00829168
-0.00829168
-0.008108244
-0.00829168
-0.008475117
-0.008475117
-0.009025425
-0.009575734
-0.009208862
-0.00829168
-0.007741372
-0.007741372
-0.00829168
-0.008658553
-0.008475117
-0.008108244
-0.008108244
-0.00829168
-0.00884199
-0.009208862
-0.009025425
-0.00884199
-0.00884199
-0.008475117
-0.00829168
-0.00884199
-0.009575734
-0.010126042
-0.00975917
-0.009208862
-0.009208862
-0.009392297
-0.00975917
-0.009942606
-0.00975917
-0.009575734
-0.00975917
-0.00975917
-0.00975917
-0.00975917
-0.00975917
-0.00975917
-0.009208862
-0.00884199
-0.00884199
-0.009208862
-0.00975917
-0.010676351
-0.011043223
-0.0108597865
-0.010309478
-0.00975917
-0.009575734
-0.009392297
-0.009208862
-0.009392297
-0.009942606
-0.010492914
-0.011043223
-0.0108597865
-0.0108597865
-0.011043223
-0.011226659
-0.011226659
-0.011043223
-0.0108597865
-0.010492914
-0.010492914
-0.010676351
-0.011043223
-0.011410096
-0.011776967
-0.011593531
-0.011410096
-0.011226659
-0.011226659
-0.011410096
-0.011410096
-0.011593531
-0.011776967
-0.011776967
-0.011776967
-0.011960403
-0.012327276
-0.012694148
-0.012694148
-0.012327276
-0.01214384
-0.012327276
-0.012327276
-0.011960403
-0.011776967
-0.011776967
-0.01214384
-0.011960403
-0.011410096
-0.011043223
-0.011226659
-0.011593531
-0.01214384
-0.012327276
-0.012327276
-0.01214384
-0.011776967
-0.011776967
-0.01214384
-0.01214384
-0.01214384
-0.011960403
-0.01214384
-0.01214384
-0.011960403
-0.011776967
-0.011776967
-0.011960403
-0.011960403
-0.011960403
-0.011960403
-0.011960403
-0.012327276
-0.012877584
-0.012877584
-0.012694148
-0.012327276
-0.01214384
-0.011960403
-0.01214384
-0.012510711
-0.01214384
-0.011776967
-0.011960403
-0.012327276
-0.012510711
-0.012327276
-0.011960403
-0.011410096
-0.011776967
-0.012510711
-0.012694148
-0.01214384
-0.011593531
-0.011960403
-0.012510711
-0.012694148
-0.012327276
-0.011776967
-0.011960403
-0.012510711
-0.012694148
-0.012694148
-0.011960403
-0.011410096
-0.011410096
-0.011960403
-0.012510711
-0.0130610205
-0.0130610205
-0.012694148
-0.012327276
-0.012510711
-0.012510711
-0.012327276
-0.01214384
-0.01214384
-0.012327276
-0.012694148
-0.012877584
-0.012877584
-0.012327276
-0.011960403
-0.01214384
-0.012510711
-0.0130610205
-0.013244456
-0.0130610205
-0.012877584
-0.0130610205
-0.013244456
-0.0130610205
-0.013244456
-0.013244456
-0.013244456
-0.0130610205
-0.012877584
-0.0130610205
-0.013427893
-0.01361133
-0.013427893
-0.013427893
-0.013244456
-0.013244456
-0.013427893
-0.013978201
-0.014528509
-0.014711945
-0.014161637
-0.013244456
-0.012877584
-0.0130610205
-0.013794765
-0.013978201
-0.013794765
-0.013427893
-0.013427893
-0.013794765
-0.014345074
-0.014345074
-0.013978201
-0.01361133
-0.013427893
-0.013427893
-0.013978201
-0.014345074
-0.014528509
-0.014711945
-0.014895381
-0.014711945
-0.014345074
-0.014161637
-0.014345074
-0.014345074
-0.014345074
-0.014528509
-0.014895381
-0.014895381
-0.015078818
-0.015078818
-0.014711945
-0.014528509
-0.014711945
-0.015078818
-0.015629128
-0.015995998
-0.016179435
-0.015995998
-0.0152622545
-0.014711945
-0.014711945
-0.015078818
-0.015629128
-0.015995998
-0.015812563
-0.01544569
-0.015078818
-0.0152622545
-0.01544569
-0.01544569
-0.01544569
-0.01544569
-0.0152622545
-0.01544569
-0.015812563
-0.015995998
-0.015812563
-0.01544569
-0.015078818
-0.015078818
-0.0152622545
-0.0152622545
-0.01544569
-0.015629128
-0.015629128
-0.0152622545
-0.014711945
-0.014528509
-0.014345074
-0.014161637
-0.014711945
-0.0152622545
-0.01544569
-0.0152622545
-0.015078818
-0.0152622545
-0.01544569
-0.0152622545
-0.014711945
-0.014711945
-0.014895381
-0.015078818
-0.014895381
-0.014528509
-0.014711945
-0.014895381
-0.014711945
-0.014161637
-0.013427893
-0.013427893
-0.014161637
-0.014895381
-0.015078818
-0.014528509
-0.013794765
-0.01361133
-0.013978201
-0.014161637
-0.013978201
-0.013794765
-0.014161637
-0.014528509
-0.014528509
-0.014711945
-0.014895381
-0.014711945
-0.013978201
-0.013427893
-0.01361133
-0.014345074
-0.014711945
-0.014528509
-0.013978201
-0.01361133
-0.01361133
-0.013978201
-0.014161637
-0.014161637
-0.013978201
-0.013794765
-0.013427893
-0.0130610205
-0.012877584
-0.013244456
-0.013794765
-0.013794765
-0.013244456
-0.012510711
-0.012510711
-0.012877584
-0.012694148
-0.012694148
-0.0130610205
-0.01361133
-0.01361133
-0.012694148
-0.011960403
-0.011960403
-0.012510711
-0.013244456
-0.013427893
-0.0130610205
-0.012327276
-0.011960403
-0.01214384
-0.01214384
-0.011960403
-0.011776967
-0.011776967
-0.011960403
-0.012510711
-0.0130610205
-0.0130610205
-0.012510711
-0.012327276
-0.012327276
-0.012510711
-0.012510711
-0.012327276
-0.011960403
-0.011776967
-0.011776967
-0.011776967
-0.01214384
-0.01214384
-0.011593531
-0.011593531
-0.01214384
-0.012327276
-0.011776967
-0.011226659
-0.011410096
-0.011960403
-0.01214384
-0.01214384
-0.01214384
-0.011960403
-0.011776967
-0.011410096
-0.011043223
-0.0108597865
-0.011226659
-0.011776967
-0.011776967
-0.011410096
-0.0108597865
-0.010676351
-0.011226659
-0.01214384
-0.012327276
-0.011960403
-0.011226659
-0.0108597865
-0.011226659
-0.011410096
-0.011410096
-0.011226659
-0.011410096
-0.011776967
-0.011776967
-0.011593531
-0.011593531
-0.011410096
-0.011226659
-0.011226659
-0.011776967
-0.011960403
-0.011593531
-0.011043223
-0.0108597865
-0.011410096
-0.011960403
-0.011960403
-0.011410096
-0.010676351
-0.0108597865
-0.011593531
-0.011776967
-0.011410096
-0.011043223
-0.0108597865
-0.0108597865
-0.011043223
-0.011410096
-0.011593531
-0.011410096
-0.010676351
-0.010309478
-0.0108597865
-0.011410096
-0.011410096
-0.011226659
-0.011043223
-0.011226659
-0.011043223
-0.010676351
-0.010309478
-0.010309478
-0.010492914
-0.0108597865
-0.011410096
-0.011410096
-0.011410096
-0.011226659
-0.011226659
-0.011043223
-0.0108597865
-0.0108597865
-0.011043223
-0.011043223
-0.011043223
-0.0108597865
-0.011226659
-0.011593531
-0.011776967
-0.011226659
-0.010676351
-0.010676351
-0.0108597865
-0.010676351
-0.010676351
-0.010676351
-0.0108597865
-0.0108597865
-0.011043223
-0.010676351
-0.010126042
-0.009575734
-0.00975917
-0.010492914
-0.0108597865
-0.010492914
-0.00975917
-0.009575734
-0.00975917
-0.009942606
-0.010126042
-0.010309478
-0.010676351
-0.0108597865
-0.010492914
-0.00975917
-0.009575734
-0.009942606
-0.010126042
-0.009942606
-0.010309478
-0.010676351
-0.0108597865
-0.0108597865
-0.010676351
-0.0108597865
-0.010492914
-0.010126042
-0.00975917
-0.010126042
-0.0108597865
-0.011043223
-0.010676351
-0.010126042
-0.00975917
-0.010126042
-0.010492914
-0.010492914
-0.010126042
-0.00975917
-0.00975917
-0.00975917
-0.00975917
-0.009942606
-0.010676351
-0.011410096
-0.011410096
-0.0108597865
-0.010492914
-0.010492914
-0.010492914
-0.010309478
-0.009942606
-0.009942606
-0.010309478
-0.010676351
-0.011226659
-0.011410096
-0.011226659
-0.011043223
-0.010676351
-0.010492914
-0.010309478
-0.010309478
-0.010309478
-0.010492914
-0.010676351
-0.010492914
-0.010309478
-0.010492914
-0.0108597865
-0.011226659
-0.011226659
-0.011043223
-0.010676351
-0.010309478
-0.010492914
-0.011043223
-0.011410096
-0.011226659
-0.010676351
-0.010676351
-0.011043223
-0.0108597865
-0.010676351
-0.010676351
-0.011043223
-0.011043223
-0.0108597865
-0.010676351
-0.011043223
-0.011410096
-0.011593531
-0.011226659
-0.011043223
-0.011226659
-0.011593531
-0.011593531
-0.011410096
-0.011043223
-0.0108597865
-0.011043223
-0.011593531
-0.011960403
-0.011960403
-0.011593531
-0.011043223
-0.010492914
-0.010309478
-0.010492914
-0.0108597865
-0.011226659
-0.011410096
-0.011410096
-0.0108597865
-0.010492914
-0.010676351
-0.0108597865
-0.010676351
-0.010126042
-0.009942606
-0.010309478
-0.0108597865
-0.0108597865
-0.010676351
-0.010676351
-0.010676351
-0.010309478
-0.010309478
-0.010309478
-0.010492914
-0.010676351
-0.010492914
-0.010309478
-0.010309478
-0.010676351
-0.011043223
-0.0108597865
-0.010492914
-0.010126042
-0.010126042
-0.010126042
-0.010492914
-0.0108597865
-0.0108597865
-0.010309478
-0.00975917
-0.009575734
-0.00975917
-0.010126042
-0.010309478
-0.010309478
-0.010126042
-0.009942606
-0.009392297
-0.009208862
-0.009208862
-0.009575734
-0.00975917
-0.00975917
-0.00975917
-0.010126042
-0.010309478
-0.010309478
-0.00975917
-0.009025425
-0.009025425
-0.009942606
-0.0108597865
-0.011226659
-0.0108597865
-0.010126042
-0.009575734
-0.009575734
-0.00975917
-0.00975917
-0.009208862
-0.008475117
-0.008475117
-0.009208862
-0.009942606
-0.010126042
-0.00975917
-0.00975917
-0.00975917
-0.009392297
-0.009208862
-0.009025425
-0.009025425
-0.008658553
-0.008658553
-0.00884199
-0.009025425
-0.009392297
-0.009575734
-0.009392297
-0.009208862
-0.009025425
-0.009025425
-0.00884199
-0.008475117
-0.007924808
-0.007557936
-0.0073745
-0.007741372
-0.00829168
-0.008475117
-0.00829168
-0.007924808
-0.007741372
-0.00829168
-0.008658553
-0.008475117
-0.008108244
-0.007557936
-0.0070076277
-0.0070076277
-0.007557936
-0.008108244
-0.008108244
-0.007191064
-0.006640755
-0.0068241917
-0.0073745
-0.007741372
-0.007557936
-0.0068241917
-0.006640755
-0.007191064
-0.007741372
-0.007557936
-0.007191064
-0.0070076277
-0.0073745
-0.007191064
-0.0068241917
-0.006457319
-0.006457319
-0.0070076277
-0.0073745
-0.007191064
-0.0068241917
-0.006640755
-0.0068241917
-0.0070076277
-0.0068241917
-0.006273883
-0.0059070108
-0.006273883
-0.006640755
-0.0068241917
-0.006640755
-0.006090447
-0.0057235747
-0.0059070108
-0.006640755
-0.0068241917
-0.006457319
-0.006090447
-0.006090447
-0.006273883
-0.006273883
-0.006457319
-0.006457319
-0.006273883
-0.0059070108
-0.005540138
-0.0059070108
-0.006640755
-0.0068241917
-0.006640755
-0.006090447
-0.0059070108
-0.0057235747
-0.0059070108
-0.006090447
-0.006457319
-0.006457319
-0.006273883
-0.006090447
-0.006090447
-0.006273883
-0.006090447
-0.0059070108
-0.0057235747
-0.0057235747
-0.0057235747
-0.0059070108
-0.0059070108
-0.0057235747
-0.005540138
-0.005540138
-0.0057235747
-0.0059070108
-0.0057235747
-0.005540138
-0.005356702
-0.005173266
-0.00498983
-0.005173266
-0.005540138
-0.0057235747
-0.0059070108
-0.0059070108
-0.005540138
-0.005356702
-0.0059070108
-0.006457319
-0.006457319
-0.0057235747
-0.005173266
-0.005173266
-0.005356702
-0.00498983
-0.0046229577
-0.0044395216
-0.0048063938
-0.005173266
-0.005173266
-0.0046229577
-0.003889213
-0.0040726494
-0.0046229577
-0.0048063938
-0.0046229577
-0.0042560855
-0.0044395216
-0.0046229577
-0.0048063938
-0.0046229577
-0.0040726494
-0.0035223407
-0.0035223407
-0.0040726494
-0.0044395216
-0.0042560855
-0.0040726494
-0.003889213
-0.003889213
-0.003889213
-0.003705777
-0.0033389046
-0.0031554685
-0.0035223407
-0.003889213
-0.0040726494
-0.003705777
-0.003705777
-0.003705777
-0.003705777
-0.0035223407
-0.0031554685
-0.0029720324
-0.0029720324
-0.0031554685
-0.0035223407
-0.0035223407
-0.0035223407
-0.0033389046
-0.0033389046
-0.0029720324
-0.0022382878
-0.0018714155
-0.0018714155
-0.00260516
-0.0035223407
-0.003889213
-0.0035223407
-0.00260516
-0.0022382878
-0.0027885963
-0.0035223407
-0.0035223407
-0.0029720324
-0.002421724
-0.0020548517
-0.0022382878
-0.0022382878
-0.0018714155
-0.0016879793
-0.0018714155
-0.0022382878
-0.00260516
-0.0027885963
-0.00260516
-0.00260516
-0.002421724
-0.0022382878
-0.0020548517
-0.0020548517
-0.0020548517
-0.0020548517
-0.0020548517
-0.0022382878
-0.0022382878
-0.0020548517
-0.0016879793
-0.0015045432
-0.0013211071
-0.0016879793
-0.0022382878
-0.002421724
-0.0020548517
-0.0015045432
-0.0015045432
-0.0018714155
-0.0022382878
-0.002421724
-0.0022382878
-0.0016879793
-9.5423474E-4
-9.5423474E-4
-0.0016879793
-0.0022382878
-0.0020548517
-0.0015045432
-0.001137671
-9.5423474E-4
-9.5423474E-4
-0.001137671
-0.0013211071
-0.0013211071
-0.0015045432
-0.0020548517
-0.002421724
-0.002421724
-0.0020548517
-0.0015045432
-0.001137671
-0.0013211071
-0.0018714155
-0.0022382878
-0.0018714155
-0.0013211071
-0.0016879793
-0.002421724
-0.0029720324
-0.00260516
-0.0018714155
-0.0016879793
-0.0020548517
-0.00260516
-0.002421724
-0.0020548517
-0.0016879793
-0.0015045432
-0.0013211071
-0.0013211071
-0.0015045432
-0.0016879793
-0.0016879793
-0.0016879793
-0.0016879793
-0.0016879793
-0.0018714155
-0.0016879793
-0.0015045432
-0.0018714155
-0.0020548517
-0.0020548517
-0.0020548517
-0.0022382878
-0.002421724
-0.002421724
-0.0022382878
-0.002421724
-0.0022382878
-0.0018714155
-0.0015045432
-0.0016879793
-0.0018714155
-0.0022382878
-0.002421724
-0.00260516
-0.002421724
-0.0020548517
-0.0018714155
-0.0018714155
-0.0022382878
-0.00260516
-0.00260516
-0.0022382878
-0.0020548517
-0.0018714155
-0.0016879793
-0.0018714155
-0.002421724
-0.00260516
-0.002421724
-0.0020548517
-0.0015045432
-0.0013211071
-0.0015045432
-0.0022382878
-0.0029720324
-0.0031554685
-0.002421724
-0.0018714155
-0.0018714155
-0.002421724
-0.00260516
-0.0022382878
-0.0018714155
-0.0018714155
-0.0020548517
-0.002421724
-0.0022382878
-0.0018714155
-0.0016879793
-0.0018714155
-0.0018714155
-0.0018714155
-0.0018714155
-0.0018714155
-0.0020548517
-0.0022382878
-0.0020548517
-0.0016879793
-0.0016879793
-0.0018714155
-0.0020548517
-0.0018714155
-0.0016879793
-0.0022382878
-0.002421724
-0.0020548517
-0.0013211071
-7.7079865E-4
-7.7079865E-4
-9.5423474E-4
-0.001137671
-0.0013211071
-0.0016879793
-0.0022382878
-0.002421724
-0.0020548517
-0.0015045432
-0.0013211071
-0.0013211071
-0.0015045432
-0.0016879793
-0.0016879793
-0.0013211071
-0.0013211071
-0.0018714155
-0.002421724
-0.0020548517
-0.0013211071
-9.5423474E-4
-9.5423474E-4
-0.0015045432
-0.0018714155
-0.0016879793
-0.001137671
-7.7079865E-4
-0.0013211071
-0.002421724
-0.0029720324
-0.002421724
-0.0018714155
-0.0018714155
-0.0022382878
-0.00260516
-0.0020548517
-0.0016879793
-0.0016879793
-0.0020548517
-0.00260516
-0.0027885963
-0.0027885963
-0.0027885963
-0.0027885963
-0.0031554685
-0.0035223407
-0.0031554685
-0.00260516
-0.002421724
-0.002421724
-0.00260516
-0.00260516
-0.002421724
-0.002421724
-0.002421724
-0.002421724
-0.00260516
-0.00260516
-0.0022382878
-0.0020548517
-0.0022382878
-0.002421724
-0.0022382878
-0.0018714155
-0.0018714155
-0.0018714155
-0.0018714155
-0.0018714155
-0.0018714155
-0.0018714155
-0.0016879793
-0.0016879793
-0.0018714155
-0.0018714155
-0.0022382878
-0.002421724
-0.0022382878
-0.0020548517
-0.0020548517
-0.0020548517
-0.0022382878
-0.0020548517
-0.0015045432
-9.5423474E-4
-9.5423474E-4
-0.0015045432
-0.0018714155
-0.0016879793
-0.0013211071
-0.0013211071
-0.0016879793
-0.0020548517
-0.0016879793
-7.7079865E-4
-4.0392636E-4
-9.5423474E-4
-0.0016879793
-0.0016879793
-0.001137671
-4.0392636E-4
-4.0392636E-4
-7.7079865E-4
-7.7079865E-4
-4.0392636E-4
-3.7054066E-5
-4.0392636E-4
-0.001137671
-0.0015045432
-0.0015045432
-0.001137671
-5.8736245E-4
-3.7054066E-5
-4.0392636E-4
-0.001137671
-9.5423474E-4
-4.0392636E-4
-2.2049015E-4
-7.7079865E-4
-0.0013211071
-0.0013211071
-9.5423474E-4
-5.8736245E-4
-3.7054066E-5
-2.2049015E-4
-9.5423474E-4
-0.0016879793
-0.0016879793
-0.001137671
-5.8736245E-4
-5.8736245E-4
-5.8736245E-4
-4.0392636E-4
-2.2049015E-4
-3.7054066E-5
-3.7054066E-5
-4.0392636E-4
-7.7079865E-4
-0.001137671
-0.001137671
-9.5423474E-4
-5.8736245E-4
-7.7079865E-4
-7.7079865E-4
-7.7079865E-4
-5.8736245E-4
-5.8736245E-4
-2.2049015E-4
3.2981834E-4
5.1325443E-4
1.4638202E-4
-2.2049015E-4
-3.7054066E-5
-3.7054066E-5
-5.8736245E-4
-9.5423474E-4
-5.8736245E-4
-3.7054066E-5
1.4638202E-4
-2.2049015E-4
-5.8736245E-4
-5.8736245E-4
-3.7054066E-5
1.4638202E-4
3.2981834E-4
5.1325443E-4
6.966905E-4
5.1325443E-4
1.4638202E-4
-3.7054066E-5
1.4638202E-4
1.4638202E-4
1.4638202E-4
-3.7054066E-5
-2.2049015E-4
-3.7054066E-5
1.4638202E-4
5.1325443E-4
6.966905E-4
3.2981834E-4
-2.2049015E-4
-4.0392636E-4
-3.7054066E-5
3.2981834E-4
5.1325443E-4
5.1325443E-4
5.1325443E-4
5.1325443E-4
3.2981834E-4
1.4638202E-4
3.2981834E-4
3.2981834E-4
-3.7054066E-5
-3.7054066E-5
1.4638202E-4
1.4638202E-4
1.4638202E-4
3.2981834E-4
5.1325443E-4
6.966905E-4
1.4638202E-4
-5.8736245E-4
-5.8736245E-4
-3.7054066E-5
3.2981834E-4
3.2981834E-4
3.2981834E-4
3.2981834E-4
6.966905E-4
6.966905E-4
6.966905E-4
8.801266E-4
0.001246999
0.0016138712
0.0019807434
0.0017973075
0.001246999
5.1325443E-4
8.801266E-4
0.0017973075
0.002347616
0.002347616
0.0019807434
0.0017973075
0.0017973075
0.0017973075
0.00216418
0.00216418
0.0019807434
0.0016138712
0.0016138712
0.00216418
0.002531052
0.0028979243
0.0030813604
0.0030813604
0.0032647965
0.0030813604
0.0030813604
0.0030813604
0.0030813604
0.0032647965
0.003631669
0.0038151052
0.0038151052
0.0039985413
0.0043654134
0.0050991583
0.0049157217
0.0039985413
0.003631669
0.0039985413
0.0047322856
0.0050991583
0.0049157217
0.0050991583
0.0052825944
0.0050991583
0.0047322856
0.0045488495
0.0049157217
0.0050991583
0.0050991583
0.0049157217
0.0049157217
0.0049157217
0.0052825944
0.0056494665
0.005832902
0.006016339
0.0063832114
0.0065666474
0.0061997753
0.005832902
0.006016339
0.0067500835
0.0067500835
0.0063832114
0.005832902
0.005832902
0.0063832114
0.0067500835
0.0067500835
0.0061997753
0.006016339
0.0063832114
0.0069335187
0.0071169557
0.0069335187
0.0069335187
0.0069335187
0.0071169557
0.0071169557
0.0073003927
0.007483828
0.0073003927
0.0067500835
0.006016339
0.006016339
0.0063832114
0.0071169557
0.007667264
0.0078507
0.007667264
0.007483828
0.007667264
0.008034137
0.0078507
0.007483828
0.0069335187
0.0071169557
0.007667264
0.0078507
0.007667264
0.007667264
0.0078507
0.0078507
0.007667264
0.007483828
0.007483828
0.007667264
0.007483828
0.0071169557
0.0071169557
0.007667264
0.008217572
0.008034137
0.007667264
0.007483828
0.007483828
0.007483828
0.007483828
0.008217572
0.008767881
0.008767881
0.008034137
0.007667264
0.007667264
0.0078507
0.007667264
0.007667264
0.0078507
0.008217572
0.008217572
0.0078507
0.0078507
0.008401008
0.008767881
0.008584444
0.008401008
0.008401008
0.008217572
0.008217572
0.008401008
0.008584444
0.008034137
0.007483828
0.0073003927
0.0078507
0.008584444
0.008584444
0.008034137
0.007667264
0.008217572
0.008584444
0.008217572
0.0078507
0.0078507
0.008401008
0.008767881
0.008767881
0.0089513175
0.0089513175
0.008584444
0.008217572
0.008034137
0.008401008
0.008584444
0.008584444
0.008401008
0.008217572
0.008034137
0.008584444
0.009134753
0.009134753
0.008584444
0.008767881
0.009134753
0.00931819
0.009134753
0.009134753
0.00931819
0.009134753
0.0089513175
0.008767881
0.0089513175
0.0089513175
0.009134753
0.009501626
0.009501626
0.00931819
0.009134753
0.00931819
0.009501626
0.009134753
0.008584444
0.008584444
0.0089513175
0.009134753
0.008767881
0.008584444
0.008767881
0.00931819
0.009685062
0.009868497
0.010235371
0.010235371
0.009868497
0.009501626
0.009501626
0.010051934
0.010418806
0.010051934
0.009501626
0.009501626
0.009685062
0.010235371
0.010051934
0.00931819
0.0089513175
0.00931819
0.009868497
0.010418806
0.010418806
0.010418806
0.010418806
0.010418806
0.010602242
0.010969115
0.010969115
0.010785678
0.010785678
0.010785678
0.010602242
0.010602242
0.010969115
0.011152551
0.011152551
0.010418806
0.010051934
0.010235371
0.010785678
0.011152551
0.010969115
0.010602242
0.010602242
0.010785678
0.011335987
0.011519423
0.011886296
0.012253168
0.012069731
0.011519423
0.010969115
0.010969115
0.011152551
0.011335987
0.011519423
0.01170286
0.011519423
0.011519423
0.01170286
0.011886296
0.011886296
0.011519423
0.011335987
0.011335987
0.011519423
0.01170286
0.011886296
0.012253168
0.012253168
0.012253168
0.011886296
0.011519423
0.011886296
0.012436604
0.012803475
0.012803475
0.012436604
0.012436604
0.01262004
0.012986912
0.013170349
0.013170349
0.013353785
0.013170349
0.012986912
0.012803475
0.012803475
0.012803475
0.012986912
0.012986912
0.012986912
0.013353785
0.013353785
0.013353785
0.013537221
0.013720657
0.014087529
0.014270964
0.014270964
0.013904094
0.013720657
0.013537221
0.013353785
0.013353785
0.013537221
0.013720657
0.014087529
0.014270964
0.014270964
0.013720657
0.013170349
0.013170349
0.013537221
0.013537221
0.013353785
0.013170349
0.013353785
0.013904094
0.014270964
0.014454401
0.014270964
0.013904094
0.013537221
0.013720657
0.014270964
0.014270964
0.013904094
0.013537221
0.013720657
0.014270964
0.014637838
0.014454401
0.014087529
0.013904094
0.013537221
0.013353785
0.013537221
0.013720657
0.013904094
0.014087529
0.014637838
0.014637838
0.014454401
0.014087529
0.013904094
0.013904094
0.013904094
0.013720657
0.013904094
0.014087529
0.014087529
0.014270964
0.014821275
0.015188145
0.0153715825
0.015188145
0.014454401
0.014270964
0.014270964
0.014637838
0.014821275
0.015188145
0.015188145
0.014821275
0.014454401
0.014454401
0.014637838
0.014821275
0.014637838
0.014637838
0.01500471
0.0153715825
0.015188145
0.01500471
0.01500471
0.015555018
0.016105328
0.016472198
0.016288765
0.016105328
0.01592189
0.015738454
0.015555018
0.015738454
0.01592189
0.01592189
0.015738454
0.015738454
0.015738454
0.016105328
0.016105328
0.01592189
0.015738454
0.015738454
0.016288765
0.016839072
0.016839072
0.016472198
0.016288765
0.016472198
0.016839072
0.017205942
0.017022505
0.016472198
0.016105328
0.016472198
0.017022505
0.017572816
0.017205942
0.016655635
0.016655635
0.016839072
0.017022505
0.017022505
0.016839072
0.016839072
0.017205942
0.017572816
0.01738938
0.01738938
0.017572816
0.017756253
0.017572816
0.017205942
0.017022505
0.017205942
0.017756253
0.018123124
0.017939687
0.01738938
0.017205942
0.017572816
0.018123124
0.01830656
0.018489994
0.018489994
0.018489994
0.01830656
0.017939687
0.017756253
0.017939687
0.01830656
0.018489994
0.018489994
0.01830656
0.017756253
0.017756253
0.017939687
0.01830656
0.018123124
0.018123124
0.018123124
0.017756253
0.017205942
0.017022505
0.017022505
0.017572816
0.01830656
0.018489994
0.018123124
0.017572816
0.017572816
0.01830656
0.018489994
0.01830656
0.017939687
0.017572816
0.017572816
0.017572816
0.017572816
0.017572816
0.017572816
0.017939687
0.018123124
0.017939687
0.017939687
0.017756253
0.017572816
0.017572816
0.017756253
0.01830656
0.018856868
0.018856868
0.01830656
0.017756253
0.017572816
0.017939687
0.01830656
0.018489994
0.01830656
0.018123124
0.01830656
0.018856868
0.019223742
0.019040305
0.018489994
0.01830656
0.018673431
0.019040305
0.018673431
0.017756253
0.01738938
0.017939687
0.01830656
0.018489994
0.018673431
0.019040305
0.019223742
0.019040305
0.018856868
0.018856868
0.018856868
0.018856868
0.018673431
0.018856868
0.019223742
0.01977405
0.01977405
0.019407175
0.019040305
0.019223742
0.019407175
0.019590613
0.019407175
0.019407175
0.019223742
0.019407175
0.019407175
0.019590613
0.01977405
0.01977405
0.019957487
0.020507794
0.020507794
0.020507794
0.020507794
0.020507794
0.020507794
0.020507794
0.020324357
0.02014092
0.019957487
0.01977405
0.019957487
0.020324357
0.02014092
0.019957487
0.02014092
0.020507794
0.02069123
0.021058101
0.021058101
0.02069123
0.02014092
0.01977405
0.019957487
0.02069123
0.021241538
0.021058101
0.020324357
0.01977405
0.019957487
0.020507794
0.020874668
0.02069123
0.02069123
0.02069123
0.020507794
0.020507794
0.02069123
0.020874668
0.020874668
0.021058101
0.021241538
0.020874668
0.020324357
0.020324357
0.021058101
0.021975283
0.02215872
0.021608412
0.02069123
0.020324357
0.02069123
0.021424975
0.02215872
0.02215872
0.021608412
0.021424975
0.021424975
0.021608412
0.021608412
0.021424975
0.021241538
0.021241538
0.021424975
0.021608412
0.021791846
0.021608412
0.021424975
0.021241538
0.021424975
0.021975283
0.02215872
0.021608412
0.021424975
0.021791846
0.021791846
0.021608412
0.021791846
0.02215872
0.021791846
0.021241538
0.020874668
0.021058101
0.021241538
0.021241538
0.021241538
0.021424975
0.021608412
0.021608412
0.021424975
0.021424975
0.021241538
0.021241538
0.021058101
0.021424975
0.021791846
0.021791846
0.021424975
0.021424975
0.021608412
0.021608412
0.021608412
0.021608412
0.021608412
0.021791846
0.021791846
0.021608412
0.021608412
0.021791846
0.021424975
0.020874668
0.020507794
0.020507794
0.021058101
0.021791846
0.022342157
0.022525594
0.021975283
0.021424975
0.021058101
0.02069123
0.02069123
0.02069123
0.020874668
0.021241538
0.021424975
0.021241538
0.021241538
0.021241538
0.021241538
0.021241538
0.021058101
0.02069123
0.020507794
0.020507794
0.020874668
0.021241538
0.021608412
0.021608412
0.021608412
0.021241538
0.021058101
0.021058101
0.021241538
0.021424975
0.021058101
0.020324357
0.019957487
0.019957487
0.020324357
0.02069123
0.02069123
0.02069123
0.020874668
0.020874668
0.020874668
0.021058101
0.021058101
0.02069123
0.020507794
0.020507794
0.020874668
0.021058101
0.021058101
0.020874668
0.021058101
0.021058101
0.02069123
0.020324357
0.02014092
0.02014092
0.019957487
0.02014092
0.02014092
0.020324357
0.02014092
0.02014092
0.02014092
0.020507794
0.020324357
0.01977405
0.019407175
0.019590613
0.020324357
0.020874668
0.021058101
0.02069123
0.02014092
0.020324357
0.020507794
0.020324357
0.01977405
0.019590613
0.019957487
0.020507794
0.020874668
0.020324357
0.01977405
0.019590613
0.01977405
0.01977405
0.019590613
0.019040305
0.018856868
0.019590613
0.020324357
0.020507794
0.02014092
0.019590613
0.019223742
0.019040305
0.019223742
0.019407175
0.019590613
0.019407175
0.018856868
0.018856868
0.019407175
0.02014092
0.02014092
0.019407175
0.01830656
0.018123124
0.018673431
0.019590613
0.02014092
0.02014092
0.01977405
0.019223742
0.018856868
0.019223742
0.01977405
0.019957487
0.01977405
0.019590613
0.01977405
0.01977405
0.01977405
0.019590613
0.019407175
0.019040305
0.019040305
0.019407175
0.02014092
0.020507794
0.02014092
0.019957487
0.01977405
0.01977405
0.019590613
0.019223742
0.019040305
0.019040305
0.019223742
0.019590613
0.019590613
0.019590613
0.019590613
0.019590613
0.019590613
0.019223742
0.018673431
0.018489994
0.018489994
0.018856868
0.018856868
0.018856868
0.019040305
0.019407175
0.019590613
0.019407175
0.018673431
0.018123124
0.01830656
0.019040305
0.01977405
0.01977405
0.019407175
0.019223742
0.019590613
0.02014092
0.020507794
0.020324357
0.01977405
0.019223742
0.019040305
0.019223742
0.019407175
0.019407175
0.019590613
0.019407175
0.019223742
0.019040305
0.018856868
0.018856868
0.018856868
0.019223742
0.019407175
0.019407175
0.019223742
0.018856868
0.018489994
0.018123124
0.018123124
0.018673431
0.019223742
0.019407175
0.019040305
0.018673431
0.018673431
0.018673431
0.01830656
0.01830656
0.018489994
0.018489994
0.018123124
0.017756253
0.017756253
0.017939687
0.018123124
0.01830656
0.018489994
0.018673431
0.018673431
0.01830656
0.017939687
0.018123124
0.01830656
0.018489994
0.01830656
0.017939687
0.017756253
0.017756253
0.017756253
0.017572816
0.01738938
0.017939687
0.018673431
0.018673431
0.018123124
0.01738938
0.01738938
0.017756253
0.018123124
0.018123124
0.017939687
0.017939687
0.017756253
0.017756253
0.017756253
0.017939687
0.017756253
0.017205942
0.017022505
0.017205942
0.01738938
0.017756253
0.017939687
0.017939687
0.017756253
0.017572816
0.017205942
0.016839072
0.016839072
0.017022505
0.01738938
0.017205942
0.016839072
0.016839072
0.016655635
0.016655635
0.016839072
0.016839072
0.016655635
0.016472198
0.016288765
0.016472198
0.017022505
0.01738938
0.017205942
0.016655635
0.016288765
0.016105328
0.016105328
0.016105328
0.016288765
0.016655635
0.016655635
0.016472198
0.016288765
0.016288765
0.016472198
0.016655635
0.016655635
0.016472198
0.016288765
0.016472198
0.016839072
0.016839072
0.016472198
0.01592189
0.015738454
0.015738454
0.015555018
0.015738454
0.016105328
0.016288765
0.016105328
0.015555018
0.015738454
0.015738454
0.015555018
0.0153715825
0.015188145
0.015188145
0.015555018
0.01592189
0.01592189
0.015555018
0.01500471
0.014637838
0.014637838
0.014821275
0.01500471
0.01500471
0.015188145
0.0153715825
0.015555018
0.015555018
0.0153715825
0.01500471
0.014454401
0.014270964
0.014087529
0.014454401
0.014637838
0.014821275
0.014821275
0.01500471
0.0153715825
0.0153715825
0.01500471
0.014637838
0.014454401
0.014637838
0.014821275
0.014821275
0.014637838
0.014087529
0.013720657
0.013904094
0.014270964
0.014270964
0.014270964
0.014270964
0.014454401
0.014821275
0.01500471
0.014637838
0.013904094
0.013353785
0.013353785
0.013904094
0.014087529
0.014087529
0.014087529
0.014270964
0.014270964
0.014087529
0.013720657
0.013537221
0.013904094
0.013904094
0.013353785
0.01262004
0.01262004
0.012803475
0.012986912
0.013353785
0.013720657
0.014270964
0.014637838
0.014087529
0.013170349
0.01262004
0.012803475
0.012986912
0.013170349
0.012986912
0.01262004
0.01262004
0.012803475
0.012803475
0.012803475
0.012803475
0.012803475
0.01262004
0.012436604
0.012436604
0.01262004
0.012436604
0.01262004
0.012986912
0.012803475
0.012803475
0.012803475
0.012803475
0.01262004
0.012436604
0.012436604
0.01262004
0.012436604
0.012436604
0.012436604
0.012436604
0.012069731
0.011886296
0.011886296
0.01262004
0.012986912
0.01262004
0.012069731
0.011519423
0.011519423
0.011152551
0.010785678
0.011152551
0.01170286
0.01170286
0.011152551
0.010969115
0.011335987
0.011886296
0.012253168
0.011886296
0.010969115
0.010051934
0.009685062
0.009868497
0.010051934
0.010235371
0.010602242
0.010785678
0.010785678
0.010418806
0.010235371
0.010235371
0.010418806
0.010602242
0.010418806
0.010235371
0.009501626
0.008767881
0.008401008
0.008584444
0.009134753
0.00931819
0.0089513175
0.008217572
0.007483828
0.0073003927
0.0078507
0.008401008
0.008767881
0.008767881
0.008401008
0.008217572
0.008034137
0.008034137
0.008034137
0.008034137
0.007667264
0.0071169557
0.0069335187
0.0069335187
0.0073003927
0.007483828
0.0069335187
0.0061997753
0.006016339
0.006016339
0.006016339
0.0061997753
0.0063832114
0.0063832114
0.0063832114
0.0061997753
0.0063832114
0.0067500835
0.0067500835
0.0061997753
0.0054660304
0.0054660304
0.005832902
0.005832902
0.0054660304
0.0052825944
0.0049157217
0.0049157217
0.0050991583
0.0052825944
0.0052825944
0.0049157217
0.0045488495
0.0045488495
0.0047322856
0.0045488495
0.0041819774
0.0041819774
0.0043654134
0.0045488495
0.0045488495
0.0041819774
0.0038151052
0.003631669
0.0038151052
0.0039985413
0.0038151052
0.003631669
0.0038151052
0.0041819774
0.0041819774
0.003631669
0.0030813604
0.0032647965
0.003631669
0.0034482325
0.0028979243
0.0032647965
0.0039985413
0.0045488495
0.0041819774
0.0038151052
0.0038151052
0.0039985413
0.0041819774
0.0039985413
0.0039985413
0.0039985413
0.0038151052
0.003631669
0.0034482325
0.0038151052
0.0043654134
0.0045488495
0.0041819774
0.0038151052
0.0034482325
0.0034482325
0.0038151052
0.0045488495
0.0049157217
0.0045488495
0.003631669
0.0030813604
0.0030813604
0.0034482325
0.0041819774
0.0043654134
0.0038151052
0.0034482325
0.0032647965
0.0034482325
0.0038151052
0.0041819774
0.0041819774
0.0038151052
0.0032647965
0.0034482325
0.0041819774
0.0047322856
0.0045488495
0.0039985413
0.0038151052
0.0039985413
0.0041819774
0.0043654134
0.0045488495
0.0045488495
0.0045488495
0.0045488495
0.0047322856
0.0045488495
0.0045488495
0.0045488495
0.0050991583
0.0056494665
0.006016339
0.0054660304
0.0047322856
0.0039985413
0.0043654134
0.0049157217
0.0050991583
0.0047322856
0.0041819774
0.0038151052
0.0038151052
0.0038151052
0.003631669
0.003631669
0.0038151052
0.0039985413
0.0039985413
0.0039985413
0.0039985413
0.0043654134
0.0047322856
0.0047322856
0.0043654134
0.0038151052
0.0034482325
0.003631669
0.0039985413
0.0041819774
0.0039985413
0.0038151052
0.0039985413
0.0041819774
0.0041819774
0.0034482325
0.0027144882
0.002531052
0.0028979243
0.0030813604
0.0032647965
0.0030813604
0.0030813604
0.0030813604
0.0028979243
0.002531052
0.002347616
0.0027144882
0.0028979243
0.002531052
0.0019807434
0.0014304351
0.0014304351
0.0016138712
0.00216418
0.002531052
0.002347616
0.0017973075
0.0016138712
0.0014304351
0.0014304351
0.001246999
6.966905E-4
3.2981834E-4
3.2981834E-4
5.1325443E-4
8.801266E-4
6.966905E-4
1.4638202E-4
-5.8736245E-4
-7.7079865E-4
-5.8736245E-4
-4.0392636E-4
-5.8736245E-4
-4.0392636E-4
-3.7054066E-5
-5.8736245E-4
-0.0013211071
-0.0013211071
-5.8736245E-4
-2.2049015E-4
-4.0392636E-4
-0.0013211071
-0.0015045432
-0.0013211071
-9.5423474E-4
-9.5423474E-4
-0.0013211071
-0.0016879793
-0.0016879793
-0.0020548517
-0.002421724
-0.002421724
-0.0020548517
-0.0020548517
-0.0022382878
-0.002421724
-0.002421724
-0.00260516
-0.00260516
-0.00260516
-0.00260516
-0.0027885963
-0.0027885963
-0.0029720324
-0.0033389046
-0.003705777
-0.0035223407
-0.0029720324
-0.00260516
-0.00260516
-0.00260516
-0.0027885963
-0.0033389046
-0.0035223407
-0.0035223407
-0.003705777
-0.0040726494
-0.0044395216
-0.0044395216
-0.003889213
-0.0033389046
-0.0029720324
-0.0031554685
-0.0033389046
-0.003705777
-0.0042560855
-0.0046229577
-0.0042560855
-0.0033389046
-0.0029720324
-0.003705777
-0.0046229577
-0.0046229577
-0.0040726494
-0.003705777
-0.003889213
-0.0044395216
-0.0048063938
-0.0044395216
-0.0035223407
-0.0033389046
-0.003705777
-0.0040726494
-0.003705777
-0.0031554685
-0.0029720324
-0.0033389046
-0.0042560855
-0.0046229577
-0.0042560855
-0.003889213
-0.003889213
-0.003889213
-0.0040726494
-0.0042560855
-0.0044395216
-0.0044395216
-0.0044395216
-0.0044395216
-0.0044395216
-0.0044395216
-0.0044395216
-0.0042560855
-0.0042560855
-0.0046229577
-0.0048063938
-0.0048063938
-0.0046229577
-0.0042560855
-0.0042560855
-0.0044395216
-0.0042560855
-0.0040726494
-0.0044395216
-0.005356702
-0.0057235747
-0.005540138
-0.005356702
-0.005173266
-0.005356702
-0.005356702
-0.00498983
-0.005173266
-0.005540138
-0.0057235747
-0.005540138
-0.00498983
-0.0048063938
-0.00498983
-0.005540138
-0.0057235747
-0.005540138
-0.005356702
-0.005540138
-0.0059070108
-0.005540138
-0.00498983
-0.0046229577
-0.00498983
-0.005356702
-0.005540138
-0.005356702
-0.00498983
-0.005173266
-0.0057235747
-0.006273883
-0.006457319
-0.006273883
-0.0057235747
-0.005540138
-0.0059070108
-0.006457319
-0.006640755
-0.006457319
-0.0068241917
-0.007191064
-0.007191064
-0.0068241917
-0.006640755
-0.006640755
-0.0070076277
-0.0070076277
-0.006640755
-0.006457319
-0.006457319
-0.0068241917
-0.007557936
-0.00829168
-0.008475117
-0.008108244
-0.007741372
-0.007741372
-0.007741372
-0.007741372
-0.008108244
-0.008475117
-0.008658553
-0.00884199
-0.00884199
-0.008475117
-0.00829168
-0.008475117
-0.008475117
-0.008475117
-0.008658553
-0.009025425
-0.009392297
-0.009575734
-0.009942606
-0.010126042
-0.010126042
-0.010126042
-0.010309478
-0.010309478
-0.010309478
-0.010676351
-0.011226659
-0.011226659
-0.010492914
-0.009942606
-0.010309478
-0.011043223
-0.011593531
-0.011410096
-0.011593531
-0.011776967
-0.011960403
-0.012327276
-0.012694148
-0.012694148
-0.01214384
-0.011593531
-0.011593531
-0.011960403
-0.012510711
-0.012694148
-0.012877584
-0.0130610205
-0.013427893
-0.013427893
-0.0130610205
-0.012694148
-0.012694148
-0.013244456
-0.013427893
-0.013244456
-0.012877584
-0.0130610205
-0.013244456
-0.013244456
-0.013427893
-0.01361133
-0.01361133
-0.013978201
-0.014345074
-0.014528509
-0.014528509
-0.014528509
-0.014895381
-0.01544569
-0.0152622545
-0.014895381
-0.014711945
-0.014528509
-0.014345074
-0.014528509
-0.014895381
-0.01544569
-0.015629128
-0.015078818
-0.014711945
-0.014895381
-0.01544569
-0.01544569
-0.014895381
-0.014345074
-0.013978201
-0.014345074
-0.014895381
-0.01544569
-0.01544569
-0.0152622545
-0.015812563
-0.016362872
-0.016362872
-0.015629128
-0.0152622545
-0.01544569
-0.015995998
-0.016362872
-0.016546309
-0.016729742
-0.01691318
-0.017096616
-0.017280053
-0.017096616
-0.016729742
-0.015995998
-0.015812563
-0.016179435
-0.016729742
-0.017096616
-0.01691318
-0.016729742
-0.01691318
-0.017096616
-0.017463487
-0.017463487
-0.017280053
-0.017096616
-0.017280053
-0.017646924
-0.01783036
-0.017463487
-0.017096616
-0.01691318
-0.017096616
-0.017646924
-0.01783036
-0.017463487
-0.017280053
-0.017463487
-0.017463487
-0.017463487
-0.017646924
-0.018197231
-0.018747542
-0.018380668
-0.017646924
-0.01691318
-0.017096616
-0.018197231
-0.01929785
-0.019664723
-0.019114412
-0.018930975
-0.019114412
-0.019114412
-0.01929785
-0.01929785
-0.018930975
-0.018380668
-0.018380668
-0.018930975
-0.019848157
-0.019848157
-0.019114412
-0.018564105
-0.018930975
-0.01929785
-0.019481286
-0.019664723
-0.020031594
-0.020398464
-0.020398464
-0.019664723
-0.019114412
-0.019114412
-0.019664723
-0.020031594
-0.020031594
-0.02021503
-0.02021503
-0.020398464
-0.020398464
-0.02021503
-0.020398464
-0.020765338
-0.021132212
-0.020948775
-0.020398464
-0.02021503
-0.020398464
-0.020581901
-0.020581901
-0.020581901
-0.02021503
-0.020398464
-0.021499082
-0.022416264
-0.022416264
-0.02168252
-0.020948775
-0.020948775
-0.021865953
-0.022416264
-0.02204939
-0.021499082
-0.021132212
-0.021132212
-0.021499082
-0.02204939
-0.022232827
-0.02204939
-0.02204939
-0.02168252
-0.021315645
-0.021499082
-0.02204939
-0.0225997
-0.022783134
-0.0225997
-0.022416264
-0.022416264
-0.0225997
-0.022783134
-0.023150008
-0.023150008
-0.023333445
-0.023516878
-0.023516878
-0.022966571
-0.0225997
-0.022783134
-0.023333445
-0.023700316
-0.023700316
-0.023516878
-0.023516878
-0.02406719
-0.024617497
-0.024617497
-0.024250627
-0.024250627
-0.024800934
-0.025167804
-0.02498437
-0.02443406
-0.024250627
-0.024250627
-0.02443406
-0.02443406
-0.02498437
-0.025351241
-0.025351241
-0.025167804
-0.024800934
-0.024617497
-0.024617497
-0.025167804
-0.026268423
-0.026635297
-0.026084986
-0.025351241
-0.025167804
-0.026084986
-0.026635297
-0.026635297
-0.026268423
-0.026084986
-0.026268423
-0.02645186
-0.02645186
-0.026084986
-0.026084986
-0.026268423
-0.02645186
-0.02645186
-0.027002167
-0.027552478
-0.027552478
-0.026818734
-0.02645186
-0.026635297
-0.027185604
-0.027369041
-0.027369041
-0.027552478
-0.027735911
-0.027919348
-0.027552478
-0.027185604
-0.027369041
-0.027919348
-0.02846966
-0.02846966
-0.02846966
-0.028286222
-0.028286222
-0.028286222
-0.028653093
-0.028653093
-0.028286222
-0.027919348
-0.027919348
-0.028102785
-0.028286222
-0.027919348
-0.027552478
-0.027552478
-0.027735911
-0.027735911
-0.027919348
-0.028286222
-0.028653093
-0.028653093
-0.02846966
-0.02846966
-0.028653093
-0.029019967
-0.02883653
-0.028653093
-0.02883653
-0.029386837
-0.029937148
-0.029937148
-0.029570274
-0.02883653
-0.028286222
-0.028286222
-0.02883653
-0.029386837
-0.029570274
-0.029386837
-0.0292034
-0.029019967
-0.0292034
-0.029753711
-0.030120581
-0.030304018
-0.030304018
-0.029937148
-0.029386837
-0.02883653
-0.02883653
-0.029019967
-0.029753711
-0.030487455
-0.030670889
-0.030120581
-0.029753711
-0.029753711
-0.030120581
-0.030304018
-0.030304018
-0.030487455
-0.030854326
-0.030854326
-0.030854326
-0.030670889
-0.030670889
-0.030670889
-0.030304018
-0.030304018
-0.0312212
-0.032138377
-0.032321814
-0.031954944
-0.031404637
-0.031404637
-0.03158807
-0.031404637
-0.031037763
-0.0312212
-0.03158807
-0.03158807
-0.031404637
-0.031771507
-0.032321814
-0.032321814
-0.032138377
-0.031771507
-0.031404637
-0.0312212
-0.031404637
-0.031954944
-0.03250525
-0.03268869
-0.032872126
-0.03305556
-0.033422433
-0.033238996
-0.03250525
-0.031954944
-0.032138377
-0.03250525
-0.03268869
-0.032872126
-0.033238996
-0.03360587
-0.03360587
-0.03305556
-0.03268869
-0.03250525
-0.03268869
-0.032872126
-0.03305556
-0.033238996
-0.03360587
-0.033789307
-0.03397274
-0.03397274
-0.033789307
-0.033238996
-0.03250525
-0.03250525
-0.032872126
-0.033422433
-0.033789307
-0.03397274
-0.033789307
-0.033422433
-0.033422433
-0.03360587
-0.03397274
-0.034339614
-0.03452305
-0.03452305
-0.034339614
-0.034156177
-0.03397274
-0.033789307
-0.03360587
-0.033789307
-0.033789307
-0.03397274
-0.03397274
-0.03360587
-0.03360587
-0.03397274
-0.034156177
-0.034156177
-0.034156177
-0.034156177
-0.034339614
-0.034156177
-0.033789307
-0.033422433
-0.03360587
-0.03360587
-0.03360587
-0.033422433
-0.033789307
-0.034156177
-0.034339614
-0.034339614
-0.033789307
-0.03305556
-0.032872126
-0.033422433
-0.033789307
-0.03397274
-0.033789307
-0.033789307
-0.033789307
-0.033422433
-0.032872126
-0.03268869
-0.03268869
-0.032872126
-0.032872126
-0.03268869
-0.032872126
-0.03268869
-0.03268869
-0.032138377
-0.031954944
-0.032321814
-0.03305556
-0.03305556
-0.032138377
-0.031404637
-0.0312212
-0.03158807
-0.031954944
-0.031954944
-0.032138377
-0.032321814
-0.031954944
-0.03158807
-0.0312212
-0.030854326
-0.030487455
-0.030120581
-0.029937148
-0.029937148
-0.029937148
-0.030304018
-0.030670889
-0.030670889
-0.030304018
-0.030304018
-0.030304018
-0.030120581
-0.030304018
-0.030670889
-0.030854326
-0.030670889
-0.029753711
-0.029019967
-0.028653093
-0.02883653
-0.02883653
-0.028653093
-0.028653093
-0.02846966
-0.028102785
-0.027919348
-0.027919348
-0.027735911
-0.027369041
-0.027002167
-0.027185604
-0.027185604
-0.027185604
-0.027002167
-0.026818734
-0.026818734
-0.027002167
-0.027185604
-0.027002167
-0.026635297
-0.026268423
-0.026084986
-0.025718115
-0.025534678
-0.025901552
-0.026084986
-0.025901552
-0.025534678
-0.025351241
-0.025167804
-0.025167804
-0.02498437
-0.02498437
-0.02498437
-0.025167804
-0.02498437
-0.024250627
-0.023700316
-0.023700316
-0.024250627
-0.024617497
-0.02406719
-0.023516878
-0.023333445
-0.023333445
-0.023333445
-0.023150008
-0.023150008
-0.023150008
-0.022783134
-0.022416264
-0.022416264
-0.0225997
-0.022783134
-0.022416264
-0.02168252
-0.021315645
-0.021865953
-0.0225997
-0.022416264
-0.021499082
-0.021132212
-0.021315645
-0.02168252
-0.021499082
-0.021132212
-0.020948775
-0.020948775
-0.020581901
-0.020398464
-0.020398464
-0.020581901
-0.020398464
-0.02021503
-0.020031594
-0.02021503
-0.020398464
-0.02021503
-0.019481286
-0.018930975
-0.01929785
-0.020031594
-0.020398464
-0.020031594
-0.019481286
-0.019114412
-0.018930975
-0.019114412
-0.019114412
-0.018747542
-0.018564105
-0.018564105
-0.018380668
-0.01783036
-0.017463487
-0.017646924
-0.018013798
-0.018013798
-0.017463487
-0.016729742
-0.016362872
-0.01691318
-0.017463487
-0.017646924
-0.017280053
-0.016729742
-0.016546309
-0.01691318
-0.017096616
-0.01691318
-0.016729742
-0.016546309
-0.016179435
-0.015629128
-0.01544569
-0.015812563
-0.015995998
-0.015995998
-0.015812563
-0.01544569
-0.015078818
-0.014895381
-0.014895381
-0.014895381
-0.014895381
-0.014895381
-0.014895381
-0.014528509
-0.014161637
-0.01361133
-0.013427893
-0.01361133
-0.014161637
-0.014161637
-0.013794765
-0.013244456
-0.0130610205
-0.0130610205
-0.013244456
-0.013244456
-0.012877584
-0.012327276
-0.01214384
-0.01214384
-0.01214384
-0.01214384
-0.011960403
-0.011776967
-0.011776967
-0.011593531
-0.011410096
-0.0108597865
-0.0108597865
-0.011226659
-0.011410096
-0.011043223
-0.011043223
-0.0108597865
-0.010676351
-0.010309478
-0.010126042
-0.010309478
-0.010126042
-0.00975917
-0.009208862
-0.00884199
-0.00884199
-0.009392297
-0.009575734
-0.009208862
-0.008658553
-0.00829168
-0.008475117
-0.009025425
-0.009208862
-0.008658553
-0.007741372
-0.007191064
-0.0073745
-0.008108244
-0.008475117
-0.007924808
-0.007191064
-0.006640755
-0.0068241917
-0.0070076277
-0.0068241917
-0.006640755
-0.0068241917
-0.006640755
-0.006273883
-0.0057235747
-0.0059070108
-0.006090447
-0.0059070108
-0.005173266
-0.0046229577
-0.0046229577
-0.005173266
-0.005540138
-0.005540138
-0.005540138
-0.005540138
-0.0059070108
-0.0059070108
-0.005173266
-0.0044395216
-0.0044395216
-0.0048063938
-0.005173266
-0.0048063938
-0.003889213
-0.0031554685
-0.0033389046
-0.003889213
-0.003889213
-0.0033389046
-0.00260516
-0.0022382878
-0.0029720324
-0.0035223407
-0.0035223407
-0.0029720324
-0.002421724
-0.0022382878
-0.0020548517
-0.0016879793
-0.0013211071
-0.0013211071
-0.0015045432
-0.0015045432
-9.5423474E-4
-4.0392636E-4
-2.2049015E-4
-4.0392636E-4
-7.7079865E-4
-7.7079865E-4
-4.0392636E-4
1.4638202E-4
3.2981834E-4
-3.7054066E-5
-4.0392636E-4
-3.7054066E-5
6.966905E-4
8.801266E-4
6.966905E-4
6.966905E-4
8.801266E-4
6.966905E-4
6.966905E-4
8.801266E-4
0.001246999
0.0016138712
0.0019807434
0.0019807434
0.0017973075
0.0017973075
0.00216418
0.0027144882
0.0032647965
0.0032647965
0.0032647965
0.0038151052
0.0039985413
0.003631669
0.0028979243
0.002531052
0.0030813604
0.003631669
0.0039985413
0.0045488495
0.0050991583
0.0052825944
0.0050991583
0.0047322856
0.0045488495
0.0043654134
0.0047322856
0.0052825944
0.0056494665
0.0056494665
0.0054660304
0.0054660304
0.006016339
0.0065666474
0.0067500835
0.0063832114
0.005832902
0.0054660304
0.0056494665
0.005832902
0.005832902
0.005832902
0.005832902
0.005832902
0.005832902
0.005832902
0.006016339
0.0061997753
0.0063832114
0.0069335187
0.0071169557
0.0069335187
0.0067500835
0.0069335187
0.007483828
0.007667264
0.0069335187
0.006016339
0.006016339
0.0065666474
0.0069335187
0.0069335187
0.0069335187
0.0069335187
0.0069335187
0.0069335187
0.0071169557
0.0067500835
0.0063832114
0.0063832114
0.0063832114
0.0063832114
0.0069335187
0.0073003927
0.0073003927
0.0065666474
0.005832902
0.0056494665
0.005832902
0.005832902
0.0056494665
0.0056494665
0.0056494665
0.0054660304
0.0054660304
0.0054660304
0.0056494665
0.0054660304
0.0049157217
0.0045488495
0.0041819774
0.0038151052
0.003631669
0.0038151052
0.0038151052
0.003631669
0.003631669
0.003631669
0.0038151052
0.0034482325
0.0027144882
0.00216418
0.00216418
0.002347616
0.0019807434
0.0014304351
0.001246999
0.0014304351
0.0014304351
0.0010635629
5.1325443E-4
-3.7054066E-5
-3.7054066E-5
-3.7054066E-5
1.4638202E-4
1.4638202E-4
-2.2049015E-4
-5.8736245E-4
-7.7079865E-4
-5.8736245E-4
-5.8736245E-4
-0.001137671
-0.0018714155
-0.0022382878
-0.0022382878
-0.0022382878
-0.0027885963
-0.0035223407
-0.0040726494
-0.0040726494
-0.0042560855
-0.0044395216
-0.0048063938
-0.00498983
-0.00498983
-0.00498983
-0.0046229577
-0.0044395216
-0.0048063938
-0.005540138
-0.005540138
-0.00498983
-0.0048063938
-0.005356702
-0.006273883
-0.0070076277
-0.007191064
-0.0068241917
-0.006457319
-0.006090447
-0.006090447
-0.0068241917
-0.007557936
-0.007741372
-0.0070076277
-0.006457319
-0.0070076277
-0.007924808
-0.00829168
-0.008108244
-0.007924808
-0.007924808
-0.007924808
-0.008108244
-0.008475117
-0.00884199
-0.009025425
-0.009025425
-0.009025425
-0.009025425
-0.00884199
-0.008475117
-0.008658553
-0.009392297
-0.010309478
-0.010309478
-0.00975917
-0.009208862
-0.009392297
-0.00975917
-0.009575734
-0.009208862
-0.00884199
-0.00884199
-0.00884199
-0.00884199
-0.009025425
-0.009392297
-0.009575734
-0.009392297
-0.009025425
-0.008658553
-0.008475117
-0.008475117
-0.008475117
-0.008475117
-0.008475117
-0.008475117
-0.008108244
-0.007924808
-0.008108244
-0.008475117
-0.008475117
-0.008108244
-0.007741372
-0.007924808
-0.008475117
-0.00884199
-0.009025425
-0.00884199
-0.008658553
-0.00829168
-0.007741372
-0.007557936
-0.007557936
-0.007557936
-0.007557936
-0.0073745
-0.0073745
-0.0073745
-0.0070076277
-0.0068241917
-0.0070076277
-0.0073745
-0.0073745
-0.007191064
-0.006640755
-0.006457319
-0.006640755
-0.0068241917
-0.006640755
-0.006640755
-0.006640755
-0.006640755
-0.006457319
-0.0057235747
-0.005173266
-0.005173266
-0.005540138
-0.005540138
-0.005173266
-0.0048063938
-0.0048063938
-0.005173266
-0.005356702
-0.005173266
-0.005173266
-0.005173266
-0.00498983
-0.0044395216
-0.0040726494
-0.0040726494
-0.003889213
-0.003705777
-0.003705777
-0.003889213
-0.0040726494
-0.0040726494
-0.003705777
-0.0031554685
-0.00260516
-0.0022382878
-0.0018714155
-0.0018714155
-0.0020548517
-0.0022382878
-0.002421724
-0.002421724
-0.0020548517
-0.0016879793
-0.0016879793
-0.0020548517
-0.002421724
-0.0020548517
-0.0015045432
-0.0015045432
-0.0018714155
-0.0022382878
-0.0020548517
-0.0015045432
-9.5423474E-4
-9.5423474E-4
-7.7079865E-4
-5.8736245E-4
-5.8736245E-4
-4.0392636E-4
1.4638202E-4
8.801266E-4
0.001246999
8.801266E-4
5.1325443E-4
3.2981834E-4
6.966905E-4
0.0010635629
0.0014304351
0.0017973075
0.0016138712
0.0014304351
0.001246999
0.0014304351
0.0014304351
0.001246999
0.0014304351
0.0017973075
0.0017973075
0.0019807434
0.00216418
0.002347616
0.002531052
0.002531052
0.002531052
0.002531052
0.0028979243
0.0032647965
0.0032647965
0.0028979243
0.002531052
0.0027144882
0.003631669
0.0038151052
0.0030813604
0.002531052
0.0028979243
0.003631669
0.0039985413
0.003631669
0.0032647965
0.0032647965
0.0032647965
0.0032647965
0.003631669
0.0043654134
0.0045488495
0.0041819774
0.0038151052
0.0038151052
0.0039985413
0.0038151052
0.003631669
0.0034482325
0.0032647965
0.0032647965
0.0038151052
0.0041819774
0.0039985413
0.0038151052
0.0041819774
0.0047322856
0.0049157217
0.0043654134
0.003631669
0.0038151052
0.0041819774
0.0045488495
0.0039985413
0.003631669
0.0038151052
0.0039985413
0.0039985413
0.0039985413
0.0039985413
0.0041819774
0.0041819774
0.003631669
0.0030813604
0.0030813604
0.0034482325
0.003631669
0.003631669
0.0034482325
0.0034482325
0.0034482325
0.003631669
0.0034482325
0.0030813604
0.0027144882
0.002531052
0.002531052
0.0027144882
0.0027144882
0.0028979243
0.0027144882
0.00216418
0.0014304351
0.001246999
8.801266E-4
6.966905E-4
6.966905E-4
6.966905E-4
5.1325443E-4
3.2981834E-4
1.4638202E-4
1.4638202E-4
-2.2049015E-4
-7.7079865E-4
-9.5423474E-4
-0.001137671
-0.0015045432
-0.0015045432
-0.001137671
-0.001137671
-0.0015045432
-0.0018714155
-0.0020548517
-0.002421724
-0.0029720324
-0.0035223407
-0.003705777
-0.003889213
-0.0042560855
-0.0044395216
-0.0044395216
-0.0046229577
-0.00498983
-0.005540138
-0.0057235747
-0.0059070108
-0.006273883
-0.006457319
-0.006457319
-0.006273883
-0.006457319
-0.007191064
-0.007741372
-0.008108244
-0.007924808
-0.007924808
-0.008475117
-0.009392297
-0.00975917
-0.00975917
-0.009575734
-0.009392297
-0.009575734
-0.010309478
-0.0108597865
-0.011043223
-0.0108597865
-0.0108597865
-0.011410096
-0.011776967
-0.011960403
-0.011776967
-0.011593531
-0.011960403
-0.012694148
-0.0130610205
-0.0130610205
-0.012877584
-0.012877584
-0.012510711
-0.01214384
-0.011960403
-0.012694148
-0.01361133
-0.013978201
-0.013794765
-0.013427893
-0.013244456
-0.013427893
-0.013427893
-0.0130610205
-0.012694148
-0.0130610205
-0.013427893
-0.013427893
-0.0130610205
-0.012877584
-0.013244456
-0.01361133
-0.01361133
-0.013427893
-0.013244456
-0.0130610205
-0.012877584
-0.012510711
-0.011960403
-0.011776967
-0.011960403
-0.012327276
-0.012327276
-0.011960403
-0.011226659
-0.0108597865
-0.0108597865
-0.011043223
-0.011043223
-0.010492914
-0.010309478
-0.010309478
-0.010126042
-0.009575734
-0.009208862
-0.00884199
-0.00884199
-0.008475117
-0.007741372
-0.007191064
-0.006640755
-0.006273883
-0.006273883
-0.006273883
-0.006090447
-0.0057235747
-0.005173266
-0.005173266
-0.005540138
-0.005540138
-0.005173266
-0.0046229577
-0.0042560855
-0.0042560855
-0.0042560855
-0.0040726494
-0.003705777
-0.0033389046
-0.0029720324
-0.0027885963
-0.0029720324
-0.0031554685
-0.0027885963
-0.0022382878
-0.0020548517
-0.0016879793
-0.0015045432
-0.0015045432
-0.0015045432
-0.0015045432
-0.001137671
-5.8736245E-4
-3.7054066E-5
3.2981834E-4
5.1325443E-4
5.1325443E-4
5.1325443E-4
3.2981834E-4
-3.7054066E-5
-3.7054066E-5
3.2981834E-4
0.0010635629
0.0014304351
0.0016138712
0.0014304351
0.0010635629
5.1325443E-4
3.2981834E-4
6.966905E-4
0.0010635629
0.0010635629
0.0010635629
0.0010635629
0.0010635629
8.801266E-4
0.0010635629
0.0014304351
0.0016138712
0.0014304351
0.0016138712
0.00216418
0.002347616
0.00216418
0.0016138712
0.001246999
0.001246999
0.0014304351
0.0016138712
0.0017973075
0.0017973075
0.0016138712
0.0014304351
0.0016138712
0.0019807434
0.00216418
0.0017973075
0.0017973075
0.0017973075
0.0017973075
0.0016138712
0.0019807434
0.002531052
0.0027144882
0.002531052
0.00216418
0.0016138712
0.001246999
0.0010635629
0.0010635629
0.0014304351
0.0019807434
0.002347616
0.002347616
0.0016138712
0.0010635629
6.966905E-4
5.1325443E-4
6.966905E-4
0.001246999
0.0014304351
0.0010635629
3.2981834E-4
-3.7054066E-5
5.1325443E-4
8.801266E-4
6.966905E-4
1.4638202E-4
-3.7054066E-5
1.4638202E-4
1.4638202E-4
3.2981834E-4
3.2981834E-4
1.4638202E-4
-5.8736245E-4
-0.001137671
-9.5423474E-4
-4.0392636E-4
-2.2049015E-4
-9.5423474E-4
-0.0016879793
-0.0018714155
-0.0016879793
-0.0016879793
-0.0018714155
-0.002421724
-0.0027885963
-0.0033389046
-0.0035223407
-0.0035223407
-0.0035223407
-0.0035223407
-0.003705777
-0.003889213
-0.0040726494
-0.0044395216
-0.0048063938
-0.0048063938
-0.0048063938
-0.0048063938
-0.005540138
-0.006640755
-0.0073745
-0.0073745
-0.0070076277
-0.0068241917
-0.0070076277
-0.007557936
-0.00829168
-0.00884199
-0.009025425
-0.009025425
-0.009208862
-0.009392297
-0.009942606
-0.010126042
-0.010126042
-0.010126042
-0.010492914
-0.0108597865
-0.011043223
-0.011226659
-0.011593531
-0.01214384
-0.012510711
-0.012510711
-0.012327276
-0.01214384
-0.01214384
-0.012510711
-0.013427893
-0.014161637
-0.014528509
-0.014161637
-0.01361133
-0.013427893
-0.014161637
-0.0152622545
-0.015629128
-0.015629128
-0.0152622545
-0.0152622545
-0.0152622545
-0.015812563
-0.016546309
-0.016546309
-0.015995998
-0.015629128
-0.016362872
-0.017096616
-0.01783036
-0.01783036
-0.017646924
-0.017463487
-0.017646924
-0.01783036
-0.01783036
-0.017646924
-0.017646924
-0.017646924
-0.018197231
-0.018747542
-0.01929785
-0.01929785
-0.018930975
-0.018380668
-0.018197231
-0.018564105
-0.019114412
-0.019481286
-0.019481286
-0.01929785
-0.01929785
-0.019114412
-0.018930975
-0.018930975
-0.019114412
-0.019114412
-0.018930975
-0.018930975
-0.019114412
-0.018747542
-0.018197231
-0.018197231
-0.018564105
-0.019114412
-0.019114412
-0.018930975
-0.018564105
-0.018747542
-0.018930975
-0.018930975
-0.018747542
-0.018564105
-0.018564105
-0.018564105
-0.018564105
-0.018380668
-0.018197231
-0.018013798
-0.018013798
-0.018013798
-0.018197231
-0.018564105
-0.018930975
-0.01929785
-0.019114412
-0.018747542
-0.018197231
-0.01783036
-0.017463487
-0.017280053
-0.017463487
-0.01783036
-0.01783036
-0.017463487
-0.017096616
-0.017280053
-0.017646924
-0.017646924
-0.017280053
-0.017280053
-0.017280053
-0.017646924
-0.018197231
-0.018564105
-0.018747542
-0.018197231
-0.017463487
-0.017280053
-0.017463487
-0.01783036
-0.018013798
-0.01783036
-0.017646924
-0.018197231
-0.018564105
-0.018747542
-0.018380668
-0.018197231
-0.018197231
-0.018197231
-0.018380668
-0.018747542
-0.018930975
-0.018747542
-0.018930975
-0.019114412
-0.019481286
-0.01929785
-0.019114412
-0.01929785
-0.02021503
-0.021132212
-0.021315645
-0.020765338
-0.020398464
-0.020948775
-0.021499082
-0.02168252
-0.021499082
-0.021499082
-0.02168252
-0.022232827
-0.0225997
-0.022966571
-0.023516878
-0.023883753
-0.02406719
-0.02443406
-0.02498437
-0.02498437
-0.02498437
-0.025351241
-0.025718115
-0.026268423
-0.026635297
-0.027002167
-0.027185604
-0.027552478
-0.028102785
-0.028102785
-0.027919348
-0.027919348
-0.02846966
-0.029019967
-0.029386837
-0.029753711
-0.030120581
-0.030304018
-0.030854326
-0.031404637
-0.032138377
-0.03250525
-0.032321814
-0.031954944
-0.03158807
-0.03158807
-0.032321814
-0.03305556
-0.033238996
-0.033238996
-0.033238996
-0.033789307
-0.034339614
-0.03470649
-0.03507336
-0.03507336
-0.03470649
-0.03470649
-0.03507336
-0.035623666
-0.035807103
-0.035807103
-0.03599054
-0.036724284
-0.03709116
-0.03690772
-0.03635741
-0.036540847
-0.03690772
-0.0378249
-0.038558647
-0.03892552
-0.038558647
-0.038558647
-0.038558647
-0.038558647
-0.038558647
-0.038558647
-0.038558647
-0.038558647
-0.038558647
-0.038742084
-0.039108954
-0.039292388
-0.03965926
-0.03965926
-0.03965926
-0.03965926
-0.040026136
-0.04057644
-0.04057644
-0.040209573
-0.039475825
-0.039475825
-0.0398427
-0.040209573
-0.040209573
-0.040209573
-0.04039301
-0.04039301
-0.040209573
-0.040209573
-0.04039301
-0.04057644
-0.040759876
-0.040759876
-0.04057644
-0.040209573
-0.0398427
-0.040026136
-0.040026136
-0.040209573
-0.04039301
-0.04039301
-0.040209573
-0.040209573
-0.040026136
-0.040026136
-0.0398427
-0.03965926
-0.0398427
-0.040026136
-0.040026136
-0.03965926
-0.039108954
-0.039108954
-0.039475825
-0.03965926
-0.03965926
-0.039292388
-0.03892552
-0.038742084
-0.03837521
-0.038008336
-0.037641462
-0.0378249
-0.038191773
-0.038008336
-0.037641462
-0.03745803
-0.037274595
-0.03709116
-0.03709116
-0.037274595
-0.03745803
-0.037274595
-0.03709116
-0.03709116
-0.03709116
-0.036540847
-0.035623666
-0.03488992
-0.035256796
-0.03599054
-0.03635741
-0.03599054
-0.035440233
-0.035256796
-0.03507336
-0.03470649
-0.034339614
-0.03452305
-0.03488992
-0.035256796
-0.03470649
-0.03397274
-0.033422433
-0.03360587
-0.033422433
-0.032872126
-0.032138377
-0.032321814
-0.03305556
-0.033422433
-0.03305556
-0.03250525
-0.032321814
-0.032321814
-0.032138377
-0.032138377
-0.032321814
-0.032138377
-0.03158807
-0.031037763
-0.030854326
-0.0312212
-0.031404637
-0.030854326
-0.030120581
-0.029753711
-0.029937148
-0.030120581
-0.029753711
-0.029386837
-0.029019967
-0.02883653
-0.028653093
-0.028653093
-0.028653093
-0.028286222
-0.027919348
-0.027735911
-0.027735911
-0.028102785
-0.028286222
-0.027919348
-0.027369041
-0.026818734
-0.026818734
-0.027002167
-0.027185604
-0.026818734
-0.026268423
-0.025534678
-0.025351241
-0.025167804
-0.024800934
-0.02443406
-0.024250627
-0.023883753
-0.023883753
-0.023883753
-0.023883753
-0.023883753
-0.023700316
-0.023150008
-0.022416264
-0.021865953
-0.021499082
-0.02168252
-0.022416264
-0.0225997
-0.022232827
-0.02168252
-0.021315645
-0.020948775
-0.020765338
-0.020581901
-0.020581901
-0.020581901
-0.019848157
-0.018747542
-0.018197231
-0.018013798
-0.018013798
-0.01783036
-0.017463487
-0.01691318
-0.016546309
-0.016546309
-0.016546309
-0.016362872
-0.015995998
-0.015995998
-0.015995998
-0.015995998
-0.015629128
-0.014711945
-0.013794765
-0.013427893
-0.0130610205
-0.012877584
-0.012510711
-0.01214384
-0.011776967
-0.011410096
-0.0108597865
-0.010309478
-0.010126042
-0.010126042
-0.010126042
-0.010126042
-0.00975917
-0.009208862
-0.00884199
-0.008475117
-0.008108244
-0.007741372
-0.0073745
-0.007557936
-0.0073745
-0.007191064
-0.006640755
-0.006273883
-0.0059070108
-0.0057235747
-0.005173266
-0.0046229577
-0.003889213
-0.0031554685
-0.0027885963
-0.0027885963
-0.0027885963
-0.0029720324
-0.0029720324
-0.0027885963
-0.002421724
-0.00260516
-0.002421724
-0.0018714155
-0.001137671
-9.5423474E-4
-0.0013211071
-0.0016879793
-0.0015045432
-0.001137671
-5.8736245E-4
-2.2049015E-4
-3.7054066E-5
1.4638202E-4
3.2981834E-4
5.1325443E-4
5.1325443E-4
5.1325443E-4
8.801266E-4
0.001246999
0.0017973075
0.0017973075
0.001246999
6.966905E-4
0.0010635629
0.0014304351
0.0016138712
0.001246999
0.0010635629
0.001246999
0.0016138712
0.00216418
0.002347616
0.002531052
0.002347616
0.0019807434
0.0019807434
0.00216418
0.002347616
0.0019807434
0.0017973075
0.0016138712
0.0014304351
0.0010635629
8.801266E-4
0.001246999
0.0016138712
0.0016138712
0.001246999
0.001246999
0.0014304351
0.0016138712
0.0014304351
0.001246999
0.0010635629
8.801266E-4
8.801266E-4
0.001246999
0.0010635629
3.2981834E-4
-3.7054066E-5
-2.2049015E-4
-2.2049015E-4
-2.2049015E-4
-2.2049015E-4
-7.7079865E-4
-0.001137671
-0.0013211071
-0.0015045432
-0.0013211071
-9.5423474E-4
-0.001137671
-0.0018714155
-0.0027885963
-0.0035223407
-0.0035223407
-0.0029720324
-0.0022382878
-0.0020548517
-0.002421724
-0.0031554685
-0.003705777
-0.003705777
-0.0031554685
-0.00260516
-0.00260516
-0.0033389046
-0.003705777
-0.003889213
-0.003889213
-0.0040726494
-0.0042560855
-0.0042560855
-0.0042560855
-0.0040726494
-0.0042560855
-0.0046229577
-0.005356702
-0.0059070108
-0.0059070108
-0.005356702
-0.0048063938
-0.0048063938
-0.00498983
-0.005356702
-0.0057235747
-0.0057235747
-0.005540138
-0.005173266
-0.005173266
-0.005540138
-0.0057235747
-0.0057235747
-0.0057235747
-0.0057235747
-0.005356702
-0.005356702
-0.0059070108
-0.006640755
-0.0070076277
-0.0070076277
-0.006640755
-0.006273883
-0.006273883
-0.006090447
-0.006090447
-0.006090447
-0.006457319
-0.006640755
-0.0068241917
-0.007191064
-0.007557936
-0.0073745
-0.0068241917
-0.006273883
-0.006457319
-0.007191064
-0.007557936
-0.0073745
-0.007191064
-0.0073745
-0.007191064
-0.0070076277
-0.0073745
-0.007741372
-0.007741372
-0.007191064
-0.0068241917
-0.0068241917
-0.0073745
-0.007924808
-0.007924808
-0.007557936
-0.0070076277
-0.0068241917
-0.006640755
-0.006640755
-0.006457319
-0.006457319
-0.006273883
-0.006273883
-0.006640755
-0.006640755
-0.006090447
-0.0059070108
-0.006090447
-0.0070076277
-0.0073745
-0.0073745
-0.0070076277
-0.006640755
-0.006640755
-0.006457319
-0.006457319
-0.006457319
-0.006640755
-0.006640755
-0.006640755
-0.006090447
-0.005540138
-0.005173266
-0.005356702
-0.0057235747
-0.006090447
-0.006457319
-0.006457319
-0.0059070108
-0.005540138
-0.005540138
-0.005540138
-0.005540138
-0.005540138
-0.0057235747
-0.0059070108
-0.005540138
-0.00498983
-0.00498983
-0.005356702
-0.0057235747
-0.005540138
-0.00498983
-0.0048063938
-0.00498983
-0.005540138
-0.005540138
-0.005540138
-0.005356702
-0.00498983
-0.0048063938
-0.005173266
-0.0057235747
-0.0057235747
-0.005173266
-0.0044395216
-0.0040726494
-0.0042560855
-0.0048063938
-0.005356702
-0.0057235747
-0.0057235747
-0.005540138
-0.005540138
-0.005540138
-0.0057235747
-0.005540138
-0.005173266
-0.00498983
-0.005356702
-0.0057235747
-0.0057235747
-0.005540138
-0.005540138
-0.0059070108
-0.006090447
-0.0059070108
-0.005356702
-0.005356702
-0.0057235747
-0.006090447
-0.006090447
-0.0059070108
-0.006090447
-0.006457319
-0.006640755
-0.006457319
-0.006273883
-0.006640755
-0.0068241917
-0.007191064
-0.007191064
-0.0070076277
-0.0070076277
-0.0070076277
-0.0070076277
-0.006457319
-0.006090447
-0.0059070108
-0.006273883
-0.006640755
-0.0068241917
-0.0068241917
-0.006640755
-0.006457319
-0.006457319
-0.006640755
-0.0068241917
-0.006640755
-0.006273883
-0.0059070108
-0.0059070108
-0.006090447
-0.006273883
-0.006273883
-0.006090447
-0.006090447
-0.006457319
-0.0068241917
-0.0068241917
-0.006640755
-0.006273883
-0.006090447
-0.006273883
-0.006457319
-0.006457319
-0.006457319
-0.006457319
-0.006457319
-0.006273883
-0.0057235747
-0.0059070108
-0.006090447
-0.006273883
-0.006090447
-0.006640755
-0.007191064
-0.0070076277
-0.006273883
-0.006090447
-0.006457319
-0.006640755
-0.006273883
-0.006457319
-0.0068241917
-0.006640755
-0.006090447
-0.0057235747
-0.005540138
-0.005356702
-0.005173266
-0.00498983
-0.005356702
-0.0059070108
-0.006090447
-0.006273883
-0.0057235747
-0.00498983
-0.0048063938
-0.005173266
-0.005540138
-0.005356702
-0.0046229577
-0.0044395216
-0.0046229577
-0.0046229577
-0.0048063938
-0.0048063938
-0.0048063938
-0.0048063938
-0.005173266
-0.0057235747
-0.0057235747
-0.005540138
-0.005356702
-0.0057235747
-0.005540138
-0.0048063938
-0.0044395216
-0.0048063938
-0.005540138
-0.0059070108
-0.0057235747
-0.005540138
-0.005540138
-0.0057235747
-0.005540138
-0.005173266
-0.00498983
-0.005173266
-0.00498983
-0.0048063938
-0.0048063938
-0.005173266
-0.005356702
-0.005173266
-0.00498983
-0.00498983
-0.00498983
-0.005173266
-0.005173266
-0.005173266
-0.005173266
-0.005173266
-0.0048063938
-0.0046229577
-0.0046229577
-0.0042560855
-0.003705777
-0.0035223407
-0.003889213
-0.0046229577
-0.005173266
-0.005173266
-0.005173266
-0.0048063938
-0.0042560855
-0.003705777
-0.0035223407
-0.003889213
-0.003889213
-0.0035223407
-0.003705777
-0.0042560855
-0.0046229577
-0.0044395216
-0.003889213
-0.003889213
-0.0040726494
-0.003889213
-0.0031554685
-0.0027885963
-0.0031554685
-0.003705777
-0.003705777
-0.0035223407
-0.003705777
-0.0042560855
-0.0040726494
-0.0035223407
-0.0031554685
-0.0033389046
-0.0033389046
-0.0031554685
-0.0033389046
-0.0035223407
-0.0035223407
-0.0031554685
-0.00260516
-0.0022382878
-0.0022382878
-0.002421724
-0.00260516
-0.002421724
-0.002421724
-0.002421724
-0.00260516
-0.002421724
-0.0022382878
-0.002421724
-0.0027885963
-0.0029720324
-0.0031554685
-0.0031554685
-0.0031554685
-0.0031554685
-0.0029720324
-0.0031554685
-0.0031554685
-0.0031554685
-0.0029720324
-0.0027885963
-0.0029720324
-0.0031554685
-0.0033389046
-0.0035223407
-0.0035223407
-0.0033389046
-0.0029720324
-0.0027885963
-0.0029720324
-0.0033389046
-0.0033389046
-0.0033389046
-0.0033389046
-0.0035223407
-0.003889213
-0.003889213
-0.003889213
-0.003705777
-0.0035223407
-0.0035223407
-0.0035223407
-0.0033389046
-0.0031554685
-0.0033389046
-0.003705777
-0.003705777
-0.003705777
-0.003705777
-0.003889213
-0.0042560855
-0.0044395216
-0.0046229577
-0.0046229577
-0.0044395216
-0.0040726494
-0.003889213
-0.0042560855
-0.0044395216
-0.0046229577
-0.0048063938
-0.0046229577
-0.0046229577
-0.0044395216
-0.0046229577
-0.0046229577
-0.0048063938
-0.00498983
-0.005356702
-0.005540138
-0.005540138
-0.005173266
-0.00498983
-0.005356702
-0.0057235747
-0.0057235747
-0.005540138
-0.005173266
-0.005173266
-0.005540138
-0.0059070108
-0.0059070108
-0.0057235747
-0.005540138
-0.005540138
-0.0057235747
-0.0057235747
-0.005540138
-0.005540138
-0.005540138
-0.005356702
-0.005356702
-0.0057235747
-0.006090447
-0.006273883
-0.006090447
-0.006090447
-0.0057235747
-0.005356702
-0.005356702
-0.0057235747
-0.0059070108
-0.005356702
-0.00498983
-0.005173266
-0.005540138
-0.005173266
-0.0048063938
-0.0046229577
-0.00498983
-0.005356702
-0.005173266
-0.0046229577
-0.0044395216
-0.0046229577
-0.0048063938
-0.0046229577
-0.0044395216
-0.0046229577
-0.0048063938
-0.0046229577
-0.0042560855
-0.003705777
-0.0033389046
-0.003705777
-0.0044395216
-0.0046229577
-0.0044395216
-0.0046229577
-0.0048063938
-0.00498983
-0.005173266
-0.00498983
-0.0044395216
-0.003889213
-0.0035223407
-0.003705777
-0.0040726494
-0.003889213
-0.0035223407
-0.0031554685
-0.0035223407
-0.0042560855
-0.0048063938
-0.0048063938
-0.0042560855
-0.003889213
-0.003889213
-0.0042560855
-0.003889213
-0.0033389046
-0.0035223407
-0.0042560855
-0.0044395216
-0.003705777
-0.00260516
-0.0022382878
-0.0027885963
-0.003889213
-0.0044395216
-0.0040726494
-0.0033389046
-0.0027885963
-0.00260516
-0.0029720324
-0.0031554685
-0.0031554685
-0.0031554685
-0.0035223407
-0.0040726494
-0.0042560855
-0.0040726494
-0.0040726494
-0.0040726494
-0.0040726494
-0.003705777
-0.0035223407
-0.003889213
-0.0044395216
-0.0044395216
-0.003889213
-0.0035223407
-0.003889213
-0.0046229577
-0.005173266
-0.00498983
-0.0044395216
-0.0040726494
-0.003889213
-0.0040726494
-0.0046229577
-0.005173266
-0.005356702
-0.0048063938
-0.0044395216
-0.0046229577
-0.00498983
-0.00498983
-0.005356702
-0.0057235747
-0.006090447
-0.006090447
-0.006090447
-0.006090447
-0.0059070108
-0.0057235747
-0.005540138
-0.0059070108
-0.006090447
-0.0059070108
-0.005540138
-0.005540138
-0.006090447
-0.006457319
-0.006457319
-0.006090447
-0.006090447
-0.006273883
-0.0068241917
-0.0070076277
-0.006640755
-0.0059070108
-0.005540138
-0.006090447
-0.0068241917
-0.007191064
-0.0070076277
-0.0068241917
-0.0068241917
-0.0068241917
-0.0070076277
-0.007191064
-0.007557936
-0.007741372
-0.007924808
-0.008108244
-0.008108244
-0.007741372
-0.007557936
-0.0073745
-0.007924808
-0.00829168
-0.00829168
-0.008108244
-0.008108244
-0.008475117
-0.008658553
-0.00884199
-0.008658553
-0.008108244
-0.007924808
-0.008108244
-0.008658553
-0.00884199
-0.008658553
-0.008658553
-0.009025425
-0.009208862
-0.009025425
-0.008658553
-0.008475117
-0.008475117
-0.00884199
-0.009208862
-0.009208862
-0.008475117
-0.008108244
-0.008475117
-0.009208862
-0.009392297
-0.009392297
-0.009208862
-0.009575734
-0.009942606
-0.010126042
-0.009942606
-0.009392297
-0.00884199
-0.00884199
-0.009575734
-0.010126042
-0.009942606
-0.009575734
-0.009392297
-0.009942606
-0.010492914
-0.010492914
-0.009942606
-0.009392297
-0.00884199
-0.00884199
-0.009575734
-0.010492914
-0.010676351
-0.010492914
-0.010126042
-0.010126042
-0.010309478
-0.010676351
-0.0108597865
-0.011043223
-0.011043223
-0.011043223
-0.011410096
-0.011593531
-0.011226659
-0.010676351
-0.010492914
-0.010676351
-0.0108597865
-0.0108597865
-0.0108597865
-0.0108597865
-0.011043223
-0.011043223
-0.0108597865
-0.010676351
-0.010676351
-0.010676351
-0.010492914
-0.010309478
-0.010492914
-0.011226659
-0.011226659
-0.0108597865
-0.010676351
-0.0108597865
-0.011226659
-0.011226659
-0.011043223
-0.0108597865
-0.0108597865
-0.0108597865
-0.010492914
-0.010309478
-0.010492914
-0.010676351
-0.0108597865
-0.0108597865
-0.010309478
-0.009942606
-0.010126042
-0.010676351
-0.0108597865
-0.010676351
-0.010492914
-0.0108597865
-0.011043223
-0.0108597865
-0.010676351
-0.010676351
-0.010676351
-0.010676351
-0.0108597865
-0.0108597865
-0.010309478
-0.009942606
-0.009942606
-0.010126042
-0.009942606
-0.009575734
-0.009392297
-0.00975917
-0.010126042
-0.010126042
-0.00975917
-0.009392297
-0.00975917
-0.009942606
-0.010126042
-0.010309478
-0.010309478
-0.010126042
-0.009942606
-0.009942606
-0.009575734
-0.009208862
-0.009208862
-0.009575734
-0.00975917
-0.009942606
-0.009575734
-0.009025425
-0.009025425
-0.009392297
-0.009575734
-0.009025425
-0.008475117
-0.008475117
-0.009392297
-0.009942606
-0.00975917
-0.009392297
-0.00884199
-0.008658553
-0.00884199
-0.009025425
-0.009208862
-0.009392297
-0.009025425
-0.008475117
-0.007741372
-0.007191064
-0.007741372
-0.008475117
-0.00884199
-0.008658553
-0.00829168
-0.00829168
-0.008658553
-0.009025425
-0.00884199
-0.008475117
-0.008108244
-0.008108244
-0.008658553
-0.00884199
-0.008475117
-0.007741372
-0.007191064
-0.0073745
-0.008108244
-0.008658553
-0.00884199
-0.00884199
-0.008475117
-0.007741372
-0.0073745
-0.0073745
-0.0073745
-0.0073745
-0.007557936
-0.007741372
-0.007741372
-0.007557936
-0.007557936
-0.007557936
-0.0073745
-0.0073745
-0.0073745
-0.007557936
-0.007741372
-0.008108244
-0.00829168
-0.008108244
-0.008108244
-0.00829168
-0.007924808
-0.0073745
-0.0070076277
-0.007191064
-0.007557936
-0.007741372
-0.007741372
-0.008108244
-0.008475117
-0.008475117
-0.008108244
-0.007557936
-0.007557936
-0.007741372
-0.007741372
-0.007557936
-0.007557936
-0.007557936
-0.007557936
-0.0073745
-0.007191064
-0.0068241917
-0.0068241917
-0.0070076277
-0.007741372
-0.00829168
-0.008108244
-0.007741372
-0.007924808
-0.008658553
-0.00884199
-0.00829168
-0.0073745
-0.0068241917
-0.0070076277
-0.007191064
-0.0073745
-0.007557936
-0.007741372
-0.008108244
-0.008108244
-0.007741372
-0.0073745
-0.007191064
-0.0070076277
-0.007191064
-0.007557936
-0.007741372
-0.007924808
-0.008108244
-0.008475117
-0.008658553
-0.008658553
-0.008658553
-0.00829168
-0.008108244
-0.00829168
-0.008475117
-0.00829168
-0.008108244
-0.007924808
-0.00829168
-0.008658553
-0.00884199
-0.009208862
-0.009208862
-0.009208862
-0.00884199
-0.008658553
-0.008475117
-0.008475117
-0.008475117
-0.008658553
-0.00884199
-0.008658553
-0.008475117
-0.008475117
-0.00884199
-0.009208862
-0.009392297
-0.009392297
-0.009392297
-0.008658553
-0.008108244
-0.007924808
-0.00829168
-0.00884199
-0.009025425
-0.009025425
-0.00884199
-0.009025425
-0.009025425
-0.009208862
-0.009208862
-0.009025425
-0.009208862
-0.00975917
-0.010126042
-0.010126042
-0.009575734
-0.009208862
-0.009208862
-0.009208862
-0.009392297
-0.009208862
-0.00884199
-0.00884199
-0.00884199
-0.009208862
-0.009392297
-0.009208862
-0.009025425
-0.009392297
-0.00975917
-0.009942606
-0.00975917
-0.009392297
-0.009392297
-0.009575734
-0.009575734
-0.009392297
-0.009392297
-0.009208862
-0.009208862
-0.009025425
-0.009208862
-0.009575734
-0.00975917
-0.009392297
-0.009208862
-0.009392297
-0.009392297
-0.009208862
-0.009025425
-0.00884199
-0.009025425
-0.009392297
-0.009392297
-0.009025425
-0.008658553
-0.008658553
-0.00884199
-0.00884199
-0.008658553
-0.00829168
-0.008108244
-0.008108244
-0.008108244
-0.008475117
-0.008658553
-0.009025425
-0.00884199
-0.008658553
-0.008108244
-0.007741372
-0.007741372
-0.007557936
-0.0073745
-0.0073745
-0.007557936
-0.007741372
-0.007557936
-0.0073745
-0.007191064
-0.007191064
-0.0070076277
-0.0068241917
-0.0070076277
-0.0068241917
-0.006273883
-0.006273883
-0.0070076277
-0.007924808
-0.007924808
-0.007191064
-0.006457319
-0.006457319
-0.0070076277
-0.007741372
-0.007557936
-0.006640755
-0.006090447
-0.006090447
-0.006457319
-0.0070076277
-0.007191064
-0.007191064
-0.0070076277
-0.0070076277
-0.0068241917
-0.006640755
-0.006457319
-0.006273883
-0.006640755
-0.007191064
-0.007557936
-0.007191064
-0.006457319
-0.0057235747
-0.0059070108
-0.006640755
-0.0070076277
-0.006640755
-0.006090447
-0.0059070108
-0.006090447
-0.006273883
-0.006273883
-0.0059070108
-0.005540138
-0.005540138
-0.006273883
-0.0070076277
-0.0073745
-0.0070076277
-0.006640755
-0.0070076277
-0.0073745
-0.0073745
-0.0070076277
-0.0070076277
-0.007191064
-0.0070076277
-0.0068241917
-0.0070076277
-0.007191064
-0.0070076277
-0.0068241917
-0.007191064
-0.007191064
-0.0068241917
-0.006457319
-0.007191064
-0.008108244
-0.008658553
-0.00829168
-0.008108244
-0.00829168
-0.008475117
-0.008108244
-0.0073745
-0.007191064
-0.008108244
-0.00884199
-0.009208862
-0.009025425
-0.008475117
-0.008108244
-0.007924808
-0.007741372
-0.007924808
-0.008108244
-0.008475117
-0.00829168
-0.007924808
-0.007741372
-0.007741372
-0.008108244
-0.008658553
-0.00884199
-0.00884199
-0.008475117
-0.008475117
-0.008658553
-0.009025425
-0.009575734
-0.00975917
-0.00975917
-0.00975917
-0.00975917
-0.009392297
-0.009208862
-0.009208862
-0.009575734
-0.009942606
-0.009575734
-0.009392297
-0.009392297
-0.009942606
-0.010309478
-0.009942606
-0.009575734
-0.009392297
-0.009575734
-0.010126042
-0.010492914
-0.010492914
-0.010126042
-0.00975917
-0.010126042
-0.010676351
-0.011226659
-0.011043223
-0.010492914
-0.00975917
-0.00975917
-0.010492914
-0.011593531
-0.011776967
-0.011226659
-0.010309478
-0.009942606
-0.010126042
-0.010676351
-0.011226659
-0.011410096
-0.011226659
-0.0108597865
-0.0108597865
-0.0108597865
-0.0108597865
-0.010676351
-0.0108597865
-0.011043223
-0.011043223
-0.010676351
-0.010492914
-0.010676351
-0.011043223
-0.011226659
-0.011226659
-0.0108597865
-0.010492914
-0.010492914
-0.011043223
-0.011593531
-0.011960403
-0.01214384
-0.011776967
-0.011043223
-0.010309478
-0.010126042
-0.010309478
-0.010676351
-0.0108597865
-0.010676351
-0.010492914
-0.0108597865
-0.011410096
-0.011593531
-0.011226659
-0.011043223
-0.011043223
-0.011593531
-0.011776967
-0.011593531
-0.011226659
-0.011043223
-0.011043223
-0.011043223
-0.011226659
-0.011226659
-0.011226659
-0.011226659
-0.011226659
-0.011226659
-0.011043223
-0.010676351
-0.010309478
-0.010126042
-0.010126042
-0.010492914
-0.0108597865
-0.010676351
-0.010492914
-0.010309478
-0.010309478
-0.010126042
-0.00975917
-0.00975917
-0.010126042
-0.010492914
-0.010676351
-0.010492914
-0.010126042
-0.009942606
-0.009942606
-0.010126042
-0.010676351
-0.011226659
-0.0108597865
-0.010126042
-0.009575734
-0.009392297
-0.009575734
-0.009392297
-0.009392297
-0.009942606
-0.010676351
-0.0108597865
-0.010492914
-0.009942606
-0.009575734
-0.00975917
-0.010126042
-0.010492914
-0.0108597865
-0.010676351
-0.009942606
-0.009208862
-0.009208862
-0.00975917
-0.010126042
-0.009942606
-0.010126042
-0.010309478
-0.0108597865
-0.010676351
-0.010309478
-0.009942606
-0.00975917
-0.009392297
-0.00884199
-0.008475117
-0.00829168
-0.008658553
-0.009392297
-0.00975917
-0.009392297
-0.009025425
-0.009025425
-0.009575734
-0.009942606
-0.010126042
-0.00975917
-0.009208862
-0.00884199
-0.008658553
-0.008475117
-0.008475117
-0.009025425
-0.009208862
-0.00884199
-0.00829168
-0.007924808
-0.008658553
-0.009208862
-0.009025425
-0.008108244
-0.007557936
-0.007924808
-0.00884199
-0.009208862
-0.009025425
-0.00884199
-0.00884199
-0.009025425
-0.009025425
-0.008658553
-0.00829168
-0.008475117
-0.009025425
-0.009208862
-0.009208862
-0.009208862
-0.009025425
-0.00884199
-0.008475117
-0.007924808
-0.008108244
-0.008658553
-0.009025425
-0.00884199
-0.008475117
-0.008475117
-0.008475117
-0.008658553
-0.008658553
-0.00884199
-0.00884199
-0.008475117
-0.008108244
-0.00829168
-0.008658553
-0.008475117
-0.008658553
-0.009392297
-0.009942606
-0.009575734
-0.008658553
-0.00829168
-0.00829168
-0.008475117
-0.008475117
-0.008108244
-0.007741372
-0.0073745
-0.007557936
-0.007741372
-0.007557936
-0.007557936
-0.0073745
-0.007191064
-0.0070076277
-0.0070076277
-0.0073745
-0.007191064
-0.0070076277
-0.0068241917
-0.0070076277
-0.007191064
-0.0073745
-0.007557936
-0.007741372
-0.0073745
-0.0070076277
-0.0068241917
-0.0070076277
-0.007191064
-0.0073745
-0.007191064
-0.006640755
-0.006090447
-0.006090447
-0.006457319
-0.006457319
-0.006273883
-0.006273883
-0.006273883
-0.006273883
-0.006273883
-0.006090447
-0.0057235747
-0.0057235747
-0.0059070108
-0.006090447
-0.0059070108
-0.005540138
-0.005356702
-0.0057235747
-0.0057235747
-0.0057235747
-0.005540138
-0.005540138
-0.0057235747
-0.0059070108
-0.0059070108
-0.0059070108
-0.0057235747
-0.0059070108
-0.006090447
-0.006457319
-0.0068241917
-0.0070076277
-0.0068241917
-0.0068241917
-0.006640755
-0.006273883
-0.0057235747
-0.005540138
-0.0057235747
-0.006457319
-0.007191064
-0.007557936
-0.0073745
-0.0073745
-0.007191064
-0.0070076277
-0.0070076277
-0.007191064
-0.0073745
-0.0073745
-0.0073745
-0.007557936
-0.007924808
-0.007924808
-0.0073745
-0.0070076277
-0.0070076277
-0.007557936
-0.008108244
-0.008475117
-0.00884199
-0.008658553
-0.008475117
-0.00829168
-0.008108244
-0.008108244
-0.008475117
-0.008658553
-0.008475117
-0.00829168
-0.008108244
-0.008108244
-0.00829168
-0.00829168
-0.008108244
-0.00829168
-0.00884199
-0.009025425
-0.009025425
-0.00884199
-0.008475117
-0.008658553
-0.009208862
-0.009575734
-0.009575734
-0.009025425
-0.009208862
-0.00975917
-0.010126042
-0.009942606
-0.009575734
-0.009208862
-0.009025425
-0.009392297
-0.009575734
-0.009575734
-0.00975917
-0.010126042
-0.009942606
-0.009392297
-0.008658553
-0.00829168
-0.008658553
-0.009392297
-0.009942606
-0.009942606
-0.009575734
-0.009392297
-0.009575734
-0.010126042
-0.010309478
-0.00975917
-0.009208862
-0.009208862
-0.00975917
-0.010309478
-0.009942606
-0.009392297
-0.00884199
-0.009025425
-0.009392297
-0.009575734
-0.009392297
-0.009392297
-0.009208862
-0.009208862
-0.009392297
-0.00975917
-0.00975917
-0.009208862
-0.008658553
-0.008658553
-0.008658553
-0.00884199
-0.00884199
-0.008475117
-0.008108244
-0.007924808
-0.00829168
-0.009025425
-0.009392297
-0.00884199
-0.008108244
-0.007557936
-0.007741372
-0.00829168
-0.008475117
-0.007924808
-0.0073745
-0.007191064
-0.007191064
-0.0070076277
-0.006640755
-0.006640755
-0.0070076277
-0.007191064
-0.0068241917
-0.006457319
-0.006457319
-0.0068241917
-0.0070076277
-0.0068241917
-0.006273883
-0.006090447
-0.006273883
-0.006457319
-0.006457319
-0.0059070108
-0.0057235747
-0.0059070108
-0.006090447
-0.006090447
-0.0059070108
-0.005540138
-0.005540138
-0.0059070108
-0.006090447
-0.0059070108
-0.00498983
-0.0046229577
-0.0048063938
-0.005173266
-0.0048063938
-0.0044395216
-0.0040726494
-0.0040726494
-0.0042560855
-0.0046229577
-0.0048063938
-0.0046229577
-0.0042560855
-0.0040726494
-0.0042560855
-0.0044395216
-0.0042560855
-0.003705777
-0.0033389046
-0.0033389046
-0.003705777
-0.003889213
-0.003705777
-0.0035223407
-0.0035223407
-0.0035223407
-0.003705777
-0.003889213
-0.003889213
-0.0035223407
-0.0035223407
-0.003705777
-0.0040726494
-0.003889213
-0.0029720324
-0.0027885963
-0.0033389046
-0.003889213
-0.003889213
-0.0033389046
-0.0031554685
-0.0031554685
-0.0029720324
-0.00260516
-0.0022382878
-0.00260516
-0.0029720324
-0.0033389046
-0.0033389046
-0.0033389046
-0.0031554685
-0.0031554685
-0.0031554685
-0.0031554685
-0.0029720324
-0.0027885963
-0.0027885963
-0.0027885963
-0.0031554685
-0.0035223407
-0.0035223407
-0.0031554685
-0.0027885963
-0.00260516
-0.0027885963
-0.0029720324
-0.0031554685
-0.0033389046
-0.003705777
-0.003705777
-0.003705777
-0.0035223407
-0.0033389046
-0.0031554685
-0.00260516
-0.00260516
-0.0033389046
-0.0040726494
-0.0040726494
-0.003705777
-0.0033389046
-0.0031554685
-0.0029720324
-0.0027885963
-0.0027885963
-0.0029720324
-0.0031554685
-0.0031554685
-0.0029720324
-0.0031554685
-0.003889213
-0.0040726494
-0.003705777
-0.0031554685
-0.00260516
-0.0022382878
-0.0022382878
-0.0029720324
-0.003889213
-0.0042560855
-0.0040726494
-0.0033389046
-0.0029720324
-0.0031554685
-0.0035223407
-0.003705777
-0.0035223407
-0.0035223407
-0.0035223407
-0.0035223407
-0.0029720324
-0.002421724
-0.0027885963
-0.0035223407
-0.0035223407
-0.0035223407
-0.0033389046
-0.0031554685
-0.0033389046
-0.0033389046
-0.0035223407
-0.003705777
-0.003705777
-0.003705777
-0.003889213
-0.003889213
-0.0035223407
-0.0029720324
-0.002421724
-0.0022382878
-0.0022382878
-0.002421724
-0.002421724
-0.0022382878
-0.0022382878
-0.0022382878
-0.00260516
-0.0031554685
-0.0033389046
-0.0031554685
-0.0027885963
-0.002421724
-0.002421724
-0.00260516
-0.00260516
-0.0027885963
-0.0029720324
-0.00260516
-0.0022382878
-0.0020548517
-0.0018714155
-0.0018714155
-0.002421724
-0.00260516
-0.002421724
-0.0020548517
-0.0018714155
-0.0018714155
-0.0020548517
-0.0020548517
-0.0015045432
-0.001137671
-9.5423474E-4
-9.5423474E-4
-9.5423474E-4
-0.0013211071
-0.0016879793
-0.0018714155
-0.0018714155
-0.0015045432
-9.5423474E-4
-5.8736245E-4
-7.7079865E-4
-0.0015045432
-0.002421724
-0.00260516
-0.0020548517
-0.0013211071
-7.7079865E-4
-9.5423474E-4
-0.0015045432
-0.0015045432
-5.8736245E-4
-2.2049015E-4
-5.8736245E-4
-9.5423474E-4
-9.5423474E-4
-4.0392636E-4
-3.7054066E-5
-3.7054066E-5
-4.0392636E-4
-5.8736245E-4
-7.7079865E-4
-7.7079865E-4
-3.7054066E-5
3.2981834E-4
-2.2049015E-4
-9.5423474E-4
-0.0013211071
-9.5423474E-4
-4.0392636E-4
-2.2049015E-4
-4.0392636E-4
-9.5423474E-4
-9.5423474E-4
-5.8736245E-4
-2.2049015E-4
-5.8736245E-4
-0.001137671
-0.0013211071
-9.5423474E-4
-5.8736245E-4
-4.0392636E-4
-3.7054066E-5
1.4638202E-4
-2.2049015E-4
-7.7079865E-4
-9.5423474E-4
-7.7079865E-4
-4.0392636E-4
-3.7054066E-5
-2.2049015E-4
-7.7079865E-4
-9.5423474E-4
-5.8736245E-4
-3.7054066E-5
-2.2049015E-4
-4.0392636E-4
-5.8736245E-4
-4.0392636E-4
-3.7054066E-5
1.4638202E-4
-3.7054066E-5
-7.7079865E-4
-9.5423474E-4
-9.5423474E-4
-7.7079865E-4
-7.7079865E-4
-7.7079865E-4
-7.7079865E-4
-5.8736245E-4
-5.8736245E-4
-4.0392636E-4
-5.8736245E-4
-5.8736245E-4
-4.0392636E-4
-2.2049015E-4
-3.7054066E-5
-2.2049015E-4
-5.8736245E-4
-7.7079865E-4
-5.8736245E-4
-4.0392636E-4
-2.2049015E-4
-2.2049015E-4
-2.2049015E-4
-3.7054066E-5
1.4638202E-4
1.4638202E-4
-2.2049015E-4
-4.0392636E-4
-7.7079865E-4
-9.5423474E-4
-9.5423474E-4
-4.0392636E-4
-3.7054066E-5
-4.0392636E-4
-9.5423474E-4
-7.7079865E-4
-2.2049015E-4
-3.7054066E-5
-4.0392636E-4
-7.7079865E-4
-4.0392636E-4
-2.2049015E-4
-2.2049015E-4
-4.0392636E-4
-2.2049015E-4
-3.7054066E-5
-3.7054066E-5
-4.0392636E-4
-5.8736245E-4
-2.2049015E-4
1.4638202E-4
-3.7054066E-5
-2.2049015E-4
-3.7054066E-5
-3.7054066E-5
-3.7054066E-5
1.4638202E-4
-3.7054066E-5
-2.2049015E-4
-2.2049015E-4
-4.0392636E-4
-0.001137671
-0.0015045432
-0.0015045432
-0.0013211071
-9.5423474E-4
-7.7079865E-4
-7.7079865E-4
-9.5423474E-4
-9.5423474E-4
-9.5423474E-4
-0.001137671
-9.5423474E-4
-7.7079865E-4
-7.7079865E-4
-7.7079865E-4
-4.0392636E-4
-2.2049015E-4
-4.0392636E-4
-7.7079865E-4
-7.7079865E-4
-9.5423474E-4
-9.5423474E-4
-9.5423474E-4
-9.5423474E-4
-9.5423474E-4
-0.0013211071
-0.0015045432
-0.0015045432
-0.0015045432
-0.0015045432
-0.0018714155
-0.0018714155
-0.0016879793
-9.5423474E-4
-9.5423474E-4
-0.0013211071
-0.0018714155
-0.0018714155
-0.0015045432
-0.001137671
-0.0013211071
-0.0016879793
-0.0018714155
-0.0018714155
-0.0016879793
-0.001137671
-4.0392636E-4
-2.2049015E-4
-0.001137671
-0.0022382878
-0.00260516
-0.0022382878
-0.0013211071
-9.5423474E-4
-0.0015045432
-0.0020548517
-0.0022382878
-0.0018714155
-0.0016879793
-0.0016879793
-0.0018714155
-0.0020548517
-0.0020548517
-0.0020548517
-0.0022382878
-0.0022382878
-0.0020548517
-0.0016879793
-0.0016879793
-0.0016879793
-0.0022382878
-0.00260516
-0.0022382878
-0.0020548517
-0.00260516
-0.0027885963
-0.002421724
-0.0016879793
-0.0015045432
-0.0018714155
-0.002421724
-0.0029720324
-0.0031554685
-0.0029720324
-0.0027885963
-0.00260516
-0.0022382878
-0.0020548517
-0.002421724
-0.0029720324
-0.0031554685
-0.0027885963
-0.002421724
-0.0022382878
-0.0022382878
-0.002421724
-0.0022382878
-0.0020548517
-0.002421724
-0.0029720324
-0.0029720324
-0.0027885963
-0.00260516
-0.0027885963
-0.0033389046
-0.0033389046
-0.00260516
-0.0020548517
-0.002421724
-0.0033389046
-0.003705777
-0.0031554685
-0.0022382878
-0.0018714155
-0.0022382878
-0.00260516
-0.0027885963
-0.0027885963
-0.00260516
-0.002421724
-0.002421724
-0.0027885963
-0.0035223407
-0.0035223407
-0.0033389046
-0.0031554685
-0.0031554685
-0.0031554685
-0.0031554685
-0.0033389046
-0.0033389046
-0.0033389046
-0.0033389046
-0.0033389046
-0.0033389046
-0.0029720324
-0.0027885963
-0.0027885963
-0.0031554685
-0.003705777
-0.003705777
-0.0031554685
-0.0027885963
-0.0027885963
-0.0031554685
-0.0035223407
-0.003889213
-0.0040726494
-0.003889213
-0.003705777
-0.0035223407
-0.0035223407
-0.0035223407
-0.0033389046
-0.0035223407
-0.003889213
-0.0040726494
-0.003705777
-0.0031554685
-0.0033389046
-0.003705777
-0.0042560855
-0.0042560855
-0.003889213
-0.0029720324
-0.002421724
-0.0031554685
-0.0040726494
-0.0044395216
-0.0042560855
-0.003889213
-0.003705777
-0.0035223407
-0.003705777
-0.003889213
-0.003889213
-0.003889213
-0.0040726494
-0.0042560855
-0.0042560855
-0.003705777
-0.0033389046
-0.0033389046
-0.003889213
-0.0046229577
-0.0046229577
-0.0042560855
-0.003889213
-0.003889213
-0.0040726494
-0.0040726494
-0.003705777
-0.0033389046
-0.0033389046
-0.0035223407
-0.003889213
-0.0040726494
-0.003889213
-0.0040726494
-0.003889213
-0.003705777
-0.0033389046
-0.0033389046
-0.0035223407
-0.003889213
-0.0040726494
-0.003889213
-0.003705777
-0.0033389046
-0.0031554685
-0.0031554685
-0.0031554685
-0.0031554685
-0.0033389046
-0.003705777
-0.003889213
-0.0035223407
-0.0029720324
-0.0027885963
-0.0031554685
-0.003705777
-0.003705777
-0.003705777
-0.003705777
-0.003889213
-0.003889213
-0.003705777
-0.0035223407
-0.0035223407
-0.003889213
-0.003889213
-0.003705777
-0.0033389046
-0.0029720324
-0.0031554685
-0.003705777
-0.003889213
-0.0033389046
-0.0031554685
-0.0031554685
-0.0033389046
-0.0033389046
-0.0031554685
-0.0033389046
-0.0035223407
-0.003705777
-0.003705777
-0.003705777
-0.003705777
-0.003705777
-0.003705777
-0.0033389046
-0.0027885963
-0.00260516
-0.0031554685
-0.003889213
-0.003889213
-0.0035223407
-0.0035223407
-0.003705777
-0.003889213
-0.0035223407
-0.0029720324
-0.00260516
-0.00260516
-0.0029720324
-0.0031554685
-0.0031554685
-0.0031554685
-0.0033389046
-0.0035223407
-0.0035223407
-0.0029720324
-0.00260516
-0.0027885963
-0.0033389046
-0.0035223407
-0.0031554685
-0.0027885963
-0.0029720324
-0.0033389046
-0.003705777
-0.003705777
-0.0033389046
-0.0029720324
-0.0027885963
-0.0027885963
-0.0027885963
-0.00260516
-0.0027885963
-0.00260516
-0.0022382878
-0.0016879793
-0.0015045432
-0.0020548517
-0.00260516
-0.0029720324
-0.0029720324
-0.0029720324
-0.0027885963
-0.00260516
-0.00260516
-0.00260516
-0.00260516
-0.00260516
-0.00260516
-0.00260516
-0.00260516
-0.002421724
-0.0022382878
-0.0018714155
-0.0022382878
-0.0027885963
-0.0031554685
-0.0031554685
-0.0029720324
-0.0029720324
-0.0027885963
-0.00260516
-0.002421724
-0.002421724
-0.00260516
-0.0027885963
-0.00260516
-0.002421724
-0.00260516
-0.0027885963
-0.0027885963
-0.002421724
-0.0018714155
-0.0018714155
-0.00260516
-0.0029720324
-0.00260516
-0.0022382878
-0.0018714155
-0.0018714155
-0.0020548517
-0.0022382878
-0.0027885963
-0.0031554685
-0.0027885963
-0.002421724
-0.002421724
-0.002421724
-0.002421724
-0.00260516
-0.0029720324
-0.0031554685
-0.0029720324
-0.00260516
-0.002421724
-0.0022382878
-0.0020548517
-0.0018714155
-0.0016879793
-0.0022382878
-0.0031554685
-0.0035223407
-0.0029720324
-0.0022382878
-0.0015045432
-0.0016879793
-0.00260516
-0.0031554685
-0.0029720324
-0.002421724
-0.0020548517
-0.0020548517
-0.002421724
-0.0027885963
-0.0027885963
-0.00260516
-0.0020548517
-0.0018714155
-0.0018714155
-0.0020548517
-0.0018714155
-0.0018714155
-0.0020548517
-0.0020548517
-0.0015045432
-0.001137671
-0.0015045432
-0.0018714155
-0.0020548517
-0.0016879793
-0.0013211071
-0.0013211071
-0.0016879793
-0.002421724
-0.0022382878
-0.0016879793
-0.0013211071
-0.0018714155
-0.0020548517
-0.0018714155
-0.0018714155
-0.0020548517
-0.002421724
-0.0022382878
-0.0020548517
-0.0015045432
-7.7079865E-4
-7.7079865E-4
-0.0013211071
-0.0018714155
-0.0018714155
-0.0015045432
-0.001137671
-0.001137671
-0.0015045432
-0.0018714155
-0.0018714155
-0.0015045432
-0.0013211071
-0.001137671
-0.0013211071
-0.001137671
-9.5423474E-4
-9.5423474E-4
-0.0013211071
-0.0018714155
-0.0018714155
-0.0015045432
-9.5423474E-4
-5.8736245E-4
-5.8736245E-4
-5.8736245E-4
-5.8736245E-4
-5.8736245E-4
-5.8736245E-4
-7.7079865E-4
-0.001137671
-0.0013211071
-0.0013211071
-0.0013211071
-0.0016879793
-0.0018714155
-0.0016879793
-0.0016879793
-0.0018714155
-0.0018714155
-0.0013211071
-7.7079865E-4
-7.7079865E-4
-9.5423474E-4
-0.001137671
-0.001137671
-9.5423474E-4
-7.7079865E-4
-5.8736245E-4
-5.8736245E-4
-7.7079865E-4
-0.001137671
-0.0013211071
-0.001137671
-0.0013211071
-0.0015045432
-0.0016879793
-0.0015045432
-0.0015045432
-0.0016879793
-0.0018714155
-0.0016879793
-0.0013211071
-9.5423474E-4
-5.8736245E-4
-3.7054066E-5
-3.7054066E-5
-5.8736245E-4
-0.0016879793
-0.002421724
-0.00260516
-0.0015045432
-2.2049015E-4
1.4638202E-4
-4.0392636E-4
-9.5423474E-4
-9.5423474E-4
-5.8736245E-4
-7.7079865E-4
-0.0015045432
-0.0018714155
-0.0013211071
-5.8736245E-4
-2.2049015E-4
-2.2049015E-4
-9.5423474E-4
-0.0015045432
-0.0016879793
-0.0013211071
-0.0013211071
-0.0013211071
-0.0013211071
-9.5423474E-4
-7.7079865E-4
-7.7079865E-4
-0.001137671
-0.0013211071
-0.0013211071
-0.001137671
-0.001137671
-0.001137671
-0.0015045432
-0.0015045432
-0.0013211071
-0.001137671
-0.0013211071
-0.0015045432
-0.001137671
-5.8736245E-4
-9.5423474E-4
-0.0016879793
-0.0020548517
-0.0015045432
-5.8736245E-4
-2.2049015E-4
-7.7079865E-4
-0.0015045432
-0.0015045432
-0.001137671
-9.5423474E-4
-0.001137671
-0.0015045432
-0.0016879793
-0.0016879793
-0.0015045432
-0.0013211071
-0.001137671
-9.5423474E-4
-9.5423474E-4
-7.7079865E-4
-4.0392636E-4
-3.7054066E-5
-2.2049015E-4
-7.7079865E-4
-0.0015045432
-0.0016879793
-0.001137671
-5.8736245E-4
-4.0392636E-4
-7.7079865E-4
-9.5423474E-4
-9.5423474E-4
-0.0013211071
-0.0015045432
-0.0015045432
-0.0013211071
-9.5423474E-4
-9.5423474E-4
-9.5423474E-4
-0.001137671
-0.0015045432
-0.0016879793
-0.0018714155
-0.0016879793
-0.0013211071
-9.5423474E-4
-4.0392636E-4
-2.2049015E-4
-7.7079865E-4
-0.0013211071
-0.0016879793
-0.0016879793
-0.0015045432
-0.0016879793
-0.0016879793
-0.0015045432
-0.0013211071
-0.0015045432
-0.0016879793
-0.0016879793
-0.0013211071
-0.001137671
-0.001137671
-0.0013211071
-0.0016879793
-0.0020548517
-0.0018714155
-0.001137671
-9.5423474E-4
-0.0013211071
-0.0013211071
-9.5423474E-4
-7.7079865E-4
-9.5423474E-4
-9.5423474E-4
-9.5423474E-4
-0.0013211071
-0.0016879793
-0.0016879793
-0.0013211071
-0.001137671
-0.0013211071
-0.0015045432
-0.001137671
-4.0392636E-4
-3.7054066E-5
-2.2049015E-4
-5.8736245E-4
-7.7079865E-4
-5.8736245E-4
-4.0392636E-4
-4.0392636E-4
-7.7079865E-4
-0.0013211071
-0.0016879793
-0.0018714155
-0.0015045432
-0.001137671
-9.5423474E-4
-0.0013211071
-0.0018714155
-0.0018714155
-0.0015045432
-7.7079865E-4
-2.2049015E-4
1.4638202E-4
-2.2049015E-4
-5.8736245E-4
-7.7079865E-4
-4.0392636E-4
-3.7054066E-5
-3.7054066E-5
-2.2049015E-4
-2.2049015E-4
-4.0392636E-4
-4.0392636E-4
-2.2049015E-4
-4.0392636E-4
-5.8736245E-4
-4.0392636E-4
-4.0392636E-4
-7.7079865E-4
-0.001137671
-9.5423474E-4
-2.2049015E-4
-3.7054066E-5
-2.2049015E-4
-7.7079865E-4
-9.5423474E-4
-5.8736245E-4
-2.2049015E-4
-2.2049015E-4
-4.0392636E-4
-5.8736245E-4
-9.5423474E-4
-0.001137671
-7.7079865E-4
-2.2049015E-4
1.4638202E-4
1.4638202E-4
-2.2049015E-4
-5.8736245E-4
-5.8736245E-4
-4.0392636E-4
-3.7054066E-5
-3.7054066E-5
-3.7054066E-5
-4.0392636E-4
-5.8736245E-4
-4.0392636E-4
-4.0392636E-4
-5.8736245E-4
-0.0013211071
-0.0016879793
-0.001137671
-5.8736245E-4
-4.0392636E-4
-5.8736245E-4
-7.7079865E-4
-7.7079865E-4
-5.8736245E-4
-4.0392636E-4
-4.0392636E-4
-4.0392636E-4
-2.2049015E-4
-2.2049015E-4
-4.0392636E-4
-5.8736245E-4
-5.8736245E-4
-2.2049015E-4
1.4638202E-4
1.4638202E-4
-3.7054066E-5
-2.2049015E-4
-7.7079865E-4
-0.0013211071
-0.0013211071
-5.8736245E-4
-2.2049015E-4
-2.2049015E-4
-5.8736245E-4
-7.7079865E-4
-5.8736245E-4
-2.2049015E-4
-3.7054066E-5
-3.7054066E-5
-3.7054066E-5
-3.7054066E-5
-2.2049015E-4
-5.8736245E-4
-7.7079865E-4
-7.7079865E-4
-5.8736245E-4
-5.8736245E-4
-4.0392636E-4
-4.0392636E-4
-5.8736245E-4
-7.7079865E-4
-7.7079865E-4
-4.0392636E-4
1.4638202E-4
3.2981834E-4
-2.2049015E-4
-7.7079865E-4
-0.001137671
-0.001137671
-7.7079865E-4
-2.2049015E-4
1.4638202E-4
-3.7054066E-5
-2.2049015E-4
-4.0392636E-4
-4.0392636E-4
-5.8736245E-4
-7.7079865E-4
-5.8736245E-4
1.4638202E-4
3.2981834E-4
-3.7054066E-5
-7.7079865E-4
-9.5423474E-4
-4.0392636E-4
-2.2049015E-4
-4.0392636E-4
-7.7079865E-4
-4.0392636E-4
3.2981834E-4
5.1325443E-4
1.4638202E-4
-4.0392636E-4
-2.2049015E-4
-3.7054066E-5
-2.2049015E-4
-2.2049015E-4
-2.2049015E-4
-3.7054066E-5
1.4638202E-4
3.2981834E-4
1.4638202E-4
-3.7054066E-5
-3.7054066E-5
-4.0392636E-4
-9.5423474E-4
-9.5423474E-4
-4.0392636E-4
1.4638202E-4
1.4638202E-4
-2.2049015E-4
-4.0392636E-4
-2.2049015E-4
-3.7054066E-5
1.4638202E-4
-3.7054066E-5
-4.0392636E-4
-5.8736245E-4
-4.0392636E-4
-4.0392636E-4
-4.0392636E-4
-2.2049015E-4
3.2981834E-4
6.966905E-4
3.2981834E-4
-2.2049015E-4
-7.7079865E-4
-9.5423474E-4
-5.8736245E-4
1.4638202E-4
3.2981834E-4
-3.7054066E-5
-4.0392636E-4
-4.0392636E-4
-3.7054066E-5
1.4638202E-4
1.4638202E-4
-3.7054066E-5
-2.2049015E-4
-3.7054066E-5
1.4638202E-4
1.4638202E-4
-3.7054066E-5
1.4638202E-4
5.1325443E-4
6.966905E-4
3.2981834E-4
-2.2049015E-4
-4.0392636E-4
1.4638202E-4
5.1325443E-4
5.1325443E-4
-3.7054066E-5
-2.2049015E-4
-3.7054066E-5
3.2981834E-4
1.4638202E-4
-4.0392636E-4
-5.8736245E-4
1.4638202E-4
5.1325443E-4
3.2981834E-4
-2.2049015E-4
-4.0392636E-4
1.4638202E-4
6.966905E-4
1.4638202E-4
-7.7079865E-4
-0.001137671
-5.8736245E-4
-2.2049015E-4
-4.0392636E-4
-4.0392636E-4
-3.7054066E-5
-3.7054066E-5
-3.7054066E-5
-2.2049015E-4
-2.2049015E-4
1.4638202E-4
3.2981834E-4
3.2981834E-4
3.2981834E-4
3.2981834E-4
3.2981834E-4
1.4638202E-4
-3.7054066E-5
-2.2049015E-4
-3.7054066E-5
1.4638202E-4
3.2981834E-4
0.0010635629
0.0014304351
0.001246999
8.801266E-4
5.1325443E-4
1.4638202E-4
-2.2049015E-4
-5.8736245E-4
-5.8736245E-4
-2.2049015E-4
1.4638202E-4
1.4638202E-4
-2.2049015E-4
-7.7079865E-4
-0.001137671
-7.7079865E-4
-2.2049015E-4
1.4638202E-4
-3.7054066E-5
-2.2049015E-4
-2.2049015E-4
-2.2049015E-4
-3.7054066E-5
-2.2049015E-4
-2.2049015E-4
-4.0392636E-4
-5.8736245E-4
-5.8736245E-4
-2.2049015E-4
-3.7054066E-5
1.4638202E-4
1.4638202E-4
1.4638202E-4
-3.7054066E-5
-3.7054066E-5
1.4638202E-4
3.2981834E-4
3.2981834E-4
-3.7054066E-5
-4.0392636E-4
-5.8736245E-4
-2.2049015E-4
3.2981834E-4
6.966905E-4
6.966905E-4
3.2981834E-4
3.2981834E-4
3.2981834E-4
3.2981834E-4
1.4638202E-4
-2.2049015E-4
-7.7079865E-4
-7.7079865E-4
-2.2049015E-4
1.4638202E-4
1.4638202E-4
-3.7054066E-5
-2.2049015E-4
-2.2049015E-4
-3.7054066E-5
1.4638202E-4
1.4638202E-4
3.2981834E-4
5.1325443E-4
5.1325443E-4
3.2981834E-4
-3.7054066E-5
1.4638202E-4
1.4638202E-4
-2.2049015E-4
-7.7079865E-4
-9.5423474E-4
-9.5423474E-4
-9.5423474E-4
-9.5423474E-4
-7.7079865E-4
-7.7079865E-4
-7.7079865E-4
-7.7079865E-4
-4.0392636E-4
-2.2049015E-4
-3.7054066E-5
-3.7054066E-5
-2.2049015E-4
-5.8736245E-4
-9.5423474E-4
-9.5423474E-4
-7.7079865E-4
-5.8736245E-4
-4.0392636E-4
-2.2049015E-4
-5.8736245E-4
-0.001137671
-0.0016879793
-0.0020548517
-0.0022382878
-0.0016879793
-7.7079865E-4
-4.0392636E-4
-7.7079865E-4
-0.001137671
-0.0013211071
-0.001137671
-9.5423474E-4
-0.0013211071
-0.0013211071
-9.5423474E-4
-4.0392636E-4
-5.8736245E-4
-0.001137671
-0.0016879793
-0.0016879793
-0.0016879793
-0.0013211071
-0.001137671
-9.5423474E-4
-9.5423474E-4
-0.0015045432
-0.0018714155
-0.0018714155
-0.0015045432
-0.0015045432
-0.0015045432
-0.001137671
-7.7079865E-4
-7.7079865E-4
-7.7079865E-4
-0.001137671
-0.0015045432
-0.0016879793
-0.0015045432
-9.5423474E-4
-9.5423474E-4
-0.0015045432
-0.0018714155
-0.0018714155
-0.0016879793
-0.0015045432
-0.0016879793
-0.0016879793
-0.0016879793
-0.0016879793
-0.0016879793
-0.0018714155
-0.0020548517
-0.0018714155
-0.0015045432
-0.001137671
-0.0013211071
-0.0015045432
-0.0018714155
-0.0018714155
-0.0015045432
-0.0018714155
-0.0022382878
-0.0020548517
-0.0015045432
-0.0015045432
-0.0018714155
-0.0020548517
-0.0022382878
-0.002421724
-0.002421724
-0.0022382878
-0.0018714155
-0.0016879793
-0.0015045432
-0.0015045432
-0.0016879793
-0.0016879793
-0.0018714155
-0.0018714155
-0.0018714155
-0.0020548517
-0.0018714155
-0.0015045432
-0.001137671
-9.5423474E-4
-0.001137671
-0.0015045432
-0.0016879793
-0.0015045432
-0.0015045432
-0.0018714155
-0.0020548517
-0.0020548517
-0.0020548517
-0.0022382878
-0.002421724
-0.002421724
-0.0022382878
-0.0018714155
-0.0015045432
-0.0015045432
-0.0020548517
-0.002421724
-0.0022382878
-0.0018714155
-0.0018714155
-0.002421724
-0.0031554685
-0.0031554685
-0.00260516
-0.0018714155
-0.0018714155
-0.002421724
-0.0029720324
-0.0029720324
-0.00260516
-0.0020548517
-0.0020548517
-0.0022382878
-0.002421724
-0.002421724
-0.002421724
-0.00260516
-0.00260516
-0.002421724
-0.0020548517
-0.0018714155
-0.0022382878
-0.0029720324
-0.0035223407
-0.0035223407
-0.0033389046
-0.0029720324
-0.0027885963
-0.00260516
-0.00260516
-0.002421724
-0.002421724
-0.002421724
-0.00260516
-0.0029720324
-0.0031554685
-0.0031554685
-0.0031554685
-0.0031554685
-0.0031554685
-0.0029720324
-0.00260516
-0.00260516
-0.00260516
-0.0027885963
-0.0031554685
-0.0033389046
-0.0031554685
-0.002421724
-0.0022382878
-0.0027885963
-0.0035223407
-0.003705777
-0.0033389046
-0.0027885963
-0.00260516
-0.00260516
-0.002421724
-0.0027885963
-0.0031554685
-0.0033389046
-0.0031554685
-0.0029720324
-0.0031554685
-0.0033389046
-0.0033389046
-0.0033389046
-0.0033389046
-0.0033389046
-0.0031554685
-0.0029720324
-0.0029720324
-0.0033389046
-0.0035223407
-0.0033389046
-0.0029720324
-0.0027885963
-0.0027885963
-0.0035223407
-0.0040726494
-0.003889213
-0.0031554685
-0.0027885963
-0.0029720324
-0.0029720324
-0.0029720324
-0.0031554685
-0.003705777
-0.003889213
-0.0040726494
-0.003889213
-0.003705777
-0.0031554685
-0.0029720324
-0.0033389046
-0.0035223407
-0.0033389046
-0.0033389046
-0.0035223407
-0.003705777
-0.003889213
-0.0040726494
-0.0046229577
-0.0046229577
-0.0040726494
-0.0033389046
-0.0029720324
-0.0035223407
-0.0040726494
-0.0042560855
-0.003889213
-0.003705777
-0.003889213
-0.0046229577
-0.0046229577
-0.0040726494
-0.003705777
-0.003705777
-0.0040726494
-0.0044395216
-0.0044395216
-0.0040726494
-0.0035223407
-0.0031554685
-0.0035223407
-0.003705777
-0.003889213
-0.0040726494
-0.0044395216
-0.0046229577
-0.0042560855
-0.003705777
-0.0033389046
-0.003705777
-0.0042560855
-0.0044395216
-0.0040726494
-0.003705777
-0.0035223407
-0.003889213
-0.0042560855
-0.0044395216
-0.0044395216
-0.0040726494
-0.003705777
-0.0033389046
-0.0033389046
-0.003705777
-0.0040726494
-0.0042560855
-0.0040726494
-0.003889213
-0.003705777
-0.0033389046
-0.0031554685
-0.0029720324
-0.0031554685
-0.003705777
-0.0042560855
-0.0042560855
-0.003889213
-0.003705777
-0.003705777
-0.0042560855
-0.0048063938
-0.00498983
-0.0046229577
-0.0040726494
-0.003889213
-0.003889213
-0.0035223407
-0.0031554685
-0.00260516
-0.002421724
-0.00260516
-0.0033389046
-0.003889213
-0.0040726494
-0.003889213
-0.0040726494
-0.0046229577
-0.0046229577
-0.0042560855
-0.003889213
-0.003705777
-0.0040726494
-0.0044395216
-0.0046229577
-0.003889213
-0.0035223407
-0.003889213
-0.0042560855
-0.0044395216
-0.0040726494
-0.003889213
-0.0040726494
-0.0044395216
-0.0042560855
-0.003705777
-0.0033389046
-0.0033389046
-0.0035223407
-0.0040726494
-0.0042560855
-0.003889213
-0.0031554685
-0.0029720324
-0.0029720324
-0.0033389046
-0.003705777
-0.003705777
-0.0035223407
-0.0033389046
-0.0033389046
-0.003705777
-0.0040726494
-0.0040726494
-0.003705777
-0.0035223407
-0.0035223407
-0.003705777
-0.0035223407
-0.0035223407
-0.003889213
-0.0044395216
-0.0044395216
-0.0040726494
-0.003705777
-0.0033389046
-0.0033389046
-0.0035223407
-0.003889213
-0.003889213
-0.003889213
-0.003705777
-0.003705777
-0.003705777
-0.003889213
-0.0035223407
-0.0027885963
-0.002421724
-0.0029720324
-0.003889213
-0.0040726494
-0.0033389046
-0.00260516
-0.0027885963
-0.0035223407
-0.0040726494
-0.003889213
-0.0033389046
-0.0033389046
-0.0035223407
-0.003889213
-0.003889213
-0.003705777
-0.0033389046
-0.0033389046
-0.0035223407
-0.0035223407
-0.003705777
-0.003889213
-0.003705777
-0.0033389046
-0.00260516
-0.0022382878
-0.002421724
-0.00260516
-0.0027885963
-0.00260516
-0.0027885963
-0.0027885963
-0.0029720324
-0.0029720324
-0.0031554685
-0.0029720324
-0.00260516
-0.002421724
-0.0027885963
-0.0033389046
-0.003705777
-0.003705777
-0.0033389046
-0.0027885963
-0.0020548517
-0.0020548517
-0.00260516
-0.0033389046
-0.0031554685
-0.0022382878
-0.0016879793
-0.0018714155
-0.002421724
-0.0029720324
-0.0029720324
-0.0027885963
-0.00260516
-0.0022382878
-0.0022382878
-0.002421724
-0.0022382878
-0.0018714155
-0.0015045432
-0.0013211071
-0.0013211071
-0.0015045432
-0.0016879793
-0.0016879793
-0.0018714155
-0.0022382878
-0.002421724
-0.0020548517
-0.0018714155
-0.0018714155
-0.0022382878
-0.00260516
-0.00260516
-0.0022382878
-0.0016879793
-0.001137671
-9.5423474E-4
-9.5423474E-4
-9.5423474E-4
-7.7079865E-4
-9.5423474E-4
-0.0015045432
-0.0018714155
-0.0016879793
-0.0013211071
-0.001137671
-0.0015045432
-0.0016879793
-0.0016879793
-0.0015045432
-0.0013211071
-9.5423474E-4
-4.0392636E-4
-4.0392636E-4
-0.001137671
-0.0020548517
-0.0018714155
-9.5423474E-4
-5.8736245E-4
-9.5423474E-4
-0.0013211071
-0.001137671
-7.7079865E-4
-2.2049015E-4
-3.7054066E-5
-2.2049015E-4
-4.0392636E-4
-5.8736245E-4
-7.7079865E-4
-7.7079865E-4
-4.0392636E-4
-2.2049015E-4
-2.2049015E-4
-7.7079865E-4
-0.001137671
-9.5423474E-4
-7.7079865E-4
-5.8736245E-4
-4.0392636E-4
-4.0392636E-4
-2.2049015E-4
1.4638202E-4
-3.7054066E-5
-5.8736245E-4
-9.5423474E-4
-5.8736245E-4
-3.7054066E-5
1.4638202E-4
1.4638202E-4
-2.2049015E-4
-5.8736245E-4
-7.7079865E-4
-5.8736245E-4
-2.2049015E-4
3.2981834E-4
5.1325443E-4
3.2981834E-4
3.2981834E-4
3.2981834E-4
3.2981834E-4
6.966905E-4
0.001246999
0.001246999
6.966905E-4
1.4638202E-4
3.2981834E-4
6.966905E-4
0.0010635629
6.966905E-4
1.4638202E-4
-3.7054066E-5
1.4638202E-4
5.1325443E-4
6.966905E-4
3.2981834E-4
-3.7054066E-5
-3.7054066E-5
5.1325443E-4
8.801266E-4
6.966905E-4
5.1325443E-4
6.966905E-4
8.801266E-4
0.0010635629
8.801266E-4
3.2981834E-4
1.4638202E-4
5.1325443E-4
0.0010635629
8.801266E-4
6.966905E-4
0.0010635629
0.0014304351
0.0014304351
8.801266E-4
3.2981834E-4
-2.2049015E-4
-4.0392636E-4
-4.0392636E-4
-3.7054066E-5
6.966905E-4
8.801266E-4
6.966905E-4
1.4638202E-4
1.4638202E-4
6.966905E-4
0.001246999
0.001246999
6.966905E-4
5.1325443E-4
5.1325443E-4
6.966905E-4
8.801266E-4
0.0010635629
0.0010635629
0.0010635629
0.0014304351
0.0014304351
0.0016138712
0.0016138712
0.0016138712
0.001246999
0.001246999
0.0014304351
0.0017973075
0.0016138712
0.0010635629
6.966905E-4
3.2981834E-4
5.1325443E-4
8.801266E-4
0.0014304351
0.0017973075
0.0016138712
0.001246999
0.001246999
0.001246999
0.0016138712
0.0017973075
0.0017973075
0.0014304351
0.0014304351
0.0016138712
0.0019807434
0.0017973075
0.001246999
0.0010635629
0.0014304351
0.0019807434
0.002347616
0.002347616
0.0019807434
0.0017973075
0.0017973075
0.0019807434
0.0017973075
0.0016138712
0.0014304351
0.001246999
0.001246999
0.0017973075
0.002347616
0.002531052
0.002347616
0.0019807434
0.0016138712
0.001246999
0.0014304351
0.0017973075
0.00216418
0.002347616
0.002347616
0.002531052
0.002531052
0.002347616
0.0019807434
0.0017973075
0.0019807434
0.00216418
0.002347616
0.00216418
0.0016138712
0.001246999
0.0014304351
0.0019807434
0.0019807434
0.0016138712
0.0016138712
0.00216418
0.002347616
0.0019807434
0.0016138712
0.0017973075
0.002531052
0.0027144882
0.002347616
0.0016138712
0.0017973075
0.002347616
0.0030813604
0.0030813604
0.0027144882
0.002347616
0.00216418
0.002347616
0.002531052
0.002531052
0.00216418
0.0019807434
0.00216418
0.00216418
0.00216418
0.00216418
0.0019807434
0.0016138712
0.0017973075
0.00216418
0.002347616
0.00216418
0.0019807434
0.0016138712
0.0016138712
0.0016138712
0.0019807434
0.002347616
0.0019807434
0.0014304351
0.0014304351
0.0017973075
0.00216418
0.00216418
0.0019807434
0.0019807434
0.0019807434
0.00216418
0.00216418
0.00216418
0.00216418
0.00216418
0.002347616
0.002531052
0.002347616
0.002347616
0.002347616
0.002347616
0.0019807434
0.0017973075
0.0019807434
0.002531052
0.0027144882
0.002347616
0.00216418
0.002347616
0.0027144882
0.0028979243
0.0028979243
0.002347616
0.0019807434
0.0019807434
0.00216418
0.002347616
0.0027144882
0.0027144882
0.002347616
0.00216418
0.00216418
0.0019807434
0.0017973075
0.0017973075
0.0019807434
0.00216418
0.0017973075
0.0014304351
0.001246999
0.0016138712
0.0016138712
0.001246999
8.801266E-4
0.0010635629
0.0016138712
0.00216418
0.002347616
0.00216418
0.0019807434
0.00216418
0.002531052
0.002531052
0.00216418
0.0016138712
0.0016138712
0.0017973075
0.0019807434
0.0019807434
0.0016138712
0.001246999
0.0014304351
0.0019807434
0.002531052
0.002347616
0.0016138712
0.001246999
0.001246999
0.0016138712
0.00216418
0.00216418
0.0017973075
0.0014304351
0.0016138712
0.0017973075
0.0014304351
0.0010635629
0.001246999
0.0019807434
0.002531052
0.002347616
0.0017973075
0.0014304351
0.0016138712
0.0017973075
0.0019807434
0.0019807434
0.0017973075
0.0014304351
0.0010635629
6.966905E-4
8.801266E-4
0.001246999
0.0016138712
0.0014304351
0.001246999
0.001246999
0.001246999
0.0014304351
0.0017973075
0.0017973075
0.0010635629
3.2981834E-4
3.2981834E-4
0.0010635629
0.0017973075
0.0014304351
5.1325443E-4
1.4638202E-4
6.966905E-4
0.001246999
0.0016138712
0.0017973075
0.0017973075
0.0016138712
0.0010635629
0.0010635629
0.0016138712
0.002347616
0.002347616
0.0016138712
0.0010635629
0.0010635629
0.001246999
0.0016138712
0.0019807434
0.0019807434
0.0016138712
0.0014304351
0.0010635629
6.966905E-4
5.1325443E-4
6.966905E-4
0.0014304351
0.0017973075
0.0017973075
0.0016138712
0.0017973075
0.002347616
0.0027144882
0.0027144882
0.0019807434
0.0010635629
6.966905E-4
8.801266E-4
0.0016138712
0.0017973075
0.0014304351
0.0010635629
5.1325443E-4
3.2981834E-4
6.966905E-4
0.0010635629
0.0014304351
0.0014304351
0.001246999
8.801266E-4
8.801266E-4
0.0010635629
0.0014304351
0.0016138712
0.0014304351
0.001246999
0.0010635629
8.801266E-4
3.2981834E-4
1.4638202E-4
5.1325443E-4
0.0010635629
0.001246999
0.001246999
0.001246999
0.001246999
0.0010635629
6.966905E-4
6.966905E-4
8.801266E-4
0.001246999
0.0014304351
0.0010635629
8.801266E-4
8.801266E-4
0.0010635629
0.0010635629
6.966905E-4
3.2981834E-4
5.1325443E-4
0.0010635629
0.0014304351
0.001246999
6.966905E-4
1.4638202E-4
-3.7054066E-5
5.1325443E-4
0.001246999
0.0019807434
0.0019807434
0.0016138712
0.001246999
8.801266E-4
5.1325443E-4
5.1325443E-4
5.1325443E-4
3.2981834E-4
5.1325443E-4
8.801266E-4
0.001246999
0.001246999
0.001246999
0.001246999
8.801266E-4
5.1325443E-4
3.2981834E-4
3.2981834E-4
3.2981834E-4
1.4638202E-4
3.2981834E-4
8.801266E-4
0.0014304351
0.0014304351
0.0014304351
0.0016138712
0.0017973075
0.0014304351
3.2981834E-4
-4.0392636E-4
-2.2049015E-4
3.2981834E-4
6.966905E-4
6.966905E-4
5.1325443E-4
6.966905E-4
0.001246999
0.0016138712
0.0014304351
8.801266E-4
1.4638202E-4
-3.7054066E-5
3.2981834E-4
8.801266E-4
0.001246999
0.0014304351
0.0014304351
0.0010635629
6.966905E-4
5.1325443E-4
8.801266E-4
0.0010635629
8.801266E-4
6.966905E-4
5.1325443E-4
6.966905E-4
8.801266E-4
0.0010635629
0.0010635629
0.0010635629
0.001246999
0.0016138712
0.0016138712
0.0014304351
0.001246999
0.0010635629
8.801266E-4
5.1325443E-4
1.4638202E-4
5.1325443E-4
0.0016138712
0.00216418
0.0019807434
0.0016138712
0.001246999
8.801266E-4
6.966905E-4
5.1325443E-4
6.966905E-4
8.801266E-4
0.001246999
0.001246999
8.801266E-4
8.801266E-4
0.0010635629
0.0010635629
6.966905E-4
6.966905E-4
8.801266E-4
0.0014304351
0.0014304351
8.801266E-4
5.1325443E-4
5.1325443E-4
8.801266E-4
0.0014304351
0.0016138712
0.0017973075
0.0014304351
0.001246999
0.0014304351
0.0017973075
0.0016138712
0.001246999
8.801266E-4
0.0010635629
0.0016138712
0.0017973075
0.0016138712
0.0014304351
0.0016138712
0.0016138712
0.001246999
8.801266E-4
6.966905E-4
8.801266E-4
0.001246999
0.0016138712
0.0019807434
0.00216418
0.002347616
0.0019807434
0.0016138712
0.001246999
0.0010635629
0.0010635629
0.0010635629
0.0010635629
0.0010635629
0.0010635629
8.801266E-4
0.001246999
0.0016138712
0.0019807434
0.0017973075
0.0014304351
0.0014304351
0.0017973075
0.00216418
0.002531052
0.002531052
0.002347616
0.002347616
0.002347616
0.00216418
0.00216418
0.0019807434
0.0017973075
0.0019807434
0.002347616
0.00216418
0.0017973075
0.0016138712
0.0016138712
0.0014304351
8.801266E-4
8.801266E-4
0.0014304351
0.0019807434
0.0019807434
0.001246999
0.0010635629
0.001246999
0.0017973075
0.00216418
0.00216418
0.0019807434
0.0019807434
0.0019807434
0.0019807434
0.002347616
0.002531052
0.0027144882
0.0027144882
0.002531052
0.002347616
0.002347616
0.002347616
0.002347616
0.002347616
0.002347616
0.002347616
0.002347616
0.002347616
0.0019807434
0.0019807434
0.002531052
0.0028979243
0.0027144882
0.00216418
0.0019807434
0.00216418
0.00216418
0.00216418
0.00216418
0.0019807434
0.001246999
0.0010635629
0.0016138712
0.00216418
0.002347616
0.0019807434
0.0010635629
6.966905E-4
6.966905E-4
0.001246999
0.0019807434
0.00216418
0.0019807434
0.0017973075
0.0017973075
0.0019807434
0.0019807434
0.0019807434
0.0017973075
0.0014304351
0.0016138712
0.00216418
0.002347616
0.0017973075
0.0010635629
0.0010635629
0.0016138712
0.002347616
0.0028979243
0.002531052
0.0019807434
0.0016138712
0.0014304351
0.0016138712
0.00216418
0.0027144882
0.002347616
0.0016138712
0.0016138712
0.00216418
0.002531052
0.0027144882
0.002531052
0.002347616
0.0019807434
0.0016138712
0.0016138712
0.0017973075
0.00216418
0.002531052
0.002531052
0.0019807434
0.0016138712
0.00216418
0.0027144882
0.002531052
0.0019807434
0.0016138712
0.0017973075
0.002347616
0.0028979243
0.0030813604
0.0028979243
0.00216418
0.0016138712
0.0017973075
0.002347616
0.002531052
0.0019807434
0.0016138712
0.0019807434
0.002531052
0.0030813604
0.0030813604
0.0027144882
0.0019807434
0.0014304351
0.001246999
0.0016138712
0.0019807434
0.0019807434
0.0019807434
0.002531052
0.0030813604
0.0028979243
0.002531052
0.0019807434
0.0019807434
0.002347616
0.0027144882
0.0027144882
0.00216418
0.0019807434
0.0017973075
0.0016138712
0.0016138712
0.0019807434
0.002347616
0.002531052
0.002531052
0.002347616
0.002347616
0.00216418
0.00216418
0.00216418
0.002347616
0.0028979243
0.002531052
0.0017973075
0.0014304351
0.0016138712
0.00216418
0.0027144882
0.0027144882
0.002347616
0.0019807434
0.00216418
0.002347616
0.0019807434
0.0019807434
0.00216418
0.002531052
0.002531052
0.00216418
0.0019807434
0.0017973075
0.0017973075
0.0017973075
0.0017973075
0.0019807434
0.00216418
0.002531052
0.0030813604
0.0032647965
0.0030813604
0.0027144882
0.002347616
0.0017973075
0.0014304351
0.00216418
0.0028979243
0.0032647965
0.0028979243
0.002347616
0.00216418
0.002531052
0.0027144882
0.002347616
0.0016138712
0.001246999
0.0014304351
0.0019807434
0.002531052
0.0027144882
0.002531052
0.0019807434
0.0019807434
0.00216418
0.00216418
0.0027144882
0.0032647965
0.0030813604
0.002531052
0.00216418
0.00216418
0.002347616
0.0027144882
0.0030813604
0.0032647965
0.0034482325
0.0032647965
0.0027144882
0.002531052
0.0027144882
0.0030813604
0.0032647965
0.0028979243
0.0027144882
0.0028979243
0.0030813604
0.0028979243
0.002531052
0.002531052
0.0027144882
0.0027144882
0.0030813604
0.0032647965
0.0032647965
0.0028979243
0.002347616
0.00216418
0.0027144882
0.0032647965
0.0038151052
0.0039985413
0.0038151052
0.0034482325
0.0032647965
0.0034482325
0.0034482325
0.0032647965
0.0030813604
0.0034482325
0.0038151052
0.0039985413
0.003631669
0.0032647965
0.0034482325
0.003631669
0.0034482325
0.0032647965
0.0034482325
0.0038151052
0.0041819774
0.0043654134
0.0045488495
0.0043654134
0.0038151052
0.0038151052
0.0043654134
0.0043654134
0.0039985413
0.003631669
0.0038151052
0.0041819774
0.0041819774
0.0038151052
0.0032647965
0.0030813604
0.003631669
0.0043654134
0.0041819774
0.0038151052
0.003631669
0.0039985413
0.0039985413
0.0038151052
0.0041819774
0.0047322856
0.0050991583
0.0047322856
0.0038151052
0.0030813604
0.0030813604
0.003631669
0.0039985413
0.0038151052
0.003631669
0.0034482325
0.0034482325
0.0030813604
0.0030813604
0.0030813604
0.0032647965
0.003631669
0.0038151052
0.0038151052
0.0038151052
0.0038151052
0.0041819774
0.0043654134
0.0041819774
0.003631669
0.0034482325
0.0039985413
0.0043654134
0.0038151052
0.0028979243
0.0030813604
0.0038151052
0.0039985413
0.0032647965
0.0027144882
0.0032647965
0.0039985413
0.0041819774
0.0038151052
0.0032647965
0.0028979243
0.0030813604
0.0034482325
0.0038151052
0.0034482325
0.0028979243
0.0027144882
0.0028979243
0.0032647965
0.0032647965
0.0032647965
0.0032647965
0.0032647965
0.0030813604
0.0028979243
0.0032647965
0.003631669
0.0039985413
0.0038151052
0.0034482325
0.0032647965
0.0032647965
0.0032647965
0.0034482325
0.0038151052
0.0041819774
0.0039985413
0.0038151052
0.003631669
0.0030813604
0.0030813604
0.0034482325
0.0034482325
0.0028979243
0.002347616
0.002347616
0.002531052
0.002531052
0.002347616
0.002531052
0.002531052
0.002347616
0.002347616
0.0027144882
0.0030813604
0.0028979243
0.0027144882
0.0030813604
0.0034482325
0.0032647965
0.0028979243
0.002531052
0.002531052
0.002347616
0.002347616
0.002347616
0.002347616
0.002347616
0.0027144882
0.0030813604
0.0030813604
0.0027144882
0.00216418
0.002347616
0.002531052
0.002531052
0.002531052
0.002531052
0.002347616
0.002347616
0.002347616
0.002347616
0.0019807434
0.0019807434
0.0017973075
0.0017973075
0.0017973075
0.00216418
0.002347616
0.00216418
0.0019807434
0.00216418
0.002347616
0.002347616
0.00216418
0.0017973075
0.0019807434
0.0019807434
0.0019807434
0.0016138712
0.0010635629
0.0010635629
0.0016138712
0.0019807434
0.0019807434
0.0014304351
8.801266E-4
0.001246999
0.002347616
0.0027144882
0.00216418
0.0014304351
0.0010635629
8.801266E-4
8.801266E-4
8.801266E-4
8.801266E-4
0.0010635629
0.001246999
0.0014304351
0.0014304351
0.0010635629
0.0010635629
0.0014304351
0.0016138712
0.0010635629
6.966905E-4
8.801266E-4
0.001246999
0.0017973075
0.0017973075
0.0016138712
0.0014304351
0.0016138712
0.0017973075
0.0014304351
8.801266E-4
3.2981834E-4
1.4638202E-4
1.4638202E-4
6.966905E-4
0.001246999
0.0014304351
8.801266E-4
3.2981834E-4
5.1325443E-4
0.0010635629
0.0010635629
0.0010635629
8.801266E-4
6.966905E-4
6.966905E-4
5.1325443E-4
3.2981834E-4
1.4638202E-4
-2.2049015E-4
-4.0392636E-4
-2.2049015E-4
-3.7054066E-5
1.4638202E-4
3.2981834E-4
-3.7054066E-5
-4.0392636E-4
-2.2049015E-4
5.1325443E-4
6.966905E-4
-3.7054066E-5
-7.7079865E-4
-5.8736245E-4
1.4638202E-4
8.801266E-4
3.2981834E-4
-5.8736245E-4
-7.7079865E-4
-4.0392636E-4
-2.2049015E-4
-2.2049015E-4
1.4638202E-4
1.4638202E-4
-3.7054066E-5
-4.0392636E-4
-5.8736245E-4
-2.2049015E-4
1.4638202E-4
1.4638202E-4
-4.0392636E-4
-9.5423474E-4
-0.001137671
-7.7079865E-4
-4.0392636E-4
-2.2049015E-4
-2.2049015E-4
-5.8736245E-4
-9.5423474E-4
-9.5423474E-4
-4.0392636E-4
-3.7054066E-5
-4.0392636E-4
-9.5423474E-4
-0.0016879793
-0.0018714155
-0.0013211071
-7.7079865E-4
-7.7079865E-4
-0.001137671
-9.5423474E-4
-5.8736245E-4
-5.8736245E-4
-9.5423474E-4
-0.0013211071
-0.0016879793
-0.0016879793
-0.0015045432
-0.001137671
-5.8736245E-4
-5.8736245E-4
-4.0392636E-4
-2.2049015E-4
-7.7079865E-4
-0.0013211071
-0.0013211071
-9.5423474E-4
-9.5423474E-4
-0.0015045432
-0.0020548517
-0.002421724
-0.002421724
-0.0022382878
-0.0020548517
-0.0018714155
-0.0015045432
-0.001137671
-9.5423474E-4
-0.0013211071
-0.0016879793
-0.0018714155
-0.0015045432
-9.5423474E-4
-9.5423474E-4
-0.0015045432
-0.0018714155
-0.0022382878
-0.0020548517
-0.0016879793
-0.0013211071
-9.5423474E-4
-0.0013211071
-0.0015045432
-0.0015045432
-0.001137671
-0.001137671
-0.0016879793
-0.0020548517
-0.0022382878
-0.0020548517
-0.0016879793
-0.0015045432
-0.0015045432
-0.0018714155
-0.0020548517
-0.0022382878
-0.0018714155
-0.0016879793
-0.0016879793
-0.0018714155
-0.0022382878
-0.0020548517
-0.0016879793
-0.001137671
-0.001137671
-0.0016879793
-0.0020548517
-0.0022382878
-0.0020548517
-0.0020548517
-0.0016879793
-0.0015045432
-0.0016879793
-0.0020548517
-0.0022382878
-0.0020548517
-0.002421724
-0.0027885963
-0.00260516
-0.0018714155
-0.0013211071
-0.0015045432
-0.0016879793
-0.0020548517
-0.0022382878
-0.0020548517
-0.0018714155
-0.0020548517
-0.002421724
-0.0027885963
-0.0029720324
-0.002421724
-0.0015045432
-0.001137671
-9.5423474E-4
-0.0013211071
-0.0016879793
-0.0018714155
-0.0020548517
-0.0022382878
-0.0022382878
-0.0020548517
-0.0020548517
-0.002421724
-0.002421724
-0.0022382878
-0.0018714155
-0.0016879793
-0.0016879793
-0.0018714155
-0.0020548517
-0.0016879793
-0.001137671
-0.0013211071
-0.0022382878
-0.0029720324
-0.0027885963
-0.0022382878
-0.0018714155
-0.0022382878
-0.0027885963
-0.0027885963
-0.002421724
-0.0020548517
-0.0020548517
-0.0022382878
-0.00260516
-0.0022382878
-0.0016879793
-0.001137671
-9.5423474E-4
-9.5423474E-4
-0.001137671
-0.0015045432
-0.0015045432
-0.0013211071
-0.0015045432
-0.0020548517
-0.00260516
-0.0027885963
-0.0022382878
-0.0016879793
-0.0016879793
-0.0022382878
-0.00260516
-0.00260516
-0.0020548517
-0.0013211071
-7.7079865E-4
-7.7079865E-4
-9.5423474E-4
-0.001137671
-0.0013211071
-0.0018714155
-0.0020548517
-0.0020548517
-0.0022382878
-0.0022382878
-0.0022382878
-0.0020548517
-0.0020548517
-0.0016879793
-0.0016879793
-0.0018714155
-0.0020548517
-0.0020548517
-0.0016879793
-0.001137671
-9.5423474E-4
-9.5423474E-4
-9.5423474E-4
-0.001137671
-9.5423474E-4
-7.7079865E-4
-0.001137671
-0.0020548517
-0.00260516
-0.002421724
-0.0016879793
-9.5423474E-4
-7.7079865E-4
-9.5423474E-4
-0.0015045432
-0.0016879793
-0.0016879793
-0.0015045432
-0.0016879793
-0.0020548517
-0.0020548517
-0.0016879793
-0.0015045432
-0.0013211071
-0.001137671
-0.0016879793
-0.0020548517
-0.0020548517
-0.0016879793
-0.001137671
-0.0013211071
-0.0016879793
-0.0020548517
-0.0016879793
-9.5423474E-4
-5.8736245E-4
-7.7079865E-4
-0.001137671
-0.001137671
-0.0013211071
-0.001137671
-9.5423474E-4
-9.5423474E-4
-0.001137671
-0.001137671
-0.001137671
-0.0013211071
-0.0013211071
-0.0013211071
-7.7079865E-4
-4.0392636E-4
-5.8736245E-4
-7.7079865E-4
-7.7079865E-4
-5.8736245E-4
-4.0392636E-4
-2.2049015E-4
-5.8736245E-4
-0.001137671
-0.0015045432
-0.0015045432
-0.0013211071
-9.5423474E-4
-4.0392636E-4
-2.2049015E-4
-2.2049015E-4
-2.2049015E-4
-3.7054066E-5
-3.7054066E-5
-4.0392636E-4
-9.5423474E-4
-0.0013211071
-0.0013211071
-0.001137671
-9.5423474E-4
-7.7079865E-4
-5.8736245E-4
-5.8736245E-4
-9.5423474E-4
-9.5423474E-4
-5.8736245E-4
-3.7054066E-5
1.4638202E-4
-3.7054066E-5
-4.0392636E-4
-5.8736245E-4
-7.7079865E-4
-9.5423474E-4
-9.5423474E-4
-7.7079865E-4
-2.2049015E-4
-2.2049015E-4
-5.8736245E-4
-7.7079865E-4
-4.0392636E-4
1.4638202E-4
3.2981834E-4
1.4638202E-4
1.4638202E-4
5.1325443E-4
0.0010635629
0.0010635629
3.2981834E-4
-4.0392636E-4
-5.8736245E-4
-2.2049015E-4
-3.7054066E-5
-3.7054066E-5
1.4638202E-4
3.2981834E-4
3.2981834E-4
3.2981834E-4
-3.7054066E-5
-3.7054066E-5
-3.7054066E-5
1.4638202E-4
1.4638202E-4
1.4638202E-4
-2.2049015E-4
-7.7079865E-4
-9.5423474E-4
-5.8736245E-4
-4.0392636E-4
-5.8736245E-4
-5.8736245E-4
-2.2049015E-4
3.2981834E-4
1.4638202E-4
-2.2049015E-4
-4.0392636E-4
-2.2049015E-4
1.4638202E-4
6.966905E-4
6.966905E-4
1.4638202E-4
-5.8736245E-4
-9.5423474E-4
-9.5423474E-4
-4.0392636E-4
-3.7054066E-5
-2.2049015E-4
-5.8736245E-4
-5.8736245E-4
-4.0392636E-4
-2.2049015E-4
-2.2049015E-4
-3.7054066E-5
-2.2049015E-4
-2.2049015E-4
-4.0392636E-4
-2.2049015E-4
-2.2049015E-4
-3.7054066E-5
1.4638202E-4
5.1325443E-4
3.2981834E-4
-3.7054066E-5
-4.0392636E-4
-7.7079865E-4
-7.7079865E-4
-9.5423474E-4
-9.5423474E-4
-9.5423474E-4
-9.5423474E-4
-9.5423474E-4
-7.7079865E-4
-5.8736245E-4
-2.2049015E-4
1.4638202E-4
-3.7054066E-5
-5.8736245E-4
-0.001137671
-0.001137671
-0.001137671
-7.7079865E-4
-7.7079865E-4
-7.7079865E-4
-0.001137671
-0.0015045432
-0.0015045432
-7.7079865E-4
-2.2049015E-4
-3.7054066E-5
-2.2049015E-4
-4.0392636E-4
-4.0392636E-4
-5.8736245E-4
-0.001137671
-0.001137671
-7.7079865E-4
-5.8736245E-4
-5.8736245E-4
-5.8736245E-4
-0.001137671
-0.0018714155
-0.0022382878
-0.0016879793
-9.5423474E-4
-5.8736245E-4
-4.0392636E-4
-5.8736245E-4
-9.5423474E-4
-0.0013211071
-0.0013211071
-9.5423474E-4
-5.8736245E-4
-5.8736245E-4
-0.001137671
-0.001137671
-7.7079865E-4
-5.8736245E-4
-7.7079865E-4
-0.001137671
-9.5423474E-4
-7.7079865E-4
-0.001137671
-0.0013211071
-9.5423474E-4
-2.2049015E-4
-3.7054066E-5
-4.0392636E-4
-9.5423474E-4
-0.001137671
-9.5423474E-4
-9.5423474E-4
-9.5423474E-4
-9.5423474E-4
-7.7079865E-4
-5.8736245E-4
-5.8736245E-4
-9.5423474E-4
-9.5423474E-4
-7.7079865E-4
-7.7079865E-4
-9.5423474E-4
-9.5423474E-4
-0.001137671
-0.0015045432
-0.0013211071
-7.7079865E-4
-5.8736245E-4
-7.7079865E-4
-0.0013211071
-0.0015045432
-9.5423474E-4
-7.7079865E-4
-7.7079865E-4
-9.5423474E-4
-0.0013211071
-0.0013211071
-0.0015045432
-0.0015045432
-0.0013211071
-9.5423474E-4
-9.5423474E-4
-0.001137671
-0.001137671
-9.5423474E-4
-9.5423474E-4
-0.0013211071
-0.0020548517
-0.002421724
-0.0020548517
-0.0013211071
-0.001137671
-0.0015045432
-0.0018714155
-0.0018714155
-0.0015045432
-0.0015045432
-0.0018714155
-0.0018714155
-0.0016879793
-0.0013211071
-0.001137671
-0.0015045432
-0.0020548517
-0.0022382878
-0.0020548517
-0.0018714155
-0.0018714155
-0.0018714155
-0.0022382878
-0.0022382878
-0.0020548517
-0.0018714155
-0.0016879793
-0.0018714155
-0.0018714155
-0.0018714155
-0.0015045432
-0.0015045432
-0.0015045432
-0.0015045432
-0.0015045432
-0.0016879793
-0.0018714155
-0.0020548517
-0.0022382878
-0.0022382878
-0.0020548517
-0.0020548517
-0.0020548517
-0.0020548517
-0.0020548517
-0.0018714155
-0.0016879793
-0.0020548517
-0.0020548517
-0.0018714155
-0.0016879793
-0.0016879793
-0.0018714155
-0.0016879793
-0.0015045432
-0.0015045432
-0.0015045432
-0.0015045432
-0.0015045432
-0.0016879793
-0.0018714155
-0.0020548517
-0.0018714155
-0.0016879793
-0.0016879793
-0.0018714155
-0.0020548517
-0.0020548517
-0.0018714155
-0.0020548517
-0.0022382878
-0.002421724
-0.002421724
-0.002421724
-0.00260516
-0.0027885963
-0.002421724
-0.0016879793
-0.001137671
-0.0015045432
-0.0018714155
-0.0016879793
-0.001137671
-0.001137671
-0.0016879793
-0.0020548517
-0.0018714155
-0.0013211071
-0.0013211071
-0.0016879793
-0.0018714155
-0.0018714155
-0.0016879793
-0.0015045432
-0.0015045432
-0.0018714155
-0.002421724
-0.00260516
-0.00260516
-0.002421724
-0.0022382878
-0.0022382878
-0.0022382878
-0.002421724
-0.002421724
-0.0020548517
-0.0013211071
-9.5423474E-4
-0.0013211071
-0.0020548517
-0.002421724
-0.0020548517
-0.001137671
-9.5423474E-4
-0.0013211071
-0.0016879793
-0.0015045432
-9.5423474E-4
-9.5423474E-4
-0.001137671
-0.0013211071
-0.0013211071
-0.001137671
-9.5423474E-4
-0.001137671
-0.0013211071
-0.0013211071
-0.001137671
-0.001137671
-9.5423474E-4
-9.5423474E-4
-9.5423474E-4
-7.7079865E-4
-7.7079865E-4
-5.8736245E-4
-2.2049015E-4
-3.7054066E-5
-4.0392636E-4
-0.001137671
-0.0013211071
-0.001137671
-0.0013211071
-0.0015045432
-0.001137671
-5.8736245E-4
-5.8736245E-4
-7.7079865E-4
-0.001137671
-7.7079865E-4
-3.7054066E-5
-2.2049015E-4
-9.5423474E-4
-0.0013211071
-9.5423474E-4
-2.2049015E-4
1.4638202E-4
-3.7054066E-5
-5.8736245E-4
-5.8736245E-4
-4.0392636E-4
-5.8736245E-4
-9.5423474E-4
-0.001137671
-7.7079865E-4
-5.8736245E-4
-7.7079865E-4
-5.8736245E-4
-2.2049015E-4
1.4638202E-4
-3.7054066E-5
-2.2049015E-4
1.4638202E-4
6.966905E-4
8.801266E-4
5.1325443E-4
1.4638202E-4
-3.7054066E-5
-3.7054066E-5
-3.7054066E-5
-3.7054066E-5
-2.2049015E-4
-4.0392636E-4
-4.0392636E-4
-2.2049015E-4
-2.2049015E-4
-4.0392636E-4
-7.7079865E-4
-5.8736245E-4
-3.7054066E-5
5.1325443E-4
5.1325443E-4
1.4638202E-4
-2.2049015E-4
-4.0392636E-4
-5.8736245E-4
-5.8736245E-4
-4.0392636E-4
3.2981834E-4
0.0010635629
0.001246999
0.001246999
0.001246999
0.0010635629
6.966905E-4
3.2981834E-4
3.2981834E-4
3.2981834E-4
3.2981834E-4
-3.7054066E-5
-3.7054066E-5
3.2981834E-4
6.966905E-4
8.801266E-4
0.0010635629
0.0010635629
8.801266E-4
5.1325443E-4
-3.7054066E-5
1.4638202E-4
8.801266E-4
0.0014304351
0.001246999
8.801266E-4
6.966905E-4
6.966905E-4
5.1325443E-4
5.1325443E-4
5.1325443E-4
8.801266E-4
0.0014304351
0.0016138712
0.001246999
8.801266E-4
0.0010635629
0.0016138712
0.00216418
0.0019807434
0.0016138712
0.0014304351
0.0014304351
0.001246999
0.0010635629
0.0010635629
0.001246999
0.001246999
0.0010635629
0.0010635629
0.0010635629
0.0014304351
0.0016138712
0.0017973075
0.00216418
0.002531052
0.00216418
0.0016138712
0.0014304351
0.0019807434
0.002347616
0.002531052
0.00216418
0.0019807434
0.0019807434
0.0019807434
0.00216418
0.00216418
0.002347616
0.0027144882
0.0027144882
0.0027144882
0.002347616
0.00216418
0.002531052
0.0032647965
0.0034482325
0.002531052
0.0016138712
0.0016138712
0.00216418
0.0028979243
0.0030813604
0.0027144882
0.002347616
0.002531052
0.0028979243
0.0030813604
0.002531052
0.0019807434
0.0014304351
0.0014304351
0.0019807434
0.002531052
0.0027144882
0.0027144882
0.0027144882
0.0030813604
0.0034482325
0.0032647965
0.0027144882
0.002347616
0.002531052
0.0028979243
0.0034482325
0.003631669
0.0032647965
0.0028979243
0.0027144882
0.0028979243
0.0028979243
0.002531052
0.002347616
0.0028979243
0.0030813604
0.0032647965
0.0032647965
0.0028979243
0.0027144882
0.0027144882
0.0028979243
0.0030813604
0.0032647965
0.0034482325
0.0034482325
0.0034482325
0.0034482325
0.0034482325
0.003631669
0.003631669
0.003631669
0.003631669
0.003631669
0.0038151052
0.0038151052
0.0034482325
0.0028979243
0.0027144882
0.0030813604
0.0034482325
0.0034482325
0.0034482325
0.003631669
0.0041819774
0.0043654134
0.0043654134
0.0041819774
0.0039985413
0.0038151052
0.0041819774
0.0043654134
0.0045488495
0.0041819774
0.003631669
0.0034482325
0.0038151052
0.0045488495
0.0050991583
0.0052825944
0.0047322856
0.0041819774
0.0039985413
0.0041819774
0.0043654134
0.0043654134
0.0041819774
0.0039985413
0.0041819774
0.0045488495
0.0047322856
0.0045488495
0.0045488495
0.0045488495
0.0045488495
0.0047322856
0.0049157217
0.0049157217
0.0045488495
0.0041819774
0.0039985413
0.0045488495
0.0050991583
0.0049157217
0.0043654134
0.0045488495
0.0056494665
0.0061997753
0.005832902
0.0047322856
0.0041819774
0.0041819774
0.0043654134
0.0041819774
0.0041819774
0.0045488495
0.0052825944
0.0056494665
0.0054660304
0.0052825944
0.0054660304
0.0052825944
0.0049157217
0.0047322856
0.0049157217
0.0054660304
0.0052825944
0.0049157217
0.0049157217
0.0050991583
0.0054660304
0.0056494665
0.0054660304
0.0054660304
0.005832902
0.0061997753
0.005832902
0.0052825944
0.0049157217
0.0049157217
0.0052825944
0.0056494665
0.006016339
0.0063832114
0.0065666474
0.0063832114
0.0063832114
0.0065666474
0.0065666474
0.0063832114
0.0056494665
0.0054660304
0.0056494665
0.0061997753
0.0065666474
0.0069335187
0.0069335187
0.0065666474
0.0061997753
0.0065666474
0.0069335187
0.0071169557
0.0071169557
0.0069335187
0.0067500835
0.0063832114
0.0061997753
0.0061997753
0.0063832114
0.0067500835
0.0071169557
0.0069335187
0.0061997753
0.005832902
0.0061997753
0.0069335187
0.0069335187
0.0063832114
0.005832902
0.0061997753
0.0069335187
0.007667264
0.0078507
0.007667264
0.0078507
0.0078507
0.007667264
0.0073003927
0.0067500835
0.0063832114
0.0065666474
0.0073003927
0.007667264
0.007667264
0.0073003927
0.0071169557
0.0073003927
0.007483828
0.007483828
0.0073003927
0.0073003927
0.0078507
0.008401008
0.008217572
0.007483828
0.0069335187
0.0073003927
0.008217572
0.008584444
0.008584444
0.008034137
0.007483828
0.007667264
0.008034137
0.008217572
0.008034137
0.008034137
0.008034137
0.008401008
0.008584444
0.008401008
0.0078507
0.007667264
0.0078507
0.008217572
0.008401008
0.008401008
0.008584444
0.008584444
0.008217572
0.008034137
0.008034137
0.008034137
0.007667264
0.007667264
0.007667264
0.007483828
0.007483828
0.008217572
0.008767881
0.0089513175
0.008584444
0.008034137
0.0078507
0.008034137
0.008217572
0.0078507
0.007483828
0.0073003927
0.007667264
0.008217572
0.0089513175
0.0089513175
0.008034137
0.007667264
0.008217572
0.008767881
0.008584444
0.008217572
0.0078507
0.008034137
0.008034137
0.007667264
0.0073003927
0.007483828
0.008034137
0.008401008
0.008584444
0.008584444
0.008217572
0.007483828
0.0073003927
0.007667264
0.008034137
0.008034137
0.008217572
0.008034137
0.008034137
0.008401008
0.008584444
0.008584444
0.008401008
0.008401008
0.008401008
0.008584444
0.008767881
0.008767881
0.008401008
0.0078507
0.007667264
0.008034137
0.008584444
0.0089513175
0.008767881
0.008217572
0.008034137
0.0078507
0.008217572
0.008767881
0.008767881
0.008217572
0.007483828
0.007667264
0.008584444
0.0089513175
0.008584444
0.008034137
0.0078507
0.008217572
0.008584444
0.0089513175
0.00931819
0.00931819
0.009501626
0.009868497
0.009685062
0.008767881
0.008034137
0.008401008
0.009134753
0.009501626
0.0089513175
0.008217572
0.008217572
0.008767881
0.00931819
0.00931819
0.0089513175
0.008767881
0.0089513175
0.009134753
0.009501626
0.009685062
0.009685062
0.009685062
0.009501626
0.009134753
0.0089513175
0.0089513175
0.008767881
0.008767881
0.0089513175
0.009501626
0.010051934
0.010051934
0.009501626
0.0089513175
0.00931819
0.009868497
0.009868497
0.009501626
0.00931819
0.00931819
0.009134753
0.008767881
0.008584444
0.008584444
0.008767881
0.009501626
0.009868497
0.009868497
0.009501626
0.009134753
0.009134753
0.009134753
0.00931819
0.00931819
0.00931819
0.009134753
0.009134753
0.009501626
0.009868497
0.009685062
0.0089513175
0.008584444
0.0089513175
0.009501626
0.009685062
0.009685062
0.009868497
0.010235371
0.010418806
0.009868497
0.009134753
0.009134753
0.009685062
0.010051934
0.009868497
0.009685062
0.009685062
0.009868497
0.010051934
0.009868497
0.009685062
0.009685062
0.009868497
0.009868497
0.010051934
0.010051934
0.009685062
0.009685062
0.010051934
0.010235371
0.010051934
0.009685062
0.009685062
0.010235371
0.010602242
0.010785678
0.010785678
0.010785678
0.010602242
0.010418806
0.010602242
0.010785678
0.010602242
0.010051934
0.009868497
0.009685062
0.009685062
0.009501626
0.009685062
0.009868497
0.009685062
0.009501626
0.009868497
0.010602242
0.011152551
0.010785678
0.010418806
0.010602242
0.010785678
0.010969115
0.010602242
0.010418806
0.010235371
0.009868497
0.009134753
0.008767881
0.009501626
0.010418806
0.010785678
0.010602242
0.010418806
0.010602242
0.010785678
0.010785678
0.010785678
0.010785678
0.010969115
0.011335987
0.010969115
0.010418806
0.010235371
0.010602242
0.010785678
0.010418806
0.010418806
0.010969115
0.011152551
0.010969115
0.010785678
0.010785678
0.010785678
0.010418806
0.010051934
0.010235371
0.010785678
0.011152551
0.010785678
0.010602242
0.010418806
0.010418806
0.010602242
0.010969115
0.010785678
0.010418806
0.010418806
0.010602242
0.010602242
0.010602242
0.010785678
0.010969115
0.011152551
0.010969115
0.010418806
0.009868497
0.010051934
0.010602242
0.011335987
0.011335987
0.011152551
0.010969115
0.010969115
0.010602242
0.010235371
0.010235371
0.010418806
0.010418806
0.010235371
0.010235371
0.010418806
0.010785678
0.011152551
0.011335987
0.011335987
0.010785678
0.010418806
0.010418806
0.010969115
0.011335987
0.011152551
0.010785678
0.010785678
0.011152551
0.011519423
0.01170286
0.011519423
0.011152551
0.011335987
0.011886296
0.01170286
0.010969115
0.010418806
0.010785678
0.01170286
0.012069731
0.011886296
0.011519423
0.011519423
0.011519423
0.01170286
0.011886296
0.01170286
0.011335987
0.011335987
0.011335987
0.011335987
0.011519423
0.011886296
0.011886296
0.011519423
0.011152551
0.010969115
0.011335987
0.011335987
0.010969115
0.010602242
0.010785678
0.011335987
0.01170286
0.011519423
0.011152551
0.011152551
0.011152551
0.011335987
0.011519423
0.01170286
0.012069731
0.012069731
0.012069731
0.012069731
0.011519423
0.010785678
0.010785678
0.01170286
0.012436604
0.012069731
0.011335987
0.011335987
0.011886296
0.011886296
0.011152551
0.010785678
0.011152551
0.01170286
0.01170286
0.011152551
0.010969115
0.011519423
0.012253168
0.012253168
0.012069731
0.012069731
0.012253168
0.012436604
0.012253168
0.011886296
0.011886296
0.012069731
0.01262004
0.012803475
0.012436604
0.011886296
0.011335987
0.011519423
0.01170286
0.011519423
0.011519423
0.012069731
0.012253168
0.012436604
0.012436604
0.012436604
0.012253168
0.011886296
0.011519423
0.011519423
0.011886296
0.012069731
0.011886296
0.01170286
0.012069731
0.01262004
0.012803475
0.012803475
0.01262004
0.012253168
0.012253168
0.012803475
0.012986912
0.012986912
0.01262004
0.012253168
0.011886296
0.011886296
0.012436604
0.013170349
0.013170349
0.01262004
0.012069731
0.012253168
0.01262004
0.012803475
0.012986912
0.012986912
0.012803475
0.012803475
0.012803475
0.01262004
0.012253168
0.012069731
0.012253168
0.012436604
0.012436604
0.012436604
0.01262004
0.012803475
0.012803475
0.012803475
0.01262004
0.01262004
0.012803475
0.012986912
0.012986912
0.012803475
0.012436604
0.012253168
0.012436604
0.013170349
0.013720657
0.013537221
0.012986912
0.012436604
0.012436604
0.012803475
0.012986912
0.012803475
0.012986912
0.013170349
0.012803475
0.012253168
0.012069731
0.012253168
0.01262004
0.012986912
0.013170349
0.013170349
0.012986912
0.012803475
0.012986912
0.012803475
0.01262004
0.01262004
0.012803475
0.013170349
0.013904094
0.014270964
0.014087529
0.012986912
0.012069731
0.012253168
0.012986912
0.013537221
0.013537221
0.013353785
0.013353785
0.013537221
0.013537221
0.013353785
0.012986912
0.012803475
0.012986912
0.013353785
0.013537221
0.013353785
0.012986912
0.01262004
0.013170349
0.013537221
0.013353785
0.012986912
0.012803475
0.013170349
0.013537221
0.013537221
0.013353785
0.012986912
0.012986912
0.012986912
0.012986912
0.012986912
0.012986912
0.012986912
0.012986912
0.012803475
0.013170349
0.013537221
0.013537221
0.013537221
0.013353785
0.013170349
0.012803475
0.012986912
0.013537221
0.014087529
0.014454401
0.014454401
0.013720657
0.013170349
0.013537221
0.014270964
0.014270964
0.013537221
0.012986912
0.013170349
0.013537221
0.013904094
0.013720657
0.013537221
0.013720657
0.013720657
0.013904094
0.013904094
0.013720657
0.013720657
0.013904094
0.014454401
0.014637838
0.014270964
0.013904094
0.013720657
0.014087529
0.014454401
0.014637838
0.014454401
0.014270964
0.014637838
0.014821275
0.014637838
0.014087529
0.013904094
0.014270964
0.014637838
0.014637838
0.014637838
0.014454401
0.014270964
0.014270964
0.014270964
0.014270964
0.014270964
0.014637838
0.015188145
0.0153715825
0.015188145
0.01500471
0.015188145
0.015555018
0.015555018
0.015188145
0.014637838
0.014637838
0.014454401
0.014087529
0.013904094
0.014087529
0.014637838
0.015188145
0.0153715825
0.015188145
0.014821275
0.014637838
0.014637838
0.01500471
0.015555018
0.015555018
0.015188145
0.01500471
0.015188145
0.0153715825
0.01500471
0.014637838
0.014821275
0.015188145
0.015188145
0.015188145
0.01500471
0.01500471
0.0153715825
0.015738454
0.015555018
0.0153715825
0.0153715825
0.015555018
0.015555018
0.0153715825
0.0153715825
0.0153715825
0.01500471
0.014637838
0.014821275
0.01500471
0.01500471
0.015188145
0.015738454
0.016105328
0.015738454
0.015188145
0.0153715825
0.015738454
0.015738454
0.015188145
0.014821275
0.014821275
0.014821275
0.014637838
0.014637838
0.014821275
0.0153715825
0.01592189
0.015738454
0.015188145
0.014637838
0.014821275
0.015555018
0.016105328
0.016105328
0.015738454
0.015555018
0.0153715825
0.015188145
0.01500471
0.01500471
0.01500471
0.014821275
0.015188145
0.015738454
0.016105328
0.01592189
0.015555018
0.015188145
0.015188145
0.015555018
0.015738454
0.015738454
0.015555018
0.01500471
0.014637838
0.014637838
0.015188145
0.015555018
0.01592189
0.015738454
0.0153715825
0.014637838
0.014454401
0.014821275
0.015555018
0.015738454
0.015555018
0.015188145
0.015555018
0.016105328
0.01592189
0.015555018
0.015188145
0.0153715825
0.015555018
0.015738454
0.01592189
0.016105328
0.016105328
0.01592189
0.015555018
0.0153715825
0.015555018
0.01592189
0.01592189
0.01592189
0.015738454
0.015555018
0.015555018
0.015555018
0.015555018
0.015555018
0.015738454
0.01592189
0.016105328
0.016288765
0.016105328
0.015738454
0.015738454
0.01592189
0.016472198
0.016655635
0.016288765
0.016105328
0.016655635
0.017205942
0.017022505
0.016472198
0.016288765
0.016655635
0.016839072
0.017022505
0.016839072
0.016288765
0.01592189
0.016105328
0.016655635
0.017022505
0.016839072
0.016655635
0.016472198
0.016288765
0.01592189
0.01592189
0.016105328
0.016105328
0.01592189
0.016288765
0.016839072
0.017022505
0.016655635
0.01592189
0.015738454
0.01592189
0.016472198
0.016655635
0.016472198
0.016288765
0.016472198
0.016288765
0.01592189
0.0153715825
0.0153715825
0.01592189
0.016839072
0.017022505
0.016655635
0.016472198
0.016655635
0.016655635
0.016105328
0.01592189
0.016105328
0.016105328
0.01592189
0.016288765
0.016839072
0.017205942
0.016839072
0.016288765
0.016288765
0.016655635
0.016839072
0.016839072
0.016655635
0.016472198
0.016472198
0.016472198
0.016105328
0.015738454
0.015738454
0.01592189
0.016472198
0.017205942
0.017572816
0.01738938
0.016839072
0.016288765
0.015738454
0.01592189
0.016288765
0.016655635
0.016472198
0.016472198
0.016655635
0.016655635
0.016288765
0.016288765
0.016472198
0.016472198
0.016472198
0.016288765
0.016288765
0.016105328
0.016105328
0.016105328
0.016105328
0.016288765
0.016472198
0.016105328
0.015738454
0.01592189
0.016288765
0.016655635
0.016839072
0.016839072
0.016288765
0.015738454
0.015555018
0.015738454
0.01592189
0.016105328
0.016288765
0.016655635
0.016839072
0.016655635
0.016288765
0.016288765
0.016472198
0.016839072
0.016839072
0.016472198
0.016105328
0.01592189
0.015738454
0.01592189
0.016288765
0.016472198
0.016655635
0.016655635
0.016472198
0.016472198
0.016288765
0.015738454
0.015555018
0.015738454
0.01592189
0.01592189
0.01592189
0.01592189
0.01592189
0.01592189
0.016105328
0.016288765
0.016288765
0.015738454
0.0153715825
0.015188145
0.015555018
0.015738454
0.01592189
0.01592189
0.016105328
0.016105328
0.015738454
0.0153715825
0.0153715825
0.015555018
0.01592189
0.01592189
0.015555018
0.01500471
0.014637838
0.01500471
0.015555018
0.01592189
0.0153715825
0.01500471
0.01500471
0.015188145
0.015188145
0.01500471
0.0153715825
0.015738454
0.01592189
0.015738454
0.0153715825
0.01500471
0.014821275
0.014821275
0.01500471
0.01500471
0.014821275
0.014821275
0.015188145
0.0153715825
0.014821275
0.014087529
0.013353785
0.013353785
0.014270964
0.01500471
0.0153715825
0.014821275
0.014454401
0.014087529
0.014087529
0.014454401
0.014454401
0.014270964
0.014087529
0.014270964
0.014270964
0.014087529
0.013720657
0.013720657
0.013720657
0.013720657
0.013904094
0.014270964
0.014637838
0.014821275
0.014270964
0.013720657
0.013353785
0.013353785
0.013353785
0.013353785
0.013170349
0.013170349
0.013537221
0.013904094
0.013904094
0.013353785
0.013353785
0.013720657
0.013720657
0.013537221
0.013170349
0.013170349
0.013720657
0.013904094
0.013537221
0.013353785
0.013537221
0.013904094
0.013904094
0.013537221
0.013170349
0.012986912
0.012986912
0.012986912
0.012986912
0.012803475
0.012436604
0.012436604
0.012986912
0.013904094
0.014087529
0.013720657
0.012803475
0.012436604
0.012986912
0.013353785
0.012986912
0.012436604
0.012253168
0.012436604
0.012253168
0.012253168
0.012436604
0.012986912
0.013170349
0.012986912
0.01262004
0.012253168
0.012253168
0.012253168
0.012253168
0.012253168
0.012253168
0.012436604
0.012253168
0.011886296
0.01170286
0.011886296
0.012069731
0.012253168
0.012436604
0.01262004
0.012069731
0.011519423
0.011335987
0.011886296
0.012253168
0.012253168
0.012253168
0.012253168
0.011886296
0.01170286
0.01170286
0.011886296
0.012069731
0.011886296
0.011519423
0.011886296
0.012436604
0.012986912
0.01262004
0.011886296
0.011519423
0.011519423
0.011886296
0.01170286
0.011519423
0.011335987
0.011335987
0.011519423
0.011886296
0.012069731
0.011519423
0.011335987
0.01170286
0.011886296
0.01170286
0.011519423
0.011519423
0.011519423
0.01170286
0.012069731
0.012436604
0.012253168
0.011886296
0.01170286
0.011519423
0.011519423
0.011519423
0.011519423
0.011335987
0.011152551
0.010785678
0.010969115
0.011335987
0.011519423
0.011519423
0.011335987
0.011152551
0.010785678
0.010602242
0.010785678
0.010785678
0.010785678
0.010969115
0.011335987
0.011152551
0.010602242
0.010051934
0.010418806
0.010785678
0.010785678
0.010602242
0.010785678
0.011335987
0.01170286
0.011335987
0.010785678
0.010235371
0.009868497
0.009868497
0.009868497
0.009685062
0.009868497
0.010235371
0.010418806
0.010235371
0.010051934
0.009868497
0.009868497
0.010235371
0.010602242
0.010785678
0.010418806
0.010051934
0.009685062
0.00931819
0.0089513175
0.00931819
0.010051934
0.010602242
0.010235371
0.009501626
0.00931819
0.009685062
0.009685062
0.009685062
0.009868497
0.010235371
0.010418806
0.009868497
0.00931819
0.009134753
0.00931819
0.009501626
0.009501626
0.00931819
0.00931819
0.00931819
0.009501626
0.009501626
0.009501626
0.009501626
0.009501626
0.00931819
0.009134753
0.009134753
0.009134753
0.009134753
0.009134753
0.009134753
0.0089513175
0.009134753
0.009685062
0.009868497
0.009685062
0.009501626
0.009134753
0.0089513175
0.0089513175
0.009134753
0.0089513175
0.008584444
0.008401008
0.0089513175
0.009501626
0.00931819
0.0089513175
0.008401008
0.008401008
0.008767881
0.009134753
0.0089513175
0.008401008
0.008034137
0.008034137
0.008401008
0.008401008
0.008217572
0.008034137
0.008584444
0.00931819
0.009501626
0.009134753
0.008584444
0.008767881
0.00931819
0.009501626
0.009134753
0.0089513175
0.008767881
0.008767881
0.008767881
0.008767881
0.008767881
0.008584444
0.008767881
0.009134753
0.008584444
0.0078507
0.0073003927
0.007667264
0.008034137
0.008401008
0.008401008
0.008217572
0.008034137
0.0078507
0.008034137
0.008034137
0.008034137
0.008401008
0.008401008
0.008217572
0.008034137
0.008034137
0.008217572
0.008401008
0.008401008
0.008217572
0.008217572
0.008034137
0.008034137
0.0078507
0.007667264
0.007483828
0.007483828
0.007667264
0.007483828
0.007483828
0.007667264
0.008034137
0.008217572
0.008401008
0.008584444
0.008767881
0.0089513175
0.008767881
0.008401008
0.0078507
0.007667264
0.007483828
0.007483828
0.007667264
0.0078507
0.008401008
0.0089513175
0.0089513175
0.008217572
0.007483828
0.007483828
0.0078507
0.008401008
0.008217572
0.0078507
0.0078507
0.008034137
0.008034137
0.0073003927
0.0067500835
0.0067500835
0.0073003927
0.007483828
0.007667264
0.0078507
0.007667264
0.0073003927
0.0073003927
0.007667264
0.008034137
0.008034137
0.0078507
0.008034137
0.008034137
0.0078507
0.008034137
0.008034137
0.0078507
0.0078507
0.007667264
0.007667264
0.0078507
0.008034137
0.0078507
0.007483828
0.007483828
0.008034137
0.008401008
0.008217572
0.007667264
0.007483828
0.008034137
0.008401008
0.008034137
0.0073003927
0.0067500835
0.0065666474
0.0067500835
0.0071169557
0.007483828
0.0071169557
0.0069335187
0.0067500835
0.0071169557
0.0073003927
0.0073003927
0.0071169557
0.0071169557
0.0069335187
0.0069335187
0.0073003927
0.007483828
0.007483828
0.0073003927
0.0071169557
0.0071169557
0.007483828
0.007667264
0.0073003927
0.0067500835
0.0065666474
0.0067500835
0.007483828
0.0078507
0.0073003927
0.0063832114
0.006016339
0.0065666474
0.007483828
0.007667264
0.0071169557
0.0063832114
0.006016339
0.0061997753
0.0067500835
0.0071169557
0.0071169557
0.0073003927
0.007483828
0.007667264
0.007483828
0.0069335187
0.0065666474
0.0067500835
0.0069335187
0.0067500835
0.0065666474
0.0061997753
0.006016339
0.005832902
0.005832902
0.0063832114
0.0069335187
0.007483828
0.007483828
0.0069335187
0.0061997753
0.0061997753
0.0067500835
0.007483828
0.0078507
0.0078507
0.0073003927
0.0071169557
0.0069335187
0.0069335187
0.0067500835
0.0063832114
0.006016339
0.006016339
0.0061997753
0.0063832114
0.0061997753
0.005832902
0.0056494665
0.0056494665
0.0056494665
0.0056494665
0.0061997753
0.0069335187
0.0071169557
0.0065666474
0.005832902
0.0052825944
0.0054660304
0.005832902
0.005832902
0.0056494665
0.0054660304
0.0054660304
0.0054660304
0.0056494665
0.006016339
0.0061997753
0.005832902
0.0052825944
0.0049157217
0.0049157217
0.0052825944
0.0056494665
0.0056494665
0.0054660304
0.0054660304
0.005832902
0.006016339
0.006016339
0.0061997753
0.0063832114
0.0063832114
0.0061997753
0.006016339
0.0056494665
0.0052825944
0.0056494665
0.0063832114
0.0067500835
0.0063832114
0.0056494665
0.0052825944
0.0054660304
0.0061997753
0.0065666474
0.0061997753
0.006016339
0.006016339
0.0061997753
0.005832902
0.0056494665
0.005832902
0.0067500835
0.0069335187
0.0061997753
0.0054660304
0.005832902
0.0065666474
0.0065666474
0.0061997753
0.0056494665
0.0056494665
0.006016339
0.006016339
0.006016339
0.0061997753
0.0063832114
0.0065666474
0.0063832114
0.006016339
0.0054660304
0.0052825944
0.0054660304
0.005832902
0.0061997753
0.0063832114
0.0063832114
0.0061997753
0.0061997753
0.0063832114
0.0063832114
0.0061997753
0.0061997753
0.005832902
0.0052825944
0.0056494665
0.0063832114
0.0071169557
0.0069335187
0.0067500835
0.0063832114
0.006016339
0.006016339
0.0063832114
0.0061997753
0.0061997753
0.0061997753
0.006016339
0.0056494665
0.005832902
0.006016339
0.0063832114
0.0063832114
0.005832902
0.0054660304
0.005832902
0.0063832114
0.0063832114
0.006016339
0.005832902
0.0061997753
0.0063832114
0.006016339
0.005832902
0.005832902
0.006016339
0.006016339
0.005832902
0.0054660304
0.0054660304
0.0056494665
0.006016339
0.0061997753
0.0061997753
0.006016339
0.005832902
0.0056494665
0.0054660304
0.0054660304
0.0056494665
0.0056494665
0.0054660304
0.0052825944
0.0050991583
0.0050991583
0.0052825944
0.005832902
0.0061997753
0.0061997753
0.005832902
0.0054660304
0.0050991583
0.0049157217
0.0047322856
0.0049157217
0.0050991583
0.0049157217
0.0050991583
0.0052825944
0.0049157217
0.0045488495
0.0043654134
0.0047322856
0.0047322856
0.0047322856
0.0047322856
0.0050991583
0.0054660304
0.0052825944
0.0049157217
0.0047322856
0.0049157217
0.0054660304
0.0052825944
0.0049157217
0.0047322856
0.0049157217
0.0050991583
0.0047322856
0.0041819774
0.003631669
0.0038151052
0.0045488495
0.0049157217
0.0043654134
0.003631669
0.0039985413
0.0050991583
0.0052825944
0.0047322856
0.0041819774
0.0041819774
0.0039985413
0.003631669
0.0034482325
0.0038151052
0.0041819774
0.0043654134
0.0045488495
0.0043654134
0.0043654134
0.0041819774
0.0039985413
0.0041819774
0.0043654134
0.0043654134
0.0041819774
0.0038151052
0.003631669
0.0038151052
0.003631669
0.0034482325
0.003631669
0.0038151052
0.003631669
0.0034482325
0.0034482325
0.003631669
0.0038151052
0.0038151052
0.003631669
0.003631669
0.003631669
0.0032647965
0.0028979243
0.0027144882
0.0028979243
0.0032647965
0.003631669
0.003631669
0.0038151052
0.003631669
0.0030813604
0.0027144882
0.0027144882
0.0028979243
0.0028979243
0.0027144882
0.002531052
0.0028979243
0.0032647965
0.0032647965
0.0028979243
0.0027144882
0.002347616
0.0017973075
0.0016138712
0.00216418
0.0027144882
0.0028979243
0.0027144882
0.002347616
0.00216418
0.0017973075
0.0016138712
0.0016138712
0.00216418
0.0028979243
0.0030813604
0.0027144882
0.00216418
0.00216418
0.002531052
0.0028979243
0.0027144882
0.002347616
0.0019807434
0.0019807434
0.0019807434
0.0017973075
0.0014304351
0.001246999
0.0016138712
0.00216418
0.002347616
0.0019807434
0.0019807434
0.002531052
0.0028979243
0.0027144882
0.0019807434
0.0014304351
0.001246999
0.0014304351
0.0017973075
0.0019807434
0.0017973075
0.0014304351
0.001246999
0.0016138712
0.0019807434
0.0019807434
0.0017973075
0.0014304351
0.001246999
0.0010635629
0.0014304351
0.0017973075
0.0017973075
0.0014304351
0.0014304351
0.001246999
0.001246999
0.001246999
0.0016138712
0.0017973075
0.0016138712
0.0014304351
0.0014304351
0.0016138712
0.001246999
6.966905E-4
5.1325443E-4
0.0014304351
0.0019807434
0.0019807434
0.0014304351
0.001246999
0.001246999
0.0014304351
0.0014304351
0.0014304351
0.0017973075
0.0019807434
0.0017973075
0.0010635629
5.1325443E-4
5.1325443E-4
0.0010635629
0.0014304351
0.0016138712
0.0014304351
0.0010635629
8.801266E-4
8.801266E-4
6.966905E-4
3.2981834E-4
3.2981834E-4
3.2981834E-4
6.966905E-4
0.0010635629
0.001246999
0.001246999
0.0010635629
0.0010635629
8.801266E-4
6.966905E-4
3.2981834E-4
-3.7054066E-5
-3.7054066E-5
1.4638202E-4
-2.2049015E-4
-4.0392636E-4
1.4638202E-4
0.0010635629
0.001246999
8.801266E-4
5.1325443E-4
6.966905E-4
6.966905E-4
1.4638202E-4
-4.0392636E-4
-2.2049015E-4
3.2981834E-4
8.801266E-4
5.1325443E-4
-2.2049015E-4
-2.2049015E-4
1.4638202E-4
5.1325443E-4
1.4638202E-4
-4.0392636E-4
-5.8736245E-4
-2.2049015E-4
-3.7054066E-5
1.4638202E-4
5.1325443E-4
6.966905E-4
5.1325443E-4
1.4638202E-4
-4.0392636E-4
-7.7079865E-4
-9.5423474E-4
-0.001137671
-0.001137671
-9.5423474E-4
-7.7079865E-4
-7.7079865E-4
-9.5423474E-4
-9.5423474E-4
-7.7079865E-4
-2.2049015E-4
3.2981834E-4
3.2981834E-4
1.4638202E-4
-3.7054066E-5
1.4638202E-4
5.1325443E-4
3.2981834E-4
1.4638202E-4
-3.7054066E-5
-3.7054066E-5
-3.7054066E-5
-5.8736245E-4
-0.001137671
-0.0013211071
-0.001137671
-9.5423474E-4
-7.7079865E-4
-7.7079865E-4
-5.8736245E-4
-4.0392636E-4
-3.7054066E-5
-4.0392636E-4
-7.7079865E-4
-9.5423474E-4
-5.8736245E-4
-4.0392636E-4
-7.7079865E-4
-0.001137671
-0.0015045432
-0.0018714155
-0.0020548517
-0.0018714155
-0.0013211071
-9.5423474E-4
-0.001137671
-0.0015045432
-0.0015045432
-0.001137671
-9.5423474E-4
-0.001137671
-0.001137671
-9.5423474E-4
-9.5423474E-4
-0.001137671
-0.0015045432
-0.0013211071
-7.7079865E-4
-7.7079865E-4
-9.5423474E-4
-7.7079865E-4
-5.8736245E-4
-9.5423474E-4
-0.0015045432
-0.0020548517
-0.0016879793
-0.0015045432
-0.0015045432
-0.0020548517
-0.002421724
-0.0020548517
-0.001137671
-5.8736245E-4
-7.7079865E-4
-0.0013211071
-0.0016879793
-0.0015045432
-0.0013211071
-0.0013211071
-0.0016879793
-0.0016879793
-0.0020548517
-0.00260516
-0.00260516
-0.0022382878
-0.0020548517
-0.0015045432
-0.001137671
-0.001137671
-0.0013211071
-0.0015045432
-0.0016879793
-0.0018714155
-0.0020548517
-0.0020548517
-0.0020548517
-0.0022382878
-0.002421724
-0.0022382878
-0.0020548517
-0.0020548517
-0.002421724
-0.00260516
-0.002421724
-0.0020548517
-0.0018714155
-0.0022382878
-0.0027885963
-0.0031554685
-0.0027885963
-0.002421724
-0.00260516
-0.0029720324
-0.0031554685
-0.0031554685
-0.0027885963
-0.002421724
-0.0020548517
-0.0022382878
-0.0022382878
-0.0018714155
-0.0016879793
-0.0020548517
-0.002421724
-0.00260516
-0.002421724
-0.0022382878
-0.0018714155
-0.0016879793
-0.0018714155
-0.0018714155
-0.0020548517
-0.0022382878
-0.0029720324
-0.0035223407
-0.0031554685
-0.002421724
-0.0022382878
-0.002421724
-0.00260516
-0.002421724
-0.0020548517
-0.0018714155
-0.002421724
-0.0029720324
-0.0031554685
-0.00260516
-0.0020548517
-0.0020548517
-0.00260516
-0.0033389046
-0.0031554685
-0.0022382878
-0.0016879793
-0.0018714155
-0.0022382878
-0.002421724
-0.002421724
-0.002421724
-0.0022382878
-0.0020548517
-0.0022382878
-0.002421724
-0.0022382878
-0.0015045432
-0.0015045432
-0.0022382878
-0.0031554685
-0.0035223407
-0.0033389046
-0.0027885963
-0.002421724
-0.0022382878
-0.00260516
-0.0029720324
-0.0031554685
-0.0029720324
-0.0027885963
-0.0029720324
-0.0031554685
-0.0029720324
-0.0029720324
-0.0027885963
-0.0027885963
-0.0027885963
-0.0027885963
-0.0027885963
-0.00260516
-0.002421724
-0.0022382878
-0.002421724
-0.0027885963
-0.0033389046
-0.0035223407
-0.0033389046
-0.0027885963
-0.002421724
-0.0022382878
-0.00260516
-0.0029720324
-0.0035223407
-0.003705777
-0.0033389046
-0.0031554685
-0.0033389046
-0.003705777
-0.003705777
-0.0035223407
-0.003705777
-0.003889213
-0.0035223407
-0.0031554685
-0.0031554685
-0.003705777
-0.003889213
-0.003705777
-0.0033389046
-0.0031554685
-0.0033389046
-0.003705777
-0.0040726494
-0.0044395216
-0.0044395216
-0.0042560855
-0.0042560855
-0.0044395216
-0.0044395216
-0.0042560855
-0.003889213
-0.0035223407
-0.0035223407
-0.003889213
-0.0044395216
-0.0046229577
-0.0044395216
-0.0042560855
-0.003705777
-0.0033389046
-0.0033389046
-0.0035223407
-0.003705777
-0.003889213
-0.0042560855
-0.0042560855
-0.0042560855
-0.0042560855
-0.0044395216
-0.0044395216
-0.0042560855
-0.0040726494
-0.0040726494
-0.0044395216
-0.0046229577
-0.0046229577
-0.0046229577
-0.0046229577
-0.0046229577
-0.0044395216
-0.0046229577
-0.005173266
-0.005356702
-0.0046229577
-0.003705777
-0.0035223407
-0.0042560855
-0.0048063938
-0.0048063938
-0.0044395216
-0.0046229577
-0.005173266
-0.005356702
-0.005356702
-0.005173266
-0.00498983
-0.0048063938
-0.0048063938
-0.0048063938
-0.0048063938
-0.00498983
-0.0048063938
-0.0046229577
-0.0046229577
-0.0046229577
-0.0048063938
-0.005173266
-0.0057235747
-0.0057235747
-0.005173266
-0.00498983
-0.005173266
-0.00498983
-0.0046229577
-0.0042560855
-0.0040726494
-0.0042560855
-0.0044395216
-0.0046229577
-0.0048063938
-0.00498983
-0.005540138
-0.0059070108
-0.0059070108
-0.0057235747
-0.005540138
-0.005540138
-0.005356702
-0.0048063938
-0.0042560855
-0.0042560855
-0.0048063938
-0.005356702
-0.005356702
-0.005173266
-0.005173266
-0.005173266
-0.005356702
-0.005540138
-0.005540138
-0.005540138
-0.005540138
-0.005356702
-0.005356702
-0.005356702
-0.005356702
-0.005356702
-0.005540138
-0.0059070108
-0.006273883
-0.006273883
-0.005540138
-0.005173266
-0.005540138
-0.006273883
-0.006457319
-0.0059070108
-0.005173266
-0.00498983
-0.005173266
-0.0057235747
-0.006273883
-0.006273883
-0.0059070108
-0.005540138
-0.005356702
-0.0059070108
-0.006457319
-0.0068241917
-0.006640755
-0.0057235747
-0.00498983
-0.005173266
-0.0057235747
-0.006090447
-0.0059070108
-0.005356702
-0.005173266
-0.005173266
-0.0057235747
-0.006090447
-0.006273883
-0.006090447
-0.006090447
-0.006273883
-0.006457319
-0.006457319
-0.0059070108
-0.005173266
-0.0048063938
-0.005173266
-0.0057235747
-0.0059070108
-0.006273883
-0.006273883
-0.0057235747
-0.005540138
-0.0057235747
-0.006273883
-0.006273883
-0.006273883
-0.006273883
-0.006457319
-0.006457319
-0.006457319
-0.006457319
-0.006457319
-0.006457319
-0.006457319
-0.006273883
-0.006090447
-0.0059070108
-0.0059070108
-0.006090447
-0.006273883
-0.006640755
-0.006640755
-0.006273883
-0.0057235747
-0.0057235747
-0.006090447
-0.0068241917
-0.0070076277
-0.0068241917
-0.006457319
-0.006457319
-0.006640755
-0.006457319
-0.006273883
-0.006273883
-0.0068241917
-0.007191064
-0.0073745
-0.007191064
-0.006640755
-0.006640755
-0.006640755
-0.006640755
-0.0070076277
-0.0073745
-0.007557936
-0.0073745
-0.0073745
-0.007557936
-0.007557936
-0.007557936
-0.007191064
-0.0068241917
-0.0068241917
-0.0070076277
-0.007191064
-0.0070076277
-0.0068241917
-0.0068241917
-0.0070076277
-0.0073745
-0.007557936
-0.0073745
-0.007191064
-0.0068241917
-0.006640755
-0.006640755
-0.007191064
-0.007741372
-0.008108244
-0.008108244
-0.007741372
-0.007924808
-0.008475117
-0.00884199
-0.00829168
-0.007557936
-0.007191064
-0.007557936
-0.007924808
-0.007741372
-0.0073745
-0.007557936
-0.008108244
-0.008475117
-0.008475117
-0.008108244
-0.0073745
-0.0068241917
-0.0070076277
-0.0073745
-0.007741372
-0.007557936
-0.0073745
-0.007191064
-0.007557936
-0.007741372
-0.007741372
-0.007741372
-0.007741372
-0.007741372
-0.007741372
-0.007924808
-0.007557936
-0.007557936
-0.007741372
-0.007741372
-0.007741372
-0.007557936
-0.007741372
-0.007924808
-0.007741372
-0.007557936
-0.007741372
-0.008475117
-0.008658553
-0.008475117
-0.008475117
-0.008475117
-0.008108244
-0.007924808
-0.008475117
-0.009208862
-0.009208862
-0.008475117
-0.007741372
-0.007741372
-0.008108244
-0.008475117
-0.008658553
-0.008475117
-0.007924808
-0.007741372
-0.007924808
-0.007924808
-0.007557936
-0.007191064
-0.007557936
-0.00829168
-0.008475117
-0.00829168
-0.008108244
-0.008108244
-0.00829168
-0.00829168
-0.008108244
-0.007557936
-0.007191064
-0.0073745
-0.007741372
-0.008108244
-0.008475117
-0.00829168
-0.007741372
-0.007557936
-0.007741372
-0.007557936
-0.0073745
-0.007557936
-0.007924808
-0.007924808
-0.007557936
-0.007191064
-0.007191064
-0.007557936
-0.007741372
-0.0073745
-0.0070076277
-0.0070076277
-0.007191064
-0.0073745
-0.0070076277
-0.0068241917
-0.0070076277
-0.007191064
-0.0070076277
-0.006457319
-0.006090447
-0.006273883
-0.0068241917
-0.007191064
-0.007191064
-0.006640755
-0.006457319
-0.006273883
-0.006273883
-0.006090447
-0.006090447
-0.006273883
-0.006640755
-0.006640755
-0.006457319
-0.006273883
-0.0059070108
-0.0057235747
-0.0057235747
-0.0059070108
-0.006090447
-0.006273883
-0.006273883
-0.0059070108
-0.0059070108
-0.006090447
-0.006273883
-0.006457319
-0.006457319
-0.006457319
-0.006273883
-0.006273883
-0.006273883
-0.0059070108
-0.005356702
-0.005173266
-0.0057235747
-0.006090447
-0.0059070108
-0.005356702
-0.0048063938
-0.0046229577
-0.0048063938
-0.0048063938
-0.00498983
-0.005173266
-0.005540138
-0.005540138
-0.005356702
-0.00498983
-0.00498983
-0.005540138
-0.0059070108
-0.006090447
-0.0059070108
-0.005356702
-0.0046229577
-0.0046229577
-0.005356702
-0.006090447
-0.006273883
-0.0057235747
-0.00498983
-0.0048063938
-0.005173266
-0.0057235747
-0.0057235747
-0.005540138
-0.005173266
-0.00498983
-0.005173266
-0.005356702
-0.005540138
-0.005356702
-0.005173266
-0.0048063938
-0.005173266
-0.0059070108
-0.006273883
-0.0059070108
-0.005540138
-0.0057235747
-0.006090447
-0.0059070108
-0.005173266
-0.0044395216
-0.0046229577
-0.005356702
-0.0057235747
-0.0057235747
-0.005356702
-0.005173266
-0.005540138
-0.006090447
-0.006090447
-0.0057235747
-0.005540138
-0.0057235747
-0.0057235747
-0.005356702
-0.005173266
-0.005173266
-0.005356702
-0.0057235747
-0.006090447
-0.006273883
-0.006457319
-0.006457319
-0.0057235747
-0.005173266
-0.005173266
-0.0059070108
-0.006640755
-0.006457319
-0.005540138
-0.00498983
-0.005356702
-0.0057235747
-0.005540138
-0.005173266
-0.005173266
-0.0057235747
-0.006457319
-0.0068241917
-0.006273883
-0.005540138
-0.005173266
-0.005540138
-0.0057235747
-0.0059070108
-0.006273883
-0.0059070108
-0.005540138
-0.005540138
-0.006090447
-0.006273883
-0.0059070108
-0.0057235747
-0.0057235747
-0.0059070108
-0.006273883
-0.006640755
-0.007191064
-0.0073745
-0.0070076277
-0.006457319
-0.006273883
-0.006273883
-0.006457319
-0.006640755
-0.006640755
-0.0068241917
-0.0070076277
-0.0073745
-0.0073745
-0.0070076277
-0.0068241917
-0.006640755
-0.006457319
-0.006090447
-0.006090447
-0.006457319
-0.007191064
-0.007557936
-0.007191064
-0.006640755
-0.006273883
-0.006457319
-0.006640755
-0.0070076277
-0.0070076277
-0.0070076277
-0.0070076277
-0.0070076277
-0.0070076277
-0.0070076277
-0.0070076277
-0.0070076277
-0.0070076277
-0.0068241917
-0.006640755
-0.006090447
-0.0057235747
-0.0059070108
-0.006640755
-0.007557936
-0.007741372
-0.007741372
-0.0073745
-0.007191064
-0.0068241917
-0.0068241917
-0.0070076277
-0.007191064
-0.0073745
-0.007191064
-0.007191064
-0.0073745
-0.007557936
-0.007557936
-0.007191064
-0.006640755
-0.006457319
-0.0068241917
-0.007191064
-0.0073745
-0.007924808
-0.00829168
-0.007924808
-0.0073745
-0.0068241917
-0.006640755
-0.006457319
-0.0070076277
-0.0073745
-0.007191064
-0.0068241917
-0.0068241917
-0.006640755
-0.006640755
-0.006457319
-0.006090447
-0.0057235747
-0.0059070108
-0.006640755
-0.0070076277
-0.0068241917
-0.0068241917
-0.0070076277
-0.0070076277
-0.0070076277
-0.007191064
-0.0070076277
-0.006273883
-0.0059070108
-0.006090447
-0.006640755
-0.006457319
-0.006273883
-0.006273883
-0.0068241917
-0.0073745
-0.0073745
-0.007191064
-0.0068241917
-0.006273883
-0.006090447
-0.006457319
-0.0070076277
-0.0073745
-0.007191064
-0.006640755
-0.006273883
-0.006457319
-0.0068241917
-0.007191064
-0.0073745
-0.0070076277
-0.006090447
-0.005540138
-0.005540138
-0.0059070108
-0.006457319
-0.007191064
-0.007741372
-0.007924808
-0.007741372
-0.007191064
-0.0070076277
-0.007191064
-0.007557936
-0.007741372
-0.007741372
-0.007557936
-0.0073745
-0.0073745
-0.0073745
-0.007557936
-0.007557936
-0.007557936
-0.007557936
-0.007741372
-0.00829168
-0.00829168
-0.007741372
-0.0073745
-0.007741372
-0.008475117
-0.00884199
-0.008658553
-0.008108244
-0.008108244
-0.00829168
-0.008658553
-0.008658553
-0.008658553
-0.008658553
-0.008658553
-0.00884199
-0.009208862
-0.009575734
-0.009575734
-0.009208862
-0.00884199
-0.008475117
-0.008475117
-0.00884199
-0.009025425
-0.008475117
-0.00829168
-0.00829168
-0.00829168
-0.00829168
-0.008475117
-0.00884199
-0.009208862
-0.009392297
-0.009208862
-0.009025425
-0.009025425
-0.009392297
-0.009575734
-0.00975917
-0.009942606
-0.010126042
-0.009942606
-0.009392297
-0.009208862
-0.009025425
-0.009025425
-0.009208862
-0.009575734
-0.009575734
-0.009575734
-0.009575734
-0.00975917
-0.009942606
-0.009942606
-0.00975917
-0.00975917
-0.009942606
-0.009942606
-0.010126042
-0.010126042
-0.010126042
-0.00975917
-0.009575734
-0.009575734
-0.009942606
-0.010126042
-0.00975917
-0.009392297
-0.009392297
-0.00975917
-0.009942606
-0.010126042
-0.010492914
-0.0108597865
-0.011226659
-0.0108597865
-0.010492914
-0.010309478
-0.010126042
-0.010126042
-0.010676351
-0.0108597865
-0.0108597865
-0.0108597865
-0.0108597865
-0.010676351
-0.010309478
-0.010126042
-0.010126042
-0.010309478
-0.010309478
-0.010492914
-0.0108597865
-0.011226659
-0.011226659
-0.011043223
-0.010676351
-0.010492914
-0.010492914
-0.010492914
-0.010492914
-0.010492914
-0.010676351
-0.010676351
-0.010492914
-0.010126042
-0.010126042
-0.010309478
-0.010492914
-0.010309478
-0.010309478
-0.010676351
-0.0108597865
-0.010676351
-0.010309478
-0.010492914
-0.0108597865
-0.011043223
-0.011043223
-0.010676351
-0.010492914
-0.0108597865
-0.011226659
-0.011043223
-0.010309478
-0.00975917
-0.009575734
-0.00975917
-0.010126042
-0.010309478
-0.010676351
-0.010676351
-0.0108597865
-0.0108597865
-0.0108597865
-0.010676351
-0.0108597865
-0.011226659
-0.011043223
-0.010309478
-0.009942606
-0.010309478
-0.011043223
-0.011226659
-0.010676351
-0.010492914
-0.010492914
-0.011043223
-0.011410096
-0.011593531
-0.011593531
-0.011043223
-0.0108597865
-0.010676351
-0.0108597865
-0.0108597865
-0.0108597865
-0.010676351
-0.0108597865
-0.0108597865
-0.0108597865
-0.0108597865
-0.011043223
-0.011410096
-0.011593531
-0.011226659
-0.0108597865
-0.010492914
-0.010309478
-0.011043223
-0.011593531
-0.011776967
-0.011226659
-0.0108597865
-0.0108597865
-0.011043223
-0.011410096
-0.011226659
-0.0108597865
-0.010492914
-0.010126042
-0.00975917
-0.010126042
-0.010492914
-0.010492914
-0.010309478
-0.010126042
-0.010126042
-0.010309478
-0.010309478
-0.010309478
-0.010126042
-0.00975917
-0.00975917
-0.010126042
-0.010676351
-0.0108597865
-0.010126042
-0.009575734
-0.009575734
-0.009942606
-0.010309478
-0.00975917
-0.009392297
-0.009392297
-0.00975917
-0.009942606
-0.00975917
-0.009942606
-0.00975917
-0.009575734
-0.009392297
-0.009392297
-0.009392297
-0.009575734
-0.00975917
-0.009942606
-0.00975917
-0.009208862
-0.008658553
-0.00884199
-0.009208862
-0.009208862
-0.009208862
-0.008658553
-0.00829168
-0.008108244
-0.007924808
-0.008108244
-0.008475117
-0.00829168
-0.007924808
-0.007557936
-0.0073745
-0.007924808
-0.008475117
-0.008658553
-0.008108244
-0.007557936
-0.007557936
-0.007741372
-0.007741372
-0.007557936
-0.007741372
-0.0073745
-0.0068241917
-0.006640755
-0.0068241917
-0.007191064
-0.007191064
-0.0070076277
-0.006640755
-0.0068241917
-0.0070076277
-0.0068241917
-0.006273883
-0.006273883
-0.006273883
-0.006090447
-0.006090447
-0.006457319
-0.0070076277
-0.007191064
-0.006640755
-0.005540138
-0.00498983
-0.005356702
-0.006090447
-0.0068241917
-0.0068241917
-0.006090447
-0.005173266
-0.0048063938
-0.005173266
-0.005356702
-0.005173266
-0.0048063938
-0.0046229577
-0.0044395216
-0.0042560855
-0.0040726494
-0.003705777
-0.0035223407
-0.003705777
-0.003889213
-0.003705777
-0.003705777
-0.003705777
-0.003889213
-0.003705777
-0.0033389046
-0.0029720324
-0.0031554685
-0.0035223407
-0.003889213
-0.003889213
-0.003705777
-0.003705777
-0.003705777
-0.0035223407
-0.0031554685
-0.00260516
-0.00260516
-0.00260516
-0.00260516
-0.002421724
-0.0018714155
-0.0015045432
-0.0015045432
-0.0018714155
-0.0018714155
-0.0020548517
-0.002421724
-0.0027885963
-0.0027885963
-0.002421724
-0.0020548517
-0.0018714155
-0.0020548517
-0.0018714155
-0.0015045432
-0.0013211071
-0.0015045432
-0.0016879793
-0.0015045432
-0.001137671
-9.5423474E-4
-0.0015045432
-0.0016879793
-0.0015045432
-0.001137671
-9.5423474E-4
-0.001137671
-0.0016879793
-0.0018714155
-0.0015045432
-7.7079865E-4
-5.8736245E-4
-0.001137671
-0.0015045432
-0.0015045432
-0.0013211071
-0.0016879793
-0.002421724
-0.002421724
-0.0020548517
-0.0018714155
-0.0016879793
-0.0018714155
-0.0018714155
-0.0020548517
-0.0022382878
-0.002421724
-0.00260516
-0.0027885963
-0.0029720324
-0.0029720324
-0.0027885963
-0.00260516
-0.002421724
-0.00260516
-0.0029720324
-0.0029720324
-0.00260516
-0.0027885963
-0.0031554685
-0.003705777
-0.003889213
-0.0040726494
-0.0042560855
-0.0046229577
-0.00498983
-0.005356702
-0.00498983
-0.0044395216
-0.0044395216
-0.00498983
-0.005540138
-0.0057235747
-0.005540138
-0.005356702
-0.0057235747
-0.006273883
-0.0070076277
-0.0070076277
-0.006640755
-0.006457319
-0.006273883
-0.0068241917
-0.007557936
-0.007924808
-0.007924808
-0.008108244
-0.00829168
-0.00829168
-0.008475117
-0.008475117
-0.008658553
-0.00884199
-0.009208862
-0.009575734
-0.00975917
-0.00975917
-0.00975917
-0.009942606
-0.010126042
-0.010126042
-0.010309478
-0.010309478
-0.010309478
-0.010126042
-0.010492914
-0.011043223
-0.011226659
-0.011043223
-0.0108597865
-0.011043223
-0.011226659
-0.011593531
-0.011776967
-0.011776967
-0.011776967
-0.01214384
-0.012327276
-0.012327276
-0.012327276
-0.012694148
-0.013244456
-0.013427893
-0.013427893
-0.0130610205
-0.012877584
-0.012877584
-0.012877584
-0.012694148
-0.012877584
-0.0130610205
-0.013427893
-0.01361133
-0.01361133
-0.01361133
-0.013794765
-0.013978201
-0.013978201
-0.013794765
-0.013794765
-0.014161637
-0.014345074
-0.013978201
-0.013427893
-0.012877584
-0.0130610205
-0.01361133
-0.013794765
-0.013794765
-0.014161637
-0.014345074
-0.014528509
-0.014345074
-0.013978201
-0.01361133
-0.013244456
-0.013244456
-0.01361133
-0.013978201
-0.013978201
-0.013794765
-0.013427893
-0.013244456
-0.012877584
-0.012694148
-0.012327276
-0.012327276
-0.012510711
-0.012877584
-0.013244456
-0.013244456
-0.013244456
-0.013244456
-0.0130610205
-0.012510711
-0.011776967
-0.011776967
-0.012327276
-0.012510711
-0.012327276
-0.011776967
-0.011410096
-0.011410096
-0.011776967
-0.01214384
-0.01214384
-0.011960403
-0.011960403
-0.011960403
-0.011960403
-0.011410096
-0.011043223
-0.011043223
-0.011226659
-0.0108597865
-0.010676351
-0.010676351
-0.0108597865
-0.010676351
-0.010676351
-0.010676351
-0.011043223
-0.011226659
-0.011410096
-0.011410096
-0.011776967
-0.011776967
-0.011776967
-0.011776967
-0.011410096
-0.010676351
-0.010126042
-0.010126042
-0.010492914
-0.011226659
-0.011410096
-0.011226659
-0.011226659
-0.0108597865
-0.010492914
-0.010492914
-0.010492914
-0.010492914
-0.0108597865
-0.0108597865
-0.011043223
-0.011043223
-0.011226659
-0.011226659
-0.011043223
-0.0108597865
-0.0108597865
-0.011043223
-0.011226659
-0.011226659
-0.0108597865
-0.010676351
-0.0108597865
-0.011410096
-0.011593531
-0.011226659
-0.0108597865
-0.011043223
-0.011043223
-0.0108597865
-0.010676351
-0.011226659
-0.011593531
-0.011410096
-0.011226659
-0.011226659
-0.011226659
-0.011043223
-0.0108597865
-0.011410096
-0.01214384
-0.012327276
-0.012327276
-0.01214384
-0.011776967
-0.011226659
-0.011043223
-0.011410096
-0.011960403
-0.012327276
-0.01214384
-0.011960403
-0.011593531
-0.011226659
-0.011226659
-0.011410096
-0.011776967
-0.011960403
-0.01214384
-0.012510711
-0.012327276
-0.011960403
-0.011226659
-0.011043223
-0.011226659
-0.011776967
-0.011960403
-0.011593531
-0.011593531
-0.01214384
-0.012694148
-0.012510711
-0.011776967
-0.011776967
-0.012510711
-0.013244456
-0.013244456
-0.012510711
-0.01214384
-0.011960403
-0.01214384
-0.011776967
-0.011593531
-0.011593531
-0.011960403
-0.011776967
-0.011410096
-0.011226659
-0.011593531
-0.011776967
-0.011410096
-0.0108597865
-0.010676351
-0.0108597865
-0.011226659
-0.011776967
-0.011776967
-0.011593531
-0.011043223
-0.010676351
-0.010676351
-0.010676351
-0.010676351
-0.010492914
-0.010309478
-0.009942606
-0.009208862
-0.00884199
-0.00884199
-0.009208862
-0.009208862
-0.00884199
-0.00829168
-0.007557936
-0.0073745
-0.007557936
-0.007924808
-0.007924808
-0.008108244
-0.007741372
-0.007191064
-0.006640755
-0.006457319
-0.006640755
-0.006640755
-0.006457319
-0.006273883
-0.0059070108
-0.005356702
-0.005173266
-0.00498983
-0.0048063938
-0.0048063938
-0.0048063938
-0.0044395216
-0.0040726494
-0.0040726494
-0.0042560855
-0.0042560855
-0.003889213
-0.0035223407
-0.0035223407
-0.0035223407
-0.0027885963
-0.0020548517
-0.0016879793
-0.0018714155
-0.0018714155
-0.0015045432
-0.001137671
-0.001137671
-0.001137671
-9.5423474E-4
-5.8736245E-4
-2.2049015E-4
-3.7054066E-5
-3.7054066E-5
-3.7054066E-5
3.2981834E-4
8.801266E-4
0.001246999
0.001246999
0.001246999
0.0016138712
0.0019807434
0.00216418
0.0019807434
0.00216418
0.002531052
0.0027144882
0.0027144882
0.0028979243
0.0034482325
0.0039985413
0.0047322856
0.0049157217
0.0045488495
0.0043654134
0.0045488495
0.0050991583
0.0052825944
0.005832902
0.0061997753
0.0061997753
0.005832902
0.0056494665
0.006016339
0.0069335187
0.007483828
0.0073003927
0.0069335187
0.0069335187
0.007483828
0.008034137
0.008401008
0.008584444
0.008767881
0.008767881
0.008767881
0.0089513175
0.009134753
0.009134753
0.009501626
0.009868497
0.010051934
0.010235371
0.010235371
0.010418806
0.010969115
0.010969115
0.010785678
0.010418806
0.010785678
0.011519423
0.011886296
0.012069731
0.011886296
0.01170286
0.011886296
0.01262004
0.013353785
0.013720657
0.013353785
0.012986912
0.01262004
0.01262004
0.012803475
0.012986912
0.013353785
0.013904094
0.014087529
0.014087529
0.013720657
0.013720657
0.013904094
0.014270964
0.014454401
0.014454401
0.014454401
0.014087529
0.013904094
0.013720657
0.014087529
0.014821275
0.015188145
0.014821275
0.014270964
0.013904094
0.013720657
0.013904094
0.014087529
0.014454401
0.01500471
0.015555018
0.015188145
0.014454401
0.014087529
0.014637838
0.0153715825
0.01592189
0.01592189
0.0153715825
0.014637838
0.014637838
0.0153715825
0.016288765
0.016472198
0.015738454
0.014821275
0.014637838
0.015188145
0.015555018
0.015555018
0.015188145
0.014637838
0.014270964
0.014637838
0.015188145
0.015188145
0.014821275
0.014637838
0.01500471
0.015188145
0.01500471
0.015188145
0.0153715825
0.015555018
0.015188145
0.014821275
0.014454401
0.014270964
0.014454401
0.014454401
0.014087529
0.013720657
0.013537221
0.014087529
0.014821275
0.014821275
0.014087529
0.013353785
0.013170349
0.013170349
0.013353785
0.013537221
0.013170349
0.012986912
0.012803475
0.012803475
0.012436604
0.012069731
0.012253168
0.012986912
0.013537221
0.013353785
0.01262004
0.012253168
0.01262004
0.013170349
0.013353785
0.013170349
0.012986912
0.012803475
0.01262004
0.012253168
0.012069731
0.012069731
0.011886296
0.01170286
0.01170286
0.01170286
0.01170286
0.012069731
0.012436604
0.012803475
0.012803475
0.012436604
0.012069731
0.012069731
0.012253168
0.01262004
0.012986912
0.01262004
0.012069731
0.01170286
0.011886296
0.01262004
0.01262004
0.012436604
0.01262004
0.012986912
0.013353785
0.013170349
0.01262004
0.011886296
0.011335987
0.011519423
0.012069731
0.012436604
0.01262004
0.01262004
0.01262004
0.012253168
0.012253168
0.012253168
0.012253168
0.011886296
0.01170286
0.011886296
0.012253168
0.012436604
0.012069731
0.011519423
0.011152551
0.011519423
0.012069731
0.012069731
0.01170286
0.011335987
0.011519423
0.01170286
0.011335987
0.010602242
0.010235371
0.009868497
0.009868497
0.010051934
0.010235371
0.010235371
0.009685062
0.009134753
0.0089513175
0.008767881
0.008767881
0.008584444
0.008217572
0.008034137
0.0078507
0.008034137
0.008401008
0.008584444
0.008034137
0.0071169557
0.0063832114
0.0065666474
0.0069335187
0.0065666474
0.005832902
0.0052825944
0.0052825944
0.005832902
0.005832902
0.0052825944
0.0045488495
0.0041819774
0.0041819774
0.0043654134
0.0043654134
0.0039985413
0.0034482325
0.0032647965
0.0032647965
0.0030813604
0.002347616
0.0019807434
0.002531052
0.0032647965
0.0032647965
0.002531052
0.0016138712
0.0014304351
0.0017973075
0.00216418
0.00216418
0.0016138712
0.0010635629
0.0010635629
0.0010635629
0.0010635629
6.966905E-4
5.1325443E-4
5.1325443E-4
5.1325443E-4
3.2981834E-4
-3.7054066E-5
-2.2049015E-4
-3.7054066E-5
1.4638202E-4
-2.2049015E-4
-9.5423474E-4
-0.001137671
-9.5423474E-4
-7.7079865E-4
-0.001137671
-0.0016879793
-0.0018714155
-0.0015045432
-0.0013211071
-0.0015045432
-0.0020548517
-0.002421724
-0.002421724
-0.002421724
-0.0029720324
-0.0031554685
-0.00260516
-0.002421724
-0.0027885963
-0.0031554685
-0.0027885963
-0.002421724
-0.00260516
-0.0035223407
-0.0042560855
-0.0042560855
-0.0033389046
-0.0027885963
-0.0029720324
-0.003889213
-0.0048063938
-0.005173266
-0.005173266
-0.005173266
-0.005356702
-0.005540138
-0.005356702
-0.005540138
-0.005540138
-0.0057235747
-0.006090447
-0.006457319
-0.0070076277
-0.007557936
-0.007557936
-0.0073745
-0.0073745
-0.007741372
-0.008108244
-0.00829168
-0.008108244
-0.007557936
-0.0070076277
-0.0073745
-0.007924808
-0.008475117
-0.008658553
-0.00884199
-0.00884199
-0.008658553
-0.009025425
-0.009392297
-0.009942606
-0.010309478
-0.010492914
-0.010676351
-0.010676351
-0.010492914
-0.010492914
-0.010492914
-0.0108597865
-0.011226659
-0.011410096
-0.011226659
-0.011226659
-0.011776967
-0.012510711
-0.012877584
-0.012694148
-0.01214384
-0.011776967
-0.011960403
-0.012694148
-0.0130610205
-0.012877584
-0.012510711
-0.012694148
-0.013244456
-0.013427893
-0.0130610205
-0.012694148
-0.012510711
-0.012877584
-0.012877584
-0.012510711
-0.01214384
-0.011960403
-0.011410096
-0.011410096
-0.011776967
-0.01214384
-0.01214384
-0.011593531
-0.011043223
-0.0108597865
-0.011043223
-0.011410096
-0.011410096
-0.0108597865
-0.010492914
-0.010126042
-0.009575734
-0.009025425
-0.008658553
-0.00884199
-0.009208862
-0.009392297
-0.009208862
-0.009025425
-0.00884199
-0.008108244
-0.007557936
-0.007557936
-0.007741372
-0.007924808
-0.007741372
-0.0070076277
-0.006273883
-0.0057235747
-0.005540138
-0.005356702
-0.00498983
-0.0048063938
-0.0046229577
-0.0044395216
-0.003705777
-0.0031554685
-0.0033389046
-0.003705777
-0.003705777
-0.0033389046
-0.002421724
-0.0015045432
-9.5423474E-4
-7.7079865E-4
-7.7079865E-4
-7.7079865E-4
-5.8736245E-4
1.4638202E-4
8.801266E-4
0.001246999
0.0016138712
0.0019807434
0.002347616
0.0027144882
0.0032647965
0.0038151052
0.0047322856
0.0052825944
0.0050991583
0.0049157217
0.0052825944
0.0061997753
0.0071169557
0.0078507
0.008217572
0.008217572
0.008217572
0.008401008
0.0089513175
0.00931819
0.009685062
0.010418806
0.011335987
0.011886296
0.012253168
0.012436604
0.012436604
0.01262004
0.013170349
0.014087529
0.01500471
0.015555018
0.016105328
0.016839072
0.017572816
0.017939687
0.017756253
0.017572816
0.017939687
0.018489994
0.019223742
0.01977405
0.02014092
0.02069123
0.020874668
0.021058101
0.021424975
0.02215872
0.022709027
0.023075901
0.023442771
0.023993082
0.024359953
0.02454339
0.0250937
0.025644008
0.025827441
0.026010878
0.026744623
0.027661804
0.028578985
0.028945856
0.028578985
0.028395548
0.028395548
0.028945856
0.029496167
0.030046474
0.030596782
0.031147089
0.031880833
0.032431144
0.03206427
0.031880833
0.032247707
0.03279802
0.033164885
0.033348322
0.03408207
0.034999248
0.03536612
0.03536612
0.035182685
0.03591643
0.03683361
0.03720048
0.037017047
0.036466736
0.036466736
0.03683361
0.037383918
0.037567355
0.037567355
0.03793423
0.038667973
0.039585155
0.040135458
0.039952025
0.039401717
0.03921828
0.039585155
0.040502332
0.041786384
0.04270357
0.043253873
0.043253873
0.043253873
0.04343731
0.04398762
0.044354495
0.044171058
0.043804184
0.04398762
0.04453793
0.045271672
0.045821983
0.046005417
0.045821983
0.046005417
0.046188854
0.04673916
0.047106035
0.047656342
0.04783978
0.04820665
0.04875696
0.049307268
0.049674142
0.049674142
0.049674142
0.05022445
0.051325068
0.05187537
0.05169194
0.05169194
0.05169194
0.05205881
0.052425683
0.052975994
0.053709734
0.05407661
0.054260045
0.054443482
0.05462692
0.054993786
0.055727534
0.056277845
0.05682815
0.05737846
0.05774533
0.058295637
0.05884595
0.059212822
0.059396256
0.059396256
0.059946563
0.060680304
0.061780926
0.06269811
0.063064985
0.06361529
0.06398217
0.06398217
0.06398217
0.06434903
0.06471591
0.065449655
0.06636684
0.06746744
0.06801776
0.06801776
0.06838463
0.06875151
0.069301814
0.07003556
0.07113617
0.07186992
0.07223679
0.07205335
0.072420225
0.07297054
0.07370428
0.07407115
0.07388772
0.07425459
0.07517177
0.07608895
0.076455824
0.0768227
0.07755643
0.078106746
0.07847362
0.078840494
0.0793908
0.08030798
0.08104172
0.0814086
0.08177547
0.08250921
0.08305953
0.08342639
0.08342639
0.08379327
0.08452701
0.08489388
0.08544419
0.085994504
0.086911686
0.08801229
0.08837917
0.08856261
0.08856261
0.08874604
0.08929635
0.08984666
0.09021354
0.09094727
0.091497585
0.09204789
0.0925982
0.093148515
0.09351539
0.093882255
0.094065696
0.09424912
0.09424912
0.094615996
0.095349744
0.09608349
0.09681723
0.09755097
0.09810129
0.098651595
0.0992019
0.09975221
0.100119084
0.100302525
0.10048596
0.10048596
0.100852825
0.10158657
0.10232032
0.10268719
0.10287063
0.10287063
0.10268719
0.10287063
0.10360438
0.10452155
0.104888424
0.10507186
0.1052553
0.10543873
0.10543873
0.105622165
0.10598904
0.106539354
0.10690622
0.10708966
0.107273094
0.10763996
0.108190276
0.10874058
0.10910746
0.10892402
0.108190276
0.108006835
0.10874058
0.109657764
0.11039151
0.11039151
0.11002464
0.11002464
0.110574946
0.11112525
0.11167556
0.112042435
0.111858994
0.11167556
0.11167556
0.111858994
0.11222587
0.112959616
0.11350992
0.113693364
0.11350992
0.113693364
0.1144271
0.115160845
0.11552772
0.11571116
0.115344286
0.115160845
0.11497741
0.115344286
0.11607803
0.11662834
0.11662834
0.11626147
0.11589459
0.11571116
0.11607803
0.11662834
0.116995215
0.11717865
0.11736208
0.11754552
0.11791239
0.11864613
0.119013004
0.11864613
0.11809582
0.11809582
0.119196445
0.12029706
0.1204805
0.120113626
0.120113626
0.120847374
0.1210308
0.12066393
0.11993019
0.120113626
0.12121424
0.122314855
0.12268173
0.12213142
0.121581115
0.12194798
0.12268173
0.12323203
0.12359891
0.12359891
0.12359891
0.123782344
0.12433266
0.1250664
0.12580015
0.12598357
0.12635045
0.1270842
0.12781793
0.12818481
0.12818481
0.12781793
0.12745106
0.1276345
0.12818481
0.12891856
0.12910199
0.12928542
0.12965229
0.1302026
0.13038604
0.1302026
0.12983572
0.12928542
0.12891856
0.12891856
0.12946886
0.13001917
0.13056947
0.13093635
0.13130322
0.1322204
0.13332102
0.13442163
0.13460508
0.13442163
0.13460508
0.13497195
0.13515538
0.13515538
0.13533883
0.13552225
0.1357057
0.13588913
0.136256
0.1368063
0.13754004
0.13809036
0.13864067
0.1393744
0.13992472
0.14029159
0.14029159
0.14029159
0.14065845
0.1413922
0.14212595
0.14249283
0.14249283
0.14267625
0.14304313
0.14377688
0.1443272
0.1443272
0.1443272
0.14469406
0.1448775
0.14524436
0.14561124
0.14597811
0.14671186
0.14726216
0.1474456
0.1474456
0.14762904
0.14836279
0.14909653
0.1494634
0.14964683
0.14983027
0.15056401
0.15129776
0.15184806
0.15203151
0.15203151
0.15221494
0.15294869
0.15368244
0.15423274
0.15423274
0.15441617
0.15478306
0.15533336
0.1555168
0.15588367
0.15625055
0.15698427
0.1580849
0.15918551
0.15991926
0.1601027
0.1595524
0.15900208
0.15900208
0.1601027
0.16120331
0.16193706
0.16248737
0.16303767
0.16358797
0.16377142
0.16395485
0.16413829
0.1646886
0.16560578
0.16615608
0.16652296
0.16652296
0.16707326
0.16799046
0.1687242
0.1687242
0.16890763
0.16945793
0.17019168
0.17055856
0.17074199
0.17110887
0.17165917
0.17257637
0.17294322
0.17312667
0.17331009
0.17349353
0.17422728
0.17496103
0.17551133
0.1758782
0.17606165
0.17624508
0.17679538
0.177896
0.17881319
0.17954694
0.17954694
0.17954694
0.17991379
0.18083099
0.18174817
0.18211503
0.18211503
0.18229848
0.18266535
0.18321565
0.18358253
0.1839494
0.18413283
0.18468314
0.18541689
0.18615064
0.18670094
0.18688437
0.1870678
0.18780155
0.1885353
0.18871874
0.18871874
0.18871874
0.18871874
0.18871874
0.18926905
0.19000278
0.19018623
0.19036965
0.19073653
0.19091997
0.19073653
0.19073653
0.1911034
0.19165371
0.19183715
0.19147028
0.19128685
0.19165371
0.19220401
0.1925709
0.19238746
0.19220401
0.19238746
0.19293776
0.1931212
0.19238746
0.19183715
0.1920206
0.19275434
0.19275434
0.19238746
0.19220401
0.19183715
0.19147028
0.19147028
0.1920206
0.1925709
0.19220401
0.1911034
0.1905531
0.19073653
0.19091997
0.19073653
0.19036965
0.19018623
0.19018623
0.19036965
0.19000278
0.18945248
0.18890218
0.1885353
0.1885353
0.18871874
0.18890218
0.18890218
0.18871874
0.1885353
0.18835185
0.18835185
0.18835185
0.18816844
0.1876181
0.18688437
0.18651749
0.18615064
0.18615064
0.18615064
0.18615064
0.18578376
0.18505001
0.18468314
0.18468314
0.18486658
0.18468314
0.18413283
0.18376595
0.18358253
0.18303223
0.18266535
0.18229848
0.1819316
0.1819316
0.1819316
0.1819316
0.18156473
0.18101442
0.1804641
0.17973037
0.17899662
0.17826287
0.177896
0.177896
0.17807944
0.17807944
0.17752913
0.17697883
0.17661195
0.17624508
0.17606165
0.17624508
0.17624508
0.17551133
0.17459415
0.17367697
0.17349353
0.17367697
0.17386042
0.17386042
0.17367697
0.17312667
0.17257637
0.17239292
0.17239292
0.17202604
0.17165917
0.17110887
0.17055856
0.17000826
0.17019168
0.17055856
0.17074199
0.17037512
0.16982481
0.17000826
0.16982481
0.16927451
0.1687242
0.16835733
0.16835733
0.16817388
0.16725671
0.16688983
0.16707326
0.16762358
0.16780701
0.16780701
0.16780701
0.16780701
0.16762358
0.16707326
0.16688983
0.16688983
0.16652296
0.16615608
0.16578922
0.16597266
0.16615608
0.16597266
0.16560578
0.16523892
0.16542235
0.16542235
0.16523892
0.16487204
0.16432172
0.16395485
0.16395485
0.16395485
0.16395485
0.16377142
0.16340455
0.1632211
0.1632211
0.16377142
0.16413829
0.16395485
0.16340455
0.16285422
0.16285422
0.16285422
0.16303767
0.16340455
0.16340455
0.16340455
0.16303767
0.1626708
0.1626708
0.16303767
0.16340455
0.16340455
0.16303767
0.16303767
0.16340455
0.16377142
0.16377142
0.16358797
0.16358797
0.16340455
0.1632211
0.1632211
0.16303767
0.1626708
0.16193706
0.16175362
0.1621205
0.16230392
0.16248737
0.16248737
0.16248737
0.1626708
0.1626708
0.16285422
0.1626708
0.16248737
0.1621205
0.16175362
0.16175362
0.16248737
0.16285422
0.16285422
0.16230392
0.16193706
0.16193706
0.16157018
0.16120331
0.16120331
0.16175362
0.16248737
0.16230392
0.16175362
0.16157018
0.16175362
0.1621205
0.16248737
0.16248737
0.16175362
0.16120331
0.16101988
0.16120331
0.16138676
0.16120331
0.16101988
0.16101988
0.16083644
0.16083644
0.16083644
0.16120331
0.16157018
0.16157018
0.16101988
0.16028613
0.15991926
0.1601027
0.16046956
0.16065301
0.16046956
0.16028613
0.15991926
0.15973581
0.15936896
0.15936896
0.15936896
0.15936896
0.15936896
0.15918551
0.15881865
0.15845177
0.15845177
0.15881865
0.15936896
0.15918551
0.15826835
0.1575346
0.1575346
0.1580849
0.15826835
0.1580849
0.15771802
0.15735115
0.15716772
0.15716772
0.15716772
0.15716772
0.15680085
0.15625055
0.15588367
0.1560671
0.15625055
0.15625055
0.1560671
0.15570022
0.1555168
0.15533336
0.15478306
0.1540493
0.15368244
0.15386586
0.1540493
0.15386586
0.15368244
0.15331556
0.15294869
0.15258181
0.15276526
0.15294869
0.15294869
0.15276526
0.15294869
0.15294869
0.15258181
0.15203151
0.15166464
0.1514812
0.15111431
0.15111431
0.15111431
0.15111431
0.15111431
0.1509309
0.15074745
0.15019715
0.14927995
0.14836279
0.14781249
0.1479959
0.14872965
0.14927995
0.14927995
0.14854622
0.14762904
0.14726216
0.1474456
0.14726216
0.14652842
0.14616154
0.14634499
0.14671186
0.14707874
0.1474456
0.14726216
0.14671186
0.14616154
0.14579469
0.14561124
0.14524436
0.14451063
0.14359345
0.14304313
0.1428597
0.14267625
0.14249283
0.1423094
0.14249283
0.14249283
0.14194253
0.14102533
0.14029159
0.14010815
0.14029159
0.14047503
0.14047503
0.13992472
0.13919099
0.13864067
0.13845724
0.1388241
0.1388241
0.13864067
0.13845724
0.13845724
0.13864067
0.13827379
0.13754004
0.13698974
0.13698974
0.13735662
0.1368063
0.13607258
0.13588913
0.136256
0.13698974
0.13735662
0.13698974
0.13643943
0.136256
0.1368063
0.13754004
0.13809036
0.13772349
0.13698974
0.1368063
0.13735662
0.13790692
0.13845724
0.13845724
0.13809036
0.13717318
0.1368063
0.1368063
0.13735662
0.13790692
0.13827379
0.13809036
0.13772349
0.13735662
0.13717318
0.13717318
0.13754004
0.13790692
0.13772349
0.13772349
0.13754004
0.13735662
0.13735662
0.13772349
0.13790692
0.13790692
0.13790692
0.13809036
0.13809036
0.13827379
0.13827379
0.13845724
0.13864067
0.13864067
0.13827379
0.13790692
0.13772349
0.13790692
0.13790692
0.13754004
0.13735662
0.13698974
0.13662288
0.13662288
0.13662288
0.1368063
0.13698974
0.13717318
0.13717318
0.1368063
0.136256
0.13607258
0.136256
0.13643943
0.136256
0.1357057
0.1357057
0.13588913
0.136256
0.13607258
0.1357057
0.13552225
0.13588913
0.13643943
0.13662288
0.13643943
0.1357057
0.13515538
0.13497195
0.13552225
0.13607258
0.13607258
0.1357057
0.13552225
0.1357057
0.13588913
0.13607258
0.13588913
0.1357057
0.1357057
0.13588913
0.13662288
0.13662288
0.136256
0.13588913
0.1357057
0.13552225
0.13552225
0.1357057
0.13533883
0.13478851
0.13460508
0.13497195
0.1357057
0.13643943
0.13662288
0.136256
0.13552225
0.13515538
0.13533883
0.1357057
0.13607258
0.136256
0.136256
0.13662288
0.13735662
0.13772349
0.13754004
0.13717318
0.1368063
0.1368063
0.13772349
0.13864067
0.1388241
0.13845724
0.13827379
0.13827379
0.13827379
0.13827379
0.13864067
0.13919099
0.13955784
0.13955784
0.13955784
0.13974129
0.14029159
0.1408419
0.14120878
0.14120878
0.1413922
0.14157565
0.14175908
0.14175908
0.14175908
0.14212595
0.14267625
0.14322658
0.14341
0.14359345
0.14396031
0.1443272
0.14451063
0.14451063
0.1448775
0.14561124
0.14652842
0.14689529
0.14689529
0.14671186
0.14689529
0.14726216
0.1479959
0.14854622
0.14872965
0.14909653
0.1500137
0.1509309
0.1514812
0.15129776
0.15111431
0.15129776
0.15184806
0.15276526
0.15313211
0.15331556
0.15386586
0.15441617
0.15496649
0.1555168
0.15588367
0.1566174
0.15735115
0.15790147
0.15845177
0.15845177
0.15863521
0.1595524
0.16046956
0.16138676
0.16193706
0.16230392
0.1626708
0.1632211
0.16395485
0.16450517
0.16505547
0.16560578
0.16633952
0.16707326
0.16799046
0.16890763
0.16909108
0.16909108
0.16909108
0.16982481
0.17074199
0.17165917
0.17239292
0.17275979
0.17349353
0.17459415
0.17551133
0.17606165
0.17624508
0.17642851
0.17679538
0.1773457
0.177896
0.17844632
0.17899662
0.17973037
0.1804641
0.18083099
0.18101442
0.18138129
0.18156473
0.18174817
0.1824819
0.18358253
0.18468314
0.18541689
0.18578376
0.18578376
0.18615064
0.1870678
0.18798499
0.18871874
0.18890218
0.18871874
0.18871874
0.18945248
0.19036965
0.1911034
0.19147028
0.19183715
0.19183715
0.19165371
0.19183715
0.1925709
0.19348808
0.19422181
0.19458869
0.19458869
0.19458869
0.19495556
0.19550587
0.1962396
0.19660649
0.1962396
0.19587275
0.19587275
0.19642305
0.1971568
0.19789055
0.19789055
0.1977071
0.1977071
0.19789055
0.19807397
0.19825742
0.1986243
0.19899116
0.19935803
0.1991746
0.19899116
0.19899116
0.1991746
0.19954146
0.1997249
0.20009176
0.20027521
0.20009176
0.20009176
0.20009176
0.19990835
0.19935803
0.19899116
0.1991746
0.19954146
0.1997249
0.19935803
0.19899116
0.1991746
0.1991746
0.19899116
0.19880772
0.19880772
0.19880772
0.19880772
0.1986243
0.19825742
0.19807397
0.19807397
0.19789055
0.19734024
0.19678992
0.1962396
0.19587275
0.19587275
0.19605619
0.19605619
0.1956893
0.19495556
0.19422181
0.19422181
0.19403839
0.19385494
0.19330464
0.19275434
0.1925709
0.19238746
0.19220401
0.1920206
0.1920206
0.19220401
0.19183715
0.19147028
0.1911034
0.19073653
0.1905531
0.1905531
0.1905531
0.19018623
0.18945248
0.1885353
0.18798499
0.18798499
0.18780155
0.18743469
0.18670094
0.18615064
0.18633406
0.18670094
0.18633406
0.18560033
0.18486658
0.1844997
0.1844997
0.18468314
0.18468314
0.18431628
0.18376595
0.18284878
0.18266535
0.18284878
0.18266535
0.1819316
0.18138129
0.18119785
0.18138129
0.18138129
0.18101442
0.18028067
0.17954694
0.17899662
0.17826287
0.17771257
0.17752913
0.17752913
0.17716226
0.17679538
0.17642851
0.17642851
0.17624508
0.17606165
0.17569478
0.17551133
0.17514446
0.17441072
0.17386042
0.17349353
0.17386042
0.17404383
0.17404383
0.17312667
0.17239292
0.17220949
0.17220949
0.17202604
0.17165917
0.17110887
0.17092542
0.17074199
0.17055856
0.17000826
0.16964138
0.16964138
0.16982481
0.16945793
0.16890763
0.16835733
0.16817388
0.16817388
0.16799046
0.16780701
0.16762358
0.16744013
0.16707326
0.16633952
0.16560578
0.16542235
0.16523892
0.16505547
0.16487204
0.16450517
0.16413829
0.16358797
0.16303767
0.16285422
0.16303767
0.16303767
0.16248737
0.16175362
0.16157018
0.16157018
0.16157018
0.16138676
0.16120331
0.16101988
0.16065301
0.16046956
0.15991926
0.15936896
0.15881865
0.15900208
0.15918551
0.15900208
0.15881865
0.15826835
0.15771802
0.15735115
0.15735115
0.15680085
0.15625055
0.15588367
0.15588367
0.15570022
0.1555168
0.15533336
0.15533336
0.15514992
0.15478306
0.15423274
0.15368244
0.15349899
0.15331556
0.15294869
0.15276526
0.15239838
0.15203151
0.15221494
0.15258181
0.15239838
0.15166464
0.15111431
0.15111431
0.15111431
0.15074745
0.14983027
0.1489131
0.14854622
0.1489131
0.14909653
0.1489131
0.14854622
0.1479959
0.14762904
0.1474456
0.14726216
0.14707874
0.14689529
0.14652842
0.14561124
0.1448775
0.1448775
0.14506094
0.14506094
0.1448775
0.14469406
0.14451063
0.14414375
0.14377688
0.14322658
0.14249283
0.14194253
0.14175908
0.1413922
0.14120878
0.14102533
0.1408419
0.14065845
0.14029159
0.13974129
0.13919099
0.13864067
0.13827379
0.13827379
0.13790692
0.13735662
0.136256
0.13533883
0.13533883
0.13588913
0.1357057
0.13533883
0.13478851
0.1342382
0.13368788
0.13313758
0.13277072
0.13277072
0.13277072
0.1322204
0.13130322
0.1307529
0.13038604
0.13001917
0.12965229
0.12946886
0.12928542
0.12891856
0.12818481
0.12745106
0.1270842
0.12671731
0.12598357
0.1256167
0.12524983
0.12488296
0.12451609
0.124149226
0.123782344
0.12323203
0.12286517
0.122498296
0.122314855
0.12213142
0.121581115
0.121581115
0.121581115
0.121397674
0.1204805
0.11956332
0.119196445
0.11937988
0.119013004
0.11827926
0.11736208
0.11662834
0.11607803
0.11607803
0.11589459
0.11552772
0.11552772
0.11589459
0.11607803
0.11571116
0.115160845
0.1144271
0.1138768
0.11332649
0.11314305
0.11314305
0.112776175
0.11222587
0.112042435
0.111858994
0.11167556
0.112042435
0.11240931
0.11222587
0.11149212
0.11039151
0.109657764
0.10929089
0.109657764
0.109841205
0.109841205
0.109841205
0.109657764
0.10947433
0.10892402
0.10837371
0.10837371
0.10874058
0.10874058
0.108190276
0.10763996
0.107456535
0.10763996
0.1078234
0.10763996
0.107273094
0.10690622
0.10690622
0.10690622
0.10672279
0.10672279
0.10672279
0.10672279
0.106539354
0.10672279
0.10690622
0.10672279
0.10617248
0.105805606
0.105622165
0.105805606
0.105622165
0.1052553
0.10507186
0.105805606
0.10635591
0.10598904
0.1052553
0.104888424
0.10543873
0.105805606
0.10543873
0.10507186
0.10543873
0.10617248
0.10635591
0.105622165
0.10470498
0.10433811
0.10470498
0.104888424
0.104888424
0.104888424
0.10543873
0.105805606
0.10543873
0.10470498
0.10415468
0.10397125
0.10415468
0.10452155
0.10507186
0.10507186
0.10452155
0.10433811
0.10452155
0.10470498
0.10433811
0.10360438
0.10305406
0.10360438
0.10470498
0.1052553
0.10470498
0.10415468
0.10397125
0.10415468
0.10415468
0.10397125
0.10415468
0.10433811
0.10433811
0.10433811
0.10415468
0.10452155
0.10470498
0.104888424
0.10470498
0.10433811
0.10415468
0.10433811
0.10470498
0.104888424
0.10507186
0.1052553
0.10507186
0.10452155
0.10433811
0.10470498
0.104888424
0.104888424
0.10433811
0.10397125
0.10397125
0.10433811
0.10470498
0.10507186
0.1052553
0.10507186
0.1052553
0.105622165
0.105622165
0.10507186
0.10452155
0.10452155
0.1052553
0.10617248
0.106539354
0.10635591
0.10617248
0.10635591
0.10672279
0.10690622
0.10708966
0.107273094
0.107456535
0.1078234
0.108190276
0.108190276
0.1078234
0.10763996
0.108006835
0.10874058
0.10910746
0.10892402
0.10855714
0.10855714
0.10910746
0.109657764
0.109841205
0.11002464
0.11039151
0.11075839
0.11094181
0.11130869
0.111858994
0.11240931
0.11240931
0.112042435
0.112042435
0.11222587
0.11240931
0.112776175
0.112776175
0.112776175
0.11314305
0.113693364
0.11406024
0.11406024
0.113693364
0.11332649
0.112776175
0.112959616
0.113693364
0.11424367
0.11424367
0.11424367
0.11479397
0.115160845
0.115160845
0.11497741
0.115344286
0.11552772
0.115344286
0.115344286
0.11571116
0.1164449
0.116811775
0.11662834
0.11607803
0.11571116
0.11607803
0.11662834
0.116995215
0.116995215
0.116811775
0.116811775
0.11736208
0.11809582
0.11882957
0.11882957
0.11864613
0.1184627
0.1184627
0.11882957
0.119196445
0.11974675
0.1204805
0.120847374
0.12066393
0.12029706
0.120113626
0.120113626
0.12029706
0.12029706
0.12029706
0.12066393
0.1210308
0.12121424
0.12121424
0.121397674
0.121397674
0.121581115
0.12176455
0.12194798
0.12213142
0.122498296
0.123048596
0.12341548
0.123782344
0.123782344
0.12359891
0.12359891
0.12359891
0.12396578
0.12433266
0.12433266
0.12433266
0.124699526
0.1250664
0.1250664
0.1250664
0.1250664
0.12543327
0.12598357
0.12653388
0.12690075
0.12726763
0.12745106
0.1276345
0.12745106
0.12745106
0.1276345
0.12800138
0.12800138
0.12818481
0.12836824
0.12818481
0.12781793
0.1276345
0.12818481
0.12873513
0.12910199
0.12928542
0.12946886
0.12965229
0.12946886
0.12983572
0.13038604
0.1307529
0.13056947
0.13038604
0.1307529
0.13130322
0.13148665
0.13111979
0.13056947
0.13038604
0.13093635
0.13130322
0.13148665
0.13185354
0.13240384
0.13295414
0.13295414
0.13240384
0.1322204
0.13203697
0.13203697
0.13203697
0.13203697
0.1322204
0.13258728
0.13258728
0.13258728
0.13258728
0.13295414
0.13332102
0.13350445
0.13350445
0.13387133
0.13405477
0.1342382
0.13405477
0.13405477
0.13405477
0.13405477
0.1342382
0.1342382
0.13405477
0.13387133
0.13405477
0.1342382
0.13460508
0.13497195
0.13478851
0.13405477
0.13387133
0.1342382
0.13478851
0.13515538
0.13497195
0.13460508
0.1342382
0.1342382
0.13460508
0.13478851
0.13478851
0.13460508
0.1342382
0.13368788
0.13368788
0.1342382
0.13478851
0.13497195
0.13460508
0.13405477
0.13387133
0.13387133
0.13405477
0.1342382
0.13442163
0.13442163
0.13442163
0.13460508
0.13460508
0.13460508
0.13460508
0.13442163
0.13387133
0.13350445
0.13350445
0.13405477
0.13442163
0.13478851
0.13497195
0.13497195
0.13478851
0.13460508
0.1342382
0.13368788
0.13332102
0.13350445
0.13387133
0.13405477
0.13387133
0.13387133
0.13387133
0.13405477
0.13442163
0.13460508
0.13442163
0.1342382
0.1342382
0.13387133
0.13350445
0.13350445
0.13368788
0.13368788
0.13350445
0.13295414
0.13295414
0.13332102
0.13387133
0.13387133
0.13350445
0.13313758
0.13295414
0.13258728
0.1322204
0.1322204
0.13295414
0.13368788
0.13350445
0.13295414
0.13258728
0.13258728
0.13258728
0.1322204
0.1316701
0.13130322
0.13185354
0.13240384
0.13240384
0.13185354
0.13185354
0.13203697
0.1322204
0.13203697
0.13185354
0.1316701
0.13148665
0.13111979
0.13093635
0.13093635
0.13111979
0.13111979
0.1307529
0.13038604
0.1307529
0.13148665
0.13185354
0.13130322
0.13093635
0.13093635
0.13093635
0.13093635
0.13056947
0.13038604
0.1302026
0.1302026
0.1302026
0.13001917
0.12983572
0.12946886
0.12928542
0.12910199
0.12910199
0.12946886
0.12983572
0.13001917
0.12983572
0.12965229
0.12965229
0.12946886
0.12873513
0.12818481
0.12855168
0.12910199
0.12910199
0.12836824
0.12781793
0.12781793
0.12836824
0.12855168
0.12818481
0.12781793
0.12745106
0.12745106
0.12745106
0.12726763
0.12690075
0.12690075
0.1270842
0.12726763
0.1270842
0.12690075
0.1270842
0.12745106
0.1270842
0.12635045
0.12580015
0.12598357
0.12635045
0.12635045
0.12598357
0.12580015
0.12598357
0.126167
0.1256167
0.1250664
0.12488296
0.1250664
0.12524983
0.12451609
0.12396578
0.124149226
0.12488296
0.12543327
0.12543327
0.12488296
0.12451609
0.12451609
0.124699526
0.12433266
0.123782344
0.12341548
0.123782344
0.12433266
0.12433266
0.12341548
0.12286517
0.12286517
0.12323203
0.123048596
0.122498296
0.12194798
0.12194798
0.12194798
0.12213142
0.122314855
0.122314855
0.122314855
0.122498296
0.122314855
0.12176455
0.121397674
0.121581115
0.12194798
0.12213142
0.121581115
0.120847374
0.12029706
0.12029706
0.12066393
0.12121424
0.121581115
0.12121424
0.12029706
0.11956332
0.11956332
0.1204805
0.120847374
0.12066393
0.1204805
0.1204805
0.120113626
0.11974675
0.11974675
0.11974675
0.11993019
0.11993019
0.11974675
0.11937988
0.11864613
0.1184627
0.11864613
0.119196445
0.119013004
0.11864613
0.11809582
0.11827926
0.1184627
0.1184627
0.1184627
0.11864613
0.11864613
0.11882957
0.11864613
0.11809582
0.11772895
0.11791239
0.1184627
0.11882957
0.11882957
0.1184627
0.11809582
0.11809582
0.11772895
0.11717865
0.116995215
0.11736208
0.11754552
0.11772895
0.11754552
0.11754552
0.11736208
0.11717865
0.11717865
0.116995215
0.11662834
0.11626147
0.11662834
0.11717865
0.116995215
0.11626147
0.11607803
0.11589459
0.11552772
0.115160845
0.11497741
0.115344286
0.11552772
0.115344286
0.115160845
0.115160845
0.115160845
0.11497741
0.11479397
0.11497741
0.115344286
0.11552772
0.115160845
0.11479397
0.11461054
0.11461054
0.11461054
0.11461054
0.11461054
0.11461054
0.11479397
0.11497741
0.11479397
0.1144271
0.11424367
0.11406024
0.1138768
0.113693364
0.113693364
0.1138768
0.1144271
0.11497741
0.11497741
0.11461054
0.11406024
0.1138768
0.11424367
0.1144271
0.11461054
0.11461054
0.1144271
0.11424367
0.1144271
0.1144271
0.1144271
0.1144271
0.11461054
0.1144271
0.11461054
0.11479397
0.11461054
0.11406024
0.113693364
0.113693364
0.11424367
0.11479397
0.11497741
0.11479397
0.11497741
0.115160845
0.115160845
0.11461054
0.11461054
0.11479397
0.11497741
0.11497741
0.115160845
0.115344286
0.11571116
0.11589459
0.11571116
0.11497741
0.11424367
0.11461054
0.11552772
0.11607803
0.11589459
0.11552772
0.11571116
0.11607803
0.11589459
0.11552772
0.11589459
0.116811775
0.11736208
0.11736208
0.116811775
0.1164449
0.116811775
0.11717865
0.11754552
0.11736208
0.11717865
0.116811775
0.1164449
0.11626147
0.11662834
0.11736208
0.11772895
0.11809582
0.11827926
0.11827926
0.11791239
0.11791239
0.11791239
0.11809582
0.11791239
0.11772895
0.11772895
0.11809582
0.11809582
0.11791239
0.11791239
0.11772895
0.11754552
0.11791239
0.11809582
0.11827926
0.1184627
0.11882957
0.11937988
0.11937988
0.11864613
0.1184627
0.1184627
0.11864613
0.11864613
0.11864613
0.11864613
0.11882957
0.119013004
0.11937988
0.11956332
0.119013004
0.11864613
0.11882957
0.119196445
0.11937988
0.11974675
0.11993019
0.11993019
0.11974675
0.11993019
0.11993019
0.120113626
0.120113626
0.12066393
0.12121424
0.121397674
0.12121424
0.12121424
0.120847374
0.12029706
0.12029706
0.12066393
0.1210308
0.1210308
0.12066393
0.1204805
0.120847374
0.120847374
0.1210308
0.12121424
0.121397674
0.12121424
0.12121424
0.121397674
0.12176455
0.12194798
0.12194798
0.12194798
0.12194798
0.121581115
0.121397674
0.121581115
0.12213142
0.122498296
0.12268173
0.122498296
0.12213142
0.121581115
0.121397674
0.12194798
0.12268173
0.12323203
0.123048596
0.12286517
0.12286517
0.12323203
0.12323203
0.12323203
0.12323203
0.12323203
0.12341548
0.123782344
0.12396578
0.12396578
0.12359891
0.12359891
0.12359891
0.12359891
0.12396578
0.124149226
0.12433266
0.124149226
0.123782344
0.12396578
0.12433266
0.12451609
0.12451609
0.124699526
0.1250664
0.1250664
0.1250664
0.12488296
0.12488296
0.12488296
0.12488296
0.12488296
0.124699526
0.12433266
0.124149226
0.12433266
0.12433266
0.12396578
0.12341548
0.123048596
0.122498296
0.12176455
0.12121424
0.121397674
0.122498296
0.123782344
0.12451609
0.124699526
0.12488296
0.1250664
0.12543327
0.1256167
0.12580015
0.12580015
0.1256167
0.12543327
0.12543327
0.12524983
0.124699526
0.12396578
0.123782344
0.12396578
0.124699526
0.1250664
0.12488296
0.1250664
0.1256167
0.12635045
0.12653388
0.12598357
0.12524983
0.1256167
0.12598357
0.126167
0.12580015
0.1256167
0.12524983
0.12524983
0.12580015
0.12635045
0.12690075
0.12745106
0.12800138
0.12800138
0.12781793
0.1276345
0.12781793
0.12818481
0.12836824
0.12818481
0.1276345
0.12745106
0.1276345
0.12781793
0.12800138
0.12800138
0.12800138
0.12818481
0.12855168
0.12873513
0.12873513
0.12910199
0.12983572
0.1302026
0.12983572
0.12965229
0.1302026
0.13056947
0.13056947
0.13056947
0.13038604
0.13038604
0.13056947
0.13111979
0.1316701
0.13185354
0.1316701
0.13185354
0.13203697
0.13203697
0.13185354
0.13148665
0.13185354
0.13295414
0.13368788
0.13405477
0.13387133
0.13368788
0.13368788
0.13387133
0.13442163
0.13497195
0.13533883
0.13515538
0.13460508
0.1342382
0.13478851
0.13552225
0.136256
0.13662288
0.13662288
0.13662288
0.1368063
0.13717318
0.13735662
0.13754004
0.13754004
0.13754004
0.13772349
0.13809036
0.13864067
0.1388241
0.13827379
0.13790692
0.13845724
0.1393744
0.13992472
0.13992472
0.13974129
0.13992472
0.14029159
0.14065845
0.1408419
0.1408419
0.14047503
0.14047503
0.14120878
0.14194253
0.14249283
0.14249283
0.14249283
0.1423094
0.14267625
0.14322658
0.14377688
0.14396031
0.14396031
0.14377688
0.14396031
0.14451063
0.1448775
0.14469406
0.14451063
0.14451063
0.14451063
0.14469406
0.1448775
0.14506094
0.14542781
0.14616154
0.14707874
0.1474456
0.14762904
0.14762904
0.1474456
0.14707874
0.14726216
0.14762904
0.1479959
0.14836279
0.14854622
0.14872965
0.14909653
0.14927995
0.1494634
0.1494634
0.14927995
0.1494634
0.1500137
0.1500137
0.1500137
0.14983027
0.14983027
0.1500137
0.15056401
0.15129776
0.15166464
0.1514812
0.15111431
0.1509309
0.1509309
0.1509309
0.15129776
0.15203151
0.15276526
0.15276526
0.15239838
0.15239838
0.15276526
0.15294869
0.15258181
0.15258181
0.15276526
0.15313211
0.15331556
0.15331556
0.15349899
0.15368244
0.15386586
0.1540493
0.15423274
0.15441617
0.1545996
0.1545996
0.15478306
0.1545996
0.15423274
0.1540493
0.15423274
0.15441617
0.15441617
0.15441617
0.15441617
0.15423274
0.15386586
0.15386586
0.15423274
0.1545996
0.1545996
0.15423274
0.15386586
0.15368244
0.15349899
0.15368244
0.15386586
0.15349899
0.15294869
0.15294869
0.15331556
0.15368244
0.1540493
0.15423274
0.15441617
0.1545996
0.1545996
0.1545996
0.1545996
0.15496649
0.15533336
0.15533336
0.15496649
0.1545996
0.15441617
0.15441617
0.15423274
0.1540493
0.15386586
0.15386586
0.15386586
0.15368244
0.15386586
0.15423274
0.15441617
0.1540493
0.15368244
0.15368244
0.1540493
0.15441617
0.15441617
0.15423274
0.15423274
0.1540493
0.15368244
0.15331556
0.15313211
0.15349899
0.15386586
0.1540493
0.1540493
0.15386586
0.15331556
0.15313211
0.15331556
0.15313211
0.15294869
0.15294869
0.15313211
0.15349899
0.15349899
0.15331556
0.15313211
0.15313211
0.15294869
0.15294869
0.15276526
0.15276526
0.15294869
0.15294869
0.15258181
0.15221494
0.15221494
0.15258181
0.15276526
0.15239838
0.15203151
0.15184806
0.15221494
0.15258181
0.15258181
0.15221494
0.15203151
0.15203151
0.15221494
0.15221494
0.15203151
0.15184806
0.15166464
0.15111431
0.1509309
0.15111431
0.15129776
0.15129776
0.15129776
0.1514812
0.15184806
0.15239838
0.15221494
0.1514812
0.15038058
0.15019715
0.15111431
0.15184806
0.15203151
0.15111431
0.15038058
0.15056401
0.1509309
0.15111431
0.15074745
0.15038058
0.1500137
0.1500137
0.15019715
0.15019715
0.1500137
0.14927995
0.14872965
0.14836279
0.14872965
0.14909653
0.14909653
0.14872965
0.14836279
0.14836279
0.14817935
0.1479959
0.14817935
0.14817935
0.1479959
0.14762904
0.14781249
0.1479959
0.1479959
0.1474456
0.14652842
0.14652842
0.14726216
0.1479959
0.1479959
0.1474456
0.14689529
0.14726216
0.14762904
0.14781249
0.14781249
0.14762904
0.14726216
0.14671186
0.14634499
0.14616154
0.14616154
0.14652842
0.14652842
0.14597811
0.14561124
0.14597811
0.14652842
0.14652842
0.14597811
0.14542781
0.1448775
0.14469406
0.14506094
0.14524436
0.14469406
0.14377688
0.14322658
0.14377688
0.14414375
0.14396031
0.14304313
0.14212595
0.1423094
0.14304313
0.14359345
0.14304313
0.14267625
0.14267625
0.14267625
0.1423094
0.14194253
0.14194253
0.1423094
0.14249283
0.14249283
0.1423094
0.14175908
0.1408419
0.14029159
0.14029159
0.14065845
0.1408419
0.14047503
0.14010815
0.13974129
0.13955784
0.13955784
0.13974129
0.13974129
0.1393744
0.1393744
0.13955784
0.13955784
0.13919099
0.13900754
0.13864067
0.13827379
0.13790692
0.13790692
0.13827379
0.13864067
0.13809036
0.13698974
0.13643943
0.1368063
0.13754004
0.13790692
0.13754004
0.13735662
0.13754004
0.13754004
0.13698974
0.13607258
0.13552225
0.1357057
0.13588913
0.1357057
0.13552225
0.13552225
0.13533883
0.13478851
0.1342382
0.1342382
0.13460508
0.13478851
0.13478851
0.13460508
0.13442163
0.13405477
0.13387133
0.13405477
0.1342382
0.13405477
0.13387133
0.13387133
0.13387133
0.13405477
0.13387133
0.13350445
0.13277072
0.13240384
0.13185354
0.1316701
0.13203697
0.13258728
0.13258728
0.1316701
0.1307529
0.1307529
0.13111979
0.13148665
0.13111979
0.13056947
0.1302026
0.13038604
0.13056947
0.13038604
0.12965229
0.12910199
0.12891856
0.12928542
0.12965229
0.12946886
0.12873513
0.12836824
0.12855168
0.12855168
0.12836824
0.12800138
0.12781793
0.12745106
0.12745106
0.12745106
0.12726763
0.1270842
0.12690075
0.1270842
0.1276345
0.12800138
0.12726763
0.126167
0.12543327
0.12580015
0.12653388
0.12671731
0.126167
0.1250664
0.12451609
0.12488296
0.1256167
0.12598357
0.12580015
0.12524983
0.124699526
0.124699526
0.124699526
0.12433266
0.123782344
0.12341548
0.12323203
0.12286517
0.12268173
0.12268173
0.12323203
0.12341548
0.12286517
0.12213142
0.121581115
0.121581115
0.12176455
0.12176455
0.121581115
0.1210308
0.1204805
0.120113626
0.1204805
0.120847374
0.120847374
0.12029706
0.11993019
0.11993019
0.11974675
0.11956332
0.11956332
0.11974675
0.11974675
0.11974675
0.11937988
0.119013004
0.11864613
0.11827926
0.11809582
0.11809582
0.1184627
0.11864613
0.11864613
0.11809582
0.11772895
0.11754552
0.11717865
0.116995215
0.11736208
0.11772895
0.11717865
0.1164449
0.11589459
0.11589459
0.11607803
0.11571116
0.115160845
0.115160845
0.11571116
0.11607803
0.11589459
0.115344286
0.11497741
0.11497741
0.115344286
0.115344286
0.115160845
0.11461054
0.11406024
0.113693364
0.1138768
0.11424367
0.11424367
0.11406024
0.113693364
0.11332649
0.11332649
0.11332649
0.11332649
0.11332649
0.11332649
0.11332649
0.11314305
0.112959616
0.112776175
0.11259274
0.11240931
0.11222587
0.111858994
0.11149212
0.11167556
0.11240931
0.112776175
0.11240931
0.11149212
0.11094181
0.11112525
0.11149212
0.11130869
0.11039151
0.109841205
0.109657764
0.11020807
0.110574946
0.11094181
0.11094181
0.11020807
0.10929089
0.10910746
0.10892402
0.10874058
0.10837371
0.10874058
0.10929089
0.109657764
0.10929089
0.10892402
0.10910746
0.10910746
0.10910746
0.10929089
0.10892402
0.10837371
0.1078234
0.107456535
0.107456535
0.107273094
0.107273094
0.107456535
0.10763996
0.10763996
0.10763996
0.107456535
0.107456535
0.107456535
0.10708966
0.10672279
0.10635591
0.10598904
0.105805606
0.105805606
0.105622165
0.10543873
0.1052553
0.10507186
0.10507186
0.1052553
0.105622165
0.105622165
0.10543873
0.1052553
0.104888424
0.10433811
0.10378781
0.10378781
0.10415468
0.10433811
0.10397125
0.10378781
0.10378781
0.10415468
0.10433811
0.10433811
0.10397125
0.1032375
0.102503754
0.10232032
0.102503754
0.10268719
0.10305406
0.1032375
0.10287063
0.10232032
0.10195345
0.101770006
0.10195345
0.101770006
0.10158657
0.10158657
0.101770006
0.101770006
0.10158657
0.10140313
0.10103626
0.100852825
0.1012197
0.10140313
0.1012197
0.1006694
0.100302525
0.100302525
0.1012197
0.10195345
0.10158657
0.10103626
0.100852825
0.1012197
0.10140313
0.10103626
0.1006694
0.10048596
0.10048596
0.100119084
0.09956878
0.0992019
0.0992019
0.0992019
0.09901847
0.09901847
0.09938534
0.09993565
0.100119084
0.09993565
0.09956878
0.09956878
0.09993565
0.100119084
0.09975221
0.09901847
0.09901847
0.09956878
0.10048596
0.10103626
0.100852825
0.100119084
0.0992019
0.09883503
0.09901847
0.09956878
0.100302525
0.10048596
0.100302525
0.09993565
0.09938534
0.09901847
0.0992019
0.09901847
0.098651595
0.098468155
0.098468155
0.098651595
0.09901847
0.0992019
0.09901847
0.098651595
0.098651595
0.09883503
0.09883503
0.09901847
0.09901847
0.098651595
0.09810129
0.097734414
0.09791785
0.09828472
0.098651595
0.09883503
0.098651595
0.098468155
0.098468155
0.09828472
0.09828472
0.09828472
0.09810129
0.097734414
0.09736755
0.09736755
0.09755097
0.09755097
0.097734414
0.09810129
0.098468155
0.09828472
0.09755097
0.09681723
0.0966338
0.09718411
0.09791785
0.09828472
0.09791785
0.097734414
0.097734414
0.09755097
0.09700067
0.09681723
0.09736755
0.09810129
0.09810129
0.09755097
0.0966338
0.09608349
0.096266925
0.09700067
0.09755097
0.09755097
0.09736755
0.09718411
0.09718411
0.0966338
0.096266925
0.09590005
0.09590005
0.096266925
0.09718411
0.09755097
0.09700067
0.09590005
0.09498287
0.09498287
0.09553318
0.096266925
0.0966338
0.09681723
0.0966338
0.09608349
0.09571662
0.09553318
0.09553318
0.095349744
0.0951663
0.09553318
0.09571662
0.09553318
0.09479944
0.09424912
0.09443256
0.09479944
0.094615996
0.094065696
0.09369882
0.093882255
0.09424912
0.09443256
0.09424912
0.093882255
0.093882255
0.093882255
0.09369882
0.09333195
0.093148515
0.09333195
0.09351539
0.09369882
0.093148515
0.09241477
0.09204789
0.09241477
0.0925982
0.09278164
0.0925982
0.09241477
0.09278164
0.092965074
0.092965074
0.09241477
0.09168102
0.091497585
0.09186446
0.09223133
0.09204789
0.09186446
0.09186446
0.09223133
0.09241477
0.09204789
0.091497585
0.09113071
0.09113071
0.09113071
0.090763845
0.09094727
0.091497585
0.09168102
0.091314144
0.090763845
0.09021354
0.08984666
0.0900301
0.0900301
0.0900301
0.09021354
0.09039697
0.0900301
0.08966322
0.08947979
0.08966322
0.0900301
0.0900301
0.0900301
0.0900301
0.08984666
0.089112915
0.08856261
0.08874604
0.08947979
0.08984666
0.089112915
0.08801229
0.08782886
0.088195734
0.08856261
0.08874604
0.08837917
0.08801229
0.08801229
0.088195734
0.08856261
0.08874604
0.08856261
0.088195734
0.08782886
0.087461986
0.087461986
0.087461986
0.087461986
0.08709512
0.086911686
0.086911686
0.086728245
0.086728245
0.086728245
0.086728245
0.086728245
0.08654481
0.086728245
0.08709512
0.08727856
0.087461986
0.087461986
0.087461986
0.08727856
0.086728245
0.08654481
0.08654481
0.08636138
0.08617794
0.08636138
0.086911686
0.087461986
0.08764543
0.087461986
0.086911686
0.086728245
0.086911686
0.086911686
0.08654481
0.085994504
0.08562763
0.08544419
0.08526076
0.08581106
0.08654481
0.086728245
0.08617794
0.08562763
0.08562763
0.08562763
0.08544419
0.08544419
0.08581106
0.085994504
0.085994504
0.08544419
0.085077316
0.08544419
0.085994504
0.08636138
0.08581106
0.085077316
0.08471045
0.08489388
0.085077316
0.08489388
0.084160134
0.08397671
0.084343575
0.08489388
0.08489388
0.084343575
0.08379327
0.08379327
0.084160134
0.084343575
0.08397671
0.08324296
0.08269265
0.082876086
0.08379327
0.084160134
0.08397671
0.08379327
0.08379327
0.083609834
0.082876086
0.08232578
0.08250921
0.08269265
0.08232578
0.08177547
0.08177547
0.08232578
0.08232578
0.081958905
0.0814086
0.08122516
0.08122516
0.0814086
0.08122516
0.08104172
0.0814086
0.08177547
0.08177547
0.08085828
0.08012455
0.07994111
0.08012455
0.07994111
0.079757676
0.07994111
0.08030798
0.08067486
0.08067486
0.08012455
0.079757676
0.0793908
0.07902393
0.07865705
0.07829018
0.078106746
0.07847362
0.07865705
0.07865705
0.07847362
0.077923305
0.078106746
0.07865705
0.07902393
0.07847362
0.077923305
0.07755643
0.07755643
0.07755643
0.07755643
0.07755643
0.07773987
0.07773987
0.077373005
0.0768227
0.07663926
0.0768227
0.0768227
0.07663926
0.076455824
0.07627238
0.075722076
0.07590552
0.07627238
0.07627238
0.07590552
0.07517177
0.07498833
0.07553864
0.07590552
0.07590552
0.07517177
0.074804895
0.07498833
0.07553864
0.075722076
0.07553864
0.07517177
0.07498833
0.07462146
0.07443802
0.07443802
0.07425459
0.07425459
0.07443802
0.07443802
0.07443802
0.07462146
0.07462146
0.07425459
0.07388772
0.07352085
0.07315397
0.07297054
0.073337406
0.07388772
0.07425459
0.07407115
0.07352085
0.07315397
0.07297054
0.0727871
0.0727871
0.07297054
0.07315397
0.07315397
0.07315397
0.07315397
0.07315397
0.0727871
0.072420225
0.07205335
0.07205335
0.07205335
0.07205335
0.07186992
0.07168648
0.07168648
0.07186992
0.07168648
0.07131961
0.07113617
0.07131961
0.07186992
0.07205335
0.07168648
0.07131961
0.07131961
0.07131961
0.07131961
0.070952736
0.070952736
0.07113617
0.07113617
0.07113617
0.070769295
0.07058587
0.07058587
0.070769295
0.07113617
0.07113617
0.070952736
0.07040243
0.070218995
0.07040243
0.07040243
0.06985212
0.06948525
0.069301814
0.06911837
0.06893494
0.069301814
0.06985212
0.07058587
0.07058587
0.07003556
0.06966869
0.06966869
0.07003556
0.06985212
0.06911837
0.068568066
0.06875151
0.06948525
0.070218995
0.06966869
0.06911837
0.06893494
0.06911837
0.06893494
0.06838463
0.06820119
0.06838463
0.06820119
0.06783432
0.06746744
0.06746744
0.06801776
0.06838463
0.06838463
0.06838463
0.06820119
0.06820119
0.06820119
0.06783432
0.067650884
0.067650884
0.067650884
0.06746744
0.067100585
0.06655027
0.06636684
0.06636684
0.06636684
0.066183396
0.066183396
0.06655027
0.066917144
0.06728402
0.06728402
0.06728402
0.067100585
0.066917144
0.06636684
0.06599996
0.06599996
0.06599996
0.06581652
0.06581652
0.06599996
0.06599996
0.06563309
0.065449655
0.065266214
0.06508278
0.06508278
0.065449655
0.06563309
0.06563309
0.06563309
0.06581652
0.06581652
0.06581652
0.065449655
0.06508278
0.06453247
0.0641656
0.0641656
0.06398217
0.06398217
0.063798726
0.06361529
0.06343186
0.06398217
0.06434903
0.06434903
0.06398217
0.06361529
0.06361529
0.06361529
0.06324842
0.063064985
0.062881544
0.06251467
0.061964367
0.061780926
0.061780926
0.061964367
0.061964367
0.061780926
0.061780926
0.061964367
0.061597493
0.06123062
0.061047178
0.061047178
0.061047178
0.061047178
0.061047178
0.061047178
0.061047178
0.060863744
0.060680304
0.060496874
0.060680304
0.060863744
0.060680304
0.06013
0.059396256
0.059029385
0.059212822
0.059579693
0.059579693
0.059212822
0.059029385
0.05884595
0.059029385
0.059029385
0.059029385
0.05884595
0.059029385
0.059029385
0.05866251
0.057928767
0.05774533
0.058295637
0.058479074
0.058295637
0.05774533
0.057561897
0.05774533
0.058112204
0.058479074
0.058295637
0.057561897
0.056461275
0.05591097
0.056094408
0.05664471
0.05664471
0.056461275
0.056094408
0.05591097
0.055727534
0.05591097
0.056277845
0.056277845
0.056094408
0.055727534
0.055544097
0.05536066
0.055177223
0.05536066
0.05536066
0.054993786
0.054993786
0.054993786
0.05536066
0.05591097
0.05591097
0.05536066
0.054260045
0.053709734
0.053709734
0.05407661
0.054260045
0.05389317
0.053526297
0.053526297
0.053709734
0.053709734
0.053526297
0.053342864
0.05315943
0.052975994
0.052975994
0.052792557
0.05260912
0.052792557
0.052975994
0.052975994
0.052425683
0.05169194
0.0515085
0.0515085
0.0515085
0.05169194
0.05187537
0.05169194
0.051325068
0.05114163
0.05114163
0.050958194
0.050407887
0.05022445
0.050407887
0.050958194
0.051325068
0.051325068
0.05059132
0.050041012
0.050041012
0.05022445
0.05022445
0.05022445
0.05022445
0.050407887
0.05022445
0.049674142
0.04912383
0.04875696
0.048573524
0.04875696
0.048940394
0.04875696
0.048390087
0.04820665
0.048390087
0.048940394
0.04912383
0.04875696
0.048023216
0.04783978
0.04820665
0.048573524
0.048023216
0.047289472
0.047106035
0.047289472
0.04747291
0.04747291
0.047656342
0.04783978
0.04747291
0.046922598
0.04673916
0.047106035
0.047656342
0.04783978
0.047289472
0.046555724
0.046005417
0.04637229
0.04673916
0.047106035
0.046922598
0.04637229
0.046188854
0.04637229
0.046555724
0.04637229
0.04637229
0.046555724
0.046922598
0.046922598
0.04673916
0.046555724
0.04673916
0.046922598
0.046922598
0.046555724
0.046188854
0.045821983
0.045821983
0.045821983
0.045821983
0.046005417
0.046005417
0.045821983
0.045638546
0.045821983
0.046555724
0.047289472
0.04747291
0.04673916
0.046188854
0.045638546
0.04545511
0.04545511
0.045638546
0.046005417
0.04673916
0.046922598
0.04673916
0.046555724
0.04637229
0.04637229
0.04673916
0.046922598
0.046922598
0.046555724
0.04637229
0.046555724
0.04673916
0.046555724
0.046555724
0.046555724
0.046922598
0.046922598
0.046555724
0.04637229
0.04637229
0.04673916
0.047106035
0.046922598
0.04637229
0.04637229
0.046922598
0.047106035
0.046555724
0.04637229
0.046922598
0.047289472
0.04747291
0.046922598
0.04637229
0.046555724
0.046922598
0.04747291
0.04747291
0.047289472
0.04673916
0.04637229
0.04637229
0.04637229
0.046555724
0.046555724
0.046922598
0.047106035
0.047289472
0.047106035
0.046922598
0.046922598
0.047656342
0.048023216
0.04747291
0.04673916
0.046555724
0.047106035
0.047289472
0.047289472
0.046922598
0.046555724
0.04637229
0.04673916
0.047106035
0.04747291
0.04747291
0.047289472
0.04673916
0.046555724
0.046922598
0.046922598
0.04673916
0.04637229
0.046188854
0.046188854
0.046555724
0.046555724
0.046555724
0.04637229
0.04637229
0.04637229
0.046005417
0.045821983
0.046005417
0.045821983
0.045821983
0.046005417
0.046005417
0.046188854
0.04637229
0.046188854
0.04545511
0.0449048
0.0449048
0.045271672
0.045638546
0.045821983
0.04545511
0.04453793
0.04398762
0.044354495
0.045271672
0.045821983
0.045638546
0.045271672
0.045088235
0.045088235
0.0449048
0.04453793
0.044171058
0.04453793
0.04472136
0.044354495
0.043804184
0.043804184
0.04398762
0.04398762
0.04398762
0.04398762
0.044171058
0.04398762
0.04343731
0.043070436
0.043070436
0.04343731
0.043804184
0.04398762
0.044171058
0.04398762
0.04343731
0.043070436
0.043070436
0.042887006
0.04270357
0.04270357
0.04270357
0.042520132
0.042336695
0.042336695
0.042336695
0.042153258
0.04160295
0.041419517
0.04160295
0.04196982
0.04196982
0.041786384
0.04196982
0.042336695
0.042520132
0.042520132
0.04270357
0.042336695
0.04160295
0.041052643
0.040869206
0.041052643
0.04123608
0.04123608
0.041419517
0.04123608
0.041052643
0.041052643
0.04123608
0.041419517
0.04160295
0.04160295
0.04160295
0.041419517
0.04123608
0.041052643
0.041052643
0.04123608
0.041052643
0.040502332
0.040318895
0.04068577
0.041052643
0.040869206
0.040502332
0.040502332
0.040869206
0.041052643
0.04160295
0.042153258
0.042153258
0.041786384
0.04123608
0.04123608
0.041786384
0.04196982
0.04196982
0.041786384
0.041786384
0.042153258
0.042520132
0.042336695
0.042336695
0.04270357
0.042887006
0.043070436
0.043070436
0.043253873
0.043804184
0.043804184
0.043253873
0.043070436
0.04343731
0.043804184
0.043804184
0.044171058
0.04472136
0.045271672
0.045271672
0.045271672
0.045088235
0.045088235
0.045271672
0.04545511
0.046005417
0.04637229
0.046188854
0.046005417
0.046188854
0.047106035
0.04783978
0.048023216
0.048023216
0.048390087
0.04875696
0.04912383
0.049674142
0.049857575
0.050041012
0.05022445
0.05059132
0.050774757
0.050774757
0.050958194
0.05169194
0.052425683
0.05315943
0.053342864
0.05315943
0.05315943
0.053709734
0.05462692
0.054993786
0.05481035
0.054443482
0.05481035
0.055544097
0.056277845
0.057011586
0.057561897
0.057561897
0.05737846
0.057561897
0.058295637
0.05866251
0.05884595
0.05884595
0.059396256
0.06013
0.060680304
0.06123062
0.06141405
0.061780926
0.062331233
0.06269811
0.063064985
0.06324842
0.06361529
0.063798726
0.06453247
0.06508278
0.065266214
0.065449655
0.06581652
0.06599996
0.06636684
0.066917144
0.06746744
0.06783432
0.06820119
0.068568066
0.06893494
0.06911837
0.069301814
0.06948525
0.07003556
0.07040243
0.07058587
0.070769295
0.07150304
0.0727871
0.07352085
0.07352085
0.07297054
0.0727871
0.07352085
0.07425459
0.07498833
0.07553864
0.075722076
0.075722076
0.075722076
0.07627238
0.07700613
0.07755643
0.077923305
0.078106746
0.077923305
0.07755643
0.07755643
0.07829018
0.0793908
0.08012455
0.08012455
0.07994111
0.08030798
0.08104172
0.08122516
0.0814086
0.08177547
0.08232578
0.08269265
0.08250921
0.08250921
0.08305953
0.083609834
0.08397671
0.08397671
0.084160134
0.08452701
0.08471045
0.08489388
0.085077316
0.085077316
0.08526076
0.08581106
0.08654481
0.086911686
0.086728245
0.08636138
0.086728245
0.087461986
0.08782886
0.08782886
0.08782886
0.088195734
0.08892948
0.08947979
0.08984666
0.08984666
0.08984666
0.0900301
0.09058041
0.09113071
0.091314144
0.09094727
0.090763845
0.090763845
0.09094727
0.09113071
0.09113071
0.09113071
0.091314144
0.09168102
0.09186446
0.09168102
0.09186446
0.09223133
0.09278164
0.093148515
0.093148515
0.09333195
0.093882255
0.094065696
0.094065696
0.093882255
0.093882255
0.09424912
0.09443256
0.09479944
0.0951663
0.09553318
0.09553318
0.0951663
0.094615996
0.094615996
0.09498287
0.095349744
0.09571662
0.09590005
0.09590005
0.09608349
0.09608349
0.096450366
0.096450366
0.09608349
0.09590005
0.09608349
0.096450366
0.09681723
0.09681723
0.09681723
0.09718411
0.09755097
0.097734414
0.09791785
0.09810129
0.09828472
0.09828472
0.09810129
0.09791785
0.097734414
0.09810129
0.098651595
0.0992019
0.0992019
0.09901847
0.098651595
0.098468155
0.098651595
0.09883503
0.098651595
0.09828472
0.09810129
0.098651595
0.0992019
0.09938534
0.0992019
0.09901847
0.09883503
0.098651595
0.098651595
0.09901847
0.09938534
0.0992019
0.09901847
0.0992019
0.09956878
0.09901847
0.09810129
0.09755097
0.09810129
0.098651595
0.098651595
0.09828472
0.098468155
0.09901847
0.09956878
0.09956878
0.09938534
0.0992019
0.0992019
0.09883503
0.09828472
0.097734414
0.097734414
0.098651595
0.09938534
0.09956878
0.09883503
0.09828472
0.09828472
0.09828472
0.09810129
0.097734414
0.09736755
0.09755097
0.097734414
0.09755097
0.09755097
0.09736755
0.09700067
0.0966338
0.09681723
0.09718411
0.09700067
0.09608349
0.09571662
0.09571662
0.09571662
0.09553318
0.09553318
0.09608349
0.096450366
0.09608349
0.09553318
0.0951663
0.0951663
0.095349744
0.095349744
0.0951663
0.09479944
0.09443256
0.09424912
0.09424912
0.093882255
0.09351539
0.09278164
0.0925982
0.09278164
0.092965074
0.0925982
0.09223133
0.09168102
0.09113071
0.09094727
0.09094727
0.09094727
0.090763845
0.09021354
0.08966322
0.08947979
0.08947979
0.08929635
0.089112915
0.08892948
0.08874604
0.08801229
0.08709512
0.08654481
0.08636138
0.08636138
0.08617794
0.085994504
0.08581106
0.08544419
0.085077316
0.08471045
0.084343575
0.084160134
0.084343575
0.084160134
0.083609834
0.08305953
0.082876086
0.082876086
0.082876086
0.081958905
0.08085828
0.08049142
0.08067486
0.08067486
0.08012455
0.0793908
0.07902393
0.07902393
0.0793908
0.078840494
0.07773987
0.0768227
0.076455824
0.076455824
0.07627238
0.07590552
0.07553864
0.07517177
0.074804895
0.07462146
0.07407115
0.07352085
0.07315397
0.072603665
0.07205335
0.07168648
0.07150304
0.07150304
0.07113617
0.070769295
0.070218995
0.07003556
0.06985212
0.06948525
0.06875151
0.06801776
0.06728402
0.067100585
0.06728402
0.066917144
0.06599996
0.065266214
0.065266214
0.06563309
0.065266214
0.06398217
0.062881544
0.062881544
0.06324842
0.06324842
0.062331233
0.06141405
0.060863744
0.059946563
0.059212822
0.059212822
0.059579693
0.059396256
0.05866251
0.057928767
0.057011586
0.05664471
0.05664471
0.05664471
0.056461275
0.05591097
0.054993786
0.05462692
0.054260045
0.053709734
0.052792557
0.052425683
0.052242246
0.052242246
0.05187537
0.0515085
0.05114163
0.05114163
0.050958194
0.05022445
0.04912383
0.04820665
0.047656342
0.04747291
0.047289472
0.047106035
0.046922598
0.046188854
0.045088235
0.044171058
0.04398762
0.043804184
0.04343731
0.042887006
0.04270357
0.042887006
0.043070436
0.042887006
0.04196982
0.04068577
0.039768588
0.039585155
0.039401717
0.039034843
0.038851406
0.038667973
0.038484536
0.038117662
0.037383918
0.03683361
0.036650173
0.036466736
0.036099866
0.035732996
0.034999248
0.03408207
0.033715196
0.03353176
0.03298145
0.032247707
0.03151396
0.030963656
0.030780219
0.030596782
0.030413345
0.030229907
0.030046474
0.0296796
0.02931273
0.028945856
0.028578985
0.028395548
0.028395548
0.027845241
0.02692806
0.026194315
0.025827441
0.025644008
0.0250937
0.024726827
0.024726827
0.024726827
0.024359953
0.023626208
0.023075901
0.023442771
0.023626208
0.022709027
0.021791846
0.021608412
0.021975283
0.021975283
0.021424975
0.02069123
0.01977405
0.019407175
0.019223742
0.019223742
0.018856868
0.018489994
0.018123124
0.017939687
0.017756253
0.01738938
0.017205942
0.016655635
0.01592189
0.015188145
0.01500471
0.0153715825
0.0153715825
0.01500471
0.014637838
0.014637838
0.014637838
0.014087529
0.013353785
0.012986912
0.012803475
0.012253168
0.011519423
0.011152551
0.010969115
0.010785678
0.010418806
0.009685062
0.009501626
0.009501626
0.009868497
0.009868497
0.009501626
0.009134753
0.008584444
0.008034137
0.007667264
0.007483828
0.0069335187
0.006016339
0.0054660304
0.005832902
0.0065666474
0.0067500835
0.005832902
0.0050991583
0.0052825944
0.0056494665
0.0054660304
0.0047322856
0.0041819774
0.003631669
0.0030813604
0.0027144882
0.0027144882
0.0028979243
0.0027144882
0.00216418
0.0017973075
0.0016138712
0.0017973075
0.0014304351
5.1325443E-4
-3.7054066E-5
3.2981834E-4
0.001246999
0.0014304351
5.1325443E-4
-7.7079865E-4
-0.0013211071
-7.7079865E-4
-4.0392636E-4
-7.7079865E-4
-0.0015045432
-0.0022382878
-0.002421724
-0.00260516
-0.0031554685
-0.0033389046
-0.0031554685
-0.0033389046
-0.0033389046
-0.0035223407
-0.0040726494
-0.0046229577
-0.0046229577
-0.0042560855
-0.0040726494
-0.0044395216
-0.005356702
-0.0057235747
-0.005173266
-0.0048063938
-0.0048063938
-0.005356702
-0.0057235747
-0.0059070108
-0.006090447
-0.006640755
-0.0070076277
-0.0070076277
-0.006640755
-0.006640755
-0.006640755
-0.006273883
-0.006090447
-0.006457319
-0.0073745
-0.008108244
-0.00829168
-0.00829168
-0.008475117
-0.008658553
-0.009025425
-0.009208862
-0.009025425
-0.00884199
-0.008658553
-0.008658553
-0.00884199
-0.009208862
-0.009575734
-0.00975917
-0.00975917
-0.009942606
-0.010126042
-0.010309478
-0.010309478
-0.010676351
-0.011043223
-0.010676351
-0.010126042
-0.009575734
-0.009942606
-0.010492914
-0.011226659
-0.011593531
-0.011410096
-0.011043223
-0.0108597865
-0.011043223
-0.011226659
-0.011593531
-0.011593531
-0.011410096
-0.011776967
-0.012327276
-0.012327276
-0.011776967
-0.011776967
-0.012327276
-0.0130610205
-0.012877584
-0.01214384
-0.011593531
-0.011593531
-0.01214384
-0.012694148
-0.012877584
-0.0130610205
-0.012877584
-0.012510711
-0.011960403
-0.01214384
-0.012694148
-0.013427893
-0.01361133
-0.013244456
-0.012877584
-0.012327276
-0.01214384
-0.012694148
-0.0130610205
-0.013427893
-0.013427893
-0.013244456
-0.0130610205
-0.012877584
-0.012877584
-0.013244456
-0.01361133
-0.013427893
-0.012694148
-0.012510711
-0.012694148
-0.013244456
-0.013794765
-0.013978201
-0.013427893
-0.012694148
-0.012694148
-0.013244456
-0.01361133
-0.013427893
-0.0130610205
-0.012877584
-0.012877584
-0.012694148
-0.012694148
-0.013244456
-0.013978201
-0.01361133
-0.012694148
-0.012327276
-0.012327276
-0.0130610205
-0.013427893
-0.01361133
-0.01361133
-0.013244456
-0.012877584
-0.012877584
-0.013244456
-0.013978201
-0.013978201
-0.01361133
-0.012877584
-0.012510711
-0.012510711
-0.012510711
-0.01214384
-0.01214384
-0.012510711
-0.012694148
-0.012510711
-0.012327276
-0.012327276
-0.012694148
-0.013244456
-0.0130610205
-0.012877584
-0.012510711
-0.012694148
-0.012510711
-0.012510711
-0.012694148
-0.0130610205
-0.013244456
-0.013244456
-0.013244456
-0.013244456
-0.0130610205
-0.012877584
-0.012694148
-0.012510711
-0.012327276
-0.012510711
-0.012877584
-0.013427893
-0.01361133
-0.013427893
-0.0130610205
-0.012694148
-0.012694148
-0.012877584
-0.0130610205
-0.012694148
-0.012510711
-0.012694148
-0.013427893
-0.01361133
-0.013244456
-0.012877584
-0.012327276
-0.01214384
-0.012510711
-0.013244456
-0.013978201
-0.014161637
-0.013978201
-0.013427893
-0.012877584
-0.012877584
-0.013244456
-0.013244456
-0.012877584
-0.012694148
-0.013244456
-0.01361133
-0.01361133
-0.013244456
-0.013244456
-0.013978201
-0.014528509
-0.014345074
-0.01361133
-0.013244456
-0.0130610205
-0.013244456
-0.013978201
-0.014345074
-0.014528509
-0.014161637
-0.014161637
-0.014345074
-0.014345074
-0.014528509
-0.014345074
-0.014161637
-0.013978201
-0.013978201
-0.014161637
-0.014528509
-0.014711945
-0.014895381
-0.014895381
-0.014895381
-0.014895381
-0.014895381
-0.014711945
-0.014528509
-0.014345074
-0.014528509
-0.015078818
-0.0152622545
-0.015078818
-0.014895381
-0.015078818
-0.015078818
-0.01544569
-0.015629128
-0.01544569
-0.014895381
-0.014528509
-0.014711945
-0.015078818
-0.0152622545
-0.01544569
-0.01544569
-0.015629128
-0.01544569
-0.01544569
-0.015995998
-0.016729742
-0.01691318
-0.016362872
-0.015812563
-0.01544569
-0.0152622545
-0.015078818
-0.015812563
-0.016729742
-0.017463487
-0.017463487
-0.017280053
-0.01691318
-0.016546309
-0.016546309
-0.016546309
-0.01691318
-0.01691318
-0.016546309
-0.016179435
-0.016179435
-0.016729742
-0.017096616
-0.017096616
-0.017096616
-0.01691318
-0.016729742
-0.01691318
-0.017096616
-0.017280053
-0.017280053
-0.017096616
-0.01691318
-0.017096616
-0.01783036
-0.018197231
-0.018197231
-0.018013798
-0.01783036
-0.017646924
-0.017463487
-0.017646924
-0.01783036
-0.018013798
-0.018197231
-0.018197231
-0.018197231
-0.018380668
-0.018564105
-0.018564105
-0.018380668
-0.018197231
-0.018013798
-0.017463487
-0.017280053
-0.018013798
-0.018930975
-0.01929785
-0.018930975
-0.018747542
-0.018930975
-0.01929785
-0.01929785
-0.018747542
-0.018564105
-0.018930975
-0.019114412
-0.019114412
-0.018930975
-0.019114412
-0.01929785
-0.01929785
-0.019481286
-0.019664723
-0.019848157
-0.020031594
-0.019848157
-0.019664723
-0.019114412
-0.018930975
-0.019114412
-0.019848157
-0.020031594
-0.020031594
-0.02021503
-0.020581901
-0.020581901
-0.020398464
-0.02021503
-0.020398464
-0.020765338
-0.020948775
-0.020948775
-0.021132212
-0.021315645
-0.021499082
-0.021499082
-0.021499082
-0.021499082
-0.02168252
-0.021865953
-0.021865953
-0.021499082
-0.021315645
-0.021315645
-0.021132212
-0.021315645
-0.02168252
-0.02204939
-0.02204939
-0.021315645
-0.020948775
-0.020765338
-0.021132212
-0.02168252
-0.022232827
-0.022783134
-0.0225997
-0.022232827
-0.021865953
-0.022232827
-0.022416264
-0.022416264
-0.02204939
-0.02168252
-0.021499082
-0.02204939
-0.022783134
-0.023516878
-0.023333445
-0.0225997
-0.021865953
-0.021865953
-0.022232827
-0.0225997
-0.022783134
-0.022783134
-0.0225997
-0.022416264
-0.0225997
-0.022783134
-0.022783134
-0.022416264
-0.022416264
-0.0225997
-0.0225997
-0.023150008
-0.023516878
-0.023516878
-0.022966571
-0.022416264
-0.0225997
-0.022783134
-0.023150008
-0.023333445
-0.023333445
-0.023333445
-0.023516878
-0.023700316
-0.023700316
-0.023150008
-0.0225997
-0.0225997
-0.0225997
-0.0225997
-0.0225997
-0.022783134
-0.023150008
-0.023516878
-0.023700316
-0.023516878
-0.023333445
-0.023150008
-0.023150008
-0.023150008
-0.022966571
-0.022783134
-0.022783134
-0.023333445
-0.023700316
-0.023700316
-0.023333445
-0.0225997
-0.02204939
-0.02168252
-0.022232827
-0.023150008
-0.023883753
-0.023700316
-0.023333445
-0.023333445
-0.023883753
-0.024250627
-0.024250627
-0.023700316
-0.023516878
-0.02406719
-0.024800934
-0.025351241
-0.025167804
-0.024617497
-0.024250627
-0.02406719
-0.023883753
-0.02406719
-0.02443406
-0.024617497
-0.024800934
-0.02498437
-0.025351241
-0.025351241
-0.024800934
-0.024250627
-0.024250627
-0.024800934
-0.025351241
-0.025351241
-0.02498437
-0.02498437
-0.025351241
-0.025901552
-0.025901552
-0.025351241
-0.02498437
-0.024617497
-0.02443406
-0.024800934
-0.025534678
-0.025901552
-0.025718115
-0.025901552
-0.026268423
-0.026635297
-0.026818734
-0.02645186
-0.025718115
-0.025351241
-0.025534678
-0.026268423
-0.026818734
-0.027002167
-0.026818734
-0.026635297
-0.026635297
-0.026818734
-0.027369041
-0.027735911
-0.027552478
-0.027185604
-0.027185604
-0.027185604
-0.027185604
-0.027369041
-0.028102785
-0.028653093
-0.02846966
-0.027735911
-0.027002167
-0.026818734
-0.027185604
-0.027735911
-0.028102785
-0.028102785
-0.027919348
-0.027919348
-0.028653093
-0.0292034
-0.029386837
-0.029019967
-0.028653093
-0.028653093
-0.02883653
-0.0292034
-0.029570274
-0.029570274
-0.0292034
-0.02883653
-0.02883653
-0.0292034
-0.029570274
-0.029570274
-0.029019967
-0.028653093
-0.028653093
-0.028653093
-0.0292034
-0.030120581
-0.030670889
-0.030487455
-0.029570274
-0.02883653
-0.029019967
-0.029386837
-0.029570274
-0.029753711
-0.029937148
-0.030120581
-0.029937148
-0.029570274
-0.029570274
-0.030120581
-0.030304018
-0.030304018
-0.029937148
-0.029753711
-0.029570274
-0.029937148
-0.030304018
-0.030304018
-0.029937148
-0.030120581
-0.030854326
-0.030854326
-0.030487455
-0.029937148
-0.030120581
-0.030670889
-0.031037763
-0.030854326
-0.030670889
-0.030670889
-0.030854326
-0.030670889
-0.030304018
-0.030120581
-0.030487455
-0.030670889
-0.030854326
-0.030670889
-0.030304018
-0.030304018
-0.030304018
-0.030304018
-0.030120581
-0.030120581
-0.029937148
-0.029753711
-0.029937148
-0.030120581
-0.030120581
-0.030120581
-0.029937148
-0.030120581
-0.030304018
-0.030304018
-0.030120581
-0.030120581
-0.029753711
-0.029570274
-0.029937148
-0.030487455
-0.030487455
-0.030120581
-0.029937148
-0.029937148
-0.030120581
-0.029937148
-0.029570274
-0.0292034
-0.0292034
-0.029386837
-0.029753711
-0.029937148
-0.029937148
-0.029753711
-0.029386837
-0.0292034
-0.029019967
-0.028653093
-0.02846966
-0.02883653
-0.02883653
-0.02846966
-0.028102785
-0.027919348
-0.028286222
-0.02846966
-0.028102785
-0.027735911
-0.027369041
-0.027369041
-0.027552478
-0.027919348
-0.027735911
-0.027552478
-0.027185604
-0.027185604
-0.027185604
-0.027369041
-0.027369041
-0.026818734
-0.026268423
-0.026268423
-0.026818734
-0.027002167
-0.027185604
-0.027002167
-0.02645186
-0.026084986
-0.025718115
-0.025534678
-0.025351241
-0.02498437
-0.024800934
-0.024617497
-0.024617497
-0.024800934
-0.024617497
-0.024250627
-0.023883753
-0.023883753
-0.024250627
-0.024800934
-0.02498437
-0.02498437
-0.02443406
-0.02406719
-0.023883753
-0.023700316
-0.023150008
-0.022783134
-0.022783134
-0.023333445
-0.023883753
-0.023516878
-0.022783134
-0.022232827
-0.022416264
-0.022232827
-0.02204939
-0.021865953
-0.02204939
-0.02204939
-0.02204939
-0.02168252
-0.02168252
-0.021499082
-0.020948775
-0.020581901
-0.020948775
-0.021865953
-0.021865953
-0.021315645
-0.020765338
-0.020948775
-0.020948775
-0.020765338
-0.020398464
-0.020031594
-0.020031594
-0.019664723
-0.01929785
-0.01929785
-0.019664723
-0.019848157
-0.019481286
-0.019114412
-0.018930975
-0.018747542
-0.018564105
-0.018564105
-0.018564105
-0.018564105
-0.018564105
-0.018380668
-0.018197231
-0.018013798
-0.018013798
-0.017646924
-0.017463487
-0.017646924
-0.017646924
-0.017463487
-0.017096616
-0.01691318
-0.017096616
-0.017280053
-0.017280053
-0.01691318
-0.016546309
-0.016362872
-0.016362872
-0.016362872
-0.015995998
-0.015812563
-0.015812563
-0.016179435
-0.016179435
-0.015995998
-0.015812563
-0.015812563
-0.015629128
-0.01544569
-0.0152622545
-0.01544569
-0.015629128
-0.015995998
-0.015629128
-0.014711945
-0.014345074
-0.014528509
-0.015078818
-0.015078818
-0.014711945
-0.013978201
-0.013427893
-0.01361133
-0.013794765
-0.013978201
-0.013794765
-0.013427893
-0.0130610205
-0.012877584
-0.0130610205
-0.012877584
-0.012694148
-0.012510711
-0.012694148
-0.0130610205
-0.013244456
-0.013244456
-0.013244456
-0.012877584
-0.01214384
-0.011593531
-0.011593531
-0.011776967
-0.011410096
-0.011226659
-0.011593531
-0.011960403
-0.01214384
-0.011593531
-0.011043223
-0.010676351
-0.0108597865
-0.0108597865
-0.0108597865
-0.010676351
-0.010492914
-0.010492914
-0.010676351
-0.0108597865
-0.011043223
-0.010676351
-0.010126042
-0.009392297
-0.009208862
-0.00975917
-0.010492914
-0.010676351
-0.010309478
-0.00975917
-0.009575734
-0.009575734
-0.009575734
-0.009392297
-0.009392297
-0.009575734
-0.009575734
-0.009392297
-0.009025425
-0.00884199
-0.00884199
-0.009208862
-0.009575734
-0.00975917
-0.009575734
-0.009208862
-0.009025425
-0.009208862
-0.009575734
-0.009575734
-0.009392297
-0.009025425
-0.009025425
-0.009208862
-0.009392297
-0.009025425
-0.00829168
-0.007924808
-0.007924808
-0.008108244
-0.007924808
-0.007924808
-0.008108244
-0.00829168
-0.00829168
-0.00829168
-0.00829168
-0.008108244
-0.008108244
-0.008475117
-0.008475117
-0.008108244
-0.007741372
-0.00829168
-0.00884199
-0.009208862
-0.00884199
-0.00829168
-0.007741372
-0.007557936
-0.007741372
-0.007924808
-0.007924808
-0.007741372
-0.0073745
-0.0073745
-0.007557936
-0.007924808
-0.008108244
-0.007924808
-0.0073745
-0.0073745
-0.007557936
-0.007924808
-0.008108244
-0.00829168
-0.00829168
-0.007924808
-0.0073745
-0.0070076277
-0.0070076277
-0.007191064
-0.007557936
-0.0073745
-0.0068241917
-0.006457319
-0.006457319
-0.0068241917
-0.0070076277
-0.0070076277
-0.0070076277
-0.006640755
-0.006457319
-0.006457319
-0.006640755
-0.006457319
-0.006090447
-0.0057235747
-0.005540138
-0.0059070108
-0.006457319
-0.0068241917
-0.006457319
-0.0059070108
-0.005540138
-0.005356702
-0.005540138
-0.0057235747
-0.005540138
-0.005540138
-0.005540138
-0.0059070108
-0.0059070108
-0.005540138
-0.00498983
-0.0048063938
-0.0048063938
-0.005173266
-0.005356702
-0.005356702
-0.0048063938
-0.0040726494
-0.0033389046
-0.0029720324
-0.0031554685
-0.0035223407
-0.003889213
-0.003889213
-0.003889213
-0.0040726494
-0.0044395216
-0.0044395216
-0.0042560855
-0.0040726494
-0.0035223407
-0.0033389046
-0.0029720324
-0.00260516
-0.002421724
-0.0022382878
-0.0020548517
-0.0022382878
-0.002421724
-0.00260516
-0.002421724
-0.002421724
-0.0022382878
-0.0020548517
-0.0016879793
-0.0015045432
-0.0015045432
-0.0016879793
-0.0016879793
-0.0016879793
-0.0015045432
-0.0016879793
-0.0016879793
-0.0016879793
-0.0013211071
-0.001137671
-9.5423474E-4
-0.001137671
-0.0015045432
-0.0015045432
-0.0013211071
-7.7079865E-4
-2.2049015E-4
-3.7054066E-5
1.4638202E-4
-2.2049015E-4
-4.0392636E-4
-3.7054066E-5
5.1325443E-4
5.1325443E-4
3.2981834E-4
6.966905E-4
8.801266E-4
0.0010635629
8.801266E-4
6.966905E-4
6.966905E-4
6.966905E-4
0.0010635629
0.0014304351
0.0017973075
0.0019807434
0.0017973075
0.0014304351
0.0010635629
0.0010635629
0.0010635629
0.001246999
0.001246999
0.001246999
0.0014304351
0.0016138712
0.0014304351
0.0010635629
0.001246999
0.0016138712
0.0014304351
0.0010635629
6.966905E-4
8.801266E-4
0.0010635629
0.0010635629
8.801266E-4
8.801266E-4
8.801266E-4
0.001246999
0.0014304351
0.0019807434
0.002531052
0.0027144882
0.0027144882
0.0028979243
0.0030813604
0.0030813604
0.002531052
0.00216418
0.0019807434
0.002347616
0.0027144882
0.0030813604
0.0030813604
0.0027144882
0.002347616
0.00216418
0.00216418
0.00216418
0.0019807434
0.0017973075
0.0017973075
0.002531052
0.0028979243
0.0028979243
0.002531052
0.0027144882
0.0032647965
0.0034482325
0.0032647965
0.0030813604
0.0030813604
0.0032647965
0.0034482325
0.0034482325
0.0032647965
0.0030813604
0.0028979243
0.0027144882
0.0028979243
0.0030813604
0.0032647965
0.0034482325
0.0032647965
0.0028979243
0.002531052
0.0027144882
0.0032647965
0.003631669
0.0034482325
0.0032647965
0.0032647965
0.0034482325
0.0034482325
0.0034482325
0.0034482325
0.0034482325
0.0034482325
0.0038151052
0.0039985413
0.0039985413
0.0038151052
0.0034482325
0.0034482325
0.003631669
0.0039985413
0.0041819774
0.0041819774
0.0039985413
0.0038151052
0.0038151052
0.003631669
0.0034482325
0.0032647965
0.0034482325
0.003631669
0.0039985413
0.0043654134
0.0043654134
0.0045488495
0.0043654134
0.0043654134
0.0043654134
0.0047322856
0.0050991583
0.0050991583
0.0049157217
0.0045488495
0.0045488495
0.0045488495
0.0043654134
0.0043654134
0.0050991583
0.006016339
0.0063832114
0.006016339
0.0052825944
0.0047322856
0.0047322856
0.0054660304
0.006016339
0.0063832114
0.0063832114
0.0063832114
0.0061997753
0.005832902
0.005832902
0.005832902
0.005832902
0.006016339
0.0061997753
0.005832902
0.0056494665
0.006016339
0.0065666474
0.0071169557
0.0071169557
0.0071169557
0.0071169557
0.007483828
0.007667264
0.007667264
0.007667264
0.007483828
0.0073003927
0.0071169557
0.007483828
0.008034137
0.008401008
0.008584444
0.008401008
0.008401008
0.008584444
0.0089513175
0.0089513175
0.008767881
0.008401008
0.008217572
0.008584444
0.009134753
0.00931819
0.009501626
0.00931819
0.009134753
0.009501626
0.010235371
0.010235371
0.009685062
0.009134753
0.009134753
0.009685062
0.010051934
0.010418806
0.010785678
0.010785678
0.010785678
0.010785678
0.011335987
0.011886296
0.011886296
0.011335987
0.010602242
0.010602242
0.011152551
0.01170286
0.012069731
0.012253168
0.012436604
0.012436604
0.012436604
0.012253168
0.012253168
0.012803475
0.013170349
0.012986912
0.012436604
0.012069731
0.012069731
0.012069731
0.012253168
0.012803475
0.013537221
0.014087529
0.014270964
0.014087529
0.013720657
0.013537221
0.013904094
0.014454401
0.014637838
0.014454401
0.014087529
0.013904094
0.013904094
0.014454401
0.014821275
0.014821275
0.014821275
0.01500471
0.01500471
0.014821275
0.014821275
0.015188145
0.01592189
0.016288765
0.016655635
0.016655635
0.016472198
0.016105328
0.015738454
0.01592189
0.016105328
0.016288765
0.016472198
0.016655635
0.016472198
0.016288765
0.016105328
0.016288765
0.016655635
0.016839072
0.017022505
0.017022505
0.017022505
0.017205942
0.017572816
0.017939687
0.018123124
0.018123124
0.017756253
0.01738938
0.017205942
0.017205942
0.017572816
0.017756253
0.017572816
0.017572816
0.017756253
0.017939687
0.01830656
0.018489994
0.01830656
0.018123124
0.017939687
0.018123124
0.018673431
0.018489994
0.01830656
0.018673431
0.019590613
0.019957487
0.019590613
0.019223742
0.019223742
0.019407175
0.019590613
0.019407175
0.019223742
0.019407175
0.019957487
0.02014092
0.02014092
0.020324357
0.020874668
0.021058101
0.020874668
0.020507794
0.02014092
0.020324357
0.020874668
0.021424975
0.021608412
0.021791846
0.021791846
0.021608412
0.021241538
0.021058101
0.021058101
0.021424975
0.021791846
0.02215872
0.022525594
0.022525594
0.022342157
0.021975283
0.021424975
0.021058101
0.021241538
0.021608412
0.021975283
0.022342157
0.022525594
0.022525594
0.022342157
0.022342157
0.022525594
0.022892464
0.023442771
0.023442771
0.022709027
0.021975283
0.021975283
0.022709027
0.023626208
0.023809645
0.023442771
0.023259338
0.023626208
0.024359953
0.024910264
0.0250937
0.024910264
0.024726827
0.024910264
0.0250937
0.025277134
0.025277134
0.025277134
0.0250937
0.0250937
0.024910264
0.0250937
0.025277134
0.025460571
0.026010878
0.02656119
0.026744623
0.02656119
0.02656119
0.026744623
0.02729493
0.02729493
0.027111497
0.026744623
0.02656119
0.026744623
0.027111497
0.02729493
0.027478367
0.027661804
0.027845241
0.028028678
0.028395548
0.028578985
0.028762419
0.028762419
0.028762419
0.028945856
0.028945856
0.028945856
0.029129293
0.02931273
0.029129293
0.02931273
0.030046474
0.030780219
0.030963656
0.030596782
0.030229907
0.0296796
0.029496167
0.030046474
0.030780219
0.031147089
0.031147089
0.030963656
0.030963656
0.031330526
0.03151396
0.031697396
0.031880833
0.03151396
0.031330526
0.031697396
0.031880833
0.03151396
0.031697396
0.03261458
0.033348322
0.03353176
0.03353176
0.03298145
0.032431144
0.032247707
0.03298145
0.033715196
0.033715196
0.03298145
0.03279802
0.033348322
0.034265503
0.03481581
0.034632377
0.034265503
0.03408207
0.034265503
0.03408207
0.03408207
0.034632377
0.034999248
0.03481581
0.034632377
0.03481581
0.035182685
0.03536612
0.03536612
0.034999248
0.03444894
0.034265503
0.03444894
0.03554956
0.036466736
0.036466736
0.03554956
0.03481581
0.034999248
0.03554956
0.036099866
0.036650173
0.03720048
0.037383918
0.036650173
0.036099866
0.036283303
0.037017047
0.03720048
0.03683361
0.036650173
0.03720048
0.03793423
0.03793423
0.03720048
0.03683361
0.037017047
0.03720048
0.037383918
0.037383918
0.03775079
0.0383011
0.0383011
0.038117662
0.038117662
0.0383011
0.038484536
0.0383011
0.038117662
0.0383011
0.038484536
0.038667973
0.038851406
0.039034843
0.038851406
0.038667973
0.038484536
0.038667973
0.039401717
0.040318895
0.040502332
0.040318895
0.039768588
0.039585155
0.039585155
0.039585155
0.039952025
0.040318895
0.040502332
0.040318895
0.040318895
0.04068577
0.04160295
0.04196982
0.041419517
0.039768588
0.038851406
0.039034843
0.039952025
0.040318895
0.040135458
0.040502332
0.041052643
0.041419517
0.04068577
0.040135458
0.040318895
0.041419517
0.042153258
0.042153258
0.04160295
0.041419517
0.041786384
0.041786384
0.041419517
0.04068577
0.04068577
0.041419517
0.04160295
0.04123608
0.040869206
0.04123608
0.04160295
0.04160295
0.04123608
0.04068577
0.04068577
0.041052643
0.041419517
0.041419517
0.041052643
0.04068577
0.040502332
0.040869206
0.041052643
0.041052643
0.041052643
0.04123608
0.041419517
0.04160295
0.04160295
0.04123608
0.041052643
0.04160295
0.04196982
0.041419517
0.040502332
0.039952025
0.040318895
0.040869206
0.04123608
0.04123608
0.04123608
0.04160295
0.04196982
0.042153258
0.042153258
0.04196982
0.041786384
0.04123608
0.040869206
0.04068577
0.041052643
0.04160295
0.04160295
0.041419517
0.041052643
0.04068577
0.040502332
0.04068577
0.04123608
0.041786384
0.04160295
0.040869206
0.040502332
0.04068577
0.041052643
0.040869206
0.040869206
0.04123608
0.042153258
0.042336695
0.04196982
0.041052643
0.040318895
0.040318895
0.04068577
0.041052643
0.041419517
0.04160295
0.04160295
0.041419517
0.04123608
0.041052643
0.04123608
0.041052643
0.040869206
0.040869206
0.04160295
0.04196982
0.041786384
0.041419517
0.041419517
0.04160295
0.04123608
0.04068577
0.04068577
0.04160295
0.042336695
0.042336695
0.04160295
0.041052643
0.041052643
0.04160295
0.041786384
0.04160295
0.041419517
0.041052643
0.040869206
0.04123608
0.04196982
0.042153258
0.041419517
0.04068577
0.04068577
0.041052643
0.04160295
0.041786384
0.041786384
0.041786384
0.042153258
0.04270357
0.04270357
0.042336695
0.041786384
0.04123608
0.04123608
0.042153258
0.042887006
0.042887006
0.04270357
0.042336695
0.042336695
0.042336695
0.042153258
0.042153258
0.042153258
0.04270357
0.043070436
0.042887006
0.042336695
0.042153258
0.042520132
0.04270357
0.042520132
0.042336695
0.042336695
0.042520132
0.04270357
0.043070436
0.043070436
0.04270357
0.042153258
0.042520132
0.043070436
0.043070436
0.042887006
0.042887006
0.042887006
0.043253873
0.043620747
0.043804184
0.04343731
0.042887006
0.042887006
0.043253873
0.043804184
0.04398762
0.04398762
0.04343731
0.042887006
0.04270357
0.042887006
0.043070436
0.043070436
0.043070436
0.04343731
0.043620747
0.04343731
0.043253873
0.043070436
0.043070436
0.043070436
0.043253873
0.043620747
0.043620747
0.04343731
0.043253873
0.043620747
0.04398762
0.04398762
0.043253873
0.04270357
0.042887006
0.043253873
0.04343731
0.043804184
0.043804184
0.043620747
0.043070436
0.04270357
0.042520132
0.04270357
0.043070436
0.043253873
0.043253873
0.043070436
0.043070436
0.04343731
0.043620747
0.04343731
0.042887006
0.042520132
0.04270357
0.043253873
0.043620747
0.043253873
0.042336695
0.041786384
0.04196982
0.042520132
0.043070436
0.04343731
0.043070436
0.04270357
0.042520132
0.04270357
0.042887006
0.042520132
0.04196982
0.04196982
0.042153258
0.042887006
0.043070436
0.042520132
0.042153258
0.042336695
0.042520132
0.042520132
0.042336695
0.042520132
0.04270357
0.04270357
0.042520132
0.042153258
0.04196982
0.04196982
0.042336695
0.04270357
0.042336695
0.04196982
0.04160295
0.041786384
0.042153258
0.042336695
0.042336695
0.042153258
0.04196982
0.042336695
0.04270357
0.042887006
0.042336695
0.041786384
0.041419517
0.041052643
0.040869206
0.040869206
0.04123608
0.041419517
0.041419517
0.041052643
0.04068577
0.040869206
0.04123608
0.04160295
0.041786384
0.041786384
0.041419517
0.040869206
0.040869206
0.041419517
0.04160295
0.04160295
0.041419517
0.041419517
0.041419517
0.04123608
0.041052643
0.04160295
0.04196982
0.041786384
0.041052643
0.040502332
0.040869206
0.041419517
0.04160295
0.041052643
0.04068577
0.040869206
0.041052643
0.041419517
0.041786384
0.04160295
0.04123608
0.040869206
0.040502332
0.040502332
0.040502332
0.04068577
0.04068577
0.041052643
0.041052643
0.04068577
0.040502332
0.040869206
0.041419517
0.041419517
0.04123608
0.04068577
0.040318895
0.040135458
0.040318895
0.04068577
0.041052643
0.041052643
0.040869206
0.040869206
0.040869206
0.040502332
0.040318895
0.040502332
0.041052643
0.041419517
0.040869206
0.040135458
0.039768588
0.039585155
0.039768588
0.039768588
0.039768588
0.039952025
0.040318895
0.040502332
0.040502332
0.040318895
0.040318895
0.040318895
0.040318895
0.040135458
0.040135458
0.039952025
0.039952025
0.039768588
0.039768588
0.039768588
0.039768588
0.039768588
0.039952025
0.039768588
0.039585155
0.03921828
0.039034843
0.039401717
0.039952025
0.040135458
0.039768588
0.039585155
0.039585155
0.039952025
0.040135458
0.040135458
0.039952025
0.040135458
0.040318895
0.040318895
0.040318895
0.040318895
0.040135458
0.040135458
0.040135458
0.039952025
0.039768588
0.039585155
0.039585155
0.039952025
0.039952025
0.039585155
0.03921828
0.03921828
0.039401717
0.03921828
0.038851406
0.038851406
0.03921828
0.039585155
0.039585155
0.039585155
0.039768588
0.039768588
0.039401717
0.039034843
0.038667973
0.038667973
0.03921828
0.039768588
0.039768588
0.039401717
0.038667973
0.038484536
0.038851406
0.03921828
0.039034843
0.038667973
0.038484536
0.038667973
0.038667973
0.0383011
0.038117662
0.038117662
0.0383011
0.038484536
0.038484536
0.038117662
0.03775079
0.037567355
0.03793423
0.0383011
0.038667973
0.038851406
0.038851406
0.038667973
0.038117662
0.03775079
0.03775079
0.03793423
0.038117662
0.038117662
0.03793423
0.03793423
0.03793423
0.03793423
0.03793423
0.03793423
0.037567355
0.037383918
0.037017047
0.03720048
0.037383918
0.037383918
0.03720048
0.037017047
0.037017047
0.037383918
0.037567355
0.037567355
0.03720048
0.036650173
0.036466736
0.03683361
0.03683361
0.036650173
0.036466736
0.036650173
0.037017047
0.037017047
0.03683361
0.036466736
0.036466736
0.037017047
0.037383918
0.037017047
0.036283303
0.03591643
0.036466736
0.036650173
0.036099866
0.03536612
0.035182685
0.035732996
0.03591643
0.03554956
0.034999248
0.034999248
0.03554956
0.035732996
0.03554956
0.035182685
0.035182685
0.03554956
0.03591643
0.03591643
0.03554956
0.034999248
0.03444894
0.034632377
0.03481581
0.034632377
0.034632377
0.034632377
0.034632377
0.034265503
0.034265503
0.034265503
0.03444894
0.03444894
0.03444894
0.03444894
0.03444894
0.03444894
0.03481581
0.034999248
0.034632377
0.033898633
0.033715196
0.034265503
0.03444894
0.03444894
0.034265503
0.03444894
0.034632377
0.034632377
0.034265503
0.033715196
0.03353176
0.033348322
0.03298145
0.03279802
0.033164885
0.033715196
0.03408207
0.034265503
0.033898633
0.033715196
0.033715196
0.033715196
0.033715196
0.033348322
0.03298145
0.03298145
0.033164885
0.033348322
0.03353176
0.03353176
0.03353176
0.03353176
0.03353176
0.033348322
0.03298145
0.03279802
0.03298145
0.03298145
0.03298145
0.03261458
0.03261458
0.03279802
0.03298145
0.03298145
0.03279802
0.03279802
0.03279802
0.03298145
0.03298145
0.033164885
0.03298145
0.03279802
0.032431144
0.031880833
0.031697396
0.031880833
0.031880833
0.031880833
0.031697396
0.031697396
0.031880833
0.032247707
0.032431144
0.032431144
0.031880833
0.031330526
0.031330526
0.031697396
0.031697396
0.030963656
0.030413345
0.030413345
0.031147089
0.031330526
0.030780219
0.030229907
0.029863037
0.030046474
0.030596782
0.030963656
0.030596782
0.030413345
0.030596782
0.030963656
0.031147089
0.031147089
0.030780219
0.030229907
0.02931273
0.029129293
0.029863037
0.030780219
0.030963656
0.030780219
0.030596782
0.030229907
0.030046474
0.029496167
0.028762419
0.028395548
0.028578985
0.02931273
0.0296796
0.029129293
0.028395548
0.028212111
0.028578985
0.028945856
0.028578985
0.028212111
0.028028678
0.028212111
0.028212111
0.028212111
0.028028678
0.027661804
0.027478367
0.027845241
0.028028678
0.027845241
0.027661804
0.027661804
0.027661804
0.027478367
0.02729493
0.027111497
0.027111497
0.02692806
0.02656119
0.026377752
0.026744623
0.027111497
0.027111497
0.02692806
0.026744623
0.02656119
0.026194315
0.026010878
0.026194315
0.026377752
0.026377752
0.026377752
0.026377752
0.026377752
0.026010878
0.025460571
0.0250937
0.0250937
0.024910264
0.024726827
0.024359953
0.024359953
0.02454339
0.024726827
0.024910264
0.024726827
0.024359953
0.023993082
0.02417652
0.02454339
0.024359953
0.023626208
0.023259338
0.023442771
0.023993082
0.023993082
0.023442771
0.022892464
0.022709027
0.022892464
0.023259338
0.023442771
0.023442771
0.023075901
0.022709027
0.022709027
0.022892464
0.022892464
0.022709027
0.022525594
0.022342157
0.02215872
0.021975283
0.021975283
0.02215872
0.022342157
0.02215872
0.021975283
0.021424975
0.021058101
0.021424975
0.021791846
0.021975283
0.021608412
0.021058101
0.020874668
0.020874668
0.02069123
0.020507794
0.020324357
0.020507794
0.020874668
0.020874668
0.02069123
0.020324357
0.02014092
0.019957487
0.01977405
0.01977405
0.019590613
0.019590613
0.01977405
0.01977405
0.019040305
0.01830656
0.01830656
0.018489994
0.018673431
0.019223742
0.019957487
0.019957487
0.019223742
0.01830656
0.018123124
0.01830656
0.018673431
0.018673431
0.01830656
0.018123124
0.018123124
0.018123124
0.018123124
0.018123124
0.018123124
0.017572816
0.017022505
0.016839072
0.017205942
0.018123124
0.018856868
0.018673431
0.017939687
0.017205942
0.017022505
0.017022505
0.016839072
0.016655635
0.017022505
0.017572816
0.01830656
0.018123124
0.01738938
0.016839072
0.016655635
0.016472198
0.016288765
0.016288765
0.016655635
0.017205942
0.017205942
0.016655635
0.016105328
0.015738454
0.015555018
0.015555018
0.01592189
0.016472198
0.016472198
0.015555018
0.014821275
0.014637838
0.015188145
0.015738454
0.015738454
0.015555018
0.0153715825
0.015555018
0.015555018
0.015188145
0.01500471
0.01500471
0.0153715825
0.0153715825
0.015188145
0.014637838
0.014454401
0.014454401
0.014637838
0.014637838
0.014454401
0.013904094
0.013170349
0.012986912
0.013353785
0.013720657
0.013720657
0.013720657
0.014087529
0.014087529
0.013720657
0.013170349
0.012803475
0.01262004
0.012803475
0.012986912
0.01262004
0.012436604
0.01262004
0.012986912
0.013170349
0.01262004
0.012069731
0.011886296
0.012253168
0.01262004
0.012803475
0.01262004
0.012436604
0.012436604
0.012253168
0.01170286
0.011519423
0.01170286
0.012069731
0.012253168
0.012069731
0.011335987
0.010969115
0.011152551
0.011519423
0.011519423
0.011152551
0.010785678
0.010969115
0.011152551
0.010969115
0.010969115
0.010969115
0.010785678
0.010602242
0.010602242
0.010602242
0.010969115
0.011335987
0.011335987
0.010969115
0.010785678
0.010785678
0.010602242
0.010235371
0.009868497
0.010051934
0.010235371
0.010051934
0.009685062
0.009501626
0.009685062
0.010051934
0.010235371
0.010235371
0.009868497
0.009134753
0.008401008
0.008584444
0.00931819
0.009501626
0.009134753
0.008584444
0.008584444
0.009134753
0.009685062
0.009501626
0.009134753
0.008767881
0.0089513175
0.009134753
0.0089513175
0.008401008
0.008034137
0.007667264
0.007667264
0.0078507
0.008401008
0.008767881
0.008767881
0.008217572
0.0078507
0.007667264
0.0078507
0.007667264
0.0073003927
0.0071169557
0.007483828
0.007483828
0.0071169557
0.0065666474
0.0063832114
0.0067500835
0.0071169557
0.007667264
0.007483828
0.0067500835
0.0061997753
0.006016339
0.0063832114
0.0065666474
0.0065666474
0.0061997753
0.0061997753
0.0061997753
0.006016339
0.005832902
0.0054660304
0.0056494665
0.005832902
0.0061997753
0.0063832114
0.0067500835
0.0063832114
0.0056494665
0.0052825944
0.0054660304
0.005832902
0.005832902
0.0052825944
0.0045488495
0.0043654134
0.0049157217
0.0054660304
0.0056494665
0.0052825944
0.0049157217
0.0049157217
0.0047322856
0.0045488495
0.0041819774
0.0045488495
0.0050991583
0.0054660304
0.0052825944
0.0045488495
0.0038151052
0.003631669
0.0038151052
0.0039985413
0.0043654134
0.0043654134
0.0045488495
0.0043654134
0.0041819774
0.0039985413
0.0038151052
0.0041819774
0.0047322856
0.0049157217
0.0041819774
0.0032647965
0.0030813604
0.0034482325
0.003631669
0.0034482325
0.0030813604
0.0027144882
0.0030813604
0.003631669
0.0038151052
0.0038151052
0.0034482325
0.0032647965
0.0034482325
0.003631669
0.0034482325
0.0030813604
0.0028979243
0.0028979243
0.0028979243
0.0032647965
0.0034482325
0.003631669
0.003631669
0.0034482325
0.0034482325
0.0030813604
0.0027144882
0.002531052
0.0027144882
0.003631669
0.0043654134
0.0039985413
0.0030813604
0.0019807434
0.0017973075
0.00216418
0.00216418
0.0019807434
0.00216418
0.002531052
0.0027144882
0.0027144882
0.002531052
0.002347616
0.002531052
0.0027144882
0.0027144882
0.002347616
0.0019807434
0.0019807434
0.002347616
0.002347616
0.0019807434
0.0016138712
0.0017973075
0.0019807434
0.0019807434
0.0016138712
0.0014304351
0.0016138712
0.0019807434
0.002347616
0.00216418
0.0019807434
0.0016138712
0.0014304351
0.0016138712
0.0019807434
0.002347616
0.002347616
0.0017973075
0.001246999
0.0014304351
0.0017973075
0.00216418
0.0019807434
0.0017973075
0.0014304351
0.001246999
0.001246999
0.001246999
0.0014304351
0.001246999
8.801266E-4
0.0010635629
0.0016138712
0.0017973075
0.0017973075
0.0017973075
0.001246999
5.1325443E-4
3.2981834E-4
8.801266E-4
0.0014304351
0.0016138712
0.0014304351
0.0010635629
6.966905E-4
5.1325443E-4
5.1325443E-4
1.4638202E-4
1.4638202E-4
5.1325443E-4
0.001246999
0.0014304351
0.0010635629
0.0010635629
0.001246999
0.001246999
6.966905E-4
1.4638202E-4
1.4638202E-4
3.2981834E-4
3.2981834E-4
1.4638202E-4
3.2981834E-4
5.1325443E-4
6.966905E-4
6.966905E-4
5.1325443E-4
1.4638202E-4
-2.2049015E-4
-3.7054066E-5
5.1325443E-4
6.966905E-4
6.966905E-4
6.966905E-4
5.1325443E-4
3.2981834E-4
-4.0392636E-4
-9.5423474E-4
-9.5423474E-4
-3.7054066E-5
0.0010635629
0.0014304351
8.801266E-4
1.4638202E-4
-2.2049015E-4
-2.2049015E-4
1.4638202E-4
1.4638202E-4
-3.7054066E-5
-5.8736245E-4
-5.8736245E-4
-2.2049015E-4
1.4638202E-4
1.4638202E-4
-3.7054066E-5
-2.2049015E-4
-2.2049015E-4
-3.7054066E-5
-3.7054066E-5
-2.2049015E-4
-2.2049015E-4
-3.7054066E-5
3.2981834E-4
3.2981834E-4
-2.2049015E-4
-7.7079865E-4
-7.7079865E-4
-5.8736245E-4
-5.8736245E-4
-9.5423474E-4
-9.5423474E-4
-9.5423474E-4
-7.7079865E-4
-7.7079865E-4
-7.7079865E-4
-5.8736245E-4
-4.0392636E-4
-4.0392636E-4
-5.8736245E-4
-7.7079865E-4
-5.8736245E-4
1.4638202E-4
6.966905E-4
3.2981834E-4
-4.0392636E-4
-7.7079865E-4
-7.7079865E-4
-9.5423474E-4
-9.5423474E-4
-5.8736245E-4
-2.2049015E-4
-2.2049015E-4
-5.8736245E-4
-0.001137671
-0.0013211071
-0.001137671
-0.001137671
-9.5423474E-4
-9.5423474E-4
-9.5423474E-4
-7.7079865E-4
-9.5423474E-4
-0.001137671
-9.5423474E-4
-7.7079865E-4
-7.7079865E-4
-9.5423474E-4
-0.001137671
-0.001137671
-0.001137671
-0.0013211071
-0.001137671
-7.7079865E-4
-7.7079865E-4
-9.5423474E-4
-0.0013211071
-0.0015045432
-9.5423474E-4
-4.0392636E-4
-2.2049015E-4
-5.8736245E-4
-7.7079865E-4
-5.8736245E-4
-5.8736245E-4
-9.5423474E-4
-0.001137671
-0.001137671
-7.7079865E-4
-2.2049015E-4
-3.7054066E-5
-4.0392636E-4
-7.7079865E-4
-7.7079865E-4
-4.0392636E-4
-2.2049015E-4
-2.2049015E-4
-5.8736245E-4
-9.5423474E-4
-0.0013211071
-9.5423474E-4
-4.0392636E-4
-3.7054066E-5
-2.2049015E-4
-5.8736245E-4
-7.7079865E-4
-4.0392636E-4
-5.8736245E-4
-9.5423474E-4
-9.5423474E-4
-5.8736245E-4
-4.0392636E-4
-4.0392636E-4
-3.7054066E-5
3.2981834E-4
3.2981834E-4
-4.0392636E-4
-0.001137671
-7.7079865E-4
1.4638202E-4
6.966905E-4
3.2981834E-4
-2.2049015E-4
-4.0392636E-4
-2.2049015E-4
1.4638202E-4
1.4638202E-4
1.4638202E-4
5.1325443E-4
5.1325443E-4
3.2981834E-4
1.4638202E-4
-2.2049015E-4
-4.0392636E-4
-5.8736245E-4
-4.0392636E-4
-4.0392636E-4
-7.7079865E-4
-0.001137671
-9.5423474E-4
-4.0392636E-4
-3.7054066E-5
-4.0392636E-4
-7.7079865E-4
-5.8736245E-4
-3.7054066E-5
1.4638202E-4
-4.0392636E-4
-9.5423474E-4
-7.7079865E-4
-4.0392636E-4
1.4638202E-4
-3.7054066E-5
-4.0392636E-4
-5.8736245E-4
-4.0392636E-4
-4.0392636E-4
-4.0392636E-4
-5.8736245E-4
-5.8736245E-4
-4.0392636E-4
-4.0392636E-4
-7.7079865E-4
-5.8736245E-4
-4.0392636E-4
-4.0392636E-4
-4.0392636E-4
-7.7079865E-4
-0.001137671
-0.001137671
-7.7079865E-4
-5.8736245E-4
-9.5423474E-4
-0.001137671
-9.5423474E-4
-9.5423474E-4
-7.7079865E-4
-7.7079865E-4
-0.001137671
-0.0013211071
-0.0015045432
-0.001137671
-0.001137671
-0.0013211071
-0.0013211071
-0.0015045432
-0.0015045432
-0.0016879793
-0.0020548517
-0.0018714155
-0.0013211071
-9.5423474E-4
-0.0013211071
-0.0018714155
-0.0016879793
-0.0013211071
-0.001137671
-0.001137671
-0.0013211071
-0.0016879793
-0.0018714155
-0.0022382878
-0.002421724
-0.0022382878
-0.0018714155
-0.0018714155
-0.0018714155
-0.0020548517
-0.0022382878
-0.002421724
-0.002421724
-0.0020548517
-0.0016879793
-0.001137671
-0.001137671
-0.0015045432
-0.0020548517
-0.0022382878
-0.0016879793
-0.0013211071
-0.0016879793
-0.002421724
-0.002421724
-0.0018714155
-0.0013211071
-0.0015045432
-0.0020548517
-0.00260516
-0.0027885963
-0.002421724
-0.0022382878
-0.0020548517
-0.0020548517
-0.0018714155
-0.0020548517
-0.0027885963
-0.0031554685
-0.0029720324
-0.0020548517
-0.0013211071
-0.0013211071
-0.0016879793
-0.0018714155
-0.0016879793
-0.0016879793
-0.0018714155
-0.0018714155
-0.0015045432
-0.0013211071
-0.0016879793
-0.0020548517
-0.002421724
-0.0027885963
-0.0029720324
-0.0031554685
-0.0033389046
-0.0033389046
-0.0031554685
-0.0029720324
-0.0029720324
-0.0033389046
-0.0031554685
-0.0029720324
-0.0027885963
-0.0027885963
-0.00260516
-0.00260516
-0.00260516
-0.0027885963
-0.0029720324
-0.00260516
-0.0022382878
-0.0022382878
-0.00260516
-0.0027885963
-0.0029720324
-0.0031554685
-0.0031554685
-0.0035223407
-0.0033389046
-0.0029720324
-0.002421724
-0.002421724
-0.002421724
-0.002421724
-0.0022382878
-0.0027885963
-0.0031554685
-0.0031554685
-0.00260516
-0.0020548517
-0.0020548517
-0.0022382878
-0.0022382878
-0.002421724
-0.0029720324
-0.0029720324
-0.002421724
-0.0022382878
-0.0022382878
-0.0022382878
-0.0020548517
-0.0018714155
-0.0016879793
-0.0016879793
-0.0015045432
-0.0020548517
-0.00260516
-0.0027885963
-0.00260516
-0.0020548517
-0.0016879793
-0.0015045432
-0.0016879793
-0.0018714155
-0.0020548517
-0.0018714155
-0.0015045432
-0.0013211071
-0.0015045432
-0.0016879793
-0.0018714155
-0.0018714155
-0.0020548517
-0.00260516
-0.0027885963
-0.00260516
-0.0020548517
-0.0015045432
-0.0016879793
-0.0018714155
-0.0016879793
-0.0015045432
-0.0015045432
-0.0016879793
-0.0020548517
-0.0020548517
-0.0015045432
-9.5423474E-4
-9.5423474E-4
-0.0015045432
-0.0022382878
-0.002421724
-0.0018714155
-0.0016879793
-0.0020548517
-0.0027885963
-0.0027885963
-0.0018714155
-0.001137671
-0.001137671
-0.0013211071
-0.0015045432
-0.0016879793
-0.0016879793
-0.0016879793
-0.0016879793
-0.0018714155
-0.0020548517
-0.0022382878
-0.002421724
-0.00260516
-0.002421724
-0.0022382878
-0.0022382878
-0.00260516
-0.002421724
-0.0018714155
-0.0015045432
-0.0016879793
-0.0018714155
-0.0016879793
-0.0013211071
-0.001137671
-9.5423474E-4
-9.5423474E-4
-9.5423474E-4
-7.7079865E-4
-9.5423474E-4
-0.0013211071
-0.0016879793
-0.0018714155
-0.0018714155
-0.0018714155
-0.0016879793
-0.0013211071
-0.001137671
-0.0015045432
-0.0015045432
-0.0015045432
-0.0016879793
-0.0016879793
-0.0015045432
-9.5423474E-4
-5.8736245E-4
-7.7079865E-4
-0.001137671
-0.0016879793
-0.0018714155
-0.0016879793
-0.001137671
-9.5423474E-4
-9.5423474E-4
-0.0013211071
-0.0016879793
-0.0016879793
-0.0013211071
-9.5423474E-4
-7.7079865E-4
-0.001137671
-0.0015045432
-0.0018714155
-0.0016879793
-0.0013211071
-0.001137671
-0.0015045432
-0.0020548517
-0.0020548517
-0.0015045432
-9.5423474E-4
-9.5423474E-4
-0.0016879793
-0.0022382878
-0.0022382878
-0.0015045432
-9.5423474E-4
-7.7079865E-4
-9.5423474E-4
-0.0013211071
-0.0016879793
-0.0016879793
-0.001137671
-5.8736245E-4
-7.7079865E-4
-0.0016879793
-0.0022382878
-0.0022382878
-0.0015045432
-0.001137671
-0.0015045432
-0.0022382878
-0.002421724
-0.0022382878
-0.0016879793
-0.0015045432
-0.0016879793
-0.0018714155
-0.0018714155
-0.0016879793
-0.0018714155
-0.0018714155
-0.0016879793
-0.001137671
-0.001137671
-0.001137671
-0.0013211071
-0.0015045432
-0.0016879793
-0.0015045432
-0.0015045432
-0.0016879793
-0.0016879793
-0.0015045432
-0.0013211071
-0.001137671
-0.0015045432
-0.0018714155
-0.0018714155
-0.0015045432
-0.001137671
-9.5423474E-4
-9.5423474E-4
-0.0015045432
-0.0018714155
-0.0015045432
-7.7079865E-4
-4.0392636E-4
-5.8736245E-4
-9.5423474E-4
-0.0013211071
-0.0013211071
-0.001137671
-0.001137671
-0.001137671
-7.7079865E-4
-5.8736245E-4
-7.7079865E-4
-9.5423474E-4
-0.001137671
-0.001137671
-0.0013211071
-0.0013211071
-0.001137671
-7.7079865E-4
-4.0392636E-4
-2.2049015E-4
-7.7079865E-4
-0.0013211071
-0.0013211071
-9.5423474E-4
-5.8736245E-4
-7.7079865E-4
-5.8736245E-4
-3.7054066E-5
5.1325443E-4
1.4638202E-4
-7.7079865E-4
-9.5423474E-4
-7.7079865E-4
-5.8736245E-4
-7.7079865E-4
-4.0392636E-4
1.4638202E-4
-3.7054066E-5
-5.8736245E-4
-9.5423474E-4
-9.5423474E-4
-5.8736245E-4
-4.0392636E-4
1.4638202E-4
1.4638202E-4
-4.0392636E-4
-0.001137671
-0.001137671
-9.5423474E-4
-7.7079865E-4
-0.001137671
-0.001137671
-7.7079865E-4
-2.2049015E-4
-3.7054066E-5
1.4638202E-4
1.4638202E-4
3.2981834E-4
1.4638202E-4
-3.7054066E-5
-3.7054066E-5
3.2981834E-4
5.1325443E-4
5.1325443E-4
6.966905E-4
6.966905E-4
6.966905E-4
6.966905E-4
5.1325443E-4
3.2981834E-4
-3.7054066E-5
-3.7054066E-5
1.4638202E-4
3.2981834E-4
5.1325443E-4
6.966905E-4
6.966905E-4
5.1325443E-4
1.4638202E-4
-2.2049015E-4
1.4638202E-4
3.2981834E-4
3.2981834E-4
1.4638202E-4
3.2981834E-4
8.801266E-4
0.0010635629
6.966905E-4
3.2981834E-4
5.1325443E-4
0.0010635629
0.0010635629
8.801266E-4
5.1325443E-4
3.2981834E-4
3.2981834E-4
8.801266E-4
0.0014304351
0.0016138712
0.0016138712
0.001246999
0.0010635629
0.0010635629
8.801266E-4
8.801266E-4
8.801266E-4
0.0010635629
0.001246999
0.0014304351
0.001246999
0.0010635629
6.966905E-4
6.966905E-4
5.1325443E-4
3.2981834E-4
5.1325443E-4
5.1325443E-4
5.1325443E-4
6.966905E-4
8.801266E-4
0.0010635629
0.001246999
0.0014304351
0.0014304351
0.0014304351
0.0014304351
0.0014304351
0.0014304351
0.0010635629
8.801266E-4
8.801266E-4
0.001246999
0.0014304351
0.0014304351
0.001246999
0.001246999
0.001246999
0.001246999
0.0010635629
0.0010635629
0.0010635629
8.801266E-4
8.801266E-4
0.0010635629
0.001246999
0.0014304351
0.0017973075
0.0019807434
0.0019807434
0.0017973075
0.0014304351
0.0014304351
0.0017973075
0.00216418
0.002347616
0.0017973075
0.001246999
0.0010635629
0.0014304351
0.0017973075
0.0016138712
0.001246999
0.001246999
0.0014304351
0.0016138712
0.0017973075
0.00216418
0.002531052
0.002531052
0.0019807434
0.0016138712
0.0017973075
0.0016138712
0.001246999
0.0010635629
0.0014304351
0.0019807434
0.002347616
0.002531052
0.002347616
0.002347616
0.0019807434
0.0014304351
0.001246999
0.0014304351
0.0016138712
0.0017973075
0.00216418
0.0027144882
0.0027144882
0.0019807434
0.0016138712
0.0019807434
0.002531052
0.002531052
0.00216418
0.0017973075
0.0017973075
0.00216418
0.00216418
0.0019807434
0.00216418
0.002347616
0.002531052
0.0028979243
0.0028979243
0.0027144882
0.002531052
0.00216418
0.0019807434
0.0017973075
0.00216418
0.002347616
0.002347616
0.0027144882
0.0032647965
0.0034482325
0.0030813604
0.002531052
0.002531052
0.0028979243
0.0030813604
0.0027144882
0.0019807434
0.0017973075
0.00216418
0.002531052
0.0027144882
0.0027144882
0.0030813604
0.0034482325
0.0039985413
0.0038151052
0.0034482325
0.0030813604
0.002531052
0.00216418
0.00216418
0.0028979243
0.0032647965
0.0034482325
0.0028979243
0.002347616
0.0019807434
0.002531052
0.0032647965
0.0038151052
0.003631669
0.0032647965
0.0028979243
0.0027144882
0.0028979243
0.0032647965
0.003631669
0.0038151052
0.0039985413
0.0039985413
0.0041819774
0.0041819774
0.003631669
0.0032647965
0.0034482325
0.0038151052
0.0038151052
0.0032647965
0.0030813604
0.0032647965
0.0034482325
0.0028979243
0.00216418
0.002347616
0.0030813604
0.003631669
0.0039985413
0.0041819774
0.0043654134
0.0043654134
0.0038151052
0.0038151052
0.0041819774
0.0049157217
0.0049157217
0.0043654134
0.003631669
0.003631669
0.003631669
0.0038151052
0.0041819774
0.0045488495
0.0047322856
0.0045488495
0.0043654134
0.0045488495
0.0047322856
0.0047322856
0.0045488495
0.0043654134
0.0047322856
0.0052825944
0.0052825944
0.0049157217
0.0045488495
0.0049157217
0.0052825944
0.0054660304
0.0056494665
0.006016339
0.0061997753
0.0061997753
0.0061997753
0.0061997753
0.0063832114
0.0063832114
0.0061997753
0.0061997753
0.0063832114
0.0067500835
0.0071169557
0.007483828
0.007667264
0.008034137
0.008217572
0.007667264
0.0069335187
0.0069335187
0.0078507
0.0089513175
0.009134753
0.008217572
0.007667264
0.008217572
0.009134753
0.009501626
0.0089513175
0.008401008
0.008584444
0.00931819
0.009868497
0.009868497
0.010051934
0.010235371
0.009868497
0.009868497
0.009868497
0.010235371
0.010602242
0.010418806
0.010051934
0.010051934
0.010602242
0.011152551
0.011519423
0.011519423
0.011519423
0.011519423
0.011886296
0.012253168
0.012069731
0.011886296
0.011886296
0.012436604
0.012803475
0.01262004
0.012436604
0.012986912
0.013537221
0.013904094
0.014270964
0.014637838
0.014637838
0.014270964
0.013904094
0.013537221
0.013720657
0.014270964
0.014821275
0.01500471
0.0153715825
0.01592189
0.016472198
0.016288765
0.016288765
0.016105328
0.016105328
0.016105328
0.016105328
0.016105328
0.016472198
0.017022505
0.017205942
0.017022505
0.016655635
0.016655635
0.017205942
0.018123124
0.018489994
0.01830656
0.017756253
0.017939687
0.018489994
0.019223742
0.019407175
0.019223742
0.018673431
0.018489994
0.018856868
0.019040305
0.019407175
0.019590613
0.01977405
0.01977405
0.01977405
0.019957487
0.020507794
0.020874668
0.020874668
0.020874668
0.020874668
0.021241538
[truncated: 15,457 more chars]
