# Supplementary material for: Performances of the PIPER scalable child human body model in accident reconstruction
Source: PLoS One. 2017 Nov 14;12(11):e0187916. doi: 10.1371/journal.pone.0187916 (PMC5685610; doi:10.1371/journal.pone.0187916)
Supplement: S2 Data — This zip folder contains input accelerations for reproducibility of the accident reconstruction. Also, the readings from the dummy sensor are reported for reproducibility of the calculations. (ZIP) [file pone.0187916.s010.zip › CHANNEL/RAC02.029]

Test object number          :1
Name of the channel         :Neck Upper Moment X
Laboratory channel code     :14NECKUP00Q6MOXP
Customer channel code       :14NECKUP00Q6MOXP
Channel code                :14NECKUP00Q6MOXP
Unit                        :Nm
Direction                   :X
Dimension                   :MO
Transducer type             :C3715JFL-95/X/MO
Pre-filter type             :4000Hz 6pole Butterworth (device internal)
Cut off frequency           :4000.0
Channel frequency class     :2000
Channel amplitude class     :150.0
Reference channel           :implicit
Reference channel name      :NOVALUE
Data source                 :transducer
Data status                 :ok
Sampling interval           :5.0E-5
Bit resolution              :16
.ValidationRemark           :Seulement la gamme [-6.0 sec; 39.964 sec] a �t� lue. Gamme demand�e: [-6.0 sec; 40.0 sec].
Time of first sample        :-0.2
Number of samples           :34000
First global maximum value  :8.6705885
Time of maximum value       :0.073999986
First global minimum value  :-5.2129064
Time of minimum value       :0.121049985
Start offset interval       :-0.1
End offset interval         :-0.05
0.29648983
0.30565688
0.31024042
0.31024042
0.30565688
0.29648983
0.29648983
0.29190633
0.29190633
0.29190633
0.29648983
0.29648983
0.30107334
0.30565688
0.31024042
0.30565688
0.30107334
0.29190633
0.29648983
0.29648983
0.29648983
0.29648983
0.29648983
0.30107334
0.30107334
0.29648983
0.29648983
0.30107334
0.30565688
0.30565688
0.30107334
0.30107334
0.30107334
0.30565688
0.30565688
0.29648983
0.29190633
0.29648983
0.30107334
0.30565688
0.31024042
0.31024042
0.30565688
0.30107334
0.29648983
0.29648983
0.30107334
0.30107334
0.29648983
0.29648983
0.29648983
0.30107334
0.30107334
0.30565688
0.30565688
0.30107334
0.29648983
0.29190633
0.29190633
0.29190633
0.29648983
0.29648983
0.30107334
0.30107334
0.30565688
0.30565688
0.30107334
0.29648983
0.29648983
0.29190633
0.2873228
0.2873228
0.28273925
0.28273925
0.28273925
0.28273925
0.2873228
0.2873228
0.2873228
0.27815574
0.27357224
0.27357224
0.27815574
0.28273925
0.28273925
0.27815574
0.27815574
0.27815574
0.27815574
0.27357224
0.26898867
0.26898867
0.27815574
0.28273925
0.27357224
0.26440516
0.26440516
0.26898867
0.27357224
0.26898867
0.25982165
0.26440516
0.27357224
0.28273925
0.27815574
0.26440516
0.26440516
0.26440516
0.26440516
0.26440516
0.25982165
0.2506546
0.2506546
0.2506546
0.2506546
0.2506546
0.24607107
0.24607107
0.24607107
0.24607107
0.2506546
0.2506546
0.2506546
0.24607107
0.24607107
0.24148755
0.24148755
0.24148755
0.24607107
0.24607107
0.23690403
0.23232049
0.23690403
0.24148755
0.23690403
0.22773696
0.22773696
0.23690403
0.24148755
0.24148755
0.23690403
0.22773696
0.22773696
0.22773696
0.22773696
0.22773696
0.23232049
0.23232049
0.22773696
0.22315346
0.21856993
0.22315346
0.22315346
0.21856993
0.21398641
0.21856993
0.21856993
0.21856993
0.21856993
0.21856993
0.22315346
0.21856993
0.21856993
0.21856993
0.22315346
0.21856993
0.21398641
0.20940287
0.21398641
0.21398641
0.21398641
0.20940287
0.20481935
0.20481935
0.20940287
0.21398641
0.20940287
0.20023584
0.20023584
0.20940287
0.20940287
0.20481935
0.20023584
0.1956523
0.20023584
0.20023584
0.20481935
0.20023584
0.20023584
0.1956523
0.1956523
0.19106877
0.19106877
0.19106877
0.1956523
0.20023584
0.19106877
0.18648526
0.18190174
0.18190174
0.18648526
0.18648526
0.18648526
0.18190174
0.18190174
0.18190174
0.18190174
0.18190174
0.18190174
0.17731822
0.18190174
0.18648526
0.18648526
0.18648526
0.18190174
0.18190174
0.18190174
0.18190174
0.18190174
0.18190174
0.18190174
0.17731822
0.18190174
0.18190174
0.18190174
0.17731822
0.17273468
0.16815116
0.16356765
0.16356765
0.16356765
0.16815116
0.17731822
0.17731822
0.16815116
0.16356765
0.16356765
0.16815116
0.16815116
0.16815116
0.16815116
0.16356765
0.16356765
0.16356765
0.16356765
0.16356765
0.16356765
0.16815116
0.16815116
0.16356765
0.16356765
0.16356765
0.16356765
0.16356765
0.16356765
0.16815116
0.16815116
0.16356765
0.15898411
0.16356765
0.16356765
0.15898411
0.15440059
0.14981706
0.14981706
0.14981706
0.14981706
0.14981706
0.14981706
0.15440059
0.14981706
0.14523354
0.14065002
0.14523354
0.15440059
0.15898411
0.15898411
0.15898411
0.15898411
0.15898411
0.15898411
0.15440059
0.14981706
0.14065002
0.14065002
0.14065002
0.14065002
0.14523354
0.14523354
0.14523354
0.14523354
0.14523354
0.14523354
0.14523354
0.14523354
0.14523354
0.14523354
0.14065002
0.14065002
0.14065002
0.13148297
0.12231593
0.12231593
0.12231593
0.12689945
0.13148297
0.12689945
0.12689945
0.12689945
0.12689945
0.12689945
0.1177324
0.1177324
0.1177324
0.12231593
0.12231593
0.12231593
0.12231593
0.1177324
0.1177324
0.11314888
0.1177324
0.1177324
0.11314888
0.11314888
0.11314888
0.1177324
0.1177324
0.1177324
0.1177324
0.12231593
0.1177324
0.1177324
0.1177324
0.11314888
0.10398183
0.10398183
0.10856536
0.10856536
0.10398183
0.09939831
0.09939831
0.09939831
0.10398183
0.10856536
0.10856536
0.09939831
0.094814785
0.094814785
0.094814785
0.09939831
0.094814785
0.094814785
0.094814785
0.094814785
0.09023126
0.08564773
0.08564773
0.08564773
0.09023126
0.09023126
0.08564773
0.07648069
0.07648069
0.07648069
0.08106421
0.08106421
0.07648069
0.07648069
0.07648069
0.071897164
0.06273011
0.05814659
0.06273011
0.071897164
0.07648069
0.06731364
0.06273011
0.06731364
0.071897164
0.07648069
0.06731364
0.06273011
0.05814659
0.05814659
0.05814659
0.053563062
0.053563062
0.04897954
0.04897954
0.053563062
0.05814659
0.053563062
0.053563062
0.053563062
0.053563062
0.053563062
0.053563062
0.053563062
0.05814659
0.053563062
0.044396013
0.035228968
0.035228968
0.03981249
0.04897954
0.04897954
0.044396013
0.03981249
0.03981249
0.03981249
0.03981249
0.04897954
0.053563062
0.04897954
0.044396013
0.03981249
0.035228968
0.035228968
0.035228968
0.035228968
0.026061919
0.021478394
0.026061919
0.035228968
0.035228968
0.035228968
0.030645443
0.026061919
0.030645443
0.030645443
0.030645443
0.026061919
0.030645443
0.026061919
0.021478394
0.021478394
0.021478394
0.021478394
0.021478394
0.021478394
0.016894871
0.021478394
0.021478394
0.021478394
0.016894871
0.012311347
0.012311347
0.016894871
0.016894871
0.012311347
0.012311347
0.016894871
0.016894871
0.016894871
0.016894871
0.012311347
0.016894871
0.016894871
0.016894871
0.0077278223
-0.0014392259
-0.0014392259
0.0031442982
0.0077278223
0.0031442982
-0.0014392259
-0.00602275
-0.0014392259
-0.0014392259
0.0031442982
0.0031442982
0.0031442982
0.0031442982
0.0031442982
0.0031442982
0.0031442982
0.0031442982
0.0031442982
0.0077278223
0.012311347
0.0077278223
0.0031442982
-0.00602275
-0.00602275
0.0031442982
0.0077278223
0.0077278223
0.0077278223
0.0077278223
0.0077278223
0.0031442982
-0.0014392259
-0.0014392259
-0.0014392259
0.0031442982
0.0077278223
0.0077278223
0.0077278223
0.0031442982
0.0031442982
0.0031442982
0.0031442982
0.0031442982
0.0031442982
0.0031442982
-0.0014392259
-0.00602275
-0.00602275
-0.00602275
-0.010606274
-0.010606274
-0.00602275
0.0031442982
0.012311347
0.012311347
0.0031442982
0.0031442982
0.0031442982
0.0031442982
0.0031442982
0.0077278223
0.0077278223
-0.0014392259
-0.00602275
-0.0014392259
0.0077278223
0.012311347
0.0077278223
0.0031442982
0.0077278223
0.016894871
0.012311347
0.0077278223
0.0031442982
0.0031442982
0.0077278223
0.012311347
0.016894871
0.021478394
0.016894871
0.012311347
0.012311347
0.012311347
0.012311347
0.012311347
0.012311347
0.016894871
0.016894871
0.021478394
0.026061919
0.030645443
0.026061919
0.021478394
0.016894871
0.016894871
0.026061919
0.030645443
0.035228968
0.026061919
0.021478394
0.012311347
0.012311347
0.012311347
0.021478394
0.035228968
0.03981249
0.035228968
0.030645443
0.030645443
0.026061919
0.026061919
0.026061919
0.035228968
0.03981249
0.03981249
0.044396013
0.03981249
0.035228968
0.030645443
0.030645443
0.03981249
0.044396013
0.03981249
0.03981249
0.03981249
0.044396013
0.044396013
0.03981249
0.03981249
0.044396013
0.04897954
0.04897954
0.053563062
0.053563062
0.053563062
0.04897954
0.053563062
0.053563062
0.053563062
0.053563062
0.053563062
0.053563062
0.05814659
0.06273011
0.06273011
0.05814659
0.05814659
0.05814659
0.05814659
0.053563062
0.05814659
0.06273011
0.06731364
0.07648069
0.08106421
0.07648069
0.071897164
0.06731364
0.071897164
0.071897164
0.071897164
0.07648069
0.07648069
0.07648069
0.071897164
0.06731364
0.071897164
0.07648069
0.07648069
0.08106421
0.08106421
0.07648069
0.071897164
0.06731364
0.071897164
0.08106421
0.08564773
0.08564773
0.07648069
0.071897164
0.07648069
0.08106421
0.08564773
0.08564773
0.07648069
0.07648069
0.08106421
0.08564773
0.09023126
0.08564773
0.08106421
0.07648069
0.08106421
0.08564773
0.08564773
0.08106421
0.08106421
0.08564773
0.094814785
0.09023126
0.08106421
0.071897164
0.071897164
0.08106421
0.09023126
0.09023126
0.09023126
0.08564773
0.08564773
0.08564773
0.09023126
0.09023126
0.094814785
0.094814785
0.09023126
0.08106421
0.08106421
0.08106421
0.08564773
0.094814785
0.094814785
0.094814785
0.09023126
0.08564773
0.08106421
0.08106421
0.08106421
0.08106421
0.07648069
0.07648069
0.07648069
0.071897164
0.071897164
0.071897164
0.071897164
0.07648069
0.07648069
0.07648069
0.07648069
0.071897164
0.071897164
0.07648069
0.08106421
0.08106421
0.07648069
0.06731364
0.06273011
0.06273011
0.06731364
0.06731364
0.071897164
0.071897164
0.06731364
0.06731364
0.06731364
0.06731364
0.071897164
0.071897164
0.06731364
0.06273011
0.06273011
0.06731364
0.06731364
0.06731364
0.06731364
0.06731364
0.06731364
0.06273011
0.05814659
0.05814659
0.05814659
0.06273011
0.06273011
0.05814659
0.053563062
0.05814659
0.05814659
0.053563062
0.04897954
0.044396013
0.04897954
0.053563062
0.05814659
0.053563062
0.044396013
0.03981249
0.044396013
0.044396013
0.04897954
0.04897954
0.053563062
0.04897954
0.044396013
0.03981249
0.03981249
0.044396013
0.03981249
0.035228968
0.030645443
0.030645443
0.035228968
0.03981249
0.03981249
0.030645443
0.021478394
0.021478394
0.030645443
0.035228968
0.030645443
0.026061919
0.030645443
0.030645443
0.026061919
0.021478394
0.021478394
0.021478394
0.021478394
0.016894871
0.012311347
0.012311347
0.016894871
0.016894871
0.012311347
0.0077278223
0.0077278223
0.012311347
0.012311347
0.016894871
0.012311347
0.012311347
0.012311347
0.012311347
0.016894871
0.016894871
0.012311347
0.0077278223
0.016894871
0.021478394
0.012311347
0.0031442982
-0.00602275
0.0031442982
0.0077278223
0.0077278223
-0.0014392259
-0.0014392259
-0.0014392259
0.0031442982
0.0031442982
0.0077278223
0.0031442982
0.0031442982
0.0031442982
0.0031442982
-0.00602275
-0.010606274
-0.00602275
-0.0014392259
-0.0014392259
-0.010606274
-0.010606274
-0.00602275
-0.0014392259
-0.00602275
-0.010606274
-0.00602275
-0.0014392259
-0.0014392259
-0.00602275
-0.00602275
-0.00602275
-0.0014392259
-0.0014392259
0.0031442982
0.0031442982
-0.0014392259
-0.00602275
-0.015189799
-0.019773323
-0.015189799
-0.010606274
-0.00602275
-0.00602275
-0.00602275
-0.00602275
-0.010606274
-0.015189799
-0.015189799
-0.015189799
-0.019773323
-0.024356848
-0.019773323
-0.00602275
-0.0014392259
-0.00602275
-0.010606274
-0.015189799
-0.010606274
-0.010606274
-0.00602275
-0.0014392259
-0.0014392259
-0.00602275
-0.015189799
-0.019773323
-0.015189799
-0.00602275
0.0031442982
0.0031442982
-0.0014392259
-0.00602275
-0.00602275
-0.0014392259
-0.0014392259
-0.00602275
-0.010606274
-0.010606274
-0.00602275
-0.00602275
-0.00602275
-0.010606274
-0.00602275
-0.0014392259
0.0031442982
0.0031442982
-0.0014392259
-0.0014392259
-0.0014392259
-0.00602275
-0.010606274
-0.00602275
0.0031442982
0.0077278223
0.0031442982
-0.00602275
-0.00602275
0.0031442982
0.0031442982
-0.0014392259
-0.00602275
-0.010606274
-0.00602275
-0.0014392259
-0.0014392259
-0.0014392259
-0.00602275
-0.00602275
-0.00602275
-0.0014392259
0.0031442982
0.0031442982
-0.0014392259
-0.00602275
-0.00602275
-0.00602275
-0.0014392259
-0.0014392259
-0.00602275
-0.00602275
-0.00602275
-0.0014392259
-0.0014392259
-0.0014392259
0.0031442982
0.0077278223
0.0077278223
0.0077278223
0.0031442982
-0.0014392259
0.0031442982
0.0077278223
0.0077278223
0.0031442982
0.0031442982
0.0031442982
-0.0014392259
-0.00602275
-0.010606274
-0.00602275
0.0031442982
0.0031442982
0.0031442982
-0.0014392259
-0.00602275
-0.0014392259
0.0031442982
0.0031442982
0.0031442982
0.0031442982
0.0077278223
0.0031442982
0.0031442982
-0.0014392259
0.0031442982
0.0031442982
-0.0014392259
-0.00602275
-0.00602275
0.0031442982
0.012311347
0.012311347
0.0077278223
-0.0014392259
-0.0014392259
-0.0014392259
0.0031442982
0.0077278223
0.0031442982
-0.0014392259
-0.0014392259
-0.00602275
-0.010606274
-0.010606274
-0.00602275
0.0031442982
-0.0014392259
-0.00602275
-0.010606274
-0.010606274
-0.010606274
-0.010606274
-0.00602275
-0.00602275
-0.010606274
-0.010606274
-0.010606274
-0.010606274
-0.015189799
-0.010606274
-0.010606274
-0.015189799
-0.019773323
-0.00602275
0.0077278223
0.0077278223
-0.00602275
-0.015189799
-0.010606274
-0.0014392259
-0.00602275
-0.015189799
-0.015189799
-0.010606274
-0.00602275
-0.0014392259
-0.0014392259
-0.010606274
-0.019773323
-0.024356848
-0.019773323
-0.015189799
-0.010606274
-0.015189799
-0.019773323
-0.019773323
-0.019773323
-0.024356848
-0.024356848
-0.024356848
-0.024356848
-0.024356848
-0.024356848
-0.024356848
-0.028940372
-0.028940372
-0.028940372
-0.019773323
-0.019773323
-0.019773323
-0.024356848
-0.028940372
-0.024356848
-0.019773323
-0.024356848
-0.028940372
-0.028940372
-0.024356848
-0.024356848
-0.024356848
-0.024356848
-0.028940372
-0.028940372
-0.019773323
-0.019773323
-0.024356848
-0.038107418
-0.042690944
-0.038107418
-0.028940372
-0.033523895
-0.033523895
-0.028940372
-0.028940372
-0.038107418
-0.042690944
-0.042690944
-0.047274467
-0.047274467
-0.047274467
-0.038107418
-0.024356848
-0.019773323
-0.024356848
-0.033523895
-0.038107418
-0.033523895
-0.033523895
-0.033523895
-0.038107418
-0.047274467
-0.051857993
-0.051857993
-0.047274467
-0.042690944
-0.038107418
-0.038107418
-0.038107418
-0.038107418
-0.042690944
-0.047274467
-0.051857993
-0.051857993
-0.047274467
-0.042690944
-0.038107418
-0.038107418
-0.042690944
-0.042690944
-0.038107418
-0.033523895
-0.038107418
-0.047274467
-0.051857993
-0.047274467
-0.038107418
-0.038107418
-0.042690944
-0.042690944
-0.042690944
-0.038107418
-0.038107418
-0.042690944
-0.042690944
-0.042690944
-0.042690944
-0.047274467
-0.042690944
-0.042690944
-0.038107418
-0.042690944
-0.047274467
-0.047274467
-0.042690944
-0.038107418
-0.042690944
-0.047274467
-0.047274467
-0.042690944
-0.038107418
-0.038107418
-0.042690944
-0.038107418
-0.033523895
-0.033523895
-0.038107418
-0.042690944
-0.042690944
-0.042690944
-0.042690944
-0.042690944
-0.033523895
-0.028940372
-0.033523895
-0.033523895
-0.033523895
-0.033523895
-0.033523895
-0.033523895
-0.028940372
-0.033523895
-0.038107418
-0.042690944
-0.038107418
-0.028940372
-0.024356848
-0.024356848
-0.028940372
-0.028940372
-0.028940372
-0.028940372
-0.038107418
-0.038107418
-0.028940372
-0.024356848
-0.024356848
-0.028940372
-0.028940372
-0.024356848
-0.019773323
-0.024356848
-0.028940372
-0.028940372
-0.024356848
-0.019773323
-0.019773323
-0.019773323
-0.024356848
-0.028940372
-0.028940372
-0.024356848
-0.019773323
-0.015189799
-0.015189799
-0.015189799
-0.019773323
-0.019773323
-0.015189799
-0.015189799
-0.019773323
-0.019773323
-0.024356848
-0.028940372
-0.024356848
-0.015189799
-0.00602275
-0.00602275
-0.015189799
-0.019773323
-0.019773323
-0.015189799
-0.010606274
-0.00602275
-0.00602275
-0.010606274
-0.015189799
-0.019773323
-0.019773323
-0.015189799
-0.00602275
-0.00602275
-0.015189799
-0.015189799
-0.015189799
-0.010606274
-0.015189799
-0.010606274
-0.00602275
-0.010606274
-0.019773323
-0.024356848
-0.015189799
-0.010606274
-0.00602275
-0.010606274
-0.015189799
-0.010606274
-0.010606274
-0.010606274
-0.010606274
-0.00602275
-0.0014392259
-0.0014392259
-0.00602275
-0.010606274
-0.015189799
-0.015189799
-0.010606274
-0.010606274
-0.00602275
-0.00602275
-0.010606274
-0.015189799
-0.015189799
-0.015189799
-0.019773323
-0.024356848
-0.015189799
-0.00602275
-0.00602275
-0.015189799
-0.019773323
-0.019773323
-0.015189799
-0.015189799
-0.019773323
-0.024356848
-0.028940372
-0.019773323
-0.015189799
-0.015189799
-0.015189799
-0.015189799
-0.019773323
-0.024356848
-0.028940372
-0.028940372
-0.024356848
-0.028940372
-0.033523895
-0.033523895
-0.033523895
-0.033523895
-0.033523895
-0.033523895
-0.038107418
-0.042690944
-0.042690944
-0.038107418
-0.038107418
-0.033523895
-0.028940372
-0.028940372
-0.028940372
-0.028940372
-0.033523895
-0.038107418
-0.038107418
-0.033523895
-0.033523895
-0.038107418
-0.038107418
-0.038107418
-0.042690944
-0.047274467
-0.047274467
-0.047274467
-0.038107418
-0.033523895
-0.033523895
-0.047274467
-0.056441516
-0.056441516
-0.051857993
-0.051857993
-0.051857993
-0.047274467
-0.047274467
-0.051857993
-0.051857993
-0.051857993
-0.047274467
-0.051857993
-0.06560856
-0.07477561
-0.07477561
-0.07019208
-0.07019208
-0.07019208
-0.07477561
-0.07935913
-0.07935913
-0.07935913
-0.07935913
-0.07477561
-0.07019208
-0.07019208
-0.07019208
-0.07477561
-0.07477561
-0.07019208
-0.07019208
-0.07477561
-0.07935913
-0.08394266
-0.08852618
-0.08852618
-0.08852618
-0.08852618
-0.08852618
-0.093109705
-0.09769323
-0.09769323
-0.09769323
-0.093109705
-0.093109705
-0.09769323
-0.09769323
-0.09769323
-0.093109705
-0.093109705
-0.09769323
-0.10686028
-0.111443795
-0.10686028
-0.10686028
-0.10686028
-0.111443795
-0.116027325
-0.116027325
-0.111443795
-0.10686028
-0.10686028
-0.111443795
-0.116027325
-0.116027325
-0.116027325
-0.116027325
-0.116027325
-0.120610856
-0.120610856
-0.120610856
-0.1297779
-0.13894495
-0.14352848
-0.13894495
-0.13436143
-0.12519439
-0.12519439
-0.12519439
-0.1297779
-0.13436143
-0.13894495
-0.13894495
-0.13436143
-0.12519439
-0.12519439
-0.12519439
-0.13436143
-0.13894495
-0.14352848
-0.148112
-0.15269552
-0.15269552
-0.148112
-0.14352848
-0.13894495
-0.13894495
-0.14352848
-0.148112
-0.148112
-0.148112
-0.148112
-0.14352848
-0.14352848
-0.13894495
-0.13894495
-0.14352848
-0.148112
-0.148112
-0.15269552
-0.15269552
-0.15269552
-0.15727906
-0.16186257
-0.16186257
-0.16186257
-0.16186257
-0.16186257
-0.16186257
-0.16186257
-0.15727906
-0.15269552
-0.14352848
-0.14352848
-0.15269552
-0.15727906
-0.16186257
-0.16186257
-0.16186257
-0.16186257
-0.16644609
-0.16644609
-0.16644609
-0.16186257
-0.16186257
-0.16186257
-0.15727906
-0.16186257
-0.16186257
-0.17102963
-0.17102963
-0.16644609
-0.16186257
-0.15727906
-0.16186257
-0.16186257
-0.16186257
-0.16186257
-0.15727906
-0.15269552
-0.15727906
-0.15727906
-0.15727906
-0.16186257
-0.16186257
-0.15727906
-0.15727906
-0.16186257
-0.16644609
-0.16644609
-0.16644609
-0.16644609
-0.16644609
-0.16186257
-0.15727906
-0.148112
-0.148112
-0.15269552
-0.16186257
-0.16644609
-0.16186257
-0.16186257
-0.15727906
-0.16186257
-0.15727906
-0.15727906
-0.15727906
-0.15727906
-0.16186257
-0.15727906
-0.15727906
-0.15727906
-0.16186257
-0.16644609
-0.16644609
-0.15727906
-0.15269552
-0.15269552
-0.15269552
-0.15269552
-0.15269552
-0.15269552
-0.148112
-0.14352848
-0.14352848
-0.148112
-0.15727906
-0.15727906
-0.15269552
-0.14352848
-0.13894495
-0.13894495
-0.14352848
-0.14352848
-0.14352848
-0.14352848
-0.15269552
-0.15727906
-0.15727906
-0.148112
-0.14352848
-0.14352848
-0.148112
-0.148112
-0.148112
-0.14352848
-0.15269552
-0.15727906
-0.15727906
-0.148112
-0.14352848
-0.13894495
-0.13436143
-0.13436143
-0.13436143
-0.13436143
-0.1297779
-0.13436143
-0.13436143
-0.1297779
-0.12519439
-0.1297779
-0.13436143
-0.13894495
-0.13894495
-0.13436143
-0.13436143
-0.13436143
-0.13436143
-0.13894495
-0.13436143
-0.12519439
-0.12519439
-0.120610856
-0.120610856
-0.12519439
-0.1297779
-0.1297779
-0.12519439
-0.120610856
-0.120610856
-0.120610856
-0.12519439
-0.12519439
-0.12519439
-0.120610856
-0.120610856
-0.120610856
-0.120610856
-0.120610856
-0.120610856
-0.12519439
-0.12519439
-0.120610856
-0.111443795
-0.10686028
-0.111443795
-0.116027325
-0.120610856
-0.116027325
-0.111443795
-0.111443795
-0.111443795
-0.116027325
-0.111443795
-0.10686028
-0.10227676
-0.10227676
-0.10686028
-0.10227676
-0.10227676
-0.10227676
-0.10686028
-0.111443795
-0.116027325
-0.120610856
-0.120610856
-0.120610856
-0.116027325
-0.116027325
-0.116027325
-0.120610856
-0.120610856
-0.111443795
-0.111443795
-0.116027325
-0.120610856
-0.120610856
-0.111443795
-0.10686028
-0.10686028
-0.10227676
-0.09769323
-0.10227676
-0.111443795
-0.116027325
-0.111443795
-0.10227676
-0.10227676
-0.10686028
-0.116027325
-0.116027325
-0.116027325
-0.116027325
-0.111443795
-0.111443795
-0.111443795
-0.116027325
-0.120610856
-0.12519439
-0.12519439
-0.120610856
-0.116027325
-0.111443795
-0.116027325
-0.116027325
-0.111443795
-0.10686028
-0.111443795
-0.116027325
-0.111443795
-0.111443795
-0.111443795
-0.116027325
-0.120610856
-0.120610856
-0.120610856
-0.120610856
-0.12519439
-0.1297779
-0.12519439
-0.120610856
-0.120610856
-0.12519439
-0.12519439
-0.1297779
-0.12519439
-0.120610856
-0.116027325
-0.116027325
-0.12519439
-0.13436143
-0.13436143
-0.12519439
-0.120610856
-0.12519439
-0.13436143
-0.13894495
-0.1297779
-0.12519439
-0.120610856
-0.12519439
-0.13436143
-0.13894495
-0.13894495
-0.1297779
-0.120610856
-0.120610856
-0.12519439
-0.1297779
-0.1297779
-0.1297779
-0.13436143
-0.13894495
-0.14352848
-0.13894495
-0.13436143
-0.13436143
-0.13436143
-0.13436143
-0.12519439
-0.120610856
-0.12519439
-0.1297779
-0.13436143
-0.13436143
-0.13436143
-0.13436143
-0.1297779
-0.1297779
-0.13436143
-0.14352848
-0.14352848
-0.13894495
-0.1297779
-0.13436143
-0.13894495
-0.14352848
-0.13894495
-0.13894495
-0.13894495
-0.14352848
-0.14352848
-0.14352848
-0.13894495
-0.13894495
-0.14352848
-0.14352848
-0.14352848
-0.14352848
-0.13894495
-0.13894495
-0.14352848
-0.13894495
-0.1297779
-0.120610856
-0.12519439
-0.1297779
-0.13436143
-0.13436143
-0.13436143
-0.14352848
-0.14352848
-0.148112
-0.148112
-0.13894495
-0.13436143
-0.13436143
-0.13436143
-0.1297779
-0.1297779
-0.1297779
-0.13436143
-0.13436143
-0.13436143
-0.13436143
-0.1297779
-0.1297779
-0.1297779
-0.1297779
-0.120610856
-0.111443795
-0.111443795
-0.116027325
-0.12519439
-0.12519439
-0.12519439
-0.12519439
-0.12519439
-0.12519439
-0.120610856
-0.116027325
-0.120610856
-0.12519439
-0.120610856
-0.120610856
-0.12519439
-0.12519439
-0.116027325
-0.10686028
-0.10227676
-0.10686028
-0.111443795
-0.111443795
-0.10686028
-0.10227676
-0.10686028
-0.10686028
-0.111443795
-0.111443795
-0.10686028
-0.10227676
-0.10227676
-0.09769323
-0.093109705
-0.093109705
-0.09769323
-0.10686028
-0.10686028
-0.10227676
-0.093109705
-0.093109705
-0.09769323
-0.09769323
-0.093109705
-0.093109705
-0.093109705
-0.08852618
-0.08394266
-0.08394266
-0.07935913
-0.07477561
-0.07935913
-0.08394266
-0.08852618
-0.08852618
-0.08394266
-0.07477561
-0.07019208
-0.07019208
-0.07019208
-0.07019208
-0.06560856
-0.061025042
-0.056441516
-0.061025042
-0.06560856
-0.06560856
-0.06560856
-0.06560856
-0.06560856
-0.061025042
-0.051857993
-0.051857993
-0.056441516
-0.061025042
-0.056441516
-0.051857993
-0.047274467
-0.051857993
-0.056441516
-0.056441516
-0.047274467
-0.038107418
-0.038107418
-0.042690944
-0.042690944
-0.042690944
-0.038107418
-0.033523895
-0.033523895
-0.028940372
-0.033523895
-0.038107418
-0.042690944
-0.038107418
-0.028940372
-0.024356848
-0.019773323
-0.024356848
-0.028940372
-0.028940372
-0.024356848
-0.024356848
-0.024356848
-0.024356848
-0.024356848
-0.028940372
-0.028940372
-0.024356848
-0.015189799
-0.015189799
-0.015189799
-0.015189799
-0.015189799
-0.00602275
0.0031442982
0.0031442982
-0.0014392259
-0.00602275
-0.00602275
-0.00602275
-0.0014392259
0.0031442982
0.0077278223
0.012311347
0.0077278223
0.0077278223
0.012311347
0.021478394
0.021478394
0.016894871
0.012311347
0.012311347
0.0077278223
0.0077278223
0.012311347
0.021478394
0.026061919
0.021478394
0.021478394
0.021478394
0.026061919
0.026061919
0.021478394
0.026061919
0.035228968
0.035228968
0.030645443
0.026061919
0.026061919
0.026061919
0.030645443
0.035228968
0.035228968
0.03981249
0.044396013
0.044396013
0.03981249
0.03981249
0.03981249
0.044396013
0.044396013
0.03981249
0.03981249
0.035228968
0.035228968
0.035228968
0.035228968
0.03981249
0.044396013
0.044396013
0.044396013
0.03981249
0.03981249
0.04897954
0.053563062
0.04897954
0.04897954
0.04897954
0.053563062
0.053563062
0.053563062
0.053563062
0.053563062
0.04897954
0.04897954
0.04897954
0.053563062
0.053563062
0.04897954
0.044396013
0.04897954
0.053563062
0.053563062
0.04897954
0.044396013
0.044396013
0.04897954
0.053563062
0.053563062
0.053563062
0.053563062
0.05814659
0.06273011
0.06273011
0.06273011
0.05814659
0.053563062
0.04897954
0.044396013
0.044396013
0.04897954
0.04897954
0.04897954
0.04897954
0.053563062
0.053563062
0.053563062
0.053563062
0.053563062
0.053563062
0.05814659
0.05814659
0.053563062
0.04897954
0.04897954
0.04897954
0.04897954
0.04897954
0.044396013
0.04897954
0.053563062
0.04897954
0.044396013
0.03981249
0.03981249
0.03981249
0.044396013
0.044396013
0.03981249
0.035228968
0.035228968
0.03981249
0.044396013
0.03981249
0.03981249
0.03981249
0.03981249
0.03981249
0.03981249
0.035228968
0.026061919
0.026061919
0.026061919
0.030645443
0.035228968
0.030645443
0.021478394
0.016894871
0.016894871
0.021478394
0.026061919
0.026061919
0.026061919
0.021478394
0.021478394
0.021478394
0.021478394
0.016894871
0.0077278223
-0.0014392259
0.0031442982
0.0077278223
0.0077278223
0.0077278223
0.0077278223
0.0077278223
0.012311347
0.0077278223
0.0031442982
-0.0014392259
-0.010606274
-0.010606274
-0.010606274
-0.010606274
-0.010606274
-0.010606274
-0.015189799
-0.015189799
-0.010606274
-0.010606274
-0.010606274
-0.010606274
-0.015189799
-0.028940372
-0.038107418
-0.038107418
-0.028940372
-0.024356848
-0.028940372
-0.038107418
-0.042690944
-0.042690944
-0.038107418
-0.038107418
-0.042690944
-0.042690944
-0.042690944
-0.042690944
-0.042690944
-0.051857993
-0.061025042
-0.06560856
-0.061025042
-0.051857993
-0.051857993
-0.056441516
-0.061025042
-0.06560856
-0.07019208
-0.06560856
-0.06560856
-0.06560856
-0.07019208
-0.07019208
-0.07477561
-0.07019208
-0.07477561
-0.07935913
-0.08394266
-0.08394266
-0.08394266
-0.08852618
-0.08852618
-0.093109705
-0.093109705
-0.093109705
-0.093109705
-0.09769323
-0.10686028
-0.10686028
-0.10686028
-0.10686028
-0.10686028
-0.111443795
-0.116027325
-0.111443795
-0.10686028
-0.10227676
-0.10686028
-0.116027325
-0.12519439
-0.12519439
-0.116027325
-0.111443795
-0.111443795
-0.12519439
-0.13436143
-0.13436143
-0.13436143
-0.13894495
-0.14352848
-0.14352848
-0.13894495
-0.13894495
-0.13894495
-0.13894495
-0.148112
-0.15269552
-0.15727906
-0.16186257
-0.15727906
-0.15269552
-0.148112
-0.15269552
-0.15269552
-0.15269552
-0.15269552
-0.15269552
-0.16186257
-0.16644609
-0.17102963
-0.17102963
-0.17102963
-0.17102963
-0.17561315
-0.17561315
-0.17561315
-0.18019667
-0.18019667
-0.18019667
-0.18019667
-0.18019667
-0.18478018
-0.18478018
-0.18019667
-0.17561315
-0.17561315
-0.18019667
-0.18478018
-0.18478018
-0.18478018
-0.18936372
-0.19394726
-0.19394726
-0.19394726
-0.19394726
-0.20311429
-0.21228135
-0.21686487
-0.21228135
-0.20311429
-0.19853076
-0.19853076
-0.19853076
-0.19853076
-0.20311429
-0.21228135
-0.21686487
-0.21686487
-0.21228135
-0.21228135
-0.20769782
-0.20769782
-0.20769782
-0.21228135
-0.21686487
-0.21686487
-0.21228135
-0.21228135
-0.20769782
-0.20769782
-0.21228135
-0.21228135
-0.21228135
-0.21686487
-0.22144838
-0.2260319
-0.23061544
-0.23519896
-0.23519896
-0.23061544
-0.2260319
-0.2260319
-0.22144838
-0.21686487
-0.21686487
-0.22144838
-0.2260319
-0.22144838
-0.22144838
-0.22144838
-0.2260319
-0.23061544
-0.23519896
-0.23519896
-0.23061544
-0.23061544
-0.23061544
-0.23519896
-0.23519896
-0.23061544
-0.2260319
-0.22144838
-0.22144838
-0.2260319
-0.2260319
-0.22144838
-0.22144838
-0.2260319
-0.2260319
-0.2260319
-0.22144838
-0.23061544
-0.23519896
-0.23519896
-0.23519896
-0.23061544
-0.23061544
-0.23519896
-0.23519896
-0.23519896
-0.23061544
-0.23061544
-0.2260319
-0.2260319
-0.22144838
-0.22144838
-0.22144838
-0.22144838
-0.2260319
-0.2260319
-0.2260319
-0.23061544
-0.23519896
-0.23061544
-0.2260319
-0.2260319
-0.2260319
-0.22144838
-0.21686487
-0.22144838
-0.2260319
-0.2260319
-0.22144838
-0.21686487
-0.21686487
-0.22144838
-0.2260319
-0.2260319
-0.23061544
-0.23061544
-0.23061544
-0.22144838
-0.21228135
-0.21686487
-0.22144838
-0.22144838
-0.21686487
-0.21686487
-0.21686487
-0.22144838
-0.22144838
-0.21686487
-0.21228135
-0.21686487
-0.21686487
-0.21228135
-0.21228135
-0.21228135
-0.21228135
-0.21228135
-0.21686487
-0.22144838
-0.22144838
-0.22144838
-0.21686487
-0.21228135
-0.21228135
-0.20769782
-0.20769782
-0.20769782
-0.21228135
-0.21228135
-0.21228135
-0.21228135
-0.20769782
-0.20769782
-0.21228135
-0.21228135
-0.21228135
-0.20769782
-0.20769782
-0.20769782
-0.20769782
-0.21228135
-0.21228135
-0.21228135
-0.21228135
-0.21228135
-0.20769782
-0.20311429
-0.20311429
-0.20311429
-0.19853076
-0.19853076
-0.20769782
-0.21686487
-0.2260319
-0.2260319
-0.21228135
-0.20311429
-0.19853076
-0.20311429
-0.20769782
-0.20769782
-0.20311429
-0.20311429
-0.20311429
-0.20769782
-0.20769782
-0.20311429
-0.20769782
-0.21686487
-0.21686487
-0.20769782
-0.19853076
-0.19853076
-0.20311429
-0.21228135
-0.21228135
-0.20769782
-0.19853076
-0.19853076
-0.20311429
-0.20769782
-0.20769782
-0.20311429
-0.20311429
-0.20769782
-0.21228135
-0.21228135
-0.20769782
-0.20311429
-0.20311429
-0.20769782
-0.21228135
-0.20769782
-0.20311429
-0.20769782
-0.21228135
-0.21686487
-0.21686487
-0.20769782
-0.20311429
-0.20769782
-0.21228135
-0.21228135
-0.21228135
-0.20311429
-0.19394726
-0.19394726
-0.19853076
-0.20311429
-0.20769782
-0.20769782
-0.21228135
-0.21686487
-0.21228135
-0.21228135
-0.21686487
-0.22144838
-0.22144838
-0.21228135
-0.20311429
-0.19853076
-0.20311429
-0.20769782
-0.21228135
-0.20769782
-0.20769782
-0.20769782
-0.20769782
-0.20769782
-0.20769782
-0.20769782
-0.21228135
-0.21228135
-0.21228135
-0.20769782
-0.20311429
-0.20311429
-0.20769782
-0.21228135
-0.21228135
-0.21228135
-0.20769782
-0.20311429
-0.20769782
-0.21228135
-0.20769782
-0.20769782
-0.20769782
-0.21228135
-0.21228135
-0.21228135
-0.21228135
-0.21228135
-0.21228135
-0.21228135
-0.20769782
-0.20769782
-0.21228135
-0.21228135
-0.20311429
-0.19394726
-0.19394726
-0.19853076
-0.20311429
-0.20311429
-0.19853076
-0.18478018
-0.18019667
-0.18478018
-0.19394726
-0.20311429
-0.20311429
-0.19853076
-0.18936372
-0.18478018
-0.18936372
-0.19394726
-0.19853076
-0.19394726
-0.18936372
-0.18936372
-0.18478018
-0.18019667
-0.18019667
-0.18019667
-0.18019667
-0.18478018
-0.18478018
-0.18478018
-0.18936372
-0.18478018
-0.17561315
-0.16644609
-0.16644609
-0.16644609
-0.17102963
-0.17561315
-0.17561315
-0.16644609
-0.15727906
-0.15727906
-0.16186257
-0.16186257
-0.15727906
-0.15727906
-0.15727906
-0.16186257
-0.15727906
-0.15727906
-0.15269552
-0.148112
-0.148112
-0.14352848
-0.13894495
-0.13894495
-0.13894495
-0.14352848
-0.14352848
-0.14352848
-0.13894495
-0.13894495
-0.13894495
-0.13894495
-0.13894495
-0.13436143
-0.13436143
-0.1297779
-0.1297779
-0.12519439
-0.12519439
-0.120610856
-0.116027325
-0.111443795
-0.116027325
-0.116027325
-0.111443795
-0.10686028
-0.10227676
-0.10227676
-0.10227676
-0.10686028
-0.10686028
-0.10227676
-0.09769323
-0.09769323
-0.09769323
-0.09769323
-0.093109705
-0.093109705
-0.093109705
-0.093109705
-0.08394266
-0.07477561
-0.07477561
-0.07935913
-0.08394266
-0.08394266
-0.08394266
-0.07935913
-0.07477561
-0.07019208
-0.07019208
-0.07019208
-0.06560856
-0.061025042
-0.056441516
-0.056441516
-0.051857993
-0.051857993
-0.056441516
-0.061025042
-0.061025042
-0.061025042
-0.061025042
-0.061025042
-0.061025042
-0.056441516
-0.056441516
-0.056441516
-0.047274467
-0.042690944
-0.042690944
-0.047274467
-0.051857993
-0.047274467
-0.042690944
-0.038107418
-0.033523895
-0.033523895
-0.028940372
-0.024356848
-0.024356848
-0.033523895
-0.038107418
-0.038107418
-0.033523895
-0.028940372
-0.024356848
-0.019773323
-0.019773323
-0.024356848
-0.028940372
-0.028940372
-0.019773323
-0.015189799
-0.019773323
-0.024356848
-0.024356848
-0.019773323
-0.010606274
-0.00602275
-0.010606274
-0.015189799
-0.010606274
-0.010606274
-0.010606274
-0.00602275
-0.0014392259
0.0031442982
-0.00602275
-0.010606274
-0.00602275
-0.0014392259
0.0031442982
0.0077278223
0.0077278223
0.0077278223
0.0031442982
-0.0014392259
0.0031442982
0.012311347
0.016894871
0.012311347
0.012311347
0.012311347
0.0077278223
0.0031442982
-0.0014392259
-0.0014392259
0.0031442982
0.0077278223
0.0077278223
0.0031442982
0.0031442982
0.012311347
0.021478394
0.021478394
0.021478394
0.016894871
0.016894871
0.016894871
0.021478394
0.021478394
0.021478394
0.016894871
0.016894871
0.016894871
0.016894871
0.016894871
0.016894871
0.021478394
0.021478394
0.021478394
0.021478394
0.021478394
0.021478394
0.026061919
0.026061919
0.026061919
0.030645443
0.030645443
0.030645443
0.030645443
0.030645443
0.035228968
0.03981249
0.035228968
0.035228968
0.03981249
0.044396013
0.044396013
0.044396013
0.044396013
0.04897954
0.053563062
0.053563062
0.053563062
0.053563062
0.04897954
0.044396013
0.04897954
0.053563062
0.05814659
0.05814659
0.053563062
0.04897954
0.04897954
0.053563062
0.05814659
0.05814659
0.05814659
0.06273011
0.06731364
0.071897164
0.071897164
0.06731364
0.06731364
0.071897164
0.07648069
0.08106421
0.07648069
0.071897164
0.071897164
0.07648069
0.08106421
0.08564773
0.08564773
0.08106421
0.08106421
0.08564773
0.09023126
0.09939831
0.09939831
0.09023126
0.08564773
0.08564773
0.09023126
0.09939831
0.10398183
0.10398183
0.09939831
0.09939831
0.10398183
0.10398183
0.09939831
0.09939831
0.09939831
0.10398183
0.10856536
0.11314888
0.1177324
0.12231593
0.12231593
0.1177324
0.1177324
0.11314888
0.11314888
0.1177324
0.12231593
0.13148297
0.13606648
0.14065002
0.14065002
0.13606648
0.13148297
0.12689945
0.13148297
0.14065002
0.14523354
0.14981706
0.14981706
0.14981706
0.15440059
0.15898411
0.16356765
0.15898411
0.15440059
0.14981706
0.14981706
0.14981706
0.15440059
0.15898411
0.16356765
0.16356765
0.15898411
0.16356765
0.16815116
0.16356765
0.16356765
0.16815116
0.17273468
0.17731822
0.17731822
0.18190174
0.18190174
0.18648526
0.19106877
0.1956523
0.1956523
0.19106877
0.18648526
0.18648526
0.18648526
0.1956523
0.20481935
0.20023584
0.1956523
0.1956523
0.1956523
0.20023584
0.1956523
0.1956523
0.20023584
0.20481935
0.20940287
0.20481935
0.20023584
0.20023584
0.20940287
0.21856993
0.22315346
0.21856993
0.21856993
0.21398641
0.21398641
0.21398641
0.21398641
0.21856993
0.22315346
0.22315346
0.21856993
0.20940287
0.20940287
0.21398641
0.21856993
0.22315346
0.22773696
0.22773696
0.22773696
0.22773696
0.22773696
0.22773696
0.22773696
0.23232049
0.23690403
0.23690403
0.23232049
0.22773696
0.23232049
0.23690403
0.23690403
0.23690403
0.24148755
0.24607107
0.24607107
0.23690403
0.23232049
0.23232049
0.23690403
0.23690403
0.23232049
0.23690403
0.24607107
0.25523812
0.25523812
0.2506546
0.24148755
0.23690403
0.23690403
0.24148755
0.24607107
0.2506546
0.2506546
0.2506546
0.2506546
0.2506546
0.24148755
0.23690403
0.24607107
0.25982165
0.26898867
0.26440516
0.25523812
0.25523812
0.25982165
0.26440516
0.26898867
0.26440516
0.25982165
0.25523812
0.2506546
0.2506546
0.25523812
0.25982165
0.25982165
0.25523812
0.24607107
0.2506546
0.25982165
0.26898867
0.26898867
0.26898867
0.26898867
0.26898867
0.26898867
0.27357224
0.27357224
0.27357224
0.26898867
0.26440516
0.26898867
0.26898867
0.26440516
0.26898867
0.27357224
0.27357224
0.27357224
0.27815574
0.2873228
0.2873228
0.28273925
0.27815574
0.28273925
0.28273925
0.27815574
0.27357224
0.27815574
0.28273925
0.2873228
0.2873228
0.27815574
0.26898867
0.26898867
0.27357224
0.2873228
0.29648983
0.29190633
0.2873228
0.28273925
0.28273925
0.2873228
0.29190633
0.29190633
0.29190633
0.29190633
0.29648983
0.29648983
0.29190633
0.29190633
0.30107334
0.30107334
0.30107334
0.30107334
0.30107334
0.30107334
0.29648983
0.29648983
0.29190633
0.29648983
0.30565688
0.31482393
0.31024042
0.30565688
0.29648983
0.30107334
0.30565688
0.31482393
0.31024042
0.30565688
0.30107334
0.30107334
0.30565688
0.31024042
0.30565688
0.30107334
0.30107334
0.30565688
0.31024042
0.30565688
0.30107334
0.30107334
0.31482393
0.31940746
0.31482393
0.31024042
0.31024042
0.31940746
0.323991
0.323991
0.31940746
0.31940746
0.31940746
0.31940746
0.323991
0.323991
0.3285745
0.3285745
0.3285745
0.323991
0.323991
0.323991
0.323991
0.323991
0.3285745
0.33315802
0.33315802
0.3285745
0.323991
0.3285745
0.33315802
0.33774155
0.33315802
0.33315802
0.33315802
0.3285745
0.3285745
0.33315802
0.34232506
0.34232506
0.34232506
0.33774155
0.33774155
0.34232506
0.33774155
0.33774155
0.33774155
0.33774155
0.34232506
0.34232506
0.34232506
0.34232506
0.34232506
0.34232506
0.34232506
0.3469086
0.35149214
0.35149214
0.3469086
0.3469086
0.35149214
0.35149214
0.35149214
0.35149214
0.35607564
0.35607564
0.35607564
0.35607564
0.35607564
0.35149214
0.3469086
0.35149214
0.36065918
0.36982623
0.36982623
0.35607564
0.34232506
0.3469086
0.35607564
0.3652427
0.3652427
0.36065918
0.36065918
0.36065918
0.3652427
0.36065918
0.35607564
0.35607564
0.36065918
0.3652427
0.3652427
0.36065918
0.36065918
0.36065918
0.3652427
0.3652427
0.36982623
0.37440974
0.37440974
0.36982623
0.36982623
0.37440974
0.37440974
0.36982623
0.36982623
0.36982623
0.36982623
0.36982623
0.3652427
0.36982623
0.37899324
0.3835768
0.37899324
0.37440974
0.37440974
0.37440974
0.37899324
0.37899324
0.37899324
0.37440974
0.36982623
0.36982623
0.36982623
0.36982623
0.37440974
0.3835768
0.3835768
0.37899324
0.36982623
0.37440974
0.37899324
0.3835768
0.37899324
0.37440974
0.37440974
0.37899324
0.37899324
0.3835768
0.37899324
0.37899324
0.37440974
0.36982623
0.36982623
0.37440974
0.3835768
0.3835768
0.37899324
0.36982623
0.36982623
0.3652427
0.3652427
0.36982623
0.37899324
0.37899324
0.36982623
0.3652427
0.36065918
0.36982623
0.37899324
0.37899324
0.37440974
0.3652427
0.36065918
0.3652427
0.36982623
0.36982623
0.3652427
0.35607564
0.35607564
0.36065918
0.3652427
0.3652427
0.3652427
0.3652427
0.3652427
0.3652427
0.3652427
0.3652427
0.36982623
0.3652427
0.35607564
0.35607564
0.36065918
0.36982623
0.36982623
0.3652427
0.36065918
0.35607564
0.35607564
0.35149214
0.3469086
0.3469086
0.35149214
0.35149214
0.35607564
0.3469086
0.34232506
0.33774155
0.34232506
0.35149214
0.35149214
0.35149214
0.3469086
0.34232506
0.3469086
0.35149214
0.35149214
0.3469086
0.34232506
0.33774155
0.33315802
0.33315802
0.33774155
0.3469086
0.35149214
0.34232506
0.33315802
0.323991
0.3285745
0.33315802
0.33315802
0.33315802
0.33315802
0.3285745
0.3285745
0.3285745
0.33315802
0.33315802
0.3285745
0.3285745
0.3285745
0.3285745
0.3285745
0.3285745
0.3285745
0.3285745
0.33315802
0.33315802
0.3285745
0.31940746
0.31482393
0.31940746
0.323991
0.323991
0.31940746
0.31482393
0.31024042
0.31482393
0.31940746
0.323991
0.323991
0.31482393
0.31024042
0.31482393
0.31940746
0.323991
0.3285745
0.323991
0.31482393
0.30565688
0.30107334
0.31024042
0.31024042
0.30565688
0.30565688
0.31024042
0.31482393
0.31024042
0.31024042
0.31024042
0.31024042
0.30565688
0.31024042
0.31024042
0.31024042
0.31024042
0.31024042
0.31024042
0.31024042
0.30565688
0.30565688
0.30565688
0.30565688
0.30565688
0.30107334
0.29648983
0.30107334
0.30565688
0.30565688
0.29648983
0.29190633
0.29648983
0.30107334
0.29648983
0.29190633
0.29648983
0.30565688
0.30565688
0.29190633
0.28273925
0.28273925
0.2873228
0.29190633
0.2873228
0.2873228
0.2873228
0.2873228
0.28273925
0.28273925
0.28273925
0.28273925
0.27815574
0.27357224
0.27357224
0.27815574
0.28273925
0.28273925
0.27815574
0.26898867
0.26440516
0.26898867
0.27357224
0.26898867
0.26440516
0.26440516
0.26440516
0.26440516
0.25982165
0.25523812
0.25523812
0.25982165
0.26440516
0.25982165
0.2506546
0.24607107
0.24607107
0.2506546
0.2506546
0.24148755
0.23232049
0.23690403
0.24607107
0.2506546
0.24607107
0.23690403
0.23232049
0.23232049
0.22773696
0.22315346
0.22315346
0.22315346
0.21856993
0.21856993
0.21856993
0.22315346
0.22315346
0.21856993
0.21398641
0.20940287
0.20940287
0.21398641
0.21398641
0.20481935
0.1956523
0.1956523
0.20023584
0.20481935
0.20023584
0.1956523
0.18648526
0.18648526
0.18648526
0.19106877
0.19106877
0.19106877
0.19106877
0.18648526
0.18190174
0.17273468
0.16815116
0.16815116
0.16815116
0.17273468
0.17731822
0.17273468
0.16815116
0.16815116
0.16356765
0.15898411
0.15440059
0.15898411
0.15898411
0.15898411
0.15898411
0.15898411
0.15898411
0.15440059
0.14981706
0.14523354
0.14065002
0.14065002
0.14065002
0.14065002
0.13606648
0.13148297
0.13148297
0.13606648
0.13606648
0.13606648
0.13148297
0.12689945
0.12231593
0.1177324
0.12231593
0.12689945
0.1177324
0.10856536
0.10398183
0.10856536
0.11314888
0.11314888
0.10856536
0.10398183
0.10398183
0.10398183
0.10398183
0.10856536
0.10398183
0.09939831
0.094814785
0.094814785
0.094814785
0.094814785
0.09023126
0.08564773
0.08564773
0.09023126
0.094814785
0.09023126
0.08564773
0.08564773
0.094814785
0.094814785
0.09023126
0.08564773
0.08106421
0.08106421
0.08106421
0.07648069
0.071897164
0.06731364
0.071897164
0.07648069
0.08106421
0.08106421
0.08106421
0.08106421
0.07648069
0.071897164
0.071897164
0.08106421
0.08564773
0.08564773
0.08106421
0.071897164
0.06731364
0.06731364
0.071897164
0.071897164
0.071897164
0.071897164
0.07648069
0.07648069
0.07648069
0.08106421
0.08106421
0.08106421
0.08106421
0.08106421
0.07648069
0.071897164
0.071897164
0.07648069
0.07648069
0.07648069
0.071897164
0.071897164
0.07648069
0.08564773
0.094814785
0.094814785
0.09023126
0.08564773
0.08564773
0.08564773
0.08564773
0.08106421
0.08564773
0.094814785
0.094814785
0.09023126
0.09023126
0.094814785
0.09939831
0.09939831
0.09939831
0.09939831
0.10398183
0.10398183
0.10398183
0.10398183
0.10398183
0.10398183
0.10398183
0.10856536
0.11314888
0.11314888
0.1177324
0.11314888
0.11314888
0.11314888
0.12231593
0.13148297
0.13148297
0.12689945
0.12231593
0.1177324
0.12231593
0.12231593
0.12231593
0.12689945
0.13148297
0.13606648
0.13606648
0.13148297
0.13148297
0.13148297
0.13606648
0.13606648
0.14065002
0.14981706
0.14981706
0.14981706
0.14981706
0.14523354
0.14065002
0.14065002
0.14981706
0.15440059
0.15898411
0.15440059
0.15898411
0.16356765
0.16815116
0.16815116
0.16815116
0.16356765
0.16356765
0.16815116
0.17273468
0.16815116
0.16356765
0.16356765
0.17273468
0.17731822
0.17273468
0.17273468
0.17273468
0.17273468
0.17273468
0.17273468
0.16815116
0.17273468
0.17731822
0.18648526
0.18190174
0.17731822
0.16815116
0.16815116
0.17273468
0.17731822
0.18190174
0.18190174
0.18190174
0.18190174
0.18648526
0.18190174
0.17731822
0.18190174
0.18648526
0.18648526
0.18648526
0.18190174
0.17731822
0.18190174
0.18648526
0.19106877
0.18648526
0.17731822
0.17273468
0.17273468
0.17731822
0.18190174
0.18648526
0.18648526
0.19106877
0.19106877
0.18648526
0.18648526
0.19106877
0.19106877
0.18648526
0.18190174
0.17731822
0.18190174
0.18648526
0.19106877
0.18648526
0.18648526
0.18190174
0.18190174
0.18648526
0.18648526
0.18648526
0.18648526
0.19106877
0.1956523
0.1956523
0.19106877
0.18648526
0.18190174
0.17731822
0.17731822
0.18648526
0.19106877
0.18648526
0.17731822
0.16815116
0.16356765
0.16356765
0.16815116
0.18190174
0.18648526
0.18190174
0.17731822
0.17273468
0.17731822
0.18190174
0.18648526
0.18190174
0.17731822
0.17731822
0.17731822
0.17731822
0.17731822
0.17273468
0.16815116
0.16815116
0.17273468
0.18190174
0.18648526
0.18190174
0.17273468
0.16815116
0.16815116
0.17731822
0.18190174
0.18190174
0.17731822
0.17731822
0.18190174
0.18648526
0.18190174
0.17731822
0.17273468
0.17731822
0.18648526
0.18648526
0.18190174
0.17731822
0.17731822
0.17273468
0.16815116
0.16815116
0.17273468
0.18190174
0.18190174
0.18190174
0.18648526
0.19106877
0.18648526
0.17731822
0.17273468
0.17731822
0.18190174
0.17731822
0.17731822
0.17731822
0.17273468
0.16815116
0.16815116
0.18190174
0.19106877
0.1956523
0.18648526
0.17273468
0.16815116
0.17731822
0.18648526
0.18648526
0.18648526
0.18190174
0.17731822
0.17273468
0.17273468
0.17731822
0.18190174
0.18648526
0.18190174
0.17731822
0.17731822
0.18190174
0.18190174
0.18190174
0.18190174
0.18190174
0.17731822
0.17731822
0.18190174
0.18648526
0.19106877
0.19106877
0.18648526
0.18190174
0.18190174
0.18648526
0.18648526
0.19106877
0.19106877
0.18648526
0.18190174
0.18190174
0.18648526
0.18648526
0.18190174
0.17731822
0.18190174
0.18648526
0.1956523
0.20023584
0.19106877
0.18648526
0.18648526
0.19106877
0.19106877
0.18648526
0.18190174
0.18648526
0.1956523
0.1956523
0.18648526
0.18190174
0.18648526
0.1956523
0.20023584
0.1956523
0.1956523
0.1956523
0.19106877
0.19106877
0.1956523
0.20023584
0.20481935
0.20023584
0.19106877
0.19106877
0.1956523
0.20023584
0.20481935
0.20481935
0.20481935
0.20023584
0.20023584
0.20023584
0.20481935
0.20481935
0.20481935
0.20023584
0.20023584
0.20023584
0.20481935
0.20940287
0.21398641
0.21398641
0.20940287
0.20481935
0.20940287
0.21856993
0.22773696
0.22773696
0.22315346
0.21398641
0.20940287
0.20940287
0.21398641
0.21398641
0.21398641
0.21856993
0.22315346
0.22315346
0.21398641
0.20940287
0.20940287
0.21856993
0.22773696
0.22773696
0.22315346
0.21856993
0.21398641
0.21856993
0.21856993
0.21856993
0.21856993
0.22315346
0.22773696
0.23232049
0.23232049
0.22773696
0.23232049
0.23690403
0.23690403
0.23232049
0.23232049
0.22773696
0.22773696
0.22773696
0.23232049
0.23690403
0.24148755
0.24148755
0.24148755
0.24148755
0.24148755
0.24148755
0.24148755
0.24148755
0.24607107
0.24148755
0.23690403
0.23232049
0.23232049
0.23690403
0.23690403
0.23690403
0.23690403
0.23690403
0.24148755
0.24148755
0.23690403
0.24148755
0.24607107
0.24607107
0.24148755
0.23690403
0.24148755
0.24607107
0.24148755
0.24148755
0.24607107
0.24607107
0.24148755
0.24148755
0.24148755
0.24607107
0.24607107
0.24148755
0.24148755
0.23690403
0.24148755
0.24148755
0.24607107
0.24607107
0.24148755
0.24148755
0.24607107
0.2506546
0.24607107
0.24148755
0.24607107
0.2506546
0.24607107
0.24607107
0.24607107
0.2506546
0.2506546
0.2506546
0.24607107
0.23690403
0.23690403
0.23690403
0.24148755
0.24607107
0.24607107
0.24148755
0.24148755
0.24607107
0.2506546
0.24607107
0.24148755
0.24148755
0.24607107
0.2506546
0.25523812
0.2506546
0.24148755
0.23690403
0.24148755
0.24607107
0.24607107
0.23690403
0.23690403
0.23690403
0.23690403
0.23232049
0.23690403
0.24148755
0.24607107
0.24607107
0.24148755
0.23232049
0.23232049
0.23232049
0.23690403
0.23690403
0.23232049
0.22773696
0.22773696
0.22773696
0.22773696
0.22315346
0.22773696
0.23232049
0.23690403
0.23232049
0.22773696
0.22773696
0.22773696
0.23232049
0.23232049
0.23232049
0.23232049
0.23232049
0.23690403
0.23690403
0.23690403
0.23232049
0.22773696
0.22315346
0.21856993
0.21398641
0.21398641
0.21856993
0.22773696
0.23232049
0.22315346
0.21856993
0.21856993
0.22773696
0.23232049
0.22315346
0.21856993
0.21856993
0.22315346
0.22773696
0.22315346
0.22315346
0.21856993
0.21398641
0.21398641
0.21398641
0.21398641
0.21398641
0.21398641
0.20940287
0.20481935
0.20481935
0.20940287
0.21856993
0.22315346
0.21398641
0.20481935
0.20940287
0.21398641
0.21856993
0.21398641
0.20940287
0.20940287
0.20940287
0.20481935
0.20023584
0.20023584
0.20481935
0.20940287
0.20481935
0.20023584
0.20023584
0.20481935
0.20940287
0.20940287
0.20940287
0.20481935
0.20481935
0.20481935
0.20023584
0.19106877
0.18648526
0.19106877
0.1956523
0.1956523
0.19106877
0.18648526
0.18648526
0.18648526
0.18190174
0.18648526
0.19106877
0.19106877
0.18648526
0.17731822
0.17731822
0.18648526
0.19106877
0.18648526
0.17731822
0.17273468
0.17731822
0.18648526
0.18648526
0.18648526
0.17273468
0.16356765
0.16356765
0.17273468
0.18648526
0.18648526
0.18190174
0.17731822
0.17273468
0.17273468
0.16815116
0.16815116
0.17273468
0.17273468
0.16815116
0.17273468
0.17273468
0.16815116
0.16815116
0.16815116
0.17273468
0.17273468
0.16356765
0.15898411
0.15440059
0.15440059
0.15440059
0.14981706
0.14981706
0.14523354
0.14523354
0.14981706
0.15440059
0.15440059
0.15440059
0.14981706
0.14981706
0.14981706
0.14981706
0.14523354
0.14523354
0.14981706
0.15440059
0.14981706
0.14065002
0.13148297
0.13148297
0.14065002
0.14065002
0.13148297
0.12231593
0.12231593
0.13606648
0.14065002
0.13606648
0.13148297
0.12689945
0.12689945
0.13148297
0.13148297
0.12231593
0.1177324
0.1177324
0.12231593
0.1177324
0.11314888
0.10398183
0.10398183
0.11314888
0.12689945
0.13148297
0.12689945
0.1177324
0.11314888
0.10856536
0.10398183
0.10856536
0.11314888
0.11314888
0.10856536
0.10856536
0.10398183
0.10398183
0.10398183
0.10398183
0.09939831
0.094814785
0.09023126
0.09023126
0.094814785
0.094814785
0.094814785
0.09023126
0.09023126
0.08564773
0.08564773
0.08106421
0.08106421
0.08106421
0.08106421
0.07648069
0.07648069
0.07648069
0.07648069
0.071897164
0.06731364
0.06731364
0.06731364
0.06731364
0.06731364
0.06273011
0.06273011
0.06273011
0.05814659
0.053563062
0.04897954
0.04897954
0.044396013
0.04897954
0.04897954
0.053563062
0.04897954
0.04897954
0.044396013
0.03981249
0.035228968
0.03981249
0.044396013
0.04897954
0.044396013
0.03981249
0.035228968
0.030645443
0.030645443
0.026061919
0.026061919
0.021478394
0.026061919
0.021478394
0.021478394
0.016894871
0.021478394
0.021478394
0.016894871
0.012311347
0.012311347
0.012311347
0.016894871
0.016894871
0.016894871
0.0031442982
-0.0014392259
-0.00602275
-0.00602275
-0.0014392259
-0.0014392259
-0.0014392259
-0.0014392259
-0.0014392259
-0.00602275
-0.00602275
-0.00602275
-0.010606274
-0.019773323
-0.019773323
-0.019773323
-0.019773323
-0.015189799
-0.015189799
-0.015189799
-0.015189799
-0.015189799
-0.015189799
-0.019773323
-0.028940372
-0.033523895
-0.038107418
-0.033523895
-0.028940372
-0.024356848
-0.028940372
-0.028940372
-0.033523895
-0.038107418
-0.033523895
-0.033523895
-0.038107418
-0.047274467
-0.047274467
-0.042690944
-0.038107418
-0.033523895
-0.033523895
-0.038107418
-0.047274467
-0.056441516
-0.056441516
-0.056441516
-0.051857993
-0.051857993
-0.051857993
-0.056441516
-0.061025042
-0.061025042
-0.051857993
-0.047274467
-0.056441516
-0.06560856
-0.06560856
-0.06560856
-0.061025042
-0.061025042
-0.061025042
-0.06560856
-0.07019208
-0.06560856
-0.061025042
-0.06560856
-0.07019208
-0.07477561
-0.07477561
-0.07019208
-0.07019208
-0.07477561
-0.07477561
-0.07477561
-0.07019208
-0.06560856
-0.061025042
-0.06560856
-0.06560856
-0.07019208
-0.07477561
-0.07477561
-0.07477561
-0.07935913
-0.07935913
-0.07477561
-0.06560856
-0.07019208
-0.07477561
-0.07935913
-0.07477561
-0.07019208
-0.07019208
-0.07477561
-0.07477561
-0.07935913
-0.07935913
-0.07935913
-0.07935913
-0.08394266
-0.08852618
-0.08852618
-0.08394266
-0.08394266
-0.08394266
-0.08394266
-0.08852618
-0.08852618
-0.08394266
-0.07935913
-0.07935913
-0.08852618
-0.08852618
-0.08852618
-0.07935913
-0.07477561
-0.07477561
-0.07477561
-0.07477561
-0.07477561
-0.07935913
-0.07935913
-0.07935913
-0.07935913
-0.07935913
-0.07935913
-0.07935913
-0.07477561
-0.07477561
-0.07477561
-0.07935913
-0.08394266
-0.07935913
-0.07477561
-0.07477561
-0.07477561
-0.07935913
-0.08394266
-0.08852618
-0.08852618
-0.08394266
-0.07935913
-0.08394266
-0.08852618
-0.093109705
-0.093109705
-0.093109705
-0.093109705
-0.08852618
-0.08394266
-0.08852618
-0.08852618
-0.08394266
-0.08394266
-0.08394266
-0.08394266
-0.08394266
-0.08852618
-0.08852618
-0.08394266
-0.07477561
-0.07019208
-0.07477561
-0.07477561
-0.07477561
-0.07935913
-0.08394266
-0.08852618
-0.08852618
-0.08394266
-0.07935913
-0.07477561
-0.07019208
-0.07019208
-0.07019208
-0.07477561
-0.07935913
-0.07477561
-0.06560856
-0.06560856
-0.07019208
-0.07019208
-0.06560856
-0.06560856
-0.07019208
-0.07019208
-0.07019208
-0.07019208
-0.07019208
-0.06560856
-0.06560856
-0.061025042
-0.061025042
-0.061025042
-0.056441516
-0.056441516
-0.061025042
-0.061025042
-0.056441516
-0.051857993
-0.051857993
-0.051857993
-0.047274467
-0.047274467
-0.047274467
-0.047274467
-0.047274467
-0.047274467
-0.042690944
-0.047274467
-0.051857993
-0.051857993
-0.047274467
-0.042690944
-0.038107418
-0.033523895
-0.028940372
-0.028940372
-0.033523895
-0.038107418
-0.033523895
-0.033523895
-0.033523895
-0.033523895
-0.028940372
-0.028940372
-0.024356848
-0.024356848
-0.028940372
-0.033523895
-0.028940372
-0.024356848
-0.015189799
-0.015189799
-0.015189799
-0.019773323
-0.024356848
-0.033523895
-0.033523895
-0.028940372
-0.024356848
-0.019773323
-0.024356848
-0.019773323
-0.019773323
-0.019773323
-0.024356848
-0.024356848
-0.028940372
-0.028940372
-0.024356848
-0.024356848
-0.028940372
-0.033523895
-0.033523895
-0.033523895
-0.033523895
-0.042690944
-0.047274467
-0.051857993
-0.047274467
-0.047274467
-0.047274467
-0.047274467
-0.047274467
-0.042690944
-0.042690944
-0.042690944
-0.042690944
-0.038107418
-0.038107418
-0.033523895
-0.038107418
-0.038107418
-0.033523895
-0.024356848
-0.019773323
-0.019773323
-0.019773323
-0.015189799
-0.010606274
-0.010606274
-0.019773323
-0.024356848
-0.019773323
-0.015189799
-0.015189799
-0.015189799
-0.010606274
-0.010606274
-0.010606274
-0.015189799
-0.024356848
-0.033523895
-0.038107418
-0.042690944
-0.042690944
-0.047274467
-0.056441516
-0.06560856
-0.061025042
-0.056441516
-0.056441516
-0.061025042
-0.07019208
-0.07477561
-0.07019208
-0.061025042
-0.061025042
-0.061025042
-0.061025042
-0.056441516
-0.042690944
-0.024356848
-0.010606274
0.0031442982
0.021478394
0.03981249
0.05814659
0.08106421
0.09939831
0.12231593
0.14065002
0.15898411
0.18190174
0.20940287
0.24148755
0.26898867
0.29648983
0.31940746
0.34232506
0.3652427
0.38816032
0.4064944
0.42024496
0.43399557
0.44774613
0.46149668
0.47066376
0.4798308
0.49358135
0.50733197
0.51649904
0.52566606
0.5302496
0.5348331
0.5440002
0.55775076
0.5669178
0.5715013
0.5715013
0.5669178
0.5715013
0.58525187
0.59441894
0.5990024
0.60358596
0.6173366
0.6219201
0.6265036
0.6265036
0.63567066
0.64483774
0.65400475
0.6585883
0.65400475
0.6494212
0.65400475
0.66317177
0.66317177
0.6585883
0.6494212
0.64483774
0.64483774
0.64025414
0.63567066
0.6265036
0.61275303
0.6081695
0.60358596
0.5898354
0.57608485
0.55775076
0.5394167
0.5210825
0.5027484
0.4844143
0.46149668
0.43399557
0.41566145
0.3973274
0.3835768
0.36065918
0.33315802
0.31024042
0.29190633
0.27357224
0.24607107
0.21856993
0.20023584
0.18648526
0.17731822
0.16356765
0.14981706
0.13148297
0.12689945
0.12231593
0.11314888
0.10398183
0.10398183
0.10856536
0.1177324
0.1177324
0.11314888
0.10856536
0.11314888
0.12231593
0.13148297
0.14065002
0.15440059
0.16815116
0.17731822
0.17731822
0.18190174
0.1956523
0.21398641
0.22315346
0.22773696
0.22315346
0.21398641
0.21398641
0.21398641
0.21856993
0.22315346
0.22315346
0.22315346
0.22315346
0.22315346
0.22315346
0.22315346
0.22773696
0.23690403
0.2506546
0.25982165
0.26898867
0.27357224
0.27815574
0.28273925
0.29190633
0.30107334
0.31024042
0.31482393
0.323991
0.34232506
0.36065918
0.37440974
0.39274383
0.4019109
0.41566145
0.43399557
0.45232964
0.47066376
0.48899785
0.5027484
0.50733197
0.50733197
0.51649904
0.5394167
0.5715013
0.6081695
0.6219201
0.6265036
0.6265036
0.63567066
0.6494212
0.66317177
0.6677553
0.6769223
0.69067293
0.709007
0.7273411
0.74109167
0.75025874
0.76400936
0.7777599
0.7869269
0.796094
0.80984455
0.82817864
0.8419292
0.86026335
0.8740139
0.8969315
0.91526556
0.9244327
0.93359977
0.9427668
0.9611009
0.98401845
1.0115196
1.0344372
1.0573548
1.0711055
1.084856
1.1031901
1.1215241
1.1444418
1.1627759
1.171943
1.1856935
1.199444
1.2131946
1.2177782
1.2269453
1.2452793
1.268197
1.2911146
1.3048651
1.3094486
1.3094486
1.3140322
1.3186157
1.3323662
1.3461168
1.3598673
1.3552839
1.3507003
1.3461168
1.3461168
1.3461168
1.3369497
1.3323662
1.3277828
1.3323662
1.3323662
1.3231992
1.3094486
1.3002816
1.2865311
1.2727804
1.2590299
1.2452793
1.2315288
1.2131946
1.190277
1.1765264
1.1627759
1.1536088
1.1398582
1.1261077
1.1077735
1.0894395
1.0711055
1.0481877
1.0252701
0.9977691
0.9702679
0.9473503
0.92901623
0.9106821
0.88776445
0.8648469
0.83734566
0.80984455
0.7731764
0.74109167
0.7044235
0.6677553
0.63567066
0.61275303
0.58525187
0.5531672
0.5210825
0.48899785
0.45691317
0.42024496
0.3835768
0.35149214
0.31940746
0.28273925
0.24607107
0.20481935
0.17273468
0.14065002
0.10398183
0.06731364
0.030645443
-0.0014392259
-0.028940372
-0.061025042
-0.09769323
-0.13436143
-0.16644609
-0.18478018
-0.20311429
-0.23061544
-0.25811657
-0.27645066
-0.29020125
-0.2993683
-0.32228592
-0.34978706
-0.36353764
-0.37270465
-0.38187173
-0.40020582
-0.40937287
-0.40937287
-0.40937287
-0.41395637
-0.41853994
-0.41853994
-0.41853994
-0.42312348
-0.42312348
-0.41853994
-0.40937287
-0.40478936
-0.40478936
-0.40020582
-0.38645524
-0.3589541
-0.33603647
-0.32686943
-0.32686943
-0.3177024
-0.30395183
-0.27645066
-0.24894953
-0.22144838
-0.20311429
-0.18936372
-0.17102963
-0.15727906
-0.13436143
-0.116027325
-0.09769323
-0.07477561
-0.056441516
-0.042690944
-0.028940372
-0.010606274
0.012311347
0.044396013
0.07648069
0.09939831
0.12231593
0.13606648
0.14981706
0.16815116
0.20023584
0.23232049
0.25523812
0.27357224
0.29648983
0.31940746
0.33774155
0.35607564
0.37440974
0.39274383
0.41107795
0.42482853
0.44316262
0.45691317
0.4752473
0.49816492
0.51649904
0.5348331
0.5440002
0.5531672
0.5531672
0.55775076
0.56233424
0.56233424
0.56233424
0.5669178
0.57608485
0.5898354
0.59441894
0.59441894
0.59441894
0.5898354
0.5898354
0.5898354
0.58525187
0.57608485
0.56233424
0.5531672
0.5440002
0.5394167
0.5302496
0.5302496
0.5302496
0.52566606
0.50733197
0.49816492
0.48899785
0.4798308
0.47066376
0.46149668
0.44316262
0.42024496
0.37899324
0.3469086
0.34232506
0.36982623
0.3835768
0.37440974
0.3469086
0.31482393
0.2873228
0.27357224
0.25982165
0.2506546
0.23690403
0.21856993
0.20023584
0.18190174
0.15898411
0.13606648
0.11314888
0.09939831
0.08106421
0.06273011
0.04897954
0.035228968
0.021478394
-0.0014392259
-0.019773323
-0.033523895
-0.047274467
-0.07019208
-0.09769323
-0.111443795
-0.120610856
-0.120610856
-0.120610856
-0.12519439
-0.13436143
-0.14352848
-0.15269552
-0.16644609
-0.18478018
-0.20311429
-0.22144838
-0.2260319
-0.22144838
-0.20769782
-0.20311429
-0.19853076
-0.19853076
-0.20311429
-0.20769782
-0.21228135
-0.21228135
-0.21228135
-0.21228135
-0.21228135
-0.21686487
-0.21686487
-0.21686487
-0.21228135
-0.20769782
-0.19853076
-0.18936372
-0.18478018
-0.18019667
-0.18019667
-0.16644609
-0.148112
-0.1297779
-0.111443795
-0.10227676
-0.093109705
-0.07935913
-0.07019208
-0.06560856
-0.047274467
-0.019773323
0.0077278223
0.035228968
0.053563062
0.071897164
0.09939831
0.13148297
0.16356765
0.18648526
0.21398641
0.24148755
0.27815574
0.30565688
0.3285745
0.3469086
0.3652427
0.38816032
0.41566145
0.43857908
0.46149668
0.4844143
0.5119155
0.5348331
0.55775076
0.5898354
0.6173366
0.64483774
0.67233884
0.6952565
0.709007
0.72275764
0.74109167
0.76400936
0.7869269
0.80984455
0.83734566
0.8740139
0.90609854
0.92901623
0.9473503
0.96568435
0.98401845
1.0023526
1.0252701
1.0619383
1.0986066
1.1306912
1.1490253
1.1673594
1.1948605
1.2315288
1.2727804
1.3094486
1.3415333
1.3782015
1.4102862
1.4469544
1.479039
1.5202907
1.5569589
1.5936272
1.6257118
1.6577964
1.6944648
1.7357165
1.767801
1.7998856
1.8319703
1.8732221
1.9190574
1.9557254
1.9832268
2.010728
2.038229
2.074897
2.1023982
2.125316
2.1390667
2.1574006
2.1711512
2.1849017
2.1986523
2.2124028
2.22157
2.230737
2.230737
2.230737
2.2353206
2.2444875
2.2536545
2.258238
2.2536545
2.2444875
2.2444875
2.2444875
2.2444875
2.239904
2.239904
2.2353206
2.230737
2.230737
2.2353206
2.2353206
2.230737
2.2261534
2.22157
2.2169864
2.2078195
2.2078195
2.2124028
2.22157
2.2261534
2.2169864
2.2078195
2.194069
2.194069
2.1986523
2.194069
2.1894853
2.194069
2.2032359
2.2078195
2.2078195
2.2078195
2.2124028
2.2169864
2.22157
2.22157
2.2261534
2.2261534
2.2261534
2.2261534
2.230737
2.2444875
2.2536545
2.2628217
2.267405
2.2765722
2.2765722
2.267405
2.2628217
2.2719886
2.2903228
2.308657
2.317824
2.3315744
2.3499086
2.3774097
2.3911602
2.4049108
2.423245
2.4507463
2.4874144
2.5103319
2.528666
2.5515835
2.5790849
2.6111696
2.6386707
2.6661718
2.693673
2.7303412
2.7670093
2.808261
2.8449292
2.8815975
2.9228492
2.9595172
3.0053525
3.0374372
3.0649383
3.0924394
3.1291077
3.1795266
3.2345288
3.280364
3.3078651
3.3261993
3.3628674
3.4132864
3.4637048
3.5049567
3.5370414
3.578293
3.624128
3.66538
3.7112153
3.7524672
3.7937186
3.8258033
3.848721
3.8670552
3.8945563
3.9358077
3.9770596
4.0183115
4.0458126
4.06873
4.096231
4.128316
4.1695676
4.201652
4.2108192
4.2108192
4.2199864
4.252071
4.307073
4.3529086
4.3712425
4.3804097
4.3987436
4.426245
4.444579
4.4583297
4.467497
4.485831
4.5179157
4.545417
4.5591674
4.5637507
4.572918
4.591252
4.609586
4.6325035
4.650838
4.673755
4.692089
4.70584
4.7195907
4.7379246
4.7608423
4.78376
4.802094
4.8250113
4.8433456
4.857096
4.8662634
4.87543
4.8937645
4.9166822
4.9395995
4.9671006
4.9854345
5.0037694
5.0221033
5.035854
5.0450206
5.054188
5.0725217
5.0862727
5.0954394
5.1046066
5.1229405
5.1458583
5.168776
5.191694
5.205444
5.219195
5.2237782
5.2237782
5.2283616
5.232945
5.246696
5.26503
5.283364
5.306282
5.333783
5.3567004
5.365867
5.3612843
5.3567004
5.3567004
5.370451
5.3933682
5.4117026
5.4346204
5.4529543
5.475872
5.4942064
5.5125403
5.5171237
5.5217075
5.5354576
5.553792
5.5675426
5.5767097
5.5858765
5.608794
5.6408787
5.66838
5.6912975
5.705048
5.709632
5.7187986
5.727966
5.737133
5.7508836
5.764634
5.7921352
5.8196363
5.842554
5.860888
5.870055
5.879222
5.888389
5.906723
5.920474
5.934224
5.947975
5.966309
5.9892263
6.0121446
6.0350623
6.0579796
6.07173
6.0763135
6.0854807
6.1038146
6.122149
6.1358995
6.14965
6.1634007
6.177151
6.1863184
6.200069
6.2229867
6.245904
6.264238
6.273405
6.277989
6.2871556
6.300906
6.3146567
6.323824
6.342158
6.355909
6.369659
6.378826
6.38341
6.3879933
6.39716
6.4154944
6.438412
6.4521623
6.46133
6.46133
6.4659133
6.479664
6.5025816
6.516332
6.5300827
6.5484166
6.5621667
6.5713344
6.575918
6.580501
6.594252
6.612586
6.6263366
6.6309204
6.640087
6.658421
6.676755
6.6859226
6.690506
6.6950893
6.7088404
6.7225904
6.7271743
6.740925
6.754675
6.7684264
6.7775927
6.7821765
6.791343
6.8005104
6.8050942
6.8050942
6.814261
6.8234286
6.832595
6.8371787
6.8463454
6.8509293
6.8600965
6.8646793
6.873847
6.878431
6.887597
6.892181
6.9013486
6.910515
6.9150987
6.9242654
6.928849
6.9380164
6.951767
6.965517
6.9838514
6.9884353
6.9884353
6.9884353
6.9930186
7.0021853
7.011353
7.0205193
7.03427
7.0526047
7.0709386
7.084689
7.089273
7.089273
7.084689
7.084689
7.089273
7.093856
7.0984397
7.103023
7.107607
7.107607
7.107607
7.103023
7.0984397
7.093856
7.093856
7.093856
7.0984397
7.0984397
7.103023
7.107607
7.11219
7.11219
7.107607
7.11219
7.1213574
7.130524
7.1351075
7.1396914
7.1351075
7.130524
7.1351075
7.144275
7.1580253
7.171776
7.180943
7.1855264
7.1855264
7.1946936
7.2130275
7.226778
7.235945
7.240529
7.249696
7.2680297
7.2955313
7.323032
7.3413663
7.3505335
7.364284
7.382618
7.400952
7.4192863
7.43762
7.455954
7.4788723
7.4926224
7.5109563
7.524708
7.5338745
7.5476246
7.5567923
7.5705423
7.584293
7.598044
7.6072106
7.616378
7.6255445
7.6392956
7.662213
7.694298
7.712632
7.721799
7.7263823
7.740133
7.7538834
7.7630506
7.7813845
7.813469
7.8455544
7.8638883
7.868471
7.873055
7.8822227
7.9005566
7.9234743
7.937225
7.946391
7.955559
7.9601426
7.9647255
7.969309
7.9784765
8.001393
8.024311
8.042645
8.06098
8.070147
8.074731
8.083898
8.088481
8.102231
8.120565
8.1389
8.15265
8.157233
8.157233
8.1480665
8.1343155
8.111399
8.088481
8.079313
8.093064
8.125149
8.161818
8.189318
8.212235
8.221403
8.2259865
8.221403
8.207652
8.198485
8.203069
8.221403
8.23057
8.23057
8.23057
8.23057
8.23057
8.2397375
8.253488
8.271822
8.29474
8.317657
8.331408
8.335991
8.326824
8.317657
8.313073
8.30849
8.30849
8.303906
8.303906
8.32224
8.349742
8.377243
8.390993
8.395577
8.395577
8.395577
8.395577
8.38641
8.377243
8.37266
8.377243
8.390993
8.4093275
8.427662
8.445995
8.45058
8.436829
8.413911
8.38641
8.368075
8.377243
8.413911
8.459746
8.505582
8.54225
8.565167
8.5789175
8.5789175
8.569751
8.565167
8.565167
8.574334
8.597252
8.624753
8.643086
8.647671
8.647671
8.652254
8.661422
8.666004
8.666004
8.6705885
8.6705885
8.666004
8.652254
8.63392
8.615586
8.601836
8.597252
8.592669
8.592669
8.597252
8.597252
8.597252
8.601836
8.606419
8.597252
8.5789175
8.560584
8.546834
8.5285
8.519332
8.514749
8.510164
8.510164
8.505582
8.500998
8.496414
8.500998
8.500998
8.496414
8.482664
8.468913
8.45058
8.436829
8.423078
8.4093275
8.390993
8.37266
8.368075
8.381826
8.404744
8.423078
8.436829
8.45058
8.459746
8.46433
8.459746
8.45058
8.441412
8.436829
8.427662
8.427662
8.436829
8.445995
8.45058
8.45058
8.45058
8.455162
8.455162
8.441412
8.427662
8.423078
8.423078
8.423078
8.427662
8.436829
8.441412
8.441412
8.432245
8.427662
8.423078
8.413911
8.395577
8.37266
8.349742
8.326824
8.30849
8.303906
8.317657
8.340574
8.368075
8.38641
8.40016
8.404744
8.390993
8.368075
8.340574
8.326824
8.32224
8.326824
8.335991
8.335991
8.340574
8.335991
8.331408
8.331408
8.331408
8.331408
8.32224
8.30849
8.30849
8.30849
8.30849
8.30849
8.313073
8.313073
8.303906
8.290155
8.280989
8.267238
8.258071
8.244321
8.2397375
8.23057
8.2259865
8.21682
8.207652
8.198485
8.189318
8.170984
8.129733
8.074731
8.024311
8.005978
8.019728
8.051813
8.083898
8.111399
8.125149
8.125149
8.106815
8.074731
8.038062
8.015144
8.010561
8.010561
8.010561
8.015144
8.015144
8.005978
7.9968104
7.9876432
7.9784765
7.9738927
7.946391
7.9051394
7.8638883
7.8318033
7.813469
7.799719
7.795135
7.7813845
7.7630506
7.7447166
7.721799
7.7034645
7.6805468
7.65763
7.6301284
7.602627
7.57971
7.5613756
7.5476246
7.538458
7.5338745
7.5338745
7.520124
7.4926224
7.455954
7.4192863
7.3917856
7.364284
7.3413663
7.323032
7.313865
7.300114
7.286364
7.2817802
7.2726135
7.249696
7.2130275
7.1763597
7.144275
7.125941
7.11219
7.093856
7.0755215
7.0617714
7.048021
7.03427
7.011353
6.9884353
6.9746847
6.956351
6.928849
6.8830137
6.8371787
6.8005104
6.7730093
6.740925
6.7134233
6.681339
6.658421
6.6309204
6.6080027
6.5896683
6.5667505
6.534666
6.507165
6.479664
6.4521623
6.4154944
6.38341
6.355909
6.337575
6.3146567
6.2871556
6.2596545
6.22757
6.1863184
6.14965
6.112982
6.07173
6.0350623
6.0029774
5.9754763
5.9525585
5.9250574
5.892973
5.8654714
5.833387
5.801302
5.764634
5.7325497
5.7004647
5.6729636
5.6408787
5.608794
5.5767097
5.544625
5.503373
5.4621215
5.4300365
5.4025354
5.370451
5.34295
5.3154488
5.2879477
5.2558627
5.219195
5.1779428
5.1458583
5.127524
5.10919
5.0862727
5.0587716
5.035854
5.012936
4.9808517
4.9441833
4.9166822
4.889181
4.86168
4.820428
4.7654257
4.7104235
4.669172
4.637087
4.6141696
4.5820847
4.545417
4.4995813
4.4537463
4.4033275
4.3574924
4.320824
4.30249
4.30249
4.311657
4.320824
4.320824
4.2979064
4.261238
4.206236
4.14665
4.0916476
4.0458126
4.0137277
3.9953938
3.9816434
3.9724762
3.9587255
3.9403915
3.9220574
3.8991396
3.8670552
3.8349705
3.7983022
3.761634
3.7295492
3.702048
3.6837142
3.6607964
3.6332953
3.6012108
3.569126
3.5278745
3.4866226
3.4499545
3.4178696
3.3903685
3.3582838
3.3307827
3.3124485
3.2986982
3.280364
3.252863
3.2253618
3.1978607
3.165776
3.133691
3.10619
3.0741055
3.0420208
3.0145197
2.991602
2.9641008
2.9320161
2.904515
2.877014
2.8495126
2.799094
2.7303412
2.6524212
2.5836685
2.5332496
2.5057485
2.5057485
2.5240824
2.5470002
2.569918
2.5790849
2.5470002
2.4644969
2.3544922
2.2536545
2.194069
2.1711512
2.1803184
2.194069
2.2032359
2.1986523
2.1849017
2.1619842
2.1390667
2.1115654
2.0794806
2.0519795
2.0198948
1.9878103
1.960309
1.9328079
1.9053068
1.8823892
1.8594716
1.8411375
1.8182198
1.7953022
1.7723845
1.7402999
1.6990483
1.6532129
1.6119612
1.5798767
1.5523754
1.5248743
1.4973731
1.479039
1.4652884
1.4469544
1.4240367
1.391952
1.3598673
1.3277828
1.2911146
1.2590299
1.2269453
1.199444
1.1765264
1.1581924
1.1352746
1.1031901
1.0665218
1.0161031
0.9427668
0.8419292
0.74109167
0.68608946
0.68608946
0.73192465
0.7915105
0.8327622
0.85109633
0.85109633
0.8190116
0.7548422
0.69067293
0.64025414
0.6219201
0.6310871
0.64483774
0.6494212
0.6494212
0.63567066
0.61275303
0.5898354
0.56233424
0.5485837
0.5302496
0.50733197
0.4798308
0.44774613
0.42024496
0.3973274
0.37899324
0.3652427
0.35149214
0.33774155
0.31940746
0.29190633
0.26440516
0.23690403
0.20481935
0.18190174
0.15898411
0.14065002
0.12689945
0.10856536
0.09023126
0.06731364
0.04897954
0.030645443
0.012311347
-0.010606274
-0.038107418
-0.061025042
-0.07019208
-0.07477561
-0.093109705
-0.111443795
-0.120610856
-0.116027325
-0.12519439
-0.15727906
-0.20311429
-0.22144838
-0.2260319
-0.23061544
-0.25353307
-0.2810342
-0.29020125
-0.2810342
-0.27645066
-0.27645066
-0.27645066
-0.27645066
-0.27645066
-0.27186716
-0.27645066
-0.28561774
-0.2993683
-0.30395183
-0.2993683
-0.29478475
-0.28561774
-0.28561774
-0.28561774
-0.29020125
-0.28561774
-0.2810342
-0.27645066
-0.27186716
-0.27645066
-0.27186716
-0.27186716
-0.27186716
-0.27186716
-0.26728365
-0.26270008
-0.25353307
-0.24436602
-0.24436602
-0.24894953
-0.25353307
-0.25811657
-0.25353307
-0.24436602
-0.23519896
-0.23061544
-0.2260319
-0.22144838
-0.20769782
-0.18936372
-0.18019667
-0.18019667
-0.18019667
-0.17561315
-0.16644609
-0.16186257
-0.15727906
-0.15727906
-0.148112
-0.13894495
-0.12519439
-0.111443795
-0.10227676
-0.09769323
-0.093109705
-0.08394266
-0.07477561
-0.07019208
-0.061025042
-0.056441516
-0.056441516
-0.047274467
-0.028940372
-0.019773323
-0.015189799
-0.019773323
-0.019773323
-0.019773323
-0.015189799
-0.015189799
-0.010606274
-0.00602275
-0.0014392259
0.0031442982
0.0077278223
0.012311347
0.012311347
0.0077278223
0.0077278223
0.0077278223
0.0077278223
0.0077278223
0.012311347
0.012311347
0.012311347
0.0077278223
0.012311347
0.026061919
0.030645443
0.030645443
0.030645443
0.030645443
0.030645443
0.030645443
0.030645443
0.035228968
0.044396013
0.04897954
0.053563062
0.053563062
0.04897954
0.04897954
0.04897954
0.04897954
0.04897954
0.03981249
0.035228968
0.030645443
0.030645443
0.026061919
0.021478394
0.016894871
0.021478394
0.021478394
0.016894871
0.0077278223
-0.00602275
-0.010606274
-0.010606274
-0.00602275
-0.010606274
-0.010606274
-0.010606274
-0.015189799
-0.015189799
-0.019773323
-0.028940372
-0.028940372
-0.038107418
-0.047274467
-0.061025042
-0.07019208
-0.07477561
-0.08394266
-0.08852618
-0.093109705
-0.09769323
-0.10686028
-0.120610856
-0.1297779
-0.14352848
-0.148112
-0.15269552
-0.16186257
-0.17561315
-0.18478018
-0.18936372
-0.19853076
-0.19853076
-0.19394726
-0.19394726
-0.20769782
-0.22144838
-0.23061544
-0.23978248
-0.24894953
-0.26270008
-0.27645066
-0.28561774
-0.2993683
-0.3177024
-0.33603647
-0.34978706
-0.36353764
-0.37270465
-0.38645524
-0.40020582
-0.41853994
-0.4322905
-0.44145754
-0.4552081
-0.46437517
-0.4689587
-0.47812572
-0.49645984
-0.5147939
-0.5285444
-0.5514621
-0.57437974
-0.5881303
-0.60188085
-0.61563146
-0.6339655
-0.6477161
-0.6660502
-0.6843843
-0.7027184
-0.725636
-0.7531372
-0.77147126
-0.7806383
-0.7989724
-0.81730646
-0.84022415
-0.8631418
-0.8723088
-0.8814758
-0.89522636
-0.9089769
-0.9273111
-0.94564515
-0.96397924
-0.99148047
-1.0098146
-1.0281487
-1.0418992
-1.0510663
-1.064817
-1.0877345
-1.1106521
-1.1289861
-1.1427368
-1.1519039
-1.1656544
-1.179405
-1.197739
-1.2160732
-1.2344073
-1.2481579
-1.2619084
-1.2710754
-1.2894095
-1.3123271
-1.3306612
-1.3489953
-1.3673295
-1.3856635
-1.3948306
-1.4085811
-1.4269153
-1.4498329
-1.4727504
-1.486501
-1.495668
-1.5094187
-1.5277528
-1.5415033
-1.5552539
-1.5644209
-1.5735881
-1.5873387
-1.6010892
-1.6194233
-1.6377573
-1.6515079
-1.6652584
-1.679009
-1.6973432
-1.7110938
-1.7202609
-1.7248443
-1.7385949
-1.7523454
-1.7706796
-1.7890136
-1.8027642
-1.8119313
-1.8256818
-1.8440161
-1.8577666
-1.8715172
-1.8852677
-1.8990183
-1.9127688
-1.9265194
-1.9356863
-1.9448534
-1.9540205
-1.967771
-1.9861053
-1.9952723
-1.9998558
-2.01819
-2.0411074
-2.0502746
-2.045691
-2.045691
-2.0594416
-2.082359
-2.0961096
-2.1098602
-2.1190274
-2.1373615
-2.1556957
-2.1694462
-2.1786132
-2.1877804
-2.201531
-2.2198648
-2.2336154
-2.2427826
-2.2565331
-2.2748673
-2.2977848
-2.316119
-2.3298695
-2.3390365
-2.352787
-2.3665376
-2.3802881
-2.3940387
-2.4032059
-2.4169564
-2.4352906
-2.4490411
-2.4627917
-2.4811258
-2.49946
-2.517794
-2.5315444
-2.5407116
-2.5498786
-2.5636294
-2.57738
-2.5911305
-2.6094644
-2.623215
-2.641549
-2.6598833
-2.6828008
-2.701135
-2.719469
-2.7332196
-2.7423868
-2.7515538
-2.7653043
-2.769888
-2.7790549
-2.7882218
-2.8019724
-2.8203065
-2.8386407
-2.8523912
-2.8615584
-2.8707254
-2.8890595
-2.90281
-2.921144
-2.9348946
-2.9532287
-2.9715629
-2.9898968
-3.0036473
-3.0219817
-3.0403159
-3.0540664
-3.067817
-3.086151
-3.104485
-3.1228192
-3.141153
-3.1594875
-3.1778216
-3.1961555
-3.2144897
-3.2282403
-3.2419908
-3.2557414
-3.2740755
-3.2924097
-3.3153272
-3.3428283
-3.365746
-3.3794968
-3.3932471
-3.411581
-3.434499
-3.452833
-3.4757504
-3.4940844
-3.5124185
-3.5261693
-3.53992
-3.5674212
-3.5949223
-3.6270068
-3.6545079
-3.6774256
-3.6957595
-3.7140937
-3.7370114
-3.759929
-3.7736797
-3.7920136
-3.8103478
-3.8332655
-3.856183
-3.874517
-3.902018
-3.9295192
-3.952437
-3.970771
-3.9891052
-4.002856
-4.02119
-4.039524
-4.0624413
-4.085359
-4.1036935
-4.117444
-4.135778
-4.1541123
-4.1724463
-4.1953635
-4.2182813
-4.241199
-4.264117
-4.2824507
-4.3053684
-4.319119
-4.3328695
-4.34662
-4.364954
-4.392455
-4.415373
-4.433707
-4.456625
-4.474959
-4.4887094
-4.511627
-4.5345445
-4.557462
-4.575796
-4.5941305
-4.6124644
-4.626215
-4.635382
-4.6491327
-4.6582994
-4.676634
-4.704135
-4.7362194
-4.759137
-4.7683043
-4.7683043
-4.7728877
-4.7866383
-4.809556
-4.8233066
-4.8324738
-4.8416405
-4.859975
-4.8828926
-4.90581
-4.924144
-4.937895
-4.942478
-4.9562287
-4.9699793
-4.98373
-4.992897
-5.002064
-5.015815
-5.0341487
-5.0478992
-5.052483
-5.06165
-5.070817
-5.0845675
-5.098318
-5.1074853
-5.1074853
-5.1074853
-5.116652
-5.130403
-5.144153
-5.1533203
-5.157904
-5.1624875
-5.167071
-5.176238
-5.1899886
-5.203739
-5.203739
-5.194572
-5.1899886
-5.1991553
-5.2083225
-5.2129064
-5.2083225
-5.203739
-5.1991553
-5.194572
-5.194572
-5.194572
-5.203739
-5.2129064
-5.2129064
-5.2083225
-5.194572
-5.1854053
-5.1854053
-5.1899886
-5.1899886
-5.1854053
-5.1854053
-5.176238
-5.1624875
-5.1533203
-5.1533203
-5.157904
-5.1624875
-5.157904
-5.1395698
-5.125819
-5.1120687
-5.1029015
-5.098318
-5.098318
-5.1029015
-5.098318
-5.089151
-5.070817
-5.066233
-5.066233
-5.06165
-5.052483
-5.038732
-5.0341487
-5.020398
-4.997481
-4.974563
-4.960812
-4.9562287
-4.951645
-4.937895
-4.924144
-4.919561
-4.914977
-4.90581
-4.887476
-4.8691416
-4.8553915
-4.8416405
-4.8233066
-4.8049726
-4.7912216
-4.7866383
-4.782055
-4.7683043
-4.7453866
-4.7224693
-4.6995516
-4.6858006
-4.676634
-4.6674666
-4.653716
-4.6445494
-4.6216316
-4.598714
-4.5849633
-4.571213
-4.548295
-4.520794
-4.50246
-4.493293
-4.4887094
-4.474959
-4.4612083
-4.433707
-4.406206
-4.3878717
-4.369538
-4.355787
-4.337453
-4.319119
-4.3053684
-4.2962017
-4.2870345
-4.2732835
-4.264117
-4.2549496
-4.241199
-4.2182813
-4.1999474
-4.1816134
-4.1678624
-4.144945
-4.126611
-4.11286
-4.0899425
-4.0716085
-4.057858
-4.0441074
-4.0349402
-4.02119
-3.9982724
-3.979938
-3.961604
-3.94327
-3.9249358
-3.902018
-3.8791008
-3.8607666
-3.8515997
-3.8424325
-3.837849
-3.828682
-3.8195148
-3.805764
-3.78743
-3.7645125
-3.7415948
-3.7186775
-3.6957595
-3.6774256
-3.6636748
-3.6590915
-3.6499245
-3.6361737
-3.6224234
-3.6086726
-3.5949223
-3.5811715
-3.5628374
-3.53992
-3.5170023
-3.4940844
-3.480334
-3.471167
-3.471167
-3.4665833
-3.4620001
-3.443666
-3.4299152
-3.4161649
-3.406998
-3.3932471
-3.3794968
-3.365746
-3.3519952
-3.338245
-3.338245
-3.338245
-3.333661
-3.3199108
-3.296993
-3.2786589
-3.260325
-3.2511578
-3.2465744
-3.2374072
-3.2328238
-3.2282403
-3.2144897
-3.1961555
-3.1778216
-3.1594875
-3.1457367
-3.1457367
-3.141153
-3.1365697
-3.1182356
-3.1090686
-3.104485
-3.095318
-3.086151
-3.0724003
-3.0632334
-3.0586498
-3.0540664
-3.0494828
-3.0357323
-3.017398
-3.0082312
-3.0082312
-3.0082312
-2.999064
-2.9853134
-2.9761462
-2.9761462
-2.9807298
-2.9807298
-2.9715629
-2.9669793
-2.9623957
-2.9532287
-2.948645
-2.9394782
-2.9348946
-2.9257276
-2.9165606
-2.911977
-2.911977
-2.911977
-2.9073935
-2.90281
-2.8982265
-2.893643
-2.884476
-2.8798923
-2.8707254
-2.8707254
-2.8707254
-2.8661418
-2.8569748
-2.8523912
-2.8523912
-2.8569748
-2.8569748
-2.8478076
-2.8386407
-2.8294735
-2.8294735
-2.834057
-2.834057
-2.8294735
-2.8248901
-2.8111396
-2.806556
-2.8111396
-2.815723
-2.815723
-2.8111396
-2.806556
-2.8019724
-2.797389
-2.797389
-2.7928054
-2.7882218
-2.7836385
-2.7790549
-2.7744713
-2.7653043
-2.7653043
-2.7653043
-2.7653043
-2.7607207
-2.7561374
-2.7469702
-2.7469702
-2.7469702
-2.7469702
-2.7423868
-2.7423868
-2.7469702
-2.7469702
-2.7378032
-2.7332196
-2.7286363
-2.7240527
-2.7240527
-2.7148857
-2.7057183
-2.701135
-2.701135
-2.7057183
-2.7057183
-2.701135
-2.6919677
-2.6873844
-2.6873844
-2.6828008
-2.6736338
-2.6644666
-2.6644666
-2.6644666
-2.6644666
-2.6690502
-2.6690502
-2.6644666
-2.6644666
-2.6644666
-2.6598833
-2.6552997
-2.650716
-2.6461327
-2.6461327
-2.650716
-2.650716
-2.6552997
-2.650716
-2.641549
-2.6323822
-2.6277986
-2.623215
-2.623215
-2.623215
-2.623215
-2.614048
-2.6094644
-2.6094644
-2.604881
-2.6002975
-2.6002975
-2.5957139
-2.5957139
-2.6002975
-2.6002975
-2.5957139
-2.6002975
-2.6002975
-2.6002975
-2.5957139
-2.5957139
-2.5957139
-2.5911305
-2.57738
-2.5727963
-2.5682127
-2.5682127
-2.5682127
-2.5682127
-2.5636294
-2.5636294
-2.5682127
-2.5682127
-2.5682127
-2.5590456
-2.5544622
-2.5498786
-2.545295
-2.5407116
-2.545295
-2.5407116
-2.536128
-2.5315444
-2.5315444
-2.5315444
-2.536128
-2.536128
-2.536128
-2.536128
-2.536128
-2.5315444
-2.5315444
-2.526961
-2.526961
-2.517794
-2.508627
-2.5040433
-2.5040433
-2.5040433
-2.49946
-2.4948764
-2.4902928
-2.4948764
-2.4902928
-2.4811258
-2.4719589
-2.4673753
-2.4673753
-2.4673753
-2.4673753
-2.4627917
-2.4582083
-2.4582083
-2.4582083
-2.4627917
-2.4627917
-2.4627917
-2.4490411
-2.4398742
-2.4352906
-2.4398742
-2.4490411
-2.4444578
-2.4352906
-2.4307072
-2.4352906
-2.4398742
-2.4352906
-2.42154
-2.4123728
-2.4123728
-2.4123728
-2.4123728
-2.4077892
-2.4032059
-2.3986223
-2.3986223
-2.3940387
-2.3848717
-2.3802881
-2.3757048
-2.3757048
-2.3711212
-2.3665376
-2.3619542
-2.3619542
-2.3619542
-2.3665376
-2.3665376
-2.3665376
-2.3619542
-2.352787
-2.3482037
-2.3390365
-2.334453
-2.325286
-2.3207026
-2.3207026
-2.3207026
-2.3207026
-2.3207026
-2.316119
-2.3023684
-2.2886178
-2.2840343
-2.2840343
-2.2886178
-2.2886178
-2.279451
-2.2702837
-2.2657
-2.2565331
-2.2565331
-2.2565331
-2.2519495
-2.247366
-2.2336154
-2.2244484
-2.2152815
-2.210698
-2.2061143
-2.210698
-2.2061143
-2.1969473
-2.1831968
-2.1786132
-2.1786132
-2.1786132
-2.1694462
-2.1602793
-2.151112
-2.1465287
-2.1465287
-2.1419451
-2.1327782
-2.1236107
-2.1144438
-2.1098602
-2.1052768
-2.1006932
-2.1052768
-2.1006932
-2.0869427
-2.0731921
-2.0640252
-2.0594416
-2.054858
-2.0502746
-2.0502746
-2.0502746
-2.045691
-2.036524
-2.0319405
-2.0273569
-2.01819
-2.0136063
-2.009023
-2.0044394
-1.9998558
-1.9998558
-1.9998558
-1.9952723
-1.9906888
-1.9769382
-1.9631875
-1.9494369
-1.9494369
-1.9540205
-1.958604
-1.9540205
-1.9448534
-1.9356863
-1.9311029
-1.9265194
-1.9219358
-1.9173523
-1.9127688
-1.9081852
-1.9081852
-1.9036018
-1.9036018
-1.8990183
-1.8898512
-1.8852677
-1.8806841
-1.8806841
-1.8806841
-1.8761007
-1.8669336
-1.8577666
-1.8577666
-1.853183
-1.8485996
-1.8485996
-1.853183
-1.8577666
-1.8577666
-1.8485996
-1.8440161
-1.834849
-1.8256818
-1.8210982
-1.8210982
-1.8165147
-1.8073477
-1.8027642
-1.8073477
-1.8119313
-1.8073477
-1.7981807
-1.7890136
-1.7844301
-1.7798465
-1.7752631
-1.7706796
-1.7615125
-1.7615125
-1.756929
-1.756929
-1.756929
-1.756929
-1.7523454
-1.7431785
-1.7385949
-1.7431785
-1.747762
-1.7431785
-1.7385949
-1.7385949
-1.7340114
-1.7248443
-1.7202609
-1.7202609
-1.7202609
-1.7202609
-1.7156774
-1.7110938
-1.7110938
-1.7110938
-1.7065103
-1.7019268
-1.6927598
-1.6881763
-1.6927598
-1.6927598
-1.6927598
-1.6927598
-1.6881763
-1.6881763
-1.6835927
-1.679009
-1.6744255
-1.669842
-1.669842
-1.669842
-1.6652584
-1.6560915
-1.6515079
-1.6469244
-1.6423409
-1.6377573
-1.6377573
-1.6377573
-1.6423409
-1.6377573
-1.6331738
-1.6331738
-1.6331738
-1.6240067
-1.6148398
-1.6056727
-1.6010892
-1.5965056
-1.5873387
-1.5827551
-1.5781716
-1.5735881
-1.5735881
-1.5690044
-1.5735881
-1.5735881
-1.5735881
-1.5644209
-1.5552539
-1.5506704
-1.5506704
-1.5460869
-1.5323364
-1.5185858
-1.5140022
-1.5185858
-1.5231693
-1.5140022
-1.5002515
-1.495668
-1.495668
-1.495668
-1.4910846
-1.477334
-1.468167
-1.4589999
-1.4498329
-1.4360824
-1.4314988
-1.4314988
-1.4314988
-1.4269153
-1.4269153
-1.4223317
-1.4131646
-1.4039977
-1.3948306
-1.3856635
-1.3764966
-1.3673295
-1.3535788
-1.3489953
-1.3489953
-1.3444117
-1.3398283
-1.3306612
-1.3260777
-1.3214942
-1.3169106
-1.3031601
-1.2894095
-1.2894095
-1.2802426
-1.2664919
-1.2527413
-1.2527413
-1.2527413
-1.2527413
-1.2435743
-1.2298237
-1.2206568
-1.2114897
-1.2069061
-1.2023225
-1.1931555
-1.1885719
-1.179405
-1.1702379
-1.1656544
-1.1610708
-1.1564873
-1.1381533
-1.1198192
-1.1106521
-1.1060686
-1.101485
-1.092318
-1.083151
-1.0739839
-1.064817
-1.0602332
-1.0510663
-1.0418992
-1.0327321
-1.0327321
-1.0281487
-1.0235652
-1.005231
-0.99148047
-0.98231333
-0.9777298
-0.97314626
-0.96397924
-0.9593957
-0.9502287
-0.94564515
-0.9273111
-0.9089769
-0.8906429
-0.88605934
-0.8814758
-0.8768923
-0.8631418
-0.8539747
-0.84022415
-0.82647353
-0.82189
-0.812723
-0.812723
-0.80813944
-0.7943889
-0.7806383
-0.77147126
-0.7577207
-0.7485536
-0.73938656
-0.73021954
-0.72105247
-0.71188545
-0.7073019
-0.69813484
-0.6889678
-0.6843843
-0.6798008
-0.6706337
-0.6568831
-0.6477161
-0.6385491
-0.6339655
-0.629382
-0.61563146
-0.6064644
-0.5927138
-0.58354676
-0.58354676
-0.58354676
-0.5789632
-0.5697962
-0.5606291
-0.5560456
-0.5560456
-0.5560456
-0.5468786
-0.5285444
-0.5147939
-0.50562686
-0.5010433
-0.5010433
-0.5010433
-0.49187633
-0.47812572
-0.46437517
-0.4506246
-0.44604105
-0.44604105
-0.44145754
-0.4322905
-0.42312348
-0.41853994
-0.40937287
-0.3956223
-0.38187173
-0.37270465
-0.3589541
-0.34520355
-0.32686943
-0.3177024
-0.31311888
-0.2993683
-0.28561774
-0.27186716
-0.25811657
-0.24436602
-0.23061544
-0.21686487
-0.20311429
-0.18936372
-0.17102963
-0.15269552
-0.13436143
-0.120610856
-0.10686028
-0.093109705
-0.07935913
-0.06560856
-0.056441516
-0.042690944
-0.028940372
-0.010606274
-0.0014392259
0.012311347
0.026061919
0.03981249
0.05814659
0.06731364
0.07648069
0.08564773
0.09939831
0.12231593
0.14523354
0.15440059
0.15898411
0.16356765
0.17273468
0.19106877
0.20481935
0.21398641
0.21856993
0.22315346
0.23232049
0.24607107
0.25982165
0.27815574
0.29190633
0.30565688
0.31940746
0.3285745
0.33315802
0.34232506
0.35149214
0.36065918
0.36982623
0.3835768
0.3973274
0.41107795
0.42482853
0.42941207
0.42941207
0.43399557
0.45232964
0.47066376
0.4798308
0.48899785
0.49358135
0.50733197
0.5210825
0.5302496
0.5394167
0.5485837
0.55775076
0.56233424
0.57608485
0.59441894
0.6081695
0.6219201
0.6310871
0.6310871
0.64025414
0.65400475
0.67233884
0.68150586
0.68608946
0.69984
0.71359056
0.7273411
0.7365082
0.7456752
0.7548422
0.76400936
0.7777599
0.7915105
0.8052611
0.8144281
0.8190116
0.82817864
0.8419292
0.85109633
0.8648469
0.87859744
0.892348
0.90609854
0.9106821
0.9244327
0.93359977
0.9473503
0.9611009
0.9702679
0.9794349
0.988602
0.9977691
1.0115196
1.0252701
1.0298537
1.0344372
1.0481877
1.0619383
1.084856
1.1031901
1.1169406
1.1306912
1.1398582
1.1490253
1.1536088
1.1627759
1.1811099
1.2040275
1.2223617
1.2315288
1.2406958
1.2498628
1.2590299
1.2727804
1.2911146
1.3048651
1.3186157
1.3323662
1.3461168
1.3644509
1.3782015
1.3873686
1.3965356
1.4102862
1.4240367
1.4332038
1.4469544
1.4607049
1.4744555
1.4836226
1.4927895
1.5019566
1.5157073
1.5248743
1.5294578
1.5432084
1.5569589
1.575293
1.5890436
1.5982107
1.6073778
1.6119612
1.6257118
1.6394624
1.6532129
1.6577964
1.66238
1.66238
1.6761305
1.6898812
1.7036318
1.7127988
1.7173823
1.7311329
1.7402999
1.7540505
1.758634
1.767801
1.7769681
1.7907187
1.7998856
1.8044692
1.8136362
1.8228033
1.8319703
1.8411375
1.845721
1.8548881
1.8686386
1.8778057
1.8869727
1.8961397
1.9098903
1.9144738
1.9190574
1.9190574
1.9236408
1.9328079
1.951142
1.960309
1.9648925
1.9648925
1.9740596
1.9923939
2.001561
2.0061443
2.0061443
2.0061443
2.0061443
2.010728
2.0198948
2.0336454
2.0428126
2.047396
2.0519795
2.0519795
2.0519795
2.0565631
2.06573
2.074897
2.0840642
2.0978148
2.1069818
2.1115654
2.1161487
2.1161487
2.1161487
2.1207323
2.125316
2.134483
2.14365
2.1528172
2.1574006
2.1619842
2.1665678
2.1757348
2.1849017
2.1894853
2.1894853
2.1894853
2.1894853
2.194069
2.2078195
2.2169864
2.2169864
2.2169864
2.22157
2.230737
2.239904
2.2444875
2.2490711
2.2536545
2.258238
2.258238
2.2628217
2.2628217
2.267405
2.2719886
2.2765722
2.2811558
2.2811558
2.2811558
2.2765722
2.2765722
2.2811558
2.2811558
2.2857394
2.2903228
2.29949
2.308657
2.3132405
2.317824
2.317824
2.3132405
2.3132405
2.3132405
2.3224075
2.3224075
2.326991
2.326991
2.3315744
2.336158
2.3407416
2.336158
2.3315744
2.326991
2.336158
2.345325
2.3499086
2.3544922
2.3544922
2.3499086
2.3499086
2.3590755
2.3636591
2.3636591
2.3636591
2.3682427
2.372826
2.372826
2.3774097
2.3865767
2.3957438
2.4003272
2.4003272
2.3957438
2.3957438
2.4003272
2.4094944
2.4186614
2.4186614
2.4140778
2.4186614
2.4324121
2.4461627
2.4507463
2.441579
2.4369957
2.4461627
2.4553297
2.4599133
2.4599133
2.4644969
2.4690802
2.4736638
2.4828308
2.4874144
2.491998
2.491998
2.4874144
2.491998
2.491998
2.491998
2.491998
2.4965813
2.5057485
2.5103319
2.5103319
2.5149155
2.519499
2.5240824
2.5240824
2.528666
2.5332496
2.5332496
2.5332496
2.5424166
2.5515835
2.5607507
2.565334
2.5561671
2.5515835
2.5561671
2.565334
2.569918
2.569918
2.569918
2.569918
2.569918
2.569918
2.569918
2.5745013
2.5790849
2.5790849
2.5790849
2.5836685
2.5836685
2.5836685
2.5882518
2.5928354
2.597419
2.597419
2.597419
2.597419
2.6020024
2.606586
2.606586
2.6111696
2.615753
2.6249201
2.6249201
2.615753
2.606586
2.606586
2.615753
2.6295035
2.6295035
2.6295035
2.6249201
2.6249201
2.6295035
2.634087
2.6386707
2.6386707
2.6386707
2.6386707
2.643254
2.6386707
2.634087
2.634087
2.6295035
2.6295035
2.6386707
2.643254
2.643254
2.6386707
2.643254
2.6478376
2.6524212
2.6478376
2.6386707
2.6295035
2.6295035
2.634087
2.634087
2.634087
2.6295035
2.6295035
2.6295035
2.6295035
2.6249201
2.6249201
2.6249201
2.6249201
2.6249201
2.6249201
2.6249201
2.6203365
2.6203365
2.615753
2.615753
2.6111696
2.6111696
2.6020024
2.597419
2.5928354
2.597419
2.597419
2.5928354
2.5836685
2.5790849
2.5836685
2.5882518
2.5882518
2.5745013
2.569918
2.565334
2.569918
2.569918
2.569918
2.565334
2.5607507
2.5515835
2.5424166
2.537833
2.5332496
2.528666
2.5332496
2.5332496
2.5332496
2.528666
2.519499
2.5149155
2.5103319
2.501165
2.501165
2.5057485
2.5103319
2.5057485
2.4965813
2.4965813
2.4965813
2.491998
2.4828308
2.4736638
2.4736638
2.4782474
2.4874144
2.4874144
2.4874144
2.4782474
2.4690802
2.4599133
2.4599133
2.4644969
2.4644969
2.4599133
2.4507463
2.4507463
2.4553297
2.4553297
2.4507463
2.4507463
2.4507463
2.4461627
2.441579
2.4369957
2.4324121
2.4369957
2.441579
2.4369957
2.4278286
2.423245
2.4186614
2.4186614
2.4094944
2.4049108
2.4049108
2.4003272
2.4003272
2.3957438
2.3911602
2.3819933
2.3774097
2.3774097
2.3682427
2.3544922
2.345325
2.3407416
2.345325
2.345325
2.336158
2.326991
2.317824
2.3040733
2.29949
2.29949
2.3040733
2.3040733
2.29949
2.2903228
2.2811558
2.2719886
2.2719886
2.267405
2.2628217
2.258238
2.2536545
2.2444875
2.2353206
2.230737
2.2261534
2.22157
2.2169864
2.2078195
2.2032359
2.1986523
2.194069
2.194069
2.1894853
2.1849017
2.1803184
2.1757348
2.1711512
2.1619842
2.1528172
2.14365
2.14365
2.1482337
2.14365
2.134483
2.1207323
2.1161487
2.1115654
2.1069818
2.0978148
2.0932312
2.0886476
2.0886476
2.0794806
2.074897
2.0703137
2.06573
2.0611465
2.0519795
2.047396
2.0336454
2.0244784
2.0153115
2.010728
2.010728
2.010728
2.0061443
1.9923939
1.9740596
1.9648925
1.9557254
1.951142
1.9465585
1.9373914
1.9282243
1.9236408
1.9236408
1.9190574
1.9144738
1.9007232
1.8915563
1.8778057
1.8686386
1.8594716
1.8548881
1.845721
1.8319703
1.8182198
1.8090527
1.7998856
1.7998856
1.7907187
1.7769681
1.7632176
1.7540505
1.7540505
1.7540505
1.749467
1.7402999
1.7265494
1.7173823
1.7127988
1.7082154
1.6944648
1.680714
1.6715469
1.6669635
1.6577964
1.6486294
1.6440458
1.6348789
1.6257118
1.6165447
1.6073778
1.5936272
1.5844601
1.5798767
1.575293
1.5707095
1.5615424
1.5477918
1.5340413
1.5202907
1.5111238
1.5019566
1.4836226
1.4652884
1.4561214
1.4469544
1.4423709
1.4286202
1.4102862
1.3965356
1.3827851
1.373618
1.3644509
1.3552839
1.3415333
1.3277828
1.3140322
1.295698
1.2865311
1.2773639
1.2727804
1.2544464
1.2406958
1.2223617
1.2131946
1.208611
1.1948605
1.1811099
1.1627759
1.1490253
1.1352746
1.1215241
1.1123571
1.1031901
1.0894395
1.075689
1.0573548
1.0390207
1.0252701
1.0206866
1.0161031
1.0023526
0.9794349
0.9611009
0.9427668
0.93359977
0.92901623
0.91526556
0.8969315
0.8694304
0.86026335
0.8648469
0.8648469
0.8465128
0.8235951
0.7915105
0.7731764
0.76859283
0.76400936
0.75025874
0.73192465
0.71359056
0.6952565
0.68608946
0.6769223
0.66317177
0.6494212
0.6310871
0.61275303
0.5990024
0.58525187
0.57608485
0.5669178
0.5485837
0.5302496
0.5119155
0.49816492
0.48899785
0.4798308
0.46608025
0.44774613
0.43399557
0.42024496
0.4064944
0.39274383
0.37440974
0.35149214
0.33315802
0.31940746
0.30565688
0.29648983
0.27815574
0.25982165
0.24148755
0.23232049
0.22315346
0.20940287
0.19106877
0.16815116
0.15440059
0.14065002
0.12689945
0.10398183
0.09023126
0.07648069
0.06273011
0.03981249
0.012311347
-0.010606274
-0.024356848
-0.033523895
-0.042690944
-0.061025042
-0.07935913
-0.09769323
-0.120610856
-0.13436143
-0.148112
-0.16644609
-0.18936372
-0.21686487
-0.23519896
-0.24436602
-0.24894953
-0.26270008
-0.29020125
-0.31311888
-0.33145297
-0.34520355
-0.36353764
-0.38187173
-0.40478936
-0.42312348
-0.43687403
-0.4552081
-0.4735422
-0.49187633
-0.50562686
-0.52396095
-0.53771156
-0.5560456
-0.5789632
-0.60188085
-0.6247985
-0.64313257
-0.6568831
-0.6660502
-0.6798008
-0.69813484
-0.72105247
-0.734803
-0.7439701
-0.7623042
-0.7806383
-0.7989724
-0.80813944
-0.82189
-0.8448077
-0.86772525
-0.88605934
-0.90439343
-0.91814405
-0.93647814
-0.9502287
-0.9685628
-0.98231333
-1.0006475
-1.0143981
-1.0327321
-1.0464827
-1.064817
-1.083151
-1.101485
-1.1198192
-1.1381533
-1.1473203
-1.1564873
-1.1702379
-1.1931555
-1.2160732
-1.2389908
-1.2573248
-1.2710754
-1.2894095
-1.3031601
-1.3169106
-1.3306612
-1.3489953
-1.3673295
-1.38108
-1.3994141
-1.4177482
-1.4314988
-1.4452493
-1.4544164
-1.468167
-1.486501
-1.5048352
-1.5277528
-1.5415033
-1.5552539
-1.5644209
-1.5781716
-1.5919222
-1.6056727
-1.6102562
-1.6194233
-1.6331738
-1.6560915
-1.669842
-1.6744255
-1.679009
-1.6881763
-1.7019268
-1.7202609
-1.7340114
-1.747762
-1.756929
-1.766096
-1.7844301
-1.7981807
-1.8119313
-1.8210982
-1.834849
-1.8440161
-1.8577666
-1.8715172
-1.8852677
-1.8990183
-1.9081852
-1.9219358
-1.9356863
-1.9494369
-1.9631875
-1.9769382
-1.9815217
-1.9906888
-1.9998558
-2.0136063
-2.0319405
-2.0502746
-2.0686085
-2.082359
-2.0869427
-2.0869427
-2.0961096
-2.1098602
-2.1281946
-2.1373615
-2.151112
-2.1602793
-2.1740298
-2.1831968
-2.1877804
-2.1969473
-2.2061143
-2.2198648
-2.238199
-2.2519495
-2.2565331
-2.2657
-2.2748673
-2.2840343
-2.2932014
-2.3023684
-2.306952
-2.316119
-2.3298695
-2.34362
-2.352787
-2.3619542
-2.3665376
-2.3757048
-2.3940387
-2.4077892
-2.4123728
-2.4169564
-2.4261236
-2.4398742
-2.4490411
-2.4536247
-2.4627917
-2.4765422
-2.4902928
-2.49946
-2.49946
-2.49946
-2.508627
-2.5315444
-2.545295
-2.5498786
-2.5544622
-2.5636294
-2.5727963
-2.586547
-2.5911305
-2.5911305
-2.6002975
-2.6094644
-2.623215
-2.6369655
-2.6461327
-2.6552997
-2.6644666
-2.6690502
-2.6690502
-2.6828008
-2.701135
-2.7148857
-2.7240527
-2.7240527
-2.7286363
-2.7332196
-2.7378032
-2.7515538
-2.7607207
-2.7653043
-2.7653043
-2.7744713
-2.7882218
-2.797389
-2.806556
-2.815723
-2.8203065
-2.8248901
-2.8294735
-2.8386407
-2.8478076
-2.8569748
-2.8661418
-2.8707254
-2.875309
-2.8798923
-2.8890595
-2.8982265
-2.911977
-2.9165606
-2.921144
-2.9303112
-2.9394782
-2.948645
-2.9578123
-2.9623957
-2.9715629
-2.9807298
-2.9944804
-2.999064
-3.0036473
-3.0082312
-3.017398
-3.0219817
-3.0311487
-3.0357323
-3.0494828
-3.0586498
-3.067817
-3.0724003
-3.0815675
-3.0907345
-3.0999014
-3.113652
-3.1182356
-3.1182356
-3.113652
-3.113652
-3.1228192
-3.1365697
-3.1457367
-3.1503205
-3.1594875
-3.164071
-3.173238
-3.1778216
-3.1778216
-3.1778216
-3.1778216
-3.1778216
-3.1915722
-3.2007391
-3.209906
-3.2144897
-3.2190733
-3.2282403
-3.2419908
-3.2557414
-3.260325
-3.260325
-3.260325
-3.260325
-3.2649083
-3.269492
-3.2786589
-3.2924097
-3.30616
-3.3199108
-3.3153272
-3.3015766
-3.296993
-3.30616
-3.3244941
-3.3428283
-3.3474119
-3.3428283
-3.3428283
-3.3428283
-3.3428283
-3.3474119
-3.3565788
-3.365746
-3.3703296
-3.3794968
-3.3886638
-3.3932471
-3.3886638
-3.3886638
-3.3932471
-3.402414
-3.402414
-3.406998
-3.406998
-3.411581
-3.4161649
-3.4161649
-3.4253318
-3.4299152
-3.4299152
-3.4299152
-3.4299152
-3.434499
-3.434499
-3.4390821
-3.4482493
-3.452833
-3.4482493
-3.4390821
-3.434499
-3.434499
-3.434499
-3.4390821
-3.4390821
-3.443666
-3.4482493
-3.4574163
-3.4620001
-3.4665833
-3.4665833
-3.4620001
-3.4620001
-3.4620001
-3.4620001
-3.4665833
-3.4757504
-3.480334
-3.480334
-3.480334
-3.480334
-3.4849174
-3.4849174
-3.4849174
-3.4895012
-3.4940844
-3.4986682
-3.4986682
-3.4986682
-3.4986682
-3.4940844
-3.4940844
-3.4940844
-3.4940844
-3.4940844
-3.4986682
-3.5032516
-3.5078351
-3.4986682
-3.4986682
-3.4986682
-3.4986682
-3.4940844
-3.4895012
-3.4895012
-3.4849174
-3.480334
-3.4757504
-3.4757504
-3.4757504
-3.4665833
-3.4620001
-3.4574163
-3.452833
-3.443666
-3.434499
-3.4253318
-3.4161649
-3.406998
-3.402414
-3.3978307
-3.3886638
-3.38408
-3.374913
-3.3703296
-3.3703296
-3.3611622
-3.3474119
-3.338245
-3.3290777
-3.3290777
-3.3199108
-3.30616
-3.2924097
-3.2786589
-3.269492
-3.2649083
-3.2557414
-3.2465744
-3.2328238
-3.2190733
-3.2053227
-3.2007391
-3.1915722
-3.1869886
-3.173238
-3.164071
-3.154904
-3.141153
-3.1319861
-3.1228192
-3.104485
-3.086151
-3.076984
-3.067817
-3.0586498
-3.0448992
-3.0311487
-3.0219817
-3.0036473
-2.9853134
-2.9715629
-2.9578123
-2.948645
-2.9303112
-2.9073935
-2.8890595
-2.875309
-2.8615584
-2.843224
-2.8203065
-2.8019724
-2.7928054
-2.7882218
-2.7653043
-2.7378032
-2.7103019
-2.6919677
-2.6828008
-2.6690502
-2.6552997
-2.6369655
-2.6186316
-2.604881
-2.586547
-2.5727963
-2.5544622
-2.5407116
-2.526961
-2.5040433
-2.4765422
-2.4582083
-2.4444578
-2.4307072
-2.4077892
-2.3848717
-2.3711212
-2.3619542
-2.352787
-2.3390365
-2.3207026
-2.3023684
-2.279451
-2.2565331
-2.238199
-2.229032
-2.2198648
-2.2152815
-2.201531
-2.1877804
-2.1740298
-2.1602793
-2.1419451
-2.1281946
-2.1098602
-2.0961096
-2.0777757
-2.0686085
-2.0594416
-2.045691
-2.0227735
-1.9998558
-1.9815217
-1.967771
-1.9631875
-1.9540205
-1.9356863
-1.9173523
-1.9036018
-1.8898512
-1.8761007
-1.8623501
-1.853183
-1.8440161
-1.834849
-1.8210982
-1.8073477
-1.7844301
-1.7615125
-1.747762
-1.7385949
-1.7294279
-1.7202609
-1.7065103
-1.6881763
-1.669842
-1.6515079
-1.6423409
-1.6331738
-1.6148398
-1.5965056
-1.5781716
-1.5644209
-1.5598375
-1.5506704
-1.5369198
-1.5185858
-1.5048352
-1.4910846
-1.477334
-1.4589999
-1.4498329
-1.4360824
-1.4223317
-1.4085811
-1.3994141
-1.3902471
-1.3764966
-1.3581624
-1.3444117
-1.3352448
-1.3306612
-1.3169106
-1.3031601
-1.2894095
-1.2802426
-1.2710754
-1.2573248
-1.2435743
-1.2298237
-1.2160732
-1.2069061
-1.1931555
-1.1839885
-1.1702379
-1.1564873
-1.1473203
-1.1381533
-1.1244026
-1.1106521
-1.0969015
-1.0877345
-1.0877345
-1.0785675
-1.064817
-1.0464827
-1.0327321
-1.0235652
-1.0143981
-0.99606395
-0.98231333
-0.9685628
-0.96397924
-0.9548122
-0.9502287
-0.9410617
-0.9273111
-0.91356045
-0.8998099
-0.88605934
-0.86772525
-0.85855824
-0.8539747
-0.8493912
-0.84022415
-0.82189
-0.8035559
-0.78980535
-0.7806383
-0.77605474
-0.7623042
-0.7485536
-0.734803
-0.725636
-0.71188545
-0.69813484
-0.6889678
-0.6798008
-0.6660502
-0.65229964
-0.6385491
-0.6247985
-0.61563146
-0.6064644
-0.5972973
-0.58354676
-0.57437974
-0.56521267
-0.5514621
-0.53771156
-0.52396095
-0.5147939
-0.5010433
-0.48270926
-0.46437517
-0.4506246
-0.44145754
-0.4322905
-0.41853994
-0.40478936
-0.38645524
-0.37270465
-0.3589541
-0.3543706
-0.34978706
-0.33603647
-0.32228592
-0.30853534
-0.2993683
-0.29020125
-0.2810342
-0.25811657
-0.23978248
-0.2260319
-0.20769782
-0.19394726
-0.17561315
-0.16186257
-0.148112
-0.13436143
-0.12519439
-0.10686028
-0.093109705
-0.07935913
-0.07019208
-0.061025042
-0.051857993
-0.038107418
-0.015189799
0.0077278223
0.021478394
0.026061919
0.035228968
0.04897954
0.071897164
0.094814785
0.11314888
0.12231593
0.13148297
0.14523354
0.16815116
0.18648526
0.20023584
0.21856993
0.24148755
0.25982165
0.26898867
0.27815574
0.28273925
0.29648983
0.31482393
0.3285745
0.34232506
0.35607564
0.36982623
0.38816032
0.41107795
0.43857908
0.45232964
0.46608025
0.4844143
0.5027484
0.5210825
0.5348331
0.5485837
0.5669178
0.5990024
0.61275303
0.59441894
0.5531672
0.52566606
0.5348331
0.5806684
0.64025414
0.68608946
0.72275764
0.75025874
0.76859283
0.7915105
0.80984455
0.82817864
0.8465128
0.8648469
0.883181
0.892348
0.901515
0.9106821
0.92901623
0.9473503
0.9702679
0.9931856
1.0023526
1.0023526
1.0115196
1.0252701
1.0481877
1.0711055
1.094023
1.1031901
1.1031901
1.1077735
1.1215241
1.1398582
1.1673594
1.1856935
1.199444
1.2177782
1.2406958
1.2590299
1.2727804
1.2819475
1.2865311
1.295698
1.3094486
1.3277828
1.3507003
1.3690345
1.391952
1.4148697
1.4286202
1.4423709
1.4561214
1.469872
1.4836226
1.4973731
1.5111238
1.5294578
1.5523754
1.5798767
1.5936272
1.6119612
1.6257118
1.6486294
1.6669635
1.680714
1.6944648
1.7082154
1.7219659
1.7402999
1.758634
1.7815516
1.7953022
1.8044692
1.8228033
1.8411375
1.8548881
1.8732221
1.8915563
1.9098903
1.9282243
1.9419749
1.960309
1.9786431
1.9923939
2.0061443
2.0244784
2.0428126
2.0519795
2.0611465
2.0794806
2.1023982
2.125316
2.14365
2.1528172
2.1619842
2.1803184
2.2032359
2.230737
2.2444875
2.2536545
2.2628217
2.2765722
2.2949064
2.3132405
2.3224075
2.336158
2.345325
2.3636591
2.3819933
2.3957438
2.4140778
2.4369957
2.4553297
2.4690802
2.4782474
2.4874144
2.501165
2.5240824
2.5424166
2.5561671
2.565334
2.569918
2.5836685
2.6020024
2.6203365
2.634087
2.6478376
2.6661718
2.6799223
2.693673
2.7074234
2.7257576
2.7349248
2.7349248
2.7440917
2.762426
2.7807598
2.799094
2.8128445
2.826595
2.8403456
2.8586798
2.8724303
2.8815975
2.8907645
2.904515
2.9182656
2.9365997
2.9503503
2.9686842
2.9870183
3.000769
3.0099359
3.0191033
3.0328538
3.0466044
3.0649383
3.0741055
3.087856
3.1016066
3.1153572
3.124524
3.1382747
3.156609
3.1795266
3.1932771
3.2070277
3.2161946
3.2299452
3.2391124
3.252863
3.2666135
3.280364
3.2941146
3.3078651
3.3170323
3.3261993
3.3399496
3.3628674
3.3812015
3.3903685
3.3995357
3.4087026
3.4224534
3.4453707
3.4682887
3.482039
3.491206
3.5049567
3.518707
3.5370414
3.550792
3.559959
3.5737097
3.5920436
3.6057942
3.6195447
3.6332953
3.6424623
3.656213
3.674547
3.692881
3.706632
3.7157989
3.724966
3.734133
3.7524672
3.770801
3.7845514
3.7983022
3.8074694
3.8166363
3.8349705
3.848721
3.8578882
3.8670552
3.8808055
3.8945563
3.9083066
3.9220574
3.9312243
3.944975
3.9587255
3.9770596
3.9908104
4.0091443
4.0183115
4.0274787
4.041229
4.059563
4.0733137
4.0916476
4.105398
4.1191487
4.128316
4.137483
4.1512337
4.1695676
4.183318
4.1924853
4.1970687
4.215403
4.2383204
4.2566543
4.2704053
4.274989
4.284156
4.2979064
4.311657
4.3299913
4.3483253
4.3620753
4.3712425
4.3758264
4.3849936
4.3941603
4.4124947
4.4354124
4.4537463
4.4629135
4.47208
4.485831
4.5041647
4.5179157
4.5270824
4.5362496
4.55
4.5683346
4.5820847
4.591252
4.6050024
4.618753
4.62792
4.6325035
4.6416707
4.6554213
4.678339
4.692089
4.7012568
4.7104235
4.7195907
4.733341
4.751675
4.7654257
4.774593
4.7883434
4.792927
4.802094
4.8066773
4.820428
4.8387623
4.847929
4.857096
4.8662634
4.87543
4.8845973
4.8937645
4.902931
4.9120984
4.9258494
4.9395995
4.9487667
4.9579334
4.9671006
4.976268
4.9854345
4.9991856
5.0083528
5.012936
5.012936
5.0221033
5.035854
5.0587716
5.0725217
5.0771055
5.081689
5.090856
5.10919
5.118357
5.1229405
5.1229405
5.127524
5.141275
5.1550255
5.1641927
5.168776
5.1779428
5.18711
5.2008605
5.214611
5.2237782
5.2283616
5.237529
5.246696
5.246696
5.2512794
5.2512794
5.260446
5.274197
5.283364
5.297115
5.306282
5.320032
5.3291993
5.338366
5.34295
5.347533
5.3567004
5.3612843
5.370451
5.3842015
5.3933682
5.397952
5.4025354
5.4071193
5.4162865
5.425453
5.4300365
5.439204
5.4437876
5.448371
5.457538
5.4667053
5.4804554
5.4896226
5.4942064
5.49879
5.503373
5.5079565
5.5125403
5.5171237
5.5217075
5.526291
5.5308743
5.5354576
5.544625
5.553792
5.5583754
5.5583754
5.5629587
5.5675426
5.572126
5.5767097
5.581293
5.5858765
5.5950437
5.608794
5.6179614
5.6179614
5.6133776
5.6133776
5.6179614
5.6271286
5.6362953
5.6362953
5.6454625
5.650046
5.6454625
5.6454625
5.650046
5.659213
5.6637964
5.6637964
5.6637964
5.659213
5.659213
5.6637964
5.677547
5.686714
5.686714
5.686714
5.686714
5.682131
5.682131
5.686714
5.6912975
5.695881
5.695881
5.7004647
5.705048
5.705048
5.705048
5.705048
5.709632
5.7142153
5.7187986
5.7187986
5.7187986
5.7187986
5.7187986
5.7142153
5.709632
5.7142153
5.7187986
5.7142153
5.705048
5.709632
5.7142153
5.7187986
5.7187986
5.7187986
5.709632
5.705048
5.705048
5.705048
5.705048
5.705048
5.7004647
5.6912975
5.686714
5.682131
5.682131
5.677547
5.6729636
5.66838
5.6637964
5.6637964
5.6637964
5.66838
5.6637964
5.659213
5.650046
5.6408787
5.6362953
5.631712
5.6271286
5.6271286
5.622545
5.6179614
5.6133776
5.5996275
5.5904603
5.5858765
5.581293
5.5767097
5.572126
5.5675426
5.5629587
5.5583754
5.553792
5.544625
5.5308743
5.5217075
5.5217075
5.5217075
5.5171237
5.503373
5.485039
5.475872
5.4712887
5.4667053
5.457538
5.448371
5.439204
5.439204
5.439204
5.4300365
5.4208694
5.4071193
5.397952
5.3842015
5.379618
5.370451
5.3612843
5.352117
5.34295
5.333783
5.324616
5.3154488
5.306282
5.301698
5.292531
5.2879477
5.2787805
5.260446
5.246696
5.237529
5.232945
5.2237782
5.214611
5.2008605
5.191694
5.18711
5.18711
5.1779428
5.1641927
5.1458583
5.1321077
5.1321077
5.1321077
5.1229405
5.1046066
5.090856
5.0862727
5.0725217
5.063355
5.054188
5.0496044
5.040437
5.0266867
5.012936
5.0037694
4.9991856
4.9900184
4.9854345
4.9716845
4.9579334
4.9395995
4.9212656
4.9166822
4.9120984
4.9120984
4.8983483
4.880014
4.8662634
4.857096
4.852513
4.8387623
4.829595
4.8250113
4.820428
4.811261
4.79751
4.78376
4.774593
4.7654257
4.756259
4.742508
4.728758
4.7195907
4.715007
4.7104235
4.70584
4.692089
4.673755
4.6600046
4.6554213
4.6554213
4.646254
4.6325035
4.618753
4.6141696
4.609586
4.6050024
4.591252
4.5775013
4.5683346
4.5591674
4.5591674
4.5545835
4.545417
4.540833
4.531666
4.522499
4.513332
4.513332
4.513332
4.5087485
4.494998
4.4812474
4.47208
4.467497
4.4629135
4.4537463
4.4491625
4.4491625
4.4491625
4.439996
4.4308286
4.4216614
4.417078
4.4216614
4.417078
4.4033275
4.3941603
4.3895764
4.3941603
4.3987436
4.3895764
4.3758264
4.3712425
4.3712425
4.366659
4.3620753
4.3620753
4.366659
4.366659
4.3574924
4.3483253
4.339158
4.334574
4.334574
4.334574
4.334574
4.334574
4.3254075
4.320824
4.3162403
4.311657
4.307073
4.307073
4.307073
4.307073
4.30249
4.293323
4.288739
4.284156
4.284156
4.284156
4.279572
4.274989
4.2704053
4.265822
4.261238
4.2566543
4.252071
4.252071
4.252071
4.2474875
4.252071
4.2474875
4.242904
4.2383204
4.229153
4.229153
4.229153
4.229153
4.22457
4.22457
4.2199864
4.215403
4.2108192
4.206236
4.201652
4.201652
4.1970687
4.1924853
4.183318
4.174151
4.1695676
4.1695676
4.164984
4.160401
4.155817
4.1512337
4.14665
4.1420665
4.1328998
4.1237326
4.1237326
4.1191487
4.109982
4.100815
4.0916476
4.0870643
4.0870643
4.082481
4.06873
4.059563
4.05498
4.050396
4.0458126
4.041229
4.032062
4.022895
4.0183115
4.0137277
4.004561
3.9953938
3.9862266
3.9770596
3.9724762
3.9678926
3.9633093
3.9587255
3.9495585
3.9403915
3.9266407
3.9128904
3.9037232
3.8991396
3.8991396
3.8899727
3.8853893
3.8762221
3.8670552
3.8578882
3.848721
3.839554
3.830387
3.8258033
3.8166363
3.8028855
3.7937186
3.7891352
3.7845514
3.7845514
3.770801
3.761634
3.7524672
3.7387164
3.7295492
3.7203822
3.7112153
3.702048
3.692881
3.6882977
3.6837142
3.6699634
3.6607964
3.6470459
3.6424623
3.637879
3.628712
3.6195447
3.6103778
3.6057942
3.6012108
3.58746
3.578293
3.569126
3.559959
3.5416248
3.5278745
3.518707
3.518707
3.5141237
3.50954
3.5049567
3.491206
3.4728718
3.4591215
3.4499545
3.4453707
3.4407876
3.4316204
3.4132864
3.3995357
3.3995357
3.4041193
3.3995357
3.3857853
3.3674507
3.3537004
3.3491168
3.3445334
3.3307827
3.3124485
3.3032815
3.2986982
3.2986982
3.2895312
3.2757804
3.2666135
3.252863
3.2391124
3.2345288
3.2253618
3.2116113
3.2070277
3.202444
3.1932771
3.1841102
3.1703596
3.156609
3.1428583
3.133691
3.1199405
3.1107736
3.10619
3.097023
3.0832725
3.0741055
3.0649383
3.0557714
3.0466044
3.0328538
3.0191033
3.0053525
3.000769
2.991602
2.9870183
2.9732678
2.9549336
2.941183
2.9320161
2.9182656
2.9090986
2.895348
2.8907645
2.8815975
2.867847
2.8540962
2.8403456
2.826595
2.817428
2.8128445
2.8128445
2.799094
2.7807598
2.7670093
2.7532587
2.7395082
2.7257576
2.7165904
2.7074234
2.693673
2.6890893
2.6799223
2.6707551
2.6570046
2.6386707
2.6295035
2.6249201
2.615753
2.6020024
2.5882518
2.569918
2.5515835
2.5332496
2.5332496
2.537833
2.528666
2.5103319
2.4965813
2.4874144
2.4736638
2.4599133
2.4507463
2.441579
2.4324121
2.423245
2.4094944
2.4049108
2.3957438
2.3865767
2.3774097
2.3636591
2.3499086
2.3407416
2.3315744
2.3224075
2.3132405
2.29949
2.2811558
2.2719886
2.267405
2.2628217
2.2536545
2.2444875
2.2353206
2.230737
2.22157
2.2078195
2.1986523
2.1894853
2.1803184
2.1665678
2.1528172
2.14365
2.134483
2.125316
2.1161487
2.1069818
2.0978148
2.0886476
2.0840642
2.074897
2.06573
2.0519795
2.0428126
2.0336454
2.029062
2.0198948
2.0061443
1.9923939
1.9832268
1.9740596
1.9648925
1.9557254
1.9465585
1.9373914
1.9282243
1.9190574
1.9190574
1.9144738
1.9053068
1.8915563
1.8778057
1.8732221
1.8640552
1.8503046
1.8365538
1.8273867
1.8228033
1.8136362
1.8044692
1.7998856
1.7998856
1.7953022
1.7861351
1.767801
1.7540505
1.7402999
1.7311329
1.7219659
1.7127988
1.6990483
1.6898812
1.680714
1.6715469
1.66238
1.6532129
1.6440458
1.6348789
1.6211283
1.6119612
1.6073778
1.5982107
1.5844601
1.5707095
1.566126
1.5569589
1.5477918
1.5386249
1.5340413
1.5202907
1.5065401
1.4973731
1.4836226
1.4744555
1.4652884
1.4561214
1.4515378
1.4423709
1.4286202
1.4148697
1.4102862
1.4011191
1.3873686
1.3827851
1.3782015
1.373618
1.3598673
1.3369497
1.3231992
1.3186157
1.3140322
1.3094486
1.295698
1.2865311
1.2773639
1.2727804
1.2636133
1.2544464
1.2452793
1.2361122
1.2223617
1.2131946
1.208611
1.2040275
1.1948605
1.1811099
1.1673594
1.1581924
1.1490253
1.1352746
1.1261077
1.1169406
1.1123571
1.1031901
1.0894395
1.075689
1.0711055
1.0665218
1.0573548
1.0436043
1.0344372
1.0298537
1.0252701
1.0115196
0.988602
0.9702679
0.96568435
0.96568435
0.95651734
0.9473503
0.93818325
0.92901623
0.9198491
0.9106821
0.901515
0.88776445
0.8740139
0.8648469
0.85567987
0.8465128
0.83734566
0.8327622
0.8235951
0.80984455
0.796094
0.7869269
0.7823434
0.7731764
0.7548422
0.7456752
0.74109167
0.7365082
0.72275764
0.709007
0.6952565
0.68608946
0.68150586
0.67233884
0.6585883
0.64483774
0.63567066
0.6265036
0.6173366
0.6081695
0.60358596
0.59441894
0.5898354
0.5806684
0.5669178
0.5485837
0.5394167
0.52566606
0.51649904
0.50733197
0.5027484
0.49816492
0.48899785
0.4752473
0.46149668
0.45232964
0.44316262
0.42941207
0.41566145
0.4064944
0.3973274
0.39274383
0.37899324
0.3652427
0.35607564
0.35149214
0.3469086
0.33315802
0.323991
0.30565688
0.29190633
0.27815574
0.26898867
0.26440516
0.25982165
0.25523812
0.24607107
0.23690403
0.22315346
0.20940287
0.20023584
0.19106877
0.18190174
0.17273468
0.16356765
0.15898411
0.14981706
0.14065002
0.13148297
0.12689945
0.1177324
0.10856536
0.094814785
0.08564773
0.08106421
0.071897164
0.06273011
0.053563062
0.044396013
0.035228968
0.026061919
0.016894871
0.0077278223
-0.0014392259
-0.00602275
-0.010606274
-0.019773323
-0.028940372
-0.033523895
-0.042690944
-0.056441516
-0.06560856
-0.07019208
-0.07477561
-0.08394266
-0.09769323
-0.10227676
-0.10686028
-0.116027325
-0.12519439
-0.13436143
-0.13894495
-0.148112
-0.15727906
-0.17102963
-0.18019667
-0.18478018
-0.18936372
-0.19394726
-0.19853076
-0.20311429
-0.21228135
-0.2260319
-0.23519896
-0.23978248
-0.24436602
-0.24436602
-0.24894953
-0.26270008
-0.2810342
-0.29020125
-0.29478475
-0.29478475
-0.2993683
-0.30853534
-0.32228592
-0.33145297
-0.34062
-0.34520355
-0.34978706
-0.3589541
-0.36353764
-0.37270465
-0.38645524
-0.3956223
-0.40020582
-0.40020582
-0.40478936
-0.40937287
-0.41395637
-0.41853994
-0.42312348
-0.427707
-0.43687403
-0.4506246
-0.45979166
-0.46437517
-0.4689587
-0.46437517
-0.46437517
-0.4735422
-0.48729277
-0.5010433
-0.5010433
-0.5010433
-0.5010433
-0.50562686
-0.5193774
-0.533128
-0.53771156
-0.54229504
-0.54229504
-0.5468786
-0.5514621
-0.5560456
-0.5560456
-0.5606291
-0.56521267
-0.57437974
-0.5881303
-0.5972973
-0.5972973
-0.5972973
-0.60188085
-0.6110479
-0.61563146
-0.61563146
-0.61563146
-0.62021494
-0.6247985
-0.6385491
-0.6477161
-0.65229964
-0.66146666
-0.6660502
-0.6752172
-0.6798008
-0.6798008
-0.6798008
-0.6843843
-0.6889678
-0.69355136
-0.7027184
-0.71188545
-0.71188545
-0.716469
-0.72105247
-0.72105247
-0.725636
-0.725636
-0.73021954
-0.73938656
-0.7439701
-0.7485536
-0.7531372
-0.7577207
-0.7623042
-0.7623042
-0.7623042
-0.7577207
-0.7577207
-0.7623042
-0.77147126
-0.7806383
-0.7852219
-0.7852219
-0.7852219
-0.78980535
-0.7943889
-0.7989724
-0.80813944
-0.812723
-0.82189
-0.82189
-0.82189
-0.81730646
-0.82189
-0.82647353
-0.83564055
-0.8448077
-0.8539747
-0.85855824
-0.85855824
-0.8631418
-0.86772525
-0.86772525
-0.86772525
-0.8723088
-0.8814758
-0.88605934
-0.8906429
-0.8906429
-0.89522636
-0.89522636
-0.89522636
-0.8998099
-0.90439343
-0.9089769
-0.91356045
-0.91814405
-0.91356045
-0.91814405
-0.9273111
-0.9273111
-0.9227276
-0.9227276
-0.9273111
-0.93647814
-0.94564515
-0.94564515
-0.9502287
-0.9548122
-0.9548122
-0.9502287
-0.9502287
-0.9548122
-0.9593957
-0.9593957
-0.96397924
-0.9685628
-0.97314626
-0.9777298
-0.9777298
-0.9777298
-0.9777298
-0.98689693
-0.99148047
-0.99606395
-0.99148047
-0.98689693
-0.99606395
-1.005231
-1.0098146
-1.0143981
-1.0143981
-1.0143981
-1.0189816
-1.0281487
-1.0327321
-1.0281487
-1.0235652
-1.0235652
-1.0373157
-1.0464827
-1.0510663
-1.0510663
-1.0510663
-1.0556498
-1.0602332
-1.064817
-1.0694004
-1.0694004
-1.0785675
-1.083151
-1.0877345
-1.0877345
-1.0877345
-1.0877345
-1.0877345
-1.092318
-1.101485
-1.1106521
-1.1106521
-1.1106521
-1.1152356
-1.1244026
-1.1335697
-1.1335697
-1.1289861
-1.1335697
-1.1381533
-1.1381533
-1.1473203
-1.1564873
-1.1610708
-1.1610708
-1.1610708
-1.1610708
-1.1656544
-1.1748214
-1.179405
-1.1748214
-1.179405
-1.1885719
-1.1931555
-1.2023225
-1.197739
-1.1931555
-1.1931555
-1.2023225
-1.2114897
-1.2160732
-1.2160732
-1.2206568
-1.2298237
-1.2344073
-1.2298237
-1.2298237
-1.2389908
-1.2527413
-1.2619084
-1.2619084
-1.2619084
-1.2573248
-1.2619084
-1.2710754
-1.275659
-1.2802426
-1.2802426
-1.275659
-1.2802426
-1.2894095
-1.2939931
-1.3031601
-1.3077437
-1.3169106
-1.3214942
-1.3260777
-1.3260777
-1.3260777
-1.3260777
-1.3306612
-1.3352448
-1.3352448
-1.3398283
-1.3444117
-1.3489953
-1.3489953
-1.3489953
-1.3581624
-1.362746
-1.3673295
-1.371913
-1.3764966
-1.38108
-1.3856635
-1.3902471
-1.3994141
-1.3994141
-1.3994141
-1.4039977
-1.4085811
-1.4131646
-1.4177482
-1.4223317
-1.4269153
-1.4269153
-1.4314988
-1.4406658
-1.4498329
-1.4498329
-1.4452493
-1.4452493
-1.4498329
-1.4589999
-1.4635835
-1.468167
-1.4727504
-1.477334
-1.477334
-1.4727504
-1.4727504
-1.4727504
-1.477334
-1.486501
-1.495668
-1.495668
-1.5002515
-1.5048352
-1.5048352
-1.5048352
-1.5094187
-1.5140022
-1.5231693
-1.5277528
-1.5277528
-1.5231693
-1.5323364
-1.5369198
-1.5415033
-1.5369198
-1.5323364
-1.5369198
-1.5415033
-1.5415033
-1.5415033
-1.5415033
-1.5506704
-1.5552539
-1.5552539
-1.5552539
-1.5598375
-1.5644209
-1.5690044
-1.5690044
-1.5735881
-1.5781716
-1.5781716
-1.5781716
-1.5781716
-1.5781716
-1.5781716
-1.5781716
-1.5827551
-1.5873387
-1.5965056
-1.5965056
-1.5873387
-1.5827551
-1.5827551
-1.5873387
-1.5919222
-1.5965056
-1.6010892
-1.6010892
-1.6010892
-1.6010892
-1.5919222
-1.5873387
-1.5919222
-1.6010892
-1.6010892
-1.5965056
-1.5965056
-1.5965056
-1.6056727
-1.6102562
-1.6102562
-1.6056727
-1.6056727
-1.6102562
-1.6102562
-1.6056727
-1.6010892
-1.5965056
-1.5965056
-1.6056727
-1.6102562
-1.6056727
-1.6056727
-1.6102562
-1.6102562
-1.6102562
-1.6102562
-1.6102562
-1.6102562
-1.6102562
-1.6102562
-1.6102562
-1.6148398
-1.6102562
-1.6102562
-1.6102562
-1.6102562
-1.6056727
-1.6056727
-1.6102562
-1.6148398
-1.6148398
-1.6102562
-1.6102562
-1.6148398
-1.6148398
-1.6148398
-1.6102562
-1.6102562
-1.6148398
-1.6148398
-1.6148398
-1.6194233
-1.6194233
-1.6194233
-1.6194233
-1.6240067
-1.6285903
-1.6285903
-1.6285903
-1.6194233
-1.6194233
-1.6240067
-1.6285903
-1.6240067
-1.6194233
-1.6148398
-1.6240067
-1.6285903
-1.6377573
-1.6377573
-1.6377573
-1.6377573
-1.6377573
-1.6377573
-1.6331738
-1.6331738
-1.6377573
-1.6423409
-1.6469244
-1.6469244
-1.6423409
-1.6423409
-1.6423409
-1.6423409
-1.6423409
-1.6469244
-1.6515079
-1.6515079
-1.6515079
-1.6469244
-1.6469244
-1.6515079
-1.6606749
-1.6560915
-1.6560915
-1.6560915
-1.6560915
-1.6560915
-1.6560915
-1.6560915
-1.6606749
-1.6606749
-1.6606749
-1.6652584
-1.6652584
-1.6606749
-1.6560915
-1.6652584
-1.669842
-1.669842
-1.6606749
-1.6560915
-1.6560915
-1.6606749
-1.6606749
-1.6606749
-1.6606749
-1.6606749
-1.6652584
-1.6652584
-1.6606749
-1.6560915
-1.6515079
-1.6560915
-1.6606749
-1.6606749
-1.6560915
-1.6469244
-1.6469244
-1.6515079
-1.6606749
-1.6606749
-1.6560915
-1.6515079
-1.6515079
-1.6515079
-1.6560915
-1.6515079
-1.6469244
-1.6423409
-1.6423409
-1.6515079
-1.6515079
-1.6469244
-1.6423409
-1.6377573
-1.6377573
-1.6331738
-1.6285903
-1.6331738
-1.6377573
-1.6377573
-1.6331738
-1.6285903
-1.6285903
-1.6331738
-1.6331738
-1.6285903
-1.6285903
-1.6285903
-1.6331738
-1.6240067
-1.6148398
-1.6102562
-1.6102562
-1.6102562
-1.6102562
-1.6056727
-1.6056727
-1.6056727
-1.6056727
-1.6102562
-1.6148398
-1.6102562
-1.6010892
-1.5965056
-1.5965056
-1.6010892
-1.5965056
-1.5873387
-1.5781716
-1.5781716
-1.5827551
-1.5827551
-1.5827551
-1.5781716
-1.5735881
-1.5735881
-1.5735881
-1.5735881
-1.5735881
-1.5690044
-1.5598375
-1.5552539
-1.5552539
-1.5506704
-1.5460869
-1.5460869
-1.5369198
-1.5323364
-1.5323364
-1.5323364
-1.5231693
-1.5185858
-1.5185858
-1.5231693
-1.5231693
-1.5185858
-1.5094187
-1.5002515
-1.495668
-1.495668
-1.5002515
-1.495668
-1.4910846
-1.486501
-1.4819175
-1.4819175
-1.4819175
-1.4819175
-1.477334
-1.468167
-1.4635835
-1.4635835
-1.468167
-1.4635835
-1.4544164
-1.4452493
-1.4406658
-1.4498329
-1.4544164
-1.4498329
-1.4360824
-1.4269153
-1.4269153
-1.4269153
-1.4223317
-1.4131646
-1.4131646
-1.4131646
-1.4085811
-1.4039977
-1.3994141
-1.3948306
-1.3948306
-1.3902471
-1.3902471
-1.38108
-1.371913
-1.362746
-1.3581624
-1.3581624
-1.362746
-1.362746
-1.3581624
-1.3535788
-1.3444117
-1.3398283
-1.3398283
-1.3398283
-1.3352448
-1.3260777
-1.3214942
-1.3214942
-1.3214942
-1.3169106
-1.3077437
-1.2985766
-1.2939931
-1.2985766
-1.2985766
-1.2894095
-1.284826
-1.284826
-1.284826
-1.2802426
-1.2710754
-1.2619084
-1.2527413
-1.2527413
-1.2573248
-1.2619084
-1.2527413
-1.2389908
-1.2298237
-1.2252402
-1.2344073
-1.2389908
-1.2344073
-1.2206568
-1.2114897
-1.2069061
-1.2023225
-1.197739
-1.1931555
-1.197739
-1.197739
-1.2023225
-1.1931555
-1.1885719
-1.1885719
-1.1839885
-1.179405
-1.1702379
-1.1656544
-1.1656544
-1.1656544
-1.1564873
-1.1519039
-1.1519039
-1.1564873
-1.1519039
-1.1427368
-1.1381533
-1.1335697
-1.1381533
-1.1427368
-1.1381533
-1.1335697
-1.1198192
-1.1106521
-1.1106521
-1.1060686
-1.1060686
-1.1106521
-1.1106521
-1.1106521
-1.1060686
-1.0969015
-1.0969015
-1.0969015
-1.092318
-1.083151
-1.0785675
-1.0785675
-1.083151
-1.083151
-1.0785675
-1.0785675
-1.0739839
-1.0739839
-1.0694004
-1.064817
-1.064817
-1.064817
-1.0694004
-1.0694004
-1.0602332
-1.0556498
-1.0602332
-1.064817
-1.064817
-1.0556498
-1.0510663
-1.0510663
-1.0556498
-1.064817
-1.0602332
-1.0510663
-1.0418992
-1.0464827
-1.0510663
-1.0464827
-1.0327321
-1.0281487
-1.0373157
-1.0464827
-1.0556498
-1.0510663
-1.0510663
-1.0510663
-1.0556498
-1.0556498
-1.0556498
-1.0510663
-1.0510663
-1.0510663
-1.0510663
-1.0510663
-1.0464827
-1.0418992
-1.0418992
-1.0464827
-1.0510663
-1.0510663
-1.0464827
-1.0464827
-1.0464827
-1.0464827
-1.0556498
-1.064817
-1.064817
-1.0556498
-1.0464827
-1.0418992
-1.0418992
-1.0464827
-1.0464827
-1.0510663
-1.0556498
-1.0602332
-1.064817
-1.0694004
-1.064817
-1.0602332
-1.064817
-1.0602332
-1.0556498
-1.0418992
-1.0418992
-1.0510663
-1.0602332
-1.0602332
-1.0602332
-1.0602332
-1.0602332
-1.064817
-1.064817
-1.0602332
-1.0556498
-1.0602332
-1.0739839
-1.083151
-1.0785675
-1.0739839
-1.064817
-1.064817
-1.0694004
-1.0785675
-1.083151
-1.0877345
-1.0877345
-1.083151
-1.0785675
-1.0739839
-1.083151
-1.0877345
-1.0877345
-1.0877345
-1.083151
-1.083151
-1.0877345
-1.092318
-1.092318
-1.092318
-1.0877345
-1.0877345
-1.0877345
-1.092318
-1.0969015
-1.092318
-1.092318
-1.092318
-1.0969015
-1.101485
-1.101485
-1.101485
-1.0969015
-1.0877345
-1.083151
-1.083151
-1.0877345
-1.092318
-1.0969015
-1.0969015
-1.0969015
-1.092318
-1.092318
-1.092318
-1.0969015
-1.092318
-1.092318
-1.0969015
-1.0969015
-1.0969015
-1.092318
-1.0969015
-1.1060686
-1.1060686
-1.101485
-1.0969015
-1.101485
-1.1106521
-1.1152356
-1.1106521
-1.1060686
-1.1106521
-1.1106521
-1.1060686
-1.101485
-1.0969015
-1.0969015
-1.101485
-1.101485
-1.101485
-1.1060686
-1.1060686
-1.1060686
-1.101485
-1.101485
-1.0969015
-1.0969015
-1.092318
-1.0877345
-1.092318
-1.092318
-1.092318
-1.092318
-1.0877345
-1.0877345
-1.083151
-1.0877345
-1.083151
-1.083151
-1.083151
-1.083151
-1.0785675
-1.0739839
-1.0694004
-1.064817
-1.0694004
-1.0739839
-1.0694004
-1.0602332
-1.0556498
-1.0602332
-1.0602332
-1.0556498
-1.0556498
-1.0556498
-1.0556498
-1.0510663
-1.0464827
-1.0418992
-1.0418992
-1.0418992
-1.0418992
-1.0327321
-1.0281487
-1.0281487
-1.0281487
-1.0281487
-1.0235652
-1.0189816
-1.0235652
-1.0327321
-1.0327321
-1.0235652
-1.0098146
-1.0098146
-1.0143981
-1.0143981
-1.0098146
-1.0006475
-0.99606395
-0.99606395
-1.0006475
-1.0006475
-1.0006475
-0.99606395
-0.99606395
-0.99606395
-0.98689693
-0.9777298
-0.97314626
-0.98231333
-0.98689693
-0.98231333
-0.97314626
-0.97314626
-0.97314626
-0.9685628
-0.9685628
-0.96397924
-0.96397924
-0.9593957
-0.9593957
-0.9593957
-0.9593957
-0.9548122
-0.94564515
-0.9410617
-0.93647814
-0.9318946
-0.9273111
-0.9273111
-0.9318946
-0.9318946
-0.9273111
-0.9227276
-0.91814405
-0.91356045
-0.91356045
-0.9089769
-0.90439343
-0.89522636
-0.89522636
-0.89522636
-0.89522636
-0.8906429
-0.8906429
-0.88605934
-0.8814758
-0.8768923
-0.8723088
-0.86772525
-0.85855824
-0.85855824
-0.85855824
-0.8539747
-0.8539747
-0.8448077
-0.84022415
-0.83564055
-0.83564055
-0.83564055
-0.831057
-0.82647353
-0.82189
-0.812723
-0.80813944
-0.8035559
-0.80813944
-0.80813944
-0.8035559
-0.78980535
-0.7806383
-0.7806383
-0.7852219
-0.7806383
-0.77147126
-0.7623042
-0.7577207
-0.7531372
-0.7531372
-0.7485536
-0.73938656
-0.734803
-0.73021954
-0.734803
-0.734803
-0.734803
-0.725636
-0.71188545
-0.7073019
-0.71188545
-0.7073019
-0.69355136
-0.6752172
-0.6706337
-0.6752172
-0.6798008
-0.6752172
-0.6660502
-0.6568831
-0.6568831
-0.6568831
-0.6568831
-0.6477161
-0.6385491
-0.629382
-0.6247985
-0.6247985
-0.6247985
-0.61563146
-0.6064644
-0.6064644
-0.6064644
-0.60188085
-0.5927138
-0.5881303
-0.58354676
-0.58354676
-0.58354676
-0.5789632
-0.57437974
-0.5697962
-0.5697962
-0.56521267
-0.5606291
-0.5514621
-0.5514621
-0.5514621
-0.5514621
-0.5514621
-0.54229504
-0.5285444
-0.5193774
-0.5147939
-0.5147939
-0.5193774
-0.5193774
-0.5147939
-0.5102104
-0.5010433
-0.5010433
-0.50562686
-0.50562686
-0.49645984
-0.48729277
-0.48270926
-0.48270926
-0.47812572
-0.4735422
-0.4689587
-0.4735422
-0.4689587
-0.46437517
-0.45979166
-0.4552081
-0.4506246
-0.44604105
-0.44604105
-0.44604105
-0.4506246
-0.44604105
-0.44145754
-0.43687403
-0.4322905
-0.4322905
-0.43687403
-0.43687403
-0.427707
-0.427707
-0.427707
-0.427707
-0.42312348
-0.42312348
-0.42312348
-0.427707
-0.4322905
-0.42312348
-0.41395637
-0.40937287
-0.40937287
-0.40937287
-0.40937287
-0.40937287
-0.40937287
-0.40937287
-0.40937287
-0.40478936
-0.40020582
-0.3956223
-0.40020582
-0.40478936
-0.40478936
-0.40020582
-0.40020582
-0.40020582
-0.40020582
-0.40478936
-0.40478936
-0.40020582
-0.3956223
-0.3956223
-0.40478936
-0.40937287
-0.40478936
-0.3956223
-0.3910388
-0.3956223
-0.40020582
-0.40020582
-0.40020582
-0.40020582
-0.40478936
-0.40478936
-0.40478936
-0.40020582
-0.3956223
-0.3956223
-0.40020582
-0.40478936
-0.40937287
-0.41395637
-0.41395637
-0.40937287
-0.40478936
-0.40020582
-0.40478936
-0.41395637
-0.41853994
-0.41395637
-0.41395637
-0.41395637
-0.41853994
-0.41853994
-0.41853994
-0.41853994
-0.42312348
-0.427707
-0.4322905
-0.43687403
-0.43687403
-0.43687403
-0.4322905
-0.44145754
-0.4506246
-0.4506246
-0.44604105
-0.44604105
-0.44604105
-0.4506246
-0.4552081
-0.45979166
-0.46437517
-0.4689587
-0.4735422
-0.4735422
-0.4735422
-0.4735422
-0.4735422
-0.47812572
-0.48729277
-0.49187633
-0.49187633
-0.48729277
-0.49187633
-0.49645984
-0.5010433
-0.50562686
-0.5102104
-0.5193774
-0.52396095
-0.52396095
-0.52396095
-0.52396095
-0.5285444
-0.53771156
-0.54229504
-0.5468786
-0.5514621
-0.5514621
-0.5514621
-0.5514621
-0.5514621
-0.5514621
-0.5560456
-0.5560456
-0.5606291
-0.56521267
-0.5697962
-0.5697962
-0.57437974
-0.5789632
-0.5789632
-0.58354676
-0.58354676
-0.58354676
-0.58354676
-0.58354676
-0.5881303
-0.5927138
-0.5972973
-0.60188085
-0.6064644
-0.6064644
-0.60188085
-0.60188085
-0.60188085
-0.6064644
-0.62021494
-0.629382
-0.6339655
-0.6339655
-0.6385491
-0.6385491
-0.6339655
-0.629382
-0.6385491
-0.6477161
-0.6477161
-0.6477161
-0.6477161
-0.65229964
-0.66146666
-0.6660502
-0.6660502
-0.6706337
-0.6706337
-0.6706337
-0.6706337
-0.6706337
-0.6660502
-0.6660502
-0.6706337
-0.6752172
-0.6798008
-0.6843843
-0.6843843
-0.6889678
-0.69355136
-0.69813484
-0.7027184
-0.69813484
-0.69813484
-0.69813484
-0.7073019
-0.71188545
-0.7073019
-0.7073019
-0.7073019
-0.7073019
-0.71188545
-0.716469
-0.716469
-0.72105247
-0.73021954
-0.73021954
-0.73021954
-0.725636
-0.725636
-0.72105247
-0.72105247
-0.725636
-0.73021954
-0.734803
-0.73938656
-0.73938656
-0.73938656
-0.73938656
-0.7439701
-0.7485536
-0.7577207
-0.7623042
-0.7623042
-0.7623042
-0.7577207
-0.7577207
-0.7577207
-0.7623042
-0.7668877
-0.77147126
-0.77605474
-0.77605474
-0.77605474
-0.7806383
-0.78980535
-0.78980535
-0.7852219
-0.7852219
-0.7852219
-0.7852219
-0.78980535
-0.78980535
-0.7943889
-0.7989724
-0.8035559
-0.80813944
-0.812723
-0.812723
-0.8035559
-0.8035559
-0.80813944
-0.81730646
-0.831057
-0.831057
-0.82647353
-0.81730646
-0.81730646
-0.82647353
-0.83564055
-0.84022415
-0.84022415
-0.83564055
-0.831057
-0.83564055
-0.8493912
-0.8539747
-0.8539747
-0.8448077
-0.84022415
-0.8448077
-0.8539747
-0.85855824
-0.85855824
-0.8539747
-0.85855824
-0.86772525
-0.8768923
-0.8768923
-0.8723088
-0.86772525
-0.8768923
-0.88605934
-0.8906429
-0.88605934
-0.88605934
-0.88605934
-0.88605934
-0.89522636
-0.8998099
-0.90439343
-0.9089769
-0.9089769
-0.9089769
-0.91356045
-0.9227276
-0.9273111
-0.9227276
-0.9227276
-0.91814405
-0.9227276
-0.9273111
-0.9318946
-0.93647814
-0.9410617
-0.94564515
-0.94564515
-0.9502287
-0.9502287
-0.9548122
-0.9593957
-0.96397924
-0.9593957
-0.9548122
-0.9593957
-0.9685628
-0.9777298
-0.97314626
-0.97314626
-0.97314626
-0.98231333
-0.98689693
-0.9777298
-0.97314626
-0.97314626
-0.98231333
-0.98689693
-0.99148047
-0.99148047
-0.99606395
-1.005231
-1.0143981
-1.0189816
-1.0189816
-1.0143981
-1.0098146
-1.005231
-1.0098146
-1.0189816
-1.0327321
-1.0327321
-1.0281487
-1.0189816
-1.0235652
-1.0373157
-1.0418992
-1.0464827
-1.0464827
-1.0464827
-1.0464827
-1.0464827
-1.0510663
-1.0602332
-1.064817
-1.064817
-1.064817
-1.064817
-1.064817
-1.0694004
-1.0739839
-1.0785675
-1.083151
-1.0877345
-1.0877345
-1.0877345
-1.0877345
-1.0969015
-1.0969015
-1.101485
-1.1060686
-1.1152356
-1.1244026
-1.1244026
-1.1244026
-1.1152356
-1.1152356
-1.1152356
-1.1244026
-1.1289861
-1.1335697
-1.1289861
-1.1335697
-1.1335697
-1.1335697
-1.1335697
-1.1381533
-1.1381533
-1.1427368
-1.1427368
-1.1473203
-1.1519039
-1.1519039
-1.1564873
-1.1564873
-1.1564873
-1.1610708
-1.1610708
-1.1610708
-1.1610708
-1.1610708
-1.1702379
-1.179405
-1.1839885
-1.179405
-1.1748214
-1.1748214
-1.1839885
-1.1839885
-1.1839885
-1.1839885
-1.1839885
-1.1839885
-1.1885719
-1.1839885
-1.1885719
-1.1931555
-1.197739
-1.2023225
-1.2023225
-1.2023225
-1.2069061
-1.2114897
-1.2114897
-1.2114897
-1.2114897
-1.2160732
-1.2206568
-1.2252402
-1.2344073
-1.2344073
-1.2298237
-1.2252402
-1.2252402
-1.2298237
-1.2344073
-1.2344073
-1.2298237
-1.2298237
-1.2252402
-1.2298237
-1.2344073
-1.2389908
-1.2435743
-1.2435743
-1.2481579
-1.2481579
-1.2481579
-1.2481579
-1.2481579
-1.2527413
-1.2573248
-1.2573248
-1.2527413
-1.2527413
-1.2573248
-1.2710754
-1.2710754
-1.2619084
-1.2573248
-1.2619084
-1.2664919
-1.2619084
-1.2573248
-1.2573248
-1.2664919
-1.2710754
-1.275659
-1.2710754
-1.2664919
-1.2664919
-1.2710754
-1.275659
-1.2802426
-1.2802426
-1.2802426
-1.2802426
-1.2802426
-1.275659
-1.275659
-1.2802426
-1.284826
-1.2802426
-1.275659
-1.275659
-1.2802426
-1.2802426
-1.2802426
-1.275659
-1.275659
-1.2802426
-1.2894095
-1.2894095
-1.2802426
-1.275659
-1.275659
-1.284826
-1.284826
-1.284826
-1.2802426
-1.275659
-1.2802426
-1.2894095
-1.2939931
-1.284826
-1.2802426
-1.2802426
-1.2894095
-1.2894095
-1.284826
-1.2894095
-1.2939931
-1.2985766
-1.2985766
-1.2894095
-1.284826
-1.284826
-1.284826
-1.2894095
-1.2939931
-1.2939931
-1.2894095
-1.2894095
-1.2894095
-1.2894095
-1.2894095
-1.2939931
-1.2985766
-1.2985766
-1.2985766
-1.2985766
-1.2939931
-1.2939931
-1.2985766
-1.3031601
-1.3031601
-1.2985766
-1.2985766
-1.2985766
-1.3031601
-1.3077437
-1.3031601
-1.2939931
-1.2985766
-1.3077437
-1.3169106
-1.3169106
-1.3123271
-1.3077437
-1.3031601
-1.3031601
-1.3031601
-1.3077437
-1.3123271
-1.3169106
-1.3169106
-1.3169106
-1.3123271
-1.3123271
-1.3169106
-1.3214942
-1.3260777
-1.3306612
-1.3306612
-1.3260777
-1.3306612
-1.3352448
-1.3352448
-1.3306612
-1.3260777
-1.3260777
-1.3260777
-1.3306612
-1.3398283
-1.3444117
-1.3489953
-1.3398283
-1.3352448
-1.3398283
-1.3489953
-1.3535788
-1.3489953
-1.3398283
-1.3352448
-1.3352448
-1.3398283
-1.3444117
-1.3444117
-1.3489953
-1.3535788
-1.3581624
-1.3581624
-1.362746
-1.362746
-1.362746
-1.362746
-1.3581624
-1.3581624
-1.3581624
-1.362746
-1.3673295
-1.3673295
-1.3673295
-1.362746
-1.3673295
-1.371913
-1.3764966
-1.3764966
-1.3856635
-1.3856635
-1.3764966
-1.371913
-1.371913
-1.3856635
-1.3948306
-1.3948306
-1.3856635
-1.3856635
-1.3948306
-1.4039977
-1.3994141
-1.3902471
-1.3856635
-1.3856635
-1.3948306
-1.3994141
-1.4039977
-1.4039977
-1.3994141
-1.3902471
-1.3856635
-1.3856635
-1.3948306
-1.4039977
-1.4085811
-1.4085811
-1.4039977
-1.4039977
-1.4039977
-1.4131646
-1.4177482
-1.4177482
-1.4131646
-1.4085811
-1.4131646
-1.4223317
-1.4223317
-1.4223317
-1.4177482
-1.4177482
-1.4223317
-1.4269153
-1.4223317
-1.4177482
-1.4223317
-1.4314988
-1.4360824
-1.4314988
-1.4269153
-1.4269153
-1.4314988
-1.4314988
-1.4314988
-1.4314988
-1.4314988
-1.4360824
-1.4314988
-1.4314988
-1.4360824
-1.4360824
-1.4314988
-1.4314988
-1.4360824
-1.4406658
-1.4452493
-1.4452493
-1.4452493
-1.4498329
-1.4498329
-1.4498329
-1.4544164
-1.4635835
-1.468167
-1.4589999
-1.4452493
-1.4406658
-1.4452493
-1.4498329
-1.4544164
-1.4498329
-1.4544164
-1.4635835
-1.4727504
-1.4727504
-1.468167
-1.4635835
-1.4589999
-1.4589999
-1.468167
-1.477334
-1.477334
-1.468167
-1.468167
-1.477334
-1.4819175
-1.4819175
-1.477334
-1.477334
-1.477334
-1.4819175
-1.4819175
-1.4819175
-1.4819175
-1.477334
-1.4819175
-1.486501
-1.4910846
-1.4910846
-1.4910846
-1.495668
-1.495668
-1.5002515
-1.5002515
-1.5002515
-1.495668
-1.486501
-1.486501
-1.495668
-1.495668
-1.495668
-1.4910846
-1.486501
-1.4910846
-1.4910846
-1.495668
-1.5002515
-1.495668
-1.4910846
-1.486501
-1.4910846
-1.5002515
-1.495668
-1.486501
-1.4819175
-1.486501
-1.5002515
-1.5094187
-1.5048352
-1.495668
-1.4910846
-1.4910846
-1.4910846
-1.4910846
-1.4910846
-1.4910846
-1.4910846
-1.4910846
-1.4910846
-1.486501
-1.486501
-1.4910846
-1.495668
-1.495668
-1.4819175
-1.4727504
-1.4727504
-1.477334
-1.486501
-1.486501
-1.486501
-1.477334
-1.4727504
-1.4727504
-1.477334
-1.4819175
-1.4819175
-1.477334
-1.4727504
-1.468167
-1.4635835
-1.4589999
-1.4544164
-1.4498329
-1.4544164
-1.4635835
-1.4635835
-1.4544164
-1.4452493
-1.4452493
-1.4498329
-1.4498329
-1.4498329
-1.4452493
-1.4452493
-1.4360824
-1.4269153
-1.4223317
-1.4269153
-1.4314988
-1.4314988
-1.4269153
-1.4177482
-1.4085811
-1.4039977
-1.4039977
-1.4039977
-1.4039977
-1.4039977
-1.3994141
-1.3902471
-1.3856635
-1.38108
-1.3856635
-1.3856635
-1.38108
-1.38108
-1.3764966
-1.371913
-1.3673295
-1.362746
-1.362746
-1.3581624
-1.3535788
-1.3489953
-1.3489953
-1.3489953
-1.3398283
-1.3306612
-1.3260777
-1.3214942
-1.3214942
-1.3260777
-1.3260777
-1.3214942
-1.3169106
-1.3169106
-1.3123271
-1.3031601
-1.2939931
-1.2985766
-1.2985766
-1.2894095
-1.2802426
-1.2802426
-1.284826
-1.284826
-1.275659
-1.2664919
-1.2664919
-1.2664919
-1.2664919
-1.2619084
-1.2573248
-1.2481579
-1.2435743
-1.2435743
-1.2389908
-1.2344073
-1.2252402
-1.2206568
-1.2160732
-1.2069061
-1.2069061
-1.2023225
-1.197739
-1.1931555
-1.1931555
-1.1885719
-1.1839885
-1.179405
-1.1748214
-1.1702379
-1.1656544
-1.1564873
-1.1519039
-1.1519039
-1.1473203
-1.1473203
-1.1427368
-1.1335697
-1.1289861
-1.1289861
-1.1244026
-1.1198192
-1.1106521
-1.101485
-1.101485
-1.101485
-1.101485
-1.0969015
-1.092318
-1.083151
-1.0739839
-1.0694004
-1.0739839
-1.0739839
-1.0694004
-1.0602332
-1.0556498
-1.0510663
-1.0510663
-1.0510663
-1.0464827
-1.0373157
-1.0327321
-1.0281487
-1.0235652
-1.0189816
-1.0098146
-1.0006475
-0.99148047
-0.98689693
-0.98689693
-0.98689693
-0.98231333
-0.9777298
-0.97314626
-0.97314626
-0.9685628
-0.9593957
-0.9502287
-0.94564515
-0.94564515
-0.9410617
-0.94564515
-0.94564515
-0.9410617
-0.9318946
-0.9227276
-0.91356045
-0.91814405
-0.9227276
-0.91814405
-0.9089769
-0.90439343
-0.90439343
-0.8998099
-0.8998099
-0.89522636
-0.8998099
-0.8998099
-0.8906429
-0.8768923
-0.8631418
-0.8631418
-0.86772525
-0.86772525
-0.86772525
-0.86772525
-0.85855824
-0.8493912
-0.8448077
-0.8448077
-0.8448077
-0.84022415
-0.84022415
-0.83564055
-0.831057
-0.82647353
-0.82189
-0.812723
-0.80813944
-0.8035559
-0.8035559
-0.7989724
-0.78980535
-0.7852219
-0.7852219
-0.7852219
-0.7806383
-0.77605474
-0.77605474
-0.7852219
-0.7852219
-0.7806383
-0.77605474
-0.77147126
-0.7668877
-0.7577207
-0.7531372
-0.7485536
-0.7531372
-0.7531372
-0.7485536
-0.73938656
-0.73021954
-0.734803
-0.734803
-0.73938656
-0.73938656
-0.73021954
-0.72105247
-0.72105247
-0.72105247
-0.716469
-0.7073019
-0.69813484
-0.69813484
-0.7073019
-0.71188545
-0.7027184
-0.6889678
-0.6843843
-0.6843843
-0.6889678
-0.6889678
-0.6843843
-0.6798008
-0.6752172
-0.6752172
-0.6706337
-0.66146666
-0.6568831
-0.65229964
-0.65229964
-0.65229964
-0.65229964
-0.65229964
-0.65229964
-0.6385491
-0.6339655
-0.629382
-0.6339655
-0.6339655
-0.6339655
-0.629382
-0.629382
-0.62021494
-0.61563146
-0.61563146
-0.61563146
-0.6110479
-0.6064644
-0.6064644
-0.6064644
-0.6064644
-0.5972973
-0.5927138
-0.5881303
-0.5881303
-0.5927138
-0.5927138
-0.5881303
-0.5881303
-0.5881303
-0.5881303
-0.5881303
-0.58354676
-0.57437974
-0.57437974
-0.5697962
-0.5697962
-0.56521267
-0.56521267
-0.56521267
-0.56521267
-0.5560456
-0.5468786
-0.5468786
-0.5514621
-0.5514621
-0.5514621
-0.5468786
-0.54229504
-0.54229504
-0.54229504
-0.5468786
-0.5468786
-0.53771156
-0.533128
-0.533128
-0.533128
-0.5285444
-0.52396095
-0.52396095
-0.52396095
-0.52396095
-0.52396095
-0.52396095
-0.5193774
-0.5193774
-0.5193774
-0.5193774
-0.5147939
-0.5102104
-0.50562686
-0.5010433
-0.5010433
-0.5010433
-0.5010433
-0.49187633
-0.49187633
-0.49645984
-0.49645984
-0.48729277
-0.47812572
-0.4689587
-0.4689587
-0.4735422
-0.4735422
-0.4735422
-0.4735422
-0.4689587
-0.4735422
-0.4735422
-0.4689587
-0.45979166
-0.4552081
-0.4552081
-0.45979166
-0.46437517
-0.46437517
-0.45979166
-0.4552081
-0.44604105
-0.43687403
-0.427707
-0.42312348
-0.42312348
-0.42312348
-0.427707
-0.4322905
-0.4322905
-0.4322905
-0.427707
-0.42312348
-0.41853994
-0.41853994
-0.41395637
-0.40937287
-0.40478936
-0.40937287
-0.40478936
-0.3956223
-0.38645524
-0.38645524
-0.3956223
-0.3956223
-0.38645524
-0.38187173
-0.38187173
-0.38187173
-0.37728822
-0.37728822
-0.37270465
-0.37270465
-0.36812115
-0.36353764
-0.36353764
-0.36353764
-0.36353764
-0.36353764
-0.3589541
-0.34978706
-0.34520355
-0.34978706
-0.34978706
-0.34520355
-0.33603647
-0.32686943
-0.32228592
-0.32228592
-0.32686943
-0.32228592
-0.31311888
-0.31311888
-0.32228592
-0.32686943
-0.32686943
-0.31311888
-0.30395183
-0.30395183
-0.30853534
-0.30395183
-0.2993683
-0.29020125
-0.28561774
-0.2810342
-0.2810342
-0.28561774
-0.29478475
-0.29478475
-0.28561774
-0.27645066
-0.26728365
-0.27186716
-0.27645066
-0.27645066
-0.27186716
-0.26728365
-0.26728365
-0.26728365
-0.26270008
-0.25811657
-0.25811657
-0.25353307
-0.24894953
-0.24436602
-0.24894953
-0.24894953
-0.24894953
-0.24436602
-0.24436602
-0.24436602
-0.24894953
-0.24894953
-0.24436602
-0.23519896
-0.23061544
-0.23519896
-0.23978248
-0.23978248
-0.23061544
-0.22144838
-0.2260319
-0.23519896
-0.23519896
-0.22144838
-0.21686487
-0.21686487
-0.2260319
-0.2260319
-0.22144838
-0.20769782
-0.20311429
-0.20311429
-0.21228135
-0.21228135
-0.21228135
-0.20769782
-0.20769782
-0.20311429
-0.19853076
-0.19853076
-0.20311429
-0.20311429
-0.21228135
-0.21228135
-0.20769782
-0.19853076
-0.18936372
-0.18936372
-0.18478018
-0.18019667
-0.18019667
-0.18478018
-0.19394726
-0.19394726
-0.18936372
-0.18478018
-0.18019667
-0.18019667
-0.18019667
-0.18019667
-0.18019667
-0.18019667
-0.17561315
-0.18019667
-0.18019667
-0.18019667
-0.17561315
-0.17561315
-0.17561315
-0.17561315
-0.17102963
-0.16644609
-0.16644609
-0.17561315
-0.18478018
-0.18478018
-0.18019667
-0.17561315
-0.17561315
-0.18019667
-0.18478018
-0.18936372
-0.19394726
-0.19394726
-0.19394726
-0.18936372
-0.18478018
-0.18019667
-0.18019667
-0.18478018
-0.19394726
-0.20311429
-0.20769782
-0.19853076
-0.18936372
-0.18478018
-0.18936372
-0.19394726
-0.18936372
-0.18936372
-0.19394726
-0.20311429
-0.20769782
-0.19853076
-0.19853076
-0.19853076
-0.19853076
-0.19853076
-0.19853076
-0.19853076
-0.20311429
-0.20769782
-0.20769782
-0.20769782
-0.20769782
-0.20311429
-0.20311429
-0.20769782
-0.21686487
-0.21686487
-0.21228135
-0.20769782
-0.20769782
-0.20769782
-0.20769782
-0.20769782
-0.20769782
-0.20769782
-0.21686487
-0.22144838
-0.21686487
-0.21228135
-0.20311429
-0.20311429
-0.20311429
-0.20311429
-0.19853076
-0.19394726
-0.19394726
-0.18936372
-0.18478018
-0.18019667
-0.17561315
-0.17102963
-0.17102963
-0.17102963
-0.17102963
-0.16644609
-0.15727906
-0.15727906
-0.16186257
-0.16644609
-0.16186257
-0.15269552
-0.148112
-0.15269552
-0.15269552
-0.148112
-0.13894495
-0.13436143
-0.13894495
-0.13894495
-0.13894495
-0.13894495
-0.14352848
-0.13894495
-0.13436143
-0.12519439
-0.12519439
-0.120610856
-0.120610856
-0.12519439
-0.1297779
-0.13436143
-0.13436143
-0.13436143
-0.12519439
-0.116027325
-0.111443795
-0.111443795
-0.111443795
-0.116027325
-0.120610856
-0.120610856
-0.116027325
-0.116027325
-0.120610856
-0.12519439
-0.120610856
-0.116027325
-0.111443795
-0.111443795
-0.111443795
-0.10227676
-0.10227676
-0.10227676
-0.10686028
-0.10227676
-0.09769323
-0.09769323
-0.10227676
-0.10227676
-0.10686028
-0.111443795
-0.111443795
-0.111443795
-0.111443795
-0.111443795
-0.111443795
-0.111443795
-0.111443795
-0.111443795
-0.10686028
-0.10686028
-0.111443795
-0.116027325
-0.116027325
-0.111443795
-0.10686028
-0.10686028
-0.111443795
-0.116027325
-0.120610856
-0.12519439
-0.1297779
-0.1297779
-0.12519439
-0.12519439
-0.1297779
-0.13436143
-0.13894495
-0.13894495
-0.13436143
-0.13436143
-0.13436143
-0.1297779
-0.1297779
-0.1297779
-0.13894495
-0.15269552
-0.15269552
-0.15269552
-0.148112
-0.148112
-0.15269552
-0.15269552
-0.148112
-0.148112
-0.148112
-0.15269552
-0.15269552
-0.15269552
-0.15727906
-0.15727906
-0.15727906
-0.15269552
-0.15269552
-0.15269552
-0.15269552
-0.148112
-0.14352848
-0.148112
-0.15269552
-0.15269552
-0.15727906
-0.15727906
-0.15269552
-0.13894495
-0.13436143
-0.13436143
-0.14352848
-0.148112
-0.15269552
-0.15269552
-0.14352848
-0.13436143
-0.13894495
-0.14352848
-0.14352848
-0.14352848
-0.14352848
-0.13894495
-0.1297779
-0.12519439
-0.12519439
-0.1297779
-0.13894495
-0.13894495
-0.1297779
-0.12519439
-0.1297779
-0.1297779
-0.12519439
-0.120610856
-0.120610856
-0.120610856
-0.120610856
-0.120610856
-0.116027325
-0.111443795
-0.116027325
-0.120610856
-0.120610856
-0.116027325
-0.111443795
-0.10686028
-0.10686028
-0.10686028
-0.10686028
-0.10686028
-0.10686028
-0.10686028
-0.10686028
-0.10686028
-0.10227676
-0.09769323
-0.09769323
-0.093109705
-0.093109705
-0.093109705
-0.09769323
-0.09769323
-0.093109705
-0.093109705
-0.08852618
-0.08852618
-0.08852618
-0.08394266
-0.07935913
-0.07935913
-0.07935913
-0.08394266
-0.08394266
-0.07477561
-0.07019208
-0.07019208
-0.07019208
-0.07019208
-0.06560856
-0.061025042
-0.061025042
-0.06560856
-0.07019208
-0.07019208
-0.061025042
-0.051857993
-0.056441516
-0.056441516
-0.061025042
-0.056441516
-0.047274467
-0.038107418
-0.038107418
-0.047274467
-0.047274467
-0.042690944
-0.033523895
-0.028940372
-0.038107418
-0.047274467
-0.042690944
-0.028940372
-0.019773323
-0.024356848
-0.028940372
-0.028940372
-0.024356848
-0.024356848
-0.024356848
-0.019773323
-0.015189799
-0.010606274
-0.010606274
-0.00602275
-0.00602275
-0.0014392259
-0.00602275
-0.010606274
-0.010606274
-0.00602275
-0.00602275
-0.0014392259
-0.0014392259
-0.0014392259
0.0031442982
-0.0014392259
-0.00602275
-0.010606274
-0.0014392259
0.0031442982
0.0031442982
-0.0014392259
0.0031442982
0.0077278223
0.0077278223
0.0077278223
0.0077278223
0.012311347
0.0077278223
-0.0014392259
-0.00602275
-0.00602275
-0.0014392259
0.0031442982
-0.0014392259
-0.010606274
-0.015189799
-0.010606274
-0.00602275
-0.00602275
-0.010606274
-0.015189799
-0.015189799
-0.015189799
-0.015189799
-0.019773323
-0.024356848
-0.019773323
-0.019773323
-0.019773323
-0.019773323
-0.024356848
-0.024356848
-0.024356848
-0.028940372
-0.033523895
-0.033523895
-0.033523895
-0.033523895
-0.038107418
-0.038107418
-0.042690944
-0.042690944
-0.042690944
-0.047274467
-0.042690944
-0.038107418
-0.038107418
-0.038107418
-0.038107418
-0.042690944
-0.042690944
-0.051857993
-0.051857993
-0.051857993
-0.047274467
-0.047274467
-0.047274467
-0.051857993
-0.051857993
-0.047274467
-0.042690944
-0.042690944
-0.051857993
-0.056441516
-0.051857993
-0.042690944
-0.042690944
-0.042690944
-0.042690944
-0.038107418
-0.033523895
-0.038107418
-0.047274467
-0.047274467
-0.042690944
-0.033523895
-0.033523895
-0.038107418
-0.038107418
-0.038107418
-0.038107418
-0.042690944
-0.047274467
-0.047274467
-0.042690944
-0.047274467
-0.042690944
-0.033523895
-0.024356848
-0.024356848
-0.028940372
-0.038107418
-0.042690944
-0.047274467
-0.047274467
-0.047274467
-0.042690944
-0.042690944
-0.047274467
-0.051857993
-0.047274467
-0.047274467
-0.047274467
-0.047274467
-0.047274467
-0.051857993
-0.051857993
-0.047274467
-0.047274467
-0.047274467
-0.051857993
-0.056441516
-0.056441516
-0.056441516
-0.047274467
-0.042690944
-0.042690944
-0.047274467
-0.061025042
-0.07019208
-0.06560856
-0.061025042
-0.056441516
-0.061025042
-0.06560856
-0.06560856
-0.061025042
-0.06560856
-0.06560856
-0.07019208
-0.07477561
-0.07477561
-0.07019208
-0.07019208
-0.07477561
-0.07935913
-0.07935913
-0.08394266
-0.093109705
-0.09769323
-0.093109705
-0.08852618
-0.093109705
-0.09769323
-0.10227676
-0.09769323
-0.093109705
-0.093109705
-0.093109705
-0.093109705
-0.09769323
-0.10227676
-0.111443795
-0.111443795
-0.111443795
-0.116027325
-0.116027325
-0.116027325
-0.111443795
-0.10686028
-0.10227676
-0.10227676
-0.10227676
-0.10686028
-0.111443795
-0.116027325
-0.120610856
-0.116027325
-0.111443795
-0.111443795
-0.116027325
-0.116027325
-0.120610856
-0.116027325
-0.111443795
-0.116027325
-0.120610856
-0.120610856
-0.120610856
-0.120610856
-0.120610856
-0.120610856
-0.12519439
-0.120610856
-0.116027325
-0.120610856
-0.12519439
-0.1297779
-0.1297779
-0.1297779
-0.1297779
-0.1297779
-0.1297779
-0.13436143
-0.13436143
-0.13894495
-0.14352848
-0.148112
-0.15269552
-0.148112
-0.14352848
-0.13894495
-0.13894495
-0.148112
-0.15269552
-0.148112
-0.14352848
-0.14352848
-0.148112
-0.15727906
-0.15727906
-0.15269552
-0.148112
-0.148112
-0.148112
-0.15727906
-0.15727906
-0.15727906
-0.15727906
-0.15727906
-0.15727906
-0.16186257
-0.15727906
-0.148112
-0.148112
-0.148112
-0.15269552
-0.15269552
-0.15269552
-0.15269552
-0.15269552
-0.15269552
-0.15269552
-0.15269552
-0.15727906
-0.15727906
-0.15727906
-0.15727906
-0.148112
-0.148112
-0.148112
-0.148112
-0.14352848
-0.14352848
-0.148112
-0.148112
-0.14352848
-0.13894495
-0.13894495
-0.14352848
-0.148112
-0.15269552
-0.148112
-0.14352848
-0.14352848
-0.14352848
-0.14352848
-0.13894495
-0.13894495
-0.13894495
-0.14352848
-0.148112
-0.148112
-0.148112
-0.148112
-0.148112
-0.13894495
-0.1297779
-0.1297779
-0.13436143
-0.13894495
-0.13436143
-0.1297779
-0.1297779
-0.13436143
-0.14352848
-0.14352848
-0.13894495
-0.13436143
-0.13436143
-0.1297779
-0.1297779
-0.1297779
-0.1297779
-0.1297779
-0.1297779
-0.12519439
-0.12519439
-0.1297779
-0.13436143
-0.13436143
-0.13894495
-0.13894495
-0.13436143
-0.13436143
-0.13436143
-0.1297779
-0.1297779
-0.12519439
-0.12519439
-0.12519439
-0.120610856
-0.120610856
-0.120610856
-0.12519439
-0.12519439
-0.12519439
-0.12519439
-0.12519439
-0.12519439
-0.116027325
-0.120610856
-0.12519439
-0.12519439
-0.120610856
-0.116027325
-0.10686028
-0.10227676
-0.10686028
-0.111443795
-0.120610856
-0.120610856
-0.116027325
-0.111443795
-0.111443795
-0.111443795
-0.111443795
-0.10686028
-0.10227676
-0.10227676
-0.10686028
-0.10686028
-0.10686028
-0.10686028
-0.111443795
-0.10686028
-0.10227676
-0.10227676
-0.10227676
-0.09769323
-0.093109705
-0.08852618
-0.08852618
-0.08852618
-0.08852618
-0.08852618
-0.093109705
-0.08852618
-0.08394266
-0.07935913
-0.07935913
-0.07935913
-0.07477561
-0.07019208
-0.06560856
-0.07019208
-0.07477561
-0.07477561
-0.06560856
-0.061025042
-0.056441516
-0.056441516
-0.056441516
-0.056441516
-0.051857993
-0.051857993
-0.047274467
-0.042690944
-0.038107418
-0.033523895
-0.033523895
-0.033523895
-0.033523895
-0.033523895
-0.033523895
-0.033523895
-0.028940372
-0.024356848
-0.019773323
-0.015189799
-0.00602275
0.0031442982
0.0077278223
0.0031442982
-0.0014392259
-0.0014392259
0.0031442982
0.016894871
0.021478394
0.026061919
0.026061919
0.030645443
0.030645443
0.03981249
0.03981249
0.035228968
0.035228968
0.03981249
0.044396013
0.04897954
0.05814659
0.06731364
0.06273011
0.05814659
0.05814659
0.06731364
0.08106421
0.08106421
0.07648069
0.07648069
0.07648069
0.08106421
0.08106421
0.09023126
0.09939831
0.11314888
0.1177324
0.11314888
0.10856536
0.11314888
0.1177324
0.12231593
0.12231593
0.12231593
0.12231593
0.12689945
0.13606648
0.14065002
0.14523354
0.15440059
0.15440059
0.15440059
0.15440059
0.14981706
0.15440059
0.16356765
0.17273468
0.18190174
0.18648526
0.18190174
0.17731822
0.18190174
0.19106877
0.1956523
0.19106877
0.19106877
0.20023584
0.20940287
0.20940287
0.20481935
0.20940287
0.21398641
0.22315346
0.22315346
0.22315346
0.22773696
0.23232049
0.23232049
0.23232049
0.23232049
0.23690403
0.24148755
0.2506546
0.25523812
0.25982165
0.26440516
0.26898867
0.27357224
0.27357224
0.26898867
0.27357224
0.27815574
0.28273925
0.2873228
0.2873228
0.29648983
0.29648983
0.29648983
0.29648983
0.29648983
0.30107334
0.30565688
0.31024042
0.31482393
0.31482393
0.31024042
0.30565688
0.31024042
0.31940746
0.3285745
0.323991
0.323991
0.323991
0.3285745
0.33774155
0.33774155
0.33774155
0.34232506
0.3469086
0.3469086
0.34232506
0.34232506
0.35149214
0.36065918
0.36065918
0.36065918
0.36065918
0.3652427
0.3652427
0.3652427
0.3652427
0.36982623
0.37899324
0.37899324
0.3835768
0.38816032
0.39274383
0.39274383
0.38816032
0.3835768
0.37899324
0.37899324
0.37899324
0.38816032
0.3973274
0.3973274
0.38816032
0.3835768
0.38816032
0.39274383
0.3973274
0.4019109
0.4019109
0.3973274
0.3973274
0.3973274
0.3973274
0.3973274
0.3973274
0.39274383
0.39274383
0.39274383
0.39274383
0.4019109
0.4064944
0.41107795
0.4064944
0.3973274
0.3973274
0.3973274
0.3973274
0.39274383
0.39274383
0.3973274
0.4019109
0.4019109
0.4019109
0.4019109
0.3973274
0.3973274
0.4019109
0.4019109
0.4019109
0.3973274
0.4019109
0.4064944
0.4064944
0.4064944
0.3973274
0.38816032
0.3835768
0.3835768
0.3835768
0.38816032
0.39274383
0.39274383
0.39274383
0.39274383
0.3835768
0.37899324
0.37899324
0.37899324
0.38816032
0.38816032
0.38816032
0.37899324
0.37440974
0.3835768
0.3835768
0.37440974
0.3652427
0.3652427
0.36982623
0.37440974
0.37440974
0.36982623
0.36982623
0.36982623
0.36982623
0.36982623
0.36982623
0.3652427
0.3652427
0.3652427
0.36982623
0.37440974
0.36982623
0.36982623
0.36982623
0.37440974
0.37899324
0.37440974
0.36982623
0.36982623
0.36982623
0.3652427
0.36065918
0.36065918
0.3652427
0.36982623
0.36982623
0.3652427
0.36065918
0.36065918
0.3652427
0.36982623
0.37440974
0.37440974
0.37440974
0.37440974
0.37899324
0.37899324
0.37440974
0.3652427
0.3652427
0.3652427
0.36982623
0.37440974
0.37899324
0.37440974
0.37440974
0.37899324
0.38816032
0.38816032
0.3835768
0.37440974
0.36982623
0.37899324
0.37899324
0.37899324
0.37440974
0.37899324
0.3835768
0.38816032
0.3835768
0.37899324
0.37899324
0.3835768
0.3835768
0.38816032
0.39274383
0.3973274
0.4019109
0.4019109
0.39274383
0.38816032
0.38816032
0.3973274
0.4019109
0.4019109
0.4019109
0.4019109
0.4064944
0.41107795
0.41107795
0.41107795
0.41107795
0.41566145
0.42482853
0.42482853
0.41566145
0.41566145
0.42024496
0.42941207
0.42941207
0.42482853
0.42024496
0.42024496
0.41566145
0.41566145
0.42482853
0.43857908
0.44774613
0.45691317
0.45232964
0.44316262
0.43857908
0.43399557
0.43857908
0.44316262
0.45232964
0.46149668
0.46149668
0.45691317
0.44774613
0.44774613
0.45691317
0.46149668
0.46608025
0.47066376
0.47066376
0.47066376
0.47066376
0.4752473
0.4844143
0.49358135
0.49358135
0.49358135
0.49358135
0.49816492
0.49816492
0.5027484
0.5027484
0.49816492
0.49816492
0.49816492
0.50733197
0.5119155
0.51649904
0.51649904
0.5210825
0.52566606
0.52566606
0.52566606
0.5210825
0.52566606
0.52566606
0.5302496
0.5394167
0.5440002
0.5440002
0.5440002
0.5485837
0.5531672
0.5531672
0.55775076
0.56233424
0.55775076
0.5531672
0.5485837
0.5531672
0.56233424
0.5715013
0.5669178
0.56233424
0.56233424
0.56233424
0.5715013
0.57608485
0.5806684
0.5806684
0.5806684
0.58525187
0.5898354
0.5898354
0.5898354
0.5898354
0.58525187
0.58525187
0.5898354
0.5990024
0.5990024
0.60358596
0.6081695
0.6081695
0.6081695
0.60358596
0.60358596
0.6081695
0.6081695
0.60358596
0.6081695
0.6173366
0.6265036
0.6219201
0.61275303
0.61275303
0.6173366
0.6265036
0.6219201
0.6173366
0.61275303
0.6173366
0.6219201
0.6219201
0.6173366
0.6173366
0.6265036
0.63567066
0.6310871
0.6265036
0.6173366
0.6219201
0.6310871
0.64025414
0.64025414
0.63567066
0.64025414
0.64483774
0.6494212
0.64483774
0.64025414
0.64025414
0.64025414
0.64483774
0.64483774
0.64483774
0.64483774
0.64483774
0.64483774
0.64025414
0.64483774
0.6494212
0.65400475
0.6585883
0.6585883
0.65400475
0.65400475
0.65400475
0.65400475
0.65400475
0.65400475
0.6585883
0.6677553
0.67233884
0.6677553
0.66317177
0.65400475
0.6494212
0.6494212
0.65400475
0.6585883
0.66317177
0.66317177
0.66317177
0.6677553
0.67233884
0.68150586
0.68150586
0.68150586
0.68150586
0.6769223
0.67233884
0.67233884
0.6769223
0.6769223
0.6769223
0.6769223
0.68150586
0.68608946
0.68608946
0.68150586
0.68608946
0.69067293
0.6952565
0.69984
0.6952565
0.69067293
0.68608946
0.68608946
0.69067293
0.69067293
0.69067293
0.6952565
0.69984
0.6952565
0.68608946
0.68608946
0.68608946
0.69067293
0.69067293
0.69067293
0.6952565
0.6952565
0.69984
0.7044235
0.7044235
0.69984
0.69067293
0.6952565
0.7044235
0.709007
0.709007
0.71359056
0.71359056
0.71359056
0.709007
0.709007
0.7181741
0.72275764
0.72275764
0.72275764
0.71359056
0.71359056
0.71359056
0.7181741
0.72275764
0.72275764
0.72275764
0.7273411
0.7273411
0.73192465
0.73192465
0.7273411
0.7273411
0.73192465
0.74109167
0.74109167
0.74109167
0.7456752
0.7548422
0.75025874
0.74109167
0.7365082
0.74109167
0.7456752
0.75025874
0.75025874
0.7456752
0.74109167
0.74109167
0.7456752
0.75025874
0.7548422
0.7594258
0.76400936
0.76400936
0.7594258
0.7594258
0.7594258
0.76859283
0.76859283
0.76859283
0.76400936
0.76400936
0.7731764
0.7731764
0.7731764
0.7731764
0.7731764
0.7777599
0.7823434
0.7915105
0.7915105
0.7823434
0.7777599
0.7777599
0.7777599
0.7823434
0.7915105
0.796094
0.796094
0.7915105
0.7915105
0.796094
0.8052611
0.80984455
0.80984455
0.8052611
0.80067754
0.80067754
0.8052611
0.80984455
0.8052611
0.80067754
0.8052611
0.8144281
0.8190116
0.8144281
0.8144281
0.8144281
0.8144281
0.8190116
0.8190116
0.8190116
0.8235951
0.82817864
0.8327622
0.82817864
0.8190116
0.8144281
0.8190116
0.82817864
0.8327622
0.83734566
0.83734566
0.8419292
0.8465128
0.85109633
0.8465128
0.83734566
0.8327622
0.83734566
0.8465128
0.85109633
0.8465128
0.8465128
0.8465128
0.8465128
0.8465128
0.8465128
0.8465128
0.8465128
0.85109633
0.85109633
0.86026335
0.8740139
0.8740139
0.8648469
0.85567987
0.85109633
0.86026335
0.8694304
0.8694304
0.8648469
0.8648469
0.8694304
0.87859744
0.87859744
0.8694304
0.8648469
0.8648469
0.8694304
0.8740139
0.8740139
0.8740139
0.8740139
0.8694304
0.8740139
0.8740139
0.8740139
0.8694304
0.8694304
0.8740139
0.87859744
0.883181
0.883181
0.87859744
0.87859744
0.87859744
0.883181
0.88776445
0.88776445
0.88776445
0.883181
0.883181
0.88776445
0.892348
0.8969315
0.901515
0.90609854
0.90609854
0.90609854
0.8969315
0.892348
0.88776445
0.892348
0.892348
0.892348
0.892348
0.8969315
0.901515
0.90609854
0.901515
0.901515
0.8969315
0.892348
0.8969315
0.901515
0.90609854
0.90609854
0.90609854
0.90609854
0.90609854
0.9106821
0.9106821
0.9106821
0.901515
0.892348
0.8969315
0.901515
0.901515
0.901515
0.901515
0.90609854
0.90609854
0.9106821
0.90609854
0.901515
0.90609854
0.9106821
0.91526556
0.9198491
0.9198491
0.9198491
0.91526556
0.91526556
0.91526556
0.91526556
0.9198491
0.9244327
0.92901623
0.9244327
0.9198491
0.9106821
0.9106821
0.91526556
0.9244327
0.9244327
0.9198491
0.91526556
0.9198491
0.9244327
0.92901623
0.9244327
0.9198491
0.91526556
0.91526556
0.9198491
0.91526556
0.91526556
0.91526556
0.91526556
0.9198491
0.9244327
0.9244327
0.9198491
0.9198491
0.9198491
0.9198491
0.91526556
0.9198491
0.9244327
0.93359977
0.93359977
0.92901623
0.9244327
0.9244327
0.92901623
0.92901623
0.9244327
0.9198491
0.91526556
0.9198491
0.92901623
0.92901623
0.9198491
0.91526556
0.9198491
0.92901623
0.92901623
0.92901623
0.92901623
0.9244327
0.9198491
0.9244327
0.92901623
0.9244327
0.9198491
0.92901623
0.93359977
0.92901623
0.9244327
0.9244327
0.92901623
0.92901623
0.93359977
0.93818325
0.93818325
0.92901623
0.9198491
0.9198491
0.9198491
0.9244327
0.92901623
0.9244327
0.9244327
0.9244327
0.92901623
0.93359977
0.93359977
0.92901623
0.9244327
0.9198491
0.9198491
0.9244327
0.9244327
0.92901623
0.92901623
0.9244327
0.9244327
0.9244327
0.92901623
0.92901623
0.92901623
0.92901623
0.93359977
0.93818325
0.9427668
0.9427668
0.93818325
0.92901623
0.9244327
0.9244327
0.92901623
0.93818325
0.93818325
0.93818325
0.93818325
0.9427668
0.9473503
0.9473503
0.9427668
0.93818325
0.9427668
0.9473503
0.9519338
0.95651734
0.95651734
0.95651734
0.9519338
0.9473503
0.9473503
0.95651734
0.96568435
0.96568435
0.95651734
0.9519338
0.95651734
0.9611009
0.96568435
0.9611009
0.9611009
0.96568435
0.9702679
0.9748514
0.9702679
0.9748514
0.9748514
0.9748514
0.9794349
0.9794349
0.98401845
0.98401845
0.9794349
0.9794349
0.988602
0.9977691
1.0023526
0.9977691
0.9931856
0.988602
0.988602
0.9931856
0.988602
0.9931856
1.0023526
1.0161031
1.0206866
1.0161031
1.0115196
1.0069361
1.0161031
1.0298537
1.0298537
1.0298537
1.0298537
1.0344372
1.0436043
1.0527712
1.0481877
1.0390207
1.0390207
1.0481877
1.0619383
1.0711055
1.0665218
1.0619383
1.0619383
1.0711055
1.075689
1.0711055
1.0665218
1.0665218
1.075689
1.084856
1.084856
1.0802724
1.084856
1.0894395
1.094023
1.094023
1.1031901
1.1077735
1.1123571
1.1077735
1.1077735
1.1123571
1.1123571
1.1123571
1.1123571
1.1123571
1.1123571
1.1169406
1.1261077
1.1352746
1.1352746
1.1306912
1.1261077
1.1306912
1.1352746
1.1444418
1.1444418
1.1444418
1.1398582
1.1352746
1.1398582
1.1444418
1.1490253
1.1490253
1.1536088
1.1536088
1.1581924
1.1581924
1.1581924
1.1581924
1.1627759
1.1581924
1.1536088
1.1536088
1.1581924
1.1627759
1.1673594
1.1581924
1.1490253
1.1444418
1.1398582
1.1444418
1.1536088
1.1581924
1.1581924
1.1490253
1.1444418
1.1444418
1.1444418
1.1398582
1.1352746
1.1306912
1.1352746
1.1398582
1.1398582
1.1306912
1.1215241
1.1169406
1.1215241
1.1215241
1.1169406
1.1077735
1.1031901
1.1077735
1.1077735
1.1077735
1.1031901
1.1031901
1.1031901
1.0986066
1.094023
1.0894395
1.0894395
1.084856
1.075689
1.0711055
1.0665218
1.0711055
1.0711055
1.0619383
1.0527712
1.0527712
1.0573548
1.0573548
1.0527712
1.0481877
1.0481877
1.0436043
1.0344372
1.0252701
1.0206866
1.0206866
1.0115196
0.9977691
0.988602
0.988602
0.9931856
0.9931856
0.988602
0.9794349
0.9748514
0.9748514
0.9794349
0.9748514
0.96568435
0.9611009
0.95651734
0.95651734
0.95651734
0.9519338
0.9473503
0.93818325
0.9244327
0.91526556
0.9198491
0.92901623
0.9244327
0.91526556
0.901515
0.8969315
0.8969315
0.901515
0.901515
0.8969315
0.88776445
0.88776445
0.883181
0.87859744
0.8740139
0.8694304
0.8648469
0.8648469
0.8694304
0.8740139
0.8740139
0.8648469
0.85567987
0.85109633
0.85109633
0.85109633
0.85109633
0.85109633
0.85109633
0.85109633
0.8419292
0.83734566
0.82817864
0.8235951
0.82817864
0.8327622
0.8327622
0.82817864
0.82817864
0.82817864
0.8327622
0.8327622
0.8327622
0.8327622
0.82817864
0.8190116
0.8144281
0.80984455
0.8144281
0.82817864
0.8327622
0.8327622
0.82817864
0.8235951
0.8190116
0.8190116
0.8235951
0.82817864
0.8235951
0.8235951
0.8235951
0.8235951
0.82817864
0.82817864
0.8235951
0.8190116
0.8190116
0.8235951
0.83734566
0.8465128
0.8465128
0.8419292
0.8419292
0.83734566
0.8419292
0.8465128
0.8419292
0.8465128
0.85109633
0.85109633
0.8465128
0.8465128
0.85109633
0.85567987
0.86026335
0.8648469
0.8740139
0.8740139
0.8740139
0.8694304
0.8740139
0.883181
0.88776445
0.88776445
0.892348
0.8969315
0.892348
0.892348
0.892348
0.901515
0.90609854
0.9106821
0.9106821
0.9106821
0.9106821
0.91526556
0.9198491
0.9198491
0.9244327
0.92901623
0.93359977
0.93818325
0.93818325
0.93359977
0.92901623
0.93818325
0.9473503
0.9611009
0.96568435
0.96568435
0.9611009
0.9611009
0.96568435
0.9748514
0.9794349
0.9794349
0.9748514
0.9794349
0.98401845
0.988602
0.98401845
0.98401845
0.98401845
0.9931856
1.0023526
1.0069361
1.0069361
1.0069361
1.0069361
1.0069361
1.0069361
1.0115196
1.0206866
1.0252701
1.0298537
1.0298537
1.0344372
1.0390207
1.0436043
1.0481877
1.0481877
1.0481877
1.0481877
1.0436043
1.0436043
1.0436043
1.0481877
1.0481877
1.0481877
1.0481877
1.0527712
1.0527712
1.0573548
1.0619383
1.0665218
1.0711055
1.0711055
1.0619383
1.0573548
1.0527712
1.0573548
1.0619383
1.0619383
1.0619383
1.0665218
1.0711055
1.0711055
1.0711055
1.0665218
1.0711055
1.0711055
1.0711055
1.0665218
1.0619383
1.0619383
1.0665218
1.0665218
1.0665218
1.0665218
1.0619383
1.0619383
1.0619383
1.0619383
1.0665218
1.0665218
1.0665218
1.0619383
1.0619383
1.0573548
1.0573548
1.0665218
1.0665218
1.0619383
1.0527712
1.0573548
1.0619383
1.0619383
1.0619383
1.0665218
1.0665218
1.0619383
1.0619383
1.0573548
1.0573548
1.0527712
1.0527712
1.0527712
1.0527712
1.0573548
1.0527712
1.0527712
1.0527712
1.0527712
1.0481877
1.0436043
1.0481877
1.0481877
1.0527712
1.0527712
1.0527712
1.0481877
1.0481877
1.0481877
1.0527712
1.0527712
1.0481877
1.0436043
1.0390207
1.0390207
1.0390207
1.0390207
1.0436043
1.0390207
1.0344372
1.0298537
1.0344372
1.0344372
1.0390207
1.0390207
1.0481877
1.0527712
1.0527712
1.0527712
1.0481877
1.0481877
1.0527712
1.0527712
1.0481877
1.0436043
1.0390207
1.0390207
1.0390207
1.0436043
1.0481877
1.0481877
1.0436043
1.0436043
1.0481877
1.0527712
1.0573548
1.0527712
1.0481877
1.0481877
1.0527712
1.0573548
1.0573548
1.0527712
1.0527712
1.0573548
1.0619383
1.0665218
1.0619383
1.0527712
1.0527712
1.0527712
1.0619383
1.0711055
1.075689
1.0802724
1.0802724
1.075689
1.075689
1.0711055
1.0665218
1.0665218
1.0665218
1.0711055
1.0711055
1.075689
1.075689
1.0802724
1.075689
1.075689
1.075689
1.0802724
1.084856
1.084856
1.0802724
1.0802724
1.084856
1.0894395
1.094023
1.094023
1.0986066
1.0986066
1.0986066
1.0986066
1.1031901
1.1031901
1.0986066
1.094023
1.094023
1.1031901
1.1123571
1.1169406
1.1123571
1.1031901
1.1031901
1.1077735
1.1169406
1.1261077
1.1261077
1.1215241
1.1215241
1.1261077
1.1261077
1.1215241
1.1215241
1.1261077
1.1352746
1.1352746
1.1306912
1.1215241
1.1215241
1.1306912
1.1444418
1.1490253
1.1398582
1.1306912
1.1306912
1.1352746
1.1398582
1.1398582
1.1352746
1.1306912
1.1352746
1.1398582
1.1398582
1.1444418
1.1444418
1.1490253
1.1536088
1.1490253
1.1398582
1.1352746
1.1352746
1.1398582
1.1444418
1.1398582
1.1398582
1.1490253
1.1581924
1.1581924
1.1536088
1.1536088
1.1581924
1.1627759
1.1627759
1.1581924
1.1581924
1.1627759
1.1627759
1.1673594
1.1673594
1.1673594
1.1673594
1.171943
1.171943
1.1765264
1.171943
1.1673594
1.171943
1.171943
1.171943
1.1673594
1.1627759
1.1673594
1.1673594
1.1673594
1.1673594
1.1673594
1.1765264
1.1811099
1.1811099
1.1765264
1.1765264
1.1765264
1.1765264
1.171943
1.171943
1.1765264
1.1811099
1.171943
1.1673594
1.1673594
1.171943
1.1765264
1.1765264
1.1765264
1.1811099
1.1811099
1.1811099
1.1765264
1.171943
1.1765264
1.1765264
1.171943
1.1673594
1.1673594
1.171943
1.1856935
1.1856935
1.171943
1.1627759
1.1673594
1.171943
1.1765264
1.1765264
1.1673594
1.1627759
1.1627759
1.1627759
1.1581924
1.1581924
1.1627759
1.1673594
1.1673594
1.1627759
1.1536088
1.1536088
1.1536088
1.1444418
1.1398582
1.1352746
1.1398582
1.1444418
1.1444418
1.1398582
1.1398582
1.1398582
1.1398582
1.1398582
1.1352746
1.1352746
1.1398582
1.1490253
1.1490253
1.1398582
1.1306912
1.1261077
1.1169406
1.1123571
1.1123571
1.1169406
1.1169406
1.1169406
1.1169406
1.1215241
1.1215241
1.1169406
1.1123571
1.1123571
1.1169406
1.1215241
1.1169406
1.1077735
1.1031901
1.1031901
1.1031901
1.1077735
1.1123571
1.1169406
1.1169406
1.1077735
1.1031901
1.1031901
1.1077735
1.1077735
1.1077735
1.1123571
1.1169406
1.1123571
1.1077735
1.1031901
1.1077735
1.1123571
1.1169406
1.1169406
1.1123571
1.1123571
1.1077735
1.1123571
1.1215241
1.1261077
1.1306912
1.1306912
1.1306912
1.1306912
1.1261077
1.1306912
1.1306912
1.1352746
1.1398582
1.1444418
1.1490253
1.1444418
1.1398582
1.1398582
1.1490253
1.1536088
1.1581924
1.1581924
1.1581924
1.1581924
1.1673594
1.171943
1.171943
1.171943
1.1673594
1.1627759
1.1581924
1.1536088
1.1627759
1.171943
1.171943
1.1673594
1.1673594
1.171943
1.1765264
1.1811099
1.1811099
1.1811099
1.1765264
1.1765264
1.1856935
1.190277
1.1856935
1.1856935
1.190277
1.190277
1.1811099
1.1811099
1.1856935
1.190277
1.199444
1.208611
1.208611
1.2040275
1.1948605
1.190277
1.1948605
1.1948605
1.190277
1.1856935
1.190277
1.199444
1.2040275
1.199444
1.199444
1.2040275
1.208611
1.2131946
1.208611
1.208611
1.2040275
1.2040275
1.2040275
1.2040275
1.2040275
1.2040275
1.208611
1.208611
1.208611
1.2040275
1.199444
1.199444
1.2040275
1.2040275
1.199444
1.1948605
1.1948605
1.1948605
1.199444
1.199444
1.1948605
1.1948605
1.1948605
1.1948605
1.190277
1.190277
1.1948605
1.199444
1.208611
1.2131946
1.2177782
1.2177782
1.2131946
1.208611
1.208611
1.208611
1.1948605
1.190277
1.190277
1.199444
1.208611
1.2131946
1.2040275
1.1948605
1.1948605
1.1948605
1.199444
1.2040275
1.199444
1.2040275
1.2040275
1.2040275
1.2040275
1.199444
1.199444
1.1948605
1.199444
1.199444
1.2040275
1.208611
1.2040275
1.1948605
1.190277
1.1948605
1.199444
1.199444
1.199444
1.199444
1.2040275
1.208611
1.208611
1.2040275
1.208611
1.208611
1.208611
1.199444
1.199444
1.2040275
1.208611
1.208611
1.2131946
1.2131946
1.2131946
1.2131946
1.208611
1.2040275
1.2040275
1.208611
1.2131946
1.2131946
1.2131946
1.2177782
1.2269453
1.2315288
1.2315288
1.2315288
1.2269453
1.2269453
1.2269453
1.2269453
1.2269453
1.2315288
1.2361122
1.2361122
1.2315288
1.2315288
1.2406958
1.2452793
1.2544464
1.2544464
1.2544464
1.2544464
1.2544464
1.2590299
1.2590299
1.2636133
1.2727804
1.2773639
1.2819475
1.2865311
1.2819475
1.2819475
1.2911146
1.3002816
1.3002816
1.3002816
1.295698
1.295698
1.3002816
1.3094486
1.3231992
1.3186157
1.3140322
1.3094486
1.3186157
1.3277828
1.3323662
1.3369497
1.3369497
1.3461168
1.3598673
1.3690345
1.3690345
1.3644509
1.3690345
1.3782015
1.391952
1.391952
1.3873686
1.3827851
1.391952
1.4011191
1.4102862
1.4148697
1.4148697
1.4148697
1.4286202
1.4423709
1.4515378
1.4515378
1.4515378
1.4561214
1.4607049
1.469872
1.4744555
1.479039
1.4836226
1.4836226
1.4836226
1.488206
1.4973731
1.5065401
1.5111238
1.5202907
1.5294578
1.5340413
1.5432084
1.5432084
1.5477918
1.5569589
1.5707095
1.575293
1.575293
1.575293
1.575293
1.5844601
1.5890436
1.5936272
1.5982107
1.6027942
1.6073778
1.6165447
1.6302953
1.6394624
1.6394624
1.6394624
1.6486294
1.6577964
1.66238
1.66238
1.6669635
1.6761305
1.680714
1.6852975
1.6944648
1.6990483
1.7082154
1.7082154
1.7082154
1.7127988
1.7173823
1.7265494
1.7265494
1.7311329
1.7357165
1.749467
1.7540505
1.758634
1.758634
1.767801
1.7769681
1.7861351
1.7815516
1.7769681
1.7769681
1.7861351
1.7953022
1.7953022
1.7907187
1.7953022
1.8090527
1.8136362
1.8136362
1.8136362
1.8182198
1.8273867
1.8319703
1.8319703
1.8319703
1.8319703
1.8365538
1.8411375
1.845721
1.8503046
1.8503046
1.8548881
1.8594716
1.8640552
1.8686386
1.8640552
1.8640552
1.8686386
1.8732221
1.8732221
1.8778057
1.8823892
1.8869727
1.8869727
1.8869727
1.8869727
1.8915563
1.8961397
1.9053068
1.9053068
1.9007232
1.8961397
1.8961397
1.8961397
1.9007232
1.9007232
1.9053068
1.9053068
1.9053068
1.9053068
1.9053068
1.9098903
1.9144738
1.9098903
1.9098903
1.9053068
1.9007232
1.9007232
1.9098903
1.9144738
1.9144738
1.9190574
1.9190574
1.9144738
1.9190574
1.9144738
1.9098903
1.9098903
1.9098903
1.9144738
1.9098903
1.9053068
1.9007232
1.9007232
1.9053068
1.9098903
1.9053068
1.8961397
1.8915563
1.8915563
1.8915563
1.8915563
1.8915563
1.8869727
1.8823892
1.8823892
1.8823892
1.8823892
1.8823892
1.8778057
1.8732221
1.8686386
1.8686386
1.8640552
1.8594716
1.8594716
1.8548881
1.8503046
1.845721
1.8411375
1.8411375
1.8411375
1.8365538
1.8228033
1.8090527
1.8090527
1.8182198
1.8228033
1.8136362
1.7998856
1.7953022
1.7907187
1.7861351
1.7723845
1.7632176
1.7632176
1.7632176
1.758634
1.749467
1.7402999
1.7357165
1.7357165
1.7311329
1.7173823
1.7036318
1.6944648
1.6898812
1.6761305
1.66238
1.6486294
1.6440458
1.6394624
1.6302953
1.6165447
1.6027942
1.5936272
1.5890436
1.5798767
1.566126
1.5569589
1.5432084
1.5294578
1.5157073
1.5019566
1.4836226
1.4652884
1.4469544
1.4377873
1.4332038
1.4240367
1.4102862
1.391952
1.373618
1.3644509
1.3552839
1.3369497
1.3186157
1.3048651
1.2911146
1.2727804
1.2544464
1.2406958
1.2269453
1.2131946
1.1948605
1.1765264
1.1627759
1.1490253
1.1306912
1.1123571
1.0986066
1.084856
1.075689
1.0619383
1.0481877
1.0206866
0.9977691
0.98401845
0.9748514
0.96568435
0.9519338
0.93359977
0.91526556
0.8969315
0.87859744
0.86026335
0.83734566
0.8190116
0.80984455
0.796094
0.7823434
0.76400936
0.7456752
0.73192465
0.72275764
0.71359056
0.69984
0.6769223
0.65400475
0.63567066
0.6310871
0.6219201
0.6081695
0.5898354
0.5715013
0.55775076
0.5394167
0.52566606
0.5119155
0.49816492
0.4798308
0.46608025
0.45232964
0.43399557
0.41566145
0.4019109
0.38816032
0.37440974
0.36982623
0.35607564
0.34232506
0.323991
0.31024042
0.30107334
0.2873228
0.26898867
0.2506546
0.23232049
0.21856993
0.21398641
0.20481935
0.19106877
0.17273468
0.15898411
0.14981706
0.14523354
0.13148297
0.11314888
0.094814785
0.07648069
0.06273011
0.053563062
0.044396013
0.035228968
0.021478394
0.0077278223
-0.0014392259
-0.010606274
-0.015189799
-0.019773323
-0.033523895
-0.047274467
-0.056441516
-0.06560856
-0.07935913
-0.08852618
-0.09769323
-0.10227676
-0.111443795
-0.120610856
-0.13436143
-0.148112
-0.15269552
-0.15727906
-0.16644609
-0.17102963
-0.18019667
-0.18936372
-0.19853076
-0.20769782
-0.20769782
-0.20769782
-0.21686487
-0.2260319
-0.23519896
-0.23978248
-0.23978248
-0.24436602
-0.24894953
-0.25353307
-0.26270008
-0.27186716
-0.27186716
-0.27186716
-0.27186716
-0.26728365
-0.26728365
-0.27645066
-0.2810342
-0.2810342
-0.27645066
-0.27645066
-0.2810342
-0.29020125
-0.29478475
-0.2993683
-0.30395183
-0.30395183
-0.30395183
-0.30395183
-0.30395183
-0.30853534
-0.31311888
-0.31311888
-0.3177024
-0.32228592
-0.32686943
-0.32686943
-0.3177024
-0.3177024
-0.32686943
-0.33145297
-0.33145297
-0.33145297
-0.33603647
-0.34062
-0.34520355
-0.34520355
-0.34978706
-0.34978706
-0.34978706
-0.34978706
-0.34978706
-0.34978706
-0.34520355
-0.34520355
-0.34520355
-0.34062
-0.34062
-0.34062
-0.34520355
-0.34062
-0.33603647
-0.32686943
-0.32686943
-0.32686943
-0.32228592
-0.3177024
-0.31311888
-0.31311888
-0.31311888
-0.31311888
-0.31311888
-0.31311888
-0.30853534
-0.30853534
-0.30395183
-0.2993683
-0.29478475
-0.29478475
-0.2993683
-0.2993683
-0.29020125
-0.2810342
-0.27645066
-0.27186716
-0.26728365
-0.26728365
-0.26728365
-0.26270008
-0.26270008
-0.25811657
-0.24894953
-0.23978248
-0.24436602
-0.24894953
-0.24894953
-0.23978248
-0.21686487
-0.20311429
-0.20769782
-0.21686487
-0.22144838
-0.21228135
-0.19853076
-0.19853076
-0.19394726
-0.18478018
-0.17561315
-0.16644609
-0.15727906
-0.15727906
-0.15269552
-0.148112
-0.13894495
-0.1297779
-0.12519439
-0.120610856
-0.116027325
-0.10686028
-0.10227676
-0.09769323
-0.09769323
-0.093109705
-0.08852618
-0.07935913
-0.07019208
-0.061025042
-0.056441516
-0.056441516
-0.061025042
-0.056441516
-0.051857993
-0.042690944
-0.033523895
-0.033523895
-0.024356848
-0.019773323
-0.010606274
-0.00602275
-0.010606274
-0.015189799
-0.010606274
-0.00602275
0.0031442982
0.0031442982
-0.00602275
-0.010606274
-0.00602275
0.0031442982
0.0077278223
0.0031442982
-0.0014392259
-0.0014392259
0.0031442982
0.0031442982
0.0031442982
-0.0014392259
0.0031442982
0.0031442982
-0.0014392259
-0.00602275
-0.00602275
-0.010606274
-0.019773323
-0.024356848
-0.024356848
-0.024356848
-0.024356848
-0.024356848
-0.028940372
-0.042690944
-0.047274467
-0.047274467
-0.047274467
-0.047274467
-0.051857993
-0.061025042
-0.06560856
-0.07019208
-0.07935913
-0.08852618
-0.09769323
-0.10686028
-0.111443795
-0.116027325
-0.120610856
-0.12519439
-0.1297779
-0.1297779
-0.13436143
-0.14352848
-0.15269552
-0.16186257
-0.16186257
-0.16186257
-0.17102963
-0.18019667
-0.18936372
-0.19394726
-0.19853076
-0.20769782
-0.21686487
-0.23061544
-0.24436602
-0.24436602
-0.23978248
-0.24436602
-0.25811657
-0.27186716
-0.27645066
-0.27645066
-0.28561774
-0.29478475
-0.30853534
-0.31311888
-0.32228592
-0.32686943
-0.32686943
-0.32686943
-0.33603647
-0.34520355
-0.3589541
-0.36353764
-0.36812115
-0.36812115
-0.37270465
-0.38187173
-0.38645524
-0.3910388
-0.40020582
-0.40937287
-0.41853994
-0.42312348
-0.42312348
-0.42312348
-0.427707
-0.4322905
-0.44145754
-0.44604105
-0.4552081
-0.46437517
-0.4735422
-0.4735422
-0.4735422
-0.4689587
-0.4689587
-0.4735422
-0.48270926
-0.49187633
-0.49187633
-0.48729277
-0.48729277
-0.49645984
-0.50562686
-0.5102104
-0.5147939
-0.5193774
-0.52396095
-0.52396095
-0.52396095
-0.52396095
-0.52396095
-0.5285444
-0.5285444
-0.533128
-0.533128
-0.53771156
-0.54229504
-0.54229504
-0.5468786
-0.5468786
-0.5468786
-0.5514621
-0.5560456
-0.5514621
-0.5514621
-0.5560456
-0.5606291
-0.5606291
-0.56521267
-0.56521267
-0.5697962
-0.5697962
-0.57437974
-0.5789632
-0.58354676
-0.5789632
-0.5789632
-0.58354676
-0.5881303
-0.5881303
-0.5927138
-0.5927138
-0.5927138
-0.5972973
-0.60188085
-0.6110479
-0.6110479
-0.6064644
-0.6064644
-0.6110479
-0.61563146
-0.61563146
-0.61563146
-0.62021494
-0.6247985
-0.6247985
-0.629382
-0.6339655
-0.6385491
-0.6385491
-0.6477161
-0.65229964
-0.6568831
-0.6568831
-0.6568831
-0.66146666
-0.6568831
-0.65229964
-0.65229964
-0.66146666
-0.6660502
-0.6660502
-0.6568831
-0.65229964
-0.64313257
-0.64313257
-0.64313257
-0.65229964
-0.6568831
-0.6568831
-0.65229964
-0.65229964
-0.6385491
-0.629382
-0.6247985
-0.6247985
-0.62021494
-0.61563146
-0.6064644
-0.60188085
-0.5927138
-0.5789632
-0.5697962
-0.57437974
-0.5697962
-0.5514621
-0.5285444
-0.5193774
-0.5147939
-0.5102104
-0.5010433
-0.48270926
-0.4689587
-0.45979166
-0.4506246
-0.44145754
-0.427707
-0.41853994
-0.40937287
-0.3956223
-0.38645524
-0.37270465
-0.36353764
-0.34978706
-0.33603647
-0.32228592
-0.3177024
-0.3177024
-0.30395183
-0.28561774
-0.26270008
-0.25353307
-0.24894953
-0.24436602
-0.23978248
-0.23061544
-0.22144838
-0.20769782
-0.19394726
-0.18478018
-0.17561315
-0.16644609
-0.16186257
-0.16186257
-0.15727906
-0.14352848
-0.1297779
-0.116027325
-0.10686028
-0.10227676
-0.10227676
-0.10227676
-0.093109705
-0.08394266
-0.07019208
-0.056441516
-0.047274467
-0.038107418
-0.033523895
-0.028940372
-0.028940372
-0.024356848
-0.019773323
-0.015189799
-0.010606274
0.0031442982
0.016894871
0.026061919
0.021478394
0.026061919
0.035228968
0.044396013
0.053563062
0.053563062
0.05814659
0.06273011
0.06731364
0.07648069
0.08106421
0.08564773
0.09023126
0.094814785
0.09939831
0.10398183
0.10398183
0.10398183
0.11314888
0.12231593
0.13148297
0.13606648
0.13606648
0.13606648
0.14065002
0.15440059
0.16356765
0.16356765
0.15440059
0.14981706
0.14981706
0.15440059
0.15898411
0.16356765
0.17273468
0.17273468
0.17273468
0.17273468
0.17273468
0.17731822
0.17731822
0.17731822
0.17273468
0.16815116
0.16815116
0.16815116
0.16815116
0.16815116
0.17731822
0.18648526
0.18190174
0.17731822
0.17273468
0.16815116
0.16356765
0.15898411
0.16356765
0.15898411
0.15898411
0.15898411
0.15898411
0.15440059
0.15440059
0.15898411
0.16356765
0.16356765
0.15898411
0.15440059
0.15440059
0.15898411
0.16815116
0.16815116
0.16356765
0.15440059
0.15440059
0.15898411
0.16356765
0.16356765
0.16815116
0.16815116
0.17273468
0.17273468
0.17273468
0.17273468
0.17731822
0.18648526
0.19106877
0.19106877
0.1956523
0.1956523
0.20023584
0.20481935
0.21398641
0.22773696
0.24148755
0.24148755
0.24148755
0.24148755
0.24607107
0.25523812
0.26898867
0.27815574
0.2873228
0.29190633
0.30107334
0.30565688
0.31024042
0.31482393
0.31940746
0.33315802
0.35149214
0.3652427
0.36982623
0.37899324
0.38816032
0.3973274
0.4019109
0.4064944
0.41566145
0.42941207
0.44774613
0.46149668
0.4752473
0.4844143
0.4844143
0.4844143
0.48899785
0.49816492
0.50733197
0.5210825
0.5348331
0.5485837
0.5531672
0.55775076
0.56233424
0.5715013
0.5806684
0.5898354
0.5990024
0.6081695
0.61275303
0.6219201
0.6265036
0.63567066
0.6494212
0.66317177
0.67233884
0.6769223
0.68150586
0.68608946
0.68608946
0.69067293
0.69984
0.709007
0.7181741
0.7273411
0.73192465
0.74109167
0.75025874
0.7594258
0.76400936
0.7731764
0.7777599
0.7915105
0.80067754
0.80067754
0.80067754
0.8052611
0.8190116
0.8327622
0.8419292
0.85109633
0.85567987
0.86026335
0.86026335
0.8694304
0.87859744
0.87859744
0.883181
0.88776445
0.901515
0.91526556
0.9244327
0.9244327
0.92901623
0.93818325
0.9473503
0.9611009
0.9611009
0.9611009
0.9702679
0.9794349
0.9931856
0.9977691
1.0023526
1.0069361
1.0161031
1.0298537
1.0390207
1.0390207
1.0390207
1.0436043
1.0527712
1.0619383
1.0665218
1.075689
1.084856
1.094023
1.1031901
1.1123571
1.1169406
1.1123571
1.1123571
1.1169406
1.1306912
1.1444418
1.1490253
1.1581924
1.1673594
1.1765264
1.1856935
1.190277
1.1948605
1.199444
1.2040275
1.2131946
1.2223617
1.2315288
1.2452793
1.2498628
1.2544464
1.2544464
1.2636133
1.2819475
1.295698
1.3002816
1.3002816
1.3094486
1.3231992
1.3369497
1.3415333
1.3369497
1.3369497
1.3461168
1.373618
1.3965356
1.4057026
1.4057026
1.4102862
1.4194531
1.4332038
1.4469544
1.4561214
1.4607049
1.469872
1.488206
1.5019566
1.5157073
1.5248743
1.5294578
1.5340413
1.5477918
1.5707095
1.5844601
1.5936272
1.6027942
1.6165447
1.6348789
1.6532129
1.6669635
1.6761305
1.6852975
1.6990483
1.7219659
1.7311329
1.7311329
1.7448834
1.7632176
1.7815516
1.7907187
1.7998856
1.8136362
1.8319703
1.8411375
1.8503046
1.8594716
1.8732221
1.8823892
1.8961397
1.9098903
1.9236408
1.9328079
1.9465585
1.9648925
1.9786431
1.9878103
1.9969773
2.010728
2.0198948
2.029062
2.038229
2.0519795
2.06573
2.0794806
2.0932312
2.1023982
2.1161487
2.1298993
2.14365
2.1528172
2.1619842
2.1711512
2.1894853
2.2032359
2.2078195
2.2078195
2.2124028
2.2261534
2.2444875
2.2628217
2.2765722
2.2857394
2.2949064
2.29949
2.3040733
2.317824
2.3315744
2.345325
2.3544922
2.3636591
2.372826
2.3865767
2.4003272
2.4049108
2.4094944
2.423245
2.441579
2.4553297
2.4690802
2.4782474
2.4874144
2.4965813
2.5057485
2.5103319
2.5240824
2.5332496
2.5424166
2.5515835
2.565334
2.5745013
2.5836685
2.5882518
2.597419
2.6020024
2.606586
2.6111696
2.615753
2.6249201
2.643254
2.6524212
2.6570046
2.6661718
2.6799223
2.6982563
2.7074234
2.7074234
2.7028399
2.7074234
2.7257576
2.7440917
2.7578423
2.762426
2.7578423
2.762426
2.7715929
2.7853434
2.799094
2.808261
2.808261
2.8128445
2.826595
2.835762
2.8495126
2.8586798
2.8586798
2.8586798
2.8586798
2.867847
2.8815975
2.895348
2.904515
2.9090986
2.9090986
2.9182656
2.9320161
2.941183
2.9457667
2.9549336
2.9595172
2.9549336
2.9595172
2.9641008
2.9686842
2.9686842
2.9732678
2.9778514
2.9870183
2.9961853
3.000769
3.0053525
3.0099359
3.0191033
3.0236866
3.0236866
3.0282702
3.0374372
3.0420208
3.0420208
3.0374372
3.0420208
3.0511878
3.0557714
3.060355
3.0649383
3.0741055
3.0786889
3.0786889
3.087856
3.0924394
3.0924394
3.097023
3.097023
3.1016066
3.1016066
3.1016066
3.10619
3.1107736
3.1199405
3.1291077
3.1291077
3.1291077
3.1291077
3.133691
3.1382747
3.1474416
3.1520252
3.156609
3.165776
3.1703596
3.1703596
3.174943
3.1795266
3.1795266
3.174943
3.174943
3.174943
3.1841102
3.1932771
3.1978607
3.202444
3.202444
3.2070277
3.2070277
3.2116113
3.2116113
3.2116113
3.2070277
3.2070277
3.2116113
3.2207782
3.2299452
3.2299452
3.2299452
3.2345288
3.2345288
3.2345288
3.2253618
3.2207782
3.2299452
3.2436957
3.2482793
3.2482793
3.2436957
3.2391124
3.2345288
3.2299452
3.2345288
3.2436957
3.2482793
3.2482793
3.2482793
3.2482793
3.2482793
3.2391124
3.2345288
3.2345288
3.2391124
3.2391124
3.2391124
3.2436957
3.2436957
3.2391124
3.2345288
3.2299452
3.2345288
3.2391124
3.2391124
3.2345288
3.2299452
3.2299452
3.2253618
3.2299452
3.2299452
3.2299452
3.2345288
3.2345288
3.2391124
3.2345288
3.2299452
3.2253618
3.2207782
3.2207782
3.2253618
3.2345288
3.2345288
3.2345288
3.2345288
3.2345288
3.2299452
3.2299452
3.2299452
3.2299452
3.2299452
3.2345288
3.2391124
3.2345288
3.2207782
3.2161946
3.2161946
3.2207782
3.2253618
3.2253618
3.2207782
3.2161946
3.2161946
3.2116113
3.2116113
3.2070277
3.2116113
3.2116113
3.2116113
3.2070277
3.2070277
3.2116113
3.2161946
3.2161946
3.2116113
3.2070277
3.2116113
3.2070277
3.1978607
3.1932771
3.1932771
3.2070277
3.2116113
3.202444
3.1886935
3.1886935
3.1886935
3.1932771
3.1978607
3.1932771
3.1932771
3.1932771
3.1978607
3.1978607
3.1886935
3.1795266
3.1795266
3.1841102
3.1886935
3.1932771
3.1886935
3.1886935
3.1886935
3.1841102
3.1795266
3.1795266
3.1795266
3.1795266
3.1795266
3.1841102
3.1841102
3.1841102
3.174943
3.1703596
3.174943
3.1841102
3.1932771
3.1886935
3.1795266
3.165776
3.1611924
3.1703596
3.174943
3.1795266
3.174943
3.1703596
3.1703596
3.165776
3.1703596
3.1703596
3.174943
3.174943
3.1703596
3.165776
3.165776
3.1703596
3.174943
3.174943
3.165776
3.165776
3.1611924
3.1611924
3.156609
3.1611924
3.165776
3.1703596
3.165776
3.1611924
3.1611924
3.156609
3.156609
3.1611924
3.165776
3.1703596
3.165776
3.1611924
3.156609
3.156609
3.156609
3.1611924
3.165776
3.165776
3.1611924
3.156609
3.1520252
3.156609
3.1611924
3.1611924
3.156609
3.1520252
3.1474416
3.1520252
3.1520252
3.156609
3.1520252
3.1520252
3.1520252
3.1520252
3.156609
3.1611924
3.165776
3.1703596
3.1703596
3.165776
3.165776
3.174943
3.1795266
3.174943
3.1703596
3.165776
3.1703596
3.174943
3.174943
3.174943
3.1795266
3.1841102
3.1841102
3.1841102
3.1841102
3.1841102
3.1841102
3.1795266
3.174943
3.1795266
3.1841102
3.1932771
3.1932771
3.1932771
3.1932771
3.1886935
3.1886935
3.1932771
3.1978607
3.202444
3.202444
3.1978607
3.1978607
3.202444
3.2116113
3.2207782
3.2299452
3.2299452
3.2253618
3.2299452
3.2345288
3.2299452
3.2253618
3.2253618
3.2253618
3.2253618
3.2253618
3.2299452
3.2299452
3.2345288
3.2345288
3.2391124
3.2436957
3.2482793
3.2436957
3.2391124
3.2436957
3.2482793
3.26203
3.26203
3.26203
3.26203
3.2666135
3.2666135
3.2757804
3.280364
3.280364
3.280364
3.2757804
3.2757804
3.2757804
3.2757804
3.280364
3.2895312
3.2941146
3.2986982
3.2941146
3.2895312
3.2849474
3.2849474
3.2895312
3.2986982
3.3032815
3.2941146
3.2849474
3.2849474
3.2941146
3.3032815
3.3078651
3.3078651
3.2986982
3.3032815
3.3124485
3.3170323
3.3170323
3.3124485
3.3124485
3.3170323
3.3170323
3.3124485
3.3124485
3.3124485
3.3170323
3.3216157
3.3216157
3.3261993
3.3216157
3.3216157
3.3216157
3.3216157
3.3216157
3.3170323
3.3170323
3.3124485
3.3124485
3.3124485
3.3170323
3.3170323
3.3124485
3.3124485
3.3078651
3.3078651
3.3078651
3.3124485
3.3124485
3.3124485
3.3124485
3.3124485
3.3124485
3.3078651
3.3032815
3.3032815
3.3078651
3.3078651
3.3078651
3.3078651
3.3078651
3.3078651
3.3078651
3.3078651
3.3078651
3.3032815
3.3032815
3.3032815
3.3032815
3.3032815
3.3032815
3.3032815
3.3078651
3.3078651
3.3078651
3.3032815
3.3032815
3.3032815
3.2986982
3.2941146
3.2941146
3.2941146
3.2941146
3.2986982
3.2986982
3.2986982
3.2941146
3.2941146
3.2941146
3.2941146
3.2895312
3.2895312
3.2941146
3.2941146
3.2895312
3.2849474
3.280364
3.2849474
3.2849474
3.2757804
3.2711968
3.2666135
3.26203
3.2574463
3.2482793
3.2482793
3.252863
3.252863
3.2482793
3.2436957
3.2345288
3.2345288
3.2345288
3.2299452
3.2253618
3.2116113
3.202444
3.1978607
3.1978607
3.202444
3.202444
3.1978607
3.1886935
3.1795266
3.174943
3.1703596
3.165776
3.165776
3.165776
3.165776
3.165776
3.1611924
3.1520252
3.1474416
3.133691
3.124524
3.1199405
3.1199405
3.1153572
3.10619
3.097023
3.097023
3.097023
3.097023
3.0924394
3.0832725
3.0786889
3.087856
3.0924394
3.0832725
3.0649383
3.0557714
3.0511878
3.0466044
3.0466044
3.0374372
3.0328538
3.0328538
3.0282702
3.0191033
3.0053525
2.9961853
2.9961853
3.0053525
3.0099359
3.000769
2.9870183
2.9778514
2.9686842
2.9595172
2.9503503
2.9503503
2.9503503
2.9457667
2.9365997
2.9274325
2.9274325
2.9274325
2.9182656
2.9090986
2.904515
2.9090986
2.904515
2.895348
2.8815975
2.8724303
2.8724303
2.867847
2.867847
2.8586798
2.8540962
2.8449292
2.835762
2.8311787
2.8311787
2.8311787
2.826595
2.817428
2.8036776
2.7945104
2.789927
2.789927
2.7853434
2.7715929
2.762426
2.762426
2.762426
2.7532587
2.7440917
2.7349248
2.7303412
2.7257576
2.7211742
2.7211742
2.7165904
2.7165904
2.7074234
2.6982563
2.693673
2.6890893
2.6845057
2.6753387
2.6661718
2.6615882
2.6570046
2.6524212
2.643254
2.634087
2.634087
2.634087
2.6295035
2.6249201
2.615753
2.606586
2.6020024
2.6020024
2.6020024
2.5928354
2.5790849
2.5745013
2.5745013
2.5745013
2.569918
2.565334
2.5515835
2.5470002
2.5424166
2.5424166
2.5424166
2.537833
2.5240824
2.5103319
2.5103319
2.5103319
2.5103319
2.501165
2.4874144
2.4782474
2.4782474
2.4782474
2.4782474
2.4690802
2.4644969
2.4644969
2.4644969
2.4553297
2.441579
2.4324121
2.4278286
2.4186614
2.4094944
2.4049108
2.4003272
2.4003272
2.3957438
2.3911602
2.3819933
2.3682427
2.3544922
2.3499086
2.345325
2.345325
2.3407416
2.336158
2.3315744
2.3224075
2.3132405
2.29949
2.2857394
2.2765722
2.2765722
2.2719886
2.258238
2.2444875
2.239904
2.2353206
2.230737
2.22157
2.2078195
2.1986523
2.194069
2.1894853
2.1803184
2.1619842
2.14365
2.1390667
2.1390667
2.134483
2.1207323
2.1069818
2.1023982
2.0978148
2.0886476
2.074897
2.06573
2.0565631
2.047396
2.0336454
2.0153115
2.0061443
2.001561
1.9969773
1.9832268
1.9740596
1.969476
1.960309
1.9465585
1.9328079
1.9190574
1.9098903
1.9007232
1.8915563
1.8823892
1.8732221
1.8732221
1.8640552
1.8503046
1.8411375
1.8273867
1.8228033
1.8136362
1.7998856
1.7861351
1.7769681
1.767801
1.758634
1.7448834
1.7265494
1.7173823
1.7082154
1.6990483
1.6898812
1.6852975
1.6761305
1.6669635
1.6577964
1.6577964
1.6486294
1.6348789
1.6211283
1.6119612
1.6027942
1.5890436
1.5798767
1.5707095
1.5569589
1.5386249
1.5294578
1.5202907
1.5157073
1.5111238
1.4973731
1.4836226
1.469872
1.4607049
1.4515378
1.4469544
1.4423709
1.4332038
1.4286202
1.4194531
1.4102862
1.4011191
1.391952
1.3782015
1.3644509
1.3507003
1.3461168
1.3415333
1.3323662
1.3231992
1.3186157
1.3094486
1.3048651
1.295698
1.2819475
1.2636133
1.2544464
1.2544464
1.2544464
1.2452793
1.2315288
1.2223617
1.2177782
1.2131946
1.2040275
1.190277
1.1811099
1.171943
1.1673594
1.1627759
1.1536088
1.1490253
1.1352746
1.1215241
1.1077735
1.1077735
1.1077735
1.1031901
1.094023
1.0802724
1.0711055
1.0619383
1.0527712
1.0436043
1.0390207
1.0298537
1.0206866
1.0161031
1.0115196
1.0115196
1.0023526
0.9931856
0.98401845
0.9748514
0.9611009
0.9611009
0.9611009
0.95651734
0.9427668
0.92901623
0.9244327
0.9198491
0.9198491
0.9106821
0.8969315
0.88776445
0.88776445
0.892348
0.892348
0.88776445
0.8740139
0.85567987
0.8465128
0.8465128
0.85109633
0.85109633
0.8465128
0.8327622
0.8235951
0.80984455
0.80067754
0.796094
0.7915105
0.7915105
0.7869269
0.7869269
0.7777599
0.76859283
0.7594258
0.75025874
0.7456752
0.7456752
0.74109167
0.7365082
0.7365082
0.73192465
0.7273411
0.7181741
0.7181741
0.7181741
0.7181741
0.71359056
0.7044235
0.6952565
0.68150586
0.67233884
0.6769223
0.68150586
0.68150586
0.6769223
0.6677553
0.65400475
0.64025414
0.63567066
0.63567066
0.63567066
0.6265036
0.6219201
0.6219201
0.6173366
0.61275303
0.61275303
0.61275303
0.6081695
0.5990024
0.5898354
0.58525187
0.58525187
0.5898354
0.5898354
0.57608485
0.5669178
0.55775076
0.55775076
0.55775076
0.5531672
0.5440002
0.5394167
0.5348331
0.5348331
0.5348331
0.5302496
0.52566606
0.5119155
0.5027484
0.5027484
0.49816492
0.49816492
0.48899785
0.4798308
0.4798308
0.4752473
0.4752473
0.4752473
0.4752473
0.47066376
0.47066376
0.46149668
0.45691317
0.45232964
0.44774613
0.44774613
0.44316262
0.44316262
0.43857908
0.43857908
0.43399557
0.42482853
0.41107795
0.4064944
0.4064944
0.4064944
0.4064944
0.4019109
0.3973274
0.3973274
0.39274383
0.38816032
0.3835768
0.3835768
0.37899324
0.37899324
0.37899324
0.37899324
0.37440974
0.36982623
0.3652427
0.36982623
0.36982623
0.3652427
0.36065918
0.35607564
0.3469086
0.34232506
0.33774155
0.33774155
0.33774155
0.33774155
0.33774155
0.33774155
0.33774155
0.3285745
0.31940746
0.31024042
0.30565688
0.31024042
0.31482393
0.31482393
0.31024042
0.30565688
0.30107334
0.29648983
0.29190633
0.28273925
0.27815574
0.26898867
0.26898867
0.26898867
0.26440516
0.26440516
0.26898867
0.27815574
0.27815574
0.27357224
0.26898867
0.25982165
0.25982165
0.25982165
0.25982165
0.25982165
0.25982165
0.25523812
0.24607107
0.24607107
0.25523812
0.25523812
0.2506546
0.24148755
0.24148755
0.24148755
0.23690403
0.22773696
0.22315346
0.22315346
0.22773696
0.22773696
0.22773696
0.22315346
0.21856993
0.20940287
0.20940287
0.21398641
0.21856993
0.21856993
0.21856993
0.21398641
0.20940287
0.20481935
0.1956523
0.19106877
0.19106877
0.19106877
0.18648526
0.18190174
0.18190174
0.18190174
0.17731822
0.17731822
0.17273468
0.17731822
0.18190174
0.17731822
0.16815116
0.15898411
0.15898411
0.15898411
0.15898411
0.16356765
0.15440059
0.14981706
0.14523354
0.14981706
0.14981706
0.14523354
0.14523354
0.14981706
0.15440059
0.14981706
0.14065002
0.13148297
0.13148297
0.13606648
0.13606648
0.13148297
0.12689945
0.12689945
0.12689945
0.12689945
0.13148297
0.12689945
0.12689945
0.12689945
0.12231593
0.1177324
0.11314888
0.11314888
0.11314888
0.11314888
0.10856536
0.10856536
0.10856536
0.10856536
0.10856536
0.09939831
0.09939831
0.09939831
0.10398183
0.09939831
0.094814785
0.094814785
0.09939831
0.10398183
0.10398183
0.09939831
0.09939831
0.09939831
0.09939831
0.09939831
0.094814785
0.094814785
0.09023126
0.08564773
0.09023126
0.09023126
0.08564773
0.08106421
0.08106421
0.09023126
0.09023126
0.08564773
0.08564773
0.08106421
0.08564773
0.09023126
0.09023126
0.094814785
0.094814785
0.094814785
0.094814785
0.09939831
0.09939831
0.09939831
0.094814785
0.09939831
0.09939831
0.094814785
0.094814785
0.09939831
0.10856536
0.10856536
0.10398183
0.10398183
0.09939831
0.10398183
0.10856536
0.1177324
0.12689945
0.12689945
0.12231593
0.1177324
0.1177324
0.12231593
0.12689945
0.12689945
0.12231593
0.1177324
0.12231593
0.12689945
0.13606648
0.14065002
0.14523354
0.14065002
0.14065002
0.14981706
0.15440059
0.15440059
0.15440059
0.15898411
0.16815116
0.16815116
0.17273468
0.17273468
0.17273468
0.17731822
0.17731822
0.18190174
0.18190174
0.18648526
0.19106877
0.19106877
0.19106877
0.20023584
0.20940287
0.20940287
0.20940287
0.21398641
0.21856993
0.23232049
0.23690403
0.23690403
0.23232049
0.23232049
0.24148755
0.24607107
0.24607107
0.24148755
0.24607107
0.25523812
0.26440516
0.26440516
0.26440516
0.27815574
0.2873228
0.29190633
0.29190633
0.2873228
0.29190633
0.30107334
0.31482393
0.323991
0.3285745
0.323991
0.323991
0.3285745
0.33774155
0.35149214
0.35607564
0.36065918
0.36982623
0.37440974
0.37440974
0.37440974
0.37899324
0.3835768
0.38816032
0.39274383
0.3973274
0.4064944
0.41107795
0.4064944
0.41107795
0.42024496
0.42941207
0.42941207
0.42482853
0.42941207
0.44316262
0.45232964
0.45232964
0.45232964
0.45232964
0.45691317
0.46608025
0.47066376
0.4752473
0.4752473
0.4798308
0.48899785
0.49358135
0.49816492
0.49816492
0.5027484
0.50733197
0.50733197
0.50733197
0.51649904
0.51649904
0.5210825
0.52566606
0.5302496
0.5348331
0.5302496
0.5348331
0.5394167
0.5485837
0.5531672
0.55775076
0.55775076
0.55775076
0.55775076
0.56233424
0.5715013
0.5806684
0.5806684
0.5806684
0.5806684
0.5806684
0.5806684
0.58525187
0.58525187
0.5898354
0.5990024
0.6081695
0.61275303
0.61275303
0.6081695
0.60358596
0.6081695
0.61275303
0.6219201
0.6265036
0.6265036
0.6310871
0.6310871
0.6310871
0.63567066
0.64025414
0.64025414
0.63567066
0.63567066
0.64025414
0.64025414
0.63567066
0.63567066
0.63567066
0.64025414
0.6494212
0.65400475
0.65400475
0.6585883
0.6585883
0.65400475
0.6494212
0.6494212
0.65400475
0.6585883
0.6585883
0.66317177
0.6677553
0.6677553
0.6677553
0.66317177
0.66317177
0.6677553
0.6677553
0.66317177
0.6585883
0.66317177
0.67233884
0.68150586
0.68608946
0.6769223
0.67233884
0.6677553
0.67233884
0.6769223
0.68150586
0.68608946
0.69067293
0.69067293
0.69067293
0.69067293
0.6952565
0.69067293
0.68608946
0.68608946
0.68608946
0.6952565
0.7044235
0.7044235
0.6952565
0.6952565
0.6952565
0.6952565
0.69067293
0.69067293
0.69067293
0.69984
0.709007
0.71359056
0.71359056
0.709007
0.709007
0.709007
0.709007
0.709007
0.709007
0.7044235
0.7044235
0.709007
0.709007
0.709007
0.709007
0.71359056
0.72275764
0.72275764
0.72275764
0.72275764
0.7273411
0.7273411
0.7273411
0.7273411
0.73192465
0.73192465
0.73192465
0.73192465
0.73192465
0.74109167
0.74109167
0.74109167
0.74109167
0.74109167
0.7456752
0.75025874
0.75025874
0.75025874
0.7548422
0.7594258
0.76400936
0.76400936
0.76400936
0.76400936
0.7548422
0.75025874
0.75025874
0.7594258
0.76859283
0.76859283
0.76859283
0.76400936
0.76859283
0.76859283
0.76859283
0.7731764
0.7731764
0.7777599
0.7823434
0.7869269
0.7869269
0.7823434
0.7823434
0.7869269
0.7915105
0.796094
0.796094
0.796094
0.80067754
0.80067754
0.796094
0.80067754
0.8052611
0.80984455
0.8144281
0.8190116
0.8235951
0.82817864
0.82817864
0.8327622
0.8419292
0.8465128
0.8465128
0.8419292
0.83734566
0.8327622
0.83734566
0.8419292
0.8465128
0.85109633
0.85567987
0.86026335
0.86026335
0.86026335
0.86026335
0.8648469
0.8694304
0.8740139
0.8740139
0.8740139
0.8740139
0.87859744
0.87859744
0.883181
0.88776445
0.88776445
0.892348
0.892348
0.8969315
0.901515
0.90609854
0.9106821
0.91526556
0.91526556
0.91526556
0.91526556
0.9198491
0.9244327
0.9244327
0.9198491
0.9198491
0.9244327
0.9244327
0.92901623
0.93359977
0.93818325
0.93359977
0.93359977
0.93359977
0.9427668
0.9473503
0.9473503
0.9473503
0.9519338
0.9611009
0.96568435
0.96568435
0.96568435
0.9702679
0.9748514
0.9748514
0.9748514
0.98401845
0.9977691
1.0023526
0.9977691
0.988602
0.988602
0.988602
0.9931856
0.9977691
1.0023526
1.0069361
1.0115196
1.0161031
1.0161031
1.0161031
1.0206866
1.0252701
1.0344372
1.0344372
1.0298537
1.0298537
1.0390207
1.0481877
1.0527712
1.0481877
1.0481877
1.0481877
1.0527712
1.0527712
1.0573548
1.0619383
1.0665218
1.0711055
1.0711055
1.0665218
1.0711055
1.075689
1.0894395
1.0894395
1.0894395
1.084856
1.0894395
1.0986066
1.1123571
1.1169406
1.1169406
1.1169406
1.1123571
1.1077735
1.1123571
1.1215241
1.1306912
1.1352746
1.1352746
1.1398582
1.1444418
1.1444418
1.1536088
1.1581924
1.1581924
1.1536088
1.1536088
1.1581924
1.1673594
1.171943
1.171943
1.171943
1.1765264
1.1811099
1.1856935
1.190277
1.1856935
1.1811099
1.1811099
1.190277
1.199444
1.208611
1.2131946
1.2131946
1.2131946
1.2131946
1.2177782
1.2177782
1.2223617
1.2315288
1.2361122
1.2361122
1.2315288
1.2269453
1.2269453
1.2361122
1.2452793
1.2544464
1.2498628
1.2452793
1.2406958
1.2452793
1.2544464
1.2590299
1.2544464
1.2544464
1.2544464
1.2590299
1.2636133
1.268197
1.268197
1.268197
1.2727804
1.2819475
1.2865311
1.2773639
1.2773639
1.2773639
1.2819475
1.2865311
1.2865311
1.2865311
1.2865311
1.2819475
1.2773639
1.2773639
1.2819475
1.2911146
1.295698
1.2911146
1.2819475
1.2819475
1.2911146
1.295698
1.3002816
1.295698
1.2865311
1.2819475
1.2819475
1.2819475
1.2819475
1.2865311
1.2911146
1.2911146
1.2865311
1.2819475
1.2773639
1.2773639
1.2819475
1.2865311
1.2819475
1.2773639
1.2727804
1.268197
1.2727804
1.2773639
1.2773639
1.2636133
1.2590299
1.2636133
1.268197
1.2636133
1.2590299
1.2498628
1.2498628
1.2452793
1.2406958
1.2452793
1.2498628
1.2452793
1.2406958
1.2361122
1.2361122
1.2315288
1.2315288
1.2315288
1.2315288
1.2223617
1.2177782
1.2223617
1.2269453
1.2315288
1.2269453
1.2177782
1.208611
1.199444
1.199444
1.199444
1.2040275
1.2040275
1.199444
1.1948605
1.1948605
1.190277
1.1811099
1.1765264
1.171943
1.1673594
1.1627759
1.1627759
1.1581924
1.1581924
1.1536088
1.1490253
1.1398582
1.1306912
1.1352746
1.1398582
1.1398582
1.1306912
1.1215241
1.1123571
1.1123571
1.1077735
1.1077735
1.1077735
1.1077735
1.1031901
1.0986066
1.0986066
1.094023
1.084856
1.0802724
1.075689
1.0802724
1.0802724
1.075689
1.0711055
1.0619383
1.0619383
1.0619383
1.0619383
1.0527712
1.0481877
1.0390207
1.0390207
1.0436043
1.0481877
1.0390207
1.0298537
1.0161031
1.0115196
1.0069361
1.0069361
1.0115196
1.0069361
1.0023526
0.9977691
0.9977691
1.0023526
0.9977691
0.9931856
0.9931856
0.988602
0.9794349
0.9748514
0.9702679
0.9702679
0.9748514
0.98401845
0.988602
0.98401845
0.9748514
0.96568435
0.9611009
0.95651734
0.95651734
0.95651734
0.95651734
0.9519338
0.95651734
0.95651734
0.9473503
0.93818325
0.93359977
0.93359977
0.93818325
0.9427668
0.9427668
0.9427668
0.92901623
0.9198491
0.91526556
0.9198491
0.92901623
0.92901623
0.9198491
0.9106821
0.9106821
0.91526556
0.9244327
0.9244327
0.9198491
0.9106821
0.901515
0.901515
0.90609854
0.9106821
0.9106821
0.90609854
0.901515
0.8969315
0.901515
0.90609854
0.9106821
0.90609854
0.8969315
0.883181
0.87859744
0.883181
0.88776445
0.892348
0.88776445
0.88776445
0.892348
0.88776445
0.87859744
0.87859744
0.88776445
0.88776445
0.883181
0.8740139
0.8694304
0.8694304
0.8694304
0.8648469
0.8694304
0.8740139
0.883181
0.883181
0.87859744
0.8648469
0.86026335
0.8648469
0.8740139
0.87859744
0.8740139
0.8648469
0.86026335
0.86026335
0.8648469
0.8694304
0.8648469
0.86026335
0.85567987
0.86026335
0.86026335
0.85567987
0.85109633
0.85567987
0.8648469
0.8694304
0.8648469
0.86026335
0.85567987
0.85567987
0.85567987
0.86026335
0.86026335
0.85567987
0.85109633
0.8465128
0.8419292
0.8465128
0.85109633
0.85109633
0.8465128
0.8419292
0.8465128
0.85109633
0.8465128
0.8419292
0.83734566
0.83734566
0.8419292
0.85109633
0.85567987
0.8465128
0.8327622
0.82817864
0.8327622
0.83734566
0.82817864
0.8190116
0.8235951
0.83734566
0.83734566
0.8327622
0.82817864
0.8190116
0.8190116
0.8190116
0.8327622
0.83734566
0.82817864
0.8190116
0.8190116
0.8235951
0.82817864
0.8190116
0.80984455
0.8052611
0.8052611
0.80984455
0.80984455
0.80984455
0.80984455
0.8052611
0.8052611
0.8052611
0.8052611
0.8052611
0.8052611
0.8052611
0.8052611
0.80067754
0.80067754
0.8052611
0.8052611
0.80067754
0.796094
0.796094
0.7915105
0.7915105
0.7869269
0.7869269
0.7869269
0.7869269
0.7869269
0.7869269
0.7869269
0.7777599
0.7731764
0.76859283
0.7731764
0.7777599
0.7777599
0.7777599
0.7731764
0.76859283
0.76859283
0.76400936
0.7731764
0.7777599
0.7731764
0.76400936
0.7548422
0.75025874
0.7548422
0.7548422
0.7548422
0.75025874
0.7456752
0.7365082
0.73192465
0.73192465
0.7365082
0.74109167
0.7365082
0.73192465
0.7273411
0.7273411
0.7273411
0.7273411
0.72275764
0.7181741
0.71359056
0.71359056
0.71359056
0.709007
0.709007
0.7044235
0.6952565
0.68608946
0.68150586
0.68608946
0.69067293
0.69067293
0.68150586
0.6769223
0.67233884
0.67233884
0.67233884
0.6677553
0.66317177
0.6585883
0.66317177
0.66317177
0.65400475
0.6494212
0.64483774
0.64025414
0.6310871
0.6265036
0.6265036
0.6265036
0.6219201
0.6173366
0.6081695
0.60358596
0.60358596
0.5990024
0.59441894
0.59441894
0.5898354
0.5898354
0.58525187
0.57608485
0.56233424
0.55775076
0.56233424
0.5669178
0.56233424
0.5531672
0.5485837
0.5485837
0.5394167
0.5302496
0.52566606
0.5302496
0.5302496
0.5210825
0.50733197
0.49816492
0.49816492
0.5027484
0.5027484
0.48899785
0.4798308
0.4752473
0.4798308
0.4798308
0.4798308
0.47066376
0.46149668
0.45691317
0.45691317
0.45691317
0.44774613
0.44316262
0.43857908
0.43857908
0.43399557
0.42482853
0.41107795
0.4064944
0.3973274
0.3973274
0.3973274
0.3973274
0.39274383
0.38816032
0.3835768
0.37899324
0.37440974
0.36982623
0.36065918
0.36065918
0.35607564
0.3469086
0.34232506
0.33315802
0.33315802
0.33315802
0.33315802
0.33315802
0.3285745
0.31940746
0.31482393
0.31024042
0.31024042
0.30565688
0.29648983
0.2873228
0.28273925
0.28273925
0.28273925
0.28273925
0.27357224
0.26898867
0.25982165
0.25982165
0.25982165
0.25982165
0.25523812
0.24607107
0.24148755
0.24148755
0.23690403
0.23232049
0.23232049
0.23232049
0.22773696
0.21856993
0.21856993
0.22315346
0.21856993
0.20940287
0.1956523
0.18648526
0.19106877
0.1956523
0.1956523
0.1956523
0.18648526
0.18190174
0.17273468
0.16815116
0.16356765
0.16356765
0.16815116
0.16815116
0.16356765
0.15440059
0.14523354
0.13606648
0.13606648
0.13606648
0.13606648
0.13606648
0.13148297
0.13148297
0.13148297
0.12689945
0.12231593
0.1177324
0.1177324
0.11314888
0.10856536
0.10398183
0.10398183
0.10398183
0.10398183
0.09939831
0.094814785
0.09023126
0.08564773
0.08564773
0.09023126
0.08564773
0.08106421
0.07648069
0.07648069
0.07648069
0.071897164
0.06273011
0.06273011
0.06731364
0.06273011
0.05814659
0.053563062
0.04897954
0.04897954
0.044396013
0.044396013
0.03981249
0.030645443
0.030645443
0.035228968
0.035228968
0.035228968
0.030645443
0.026061919
0.026061919
0.030645443
0.026061919
0.016894871
0.012311347
0.012311347
0.016894871
0.016894871
0.012311347
0.0031442982
0.0031442982
-0.0014392259
0.0031442982
0.0077278223
0.012311347
0.0077278223
-0.0014392259
-0.010606274
-0.010606274
-0.010606274
-0.015189799
-0.010606274
-0.00602275
-0.0014392259
-0.00602275
-0.019773323
-0.028940372
-0.033523895
-0.028940372
-0.028940372
-0.028940372
-0.028940372
-0.024356848
-0.019773323
-0.019773323
-0.028940372
-0.038107418
-0.033523895
-0.033523895
-0.033523895
-0.038107418
-0.042690944
-0.038107418
-0.033523895
-0.028940372
-0.028940372
-0.038107418
-0.047274467
-0.051857993
-0.061025042
-0.061025042
-0.061025042
-0.056441516
-0.051857993
-0.051857993
-0.047274467
-0.047274467
-0.051857993
-0.056441516
-0.056441516
-0.056441516
-0.061025042
-0.07019208
-0.07477561
-0.07477561
-0.06560856
-0.056441516
-0.051857993
-0.061025042
-0.07019208
-0.07935913
-0.07477561
-0.07019208
-0.061025042
-0.061025042
-0.06560856
-0.07019208
-0.07019208
-0.06560856
-0.07019208
-0.07935913
-0.07935913
-0.07935913
-0.08394266
-0.08394266
-0.07477561
-0.07019208
-0.07019208
-0.08394266
-0.093109705
-0.09769323
-0.093109705
-0.093109705
-0.09769323
-0.093109705
-0.08852618
-0.08394266
-0.08394266
-0.08394266
-0.093109705
-0.09769323
-0.093109705
-0.093109705
-0.093109705
-0.093109705
-0.08852618
-0.08394266
-0.08852618
-0.09769323
-0.10227676
-0.09769323
-0.09769323
-0.09769323
-0.093109705
-0.093109705
-0.09769323
-0.10227676
-0.09769323
-0.093109705
-0.093109705
-0.093109705
-0.09769323
-0.10227676
-0.10227676
-0.10227676
-0.10227676
-0.10227676
-0.10227676
-0.10686028
-0.10686028
-0.111443795
-0.111443795
-0.10686028
-0.10686028
-0.10686028
-0.111443795
-0.116027325
-0.116027325
-0.116027325
-0.116027325
-0.116027325
-0.116027325
-0.116027325
-0.116027325
-0.111443795
-0.111443795
-0.116027325
-0.12519439
-0.12519439
-0.116027325
-0.111443795
-0.10686028
-0.10686028
-0.111443795
-0.116027325
-0.116027325
-0.120610856
-0.116027325
-0.116027325
-0.120610856
-0.12519439
-0.12519439
-0.12519439
-0.12519439
-0.12519439
-0.12519439
-0.120610856
-0.116027325
-0.111443795
-0.10686028
-0.111443795
-0.120610856
-0.12519439
-0.120610856
-0.116027325
-0.116027325
-0.111443795
-0.111443795
-0.111443795
-0.111443795
-0.120610856
-0.12519439
-0.12519439
-0.12519439
-0.120610856
-0.12519439
-0.12519439
-0.120610856
-0.120610856
-0.120610856
-0.1297779
-0.1297779
-0.120610856
-0.120610856
-0.12519439
-0.1297779
-0.1297779
-0.12519439
-0.116027325
-0.111443795
-0.116027325
-0.120610856
-0.12519439
-0.12519439
-0.116027325
-0.116027325
-0.120610856
-0.120610856
-0.116027325
-0.111443795
-0.111443795
-0.116027325
-0.120610856
-0.12519439
-0.12519439
-0.12519439
-0.120610856
-0.116027325
-0.111443795
-0.10227676
-0.10686028
-0.116027325
-0.12519439
-0.116027325
-0.111443795
-0.10686028
-0.111443795
-0.111443795
-0.10686028
-0.10227676
-0.10686028
-0.10686028
-0.111443795
-0.116027325
-0.111443795
-0.10686028
-0.10686028
-0.10686028
-0.10686028
-0.10227676
-0.09769323
-0.10686028
-0.116027325
-0.116027325
-0.10227676
-0.093109705
-0.09769323
-0.111443795
-0.116027325
-0.10686028
-0.09769323
-0.10227676
-0.111443795
-0.111443795
-0.10227676
-0.093109705
-0.093109705
-0.093109705
-0.09769323
-0.10227676
-0.09769323
-0.09769323
-0.09769323
-0.10227676
-0.10686028
-0.10686028
-0.10227676
-0.10227676
-0.10227676
-0.10227676
-0.09769323
-0.093109705
-0.08852618
-0.08852618
-0.08394266
-0.08852618
-0.093109705
-0.093109705
-0.08852618
-0.08852618
-0.08394266
-0.08394266
-0.08394266
-0.08852618
-0.093109705
-0.093109705
-0.093109705
-0.08852618
-0.08394266
-0.07935913
-0.08852618
-0.09769323
-0.09769323
-0.08852618
-0.08394266
-0.07935913
-0.08394266
-0.08394266
-0.08852618
-0.08852618
-0.08394266
-0.07935913
-0.07935913
-0.07935913
-0.07935913
-0.07935913
-0.08394266
-0.08852618
-0.08852618
-0.07935913
-0.07477561
-0.07477561
-0.07477561
-0.07019208
-0.07019208
-0.07019208
-0.07019208
-0.07477561
-0.07477561
-0.07935913
-0.07477561
-0.07019208
-0.06560856
-0.07019208
-0.07477561
-0.07477561
-0.07477561
-0.07477561
-0.07477561
-0.07019208
-0.07019208
-0.06560856
-0.06560856
-0.06560856
-0.061025042
-0.056441516
-0.051857993
-0.051857993
-0.061025042
-0.061025042
-0.061025042
-0.061025042
-0.056441516
-0.051857993
-0.047274467
-0.047274467
-0.051857993
-0.051857993
-0.051857993
-0.051857993
-0.047274467
-0.042690944
-0.042690944
-0.042690944
-0.047274467
-0.047274467
-0.042690944
-0.038107418
-0.038107418
-0.038107418
-0.038107418
-0.033523895
-0.024356848
-0.019773323
-0.024356848
-0.033523895
-0.038107418
-0.028940372
-0.024356848
-0.024356848
-0.019773323
-0.019773323
-0.019773323
-0.019773323
-0.019773323
-0.019773323
-0.019773323
-0.015189799
-0.010606274
-0.010606274
-0.00602275
-0.00602275
-0.00602275
-0.0014392259
-0.0014392259
-0.010606274
-0.010606274
-0.0014392259
0.0077278223
0.012311347
0.0077278223
0.0031442982
-0.0014392259
-0.00602275
-0.00602275
0.0031442982
0.012311347
0.016894871
0.012311347
0.012311347
0.012311347
0.016894871
0.016894871
0.016894871
0.016894871
0.021478394
0.026061919
0.030645443
0.030645443
0.030645443
0.030645443
0.030645443
0.030645443
0.035228968
0.03981249
0.044396013
0.044396013
0.035228968
0.026061919
0.030645443
0.035228968
0.03981249
0.03981249
0.035228968
0.03981249
0.044396013
0.04897954
0.053563062
0.04897954
0.044396013
0.044396013
0.053563062
0.05814659
0.053563062
0.053563062
0.05814659
0.06731364
0.06731364
0.06273011
0.06273011
0.071897164
0.07648069
0.071897164
0.06273011
0.06273011
0.071897164
0.07648069
0.071897164
0.06731364
0.071897164
0.071897164
0.071897164
0.08106421
0.08564773
0.08106421
0.071897164
0.06731364
0.07648069
0.09023126
0.09023126
0.08564773
0.08106421
0.08106421
0.09023126
0.094814785
0.09023126
0.08564773
0.08564773
0.094814785
0.09939831
0.09939831
0.09939831
0.09939831
0.10398183
0.11314888
0.11314888
0.11314888
0.10856536
0.10398183
0.10856536
0.11314888
0.1177324
0.1177324
0.1177324
0.11314888
0.11314888
0.11314888
0.12231593
0.12231593
0.12231593
0.1177324
0.11314888
0.11314888
0.1177324
0.12689945
0.12689945
0.12689945
0.12689945
0.13148297
0.13606648
0.13606648
0.13606648
0.14065002
0.14065002
0.14065002
0.13606648
0.13606648
0.13606648
0.13606648
0.13606648
0.13606648
0.13606648
0.13606648
0.13606648
0.13606648
0.14065002
0.14065002
0.14065002
0.13606648
0.14065002
0.14523354
0.14523354
0.14065002
0.14065002
0.14523354
0.14981706
0.14981706
0.14523354
0.14523354
0.14523354
0.14523354
0.14523354
0.14981706
0.15440059
0.15440059
0.15440059
0.14981706
0.15440059
0.15898411
0.16356765
0.16815116
0.16356765
0.15898411
0.15440059
0.14981706
0.15440059
0.15440059
0.15898411
0.15898411
0.15440059
0.15440059
0.15440059
0.15898411
0.16356765
0.16815116
0.17273468
0.16815116
0.16356765
0.16815116
0.17731822
0.18190174
0.18190174
0.17731822
0.17273468
0.17731822
0.18190174
0.17731822
0.17273468
0.17273468
0.17731822
0.18190174
0.18190174
0.17273468
0.17273468
0.17273468
0.18190174
0.18648526
0.18190174
0.17731822
0.17731822
0.18190174
0.18648526
0.18648526
0.18190174
0.18190174
0.18648526
0.1956523
0.20023584
0.20481935
0.20023584
0.19106877
0.18648526
0.18648526
0.19106877
0.1956523
0.1956523
0.1956523
0.20023584
0.20481935
0.20481935
0.20481935
0.20481935
0.20023584
0.20023584
0.1956523
0.20023584
0.20940287
0.21398641
0.21856993
0.21398641
0.21398641
0.21398641
0.21856993
0.22315346
0.22315346
0.21398641
0.21398641
0.21856993
0.21398641
0.20940287
0.20481935
0.20940287
0.21856993
0.21856993
0.21856993
0.21398641
0.21398641
0.21398641
0.22315346
0.22315346
0.21856993
0.21856993
0.22315346
0.23232049
0.23232049
0.22773696
0.22315346
0.22315346
0.22315346
0.22773696
0.22773696
0.22773696
0.22773696
0.22773696
0.22773696
0.22773696
0.23232049
0.23690403
0.23690403
0.23232049
0.22773696
0.23232049
0.23690403
0.24148755
0.24148755
0.23690403
0.22773696
0.22773696
0.23232049
0.23690403
0.23690403
0.23690403
0.23232049
0.23232049
0.23690403
0.23690403
0.23690403
0.23232049
0.22773696
0.23232049
0.23232049
0.23232049
0.22773696
0.23232049
0.23690403
0.23690403
0.23690403
0.23232049
0.23232049
0.22773696
0.22773696
0.23232049
0.23232049
0.23232049
0.23232049
0.23232049
0.23232049
0.22773696
0.22315346
0.21856993
0.22773696
0.23232049
0.24148755
0.24148755
0.24148755
0.23232049
0.22773696
0.22773696
0.22773696
0.22773696
0.22773696
0.22315346
0.22315346
0.21856993
0.21856993
0.22315346
0.23232049
0.23232049
0.23232049
0.22773696
0.22315346
0.22315346
0.21856993
0.21856993
0.22315346
0.22773696
0.22773696
0.22773696
0.22315346
0.22315346
0.22315346
0.22773696
0.22773696
0.22315346
0.21856993
0.21398641
0.21398641
0.21398641
0.21398641
0.21856993
0.21856993
0.21856993
0.21398641
0.21398641
0.21856993
0.22315346
0.22773696
0.22773696
0.22315346
0.21856993
0.21398641
0.21856993
0.21856993
0.21398641
0.21398641
0.21398641
0.21398641
0.20940287
0.20481935
0.21398641
0.22315346
0.23232049
0.22773696
0.22315346
0.21856993
0.21856993
0.21856993
0.22315346
0.22315346
0.22773696
0.22315346
0.21856993
0.21398641
0.21398641
0.21856993
0.22315346
0.22315346
0.21856993
0.21398641
0.21398641
0.20940287
0.20481935
0.20940287
0.22315346
0.22773696
0.22773696
0.22315346
0.22315346
0.22773696
0.22773696
0.22773696
0.22315346
0.21856993
0.21398641
0.21856993
0.22315346
0.22773696
0.23232049
0.22773696
0.22315346
0.22315346
0.22315346
0.22773696
0.23232049
0.23232049
0.23232049
0.23232049
0.23690403
0.23690403
0.24148755
0.24148755
0.23232049
0.22773696
0.22773696
0.22773696
0.23232049
0.23232049
0.23232049
0.23232049
0.22773696
0.22773696
0.22773696
0.22773696
0.23232049
0.23690403
0.24148755
0.24148755
0.24148755
0.23690403
0.23690403
0.24148755
0.24607107
0.24607107
0.24607107
0.2506546
0.2506546
0.24607107
0.24148755
0.24607107
0.25523812
0.25982165
0.26440516
0.25982165
0.25982165
0.25523812
0.25523812
0.25523812
0.25982165
0.26440516
0.26898867
0.26440516
0.26440516
0.26898867
0.26898867
0.26898867
0.26440516
0.26440516
0.26440516
0.26898867
0.26898867
0.26898867
0.26898867
0.26898867
0.26898867
0.26898867
0.27357224
0.26898867
0.26898867
0.26898867
0.27357224
0.28273925
0.2873228
0.28273925
0.28273925
0.2873228
0.29190633
0.2873228
0.28273925
0.28273925
0.2873228
0.2873228
0.28273925
0.28273925
0.2873228
0.29190633
0.29648983
0.29190633
0.29190633
0.29190633
0.29648983
0.30107334
0.30565688
0.30565688
0.30107334
0.29648983
0.29648983
0.29648983
0.30107334
0.30565688
0.31024042
0.30565688
0.30565688
0.31024042
0.31940746
0.31482393
0.31024042
0.30107334
0.31024042
0.31940746
0.323991
0.323991
0.31482393
0.31482393
0.31482393
0.31482393
0.31940746
0.323991
0.3285745
0.33315802
0.33774155
0.34232506
0.33774155
0.33774155
0.33315802
0.33315802
0.33315802
0.33315802
0.33315802
0.33315802
0.33774155
0.34232506
0.3469086
0.3469086
0.34232506
0.33774155
0.34232506
0.35149214
0.35607564
0.35607564
0.35607564
0.35607564
0.36065918
0.3652427
0.36065918
0.36065918
0.35607564
0.35607564
0.36065918
0.36065918
0.3652427
0.36982623
0.36982623
0.36982623
0.37440974
0.3835768
0.38816032
0.3835768
0.36982623
0.36065918
0.36065918
0.36982623
0.37440974
0.36982623
0.36982623
0.3652427
0.36982623
0.37440974
0.37899324
0.37899324
0.37899324
0.3835768
0.38816032
0.38816032
0.3835768
0.3835768
0.38816032
0.39274383
0.39274383
0.39274383
0.39274383
0.39274383
0.39274383
0.39274383
0.38816032
0.3835768
0.3835768
0.39274383
0.3973274
0.39274383
0.39274383
0.39274383
0.3973274
0.3973274
0.3973274
0.39274383
0.39274383
0.4019109
0.4019109
0.3973274
0.3973274
0.4019109
0.4019109
0.3973274
0.3973274
0.3973274
0.39274383
0.38816032
0.39274383
0.4019109
0.4064944
0.41107795
0.4019109
0.4019109
0.4019109
0.4064944
0.4019109
0.3973274
0.39274383
0.3973274
0.3973274
0.4019109
0.4064944
0.4064944
0.4064944
0.4019109
0.3973274
0.3973274
0.4019109
0.4064944
0.4064944
0.4064944
0.3973274
0.3973274
0.4019109
0.4064944
0.4064944
0.4019109
0.4019109
0.4019109
0.3973274
0.3973274
0.3973274
0.4019109
0.4064944
0.4019109
0.3973274
0.39274383
0.3973274
0.3973274
0.39274383
0.39274383
0.4019109
0.41107795
0.4064944
0.4019109
0.39274383
0.39274383
0.4019109
0.4019109
0.3973274
0.39274383
0.3973274
0.3973274
0.39274383
0.38816032
0.38816032
0.38816032
0.38816032
0.38816032
0.39274383
0.39274383
0.38816032
0.3835768
0.37899324
0.37899324
0.37899324
0.3835768
0.3835768
0.3835768
0.3835768
0.3835768
0.3835768
0.37899324
0.37899324
0.37899324
0.3835768
0.37899324
0.37440974
0.36982623
0.37440974
0.3835768
0.3835768
0.37440974
0.36982623
0.37440974
0.37899324
0.37440974
0.3652427
0.35607564
0.35607564
0.3652427
0.36982623
0.3652427
0.36065918
0.35607564
0.36065918
0.35607564
0.35607564
0.35149214
0.35607564
0.36065918
0.35607564
0.35149214
0.35149214
0.35149214
0.35607564
0.35607564
0.3469086
0.33774155
0.33774155
0.34232506
0.3469086
0.35149214
0.34232506
0.33774155
0.34232506
0.35149214
0.35607564
0.3469086
0.33315802
0.33315802
0.34232506
0.34232506
0.34232506
0.33315802
0.3285745
0.3285745
0.33315802
0.3285745
0.31940746
0.31940746
0.3285745
0.33315802
0.3285745
0.323991
0.31940746
0.323991
0.323991
0.31940746
0.31940746
0.31940746
0.31940746
0.31940746
0.31482393
0.31024042
0.31024042
0.31024042
0.31024042
0.31024042
0.31024042
0.30565688
0.29648983
0.29190633
0.29190633
0.29648983
0.30565688
0.30565688
0.29648983
0.29190633
0.29190633
0.29648983
0.29648983
0.29190633
0.2873228
0.28273925
0.28273925
0.27815574
0.27815574
0.27815574
0.28273925
0.28273925
0.27815574
0.28273925
0.28273925
0.28273925
0.27815574
0.27815574
0.27815574
0.28273925
0.27815574
0.26440516
0.25982165
0.25982165
0.25982165
0.25982165
0.25982165
0.25982165
0.25982165
0.25982165
0.25982165
0.25982165
0.25982165
0.25523812
0.2506546
0.24607107
0.24607107
0.2506546
0.2506546
0.2506546
0.2506546
0.2506546
0.2506546
0.24607107
0.24148755
0.24148755
0.24607107
0.24148755
0.23690403
0.23232049
0.23690403
0.24148755
0.23690403
0.23232049
0.23232049
0.23232049
0.23232049
0.22773696
0.22315346
0.22315346
0.22315346
0.22315346
0.22773696
0.23232049
0.23232049
0.22773696
0.22315346
0.22315346
0.22315346
0.22315346
0.21856993
0.21398641
0.20940287
0.20940287
0.20940287
0.20481935
0.20481935
0.20481935
0.20940287
0.21398641
0.21856993
0.21398641
0.20481935
0.1956523
0.1956523
0.20481935
0.20481935
0.20023584
0.20023584
0.20023584
0.20023584
0.20023584
0.1956523
0.1956523
0.19106877
0.18648526
0.18648526
0.18648526
0.18190174
0.18190174
0.18190174
0.18648526
0.18648526
0.18648526
0.18190174
0.17273468
0.16815116
0.16815116
0.17731822
0.18190174
0.18190174
0.18190174
0.18190174
0.17731822
0.17273468
0.17273468
0.17731822
0.17273468
0.16815116
0.16815116
0.17273468
0.17273468
0.16815116
0.16356765
0.16815116
0.16815116
0.16356765
0.15898411
0.15898411
0.15898411
0.15898411
0.15440059
0.14981706
0.15440059
0.15440059
0.15898411
0.15440059
0.14981706
0.14523354
0.14523354
0.14065002
0.13606648
0.14065002
0.14523354
0.15440059
0.15440059
0.14981706
0.14065002
0.13606648
0.13148297
0.12689945
0.12689945
0.12231593
0.12231593
0.12689945
0.14065002
0.14065002
0.13148297
0.12689945
0.12689945
0.13148297
0.13606648
0.13148297
0.12231593
0.1177324
0.12231593
0.12689945
0.1177324
0.11314888
0.11314888
0.1177324
0.12231593
0.1177324
0.1177324
0.1177324
0.1177324
0.11314888
0.10856536
0.10856536
0.1177324
0.12689945
0.12689945
0.1177324
0.10856536
0.11314888
0.1177324
0.11314888
0.10398183
0.09939831
0.09939831
0.10856536
0.1177324
0.1177324
0.11314888
0.10856536
0.10398183
0.10398183
0.10856536
0.11314888
0.11314888
0.10856536
0.11314888
0.12231593
0.12231593
0.11314888
0.10398183
0.09939831
0.10856536
0.1177324
0.11314888
0.10856536
0.11314888
0.12231593
0.12689945
0.12231593
0.10856536
0.10398183
0.10856536
0.11314888
0.11314888
0.11314888
0.11314888
0.11314888
0.11314888
0.11314888
0.1177324
0.12231593
0.12231593
0.1177324
0.1177324
0.1177324
0.1177324
0.10856536
0.10856536
0.1177324
0.12689945
0.13148297
0.13148297
0.12231593
0.12231593
0.12689945
0.13148297
0.13148297
0.12689945
0.12231593
0.12231593
0.12689945
0.13148297
0.13606648
0.14065002
0.14065002
0.13606648
0.13606648
0.13148297
0.13148297
0.14065002
0.14523354
0.14981706
0.14981706
0.14523354
0.14065002
0.14981706
0.15440059
0.14981706
0.14523354
0.14981706
0.15440059
0.15898411
0.15440059
0.15440059
0.15440059
0.15440059
0.15898411
0.16356765
0.17273468
0.17273468
0.17273468
0.17273468
0.17273468
0.17731822
0.17731822
0.17731822
0.18190174
0.17731822
0.17273468
0.17273468
0.17731822
0.18648526
0.1956523
0.20023584
0.19106877
0.18648526
0.18648526
0.1956523
0.20481935
0.20481935
0.20481935
0.20481935
0.20481935
0.20481935
0.20940287
0.20940287
0.20940287
0.20940287
0.20481935
0.20481935
0.21398641
0.22315346
0.22773696
0.22773696
0.23232049
0.23232049
0.23232049
0.24148755
0.2506546
0.2506546
0.24148755
0.23232049
0.23232049
0.23690403
0.24607107
0.25523812
0.25982165
0.25982165
0.25982165
0.26440516
0.26898867
0.26898867
0.26898867
0.27357224
0.27815574
0.27815574
0.27815574
0.27815574
0.28273925
0.28273925
0.2873228
0.28273925
0.2873228
0.29190633
0.29648983
0.30107334
0.30565688
0.30565688
0.31024042
0.31940746
0.323991
0.323991
0.31940746
0.31940746
0.323991
0.3285745
0.33315802
0.33315802
0.33774155
0.34232506
0.3469086
0.35149214
0.3469086
0.34232506
0.34232506
0.3469086
0.35149214
0.35149214
0.35607564
0.36065918
0.36982623
0.36982623
0.36982623
0.36982623
0.37440974
0.37440974
0.37440974
0.37899324
0.38816032
0.39274383
0.3973274
0.39274383
0.38816032
0.38816032
0.39274383
0.4019109
0.4064944
0.4064944
0.4064944
0.41107795
0.42024496
0.42482853
0.42482853
0.42941207
0.43399557
0.43857908
0.43857908
0.43399557
0.42941207
0.42482853
0.42941207
0.43399557
0.43857908
0.45232964
0.46149668
0.46608025
0.46608025
0.46608025
0.46149668
0.46149668
0.46149668
0.46149668
0.45691317
0.46149668
0.46608025
0.4752473
0.4798308
0.48899785
0.48899785
0.48899785
0.48899785
0.48899785
0.49358135
0.5027484
0.50733197
0.5119155
0.5119155
0.5119155
0.5119155
0.5119155
0.5119155
0.5119155
0.5210825
0.52566606
0.52566606
0.52566606
0.5302496
0.5302496
0.5302496
0.5394167
0.5394167
0.5394167
0.5394167
0.5440002
0.5485837
0.5485837
0.5485837
0.5531672
0.55775076
0.56233424
0.55775076
0.5531672
0.5531672
0.56233424
0.5715013
0.57608485
0.57608485
0.5806684
0.58525187
0.58525187
0.5806684
0.5806684
0.5806684
0.5806684
0.5806684
0.57608485
0.5806684
0.58525187
0.58525187
0.58525187
0.58525187
0.5990024
0.6081695
0.6081695
0.5990024
0.5990024
0.6081695
0.61275303
0.6081695
0.6081695
0.6081695
0.6081695
0.6081695
0.6081695
0.61275303
0.61275303
0.61275303
0.61275303
0.61275303
0.61275303
0.61275303
0.61275303
0.61275303
0.6173366
0.6265036
0.6310871
0.6310871
0.6310871
0.6310871
0.6310871
0.6310871
0.6265036
0.6310871
0.63567066
0.63567066
0.6310871
0.6310871
0.63567066
0.63567066
0.64025414
0.64483774
0.6494212
0.65400475
0.65400475
0.6585883
0.6585883
0.6494212
0.64483774
0.6494212
0.65400475
0.65400475
0.6494212
0.65400475
0.66317177
0.66317177
0.6585883
0.6494212
0.65400475
0.6585883
0.65400475
0.6494212
0.64483774
0.6494212
0.65400475
0.6585883
0.65400475
0.6494212
0.65400475
0.6585883
0.66317177
0.66317177
0.6585883
0.6585883
0.6677553
0.67233884
0.6769223
0.6769223
0.6769223
0.6769223
0.67233884
0.67233884
0.67233884
0.6769223
0.68150586
0.68150586
0.68150586
0.6769223
0.67233884
0.67233884
0.68150586
0.69067293
0.69067293
0.68150586
0.68150586
0.68608946
0.6952565
0.6952565
0.69067293
0.68608946
0.68608946
0.68608946
0.68150586
0.68150586
0.68608946
0.69067293
0.6952565
0.69067293
0.69067293
0.69067293
0.6952565
0.6952565
0.6952565
0.6952565
0.6952565
0.6952565
0.69984
0.69984
0.6952565
0.69067293
0.6952565
0.6952565
0.6952565
0.69984
0.7044235
0.709007
0.709007
0.69984
0.69067293
0.69067293
0.6952565
0.7044235
0.709007
0.709007
0.709007
0.709007
0.709007
0.709007
0.709007
0.71359056
0.7181741
0.7181741
0.7181741
0.72275764
0.7273411
0.7273411
0.72275764
0.72275764
0.72275764
0.72275764
0.72275764
0.7273411
0.7273411
0.7273411
0.72275764
0.72275764
0.7273411
0.73192465
0.7365082
0.74109167
0.7456752
0.75025874
0.75025874
0.7456752
0.74109167
0.7365082
0.7365082
0.74109167
0.7456752
0.75025874
0.7456752
0.7456752
0.74109167
0.7456752
0.7548422
0.7548422
0.7548422
0.7594258
0.76400936
0.76400936
0.76400936
0.76400936
0.76400936
0.76859283
0.7731764
0.76859283
0.76859283
0.7731764
0.7731764
0.7777599
0.7731764
0.7731764
0.76859283
0.76859283
0.7731764
0.7777599
0.7823434
0.7869269
0.7869269
0.7823434
0.7823434
0.7869269
0.7869269
0.7869269
0.7869269
0.7823434
0.7823434
0.7915105
0.80067754
0.80067754
0.796094
0.80067754
0.8052611
0.80067754
0.796094
0.796094
0.8052611
0.8052611
0.8052611
0.8052611
0.80984455
0.8144281
0.8144281
0.80984455
0.80984455
0.8144281
0.8190116
0.8190116
0.8144281
0.8144281
0.8144281
0.8190116
0.8190116
0.8190116
0.8190116
0.8235951
0.82817864
0.82817864
0.8235951
0.8235951
0.82817864
0.82817864
0.82817864
0.82817864
0.82817864
0.8327622
0.83734566
0.83734566
0.83734566
0.8327622
0.82817864
0.8327622
0.8327622
0.8327622
0.82817864
0.82817864
0.82817864
0.82817864
0.8327622
0.8327622
0.8327622
0.83734566
0.83734566
0.83734566
0.8327622
0.8327622
0.8327622
0.8419292
0.8419292
0.8419292
0.8419292
0.8419292
0.8419292
0.8419292
0.8419292
0.83734566
0.83734566
0.83734566
0.83734566
0.8327622
0.83734566
0.8419292
0.8465128
0.8419292
0.8419292
0.8465128
0.85109633
0.85109633
0.8465128
0.8419292
0.83734566
0.8419292
0.8465128
0.85109633
0.85109633
0.8465128
0.83734566
0.8327622
0.83734566
0.8465128
0.86026335
0.86026335
0.85109633
0.8465128
0.8465128
0.8419292
0.8419292
0.8419292
0.8465128
0.8465128
0.8465128
0.85109633
0.85567987
0.85109633
0.8465128
0.8419292
0.8419292
0.8419292
0.8465128
0.8465128
0.8465128
0.85109633
0.85109633
0.85109633
0.8465128
0.8465128
0.8465128
0.85109633
0.85567987
0.85109633
0.8419292
0.8327622
0.8327622
0.8419292
0.8465128
0.8465128
0.8465128
0.8419292
0.8419292
0.8419292
0.85109633
0.8465128
0.8419292
0.83734566
0.83734566
0.83734566
0.8419292
0.8465128
0.8465128
0.8419292
0.83734566
0.83734566
0.83734566
0.8327622
0.8327622
0.82817864
0.82817864
0.8327622
0.8327622
0.8327622
0.8327622
0.83734566
0.83734566
0.8327622
0.8327622
0.8327622
0.83734566
0.8465128
0.8465128
0.8419292
0.83734566
0.83734566
0.8419292
0.8419292
0.83734566
0.82817864
0.82817864
0.82817864
0.8327622
0.8327622
0.82817864
0.82817864
0.82817864
0.82817864
0.8327622
0.82817864
0.8235951
0.8235951
0.8235951
0.8235951
0.8235951
0.8190116
0.8235951
0.8235951
0.8235951
0.8190116
0.8190116
0.8144281
0.8144281
0.8190116
0.8235951
0.8144281
0.8052611
0.8052611
0.8144281
0.8190116
0.8190116
0.80984455
0.8052611
0.80067754
0.796094
0.8052611
0.80984455
0.8144281
0.8144281
0.80984455
0.8052611
0.80067754
0.796094
0.796094
0.80067754
0.8052611
0.8052611
0.796094
0.7915105
0.7915105
0.796094
0.80067754
0.796094
0.7915105
0.796094
0.8052611
0.8052611
0.796094
0.7823434
0.7777599
0.7869269
0.7915105
0.7915105
0.7823434
0.7823434
0.7823434
0.7869269
0.7869269
0.7823434
0.7777599
0.7777599
0.7823434
0.7777599
0.7731764
0.7731764
0.7731764
0.76859283
0.7731764
0.7731764
0.76859283
0.76859283
0.76859283
0.76859283
0.76400936
0.7594258
0.76400936
0.76400936
0.76400936
0.7594258
0.7548422
0.7548422
0.7548422
0.7594258
0.76400936
0.7594258
0.7548422
0.7548422
0.7548422
0.7548422
0.75025874
0.7456752
0.7456752
0.7456752
0.7456752
0.74109167
0.74109167
0.74109167
0.74109167
0.74109167
0.7456752
0.7456752
0.7456752
0.7456752
0.7456752
0.74109167
0.7365082
0.7273411
0.7273411
0.7365082
0.7456752
0.74109167
0.7365082
0.73192465
0.73192465
0.74109167
0.74109167
0.7365082
0.73192465
0.7273411
0.72275764
0.7181741
0.72275764
0.7273411
0.73192465
0.73192465
0.7273411
0.72275764
0.71359056
0.709007
0.71359056
0.72275764
0.7273411
0.7273411
0.7181741
0.709007
0.71359056
0.72275764
0.72275764
0.7181741
0.709007
0.7044235
0.7044235
0.709007
0.709007
0.7044235
0.709007
0.71359056
0.71359056
0.709007
0.69984
0.6952565
0.6952565
0.69984
0.69984
0.6952565
0.69067293
0.68608946
0.69067293
0.69984
0.7044235
0.69984
0.6952565
0.6952565
0.69984
0.7044235
0.7044235
0.69984
0.69984
0.69067293
0.68608946
0.68608946
0.69067293
0.6952565
0.69067293
0.68608946
0.68608946
0.69067293
0.6952565
0.69984
0.69067293
0.68608946
0.68150586
0.68608946
0.68608946
0.69067293
0.69067293
0.68608946
0.68150586
0.6769223
0.68150586
0.69067293
0.6952565
0.6952565
0.69067293
0.68608946
0.68608946
0.68150586
0.68150586
0.68150586
0.68608946
0.68608946
0.68608946
0.68150586
0.6769223
0.68150586
0.68608946
0.69067293
0.69984
0.6952565
0.69067293
0.68150586
0.68608946
0.69067293
0.68608946
0.68150586
0.68150586
0.68150586
0.68608946
0.69067293
0.68608946
0.68150586
0.68150586
0.68608946
0.68608946
0.68608946
0.6769223
0.67233884
0.6769223
0.68608946
0.6952565
0.69067293
0.68150586
0.68150586
0.68608946
0.69067293
0.68608946
0.6769223
0.67233884
0.67233884
0.68150586
0.68608946
0.68608946
0.68150586
0.68608946
0.69067293
0.6952565
0.68608946
0.6769223
0.6769223
0.68150586
0.69067293
0.69067293
0.68608946
0.68150586
0.68150586
0.68608946
0.68608946
0.68608946
0.68608946
0.68608946
0.68608946
0.68608946
0.68608946
0.68608946
0.69067293
0.69067293
0.68608946
0.68150586
0.6769223
0.68608946
0.69067293
0.68608946
0.68150586
0.68150586
0.69067293
0.69067293
0.69067293
0.69067293
0.68608946
0.69067293
0.69984
0.7044235
0.69984
0.6952565
0.6952565
0.69067293
0.69067293
0.69067293
0.6952565
0.69984
0.6952565
0.69067293
0.68608946
0.69067293
0.69984
0.7044235
0.7044235
0.69984
0.69067293
0.68608946
0.68608946
0.69067293
0.6952565
0.6952565
0.6952565
0.69067293
0.68608946
0.69067293
0.69984
0.7044235
0.709007
0.69984
0.6952565
0.6952565
0.6952565
0.6952565
0.6952565
0.6952565
0.69984
0.69984
0.69984
0.69984
0.6952565
0.69984
0.7044235
0.709007
0.71359056
0.71359056
0.709007
0.7044235
0.7044235
0.7044235
0.7044235
0.709007
0.709007
0.709007
0.7044235
0.7044235
0.7044235
0.7044235
0.69984
0.69984
0.7044235
0.71359056
0.7181741
0.71359056
0.709007
0.7044235
0.7044235
0.709007
0.71359056
0.71359056
0.709007
0.71359056
0.71359056
0.71359056
0.71359056
0.709007
0.709007
0.709007
0.709007
0.71359056
0.71359056
0.709007
0.69984
0.7044235
0.71359056
0.7181741
0.71359056
0.709007
0.7044235
0.7044235
0.709007
0.709007
0.709007
0.709007
0.7181741
0.72275764
0.7181741
0.71359056
0.709007
0.709007
0.71359056
0.7181741
0.7181741
0.7181741
0.7181741
0.7181741
0.72275764
0.7181741
0.7181741
0.72275764
0.7273411
0.73192465
0.7273411
0.7181741
0.7181741
0.72275764
0.73192465
0.7273411
0.7181741
0.7181741
0.72275764
0.73192465
0.73192465
0.72275764
0.7181741
0.7181741
0.72275764
0.7273411
0.7273411
0.72275764
0.7273411
0.73192465
0.73192465
0.72275764
0.71359056
0.709007
0.71359056
0.72275764
0.7273411
0.72275764
0.72275764
0.72275764
0.7181741
0.7181741
0.72275764
0.7273411
0.7273411
0.7273411
0.7273411
0.73192465
0.7365082
0.73192465
0.72275764
0.72275764
0.7273411
0.7273411
0.72275764
0.7273411
0.73192465
0.7273411
0.72275764
0.7181741
0.72275764
0.7273411
0.73192465
0.7273411
0.7181741
0.7181741
0.72275764
0.7273411
0.72275764
0.72275764
0.72275764
0.7273411
0.73192465
0.7273411
0.72275764
0.72275764
0.7273411
0.7273411
0.72275764
0.7181741
0.7181741
0.7181741
0.72275764
0.7181741
0.7181741
0.7181741
0.72275764
0.73192465
0.7365082
0.73192465
0.7181741
0.709007
0.7044235
0.709007
0.71359056
0.71359056
0.71359056
0.71359056
0.7181741
0.7181741
0.7181741
0.71359056
0.71359056
0.709007
0.709007
0.709007
0.7044235
0.709007
0.709007
0.709007
0.7044235
0.69984
0.69984
0.69984
0.69984
0.69984
0.7044235
0.7044235
0.7044235
0.69984
0.69984
0.6952565
0.69067293
0.69067293
0.6952565
0.69984
0.69984
0.69067293
0.68608946
0.68608946
0.69067293
0.69067293
0.68608946
0.68608946
0.69067293
0.69067293
0.68608946
0.6769223
0.6769223
0.6769223
0.6769223
0.67233884
0.6769223
0.68150586
0.68150586
0.6769223
0.67233884
0.67233884
0.67233884
0.67233884
0.6677553
0.6677553
0.6677553
0.67233884
0.67233884
0.6769223
0.6769223
0.67233884
0.6677553
0.6585883
0.66317177
0.6677553
0.6677553
0.6585883
0.65400475
0.6585883
0.66317177
0.6585883
0.66317177
0.66317177
0.66317177
0.6585883
0.65400475
0.64483774
0.64025414
0.64483774
0.6585883
0.6585883
0.65400475
0.6494212
0.6494212
0.65400475
0.6585883
0.6585883
0.65400475
0.6494212
0.64483774
0.64025414
0.64025414
0.65400475
0.6585883
0.6585883
0.65400475
0.64483774
0.64025414
0.64025414
0.64025414
0.64483774
0.64025414
0.64025414
0.63567066
0.63567066
0.64025414
0.64025414
0.63567066
0.6310871
0.6310871
0.63567066
0.64025414
0.64025414
0.63567066
0.6310871
0.6310871
0.6310871
0.6310871
0.63567066
0.63567066
0.6310871
0.6310871
0.6310871
0.6310871
0.63567066
0.63567066
0.6310871
0.6310871
0.6265036
0.6219201
0.6173366
0.6219201
0.6219201
0.6219201
0.61275303
0.61275303
0.61275303
0.61275303
0.6081695
0.6173366
0.6219201
0.6219201
0.6173366
0.61275303
0.60358596
0.5990024
0.6081695
0.61275303
0.61275303
0.61275303
0.61275303
0.6173366
0.6219201
0.6219201
0.6219201
0.6173366
0.61275303
0.61275303
0.61275303
0.6173366
0.61275303
0.6081695
0.60358596
0.5990024
0.60358596
0.60358596
0.60358596
0.60358596
0.60358596
0.60358596
0.6081695
0.6081695
0.60358596
0.60358596
0.6081695
0.6081695
0.60358596
0.5990024
0.5990024
0.5990024
0.59441894
0.5898354
0.5898354
0.5898354
0.5898354
0.58525187
0.5806684
0.57608485
0.57608485
0.5806684
0.58525187
0.5898354
0.58525187
0.5806684
0.5806684
0.5806684
0.5806684
0.57608485
0.5715013
0.5669178
0.5715013
0.57608485
0.5806684
0.57608485
0.5669178
0.56233424
0.56233424
0.56233424
0.5669178
0.5669178
0.56233424
0.56233424
0.5531672
0.5485837
0.5485837
0.5531672
0.55775076
0.5531672
0.5485837
0.5485837
0.5485837
0.5485837
0.5485837
0.5485837
0.5440002
0.5394167
0.5394167
0.5440002
0.5485837
0.5485837
0.5531672
0.5531672
0.5440002
0.5302496
0.5210825
0.5210825
0.52566606
0.5348331
0.5348331
0.5302496
0.5210825
0.51649904
0.5210825
0.52566606
0.5302496
0.5302496
0.52566606
0.5210825
0.5119155
0.5119155
0.5119155
0.5119155
0.51649904
0.5210825
0.5210825
0.51649904
0.5119155
0.50733197
0.5027484
0.5027484
0.5027484
0.5027484
0.5027484
0.49816492
0.49816492
0.49816492
0.49816492
0.49358135
0.49358135
0.49358135
0.48899785
0.48899785
0.4844143
0.4798308
0.4798308
0.4844143
0.48899785
0.4844143
0.4798308
0.4798308
0.4798308
0.4798308
0.4798308
0.4752473
0.4752473
0.47066376
0.47066376
0.47066376
0.47066376
0.4752473
0.4798308
0.4752473
0.47066376
0.46608025
0.46149668
0.45691317
0.45691317
0.45691317
0.45691317
0.45232964
0.44774613
0.44316262
0.44316262
0.44316262
0.44774613
0.44774613
0.45232964
0.45232964
0.44774613
0.43857908
0.43399557
0.43857908
0.44316262
0.44316262
0.44316262
0.44316262
0.43857908
0.43399557
0.43399557
0.43857908
0.43857908
0.43399557
0.42941207
0.42941207
0.43857908
0.44316262
0.43857908
0.43399557
0.42482853
0.42024496
0.42024496
0.42024496
0.42024496
0.41566145
0.41566145
0.42024496
0.42024496
0.42024496
0.41566145
0.4064944
0.3973274
0.3973274
0.4064944
0.41107795
0.41107795
0.4064944
0.4064944
0.4064944
0.4064944
0.41107795
0.41107795
0.4064944
0.3973274
0.3973274
0.4064944
0.41107795
0.4064944
0.4019109
0.39274383
0.38816032
0.38816032
0.3973274
0.4064944
0.4064944
0.3973274
0.39274383
0.3973274
0.4019109
0.4019109
0.3973274
0.3973274
0.39274383
0.3973274
0.4019109
0.4064944
0.4064944
0.3973274
0.39274383
0.39274383
0.39274383
0.3973274
0.3973274
0.4019109
0.4019109
0.3973274
0.3973274
0.3973274
0.3973274
0.3973274
0.4019109
0.4019109
0.4064944
0.4019109
0.4019109
0.3973274
0.4019109
0.4019109
0.4019109
0.3973274
0.3973274
0.3973274
0.3973274
0.3973274
0.4019109
0.4064944
0.41107795
0.4019109
0.39274383
0.39274383
0.4064944
0.41566145
0.42024496
0.41566145
0.41566145
0.41566145
0.41566145
0.41566145
0.41107795
0.4064944
0.4064944
0.4064944
0.41107795
0.41107795
0.41566145
0.41566145
0.41566145
0.41566145
0.41566145
0.41566145
0.41566145
0.42024496
0.42024496
0.42482853
0.42941207
0.43399557
0.42941207
0.42482853
0.42024496
0.42482853
0.43399557
0.43857908
0.43857908
0.43857908
0.43399557
0.43399557
0.43399557
0.43399557
0.43399557
0.42941207
0.43399557
0.44316262
0.45232964
0.45691317
0.45691317
0.45691317
0.45691317
0.44774613
0.44774613
0.44774613
0.45232964
0.45691317
0.45232964
0.45232964
0.45232964
0.45691317
0.46149668
0.45691317
0.45691317
0.45691317
0.46149668
0.46149668
0.46149668
0.46149668
0.46149668
0.45691317
0.45691317
0.46149668
0.46608025
0.47066376
0.4752473
0.4752473
0.4752473
0.47066376
0.47066376
0.47066376
0.47066376
0.4798308
0.49358135
0.49816492
0.48899785
0.4752473
0.47066376
0.4798308
0.49358135
0.49816492
0.49358135
0.48899785
0.4844143
0.48899785
0.48899785
0.48899785
0.49816492
0.5027484
0.5027484
0.49816492
0.5027484
0.50733197
0.5119155
0.50733197
0.5027484
0.5027484
0.50733197
0.51649904
0.5210825
0.52566606
0.5210825
0.51649904
0.5119155
0.5119155
0.5119155
0.50733197
0.50733197
0.5119155
0.5210825
0.52566606
0.5210825
0.51649904
0.50733197
0.50733197
0.5119155
0.5210825
0.5302496
0.5302496
0.5302496
0.5348331
0.5348331
0.5302496
0.5302496
0.5302496
0.5302496
0.52566606
0.5210825
0.5302496
0.5348331
0.5394167
0.5348331
0.5348331
0.5394167
0.5440002
0.5440002
0.5394167
0.5302496
0.5302496
0.5394167
0.5485837
0.5485837
0.5440002
0.5440002
0.5485837
0.5485837
0.5485837
0.5485837
0.5485837
0.5440002
0.5394167
0.5394167
0.5440002
0.5485837
0.55775076
0.55775076
0.5531672
0.5531672
0.5531672
0.5531672
0.5485837
0.5485837
0.5531672
0.55775076
0.5669178
0.5715013
0.56233424
0.5531672
0.5531672
0.55775076
0.5669178
0.5669178
0.56233424
0.55775076
0.55775076
0.5531672
0.5531672
0.55775076
0.5531672
0.5531672
0.5485837
0.5485837
0.5531672
0.5531672
0.55775076
0.55775076
0.55775076
0.5531672
0.55775076
0.56233424
0.5669178
0.56233424
0.55775076
0.5531672
0.56233424
0.5669178
0.5715013
0.5669178
0.56233424
0.55775076
0.5531672
0.5440002
0.5394167
0.5440002
0.5531672
0.5531672
0.5485837
0.5485837
0.5531672
0.55775076
0.56233424
0.56233424
0.56233424
0.5531672
0.5485837
0.5440002
0.5394167
0.5440002
0.5485837
0.5485837
0.5440002
0.5394167
0.5394167
0.5440002
0.5440002
0.5440002
0.5394167
0.5394167
0.5440002
0.5440002
0.5485837
0.5440002
0.5440002
0.5485837
0.5485837
0.5440002
0.5394167
0.5394167
0.5348331
0.5348331
0.5348331
0.5394167
0.5394167
0.5348331
0.5302496
0.52566606
0.52566606
0.52566606
0.5302496
0.5302496
0.5302496
0.52566606
0.52566606
0.52566606
0.52566606
0.52566606
0.52566606
0.5210825
0.5210825
0.5210825
0.52566606
0.5302496
0.5210825
0.51649904
0.50733197
0.5027484
0.49816492
0.49816492
0.49816492
0.5027484
0.5027484
0.50733197
0.5119155
0.50733197
0.5027484
0.49816492
0.49816492
0.5027484
0.49816492
0.49358135
0.49358135
0.48899785
0.4844143
0.4844143
0.48899785
0.49358135
0.49358135
0.48899785
0.4844143
0.4844143
0.4844143
0.4752473
0.47066376
0.47066376
0.47066376
0.47066376
0.47066376
0.47066376
0.46608025
0.46608025
0.46149668
0.45691317
0.45691317
0.46149668
0.46149668
0.45232964
0.44774613
0.44774613
0.44774613
0.44774613
0.45232964
0.45691317
0.45232964
0.44316262
0.43857908
0.43857908
0.43857908
0.43857908
0.42941207
0.42482853
0.42482853
0.42941207
0.43399557
0.43399557
0.42941207
0.43399557
0.43857908
0.43857908
0.42941207
0.42024496
0.41566145
0.42482853
0.42941207
0.42941207
0.42024496
0.41107795
0.4019109
0.4019109
0.4019109
0.4064944
0.4064944
0.4019109
0.4019109
0.4019109
0.3973274
0.3973274
0.4019109
0.3973274
0.39274383
0.39274383
0.39274383
0.39274383
0.39274383
0.39274383
0.3973274
0.3973274
0.39274383
0.39274383
0.3835768
0.37899324
0.37899324
0.37440974
0.37440974
0.37440974
0.37440974
0.37440974
0.37440974
0.37440974
0.37440974
0.37440974
0.37440974
0.37440974
0.36982623
0.3652427
0.36065918
0.36065918
0.3652427
0.3652427
0.36065918
0.35149214
0.35149214
0.35607564
0.3652427
0.3652427
0.36065918
0.35607564
0.36065918
0.3652427
0.3652427
0.35607564
0.35607564
0.35149214
0.35149214
0.3469086
0.3469086
0.3469086
0.3469086
0.3469086
0.34232506
0.34232506
0.34232506
0.3469086
0.34232506
0.34232506
0.33774155
0.33774155
0.34232506
0.34232506
0.34232506
0.34232506
0.3469086
0.35149214
0.3469086
0.33774155
0.33315802
0.33315802
0.33774155
0.34232506
0.3469086
0.34232506
0.33315802
0.323991
0.323991
0.3285745
0.3285745
0.3285745
0.3285745
0.3285745
0.323991
0.323991
0.31940746
0.31482393
0.31482393
0.31482393
0.31482393
0.31024042
0.31024042
0.31482393
0.31940746
0.323991
0.31940746
0.31482393
0.31024042
0.31024042
0.31024042
0.31482393
0.31482393
0.31482393
0.31024042
0.30565688
0.30107334
0.29648983
0.29648983
0.30107334
0.30565688
0.30565688
0.30107334
0.29648983
0.29648983
0.29648983
0.30107334
0.29648983
0.29190633
0.29190633
0.29648983
0.29648983
0.30107334
0.29648983
0.29190633
0.29190633
0.2873228
0.2873228
0.2873228
0.29190633
0.29190633
0.28273925
0.27815574
0.27815574
0.27815574
0.27357224
0.27357224
0.26898867
0.26440516
0.25982165
0.25982165
0.26440516
0.26898867
0.26440516
0.26440516
0.26898867
0.26898867
0.26440516
0.26898867
0.26898867
0.26898867
0.25982165
0.25523812
0.2506546
0.24607107
0.24607107
0.24148755
0.24607107
0.2506546
0.24607107
0.24148755
0.23690403
0.23232049
0.22773696
0.22773696
0.22315346
0.22315346
0.22773696
0.22315346
0.21856993
0.21856993
0.21856993
0.21398641
0.21398641
0.21398641
0.21856993
0.22315346
0.22315346
0.21856993
0.21398641
0.20481935
0.19106877
0.18648526
0.1956523
0.20023584
0.20023584
0.1956523
0.18648526
0.18648526
0.19106877
0.19106877
0.18648526
0.18648526
0.18648526
0.18648526
0.18190174
0.17731822
0.17731822
0.17273468
0.17273468
0.17273468
0.17273468
0.17273468
0.17273468
0.17273468
0.16815116
0.16356765
0.15898411
0.15898411
0.15898411
0.15440059
0.14981706
0.14523354
0.14981706
0.14981706
0.14523354
0.13606648
0.13148297
0.13606648
0.14065002
0.13606648
0.13606648
0.14065002
0.14523354
0.14065002
0.13148297
0.12689945
0.13148297
0.13148297
0.12689945
0.1177324
0.1177324
0.12231593
0.12231593
0.12231593
0.12689945
0.12231593
0.1177324
0.11314888
0.10856536
0.10856536
0.11314888
0.1177324
0.11314888
0.10856536
0.09939831
0.09939831
0.10398183
0.09939831
0.094814785
0.08564773
0.08564773
0.094814785
0.094814785
0.09023126
0.09023126
0.09023126
0.09023126
0.08564773
0.07648069
0.08106421
0.08564773
0.08106421
0.07648069
0.071897164
0.071897164
0.07648069
0.07648069
0.07648069
0.07648069
0.07648069
0.07648069
0.071897164
0.06731364
0.06273011
0.06731364
0.06273011
0.06273011
0.06273011
0.05814659
0.05814659
0.05814659
0.05814659
0.06273011
0.06731364
0.06731364
0.06273011
0.05814659
0.053563062
0.053563062
0.053563062
0.053563062
0.053563062
0.053563062
0.04897954
0.044396013
0.03981249
0.035228968
0.03981249
0.053563062
0.06273011
0.06273011
0.05814659
0.04897954
0.04897954
0.04897954
0.04897954
0.044396013
0.044396013
0.044396013
0.044396013
0.03981249
0.035228968
0.035228968
0.035228968
0.044396013
0.044396013
0.044396013
0.03981249
0.03981249
0.044396013
0.044396013
0.03981249
0.035228968
0.03981249
0.044396013
0.03981249
0.030645443
0.026061919
0.030645443
0.035228968
0.03981249
0.03981249
0.03981249
0.035228968
0.035228968
0.030645443
0.026061919
0.026061919
0.030645443
0.035228968
0.030645443
0.021478394
0.021478394
0.026061919
0.026061919
0.030645443
0.030645443
0.026061919
0.021478394
0.016894871
0.021478394
0.021478394
0.021478394
0.021478394
0.026061919
0.030645443
0.026061919
0.021478394
0.021478394
0.026061919
0.026061919
0.021478394
0.012311347
0.0077278223
0.012311347
0.016894871
0.012311347
0.012311347
0.012311347
0.021478394
0.021478394
0.016894871
0.0077278223
-0.0014392259
0.0031442982
0.0077278223
0.012311347
0.012311347
0.012311347
0.012311347
0.016894871
0.016894871
0.012311347
0.0077278223
0.0031442982
0.0077278223
0.0077278223
0.0077278223
0.0031442982
-0.0014392259
0.0031442982
0.0031442982
0.0077278223
0.0077278223
0.0031442982
0.0031442982
0.0031442982
0.0031442982
-0.0014392259
0.0031442982
0.0077278223
0.0077278223
0.0031442982
-0.0014392259
-0.0014392259
-0.0014392259
-0.0014392259
-0.00602275
-0.00602275
-0.00602275
-0.0014392259
-0.0014392259
-0.0014392259
-0.0014392259
-0.0014392259
-0.00602275
-0.010606274
-0.00602275
-0.0014392259
0.0031442982
-0.0014392259
-0.010606274
-0.019773323
-0.015189799
-0.00602275
-0.0014392259
-0.010606274
-0.019773323
-0.019773323
-0.015189799
-0.010606274
-0.010606274
-0.015189799
-0.019773323
-0.024356848
-0.024356848
-0.024356848
-0.019773323
-0.019773323
-0.019773323
-0.019773323
-0.015189799
-0.015189799
-0.015189799
-0.019773323
-0.019773323
-0.019773323
-0.015189799
-0.019773323
-0.024356848
-0.033523895
-0.033523895
-0.033523895
-0.033523895
-0.038107418
-0.038107418
-0.038107418
-0.033523895
-0.033523895
-0.033523895
-0.038107418
-0.038107418
-0.033523895
-0.028940372
-0.033523895
-0.042690944
-0.051857993
-0.047274467
-0.038107418
-0.038107418
-0.042690944
-0.042690944
-0.047274467
-0.051857993
-0.047274467
-0.047274467
-0.047274467
-0.051857993
-0.051857993
-0.051857993
-0.051857993
-0.047274467
-0.047274467
-0.047274467
-0.047274467
-0.051857993
-0.061025042
-0.06560856
-0.06560856
-0.06560856
-0.061025042
-0.061025042
-0.061025042
-0.06560856
-0.06560856
-0.06560856
-0.06560856
-0.06560856
-0.06560856
-0.06560856
-0.061025042
-0.061025042
-0.056441516
-0.056441516
-0.061025042
-0.06560856
-0.06560856
-0.07019208
-0.07019208
-0.07019208
-0.07477561
-0.07019208
-0.07019208
-0.06560856
-0.07019208
-0.07477561
-0.07935913
-0.07477561
-0.07477561
-0.07019208
-0.06560856
-0.07019208
-0.07935913
-0.07935913
-0.07935913
-0.07935913
-0.08394266
-0.08394266
-0.08394266
-0.08394266
-0.08852618
-0.08852618
-0.093109705
-0.08852618
-0.08852618
-0.08852618
-0.09769323
-0.10227676
-0.10227676
-0.09769323
-0.093109705
-0.08852618
-0.093109705
-0.10227676
-0.10686028
-0.10686028
-0.09769323
-0.09769323
-0.09769323
-0.09769323
-0.09769323
-0.10227676
-0.10686028
-0.10686028
-0.10227676
-0.093109705
-0.08852618
-0.093109705
-0.09769323
-0.10227676
-0.09769323
-0.093109705
-0.09769323
-0.10227676
-0.10686028
-0.10227676
-0.093109705
-0.08852618
-0.08852618
-0.093109705
-0.09769323
-0.10227676
-0.10227676
-0.10227676
-0.10686028
-0.10686028
-0.10686028
-0.10686028
-0.111443795
-0.111443795
-0.116027325
-0.120610856
-0.120610856
-0.120610856
-0.111443795
-0.10686028
-0.10686028
-0.111443795
-0.111443795
-0.10686028
-0.10686028
-0.116027325
-0.120610856
-0.12519439
-0.120610856
-0.116027325
-0.111443795
-0.111443795
-0.111443795
-0.111443795
-0.111443795
-0.111443795
-0.120610856
-0.12519439
-0.12519439
-0.12519439
-0.120610856
-0.120610856
-0.120610856
-0.116027325
-0.116027325
-0.120610856
-0.12519439
-0.12519439
-0.120610856
-0.116027325
-0.12519439
-0.1297779
-0.12519439
-0.120610856
-0.116027325
-0.116027325
-0.120610856
-0.12519439
-0.1297779
-0.1297779
-0.12519439
-0.120610856
-0.12519439
-0.1297779
-0.1297779
-0.1297779
-0.12519439
-0.12519439
-0.12519439
-0.1297779
-0.1297779
-0.1297779
-0.12519439
-0.1297779
-0.13436143
-0.1297779
-0.1297779
-0.13436143
-0.13894495
-0.13894495
-0.13894495
-0.13436143
-0.1297779
-0.1297779
-0.13436143
-0.13894495
-0.14352848
-0.14352848
-0.14352848
-0.14352848
-0.14352848
-0.13894495
-0.13894495
-0.14352848
-0.14352848
-0.14352848
-0.14352848
-0.14352848
-0.148112
-0.15727906
-0.15727906
-0.15727906
-0.148112
-0.148112
-0.14352848
-0.148112
-0.15269552
-0.15269552
-0.148112
-0.14352848
-0.13894495
-0.14352848
-0.15269552
-0.15727906
-0.15269552
-0.148112
-0.14352848
-0.15269552
-0.15727906
-0.16186257
-0.16186257
-0.15727906
-0.15269552
-0.15269552
-0.15727906
-0.15727906
-0.16186257
-0.17102963
-0.17102963
-0.16186257
-0.15269552
-0.15269552
-0.15727906
-0.16186257
-0.16644609
-0.16186257
-0.15727906
-0.15727906
-0.15727906
-0.15727906
-0.15727906
-0.15727906
-0.15269552
-0.15727906
-0.16186257
-0.16644609
-0.16644609
-0.16186257
-0.16186257
-0.16186257
-0.16186257
-0.16644609
-0.16186257
-0.15727906
-0.15269552
-0.148112
-0.15727906
-0.16644609
-0.17102963
-0.16644609
-0.15727906
-0.15727906
-0.16186257
-0.16644609
-0.16644609
-0.16644609
-0.17102963
-0.17102963
-0.17102963
-0.17102963
-0.16186257
-0.15269552
-0.148112
-0.15269552
-0.16186257
-0.16186257
-0.16186257
-0.16186257
-0.16644609
-0.16644609
-0.16644609
-0.16186257
-0.16186257
-0.15727906
-0.15727906
-0.16186257
-0.16186257
-0.16644609
-0.16186257
-0.15727906
-0.15727906
-0.16186257
-0.16186257
-0.16186257
-0.16644609
-0.16644609
-0.16644609
-0.16644609
-0.16186257
-0.15727906
-0.15727906
-0.15727906
-0.16186257
-0.16186257
-0.16186257
-0.16186257
-0.15727906
-0.15727906
-0.15727906
-0.15727906
-0.15727906
-0.15727906
-0.148112
-0.14352848
-0.14352848
-0.15269552
-0.15269552
-0.15269552
-0.148112
-0.14352848
-0.148112
-0.15269552
-0.148112
-0.148112
-0.14352848
-0.13894495
-0.14352848
-0.148112
-0.148112
-0.14352848
-0.14352848
-0.14352848
-0.148112
-0.148112
-0.148112
-0.14352848
-0.14352848
-0.13894495
-0.13894495
-0.14352848
-0.148112
-0.14352848
-0.13894495
-0.13436143
-0.13436143
-0.13894495
-0.13436143
-0.13894495
-0.13894495
-0.13894495
-0.13894495
-0.13894495
-0.13436143
-0.13436143
-0.13436143
-0.13436143
-0.13436143
-0.13436143
-0.13436143
-0.1297779
-0.1297779
-0.12519439
-0.12519439
-0.12519439
-0.120610856
-0.120610856
-0.120610856
-0.1297779
-0.13894495
-0.13894495
-0.1297779
-0.12519439
-0.12519439
-0.12519439
-0.1297779
-0.13436143
-0.13436143
-0.12519439
-0.116027325
-0.116027325
-0.116027325
-0.120610856
-0.120610856
-0.12519439
-0.13436143
-0.13436143
-0.1297779
-0.1297779
-0.1297779
-0.13436143
-0.1297779
-0.12519439
-0.120610856
-0.120610856
-0.116027325
-0.116027325
-0.116027325
-0.111443795
-0.116027325
-0.116027325
-0.120610856
-0.116027325
-0.116027325
-0.116027325
-0.111443795
-0.116027325
-0.120610856
-0.12519439
-0.120610856
-0.116027325
-0.111443795
-0.116027325
-0.116027325
-0.116027325
-0.116027325
-0.116027325
-0.10686028
-0.10227676
-0.10227676
-0.10686028
-0.111443795
-0.10686028
-0.09769323
-0.09769323
-0.09769323
-0.10227676
-0.09769323
-0.09769323
-0.10227676
-0.10227676
-0.10227676
-0.093109705
-0.093109705
-0.09769323
-0.10227676
-0.10686028
-0.09769323
-0.093109705
-0.08852618
-0.093109705
-0.093109705
-0.093109705
-0.08394266
-0.07477561
-0.07935913
-0.08852618
-0.093109705
-0.08852618
-0.08852618
-0.08394266
-0.07935913
-0.07935913
-0.07935913
-0.08394266
-0.07935913
-0.07935913
-0.07935913
-0.07935913
-0.08394266
-0.08852618
-0.08852618
-0.08394266
-0.08394266
-0.08394266
-0.07935913
-0.07477561
-0.07477561
-0.07935913
-0.08394266
-0.08394266
-0.08394266
-0.07935913
-0.07935913
-0.07935913
-0.08394266
-0.07935913
-0.07477561
-0.07019208
-0.07477561
-0.07935913
-0.08394266
-0.07935913
-0.08394266
-0.08394266
-0.08394266
-0.07935913
-0.07935913
-0.07935913
-0.07935913
-0.07477561
-0.07935913
-0.08852618
-0.08852618
-0.07935913
-0.07477561
-0.07477561
-0.07935913
-0.08394266
-0.08394266
-0.08394266
-0.08852618
-0.08852618
-0.07935913
-0.07477561
-0.07019208
-0.07935913
-0.08394266
-0.08852618
-0.08394266
-0.07935913
-0.07477561
-0.07477561
-0.07935913
-0.08394266
-0.08852618
-0.08394266
-0.07935913
-0.07019208
-0.07019208
-0.07477561
-0.08394266
-0.08394266
-0.08394266
-0.07935913
-0.08394266
-0.08852618
-0.08852618
-0.08394266
-0.07477561
-0.07477561
-0.07477561
-0.07935913
-0.07935913
-0.07935913
-0.07935913
-0.07935913
-0.07019208
-0.061025042
-0.061025042
-0.07019208
-0.07935913
-0.07935913
-0.07477561
-0.07477561
-0.07477561
-0.07477561
-0.07477561
-0.07935913
-0.07935913
-0.07935913
-0.07477561
-0.07019208
-0.07019208
-0.06560856
-0.07019208
-0.07477561
-0.07935913
-0.08394266
-0.07935913
-0.07935913
-0.07935913
-0.07935913
-0.07935913
-0.07477561
-0.07477561
-0.07477561
-0.07477561
-0.07019208
-0.06560856
-0.06560856
-0.07019208
-0.07935913
-0.07935913
-0.07477561
-0.07019208
-0.06560856
-0.07019208
-0.07477561
-0.07935913
-0.07935913
-0.07935913
-0.07935913
-0.07477561
-0.07477561
-0.07019208
-0.06560856
-0.07019208
-0.07477561
-0.08394266
-0.08852618
-0.08394266
-0.07935913
-0.07019208
-0.06560856
-0.06560856
-0.07019208
-0.07477561
-0.07935913
-0.07477561
-0.07019208
-0.061025042
-0.06560856
-0.07477561
-0.07935913
-0.07477561
-0.07019208
-0.056441516
-0.051857993
-0.056441516
-0.061025042
-0.06560856
-0.06560856
-0.07019208
-0.07477561
-0.07477561
-0.07019208
-0.07019208
-0.06560856
-0.061025042
-0.056441516
-0.061025042
-0.06560856
-0.06560856
-0.061025042
-0.056441516
-0.051857993
-0.056441516
-0.061025042
-0.06560856
-0.06560856
-0.06560856
-0.06560856
-0.06560856
-0.061025042
-0.056441516
-0.056441516
-0.061025042
-0.061025042
-0.061025042
-0.061025042
-0.056441516
-0.051857993
-0.047274467
-0.047274467
-0.051857993
-0.056441516
-0.056441516
-0.051857993
-0.051857993
-0.051857993
-0.056441516
-0.056441516
-0.051857993
-0.047274467
-0.047274467
-0.051857993
-0.056441516
-0.061025042
-0.056441516
-0.051857993
-0.051857993
-0.051857993
-0.056441516
-0.056441516
-0.056441516
-0.051857993
-0.051857993
-0.047274467
-0.047274467
-0.047274467
-0.051857993
-0.051857993
-0.056441516
-0.051857993
-0.051857993
-0.051857993
-0.056441516
-0.051857993
-0.042690944
-0.038107418
-0.038107418
-0.042690944
-0.047274467
-0.047274467
-0.042690944
-0.042690944
-0.047274467
-0.051857993
-0.061025042
-0.061025042
-0.061025042
-0.056441516
-0.047274467
-0.042690944
-0.038107418
-0.042690944
-0.042690944
-0.042690944
-0.038107418
-0.033523895
-0.042690944
-0.051857993
-0.051857993
-0.042690944
-0.033523895
-0.038107418
-0.047274467
-0.047274467
-0.042690944
-0.042690944
-0.042690944
-0.042690944
-0.038107418
-0.033523895
-0.028940372
-0.028940372
-0.033523895
-0.042690944
-0.047274467
-0.042690944
-0.033523895
-0.033523895
-0.033523895
-0.038107418
-0.042690944
-0.042690944
-0.038107418
-0.038107418
-0.038107418
-0.042690944
-0.042690944
-0.033523895
-0.028940372
-0.028940372
-0.038107418
-0.047274467
-0.047274467
-0.047274467
-0.042690944
-0.038107418
-0.042690944
-0.042690944
-0.042690944
-0.038107418
-0.038107418
-0.038107418
-0.042690944
-0.047274467
-0.047274467
-0.047274467
-0.042690944
-0.042690944
-0.042690944
-0.047274467
-0.047274467
-0.047274467
-0.047274467
-0.047274467
-0.042690944
-0.042690944
-0.042690944
-0.047274467
-0.042690944
-0.042690944
-0.047274467
-0.051857993
-0.056441516
-0.056441516
-0.051857993
-0.047274467
-0.042690944
-0.038107418
-0.038107418
-0.042690944
-0.051857993
-0.061025042
-0.061025042
-0.051857993
-0.042690944
-0.038107418
-0.042690944
-0.047274467
-0.047274467
-0.042690944
-0.038107418
-0.042690944
-0.051857993
-0.056441516
-0.056441516
-0.051857993
-0.047274467
-0.047274467
-0.051857993
-0.056441516
-0.056441516
-0.056441516
-0.051857993
-0.047274467
-0.047274467
-0.051857993
-0.061025042
-0.061025042
-0.061025042
-0.056441516
-0.056441516
-0.061025042
-0.061025042
-0.056441516
-0.051857993
-0.051857993
-0.051857993
-0.056441516
-0.06560856
-0.06560856
-0.061025042
-0.051857993
-0.047274467
-0.051857993
-0.061025042
-0.07019208
-0.07019208
-0.06560856
-0.061025042
-0.061025042
-0.061025042
-0.06560856
-0.07477561
-0.07477561
-0.07019208
-0.061025042
-0.056441516
-0.056441516
-0.061025042
-0.06560856
-0.07019208
-0.06560856
-0.06560856
-0.06560856
-0.06560856
-0.06560856
-0.06560856
-0.061025042
-0.06560856
-0.07019208
-0.07935913
-0.08394266
-0.07935913
-0.07477561
-0.07477561
-0.07935913
-0.07935913
-0.07935913
-0.07935913
-0.07935913
-0.07935913
-0.07477561
-0.07477561
-0.07935913
-0.07935913
-0.07935913
-0.07935913
-0.07477561
-0.07935913
-0.08852618
-0.093109705
-0.093109705
-0.08394266
-0.07935913
-0.07935913
-0.08394266
-0.08394266
-0.08394266
-0.08394266
-0.08852618
-0.093109705
-0.093109705
-0.08394266
-0.08394266
-0.08394266
-0.08394266
-0.08394266
-0.08394266
-0.08852618
-0.093109705
-0.093109705
-0.09769323
-0.09769323
-0.09769323
-0.10227676
-0.10227676
-0.10227676
-0.093109705
-0.08394266
-0.08394266
-0.08852618
-0.09769323
-0.09769323
-0.09769323
-0.093109705
-0.093109705
-0.08394266
-0.07935913
-0.07935913
-0.08852618
-0.10227676
-0.10227676
-0.09769323
-0.09769323
-0.09769323
-0.10227676
-0.10227676
-0.10227676
-0.10227676
-0.10227676
-0.093109705
-0.08852618
-0.093109705
-0.09769323
-0.10227676
-0.10227676
-0.10227676
-0.10227676
-0.10227676
-0.10227676
-0.10227676
-0.10227676
-0.10227676
-0.10227676
-0.10227676
-0.10227676
-0.10227676
-0.10686028
-0.10686028
-0.111443795
-0.111443795
-0.111443795
-0.116027325
-0.116027325
-0.116027325
-0.120610856
-0.116027325
-0.111443795
-0.111443795
-0.111443795
-0.116027325
-0.120610856
-0.12519439
-0.1297779
-0.1297779
-0.1297779
-0.13436143
-0.13894495
-0.13436143
-0.1297779
-0.1297779
-0.1297779
-0.13436143
-0.13436143
-0.13436143
-0.13894495
-0.13894495
-0.14352848
-0.14352848
-0.14352848
-0.14352848
-0.148112
-0.148112
-0.148112
-0.148112
-0.148112
-0.15269552
-0.15269552
-0.15727906
-0.16186257
-0.16186257
-0.16186257
-0.16186257
-0.16644609
-0.17561315
-0.17102963
-0.16644609
-0.16644609
-0.17102963
-0.17561315
-0.17561315
-0.17102963
-0.17102963
-0.17561315
-0.18019667
-0.18019667
-0.17561315
-0.17561315
-0.17561315
-0.17561315
-0.17561315
-0.18019667
-0.18478018
-0.19394726
-0.19853076
-0.19853076
-0.19853076
-0.20311429
-0.20311429
-0.19853076
-0.19853076
-0.20311429
-0.20769782
-0.20769782
-0.20769782
-0.20769782
-0.21228135
-0.22144838
-0.2260319
-0.2260319
-0.22144838
-0.22144838
-0.22144838
-0.2260319
-0.23061544
-0.23061544
-0.23061544
-0.23519896
-0.23519896
-0.23978248
-0.24894953
-0.24894953
-0.24436602
-0.23519896
-0.23519896
-0.23978248
-0.25353307
-0.25811657
-0.25353307
-0.24894953
-0.25353307
-0.25353307
-0.24894953
-0.25353307
-0.25811657
-0.25811657
-0.25353307
-0.25353307
-0.25811657
-0.26728365
-0.27186716
-0.26728365
-0.26270008
-0.26270008
-0.26728365
-0.26728365
-0.26728365
-0.26728365
-0.26728365
-0.27186716
-0.27645066
-0.27645066
-0.27645066
-0.27645066
-0.27186716
-0.27645066
-0.2810342
-0.28561774
-0.2810342
-0.2810342
-0.28561774
-0.28561774
-0.28561774
-0.29020125
-0.29020125
-0.29020125
-0.28561774
-0.28561774
-0.2810342
-0.2810342
-0.28561774
-0.29020125
-0.29478475
-0.2993683
-0.2993683
-0.30395183
-0.2993683
-0.29020125
-0.2810342
-0.28561774
-0.29478475
-0.30395183
-0.30395183
-0.2993683
-0.2993683
-0.30853534
-0.30853534
-0.30395183
-0.29478475
-0.29478475
-0.30395183
-0.31311888
-0.31311888
-0.30853534
-0.30853534
-0.30853534
-0.30853534
-0.30853534
-0.30853534
-0.30395183
-0.30395183
-0.30853534
-0.30395183
-0.30395183
-0.30395183
-0.30853534
-0.3177024
-0.32228592
-0.32228592
-0.31311888
-0.31311888
-0.31311888
-0.31311888
-0.3177024
-0.3177024
-0.32228592
-0.32686943
-0.33145297
-0.33145297
-0.32686943
-0.32228592
-0.32228592
-0.32228592
-0.32228592
-0.3177024
-0.3177024
-0.32228592
-0.32686943
-0.32686943
-0.32228592
-0.32686943
-0.32686943
-0.32686943
-0.32686943
-0.32228592
-0.32228592
-0.32228592
-0.33145297
-0.33603647
-0.34062
-0.33603647
-0.32686943
-0.33145297
-0.34062
-0.34520355
-0.34062
-0.34062
-0.34062
-0.34520355
-0.34062
-0.34062
-0.34520355
-0.3543706
-0.3543706
-0.34978706
-0.34520355
-0.34520355
-0.34520355
-0.34062
-0.34062
-0.34520355
-0.34978706
-0.3543706
-0.3543706
-0.34978706
-0.34520355
-0.34520355
-0.34978706
-0.3543706
-0.3543706
-0.3589541
-0.3543706
-0.3543706
-0.3589541
-0.36812115
-0.36812115
-0.36353764
-0.3589541
-0.36353764
-0.37728822
-0.37728822
-0.37728822
-0.36812115
-0.36353764
-0.36812115
-0.36812115
-0.36812115
-0.36353764
-0.36812115
-0.37270465
-0.38187173
-0.38187173
-0.37728822
-0.36353764
-0.3589541
-0.36812115
-0.37728822
-0.37728822
-0.37270465
-0.37270465
-0.37728822
-0.38187173
-0.38187173
-0.38187173
-0.38645524
-0.3910388
-0.3956223
-0.3956223
-0.3956223
-0.3956223
-0.3910388
-0.3910388
-0.3910388
-0.3956223
-0.3910388
-0.3910388
-0.3956223
-0.3956223
-0.3956223
-0.3956223
-0.3910388
-0.3910388
-0.3956223
-0.40020582
-0.40478936
-0.40478936
-0.40020582
-0.3956223
-0.40478936
-0.40937287
-0.40478936
-0.40020582
-0.40020582
-0.40478936
-0.40937287
-0.40937287
-0.40478936
-0.40478936
-0.40937287
-0.41395637
-0.41853994
-0.41853994
-0.41395637
-0.41395637
-0.41853994
-0.42312348
-0.42312348
-0.42312348
-0.42312348
-0.42312348
-0.427707
-0.4322905
-0.43687403
-0.44145754
-0.43687403
-0.4322905
-0.42312348
-0.42312348
-0.42312348
-0.427707
-0.4322905
-0.4322905
-0.4322905
-0.4322905
-0.43687403
-0.44145754
-0.44145754
-0.43687403
-0.43687403
-0.43687403
-0.44145754
-0.44604105
-0.4506246
-0.44604105
-0.44145754
-0.43687403
-0.43687403
-0.44604105
-0.45979166
-0.46437517
-0.45979166
-0.4506246
-0.4506246
-0.4506246
-0.4506246
-0.4506246
-0.4552081
-0.45979166
-0.45979166
-0.46437517
-0.46437517
-0.45979166
-0.45979166
-0.45979166
-0.45979166
-0.46437517
-0.4689587
-0.4689587
-0.46437517
-0.4689587
-0.4689587
-0.46437517
-0.45979166
-0.45979166
-0.46437517
-0.46437517
-0.46437517
-0.4689587
-0.4735422
-0.4735422
-0.4689587
-0.4689587
-0.4735422
-0.47812572
-0.47812572
-0.48270926
-0.48729277
-0.48729277
-0.48270926
-0.48729277
-0.49187633
-0.49645984
-0.49187633
-0.48270926
-0.47812572
-0.48270926
-0.48270926
-0.48270926
-0.48270926
-0.48729277
-0.49187633
-0.49187633
-0.48729277
-0.48729277
-0.49187633
-0.49645984
-0.49645984
-0.49187633
-0.48729277
-0.49187633
-0.5010433
-0.5010433
-0.5010433
-0.49645984
-0.49645984
-0.50562686
-0.50562686
-0.50562686
-0.50562686
-0.5102104
-0.5147939
-0.5102104
-0.5010433
-0.49645984
-0.5010433
-0.50562686
-0.50562686
-0.50562686
-0.50562686
-0.50562686
-0.50562686
-0.5102104
-0.5147939
-0.5193774
-0.5193774
-0.5193774
-0.5193774
-0.5147939
-0.50562686
-0.5102104
-0.5147939
-0.5193774
-0.52396095
-0.5285444
-0.52396095
-0.5193774
-0.5193774
-0.5193774
-0.5193774
-0.5147939
-0.5147939
-0.5147939
-0.5193774
-0.52396095
-0.52396095
-0.5285444
-0.5285444
-0.52396095
-0.52396095
-0.5285444
-0.533128
-0.53771156
-0.53771156
-0.53771156
-0.5285444
-0.52396095
-0.52396095
-0.5285444
-0.533128
-0.53771156
-0.53771156
-0.54229504
-0.54229504
-0.53771156
-0.533128
-0.533128
-0.533128
-0.533128
-0.533128
-0.533128
-0.53771156
-0.533128
-0.533128
-0.533128
-0.533128
-0.533128
-0.533128
-0.53771156
-0.54229504
-0.54229504
-0.54229504
-0.5468786
-0.5468786
-0.54229504
-0.533128
-0.533128
-0.54229504
-0.5468786
-0.5514621
-0.5514621
-0.5468786
-0.5468786
-0.5468786
-0.54229504
-0.54229504
-0.5468786
-0.54229504
-0.54229504
-0.53771156
-0.54229504
-0.5514621
-0.5560456
-0.5514621
-0.5468786
-0.54229504
-0.54229504
-0.54229504
-0.54229504
-0.54229504
-0.5468786
-0.5514621
-0.5514621
-0.5514621
-0.5514621
-0.5560456
-0.5514621
-0.54229504
-0.54229504
-0.5514621
-0.5514621
-0.5560456
-0.5560456
-0.5560456
-0.5560456
-0.5560456
-0.5514621
-0.5514621
-0.5560456
-0.5560456
-0.5560456
-0.5514621
-0.5514621
-0.5514621
-0.5514621
-0.5468786
-0.54229504
-0.54229504
-0.5468786
-0.5514621
-0.5514621
-0.5514621
-0.5560456
-0.5560456
-0.5560456
-0.5514621
-0.54229504
-0.54229504
-0.5514621
-0.5560456
-0.5606291
-0.5560456
-0.5514621
-0.5514621
-0.5514621
-0.5514621
-0.5514621
-0.5560456
-0.5606291
-0.5606291
-0.5606291
-0.5606291
-0.5560456
-0.5560456
-0.5560456
-0.5560456
-0.5560456
-0.5514621
-0.5560456
-0.5560456
-0.5560456
-0.5560456
-0.5560456
-0.5606291
-0.56521267
-0.56521267
-0.56521267
-0.56521267
-0.56521267
-0.56521267
-0.5606291
-0.5606291
-0.5560456
-0.5560456
-0.5606291
-0.5560456
-0.5514621
-0.5514621
-0.5560456
-0.5560456
-0.5560456
-0.5560456
-0.5560456
-0.5560456
-0.5606291
-0.56521267
-0.56521267
-0.5606291
-0.5606291
-0.5606291
-0.5606291
-0.5560456
-0.5514621
-0.5514621
-0.5514621
-0.5560456
-0.5560456
-0.5560456
-0.5560456
-0.5514621
-0.5514621
-0.5560456
-0.5606291
-0.56521267
-0.5606291
-0.5514621
-0.5468786
-0.5468786
-0.5514621
-0.5514621
-0.5468786
-0.5514621
-0.5514621
-0.5514621
-0.5514621
-0.5514621
-0.5468786
-0.54229504
-0.54229504
-0.5468786
-0.5514621
-0.5468786
-0.54229504
-0.54229504
-0.54229504
-0.5468786
-0.5514621
-0.5560456
-0.5514621
-0.5468786
-0.53771156
-0.533128
-0.533128
-0.533128
-0.5285444
-0.5285444
-0.533128
-0.533128
-0.533128
-0.5285444
-0.533128
-0.533128
-0.533128
-0.53771156
-0.53771156
-0.54229504
-0.5468786
-0.54229504
-0.53771156
-0.533128
-0.533128
-0.533128
-0.5285444
-0.5285444
-0.533128
-0.53771156
-0.54229504
-0.54229504
-0.54229504
-0.53771156
-0.53771156
-0.54229504
-0.53771156
-0.533128
-0.5285444
-0.533128
-0.533128
-0.533128
-0.5285444
-0.533128
-0.53771156
-0.54229504
-0.53771156
-0.533128
-0.5285444
-0.5285444
-0.533128
-0.533128
-0.533128
-0.533128
-0.53771156
-0.54229504
-0.53771156
-0.533128
-0.5285444
-0.52396095
-0.52396095
-0.5285444
-0.533128
-0.533128
-0.52396095
-0.52396095
-0.533128
-0.53771156
-0.533128
-0.52396095
-0.5193774
-0.52396095
-0.533128
-0.533128
-0.5285444
-0.5285444
-0.533128
-0.53771156
-0.533128
-0.52396095
-0.5193774
-0.5147939
-0.5193774
-0.5193774
-0.5193774
-0.5193774
-0.5193774
-0.52396095
-0.5285444
-0.5285444
-0.52396095
-0.52396095
-0.5285444
-0.533128
-0.533128
-0.533128
-0.52396095
-0.5193774
-0.5147939
-0.5193774
-0.52396095
-0.5285444
-0.52396095
-0.5193774
-0.5193774
-0.52396095
-0.5285444
-0.52396095
-0.5147939
-0.5193774
-0.5285444
-0.533128
-0.53771156
-0.533128
-0.52396095
-0.5147939
-0.5147939
-0.5193774
-0.5285444
-0.533128
-0.5285444
-0.52396095
-0.52396095
-0.52396095
-0.5193774
-0.5147939
-0.5102104
-0.5193774
-0.5285444
-0.5285444
-0.52396095
-0.5193774
-0.5193774
-0.5193774
-0.52396095
-0.52396095
-0.5147939
-0.5147939
-0.5147939
-0.5147939
-0.5147939
-0.5147939
-0.5147939
-0.5193774
-0.5193774
-0.5193774
-0.5147939
-0.5102104
-0.5102104
-0.5147939
-0.5193774
-0.5193774
-0.5147939
-0.5147939
-0.5147939
-0.5193774
-0.5193774
-0.5147939
-0.5147939
-0.5102104
-0.50562686
-0.5010433
-0.49645984
-0.50562686
-0.5102104
-0.5193774
-0.5193774
-0.5147939
-0.5102104
-0.5102104
-0.5147939
-0.5147939
-0.5102104
-0.5102104
-0.5102104
-0.5102104
-0.50562686
-0.50562686
-0.5102104
-0.5147939
-0.5102104
-0.50562686
-0.5010433
-0.50562686
-0.5102104
-0.5102104
-0.50562686
-0.5010433
-0.50562686
-0.50562686
-0.50562686
-0.50562686
-0.5010433
-0.5010433
-0.5102104
-0.5147939
-0.5147939
-0.5102104
-0.5010433
-0.49645984
-0.5010433
-0.50562686
-0.5102104
-0.50562686
-0.5010433
-0.49645984
-0.49645984
-0.5010433
-0.5010433
-0.5010433
-0.49645984
-0.5010433
-0.5102104
-0.5102104
-0.5010433
-0.49187633
-0.49187633
-0.49645984
-0.49645984
-0.48729277
-0.48270926
-0.49187633
-0.49645984
-0.49645984
-0.49187633
-0.48729277
-0.48270926
-0.48729277
-0.48729277
-0.48729277
-0.48270926
-0.48270926
-0.48729277
-0.48729277
-0.49187633
-0.48729277
-0.48270926
-0.48729277
-0.48729277
-0.48729277
-0.47812572
-0.4735422
-0.4735422
-0.47812572
-0.48270926
-0.48270926
-0.48270926
-0.4735422
-0.46437517
-0.46437517
-0.4689587
-0.4735422
-0.4689587
-0.4735422
-0.4735422
-0.4735422
-0.4689587
-0.46437517
-0.46437517
-0.4735422
-0.48270926
-0.47812572
-0.4735422
-0.4689587
-0.4735422
-0.4735422
-0.4735422
-0.4735422
-0.4689587
-0.46437517
-0.46437517
-0.46437517
-0.4689587
-0.4689587
-0.46437517
-0.4552081
-0.4552081
-0.45979166
-0.46437517
-0.46437517
-0.46437517
-0.46437517
-0.45979166
-0.4552081
-0.4552081
-0.45979166
-0.4689587
-0.4689587
-0.46437517
-0.4552081
-0.4552081
-0.4552081
-0.4552081
-0.4552081
-0.4506246
-0.4506246
-0.4552081
-0.45979166
-0.45979166
-0.45979166
-0.46437517
-0.4689587
-0.4689587
-0.46437517
-0.45979166
-0.4552081
-0.4506246
-0.4552081
-0.4552081
-0.4552081
-0.4506246
-0.4506246
-0.4506246
-0.4552081
-0.45979166
-0.45979166
-0.46437517
-0.45979166
-0.4552081
-0.44604105
-0.44604105
-0.44604105
-0.4552081
-0.45979166
-0.46437517
-0.45979166
-0.4552081
-0.4552081
-0.4552081
-0.4506246
-0.44604105
-0.44604105
-0.4506246
-0.4552081
-0.4552081
-0.4506246
-0.44604105
-0.44604105
-0.44145754
-0.44145754
-0.44145754
-0.4506246
-0.4552081
-0.44604105
-0.44145754
-0.44145754
-0.44604105
-0.4506246
-0.44604105
-0.44145754
-0.44604105
-0.4552081
-0.4506246
-0.44145754
-0.4322905
-0.4322905
-0.43687403
-0.43687403
-0.4322905
-0.427707
-0.427707
-0.4322905
-0.4322905
-0.427707
-0.427707
-0.4322905
-0.43687403
-0.43687403
-0.43687403
-0.427707
-0.41853994
-0.41395637
-0.41853994
-0.427707
-0.427707
-0.427707
-0.427707
-0.42312348
-0.41853994
-0.41853994
-0.41853994
-0.41853994
-0.41853994
-0.42312348
-0.41853994
-0.41395637
-0.40937287
-0.40937287
-0.41395637
-0.41395637
-0.41395637
-0.41853994
-0.42312348
-0.42312348
-0.41395637
-0.40937287
-0.40478936
-0.40478936
-0.40478936
-0.40020582
-0.3956223
-0.3956223
-0.3956223
-0.40020582
-0.40020582
-0.3956223
-0.3910388
-0.3910388
-0.38645524
-0.38645524
-0.3910388
-0.3910388
-0.3910388
-0.38645524
-0.37728822
-0.37728822
-0.38187173
-0.38645524
-0.38187173
-0.37270465
-0.37270465
-0.37270465
-0.37270465
-0.36812115
-0.36353764
-0.3589541
-0.36353764
-0.36353764
-0.3543706
-0.34978706
-0.34520355
-0.34978706
-0.3543706
-0.34978706
-0.34520355
-0.34062
-0.34062
-0.34062
-0.33145297
-0.32228592
-0.3177024
-0.32228592
-0.32228592
-0.32228592
-0.32228592
-0.3177024
-0.31311888
-0.30853534
-0.30395183
-0.30395183
-0.30395183
-0.30395183
-0.30395183
-0.30395183
-0.2993683
-0.29478475
-0.28561774
-0.2810342
-0.27186716
-0.26728365
-0.27186716
-0.27645066
-0.27645066
-0.27186716
-0.26270008
-0.25811657
-0.25353307
-0.25353307
-0.25811657
-0.25811657
-0.25353307
-0.24894953
-0.24436602
-0.24894953
-0.24894953
-0.24894953
-0.24436602
-0.23978248
-0.23061544
-0.2260319
-0.22144838
-0.22144838
-0.21686487
-0.21686487
-0.21686487
-0.21228135
-0.20769782
-0.20311429
-0.19853076
-0.20311429
-0.20311429
-0.20311429
-0.19394726
-0.18478018
-0.18478018
-0.18936372
-0.19394726
-0.19394726
-0.18478018
-0.17561315
-0.17102963
-0.16644609
-0.16644609
-0.16644609
-0.16186257
-0.16186257
-0.16186257
-0.16644609
-0.16644609
-0.16186257
-0.15727906
-0.15269552
-0.15727906
-0.16186257
-0.16186257
-0.16186257
-0.15727906
-0.15269552
-0.148112
-0.14352848
-0.148112
-0.15727906
-0.16644609
-0.17102963
-0.16186257
-0.15269552
-0.148112
-0.15269552
-0.15727906
-0.16186257
-0.16186257
-0.15269552
-0.15269552
-0.15269552
-0.15727906
-0.16186257
-0.16186257
-0.15727906
-0.15269552
-0.148112
-0.148112
-0.15269552
-0.15269552
-0.148112
-0.148112
-0.148112
-0.14352848
-0.148112
-0.15269552
-0.15269552
-0.15269552
-0.148112
-0.14352848
-0.148112
-0.15269552
-0.148112
-0.14352848
-0.13894495
-0.14352848
-0.15269552
-0.15727906
-0.148112
-0.14352848
-0.14352848
-0.148112
-0.148112
-0.148112
-0.15269552
-0.15727906
-0.16186257
-0.16186257
-0.15727906
-0.15727906
-0.16186257
-0.16644609
-0.17102963
-0.17102963
-0.16644609
-0.17102963
-0.17102963
-0.17561315
-0.18019667
-0.18478018
-0.19394726
-0.19394726
-0.18936372
-0.18019667
-0.18478018
-0.18936372
-0.19394726
-0.19853076
-0.20311429
-0.19853076
-0.19394726
-0.19853076
-0.20769782
-0.21228135
-0.21228135
-0.20769782
-0.20769782
-0.21686487
-0.2260319
-0.2260319
-0.22144838
-0.22144838
-0.2260319
-0.23519896
-0.23978248
-0.23519896
-0.23061544
-0.23061544
-0.23061544
-0.23519896
-0.23978248
-0.23978248
-0.24436602
-0.24894953
-0.24894953
-0.24436602
-0.24436602
-0.24894953
-0.25353307
-0.26270008
-0.26270008
-0.25811657
-0.25811657
-0.26270008
-0.26728365
-0.27186716
-0.27645066
-0.27186716
-0.26270008
-0.26728365
-0.27645066
-0.2810342
-0.27645066
-0.27186716
-0.27645066
-0.29020125
-0.2993683
-0.2993683
-0.29478475
-0.29020125
-0.29478475
-0.2993683
-0.30395183
-0.30395183
-0.30395183
-0.30853534
-0.31311888
-0.31311888
-0.30853534
-0.30853534
-0.3177024
-0.33145297
-0.33145297
-0.32686943
-0.32228592
-0.32686943
-0.33603647
-0.33603647
-0.34062
-0.34062
-0.34062
-0.34062
-0.34520355
-0.34978706
-0.34978706
-0.3543706
-0.3589541
-0.36353764
-0.36812115
-0.36812115
-0.37270465
-0.37728822
-0.37728822
-0.37270465
-0.37270465
-0.37270465
-0.37728822
-0.38187173
-0.38645524
-0.3956223
-0.3956223
-0.3910388
-0.38645524
-0.38645524
-0.3956223
-0.40937287
-0.41853994
-0.41395637
-0.40937287
-0.40937287
-0.40937287
-0.41395637
-0.41853994
-0.42312348
-0.427707
-0.427707
-0.42312348
-0.42312348
-0.42312348
-0.427707
-0.4322905
-0.43687403
-0.44145754
-0.44604105
-0.44604105
-0.44604105
-0.44145754
-0.43687403
-0.43687403
-0.44145754
-0.4506246
-0.45979166
-0.4689587
-0.4735422
-0.4689587
-0.45979166
-0.45979166
-0.4689587
-0.48270926
-0.48270926
-0.48270926
-0.47812572
-0.4735422
-0.48270926
-0.48729277
-0.48729277
-0.48729277
-0.48270926
-0.48729277
-0.49645984
-0.5010433
-0.50562686
-0.5102104
-0.5147939
-0.5193774
-0.5147939
-0.5147939
-0.5147939
-0.5147939
-0.5147939
-0.5193774
-0.5285444
-0.53771156
-0.533128
-0.533128
-0.533128
-0.54229504
-0.5514621
-0.5560456
-0.5514621
-0.54229504
-0.5468786
-0.5514621
-0.5560456
-0.5606291
-0.5560456
-0.5514621
-0.5560456
-0.56521267
-0.5697962
-0.5697962
-0.57437974
-0.5789632
-0.58354676
-0.58354676
-0.5789632
-0.5789632
-0.5881303
-0.5927138
-0.5881303
-0.58354676
-0.58354676
-0.5927138
-0.60188085
-0.60188085
-0.60188085
-0.60188085
-0.60188085
-0.5972973
-0.5972973
-0.5972973
-0.5972973
-0.60188085
-0.5972973
-0.5972973
-0.5972973
-0.5972973
-0.5927138
-0.5927138
-0.5927138
-0.5972973
-0.5927138
-0.5881303
-0.58354676
-0.58354676
-0.58354676
-0.58354676
-0.5789632
-0.57437974
-0.5789632
-0.5789632
-0.57437974
-0.56521267
-0.5560456
-0.5606291
-0.56521267
-0.56521267
-0.5606291
-0.56521267
-0.56521267
-0.5697962
-0.56521267
-0.5560456
-0.54229504
-0.54229504
-0.54229504
-0.5468786
-0.54229504
-0.54229504
-0.54229504
-0.54229504
-0.53771156
-0.5285444
-0.5193774
-0.5147939
-0.5147939
-0.5147939
-0.5147939
-0.5102104
-0.5102104
-0.5010433
-0.49187633
-0.48729277
-0.48270926
-0.48270926
-0.48270926
-0.48270926
-0.47812572
-0.4735422
-0.4735422
-0.4735422
-0.4689587
-0.45979166
-0.45979166
-0.45979166
-0.4506246
-0.44145754
-0.4322905
-0.43687403
-0.44145754
-0.44604105
-0.44145754
-0.4322905
-0.42312348
-0.41395637
-0.41395637
-0.41395637
-0.40937287
-0.40478936
-0.3956223
-0.3956223
-0.3956223
-0.3910388
-0.3910388
-0.3910388
-0.3910388
-0.38645524
-0.37270465
-0.36812115
-0.36353764
-0.36353764
-0.36353764
-0.36353764
-0.3589541
-0.3543706
-0.34062
-0.33603647
-0.33145297
-0.33145297
-0.33145297
-0.32686943
-0.3177024
-0.3177024
-0.31311888
-0.31311888
-0.31311888
-0.31311888
-0.30395183
-0.29478475
-0.28561774
-0.28561774
-0.29020125
-0.28561774
-0.2810342
-0.27645066
-0.27186716
-0.26270008
-0.25811657
-0.25353307
-0.25353307
-0.25353307
-0.25811657
-0.25811657
-0.25353307
-0.24894953
-0.24894953
-0.24436602
-0.24436602
-0.23978248
-0.23519896
-0.23519896
-0.2260319
-0.22144838
-0.22144838
-0.2260319
-0.22144838
-0.21686487
-0.21686487
-0.22144838
-0.23061544
-0.23061544
-0.2260319
-0.22144838
-0.22144838
-0.2260319
-0.22144838
-0.21686487
-0.22144838
-0.2260319
-0.2260319
-0.2260319
-0.23061544
-0.23061544
-0.2260319
-0.2260319
-0.23061544
-0.23061544
-0.23061544
-0.2260319
-0.2260319
-0.2260319
-0.23519896
-0.24436602
-0.24894953
-0.24436602
-0.24436602
-0.24436602
-0.24894953
-0.25811657
-0.25353307
-0.24894953
-0.24894953
-0.25353307
-0.26270008
-0.26270008
-0.25811657
-0.25811657
-0.26270008
-0.27186716
-0.27186716
-0.27186716
-0.27645066
-0.27645066
-0.2810342
-0.28561774
-0.28561774
-0.29020125
-0.2993683
-0.30853534
-0.31311888
-0.3177024
-0.32228592
-0.32686943
-0.33145297
-0.33145297
-0.33603647
-0.33603647
-0.34062
-0.34520355
-0.34978706
-0.3589541
-0.36353764
-0.36353764
-0.36353764
-0.36812115
-0.37728822
-0.38645524
-0.38645524
-0.3910388
-0.40020582
-0.41395637
-0.42312348
-0.42312348
-0.42312348
-0.4322905
-0.44145754
-0.4506246
-0.4552081
-0.4552081
-0.45979166
-0.46437517
-0.4689587
-0.4735422
-0.47812572
-0.48270926
-0.48729277
-0.49187633
-0.49645984
-0.5010433
-0.50562686
-0.5102104
-0.5102104
-0.5102104
-0.5193774
-0.533128
-0.5468786
-0.54229504
-0.53771156
-0.54229504
-0.5468786
-0.5560456
-0.5560456
-0.5606291
-0.56521267
-0.5606291
-0.5606291
-0.56521267
-0.5789632
-0.5881303
-0.5881303
-0.5789632
-0.5789632
-0.5881303
-0.5972973
-0.60188085
-0.60188085
-0.60188085
-0.6064644
-0.6064644
-0.6064644
-0.6064644
-0.6110479
-0.61563146
-0.61563146
-0.61563146
-0.62021494
-0.62021494
-0.62021494
-0.61563146
-0.6110479
-0.6110479
-0.62021494
-0.629382
-0.6339655
-0.6339655
-0.6385491
-0.64313257
-0.6477161
-0.65229964
-0.6477161
-0.6477161
-0.6477161
-0.6477161
-0.65229964
-0.65229964
-0.6477161
-0.6477161
-0.65229964
-0.65229964
-0.65229964
-0.6568831
-0.6660502
-0.6706337
-0.6706337
-0.6706337
-0.6706337
-0.6660502
-0.66146666
-0.6568831
-0.6568831
-0.6660502
-0.6706337
-0.6752172
-0.6706337
-0.6706337
-0.6706337
-0.6660502
-0.66146666
-0.66146666
-0.6660502
-0.6660502
-0.6660502
-0.66146666
-0.6660502
-0.6706337
-0.6706337
-0.66146666
-0.65229964
-0.6568831
-0.6568831
-0.6568831
-0.6568831
-0.65229964
-0.6477161
-0.6477161
-0.64313257
-0.6339655
-0.6247985
-0.6247985
-0.629382
-0.629382
-0.6247985
-0.6247985
-0.629382
-0.6247985
-0.62021494
-0.61563146
-0.6064644
-0.6064644
-0.6110479
-0.61563146
-0.61563146
-0.61563146
-0.6110479
-0.6110479
-0.6064644
-0.60188085
-0.5972973
-0.5927138
-0.5881303
-0.58354676
-0.5881303
-0.5927138
-0.5881303
-0.57437974
-0.5697962
-0.56521267
-0.56521267
-0.56521267
-0.5606291
-0.5560456
-0.5514621
-0.5468786
-0.5468786
-0.5468786
-0.54229504
-0.53771156
-0.533128
-0.5285444
-0.52396095
-0.5147939
-0.50562686
-0.5010433
-0.5010433
-0.5010433
-0.49645984
-0.49645984
-0.49187633
-0.49187633
-0.48729277
-0.48270926
-0.4735422
-0.46437517
-0.46437517
-0.46437517
-0.46437517
-0.45979166
-0.4506246
-0.44604105
-0.44604105
-0.43687403
-0.427707
-0.41395637
-0.41395637
-0.41853994
-0.41853994
-0.41395637
-0.40020582
-0.3910388
-0.38187173
-0.38187173
-0.37728822
-0.37270465
-0.36812115
-0.36353764
-0.36353764
-0.3543706
-0.34062
-0.33603647
-0.33145297
-0.33603647
-0.33603647
-0.32686943
-0.31311888
-0.30395183
-0.2993683
-0.2993683
-0.2993683
-0.29478475
-0.28561774
-0.27186716
-0.26270008
-0.25811657
-0.25353307
-0.24894953
-0.23978248
-0.23519896
-0.23061544
-0.23061544
-0.23061544
-0.2260319
-0.21686487
-0.21686487
-0.21228135
-0.20769782
-0.19394726
-0.18019667
-0.17102963
-0.16644609
-0.16644609
-0.16186257
-0.15269552
-0.14352848
-0.14352848
-0.148112
-0.14352848
-0.13436143
-0.120610856
-0.111443795
-0.116027325
-0.116027325
-0.10227676
-0.08852618
-0.07935913
-0.07477561
-0.07477561
-0.07019208
-0.056441516
-0.042690944
-0.042690944
-0.038107418
-0.033523895
-0.019773323
-0.010606274
-0.0014392259
0.0031442982
0.0077278223
0.016894871
0.030645443
0.035228968
0.035228968
0.03981249
0.053563062
0.07648069
0.08564773
0.09023126
0.09023126
0.094814785
0.10398183
0.1177324
0.13148297
0.13606648
0.14523354
0.15440059
0.16815116
0.17731822
0.18190174
0.19106877
0.20023584
0.21856993
0.22773696
0.23690403
0.24148755
0.2506546
0.26440516
0.27357224
0.27815574
0.28273925
0.2873228
0.29648983
0.31024042
0.3285745
0.34232506
0.35149214
0.35607564
0.36065918
0.3652427
0.37440974
0.3835768
0.39274383
0.4019109
0.41107795
0.41566145
0.42024496
0.42482853
0.43399557
0.45232964
0.46149668
0.46608025
0.46608025
0.46149668
0.47066376
0.4844143
0.49358135
0.49816492
0.49358135
0.49358135
0.5027484
0.5119155
0.51649904
0.51649904
0.51649904
0.5210825
0.52566606
0.5348331
0.5394167
0.5348331
0.5302496
0.5302496
0.5394167
0.5485837
0.55775076
0.56233424
0.55775076
0.5531672
0.5531672
0.55775076
0.56233424
0.5669178
0.56233424
0.5531672
0.5531672
0.55775076
0.55775076
0.55775076
0.5531672
0.55775076
0.56233424
0.5669178
0.5669178
0.56233424
0.5531672
0.5485837
0.5485837
0.5485837
0.5485837
0.5485837
0.5440002
0.5394167
0.52566606
0.5210825
0.5210825
0.5210825
0.51649904
0.50733197
0.49816492
0.49816492
0.5027484
0.5027484
0.49358135
0.4844143
0.4752473
0.4752473
0.4752473
0.47066376
0.46608025
0.46149668
0.45691317
0.45691317
0.45232964
0.44774613
0.44316262
0.44316262
0.44774613
0.44774613
0.43857908
0.43399557
0.42941207
0.42482853
0.42024496
0.41566145
0.41107795
0.41107795
0.4019109
0.39274383
0.3835768
0.3835768
0.39274383
0.39274383
0.3835768
0.37440974
0.36982623
0.3652427
0.3652427
0.3652427
0.35607564
0.35607564
0.35149214
0.3469086
0.34232506
0.33315802
0.323991
0.323991
0.31940746
0.31024042
0.30565688
0.30565688
0.31024042
0.30565688
0.30107334
0.29190633
0.2873228
0.28273925
0.28273925
0.27815574
0.26898867
0.25523812
0.25982165
0.26898867
0.26898867
0.25982165
0.24607107
0.24148755
0.24148755
0.24607107
0.24148755
0.23690403
0.23232049
0.23232049
0.22773696
0.21856993
0.21856993
0.22315346
0.22773696
0.22315346
0.21398641
0.20940287
0.20940287
0.21398641
0.21398641
0.20940287
0.20481935
0.20481935
0.20940287
0.20481935
0.20023584
0.1956523
0.20023584
0.20023584
0.20481935
0.20481935
0.20023584
0.20023584
0.1956523
0.1956523
0.19106877
0.19106877
0.20023584
0.20023584
0.1956523
0.19106877
0.18648526
0.18190174
0.18190174
0.17731822
0.17273468
0.17731822
0.18648526
0.19106877
0.18190174
0.17273468
0.17273468
0.18190174
0.18190174
0.17731822
0.17273468
0.16815116
0.17273468
0.17273468
0.17273468
0.16815116
0.16815116
0.16815116
0.16356765
0.15898411
0.15898411
0.16356765
0.16356765
0.15440059
0.14981706
0.14981706
0.14981706
0.14981706
0.14981706
0.15440059
0.14981706
0.14523354
0.14523354
0.14523354
0.14523354
0.14065002
0.14065002
0.13606648
0.13606648
0.13606648
0.13606648
0.13148297
0.13148297
0.13148297
0.13148297
0.13148297
0.12231593
0.1177324
0.1177324
0.1177324
0.12231593
0.1177324
0.11314888
0.10398183
0.09939831
0.094814785
0.08564773
0.08564773
0.08106421
0.07648069
0.071897164
0.06273011
0.06273011
0.06273011
0.06273011
0.05814659
0.053563062
0.03981249
0.035228968
0.030645443
0.030645443
0.026061919
0.021478394
0.016894871
0.0077278223
-0.0014392259
-0.010606274
-0.015189799
-0.015189799
-0.015189799
-0.024356848
-0.033523895
-0.033523895
-0.033523895
-0.038107418
-0.047274467
-0.056441516
-0.061025042
-0.06560856
-0.07477561
-0.08394266
-0.09769323
-0.10686028
-0.10686028
-0.111443795
-0.120610856
-0.1297779
-0.1297779
-0.1297779
-0.13436143
-0.148112
-0.15727906
-0.16186257
-0.16644609
-0.17102963
-0.18019667
-0.18019667
-0.18478018
-0.18936372
-0.19394726
-0.19853076
-0.19853076
-0.20311429
-0.20769782
-0.22144838
-0.23519896
-0.23978248
-0.23519896
-0.2260319
-0.23061544
-0.23519896
-0.23978248
-0.24436602
-0.24894953
-0.25811657
-0.26728365
-0.27645066
-0.27645066
-0.27645066
-0.2810342
-0.28561774
-0.2810342
-0.27645066
-0.27645066
-0.27645066
-0.28561774
-0.29478475
-0.30395183
-0.30853534
-0.2993683
-0.29478475
-0.29478475
-0.30853534
-0.3177024
-0.32228592
-0.3177024
-0.3177024
-0.3177024
-0.32228592
-0.32228592
-0.32228592
-0.32686943
-0.32228592
-0.32228592
-0.32228592
-0.32228592
-0.32228592
-0.32686943
-0.32686943
-0.33145297
-0.32686943
-0.32686943
-0.32686943
-0.33145297
-0.33603647
-0.33603647
-0.33603647
-0.33145297
-0.33145297
-0.32686943
-0.32228592
-0.32228592
-0.32228592
-0.32228592
-0.31311888
-0.30395183
-0.30395183
-0.30395183
-0.30395183
-0.2993683
-0.29478475
-0.29020125
-0.29020125
-0.29020125
-0.29020125
-0.28561774
-0.2810342
-0.27645066
-0.27645066
-0.27186716
-0.26728365
-0.26270008
-0.26270008
-0.25811657
-0.25353307
-0.24894953
-0.24894953
-0.24894953
-0.24894953
-0.24436602
-0.23519896
-0.23519896
-0.23519896
-0.23519896
-0.23061544
-0.2260319
-0.2260319
-0.2260319
-0.2260319
-0.22144838
-0.21228135
-0.20769782
-0.21228135
-0.21228135
-0.20769782
-0.20311429
-0.20311429
-0.19853076
-0.19394726
-0.18936372
-0.18478018
-0.18478018
-0.18019667
-0.17561315
-0.17102963
-0.17102963
-0.17561315
-0.17561315
-0.16644609
-0.16186257
-0.15727906
-0.15727906
-0.16186257
-0.16186257
-0.16186257
-0.15727906
-0.15269552
-0.15269552
-0.15727906
-0.15727906
-0.148112
-0.14352848
-0.14352848
-0.13894495
-0.13894495
-0.13894495
-0.13894495
-0.13436143
-0.12519439
-0.120610856
-0.120610856
-0.120610856
-0.116027325
-0.111443795
-0.116027325
-0.120610856
-0.120610856
-0.12519439
-0.1297779
-0.1297779
-0.12519439
-0.116027325
-0.111443795
-0.10686028
-0.111443795
-0.116027325
-0.116027325
-0.116027325
-0.111443795
-0.111443795
-0.111443795
-0.116027325
-0.111443795
-0.10686028
-0.10227676
-0.09769323
-0.09769323
-0.09769323
-0.10227676
-0.10227676
-0.10686028
-0.10686028
-0.111443795
-0.111443795
-0.10686028
-0.10686028
-0.10686028
-0.10227676
-0.10227676
-0.10686028
-0.111443795
-0.111443795
-0.10686028
-0.09769323
-0.09769323
-0.10227676
-0.10686028
-0.10227676
-0.10227676
-0.10686028
-0.10686028
-0.09769323
-0.093109705
-0.10227676
-0.111443795
-0.111443795
-0.10686028
-0.10227676
-0.10227676
-0.10227676
-0.10686028
-0.10686028
-0.10686028
-0.10227676
-0.10686028
-0.111443795
-0.116027325
-0.116027325
-0.116027325
-0.116027325
-0.10686028
-0.10227676
-0.111443795
-0.120610856
-0.12519439
-0.120610856
-0.116027325
-0.116027325
-0.12519439
-0.12519439
-0.12519439
-0.12519439
-0.12519439
-0.12519439
-0.12519439
-0.120610856
-0.120610856
-0.120610856
-0.12519439
-0.13436143
-0.14352848
-0.14352848
-0.13436143
-0.120610856
-0.116027325
-0.120610856
-0.12519439
-0.12519439
-0.12519439
-0.120610856
-0.120610856
-0.12519439
-0.1297779
-0.1297779
-0.12519439
-0.116027325
-0.111443795
-0.10686028
-0.10686028
-0.111443795
-0.111443795
-0.10227676
-0.093109705
-0.08852618
-0.08852618
-0.08394266
-0.08394266
-0.07935913
-0.07477561
-0.06560856
-0.06560856
-0.056441516
-0.047274467
-0.033523895
-0.028940372
-0.024356848
-0.019773323
-0.015189799
-0.010606274
-0.010606274
-0.00602275
0.0031442982
0.012311347
0.026061919
0.030645443
0.035228968
0.035228968
0.044396013
0.053563062
0.05814659
0.06273011
0.06731364
0.06273011
0.06731364
0.071897164
0.08106421
0.09023126
0.09939831
0.09939831
0.09939831
0.094814785
0.09939831
0.10856536
0.1177324
0.12689945
0.12689945
0.13148297
0.13606648
0.14065002
0.14523354
0.14981706
0.14981706
0.15440059
0.15898411
0.16356765
0.16815116
0.17273468
0.17731822
0.18190174
0.18190174
0.18648526
0.19106877
0.1956523
0.20481935
0.20940287
0.21856993
0.21856993
0.21856993
0.22315346
0.23232049
0.23232049
0.23232049
0.23232049
0.24148755
0.25523812
0.26440516
0.25982165
0.25523812
0.25982165
0.26898867
0.27815574
0.28273925
0.2873228
0.29190633
0.29648983
0.29648983
0.29648983
0.30107334
0.31482393
0.31940746
0.31940746
0.31940746
0.323991
0.33315802
0.34232506
0.3469086
0.35149214
0.35149214
0.35607564
0.35607564
0.35607564
0.36065918
0.36065918
0.3652427
0.36982623
0.36982623
0.37440974
0.3835768
0.38816032
0.38816032
0.38816032
0.39274383
0.3973274
0.41107795
0.42024496
0.42482853
0.42482853
0.42482853
0.42941207
0.44316262
0.45691317
0.46149668
0.45691317
0.45232964
0.45691317
0.47066376
0.4798308
0.4798308
0.4844143
0.4844143
0.48899785
0.49358135
0.49358135
0.5027484
0.51649904
0.5302496
0.5302496
0.5302496
0.5348331
0.5485837
0.55775076
0.5669178
0.5715013
0.57608485
0.5806684
0.58525187
0.5898354
0.59441894
0.60358596
0.6081695
0.61275303
0.6265036
0.64025414
0.64483774
0.64025414
0.64025414
0.6494212
0.6585883
0.67233884
0.6769223
0.6769223
0.68150586
0.68608946
0.69984
0.71359056
0.72275764
0.7273411
0.7273411
0.73192465
0.74109167
0.75025874
0.7548422
0.7548422
0.7548422
0.76400936
0.7777599
0.7869269
0.796094
0.80067754
0.8052611
0.8144281
0.8190116
0.8235951
0.8327622
0.8419292
0.85109633
0.86026335
0.8694304
0.8740139
0.883181
0.892348
0.8969315
0.8969315
0.8969315
0.901515
0.91526556
0.9244327
0.92901623
0.92901623
0.93818325
0.9473503
0.95651734
0.96568435
0.9702679
0.9702679
0.9748514
0.9794349
0.98401845
0.9931856
1.0023526
1.0115196
1.0161031
1.0206866
1.0252701
1.0298537
1.0344372
1.0436043
1.0527712
1.0665218
1.0711055
1.0802724
1.0894395
1.094023
1.1031901
1.1077735
1.1215241
1.1352746
1.1398582
1.1398582
1.1444418
1.1536088
1.1627759
1.171943
1.171943
1.1765264
1.190277
1.2040275
1.2223617
1.2315288
1.2406958
1.2498628
1.2544464
1.2590299
1.2636133
1.2727804
1.2819475
1.2911146
1.3002816
1.3048651
1.3140322
1.3231992
1.3415333
1.3552839
1.3598673
1.3644509
1.3690345
1.373618
1.3782015
1.3873686
1.391952
1.3965356
1.4011191
1.4102862
1.4240367
1.4377873
1.4469544
1.4561214
1.4607049
1.469872
1.479039
1.4973731
1.5065401
1.5111238
1.5157073
1.5248743
1.5386249
1.5569589
1.566126
1.566126
1.5707095
1.5798767
1.5890436
1.5982107
1.6027942
1.6165447
1.6257118
1.6348789
1.6394624
1.6440458
1.6486294
1.6577964
1.66238
1.6715469
1.6852975
1.6944648
1.6990483
1.7036318
1.7127988
1.7173823
1.7265494
1.7357165
1.7402999
1.7540505
1.7632176
1.7723845
1.7723845
1.7723845
1.7815516
1.7953022
1.7998856
1.7998856
1.7998856
1.8044692
1.8182198
1.8319703
1.8365538
1.8365538
1.8411375
1.8503046
1.8594716
1.8594716
1.8640552
1.8732221
1.8823892
1.8915563
1.8961397
1.9007232
1.9053068
1.9098903
1.9190574
1.9328079
1.9465585
1.960309
1.960309
1.960309
1.960309
1.9648925
1.9740596
1.9832268
1.9923939
2.001561
2.010728
2.0198948
2.0336454
2.038229
2.0428126
2.0519795
2.0611465
2.074897
2.0794806
2.0794806
2.0840642
2.0978148
2.1069818
2.1161487
2.1207323
2.125316
2.1298993
2.1482337
2.1665678
2.1803184
2.1803184
2.1803184
2.1849017
2.1986523
2.2078195
2.2169864
2.22157
2.2353206
2.2490711
2.2628217
2.2719886
2.2811558
2.2857394
2.2903228
2.29949
2.308657
2.3224075
2.3315744
2.3407416
2.3499086
2.3544922
2.3590755
2.372826
2.3911602
2.4049108
2.4140778
2.4186614
2.4186614
2.4278286
2.4369957
2.4461627
2.4599133
2.4644969
2.4736638
2.4874144
2.501165
2.5103319
2.519499
2.5240824
2.5332496
2.5424166
2.5561671
2.5561671
2.565334
2.5790849
2.606586
2.6203365
2.6203365
2.615753
2.6249201
2.6386707
2.6570046
2.6707551
2.6753387
2.6799223
2.6890893
2.6982563
2.7074234
2.7165904
2.7303412
2.7395082
2.7486753
2.762426
2.7807598
2.7945104
2.7945104
2.7945104
2.799094
2.808261
2.8220115
2.835762
2.8540962
2.8632634
2.8724303
2.877014
2.8861809
2.895348
2.904515
2.9228492
2.9365997
2.9503503
2.9549336
2.9595172
2.9641008
2.9732678
2.9870183
2.9961853
3.000769
3.0099359
3.0191033
3.0236866
3.0374372
3.0511878
3.069522
3.0832725
3.0924394
3.097023
3.10619
3.1107736
3.1107736
3.1153572
3.124524
3.1428583
3.156609
3.156609
3.156609
3.1611924
3.174943
3.1886935
3.1932771
3.1978607
3.2116113
3.2207782
3.2345288
3.2436957
3.2482793
3.252863
3.2574463
3.26203
3.2711968
3.2849474
3.2941146
3.3078651
3.3170323
3.3124485
3.3124485
3.3216157
3.3399496
3.3491168
3.3445334
3.3399496
3.3445334
3.3582838
3.3674507
3.3812015
3.3949523
3.4041193
3.4132864
3.4178696
3.4178696
3.4224534
3.4316204
3.4453707
3.4499545
3.4591215
3.4591215
3.4682887
3.4774556
3.482039
3.4866226
3.4866226
3.4957898
3.50954
3.5278745
3.5370414
3.5370414
3.5370414
3.5416248
3.5553756
3.5645425
3.5737097
3.5828767
3.5920436
3.6012108
3.6103778
3.6103778
3.6149611
3.624128
3.637879
3.6470459
3.6516292
3.656213
3.6607964
3.66538
3.674547
3.674547
3.674547
3.6791308
3.6882977
3.702048
3.7112153
3.7157989
3.7157989
3.7203822
3.7295492
3.734133
3.7433
3.7478833
3.7478833
3.7524672
3.7662175
3.7753844
3.7799683
3.7799683
3.7845514
3.7983022
3.8028855
3.8028855
3.8028855
3.8028855
3.8074694
3.8074694
3.8120525
3.8120525
3.8166363
3.830387
3.839554
3.8441374
3.848721
3.8441374
3.8441374
3.848721
3.8578882
3.8624716
3.8578882
3.848721
3.848721
3.8578882
3.8716385
3.8853893
3.8899727
3.8945563
3.8945563
3.8899727
3.8899727
3.8991396
3.9083066
3.9174738
3.9128904
3.9037232
3.9083066
3.9220574
3.9358077
3.944975
3.944975
3.9403915
3.9312243
3.9312243
3.9358077
3.9403915
3.9495585
3.9541419
3.9541419
3.9587255
3.9678926
3.9770596
3.9816434
3.9816434
3.9816434
3.9816434
3.9908104
3.9999774
4.0091443
4.0091443
4.0137277
4.022895
4.032062
4.0366454
4.032062
4.0366454
4.0458126
4.05498
4.059563
4.05498
4.05498
4.059563
4.06873
4.0733137
4.077897
4.077897
4.0733137
4.0733137
4.077897
4.082481
4.082481
4.082481
4.082481
4.082481
4.0870643
4.0916476
4.0916476
4.0870643
4.077897
4.06873
4.059563
4.059563
4.0641465
4.06873
4.0733137
4.0733137
4.0733137
4.06873
4.06873
4.0733137
4.0733137
4.06873
4.0641465
4.059563
4.059563
4.059563
4.059563
4.05498
4.05498
4.050396
4.050396
4.041229
4.032062
4.032062
4.032062
4.032062
4.0366454
4.0366454
4.0366454
4.032062
4.0274787
4.0137277
4.004561
3.9999774
3.9999774
3.9999774
3.9953938
3.9862266
3.9770596
3.9724762
3.9633093
3.9587255
3.9541419
3.9587255
3.9495585
3.9358077
3.9128904
3.8945563
3.8853893
3.8853893
3.8808055
3.8670552
3.848721
3.830387
3.82122
3.8120525
3.8028855
3.7891352
3.7753844
3.761634
3.7433
3.724966
3.7157989
3.702048
3.6882977
3.6699634
3.656213
3.6470459
3.6332953
3.6149611
3.6012108
3.5920436
3.5828767
3.5737097
3.559959
3.550792
3.5416248
3.5324578
3.5278745
3.5141237
3.4957898
3.4728718
3.4591215
3.4499545
3.4407876
3.4270368
3.4132864
3.3995357
3.3857853
3.3720345
3.3628674
3.3628674
3.3582838
3.3445334
3.3216157
3.3032815
3.2849474
3.2757804
3.2666135
3.252863
3.2436957
3.2345288
3.2253618
3.2116113
3.1932771
3.1795266
3.165776
3.1520252
3.1428583
3.1291077
3.10619
3.0832725
3.069522
3.060355
3.0511878
3.0420208
3.0282702
3.0145197
3.000769
2.9824347
2.9641008
2.941183
2.9228492
2.9090986
2.895348
2.8815975
2.867847
2.8586798
2.8449292
2.835762
2.826595
2.8128445
2.7945104
2.7761765
2.7578423
2.7395082
2.7303412
2.7211742
2.7165904
2.7028399
2.6890893
2.6753387
2.6615882
2.643254
2.6249201
2.6111696
2.6020024
2.5882518
2.5790849
2.5745013
2.565334
2.5561671
2.5515835
2.5424166
2.5332496
2.519499
2.501165
2.4782474
2.4553297
2.4461627
2.4461627
2.4461627
2.4369957
2.423245
2.4049108
2.3865767
2.3682427
2.3499086
2.336158
2.3224075
2.3132405
2.308657
2.308657
2.2949064
2.2765722
2.2628217
2.2536545
2.2536545
2.239904
2.2169864
2.194069
2.1757348
2.1619842
2.1528172
2.14365
2.134483
2.1298993
2.1207323
2.1023982
2.0840642
2.06573
2.0565631
2.0428126
2.029062
2.0198948
2.010728
2.001561
1.9969773
1.9969773
1.9969773
1.9832268
1.960309
1.9419749
1.9282243
1.9144738
1.9053068
1.9007232
1.8961397
1.8869727
1.8823892
1.8778057
1.8686386
1.8594716
1.8503046
1.8411375
1.8273867
1.8136362
1.8090527
1.8044692
1.7907187
1.7769681
1.767801
1.767801
1.7632176
1.749467
1.7357165
1.7219659
1.7127988
1.7082154
1.7082154
1.6990483
1.6852975
1.66238
1.6440458
1.6302953
1.6211283
1.6211283
1.6119612
1.5982107
1.5798767
1.5707095
1.5615424
1.5569589
1.5477918
1.5294578
1.5065401
1.488206
1.479039
1.4652884
1.4515378
1.4377873
1.4240367
1.4102862
1.4011191
1.3873686
1.3690345
1.3598673
1.3507003
1.3415333
1.3277828
1.3140322
1.3002816
1.2865311
1.268197
1.2590299
1.2498628
1.2361122
1.2223617
1.2040275
1.1856935
1.171943
1.1581924
1.1398582
1.1261077
1.1169406
1.1031901
1.084856
1.0665218
1.0573548
1.0481877
1.0344372
1.0161031
0.9977691
0.9794349
0.9611009
0.9473503
0.93359977
0.9198491
0.90609854
0.883181
0.8648469
0.85109633
0.83734566
0.8235951
0.80984455
0.796094
0.7777599
0.75025874
0.7273411
0.709007
0.7044235
0.6952565
0.6769223
0.65400475
0.63567066
0.6219201
0.6081695
0.59441894
0.57608485
0.56233424
0.5485837
0.52566606
0.50733197
0.49358135
0.4798308
0.47066376
0.45691317
0.43399557
0.41566145
0.4064944
0.3973274
0.3835768
0.36065918
0.3469086
0.33774155
0.323991
0.31024042
0.29190633
0.27815574
0.25982165
0.24148755
0.22773696
0.21856993
0.20940287
0.1956523
0.17731822
0.16356765
0.14981706
0.13606648
0.12231593
0.10856536
0.094814785
0.08564773
0.06731364
0.053563062
0.03981249
0.030645443
0.021478394
0.012311347
-0.0014392259
-0.015189799
-0.028940372
-0.042690944
-0.051857993
-0.06560856
-0.07935913
-0.093109705
-0.10227676
-0.116027325
-0.1297779
-0.13894495
-0.148112
-0.16186257
-0.17561315
-0.18478018
-0.18936372
-0.19853076
-0.20769782
-0.2260319
-0.23978248
-0.24894953
-0.26270008
-0.27186716
-0.2810342
-0.29020125
-0.2993683
-0.31311888
-0.33145297
-0.34520355
-0.3543706
-0.3589541
-0.3589541
-0.36812115
-0.37728822
-0.3956223
-0.40478936
-0.40937287
-0.41395637
-0.42312348
-0.43687403
-0.44604105
-0.45979166
-0.4689587
-0.4735422
-0.47812572
-0.47812572
-0.48270926
-0.49187633
-0.5010433
-0.50562686
-0.5102104
-0.5193774
-0.5285444
-0.533128
-0.54229504
-0.5560456
-0.5606291
-0.5606291
-0.56521267
-0.56521267
-0.5697962
-0.5697962
-0.57437974
-0.5789632
-0.5881303
-0.5972973
-0.5972973
-0.5927138
-0.5972973
-0.5972973
-0.60188085
-0.6110479
-0.61563146
-0.6110479
-0.6110479
-0.61563146
-0.6247985
-0.629382
-0.6339655
-0.6339655
-0.6339655
-0.6339655
-0.6385491
-0.64313257
-0.6477161
-0.65229964
-0.6477161
-0.6477161
-0.6477161
-0.6568831
-0.6660502
-0.6706337
-0.6660502
-0.66146666
-0.6660502
-0.6660502
-0.6660502
-0.6706337
-0.6752172
-0.6798008
-0.6843843
-0.6843843
-0.6889678
-0.6889678
-0.6889678
-0.6889678
-0.6843843
-0.6843843
-0.69355136
-0.7027184
-0.69813484
-0.69355136
-0.6889678
-0.69355136
-0.69813484
-0.7027184
-0.7027184
-0.7073019
-0.7073019
-0.7073019
-0.7073019
-0.71188545
-0.71188545
-0.71188545
-0.71188545
-0.71188545
-0.71188545
-0.71188545
-0.716469
-0.716469
-0.716469
-0.72105247
-0.72105247
-0.72105247
-0.716469
-0.71188545
-0.71188545
-0.71188545
-0.72105247
-0.72105247
-0.716469
-0.71188545
-0.71188545
-0.72105247
-0.725636
-0.72105247
-0.71188545
-0.7073019
-0.7073019
-0.71188545
-0.71188545
-0.71188545
-0.716469
-0.716469
-0.716469
-0.72105247
-0.725636
-0.734803
-0.73938656
-0.73938656
-0.73938656
-0.734803
-0.73938656
-0.734803
-0.734803
-0.734803
-0.73938656
-0.73938656
-0.73938656
-0.73938656
-0.7439701
-0.7439701
-0.7485536
-0.7485536
-0.7531372
-0.7531372
-0.7531372
-0.7531372
-0.7577207
-0.7577207
-0.7623042
-0.7668877
-0.77147126
-0.7668877
-0.7668877
-0.7668877
-0.7623042
-0.7623042
-0.7623042
-0.7668877
-0.77147126
-0.77147126
-0.7668877
-0.7668877
-0.7668877
-0.77147126
-0.77605474
-0.77605474
-0.7806383
-0.7806383
-0.7806383
-0.7806383
-0.7852219
-0.7806383
-0.7806383
-0.7806383
-0.7852219
-0.7852219
-0.7852219
-0.7806383
-0.7852219
-0.78980535
-0.7943889
-0.7943889
-0.7943889
-0.7989724
-0.8035559
-0.8035559
-0.8035559
-0.8035559
-0.8035559
-0.8035559
-0.80813944
-0.80813944
-0.80813944
-0.81730646
-0.82189
-0.82189
-0.81730646
-0.82189
-0.82647353
-0.831057
-0.831057
-0.82647353
-0.831057
-0.83564055
-0.84022415
-0.84022415
-0.84022415
-0.84022415
-0.84022415
-0.84022415
-0.83564055
-0.84022415
-0.8493912
-0.8539747
-0.85855824
-0.8539747
-0.8539747
-0.8539747
-0.8539747
-0.8539747
-0.85855824
-0.85855824
-0.8631418
-0.8631418
-0.8631418
-0.86772525
-0.8768923
-0.8768923
-0.8723088
-0.86772525
-0.8723088
-0.8814758
-0.8906429
-0.8906429
-0.8814758
-0.8768923
-0.8814758
-0.88605934
-0.88605934
-0.8906429
-0.89522636
-0.8998099
-0.89522636
-0.89522636
-0.8906429
-0.89522636
-0.90439343
-0.9089769
-0.9089769
-0.90439343
-0.90439343
-0.9089769
-0.91356045
-0.91814405
-0.91814405
-0.91356045
-0.91356045
-0.91814405
-0.9227276
-0.9227276
-0.9227276
-0.9273111
-0.9318946
-0.93647814
-0.93647814
-0.9318946
-0.9318946
-0.93647814
-0.93647814
-0.9318946
-0.93647814
-0.94564515
-0.9502287
-0.9502287
-0.94564515
-0.94564515
-0.9502287
-0.9593957
-0.9593957
-0.9502287
-0.9410617
-0.9410617
-0.9502287
-0.9593957
-0.96397924
-0.9685628
-0.96397924
-0.96397924
-0.9685628
-0.9685628
-0.9685628
-0.9685628
-0.96397924
-0.96397924
-0.9685628
-0.97314626
-0.98231333
-0.98231333
-0.9777298
-0.97314626
-0.97314626
-0.9777298
-0.98231333
-0.98231333
-0.98689693
-0.99148047
-0.99148047
-0.98689693
-0.9777298
-0.9777298
-0.98689693
-0.99148047
-0.98689693
-0.98231333
-0.98689693
-1.0006475
-1.005231
-1.005231
-1.0006475
-0.99606395
-1.0006475
-1.005231
-1.005231
-1.0006475
-0.99606395
-0.99148047
-0.99148047
-0.99148047
-0.99606395
-1.0006475
-1.005231
-1.0098146
-1.0143981
-1.0143981
-1.0098146
-1.005231
-1.0098146
-1.0143981
-1.0143981
-1.0189816
-1.0189816
-1.0143981
-1.0098146
-1.0098146
-1.0098146
-1.0143981
-1.0189816
-1.0189816
-1.0189816
-1.0098146
-1.005231
-1.005231
-1.0098146
-1.0098146
-1.0098146
-1.0098146
-1.0143981
-1.0143981
-1.0189816
-1.0143981
-1.005231
-1.0006475
-0.99606395
-1.0006475
-1.0006475
-1.0006475
-1.0006475
-0.99606395
-0.99148047
-0.99148047
-0.99148047
-0.99148047
-0.99606395
-0.99606395
-0.99606395
-0.98689693
-0.98231333
-0.9777298
-0.97314626
-0.9777298
-0.9777298
-0.97314626
-0.9685628
-0.9593957
-0.9593957
-0.96397924
-0.96397924
-0.96397924
-0.9593957
-0.9593957
-0.9548122
-0.9548122
-0.9502287
-0.9502287
-0.9410617
-0.93647814
-0.93647814
-0.9410617
-0.94564515
-0.9502287
-0.94564515
-0.9410617
-0.93647814
-0.9318946
-0.9273111
-0.9227276
-0.9227276
-0.9227276
-0.9227276
-0.91814405
-0.9089769
-0.90439343
-0.90439343
-0.8998099
-0.89522636
-0.8906429
-0.8906429
-0.88605934
-0.8814758
-0.8814758
-0.8768923
-0.8723088
-0.86772525
-0.8631418
-0.8539747
-0.8448077
-0.83564055
-0.83564055
-0.831057
-0.82647353
-0.82189
-0.81730646
-0.812723
-0.80813944
-0.8035559
-0.78980535
-0.77605474
-0.7623042
-0.7623042
-0.7577207
-0.7577207
-0.7577207
-0.7577207
-0.7485536
-0.734803
-0.725636
-0.72105247
-0.716469
-0.7073019
-0.69355136
-0.6798008
-0.6706337
-0.6660502
-0.6660502
-0.6568831
-0.64313257
-0.6339655
-0.629382
-0.6247985
-0.6110479
-0.5972973
-0.5881303
-0.5789632
-0.5697962
-0.5560456
-0.5468786
-0.5468786
-0.54229504
-0.5285444
-0.5102104
-0.49645984
-0.49187633
-0.49187633
-0.48729277
-0.4735422
-0.4552081
-0.44604105
-0.44145754
-0.43687403
-0.4322905
-0.41853994
-0.40478936
-0.3910388
-0.38187173
-0.36812115
-0.3543706
-0.34978706
-0.34062
-0.33145297
-0.3177024
-0.30853534
-0.29478475
-0.28561774
-0.26728365
-0.25353307
-0.23978248
-0.23519896
-0.2260319
-0.21228135
-0.19853076
-0.18936372
-0.18478018
-0.17102963
-0.15727906
-0.148112
-0.13894495
-0.1297779
-0.116027325
-0.10686028
-0.09769323
-0.08852618
-0.07477561
-0.051857993
-0.042690944
-0.038107418
-0.033523895
-0.015189799
0.0077278223
0.016894871
0.016894871
0.016894871
0.030645443
0.044396013
0.05814659
0.071897164
0.08106421
0.09939831
0.11314888
0.12231593
0.12689945
0.13148297
0.14065002
0.15440059
0.16815116
0.17731822
0.18648526
0.20023584
0.20940287
0.21856993
0.23232049
0.24607107
0.25982165
0.26440516
0.27357224
0.28273925
0.29190633
0.30565688
0.31940746
0.33315802
0.34232506
0.35607564
0.36065918
0.3652427
0.37440974
0.3835768
0.4019109
0.41107795
0.42024496
0.42941207
0.44316262
0.45691317
0.46149668
0.47066376
0.4798308
0.48899785
0.5027484
0.51649904
0.5210825
0.52566606
0.5348331
0.5440002
0.55775076
0.5715013
0.58525187
0.59441894
0.60358596
0.61275303
0.6265036
0.64025414
0.6494212
0.6585883
0.66317177
0.6677553
0.68150586
0.68608946
0.6952565
0.709007
0.7181741
0.73192465
0.74109167
0.7456752
0.75025874
0.76400936
0.7731764
0.7823434
0.7869269
0.7915105
0.80067754
0.8144281
0.82817864
0.8419292
0.85109633
0.85109633
0.85109633
0.8648469
0.87859744
0.892348
0.8969315
0.90609854
0.9198491
0.9244327
0.93359977
0.93818325
0.9473503
0.95651734
0.9611009
0.9702679
0.98401845
0.9931856
0.9977691
0.9977691
1.0115196
1.0252701
1.0344372
1.0390207
1.0436043
1.0527712
1.0619383
1.0619383
1.0665218
1.075689
1.0894395
1.1031901
1.1123571
1.1169406
1.1215241
1.1306912
1.1352746
1.1444418
1.1490253
1.1581924
1.1673594
1.171943
1.1765264
1.1856935
1.190277
1.199444
1.199444
1.2040275
1.208611
1.2177782
1.2269453
1.2315288
1.2315288
1.2361122
1.2452793
1.2590299
1.2636133
1.2636133
1.268197
1.2773639
1.2865311
1.2865311
1.2865311
1.2911146
1.3002816
1.3094486
1.3140322
1.3140322
1.3186157
1.3323662
1.3415333
1.3507003
1.3507003
1.3507003
1.3461168
1.3507003
1.3598673
1.3690345
1.3690345
1.373618
1.3827851
1.391952
1.3965356
1.4011191
1.4057026
1.4148697
1.4148697
1.4102862
1.4057026
1.4102862
1.4194531
1.4240367
1.4286202
1.4332038
1.4377873
1.4469544
1.4469544
1.4515378
1.4515378
1.4561214
1.4607049
1.4652884
1.4652884
1.469872
1.469872
1.4744555
1.4836226
1.488206
1.488206
1.4836226
1.4836226
1.488206
1.4973731
1.4927895
1.4927895
1.4973731
1.5065401
1.5111238
1.5157073
1.5157073
1.5202907
1.5294578
1.5340413
1.5340413
1.5294578
1.5340413
1.5386249
1.5477918
1.5477918
1.5432084
1.5386249
1.5432084
1.5523754
1.5615424
1.566126
1.5615424
1.5523754
1.5569589
1.566126
1.5707095
1.566126
1.566126
1.5707095
1.575293
1.5798767
1.5890436
1.5890436
1.5890436
1.5890436
1.5844601
1.5890436
1.5936272
1.6027942
1.6027942
1.5982107
1.5936272
1.5982107
1.6027942
1.6073778
1.6119612
1.6165447
1.6165447
1.6165447
1.6165447
1.6119612
1.6119612
1.6211283
1.6257118
1.6348789
1.6394624
1.6440458
1.6394624
1.6348789
1.6302953
1.6394624
1.6440458
1.6486294
1.6532129
1.6532129
1.6577964
1.6577964
1.6532129
1.6486294
1.6486294
1.6532129
1.6669635
1.6715469
1.6761305
1.6715469
1.6669635
1.6669635
1.6715469
1.6761305
1.6761305
1.680714
1.680714
1.680714
1.680714
1.680714
1.680714
1.6852975
1.6944648
1.7036318
1.7082154
1.7082154
1.7082154
1.7082154
1.7127988
1.7173823
1.7127988
1.7127988
1.7127988
1.7127988
1.7173823
1.7127988
1.7127988
1.7082154
1.7082154
1.7219659
1.7311329
1.7311329
1.7173823
1.7127988
1.7173823
1.7265494
1.7311329
1.7311329
1.7357165
1.7402999
1.7357165
1.7311329
1.7265494
1.7265494
1.7311329
1.7402999
1.7448834
1.749467
1.7448834
1.7448834
1.7402999
1.7402999
1.7402999
1.7357165
1.7402999
1.7448834
1.749467
1.749467
1.7448834
1.7448834
1.7448834
1.749467
1.749467
1.749467
1.749467
1.749467
1.749467
1.7540505
1.7540505
1.758634
1.7540505
1.749467
1.749467
1.7540505
1.758634
1.758634
1.7540505
1.7540505
1.7540505
1.758634
1.758634
1.758634
1.7540505
1.7540505
1.758634
1.7632176
1.767801
1.7723845
1.7723845
1.767801
1.7632176
1.767801
1.7769681
1.7769681
1.7723845
1.7723845
1.7723845
1.7723845
1.7769681
1.7769681
1.7769681
1.7769681
1.7769681
1.7769681
1.7769681
1.7769681
1.7723845
1.7723845
1.767801
1.7723845
1.7815516
1.7861351
1.7861351
1.7769681
1.767801
1.7632176
1.7723845
1.7769681
1.7723845
1.7723845
1.7769681
1.7815516
1.7861351
1.7815516
1.7723845
1.7723845
1.7769681
1.7815516
1.7861351
1.7815516
1.7769681
1.767801
1.7723845
1.7815516
1.7815516
1.7769681
1.7723845
1.767801
1.767801
1.767801
1.767801
1.767801
1.7769681
1.7815516
1.7815516
1.7815516
1.7769681
1.7723845
1.7723845
1.7723845
1.767801
1.7632176
1.7632176
1.767801
1.7723845
1.7723845
1.7723845
1.7723845
1.7723845
1.7723845
1.767801
1.767801
1.7769681
1.7861351
1.7907187
1.7815516
1.7815516
1.7861351
1.7953022
1.7998856
1.7953022
1.7953022
1.7953022
1.7998856
1.8090527
1.8090527
1.8090527
1.8044692
1.8044692
1.8136362
1.8228033
1.8228033
1.8228033
1.8136362
1.8090527
1.8090527
1.8136362
1.8228033
1.8319703
1.8319703
1.8273867
1.8228033
1.8228033
1.8273867
1.8273867
1.8228033
1.8228033
1.8319703
1.8365538
1.8365538
1.8365538
1.8365538
1.8365538
1.8365538
1.8411375
1.8411375
1.8411375
1.8411375
1.8411375
1.8411375
1.8411375
1.8411375
1.845721
1.8503046
1.845721
1.8411375
1.8411375
1.845721
1.845721
1.8503046
1.8548881
1.8594716
1.8594716
1.8548881
1.8503046
1.8548881
1.8594716
1.8594716
1.8548881
1.8548881
1.8503046
1.8548881
1.8548881
1.8548881
1.8548881
1.8548881
1.8548881
1.8594716
1.8594716
1.8594716
1.8640552
1.8686386
1.8686386
1.8640552
1.8594716
1.8548881
1.8594716
1.8640552
1.8640552
1.8640552
1.8640552
1.8640552
1.8640552
1.8640552
1.8640552
1.8686386
1.8686386
1.8640552
1.8594716
1.8594716
1.8640552
1.8640552
1.8640552
1.8548881
1.8503046
1.845721
1.845721
1.8503046
1.8503046
1.8503046
1.8503046
1.8503046
1.8548881
1.8548881
1.8503046
1.845721
1.845721
1.845721
1.8503046
1.8548881
1.8503046
1.845721
1.8365538
1.8365538
1.8411375
1.845721
1.845721
1.845721
1.8365538
1.8319703
1.8319703
1.8319703
1.8319703
1.8319703
1.8273867
1.8273867
1.8228033
1.8273867
1.8319703
1.8319703
1.8273867
1.8228033
1.8182198
1.8182198
1.8182198
1.8136362
1.8182198
1.8182198
1.8182198
1.8136362
1.8136362
1.8090527
1.8044692
1.8044692
1.7998856
1.7998856
1.8044692
1.8090527
1.8044692
1.7953022
1.7861351
1.7861351
1.7907187
1.7861351
1.7769681
1.7723845
1.7769681
1.7815516
1.7769681
1.7723845
1.767801
1.7723845
1.7815516
1.7815516
1.7769681
1.7723845
1.7769681
1.7861351
1.7861351
1.7723845
1.7632176
1.758634
1.7632176
1.7632176
1.7632176
1.7632176
1.7632176
1.758634
1.758634
1.758634
1.758634
1.7540505
1.7448834
1.7402999
1.7448834
1.749467
1.7540505
1.7540505
1.749467
1.7448834
1.7402999
1.7357165
1.7357165
1.7311329
1.7265494
1.7219659
1.7265494
1.7311329
1.7265494
1.7219659
1.7173823
1.7127988
1.7173823
1.7173823
1.7173823
1.7082154
1.7036318
1.7036318
1.7036318
1.7036318
1.7036318
1.6944648
1.6898812
1.6898812
1.6990483
1.7036318
1.7036318
1.6852975
1.6715469
1.6669635
1.6715469
1.6761305
1.6715469
1.66238
1.6577964
1.6577964
1.6577964
1.6532129
1.6486294
1.6486294
1.6486294
1.6486294
1.6440458
1.6440458
1.6348789
1.6302953
1.6302953
1.6302953
1.6302953
1.6394624
1.6394624
1.6302953
1.6211283
1.6119612
1.6119612
1.6165447
1.6211283
1.6211283
1.6211283
1.6211283
1.6165447
1.6165447
1.6165447
1.6119612
1.6073778
1.6073778
1.6073778
1.6119612
1.6119612
1.6119612
1.6073778
1.6073778
1.6073778
1.6073778
1.6027942
1.5982107
1.5936272
1.5936272
1.5890436
1.5936272
1.5982107
1.5982107
1.5936272
1.5936272
1.5982107
1.5982107
1.5982107
1.5936272
1.5890436
1.5844601
1.5798767
1.5798767
1.5798767
1.5798767
1.5798767
1.575293
1.575293
1.575293
1.575293
1.575293
1.5707095
1.5615424
1.5569589
1.5569589
1.5569589
1.5569589
1.5569589
1.5569589
1.5569589
1.5523754
1.5523754
1.5523754
1.5523754
1.5477918
1.5432084
1.5432084
1.5386249
1.5386249
1.5386249
1.5386249
1.5477918
1.5477918
1.5386249
1.5340413
1.5340413
1.5386249
1.5432084
1.5432084
1.5432084
1.5432084
1.5432084
1.5432084
1.5477918
1.5477918
1.5432084
1.5386249
1.5294578
1.5294578
1.5294578
1.5340413
1.5340413
1.5294578
1.5248743
1.5248743
1.5294578
1.5340413
1.5340413
1.5340413
1.5294578
1.5294578
1.5340413
1.5340413
1.5386249
1.5386249
1.5386249
1.5340413
1.5248743
1.5202907
1.5202907
1.5294578
1.5386249
1.5386249
1.5386249
1.5386249
1.5432084
1.5432084
1.5386249
1.5340413
1.5294578
1.5340413
1.5386249
1.5477918
1.5477918
1.5432084
1.5432084
1.5432084
1.5432084
1.5386249
1.5386249
1.5386249
1.5432084
1.5432084
1.5386249
1.5432084
1.5477918
1.5569589
1.5523754
1.5477918
1.5477918
1.5523754
1.5569589
1.5569589
1.5523754
1.5523754
1.5615424
1.566126
1.566126
1.566126
1.566126
1.566126
1.5615424
1.5615424
1.566126
1.5707095
1.5707095
1.5615424
1.5615424
1.566126
1.575293
1.5798767
1.575293
1.5707095
1.575293
1.575293
1.5707095
1.5707095
1.575293
1.5844601
1.5890436
1.5890436
1.5844601
1.5890436
1.5936272
1.5982107
1.5936272
1.5798767
1.5798767
1.5890436
1.5982107
1.6073778
1.6027942
1.5982107
1.5982107
1.6027942
1.6073778
1.6027942
1.5936272
1.5936272
1.5982107
1.6073778
1.6073778
1.6073778
1.6073778
1.6211283
1.6257118
1.6211283
1.6119612
1.6119612
1.6165447
1.6211283
1.6165447
1.6073778
1.6073778
1.6165447
1.6302953
1.6348789
1.6302953
1.6302953
1.6348789
1.6440458
1.6394624
1.6348789
1.6302953
1.6348789
1.6394624
1.6486294
1.6532129
1.6577964
1.6577964
1.6532129
1.6577964
1.66238
1.66238
1.66238
1.66238
1.6669635
1.6715469
1.6761305
1.6761305
1.6715469
1.6715469
1.6669635
1.66238
1.6669635
1.6715469
1.6761305
1.6761305
1.6715469
1.6715469
1.6761305
1.680714
1.6852975
1.6944648
1.6944648
1.6990483
1.6944648
1.6944648
1.6990483
1.7082154
1.7127988
1.7082154
1.7082154
1.7082154
1.7082154
1.7036318
1.6990483
1.6944648
1.6990483
1.6990483
1.7036318
1.7082154
1.7127988
1.7219659
1.7173823
1.7173823
1.7219659
1.7265494
1.7265494
1.7219659
1.7219659
1.7173823
1.7127988
1.7036318
1.7036318
1.7082154
1.7127988
1.7173823
1.7219659
1.7265494
1.7311329
1.7311329
1.7311329
1.7265494
1.7219659
1.7265494
1.7311329
1.7357165
1.7357165
1.7357165
1.7402999
1.7448834
1.7448834
1.7448834
1.7448834
1.7448834
1.749467
1.7448834
1.7448834
1.7448834
1.749467
1.7540505
1.758634
1.758634
1.758634
1.758634
1.7540505
1.758634
1.7632176
1.767801
1.7723845
1.767801
1.767801
1.767801
1.767801
1.767801
1.7723845
1.7769681
1.7815516
1.7815516
1.7769681
1.7723845
1.767801
1.7632176
1.7632176
1.767801
1.7723845
1.767801
1.767801
1.767801
1.7723845
1.7723845
1.7815516
1.7861351
1.7861351
1.7861351
1.7861351
1.7861351
1.7861351
1.7861351
1.7907187
1.7861351
1.7815516
1.7769681
1.7815516
1.7815516
1.7815516
1.7861351
1.7907187
1.7907187
1.7907187
1.7861351
1.7861351
1.7861351
1.7861351
1.7861351
1.7861351
1.7907187
1.7953022
1.7998856
1.7998856
1.7953022
1.7953022
1.7953022
1.7998856
1.8044692
1.8090527
1.8090527
1.8136362
1.8090527
1.8044692
1.7998856
1.7998856
1.8044692
1.8044692
1.8044692
1.8044692
1.8044692
1.8090527
1.8044692
1.8044692
1.8044692
1.8090527
1.8136362
1.8136362
1.8136362
1.8182198
1.8228033
1.8182198
1.8136362
1.8090527
1.8136362
1.8182198
1.8228033
1.8273867
1.8228033
1.8228033
1.8228033
1.8228033
1.8182198
1.8182198
1.8182198
1.8228033
1.8273867
1.8273867
1.8228033
1.8182198
1.8182198
1.8228033
1.8319703
1.8365538
1.8319703
1.8273867
1.8228033
1.8182198
1.8182198
1.8228033
1.8319703
1.8319703
1.8273867
1.8228033
1.8182198
1.8228033
1.8273867
1.8319703
1.8365538
1.8365538
1.8319703
1.8228033
1.8182198
1.8182198
1.8273867
1.8319703
1.8319703
1.8273867
1.8273867
1.8365538
1.8411375
1.8365538
1.8365538
1.8365538
1.8319703
1.8319703
1.8319703
1.8319703
1.8365538
1.8411375
1.8411375
1.8319703
1.8273867
1.8228033
1.8273867
1.8365538
1.8365538
1.8319703
1.8273867
1.8273867
1.8319703
1.8319703
1.8228033
1.8182198
1.8228033
1.8319703
1.8365538
1.8319703
1.8319703
1.8319703
1.8365538
1.8365538
1.8365538
1.8411375
1.8411375
1.8411375
1.8365538
1.8273867
1.8319703
1.8411375
1.845721
1.845721
1.8411375
1.8365538
1.8365538
1.8319703
1.8319703
1.8319703
1.8365538
1.845721
1.8503046
1.845721
1.8365538
1.8273867
1.8273867
1.8319703
1.8411375
1.8503046
1.845721
1.845721
1.845721
1.8548881
1.8594716
1.8548881
1.845721
1.845721
1.8503046
1.8594716
1.8594716
1.8548881
1.8548881
1.8548881
1.8594716
1.8640552
1.8640552
1.8548881
1.845721
1.8503046
1.8594716
1.8594716
1.8594716
1.8594716
1.8594716
1.8594716
1.8594716
1.8640552
1.8686386
1.8686386
1.8778057
1.8823892
1.8778057
1.8732221
1.8732221
1.8778057
1.8823892
1.8869727
1.8869727
1.8823892
1.8823892
1.8823892
1.8823892
1.8823892
1.8869727
1.8915563
1.8961397
1.8961397
1.8915563
1.8915563
1.8961397
1.9007232
1.9053068
1.9007232
1.9007232
1.9007232
1.9007232
1.8961397
1.8961397
1.9007232
1.9098903
1.9144738
1.9144738
1.9144738
1.9190574
1.9236408
1.9282243
1.9282243
1.9190574
1.9098903
1.9098903
1.9144738
1.9236408
1.9282243
1.9328079
1.9373914
1.9328079
1.9328079
1.9328079
1.9328079
1.9328079
1.9282243
1.9282243
1.9328079
1.9373914
1.9419749
1.9465585
1.9465585
1.951142
1.951142
1.9465585
1.9419749
1.9419749
1.9465585
1.951142
1.9557254
1.960309
1.9648925
1.9648925
1.960309
1.951142
1.951142
1.960309
1.969476
1.9740596
1.9740596
1.969476
1.969476
1.969476
1.969476
1.969476
1.969476
1.9740596
1.9786431
1.9832268
1.9786431
1.9786431
1.9786431
1.9786431
1.9832268
1.9832268
1.9832268
1.9832268
1.9832268
1.9786431
1.969476
1.969476
1.9740596
1.9786431
1.9832268
1.9786431
1.9740596
1.969476
1.969476
1.9740596
1.9832268
1.9878103
1.9878103
1.9786431
1.9740596
1.9786431
1.9878103
1.9923939
1.9832268
1.9740596
1.9740596
1.9740596
1.9786431
1.9740596
1.969476
1.9648925
1.969476
1.9740596
1.9740596
1.969476
1.9648925
1.960309
1.960309
1.969476
1.9740596
1.9740596
1.9740596
1.969476
1.969476
1.9740596
1.969476
1.969476
1.9648925
1.960309
1.9648925
1.969476
1.969476
1.9648925
1.960309
1.960309
1.9648925
1.969476
1.9648925
1.951142
1.9419749
1.9419749
1.9557254
1.960309
1.960309
1.9557254
1.951142
1.9557254
1.9557254
1.951142
1.9465585
1.9419749
1.9419749
1.9419749
1.9419749
1.9419749
1.9419749
1.9419749
1.9373914
1.9328079
1.9282243
1.9282243
1.9282243
1.9236408
1.9190574
1.9190574
1.9236408
1.9282243
1.9236408
1.9144738
1.9098903
1.9053068
1.9053068
1.9053068
1.9053068
1.9053068
1.9053068
1.9053068
1.9007232
1.8961397
1.8961397
1.8915563
1.8961397
1.8961397
1.8915563
1.8869727
1.8823892
1.8732221
1.8686386
1.8686386
1.8686386
1.8686386
1.8686386
1.8686386
1.8686386
1.8640552
1.8640552
1.8640552
1.8640552
1.8640552
1.8548881
1.8503046
1.845721
1.8411375
1.845721
1.8503046
1.8503046
1.8503046
1.845721
1.8365538
1.8319703
1.8273867
1.8273867
1.8319703
1.8319703
1.8273867
1.8228033
1.8228033
1.8273867
1.8273867
1.8228033
1.8182198
1.8136362
1.8182198
1.8182198
1.8182198
1.8136362
1.8044692
1.7998856
1.7998856
1.7998856
1.7953022
1.7953022
1.7953022
1.7998856
1.7998856
1.7953022
1.7861351
1.7815516
1.7861351
1.7907187
1.7861351
1.7769681
1.767801
1.767801
1.7723845
1.7723845
1.767801
1.7632176
1.7632176
1.7632176
1.767801
1.767801
1.7632176
1.7540505
1.7540505
1.758634
1.758634
1.758634
1.758634
1.7540505
1.749467
1.749467
1.7540505
1.749467
1.7448834
1.7357165
1.7311329
1.7265494
1.7265494
1.7311329
1.7357165
1.7402999
1.7311329
1.7265494
1.7265494
1.7265494
1.7265494
1.7265494
1.7219659
1.7173823
1.7173823
1.7127988
1.7127988
1.7127988
1.7082154
1.7036318
1.6990483
1.6944648
1.6944648
1.6944648
1.6990483
1.6944648
1.6898812
1.6852975
1.6898812
1.6944648
1.6944648
1.6898812
1.6852975
1.6761305
1.6761305
1.680714
1.680714
1.6761305
1.6669635
1.6577964
1.66238
1.66238
1.66238
1.66238
1.6532129
1.6486294
1.6440458
1.6486294
1.6486294
1.6486294
1.6394624
1.6348789
1.6302953
1.6302953
1.6302953
1.6302953
1.6348789
1.6348789
1.6302953
1.6211283
1.6165447
1.6027942
1.5936272
1.5982107
1.6073778
1.6073778
1.6027942
1.5936272
1.5844601
1.5798767
1.5844601
1.5890436
1.5890436
1.5798767
1.5707095
1.5615424
1.5477918
1.5432084
1.5432084
1.5386249
1.5386249
1.5386249
1.5340413
1.5294578
1.5294578
1.5294578
1.5294578
1.5157073
1.5065401
1.5019566
1.5065401
1.5111238
1.5111238
1.5019566
1.4927895
1.4836226
1.479039
1.479039
1.4744555
1.4652884
1.4607049
1.4561214
1.4515378
1.4423709
1.4332038
1.4286202
1.4240367
1.4194531
1.4194531
1.4194531
1.4102862
1.4011191
1.3965356
1.4011191
1.3965356
1.391952
1.3827851
1.3690345
1.3598673
1.3598673
1.3598673
1.3552839
1.3461168
1.3369497
1.3231992
1.3186157
1.3186157
1.3186157
1.3186157
1.3140322
1.3048651
1.295698
1.2819475
1.2773639
1.2727804
1.268197
1.2636133
1.2636133
1.2590299
1.2498628
1.2452793
1.2361122
1.2315288
1.2269453
1.2223617
1.2223617
1.2177782
1.208611
1.2040275
1.199444
1.1948605
1.190277
1.190277
1.1811099
1.171943
1.1581924
1.1536088
1.1536088
1.1444418
1.1398582
1.1352746
1.1306912
1.1306912
1.1306912
1.1306912
1.1306912
1.1215241
1.1123571
1.1031901
1.0986066
1.0986066
1.0894395
1.084856
1.075689
1.0711055
1.0665218
1.0573548
1.0481877
1.0481877
1.0527712
1.0481877
1.0436043
1.0298537
1.0161031
1.0069361
1.0023526
0.9977691
0.9977691
0.9931856
0.988602
0.98401845
0.9794349
0.9702679
0.96568435
0.96568435
0.9702679
0.96568435
0.9611009
0.9519338
0.9427668
0.93818325
0.93359977
0.93359977
0.92901623
0.9198491
0.91526556
0.91526556
0.91526556
0.9106821
0.901515
0.892348
0.88776445
0.88776445
0.88776445
0.88776445
0.892348
0.88776445
0.8740139
0.86026335
0.85567987
0.85567987
0.85567987
0.86026335
0.8648469
0.8648469
0.86026335
0.85109633
0.8419292
0.83734566
0.83734566
0.8327622
0.82817864
0.82817864
0.8235951
0.8190116
0.80984455
0.80067754
0.80067754
0.80067754
0.796094
0.7915105
0.7869269
0.7823434
0.7731764
0.76400936
0.76400936
0.76400936
0.76400936
0.7594258
0.75025874
0.7456752
0.74109167
0.74109167
0.74109167
0.7365082
0.7273411
0.72275764
0.7181741
0.7181741
0.7181741
0.71359056
0.709007
0.7044235
0.7044235
0.7044235
0.69984
0.69067293
0.68150586
0.67233884
0.6677553
0.67233884
0.6769223
0.6769223
0.6677553
0.66317177
0.65400475
0.6494212
0.6494212
0.65400475
0.65400475
0.6494212
0.64483774
0.64025414
0.63567066
0.63567066
0.6310871
0.6219201
0.6173366
0.61275303
0.61275303
0.6173366
0.61275303
0.60358596
0.5990024
0.5990024
0.59441894
0.58525187
0.57608485
0.5715013
0.57608485
0.5806684
0.5806684
0.5715013
0.5715013
0.5669178
0.55775076
0.5440002
0.5348331
0.5302496
0.5302496
0.52566606
0.52566606
0.5210825
0.5210825
0.52566606
0.5210825
0.51649904
0.5027484
0.49358135
0.48899785
0.48899785
0.48899785
0.4844143
0.4798308
0.4752473
0.47066376
0.47066376
0.46608025
0.45691317
0.44774613
0.44316262
0.44316262
0.44316262
0.43857908
0.43399557
0.42941207
0.42941207
0.42941207
0.42941207
0.42024496
0.41107795
0.4064944
0.4019109
0.4019109
0.3973274
0.39274383
0.3835768
0.37899324
0.37440974
0.36982623
0.36982623
0.36982623
0.3652427
0.36065918
0.35607564
0.35149214
0.3469086
0.34232506
0.33774155
0.33774155
0.33774155
0.33315802
0.3285745
0.323991
0.31482393
0.30565688
0.31024042
0.31024042
0.30565688
0.29648983
0.28273925
0.27815574
0.27815574
0.27815574
0.27357224
0.27357224
0.27357224
0.26898867
0.25982165
0.25523812
0.2506546
0.24607107
0.24148755
0.24148755
0.24148755
0.23232049
0.22773696
0.21856993
0.21856993
0.21398641
0.21398641
0.21398641
0.20940287
0.20023584
0.1956523
0.19106877
0.1956523
0.1956523
0.1956523
0.18648526
0.18190174
0.17731822
0.17731822
0.16815116
0.16356765
0.16356765
0.16815116
0.16815116
0.15898411
0.14981706
0.14523354
0.14523354
0.14523354
0.14523354
0.13606648
0.13148297
0.12689945
0.12689945
0.12689945
0.12231593
0.1177324
0.10856536
0.10856536
0.11314888
0.11314888
0.1177324
0.11314888
0.10398183
0.094814785
0.09023126
0.08564773
0.09023126
0.09023126
0.08564773
0.08106421
0.07648069
0.07648069
0.07648069
0.07648069
0.071897164
0.071897164
0.06731364
0.06731364
0.06731364
0.06731364
0.06273011
0.05814659
0.053563062
0.04897954
0.044396013
0.044396013
0.04897954
0.053563062
0.04897954
0.04897954
0.04897954
0.04897954
0.044396013
0.03981249
0.035228968
0.030645443
0.026061919
0.026061919
0.030645443
0.030645443
0.035228968
0.035228968
0.035228968
0.026061919
0.016894871
0.016894871
0.021478394
0.021478394
0.016894871
0.016894871
0.016894871
0.016894871
0.012311347
0.012311347
0.0077278223
0.0077278223
0.0077278223
0.0077278223
0.0077278223
0.0077278223
0.0077278223
-0.0014392259
-0.015189799
-0.019773323
-0.010606274
-0.00602275
-0.0014392259
-0.00602275
-0.010606274
-0.015189799
-0.019773323
-0.019773323
-0.019773323
-0.015189799
-0.015189799
-0.024356848
-0.028940372
-0.033523895
-0.028940372
-0.028940372
-0.033523895
-0.033523895
-0.033523895
-0.038107418
-0.042690944
-0.047274467
-0.047274467
-0.042690944
-0.047274467
-0.056441516
-0.06560856
-0.061025042
-0.051857993
-0.051857993
-0.061025042
-0.07019208
-0.06560856
-0.06560856
-0.06560856
-0.07477561
-0.07935913
-0.08394266
-0.08852618
-0.08852618
-0.08852618
-0.08852618
-0.093109705
-0.093109705
-0.093109705
-0.093109705
-0.093109705
-0.09769323
-0.10227676
-0.10227676
-0.10227676
-0.10686028
-0.111443795
-0.116027325
-0.120610856
-0.120610856
-0.120610856
-0.12519439
-0.1297779
-0.1297779
-0.13436143
-0.13894495
-0.13894495
-0.13894495
-0.14352848
-0.148112
-0.15727906
-0.16186257
-0.16186257
-0.16644609
-0.16644609
-0.17561315
-0.18478018
-0.19394726
-0.19853076
-0.19853076
-0.19394726
-0.19853076
-0.19853076
-0.19853076
-0.20311429
-0.20311429
-0.20769782
-0.21228135
-0.21228135
-0.21686487
-0.22144838
-0.2260319
-0.23061544
-0.23061544
-0.23061544
-0.23061544
-0.23978248
-0.24894953
-0.24894953
-0.25353307
-0.25353307
-0.25353307
-0.25353307
-0.25353307
-0.26270008
-0.26728365
-0.27186716
-0.27645066
-0.28561774
-0.28561774
-0.2810342
-0.2810342
-0.29020125
-0.2993683
-0.30395183
-0.30395183
-0.30853534
-0.30853534
-0.30853534
-0.30395183
-0.30395183
-0.30853534
-0.31311888
-0.3177024
-0.3177024
-0.3177024
-0.32686943
-0.33603647
-0.34062
-0.34062
-0.34062
-0.34062
-0.34062
-0.33603647
-0.33603647
-0.34520355
-0.34978706
-0.3543706
-0.3543706
-0.3543706
-0.34978706
-0.34520355
-0.34520355
-0.3543706
-0.36812115
-0.37270465
-0.36353764
-0.3589541
-0.3589541
-0.36812115
-0.36812115
-0.36353764
-0.3589541
-0.3589541
-0.3589541
-0.3589541
-0.3589541
-0.36353764
-0.36812115
-0.36812115
-0.36812115
-0.36812115
-0.3589541
-0.3589541
-0.36353764
-0.36812115
-0.36812115
-0.36353764
-0.3543706
-0.3543706
-0.3589541
-0.3589541
-0.3589541
-0.3589541
-0.36353764
-0.36353764
-0.3589541
-0.3543706
-0.34520355
-0.34520355
-0.34520355
-0.34062
-0.33603647
-0.33603647
-0.33603647
-0.33603647
-0.33603647
-0.33145297
-0.33145297
-0.32686943
-0.32228592
-0.32228592
-0.3177024
-0.31311888
-0.3177024
-0.3177024
-0.30853534
-0.2993683
-0.29478475
-0.29478475
-0.2993683
-0.29478475
-0.28561774
-0.2810342
-0.27645066
-0.26728365
-0.25811657
-0.24894953
-0.25353307
-0.26270008
-0.26270008
-0.26270008
-0.25353307
-0.24436602
-0.23519896
-0.23061544
-0.2260319
-0.21686487
-0.21228135
-0.20769782
-0.20311429
-0.19853076
-0.19394726
-0.18936372
-0.18478018
-0.17561315
-0.17102963
-0.16644609
-0.16644609
-0.16644609
-0.15727906
-0.148112
-0.13894495
-0.13436143
-0.13436143
-0.1297779
-0.12519439
-0.111443795
-0.10227676
-0.093109705
-0.093109705
-0.08852618
-0.08394266
-0.07477561
-0.06560856
-0.061025042
-0.051857993
-0.047274467
-0.038107418
-0.028940372
-0.024356848
-0.019773323
-0.015189799
-0.00602275
0.0077278223
0.016894871
0.026061919
0.030645443
0.030645443
0.035228968
0.044396013
0.05814659
0.071897164
0.08106421
0.08564773
0.09023126
0.094814785
0.10856536
0.12231593
0.13148297
0.14065002
0.14523354
0.15440059
0.16815116
0.17273468
0.18190174
0.19106877
0.20023584
0.20940287
0.22315346
0.23232049
0.24148755
0.24607107
0.2506546
0.25523812
0.26898867
0.27815574
0.2873228
0.29648983
0.31024042
0.31482393
0.31940746
0.323991
0.33315802
0.34232506
0.35149214
0.3652427
0.37899324
0.39274383
0.3973274
0.3973274
0.41107795
0.42482853
0.43399557
0.43399557
0.43857908
0.44774613
0.45691317
0.47066376
0.4798308
0.48899785
0.49816492
0.50733197
0.5119155
0.51649904
0.52566606
0.5302496
0.5394167
0.5440002
0.5485837
0.55775076
0.5669178
0.57608485
0.58525187
0.5898354
0.5898354
0.59441894
0.60358596
0.6173366
0.6219201
0.6265036
0.6310871
0.63567066
0.64483774
0.6494212
0.65400475
0.65400475
0.66317177
0.67233884
0.68150586
0.68608946
0.6952565
0.7044235
0.71359056
0.72275764
0.72275764
0.7181741
0.71359056
0.72275764
0.73192465
0.7365082
0.7365082
0.73192465
0.7365082
0.7456752
0.75025874
0.75025874
0.7548422
0.7594258
0.7594258
0.76400936
0.76400936
0.76400936
0.7594258
0.7548422
0.75025874
0.7548422
0.76400936
0.76859283
0.7731764
0.76859283
0.76400936
0.7594258
0.76400936
0.76859283
0.7777599
0.7777599
0.76859283
0.7548422
0.7548422
0.76400936
0.76859283
0.76859283
0.76859283
0.76859283
0.7731764
0.76859283
0.7548422
0.74109167
0.7365082
0.74109167
0.74109167
0.74109167
0.74109167
0.74109167
0.7456752
0.74109167
0.73192465
0.7273411
0.73192465
0.73192465
0.7273411
0.7181741
0.7181741
0.7273411
0.7273411
0.72275764
0.709007
0.6952565
0.69067293
0.6952565
0.6952565
0.6952565
0.68608946
0.68150586
0.6769223
0.6769223
0.67233884
0.67233884
0.67233884
0.67233884
0.6677553
0.6585883
0.65400475
0.6585883
0.6585883
0.65400475
0.64483774
0.64025414
0.63567066
0.63567066
0.63567066
0.63567066
0.6310871
0.6219201
0.6219201
0.6173366
0.6081695
0.60358596
0.60358596
0.60358596
0.60358596
0.5990024
0.59441894
0.5898354
0.5898354
0.58525187
0.5806684
0.5715013
0.56233424
0.55775076
0.55775076
0.55775076
0.56233424
0.55775076
0.5485837
0.5394167
0.5348331
0.5302496
0.52566606
0.5210825
0.51649904
0.5119155
0.51649904
0.5119155
0.50733197
0.5027484
0.5027484
0.5027484
0.49358135
0.4844143
0.4798308
0.4752473
0.47066376
0.47066376
0.47066376
0.47066376
0.46149668
0.45232964
0.44774613
0.45232964
0.45691317
0.44774613
0.44316262
0.43857908
0.43857908
0.43857908
0.42941207
0.42024496
0.4064944
0.4019109
0.4064944
0.41566145
0.42024496
0.41566145
0.4019109
0.39274383
0.38816032
0.38816032
0.38816032
0.3835768
0.37899324
0.37440974
0.36982623
0.36065918
0.35149214
0.3469086
0.35149214
0.3469086
0.34232506
0.33774155
0.33774155
0.33315802
0.3285745
0.31940746
0.31482393
0.31482393
0.31482393
0.31024042
0.31024042
0.31024042
0.30565688
0.29648983
0.28273925
0.27815574
0.27815574
0.27815574
0.27357224
0.26440516
0.25982165
0.25523812
0.25523812
0.2506546
0.24148755
0.24148755
0.2506546
0.25523812
0.2506546
0.23232049
0.21856993
0.21398641
0.21856993
0.21856993
0.21398641
0.20481935
0.1956523
0.18648526
0.18190174
0.18190174
0.18648526
0.19106877
0.19106877
0.18648526
0.17731822
0.17273468
0.17273468
0.17273468
0.17273468
0.16356765
0.15898411
0.15898411
0.15440059
0.14523354
0.14065002
0.13606648
0.13606648
0.12689945
0.1177324
0.11314888
0.11314888
0.1177324
0.1177324
0.1177324
0.11314888
0.10856536
0.09939831
0.09023126
0.08564773
0.08564773
0.08564773
0.08106421
0.071897164
0.06731364
0.06731364
0.06731364
0.05814659
0.04897954
0.044396013
0.044396013
0.04897954
0.044396013
0.03981249
0.035228968
0.026061919
0.026061919
0.021478394
0.016894871
0.0031442982
-0.00602275
-0.00602275
-0.0014392259
0.0077278223
0.0031442982
-0.00602275
-0.010606274
-0.010606274
-0.015189799
-0.024356848
-0.028940372
-0.033523895
-0.028940372
-0.028940372
-0.033523895
-0.038107418
-0.038107418
-0.038107418
-0.042690944
-0.047274467
-0.047274467
-0.051857993
-0.056441516
-0.056441516
-0.061025042
-0.061025042
-0.061025042
-0.061025042
-0.061025042
-0.061025042
-0.061025042
-0.061025042
-0.061025042
-0.06560856
-0.06560856
-0.07019208
-0.07477561
-0.07477561
-0.07477561
-0.07019208
-0.07019208
-0.07477561
-0.07935913
-0.08394266
-0.07935913
-0.07477561
-0.07019208
-0.07019208
-0.07477561
-0.07935913
-0.07935913
-0.07935913
-0.07477561
-0.07019208
-0.06560856
-0.06560856
-0.06560856
-0.07477561
-0.07935913
-0.07477561
-0.07477561
-0.07019208
-0.06560856
-0.06560856
-0.06560856
-0.06560856
-0.056441516
-0.051857993
-0.047274467
-0.047274467
-0.047274467
-0.042690944
-0.038107418
-0.038107418
-0.042690944
-0.047274467
-0.042690944
-0.033523895
-0.028940372
-0.024356848
-0.024356848
-0.024356848
-0.024356848
-0.024356848
-0.024356848
-0.015189799
-0.010606274
-0.00602275
-0.00602275
-0.0014392259
0.0077278223
0.0077278223
0.0077278223
0.0077278223
0.012311347
0.021478394
0.021478394
0.016894871
0.016894871
0.021478394
0.030645443
0.03981249
0.044396013
0.04897954
0.03981249
0.035228968
0.044396013
0.06273011
0.071897164
0.071897164
0.06731364
0.06731364
0.08106421
0.094814785
0.094814785
0.09023126
0.09023126
0.094814785
0.10398183
0.10398183
0.10398183
0.10398183
0.10856536
0.11314888
0.11314888
0.12231593
0.12689945
0.13148297
0.13606648
0.13606648
0.14523354
0.14981706
0.15440059
0.15898411
0.16815116
0.16815116
0.16815116
0.16815116
0.17731822
0.19106877
0.1956523
0.1956523
0.1956523
0.20023584
0.20023584
0.20023584
0.20481935
0.20940287
0.21856993
0.22315346
0.22773696
0.23232049
0.23232049
0.22773696
0.22773696
0.23690403
0.24607107
0.25523812
0.2506546
0.24607107
0.2506546
0.26440516
0.26898867
0.27357224
0.27815574
0.2873228
0.29190633
0.2873228
0.2873228
0.2873228
0.2873228
0.2873228
0.2873228
0.29648983
0.31024042
0.31024042
0.30565688
0.30565688
0.31482393
0.31940746
0.31940746
0.31940746
0.31940746
0.31940746
0.323991
0.3285745
0.33315802
0.33315802
0.33774155
0.3469086
0.35149214
0.35149214
0.35149214
0.35149214
0.35607564
0.36065918
0.36982623
0.37440974
0.36982623
0.36982623
0.36982623
0.36982623
0.37440974
0.37440974
0.36982623
0.37440974
0.3835768
0.38816032
0.37899324
0.37440974
0.37899324
0.38816032
0.39274383
0.39274383
0.39274383
0.38816032
0.39274383
0.3973274
0.39274383
0.38816032
0.38816032
0.3973274
0.4064944
0.4019109
0.4019109
0.4019109
0.4064944
0.4064944
0.4064944
0.4064944
0.41107795
0.41107795
0.41107795
0.41107795
0.41107795
0.41566145
0.41107795
0.4064944
0.4064944
0.41566145
0.41566145
0.41566145
0.41107795
0.4064944
0.4064944
0.41107795
0.41566145
0.41107795
0.4064944
0.4064944
0.4064944
0.4064944
0.4064944
0.4019109
0.4019109
0.4064944
0.41107795
0.41566145
0.41566145
0.41107795
0.4064944
0.4064944
0.4064944
0.4064944
0.4064944
0.41107795
0.41566145
0.41107795
0.4019109
0.4019109
0.4064944
0.41566145
0.41566145
0.41566145
0.41566145
0.42024496
0.42024496
0.4064944
0.3973274
0.39274383
0.3973274
0.4019109
0.41107795
0.41566145
0.41107795
0.4064944
0.4064944
0.4064944
0.41107795
0.41566145
0.41566145
0.41566145
0.41107795
0.41107795
0.41107795
0.41566145
0.42024496
0.41566145
0.4064944
0.4019109
0.4019109
0.4064944
0.41107795
0.41566145
0.41566145
0.41566145
0.41107795
0.4064944
0.4064944
0.4019109
0.3973274
0.39274383
0.3973274
0.4019109
0.41566145
0.42024496
0.41566145
0.4019109
0.38816032
0.38816032
0.3973274
0.4019109
0.3973274
0.39274383
0.39274383
0.3973274
0.4064944
0.41107795
0.4064944
0.4019109
0.4019109
0.4064944
0.4064944
0.4019109
0.3973274
0.4019109
0.4064944
0.41107795
0.41107795
0.4019109
0.4019109
0.4064944
0.41566145
0.41566145
0.41107795
0.4064944
0.41107795
0.42024496
0.41566145
0.4064944
0.4019109
0.4064944
0.41566145
0.42024496
0.42024496
0.41566145
0.41566145
0.42482853
0.42941207
0.42482853
0.42482853
0.42941207
0.43399557
0.43857908
0.43399557
0.42941207
0.43399557
0.44316262
0.44774613
0.44774613
0.44774613
0.44774613
0.44774613
0.44774613
0.44774613
0.45232964
0.45232964
0.45691317
0.45691317
0.46149668
0.46149668
0.46608025
0.4752473
0.47066376
0.46608025
0.46608025
0.47066376
0.47066376
0.4752473
0.4844143
0.49358135
0.49358135
0.49358135
0.48899785
0.49358135
0.49816492
0.5027484
0.5027484
0.50733197
0.50733197
0.5119155
0.51649904
0.5210825
0.52566606
0.5348331
0.5394167
0.5348331
0.5302496
0.52566606
0.5348331
0.5485837
0.56233424
0.56233424
0.56233424
0.5669178
0.57608485
0.5806684
0.57608485
0.57608485
0.5806684
0.58525187
0.5898354
0.59441894
0.5990024
0.60358596
0.6081695
0.61275303
0.61275303
0.6173366
0.6173366
0.6173366
0.6219201
0.6310871
0.63567066
0.64025414
0.63567066
0.64025414
0.64483774
0.6494212
0.65400475
0.6585883
0.6677553
0.67233884
0.6769223
0.68150586
0.68150586
0.68608946
0.69067293
0.6952565
0.6952565
0.7044235
0.709007
0.7181741
0.7181741
0.7181741
0.72275764
0.73192465
0.73192465
0.73192465
0.73192465
0.73192465
0.74109167
0.75025874
0.7594258
0.76859283
0.76859283
0.76859283
0.76859283
0.76859283
0.7777599
0.7869269
0.7915105
0.7915105
0.796094
0.80067754
0.8052611
0.8052611
0.80984455
0.8144281
0.8235951
0.8235951
0.8235951
0.82817864
0.82817864
0.8327622
0.8327622
0.83734566
0.8465128
0.85109633
0.85567987
0.85567987
0.86026335
0.8648469
0.8740139
0.883181
0.88776445
0.88776445
0.88776445
0.883181
0.883181
0.892348
0.90609854
0.91526556
0.91526556
0.90609854
0.90609854
0.9106821
0.9198491
0.92901623
0.92901623
0.9244327
0.92901623
0.93359977
0.9427668
0.9427668
0.93818325
0.93818325
0.9473503
0.9519338
0.9611009
0.96568435
0.9702679
0.9702679
0.9702679
0.9702679
0.9702679
0.9794349
0.988602
0.9931856
0.9977691
1.0023526
1.0069361
1.0115196
1.0115196
1.0069361
1.0069361
1.0161031
1.0298537
1.0344372
1.0298537
1.0252701
1.0252701
1.0298537
1.0390207
1.0390207
1.0436043
1.0481877
1.0527712
1.0527712
1.0527712
1.0573548
1.0619383
1.0665218
1.0711055
1.0711055
1.075689
1.0802724
1.0802724
1.075689
1.0802724
1.084856
1.084856
1.0894395
1.094023
1.094023
1.094023
1.0986066
1.1031901
1.1077735
1.1077735
1.1031901
1.1077735
1.1169406
1.1169406
1.1123571
1.1123571
1.1215241
1.1306912
1.1306912
1.1306912
1.1306912
1.1306912
1.1352746
1.1398582
1.1398582
1.1398582
1.1398582
1.1398582
1.1444418
1.1444418
1.1490253
1.1490253
1.1536088
1.1581924
1.1627759
1.1627759
1.1581924
1.1581924
1.1627759
1.1673594
1.171943
1.171943
1.1673594
1.1627759
1.1627759
1.1765264
1.1856935
1.190277
1.190277
1.1811099
1.1765264
1.1811099
1.1856935
1.190277
1.1856935
1.1811099
1.1811099
1.1811099
1.1811099
1.1856935
1.190277
1.190277
1.190277
1.190277
1.190277
1.1948605
1.1948605
1.199444
1.2040275
1.2040275
1.199444
1.1948605
1.1948605
1.1948605
1.199444
1.199444
1.199444
1.199444
1.1948605
1.1856935
1.1856935
1.1856935
1.190277
1.190277
1.1856935
1.1811099
1.1811099
1.1856935
1.190277
1.190277
1.1856935
1.1856935
1.190277
1.1856935
1.1765264
1.171943
1.1765264
1.1811099
1.1765264
1.1673594
1.1627759
1.1627759
1.1627759
1.1627759
1.1627759
1.1536088
1.1490253
1.1490253
1.1444418
1.1444418
1.1444418
1.1444418
1.1444418
1.1444418
1.1490253
1.1490253
1.1398582
1.1306912
1.1261077
1.1215241
1.1215241
1.1169406
1.1169406
1.1123571
1.1077735
1.1031901
1.1031901
1.1077735
1.1031901
1.0894395
1.0802724
1.0802724
1.0894395
1.0894395
1.084856
1.0802724
1.084856
1.084856
1.0802724
1.0711055
1.0619383
1.0619383
1.0619383
1.0573548
1.0527712
1.0481877
1.0436043
1.0436043
1.0390207
1.0344372
1.0298537
1.0252701
1.0206866
1.0161031
1.0161031
1.0115196
1.0023526
0.9977691
0.9931856
0.9931856
0.9931856
0.988602
0.988602
0.988602
0.9794349
0.9702679
0.9611009
0.95651734
0.95651734
0.95651734
0.9473503
0.9427668
0.9427668
0.9427668
0.93818325
0.93359977
0.9244327
0.91526556
0.9106821
0.90609854
0.901515
0.8969315
0.892348
0.892348
0.8969315
0.8969315
0.892348
0.87859744
0.8648469
0.8648469
0.8740139
0.8740139
0.85567987
0.83734566
0.8327622
0.8327622
0.82817864
0.8235951
0.8190116
0.8235951
0.8190116
0.80984455
0.80067754
0.796094
0.7915105
0.7915105
0.7915105
0.7823434
0.7777599
0.76859283
0.76400936
0.7594258
0.75025874
0.7456752
0.7365082
0.73192465
0.7273411
0.7273411
0.72275764
0.7181741
0.71359056
0.709007
0.709007
0.709007
0.7044235
0.6952565
0.68150586
0.67233884
0.67233884
0.67233884
0.6677553
0.6585883
0.65400475
0.65400475
0.6494212
0.64025414
0.63567066
0.6310871
0.6265036
0.6265036
0.6265036
0.6173366
0.6081695
0.5990024
0.5990024
0.59441894
0.5898354
0.5806684
0.57608485
0.5715013
0.56233424
0.55775076
0.5531672
0.5531672
0.5531672
0.5440002
0.5394167
0.5302496
0.5302496
0.5302496
0.5302496
0.5210825
0.51649904
0.5119155
0.50733197
0.49816492
0.49358135
0.49358135
0.49358135
0.48899785
0.4844143
0.4752473
0.47066376
0.46608025
0.46608025
0.46149668
0.45232964
0.44316262
0.43857908
0.43857908
0.44316262
0.43399557
0.42482853
0.42024496
0.41566145
0.41566145
0.41107795
0.4064944
0.4064944
0.41107795
0.41107795
0.4064944
0.3973274
0.3973274
0.39274383
0.38816032
0.37899324
0.37440974
0.37899324
0.37440974
0.3652427
0.36065918
0.36065918
0.36065918
0.36065918
0.35607564
0.35149214
0.34232506
0.33774155
0.33315802
0.33315802
0.33774155
0.33774155
0.33315802
0.3285745
0.33315802
0.33315802
0.33315802
0.323991
0.31482393
0.31482393
0.31482393
0.31482393
0.31024042
0.30565688
0.30107334
0.29648983
0.29190633
0.29190633
0.29648983
0.29648983
0.29648983
0.29190633
0.2873228
0.27815574
0.27815574
0.28273925
0.2873228
0.2873228
0.28273925
0.27357224
0.26898867
0.26440516
0.26440516
0.26898867
0.26898867
0.26440516
0.25982165
0.26440516
0.26440516
0.26898867
0.26898867
0.26898867
0.26898867
0.25982165
0.2506546
0.24148755
0.24148755
0.2506546
0.25523812
0.2506546
0.24607107
0.24148755
0.24607107
0.2506546
0.24148755
0.23232049
0.23232049
0.24148755
0.24607107
0.24148755
0.23690403
0.23232049
0.22773696
0.22773696
0.22773696
0.22773696
0.22315346
0.21856993
0.21398641
0.21398641
0.22315346
0.23690403
0.24148755
0.23232049
0.21856993
0.21398641
0.21398641
0.21398641
0.21398641
0.21398641
0.21856993
0.22315346
0.21856993
0.21398641
0.20940287
0.20481935
0.20023584
0.20023584
0.20023584
0.20481935
0.20940287
0.21398641
0.20940287
0.20481935
0.20023584
0.20023584
0.20481935
0.20481935
0.20023584
0.1956523
0.20023584
0.20023584
0.1956523
0.19106877
0.19106877
0.19106877
0.1956523
0.20023584
0.1956523
0.19106877
0.18190174
0.18648526
0.18648526
0.18648526
0.18190174
0.18648526
0.19106877
0.19106877
0.18190174
0.17273468
0.17273468
0.17731822
0.18648526
0.19106877
0.19106877
0.18648526
0.18190174
0.17273468
0.17273468
0.18190174
0.18648526
0.19106877
0.19106877
0.19106877
0.18648526
0.17731822
0.17273468
0.17273468
0.17731822
0.17731822
0.18190174
0.18190174
0.17731822
0.17273468
0.17273468
0.17731822
0.18190174
0.18190174
0.17731822
0.17273468
0.17273468
0.18190174
0.18648526
0.18648526
0.18190174
0.17273468
0.16815116
0.16815116
0.17273468
0.17273468
0.17273468
0.17273468
0.17731822
0.18190174
0.18190174
0.17731822
0.17731822
0.17731822
0.18190174
0.18190174
0.17731822
0.17731822
0.17731822
0.17731822
0.17731822
0.18190174
0.19106877
0.19106877
0.18648526
0.17731822
0.17273468
0.17273468
0.18190174
0.18648526
0.18648526
0.18190174
0.18190174
0.18190174
0.18190174
0.17731822
0.17273468
0.17273468
0.17731822
0.17731822
0.18648526
0.18648526
0.19106877
0.19106877
0.19106877
0.18648526
0.19106877
0.19106877
0.1956523
0.19106877
0.18190174
0.17273468
0.17273468
0.17273468
0.17731822
0.18190174
0.18648526
0.19106877
0.19106877
0.18648526
0.18190174
0.17731822
0.18190174
0.18190174
0.18190174
0.18190174
0.18190174
0.18648526
0.18648526
0.19106877
0.19106877
0.18648526
0.18190174
0.18190174
0.18648526
0.1956523
0.1956523
0.1956523
0.19106877
0.19106877
0.1956523
0.1956523
0.19106877
0.18648526
0.18190174
0.18648526
0.19106877
0.1956523
0.1956523
0.19106877
0.19106877
0.19106877
0.19106877
0.1956523
0.20023584
0.20023584
0.20023584
0.1956523
0.19106877
0.18648526
0.19106877
0.19106877
0.19106877
0.19106877
0.19106877
0.1956523
0.20023584
0.1956523
0.1956523
0.20023584
0.20481935
0.20023584
0.19106877
0.18648526
0.19106877
0.1956523
0.20023584
0.1956523
0.1956523
0.20023584
0.20023584
0.1956523
0.1956523
0.20023584
0.20481935
0.20940287
0.20023584
0.1956523
0.20023584
0.20481935
0.20481935
0.20023584
0.1956523
0.20023584
0.20023584
0.20023584
0.1956523
0.1956523
0.20023584
0.20940287
0.21856993
0.20940287
0.20023584
0.1956523
0.20023584
0.20940287
0.20940287
0.20481935
0.20481935
0.20481935
0.21398641
0.21856993
0.21398641
0.21398641
0.21398641
0.21856993
0.21856993
0.22315346
0.21856993
0.21856993
0.21398641
0.21856993
0.21856993
0.21398641
0.20940287
0.20940287
0.21856993
0.22315346
0.22315346
0.22315346
0.22773696
0.23232049
0.23232049
0.23232049
0.23232049
0.23232049
0.23232049
0.23232049
0.23232049
0.23690403
0.23690403
0.23690403
0.23690403
0.24148755
0.24148755
0.23690403
0.23690403
0.23690403
0.24148755
0.24607107
0.24607107
0.24148755
0.23690403
0.24607107
0.2506546
0.25523812
0.25523812
0.25982165
0.25982165
0.25982165
0.25523812
0.25523812
0.25523812
0.2506546
0.25523812
0.25982165
0.26440516
0.26898867
0.26898867
0.26440516
0.26440516
0.25982165
0.25982165
0.26440516
0.26440516
0.27357224
0.27815574
0.27357224
0.26898867
0.27357224
0.27815574
0.27815574
0.27815574
0.27815574
0.28273925
0.2873228
0.29190633
0.29648983
0.29190633
0.29190633
0.2873228
0.28273925
0.2873228
0.29648983
0.30565688
0.30565688
0.30107334
0.30107334
0.30107334
0.30107334
0.30107334
0.30107334
0.30565688
0.30565688
0.31024042
0.31482393
0.31024042
0.31024042
0.31482393
0.323991
0.3285745
0.323991
0.31940746
0.31482393
0.31940746
0.323991
0.33315802
0.33774155
0.33774155
0.33774155
0.33774155
0.34232506
0.34232506
0.33315802
0.33315802
0.33774155
0.34232506
0.34232506
0.3469086
0.35149214
0.35607564
0.36065918
0.36065918
0.3652427
0.36982623
0.36982623
0.36982623
0.3652427
0.35607564
0.35149214
0.35607564
0.36982623
0.37899324
0.3835768
0.37899324
0.37440974
0.37440974
0.37440974
0.37899324
0.37899324
0.37440974
0.37440974
0.3835768
0.39274383
0.39274383
0.39274383
0.38816032
0.39274383
0.4019109
0.4019109
0.4019109
0.4019109
0.4064944
0.41107795
0.4064944
0.4064944
0.4064944
0.41107795
0.41107795
0.41566145
0.41107795
0.41107795
0.41107795
0.41107795
0.41566145
0.42024496
0.42024496
0.42024496
0.42024496
0.42482853
0.42941207
0.43399557
0.43399557
0.42941207
0.42941207
0.42941207
0.43857908
0.44316262
0.44316262
0.43857908
0.43857908
0.43857908
0.44316262
0.44774613
0.45232964
0.45691317
0.45691317
0.45232964
0.45691317
0.46149668
0.46149668
0.46149668
0.46608025
0.4752473
0.4752473
0.47066376
0.46608025
0.47066376
0.4798308
0.48899785
0.48899785
0.48899785
0.4844143
0.4798308
0.4844143
0.49358135
0.5027484
0.5027484
0.49816492
0.49816492
0.49358135
0.49358135
0.49816492
0.5027484
0.5027484
0.50733197
0.5119155
0.51649904
0.51649904
0.51649904
0.5210825
0.5210825
0.51649904
0.51649904
0.51649904
0.52566606
0.5302496
0.52566606
0.52566606
0.5302496
0.5348331
0.5348331
0.5348331
0.5348331
0.5394167
0.5440002
0.5485837
0.55775076
0.55775076
0.55775076
0.56233424
0.5669178
0.5669178
0.56233424
0.56233424
0.5669178
0.5715013
0.5715013
0.5715013
0.57608485
0.5806684
0.5806684
0.57608485
0.5806684
0.58525187
0.5898354
0.59441894
0.59441894
0.59441894
0.5990024
0.60358596
0.6081695
0.6081695
0.6081695
0.6081695
0.6081695
0.6081695
0.6081695
0.61275303
0.6173366
0.61275303
0.61275303
0.6173366
0.6219201
0.6265036
0.6310871
0.6310871
0.6265036
0.6219201
0.6265036
0.6265036
0.6310871
0.64025414
0.6494212
0.65400475
0.6494212
0.64483774
0.64483774
0.6494212
0.65400475
0.65400475
0.65400475
0.6585883
0.6585883
0.66317177
0.66317177
0.66317177
0.66317177
0.66317177
0.66317177
0.67233884
0.68150586
0.68150586
0.6769223
0.6769223
0.6769223
0.6769223
0.6769223
0.68150586
0.68150586
0.68608946
0.68608946
0.68608946
0.69067293
0.6952565
0.6952565
0.6952565
0.6952565
0.6952565
0.6952565
0.69984
0.69984
0.709007
0.71359056
0.7181741
0.7181741
0.71359056
0.71359056
0.72275764
0.72275764
0.72275764
0.7181741
0.7181741
0.72275764
0.7273411
0.73192465
0.7365082
0.73192465
0.7273411
0.7273411
0.7365082
0.7456752
0.7456752
0.7365082
0.7365082
0.7365082
0.7456752
0.7548422
0.7594258
0.75025874
0.75025874
0.7548422
0.7594258
0.7594258
0.7594258
0.7594258
0.7594258
0.76400936
0.76400936
0.76400936
0.76859283
0.7731764
0.7777599
0.7777599
0.7731764
0.76859283
0.76859283
0.7731764
0.7823434
0.7869269
0.7915105
0.7915105
0.796094
0.796094
0.796094
0.796094
0.80067754
0.8052611
0.8052611
0.80067754
0.796094
0.796094
0.8052611
0.8144281
0.8190116
0.8190116
0.8190116
0.8144281
0.8144281
0.8235951
0.82817864
0.8327622
0.82817864
0.8235951
0.8235951
0.82817864
0.8327622
0.83734566
0.8419292
0.8465128
0.8465128
0.8465128
0.85109633
0.85567987
0.86026335
0.86026335
0.85567987
0.85567987
0.86026335
0.8694304
0.8694304
0.8694304
0.8694304
0.8694304
0.8740139
0.8740139
0.883181
0.8969315
0.901515
0.901515
0.901515
0.901515
0.901515
0.8969315
0.901515
0.9106821
0.9198491
0.9198491
0.91526556
0.91526556
0.9198491
0.9198491
0.91526556
0.9106821
0.9106821
0.9198491
0.93359977
0.93818325
0.93818325
0.93359977
0.93818325
0.9427668
0.9427668
0.93818325
0.93359977
0.93818325
0.9519338
0.95651734
0.9519338
0.9519338
0.9519338
0.95651734
0.9611009
0.9611009
0.9611009
0.9611009
0.9611009
0.96568435
0.96568435
0.96568435
0.9702679
0.9702679
0.96568435
0.96568435
0.9702679
0.9702679
0.9748514
0.9748514
0.9794349
0.9794349
0.98401845
0.98401845
0.9794349
0.9794349
0.9794349
0.98401845
0.98401845
0.988602
0.9931856
0.9931856
0.9931856
0.988602
0.988602
0.988602
0.988602
0.9931856
0.9931856
0.9931856
0.9931856
0.9931856
0.9931856
0.988602
0.988602
0.9931856
0.9977691
0.9977691
0.9977691
0.9931856
0.9931856
0.9931856
0.9931856
0.988602
0.988602
0.988602
0.988602
0.988602
0.98401845
0.988602
0.988602
0.988602
0.98401845
0.9794349
0.9748514
0.9748514
0.9748514
0.9748514
0.98401845
0.988602
0.988602
0.98401845
0.9748514
0.9702679
0.9702679
0.96568435
0.9611009
0.9611009
0.9611009
0.96568435
0.96568435
0.96568435
0.96568435
0.96568435
0.96568435
0.95651734
0.95651734
0.95651734
0.95651734
0.95651734
0.9519338
0.9473503
0.93818325
0.93359977
0.93818325
0.93818325
0.93359977
0.9244327
0.9198491
0.9244327
0.9244327
0.92901623
0.93359977
0.92901623
0.9198491
0.9106821
0.9106821
0.9106821
0.901515
0.892348
0.892348
0.8969315
0.8969315
0.892348
0.88776445
0.88776445
0.883181
0.87859744
0.8740139
0.8740139
0.87859744
0.8740139
0.8694304
0.86026335
0.85567987
0.85567987
0.86026335
0.86026335
0.85109633
0.8419292
0.8419292
0.8465128
0.85109633
0.8419292
0.82817864
0.8190116
0.8190116
0.8235951
0.8235951
0.8190116
0.8144281
0.80984455
0.8052611
0.80067754
0.80067754
0.7915105
0.7869269
0.7823434
0.7823434
0.7777599
0.7777599
0.7777599
0.7731764
0.76859283
0.76859283
0.76400936
0.7548422
0.7548422
0.75025874
0.7456752
0.7365082
0.73192465
0.7273411
0.7273411
0.73192465
0.73192465
0.72275764
0.7181741
0.71359056
0.7044235
0.69984
0.6952565
0.69984
0.69984
0.6952565
0.68608946
0.68150586
0.68150586
0.68150586
0.6769223
0.6769223
0.68150586
0.68150586
0.67233884
0.6677553
0.67233884
0.67233884
0.66317177
0.6494212
0.64483774
0.64483774
0.64483774
0.64483774
0.64025414
0.64025414
0.63567066
0.6310871
0.6265036
0.6265036
0.6265036
0.6219201
0.6173366
0.6173366
0.61275303
0.6081695
0.5990024
0.59441894
0.5990024
0.60358596
0.60358596
0.59441894
0.5898354
0.58525187
0.5806684
0.5806684
0.5806684
0.57608485
0.57608485
0.5669178
0.55775076
0.55775076
0.5669178
0.5715013
0.5715013
0.5669178
0.55775076
0.5531672
0.5440002
0.5440002
0.5440002
0.5440002
0.5485837
0.5440002
0.5348331
0.52566606
0.5210825
0.52566606
0.52566606
0.5302496
0.52566606
0.52566606
0.5210825
0.5210825
0.5210825
0.51649904
0.5119155
0.51649904
0.51649904
0.5119155
0.50733197
0.5027484
0.5027484
0.5027484
0.5027484
0.49816492
0.48899785
0.4844143
0.4844143
0.4844143
0.4844143
0.4798308
0.47066376
0.46608025
0.46608025
0.46608025
0.46149668
0.45691317
0.45232964
0.45691317
0.46149668
0.46149668
0.45691317
0.45232964
0.45232964
0.44774613
0.44316262
0.43857908
0.43857908
0.43857908
0.43857908
0.43399557
0.43399557
0.43399557
0.43399557
0.43399557
0.42482853
0.42024496
0.42024496
0.42024496
0.42024496
0.41566145
0.4064944
0.4019109
0.4019109
0.4064944
0.4064944
0.4019109
0.3973274
0.39274383
0.38816032
0.38816032
0.3835768
0.3835768
0.37899324
0.37440974
0.37440974
0.37440974
0.36982623
0.36982623
0.37440974
0.37440974
0.36982623
0.36065918
0.35149214
0.35149214
0.35607564
0.35607564
0.35607564
0.35607564
0.35149214
0.3469086
0.34232506
0.34232506
0.34232506
0.34232506
0.33315802
0.3285745
0.323991
0.31940746
0.31940746
0.31482393
0.30565688
0.30565688
0.31024042
0.31024042
0.30565688
0.30107334
0.29648983
0.29648983
0.29190633
0.2873228
0.28273925
0.28273925
0.28273925
0.27815574
0.27815574
0.27815574
0.27815574
0.27815574
0.27815574
0.27357224
0.26898867
0.25982165
0.25523812
0.2506546
0.2506546
0.24607107
0.23690403
0.23690403
0.24607107
0.2506546
0.24607107
0.23690403
0.23232049
0.23232049
0.23232049
0.23232049
0.22773696
0.22315346
0.21398641
0.20940287
0.21398641
0.21856993
0.22315346
0.21398641
0.20481935
0.1956523
0.20023584
0.20481935
0.20481935
0.20023584
0.19106877
0.18648526
0.18190174
0.18190174
0.18190174
0.18190174
0.17731822
0.17273468
0.16815116
0.16356765
0.16356765
0.15898411
0.15440059
0.14981706
0.14981706
0.14981706
0.14523354
0.14523354
0.14523354
0.14065002
0.13606648
0.12689945
0.12231593
0.12689945
0.12689945
0.12689945
0.12689945
0.12689945
0.12231593
0.11314888
0.10856536
0.10856536
0.11314888
0.10856536
0.10856536
0.10856536
0.10398183
0.10398183
0.09939831
0.10398183
0.10398183
0.09939831
0.094814785
0.09023126
0.09023126
0.09023126
0.08564773
0.08106421
0.08106421
0.07648069
0.07648069
0.07648069
0.071897164
0.06273011
0.053563062
0.053563062
0.05814659
0.06273011
0.06273011
0.05814659
0.05814659
0.053563062
0.053563062
0.04897954
0.044396013
0.03981249
0.03981249
0.03981249
0.030645443
0.030645443
0.035228968
0.035228968
0.030645443
0.026061919
0.026061919
0.026061919
0.021478394
0.012311347
0.0077278223
0.0077278223
0.0077278223
0.012311347
0.012311347
0.012311347
0.0031442982
-0.00602275
-0.010606274
-0.015189799
-0.015189799
-0.019773323
-0.024356848
-0.024356848
-0.019773323
-0.024356848
-0.024356848
-0.019773323
-0.019773323
-0.024356848
-0.033523895
-0.042690944
-0.047274467
-0.042690944
-0.042690944
-0.042690944
-0.047274467
-0.047274467
-0.051857993
-0.056441516
-0.061025042
-0.061025042
-0.06560856
-0.06560856
-0.07477561
-0.07935913
-0.08394266
-0.08394266
-0.08394266
-0.08394266
-0.08852618
-0.08852618
-0.09769323
-0.10227676
-0.10227676
-0.10227676
-0.10227676
-0.10227676
-0.10686028
-0.10686028
-0.10686028
-0.111443795
-0.120610856
-0.12519439
-0.12519439
-0.1297779
-0.13436143
-0.14352848
-0.148112
-0.148112
-0.15269552
-0.148112
-0.148112
-0.14352848
-0.148112
-0.15727906
-0.16644609
-0.17102963
-0.17561315
-0.17561315
-0.18019667
-0.18478018
-0.18936372
-0.18936372
-0.18478018
-0.18478018
-0.18478018
-0.19394726
-0.20311429
-0.20769782
-0.20769782
-0.20311429
-0.20769782
-0.21228135
-0.22144838
-0.2260319
-0.23061544
-0.23061544
-0.23061544
-0.23519896
-0.24436602
-0.24894953
-0.25353307
-0.25353307
-0.24894953
-0.24894953
-0.25811657
-0.26728365
-0.27645066
-0.27645066
-0.27645066
-0.27186716
-0.27186716
-0.27186716
-0.27645066
-0.28561774
-0.29478475
-0.2993683
-0.30853534
-0.30853534
-0.30395183
-0.30395183
-0.30853534
-0.3177024
-0.32228592
-0.32686943
-0.32686943
-0.32686943
-0.33145297
-0.33145297
-0.34062
-0.34520355
-0.34520355
-0.34520355
-0.34520355
-0.3543706
-0.36812115
-0.37270465
-0.36812115
-0.36353764
-0.3589541
-0.36812115
-0.37270465
-0.37728822
-0.38187173
-0.38187173
-0.38645524
-0.3910388
-0.3956223
-0.40478936
-0.40937287
-0.40020582
-0.38645524
-0.3910388
-0.40478936
-0.41853994
-0.41853994
-0.41853994
-0.42312348
-0.427707
-0.4322905
-0.4322905
-0.4322905
-0.4322905
-0.44145754
-0.4506246
-0.4506246
-0.4506246
-0.4552081
-0.45979166
-0.45979166
-0.4552081
-0.4552081
-0.45979166
-0.46437517
-0.46437517
-0.4735422
-0.47812572
-0.48270926
-0.48270926
-0.48270926
-0.48270926
-0.48270926
-0.49187633
-0.49645984
-0.5010433
-0.50562686
-0.5102104
-0.5102104
-0.50562686
-0.50562686
-0.50562686
-0.5102104
-0.5147939
-0.5147939
-0.5193774
-0.52396095
-0.533128
-0.53771156
-0.53771156
-0.54229504
-0.54229504
-0.5468786
-0.5514621
-0.5514621
-0.5514621
-0.5514621
-0.5514621
-0.5514621
-0.5514621
-0.5514621
-0.5606291
-0.57437974
-0.5789632
-0.5789632
-0.58354676
-0.58354676
-0.58354676
-0.5881303
-0.5881303
-0.5927138
-0.5972973
-0.60188085
-0.60188085
-0.60188085
-0.6064644
-0.6110479
-0.62021494
-0.62021494
-0.61563146
-0.61563146
-0.62021494
-0.6247985
-0.629382
-0.6339655
-0.6339655
-0.6385491
-0.6385491
-0.64313257
-0.6477161
-0.6477161
-0.6477161
-0.65229964
-0.65229964
-0.65229964
-0.65229964
-0.66146666
-0.6706337
-0.6752172
-0.6798008
-0.6752172
-0.6752172
-0.6752172
-0.6752172
-0.6798008
-0.6798008
-0.6798008
-0.6889678
-0.7027184
-0.7073019
-0.7073019
-0.7073019
-0.7073019
-0.71188545
-0.71188545
-0.716469
-0.725636
-0.725636
-0.73021954
-0.73021954
-0.734803
-0.734803
-0.73938656
-0.73938656
-0.73938656
-0.73938656
-0.73938656
-0.7439701
-0.7531372
-0.7668877
-0.7668877
-0.7623042
-0.7623042
-0.7668877
-0.77147126
-0.77147126
-0.77605474
-0.77605474
-0.7806383
-0.7852219
-0.78980535
-0.7943889
-0.7989724
-0.7943889
-0.7943889
-0.7943889
-0.7989724
-0.80813944
-0.81730646
-0.82189
-0.81730646
-0.812723
-0.81730646
-0.831057
-0.83564055
-0.83564055
-0.831057
-0.82647353
-0.82647353
-0.831057
-0.84022415
-0.8539747
-0.85855824
-0.85855824
-0.8539747
-0.8539747
-0.8539747
-0.85855824
-0.85855824
-0.8631418
-0.86772525
-0.8768923
-0.8768923
-0.8768923
-0.8768923
-0.8814758
-0.88605934
-0.8906429
-0.89522636
-0.89522636
-0.8906429
-0.88605934
-0.8906429
-0.8998099
-0.90439343
-0.90439343
-0.90439343
-0.9089769
-0.91356045
-0.9227276
-0.9273111
-0.9273111
-0.9227276
-0.9227276
-0.9273111
-0.9318946
-0.93647814
-0.93647814
-0.9318946
-0.93647814
-0.9410617
-0.94564515
-0.93647814
-0.93647814
-0.94564515
-0.9593957
-0.96397924
-0.96397924
-0.96397924
-0.9593957
-0.9548122
-0.9593957
-0.96397924
-0.96397924
-0.96397924
-0.96397924
-0.97314626
-0.9777298
-0.98231333
-0.98231333
-0.98689693
-0.98689693
-0.99148047
-0.99148047
-1.0006475
-1.005231
-1.005231
-1.005231
-1.0098146
-1.0098146
-1.0098146
-1.005231
-1.0098146
-1.0143981
-1.0189816
-1.0235652
-1.0235652
-1.0281487
-1.0327321
-1.0327321
-1.0327321
-1.0327321
-1.0327321
-1.0327321
-1.0418992
-1.0510663
-1.0556498
-1.0556498
-1.0602332
-1.0602332
-1.0602332
-1.0602332
-1.0510663
-1.0510663
-1.0510663
-1.0602332
-1.0694004
-1.0739839
-1.0694004
-1.064817
-1.064817
-1.0694004
-1.0739839
-1.0785675
-1.083151
-1.0877345
-1.092318
-1.0969015
-1.101485
-1.101485
-1.101485
-1.101485
-1.0969015
-1.0969015
-1.1060686
-1.1152356
-1.1198192
-1.1152356
-1.1106521
-1.1106521
-1.1152356
-1.1244026
-1.1244026
-1.1198192
-1.1152356
-1.1244026
-1.1289861
-1.1335697
-1.1335697
-1.1335697
-1.1335697
-1.1381533
-1.1427368
-1.1519039
-1.1473203
-1.1427368
-1.1427368
-1.1473203
-1.1519039
-1.1519039
-1.1473203
-1.1519039
-1.1610708
-1.1610708
-1.1564873
-1.1564873
-1.1610708
-1.1702379
-1.1748214
-1.179405
-1.1748214
-1.1702379
-1.1702379
-1.1702379
-1.1702379
-1.1702379
-1.1748214
-1.1748214
-1.179405
-1.179405
-1.179405
-1.179405
-1.1839885
-1.1839885
-1.1885719
-1.1931555
-1.1931555
-1.197739
-1.1931555
-1.1931555
-1.1931555
-1.1931555
-1.1931555
-1.1931555
-1.197739
-1.2069061
-1.2069061
-1.2069061
-1.2069061
-1.2023225
-1.2023225
-1.2069061
-1.2206568
-1.2252402
-1.2252402
-1.2252402
-1.2206568
-1.2160732
-1.2114897
-1.2160732
-1.2206568
-1.2252402
-1.2206568
-1.2252402
-1.2298237
-1.2298237
-1.2344073
-1.2344073
-1.2344073
-1.2298237
-1.2298237
-1.2344073
-1.2435743
-1.2573248
-1.2619084
-1.2573248
-1.2481579
-1.2435743
-1.2527413
-1.2573248
-1.2527413
-1.2481579
-1.2435743
-1.2481579
-1.2573248
-1.2619084
-1.2664919
-1.2664919
-1.2664919
-1.2664919
-1.2664919
-1.2664919
-1.2664919
-1.2664919
-1.2710754
-1.275659
-1.275659
-1.2802426
-1.2802426
-1.2802426
-1.2802426
-1.284826
-1.284826
-1.2802426
-1.2802426
-1.2802426
-1.284826
-1.284826
-1.284826
-1.284826
-1.2894095
-1.2939931
-1.2985766
-1.2939931
-1.284826
-1.284826
-1.2894095
-1.2939931
-1.2985766
-1.2985766
-1.2985766
-1.3031601
-1.3031601
-1.3077437
-1.3123271
-1.3123271
-1.3123271
-1.3123271
-1.3123271
-1.3077437
-1.3077437
-1.3077437
-1.3123271
-1.3169106
-1.3214942
-1.3260777
-1.3306612
-1.3306612
-1.3260777
-1.3214942
-1.3260777
-1.3306612
-1.3352448
-1.3306612
-1.3260777
-1.3214942
-1.3214942
-1.3214942
-1.3214942
-1.3260777
-1.3306612
-1.3306612
-1.3306612
-1.3260777
-1.3260777
-1.3306612
-1.3398283
-1.3398283
-1.3352448
-1.3306612
-1.3306612
-1.3306612
-1.3398283
-1.3444117
-1.3489953
-1.3489953
-1.3489953
-1.3444117
-1.3398283
-1.3398283
-1.3489953
-1.3535788
-1.3489953
-1.3444117
-1.3398283
-1.3398283
-1.3444117
-1.3444117
-1.3398283
-1.3398283
-1.3444117
-1.3489953
-1.3489953
-1.3444117
-1.3398283
-1.3398283
-1.3444117
-1.3489953
-1.3444117
-1.3398283
-1.3444117
-1.3489953
-1.3581624
-1.3581624
-1.3535788
-1.3489953
-1.3535788
-1.3581624
-1.3581624
-1.3581624
-1.3489953
-1.3489953
-1.3535788
-1.3581624
-1.362746
-1.362746
-1.362746
-1.3581624
-1.3581624
-1.3581624
-1.362746
-1.3673295
-1.3673295
-1.3673295
-1.362746
-1.3581624
-1.3581624
-1.362746
-1.3673295
-1.3673295
-1.371913
-1.371913
-1.371913
-1.3673295
-1.3581624
-1.362746
-1.3673295
-1.3673295
-1.362746
-1.3581624
-1.362746
-1.3673295
-1.3673295
-1.362746
-1.3581624
-1.3581624
-1.362746
-1.371913
-1.371913
-1.3673295
-1.362746
-1.362746
-1.362746
-1.3581624
-1.3581624
-1.362746
-1.3673295
-1.3673295
-1.3673295
-1.3673295
-1.362746
-1.362746
-1.362746
-1.362746
-1.3673295
-1.3673295
-1.3673295
-1.3673295
-1.3673295
-1.3673295
-1.362746
-1.3581624
-1.3581624
-1.3581624
-1.362746
-1.362746
-1.362746
-1.3581624
-1.3581624
-1.362746
-1.362746
-1.3581624
-1.3581624
-1.362746
-1.362746
-1.362746
-1.3673295
-1.3673295
-1.362746
-1.3581624
-1.3581624
-1.362746
-1.3581624
-1.3581624
-1.3581624
-1.3581624
-1.3535788
-1.3535788
-1.3489953
-1.3489953
-1.3489953
-1.3535788
-1.3535788
-1.3535788
-1.3535788
-1.3535788
-1.3581624
-1.3581624
-1.3489953
-1.3444117
-1.3489953
-1.3535788
-1.3535788
-1.3489953
-1.3444117
-1.3489953
-1.3489953
-1.3489953
-1.3535788
-1.3535788
-1.3489953
-1.3444117
-1.3489953
-1.3535788
-1.3535788
-1.3489953
-1.3444117
-1.3489953
-1.3535788
-1.3535788
-1.3489953
-1.3444117
-1.3444117
-1.3444117
-1.3306612
-1.3260777
-1.3260777
-1.3352448
-1.3444117
-1.3398283
-1.3352448
-1.3306612
-1.3260777
-1.3214942
-1.3214942
-1.3169106
-1.3169106
-1.3169106
-1.3214942
-1.3214942
-1.3214942
-1.3214942
-1.3214942
-1.3169106
-1.3169106
-1.3169106
-1.3169106
-1.3123271
-1.3077437
-1.3031601
-1.3031601
-1.3077437
-1.3031601
-1.2985766
-1.2894095
-1.284826
-1.284826
-1.284826
-1.2894095
-1.2894095
-1.284826
-1.2802426
-1.284826
-1.2894095
-1.2894095
-1.284826
-1.275659
-1.2710754
-1.2710754
-1.275659
-1.2802426
-1.275659
-1.2664919
-1.2573248
-1.2573248
-1.2573248
-1.2619084
-1.2573248
-1.2527413
-1.2481579
-1.2481579
-1.2481579
-1.2527413
-1.2527413
-1.2481579
-1.2389908
-1.2344073
-1.2389908
-1.2481579
-1.2481579
-1.2435743
-1.2298237
-1.2252402
-1.2252402
-1.2298237
-1.2252402
-1.2252402
-1.2252402
-1.2206568
-1.2206568
-1.2206568
-1.2206568
-1.2160732
-1.2114897
-1.2114897
-1.2069061
-1.2069061
-1.2023225
-1.2069061
-1.2114897
-1.2069061
-1.2069061
-1.2069061
-1.2023225
-1.1931555
-1.1885719
-1.1931555
-1.2023225
-1.2023225
-1.197739
-1.197739
-1.197739
-1.1931555
-1.1931555
-1.1931555
-1.1885719
-1.1839885
-1.1839885
-1.1885719
-1.1885719
-1.1839885
-1.1839885
-1.179405
-1.179405
-1.1702379
-1.1656544
-1.1610708
-1.1656544
-1.1702379
-1.1656544
-1.1610708
-1.1564873
-1.1610708
-1.1702379
-1.1702379
-1.1656544
-1.1519039
-1.1473203
-1.1519039
-1.1564873
-1.1564873
-1.1473203
-1.1381533
-1.1381533
-1.1381533
-1.1427368
-1.1473203
-1.1473203
-1.1427368
-1.1335697
-1.1289861
-1.1335697
-1.1381533
-1.1335697
-1.1289861
-1.1289861
-1.1335697
-1.1335697
-1.1244026
-1.1152356
-1.1060686
-1.1060686
-1.1106521
-1.1060686
-1.101485
-1.101485
-1.101485
-1.101485
-1.101485
-1.101485
-1.0969015
-1.0969015
-1.092318
-1.0877345
-1.0877345
-1.0877345
-1.0877345
-1.0877345
-1.083151
-1.083151
-1.083151
-1.083151
-1.083151
-1.083151
-1.0785675
-1.0694004
-1.0694004
-1.0694004
-1.0739839
-1.0739839
-1.0739839
-1.0694004
-1.064817
-1.0556498
-1.0464827
-1.0418992
-1.0464827
-1.0464827
-1.0464827
-1.0418992
-1.0418992
-1.0373157
-1.0373157
-1.0373157
-1.0373157
-1.0327321
-1.0327321
-1.0281487
-1.0281487
-1.0235652
-1.0189816
-1.0235652
-1.0235652
-1.0189816
-1.0143981
-1.005231
-1.005231
-1.005231
-1.005231
-1.005231
-1.005231
-1.0006475
-0.99606395
-0.99148047
-0.98689693
-0.98689693
-0.99148047
-0.98689693
-0.98689693
-0.98689693
-0.98689693
-0.9777298
-0.9685628
-0.96397924
-0.96397924
-0.97314626
-0.97314626
-0.97314626
-0.9685628
-0.96397924
-0.96397924
-0.9593957
-0.9593957
-0.9593957
-0.9593957
-0.9502287
-0.94564515
-0.9410617
-0.94564515
-0.9502287
-0.94564515
-0.9410617
-0.93647814
-0.93647814
-0.9410617
-0.9410617
-0.93647814
-0.93647814
-0.93647814
-0.93647814
-0.9318946
-0.9273111
-0.9227276
-0.9227276
-0.91814405
-0.9089769
-0.90439343
-0.90439343
-0.9089769
-0.9089769
-0.9089769
-0.90439343
-0.90439343
-0.8998099
-0.8998099
-0.8906429
-0.88605934
-0.88605934
-0.8906429
-0.89522636
-0.89522636
-0.88605934
-0.8768923
-0.86772525
-0.86772525
-0.86772525
-0.8631418
-0.8631418
-0.86772525
-0.86772525
-0.8631418
-0.85855824
-0.8539747
-0.8539747
-0.8539747
-0.8539747
-0.8493912
-0.8448077
-0.8448077
-0.8493912
-0.8539747
-0.8539747
-0.84022415
-0.83564055
-0.831057
-0.82647353
-0.82189
-0.82189
-0.82647353
-0.831057
-0.82647353
-0.81730646
-0.812723
-0.812723
-0.81730646
-0.81730646
-0.80813944
-0.8035559
-0.7989724
-0.8035559
-0.8035559
-0.7989724
-0.7989724
-0.7943889
-0.7943889
-0.7943889
-0.7943889
-0.78980535
-0.7852219
-0.7806383
-0.7806383
-0.7806383
-0.7806383
-0.77605474
-0.77147126
-0.7668877
-0.7668877
-0.7577207
-0.7485536
-0.7485536
-0.7531372
-0.7577207
-0.7531372
-0.7439701
-0.734803
-0.73938656
-0.73938656
-0.73938656
-0.734803
-0.73021954
-0.725636
-0.716469
-0.716469
-0.72105247
-0.72105247
-0.71188545
-0.7073019
-0.69813484
-0.69813484
-0.7027184
-0.7073019
-0.7027184
-0.69813484
-0.69355136
-0.6889678
-0.6843843
-0.6798008
-0.6798008
-0.6798008
-0.6798008
-0.6798008
-0.6752172
-0.6706337
-0.6706337
-0.6660502
-0.66146666
-0.65229964
-0.65229964
-0.6568831
-0.66146666
-0.65229964
-0.6385491
-0.629382
-0.6247985
-0.629382
-0.6339655
-0.629382
-0.6247985
-0.629382
-0.629382
-0.629382
-0.6247985
-0.62021494
-0.6110479
-0.6064644
-0.6110479
-0.61563146
-0.61563146
-0.60188085
-0.5927138
-0.5881303
-0.5927138
-0.60188085
-0.5972973
-0.5881303
-0.58354676
-0.58354676
-0.5881303
-0.5927138
-0.5881303
-0.57437974
-0.56521267
-0.5606291
-0.56521267
-0.56521267
-0.56521267
-0.5697962
-0.5697962
-0.56521267
-0.5606291
-0.5606291
-0.5606291
-0.5560456
-0.5468786
-0.54229504
-0.54229504
-0.53771156
-0.5285444
-0.52396095
-0.5193774
-0.52396095
-0.533128
-0.533128
-0.5285444
-0.5193774
-0.5102104
-0.50562686
-0.5010433
-0.50562686
-0.5102104
-0.5102104
-0.5147939
-0.5102104
-0.50562686
-0.5010433
-0.49187633
-0.48270926
-0.48270926
-0.48270926
-0.48270926
-0.48270926
-0.47812572
-0.47812572
-0.47812572
-0.4735422
-0.4689587
-0.46437517
-0.45979166
-0.45979166
-0.46437517
-0.45979166
-0.4506246
-0.44604105
-0.44145754
-0.44604105
-0.4506246
-0.4552081
-0.4552081
-0.4506246
-0.44145754
-0.4322905
-0.427707
-0.427707
-0.4322905
-0.4322905
-0.4322905
-0.4322905
-0.427707
-0.42312348
-0.41853994
-0.41395637
-0.41395637
-0.41853994
-0.41853994
-0.41853994
-0.41395637
-0.40937287
-0.40020582
-0.3956223
-0.3956223
-0.3956223
-0.40020582
-0.3956223
-0.3910388
-0.3910388
-0.3910388
-0.3956223
-0.3910388
-0.38645524
-0.37728822
-0.37270465
-0.37728822
-0.37728822
-0.37270465
-0.36812115
-0.36353764
-0.3589541
-0.3543706
-0.34978706
-0.34978706
-0.3589541
-0.36353764
-0.3543706
-0.34978706
-0.34520355
-0.34520355
-0.34978706
-0.34978706
-0.34520355
-0.33603647
-0.33145297
-0.32686943
-0.32686943
-0.33145297
-0.33145297
-0.33145297
-0.33145297
-0.32228592
-0.3177024
-0.31311888
-0.30853534
-0.30853534
-0.30853534
-0.30395183
-0.30395183
-0.2993683
-0.29478475
-0.29478475
-0.29020125
-0.29020125
-0.29020125
-0.29020125
-0.28561774
-0.2810342
-0.27645066
-0.2810342
-0.27645066
-0.27186716
-0.26270008
-0.26270008
-0.26270008
-0.26270008
-0.25811657
-0.24894953
-0.24436602
-0.24894953
-0.25353307
-0.25353307
-0.24894953
-0.24436602
-0.24436602
-0.24436602
-0.24894953
-0.24436602
-0.23061544
-0.2260319
-0.23061544
-0.23061544
-0.2260319
-0.21686487
-0.20769782
-0.20311429
-0.20311429
-0.20311429
-0.20311429
-0.20311429
-0.19853076
-0.19853076
-0.19853076
-0.19853076
-0.19853076
-0.19394726
-0.18478018
-0.18478018
-0.18936372
-0.19394726
-0.18936372
-0.18478018
-0.18019667
-0.18019667
-0.17102963
-0.17102963
-0.17102963
-0.17102963
-0.17102963
-0.17102963
-0.16644609
-0.16644609
-0.17102963
-0.16644609
-0.15727906
-0.15727906
-0.15269552
-0.15269552
-0.15269552
-0.15269552
-0.148112
-0.148112
-0.14352848
-0.14352848
-0.14352848
-0.13894495
-0.13436143
-0.1297779
-0.12519439
-0.12519439
-0.12519439
-0.12519439
-0.12519439
-0.1297779
-0.13436143
-0.1297779
-0.12519439
-0.120610856
-0.116027325
-0.120610856
-0.12519439
-0.1297779
-0.1297779
-0.1297779
-0.12519439
-0.120610856
-0.116027325
-0.116027325
-0.116027325
-0.116027325
-0.111443795
-0.10686028
-0.10686028
-0.10686028
-0.10686028
-0.10686028
-0.10686028
-0.10686028
-0.10227676
-0.10227676
-0.10686028
-0.111443795
-0.10686028
-0.10227676
-0.09769323
-0.093109705
-0.09769323
-0.10686028
-0.10686028
-0.10227676
-0.09769323
-0.08852618
-0.08852618
-0.08852618
-0.08852618
-0.08852618
-0.08852618
-0.08852618
-0.09769323
-0.09769323
-0.08852618
-0.07477561
-0.07019208
-0.07477561
-0.08394266
-0.08394266
-0.08394266
-0.08394266
-0.07935913
-0.07935913
-0.08394266
-0.07935913
-0.07935913
-0.07019208
-0.06560856
-0.07019208
-0.07019208
-0.07019208
-0.06560856
-0.06560856
-0.06560856
-0.061025042
-0.056441516
-0.047274467
-0.047274467
-0.051857993
-0.051857993
-0.047274467
-0.047274467
-0.042690944
-0.042690944
-0.047274467
-0.051857993
-0.047274467
-0.038107418
-0.028940372
-0.024356848
-0.033523895
-0.042690944
-0.042690944
-0.042690944
-0.038107418
-0.033523895
-0.033523895
-0.033523895
-0.024356848
-0.019773323
-0.019773323
-0.019773323
-0.024356848
-0.024356848
-0.024356848
-0.024356848
-0.019773323
-0.019773323
-0.019773323
-0.015189799
-0.015189799
-0.019773323
-0.019773323
-0.015189799
-0.015189799
-0.015189799
-0.015189799
-0.010606274
-0.00602275
-0.00602275
-0.015189799
-0.019773323
-0.015189799
-0.015189799
-0.015189799
-0.019773323
-0.019773323
-0.019773323
-0.010606274
-0.010606274
-0.015189799
-0.019773323
-0.019773323
-0.019773323
-0.019773323
-0.024356848
-0.024356848
-0.028940372
-0.033523895
-0.033523895
-0.028940372
-0.028940372
-0.033523895
-0.042690944
-0.042690944
-0.038107418
-0.033523895
-0.033523895
-0.038107418
-0.038107418
-0.047274467
-0.051857993
-0.056441516
-0.056441516
-0.056441516
-0.056441516
-0.051857993
-0.056441516
-0.06560856
-0.07019208
-0.06560856
-0.061025042
-0.061025042
-0.07019208
-0.07477561
-0.07477561
-0.07477561
-0.07935913
-0.08394266
-0.08394266
-0.08394266
-0.08852618
-0.09769323
-0.10686028
-0.10686028
-0.10686028
-0.10686028
-0.116027325
-0.120610856
-0.12519439
-0.12519439
-0.1297779
-0.13436143
-0.13894495
-0.14352848
-0.14352848
-0.148112
-0.148112
-0.15727906
-0.16644609
-0.18019667
-0.18019667
-0.17561315
-0.17561315
-0.18478018
-0.18936372
-0.19853076
-0.20311429
-0.20769782
-0.21228135
-0.21228135
-0.21686487
-0.22144838
-0.2260319
-0.23519896
-0.23519896
-0.23519896
-0.23978248
-0.25353307
-0.26270008
-0.26728365
-0.26728365
-0.26728365
-0.26728365
-0.2810342
-0.29478475
-0.30395183
-0.2993683
-0.29478475
-0.2993683
-0.30853534
-0.31311888
-0.30853534
-0.3177024
-0.33145297
-0.34520355
-0.34978706
-0.34520355
-0.34978706
-0.34978706
-0.3543706
-0.3589541
-0.36353764
-0.37728822
-0.38645524
-0.3910388
-0.3956223
-0.3910388
-0.3956223
-0.40020582
-0.40478936
-0.40937287
-0.41853994
-0.42312348
-0.427707
-0.43687403
-0.44145754
-0.4506246
-0.4552081
-0.45979166
-0.45979166
-0.45979166
-0.46437517
-0.46437517
-0.4735422
-0.48729277
-0.49187633
-0.48729277
-0.48729277
-0.49187633
-0.49645984
-0.50562686
-0.50562686
-0.5010433
-0.5010433
-0.50562686
-0.5147939
-0.5193774
-0.5193774
-0.52396095
-0.5285444
-0.533128
-0.533128
-0.53771156
-0.54229504
-0.5468786
-0.5468786
-0.5468786
-0.5514621
-0.5560456
-0.5606291
-0.56521267
-0.5697962
-0.5789632
-0.5789632
-0.57437974
-0.5697962
-0.5697962
-0.5789632
-0.5881303
-0.5927138
-0.5881303
-0.5789632
-0.5789632
-0.5789632
-0.5881303
-0.5972973
-0.6064644
-0.6064644
-0.60188085
-0.60188085
-0.6064644
-0.6110479
-0.61563146
-0.62021494
-0.62021494
-0.61563146
-0.61563146
-0.62021494
-0.62021494
-0.62021494
-0.6247985
-0.6247985
-0.6247985
-0.6247985
-0.629382
-0.6339655
-0.629382
-0.62021494
-0.62021494
-0.6247985
-0.6339655
-0.629382
-0.6247985
-0.6247985
-0.629382
-0.629382
-0.6247985
-0.629382
-0.6339655
-0.6385491
-0.6339655
-0.629382
-0.6247985
-0.6247985
-0.629382
-0.6339655
-0.629382
-0.6247985
-0.6247985
-0.629382
-0.629382
-0.6247985
-0.61563146
-0.6064644
-0.60188085
-0.60188085
-0.6064644
-0.60188085
-0.5972973
-0.60188085
-0.6064644
-0.6064644
-0.60188085
-0.5972973
-0.5927138
-0.5881303
-0.5881303
-0.5881303
-0.58354676
-0.58354676
-0.5789632
-0.57437974
-0.5697962
-0.56521267
-0.5606291
-0.5514621
-0.5468786
-0.5514621
-0.5560456
-0.5468786
-0.53771156
-0.53771156
-0.53771156
-0.533128
-0.5285444
-0.52396095
-0.5147939
-0.5102104
-0.50562686
-0.50562686
-0.50562686
-0.5010433
-0.49645984
-0.49187633
-0.48270926
-0.47812572
-0.4735422
-0.4735422
-0.4735422
-0.4689587
-0.46437517
-0.45979166
-0.4506246
-0.44145754
-0.4322905
-0.427707
-0.41853994
-0.41395637
-0.40937287
-0.41395637
-0.40937287
-0.40478936
-0.3910388
-0.38645524
-0.38187173
-0.37728822
-0.36812115
-0.36353764
-0.3589541
-0.3543706
-0.34520355
-0.34062
-0.33603647
-0.33145297
-0.33145297
-0.33145297
-0.32228592
-0.3177024
-0.31311888
-0.30853534
-0.29478475
-0.2810342
-0.27186716
-0.26270008
-0.25811657
-0.25353307
-0.25353307
-0.24894953
-0.23978248
-0.23061544
-0.22144838
-0.21686487
-0.21228135
-0.20769782
-0.19394726
-0.18019667
-0.17561315
-0.17102963
-0.16186257
-0.15269552
-0.148112
-0.148112
-0.14352848
-0.1297779
-0.111443795
-0.10227676
-0.09769323
-0.09769323
-0.09769323
-0.093109705
-0.08394266
-0.07019208
-0.056441516
-0.051857993
-0.042690944
-0.038107418
-0.033523895
-0.028940372
-0.015189799
-0.0014392259
0.0077278223
0.0077278223
0.012311347
0.021478394
0.035228968
0.044396013
0.053563062
0.05814659
0.06273011
0.071897164
0.08564773
0.09939831
0.10398183
0.10398183
0.10856536
0.11314888
0.1177324
0.12231593
0.13148297
0.14523354
0.15898411
0.16815116
0.17273468
0.17731822
0.18648526
0.1956523
0.20481935
0.20940287
0.22315346
0.24148755
0.24607107
0.24607107
0.2506546
0.25982165
0.26898867
0.28273925
0.2873228
0.29190633
0.29190633
0.30107334
0.31024042
0.31940746
0.33315802
0.3469086
0.35607564
0.35607564
0.35607564
0.3652427
0.37899324
0.39274383
0.4019109
0.41107795
0.41566145
0.42482853
0.42941207
0.43399557
0.44316262
0.45232964
0.45691317
0.46149668
0.47066376
0.4798308
0.4844143
0.48899785
0.49816492
0.50733197
0.5210825
0.5302496
0.5394167
0.5440002
0.5531672
0.56233424
0.5715013
0.57608485
0.57608485
0.57608485
0.58525187
0.59441894
0.60358596
0.6173366
0.6310871
0.64025414
0.6494212
0.65400475
0.6585883
0.6585883
0.66317177
0.6769223
0.68608946
0.69067293
0.6952565
0.7044235
0.7181741
0.7273411
0.73192465
0.74109167
0.75025874
0.75025874
0.7548422
0.7594258
0.7731764
0.7777599
0.7777599
0.7777599
0.7869269
0.7915105
0.796094
0.8052611
0.8144281
0.8190116
0.82817864
0.8419292
0.85109633
0.85567987
0.86026335
0.8648469
0.8740139
0.87859744
0.883181
0.892348
0.901515
0.90609854
0.90609854
0.9106821
0.91526556
0.91526556
0.9198491
0.92901623
0.93818325
0.9473503
0.9473503
0.9473503
0.9519338
0.95651734
0.96568435
0.9702679
0.9748514
0.9748514
0.9794349
0.988602
0.9931856
0.9931856
0.9977691
1.0023526
1.0069361
1.0115196
1.0115196
1.0115196
1.0161031
1.0206866
1.0344372
1.0436043
1.0390207
1.0298537
1.0252701
1.0344372
1.0527712
1.0619383
1.0665218
1.0665218
1.0665218
1.0665218
1.0665218
1.0711055
1.075689
1.075689
1.0802724
1.084856
1.094023
1.094023
1.0894395
1.0894395
1.094023
1.0986066
1.1077735
1.1123571
1.1123571
1.1123571
1.1123571
1.1169406
1.1215241
1.1261077
1.1306912
1.1352746
1.1398582
1.1444418
1.1398582
1.1352746
1.1261077
1.1261077
1.1261077
1.1306912
1.1352746
1.1398582
1.1398582
1.1444418
1.1444418
1.1444418
1.1352746
1.1306912
1.1306912
1.1352746
1.1352746
1.1352746
1.1398582
1.1444418
1.1444418
1.1398582
1.1352746
1.1352746
1.1352746
1.1306912
1.1261077
1.1261077
1.1261077
1.1261077
1.1215241
1.1215241
1.1215241
1.1261077
1.1261077
1.1215241
1.1169406
1.1123571
1.1123571
1.1123571
1.1169406
1.1169406
1.1123571
1.1077735
1.1031901
1.0986066
1.1031901
1.1031901
1.094023
1.0894395
1.0894395
1.094023
1.094023
1.0894395
1.084856
1.075689
1.0711055
1.075689
1.075689
1.0711055
1.0665218
1.0619383
1.0619383
1.0619383
1.0573548
1.0527712
1.0481877
1.0481877
1.0436043
1.0390207
1.0298537
1.0252701
1.0252701
1.0252701
1.0252701
1.0206866
1.0115196
1.0023526
0.9977691
1.0023526
1.0069361
0.9977691
0.988602
0.98401845
0.988602
0.9931856
0.988602
0.9748514
0.9702679
0.96568435
0.95651734
0.9473503
0.9427668
0.9427668
0.9427668
0.93818325
0.93359977
0.92901623
0.9198491
0.91526556
0.91526556
0.9106821
0.90609854
0.8969315
0.892348
0.892348
0.892348
0.88776445
0.883181
0.87859744
0.8694304
0.8648469
0.86026335
0.86026335
0.86026335
0.85567987
0.8465128
0.8419292
0.8419292
0.8419292
0.8465128
0.8419292
0.83734566
0.8327622
0.8327622
0.83734566
0.83734566
0.8327622
0.82817864
0.8190116
0.8190116
0.8190116
0.8235951
0.82817864
0.82817864
0.82817864
0.8235951
0.8235951
0.8235951
0.8327622
0.8327622
0.82817864
0.8190116
0.8190116
0.82817864
0.82817864
0.82817864
0.82817864
0.83734566
0.85109633
0.85567987
0.85109633
0.8419292
0.83734566
0.8465128
0.86026335
0.8694304
0.8740139
0.8740139
0.8740139
0.87859744
0.88776445
0.8969315
0.90609854
0.9106821
0.90609854
0.9106821
0.9198491
0.92901623
0.92901623
0.93359977
0.93818325
0.93818325
0.93818325
0.93818325
0.9427668
0.9427668
0.9427668
0.9427668
0.9427668
0.9427668
0.9473503
0.95651734
0.9611009
0.96568435
0.9611009
0.95651734
0.9519338
0.95651734
0.9611009
0.96568435
0.9611009
0.9519338
0.9519338
0.95651734
0.95651734
0.9519338
0.9473503
0.9473503
0.9427668
0.9427668
0.9427668
0.9427668
0.93818325
0.93359977
0.92901623
0.9244327
0.92901623
0.92901623
0.92901623
0.9198491
0.91526556
0.9106821
0.90609854
0.90609854
0.90609854
0.90609854
0.901515
0.8969315
0.8969315
0.901515
0.901515
0.8969315
0.88776445
0.883181
0.88776445
0.88776445
0.883181
0.87859744
0.8740139
0.8740139
0.8694304
0.8648469
0.86026335
0.85567987
0.85567987
0.86026335
0.86026335
0.85567987
0.85109633
0.8465128
0.83734566
0.83734566
0.83734566
0.83734566
0.8327622
0.8235951
0.8190116
0.8144281
0.80984455
0.8052611
0.80067754
0.7915105
0.7777599
0.7731764
0.76400936
0.7594258
0.75025874
0.7365082
0.7273411
0.7181741
0.7181741
0.71359056
0.709007
0.6952565
0.68150586
0.6677553
0.66317177
0.6677553
0.6677553
0.66317177
0.6494212
0.64025414
0.63567066
0.63567066
0.6265036
0.61275303
0.5990024
0.59441894
0.59441894
0.59441894
0.5898354
0.58525187
0.5806684
0.57608485
0.5715013
0.5669178
0.55775076
0.5485837
0.5440002
0.5485837
0.5531672
0.5485837
0.5394167
0.5348331
0.5302496
0.52566606
0.5210825
0.51649904
0.5119155
0.5119155
0.5119155
0.50733197
0.5027484
0.49358135
0.4844143
0.4798308
0.4752473
0.4798308
0.4798308
0.4798308
0.4752473
0.4752473
0.4752473
0.4752473
0.46608025
0.45691317
0.45232964
0.45232964
0.45232964
0.45232964
0.44316262
0.43857908
0.42941207
0.42482853
0.42482853
0.42482853
0.42941207
0.42941207
0.42482853
0.42024496
0.42482853
0.42941207
0.42941207
0.42941207
0.42941207
0.42941207
0.42482853
0.42482853
0.42482853
0.42941207
0.43399557
0.44316262
0.44316262
0.44316262
0.44316262
0.44316262
0.43857908
0.44316262
0.44774613
0.45232964
0.45232964
0.45691317
0.46149668
0.46149668
0.46149668
0.46149668
0.46149668
0.46608025
0.46608025
0.46608025
0.46608025
0.46608025
0.46608025
0.46149668
0.45232964
0.45232964
0.46149668
0.46608025
0.46608025
0.46149668
0.45691317
0.45232964
0.44774613
0.44774613
0.45232964
0.45232964
0.44316262
0.44316262
0.44316262
0.44316262
0.44316262
0.44316262
0.44316262
0.44316262
0.44316262
0.44316262
0.43857908
0.43399557
0.43399557
0.42941207
0.42941207
0.42941207
0.42482853
0.42482853
0.42482853
0.42482853
0.42024496
0.41566145
0.41566145
0.42024496
0.42941207
0.42941207
0.41566145
0.4064944
0.4064944
0.41566145
0.42024496
0.42024496
0.41566145
0.41107795
0.41107795
0.41566145
0.41107795
0.4064944
0.4064944
0.4064944
0.41107795
0.41107795
0.4064944
0.4019109
0.4019109
0.4019109
0.3973274
0.39274383
0.38816032
0.37899324
0.37899324
0.3835768
0.38816032
0.3835768
0.37440974
0.36982623
0.37440974
0.3835768
0.38816032
0.3835768
0.37440974
0.36982623
0.36982623
0.37440974
0.37440974
0.36982623
0.3652427
0.36065918
0.35607564
0.36065918
0.36065918
0.35607564
0.3469086
0.34232506
0.3469086
0.3469086
0.3469086
0.3469086
0.3469086
0.3469086
0.3469086
0.34232506
0.33774155
0.3285745
0.323991
0.3285745
0.33315802
0.33315802
0.3285745
0.323991
0.323991
0.323991
0.31940746
0.31940746
0.31482393
0.31024042
0.31482393
0.31940746
0.31482393
0.30565688
0.30107334
0.30565688
0.30107334
0.29648983
0.29190633
0.29190633
0.29190633
0.2873228
0.28273925
0.2873228
0.29190633
0.29190633
0.2873228
0.2873228
0.2873228
0.29190633
0.2873228
0.2873228
0.28273925
0.27815574
0.27357224
0.26898867
0.26898867
0.27815574
0.28273925
0.28273925
0.27357224
0.26898867
0.26898867
0.26898867
0.27357224
0.27357224
0.27357224
0.26898867
0.26440516
0.26440516
0.26440516
0.25982165
0.26440516
0.26440516
0.27357224
0.27357224
0.26898867
0.26440516
0.25982165
0.25982165
0.25982165
0.26440516
0.26898867
0.26898867
0.26440516
0.25982165
0.26440516
0.26898867
0.26440516
0.25982165
0.25982165
0.26440516
0.26440516
0.25982165
0.25523812
0.2506546
0.2506546
0.25982165
0.26898867
0.26440516
0.25523812
0.25523812
0.25982165
0.26898867
0.27357224
0.26898867
0.26440516
0.26898867
0.27357224
0.27357224
0.26440516
0.26440516
0.26440516
0.27357224
0.27815574
0.28273925
0.27815574
0.27357224
0.26898867
0.26440516
0.26440516
0.26898867
0.27357224
0.27815574
0.28273925
0.27815574
0.27357224
0.27815574
0.28273925
0.27815574
0.26898867
0.26440516
0.26898867
0.27815574
0.27815574
0.27815574
0.27815574
0.28273925
0.28273925
0.27815574
0.27815574
0.27357224
0.27357224
0.27815574
0.28273925
0.28273925
0.27357224
0.27357224
0.27357224
0.27357224
0.27357224
0.26898867
0.26898867
0.26898867
0.26898867
0.26898867
0.26898867
0.26440516
0.26440516
0.26440516
0.26440516
0.26440516
0.25523812
0.2506546
0.2506546
0.25523812
0.25982165
0.25523812
0.2506546
0.24607107
0.2506546
0.25523812
0.25982165
0.25523812
0.2506546
0.24607107
0.24148755
0.24148755
0.24148755
0.24148755
0.23232049
0.22315346
0.21856993
0.21856993
0.22315346
0.22773696
0.23232049
0.22773696
0.22315346
0.21856993
0.21398641
0.20940287
0.20940287
0.20481935
0.20023584
0.20023584
0.20481935
0.20481935
0.20481935
0.20023584
0.19106877
0.18648526
0.18648526
0.19106877
0.19106877
0.19106877
0.18648526
0.18190174
0.17731822
0.16815116
0.16356765
0.16356765
0.16356765
0.15898411
0.15440059
0.14523354
0.14065002
0.14523354
0.14981706
0.14981706
0.14523354
0.14523354
0.14981706
0.14523354
0.13148297
0.12231593
0.1177324
0.1177324
0.1177324
0.11314888
0.11314888
0.11314888
0.11314888
0.11314888
0.10856536
0.10398183
0.09939831
0.094814785
0.094814785
0.09023126
0.08106421
0.071897164
0.06731364
0.071897164
0.07648069
0.07648069
0.07648069
0.07648069
0.071897164
0.06731364
0.06273011
0.05814659
0.04897954
0.044396013
0.03981249
0.03981249
0.03981249
0.044396013
0.044396013
0.03981249
0.026061919
0.016894871
0.021478394
0.026061919
0.026061919
0.021478394
0.012311347
0.0031442982
0.0031442982
0.0031442982
0.0031442982
0.0031442982
-0.0014392259
-0.00602275
-0.00602275
-0.00602275
-0.00602275
-0.010606274
-0.019773323
-0.028940372
-0.033523895
-0.033523895
-0.028940372
-0.028940372
-0.028940372
-0.033523895
-0.033523895
-0.038107418
-0.042690944
-0.047274467
-0.051857993
-0.051857993
-0.056441516
-0.06560856
-0.06560856
-0.06560856
-0.06560856
-0.07477561
-0.07477561
-0.07477561
-0.07019208
-0.07477561
-0.08394266
-0.08852618
-0.08852618
-0.07935913
-0.07935913
-0.08852618
-0.09769323
-0.10227676
-0.10686028
-0.111443795
-0.116027325
-0.116027325
-0.120610856
-0.12519439
-0.1297779
-0.12519439
-0.12519439
-0.1297779
-0.1297779
-0.1297779
-0.1297779
-0.1297779
-0.13436143
-0.148112
-0.148112
-0.148112
-0.14352848
-0.148112
-0.15269552
-0.15269552
-0.15727906
-0.16186257
-0.16644609
-0.16186257
-0.15727906
-0.15727906
-0.16186257
-0.17102963
-0.17561315
-0.17561315
-0.18019667
-0.18019667
-0.18019667
-0.18478018
-0.18478018
-0.18478018
-0.18019667
-0.17561315
-0.18478018
-0.19853076
-0.20769782
-0.20769782
-0.20769782
-0.20769782
-0.20769782
-0.20769782
-0.21228135
-0.22144838
-0.2260319
-0.22144838
-0.21686487
-0.21686487
-0.22144838
-0.2260319
-0.23061544
-0.23061544
-0.23061544
-0.23519896
-0.23978248
-0.23978248
-0.23978248
-0.23978248
-0.23978248
-0.23978248
-0.23978248
-0.24894953
-0.25811657
-0.25811657
-0.25811657
-0.25811657
-0.26270008
-0.26270008
-0.26270008
-0.26728365
-0.27186716
-0.27645066
-0.27645066
-0.27186716
-0.26728365
-0.26728365
-0.27186716
-0.27645066
-0.27645066
-0.2810342
-0.28561774
-0.28561774
-0.2810342
-0.28561774
-0.29020125
-0.29020125
-0.28561774
-0.29020125
-0.29478475
-0.29478475
-0.29020125
-0.28561774
-0.28561774
-0.29020125
-0.2993683
-0.2993683
-0.2993683
-0.2993683
-0.2993683
-0.30395183
-0.30853534
-0.30395183
-0.30395183
-0.30395183
-0.30853534
-0.3177024
-0.32228592
-0.3177024
