# Supplementary material for: Performances of the PIPER scalable child human body model in accident reconstruction
Source: PLoS One. 2017 Nov 14;12(11):e0187916. doi: 10.1371/journal.pone.0187916 (PMC5685610; doi:10.1371/journal.pone.0187916)
Supplement: S2 Data — This zip folder contains input accelerations for reproducibility of the accident reconstruction. Also, the readings from the dummy sensor are reported for reproducibility of the calculations. (ZIP) [file pone.0187916.s010.zip › CHANNEL/RAC02.030]

Test object number          :1
Name of the channel         :Neck Upper Moment Y
Laboratory channel code     :14NECKUP00Q6MOYP
Customer channel code       :14NECKUP00Q6MOYP
Channel code                :14NECKUP00Q6MOYP
Unit                        :Nm
Direction                   :Y
Dimension                   :MO
Transducer type             :C3715JFL-95/Y/MO
Pre-filter type             :4000Hz 6pole Butterworth (device internal)
Cut off frequency           :4000.0
Channel frequency class     :2000
Channel amplitude class     :150.0
Reference channel           :implicit
Reference channel name      :NOVALUE
Data source                 :transducer
Data status                 :ok
Sampling interval           :5.0E-5
Bit resolution              :16
.ValidationRemark           :Seulement la gamme [-6.0 sec; 39.964 sec] a �t� lue. Gamme demand�e: [-6.0 sec; 40.0 sec].
Time of first sample        :-0.2
Number of samples           :34000
First global maximum value  :31.220966
Time of maximum value       :0.09999998
First global minimum value  :-20.103786
Time of minimum value       :0.16719998
Start offset interval       :-0.1
End offset interval         :-0.05
-1.0438448
-1.0438448
-1.0484298
-1.0484298
-1.0530149
-1.0530149
-1.0530149
-1.0530149
-1.0530149
-1.0484298
-1.0438448
-1.0346748
-1.0255047
-1.0300897
-1.0392598
-1.0484298
-1.0530149
-1.0484298
-1.0438448
-1.0346748
-1.0300897
-1.0346748
-1.0392598
-1.0346748
-1.0255047
-1.0255047
-1.0255047
-1.0346748
-1.0392598
-1.0300897
-1.0255047
-1.0163347
-1.0163347
-1.0209197
-1.0255047
-1.0300897
-1.0255047
-1.0255047
-1.0209197
-1.0209197
-1.0209197
-1.0209197
-1.0209197
-1.0255047
-1.0255047
-1.0209197
-1.0163347
-1.0117496
-1.0117496
-1.0071646
-1.0025796
-1.0025796
-1.0117496
-1.0117496
-1.0117496
-1.0025796
-0.99799454
-0.99799454
-1.0071646
-1.0117496
-1.0117496
-1.0025796
-0.99799454
-0.99799454
-0.99799454
-0.99799454
-0.99799454
-0.99799454
-0.9934095
-0.9888245
-0.9842395
-0.9842395
-0.9934095
-0.99799454
-0.99799454
-0.9934095
-0.9888245
-0.9888245
-0.9934095
-0.99799454
-0.99799454
-0.9934095
-0.9888245
-0.9842395
-0.9842395
-0.9888245
-0.9842395
-0.9842395
-0.9934095
-0.9934095
-0.9934095
-0.9888245
-0.97965443
-0.97506946
-0.97506946
-0.97506946
-0.97506946
-0.97506946
-0.97506946
-0.97506946
-0.97506946
-0.97965443
-0.97965443
-0.97965443
-0.97965443
-0.97965443
-0.97965443
-0.9842395
-0.97965443
-0.97965443
-0.97965443
-0.9842395
-0.9842395
-0.9842395
-0.97965443
-0.97506946
-0.97506946
-0.97506946
-0.97506946
-0.97506946
-0.97048444
-0.97506946
-0.97965443
-0.9842395
-0.9842395
-0.9842395
-0.9888245
-0.9842395
-0.97506946
-0.97048444
-0.97048444
-0.97506946
-0.97965443
-0.9842395
-0.97965443
-0.97965443
-0.97965443
-0.97965443
-0.97965443
-0.9842395
-0.97965443
-0.97048444
-0.9658994
-0.97048444
-0.97965443
-0.9842395
-0.97965443
-0.97965443
-0.97506946
-0.97506946
-0.97048444
-0.97048444
-0.97506946
-0.9842395
-0.9934095
-0.9934095
-0.9934095
-0.9888245
-0.9888245
-0.9888245
-0.9934095
-0.99799454
-0.9888245
-0.9842395
-0.9842395
-0.9934095
-0.99799454
-0.99799454
-1.0025796
-1.0025796
-0.99799454
-0.9934095
-0.99799454
-1.0071646
-1.0071646
-1.0071646
-1.0025796
-0.99799454
-1.0025796
-1.0071646
-1.0025796
-0.99799454
-1.0025796
-1.0071646
-1.0071646
-1.0117496
-1.0117496
-1.0117496
-1.0117496
-1.0163347
-1.0209197
-1.0300897
-1.0255047
-1.0209197
-1.0163347
-1.0163347
-1.0209197
-1.0255047
-1.0346748
-1.0346748
-1.0300897
-1.0300897
-1.0346748
-1.0346748
-1.0392598
-1.0392598
-1.0392598
-1.0438448
-1.0484298
-1.0484298
-1.0484298
-1.0484298
-1.0484298
-1.0530149
-1.0621849
-1.0621849
-1.0575999
-1.0530149
-1.0575999
-1.0621849
-1.06677
-1.071355
-1.071355
-1.071355
-1.06677
-1.06677
-1.07594
-1.0851101
-1.0851101
-1.080525
-1.080525
-1.0851101
-1.0851101
-1.089695
-1.089695
-1.0942801
-1.0942801
-1.0942801
-1.089695
-1.089695
-1.0942801
-1.0942801
-1.098865
-1.1034501
-1.1080351
-1.1126201
-1.1172051
-1.1126201
-1.1126201
-1.1126201
-1.1172051
-1.1217902
-1.1263752
-1.1309602
-1.1309602
-1.1309602
-1.1309602
-1.1309602
-1.1309602
-1.1263752
-1.1263752
-1.1263752
-1.1309602
-1.1401303
-1.1493003
-1.1584704
-1.1630554
-1.1584704
-1.1584704
-1.1538854
-1.1538854
-1.1538854
-1.1584704
-1.1584704
-1.1676404
-1.1722255
-1.1676404
-1.1676404
-1.1722255
-1.1768105
-1.1813955
-1.1859806
-1.1859806
-1.1813955
-1.1768105
-1.1813955
-1.1951506
-1.2043207
-1.1997356
-1.1951506
-1.1859806
-1.1905656
-1.1997356
-1.2089057
-1.2089057
-1.2043207
-1.1997356
-1.2043207
-1.2134907
-1.2180758
-1.2226608
-1.2180758
-1.2180758
-1.2226608
-1.2272458
-1.2226608
-1.2180758
-1.2226608
-1.2272458
-1.2318308
-1.2364159
-1.2364159
-1.2364159
-1.2364159
-1.2364159
-1.2364159
-1.2410008
-1.2364159
-1.2364159
-1.2410008
-1.2501708
-1.2547559
-1.2547559
-1.2547559
-1.2501708
-1.2501708
-1.2501708
-1.2547559
-1.2547559
-1.2547559
-1.2593409
-1.2685109
-1.273096
-1.277681
-1.277681
-1.282266
-1.286851
-1.2914361
-1.286851
-1.282266
-1.282266
-1.286851
-1.2914361
-1.2914361
-1.286851
-1.282266
-1.277681
-1.282266
-1.286851
-1.2914361
-1.2960211
-1.2960211
-1.3006061
-1.2960211
-1.2960211
-1.3006061
-1.3006061
-1.3006061
-1.2960211
-1.2914361
-1.2914361
-1.3006061
-1.3051912
-1.3006061
-1.2960211
-1.3006061
-1.3051912
-1.3051912
-1.3051912
-1.3006061
-1.3006061
-1.3051912
-1.3097762
-1.3097762
-1.3097762
-1.3051912
-1.3097762
-1.3143612
-1.3143612
-1.3097762
-1.3097762
-1.3143612
-1.3143612
-1.3143612
-1.3143612
-1.3143612
-1.3143612
-1.3143612
-1.3143612
-1.3143612
-1.3143612
-1.3097762
-1.3051912
-1.3051912
-1.3097762
-1.3097762
-1.3143612
-1.3143612
-1.3189462
-1.3143612
-1.3143612
-1.3097762
-1.3097762
-1.3097762
-1.3051912
-1.3051912
-1.3051912
-1.3051912
-1.3051912
-1.3051912
-1.3006061
-1.3051912
-1.3051912
-1.3051912
-1.3006061
-1.2960211
-1.2960211
-1.3006061
-1.3006061
-1.2914361
-1.286851
-1.286851
-1.286851
-1.286851
-1.286851
-1.2914361
-1.2960211
-1.3006061
-1.2960211
-1.286851
-1.282266
-1.282266
-1.286851
-1.286851
-1.286851
-1.2914361
-1.2914361
-1.286851
-1.282266
-1.277681
-1.277681
-1.273096
-1.273096
-1.277681
-1.277681
-1.2685109
-1.2593409
-1.2593409
-1.2593409
-1.2685109
-1.2639259
-1.2593409
-1.2547559
-1.2547559
-1.2547559
-1.2547559
-1.2501708
-1.2547559
-1.2547559
-1.2501708
-1.2455858
-1.2410008
-1.2455858
-1.2455858
-1.2455858
-1.2364159
-1.2364159
-1.2364159
-1.2364159
-1.2364159
-1.2364159
-1.2410008
-1.2410008
-1.2272458
-1.2180758
-1.2180758
-1.2226608
-1.2226608
-1.2180758
-1.2134907
-1.2043207
-1.1997356
-1.1997356
-1.2089057
-1.2134907
-1.2134907
-1.2043207
-1.1997356
-1.1951506
-1.1905656
-1.1905656
-1.1905656
-1.1951506
-1.1905656
-1.1859806
-1.1813955
-1.1813955
-1.1859806
-1.1813955
-1.1722255
-1.1584704
-1.1584704
-1.1676404
-1.1722255
-1.1676404
-1.1538854
-1.1493003
-1.1493003
-1.1538854
-1.1584704
-1.1538854
-1.1493003
-1.1447153
-1.1493003
-1.1493003
-1.1447153
-1.1401303
-1.1355453
-1.1355453
-1.1355453
-1.1309602
-1.1217902
-1.1126201
-1.1126201
-1.1126201
-1.1126201
-1.1126201
-1.1126201
-1.1126201
-1.1080351
-1.1034501
-1.1080351
-1.1034501
-1.098865
-1.089695
-1.089695
-1.0942801
-1.0942801
-1.089695
-1.080525
-1.080525
-1.080525
-1.080525
-1.080525
-1.071355
-1.071355
-1.06677
-1.06677
-1.0621849
-1.0530149
-1.0484298
-1.0530149
-1.0575999
-1.0575999
-1.0484298
-1.0438448
-1.0438448
-1.0438448
-1.0392598
-1.0255047
-1.0163347
-1.0209197
-1.0209197
-1.0209197
-1.0209197
-1.0163347
-1.0163347
-1.0163347
-1.0117496
-1.0025796
-1.0025796
-1.0025796
-1.0025796
-0.99799454
-0.99799454
-0.99799454
-0.99799454
-0.9934095
-0.9888245
-0.97506946
-0.97048444
-0.9658994
-0.97048444
-0.97048444
-0.97048444
-0.9658994
-0.96131444
-0.95672935
-0.9521443
-0.94755936
-0.94755936
-0.94755936
-0.94755936
-0.94755936
-0.94297427
-0.9383893
-0.9383893
-0.9338043
-0.92921925
-0.9246342
-0.9200492
-0.9200492
-0.91546416
-0.9062941
-0.9017091
-0.89712405
-0.89712405
-0.892539
-0.89712405
-0.89712405
-0.89712405
-0.892539
-0.88336897
-0.87878394
-0.8741989
-0.8696139
-0.8696139
-0.8696139
-0.8696139
-0.8696139
-0.8696139
-0.86502886
-0.86044383
-0.85585886
-0.8466888
-0.84210384
-0.84210384
-0.8466888
-0.8466888
-0.8375187
-0.8283487
-0.82376367
-0.82376367
-0.82376367
-0.82376367
-0.8191787
-0.8145937
-0.8191787
-0.8191787
-0.81000865
-0.80542356
-0.80083853
-0.7962535
-0.79166853
-0.7870835
-0.7824985
-0.7824985
-0.7870835
-0.7870835
-0.7824985
-0.7733284
-0.7733284
-0.7733284
-0.7687434
-0.7687434
-0.76415837
-0.75957334
-0.75957334
-0.75957334
-0.7504033
-0.7504033
-0.7504033
-0.74581826
-0.7412333
-0.7412333
-0.7412333
-0.73664826
-0.72747815
-0.7228931
-0.71830815
-0.71830815
-0.7137231
-0.7091381
-0.7091381
-0.7091381
-0.7091381
-0.7091381
-0.69996804
-0.69996804
-0.69996804
-0.695383
-0.68621296
-0.6770429
-0.6816279
-0.6816279
-0.6770429
-0.6678729
-0.6632879
-0.6632879
-0.6587028
-0.65411776
-0.65411776
-0.6587028
-0.6587028
-0.6495328
-0.64494777
-0.64036274
-0.64494777
-0.64494777
-0.64036274
-0.64036274
-0.6357777
-0.6357777
-0.6311927
-0.6220227
-0.6174376
-0.6174376
-0.6174376
-0.6174376
-0.6174376
-0.6174376
-0.6174376
-0.6128526
-0.6128526
-0.60826755
-0.6036825
-0.6036825
-0.59909755
-0.5945125
-0.5899275
-0.5945125
-0.5899275
-0.5853424
-0.5761724
-0.5761724
-0.5761724
-0.5761724
-0.5761724
-0.5715874
-0.56700236
-0.56700236
-0.5715874
-0.5761724
-0.5761724
-0.56700236
-0.5624173
-0.55324733
-0.5440772
-0.5440772
-0.5440772
-0.5486623
-0.5486623
-0.5486623
-0.5440772
-0.5394922
-0.5303222
-0.52573717
-0.5303222
-0.53490716
-0.53490716
-0.5303222
-0.52115214
-0.52115214
-0.5165671
-0.5165671
-0.511982
-0.511982
-0.50739706
-0.50739706
-0.511982
-0.5165671
-0.5165671
-0.5165671
-0.5165671
-0.50739706
-0.502812
-0.502812
-0.502812
-0.502812
-0.50739706
-0.50739706
-0.502812
-0.49364197
-0.48447192
-0.48447192
-0.48905694
-0.48905694
-0.48447192
-0.48447192
-0.48905694
-0.48905694
-0.47988695
-0.46613187
-0.46154684
-0.4707169
-0.48447192
-0.48905694
-0.48447192
-0.4707169
-0.46613187
-0.46613187
-0.4707169
-0.47530192
-0.47530192
-0.4707169
-0.46613187
-0.46613187
-0.46613187
-0.4707169
-0.46613187
-0.46613187
-0.46154684
-0.46154684
-0.46154684
-0.46613187
-0.46613187
-0.46154684
-0.45237672
-0.45696175
-0.46154684
-0.46613187
-0.45696175
-0.4477917
-0.44320667
-0.45237672
-0.46154684
-0.46613187
-0.46154684
-0.45696175
-0.45696175
-0.45237672
-0.45237672
-0.45237672
-0.45696175
-0.46154684
-0.46154684
-0.46613187
-0.46613187
-0.46154684
-0.46154684
-0.46154684
-0.45696175
-0.45696175
-0.46154684
-0.4707169
-0.47530192
-0.4707169
-0.46613187
-0.46154684
-0.46154684
-0.46613187
-0.46613187
-0.46154684
-0.45696175
-0.45696175
-0.46154684
-0.46154684
-0.46154684
-0.46613187
-0.46613187
-0.46613187
-0.46613187
-0.4707169
-0.4707169
-0.4707169
-0.4707169
-0.47530192
-0.47530192
-0.4707169
-0.46613187
-0.46154684
-0.46154684
-0.46613187
-0.47530192
-0.47988695
-0.47988695
-0.47530192
-0.4707169
-0.46613187
-0.46613187
-0.4707169
-0.47988695
-0.47988695
-0.47988695
-0.47988695
-0.48447192
-0.49364197
-0.498227
-0.498227
-0.48905694
-0.48905694
-0.498227
-0.502812
-0.498227
-0.48905694
-0.48905694
-0.498227
-0.50739706
-0.5165671
-0.511982
-0.502812
-0.498227
-0.502812
-0.50739706
-0.50739706
-0.50739706
-0.511982
-0.5165671
-0.5165671
-0.5165671
-0.511982
-0.5165671
-0.52573717
-0.52573717
-0.52115214
-0.52115214
-0.52573717
-0.53490716
-0.5394922
-0.5394922
-0.53490716
-0.53490716
-0.53490716
-0.5394922
-0.5394922
-0.5394922
-0.5394922
-0.5394922
-0.5394922
-0.5394922
-0.5440772
-0.5486623
-0.5578323
-0.55324733
-0.5486623
-0.5486623
-0.55324733
-0.5624173
-0.5624173
-0.5624173
-0.56700236
-0.56700236
-0.56700236
-0.56700236
-0.56700236
-0.56700236
-0.56700236
-0.56700236
-0.56700236
-0.5715874
-0.5715874
-0.5715874
-0.5761724
-0.58075744
-0.5853424
-0.5761724
-0.5761724
-0.5761724
-0.5853424
-0.5899275
-0.5853424
-0.5853424
-0.58075744
-0.58075744
-0.5853424
-0.5899275
-0.5945125
-0.5945125
-0.5899275
-0.5899275
-0.59909755
-0.60826755
-0.60826755
-0.6036825
-0.5945125
-0.5945125
-0.59909755
-0.60826755
-0.6128526
-0.6128526
-0.60826755
-0.6036825
-0.6036825
-0.6036825
-0.60826755
-0.6128526
-0.6128526
-0.60826755
-0.60826755
-0.6036825
-0.60826755
-0.6174376
-0.6220227
-0.6174376
-0.6128526
-0.60826755
-0.6128526
-0.6174376
-0.6174376
-0.6174376
-0.6174376
-0.6220227
-0.62660766
-0.62660766
-0.6220227
-0.6220227
-0.6220227
-0.6220227
-0.6220227
-0.6220227
-0.6220227
-0.62660766
-0.62660766
-0.62660766
-0.6220227
-0.62660766
-0.62660766
-0.62660766
-0.62660766
-0.62660766
-0.6311927
-0.62660766
-0.62660766
-0.62660766
-0.6311927
-0.6311927
-0.62660766
-0.62660766
-0.62660766
-0.6311927
-0.6311927
-0.6311927
-0.6357777
-0.6357777
-0.6311927
-0.6311927
-0.6357777
-0.64036274
-0.64036274
-0.64036274
-0.6311927
-0.6220227
-0.6220227
-0.6220227
-0.6220227
-0.6311927
-0.6311927
-0.62660766
-0.6220227
-0.6174376
-0.6174376
-0.62660766
-0.6311927
-0.62660766
-0.6174376
-0.6174376
-0.6128526
-0.6128526
-0.6174376
-0.6174376
-0.6174376
-0.6174376
-0.6174376
-0.6220227
-0.6128526
-0.60826755
-0.60826755
-0.6174376
-0.6220227
-0.6174376
-0.6128526
-0.6128526
-0.60826755
-0.6036825
-0.5899275
-0.5899275
-0.5899275
-0.5945125
-0.6036825
-0.60826755
-0.60826755
-0.6036825
-0.5945125
-0.5899275
-0.5899275
-0.5853424
-0.5853424
-0.5853424
-0.5899275
-0.5945125
-0.5945125
-0.5945125
-0.5899275
-0.5853424
-0.5853424
-0.5899275
-0.5853424
-0.5853424
-0.5899275
-0.5899275
-0.5853424
-0.58075744
-0.58075744
-0.5761724
-0.5715874
-0.5715874
-0.5715874
-0.56700236
-0.5624173
-0.56700236
-0.56700236
-0.56700236
-0.5624173
-0.5624173
-0.5624173
-0.5578323
-0.5578323
-0.5578323
-0.5578323
-0.5578323
-0.5578323
-0.55324733
-0.5486623
-0.55324733
-0.5624173
-0.56700236
-0.5624173
-0.5624173
-0.5578323
-0.55324733
-0.55324733
-0.55324733
-0.55324733
-0.5486623
-0.53490716
-0.5303222
-0.5303222
-0.5394922
-0.5394922
-0.5394922
-0.5394922
-0.5440772
-0.5394922
-0.53490716
-0.52573717
-0.52115214
-0.52573717
-0.53490716
-0.53490716
-0.53490716
-0.52573717
-0.52115214
-0.52115214
-0.52115214
-0.52573717
-0.52573717
-0.52573717
-0.52115214
-0.5165671
-0.5165671
-0.52115214
-0.52573717
-0.52115214
-0.511982
-0.50739706
-0.50739706
-0.511982
-0.511982
-0.50739706
-0.502812
-0.502812
-0.511982
-0.52115214
-0.5165671
-0.511982
-0.502812
-0.502812
-0.498227
-0.49364197
-0.49364197
-0.49364197
-0.502812
-0.511982
-0.511982
-0.502812
-0.49364197
-0.49364197
-0.498227
-0.498227
-0.49364197
-0.48905694
-0.48905694
-0.49364197
-0.498227
-0.498227
-0.49364197
-0.48905694
-0.48905694
-0.49364197
-0.49364197
-0.48905694
-0.48447192
-0.48447192
-0.48905694
-0.49364197
-0.49364197
-0.48905694
-0.48447192
-0.48905694
-0.48905694
-0.49364197
-0.48905694
-0.48905694
-0.48447192
-0.48447192
-0.47988695
-0.4707169
-0.4707169
-0.4707169
-0.4707169
-0.4707169
-0.47988695
-0.48447192
-0.48447192
-0.47988695
-0.47530192
-0.4707169
-0.46613187
-0.46613187
-0.4707169
-0.47988695
-0.47988695
-0.47530192
-0.47530192
-0.47530192
-0.47530192
-0.4707169
-0.4707169
-0.4707169
-0.4707169
-0.4707169
-0.4707169
-0.4707169
-0.47530192
-0.4707169
-0.46613187
-0.46154684
-0.45696175
-0.46154684
-0.46613187
-0.4707169
-0.47530192
-0.47530192
-0.4707169
-0.46613187
-0.46613187
-0.46613187
-0.46613187
-0.46613187
-0.4707169
-0.47530192
-0.47988695
-0.47988695
-0.47530192
-0.46613187
-0.46154684
-0.46613187
-0.4707169
-0.4707169
-0.46613187
-0.46154684
-0.46613187
-0.4707169
-0.47530192
-0.47988695
-0.47988695
-0.47530192
-0.4707169
-0.47988695
-0.48905694
-0.48905694
-0.47988695
-0.47988695
-0.47988695
-0.47988695
-0.4707169
-0.46613187
-0.46613187
-0.4707169
-0.47988695
-0.48447192
-0.47988695
-0.47530192
-0.4707169
-0.47530192
-0.47530192
-0.47530192
-0.47530192
-0.47988695
-0.48447192
-0.48905694
-0.48905694
-0.48447192
-0.48447192
-0.48447192
-0.48447192
-0.48447192
-0.48905694
-0.49364197
-0.49364197
-0.48905694
-0.48447192
-0.48447192
-0.49364197
-0.49364197
-0.49364197
-0.48447192
-0.48447192
-0.48905694
-0.498227
-0.49364197
-0.48905694
-0.48905694
-0.49364197
-0.498227
-0.502812
-0.502812
-0.498227
-0.49364197
-0.498227
-0.502812
-0.50739706
-0.502812
-0.498227
-0.49364197
-0.49364197
-0.498227
-0.50739706
-0.511982
-0.511982
-0.502812
-0.498227
-0.498227
-0.502812
-0.50739706
-0.502812
-0.502812
-0.502812
-0.502812
-0.498227
-0.498227
-0.502812
-0.50739706
-0.50739706
-0.50739706
-0.498227
-0.498227
-0.50739706
-0.50739706
-0.50739706
-0.50739706
-0.511982
-0.5165671
-0.5165671
-0.511982
-0.5165671
-0.5165671
-0.511982
-0.502812
-0.502812
-0.50739706
-0.50739706
-0.50739706
-0.50739706
-0.511982
-0.511982
-0.5165671
-0.5165671
-0.5165671
-0.5165671
-0.511982
-0.511982
-0.5165671
-0.5165671
-0.5165671
-0.511982
-0.5165671
-0.52115214
-0.52115214
-0.52115214
-0.511982
-0.50739706
-0.50739706
-0.5165671
-0.52573717
-0.52573717
-0.52115214
-0.5165671
-0.5165671
-0.52115214
-0.52115214
-0.52115214
-0.52115214
-0.52573717
-0.52115214
-0.511982
-0.50739706
-0.511982
-0.52573717
-0.5303222
-0.52573717
-0.52115214
-0.5165671
-0.5165671
-0.52115214
-0.5303222
-0.5394922
-0.5440772
-0.5394922
-0.52115214
-0.511982
-0.5165671
-0.52573717
-0.53490716
-0.5394922
-0.5394922
-0.53490716
-0.5303222
-0.5303222
-0.5303222
-0.5303222
-0.5303222
-0.5303222
-0.53490716
-0.5394922
-0.5486623
-0.5486623
-0.5486623
-0.5440772
-0.5440772
-0.5440772
-0.5440772
-0.53490716
-0.5303222
-0.53490716
-0.5440772
-0.5486623
-0.5486623
-0.5440772
-0.5394922
-0.5440772
-0.5486623
-0.55324733
-0.5486623
-0.5486623
-0.5578323
-0.56700236
-0.5715874
-0.56700236
-0.5624173
-0.5624173
-0.5624173
-0.56700236
-0.56700236
-0.5715874
-0.56700236
-0.5578323
-0.5578323
-0.56700236
-0.5761724
-0.5853424
-0.58075744
-0.5761724
-0.5761724
-0.5761724
-0.5761724
-0.5715874
-0.56700236
-0.5715874
-0.58075744
-0.5899275
-0.5899275
-0.5853424
-0.5853424
-0.5853424
-0.5899275
-0.5899275
-0.5899275
-0.5945125
-0.5899275
-0.5899275
-0.5945125
-0.59909755
-0.59909755
-0.59909755
-0.59909755
-0.6036825
-0.6036825
-0.59909755
-0.59909755
-0.6036825
-0.6174376
-0.6220227
-0.6174376
-0.6128526
-0.6128526
-0.6220227
-0.62660766
-0.6220227
-0.6128526
-0.6128526
-0.6174376
-0.6311927
-0.6357777
-0.6357777
-0.6311927
-0.6311927
-0.6357777
-0.6311927
-0.62660766
-0.6220227
-0.62660766
-0.6357777
-0.6357777
-0.6357777
-0.64036274
-0.64494777
-0.64494777
-0.64494777
-0.6495328
-0.65411776
-0.6495328
-0.64494777
-0.64494777
-0.64494777
-0.6495328
-0.6495328
-0.6495328
-0.6495328
-0.65411776
-0.65411776
-0.65411776
-0.6587028
-0.6587028
-0.6587028
-0.65411776
-0.6632879
-0.67245793
-0.6770429
-0.6770429
-0.67245793
-0.6678729
-0.6678729
-0.6678729
-0.6678729
-0.6678729
-0.67245793
-0.6770429
-0.6816279
-0.68621296
-0.690798
-0.690798
-0.690798
-0.695383
-0.695383
-0.690798
-0.68621296
-0.6816279
-0.6770429
-0.68621296
-0.695383
-0.69996804
-0.69996804
-0.69996804
-0.69996804
-0.695383
-0.695383
-0.695383
-0.69996804
-0.70455307
-0.70455307
-0.70455307
-0.70455307
-0.70455307
-0.70455307
-0.7091381
-0.7091381
-0.70455307
-0.7091381
-0.71830815
-0.71830815
-0.71830815
-0.71830815
-0.71830815
-0.7228931
-0.71830815
-0.7137231
-0.7137231
-0.71830815
-0.71830815
-0.7228931
-0.71830815
-0.7137231
-0.7137231
-0.7137231
-0.7228931
-0.7228931
-0.7228931
-0.7228931
-0.72747815
-0.72747815
-0.72747815
-0.71830815
-0.71830815
-0.71830815
-0.71830815
-0.7137231
-0.7137231
-0.7228931
-0.72747815
-0.7320632
-0.7320632
-0.7320632
-0.7320632
-0.7320632
-0.72747815
-0.7228931
-0.71830815
-0.71830815
-0.7228931
-0.7320632
-0.73664826
-0.7320632
-0.72747815
-0.7320632
-0.73664826
-0.73664826
-0.73664826
-0.7320632
-0.73664826
-0.73664826
-0.72747815
-0.7228931
-0.72747815
-0.7320632
-0.7320632
-0.7320632
-0.7320632
-0.7320632
-0.7320632
-0.7228931
-0.7228931
-0.7228931
-0.7228931
-0.71830815
-0.71830815
-0.71830815
-0.7228931
-0.71830815
-0.71830815
-0.71830815
-0.7228931
-0.72747815
-0.72747815
-0.7228931
-0.7228931
-0.7228931
-0.7228931
-0.71830815
-0.7137231
-0.7091381
-0.7137231
-0.71830815
-0.7228931
-0.7228931
-0.71830815
-0.7137231
-0.7137231
-0.7137231
-0.7137231
-0.71830815
-0.71830815
-0.7137231
-0.70455307
-0.69996804
-0.70455307
-0.7091381
-0.70455307
-0.69996804
-0.690798
-0.690798
-0.690798
-0.68621296
-0.68621296
-0.690798
-0.695383
-0.690798
-0.68621296
-0.6816279
-0.6770429
-0.67245793
-0.67245793
-0.67245793
-0.67245793
-0.6770429
-0.6770429
-0.67245793
-0.6678729
-0.67245793
-0.67245793
-0.6678729
-0.6678729
-0.6678729
-0.6678729
-0.6632879
-0.6587028
-0.6495328
-0.64494777
-0.64494777
-0.6495328
-0.65411776
-0.6495328
-0.64494777
-0.64494777
-0.64494777
-0.6495328
-0.6495328
-0.64494777
-0.64036274
-0.6357777
-0.6357777
-0.64036274
-0.64036274
-0.6311927
-0.62660766
-0.6220227
-0.62660766
-0.62660766
-0.62660766
-0.6220227
-0.6174376
-0.6220227
-0.6220227
-0.6174376
-0.6128526
-0.6128526
-0.60826755
-0.60826755
-0.6036825
-0.59909755
-0.5945125
-0.5899275
-0.5899275
-0.5853424
-0.5853424
-0.5761724
-0.5761724
-0.5761724
-0.5761724
-0.5715874
-0.56700236
-0.56700236
-0.56700236
-0.56700236
-0.5624173
-0.5578323
-0.5624173
-0.5624173
-0.5578323
-0.55324733
-0.5440772
-0.5394922
-0.5394922
-0.53490716
-0.5303222
-0.53490716
-0.53490716
-0.52573717
-0.5165671
-0.5165671
-0.52115214
-0.52573717
-0.52115214
-0.52115214
-0.5165671
-0.5165671
-0.511982
-0.511982
-0.50739706
-0.502812
-0.49364197
-0.48905694
-0.48905694
-0.48447192
-0.47988695
-0.4707169
-0.46613187
-0.4707169
-0.47530192
-0.4707169
-0.46613187
-0.45696175
-0.45237672
-0.4477917
-0.45237672
-0.45696175
-0.45237672
-0.4477917
-0.4386217
-0.43403667
-0.43403667
-0.43403667
-0.42945164
-0.42945164
-0.43403667
-0.42945164
-0.4202816
-0.4111116
-0.40652657
-0.40652657
-0.4111116
-0.4111116
-0.4111116
-0.40194154
-0.40194154
-0.3973565
-0.3973565
-0.39277148
-0.38818645
-0.3836015
-0.37901634
-0.37901634
-0.37901634
-0.3744313
-0.36526132
-0.3606763
-0.35609126
-0.35150623
-0.34233618
-0.3377512
-0.34233618
-0.3469212
-0.3469212
-0.3469212
-0.34233618
-0.3377512
-0.33316618
-0.33316618
-0.32858115
-0.3194111
-0.31024098
-0.30565596
-0.31024098
-0.30565596
-0.30565596
-0.30107093
-0.2964859
-0.29190087
-0.28731585
-0.28273094
-0.28273094
-0.28273094
-0.28273094
-0.28273094
-0.2781459
-0.27356088
-0.26897585
-0.2598058
-0.25522077
-0.25063574
-0.25063574
-0.25063574
-0.24605072
-0.24146569
-0.24146569
-0.24146569
-0.23688066
-0.23229563
-0.23229563
-0.2277106
-0.21854055
-0.2093705
-0.2093705
-0.2093705
-0.2093705
-0.2093705
-0.2093705
-0.20020044
-0.19561541
-0.19561541
-0.19103038
-0.18644547
-0.17727542
-0.16810536
-0.16810536
-0.16810536
-0.16810536
-0.17269039
-0.17269039
-0.16810536
-0.16352022
-0.15435016
-0.14976513
-0.1451801
-0.1451801
-0.1405952
-0.13601017
-0.13142514
-0.12684011
-0.12684011
-0.12684011
-0.12684011
-0.11767006
-0.11308503
-0.108500004
-0.11308503
-0.11308503
-0.108500004
-0.09932995
-0.09474492
-0.085574865
-0.085574865
-0.085574865
-0.085574865
-0.07640481
-0.067234755
-0.067234755
-0.06264973
-0.06264973
-0.06264973
-0.06264973
-0.0580647
-0.048894644
-0.044309735
-0.039724708
-0.03513968
-0.030554652
-0.030554652
-0.030554652
-0.030554652
-0.021384597
-0.01679945
-0.01679945
-0.01679945
-0.012214422
-0.0076293945
-0.0030443668
0.0015405416
0.0061255693
0.010710597
0.015295625
0.019880652
0.019880652
0.015295625
0.015295625
0.02446568
0.033635736
0.04280579
0.04739082
0.04739082
0.04739082
0.051975727
0.056560755
0.06573093
0.07031596
0.074900985
0.074900985
0.07948601
0.074900985
0.07948601
0.08865607
0.097826004
0.10241103
0.10241103
0.10241103
0.10699606
0.116166115
0.12533617
0.12075114
0.116166115
0.116166115
0.12075114
0.13450634
0.14367628
0.14826131
0.14367628
0.14367628
0.14826131
0.15284634
0.15743136
0.16660142
0.1803565
0.18952656
0.18952656
0.18494153
0.1803565
0.1803565
0.18952656
0.19411147
0.19411147
0.19411147
0.1986965
0.20328152
0.2124517
0.21703672
0.22162175
0.22162175
0.22162175
0.2307918
0.23537683
0.23537683
0.23537683
0.23996174
0.24454677
0.24454677
0.2491318
0.25371683
0.25830185
0.25371683
0.2491318
0.25371683
0.2674719
0.27664208
0.29039705
0.29498208
0.2995671
0.2995671
0.2995671
0.2995671
0.2995671
0.2995671
0.30415213
0.30873716
0.3133222
0.3179072
0.32249224
0.32707727
0.3316623
0.32707727
0.32707727
0.3316623
0.34083223
0.3500023
0.35458732
0.35458732
0.35458732
0.35458732
0.35458732
0.35458732
0.35917234
0.37292743
0.37751245
0.37751245
0.37292743
0.3683424
0.37292743
0.37751245
0.38209748
0.37751245
0.37751245
0.38209748
0.39126766
0.39585268
0.39585268
0.39585268
0.39585268
0.39585268
0.4004377
0.40960777
0.4141928
0.41877782
0.4141928
0.4141928
0.41877782
0.42794776
0.4325328
0.4325328
0.4325328
0.4325328
0.43711782
0.43711782
0.4325328
0.43711782
0.44170284
0.4508729
0.4508729
0.45545793
0.45545793
0.46004295
0.45545793
0.45545793
0.45545793
0.46004295
0.46462798
0.469213
0.47379804
0.47838295
0.47379804
0.47379804
0.47379804
0.47838295
0.47838295
0.48296797
0.48296797
0.487553
0.49213803
0.49213803
0.49672306
0.5013081
0.49672306
0.49672306
0.49672306
0.5058931
0.51506317
0.51506317
0.51047814
0.5058931
0.5058931
0.51047814
0.51506317
0.5196482
0.5242332
0.52881813
0.52881813
0.52881813
0.53340316
0.52881813
0.52881813
0.53340316
0.54257345
0.5471585
0.54257345
0.5379884
0.5379884
0.54257345
0.5517435
0.56091356
0.5654985
0.56091356
0.55632854
0.5471585
0.5471585
0.5471585
0.55632854
0.56091356
0.56091356
0.55632854
0.5517435
0.5517435
0.55632854
0.56091356
0.56091356
0.5654985
0.5700835
0.5700835
0.5700835
0.5746685
0.5746685
0.5746685
0.57925355
0.57925355
0.5884236
0.59300864
0.59300864
0.5884236
0.5884236
0.5884236
0.5884236
0.5838386
0.5838386
0.5884236
0.59300864
0.59759367
0.59300864
0.59300864
0.59759367
0.6067637
0.61134875
0.61134875
0.6067637
0.59759367
0.59759367
0.6021787
0.61134875
0.6205187
0.6251037
0.6205187
0.61134875
0.61134875
0.6159338
0.6251037
0.62968874
0.62968874
0.6251037
0.62968874
0.63427377
0.6388588
0.6388588
0.63427377
0.62968874
0.62968874
0.63427377
0.62968874
0.62968874
0.6388588
0.64802885
0.6571989
0.6571989
0.6526139
0.64802885
0.64802885
0.64802885
0.64802885
0.64802885
0.6526139
0.6526139
0.6571989
0.6571989
0.6526139
0.6571989
0.66178393
0.66178393
0.66178393
0.66636896
0.6755389
0.68012416
0.68012416
0.6755389
0.67095387
0.67095387
0.68012416
0.6847092
0.68012416
0.6755389
0.6755389
0.6847092
0.69387925
0.69387925
0.6892942
0.6892942
0.69387925
0.6984643
0.6984643
0.69387925
0.6892942
0.6892942
0.6984643
0.7030493
0.6984643
0.6984643
0.6984643
0.7076343
0.71221936
0.7076343
0.7076343
0.7030493
0.7076343
0.71221936
0.71221936
0.71221936
0.7076343
0.7076343
0.71221936
0.7076343
0.7076343
0.71221936
0.7213894
0.73055947
0.73055947
0.72597444
0.72597444
0.73055947
0.73055947
0.73055947
0.73514426
0.7397293
0.7443143
0.7443143
0.7443143
0.7397293
0.73514426
0.73514426
0.7397293
0.7443143
0.74889934
0.7580694
0.7626544
0.7626544
0.7580694
0.75348437
0.74889934
0.74889934
0.75348437
0.7626544
0.76723945
0.7626544
0.7580694
0.7580694
0.7626544
0.76723945
0.7718245
0.7718245
0.76723945
0.7580694
0.7580694
0.76723945
0.7764095
0.7764095
0.7718245
0.76723945
0.7718245
0.78099453
0.78099453
0.7764095
0.7764095
0.78557956
0.7947496
0.7901646
0.78099453
0.7764095
0.78099453
0.78099453
0.78099453
0.7764095
0.7764095
0.78099453
0.78557956
0.7901646
0.7901646
0.7901646
0.7901646
0.7947496
0.7947496
0.7901646
0.7901646
0.7901646
0.7947496
0.7947496
0.7947496
0.7947496
0.7947496
0.7947496
0.7947496
0.7901646
0.78557956
0.7901646
0.7901646
0.7901646
0.7901646
0.7901646
0.7901646
0.79933465
0.8039197
0.8039197
0.79933465
0.7901646
0.78557956
0.78099453
0.78557956
0.7901646
0.7901646
0.78557956
0.78557956
0.7901646
0.7947496
0.7901646
0.78557956
0.78557956
0.78557956
0.78099453
0.78099453
0.7764095
0.7764095
0.7764095
0.7764095
0.7718245
0.7626544
0.76723945
0.7764095
0.78099453
0.78099453
0.7764095
0.7718245
0.7718245
0.76723945
0.7580694
0.75348437
0.75348437
0.7626544
0.76723945
0.7626544
0.75348437
0.74889934
0.75348437
0.7580694
0.7626544
0.7580694
0.74889934
0.7443143
0.74889934
0.74889934
0.74889934
0.74889934
0.75348437
0.75348437
0.74889934
0.7397293
0.73055947
0.72597444
0.72597444
0.73055947
0.73514426
0.73514426
0.73514426
0.73055947
0.72597444
0.7213894
0.7213894
0.7168044
0.7168044
0.71221936
0.7076343
0.7076343
0.7076343
0.7030493
0.6984643
0.6984643
0.6984643
0.7076343
0.7076343
0.7030493
0.69387925
0.69387925
0.69387925
0.69387925
0.6847092
0.6755389
0.66636896
0.66636896
0.6755389
0.68012416
0.67095387
0.66178393
0.6526139
0.6571989
0.66636896
0.66178393
0.6571989
0.6526139
0.64802885
0.64802885
0.6434438
0.6388588
0.6388588
0.6388588
0.6388588
0.63427377
0.62968874
0.6251037
0.6251037
0.62968874
0.63427377
0.62968874
0.6251037
0.61134875
0.6067637
0.6021787
0.59759367
0.59759367
0.59759367
0.59759367
0.59300864
0.59300864
0.59300864
0.59759367
0.59759367
0.59300864
0.5838386
0.57925355
0.5700835
0.5700835
0.5654985
0.5654985
0.56091356
0.56091356
0.56091356
0.56091356
0.55632854
0.5517435
0.54257345
0.5379884
0.5379884
0.5379884
0.53340316
0.53340316
0.53340316
0.52881813
0.5196482
0.51506317
0.51506317
0.5196482
0.51506317
0.51047814
0.5058931
0.5013081
0.5058931
0.5058931
0.5013081
0.49672306
0.49213803
0.487553
0.487553
0.487553
0.487553
0.48296797
0.48296797
0.48296797
0.47379804
0.46004295
0.45545793
0.45545793
0.45545793
0.45545793
0.44628787
0.44628787
0.44628787
0.44628787
0.44628787
0.44170284
0.42794776
0.41877782
0.4141928
0.41877782
0.41877782
0.41877782
0.4141928
0.40960777
0.40960777
0.40502274
0.4004377
0.39585268
0.39585268
0.39126766
0.39126766
0.38209748
0.37292743
0.3683424
0.3683424
0.37292743
0.3683424
0.35917234
0.3500023
0.34541726
0.34541726
0.34083223
0.3362472
0.34083223
0.34083223
0.3362472
0.32707727
0.3179072
0.3179072
0.32249224
0.3316623
0.32707727
0.3133222
0.2995671
0.2995671
0.2995671
0.2995671
0.2995671
0.29498208
0.29498208
0.29039705
0.281227
0.27664208
0.27664208
0.27664208
0.2674719
0.25830185
0.25371683
0.25371683
0.24454677
0.23537683
0.22620678
0.22620678
0.22620678
0.22620678
0.22620678
0.22620678
0.22162175
0.20786667
0.20328152
0.1986965
0.1986965
0.19411147
0.18494153
0.1803565
0.17577147
0.17577147
0.1803565
0.1803565
0.17577147
0.17118645
0.16201639
0.15743136
0.15284634
0.14826131
0.14826131
0.15284634
0.15284634
0.14367628
0.13450634
0.12992132
0.12992132
0.12533617
0.12075114
0.11158109
0.10699606
0.097826004
0.093241096
0.093241096
0.093241096
0.08865607
0.08407104
0.07948601
0.074900985
0.07031596
0.07031596
0.07031596
0.06573093
0.0611459
0.051975727
0.051975727
0.04739082
0.04280579
0.038220763
0.038220763
0.033635736
0.029050708
0.02446568
0.015295625
0.015295625
0.010710597
0.010710597
0.0061255693
0.0015405416
-0.0076293945
-0.012214422
-0.012214422
-0.01679945
-0.025969625
-0.03513968
-0.039724708
-0.044309735
-0.048894644
-0.048894644
-0.048894644
-0.05347967
-0.05347967
-0.06264973
-0.07181978
-0.08098984
-0.085574865
-0.09015989
-0.09015989
-0.09474492
-0.103914976
-0.108500004
-0.11308503
-0.11308503
-0.11767006
-0.12225509
-0.12225509
-0.12684011
-0.13601017
-0.1451801
-0.15435016
-0.15893519
-0.16352022
-0.16352022
-0.16810536
-0.17727542
-0.19103038
-0.20020044
-0.20478547
-0.2093705
-0.21395552
-0.22312558
-0.2277106
-0.23229563
-0.23229563
-0.24146569
-0.25063574
-0.25522077
-0.26439083
-0.26897585
-0.27356088
-0.2781459
-0.28273094
-0.28273094
-0.29190087
-0.30107093
-0.30565596
-0.31024098
-0.31482613
-0.3194111
-0.32399613
-0.3377512
-0.3469212
-0.35150623
-0.35609126
-0.36526132
-0.3744313
-0.3836015
-0.39277148
-0.3973565
-0.39277148
-0.3973565
-0.40652657
-0.42486662
-0.42945164
-0.43403667
-0.43403667
-0.4386217
-0.44320667
-0.45237672
-0.45696175
-0.46613187
-0.4707169
-0.47988695
-0.48905694
-0.498227
-0.502812
-0.50739706
-0.5165671
-0.52573717
-0.52573717
-0.5303222
-0.53490716
-0.5440772
-0.55324733
-0.5578323
-0.5578323
-0.56700236
-0.58075744
-0.5899275
-0.5945125
-0.5945125
-0.5945125
-0.6036825
-0.6174376
-0.62660766
-0.6220227
-0.6220227
-0.6311927
-0.64494777
-0.65411776
-0.6587028
-0.6632879
-0.6678729
-0.6770429
-0.6816279
-0.68621296
-0.690798
-0.68621296
-0.68621296
-0.695383
-0.70455307
-0.7137231
-0.7228931
-0.7320632
-0.73664826
-0.73664826
-0.73664826
-0.7412333
-0.74581826
-0.7549883
-0.75957334
-0.7687434
-0.77791345
-0.7870835
-0.7870835
-0.7870835
-0.7870835
-0.79166853
-0.80083853
-0.81000865
-0.8191787
-0.82376367
-0.8283487
-0.8329337
-0.8329337
-0.8375187
-0.84210384
-0.8466888
-0.85585886
-0.86044383
-0.86044383
-0.86502886
-0.8741989
-0.88336897
-0.887954
-0.892539
-0.9017091
-0.9062941
-0.91087914
-0.91087914
-0.91546416
-0.9200492
-0.9246342
-0.9246342
-0.92921925
-0.9383893
-0.94755936
-0.94755936
-0.9521443
-0.9658994
-0.97048444
-0.9658994
-0.96131444
-0.9658994
-0.97506946
-0.9888245
-0.99799454
-1.0025796
-1.0025796
-1.0025796
-1.0117496
-1.0209197
-1.0255047
-1.0255047
-1.0300897
-1.0346748
-1.0392598
-1.0438448
-1.0484298
-1.0530149
-1.0575999
-1.0621849
-1.06677
-1.071355
-1.080525
-1.0851101
-1.089695
-1.0942801
-1.0942801
-1.1034501
-1.1126201
-1.1172051
-1.1172051
-1.1217902
-1.1309602
-1.1355453
-1.1401303
-1.1447153
-1.1538854
-1.1584704
-1.1584704
-1.1584704
-1.1676404
-1.1768105
-1.1813955
-1.1859806
-1.1905656
-1.1905656
-1.1905656
-1.1997356
-1.2043207
-1.2089057
-1.2180758
-1.2272458
-1.2272458
-1.2272458
-1.2318308
-1.2410008
-1.2501708
-1.2547559
-1.2547559
-1.2593409
-1.2639259
-1.273096
-1.277681
-1.277681
-1.2685109
-1.273096
-1.286851
-1.3051912
-1.3097762
-1.3097762
-1.3051912
-1.3051912
-1.3097762
-1.3189462
-1.3235313
-1.3281163
-1.3372864
-1.3464564
-1.3464564
-1.3464564
-1.3464564
-1.3556265
-1.3602115
-1.3647964
-1.3647964
-1.3693814
-1.3693814
-1.3693814
-1.3739665
-1.3877215
-1.3923066
-1.3923066
-1.3877215
-1.3877215
-1.3923066
-1.3968916
-1.4060616
-1.4060616
-1.4106467
-1.4152317
-1.4198167
-1.4244018
-1.4244018
-1.4289868
-1.4381568
-1.4427419
-1.4427419
-1.4473269
-1.4519119
-1.4473269
-1.4427419
-1.4473269
-1.4519119
-1.456497
-1.461082
-1.465667
-1.470252
-1.470252
-1.470252
-1.4794221
-1.4840071
-1.4885921
-1.4885921
-1.4885921
-1.4885921
-1.4885921
-1.4931772
-1.4931772
-1.5023472
-1.5023472
-1.5069321
-1.5115173
-1.5115173
-1.5069321
-1.5069321
-1.5069321
-1.5069321
-1.5115173
-1.5206872
-1.5298573
-1.5252723
-1.5161022
-1.5115173
-1.5115173
-1.5161022
-1.5252723
-1.5252723
-1.5252723
-1.5298573
-1.5344423
-1.5344423
-1.5344423
-1.5390273
-1.5436124
-1.5527824
-1.5481974
-1.5390273
-1.5344423
-1.5344423
-1.5436124
-1.5527824
-1.5481974
-1.5436124
-1.5481974
-1.5527824
-1.5527824
-1.5481974
-1.5390273
-1.5390273
-1.5527824
-1.5619525
-1.5665375
-1.5619525
-1.5527824
-1.5527824
-1.5619525
-1.5665375
-1.5619525
-1.5573674
-1.5527824
-1.5527824
-1.5619525
-1.5711225
-1.5711225
-1.5665375
-1.5665375
-1.5711225
-1.5711225
-1.5619525
-1.5573674
-1.5573674
-1.5619525
-1.5665375
-1.5665375
-1.5665375
-1.5665375
-1.5665375
-1.5665375
-1.5665375
-1.5619525
-1.5665375
-1.5665375
-1.5711225
-1.5711225
-1.5711225
-1.5802926
-1.5848776
-1.5848776
-1.5848776
-1.5848776
-1.5848776
-1.5848776
-1.5848776
-1.5802926
-1.5757076
-1.5757076
-1.5848776
-1.5894626
-1.5894626
-1.5848776
-1.5802926
-1.5848776
-1.5894626
-1.5940477
-1.5848776
-1.5757076
-1.5757076
-1.5848776
-1.5940477
-1.6032177
-1.6032177
-1.5986327
-1.5986327
-1.5940477
-1.5894626
-1.5940477
-1.5986327
-1.6123878
-1.6169727
-1.6078027
-1.5986327
-1.5986327
-1.6032177
-1.6123878
-1.6215578
-1.6215578
-1.6261427
-1.6215578
-1.6215578
-1.6215578
-1.6215578
-1.6261427
-1.6261427
-1.6307278
-1.6353128
-1.6444829
-1.6490679
-1.6444829
-1.6398978
-1.6444829
-1.6490679
-1.6536529
-1.6536529
-1.6490679
-1.6444829
-1.6490679
-1.6536529
-1.6582379
-1.662823
-1.662823
-1.667408
-1.667408
-1.662823
-1.662823
-1.667408
-1.676578
-1.6903331
-1.6949182
-1.6903331
-1.6857481
-1.6857481
-1.6857481
-1.6857481
-1.6903331
-1.6903331
-1.6949182
-1.7040882
-1.7086732
-1.7132583
-1.7086732
-1.7040882
-1.7086732
-1.7178433
-1.7224283
-1.7224283
-1.7224283
-1.7270133
-1.7361834
-1.7361834
-1.7361834
-1.7361834
-1.7407684
-1.7499385
-1.7545235
-1.7591084
-1.7591084
-1.7591084
-1.7591084
-1.7636936
-1.7682786
-1.7682786
-1.7682786
-1.7682786
-1.7682786
-1.7774487
-1.7820336
-1.7820336
-1.7866186
-1.7912036
-1.7957888
-1.8049588
-1.8095437
-1.8049588
-1.8049588
-1.8003738
-1.8049588
-1.8095437
-1.8141288
-1.8187138
-1.8232988
-1.8278838
-1.8278838
-1.8278838
-1.8324689
-1.8370539
-1.8416389
-1.846224
-1.850809
-1.850809
-1.850809
-1.855394
-1.8599789
-1.8691491
-1.8737341
-1.8737341
-1.8691491
-1.8599789
-1.864564
-1.8737341
-1.882904
-1.882904
-1.8783191
-1.8737341
-1.8783191
-1.8920741
-1.9058292
-1.9104142
-1.9058292
-1.9012442
-1.9012442
-1.9058292
-1.9104142
-1.9195843
-1.9195843
-1.9195843
-1.9195843
-1.9195843
-1.9241693
-1.9333394
-1.9425094
-1.9425094
-1.9379244
-1.9333394
-1.9379244
-1.9470944
-1.9470944
-1.9470944
-1.9425094
-1.9425094
-1.9470944
-1.9562645
-1.9608495
-1.9654346
-1.9654346
-1.9608495
-1.9608495
-1.9654346
-1.9700196
-1.9746046
-1.9746046
-1.9700196
-1.9654346
-1.9700196
-1.9746046
-1.9746046
-1.9746046
-1.9791896
-1.9837747
-1.9837747
-1.9837747
-1.9837747
-1.9883597
-1.9929447
-2.0021148
-2.0021148
-2.0021148
-2.0066998
-2.0066998
-2.0112848
-2.0158699
-2.0112848
-2.0066998
-2.0021148
-2.0021148
-2.0066998
-2.0112848
-2.020455
-2.020455
-2.020455
-2.0158699
-2.0158699
-2.020455
-2.02504
-2.029625
-2.02504
-2.020455
-2.0158699
-2.020455
-2.029625
-2.03421
-2.029625
-2.029625
-2.029625
-2.029625
-2.029625
-2.029625
-2.029625
-2.03421
-2.038795
-2.038795
-2.038795
-2.038795
-2.038795
-2.04338
-2.047965
-2.0525498
-2.0525498
-2.047965
-2.038795
-2.03421
-2.03421
-2.038795
-2.047965
-2.0525498
-2.0525498
-2.057135
-2.0525498
-2.04338
-2.03421
-2.038795
-2.04338
-2.057135
-2.0617201
-2.0663052
-2.0663052
-2.07089
-2.07089
-2.0617201
-2.0617201
-2.0617201
-2.0663052
-2.0663052
-2.0663052
-2.07089
-2.0754752
-2.0754752
-2.07089
-2.07089
-2.0754752
-2.0754752
-2.0754752
-2.0754752
-2.08006
-2.08006
-2.0754752
-2.08006
-2.0846453
-2.0892303
-2.0892303
-2.0846453
-2.0846453
-2.0846453
-2.0892303
-2.0892303
-2.0892303
-2.0846453
-2.0938153
-2.0984
-2.0984
-2.0984
-2.0984
-2.0984
-2.0984
-2.0984
-2.0984
-2.1075702
-2.1167402
-2.1167402
-2.1121554
-2.1075702
-2.1121554
-2.1167402
-2.1213253
-2.1213253
-2.1213253
-2.1259103
-2.1304953
-2.1304953
-2.1213253
-2.1167402
-2.1213253
-2.1304953
-2.1396654
-2.1396654
-2.1304953
-2.1259103
-2.1304953
-2.1350803
-2.1396654
-2.1350803
-2.1304953
-2.1350803
-2.1396654
-2.1442504
-2.1488357
-2.1488357
-2.1488357
-2.1534204
-2.1580057
-2.1580057
-2.1580057
-2.1580057
-2.1625905
-2.1580057
-2.1580057
-2.1625905
-2.1625905
-2.1625905
-2.1625905
-2.1625905
-2.1625905
-2.1625905
-2.1580057
-2.1625905
-2.1671755
-2.1671755
-2.1671755
-2.1717606
-2.1717606
-2.1717606
-2.1717606
-2.1717606
-2.1717606
-2.1763456
-2.1809306
-2.1763456
-2.1671755
-2.1717606
-2.1763456
-2.1809306
-2.1763456
-2.1717606
-2.1717606
-2.1717606
-2.1717606
-2.1809306
-2.1855156
-2.1855156
-2.1763456
-2.1763456
-2.1763456
-2.1809306
-2.1809306
-2.1809306
-2.1809306
-2.1763456
-2.1717606
-2.1717606
-2.1763456
-2.1763456
-2.1763456
-2.1717606
-2.1717606
-2.1763456
-2.1717606
-2.1717606
-2.1763456
-2.1855156
-2.1855156
-2.1809306
-2.1763456
-2.1763456
-2.1763456
-2.1717606
-2.1671755
-2.1671755
-2.1717606
-2.1717606
-2.1717606
-2.1763456
-2.1763456
-2.1717606
-2.1671755
-2.1671755
-2.1671755
-2.1717606
-2.1671755
-2.1625905
-2.1625905
-2.1671755
-2.1717606
-2.1717606
-2.1717606
-2.1671755
-2.1625905
-2.1580057
-2.1580057
-2.1580057
-2.1580057
-2.1580057
-2.1580057
-2.1534204
-2.1580057
-2.1580057
-2.1580057
-2.1580057
-2.1580057
-2.1580057
-2.1580057
-2.1488357
-2.1488357
-2.1534204
-2.1580057
-2.1580057
-2.1534204
-2.1534204
-2.1534204
-2.1534204
-2.1488357
-2.1396654
-2.1350803
-2.1442504
-2.1488357
-2.1488357
-2.1442504
-2.1442504
-2.1396654
-2.1442504
-2.1442504
-2.1396654
-2.1396654
-2.1442504
-2.1488357
-2.1488357
-2.1442504
-2.1350803
-2.1259103
-2.1259103
-2.1304953
-2.1350803
-2.1350803
-2.1350803
-2.1304953
-2.1304953
-2.1304953
-2.1304953
-2.1304953
-2.1304953
-2.1304953
-2.1350803
-2.1350803
-2.1304953
-2.1304953
-2.1350803
-2.1442504
-2.1488357
-2.1488357
-2.1442504
-2.1396654
-2.1396654
-2.1442504
-2.1396654
-2.1350803
-2.1304953
-2.1259103
-2.1304953
-2.1304953
-2.1304953
-2.1350803
-2.1396654
-2.1442504
-2.1442504
-2.1396654
-2.1350803
-2.1304953
-2.1304953
-2.1304953
-2.1350803
-2.1350803
-2.1396654
-2.1396654
-2.1396654
-2.1442504
-2.1442504
-2.1396654
-2.1396654
-2.1350803
-2.1350803
-2.1396654
-2.1396654
-2.1396654
-2.1396654
-2.1442504
-2.1396654
-2.1396654
-2.1350803
-2.1304953
-2.1304953
-2.1304953
-2.1350803
-2.1396654
-2.1396654
-2.1396654
-2.1442504
-2.1534204
-2.1580057
-2.1534204
-2.1442504
-2.1350803
-2.1350803
-2.1396654
-2.1442504
-2.1442504
-2.1442504
-2.1442504
-2.1488357
-2.1488357
-2.1442504
-2.1442504
-2.1488357
-2.1488357
-2.1442504
-2.1396654
-2.1396654
-2.1442504
-2.1488357
-2.1488357
-2.1488357
-2.1442504
-2.1442504
-2.1442504
-2.1442504
-2.1442504
-2.1396654
-2.1396654
-2.1350803
-2.1396654
-2.1442504
-2.1442504
-2.1442504
-2.1396654
-2.1304953
-2.1304953
-2.1350803
-2.1396654
-2.1350803
-2.1350803
-2.1442504
-2.1488357
-2.1488357
-2.1442504
-2.1442504
-2.1396654
-2.1350803
-2.1350803
-2.1350803
-2.1396654
-2.1396654
-2.1350803
-2.1350803
-2.1350803
-2.1350803
-2.1304953
-2.1213253
-2.1213253
-2.1259103
-2.1304953
-2.1350803
-2.1396654
-2.1350803
-2.1350803
-2.1304953
-2.1304953
-2.1213253
-2.1213253
-2.1259103
-2.1304953
-2.1259103
-2.1167402
-2.1121554
-2.1167402
-2.1213253
-2.1213253
-2.1213253
-2.1167402
-2.1121554
-2.1075702
-2.1075702
-2.1121554
-2.1121554
-2.1167402
-2.1121554
-2.1121554
-2.1075702
-2.1075702
-2.1075702
-2.1029854
-2.1029854
-2.0984
-2.0984
-2.0984
-2.0984
-2.0938153
-2.0984
-2.0984
-2.1029854
-2.0984
-2.0938153
-2.0938153
-2.0892303
-2.0846453
-2.0846453
-2.0846453
-2.0892303
-2.0938153
-2.0892303
-2.0892303
-2.0846453
-2.0846453
-2.0846453
-2.0846453
-2.0846453
-2.08006
-2.0754752
-2.07089
-2.0754752
-2.08006
-2.08006
-2.0754752
-2.0754752
-2.07089
-2.0754752
-2.0754752
-2.07089
-2.07089
-2.07089
-2.0663052
-2.0617201
-2.0617201
-2.057135
-2.057135
-2.0617201
-2.0617201
-2.0617201
-2.057135
-2.0525498
-2.047965
-2.047965
-2.0525498
-2.047965
-2.047965
-2.04338
-2.04338
-2.04338
-2.04338
-2.047965
-2.04338
-2.038795
-2.04338
-2.047965
-2.047965
-2.047965
-2.038795
-2.03421
-2.038795
-2.04338
-2.04338
-2.03421
-2.029625
-2.02504
-2.029625
-2.029625
-2.029625
-2.02504
-2.029625
-2.029625
-2.029625
-2.02504
-2.0158699
-2.0158699
-2.020455
-2.02504
-2.02504
-2.020455
-2.0158699
-2.0112848
-2.0066998
-2.0112848
-2.0158699
-2.0158699
-2.0158699
-2.0112848
-2.0066998
-2.0021148
-2.0021148
-2.0021148
-2.0021148
-2.0066998
-2.0021148
-2.0021148
-1.9975297
-2.0021148
-1.9975297
-1.9929447
-1.9883597
-1.9883597
-1.9929447
-1.9975297
-1.9929447
-1.9883597
-1.9883597
-1.9883597
-1.9791896
-1.9700196
-1.9746046
-1.9883597
-1.9975297
-1.9929447
-1.9837747
-1.9837747
-1.9883597
-1.9883597
-1.9791896
-1.9700196
-1.9700196
-1.9746046
-1.9791896
-1.9791896
-1.9746046
-1.9700196
-1.9654346
-1.9608495
-1.9654346
-1.9654346
-1.9700196
-1.9700196
-1.9700196
-1.9700196
-1.9608495
-1.9516795
-1.9516795
-1.9562645
-1.9562645
-1.9562645
-1.9516795
-1.9470944
-1.9425094
-1.9470944
-1.9562645
-1.9608495
-1.9562645
-1.9516795
-1.9516795
-1.9562645
-1.9608495
-1.9562645
-1.9516795
-1.9470944
-1.9516795
-1.9608495
-1.9608495
-1.9516795
-1.9425094
-1.9333394
-1.9333394
-1.9333394
-1.9333394
-1.9379244
-1.9379244
-1.9425094
-1.9425094
-1.9425094
-1.9379244
-1.9333394
-1.9287543
-1.9287543
-1.9287543
-1.9287543
-1.9287543
-1.9287543
-1.9287543
-1.9333394
-1.9333394
-1.9287543
-1.9287543
-1.9241693
-1.9241693
-1.9241693
-1.9195843
-1.9195843
-1.9241693
-1.9195843
-1.9149992
-1.9104142
-1.9149992
-1.9149992
-1.9195843
-1.9195843
-1.9149992
-1.9149992
-1.9195843
-1.9195843
-1.9149992
-1.9195843
-1.9195843
-1.9149992
-1.9104142
-1.9058292
-1.9104142
-1.9104142
-1.9149992
-1.9104142
-1.9058292
-1.9058292
-1.9104142
-1.9104142
-1.9104142
-1.9149992
-1.9149992
-1.9104142
-1.9058292
-1.9012442
-1.9058292
-1.9058292
-1.9058292
-1.9012442
-1.9012442
-1.9012442
-1.8966591
-1.8920741
-1.8920741
-1.8966591
-1.9012442
-1.8966591
-1.8966591
-1.8966591
-1.9012442
-1.9012442
-1.8920741
-1.8874891
-1.8874891
-1.8920741
-1.8966591
-1.8920741
-1.8874891
-1.8874891
-1.8920741
-1.8920741
-1.8920741
-1.8874891
-1.8920741
-1.8920741
-1.8874891
-1.8783191
-1.8737341
-1.8737341
-1.8783191
-1.8783191
-1.8691491
-1.864564
-1.8737341
-1.8783191
-1.882904
-1.8737341
-1.864564
-1.8599789
-1.8599789
-1.864564
-1.8691491
-1.864564
-1.8599789
-1.855394
-1.855394
-1.8599789
-1.8599789
-1.8599789
-1.855394
-1.850809
-1.8416389
-1.8370539
-1.8416389
-1.846224
-1.8416389
-1.8416389
-1.846224
-1.846224
-1.8416389
-1.8370539
-1.8370539
-1.8370539
-1.8324689
-1.8324689
-1.8324689
-1.8370539
-1.8324689
-1.8232988
-1.8141288
-1.8141288
-1.8187138
-1.8187138
-1.8049588
-1.8003738
-1.8003738
-1.8049588
-1.8049588
-1.8049588
-1.8003738
-1.7957888
-1.7912036
-1.7912036
-1.7957888
-1.7957888
-1.7912036
-1.7866186
-1.7774487
-1.7728636
-1.7728636
-1.7820336
-1.7820336
-1.7774487
-1.7682786
-1.7591084
-1.7545235
-1.7591084
-1.7636936
-1.7591084
-1.7499385
-1.7407684
-1.7361834
-1.7453535
-1.7499385
-1.7453535
-1.7361834
-1.7315984
-1.7270133
-1.7224283
-1.7224283
-1.7178433
-1.7132583
-1.7132583
-1.7178433
-1.7132583
-1.7040882
-1.6949182
-1.6903331
-1.6903331
-1.6949182
-1.6903331
-1.6857481
-1.6811631
-1.676578
-1.676578
-1.676578
-1.676578
-1.667408
-1.662823
-1.6490679
-1.6444829
-1.6398978
-1.6398978
-1.6398978
-1.6353128
-1.6307278
-1.6307278
-1.6307278
-1.6307278
-1.6215578
-1.6169727
-1.6078027
-1.5986327
-1.5940477
-1.5894626
-1.5848776
-1.5802926
-1.5802926
-1.5802926
-1.5802926
-1.5757076
-1.5711225
-1.5665375
-1.5619525
-1.5573674
-1.5527824
-1.5481974
-1.5436124
-1.5390273
-1.5344423
-1.5298573
-1.5252723
-1.5252723
-1.5206872
-1.5161022
-1.5161022
-1.5161022
-1.5115173
-1.5069321
-1.4977622
-1.4885921
-1.4885921
-1.4840071
-1.4748371
-1.470252
-1.470252
-1.465667
-1.461082
-1.461082
-1.456497
-1.4519119
-1.4473269
-1.4427419
-1.4427419
-1.4381568
-1.4289868
-1.4244018
-1.4244018
-1.4198167
-1.4152317
-1.4060616
-1.4014766
-1.4014766
-1.3968916
-1.3923066
-1.3831365
-1.3831365
-1.3831365
-1.3785515
-1.3693814
-1.3647964
-1.3602115
-1.3602115
-1.3602115
-1.3510414
-1.3418714
-1.3327013
-1.3327013
-1.3372864
-1.3372864
-1.3281163
-1.3189462
-1.3143612
-1.3097762
-1.3097762
-1.3097762
-1.3006061
-1.286851
-1.282266
-1.277681
-1.277681
-1.277681
-1.273096
-1.2685109
-1.2639259
-1.2593409
-1.2547559
-1.2547559
-1.2501708
-1.2455858
-1.2410008
-1.2410008
-1.2364159
-1.2318308
-1.2180758
-1.2134907
-1.2180758
-1.2180758
-1.2089057
-1.1951506
-1.1859806
-1.1813955
-1.1813955
-1.1813955
-1.1768105
-1.1722255
-1.1676404
-1.1630554
-1.1630554
-1.1630554
-1.1584704
-1.1493003
-1.1401303
-1.1401303
-1.1355453
-1.1309602
-1.1263752
-1.1263752
-1.1217902
-1.1172051
-1.1126201
-1.1080351
-1.1080351
-1.1080351
-1.1034501
-1.0942801
-1.089695
-1.080525
-1.07594
-1.071355
-1.071355
-1.071355
-1.06677
-1.0575999
-1.0484298
-1.0392598
-1.0392598
-1.0392598
-1.0392598
-1.0392598
-1.0300897
-1.0255047
-1.0117496
-1.0071646
-1.0071646
-1.0071646
-1.0071646
-1.0025796
-0.9934095
-0.9888245
-0.9842395
-0.97965443
-0.97506946
-0.9658994
-0.96131444
-0.95672935
-0.95672935
-0.95672935
-0.95672935
-0.94755936
-0.94297427
-0.9383893
-0.92921925
-0.92921925
-0.92921925
-0.9246342
-0.91546416
-0.9062941
-0.89712405
-0.887954
-0.887954
-0.887954
-0.892539
-0.88336897
-0.8696139
-0.86044383
-0.86502886
-0.86502886
-0.86044383
-0.85127383
-0.8466888
-0.84210384
-0.84210384
-0.8329337
-0.82376367
-0.81000865
-0.81000865
-0.81000865
-0.80542356
-0.80083853
-0.7962535
-0.79166853
-0.7870835
-0.77791345
-0.7733284
-0.7733284
-0.7733284
-0.7687434
-0.7549883
-0.74581826
-0.73664826
-0.7320632
-0.7228931
-0.7091381
-0.70455307
-0.70455307
-0.70455307
-0.7091381
-0.70455307
-0.690798
-0.6816279
-0.6816279
-0.6770429
-0.67245793
-0.6678729
-0.6632879
-0.65411776
-0.6311927
-0.6220227
-0.62660766
-0.6311927
-0.6311927
-0.6220227
-0.6128526
-0.6036825
-0.59909755
-0.5853424
-0.5761724
-0.56700236
-0.5624173
-0.5624173
-0.5578323
-0.55324733
-0.5440772
-0.53490716
-0.52573717
-0.52115214
-0.5165671
-0.5165671
-0.50739706
-0.49364197
-0.47530192
-0.46613187
-0.46154684
-0.45696175
-0.45696175
-0.4477917
-0.43403667
-0.4202816
-0.40652657
-0.40194154
-0.39277148
-0.3836015
-0.3744313
-0.36984628
-0.36526132
-0.35609126
-0.34233618
-0.33316618
-0.3194111
-0.31024098
-0.30565596
-0.2964859
-0.29190087
-0.28731585
-0.2781459
-0.26897585
-0.25063574
-0.23688066
-0.23229563
-0.22312558
-0.21395552
-0.20478547
-0.20020044
-0.19561541
-0.18644547
-0.17269039
-0.15435016
-0.13142514
-0.11767006
-0.11308503
-0.108500004
-0.103914976
-0.09015989
-0.07640481
-0.06264973
-0.05347967
-0.044309735
-0.03513968
-0.021384597
-0.0076293945
-0.0030443668
0.0061255693
0.015295625
0.029050708
0.038220763
0.04739082
0.0611459
0.08407104
0.097826004
0.097826004
0.10241103
0.12075114
0.14367628
0.16201639
0.16660142
0.16660142
0.17118645
0.18494153
0.1986965
0.2124517
0.22162175
0.2307918
0.24454677
0.26288688
0.27664208
0.28581202
0.29498208
0.30415213
0.3179072
0.3316623
0.3362472
0.3362472
0.34541726
0.36375737
0.38668263
0.4004377
0.4141928
0.42336273
0.4325328
0.44628787
0.45545793
0.469213
0.48296797
0.49213803
0.5058931
0.5242332
0.53340316
0.54257345
0.54257345
0.5517435
0.56091356
0.5746685
0.5884236
0.6021787
0.61134875
0.6159338
0.6205187
0.62968874
0.64802885
0.66178393
0.67095387
0.6755389
0.6892942
0.7076343
0.7168044
0.7168044
0.72597444
0.7397293
0.7580694
0.7764095
0.78557956
0.7947496
0.8085047
0.81767476
0.83142984
0.8451849
0.85894
0.86811006
0.8726951
0.8864502
0.90020525
0.9093753
0.9277152
0.94147027
0.95522535
0.9598104
0.96898043
0.9873208
1.0056609
1.0194157
1.0240008
1.0377558
1.0469259
1.056096
1.065266
1.0790211
1.0973612
1.1157013
1.1248714
1.1294564
1.1340414
1.1432115
1.1569666
1.1707217
1.1753067
1.1798917
1.1798917
1.1753067
1.1753067
1.1798917
1.1890618
1.1890618
1.1890618
1.1798917
1.1798917
1.1844767
1.1844767
1.1798917
1.1753067
1.1753067
1.1798917
1.1844767
1.1844767
1.1798917
1.1707217
1.1615516
1.1615516
1.1615516
1.1569666
1.1523815
1.1386265
1.1294564
1.1157013
1.1019462
1.0927762
1.0790211
1.060681
1.0469259
1.0285858
1.0148307
1.0056609
0.9919058
0.9735657
0.94147027
0.9093753
0.88186514
0.854355
0.8268448
0.79933465
0.76723945
0.7213894
0.66636896
0.6159338
0.5746685
0.53340316
0.487553
0.4325328
0.37292743
0.3179072
0.2674719
0.22162175
0.17577147
0.12992132
0.08865607
0.04739082
0.0015405416
-0.039724708
-0.08098984
-0.12225509
-0.16352022
-0.20478547
-0.24605072
-0.28731585
-0.3377512
-0.39277148
-0.44320667
-0.48905694
-0.5394922
-0.5899275
-0.64494777
-0.695383
-0.7504033
-0.80542356
-0.86502886
-0.92921925
-0.9888245
-1.0438448
-1.1034501
-1.1676404
-1.2318308
-1.2960211
-1.3647964
-1.4335718
-1.5023472
-1.5711225
-1.6398978
-1.6995032
-1.7591084
-1.8187138
-1.8783191
-1.9425094
-2.0112848
-2.0892303
-2.1671755
-2.245121
-2.3184814
-2.391842
-2.465202
-2.5385625
-2.616508
-2.6898685
-2.7678137
-2.8411741
-2.9191194
-2.997065
-3.079595
-3.1575408
-3.226316
-3.2950916
-3.3684516
-3.4463973
-3.5243425
-3.606873
-3.6848183
-3.762764
-3.836124
-3.9094844
-3.97826
-4.0516205
-4.1158104
-4.180001
-4.244191
-4.312967
-4.386327
-4.4551024
-4.5238776
-4.578898
-4.6339183
-4.693524
-4.7485437
-4.808149
-4.8677545
-4.91819
-4.97321
-5.02823
-5.087836
-5.138271
-5.184121
-5.225386
-5.2758217
-5.330842
-5.381277
-5.4179573
-5.4546375
-5.495903
-5.537168
-5.578433
-5.6151133
-5.6426234
-5.6609635
-5.6884737
-5.7159843
-5.7389092
-5.761834
-5.7801743
-5.803099
-5.8260245
-5.8351946
-5.8351946
-5.8351946
-5.8351946
-5.8351946
-5.8351946
-5.8306093
-5.8260245
-5.8168545
-5.8076844
-5.793929
-5.775589
-5.757249
-5.7251544
-5.6884737
-5.6517935
-5.6105285
-5.578433
-5.5417533
-5.505073
-5.468393
-5.4271274
-5.381277
-5.3354273
-5.2849917
-5.234556
-5.184121
-5.129101
-5.0694957
-5.0053053
-4.941115
-4.8769245
-4.817319
-4.753129
-4.6889386
-4.615578
-4.546803
-4.4780273
-4.404667
-4.331307
-4.2579465
-4.180001
-4.1020555
-4.028695
-3.9461646
-3.863634
-3.7765188
-3.6894035
-3.597703
-3.5014176
-3.4143019
-3.3271866
-3.235486
-3.1392007
-3.02916
-2.9191194
-2.818249
-2.7265484
-2.639433
-2.5431476
-2.433107
-2.3184814
-2.2038558
-2.0846453
-1.9608495
-1.8416389
-1.7315984
-1.6215578
-1.5023472
-1.3877215
-1.2685109
-1.1538854
-1.0346748
-0.91546416
-0.79166853
-0.6678729
-0.5486623
-0.43403667
-0.32399613
-0.2093705
-0.09015989
0.029050708
0.13909125
0.25371683
0.3683424
0.48296797
0.59300864
0.6984643
0.8130897
0.9277152
1.0469259
1.1661366
1.2715923
1.3724626
1.4687482
1.5696188
1.6750742
1.7851146
1.8951553
2.005196
2.1060662
2.202352
2.2986374
2.3949232
2.4866233
2.5783238
2.6746092
2.7708945
2.862595
2.9497108
3.0368261
3.1193566
3.206472
3.2981725
3.3898726
3.4769883
3.5549335
3.6237092
3.6924849
3.7704296
3.8529606
3.9309053
4.0042663
4.0638714
4.1188912
4.173912
4.2381024
4.2977076
4.3573127
4.412333
4.4627686
4.5177884
4.5636387
4.604904
4.6324143
4.6645093
4.6920195
4.724115
4.760795
4.7883053
4.8204
4.852495
4.8845906
4.9075155
4.9166856
4.930441
4.9441957
4.962536
4.971706
4.976291
4.976291
4.976291
4.976291
4.971706
4.962536
4.939611
4.9258556
4.921271
4.930441
4.9350257
4.921271
4.8891754
4.8570805
4.8295703
4.80206
4.769965
4.7378697
4.7011895
4.6599245
4.6186595
4.577394
4.5361285
4.4948635
4.4535985
4.412333
4.375653
4.334388
4.2931223
4.242687
4.187667
4.1280613
4.0684566
4.0134363
3.9538307
3.8896408
3.82545
3.7658448
3.7062397
3.646634
3.587029
3.5274234
3.4632335
3.399043
3.3348527
3.2752476
3.2202268
3.1606216
3.0964313
3.0230708
2.9497108
2.8763504
2.8075747
2.7387996
2.6700244
2.596664
2.5278888
2.463698
2.399508
2.3307323
2.2711272
2.2069368
2.1381617
2.060216
1.9776858
1.9089104
1.84472
1.7805296
1.7117544
1.642979
1.5787886
1.5237683
1.4733332
1.4137276
1.3541225
1.2945174
1.2440819
1.1844767
1.1157013
1.0423409
0.9781507
0.9277152
0.88186514
0.83142984
0.7764095
0.72597444
0.68012416
0.63427377
0.57925355
0.5242332
0.47379804
0.42794776
0.38668263
0.34083223
0.2995671
0.26288688
0.22620678
0.17577147
0.12533617
0.074900985
0.029050708
-0.01679945
-0.0580647
-0.09474492
-0.11767006
-0.1451801
-0.18644547
-0.23229563
-0.26439083
-0.28731585
-0.31024098
-0.3377512
-0.36984628
-0.40652657
-0.4386217
-0.46154684
-0.48447192
-0.502812
-0.5165671
-0.52115214
-0.52573717
-0.5394922
-0.5486623
-0.5486623
-0.5440772
-0.5394922
-0.5440772
-0.5394922
-0.52573717
-0.50739706
-0.498227
-0.48447192
-0.47530192
-0.45696175
-0.4386217
-0.40652657
-0.37901634
-0.35609126
-0.33316618
-0.2964859
-0.25522077
-0.21395552
-0.17269039
-0.12684011
-0.085574865
-0.048894644
-0.012214422
0.029050708
0.07948601
0.13450634
0.18494153
0.23537683
0.27664208
0.3179072
0.35917234
0.40960777
0.45545793
0.51047814
0.5654985
0.6205187
0.66178393
0.7076343
0.75348437
0.8039197
0.84976995
0.8956202
0.9460553
1.0010759
1.0469259
1.0927762
1.1386265
1.1844767
1.2394968
1.2899324
1.3449525
1.3908027
1.427483
1.4733332
1.5237683
1.5833737
1.6521491
1.7209245
1.7851146
1.849305
1.9134954
1.9822706
2.0510464
2.1106515
2.1610866
2.2069368
2.252787
2.2894673
2.3261476
2.3719978
2.431603
2.5049634
2.573739
2.6425138
2.7067046
2.7663097
2.8167448
2.8763504
2.9359555
2.9909759
3.041411
3.0872612
3.1331115
3.1789618
3.233982
3.2890024
3.3486075
3.412798
3.4815736
3.5503488
3.619124
3.6833143
3.7337494
3.7750149
3.82545
3.8804708
3.9446607
4.008851
4.0776267
4.1418166
4.215177
4.2885375
4.375653
4.4581833
4.5269585
4.5911493
4.6461697
4.7011895
4.76538
4.8295703
4.8891754
4.957951
5.0358963
5.1092567
5.182617
5.2513924
5.315583
5.379773
5.453133
5.5264935
5.5906844
5.6457043
5.7007246
5.76033
5.81535
5.8703704
5.9208064
5.9712415
6.021676
6.0766964
6.122547
6.163812
6.2050776
6.241758
6.2830224
6.324288
6.3563833
6.3747234
6.3884783
6.4068184
6.429744
6.448084
6.4710083
6.4939337
6.512274
6.526029
6.535199
6.535199
6.5397844
6.544369
6.544369
6.5397844
6.526029
6.516859
6.512274
6.5076895
6.4939337
6.480179
6.4618387
6.4434986
6.420573
6.3747234
6.3334584
6.3151183
6.305948
6.278438
6.241758
6.2004924
6.168397
6.1408873
6.099622
6.0491867
5.9849963
5.9345613
5.8887105
5.8428607
5.7970104
5.7511606
5.7007246
5.641119
5.5769296
5.517324
5.453133
5.3981133
5.3385077
5.2743177
5.2009573
5.127597
5.0542364
4.971706
4.8891754
4.81123
4.733285
4.6599245
4.5819793
4.4994483
4.412333
4.3206325
4.233517
4.1509867
4.0638714
3.9675856
3.8713007
3.7750149
3.6787295
3.587029
3.4999137
3.4173832
3.3348527
3.2385669
3.1331115
3.0322409
2.9405408
2.853425
2.7571397
2.6608543
2.564569
2.4774532
2.399508
2.3215623
2.234447
2.1381617
2.0327063
1.9272505
1.8217949
1.7255095
1.638394
1.5558635
1.4687482
1.3770477
1.2899324
1.2119867
1.1340414
1.056096
0.96898043
0.8864502
0.8085047
0.7213894
0.63427377
0.54257345
0.45545793
0.37751245
0.3133222
0.26288688
0.21703672
0.16201639
0.093241096
0.010710597
-0.07181978
-0.15893519
-0.24146569
-0.3194111
-0.37901634
-0.4202816
-0.46154684
-0.50739706
-0.5578323
-0.6128526
-0.67245793
-0.72747815
-0.7733284
-0.8145937
-0.85127383
-0.89712405
-0.9521443
-1.0117496
-1.06677
-1.1126201
-1.1447153
-1.1676404
-1.1905656
-1.2134907
-1.2410008
-1.277681
-1.3143612
-1.3464564
-1.3693814
-1.3831365
-1.3968916
-1.4106467
-1.4289868
-1.456497
-1.4794221
-1.5023472
-1.5161022
-1.5344423
-1.5481974
-1.5619525
-1.5573674
-1.5527824
-1.5619525
-1.5802926
-1.5940477
-1.6032177
-1.6032177
-1.6032177
-1.5986327
-1.5894626
-1.5802926
-1.5802926
-1.5848776
-1.5848776
-1.5848776
-1.5802926
-1.5802926
-1.5894626
-1.5940477
-1.5940477
-1.5894626
-1.5802926
-1.5619525
-1.5390273
-1.5161022
-1.5023472
-1.4885921
-1.4794221
-1.465667
-1.4519119
-1.4381568
-1.4289868
-1.4152317
-1.4014766
-1.3785515
-1.3464564
-1.3143612
-1.2914361
-1.2685109
-1.2501708
-1.2364159
-1.2272458
-1.2272458
-1.2226608
-1.2089057
-1.1859806
-1.1630554
-1.1447153
-1.1263752
-1.1034501
-1.06677
-1.0346748
-1.0071646
-0.9888245
-0.97965443
-0.9658994
-0.94297427
-0.92921925
-0.9246342
-0.92921925
-0.91546416
-0.887954
-0.85127383
-0.8145937
-0.7870835
-0.77791345
-0.7733284
-0.76415837
-0.74581826
-0.7228931
-0.69996804
-0.6816279
-0.6678729
-0.6587028
-0.6495328
-0.6357777
-0.6220227
-0.6036825
-0.5853424
-0.5624173
-0.5440772
-0.5303222
-0.52573717
-0.52115214
-0.511982
-0.49364197
-0.47988695
-0.46613187
-0.45696175
-0.45237672
-0.45237672
-0.43403667
-0.4111116
-0.37901634
-0.35609126
-0.33316618
-0.3194111
-0.30565596
-0.29190087
-0.2781459
-0.2598058
-0.24605072
-0.2277106
-0.20478547
-0.18186045
-0.15893519
-0.1405952
-0.12684011
-0.11767006
-0.103914976
-0.08098984
-0.048894644
-0.012214422
0.015295625
0.038220763
0.051975727
0.06573093
0.08407104
0.10699606
0.14367628
0.17577147
0.20786667
0.23996174
0.27205694
0.2995671
0.32707727
0.34541726
0.36375737
0.38209748
0.40960777
0.44170284
0.47379804
0.51047814
0.5471585
0.57925355
0.6067637
0.6388588
0.6755389
0.7168044
0.75348437
0.78099453
0.8085047
0.8405999
0.88186514
0.9277152
0.9735657
1.0056609
1.0423409
1.0836061
1.1294564
1.1753067
1.2165717
1.2578369
1.2991022
1.3357824
1.3724626
1.4137276
1.4504081
1.4962581
1.5466934
1.5925437
1.638394
1.6842443
1.7300946
1.7896997
1.849305
1.9089104
1.9593457
2.005196
2.0556312
2.1060662
2.1565018
2.2069368
2.2482023
2.2940521
2.3444877
2.3949232
2.440773
2.4774532
2.5095482
2.5416436
2.582909
2.647099
2.7387996
2.8396702
2.9359555
3.009316
3.068921
3.1193566
3.1835465
3.2477374
3.3165126
3.3807025
3.440308
3.4953284
3.5503488
3.605369
3.6649742
3.7291646
3.7979398
3.8758855
3.9538307
4.0317764
4.109721
4.187667
4.2701974
4.343558
4.407748
4.4673533
4.5361285
4.604904
4.6645093
4.7195296
4.769965
4.8341556
4.8983455
4.967121
5.0404816
5.127597
5.2147126
5.292658
5.3660183
5.4256234
5.4806437
5.531079
5.5906844
5.659459
5.72365
5.783255
5.83369
5.8703704
5.911636
5.966656
6.053772
6.163812
6.278438
6.3747234
6.452668
6.516859
6.571879
6.6314845
6.7002597
6.773621
6.8332257
6.8790755
6.9157557
6.957021
7.0074563
7.067062
7.135837
7.2046123
7.282558
7.3605037
7.429279
7.4934688
7.5530744
7.6172643
7.6722846
7.73189
7.7869105
7.846516
7.910706
7.9703116
8.0253315
8.080352
8.135373
8.199563
8.272923
8.337114
8.401304
8.460909
8.515929
8.557195
8.593875
8.621386
8.644311
8.662651
8.694746
8.7681055
8.873562
8.988188
9.084473
9.148663
9.194513
9.235778
9.277043
9.318309
9.359574
9.391669
9.410009
9.423765
9.432935
9.451275
9.4742
9.5108795
9.5659
9.630091
9.689695
9.749301
9.799737
9.8410015
9.877682
9.905191
9.937286
9.969382
10.001477
10.028988
10.061083
10.097763
10.139029
10.175709
10.216973
10.258239
10.299503
10.340769
10.377449
10.414129
10.446225
10.46915
10.492075
10.515
10.54251
10.570021
10.59753
10.620456
10.634211
10.638796
10.629625
10.62504
10.647965
10.716741
10.803857
10.877217
10.927652
10.945992
10.945992
10.936823
10.936823
10.945992
10.959747
10.968918
10.968918
10.964333
10.955163
10.955163
10.968918
10.996428
11.0285225
11.056032
11.074372
11.092712
11.1110525
11.133978
11.147733
11.156903
11.156903
11.166073
11.175243
11.188998
11.1935835
11.202754
11.216509
11.225678
11.234849
11.248604
11.262359
11.271529
11.276114
11.280699
11.285284
11.294455
11.294455
11.299039
11.308209
11.32655
11.340304
11.349475
11.3586445
11.372399
11.390739
11.399909
11.404494
11.404494
11.413664
11.42742
11.4411745
11.450344
11.450344
11.454929
11.4641
11.477855
11.487025
11.48244
11.477855
11.48244
11.49161
11.496195
11.496195
11.496195
11.49161
11.473269
11.459515
11.450344
11.450344
11.450344
11.450344
11.454929
11.459515
11.468685
11.473269
11.477855
11.473269
11.468685
11.4641
11.459515
11.459515
11.459515
11.468685
11.477855
11.48244
11.477855
11.477855
11.48244
11.487025
11.487025
11.48244
11.473269
11.473269
11.49161
11.514535
11.52829
11.53746
11.53746
11.53746
11.542046
11.5558
11.569555
11.574141
11.58331
11.597066
11.615406
11.629161
11.638331
11.647501
11.661256
11.675012
11.684181
11.693352
11.711692
11.730032
11.743787
11.757542
11.766711
11.7712965
11.7712965
11.775881
11.785051
11.803391
11.812562
11.821731
11.830901
11.835486
11.835486
11.835486
11.844657
11.862996
11.881337
11.895091
11.908847
11.922603
11.936357
11.936357
11.931773
11.936357
11.954698
11.991378
12.032643
12.064738
12.087663
12.092248
12.1014185
12.119759
12.147268
12.161023
12.165608
12.165608
12.174778
12.193119
12.216043
12.234385
12.257309
12.280233
12.30316
12.330669
12.362764
12.399445
12.426954
12.44071
12.44071
12.445295
12.45905
12.481976
12.509485
12.527825
12.536996
12.54158
12.55075
12.564506
12.582845
12.605771
12.633281
12.66079
12.692885
12.729566
12.766246
12.793757
12.825852
12.857947
12.885457
12.903797
12.922137
12.949648
12.972572
13.004667
13.036762
13.068857
13.096369
13.1238785
13.155973
13.197239
13.247674
13.298109
13.348544
13.394395
13.42649
13.4539995
13.476926
13.509021
13.554872
13.60072
13.641986
13.669497
13.7015915
13.738272
13.779537
13.816217
13.852898
13.884993
13.917088
13.9491825
13.990448
14.040883
14.091318
14.132583
14.169263
14.20136
14.242623
14.279305
14.320569
14.361835
14.4031
14.44895
14.503971
14.54982
14.581917
14.600256
14.62318
14.659861
14.705711
14.765318
14.815752
14.861603
14.898283
14.944134
14.985397
15.022078
15.063343
15.113777
15.164213
15.210064
15.246744
15.278839
15.315519
15.3522
15.393465
15.443901
15.49892
15.549356
15.5997925
15.659397
15.7144165
15.769436
15.819872
15.865723
15.9115715
15.952837
15.9941025
16.030783
16.072048
16.122484
16.17292
16.21877
16.269205
16.32881
16.388416
16.44802
16.51221
16.56723
16.613081
16.658932
16.709366
16.764387
16.814823
16.865257
16.911108
16.956959
17.007393
17.053244
17.10368
17.163284
17.236645
17.300835
17.365025
17.42463
17.47965
17.548426
17.630957
17.713488
17.782263
17.823528
17.860209
17.896889
17.94274
17.988588
18.03444
18.084873
18.144478
18.204084
18.25452
18.30954
18.369146
18.437922
18.511282
18.575472
18.644247
18.708437
18.768042
18.823063
18.864326
18.914762
18.97437
19.04773
19.12109
19.19445
19.263226
19.332
19.400776
19.474136
19.542912
19.607101
19.675877
19.749237
19.822598
19.895958
19.978489
20.056435
20.129795
20.19857
20.258175
20.322365
20.39114
20.459915
20.52869
20.602053
20.670828
20.739603
20.803793
20.867985
20.93676
21.005535
21.083479
21.15684
21.22103
21.27605
21.34024
21.409016
21.47779
21.541983
21.597002
21.642853
21.697874
21.752893
21.798742
21.821669
21.830837
21.867517
21.954634
22.06009
22.17013
22.266417
22.348946
22.426891
22.509422
22.596537
22.665312
22.706577
22.729502
22.757013
22.807447
22.87164
22.945
23.013775
23.077965
23.151325
23.22927
23.307217
23.38516
23.463106
23.545637
23.623583
23.696943
23.761133
23.825323
23.889515
23.953705
24.017895
24.082085
24.15086
24.219635
24.292995
24.370941
24.453472
24.526833
24.600193
24.664383
24.72399
24.783594
24.847784
24.911972
24.966995
25.012844
25.05411
25.104546
25.159565
25.205414
25.223755
25.232925
25.26502
25.352139
25.508026
25.682257
25.819807
25.888584
25.916096
25.934433
25.971115
26.030722
26.108665
26.182026
26.246216
26.305822
26.356256
26.406693
26.461712
26.530485
26.613016
26.704718
26.791836
26.865196
26.93397
27.002747
27.066935
27.13571
27.199902
27.268675
27.332865
27.392471
27.456661
27.525438
27.594212
27.662989
27.731766
27.800539
27.869314
27.92892
27.98394
28.03896
28.098566
28.162756
28.226946
28.291136
28.350742
28.414932
28.48371
28.561653
28.630428
28.699202
28.763391
28.827585
28.891775
28.951382
29.010984
29.066004
29.10727
29.130198
29.148535
29.185217
29.235653
29.295256
29.350277
29.405296
29.469486
29.552017
29.634548
29.707909
29.749174
29.762928
29.772099
29.804193
29.85463
29.923407
29.987597
30.042616
30.09305
30.134315
30.175581
30.216846
30.267282
30.313131
30.354397
30.395662
30.427757
30.459852
30.491947
30.533213
30.583649
30.624914
30.65701
30.68452
30.712029
30.73954
30.776218
30.817482
30.854164
30.881676
30.900013
30.909184
30.92294
30.94128
30.959621
30.973373
30.987133
31.00547
31.032982
31.055904
31.07883
31.097172
31.110924
31.124683
31.138435
31.152191
31.165947
31.175117
31.184288
31.188873
31.193455
31.193455
31.193455
31.193455
31.193455
31.193455
31.20721
31.216381
31.220966
31.216381
31.216381
31.211796
31.211796
31.20721
31.193455
31.170532
31.147606
31.129265
31.110924
31.088001
31.069664
31.046734
31.019226
30.996304
30.977962
30.959621
30.93211
30.900013
30.872505
30.849579
30.835823
30.8129
30.785389
30.753292
30.721199
30.693691
30.661592
30.624914
30.59282
30.569895
30.546967
30.524042
30.501118
30.473606
30.446098
30.423174
30.395662
30.363567
30.322302
30.271866
30.226017
30.180166
30.143486
30.10222
30.051786
30.005936
29.964672
29.92799
29.895895
29.859217
29.817951
29.767515
29.721663
29.680397
29.639132
29.593283
29.547434
29.506168
29.460316
29.419052
29.382372
29.341106
29.304426
29.258577
29.212729
29.171463
29.130198
29.088932
29.04308
28.992643
28.937624
28.887188
28.84134
28.790903
28.745054
28.694618
28.635014
28.575407
28.515804
28.460781
28.41952
28.382837
28.346159
28.318647
28.286552
28.25904
28.226946
28.199434
28.162756
28.12149
28.080225
28.029789
27.970182
27.91058
27.84639
27.791368
27.73635
27.68133
27.62631
27.571287
27.516268
27.475002
27.433737
27.392471
27.342035
27.2916
27.24575
27.204485
27.16322
27.11737
27.07152
27.025671
26.984406
26.94314
26.906462
26.86978
26.82393
26.773495
26.723059
26.67721
26.640528
26.60385
26.562584
26.512148
26.461712
26.420446
26.383766
26.351671
26.314991
26.273727
26.232462
26.200367
26.163685
26.12242
26.081154
26.049059
26.01238
25.975698
25.93902
25.902338
25.870243
25.833565
25.796883
25.760204
25.72811
25.691427
25.650162
25.608896
25.572218
25.540123
25.508026
25.480518
25.457594
25.430082
25.397987
25.361305
25.32004
25.283361
25.242096
25.210001
25.177906
25.141224
25.109129
25.077034
25.040356
25.00826
24.971579
24.944067
24.911972
24.875294
24.838614
24.806519
24.779009
24.746914
24.714819
24.682724
24.655212
24.623117
24.586437
24.549757
24.517662
24.485567
24.453472
24.421377
24.389282
24.36177
24.33426
24.306751
24.27924
24.247145
24.210464
24.169199
24.132519
24.10501
24.072914
24.04082
24.008724
23.97663
23.944534
23.91244
23.88493
23.862003
23.825323
23.779474
23.738209
23.701529
23.669434
23.637337
23.605242
23.573147
23.536467
23.499786
23.463106
23.42184
23.380575
23.343895
23.307217
23.270536
23.233856
23.201761
23.165081
23.11923
23.077965
23.041285
23.004604
22.963339
22.922073
22.880808
22.848713
22.816618
22.770767
22.720333
22.679068
22.642387
22.605707
22.564442
22.518593
22.472742
22.431477
22.394796
22.35353
22.30768
22.266417
22.220566
22.17013
22.124279
22.087599
22.055504
22.014238
21.963804
21.904198
21.858347
21.821669
21.780403
21.734552
21.688704
21.642853
21.597002
21.551151
21.505302
21.459452
21.409016
21.358582
21.31273
21.262295
21.216444
21.170595
21.12016
21.074308
21.033045
20.987194
20.93676
20.886324
20.835888
20.794622
20.753359
20.712093
20.661657
20.606636
20.556202
20.510351
20.469086
20.41865
20.3728
20.32695
20.294855
20.25359
20.20774
20.15272
20.0977
20.042679
19.99683
19.95098
19.905128
19.859278
19.813427
19.767578
19.717142
19.666706
19.611687
19.56125
19.519987
19.478722
19.437456
19.39619
19.354925
19.313662
19.272396
19.22196
19.17611
19.130259
19.08441
19.033974
18.992708
18.960613
18.933104
18.914762
18.891838
18.864326
18.823063
18.768042
18.703854
18.639662
18.589228
18.552547
18.529621
18.511282
18.479187
18.442507
18.405827
18.3829
18.359976
18.33705
18.304955
18.263689
18.227009
18.190329
18.153648
18.121553
18.094044
18.066534
18.03444
18.002344
17.974834
17.951908
17.924398
17.896889
17.873964
17.855623
17.837284
17.809772
17.773092
17.740997
17.713488
17.685978
17.658466
17.630957
17.608032
17.594276
17.58052
17.566767
17.54384
17.520916
17.502575
17.484236
17.456726
17.4338
17.41546
17.39712
17.374195
17.365025
17.36044
17.355854
17.3421
17.32376
17.300835
17.27791
17.264154
17.25957
17.245815
17.222889
17.20455
17.199965
17.199965
17.190794
17.17704
17.163284
17.14953
17.13119
17.122019
17.117435
17.11285
17.11285
17.10368
17.089924
17.080755
17.07617
17.07617
17.067
17.057829
17.053244
17.057829
17.067
17.062414
17.048658
17.034904
17.03032
17.034904
17.044075
17.048658
17.044075
17.03949
17.03949
17.03949
17.03949
17.034904
17.025734
17.016563
17.016563
17.03032
17.03949
17.044075
17.03949
17.03032
17.025734
17.03949
17.053244
17.067
17.07617
17.080755
17.07617
17.071585
17.062414
17.062414
17.071585
17.080755
17.09451
17.10368
17.11285
17.11285
17.11285
17.117435
17.126604
17.13119
17.135775
17.135775
17.14036
17.14953
17.158699
17.172455
17.18621
17.190794
17.19538
17.199965
17.209135
17.21372
17.218306
17.218306
17.218306
17.222889
17.23206
17.236645
17.24123
17.245815
17.250399
17.250399
17.254984
17.254984
17.264154
17.27791
17.29625
17.310003
17.314589
17.319174
17.319174
17.314589
17.310003
17.310003
17.319174
17.328344
17.33293
17.33293
17.3421
17.346685
17.351269
17.351269
17.346685
17.3421
17.346685
17.355854
17.355854
17.351269
17.346685
17.3421
17.3421
17.337515
17.33293
17.328344
17.328344
17.328344
17.32376
17.32376
17.33293
17.33293
17.33293
17.32376
17.319174
17.314589
17.30542
17.291664
17.273325
17.264154
17.26874
17.273325
17.26874
17.254984
17.24123
17.23206
17.23206
17.24123
17.24123
17.236645
17.222889
17.209135
17.19538
17.17704
17.16787
17.158699
17.14953
17.14036
17.13119
17.117435
17.10368
17.09451
17.085339
17.071585
17.053244
17.03949
17.025734
17.011978
16.998224
16.979883
16.956959
16.938618
16.92945
16.920279
16.911108
16.888184
16.865257
16.846918
16.828577
16.805653
16.782726
16.759802
16.736877
16.713951
16.691027
16.67727
16.663517
16.645176
16.617666
16.590155
16.55806
16.53055
16.507626
16.484701
16.457191
16.420511
16.388416
16.356321
16.333395
16.31047
16.287544
16.260035
16.232525
16.205015
16.17292
16.145409
16.108728
16.076633
16.039953
16.007858
15.971178
15.939083
15.906988
15.870308
15.838211
15.806116
15.783192
15.751097
15.709831
15.663982
15.622717
15.586037
15.549356
15.512676
15.475996
15.443901
15.407221
15.370541
15.329275
15.28801
15.246744
15.214649
15.173384
15.127533
15.086267
15.040417
14.999153
14.957888
14.912039
14.861603
14.815752
14.765318
14.724052
14.678202
14.632351
14.5865
14.540651
14.499386
14.453535
14.41227
14.36642
14.315986
14.260964
14.205943
14.155509
14.1142435
14.068393
14.013373
13.962938
13.912502
13.862068
13.807047
13.756611
13.7015915
13.651156
13.60072
13.554872
13.504436
13.449414
13.38981
13.330205
13.275184
13.220163
13.169729
13.114708
13.055103
13.000082
12.945063
12.894628
12.839607
12.775416
12.715812
12.651622
12.601186
12.546165
12.49573
12.436125
12.381105
12.326084
12.271065
12.206873
12.138099
12.073909
12.0188875
11.963868
11.908847
11.844657
11.780466
11.720861
11.665841
11.60165
11.53746
11.477855
11.422834
11.36323
11.294455
11.225678
11.156903
11.088128
11.0285225
10.968918
10.909312
10.845121
10.776346
10.712155
10.652551
10.592946
10.528755
10.464565
10.400374
10.331599
10.267408
10.203218
10.139029
10.079423
10.010648
9.946457
9.882267
9.813492
9.749301
9.689695
9.625505
9.561315
9.497125
9.4283495
9.359574
9.290799
9.226608
9.162417
9.102813
9.047792
8.988188
8.928582
8.864391
8.804786
8.745181
8.676406
8.603045
8.5251
8.447154
8.382964
8.3233595
8.268339
8.204148
8.139957
8.080352
8.0253315
7.9657264
7.9015365
7.828176
7.7548156
7.67687
7.612679
7.54849
7.4888844
7.429279
7.3742585
7.314653
7.2596326
7.1954427
7.131253
7.067062
7.002871
6.934096
6.8744903
6.8148856
6.7506957
6.686505
6.622315
6.571879
6.516859
6.4572535
6.3884783
6.324288
6.2555127
6.1867375
6.1271324
6.067527
6.0125065
5.9529014
5.893296
5.83369
5.7695003
5.70531
5.6365347
5.5723443
5.521909
5.471473
5.421038
5.361433
5.3018274
5.2422223
5.182617
5.118427
5.0542364
4.999216
4.939611
4.8800054
4.8204
4.769965
4.7149444
4.6599245
4.604904
4.5452986
4.4856935
4.4306736
4.375653
4.3114624
4.2472725
4.192252
4.137232
4.0822115
4.018021
3.9584155
3.9033957
3.8437905
3.7887697
3.7291646
3.6695595
3.619124
3.5641036
3.5044985
3.4448934
3.3898726
3.3348527
3.2752476
3.215642
3.1606216
3.1101866
3.0643363
3.0139008
2.9634657
2.9084454
2.8488402
2.7938194
2.7387996
2.6837792
2.624174
2.5691538
2.5141335
2.4545279
2.390338
2.3307323
2.284882
2.243617
2.193182
2.1381617
2.078556
2.0235362
1.9685155
1.9180804
1.8676451
1.8126248
1.7621897
1.7163395
1.6659042
1.6108838
1.5558635
1.5008432
1.4458231
1.3953878
1.3311974
1.2670072
1.2074019
1.1569666
1.1157013
1.069851
1.0148307
0.9598104
0.9047903
0.85894
0.8130897
0.76723945
0.7213894
0.67095387
0.6251037
0.5838386
0.53340316
0.48296797
0.4325328
0.38209748
0.3316623
0.28581202
0.23996174
0.18952656
0.12992132
0.06573093
0.015295625
-0.030554652
-0.07640481
-0.13142514
-0.18644547
-0.23688066
-0.28273094
-0.32858115
-0.36984628
-0.4202816
-0.47530192
-0.52115214
-0.5715874
-0.62660766
-0.6816279
-0.72747815
-0.75957334
-0.80083853
-0.85585886
-0.91087914
-0.9658994
-1.0117496
-1.0575999
-1.1126201
-1.1630554
-1.2180758
-1.2685109
-1.3189462
-1.3647964
-1.4152317
-1.470252
-1.5206872
-1.5665375
-1.6123878
-1.662823
-1.7178433
-1.7682786
-1.8187138
-1.8691491
-1.9195843
-1.9700196
-2.029625
-2.0892303
-2.1442504
-2.1946857
-2.245121
-2.3001413
-2.3505764
-2.4055967
-2.460617
-2.5156374
-2.5752425
-2.634848
-2.6852832
-2.7403035
-2.7953238
-2.854929
-2.9053645
-2.9603846
-3.0154052
-3.0658402
-3.1208606
-3.175881
-3.230901
-3.2905064
-3.3501115
-3.4051318
-3.4601521
-3.5197577
-3.5793629
-3.638968
-3.6939883
-3.7444239
-3.7994442
-3.8590493
-3.9186544
-3.97826
-4.0332804
-4.0928855
-4.1524906
-4.212096
-4.2762866
-4.340477
-4.395497
-4.4551024
-4.510123
-4.565143
-4.620163
-4.675184
-4.734789
-4.798979
-4.8631697
-4.922775
-4.977795
-5.0374002
-5.0924206
-5.156611
-5.2208014
-5.2849917
-5.3445973
-5.404202
-5.459223
-5.518828
-5.578433
-5.6380386
-5.7068143
-5.766419
-5.8260245
-5.88563
-5.9452353
-6.0094256
-6.069031
-6.133221
-6.2019963
-6.270772
-6.330377
-6.389982
-6.440418
-6.495438
-6.5642133
-6.6375737
-6.706349
-6.7659545
-6.830145
-6.894335
-6.9631104
-7.027301
-7.086906
-7.146511
-7.210702
-7.2794766
-7.3436675
-7.398688
-7.4628778
-7.536238
-7.609599
-7.673789
-7.7379794
-7.797585
-7.8617744
-7.9259653
-7.9947405
-8.05893
-8.118536
-8.182726
-8.246917
-8.311108
-8.375298
-8.439487
-8.512848
-8.586208
-8.654984
-8.719174
-8.774195
-8.829214
-8.89799
-8.975936
-9.049296
-9.108902
-9.168507
-9.232697
-9.296887
-9.361077
-9.4298525
-9.498628
-9.562819
-9.622423
-9.682029
-9.74622
-9.814995
-9.879185
-9.943375
-10.0075655
-10.067171
-10.126777
-10.190967
-10.259742
-10.328517
-10.388123
-10.447728
-10.507334
-10.571524
-10.640299
-10.704489
-10.759509
-10.809945
-10.869551
-10.933741
-10.997931
-11.066706
-11.135482
-11.199672
-11.259277
-11.318882
-11.378488
-11.4426775
-11.502283
-11.557303
-11.616909
-11.685684
-11.749874
-11.800309
-11.8553295
-11.910351
-11.969955
-12.038732
-12.107506
-12.171697
-12.226717
-12.277152
-12.332172
-12.391778
-12.451384
-12.510988
-12.566009
-12.621029
-12.676049
-12.7219
-12.772335
-12.82277
-12.873205
-12.9282255
-12.987831
-13.061192
-13.143722
-13.221667
-13.285857
-13.345463
-13.405068
-13.469258
-13.524279
-13.574715
-13.6205635
-13.675584
-13.730604
-13.785625
-13.840646
-13.891081
-13.941516
-13.987366
-14.0332155
-14.083652
-14.138672
-14.198277
-14.248713
-14.303733
-14.3633375
-14.422942
-14.482549
-14.532985
-14.578834
-14.620099
-14.670535
-14.725554
-14.780575
-14.835596
-14.881445
-14.927296
-14.977732
-15.032751
-15.083187
-15.129037
-15.165717
-15.211568
-15.262002
-15.312438
-15.362874
-15.408723
-15.449988
-15.495839
-15.541689
-15.578369
-15.62422
-15.674654
-15.72509
-15.7663555
-15.79845
-15.835131
-15.876395
-15.922246
-15.97268
-16.023117
-16.064383
-16.105648
-16.142328
-16.179008
-16.220274
-16.256952
-16.293633
-16.334898
-16.380749
-16.431183
-16.472448
-16.513714
-16.550394
-16.582489
-16.61
-16.651266
-16.697115
-16.73838
-16.77506
-16.807156
-16.848421
-16.889687
-16.935537
-16.976803
-17.008898
-17.040993
-17.077671
-17.109766
-17.141863
-17.183128
-17.228977
-17.270243
-17.306923
-17.339018
-17.375698
-17.412378
-17.44906
-17.48574
-17.517836
-17.545345
-17.582024
-17.62329
-17.664555
-17.70582
-17.737915
-17.76084
-17.783766
-17.811275
-17.847956
-17.889221
-17.925901
-17.957996
-17.990091
-18.022186
-18.054283
-18.081793
-18.104717
-18.136812
-18.178078
-18.219343
-18.251438
-18.26978
-18.288118
-18.315628
-18.352308
-18.384403
-18.411913
-18.434837
-18.457764
-18.480688
-18.5082
-18.53571
-18.56322
-18.590729
-18.613655
-18.641165
-18.668674
-18.70077
-18.728281
-18.751205
-18.769547
-18.787886
-18.806227
-18.829151
-18.852076
-18.875002
-18.907097
-18.934607
-18.957533
-18.975872
-18.989628
-19.003382
-19.021723
-19.044647
-19.072157
-19.099667
-19.122593
-19.140932
-19.154686
-19.168442
-19.186783
-19.209707
-19.228048
-19.246387
-19.264729
-19.283068
-19.305992
-19.324333
-19.342672
-19.356428
-19.370184
-19.388523
-19.406864
-19.429789
-19.452715
-19.466469
-19.480225
-19.489395
-19.503149
-19.52149
-19.544415
-19.562756
-19.57651
-19.590265
-19.604021
-19.61319
-19.62236
-19.640701
-19.65904
-19.677382
-19.691135
-19.700306
-19.709476
-19.72323
-19.7324
-19.736986
-19.746157
-19.764496
-19.778252
-19.792006
-19.805761
-19.814932
-19.8241
-19.833271
-19.842442
-19.856195
-19.869951
-19.883705
-19.89746
-19.902046
-19.902046
-19.906631
-19.9158
-19.92497
-19.934141
-19.943312
-19.95248
-19.96165
-19.970821
-19.975407
-19.984577
-19.98916
-19.993746
-19.993746
-19.998331
-20.007502
-20.012087
-20.016672
-20.021257
-20.030426
-20.035011
-20.039597
-20.044182
-20.053352
-20.053352
-20.053352
-20.057938
-20.062521
-20.071692
-20.076277
-20.071692
-20.071692
-20.071692
-20.076277
-20.085447
-20.090033
-20.090033
-20.090033
-20.090033
-20.094618
-20.099203
-20.103786
-20.103786
-20.103786
-20.094618
-20.094618
-20.099203
-20.103786
-20.103786
-20.099203
-20.090033
-20.080862
-20.085447
-20.099203
-20.103786
-20.103786
-20.099203
-20.094618
-20.085447
-20.080862
-20.080862
-20.085447
-20.080862
-20.080862
-20.076277
-20.071692
-20.067106
-20.062521
-20.057938
-20.053352
-20.044182
-20.039597
-20.035011
-20.039597
-20.044182
-20.039597
-20.030426
-20.021257
-20.007502
-20.002916
-20.002916
-20.002916
-20.002916
-19.993746
-19.98916
-19.975407
-19.966236
-19.96165
-19.957066
-19.95248
-19.938726
-19.929556
-19.920385
-19.9158
-19.911215
-19.906631
-19.89746
-19.88829
-19.883705
-19.879122
-19.879122
-19.874537
-19.86078
-19.85161
-19.847027
-19.842442
-19.833271
-19.8241
-19.814932
-19.810347
-19.801176
-19.801176
-19.79659
-19.792006
-19.782837
-19.773666
-19.769081
-19.75991
-19.750742
-19.746157
-19.741571
-19.736986
-19.72323
-19.714062
-19.714062
-19.709476
-19.69572
-19.681967
-19.677382
-19.677382
-19.681967
-19.672796
-19.65904
-19.645287
-19.640701
-19.640701
-19.63153
-19.62236
-19.617775
-19.617775
-19.617775
-19.608604
-19.599436
-19.590265
-19.58568
-19.571924
-19.562756
-19.55817
-19.55817
-19.55817
-19.549
-19.53983
-19.53066
-19.53066
-19.526075
-19.526075
-19.52149
-19.51232
-19.507734
-19.503149
-19.498564
-19.49398
-19.489395
-19.489395
-19.48481
-19.480225
-19.480225
-19.471054
-19.466469
-19.461884
-19.457298
-19.452715
-19.452715
-19.452715
-19.452715
-19.44813
-19.44813
-19.443544
-19.443544
-19.43896
-19.43896
-19.43896
-19.43896
-19.443544
-19.443544
-19.443544
-19.434374
-19.429789
-19.429789
-19.434374
-19.434374
-19.429789
-19.420618
-19.416035
-19.416035
-19.41145
-19.406864
-19.41145
-19.416035
-19.416035
-19.420618
-19.425203
-19.425203
-19.420618
-19.406864
-19.406864
-19.416035
-19.420618
-19.420618
-19.416035
-19.41145
-19.416035
-19.416035
-19.41145
-19.41145
-19.41145
-19.41145
-19.41145
-19.416035
-19.420618
-19.420618
-19.416035
-19.41145
-19.420618
-19.425203
-19.425203
-19.420618
-19.41145
-19.416035
-19.429789
-19.43896
-19.43896
-19.429789
-19.425203
-19.425203
-19.429789
-19.429789
-19.425203
-19.425203
-19.429789
-19.434374
-19.434374
-19.429789
-19.425203
-19.425203
-19.425203
-19.420618
-19.416035
-19.406864
-19.406864
-19.406864
-19.406864
-19.402279
-19.397694
-19.393108
-19.397694
-19.393108
-19.383938
-19.365599
-19.361013
-19.361013
-19.361013
-19.356428
-19.351843
-19.347258
-19.333504
-19.319748
-19.315163
-19.319748
-19.315163
-19.301409
-19.292238
-19.283068
-19.278482
-19.269312
-19.264729
-19.260143
-19.250973
-19.241802
-19.228048
-19.214293
-19.200537
-19.191366
-19.182198
-19.177612
-19.168442
-19.154686
-19.145517
-19.131762
-19.122593
-19.108837
-19.095081
-19.081327
-19.072157
-19.062988
-19.049232
-19.030893
-19.012552
-18.998798
-18.985043
-18.975872
-18.962118
-18.948362
-18.930021
-18.911682
-18.888756
-18.875002
-18.861246
-18.847492
-18.829151
-18.806227
-18.7833
-18.760376
-18.74662
-18.73745
-18.71911
-18.70077
-18.677845
-18.659506
-18.641165
-18.622826
-18.60907
-18.586143
-18.567804
-18.549463
-18.531124
-18.5082
-18.489859
-18.466934
-18.453178
-18.434837
-18.411913
-18.393574
-18.375233
-18.356894
-18.33397
-18.315628
-18.297289
-18.283533
-18.260609
-18.233099
-18.214758
-18.191833
-18.178078
-18.164324
-18.150568
-18.132227
-18.104717
-18.077208
-18.054283
-18.031357
-18.017601
-18.003847
-17.985506
-17.967167
-17.94424
-17.91673
-17.898392
-17.87088
-17.84337
-17.81586
-17.788351
-17.77001
-17.756254
-17.737915
-17.714989
-17.687479
-17.664555
-17.646214
-17.627874
-17.60495
-17.57744
-17.554514
-17.53159
-17.508665
-17.481155
-17.453644
-17.426134
-17.40321
-17.384869
-17.361944
-17.334435
-17.306923
-17.279413
-17.251904
-17.228977
-17.201468
-17.178543
-17.155617
-17.123522
-17.091427
-17.059332
-17.040993
-17.018066
-16.990557
-16.958462
-16.926367
-16.894272
-16.862177
-16.834667
-16.807156
-16.77506
-16.742966
-16.715456
-16.683361
-16.65585
-16.623755
-16.587074
-16.55498
-16.52747
-16.504543
-16.477034
-16.440353
-16.412844
-16.380749
-16.348654
-16.316557
-16.284464
-16.247784
-16.211103
-16.179008
-16.151499
-16.12399
-16.087307
-16.050627
-16.013947
-15.986436
-15.954341
-15.926831
-15.894736
-15.86264
-15.835131
-15.79845
-15.76177
-15.72509
-15.68841
-15.6609
-15.628805
-15.596708
-15.564613
-15.532518
-15.505009
-15.472914
-15.440819
-15.4041395
-15.367457
-15.335362
-15.298682
-15.262002
-15.2207365
-15.184056
-15.147377
-15.115282
-15.087772
-15.051092
-15.014412
-14.982317
-14.945637
-14.908957
-14.881445
-14.8585205
-14.82184
-14.780575
-14.734725
-14.698045
-14.661365
-14.624684
-14.588004
-14.551324
-14.519229
-14.482549
-14.4458685
-14.413774
-14.381678
-14.349583
-14.308318
-14.262467
-14.225787
-14.193692
-14.157012
-14.111161
-14.069897
-14.028631
-13.991951
-13.959856
-13.923176
-13.88191
-13.840646
-13.79938
-13.7627
-13.735189
-13.7030945
-13.666414
-13.6205635
-13.574715
-13.538034
-13.510524
-13.478429
-13.437163
-13.386728
-13.340878
-13.304197
-13.272102
-13.240007
-13.203327
-13.171232
-13.134552
-13.097872
-13.061192
-13.019926
-12.978661
-12.932811
-12.900715
-12.86862
-12.831941
-12.79526
-12.753995
-12.712729
-12.671464
-12.630199
-12.593518
-12.556838
-12.5155735
-12.469723
-12.4330435
-12.400949
-12.359683
-12.313832
-12.2679825
-12.231302
-12.194622
-12.157941
-12.116676
-12.075412
-12.038732
-11.997466
-11.951615
-11.90118
-11.8553295
-11.814065
-11.777385
-11.745289
-11.704024
-11.66276
-11.616909
-11.571059
-11.529794
-11.4931135
-11.456433
-11.410583
-11.364732
-11.3280525
-11.295958
-11.250107
-11.199672
-11.140066
-11.094216
-11.057536
-11.0300255
-10.98876
-10.94291
-10.892475
-10.851211
-10.80536
-10.76868
-10.727414
-10.676979
-10.631128
-10.594448
-10.557769
-10.516503
-10.466068
-10.4202175
-10.378952
-10.3376875
-10.291837
-10.250571
-10.209307
-10.1726265
-10.131362
-10.085511
-10.03966
-9.993811
-9.95713
-9.915865
-9.874599
-9.833335
-9.796655
-9.755389
-9.709539
-9.668274
-9.627008
-9.581159
-9.535308
-9.494042
-9.457362
-9.416098
-9.374833
-9.328982
-9.283132
-9.237282
-9.196016
-9.163921
-9.127241
-9.081391
-9.035541
-8.994276
-8.957596
-8.911745
-8.86131
-8.815459
-8.769609
-8.732929
-8.696249
-8.654984
-8.609134
-8.563283
-8.512848
-8.466997
-8.425733
-8.384467
-8.343203
-8.301937
-8.260672
-8.210237
-8.164386
-8.118536
-8.068101
-8.02225
-7.9764004
-7.9305506
-7.8801146
-7.8342648
-7.788415
-7.742564
-7.701299
-7.664619
-7.618769
-7.5729184
-7.517898
-7.467463
-7.417028
-7.3757625
-7.3344975
-7.293232
-7.242797
-7.192362
-7.1419263
-7.096076
-7.050226
-7.0089607
-6.9631104
-6.912675
-6.87141
-6.8255596
-6.7797093
-6.729274
-6.683424
-6.6375737
-6.6008935
-6.5642133
-6.5137777
-6.463343
-6.4083223
-6.362472
-6.321207
-6.284527
-6.2386765
-6.1882415
-6.142391
-6.101126
-6.055276
-6.0094256
-5.95899
-5.9131403
-5.87646
-5.8351946
-5.784759
-5.734324
-5.693059
-5.6563787
-5.6196985
-5.578433
-5.523413
-5.4729776
-5.4225426
-5.381277
-5.340012
-5.298747
-5.2574816
-5.2116313
-5.170366
-5.129101
-5.0832505
-5.0419855
-5.00072
-4.9594545
-4.90902
-4.8631697
-4.821904
-4.7806387
-4.739374
-4.6889386
-4.647673
-4.610993
-4.569728
-4.5238776
-4.4780273
-4.432177
-4.390912
-4.349647
-4.3083816
-4.2671165
-4.225851
-4.184586
-4.147906
-4.1066403
-4.0745454
-4.037865
-3.9966002
-3.9553347
-3.9140697
-3.8773894
-3.8498793
-3.8177838
-3.781104
-3.7490087
-3.7214985
-3.6848183
-3.648138
-3.6114583
-3.5793629
-3.5472674
-3.5151725
-3.4784923
-3.441812
-3.409717
-3.382207
-3.3501115
-3.3226018
-3.2905064
-3.2584112
-3.221731
-3.1804657
-3.1437857
-3.1071053
-3.0750103
-3.0475001
-3.0154052
-2.9833097
-2.9557996
-2.9191194
-2.8824391
-2.8503442
-2.818249
-2.7861538
-2.7586436
-2.7265484
-2.6990383
-2.6623583
-2.634848
-2.607338
-2.5706577
-2.5339775
-2.4972973
-2.4697871
-2.4468622
-2.4239368
-2.3872566
-2.3505764
-2.3184814
-2.286386
-2.258876
-2.231366
-2.1992707
-2.1671755
-2.1396654
-2.1121554
-2.0892303
-2.057135
-2.020455
-1.9929447
-1.9654346
-1.9379244
-1.9104142
-1.882904
-1.855394
-1.8324689
-1.8003738
-1.7728636
-1.7453535
-1.7178433
-1.6857481
-1.6582379
-1.6307278
-1.6078027
-1.5802926
-1.5481974
-1.5161022
-1.4840071
-1.461082
-1.4381568
-1.4152317
-1.3877215
-1.3556265
-1.3235313
-1.2960211
-1.2685109
-1.2455858
-1.2226608
-1.1951506
-1.1722255
-1.1447153
-1.1126201
-1.0851101
-1.0575999
-1.0346748
-1.0071646
-0.97965443
-0.94755936
-0.91546416
-0.887954
-0.86502886
-0.8466888
-0.8283487
-0.81000865
-0.7824985
-0.7549883
-0.72747815
-0.70455307
-0.6816279
-0.6587028
-0.6357777
-0.6128526
-0.5945125
-0.5715874
-0.5486623
-0.52573717
-0.502812
-0.48905694
-0.47530192
-0.46154684
-0.4386217
-0.4202816
-0.40194154
-0.3836015
-0.3606763
-0.34233618
-0.32858115
-0.31482613
-0.30107093
-0.28731585
-0.26897585
-0.25063574
-0.2277106
-0.21395552
-0.20020044
-0.18644547
-0.17269039
-0.16352022
-0.1451801
-0.12684011
-0.11308503
-0.09932995
-0.085574865
-0.07181978
-0.06264973
-0.048894644
-0.039724708
-0.021384597
-0.0076293945
0.0061255693
0.015295625
0.02446568
0.04280579
0.051975727
0.0611459
0.07031596
0.07948601
0.08865607
0.093241096
0.10241103
0.12075114
0.13450634
0.14367628
0.14826131
0.15284634
0.15284634
0.15284634
0.15743136
0.17118645
0.18494153
0.19411147
0.19411147
0.18952656
0.19411147
0.20328152
0.2124517
0.21703672
0.2124517
0.20786667
0.22162175
0.23537683
0.23996174
0.23537683
0.2307918
0.2307918
0.23537683
0.24454677
0.24454677
0.24454677
0.2491318
0.25371683
0.2674719
0.27664208
0.27205694
0.26288688
0.25830185
0.2674719
0.27205694
0.27205694
0.2674719
0.27205694
0.27664208
0.27664208
0.27664208
0.27205694
0.2674719
0.26288688
0.26288688
0.26288688
0.26288688
0.2674719
0.27205694
0.27205694
0.26288688
0.2491318
0.2491318
0.25371683
0.25371683
0.24454677
0.23996174
0.23537683
0.22620678
0.22162175
0.22162175
0.22620678
0.22620678
0.2124517
0.1986965
0.1986965
0.1986965
0.18952656
0.17577147
0.16660142
0.15743136
0.15743136
0.15284634
0.14367628
0.13450634
0.12075114
0.11158109
0.097826004
0.08407104
0.074900985
0.0611459
0.04739082
0.033635736
0.02446568
0.015295625
-0.0030443668
-0.021384597
-0.039724708
-0.05347967
-0.067234755
-0.085574865
-0.103914976
-0.12684011
-0.1405952
-0.15435016
-0.16810536
-0.18644547
-0.2093705
-0.2277106
-0.24605072
-0.26439083
-0.28731585
-0.30565596
-0.32858115
-0.3469212
-0.36526132
-0.3836015
-0.40652657
-0.43403667
-0.45696175
-0.47530192
-0.49364197
-0.511982
-0.53490716
-0.5624173
-0.5945125
-0.62660766
-0.65411776
-0.67245793
-0.690798
-0.7137231
-0.7412333
-0.7733284
-0.80542356
-0.8375187
-0.86044383
-0.887954
-0.9200492
-0.9521443
-0.9842395
-1.0117496
-1.0346748
-1.0575999
-1.089695
-1.1217902
-1.1630554
-1.1951506
-1.2272458
-1.2547559
-1.2914361
-1.3235313
-1.3602115
-1.3968916
-1.4244018
-1.4473269
-1.4840071
-1.5252723
-1.5711225
-1.6123878
-1.6490679
-1.6811631
-1.7132583
-1.7545235
-1.7957888
-1.8416389
-1.8783191
-1.9149992
-1.9562645
-2.0021148
-2.038795
-2.07089
-2.1075702
-2.1534204
-2.1992707
-2.240536
-2.2818012
-2.3276515
-2.3689165
-2.4055967
-2.4468622
-2.4881272
-2.5385625
-2.5889978
-2.634848
-2.6761131
-2.7082083
-2.7494736
-2.7999086
-2.8503442
-2.8870244
-2.9237046
-2.9695547
-3.01999
-3.0704253
-3.1208606
-3.1621258
-3.1988058
-3.240071
-3.2859216
-3.3363566
-3.3867917
-3.4280572
-3.4647374
-3.5060024
-3.5564375
-3.606873
-3.648138
-3.6894035
-3.7352538
-3.7902741
-3.8407092
-3.8865595
-3.9324098
-3.9736748
-4.019525
-4.0699606
-4.1158104
-4.161661
-4.207511
-4.253361
-4.3083816
-4.354232
-4.400082
-4.4367623
-4.4871974
-4.5422177
-4.592653
-4.638503
-4.6797686
-4.725619
-4.7714686
-4.821904
-4.8769245
-4.931945
-4.98238
-5.01906
-5.0603256
-5.1015906
-5.1520257
-5.2024612
-5.2437263
-5.289577
-5.3354273
-5.390447
-5.4408827
-5.495903
-5.5417533
-5.5830183
-5.6242833
-5.6609635
-5.711399
-5.761834
-5.8168545
-5.8627048
-5.908555
-5.954405
-6.0048404
-6.055276
-6.087371
-6.124051
-6.1699014
-6.2249217
-6.279942
-6.325792
-6.371642
-6.4083223
-6.454173
-6.500023
-6.545873
-6.5871387
-6.632989
-6.678839
-6.724689
-6.7659545
-6.8026347
-6.8438997
-6.894335
-6.940185
-6.9768653
-7.0135455
-7.059396
-7.109831
-7.155681
-7.1969466
-7.242797
-7.2886467
-7.329912
-7.3711777
-7.407858
-7.449123
-7.494973
-7.536238
-7.5820885
-7.623354
-7.664619
-7.701299
-7.742564
-7.779245
-7.815925
-7.852605
-7.889285
-7.9305506
-7.971816
-8.013081
-8.049761
-8.086441
-8.123121
-8.164386
-8.201067
-8.233162
-8.265257
-8.306522
-8.352373
-8.389052
-8.416562
-8.448657
-8.480753
-8.517433
-8.558699
-8.590794
-8.622889
-8.654984
-8.682494
-8.714589
-8.751269
-8.78795
-8.82463
-8.856725
-8.884234
-8.911745
-8.94384
-8.975936
-9.003446
-9.040126
-9.076806
-9.108902
-9.140997
-9.168507
-9.200602
-9.232697
-9.260207
-9.287717
-9.319812
-9.351908
-9.379417
-9.406928
-9.434438
-9.461947
-9.494042
-9.526138
-9.553648
-9.576573
-9.604083
-9.636179
-9.668274
-9.691199
-9.709539
-9.732465
-9.76456
-9.792069
-9.819579
-9.84709
-9.870014
-9.888354
-9.91128
-9.93879
-9.961716
-9.989225
-10.016736
-10.048831
-10.071756
-10.090096
-10.108437
-10.131362
-10.158872
-10.186381
-10.213891
-10.232231
-10.2551565
-10.278082
-10.301007
-10.323932
-10.346857
-10.374368
-10.392708
-10.406463
-10.424803
-10.447728
-10.475238
-10.498163
-10.525674
-10.553184
-10.576108
-10.594448
-10.612788
-10.640299
-10.667809
-10.690734
-10.709074
-10.727414
-10.745754
-10.764094
-10.78702
-10.80536
-10.828285
-10.851211
-10.87872
-10.906231
-10.919986
-10.933741
-10.956665
-10.97959
-10.997931
-11.016271
-11.034611
-11.052951
-11.080461
-11.103386
-11.126311
-11.144651
-11.167577
-11.190502
-11.213427
-11.222597
-11.240937
-11.282203
-11.318882
-11.332638
-11.323467
-11.318882
-11.341807
-11.378488
-11.410583
-11.428923
-11.451848
-11.479358
-11.502283
-11.520623
-11.534378
-11.548134
-11.571059
-11.593984
-11.616909
-11.64442
-11.667344
-11.690269
-11.70861
-11.722364
-11.745289
-11.768214
-11.786554
-11.800309
-11.814065
-11.82782
-11.84616
-11.878255
-11.910351
-11.9378605
-11.947031
-11.960786
-11.992881
-12.024977
-12.052486
-12.061656
-12.061656
-12.070827
-12.098336
-12.125846
-12.144186
-12.157941
-12.171697
-12.194622
-12.222132
-12.245057
-12.272567
-12.300077
-12.327588
-12.3505125
-12.359683
-12.368853
-12.368853
-12.378023
-12.400949
-12.428458
-12.455968
-12.478893
-12.497233
-12.520158
-12.538498
-12.556838
-12.570594
-12.588934
-12.616444
-12.639369
-12.662294
-12.6806345
-12.694389
-12.712729
-12.73107
-12.753995
-12.77692
-12.79526
-12.813601
-12.827355
-12.85028
-12.86862
-12.891545
-12.919055
-12.946566
-12.978661
-12.997001
-13.010756
-13.029096
-13.047437
-13.070361
-13.088701
-13.111627
-13.129967
-13.152892
-13.1758175
-13.198742
-13.221667
-13.235422
-13.253762
-13.267517
-13.285857
-13.304197
-13.322537
-13.340878
-13.354632
-13.368388
-13.391313
-13.414238
-13.432578
-13.450918
-13.464673
-13.478429
-13.487598
-13.505939
-13.524279
-13.547204
-13.560959
-13.574715
-13.5884695
-13.615979
-13.634319
-13.652659
-13.666414
-13.684754
-13.7030945
-13.721435
-13.739775
-13.758115
-13.776455
-13.794795
-13.803966
-13.81772
-13.840646
-13.86357
-13.877326
-13.891081
-13.904836
-13.923176
-13.936932
-13.950686
-13.969026
-13.978196
-13.991951
-14.001121
-14.019461
-14.037801
-14.060726
-14.079066
-14.092821
-14.106577
-14.124917
-14.138672
-14.152427
-14.166182
-14.184522
-14.202862
-14.216618
-14.234958
-14.248713
-14.262467
-14.276223
-14.289978
-14.303733
-14.317488
-14.326658
-14.344998
-14.367923
-14.381678
-14.386263
-14.395432
-14.413774
-14.432113
-14.441283
-14.450454
-14.464208
-14.482549
-14.500888
-14.514644
-14.523814
-14.532985
-14.546739
-14.560494
-14.578834
-14.592589
-14.606345
-14.620099
-14.633855
-14.652194
-14.66595
-14.67512
-14.679706
-14.68429
-14.6934595
-14.7118
-14.725554
-14.73931
-14.74848
-14.762235
-14.771404
-14.78516
-14.789745
-14.798916
-14.81267
-14.831011
-14.844765
-14.8585205
-14.863106
-14.867691
-14.881445
-14.899786
-14.91354
-14.92271
-14.931881
-14.945637
-14.954805
-14.959391
-14.968561
-14.977732
-14.986902
-15.000656
-15.018997
-15.032751
-15.046507
-15.051092
-15.055677
-15.060262
-15.069431
-15.078602
-15.087772
-15.106112
-15.119866
-15.129037
-15.138207
-15.147377
-15.156547
-15.165717
-15.174888
-15.188642
-15.193227
-15.202397
-15.211568
-15.225322
-15.234492
-15.243663
-15.248248
-15.252833
-15.262002
-15.280343
-15.294097
-15.298682
-15.3032675
-15.307853
-15.321609
-15.335362
-15.344533
-15.349118
-15.3537035
-15.367457
-15.385798
-15.399554
-15.408723
-15.408723
-15.4041395
-15.408723
-15.422479
-15.440819
-15.449988
-15.454574
-15.459159
-15.468328
-15.477499
-15.491254
-15.500423
-15.509594
-15.518764
-15.527933
-15.537104
-15.541689
-15.546274
-15.555445
-15.564613
-15.569199
-15.573784
-15.582954
-15.592125
-15.605879
-15.615049
-15.619635
-15.62422
-15.62422
-15.6333885
-15.637974
-15.647144
-15.6609
-15.665485
-15.679239
-15.68841
-15.69758
-15.706751
-15.711334
-15.7159195
-15.72509
-15.729675
-15.738846
-15.748014
-15.7526
-15.7526
-15.757185
-15.7663555
-15.780111
-15.793865
-15.807621
-15.807621
-15.807621
-15.807621
-15.821375
-15.830545
-15.844301
-15.853471
-15.858056
-15.858056
-15.86264
-15.871811
-15.885566
-15.890151
-15.894736
-15.899321
-15.90849
-15.917661
-15.922246
-15.922246
-15.926831
-15.936
-15.949756
-15.963511
-15.963511
-15.968097
-15.97268
-15.977265
-15.986436
-15.991021
-15.995606
-16.009363
-16.023117
-16.032288
-16.032288
-16.027702
-16.027702
-16.036873
-16.055212
-16.064383
-16.064383
-16.064383
-16.068968
-16.073553
-16.082724
-16.087307
-16.096478
-16.101063
-16.105648
-16.110233
-16.114819
-16.119404
-16.119404
-16.119404
-16.119404
-16.128572
-16.137743
-16.146914
-16.151499
-16.146914
-16.146914
-16.142328
-16.146914
-16.156084
-16.165253
-16.174423
-16.179008
-16.174423
-16.169838
-16.165253
-16.165253
-16.169838
-16.174423
-16.179008
-16.179008
-16.183594
-16.188179
-16.188179
-16.183594
-16.183594
-16.188179
-16.192764
-16.188179
-16.188179
-16.192764
-16.192764
-16.192764
-16.188179
-16.188179
-16.192764
-16.197348
-16.192764
-16.183594
-16.183594
-16.183594
-16.188179
-16.188179
-16.192764
-16.197348
-16.192764
-16.183594
-16.174423
-16.174423
-16.179008
-16.183594
-16.179008
-16.174423
-16.169838
-16.165253
-16.165253
-16.165253
-16.16067
-16.156084
-16.146914
-16.142328
-16.142328
-16.142328
-16.137743
-16.133158
-16.133158
-16.128572
-16.12399
-16.119404
-16.114819
-16.114819
-16.105648
-16.096478
-16.091892
-16.087307
-16.087307
-16.082724
-16.078138
-16.068968
-16.059797
-16.055212
-16.055212
-16.059797
-16.055212
-16.046043
-16.036873
-16.027702
-16.013947
-16.009363
-16.009363
-16.000193
-15.986436
-15.97268
-15.963511
-15.963511
-15.958926
-15.949756
-15.940585
-15.9314165
-15.926831
-15.922246
-15.913075
-15.903906
-15.890151
-15.876395
-15.867226
-15.86264
-15.858056
-15.848886
-15.830545
-15.821375
-15.821375
-15.821375
-15.807621
-15.793865
-15.780111
-15.7663555
-15.7526
-15.738846
-15.72509
-15.7159195
-15.706751
-15.69758
-15.692995
-15.68841
-15.679239
-15.665485
-15.647144
-15.628805
-15.615049
-15.601294
-15.592125
-15.592125
-15.578369
-15.560028
-15.537104
-15.523349
-15.523349
-15.514179
-15.500423
-15.477499
-15.463744
-15.459159
-15.454574
-15.445403
-15.422479
-15.4041395
-15.385798
-15.372043
-15.362874
-15.349118
-15.335362
-15.321609
-15.307853
-15.294097
-15.280343
-15.266587
-15.248248
-15.239078
-15.229907
-15.216151
-15.197812
-15.179471
-15.161132
-15.147377
-15.133622
-15.124452
-15.110697
-15.096942
-15.083187
-15.069431
-15.055677
-15.037336
-15.018997
-15.005241
-14.991486
-14.973146
-14.954805
-14.9410515
-14.927296
-14.904371
-14.881445
-14.867691
-14.8585205
-14.84935
-14.831011
-14.81267
-14.789745
-14.771404
-14.75765
-14.74848
-14.73014
-14.7118
-14.688874
-14.67512
-14.661365
-14.656779
-14.643025
-14.624684
-14.606345
-14.583419
-14.56508
-14.546739
-14.532985
-14.523814
-14.510058
-14.491719
-14.473378
-14.455039
-14.441283
-14.432113
-14.418359
-14.400018
-14.372508
-14.354168
-14.340413
-14.326658
-14.312903
-14.299148
-14.2808075
-14.262467
-14.244127
-14.221203
-14.207447
-14.193692
-14.175352
-14.157012
-14.138672
-14.124917
-14.111161
-14.097406
-14.079066
-14.056141
-14.037801
-14.019461
-14.005706
-13.987366
-13.973611
-13.959856
-13.946101
-13.927761
-13.904836
-13.891081
-13.88191
-13.8681555
-13.84523
-13.822306
-13.79938
-13.78104
-13.767284
-13.748944
-13.735189
-13.721435
-13.7030945
-13.68934
-13.671
-13.657244
-13.643489
-13.629734
-13.606809
-13.583884
-13.560959
-13.547204
-13.538034
-13.524279
-13.505939
-13.492184
-13.469258
-13.450918
-13.437163
-13.418823
-13.400483
-13.386728
-13.3729725
-13.354632
-13.340878
-13.317952
-13.299612
-13.285857
-13.276687
-13.262932
-13.240007
-13.221667
-13.203327
-13.184987
-13.166647
-13.143722
-13.125381
-13.116212
-13.102457
-13.088701
-13.065777
-13.047437
-13.029096
-13.019926
-13.006171
-12.987831
-12.969491
-12.951151
-12.937395
-12.914471
-12.896131
-12.8777895
-12.86862
-12.854865
-12.836525
-12.818185
-12.79526
-12.781506
-12.76775
-12.753995
-12.735655
-12.7219
-12.708144
-12.694389
-12.6806345
-12.657709
-12.639369
-12.621029
-12.602689
-12.588934
-12.575178
-12.552254
-12.533914
-12.5155735
-12.506403
-12.492648
-12.469723
-12.442213
-12.414703
-12.405533
-12.396363
-12.382608
-12.364268
-12.345928
-12.327588
-12.309248
-12.300077
-12.281737
-12.258812
-12.235887
-12.222132
-12.208377
-12.190037
-12.171697
-12.153357
-12.139601
-12.125846
-12.112091
-12.089167
-12.070827
-12.057072
-12.043317
-12.024977
-12.002051
-11.983711
-11.965371
-11.951615
-11.933275
-11.91952
-11.90118
-11.878255
-11.859915
-11.836989
-11.82782
-11.814065
-11.795725
-11.7727995
-11.749874
-11.731534
-11.717779
-11.704024
-11.690269
-11.676515
-11.6581745
-11.635249
-11.616909
-11.598569
-11.584814
-11.566474
-11.543549
-11.516038
-11.497698
-11.4931135
-11.479358
-11.465603
-11.4426775
-11.428923
-11.415168
-11.401412
-11.378488
-11.360147
-11.346393
-11.337222
-11.323467
-11.309712
-11.295958
-11.282203
-11.263863
-11.2455225
-11.222597
-11.208842
-11.204257
-11.190502
-11.176746
-11.158406
-11.149237
-11.144651
-11.130897
-11.112556
-11.094216
-11.080461
-11.071291
-11.06212
-11.052951
-11.039196
-11.0300255
-11.020856
-11.011685
-10.993345
-10.97959
-10.975005
-10.965836
-10.956665
-10.94291
-10.929155
-10.9154005
-10.906231
-10.89706
-10.887891
-10.874135
-10.869551
-10.86038
-10.851211
-10.837455
-10.8237
-10.809945
-10.800775
-10.791605
-10.782434
-10.76868
-10.759509
-10.7503395
-10.736585
-10.727414
-10.718245
-10.704489
-10.690734
-10.686149
-10.676979
-10.663223
-10.649468
-10.635714
-10.626543
-10.621959
-10.612788
-10.599033
-10.5852785
-10.580693
-10.580693
-10.571524
-10.553184
-10.534843
-10.525674
-10.521089
-10.511918
-10.5027485
-10.488994
-10.479823
-10.470654
-10.461483
-10.447728
-10.438558
-10.424803
-10.4202175
-10.415633
-10.411048
-10.401877
-10.388123
-10.378952
-10.369782
-10.360612
-10.342272
-10.333102
-10.328517
-10.319347
-10.305592
-10.287251
-10.268911
-10.264327
-10.2551565
-10.245986
-10.232231
-10.218476
-10.209307
-10.204721
-10.195552
-10.181797
-10.168041
-10.149702
-10.135946
-10.126777
-10.117606
-10.108437
-10.094681
-10.080926
-10.062586
-10.048831
-10.035076
-10.025906
-10.012151
-10.00298
-9.989225
-9.970885
-9.952545
-9.943375
-9.934205
-9.92045
-9.90211
-9.888354
-9.874599
-9.86543
-9.851674
-9.837919
-9.819579
-9.81041
-9.796655
-9.7829
-9.76456
-9.750805
-9.737049
-9.718709
-9.709539
-9.700369
-9.686614
-9.677444
-9.659103
-9.640763
-9.617839
-9.604083
-9.599499
-9.5949135
-9.576573
-9.553648
-9.539893
-9.526138
-9.516968
-9.503213
-9.484873
-9.466533
-9.452778
-9.439023
-9.425268
-9.406928
-9.388588
-9.365663
-9.351908
-9.338152
-9.328982
-9.3152275
-9.296887
-9.283132
-9.269377
-9.260207
-9.246451
-9.228111
-9.209771
-9.182261
-9.159336
-9.145581
-9.136412
-9.131826
-9.118072
-9.104317
-9.081391
-9.063051
-9.044711
-9.030956
-9.021786
-9.008031
-8.989691
-8.96218
-8.94384
-8.930085
-8.920915
-8.902575
-8.884234
-8.865894
-8.852139
-8.84297
-8.829214
-8.810874
-8.792535
-8.774195
-8.76044
-8.746685
-8.728345
-8.710005
-8.696249
-8.677909
-8.664154
-8.645814
-8.632059
-8.622889
-8.609134
-8.595379
-8.577039
-8.558699
-8.544943
-8.531188
-8.517433
-8.503678
-8.485337
-8.471582
-8.457828
-8.439487
-8.425733
-8.411978
-8.402807
-8.384467
-8.366128
-8.343203
-8.3248625
-8.311108
-8.297352
-8.283597
-8.265257
-8.246917
-8.223991
-8.210237
-8.196482
-8.187311
-8.173556
-8.155216
-8.141461
-8.127706
-8.118536
-8.095611
-8.0772705
-8.05893
-8.045176
-8.036005
-8.017666
-7.9993258
-7.985571
-7.9764004
-7.967231
-7.9580603
-7.9443054
-7.9305506
-7.907625
-7.889285
-7.8755302
-7.8663597
-7.852605
-7.8388495
-7.82051
-7.81134
-7.80217
-7.788415
-7.7746596
-7.7654896
-7.760905
-7.742564
-7.715054
-7.692129
-7.682959
-7.678374
-7.6692038
-7.655449
-7.632524
-7.614184
-7.6004286
-7.595844
-7.5866737
-7.5729184
-7.5545783
-7.5408235
-7.536238
-7.527068
-7.517898
-7.504143
-7.490388
-7.476633
-7.458293
-7.444538
-7.430783
-7.4216127
-7.4124427
-7.4032726
-7.389518
-7.3757625
-7.3665924
-7.3620076
-7.3574224
-7.3436675
-7.329912
-7.311572
-7.2978168
-7.2886467
-7.284062
-7.274892
-7.261137
-7.247382
-7.238212
-7.229042
-7.224457
-7.2152867
-7.2061167
-7.1877766
-7.1786065
-7.1694365
-7.164851
-7.155681
-7.146511
-7.137341
-7.132756
-7.119001
-7.109831
-7.100661
-7.096076
-7.086906
-7.073151
-7.068566
-7.068566
-7.059396
-7.050226
-7.041056
-7.031886
-7.022716
-7.0135455
-6.9997907
-6.9860353
-6.9768653
-6.9722805
-6.9631104
-6.9631104
-6.9631104
-6.958525
-6.949355
-6.940185
-6.9356003
-6.931015
-6.931015
-6.921845
-6.912675
-6.903505
-6.89892
-6.894335
-6.894335
-6.8851647
-6.88058
-6.87141
-6.866825
-6.857655
-6.85307
-6.848485
-6.8438997
-6.830145
-6.820975
-6.8163896
-6.8163896
-6.811805
-6.8026347
-6.7934647
-6.7888794
-6.7842946
-6.7842946
-6.7797093
-6.7797093
-6.7751245
-6.7659545
-6.761369
-6.752199
-6.743029
-6.7384443
-6.733859
-6.729274
-6.724689
-6.7201037
-6.7109337
-6.701764
-6.697179
-6.697179
-6.692594
-6.6880093
-6.683424
-6.683424
-6.674254
-6.669669
-6.660499
-6.655914
-6.651329
-6.642159
-6.642159
-6.6375737
-6.6375737
-6.632989
-6.623819
-6.6192336
-6.6100636
-6.605479
-6.6008935
-6.6008935
-6.5963087
-6.5871387
-6.5733833
-6.5733833
-6.5733833
-6.568798
-6.5642133
-6.555043
-6.545873
-6.541288
-6.536703
-6.532118
-6.522948
-6.518363
-6.5137777
-6.509193
-6.500023
-6.4908533
-6.4908533
-6.4816833
-6.472513
-6.458758
-6.458758
-6.458758
-6.458758
-6.454173
-6.440418
-6.435833
-6.435833
-6.435833
-6.4266624
-6.4129076
-6.3991523
-6.3945675
-6.3991523
-6.3991523
-6.3991523
-6.389982
-6.3853974
-6.3762274
-6.3670573
-6.3578873
-6.353302
-6.344132
-6.339547
-6.330377
-6.325792
-6.321207
-6.321207
-6.3166223
-6.307452
-6.298282
-6.298282
-6.2936974
-6.289112
-6.275357
-6.2661867
-6.261602
-6.2570167
-6.252432
-6.2478466
-6.2386765
-6.2295065
-6.2295065
-6.2295065
-6.2249217
-6.2111664
-6.2019963
-6.1974115
-6.1974115
-6.1928263
-6.1790714
-6.1699014
-6.165316
-6.156146
-6.156146
-6.1515613
-6.142391
-6.128636
-6.124051
-6.1194663
-6.114881
-6.1102962
-6.105711
-6.101126
-6.101126
-6.091956
-6.087371
-6.078201
-6.073616
-6.069031
-6.064446
-6.064446
-6.055276
-6.046106
-6.036936
-6.036936
-6.036936
-6.0323505
-6.0231805
-6.0140104
-6.0048404
-5.9956703
-5.991085
-5.981915
-5.97733
-5.972745
-5.96816
-5.96816
-5.95899
-5.94982
-5.94065
-5.936065
-5.93148
-5.926895
-5.917725
-5.9131403
-5.9039702
-5.899385
-5.890215
-5.890215
-5.88563
-5.88563
-5.87646
-5.86729
-5.8535347
-5.84895
-5.84895
-5.84895
-5.8443646
-5.8306093
-5.812269
-5.7985144
-5.7985144
-5.7985144
-5.793929
-5.784759
-5.775589
-5.775589
-5.775589
-5.771004
-5.761834
-5.752664
-5.7389092
-5.729739
-5.729739
-5.734324
-5.734324
-5.729739
-5.720569
-5.711399
-5.702229
-5.693059
-5.683889
-5.674719
-5.6701336
-5.665549
-5.6609635
-5.6609635
-5.6563787
-5.6517935
-5.6380386
-5.6242833
-5.6105285
-5.605943
-5.605943
-5.605943
-5.605943
-5.6013584
-5.587603
-5.5738482
-5.560093
-5.555508
-5.5509233
-5.5417533
-5.532583
-5.527998
-5.523413
-5.518828
-5.509658
-5.495903
-5.486733
-5.4821477
-5.4729776
-5.459223
-5.4500527
-5.4408827
-5.4362974
-5.4362974
-5.4362974
-5.4271274
-5.4179573
-5.395032
-5.381277
-5.372107
-5.372107
-5.372107
-5.3675222
-5.3537674
-5.3445973
-5.326257
-5.317087
-5.312502
-5.312502
-5.307917
-5.294162
-5.280407
-5.2666516
-5.262067
-5.262067
-5.2528963
-5.234556
-5.225386
-5.2208014
-5.2116313
-5.193291
-5.174951
-5.165781
-5.156611
-5.1520257
-5.1428556
-5.133686
-5.1199307
-5.1107607
-5.1015906
-5.0924206
-5.087836
-5.0786657
-5.0694957
-5.0557404
-5.0465703
-5.0328155
-5.0236454
-5.00989
-5.00072
-4.986965
-4.97321
-4.9594545
-4.9456997
-4.931945
-4.922775
-4.9136047
-4.9044347
-4.8952646
-4.88151
-4.8677545
-4.8539996
-4.8494143
-4.8494143
-4.8402443
-4.821904
-4.803564
-4.7898088
-4.7806387
-4.7714686
-4.762299
-4.7485437
-4.734789
-4.730204
-4.721034
-4.7072787
-4.693524
-4.675184
-4.6614285
-4.6522584
-4.6430883
-4.6339183
-4.620163
-4.606408
-4.592653
-4.5834827
-4.5743127
-4.565143
-4.551388
-4.5330477
-4.519293
-4.5055375
-4.4917827
-4.4871974
-4.4780273
-4.4642725
-4.450517
-4.4367623
-4.4275923
-4.418422
-4.409252
-4.395497
-4.3771567
-4.354232
-4.340477
-4.3358917
-4.331307
-4.322137
-4.3083816
-4.2900414
-4.2762866
-4.2625313
-4.2487764
-4.2304363
-4.216681
-4.207511
-4.202926
-4.193756
-4.184586
-4.170831
-4.157076
-4.147906
-4.1295657
-4.1112256
-4.0974703
-4.0837154
-4.0745454
-4.0607905
-4.0424504
-4.0241103
-4.010355
-4.010355
-4.010355
-4.001185
-3.992015
-3.9736748
-3.95992
-3.9461646
-3.9324098
-3.9186544
-3.9094844
-3.9048996
-3.8957295
-3.8911448
-3.8773894
-3.8682194
-3.854464
-3.8407092
-3.8315392
-3.8177838
-3.8086143
-3.794859
-3.7856889
-3.7765188
-3.7673488
-3.762764
-3.7581787
-3.7398386
-3.7214985
-3.7123284
-3.7123284
-3.7123284
-3.6939883
-3.6802335
-3.6710634
-3.6664782
-3.657308
-3.6435533
-3.6343832
-3.6252131
-3.616043
-3.6114583
-3.606873
-3.597703
-3.5839481
-3.5701928
-3.5564375
-3.5518527
-3.5426826
-3.5380974
-3.5289273
-3.5243425
-3.5197577
-3.5151725
-3.5060024
-3.4922476
-3.4830775
-3.4784923
-3.4693222
-3.4601521
-3.450982
-3.4463973
-3.4463973
-3.441812
-3.4280572
-3.4143019
-3.409717
-3.409717
-3.4051318
-3.3959618
-3.3867917
-3.3776217
-3.3730369
-3.3684516
-3.3592815
-3.3501115
-3.3363566
-3.3317719
-3.3317719
-3.3317719
-3.3271866
-3.3271866
-3.3180165
-3.3042617
-3.2859216
-3.276751
-3.2721663
-3.2721663
-3.2675812
-3.2675812
-3.2584112
-3.249241
-3.240071
-3.230901
-3.221731
-3.2125611
-3.2079759
-3.203391
-3.1988058
-3.194221
-3.185051
-3.185051
-3.175881
-3.1712956
-3.1621258
-3.1575408
-3.1529558
-3.1437857
-3.1392007
-3.1254454
-3.1162753
-3.1071053
-3.1025205
-3.1025205
-3.0933504
-3.079595
-3.0750103
-3.0750103
-3.0750103
-3.0612552
-3.0475001
-3.02916
-3.01999
-3.0154052
-3.01999
-3.01999
-3.01082
-2.9924798
-2.9833097
-2.9833097
-2.9833097
-2.9741397
-2.9649696
-2.9466295
-2.9282894
-2.9237046
-2.9191194
-2.9145346
-2.9053645
-2.8961945
-2.8824391
-2.8686843
-2.854929
-2.845759
-2.8411741
-2.832004
-2.822834
-2.809079
-2.7999086
-2.7953238
-2.7861538
-2.7769837
-2.7632287
-2.7494736
-2.7357187
-2.7265484
-2.7173784
-2.7082083
-2.6990383
-2.6806984
-2.6623583
-2.648603
-2.634848
-2.6210928
-2.616508
-2.6119227
-2.6027527
-2.5935829
-2.5752425
-2.5569024
-2.5385625
-2.5248075
-2.5110524
-2.5018823
-2.5018823
-2.4927123
-2.4789572
-2.465202
-2.4468622
-2.433107
-2.4193518
-2.4055967
-2.3964267
-2.3780866
-2.3597465
-2.3414063
-2.3322363
-2.3322363
-2.3230662
-2.3093114
-2.2955563
-2.2818012
-2.2726312
-2.258876
-2.240536
-2.226781
-2.2176108
-2.2084408
-2.1901007
-2.1717606
-2.1580057
-2.1488357
-2.1442504
-2.1304953
-2.1167402
-2.1029854
-2.0846453
-2.0663052
-2.0525498
-2.04338
-2.029625
-2.0112848
-1.9883597
-1.9700196
-1.9562645
-1.9562645
-1.9470944
-1.9287543
-1.9012442
-1.8783191
-1.8691491
-1.864564
-1.8599789
-1.8416389
-1.8187138
-1.7912036
-1.7728636
-1.7682786
-1.7636936
-1.7499385
-1.7361834
-1.7132583
-1.6995032
-1.6857481
-1.671993
-1.6582379
-1.6398978
-1.6215578
-1.6032177
-1.5848776
-1.5711225
-1.5619525
-1.5527824
-1.5344423
-1.5206872
-1.5069321
-1.4931772
-1.4794221
-1.470252
-1.456497
-1.4381568
-1.4198167
-1.4060616
-1.3968916
-1.3877215
-1.3739665
-1.3602115
-1.3464564
-1.3281163
-1.3143612
-1.3006061
-1.2914361
-1.277681
-1.2639259
-1.2501708
-1.2410008
-1.2272458
-1.2134907
-1.1951506
-1.1813955
-1.1676404
-1.1538854
-1.1447153
-1.1355453
-1.1263752
-1.1080351
-1.098865
-1.089695
-1.07594
-1.0621849
-1.0530149
-1.0530149
-1.0438448
-1.0300897
-1.0117496
-0.99799454
-0.9888245
-0.97506946
-0.9658994
-0.9521443
-0.9383893
-0.92921925
-0.91546416
-0.9062941
-0.892539
-0.87878394
-0.8741989
-0.8696139
-0.86044383
-0.8466888
-0.8283487
-0.8145937
-0.80083853
-0.7870835
-0.7824985
-0.7824985
-0.7733284
-0.75957334
-0.7504033
-0.73664826
-0.72747815
-0.7137231
-0.69996804
-0.690798
-0.68621296
-0.68621296
-0.6816279
-0.6632879
-0.64494777
-0.6311927
-0.62660766
-0.6220227
-0.6174376
-0.6036825
-0.59909755
-0.5945125
-0.5899275
-0.5761724
-0.5624173
-0.55324733
-0.5486623
-0.5440772
-0.5303222
-0.52115214
-0.511982
-0.502812
-0.49364197
-0.48447192
-0.47988695
-0.4707169
-0.45696175
-0.4477917
-0.44320667
-0.4386217
-0.42945164
-0.4111116
-0.40194154
-0.3973565
-0.39277148
-0.38818645
-0.37901634
-0.36984628
-0.3606763
-0.35609126
-0.35150623
-0.35150623
-0.3469212
-0.3377512
-0.32399613
-0.31482613
-0.31024098
-0.30565596
-0.29190087
-0.2781459
-0.26897585
-0.26439083
-0.2598058
-0.25522077
-0.24146569
-0.2277106
-0.22312558
-0.22312558
-0.21854055
-0.2093705
-0.20020044
-0.18644547
-0.18186045
-0.17269039
-0.16810536
-0.15893519
-0.14976513
-0.1405952
-0.13601017
-0.12684011
-0.11767006
-0.108500004
-0.103914976
-0.103914976
-0.09932995
-0.09015989
-0.07640481
-0.067234755
-0.067234755
-0.06264973
-0.0580647
-0.048894644
-0.03513968
-0.030554652
-0.025969625
-0.01679945
-0.012214422
-0.0030443668
0.0015405416
0.010710597
0.02446568
0.029050708
0.033635736
0.038220763
0.04739082
0.0611459
0.06573093
0.07031596
0.07031596
0.074900985
0.08407104
0.093241096
0.10241103
0.10699606
0.11158109
0.116166115
0.12992132
0.14367628
0.15284634
0.15743136
0.15284634
0.15743136
0.16660142
0.1803565
0.18494153
0.19411147
0.20786667
0.22162175
0.22620678
0.2307918
0.23537683
0.24454677
0.25371683
0.26288688
0.27664208
0.281227
0.27664208
0.27664208
0.281227
0.29498208
0.3133222
0.32249224
0.32707727
0.3362472
0.34541726
0.35917234
0.36375737
0.3683424
0.37292743
0.38209748
0.38668263
0.39126766
0.4004377
0.40960777
0.41877782
0.42336273
0.4325328
0.43711782
0.44628787
0.4508729
0.45545793
0.46004295
0.46462798
0.47379804
0.487553
0.5013081
0.51047814
0.51506317
0.5196482
0.52881813
0.54257345
0.5517435
0.55632854
0.56091356
0.5654985
0.5746685
0.5838386
0.5884236
0.59759367
0.61134875
0.62968874
0.64802885
0.6526139
0.6526139
0.6571989
0.67095387
0.6847092
0.69387925
0.6984643
0.7076343
0.7213894
0.73055947
0.73055947
0.73514426
0.74889934
0.7580694
0.76723945
0.7764095
0.7947496
0.8085047
0.81767476
0.8222598
0.83142984
0.8405999
0.84976995
0.85894
0.86352503
0.8726951
0.88186514
0.8910352
0.90020525
0.9093753
0.91854537
0.9277152
0.94147027
0.95522535
0.9643954
0.9735657
0.9873208
0.99649084
1.0010759
1.0056609
1.0148307
1.0331708
1.0469259
1.056096
1.065266
1.0744361
1.0881912
1.0973612
1.1065313
1.1202863
1.1340414
1.1432115
1.1477965
1.1569666
1.1707217
1.1844767
1.2028168
1.2165717
1.2257417
1.2303268
1.2394968
1.2440819
1.2532519
1.2670072
1.2807623
1.2991022
1.3128573
1.3174423
1.3266124
1.3403674
1.3495375
1.3632926
1.3724626
1.3816327
1.3908027
1.3999728
1.4137276
1.427483
1.436653
1.4504081
1.4595782
1.4687482
1.4825033
1.4916731
1.5054282
1.5191833
1.5191833
1.5237683
1.5283533
1.5466934
1.5604488
1.5742038
1.5787886
1.5879587
1.6017138
1.6154689
1.6246389
1.629224
1.642979
1.6567341
1.6704892
1.6796592
1.6842443
1.6934141
1.7117544
1.7255095
1.7392646
1.7438496
1.7484347
1.7530197
1.7621897
1.7759446
1.7896997
1.7988697
1.8080398
1.8172098
1.8263799
1.840135
1.8584753
1.8676451
1.8768152
1.8814002
1.8905703
1.9043254
1.9180804
1.9318355
1.9410056
1.9455906
1.9501756
1.9593457
1.9685155
1.9822706
1.9960259
2.0006108
2.009781
2.0143661
2.0235362
2.0327063
2.0418763
2.046461
2.0510464
2.060216
2.0739713
2.087726
2.1014814
2.1152363
2.1152363
2.1198215
2.1289916
2.1473317
2.1610866
2.1656718
2.1702566
2.1702566
2.174842
2.184012
2.1977668
2.211522
2.2252774
2.2206922
2.2206922
2.2298622
2.2390323
2.2482023
2.257372
2.2711272
2.284882
2.2940521
2.2940521
2.2940521
2.2986374
2.3123922
2.3261476
2.3307323
2.3307323
2.3353176
2.3444877
2.3536577
2.3674126
2.376583
2.381168
2.381168
2.3857532
2.3949232
2.408678
2.417848
2.4224334
2.4270182
2.440773
2.4453583
2.449943
2.4545279
2.4591131
2.472868
2.4774532
2.482038
2.4866233
2.491208
2.5003781
2.5095482
2.5187187
2.5233035
2.5278888
2.5324736
2.5370588
2.546229
2.5508137
2.555399
2.5599837
2.564569
2.5691538
2.5783238
2.587494
2.596664
2.6012492
2.6012492
2.605834
2.615004
2.628759
2.637929
2.647099
2.6608543
2.6608543
2.6608543
2.656269
2.6608543
2.6654391
2.6700244
2.6746092
2.6791945
2.6837792
2.6929493
2.7021194
2.7067046
2.7112894
2.7158747
2.7204595
2.7296295
2.7433848
2.752555
2.752555
2.7571397
2.761725
2.7708945
2.7800646
2.7846494
2.7846494
2.7892346
2.7984047
2.8075747
2.81216
2.8167448
2.82133
2.8305001
2.8396702
2.844255
2.844255
2.8488402
2.853425
2.862595
2.8763504
2.8855205
2.8809352
2.8763504
2.8855205
2.9038606
2.9176154
2.9222007
2.9222007
2.9222007
2.9313707
2.9451256
2.9542956
2.9588804
2.9588804
2.9634657
2.9680505
2.9772205
2.9863906
2.9909759
2.9955606
3.000146
3.009316
3.018486
3.0230708
3.027656
3.041411
3.050581
3.0551662
3.0551662
3.059751
3.0643363
3.0735064
3.0826764
3.0918465
3.1010165
3.1056018
3.1101866
3.1147718
3.123942
3.1376967
3.1468668
3.1514516
3.1560364
3.1606216
3.1697917
3.1789618
3.1927166
3.2018867
3.2018867
3.206472
3.2110567
3.215642
3.224812
3.233982
3.2431521
3.2569075
3.2614923
3.2660775
3.2660775
3.2752476
3.2890024
3.2935877
3.2981725
3.3027577
3.3119278
3.3302674
3.3440228
3.3486075
3.3531923
3.3669477
3.3807025
3.3852878
3.3807025
3.3807025
3.3898726
3.4082131
3.4173832
3.421968
3.4265532
3.440308
3.4540634
3.4678183
3.4678183
3.4724035
3.4815736
3.4999137
3.5090837
3.5182538
3.5182538
3.5228386
3.5320086
3.5457635
3.5549335
3.5641036
3.5732737
3.5824437
3.5916138
3.6007838
3.605369
3.605369
3.6099539
3.628294
3.6420493
3.6558042
3.6603894
3.6649742
3.6741443
3.6833143
3.6970696
3.7154098
3.7291646
3.7337494
3.7383347
3.7383347
3.7475047
3.7612596
3.7750149
3.7795997
3.7887697
3.802525
3.81628
3.82545
3.8300352
3.8392053
3.8437905
3.8529606
3.8667154
3.8758855
3.8850555
3.8942256
3.9033957
3.9171505
3.9263206
3.9354906
3.9446607
3.9492455
3.9538307
3.9630008
3.981341
3.999681
4.008851
4.0134363
4.0134363
4.018021
4.0226064
4.027191
4.036361
4.0501165
4.0638714
4.0730414
4.0822115
4.0867968
4.0913815
4.0959663
4.1051364
4.109721
4.1188912
4.1280613
4.1418166
4.1509867
4.155572
4.164742
4.178497
4.196837
4.206007
4.206007
4.206007
4.2105923
4.2197623
4.2289324
4.233517
4.233517
4.242687
4.2518573
4.2656126
4.2701974
4.2747827
4.2793674
4.2885375
4.3022923
4.3114624
4.3160477
4.3160477
4.3114624
4.3160477
4.3252177
4.334388
4.343558
4.3481426
4.3481426
4.352728
4.361898
4.375653
4.380238
4.380238
4.380238
4.384823
4.393993
4.403163
4.407748
4.407748
4.412333
4.4215035
4.4306736
4.4306736
4.4215035
4.4215035
4.4306736
4.4398437
4.4490137
4.4444284
4.4444284
4.4490137
4.4535985
4.4581833
4.4581833
4.4627686
4.4673533
4.4719386
4.4765234
4.481108
4.4856935
4.4856935
4.4902782
4.4948635
4.5040336
4.5086184
4.5040336
4.4994483
4.4902782
4.4948635
4.5086184
4.5223737
4.5269585
4.5223737
4.5177884
4.5132036
4.5177884
4.5177884
4.5223737
4.5269585
4.5315437
4.5315437
4.5315437
4.5269585
4.5315437
4.5315437
4.5315437
4.5315437
4.5315437
4.5361285
4.5452986
4.549884
4.5452986
4.5361285
4.5269585
4.5315437
4.5361285
4.549884
4.549884
4.549884
4.5452986
4.540714
4.540714
4.5452986
4.5452986
4.5452986
4.5452986
4.5452986
4.549884
4.549884
4.5452986
4.540714
4.540714
4.5361285
4.5361285
4.5361285
4.540714
4.5452986
4.549884
4.549884
4.549884
4.540714
4.5452986
4.549884
4.549884
4.549884
4.540714
4.5361285
4.5315437
4.5361285
4.540714
4.5452986
4.5452986
4.540714
4.5361285
4.5315437
4.5315437
4.5315437
4.5361285
4.5315437
4.5315437
4.5361285
4.5361285
4.5315437
4.5269585
4.5223737
4.5223737
4.5223737
4.5269585
4.5269585
4.5223737
4.5132036
4.5132036
4.5223737
4.5315437
4.5315437
4.5315437
4.5223737
4.5132036
4.5132036
4.5177884
4.5223737
4.5269585
4.5223737
4.5223737
4.5177884
4.5177884
4.5132036
4.5132036
4.5132036
4.5177884
4.5177884
4.5132036
4.5086184
4.5040336
4.5040336
4.5086184
4.5040336
4.5040336
4.5040336
4.5086184
4.5040336
4.4948635
4.4948635
4.4994483
4.5086184
4.5132036
4.5086184
4.4994483
4.4948635
4.4948635
4.5040336
4.5040336
4.4994483
4.4948635
4.4948635
4.4902782
4.4856935
4.4902782
4.4948635
4.4948635
4.4948635
4.4902782
4.4902782
4.4902782
4.4994483
4.4994483
4.4948635
4.4902782
4.4856935
4.481108
4.4765234
4.4765234
4.481108
4.481108
4.481108
4.481108
4.4765234
4.4719386
4.4673533
4.4627686
4.4627686
4.4673533
4.4673533
4.4673533
4.4673533
4.4673533
4.4719386
4.4719386
4.4627686
4.4627686
4.4627686
4.4627686
4.4627686
4.4581833
4.4490137
4.4490137
4.4490137
4.4490137
4.4490137
4.4444284
4.4398437
4.4398437
4.4398437
4.4398437
4.4398437
4.4352584
4.4352584
4.4352584
4.4398437
4.4352584
4.4260883
4.4215035
4.4260883
4.4306736
4.4260883
4.4215035
4.412333
4.412333
4.4169183
4.4215035
4.4169183
4.407748
4.398578
4.398578
4.403163
4.407748
4.407748
4.403163
4.393993
4.389408
4.389408
4.393993
4.389408
4.384823
4.384823
4.389408
4.393993
4.389408
4.375653
4.3664827
4.3664827
4.375653
4.380238
4.371068
4.361898
4.3573127
4.361898
4.3664827
4.371068
4.3664827
4.361898
4.3573127
4.3573127
4.352728
4.343558
4.3389726
4.343558
4.3481426
4.352728
4.343558
4.334388
4.3298025
4.334388
4.334388
4.3389726
4.3389726
4.334388
4.3298025
4.3298025
4.3252177
4.3206325
4.3206325
4.3206325
4.3252177
4.3298025
4.3252177
4.3160477
4.3114624
4.3068776
4.3114624
4.3068776
4.3068776
4.3022923
4.3068776
4.3114624
4.3160477
4.3160477
4.3068776
4.3022923
4.3068776
4.3114624
4.3114624
4.3114624
4.3068776
4.3022923
4.2977076
4.2931223
4.2977076
4.3022923
4.3022923
4.2977076
4.2885375
4.2885375
4.2885375
4.2885375
4.2931223
4.2931223
4.283952
4.2793674
4.2793674
4.2885375
4.2931223
4.2931223
4.2931223
4.2931223
4.2931223
4.2977076
4.2931223
4.2885375
4.2885375
4.2885375
4.283952
4.283952
4.2931223
4.2977076
4.3022923
4.2977076
4.2931223
4.2931223
4.2977076
4.3022923
4.3022923
4.2977076
4.2931223
4.2885375
4.2931223
4.2977076
4.2977076
4.2977076
4.3022923
4.3022923
4.2977076
4.2977076
4.3022923
4.3022923
4.2977076
4.2931223
4.2977076
4.3022923
4.3022923
4.3022923
4.3068776
4.3068776
4.3068776
4.3022923
4.3022923
4.3022923
4.3022923
4.3022923
4.3022923
4.3114624
4.3114624
4.3022923
4.2977076
4.3022923
4.3160477
4.3206325
4.3114624
4.3022923
4.2977076
4.3022923
4.3114624
4.3160477
4.3206325
4.3206325
4.3206325
4.3252177
4.3252177
4.3206325
4.3160477
4.3114624
4.3160477
4.3206325
4.3252177
4.3252177
4.3252177
4.3206325
4.3206325
4.3252177
4.3298025
4.3298025
4.3160477
4.3114624
4.3114624
4.3160477
4.3206325
4.3160477
4.3160477
4.3160477
4.3206325
4.3206325
4.3160477
4.3114624
4.3022923
4.3022923
4.3114624
4.3206325
4.3252177
4.3252177
4.3206325
4.3206325
4.3206325
4.3206325
4.3206325
4.3160477
4.3160477
4.3114624
4.3068776
4.3022923
4.3022923
4.3068776
4.3068776
4.3068776
4.3068776
4.3114624
4.3114624
4.3068776
4.2977076
4.2977076
4.2977076
4.3022923
4.3068776
4.3022923
4.2977076
4.2885375
4.283952
4.283952
4.2793674
4.2747827
4.2747827
4.2793674
4.283952
4.2885375
4.2793674
4.2747827
4.2656126
4.2656126
4.2656126
4.2610273
4.2610273
4.2564425
4.2472725
4.2472725
4.2518573
4.2518573
4.242687
4.233517
4.2289324
4.224347
4.224347
4.224347
4.2197623
4.215177
4.215177
4.215177
4.2105923
4.206007
4.201422
4.192252
4.187667
4.183082
4.187667
4.187667
4.183082
4.173912
4.1601567
4.155572
4.1509867
4.146402
4.137232
4.1280613
4.1234765
4.1188912
4.1143064
4.1188912
4.1188912
4.1188912
4.1051364
4.0913815
4.0822115
4.0776267
4.0730414
4.0684566
4.0684566
4.0638714
4.0592866
4.0455313
4.0409465
4.0317764
4.0317764
4.027191
4.018021
4.0134363
4.008851
4.0042663
3.990511
3.981341
3.9767556
3.9767556
3.9721708
3.9630008
3.9584155
3.9538307
3.9492455
3.9400754
3.9309053
3.9125652
3.9033957
3.8988104
3.8988104
3.8942256
3.8896408
3.8850555
3.8758855
3.8575454
3.8483753
3.8483753
3.8483753
3.8392053
3.82545
3.811695
3.7979398
3.793355
3.7887697
3.7795997
3.7750149
3.7704296
3.7704296
3.7658448
3.7566748
3.7429194
3.7291646
3.7199945
3.7108245
3.7016544
3.6924849
3.6878996
3.6833143
3.6787295
3.6695595
3.6603894
3.6512194
3.6420493
3.6328793
3.6237092
3.619124
3.6145391
3.6145391
3.6099539
3.6007838
3.587029
3.5686889
3.5595188
3.5549335
3.5549335
3.5549335
3.5411787
3.5320086
3.5182538
3.5136685
3.5090837
3.5044985
3.4953284
3.4861584
3.4769883
3.4724035
3.4678183
3.4632335
3.4540634
3.440308
3.431138
3.421968
3.412798
3.4082131
3.399043
3.3852878
3.3761177
3.3715324
3.3715324
3.3623624
3.3577776
3.3531923
3.3440228
3.3348527
3.3302674
3.3256826
3.3210979
3.3119278
3.2981725
3.2935877
3.2935877
3.2890024
3.2798324
3.2660775
3.2523222
3.2477374
3.2431521
3.233982
3.215642
3.206472
3.206472
3.2018867
3.1927166
3.1835465
3.1743765
3.1743765
3.1743765
3.1743765
3.1652064
3.1514516
3.1422815
3.1331115
3.123942
3.1147718
3.1147718
3.1101866
3.1056018
3.0918465
3.0826764
3.0735064
3.068921
3.068921
3.059751
3.050581
3.041411
3.0368261
3.027656
3.018486
3.009316
3.000146
2.9955606
2.9909759
2.9863906
2.9726357
2.9680505
2.9680505
2.9680505
2.9634657
2.9588804
2.9451256
2.9359555
2.9267855
2.9176154
2.9176154
2.9084454
2.8992753
2.8901052
2.8855205
2.8809352
2.8763504
2.8671803
2.862595
2.853425
2.8488402
2.835085
2.8259149
2.82133
2.8259149
2.8259149
2.8167448
2.8075747
2.8029895
2.7984047
2.7892346
2.7754798
2.7663097
2.7663097
2.761725
2.7571397
2.7479696
2.7387996
2.7250447
2.7204595
2.7158747
2.7204595
2.7158747
2.7067046
2.6929493
2.6791945
2.6746092
2.6700244
2.6654391
2.6608543
2.656269
2.6425138
2.6333442
2.628759
2.624174
2.624174
2.6195893
2.6104193
2.6012492
2.596664
2.587494
2.582909
2.5691538
2.564569
2.5599837
2.5599837
2.555399
2.546229
2.5416436
2.5324736
2.5278888
2.5187187
2.5095482
2.5003781
2.4957933
2.4866233
2.482038
2.482038
2.4774532
2.463698
2.4545279
2.4453583
2.4453583
2.4453583
2.431603
2.4224334
2.4224334
2.4270182
2.4224334
2.408678
2.390338
2.3857532
2.3857532
2.381168
2.376583
2.3719978
2.3628278
2.3536577
2.3444877
2.3399024
2.3353176
2.3307323
2.3215623
2.3169775
2.3078074
2.2986374
2.2894673
2.284882
2.2802973
2.275712
2.2711272
2.2711272
2.266542
2.257372
2.2482023
2.243617
2.243617
2.234447
2.2252774
2.2069368
2.202352
2.202352
2.202352
2.202352
2.193182
2.1885967
2.1794267
2.174842
2.1702566
2.1565018
2.1473317
2.1473317
2.1473317
2.1381617
2.1289916
2.1198215
2.1106515
2.0968962
2.0923114
2.0923114
2.0923114
2.0923114
2.087726
2.078556
2.069386
2.0556312
2.0510464
2.046461
2.0418763
2.0327063
2.0235362
2.0143661
2.009781
2.009781
2.005196
1.9960259
1.9914407
1.9868559
1.9822706
1.9685155
1.9547607
1.9410056
1.9318355
1.9318355
1.9364206
1.9364206
1.9272505
1.9180804
1.8997403
1.8905703
1.8859853
1.8859853
1.8859853
1.8768152
1.8676451
1.8630601
1.8676451
1.8676451
1.8584753
1.849305
1.840135
1.83555
1.8263799
1.8172098
1.8126248
1.8080398
1.8034548
1.7942847
1.7896997
1.7851146
1.7851146
1.7805296
1.7713598
1.7621897
1.7530197
1.7484347
1.7484347
1.7484347
1.7438496
1.7346796
1.7255095
1.7209245
1.7209245
1.7117544
1.7025841
1.6934141
1.6888291
1.6796592
1.6704892
1.6659042
1.6659042
1.6704892
1.6659042
1.6521491
1.642979
1.638394
1.629224
1.6246389
1.6154689
1.6062988
1.6017138
1.6062988
1.6062988
1.6017138
1.5879587
1.5833737
1.5787886
1.5696188
1.5650338
1.5558635
1.5466934
1.5466934
1.5466934
1.5466934
1.5421084
1.5329384
1.5237683
1.5191833
1.5100132
1.4962581
1.4825033
1.4733332
1.4733332
1.4733332
1.4733332
1.4733332
1.4641632
1.4549931
1.4458231
1.441238
1.436653
1.432068
1.427483
1.427483
1.4183129
1.4091426
1.3999728
1.3953878
1.3908027
1.3816327
1.3724626
1.3587075
1.3541225
1.3541225
1.3541225
1.3541225
1.3541225
1.3403674
1.3266124
1.3220273
1.3174423
1.3128573
1.2991022
1.2945174
1.2853473
1.2853473
1.2807623
1.2761773
1.2670072
1.2578369
1.2532519
1.2486669
1.2394968
1.2303268
1.2303268
1.2303268
1.2303268
1.2165717
1.2028168
1.1982318
1.1936468
1.1890618
1.1753067
1.1707217
1.1707217
1.1707217
1.1707217
1.1615516
1.1477965
1.1432115
1.1432115
1.1432115
1.1386265
1.1294564
1.1202863
1.1111163
1.1019462
1.0973612
1.0973612
1.0927762
1.0790211
1.069851
1.060681
1.060681
1.056096
1.0515109
1.0469259
1.0469259
1.0515109
1.0515109
1.0377558
1.0194157
1.0056609
0.99649084
1.0010759
1.0056609
1.0010759
0.98273575
0.96898043
0.9643954
0.9643954
0.9643954
0.9598104
0.95522535
0.9460553
0.93688524
0.9277152
0.91854537
0.9093753
0.9047903
0.9047903
0.90020525
0.8910352
0.8772801
0.8726951
0.8726951
0.8772801
0.8726951
0.86352503
0.854355
0.8405999
0.8268448
0.8268448
0.8268448
0.8222598
0.8085047
0.79933465
0.7947496
0.7947496
0.7947496
0.78557956
0.7764095
0.7718245
0.76723945
0.7580694
0.7443143
0.73055947
0.72597444
0.72597444
0.73055947
0.7213894
0.71221936
0.7030493
0.7030493
0.6984643
0.6892942
0.6847092
0.6755389
0.67095387
0.66636896
0.66178393
0.6571989
0.6571989
0.6526139
0.6434438
0.62968874
0.6205187
0.6205187
0.6159338
0.6067637
0.59759367
0.59759367
0.59300864
0.5884236
0.57925355
0.5746685
0.5700835
0.56091356
0.5517435
0.5471585
0.5517435
0.5517435
0.5471585
0.53340316
0.5242332
0.51506317
0.51047814
0.5058931
0.5013081
0.49213803
0.487553
0.48296797
0.47838295
0.47838295
0.47838295
0.47379804
0.469213
0.45545793
0.44628787
0.44170284
0.44170284
0.43711782
0.4325328
0.41877782
0.40960777
0.40502274
0.40502274
0.4004377
0.39126766
0.38668263
0.38668263
0.38209748
0.37292743
0.3683424
0.3683424
0.36375737
0.35458732
0.34541726
0.34083223
0.3362472
0.3316623
0.3316623
0.32707727
0.32707727
0.32707727
0.32249224
0.3133222
0.30415213
0.29498208
0.29498208
0.29039705
0.29039705
0.28581202
0.281227
0.27664208
0.27205694
0.2674719
0.26288688
0.25371683
0.25371683
0.25371683
0.2491318
0.23996174
0.2307918
0.22620678
0.22620678
0.22162175
0.2124517
0.1986965
0.19411147
0.18952656
0.18952656
0.1803565
0.17577147
0.17118645
0.16660142
0.16201639
0.15284634
0.14826131
0.14367628
0.13450634
0.12533617
0.12075114
0.116166115
0.11158109
0.11158109
0.10699606
0.097826004
0.08865607
0.07948601
0.074900985
0.07031596
0.07031596
0.0611459
0.056560755
0.051975727
0.051975727
0.051975727
0.04739082
0.033635736
0.02446568
0.02446568
0.02446568
0.019880652
0.015295625
0.010710597
0.0061255693
0.0015405416
-0.0030443668
-0.0030443668
-0.0030443668
-0.012214422
-0.021384597
-0.021384597
-0.021384597
-0.025969625
-0.030554652
-0.039724708
-0.044309735
-0.039724708
-0.039724708
-0.044309735
-0.05347967
-0.06264973
-0.067234755
-0.07181978
-0.08098984
-0.08098984
-0.08098984
-0.085574865
-0.09474492
-0.103914976
-0.108500004
-0.108500004
-0.11767006
-0.12684011
-0.13142514
-0.12684011
-0.12225509
-0.12684011
-0.1405952
-0.15435016
-0.16352022
-0.16810536
-0.16810536
-0.17269039
-0.17269039
-0.17727542
-0.18186045
-0.18644547
-0.19561541
-0.19561541
-0.20020044
-0.20020044
-0.20478547
-0.20478547
-0.2093705
-0.21395552
-0.21854055
-0.21854055
-0.2277106
-0.23229563
-0.23229563
-0.2277106
-0.2277106
-0.23688066
-0.24605072
-0.25063574
-0.25063574
-0.25063574
-0.25063574
-0.25522077
-0.2598058
-0.26439083
-0.2598058
-0.2598058
-0.2598058
-0.26897585
-0.2781459
-0.28273094
-0.28273094
-0.28731585
-0.28731585
-0.29190087
-0.2964859
-0.30107093
-0.30107093
-0.2964859
-0.2964859
-0.30107093
-0.31024098
-0.31024098
-0.31024098
-0.31024098
-0.31482613
-0.31482613
-0.3194111
-0.32399613
-0.32858115
-0.33316618
-0.33316618
-0.32858115
-0.33316618
-0.3377512
-0.3469212
-0.35150623
-0.35150623
-0.35150623
-0.35150623
-0.3606763
-0.36526132
-0.36526132
-0.36526132
-0.36526132
-0.36526132
-0.36984628
-0.3744313
-0.3744313
-0.36984628
-0.36984628
-0.37901634
-0.37901634
-0.37901634
-0.3744313
-0.3744313
-0.37901634
-0.37901634
-0.38818645
-0.39277148
-0.38818645
-0.38818645
-0.38818645
-0.38818645
-0.3836015
-0.37901634
-0.3836015
-0.3973565
-0.40652657
-0.4111116
-0.4111116
-0.4111116
-0.41569656
-0.4111116
-0.40652657
-0.40652657
-0.41569656
-0.42486662
-0.42486662
-0.42486662
-0.42486662
-0.42945164
-0.43403667
-0.42945164
-0.42945164
-0.42945164
-0.42945164
-0.42945164
-0.42945164
-0.43403667
-0.4386217
-0.44320667
-0.44320667
-0.4386217
-0.4386217
-0.4386217
-0.44320667
-0.45237672
-0.45696175
-0.45237672
-0.4477917
-0.45237672
-0.45696175
-0.46613187
-0.4707169
-0.47530192
-0.47530192
-0.4707169
-0.4707169
-0.4707169
-0.4707169
-0.4707169
-0.47530192
-0.4707169
-0.46613187
-0.46613187
-0.4707169
-0.4707169
-0.46613187
-0.46154684
-0.46613187
-0.4707169
-0.4707169
-0.47530192
-0.47530192
-0.47530192
-0.47530192
-0.47988695
-0.48447192
-0.48447192
-0.48447192
-0.48447192
-0.48905694
-0.48905694
-0.48447192
-0.47988695
-0.47530192
-0.47988695
-0.48447192
-0.48447192
-0.48447192
-0.48905694
-0.48905694
-0.48447192
-0.47988695
-0.47988695
-0.48905694
-0.49364197
-0.498227
-0.498227
-0.49364197
-0.49364197
-0.49364197
-0.498227
-0.49364197
-0.48905694
-0.49364197
-0.498227
-0.502812
-0.502812
-0.49364197
-0.49364197
-0.49364197
-0.502812
-0.50739706
-0.50739706
-0.502812
-0.502812
-0.50739706
-0.511982
-0.5165671
-0.511982
-0.50739706
-0.502812
-0.498227
-0.498227
-0.502812
-0.511982
-0.511982
-0.50739706
-0.50739706
-0.50739706
-0.511982
-0.511982
-0.5165671
-0.5165671
-0.5165671
-0.511982
-0.511982
-0.52115214
-0.52115214
-0.5165671
-0.5165671
-0.52115214
-0.52573717
-0.52573717
-0.52573717
-0.52573717
-0.52115214
-0.52115214
-0.5165671
-0.5165671
-0.5165671
-0.52115214
-0.5165671
-0.50739706
-0.50739706
-0.5165671
-0.52115214
-0.52115214
-0.511982
-0.511982
-0.5165671
-0.5165671
-0.511982
-0.511982
-0.5165671
-0.5165671
-0.511982
-0.50739706
-0.50739706
-0.50739706
-0.5165671
-0.5165671
-0.5165671
-0.511982
-0.511982
-0.502812
-0.49364197
-0.48905694
-0.48905694
-0.49364197
-0.49364197
-0.49364197
-0.49364197
-0.48905694
-0.48447192
-0.48447192
-0.49364197
-0.498227
-0.49364197
-0.48905694
-0.48905694
-0.48447192
-0.47530192
-0.4707169
-0.4707169
-0.4707169
-0.47530192
-0.4707169
-0.4707169
-0.46613187
-0.4707169
-0.47530192
-0.47530192
-0.46613187
-0.46154684
-0.46613187
-0.4707169
-0.46613187
-0.45696175
-0.45237672
-0.4477917
-0.44320667
-0.4386217
-0.4386217
-0.43403667
-0.4386217
-0.4386217
-0.4386217
-0.43403667
-0.43403667
-0.42945164
-0.42945164
-0.42486662
-0.42486662
-0.42486662
-0.4202816
-0.42486662
-0.4202816
-0.4111116
-0.40652657
-0.40194154
-0.40194154
-0.40194154
-0.40194154
-0.40652657
-0.40652657
-0.40194154
-0.3973565
-0.39277148
-0.39277148
-0.38818645
-0.38818645
-0.38818645
-0.38818645
-0.3836015
-0.37901634
-0.3744313
-0.3744313
-0.36984628
-0.36526132
-0.3606763
-0.3606763
-0.35609126
-0.35609126
-0.35609126
-0.35609126
-0.3606763
-0.36984628
-0.36984628
-0.3606763
-0.3469212
-0.34233618
-0.34233618
-0.34233618
-0.3469212
-0.3469212
-0.3469212
-0.34233618
-0.3377512
-0.3377512
-0.3377512
-0.34233618
-0.34233618
-0.3377512
-0.32858115
-0.32399613
-0.32399613
-0.33316618
-0.33316618
-0.33316618
-0.32858115
-0.33316618
-0.33316618
-0.32858115
-0.32399613
-0.32399613
-0.32858115
-0.32858115
-0.32858115
-0.32858115
-0.32858115
-0.32858115
-0.33316618
-0.34233618
-0.34233618
-0.3377512
-0.32858115
-0.32858115
-0.32858115
-0.32858115
-0.32858115
-0.32858115
-0.33316618
-0.34233618
-0.3377512
-0.32858115
-0.32399613
-0.32858115
-0.33316618
-0.34233618
-0.34233618
-0.34233618
-0.3377512
-0.3377512
-0.3469212
-0.35150623
-0.35150623
-0.3469212
-0.34233618
-0.34233618
-0.35150623
-0.35150623
-0.35609126
-0.3606763
-0.3606763
-0.3606763
-0.36526132
-0.36984628
-0.36984628
-0.36984628
-0.36526132
-0.36526132
-0.36984628
-0.3744313
-0.3744313
-0.3744313
-0.37901634
-0.38818645
-0.38818645
-0.38818645
-0.39277148
-0.3973565
-0.40194154
-0.40194154
-0.40194154
-0.40652657
-0.4111116
-0.41569656
-0.4202816
-0.4202816
-0.42486662
-0.42945164
-0.43403667
-0.4386217
-0.43403667
-0.43403667
-0.4386217
-0.44320667
-0.4477917
-0.45237672
-0.45696175
-0.45696175
-0.45696175
-0.46613187
-0.4707169
-0.47530192
-0.47988695
-0.47988695
-0.48447192
-0.48905694
-0.49364197
-0.49364197
-0.498227
-0.502812
-0.50739706
-0.511982
-0.511982
-0.511982
-0.5165671
-0.52115214
-0.5303222
-0.53490716
-0.5394922
-0.5394922
-0.5394922
-0.5440772
-0.5486623
-0.5578323
-0.5624173
-0.56700236
-0.56700236
-0.56700236
-0.56700236
-0.5761724
-0.58075744
-0.5853424
-0.5899275
-0.59909755
-0.6036825
-0.60826755
-0.60826755
-0.6128526
-0.6220227
-0.6220227
-0.6220227
-0.6220227
-0.62660766
-0.6357777
-0.6495328
-0.65411776
-0.65411776
-0.6587028
-0.6587028
-0.6678729
-0.67245793
-0.6770429
-0.6816279
-0.6816279
-0.6816279
-0.690798
-0.70455307
-0.7137231
-0.71830815
-0.71830815
-0.71830815
-0.71830815
-0.72747815
-0.7320632
-0.73664826
-0.73664826
-0.73664826
-0.7412333
-0.7504033
-0.7549883
-0.76415837
-0.7687434
-0.7733284
-0.7733284
-0.7733284
-0.77791345
-0.7824985
-0.7870835
-0.79166853
-0.7962535
-0.7962535
-0.80083853
-0.80542356
-0.8145937
-0.8191787
-0.8283487
-0.8329337
-0.8329337
-0.8283487
-0.8329337
-0.8466888
-0.86044383
-0.86044383
-0.85585886
-0.85585886
-0.86044383
-0.8696139
-0.87878394
-0.88336897
-0.887954
-0.887954
-0.887954
-0.887954
-0.887954
-0.89712405
-0.91087914
-0.91546416
-0.9200492
-0.9246342
-0.92921925
-0.9383893
-0.94297427
-0.94297427
-0.94755936
-0.94297427
-0.94297427
-0.95672935
-0.97048444
-0.97965443
-0.97965443
-0.97506946
-0.97048444
-0.97048444
-0.97506946
-0.97965443
-0.9888245
-0.99799454
-1.0071646
-1.0117496
-1.0163347
-1.0209197
-1.0209197
-1.0209197
-1.0255047
-1.0346748
-1.0392598
-1.0392598
-1.0346748
-1.0346748
-1.0392598
-1.0438448
-1.0484298
-1.0530149
-1.0621849
-1.06677
-1.07594
-1.080525
-1.080525
-1.080525
-1.0851101
-1.089695
-1.0942801
-1.0942801
-1.0942801
-1.098865
-1.1080351
-1.1126201
-1.1172051
-1.1217902
-1.1217902
-1.1217902
-1.1217902
-1.1217902
-1.1309602
-1.1355453
-1.1401303
-1.1401303
-1.1401303
-1.1401303
-1.1493003
-1.1630554
-1.1676404
-1.1676404
-1.1676404
-1.1813955
-1.1859806
-1.1859806
-1.1813955
-1.1813955
-1.1859806
-1.1905656
-1.1997356
-1.1997356
-1.1951506
-1.1997356
-1.2043207
-1.2089057
-1.2134907
-1.2134907
-1.2180758
-1.2180758
-1.2272458
-1.2318308
-1.2318308
-1.2364159
-1.2364159
-1.2364159
-1.2410008
-1.2455858
-1.2547559
-1.2593409
-1.2593409
-1.2593409
-1.2593409
-1.2593409
-1.2639259
-1.273096
-1.2685109
-1.273096
-1.282266
-1.2914361
-1.2914361
-1.2914361
-1.2914361
-1.2914361
-1.2960211
-1.3051912
-1.3143612
-1.3143612
-1.3189462
-1.3189462
-1.3189462
-1.3189462
-1.3189462
-1.3281163
-1.3372864
-1.3418714
-1.3418714
-1.3418714
-1.3418714
-1.3464564
-1.3510414
-1.3510414
-1.3556265
-1.3602115
-1.3647964
-1.3602115
-1.3556265
-1.3602115
-1.3647964
-1.3693814
-1.3785515
-1.3877215
-1.3877215
-1.3877215
-1.3831365
-1.3831365
-1.3877215
-1.3877215
-1.3923066
-1.3923066
-1.4014766
-1.4106467
-1.4152317
-1.4152317
-1.4152317
-1.4198167
-1.4289868
-1.4335718
-1.4289868
-1.4244018
-1.4335718
-1.4427419
-1.4473269
-1.4473269
-1.4473269
-1.4519119
-1.461082
-1.465667
-1.470252
-1.465667
-1.465667
-1.465667
-1.4748371
-1.4794221
-1.4840071
-1.4885921
-1.4885921
-1.4931772
-1.5023472
-1.5115173
-1.5161022
-1.5161022
-1.5115173
-1.5115173
-1.5161022
-1.5252723
-1.5390273
-1.5436124
-1.5436124
-1.5436124
-1.5436124
-1.5436124
-1.5527824
-1.5619525
-1.5711225
-1.5757076
-1.5757076
-1.5802926
-1.5848776
-1.5986327
-1.6032177
-1.6032177
-1.6078027
-1.6123878
-1.6215578
-1.6261427
-1.6215578
-1.6215578
-1.6261427
-1.6353128
-1.6444829
-1.6536529
-1.662823
-1.667408
-1.671993
-1.671993
-1.676578
-1.6811631
-1.6811631
-1.6857481
-1.6949182
-1.6995032
-1.7040882
-1.7040882
-1.7086732
-1.7178433
-1.7270133
-1.7361834
-1.7407684
-1.7453535
-1.7453535
-1.7453535
-1.7407684
-1.7453535
-1.7545235
-1.7636936
-1.7728636
-1.7820336
-1.7866186
-1.7912036
-1.7957888
-1.8003738
-1.8049588
-1.8049588
-1.8049588
-1.8095437
-1.8187138
-1.8232988
-1.8278838
-1.8370539
-1.846224
-1.855394
-1.8599789
-1.864564
-1.8691491
-1.8737341
-1.8783191
-1.8874891
-1.8920741
-1.8920741
-1.8966591
-1.8966591
-1.9012442
-1.9012442
-1.9012442
-1.9149992
-1.9241693
-1.9333394
-1.9379244
-1.9425094
-1.9516795
-1.9608495
-1.9608495
-1.9562645
-1.9562645
-1.9608495
-1.9700196
-1.9791896
-1.9837747
-1.9883597
-1.9929447
-1.9975297
-1.9975297
-1.9975297
-2.0021148
-2.0112848
-2.020455
-2.02504
-2.02504
-2.029625
-2.03421
-2.038795
-2.038795
-2.04338
-2.047965
-2.057135
-2.0663052
-2.07089
-2.07089
-2.08006
-2.0846453
-2.0938153
-2.0984
-2.0984
-2.0984
-2.1075702
-2.1213253
-2.1259103
-2.1304953
-2.1304953
-2.1304953
-2.1259103
-2.1304953
-2.1396654
-2.1442504
-2.1442504
-2.1442504
-2.1488357
-2.1534204
-2.1534204
-2.1534204
-2.1580057
-2.1671755
-2.1763456
-2.1763456
-2.1763456
-2.1809306
-2.1901007
-2.1946857
-2.2038558
-2.2038558
-2.2084408
-2.2130258
-2.2221959
-2.226781
-2.2221959
-2.2221959
-2.226781
-2.235951
-2.245121
-2.240536
-2.235951
-2.231366
-2.235951
-2.249706
-2.258876
-2.258876
-2.254291
-2.249706
-2.254291
-2.263461
-2.2680461
-2.2726312
-2.2818012
-2.286386
-2.286386
-2.286386
-2.2909713
-2.3001413
-2.3093114
-2.3047264
-2.3001413
-2.3001413
-2.3093114
-2.3184814
-2.3184814
-2.3184814
-2.3184814
-2.3230662
-2.3322363
-2.3368216
-2.3276515
-2.3230662
-2.3230662
-2.3322363
-2.3368216
-2.3414063
-2.3459916
-2.3459916
-2.3459916
-2.3459916
-2.3459916
-2.3459916
-2.3459916
-2.3505764
-2.3551617
-2.3597465
-2.3597465
-2.3597465
-2.3597465
-2.3643317
-2.3643317
-2.3689165
-2.3689165
-2.3735018
-2.3735018
-2.3735018
-2.3689165
-2.3689165
-2.3780866
-2.3826718
-2.3826718
-2.3826718
-2.3872566
-2.3872566
-2.3872566
-2.3872566
-2.3826718
-2.3872566
-2.391842
-2.3964267
-2.3964267
-2.401012
-2.401012
-2.401012
-2.3964267
-2.3872566
-2.391842
-2.3964267
-2.4055967
-2.410182
-2.4147668
-2.410182
-2.4055967
-2.410182
-2.4147668
-2.4147668
-2.4055967
-2.401012
-2.4055967
-2.410182
-2.410182
-2.4055967
-2.401012
-2.4055967
-2.4147668
-2.4193518
-2.4193518
-2.4193518
-2.4239368
-2.433107
-2.4376922
-2.433107
-2.4285219
-2.4239368
-2.4193518
-2.4147668
-2.4193518
-2.4239368
-2.433107
-2.4376922
-2.433107
-2.433107
-2.4376922
-2.442277
-2.4468622
-2.442277
-2.433107
-2.433107
-2.433107
-2.4376922
-2.4376922
-2.442277
-2.4468622
-2.4468622
-2.4468622
-2.4468622
-2.4468622
-2.451447
-2.4560323
-2.4560323
-2.4560323
-2.460617
-2.465202
-2.4697871
-2.4697871
-2.465202
-2.4560323
-2.4560323
-2.465202
-2.4697871
-2.4697871
-2.460617
-2.460617
-2.4697871
-2.4789572
-2.4789572
-2.4789572
-2.4743721
-2.4789572
-2.4881272
-2.4835422
-2.4789572
-2.4789572
-2.4835422
-2.4927123
-2.4927123
-2.4881272
-2.4881272
-2.4972973
-2.5064673
-2.5064673
-2.4972973
-2.4881272
-2.4927123
-2.5018823
-2.5064673
-2.5064673
-2.5018823
-2.5018823
-2.5018823
-2.5064673
-2.5156374
-2.5156374
-2.5110524
-2.5018823
-2.5018823
-2.5156374
-2.5293925
-2.5293925
-2.5248075
-2.5202224
-2.5248075
-2.5293925
-2.5293925
-2.5248075
-2.5248075
-2.5293925
-2.5431476
-2.5523176
-2.5523176
-2.5431476
-2.5431476
-2.5477326
-2.5569024
-2.5614877
-2.5614877
-2.5569024
-2.5477326
-2.5477326
-2.5523176
-2.5614877
-2.5660725
-2.5660725
-2.5660725
-2.5660725
-2.5660725
-2.5660725
-2.5660725
-2.5660725
-2.5660725
-2.5706577
-2.5752425
-2.5798278
-2.5844128
-2.5844128
-2.5844128
-2.5798278
-2.5844128
-2.5889978
-2.5935829
-2.5935829
-2.5844128
-2.5844128
-2.5844128
-2.5889978
-2.5935829
-2.5889978
-2.5889978
-2.5935829
-2.6027527
-2.6027527
-2.6027527
-2.6027527
-2.607338
-2.6119227
-2.6210928
-2.6210928
-2.6210928
-2.616508
-2.6210928
-2.6210928
-2.616508
-2.6119227
-2.6119227
-2.616508
-2.616508
-2.6119227
-2.607338
-2.6119227
-2.6210928
-2.6302629
-2.634848
-2.634848
-2.634848
-2.639433
-2.639433
-2.639433
-2.634848
-2.6302629
-2.634848
-2.639433
-2.6440182
-2.639433
-2.6440182
-2.648603
-2.648603
-2.639433
-2.634848
-2.634848
-2.648603
-2.657773
-2.657773
-2.648603
-2.639433
-2.634848
-2.6440182
-2.653188
-2.657773
-2.657773
-2.653188
-2.653188
-2.653188
-2.657773
-2.657773
-2.657773
-2.657773
-2.6623583
-2.6623583
-2.657773
-2.653188
-2.653188
-2.653188
-2.657773
-2.657773
-2.657773
-2.653188
-2.653188
-2.657773
-2.6623583
-2.6623583
-2.6623583
-2.6623583
-2.657773
-2.6623583
-2.666943
-2.666943
-2.6623583
-2.657773
-2.653188
-2.653188
-2.6623583
-2.6715283
-2.6761131
-2.6715283
-2.666943
-2.6623583
-2.6623583
-2.666943
-2.666943
-2.666943
-2.666943
-2.666943
-2.666943
-2.6623583
-2.6623583
-2.6623583
-2.6623583
-2.666943
-2.6623583
-2.657773
-2.653188
-2.653188
-2.657773
-2.6623583
-2.6623583
-2.653188
-2.653188
-2.653188
-2.657773
-2.6623583
-2.666943
-2.6623583
-2.657773
-2.657773
-2.657773
-2.657773
-2.653188
-2.648603
-2.648603
-2.653188
-2.653188
-2.657773
-2.6623583
-2.6623583
-2.657773
-2.648603
-2.639433
-2.639433
-2.639433
-2.6440182
-2.6440182
-2.6440182
-2.6440182
-2.6440182
-2.6440182
-2.634848
-2.634848
-2.6440182
-2.653188
-2.653188
-2.6440182
-2.639433
-2.6440182
-2.648603
-2.648603
-2.648603
-2.648603
-2.639433
-2.639433
-2.639433
-2.6440182
-2.6440182
-2.639433
-2.634848
-2.6302629
-2.634848
-2.639433
-2.6440182
-2.6440182
-2.6440182
-2.639433
-2.634848
-2.634848
-2.6302629
-2.6302629
-2.6302629
-2.625678
-2.6210928
-2.616508
-2.616508
-2.616508
-2.616508
-2.6210928
-2.6210928
-2.6210928
-2.616508
-2.6119227
-2.6119227
-2.6119227
-2.6119227
-2.616508
-2.616508
-2.6119227
-2.607338
-2.6027527
-2.6027527
-2.607338
-2.6119227
-2.6119227
-2.6119227
-2.6027527
-2.598168
-2.598168
-2.6027527
-2.6027527
-2.6027527
-2.598168
-2.598168
-2.598168
-2.5935829
-2.5889978
-2.5844128
-2.5844128
-2.5844128
-2.5798278
-2.5798278
-2.5752425
-2.5706577
-2.5706577
-2.5752425
-2.5798278
-2.5798278
-2.5752425
-2.5706577
-2.5660725
-2.5660725
-2.5660725
-2.5569024
-2.5477326
-2.5523176
-2.5523176
-2.5523176
-2.5477326
-2.5431476
-2.5431476
-2.5431476
-2.5385625
-2.5385625
-2.5385625
-2.5339775
-2.5339775
-2.5339775
-2.5339775
-2.5293925
-2.5293925
-2.5293925
-2.5293925
-2.5202224
-2.5064673
-2.5064673
-2.5110524
-2.5110524
-2.5064673
-2.5018823
-2.4972973
-2.4972973
-2.5018823
-2.4972973
-2.4972973
-2.4927123
-2.4927123
-2.4927123
-2.4927123
-2.4881272
-2.4835422
-2.4743721
-2.465202
-2.465202
-2.465202
-2.4743721
-2.4743721
-2.4743721
-2.4697871
-2.465202
-2.460617
-2.4560323
-2.451447
-2.451447
-2.4468622
-2.442277
-2.442277
-2.4468622
-2.4468622
-2.4376922
-2.4285219
-2.4239368
-2.4285219
-2.4285219
-2.4239368
-2.4239368
-2.4239368
-2.4193518
-2.4147668
-2.4055967
-2.401012
-2.401012
-2.401012
-2.401012
-2.3964267
-2.3964267
-2.3964267
-2.3964267
-2.3872566
-2.3780866
-2.3780866
-2.3826718
-2.3826718
-2.3780866
-2.3735018
-2.3689165
-2.3689165
-2.3689165
-2.3689165
-2.3643317
-2.3551617
-2.3459916
-2.3414063
-2.3414063
-2.3368216
-2.3322363
-2.3276515
-2.3322363
-2.3368216
-2.3368216
-2.3322363
-2.3276515
-2.3230662
-2.3138964
-2.3047264
-2.3001413
-2.3001413
-2.3047264
-2.3001413
-2.3001413
-2.3047264
-2.3001413
-2.2955563
-2.2909713
-2.286386
-2.2818012
-2.2818012
-2.2818012
-2.2818012
-2.2680461
-2.258876
-2.254291
-2.258876
-2.258876
-2.249706
-2.245121
-2.249706
-2.254291
-2.258876
-2.258876
-2.254291
-2.249706
-2.245121
-2.240536
-2.235951
-2.235951
-2.226781
-2.2176108
-2.2176108
-2.2176108
-2.2176108
-2.2176108
-2.2084408
-2.1992707
-2.1946857
-2.1992707
-2.2038558
-2.2038558
-2.1946857
-2.1855156
-2.1809306
-2.1901007
-2.1946857
-2.1901007
-2.1809306
-2.1717606
-2.1717606
-2.1717606
-2.1671755
-2.1671755
-2.1625905
-2.1625905
-2.1625905
-2.1671755
-2.1671755
-2.1625905
-2.1534204
-2.1442504
-2.1442504
-2.1488357
-2.1488357
-2.1442504
-2.1350803
-2.1304953
-2.1259103
-2.1259103
-2.1304953
-2.1304953
-2.1304953
-2.1259103
-2.1259103
-2.1304953
-2.1350803
-2.1350803
-2.1259103
-2.1121554
-2.1075702
-2.1029854
-2.1075702
-2.1121554
-2.1121554
-2.1075702
-2.1075702
-2.1075702
-2.1029854
-2.1029854
-2.1075702
-2.1075702
-2.1029854
-2.0984
-2.0984
-2.0984
-2.0984
-2.0938153
-2.0892303
-2.0892303
-2.0938153
-2.0984
-2.0984
-2.0892303
-2.0846453
-2.0754752
-2.0754752
-2.08006
-2.0846453
-2.0892303
-2.0892303
-2.0892303
-2.0892303
-2.0846453
-2.08006
-2.0754752
-2.0754752
-2.0754752
-2.07089
-2.0754752
-2.08006
-2.08006
-2.08006
-2.0754752
-2.0754752
-2.07089
-2.0617201
-2.0663052
-2.0754752
-2.0846453
-2.0846453
-2.08006
-2.08006
-2.0846453
-2.0892303
-2.0846453
-2.08006
-2.08006
-2.0846453
-2.0846453
-2.0846453
-2.0846453
-2.0846453
-2.0846453
-2.08006
-2.08006
-2.0846453
-2.0892303
-2.0892303
-2.0892303
-2.0892303
-2.0892303
-2.0892303
-2.0892303
-2.0892303
-2.0892303
-2.0938153
-2.0938153
-2.0938153
-2.0938153
-2.0938153
-2.0938153
-2.0938153
-2.0938153
-2.0892303
-2.0892303
-2.0892303
-2.0938153
-2.0984
-2.0984
-2.0938153
-2.0892303
-2.0892303
-2.0938153
-2.0984
-2.0984
-2.0984
-2.0938153
-2.0892303
-2.0892303
-2.0892303
-2.0846453
-2.0892303
-2.0938153
-2.0984
-2.1029854
-2.0984
-2.0938153
-2.0892303
-2.0938153
-2.0984
-2.0938153
-2.0938153
-2.0938153
-2.0938153
-2.0892303
-2.0846453
-2.08006
-2.0846453
-2.0846453
-2.0846453
-2.08006
-2.0846453
-2.0846453
-2.0846453
-2.0846453
-2.0892303
-2.0892303
-2.0846453
-2.0846453
-2.0846453
-2.0892303
-2.0846453
-2.08006
-2.0754752
-2.0754752
-2.0754752
-2.0754752
-2.07089
-2.0663052
-2.057135
-2.057135
-2.057135
-2.0617201
-2.0663052
-2.0663052
-2.0663052
-2.0617201
-2.0525498
-2.047965
-2.0525498
-2.057135
-2.0617201
-2.057135
-2.0525498
-2.04338
-2.04338
-2.047965
-2.04338
-2.038795
-2.03421
-2.038795
-2.038795
-2.029625
-2.020455
-2.0158699
-2.0112848
-2.0066998
-2.0066998
-2.0112848
-2.0158699
-2.0112848
-2.0112848
-2.0066998
-2.0021148
-1.9975297
-1.9975297
-1.9883597
-1.9791896
-1.9746046
-1.9700196
-1.9700196
-1.9700196
-1.9654346
-1.9654346
-1.9654346
-1.9608495
-1.9516795
-1.9470944
-1.9425094
-1.9379244
-1.9333394
-1.9241693
-1.9195843
-1.9195843
-1.9195843
-1.9149992
-1.9104142
-1.9012442
-1.8920741
-1.882904
-1.8783191
-1.882904
-1.8920741
-1.8874891
-1.882904
-1.882904
-1.8783191
-1.8691491
-1.850809
-1.8416389
-1.8370539
-1.8370539
-1.8416389
-1.8324689
-1.8232988
-1.8187138
-1.8232988
-1.8232988
-1.8141288
-1.8049588
-1.7957888
-1.7912036
-1.7912036
-1.7866186
-1.7774487
-1.7774487
-1.7774487
-1.7682786
-1.7545235
-1.7361834
-1.7315984
-1.7315984
-1.7315984
-1.7270133
-1.7178433
-1.7132583
-1.7132583
-1.7132583
-1.7132583
-1.7040882
-1.6995032
-1.6949182
-1.6949182
-1.6811631
-1.667408
-1.662823
-1.6582379
-1.6582379
-1.6536529
-1.6490679
-1.6490679
-1.6444829
-1.6353128
-1.6215578
-1.6078027
-1.5986327
-1.5986327
-1.6032177
-1.6032177
-1.6032177
-1.5986327
-1.5940477
-1.5848776
-1.5802926
-1.5757076
-1.5665375
-1.5573674
-1.5573674
-1.5573674
-1.5573674
-1.5481974
-1.5390273
-1.5252723
-1.5298573
-1.5298573
-1.5298573
-1.5206872
-1.5115173
-1.5023472
-1.5023472
-1.5023472
-1.5023472
-1.4977622
-1.4931772
-1.4885921
-1.4794221
-1.4748371
-1.4748371
-1.470252
-1.465667
-1.461082
-1.461082
-1.461082
-1.456497
-1.4427419
-1.4335718
-1.4381568
-1.4473269
-1.4519119
-1.4427419
-1.4335718
-1.4289868
-1.4244018
-1.4244018
-1.4198167
-1.4152317
-1.4106467
-1.4014766
-1.4014766
-1.4014766
-1.3968916
-1.3877215
-1.3831365
-1.3785515
-1.3693814
-1.3693814
-1.3739665
-1.3831365
-1.3831365
-1.3739665
-1.3647964
-1.3556265
-1.3556265
-1.3556265
-1.3556265
-1.3556265
-1.3510414
-1.3464564
-1.3372864
-1.3327013
-1.3327013
-1.3281163
-1.3189462
-1.3143612
-1.3189462
-1.3235313
-1.3235313
-1.3143612
-1.3051912
-1.3051912
-1.3051912
-1.3097762
-1.3051912
-1.3006061
-1.3006061
-1.2960211
-1.2914361
-1.282266
-1.277681
-1.273096
-1.277681
-1.282266
-1.282266
-1.273096
-1.2639259
-1.2547559
-1.2501708
-1.2501708
-1.2501708
-1.2501708
-1.2455858
-1.2455858
-1.2410008
-1.2318308
-1.2318308
-1.2318308
-1.2318308
-1.2272458
-1.2180758
-1.2134907
-1.2089057
-1.2134907
-1.2134907
-1.2089057
-1.1951506
-1.1859806
-1.1859806
-1.1905656
-1.1951506
-1.1951506
-1.1859806
-1.1768105
-1.1722255
-1.1722255
-1.1676404
-1.1676404
-1.1676404
-1.1630554
-1.1538854
-1.1401303
-1.1309602
-1.1355453
-1.1401303
-1.1355453
-1.1217902
-1.1126201
-1.1172051
-1.1217902
-1.1172051
-1.1126201
-1.1080351
-1.1034501
-1.1034501
-1.098865
-1.0942801
-1.089695
-1.0851101
-1.080525
-1.07594
-1.07594
-1.07594
-1.07594
-1.06677
-1.0621849
-1.0575999
-1.0530149
-1.0530149
-1.0530149
-1.0484298
-1.0392598
-1.0300897
-1.0255047
-1.0255047
-1.0300897
-1.0255047
-1.0209197
-1.0209197
-1.0163347
-1.0117496
-1.0071646
-1.0071646
-1.0071646
-1.0025796
-0.9934095
-0.97965443
-0.97048444
-0.97506946
-0.97506946
-0.97506946
-0.97048444
-0.9658994
-0.96131444
-0.9658994
-0.9658994
-0.96131444
-0.96131444
-0.95672935
-0.95672935
-0.9521443
-0.9521443
-0.9521443
-0.9521443
-0.94297427
-0.9338043
-0.9338043
-0.9338043
-0.92921925
-0.9246342
-0.91546416
-0.91087914
-0.91087914
-0.91546416
-0.91546416
-0.91546416
-0.91087914
-0.9017091
-0.89712405
-0.892539
-0.892539
-0.887954
-0.887954
-0.88336897
-0.887954
-0.887954
-0.887954
-0.88336897
-0.87878394
-0.87878394
-0.87878394
-0.8696139
-0.85585886
-0.85127383
-0.85585886
-0.86044383
-0.86502886
-0.86044383
-0.85585886
-0.85127383
-0.85127383
-0.85585886
-0.85585886
-0.8466888
-0.8375187
-0.8329337
-0.8375187
-0.8466888
-0.8466888
-0.84210384
-0.8375187
-0.8375187
-0.8329337
-0.82376367
-0.82376367
-0.8283487
-0.8283487
-0.8283487
-0.8191787
-0.8145937
-0.8145937
-0.82376367
-0.8283487
-0.8191787
-0.81000865
-0.80542356
-0.80542356
-0.81000865
-0.81000865
-0.81000865
-0.81000865
-0.81000865
-0.81000865
-0.80542356
-0.80083853
-0.80542356
-0.80542356
-0.80542356
-0.81000865
-0.8145937
-0.80542356
-0.79166853
-0.7870835
-0.7870835
-0.79166853
-0.7962535
-0.79166853
-0.7870835
-0.7870835
-0.7870835
-0.7870835
-0.7870835
-0.7824985
-0.7824985
-0.7824985
-0.7870835
-0.7824985
-0.7733284
-0.7687434
-0.7733284
-0.7824985
-0.7824985
-0.77791345
-0.7687434
-0.7687434
-0.76415837
-0.75957334
-0.75957334
-0.75957334
-0.76415837
-0.75957334
-0.75957334
-0.75957334
-0.76415837
-0.7687434
-0.7687434
-0.76415837
-0.7549883
-0.7549883
-0.7549883
-0.7549883
-0.7549883
-0.7504033
-0.7504033
-0.7549883
-0.7549883
-0.75957334
-0.76415837
-0.76415837
-0.76415837
-0.75957334
-0.75957334
-0.75957334
-0.75957334
-0.75957334
-0.76415837
-0.7733284
-0.77791345
-0.7824985
-0.77791345
-0.77791345
-0.77791345
-0.77791345
-0.7824985
-0.7870835
-0.79166853
-0.79166853
-0.7870835
-0.7824985
-0.77791345
-0.77791345
-0.7870835
-0.7962535
-0.80083853
-0.80083853
-0.80083853
-0.80542356
-0.81000865
-0.8145937
-0.81000865
-0.81000865
-0.80542356
-0.81000865
-0.8145937
-0.8191787
-0.82376367
-0.82376367
-0.8283487
-0.8329337
-0.8329337
-0.84210384
-0.8466888
-0.84210384
-0.8375187
-0.84210384
-0.8466888
-0.85127383
-0.85127383
-0.85127383
-0.85127383
-0.85585886
-0.86044383
-0.86502886
-0.86502886
-0.8696139
-0.8741989
-0.87878394
-0.88336897
-0.88336897
-0.88336897
-0.892539
-0.9017091
-0.9062941
-0.9017091
-0.89712405
-0.89712405
-0.89712405
-0.9062941
-0.9200492
-0.9246342
-0.9246342
-0.9246342
-0.9246342
-0.92921925
-0.9338043
-0.9383893
-0.94297427
-0.94297427
-0.94297427
-0.94755936
-0.95672935
-0.95672935
-0.9521443
-0.9521443
-0.95672935
-0.97048444
-0.97506946
-0.97965443
-0.97965443
-0.9842395
-0.9842395
-0.97965443
-0.9842395
-0.9934095
-1.0025796
-0.99799454
-0.9934095
-0.9934095
-0.99799454
-1.0071646
-1.0117496
-1.0163347
-1.0163347
-1.0117496
-1.0071646
-1.0071646
-1.0209197
-1.0300897
-1.0346748
-1.0300897
-1.0300897
-1.0300897
-1.0300897
-1.0392598
-1.0438448
-1.0438448
-1.0530149
-1.0530149
-1.0530149
-1.0575999
-1.0621849
-1.06677
-1.071355
-1.06677
-1.06677
-1.071355
-1.07594
-1.07594
-1.07594
-1.07594
-1.080525
-1.0851101
-1.089695
-1.098865
-1.1034501
-1.1080351
-1.1126201
-1.1126201
-1.1126201
-1.1126201
-1.1172051
-1.1217902
-1.1217902
-1.1172051
-1.1172051
-1.1217902
-1.1263752
-1.1309602
-1.1309602
-1.1355453
-1.1401303
-1.1401303
-1.1401303
-1.1447153
-1.1493003
-1.1538854
-1.1584704
-1.1584704
-1.1584704
-1.1584704
-1.1584704
-1.1584704
-1.1630554
-1.1630554
-1.1676404
-1.1722255
-1.1722255
-1.1722255
-1.1768105
-1.1813955
-1.1859806
-1.1905656
-1.1905656
-1.1905656
-1.1859806
-1.1813955
-1.1813955
-1.1859806
-1.1951506
-1.1997356
-1.1997356
-1.1997356
-1.2043207
-1.2089057
-1.2134907
-1.2134907
-1.2134907
-1.2180758
-1.2226608
-1.2226608
-1.2134907
-1.2089057
-1.2134907
-1.2226608
-1.2226608
-1.2272458
-1.2318308
-1.2318308
-1.2318308
-1.2318308
-1.2364159
-1.2364159
-1.2410008
-1.2455858
-1.2410008
-1.2410008
-1.2455858
-1.2410008
-1.2410008
-1.2410008
-1.2410008
-1.2410008
-1.2410008
-1.2410008
-1.2410008
-1.2410008
-1.2410008
-1.2455858
-1.2501708
-1.2501708
-1.2455858
-1.2455858
-1.2501708
-1.2547559
-1.2593409
-1.2639259
-1.2639259
-1.2639259
-1.2593409
-1.2593409
-1.2639259
-1.2685109
-1.2639259
-1.2547559
-1.2501708
-1.2593409
-1.2685109
-1.273096
-1.273096
-1.273096
-1.273096
-1.273096
-1.273096
-1.273096
-1.273096
-1.273096
-1.2685109
-1.2685109
-1.2685109
-1.273096
-1.273096
-1.277681
-1.273096
-1.2685109
-1.2685109
-1.277681
-1.282266
-1.282266
-1.277681
-1.277681
-1.277681
-1.282266
-1.282266
-1.282266
-1.282266
-1.282266
-1.273096
-1.273096
-1.273096
-1.273096
-1.2685109
-1.2685109
-1.277681
-1.286851
-1.286851
-1.273096
-1.2639259
-1.2639259
-1.273096
-1.282266
-1.282266
-1.277681
-1.273096
-1.2639259
-1.2593409
-1.2639259
-1.2685109
-1.2685109
-1.2639259
-1.2547559
-1.2501708
-1.2501708
-1.2593409
-1.2639259
-1.2593409
-1.2547559
-1.2501708
-1.2501708
-1.2501708
-1.2501708
-1.2455858
-1.2410008
-1.2410008
-1.2410008
-1.2364159
-1.2318308
-1.2318308
-1.2318308
-1.2272458
-1.2180758
-1.2180758
-1.2272458
-1.2318308
-1.2226608
-1.2089057
-1.2043207
-1.2043207
-1.2089057
-1.2089057
-1.2043207
-1.2043207
-1.1997356
-1.1951506
-1.1905656
-1.1859806
-1.1768105
-1.1722255
-1.1722255
-1.1768105
-1.1768105
-1.1768105
-1.1676404
-1.1584704
-1.1538854
-1.1538854
-1.1493003
-1.1447153
-1.1401303
-1.1355453
-1.1355453
-1.1309602
-1.1263752
-1.1263752
-1.1263752
-1.1217902
-1.1217902
-1.1172051
-1.1126201
-1.1080351
-1.1034501
-1.0942801
-1.0851101
-1.080525
-1.07594
-1.07594
-1.071355
-1.06677
-1.0621849
-1.0575999
-1.0575999
-1.0530149
-1.0484298
-1.0392598
-1.0209197
-1.0071646
-1.0117496
-1.0163347
-1.0209197
-1.0117496
-1.0025796
-0.9934095
-0.9842395
-0.97965443
-0.97506946
-0.97048444
-0.9658994
-0.95672935
-0.9521443
-0.94755936
-0.94297427
-0.92921925
-0.9246342
-0.9200492
-0.9200492
-0.91546416
-0.9062941
-0.89712405
-0.892539
-0.887954
-0.88336897
-0.8741989
-0.86502886
-0.85585886
-0.85127383
-0.85127383
-0.8466888
-0.8375187
-0.8283487
-0.82376367
-0.8191787
-0.80542356
-0.79166853
-0.77791345
-0.7733284
-0.7687434
-0.76415837
-0.75957334
-0.7504033
-0.7412333
-0.73664826
-0.7320632
-0.72747815
-0.71830815
-0.7091381
-0.69996804
-0.695383
-0.695383
-0.68621296
-0.6770429
-0.6632879
-0.65411776
-0.6495328
-0.6495328
-0.64494777
-0.6311927
-0.6174376
-0.6036825
-0.59909755
-0.59909755
-0.5945125
-0.5853424
-0.58075744
-0.5715874
-0.56700236
-0.5624173
-0.5486623
-0.53490716
-0.53490716
-0.5303222
-0.52573717
-0.5165671
-0.50739706
-0.50739706
-0.498227
-0.48905694
-0.47988695
-0.4707169
-0.46613187
-0.46154684
-0.45237672
-0.4477917
-0.4386217
-0.42945164
-0.4202816
-0.4111116
-0.40652657
-0.3973565
-0.39277148
-0.3836015
-0.3744313
-0.36984628
-0.36526132
-0.35609126
-0.3469212
-0.34233618
-0.3377512
-0.33316618
-0.32399613
-0.31024098
-0.30107093
-0.29190087
-0.28731585
-0.28273094
-0.2781459
-0.26897585
-0.26439083
-0.2598058
-0.25063574
-0.24605072
-0.24146569
-0.23688066
-0.22312558
-0.21395552
-0.20478547
-0.20020044
-0.19561541
-0.19103038
-0.19103038
-0.18186045
-0.17727542
-0.16810536
-0.15893519
-0.15893519
-0.16352022
-0.15435016
-0.1451801
-0.1405952
-0.1405952
-0.1405952
-0.13142514
-0.12225509
-0.11767006
-0.11308503
-0.103914976
-0.09474492
-0.09474492
-0.09474492
-0.085574865
-0.07640481
-0.07181978
-0.07181978
-0.07181978
-0.067234755
-0.06264973
-0.0580647
-0.0580647
-0.0580647
-0.05347967
-0.048894644
-0.039724708
-0.03513968
-0.030554652
-0.025969625
-0.021384597
-0.021384597
-0.021384597
-0.021384597
-0.025969625
-0.025969625
-0.01679945
-0.012214422
-0.012214422
-0.012214422
-0.012214422
-0.012214422
-0.0076293945
-0.0030443668
0.0015405416
0.0061255693
0.0015405416
0.0015405416
0.0015405416
0.0061255693
0.0015405416
0.0015405416
0.0061255693
0.0061255693
0.0061255693
-0.0030443668
-0.0030443668
-0.0030443668
0.0015405416
0.0015405416
-0.0030443668
-0.0076293945
-0.012214422
-0.012214422
-0.0076293945
-0.0076293945
-0.01679945
-0.025969625
-0.030554652
-0.030554652
-0.030554652
-0.030554652
-0.039724708
-0.044309735
-0.048894644
-0.05347967
-0.05347967
-0.05347967
-0.0580647
-0.06264973
-0.07640481
-0.085574865
-0.09474492
-0.09932995
-0.09932995
-0.103914976
-0.11308503
-0.12225509
-0.13142514
-0.13601017
-0.1451801
-0.15893519
-0.17269039
-0.17727542
-0.18186045
-0.18644547
-0.20020044
-0.2093705
-0.21854055
-0.23229563
-0.24605072
-0.25522077
-0.2598058
-0.26897585
-0.28273094
-0.2964859
-0.30565596
-0.31024098
-0.31482613
-0.33316618
-0.35150623
-0.36526132
-0.36984628
-0.3744313
-0.3836015
-0.39277148
-0.40652657
-0.4202816
-0.43403667
-0.45237672
-0.46154684
-0.4707169
-0.4707169
-0.47988695
-0.49364197
-0.50739706
-0.5165671
-0.52115214
-0.5303222
-0.53490716
-0.5440772
-0.5486623
-0.55324733
-0.5624173
-0.56700236
-0.5715874
-0.5853424
-0.59909755
-0.60826755
-0.6128526
-0.6174376
-0.6174376
-0.6220227
-0.62660766
-0.6311927
-0.6311927
-0.6357777
-0.64494777
-0.65411776
-0.6632879
-0.6632879
-0.6587028
-0.65411776
-0.6632879
-0.6678729
-0.6632879
-0.6587028
-0.6587028
-0.6632879
-0.6678729
-0.6770429
-0.6770429
-0.6678729
-0.6632879
-0.6632879
-0.67245793
-0.6816279
-0.6770429
-0.6678729
-0.6587028
-0.6587028
-0.6632879
-0.6678729
-0.6587028
-0.6495328
-0.64036274
-0.64036274
-0.64036274
-0.64036274
-0.6357777
-0.62660766
-0.6220227
-0.62660766
-0.62660766
-0.6174376
-0.60826755
-0.59909755
-0.5899275
-0.5899275
-0.5853424
-0.58075744
-0.5715874
-0.5624173
-0.5486623
-0.5440772
-0.53490716
-0.5303222
-0.52573717
-0.5165671
-0.511982
-0.502812
-0.48905694
-0.47530192
-0.4707169
-0.46613187
-0.46154684
-0.4477917
-0.4386217
-0.42945164
-0.42945164
-0.42486662
-0.4202816
-0.40652657
-0.3973565
-0.3836015
-0.3744313
-0.36526132
-0.3606763
-0.3606763
-0.35609126
-0.3469212
-0.3377512
-0.32858115
-0.3194111
-0.31482613
-0.30565596
-0.2964859
-0.29190087
-0.29190087
-0.29190087
-0.28273094
-0.2781459
-0.26897585
-0.2598058
-0.25522077
-0.24605072
-0.24605072
-0.23688066
-0.2277106
-0.22312558
-0.21854055
-0.21854055
-0.21395552
-0.21395552
-0.2093705
-0.20478547
-0.19561541
-0.19561541
-0.19103038
-0.18644547
-0.18186045
-0.17269039
-0.16810536
-0.16352022
-0.16352022
-0.16352022
-0.16352022
-0.16352022
-0.15893519
-0.15435016
-0.15435016
-0.15893519
-0.15893519
-0.15435016
-0.14976513
-0.1451801
-0.1451801
-0.1451801
-0.14976513
-0.14976513
-0.14976513
-0.14976513
-0.15435016
-0.15893519
-0.16352022
-0.16352022
-0.15893519
-0.15893519
-0.16352022
-0.17269039
-0.17727542
-0.18186045
-0.18644547
-0.19561541
-0.20020044
-0.20478547
-0.2093705
-0.21395552
-0.21854055
-0.21854055
-0.22312558
-0.23688066
-0.25063574
-0.25522077
-0.25522077
-0.2598058
-0.27356088
-0.29190087
-0.30565596
-0.30565596
-0.30565596
-0.31024098
-0.3194111
-0.33316618
-0.34233618
-0.3469212
-0.35609126
-0.36984628
-0.37901634
-0.38818645
-0.38818645
-0.3973565
-0.4111116
-0.42486662
-0.43403667
-0.4477917
-0.46154684
-0.4707169
-0.47988695
-0.48905694
-0.498227
-0.511982
-0.52573717
-0.53490716
-0.5440772
-0.5578323
-0.5715874
-0.5853424
-0.5945125
-0.60826755
-0.6220227
-0.62660766
-0.64036274
-0.65411776
-0.6678729
-0.6816279
-0.68621296
-0.69996804
-0.71830815
-0.73664826
-0.74581826
-0.7549883
-0.76415837
-0.77791345
-0.7870835
-0.80083853
-0.8145937
-0.82376367
-0.8375187
-0.85127383
-0.86502886
-0.87878394
-0.887954
-0.89712405
-0.91087914
-0.9246342
-0.94297427
-0.95672935
-0.9658994
-0.97048444
-0.97965443
-0.9888245
-1.0025796
-1.0209197
-1.0300897
-1.0392598
-1.0438448
-1.0530149
-1.06677
-1.07594
-1.089695
-1.1034501
-1.1217902
-1.1355453
-1.1447153
-1.1493003
-1.1538854
-1.1630554
-1.1768105
-1.1859806
-1.1905656
-1.1905656
-1.1997356
-1.2134907
-1.2272458
-1.2364159
-1.2364159
-1.2410008
-1.2547559
-1.2685109
-1.282266
-1.2914361
-1.2960211
-1.3006061
-1.3051912
-1.3097762
-1.3189462
-1.3235313
-1.3281163
-1.3327013
-1.3418714
-1.3556265
-1.3693814
-1.3739665
-1.3831365
-1.3877215
-1.3968916
-1.4014766
-1.4106467
-1.4198167
-1.4289868
-1.4335718
-1.4335718
-1.4427419
-1.456497
-1.470252
-1.4748371
-1.4794221
-1.4794221
-1.4885921
-1.4977622
-1.5069321
-1.5069321
-1.5069321
-1.5115173
-1.5206872
-1.5252723
-1.5298573
-1.5390273
-1.5436124
-1.5481974
-1.5481974
-1.5527824
-1.5573674
-1.5665375
-1.5711225
-1.5665375
-1.5619525
-1.5711225
-1.5848776
-1.5940477
-1.5986327
-1.5986327
-1.5940477
-1.5940477
-1.5940477
-1.5986327
-1.5986327
-1.5986327
-1.6078027
-1.6169727
-1.6169727
-1.6123878
-1.6078027
-1.6123878
-1.6261427
-1.6353128
-1.6353128
-1.6307278
-1.6261427
-1.6261427
-1.6353128
-1.6398978
-1.6398978
-1.6353128
-1.6353128
-1.6444829
-1.6536529
-1.6582379
-1.6536529
-1.6444829
-1.6444829
-1.6490679
-1.6536529
-1.6582379
-1.6582379
-1.6582379
-1.6582379
-1.662823
-1.662823
-1.6536529
-1.6536529
-1.6582379
-1.662823
-1.667408
-1.667408
-1.667408
-1.667408
-1.667408
-1.667408
-1.667408
-1.671993
-1.676578
-1.676578
-1.676578
-1.671993
-1.671993
-1.676578
-1.6811631
-1.6811631
-1.671993
-1.671993
-1.6811631
-1.6811631
-1.6811631
-1.676578
-1.676578
-1.676578
-1.676578
-1.676578
-1.6811631
-1.6811631
-1.6811631
-1.676578
-1.6811631
-1.6857481
-1.6857481
-1.6857481
-1.6811631
-1.6857481
-1.6903331
-1.6903331
-1.6903331
-1.6857481
-1.6811631
-1.6811631
-1.6857481
-1.6903331
-1.6949182
-1.6949182
-1.6995032
-1.6995032
-1.6995032
-1.7040882
-1.7040882
-1.7086732
-1.7132583
-1.7132583
-1.7132583
-1.7178433
-1.7178433
-1.7224283
-1.7270133
-1.7270133
-1.7315984
-1.7361834
-1.7407684
-1.7499385
-1.7591084
-1.7636936
-1.7682786
-1.7682786
-1.7682786
-1.7728636
-1.7774487
-1.7866186
-1.8003738
-1.8049588
-1.8049588
-1.8095437
-1.8141288
-1.8232988
-1.8278838
-1.8278838
-1.8278838
-1.8370539
-1.846224
-1.850809
-1.850809
-1.850809
-1.855394
-1.864564
-1.8691491
-1.8737341
-1.882904
-1.8874891
-1.8874891
-1.8874891
-1.8920741
-1.9012442
-1.9104142
-1.9149992
-1.9149992
-1.9195843
-1.9195843
-1.9195843
-1.9241693
-1.9333394
-1.9470944
-1.9470944
-1.9470944
-1.9470944
-1.9470944
-1.9516795
-1.9516795
-1.9562645
-1.9608495
-1.9608495
-1.9562645
-1.9562645
-1.9562645
-1.9608495
-1.9608495
-1.9608495
-1.9608495
-1.9654346
-1.9746046
-1.9791896
-1.9791896
-1.9746046
-1.9746046
-1.9700196
-1.9700196
-1.9746046
-1.9791896
-1.9837747
-1.9837747
-1.9883597
-1.9929447
-1.9929447
-1.9929447
-1.9837747
-1.9791896
-1.9791896
-1.9883597
-1.9929447
-1.9883597
-1.9837747
-1.9791896
-1.9791896
-1.9746046
-1.9746046
-1.9791896
-1.9929447
-1.9975297
-1.9975297
-1.9883597
-1.9837747
-1.9837747
-1.9837747
-1.9837747
-1.9791896
-1.9700196
-1.9654346
-1.9654346
-1.9700196
-1.9746046
-1.9700196
-1.9608495
-1.9562645
-1.9654346
-1.9700196
-1.9700196
-1.9654346
-1.9608495
-1.9562645
-1.9516795
-1.9516795
-1.9516795
-1.9516795
-1.9470944
-1.9425094
-1.9379244
-1.9333394
-1.9333394
-1.9287543
-1.9287543
-1.9241693
-1.9241693
-1.9195843
-1.9195843
-1.9195843
-1.9149992
-1.9104142
-1.9058292
-1.8966591
-1.8920741
-1.8920741
-1.8920741
-1.8920741
-1.8920741
-1.8920741
-1.8783191
-1.864564
-1.855394
-1.855394
-1.855394
-1.850809
-1.846224
-1.8416389
-1.8370539
-1.8370539
-1.8324689
-1.8232988
-1.8141288
-1.8095437
-1.8003738
-1.8003738
-1.8003738
-1.8003738
-1.7957888
-1.7820336
-1.7728636
-1.7682786
-1.7636936
-1.7591084
-1.7591084
-1.7591084
-1.7499385
-1.7361834
-1.7224283
-1.7178433
-1.7178433
-1.7178433
-1.7132583
-1.7086732
-1.6995032
-1.6903331
-1.6811631
-1.6811631
-1.6811631
-1.676578
-1.662823
-1.6490679
-1.6444829
-1.6398978
-1.6398978
-1.6353128
-1.6307278
-1.6261427
-1.6215578
-1.6123878
-1.6032177
-1.5986327
-1.5940477
-1.5894626
-1.5848776
-1.5802926
-1.5802926
-1.5757076
-1.5619525
-1.5527824
-1.5481974
-1.5436124
-1.5344423
-1.5252723
-1.5206872
-1.5161022
-1.5069321
-1.4977622
-1.4885921
-1.4794221
-1.4748371
-1.465667
-1.461082
-1.4519119
-1.4473269
-1.4335718
-1.4244018
-1.4152317
-1.4106467
-1.4060616
-1.3968916
-1.3831365
-1.3693814
-1.3602115
-1.3510414
-1.3464564
-1.3418714
-1.3327013
-1.3189462
-1.3051912
-1.2960211
-1.2914361
-1.2914361
-1.286851
-1.273096
-1.2639259
-1.2547559
-1.2501708
-1.2364159
-1.2272458
-1.2180758
-1.2089057
-1.1997356
-1.1905656
-1.1768105
-1.1630554
-1.1493003
-1.1447153
-1.1401303
-1.1355453
-1.1263752
-1.1126201
-1.1034501
-1.0942801
-1.089695
-1.0851101
-1.080525
-1.07594
-1.0621849
-1.0484298
-1.0438448
-1.0346748
-1.0300897
-1.0209197
-1.0163347
-1.0117496
-1.0025796
-0.9934095
-0.9842395
-0.97965443
-0.97506946
-0.96131444
-0.94297427
-0.9338043
-0.9338043
-0.9383893
-0.9338043
-0.9246342
-0.91546416
-0.91087914
-0.89712405
-0.887954
-0.88336897
-0.87878394
-0.8741989
-0.86502886
-0.85585886
-0.8466888
-0.84210384
-0.84210384
-0.8329337
-0.82376367
-0.8191787
-0.82376367
-0.82376367
-0.8191787
-0.80542356
-0.79166853
-0.7824985
-0.77791345
-0.7733284
-0.7687434
-0.7687434
-0.76415837
-0.76415837
-0.7549883
-0.74581826
-0.73664826
-0.73664826
-0.7320632
-0.72747815
-0.7228931
-0.71830815
-0.7091381
-0.69996804
-0.695383
-0.695383
-0.69996804
-0.69996804
-0.690798
-0.6770429
-0.67245793
-0.67245793
-0.6816279
-0.6770429
-0.6678729
-0.6587028
-0.65411776
-0.65411776
-0.6495328
-0.6495328
-0.64494777
-0.64036274
-0.64036274
-0.64494777
-0.64036274
-0.6357777
-0.62660766
-0.6220227
-0.6174376
-0.6174376
-0.6220227
-0.6174376
-0.6174376
-0.6128526
-0.6128526
-0.60826755
-0.6128526
-0.6174376
-0.6220227
-0.6174376
-0.6128526
-0.60826755
-0.6128526
-0.6220227
-0.6220227
-0.6174376
-0.6128526
-0.6174376
-0.6220227
-0.6220227
-0.6174376
-0.6174376
-0.6128526
-0.6128526
-0.6174376
-0.62660766
-0.62660766
-0.62660766
-0.62660766
-0.62660766
-0.62660766
-0.62660766
-0.6220227
-0.6174376
-0.6174376
-0.6220227
-0.62660766
-0.62660766
-0.62660766
-0.6220227
-0.6174376
-0.6220227
-0.6220227
-0.62660766
-0.6220227
-0.6220227
-0.6220227
-0.6220227
-0.62660766
-0.62660766
-0.62660766
-0.62660766
-0.6311927
-0.64036274
-0.64036274
-0.64036274
-0.64036274
-0.64036274
-0.6357777
-0.6357777
-0.64036274
-0.64036274
-0.64036274
-0.64494777
-0.6495328
-0.65411776
-0.6587028
-0.6632879
-0.6632879
-0.6587028
-0.65411776
-0.65411776
-0.6587028
-0.6587028
-0.6632879
-0.6678729
-0.67245793
-0.67245793
-0.67245793
-0.6770429
-0.6816279
-0.68621296
-0.68621296
-0.690798
-0.68621296
-0.68621296
-0.6816279
-0.68621296
-0.690798
-0.69996804
-0.70455307
-0.70455307
-0.70455307
-0.70455307
-0.7091381
-0.7137231
-0.71830815
-0.7137231
-0.71830815
-0.72747815
-0.7412333
-0.74581826
-0.74581826
-0.7412333
-0.73664826
-0.7412333
-0.74581826
-0.7504033
-0.7549883
-0.7549883
-0.75957334
-0.75957334
-0.76415837
-0.7733284
-0.7733284
-0.7733284
-0.77791345
-0.7824985
-0.7870835
-0.7870835
-0.7824985
-0.79166853
-0.7962535
-0.80542356
-0.80542356
-0.8145937
-0.8191787
-0.82376367
-0.82376367
-0.8191787
-0.82376367
-0.8283487
-0.8375187
-0.84210384
-0.84210384
-0.8466888
-0.85127383
-0.85127383
-0.85585886
-0.86502886
-0.8741989
-0.8741989
-0.8741989
-0.8741989
-0.88336897
-0.892539
-0.892539
-0.892539
-0.89712405
-0.89712405
-0.89712405
-0.9017091
-0.9062941
-0.91546416
-0.9246342
-0.92921925
-0.92921925
-0.92921925
-0.9338043
-0.9338043
-0.9338043
-0.9338043
-0.94297427
-0.9521443
-0.9521443
-0.94755936
-0.94297427
-0.94297427
-0.94755936
-0.9521443
-0.95672935
-0.96131444
-0.96131444
-0.95672935
-0.95672935
-0.95672935
-0.95672935
-0.9658994
-0.97506946
-0.97506946
-0.97048444
-0.96131444
-0.95672935
-0.95672935
-0.9658994
-0.97048444
-0.97506946
-0.97506946
-0.97506946
-0.97506946
-0.97048444
-0.96131444
-0.9658994
-0.97506946
-0.97506946
-0.9658994
-0.96131444
-0.96131444
-0.9658994
-0.9658994
-0.96131444
-0.95672935
-0.9521443
-0.9521443
-0.94755936
-0.94755936
-0.94755936
-0.94755936
-0.94755936
-0.94297427
-0.9383893
-0.92921925
-0.9246342
-0.9246342
-0.92921925
-0.92921925
-0.9200492
-0.91546416
-0.91087914
-0.9062941
-0.9017091
-0.892539
-0.887954
-0.887954
-0.88336897
-0.8696139
-0.85585886
-0.85127383
-0.8466888
-0.84210384
-0.8375187
-0.8329337
-0.8283487
-0.8191787
-0.8145937
-0.80542356
-0.7962535
-0.79166853
-0.7824985
-0.77791345
-0.76415837
-0.7549883
-0.74581826
-0.7412333
-0.73664826
-0.7320632
-0.71830815
-0.7091381
-0.70455307
-0.695383
-0.68621296
-0.6816279
-0.6816279
-0.67245793
-0.6632879
-0.64494777
-0.6357777
-0.62660766
-0.6174376
-0.6036825
-0.5945125
-0.5853424
-0.58075744
-0.5715874
-0.5578323
-0.5486623
-0.5394922
-0.5394922
-0.5303222
-0.52115214
-0.511982
-0.50739706
-0.502812
-0.48905694
-0.47988695
-0.4707169
-0.45696175
-0.4386217
-0.42486662
-0.41569656
-0.4111116
-0.40652657
-0.40194154
-0.39277148
-0.37901634
-0.36984628
-0.3606763
-0.3469212
-0.3377512
-0.33316618
-0.32399613
-0.30565596
-0.29190087
-0.28273094
-0.2781459
-0.26897585
-0.25522077
-0.25063574
-0.24146569
-0.2277106
-0.21395552
-0.19561541
-0.19103038
-0.18644547
-0.17727542
-0.17269039
-0.16352022
-0.14976513
-0.1451801
-0.1405952
-0.13601017
-0.12225509
-0.108500004
-0.09932995
-0.085574865
-0.08098984
-0.067234755
-0.05347967
-0.039724708
-0.03513968
-0.025969625
-0.021384597
-0.012214422
0.0015405416
0.010710597
0.019880652
0.029050708
0.04280579
0.056560755
0.0611459
0.06573093
0.07031596
0.06573093
0.074900985
0.093241096
0.10699606
0.116166115
0.116166115
0.12075114
0.12992132
0.14367628
0.15284634
0.16201639
0.17118645
0.1803565
0.18494153
0.19411147
0.20328152
0.2124517
0.22162175
0.2307918
0.23996174
0.2491318
0.25371683
0.25830185
0.26288688
0.27205694
0.281227
0.29039705
0.29498208
0.30415213
0.3133222
0.3179072
0.32249224
0.32707727
0.3362472
0.3500023
0.35917234
0.36375737
0.37292743
0.38209748
0.39126766
0.39126766
0.39126766
0.4004377
0.40960777
0.42336273
0.4325328
0.4325328
0.4325328
0.44170284
0.4508729
0.46004295
0.469213
0.47838295
0.48296797
0.47838295
0.48296797
0.49213803
0.5058931
0.51047814
0.51047814
0.51506317
0.5196482
0.52881813
0.54257345
0.5471585
0.55632854
0.55632854
0.5654985
0.5746685
0.5838386
0.5884236
0.5884236
0.59300864
0.59759367
0.6067637
0.6067637
0.6021787
0.6021787
0.61134875
0.6251037
0.62968874
0.62968874
0.63427377
0.6388588
0.6434438
0.6434438
0.64802885
0.6526139
0.6571989
0.66178393
0.6571989
0.6571989
0.66178393
0.66636896
0.6755389
0.6755389
0.67095387
0.67095387
0.6755389
0.68012416
0.6755389
0.67095387
0.66636896
0.67095387
0.6755389
0.68012416
0.6847092
0.68012416
0.6755389
0.66636896
0.66178393
0.66636896
0.67095387
0.6755389
0.68012416
0.6755389
0.67095387
0.66178393
0.6571989
0.6571989
0.6571989
0.6526139
0.64802885
0.6388588
0.63427377
0.63427377
0.63427377
0.62968874
0.6251037
0.6159338
0.6067637
0.59759367
0.59300864
0.59300864
0.5884236
0.5838386
0.5746685
0.5700835
0.5654985
0.56091356
0.55632854
0.5517435
0.5379884
0.53340316
0.53340316
0.53340316
0.5196482
0.49672306
0.487553
0.487553
0.49672306
0.487553
0.47379804
0.46004295
0.45545793
0.44628787
0.4325328
0.4141928
0.40960777
0.40960777
0.4004377
0.38668263
0.37751245
0.36375737
0.35458732
0.3500023
0.34083223
0.3362472
0.32707727
0.3133222
0.2995671
0.28581202
0.27664208
0.2674719
0.25371683
0.24454677
0.23537683
0.22620678
0.21703672
0.20328152
0.1986965
0.18952656
0.1803565
0.16201639
0.14826131
0.13909125
0.12992132
0.116166115
0.10241103
0.097826004
0.08865607
0.07031596
0.051975727
0.038220763
0.02446568
0.019880652
0.015295625
0.0061255693
0.0015405416
-0.012214422
-0.030554652
-0.044309735
-0.05347967
-0.06264973
-0.07640481
-0.09474492
-0.108500004
-0.11767006
-0.13142514
-0.1451801
-0.15893519
-0.16352022
-0.17269039
-0.17727542
-0.19103038
-0.20478547
-0.21395552
-0.22312558
-0.23229563
-0.25063574
-0.26439083
-0.2781459
-0.28731585
-0.2964859
-0.31024098
-0.32399613
-0.3377512
-0.3469212
-0.3606763
-0.36984628
-0.3836015
-0.38818645
-0.3973565
-0.40652657
-0.42486662
-0.4386217
-0.44320667
-0.4477917
-0.46154684
-0.47530192
-0.49364197
-0.502812
-0.50739706
-0.511982
-0.52115214
-0.52573717
-0.5394922
-0.5486623
-0.5578323
-0.5624173
-0.56700236
-0.58075744
-0.5899275
-0.59909755
-0.60826755
-0.6128526
-0.6220227
-0.6311927
-0.64494777
-0.65411776
-0.65411776
-0.6495328
-0.6495328
-0.6632879
-0.6816279
-0.690798
-0.695383
-0.695383
-0.69996804
-0.7137231
-0.72747815
-0.73664826
-0.73664826
-0.7320632
-0.7412333
-0.7549883
-0.76415837
-0.76415837
-0.76415837
-0.7687434
-0.77791345
-0.7824985
-0.7870835
-0.79166853
-0.7962535
-0.80542356
-0.81000865
-0.8145937
-0.8191787
-0.8283487
-0.8283487
-0.82376367
-0.82376367
-0.82376367
-0.8283487
-0.8375187
-0.85127383
-0.85585886
-0.85127383
-0.85127383
-0.85585886
-0.86502886
-0.8696139
-0.8696139
-0.8696139
-0.8696139
-0.8741989
-0.88336897
-0.88336897
-0.88336897
-0.88336897
-0.88336897
-0.88336897
-0.87878394
-0.8741989
-0.87878394
-0.887954
-0.89712405
-0.89712405
-0.892539
-0.89712405
-0.89712405
-0.89712405
-0.887954
-0.88336897
-0.892539
-0.9017091
-0.91087914
-0.91087914
-0.9062941
-0.89712405
-0.887954
-0.887954
-0.892539
-0.892539
-0.892539
-0.892539
-0.887954
-0.87878394
-0.8741989
-0.87878394
-0.88336897
-0.887954
-0.887954
-0.8741989
-0.86502886
-0.86502886
-0.8696139
-0.8696139
-0.8696139
-0.8696139
-0.8696139
-0.86502886
-0.86044383
-0.86044383
-0.86044383
-0.85585886
-0.85127383
-0.8466888
-0.8466888
-0.8466888
-0.84210384
-0.8329337
-0.8329337
-0.8329337
-0.8283487
-0.82376367
-0.8191787
-0.8191787
-0.8145937
-0.80542356
-0.80083853
-0.80083853
-0.80083853
-0.80083853
-0.7962535
-0.79166853
-0.79166853
-0.7870835
-0.7824985
-0.7733284
-0.7733284
-0.7687434
-0.7687434
-0.75957334
-0.7504033
-0.74581826
-0.7412333
-0.73664826
-0.7320632
-0.72747815
-0.72747815
-0.72747815
-0.72747815
-0.7228931
-0.71830815
-0.70455307
-0.695383
-0.68621296
-0.690798
-0.690798
-0.68621296
-0.6816279
-0.67245793
-0.6678729
-0.6678729
-0.6678729
-0.6678729
-0.6678729
-0.6587028
-0.64494777
-0.64036274
-0.64036274
-0.6357777
-0.62660766
-0.6128526
-0.60826755
-0.60826755
-0.60826755
-0.60826755
-0.6036825
-0.5945125
-0.5899275
-0.58075744
-0.5761724
-0.5761724
-0.5715874
-0.5715874
-0.5624173
-0.5578323
-0.55324733
-0.55324733
-0.55324733
-0.5486623
-0.5440772
-0.5394922
-0.5303222
-0.52115214
-0.5165671
-0.511982
-0.511982
-0.50739706
-0.49364197
-0.48447192
-0.47530192
-0.4707169
-0.47530192
-0.47988695
-0.4707169
-0.46154684
-0.45696175
-0.45696175
-0.45696175
-0.45237672
-0.4477917
-0.44320667
-0.43403667
-0.4202816
-0.4111116
-0.4111116
-0.4111116
-0.4111116
-0.40652657
-0.3973565
-0.3973565
-0.3973565
-0.40194154
-0.39277148
-0.3836015
-0.3744313
-0.36526132
-0.36526132
-0.36526132
-0.3606763
-0.3606763
-0.35609126
-0.3469212
-0.3377512
-0.33316618
-0.32858115
-0.32858115
-0.32399613
-0.3194111
-0.3194111
-0.3194111
-0.31024098
-0.30565596
-0.30107093
-0.30107093
-0.2964859
-0.28731585
-0.28273094
-0.27356088
-0.26897585
-0.26439083
-0.26439083
-0.26897585
-0.26897585
-0.26439083
-0.25522077
-0.25063574
-0.25063574
-0.25063574
-0.25063574
-0.24605072
-0.24146569
-0.23688066
-0.23229563
-0.2277106
-0.2277106
-0.22312558
-0.21854055
-0.21395552
-0.20478547
-0.20020044
-0.19561541
-0.20020044
-0.20478547
-0.20020044
-0.19561541
-0.19103038
-0.19103038
-0.19103038
-0.18644547
-0.18186045
-0.17727542
-0.18186045
-0.18186045
-0.17727542
-0.16810536
-0.16810536
-0.16810536
-0.17269039
-0.17269039
-0.16810536
-0.16352022
-0.15893519
-0.15893519
-0.15435016
-0.15893519
-0.15893519
-0.15435016
-0.14976513
-0.14976513
-0.15435016
-0.15435016
-0.15435016
-0.14976513
-0.14976513
-0.14976513
-0.14976513
-0.14976513
-0.15435016
-0.14976513
-0.1451801
-0.1405952
-0.1405952
-0.1405952
-0.1405952
-0.13601017
-0.13601017
-0.13601017
-0.1405952
-0.1405952
-0.1405952
-0.1405952
-0.1405952
-0.1405952
-0.1451801
-0.1451801
-0.1405952
-0.13601017
-0.13601017
-0.1405952
-0.1405952
-0.1405952
-0.1405952
-0.1405952
-0.1405952
-0.1405952
-0.1451801
-0.15435016
-0.15893519
-0.15893519
-0.15435016
-0.14976513
-0.15893519
-0.16352022
-0.16352022
-0.15893519
-0.15435016
-0.15893519
-0.16352022
-0.16810536
-0.16352022
-0.15893519
-0.15893519
-0.16352022
-0.16352022
-0.16352022
-0.15893519
-0.15893519
-0.15435016
-0.15435016
-0.16352022
-0.17269039
-0.16810536
-0.16810536
-0.16810536
-0.17727542
-0.18186045
-0.18186045
-0.18186045
-0.17727542
-0.18186045
-0.19103038
-0.19103038
-0.18644547
-0.18186045
-0.17727542
-0.17727542
-0.18186045
-0.19103038
-0.19103038
-0.18644547
-0.18186045
-0.18644547
-0.19103038
-0.19561541
-0.19561541
-0.19561541
-0.19561541
-0.19103038
-0.19103038
-0.19561541
-0.20478547
-0.20478547
-0.20020044
-0.19561541
-0.19561541
-0.20020044
-0.2093705
-0.2093705
-0.20478547
-0.19561541
-0.20020044
-0.2093705
-0.21395552
-0.2093705
-0.20478547
-0.20020044
-0.20478547
-0.21395552
-0.21854055
-0.21854055
-0.21395552
-0.2093705
-0.21395552
-0.22312558
-0.2277106
-0.22312558
-0.21854055
-0.21395552
-0.21854055
-0.2277106
-0.23229563
-0.23229563
-0.23229563
-0.2277106
-0.2277106
-0.2277106
-0.23229563
-0.23229563
-0.23688066
-0.24146569
-0.24605072
-0.24146569
-0.23688066
-0.23229563
-0.23688066
-0.24146569
-0.24146569
-0.24146569
-0.24605072
-0.25522077
-0.25522077
-0.25063574
-0.24605072
-0.24146569
-0.24146569
-0.24605072
-0.24605072
-0.24605072
-0.25063574
-0.25522077
-0.26439083
-0.26897585
-0.26897585
-0.26897585
-0.26439083
-0.26897585
-0.26897585
-0.27356088
-0.27356088
-0.26897585
-0.26897585
-0.27356088
-0.27356088
-0.2781459
-0.2781459
-0.2781459
-0.2781459
-0.28273094
-0.28731585
-0.28731585
-0.28731585
-0.29190087
-0.2964859
-0.30107093
-0.30565596
-0.30107093
-0.2964859
-0.2964859
-0.30107093
-0.30565596
-0.30565596
-0.30565596
-0.31024098
-0.31024098
-0.31482613
-0.31482613
-0.31482613
-0.32399613
-0.32858115
-0.33316618
-0.33316618
-0.3377512
-0.3377512
-0.3377512
-0.3377512
-0.3377512
-0.3377512
-0.34233618
-0.3469212
-0.35609126
-0.3606763
-0.3606763
-0.35150623
-0.35150623
-0.35609126
-0.35609126
-0.36526132
-0.3744313
-0.3836015
-0.3836015
-0.37901634
-0.37901634
-0.3836015
-0.3836015
-0.38818645
-0.39277148
-0.3973565
-0.39277148
-0.38818645
-0.39277148
-0.40652657
-0.41569656
-0.41569656
-0.4111116
-0.4111116
-0.41569656
-0.42945164
-0.4386217
-0.43403667
-0.42945164
-0.42945164
-0.43403667
-0.4386217
-0.44320667
-0.4477917
-0.4477917
-0.45237672
-0.45237672
-0.46154684
-0.46613187
-0.4707169
-0.46613187
-0.46613187
-0.4707169
-0.47988695
-0.48447192
-0.48905694
-0.48905694
-0.498227
-0.502812
-0.502812
-0.50739706
-0.50739706
-0.511982
-0.511982
-0.5165671
-0.52115214
-0.52115214
-0.52573717
-0.5303222
-0.53490716
-0.53490716
-0.53490716
-0.5440772
-0.5486623
-0.55324733
-0.5578323
-0.5624173
-0.56700236
-0.5715874
-0.5761724
-0.58075744
-0.58075744
-0.58075744
-0.58075744
-0.5899275
-0.59909755
-0.6036825
-0.6036825
-0.59909755
-0.6036825
-0.6128526
-0.6220227
-0.62660766
-0.62660766
-0.6311927
-0.6357777
-0.64494777
-0.6495328
-0.65411776
-0.65411776
-0.65411776
-0.6587028
-0.6678729
-0.6678729
-0.6678729
-0.67245793
-0.6770429
-0.6816279
-0.68621296
-0.690798
-0.695383
-0.69996804
-0.70455307
-0.7137231
-0.7137231
-0.71830815
-0.71830815
-0.7228931
-0.72747815
-0.72747815
-0.73664826
-0.7412333
-0.7504033
-0.7549883
-0.75957334
-0.75957334
-0.76415837
-0.7687434
-0.7687434
-0.7733284
-0.7733284
-0.7824985
-0.7870835
-0.7962535
-0.80083853
-0.81000865
-0.8145937
-0.8145937
-0.81000865
-0.80083853
-0.80083853
-0.81000865
-0.82376367
-0.8283487
-0.8329337
-0.8329337
-0.8329337
-0.8375187
-0.8375187
-0.8375187
-0.84210384
-0.8466888
-0.85127383
-0.85585886
-0.86044383
-0.86044383
-0.86044383
-0.86044383
-0.85585886
-0.85585886
-0.86502886
-0.8696139
-0.8696139
-0.8741989
-0.8741989
-0.88336897
-0.887954
-0.887954
-0.887954
-0.892539
-0.892539
-0.892539
-0.89712405
-0.9062941
-0.9062941
-0.9017091
-0.892539
-0.887954
-0.887954
-0.89712405
-0.9017091
-0.9062941
-0.9062941
-0.9062941
-0.9062941
-0.9062941
-0.9062941
-0.89712405
-0.892539
-0.892539
-0.892539
-0.892539
-0.89712405
-0.9017091
-0.9062941
-0.9062941
-0.91087914
-0.91087914
-0.9062941
-0.89712405
-0.892539
-0.892539
-0.892539
-0.892539
-0.887954
-0.887954
-0.892539
-0.89712405
-0.9017091
-0.89712405
-0.892539
-0.892539
-0.887954
-0.887954
-0.887954
-0.88336897
-0.88336897
-0.87878394
-0.88336897
-0.88336897
-0.88336897
-0.87878394
-0.8741989
-0.8696139
-0.86502886
-0.86044383
-0.86044383
-0.85585886
-0.86502886
-0.8696139
-0.8696139
-0.86502886
-0.85585886
-0.85585886
-0.86044383
-0.86044383
-0.85585886
-0.85127383
-0.8466888
-0.84210384
-0.84210384
-0.84210384
-0.8375187
-0.8329337
-0.8329337
-0.8329337
-0.8329337
-0.8329337
-0.82376367
-0.82376367
-0.82376367
-0.8191787
-0.80542356
-0.7962535
-0.7962535
-0.7962535
-0.80083853
-0.7962535
-0.7962535
-0.79166853
-0.79166853
-0.79166853
-0.7824985
-0.7687434
-0.76415837
-0.7687434
-0.7733284
-0.7687434
-0.75957334
-0.7549883
-0.7549883
-0.7549883
-0.7549883
-0.7549883
-0.7504033
-0.74581826
-0.74581826
-0.7504033
-0.74581826
-0.73664826
-0.7320632
-0.7320632
-0.7320632
-0.7228931
-0.71830815
-0.7137231
-0.7137231
-0.71830815
-0.7137231
-0.7091381
-0.7091381
-0.7091381
-0.70455307
-0.69996804
-0.695383
-0.68621296
-0.6816279
-0.6770429
-0.6770429
-0.68621296
-0.68621296
-0.6770429
-0.6678729
-0.6632879
-0.6678729
-0.67245793
-0.67245793
-0.6678729
-0.6632879
-0.6632879
-0.6632879
-0.6587028
-0.65411776
-0.64494777
-0.64036274
-0.64036274
-0.64494777
-0.6495328
-0.64494777
-0.64494777
-0.6495328
-0.64036274
-0.6311927
-0.62660766
-0.6220227
-0.62660766
-0.62660766
-0.6311927
-0.6357777
-0.6311927
-0.6220227
-0.6174376
-0.6174376
-0.6174376
-0.6128526
-0.60826755
-0.60826755
-0.6174376
-0.6174376
-0.6128526
-0.6036825
-0.6036825
-0.60826755
-0.6128526
-0.6128526
-0.6128526
-0.60826755
-0.60826755
-0.6128526
-0.6128526
-0.6128526
-0.60826755
-0.6036825
-0.6036825
-0.6036825
-0.6036825
-0.6036825
-0.59909755
-0.59909755
-0.5945125
-0.59909755
-0.59909755
-0.6036825
-0.6036825
-0.6036825
-0.6036825
-0.6036825
-0.60826755
-0.6128526
-0.6128526
-0.6036825
-0.6036825
-0.6036825
-0.60826755
-0.60826755
-0.6036825
-0.6036825
-0.60826755
-0.6128526
-0.6128526
-0.6128526
-0.6128526
-0.6128526
-0.6174376
-0.6220227
-0.6220227
-0.6220227
-0.6220227
-0.6220227
-0.6220227
-0.62660766
-0.62660766
-0.62660766
-0.6220227
-0.62660766
-0.62660766
-0.6311927
-0.6311927
-0.6357777
-0.64036274
-0.64494777
-0.64494777
-0.64036274
-0.64036274
-0.64494777
-0.6495328
-0.6495328
-0.65411776
-0.6587028
-0.6632879
-0.6587028
-0.65411776
-0.65411776
-0.6632879
-0.6678729
-0.6678729
-0.6587028
-0.65411776
-0.6632879
-0.6770429
-0.6816279
-0.6816279
-0.6816279
-0.6816279
-0.6816279
-0.6816279
-0.68621296
-0.690798
-0.69996804
-0.69996804
-0.695383
-0.690798
-0.695383
-0.70455307
-0.7091381
-0.70455307
-0.69996804
-0.69996804
-0.70455307
-0.7137231
-0.71830815
-0.71830815
-0.7137231
-0.71830815
-0.72747815
-0.7320632
-0.7320632
-0.7320632
-0.7320632
-0.7320632
-0.7320632
-0.73664826
-0.7412333
-0.74581826
-0.7504033
-0.7549883
-0.7549883
-0.7549883
-0.7549883
-0.7549883
-0.7549883
-0.75957334
-0.76415837
-0.7687434
-0.7733284
-0.77791345
-0.77791345
-0.77791345
-0.77791345
-0.7824985
-0.79166853
-0.7962535
-0.80083853
-0.7962535
-0.79166853
-0.7870835
-0.79166853
-0.80542356
-0.81000865
-0.81000865
-0.81000865
-0.8145937
-0.82376367
-0.82376367
-0.82376367
-0.8283487
-0.8329337
-0.8375187
-0.8375187
-0.8375187
-0.8375187
-0.8375187
-0.8466888
-0.85585886
-0.86502886
-0.8741989
-0.8696139
-0.86502886
-0.86044383
-0.86502886
-0.8741989
-0.87878394
-0.88336897
-0.88336897
-0.887954
-0.89712405
-0.89712405
-0.89712405
-0.892539
-0.89712405
-0.9017091
-0.91087914
-0.9200492
-0.92921925
-0.9338043
-0.9338043
-0.9338043
-0.9383893
-0.9521443
-0.95672935
-0.95672935
-0.96131444
-0.97048444
-0.97965443
-0.97965443
-0.97965443
-0.97965443
-0.9842395
-0.9888245
-0.9934095
-1.0025796
-1.0025796
-1.0025796
-1.0025796
-1.0071646
-1.0209197
-1.0346748
-1.0392598
-1.0346748
-1.0346748
-1.0438448
-1.0530149
-1.0621849
-1.06677
-1.071355
-1.07594
-1.07594
-1.080525
-1.0851101
-1.089695
-1.098865
-1.1034501
-1.1080351
-1.1126201
-1.1172051
-1.1172051
-1.1172051
-1.1263752
-1.1309602
-1.1355453
-1.1401303
-1.1447153
-1.1447153
-1.1447153
-1.1493003
-1.1538854
-1.1630554
-1.1722255
-1.1859806
-1.1905656
-1.1905656
-1.1859806
-1.1905656
-1.1951506
-1.1997356
-1.1997356
-1.2043207
-1.2134907
-1.2272458
-1.2318308
-1.2318308
-1.2318308
-1.2410008
-1.2455858
-1.2501708
-1.2501708
-1.2547559
-1.2501708
-1.2501708
-1.2593409
-1.2685109
-1.273096
-1.277681
-1.277681
-1.282266
-1.282266
-1.282266
-1.282266
-1.286851
-1.2914361
-1.2914361
-1.2960211
-1.3051912
-1.3097762
-1.3097762
-1.3097762
-1.3097762
-1.3189462
-1.3235313
-1.3281163
-1.3327013
-1.3327013
-1.3372864
-1.3372864
-1.3418714
-1.3464564
-1.3418714
-1.3418714
-1.3464564
-1.3556265
-1.3647964
-1.3647964
-1.3602115
-1.3647964
-1.3739665
-1.3739665
-1.3693814
-1.3647964
-1.3693814
-1.3739665
-1.3785515
-1.3739665
-1.3739665
-1.3785515
-1.3877215
-1.3923066
-1.3968916
-1.4014766
-1.4014766
-1.4014766
-1.4014766
-1.4014766
-1.4014766
-1.4014766
-1.4060616
-1.4106467
-1.4152317
-1.4198167
-1.4152317
-1.4106467
-1.4106467
-1.4106467
-1.4106467
-1.4106467
-1.4152317
-1.4198167
-1.4198167
-1.4244018
-1.4289868
-1.4335718
-1.4289868
-1.4244018
-1.4244018
-1.4244018
-1.4289868
-1.4335718
-1.4335718
-1.4198167
-1.4152317
-1.4244018
-1.4335718
-1.4381568
-1.4381568
-1.4335718
-1.4335718
-1.4335718
-1.4381568
-1.4381568
-1.4427419
-1.4427419
-1.4427419
-1.4473269
-1.4473269
-1.4519119
-1.4519119
-1.4473269
-1.4381568
-1.4381568
-1.4427419
-1.4473269
-1.4519119
-1.4519119
-1.4427419
-1.4381568
-1.4381568
-1.4427419
-1.4519119
-1.456497
-1.461082
-1.461082
-1.461082
-1.461082
-1.461082
-1.456497
-1.4473269
-1.4473269
-1.4519119
-1.456497
-1.456497
-1.4519119
-1.4519119
-1.461082
-1.470252
-1.470252
-1.470252
-1.470252
-1.465667
-1.461082
-1.465667
-1.461082
-1.456497
-1.4519119
-1.4519119
-1.456497
-1.465667
-1.465667
-1.465667
-1.465667
-1.465667
-1.465667
-1.470252
-1.4748371
-1.4748371
-1.470252
-1.465667
-1.461082
-1.465667
-1.470252
-1.4748371
-1.4748371
-1.4748371
-1.4794221
-1.4794221
-1.4794221
-1.4794221
-1.4794221
-1.4794221
-1.4794221
-1.4840071
-1.4840071
-1.4794221
-1.4748371
-1.4794221
-1.4840071
-1.4840071
-1.4794221
-1.4794221
-1.4840071
-1.4885921
-1.4931772
-1.4977622
-1.4977622
-1.4931772
-1.4885921
-1.4885921
-1.4931772
-1.4977622
-1.4977622
-1.4977622
-1.5023472
-1.5023472
-1.5023472
-1.5069321
-1.5069321
-1.5115173
-1.5115173
-1.5161022
-1.5161022
-1.5161022
-1.5206872
-1.5206872
-1.5252723
-1.5252723
-1.5252723
-1.5206872
-1.5115173
-1.5161022
-1.5206872
-1.5206872
-1.5252723
-1.5298573
-1.5298573
-1.5344423
-1.5298573
-1.5252723
-1.5252723
-1.5298573
-1.5390273
-1.5436124
-1.5481974
-1.5481974
-1.5481974
-1.5527824
-1.5527824
-1.5481974
-1.5436124
-1.5481974
-1.5527824
-1.5619525
-1.5665375
-1.5619525
-1.5619525
-1.5711225
-1.5757076
-1.5757076
-1.5711225
-1.5665375
-1.5665375
-1.5757076
-1.5802926
-1.5802926
-1.5802926
-1.5802926
-1.5848776
-1.5848776
-1.5848776
-1.5848776
-1.5894626
-1.5940477
-1.5940477
-1.5894626
-1.5940477
-1.6032177
-1.6123878
-1.6123878
-1.6169727
-1.6169727
-1.6123878
-1.6078027
-1.6032177
-1.6032177
-1.6123878
-1.6215578
-1.6215578
-1.6215578
-1.6215578
-1.6215578
-1.6215578
-1.6307278
-1.6353128
-1.6353128
-1.6307278
-1.6261427
-1.6261427
-1.6307278
-1.6353128
-1.6398978
-1.6398978
-1.6398978
-1.6307278
-1.6261427
-1.6353128
-1.6444829
-1.6444829
-1.6490679
-1.6490679
-1.6536529
-1.6536529
-1.6536529
-1.6490679
-1.6444829
-1.6490679
-1.6490679
-1.6536529
-1.6536529
-1.6536529
-1.6536529
-1.6582379
-1.662823
-1.667408
-1.671993
-1.671993
-1.667408
-1.667408
-1.671993
-1.676578
-1.671993
-1.671993
-1.671993
-1.676578
-1.6811631
-1.6857481
-1.6857481
-1.6857481
-1.6857481
-1.6949182
-1.6949182
-1.6949182
-1.6857481
-1.6811631
-1.6811631
-1.6857481
-1.6949182
-1.6995032
-1.7040882
-1.7086732
-1.7086732
-1.7086732
-1.7086732
-1.7086732
-1.7086732
-1.7086732
-1.7086732
-1.7132583
-1.7132583
-1.7178433
-1.7224283
-1.7178433
-1.7178433
-1.7224283
-1.7224283
-1.7224283
-1.7178433
-1.7224283
-1.7315984
-1.7361834
-1.7361834
-1.7361834
-1.7361834
-1.7315984
-1.7270133
-1.7315984
-1.7361834
-1.7361834
-1.7361834
-1.7315984
-1.7315984
-1.7361834
-1.7453535
-1.7499385
-1.7453535
-1.7361834
-1.7315984
-1.7407684
-1.7453535
-1.7453535
-1.7499385
-1.7499385
-1.7499385
-1.7499385
-1.7499385
-1.7499385
-1.7545235
-1.7545235
-1.7545235
-1.7545235
-1.7545235
-1.7545235
-1.7545235
-1.7591084
-1.7636936
-1.7682786
-1.7682786
-1.7636936
-1.7591084
-1.7591084
-1.7591084
-1.7636936
-1.7636936
-1.7591084
-1.7636936
-1.7636936
-1.7636936
-1.7591084
-1.7591084
-1.7591084
-1.7636936
-1.7636936
-1.7682786
-1.7636936
-1.7636936
-1.7636936
-1.7636936
-1.7636936
-1.7636936
-1.7682786
-1.7682786
-1.7682786
-1.7682786
-1.7682786
-1.7682786
-1.7636936
-1.7591084
-1.7591084
-1.7591084
-1.7591084
-1.7636936
-1.7636936
-1.7682786
-1.7682786
-1.7682786
-1.7728636
-1.7682786
-1.7682786
-1.7682786
-1.7682786
-1.7728636
-1.7682786
-1.7636936
-1.7591084
-1.7636936
-1.7682786
-1.7682786
-1.7636936
-1.7591084
-1.7591084
-1.7591084
-1.7545235
-1.7545235
-1.7591084
-1.7636936
-1.7636936
-1.7591084
-1.7545235
-1.7499385
-1.7545235
-1.7591084
-1.7591084
-1.7545235
-1.7545235
-1.7545235
-1.7545235
-1.7591084
-1.7591084
-1.7636936
-1.7636936
-1.7636936
-1.7545235
-1.7499385
-1.7453535
-1.7407684
-1.7361834
-1.7407684
-1.7499385
-1.7545235
-1.7499385
-1.7545235
-1.7545235
-1.7545235
-1.7499385
-1.7453535
-1.7407684
-1.7407684
-1.7407684
-1.7361834
-1.7315984
-1.7315984
-1.7315984
-1.7315984
-1.7361834
-1.7407684
-1.7453535
-1.7453535
-1.7407684
-1.7315984
-1.7270133
-1.7315984
-1.7315984
-1.7315984
-1.7315984
-1.7361834
-1.7361834
-1.7361834
-1.7361834
-1.7361834
-1.7361834
-1.7361834
-1.7361834
-1.7361834
-1.7315984
-1.7270133
-1.7315984
-1.7407684
-1.7407684
-1.7361834
-1.7315984
-1.7315984
-1.7315984
-1.7315984
-1.7361834
-1.7361834
-1.7361834
-1.7315984
-1.7224283
-1.7178433
-1.7178433
-1.7178433
-1.7224283
-1.7224283
-1.7224283
-1.7224283
-1.7178433
-1.7132583
-1.7132583
-1.7132583
-1.7086732
-1.7132583
-1.7178433
-1.7224283
-1.7224283
-1.7224283
-1.7224283
-1.7224283
-1.7224283
-1.7224283
-1.7224283
-1.7178433
-1.7178433
-1.7224283
-1.7224283
-1.7224283
-1.7178433
-1.7178433
-1.7132583
-1.7132583
-1.7086732
-1.7086732
-1.7132583
-1.7224283
-1.7270133
-1.7224283
-1.7132583
-1.7178433
-1.7270133
-1.7270133
-1.7270133
-1.7224283
-1.7178433
-1.7224283
-1.7270133
-1.7315984
-1.7361834
-1.7315984
-1.7270133
-1.7224283
-1.7270133
-1.7270133
-1.7224283
-1.7224283
-1.7270133
-1.7315984
-1.7315984
-1.7315984
-1.7270133
-1.7315984
-1.7315984
-1.7315984
-1.7224283
-1.7224283
-1.7224283
-1.7224283
-1.7224283
-1.7270133
-1.7315984
-1.7361834
-1.7361834
-1.7315984
-1.7270133
-1.7270133
-1.7270133
-1.7315984
-1.7361834
-1.7361834
-1.7361834
-1.7361834
-1.7407684
-1.7407684
-1.7407684
-1.7361834
-1.7315984
-1.7315984
-1.7361834
-1.7361834
-1.7361834
-1.7407684
-1.7407684
-1.7407684
-1.7407684
-1.7453535
-1.7545235
-1.7499385
-1.7407684
-1.7361834
-1.7407684
-1.7407684
-1.7361834
-1.7315984
-1.7361834
-1.7453535
-1.7499385
-1.7499385
-1.7499385
-1.7545235
-1.7591084
-1.7591084
-1.7499385
-1.7453535
-1.7453535
-1.7545235
-1.7545235
-1.7545235
-1.7499385
-1.7499385
-1.7545235
-1.7591084
-1.7591084
-1.7591084
-1.7545235
-1.7545235
-1.7499385
-1.7499385
-1.7499385
-1.7453535
-1.7453535
-1.7453535
-1.7453535
-1.7499385
-1.7545235
-1.7545235
-1.7545235
-1.7545235
-1.7499385
-1.7545235
-1.7545235
-1.7545235
-1.7545235
-1.7499385
-1.7499385
-1.7499385
-1.7499385
-1.7545235
-1.7545235
-1.7545235
-1.7499385
-1.7453535
-1.7453535
-1.7453535
-1.7453535
-1.7453535
-1.7453535
-1.7453535
-1.7453535
-1.7407684
-1.7407684
-1.7453535
-1.7499385
-1.7545235
-1.7499385
-1.7499385
-1.7545235
-1.7499385
-1.7407684
-1.7361834
-1.7407684
-1.7453535
-1.7453535
-1.7407684
-1.7407684
-1.7361834
-1.7315984
-1.7315984
-1.7361834
-1.7407684
-1.7453535
-1.7453535
-1.7407684
-1.7361834
-1.7315984
-1.7270133
-1.7224283
-1.7270133
-1.7315984
-1.7361834
-1.7361834
-1.7361834
-1.7361834
-1.7315984
-1.7315984
-1.7361834
-1.7407684
-1.7407684
-1.7361834
-1.7361834
-1.7361834
-1.7361834
-1.7315984
-1.7270133
-1.7270133
-1.7270133
-1.7270133
-1.7270133
-1.7361834
-1.7453535
-1.7407684
-1.7315984
-1.7270133
-1.7224283
-1.7224283
-1.7224283
-1.7224283
-1.7224283
-1.7224283
-1.7224283
-1.7178433
-1.7132583
-1.7132583
-1.7132583
-1.7224283
-1.7224283
-1.7224283
-1.7178433
-1.7224283
-1.7270133
-1.7270133
-1.7224283
-1.7178433
-1.7132583
-1.7132583
-1.7132583
-1.7178433
-1.7224283
-1.7178433
-1.7132583
-1.7132583
-1.7178433
-1.7224283
-1.7178433
-1.7224283
-1.7270133
-1.7270133
-1.7224283
-1.7132583
-1.7132583
-1.7132583
-1.7132583
-1.7132583
-1.7086732
-1.7086732
-1.7132583
-1.7132583
-1.7132583
-1.7132583
-1.7132583
-1.7178433
-1.7178433
-1.7178433
-1.7132583
-1.7132583
-1.7132583
-1.7178433
-1.7178433
-1.7178433
-1.7086732
-1.7040882
-1.7040882
-1.7040882
-1.7040882
-1.7040882
-1.7086732
-1.7040882
-1.7040882
-1.7040882
-1.7086732
-1.7178433
-1.7178433
-1.7178433
-1.7086732
-1.7086732
-1.7086732
-1.7086732
-1.7040882
-1.7040882
-1.7086732
-1.7132583
-1.7178433
-1.7178433
-1.7132583
-1.7132583
-1.7132583
-1.7178433
-1.7178433
-1.7178433
-1.7178433
-1.7132583
-1.7086732
-1.7132583
-1.7178433
-1.7224283
-1.7178433
-1.7178433
-1.7132583
-1.7132583
-1.7132583
-1.7132583
-1.7086732
-1.7086732
-1.7132583
-1.7178433
-1.7224283
-1.7178433
-1.7086732
-1.7040882
-1.7040882
-1.7040882
-1.7086732
-1.7040882
-1.7040882
-1.7086732
-1.7086732
-1.7132583
-1.7178433
-1.7178433
-1.7178433
-1.7178433
-1.7178433
-1.7132583
-1.7132583
-1.7132583
-1.7086732
-1.7086732
-1.7086732
-1.7086732
-1.7086732
-1.7086732
-1.7086732
-1.7086732
-1.7040882
-1.6995032
-1.6995032
-1.7086732
-1.7178433
-1.7315984
-1.7361834
-1.7315984
-1.7224283
-1.7178433
-1.7178433
-1.7178433
-1.7178433
-1.7132583
-1.7132583
-1.7132583
-1.7132583
-1.7132583
-1.7178433
-1.7132583
-1.7086732
-1.7040882
-1.7086732
-1.7086732
-1.7086732
-1.7040882
-1.6995032
-1.7040882
-1.7086732
-1.7086732
-1.7086732
-1.7132583
-1.7132583
-1.7132583
-1.7086732
-1.7040882
-1.7040882
-1.7040882
-1.6995032
-1.6995032
-1.6995032
-1.6995032
-1.6995032
-1.6949182
-1.6949182
-1.7040882
-1.7040882
-1.7086732
-1.7040882
-1.6949182
-1.6949182
-1.6949182
-1.6995032
-1.6995032
-1.6949182
-1.6903331
-1.6857481
-1.6811631
-1.6857481
-1.6857481
-1.676578
-1.676578
-1.6811631
-1.6949182
-1.6995032
-1.6903331
-1.6857481
-1.6857481
-1.6857481
-1.6857481
-1.6811631
-1.676578
-1.671993
-1.676578
-1.676578
-1.676578
-1.671993
-1.671993
-1.671993
-1.667408
-1.662823
-1.667408
-1.671993
-1.676578
-1.671993
-1.671993
-1.667408
-1.667408
-1.667408
-1.671993
-1.676578
-1.671993
-1.662823
-1.6536529
-1.6536529
-1.6536529
-1.6582379
-1.662823
-1.6582379
-1.6490679
-1.6444829
-1.6490679
-1.6536529
-1.6582379
-1.6536529
-1.6490679
-1.6490679
-1.6490679
-1.6490679
-1.6490679
-1.6444829
-1.6444829
-1.6490679
-1.6444829
-1.6398978
-1.6353128
-1.6398978
-1.6398978
-1.6353128
-1.6353128
-1.6353128
-1.6353128
-1.6353128
-1.6307278
-1.6307278
-1.6307278
-1.6307278
-1.6261427
-1.6215578
-1.6215578
-1.6261427
-1.6261427
-1.6261427
-1.6261427
-1.6215578
-1.6169727
-1.6078027
-1.6078027
-1.6123878
-1.6169727
-1.6169727
-1.6078027
-1.6032177
-1.6078027
-1.6123878
-1.6123878
-1.6078027
-1.6032177
-1.5986327
-1.5940477
-1.5940477
-1.5986327
-1.5986327
-1.5986327
-1.5940477
-1.5940477
-1.5940477
-1.5940477
-1.5940477
-1.5848776
-1.5802926
-1.5802926
-1.5848776
-1.5894626
-1.5894626
-1.5894626
-1.5894626
-1.5802926
-1.5711225
-1.5619525
-1.5619525
-1.5711225
-1.5757076
-1.5802926
-1.5848776
-1.5802926
-1.5757076
-1.5665375
-1.5665375
-1.5665375
-1.5665375
-1.5619525
-1.5573674
-1.5527824
-1.5481974
-1.5527824
-1.5527824
-1.5527824
-1.5436124
-1.5436124
-1.5481974
-1.5619525
-1.5711225
-1.5573674
-1.5436124
-1.5390273
-1.5436124
-1.5436124
-1.5390273
-1.5390273
-1.5390273
-1.5390273
-1.5344423
-1.5344423
-1.5436124
-1.5481974
-1.5436124
-1.5344423
-1.5298573
-1.5298573
-1.5298573
-1.5344423
-1.5344423
-1.5298573
-1.5298573
-1.5252723
-1.5252723
-1.5252723
-1.5206872
-1.5206872
-1.5206872
-1.5252723
-1.5206872
-1.5206872
-1.5161022
-1.5115173
-1.5069321
-1.5069321
-1.5069321
-1.5115173
-1.5069321
-1.5023472
-1.5023472
-1.5069321
-1.5115173
-1.5115173
-1.5023472
-1.4977622
-1.4931772
-1.4977622
-1.4977622
-1.4977622
-1.4931772
-1.4931772
-1.4977622
-1.5023472
-1.4977622
-1.4885921
-1.4840071
-1.4840071
-1.4885921
-1.4885921
-1.4885921
-1.4840071
-1.4840071
-1.4840071
-1.4840071
-1.4840071
-1.4748371
-1.470252
-1.465667
-1.470252
-1.4748371
-1.470252
-1.465667
-1.461082
-1.465667
-1.470252
-1.465667
-1.461082
-1.456497
-1.461082
-1.465667
-1.465667
-1.456497
-1.461082
-1.465667
-1.470252
-1.465667
-1.4519119
-1.4473269
-1.4473269
-1.4519119
-1.4473269
-1.4519119
-1.4519119
-1.456497
-1.4519119
-1.4473269
-1.4427419
-1.4381568
-1.4427419
-1.4473269
-1.4473269
-1.4519119
-1.4473269
-1.4427419
-1.4381568
-1.4381568
-1.4427419
-1.4473269
-1.4473269
-1.4381568
-1.4335718
-1.4335718
-1.4335718
-1.4335718
-1.4289868
-1.4335718
-1.4381568
-1.4381568
-1.4335718
-1.4244018
-1.4244018
-1.4289868
-1.4335718
-1.4335718
-1.4244018
-1.4198167
-1.4198167
-1.4152317
-1.4106467
-1.4060616
-1.4060616
-1.4060616
-1.4106467
-1.4106467
-1.4060616
-1.4060616
-1.4152317
-1.4198167
-1.4152317
-1.4106467
-1.4106467
-1.4106467
-1.4106467
-1.4106467
-1.4106467
-1.4106467
-1.4106467
-1.4152317
-1.4152317
-1.4152317
-1.4060616
-1.3968916
-1.3968916
-1.3923066
-1.3968916
-1.4060616
-1.4106467
-1.4060616
-1.3968916
-1.3923066
-1.3923066
-1.3968916
-1.3968916
-1.3968916
-1.3968916
-1.3968916
-1.3968916
-1.4014766
-1.4060616
-1.4060616
-1.4014766
-1.3968916
-1.3923066
-1.3877215
-1.3831365
-1.3831365
-1.3877215
-1.3923066
-1.3923066
-1.3923066
-1.3968916
-1.3968916
-1.3923066
-1.3877215
-1.3831365
-1.3877215
-1.3877215
-1.3877215
-1.3877215
-1.3831365
-1.3785515
-1.3831365
-1.3831365
-1.3831365
-1.3785515
-1.3785515
-1.3785515
-1.3877215
-1.3877215
-1.3877215
-1.3831365
-1.3739665
-1.3739665
-1.3739665
-1.3785515
-1.3785515
-1.3785515
-1.3739665
-1.3739665
-1.3739665
-1.3785515
-1.3831365
-1.3785515
-1.3739665
-1.3647964
-1.3647964
-1.3647964
-1.3693814
-1.3739665
-1.3739665
-1.3693814
-1.3647964
-1.3602115
-1.3647964
-1.3693814
-1.3693814
-1.3693814
-1.3647964
-1.3602115
-1.3556265
-1.3510414
-1.3556265
-1.3693814
-1.3739665
-1.3739665
-1.3647964
-1.3602115
-1.3647964
-1.3693814
-1.3785515
-1.3739665
-1.3602115
-1.3510414
-1.3510414
-1.3556265
-1.3647964
-1.3647964
-1.3602115
-1.3510414
-1.3556265
-1.3602115
-1.3647964
-1.3602115
-1.3556265
-1.3556265
-1.3556265
-1.3510414
-1.3510414
-1.3510414
-1.3510414
-1.3510414
-1.3510414
-1.3510414
-1.3464564
-1.3418714
-1.3418714
-1.3418714
-1.3418714
-1.3464564
-1.3510414
-1.3510414
-1.3510414
-1.3464564
-1.3418714
-1.3418714
-1.3464564
-1.3464564
-1.3418714
-1.3327013
-1.3327013
-1.3327013
-1.3372864
-1.3464564
-1.3464564
-1.3418714
-1.3372864
-1.3327013
-1.3235313
-1.3189462
-1.3235313
-1.3327013
-1.3372864
-1.3372864
-1.3327013
-1.3281163
-1.3281163
-1.3281163
-1.3235313
-1.3235313
-1.3235313
-1.3235313
-1.3281163
-1.3235313
-1.3189462
-1.3143612
-1.3097762
-1.3143612
-1.3143612
-1.3143612
-1.3143612
-1.3143612
-1.3143612
-1.3189462
-1.3189462
-1.3189462
-1.3143612
-1.3143612
-1.3143612
-1.3143612
-1.3143612
-1.3051912
-1.3006061
-1.3051912
-1.3097762
-1.3097762
-1.3051912
-1.3006061
-1.2960211
-1.2914361
-1.2914361
-1.2960211
-1.2914361
-1.2914361
-1.2914361
-1.2914361
-1.2914361
-1.2914361
-1.286851
-1.286851
-1.286851
-1.286851
-1.2914361
-1.2914361
-1.2914361
-1.2914361
-1.2914361
-1.2914361
-1.2914361
-1.2914361
-1.2914361
-1.2914361
-1.2914361
-1.286851
-1.286851
-1.286851
-1.286851
-1.286851
-1.282266
-1.282266
-1.282266
-1.282266
-1.282266
-1.286851
-1.286851
-1.282266
-1.277681
-1.273096
-1.277681
-1.277681
-1.277681
-1.273096
-1.273096
-1.277681
-1.286851
-1.2960211
-1.286851
-1.273096
-1.2639259
-1.2685109
-1.282266
-1.282266
-1.273096
-1.2639259
-1.2639259
-1.2685109
-1.273096
-1.277681
-1.282266
-1.282266
-1.282266
-1.282266
-1.282266
-1.277681
-1.273096
-1.273096
-1.2685109
-1.2639259
-1.2639259
-1.2685109
-1.273096
-1.277681
-1.273096
-1.2685109
-1.2639259
-1.2639259
-1.2685109
-1.2685109
-1.2639259
-1.2593409
-1.2639259
-1.2685109
-1.2685109
-1.273096
-1.273096
-1.277681
-1.273096
-1.2685109
-1.2639259
-1.2593409
-1.2593409
-1.2593409
-1.2593409
-1.2593409
-1.2593409
-1.2639259
-1.2685109
-1.273096
-1.273096
-1.2685109
-1.2685109
-1.2685109
-1.2685109
-1.2685109
-1.2685109
-1.2685109
-1.273096
-1.2685109
-1.2685109
-1.2685109
-1.273096
-1.277681
-1.273096
-1.2685109
-1.2685109
-1.273096
-1.277681
-1.277681
-1.2685109
-1.2639259
-1.2685109
-1.273096
-1.277681
-1.273096
-1.2685109
-1.2685109
-1.273096
-1.282266
-1.286851
-1.286851
-1.286851
-1.286851
-1.286851
-1.282266
-1.277681
-1.273096
-1.282266
-1.286851
-1.2914361
-1.2914361
-1.2914361
-1.2914361
-1.2914361
-1.2914361
-1.2914361
-1.2914361
-1.2914361
-1.2914361
-1.2960211
-1.2960211
-1.2914361
-1.2914361
-1.2960211
-1.3006061
-1.3006061
-1.3006061
-1.3006061
-1.3051912
-1.3097762
-1.3143612
-1.3143612
-1.3051912
-1.3006061
-1.3006061
-1.3051912
-1.3051912
-1.3051912
-1.3051912
-1.3143612
-1.3235313
-1.3189462
-1.3143612
-1.3097762
-1.3143612
-1.3189462
-1.3235313
-1.3189462
-1.3189462
-1.3235313
-1.3281163
-1.3281163
-1.3327013
-1.3372864
-1.3327013
-1.3281163
-1.3327013
-1.3418714
-1.3464564
-1.3464564
-1.3372864
-1.3327013
-1.3281163
-1.3327013
-1.3418714
-1.3556265
-1.3556265
-1.3464564
-1.3327013
-1.3281163
-1.3418714
-1.3510414
-1.3556265
-1.3556265
-1.3510414
-1.3510414
-1.3510414
-1.3510414
-1.3556265
-1.3510414
-1.3510414
-1.3510414
-1.3510414
-1.3556265
-1.3602115
-1.3602115
-1.3602115
-1.3602115
-1.3647964
-1.3739665
-1.3739665
-1.3693814
-1.3647964
-1.3693814
-1.3739665
-1.3785515
-1.3785515
-1.3739665
-1.3693814
-1.3739665
-1.3831365
-1.3877215
-1.3877215
-1.3877215
-1.3923066
-1.3968916
-1.3968916
-1.3968916
-1.3923066
-1.3877215
-1.3923066
-1.3923066
-1.3923066
-1.3968916
-1.4014766
-1.4060616
-1.4060616
-1.4060616
-1.4106467
-1.4152317
-1.4152317
-1.4152317
-1.4152317
-1.4106467
-1.4060616
-1.4014766
-1.4106467
-1.4244018
-1.4289868
-1.4244018
-1.4244018
-1.4289868
-1.4289868
-1.4289868
-1.4289868
-1.4289868
-1.4335718
-1.4381568
-1.4427419
-1.4427419
-1.4427419
-1.4381568
-1.4335718
-1.4381568
-1.4473269
-1.456497
-1.4519119
-1.4473269
-1.4427419
-1.4473269
-1.4519119
-1.456497
-1.456497
-1.456497
-1.461082
-1.470252
-1.4748371
-1.470252
-1.465667
-1.465667
-1.461082
-1.456497
-1.461082
-1.465667
-1.470252
-1.4794221
-1.4840071
-1.4840071
-1.4840071
-1.4794221
-1.4840071
-1.4840071
-1.4840071
-1.4885921
-1.4931772
-1.5023472
-1.5023472
-1.4977622
-1.4931772
-1.4931772
-1.4931772
-1.4977622
-1.4977622
-1.5069321
-1.5161022
-1.5206872
-1.5206872
-1.5161022
-1.5115173
-1.5161022
-1.5206872
-1.5206872
-1.5252723
-1.5252723
-1.5206872
-1.5206872
-1.5206872
-1.5206872
-1.5252723
-1.5298573
-1.5344423
-1.5298573
-1.5298573
-1.5298573
-1.5344423
-1.5390273
-1.5436124
-1.5436124
-1.5436124
-1.5481974
-1.5527824
-1.5573674
-1.5573674
-1.5481974
-1.5436124
-1.5481974
-1.5573674
-1.5665375
-1.5665375
-1.5619525
-1.5619525
-1.5665375
-1.5711225
-1.5665375
-1.5665375
-1.5711225
-1.5802926
-1.5848776
-1.5848776
-1.5802926
-1.5711225
-1.5711225
-1.5757076
-1.5757076
-1.5757076
-1.5757076
-1.5802926
-1.5802926
-1.5802926
-1.5848776
-1.5894626
-1.5940477
-1.5940477
-1.5894626
-1.5894626
-1.5940477
-1.5986327
-1.5986327
-1.6032177
-1.6123878
-1.6123878
-1.6078027
-1.6032177
-1.6032177
-1.5986327
-1.6032177
-1.6123878
-1.6169727
-1.6123878
-1.6123878
-1.6169727
-1.6169727
-1.6169727
-1.6169727
-1.6215578
-1.6261427
-1.6307278
-1.6307278
-1.6261427
-1.6215578
-1.6215578
-1.6215578
-1.6307278
-1.6353128
-1.6353128
-1.6398978
-1.6398978
-1.6398978
-1.6398978
-1.6353128
-1.6353128
-1.6398978
-1.6398978
-1.6398978
-1.6398978
-1.6490679
-1.6536529
-1.6536529
-1.6490679
-1.6444829
-1.6444829
-1.6490679
-1.6536529
-1.6490679
-1.6490679
-1.6490679
-1.6490679
-1.6490679
-1.6536529
-1.662823
-1.662823
-1.6582379
-1.6536529
-1.6536529
-1.6582379
-1.662823
-1.667408
-1.671993
-1.671993
-1.667408
-1.662823
-1.667408
-1.671993
-1.6811631
-1.6857481
-1.6903331
-1.6903331
-1.6857481
-1.6811631
-1.6811631
-1.6811631
-1.6857481
-1.6857481
-1.6857481
-1.6857481
-1.6811631
-1.676578
-1.676578
-1.676578
-1.6811631
-1.6857481
-1.6903331
-1.6949182
-1.6949182
-1.6949182
-1.6949182
-1.6903331
-1.6903331
-1.6949182
-1.6995032
-1.6995032
-1.6995032
-1.6995032
-1.6995032
-1.6995032
-1.7040882
-1.7086732
-1.7178433
-1.7224283
-1.7178433
-1.7086732
-1.7132583
-1.7178433
-1.7224283
-1.7224283
-1.7178433
-1.7178433
-1.7270133
-1.7315984
-1.7270133
-1.7224283
-1.7270133
-1.7315984
-1.7361834
-1.7361834
-1.7361834
-1.7315984
-1.7315984
-1.7315984
-1.7361834
-1.7407684
-1.7453535
-1.7499385
-1.7545235
-1.7545235
-1.7545235
-1.7545235
-1.7453535
-1.7453535
-1.7453535
-1.7545235
-1.7636936
-1.7636936
-1.7636936
-1.7591084
-1.7545235
-1.7499385
-1.7545235
-1.7636936
-1.7728636
-1.7728636
-1.7682786
-1.7728636
-1.7774487
-1.7728636
-1.7636936
-1.7682786
-1.7728636
-1.7820336
-1.7820336
-1.7866186
-1.7866186
-1.7866186
-1.7866186
-1.7866186
-1.7912036
-1.7957888
-1.8003738
-1.7957888
-1.7912036
-1.7912036
-1.7957888
-1.7957888
-1.8003738
-1.8003738
-1.8049588
-1.8049588
-1.8141288
-1.8141288
-1.8095437
-1.7957888
-1.7912036
-1.7957888
-1.8095437
-1.8187138
-1.8187138
-1.8187138
-1.8141288
-1.8232988
-1.8278838
-1.8324689
-1.8324689
-1.8278838
-1.8278838
-1.8278838
-1.8324689
-1.8324689
-1.8324689
-1.8324689
-1.8278838
-1.8278838
-1.8278838
-1.8278838
-1.8278838
-1.8278838
-1.8370539
-1.846224
-1.850809
-1.850809
-1.850809
-1.850809
-1.846224
-1.846224
-1.846224
-1.850809
-1.855394
-1.855394
-1.855394
-1.8599789
-1.8599789
-1.855394
-1.850809
-1.855394
-1.8599789
-1.864564
-1.8691491
-1.8691491
-1.8691491
-1.8691491
-1.8691491
-1.8737341
-1.8783191
-1.8783191
-1.8783191
-1.8737341
-1.8737341
-1.882904
-1.8874891
-1.8874891
-1.8874891
-1.8874891
-1.8920741
-1.8966591
-1.8920741
-1.8966591
-1.8966591
-1.8966591
-1.8966591
-1.8966591
-1.9012442
-1.9012442
-1.9058292
-1.9104142
-1.9104142
-1.9104142
-1.9104142
-1.9058292
-1.9058292
-1.9104142
-1.9149992
-1.9241693
-1.9287543
-1.9287543
-1.9287543
-1.9241693
-1.9241693
-1.9195843
-1.9241693
-1.9333394
-1.9379244
-1.9425094
-1.9425094
-1.9425094
-1.9333394
-1.9333394
-1.9379244
-1.9379244
-1.9379244
-1.9379244
-1.9425094
-1.9516795
-1.9608495
-1.9608495
-1.9562645
-1.9516795
-1.9470944
-1.9516795
-1.9608495
-1.9654346
-1.9608495
-1.9608495
-1.9562645
-1.9562645
-1.9608495
-1.9654346
-1.9654346
-1.9654346
-1.9700196
-1.9700196
-1.9746046
-1.9837747
-1.9837747
-1.9837747
-1.9883597
-1.9883597
-1.9791896
-1.9746046
-1.9791896
-1.9883597
-1.9883597
-1.9929447
-1.9975297
-2.0066998
-2.0112848
-2.0066998
-2.0021148
-1.9975297
-2.0021148
-2.0066998
-2.0112848
-2.0112848
-2.0158699
-2.0158699
-2.0112848
-2.0112848
-2.020455
-2.029625
-2.029625
-2.02504
-2.02504
-2.029625
-2.03421
-2.038795
-2.03421
-2.03421
-2.03421
-2.03421
-2.038795
-2.04338
-2.04338
-2.038795
-2.038795
-2.04338
-2.047965
-2.0525498
-2.0617201
-2.0663052
-2.0663052
-2.0617201
-2.0617201
-2.0617201
-2.0617201
-2.0617201
-2.07089
-2.0846453
-2.0892303
-2.08006
-2.0663052
-2.0617201
-2.0663052
-2.0846453
-2.0984
-2.0984
-2.0892303
-2.0846453
-2.0892303
-2.0938153
-2.0984
-2.0938153
-2.0938153
-2.0938153
-2.1029854
-2.1075702
-2.1121554
-2.1075702
-2.1075702
-2.1121554
-2.1167402
-2.1213253
-2.1167402
-2.1075702
-2.1121554
-2.1167402
-2.1259103
-2.1304953
-2.1350803
-2.1350803
-2.1304953
-2.1259103
-2.1213253
-2.1259103
-2.1350803
-2.1396654
-2.1396654
-2.1396654
-2.1396654
-2.1350803
-2.1396654
-2.1442504
-2.1534204
-2.1580057
-2.1580057
-2.1580057
-2.1625905
-2.1671755
-2.1717606
-2.1717606
-2.1671755
-2.1625905
-2.1625905
-2.1671755
-2.1717606
-2.1763456
-2.1763456
-2.1855156
-2.1855156
-2.1809306
-2.1763456
-2.1763456
-2.1855156
-2.1901007
-2.1901007
-2.1855156
-2.1809306
-2.1855156
-2.1946857
-2.2038558
-2.2084408
-2.2038558
-2.2038558
-2.2084408
-2.2130258
-2.2130258
-2.2176108
-2.2176108
-2.2176108
-2.2130258
-2.2084408
-2.2130258
-2.2221959
-2.226781
-2.231366
-2.226781
-2.2221959
-2.226781
-2.231366
-2.231366
-2.231366
-2.235951
-2.245121
-2.254291
-2.254291
-2.254291
-2.249706
-2.249706
-2.249706
-2.249706
-2.249706
-2.249706
-2.254291
-2.258876
-2.263461
-2.263461
-2.258876
-2.263461
-2.263461
-2.2726312
-2.2818012
-2.286386
-2.2818012
-2.2726312
-2.2726312
-2.2818012
-2.286386
-2.286386
-2.286386
-2.2909713
-2.286386
-2.286386
-2.286386
-2.2909713
-2.2955563
-2.3001413
-2.3047264
-2.3001413
-2.3001413
-2.3001413
-2.3047264
-2.3093114
-2.3047264
-2.3047264
-2.3138964
-2.3138964
-2.3138964
-2.3138964
-2.3093114
-2.3138964
-2.3184814
-2.3184814
-2.3184814
-2.3184814
-2.3230662
-2.3276515
-2.3276515
-2.3230662
-2.3276515
-2.3322363
-2.3414063
-2.3414063
-2.3414063
-2.3459916
-2.3459916
-2.3459916
-2.3414063
-2.3368216
-2.3414063
-2.3459916
-2.3505764
-2.3505764
-2.3459916
-2.3459916
-2.3505764
-2.3505764
-2.3551617
-2.3505764
-2.3551617
-2.3597465
-2.3643317
-2.3643317
-2.3689165
-2.3643317
-2.3689165
-2.3735018
-2.3689165
-2.3689165
-2.3735018
-2.3735018
-2.3735018
-2.3735018
-2.3735018
-2.3735018
-2.3780866
-2.3735018
-2.3735018
-2.3735018
-2.3735018
-2.3735018
-2.3735018
-2.3735018
-2.3780866
-2.3826718
-2.3872566
-2.3872566
-2.3826718
-2.3826718
-2.3872566
-2.391842
-2.391842
-2.391842
-2.391842
-2.391842
-2.3964267
-2.3964267
-2.391842
-2.391842
-2.3964267
-2.401012
-2.410182
-2.4055967
-2.401012
-2.3964267
-2.401012
-2.4055967
-2.4055967
-2.401012
-2.3964267
-2.401012
-2.410182
-2.4147668
-2.4147668
-2.401012
-2.3964267
-2.4055967
-2.410182
-2.4147668
-2.4193518
-2.4193518
-2.4193518
-2.4147668
-2.4147668
-2.4193518
-2.4239368
-2.4239368
-2.4193518
-2.4147668
-2.4193518
-2.4193518
-2.4285219
-2.4285219
-2.4239368
-2.4193518
-2.4239368
-2.433107
-2.4376922
-2.4376922
-2.433107
-2.433107
-2.4285219
-2.4239368
-2.4239368
-2.4239368
-2.4285219
-2.4285219
-2.433107
-2.4376922
-2.442277
-2.4468622
-2.4468622
-2.451447
-2.451447
-2.451447
-2.4468622
-2.4468622
-2.4468622
-2.4468622
-2.4468622
-2.4468622
-2.451447
-2.4560323
-2.4560323
-2.451447
-2.451447
-2.451447
-2.451447
-2.4560323
-2.460617
-2.4560323
-2.4560323
-2.451447
-2.451447
-2.451447
-2.4560323
-2.465202
-2.4697871
-2.4697871
-2.4697871
-2.4697871
-2.465202
-2.465202
-2.465202
-2.465202
-2.4697871
-2.4743721
-2.4743721
-2.4743721
-2.4789572
-2.4835422
-2.4835422
-2.4835422
-2.4789572
-2.4789572
-2.4835422
-2.4835422
-2.4835422
-2.4835422
-2.4835422
-2.4835422
-2.4789572
-2.4835422
-2.4835422
-2.4881272
-2.4881272
-2.4835422
-2.4835422
-2.4881272
-2.4927123
-2.4972973
-2.4927123
-2.4927123
-2.4881272
-2.4881272
-2.4927123
-2.4972973
-2.5018823
-2.5018823
-2.5018823
-2.4972973
-2.4927123
-2.4927123
-2.4927123
-2.5018823
-2.5064673
-2.5064673
-2.5018823
-2.5018823
-2.5018823
-2.5064673
-2.5064673
-2.5064673
-2.5064673
-2.5064673
-2.5064673
-2.5064673
-2.5064673
-2.5110524
-2.5110524
-2.5064673
-2.5064673
-2.5064673
-2.5018823
-2.4972973
-2.5018823
-2.5064673
-2.5110524
-2.5156374
-2.5156374
-2.5110524
-2.5110524
-2.5064673
-2.5110524
-2.5156374
-2.5248075
-2.5293925
-2.5293925
-2.5248075
-2.5202224
-2.5202224
-2.5202224
-2.5202224
-2.5293925
-2.5293925
-2.5248075
-2.5202224
-2.5248075
-2.5293925
-2.5339775
-2.5293925
-2.5202224
-2.5202224
-2.5248075
-2.5339775
-2.5385625
-2.5339775
-2.5248075
-2.5248075
-2.5293925
-2.5339775
-2.5293925
-2.5293925
-2.5339775
-2.5339775
-2.5339775
-2.5293925
-2.5248075
-2.5293925
-2.5339775
-2.5339775
-2.5293925
-2.5293925
-2.5339775
-2.5339775
-2.5293925
-2.5293925
-2.5248075
-2.5293925
-2.5339775
-2.5339775
-2.5293925
-2.5248075
-2.5248075
-2.5293925
-2.5385625
-2.5431476
-2.5339775
-2.5293925
-2.5293925
-2.5385625
-2.5431476
-2.5385625
-2.5339775
-2.5431476
-2.5477326
-2.5431476
-2.5385625
-2.5385625
-2.5431476
-2.5431476
-2.5385625
-2.5339775
-2.5293925
-2.5293925
-2.5385625
-2.5477326
-2.5523176
-2.5477326
-2.5431476
-2.5431476
-2.5431476
-2.5385625
-2.5339775
-2.5339775
-2.5431476
-2.5477326
-2.5523176
-2.5523176
-2.5523176
-2.5477326
-2.5431476
-2.5385625
-2.5431476
-2.5431476
-2.5431476
-2.5477326
-2.5523176
-2.5569024
-2.5477326
-2.5385625
-2.5385625
-2.5385625
-2.5385625
-2.5385625
-2.5477326
-2.5523176
-2.5523176
-2.5431476
-2.5385625
-2.5431476
-2.5431476
-2.5477326
-2.5523176
-2.5569024
-2.5523176
-2.5385625
-2.5293925
-2.5293925
-2.5339775
-2.5385625
-2.5385625
-2.5385625
-2.5339775
-2.5293925
-2.5293925
-2.5385625
-2.5385625
-2.5339775
-2.5293925
-2.5293925
-2.5339775
-2.5385625
-2.5431476
-2.5431476
-2.5385625
-2.5385625
-2.5385625
-2.5385625
-2.5339775
-2.5339775
-2.5339775
-2.5385625
-2.5385625
-2.5385625
-2.5385625
-2.5293925
-2.5248075
-2.5248075
-2.5293925
-2.5339775
-2.5339775
-2.5293925
-2.5248075
-2.5248075
-2.5293925
-2.5293925
-2.5293925
-2.5202224
-2.5202224
-2.5293925
-2.5339775
-2.5293925
-2.5248075
-2.5202224
-2.5248075
-2.5248075
-2.5248075
-2.5202224
-2.5202224
-2.5248075
-2.5293925
-2.5248075
-2.5202224
-2.5202224
-2.5202224
-2.5202224
-2.5202224
-2.5156374
-2.5202224
-2.5248075
-2.5248075
-2.5202224
-2.5156374
-2.5110524
-2.5110524
-2.5156374
-2.5110524
-2.5064673
-2.5064673
-2.5156374
-2.5202224
-2.5156374
-2.5018823
-2.4972973
-2.5018823
-2.5064673
-2.5110524
-2.5064673
-2.5064673
-2.5110524
-2.5156374
-2.5110524
-2.5064673
-2.5018823
-2.5018823
-2.5018823
-2.5064673
-2.5064673
-2.5018823
-2.4972973
-2.4972973
-2.5018823
-2.5064673
-2.5064673
-2.5018823
-2.5018823
-2.5018823
-2.5064673
-2.5018823
-2.4927123
-2.4927123
-2.4972973
-2.5064673
-2.5064673
-2.5018823
-2.4972973
-2.4927123
-2.4927123
-2.4972973
-2.4972973
-2.4972973
-2.5018823
-2.4972973
-2.4927123
-2.4972973
-2.4972973
-2.4972973
-2.4972973
-2.4927123
-2.4927123
-2.4881272
-2.4881272
-2.4881272
-2.4927123
-2.4927123
-2.4972973
-2.4927123
-2.4881272
-2.4835422
-2.4835422
-2.4835422
-2.4881272
-2.4881272
-2.4881272
-2.4835422
-2.4789572
-2.4835422
-2.4881272
-2.4881272
-2.4881272
-2.4835422
-2.4835422
-2.4881272
-2.4881272
-2.4881272
-2.4881272
-2.4881272
-2.4927123
-2.4927123
-2.4881272
-2.4835422
-2.4789572
-2.4835422
-2.4835422
-2.4835422
-2.4835422
-2.4789572
-2.4789572
-2.4743721
-2.4789572
-2.4835422
-2.4789572
-2.4697871
-2.4697871
-2.4743721
-2.4835422
-2.4835422
-2.4835422
-2.4835422
-2.4835422
-2.4789572
-2.4697871
-2.4697871
-2.4743721
-2.4789572
-2.4789572
-2.4789572
-2.4835422
-2.4881272
-2.4881272
-2.4789572
-2.4743721
-2.4697871
-2.4743721
-2.4743721
-2.4743721
-2.4743721
-2.4789572
-2.4835422
-2.4789572
-2.4697871
-2.465202
-2.4697871
-2.4743721
-2.4789572
-2.4743721
-2.4697871
-2.465202
-2.460617
-2.460617
-2.460617
-2.465202
-2.4697871
-2.4743721
-2.4789572
-2.4881272
-2.4927123
-2.4835422
-2.4697871
-2.460617
-2.465202
-2.4697871
-2.465202
-2.465202
-2.465202
-2.4697871
-2.4789572
-2.4743721
-2.4697871
-2.460617
-2.460617
-2.465202
-2.465202
-2.465202
-2.465202
-2.465202
-2.460617
-2.460617
-2.460617
-2.4560323
-2.4560323
-2.451447
-2.451447
-2.4560323
-2.460617
-2.460617
-2.460617
-2.4560323
-2.451447
-2.4468622
-2.4468622
-2.451447
-2.4560323
-2.4560323
-2.451447
-2.4468622
-2.442277
-2.4468622
-2.451447
-2.4468622
-2.4468622
-2.4468622
-2.4468622
-2.442277
-2.442277
-2.442277
-2.4468622
-2.4468622
-2.4468622
-2.4468622
-2.451447
-2.4468622
-2.442277
-2.4376922
-2.4376922
-2.442277
-2.442277
-2.442277
-2.4376922
-2.4376922
-2.433107
-2.4376922
-2.442277
-2.442277
-2.442277
-2.4376922
-2.4376922
-2.4376922
-2.4376922
-2.442277
-2.4376922
-2.4376922
-2.4285219
-2.4285219
-2.433107
-2.433107
-2.433107
-2.433107
-2.433107
-2.433107
-2.433107
-2.4285219
-2.4285219
-2.4239368
-2.4285219
-2.4285219
-2.4285219
-2.4239368
-2.4239368
-2.4193518
-2.4193518
-2.4193518
-2.4193518
-2.4193518
-2.4147668
-2.410182
-2.410182
-2.4147668
-2.4239368
-2.4239368
-2.4193518
-2.4055967
-2.4055967
-2.4055967
-2.410182
-2.410182
-2.410182
-2.4055967
-2.401012
-2.401012
-2.401012
-2.401012
-2.401012
-2.4055967
-2.4055967
-2.410182
-2.4147668
-2.4193518
-2.4147668
-2.410182
-2.4055967
-2.4055967
-2.4055967
-2.4055967
-2.401012
-2.401012
-2.401012
-2.401012
-2.3964267
-2.391842
-2.3964267
-2.401012
-2.401012
-2.401012
-2.3964267
-2.391842
-2.391842
-2.391842
-2.391842
-2.3964267
-2.401012
-2.401012
-2.391842
-2.3872566
-2.391842
-2.3964267
-2.391842
-2.3872566
-2.3826718
-2.3780866
-2.3735018
-2.3780866
-2.3826718
-2.3964267
-2.401012
-2.401012
-2.3964267
-2.3872566
-2.3872566
-2.391842
-2.391842
-2.3872566
-2.3826718
-2.3780866
-2.3826718
-2.3872566
-2.3872566
-2.3872566
-2.3872566
-2.391842
-2.391842
-2.3872566
-2.3780866
-2.3735018
-2.3735018
-2.3780866
-2.3780866
-2.3735018
-2.3735018
-2.3780866
-2.3826718
-2.3826718
-2.3780866
-2.3735018
-2.3735018
-2.3826718
-2.3826718
-2.3826718
-2.3780866
-2.3780866
-2.3735018
-2.3643317
-2.3643317
-2.3689165
-2.3689165
-2.3689165
-2.3689165
-2.3689165
-2.3735018
-2.3780866
-2.3826718
-2.3780866
-2.3643317
-2.3597465
-2.3643317
-2.3689165
-2.3689165
-2.3643317
-2.3597465
-2.3597465
-2.3643317
-2.3689165
-2.3689165
-2.3597465
-2.3551617
-2.3551617
-2.3597465
-2.3643317
-2.3643317
-2.3597465
-2.3597465
-2.3597465
-2.3597465
-2.3597465
-2.3597465
-2.3551617
-2.3505764
-2.3505764
-2.3505764
-2.3505764
-2.3505764
-2.3551617
-2.3551617
-2.3551617
-2.3551617
-2.3551617
-2.3551617
-2.3505764
-2.3459916
-2.3368216
-2.3414063
-2.3459916
-2.3459916
-2.3459916
-2.3414063
-2.3414063
-2.3414063
-2.3414063
-2.3368216
-2.3322363
-2.3322363
-2.3368216
-2.3368216
-2.3322363
-2.3276515
-2.3230662
-2.3230662
-2.3230662
-2.3276515
-2.3322363
-2.3368216
-2.3368216
-2.3368216
-2.3322363
-2.3322363
-2.3276515
-2.3276515
-2.3230662
-2.3184814
-2.3138964
-2.3093114
-2.3093114
-2.3047264
-2.3047264
-2.3047264
-2.3138964
-2.3184814
-2.3184814
-2.3184814
-2.3138964
-2.3093114
-2.3047264
-2.3001413
-2.3047264
-2.3093114
-2.3138964
-2.3093114
-2.3001413
-2.2955563
-2.2955563
-2.3001413
-2.3001413
-2.2955563
-2.286386
-2.2818012
-2.286386
-2.286386
-2.2818012
-2.2818012
-2.2818012
-2.286386
-2.2955563
-2.2955563
-2.286386
-2.2772162
-2.2680461
-2.2680461
-2.263461
-2.263461
-2.263461
-2.263461
-2.263461
-2.263461
-2.263461
-2.258876
-2.258876
-2.258876
-2.258876
-2.254291
-2.254291
-2.254291
-2.254291
-2.249706
-2.245121
-2.245121
-2.249706
-2.249706
-2.249706
-2.249706
-2.249706
-2.245121
-2.235951
-2.231366
-2.231366
-2.235951
-2.240536
-2.240536
-2.231366
-2.2221959
-2.2221959
-2.2221959
-2.226781
-2.2221959
-2.2176108
-2.2084408
-2.2084408
-2.2130258
-2.2176108
-2.2130258
-2.2038558
-2.1992707
-2.2038558
-2.2038558
-2.2084408
-2.2130258
-2.2130258
-2.2176108
-2.2176108
-2.2130258
-2.2084408
-2.2038558
-2.2038558
-2.2038558
-2.1992707
-2.1946857
-2.1946857
-2.1901007
-2.1809306
-2.1763456
-2.1763456
-2.1809306
-2.1855156
-2.1809306
-2.1809306
-2.1809306
-2.1855156
-2.1855156
-2.1809306
-2.1717606
-2.1671755
-2.1671755
-2.1671755
-2.1671755
-2.1671755
-2.1671755
-2.1717606
-2.1763456
-2.1809306
-2.1717606
-2.1580057
-2.1534204
-2.1580057
-2.1671755
-2.1717606
-2.1671755
-2.1580057
-2.1488357
-2.1396654
-2.1442504
-2.1534204
-2.1625905
-2.1671755
-2.1580057
-2.1488357
-2.1396654
-2.1396654
-2.1442504
-2.1442504
-2.1442504
-2.1350803
-2.1350803
-2.1396654
-2.1488357
-2.1442504
-2.1396654
-2.1396654
-2.1442504
-2.1396654
-2.1350803
-2.1350803
-2.1350803
-2.1304953
-2.1213253
-2.1213253
-2.1259103
-2.1304953
-2.1304953
-2.1259103
-2.1304953
-2.1350803
-2.1304953
-2.1213253
-2.1167402
-2.1213253
-2.1213253
-2.1167402
-2.1121554
-2.1121554
-2.1121554
-2.1075702
-2.1075702
-2.1075702
-2.1075702
-2.1075702
-2.1029854
-2.1029854
-2.1029854
-2.1075702
-2.1075702
-2.1029854
-2.0984
-2.0892303
-2.0846453
-2.0846453
-2.0892303
-2.0938153
-2.0938153
-2.0846453
-2.08006
-2.08006
-2.0846453
-2.0892303
-2.0846453
-2.0846453
-2.0892303
-2.0938153
-2.0892303
-2.0846453
-2.08006
-2.0846453
-2.0892303
-2.0846453
-2.08006
-2.0754752
-2.0754752
-2.0754752
-2.08006
-2.0754752
-2.07089
-2.07089
-2.07089
-2.07089
-2.0663052
-2.0663052
-2.0663052
-2.0663052
-2.057135
-2.057135
-2.057135
-2.0663052
-2.07089
-2.0617201
-2.047965
-2.047965
-2.0525498
-2.057135
-2.057135
-2.047965
-2.047965
-2.0525498
-2.0525498
-2.047965
-2.04338
-2.047965
-2.0525498
-2.047965
-2.04338
-2.038795
-2.038795
-2.038795
-2.04338
-2.04338
-2.04338
-2.04338
-2.04338
-2.04338
-2.038795
-2.038795
-2.038795
-2.038795
-2.038795
-2.03421
-2.029625
-2.029625
-2.03421
-2.03421
-2.029625
-2.020455
-2.0158699
-2.0158699
-2.02504
-2.029625
-2.02504
-2.020455
-2.0158699
-2.0112848
-2.0066998
-2.0066998
-2.0112848
-2.0112848
-2.0112848
-2.0066998
-1.9975297
-1.9975297
-2.0021148
-2.0066998
-2.0066998
-1.9975297
-1.9929447
-1.9975297
-2.0021148
-2.0021148
-1.9975297
-1.9975297
-1.9929447
-1.9975297
-1.9975297
-2.0021148
-1.9975297
-1.9883597
-1.9791896
-1.9791896
-1.9837747
-1.9837747
-1.9837747
-1.9791896
-1.9746046
-1.9791896
-1.9791896
-1.9837747
-1.9837747
-1.9837747
-1.9791896
-1.9791896
-1.9746046
-1.9746046
-1.9746046
-1.9700196
-1.9654346
-1.9654346
-1.9700196
-1.9700196
-1.9746046
-1.9700196
-1.9654346
-1.9608495
-1.9562645
-1.9470944
-1.9425094
-1.9470944
-1.9516795
-1.9470944
-1.9425094
-1.9379244
-1.9425094
-1.9470944
-1.9470944
-1.9425094
-1.9425094
-1.9425094
-1.9379244
-1.9333394
-1.9287543
-1.9287543
-1.9379244
-1.9379244
-1.9333394
-1.9241693
-1.9149992
-1.9149992
-1.9195843
-1.9287543
-1.9241693
-1.9195843
-1.9104142
-1.9104142
-1.9104142
-1.9104142
-1.9058292
-1.9012442
-1.9012442
-1.9058292
-1.9058292
-1.9012442
-1.9012442
-1.8966591
-1.9012442
-1.9058292
-1.9104142
-1.9012442
-1.8920741
-1.8874891
-1.8920741
-1.8966591
-1.8966591
-1.8920741
-1.8874891
-1.882904
-1.882904
-1.882904
-1.8783191
-1.8783191
-1.8783191
-1.8783191
-1.8783191
-1.8691491
-1.864564
-1.8691491
-1.8783191
-1.8783191
-1.864564
-1.855394
-1.855394
-1.8599789
-1.864564
-1.8599789
-1.850809
-1.855394
-1.8599789
-1.855394
-1.850809
-1.846224
-1.8416389
-1.8416389
-1.850809
-1.850809
-1.8416389
-1.8370539
-1.8416389
-1.846224
-1.846224
-1.8416389
-1.8370539
-1.8324689
-1.8370539
-1.8416389
-1.846224
-1.8416389
-1.8324689
-1.8232988
-1.8232988
-1.8232988
-1.8187138
-1.8141288
-1.8141288
-1.8187138
-1.8232988
-1.8187138
-1.8141288
-1.8095437
-1.8095437
-1.8095437
-1.8049588
-1.8003738
-1.8003738
-1.7957888
-1.7912036
-1.7957888
-1.8003738
-1.8049588
-1.7957888
-1.7912036
-1.7866186
-1.7866186
-1.7912036
-1.7912036
-1.7912036
-1.7957888
-1.7957888
-1.7912036
-1.7866186
-1.7820336
-1.7820336
-1.7866186
-1.7820336
-1.7774487
-1.7774487
-1.7728636
-1.7682786
-1.7636936
-1.7591084
-1.7591084
-1.7636936
-1.7636936
-1.7636936
-1.7545235
-1.7545235
-1.7591084
-1.7591084
-1.7545235
-1.7499385
-1.7453535
-1.7453535
-1.7407684
-1.7407684
-1.7453535
-1.7453535
-1.7407684
-1.7315984
-1.7315984
-1.7361834
-1.7361834
-1.7315984
-1.7315984
-1.7315984
-1.7270133
-1.7224283
-1.7224283
-1.7270133
-1.7270133
-1.7270133
-1.7224283
-1.7178433
-1.7132583
-1.7086732
-1.7086732
-1.7086732
-1.7132583
-1.7132583
-1.7086732
-1.6995032
-1.6903331
-1.6857481
-1.6903331
-1.6949182
-1.6995032
-1.7040882
-1.6995032
-1.6995032
-1.6903331
-1.6857481
-1.6903331
-1.6903331
-1.6949182
-1.6995032
-1.6949182
-1.6903331
-1.6811631
-1.667408
-1.6582379
-1.6582379
-1.667408
-1.671993
-1.676578
-1.676578
-1.676578
-1.671993
-1.667408
-1.667408
-1.667408
-1.667408
-1.667408
-1.662823
-1.662823
-1.662823
-1.662823
-1.6582379
-1.6536529
-1.6444829
-1.6444829
-1.6490679
-1.6490679
-1.6444829
-1.6398978
-1.6353128
-1.6444829
-1.6490679
-1.6490679
-1.6398978
-1.6307278
-1.6261427
-1.6261427
-1.6261427
-1.6261427
-1.6307278
-1.6307278
-1.6307278
-1.6261427
-1.6261427
-1.6215578
-1.6215578
-1.6215578
-1.6169727
-1.6078027
-1.6032177
-1.6032177
-1.6032177
-1.6032177
-1.5986327
-1.5940477
-1.5894626
-1.5894626
-1.5894626
-1.5940477
-1.5940477
-1.5940477
-1.5986327
-1.5986327
-1.5940477
-1.5894626
-1.5848776
-1.5802926
-1.5802926
-1.5802926
-1.5848776
-1.5848776
-1.5802926
-1.5711225
-1.5665375
-1.5711225
-1.5711225
-1.5757076
-1.5711225
-1.5665375
-1.5665375
-1.5665375
-1.5665375
-1.5573674
-1.5527824
-1.5527824
-1.5573674
-1.5619525
-1.5619525
-1.5527824
-1.5390273
-1.5298573
-1.5298573
-1.5298573
-1.5298573
-1.5344423
-1.5436124
-1.5436124
-1.5436124
-1.5390273
-1.5344423
-1.5344423
-1.5298573
-1.5344423
-1.5390273
-1.5390273
-1.5344423
-1.5298573
-1.5252723
-1.5252723
-1.5252723
-1.5252723
-1.5252723
-1.5252723
-1.5252723
-1.5252723
-1.5298573
-1.5298573
-1.5206872
-1.5206872
-1.5206872
-1.5206872
-1.5161022
-1.5069321
-1.5023472
-1.5069321
-1.5115173
-1.5115173
-1.5069321
-1.5069321
-1.5069321
-1.5023472
-1.5069321
-1.5115173
-1.5161022
-1.5161022
-1.5115173
-1.5069321
-1.5069321
-1.5069321
-1.5115173
-1.5115173
-1.5069321
-1.5069321
-1.5115173
-1.5115173
-1.5115173
-1.5069321
-1.5023472
-1.4977622
-1.4977622
-1.5023472
-1.5069321
-1.5069321
-1.5023472
-1.5023472
-1.5023472
-1.5023472
-1.5023472
-1.5023472
-1.5023472
-1.5069321
-1.5023472
-1.4977622
-1.4931772
-1.4931772
-1.4931772
-1.4977622
-1.5069321
-1.5115173
-1.5023472
-1.4885921
-1.4840071
-1.4931772
-1.5023472
-1.5069321
-1.5023472
-1.4977622
-1.4931772
-1.4977622
-1.5069321
-1.5115173
-1.5023472
-1.4931772
-1.4931772
-1.4931772
-1.4931772
-1.4931772
-1.4977622
-1.4977622
-1.5023472
-1.5023472
-1.5023472
-1.5023472
-1.5023472
-1.5069321
-1.5069321
-1.5069321
-1.5023472
-1.5023472
-1.4977622
-1.4931772
-1.4931772
-1.4977622
-1.5023472
-1.5023472
-1.5023472
-1.5023472
-1.5115173
-1.5115173
-1.5115173
-1.5069321
-1.5069321
-1.5115173
-1.5069321
-1.5023472
-1.5069321
-1.5115173
-1.5069321
-1.4977622
-1.4931772
-1.4977622
-1.5069321
-1.5115173
-1.5069321
-1.4977622
-1.5023472
-1.5069321
-1.5069321
-1.5069321
-1.5069321
-1.5069321
-1.5069321
-1.5115173
-1.5115173
-1.5115173
-1.5161022
-1.5115173
-1.5161022
-1.5115173
-1.5115173
-1.5115173
-1.5115173
-1.5115173
-1.5115173
-1.5069321
-1.5069321
-1.5069321
-1.5115173
-1.5115173
-1.5115173
-1.5115173
-1.5115173
-1.5161022
-1.5161022
-1.5161022
-1.5161022
-1.5161022
-1.5115173
-1.5115173
-1.5115173
-1.5161022
-1.5206872
-1.5161022
-1.5161022
-1.5206872
-1.5252723
-1.5252723
-1.5206872
-1.5161022
-1.5161022
-1.5206872
-1.5206872
-1.5161022
-1.5115173
-1.5161022
-1.5161022
-1.5206872
-1.5206872
-1.5206872
-1.5252723
-1.5298573
-1.5344423
-1.5390273
-1.5344423
-1.5298573
-1.5298573
-1.5298573
-1.5298573
-1.5344423
-1.5298573
-1.5298573
-1.5298573
-1.5344423
-1.5390273
-1.5390273
-1.5390273
-1.5344423
-1.5344423
-1.5344423
-1.5390273
-1.5481974
-1.5527824
-1.5527824
-1.5481974
-1.5390273
-1.5344423
-1.5436124
-1.5481974
-1.5527824
-1.5527824
-1.5527824
-1.5527824
-1.5573674
-1.5573674
-1.5573674
-1.5573674
-1.5573674
-1.5527824
-1.5527824
-1.5527824
-1.5527824
-1.5527824
-1.5573674
-1.5619525
-1.5665375
-1.5619525
-1.5573674
-1.5573674
-1.5665375
-1.5757076
-1.5711225
-1.5665375
-1.5665375
-1.5757076
-1.5757076
-1.5757076
-1.5757076
-1.5802926
-1.5848776
-1.5894626
-1.5894626
-1.5894626
-1.5894626
-1.5940477
-1.5894626
-1.5894626
-1.5940477
-1.5986327
-1.5986327
-1.5986327
-1.5986327
-1.5986327
-1.5986327
-1.5986327
-1.6032177
-1.6032177
-1.6032177
-1.6078027
-1.6123878
-1.6123878
-1.6123878
-1.6078027
-1.6123878
-1.6169727
-1.6215578
-1.6261427
-1.6215578
-1.6215578
-1.6215578
-1.6261427
-1.6261427
-1.6307278
-1.6261427
-1.6307278
-1.6353128
-1.6398978
-1.6353128
-1.6307278
-1.6307278
-1.6353128
-1.6398978
-1.6444829
-1.6444829
-1.6536529
-1.6536529
-1.6536529
-1.6582379
-1.6582379
-1.6582379
-1.6536529
-1.6536529
-1.6582379
-1.6582379
-1.6582379
-1.6536529
-1.6582379
-1.667408
-1.667408
-1.662823
-1.662823
-1.667408
-1.671993
-1.676578
-1.676578
-1.676578
-1.6811631
-1.6811631
-1.6811631
-1.6811631
-1.6811631
-1.6857481
-1.6857481
-1.6857481
-1.6857481
-1.6811631
-1.6811631
-1.6903331
-1.6949182
-1.6949182
-1.6949182
-1.6949182
-1.6995032
-1.6995032
-1.6995032
-1.7086732
-1.7086732
-1.7086732
-1.7086732
-1.7086732
-1.7086732
-1.7086732
-1.7086732
-1.7132583
-1.7224283
-1.7270133
-1.7270133
-1.7224283
-1.7224283
-1.7315984
-1.7361834
-1.7361834
-1.7270133
-1.7224283
-1.7224283
-1.7315984
-1.7407684
-1.7453535
-1.7407684
-1.7315984
-1.7315984
-1.7407684
-1.7453535
-1.7453535
-1.7407684
-1.7453535
-1.7453535
-1.7499385
-1.7499385
-1.7499385
-1.7499385
-1.7499385
-1.7453535
-1.7499385
-1.7591084
-1.7682786
-1.7682786
-1.7636936
-1.7682786
-1.7682786
-1.7682786
-1.7728636
-1.7774487
-1.7820336
-1.7774487
-1.7774487
-1.7820336
-1.7774487
-1.7728636
-1.7682786
-1.7636936
-1.7728636
-1.7774487
-1.7774487
-1.7728636
-1.7728636
-1.7774487
-1.7866186
-1.7912036
-1.7912036
-1.7866186
-1.7866186
-1.7866186
-1.7912036
-1.7912036
-1.7957888
-1.8003738
-1.8049588
-1.8049588
-1.8049588
-1.8049588
-1.8049588
-1.8049588
-1.8049588
-1.8049588
-1.8049588
-1.8095437
-1.8095437
-1.8141288
-1.8141288
-1.8095437
-1.8095437
-1.8095437
-1.8141288
-1.8187138
-1.8232988
-1.8232988
-1.8187138
-1.8187138
-1.8187138
-1.8232988
-1.8278838
-1.8324689
-1.8370539
-1.8324689
-1.8324689
-1.8278838
-1.8324689
-1.8416389
-1.846224
-1.846224
-1.8370539
-1.8370539
-1.8370539
-1.8370539
-1.8416389
-1.846224
-1.8416389
-1.8370539
-1.8324689
-1.8370539
-1.8416389
-1.846224
-1.850809
-1.850809
-1.850809
-1.850809
-1.846224
-1.850809
-1.855394
-1.8599789
-1.8599789
-1.855394
-1.855394
-1.855394
-1.855394
-1.855394
-1.855394
-1.8599789
-1.864564
-1.864564
-1.864564
-1.864564
-1.864564
-1.864564
-1.8691491
-1.8737341
-1.8783191
-1.8783191
-1.8783191
-1.8783191
-1.8783191
-1.8874891
-1.8874891
-1.8783191
-1.8691491
-1.8691491
-1.8783191
-1.8874891
-1.882904
-1.8737341
-1.864564
-1.8691491
-1.8783191
-1.882904
-1.8874891
-1.8874891
-1.8920741
-1.8920741
-1.8874891
-1.8874891
-1.8966591
-1.9012442
-1.8966591
-1.8874891
-1.8874891
-1.8920741
-1.9012442
-1.9012442
-1.8966591
-1.8874891
-1.8874891
-1.8874891
-1.8920741
-1.8966591
-1.8920741
-1.8920741
-1.8920741
-1.8920741
-1.8920741
-1.8966591
-1.9012442
-1.9058292
-1.9058292
-1.9058292
-1.9058292
-1.9012442
-1.9012442
-1.9012442
-1.9058292
-1.9058292
-1.9058292
-1.9058292
-1.9149992
-1.9195843
-1.9149992
-1.9104142
-1.9104142
-1.9104142
-1.9104142
-1.9149992
-1.9195843
-1.9241693
-1.9149992
-1.9058292
-1.9058292
-1.9149992
-1.9195843
-1.9195843
-1.9149992
-1.9104142
-1.9104142
-1.9149992
-1.9241693
-1.9287543
-1.9195843
-1.9149992
-1.9195843
-1.9241693
-1.9287543
-1.9241693
-1.9195843
-1.9149992
-1.9149992
-1.9195843
-1.9287543
-1.9287543
-1.9241693
-1.9241693
-1.9287543
-1.9379244
-1.9425094
-1.9333394
-1.9241693
-1.9241693
-1.9287543
-1.9333394
-1.9333394
-1.9333394
-1.9333394
-1.9425094
-1.9425094
-1.9379244
-1.9333394
-1.9379244
-1.9470944
-1.9516795
-1.9470944
-1.9425094
-1.9379244
-1.9425094
-1.9470944
-1.9470944
-1.9470944
-1.9470944
-1.9470944
-1.9470944
-1.9470944
-1.9425094
-1.9470944
-1.9562645
-1.9562645
-1.9562645
-1.9516795
-1.9516795
-1.9516795
-1.9516795
-1.9562645
-1.9562645
-1.9562645
-1.9562645
-1.9562645
-1.9608495
-1.9700196
-1.9746046
-1.9746046
-1.9700196
-1.9654346
-1.9608495
-1.9608495
-1.9654346
-1.9654346
-1.9700196
-1.9746046
-1.9791896
-1.9746046
-1.9746046
-1.9746046
-1.9746046
-1.9746046
-1.9700196
-1.9700196
-1.9746046
-1.9791896
-1.9837747
-1.9837747
-1.9837747
-1.9883597
-1.9929447
-1.9929447
-1.9883597
-1.9883597
-1.9883597
-1.9929447
-1.9975297
-1.9975297
-1.9975297
-1.9975297
-1.9975297
-1.9929447
-1.9929447
-1.9975297
-2.0021148
-2.0021148
-2.0021148
-2.0066998
-2.0066998
-2.0066998
-2.0066998
-2.0066998
-2.0066998
-2.0112848
-2.0158699
-2.020455
-2.02504
-2.020455
-2.0112848
-2.0158699
-2.0158699
-2.020455
-2.020455
-2.020455
-2.020455
-2.02504
-2.029625
-2.029625
-2.02504
-2.02504
-2.03421
-2.038795
-2.04338
-2.038795
-2.04338
-2.04338
-2.04338
-2.03421
-2.029625
-2.029625
-2.03421
-2.038795
-2.038795
-2.04338
-2.047965
-2.047965
-2.04338
-2.04338
-2.0525498
-2.0525498
-2.0525498
-2.047965
-2.047965
-2.0525498
-2.0617201
-2.0617201
-2.0663052
-2.07089
-2.0754752
-2.07089
-2.0617201
-2.057135
-2.057135
-2.0617201
-2.07089
-2.0754752
-2.0754752
-2.07089
-2.07089
-2.07089
-2.07089
-2.07089
-2.0754752
-2.0754752
-2.08006
-2.0846453
-2.0846453
-2.08006
-2.0892303
-2.0938153
-2.0938153
-2.0892303
-2.0846453
-2.0892303
-2.0892303
-2.0846453
-2.0846453
-2.0984
-2.1075702
-2.1075702
-2.1029854
-2.0984
-2.0984
-2.1029854
-2.1075702
-2.1075702
-2.1075702
-2.1029854
-2.1075702
-2.1167402
-2.1213253
-2.1259103
-2.1259103
-2.1259103
-2.1259103
-2.1259103
-2.1259103
-2.1304953
-2.1304953
-2.1304953
-2.1350803
-2.1396654
-2.1442504
-2.1396654
-2.1396654
-2.1350803
-2.1350803
-2.1350803
-2.1350803
-2.1350803
-2.1396654
-2.1396654
-2.1396654
-2.1442504
-2.1488357
-2.1488357
-2.1488357
-2.1488357
-2.1488357
-2.1580057
-2.1625905
-2.1580057
-2.1534204
-2.1534204
-2.1580057
-2.1671755
-2.1717606
-2.1763456
-2.1763456
-2.1717606
-2.1671755
-2.1625905
-2.1625905
-2.1671755
-2.1717606
-2.1763456
-2.1763456
-2.1763456
-2.1809306
-2.1855156
-2.1901007
-2.1901007
-2.1946857
-2.1901007
-2.1855156
-2.1855156
-2.1946857
-2.1992707
-2.1946857
-2.1946857
-2.1992707
-2.1992707
-2.1992707
-2.2038558
-2.2038558
-2.2038558
-2.2084408
-2.2084408
-2.2084408
-2.2084408
-2.2038558
-2.2038558
-2.2084408
-2.2130258
-2.2221959
-2.2221959
-2.2221959
-2.2176108
-2.2176108
-2.2221959
-2.226781
-2.231366
-2.231366
-2.231366
-2.231366
-2.226781
-2.226781
-2.226781
-2.231366
-2.235951
-2.240536
-2.240536
-2.245121
-2.245121
-2.245121
-2.245121
-2.245121
-2.245121
-2.249706
-2.249706
-2.254291
-2.249706
-2.245121
-2.249706
-2.258876
-2.2680461
-2.2726312
-2.2680461
-2.263461
-2.2680461
-2.2726312
-2.2772162
-2.2818012
-2.2772162
-2.2772162
-2.2726312
-2.2772162
-2.2772162
-2.286386
-2.2909713
-2.2909713
-2.2909713
-2.286386
-2.2818012
-2.286386
-2.2909713
-2.2955563
-2.2909713
-2.286386
-2.2909713
-2.2955563
-2.3047264
-2.3093114
-2.3093114
-2.3093114
-2.3047264
-2.3047264
-2.3093114
-2.3138964
-2.3184814
-2.3138964
-2.3138964
-2.3184814
-2.3184814
-2.3230662
-2.3322363
-2.3368216
-2.3276515
-2.3230662
-2.3276515
-2.3368216
-2.3368216
-2.3368216
-2.3276515
-2.3276515
-2.3322363
-2.3368216
-2.3414063
-2.3459916
-2.3505764
-2.3551617
-2.3551617
-2.3551617
-2.3551617
-2.3597465
-2.3643317
-2.3689165
-2.3735018
-2.3780866
-2.3735018
-2.3643317
-2.3643317
-2.3735018
-2.3826718
-2.3872566
-2.3872566
-2.3872566
-2.391842
-2.391842
-2.391842
-2.391842
-2.3872566
-2.3872566
-2.391842
-2.3964267
-2.401012
-2.4055967
-2.401012
-2.391842
-2.391842
-2.3964267
-2.410182
-2.4147668
-2.410182
-2.401012
-2.4055967
-2.410182
-2.4147668
-2.410182
-2.410182
-2.4147668
-2.4193518
-2.4193518
-2.4193518
-2.4193518
-2.4239368
-2.433107
-2.442277
-2.442277
-2.433107
-2.4285219
-2.4285219
-2.4376922
-2.442277
-2.442277
-2.4376922
-2.442277
-2.442277
-2.4468622
-2.4468622
-2.451447
-2.451447
-2.451447
-2.451447
-2.460617
-2.465202
-2.460617
-2.451447
-2.451447
-2.4560323
-2.460617
-2.465202
-2.465202
-2.465202
-2.465202
-2.465202
-2.4697871
-2.4697871
-2.465202
-2.460617
-2.4560323
-2.465202
-2.4743721
-2.4743721
-2.4743721
-2.4789572
-2.4835422
-2.4881272
-2.4881272
-2.4927123
-2.4972973
-2.4927123
-2.4835422
-2.4835422
-2.4881272
-2.4927123
-2.4881272
-2.4835422
-2.4927123
-2.5018823
-2.5064673
-2.5064673
-2.5018823
-2.5018823
-2.5064673
-2.5156374
-2.5202224
-2.5156374
-2.5110524
-2.5110524
-2.5156374
-2.5156374
-2.5156374
-2.5156374
-2.5156374
-2.5156374
-2.5202224
-2.5248075
-2.5248075
-2.5248075
-2.5293925
-2.5293925
-2.5248075
-2.5248075
-2.5248075
-2.5248075
-2.5248075
-2.5293925
-2.5293925
-2.5339775
-2.5431476
-2.5431476
-2.5431476
-2.5385625
-2.5339775
-2.5339775
-2.5385625
-2.5431476
-2.5431476
-2.5431476
-2.5431476
-2.5385625
-2.5385625
-2.5431476
-2.5523176
-2.5569024
-2.5569024
-2.5523176
-2.5523176
-2.5523176
-2.5523176
-2.5614877
-2.5660725
-2.5660725
-2.5614877
-2.5523176
-2.5523176
-2.5614877
-2.5706577
-2.5706577
-2.5660725
-2.5614877
-2.5660725
-2.5706577
-2.5706577
-2.5706577
-2.5706577
-2.5706577
-2.5752425
-2.5752425
-2.5752425
-2.5660725
-2.5614877
-2.5660725
-2.5706577
-2.5706577
-2.5660725
-2.5706577
-2.5752425
-2.5752425
-2.5752425
-2.5798278
-2.5798278
-2.5844128
-2.5798278
-2.5752425
-2.5798278
-2.5844128
-2.5889978
-2.5844128
-2.5798278
-2.5752425
-2.5798278
-2.5844128
-2.5935829
-2.598168
-2.5889978
-2.5844128
-2.5844128
-2.5935829
-2.6027527
-2.598168
-2.5889978
-2.5798278
-2.5798278
-2.5844128
-2.5889978
-2.5844128
-2.5889978
-2.598168
-2.6027527
-2.6027527
-2.598168
-2.598168
-2.6027527
-2.607338
-2.607338
-2.598168
-2.5935829
-2.5935829
-2.5935829
-2.5889978
-2.5889978
-2.5935829
-2.6027527
-2.607338
-2.607338
-2.6027527
-2.598168
-2.598168
-2.6027527
-2.607338
-2.607338
-2.6027527
-2.6027527
-2.6027527
-2.6027527
-2.607338
-2.607338
-2.6027527
-2.5935829
-2.5935829
-2.598168
-2.6027527
-2.607338
-2.607338
-2.607338
-2.607338
-2.6119227
-2.6119227
-2.607338
-2.6027527
-2.6027527
-2.6027527
-2.607338
-2.6119227
-2.616508
-2.6210928
-2.6210928
-2.616508
-2.6119227
-2.607338
-2.607338
-2.6119227
-2.616508
-2.6210928
-2.625678
-2.6210928
-2.616508
-2.6119227
-2.607338
-2.6119227
-2.616508
-2.6210928
-2.6210928
-2.616508
-2.616508
-2.616508
-2.616508
-2.6210928
-2.616508
-2.616508
-2.616508
-2.616508
-2.616508
-2.6119227
-2.607338
-2.607338
-2.6119227
-2.6119227
-2.6119227
-2.6119227
-2.6119227
-2.6119227
-2.6119227
-2.6119227
-2.6119227
-2.6119227
-2.607338
-2.598168
-2.5935829
-2.5935829
-2.598168
-2.607338
-2.6119227
-2.607338
-2.6027527
-2.598168
-2.6027527
-2.6027527
-2.6027527
-2.598168
-2.5935829
-2.598168
-2.6027527
-2.6027527
-2.6027527
-2.6027527
-2.6027527
-2.598168
-2.5935829
-2.5935829
-2.598168
-2.6027527
-2.6027527
-2.598168
-2.598168
-2.6027527
-2.598168
-2.5935829
-2.5935829
-2.598168
-2.6027527
-2.598168
-2.5935829
-2.5889978
-2.5798278
-2.5752425
-2.5798278
-2.5889978
-2.5935829
-2.5935829
-2.5889978
-2.5798278
-2.5798278
-2.5798278
-2.5798278
-2.5752425
-2.5706577
-2.5706577
-2.5752425
-2.5844128
-2.5844128
-2.5844128
-2.5844128
-2.5844128
-2.5798278
-2.5798278
-2.5798278
-2.5844128
-2.5798278
-2.5706577
-2.5660725
-2.5660725
-2.5660725
-2.5706577
-2.5706577
-2.5706577
-2.5660725
-2.5660725
-2.5660725
-2.5660725
-2.5660725
-2.5614877
-2.5614877
-2.5614877
-2.5614877
-2.5614877
-2.5614877
-2.5569024
-2.5569024
-2.5569024
-2.5614877
-2.5660725
-2.5660725
-2.5569024
-2.5477326
-2.5477326
-2.5477326
-2.5431476
-2.5385625
-2.5431476
-2.5477326
-2.5431476
-2.5385625
-2.5339775
-2.5385625
-2.5385625
-2.5339775
-2.5339775
-2.5339775
-2.5339775
-2.5248075
-2.5202224
-2.5202224
-2.5248075
-2.5248075
-2.5202224
-2.5156374
-2.5156374
-2.5202224
-2.5202224
-2.5202224
-2.5156374
-2.5110524
-2.5110524
-2.5110524
-2.5110524
-2.5064673
-2.5064673
-2.5064673
-2.5018823
-2.4972973
-2.4927123
-2.4927123
-2.4972973
-2.4972973
-2.5018823
-2.5018823
-2.4972973
-2.4927123
-2.4927123
-2.4927123
-2.4881272
-2.4835422
-2.4835422
-2.4835422
-2.4835422
-2.4743721
-2.4697871
-2.4697871
-2.4743721
-2.4743721
-2.4743721
-2.4697871
-2.465202
-2.465202
-2.465202
-2.465202
-2.460617
-2.460617
-2.4560323
-2.4560323
-2.4468622
-2.4468622
-2.4468622
-2.4468622
-2.442277
-2.442277
-2.442277
-2.4376922
-2.433107
-2.4285219
-2.4285219
-2.4285219
-2.4285219
-2.433107
-2.4285219
-2.4239368
-2.4239368
-2.4239368
-2.4285219
-2.4239368
-2.4193518
-2.4193518
-2.4239368
-2.4239368
-2.4193518
-2.4147668
-2.410182
-2.410182
-2.4147668
-2.4193518
-2.410182
-2.4055967
-2.401012
-2.3964267
-2.401012
-2.401012
-2.401012
-2.3964267
-2.3964267
-2.3964267
-2.391842
-2.3826718
-2.3780866
-2.3780866
-2.3780866
-2.3780866
-2.3780866
-2.3826718
-2.3872566
-2.3826718
-2.3780866
-2.3735018
-2.3735018
-2.3735018
-2.3689165
-2.3597465
-2.3551617
-2.3551617
-2.3597465
-2.3643317
-2.3643317
-2.3597465
-2.3505764
-2.3459916
-2.3414063
-2.3414063
-2.3414063
-2.3368216
-2.3414063
-2.3459916
-2.3505764
-2.3459916
-2.3414063
-2.3368216
-2.3322363
-2.3322363
-2.3322363
-2.3322363
-2.3414063
-2.3414063
-2.3368216
-2.3276515
-2.3276515
-2.3276515
-2.3322363
-2.3230662
-2.3184814
-2.3230662
-2.3230662
-2.3230662
-2.3138964
-2.3093114
-2.3093114
-2.3093114
-2.3093114
-2.3093114
-2.3047264
-2.3001413
-2.2955563
-2.2909713
-2.2909713
-2.286386
-2.286386
-2.2818012
-2.2818012
-2.2818012
-2.286386
-2.2818012
-2.2772162
-2.2818012
-2.286386
-2.286386
-2.2818012
-2.2772162
-2.2726312
-2.2726312
-2.2726312
-2.2726312
-2.2726312
-2.2726312
-2.2726312
-2.2726312
-2.2680461
-2.258876
-2.254291
-2.254291
-2.258876
-2.263461
-2.258876
-2.254291
-2.254291
-2.254291
-2.249706
-2.240536
-2.235951
-2.235951
-2.245121
-2.249706
-2.249706
-2.245121
-2.240536
-2.235951
-2.231366
-2.231366
-2.231366
-2.231366
-2.231366
-2.231366
-2.231366
-2.231366
-2.231366
-2.231366
-2.226781
-2.2221959
-2.2176108
-2.2130258
-2.2130258
-2.2130258
-2.2130258
-2.2130258
-2.2130258
-2.2176108
-2.2176108
-2.2084408
-2.1992707
-2.1992707
-2.2038558
-2.2084408
-2.2038558
-2.1992707
-2.1946857
-2.1946857
-2.1992707
-2.1992707
-2.1946857
-2.1855156
-2.1809306
-2.1763456
-2.1763456
-2.1809306
-2.1855156
-2.1855156
-2.1855156
-2.1809306
-2.1809306
-2.1809306
-2.1809306
-2.1809306
-2.1809306
-2.1809306
-2.1763456
-2.1717606
-2.1671755
-2.1671755
-2.1717606
-2.1763456
-2.1763456
-2.1717606
-2.1671755
-2.1671755
-2.1671755
-2.1717606
-2.1671755
-2.1671755
-2.1580057
-2.1580057
-2.1580057
-2.1580057
-2.1625905
-2.1625905
-2.1580057
-2.1488357
-2.1442504
-2.1488357
-2.1534204
-2.1534204
-2.1488357
-2.1488357
-2.1488357
-2.1488357
-2.1396654
-2.1396654
-2.1350803
-2.1396654
-2.1396654
-2.1442504
-2.1442504
-2.1396654
-2.1396654
-2.1396654
-2.1350803
-2.1350803
-2.1350803
-2.1304953
-2.1304953
-2.1350803
-2.1350803
-2.1396654
-2.1350803
-2.1304953
-2.1259103
-2.1259103
-2.1213253
-2.1213253
-2.1213253
-2.1259103
-2.1259103
-2.1259103
-2.1259103
-2.1259103
-2.1259103
-2.1213253
-2.1213253
-2.1213253
-2.1259103
-2.1259103
-2.1213253
-2.1167402
-2.1167402
-2.1259103
-2.1304953
-2.1259103
-2.1213253
-2.1167402
-2.1167402
-2.1213253
-2.1213253
-2.1121554
-2.1075702
-2.1121554
-2.1213253
-2.1259103
-2.1121554
-2.0984
-2.0984
-2.1075702
-2.1167402
-2.1167402
-2.1075702
-2.0984
-2.0984
-2.1029854
-2.1121554
-2.1121554
-2.1075702
-2.1075702
-2.1075702
-2.1075702
-2.1075702
-2.1029854
-2.0984
-2.0938153
-2.0892303
-2.0892303
-2.0892303
-2.0938153
-2.0984
-2.0938153
-2.0892303
-2.0846453
-2.0846453
-2.0846453
-2.0892303
-2.0892303
-2.0892303
-2.0846453
-2.08006
-2.08006
-2.08006
-2.0846453
-2.0892303
-2.0892303
-2.0892303
-2.0892303
-2.0846453
-2.08006
-2.07089
-2.07089
-2.0754752
-2.0754752
-2.0754752
-2.07089
-2.07089
-2.07089
-2.0754752
-2.0754752
-2.0754752
-2.0754752
-2.08006
-2.0846453
-2.08006
-2.0754752
-2.0663052
-2.0617201
-2.0617201
-2.057135
-2.057135
-2.057135
-2.0617201
-2.0617201
-2.0663052
-2.0663052
-2.0663052
-2.0663052
-2.0663052
-2.0617201
-2.057135
-2.0525498
-2.047965
-2.04338
-2.047965
-2.047965
-2.0525498
-2.0525498
-2.0525498
-2.047965
-2.04338
-2.04338
-2.04338
-2.04338
-2.038795
-2.029625
-2.029625
-2.03421
-2.03421
-2.03421
-2.03421
-2.03421
-2.03421
-2.03421
-2.03421
-2.03421
-2.029625
-2.029625
-2.029625
-2.029625
-2.029625
-2.029625
-2.029625
-2.029625
-2.02504
-2.020455
-2.020455
-2.0158699
-2.0158699
-2.0158699
-2.020455
-2.020455
-2.02504
-2.02504
-2.020455
-2.0158699
-2.0158699
-2.0158699
-2.0158699
-2.0066998
-1.9975297
-1.9975297
-2.0021148
-2.0066998
-2.0021148
-1.9975297
-1.9929447
-1.9975297
-1.9975297
-1.9975297
-2.0021148
-2.0021148
-1.9975297
-1.9929447
-1.9883597
-1.9883597
-1.9929447
-1.9883597
-1.9929447
-1.9975297
-1.9975297
-1.9975297
-1.9883597
-1.9791896
-1.9791896
-1.9837747
-1.9883597
-1.9929447
-1.9883597
-1.9837747
-1.9791896
-1.9746046
-1.9700196
-1.9700196
-1.9700196
-1.9746046
-1.9791896
-1.9791896
-1.9791896
-1.9746046
-1.9746046
-1.9791896
-1.9791896
-1.9700196
-1.9654346
-1.9700196
-1.9746046
-1.9746046
-1.9700196
-1.9700196
-1.9654346
-1.9654346
-1.9608495
-1.9608495
-1.9608495
-1.9562645
-1.9562645
-1.9654346
-1.9700196
-1.9654346
-1.9608495
-1.9562645
-1.9516795
-1.9470944
-1.9470944
-1.9470944
-1.9470944
-1.9470944
-1.9470944
-1.9425094
-1.9425094
-1.9470944
-1.9516795
-1.9516795
-1.9425094
-1.9379244
-1.9425094
-1.9470944
-1.9470944
-1.9425094
-1.9379244
-1.9379244
-1.9379244
-1.9287543
-1.9241693
-1.9241693
-1.9195843
-1.9195843
-1.9149992
-1.9149992
-1.9149992
-1.9149992
-1.9149992
-1.9195843
-1.9195843
-1.9149992
-1.9058292
-1.9012442
-1.9012442
-1.9058292
-1.9058292
-1.9058292
-1.9058292
-1.9012442
-1.8966591
-1.8874891
-1.8874891
-1.8920741
-1.8920741
-1.8966591
-1.8920741
-1.8920741
-1.8874891
-1.8874891
-1.8920741
-1.8920741
-1.8874891
-1.8783191
-1.8737341
-1.8737341
-1.8737341
-1.8737341
-1.8737341
-1.8783191
-1.8783191
-1.8783191
-1.8737341
-1.8691491
-1.864564
-1.8599789
-1.855394
-1.850809
-1.850809
-1.850809
-1.855394
-1.855394
-1.850809
-1.8416389
-1.8278838
-1.8278838
-1.8370539
-1.846224
-1.846224
-1.8370539
-1.8278838
-1.8278838
-1.8324689
-1.8278838
-1.8232988
-1.8278838
-1.8278838
-1.8187138
-1.8095437
-1.8049588
-1.8095437
-1.8187138
-1.8095437
-1.8003738
-1.7957888
-1.7957888
-1.8003738
-1.7957888
-1.8003738
-1.8003738
-1.8003738
-1.7912036
-1.7912036
-1.7912036
-1.7912036
-1.7866186
-1.7866186
-1.7820336
-1.7820336
-1.7820336
-1.7866186
-1.7866186
-1.7820336
-1.7682786
-1.7591084
-1.7591084
-1.7728636
-1.7728636
-1.7728636
-1.7682786
-1.7682786
-1.7682786
-1.7591084
-1.7545235
-1.7499385
-1.7545235
-1.7545235
-1.7499385
-1.7453535
-1.7453535
-1.7499385
-1.7499385
-1.7453535
-1.7407684
-1.7407684
-1.7315984
-1.7270133
-1.7270133
-1.7270133
-1.7315984
-1.7315984
-1.7270133
-1.7178433
-1.7132583
-1.7132583
-1.7132583
-1.7132583
-1.7086732
-1.7086732
-1.7086732
-1.7086732
-1.7086732
-1.6995032
-1.6949182
-1.6995032
-1.7040882
-1.7040882
-1.6995032
-1.6949182
-1.6903331
-1.6857481
-1.6857481
-1.6811631
-1.676578
-1.671993
-1.676578
-1.6811631
-1.6811631
-1.676578
-1.6811631
-1.6811631
-1.676578
-1.671993
-1.667408
-1.667408
-1.667408
-1.662823
-1.6582379
-1.6582379
-1.6582379
-1.6582379
-1.6582379
-1.6490679
-1.6444829
-1.6444829
-1.6490679
-1.6536529
-1.6490679
-1.6353128
-1.6307278
-1.6353128
-1.6353128
-1.6307278
-1.6215578
-1.6215578
-1.6307278
-1.6398978
-1.6490679
-1.6444829
-1.6353128
-1.6307278
-1.6261427
-1.6261427
-1.6169727
-1.6123878
-1.6078027
-1.6123878
-1.6215578
-1.6307278
-1.6261427
-1.6169727
-1.6123878
-1.6123878
-1.6078027
-1.6032177
-1.5986327
-1.5986327
-1.5986327
-1.5986327
-1.5940477
-1.5940477
-1.5986327
-1.6032177
-1.6078027
-1.6032177
-1.5940477
-1.5894626
-1.5848776
-1.5848776
-1.5802926
-1.5802926
-1.5802926
-1.5848776
-1.5848776
-1.5802926
-1.5802926
-1.5802926
-1.5802926
-1.5802926
-1.5802926
-1.5802926
-1.5802926
-1.5757076
-1.5711225
-1.5665375
-1.5573674
-1.5573674
-1.5573674
-1.5573674
-1.5573674
-1.5573674
-1.5573674
-1.5573674
-1.5619525
-1.5573674
-1.5573674
-1.5527824
-1.5481974
-1.5436124
-1.5436124
-1.5436124
-1.5390273
-1.5390273
-1.5390273
-1.5390273
-1.5390273
-1.5436124
-1.5436124
-1.5436124
-1.5436124
-1.5390273
-1.5298573
-1.5252723
-1.5252723
-1.5206872
-1.5206872
-1.5161022
-1.5161022
-1.5161022
-1.5161022
-1.5115173
-1.5115173
-1.5115173
-1.5161022
-1.5206872
-1.5161022
-1.5115173
-1.5069321
-1.5069321
-1.5023472
-1.5023472
-1.4977622
-1.4977622
-1.4977622
-1.4977622
-1.4977622
-1.4977622
-1.4931772
-1.4931772
-1.4977622
-1.4977622
-1.4885921
-1.4840071
-1.4840071
-1.4840071
-1.4840071
-1.4794221
-1.470252
-1.470252
-1.470252
-1.470252
-1.4748371
-1.4748371
-1.4748371
-1.470252
-1.461082
-1.4519119
-1.4519119
-1.456497
-1.465667
-1.461082
-1.4519119
-1.4427419
-1.4381568
-1.4335718
-1.4381568
-1.4473269
-1.4519119
-1.4519119
-1.4473269
-1.4427419
-1.4381568
-1.4335718
-1.4381568
-1.4381568
-1.4381568
-1.4335718
-1.4289868
-1.4244018
-1.4198167
-1.4198167
-1.4198167
-1.4198167
-1.4152317
-1.4106467
-1.4106467
-1.4152317
-1.4152317
-1.4106467
-1.4060616
-1.4106467
-1.4152317
-1.4198167
-1.4106467
-1.4014766
-1.3968916
-1.4014766
-1.4014766
-1.3923066
-1.3877215
-1.3877215
-1.3923066
-1.3968916
-1.3923066
-1.3877215
-1.3831365
-1.3785515
-1.3785515
-1.3739665
-1.3693814
-1.3693814
-1.3693814
-1.3739665
-1.3739665
-1.3739665
-1.3693814
-1.3693814
-1.3693814
-1.3693814
-1.3602115
-1.3510414
-1.3510414
-1.3510414
-1.3556265
-1.3602115
-1.3602115
-1.3556265
-1.3510414
-1.3464564
-1.3464564
-1.3464564
-1.3372864
-1.3372864
-1.3372864
-1.3372864
-1.3372864
-1.3372864
-1.3372864
-1.3372864
-1.3327013
-1.3281163
-1.3281163
-1.3281163
-1.3327013
-1.3327013
-1.3281163
-1.3235313
-1.3281163
-1.3235313
-1.3143612
-1.3051912
-1.3051912
-1.3097762
-1.3097762
-1.3051912
-1.2960211
-1.2914361
-1.2960211
-1.3051912
-1.3051912
-1.2960211
-1.286851
-1.282266
-1.282266
-1.282266
-1.282266
-1.286851
-1.286851
-1.282266
-1.277681
-1.273096
-1.273096
-1.273096
-1.273096
-1.2685109
-1.2593409
-1.2547559
-1.2547559
-1.2639259
-1.2639259
-1.2547559
-1.2410008
-1.2364159
-1.2410008
-1.2455858
-1.2501708
-1.2501708
-1.2455858
-1.2364159
-1.2318308
-1.2272458
-1.2226608
-1.2226608
-1.2272458
-1.2226608
-1.2226608
-1.2226608
-1.2272458
-1.2226608
-1.2134907
-1.2089057
-1.2089057
-1.2043207
-1.1997356
-1.1997356
-1.1997356
-1.1997356
-1.1951506
-1.1905656
-1.1859806
-1.1859806
-1.1859806
-1.1813955
-1.1813955
-1.1813955
-1.1813955
-1.1813955
-1.1768105
-1.1676404
-1.1584704
-1.1493003
-1.1447153
-1.1493003
-1.1538854
-1.1493003
-1.1447153
-1.1355453
-1.1401303
-1.1447153
-1.1447153
-1.1401303
-1.1355453
-1.1309602
-1.1355453
-1.1355453
-1.1309602
-1.1172051
-1.1126201
-1.1126201
-1.1217902
-1.1217902
-1.1172051
-1.1080351
-1.1034501
-1.1080351
-1.1126201
-1.1080351
-1.098865
-1.089695
-1.0851101
-1.089695
-1.0942801
-1.0942801
-1.089695
-1.080525
-1.071355
-1.07594
-1.080525
-1.07594
-1.06677
-1.0621849
-1.0575999
-1.0575999
-1.0621849
-1.0621849
-1.0621849
-1.0621849
-1.0530149
-1.0484298
-1.0392598
-1.0392598
-1.0346748
-1.0300897
-1.0300897
-1.0300897
-1.0346748
-1.0392598
-1.0346748
-1.0255047
-1.0209197
-1.0163347
-1.0163347
-1.0163347
-1.0071646
-0.99799454
-0.9934095
-0.9934095
-1.0025796
-1.0025796
-1.0025796
-0.99799454
-1.0025796
-0.99799454
-0.9934095
-0.9888245
-0.9842395
-0.9842395
-0.9842395
-0.97965443
-0.97965443
-0.97965443
-0.97506946
-0.97506946
-0.9658994
-0.96131444
-0.96131444
-0.95672935
-0.9521443
-0.9521443
-0.95672935
-0.96131444
-0.95672935
-0.9521443
-0.94755936
-0.94297427
-0.94297427
-0.94297427
-0.94297427
-0.9383893
-0.9338043
-0.9338043
-0.9383893
-0.9383893
-0.9338043
-0.92921925
-0.9246342
-0.9200492
-0.9246342
-0.9246342
-0.9200492
-0.91087914
-0.9017091
-0.89712405
-0.89712405
-0.9017091
-0.91087914
-0.91087914
-0.9062941
-0.89712405
-0.892539
-0.887954
-0.887954
-0.887954
-0.892539
-0.892539
-0.892539
-0.887954
-0.88336897
-0.87878394
-0.87878394
-0.87878394
-0.88336897
-0.87878394
-0.8696139
-0.86044383
-0.86044383
-0.86502886
-0.86502886
-0.86044383
-0.85585886
-0.85585886
-0.85127383
-0.8466888
-0.8466888
-0.8466888
-0.84210384
-0.84210384
-0.84210384
-0.84210384
-0.84210384
-0.84210384
-0.84210384
-0.8375187
-0.8329337
-0.8329337
-0.8329337
-0.8329337
-0.8329337
-0.8283487
-0.82376367
-0.82376367
-0.82376367
-0.82376367
-0.82376367
-0.8191787
-0.8145937
-0.81000865
-0.81000865
-0.80542356
-0.80542356
-0.81000865
-0.8145937
-0.81000865
-0.80542356
-0.80542356
-0.80083853
-0.7962535
-0.7962535
-0.79166853
-0.7870835
-0.7870835
-0.7870835
-0.7870835
-0.7870835
-0.7870835
-0.7824985
-0.7824985
-0.7824985
-0.7824985
-0.7824985
-0.7824985
-0.7870835
-0.7824985
-0.77791345
-0.7687434
-0.76415837
-0.76415837
-0.7549883
-0.7549883
-0.7549883
-0.75957334
-0.7549883
-0.7504033
-0.7504033
-0.7504033
-0.75957334
-0.76415837
-0.75957334
-0.7549883
-0.7504033
-0.7504033
-0.7504033
-0.7412333
-0.73664826
-0.73664826
-0.73664826
-0.73664826
-0.73664826
-0.73664826
-0.7320632
-0.7320632
-0.73664826
-0.7412333
-0.7412333
-0.73664826
-0.73664826
-0.7412333
-0.74581826
-0.73664826
-0.7228931
-0.7228931
-0.72747815
-0.7320632
-0.73664826
-0.7320632
-0.7228931
-0.71830815
-0.7228931
-0.7228931
-0.72747815
-0.72747815
-0.7228931
-0.71830815
-0.7137231
-0.71830815
-0.7228931
-0.71830815
-0.7137231
-0.7137231
-0.7137231
-0.7137231
-0.7137231
-0.7091381
-0.7091381
-0.7091381
-0.7091381
-0.7091381
-0.7091381
-0.7137231
-0.7137231
-0.7091381
-0.70455307
-0.69996804
-0.70455307
-0.7091381
-0.71830815
-0.71830815
-0.7137231
-0.70455307
-0.69996804
-0.70455307
-0.7137231
-0.7137231
-0.7137231
-0.7091381
-0.70455307
-0.70455307
-0.69996804
-0.69996804
-0.695383
-0.690798
-0.690798
-0.690798
-0.695383
-0.70455307
-0.7091381
-0.7091381
-0.70455307
-0.69996804
-0.69996804
-0.69996804
-0.695383
-0.695383
-0.69996804
-0.70455307
-0.7091381
-0.70455307
-0.69996804
-0.695383
-0.690798
-0.695383
-0.690798
-0.68621296
-0.6816279
-0.6816279
-0.690798
-0.695383
-0.695383
-0.695383
-0.695383
-0.690798
-0.690798
-0.68621296
-0.68621296
-0.6816279
-0.6816279
-0.6770429
-0.6770429
-0.6770429
-0.6770429
-0.6816279
-0.68621296
-0.6770429
-0.67245793
-0.6678729
-0.67245793
-0.6770429
-0.67245793
-0.67245793
-0.6678729
-0.6678729
-0.6678729
-0.6632879
-0.6495328
-0.64494777
-0.65411776
-0.6632879
-0.6632879
-0.65411776
-0.65411776
-0.6495328
-0.6495328
-0.64494777
-0.64494777
-0.64494777
-0.64036274
-0.6357777
-0.6357777
-0.6311927
-0.6311927
-0.6311927
-0.6357777
-0.64036274
-0.6357777
-0.6311927
-0.6311927
-0.6357777
-0.6311927
-0.6311927
-0.62660766
-0.6220227
-0.6174376
-0.60826755
-0.60826755
-0.6174376
-0.6174376
-0.6128526
-0.6036825
-0.6036825
-0.6036825
-0.60826755
-0.6128526
-0.60826755
-0.6036825
-0.59909755
-0.5945125
-0.59909755
-0.59909755
-0.5945125
-0.59909755
-0.6036825
-0.6036825
-0.5945125
-0.5853424
-0.5899275
-0.5945125
-0.5945125
-0.5899275
-0.5899275
-0.5853424
-0.5853424
-0.58075744
-0.58075744
-0.58075744
-0.58075744
-0.5761724
-0.5715874
-0.5715874
-0.56700236
-0.56700236
-0.5624173
-0.5624173
-0.56700236
-0.56700236
-0.5715874
-0.56700236
-0.56700236
-0.56700236
-0.56700236
-0.56700236
-0.5624173
-0.5578323
-0.5578323
-0.5624173
-0.5578323
-0.55324733
-0.55324733
-0.5578323
-0.5624173
-0.56700236
-0.5624173
-0.55324733
-0.5394922
-0.53490716
-0.53490716
-0.5394922
-0.5440772
-0.5440772
-0.5440772
-0.5394922
-0.5394922
-0.5394922
-0.5440772
-0.5440772
-0.5440772
-0.5394922
-0.5394922
-0.5394922
-0.5394922
-0.5440772
-0.5440772
-0.5440772
-0.53490716
-0.5303222
-0.5303222
-0.5303222
-0.5303222
-0.52573717
-0.52573717
-0.52573717
-0.5303222
-0.5303222
-0.5303222
-0.5303222
-0.5303222
-0.52573717
-0.52115214
-0.511982
-0.511982
-0.511982
-0.511982
-0.5165671
-0.52115214
-0.52115214
-0.5165671
-0.50739706
-0.502812
-0.50739706
-0.511982
-0.5165671
-0.50739706
-0.502812
-0.502812
-0.511982
-0.5165671
-0.5165671
-0.511982
-0.502812
-0.502812
-0.50739706
-0.50739706
-0.50739706
-0.50739706
-0.50739706
-0.50739706
-0.502812
-0.498227
-0.498227
-0.502812
-0.502812
-0.502812
-0.502812
-0.50739706
-0.50739706
-0.50739706
-0.498227
-0.49364197
-0.498227
-0.498227
-0.498227
-0.498227
-0.502812
-0.50739706
-0.50739706
-0.498227
-0.498227
-0.498227
-0.50739706
-0.511982
-0.50739706
-0.498227
-0.498227
-0.498227
-0.502812
-0.502812
-0.502812
-0.498227
-0.49364197
-0.498227
-0.511982
-0.5165671
-0.5165671
-0.50739706
-0.502812
-0.498227
-0.498227
-0.50739706
-0.511982
-0.5165671
-0.5165671
-0.511982
-0.50739706
-0.50739706
-0.511982
-0.52115214
-0.52573717
-0.5303222
-0.52573717
-0.5165671
-0.5165671
-0.5165671
-0.52115214
-0.52115214
-0.52573717
-0.5303222
-0.53490716
-0.5394922
-0.5440772
-0.5440772
-0.5486623
-0.5486623
-0.5440772
-0.5440772
-0.5440772
-0.5486623
-0.55324733
-0.5578323
-0.5578323
-0.5578323
-0.5624173
-0.56700236
-0.5624173
-0.5624173
-0.56700236
-0.5761724
-0.5853424
-0.5853424
-0.5853424
-0.5853424
-0.5853424
-0.5853424
-0.5853424
-0.5853424
-0.5899275
-0.5945125
-0.5945125
-0.59909755
-0.6036825
-0.60826755
-0.6128526
-0.6128526
-0.60826755
-0.6036825
-0.60826755
-0.6174376
-0.6220227
-0.62660766
-0.62660766
-0.6311927
-0.6357777
-0.64036274
-0.64036274
-0.64036274
-0.64036274
-0.6495328
-0.65411776
-0.6587028
-0.6587028
-0.6632879
-0.6632879
-0.6632879
-0.6632879
-0.6678729
-0.67245793
-0.6770429
-0.6770429
-0.6770429
-0.6770429
-0.68621296
-0.68621296
-0.6816279
-0.6770429
-0.6770429
-0.6816279
-0.690798
-0.69996804
-0.69996804
-0.69996804
-0.695383
-0.70455307
-0.7091381
-0.71830815
-0.7228931
-0.7228931
-0.7228931
-0.7228931
-0.72747815
-0.72747815
-0.72747815
-0.72747815
-0.7320632
-0.73664826
-0.74581826
-0.7549883
-0.75957334
-0.75957334
-0.7549883
-0.7504033
-0.7504033
-0.7504033
-0.7549883
-0.76415837
-0.7687434
-0.7733284
-0.7733284
-0.77791345
-0.7870835
-0.79166853
-0.7962535
-0.79166853
-0.79166853
-0.7962535
-0.7962535
-0.80083853
-0.80542356
-0.81000865
-0.81000865
-0.80542356
-0.81000865
-0.8145937
-0.8191787
-0.8191787
-0.82376367
-0.82376367
-0.8283487
-0.8329337
-0.8329337
-0.8375187
-0.84210384
-0.8466888
-0.8466888
-0.84210384
-0.8375187
-0.8329337
-0.8329337
-0.8375187
-0.84210384
-0.85127383
-0.85127383
-0.85127383
-0.85585886
-0.86502886
-0.8696139
-0.8696139
-0.86502886
-0.86502886
-0.86502886
-0.86502886
-0.86502886
-0.8696139
-0.8741989
-0.8741989
-0.8741989
-0.8696139
-0.8741989
-0.8741989
-0.87878394
-0.87878394
-0.88336897
-0.88336897
-0.88336897
-0.88336897
-0.88336897
-0.88336897
-0.892539
-0.892539
-0.892539
-0.892539
-0.89712405
-0.9017091
-0.89712405
-0.89712405
-0.89712405
-0.9017091
-0.9017091
-0.9062941
-0.9062941
-0.91087914
-0.91546416
-0.91546416
-0.91546416
-0.91546416
-0.91087914
-0.9017091
-0.89712405
-0.9017091
-0.91087914
-0.91546416
-0.91546416
-0.91087914
-0.91087914
-0.91087914
-0.91546416
-0.91546416
-0.91546416
-0.91546416
-0.9200492
-0.9246342
-0.9246342
-0.9200492
-0.9200492
-0.9246342
-0.9200492
-0.9200492
-0.91546416
-0.91546416
-0.91546416
-0.91546416
-0.9246342
-0.9200492
-0.91087914
-0.91087914
-0.9200492
-0.92921925
-0.92921925
-0.92921925
-0.9200492
-0.91546416
-0.91546416
-0.9200492
-0.9246342
-0.9246342
-0.9200492
-0.9200492
-0.91546416
-0.9200492
-0.9200492
-0.91546416
-0.91546416
-0.9246342
-0.9383893
-0.94297427
-0.9383893
-0.92921925
-0.92921925
-0.92921925
-0.92921925
-0.9200492
-0.91546416
-0.9200492
-0.92921925
-0.92921925
-0.9246342
-0.9200492
-0.91546416
-0.91546416
-0.9200492
-0.9246342
-0.92921925
-0.92921925
-0.92921925
-0.92921925
-0.9246342
-0.9200492
-0.91546416
-0.9200492
-0.9200492
-0.91546416
-0.91546416
-0.91546416
-0.91546416
-0.91546416
-0.91546416
-0.91546416
-0.91546416
-0.91087914
-0.9062941
-0.9062941
-0.91087914
-0.91087914
-0.91087914
-0.91087914
-0.91546416
-0.9200492
-0.91546416
-0.91087914
-0.91087914
-0.9062941
-0.9017091
-0.89712405
-0.892539
-0.89712405
-0.89712405
-0.9017091
-0.9062941
-0.9062941
-0.9062941
-0.9062941
-0.9062941
-0.9017091
-0.89712405
-0.892539
-0.892539
-0.892539
-0.892539
-0.887954
-0.887954
-0.892539
-0.89712405
-0.892539
-0.88336897
-0.87878394
-0.8741989
-0.87878394
-0.88336897
-0.87878394
-0.8741989
-0.87878394
-0.88336897
-0.88336897
-0.8741989
-0.8696139
-0.8741989
-0.8741989
-0.8741989
-0.8741989
-0.8741989
-0.8741989
-0.8696139
-0.8696139
-0.8741989
-0.87878394
-0.88336897
-0.87878394
-0.8696139
-0.86502886
-0.8696139
-0.87878394
-0.88336897
-0.87878394
-0.8741989
-0.8741989
-0.87878394
-0.88336897
-0.88336897
-0.87878394
-0.8696139
-0.8696139
-0.8696139
-0.8741989
-0.87878394
-0.88336897
-0.88336897
-0.87878394
-0.8741989
-0.8741989
-0.8741989
-0.8741989
-0.87878394
-0.887954
-0.892539
-0.892539
-0.887954
-0.887954
-0.892539
-0.89712405
-0.892539
-0.892539
-0.892539
-0.89712405
-0.9017091
-0.9017091
-0.89712405
-0.89712405
-0.9062941
-0.91546416
-0.91546416
-0.91087914
-0.91087914
-0.91546416
-0.91546416
-0.91546416
-0.91546416
-0.9200492
-0.9246342
-0.9200492
-0.91546416
-0.91087914
-0.91546416
-0.9200492
-0.9246342
-0.92921925
-0.92921925
-0.92921925
-0.9338043
-0.9338043
-0.9338043
-0.92921925
-0.92921925
-0.9338043
-0.9383893
-0.94297427
-0.9383893
-0.9338043
-0.9338043
-0.9383893
-0.94297427
-0.94297427
-0.9383893
-0.9338043
-0.9338043
-0.9383893
-0.94297427
-0.94297427
-0.94297427
-0.94297427
-0.9383893
-0.92921925
-0.9246342
-0.92921925
-0.9338043
-0.94297427
-0.9383893
-0.92921925
-0.9246342
-0.9246342
-0.92921925
-0.9338043
-0.92921925
-0.9246342
-0.9200492
-0.9200492
-0.9200492
-0.9200492
-0.9200492
-0.91546416
-0.9062941
-0.9017091
-0.9017091
-0.91087914
-0.91546416
-0.9062941
-0.89712405
-0.892539
-0.89712405
-0.9017091
-0.89712405
-0.892539
-0.887954
-0.88336897
-0.87878394
-0.8741989
-0.8696139
-0.8696139
-0.86502886
-0.86044383
-0.86044383
-0.86044383
-0.85585886
-0.8466888
-0.84210384
-0.84210384
-0.8375187
-0.8329337
-0.8283487
-0.8283487
-0.82376367
-0.8191787
-0.81000865
-0.80542356
-0.80083853
-0.7962535
-0.7962535
-0.79166853
-0.7870835
-0.7824985
-0.7733284
-0.7687434
-0.76415837
-0.76415837
-0.75957334
-0.7504033
-0.73664826
-0.7320632
-0.73664826
-0.73664826
-0.7320632
-0.7228931
-0.7137231
-0.7091381
-0.70455307
-0.695383
-0.68621296
-0.6816279
-0.6770429
-0.67245793
-0.6678729
-0.6678729
-0.6632879
-0.6587028
-0.6587028
-0.6632879
-0.6587028
-0.64494777
-0.6357777
-0.62660766
-0.62660766
-0.6220227
-0.6174376
-0.6174376
-0.6174376
-0.60826755
-0.5945125
-0.5853424
-0.5853424
-0.5853424
-0.58075744
-0.58075744
-0.58075744
-0.5715874
-0.56700236
-0.5578323
-0.5578323
-0.55324733
-0.5486623
-0.5440772
-0.5394922
-0.53490716
-0.52573717
-0.5165671
-0.5165671
-0.5165671
-0.52115214
-0.52115214
-0.511982
-0.502812
-0.498227
-0.49364197
-0.49364197
-0.48905694
-0.48447192
-0.47988695
-0.47988695
-0.47988695
-0.47988695
-0.47530192
-0.4707169
-0.46613187
-0.46154684
-0.46154684
-0.46154684
-0.45237672
-0.4477917
-0.44320667
-0.44320667
-0.4386217
-0.43403667
-0.43403667
-0.42945164
-0.42486662
-0.42486662
-0.4202816
-0.41569656
-0.4111116
-0.40652657
-0.40652657
-0.40652657
-0.40194154
-0.3973565
-0.39277148
-0.38818645
-0.38818645
-0.3836015
-0.38818645
-0.38818645
-0.38818645
-0.37901634
-0.37901634
-0.3744313
-0.36984628
-0.36984628
-0.36984628
-0.36526132
-0.3606763
-0.35609126
-0.35609126
-0.35609126
-0.35150623
-0.3469212
-0.34233618
-0.3377512
-0.3377512
-0.34233618
-0.3469212
-0.35609126
-0.35609126
-0.3469212
-0.33316618
-0.32399613
-0.32399613
-0.3194111
-0.3194111
-0.31482613
-0.31482613
-0.3194111
-0.3194111
-0.3194111
-0.31482613
-0.31024098
-0.31482613
-0.31482613
-0.31024098
-0.30565596
-0.30565596
-0.30565596
-0.30107093
-0.30107093
-0.2964859
-0.2964859
-0.30107093
-0.30565596
-0.30565596
-0.30565596
-0.30565596
-0.30107093
-0.30107093
-0.30107093
-0.30107093
-0.30107093
-0.30565596
-0.30565596
-0.31024098
-0.31482613
-0.31482613
-0.3194111
-0.32399613
-0.32399613
-0.32858115
-0.3377512
-0.3377512
-0.3377512
-0.34233618
-0.34233618
-0.35150623
-0.35609126
-0.3606763
-0.36526132
-0.3606763
-0.3606763
-0.3606763
-0.36984628
-0.3744313
-0.37901634
-0.3836015
-0.39277148
-0.40194154
-0.40652657
-0.41569656
-0.42486662
-0.43403667
-0.4386217
-0.4386217
-0.4477917
-0.45696175
-0.46613187
-0.4707169
-0.4707169
-0.47988695
-0.49364197
-0.511982
-0.52573717
-0.5303222
-0.53490716
-0.5440772
-0.55324733
-0.5578323
-0.5578323
-0.5715874
-0.5899275
-0.59909755
-0.6036825
-0.6128526
-0.6311927
-0.64494777
-0.6587028
-0.6678729
-0.6770429
-0.6816279
-0.690798
-0.69996804
-0.7091381
-0.7137231
-0.71830815
-0.72747815
-0.7412333
-0.7549883
-0.7733284
-0.79166853
-0.80083853
-0.80542356
-0.80542356
-0.81000865
-0.82376367
-0.8329337
-0.84210384
-0.85585886
-0.86044383
-0.8696139
-0.88336897
-0.892539
-0.89712405
-0.9017091
-0.91546416
-0.92921925
-0.9338043
-0.94297427
-0.9521443
-0.96131444
-0.97048444
-0.9842395
-0.99799454
-1.0071646
-1.0163347
-1.0209197
-1.0300897
-1.0438448
-1.0530149
-1.0575999
-1.0575999
-1.06677
-1.0851101
-1.1034501
-1.1172051
-1.1217902
-1.1217902
-1.1263752
-1.1401303
-1.1630554
-1.1859806
-1.1951506
-1.2043207
-1.2134907
-1.2226608
-1.2272458
-1.2318308
-1.2364159
-1.2501708
-1.2685109
-1.286851
-1.2960211
-1.3006061
-1.3051912
-1.3143612
-1.3235313
-1.3327013
-1.3464564
-1.3556265
-1.3647964
-1.3739665
-1.3785515
-1.3877215
-1.4014766
-1.4198167
-1.4289868
-1.4335718
-1.4381568
-1.4427419
-1.456497
-1.465667
-1.4748371
-1.4931772
-1.5069321
-1.5161022
-1.5161022
-1.5206872
-1.5344423
-1.5436124
-1.5573674
-1.5665375
-1.5711225
-1.5757076
-1.5848776
-1.5986327
-1.6123878
-1.6215578
-1.6307278
-1.6398978
-1.6490679
-1.6536529
-1.6582379
-1.662823
-1.667408
-1.6811631
-1.6949182
-1.7040882
-1.7178433
-1.7270133
-1.7315984
-1.7315984
-1.7407684
-1.7499385
-1.7636936
-1.7728636
-1.7774487
-1.7774487
-1.7774487
-1.7820336
-1.7957888
-1.8049588
-1.8095437
-1.8095437
-1.8095437
-1.8187138
-1.8232988
-1.8278838
-1.8324689
-1.8370539
-1.8416389
-1.8416389
-1.846224
-1.850809
-1.855394
-1.855394
-1.8599789
-1.8691491
-1.8737341
-1.8737341
-1.8691491
-1.8691491
-1.864564
-1.855394
-1.855394
-1.855394
-1.864564
-1.864564
-1.864564
-1.864564
-1.864564
-1.8599789
-1.8599789
-1.8599789
-1.864564
-1.864564
-1.864564
-1.8599789
-1.8599789
-1.855394
-1.846224
-1.846224
-1.846224
-1.846224
-1.8416389
-1.8370539
-1.8370539
-1.8370539
-1.8278838
-1.8278838
-1.8278838
-1.8324689
-1.8324689
-1.8278838
-1.8232988
-1.8141288
-1.8095437
-1.8049588
-1.8049588
-1.8095437
-1.8049588
-1.8003738
-1.7912036
-1.7774487
-1.7682786
-1.7682786
-1.7682786
-1.7636936
-1.7636936
-1.7591084
-1.7545235
-1.7453535
-1.7361834
-1.7315984
-1.7315984
-1.7270133
-1.7224283
-1.7132583
-1.7086732
-1.7040882
-1.6949182
-1.6903331
-1.6903331
-1.6857481
-1.6811631
-1.671993
-1.667408
-1.671993
-1.671993
-1.662823
-1.6536529
-1.6536529
-1.6536529
-1.6536529
-1.6444829
-1.6307278
-1.6261427
-1.6261427
-1.6215578
-1.6169727
-1.6123878
-1.6123878
-1.6123878
-1.6123878
-1.6032177
-1.5894626
-1.5848776
-1.5894626
-1.5940477
-1.5894626
-1.5757076
-1.5665375
-1.5619525
-1.5573674
-1.5573674
-1.5573674
-1.5527824
-1.5481974
-1.5481974
-1.5527824
-1.5527824
-1.5481974
-1.5436124
-1.5436124
-1.5390273
-1.5344423
-1.5298573
-1.5252723
-1.5252723
-1.5252723
-1.5298573
-1.5344423
-1.5390273
-1.5344423
-1.5252723
-1.5161022
-1.5069321
-1.5023472
-1.5023472
-1.5115173
-1.5115173
-1.5161022
-1.5115173
-1.5023472
-1.4931772
-1.4931772
-1.4931772
-1.4885921
-1.4931772
-1.4977622
-1.5069321
-1.5115173
-1.5115173
-1.5023472
-1.4977622
-1.4931772
-1.4977622
-1.5069321
-1.5115173
-1.5069321
-1.4977622
-1.4840071
-1.4794221
-1.4840071
-1.4885921
-1.4931772
-1.4931772
-1.4931772
-1.4885921
-1.4794221
-1.4794221
-1.4794221
-1.4794221
-1.4794221
-1.4794221
-1.4840071
-1.4885921
-1.4885921
-1.4794221
-1.470252
-1.470252
-1.4748371
-1.4840071
-1.4885921
-1.4885921
-1.4840071
-1.4840071
-1.4794221
-1.4748371
-1.470252
-1.470252
-1.4748371
-1.4748371
-1.4748371
-1.4748371
-1.4748371
-1.470252
-1.465667
-1.461082
-1.456497
-1.456497
-1.465667
-1.470252
-1.470252
-1.470252
-1.465667
-1.461082
-1.461082
-1.461082
-1.461082
-1.456497
-1.456497
-1.456497
-1.456497
-1.456497
-1.4519119
-1.456497
-1.461082
-1.461082
-1.4519119
-1.4473269
-1.4473269
-1.4473269
-1.4473269
-1.4473269
-1.4427419
-1.4427419
-1.4427419
-1.4473269
-1.4519119
-1.4473269
-1.4473269
-1.4427419
-1.4381568
-1.4335718
-1.4381568
-1.4381568
-1.4381568
-1.4289868
-1.4244018
-1.4152317
-1.4152317
-1.4244018
-1.4335718
-1.4381568
-1.4381568
-1.4381568
-1.4289868
-1.4289868
-1.4335718
-1.4335718
-1.4289868
-1.4244018
-1.4198167
-1.4106467
-1.4014766
-1.4014766
-1.4014766
-1.4060616
-1.4014766
-1.3968916
-1.3923066
-1.3877215
-1.3831365
-1.3831365
-1.3785515
-1.3785515
-1.3739665
-1.3693814
-1.3602115
-1.3556265
-1.3556265
-1.3510414
-1.3464564
-1.3372864
-1.3327013
-1.3372864
-1.3372864
-1.3372864
-1.3327013
-1.3235313
-1.3143612
-1.3097762
-1.3097762
-1.3006061
-1.2914361
-1.282266
-1.277681
-1.277681
-1.277681
-1.277681
-1.273096
-1.2639259
-1.2593409
-1.2501708
-1.2364159
-1.2318308
-1.2318308
-1.2318308
-1.2272458
-1.2180758
-1.2043207
-1.1951506
-1.1859806
-1.1813955
-1.1768105
-1.1768105
-1.1768105
-1.1768105
-1.1676404
-1.1584704
-1.1493003
-1.1447153
-1.1401303
-1.1355453
-1.1309602
-1.1217902
-1.1126201
-1.1126201
-1.1217902
-1.1217902
-1.1080351
-1.089695
-1.07594
-1.07594
-1.080525
-1.080525
-1.071355
-1.0575999
-1.0438448
-1.0484298
-1.0484298
-1.0438448
-1.0300897
-1.0117496
-1.0025796
-1.0025796
-1.0025796
-0.99799454
-0.9934095
-0.97965443
-0.97506946
-0.97965443
-0.97965443
-0.97506946
-0.97048444
-0.96131444
-0.94755936
-0.94297427
-0.9383893
-0.92921925
-0.9246342
-0.91546416
-0.91087914
-0.9062941
-0.9017091
-0.89712405
-0.892539
-0.887954
-0.8741989
-0.86502886
-0.86044383
-0.86044383
-0.86044383
-0.85127383
-0.84210384
-0.8375187
-0.8283487
-0.8191787
-0.81000865
-0.7962535
-0.7870835
-0.7824985
-0.7824985
-0.7824985
-0.7824985
-0.77791345
-0.76415837
-0.7504033
-0.73664826
-0.7320632
-0.7320632
-0.73664826
-0.7320632
-0.72747815
-0.71830815
-0.7091381
-0.695383
-0.68621296
-0.6816279
-0.6816279
-0.6770429
-0.6678729
-0.65411776
-0.64494777
-0.64494777
-0.6495328
-0.64494777
-0.64036274
-0.6311927
-0.6220227
-0.6220227
-0.6174376
-0.6128526
-0.60826755
-0.59909755
-0.5899275
-0.58075744
-0.58075744
-0.58075744
-0.58075744
-0.5761724
-0.5715874
-0.56700236
-0.5624173
-0.55324733
-0.5486623
-0.5440772
-0.5440772
-0.5440772
-0.53490716
-0.52573717
-0.511982
-0.50739706
-0.50739706
-0.50739706
-0.502812
-0.49364197
-0.48447192
-0.47530192
-0.46613187
-0.45696175
-0.45237672
-0.4477917
-0.44320667
-0.43403667
-0.42945164
-0.42486662
-0.4202816
-0.41569656
-0.40652657
-0.40194154
-0.39277148
-0.38818645
-0.38818645
-0.37901634
-0.36984628
-0.3606763
-0.35150623
-0.3469212
-0.3377512
-0.33316618
-0.32858115
-0.31482613
-0.30107093
-0.2964859
-0.2964859
-0.28731585
-0.27356088
-0.2598058
-0.25063574
-0.23688066
-0.2277106
-0.21854055
-0.21395552
-0.21395552
-0.20478547
-0.19103038
-0.18644547
-0.17727542
-0.16352022
-0.14976513
-0.1451801
-0.1451801
-0.1405952
-0.12225509
-0.103914976
-0.09474492
-0.09015989
-0.08098984
-0.07181978
-0.0580647
-0.044309735
-0.030554652
-0.021384597
-0.012214422
0.0015405416
0.010710597
0.019880652
0.02446568
0.033635736
0.04739082
0.0611459
0.074900985
0.08865607
0.097826004
0.10699606
0.11158109
0.116166115
0.12075114
0.12992132
0.14826131
0.16201639
0.17118645
0.1803565
0.19411147
0.20786667
0.2124517
0.22162175
0.23537683
0.2491318
0.25830185
0.27205694
0.281227
0.29498208
0.30415213
0.3133222
0.32249224
0.32249224
0.3316623
0.34541726
0.36375737
0.38209748
0.38668263
0.39126766
0.4004377
0.4141928
0.42794776
0.44170284
0.45545793
0.46462798
0.469213
0.48296797
0.49672306
0.5013081
0.5058931
0.51506317
0.53340316
0.5517435
0.5654985
0.5700835
0.5838386
0.59300864
0.6067637
0.6159338
0.62968874
0.6434438
0.6526139
0.66178393
0.66636896
0.68012416
0.7030493
0.7213894
0.73055947
0.7397293
0.7443143
0.75348437
0.76723945
0.7764095
0.7901646
0.8039197
0.81767476
0.83142984
0.8451849
0.84976995
0.85894
0.86811006
0.8772801
0.8910352
0.8956202
0.90020525
0.9093753
0.9231304
0.94147027
0.95522535
0.9643954
0.96898043
0.98273575
0.99649084
1.0056609
1.0148307
1.0285858
1.0423409
1.0515109
1.056096
1.060681
1.069851
1.0836061
1.0927762
1.1065313
1.1202863
1.1340414
1.1523815
1.1661366
1.1707217
1.1798917
1.1890618
1.2074019
1.2211567
1.2257417
1.2349118
1.2486669
1.2670072
1.2807623
1.2899324
1.2991022
1.3128573
1.3220273
1.3357824
1.3449525
1.3541225
1.3678776
1.3862177
1.4045576
1.4137276
1.4228979
1.427483
1.436653
1.4504081
1.4641632
1.4779183
1.4870883
1.5054282
1.5237683
1.5329384
1.5375234
1.5421084
1.5512785
1.5696188
1.5879587
1.6017138
1.6108838
1.629224
1.642979
1.6567341
1.6613191
1.6704892
1.6888291
1.7071692
1.7255095
1.7392646
1.7576047
1.7667748
1.7759446
1.7896997
1.8080398
1.8217949
1.83555
1.849305
1.8676451
1.8859853
1.9043254
1.9180804
1.9272505
1.9410056
1.9547607
1.9731005
1.9914407
2.0006108
2.0143661
2.028121
2.046461
2.0648012
2.0831413
2.0968962
2.1152363
2.1289916
2.1473317
2.1610866
2.174842
2.193182
2.2069368
2.2252774
2.252787
2.275712
2.2894673
2.3078074
2.3261476
2.3444877
2.3628278
2.381168
2.3949232
2.4132633
2.431603
2.4545279
2.4774532
2.4957933
2.5187187
2.5416436
2.5599837
2.582909
2.605834
2.628759
2.6516838
2.6700244
2.6883645
2.7067046
2.7296295
2.7571397
2.7800646
2.7984047
2.8167448
2.8396702
2.8580103
2.8809352
2.9038606
2.9313707
2.9588804
2.9772205
2.9909759
3.0139008
3.0368261
3.0643363
3.0918465
3.1147718
3.1376967
3.1652064
3.1927166
3.215642
3.2431521
3.2660775
3.2935877
3.3119278
3.3302674
3.3577776
3.3852878
3.4082131
3.431138
3.4586482
3.4861584
3.5090837
3.5320086
3.5641036
3.6007838
3.6328793
3.6603894
3.6833143
3.7108245
3.7429194
3.7795997
3.811695
3.8392053
3.8667154
3.8942256
3.9263206
3.9538307
3.9859262
4.018021
4.0547013
4.0913815
4.1188912
4.137232
4.164742
4.201422
4.2381024
4.2701974
4.2977076
4.3298025
4.361898
4.393993
4.4260883
4.4490137
4.4719386
4.5040336
4.5452986
4.577394
4.6003194
4.6278296
4.6553392
4.6828494
4.7195296
4.751625
4.77455
4.80206
4.8341556
4.8754206
4.9075155
4.9350257
4.957951
4.990046
5.0313115
5.0634065
5.0955014
5.1230116
5.155107
5.182617
5.2101274
5.246807
5.2834873
5.324753
5.3522635
5.375188
5.4026985
5.4393783
5.4806437
5.5127387
5.5448337
5.5723443
5.6136093
5.654875
5.6869698
5.7190647
5.7465754
5.783255
5.8199353
5.8520303
5.879541
5.911636
5.948316
5.9849963
6.017091
6.0446014
6.0766964
6.1087923
6.1408873
6.172982
6.209662
6.241758
6.273853
6.305948
6.3334584
6.3655534
6.402233
6.4434986
6.4710083
6.4939337
6.5214443
6.5535393
6.590219
6.6268992
6.6635795
6.69109
6.723185
6.75528
6.787376
6.824056
6.85615
6.883661
6.9111705
6.938681
6.970776
7.0120416
7.048722
7.085402
7.122082
7.154177
7.181688
7.2091975
7.2412925
7.2779727
7.314653
7.346748
7.378844
7.415524
7.4567885
7.498054
7.53015
7.5530744
7.5851693
7.6218495
7.6585298
7.69521
7.727305
7.7548156
7.7869105
7.828176
7.8648562
7.9015365
7.924462
7.9473863
7.979481
8.020747
8.057427
8.089522
8.121617
8.153713
8.194978
8.231658
8.263754
8.291264
8.327944
8.364624
8.396719
8.424229
8.451739
8.48842
8.529685
8.5709505
8.603045
8.639726
8.676406
8.713086
8.745181
8.78186
8.823126
8.859806
8.887317
8.923997
8.960677
9.001943
9.038623
9.075303
9.107398
9.144077
9.1807575
9.222023
9.258703
9.290799
9.322894
9.359574
9.396255
9.4283495
9.469615
9.5108795
9.552145
9.58424
9.616335
9.648431
9.689695
9.730961
9.776812
9.813492
9.845587
9.868511
9.900606
9.941872
9.983137
10.015232
10.051912
10.088593
10.134443
10.175709
10.203218
10.230729
10.262823
10.290334
10.322429
10.354524
10.395789
10.44164
10.48749
10.528755
10.570021
10.606701
10.634211
10.666306
10.707571
10.753421
10.785517
10.813026
10.835952
10.868047
10.904727
10.936823
10.968918
11.005597
11.046863
11.088128
11.133978
11.170658
11.202754
11.239434
11.280699
11.321964
11.36323
11.399909
11.432004
11.4641
11.50078
11.53746
11.578726
11.624576
11.670426
11.707107
11.734616
11.766711
11.798806
11.835486
11.876752
11.918017
11.954698
11.991378
12.023473
12.055568
12.092248
12.124343
12.161023
12.197704
12.243553
12.280233
12.312328
12.34901
12.385691
12.422371
12.4636345
12.49573
12.527825
12.555335
12.58743
12.6286955
12.665376
12.702056
12.743321
12.775416
12.802928
12.825852
12.853362
12.890042
12.922137
12.954233
12.986328
13.023008
13.059689
13.096369
13.128464
13.165144
13.197239
13.224749
13.2568445
13.288939
13.316449
13.348544
13.380639
13.412734
13.440246
13.476926
13.518191
13.554872
13.582381
13.609891
13.646571
13.683251
13.715345
13.747442
13.774952
13.807047
13.839142
13.866652
13.894163
13.917088
13.940012
13.972109
14.008788
14.045468
14.077563
14.109658
14.132583
14.160094
14.187604
14.219699
14.256379
14.288474
14.320569
14.352665
14.398515
14.435195
14.467291
14.48563
14.508554
14.540651
14.572746
14.6094265
14.646107
14.687372
14.724052
14.751562
14.774487
14.797413
14.834093
14.870773
14.912039
14.9395485
14.962473
14.989983
15.017492
15.049587
15.077097
15.109194
15.145874
15.182554
15.214649
15.246744
15.274254
15.29718
15.320105
15.347614
15.375126
15.407221
15.434731
15.457655
15.475996
15.503506
15.535601
15.558527
15.581451
15.604378
15.631887
15.663982
15.686907
15.705248
15.719002
15.737341
15.760267
15.778606
15.792362
15.810701
15.842796
15.874891
15.902403
15.920742
15.925327
15.934498
15.952837
15.980349
16.007858
16.026197
16.035368
16.039953
16.053709
16.076633
16.094975
16.117899
16.140823
16.15458
16.16375
16.177504
16.19126
16.214184
16.241695
16.26462
16.278376
16.28296
16.287544
16.296715
16.305885
16.324226
16.342566
16.360907
16.37466
16.388416
16.397587
16.415926
16.429682
16.443436
16.44802
16.457191
16.470945
16.480116
16.489286
16.498455
16.516796
16.53055
16.544306
16.55806
16.562645
16.56723
16.56723
16.571815
16.580986
16.599325
16.617666
16.636005
16.645176
16.645176
16.645176
16.654346
16.663517
16.681856
16.691027
16.700197
16.70478
16.713951
16.727707
16.736877
16.74146
16.746046
16.750631
16.764387
16.778143
16.787312
16.791897
16.801067
16.805653
16.810238
16.819407
16.828577
16.833162
16.837748
16.846918
16.860672
16.869843
16.869843
16.874428
16.879013
16.888184
16.892769
16.897352
16.906523
16.920279
16.92945
16.938618
16.943203
16.947788
16.956959
16.970713
16.979883
16.984468
16.998224
17.007393
17.011978
17.021149
17.021149
17.03032
17.03949
17.048658
17.062414
17.07617
17.080755
17.085339
17.089924
17.099094
17.11285
17.122019
17.135775
17.144945
17.14953
17.154116
17.158699
17.16787
17.17704
17.18621
17.199965
17.209135
17.218306
17.227474
17.236645
17.250399
17.26874
17.282494
17.291664
17.30542
17.32376
17.33293
17.33293
17.3421
17.355854
17.374195
17.387949
17.401705
17.410875
17.420046
17.438385
17.456726
17.47048
17.475065
17.484236
17.502575
17.520916
17.539255
17.55301
17.566767
17.575935
17.589691
17.608032
17.630957
17.644712
17.658466
17.667637
17.676807
17.695147
17.718073
17.740997
17.754753
17.768507
17.782263
17.791433
17.805187
17.823528
17.846453
17.869379
17.883133
17.896889
17.910645
17.928984
17.951908
17.97025
17.984003
18.002344
18.016098
18.029854
18.043608
18.061949
18.080288
18.098629
18.121553
18.13531
18.149063
18.158234
18.176575
18.1995
18.227009
18.249935
18.268274
18.28203
18.30037
18.323296
18.34622
18.359976
18.378315
18.39207
18.414995
18.437922
18.460846
18.479187
18.49294
18.511282
18.534206
18.552547
18.566301
18.580057
18.607567
18.635077
18.653418
18.671759
18.690098
18.708437
18.731363
18.749702
18.772627
18.795551
18.818478
18.836817
18.855158
18.882668
18.910177
18.933104
18.951443
18.969784
18.992708
19.015633
19.029388
19.052313
19.07524
19.102749
19.125675
19.13943
19.162355
19.19445
19.22196
19.24947
19.26781
19.290735
19.309076
19.327415
19.350342
19.377851
19.405361
19.423702
19.442041
19.455797
19.478722
19.506231
19.533741
19.55208
19.570421
19.58876
19.607101
19.634611
19.66212
19.689632
19.712557
19.740067
19.767578
19.790503
19.808842
19.827183
19.850107
19.877619
19.900543
19.918884
19.941809
19.964733
19.98766
20.01517
20.042679
20.065605
20.08853
20.10687
20.129795
20.157305
20.184816
20.203156
20.221495
20.239836
20.267345
20.294855
20.32695
20.35446
20.3728
20.39114
20.414064
20.43699
20.4645
20.487427
20.505766
20.519522
20.542446
20.569956
20.597467
20.624977
20.652487
20.666243
20.679996
20.693752
20.716679
20.748774
20.780869
20.808378
20.82672
20.845058
20.867985
20.895494
20.918419
20.93676
20.9551
20.982609
21.010118
21.033045
21.051384
21.069723
21.09265
21.115574
21.138498
21.161425
21.175179
21.198105
21.2302
21.25771
21.27605
21.289804
21.31273
21.34024
21.363165
21.381506
21.399845
21.418186
21.436525
21.459452
21.482376
21.514471
21.537397
21.555737
21.569492
21.587833
21.606173
21.624514
21.647438
21.679533
21.697874
21.716213
21.729969
21.752893
21.775818
21.798742
21.817083
21.826252
21.840008
21.858347
21.881273
21.904198
21.927124
21.945463
21.963804
21.977558
21.9959
22.014238
22.037165
22.055504
22.073845
22.087599
22.10594
22.124279
22.147205
22.165545
22.183886
22.193056
22.20681
22.225151
22.248075
22.266417
22.28017
22.293926
22.312265
22.326021
22.335192
22.344362
22.362701
22.381042
22.399382
22.403967
22.413137
22.426891
22.445232
22.463572
22.477327
22.491081
22.504837
22.518593
22.532347
22.546103
22.564442
22.578197
22.587366
22.596537
22.605707
22.614876
22.624046
22.633217
22.646973
22.665312
22.679068
22.688236
22.688236
22.692822
22.706577
22.720333
22.729502
22.729502
22.734087
22.747843
22.766182
22.779938
22.784523
22.784523
22.784523
22.784523
22.798279
22.812033
22.830374
22.834959
22.834959
22.839542
22.844128
22.857883
22.862469
22.857883
22.857883
22.87164
22.880808
22.885393
22.880808
22.885393
22.894564
22.899149
22.90832
22.912905
22.912905
22.90832
22.903734
22.903734
22.90832
22.917488
22.926659
22.931244
22.931244
22.926659
22.926659
22.931244
22.931244
22.931244
22.926659
22.931244
22.93583
22.93583
22.931244
22.922073
22.922073
22.926659
22.93583
22.93583
22.93583
22.926659
22.926659
22.926659
22.926659
22.922073
22.917488
22.917488
22.922073
22.917488
22.90832
22.903734
22.90832
22.912905
22.90832
22.899149
22.889978
22.889978
22.889978
22.885393
22.876223
22.87164
22.867054
22.867054
22.862469
22.857883
22.848713
22.844128
22.834959
22.825788
22.816618
22.807447
22.807447
22.807447
22.807447
22.802862
22.789108
22.779938
22.770767
22.766182
22.757013
22.747843
22.734087
22.724916
22.720333
22.715748
22.711163
22.701992
22.692822
22.679068
22.674482
22.669897
22.660727
22.646973
22.633217
22.624046
22.61029
22.601122
22.596537
22.591951
22.587366
22.573612
22.559856
22.550686
22.546103
22.546103
22.536932
22.523176
22.509422
22.495667
22.481913
22.472742
22.468157
22.458986
22.445232
22.440647
22.431477
22.422306
22.408552
22.394796
22.385626
22.376457
22.362701
22.348946
22.339777
22.330606
22.321436
22.312265
22.303097
22.298512
22.289341
22.28017
22.261831
22.248075
22.238905
22.225151
22.211395
22.20681
22.19764
22.183886
22.174715
22.165545
22.156374
22.14262
22.128864
22.11511
22.110525
22.09677
22.083014
22.064674
22.050919
22.046333
22.04175
22.037165
22.023409
22.005068
21.991314
21.982143
21.968388
21.954634
21.936293
21.922539
21.908783
21.895027
21.885859
21.872103
21.858347
21.849178
21.844593
21.840008
21.830837
21.812498
21.798742
21.789574
21.780403
21.766647
21.748308
21.729969
21.720798
21.711628
21.697874
21.684118
21.670362
21.652023
21.633682
21.619928
21.610758
21.601587
21.583248
21.569492
21.555737
21.551151
21.537397
21.519056
21.500717
21.486961
21.47779
21.459452
21.44111
21.427357
21.409016
21.390676
21.37692
21.363165
21.344826
21.33107
21.317316
21.30356
21.28522
21.271465
21.25771
21.23937
21.225615
21.211859
21.198105
21.179764
21.161425
21.147669
21.133913
21.115574
21.097233
21.074308
21.051384
21.033045
21.014704
20.996365
20.978024
20.959684
20.941345
20.92759
20.913834
20.895494
20.872568
20.854229
20.835888
20.817549
20.803793
20.785454
20.762527
20.744188
20.730433
20.707508
20.689167
20.661657
20.638733
20.620392
20.606636
20.592882
20.574541
20.551617
20.524107
20.496595
20.469086
20.45533
20.441576
20.41865
20.40031
20.377384
20.359045
20.33612
20.31778
20.294855
20.27193
20.244421
20.221495
20.19857
20.180231
20.16189
20.138966
20.111454
20.083944
20.06102
20.038094
20.010584
19.983074
19.955564
19.932638
19.914299
19.895958
19.873034
19.850107
19.827183
19.808842
19.790503
19.758408
19.726313
19.694218
19.671291
19.648367
19.630026
19.602516
19.575006
19.55208
19.533741
19.515402
19.487892
19.455797
19.419117
19.39619
19.377851
19.35951
19.332
19.299906
19.272396
19.24947
19.22196
19.199036
19.171524
19.1486
19.125675
19.098164
19.070654
19.043144
19.024803
19.01105
18.988123
18.951443
18.910177
18.882668
18.859743
18.836817
18.804722
18.777212
18.754288
18.731363
18.703854
18.676342
18.658003
18.635077
18.607567
18.575472
18.543377
18.515867
18.49294
18.470016
18.437922
18.41041
18.378315
18.34622
18.314125
18.28203
18.259104
18.231594
18.204084
18.181158
18.158234
18.13531
18.103214
18.071117
18.043608
18.016098
17.988588
17.951908
17.924398
17.901474
17.883133
17.855623
17.823528
17.786848
17.754753
17.736412
17.713488
17.681393
17.649298
17.621786
17.598862
17.571352
17.539255
17.511745
17.47965
17.45214
17.429214
17.401705
17.374195
17.346685
17.319174
17.287079
17.25957
17.227474
17.199965
17.172455
17.14953
17.122019
17.089924
17.053244
17.021149
16.993639
16.96613
16.938618
16.911108
16.879013
16.851503
16.823992
16.801067
16.768972
16.736877
16.700197
16.672686
16.649761
16.622252
16.59474
16.56723
16.544306
16.521381
16.49387
16.461777
16.429682
16.397587
16.36549
16.33798
16.31047
16.28296
16.25545
16.22794
16.205015
16.177504
16.145409
16.113314
16.085804
16.067463
16.044538
16.012444
15.980349
15.952837
15.925327
15.906988
15.879477
15.851967
15.819872
15.783192
15.751097
15.728172
15.709831
15.686907
15.650227
15.618132
15.595207
15.572281
15.549356
15.5172615
15.489752
15.457655
15.42556
15.402636
15.375126
15.347614
15.320105
15.29718
15.274254
15.251329
15.22382
15.196308
15.173384
15.145874
15.122948
15.090853
15.058758
15.031248
15.012907
14.994568
14.962473
14.930378
14.902868
14.875359
14.8570175
14.834093
14.801998
14.774487
14.742392
14.719467
14.696543
14.678202
14.655277
14.632351
14.600256
14.577332
14.5589905
14.540651
14.51314
14.481045
14.44895
14.42144
14.3939295
14.36642
14.33891
14.320569
14.30223
14.279305
14.251794
14.228869
14.205943
14.178433
14.146338
14.118829
14.095902
14.072978
14.050054
14.027128
14.013373
13.995033
13.967524
13.935429
13.912502
13.889578
13.871237
13.843727
13.820803
13.797876
13.774952
13.752026
13.724516
13.7015915
13.678666
13.660326
13.632816
13.609891
13.5869665
13.56404
13.5365305
13.513606
13.49068
13.472341
13.444831
13.417319
13.39898
13.380639
13.3623
13.334788
13.311864
13.293525
13.275184
13.2568445
13.233919
13.206409
13.1789
13.155973
13.137634
13.110123
13.087198
13.064274
13.045933
13.023008
13.000082
12.977158
12.954233
12.935892
12.912968
12.890042
12.867117
12.839607
12.816682
12.793757
12.780002
12.757077
12.734151
12.711226
12.692885
12.674546
12.656205
12.6286955
12.596601
12.573676
12.55075
12.532411
12.5140705
12.491145
12.46822
12.44071
12.417786
12.399445
12.381105
12.358179
12.330669
12.307745
12.289404
12.271065
12.248138
12.225214
12.206873
12.188534
12.165608
12.138099
12.115173
12.092248
12.069324
12.050982
12.023473
11.995963
11.973037
11.954698
11.931773
11.899676
11.876752
11.858411
11.840072
11.817147
11.789637
11.762126
11.743787
11.720861
11.693352
11.670426
11.652086
11.633746
11.615406
11.592481
11.569555
11.542046
11.5237055
11.50078
11.477855
11.454929
11.4411745
11.418249
11.395325
11.367814
11.34489
11.32655
11.308209
11.285284
11.262359
11.239434
11.216509
11.1935835
11.175243
11.152318
11.129393
11.106468
11.083543
11.060617
11.033108
11.010182
10.987258
10.964333
10.941407
10.918483
10.895557
10.877217
10.858877
10.831367
10.803857
10.776346
10.758006
10.730495
10.702986
10.675475
10.657135
10.634211
10.606701
10.574606
10.556266
10.53334
10.515
10.482905
10.455395
10.427884
10.40496
10.377449
10.349939
10.322429
10.299503
10.276578
10.253654
10.226144
10.203218
10.184878
10.157369
10.129858
10.106933
10.079423
10.051912
10.024403
9.996892
9.973967
9.951042
9.932702
9.905191
9.873096
9.8410015
9.813492
9.790566
9.763057
9.735546
9.703451
9.6759405
9.648431
9.630091
9.611751
9.588825
9.561315
9.524634
9.492539
9.46503
9.442105
9.414595
9.387084
9.350404
9.318309
9.295383
9.272459
9.249534
9.217438
9.185343
9.157833
9.134908
9.111982
9.084473
9.052378
9.0156975
8.988188
8.965262
8.946922
8.919412
8.887317
8.855222
8.827711
8.804786
8.777276
8.745181
8.713086
8.690161
8.671821
8.648895
8.6168
8.58012
8.548025
8.5205145
8.493005
8.460909
8.428814
8.410474
8.387548
8.364624
8.327944
8.291264
8.259169
8.227074
8.204148
8.185808
8.162883
8.130788
8.098693
8.066597
8.039087
8.006991
7.979481
7.9473863
7.9152913
7.8831964
7.860271
7.8373456
7.8006654
7.7685704
7.7364755
7.71355
7.6906247
7.6585298
7.6218495
7.59434
7.562245
7.53015
7.498054
7.4705443
7.447619
7.4201083
7.3880134
7.351333
7.319238
7.2917275
7.2596326
7.232123
7.2046123
7.1725173
7.135837
7.099157
7.071647
7.0441365
7.016627
6.984531
6.952436
6.9249263
6.8928304
6.851566
6.819471
6.7965455
6.7782054
6.7461104
6.70943
6.6773353
6.6498246
6.6177297
6.5856338
6.548954
6.516859
6.4893494
6.466424
6.4389133
6.4068184
6.370138
6.338043
6.310533
6.278438
6.246342
6.214247
6.1821523
6.154642
6.122547
6.090452
6.053772
6.021676
5.9941664
5.962071
5.9253907
5.893296
5.865785
5.8382754
5.8061805
5.7786703
5.7511606
5.7144794
5.677799
5.641119
5.6044393
5.5769296
5.5448337
5.521909
5.498984
5.471473
5.4393783
5.4026985
5.375188
5.347678
5.324753
5.3018274
5.2743177
5.2422223
5.2009573
5.1505218
5.1046715
5.0634065
5.0358963
5.0129714
4.9946313
4.967121
4.9350257
4.9075155
4.8845906
4.8616652
4.8479104
4.8295703
4.8066454
4.78372
4.75621
4.724115
4.6920195
4.6507545
4.604904
4.559054
4.5223737
4.4856935
4.4581833
4.4306736
4.407748
4.380238
4.3481426
4.3206325
4.2977076
4.2793674
4.2518573
4.2197623
4.183082
4.1418166
4.1005516
4.0592866
4.018021
3.9859262
3.9630008
3.9354906
3.9079804
3.8804708
3.8529606
3.8300352
3.802525
3.7795997
3.7520895
3.7199945
3.6787295
3.637464
3.596199
3.5641036
3.5320086
3.5044985
3.4724035
3.4357233
3.4036279
3.3761177
3.3577776
3.3348527
3.3027577
3.2660775
3.2293968
3.1973019
3.1697917
3.1331115
3.0964313
3.059751
3.027656
3.0047307
2.9772205
2.9497108
2.9130306
2.8809352
2.853425
2.8305001
2.7984047
2.7663097
2.7342148
2.6975346
2.6608543
2.6333442
2.6012492
2.573739
2.546229
2.5141335
2.4774532
2.4453583
2.417848
2.390338
2.3628278
2.3261476
2.2940521
2.2619572
2.234447
2.202352
2.1702566
2.1289916
2.0923114
2.0648012
2.0418763
2.009781
1.9731005
1.9318355
1.8997403
1.8722302
1.849305
1.8263799
1.7942847
1.7576047
1.7209245
1.6888291
1.6659042
1.642979
1.6108838
1.5833737
1.5512785
1.5191833
1.4916731
1.4595782
1.427483
1.3908027
1.3587075
1.3266124
1.2945174
1.262422
1.2303268
1.1982318
1.1707217
1.1432115
1.1111163
1.0836061
1.056096
1.0285858
0.9873208
0.9460553
0.91396034
0.8864502
0.86352503
0.8405999
0.8085047
0.7764095
0.7397293
0.6984643
0.66178393
0.63427377
0.61134875
0.5884236
0.55632854
0.5242332
0.487553
0.45545793
0.42794776
0.39585268
0.36375737
0.3316623
0.2995671
0.2674719
0.23996174
0.20786667
0.17577147
0.14367628
0.116166115
0.08407104
0.04739082
0.010710597
-0.021384597
-0.048894644
-0.07181978
-0.103914976
-0.13601017
-0.16810536
-0.19103038
-0.22312558
-0.2598058
-0.2964859
-0.32858115
-0.3606763
-0.38818645
-0.41569656
-0.44320667
-0.4707169
-0.498227
-0.5303222
-0.5624173
-0.5899275
-0.6174376
-0.6495328
-0.6816279
-0.7091381
-0.7412333
-0.7687434
-0.80083853
-0.82376367
-0.8466888
-0.8696139
-0.9062941
-0.94755936
-0.9842395
-1.0117496
-1.0346748
-1.0621849
-1.098865
-1.1309602
-1.1538854
-1.1768105
-1.2043207
-1.2318308
-1.2593409
-1.286851
-1.3189462
-1.3464564
-1.3739665
-1.3923066
-1.4106467
-1.4381568
-1.4748371
-1.5069321
-1.5298573
-1.5527824
-1.5848776
-1.6169727
-1.6444829
-1.676578
-1.7040882
-1.7361834
-1.7682786
-1.8003738
-1.8324689
-1.855394
-1.8783191
-1.9012442
-1.9333394
-1.9608495
-1.9791896
-1.9975297
-2.02504
-2.047965
-2.07089
-2.0892303
-2.1121554
-2.1350803
-2.1625905
-2.1901007
-2.2221959
-2.245121
-2.2680461
-2.2909713
-2.3184814
-2.3459916
-2.3735018
-2.401012
-2.4239368
-2.4468622
-2.4697871
-2.4972973
-2.5248075
-2.5569024
-2.5844128
-2.6027527
-2.6210928
-2.639433
-2.6623583
-2.6852832
-2.7127934
-2.7403035
-2.7632287
-2.7861538
-2.804494
-2.827419
-2.8503442
-2.873269
-2.9007792
-2.9191194
-2.9420445
-2.9603846
-2.9833097
-3.01082
-3.03833
-3.0612552
-3.079595
-3.1025205
-3.1208606
-3.1483707
-3.1712956
-3.1988058
-3.221731
-3.244656
-3.2629962
-3.2859216
-3.3088465
-3.3271866
-3.3501115
-3.3730369
-3.391377
-3.4143019
-3.4372272
-3.4601521
-3.4830775
-3.5060024
-3.5289273
-3.5426826
-3.5656075
-3.597703
-3.6206279
-3.6343832
-3.648138
-3.6664782
-3.6894035
-3.7123284
-3.7398386
-3.7673488
-3.7856889
-3.7994442
-3.813199
-3.836124
-3.863634
-3.8865595
-3.9048996
-3.9186544
-3.9415798
-3.9645047
-3.98743
-4.010355
-4.0241103
-4.0332804
-4.0516205
-4.0699606
-4.0883007
-4.1066403
-4.1295657
-4.1524906
-4.170831
-4.189171
-4.212096
-4.2304363
-4.2487764
-4.2625313
-4.2762866
-4.2992115
-4.322137
-4.349647
-4.367987
-4.3771567
-4.390912
-4.409252
-4.432177
-4.4551024
-4.4688573
-4.4826126
-4.4963675
-4.5238776
-4.546803
-4.569728
-4.588068
-4.606408
-4.624748
-4.6430883
-4.656843
-4.6705985
-4.684354
-4.702694
-4.716449
-4.730204
-4.743959
-4.766884
-4.785224
-4.794394
-4.803564
-4.821904
-4.8402443
-4.8677545
-4.89068
-4.9136047
-4.931945
-4.950285
-4.9686246
-4.98238
-4.99155
-5.00072
-5.0144753
-5.0236454
-5.02823
-5.0419855
-5.0603256
-5.0832505
-5.106176
-5.124516
-5.1428556
-5.165781
-5.188706
-5.207046
-5.2208014
-5.234556
-5.2437263
-5.2574816
-5.271237
-5.294162
-5.312502
-5.321672
-5.330842
-5.349182
-5.372107
-5.385862
-5.385862
-5.395032
-5.4133725
-5.4408827
-5.468393
-5.486733
-5.495903
-5.505073
-5.514243
-5.527998
-5.546338
-5.569263
-5.587603
-5.6013584
-5.6196985
-5.6380386
-5.6517935
-5.665549
-5.6701336
-5.6793036
-5.693059
-5.711399
-5.734324
-5.7480793
-5.766419
-5.7801743
-5.7985144
-5.8214393
-5.8351946
-5.84895
-5.8627048
-5.871875
-5.88563
-5.8948
-5.9039702
-5.9223104
-5.936065
-5.9452353
-5.94982
-5.96816
-5.9865003
-6.0002556
-6.0140104
-6.0231805
-6.0415206
-6.055276
-6.069031
-6.082786
-6.091956
-6.105711
-6.124051
-6.146976
-6.165316
-6.183656
-6.1928263
-6.2019963
-6.2111664
-6.2203364
-6.2340918
-6.2478466
-6.261602
-6.275357
-6.289112
-6.302867
-6.321207
-6.334962
-6.344132
-6.348717
-6.362472
-6.380812
-6.3945675
-6.4037375
-6.4174924
-6.4312477
-6.449588
-6.463343
-6.477098
-6.4908533
-6.504608
-6.5137777
-6.527533
-6.536703
-6.545873
-6.555043
-6.5642133
-6.577968
-6.6008935
-6.6192336
-6.632989
-6.6375737
-6.642159
-6.651329
-6.665084
-6.678839
-6.697179
-6.715519
-6.724689
-6.729274
-6.7384443
-6.752199
-6.7705393
-6.7797093
-6.7888794
-6.8026347
-6.8163896
-6.8255596
-6.8347297
-6.85307
-6.87141
-6.88058
-6.88975
-6.894335
-6.903505
-6.91726
-6.92643
-6.9356003
-6.949355
-6.958525
-6.9722805
-6.9860353
-6.9952054
-6.9997907
-7.0043755
-7.0135455
-7.027301
-7.041056
-7.050226
-7.059396
-7.063981
-7.077736
-7.096076
-7.114416
-7.128171
-7.137341
-7.1419263
-7.155681
-7.164851
-7.1740217
-7.183192
-7.1877766
-7.192362
-7.210702
-7.224457
-7.238212
-7.242797
-7.247382
-7.2565517
-7.270307
-7.2886467
-7.302402
-7.302402
-7.311572
-7.3253274
-7.3390822
-7.3482523
-7.3528376
-7.3574224
-7.3665924
-7.3803477
-7.389518
-7.398688
-7.4032726
-7.417028
-7.435368
-7.449123
-7.4537077
-7.458293
-7.4628778
-7.472048
-7.485803
-7.494973
-7.499558
-7.508728
-7.517898
-7.5316534
-7.5499935
-7.5591636
-7.5683336
-7.5683336
-7.5729184
-7.5729184
-7.5820885
-7.595844
-7.609599
-7.623354
-7.637109
-7.646279
-7.646279
-7.646279
-7.655449
-7.664619
-7.6692038
-7.678374
-7.687544
-7.696714
-7.7104692
-7.724224
-7.733394
-7.733394
-7.733394
-7.742564
-7.7563195
-7.760905
-7.7654896
-7.7746596
-7.779245
-7.788415
-7.797585
-7.806755
-7.81134
-7.82051
-7.82968
-7.8388495
-7.8480196
-7.85719
-7.8663597
-7.8755302
-7.8847
-7.889285
-7.8938704
-7.8938704
-7.8938704
-7.90304
-7.9122105
-7.92138
-7.9305506
-7.935136
-7.9443054
-7.9488907
-7.953476
-7.9580603
-7.971816
-7.9809856
-7.985571
-7.990156
-7.9993258
-8.003911
-8.003911
-8.003911
-8.003911
-8.008495
-8.017666
-8.02225
-8.026835
-8.036005
-8.04059
-8.045176
-8.045176
-8.054345
-8.063516
-8.072685
-8.072685
-8.072685
-8.0772705
-8.081856
-8.081856
-8.086441
-8.091025
-8.100196
-8.109365
-8.113951
-8.118536
-8.118536
-8.123121
-8.132291
-8.136876
-8.136876
-8.141461
-8.141461
-8.141461
-8.141461
-8.141461
-8.146046
-8.150631
-8.155216
-8.155216
-8.155216
-8.1598015
-8.1598015
-8.164386
-8.173556
-8.182726
-8.182726
-8.178142
-8.173556
-8.173556
-8.178142
-8.182726
-8.187311
-8.191896
-8.191896
-8.196482
-8.205651
-8.205651
-8.201067
-8.196482
-8.196482
-8.201067
-8.205651
-8.201067
-8.201067
-8.201067
-8.201067
-8.205651
-8.205651
-8.205651
-8.210237
-8.214822
-8.219407
-8.223991
-8.219407
-8.219407
-8.219407
-8.219407
-8.219407
-8.214822
-8.214822
-8.219407
-8.223991
-8.223991
-8.223991
-8.223991
-8.228577
-8.228577
-8.223991
-8.219407
-8.210237
-8.205651
-8.205651
-8.205651
-8.210237
-8.214822
-8.214822
-8.214822
-8.214822
-8.210237
-8.210237
-8.210237
-8.205651
-8.205651
-8.205651
-8.205651
-8.205651
-8.210237
-8.210237
-8.201067
-8.187311
-8.178142
-8.178142
-8.187311
-8.187311
-8.182726
-8.178142
-8.173556
-8.173556
-8.173556
-8.173556
-8.164386
-8.1598015
-8.1598015
-8.1598015
-8.1598015
-8.155216
-8.1598015
-8.1598015
-8.150631
-8.136876
-8.127706
-8.127706
-8.132291
-8.132291
-8.123121
-8.113951
-8.113951
-8.118536
-8.118536
-8.113951
-8.109365
-8.100196
-8.100196
-8.095611
-8.095611
-8.086441
-8.081856
-8.081856
-8.081856
-8.081856
-8.072685
-8.05893
-8.05893
-8.063516
-8.068101
-8.05893
-8.045176
-8.026835
-8.017666
-8.017666
-8.02225
-8.02225
-8.017666
-8.013081
-8.003911
-7.9947405
-7.985571
-7.9809856
-7.9809856
-7.9764004
-7.971816
-7.967231
-7.953476
-7.93972
-7.935136
-7.935136
-7.9305506
-7.92138
-7.9167957
-7.9167957
-7.9122105
-7.8984547
-7.8847
-7.8847
-7.8847
-7.8847
-7.870945
-7.85719
-7.8480196
-7.8388495
-7.8388495
-7.8388495
-7.82968
-7.82051
-7.806755
-7.806755
-7.806755
-7.806755
-7.797585
-7.7838297
-7.7746596
-7.770075
-7.7654896
-7.760905
-7.7517343
-7.742564
-7.733394
-7.7196393
-7.715054
-7.705884
-7.696714
-7.682959
-7.678374
-7.673789
-7.6692038
-7.664619
-7.655449
-7.6508636
-7.6508636
-7.641694
-7.6279387
-7.614184
-7.605014
-7.6004286
-7.595844
-7.5866737
-7.5820885
-7.5775037
-7.5683336
-7.5637484
-7.5591636
-7.5499935
-7.5408235
-7.5316534
-7.517898
-7.504143
-7.499558
-7.499558
-7.499558
-7.490388
-7.481218
-7.467463
-7.458293
-7.4537077
-7.449123
-7.439953
-7.430783
-7.4216127
-7.407858
-7.398688
-7.389518
-7.3803477
-7.3711777
-7.3665924
-7.3528376
-7.3390822
-7.3344975
-7.329912
-7.3253274
-7.316157
-7.302402
-7.2978168
-7.293232
-7.2886467
-7.274892
-7.261137
-7.251967
-7.247382
-7.238212
-7.224457
-7.210702
-7.2061167
-7.1969466
-7.183192
-7.1694365
-7.164851
-7.164851
-7.155681
-7.146511
-7.137341
-7.132756
-7.123586
-7.114416
-7.105246
-7.096076
-7.086906
-7.077736
-7.063981
-7.050226
-7.045641
-7.041056
-7.036471
-7.027301
-7.0135455
-6.9997907
-6.9997907
-6.9952054
-6.9906206
-6.9768653
-6.9631104
-6.9539404
-6.9539404
-6.949355
-6.931015
-6.91726
-6.90809
-6.90809
-6.903505
-6.894335
-6.875995
-6.86224
-6.85307
-6.848485
-6.8438997
-6.8347297
-6.8255596
-6.8163896
-6.8072195
-6.8026347
-6.7980494
-6.7934647
-6.7797093
-6.7659545
-6.7567844
-6.752199
-6.7476144
-6.743029
-6.729274
-6.7109337
-6.701764
-6.697179
-6.697179
-6.6880093
-6.678839
-6.665084
-6.655914
-6.646744
-6.646744
-6.632989
-6.623819
-6.6192336
-6.614649
-6.6100636
-6.6008935
-6.5871387
-6.577968
-6.5733833
-6.568798
-6.559628
-6.545873
-6.536703
-6.536703
-6.536703
-6.527533
-6.5137777
-6.504608
-6.495438
-6.486268
-6.477098
-6.467928
-6.463343
-6.458758
-6.454173
-6.440418
-6.4312477
-6.4220777
-6.4129076
-6.3991523
-6.3945675
-6.3853974
-6.3762274
-6.3670573
-6.362472
-6.3578873
-6.348717
-6.344132
-6.334962
-6.325792
-6.321207
-6.312037
-6.307452
-6.302867
-6.2936974
-6.289112
-6.284527
-6.275357
-6.261602
-6.2478466
-6.243262
-6.243262
-6.2386765
-6.2295065
-6.2203364
-6.2111664
-6.2019963
-6.1974115
-6.1928263
-6.1882415
-6.174486
-6.1699014
-6.1699014
-6.165316
-6.1607313
-6.146976
-6.142391
-6.133221
-6.124051
-6.114881
-6.1102962
-6.105711
-6.101126
-6.096541
-6.087371
-6.078201
-6.069031
-6.064446
-6.0598607
-6.055276
-6.0506907
-6.0415206
-6.036936
-6.0323505
-6.0277658
-6.0185957
-6.0140104
-6.0002556
-5.9865003
-5.972745
-5.972745
-5.972745
-5.972745
-5.96816
-5.95899
-5.94982
-5.9452353
-5.94065
-5.936065
-5.926895
-5.9223104
-5.917725
-5.9131403
-5.908555
-5.9039702
-5.899385
-5.8948
-5.881045
-5.871875
-5.8627048
-5.8627048
-5.8627048
-5.8535347
-5.8443646
-5.8351946
-5.8306093
-5.8260245
-5.8214393
-5.812269
-5.8076844
-5.803099
-5.7985144
-5.7893443
-5.784759
-5.7801743
-5.775589
-5.771004
-5.766419
-5.761834
-5.7480793
-5.743494
-5.743494
-5.7389092
-5.729739
-5.720569
-5.711399
-5.7068143
-5.6976438
-5.693059
-5.6884737
-5.6793036
-5.665549
-5.665549
-5.6609635
-5.6563787
-5.6426234
-5.6334534
-5.6288686
-5.6288686
-5.6242833
-5.6151133
-5.6013584
-5.587603
-5.5830183
-5.578433
-5.5738482
-5.569263
-5.564678
-5.560093
-5.555508
-5.546338
-5.532583
-5.518828
-5.514243
-5.509658
-5.509658
-5.505073
-5.495903
-5.486733
-5.477563
-5.4729776
-5.468393
-5.459223
-5.4500527
-5.4362974
-5.4317126
-5.4271274
-5.4225426
-5.4225426
-5.4179573
-5.4087873
-5.395032
-5.390447
-5.385862
-5.381277
-5.372107
-5.3629375
-5.3629375
-5.358352
-5.349182
-5.3354273
-5.326257
-5.317087
-5.307917
-5.303332
-5.294162
-5.2849917
-5.280407
-5.280407
-5.2758217
-5.271237
-5.262067
-5.2483115
-5.2437263
-5.2437263
-5.2391415
-5.234556
-5.216216
-5.207046
-5.197876
-5.184121
-5.179536
-5.179536
-5.184121
-5.179536
-5.170366
-5.156611
-5.147441
-5.1428556
-5.133686
-5.124516
-5.1199307
-5.124516
-5.124516
-5.1199307
-5.106176
-5.0924206
-5.087836
-5.0832505
-5.0786657
-5.0740805
-5.0694957
-5.0603256
-5.0511556
-5.0465703
-5.0465703
-5.0465703
-5.0374002
-5.0236454
-5.0144753
-5.00989
-5.00989
-5.00989
-5.0144753
-5.0144753
-5.0144753
-5.00989
-4.996135
-4.986965
-4.98238
-4.977795
-4.97321
-4.97321
-4.9686246
-4.9594545
-4.950285
-4.9456997
-4.9456997
-4.9456997
-4.941115
-4.93653
-4.931945
-4.931945
-4.931945
-4.92736
-4.91819
-4.9136047
-4.9136047
-4.90902
-4.90902
-4.89985
-4.8952646
-4.89068
-4.8860946
-4.8860946
-4.8860946
-4.88151
-4.8769245
-4.8677545
-4.8631697
-4.8631697
-4.8585844
-4.8539996
-4.8539996
-4.8585844
-4.8585844
-4.8448296
-4.8356595
-4.831074
-4.831074
-4.831074
-4.831074
-4.831074
-4.831074
-4.8264894
-4.817319
-4.812734
-4.812734
-4.812734
-4.812734
-4.808149
-4.808149
-4.808149
-4.808149
-4.798979
-4.7898088
-4.785224
-4.794394
-4.794394
-4.7898088
-4.785224
-4.785224
-4.7898088
-4.785224
-4.785224
-4.776054
-4.7806387
-4.785224
-4.785224
-4.7806387
-4.766884
-4.762299
-4.762299
-4.766884
-4.766884
-4.762299
-4.757714
-4.753129
-4.753129
-4.753129
-4.753129
-4.757714
-4.757714
-4.762299
-4.757714
-4.757714
-4.757714
-4.762299
-4.762299
-4.762299
-4.753129
-4.743959
-4.7485437
-4.7485437
-4.7485437
-4.743959
-4.7485437
-4.7485437
-4.7485437
-4.7485437
-4.743959
-4.7485437
-4.753129
-4.757714
-4.7485437
-4.739374
-4.734789
-4.739374
-4.743959
-4.7485437
-4.7485437
-4.7485437
-4.7485437
-4.753129
-4.757714
-4.757714
-4.757714
-4.762299
-4.757714
-4.753129
-4.739374
-4.730204
-4.734789
-4.743959
-4.7485437
-4.743959
-4.739374
-4.739374
-4.743959
-4.753129
-4.753129
-4.753129
-4.7485437
-4.7485437
-4.743959
-4.739374
-4.739374
-4.739374
-4.739374
-4.734789
-4.734789
-4.734789
-4.734789
-4.739374
-4.734789
-4.730204
-4.725619
-4.725619
-4.725619
-4.721034
-4.721034
-4.725619
-4.734789
-4.739374
-4.739374
-4.734789
-4.730204
-4.721034
-4.721034
-4.721034
-4.721034
-4.716449
-4.711864
-4.711864
-4.716449
-4.716449
-4.711864
-4.7072787
-4.702694
-4.7072787
-4.7072787
-4.702694
-4.6981087
-4.693524
-4.6889386
-4.6889386
-4.693524
-4.693524
-4.6889386
-4.6797686
-4.675184
-4.675184
-4.675184
-4.6705985
-4.6660132
-4.6614285
-4.6614285
-4.6614285
-4.6614285
-4.6614285
-4.6614285
-4.656843
-4.6522584
-4.647673
-4.6430883
-4.638503
-4.638503
-4.6430883
-4.647673
-4.6430883
-4.6339183
-4.629333
-4.620163
-4.610993
-4.606408
-4.606408
-4.610993
-4.610993
-4.606408
-4.597238
-4.597238
-4.597238
-4.597238
-4.597238
-4.588068
-4.5834827
-4.5834827
-4.578898
-4.5743127
-4.569728
-4.569728
-4.569728
-4.569728
-4.565143
-4.560558
-4.555973
-4.546803
-4.537633
-4.5330477
-4.5330477
-4.5330477
-4.5330477
-4.528463
-4.5238776
-4.5238776
-4.519293
-4.5147076
-4.5147076
-4.510123
-4.5055375
-4.5055375
-4.510123
-4.5147076
-4.510123
-4.5009527
-4.4871974
-4.4826126
-4.4826126
-4.4826126
-4.4871974
-4.4871974
-4.4826126
-4.4688573
-4.4596877
-4.4551024
-4.4551024
-4.4551024
-4.4596877
-4.4551024
-4.4459324
-4.4367623
-4.4367623
-4.441347
-4.441347
-4.432177
-4.423007
-4.418422
-4.418422
-4.423007
-4.423007
-4.418422
-4.413837
-4.409252
-4.400082
-4.390912
-4.386327
-4.386327
-4.390912
-4.400082
-4.400082
-4.395497
-4.390912
-4.386327
-4.386327
-4.386327
-4.381742
-4.372572
-4.363402
-4.363402
-4.363402
-4.367987
-4.367987
-4.367987
-4.367987
-4.363402
-4.363402
-4.363402
-4.363402
-4.363402
-4.354232
-4.349647
-4.345062
-4.349647
-4.354232
-4.354232
-4.349647
-4.345062
-4.345062
-4.345062
-4.345062
-4.340477
-4.3358917
-4.3358917
-4.3358917
-4.340477
-4.345062
-4.3358917
-4.3267217
-4.3267217
-4.3267217
-4.3267217
-4.3267217
-4.3267217
-4.3267217
-4.331307
-4.3358917
-4.3358917
-4.331307
-4.3267217
-4.3267217
-4.3267217
-4.3267217
-4.3175516
-4.312967
-4.3175516
-4.322137
-4.322137
-4.322137
-4.312967
-4.312967
-4.322137
-4.3267217
-4.322137
-4.322137
-4.3267217
-4.331307
-4.331307
-4.3267217
-4.322137
-4.3267217
-4.331307
-4.331307
-4.322137
-4.322137
-4.322137
-4.322137
-4.322137
-4.322137
-4.322137
-4.322137
-4.3175516
-4.3175516
-4.3175516
-4.322137
-4.3267217
-4.331307
-4.3267217
-4.3267217
-4.322137
-4.3175516
-4.312967
-4.312967
-4.312967
-4.3175516
-4.3175516
-4.3175516
-4.312967
-4.312967
-4.3083816
-4.3083816
-4.312967
-4.322137
-4.322137
-4.3175516
-4.3037963
-4.3037963
-4.3175516
-4.3175516
-4.312967
-4.3083816
-4.3037963
-4.3037963
-4.3037963
-4.3037963
-4.3037963
-4.3083816
-4.3037963
-4.2992115
-4.2900414
-4.2854567
-4.2900414
-4.294626
-4.294626
-4.2854567
-4.2808714
-4.2808714
-4.2808714
-4.2808714
-4.2762866
-4.2762866
-4.2717013
-4.2717013
-4.2671165
-4.2625313
-4.2625313
-4.2579465
-4.2579465
-4.2579465
-4.253361
-4.2487764
-4.244191
-4.244191
-4.244191
-4.244191
-4.2396064
-4.235021
-4.235021
-4.235021
-4.2304363
-4.2212663
-4.207511
-4.198341
-4.193756
-4.189171
-4.184586
-4.189171
-4.189171
-4.184586
-4.180001
-4.170831
-4.161661
-4.161661
-4.161661
-4.157076
-4.147906
-4.138736
-4.1249804
-4.1158104
-4.1112256
-4.1112256
-4.1020555
-4.0883007
-4.0837154
-4.0837154
-4.0837154
-4.0837154
-4.0699606
-4.0562053
-4.047035
-4.037865
-4.028695
-4.01494
-4.0057697
-4.001185
-4.0057697
-4.0057697
-3.992015
-3.97826
-3.9645047
-3.95992
-3.9553347
-3.9507499
-3.9415798
-3.9369946
-3.9278245
-3.9186544
-3.9048996
-3.8957295
-3.8911448
-3.8865595
-3.8728046
-3.8590493
-3.8498793
-3.845294
-3.8315392
-3.822369
-3.8086143
-3.804029
-3.794859
-3.781104
-3.7673488
-3.753594
-3.7490087
-3.7444239
-3.7352538
-3.7169137
-3.6985736
-3.6848183
-3.6756482
-3.6618934
-3.648138
-3.638968
-3.6252131
-3.6114583
-3.597703
-3.5839481
-3.5701928
-3.5610228
-3.5518527
-3.5426826
-3.5289273
-3.5151725
-3.5014176
-3.4876623
-3.4693222
-3.4555674
-3.441812
-3.4280572
-3.4188871
-3.4051318
-3.391377
-3.3776217
-3.3638668
-3.3546968
-3.3409414
-3.3180165
-3.2996764
-3.2859216
-3.276751
-3.2629962
-3.2538261
-3.240071
-3.221731
-3.1988058
-3.1804657
-3.1712956
-3.1575408
-3.1437857
-3.1254454
-3.1116905
-3.0979352
-3.0841804
-3.0658402
-3.042915
-3.024575
-3.0062351
-2.997065
-2.9833097
-2.9695547
-2.9512146
-2.9328747
-2.9191194
-2.9053645
-2.8961945
-2.8824391
-2.8595142
-2.827419
-2.804494
-2.7907388
-2.7861538
-2.7723987
-2.7494736
-2.7265484
-2.7127934
-2.7036233
-2.6898685
-2.6715283
-2.653188
-2.639433
-2.6210928
-2.5935829
-2.5660725
-2.5523176
-2.5385625
-2.5248075
-2.5064673
-2.4881272
-2.4697871
-2.4468622
-2.4193518
-2.3964267
-2.3780866
-2.3689165
-2.3551617
-2.3414063
-2.3230662
-2.3001413
-2.2772162
-2.258876
-2.240536
-2.2221959
-2.1992707
-2.1763456
-2.1580057
-2.1442504
-2.1304953
-2.1075702
-2.0892303
-2.07089
-2.0525498
-2.03421
-2.0158699
-1.9929447
-1.9700196
-1.9470944
-1.9333394
-1.9149992
-1.8920741
-1.8691491
-1.850809
-1.8324689
-1.8141288
-1.7912036
-1.7682786
-1.7499385
-1.7315984
-1.7178433
-1.6995032
-1.676578
-1.6490679
-1.6215578
-1.6078027
-1.5940477
-1.5802926
-1.5665375
-1.5436124
-1.5252723
-1.5023472
-1.4885921
-1.470252
-1.4473269
-1.4244018
-1.4060616
-1.3877215
-1.3693814
-1.3464564
-1.3235313
-1.3006061
-1.277681
-1.2639259
-1.2501708
-1.2272458
-1.2089057
-1.1859806
-1.1676404
-1.1447153
-1.1217902
-1.1034501
-1.0851101
-1.06677
-1.0530149
-1.0300897
-1.0071646
-0.9842395
-0.9658994
-0.94297427
-0.9246342
-0.91087914
-0.89712405
-0.88336897
-0.86044383
-0.8329337
-0.81000865
-0.7870835
-0.7687434
-0.7504033
-0.73664826
-0.7228931
-0.70455307
-0.6816279
-0.6587028
-0.6357777
-0.6220227
-0.6036825
-0.5899275
-0.5715874
-0.5486623
-0.52115214
-0.498227
-0.47530192
-0.46154684
-0.4477917
-0.42945164
-0.40194154
-0.3744313
-0.35609126
-0.34233618
-0.33316618
-0.3194111
-0.30107093
-0.28273094
-0.25522077
-0.23229563
-0.21395552
-0.20478547
-0.19103038
-0.17727542
-0.15435016
-0.12684011
-0.108500004
-0.09474492
-0.08098984
-0.06264973
-0.044309735
-0.025969625
-0.0030443668
0.015295625
0.029050708
0.04739082
0.06573093
0.08407104
0.10241103
0.116166115
0.12533617
0.14367628
0.16201639
0.1803565
0.1986965
0.2124517
0.2307918
0.24454677
0.25371683
0.27205694
0.29498208
0.32249224
0.3362472
0.34541726
0.35458732
0.3683424
0.38209748
0.39585268
0.4141928
0.4325328
0.44628787
0.45545793
0.47379804
0.49672306
0.51506317
0.52881813
0.5379884
0.5517435
0.5700835
0.5838386
0.59759367
0.61134875
0.6205187
0.63427377
0.64802885
0.66178393
0.6755389
0.6847092
0.6984643
0.7168044
0.73055947
0.7443143
0.75348437
0.76723945
0.7764095
0.78557956
0.7947496
0.8130897
0.8268448
0.83601487
0.8405999
0.84976995
0.8726951
0.8864502
0.8910352
0.8956202
0.9093753
0.9231304
0.93688524
0.9506403
0.9643954
0.9735657
0.98273575
0.9919058
1.0056609
1.0194157
1.0331708
1.0423409
1.0469259
1.0515109
1.065266
1.0744361
1.0836061
1.0927762
1.1065313
1.1111163
1.1202863
1.1294564
1.1432115
1.1523815
1.1569666
1.1661366
1.1753067
1.1844767
1.1936468
1.1982318
1.2028168
1.2119867
1.2211567
1.2303268
1.2394968
1.2532519
1.262422
1.2670072
1.2670072
1.2715923
1.2807623
1.2899324
1.2945174
1.3036872
1.3128573
1.3220273
1.3311974
1.3403674
1.3449525
1.3495375
1.3587075
1.3678776
1.3724626
1.3770477
1.3816327
1.3862177
1.3908027
1.3953878
1.3999728
1.4091426
1.4183129
1.4228979
1.432068
1.436653
1.4458231
1.4504081
1.4549931
1.4595782
1.4595782
1.4641632
1.4687482
1.4733332
1.4825033
1.4916731
1.4916731
1.4916731
1.4962581
1.5054282
1.5100132
1.5100132
1.5100132
1.5100132
1.5145983
1.5145983
1.5191833
1.5237683
1.5329384
1.5421084
1.5466934
1.5512785
1.5558635
1.5558635
1.5558635
1.5558635
1.5604488
1.5696188
1.5742038
1.5742038
1.5787886
1.5833737
1.5833737
1.5879587
1.5879587
1.5879587
1.5925437
1.5925437
1.5925437
1.5925437
1.5971287
1.6062988
1.6108838
1.6154689
1.6108838
1.6108838
1.6154689
1.6200539
1.6154689
1.6154689
1.6200539
1.6246389
1.6246389
1.629224
1.633809
1.642979
1.642979
1.642979
1.642979
1.642979
1.638394
1.638394
1.638394
1.642979
1.647564
1.647564
1.6521491
1.6567341
1.6659042
1.6613191
1.6567341
1.6521491
1.6521491
1.6567341
1.6613191
1.6567341
1.6567341
1.6567341
1.6613191
1.6659042
1.6704892
1.6704892
1.6704892
1.6613191
1.6613191
1.6613191
1.6659042
1.6704892
1.6704892
1.6659042
1.6659042
1.6750742
1.6796592
1.6842443
1.6750742
1.6704892
1.6704892
1.6750742
1.6796592
1.6796592
1.6704892
1.6613191
1.6567341
1.6567341
1.6567341
1.6567341
1.6567341
1.6521491
1.647564
1.647564
1.647564
1.647564
1.647564
1.647564
1.6521491
1.6567341
1.6567341
1.647564
1.638394
1.638394
1.642979
1.647564
1.647564
1.647564
1.642979
1.633809
1.629224
1.6246389
1.629224
1.629224
1.6246389
1.6154689
1.6154689
1.6154689
1.6108838
1.6108838
1.6062988
1.6017138
1.6017138
1.5971287
1.6017138
1.6017138
1.6017138
1.5971287
1.5833737
1.5742038
1.5742038
1.5787886
1.5833737
1.5833737
1.5787886
1.5742038
1.5742038
1.5696188
1.5696188
1.5604488
1.5604488
1.5604488
1.5604488
1.5558635
1.5558635
1.5512785
1.5466934
1.5421084
1.5329384
1.5237683
1.5191833
1.5191833
1.5237683
1.5283533
1.5237683
1.5191833
1.5145983
1.5100132
1.5100132
1.5100132
1.5100132
1.5054282
1.4962581
1.4870883
1.4825033
1.4825033
1.4779183
1.4825033
1.4825033
1.4779183
1.4733332
1.4733332
1.4687482
1.4641632
1.4641632
1.4595782
1.4549931
1.4549931
1.4549931
1.4595782
1.4549931
1.4549931
1.4504081
1.4458231
1.441238
1.432068
1.4228979
1.4228979
1.427483
1.427483
1.4228979
1.4137276
1.4137276
1.4137276
1.4137276
1.4091426
1.4045576
1.3953878
1.3816327
1.3862177
1.3999728
1.4091426
1.4091426
1.4045576
1.3999728
1.3908027
1.3862177
1.3816327
1.3816327
1.3770477
1.3724626
1.3724626
1.3678776
1.3632926
1.3587075
1.3587075
1.3587075
1.3541225
1.3495375
1.3449525
1.3449525
1.3449525
1.3449525
1.3449525
1.3403674
1.3311974
1.3266124
1.3266124
1.3220273
1.3174423
1.3128573
1.3174423
1.3174423
1.3174423
1.3082722
1.3082722
1.3128573
1.3128573
1.3128573
1.3036872
1.3036872
1.3036872
1.3082722
1.3082722
1.2991022
1.2945174
1.2945174
1.2899324
1.2853473
1.2807623
1.2761773
1.2715923
1.2761773
1.2761773
1.2761773
1.2715923
1.2715923
1.2715923
1.2715923
1.2715923
1.2715923
1.2670072
1.2670072
1.2670072
1.262422
1.2578369
1.2578369
1.2532519
1.2532519
1.2532519
1.2532519
1.2532519
1.2532519
1.2486669
1.2440819
1.2486669
1.2532519
1.2486669
1.2394968
1.2303268
1.2349118
1.2394968
1.2440819
1.2394968
1.2303268
1.2303268
1.2349118
1.2349118
1.2349118
1.2303268
1.2303268
1.2257417
1.2257417
1.2257417
1.2257417
1.2257417
1.2165717
1.2119867
1.2074019
1.2074019
1.2074019
1.2028168
1.2074019
1.2074019
1.2074019
1.2028168
1.1982318
1.2028168
1.2074019
1.2074019
1.1982318
1.1890618
1.1890618
1.1936468
1.1936468
1.1844767
1.1707217
1.1707217
1.1753067
1.1798917
1.1798917
1.1707217
1.1661366
1.1569666
1.1569666
1.1569666
1.1569666
1.1569666
1.1569666
1.1523815
1.1523815
1.1523815
1.1477965
1.1432115
1.1386265
1.1386265
1.1386265
1.1340414
1.1294564
1.1248714
1.1202863
1.1202863
1.1202863
1.1202863
1.1157013
1.1111163
1.1065313
1.0973612
1.0973612
1.0973612
1.0973612
1.0973612
1.0973612
1.0927762
1.0881912
1.0836061
1.0790211
1.0744361
1.069851
1.065266
1.069851
1.0744361
1.0744361
1.065266
1.056096
1.0515109
1.0469259
1.0469259
1.0469259
1.0423409
1.0377558
1.0331708
1.0285858
1.0240008
1.0194157
1.0148307
1.0194157
1.0194157
1.0194157
1.0102459
1.0010759
0.99649084
0.99649084
0.99649084
0.99649084
0.9873208
0.9781507
0.9735657
0.9735657
0.9781507
0.9735657
0.9598104
0.9506403
0.9506403
0.9506403
0.9460553
0.93688524
0.9277152
0.9231304
0.9277152
0.9277152
0.9231304
0.91854537
0.9093753
0.9093753
0.9093753
0.9047903
0.90020525
0.8910352
0.88186514
0.88186514
0.88186514
0.88186514
0.8772801
0.8726951
0.8726951
0.86811006
0.86811006
0.86352503
0.85894
0.854355
0.8451849
0.8451849
0.8405999
0.83601487
0.83142984
0.83142984
0.83142984
0.8268448
0.8130897
0.8039197
0.79933465
0.8039197
0.79933465
0.7947496
0.78557956
0.78099453
0.78557956
0.7901646
0.78557956
0.7718245
0.76723945
0.76723945
0.7626544
0.7580694
0.7580694
0.7626544
0.7580694
0.74889934
0.7397293
0.7397293
0.73514426
0.73055947
0.73055947
0.73055947
0.73055947
0.72597444
0.7168044
0.7076343
0.7030493
0.7076343
0.7030493
0.6984643
0.6984643
0.6984643
0.7030493
0.6984643
0.6892942
0.6755389
0.6755389
0.6847092
0.6892942
0.6847092
0.68012416
0.6755389
0.6755389
0.6755389
0.66636896
0.6571989
0.6526139
0.6526139
0.6571989
0.6526139
0.64802885
0.64802885
0.64802885
0.6434438
0.63427377
0.6251037
0.6251037
0.6251037
0.62968874
0.63427377
0.63427377
0.63427377
0.62968874
0.6205187
0.6159338
0.61134875
0.61134875
0.6067637
0.6021787
0.59759367
0.59759367
0.6021787
0.6021787
0.59759367
0.59759367
0.59759367
0.59759367
0.59300864
0.59300864
0.59300864
0.59300864
0.5884236
0.5838386
0.57925355
0.57925355
0.57925355
0.57925355
0.57925355
0.57925355
0.5746685
0.5654985
0.56091356
0.56091356
0.5654985
0.5654985
0.5654985
0.5654985
0.56091356
0.56091356
0.56091356
0.56091356
0.55632854
0.5517435
0.5471585
0.54257345
0.54257345
0.54257345
0.5379884
0.53340316
0.53340316
0.53340316
0.53340316
0.52881813
0.52881813
0.5242332
0.5242332
0.5242332
0.5196482
0.51506317
0.51047814
0.51047814
0.51506317
0.51506317
0.51506317
0.51047814
0.5058931
0.5013081
0.5013081
0.5058931
0.5058931
0.5058931
0.5013081
0.49672306
0.49213803
0.49213803
0.487553
0.487553
0.487553
0.48296797
0.47379804
0.47379804
0.47379804
0.47379804
0.469213
0.46462798
0.46462798
0.469213
0.47379804
0.46462798
0.4508729
0.44170284
0.44628787
0.4508729
0.44628787
0.43711782
0.42794776
0.4325328
0.4325328
0.42794776
0.42336273
0.42336273
0.41877782
0.41877782
0.40960777
0.40502274
0.40502274
0.40502274
0.4004377
0.39126766
0.38668263
0.38668263
0.39126766
0.38668263
0.37751245
0.37292743
0.3683424
0.3683424
0.37751245
0.37751245
0.37292743
0.3683424
0.35917234
0.3500023
0.34541726
0.3500023
0.34541726
0.3362472
0.3316623
0.32707727
0.32707727
0.32707727
0.32707727
0.3179072
0.30873716
0.30873716
0.30415213
0.2995671
0.2995671
0.2995671
0.29498208
0.29039705
0.28581202
0.281227
0.27664208
0.27205694
0.27205694
0.27205694
0.27205694
0.26288688
0.25830185
0.2491318
0.23996174
0.23996174
0.24454677
0.24454677
0.23996174
0.23537683
0.2307918
0.2307918
0.2307918
0.22162175
0.2124517
0.20328152
0.20786667
0.2124517
0.21703672
0.20786667
0.1986965
0.18952656
0.18952656
0.19411147
0.19411147
0.18952656
0.1803565
0.17577147
0.1803565
0.1803565
0.17118645
0.16660142
0.16660142
0.16660142
0.16201639
0.15284634
0.14826131
0.14826131
0.14826131
0.14367628
0.13909125
0.13450634
0.12992132
0.13450634
0.13450634
0.12992132
0.12533617
0.12075114
0.11158109
0.10699606
0.11158109
0.12075114
0.116166115
0.11158109
0.10699606
0.10241103
0.097826004
0.093241096
0.08865607
0.08865607
0.08407104
0.074900985
0.07031596
0.07031596
0.07031596
0.06573093
0.0611459
0.056560755
0.0611459
0.06573093
0.06573093
0.0611459
0.056560755
0.056560755
0.056560755
0.056560755
0.051975727
0.04739082
0.04280579
0.04280579
0.04280579
0.04280579
0.04280579
0.038220763
0.038220763
0.029050708
0.029050708
0.02446568
0.02446568
0.019880652
0.019880652
0.019880652
0.019880652
0.015295625
0.010710597
0.0061255693
0.010710597
0.015295625
0.010710597
0.0061255693
0.0015405416
-0.0030443668
-0.0030443668
-0.0030443668
0.0015405416
0.0015405416
0.0015405416
0.0015405416
-0.0030443668
-0.0030443668
-0.0030443668
0.0015405416
0.0015405416
-0.0030443668
-0.0076293945
-0.012214422
-0.012214422
-0.012214422
-0.012214422
-0.012214422
-0.012214422
-0.012214422
-0.0076293945
-0.0030443668
-0.0030443668
-0.012214422
-0.021384597
-0.021384597
-0.01679945
-0.0076293945
-0.0076293945
-0.012214422
-0.012214422
-0.012214422
-0.01679945
-0.01679945
-0.012214422
-0.01679945
-0.01679945
-0.01679945
-0.012214422
-0.0030443668
-0.0076293945
-0.0076293945
-0.012214422
-0.01679945
-0.01679945
-0.012214422
-0.0076293945
-0.0076293945
-0.012214422
-0.012214422
-0.0076293945
-0.0030443668
0.0015405416
0.0061255693
0.0061255693
0.0015405416
-0.0030443668
-0.0076293945
0.0015405416
0.010710597
0.010710597
0.0061255693
0.0015405416
0.010710597
0.010710597
0.010710597
0.0061255693
-0.0030443668
0.0015405416
0.010710597
0.019880652
0.02446568
0.019880652
0.019880652
0.019880652
0.029050708
0.038220763
0.038220763
0.038220763
0.033635736
0.038220763
0.04280579
0.04739082
0.04280579
0.04280579
0.04280579
0.04739082
0.04739082
0.04739082
0.051975727
0.056560755
0.0611459
0.0611459
0.0611459
0.06573093
0.074900985
0.07948601
0.07948601
0.07948601
0.07948601
0.07948601
0.074900985
0.07948601
0.08865607
0.093241096
0.10241103
0.10699606
0.10241103
0.097826004
0.093241096
0.10241103
0.11158109
0.116166115
0.116166115
0.116166115
0.12075114
0.12533617
0.13450634
0.14367628
0.14367628
0.13909125
0.13450634
0.12992132
0.13450634
0.14367628
0.15284634
0.16201639
0.16660142
0.16660142
0.16660142
0.17118645
0.17577147
0.1803565
0.1803565
0.18494153
0.18494153
0.1803565
0.18494153
0.1986965
0.20786667
0.2124517
0.20786667
0.20328152
0.19411147
0.19411147
0.1986965
0.2124517
0.21703672
0.21703672
0.21703672
0.21703672
0.22162175
0.22162175
0.22162175
0.22620678
0.22620678
0.22620678
0.2307918
0.23537683
0.23996174
0.24454677
0.23996174
0.23537683
0.23537683
0.24454677
0.2491318
0.25371683
0.25371683
0.2491318
0.24454677
0.2491318
0.25371683
0.25830185
0.25830185
0.25830185
0.25830185
0.25830185
0.25830185
0.2674719
0.27205694
0.27664208
0.27205694
0.2674719
0.2674719
0.27205694
0.27205694
0.27205694
0.27205694
0.27205694
0.27205694
0.27205694
0.27205694
0.27205694
0.27205694
0.27205694
0.27205694
0.27205694
0.27205694
0.27205694
0.2674719
0.2674719
0.2674719
0.27205694
0.27664208
0.281227
0.281227
0.27664208
0.27205694
0.26288688
0.26288688
0.26288688
0.26288688
0.26288688
0.25830185
0.25830185
0.26288688
0.2674719
0.2674719
0.25830185
0.25371683
0.25371683
0.25830185
0.25830185
0.26288688
0.2674719
0.26288688
0.25830185
0.25371683
0.24454677
0.23996174
0.23537683
0.23996174
0.23996174
0.23996174
0.23537683
0.23537683
0.2307918
0.2307918
0.22162175
0.22162175
0.21703672
0.2124517
0.2124517
0.20786667
0.20786667
0.20786667
0.20786667
0.20328152
0.20328152
0.1986965
0.19411147
0.1986965
0.1986965
0.1986965
0.1986965
0.19411147
0.18494153
0.17577147
0.1803565
0.1803565
0.17577147
0.16201639
0.15743136
0.15284634
0.15284634
0.14367628
0.14367628
0.14826131
0.15284634
0.14826131
0.13909125
0.13450634
0.13450634
0.12992132
0.12075114
0.10699606
0.10241103
0.11158109
0.116166115
0.11158109
0.10241103
0.093241096
0.097826004
0.097826004
0.093241096
0.08865607
0.07948601
0.074900985
0.074900985
0.07031596
0.06573093
0.056560755
0.04739082
0.04280579
0.04280579
0.038220763
0.038220763
0.038220763
0.038220763
0.033635736
0.02446568
0.015295625
0.010710597
0.015295625
0.019880652
0.010710597
0.0015405416
-0.0030443668
-0.0076293945
-0.0076293945
-0.0076293945
-0.012214422
-0.012214422
-0.01679945
-0.021384597
-0.030554652
-0.039724708
-0.039724708
-0.039724708
-0.044309735
-0.048894644
-0.0580647
-0.06264973
-0.06264973
-0.067234755
-0.07181978
-0.07640481
-0.08098984
-0.085574865
-0.09015989
-0.09474492
-0.09932995
-0.09932995
-0.103914976
-0.108500004
-0.108500004
-0.11308503
-0.12225509
-0.12684011
-0.12684011
-0.12684011
-0.13142514
-0.1405952
-0.1451801
-0.15435016
-0.15435016
-0.15893519
-0.15893519
-0.15893519
-0.16352022
-0.17269039
-0.18186045
-0.19103038
-0.19561541
-0.19561541
-0.19561541
-0.20020044
-0.20478547
-0.2093705
-0.2093705
-0.2093705
-0.21395552
-0.21854055
-0.21395552
-0.21395552
-0.22312558
-0.2277106
-0.23229563
-0.23688066
-0.24146569
-0.24605072
-0.25522077
-0.2598058
-0.26897585
-0.26897585
-0.27356088
-0.27356088
-0.27356088
-0.27356088
-0.28273094
-0.28731585
-0.29190087
-0.2964859
-0.29190087
-0.28731585
-0.29190087
-0.30565596
-0.3194111
-0.32858115
-0.32858115
-0.32399613
-0.32858115
-0.3377512
-0.34233618
-0.3377512
-0.3377512
-0.3469212
-0.35609126
-0.3606763
-0.36526132
-0.36526132
-0.36526132
-0.36984628
-0.37901634
-0.38818645
-0.40194154
-0.40194154
-0.3973565
-0.3973565
-0.40652657
-0.40652657
-0.4111116
-0.41569656
-0.42486662
-0.42945164
-0.43403667
-0.4386217
-0.44320667
-0.4477917
-0.4477917
-0.45237672
-0.45696175
-0.46154684
-0.46613187
-0.4707169
-0.47530192
-0.47530192
-0.47988695
-0.48905694
-0.498227
-0.50739706
-0.50739706
-0.511982
-0.5165671
-0.5165671
-0.52115214
-0.52573717
-0.52573717
-0.52573717
-0.53490716
-0.5440772
-0.55324733
-0.5624173
-0.5624173
-0.5578323
-0.5578323
-0.56700236
-0.5761724
-0.5853424
-0.5899275
-0.5945125
-0.5945125
-0.59909755
-0.6036825
-0.6128526
-0.6220227
-0.62660766
-0.6357777
-0.64036274
-0.64494777
-0.64494777
-0.64494777
-0.65411776
-0.6632879
-0.67245793
-0.67245793
-0.67245793
-0.67245793
-0.6770429
-0.68621296
-0.695383
-0.70455307
-0.7137231
-0.71830815
-0.7228931
-0.72747815
-0.7320632
-0.73664826
-0.7412333
-0.74581826
-0.74581826
-0.7549883
-0.7687434
-0.77791345
-0.7824985
-0.7870835
-0.7962535
-0.81000865
-0.8145937
-0.81000865
-0.80542356
-0.80542356
-0.8191787
-0.8329337
-0.84210384
-0.84210384
-0.8466888
-0.85127383
-0.86044383
-0.86044383
-0.86502886
-0.8696139
-0.88336897
-0.89712405
-0.9062941
-0.9062941
-0.9062941
-0.9062941
-0.91546416
-0.9246342
-0.9338043
-0.9383893
-0.94297427
-0.94755936
-0.95672935
-0.9658994
-0.97506946
-0.9842395
-0.9888245
-0.9842395
-0.9888245
-0.99799454
-1.0163347
-1.0255047
-1.0255047
-1.0163347
-1.0163347
-1.0300897
-1.0484298
-1.0575999
-1.0621849
-1.06677
-1.071355
-1.07594
-1.080525
-1.0851101
-1.089695
-1.098865
-1.1080351
-1.1172051
-1.1309602
-1.1355453
-1.1355453
-1.1355453
-1.1447153
-1.1584704
-1.1676404
-1.1722255
-1.1722255
-1.1722255
-1.1813955
-1.1905656
-1.1951506
-1.1997356
-1.2089057
-1.2226608
-1.2364159
-1.2410008
-1.2455858
-1.2501708
-1.2593409
-1.2639259
-1.2685109
-1.273096
-1.282266
-1.2914361
-1.3006061
-1.3006061
-1.3006061
-1.3006061
-1.3143612
-1.3281163
-1.3372864
-1.3372864
-1.3418714
-1.3510414
-1.3602115
-1.3693814
-1.3739665
-1.3739665
-1.3831365
-1.3877215
-1.3968916
-1.4060616
-1.4198167
-1.4289868
-1.4289868
-1.4244018
-1.4289868
-1.4335718
-1.4473269
-1.456497
-1.461082
-1.465667
-1.470252
-1.470252
-1.4794221
-1.4885921
-1.4977622
-1.5023472
-1.5115173
-1.5161022
-1.5206872
-1.5298573
-1.5390273
-1.5436124
-1.5481974
-1.5481974
-1.5481974
-1.5573674
-1.5711225
-1.5802926
-1.5894626
-1.5894626
-1.5894626
-1.5940477
-1.5940477
-1.6032177
-1.6123878
-1.6215578
-1.6307278
-1.6307278
-1.6353128
-1.6398978
-1.6490679
-1.6536529
-1.6582379
-1.6582379
-1.6582379
-1.667408
-1.6811631
-1.6903331
-1.6857481
-1.6857481
-1.6903331
-1.6949182
-1.6995032
-1.7040882
-1.7086732
-1.7178433
-1.7270133
-1.7315984
-1.7361834
-1.7453535
-1.7499385
-1.7499385
-1.7545235
-1.7591084
-1.7728636
-1.7774487
-1.7728636
-1.7728636
-1.7728636
-1.7820336
-1.7866186
-1.7866186
-1.7912036
-1.7912036
-1.7957888
-1.8049588
-1.8141288
-1.8141288
-1.8095437
-1.8141288
-1.8232988
-1.8278838
-1.8278838
-1.8278838
-1.8324689
-1.8370539
-1.8370539
-1.8370539
-1.8416389
-1.850809
-1.855394
-1.8599789
-1.8691491
-1.8691491
-1.8691491
-1.864564
-1.8737341
-1.882904
-1.8874891
-1.8874891
-1.882904
-1.8874891
-1.8874891
-1.8920741
-1.8966591
-1.9012442
-1.9012442
-1.9012442
-1.9058292
-1.9058292
-1.9058292
-1.9104142
-1.9104142
-1.9149992
-1.9241693
-1.9287543
-1.9241693
-1.9241693
-1.9241693
-1.9287543
-1.9333394
-1.9333394
-1.9379244
-1.9379244
-1.9379244
-1.9425094
-1.9425094
-1.9470944
-1.9470944
-1.9516795
-1.9516795
-1.9562645
-1.9562645
-1.9516795
-1.9516795
-1.9608495
-1.9700196
-1.9700196
-1.9700196
-1.9700196
-1.9700196
-1.9700196
-1.9746046
-1.9791896
-1.9791896
-1.9791896
-1.9791896
-1.9791896
-1.9791896
-1.9837747
-1.9837747
-1.9837747
-1.9837747
-1.9883597
-1.9929447
-1.9975297
-1.9929447
-1.9929447
-1.9929447
-1.9975297
-2.0021148
-2.0021148
-1.9975297
-2.0021148
-2.0021148
-1.9975297
-2.0021148
-2.0066998
-2.0158699
-2.0158699
-2.0158699
-2.0112848
-2.0112848
-2.0112848
-2.0112848
-2.0112848
-2.0158699
-2.0112848
-2.0158699
-2.020455
-2.029625
-2.03421
-2.03421
-2.029625
-2.02504
-2.020455
-2.020455
-2.029625
-2.038795
-2.04338
-2.038795
-2.038795
-2.038795
-2.038795
-2.04338
-2.038795
-2.038795
-2.047965
-2.0525498
-2.0525498
-2.04338
-2.04338
-2.038795
-2.04338
-2.04338
-2.04338
-2.04338
-2.04338
-2.04338
-2.04338
-2.04338
-2.047965
-2.0525498
-2.0525498
-2.0525498
-2.057135
-2.0663052
-2.0663052
-2.057135
-2.0525498
-2.047965
-2.0525498
-2.0617201
-2.0663052
-2.07089
-2.0663052
-2.0617201
-2.0617201
-2.0617201
-2.0617201
-2.0663052
-2.07089
-2.0754752
-2.0754752
-2.0754752
-2.0754752
-2.07089
-2.07089
-2.0754752
-2.08006
-2.08006
-2.08006
-2.08006
-2.0846453
-2.0846453
-2.0846453
-2.0754752
-2.0754752
-2.0754752
-2.08006
-2.0846453
-2.0846453
-2.0892303
-2.0892303
-2.0892303
-2.0892303
-2.0892303
-2.0892303
-2.0938153
-2.0938153
-2.0938153
-2.0892303
-2.0892303
-2.0892303
-2.0892303
-2.0938153
-2.0938153
-2.0892303
-2.0938153
-2.0938153
-2.0938153
-2.0984
-2.0984
-2.0938153
-2.0846453
-2.0846453
-2.0938153
-2.1075702
-2.1121554
-2.1075702
-2.1029854
-2.0984
-2.0984
-2.0938153
-2.0938153
-2.0984
-2.1029854
-2.1075702
-2.1029854
-2.1029854
-2.0984
-2.0984
-2.0984
-2.1029854
-2.1029854
-2.0984
-2.0938153
-2.0984
-2.1029854
-2.1029854
-2.0984
-2.0892303
-2.0846453
-2.0892303
-2.0938153
-2.0984
-2.0984
-2.0938153
-2.0938153
-2.0892303
-2.0892303
-2.0984
-2.1029854
-2.0984
-2.0938153
-2.0938153
-2.0984
-2.0984
-2.0938153
-2.0892303
-2.0892303
-2.0938153
-2.0938153
-2.0938153
-2.0892303
-2.0892303
-2.0892303
-2.0892303
-2.0892303
-2.0892303
-2.0892303
-2.0938153
-2.0984
-2.0984
-2.0892303
-2.08006
-2.0754752
-2.07089
-2.0754752
-2.08006
-2.0846453
-2.0846453
-2.08006
-2.0754752
-2.0754752
-2.0754752
-2.07089
-2.0663052
-2.0617201
-2.057135
-2.057135
-2.0617201
-2.0617201
-2.0525498
-2.04338
-2.047965
-2.057135
-2.057135
-2.047965
-2.04338
-2.04338
-2.047965
-2.0525498
-2.057135
-2.0525498
-2.0525498
-2.047965
-2.04338
-2.04338
-2.038795
-2.03421
-2.029625
-2.029625
-2.03421
-2.029625
-2.029625
-2.029625
-2.02504
-2.02504
-2.02504
-2.020455
-2.0112848
-2.0021148
-2.0021148
-2.0066998
-2.0066998
-1.9975297
-1.9883597
-1.9883597
-1.9929447
-1.9975297
-1.9975297
-1.9975297
-1.9883597
-1.9837747
-1.9791896
-1.9746046
-1.9746046
-1.9791896
-1.9746046
-1.9700196
-1.9608495
-1.9562645
-1.9516795
-1.9516795
-1.9516795
-1.9516795
-1.9516795
-1.9516795
-1.9470944
-1.9425094
-1.9379244
-1.9287543
-1.9287543
-1.9241693
-1.9195843
-1.9149992
-1.9104142
-1.9058292
-1.9058292
-1.9012442
-1.9012442
-1.9012442
-1.9012442
-1.9012442
-1.8920741
-1.8783191
-1.8737341
-1.8783191
-1.8874891
-1.8874891
-1.8737341
-1.864564
-1.8691491
-1.8737341
-1.8691491
-1.855394
-1.8416389
-1.8370539
-1.8370539
-1.8370539
-1.8324689
-1.8278838
-1.8187138
-1.8141288
-1.8095437
-1.8095437
-1.8049588
-1.7912036
-1.7866186
-1.7912036
-1.7912036
-1.7866186
-1.7774487
-1.7728636
-1.7728636
-1.7636936
-1.7545235
-1.7407684
-1.7407684
-1.7407684
-1.7453535
-1.7407684
-1.7361834
-1.7270133
-1.7224283
-1.7132583
-1.7040882
-1.7040882
-1.7086732
-1.7086732
-1.6995032
-1.6811631
-1.671993
-1.667408
-1.676578
-1.6811631
-1.671993
-1.662823
-1.6490679
-1.6444829
-1.6444829
-1.6398978
-1.6398978
-1.6353128
-1.6215578
-1.6123878
-1.6078027
-1.6078027
-1.6032177
-1.5986327
-1.5940477
-1.5894626
-1.5848776
-1.5802926
-1.5757076
-1.5711225
-1.5665375
-1.5573674
-1.5527824
-1.5436124
-1.5390273
-1.5344423
-1.5298573
-1.5206872
-1.5206872
-1.5206872
-1.5206872
-1.5161022
-1.5023472
-1.4885921
-1.4794221
-1.4840071
-1.4885921
-1.4794221
-1.461082
-1.4473269
-1.4427419
-1.4427419
-1.4427419
-1.4381568
-1.4289868
-1.4152317
-1.4152317
-1.4152317
-1.4152317
-1.4106467
-1.3968916
-1.3877215
-1.3785515
-1.3785515
-1.3785515
-1.3739665
-1.3647964
-1.3556265
-1.3510414
-1.3464564
-1.3510414
-1.3556265
-1.3418714
-1.3235313
-1.3097762
-1.3006061
-1.3006061
-1.3006061
-1.2960211
-1.2960211
-1.2960211
-1.2960211
-1.286851
-1.273096
-1.2639259
-1.2547559
-1.2455858
-1.2455858
-1.2455858
-1.2410008
-1.2364159
-1.2272458
-1.2180758
-1.2089057
-1.2043207
-1.2043207
-1.1997356
-1.1951506
-1.1905656
-1.1813955
-1.1722255
-1.1630554
-1.1630554
-1.1630554
-1.1584704
-1.1493003
-1.1355453
-1.1217902
-1.1126201
-1.1126201
-1.1126201
-1.1080351
-1.1034501
-1.098865
-1.0942801
-1.089695
-1.080525
-1.06677
-1.0530149
-1.0484298
-1.0484298
-1.0484298
-1.0438448
-1.0346748
-1.0300897
-1.0255047
-1.0209197
-1.0163347
-1.0117496
-1.0117496
-1.0025796
-0.9888245
-0.97048444
-0.9658994
-0.97048444
-0.97506946
-0.97048444
-0.95672935
-0.94297427
-0.9338043
-0.9338043
-0.9338043
-0.92921925
-0.9200492
-0.9062941
-0.9017091
-0.89712405
-0.892539
-0.88336897
-0.87878394
-0.8741989
-0.8696139
-0.86044383
-0.85127383
-0.84210384
-0.8283487
-0.8191787
-0.81000865
-0.81000865
-0.8145937
-0.8145937
-0.80542356
-0.79166853
-0.7824985
-0.77791345
-0.7824985
-0.77791345
-0.7687434
-0.7549883
-0.74581826
-0.7412333
-0.74581826
-0.7412333
-0.73664826
-0.7228931
-0.70455307
-0.695383
-0.690798
-0.6816279
-0.67245793
-0.67245793
-0.67245793
-0.67245793
-0.6678729
-0.6632879
-0.65411776
-0.64036274
-0.6311927
-0.62660766
-0.62660766
-0.6220227
-0.6128526
-0.60826755
-0.59909755
-0.5899275
-0.5853424
-0.5761724
-0.5715874
-0.56700236
-0.5578323
-0.5486623
-0.5440772
-0.5440772
-0.53490716
-0.52573717
-0.52573717
-0.52115214
-0.511982
-0.502812
-0.49364197
-0.48447192
-0.48447192
-0.47988695
-0.4707169
-0.46154684
-0.45696175
-0.45237672
-0.44320667
-0.4386217
-0.42945164
-0.42486662
-0.41569656
-0.40652657
-0.40194154
-0.3973565
-0.39277148
-0.3836015
-0.37901634
-0.37901634
-0.3744313
-0.36984628
-0.36526132
-0.35609126
-0.34233618
-0.33316618
-0.32399613
-0.3194111
-0.31482613
-0.31024098
-0.30107093
-0.30107093
-0.2964859
-0.28273094
-0.27356088
-0.26897585
-0.26439083
-0.26439083
-0.25522077
-0.25063574
-0.24146569
-0.23229563
-0.2277106
-0.2277106
-0.22312558
-0.21395552
-0.20020044
-0.19103038
-0.18644547
-0.18186045
-0.18186045
-0.17727542
-0.17269039
-0.16352022
-0.15435016
-0.14976513
-0.1451801
-0.1405952
-0.13142514
-0.11767006
-0.108500004
-0.09932995
-0.09474492
-0.09015989
-0.08098984
-0.07181978
-0.067234755
-0.06264973
-0.048894644
-0.039724708
-0.030554652
-0.030554652
-0.030554652
-0.025969625
-0.01679945
-0.0076293945
-0.0030443668
0.0015405416
0.010710597
0.019880652
0.02446568
0.029050708
0.033635736
0.04280579
0.051975727
0.056560755
0.0611459
0.07031596
0.07948601
0.08865607
0.093241096
0.097826004
0.10241103
0.10241103
0.10699606
0.116166115
0.12533617
0.12992132
0.13450634
0.13909125
0.14826131
0.16201639
0.17577147
0.18952656
0.19411147
0.18952656
0.1803565
0.18494153
0.1986965
0.2124517
0.2124517
0.21703672
0.22620678
0.23996174
0.25371683
0.26288688
0.2674719
0.27205694
0.27664208
0.27664208
0.281227
0.29498208
0.30415213
0.30873716
0.3133222
0.3179072
0.32249224
0.3316623
0.34083223
0.34083223
0.34541726
0.35458732
0.3683424
0.38209748
0.39126766
0.39585268
0.4004377
0.4004377
0.40502274
0.4141928
0.41877782
0.42794776
0.42794776
0.4325328
0.44170284
0.44628787
0.4508729
0.46004295
0.47379804
0.487553
0.49213803
0.48296797
0.48296797
0.49213803
0.5058931
0.51506317
0.5196482
0.5196482
0.52881813
0.5379884
0.5517435
0.55632854
0.56091356
0.56091356
0.5654985
0.5654985
0.5746685
0.5838386
0.59300864
0.6021787
0.6067637
0.6067637
0.61134875
0.6159338
0.6205187
0.6251037
0.63427377
0.6434438
0.6526139
0.6571989
0.6571989
0.66178393
0.6755389
0.68012416
0.6847092
0.6847092
0.6892942
0.69387925
0.7030493
0.71221936
0.7213894
0.72597444
0.73055947
0.73514426
0.7397293
0.7397293
0.73514426
0.7397293
0.74889934
0.7626544
0.7718245
0.7764095
0.78557956
0.79933465
0.8085047
0.8085047
0.8039197
0.8085047
0.81767476
0.8268448
0.83142984
0.83601487
0.8405999
0.854355
0.854355
0.854355
0.85894
0.8726951
0.8864502
0.8864502
0.88186514
0.8772801
0.88186514
0.8910352
0.90020525
0.9093753
0.91396034
0.91854537
0.9231304
0.9323002
0.94147027
0.9460553
0.9460553
0.9460553
0.9460553
0.95522535
0.96898043
0.9781507
0.9873208
0.9919058
0.9919058
0.99649084
1.0010759
1.0056609
1.0102459
1.0148307
1.0194157
1.0285858
1.0331708
1.0423409
1.0515109
1.0515109
1.0469259
1.0515109
1.056096
1.060681
1.065266
1.0744361
1.0836061
1.0927762
1.1019462
1.1111163
1.1157013
1.1202863
1.1248714
1.1294564
1.1294564
1.1340414
1.1386265
1.1477965
1.1569666
1.1661366
1.1707217
1.1661366
1.1661366
1.1707217
1.1798917
1.1936468
1.1982318
1.1982318
1.1982318
1.2028168
1.2119867
1.2257417
1.2349118
1.2303268
1.2303268
1.2394968
1.2486669
1.2532519
1.2578369
1.2670072
1.2761773
1.2761773
1.2761773
1.2761773
1.2807623
1.2853473
1.2899324
1.2991022
1.3082722
1.3082722
1.3082722
1.3174423
1.3266124
1.3311974
1.3357824
1.3357824
1.3403674
1.3449525
1.3541225
1.3632926
1.3724626
1.3724626
1.3770477
1.3816327
1.3908027
1.3908027
1.3953878
1.3999728
1.3999728
1.4091426
1.4137276
1.4183129
1.4228979
1.427483
1.432068
1.436653
1.436653
1.441238
1.4504081
1.4595782
1.4641632
1.4641632
1.4641632
1.4641632
1.4641632
1.4733332
1.4870883
1.4916731
1.4962581
1.4962581
1.4962581
1.4962581
1.5008432
1.5054282
1.5191833
1.5283533
1.5329384
1.5283533
1.5283533
1.5329384
1.5421084
1.5466934
1.5512785
1.5604488
1.5650338
1.5650338
1.5696188
1.5787886
1.5833737
1.5879587
1.5879587
1.5833737
1.5879587
1.5925437
1.6017138
1.6108838
1.6154689
1.6154689
1.6200539
1.629224
1.629224
1.6246389
1.6246389
1.629224
1.638394
1.647564
1.647564
1.647564
1.6521491
1.6567341
1.6567341
1.6613191
1.6704892
1.6796592
1.6842443
1.6842443
1.6842443
1.6842443
1.6888291
1.6934141
1.6979991
1.6979991
1.6979991
1.7025841
1.7071692
1.7163395
1.7255095
1.7346796
1.7438496
1.7438496
1.7438496
1.7346796
1.7300946
1.7346796
1.7484347
1.7530197
1.7530197
1.7576047
1.7621897
1.7713598
1.7805296
1.7805296
1.7805296
1.7805296
1.7805296
1.7851146
1.7942847
1.7988697
1.7988697
1.7942847
1.7942847
1.8034548
1.8172098
1.8217949
1.8217949
1.8217949
1.8309649
1.840135
1.84472
1.84472
1.84472
1.84472
1.84472
1.8538903
1.8630601
1.8630601
1.8676451
1.8722302
1.8768152
1.8722302
1.8768152
1.8814002
1.8905703
1.8951553
1.8997403
1.8997403
1.9043254
1.9043254
1.9134954
1.9180804
1.9134954
1.9089104
1.9134954
1.9272505
1.9318355
1.9272505
1.9226655
1.9226655
1.9318355
1.9364206
1.9410056
1.9410056
1.9410056
1.9410056
1.9410056
1.9455906
1.9547607
1.9593457
1.9547607
1.9593457
1.9639307
1.9685155
1.9685155
1.9685155
1.9685155
1.9731005
1.9822706
1.9868559
1.9914407
1.9914407
1.9960259
1.9960259
1.9914407
1.9914407
1.9960259
2.005196
2.0143661
2.009781
2.009781
2.009781
2.0143661
2.018951
2.0235362
2.0235362
2.028121
2.0327063
2.0327063
2.028121
2.028121
2.028121
2.028121
2.0327063
2.0327063
2.0327063
2.037291
2.037291
2.0418763
2.0418763
2.046461
2.0510464
2.0510464
2.0510464
2.0510464
2.060216
2.0648012
2.0648012
2.060216
2.0556312
2.046461
2.046461
2.0556312
2.0648012
2.069386
2.0648012
2.060216
2.060216
2.0648012
2.0648012
2.0648012
2.0648012
2.069386
2.0739713
2.0739713
2.078556
2.0739713
2.0739713
2.069386
2.0739713
2.078556
2.0831413
2.087726
2.0831413
2.0831413
2.087726
2.0923114
2.087726
2.0831413
2.0831413
2.0923114
2.0968962
2.0968962
2.0923114
2.087726
2.0831413
2.0831413
2.087726
2.087726
2.087726
2.087726
2.0923114
2.0968962
2.0968962
2.0968962
2.0968962
2.0923114
2.0968962
2.0968962
2.0923114
2.0923114
2.0923114
2.0923114
2.0923114
2.087726
2.087726
2.087726
2.087726
2.087726
2.0923114
2.0968962
2.0968962
2.0968962
2.0923114
2.087726
2.087726
2.087726
2.087726
2.0831413
2.0831413
2.087726
2.0923114
2.0923114
2.0923114
2.0923114
2.087726
2.087726
2.087726
2.0923114
2.0923114
2.0923114
2.087726
2.0831413
2.087726
2.0923114
2.0968962
2.0968962
2.087726
2.0831413
2.0831413
2.0831413
2.087726
2.087726
2.087726
2.0831413
2.078556
2.078556
2.0831413
2.087726
2.087726
2.078556
2.0739713
2.0739713
2.078556
2.0739713
2.0739713
2.069386
2.069386
2.069386
2.069386
2.069386
2.0648012
2.0556312
2.0556312
2.060216
2.0648012
2.060216
2.0556312
2.0556312
2.0556312
2.0648012
2.0648012
2.060216
2.0556312
2.0556312
2.060216
2.0556312
2.0556312
2.0556312
2.0556312
2.0556312
2.0510464
2.0510464
2.046461
2.046461
2.0418763
2.0418763
2.0418763
2.037291
2.037291
2.0327063
2.0327063
2.0327063
2.0327063
2.0327063
2.028121
2.0235362
2.018951
2.0143661
2.0143661
2.018951
2.018951
2.018951
2.0143661
2.0143661
2.0143661
2.009781
2.005196
2.005196
2.009781
2.0143661
2.005196
1.9960259
1.9868559
1.9868559
1.9914407
2.0006108
1.9960259
1.9868559
1.9776858
1.9731005
1.9731005
1.9685155
1.9685155
1.9685155
1.9731005
1.9731005
1.9685155
1.9639307
1.9639307
1.9639307
1.9593457
1.9593457
1.9547607
1.9547607
1.9501756
1.9455906
1.9410056
1.9364206
1.9410056
1.9364206
1.9318355
1.9364206
1.9410056
1.9410056
1.9272505
1.9180804
1.9134954
1.9180804
1.9180804
1.9134954
1.9043254
1.9043254
1.9043254
1.9043254
1.8997403
1.8997403
1.8997403
1.8997403
1.8997403
1.8905703
1.8859853
1.8814002
1.8814002
1.8814002
1.8814002
1.8814002
1.8814002
1.8722302
1.8630601
1.8630601
1.8630601
1.8630601
1.8584753
1.8538903
1.849305
1.840135
1.840135
1.83555
1.83555
1.8309649
1.8309649
1.8309649
1.8263799
1.8172098
1.8080398
1.8126248
1.8217949
1.8217949
1.8172098
1.8080398
1.7988697
1.7988697
1.7988697
1.7988697
1.7942847
1.7942847
1.7942847
1.7896997
1.7851146
1.7805296
1.7805296
1.7759446
1.7713598
1.7621897
1.7621897
1.7621897
1.7621897
1.7576047
1.7530197
1.7484347
1.7438496
1.7392646
1.7346796
1.7346796
1.7346796
1.7300946
1.7163395
1.7071692
1.7025841
1.7025841
1.7071692
1.7071692
1.7025841
1.6979991
1.6934141
1.6934141
1.6888291
1.6796592
1.6750742
1.6750742
1.6704892
1.6659042
1.6567341
1.6567341
1.6567341
1.6613191
1.6567341
1.6521491
1.647564
1.638394
1.633809
1.633809
1.633809
1.629224
1.6246389
1.6246389
1.6200539
1.6200539
1.6108838
1.6017138
1.5971287
1.5971287
1.5971287
1.5925437
1.5833737
1.5742038
1.5742038
1.5742038
1.5742038
1.5696188
1.5604488
1.5512785
1.5466934
1.5466934
1.5466934
1.5466934
1.5375234
1.5283533
1.5237683
1.5237683
1.5237683
1.5191833
1.5145983
1.5100132
1.5054282
1.5054282
1.4962581
1.4870883
1.4825033
1.4825033
1.4825033
1.4825033
1.4733332
1.4641632
1.4549931
1.4504081
1.4549931
1.4595782
1.4595782
1.4549931
1.4504081
1.4458231
1.436653
1.4228979
1.4091426
1.4045576
1.4137276
1.4183129
1.4091426
1.3953878
1.3816327
1.3816327
1.3816327
1.3862177
1.3908027
1.3862177
1.3724626
1.3632926
1.3587075
1.3587075
1.3541225
1.3495375
1.3403674
1.3357824
1.3311974
1.3311974
1.3266124
1.3220273
1.3174423
1.3174423
1.3128573
1.3082722
1.2991022
1.2945174
1.2899324
1.2853473
1.2761773
1.2715923
1.2670072
1.2670072
1.262422
1.262422
1.2578369
1.2532519
1.2486669
1.2440819
1.2394968
1.2349118
1.2349118
1.2349118
1.2257417
1.2165717
1.2119867
1.2074019
1.2074019
1.2028168
1.1936468
1.1936468
1.1890618
1.1798917
1.1753067
1.1753067
1.1707217
1.1661366
1.1615516
1.1523815
1.1523815
1.1523815
1.1432115
1.1340414
1.1294564
1.1294564
1.1248714
1.1202863
1.1157013
1.1111163
1.1019462
1.0927762
1.0881912
1.0927762
1.0973612
1.0973612
1.0881912
1.0790211
1.0744361
1.069851
1.060681
1.0469259
1.0423409
1.0377558
1.0377558
1.0331708
1.0240008
1.0194157
1.0194157
1.0148307
1.0148307
1.0102459
1.0056609
0.99649084
0.9873208
0.9919058
0.9919058
0.9873208
0.9781507
0.96898043
0.96898043
0.9643954
0.9643954
0.95522535
0.9460553
0.93688524
0.93688524
0.9323002
0.9323002
0.9277152
0.9277152
0.9231304
0.91854537
0.91396034
0.91396034
0.9047903
0.8956202
0.8910352
0.8910352
0.8956202
0.8910352
0.88186514
0.8726951
0.8726951
0.8726951
0.86352503
0.84976995
0.8405999
0.8451849
0.84976995
0.8451849
0.8405999
0.83601487
0.83142984
0.8222598
0.81767476
0.81767476
0.81767476
0.8130897
0.8085047
0.8039197
0.7947496
0.7901646
0.78099453
0.78099453
0.78099453
0.7764095
0.7718245
0.76723945
0.7626544
0.7580694
0.7580694
0.7626544
0.7580694
0.7443143
0.73514426
0.73055947
0.73514426
0.73514426
0.73055947
0.7213894
0.71221936
0.7076343
0.7076343
0.7030493
0.6984643
0.6892942
0.68012416
0.6847092
0.6892942
0.6892942
0.68012416
0.67095387
0.66178393
0.6571989
0.6526139
0.6526139
0.64802885
0.6434438
0.6388588
0.6388588
0.63427377
0.6251037
0.6159338
0.61134875
0.6067637
0.6021787
0.59300864
0.5884236
0.5884236
0.59300864
0.5884236
0.57925355
0.5654985
0.55632854
0.56091356
0.5654985
0.5654985
0.56091356
0.55632854
0.5517435
0.5471585
0.5379884
0.53340316
0.5379884
0.5379884
0.53340316
0.5242332
0.51506317
0.51047814
0.51047814
0.5058931
0.49672306
0.49213803
0.49213803
0.487553
0.48296797
0.47838295
0.47379804
0.47379804
0.46462798
0.4508729
0.4508729
0.4508729
0.4508729
0.44628787
0.44170284
0.43711782
0.4325328
0.42794776
0.42794776
0.42336273
0.41877782
0.4141928
0.40960777
0.40502274
0.39126766
0.38668263
0.38209748
0.38209748
0.37751245
0.3683424
0.36375737
0.36375737
0.36375737
0.35917234
0.3500023
0.34083223
0.34083223
0.34083223
0.34083223
0.3362472
0.32707727
0.3133222
0.2995671
0.29039705
0.29039705
0.29498208
0.29498208
0.28581202
0.27205694
0.27205694
0.27664208
0.27664208
0.2674719
0.25830185
0.2491318
0.23996174
0.23996174
0.24454677
0.23996174
0.2307918
0.22620678
0.22620678
0.21703672
0.20786667
0.20328152
0.20328152
0.20328152
0.20328152
0.19411147
0.18494153
0.1803565
0.17118645
0.16660142
0.15743136
0.15284634
0.15743136
0.15743136
0.15284634
0.13909125
0.13450634
0.12992132
0.12533617
0.116166115
0.11158109
0.11158109
0.11158109
0.10699606
0.097826004
0.093241096
0.093241096
0.08865607
0.074900985
0.06573093
0.056560755
0.051975727
0.051975727
0.051975727
0.04739082
0.04739082
0.04739082
0.04280579
0.033635736
0.02446568
0.015295625
0.010710597
0.0061255693
0.0015405416
0.0015405416
-0.0030443668
-0.0076293945
-0.012214422
-0.012214422
-0.012214422
-0.021384597
-0.03513968
-0.044309735
-0.044309735
-0.044309735
-0.048894644
-0.0580647
-0.06264973
-0.067234755
-0.067234755
-0.067234755
-0.07181978
-0.07640481
-0.08098984
-0.085574865
-0.09015989
-0.09932995
-0.103914976
-0.108500004
-0.108500004
-0.11767006
-0.13142514
-0.1405952
-0.1451801
-0.1405952
-0.1405952
-0.1405952
-0.14976513
-0.15893519
-0.16352022
-0.16810536
-0.16352022
-0.16352022
-0.17269039
-0.18644547
-0.19561541
-0.20020044
-0.19561541
-0.19103038
-0.19103038
-0.19561541
-0.20478547
-0.21395552
-0.22312558
-0.22312558
-0.23229563
-0.24146569
-0.24605072
-0.25063574
-0.25063574
-0.25522077
-0.2598058
-0.26439083
-0.26897585
-0.26897585
-0.27356088
-0.28273094
-0.28731585
-0.2964859
-0.30107093
-0.30565596
-0.30107093
-0.30107093
-0.30107093
-0.30565596
-0.31482613
-0.3194111
-0.32399613
-0.3377512
-0.3469212
-0.3469212
-0.34233618
-0.3469212
-0.35609126
-0.36526132
-0.36984628
-0.3744313
-0.37901634
-0.3836015
-0.39277148
-0.3973565
-0.40194154
-0.40652657
-0.4111116
-0.4111116
-0.41569656
-0.4202816
-0.42486662
-0.42945164
-0.4386217
-0.44320667
-0.44320667
-0.4477917
-0.45696175
-0.46613187
-0.4707169
-0.4707169
-0.4707169
-0.4707169
-0.47530192
-0.47988695
-0.47988695
-0.48447192
-0.49364197
-0.50739706
-0.5165671
-0.52115214
-0.52115214
-0.52573717
-0.52573717
-0.5303222
-0.53490716
-0.5394922
-0.5440772
-0.55324733
-0.5624173
-0.56700236
-0.5624173
-0.5624173
-0.56700236
-0.5761724
-0.5853424
-0.5853424
-0.5899275
-0.5899275
-0.59909755
-0.60826755
-0.6128526
-0.60826755
-0.60826755
-0.6128526
-0.6220227
-0.6311927
-0.64036274
-0.64036274
-0.64036274
-0.64036274
-0.64494777
-0.65411776
-0.6632879
-0.6632879
-0.6587028
-0.6587028
-0.6632879
-0.6770429
-0.690798
-0.69996804
-0.695383
-0.690798
-0.69996804
-0.7091381
-0.71830815
-0.71830815
-0.71830815
-0.71830815
-0.7228931
-0.7320632
-0.7320632
-0.73664826
-0.73664826
-0.7412333
-0.74581826
-0.7549883
-0.76415837
-0.7687434
-0.7687434
-0.76415837
-0.76415837
-0.7687434
-0.77791345
-0.7824985
-0.77791345
-0.7733284
-0.77791345
-0.79166853
-0.80083853
-0.80542356
-0.80542356
-0.80542356
-0.81000865
-0.8145937
-0.8191787
-0.8191787
-0.82376367
-0.8283487
-0.8329337
-0.8329337
-0.8375187
-0.84210384
-0.8466888
-0.8466888
-0.84210384
-0.84210384
-0.85127383
-0.86502886
-0.8696139
-0.86044383
-0.85585886
-0.86044383
-0.87878394
-0.88336897
-0.88336897
-0.87878394
-0.87878394
-0.887954
-0.892539
-0.892539
-0.892539
-0.892539
-0.89712405
-0.9017091
-0.9062941
-0.91087914
-0.91546416
-0.9200492
-0.9200492
-0.9246342
-0.9338043
-0.9383893
-0.9383893
-0.92921925
-0.9246342
-0.9338043
-0.94297427
-0.94297427
-0.94297427
-0.9383893
-0.94297427
-0.9521443
-0.95672935
-0.95672935
-0.95672935
-0.95672935
-0.96131444
-0.9658994
-0.97506946
-0.9842395
-0.9888245
-0.9888245
-0.9888245
-0.9888245
-0.9842395
-0.9888245
-0.9934095
-0.99799454
-0.99799454
-0.99799454
-1.0025796
-1.0117496
-1.0163347
-1.0163347
-1.0117496
-1.0117496
-1.0163347
-1.0255047
-1.0255047
-1.0255047
-1.0255047
-1.0300897
-1.0346748
-1.0346748
-1.0346748
-1.0438448
-1.0484298
-1.0484298
-1.0530149
-1.0530149
-1.0530149
-1.0575999
-1.0575999
-1.0575999
-1.0575999
-1.0575999
-1.0621849
-1.071355
-1.07594
-1.080525
-1.0851101
-1.0942801
-1.089695
-1.089695
-1.0851101
-1.0851101
-1.089695
-1.0942801
-1.098865
-1.1034501
-1.1080351
-1.1080351
-1.1080351
-1.1126201
-1.1172051
-1.1217902
-1.1263752
-1.1263752
-1.1217902
-1.1172051
-1.1263752
-1.1309602
-1.1355453
-1.1355453
-1.1355453
-1.1401303
-1.1493003
-1.1538854
-1.1584704
-1.1538854
-1.1493003
-1.1447153
-1.1493003
-1.1538854
-1.1584704
-1.1630554
-1.1630554
-1.1676404
-1.1768105
-1.1859806
-1.1859806
-1.1813955
-1.1768105
-1.1722255
-1.1813955
-1.1905656
-1.1951506
-1.1905656
-1.1905656
-1.1951506
-1.1951506
-1.1951506
-1.1997356
-1.2043207
-1.2089057
-1.2089057
-1.2043207
-1.1997356
-1.2043207
-1.2089057
-1.2134907
-1.2134907
-1.2134907
-1.2134907
-1.2226608
-1.2272458
-1.2318308
-1.2364159
-1.2364159
-1.2318308
-1.2226608
-1.2180758
-1.2180758
-1.2272458
-1.2318308
-1.2318308
-1.2318308
-1.2318308
-1.2364159
-1.2455858
-1.2455858
-1.2455858
-1.2455858
-1.2501708
-1.2547559
-1.2501708
-1.2455858
-1.2455858
-1.2501708
-1.2547559
-1.2593409
-1.2639259
-1.2639259
-1.2593409
-1.2547559
-1.2547559
-1.2547559
-1.2593409
-1.2639259
-1.2593409
-1.2547559
-1.2501708
-1.2547559
-1.2547559
-1.2547559
-1.2593409
-1.2593409
-1.2639259
-1.2639259
-1.2593409
-1.2593409
-1.2639259
-1.273096
-1.2685109
-1.2593409
-1.2547559
-1.2547559
-1.2639259
-1.2685109
-1.2639259
-1.2593409
-1.2593409
-1.2639259
-1.2685109
-1.2685109
-1.2685109
-1.2685109
-1.2685109
-1.2685109
-1.2639259
-1.2593409
-1.2547559
-1.2547559
-1.2547559
-1.2593409
-1.2547559
-1.2501708
-1.2455858
-1.2455858
-1.2410008
-1.2364159
-1.2364159
-1.2455858
-1.2455858
-1.2410008
-1.2364159
-1.2364159
-1.2410008
-1.2410008
-1.2364159
-1.2272458
-1.2226608
-1.2272458
-1.2318308
-1.2272458
-1.2180758
-1.2180758
-1.2272458
-1.2364159
-1.2318308
-1.2272458
-1.2180758
-1.2134907
-1.2134907
-1.2089057
-1.2043207
-1.2043207
-1.2089057
-1.2089057
-1.2089057
-1.2043207
-1.1997356
-1.1997356
-1.1997356
-1.1951506
-1.1905656
-1.1859806
-1.1813955
-1.1859806
-1.1859806
-1.1859806
-1.1859806
-1.1813955
-1.1722255
-1.1676404
-1.1630554
-1.1630554
-1.1676404
-1.1630554
-1.1538854
-1.1493003
-1.1538854
-1.1538854
-1.1493003
-1.1447153
-1.1401303
-1.1401303
-1.1401303
-1.1401303
-1.1309602
-1.1217902
-1.1217902
-1.1217902
-1.1217902
-1.1217902
-1.1172051
-1.1172051
-1.1126201
-1.1080351
-1.1034501
-1.098865
-1.098865
-1.098865
-1.0942801
-1.0851101
-1.080525
-1.07594
-1.07594
-1.07594
-1.07594
-1.071355
-1.06677
-1.06677
-1.06677
-1.0621849
-1.0621849
-1.0575999
-1.0530149
-1.0438448
-1.0346748
-1.0346748
-1.0392598
-1.0392598
-1.0392598
-1.0346748
-1.0255047
-1.0163347
-1.0025796
-1.0025796
-1.0071646
-1.0071646
-1.0025796
-0.99799454
-0.9934095
-0.9934095
-0.9888245
-0.97965443
-0.97048444
-0.97048444
-0.97506946
-0.97965443
-0.97965443
-0.97048444
-0.95672935
-0.9521443
-0.94755936
-0.94755936
-0.94755936
-0.94297427
-0.9383893
-0.9338043
-0.92921925
-0.9246342
-0.9246342
-0.9200492
-0.91546416
-0.91087914
-0.91087914
-0.9062941
-0.9017091
-0.9017091
-0.9017091
-0.892539
-0.88336897
-0.87878394
-0.8741989
-0.86502886
-0.86044383
-0.85127383
-0.85127383
-0.85127383
-0.8466888
-0.84210384
-0.8329337
-0.8283487
-0.82376367
-0.8191787
-0.8191787
-0.8145937
-0.81000865
-0.80542356
-0.80083853
-0.79166853
-0.7824985
-0.77791345
-0.77791345
-0.77791345
-0.77791345
-0.7687434
-0.75957334
-0.7549883
-0.7504033
-0.74581826
-0.7412333
-0.73664826
-0.73664826
-0.73664826
-0.7320632
-0.7228931
-0.7137231
-0.70455307
-0.69996804
-0.70455307
-0.69996804
-0.690798
-0.6816279
-0.6770429
-0.6770429
-0.67245793
-0.6678729
-0.6632879
-0.6632879
-0.65411776
-0.64494777
-0.6357777
-0.6311927
-0.6311927
-0.6311927
-0.6220227
-0.6128526
-0.6036825
-0.59909755
-0.59909755
-0.6036825
-0.59909755
-0.5853424
-0.5761724
-0.5761724
-0.5761724
-0.5761724
-0.56700236
-0.5624173
-0.55324733
-0.5486623
-0.5440772
-0.5394922
-0.53490716
-0.52573717
-0.52115214
-0.5165671
-0.511982
-0.50739706
-0.502812
-0.498227
-0.48905694
-0.47988695
-0.48447192
-0.48905694
-0.48905694
-0.48447192
-0.4707169
-0.46154684
-0.46154684
-0.45696175
-0.44320667
-0.4386217
-0.4386217
-0.4386217
-0.42945164
-0.4202816
-0.4111116
-0.40194154
-0.3973565
-0.3973565
-0.39277148
-0.39277148
-0.38818645
-0.37901634
-0.3744313
-0.3744313
-0.3744313
-0.36984628
-0.3606763
-0.35150623
-0.3469212
-0.34233618
-0.3377512
-0.32858115
-0.32399613
-0.3194111
-0.3194111
-0.31024098
-0.30107093
-0.2964859
-0.2964859
-0.2964859
-0.29190087
-0.28731585
-0.28273094
-0.27356088
-0.26897585
-0.26897585
-0.26897585
-0.26439083
-0.25522077
-0.24605072
-0.24146569
-0.24146569
-0.24146569
-0.23688066
-0.23229563
-0.2277106
-0.21854055
-0.2093705
-0.20478547
-0.20478547
-0.19561541
-0.18644547
-0.18186045
-0.17727542
-0.17727542
-0.17727542
-0.17269039
-0.17269039
-0.17269039
-0.16810536
-0.16352022
-0.15435016
-0.13601017
-0.13142514
-0.13142514
-0.13142514
-0.12684011
-0.11767006
-0.11308503
-0.108500004
-0.108500004
-0.09932995
-0.09015989
-0.08098984
-0.08098984
-0.07640481
-0.07181978
-0.06264973
-0.0580647
-0.0580647
-0.048894644
-0.039724708
-0.03513968
-0.03513968
-0.030554652
-0.021384597
-0.01679945
-0.025969625
-0.030554652
-0.030554652
-0.01679945
0.0015405416
0.02446568
0.033635736
0.038220763
0.033635736
0.033635736
0.033635736
0.033635736
0.04280579
0.051975727
0.0611459
0.06573093
0.07031596
0.07031596
0.08407104
0.097826004
0.10241103
0.10241103
0.10241103
0.10699606
0.116166115
0.12075114
0.12992132
0.13450634
0.13909125
0.14367628
0.14367628
0.15284634
0.16201639
0.17118645
0.17577147
0.1803565
0.18494153
0.1986965
0.20328152
0.20328152
0.20786667
0.21703672
0.22620678
0.2307918
0.2307918
0.23996174
0.25371683
0.26288688
0.26288688
0.26288688
0.27205694
0.281227
0.28581202
0.29498208
0.2995671
0.30415213
0.3133222
0.3179072
0.32707727
0.3316623
0.34083223
0.3500023
0.36375737
0.37751245
0.38209748
0.38209748
0.38668263
0.39585268
0.40502274
0.40960777
0.4141928
0.42336273
0.42794776
0.4325328
0.44170284
0.45545793
0.469213
0.47379804
0.47379804
0.469213
0.47379804
0.49213803
0.5058931
0.51506317
0.51047814
0.51047814
0.51506317
0.52881813
0.5379884
0.5471585
0.5517435
0.55632854
0.56091356
0.5700835
0.5746685
0.57925355
0.5838386
0.5884236
0.6021787
0.6159338
0.6251037
0.62968874
0.63427377
0.6388588
0.64802885
0.66178393
0.67095387
0.6755389
0.68012416
0.6847092
0.69387925
0.7030493
0.7076343
0.71221936
0.7168044
0.72597444
0.73514426
0.7443143
0.74889934
0.7580694
0.7626544
0.76723945
0.7718245
0.78099453
0.7901646
0.79933465
0.8085047
0.8130897
0.8130897
0.81767476
0.8222598
0.83601487
0.854355
0.86352503
0.86811006
0.86811006
0.8726951
0.88186514
0.8910352
0.8956202
0.9047903
0.91396034
0.9231304
0.9277152
0.9277152
0.9277152
0.93688524
0.9460553
0.95522535
0.9643954
0.9735657
0.98273575
0.99649084
1.0010759
1.0010759
1.0056609
1.0102459
1.0148307
1.0285858
1.0377558
1.0423409
1.0331708
1.0377558
1.0515109
1.060681
1.065266
1.069851
1.0790211
1.0881912
1.0973612
1.1019462
1.1019462
1.1019462
1.1111163
1.1202863
1.1248714
1.1294564
1.1340414
1.1386265
1.1477965
1.1615516
1.1707217
1.1707217
1.1753067
1.1798917
1.1798917
1.1844767
1.1936468
1.2028168
1.2074019
1.2165717
1.2211567
1.2257417
1.2257417
1.2303268
1.2394968
1.2486669
1.2578369
1.2578369
1.2578369
1.2578369
1.2670072
1.2761773
1.2807623
1.2807623
1.2807623
1.2899324
1.3036872
1.3128573
1.3128573
1.3082722
1.3082722
1.3128573
1.3174423
1.3220273
1.3266124
1.3357824
1.3403674
1.3495375
1.3495375
1.3495375
1.3541225
1.3587075
1.3587075
1.3632926
1.3724626
1.3770477
1.3770477
1.3770477
1.3770477
1.3816327
1.3862177
1.3862177
1.3862177
1.3862177
1.3862177
1.3908027
1.3953878
1.3953878
1.3953878
1.3953878
1.3953878
1.3953878
1.3953878
1.3908027
1.3908027
1.3953878
1.3999728
1.4045576
1.3999728
1.3908027
1.3862177
1.3862177
1.3862177
1.3862177
1.3862177
1.3862177
1.3862177
1.3862177
1.3908027
1.3908027
1.3816327
1.3770477
1.3770477
1.3724626
1.3678776
1.3587075
1.3587075
1.3541225
1.3495375
1.3495375
1.3541225
1.3541225
1.3495375
1.3403674
1.3357824
1.3357824
1.3357824
1.3311974
1.3220273
1.3174423
1.3174423
1.3128573
1.3128573
1.3082722
1.3036872
1.2991022
1.2945174
1.2945174
1.2945174
1.2945174
1.2853473
1.2761773
1.2715923
1.2715923
1.2715923
1.2715923
1.2715923
1.2670072
1.2670072
1.262422
1.2532519
1.2440819
1.2440819
1.2532519
1.2578369
1.2578369
1.2486669
1.2349118
1.2349118
1.2349118
1.2349118
1.2257417
1.2211567
1.2211567
1.2165717
1.2165717
1.2211567
1.2211567
1.2165717
1.2119867
1.2119867
1.2165717
1.2119867
1.2074019
1.1982318
1.1982318
1.2028168
1.2074019
1.2074019
1.2074019
1.2074019
1.2028168
1.1936468
1.1890618
1.1936468
1.1936468
1.1890618
1.1844767
1.1890618
1.1982318
1.1982318
1.1890618
1.1798917
1.1753067
1.1844767
1.1982318
1.2028168
1.1982318
1.1890618
1.1890618
1.1936468
1.1982318
1.1982318
1.1936468
1.1936468
1.1982318
1.2074019
1.2211567
1.2257417
1.2257417
1.2211567
1.2165717
1.2165717
1.2257417
1.2394968
1.2440819
1.2486669
1.2532519
1.262422
1.2715923
1.2761773
1.2761773
1.2807623
1.2945174
1.3036872
1.3128573
1.3220273
1.3311974
1.3357824
1.3403674
1.3495375
1.3587075
1.3678776
1.3724626
1.3770477
1.3908027
1.3999728
1.4045576
1.4045576
1.4045576
1.4091426
1.4228979
1.432068
1.436653
1.441238
1.4458231
1.4549931
1.4641632
1.4779183
1.4825033
1.4870883
1.4870883
1.4916731
1.4962581
1.5054282
1.5100132
1.5145983
1.5191833
1.5237683
1.5329384
1.5421084
1.5512785
1.5558635
1.5512785
1.5466934
1.5558635
1.5696188
1.5833737
1.5925437
1.5971287
1.5925437
1.5971287
1.6017138
1.6108838
1.6200539
1.6246389
1.629224
1.638394
1.647564
1.6521491
1.6567341
1.6659042
1.6704892
1.6796592
1.6796592
1.6842443
1.6934141
1.7025841
1.7071692
1.7117544
1.7209245
1.7255095
1.7300946
1.7392646
1.7392646
1.7438496
1.7484347
1.7576047
1.7667748
1.7805296
1.7896997
1.7942847
1.7942847
1.7896997
1.7896997
1.7942847
1.8080398
1.8172098
1.8172098
1.8172098
1.8217949
1.83555
1.8538903
1.8630601
1.8722302
1.8722302
1.8814002
1.8859853
1.8905703
1.8997403
1.9043254
1.9089104
1.9134954
1.9226655
1.9318355
1.9455906
1.9501756
1.9501756
1.9547607
1.9593457
1.9776858
1.9914407
2.0006108
2.005196
2.0143661
2.018951
2.028121
2.037291
2.0418763
2.0510464
2.0556312
2.060216
2.0739713
2.087726
2.1014814
2.1106515
2.1152363
2.1198215
2.1289916
2.1335764
2.1427464
2.1565018
2.1702566
2.174842
2.174842
2.1794267
2.193182
2.202352
2.211522
2.2206922
2.234447
2.243617
2.2482023
2.257372
2.266542
2.2711272
2.2802973
2.2894673
2.2986374
2.3078074
2.3169775
2.3215623
2.3261476
2.3353176
2.3444877
2.3582425
2.3719978
2.381168
2.3857532
2.390338
2.399508
2.4132633
2.4224334
2.4224334
2.4270182
2.4361882
2.4453583
2.4591131
2.472868
2.482038
2.4866233
2.4866233
2.4866233
2.4957933
2.5049634
2.5095482
2.5187187
2.5278888
2.5370588
2.5508137
2.555399
2.5599837
2.5599837
2.564569
2.573739
2.582909
2.587494
2.5920792
2.5920792
2.596664
2.596664
2.605834
2.615004
2.624174
2.628759
2.628759
2.6333442
2.6333442
2.6333442
2.628759
2.637929
2.647099
2.6516838
2.6516838
2.6516838
2.6516838
2.656269
2.6654391
2.6654391
2.6608543
2.6608543
2.6608543
2.6700244
2.6746092
2.6837792
2.6883645
2.6883645
2.6837792
2.6791945
2.6837792
2.6929493
2.6929493
2.6883645
2.6837792
2.6837792
2.6883645
2.6883645
2.6883645
2.6883645
2.6929493
2.6883645
2.6929493
2.6975346
2.7021194
2.7021194
2.6929493
2.6883645
2.6929493
2.6929493
2.6883645
2.6837792
2.6791945
2.6791945
2.6746092
2.6700244
2.6700244
2.6746092
2.6746092
2.6654391
2.656269
2.6516838
2.6516838
2.656269
2.647099
2.6333442
2.628759
2.628759
2.628759
2.6195893
2.6195893
2.615004
2.6104193
2.6012492
2.5920792
2.587494
2.582909
2.582909
2.573739
2.564569
2.555399
2.5508137
2.5508137
2.5416436
2.5278888
2.5141335
2.5095482
2.5095482
2.5141335
2.5141335
2.5003781
2.482038
2.472868
2.4682832
2.472868
2.4682832
2.449943
2.431603
2.4132633
2.408678
2.408678
2.4132633
2.4040933
2.3857532
2.3719978
2.3628278
2.3628278
2.3628278
2.3490725
2.3307323
2.3169775
2.3169775
2.3169775
2.3123922
2.2940521
2.284882
2.275712
2.2711272
2.266542
2.257372
2.2482023
2.2390323
2.2252774
2.211522
2.1977668
2.1885967
2.1794267
2.174842
2.1656718
2.1610866
2.1473317
2.1335764
2.1244063
2.1152363
2.1060662
2.0968962
2.0968962
2.0923114
2.078556
2.0648012
2.0510464
2.046461
2.0418763
2.037291
2.028121
2.018951
2.009781
1.9960259
1.9822706
1.9685155
1.9639307
1.9547607
1.9501756
1.9501756
1.9455906
1.9364206
1.9226655
1.9089104
1.9043254
1.8997403
1.8951553
1.8859853
1.8768152
1.8676451
1.8584753
1.849305
1.840135
1.8309649
1.8263799
1.8217949
1.8172098
1.8080398
1.7988697
1.7942847
1.7942847
1.7896997
1.7805296
1.7713598
1.7621897
1.7576047
1.7484347
1.7392646
1.7346796
1.7300946
1.7255095
1.7163395
1.7163395
1.7117544
1.7117544
1.7025841
1.6979991
1.6888291
1.6842443
1.6796592
1.6796592
1.6750742
1.6704892
1.6659042
1.6613191
1.6613191
1.6567341
1.6521491
1.638394
1.638394
1.647564
1.647564
1.642979
1.638394
1.633809
1.633809
1.633809
1.629224
1.629224
1.6246389
1.6154689
1.6062988
1.5971287
1.5925437
1.5925437
1.5925437
1.6017138
1.6108838
1.6062988
1.5925437
1.5833737
1.5879587
1.5971287
1.6017138
1.5971287
1.5925437
1.5879587
1.5879587
1.5925437
1.5925437
1.5833737
1.5787886
1.5742038
1.5742038
1.5787886
1.5833737
1.5833737
1.5787886
1.5742038
1.5742038
1.5787886
1.5833737
1.5833737
1.5787886
1.5742038
1.5742038
1.5742038
1.5742038
1.5742038
1.5787886
1.5787886
1.5787886
1.5787886
1.5787886
1.5879587
1.5925437
1.5879587
1.5879587
1.5879587
1.5879587
1.5971287
1.6017138
1.6062988
1.6017138
1.5971287
1.5925437
1.5925437
1.5971287
1.5971287
1.6017138
1.6062988
1.6062988
1.6017138
1.5971287
1.6017138
1.6017138
1.6062988
1.6062988
1.6062988
1.6062988
1.6108838
1.6154689
1.6154689
1.6154689
1.6108838
1.6108838
1.6108838
1.6154689
1.6200539
1.6246389
1.6246389
1.6246389
1.629224
1.629224
1.6246389
1.629224
1.629224
1.629224
1.629224
1.629224
1.629224
1.629224
1.6246389
1.629224
1.633809
1.638394
1.642979
1.642979
1.638394
1.633809
1.633809
1.647564
1.6567341
1.6567341
1.647564
1.638394
1.647564
1.6567341
1.6567341
1.6567341
1.6567341
1.6613191
1.6613191
1.6567341
1.6521491
1.6521491
1.6521491
1.6521491
1.6521491
1.6521491
1.6613191
1.6659042
1.6659042
1.6659042
1.6659042
1.6659042
1.6659042
1.6704892
1.6704892
1.6704892
1.6613191
1.6613191
1.6613191
1.6659042
1.6659042
1.6567341
1.6567341
1.6613191
1.6613191
1.6567341
1.6521491
1.6521491
1.6613191
1.6659042
1.6567341
1.647564
1.647564
1.6521491
1.6521491
1.6521491
1.6521491
1.6521491
1.647564
1.647564
1.647564
1.6521491
1.6521491
1.647564
1.642979
1.638394
1.638394
1.638394
1.633809
1.633809
1.629224
1.629224
1.633809
1.638394
1.633809
1.629224
1.6200539
1.6108838
1.6108838
1.6154689
1.6200539
1.6154689
1.6108838
1.6062988
1.6017138
1.6062988
1.6062988
1.6017138
1.5971287
1.5925437
1.5971287
1.6017138
1.5971287
1.5879587
1.5787886
1.5787886
1.5787886
1.5742038
1.5787886
1.5787886
1.5742038
1.5604488
1.5558635
1.5558635
1.5558635
1.5604488
1.5558635
1.5466934
1.5421084
1.5375234
1.5375234
1.5329384
1.5329384
1.5283533
