# Supplementary material for: Performances of the PIPER scalable child human body model in accident reconstruction
Source: PLoS One. 2017 Nov 14;12(11):e0187916. doi: 10.1371/journal.pone.0187916 (PMC5685610; doi:10.1371/journal.pone.0187916)
Supplement: S2 Data — This zip folder contains input accelerations for reproducibility of the accident reconstruction. Also, the readings from the dummy sensor are reported for reproducibility of the calculations. (ZIP) [file pone.0187916.s010.zip › CHANNEL/RAC02.031]

Test object number          :1
Name of the channel         :Neck Upper Moment Z
Laboratory channel code     :14NECKUP00Q6MOZP
Customer channel code       :14NECKUP00Q6MOZP
Channel code                :14NECKUP00Q6MOZP
Unit                        :Nm
Direction                   :Z
Dimension                   :MO
Transducer type             :C3715JFL-95/Z/MO
Pre-filter type             :4000Hz 6pole Butterworth (device internal)
Cut off frequency           :4000.0
Channel frequency class     :2000
Channel amplitude class     :80.0
Reference channel           :implicit
Reference channel name      :NOVALUE
Data source                 :transducer
Data status                 :ok
Sampling interval           :5.0E-5
Bit resolution              :16
.ValidationRemark           :Seulement la gamme [-6.0 sec; 39.964 sec] a �t� lue. Gamme demand�e: [-6.0 sec; 40.0 sec].
Time of first sample        :-0.2
Number of samples           :34000
First global maximum value  :6.1842313
Time of maximum value       :0.58665
First global minimum value  :-5.7695303
Time of minimum value       :1.4999999
Start offset interval       :-0.1
End offset interval         :-0.05
0.9184188
0.9184188
0.9135318
0.9135318
0.9135318
0.91597533
0.91597533
0.9135318
0.91597533
0.91597533
0.91597533
0.91597533
0.91597533
0.9135318
0.9135318
0.91597533
0.91597533
0.91597533
0.9135318
0.90864474
0.90864474
0.9110882
0.9135318
0.9135318
0.9135318
0.9110882
0.9135318
0.91597533
0.9184188
0.91597533
0.9110882
0.9110882
0.9110882
0.9110882
0.9110882
0.9110882
0.9110882
0.9135318
0.91597533
0.9135318
0.9110882
0.9110882
0.9135318
0.91597533
0.9135318
0.9110882
0.9110882
0.9135318
0.91597533
0.91597533
0.9135318
0.9135318
0.9135318
0.9135318
0.91597533
0.9184188
0.9208624
0.9208624
0.9184188
0.91597533
0.91597533
0.9184188
0.91597533
0.9135318
0.9110882
0.90864474
0.9110882
0.9110882
0.9135318
0.91597533
0.9135318
0.9110882
0.9110882
0.91597533
0.9184188
0.91597533
0.91597533
0.91597533
0.9184188
0.9184188
0.9184188
0.9184188
0.9184188
0.9184188
0.9184188
0.91597533
0.91597533
0.9135318
0.91597533
0.9184188
0.9208624
0.9184188
0.91597533
0.91597533
0.9135318
0.9135318
0.9135318
0.91597533
0.91597533
0.91597533
0.9135318
0.9135318
0.91597533
0.9184188
0.91597533
0.9135318
0.9110882
0.91597533
0.9184188
0.9184188
0.91597533
0.91597533
0.91597533
0.91597533
0.91597533
0.9135318
0.9135318
0.9110882
0.9110882
0.9110882
0.9135318
0.91597533
0.9184188
0.9184188
0.9184188
0.91597533
0.9135318
0.9135318
0.9135318
0.9135318
0.9135318
0.9135318
0.9110882
0.9110882
0.9110882
0.90864474
0.90864474
0.9110882
0.9135318
0.9135318
0.9110882
0.90864474
0.90864474
0.90864474
0.90864474
0.9110882
0.9135318
0.91597533
0.9135318
0.9110882
0.90864474
0.90864474
0.9110882
0.9110882
0.9135318
0.9135318
0.91597533
0.91597533
0.9135318
0.9110882
0.90864474
0.90864474
0.90864474
0.90864474
0.9110882
0.9110882
0.90864474
0.90864474
0.9110882
0.9110882
0.90864474
0.9062012
0.9062012
0.9062012
0.9062012
0.9062012
0.90864474
0.90864474
0.90864474
0.90864474
0.90864474
0.90864474
0.9110882
0.9110882
0.9110882
0.90864474
0.9062012
0.90375763
0.9013141
0.9013141
0.90375763
0.90864474
0.90864474
0.9062012
0.9013141
0.9013141
0.9013141
0.90375763
0.9062012
0.90864474
0.90375763
0.8988706
0.89642704
0.8988706
0.8988706
0.8988706
0.8988706
0.9013141
0.9013141
0.8988706
0.8988706
0.9013141
0.9013141
0.8988706
0.89642704
0.89398354
0.89642704
0.89642704
0.9013141
0.90375763
0.90375763
0.9013141
0.8988706
0.89642704
0.89642704
0.89642704
0.89642704
0.89642704
0.89398354
0.89398354
0.8988706
0.9013141
0.9013141
0.8988706
0.89642704
0.89398354
0.89398354
0.89398354
0.89154
0.8890965
0.8890965
0.89154
0.89398354
0.89398354
0.89154
0.89398354
0.89642704
0.8988706
0.8988706
0.89642704
0.89154
0.89154
0.89398354
0.89398354
0.8866529
0.88176584
0.88176584
0.8890965
0.89642704
0.89398354
0.8866529
0.88176584
0.8842094
0.8866529
0.89154
0.8866529
0.88176584
0.8768788
0.88176584
0.8842094
0.8842094
0.88176584
0.88176584
0.8866529
0.8890965
0.8890965
0.8866529
0.88176584
0.88176584
0.88176584
0.8842094
0.8842094
0.8842094
0.8842094
0.8842094
0.8842094
0.8842094
0.8842094
0.8842094
0.8842094
0.88176584
0.87932235
0.8768788
0.87932235
0.88176584
0.8842094
0.88176584
0.88176584
0.88176584
0.88176584
0.87932235
0.87932235
0.88176584
0.88176584
0.88176584
0.88176584
0.88176584
0.8768788
0.87443525
0.87443525
0.8768788
0.8768788
0.87932235
0.8842094
0.8866529
0.8842094
0.8768788
0.87443525
0.87443525
0.8768788
0.87443525
0.87199175
0.87199175
0.87199175
0.87199175
0.87443525
0.8768788
0.87932235
0.87932235
0.88176584
0.88176584
0.88176584
0.8768788
0.87443525
0.87443525
0.87443525
0.87443525
0.87199175
0.87199175
0.87443525
0.8768788
0.8768788
0.8768788
0.87932235
0.87932235
0.8768788
0.87199175
0.87199175
0.87443525
0.87443525
0.87443525
0.87443525
0.87199175
0.8695482
0.86710465
0.87199175
0.87932235
0.88176584
0.8768788
0.87199175
0.8695482
0.87199175
0.87443525
0.87443525
0.87443525
0.87443525
0.87199175
0.87199175
0.87443525
0.8768788
0.87443525
0.87199175
0.8695482
0.8695482
0.87199175
0.87443525
0.87443525
0.87199175
0.8695482
0.87199175
0.87443525
0.87443525
0.87199175
0.87199175
0.8695482
0.86710465
0.86710465
0.86710465
0.87199175
0.87199175
0.87199175
0.87199175
0.86710465
0.8622176
0.8622176
0.8646611
0.86710465
0.8695482
0.86710465
0.86710465
0.86710465
0.87199175
0.87199175
0.87199175
0.86710465
0.8646611
0.8646611
0.8646611
0.86710465
0.8695482
0.8695482
0.86710465
0.86710465
0.86710465
0.8646611
0.8646611
0.8646611
0.8646611
0.86710465
0.8646611
0.8622176
0.8622176
0.8622176
0.8622176
0.8622176
0.8622176
0.8646611
0.8695482
0.8695482
0.8646611
0.8622176
0.8622176
0.8646611
0.86710465
0.86710465
0.8622176
0.85733056
0.85733056
0.8622176
0.8646611
0.8646611
0.8622176
0.85977405
0.85733056
0.854887
0.85244346
0.85244346
0.854887
0.85733056
0.85977405
0.85977405
0.854887
0.85244346
0.85244346
0.854887
0.85733056
0.85977405
0.85733056
0.854887
0.85244346
0.8499999
0.85244346
0.85244346
0.85244346
0.85733056
0.85977405
0.85733056
0.854887
0.85244346
0.854887
0.85733056
0.85733056
0.854887
0.85244346
0.85244346
0.85244346
0.85244346
0.85244346
0.8499999
0.84511286
0.84511286
0.84511286
0.84511286
0.84511286
0.8402258
0.8402258
0.84266937
0.8475564
0.8499999
0.84511286
0.8402258
0.8402258
0.84266937
0.84266937
0.84266937
0.84266937
0.8402258
0.83778226
0.83778226
0.8402258
0.8402258
0.8402258
0.83778226
0.83778226
0.84266937
0.84266937
0.8402258
0.8353387
0.8353387
0.8353387
0.8353387
0.83289516
0.83289516
0.8353387
0.83778226
0.83778226
0.8353387
0.83289516
0.8280081
0.8231211
0.8231211
0.8280081
0.83045167
0.83045167
0.8255646
0.8231211
0.8206776
0.8255646
0.83045167
0.8280081
0.8255646
0.8255646
0.8255646
0.8255646
0.8231211
0.8231211
0.8231211
0.8255646
0.8255646
0.8231211
0.8206776
0.8206776
0.81823397
0.81823397
0.81823397
0.8157905
0.81090343
0.81090343
0.81090343
0.8133469
0.8157905
0.8157905
0.8133469
0.81090343
0.81090343
0.8157905
0.8157905
0.8133469
0.81090343
0.81090343
0.81090343
0.81090343
0.81090343
0.81090343
0.8084599
0.8060164
0.80357283
0.80357283
0.8060164
0.8060164
0.80357283
0.8011293
0.8011293
0.8011293
0.8011293
0.8011293
0.8011293
0.8011293
0.8011293
0.8011293
0.7962422
0.7962422
0.7986857
0.7986857
0.7962422
0.7937987
0.7937987
0.7962422
0.7962422
0.7962422
0.7962422
0.7937987
0.79135513
0.7937987
0.7937987
0.79135513
0.78891164
0.78891164
0.78891164
0.7864681
0.7864681
0.7864681
0.79135513
0.7937987
0.78891164
0.78402454
0.7791375
0.7791375
0.7864681
0.78891164
0.78891164
0.7864681
0.78402454
0.78402454
0.78402454
0.78402454
0.78402454
0.781581
0.781581
0.781581
0.781581
0.78402454
0.781581
0.7791375
0.7791375
0.77669394
0.77669394
0.77669394
0.7791375
0.78402454
0.78402454
0.781581
0.77425045
0.7718069
0.7718069
0.77425045
0.77669394
0.77425045
0.7718069
0.77425045
0.77425045
0.7693634
0.76691985
0.7644763
0.76691985
0.7693634
0.7718069
0.7718069
0.7718069
0.7718069
0.7718069
0.7693634
0.7644763
0.76203275
0.76203275
0.76203275
0.76203275
0.76203275
0.7644763
0.7644763
0.7644763
0.7644763
0.7644763
0.76691985
0.7644763
0.76203275
0.7595892
0.7595892
0.7595892
0.7571457
0.75470215
0.7498151
0.7498151
0.75470215
0.76203275
0.76203275
0.7595892
0.75470215
0.75225866
0.75470215
0.75470215
0.7498151
0.7498151
0.7498151
0.75225866
0.75225866
0.75225866
0.75225866
0.75225866
0.75225866
0.74737155
0.744928
0.744928
0.74737155
0.74737155
0.744928
0.7424845
0.7424845
0.744928
0.7424845
0.73759747
0.7327104
0.7351539
0.73759747
0.7424845
0.7424845
0.74004096
0.74004096
0.7424845
0.74004096
0.7351539
0.7327104
0.7327104
0.7351539
0.73759747
0.7351539
0.7327104
0.7351539
0.7351539
0.7351539
0.7327104
0.7327104
0.7327104
0.7327104
0.7327104
0.7302668
0.7302668
0.7278233
0.72537977
0.7229362
0.7229362
0.72537977
0.7278233
0.7278233
0.7229362
0.71804917
0.7156057
0.71804917
0.7204927
0.7204927
0.71804917
0.7156057
0.7156057
0.71316206
0.71316206
0.7156057
0.7204927
0.71804917
0.7156057
0.7107186
0.7107186
0.71316206
0.71316206
0.7107186
0.7058315
0.703388
0.703388
0.7058315
0.708275
0.708275
0.7058315
0.703388
0.703388
0.7058315
0.703388
0.703388
0.703388
0.7009445
0.7009445
0.7009445
0.69850093
0.6960574
0.6960574
0.6960574
0.69850093
0.6960574
0.6960574
0.6960574
0.6960574
0.6960574
0.69117033
0.68628323
0.68628323
0.6887268
0.69117033
0.6887268
0.68628323
0.68628323
0.68383974
0.6813962
0.6813962
0.6813962
0.6813962
0.6813962
0.67895263
0.67895263
0.6740656
0.67162204
0.67162204
0.6740656
0.67895263
0.67895263
0.6765091
0.67162204
0.6691785
0.6691785
0.6691785
0.6691785
0.67162204
0.67162204
0.6691785
0.666735
0.66429144
0.6618479
0.65940434
0.65696084
0.65940434
0.65940434
0.65940434
0.65696084
0.65696084
0.65696084
0.65696084
0.65696084
0.6545173
0.64963025
0.64718676
0.64963025
0.6520738
0.6520738
0.6520738
0.64963025
0.64718676
0.64718676
0.64474314
0.64229965
0.6398561
0.6374126
0.6374126
0.63496906
0.63496906
0.6374126
0.6374126
0.63496906
0.6325255
0.630082
0.630082
0.630082
0.6325255
0.630082
0.630082
0.630082
0.6276384
0.62275136
0.62030786
0.62030786
0.62275136
0.62275136
0.6178643
0.6154208
0.6154208
0.6178643
0.6178643
0.6178643
0.6178643
0.6154208
0.61297727
0.6080902
0.6007596
0.5983161
0.5983161
0.6032031
0.60564667
0.60564667
0.6007596
0.5958725
0.59342897
0.5958725
0.5958725
0.5958725
0.59342897
0.59342897
0.5909855
0.5885419
0.5860984
0.5836549
0.5860984
0.5885419
0.5885419
0.5860984
0.5836549
0.5812113
0.5812113
0.5812113
0.5787678
0.5787678
0.5763243
0.57388073
0.57388073
0.5763243
0.5763243
0.57388073
0.5714372
0.56655014
0.56655014
0.56655014
0.5689937
0.56655014
0.56410664
0.55921954
0.556776
0.556776
0.556776
0.556776
0.556776
0.5543325
0.5494454
0.5494454
0.55188894
0.556776
0.556776
0.5543325
0.5470019
0.54455835
0.5421148
0.5421148
0.5396713
0.5396713
0.5396713
0.5396713
0.53722775
0.52989715
0.5274536
0.52989715
0.52989715
0.52989715
0.5274536
0.5274536
0.5274536
0.5250101
0.5250101
0.52256656
0.520123
0.520123
0.520123
0.51523596
0.51523596
0.51523596
0.51767945
0.51767945
0.51523596
0.51523596
0.51034886
0.5054618
0.5054618
0.5054618
0.50790536
0.5054618
0.5030183
0.5030183
0.50057477
0.50057477
0.49813122
0.49813122
0.49813122
0.49568772
0.49324417
0.48835713
0.48835713
0.48835713
0.48347002
0.48102647
0.48102647
0.48347002
0.48347002
0.48102647
0.47858298
0.47369587
0.46880883
0.47125238
0.47369587
0.47369587
0.47369587
0.47125238
0.47125238
0.47125238
0.46880883
0.46880883
0.46636528
0.46636528
0.46147823
0.45903474
0.4565912
0.4565912
0.45414764
0.45414764
0.45414764
0.4565912
0.4565912
0.4492606
0.4443735
0.4443735
0.45170414
0.45170414
0.44681704
0.44193
0.43948644
0.43948644
0.43948644
0.43948644
0.43948644
0.4345994
0.43215585
0.4297123
0.4297123
0.4297123
0.4297123
0.4272688
0.42482525
0.42482525
0.4272688
0.4272688
0.4223817
0.41993818
0.41749465
0.4150511
0.4150511
0.4150511
0.4150511
0.41260758
0.41016406
0.41016406
0.41016406
0.41016406
0.405277
0.40283346
0.3979464
0.3979464
0.39550287
0.39550287
0.39550287
0.39550287
0.3930593
0.3930593
0.39550287
0.39550287
0.3930593
0.38817227
0.38817227
0.38817227
0.38817227
0.38572872
0.38572872
0.38572872
0.38572872
0.38084167
0.3759546
0.37351108
0.37351108
0.37351108
0.37106752
0.36618048
0.36618048
0.36618048
0.36618048
0.36618048
0.36618048
0.36618048
0.36373693
0.3612934
0.35884988
0.35884988
0.35884988
0.35884988
0.35884988
0.35884988
0.35640633
0.3539628
0.3515193
0.34907573
0.34663218
0.34663218
0.34663218
0.34663218
0.3441887
0.3441887
0.33930162
0.3368581
0.3368581
0.33930162
0.33930162
0.3368581
0.3368581
0.33441454
0.33197102
0.32708395
0.32708395
0.32708395
0.3295275
0.3295275
0.32708395
0.3246404
0.3246404
0.3221969
0.31975335
0.3173098
0.3173098
0.31975335
0.3173098
0.3173098
0.3173098
0.3148663
0.3148663
0.3148663
0.31242275
0.30997923
0.30753568
0.30509216
0.30753568
0.30753568
0.30753568
0.30509216
0.3026486
0.3026486
0.3026486
0.3002051
0.29776156
0.29776156
0.3002051
0.3026486
0.3002051
0.29776156
0.2928745
0.29043096
0.2879874
0.2855439
0.2879874
0.29043096
0.2928745
0.29043096
0.2855439
0.28310037
0.28310037
0.28310037
0.2806568
0.2806568
0.2806568
0.2806568
0.2806568
0.28310037
0.2806568
0.27332622
0.26843917
0.26843917
0.27332622
0.27332622
0.2708827
0.26843917
0.26843917
0.26843917
0.26843917
0.26599562
0.26599562
0.2635521
0.25866503
0.25866503
0.25866503
0.26110858
0.26110858
0.2635521
0.26599562
0.2635521
0.25866503
0.25377798
0.25133443
0.25133443
0.2488909
0.2488909
0.2488909
0.2488909
0.2488909
0.2488909
0.2488909
0.24644737
0.24644737
0.24644737
0.24400383
0.24400383
0.24644737
0.2488909
0.2488909
0.24400383
0.23911677
0.23667324
0.23667324
0.23911677
0.23911677
0.23667324
0.23667324
0.23911677
0.23911677
0.23911677
0.23911677
0.23667324
0.23422971
0.23422971
0.23178618
0.23178618
0.23178618
0.22934264
0.22689912
0.22934264
0.22934264
0.22689912
0.22689912
0.22689912
0.22689912
0.22689912
0.22445558
0.22201204
0.21956852
0.22201204
0.22445558
0.22445558
0.22445558
0.22201204
0.22201204
0.22445558
0.22445558
0.22445558
0.22201204
0.21712498
0.21468145
0.21712498
0.21712498
0.21712498
0.21223791
0.21223791
0.21468145
0.21712498
0.21712498
0.21468145
0.20979439
0.20490731
0.20735085
0.20979439
0.21223791
0.21223791
0.20979439
0.20735085
0.20979439
0.21223791
0.21223791
0.20979439
0.20735085
0.20490731
0.20735085
0.21223791
0.21223791
0.20735085
0.20246379
0.20246379
0.20002025
0.1951332
0.1951332
0.19757672
0.20002025
0.20002025
0.19757672
0.1951332
0.1951332
0.19757672
0.19757672
0.19757672
0.19757672
0.19757672
0.19757672
0.19757672
0.19268966
0.19024612
0.19024612
0.19268966
0.1951332
0.19268966
0.19024612
0.19024612
0.19268966
0.19268966
0.19268966
0.18780258
0.18535906
0.18780258
0.18780258
0.18535906
0.18047199
0.18047199
0.18047199
0.18291552
0.18535906
0.18535906
0.18291552
0.18047199
0.18047199
0.18291552
0.18535906
0.18291552
0.18047199
0.17802846
0.17558493
0.17558493
0.17802846
0.18047199
0.18047199
0.17802846
0.17314139
0.17314139
0.17069787
0.17314139
0.17314139
0.17314139
0.17069787
0.17069787
0.17069787
0.16825433
0.1658108
0.1658108
0.16825433
0.17069787
0.17069787
0.16825433
0.16336727
0.16092373
0.16336727
0.16825433
0.16825433
0.1658108
0.16092373
0.16092373
0.16092373
0.16336727
0.16336727
0.16092373
0.16092373
0.1584802
0.1584802
0.15603667
0.15603667
0.15359314
0.15359314
0.15359314
0.15603667
0.15603667
0.15359314
0.1511496
0.14870608
0.14870608
0.14626253
0.14626253
0.14870608
0.14870608
0.14870608
0.14626253
0.143819
0.14137547
0.14137547
0.143819
0.143819
0.143819
0.143819
0.14137547
0.13893194
0.13648841
0.13404487
0.13404487
0.13404487
0.13648841
0.13648841
0.13404487
0.13160135
0.13160135
0.13404487
0.13404487
0.12915781
0.124270745
0.124270745
0.12671427
0.12915781
0.12915781
0.124270745
0.12182721
0.11938368
0.11938368
0.11938368
0.12182721
0.11938368
0.11938368
0.12182721
0.124270745
0.124270745
0.11938368
0.11449662
0.11449662
0.112053074
0.109609544
0.109609544
0.109609544
0.112053074
0.112053074
0.112053074
0.109609544
0.107166015
0.107166015
0.107166015
0.107166015
0.107166015
0.107166015
0.104722485
0.104722485
0.10227895
0.09739189
0.09250482
0.09250482
0.09739189
0.09983542
0.09739189
0.09494835
0.090061285
0.090061285
0.090061285
0.090061285
0.090061285
0.09250482
0.09250482
0.090061285
0.08517422
0.08028716
0.08028716
0.08273069
0.08273069
0.08028716
0.07784362
0.08028716
0.08273069
0.08517422
0.08273069
0.07784362
0.072956555
0.07051303
0.072956555
0.07540009
0.072956555
0.07051303
0.068069495
0.065625966
0.065625966
0.068069495
0.068069495
0.068069495
0.065625966
0.06318243
0.065625966
0.06318243
0.06318243
0.06073889
0.06073889
0.06073889
0.05829537
0.05829537
0.05829537
0.055851832
0.053408295
0.053408295
0.055851832
0.053408295
0.048521236
0.048521236
0.048521236
0.048521236
0.048521236
0.0460777
0.043634176
0.043634176
0.043634176
0.043634176
0.043634176
0.043634176
0.04119064
0.04119064
0.038747102
0.03630358
0.03630358
0.03630358
0.03630358
0.03630358
0.031416506
0.028972968
0.028972968
0.031416506
0.031416506
0.028972968
0.02408591
0.021642372
0.021642372
0.02408591
0.026529446
0.026529446
0.026529446
0.021642372
0.014311776
0.011868238
0.011868238
0.011868238
0.014311776
0.016755313
0.016755313
0.016755313
0.014311776
0.011868238
0.009424716
0.009424716
0.009424716
0.009424716
0.004537642
0.0020941198
0.0020941198
0.004537642
0.004537642
-3.4941733E-4
-0.0052364916
-0.0027929544
-3.4941733E-4
-3.4941733E-4
-0.0052364916
-0.007680014
-0.007680014
-0.010123551
-0.012567073
-0.01501061
-0.01501061
-0.010123551
-0.007680014
-0.0052364916
-0.007680014
-0.010123551
-0.012567073
-0.01501061
-0.01501061
-0.017454147
-0.019897684
-0.019897684
-0.022341222
-0.019897684
-0.022341222
-0.022341222
-0.024784744
-0.02722828
-0.024784744
-0.022341222
-0.019897684
-0.022341222
-0.02722828
-0.029671803
-0.02722828
-0.024784744
-0.02722828
-0.03211534
-0.034558862
-0.037002414
-0.034558862
-0.03211534
-0.03211534
-0.034558862
-0.03944595
-0.03944595
-0.041889474
-0.041889474
-0.03944595
-0.034558862
-0.034558862
-0.03944595
-0.044332996
-0.046776548
-0.046776548
-0.046776548
-0.046776548
-0.04922007
-0.04922007
-0.04922007
-0.04922007
-0.051663592
-0.051663592
-0.054107144
-0.054107144
-0.054107144
-0.054107144
-0.051663592
-0.056550667
-0.061437726
-0.06388126
-0.06388126
-0.061437726
-0.061437726
-0.061437726
-0.06388126
-0.06388126
-0.06388126
-0.061437726
-0.061437726
-0.061437726
-0.06388126
-0.06388126
-0.06876834
-0.07121186
-0.076098934
-0.076098934
-0.076098934
-0.076098934
-0.07365541
-0.07121186
-0.07121186
-0.07121186
-0.07121186
-0.07365541
-0.076098934
-0.078542456
-0.078542456
-0.08098601
-0.08098601
-0.08098601
-0.08098601
-0.08342953
-0.08342953
-0.08342953
-0.08342953
-0.08342953
-0.08587305
-0.08342953
-0.08342953
-0.08587305
-0.09076013
-0.09076013
-0.088316575
-0.08587305
-0.09076013
-0.09809072
-0.09809072
-0.09564717
-0.09564717
-0.09564717
-0.09564717
-0.09564717
-0.09320365
-0.09320365
-0.09564717
-0.100534245
-0.1029778
-0.100534245
-0.09809072
-0.09809072
-0.1029778
-0.10542132
-0.10542132
-0.1029778
-0.100534245
-0.100534245
-0.1029778
-0.10542132
-0.10542132
-0.1029778
-0.10786487
-0.110308394
-0.110308394
-0.10786487
-0.10786487
-0.110308394
-0.112751916
-0.112751916
-0.112751916
-0.11519547
-0.11519547
-0.11763899
-0.11519547
-0.11519547
-0.11763899
-0.12008251
-0.122526035
-0.122526035
-0.12496959
-0.122526035
-0.12008251
-0.122526035
-0.12496959
-0.12496959
-0.12741311
-0.12741311
-0.12741311
-0.12741311
-0.12985663
-0.12985663
-0.12985663
-0.12985663
-0.13230015
-0.1347437
-0.1347437
-0.1347437
-0.13963078
-0.13963078
-0.13718723
-0.13230015
-0.13230015
-0.13230015
-0.13718723
-0.13963078
-0.14207433
-0.14207433
-0.14207433
-0.14207433
-0.14451785
-0.14696138
-0.14696138
-0.14696138
-0.14696138
-0.1494049
-0.15184845
-0.15184845
-0.1494049
-0.1494049
-0.15184845
-0.15429197
-0.15429197
-0.15429197
-0.1567355
-0.1567355
-0.1567355
-0.1567355
-0.1567355
-0.1567355
-0.15917905
-0.16162257
-0.16406609
-0.16406609
-0.16162257
-0.16162257
-0.16406609
-0.16895317
-0.16895317
-0.16895317
-0.16895317
-0.16895317
-0.16895317
-0.16895317
-0.16650961
-0.16650961
-0.16650961
-0.17139669
-0.17384021
-0.17384021
-0.17384021
-0.17139669
-0.17628376
-0.18361436
-0.18850143
-0.18605791
-0.18117084
-0.18117084
-0.18117084
-0.18361436
-0.18605791
-0.18605791
-0.18605791
-0.18361436
-0.18361436
-0.18361436
-0.18850143
-0.1933885
-0.19583203
-0.1933885
-0.19583203
-0.19827555
-0.19827555
-0.19583203
-0.1933885
-0.1933885
-0.19094495
-0.1933885
-0.19583203
-0.19583203
-0.20071907
-0.20560615
-0.21049322
-0.21293674
-0.21049322
-0.20804967
-0.20804967
-0.20804967
-0.20560615
-0.20560615
-0.20560615
-0.20560615
-0.20316263
-0.20316263
-0.20804967
-0.21293674
-0.22026737
-0.22026737
-0.2153803
-0.2153803
-0.2153803
-0.21782382
-0.2153803
-0.21293674
-0.2153803
-0.22026737
-0.22026737
-0.2153803
-0.21293674
-0.2153803
-0.22026737
-0.2227109
-0.2227109
-0.2227109
-0.22026737
-0.22026737
-0.22026737
-0.21782382
-0.21782382
-0.2227109
-0.23004149
-0.23248501
-0.23004149
-0.22759794
-0.22759794
-0.23004149
-0.23004149
-0.22759794
-0.23248501
-0.23737209
-0.23981561
-0.23737209
-0.23248501
-0.23248501
-0.23492853
-0.23981561
-0.23981561
-0.23737209
-0.23492853
-0.23248501
-0.23492853
-0.23737209
-0.24225913
-0.24470265
-0.24470265
-0.24470265
-0.24470265
-0.24225913
-0.23981561
-0.24225913
-0.24470265
-0.24958973
-0.24958973
-0.2471462
-0.24470265
-0.23981561
-0.23981561
-0.24470265
-0.24958973
-0.24958973
-0.24958973
-0.24958973
-0.24958973
-0.24958973
-0.2471462
-0.2471462
-0.2471462
-0.2471462
-0.2471462
-0.2471462
-0.2471462
-0.2471462
-0.2471462
-0.2471462
-0.2471462
-0.24958973
-0.2471462
-0.2471462
-0.2471462
-0.2471462
-0.24958973
-0.24958973
-0.24958973
-0.24958973
-0.24470265
-0.24470265
-0.2471462
-0.24958973
-0.2520333
-0.2520333
-0.2520333
-0.24958973
-0.24470265
-0.24225913
-0.24470265
-0.2471462
-0.24958973
-0.24958973
-0.24958973
-0.24958973
-0.24958973
-0.2520333
-0.2520333
-0.2544768
-0.2544768
-0.2544768
-0.25692034
-0.25692034
-0.25692034
-0.25692034
-0.2520333
-0.2520333
-0.2520333
-0.2544768
-0.2544768
-0.24958973
-0.24958973
-0.24958973
-0.2520333
-0.2520333
-0.24958973
-0.24958973
-0.2471462
-0.2471462
-0.24958973
-0.2520333
-0.2520333
-0.2520333
-0.24958973
-0.2471462
-0.24470265
-0.2471462
-0.24958973
-0.2520333
-0.24958973
-0.2471462
-0.24470265
-0.24470265
-0.2471462
-0.2471462
-0.24470265
-0.24470265
-0.24470265
-0.2471462
-0.2471462
-0.2471462
-0.2471462
-0.2471462
-0.2471462
-0.24470265
-0.24225913
-0.24225913
-0.24225913
-0.24470265
-0.2471462
-0.2471462
-0.24470265
-0.24225913
-0.24225913
-0.24225913
-0.23981561
-0.23981561
-0.23981561
-0.23981561
-0.23737209
-0.23492853
-0.23248501
-0.23248501
-0.23492853
-0.23248501
-0.23248501
-0.23004149
-0.23004149
-0.23248501
-0.23492853
-0.23492853
-0.23004149
-0.22759794
-0.22759794
-0.23004149
-0.23248501
-0.23248501
-0.23004149
-0.22515441
-0.22026737
-0.22026737
-0.22026737
-0.22515441
-0.22759794
-0.22759794
-0.22515441
-0.2227109
-0.22026737
-0.22026737
-0.22026737
-0.22026737
-0.22026737
-0.21782382
-0.21782382
-0.21293674
-0.21049322
-0.20804967
-0.21049322
-0.21049322
-0.21293674
-0.21293674
-0.20804967
-0.20804967
-0.21049322
-0.21049322
-0.21049322
-0.20804967
-0.20560615
-0.20316263
-0.20316263
-0.20560615
-0.20804967
-0.20804967
-0.20560615
-0.20316263
-0.20071907
-0.19827555
-0.20071907
-0.20071907
-0.20316263
-0.20316263
-0.20071907
-0.19583203
-0.1933885
-0.1933885
-0.1933885
-0.19583203
-0.1933885
-0.1933885
-0.19094495
-0.19094495
-0.19094495
-0.18850143
-0.18850143
-0.18850143
-0.19094495
-0.18850143
-0.18361436
-0.18117084
-0.18117084
-0.18117084
-0.18117084
-0.17872731
-0.17872731
-0.18117084
-0.17872731
-0.17628376
-0.17628376
-0.17628376
-0.17384021
-0.16895317
-0.16406609
-0.16650961
-0.17139669
-0.17384021
-0.17139669
-0.17139669
-0.16895317
-0.16650961
-0.16406609
-0.16406609
-0.16406609
-0.16406609
-0.16650961
-0.16406609
-0.16162257
-0.15917905
-0.1567355
-0.15917905
-0.15917905
-0.16162257
-0.16162257
-0.1567355
-0.15184845
-0.1494049
-0.15184845
-0.1567355
-0.15917905
-0.15429197
-0.14696138
-0.14207433
-0.13963078
-0.14207433
-0.14451785
-0.14696138
-0.14451785
-0.14451785
-0.14451785
-0.14451785
-0.14451785
-0.14207433
-0.14207433
-0.14207433
-0.14451785
-0.14451785
-0.13963078
-0.13718723
-0.1347437
-0.1347437
-0.13718723
-0.1347437
-0.13230015
-0.12985663
-0.12741311
-0.12741311
-0.12741311
-0.12741311
-0.12741311
-0.12741311
-0.12496959
-0.12008251
-0.12008251
-0.12008251
-0.122526035
-0.122526035
-0.122526035
-0.12008251
-0.11763899
-0.11763899
-0.12008251
-0.122526035
-0.12496959
-0.12496959
-0.122526035
-0.12008251
-0.12008251
-0.12008251
-0.11763899
-0.11763899
-0.11763899
-0.11763899
-0.11519547
-0.112751916
-0.112751916
-0.110308394
-0.10786487
-0.110308394
-0.110308394
-0.112751916
-0.110308394
-0.10786487
-0.10542132
-0.1029778
-0.1029778
-0.10542132
-0.10786487
-0.10786487
-0.10542132
-0.09809072
-0.09564717
-0.09809072
-0.1029778
-0.1029778
-0.100534245
-0.09809072
-0.09564717
-0.09564717
-0.09564717
-0.09564717
-0.09320365
-0.09320365
-0.09320365
-0.09320365
-0.09320365
-0.09076013
-0.088316575
-0.088316575
-0.09076013
-0.09076013
-0.088316575
-0.088316575
-0.09076013
-0.09076013
-0.088316575
-0.08587305
-0.08587305
-0.08342953
-0.08342953
-0.08587305
-0.088316575
-0.088316575
-0.08587305
-0.08342953
-0.08098601
-0.08098601
-0.08098601
-0.08098601
-0.08098601
-0.08098601
-0.08098601
-0.078542456
-0.078542456
-0.076098934
-0.07365541
-0.06876834
-0.07121186
-0.076098934
-0.076098934
-0.07365541
-0.06876834
-0.066324785
-0.06876834
-0.07121186
-0.076098934
-0.076098934
-0.07365541
-0.06876834
-0.066324785
-0.06876834
-0.07121186
-0.07365541
-0.07121186
-0.066324785
-0.06388126
-0.061437726
-0.06388126
-0.06876834
-0.07365541
-0.07121186
-0.061437726
-0.054107144
-0.054107144
-0.058994204
-0.06388126
-0.06388126
-0.061437726
-0.058994204
-0.058994204
-0.054107144
-0.051663592
-0.054107144
-0.058994204
-0.058994204
-0.056550667
-0.051663592
-0.046776548
-0.046776548
-0.051663592
-0.056550667
-0.054107144
-0.04922007
-0.046776548
-0.046776548
-0.046776548
-0.04922007
-0.04922007
-0.046776548
-0.044332996
-0.046776548
-0.04922007
-0.04922007
-0.046776548
-0.041889474
-0.03944595
-0.041889474
-0.041889474
-0.041889474
-0.044332996
-0.044332996
-0.044332996
-0.044332996
-0.041889474
-0.041889474
-0.044332996
-0.044332996
-0.044332996
-0.041889474
-0.037002414
-0.034558862
-0.03211534
-0.03211534
-0.03211534
-0.034558862
-0.037002414
-0.03944595
-0.037002414
-0.034558862
-0.03211534
-0.029671803
-0.02722828
-0.02722828
-0.024784744
-0.024784744
-0.02722828
-0.024784744
-0.02722828
-0.029671803
-0.03211534
-0.029671803
-0.024784744
-0.022341222
-0.019897684
-0.017454147
-0.017454147
-0.017454147
-0.022341222
-0.024784744
-0.024784744
-0.019897684
-0.01501061
-0.01501061
-0.017454147
-0.022341222
-0.022341222
-0.017454147
-0.01501061
-0.017454147
-0.019897684
-0.017454147
-0.012567073
-0.010123551
-0.012567073
-0.012567073
-0.012567073
-0.007680014
-0.007680014
-0.012567073
-0.01501061
-0.01501061
-0.010123551
-0.0052364916
-3.4941733E-4
-3.4941733E-4
-3.4941733E-4
-0.0027929544
-0.0052364916
-0.0052364916
-0.0052364916
-0.007680014
-0.0052364916
-0.0027929544
-0.0027929544
-0.0052364916
-0.0052364916
-3.4941733E-4
0.0020941198
0.0020941198
-3.4941733E-4
-3.4941733E-4
0.0020941198
0.004537642
0.004537642
-3.4941733E-4
-0.0027929544
-3.4941733E-4
0.0020941198
0.004537642
0.006981179
0.006981179
0.006981179
0.006981179
0.009424716
0.011868238
0.011868238
0.014311776
0.016755313
0.01919885
0.016755313
0.014311776
0.011868238
0.014311776
0.014311776
0.014311776
0.014311776
0.016755313
0.014311776
0.009424716
0.006981179
0.009424716
0.014311776
0.01919885
0.01919885
0.01919885
0.016755313
0.016755313
0.01919885
0.01919885
0.021642372
0.021642372
0.01919885
0.01919885
0.021642372
0.02408591
0.02408591
0.026529446
0.026529446
0.02408591
0.02408591
0.026529446
0.026529446
0.028972968
0.028972968
0.028972968
0.031416506
0.031416506
0.031416506
0.031416506
0.031416506
0.033860028
0.033860028
0.033860028
0.03630358
0.03630358
0.03630358
0.033860028
0.031416506
0.033860028
0.03630358
0.038747102
0.038747102
0.038747102
0.038747102
0.038747102
0.038747102
0.038747102
0.038747102
0.03630358
0.038747102
0.04119064
0.04119064
0.04119064
0.04119064
0.04119064
0.038747102
0.04119064
0.0460777
0.050964758
0.048521236
0.0460777
0.0460777
0.0460777
0.0460777
0.043634176
0.043634176
0.0460777
0.048521236
0.050964758
0.050964758
0.050964758
0.053408295
0.053408295
0.053408295
0.053408295
0.050964758
0.048521236
0.0460777
0.048521236
0.050964758
0.050964758
0.053408295
0.053408295
0.055851832
0.055851832
0.053408295
0.053408295
0.05829537
0.06073889
0.06318243
0.06073889
0.05829537
0.05829537
0.055851832
0.05829537
0.06073889
0.06073889
0.05829537
0.055851832
0.055851832
0.06073889
0.065625966
0.065625966
0.065625966
0.06318243
0.065625966
0.065625966
0.06318243
0.06073889
0.06073889
0.06073889
0.06073889
0.06073889
0.06073889
0.06318243
0.065625966
0.06318243
0.06318243
0.06318243
0.068069495
0.07051303
0.07051303
0.07051303
0.07051303
0.072956555
0.07051303
0.068069495
0.068069495
0.07051303
0.072956555
0.07051303
0.07051303
0.072956555
0.07540009
0.07784362
0.07784362
0.072956555
0.07051303
0.068069495
0.07051303
0.072956555
0.072956555
0.072956555
0.07540009
0.07784362
0.08028716
0.08273069
0.07784362
0.07051303
0.07051303
0.07540009
0.08028716
0.08028716
0.07784362
0.07784362
0.08028716
0.07784362
0.07540009
0.072956555
0.072956555
0.07784362
0.08028716
0.07784362
0.07784362
0.08028716
0.08273069
0.08273069
0.08028716
0.08028716
0.07784362
0.08028716
0.08028716
0.08273069
0.08028716
0.07784362
0.08028716
0.08273069
0.08517422
0.08517422
0.08517422
0.08517422
0.08517422
0.08273069
0.08273069
0.087617755
0.09250482
0.090061285
0.08517422
0.08028716
0.08028716
0.08517422
0.087617755
0.087617755
0.090061285
0.090061285
0.090061285
0.087617755
0.087617755
0.087617755
0.087617755
0.087617755
0.087617755
0.087617755
0.090061285
0.09250482
0.09250482
0.087617755
0.08273069
0.08273069
0.08273069
0.08517422
0.087617755
0.090061285
0.090061285
0.090061285
0.087617755
0.090061285
0.090061285
0.09250482
0.090061285
0.090061285
0.090061285
0.09250482
0.090061285
0.090061285
0.090061285
0.09494835
0.09739189
0.09739189
0.09494835
0.09250482
0.090061285
0.090061285
0.090061285
0.087617755
0.090061285
0.09494835
0.09494835
0.09494835
0.090061285
0.087617755
0.090061285
0.09494835
0.09250482
0.090061285
0.087617755
0.087617755
0.087617755
0.090061285
0.09250482
0.09494835
0.09494835
0.09739189
0.09494835
0.09494835
0.09250482
0.09250482
0.09250482
0.09250482
0.09250482
0.09250482
0.09494835
0.09983542
0.09739189
0.09250482
0.09250482
0.09250482
0.09494835
0.09494835
0.09494835
0.09250482
0.09250482
0.09494835
0.09494835
0.09739189
0.09494835
0.09494835
0.09494835
0.09494835
0.09494835
0.090061285
0.090061285
0.090061285
0.090061285
0.090061285
0.090061285
0.090061285
0.090061285
0.090061285
0.09250482
0.09250482
0.090061285
0.087617755
0.087617755
0.087617755
0.090061285
0.09250482
0.09739189
0.09739189
0.09739189
0.09494835
0.09250482
0.087617755
0.08517422
0.087617755
0.08517422
0.08517422
0.08273069
0.08517422
0.087617755
0.087617755
0.087617755
0.087617755
0.090061285
0.090061285
0.087617755
0.087617755
0.087617755
0.087617755
0.090061285
0.090061285
0.090061285
0.087617755
0.08517422
0.08517422
0.087617755
0.087617755
0.090061285
0.090061285
0.087617755
0.08517422
0.08517422
0.08517422
0.087617755
0.087617755
0.087617755
0.08517422
0.08517422
0.08517422
0.087617755
0.08517422
0.08517422
0.08517422
0.08517422
0.08517422
0.08517422
0.087617755
0.087617755
0.08517422
0.08273069
0.08028716
0.07784362
0.07540009
0.07540009
0.07784362
0.08028716
0.08273069
0.08273069
0.08273069
0.08028716
0.07784362
0.07540009
0.07540009
0.07540009
0.07784362
0.07784362
0.07540009
0.072956555
0.07540009
0.07784362
0.07540009
0.072956555
0.07051303
0.07051303
0.072956555
0.07540009
0.072956555
0.07051303
0.072956555
0.07540009
0.07540009
0.07540009
0.07540009
0.072956555
0.07051303
0.07051303
0.072956555
0.07540009
0.07051303
0.068069495
0.065625966
0.068069495
0.07051303
0.07051303
0.068069495
0.065625966
0.065625966
0.065625966
0.068069495
0.068069495
0.068069495
0.065625966
0.06318243
0.06318243
0.065625966
0.065625966
0.06318243
0.06073889
0.06318243
0.06318243
0.06073889
0.05829537
0.055851832
0.05829537
0.06073889
0.06073889
0.05829537
0.055851832
0.055851832
0.06073889
0.06073889
0.055851832
0.053408295
0.053408295
0.053408295
0.055851832
0.055851832
0.05829537
0.055851832
0.050964758
0.048521236
0.048521236
0.050964758
0.053408295
0.053408295
0.050964758
0.048521236
0.048521236
0.050964758
0.053408295
0.053408295
0.048521236
0.048521236
0.048521236
0.048521236
0.048521236
0.048521236
0.048521236
0.048521236
0.050964758
0.050964758
0.048521236
0.043634176
0.04119064
0.043634176
0.0460777
0.0460777
0.048521236
0.048521236
0.048521236
0.048521236
0.043634176
0.04119064
0.04119064
0.038747102
0.03630358
0.033860028
0.033860028
0.038747102
0.038747102
0.038747102
0.033860028
0.028972968
0.028972968
0.033860028
0.038747102
0.038747102
0.03630358
0.033860028
0.031416506
0.031416506
0.031416506
0.031416506
0.028972968
0.026529446
0.026529446
0.026529446
0.026529446
0.028972968
0.028972968
0.028972968
0.028972968
0.028972968
0.028972968
0.028972968
0.028972968
0.026529446
0.02408591
0.021642372
0.021642372
0.02408591
0.026529446
0.026529446
0.02408591
0.021642372
0.021642372
0.021642372
0.02408591
0.021642372
0.01919885
0.021642372
0.021642372
0.01919885
0.016755313
0.014311776
0.016755313
0.016755313
0.016755313
0.016755313
0.01919885
0.01919885
0.01919885
0.01919885
0.016755313
0.011868238
0.006981179
0.006981179
0.011868238
0.016755313
0.01919885
0.016755313
0.011868238
0.009424716
0.011868238
0.011868238
0.014311776
0.011868238
0.006981179
0.006981179
0.009424716
0.011868238
0.011868238
0.009424716
0.009424716
0.011868238
0.011868238
0.009424716
0.009424716
0.011868238
0.011868238
0.009424716
0.006981179
0.004537642
0.004537642
0.006981179
0.011868238
0.011868238
0.011868238
0.011868238
0.014311776
0.014311776
0.009424716
0.004537642
0.004537642
0.006981179
0.009424716
0.009424716
0.009424716
0.009424716
0.011868238
0.009424716
0.009424716
0.009424716
0.011868238
0.009424716
0.009424716
0.009424716
0.011868238
0.011868238
0.009424716
0.006981179
0.004537642
0.0020941198
0.006981179
0.011868238
0.009424716
0.006981179
0.006981179
0.009424716
0.009424716
0.006981179
0.006981179
0.009424716
0.014311776
0.016755313
0.016755313
0.016755313
0.016755313
0.014311776
0.011868238
0.011868238
0.014311776
0.016755313
0.014311776
0.011868238
0.009424716
0.009424716
0.011868238
0.016755313
0.01919885
0.016755313
0.014311776
0.011868238
0.011868238
0.014311776
0.016755313
0.01919885
0.01919885
0.01919885
0.01919885
0.01919885
0.021642372
0.021642372
0.021642372
0.021642372
0.021642372
0.01919885
0.016755313
0.016755313
0.01919885
0.01919885
0.01919885
0.02408591
0.026529446
0.02408591
0.021642372
0.02408591
0.026529446
0.028972968
0.026529446
0.02408591
0.02408591
0.028972968
0.028972968
0.028972968
0.031416506
0.033860028
0.03630358
0.033860028
0.033860028
0.033860028
0.031416506
0.028972968
0.028972968
0.031416506
0.03630358
0.038747102
0.038747102
0.038747102
0.038747102
0.038747102
0.038747102
0.038747102
0.04119064
0.04119064
0.04119064
0.04119064
0.04119064
0.043634176
0.0460777
0.0460777
0.043634176
0.0460777
0.0460777
0.043634176
0.043634176
0.0460777
0.048521236
0.050964758
0.050964758
0.050964758
0.050964758
0.050964758
0.055851832
0.055851832
0.055851832
0.053408295
0.053408295
0.055851832
0.05829537
0.06073889
0.06318243
0.06318243
0.06318243
0.06318243
0.065625966
0.068069495
0.068069495
0.068069495
0.068069495
0.065625966
0.068069495
0.072956555
0.07540009
0.07540009
0.068069495
0.065625966
0.068069495
0.07540009
0.08028716
0.08028716
0.07784362
0.07540009
0.07540009
0.08028716
0.08273069
0.08517422
0.087617755
0.08517422
0.087617755
0.090061285
0.09494835
0.09494835
0.090061285
0.090061285
0.090061285
0.09250482
0.09250482
0.09494835
0.09739189
0.09983542
0.09983542
0.10227895
0.09983542
0.09983542
0.09739189
0.09983542
0.10227895
0.104722485
0.104722485
0.104722485
0.107166015
0.109609544
0.11449662
0.11694015
0.11449662
0.109609544
0.109609544
0.107166015
0.107166015
0.107166015
0.112053074
0.12182721
0.12915781
0.13160135
0.12671427
0.12671427
0.12671427
0.12915781
0.13160135
0.13160135
0.13160135
0.12915781
0.12671427
0.12915781
0.13160135
0.13404487
0.13404487
0.13404487
0.13404487
0.13648841
0.13648841
0.13893194
0.14137547
0.14626253
0.1511496
0.1511496
0.14870608
0.14870608
0.15359314
0.15359314
0.1511496
0.14626253
0.14870608
0.15359314
0.15359314
0.15359314
0.15603667
0.16092373
0.16336727
0.16336727
0.16092373
0.16336727
0.1658108
0.1658108
0.1658108
0.16825433
0.17069787
0.17558493
0.17802846
0.17802846
0.17558493
0.17314139
0.17069787
0.17069787
0.17314139
0.17802846
0.18047199
0.18291552
0.18291552
0.18291552
0.18535906
0.18535906
0.18535906
0.18535906
0.18780258
0.19024612
0.19024612
0.19024612
0.1951332
0.20002025
0.20002025
0.1951332
0.19268966
0.1951332
0.20002025
0.20002025
0.20002025
0.20246379
0.20490731
0.20735085
0.20979439
0.20979439
0.20979439
0.20735085
0.20979439
0.21223791
0.21468145
0.21712498
0.21712498
0.21956852
0.21956852
0.21712498
0.21712498
0.21712498
0.21712498
0.21956852
0.21956852
0.22201204
0.22201204
0.22201204
0.22201204
0.22445558
0.22934264
0.22934264
0.23178618
0.23178618
0.23422971
0.23667324
0.23911677
0.23667324
0.23667324
0.24156031
0.24400383
0.23911677
0.23422971
0.23422971
0.24156031
0.24400383
0.24400383
0.24400383
0.24400383
0.24644737
0.24644737
0.2488909
0.2488909
0.2488909
0.2488909
0.2488909
0.25133443
0.25133443
0.25133443
0.25133443
0.25133443
0.2562215
0.25866503
0.25866503
0.2562215
0.2562215
0.25866503
0.25866503
0.26110858
0.2635521
0.26599562
0.26599562
0.26599562
0.26599562
0.26599562
0.26843917
0.26843917
0.2708827
0.2708827
0.2708827
0.27576977
0.2806568
0.28310037
0.2782133
0.27576977
0.27576977
0.27576977
0.27576977
0.27576977
0.2782133
0.2806568
0.2855439
0.2879874
0.2879874
0.2855439
0.2855439
0.29043096
0.29776156
0.29776156
0.2928745
0.2879874
0.2879874
0.2928745
0.295318
0.29776156
0.3002051
0.3026486
0.3002051
0.295318
0.2928745
0.29776156
0.3026486
0.30753568
0.30753568
0.30509216
0.3026486
0.30509216
0.30753568
0.30753568
0.30509216
0.30753568
0.30997923
0.31242275
0.30997923
0.30753568
0.30753568
0.30753568
0.31242275
0.3173098
0.31975335
0.31975335
0.3221969
0.3221969
0.3221969
0.3173098
0.3148663
0.3148663
0.3148663
0.3173098
0.31975335
0.3246404
0.32708395
0.3295275
0.3295275
0.3246404
0.3246404
0.32708395
0.33197102
0.33441454
0.33197102
0.32708395
0.32708395
0.3295275
0.3368581
0.33930162
0.3368581
0.33441454
0.3368581
0.33930162
0.34174514
0.3441887
0.34663218
0.34907573
0.34907573
0.34907573
0.3515193
0.3515193
0.3539628
0.34907573
0.3441887
0.3441887
0.34907573
0.3539628
0.3539628
0.3515193
0.3515193
0.3515193
0.3539628
0.35640633
0.3539628
0.3539628
0.35640633
0.3612934
0.36373693
0.36373693
0.3612934
0.35884988
0.35884988
0.35884988
0.35884988
0.35884988
0.3612934
0.36618048
0.37106752
0.37106752
0.368624
0.36373693
0.36618048
0.37106752
0.3759546
0.37351108
0.37106752
0.37106752
0.368624
0.368624
0.368624
0.37106752
0.37351108
0.37351108
0.368624
0.368624
0.37106752
0.37351108
0.37106752
0.368624
0.37106752
0.3759546
0.37839812
0.3832852
0.38572872
0.38572872
0.38572872
0.38572872
0.3832852
0.38084167
0.37839812
0.3759546
0.3759546
0.37839812
0.37839812
0.38084167
0.38084167
0.38084167
0.37839812
0.38084167
0.38084167
0.3832852
0.3832852
0.38084167
0.38084167
0.38084167
0.38084167
0.3832852
0.3832852
0.3832852
0.3832852
0.38572872
0.38817227
0.38817227
0.38817227
0.38572872
0.38572872
0.38817227
0.3906158
0.3930593
0.3930593
0.3906158
0.38572872
0.38572872
0.38572872
0.38817227
0.38817227
0.3906158
0.3906158
0.3906158
0.3930593
0.39550287
0.3930593
0.3906158
0.38817227
0.38572872
0.38572872
0.3906158
0.3930593
0.39550287
0.3930593
0.38817227
0.38572872
0.38817227
0.3906158
0.3906158
0.3906158
0.3930593
0.3930593
0.3930593
0.3906158
0.3906158
0.3906158
0.3906158
0.3930593
0.3930593
0.3930593
0.38817227
0.38572872
0.38572872
0.3930593
0.39550287
0.39550287
0.3930593
0.3906158
0.3906158
0.3930593
0.3906158
0.38817227
0.38572872
0.38817227
0.3906158
0.3906158
0.38817227
0.38817227
0.3906158
0.3906158
0.3906158
0.3906158
0.3906158
0.3930593
0.3930593
0.3906158
0.38817227
0.38817227
0.3930593
0.3979464
0.3979464
0.39550287
0.3906158
0.38817227
0.38817227
0.3930593
0.39550287
0.39550287
0.3930593
0.38817227
0.38572872
0.38817227
0.38817227
0.38817227
0.38572872
0.38817227
0.3906158
0.3906158
0.3930593
0.3906158
0.3906158
0.3906158
0.3906158
0.3906158
0.38817227
0.3832852
0.38084167
0.3832852
0.38817227
0.3906158
0.3930593
0.3906158
0.38817227
0.38817227
0.38817227
0.38817227
0.3906158
0.38817227
0.3906158
0.3906158
0.38817227
0.3832852
0.3832852
0.3832852
0.3832852
0.38572872
0.38817227
0.38572872
0.38572872
0.38817227
0.38817227
0.38817227
0.3832852
0.38084167
0.38084167
0.3832852
0.3832852
0.3832852
0.3832852
0.38572872
0.3832852
0.38084167
0.38084167
0.37839812
0.38084167
0.38084167
0.38084167
0.37839812
0.37839812
0.38084167
0.38084167
0.38084167
0.3759546
0.37351108
0.37351108
0.3759546
0.37839812
0.37839812
0.37839812
0.3759546
0.37351108
0.37351108
0.3759546
0.3759546
0.37351108
0.37106752
0.37106752
0.37351108
0.3759546
0.37839812
0.38084167
0.38084167
0.37351108
0.368624
0.368624
0.37106752
0.37106752
0.368624
0.368624
0.368624
0.37106752
0.37351108
0.37351108
0.37351108
0.37351108
0.37106752
0.368624
0.368624
0.368624
0.368624
0.36618048
0.36618048
0.36618048
0.368624
0.368624
0.368624
0.36618048
0.36373693
0.36373693
0.36373693
0.3612934
0.3612934
0.36618048
0.37106752
0.37106752
0.36618048
0.3612934
0.3612934
0.3612934
0.36373693
0.36618048
0.36618048
0.36373693
0.3612934
0.35884988
0.35884988
0.35884988
0.35884988
0.35640633
0.35640633
0.35884988
0.3612934
0.35884988
0.35884988
0.35884988
0.35884988
0.35884988
0.35640633
0.3515193
0.34663218
0.34663218
0.34663218
0.3515193
0.3539628
0.3539628
0.3539628
0.3539628
0.3539628
0.3515193
0.3515193
0.3515193
0.3515193
0.34907573
0.34663218
0.34907573
0.34907573
0.34907573
0.34907573
0.34907573
0.34907573
0.34663218
0.34663218
0.34907573
0.34907573
0.34663218
0.34663218
0.34174514
0.3368581
0.3368581
0.33930162
0.34174514
0.34663218
0.3441887
0.33930162
0.33441454
0.33197102
0.3368581
0.34174514
0.34174514
0.33930162
0.3368581
0.3368581
0.3368581
0.33930162
0.34174514
0.34174514
0.3368581
0.33197102
0.33197102
0.33441454
0.33441454
0.33197102
0.33197102
0.33441454
0.3368581
0.33441454
0.33197102
0.3295275
0.33197102
0.33197102
0.32708395
0.3246404
0.3246404
0.3246404
0.32708395
0.3295275
0.3295275
0.33197102
0.33441454
0.3368581
0.33441454
0.3295275
0.32708395
0.3295275
0.3295275
0.3295275
0.32708395
0.32708395
0.3246404
0.3221969
0.31975335
0.31975335
0.31975335
0.31975335
0.31975335
0.3173098
0.31975335
0.31975335
0.31975335
0.3173098
0.3173098
0.3173098
0.3148663
0.3173098
0.3173098
0.31975335
0.3173098
0.3148663
0.3148663
0.3148663
0.31242275
0.30753568
0.30509216
0.30753568
0.31242275
0.31242275
0.31242275
0.30753568
0.30753568
0.30509216
0.3026486
0.3026486
0.3026486
0.3026486
0.3002051
0.3026486
0.30509216
0.30753568
0.30753568
0.3026486
0.3002051
0.3002051
0.3002051
0.3026486
0.3026486
0.29776156
0.295318
0.29776156
0.3002051
0.3002051
0.29776156
0.295318
0.295318
0.295318
0.295318
0.295318
0.2928745
0.2928745
0.295318
0.295318
0.2928745
0.2928745
0.2928745
0.2928745
0.2928745
0.29043096
0.2879874
0.29043096
0.29043096
0.2879874
0.2879874
0.29043096
0.29043096
0.29043096
0.2879874
0.2855439
0.2855439
0.2855439
0.2855439
0.28310037
0.2806568
0.28310037
0.28310037
0.2806568
0.2782133
0.2782133
0.2806568
0.2806568
0.2806568
0.2782133
0.2782133
0.2782133
0.2782133
0.27576977
0.27332622
0.2708827
0.27332622
0.27576977
0.27576977
0.27332622
0.2708827
0.26843917
0.26599562
0.26599562
0.26599562
0.26599562
0.2635521
0.26110858
0.26599562
0.26843917
0.26843917
0.26599562
0.2635521
0.2635521
0.2635521
0.26110858
0.26110858
0.2635521
0.2635521
0.2635521
0.26110858
0.26110858
0.25866503
0.2562215
0.25377798
0.25133443
0.2488909
0.2488909
0.25133443
0.2562215
0.25377798
0.25377798
0.25377798
0.25377798
0.25377798
0.25133443
0.2488909
0.24644737
0.24644737
0.24644737
0.24644737
0.24644737
0.2488909
0.2488909
0.24644737
0.24400383
0.24156031
0.24156031
0.24400383
0.2488909
0.24644737
0.24156031
0.23667324
0.23911677
0.24156031
0.24156031
0.23667324
0.23422971
0.23178618
0.23178618
0.23422971
0.23667324
0.23911677
0.23422971
0.22934264
0.22689912
0.22934264
0.23422971
0.23422971
0.23178618
0.22934264
0.22689912
0.22689912
0.22689912
0.22445558
0.22445558
0.22689912
0.22689912
0.22445558
0.22445558
0.22445558
0.22201204
0.21956852
0.21712498
0.21712498
0.21712498
0.21956852
0.21956852
0.22201204
0.22201204
0.21956852
0.21468145
0.21223791
0.21223791
0.21468145
0.21712498
0.21468145
0.20979439
0.20735085
0.20490731
0.20490731
0.20490731
0.20735085
0.20490731
0.20490731
0.20490731
0.20490731
0.20246379
0.20246379
0.20490731
0.20735085
0.20490731
0.20490731
0.20246379
0.20002025
0.20002025
0.19757672
0.1951332
0.1951332
0.1951332
0.19757672
0.19757672
0.1951332
0.1951332
0.19268966
0.19268966
0.19024612
0.18780258
0.18780258
0.18780258
0.19024612
0.19024612
0.19024612
0.18780258
0.18780258
0.18780258
0.18780258
0.18535906
0.18291552
0.18291552
0.18535906
0.18780258
0.18780258
0.18535906
0.18291552
0.18047199
0.18047199
0.17802846
0.17314139
0.17314139
0.17558493
0.17802846
0.17802846
0.17558493
0.17314139
0.17314139
0.17069787
0.16825433
0.1658108
0.16825433
0.16825433
0.16825433
0.16825433
0.16825433
0.16825433
0.16825433
0.1658108
0.16336727
0.16336727
0.16336727
0.16092373
0.1584802
0.1584802
0.1584802
0.1584802
0.1584802
0.15603667
0.15603667
0.15603667
0.15603667
0.15603667
0.15603667
0.15359314
0.1511496
0.1511496
0.14870608
0.143819
0.143819
0.14137547
0.14137547
0.14137547
0.143819
0.143819
0.14137547
0.14137547
0.14137547
0.14137547
0.13893194
0.13893194
0.13648841
0.13648841
0.13648841
0.13404487
0.13648841
0.13893194
0.14137547
0.13648841
0.13160135
0.12671427
0.12915781
0.12915781
0.12915781
0.12671427
0.124270745
0.124270745
0.124270745
0.124270745
0.124270745
0.124270745
0.12182721
0.11938368
0.11938368
0.12182721
0.12182721
0.11694015
0.11449662
0.11694015
0.11938368
0.11938368
0.11694015
0.112053074
0.107166015
0.104722485
0.10227895
0.10227895
0.104722485
0.107166015
0.104722485
0.10227895
0.10227895
0.10227895
0.10227895
0.10227895
0.10227895
0.10227895
0.10227895
0.09983542
0.09983542
0.09739189
0.09494835
0.09250482
0.090061285
0.090061285
0.087617755
0.087617755
0.087617755
0.08517422
0.08517422
0.08517422
0.08273069
0.08028716
0.08028716
0.08028716
0.07784362
0.07540009
0.072956555
0.07540009
0.07540009
0.072956555
0.07051303
0.068069495
0.065625966
0.06318243
0.06318243
0.06318243
0.065625966
0.068069495
0.07051303
0.065625966
0.06073889
0.06073889
0.05829537
0.05829537
0.05829537
0.055851832
0.055851832
0.053408295
0.053408295
0.050964758
0.0460777
0.043634176
0.0460777
0.0460777
0.048521236
0.048521236
0.0460777
0.04119064
0.038747102
0.03630358
0.033860028
0.03630358
0.03630358
0.033860028
0.031416506
0.028972968
0.031416506
0.031416506
0.028972968
0.026529446
0.026529446
0.02408591
0.01919885
0.016755313
0.016755313
0.016755313
0.016755313
0.016755313
0.011868238
0.009424716
0.006981179
0.004537642
0.0020941198
-3.4941733E-4
-3.4941733E-4
0.0020941198
0.0020941198
0.0020941198
-0.0027929544
-0.007680014
-0.010123551
-0.010123551
-0.010123551
-0.010123551
-0.01501061
-0.017454147
-0.019897684
-0.017454147
-0.012567073
-0.010123551
-0.010123551
-0.01501061
-0.019897684
-0.019897684
-0.017454147
-0.017454147
-0.019897684
-0.024784744
-0.02722828
-0.02722828
-0.02722828
-0.03211534
-0.037002414
-0.03944595
-0.03944595
-0.03944595
-0.03944595
-0.03944595
-0.041889474
-0.041889474
-0.044332996
-0.046776548
-0.046776548
-0.046776548
-0.04922007
-0.051663592
-0.058994204
-0.061437726
-0.061437726
-0.058994204
-0.058994204
-0.061437726
-0.066324785
-0.066324785
-0.06388126
-0.061437726
-0.06388126
-0.07121186
-0.076098934
-0.078542456
-0.076098934
-0.07365541
-0.076098934
-0.08098601
-0.08342953
-0.08342953
-0.08098601
-0.08342953
-0.088316575
-0.09320365
-0.09564717
-0.100534245
-0.1029778
-0.1029778
-0.1029778
-0.1029778
-0.1029778
-0.10542132
-0.10542132
-0.110308394
-0.112751916
-0.112751916
-0.112751916
-0.112751916
-0.11519547
-0.11763899
-0.12008251
-0.11763899
-0.12008251
-0.122526035
-0.12496959
-0.12741311
-0.12985663
-0.12985663
-0.13230015
-0.13718723
-0.13963078
-0.14207433
-0.14451785
-0.14451785
-0.14696138
-0.14696138
-0.1494049
-0.15184845
-0.1567355
-0.16162257
-0.16406609
-0.16162257
-0.15917905
-0.1567355
-0.1567355
-0.16162257
-0.16650961
-0.17139669
-0.17384021
-0.17384021
-0.17628376
-0.17872731
-0.18117084
-0.18361436
-0.18361436
-0.18361436
-0.18850143
-0.19094495
-0.18850143
-0.18361436
-0.18361436
-0.18850143
-0.1933885
-0.19583203
-0.19827555
-0.20071907
-0.20316263
-0.20316263
-0.20316263
-0.20560615
-0.21049322
-0.21293674
-0.2153803
-0.2153803
-0.21293674
-0.21293674
-0.2153803
-0.22515441
-0.23004149
-0.23248501
-0.23004149
-0.2227109
-0.21782382
-0.22026737
-0.22515441
-0.23004149
-0.23492853
-0.23492853
-0.23492853
-0.23492853
-0.23492853
-0.23492853
-0.23981561
-0.2471462
-0.2520333
-0.2520333
-0.24958973
-0.2471462
-0.2471462
-0.24958973
-0.2544768
-0.2544768
-0.2520333
-0.2544768
-0.26180744
-0.2666945
-0.2666945
-0.26425093
-0.2666945
-0.27158153
-0.27646863
-0.27646863
-0.27402502
-0.27158153
-0.27402502
-0.27891213
-0.28135568
-0.28135568
-0.27891213
-0.27891213
-0.28379917
-0.29112977
-0.29112977
-0.29112977
-0.28868628
-0.28379917
-0.28379917
-0.28624272
-0.29357338
-0.29846042
-0.30090392
-0.30090392
-0.29846042
-0.29601687
-0.29846042
-0.30334747
-0.3082345
-0.3082345
-0.30579096
-0.30334747
-0.30334747
-0.30579096
-0.31067806
-0.31067806
-0.31067806
-0.3082345
-0.3082345
-0.31067806
-0.3155651
-0.3155651
-0.3155651
-0.3155651
-0.3155651
-0.31800866
-0.32045215
-0.3228957
-0.3228957
-0.3228957
-0.3228957
-0.3228957
-0.3228957
-0.3228957
-0.3253392
-0.3277828
-0.33266985
-0.3375569
-0.3400004
-0.3400004
-0.3448875
-0.3497746
-0.3522181
-0.3522181
-0.35710514
-0.3644358
-0.36932284
-0.37420988
-0.37909693
-0.38154048
-0.38887107
-0.39375812
-0.40353227
-0.41086286
-0.41819346
-0.42308056
-0.4304111
-0.44018525
-0.45240295
-0.4646206
-0.47439474
-0.48172528
-0.48661238
-0.49638653
-0.50860417
-0.52082187
-0.52815247
-0.535483
-0.54281366
-0.5501442
-0.55747485
-0.5623619
-0.56724894
-0.5696925
-0.57213604
-0.5696925
-0.56724894
-0.56480545
-0.5623619
-0.5623619
-0.55991834
-0.55991834
-0.55747485
-0.5550313
-0.5550313
-0.5550313
-0.55991834
-0.56480545
-0.5696925
-0.57213604
-0.5745796
-0.57946664
-0.5843537
-0.58191013
-0.5770231
-0.5770231
-0.57946664
-0.58191013
-0.57946664
-0.58191013
-0.58191013
-0.57946664
-0.5770231
-0.5745796
-0.57213604
-0.57213604
-0.5696925
-0.5623619
-0.55747485
-0.55258775
-0.5501442
-0.54281366
-0.52815247
-0.5134912
-0.49638653
-0.48416883
-0.4695077
-0.45240295
-0.4352982
-0.41330642
-0.38887107
-0.36199218
-0.33266985
-0.30334747
-0.27646863
-0.24958973
-0.22026737
-0.19094495
-0.16406609
-0.13963078
-0.11763899
-0.09564717
-0.06876834
-0.046776548
-0.02722828
-0.0052364916
0.016755313
0.033860028
0.0460777
0.05829537
0.072956555
0.090061285
0.107166015
0.12182721
0.13648841
0.14626253
0.1584802
0.17069787
0.18535906
0.20246379
0.21712498
0.22445558
0.23178618
0.24400383
0.2562215
0.2708827
0.2879874
0.3002051
0.30753568
0.30509216
0.30997923
0.3295275
0.3612934
0.3979464
0.43215585
0.4492606
0.45414764
0.45170414
0.4565912
0.46636528
0.47858298
0.49080062
0.5054618
0.51767945
0.52256656
0.520123
0.51523596
0.51767945
0.5250101
0.53722775
0.5494454
0.556776
0.56655014
0.57388073
0.57388073
0.5714372
0.5714372
0.5787678
0.5860984
0.5909855
0.59342897
0.59342897
0.5958725
0.5983161
0.5958725
0.5958725
0.59342897
0.5885419
0.5836549
0.5787678
0.57388073
0.56655014
0.56655014
0.5689937
0.5714372
0.5714372
0.5689937
0.56410664
0.5616631
0.56410664
0.5714372
0.5787678
0.5860984
0.5909855
0.5958725
0.6032031
0.61297727
0.6178643
0.6178643
0.6178643
0.6251949
0.6398561
0.65696084
0.66429144
0.66429144
0.66429144
0.67162204
0.68383974
0.6936138
0.7009445
0.7058315
0.7107186
0.7107186
0.7107186
0.7156057
0.7278233
0.73759747
0.7424845
0.7424845
0.744928
0.7498151
0.75225866
0.7595892
0.76691985
0.7718069
0.77669394
0.781581
0.78402454
0.7864681
0.78891164
0.79135513
0.8011293
0.8133469
0.8255646
0.83045167
0.83289516
0.8353387
0.84266937
0.854887
0.86710465
0.8768788
0.88176584
0.8866529
0.89398354
0.89642704
0.9013141
0.9062012
0.91597533
0.92330587
0.9257495
0.93308
0.94285417
0.95018476
0.9526283
0.9526283
0.95018476
0.9550718
0.96484596
0.97217655
0.97950715
0.9819507
0.98439425
0.98439425
0.9892813
0.9966119
1.0039425
1.0063859
1.0039425
1.0014989
1.0039425
1.0137166
1.0210472
1.0259342
1.0308213
1.0332649
1.0332649
1.0332649
1.0357084
1.043039
1.0503696
1.0577002
1.0625873
1.0674742
1.0723615
1.079692
1.084579
1.0894661
1.0943532
1.0967966
1.1016837
1.1065708
1.111458
1.1187885
1.126119
1.1334497
1.1407803
1.1456674
1.1505544
1.1554415
1.157885
1.162772
1.1676592
1.1725461
1.1798768
1.189651
1.1994251
1.2067556
1.2067556
1.2091992
1.2140863
1.2189734
1.2238604
1.2336345
1.2409651
1.2458522
1.2458522
1.2434087
1.2434087
1.2482958
1.2605134
1.2751746
1.277618
1.2727311
1.267844
1.2727311
1.2825053
1.2922794
1.2971663
1.2971663
1.3020535
1.309384
1.3167146
1.3264889
1.3338194
1.3338194
1.336263
1.3387064
1.3435935
1.3484806
1.3582548
1.3704723
1.38269
1.3900206
1.3924642
1.3900206
1.3924642
1.3997948
1.4095689
1.4144559
1.4193431
1.4242301
1.4266737
1.4315608
1.4388913
1.4486654
1.4584396
1.4633266
1.4657701
1.4633266
1.4633266
1.4657701
1.4682137
1.4706572
1.4755442
1.4755442
1.4706572
1.4682137
1.4682137
1.4731008
1.4779878
1.4804313
1.4804313
1.4779878
1.4755442
1.4731008
1.4731008
1.4755442
1.4804313
1.4853183
1.4877619
1.4877619
1.4853183
1.4804313
1.4779878
1.4804313
1.4877619
1.4950925
1.4999796
1.4999796
1.4975361
1.4950925
1.4999796
1.5097537
1.5146408
1.5195278
1.5268584
1.5317456
1.5317456
1.5317456
1.5341891
1.5415196
1.5537373
1.5610679
1.5635115
1.5635115
1.5635115
1.5635115
1.565955
1.5683985
1.570842
1.5732856
1.5757291
1.5781727
1.5830597
1.5879468
1.5928339
1.597721
1.6001644
1.6050515
1.6099386
1.612382
1.6172692
1.6245997
1.6368175
1.6490351
1.6563656
1.6612527
1.6636963
1.6636963
1.6685834
1.6759139
1.685688
1.6979058
1.712567
1.7247846
1.7321153
1.7345588
1.7443329
1.758994
1.7712117
1.7809858
1.7834294
1.7858729
1.7907599
1.8029777
1.8176389
1.827413
1.8371872
1.8445177
1.8494048
1.8591789
1.8738401
1.8909448
1.905606
1.9178237
1.9398155
1.9618073
1.9813554
1.9935733
2.0082343
2.020452
2.0326695
2.0473309
2.0619922
2.083984
2.1108627
2.1426287
2.1695075
2.1939428
2.2159348
2.2379265
2.2623618
2.286797
2.3112323
2.3356676
2.3576596
2.3796513
2.396756
2.4163043
2.438296
2.465175
2.492054
2.5116022
2.5262632
2.5360374
2.5458114
2.5604727
2.580021
2.5995693
2.6117868
2.6191175
2.6240046
2.6337788
2.6411092
2.6459963
2.6508834
2.658214
2.658214
2.6557705
2.6508834
2.6508834
2.6508834
2.653327
2.6557705
2.6557705
2.6508834
2.6337788
2.6117868
2.5946822
2.5873516
2.5922387
2.5971258
2.5995693
2.5946822
2.580021
2.5653598
2.5506988
2.5433679
2.5409243
2.5409243
2.533594
2.5238197
2.506715
2.487167
2.4676185
2.4554007
2.4456267
2.433409
2.4211915
2.408974
2.4040866
2.3918688
2.3747642
2.3527725
2.3381112
2.3258936
2.3161194
2.2990148
2.2819102
2.2696922
2.255031
2.24037
2.2208219
2.2012734
2.1792815
2.1548462
2.1328545
2.113306
2.0962014
2.0815403
2.0644357
2.0473309
2.030226
2.0180085
2.0082343
2.0009038
1.9911295
1.9740249
1.9593637
1.9447025
1.9349284
1.9300413
1.9300413
1.9300413
1.9300413
1.9324849
1.9324849
1.9349284
1.9373719
1.9422591
1.947146
1.9520332
1.9593637
1.9618073
1.9618073
1.9618073
1.9618073
1.9691378
1.9789119
1.9862425
1.9862425
1.983799
1.983799
1.988686
1.9984603
2.005791
2.0106778
2.0106778
2.0082343
2.0009038
1.9960169
1.9911295
1.988686
1.9911295
1.9911295
1.988686
1.9862425
1.983799
1.983799
1.983799
1.983799
1.9789119
1.9764684
1.9764684
1.9764684
1.9789119
1.9813554
1.983799
1.9862425
1.9911295
1.9984603
2.0033474
2.005791
2.0082343
2.0106778
2.020452
2.030226
2.0326695
2.0253391
2.020452
2.030226
2.0473309
2.0619922
2.0668793
2.0668793
2.0668793
2.0717661
2.0790968
2.0864275
2.098645
2.1108627
2.1206367
2.1230803
2.1206367
2.1181931
2.1206367
2.1255238
2.130411
2.1328545
2.1328545
2.1255238
2.113306
2.103532
2.098645
2.0962014
2.0937579
2.0937579
2.0937579
2.0913146
2.0864275
2.083984
2.0766532
2.0644357
2.0522177
2.0424438
2.0375566
2.035113
2.0326695
2.0228956
2.0106778
2.0033474
1.9984603
2.0009038
2.0033474
1.9960169
1.9813554
1.9691378
1.9666942
1.9691378
1.9715813
1.9715813
1.9666942
1.9569201
1.947146
1.9373719
1.9300413
1.9202672
1.9178237
1.9202672
1.9202672
1.9129367
1.9007189
1.8909448
1.8885013
1.8909448
1.8885013
1.8860577
1.8762836
1.8640659
1.8518482
1.8420742
1.8396307
1.8445177
1.8518482
1.8542918
1.8494048
1.827413
1.7980906
1.7760988
1.7736553
1.7907599
1.8054212
1.7980906
1.7712117
1.7418894
1.7296716
1.727228
1.7223411
1.717454
1.7198975
1.7223411
1.717454
1.7003493
1.6783575
1.6588092
1.6514786
1.6490351
1.644148
1.6319304
1.6221561
1.612382
1.6074951
1.597721
1.5855032
1.5732856
1.5635115
1.5512937
1.5390761
1.529302
1.524415
1.5170842
1.5048667
1.4877619
1.4706572
1.4584396
1.4511089
1.4413348
1.4315608
1.4217865
1.4120123
1.3997948
1.38269
1.3631418
1.3509241
1.3509241
1.3558112
1.3533677
1.3411499
1.3191582
1.2947229
1.2800617
1.2702875
1.262957
1.2507393
1.236078
1.2189734
1.2067556
1.2018687
1.1994251
1.189651
1.1749897
1.157885
1.1456674
1.1358932
1.1236756
1.1090144
1.0967966
1.0821356
1.0699178
1.0577002
1.052813
1.0454825
1.0308213
1.0137166
0.99905545
0.9917248
0.98683774
0.97950715
0.9672895
0.94774127
0.9257495
0.9062012
0.8890965
0.87932235
0.87199175
0.8695482
0.8646611
0.85977405
0.84511286
0.8255646
0.8084599
0.7986857
0.7986857
0.80357283
0.8011293
0.79135513
0.77425045
0.75470215
0.74004096
0.7302668
0.7229362
0.71804917
0.7156057
0.7107186
0.7009445
0.68383974
0.66429144
0.64718676
0.6374126
0.630082
0.62030786
0.6080902
0.5983161
0.5909855
0.5860984
0.57388073
0.5494454
0.52989715
0.52256656
0.5250101
0.51767945
0.5054618
0.49568772
0.49080062
0.48591357
0.47613943
0.45903474
0.44193
0.4272688
0.4150511
0.41016406
0.405277
0.40283346
0.39550287
0.38572872
0.37106752
0.35640633
0.34907573
0.3441887
0.3441887
0.34174514
0.33197102
0.3148663
0.29776156
0.29043096
0.29043096
0.2879874
0.2806568
0.26599562
0.24644737
0.23178618
0.22689912
0.22934264
0.23178618
0.23178618
0.22689912
0.21712498
0.20490731
0.19757672
0.19757672
0.20002025
0.19268966
0.17802846
0.16336727
0.15359314
0.14626253
0.13893194
0.13404487
0.13160135
0.12915781
0.12182721
0.112053074
0.09983542
0.087617755
0.07540009
0.068069495
0.06318243
0.05829537
0.050964758
0.038747102
0.028972968
0.026529446
0.02408591
0.016755313
0.004537642
-0.012567073
-0.024784744
-0.029671803
-0.03211534
-0.03944595
-0.04922007
-0.06388126
-0.07365541
-0.08098601
-0.08587305
-0.09076013
-0.09809072
-0.10786487
-0.12008251
-0.13718723
-0.1494049
-0.1567355
-0.15184845
-0.13718723
-0.122526035
-0.11763899
-0.13230015
-0.16650961
-0.20560615
-0.23492853
-0.23981561
-0.22759794
-0.21782382
-0.2227109
-0.24225913
-0.2666945
-0.28868628
-0.30579096
-0.31800866
-0.32045215
-0.31800866
-0.31067806
-0.3082345
-0.31067806
-0.31800866
-0.33266985
-0.3522181
-0.36932284
-0.38642758
-0.40108877
-0.41330642
-0.42552406
-0.43774176
-0.44751585
-0.45973355
-0.4719512
-0.48661238
-0.5012736
-0.52082187
-0.54281366
-0.5623619
-0.5745796
-0.57946664
-0.5843537
-0.5965713
-0.6112326
-0.62833726
-0.645442
-0.66254675
-0.6747644
-0.682095
-0.68698204
-0.69431263
-0.7016433
-0.7114174
-0.7163045
-0.723635
-0.72852206
-0.7309656
-0.73585266
-0.7382963
-0.7431833
-0.74807036
-0.75540096
-0.76517504
-0.7798363
-0.79205394
-0.79938453
-0.8042716
-0.8067152
-0.8067152
-0.79938453
-0.78961045
-0.78961045
-0.79938453
-0.81648934
-0.8311504
-0.8409246
-0.8506987
-0.8653599
-0.8849082
-0.9068999
-0.92156124
-0.9288918
-0.9362223
-0.943553
-0.9508836
-0.96310127
-0.97776234
-0.9997542
-1.0193025
-1.0364072
-1.0486249
-1.0583991
-1.0681732
-1.0755037
-1.0852779
-1.0926085
-1.1072696
-1.126818
-1.1488097
-1.1708015
-1.1854627
-1.1903498
-1.1879061
-1.1879061
-1.1927934
-1.2074544
-1.2294463
-1.2538816
-1.2709863
-1.2758734
-1.2709863
-1.2563251
-1.2416639
-1.2294463
-1.2221156
-1.2221156
-1.2270027
-1.2318898
-1.236777
-1.246551
-1.2660993
-1.2880911
-1.3076394
-1.3296312
-1.3565099
-1.3833889
-1.4029372
-1.4151548
-1.4249289
-1.4371465
-1.4518077
-1.4640254
-1.4737996
-1.4860172
-1.5104525
-1.5422184
-1.5690974
-1.581315
-1.581315
-1.5739844
-1.5739844
-1.581315
-1.5910891
-1.5935327
-1.5886456
-1.5959761
-1.6130809
-1.6399598
-1.6643951
-1.6863868
-1.6961612
-1.6986046
-1.6961612
-1.6986046
-1.7108222
-1.732814
-1.737701
-1.7230399
-1.6961612
-1.6839433
-1.6986046
-1.7303704
-1.7596928
-1.7621365
-1.7303704
-1.6766127
-1.6179678
-1.5910891
-1.6057502
-1.6643951
-1.7352575
-1.7914588
-1.8085635
-1.7914588
-1.7719105
-1.7719105
-1.8036764
-1.8598778
-1.9136355
-1.9527318
-1.9649496
-1.9600625
-1.9478447
-1.9502883
-1.9673929
-1.994272
-2.0138202
-2.0211508
-2.0235944
-2.0284815
-2.0431428
-2.0602474
-2.0651345
-2.0578039
-2.0406992
-2.0309248
-2.0284815
-2.0309248
-2.0455863
-2.0749085
-2.1066744
-2.1262228
-2.1213357
-2.114005
-2.1164486
-2.1384404
-2.1677628
-2.182424
-2.182424
-2.1750934
-2.1775367
-2.1921983
-2.209303
-2.2166333
-2.21419
-2.209303
-2.209303
-2.2215204
-2.238625
-2.2581735
-2.2655041
-2.2581735
-2.2312946
-2.1946418
-2.1653192
-2.155545
-2.1750934
-2.21419
-2.2581735
-2.2850523
-2.2850523
-2.2728348
-2.2655041
-2.277722
-2.3046005
-2.3363667
-2.3510277
-2.3510277
-2.343697
-2.3461406
-2.3656888
-2.3925679
-2.4096725
-2.4145596
-2.4145596
-2.407229
-2.397455
-2.3925679
-2.4047854
-2.4341078
-2.465874
-2.480535
-2.465874
-2.4414384
-2.4316642
-2.4512124
-2.4829786
-2.5123007
-2.5245185
-2.5098574
-2.4854221
-2.4707608
-2.4683173
-2.465874
-2.4512124
-2.4365513
-2.4414384
-2.4854221
-2.5416234
-2.5807197
-2.5856068
-2.5685022
-2.558728
-2.563615
-2.5807197
-2.6002681
-2.6173728
-2.632034
-2.6393645
-2.6393645
-2.6344776
-2.6295905
-2.632034
-2.6442516
-2.6589127
-2.6760178
-2.6931224
-2.7028964
-2.710227
-2.715114
-2.720001
-2.7273316
-2.7346625
-2.7493236
-2.7664282
-2.7835329
-2.7957506
-2.8006377
-2.8030813
-2.8079684
-2.810412
-2.810412
-2.8128555
-2.8177426
-2.825073
-2.8348472
-2.8372908
-2.825073
-2.7835329
-2.720001
-2.6589127
-2.636921
-2.6637998
-2.7322187
-2.810412
-2.861726
-2.8739438
-2.8519518
-2.8226297
-2.8079684
-2.8275166
-2.866613
-2.9057097
-2.9301448
-2.9374754
-2.935032
-2.9325883
-2.9374754
-2.9448063
-2.9545803
-2.961911
-2.9643545
-2.961911
-2.9594674
-2.961911
-2.961911
-2.961911
-2.961911
-2.971685
-2.9887898
-3.013225
-3.0352168
-3.0498781
-3.0523217
-3.0425475
-3.0352168
-3.03033
-3.0327733
-3.0376604
-3.0376604
-3.0376604
-3.0425475
-3.0572085
-3.0816438
-3.1011922
-3.1109664
-3.1060793
-3.0889747
-3.0718699
-3.0718699
-3.0889747
-3.1207404
-3.1451757
-3.1476192
-3.128071
-3.1036358
-3.0889747
-3.0865312
-3.0963051
-3.1158535
-3.1329582
-3.1378453
-3.128071
-3.1158535
-3.1109664
-3.1182969
-3.1329582
-3.1525066
-3.164724
-3.1671677
-3.1622806
-3.1549501
-3.1549501
-3.1549501
-3.1549501
-3.1549501
-3.1525066
-3.1427321
-3.1256275
-3.1060793
-3.0963051
-3.108523
-3.1402886
-3.1744983
-3.1940465
-3.1940465
-3.1818287
-3.1696112
-3.1622806
-3.1696112
-3.1891594
-3.206264
-3.2135947
-3.206264
-3.19649
-3.1891594
-3.191603
-3.2038205
-3.2209253
-3.2355866
-3.2380302
-3.2306995
-3.223369
-3.223369
-3.233143
-3.2478042
-3.2649088
-3.269796
-3.2624655
-3.2478042
-3.2355866
-3.2380302
-3.2551348
-3.2722394
-3.2771266
-3.2673523
-3.2551348
-3.242917
-3.242917
-3.2502477
-3.2649088
-3.27957
-3.2917879
-3.2942314
-3.289344
-3.27957
-3.2771266
-3.2771266
-3.2820137
-3.2869005
-3.2917879
-3.301562
-3.3088925
-3.3137796
-3.311336
-3.3040056
-3.301562
-3.3040056
-3.3088925
-3.306449
-3.296675
-3.2869005
-3.2844572
-3.2820137
-3.2771266
-3.2673523
-3.2624655
-3.2624655
-3.2575784
-3.2478042
-3.2258124
-3.1842723
-3.1256275
-3.0816438
-3.0914183
-3.1573937
-3.2478042
-3.306449
-3.3137796
-3.274683
-3.223369
-3.1867158
-3.1793852
-3.206264
-3.2502477
-3.2844572
-3.2942314
-3.274683
-3.2502477
-3.2380302
-3.242917
-3.260022
-3.2771266
-3.2869005
-3.2820137
-3.2673523
-3.2526913
-3.2502477
-3.2551348
-3.2624655
-3.2673523
-3.2624655
-3.2526913
-3.2380302
-3.2258124
-3.2209253
-3.223369
-3.228256
-3.228256
-3.2209253
-3.2111511
-3.201377
-3.201377
-3.2038205
-3.2087076
-3.2111511
-3.206264
-3.1989336
-3.1891594
-3.1769419
-3.1671677
-3.159837
-3.1525066
-3.1476192
-3.1476192
-3.1451757
-3.1402886
-3.1305146
-3.1207404
-3.1109664
-3.0865312
-3.0205557
-2.9154837
-2.8201861
-2.7981942
-2.866613
-2.9839027
-3.0743134
-3.0914183
-3.0327733
-2.9423625
-2.8641696
-2.825073
-2.8348472
-2.8641696
-2.8812745
-2.878831
-2.8690565
-2.878831
-2.9130402
-2.9594674
-2.9936767
-2.9985638
-2.9741285
-2.9423625
-2.9277015
-2.939919
-2.9741285
-3.0107815
-3.0278864
-3.0181122
-2.9912333
-2.966798
-2.9594674
-2.9643545
-2.9790156
-2.9863462
-2.9839027
-2.9692416
-2.9521368
-2.935032
-2.9228144
-2.9203708
-2.9203708
-2.9179273
-2.908153
-2.893492
-2.878831
-2.8690565
-2.8592825
-2.8470647
-2.8324037
-2.8226297
-2.8128555
-2.7981942
-2.7762024
-2.7542107
-2.737106
-2.724888
-2.710227
-2.6906788
-2.6662436
-2.6222599
-2.5416234
-2.4170032
-2.29727
-2.2483995
-2.3168182
-2.4707608
-2.612486
-2.6662436
-2.6100423
-2.4927526
-2.3876808
-2.3534713
-2.3998985
-2.4878657
-2.5611715
-2.5807197
-2.5416234
-2.475648
-2.4218903
-2.4096725
-2.4365513
-2.480535
-2.5074139
-2.495196
-2.4560995
-2.412116
-2.385237
-2.385237
-2.402342
-2.4170032
-2.4170032
-2.3998985
-2.3730195
-2.3510277
-2.3363667
-2.3314795
-2.3314795
-2.3314795
-2.324149
-2.307044
-2.2826087
-2.2630606
-2.250843
-2.2435122
-2.238625
-2.2312946
-2.2166333
-2.1995287
-2.1799805
-2.1653192
-2.1531017
-2.145771
-2.1384404
-2.1335533
-2.1213357
-2.1017873
-2.077352
-2.0529168
-2.026038
-1.9967155
-1.9796109
-1.9796109
-1.984498
-1.9796109
-1.9454012
-1.8892
-1.8476601
-1.8452165
-1.8818696
-1.925853
-1.9429579
-1.9234095
-1.8843129
-1.8452165
-1.8281116
-1.8378861
-1.8623211
-1.8867564
-1.8892
-1.8696518
-1.8403294
-1.8183377
-1.811007
-1.8134506
-1.8232245
-1.8256681
-1.820781
-1.8061199
-1.7865717
-1.7767977
-1.7719105
-1.7743541
-1.7767977
-1.7719105
-1.76458
-1.7548057
-1.742588
-1.732814
-1.7230399
-1.7181529
-1.7181529
-1.7254834
-1.727927
-1.7254834
-1.7157093
-1.7108222
-1.7083787
-1.7083787
-1.7083787
-1.7059352
-1.7034917
-1.6961612
-1.6863868
-1.6790562
-1.6766127
-1.6766127
-1.6766127
-1.6717256
-1.6643951
-1.659508
-1.6570644
-1.654621
-1.6472903
-1.6350727
-1.6277422
-1.6228552
-1.6155243
-1.6106373
-1.6057502
-1.6057502
-1.5984197
-1.5886456
-1.581315
-1.5764279
-1.5788715
-1.5837585
-1.5886456
-1.5935327
-1.5886456
-1.581315
-1.5788715
-1.5788715
-1.5788715
-1.5764279
-1.571541
-1.5642103
-1.5617667
-1.5642103
-1.5666538
-1.5642103
-1.5568796
-1.5471056
-1.539775
-1.539775
-1.539775
-1.5348878
-1.5251137
-1.5177832
-1.5104525
-1.5006784
-1.4933478
-1.4909042
-1.4909042
-1.4860172
-1.4786866
-1.471356
-1.466469
-1.4640254
-1.466469
-1.466469
-1.4640254
-1.4591383
-1.4542513
-1.4518077
-1.4469206
-1.4420336
-1.4395901
-1.4395901
-1.4371465
-1.4322596
-1.4273723
-1.4249289
-1.4200418
-1.4151548
-1.4053806
-1.3980501
-1.3907194
-1.3882759
-1.3858323
-1.3785018
-1.3711712
-1.361397
-1.3540664
-1.3491794
-1.3467358
-1.3467358
-1.3467358
-1.3418489
-1.3345182
-1.3296312
-1.3271877
-1.3271877
-1.324744
-1.3174134
-1.3149699
-1.3125263
-1.3149699
-1.3100829
-1.3027523
-1.2905345
-1.2856475
-1.2807604
-1.2758734
-1.2660993
-1.2587687
-1.2538816
-1.2563251
-1.2563251
-1.2538816
-1.246551
-1.2416639
-1.2416639
-1.2392204
-1.2416639
-1.2416639
-1.2441075
-1.246551
-1.2489945
-1.2489945
-1.2441075
-1.2416639
-1.2416639
-1.2416639
-1.2392204
-1.2343334
-1.2294463
-1.2270027
-1.2221156
-1.2196721
-1.2172285
-1.2123415
-1.2074544
-1.205011
-1.205011
-1.2074544
-1.209898
-1.2074544
-1.2001239
-1.1952369
-1.1952369
-1.2001239
-1.2025675
-1.2025675
-1.2001239
-1.1976804
-1.1952369
-1.1952369
-1.1927934
-1.1903498
-1.1903498
-1.1952369
-1.1976804
-1.1976804
-1.1976804
-1.2001239
-1.2001239
-1.2001239
-1.2001239
-1.205011
-1.209898
-1.209898
-1.2025675
-1.1879061
-1.178132
-1.178132
-1.1879061
-1.1952369
-1.1952369
-1.1903498
-1.1879061
-1.1879061
-1.1879061
-1.1903498
-1.1927934
-1.1976804
-1.2001239
-1.1976804
-1.1952369
-1.1952369
-1.1976804
-1.1976804
-1.2025675
-1.2074544
-1.209898
-1.209898
-1.2074544
-1.209898
-1.2123415
-1.2147851
-1.2172285
-1.2147851
-1.2123415
-1.2147851
-1.2172285
-1.2221156
-1.2221156
-1.2196721
-1.2196721
-1.2221156
-1.2270027
-1.2270027
-1.2270027
-1.2270027
-1.2270027
-1.2294463
-1.2343334
-1.2392204
-1.2441075
-1.246551
-1.2489945
-1.251438
-1.2538816
-1.2587687
-1.2587687
-1.2612122
-1.2636558
-1.2685429
-1.2709863
-1.2709863
-1.2758734
-1.2807604
-1.283204
-1.2807604
-1.2807604
-1.283204
-1.2880911
-1.2905345
-1.2929782
-1.2954217
-1.2978653
-1.3003087
-1.3003087
-1.3003087
-1.3003087
-1.3027523
-1.3076394
-1.3100829
-1.3100829
-1.3100829
-1.3100829
-1.3100829
-1.3100829
-1.3076394
-1.3076394
-1.3076394
-1.3100829
-1.3125263
-1.319857
-1.324744
-1.3271877
-1.3271877
-1.3271877
-1.3296312
-1.3271877
-1.324744
-1.3223004
-1.3296312
-1.3369617
-1.3418489
-1.3418489
-1.3394053
-1.3418489
-1.3467358
-1.3491794
-1.3491794
-1.3516229
-1.3540664
-1.3540664
-1.3565099
-1.3565099
-1.3589535
-1.361397
-1.361397
-1.361397
-1.3662841
-1.3711712
-1.3760582
-1.3711712
-1.3638406
-1.3589535
-1.3565099
-1.3565099
-1.361397
-1.3687277
-1.3736147
-1.3760582
-1.3760582
-1.3711712
-1.3662841
-1.3662841
-1.3687277
-1.3736147
-1.3736147
-1.3662841
-1.361397
-1.361397
-1.3638406
-1.3638406
-1.3662841
-1.3662841
-1.3662841
-1.361397
-1.3565099
-1.3589535
-1.3638406
-1.3687277
-1.3687277
-1.3687277
-1.3687277
-1.3687277
-1.3687277
-1.3687277
-1.3687277
-1.3687277
-1.3662841
-1.3638406
-1.3589535
-1.3565099
-1.3540664
-1.3565099
-1.361397
-1.3662841
-1.3711712
-1.3662841
-1.3589535
-1.3491794
-1.3491794
-1.3540664
-1.3589535
-1.3540664
-1.3467358
-1.3418489
-1.3418489
-1.3442923
-1.3442923
-1.3418489
-1.3369617
-1.3369617
-1.3320746
-1.3271877
-1.3223004
-1.324744
-1.324744
-1.3223004
-1.3149699
-1.3076394
-1.3003087
-1.2978653
-1.2978653
-1.2978653
-1.2978653
-1.2954217
-1.2905345
-1.2807604
-1.2709863
-1.2612122
-1.2587687
-1.2612122
-1.2612122
-1.2612122
-1.2538816
-1.2441075
-1.236777
-1.2294463
-1.2270027
-1.2245593
-1.2270027
-1.2318898
-1.2294463
-1.2196721
-1.205011
-1.1976804
-1.1976804
-1.2001239
-1.2001239
-1.1976804
-1.1927934
-1.1854627
-1.1732451
-1.1610274
-1.1561403
-1.1561403
-1.1610274
-1.163471
-1.1610274
-1.1488097
-1.131705
-1.1194874
-1.1170437
-1.1219308
-1.1243744
-1.1170437
-1.1023825
-1.090165
-1.0926085
-1.0999391
-1.1048261
-1.1023825
-1.095052
-1.0828342
-1.0706166
-1.0657296
-1.0681732
-1.0779473
-1.0852779
-1.0852779
-1.0730602
-1.0608425
-1.0559555
-1.0559555
-1.0583991
-1.0608425
-1.0608425
-1.0583991
-1.053512
-1.0486249
-1.0461813
-1.0437378
-1.0412942
-1.0315201
-1.0144155
-1.0021977
-0.99731064
-1.0070848
-1.021746
-1.0339637
-1.0412942
-1.0339637
-1.0193025
-1.0021977
-0.9899801
-0.9899801
-0.99731064
-1.0046413
-0.9997542
-0.9850931
-0.9753189
-0.97776234
-0.9948672
-1.0095283
-1.0070848
-0.99242365
-0.97287536
-0.9606577
-0.96310127
-0.97776234
-0.9899801
-0.9899801
-0.9753189
-0.9533272
-0.9362223
-0.9337789
-0.9484401
-0.97287536
-0.99242365
-0.9899801
-0.97287536
-0.9533272
-0.9459965
-0.9533272
-0.9704318
-0.98264956
-0.980206
-0.96310127
-0.93866587
-0.9240047
-0.93133533
-0.9557706
-0.97776234
-0.980206
-0.9655447
-0.943553
-0.9288918
-0.93133533
-0.943553
-0.9557706
-0.95821416
-0.9508836
-0.943553
-0.943553
-0.9508836
-0.9557706
-0.95821416
-0.9557706
-0.9484401
-0.9362223
-0.9264482
-0.93133533
-0.9484401
-0.96798825
-0.980206
-0.97776234
-0.96310127
-0.943553
-0.93133533
-0.9337789
-0.9508836
-0.9704318
-0.97776234
-0.9753189
-0.9655447
-0.9533272
-0.943553
-0.93866587
-0.93866587
-0.943553
-0.9533272
-0.96310127
-0.9655447
-0.9606577
-0.9533272
-0.9484401
-0.9508836
-0.95821416
-0.9606577
-0.95821416
-0.9484401
-0.93866587
-0.9362223
-0.943553
-0.9533272
-0.9533272
-0.9533272
-0.9533272
-0.9557706
-0.9533272
-0.9459965
-0.93866587
-0.9362223
-0.93866587
-0.9411094
-0.93866587
-0.9337789
-0.9288918
-0.93133533
-0.943553
-0.9533272
-0.95821416
-0.95821416
-0.9508836
-0.9411094
-0.9362223
-0.9337789
-0.9337789
-0.9288918
-0.9191177
-0.91178715
-0.9093435
-0.9191177
-0.9362223
-0.9508836
-0.9533272
-0.943553
-0.9288918
-0.91667414
-0.91178715
-0.91667414
-0.9240047
-0.93133533
-0.93133533
-0.9240047
-0.91667414
-0.91178715
-0.9142306
-0.9142306
-0.9142306
-0.91178715
-0.90201294
-0.89223874
-0.8849082
-0.87757766
-0.8751341
-0.8751341
-0.87757766
-0.88246465
-0.88735175
-0.88735175
-0.8800212
-0.870247
-0.8555858
-0.8433682
-0.8360375
-0.83359396
-0.8360375
-0.8409246
-0.8482553
-0.8506987
-0.8409246
-0.828707
-0.8140458
-0.8042716
-0.79938453
-0.79938453
-0.8042716
-0.8140458
-0.8189328
-0.81648934
-0.8042716
-0.7798363
-0.7578445
-0.7505139
-0.7578445
-0.77494925
-0.78961045
-0.79205394
-0.7798363
-0.75540096
-0.7382963
-0.73585266
-0.74562687
-0.7578445
-0.7578445
-0.74807036
-0.7309656
-0.718748
-0.7163045
-0.72607857
-0.7407398
-0.74807036
-0.73585266
-0.7163045
-0.7016433
-0.6991997
-0.70408684
-0.7089739
-0.7089739
-0.70408684
-0.69431263
-0.68698204
-0.682095
-0.682095
-0.68453854
-0.68453854
-0.6796515
-0.6747644
-0.6698773
-0.6674338
-0.66499025
-0.66254675
-0.6601032
-0.6552161
-0.6527726
-0.64788556
-0.6429985
-0.6381114
-0.6332243
-0.62833726
-0.6258938
-0.6234502
-0.6185631
-0.6136761
-0.6112326
-0.60634553
-0.6039019
-0.5990149
-0.5990149
-0.5990149
-0.5990149
-0.59412783
-0.5892408
-0.5843537
-0.57946664
-0.5770231
-0.5745796
-0.57213604
-0.5696925
-0.56724894
-0.56480545
-0.5623619
-0.55747485
-0.55258775
-0.5501442
-0.5477007
-0.54281366
-0.5379266
-0.5330395
-0.53059596
-0.52815247
-0.53059596
-0.52815247
-0.52326536
-0.51593477
-0.5134912
-0.5134912
-0.50860417
-0.5012736
-0.49394298
-0.49149948
-0.48905593
-0.48905593
-0.48905593
-0.48661238
-0.48661238
-0.48416883
-0.47683823
-0.4695077
-0.46706414
-0.4646206
-0.45729
-0.4499594
-0.4450723
-0.4450723
-0.44751585
-0.44751585
-0.4426288
-0.43774176
-0.4328547
-0.4304111
-0.4279676
-0.42308056
-0.420637
-0.41819346
-0.41819346
-0.41330642
-0.4084193
-0.40353227
-0.40108877
-0.39620167
-0.38887107
-0.38398403
-0.38154048
-0.38154048
-0.37909693
-0.37420988
-0.36932284
-0.3644358
-0.36199218
-0.35710514
-0.3522181
-0.3497746
-0.3448875
-0.34244394
-0.3375569
-0.3375569
-0.3400004
-0.3400004
-0.33511335
-0.3228957
-0.3155651
-0.31312162
-0.31312162
-0.31312162
-0.3082345
-0.30090392
-0.29846042
-0.29601687
-0.29357338
-0.28868628
-0.28135568
-0.27646863
-0.27402502
-0.27402502
-0.27158153
-0.2666945
-0.26425093
-0.26425093
-0.26425093
-0.25692034
-0.2471462
-0.23981561
-0.23492853
-0.23248501
-0.22759794
-0.22026737
-0.21049322
-0.20804967
-0.20804967
-0.21049322
-0.20804967
-0.20316263
-0.20071907
-0.19827555
-0.19094495
-0.18361436
-0.17628376
-0.17139669
-0.17139669
-0.17384021
-0.17384021
-0.17139669
-0.16406609
-0.15429197
-0.14696138
-0.13963078
-0.1347437
-0.13230015
-0.13230015
-0.1347437
-0.13718723
-0.1347437
-0.12985663
-0.12496959
-0.122526035
-0.11763899
-0.112751916
-0.10542132
-0.10542132
-0.110308394
-0.11519547
-0.11519547
-0.110308394
-0.10786487
-0.1029778
-0.09809072
-0.09076013
-0.08098601
-0.076098934
-0.076098934
-0.078542456
-0.08342953
-0.078542456
-0.07121186
-0.06388126
-0.06388126
-0.061437726
-0.058994204
-0.054107144
-0.04922007
-0.046776548
-0.046776548
-0.046776548
-0.046776548
-0.044332996
-0.037002414
-0.03211534
-0.02722828
-0.02722828
-0.02722828
-0.02722828
-0.024784744
-0.024784744
-0.019897684
-0.01501061
-0.010123551
-0.0052364916
0.004537642
0.011868238
0.014311776
0.014311776
0.011868238
0.014311776
0.016755313
0.016755313
0.016755313
0.01919885
0.02408591
0.028972968
0.031416506
0.033860028
0.03630358
0.04119064
0.04119064
0.04119064
0.043634176
0.048521236
0.055851832
0.05829537
0.05829537
0.06073889
0.06073889
0.068069495
0.072956555
0.072956555
0.07051303
0.07051303
0.07540009
0.072956555
0.07051303
0.065625966
0.065625966
0.07051303
0.072956555
0.07540009
0.072956555
0.068069495
0.06073889
0.055851832
0.05829537
0.07051303
0.07784362
0.08028716
0.07784362
0.07784362
0.07784362
0.08273069
0.087617755
0.09494835
0.09739189
0.09494835
0.09494835
0.09983542
0.10227895
0.10227895
0.104722485
0.104722485
0.104722485
0.107166015
0.112053074
0.112053074
0.109609544
0.112053074
0.11694015
0.12182721
0.124270745
0.124270745
0.124270745
0.12915781
0.13404487
0.13648841
0.13648841
0.13648841
0.13648841
0.13893194
0.13648841
0.13404487
0.13404487
0.13404487
0.13404487
0.13404487
0.13648841
0.13893194
0.14137547
0.14137547
0.14626253
0.14870608
0.14626253
0.143819
0.14626253
0.1511496
0.1511496
0.14870608
0.14626253
0.14870608
0.15603667
0.1658108
0.17069787
0.17069787
0.16336727
0.15603667
0.15603667
0.16092373
0.1658108
0.17069787
0.17314139
0.18047199
0.18535906
0.18780258
0.18535906
0.18047199
0.18291552
0.19268966
0.20490731
0.21223791
0.20979439
0.20735085
0.20490731
0.20979439
0.21468145
0.21712498
0.21712498
0.21712498
0.21956852
0.22689912
0.23422971
0.23667324
0.23911677
0.23911677
0.23667324
0.23911677
0.24156031
0.24644737
0.25377798
0.25866503
0.2635521
0.26599562
0.26599562
0.26599562
0.2708827
0.2782133
0.28310037
0.2879874
0.2879874
0.29043096
0.29043096
0.2879874
0.2879874
0.29043096
0.3002051
0.30753568
0.30997923
0.31242275
0.3148663
0.3173098
0.3173098
0.3173098
0.31975335
0.3246404
0.3295275
0.33197102
0.3295275
0.33197102
0.3368581
0.34174514
0.3441887
0.3441887
0.3441887
0.34907573
0.35640633
0.3612934
0.36373693
0.36373693
0.36618048
0.36618048
0.368624
0.37351108
0.3759546
0.38084167
0.3832852
0.38572872
0.38817227
0.3930593
0.3930593
0.3930593
0.3906158
0.3930593
0.39550287
0.3979464
0.3979464
0.4003899
0.40283346
0.40283346
0.40772054
0.41016406
0.4150511
0.41993818
0.4223817
0.4223817
0.4223817
0.4223817
0.4272688
0.43215585
0.4370429
0.44193
0.4443735
0.44681704
0.44681704
0.44681704
0.4443735
0.44681704
0.45170414
0.45414764
0.45414764
0.4565912
0.45903474
0.45903474
0.45903474
0.45903474
0.46147823
0.46636528
0.47125238
0.47125238
0.47125238
0.47125238
0.47125238
0.47125238
0.47125238
0.47369587
0.47613943
0.48102647
0.48347002
0.48102647
0.48102647
0.48347002
0.48835713
0.48835713
0.48591357
0.48347002
0.48102647
0.48102647
0.48347002
0.48591357
0.48835713
0.49080062
0.49080062
0.48835713
0.48347002
0.48102647
0.48102647
0.48347002
0.49080062
0.49568772
0.49813122
0.49568772
0.49080062
0.48591357
0.48591357
0.48591357
0.49080062
0.49568772
0.49568772
0.49568772
0.49324417
0.49080062
0.49324417
0.49324417
0.49568772
0.49813122
0.5030183
0.5127924
0.51523596
0.5030183
0.48591357
0.48347002
0.50057477
0.51767945
0.51767945
0.5030183
0.48591357
0.47613943
0.48102647
0.49568772
0.5127924
0.520123
0.520123
0.520123
0.51767945
0.51767945
0.520123
0.52256656
0.51767945
0.5127924
0.5127924
0.52256656
0.52989715
0.5347842
0.5323407
0.5323407
0.5347842
0.5347842
0.52989715
0.5250101
0.52256656
0.52989715
0.5347842
0.53722775
0.5396713
0.5421148
0.54455835
0.5421148
0.5396713
0.53722775
0.5347842
0.5347842
0.5396713
0.5470019
0.5494454
0.5494454
0.5470019
0.5421148
0.5396713
0.5421148
0.54455835
0.54455835
0.54455835
0.54455835
0.5421148
0.5421148
0.5421148
0.5421148
0.5421148
0.54455835
0.5470019
0.5470019
0.54455835
0.5421148
0.54455835
0.5494454
0.5494454
0.5470019
0.54455835
0.5494454
0.55188894
0.55188894
0.5494454
0.5494454
0.5543325
0.556776
0.5616631
0.5616631
0.556776
0.556776
0.556776
0.5616631
0.56410664
0.56410664
0.56410664
0.56655014
0.5689937
0.5714372
0.5689937
0.5689937
0.5689937
0.5714372
0.57388073
0.57388073
0.5714372
0.5714372
0.57388073
0.5763243
0.5763243
0.5763243
0.5763243
0.5787678
0.5836549
0.5836549
0.5812113
0.5836549
0.5860984
0.5860984
0.5860984
0.5885419
0.5885419
0.5909855
0.5885419
0.5860984
0.5836549
0.5836549
0.5836549
0.5885419
0.5909855
0.5958725
0.5958725
0.5909855
0.5885419
0.5909855
0.5958725
0.5958725
0.59342897
0.5958725
0.5983161
0.5958725
0.59342897
0.5958725
0.5983161
0.5983161
0.5983161
0.6007596
0.6032031
0.6032031
0.6007596
0.6007596
0.6007596
0.6032031
0.6032031
0.6032031
0.6080902
0.6105337
0.6105337
0.6105337
0.6105337
0.6105337
0.6105337
0.6105337
0.6105337
0.6105337
0.6105337
0.6105337
0.61297727
0.61297727
0.61297727
0.61297727
0.61297727
0.6154208
0.6178643
0.62030786
0.62030786
0.62030786
0.6178643
0.62030786
0.62030786
0.62275136
0.6251949
0.6276384
0.6276384
0.630082
0.6325255
0.630082
0.630082
0.6276384
0.6251949
0.6251949
0.6276384
0.630082
0.6325255
0.63496906
0.6374126
0.6374126
0.6374126
0.6374126
0.6374126
0.6374126
0.6398561
0.6398561
0.6398561
0.64474314
0.6520738
0.6520738
0.64963025
0.64963025
0.64963025
0.64963025
0.64963025
0.64963025
0.6520738
0.65696084
0.65940434
0.65696084
0.65696084
0.6545173
0.65696084
0.6618479
0.66429144
0.66429144
0.65696084
0.6545173
0.65696084
0.6618479
0.6618479
0.65940434
0.6545173
0.65696084
0.6618479
0.666735
0.6691785
0.666735
0.66429144
0.66429144
0.66429144
0.666735
0.6691785
0.6691785
0.67162204
0.6740656
0.6740656
0.67162204
0.6691785
0.6691785
0.6691785
0.67162204
0.6740656
0.6740656
0.6740656
0.6740656
0.6740656
0.6740656
0.67895263
0.6813962
0.68383974
0.6813962
0.67895263
0.67895263
0.6813962
0.68383974
0.68383974
0.68628323
0.68383974
0.68383974
0.68383974
0.6887268
0.6936138
0.6936138
0.6887268
0.6887268
0.6936138
0.69850093
0.69850093
0.6936138
0.69117033
0.6936138
0.69850093
0.7009445
0.7009445
0.7009445
0.69850093
0.69850093
0.7009445
0.7009445
0.7009445
0.69850093
0.69850093
0.7009445
0.703388
0.7009445
0.69850093
0.69850093
0.703388
0.7058315
0.708275
0.703388
0.7009445
0.7009445
0.703388
0.708275
0.7107186
0.71316206
0.71316206
0.71316206
0.71316206
0.71804917
0.7229362
0.72537977
0.7229362
0.7229362
0.7229362
0.7278233
0.7327104
0.7327104
0.7327104
0.7327104
0.7327104
0.7327104
0.7302668
0.7302668
0.7278233
0.7278233
0.7302668
0.7351539
0.7351539
0.7302668
0.72537977
0.72537977
0.7327104
0.74004096
0.74004096
0.73759747
0.7351539
0.7327104
0.7302668
0.7302668
0.7327104
0.73759747
0.7424845
0.7424845
0.73759747
0.7351539
0.73759747
0.74004096
0.7424845
0.74737155
0.7498151
0.7498151
0.7498151
0.74737155
0.74737155
0.74737155
0.7498151
0.75470215
0.7571457
0.7571457
0.75470215
0.7571457
0.7595892
0.76203275
0.7595892
0.7571457
0.75470215
0.7595892
0.76691985
0.7693634
0.7693634
0.7693634
0.7693634
0.7718069
0.77669394
0.77669394
0.77669394
0.77425045
0.77425045
0.77669394
0.781581
0.781581
0.781581
0.781581
0.78402454
0.78402454
0.78402454
0.7864681
0.78891164
0.7864681
0.7864681
0.78402454
0.78402454
0.78402454
0.781581
0.781581
0.78402454
0.7864681
0.78891164
0.78891164
0.78891164
0.78891164
0.78891164
0.78891164
0.78891164
0.79135513
0.7937987
0.7962422
0.7986857
0.8011293
0.8011293
0.8011293
0.8011293
0.8011293
0.8011293
0.8060164
0.81090343
0.8133469
0.8133469
0.8157905
0.81823397
0.81823397
0.8157905
0.8157905
0.81823397
0.8255646
0.8280081
0.8280081
0.8280081
0.8280081
0.83045167
0.83289516
0.8353387
0.8353387
0.83778226
0.83778226
0.83778226
0.8402258
0.84511286
0.8499999
0.8499999
0.8499999
0.8499999
0.8499999
0.85244346
0.85733056
0.85977405
0.8622176
0.86710465
0.87199175
0.8768788
0.87932235
0.8768788
0.8768788
0.88176584
0.8866529
0.89154
0.89642704
0.9013141
0.9013141
0.90375763
0.9062012
0.90864474
0.9110882
0.91597533
0.9184188
0.9208624
0.92330587
0.9257495
0.928193
0.93308
0.93796706
0.9404106
0.93796706
0.93552357
0.93796706
0.9452977
0.9550718
0.95751536
0.9599589
0.96240246
0.9672895
0.97217655
0.97706366
0.97706366
0.97706366
0.97706366
0.9819507
0.98683774
0.9892813
0.9917248
0.9966119
0.99905545
1.0039425
1.0063859
1.0088295
1.0137166
1.0161601
1.0186037
1.0210472
1.0210472
1.0234907
1.0259342
1.0308213
1.0357084
1.0405954
1.043039
1.043039
1.0454825
1.0479261
1.052813
1.0601437
1.0674742
1.0699178
1.0699178
1.0723615
1.0748049
1.0772485
1.0821356
1.0870225
1.0943532
1.0992402
1.1016837
1.1016837
1.1016837
1.1016837
1.1065708
1.111458
1.1139015
1.1139015
1.1163449
1.121232
1.126119
1.126119
1.1285626
1.1334497
1.1383367
1.1432239
1.1456674
1.1481109
1.1505544
1.1554415
1.162772
1.1676592
1.1701026
1.1725461
1.1725461
1.1725461
1.1749897
1.1798768
1.1872075
1.194538
1.1994251
1.1994251
1.2018687
1.2043121
1.2067556
1.2140863
1.2189734
1.221417
1.221417
1.2238604
1.2287475
1.236078
1.2385216
1.236078
1.236078
1.2434087
1.2507393
1.2580699
1.262957
1.2605134
1.2605134
1.2605134
1.2654004
1.2727311
1.2751746
1.277618
1.277618
1.2825053
1.2873923
1.2898358
1.2873923
1.2873923
1.2922794
1.2947229
1.2947229
1.2996099
1.3069404
1.3118275
1.309384
1.309384
1.309384
1.3142712
1.3191582
1.3240453
1.3289323
1.3313758
1.3313758
1.3313758
1.336263
1.3411499
1.3435935
1.3435935
1.3435935
1.3484806
1.3533677
1.3558112
1.3582548
1.3606982
1.3680289
1.3729159
1.3753594
1.3753594
1.3753594
1.377803
1.3802464
1.3802464
1.38269
1.3851336
1.3875772
1.3875772
1.3900206
1.3924642
1.3949077
1.3973513
1.3997948
1.4046818
1.4022382
1.3997948
1.4022382
1.4046818
1.4095689
1.4120123
1.4120123
1.4120123
1.4144559
1.4193431
1.4217865
1.4242301
1.4266737
1.4266737
1.4291172
1.4291172
1.4315608
1.4340042
1.4315608
1.4315608
1.4364477
1.4437783
1.4462218
1.4462218
1.4437783
1.4437783
1.4486654
1.4535525
1.4535525
1.4511089
1.4486654
1.4486654
1.4511089
1.4535525
1.4584396
1.4608831
1.4633266
1.4608831
1.4584396
1.4584396
1.4608831
1.4633266
1.4657701
1.4633266
1.4633266
1.4657701
1.4682137
1.4706572
1.4706572
1.4731008
1.4755442
1.4731008
1.4706572
1.4706572
1.4682137
1.4682137
1.4682137
1.4731008
1.4779878
1.4804313
1.4755442
1.4706572
1.4633266
1.4535525
1.4486654
1.4486654
1.455996
1.4633266
1.4682137
1.4682137
1.4706572
1.4706572
1.4706572
1.4657701
1.4633266
1.4633266
1.4657701
1.4682137
1.4682137
1.4682137
1.4657701
1.4657701
1.4657701
1.4657701
1.4633266
1.4608831
1.4584396
1.455996
1.455996
1.4584396
1.4584396
1.4584396
1.455996
1.4535525
1.4511089
1.4486654
1.4486654
1.4511089
1.4535525
1.4511089
1.4462218
1.4486654
1.4535525
1.4608831
1.4657701
1.4682137
1.4657701
1.4584396
1.4511089
1.4486654
1.4535525
1.455996
1.4584396
1.4535525
1.4462218
1.4388913
1.4364477
1.4388913
1.4437783
1.4437783
1.4388913
1.4364477
1.4340042
1.4340042
1.4340042
1.4340042
1.4340042
1.4340042
1.4315608
1.4291172
1.4291172
1.4291172
1.4266737
1.4242301
1.4242301
1.4242301
1.4266737
1.4242301
1.4217865
1.4193431
1.4168994
1.4168994
1.4193431
1.4217865
1.4242301
1.4266737
1.4266737
1.4242301
1.4217865
1.4193431
1.4168994
1.4144559
1.4120123
1.4144559
1.4144559
1.4144559
1.4168994
1.4168994
1.4168994
1.4144559
1.4168994
1.4193431
1.4217865
1.4193431
1.4144559
1.4144559
1.4168994
1.4193431
1.4193431
1.4144559
1.4144559
1.4168994
1.4217865
1.4217865
1.4193431
1.4168994
1.4168994
1.4144559
1.4095689
1.4071254
1.4071254
1.4095689
1.4120123
1.4120123
1.4071254
1.4022382
1.3997948
1.3973513
1.3997948
1.4022382
1.4046818
1.4046818
1.4022382
1.3973513
1.3949077
1.3924642
1.3949077
1.3924642
1.3900206
1.3875772
1.3900206
1.3900206
1.3900206
1.3900206
1.3875772
1.3851336
1.3802464
1.377803
1.3802464
1.3802464
1.3802464
1.377803
1.3753594
1.3753594
1.3753594
1.3729159
1.3729159
1.3753594
1.3753594
1.3753594
1.3753594
1.377803
1.3802464
1.377803
1.3753594
1.3729159
1.3729159
1.3729159
1.3704723
1.3680289
1.3704723
1.3753594
1.3753594
1.3729159
1.3704723
1.3680289
1.3680289
1.3655853
1.3655853
1.3680289
1.3704723
1.3704723
1.3655853
1.3631418
1.3631418
1.3631418
1.3606982
1.3582548
1.3582548
1.3582548
1.3606982
1.3606982
1.3558112
1.3509241
1.3509241
1.3509241
1.3509241
1.3484806
1.346037
1.3435935
1.346037
1.3509241
1.3533677
1.3509241
1.346037
1.3411499
1.336263
1.336263
1.3338194
1.336263
1.336263
1.336263
1.3338194
1.3313758
1.3264889
1.3240453
1.3240453
1.3240453
1.3216017
1.3191582
1.3142712
1.3118275
1.3142712
1.3167146
1.3142712
1.309384
1.3069404
1.309384
1.3118275
1.3167146
1.3167146
1.3142712
1.3118275
1.3118275
1.3142712
1.3118275
1.309384
1.3069404
1.3069404
1.3069404
1.3069404
1.3069404
1.3069404
1.3069404
1.3069404
1.3069404
1.3069404
1.3020535
1.2996099
1.2971663
1.2996099
1.2996099
1.2996099
1.2996099
1.3020535
1.3020535
1.3020535
1.3020535
1.304497
1.3069404
1.3069404
1.3020535
1.2996099
1.2996099
1.3020535
1.3020535
1.2996099
1.2996099
1.2996099
1.2971663
1.2971663
1.2947229
1.2898358
1.2873923
1.2849488
1.2849488
1.2825053
1.2800617
1.2825053
1.2849488
1.2849488
1.2800617
1.277618
1.277618
1.2825053
1.2849488
1.2849488
1.2849488
1.2849488
1.2849488
1.2849488
1.2825053
1.2800617
1.2800617
1.2825053
1.2825053
1.2849488
1.2825053
1.2800617
1.2800617
1.2825053
1.2849488
1.2898358
1.2898358
1.2898358
1.2849488
1.2800617
1.2751746
1.277618
1.2800617
1.2825053
1.2825053
1.2800617
1.2800617
1.2800617
1.2825053
1.2849488
1.2800617
1.2751746
1.2751746
1.2751746
1.2751746
1.2727311
1.2702875
1.2702875
1.2727311
1.2751746
1.2751746
1.2751746
1.2751746
1.2727311
1.2702875
1.267844
1.267844
1.2702875
1.2727311
1.2727311
1.2727311
1.267844
1.2654004
1.262957
1.2580699
1.2556263
1.2580699
1.262957
1.262957
1.2605134
1.2580699
1.2580699
1.2580699
1.2580699
1.2556263
1.2507393
1.2458522
1.2434087
1.2409651
1.2409651
1.2458522
1.2482958
1.2482958
1.2434087
1.236078
1.231191
1.2287475
1.2287475
1.2263039
1.221417
1.2165298
1.2116427
1.2116427
1.2140863
1.2116427
1.2067556
1.2018687
1.1994251
1.1994251
1.1969815
1.194538
1.194538
1.1920944
1.189651
1.1847639
1.1823204
1.1798768
1.1847639
1.1872075
1.1872075
1.1823204
1.1798768
1.1774334
1.1798768
1.1798768
1.1749897
1.1725461
1.1725461
1.1749897
1.1749897
1.1725461
1.1701026
1.1676592
1.1701026
1.1749897
1.1749897
1.1725461
1.1725461
1.1725461
1.1749897
1.1749897
1.1725461
1.1701026
1.1701026
1.1701026
1.1701026
1.1701026
1.1725461
1.1725461
1.1676592
1.162772
1.162772
1.1652156
1.1676592
1.1725461
1.1749897
1.1774334
1.1774334
1.1774334
1.1774334
1.1749897
1.1749897
1.1774334
1.1798768
1.1798768
1.1749897
1.1701026
1.1725461
1.1749897
1.1774334
1.1725461
1.1701026
1.1701026
1.1749897
1.1749897
1.1652156
1.157885
1.157885
1.1603285
1.162772
1.157885
1.152998
1.1505544
1.1481109
1.1505544
1.1554415
1.162772
1.1676592
1.1652156
1.157885
1.1456674
1.1407803
1.1481109
1.152998
1.152998
1.1432239
1.1334497
1.126119
1.121232
1.1236756
1.1285626
1.1310061
1.1285626
1.126119
1.1236756
1.1236756
1.121232
1.1187885
1.121232
1.1285626
1.1310061
1.1310061
1.1310061
1.1285626
1.1285626
1.1285626
1.1310061
1.1358932
1.1407803
1.1407803
1.1358932
1.1310061
1.1310061
1.1383367
1.1456674
1.1505544
1.1505544
1.1505544
1.1505544
1.1505544
1.152998
1.1554415
1.162772
1.1652156
1.1701026
1.1749897
1.1823204
1.1872075
1.1872075
1.1872075
1.1872075
1.189651
1.1969815
1.2018687
1.2043121
1.2043121
1.2067556
1.2091992
1.2091992
1.2116427
1.2140863
1.2165298
1.2165298
1.2165298
1.2189734
1.2238604
1.2238604
1.2238604
1.2238604
1.2263039
1.2238604
1.2238604
1.2238604
1.2287475
1.2336345
1.2385216
1.236078
1.2336345
1.236078
1.2409651
1.2409651
1.2409651
1.2434087
1.2434087
1.2434087
1.2409651
1.2434087
1.2434087
1.2458522
1.2482958
1.2507393
1.2531829
1.2531829
1.2531829
1.2531829
1.2507393
1.2531829
1.2580699
1.262957
1.262957
1.2605134
1.2580699
1.262957
1.267844
1.267844
1.2654004
1.262957
1.262957
1.2654004
1.267844
1.2727311
1.2751746
1.2727311
1.2702875
1.267844
1.267844
1.267844
1.267844
1.267844
1.267844
1.267844
1.267844
1.267844
1.2702875
1.2751746
1.2727311
1.2702875
1.2702875
1.2727311
1.2727311
1.2702875
1.2702875
1.2727311
1.2751746
1.277618
1.2751746
1.2751746
1.2751746
1.2751746
1.277618
1.277618
1.277618
1.2800617
1.2825053
1.2849488
1.2873923
1.2873923
1.2873923
1.2873923
1.2873923
1.2873923
1.2873923
1.2898358
1.2922794
1.2947229
1.2971663
1.2996099
1.3020535
1.304497
1.304497
1.3069404
1.3069404
1.309384
1.309384
1.309384
1.309384
1.309384
1.3118275
1.3118275
1.3142712
1.3167146
1.3191582
1.3191582
1.3167146
1.3191582
1.3216017
1.3216017
1.3216017
1.3216017
1.3240453
1.3264889
1.3289323
1.3338194
1.336263
1.336263
1.336263
1.336263
1.336263
1.3387064
1.3387064
1.3411499
1.3435935
1.3435935
1.346037
1.346037
1.3435935
1.3411499
1.346037
1.3533677
1.3558112
1.3558112
1.3558112
1.3558112
1.3582548
1.3582548
1.3582548
1.3582548
1.3606982
1.3631418
1.3655853
1.3680289
1.3680289
1.3680289
1.3655853
1.3655853
1.3680289
1.3729159
1.377803
1.377803
1.3802464
1.3802464
1.38269
1.38269
1.3802464
1.377803
1.3802464
1.38269
1.3851336
1.3875772
1.3924642
1.3973513
1.3949077
1.3924642
1.3924642
1.3949077
1.4022382
1.4022382
1.3973513
1.3900206
1.3900206
1.3997948
1.4095689
1.4144559
1.4095689
1.4046818
1.4022382
1.4071254
1.4095689
1.4120123
1.4120123
1.4144559
1.4193431
1.4217865
1.4217865
1.4193431
1.4217865
1.4242301
1.4266737
1.4291172
1.4315608
1.4315608
1.4340042
1.4364477
1.4388913
1.4413348
1.4437783
1.4462218
1.4486654
1.4486654
1.4511089
1.4535525
1.4584396
1.4608831
1.4608831
1.4608831
1.4633266
1.4633266
1.4657701
1.4682137
1.4682137
1.4706572
1.4731008
1.4731008
1.4755442
1.4779878
1.4779878
1.4779878
1.4804313
1.4828749
1.4853183
1.4877619
1.4926491
1.4950925
1.4999796
1.4999796
1.4975361
1.4950925
1.4975361
1.4999796
1.5048667
1.5097537
1.5121973
1.5146408
1.5146408
1.5170842
1.5195278
1.5195278
1.5219713
1.5268584
1.5317456
1.5366325
1.5366325
1.5366325
1.5390761
1.5439632
1.5464067
1.5488502
1.5464067
1.5464067
1.5488502
1.5488502
1.5512937
1.5561808
1.5586244
1.5610679
1.5635115
1.5683985
1.5732856
1.5757291
1.5781727
1.5806161
1.5830597
1.5830597
1.5806161
1.5830597
1.5855032
1.5903902
1.5903902
1.5903902
1.5903902
1.5928339
1.5952774
1.6001644
1.6001644
1.6001644
1.6001644
1.6050515
1.6099386
1.6148256
1.612382
1.612382
1.6148256
1.6172692
1.6172692
1.6148256
1.6148256
1.6197127
1.6270432
1.6294869
1.6294869
1.6319304
1.6319304
1.6319304
1.6319304
1.6343739
1.6319304
1.6319304
1.6343739
1.639261
1.644148
1.6490351
1.6514786
1.6563656
1.6588092
1.6661398
1.6685834
1.6588092
1.6465915
1.6417044
1.6490351
1.6636963
1.6685834
1.6612527
1.6514786
1.6514786
1.6612527
1.671027
1.6734704
1.671027
1.6661398
1.6636963
1.6661398
1.671027
1.6734704
1.6759139
1.680801
1.6832446
1.680801
1.6783575
1.6759139
1.6783575
1.685688
1.6881316
1.6905751
1.6954621
1.7003493
1.7027929
1.6979058
1.6979058
1.7052363
1.7101234
1.7101234
1.7076799
1.7101234
1.712567
1.717454
1.7223411
1.7296716
1.7370023
1.7418894
1.7443329
1.7418894
1.7443329
1.7492199
1.758994
1.7712117
1.7809858
1.7858729
1.7834294
1.7785423
1.7760988
1.7785423
1.7809858
1.7809858
1.7785423
1.7760988
1.7785423
1.7834294
1.7907599
1.7932035
1.7907599
1.7883164
1.7907599
1.7907599
1.7883164
1.7834294
1.7809858
1.7809858
1.7809858
1.7809858
1.7785423
1.7809858
1.800534
1.8323
1.8371872
1.795647
1.7443329
1.7418894
1.7932035
1.8469613
1.8616223
1.8396307
1.8078648
1.7932035
1.800534
1.8200823
1.8347435
1.8371872
1.8298565
1.8249694
1.8298565
1.8371872
1.8445177
1.8445177
1.8420742
1.8469613
1.8518482
1.8591789
1.868953
1.8713965
1.8665094
1.8616223
1.8665094
1.8762836
1.8836142
1.8860577
1.8836142
1.8811707
1.8811707
1.8885013
1.8958318
1.905606
1.9104931
1.9129367
1.9104931
1.9104931
1.9104931
1.9129367
1.9202672
1.9300413
1.9324849
1.9300413
1.9251542
1.9251542
1.9300413
1.9373719
1.9398155
1.9447025
1.947146
1.9520332
1.9544767
1.9569201
1.9593637
1.9642508
1.9642508
1.9666942
1.9691378
1.9691378
1.9691378
1.9715813
1.9740249
1.9764684
1.9813554
1.983799
1.988686
1.9911295
1.9935733
1.9935733
1.9984603
2.0033474
2.0082343
2.0131214
2.0180085
2.020452
2.020452
2.020452
2.0253391
2.0326695
2.0400002
2.0424438
2.0375566
2.035113
2.0400002
2.0522177
2.0595484
2.0619922
2.0644357
2.0668793
2.0668793
2.0693228
2.0717661
2.0766532
2.0864275
2.0913146
2.0913146
2.0913146
2.0962014
2.1010885
2.1059756
2.1084192
2.1108627
2.1108627
2.113306
2.1206367
2.1279674
2.1328545
2.1328545
2.1328545
2.135298
2.140185
2.1450722
2.1499593
2.1524029
2.1548462
2.1597333
2.167064
2.171951
2.176838
2.1792815
2.181725
2.1866121
2.1914992
2.1939428
2.1963863
2.2012734
2.203717
2.2061605
2.208604
2.2134912
2.2183783
2.2257087
2.2281523
2.2305958
2.235483
2.24037
2.2477005
2.2525876
2.2574747
2.2623618
2.2672486
2.272136
2.2745795
2.277023
2.2819102
2.2892406
2.2941277
2.2990148
2.3014584
2.303902
2.3063452
2.3136759
2.318563
2.3210065
2.32345
2.328337
2.3356676
2.3429985
2.3527725
2.3576596
2.3601031
2.3649902
2.369877
2.3747642
2.3796513
2.3845384
2.3918688
2.396756
2.3991995
2.401643
2.4040866
2.408974
2.4138608
2.4211915
2.4260786
2.433409
2.4407396
2.4456267
2.4529574
2.4578443
2.4602878
2.4627314
2.470062
2.4773924
2.4847233
2.487167
2.4896104
2.492054
2.4993844
2.5042715
2.5091586
2.5140457
2.5213761
2.5262632
2.5311503
2.5360374
2.5433679
2.5506988
2.5555859
2.5580292
2.5604727
2.5678034
2.575134
2.5824645
2.584908
2.5873516
2.589795
2.5946822
2.6020126
2.6117868
2.6191175
2.6240046
2.6313353
2.6362224
2.6435528
2.64844
2.653327
2.663101
2.6704316
2.6777623
2.6802058
2.6850927
2.68998
2.6973107
2.6997542
2.7070847
2.7144153
2.7241895
2.7290764
2.7339635
2.7388506
2.7486246
2.758399
2.763286
2.763286
2.768173
2.77306
2.7828343
2.7901647
2.7950518
2.804826
2.8146
2.8219306
2.8292613
2.8317049
2.836592
2.841479
2.8488097
2.8561401
2.8634708
2.8708014
2.8781319
2.883019
2.8903496
2.8952365
2.9025674
2.9074545
2.914785
2.9221156
2.9294462
2.9343333
2.9392202
2.9441073
2.9538815
2.961212
2.9685428
2.97343
2.9783168
2.9856474
2.992978
3.0003085
3.0051956
3.0125263
3.0223002
3.0320745
3.0369618
3.039405
3.0442922
3.0516229
3.0613968
3.0687275
3.0736146
3.0809453
3.0882757
3.0980499
3.107824
3.1151547
3.1200418
3.1273723
3.1322594
3.1371465
3.144477
3.149364
3.1566947
3.1640253
3.1713557
3.176243
3.1811302
3.1835737
3.1933477
3.203122
3.2128959
3.2153394
3.2153394
3.22267
3.2300005
3.2373312
3.244662
3.2519925
3.2568796
3.2642102
3.269097
3.2739842
3.2813148
3.2910888
3.2984195
3.3033066
3.3081937
3.3130808
3.3204114
3.327742
3.332629
3.337516
3.3424032
3.3521774
3.3595078
3.364395
3.369282
3.379056
3.3863869
3.3937175
3.3986044
3.4034915
3.4108222
3.4157093
3.4230397
3.432814
3.4401443
3.4450314
3.4523623
3.4572492
3.4645798
3.4719105
3.4767976
3.4816844
3.489015
3.4939022
3.5012326
3.5061197
3.5134504
3.5183375
3.520781
3.5281117
3.5354424
3.5427728
3.552547
3.557434
3.5623212
3.5647645
3.5696516
3.5769823
3.584313
3.5916436
3.5989742
3.603861
3.6087482
3.6136353
3.6185224
3.6258528
3.6331835
3.6380706
3.6429577
3.6478446
3.650288
3.6576188
3.6649497
3.67228
3.6771672
3.6820543
3.6893847
3.699159
3.7016027
3.7016027
3.7064898
3.7113767
3.7211509
3.7284813
3.7382553
3.7431424
3.7455862
3.7455862
3.750473
3.7578034
3.7675781
3.772465
3.777352
3.7797954
3.7871263
3.7944565
3.7993436
3.8042307
3.8091178
3.814005
3.8188918
3.8213356
3.8213356
3.8262227
3.833553
3.8408837
3.8433275
3.8457708
3.850658
3.860432
3.865319
3.8677628
3.870206
3.8750932
3.8824239
3.8897543
3.8946414
3.8970852
3.901972
3.9044158
3.9068592
3.9117463
3.9215202
3.9264073
3.9288511
3.9288511
3.9361815
3.9435122
3.9508426
3.9557297
3.9581735
3.9606168
3.9630604
3.9679475
3.9728346
3.9777217
3.9801652
3.9826086
3.9874957
3.9923828
3.9972699
4.0021567
4.0094876
4.0143747
4.019262
4.0241485
4.026592
4.031479
4.036366
4.043697
4.0461407
4.043697
4.043697
4.0461407
4.051028
4.055915
4.0632453
4.0656886
4.068132
4.073019
4.077906
4.082793
4.082793
4.085237
4.0876803
4.0925674
4.095011
4.0974545
4.0998983
4.1023417
4.1047854
4.1047854
4.109672
4.112116
4.114559
4.117003
4.1194463
4.1243334
4.126777
4.1292205
4.1292205
4.1292205
4.1316643
4.1341076
4.1414385
4.143882
4.1463256
4.148769
4.148769
4.151212
4.148769
4.148769
4.148769
4.151212
4.1560993
4.1609864
4.1634297
4.1634297
4.1658735
4.1707606
4.1756477
4.180535
4.180535
4.178091
4.178091
4.1829786
4.185422
4.185422
4.185422
4.1878657
4.1927524
4.1976395
4.2025266
4.2025266
4.200083
4.200083
4.2025266
4.2074137
4.209857
4.212301
4.214744
4.217188
4.2220745
4.224518
4.2269616
4.229405
4.2318487
4.234292
4.236736
4.236736
4.236736
4.236736
4.239179
4.241623
4.24651
4.2489533
4.251397
4.251397
4.251397
4.253841
4.256284
4.258728
4.2611713
4.266058
4.270945
4.2685018
4.2685018
4.266058
4.2685018
4.270945
4.273389
4.275832
4.275832
4.273389
4.275832
4.283163
4.2856064
4.283163
4.283163
4.2856064
4.2904935
4.2929373
4.2978244
4.3002677
4.3002677
4.2978244
4.3002677
4.3002677
4.3027115
4.305155
4.3100414
4.312485
4.312485
4.3100414
4.3100414
4.312485
4.3173723
4.3173723
4.3149285
4.3173723
4.3173723
4.3173723
4.3149285
4.3173723
4.3222594
4.3295903
4.3320336
4.3271465
4.324703
4.324703
4.3271465
4.3320336
4.3344774
4.3344774
4.3320336
4.3320336
4.3320336
4.3344774
4.3369207
4.3393645
4.3393645
4.3369207
4.3369207
4.3344774
4.3344774
4.3369207
4.3393645
4.341808
4.341808
4.341808
4.341808
4.341808
4.3442516
4.3442516
4.346695
4.346695
4.3442516
4.341808
4.341808
4.346695
4.3491383
4.3491383
4.346695
4.3442516
4.3442516
4.346695
4.3515816
4.3564687
4.3540254
4.3515816
4.3491383
4.346695
4.346695
4.3515816
4.3540254
4.3540254
4.3515816
4.3491383
4.346695
4.3491383
4.3515816
4.3515816
4.3540254
4.3564687
4.3589125
4.3564687
4.3515816
4.346695
4.346695
4.3491383
4.3515816
4.3540254
4.3515816
4.3515816
4.3515816
4.3515816
4.3491383
4.346695
4.346695
4.346695
4.346695
4.3491383
4.3491383
4.3491383
4.346695
4.3442516
4.3442516
4.3491383
4.3515816
4.3515816
4.3515816
4.3515816
4.3515816
4.3540254
4.3564687
4.3564687
4.3589125
4.3589125
4.3564687
4.3540254
4.3540254
4.3540254
4.3564687
4.3564687
4.3589125
4.3564687
4.3564687
4.361356
4.3637996
4.3637996
4.3637996
4.3637996
4.3637996
4.3637996
4.3637996
4.361356
4.3637996
4.3637996
4.3589125
4.3540254
4.3515816
4.3540254
4.3589125
4.361356
4.361356
4.3564687
4.3515816
4.3515816
4.3540254
4.3564687
4.3564687
4.3564687
4.3540254
4.3491383
4.346695
4.3442516
4.346695
4.346695
4.3442516
4.3442516
4.346695
4.346695
4.3442516
4.3442516
4.341808
4.341808
4.3369207
4.3344774
4.3320336
4.3295903
4.3320336
4.3320336
4.3295903
4.3295903
4.3271465
4.324703
4.3222594
4.3222594
4.324703
4.324703
4.324703
4.3222594
4.3222594
4.3222594
4.3198156
4.3198156
4.3198156
4.3173723
4.3173723
4.3149285
4.3100414
4.307598
4.307598
4.307598
4.307598
4.305155
4.305155
4.3027115
4.3027115
4.3027115
4.3027115
4.3027115
4.3002677
4.2978244
4.2929373
4.2904935
4.28805
4.28805
4.28805
4.28805
4.2856064
4.283163
4.2807193
4.278276
4.278276
4.2807193
4.278276
4.275832
4.273389
4.273389
4.273389
4.275832
4.273389
4.266058
4.2611713
4.2611713
4.2611713
4.2611713
4.256284
4.256284
4.256284
4.253841
4.251397
4.251397
4.253841
4.251397
4.244066
4.234292
4.2269616
4.2269616
4.2318487
4.236736
4.234292
4.229405
4.224518
4.224518
4.224518
4.224518
4.219631
4.214744
4.209857
4.2074137
4.20497
4.20497
4.20497
4.20497
4.2025266
4.1976395
4.1903086
4.185422
4.1829786
4.180535
4.180535
4.180535
4.178091
4.1707606
4.168317
4.1658735
4.1634297
4.1634297
4.1634297
4.1585426
4.151212
4.143882
4.1414385
4.143882
4.143882
4.1414385
4.1341076
4.1316643
4.1292205
4.1292205
4.1292205
4.126777
4.1243334
4.1194463
4.114559
4.112116
4.112116
4.109672
4.109672
4.1047854
4.0974545
4.095011
4.090124
4.0876803
4.085237
4.082793
4.08035
4.075463
4.0705757
4.0656886
4.0632453
4.060802
4.058358
4.055915
4.055915
4.053471
4.048584
4.041253
4.03881
4.0339227
4.031479
4.026592
4.021705
4.016818
4.0143747
4.011931
4.0094876
4.007044
4.0021567
3.9948266
3.9923828
3.9923828
3.9899395
3.9874957
3.9801652
3.9752784
3.9728346
3.9728346
3.9728346
3.9679475
3.9606168
3.9532864
3.9483993
3.9483993
3.9435122
3.9361815
3.9337382
3.9312944
3.9312944
3.9264073
3.9215202
3.9117463
3.9068592
3.901972
3.901972
3.8995285
3.8970852
3.8946414
3.8897543
3.8848672
3.87998
3.8750932
3.87265
3.870206
3.865319
3.865319
3.8628757
3.8579886
3.8482146
3.8433275
3.8433275
3.8384404
3.8311098
3.8237789
3.8213356
3.8213356
3.8188918
3.814005
3.8091178
3.8042307
3.7993436
3.7944565
3.7920132
3.7871263
3.7797954
3.7749083
3.7700214
3.7700214
3.7675781
3.7602472
3.7529166
3.7455862
3.740699
3.735812
3.7333682
3.7284813
3.726038
3.7211509
3.71382
3.7064898
3.7016027
3.6967156
3.691828
3.6844978
3.6820543
3.6796107
3.6796107
3.6747236
3.6649497
3.6551752
3.6454012
3.6405141
3.6380706
3.635627
3.635627
3.63074
3.6234095
3.6160789
3.6087482
3.603861
3.5965307
3.5891998
3.5818694
3.5745387
3.5745387
3.5745387
3.5696516
3.5598776
3.552547
3.5476599
3.5427728
3.5354424
3.5305552
3.520781
3.5134504
3.5061197
3.5012326
3.4963458
3.4914587
3.4865716
3.479241
3.4719105
3.4621363
3.4572492
3.4523623
3.4499185
3.4425879
3.4352574
3.4254832
3.4230397
3.4205961
3.4157093
3.405935
3.3986044
3.391274
3.3839433
3.379056
3.369282
3.3619514
3.3570642
3.3497338
3.3424032
3.332629
3.3252985
3.317968
3.3130808
3.3057501
3.300863
3.295976
3.2910888
3.2837584
3.2739842
3.2666538
3.2593231
3.2519925
3.2422183
3.2300005
3.22267
3.217783
3.2153394
3.2080088
3.2006783
3.1909041
3.1835737
3.1713557
3.1615818
3.154251
3.1518075
3.149364
3.1420336
3.1322594
3.1224852
3.1151547
3.1102676
3.1053805
3.0956063
3.085832
3.0785017
3.071171
3.0638404
3.0589535
3.0516229
3.0442922
3.0369618
3.029631
3.0198567
3.0125263
3.0051956
3.0003085
2.9954216
2.988091
2.9807603
2.97343
2.9660993
2.9587684
2.9489944
2.9392202
2.9318898
2.924559
2.914785
2.9074545
2.9025674
2.9001238
2.8952365
2.8805754
2.8708014
2.8634708
2.8585837
2.851253
2.8439226
2.8341484
2.826818
2.819487
2.8072696
2.7950518
2.7852778
2.7755036
2.7706165
2.763286
2.7559552
2.7486246
2.7412941
2.7339635
2.7241895
2.7119718
2.7021978
2.6948671
2.6850927
2.6802058
2.6728752
2.663101
2.653327
2.6459963
2.638666
2.6288917
2.6191175
2.6093433
2.6020126
2.5971258
2.5922387
2.5873516
2.575134
2.5629163
2.5531423
2.5482552
2.5433679
2.533594
2.5238197
2.5140457
2.506715
2.4993844
2.492054
2.4847233
2.4773924
2.4676185
2.4602878
2.4505138
2.4407396
2.4309657
2.418748
2.4040866
2.3943124
2.3894255
2.3820949
2.3723207
2.3625467
2.3576596
2.3527725
2.3429985
2.333224
2.3210065
2.3112323
2.303902
2.2965713
2.2892406
2.2794666
2.2696922
2.2623618
2.255031
2.245257
2.235483
2.2281523
2.2183783
2.208604
2.19883
2.1914992
2.1841686
2.1743946
2.1621768
2.1524029
2.1426287
2.1377416
2.130411
2.1206367
2.1108627
2.1010885
2.0913146
2.0815403
2.0742097
2.0619922
2.0522177
2.0424438
2.0375566
2.0277827
2.0180085
2.0033474
1.9935733
1.9862425
1.9813554
1.9740249
1.9642508
1.9520332
1.9373719
1.9275978
1.9202672
1.9178237
1.9129367
1.905606
1.8933883
1.8811707
1.8713965
1.8616223
1.8494048
1.8347435
1.8225259
1.8151953
1.8103082
1.8029777
1.7932035
1.7809858
1.7663248
1.754107
1.7443329
1.7345588
1.7296716
1.7198975
1.7076799
1.6954621
1.6881316
1.6783575
1.6661398
1.6563656
1.644148
1.6343739
1.6245997
1.6172692
1.6099386
1.602608
1.5903902
1.5781727
1.5683985
1.5586244
1.5464067
1.5317456
1.5170842
1.5073102
1.4975361
1.4853183
1.4731008
1.4657701
1.4584396
1.4486654
1.4364477
1.4242301
1.4120123
1.3997948
1.3900206
1.3802464
1.3729159
1.3655853
1.3558112
1.3435935
1.336263
1.3289323
1.3216017
1.309384
1.2996099
1.2873923
1.277618
1.267844
1.2531829
1.2409651
1.2287475
1.2189734
1.2091992
1.1994251
1.189651
1.1774334
1.1676592
1.1554415
1.1481109
1.1383367
1.126119
1.1163449
1.1065708
1.0967966
1.0870225
1.0748049
1.0625873
1.052813
1.043039
1.0332649
1.0210472
1.011273
0.99905545
0.9892813
0.97950715
0.969733
0.9599589
0.9526283
0.94285417
0.93308
0.9208624
0.90864474
0.89642704
0.8842094
0.87443525
0.86710465
0.85733056
0.8499999
0.8402258
0.83045167
0.8206776
0.8084599
0.7962422
0.781581
0.7693634
0.76203275
0.75470215
0.74737155
0.7327104
0.71804917
0.7058315
0.7009445
0.6936138
0.68383974
0.6740656
0.66429144
0.6520738
0.64229965
0.6325255
0.62275136
0.61297727
0.6007596
0.5885419
0.5763243
0.5689937
0.56410664
0.55921954
0.5494454
0.53722775
0.5274536
0.51523596
0.5054618
0.49324417
0.48347002
0.47613943
0.46880883
0.45903474
0.4492606
0.43948644
0.4272688
0.41749465
0.405277
0.39550287
0.38572872
0.37839812
0.37106752
0.3612934
0.3515193
0.33930162
0.3295275
0.31975335
0.30753568
0.295318
0.2879874
0.28310037
0.27576977
0.2635521
0.2488909
0.24156031
0.23422971
0.22689912
0.21468145
0.20490731
0.1951332
0.18535906
0.17314139
0.1658108
0.15603667
0.14626253
0.13648841
0.12671427
0.11938368
0.112053074
0.10227895
0.09250482
0.08028716
0.072956555
0.065625966
0.05829537
0.050964758
0.04119064
0.028972968
0.016755313
0.006981179
-3.4941733E-4
-0.010123551
-0.017454147
-0.02722828
-0.034558862
-0.041889474
-0.04922007
-0.056550667
-0.066324785
-0.076098934
-0.08342953
-0.09320365
-0.100534245
-0.10542132
-0.11519547
-0.12741311
-0.13963078
-0.14696138
-0.15429197
-0.16162257
-0.17384021
-0.18361436
-0.1933885
-0.20071907
-0.20804967
-0.21782382
-0.22515441
-0.23004149
-0.23981561
-0.24958973
-0.26425093
-0.27646863
-0.28868628
-0.29846042
-0.30579096
-0.31067806
-0.3155651
-0.32045215
-0.3302263
-0.3400004
-0.34733105
-0.35710514
-0.36687928
-0.37909693
-0.38642758
-0.39620167
-0.40353227
-0.41330642
-0.42552406
-0.4352982
-0.4426288
-0.44751585
-0.45729
-0.4695077
-0.47928178
-0.48416883
-0.49149948
-0.5012736
-0.5134912
-0.5257089
-0.53059596
-0.535483
-0.5403701
-0.5501442
-0.5623619
-0.5770231
-0.5867972
-0.5916843
-0.5965713
-0.60634553
-0.6185631
-0.6258938
-0.6332243
-0.64055496
-0.64788556
-0.65765965
-0.66499025
-0.6747644
-0.682095
-0.68698204
-0.6967561
-0.70653033
-0.718748
-0.72852206
-0.7382963
-0.74807036
-0.75540096
-0.760288
-0.7676186
-0.77494925
-0.78227985
-0.79205394
-0.79938453
-0.80915874
-0.8213763
-0.8311504
-0.8360375
-0.8409246
-0.8482553
-0.8555858
-0.86291635
-0.8751341
-0.8849082
-0.8946823
-0.8995694
-0.9093435
-0.91667414
-0.92156124
-0.9288918
-0.93866587
-0.9508836
-0.9557706
-0.9606577
-0.96798825
-0.97776234
-0.9899801
-0.99731064
-1.0046413
-1.0144155
-1.0193025
-1.0266331
-1.0315201
-1.0388508
-1.0461813
-1.0510684
-1.0583991
-1.0681732
-1.0730602
-1.0803908
-1.090165
-1.0999391
-1.1097132
-1.1170437
-1.126818
-1.1341485
-1.1414791
-1.1488097
-1.1585839
-1.1659144
-1.1732451
-1.178132
-1.1854627
-1.1903498
-1.1976804
-1.205011
-1.2147851
-1.2245593
-1.2318898
-1.2392204
-1.2441075
-1.251438
-1.2612122
-1.2685429
-1.2709863
-1.2758734
-1.2807604
-1.2880911
-1.3003087
-1.3100829
-1.3149699
-1.3223004
-1.3271877
-1.3345182
-1.3418489
-1.3491794
-1.3540664
-1.361397
-1.3662841
-1.3736147
-1.3809453
-1.3882759
-1.3956064
-1.4004936
-1.4078242
-1.4127113
-1.4175982
-1.4249289
-1.4298159
-1.4347031
-1.4395901
-1.4469206
-1.4566948
-1.4640254
-1.471356
-1.4762431
-1.4811301
-1.4860172
-1.4933478
-1.4982349
-1.503122
-1.5080091
-1.5153396
-1.5251137
-1.5348878
-1.544662
-1.5495491
-1.5519925
-1.5519925
-1.5568796
-1.5642103
-1.5690974
-1.5788715
-1.586202
-1.5935327
-1.5984197
-1.6033068
-1.6081938
-1.6179678
-1.6252986
-1.6326293
-1.6350727
-1.6375163
-1.6399598
-1.6448469
-1.6521775
-1.659508
-1.6668386
-1.6692821
-1.6741692
-1.6814997
-1.6888304
-1.6961612
-1.7010481
-1.7010481
-1.7059352
-1.7157093
-1.7254834
-1.732814
-1.732814
-1.7352575
-1.737701
-1.742588
-1.7499187
-1.7523621
-1.7523621
-1.7572492
-1.76458
-1.7719105
-1.7816846
-1.7865717
-1.7865717
-1.7890153
-1.7963458
-1.8036764
-1.811007
-1.8158941
-1.820781
-1.8256681
-1.8305552
-1.832999
-1.8378861
-1.8452165
-1.8501036
-1.8549907
-1.8574343
-1.8598778
-1.8623211
-1.8696518
-1.879426
-1.8843129
-1.8843129
-1.8867564
-1.8892
-1.8965306
-1.9038613
-1.9087484
-1.9111919
-1.9136355
-1.916079
-1.9234095
-1.925853
-1.9331837
-1.9380708
-1.9405143
-1.9429579
-1.9478447
-1.9527318
-1.9551754
-1.9551754
-1.957619
-1.962506
-1.9649496
-1.9649496
-1.9673929
-1.9722803
-1.9771674
-1.9820545
-1.984498
-1.9869413
-1.9869413
-1.9893849
-1.9893849
-1.994272
-2.0016026
-2.008933
-2.0113766
-2.0113766
-2.008933
-2.008933
-2.0162637
-2.0235944
-2.0284815
-2.0309248
-2.0309248
-2.0333683
-2.035812
-2.035812
-2.0382555
-2.0406992
-2.0431428
-2.0455863
-2.0480297
-2.0480297
-2.0529168
-2.0578039
-2.0602474
-2.0651345
-2.067578
-2.067578
-2.067578
-2.067578
-2.0700214
-2.072465
-2.072465
-2.072465
-2.072465
-2.0797956
-2.0846827
-2.0895698
-2.0920131
-2.0944567
-2.0969002
-2.0969002
-2.0969002
-2.0969002
-2.0969002
-2.0993438
-2.1017873
-2.1042309
-2.1066744
-2.1066744
-2.1042309
-2.1042309
-2.1066744
-2.1115615
-2.1164486
-2.1213357
-2.1237793
-2.1237793
-2.1237793
-2.1237793
-2.1213357
-2.1213357
-2.1237793
-2.1262228
-2.1286664
-2.1335533
-2.1335533
-2.1335533
-2.1359968
-2.1359968
-2.1335533
-2.1335533
-2.1359968
-2.1384404
-2.1384404
-2.140884
-2.140884
-2.140884
-2.1384404
-2.1359968
-2.140884
-2.1433275
-2.140884
-2.1384404
-2.1384404
-2.1433275
-2.145771
-2.1482146
-2.145771
-2.1433275
-2.1433275
-2.1433275
-2.145771
-2.145771
-2.145771
-2.1482146
-2.1506581
-2.1506581
-2.145771
-2.1433275
-2.1433275
-2.145771
-2.145771
-2.145771
-2.145771
-2.145771
-2.1433275
-2.140884
-2.1433275
-2.1482146
-2.1482146
-2.145771
-2.1433275
-2.140884
-2.140884
-2.1433275
-2.1433275
-2.140884
-2.140884
-2.140884
-2.1359968
-2.1335533
-2.1335533
-2.1384404
-2.1359968
-2.13111
-2.1286664
-2.13111
-2.13111
-2.1286664
-2.1262228
-2.1262228
-2.1286664
-2.1286664
-2.1262228
-2.1213357
-2.1188922
-2.1188922
-2.1188922
-2.1188922
-2.1188922
-2.1164486
-2.1115615
-2.1066744
-2.1042309
-2.1042309
-2.1066744
-2.1091182
-2.1066744
-2.1042309
-2.1017873
-2.0993438
-2.0969002
-2.0969002
-2.0920131
-2.0871263
-2.0822392
-2.0822392
-2.0871263
-2.0871263
-2.0846827
-2.077352
-2.072465
-2.072465
-2.0749085
-2.072465
-2.067578
-2.0651345
-2.062691
-2.0602474
-2.0578039
-2.0553603
-2.0553603
-2.0529168
-2.0480297
-2.0455863
-2.0455863
-2.0455863
-2.0431428
-2.0406992
-2.0406992
-2.0406992
-2.0382555
-2.0309248
-2.0284815
-2.026038
-2.0235944
-2.0235944
-2.0235944
-2.0235944
-2.0187073
-2.0113766
-2.0064898
-2.0064898
-2.0064898
-2.0016026
-1.9967155
-1.994272
-1.9918284
-1.9893849
-1.9869413
-1.9820545
-1.9796109
-1.9747238
-1.9747238
-1.9771674
-1.9747238
-1.9722803
-1.9673929
-1.962506
-1.957619
-1.957619
-1.9551754
-1.9502883
-1.9429579
-1.9405143
-1.9429579
-1.9454012
-1.9405143
-1.9331837
-1.9282966
-1.9234095
-1.9209661
-1.9209661
-1.9185226
-1.916079
-1.9111919
-1.9063048
-1.9063048
-1.9038613
-1.8965306
-1.8916435
-1.8867564
-1.8843129
-1.8843129
-1.8818696
-1.879426
-1.8745389
-1.8720953
-1.8696518
-1.8647647
-1.8598778
-1.8549907
-1.8501036
-1.8476601
-1.8476601
-1.842773
-1.8403294
-1.832999
-1.8281116
-1.8256681
-1.8232245
-1.8232245
-1.8183377
-1.8134506
-1.8085635
-1.8061199
-1.8012329
-1.7987894
-1.7939023
-1.7890153
-1.7841282
-1.7816846
-1.7767977
-1.7719105
-1.7670236
-1.7596928
-1.7548057
-1.7523621
-1.7499187
-1.7450316
-1.7401446
-1.737701
-1.737701
-1.732814
-1.727927
-1.7205963
-1.7181529
-1.7157093
-1.7132658
-1.7059352
-1.7010481
-1.6961612
-1.6912738
-1.6863868
-1.6814997
-1.6790562
-1.6741692
-1.6692821
-1.6643951
-1.659508
-1.654621
-1.6521775
-1.6472903
-1.6448469
-1.6424034
-1.6399598
-1.6326293
-1.6252986
-1.6204114
-1.6155243
-1.6081938
-1.5984197
-1.5935327
-1.5910891
-1.5886456
-1.586202
-1.581315
-1.571541
-1.5666538
-1.5617667
-1.5593232
-1.5568796
-1.5495491
-1.5422184
-1.5348878
-1.5300008
-1.5251137
-1.5177832
-1.5128961
-1.5128961
-1.5104525
-1.503122
-1.4933478
-1.4884608
-1.4835737
-1.4811301
-1.4786866
-1.471356
-1.4640254
-1.4566948
-1.4518077
-1.4493642
-1.4469206
-1.4420336
-1.4347031
-1.4298159
-1.4224854
-1.4151548
-1.4078242
-1.4053806
-1.4029372
-1.4004936
-1.3907194
-1.3809453
-1.3736147
-1.3687277
-1.3687277
-1.3638406
-1.3589535
-1.3565099
-1.3516229
-1.3442923
-1.3345182
-1.3271877
-1.3223004
-1.319857
-1.3149699
-1.3076394
-1.3027523
-1.3003087
-1.2978653
-1.2905345
-1.283204
-1.278317
-1.2734299
-1.2709863
-1.2660993
-1.2587687
-1.251438
-1.246551
-1.2392204
-1.2343334
-1.2294463
-1.2270027
-1.2245593
-1.2221156
-1.2172285
-1.209898
-1.2001239
-1.1952369
-1.1903498
-1.1879061
-1.1830192
-1.1756885
-1.1659144
-1.1585839
-1.1561403
-1.1561403
-1.1536968
-1.1488097
-1.1439226
-1.136592
-1.1292615
-1.1243744
-1.1219308
-1.1194874
-1.1121567
-1.1023825
-1.0974956
-1.095052
-1.0926085
-1.0877215
-1.0803908
-1.0730602
-1.0706166
-1.0681732
-1.0632861
-1.0559555
-1.0461813
-1.0388508
-1.0339637
-1.0290766
-1.0266331
-1.021746
-1.016859
-1.0095283
-1.0021977
-0.99731064
-0.9948672
-0.9899801
-0.980206
-0.97287536
-0.96798825
-0.96798825
-0.96310127
-0.9533272
-0.9459965
-0.9411094
-0.9362223
-0.93133533
-0.9240047
-0.91667414
-0.91178715
-0.9068999
-0.9044564
-0.8995694
-0.89712584
-0.8897953
-0.8800212
-0.870247
-0.86780345
-0.8653599
-0.8604729
-0.85314226
-0.8458117
-0.83848107
-0.83359396
-0.828707
-0.8238199
-0.8189328
-0.81160223
-0.8042716
-0.796941
-0.78961045
-0.78472334
-0.7798363
-0.77494925
-0.7700621
-0.76517504
-0.760288
-0.75295746
-0.74807036
-0.74562687
-0.7431833
-0.73585266
-0.72607857
-0.7163045
-0.7114174
-0.70408684
-0.7016433
-0.6967561
-0.6918691
-0.68698204
-0.682095
-0.6747644
-0.66499025
-0.65765965
-0.6527726
-0.65032905
-0.64788556
-0.6429985
-0.63566786
-0.6234502
-0.6161196
-0.6136761
-0.6136761
-0.608789
-0.60145843
-0.59412783
-0.5892408
-0.5843537
-0.57946664
-0.57213604
-0.56724894
-0.55991834
-0.5550313
-0.5501442
-0.5477007
-0.5403701
-0.5330395
-0.52815247
-0.52326536
-0.5134912
-0.5037171
-0.49883002
-0.49394298
-0.49149948
-0.48661238
-0.47683823
-0.4719512
-0.4695077
-0.4646206
-0.45729
-0.4499594
-0.4450723
-0.44018525
-0.4352982
-0.4304111
-0.42308056
-0.41574997
-0.41330642
-0.40597582
-0.40108877
-0.39375812
-0.39131463
-0.38398403
-0.37665343
-0.36932284
-0.3644358
-0.35710514
-0.3522181
-0.34733105
-0.3448875
-0.3400004
-0.3302263
-0.32045215
-0.31800866
-0.3155651
-0.31067806
-0.30090392
-0.29112977
-0.28379917
-0.28135568
-0.27891213
-0.27402502
-0.2666945
-0.26180744
-0.25692034
-0.24958973
-0.23981561
-0.23248501
-0.22515441
-0.22026737
-0.2153803
-0.21049322
-0.20560615
-0.20316263
-0.19827555
-0.18850143
-0.18117084
-0.17384021
-0.17139669
-0.16650961
-0.15917905
-0.15429197
-0.1494049
-0.14451785
-0.13718723
-0.12985663
-0.122526035
-0.12008251
-0.11519547
-0.110308394
-0.10542132
-0.100534245
-0.09320365
-0.08342953
-0.07365541
-0.07121186
-0.07121186
-0.06876834
-0.061437726
-0.054107144
-0.046776548
-0.041889474
-0.034558862
-0.02722828
-0.019897684
-0.01501061
-0.012567073
-0.007680014
-3.4941733E-4
0.004537642
0.009424716
0.014311776
0.01919885
0.02408591
0.031416506
0.038747102
0.043634176
0.0460777
0.050964758
0.05829537
0.06318243
0.068069495
0.072956555
0.07784362
0.08517422
0.09494835
0.09983542
0.104722485
0.104722485
0.107166015
0.112053074
0.11694015
0.124270745
0.13160135
0.13648841
0.143819
0.1511496
0.1584802
0.16092373
0.16336727
0.1658108
0.17069787
0.17802846
0.18535906
0.19024612
0.19268966
0.19757672
0.20979439
0.21712498
0.22201204
0.22445558
0.23178618
0.24156031
0.2488909
0.2562215
0.25866503
0.26110858
0.2635521
0.2708827
0.27576977
0.28310037
0.29043096
0.295318
0.3002051
0.30509216
0.30997923
0.3173098
0.3221969
0.3221969
0.3246404
0.32708395
0.33197102
0.33930162
0.34663218
0.3515193
0.35640633
0.36373693
0.368624
0.37106752
0.37351108
0.37839812
0.38817227
0.39550287
0.3979464
0.40283346
0.40772054
0.41260758
0.41993818
0.42482525
0.4297123
0.4345994
0.4370429
0.44193
0.45170414
0.45903474
0.4639218
0.46147823
0.46147823
0.46636528
0.47858298
0.48591357
0.48835713
0.49324417
0.49813122
0.50057477
0.5054618
0.50790536
0.5127924
0.51523596
0.520123
0.520123
0.5250101
0.5323407
0.5396713
0.54455835
0.5494454
0.55188894
0.556776
0.5616631
0.56655014
0.57388073
0.5812113
0.5860984
0.5885419
0.5909855
0.5909855
0.59342897
0.6007596
0.60564667
0.6105337
0.61297727
0.6178643
0.62275136
0.6251949
0.630082
0.6374126
0.64474314
0.64963025
0.6545173
0.65696084
0.65696084
0.6618479
0.66429144
0.666735
0.6691785
0.6765091
0.68383974
0.68628323
0.68628323
0.6887268
0.6960574
0.703388
0.708275
0.7107186
0.71316206
0.7156057
0.7204927
0.72537977
0.7302668
0.7351539
0.73759747
0.7424845
0.7498151
0.7571457
0.7595892
0.7571457
0.7595892
0.7644763
0.7693634
0.77425045
0.77425045
0.77669394
0.781581
0.7864681
0.79135513
0.7937987
0.7986857
0.80357283
0.8084599
0.81090343
0.8133469
0.8157905
0.8206776
0.8255646
0.8280081
0.83045167
0.83289516
0.8353387
0.83778226
0.8402258
0.84511286
0.8499999
0.854887
0.85977405
0.8646611
0.8646611
0.8622176
0.8646611
0.87199175
0.87443525
0.8768788
0.88176584
0.8842094
0.8842094
0.8866529
0.89154
0.89642704
0.9013141
0.90375763
0.90375763
0.90375763
0.90864474
0.9135318
0.91597533
0.91597533
0.91597533
0.9208624
0.9257495
0.928193
0.9306365
0.93308
0.93796706
0.94285417
0.9452977
0.9452977
0.94285417
0.9404106
0.94285417
0.95018476
0.9526283
0.9550718
0.9599589
0.96240246
0.96484596
0.9672895
0.97217655
0.97462004
0.97462004
0.97462004
0.97462004
0.97950715
0.98439425
0.98439425
0.9819507
0.98439425
0.9892813
0.9941684
0.9966119
0.9966119
0.9966119
0.99905545
1.0014989
1.0039425
1.0063859
1.0088295
1.011273
1.0137166
1.0161601
1.0161601
1.0186037
1.0186037
1.0210472
1.0210472
1.0259342
1.0283778
1.0332649
1.0357084
1.0357084
1.0332649
1.0308213
1.0308213
1.0357084
1.0381519
1.0381519
1.0405954
1.0454825
1.0479261
1.0503696
1.0503696
1.0503696
1.052813
1.052813
1.052813
1.052813
1.0577002
1.0601437
1.0601437
1.0552566
1.0552566
1.0601437
1.0650307
1.0650307
1.0625873
1.0650307
1.0699178
1.0723615
1.0748049
1.0748049
1.0748049
1.0772485
1.079692
1.079692
1.0772485
1.0748049
1.0772485
1.0821356
1.0870225
1.084579
1.084579
1.084579
1.0870225
1.0919096
1.0943532
1.0943532
1.0943532
1.0943532
1.0943532
1.0967966
1.0967966
1.0967966
1.1016837
1.1016837
1.1016837
1.0992402
1.0992402
1.0992402
1.1016837
1.1016837
1.1016837
1.1041273
1.1041273
1.1041273
1.1041273
1.1090144
1.1090144
1.1090144
1.1041273
1.1041273
1.1065708
1.111458
1.1163449
1.1163449
1.1139015
1.111458
1.111458
1.1139015
1.1163449
1.1163449
1.1139015
1.1139015
1.1187885
1.1187885
1.1187885
1.1163449
1.1187885
1.1236756
1.126119
1.1236756
1.1187885
1.1163449
1.1139015
1.1163449
1.121232
1.121232
1.1187885
1.1187885
1.1163449
1.1139015
1.111458
1.1139015
1.1139015
1.1139015
1.111458
1.111458
1.1139015
1.121232
1.1236756
1.121232
1.1187885
1.1187885
1.1236756
1.1236756
1.1236756
1.121232
1.1187885
1.1163449
1.121232
1.121232
1.121232
1.121232
1.121232
1.1187885
1.1163449
1.1163449
1.1163449
1.1163449
1.1163449
1.1163449
1.1139015
1.1139015
1.1090144
1.1065708
1.1065708
1.1090144
1.1139015
1.1139015
1.111458
1.111458
1.1090144
1.1065708
1.1041273
1.1016837
1.1041273
1.1016837
1.1016837
1.1065708
1.1090144
1.1090144
1.1065708
1.1065708
1.1041273
1.0992402
1.0967966
1.0967966
1.0967966
1.0967966
1.0967966
1.0992402
1.1016837
1.0992402
1.0967966
1.0943532
1.0894661
1.0919096
1.0943532
1.0967966
1.0943532
1.0870225
1.084579
1.0870225
1.0894661
1.0894661
1.0894661
1.0894661
1.0870225
1.084579
1.079692
1.0748049
1.0772485
1.079692
1.0821356
1.079692
1.0772485
1.0748049
1.0748049
1.0748049
1.0699178
1.0650307
1.0625873
1.0650307
1.0674742
1.0699178
1.0650307
1.0625873
1.0601437
1.0601437
1.0601437
1.0601437
1.0601437
1.0601437
1.0577002
1.0552566
1.0552566
1.0577002
1.0577002
1.052813
1.0503696
1.0503696
1.0503696
1.0479261
1.043039
1.0405954
1.0381519
1.0357084
1.0332649
1.0332649
1.0308213
1.0283778
1.0259342
1.0283778
1.0308213
1.0308213
1.0259342
1.0234907
1.0210472
1.0210472
1.0210472
1.0186037
1.0161601
1.0137166
1.0137166
1.011273
1.0088295
1.0063859
1.0063859
1.0063859
1.0063859
1.0039425
0.99905545
0.9941684
0.98683774
0.98683774
0.9892813
0.9892813
0.9892813
0.98439425
0.98439425
0.98683774
0.98683774
0.98439425
0.9819507
0.97950715
0.97462004
0.97217655
0.9672895
0.9672895
0.9672895
0.9672895
0.9672895
0.96484596
0.96484596
0.96240246
0.9599589
0.9550718
0.95018476
0.95018476
0.95018476
0.9526283
0.95018476
0.9452977
0.93796706
0.93308
0.93308
0.9306365
0.93308
0.93308
0.93308
0.928193
0.92330587
0.9208624
0.9184188
0.91597533
0.9135318
0.90864474
0.9062012
0.9062012
0.9062012
0.90375763
0.9013141
0.89642704
0.89154
0.8890965
0.8890965
0.89154
0.8890965
0.8842094
0.87932235
0.8768788
0.8768788
0.87443525
0.87199175
0.8695482
0.8646611
0.85977405
0.85733056
0.854887
0.854887
0.854887
0.854887
0.8499999
0.84266937
0.8353387
0.83045167
0.83045167
0.83045167
0.83045167
0.8280081
0.8255646
0.8206776
0.81823397
0.8133469
0.81090343
0.81090343
0.81090343
0.8060164
0.8011293
0.7962422
0.7937987
0.79135513
0.78891164
0.781581
0.77669394
0.77425045
0.77669394
0.77669394
0.7718069
0.7693634
0.76691985
0.7644763
0.7595892
0.75225866
0.74737155
0.74737155
0.74737155
0.74004096
0.7351539
0.7327104
0.7327104
0.7302668
0.7278233
0.72537977
0.7229362
0.71804917
0.7107186
0.708275
0.708275
0.7058315
0.7009445
0.69850093
0.69850093
0.69850093
0.6960574
0.69117033
0.68383974
0.67895263
0.6740656
0.6691785
0.6691785
0.6691785
0.666735
0.65940434
0.65696084
0.65696084
0.65940434
0.65696084
0.64963025
0.64474314
0.64229965
0.64229965
0.6398561
0.6398561
0.6325255
0.6276384
0.6251949
0.62030786
0.6178643
0.6154208
0.61297727
0.6105337
0.6080902
0.6080902
0.60564667
0.6007596
0.59342897
0.5885419
0.5885419
0.5860984
0.5836549
0.5787678
0.5714372
0.56655014
0.56410664
0.56410664
0.5616631
0.556776
0.55188894
0.5470019
0.5421148
0.5421148
0.5421148
0.5396713
0.5347842
0.52989715
0.52989715
0.52989715
0.5274536
0.520123
0.51523596
0.5127924
0.51034886
0.50790536
0.5030183
0.49813122
0.49324417
0.49080062
0.49324417
0.49324417
0.48835713
0.47858298
0.47613943
0.47613943
0.47369587
0.46880883
0.46147823
0.45903474
0.45903474
0.45903474
0.4565912
0.45414764
0.45170414
0.45170414
0.4443735
0.4345994
0.4297123
0.4272688
0.4272688
0.42482525
0.4223817
0.41993818
0.41749465
0.41260758
0.41016406
0.405277
0.40283346
0.4003899
0.39550287
0.3906158
0.38817227
0.3832852
0.38084167
0.37839812
0.37839812
0.3759546
0.37106752
0.36373693
0.35884988
0.35640633
0.3539628
0.3539628
0.3539628
0.34907573
0.3441887
0.33930162
0.33930162
0.3368581
0.33197102
0.32708395
0.3221969
0.3221969
0.3246404
0.3221969
0.3173098
0.31242275
0.30753568
0.30509216
0.3026486
0.29776156
0.29776156
0.295318
0.2928745
0.2879874
0.28310037
0.2806568
0.2782133
0.27576977
0.2708827
0.26843917
0.26843917
0.26599562
0.2635521
0.25866503
0.2562215
0.25133443
0.24644737
0.24400383
0.24156031
0.23911677
0.23911677
0.23667324
0.23422971
0.23178618
0.22934264
0.22934264
0.22689912
0.22445558
0.21956852
0.21712498
0.21223791
0.20735085
0.20490731
0.20246379
0.20002025
0.19757672
0.1951332
0.19024612
0.18780258
0.18291552
0.18047199
0.18291552
0.18291552
0.17802846
0.17069787
0.1658108
0.1658108
0.16336727
0.16092373
0.1584802
0.1584802
0.15359314
0.14870608
0.14626253
0.14137547
0.13893194
0.13893194
0.13648841
0.13404487
0.12915781
0.12671427
0.12182721
0.11938368
0.11694015
0.11694015
0.11449662
0.109609544
0.107166015
0.104722485
0.10227895
0.09739189
0.09494835
0.09250482
0.090061285
0.087617755
0.08273069
0.08028716
0.07540009
0.07784362
0.07784362
0.07784362
0.072956555
0.068069495
0.06318243
0.06073889
0.05829537
0.05829537
0.05829537
0.055851832
0.053408295
0.050964758
0.048521236
0.0460777
0.043634176
0.038747102
0.033860028
0.031416506
0.028972968
0.026529446
0.026529446
0.02408591
0.021642372
0.01919885
0.014311776
0.011868238
0.006981179
0.0020941198
-3.4941733E-4
-3.4941733E-4
0.0020941198
0.0020941198
-0.0052364916
-0.012567073
-0.019897684
-0.022341222
-0.022341222
-0.022341222
-0.024784744
-0.024784744
-0.02722828
-0.03211534
-0.037002414
-0.037002414
-0.03944595
-0.041889474
-0.046776548
-0.04922007
-0.051663592
-0.051663592
-0.04922007
-0.04922007
-0.051663592
-0.056550667
-0.058994204
-0.06388126
-0.06388126
-0.06388126
-0.066324785
-0.07121186
-0.076098934
-0.08098601
-0.08587305
-0.088316575
-0.088316575
-0.088316575
-0.088316575
-0.09076013
-0.09564717
-0.09809072
-0.09809072
-0.09564717
-0.09809072
-0.100534245
-0.10786487
-0.112751916
-0.112751916
-0.112751916
-0.112751916
-0.11763899
-0.122526035
-0.12496959
-0.12496959
-0.12496959
-0.12741311
-0.12985663
-0.12985663
-0.13230015
-0.13230015
-0.1347437
-0.13718723
-0.14207433
-0.14696138
-0.1494049
-0.1494049
-0.14696138
-0.14451785
-0.14696138
-0.15184845
-0.15917905
-0.16162257
-0.16406609
-0.16406609
-0.16650961
-0.16895317
-0.16895317
-0.16895317
-0.17139669
-0.17384021
-0.18117084
-0.18361436
-0.18361436
-0.18361436
-0.18605791
-0.18850143
-0.19094495
-0.19094495
-0.1933885
-0.19827555
-0.20071907
-0.20316263
-0.20560615
-0.20316263
-0.20316263
-0.20316263
-0.20804967
-0.21293674
-0.2153803
-0.2153803
-0.21782382
-0.22026737
-0.22026737
-0.22026737
-0.2227109
-0.22759794
-0.23004149
-0.23492853
-0.23737209
-0.23737209
-0.23737209
-0.23492853
-0.23492853
-0.23737209
-0.23981561
-0.24470265
-0.2471462
-0.24958973
-0.24958973
-0.24958973
-0.2544768
-0.25692034
-0.25692034
-0.25692034
-0.25692034
-0.25692034
-0.2593639
-0.26425093
-0.26913798
-0.27158153
-0.27402502
-0.27646863
-0.27646863
-0.27646863
-0.27646863
-0.28135568
-0.28868628
-0.29112977
-0.29112977
-0.29112977
-0.28868628
-0.28868628
-0.29112977
-0.29112977
-0.29112977
-0.29112977
-0.29601687
-0.30334747
-0.30579096
-0.30579096
-0.30579096
-0.31312162
-0.3155651
-0.3155651
-0.31312162
-0.31312162
-0.31800866
-0.32045215
-0.3228957
-0.3228957
-0.3228957
-0.3253392
-0.3228957
-0.32045215
-0.3228957
-0.3253392
-0.3302263
-0.33511335
-0.33511335
-0.3375569
-0.3375569
-0.3375569
-0.3375569
-0.34244394
-0.3448875
-0.34733105
-0.3448875
-0.3448875
-0.3448875
-0.3497746
-0.3522181
-0.35710514
-0.35710514
-0.35710514
-0.35710514
-0.35466164
-0.35466164
-0.3595487
-0.3644358
-0.3644358
-0.36199218
-0.36199218
-0.36687928
-0.37176633
-0.37420988
-0.37176633
-0.37176633
-0.37665343
-0.37909693
-0.37909693
-0.37909693
-0.37665343
-0.38154048
-0.38398403
-0.38642758
-0.38887107
-0.38887107
-0.38887107
-0.38887107
-0.39131463
-0.39375812
-0.39620167
-0.40108877
-0.40108877
-0.40108877
-0.39620167
-0.39375812
-0.39620167
-0.40353227
-0.4084193
-0.41086286
-0.4084193
-0.40597582
-0.40597582
-0.4084193
-0.41330642
-0.41574997
-0.41574997
-0.41819346
-0.420637
-0.41819346
-0.41819346
-0.420637
-0.42308056
-0.42308056
-0.42308056
-0.42308056
-0.42308056
-0.42552406
-0.4304111
-0.4328547
-0.4304111
-0.4304111
-0.4304111
-0.4304111
-0.4328547
-0.4328547
-0.4328547
-0.4328547
-0.4352982
-0.43774176
-0.4426288
-0.4450723
-0.4450723
-0.4426288
-0.4426288
-0.4450723
-0.4450723
-0.4426288
-0.44018525
-0.4426288
-0.44751585
-0.4499594
-0.4499594
-0.44751585
-0.4450723
-0.44751585
-0.45240295
-0.4548465
-0.45729
-0.4548465
-0.45240295
-0.45240295
-0.45729
-0.45973355
-0.45729
-0.4548465
-0.45240295
-0.45729
-0.45973355
-0.4646206
-0.46706414
-0.46706414
-0.4646206
-0.46217704
-0.46217704
-0.4646206
-0.46706414
-0.4695077
-0.4695077
-0.4695077
-0.4695077
-0.46706414
-0.46706414
-0.4695077
-0.47439474
-0.47928178
-0.47928178
-0.47928178
-0.47683823
-0.47439474
-0.47439474
-0.47439474
-0.47683823
-0.47928178
-0.47928178
-0.48172528
-0.48416883
-0.48661238
-0.48416883
-0.48172528
-0.47683823
-0.47928178
-0.48172528
-0.48416883
-0.48416883
-0.48416883
-0.48661238
-0.48905593
-0.48661238
-0.48416883
-0.48416883
-0.48661238
-0.48416883
-0.48416883
-0.48416883
-0.48661238
-0.49149948
-0.49394298
-0.49149948
-0.48905593
-0.48661238
-0.48905593
-0.48905593
-0.48905593
-0.49149948
-0.49394298
-0.49638653
-0.49394298
-0.49394298
-0.49149948
-0.48905593
-0.48905593
-0.48905593
-0.49149948
-0.49149948
-0.49149948
-0.49149948
-0.48905593
-0.48905593
-0.49149948
-0.49638653
-0.49638653
-0.49638653
-0.49149948
-0.48905593
-0.48905593
-0.49394298
-0.49638653
-0.49638653
-0.49638653
-0.49394298
-0.49149948
-0.49394298
-0.49394298
-0.49638653
-0.49638653
-0.49638653
-0.49883002
-0.49883002
-0.49883002
-0.5012736
-0.5012736
-0.49883002
-0.49883002
-0.49883002
-0.5012736
-0.5012736
-0.49883002
-0.49883002
-0.49883002
-0.5012736
-0.5037171
-0.5037171
-0.5012736
-0.49883002
-0.49883002
-0.5012736
-0.5012736
-0.5012736
-0.49883002
-0.49883002
-0.49638653
-0.49638653
-0.49883002
-0.5012736
-0.5012736
-0.49638653
-0.49638653
-0.49883002
-0.5037171
-0.5037171
-0.49883002
-0.49394298
-0.49149948
-0.49394298
-0.49394298
-0.49149948
-0.48661238
-0.48416883
-0.48661238
-0.48661238
-0.48661238
-0.48416883
-0.48172528
-0.47928178
-0.47928178
-0.48172528
-0.48416883
-0.48172528
-0.47928178
-0.47683823
-0.47683823
-0.47683823
-0.47683823
-0.47683823
-0.47683823
-0.47439474
-0.47439474
-0.47439474
-0.47439474
-0.47683823
-0.47439474
-0.4719512
-0.46706414
-0.46706414
-0.46706414
-0.46706414
-0.46706414
-0.46706414
-0.4695077
-0.4695077
-0.46706414
-0.4646206
-0.4646206
-0.46706414
-0.46706414
-0.4646206
-0.46217704
-0.45973355
-0.45973355
-0.45729
-0.4548465
-0.45240295
-0.4548465
-0.45729
-0.4548465
-0.45240295
-0.4499594
-0.4499594
-0.44751585
-0.44751585
-0.4450723
-0.4426288
-0.44018525
-0.43774176
-0.44018525
-0.43774176
-0.4352982
-0.4352982
-0.43774176
-0.43774176
-0.4352982
-0.4352982
-0.4328547
-0.4304111
-0.4279676
-0.4279676
-0.4279676
-0.4279676
-0.4279676
-0.4279676
-0.4304111
-0.4279676
-0.42552406
-0.420637
-0.420637
-0.420637
-0.420637
-0.41819346
-0.41574997
-0.41086286
-0.41086286
-0.41086286
-0.41330642
-0.41330642
-0.41086286
-0.40597582
-0.40597582
-0.40353227
-0.40108877
-0.39620167
-0.39620167
-0.40108877
-0.40353227
-0.39864522
-0.39375812
-0.39375812
-0.39375812
-0.39131463
-0.38887107
-0.38887107
-0.38642758
-0.38887107
-0.39375812
-0.39131463
-0.38398403
-0.37665343
-0.37420988
-0.37665343
-0.37420988
-0.37176633
-0.36932284
-0.37176633
-0.37176633
-0.36932284
-0.36687928
-0.3644358
-0.36199218
-0.36199218
-0.36199218
-0.36199218
-0.36199218
-0.3595487
-0.3595487
-0.3595487
-0.3595487
-0.35710514
-0.35466164
-0.35466164
-0.3522181
-0.34733105
-0.3400004
-0.3400004
-0.34244394
-0.3448875
-0.34244394
-0.3400004
-0.3375569
-0.33511335
-0.33266985
-0.3302263
-0.3302263
-0.3277828
-0.3277828
-0.3277828
-0.3277828
-0.3302263
-0.3302263
-0.3277828
-0.32045215
-0.31312162
-0.31067806
-0.31312162
-0.31312162
-0.31067806
-0.3082345
-0.31067806
-0.31067806
-0.3082345
-0.3082345
-0.3082345
-0.3082345
-0.30090392
-0.29601687
-0.29601687
-0.29601687
-0.29846042
-0.29846042
-0.29601687
-0.29601687
-0.29601687
-0.29357338
-0.28868628
-0.28379917
-0.28379917
-0.28379917
-0.28379917
-0.28379917
-0.28135568
-0.27646863
-0.27158153
-0.26913798
-0.27158153
-0.27402502
-0.27402502
-0.27158153
-0.26913798
-0.2666945
-0.26180744
-0.25692034
-0.25692034
-0.2544768
-0.24958973
-0.24958973
-0.2520333
-0.2544768
-0.2544768
-0.24958973
-0.24470265
-0.23981561
-0.23492853
-0.23492853
-0.23492853
-0.23492853
-0.23492853
-0.23492853
-0.23004149
-0.22515441
-0.22026737
-0.22026737
-0.22026737
-0.21782382
-0.2153803
-0.21293674
-0.21293674
-0.21049322
-0.21049322
-0.20804967
-0.20316263
-0.20071907
-0.19827555
-0.19583203
-0.19583203
-0.1933885
-0.1933885
-0.19094495
-0.19094495
-0.18850143
-0.18361436
-0.18117084
-0.17872731
-0.17872731
-0.18117084
-0.17872731
-0.17628376
-0.17139669
-0.17139669
-0.17139669
-0.16895317
-0.16895317
-0.16650961
-0.16895317
-0.17139669
-0.17384021
-0.16895317
-0.16162257
-0.1567355
-0.1567355
-0.1567355
-0.1567355
-0.15184845
-0.1494049
-0.1494049
-0.15184845
-0.1494049
-0.14696138
-0.14451785
-0.14451785
-0.14696138
-0.14696138
-0.14207433
-0.13718723
-0.1347437
-0.1347437
-0.1347437
-0.12985663
-0.12741311
-0.12741311
-0.12741311
-0.12741311
-0.12496959
-0.122526035
-0.122526035
-0.12008251
-0.11519547
-0.11519547
-0.11763899
-0.12008251
-0.12008251
-0.11763899
-0.112751916
-0.112751916
-0.110308394
-0.10786487
-0.10542132
-0.10542132
-0.110308394
-0.10786487
-0.10542132
-0.100534245
-0.100534245
-0.1029778
-0.100534245
-0.09809072
-0.09320365
-0.09076013
-0.09076013
-0.09320365
-0.09564717
-0.09564717
-0.09320365
-0.09076013
-0.088316575
-0.08587305
-0.08098601
-0.078542456
-0.076098934
-0.076098934
-0.07365541
-0.07365541
-0.076098934
-0.076098934
-0.076098934
-0.07365541
-0.07121186
-0.07121186
-0.06876834
-0.07121186
-0.07121186
-0.06876834
-0.066324785
-0.06876834
-0.066324785
-0.066324785
-0.061437726
-0.058994204
-0.058994204
-0.058994204
-0.058994204
-0.056550667
-0.054107144
-0.051663592
-0.054107144
-0.058994204
-0.056550667
-0.054107144
-0.04922007
-0.04922007
-0.04922007
-0.04922007
-0.04922007
-0.04922007
-0.046776548
-0.046776548
-0.044332996
-0.041889474
-0.03944595
-0.03944595
-0.041889474
-0.041889474
-0.03944595
-0.037002414
-0.03211534
-0.03211534
-0.03211534
-0.034558862
-0.034558862
-0.029671803
-0.02722828
-0.024784744
-0.02722828
-0.02722828
-0.024784744
-0.022341222
-0.022341222
-0.019897684
-0.019897684
-0.019897684
-0.019897684
-0.017454147
-0.017454147
-0.017454147
-0.01501061
-0.012567073
-0.010123551
-0.012567073
-0.010123551
-0.007680014
-0.0052364916
-0.0052364916
-0.007680014
-0.007680014
-0.007680014
-0.0052364916
-0.0052364916
-0.0027929544
0.0020941198
0.004537642
0.004537642
0.004537642
0.0020941198
0.0020941198
0.004537642
0.006981179
0.009424716
0.009424716
0.009424716
0.014311776
0.014311776
0.014311776
0.014311776
0.01919885
0.02408591
0.02408591
0.02408591
0.02408591
0.026529446
0.028972968
0.031416506
0.031416506
0.031416506
0.031416506
0.038747102
0.043634176
0.0460777
0.043634176
0.04119064
0.04119064
0.043634176
0.0460777
0.050964758
0.050964758
0.053408295
0.055851832
0.055851832
0.053408295
0.053408295
0.055851832
0.06073889
0.065625966
0.065625966
0.068069495
0.068069495
0.068069495
0.068069495
0.072956555
0.072956555
0.072956555
0.07051303
0.07051303
0.07051303
0.07540009
0.08028716
0.08273069
0.08517422
0.087617755
0.09250482
0.09494835
0.09494835
0.09494835
0.09739189
0.09739189
0.09983542
0.10227895
0.10227895
0.10227895
0.10227895
0.104722485
0.109609544
0.112053074
0.11449662
0.11449662
0.11694015
0.11938368
0.124270745
0.12671427
0.12671427
0.124270745
0.12671427
0.13160135
0.13648841
0.13648841
0.13404487
0.13160135
0.13648841
0.14137547
0.14137547
0.14137547
0.143819
0.14870608
0.1511496
0.15603667
0.15603667
0.15603667
0.1584802
0.16336727
0.1658108
0.16825433
0.16825433
0.16825433
0.17314139
0.17802846
0.18291552
0.18535906
0.18535906
0.18535906
0.18535906
0.18780258
0.19268966
0.19757672
0.20246379
0.20246379
0.20246379
0.20246379
0.20490731
0.20490731
0.20735085
0.21223791
0.21468145
0.21712498
0.21956852
0.22201204
0.22445558
0.22689912
0.22689912
0.22689912
0.22934264
0.23178618
0.23422971
0.23667324
0.23911677
0.24156031
0.24644737
0.2488909
0.25133443
0.2488909
0.2488909
0.25133443
0.25866503
0.26110858
0.26110858
0.25866503
0.26110858
0.2635521
0.26599562
0.26843917
0.2708827
0.27576977
0.2782133
0.2806568
0.28310037
0.2855439
0.2879874
0.29043096
0.29043096
0.2928745
0.295318
0.3002051
0.3002051
0.29776156
0.29776156
0.29776156
0.3002051
0.3026486
0.3026486
0.30753568
0.30997923
0.3148663
0.3148663
0.3173098
0.3221969
0.32708395
0.32708395
0.3246404
0.3246404
0.3246404
0.32708395
0.3295275
0.33197102
0.33197102
0.3368581
0.34174514
0.34663218
0.34907573
0.3515193
0.3515193
0.3515193
0.3515193
0.3515193
0.3539628
0.35640633
0.35884988
0.3612934
0.3612934
0.36373693
0.36618048
0.368624
0.368624
0.37106752
0.3759546
0.38084167
0.38084167
0.3832852
0.3832852
0.38084167
0.37839812
0.38084167
0.38572872
0.3906158
0.3906158
0.3906158
0.3906158
0.39550287
0.3979464
0.4003899
0.4003899
0.40283346
0.40772054
0.41016406
0.41260758
0.41016406
0.41260758
0.4150511
0.4150511
0.41749465
0.41993818
0.41993818
0.41993818
0.4223817
0.42482525
0.4272688
0.4297123
0.4297123
0.4297123
0.43215585
0.4345994
0.4370429
0.43948644
0.44193
0.4443735
0.4443735
0.44193
0.4443735
0.4492606
0.45414764
0.4565912
0.45414764
0.45414764
0.4565912
0.45903474
0.46147823
0.45903474
0.46147823
0.46636528
0.46880883
0.46880883
0.46636528
0.46880883
0.47369587
0.48102647
0.48102647
0.47613943
0.47613943
0.48102647
0.48591357
0.48835713
0.48835713
0.49080062
0.49324417
0.49568772
0.49568772
0.49568772
0.49568772
0.49568772
0.49813122
0.5030183
0.5030183
0.5030183
0.5030183
0.5054618
0.51034886
0.51523596
0.51767945
0.520123
0.52256656
0.5250101
0.5250101
0.52256656
0.520123
0.52256656
0.5250101
0.5274536
0.5274536
0.5274536
0.52989715
0.5323407
0.53722775
0.53722775
0.53722775
0.53722775
0.53722775
0.5396713
0.5470019
0.5494454
0.5494454
0.5470019
0.5470019
0.5470019
0.55188894
0.5543325
0.55921954
0.5616631
0.56410664
0.56655014
0.56655014
0.56655014
0.5689937
0.57388073
0.5763243
0.57388073
0.57388073
0.5787678
0.5836549
0.5860984
0.5860984
0.5836549
0.5836549
0.5860984
0.5909855
0.5958725
0.5983161
0.5983161
0.6007596
0.6032031
0.60564667
0.6105337
0.61297727
0.6154208
0.6178643
0.6178643
0.62030786
0.62030786
0.62030786
0.62275136
0.6251949
0.6276384
0.6325255
0.63496906
0.6325255
0.630082
0.630082
0.63496906
0.64229965
0.64474314
0.64718676
0.64718676
0.64963025
0.6545173
0.65696084
0.65940434
0.65940434
0.65940434
0.6618479
0.666735
0.67162204
0.6740656
0.6765091
0.6765091
0.6765091
0.67895263
0.68383974
0.68628323
0.68628323
0.68383974
0.68628323
0.6936138
0.7009445
0.703388
0.7009445
0.6960574
0.69850093
0.7058315
0.7107186
0.71316206
0.7156057
0.71804917
0.7204927
0.7229362
0.7229362
0.7229362
0.7229362
0.7229362
0.7278233
0.7327104
0.7351539
0.7351539
0.7351539
0.7351539
0.73759747
0.7424845
0.7424845
0.7424845
0.744928
0.7498151
0.75225866
0.75225866
0.75225866
0.75470215
0.7571457
0.7595892
0.76203275
0.76203275
0.7595892
0.76203275
0.76691985
0.7693634
0.7718069
0.7693634
0.7718069
0.77425045
0.77425045
0.7718069
0.7718069
0.77425045
0.7791375
0.78402454
0.7864681
0.7864681
0.78891164
0.78891164
0.79135513
0.7937987
0.7937987
0.7962422
0.7962422
0.7962422
0.7986857
0.7986857
0.7986857
0.8011293
0.80357283
0.8060164
0.8084599
0.8060164
0.8060164
0.81090343
0.8133469
0.8133469
0.8133469
0.8157905
0.8206776
0.8255646
0.8255646
0.8231211
0.8206776
0.8231211
0.8255646
0.8255646
0.8280081
0.83289516
0.83778226
0.83778226
0.83778226
0.8353387
0.83778226
0.8402258
0.84266937
0.84266937
0.84266937
0.84511286
0.84511286
0.84511286
0.8402258
0.8402258
0.84511286
0.8499999
0.85244346
0.8499999
0.8499999
0.85244346
0.85733056
0.85977405
0.85733056
0.85733056
0.85977405
0.8622176
0.8646611
0.8622176
0.8622176
0.8622176
0.8622176
0.8646611
0.8646611
0.8695482
0.87199175
0.87443525
0.8695482
0.8646611
0.8646611
0.86710465
0.8695482
0.87443525
0.87443525
0.87443525
0.87199175
0.87443525
0.87932235
0.88176584
0.87932235
0.8768788
0.87443525
0.87443525
0.8768788
0.88176584
0.8866529
0.8890965
0.8890965
0.8866529
0.8842094
0.8842094
0.8842094
0.8866529
0.8866529
0.8866529
0.8890965
0.89154
0.8890965
0.8866529
0.8866529
0.8866529
0.8890965
0.89154
0.89398354
0.89154
0.89154
0.89154
0.89398354
0.8988706
0.8988706
0.89642704
0.89154
0.89154
0.89154
0.89398354
0.89642704
0.8988706
0.8988706
0.8988706
0.8988706
0.8988706
0.9013141
0.9013141
0.9013141
0.90375763
0.90375763
0.90375763
0.90375763
0.90375763
0.9062012
0.9062012
0.90864474
0.90864474
0.90864474
0.90864474
0.9062012
0.9062012
0.9062012
0.90375763
0.90375763
0.9062012
0.90864474
0.90864474
0.9062012
0.90864474
0.90864474
0.9110882
0.9135318
0.9135318
0.9135318
0.90864474
0.90864474
0.9110882
0.91597533
0.9184188
0.9135318
0.9110882
0.9135318
0.9135318
0.9110882
0.90864474
0.9110882
0.91597533
0.9208624
0.9208624
0.9184188
0.9135318
0.9110882
0.9110882
0.9135318
0.9135318
0.9135318
0.9110882
0.9110882
0.9135318
0.91597533
0.91597533
0.9135318
0.9135318
0.9135318
0.91597533
0.9184188
0.9184188
0.9184188
0.9208624
0.9208624
0.9184188
0.91597533
0.9135318
0.9135318
0.91597533
0.9184188
0.9184188
0.9184188
0.9184188
0.9184188
0.91597533
0.9135318
0.9135318
0.9135318
0.9135318
0.9135318
0.9110882
0.9110882
0.91597533
0.9184188
0.91597533
0.9110882
0.9062012
0.9062012
0.9135318
0.91597533
0.91597533
0.9110882
0.9110882
0.9110882
0.9135318
0.9135318
0.9135318
0.9110882
0.90864474
0.90864474
0.9062012
0.9062012
0.90864474
0.90864474
0.90864474
0.9062012
0.90864474
0.90864474
0.9062012
0.9062012
0.9062012
0.90864474
0.9062012
0.90375763
0.90375763
0.9062012
0.9062012
0.90375763
0.9013141
0.90375763
0.9062012
0.90864474
0.9062012
0.9013141
0.89642704
0.89642704
0.8988706
0.8988706
0.89642704
0.89642704
0.9013141
0.90375763
0.9013141
0.8988706
0.8988706
0.89642704
0.89642704
0.89642704
0.8988706
0.8988706
0.89642704
0.89642704
0.8988706
0.8988706
0.89398354
0.89154
0.8890965
0.8866529
0.8842094
0.8842094
0.8842094
0.8866529
0.8866529
0.88176584
0.87932235
0.88176584
0.8842094
0.8842094
0.88176584
0.8768788
0.87443525
0.87199175
0.87443525
0.8768788
0.8768788
0.8768788
0.87443525
0.87443525
0.87443525
0.87443525
0.87443525
0.87443525
0.87199175
0.8695482
0.86710465
0.86710465
0.86710465
0.8646611
0.8622176
0.85977405
0.8622176
0.8646611
0.86710465
0.86710465
0.8622176
0.85977405
0.85733056
0.854887
0.85244346
0.85244346
0.85244346
0.854887
0.854887
0.854887
0.85244346
0.8499999
0.8499999
0.85244346
0.85244346
0.8499999
0.84511286
0.8402258
0.83778226
0.83778226
0.8402258
0.83778226
0.8353387
0.83045167
0.8280081
0.83045167
0.83289516
0.83045167
0.8280081
0.8255646
0.8231211
0.8255646
0.8280081
0.8280081
0.8280081
0.8255646
0.8255646
0.8231211
0.8206776
0.8157905
0.81823397
0.81823397
0.81823397
0.8157905
0.8133469
0.8133469
0.8133469
0.8133469
0.8133469
0.81090343
0.81090343
0.8084599
0.8084599
0.8084599
0.8060164
0.8060164
0.80357283
0.8011293
0.7962422
0.7937987
0.7937987
0.7962422
0.7986857
0.7986857
0.7937987
0.79135513
0.78891164
0.78891164
0.79135513
0.79135513
0.79135513
0.78891164
0.78402454
0.7791375
0.77425045
0.77425045
0.77669394
0.7791375
0.77669394
0.77425045
0.77425045
0.77425045
0.77425045
0.7718069
0.7693634
0.76691985
0.7644763
0.7644763
0.7644763
0.76203275
0.7595892
0.7571457
0.7571457
0.7571457
0.7595892
0.7595892
0.75470215
0.7498151
0.74737155
0.74737155
0.74737155
0.744928
0.7424845
0.74004096
0.74004096
0.74004096
0.74004096
0.73759747
0.7351539
0.7327104
0.7327104
0.7327104
0.7327104
0.7327104
0.7302668
0.7229362
0.7204927
0.71804917
0.7204927
0.7204927
0.71804917
0.7156057
0.71316206
0.7156057
0.7156057
0.7156057
0.71316206
0.7107186
0.7058315
0.7058315
0.708275
0.708275
0.7058315
0.7058315
0.7009445
0.6960574
0.6960574
0.69850093
0.703388
0.703388
0.69850093
0.69117033
0.6887268
0.6887268
0.6887268
0.6887268
0.68628323
0.68383974
0.6813962
0.6765091
0.6765091
0.67895263
0.6813962
0.67895263
0.6765091
0.6740656
0.6691785
0.67162204
0.67162204
0.6691785
0.66429144
0.6618479
0.6618479
0.66429144
0.66429144
0.6618479
0.6545173
0.64963025
0.64963025
0.6545173
0.65696084
0.65696084
0.6545173
0.64963025
0.64474314
0.64229965
0.6398561
0.64229965
0.64474314
0.64474314
0.6398561
0.6374126
0.6325255
0.6325255
0.6325255
0.630082
0.6251949
0.62030786
0.62030786
0.62275136
0.6251949
0.6251949
0.62275136
0.6178643
0.6178643
0.6178643
0.6178643
0.6154208
0.6154208
0.6154208
0.6154208
0.6105337
0.60564667
0.6032031
0.6032031
0.6032031
0.6007596
0.6007596
0.6007596
0.6007596
0.5983161
0.5958725
0.59342897
0.5909855
0.5909855
0.5909855
0.5885419
0.5860984
0.5836549
0.5812113
0.5787678
0.5763243
0.5763243
0.5787678
0.5787678
0.5787678
0.5787678
0.5763243
0.5714372
0.56655014
0.56410664
0.56410664
0.56655014
0.5689937
0.5689937
0.56410664
0.55921954
0.55921954
0.55921954
0.55921954
0.556776
0.5543325
0.55188894
0.5470019
0.5421148
0.5347842
0.5347842
0.53722775
0.5396713
0.53722775
0.5323407
0.5323407
0.5323407
0.5347842
0.5347842
0.5323407
0.52989715
0.5250101
0.520123
0.520123
0.52256656
0.520123
0.51523596
0.5127924
0.51523596
0.51767945
0.51767945
0.5127924
0.51034886
0.5054618
0.5030183
0.50057477
0.50057477
0.49813122
0.49813122
0.49568772
0.49568772
0.49568772
0.49813122
0.49568772
0.49080062
0.48591357
0.48591357
0.48347002
0.48102647
0.47369587
0.47125238
0.47125238
0.47369587
0.47125238
0.46636528
0.4639218
0.46636528
0.46636528
0.46147823
0.45903474
0.4565912
0.45414764
0.45170414
0.4492606
0.44681704
0.44681704
0.44681704
0.44681704
0.44681704
0.4443735
0.44193
0.44193
0.43948644
0.43215585
0.4297123
0.4297123
0.4297123
0.42482525
0.4223817
0.4223817
0.4223817
0.41993818
0.4150511
0.41016406
0.40772054
0.40772054
0.405277
0.405277
0.40283346
0.4003899
0.4003899
0.3979464
0.3979464
0.3930593
0.38817227
0.38572872
0.38572872
0.38817227
0.38572872
0.3832852
0.38084167
0.37839812
0.3759546
0.37351108
0.37106752
0.368624
0.368624
0.368624
0.36618048
0.3612934
0.35884988
0.35640633
0.3539628
0.3539628
0.3515193
0.34907573
0.34663218
0.34663218
0.3441887
0.3441887
0.34174514
0.33930162
0.3368581
0.33441454
0.3295275
0.32708395
0.32708395
0.3295275
0.32708395
0.3246404
0.31975335
0.3173098
0.3148663
0.3148663
0.3148663
0.31242275
0.30509216
0.3002051
0.3002051
0.3002051
0.29776156
0.2928745
0.2879874
0.2879874
0.2855439
0.2806568
0.2782133
0.2806568
0.2806568
0.27576977
0.2708827
0.26599562
0.26843917
0.26843917
0.26599562
0.26110858
0.25866503
0.2562215
0.2562215
0.25133443
0.24644737
0.24644737
0.25133443
0.25133443
0.24644737
0.24156031
0.23911677
0.23911677
0.23911677
0.23911677
0.23422971
0.23178618
0.22934264
0.22934264
0.22934264
0.22934264
0.22934264
0.22689912
0.22445558
0.22445558
0.22201204
0.21956852
0.21712498
0.21468145
0.21223791
0.20979439
0.20735085
0.20735085
0.20979439
0.21223791
0.21223791
0.20979439
0.20735085
0.20979439
0.20735085
0.20246379
0.19757672
0.19757672
0.19757672
0.20002025
0.19757672
0.19757672
0.1951332
0.19268966
0.19268966
0.19268966
0.19024612
0.18780258
0.18780258
0.19024612
0.1951332
0.20002025
0.19757672
0.19268966
0.18780258
0.18535906
0.18780258
0.18780258
0.19024612
0.18780258
0.18535906
0.18535906
0.18291552
0.18047199
0.18047199
0.18291552
0.18535906
0.18291552
0.18291552
0.18047199
0.18047199
0.18047199
0.17802846
0.17558493
0.17314139
0.17314139
0.17802846
0.18047199
0.17802846
0.17314139
0.16825433
0.16825433
0.16825433
0.16825433
0.16825433
0.16825433
0.16825433
0.16825433
0.16336727
0.16092373
0.16092373
0.16336727
0.16825433
0.17069787
0.17069787
0.1658108
0.1658108
0.1658108
0.1658108
0.1658108
0.16336727
0.16092373
0.16092373
0.16092373
0.16092373
0.16092373
0.16092373
0.1584802
0.15603667
0.15359314
0.1511496
0.15359314
0.15603667
0.15359314
0.1511496
0.1511496
0.15359314
0.15359314
0.1511496
0.14870608
0.14870608
0.14870608
0.14870608
0.14870608
0.14870608
0.1511496
0.14870608
0.14626253
0.143819
0.14137547
0.13893194
0.14137547
0.143819
0.143819
0.14137547
0.13893194
0.13893194
0.13648841
0.13893194
0.14137547
0.13893194
0.13893194
0.13648841
0.13648841
0.13404487
0.13160135
0.13404487
0.13404487
0.13404487
0.13160135
0.13160135
0.12915781
0.12915781
0.13160135
0.13160135
0.13404487
0.13404487
0.13160135
0.12671427
0.12671427
0.12671427
0.12671427
0.12671427
0.12915781
0.12671427
0.124270745
0.12182721
0.12182721
0.124270745
0.12915781
0.12915781
0.124270745
0.11938368
0.11938368
0.124270745
0.12671427
0.124270745
0.12182721
0.11938368
0.11938368
0.12182721
0.12182721
0.11938368
0.11694015
0.11449662
0.11449662
0.11694015
0.12182721
0.12182721
0.11938368
0.11449662
0.112053074
0.11449662
0.11449662
0.11449662
0.11449662
0.11938368
0.11694015
0.112053074
0.109609544
0.109609544
0.11449662
0.11694015
0.11449662
0.109609544
0.109609544
0.112053074
0.11449662
0.112053074
0.107166015
0.104722485
0.104722485
0.104722485
0.107166015
0.107166015
0.107166015
0.107166015
0.109609544
0.107166015
0.104722485
0.104722485
0.104722485
0.104722485
0.104722485
0.107166015
0.109609544
0.107166015
0.104722485
0.104722485
0.104722485
0.109609544
0.109609544
0.104722485
0.10227895
0.10227895
0.104722485
0.107166015
0.107166015
0.107166015
0.107166015
0.107166015
0.10227895
0.09739189
0.09983542
0.104722485
0.107166015
0.107166015
0.104722485
0.104722485
0.104722485
0.10227895
0.09983542
0.09983542
0.104722485
0.109609544
0.104722485
0.10227895
0.104722485
0.107166015
0.109609544
0.107166015
0.107166015
0.107166015
0.109609544
0.109609544
0.107166015
0.109609544
0.11449662
0.11938368
0.11694015
0.11449662
0.112053074
0.112053074
0.112053074
0.11449662
0.11694015
0.11449662
0.11449662
0.11449662
0.11449662
0.11694015
0.11694015
0.11694015
0.11694015
0.11694015
0.11694015
0.11694015
0.11449662
0.11694015
0.11694015
0.11694015
0.11694015
0.11694015
0.11694015
0.11694015
0.11938368
0.11938368
0.12182721
0.12671427
0.12915781
0.13160135
0.13160135
0.13160135
0.13160135
0.12915781
0.12915781
0.12915781
0.12915781
0.13160135
0.13404487
0.13893194
0.14137547
0.143819
0.143819
0.14137547
0.14137547
0.14137547
0.14137547
0.14137547
0.14137547
0.14137547
0.14137547
0.143819
0.14626253
0.14870608
0.14870608
0.14870608
0.14870608
0.14870608
0.14870608
0.1511496
0.15359314
0.1511496
0.14870608
0.14870608
0.14870608
0.1511496
0.15359314
0.15359314
0.15603667
0.1584802
0.16092373
0.16336727
0.16336727
0.16092373
0.16092373
0.1584802
0.1584802
0.1584802
0.1584802
0.16092373
0.16092373
0.16336727
0.16825433
0.17314139
0.17558493
0.17069787
0.1658108
0.1658108
0.17314139
0.17802846
0.17558493
0.17314139
0.17314139
0.17802846
0.18047199
0.18291552
0.18535906
0.18780258
0.18780258
0.18780258
0.18780258
0.19268966
0.1951332
0.1951332
0.19024612
0.18780258
0.19024612
0.1951332
0.19757672
0.19757672
0.19757672
0.19757672
0.19757672
0.20002025
0.20490731
0.20246379
0.20002025
0.19757672
0.20002025
0.20490731
0.20979439
0.20735085
0.20490731
0.20490731
0.20735085
0.20979439
0.21223791
0.21223791
0.21223791
0.21223791
0.21468145
0.21712498
0.21956852
0.21712498
0.21468145
0.21712498
0.22201204
0.22689912
0.22934264
0.22689912
0.22445558
0.22445558
0.22934264
0.23178618
0.22934264
0.22689912
0.22689912
0.23178618
0.23178618
0.22934264
0.22934264
0.23178618
0.23667324
0.23911677
0.23667324
0.23422971
0.23422971
0.23667324
0.24400383
0.2488909
0.24644737
0.24156031
0.23667324
0.23667324
0.24156031
0.24644737
0.2488909
0.24644737
0.24400383
0.24400383
0.24644737
0.2488909
0.25133443
0.25133443
0.25377798
0.25377798
0.2562215
0.25377798
0.25377798
0.25377798
0.2562215
0.25866503
0.25866503
0.2562215
0.25377798
0.25377798
0.25866503
0.26110858
0.2635521
0.2635521
0.26599562
0.2635521
0.2635521
0.2635521
0.26599562
0.2708827
0.2708827
0.26843917
0.26843917
0.26843917
0.27332622
0.27576977
0.2782133
0.2782133
0.2806568
0.28310037
0.2806568
0.2782133
0.27576977
0.2806568
0.2855439
0.29043096
0.29043096
0.2879874
0.2879874
0.29043096
0.29043096
0.2879874
0.2879874
0.2879874
0.29043096
0.29043096
0.29043096
0.2928745
0.295318
0.3002051
0.3002051
0.3002051
0.29776156
0.295318
0.295318
0.29776156
0.3002051
0.3026486
0.3026486
0.30509216
0.30753568
0.30997923
0.30997923
0.30997923
0.30753568
0.30997923
0.31242275
0.3148663
0.3173098
0.3148663
0.30997923
0.30753568
0.30997923
0.31242275
0.3148663
0.3148663
0.3148663
0.3173098
0.3173098
0.3173098
0.3173098
0.3173098
0.3173098
0.3221969
0.32708395
0.32708395
0.3246404
0.3221969
0.31975335
0.31975335
0.3221969
0.3246404
0.3246404
0.3246404
0.3246404
0.3246404
0.3221969
0.31975335
0.31975335
0.3221969
0.32708395
0.33197102
0.33441454
0.33441454
0.33441454
0.33441454
0.33441454
0.33197102
0.33197102
0.33441454
0.3368581
0.33930162
0.3368581
0.3368581
0.3368581
0.33930162
0.34174514
0.3441887
0.34663218
0.34663218
0.34663218
0.3441887
0.34174514
0.3441887
0.34907573
0.3515193
0.35640633
0.35884988
0.35884988
0.35640633
0.3515193
0.3515193
0.3539628
0.35640633
0.35640633
0.35640633
0.35640633
0.3539628
0.3515193
0.3539628
0.35640633
0.35884988
0.3612934
0.36373693
0.36373693
0.36373693
0.36373693
0.36373693
0.36373693
0.36373693
0.36373693
0.36618048
0.36618048
0.36373693
0.36373693
0.36373693
0.36373693
0.36618048
0.36618048
0.36618048
0.36373693
0.36373693
0.36618048
0.37351108
0.3759546
0.37351108
0.37106752
0.368624
0.368624
0.368624
0.368624
0.36618048
0.368624
0.37106752
0.37351108
0.37106752
0.368624
0.368624
0.37351108
0.3759546
0.3759546
0.37351108
0.37351108
0.3759546
0.37839812
0.37839812
0.3759546
0.37351108
0.37351108
0.37351108
0.3759546
0.37839812
0.3759546
0.3759546
0.3759546
0.38084167
0.38084167
0.38084167
0.38084167
0.38084167
0.38084167
0.3832852
0.3832852
0.38084167
0.37839812
0.37839812
0.37839812
0.38084167
0.3832852
0.37839812
0.37351108
0.3759546
0.38084167
0.38084167
0.37839812
0.3759546
0.37839812
0.38084167
0.38572872
0.3832852
0.38084167
0.38084167
0.38572872
0.38817227
0.38817227
0.38572872
0.3832852
0.3832852
0.3832852
0.38084167
0.38084167
0.38084167
0.3759546
0.37106752
0.37106752
0.3759546
0.37839812
0.38084167
0.38084167
0.38084167
0.38084167
0.38084167
0.37839812
0.37351108
0.37351108
0.3759546
0.37839812
0.38084167
0.37839812
0.3759546
0.3759546
0.3759546
0.3759546
0.3759546
0.37351108
0.37351108
0.37351108
0.37351108
0.37351108
0.37351108
0.37351108
0.3759546
0.3759546
0.3759546
0.37351108
0.37351108
0.3759546
0.37839812
0.37839812
0.3759546
0.3759546
0.37839812
0.37839812
0.37839812
0.37839812
0.38084167
0.3832852
0.38572872
0.3832852
0.37839812
0.3759546
0.38084167
0.3832852
0.38084167
0.37839812
0.37839812
0.3759546
0.37839812
0.38084167
0.3832852
0.38084167
0.37839812
0.3759546
0.37351108
0.3759546
0.37839812
0.38084167
0.3832852
0.3832852
0.3832852
0.38572872
0.38572872
0.38572872
0.3832852
0.38084167
0.3832852
0.38572872
0.3906158
0.3930593
0.3906158
0.3906158
0.3930593
0.39550287
0.39550287
0.39550287
0.3930593
0.3930593
0.39550287
0.3979464
0.4003899
0.3979464
0.39550287
0.3979464
0.3979464
0.4003899
0.40283346
0.40283346
0.40283346
0.40283346
0.40772054
0.40772054
0.40772054
0.405277
0.405277
0.40772054
0.41260758
0.4150511
0.41749465
0.41749465
0.41749465
0.41749465
0.41993818
0.4223817
0.4272688
0.4297123
0.4297123
0.4297123
0.43215585
0.4370429
0.44193
0.44193
0.43948644
0.43948644
0.44193
0.4443735
0.44681704
0.45170414
0.45414764
0.45170414
0.4492606
0.45170414
0.4565912
0.46147823
0.4639218
0.4639218
0.4639218
0.46636528
0.47369587
0.47613943
0.47613943
0.47613943
0.47858298
0.48591357
0.49080062
0.49324417
0.49324417
0.49324417
0.49813122
0.5030183
0.50790536
0.51034886
0.51034886
0.51523596
0.520123
0.52256656
0.5250101
0.5274536
0.5347842
0.53722775
0.5396713
0.5421148
0.5470019
0.5494454
0.5543325
0.55921954
0.56410664
0.56655014
0.5714372
0.57388073
0.5763243
0.5763243
0.5763243
0.5836549
0.5909855
0.5958725
0.5958725
0.5983161
0.60564667
0.6105337
0.61297727
0.6178643
0.6251949
0.630082
0.6374126
0.6398561
0.64229965
0.64963025
0.65696084
0.6618479
0.666735
0.67162204
0.6765091
0.6813962
0.68383974
0.6887268
0.6960574
0.7058315
0.71316206
0.7156057
0.71804917
0.7229362
0.7278233
0.7351539
0.74004096
0.74737155
0.75225866
0.7571457
0.7644763
0.7693634
0.77669394
0.78402454
0.78891164
0.79135513
0.7986857
0.8060164
0.8133469
0.8206776
0.8231211
0.83045167
0.83778226
0.84511286
0.85244346
0.85977405
0.86710465
0.8768788
0.8842094
0.8890965
0.89398354
0.9013141
0.9110882
0.9208624
0.928193
0.9306365
0.93552357
0.94285417
0.9526283
0.9599589
0.969733
0.97462004
0.9819507
0.9917248
1.0039425
1.011273
1.0161601
1.0161601
1.0234907
1.0357084
1.0479261
1.0552566
1.0625873
1.0723615
1.0821356
1.0870225
1.0919096
1.0992402
1.1090144
1.1236756
1.1334497
1.1407803
1.1432239
1.1505544
1.162772
1.1774334
1.1847639
1.189651
1.1920944
1.1994251
1.2140863
1.2287475
1.2385216
1.2458522
1.2531829
1.2605134
1.267844
1.277618
1.2873923
1.2947229
1.2996099
1.3069404
1.3191582
1.3289323
1.3411499
1.3509241
1.3631418
1.3704723
1.3802464
1.3875772
1.3973513
1.4071254
1.4168994
1.4266737
1.4364477
1.4437783
1.4511089
1.4584396
1.4706572
1.4853183
1.4950925
1.4999796
1.5048667
1.5121973
1.524415
1.5390761
1.5488502
1.5586244
1.5635115
1.570842
1.5806161
1.5903902
1.6001644
1.6099386
1.6197127
1.6294869
1.639261
1.6465915
1.6539221
1.6661398
1.6783575
1.6930187
1.7052363
1.712567
1.7198975
1.7296716
1.7394458
1.7492199
1.7614375
1.7736553
1.7834294
1.7907599
1.800534
1.8127518
1.8225259
1.8298565
1.8396307
1.8494048
1.8616223
1.8762836
1.8885013
1.8958318
1.9031625
1.9129367
1.9227108
1.9349284
1.947146
1.9569201
1.9642508
1.9715813
1.9813554
1.9935733
2.0033474
2.0131214
2.0253391
2.035113
2.0448873
2.0546613
2.0644357
2.0742097
2.083984
2.0937579
2.103532
2.1157496
2.1255238
2.135298
2.1450722
2.1572897
2.1695075
2.1792815
2.1866121
2.19883
2.2110476
2.2257087
2.235483
2.2428136
2.255031
2.2648053
2.2745795
2.2843537
2.2941277
2.303902
2.3136759
2.3258936
2.3356676
2.3478854
2.3576596
2.3674338
2.3772078
2.3894255
2.4040866
2.4163043
2.4260786
2.433409
2.4407396
2.4505138
2.4627314
2.474949
2.4847233
2.492054
2.501828
2.5140457
2.5262632
2.5360374
2.5458114
2.5555859
2.5653598
2.5726905
2.580021
2.589795
2.6020126
2.6142304
2.6240046
2.6337788
2.6459963
2.6557705
2.6704316
2.6802058
2.68998
2.6973107
2.7021978
2.7119718
2.7241895
2.736407
2.7486246
2.758399
2.7657297
2.7755036
2.7852778
2.7950518
2.804826
2.8146
2.8219306
2.8317049
2.8439226
2.8536966
2.8659143
2.8732448
2.8781319
2.8854625
2.8952365
2.9074545
2.9221156
2.9318898
2.9392202
2.9465508
2.9563248
2.9685428
2.9807603
2.988091
2.997865
3.0076392
3.0149698
3.0223002
3.0320745
3.039405
3.0491793
3.0613968
3.071171
3.0785017
3.085832
3.0956063
3.1053805
3.1175983
3.1249287
3.1371465
3.1469204
3.1566947
3.1664686
3.176243
3.1884606
3.2006783
3.2104523
3.2202265
3.2275572
3.2348876
3.2422183
3.249549
3.2593231
3.269097
3.2788713
3.286202
3.2984195
3.3106372
3.322855
3.3301857
3.3350725
3.3424032
3.3546207
3.3668385
3.379056
3.3888304
3.3961608
3.4034915
3.4157093
3.4254832
3.4352574
3.4450314
3.4548059
3.4621363
3.4670234
3.474354
3.4865716
3.4987893
3.5085633
3.515894
3.520781
3.5256681
3.537886
3.5501034
3.5647645
3.5745387
3.5769823
3.5769823
3.584313
3.5965307
3.6063046
3.6160789
3.6258528
3.63074
3.635627
3.6380706
3.6405141
3.6454012
3.6551752
3.667393
3.6771672
3.6820543
3.6820543
3.6844978
3.6942718
3.704046
3.71382
3.718707
3.7235942
3.7284813
3.7309248
3.735812
3.7431424
3.750473
3.7553601
3.7602472
3.7651343
3.7700214
3.777352
3.7871263
3.7944565
3.7969003
3.7993436
3.8017874
3.8115616
3.8188918
3.8262227
3.8311098
3.8384404
3.8457708
3.850658
3.8579886
3.8677628
3.8750932
3.8848672
3.887311
3.892198
3.8970852
3.9044158
3.9117463
3.9166334
3.9215202
3.9264073
3.9337382
3.938625
3.9435122
3.9483993
3.9532864
3.9581735
3.9630604
3.9679475
3.9728346
3.9801652
3.9874957
3.9899395
3.9923828
3.9948266
3.9948266
4.0021567
4.007044
4.0143747
4.019262
4.026592
4.031479
4.03881
4.041253
4.043697
4.0461407
4.048584
4.058358
4.0656886
4.073019
4.077906
4.085237
4.090124
4.095011
4.0974545
4.1047854
4.112116
4.117003
4.1194463
4.1194463
4.1243334
4.1316643
4.1365514
4.1414385
4.1463256
4.1536555
4.1609864
4.1634297
4.1634297
4.1658735
4.1707606
4.178091
4.1878657
4.1927524
4.1951957
4.1976395
4.200083
4.2025266
4.20497
4.209857
4.217188
4.2220745
4.2269616
4.229405
4.234292
4.239179
4.24651
4.253841
4.256284
4.256284
4.2611713
4.2636147
4.266058
4.270945
4.278276
4.283163
4.2904935
4.2953806
4.3002677
4.307598
4.312485
4.3149285
4.3173723
4.3198156
4.324703
4.3320336
4.3393645
4.346695
4.3515816
4.3515816
4.3540254
4.361356
4.3686867
4.378461
4.3857913
4.388235
4.3906784
4.398009
4.4053397
4.407783
4.410227
4.41267
4.420001
4.4273314
4.434662
4.439549
4.444436
4.449323
4.4566536
4.4664283
4.471315
4.476202
4.481089
4.485976
4.4933066
4.5006375
4.503081
4.507968
4.512855
4.5201855
4.527516
4.534847
4.5372906
4.539734
4.547065
4.5568385
4.5666127
4.5715
4.573943
4.576387
4.581274
4.5886045
4.5959353
4.603266
4.608153
4.610596
4.617927
4.6252575
4.6350317
4.6448054
4.6496925
4.6570234
4.6619105
4.664354
4.6667976
4.6716847
4.6790156
4.6863456
4.6912327
4.6985636
4.7034507
4.710781
4.715668
4.722999
4.732773
4.744991
4.749878
4.7523212
4.754765
4.759652
4.769426
4.774313
4.7792
4.784087
4.7914176
4.7987485
4.808522
4.815853
4.82074
4.8231835
4.8280706
4.8354015
4.842732
4.8451757
4.8500624
4.857393
4.8647237
4.869611
4.8769417
4.884272
4.8916025
4.898933
4.906264
4.908707
4.911151
4.916038
4.9233685
4.9282556
4.9306993
4.9380293
4.9502473
4.9624653
4.9697957
4.974683
4.977126
4.9795694
4.9893436
4.999118
5.004005
5.008892
5.013779
5.0211096
5.0284405
5.035771
5.043102
5.047989
5.052876
5.0553193
5.0602064
5.067537
5.077311
5.0846415
5.0919724
5.0968595
5.099303
5.10419
5.113964
5.118851
5.1212945
5.1237383
5.1310687
5.1383996
5.143286
5.1457295
5.1481733
5.1530604
5.155504
5.1579475
5.1603913
5.1701655
5.1799397
5.1872697
5.1897135
5.1872697
5.1897135
5.1946006
5.201931
5.204375
5.204375
5.206818
5.209262
5.214149
5.219036
5.2214794
5.223923
5.223923
5.22881
5.2361407
5.243471
5.2483582
5.250802
5.250802
5.250802
5.2532454
5.2581325
5.2605762
5.2654634
5.2727933
5.275237
5.275237
5.275237
5.280124
5.2850113
5.2898984
5.2923417
5.2947855
5.2972293
5.3021164
5.3045597
5.309447
5.31189
5.316777
5.316777
5.3143334
5.3143334
5.3192205
5.3265514
5.3314385
5.333882
5.333882
5.333882
5.3363256
5.338769
5.3363256
5.338769
5.343656
5.348543
5.350987
5.3534303
5.3534303
5.358317
5.3607607
5.3607607
5.3607607
5.3632045
5.370535
5.377866
5.377866
5.377866
5.375422
5.377866
5.382753
5.38764
5.392527
5.392527
5.3949704
5.399857
5.4096313
5.4145184
5.4145184
5.4096313
5.407188
5.412075
5.4194055
5.4218493
5.4218493
5.4242926
5.4267364
5.4291797
5.4291797
5.4316235
5.43651
5.441397
5.4462843
5.4511714
5.4560585
5.4585023
5.4609456
5.4658327
5.4731636
5.4731636
5.4731636
5.4731636
5.47805
5.4804935
5.4853806
5.4878244
5.4878244
5.4853806
5.4878244
5.4927115
5.4975986
5.5024858
5.5049295
5.507373
5.507373
5.5098166
5.51226
5.5147038
5.5195904
5.5195904
5.5195904
5.5220337
5.526921
5.531808
5.531808
5.5293646
5.531808
5.539139
5.544026
5.544026
5.546469
5.548913
5.5513563
5.548913
5.546469
5.544026
5.546469
5.5513563
5.5513563
5.548913
5.5513563
5.5538
5.558687
5.558687
5.5562434
5.5562434
5.5611305
5.5611305
5.5611305
5.558687
5.5611305
5.563574
5.566017
5.566017
5.563574
5.563574
5.566017
5.568461
5.5709043
5.5709043
5.573348
5.575792
5.575792
5.573348
5.575792
5.578235
5.580679
5.5831223
5.5831223
5.5831223
5.5831223
5.585566
5.585566
5.585566
5.5880094
5.590453
5.5953403
5.5977836
5.6002274
5.6002274
5.6026707
5.6002274
5.5977836
5.5977836
5.6026707
5.6075573
5.610001
5.610001
5.6124444
5.614888
5.614888
5.6124444
5.6124444
5.6173315
5.6197753
5.6222186
5.6197753
5.6197753
5.6197753
5.6222186
5.6222186
5.6246624
5.6295495
5.6295495
5.6295495
5.6271057
5.6271057
5.6295495
5.63688
5.63688
5.63688
5.63688
5.6393237
5.6417675
5.6417675
5.6393237
5.6393237
5.6393237
5.6393237
5.6393237
5.6417675
5.644211
5.646654
5.644211
5.644211
5.6417675
5.644211
5.646654
5.6490974
5.651541
5.651541
5.6539845
5.6564283
5.6539845
5.6539845
5.651541
5.6539845
5.6539845
5.6539845
5.6564283
5.6588717
5.6637588
5.6662025
5.668646
5.6662025
5.6662025
5.668646
5.6710896
5.6710896
5.668646
5.6637588
5.6637588
5.668646
5.6759768
5.67842
5.6759768
5.673533
5.673533
5.6759768
5.67842
5.67842
5.67842
5.67842
5.67842
5.683307
5.6881943
5.6881943
5.685751
5.6881943
5.6906376
5.693081
5.6955247
5.697968
5.700412
5.700412
5.697968
5.697968
5.700412
5.702855
5.705299
5.705299
5.705299
5.705299
5.707742
5.710186
5.71263
5.715073
5.717517
5.715073
5.71263
5.717517
5.7248473
5.727291
5.727291
5.7248473
5.7248473
5.7297344
5.734621
5.737065
5.737065
5.737065
5.739508
5.7443953
5.746839
5.746839
5.746839
5.7492824
5.7541695
5.7566133
5.7590566
5.7615004
5.7615004
5.7639437
5.7639437
5.7663875
5.768831
5.771274
5.7737174
5.776161
5.7810483
5.7810483
5.7786045
5.7810483
5.783492
5.788379
5.7859354
5.7859354
5.788379
5.7957096
5.8005967
5.8005967
5.8005967
5.8005967
5.8030405
5.805484
5.810371
5.812814
5.812814
5.812814
5.8152575
5.8152575
5.8177013
5.8225884
5.8323627
5.8372498
5.8372498
5.8372498
5.834806
5.834806
5.8372498
5.842137
5.8494673
5.8543544
5.8543544
5.8543544
5.8567977
5.861685
5.866572
5.871459
5.87879
5.881233
5.881233
5.87879
5.87879
5.883677
5.8910074
5.893451
5.8958945
5.8958945
5.898338
5.900781
5.903225
5.908112
5.9105554
5.9154425
5.9227734
5.925217
5.925217
5.925217
5.9276605
5.9301043
5.9349914
5.939878
5.944765
5.949652
5.9520955
5.9520955
5.949652
5.949652
5.9520955
5.9594264
5.9618697
5.9643135
5.966757
5.9692006
5.971644
5.971644
5.9740877
5.978975
5.9838614
5.9887486
5.9887486
5.9863048
5.9887486
5.9936357
5.9960794
5.9985228
6.00341
6.0058537
6.008297
6.0107408
6.0107408
6.013184
6.015628
6.018071
6.020515
6.0254016
6.027845
6.0302887
6.032732
6.037619
6.040063
6.037619
6.037619
6.040063
6.04495
6.0522804
6.054724
6.054724
6.0571675
6.0571675
6.0571675
6.0596113
6.0644984
6.069385
6.069385
6.069385
6.069385
6.074272
6.074272
6.074272
6.076716
6.081603
6.0840464
6.08649
6.0889335
6.0913773
6.0913773
6.0913773
6.0913773
6.0962644
6.0987077
6.1011515
6.1011515
6.103595
6.106038
6.1133685
6.1182556
6.1158123
6.1133685
6.110925
6.1133685
6.1182556
6.1206994
6.1255865
6.1280303
6.1280303
6.1280303
6.1304736
6.1329174
6.1353607
6.1378045
6.140248
6.140248
6.140248
6.1426916
6.1475782
6.1500216
6.1500216
6.1500216
6.1500216
6.1524653
6.1524653
6.1549087
6.1549087
6.1549087
6.1524653
6.1549087
6.1573524
6.1597958
6.1622396
6.164683
6.164683
6.1622396
6.1597958
6.1622396
6.164683
6.1671267
6.1671267
6.1671267
6.16957
6.1720138
6.174457
6.1720138
6.16957
6.16957
6.1720138
6.174457
6.176901
6.174457
6.174457
6.174457
6.176901
6.179344
6.179344
6.176901
6.1720138
6.1720138
6.176901
6.181788
6.1842313
6.179344
6.176901
6.174457
6.176901
6.181788
6.181788
6.179344
6.176901
6.176901
6.179344
6.181788
6.179344
6.176901
6.174457
6.176901
6.179344
6.181788
6.181788
6.179344
6.176901
6.176901
6.179344
6.179344
6.176901
6.1720138
6.1720138
6.174457
6.174457
6.16957
6.16957
6.16957
6.1720138
6.16957
6.1622396
6.1573524
6.1622396
6.16957
6.16957
6.1671267
6.164683
6.164683
6.1671267
6.16957
6.16957
6.1671267
6.1622396
6.1622396
6.1597958
6.1597958
6.1597958
6.1597958
6.1622396
6.1622396
6.1597958
6.1549087
6.1524653
6.1524653
6.1549087
6.1549087
6.1500216
6.1475782
6.1475782
6.1475782
6.1475782
6.1475782
6.1426916
6.1353607
6.1329174
6.1329174
6.1304736
6.1280303
6.1206994
6.1182556
6.1206994
6.1206994
6.1206994
6.1133685
6.110925
6.106038
6.103595
6.103595
6.103595
6.103595
6.103595
6.0987077
6.0962644
6.0987077
6.0987077
6.0962644
6.0913773
6.0889335
6.0889335
6.0889335
6.08649
6.081603
6.0791593
6.0791593
6.076716
6.074272
6.071829
6.069385
6.0669417
6.0644984
6.0596113
6.0571675
6.054724
6.049837
6.0473933
6.0473933
6.049837
6.049837
6.042506
6.037619
6.032732
6.032732
6.032732
6.032732
6.027845
6.020515
6.013184
6.013184
6.015628
6.013184
6.008297
6.00341
6.0009665
5.9960794
5.9960794
5.9960794
5.9960794
5.9911923
5.9863048
5.9838614
5.9863048
5.9863048
5.981418
5.9740877
5.966757
5.9643135
5.9643135
5.9643135
5.9643135
5.9618697
5.9594264
5.9594264
5.9569826
5.9545393
5.949652
5.9472084
5.944765
5.944765
5.944765
5.944765
5.939878
5.9325476
5.9301043
5.925217
5.9227734
5.9227734
5.9227734
5.92033
5.9154425
5.912999
5.912999
5.912999
5.9105554
5.9056683
5.903225
5.900781
5.900781
5.898338
5.893451
5.8910074
5.8910074
5.893451
5.893451
5.8910074
5.888564
5.8861203
5.883677
5.883677
5.881233
5.876346
5.871459
5.8690157
5.871459
5.871459
5.8690157
5.8690157
5.866572
5.8641286
5.8641286
5.8641286
5.861685
5.8567977
5.851911
5.851911
5.8543544
5.8543544
5.8494673
5.84458
5.839693
5.8372498
5.8372498
5.839693
5.839693
5.839693
5.8372498
5.8323627
5.8274755
5.8250318
5.8250318
5.8250318
5.8274755
5.8250318
5.8225884
5.8225884
5.8225884
5.8201447
5.8177013
5.812814
5.810371
5.805484
5.805484
5.8079276
5.805484
5.8005967
5.7957096
5.7957096
5.7957096
5.7957096
5.7932663
5.788379
5.7859354
5.7859354
5.7859354
5.7810483
5.7786045
5.7786045
5.7786045
5.776161
5.7737174
5.768831
5.7663875
5.7663875
5.7663875
5.7663875
5.7663875
5.768831
5.771274
5.768831
5.7615004
5.7541695
5.751726
5.751726
5.751726
5.751726
5.7492824
5.7492824
5.7443953
5.7443953
5.7443953
5.741952
5.734621
5.7297344
5.7297344
5.7321777
5.734621
5.7321777
5.7297344
5.727291
5.7248473
5.722404
5.722404
5.71996
5.71996
5.71996
5.717517
5.715073
5.715073
5.710186
5.707742
5.705299
5.707742
5.705299
5.702855
5.697968
5.6955247
5.693081
5.6906376
5.6906376
5.6881943
5.6881943
5.685751
5.680864
5.680864
5.67842
5.6759768
5.673533
5.6710896
5.6710896
5.668646
5.668646
5.668646
5.6662025
5.6613154
5.6588717
5.6613154
5.6637588
5.6662025
5.6637588
5.6613154
5.6564283
5.6539845
5.6564283
5.6564283
5.6539845
5.6490974
5.646654
5.644211
5.6393237
5.6393237
5.6393237
5.6417675
5.6417675
5.63688
5.631993
5.6295495
5.6246624
5.6246624
5.6271057
5.6271057
5.6222186
5.6197753
5.6197753
5.6222186
5.6222186
5.6173315
5.6124444
5.6124444
5.614888
5.614888
5.610001
5.605114
5.6026707
5.6002274
5.6002274
5.6026707
5.6075573
5.610001
5.6075573
5.605114
5.6026707
5.6026707
5.6026707
5.6026707
5.5977836
5.5928965
5.5880094
5.5880094
5.590453
5.590453
5.5880094
5.5880094
5.5880094
5.590453
5.5880094
5.5880094
5.585566
5.585566
5.585566
5.5831223
5.578235
5.575792
5.575792
5.578235
5.580679
5.578235
5.575792
5.575792
5.575792
5.578235
5.578235
5.575792
5.573348
5.573348
5.573348
5.573348
5.573348
5.573348
5.573348
5.5709043
5.568461
5.568461
5.568461
5.5709043
5.5709043
5.568461
5.568461
5.568461
5.566017
5.568461
5.5709043
5.5709043
5.566017
5.563574
5.563574
5.566017
5.566017
5.568461
5.5709043
5.573348
5.5709043
5.566017
5.563574
5.566017
5.5709043
5.575792
5.575792
5.5709043
5.566017
5.563574
5.563574
5.566017
5.568461
5.566017
5.563574
5.5611305
5.563574
5.566017
5.566017
5.566017
5.566017
5.568461
5.568461
5.568461
5.568461
5.568461
5.563574
5.563574
5.566017
5.568461
5.568461
5.568461
5.568461
5.5709043
5.573348
5.5709043
5.566017
5.566017
5.5709043
5.573348
5.573348
5.573348
5.573348
5.573348
5.573348
5.5709043
5.568461
5.5709043
5.575792
5.575792
5.575792
5.573348
5.573348
5.573348
5.578235
5.580679
5.580679
5.578235
5.575792
5.575792
5.578235
5.5831223
5.5831223
5.580679
5.578235
5.578235
5.580679
5.5831223
5.585566
5.585566
5.5831223
5.580679
5.580679
5.5831223
5.5831223
5.580679
5.580679
5.580679
5.580679
5.580679
5.580679
5.585566
5.5880094
5.5880094
5.585566
5.585566
5.5831223
5.5831223
5.5880094
5.5928965
5.5928965
5.5928965
5.5880094
5.5880094
5.585566
5.585566
5.585566
5.5880094
5.590453
5.5928965
5.5928965
5.590453
5.5880094
5.585566
5.5831223
5.5831223
5.5831223
5.5831223
5.5831223
5.5831223
5.585566
5.585566
5.5831223
5.580679
5.578235
5.578235
5.580679
5.580679
5.5831223
5.585566
5.585566
5.580679
5.578235
5.575792
5.575792
5.578235
5.580679
5.578235
5.575792
5.573348
5.5709043
5.5709043
5.573348
5.575792
5.578235
5.578235
5.578235
5.578235
5.573348
5.5709043
5.568461
5.5709043
5.573348
5.5709043
5.568461
5.566017
5.563574
5.5611305
5.558687
5.558687
5.558687
5.5562434
5.558687
5.558687
5.5562434
5.5562434
5.5538
5.5513563
5.5513563
5.5513563
5.5513563
5.548913
5.544026
5.539139
5.536695
5.536695
5.536695
5.536695
5.5342517
5.5342517
5.536695
5.5342517
5.526921
5.5220337
5.5195904
5.5147038
5.5147038
5.5147038
5.5195904
5.517147
5.5098166
5.5024858
5.5024858
5.5024858
5.5024858
5.4975986
5.495155
5.4902678
5.4853806
5.47805
5.475607
5.475607
5.47805
5.475607
5.4658327
5.4609456
5.4609456
5.4658327
5.4633894
5.4560585
5.448728
5.4462843
5.4462843
5.443841
5.438954
5.434067
5.4291797
5.4267364
5.4218493
5.416962
5.412075
5.4096313
5.407188
5.399857
5.392527
5.38764
5.382753
5.380309
5.380309
5.380309
5.375422
5.370535
5.365648
5.358317
5.3534303
5.348543
5.3461
5.3412127
5.338769
5.3314385
5.3241076
5.3216643
5.3192205
5.316777
5.31189
5.309447
5.3021164
5.2923417
5.2874546
5.2825675
5.2776804
5.275237
5.2727933
5.2679067
5.2581325
5.2483582
5.238584
5.233697
5.233697
5.2312536
5.22881
5.2214794
5.214149
5.206818
5.1994877
5.1897135
5.1799397
5.1750526
5.172609
5.1701655
5.1652784
5.1579475
5.1481733
5.140843
5.135956
5.1310687
5.1237383
5.1164074
5.1115203
5.106633
5.1017466
5.0968595
5.0870852
5.077311
5.06998
5.065093
5.057763
5.050432
5.045545
5.040658
5.0333276
5.0235534
5.016223
5.011336
5.0064487
5.0015616
4.9917874
4.9795694
4.9697957
4.9624653
4.957578
4.947804
4.9380293
4.9331427
4.9282556
4.9233685
4.916038
4.90382
4.894046
4.886716
4.8769417
4.869611
4.86228
4.8549495
4.8500624
4.842732
4.8354015
4.8280706
4.82074
4.810966
4.7987485
4.7914176
4.784087
4.7792
4.771869
4.7620955
4.749878
4.7401037
4.732773
4.7254424
4.715668
4.7034507
4.69612
4.6887894
4.6839023
4.6716847
4.6594667
4.6496925
4.6448054
4.639919
4.6301446
4.617927
4.605709
4.5959353
4.5886045
4.5788302
4.569056
4.559282
4.551952
4.5421777
4.5324035
4.522629
4.5152984
4.5104117
4.503081
4.4908633
4.476202
4.4639845
4.4542103
4.4468794
4.439549
4.4322186
4.424888
4.41267
4.4004526
4.3906784
4.383348
4.376017
4.366243
4.3515816
4.341808
4.3344774
4.3271465
4.3173723
4.3100414
4.3002677
4.2856064
4.273389
4.2611713
4.253841
4.2489533
4.241623
4.229405
4.214744
4.20497
4.200083
4.1927524
4.1829786
4.168317
4.1536555
4.143882
4.1365514
4.1292205
4.12189
4.112116
4.1023417
4.0925674
4.08035
4.068132
4.058358
4.051028
4.041253
4.0290356
4.0143747
4.0021567
3.9948266
3.9874957
3.9777217
3.9655037
3.9532864
3.9410684
3.9337382
3.923964
3.9166334
3.9068592
3.8946414
3.8824239
3.87265
3.865319
3.8579886
3.8482146
3.8359966
3.8213356
3.8115616
3.8017874
3.7920132
3.7797954
3.7700214
3.7602472
3.7529166
3.7431424
3.7309248
3.718707
3.704046
3.6942718
3.6869414
3.6747236
3.6600626
3.6478446
3.635627
3.6282964
3.6160789
3.603861
3.5940871
3.5867562
3.5769823
3.567208
3.5549905
3.5427728
3.5329988
3.520781
3.5085633
3.4963458
3.484128
3.4719105
3.4645798
3.4523623
3.4401443
3.4303703
3.4205961
3.4132657
3.405935
3.3937175
3.379056
3.3668385
3.3595078
3.3521774
3.3399596
3.3252985
3.3106372
3.300863
3.2910888
3.2813148
3.2666538
3.2568796
3.244662
3.232444
3.2202265
3.2104523
3.1982348
3.186017
3.176243
3.1664686
3.1591382
3.149364
3.1371465
3.1224852
3.1127112
3.102937
3.0907192
3.0760581
3.066284
3.0540664
3.0442922
3.0320745
3.0247438
3.0149698
3.0051956
2.9954216
2.983204
2.9685428
2.9563248
2.9465508
2.9367766
2.9270027
2.9123416
2.9025674
2.8927932
2.883019
2.8732448
2.8610272
2.851253
2.8390355
2.826818
2.8146
2.799939
2.7901647
2.7828343
2.7779472
2.7706165
2.7608426
2.7535117
2.7461812
2.736407
2.721746
2.7070847
2.6948671
2.6826494
2.6753187
2.6655445
2.6557705
2.6435528
2.6337788
2.621561
2.6093433
2.5922387
2.5775776
2.5678034
2.5629163
2.5555859
2.5433679
2.5311503
2.5213761
2.5091586
2.4993844
2.487167
2.474949
2.465175
2.4554007
2.4480703
2.438296
2.4260786
2.4138608
2.3991995
2.3894255
2.3772078
2.3649902
2.350329
2.3381112
2.3307805
2.32345
2.318563
2.3087888
2.2965713
2.2843537
2.272136
2.2648053
2.2525876
2.24037
2.2281523
2.2183783
2.2110476
2.203717
2.1914992
2.1792815
2.1695075
2.1621768
2.1524029
2.140185
2.130411
2.1157496
2.1010885
2.088871
2.0790968
2.0717661
2.0644357
2.0546613
2.0424438
2.0277827
2.0180085
2.0106778
2.005791
1.9960169
1.983799
1.9715813
1.9593637
1.947146
1.9398155
1.9300413
1.9202672
1.9080496
1.8958318
1.8860577
1.8762836
1.8665094
1.8616223
1.8542918
1.8469613
1.8371872
1.8225259
1.8078648
1.795647
1.7858729
1.7834294
1.7736553
1.7614375
1.7492199
1.7394458
1.7296716
1.7223411
1.712567
1.7027929
1.6905751
1.680801
1.6734704
1.6636963
1.6514786
1.6417044
1.6343739
1.6294869
1.6221561
1.6099386
1.5928339
1.5830597
1.5732856
1.565955
1.5561808
1.5464067
1.5390761
1.5341891
1.524415
1.5097537
1.4999796
1.4926491
1.4853183
1.4755442
1.4682137
1.4608831
1.4511089
1.4388913
1.4266737
1.4144559
1.4071254
1.3997948
1.3900206
1.38269
1.3753594
1.3655853
1.3533677
1.3435935
1.3387064
1.3338194
1.3240453
1.309384
1.2947229
1.2849488
1.2800617
1.2751746
1.2654004
1.2556263
1.2458522
1.2385216
1.2287475
1.2189734
1.2091992
1.1994251
1.189651
1.1798768
1.1725461
1.1652156
1.1554415
1.1481109
1.1432239
1.1358932
1.126119
1.1163449
1.1065708
1.0992402
1.0894661
1.079692
1.0723615
1.0625873
1.052813
1.0454825
1.0381519
1.0357084
1.0332649
1.0210472
1.0088295
0.99905545
0.9917248
0.98683774
0.97706366
0.9672895
0.95751536
0.94774127
0.9404106
0.93308
0.9257495
0.9184188
0.90864474
0.9013141
0.89154
0.8842094
0.8768788
0.86710465
0.85977405
0.8499999
0.84266937
0.83778226
0.83289516
0.8280081
0.8206776
0.8133469
0.8011293
0.79135513
0.781581
0.77425045
0.7693634
0.76203275
0.75225866
0.7424845
0.7351539
0.7278233
0.7204927
0.7107186
0.703388
0.6960574
0.68628323
0.67895263
0.67162204
0.66429144
0.65696084
0.64963025
0.6398561
0.630082
0.6251949
0.62030786
0.6105337
0.6007596
0.5885419
0.5812113
0.5763243
0.5714372
0.56410664
0.556776
0.5470019
0.5396713
0.5347842
0.5250101
0.5127924
0.5030183
0.49813122
0.49324417
0.48591357
0.47369587
0.4639218
0.46147823
0.45903474
0.4492606
0.43948644
0.43215585
0.4272688
0.41993818
0.41016406
0.40283346
0.3979464
0.3906158
0.38084167
0.37351108
0.368624
0.36373693
0.35640633
0.34907573
0.34174514
0.33441454
0.32708395
0.31975335
0.31242275
0.3026486
0.2928745
0.2855439
0.2806568
0.27576977
0.26843917
0.25866503
0.25133443
0.2488909
0.24400383
0.23667324
0.22934264
0.22201204
0.21468145
0.20735085
0.20002025
0.19268966
0.18780258
0.18291552
0.17558493
0.16825433
0.1584802
0.14870608
0.14137547
0.13893194
0.13404487
0.124270745
0.11449662
0.107166015
0.10227895
0.09983542
0.09494835
0.087617755
0.08273069
0.07784362
0.072956555
0.06318243
0.055851832
0.048521236
0.04119064
0.03630358
0.028972968
0.021642372
0.01919885
0.014311776
0.009424716
0.0020941198
-0.0052364916
-0.010123551
-0.01501061
-0.022341222
-0.03211534
-0.03944595
-0.044332996
-0.04922007
-0.056550667
-0.06388126
-0.066324785
-0.06876834
-0.07365541
-0.08098601
-0.088316575
-0.09320365
-0.100534245
-0.10786487
-0.11519547
-0.12008251
-0.122526035
-0.122526035
-0.12741311
-0.1347437
-0.14207433
-0.15184845
-0.1567355
-0.16162257
-0.16650961
-0.17384021
-0.17872731
-0.18361436
-0.18850143
-0.19094495
-0.20071907
-0.20804967
-0.21293674
-0.2153803
-0.22026737
-0.22515441
-0.23248501
-0.23737209
-0.23981561
-0.24470265
-0.24958973
-0.2544768
-0.26180744
-0.2666945
-0.27158153
-0.27402502
-0.27891213
-0.28624272
-0.29357338
-0.29601687
-0.29846042
-0.30334747
-0.3082345
-0.3155651
-0.31800866
-0.3228957
-0.3253392
-0.33266985
-0.3375569
-0.3400004
-0.34244394
-0.34733105
-0.3497746
-0.3522181
-0.35466164
-0.3595487
-0.3644358
-0.36932284
-0.37420988
-0.37909693
-0.38642758
-0.39131463
-0.39375812
-0.39620167
-0.39864522
-0.40597582
-0.41330642
-0.41574997
-0.41330642
-0.41330642
-0.420637
-0.42552406
-0.4279676
-0.4279676
-0.4328547
-0.43774176
-0.4426288
-0.44751585
-0.4548465
-0.45729
-0.45973355
-0.45729
-0.45973355
-0.46217704
-0.46706414
-0.47683823
-0.48416883
-0.48905593
-0.48905593
-0.48905593
-0.49149948
-0.49638653
-0.5012736
-0.5037171
-0.5037171
-0.5061607
-0.5110477
-0.51593477
-0.51837826
-0.52082187
-0.5257089
-0.53059596
-0.5330395
-0.535483
-0.5379266
-0.54281366
-0.54525715
-0.5477007
-0.5477007
-0.5501442
-0.5550313
-0.55747485
-0.55991834
-0.56724894
-0.57213604
-0.5745796
-0.5745796
-0.57213604
-0.5745796
-0.58191013
-0.5867972
-0.5916843
-0.5916843
-0.5916843
-0.59412783
-0.5990149
-0.60145843
-0.6039019
-0.6039019
-0.60634553
-0.608789
-0.6112326
-0.6136761
-0.6161196
-0.6185631
-0.6234502
-0.62833726
-0.6258938
-0.6234502
-0.6258938
-0.6307808
-0.63566786
-0.63566786
-0.6381114
-0.6381114
-0.64055496
-0.6429985
-0.645442
-0.64788556
-0.65032905
-0.6527726
-0.6527726
-0.6552161
-0.65765965
-0.6601032
-0.6601032
-0.6601032
-0.6601032
-0.66499025
-0.6698773
-0.67232084
-0.67232084
-0.6698773
-0.67232084
-0.67720795
-0.682095
-0.68698204
-0.68453854
-0.682095
-0.682095
-0.682095
-0.68453854
-0.68698204
-0.6894256
-0.6918691
-0.6918691
-0.6894256
-0.6894256
-0.69431263
-0.6991997
-0.6991997
-0.6967561
-0.69431263
-0.69431263
-0.69431263
-0.7016433
-0.7089739
-0.70653033
-0.7016433
-0.7016433
-0.70408684
-0.70653033
-0.70408684
-0.7016433
-0.70408684
-0.7089739
-0.7114174
-0.7114174
-0.7089739
-0.7089739
-0.7138609
-0.7163045
-0.7138609
-0.7138609
-0.7138609
-0.7114174
-0.7089739
-0.7089739
-0.7114174
-0.7114174
-0.7114174
-0.7138609
-0.7163045
-0.7163045
-0.7138609
-0.7114174
-0.7114174
-0.7163045
-0.7163045
-0.7163045
-0.7138609
-0.7138609
-0.7114174
-0.7114174
-0.7114174
-0.7138609
-0.7163045
-0.7163045
-0.7138609
-0.7114174
-0.7114174
-0.7114174
-0.7089739
-0.70653033
-0.70653033
-0.70653033
-0.7089739
-0.7089739
-0.7089739
-0.70653033
-0.70653033
-0.70653033
-0.7089739
-0.7114174
-0.7089739
-0.70408684
-0.6967561
-0.6918691
-0.69431263
-0.6967561
-0.6991997
-0.6991997
-0.6967561
-0.69431263
-0.69431263
-0.6967561
-0.6967561
-0.6918691
-0.6894256
-0.6894256
-0.6894256
-0.6894256
-0.6918691
-0.69431263
-0.6918691
-0.68453854
-0.67720795
-0.6747644
-0.6747644
-0.67720795
-0.6796515
-0.6796515
-0.67720795
-0.67232084
-0.6698773
-0.6698773
-0.6698773
-0.6747644
-0.6747644
-0.67232084
-0.66499025
-0.6601032
-0.6601032
-0.65765965
-0.6527726
-0.6527726
-0.6552161
-0.6552161
-0.6527726
-0.65032905
-0.65032905
-0.65032905
-0.6527726
-0.65032905
-0.6429985
-0.64055496
-0.6429985
-0.645442
-0.645442
-0.6381114
-0.63566786
-0.6332243
-0.6332243
-0.6332243
-0.6307808
-0.6234502
-0.6234502
-0.6234502
-0.6258938
-0.6234502
-0.6185631
-0.6136761
-0.6112326
-0.6112326
-0.6112326
-0.608789
-0.60634553
-0.6039019
-0.60634553
-0.608789
-0.608789
-0.6039019
-0.5990149
-0.5965713
-0.59412783
-0.59412783
-0.5892408
-0.5892408
-0.5892408
-0.5892408
-0.5867972
-0.5867972
-0.5843537
-0.58191013
-0.57946664
-0.5770231
-0.5745796
-0.57213604
-0.5696925
-0.56480545
-0.5623619
-0.56480545
-0.56724894
-0.56480545
-0.5623619
-0.55991834
-0.55991834
-0.55747485
-0.55258775
-0.5477007
-0.5477007
-0.5477007
-0.54525715
-0.54281366
-0.5403701
-0.5379266
-0.535483
-0.535483
-0.5379266
-0.535483
-0.5330395
-0.52815247
-0.5257089
-0.52082187
-0.51593477
-0.5134912
-0.51593477
-0.51837826
-0.51837826
-0.51593477
-0.5134912
-0.5110477
-0.5061607
-0.5012736
-0.49638653
-0.49638653
-0.49638653
-0.49638653
-0.49394298
-0.48661238
-0.48416883
-0.48172528
-0.48416883
-0.48172528
-0.47928178
-0.47683823
-0.47439474
-0.47439474
-0.4719512
-0.46706414
-0.46217704
-0.46217704
-0.46217704
-0.45973355
-0.45729
-0.45973355
-0.45729
-0.45240295
-0.44751585
-0.4450723
-0.4450723
-0.44751585
-0.4450723
-0.44018525
-0.43774176
-0.43774176
-0.43774176
-0.43774176
-0.4328547
-0.4279676
-0.42552406
-0.420637
-0.41819346
-0.41574997
-0.41330642
-0.41086286
-0.41086286
-0.41330642
-0.41086286
-0.40353227
-0.39864522
-0.39620167
-0.39864522
-0.40108877
-0.39864522
-0.39620167
-0.39131463
-0.39131463
-0.39131463
-0.38642758
-0.38398403
-0.38154048
-0.38154048
-0.37909693
-0.37420988
-0.37176633
-0.37176633
-0.37420988
-0.37420988
-0.37176633
-0.36687928
-0.36199218
-0.3595487
-0.3595487
-0.3595487
-0.3595487
-0.35710514
-0.3522181
-0.34733105
-0.3448875
-0.34244394
-0.3448875
-0.3448875
-0.3448875
-0.3400004
-0.33511335
-0.33266985
-0.3277828
-0.3302263
-0.33266985
-0.33266985
-0.3253392
-0.31800866
-0.31312162
-0.31312162
-0.3155651
-0.32045215
-0.32045215
-0.31800866
-0.31312162
-0.31312162
-0.31312162
-0.3082345
-0.3082345
-0.30579096
-0.30334747
-0.30090392
-0.29601687
-0.29601687
-0.29357338
-0.29357338
-0.29112977
-0.28868628
-0.28379917
-0.28379917
-0.28379917
-0.28624272
-0.28624272
-0.28624272
-0.28624272
-0.28135568
-0.27891213
-0.27646863
-0.27158153
-0.27158153
-0.27158153
-0.27158153
-0.26913798
-0.2666945
-0.2666945
-0.2666945
-0.2666945
-0.26425093
-0.2593639
-0.25692034
-0.2544768
-0.2544768
-0.25692034
-0.2593639
-0.25692034
-0.2520333
-0.24958973
-0.24958973
-0.24958973
-0.24470265
-0.23981561
-0.23737209
-0.23981561
-0.23981561
-0.23981561
-0.23981561
-0.23737209
-0.23492853
-0.23492853
-0.23737209
-0.23737209
-0.23492853
-0.23248501
-0.23248501
-0.23248501
-0.23248501
-0.23004149
-0.23004149
-0.22515441
-0.2227109
-0.2227109
-0.2227109
-0.2227109
-0.2153803
-0.21049322
-0.21049322
-0.21293674
-0.21782382
-0.21782382
-0.2153803
-0.21293674
-0.2153803
-0.21782382
-0.21782382
-0.21782382
-0.21293674
-0.21293674
-0.21293674
-0.21293674
-0.21049322
-0.20804967
-0.20560615
-0.20804967
-0.21049322
-0.21293674
-0.20804967
-0.20560615
-0.20316263
-0.20560615
-0.20804967
-0.20804967
-0.20316263
-0.19827555
-0.19827555
-0.20560615
-0.21049322
-0.21049322
-0.20560615
-0.20316263
-0.20071907
-0.20071907
-0.20316263
-0.20316263
-0.20316263
-0.20560615
-0.20316263
-0.20560615
-0.20560615
-0.20560615
-0.20071907
-0.19827555
-0.19583203
-0.19583203
-0.20071907
-0.20316263
-0.20316263
-0.20316263
-0.20071907
-0.19827555
-0.19827555
-0.19827555
-0.19827555
-0.20316263
-0.20316263
-0.20316263
-0.20071907
-0.20071907
-0.20071907
-0.19827555
-0.19583203
-0.19583203
-0.20071907
-0.20316263
-0.20316263
-0.19827555
-0.20316263
-0.20804967
-0.21293674
-0.21049322
-0.20804967
-0.20804967
-0.20804967
-0.20804967
-0.20804967
-0.20560615
-0.20316263
-0.20071907
-0.20071907
-0.20316263
-0.20804967
-0.21049322
-0.21049322
-0.21049322
-0.21049322
-0.21049322
-0.21293674
-0.21293674
-0.21293674
-0.2153803
-0.2153803
-0.2153803
-0.21293674
-0.2153803
-0.21782382
-0.21782382
-0.21782382
-0.22026737
-0.22026737
-0.21782382
-0.21782382
-0.21782382
-0.2227109
-0.22515441
-0.22759794
-0.22515441
-0.22515441
-0.22515441
-0.22515441
-0.22515441
-0.22759794
-0.23248501
-0.23248501
-0.23004149
-0.23004149
-0.23492853
-0.23737209
-0.23492853
-0.23492853
-0.23492853
-0.23737209
-0.23737209
-0.23737209
-0.23737209
-0.23981561
-0.23981561
-0.23737209
-0.23981561
-0.24470265
-0.2520333
-0.2520333
-0.2520333
-0.2471462
-0.24470265
-0.24470265
-0.2471462
-0.24958973
-0.2520333
-0.2520333
-0.2544768
-0.2593639
-0.2593639
-0.2593639
-0.25692034
-0.2593639
-0.2593639
-0.26180744
-0.26425093
-0.26913798
-0.27158153
-0.27158153
-0.26913798
-0.26913798
-0.27646863
-0.28135568
-0.28135568
-0.28135568
-0.27891213
-0.27891213
-0.28135568
-0.28379917
-0.28624272
-0.28624272
-0.28868628
-0.28868628
-0.28624272
-0.28624272
-0.28624272
-0.29112977
-0.29357338
-0.29846042
-0.30334747
-0.30334747
-0.30334747
-0.30334747
-0.30579096
-0.3082345
-0.31067806
-0.31067806
-0.31312162
-0.3155651
-0.3155651
-0.3155651
-0.3155651
-0.32045215
-0.3253392
-0.3277828
-0.3277828
-0.3253392
-0.3277828
-0.3302263
-0.33266985
-0.33266985
-0.3302263
-0.3277828
-0.33266985
-0.3375569
-0.3400004
-0.34244394
-0.3448875
-0.34733105
-0.34733105
-0.34733105
-0.34733105
-0.3497746
-0.3522181
-0.35466164
-0.35466164
-0.35466164
-0.35466164
-0.3595487
-0.36687928
-0.36687928
-0.3644358
-0.3644358
-0.36687928
-0.36932284
-0.37176633
-0.37176633
-0.37176633
-0.37420988
-0.37909693
-0.37909693
-0.37909693
-0.38154048
-0.38642758
-0.38887107
-0.38887107
-0.38642758
-0.38887107
-0.39131463
-0.39375812
-0.39375812
-0.39375812
-0.39864522
-0.40597582
-0.40597582
-0.40597582
-0.40597582
-0.4084193
-0.41086286
-0.41086286
-0.4084193
-0.4084193
-0.4084193
-0.41330642
-0.41819346
-0.420637
-0.42308056
-0.42308056
-0.42308056
-0.42308056
-0.42552406
-0.4279676
-0.4279676
-0.4304111
-0.4304111
-0.4304111
-0.4328547
-0.43774176
-0.44018525
-0.4426288
-0.4426288
-0.4426288
-0.4426288
-0.4450723
-0.4499594
-0.45240295
-0.4548465
-0.45729
-0.45729
-0.45729
-0.45973355
-0.46217704
-0.45973355
-0.45973355
-0.46217704
-0.46217704
-0.4646206
-0.4695077
-0.46706414
-0.46706414
-0.4695077
-0.47439474
-0.47683823
-0.47928178
-0.47683823
-0.47683823
-0.47683823
-0.47683823
-0.47683823
-0.47683823
-0.47928178
-0.48172528
-0.48661238
-0.49149948
-0.49149948
-0.48905593
-0.49149948
-0.49394298
-0.49638653
-0.49638653
-0.49638653
-0.49883002
-0.5037171
-0.50860417
-0.50860417
-0.5110477
-0.5110477
-0.5110477
-0.5110477
-0.5110477
-0.5134912
-0.51837826
-0.52082187
-0.52082187
-0.52082187
-0.51837826
-0.51837826
-0.51837826
-0.52082187
-0.52326536
-0.5257089
-0.5257089
-0.52815247
-0.52815247
-0.53059596
-0.5330395
-0.535483
-0.5379266
-0.5379266
-0.5403701
-0.5403701
-0.5403701
-0.5403701
-0.5403701
-0.54281366
-0.5477007
-0.5501442
-0.54525715
-0.54281366
-0.54525715
-0.5501442
-0.5550313
-0.5550313
-0.55258775
-0.55258775
-0.55258775
-0.5550313
-0.55747485
-0.55747485
-0.55747485
-0.55991834
-0.5623619
-0.5623619
-0.5623619
-0.5623619
-0.56480545
-0.56724894
-0.5696925
-0.5696925
-0.5696925
-0.5745796
-0.57946664
-0.57946664
-0.57946664
-0.58191013
-0.58191013
-0.57946664
-0.57946664
-0.58191013
-0.58191013
-0.58191013
-0.58191013
-0.5843537
-0.5867972
-0.5892408
-0.5892408
-0.5892408
-0.5916843
-0.59412783
-0.59412783
-0.59412783
-0.5965713
-0.5990149
-0.5990149
-0.60145843
-0.6039019
-0.60634553
-0.608789
-0.6112326
-0.6112326
-0.608789
-0.608789
-0.6112326
-0.6136761
-0.6161196
-0.6161196
-0.6185631
-0.62100667
-0.62100667
-0.62100667
-0.62100667
-0.6234502
-0.6258938
-0.62833726
-0.62833726
-0.6307808
-0.6332243
-0.62833726
-0.6258938
-0.62833726
-0.6332243
-0.63566786
-0.63566786
-0.63566786
-0.6381114
-0.6381114
-0.6381114
-0.64055496
-0.6429985
-0.645442
-0.645442
-0.645442
-0.645442
-0.645442
-0.64788556
-0.65032905
-0.6527726
-0.65032905
-0.65032905
-0.6527726
-0.6552161
-0.6601032
-0.66254675
-0.66254675
-0.66499025
-0.66499025
-0.6674338
-0.66499025
-0.6674338
-0.6698773
-0.6698773
-0.6674338
-0.66499025
-0.6674338
-0.6698773
-0.67232084
-0.6747644
-0.6747644
-0.6747644
-0.6747644
-0.67720795
-0.6796515
-0.682095
-0.6796515
-0.6796515
-0.682095
-0.682095
-0.682095
-0.682095
-0.68453854
-0.68453854
-0.6796515
-0.6796515
-0.68453854
-0.6894256
-0.69431263
-0.6918691
-0.6894256
-0.6918691
-0.6967561
-0.6967561
-0.6967561
-0.6967561
-0.6991997
-0.7016433
-0.7016433
-0.7016433
-0.6991997
-0.6991997
-0.6967561
-0.69431263
-0.6967561
-0.6967561
-0.6991997
-0.7016433
-0.70408684
-0.70408684
-0.70408684
-0.70408684
-0.70653033
-0.70653033
-0.7089739
-0.70653033
-0.70408684
-0.7016433
-0.70408684
-0.70653033
-0.70653033
-0.70653033
-0.70408684
-0.70408684
-0.7089739
-0.7138609
-0.7163045
-0.7163045
-0.718748
-0.718748
-0.7163045
-0.7138609
-0.7138609
-0.7138609
-0.7138609
-0.7138609
-0.7163045
-0.7211915
-0.7211915
-0.7211915
-0.718748
-0.7163045
-0.718748
-0.723635
-0.72852206
-0.72607857
-0.723635
-0.718748
-0.723635
-0.72607857
-0.72607857
-0.723635
-0.723635
-0.723635
-0.72607857
-0.72852206
-0.72607857
-0.72607857
-0.72852206
-0.7309656
-0.7309656
-0.72852206
-0.72852206
-0.72607857
-0.72607857
-0.72607857
-0.7309656
-0.7334091
-0.7309656
-0.72852206
-0.72607857
-0.72607857
-0.72852206
-0.7309656
-0.73585266
-0.7382963
-0.7334091
-0.72852206
-0.72852206
-0.7309656
-0.73585266
-0.73585266
-0.7334091
-0.7309656
-0.72852206
-0.7309656
-0.7334091
-0.7334091
-0.7309656
-0.7334091
-0.73585266
-0.73585266
-0.73585266
-0.7382963
-0.7382963
-0.7382963
-0.7382963
-0.73585266
-0.73585266
-0.7382963
-0.7407398
-0.7382963
-0.7382963
-0.7382963
-0.73585266
-0.7334091
-0.7334091
-0.73585266
-0.7407398
-0.7382963
-0.7334091
-0.7334091
-0.73585266
-0.73585266
-0.7382963
-0.7407398
-0.7407398
-0.7382963
-0.73585266
-0.73585266
-0.73585266
-0.73585266
-0.7334091
-0.7334091
-0.7334091
-0.73585266
-0.73585266
-0.73585266
-0.73585266
-0.73585266
-0.7407398
-0.7431833
-0.7407398
-0.73585266
-0.73585266
-0.7382963
-0.73585266
-0.7334091
-0.7309656
-0.7334091
-0.7382963
-0.7407398
-0.7382963
-0.73585266
-0.73585266
-0.73585266
-0.73585266
-0.73585266
-0.73585266
-0.73585266
-0.73585266
-0.73585266
-0.73585266
-0.7334091
-0.7334091
-0.73585266
-0.73585266
-0.7382963
-0.73585266
-0.73585266
-0.7334091
-0.7309656
-0.7309656
-0.7309656
-0.7309656
-0.7309656
-0.7309656
-0.72852206
-0.72607857
-0.723635
-0.723635
-0.72607857
-0.7309656
-0.7334091
-0.7334091
-0.7309656
-0.7309656
-0.72852206
-0.72852206
-0.72852206
-0.72852206
-0.72607857
-0.72852206
-0.72852206
-0.7309656
-0.7309656
-0.7309656
-0.7309656
-0.7309656
-0.7309656
-0.7309656
-0.72852206
-0.72607857
-0.723635
-0.72607857
-0.72607857
-0.72607857
-0.723635
-0.7211915
-0.7211915
-0.723635
-0.72607857
-0.72607857
-0.723635
-0.7211915
-0.7211915
-0.7211915
-0.723635
-0.72607857
-0.723635
-0.7211915
-0.7163045
-0.7163045
-0.718748
-0.718748
-0.718748
-0.718748
-0.7211915
-0.7211915
-0.718748
-0.7138609
-0.7138609
-0.718748
-0.7211915
-0.723635
-0.7211915
-0.7163045
-0.7114174
-0.7089739
-0.7114174
-0.7114174
-0.7138609
-0.7114174
-0.7089739
-0.70653033
-0.70653033
-0.70653033
-0.70653033
-0.70653033
-0.70653033
-0.70408684
-0.70653033
-0.7089739
-0.7114174
-0.7089739
-0.7089739
-0.70653033
-0.70408684
-0.7016433
-0.7016433
-0.70408684
-0.70408684
-0.7016433
-0.6991997
-0.6991997
-0.6991997
-0.6991997
-0.6991997
-0.6991997
-0.6967561
-0.6967561
-0.6991997
-0.6991997
-0.6991997
-0.6967561
-0.69431263
-0.6918691
-0.6894256
-0.6894256
-0.6918691
-0.6967561
-0.6967561
-0.6918691
-0.6894256
-0.6918691
-0.69431263
-0.6918691
-0.68698204
-0.68453854
-0.68453854
-0.68698204
-0.68698204
-0.68698204
-0.68453854
-0.682095
-0.6796515
-0.682095
-0.68453854
-0.68453854
-0.682095
-0.6796515
-0.6796515
-0.6796515
-0.67720795
-0.6747644
-0.6747644
-0.67720795
-0.6796515
-0.6796515
-0.67720795
-0.6747644
-0.6747644
-0.6747644
-0.6747644
-0.67232084
-0.67232084
-0.67232084
-0.67232084
-0.6747644
-0.6747644
-0.67232084
-0.6674338
-0.6674338
-0.6698773
-0.6698773
-0.6674338
-0.6674338
-0.6674338
-0.6674338
-0.6674338
-0.66499025
-0.6601032
-0.65765965
-0.65765965
-0.6601032
-0.66499025
-0.66499025
-0.66499025
-0.66254675
-0.6601032
-0.6601032
-0.65765965
-0.6552161
-0.6552161
-0.6552161
-0.6527726
-0.6527726
-0.6527726
-0.6527726
-0.6527726
-0.6527726
-0.6552161
-0.6527726
-0.6527726
-0.6527726
-0.6527726
-0.6552161
-0.6527726
-0.64788556
-0.645442
-0.64788556
-0.64788556
-0.645442
-0.64055496
-0.64055496
-0.6429985
-0.6429985
-0.64055496
-0.6381114
-0.6381114
-0.64055496
-0.64055496
-0.64055496
-0.6381114
-0.64055496
-0.64055496
-0.64055496
-0.64055496
-0.6381114
-0.63566786
-0.6332243
-0.6307808
-0.6307808
-0.6307808
-0.6332243
-0.63566786
-0.6332243
-0.6332243
-0.6307808
-0.62833726
-0.62833726
-0.6307808
-0.6332243
-0.6332243
-0.6332243
-0.6307808
-0.6258938
-0.6234502
-0.6234502
-0.6234502
-0.6234502
-0.6234502
-0.6258938
-0.62833726
-0.62833726
-0.6258938
-0.6234502
-0.62100667
-0.62100667
-0.6185631
-0.6185631
-0.62100667
-0.6234502
-0.6234502
-0.6185631
-0.6161196
-0.6161196
-0.6234502
-0.62833726
-0.6258938
-0.6234502
-0.62100667
-0.6185631
-0.6161196
-0.6136761
-0.6136761
-0.6112326
-0.6112326
-0.6136761
-0.6136761
-0.6136761
-0.6136761
-0.6161196
-0.6161196
-0.6161196
-0.6136761
-0.608789
-0.608789
-0.608789
-0.6112326
-0.6136761
-0.6136761
-0.6136761
-0.6136761
-0.6136761
-0.6112326
-0.608789
-0.60634553
-0.60634553
-0.60634553
-0.608789
-0.608789
-0.60634553
-0.60634553
-0.608789
-0.608789
-0.608789
-0.60634553
-0.6039019
-0.6039019
-0.60634553
-0.60634553
-0.60145843
-0.60145843
-0.60145843
-0.6039019
-0.6039019
-0.6039019
-0.60634553
-0.6039019
-0.60145843
-0.5990149
-0.5990149
-0.60145843
-0.60145843
-0.5990149
-0.5965713
-0.5990149
-0.60145843
-0.6039019
-0.6039019
-0.60145843
-0.60145843
-0.60145843
-0.5990149
-0.5990149
-0.5965713
-0.5990149
-0.60145843
-0.6039019
-0.60145843
-0.5965713
-0.5965713
-0.5990149
-0.60145843
-0.6039019
-0.60634553
-0.6039019
-0.5990149
-0.5965713
-0.5965713
-0.5990149
-0.5990149
-0.5990149
-0.5965713
-0.5965713
-0.5965713
-0.5990149
-0.60145843
-0.5990149
-0.5965713
-0.5965713
-0.5990149
-0.60145843
-0.5990149
-0.5965713
-0.59412783
-0.59412783
-0.5990149
-0.6039019
-0.60145843
-0.5965713
-0.59412783
-0.5965713
-0.5990149
-0.60145843
-0.60145843
-0.5990149
-0.60145843
-0.60145843
-0.60145843
-0.5990149
-0.5990149
-0.60145843
-0.60145843
-0.5990149
-0.5990149
-0.6039019
-0.60634553
-0.60634553
-0.60145843
-0.60145843
-0.60145843
-0.60145843
-0.6039019
-0.60145843
-0.60145843
-0.60145843
-0.60634553
-0.608789
-0.608789
-0.60634553
-0.60145843
-0.60145843
-0.60145843
-0.60145843
-0.5990149
-0.5965713
-0.5990149
-0.60145843
-0.60145843
-0.60145843
-0.6039019
-0.60634553
-0.60634553
-0.60634553
-0.6039019
-0.6039019
-0.60634553
-0.608789
-0.608789
-0.608789
-0.608789
-0.60634553
-0.60634553
-0.60634553
-0.6112326
-0.6136761
-0.6112326
-0.608789
-0.6112326
-0.6136761
-0.6185631
-0.6185631
-0.6161196
-0.6136761
-0.6112326
-0.6136761
-0.6161196
-0.6161196
-0.6136761
-0.6136761
-0.6161196
-0.6161196
-0.6161196
-0.6161196
-0.6161196
-0.6185631
-0.6185631
-0.6185631
-0.6185631
-0.62100667
-0.6258938
-0.6234502
-0.6234502
-0.62100667
-0.6234502
-0.6234502
-0.6234502
-0.62100667
-0.6234502
-0.6258938
-0.62833726
-0.62833726
-0.62833726
-0.6258938
-0.6258938
-0.62833726
-0.62833726
-0.62833726
-0.62833726
-0.62833726
-0.6307808
-0.6307808
-0.62833726
-0.62833726
-0.6307808
-0.6307808
-0.6332243
-0.6332243
-0.6332243
-0.6332243
-0.6332243
-0.6332243
-0.6332243
-0.6332243
-0.6332243
-0.6307808
-0.62833726
-0.62833726
-0.6307808
-0.63566786
-0.63566786
-0.63566786
-0.63566786
-0.63566786
-0.6381114
-0.6381114
-0.63566786
-0.63566786
-0.6381114
-0.64055496
-0.6429985
-0.645442
-0.64788556
-0.645442
-0.6429985
-0.6429985
-0.6429985
-0.645442
-0.645442
-0.6429985
-0.64055496
-0.6429985
-0.64788556
-0.65032905
-0.65032905
-0.645442
-0.6429985
-0.6429985
-0.645442
-0.64788556
-0.65032905
-0.65032905
-0.64788556
-0.64788556
-0.65032905
-0.65032905
-0.6527726
-0.6527726
-0.6552161
-0.65765965
-0.6601032
-0.65765965
-0.6552161
-0.6552161
-0.65765965
-0.65765965
-0.6552161
-0.6527726
-0.6527726
-0.6552161
-0.65765965
-0.6601032
-0.6601032
-0.65765965
-0.65765965
-0.65765965
-0.65765965
-0.65765965
-0.6552161
-0.65765965
-0.6601032
-0.6601032
-0.6552161
-0.65765965
-0.66254675
-0.66499025
-0.66499025
-0.6601032
-0.65765965
-0.6601032
-0.66254675
-0.66499025
-0.66254675
-0.66254675
-0.6601032
-0.65765965
-0.65765965
-0.6601032
-0.66499025
-0.66499025
-0.66499025
-0.66254675
-0.6601032
-0.66254675
-0.66254675
-0.6601032
-0.6552161
-0.6552161
-0.66254675
-0.66499025
-0.66254675
-0.6601032
-0.6601032
-0.66499025
-0.6674338
-0.6674338
-0.66499025
-0.6601032
-0.6601032
-0.6601032
-0.66499025
-0.66499025
-0.6601032
-0.6527726
-0.6527726
-0.65765965
-0.6601032
-0.6601032
-0.65765965
-0.65765965
-0.65765965
-0.65765965
-0.6552161
-0.6527726
-0.6552161
-0.6552161
-0.65765965
-0.6552161
-0.6552161
-0.6552161
-0.6552161
-0.6552161
-0.6552161
-0.6527726
-0.6527726
-0.6552161
-0.65765965
-0.65765965
-0.65765965
-0.6552161
-0.6527726
-0.6527726
-0.6527726
-0.6527726
-0.65032905
-0.64788556
-0.64788556
-0.64788556
-0.64788556
-0.64788556
-0.64788556
-0.64788556
-0.64788556
-0.645442
-0.64055496
-0.64055496
-0.6429985
-0.645442
-0.6429985
-0.64055496
-0.64055496
-0.6429985
-0.64055496
-0.6381114
-0.63566786
-0.63566786
-0.6332243
-0.6332243
-0.6307808
-0.6307808
-0.6332243
-0.63566786
-0.6381114
-0.63566786
-0.6307808
-0.62833726
-0.62833726
-0.6258938
-0.6258938
-0.62833726
-0.62833726
-0.6258938
-0.62100667
-0.62100667
-0.62100667
-0.6185631
-0.6161196
-0.6161196
-0.6136761
-0.6161196
-0.6161196
-0.6185631
-0.6161196
-0.6136761
-0.6112326
-0.6112326
-0.6112326
-0.6112326
-0.608789
-0.60634553
-0.6039019
-0.6039019
-0.60145843
-0.5990149
-0.5965713
-0.59412783
-0.59412783
-0.59412783
-0.59412783
-0.59412783
-0.5916843
-0.5867972
-0.5867972
-0.5867972
-0.5892408
-0.5892408
-0.5867972
-0.5843537
-0.5843537
-0.58191013
-0.57946664
-0.5770231
-0.5770231
-0.57946664
-0.57946664
-0.57946664
-0.5745796
-0.5696925
-0.56480545
-0.56480545
-0.56724894
-0.56480545
-0.5623619
-0.55747485
-0.55747485
-0.55747485
-0.55747485
-0.5501442
-0.5477007
-0.5477007
-0.5477007
-0.54525715
-0.54525715
-0.54281366
-0.5403701
-0.5403701
-0.5403701
-0.5403701
-0.5403701
-0.535483
-0.5330395
-0.53059596
-0.53059596
-0.53059596
-0.52815247
-0.5257089
-0.5257089
-0.52326536
-0.51837826
-0.51593477
-0.51593477
-0.51837826
-0.51593477
-0.5134912
-0.5110477
-0.50860417
-0.50860417
-0.5061607
-0.5037171
-0.5012736
-0.49883002
-0.5012736
-0.49883002
-0.49394298
-0.49149948
-0.48905593
-0.48661238
-0.48416883
-0.48416883
-0.48172528
-0.47683823
-0.4719512
-0.4719512
-0.47439474
-0.4719512
-0.46706414
-0.46706414
-0.46706414
-0.4646206
-0.45973355
-0.45729
-0.45729
-0.45973355
-0.45973355
-0.45240295
-0.4450723
-0.4450723
-0.4450723
-0.4450723
-0.44018525
-0.4352982
-0.4328547
-0.4328547
-0.4304111
-0.4279676
-0.42552406
-0.42308056
-0.420637
-0.41574997
-0.41330642
-0.41086286
-0.41086286
-0.41330642
-0.41574997
-0.41086286
-0.40597582
-0.39864522
-0.39620167
-0.39620167
-0.39620167
-0.39620167
-0.39375812
-0.38887107
-0.38398403
-0.37909693
-0.37665343
-0.37665343
-0.37665343
-0.37420988
-0.37176633
-0.36932284
-0.37176633
-0.37176633
-0.36687928
-0.3595487
-0.35710514
-0.3522181
-0.3522181
-0.3522181
-0.3522181
-0.3497746
-0.3448875
-0.34244394
-0.3400004
-0.33511335
-0.33266985
-0.3277828
-0.3277828
-0.3253392
-0.3228957
-0.32045215
-0.31800866
-0.31312162
-0.31067806
-0.3082345
-0.30579096
-0.30579096
-0.30334747
-0.29846042
-0.29601687
-0.29601687
-0.29601687
-0.29601687
-0.29357338
-0.29112977
-0.28624272
-0.28135568
-0.27891213
-0.27646863
-0.27402502
-0.26913798
-0.26425093
-0.26180744
-0.2593639
-0.2593639
-0.25692034
-0.2544768
-0.2544768
-0.24958973
-0.24470265
-0.24225913
-0.24225913
-0.24225913
-0.24225913
-0.23981561
-0.23248501
-0.22759794
-0.2227109
-0.21782382
-0.2153803
-0.21293674
-0.21293674
-0.2153803
-0.21293674
-0.21049322
-0.20560615
-0.20071907
-0.19827555
-0.20071907
-0.20071907
-0.19583203
-0.1933885
-0.18850143
-0.18605791
-0.18361436
-0.18361436
-0.17872731
-0.17628376
-0.17384021
-0.17139669
-0.16895317
-0.16650961
-0.16162257
-0.15917905
-0.1567355
-0.1567355
-0.15429197
-0.1494049
-0.14451785
-0.14207433
-0.14207433
-0.14207433
-0.13718723
-0.13230015
-0.12741311
-0.122526035
-0.122526035
-0.12496959
-0.122526035
-0.11763899
-0.112751916
-0.10786487
-0.10786487
-0.10542132
-0.1029778
-0.09809072
-0.09564717
-0.09320365
-0.09076013
-0.088316575
-0.08587305
-0.08342953
-0.08098601
-0.08098601
-0.08098601
-0.076098934
-0.07121186
-0.06876834
-0.06876834
-0.066324785
-0.06388126
-0.058994204
-0.056550667
-0.054107144
-0.051663592
-0.04922007
-0.04922007
-0.046776548
-0.044332996
-0.044332996
-0.044332996
-0.03944595
-0.034558862
-0.029671803
-0.02722828
-0.02722828
-0.02722828
-0.024784744
-0.019897684
-0.017454147
-0.017454147
-0.017454147
-0.01501061
-0.007680014
-0.0027929544
-3.4941733E-4
-3.4941733E-4
-0.0027929544
0.0020941198
0.009424716
0.014311776
0.016755313
0.016755313
0.021642372
0.021642372
0.01919885
0.01919885
0.021642372
0.02408591
0.028972968
0.031416506
0.031416506
0.033860028
0.03630358
0.04119064
0.043634176
0.043634176
0.04119064
0.043634176
0.048521236
0.053408295
0.05829537
0.06073889
0.06073889
0.06073889
0.06073889
0.06318243
0.068069495
0.072956555
0.07540009
0.072956555
0.072956555
0.07540009
0.08028716
0.08273069
0.08028716
0.08028716
0.087617755
0.09250482
0.09250482
0.090061285
0.09250482
0.09494835
0.09739189
0.09739189
0.09739189
0.10227895
0.107166015
0.107166015
0.107166015
0.112053074
0.11694015
0.11694015
0.11449662
0.11449662
0.11694015
0.12182721
0.12671427
0.12915781
0.13160135
0.13404487
0.13404487
0.13648841
0.13893194
0.14137547
0.143819
0.14626253
0.14626253
0.14870608
0.14870608
0.1511496
0.15359314
0.15603667
0.15603667
0.15603667
0.1584802
0.1584802
0.16092373
0.1658108
0.16825433
0.16825433
0.16825433
0.1658108
0.16825433
0.17314139
0.17802846
0.18047199
0.18047199
0.17802846
0.18047199
0.18291552
0.18535906
0.18535906
0.18535906
0.18535906
0.18780258
0.19024612
0.19268966
0.1951332
0.19757672
0.19757672
0.19757672
0.20002025
0.20490731
0.20735085
0.20735085
0.20490731
0.20246379
0.20735085
0.21223791
0.21712498
0.21712498
0.21712498
0.21956852
0.21956852
0.21956852
0.21712498
0.21956852
0.22201204
0.22201204
0.22445558
0.22689912
0.22934264
0.22689912
0.22689912
0.22934264
0.23178618
0.23178618
0.23178618
0.23422971
0.23667324
0.23911677
0.23911677
0.23667324
0.23911677
0.24156031
0.24644737
0.2488909
0.2488909
0.24400383
0.24400383
0.24644737
0.25133443
0.25377798
0.25377798
0.25377798
0.25377798
0.25866503
0.25866503
0.25866503
0.2562215
0.2562215
0.25377798
0.2562215
0.26110858
0.2635521
0.2635521
0.2635521
0.2635521
0.26843917
0.27332622
0.2708827
0.26843917
0.26843917
0.27332622
0.2782133
0.2806568
0.27576977
0.27332622
0.27332622
0.2782133
0.2806568
0.2806568
0.2782133
0.2806568
0.2806568
0.2782133
0.27576977
0.2782133
0.28310037
0.2879874
0.2855439
0.28310037
0.2806568
0.2806568
0.2855439
0.29043096
0.2928745
0.2928745
0.2928745
0.29043096
0.2879874
0.2879874
0.29043096
0.2928745
0.29776156
0.3002051
0.3002051
0.29776156
0.29776156
0.29776156
0.295318
0.29776156
0.3026486
0.3026486
0.3026486
0.3002051
0.29776156
0.3002051
0.3002051
0.3026486
0.3026486
0.3026486
0.3026486
0.30509216
0.30753568
0.30753568
0.30509216
0.3002051
0.3026486
0.30753568
0.31242275
0.31242275
0.30997923
0.30753568
0.30753568
0.30997923
0.31242275
0.31242275
0.31242275
0.30997923
0.30753568
0.30753568
0.30997923
0.3173098
0.31975335
0.3173098
0.31242275
0.31242275
0.3148663
0.3173098
0.31975335
0.3173098
0.3173098
0.3148663
0.3148663
0.3148663
0.3148663
0.3173098
0.3173098
0.31975335
0.31975335
0.31975335
0.31975335
0.31975335
0.31975335
0.3221969
0.3221969
0.31975335
0.3173098
0.31975335
0.31975335
0.31975335
0.31975335
0.3221969
0.3246404
0.3246404
0.3246404
0.3246404
0.3246404
0.3246404
0.3221969
0.3221969
0.31975335
0.31975335
0.3246404
0.3295275
0.32708395
0.3221969
0.3246404
0.32708395
0.3295275
0.32708395
0.3246404
0.3246404
0.32708395
0.32708395
0.32708395
0.32708395
0.32708395
0.3295275
0.3295275
0.32708395
0.3246404
0.3246404
0.3246404
0.3246404
0.3246404
0.3246404
0.32708395
0.3295275
0.3246404
0.3221969
0.3246404
0.3295275
0.33197102
0.33197102
0.3295275
0.32708395
0.3246404
0.32708395
0.3295275
0.33197102
0.33197102
0.33197102
0.33197102
0.33197102
0.32708395
0.3221969
0.3221969
0.3246404
0.32708395
0.32708395
0.32708395
0.3246404
0.3221969
0.31975335
0.31975335
0.3221969
0.3246404
0.32708395
0.32708395
0.32708395
0.32708395
0.3221969
0.31975335
0.3221969
0.32708395
0.3295275
0.3295275
0.3246404
0.3221969
0.3246404
0.32708395
0.3246404
0.31975335
0.3173098
0.31975335
0.31975335
0.3221969
0.31975335
0.31975335
0.3221969
0.3246404
0.3246404
0.3221969
0.31975335
0.31975335
0.3221969
0.3221969
0.31975335
0.3173098
0.3173098
0.31975335
0.3173098
0.3173098
0.3173098
0.31975335
0.3221969
0.31975335
0.3148663
0.3148663
0.3173098
0.31975335
0.31975335
0.3173098
0.3148663
0.31242275
0.31242275
0.3148663
0.3173098
0.31975335
0.3173098
0.31242275
0.31242275
0.3148663
0.31242275
0.30997923
0.30753568
0.30753568
0.30997923
0.31242275
0.31242275
0.30997923
0.30753568
0.30997923
0.31242275
0.31242275
0.30753568
0.30509216
0.30509216
0.30753568
0.30753568
0.30509216
0.3026486
0.3026486
0.30509216
0.30509216
0.30509216
0.3002051
0.3002051
0.3026486
0.3026486
0.3026486
0.3026486
0.3002051
0.3002051
0.29776156
0.295318
0.295318
0.295318
0.29776156
0.29776156
0.3002051
0.3002051
0.3002051
0.29776156
0.295318
0.295318
0.29776156
0.3002051
0.29776156
0.2928745
0.29043096
0.29043096
0.29043096
0.2928745
0.2928745
0.2928745
0.2928745
0.29043096
0.2879874
0.2855439
0.2879874
0.2879874
0.29043096
0.29043096
0.29043096
0.2879874
0.2855439
0.2855439
0.2879874
0.29043096
0.29043096
0.2879874
0.2879874
0.2879874
0.2855439
0.28310037
0.28310037
0.28310037
0.2855439
0.2855439
0.2855439
0.28310037
0.2782133
0.27332622
0.27332622
0.2782133
0.2782133
0.27332622
0.2708827
0.2708827
0.27576977
0.2806568
0.2782133
0.27332622
0.27332622
0.2708827
0.2708827
0.2708827
0.26843917
0.26843917
0.26843917
0.26843917
0.26843917
0.26843917
0.2708827
0.2708827
0.26843917
0.2635521
0.26110858
0.26110858
0.26599562
0.2635521
0.2635521
0.26110858
0.26110858
0.26110858
0.25866503
0.25866503
0.25866503
0.2562215
0.25377798
0.25133443
0.25133443
0.25377798
0.25377798
0.25377798
0.2488909
0.24644737
0.24644737
0.24644737
0.2488909
0.2488909
0.2488909
0.25133443
0.25133443
0.2488909
0.24644737
0.24400383
0.24644737
0.24644737
0.24400383
0.24156031
0.24156031
0.23911677
0.23911677
0.23911677
0.24156031
0.24156031
0.23911677
0.23667324
0.23667324
0.23911677
0.23911677
0.23667324
0.23422971
0.23667324
0.23911677
0.23667324
0.23422971
0.23178618
0.23178618
0.23178618
0.23422971
0.23178618
0.22934264
0.22689912
0.22201204
0.22445558
0.22689912
0.23178618
0.22934264
0.22445558
0.22201204
0.21956852
0.22445558
0.22689912
0.22689912
0.21956852
0.21712498
0.21712498
0.22201204
0.22445558
0.22445558
0.22201204
0.21956852
0.21956852
0.21956852
0.21956852
0.22201204
0.21956852
0.21956852
0.21712498
0.21712498
0.21468145
0.21223791
0.21223791
0.21468145
0.21712498
0.21712498
0.21468145
0.21223791
0.21223791
0.21223791
0.21223791
0.21223791
0.20735085
0.20246379
0.20246379
0.20490731
0.20735085
0.20490731
0.20246379
0.20246379
0.20490731
0.20246379
0.20246379
0.20246379
0.20735085
0.20979439
0.20735085
0.20002025
0.1951332
0.19757672
0.20246379
0.20490731
0.20002025
0.19757672
0.19757672
0.20002025
0.19757672
0.19757672
0.19757672
0.1951332
0.1951332
0.1951332
0.1951332
0.1951332
0.19757672
0.1951332
0.19268966
0.19024612
0.19268966
0.1951332
0.19268966
0.19268966
0.19268966
0.19268966
0.19024612
0.18535906
0.18291552
0.18291552
0.18780258
0.19268966
0.19024612
0.18780258
0.18780258
0.19024612
0.19024612
0.18780258
0.18291552
0.18047199
0.18291552
0.18535906
0.18780258
0.18780258
0.18535906
0.18535906
0.18780258
0.18535906
0.17802846
0.17069787
0.16825433
0.17069787
0.17802846
0.18047199
0.17802846
0.17558493
0.17558493
0.17558493
0.17558493
0.17314139
0.17558493
0.17558493
0.17558493
0.17314139
0.16825433
0.1658108
0.1658108
0.1658108
0.16825433
0.17314139
0.17558493
0.17314139
0.16825433
0.16825433
0.16825433
0.1658108
0.1658108
0.1658108
0.16336727
0.16336727
0.16336727
0.16336727
0.1658108
0.16825433
0.1658108
0.16336727
0.16336727
0.16825433
0.16825433
0.1658108
0.16092373
0.1584802
0.1584802
0.16092373
0.16336727
0.16336727
0.16092373
0.16092373
0.16092373
0.16092373
0.1584802
0.15603667
0.15603667
0.1584802
0.15603667
0.15359314
0.1511496
0.1511496
0.15359314
0.1511496
0.14870608
0.14626253
0.14870608
0.14870608
0.14626253
0.143819
0.14870608
0.1511496
0.1511496
0.14870608
0.14626253
0.143819
0.14626253
0.14626253
0.14626253
0.143819
0.14137547
0.13893194
0.13893194
0.14137547
0.14137547
0.13893194
0.13648841
0.13648841
0.13404487
0.13648841
0.13648841
0.13648841
0.13648841
0.13648841
0.13893194
0.13893194
0.13648841
0.13160135
0.12915781
0.12671427
0.12671427
0.12671427
0.12671427
0.12915781
0.12671427
0.12671427
0.124270745
0.124270745
0.124270745
0.124270745
0.124270745
0.124270745
0.12182721
0.12182721
0.124270745
0.12915781
0.12915781
0.124270745
0.11694015
0.112053074
0.109609544
0.11449662
0.11694015
0.11694015
0.112053074
0.112053074
0.112053074
0.11449662
0.11694015
0.11449662
0.109609544
0.107166015
0.107166015
0.109609544
0.109609544
0.112053074
0.11449662
0.11694015
0.11449662
0.107166015
0.10227895
0.09983542
0.10227895
0.104722485
0.104722485
0.10227895
0.10227895
0.09983542
0.09494835
0.09494835
0.09983542
0.09983542
0.09739189
0.09494835
0.09494835
0.09494835
0.09739189
0.09494835
0.09250482
0.087617755
0.087617755
0.090061285
0.09250482
0.09250482
0.090061285
0.08517422
0.08028716
0.08028716
0.08273069
0.087617755
0.090061285
0.08517422
0.08028716
0.07784362
0.08028716
0.07784362
0.07540009
0.07540009
0.07784362
0.08273069
0.08517422
0.08028716
0.07540009
0.072956555
0.072956555
0.072956555
0.072956555
0.07784362
0.07784362
0.07540009
0.07051303
0.068069495
0.065625966
0.065625966
0.06318243
0.06318243
0.06318243
0.06318243
0.065625966
0.065625966
0.06318243
0.06318243
0.06073889
0.06073889
0.06073889
0.05829537
0.050964758
0.050964758
0.053408295
0.05829537
0.05829537
0.053408295
0.048521236
0.043634176
0.043634176
0.0460777
0.0460777
0.043634176
0.043634176
0.048521236
0.050964758
0.050964758
0.0460777
0.043634176
0.04119064
0.038747102
0.03630358
0.03630358
0.03630358
0.038747102
0.03630358
0.033860028
0.031416506
0.031416506
0.031416506
0.031416506
0.031416506
0.031416506
0.028972968
0.028972968
0.026529446
0.02408591
0.02408591
0.02408591
0.021642372
0.016755313
0.014311776
0.01919885
0.02408591
0.02408591
0.01919885
0.016755313
0.014311776
0.016755313
0.016755313
0.014311776
0.014311776
0.014311776
0.011868238
0.006981179
0.004537642
0.004537642
0.004537642
0.004537642
0.004537642
0.009424716
0.011868238
0.009424716
0.004537642
0.0020941198
-3.4941733E-4
-0.0027929544
-0.0027929544
-0.0052364916
-0.0027929544
-3.4941733E-4
-0.0027929544
-0.007680014
-0.010123551
-0.010123551
-0.007680014
-0.010123551
-0.012567073
-0.01501061
-0.012567073
-0.010123551
-0.007680014
-0.007680014
-0.012567073
-0.017454147
-0.01501061
-0.01501061
-0.01501061
-0.019897684
-0.024784744
-0.019897684
-0.01501061
-0.017454147
-0.022341222
-0.02722828
-0.02722828
-0.024784744
-0.022341222
-0.024784744
-0.02722828
-0.029671803
-0.029671803
-0.029671803
-0.034558862
-0.037002414
-0.03944595
-0.037002414
-0.034558862
-0.034558862
-0.037002414
-0.03944595
-0.03944595
-0.037002414
-0.037002414
-0.03944595
-0.03944595
-0.041889474
-0.044332996
-0.046776548
-0.046776548
-0.044332996
-0.044332996
-0.044332996
-0.04922007
-0.054107144
-0.054107144
-0.051663592
-0.054107144
-0.054107144
-0.056550667
-0.054107144
-0.054107144
-0.054107144
-0.054107144
-0.054107144
-0.054107144
-0.058994204
-0.061437726
-0.06388126
-0.06388126
-0.06388126
-0.066324785
-0.06876834
-0.06876834
-0.06876834
-0.06876834
-0.066324785
-0.066324785
-0.066324785
-0.066324785
-0.06876834
-0.07365541
-0.076098934
-0.078542456
-0.078542456
-0.076098934
-0.078542456
-0.08342953
-0.08587305
-0.08587305
-0.08342953
-0.08342953
-0.08587305
-0.088316575
-0.08587305
-0.08342953
-0.08098601
-0.08342953
-0.088316575
-0.09076013
-0.09320365
-0.09320365
-0.09076013
-0.09320365
-0.09809072
-0.09809072
-0.09809072
-0.09564717
-0.09320365
-0.09564717
-0.09564717
-0.09564717
-0.100534245
-0.1029778
-0.10786487
-0.10542132
-0.100534245
-0.100534245
-0.1029778
-0.10542132
-0.10786487
-0.10786487
-0.10786487
-0.10786487
-0.110308394
-0.112751916
-0.11519547
-0.11519547
-0.112751916
-0.11519547
-0.11763899
-0.11763899
-0.11519547
-0.11519547
-0.11519547
-0.11519547
-0.112751916
-0.11519547
-0.12008251
-0.12008251
-0.12008251
-0.12008251
-0.122526035
-0.12741311
-0.12985663
-0.12741311
-0.12496959
-0.122526035
-0.122526035
-0.12496959
-0.12741311
-0.13230015
-0.1347437
-0.1347437
-0.13230015
-0.12985663
-0.13230015
-0.13718723
-0.13963078
-0.13963078
-0.13718723
-0.1347437
-0.13718723
-0.13718723
-0.13718723
-0.13718723
-0.13718723
-0.13718723
-0.13718723
-0.13718723
-0.13963078
-0.14207433
-0.13963078
-0.1347437
-0.13718723
-0.14207433
-0.14451785
-0.14451785
-0.14207433
-0.14207433
-0.14451785
-0.14451785
-0.14696138
-0.14451785
-0.14451785
-0.1494049
-0.15184845
-0.15184845
-0.1494049
-0.1494049
-0.15184845
-0.1494049
-0.14696138
-0.14696138
-0.15184845
-0.1567355
-0.1567355
-0.15917905
-0.15917905
-0.1567355
-0.1567355
-0.1567355
-0.1567355
-0.1567355
-0.1567355
-0.15917905
-0.15917905
-0.16162257
-0.15917905
-0.15917905
-0.15917905
-0.16162257
-0.16406609
-0.16162257
-0.16162257
-0.16162257
-0.16406609
-0.16895317
-0.16895317
-0.16650961
-0.16406609
-0.15917905
-0.16162257
-0.16406609
-0.16895317
-0.16895317
-0.17139669
-0.16895317
-0.16895317
-0.16895317
-0.16895317
-0.16895317
-0.17139669
-0.17384021
-0.17628376
-0.17628376
-0.17384021
-0.17139669
-0.17139669
-0.17384021
-0.17628376
-0.17628376
-0.17384021
-0.17139669
-0.17139669
-0.17628376
-0.17872731
-0.17872731
-0.17872731
-0.17872731
-0.17872731
-0.18117084
-0.18117084
-0.18117084
-0.18117084
-0.18361436
-0.18605791
-0.18361436
-0.18361436
-0.18605791
-0.18605791
-0.18605791
-0.18361436
-0.18361436
-0.18605791
-0.18850143
-0.18605791
-0.18605791
-0.18850143
-0.18850143
-0.19094495
-0.19094495
-0.18850143
-0.18850143
-0.19094495
-0.1933885
-0.1933885
-0.1933885
-0.1933885
-0.1933885
-0.1933885
-0.1933885
-0.1933885
-0.19583203
-0.20071907
-0.20316263
-0.20071907
-0.19827555
-0.19583203
-0.19827555
-0.20071907
-0.20316263
-0.20316263
-0.20560615
-0.20804967
-0.20804967
-0.20560615
-0.20316263
-0.20316263
-0.20560615
-0.20560615
-0.20560615
-0.20560615
-0.20560615
-0.20316263
-0.20560615
-0.20560615
-0.20804967
-0.21049322
-0.21049322
-0.21293674
-0.21293674
-0.21293674
-0.2153803
-0.21293674
-0.20804967
-0.20804967
-0.21049322
-0.2153803
-0.21782382
-0.22026737
-0.22026737
-0.22026737
-0.22026737
-0.22026737
-0.21782382
-0.21782382
-0.2227109
-0.22759794
-0.22515441
-0.2227109
-0.22026737
-0.22515441
-0.22515441
-0.2227109
-0.2227109
-0.22515441
-0.22759794
-0.22759794
-0.22759794
-0.22515441
-0.2227109
-0.2227109
-0.2227109
-0.22515441
-0.22515441
-0.22759794
-0.22759794
-0.23004149
-0.23492853
-0.23737209
-0.23492853
-0.23248501
-0.23004149
-0.23004149
-0.23248501
-0.23492853
-0.23737209
-0.23492853
-0.23492853
-0.23248501
-0.23004149
-0.23004149
-0.23004149
-0.23248501
-0.23737209
-0.23981561
-0.23737209
-0.23737209
-0.23981561
-0.24225913
-0.24470265
-0.24225913
-0.23981561
-0.23981561
-0.23737209
-0.23981561
-0.24225913
-0.24225913
-0.24225913
-0.24225913
-0.24225913
-0.24225913
-0.24225913
-0.2471462
-0.24958973
-0.2520333
-0.2544768
-0.25692034
-0.25692034
-0.2544768
-0.2544768
-0.2544768
-0.2544768
-0.24958973
-0.24470265
-0.24470265
-0.2520333
-0.25692034
-0.2593639
-0.25692034
-0.2544768
-0.2544768
-0.25692034
-0.2593639
-0.2593639
-0.25692034
-0.2544768
-0.2544768
-0.25692034
-0.2593639
-0.2593639
-0.26180744
-0.2593639
-0.2593639
-0.2593639
-0.26180744
-0.26425093
-0.26425093
-0.26425093
-0.2666945
-0.2666945
-0.2666945
-0.2666945
-0.26180744
-0.26180744
-0.26425093
-0.2666945
-0.26913798
-0.26913798
-0.26913798
-0.27158153
-0.27158153
-0.27158153
-0.27158153
-0.27402502
-0.27646863
-0.27646863
-0.27646863
-0.27646863
-0.27646863
-0.27402502
-0.27646863
-0.27891213
-0.28135568
-0.27891213
-0.27646863
-0.27402502
-0.27646863
-0.27891213
-0.28379917
-0.28379917
-0.28379917
-0.28379917
-0.28379917
-0.28379917
-0.28624272
-0.28624272
-0.28379917
-0.28379917
-0.28379917
-0.28868628
-0.28624272
-0.28135568
-0.27891213
-0.28379917
-0.29112977
-0.29357338
-0.29357338
-0.29112977
-0.29357338
-0.29601687
-0.29112977
-0.28624272
-0.28624272
-0.28868628
-0.29357338
-0.29601687
-0.29601687
-0.29846042
-0.29846042
-0.29846042
-0.29846042
-0.29846042
-0.29846042
-0.29601687
-0.29357338
-0.29601687
-0.29846042
-0.30334747
-0.30579096
-0.30334747
-0.30090392
-0.30090392
-0.30334747
-0.30579096
-0.3082345
-0.3082345
-0.31067806
-0.31312162
-0.31312162
-0.31067806
-0.30579096
-0.30579096
-0.31067806
-0.31067806
-0.31067806
-0.3082345
-0.3082345
-0.31067806
-0.3155651
-0.31800866
-0.31800866
-0.3155651
-0.3155651
-0.31800866
-0.31800866
-0.31800866
-0.31800866
-0.32045215
-0.3228957
-0.3253392
-0.3228957
-0.32045215
-0.3228957
-0.3228957
-0.3228957
-0.32045215
-0.32045215
-0.3228957
-0.3277828
-0.33266985
-0.33266985
-0.33266985
-0.3302263
-0.3302263
-0.33266985
-0.33511335
-0.3375569
-0.3400004
-0.3375569
-0.3375569
-0.3375569
-0.3400004
-0.34244394
-0.3448875
-0.34244394
-0.3375569
-0.33511335
-0.3375569
-0.34244394
-0.34733105
-0.34733105
-0.3448875
-0.34244394
-0.34244394
-0.3448875
-0.34733105
-0.34733105
-0.34733105
-0.34733105
-0.3497746
-0.3497746
-0.3497746
-0.3497746
-0.3522181
-0.35466164
-0.35710514
-0.3595487
-0.36199218
-0.36199218
-0.3595487
-0.35710514
-0.3595487
-0.36199218
-0.36199218
-0.36199218
-0.36199218
-0.36199218
-0.3644358
-0.36932284
-0.37176633
-0.36932284
-0.36687928
-0.36687928
-0.36687928
-0.36932284
-0.36932284
-0.36932284
-0.36932284
-0.37420988
-0.38154048
-0.38154048
-0.37909693
-0.37420988
-0.37665343
-0.37665343
-0.37665343
-0.37420988
-0.37909693
-0.38642758
-0.38887107
-0.38642758
-0.38398403
-0.38398403
-0.38642758
-0.39131463
-0.39375812
-0.39375812
-0.39375812
-0.39620167
-0.39620167
-0.39864522
-0.39864522
-0.39864522
-0.39864522
-0.39864522
-0.40108877
-0.40108877
-0.40108877
-0.40108877
-0.40353227
-0.40353227
-0.40353227
-0.40353227
-0.40597582
-0.4084193
-0.41086286
-0.41330642
-0.41574997
-0.41330642
-0.41330642
-0.41086286
-0.41086286
-0.41330642
-0.41574997
-0.41574997
-0.41574997
-0.41819346
-0.420637
-0.42308056
-0.42308056
-0.420637
-0.420637
-0.42308056
-0.42552406
-0.4304111
-0.4304111
-0.4279676
-0.4279676
-0.4279676
-0.4304111
-0.4352982
-0.4352982
-0.4352982
-0.4352982
-0.43774176
-0.44018525
-0.4426288
-0.44018525
-0.44018525
-0.4426288
-0.4450723
-0.44751585
-0.4499594
-0.45240295
-0.45240295
-0.45240295
-0.45240295
-0.45240295
-0.4548465
-0.45729
-0.45729
-0.45729
-0.4548465
-0.45240295
-0.45240295
-0.4548465
-0.45729
-0.45973355
-0.45973355
-0.45973355
-0.45973355
-0.45729
-0.46217704
-0.46706414
-0.4719512
-0.47439474
-0.47439474
-0.4719512
-0.4719512
-0.4719512
-0.4719512
-0.4719512
-0.4719512
-0.47439474
-0.47683823
-0.48172528
-0.48172528
-0.48416883
-0.48416883
-0.48416883
-0.48172528
-0.48172528
-0.47928178
-0.47928178
-0.48416883
-0.48661238
-0.48905593
-0.49149948
-0.49149948
-0.49149948
-0.49149948
-0.49394298
-0.49638653
-0.49638653
-0.49394298
-0.49394298
-0.49638653
-0.49883002
-0.49883002
-0.49883002
-0.49883002
-0.5037171
-0.5061607
-0.5061607
-0.5037171
-0.5061607
-0.5061607
-0.50860417
-0.50860417
-0.50860417
-0.5061607
-0.50860417
-0.5134912
-0.5134912
-0.5134912
-0.50860417
-0.5061607
-0.50860417
-0.51593477
-0.52326536
-0.52326536
-0.52082187
-0.52082187
-0.51837826
-0.52082187
-0.52326536
-0.52326536
-0.5257089
-0.5257089
-0.5257089
-0.5257089
-0.5257089
-0.52815247
-0.53059596
-0.5330395
-0.53059596
-0.52815247
-0.5257089
-0.52815247
-0.52815247
-0.5257089
-0.5257089
-0.52815247
-0.53059596
-0.5330395
-0.535483
-0.5379266
-0.5379266
-0.5379266
-0.535483
-0.535483
-0.5379266
-0.54281366
-0.54525715
-0.54525715
-0.54525715
-0.54525715
-0.5477007
-0.5477007
-0.5477007
-0.54525715
-0.5477007
-0.5501442
-0.55258775
-0.5501442
-0.54525715
-0.54281366
-0.54525715
-0.5501442
-0.5501442
-0.55258775
-0.5550313
-0.5550313
-0.5550313
-0.55747485
-0.55747485
-0.55747485
-0.55258775
-0.55258775
-0.55258775
-0.55258775
-0.55747485
-0.5623619
-0.5623619
-0.55991834
-0.55747485
-0.55747485
-0.55747485
-0.55991834
-0.55991834
-0.55991834
-0.55991834
-0.55991834
-0.5623619
-0.56480545
-0.56724894
-0.56724894
-0.56724894
-0.56480545
-0.56724894
-0.56724894
-0.56724894
-0.56480545
-0.56480545
-0.5696925
-0.57213604
-0.57213604
-0.5696925
-0.56724894
-0.56724894
-0.56480545
-0.56480545
-0.56724894
-0.5696925
-0.5696925
-0.5696925
-0.57213604
-0.5745796
-0.5745796
-0.57213604
-0.5696925
-0.5696925
-0.5696925
-0.56724894
-0.5696925
-0.57213604
-0.5745796
-0.5745796
-0.5770231
-0.5770231
-0.5745796
-0.57213604
-0.57213604
-0.57213604
-0.57213604
-0.57213604
-0.5696925
-0.57213604
-0.5745796
-0.5770231
-0.5770231
-0.5745796
-0.5745796
-0.5696925
-0.5696925
-0.5696925
-0.57213604
-0.5745796
-0.5745796
-0.5745796
-0.5745796
-0.5770231
-0.5770231
-0.5770231
-0.57213604
-0.56724894
-0.56480545
-0.5696925
-0.5770231
-0.5745796
-0.57213604
-0.5696925
-0.57213604
-0.57213604
-0.57213604
-0.5696925
-0.56724894
-0.56480545
-0.56480545
-0.5623619
-0.5623619
-0.56724894
-0.5696925
-0.57213604
-0.5696925
-0.56724894
-0.56724894
-0.56724894
-0.56480545
-0.5623619
-0.5623619
-0.56724894
-0.5696925
-0.56724894
-0.56480545
-0.55991834
-0.55747485
-0.55991834
-0.56480545
-0.5696925
-0.5696925
-0.56724894
-0.56480545
-0.5623619
-0.55991834
-0.5550313
-0.5550313
-0.55747485
-0.55991834
-0.5623619
-0.55991834
-0.55991834
-0.5623619
-0.5623619
-0.5623619
-0.55991834
-0.55747485
-0.55991834
-0.55747485
-0.5550313
-0.55258775
-0.5550313
-0.5550313
-0.5550313
-0.5501442
-0.5501442
-0.5501442
-0.55258775
-0.55258775
-0.55258775
-0.5477007
-0.54525715
-0.54525715
-0.54281366
-0.5379266
-0.535483
-0.535483
-0.5403701
-0.54281366
-0.54281366
-0.5403701
-0.5403701
-0.5403701
-0.5403701
-0.5403701
-0.5403701
-0.5379266
-0.5330395
-0.53059596
-0.53059596
-0.535483
-0.535483
-0.5330395
-0.5330395
-0.5330395
-0.53059596
-0.5257089
-0.5257089
-0.52326536
-0.52326536
-0.52082187
-0.51837826
-0.52082187
-0.52082187
-0.52082187
-0.52082187
-0.52082187
-0.52082187
-0.51593477
-0.51593477
-0.5134912
-0.5134912
-0.5134912
-0.51593477
-0.51593477
-0.5134912
-0.5110477
-0.50860417
-0.5037171
-0.5012736
-0.5037171
-0.5061607
-0.5061607
-0.5061607
-0.5037171
-0.5012736
-0.49883002
-0.49638653
-0.49638653
-0.49638653
-0.49394298
-0.49394298
-0.49149948
-0.49149948
-0.48905593
-0.48905593
-0.48661238
-0.48416883
-0.48172528
-0.48172528
-0.47683823
-0.47439474
-0.47439474
-0.47439474
-0.47439474
-0.47439474
-0.47439474
-0.4719512
-0.4695077
-0.4695077
-0.4719512
-0.4719512
-0.46706414
-0.46217704
-0.45729
-0.45973355
-0.46217704
-0.4646206
-0.46217704
-0.45729
-0.4548465
-0.4548465
-0.4548465
-0.4499594
-0.4499594
-0.4499594
-0.4499594
-0.44751585
-0.4426288
-0.4426288
-0.4450723
-0.44751585
-0.44751585
-0.4450723
-0.4426288
-0.43774176
-0.4352982
-0.4328547
-0.4328547
-0.4279676
-0.42552406
-0.4279676
-0.4304111
-0.4304111
-0.42552406
-0.420637
-0.41819346
-0.41819346
-0.41574997
-0.41330642
-0.41574997
-0.41574997
-0.41574997
-0.41086286
-0.4084193
-0.4084193
-0.40597582
-0.40108877
-0.39375812
-0.39131463
-0.39620167
-0.39864522
-0.39620167
-0.39131463
-0.39131463
-0.39131463
-0.39131463
-0.38887107
-0.38398403
-0.38154048
-0.37909693
-0.37665343
-0.37420988
-0.37420988
-0.37420988
-0.37420988
-0.37176633
-0.36932284
-0.3644358
-0.3644358
-0.36687928
-0.36687928
-0.3644358
-0.3595487
-0.35710514
-0.35710514
-0.35466164
-0.3522181
-0.3522181
-0.3497746
-0.34733105
-0.3448875
-0.3400004
-0.33511335
-0.33511335
-0.33511335
-0.33266985
-0.3302263
-0.3302263
-0.3277828
-0.3253392
-0.3228957
-0.3228957
-0.3253392
-0.3228957
-0.32045215
-0.31800866
-0.31800866
-0.3155651
-0.31067806
-0.3082345
-0.31067806
-0.3082345
-0.30579096
-0.30334747
-0.30090392
-0.29601687
-0.28868628
-0.28624272
-0.28868628
-0.29112977
-0.28868628
-0.28379917
-0.28135568
-0.27891213
-0.27646863
-0.27891213
-0.28135568
-0.27891213
-0.27158153
-0.2666945
-0.26180744
-0.26180744
-0.26425093
-0.26180744
-0.25692034
-0.2544768
-0.2520333
-0.2544768
-0.2544768
-0.2471462
-0.23981561
-0.23737209
-0.23981561
-0.24470265
-0.24225913
-0.23248501
-0.22759794
-0.22759794
-0.23004149
-0.23004149
-0.22759794
-0.22515441
-0.22759794
-0.22759794
-0.2227109
-0.21782382
-0.21293674
-0.20804967
-0.20560615
-0.20316263
-0.20560615
-0.20804967
-0.20804967
-0.20316263
-0.19827555
-0.1933885
-0.1933885
-0.1933885
-0.1933885
-0.19094495
-0.18361436
-0.18117084
-0.17872731
-0.17872731
-0.17628376
-0.17384021
-0.17384021
-0.17139669
-0.16895317
-0.16162257
-0.1567355
-0.15429197
-0.15429197
-0.1567355
-0.1567355
-0.15184845
-0.1494049
-0.14451785
-0.13963078
-0.13963078
-0.13963078
-0.13718723
-0.1347437
-0.1347437
-0.1347437
-0.12985663
-0.12496959
-0.12008251
-0.11763899
-0.11763899
-0.12008251
-0.11763899
-0.112751916
-0.110308394
-0.112751916
-0.110308394
-0.10542132
-0.1029778
-0.1029778
-0.1029778
-0.100534245
-0.09564717
-0.09076013
-0.088316575
-0.088316575
-0.088316575
-0.09076013
-0.088316575
-0.088316575
-0.088316575
-0.08587305
-0.08098601
-0.07365541
-0.06876834
-0.066324785
-0.06388126
-0.06388126
-0.061437726
-0.061437726
-0.061437726
-0.058994204
-0.056550667
-0.051663592
-0.046776548
-0.044332996
-0.041889474
-0.044332996
-0.044332996
-0.03944595
-0.034558862
-0.034558862
-0.034558862
-0.034558862
-0.029671803
-0.02722828
-0.024784744
-0.024784744
-0.024784744
-0.022341222
-0.019897684
-0.01501061
-0.012567073
-0.010123551
-0.010123551
-0.010123551
-0.007680014
-0.0052364916
-0.0027929544
0.0020941198
0.004537642
0.006981179
0.009424716
0.009424716
0.009424716
0.009424716
0.011868238
0.016755313
0.021642372
0.02408591
0.026529446
0.026529446
0.026529446
0.028972968
0.031416506
0.033860028
0.03630358
0.038747102
0.04119064
0.04119064
0.043634176
0.048521236
0.050964758
0.053408295
0.050964758
0.050964758
0.053408295
0.055851832
0.055851832
0.06073889
0.06318243
0.06073889
0.06073889
0.06318243
0.068069495
0.072956555
0.072956555
0.072956555
0.07784362
0.08028716
0.08273069
0.08517422
0.08517422
0.087617755
0.090061285
0.09494835
0.09983542
0.10227895
0.10227895
0.10227895
0.10227895
0.10227895
0.10227895
0.104722485
0.109609544
0.112053074
0.11449662
0.11694015
0.11694015
0.11938368
0.124270745
0.124270745
0.12671427
0.12671427
0.12915781
0.12915781
0.12915781
0.13160135
0.13648841
0.14137547
0.143819
0.143819
0.14626253
0.14626253
0.14626253
0.143819
0.14870608
0.1511496
0.15359314
0.15359314
0.15359314
0.1584802
0.16092373
0.16092373
0.16092373
0.16336727
0.16825433
0.16825433
0.16825433
0.17069787
0.17069787
0.17314139
0.17558493
0.18047199
0.18047199
0.18291552
0.18291552
0.18291552
0.18291552
0.18535906
0.19024612
0.1951332
0.19757672
0.19757672
0.1951332
0.1951332
0.20002025
0.20490731
0.20735085
0.20735085
0.20979439
0.21223791
0.21468145
0.21468145
0.21468145
0.21468145
0.21712498
0.21712498
0.21956852
0.22201204
0.22201204
0.22201204
0.22445558
0.22689912
0.22689912
0.22934264
0.23178618
0.23422971
0.23422971
0.23667324
0.24156031
0.24644737
0.24644737
0.24644737
0.2488909
0.2488909
0.25133443
0.25133443
0.25133443
0.25377798
0.2562215
0.25866503
0.2635521
0.26599562
0.26599562
0.26599562
0.2635521
0.2635521
0.26599562
0.26843917
0.27332622
0.27576977
0.27576977
0.27576977
0.27576977
0.2782133
0.2806568
0.2806568
0.2806568
0.28310037
0.2855439
0.2879874
0.2879874
0.2879874
0.2879874
0.29043096
0.295318
0.29776156
0.29776156
0.29776156
0.3002051
0.3002051
0.29776156
0.3002051
0.3026486
0.30509216
0.30753568
0.30997923
0.30753568
0.30997923
0.3148663
0.3173098
0.31975335
0.3173098
0.31975335
0.3221969
0.3246404
0.3246404
0.3246404
0.3246404
0.3246404
0.3246404
0.3246404
0.32708395
0.3295275
0.3295275
0.32708395
0.3246404
0.32708395
0.33197102
0.33930162
0.34174514
0.34174514
0.34174514
0.3441887
0.34663218
0.34663218
0.34663218
0.3441887
0.3441887
0.3441887
0.34663218
0.3515193
0.3539628
0.35640633
0.3515193
0.3515193
0.35640633
0.3612934
0.3612934
0.35640633
0.35884988
0.3612934
0.36373693
0.36373693
0.36373693
0.36618048
0.37106752
0.37106752
0.37351108
0.37106752
0.37106752
0.3759546
0.3759546
0.37351108
0.37351108
0.3759546
0.3759546
0.37351108
0.37351108
0.3759546
0.37839812
0.3832852
0.38817227
0.3906158
0.3906158
0.38817227
0.3832852
0.3832852
0.38572872
0.38817227
0.38817227
0.38572872
0.3832852
0.38817227
0.3906158
0.3930593
0.3930593
0.3930593
0.3930593
0.39550287
0.3979464
0.40283346
0.40283346
0.4003899
0.3979464
0.3979464
0.40283346
0.405277
0.405277
0.40283346
0.4003899
0.405277
0.41260758
0.41749465
0.41749465
0.41016406
0.405277
0.405277
0.40772054
0.41016406
0.41260758
0.41260758
0.4150511
0.4150511
0.4150511
0.41749465
0.41749465
0.4150511
0.4150511
0.4150511
0.41749465
0.41749465
0.41993818
0.4223817
0.4223817
0.4223817
0.41993818
0.41749465
0.41993818
0.42482525
0.4297123
0.4297123
0.4272688
0.42482525
0.42482525
0.4272688
0.4297123
0.4297123
0.4272688
0.4272688
0.4272688
0.43215585
0.4345994
0.4345994
0.4297123
0.4297123
0.4297123
0.43215585
0.4345994
0.4345994
0.4345994
0.4370429
0.43948644
0.43948644
0.43215585
0.4272688
0.4297123
0.4345994
0.4370429
0.43215585
0.4297123
0.4345994
0.43948644
0.43948644
0.4345994
0.43215585
0.4345994
0.4370429
0.4370429
0.4370429
0.4370429
0.43948644
0.43948644
0.4370429
0.4345994
0.4345994
0.43948644
0.4443735
0.44193
0.4370429
0.4345994
0.4370429
0.44193
0.4443735
0.4443735
0.44193
0.44193
0.4443735
0.4443735
0.44193
0.43948644
0.43948644
0.44193
0.44681704
0.4443735
0.44193
0.44193
0.44193
0.43948644
0.43948644
0.44193
0.44193
0.44193
0.44193
0.43948644
0.43948644
0.43948644
0.44193
0.4443735
0.44193
0.4370429
0.43948644
0.44193
0.4443735
0.4443735
0.4443735
0.44193
0.44193
0.44193
0.43948644
0.43948644
0.43948644
0.43948644
0.44193
0.43948644
0.4345994
0.4345994
0.4370429
0.44193
0.44193
0.44193
0.43948644
0.4370429
0.4345994
0.4345994
0.4370429
0.44193
0.4443735
0.43948644
0.4370429
0.4345994
0.4370429
0.4370429
0.4345994
0.43215585
0.4345994
0.4345994
0.4345994
0.43215585
0.43215585
0.4345994
0.4370429
0.43948644
0.43948644
0.4370429
0.4345994
0.43215585
0.43215585
0.4370429
0.43948644
0.4370429
0.43215585
0.4297123
0.4297123
0.4297123
0.4297123
0.4297123
0.4272688
0.4272688
0.4297123
0.4272688
0.42482525
0.42482525
0.42482525
0.4272688
0.4272688
0.42482525
0.42482525
0.4272688
0.42482525
0.4223817
0.41749465
0.4150511
0.41749465
0.41993818
0.41993818
0.41993818
0.41993818
0.41749465
0.4150511
0.4150511
0.4150511
0.4150511
0.41260758
0.41016406
0.41016406
0.41016406
0.41016406
0.41016406
0.41016406
0.41260758
0.41016406
0.40772054
0.40772054
0.41016406
0.41016406
0.40772054
0.40283346
0.40283346
0.405277
0.41016406
0.41016406
0.405277
0.40283346
0.3979464
0.39550287
0.39550287
0.4003899
0.3979464
0.3930593
0.3906158
0.3906158
0.3930593
0.3930593
0.3906158
0.3930593
0.3930593
0.3906158
0.38817227
0.38817227
0.3906158
0.3930593
0.3906158
0.38817227
0.38572872
0.3832852
0.38572872
0.38572872
0.3832852
0.37839812
0.3759546
0.37351108
0.37351108
0.37351108
0.37351108
0.37351108
0.3759546
0.3759546
0.37351108
0.37106752
0.36618048
0.368624
0.368624
0.368624
0.36618048
0.36373693
0.36373693
0.36373693
0.36618048
0.36618048
0.36373693
0.3612934
0.35884988
0.35884988
0.3612934
0.35884988
0.35640633
0.35640633
0.35640633
0.35640633
0.35640633
0.3539628
0.3539628
0.3539628
0.3515193
0.34663218
0.34663218
0.34663218
0.34663218
0.3441887
0.3441887
0.3441887
0.3441887
0.33930162
0.3368581
0.33930162
0.33930162
0.33930162
0.33197102
0.3295275
0.3295275
0.33441454
0.33441454
0.33197102
0.3295275
0.3295275
0.3295275
0.3295275
0.32708395
0.3246404
0.3221969
0.31975335
0.3173098
0.3173098
0.31975335
0.3221969
0.3221969
0.3221969
0.31975335
0.3148663
0.3148663
0.31242275
0.30997923
0.31242275
0.31242275
0.31242275
0.30997923
0.30753568
0.3026486
0.3026486
0.30509216
0.30509216
0.3026486
0.29776156
0.29776156
0.29776156
0.3002051
0.3002051
0.29776156
0.295318
0.2928745
0.29043096
0.29043096
0.2928745
0.2928745
0.29043096
0.2879874
0.2879874
0.2855439
0.28310037
0.2782133
0.27576977
0.2782133
0.2806568
0.2782133
0.27332622
0.27576977
0.2782133
0.2782133
0.27576977
0.2708827
0.26843917
0.2708827
0.2708827
0.26599562
0.26110858
0.26110858
0.26110858
0.26110858
0.25866503
0.25866503
0.25866503
0.25866503
0.2562215
0.2562215
0.2562215
0.25377798
0.25133443
0.25133443
0.25133443
0.2488909
0.24644737
0.24644737
0.24644737
0.24644737
0.24400383
0.24156031
0.23911677
0.23667324
0.23422971
0.23422971
0.23178618
0.22934264
0.22934264
0.23178618
0.23178618
0.23422971
0.22934264
0.22445558
0.22445558
0.22445558
0.22445558
0.22445558
0.21956852
0.21712498
0.21468145
0.21468145
0.21712498
0.21468145
0.21468145
0.21223791
0.21223791
0.21468145
0.21223791
0.20735085
0.20246379
0.19757672
0.19757672
0.19757672
0.20002025
0.20002025
0.20002025
0.19757672
0.1951332
0.19268966
0.19024612
0.19024612
0.19024612
0.18535906
0.18047199
0.18047199
0.18047199
0.18291552
0.18047199
0.17558493
0.17069787
0.17314139
0.17558493
0.17558493
0.17314139
0.17069787
0.16825433
0.1658108
0.16336727
0.16336727
0.16336727
0.1658108
0.16336727
0.16092373
0.16092373
0.1584802
0.15359314
0.1511496
0.1511496
0.15359314
0.15359314
0.15359314
0.15359314
0.15359314
0.15359314
0.14870608
0.14626253
0.14137547
0.14137547
0.14137547
0.13893194
0.13648841
0.13404487
0.13404487
0.13648841
0.13893194
0.13648841
0.13404487
0.13160135
0.13160135
0.13160135
0.13160135
0.12915781
0.12671427
0.124270745
0.11938368
0.11938368
0.11938368
0.11938368
0.11938368
0.11938368
0.12182721
0.11694015
0.109609544
0.107166015
0.109609544
0.109609544
0.107166015
0.107166015
0.107166015
0.107166015
0.107166015
0.107166015
0.104722485
0.09983542
0.09494835
0.09739189
0.09983542
0.09983542
0.09739189
0.09250482
0.08517422
0.08273069
0.08517422
0.090061285
0.090061285
0.08517422
0.08028716
0.08028716
0.08028716
0.08028716
0.08028716
0.07784362
0.07784362
0.072956555
0.07051303
0.07051303
0.07051303
0.07051303
0.068069495
0.065625966
0.06318243
0.065625966
0.065625966
0.068069495
0.065625966
0.06318243
0.06073889
0.06318243
0.06073889
0.06073889
0.06073889
0.06073889
0.05829537
0.053408295
0.050964758
0.053408295
0.053408295
0.048521236
0.043634176
0.04119064
0.04119064
0.043634176
0.0460777
0.048521236
0.0460777
0.04119064
0.038747102
0.038747102
0.038747102
0.038747102
0.04119064
0.04119064
0.038747102
0.03630358
0.031416506
0.028972968
0.031416506
0.031416506
0.031416506
0.033860028
0.031416506
0.026529446
0.02408591
0.02408591
0.02408591
0.02408591
0.02408591
0.02408591
0.021642372
0.016755313
0.016755313
0.016755313
0.014311776
0.011868238
0.011868238
0.011868238
0.009424716
0.009424716
0.009424716
0.009424716
0.006981179
0.006981179
0.006981179
0.006981179
0.006981179
0.004537642
0.004537642
0.0020941198
-0.0027929544
-0.0027929544
-0.0027929544
-0.0027929544
-0.0027929544
-0.0027929544
-0.0052364916
-0.007680014
-0.010123551
-0.010123551
-0.010123551
-0.010123551
-0.012567073
-0.012567073
-0.010123551
-0.010123551
-0.01501061
-0.017454147
-0.017454147
-0.01501061
-0.01501061
-0.017454147
-0.022341222
-0.022341222
-0.019897684
-0.019897684
-0.022341222
-0.02722828
-0.029671803
-0.03211534
-0.03211534
-0.029671803
-0.02722828
-0.029671803
-0.03211534
-0.03211534
-0.029671803
-0.029671803
-0.034558862
-0.03944595
-0.044332996
-0.041889474
-0.037002414
-0.034558862
-0.03944595
-0.041889474
-0.041889474
-0.041889474
-0.03944595
-0.041889474
-0.041889474
-0.041889474
-0.044332996
-0.04922007
-0.04922007
-0.046776548
-0.046776548
-0.046776548
-0.046776548
-0.04922007
-0.054107144
-0.056550667
-0.056550667
-0.056550667
-0.056550667
-0.056550667
-0.056550667
-0.056550667
-0.058994204
-0.058994204
-0.058994204
-0.056550667
-0.056550667
-0.058994204
-0.058994204
-0.061437726
-0.058994204
-0.061437726
-0.061437726
-0.061437726
-0.061437726
-0.06388126
-0.06876834
-0.06876834
-0.07121186
-0.07121186
-0.07365541
-0.076098934
-0.076098934
-0.07365541
-0.07365541
-0.076098934
-0.076098934
-0.076098934
-0.078542456
-0.08342953
-0.08587305
-0.08587305
-0.08342953
-0.08098601
-0.08342953
-0.08587305
-0.08587305
-0.08587305
-0.08587305
-0.08587305
-0.08587305
-0.088316575
-0.09076013
-0.09076013
-0.088316575
-0.08587305
-0.088316575
-0.09076013
-0.09320365
-0.09564717
-0.09809072
-0.100534245
-0.09564717
-0.09076013
-0.088316575
-0.088316575
-0.09076013
-0.09076013
-0.09564717
-0.100534245
-0.1029778
-0.10542132
-0.1029778
-0.1029778
-0.1029778
-0.1029778
-0.10542132
-0.10786487
-0.10786487
-0.10542132
-0.10786487
-0.110308394
-0.110308394
-0.110308394
-0.110308394
-0.110308394
-0.112751916
-0.112751916
-0.112751916
-0.112751916
-0.110308394
-0.110308394
-0.112751916
-0.112751916
-0.112751916
-0.11763899
-0.11763899
-0.11763899
-0.11519547
-0.112751916
-0.11519547
-0.11763899
-0.12008251
-0.12008251
-0.122526035
-0.122526035
-0.122526035
-0.122526035
-0.122526035
-0.12496959
-0.12985663
-0.13230015
-0.12741311
-0.122526035
-0.12008251
-0.12496959
-0.12985663
-0.12985663
-0.12985663
-0.12985663
-0.13230015
-0.13230015
-0.1347437
-0.1347437
-0.1347437
-0.13718723
-0.13963078
-0.13963078
-0.14207433
-0.13963078
-0.13963078
-0.13718723
-0.13718723
-0.13963078
-0.14207433
-0.13963078
-0.13963078
-0.14207433
-0.14696138
-0.1494049
-0.14696138
-0.14451785
-0.14451785
-0.14696138
-0.14696138
-0.14696138
-0.14451785
-0.14696138
-0.14696138
-0.15184845
-0.15184845
-0.15184845
-0.1494049
-0.15184845
-0.15429197
-0.1567355
-0.1567355
-0.1567355
-0.1567355
-0.15917905
-0.1567355
-0.15429197
-0.15429197
-0.1567355
-0.15917905
-0.15917905
-0.16162257
-0.16162257
-0.16406609
-0.16162257
-0.16162257
-0.16162257
-0.16406609
-0.16650961
-0.16650961
-0.16406609
-0.16650961
-0.16895317
-0.17139669
-0.17139669
-0.17139669
-0.16895317
-0.16895317
-0.16895317
-0.17139669
-0.17139669
-0.17628376
-0.17628376
-0.17628376
-0.17628376
-0.17628376
-0.17384021
-0.17384021
-0.17628376
-0.17628376
-0.17628376
-0.18361436
-0.18850143
-0.18850143
-0.18361436
-0.18117084
-0.18117084
-0.18361436
-0.18605791
-0.18605791
-0.18605791
-0.18850143
-0.19094495
-0.1933885
-0.1933885
-0.19094495
-0.1933885
-0.19583203
-0.19583203
-0.19583203
-0.19583203
-0.19583203
-0.19583203
-0.19827555
-0.20071907
-0.20316263
-0.20071907
-0.19827555
-0.19827555
-0.20071907
-0.20071907
-0.20071907
-0.20316263
-0.20560615
-0.20804967
-0.20804967
-0.20804967
-0.20560615
-0.20560615
-0.20804967
-0.21049322
-0.21293674
-0.21049322
-0.21049322
-0.21293674
-0.21782382
-0.22026737
-0.22026737
-0.22026737
-0.22026737
-0.22026737
-0.22026737
-0.22026737
-0.22026737
-0.22026737
-0.22026737
-0.2227109
-0.22515441
-0.22759794
-0.23004149
-0.22759794
-0.22515441
-0.22515441
-0.22759794
-0.23004149
-0.23248501
-0.23248501
-0.23492853
-0.23492853
-0.23492853
-0.23492853
-0.23492853
-0.23492853
-0.23737209
-0.23981561
-0.24225913
-0.24225913
-0.24225913
-0.24225913
-0.24225913
-0.24225913
-0.2471462
-0.2471462
-0.24225913
-0.23981561
-0.23981561
-0.24470265
-0.24958973
-0.24958973
-0.24470265
-0.24225913
-0.24470265
-0.24958973
-0.2544768
-0.25692034
-0.2544768
-0.2544768
-0.2544768
-0.25692034
-0.2544768
-0.2544768
-0.2544768
-0.2544768
-0.2520333
-0.25692034
-0.26180744
-0.26425093
-0.26180744
-0.26180744
-0.26180744
-0.26425093
-0.2666945
-0.26913798
-0.26913798
-0.26913798
-0.27158153
-0.27158153
-0.26913798
-0.26913798
-0.27158153
-0.27646863
-0.27891213
-0.27646863
-0.27402502
-0.27402502
-0.27646863
-0.27646863
-0.27891213
-0.28379917
-0.28624272
-0.28624272
-0.28624272
-0.28868628
-0.28868628
-0.29112977
-0.29112977
-0.29112977
-0.29112977
-0.29112977
-0.29112977
-0.29357338
-0.29601687
-0.29601687
-0.29601687
-0.29601687
-0.29601687
-0.29601687
-0.29846042
-0.30090392
-0.30090392
-0.30334747
-0.30334747
-0.30090392
-0.30090392
-0.30090392
-0.30090392
-0.30090392
-0.30090392
-0.30579096
-0.3082345
-0.3082345
-0.30579096
-0.3082345
-0.31312162
-0.3155651
-0.3155651
-0.3155651
-0.3155651
-0.31800866
-0.31800866
-0.31800866
-0.3155651
-0.3155651
-0.32045215
-0.3228957
-0.32045215
-0.32045215
-0.32045215
-0.3253392
-0.3277828
-0.3277828
-0.3302263
-0.33266985
-0.3302263
-0.3302263
-0.3302263
-0.3302263
-0.33266985
-0.33511335
-0.3375569
-0.3400004
-0.3400004
-0.3400004
-0.3400004
-0.3400004
-0.34244394
-0.34733105
-0.34733105
-0.3448875
-0.3448875
-0.34733105
-0.34733105
-0.34733105
-0.34733105
-0.34733105
-0.3497746
-0.3522181
-0.35466164
-0.35710514
-0.3595487
-0.3595487
-0.3595487
-0.35710514
-0.3595487
-0.36199218
-0.36687928
-0.36932284
-0.37176633
-0.36932284
-0.36687928
-0.36687928
-0.36932284
-0.37176633
-0.37176633
-0.37420988
-0.37665343
-0.37909693
-0.37665343
-0.37665343
-0.37665343
-0.38154048
-0.38398403
-0.38398403
-0.38642758
-0.38887107
-0.38887107
-0.38887107
-0.38887107
-0.38642758
-0.38398403
-0.38642758
-0.38887107
-0.39131463
-0.39375812
-0.39620167
-0.39864522
-0.39864522
-0.39620167
-0.39620167
-0.39620167
-0.40108877
-0.40353227
-0.40597582
-0.4084193
-0.4084193
-0.40597582
-0.40597582
-0.4084193
-0.41086286
-0.41330642
-0.41330642
-0.41086286
-0.41086286
-0.41330642
-0.41819346
-0.41819346
-0.41574997
-0.41574997
-0.420637
-0.42552406
-0.42552406
-0.42552406
-0.42308056
-0.42552406
-0.42552406
-0.4279676
-0.4304111
-0.4304111
-0.4304111
-0.4279676
-0.4279676
-0.4279676
-0.4279676
-0.4352982
-0.44018525
-0.44018525
-0.44018525
-0.44018525
-0.43774176
-0.43774176
-0.44018525
-0.4426288
-0.4450723
-0.4450723
-0.4450723
-0.44751585
-0.4499594
-0.4499594
-0.4499594
-0.4499594
-0.4548465
-0.45729
-0.4548465
-0.4548465
-0.4548465
-0.45729
-0.46217704
-0.46217704
-0.46217704
-0.46217704
-0.46217704
-0.4646206
-0.46706414
-0.4695077
-0.4719512
-0.47683823
-0.47683823
-0.47683823
-0.47683823
-0.47683823
-0.47683823
-0.47928178
-0.47928178
-0.47928178
-0.47928178
-0.47683823
-0.47928178
-0.48172528
-0.48416883
-0.48905593
-0.48905593
-0.48905593
-0.48661238
-0.48661238
-0.48905593
-0.49394298
-0.49638653
-0.49638653
-0.49638653
-0.49638653
-0.49638653
-0.49883002
-0.49883002
-0.5012736
-0.5037171
-0.5037171
-0.5061607
-0.50860417
-0.5110477
-0.5110477
-0.5134912
-0.5134912
-0.5134912
-0.5134912
-0.51593477
-0.51837826
-0.51837826
-0.51837826
-0.51837826
-0.51837826
-0.52082187
-0.52326536
-0.52326536
-0.52326536
-0.52082187
-0.5257089
-0.52815247
-0.53059596
-0.5330395
-0.5330395
-0.5330395
-0.52815247
-0.52815247
-0.53059596
-0.5330395
-0.5379266
-0.5379266
-0.5379266
-0.5403701
-0.5403701
-0.54281366
-0.54281366
-0.54281366
-0.54281366
-0.54525715
-0.5501442
-0.55258775
-0.5550313
-0.55258775
-0.5550313
-0.55747485
-0.55747485
-0.5550313
-0.5550313
-0.55991834
-0.5623619
-0.5623619
-0.5623619
-0.5623619
-0.56480545
-0.56480545
-0.56480545
-0.5623619
-0.56480545
-0.5696925
-0.5696925
-0.5696925
-0.57213604
-0.5745796
-0.5770231
-0.5745796
-0.5745796
-0.5745796
-0.5770231
-0.57946664
-0.58191013
-0.58191013
-0.5843537
-0.5867972
-0.5892408
-0.5867972
-0.5867972
-0.5892408
-0.5916843
-0.59412783
-0.5965713
-0.5965713
-0.5965713
-0.5965713
-0.59412783
-0.5965713
-0.5990149
-0.5990149
-0.5990149
-0.5990149
-0.60145843
-0.608789
-0.6136761
-0.6136761
-0.608789
-0.60634553
-0.60634553
-0.608789
-0.6112326
-0.6136761
-0.6161196
-0.6185631
-0.6185631
-0.6185631
-0.6185631
-0.62100667
-0.6258938
-0.6258938
-0.6234502
-0.62100667
-0.6234502
-0.62833726
-0.62833726
-0.6307808
-0.63566786
-0.63566786
-0.6332243
-0.6332243
-0.6332243
-0.6381114
-0.64055496
-0.6429985
-0.645442
-0.64788556
-0.65032905
-0.65032905
-0.64788556
-0.64788556
-0.64788556
-0.65032905
-0.6527726
-0.6527726
-0.6527726
-0.6527726
-0.6552161
-0.6601032
-0.6601032
-0.6601032
-0.6601032
-0.66254675
-0.66499025
-0.6674338
-0.6698773
-0.6674338
-0.6674338
-0.6674338
-0.6674338
-0.6674338
-0.6674338
-0.6698773
-0.67720795
-0.682095
-0.682095
-0.67720795
-0.67720795
-0.67720795
-0.682095
-0.68453854
-0.68698204
-0.68453854
-0.682095
-0.68453854
-0.6894256
-0.6918691
-0.6894256
-0.68698204
-0.68698204
-0.6894256
-0.69431263
-0.69431263
-0.6967561
-0.6967561
-0.6991997
-0.6991997
-0.6967561
-0.6967561
-0.6967561
-0.6991997
-0.70408684
-0.70653033
-0.7089739
-0.7089739
-0.7089739
-0.7089739
-0.7089739
-0.7089739
-0.7114174
-0.7163045
-0.718748
-0.718748
-0.718748
-0.7211915
-0.723635
-0.72607857
-0.723635
-0.7211915
-0.7211915
-0.723635
-0.723635
-0.723635
-0.72607857
-0.7334091
-0.7382963
-0.7407398
-0.7431833
-0.7382963
-0.73585266
-0.73585266
-0.73585266
-0.7407398
-0.7431833
-0.7431833
-0.7431833
-0.7431833
-0.74807036
-0.74807036
-0.74807036
-0.74807036
-0.7505139
-0.7505139
-0.7505139
-0.75295746
-0.75295746
-0.75540096
-0.7578445
-0.7578445
-0.760288
-0.760288
-0.76273155
-0.76273155
-0.76273155
-0.76517504
-0.7676186
-0.77250576
-0.7773928
-0.7773928
-0.7798363
-0.7798363
-0.7798363
-0.7773928
-0.7773928
-0.7773928
-0.7773928
-0.7798363
-0.78227985
-0.78472334
-0.7871669
-0.7871669
-0.7871669
-0.7871669
-0.78961045
-0.78961045
-0.78961045
-0.7944975
-0.796941
-0.79938453
-0.8042716
-0.8042716
-0.8042716
-0.801828
-0.801828
-0.8042716
-0.801828
-0.79938453
-0.79938453
-0.8042716
-0.8067152
-0.80915874
-0.8140458
-0.8189328
-0.8189328
-0.8189328
-0.8189328
-0.8238199
-0.828707
-0.828707
-0.8262634
-0.8262634
-0.8238199
-0.8213763
-0.8238199
-0.828707
-0.83359396
-0.8360375
-0.8360375
-0.83848107
-0.83848107
-0.8409246
-0.8409246
-0.8433682
-0.8433682
-0.8409246
-0.8409246
-0.8433682
-0.8482553
-0.8506987
-0.8506987
-0.85314226
-0.8555858
-0.85802937
-0.85802937
-0.85802937
-0.8604729
-0.8604729
-0.86291635
-0.86291635
-0.86291635
-0.8653599
-0.8653599
-0.86780345
-0.870247
-0.870247
-0.870247
-0.87269044
-0.87269044
-0.8751341
-0.87757766
-0.87757766
-0.8800212
-0.8800212
-0.8849082
-0.8897953
-0.89223874
-0.8897953
-0.88735175
-0.8849082
-0.88735175
-0.8897953
-0.8946823
-0.89712584
-0.89712584
-0.8946823
-0.89712584
-0.90201294
-0.9044564
-0.9068999
-0.9044564
-0.9068999
-0.9093435
-0.91178715
-0.9093435
-0.9068999
-0.9044564
-0.9068999
-0.91178715
-0.91667414
-0.92156124
-0.92156124
-0.9191177
-0.9191177
-0.92156124
-0.9288918
-0.93133533
-0.93133533
-0.93133533
-0.93133533
-0.9337789
-0.9337789
-0.93133533
-0.93133533
-0.9337789
-0.93866587
-0.9411094
-0.943553
-0.9459965
-0.9484401
-0.9459965
-0.9459965
-0.9508836
-0.95821416
-0.96310127
-0.96310127
-0.95821416
-0.9557706
-0.95821416
-0.96310127
-0.9655447
-0.96310127
-0.9606577
-0.9606577
-0.96310127
-0.9704318
-0.9753189
-0.97776234
-0.980206
-0.98264956
-0.980206
-0.980206
-0.98264956
-0.98264956
-0.9850931
-0.9899801
-0.9899801
-0.98753655
-0.98753655
-0.9899801
-0.9948672
-0.99731064
-0.99731064
-0.99731064
-0.9997542
-1.0021977
-1.0046413
-1.0070848
-1.0046413
-1.0046413
-1.0046413
-1.0070848
-1.0144155
-1.0193025
-1.021746
-1.0193025
-1.0193025
-1.021746
-1.0290766
-1.0315201
-1.0339637
-1.0339637
-1.0339637
-1.0339637
-1.0339637
-1.0364072
-1.0388508
-1.0412942
-1.0388508
-1.0412942
-1.0461813
-1.0510684
-1.0510684
-1.0510684
-1.0510684
-1.0559555
-1.0608425
-1.0608425
-1.0559555
-1.0559555
-1.0583991
-1.0608425
-1.0657296
-1.0706166
-1.0730602
-1.0755037
-1.0730602
-1.0755037
-1.0779473
-1.0803908
-1.0803908
-1.0828342
-1.0852779
-1.0877215
-1.090165
-1.0877215
-1.0877215
-1.0926085
-1.095052
-1.0974956
-1.0999391
-1.1023825
-1.1023825
-1.1023825
-1.1072696
-1.1121567
-1.1194874
-1.1194874
-1.1170437
-1.1170437
-1.1194874
-1.1219308
-1.1243744
-1.1219308
-1.1243744
-1.126818
-1.1292615
-1.131705
-1.136592
-1.1414791
-1.1439226
-1.1414791
-1.1414791
-1.1439226
-1.1463661
-1.1512532
-1.1536968
-1.1561403
-1.1585839
-1.1585839
-1.1561403
-1.1561403
-1.1561403
-1.1610274
-1.1659144
-1.168358
-1.168358
-1.1708015
-1.1732451
-1.1756885
-1.178132
-1.1830192
-1.1854627
-1.1879061
-1.1879061
-1.1903498
-1.1927934
-1.1976804
-1.2001239
-1.2025675
-1.2025675
-1.205011
-1.205011
-1.2074544
-1.2123415
-1.2147851
-1.2147851
-1.2172285
-1.2196721
-1.2221156
-1.2245593
-1.2270027
-1.2270027
-1.2270027
-1.2294463
-1.2343334
-1.2392204
-1.2441075
-1.246551
-1.2416639
-1.2392204
-1.2392204
-1.2441075
-1.2538816
-1.2587687
-1.2563251
-1.2538816
-1.2563251
-1.2612122
-1.2660993
-1.2685429
-1.2685429
-1.2709863
-1.2734299
-1.278317
-1.2758734
-1.2758734
-1.278317
-1.283204
-1.2880911
-1.2905345
-1.2905345
-1.2905345
-1.2954217
-1.3003087
-1.3027523
-1.3051958
-1.3051958
-1.3076394
-1.3100829
-1.3149699
-1.3174134
-1.319857
-1.319857
-1.3223004
-1.324744
-1.3296312
-1.3320746
-1.3345182
-1.3345182
-1.3369617
-1.3394053
-1.3418489
-1.3418489
-1.3442923
-1.3467358
-1.3491794
-1.3491794
-1.3491794
-1.3491794
-1.3491794
-1.3565099
-1.361397
-1.3662841
-1.3662841
-1.3687277
-1.3711712
-1.3736147
-1.3760582
-1.3760582
-1.3809453
-1.3833889
-1.3833889
-1.3833889
-1.3858323
-1.3882759
-1.3907194
-1.393163
-1.3956064
-1.4004936
-1.4053806
-1.4102677
-1.4102677
-1.4102677
-1.4078242
-1.4102677
-1.4127113
-1.4151548
-1.4151548
-1.4175982
-1.4200418
-1.4224854
-1.4273723
-1.4322596
-1.4371465
-1.4371465
-1.4347031
-1.4371465
-1.4420336
-1.4444772
-1.4444772
-1.4469206
-1.4469206
-1.4493642
-1.4518077
-1.4542513
-1.4615818
-1.466469
-1.466469
-1.466469
-1.466469
-1.4689125
-1.4737996
-1.4762431
-1.4811301
-1.4811301
-1.4811301
-1.4811301
-1.4811301
-1.4835737
-1.4860172
-1.4860172
-1.4884608
-1.4909042
-1.4933478
-1.4957913
-1.4982349
-1.503122
-1.503122
-1.5055655
-1.5080091
-1.5104525
-1.5104525
-1.5104525
-1.5128961
-1.5153396
-1.5202267
-1.5251137
-1.5251137
-1.5251137
-1.5275573
-1.5324442
-1.5348878
-1.5373315
-1.5373315
-1.539775
-1.5422184
-1.5422184
-1.5422184
-1.5422184
-1.544662
-1.5495491
-1.5544361
-1.5544361
-1.5544361
-1.5568796
-1.5617667
-1.5690974
-1.5690974
-1.5642103
-1.5642103
-1.571541
-1.5788715
-1.5837585
-1.581315
-1.5764279
-1.5788715
-1.5837585
-1.5886456
-1.586202
-1.5837585
-1.586202
-1.5886456
-1.5910891
-1.5935327
-1.5959761
-1.5959761
-1.6008632
-1.6057502
-1.6130809
-1.6155243
-1.6130809
-1.6130809
-1.6130809
-1.6155243
-1.6179678
-1.6179678
-1.6228552
-1.6277422
-1.6301857
-1.6301857
-1.6301857
-1.6301857
-1.6350727
-1.6375163
-1.6399598
-1.6399598
-1.6424034
-1.6424034
-1.6424034
-1.6448469
-1.6497339
-1.654621
-1.654621
-1.6521775
-1.654621
-1.6570644
-1.6570644
-1.659508
-1.6619515
-1.6619515
-1.6643951
-1.6668386
-1.6692821
-1.6717256
-1.6717256
-1.6717256
-1.6766127
-1.6814997
-1.6814997
-1.6814997
-1.6790562
-1.6790562
-1.6814997
-1.6863868
-1.6863868
-1.6888304
-1.6912738
-1.6937176
-1.6961612
-1.6937176
-1.6937176
-1.6961612
-1.6986046
-1.7010481
-1.7010481
-1.6986046
-1.6986046
-1.7010481
-1.7083787
-1.7108222
-1.7108222
-1.7132658
-1.7132658
-1.7157093
-1.7157093
-1.7157093
-1.7157093
-1.7181529
-1.7254834
-1.727927
-1.7254834
-1.7254834
-1.7254834
-1.7303704
-1.7352575
-1.737701
-1.7401446
-1.737701
-1.7352575
-1.7352575
-1.7401446
-1.742588
-1.742588
-1.7401446
-1.7401446
-1.7450316
-1.7474751
-1.7474751
-1.7474751
-1.7499187
-1.7548057
-1.7548057
-1.7548057
-1.7548057
-1.7572492
-1.7572492
-1.7596928
-1.7572492
-1.7596928
-1.76458
-1.7670236
-1.7670236
-1.7670236
-1.7670236
-1.7719105
-1.7719105
-1.7719105
-1.7719105
-1.7767977
-1.7816846
-1.7792412
-1.7792412
-1.7816846
-1.7841282
-1.7865717
-1.7865717
-1.7890153
-1.7890153
-1.7914588
-1.7914588
-1.7939023
-1.7939023
-1.7963458
-1.7987894
-1.7987894
-1.7987894
-1.7963458
-1.7963458
-1.7963458
-1.8012329
-1.8061199
-1.8061199
-1.8061199
-1.8085635
-1.811007
-1.811007
-1.8134506
-1.8134506
-1.8158941
-1.8183377
-1.8183377
-1.8183377
-1.820781
-1.8232245
-1.8256681
-1.8232245
-1.8232245
-1.8256681
-1.8305552
-1.832999
-1.832999
-1.832999
-1.832999
-1.8305552
-1.8305552
-1.832999
-1.8354425
-1.8378861
-1.8354425
-1.8354425
-1.8354425
-1.8378861
-1.8403294
-1.8452165
-1.8476601
-1.8476601
-1.8476601
-1.8476601
-1.8476601
-1.8501036
-1.8549907
-1.8574343
-1.8574343
-1.8525472
-1.8525472
-1.8549907
-1.8574343
-1.8574343
-1.8574343
-1.8598778
-1.8623211
-1.8647647
-1.8647647
-1.8672082
-1.8696518
-1.8720953
-1.8720953
-1.8696518
-1.8672082
-1.8672082
-1.8696518
-1.8745389
-1.8745389
-1.8745389
-1.8745389
-1.8769825
-1.8769825
-1.8769825
-1.879426
-1.8818696
-1.8818696
-1.879426
-1.8769825
-1.8769825
-1.879426
-1.879426
-1.879426
-1.879426
-1.8818696
-1.8843129
-1.8843129
-1.8867564
-1.8892
-1.8892
-1.8916435
-1.8916435
-1.8892
-1.8867564
-1.8843129
-1.8867564
-1.8916435
-1.8965306
-1.8965306
-1.8940871
-1.8916435
-1.8940871
-1.8940871
-1.8940871
-1.8965306
-1.8965306
-1.8965306
-1.8989742
-1.9014177
-1.9038613
-1.9038613
-1.8989742
-1.8965306
-1.8965306
-1.9014177
-1.9038613
-1.9038613
-1.8989742
-1.8989742
-1.9038613
-1.9087484
-1.9063048
-1.9014177
-1.8965306
-1.9014177
-1.9038613
-1.9038613
-1.9014177
-1.9038613
-1.9063048
-1.9038613
-1.9038613
-1.9038613
-1.9063048
-1.9063048
-1.9038613
-1.9063048
-1.9063048
-1.9038613
-1.9063048
-1.9087484
-1.9111919
-1.9111919
-1.9063048
-1.9014177
-1.9038613
-1.9111919
-1.9111919
-1.9087484
-1.9087484
-1.9111919
-1.9136355
-1.916079
-1.9136355
-1.9136355
-1.9136355
-1.9136355
-1.9136355
-1.9136355
-1.9136355
-1.916079
-1.916079
-1.9185226
-1.9185226
-1.9185226
-1.9185226
-1.916079
-1.9111919
-1.9087484
-1.9087484
-1.9111919
-1.9136355
-1.9185226
-1.9209661
-1.9185226
-1.916079
-1.9136355
-1.9136355
-1.9136355
-1.916079
-1.916079
-1.9136355
-1.9136355
-1.9136355
-1.9136355
-1.9136355
-1.916079
-1.9185226
-1.9209661
-1.9209661
-1.9209661
-1.9209661
-1.9209661
-1.9209661
-1.916079
-1.9136355
-1.9136355
-1.9185226
-1.9209661
-1.9209661
-1.9185226
-1.916079
-1.9136355
-1.9136355
-1.916079
-1.9185226
-1.9234095
-1.9234095
-1.9185226
-1.9136355
-1.9136355
-1.916079
-1.9209661
-1.9209661
-1.916079
-1.9136355
-1.9136355
-1.916079
-1.9209661
-1.9209661
-1.9209661
-1.9209661
-1.9185226
-1.9185226
-1.9185226
-1.9185226
-1.9185226
-1.9185226
-1.9209661
-1.9209661
-1.9234095
-1.925853
-1.925853
-1.925853
-1.9209661
-1.9185226
-1.916079
-1.916079
-1.916079
-1.9185226
-1.916079
-1.916079
-1.9185226
-1.9209661
-1.9209661
-1.916079
-1.9136355
-1.9185226
-1.9234095
-1.9234095
-1.9185226
-1.916079
-1.9209661
-1.9234095
-1.9209661
-1.9136355
-1.9087484
-1.9111919
-1.9136355
-1.9185226
-1.9185226
-1.916079
-1.9185226
-1.9209661
-1.9234095
-1.9234095
-1.9185226
-1.916079
-1.916079
-1.916079
-1.9185226
-1.9209661
-1.9185226
-1.916079
-1.916079
-1.916079
-1.9185226
-1.916079
-1.9111919
-1.9111919
-1.916079
-1.9234095
-1.925853
-1.9234095
-1.9185226
-1.9185226
-1.9209661
-1.9234095
-1.9234095
-1.9234095
-1.9209661
-1.9185226
-1.9185226
-1.916079
-1.916079
-1.9185226
-1.9185226
-1.9185226
-1.916079
-1.9185226
-1.9234095
-1.925853
-1.925853
-1.925853
-1.9234095
-1.925853
-1.9282966
-1.9282966
-1.925853
-1.9209661
-1.9209661
-1.9209661
-1.9234095
-1.9234095
-1.9234095
-1.9234095
-1.9234095
-1.9234095
-1.925853
-1.925853
-1.925853
-1.9234095
-1.925853
-1.9307401
-1.9307401
-1.925853
-1.9209661
-1.9185226
-1.9185226
-1.9185226
-1.9185226
-1.9209661
-1.9234095
-1.925853
-1.925853
-1.9234095
-1.9234095
-1.9234095
-1.925853
-1.925853
-1.9282966
-1.9282966
-1.925853
-1.9234095
-1.9234095
-1.9234095
-1.9234095
-1.9234095
-1.9234095
-1.9234095
-1.925853
-1.925853
-1.925853
-1.925853
-1.9234095
-1.9234095
-1.9209661
-1.9234095
-1.9234095
-1.9234095
-1.9234095
-1.9234095
-1.925853
-1.925853
-1.9234095
-1.9209661
-1.9185226
-1.9234095
-1.9282966
-1.9307401
-1.925853
-1.9209661
-1.9185226
-1.9185226
-1.916079
-1.9136355
-1.916079
-1.9185226
-1.9209661
-1.9209661
-1.9185226
-1.916079
-1.9136355
-1.916079
-1.916079
-1.916079
-1.9136355
-1.9136355
-1.9136355
-1.9136355
-1.9111919
-1.9111919
-1.9087484
-1.9087484
-1.9087484
-1.9087484
-1.9087484
-1.9111919
-1.9087484
-1.9038613
-1.9038613
-1.9014177
-1.9014177
-1.8989742
-1.8965306
-1.8965306
-1.8989742
-1.8989742
-1.8989742
-1.8989742
-1.8965306
-1.8940871
-1.8916435
-1.8892
-1.8892
-1.8892
-1.8892
-1.8843129
-1.8818696
-1.879426
-1.879426
-1.8818696
-1.879426
-1.8745389
-1.8696518
-1.8696518
-1.8720953
-1.8696518
-1.8672082
-1.8623211
-1.8623211
-1.8623211
-1.8623211
-1.8574343
-1.8525472
-1.8501036
-1.8525472
-1.8549907
-1.8525472
-1.8476601
-1.842773
-1.8378861
-1.8378861
-1.8378861
-1.8378861
-1.8354425
-1.8354425
-1.8354425
-1.8354425
-1.832999
-1.8305552
-1.8281116
-1.8232245
-1.820781
-1.8183377
-1.8158941
-1.8134506
-1.811007
-1.8085635
-1.8085635
-1.8061199
-1.8061199
-1.8012329
-1.7963458
-1.7939023
-1.7939023
-1.7963458
-1.7914588
-1.7865717
-1.7841282
-1.7816846
-1.7816846
-1.7792412
-1.7743541
-1.7719105
-1.7719105
-1.7694671
-1.7694671
-1.7670236
-1.7596928
-1.7548057
-1.7523621
-1.7548057
-1.7548057
-1.7548057
-1.7499187
-1.7450316
-1.737701
-1.7352575
-1.732814
-1.7303704
-1.727927
-1.7254834
-1.7254834
-1.7230399
-1.7205963
-1.7181529
-1.7157093
-1.7108222
-1.7034917
-1.6961612
-1.6961612
-1.6961612
-1.6961612
-1.6912738
-1.6888304
-1.6863868
-1.6839433
-1.6814997
-1.6790562
-1.6741692
-1.6692821
-1.6668386
-1.6643951
-1.6643951
-1.6668386
-1.6643951
-1.659508
-1.654621
-1.6497339
-1.6497339
-1.6448469
-1.6399598
-1.6375163
-1.6350727
-1.6326293
-1.6277422
-1.6228552
-1.6204114
-1.6155243
-1.6130809
-1.6106373
-1.6081938
-1.6057502
-1.6008632
-1.5959761
-1.5935327
-1.5935327
-1.5910891
-1.5886456
-1.586202
-1.5837585
-1.5764279
-1.5666538
-1.5617667
-1.5617667
-1.5617667
-1.5593232
-1.5593232
-1.5568796
-1.5519925
-1.5422184
-1.5373315
-1.5324442
-1.5300008
-1.5275573
-1.5275573
-1.5275573
-1.5251137
-1.5202267
-1.5153396
-1.5080091
-1.5006784
-1.4957913
-1.4933478
-1.4933478
-1.4909042
-1.4860172
-1.4811301
-1.4762431
-1.4737996
-1.4689125
-1.466469
-1.4640254
-1.4640254
-1.4591383
-1.4542513
-1.4493642
-1.4469206
-1.4420336
-1.4371465
-1.4322596
-1.4298159
-1.4249289
-1.4200418
-1.4200418
-1.4200418
-1.4175982
-1.4127113
-1.4078242
-1.4004936
-1.3956064
-1.393163
-1.3907194
-1.3907194
-1.3882759
-1.3833889
-1.3785018
-1.3760582
-1.3736147
-1.3711712
-1.3687277
-1.3638406
-1.3589535
-1.3540664
-1.3516229
-1.3467358
-1.3442923
-1.3394053
-1.3369617
-1.3320746
-1.3296312
-1.3271877
-1.324744
-1.319857
-1.3149699
-1.3125263
-1.3076394
-1.3027523
-1.3003087
-1.2978653
-1.2978653
-1.2954217
-1.2905345
-1.2807604
-1.2734299
-1.2709863
-1.2709863
-1.2685429
-1.2660993
-1.2612122
-1.2563251
-1.2538816
-1.2538816
-1.251438
-1.2441075
-1.2343334
-1.2294463
-1.2270027
-1.2270027
-1.2245593
-1.2196721
-1.2172285
-1.2172285
-1.2123415
-1.205011
-1.2001239
-1.1952369
-1.1952369
-1.1927934
-1.1903498
-1.1903498
-1.1854627
-1.1805756
-1.178132
-1.1732451
-1.168358
-1.1659144
-1.1610274
-1.1561403
-1.1536968
-1.1488097
-1.1439226
-1.1414791
-1.1414791
-1.1390356
-1.1341485
-1.1243744
-1.1219308
-1.1219308
-1.1219308
-1.1170437
-1.1121567
-1.1121567
-1.1097132
-1.1048261
-1.0974956
-1.095052
-1.095052
-1.0926085
-1.090165
-1.0852779
-1.0803908
-1.0779473
-1.0803908
-1.0779473
-1.0730602
-1.0657296
-1.0608425
-1.0583991
-1.0583991
-1.0583991
-1.053512
-1.0510684
-1.0486249
-1.0461813
-1.0437378
-1.0412942
-1.0364072
-1.0315201
-1.0290766
-1.0241896
-1.021746
-1.0193025
-1.016859
-1.0144155
-1.0119718
-1.0095283
-1.0095283
-1.0070848
-1.0046413
-0.99731064
-0.9948672
-0.99242365
-0.9899801
-0.9850931
-0.980206
-0.97776234
-0.9753189
-0.9753189
-0.97287536
-0.97287536
-0.9704318
-0.96798825
-0.9655447
-0.96310127
-0.95821416
-0.9557706
-0.9508836
-0.9484401
-0.943553
-0.93866587
-0.9362223
-0.9362223
-0.9362223
-0.9362223
-0.9337789
-0.9288918
-0.92156124
-0.9191177
-0.9191177
-0.91667414
-0.91178715
-0.9093435
-0.9093435
-0.9068999
-0.9044564
-0.90201294
-0.8995694
-0.89712584
-0.89223874
-0.89223874
-0.89223874
-0.89223874
-0.8946823
-0.8897953
-0.8800212
-0.87269044
-0.870247
-0.87269044
-0.87269044
-0.86780345
-0.8653599
-0.8653599
-0.8653599
-0.8604729
-0.8555858
-0.8506987
-0.8506987
-0.8482553
-0.8433682
-0.8360375
-0.83359396
-0.83359396
-0.8360375
-0.8311504
-0.8262634
-0.8189328
-0.81648934
-0.81648934
-0.81648934
-0.81648934
-0.8140458
-0.81160223
-0.8042716
-0.79938453
-0.796941
-0.7944975
-0.7944975
-0.79205394
-0.7871669
-0.78472334
-0.7798363
-0.77494925
-0.77494925
-0.77250576
-0.77250576
-0.7700621
-0.7700621
-0.76517504
-0.760288
-0.7578445
-0.760288
-0.760288
-0.7578445
-0.7505139
-0.7407398
-0.7334091
-0.7309656
-0.73585266
-0.7407398
-0.7382963
-0.7334091
-0.72852206
-0.72607857
-0.72607857
-0.72607857
-0.7211915
-0.7163045
-0.7114174
-0.70653033
-0.7089739
-0.7089739
-0.7089739
-0.7016433
-0.69431263
-0.6918691
-0.6918691
-0.6918691
-0.68698204
-0.682095
-0.67720795
-0.67232084
-0.6674338
-0.66499025
-0.66499025
-0.66499025
-0.6601032
-0.65765965
-0.6527726
-0.65032905
-0.64788556
-0.6429985
-0.64055496
-0.63566786
-0.6332243
-0.62833726
-0.6258938
-0.6258938
-0.6234502
-0.6185631
-0.6161196
-0.6112326
-0.608789
-0.6039019
-0.5990149
-0.5965713
-0.5965713
-0.5916843
-0.5867972
-0.5843537
-0.58191013
-0.57946664
-0.57213604
-0.56724894
-0.56480545
-0.56480545
-0.5623619
-0.55991834
-0.5550313
-0.5501442
-0.54525715
-0.5379266
-0.535483
-0.5330395
-0.5330395
-0.53059596
-0.5257089
-0.52082187
-0.51837826
-0.5134912
-0.5110477
-0.5061607
-0.5012736
-0.49883002
-0.49638653
-0.49638653
-0.49394298
-0.48905593
-0.48661238
-0.48416883
-0.47928178
-0.47683823
-0.4719512
-0.46706414
-0.46217704
-0.4646206
-0.4695077
-0.4695077
-0.46217704
-0.4548465
-0.44751585
-0.4450723
-0.4450723
-0.4426288
-0.44018525
-0.43774176
-0.4352982
-0.4328547
-0.4304111
-0.4279676
-0.42552406
-0.42308056
-0.420637
-0.420637
-0.41819346
-0.41330642
-0.41086286
-0.41086286
-0.41086286
-0.4084193
-0.40597582
-0.40108877
-0.39620167
-0.39375812
-0.39131463
-0.39131463
-0.38887107
-0.38887107
-0.38642758
-0.38398403
-0.37909693
-0.37665343
-0.37420988
-0.37176633
-0.36932284
-0.36932284
-0.3644358
-0.36199218
-0.35710514
-0.35466164
-0.35466164
-0.35466164
-0.35466164
-0.3522181
-0.3448875
-0.33511335
-0.33266985
-0.33266985
-0.3302263
-0.3253392
-0.3228957
-0.31800866
-0.3155651
-0.31312162
-0.31067806
-0.3082345
-0.30579096
-0.30334747
-0.30090392
-0.30090392
-0.29846042
-0.29357338
-0.28624272
-0.28379917
-0.28135568
-0.27891213
-0.27646863
-0.27891213
-0.27891213
-0.27646863
-0.27158153
-0.26913798
-0.26425093
-0.26180744
-0.26180744
-0.26180744
-0.26180744
-0.25692034
-0.2520333
-0.24958973
-0.24958973
-0.2471462
-0.24225913
-0.23492853
-0.23248501
-0.23248501
-0.23737209
-0.23737209
-0.23248501
-0.22759794
-0.2227109
-0.2227109
-0.22026737
-0.22026737
-0.22026737
-0.22026737
-0.21782382
-0.2153803
-0.21293674
-0.21293674
-0.21293674
-0.21049322
-0.20804967
-0.20804967
-0.20316263
-0.19827555
-0.1933885
-0.1933885
-0.19583203
-0.1933885
-0.18850143
-0.18605791
-0.18361436
-0.18361436
-0.18361436
-0.18605791
-0.18361436
-0.17872731
-0.17384021
-0.17139669
-0.17139669
-0.17384021
-0.16895317
-0.16650961
-0.16406609
-0.16406609
-0.16406609
-0.16406609
-0.15917905
-0.1567355
-0.15429197
-0.15184845
-0.1494049
-0.1494049
-0.1494049
-0.14696138
-0.14451785
-0.13963078
-0.13718723
-0.13230015
-0.12985663
-0.12985663
-0.13230015
-0.12985663
-0.12496959
-0.11763899
-0.112751916
-0.112751916
-0.112751916
-0.10786487
-0.1029778
-0.09564717
-0.09564717
-0.09564717
-0.09320365
-0.09076013
-0.088316575
-0.08587305
-0.078542456
-0.07365541
-0.06876834
-0.06876834
-0.06876834
-0.06876834
-0.066324785
-0.058994204
-0.054107144
-0.051663592
-0.04922007
-0.044332996
-0.037002414
-0.029671803
-0.02722828
-0.024784744
-0.019897684
-0.01501061
-0.012567073
-0.012567073
-0.010123551
-0.0052364916
-0.0027929544
0.0020941198
0.0020941198
0.004537642
0.009424716
0.01919885
0.026529446
0.033860028
0.038747102
0.04119064
0.04119064
0.04119064
0.0460777
0.053408295
0.05829537
0.06318243
0.065625966
0.068069495
0.07051303
0.072956555
0.072956555
0.07540009
0.08273069
0.090061285
0.09494835
0.09739189
0.10227895
0.109609544
0.11694015
0.12182721
0.12182721
0.12671427
0.13160135
0.13893194
0.14626253
0.14870608
0.14870608
0.14870608
0.15603667
0.16825433
0.17558493
0.18047199
0.18291552
0.18535906
0.18780258
0.19024612
0.1951332
0.20246379
0.20979439
0.21468145
0.21712498
0.22201204
0.22689912
0.23178618
0.23667324
0.23911677
0.24400383
0.25133443
0.2562215
0.25866503
0.2635521
0.2708827
0.27576977
0.2782133
0.28310037
0.29043096
0.29776156
0.3026486
0.30509216
0.30753568
0.31242275
0.31975335
0.3295275
0.33441454
0.3368581
0.34174514
0.34907573
0.3539628
0.3539628
0.35640633
0.35884988
0.368624
0.3759546
0.38084167
0.38572872
0.3906158
0.3979464
0.4003899
0.4003899
0.4003899
0.40772054
0.41749465
0.4223817
0.42482525
0.42482525
0.4297123
0.4370429
0.44193
0.4492606
0.45414764
0.45903474
0.46147823
0.4639218
0.47125238
0.47858298
0.48347002
0.48591357
0.48835713
0.49080062
0.49568772
0.49813122
0.5054618
0.51523596
0.52256656
0.5250101
0.5274536
0.52989715
0.53722775
0.5396713
0.5421148
0.54455835
0.5494454
0.556776
0.5616631
0.56655014
0.5689937
0.5714372
0.5763243
0.5812113
0.5860984
0.5885419
0.59342897
0.5958725
0.5983161
0.6032031
0.6080902
0.6105337
0.6154208
0.6178643
0.62275136
0.6251949
0.6276384
0.6325255
0.6398561
0.64718676
0.64963025
0.6520738
0.6520738
0.6545173
0.65940434
0.66429144
0.666735
0.6691785
0.67162204
0.6765091
0.68383974
0.6936138
0.6960574
0.6936138
0.6960574
0.703388
0.7107186
0.7107186
0.7058315
0.7058315
0.71316206
0.7229362
0.7278233
0.7278233
0.7278233
0.7351539
0.7424845
0.74737155
0.744928
0.74737155
0.75225866
0.7571457
0.76203275
0.7644763
0.7693634
0.7718069
0.77425045
0.77669394
0.781581
0.78891164
0.7962422
0.8011293
0.80357283
0.80357283
0.8084599
0.8133469
0.81823397
0.8206776
0.8255646
0.8280081
0.83289516
0.83778226
0.8402258
0.84511286
0.8499999
0.854887
0.85977405
0.8622176
0.8646611
0.8646611
0.8695482
0.87443525
0.8768788
0.88176584
0.8866529
0.89154
0.89398354
0.89642704
0.9013141
0.9110882
0.9184188
0.9208624
0.9184188
0.9184188
0.92330587
0.928193
0.93308
0.93552357
0.9404106
0.9452977
0.95018476
0.95018476
0.9550718
0.96240246
0.9672895
0.97217655
0.97462004
0.97706366
0.9819507
0.98683774
0.9892813
0.9892813
0.9917248
0.9966119
1.0063859
1.011273
1.0161601
1.0161601
1.0161601
1.0210472
1.0283778
1.0357084
1.0405954
1.043039
1.0454825
1.0479261
1.052813
1.0577002
1.0577002
1.0625873
1.0699178
1.0748049
1.0772485
1.0821356
1.0870225
1.0894661
1.0919096
1.0943532
1.0967966
1.1016837
1.1041273
1.1065708
1.111458
1.1139015
1.1139015
1.1139015
1.1187885
1.126119
1.1310061
1.1358932
1.1383367
1.1432239
1.1481109
1.1554415
1.157885
1.162772
1.1676592
1.1701026
1.1725461
1.1749897
1.1798768
1.1872075
1.1920944
1.1969815
1.2043121
1.2067556
1.2067556
1.2067556
1.2116427
1.2189734
1.2263039
1.2336345
1.2385216
1.2385216
1.2385216
1.2434087
1.2507393
1.2605134
1.2654004
1.2654004
1.267844
1.2727311
1.277618
1.2825053
1.2873923
1.2898358
1.2922794
1.2947229
1.2996099
1.3069404
1.3142712
1.3167146
1.3167146
1.3167146
1.3191582
1.3216017
1.3313758
1.3411499
1.3484806
1.3509241
1.3509241
1.3509241
1.3582548
1.3631418
1.3680289
1.3704723
1.3729159
1.377803
1.3851336
1.3900206
1.3973513
1.4022382
1.4071254
1.4095689
1.4120123
1.4193431
1.4266737
1.4315608
1.4315608
1.4315608
1.4364477
1.4462218
1.4535525
1.4584396
1.4608831
1.4633266
1.4657701
1.4682137
1.4706572
1.4755442
1.4828749
1.4902055
1.4950925
1.4999796
1.5024232
1.4999796
1.5048667
1.5121973
1.524415
1.5341891
1.5390761
1.5390761
1.5390761
1.5415196
1.5488502
1.5561808
1.5561808
1.5561808
1.5586244
1.5635115
1.5683985
1.5732856
1.5781727
1.5830597
1.5830597
1.5855032
1.5903902
1.5952774
1.6001644
1.6001644
1.602608
1.6050515
1.6050515
1.6074951
1.612382
1.6148256
1.6197127
1.6221561
1.6245997
1.6245997
1.6270432
1.6294869
1.6319304
1.6343739
1.6368175
1.6368175
1.6417044
1.6465915
1.6490351
1.6514786
1.6490351
1.6490351
1.6514786
1.6588092
1.6636963
1.6661398
1.6661398
1.671027
1.6734704
1.6734704
1.6759139
1.6783575
1.680801
1.6832446
1.685688
1.685688
1.6881316
1.6905751
1.6954621
1.6979058
1.6979058
1.7003493
1.7027929
1.7052363
1.7101234
1.712567
1.712567
1.712567
1.712567
1.712567
1.7150104
1.7198975
1.7223411
1.7223411
1.7223411
1.7198975
1.7198975
1.7198975
1.7223411
1.727228
1.7296716
1.7296716
1.727228
1.7296716
1.7321153
1.7345588
1.7345588
1.7370023
1.7370023
1.7370023
1.7394458
1.7418894
1.7418894
1.7443329
1.7492199
1.7516634
1.7516634
1.7516634
1.7516634
1.7516634
1.754107
1.758994
1.7614375
1.7638811
1.7638811
1.7638811
1.7638811
1.7638811
1.7638811
1.7663248
1.7712117
1.7736553
1.7736553
1.7712117
1.7712117
1.7736553
1.7760988
1.7785423
1.7785423
1.7809858
1.7809858
1.7834294
1.7858729
1.7883164
1.7883164
1.7858729
1.7858729
1.7858729
1.7858729
1.7907599
1.795647
1.795647
1.7932035
1.7907599
1.7907599
1.7907599
1.7932035
1.7932035
1.795647
1.795647
1.795647
1.7932035
1.7932035
1.795647
1.7980906
1.7980906
1.795647
1.795647
1.795647
1.795647
1.7932035
1.7932035
1.795647
1.7980906
1.7980906
1.7980906
1.800534
1.800534
1.8029777
1.8029777
1.8054212
1.8029777
1.800534
1.7980906
1.7980906
1.8029777
1.8054212
1.8029777
1.8029777
1.8054212
1.8078648
1.8103082
1.8078648
1.8029777
1.8029777
1.8029777
1.8054212
1.8078648
1.8054212
1.8029777
1.8029777
1.8029777
1.8029777
1.800534
1.800534
1.800534
1.8029777
1.8029777
1.8029777
1.800534
1.800534
1.8029777
1.8054212
1.8078648
1.8078648
1.8029777
1.795647
1.7907599
1.7932035
1.800534
1.8103082
1.8127518
1.8054212
1.795647
1.7883164
1.7907599
1.7980906
1.8054212
1.8078648
1.8054212
1.795647
1.7858729
1.7809858
1.7834294
1.7883164
1.7907599
1.7858729
1.7809858
1.7760988
1.7760988
1.7760988
1.7785423
1.7785423
1.7785423
1.7785423
1.7736553
1.7663248
1.7663248
1.7687682
1.7712117
1.7687682
1.7614375
1.754107
1.7516634
1.7492199
1.7492199
1.7467763
1.7443329
1.7418894
1.7370023
1.7321153
1.7296716
1.7296716
1.727228
1.7247846
1.7223411
1.7223411
1.7223411
1.717454
1.7101234
1.7076799
1.7076799
1.7076799
1.7052363
1.6979058
1.6954621
1.6930187
1.6905751
1.685688
1.6783575
1.6759139
1.6759139
1.6759139
1.6685834
1.6612527
1.6563656
1.6539221
1.6490351
1.6465915
1.644148
1.6417044
1.639261
1.6343739
1.6294869
1.6270432
1.6197127
1.6172692
1.612382
1.6099386
1.6050515
1.6001644
1.597721
1.5952774
1.5952774
1.5879468
1.5781727
1.5757291
1.5732856
1.570842
1.565955
1.5610679
1.5586244
1.5561808
1.5561808
1.5537373
1.5512937
1.5464067
1.5415196
1.5415196
1.5390761
1.5341891
1.5268584
1.5219713
1.5195278
1.5170842
1.5097537
1.5048667
1.4999796
1.4999796
1.4999796
1.4950925
1.4853183
1.4779878
1.4779878
1.4779878
1.4779878
1.4731008
1.4657701
1.4584396
1.4535525
1.4462218
1.4437783
1.4413348
1.4388913
1.4364477
1.4315608
1.4266737
1.4242301
1.4168994
1.4144559
1.4120123
1.4120123
1.4046818
1.3949077
1.3924642
1.3900206
1.3875772
1.3851336
1.38269
1.3851336
1.38269
1.3802464
1.3753594
1.3729159
1.3729159
1.3704723
1.3655853
1.3606982
1.3582548
1.3558112
1.3509241
1.346037
1.3435935
1.3411499
1.3387064
1.336263
1.3313758
1.3289323
1.3264889
1.3264889
1.3240453
1.3216017
1.3167146
1.3142712
1.3142712
1.3142712
1.309384
1.3020535
1.2971663
1.2947229
1.2898358
1.2849488
1.2800617
1.277618
1.2727311
1.2702875
1.267844
1.262957
1.2556263
1.2482958
1.2434087
1.2434087
1.2434087
1.2409651
1.236078
1.236078
1.236078
1.2336345
1.2287475
1.221417
1.2140863
1.2091992
1.2067556
1.2091992
1.2091992
1.2091992
1.2043121
1.1994251
1.1969815
1.194538
1.1920944
1.1872075
1.1798768
1.1725461
1.1701026
1.1701026
1.1701026
1.1676592
1.1603285
1.157885
1.1554415
1.1554415
1.152998
1.1481109
1.1432239
1.1383367
1.1358932
1.1334497
1.1334497
1.1285626
1.121232
1.1163449
1.1163449
1.1163449
1.111458
1.1065708
1.0992402
1.0943532
1.0919096
1.0894661
1.0870225
1.0821356
1.0772485
1.0772485
1.0748049
1.0723615
1.0674742
1.0601437
1.052813
1.0479261
1.0479261
1.0503696
1.052813
1.0479261
1.0405954
1.0332649
1.0332649
1.0308213
1.0259342
1.0234907
1.0210472
1.0186037
1.0161601
1.011273
1.0063859
1.0039425
1.0039425
1.0014989
0.9966119
0.9917248
0.9892813
0.98683774
0.97950715
0.97462004
0.97462004
0.97706366
0.97462004
0.9672895
0.9599589
0.95751536
0.9550718
0.95018476
0.9452977
0.9404106
0.93552357
0.9306365
0.9257495
0.9208624
0.9135318
0.90864474
0.9062012
0.90375763
0.90375763
0.8988706
0.89154
0.8866529
0.8842094
0.8768788
0.87199175
0.86710465
0.8646611
0.8622176
0.85733056
0.85244346
0.8475564
0.84511286
0.84266937
0.8353387
0.8280081
0.8231211
0.8206776
0.8255646
0.8255646
0.8206776
0.8133469
0.81090343
0.8060164
0.8011293
0.7937987
0.79135513
0.79135513
0.7937987
0.79135513
0.7864681
0.78402454
0.78402454
0.781581
0.7791375
0.77669394
0.7718069
0.76691985
0.7595892
0.75470215
0.75225866
0.75225866
0.75225866
0.74737155
0.744928
0.7424845
0.73759747
0.7327104
0.7278233
0.72537977
0.7229362
0.7204927
0.7204927
0.71804917
0.7156057
0.71316206
0.71316206
0.7107186
0.708275
0.703388
0.6960574
0.6936138
0.6936138
0.6960574
0.69850093
0.6936138
0.6887268
0.68383974
0.68628323
0.6887268
0.6887268
0.68628323
0.68383974
0.67895263
0.67162204
0.6691785
0.66429144
0.6618479
0.66429144
0.6618479
0.65696084
0.64474314
0.63496906
0.630082
0.6276384
0.62275136
0.6178643
0.6154208
0.61297727
0.6080902
0.6007596
0.5958725
0.59342897
0.59342897
0.59342897
0.59342897
0.5909855
0.5860984
0.5812113
0.5787678
0.5787678
0.57388073
0.5689937
0.5689937
0.5714372
0.57388073
0.57388073
0.56410664
0.5543325
0.54455835
0.53722775
0.5347842
0.5347842
0.5396713
0.5396713
0.5347842
0.52256656
0.50790536
0.50057477
0.5054618
0.5127924
0.520123
0.5127924
0.49813122
0.48102647
0.47369587
0.48102647
0.49324417
0.49813122
0.49080062
0.47369587
0.45903474
0.45170414
0.45414764
0.4639218
0.46880883
0.46636528
0.4492606
0.43215585
0.42482525
0.42482525
0.42482525
0.41749465
0.405277
0.3930593
0.38817227
0.38572872
0.38817227
0.38572872
0.3759546
0.36373693
0.34663218
0.34174514
0.34663218
0.35640633
0.35884988
0.34663218
0.32708395
0.30997923
0.30753568
0.3148663
0.32708395
0.32708395
0.30753568
0.2782133
0.2562215
0.25133443
0.26110858
0.2708827
0.27332622
0.26599562
0.24644737
0.22201204
0.19757672
0.18291552
0.18047199
0.18780258
0.19268966
0.18780258
0.17802846
0.16336727
0.1511496
0.13648841
0.12182721
0.112053074
0.104722485
0.10227895
0.10227895
0.09494835
0.08028716
0.06318243
0.050964758
0.048521236
0.053408295
0.06073889
0.055851832
0.038747102
0.014311776
-0.007680014
-0.022341222
-0.022341222
-0.01501061
-0.007680014
-0.012567073
-0.024784744
-0.037002414
-0.044332996
-0.051663592
-0.058994204
-0.07121186
-0.08098601
-0.088316575
-0.09320365
-0.09564717
-0.09809072
-0.100534245
-0.100534245
-0.110308394
-0.1347437
-0.16162257
-0.17872731
-0.17628376
-0.16650961
-0.1567355
-0.15917905
-0.17139669
-0.19583203
-0.22515441
-0.2471462
-0.2593639
-0.25692034
-0.2471462
-0.23737209
-0.23981561
-0.2593639
-0.29357338
-0.3228957
-0.3400004
-0.34244394
-0.33266985
-0.32045215
-0.32045215
-0.3400004
-0.36932284
-0.39131463
-0.40108877
-0.39620167
-0.38887107
-0.38887107
-0.4084193
-0.44018525
-0.4719512
-0.48661238
-0.48416883
-0.4719512
-0.46217704
-0.4695077
-0.49638653
-0.52815247
-0.55258775
-0.55991834
-0.5550313
-0.5501442
-0.55747485
-0.5770231
-0.5990149
-0.6161196
-0.62100667
-0.6234502
-0.62833726
-0.64055496
-0.6527726
-0.6698773
-0.682095
-0.68698204
-0.6894256
-0.6918691
-0.6991997
-0.7138609
-0.7309656
-0.74562687
-0.760288
-0.76517504
-0.7676186
-0.77494925
-0.78227985
-0.79205394
-0.796941
-0.801828
-0.8140458
-0.8311504
-0.8458117
-0.85314226
-0.8482553
-0.8458117
-0.8482553
-0.85802937
-0.870247
-0.88246465
-0.8946823
-0.90201294
-0.9068999
-0.9093435
-0.9093435
-0.91667414
-0.9288918
-0.9459965
-0.95821416
-0.96310127
-0.96310127
-0.96310127
-0.96798825
-0.97776234
-0.9899801
-1.0021977
-1.0144155
-1.0266331
-1.0339637
-1.0388508
-1.0412942
-1.0461813
-1.053512
-1.0632861
-1.0730602
-1.0779473
-1.0803908
-1.0803908
-1.0779473
-1.0779473
-1.0852779
-1.0974956
-1.1072696
-1.1121567
-1.1072696
-1.1048261
-1.1072696
-1.1194874
-1.1292615
-1.136592
-1.1390356
-1.1414791
-1.1439226
-1.1439226
-1.1463661
-1.1536968
-1.1610274
-1.1659144
-1.168358
-1.1708015
-1.1732451
-1.1756885
-1.178132
-1.1805756
-1.1854627
-1.1903498
-1.1927934
-1.1952369
-1.1976804
-1.1976804
-1.2001239
-1.2025675
-1.2074544
-1.209898
-1.2074544
-1.205011
-1.205011
-1.2074544
-1.209898
-1.2123415
-1.2147851
-1.2172285
-1.2172285
-1.2172285
-1.2172285
-1.2172285
-1.2196721
-1.2196721
-1.2221156
-1.2221156
-1.2245593
-1.2245593
-1.2221156
-1.2221156
-1.2196721
-1.2196721
-1.2245593
-1.2294463
-1.2318898
-1.2318898
-1.2318898
-1.2318898
-1.236777
-1.2392204
-1.2416639
-1.2416639
-1.2392204
-1.236777
-1.236777
-1.2416639
-1.246551
-1.2489945
-1.251438
-1.251438
-1.2489945
-1.2441075
-1.246551
-1.2538816
-1.2587687
-1.2587687
-1.2563251
-1.2563251
-1.2587687
-1.2587687
-1.2563251
-1.2587687
-1.2636558
-1.2685429
-1.2709863
-1.2685429
-1.2685429
-1.2709863
-1.2734299
-1.2734299
-1.2758734
-1.278317
-1.2807604
-1.278317
-1.2758734
-1.2758734
-1.2758734
-1.278317
-1.283204
-1.2880911
-1.2905345
-1.2929782
-1.2929782
-1.2929782
-1.2929782
-1.2954217
-1.2978653
-1.2978653
-1.2978653
-1.3027523
-1.3051958
-1.3076394
-1.3051958
-1.3076394
-1.3100829
-1.3100829
-1.3076394
-1.3076394
-1.3100829
-1.3125263
-1.3149699
-1.3174134
-1.319857
-1.3223004
-1.319857
-1.3174134
-1.3174134
-1.319857
-1.3223004
-1.3223004
-1.319857
-1.3174134
-1.3174134
-1.3174134
-1.319857
-1.319857
-1.319857
-1.319857
-1.319857
-1.3223004
-1.319857
-1.3174134
-1.3174134
-1.3174134
-1.319857
-1.3223004
-1.319857
-1.319857
-1.319857
-1.3223004
-1.3223004
-1.319857
-1.319857
-1.3174134
-1.3174134
-1.3174134
-1.319857
-1.3223004
-1.3223004
-1.319857
-1.319857
-1.319857
-1.324744
-1.324744
-1.324744
-1.324744
-1.3223004
-1.319857
-1.3149699
-1.3149699
-1.3174134
-1.3174134
-1.3100829
-1.3076394
-1.3100829
-1.3125263
-1.3125263
-1.3100829
-1.3100829
-1.3076394
-1.3051958
-1.3051958
-1.3051958
-1.3051958
-1.3051958
-1.3051958
-1.3027523
-1.2978653
-1.2929782
-1.2929782
-1.2929782
-1.2905345
-1.2880911
-1.2905345
-1.2880911
-1.2856475
-1.2807604
-1.278317
-1.278317
-1.278317
-1.2758734
-1.2758734
-1.2758734
-1.2758734
-1.2734299
-1.2709863
-1.2685429
-1.2636558
-1.2563251
-1.2538816
-1.2587687
-1.2612122
-1.2587687
-1.2563251
-1.2489945
-1.246551
-1.2441075
-1.2441075
-1.2441075
-1.2392204
-1.2343334
-1.2294463
-1.2294463
-1.2270027
-1.2221156
-1.2196721
-1.2172285
-1.2123415
-1.2074544
-1.205011
-1.205011
-1.2025675
-1.1976804
-1.1952369
-1.1927934
-1.1903498
-1.1854627
-1.1805756
-1.1756885
-1.1708015
-1.168358
-1.1659144
-1.163471
-1.1585839
-1.1536968
-1.1512532
-1.1512532
-1.1463661
-1.1390356
-1.1292615
-1.126818
-1.1243744
-1.1243744
-1.1219308
-1.1170437
-1.1097132
-1.1048261
-1.1023825
-1.0999391
-1.0999391
-1.095052
-1.0877215
-1.0803908
-1.0755037
-1.0706166
-1.0632861
-1.0583991
-1.0510684
-1.0437378
-1.0388508
-1.0364072
-1.0315201
-1.0241896
-1.0193025
-1.016859
-1.016859
-1.0144155
-1.0095283
-0.9997542
-0.9899801
-0.98264956
-0.97776234
-0.97287536
-0.97287536
-0.96798825
-0.96310127
-0.95821416
-0.9533272
-0.9484401
-0.9411094
-0.9337789
-0.9288918
-0.92156124
-0.9191177
-0.9142306
-0.9093435
-0.90201294
-0.89712584
-0.8946823
-0.89223874
-0.8849082
-0.87757766
-0.87269044
-0.870247
-0.86780345
-0.8604729
-0.8555858
-0.8482553
-0.8433682
-0.8409246
-0.83848107
-0.8311504
-0.8238199
-0.8140458
-0.81160223
-0.80915874
-0.8067152
-0.801828
-0.796941
-0.78961045
-0.7798363
-0.77250576
-0.7700621
-0.76517504
-0.76273155
-0.7578445
-0.75540096
-0.74807036
-0.7407398
-0.73585266
-0.7309656
-0.72607857
-0.7211915
-0.7138609
-0.7089739
-0.70408684
-0.7016433
-0.6967561
-0.6918691
-0.68453854
-0.6747644
-0.6698773
-0.6674338
-0.66499025
-0.65765965
-0.65032905
-0.645442
-0.6429985
-0.63566786
-0.62833726
-0.62100667
-0.6136761
-0.608789
-0.60634553
-0.60145843
-0.5965713
-0.5892408
-0.5843537
-0.57946664
-0.5745796
-0.5696925
-0.5696925
-0.56724894
-0.56480545
-0.55747485
-0.54525715
-0.535483
-0.52815247
-0.5257089
-0.52082187
-0.51593477
-0.5061607
-0.49638653
-0.49149948
-0.48905593
-0.48661238
-0.48172528
-0.47683823
-0.4695077
-0.4646206
-0.45973355
-0.4548465
-0.4499594
-0.44751585
-0.4450723
-0.43774176
-0.4279676
-0.41819346
-0.41086286
-0.40597582
-0.40108877
-0.39375812
-0.38887107
-0.38154048
-0.37665343
-0.36932284
-0.36687928
-0.36199218
-0.35710514
-0.3522181
-0.34244394
-0.33266985
-0.3277828
-0.3253392
-0.32045215
-0.31312162
-0.30334747
-0.29357338
-0.29112977
-0.29112977
-0.28624272
-0.27891213
-0.27158153
-0.2666945
-0.26180744
-0.2544768
-0.2471462
-0.24470265
-0.24225913
-0.23492853
-0.22759794
-0.22026737
-0.21293674
-0.20804967
-0.20316263
-0.19827555
-0.19094495
-0.18361436
-0.17872731
-0.17628376
-0.17139669
-0.16406609
-0.15917905
-0.15429197
-0.1494049
-0.14451785
-0.13963078
-0.1347437
-0.12496959
-0.11763899
-0.11519547
-0.11519547
-0.110308394
-0.1029778
-0.09320365
-0.08342953
-0.078542456
-0.076098934
-0.07365541
-0.06876834
-0.06388126
-0.054107144
-0.046776548
-0.037002414
-0.029671803
-0.024784744
-0.022341222
-0.019897684
-0.012567073
-0.0052364916
0.0020941198
0.004537642
0.009424716
0.014311776
0.02408591
0.031416506
0.03630358
0.038747102
0.043634176
0.050964758
0.05829537
0.065625966
0.068069495
0.07051303
0.072956555
0.08028716
0.090061285
0.09983542
0.104722485
0.109609544
0.109609544
0.11449662
0.12182721
0.12915781
0.13404487
0.13404487
0.13893194
0.14870608
0.1584802
0.1658108
0.17314139
0.17802846
0.18291552
0.19024612
0.19268966
0.19757672
0.20246379
0.21223791
0.21712498
0.22201204
0.22445558
0.22934264
0.23422971
0.24156031
0.24644737
0.2488909
0.25377798
0.2635521
0.2708827
0.27576977
0.2782133
0.2806568
0.28310037
0.29043096
0.29776156
0.3026486
0.30753568
0.31242275
0.3148663
0.31975335
0.3246404
0.33441454
0.34174514
0.34663218
0.34663218
0.34663218
0.3515193
0.3612934
0.368624
0.37106752
0.37351108
0.37839812
0.38084167
0.38572872
0.39550287
0.40283346
0.40772054
0.40772054
0.41016406
0.4150511
0.41993818
0.4223817
0.42482525
0.43215585
0.43948644
0.43948644
0.44193
0.44681704
0.45414764
0.46147823
0.46880883
0.47125238
0.47369587
0.47613943
0.48102647
0.48591357
0.49324417
0.49813122
0.5030183
0.50790536
0.51034886
0.5127924
0.51523596
0.520123
0.5274536
0.5347842
0.53722775
0.53722775
0.53722775
0.5421148
0.5494454
0.55921954
0.56410664
0.56655014
0.56655014
0.56655014
0.5714372
0.5763243
0.5812113
0.5836549
0.5860984
0.5885419
0.59342897
0.5983161
0.60564667
0.6105337
0.6154208
0.6154208
0.6178643
0.6178643
0.62275136
0.6276384
0.63496906
0.6398561
0.64229965
0.6398561
0.6398561
0.64474314
0.64963025
0.6545173
0.65696084
0.65696084
0.6618479
0.666735
0.67162204
0.67162204
0.6740656
0.67895263
0.68383974
0.68628323
0.68383974
0.68383974
0.6887268
0.6960574
0.703388
0.7009445
0.6960574
0.69850093
0.7058315
0.7156057
0.71804917
0.71804917
0.7204927
0.72537977
0.7302668
0.7327104
0.7327104
0.7351539
0.73759747
0.74004096
0.744928
0.7498151
0.75225866
0.75225866
0.7571457
0.76203275
0.7644763
0.76691985
0.7693634
0.77425045
0.7791375
0.7791375
0.7791375
0.781581
0.78402454
0.78891164
0.7962422
0.8011293
0.80357283
0.8060164
0.8084599
0.81090343
0.81090343
0.8133469
0.8133469
0.81823397
0.8206776
0.8206776
0.81823397
0.8206776
0.8231211
0.8280081
0.83289516
0.83045167
0.8255646
0.8255646
0.83045167
0.8402258
0.8475564
0.85244346
0.854887
0.85244346
0.85244346
0.85244346
0.854887
0.85977405
0.8695482
0.87443525
0.87199175
0.86710465
0.8646611
0.86710465
0.87443525
0.8768788
0.87932235
0.8842094
0.8890965
0.89154
0.89154
0.89398354
0.89642704
0.9013141
0.9062012
0.90864474
0.90864474
0.90864474
0.90864474
0.9110882
0.91597533
0.9184188
0.9184188
0.9208624
0.9257495
0.9306365
0.9306365
0.9306365
0.9306365
0.93308
0.93552357
0.9404106
0.9452977
0.95018476
0.95018476
0.95018476
0.9526283
0.9550718
0.9550718
0.9526283
0.95751536
0.96240246
0.96484596
0.9672895
0.969733
0.97462004
0.97706366
0.97462004
0.97217655
0.97706366
0.9819507
0.98683774
0.98683774
0.9819507
0.9819507
0.98439425
0.98683774
0.9917248
0.9917248
0.9917248
0.9941684
0.99905545
1.0063859
1.0088295
1.0063859
1.0063859
1.0088295
1.0137166
1.0186037
1.0186037
1.0161601
1.0161601
1.0161601
1.0161601
1.0161601
1.0186037
1.0234907
1.0259342
1.0234907
1.0259342
1.0283778
1.0332649
1.0332649
1.0283778
1.0308213
1.0357084
1.0381519
1.0381519
1.0405954
1.0454825
1.0503696
1.0503696
1.0503696
1.052813
1.052813
1.0552566
1.0577002
1.0601437
1.0601437
1.0577002
1.0552566
1.0577002
1.0625873
1.0674742
1.0699178
1.0699178
1.0674742
1.0674742
1.0699178
1.0699178
1.0699178
1.0699178
1.0772485
1.0821356
1.079692
1.079692
1.0821356
1.0870225
1.084579
1.0772485
1.0723615
1.0748049
1.079692
1.0870225
1.0919096
1.0943532
1.0943532
1.0919096
1.0943532
1.0943532
1.0943532
1.0943532
1.0943532
1.0992402
1.1065708
1.1065708
1.1016837
1.0967966
1.0967966
1.0992402
1.1016837
1.1016837
1.0992402
1.0992402
1.1016837
1.1065708
1.1065708
1.1065708
1.1090144
1.1065708
1.1065708
1.1041273
1.1065708
1.1065708
1.111458
1.1139015
1.1139015
1.111458
1.1090144
1.111458
1.1139015
1.1163449
1.1163449
1.1163449
1.1139015
1.111458
1.111458
1.111458
1.1163449
1.1187885
1.1187885
1.1163449
1.1139015
1.111458
1.111458
1.1090144
1.1065708
1.1041273
1.1041273
1.1090144
1.1139015
1.1163449
1.1139015
1.111458
1.1090144
1.111458
1.1139015
1.111458
1.111458
1.1139015
1.1139015
1.1090144
1.1065708
1.1065708
1.111458
1.1163449
1.1163449
1.1139015
1.1139015
1.111458
1.1090144
1.1090144
1.111458
1.1139015
1.111458
1.1090144
1.1065708
1.111458
1.1139015
1.111458
1.1090144
1.111458
1.1139015
1.1139015
1.1090144
1.1041273
1.1016837
1.1041273
1.1041273
1.1016837
1.1016837
1.1016837
1.1016837
1.1016837
1.1016837
1.1041273
1.1041273
1.1016837
1.0992402
1.0967966
1.0967966
1.0992402
1.0992402
1.0967966
1.0943532
1.0967966
1.0992402
1.1016837
1.0992402
1.0943532
1.0919096
1.0943532
1.0943532
1.0919096
1.0870225
1.0870225
1.0894661
1.0919096
1.0919096
1.0894661
1.0870225
1.0821356
1.0772485
1.0772485
1.0748049
1.0723615
1.0674742
1.0650307
1.0601437
1.0601437
1.0625873
1.0650307
1.0674742
1.0650307
1.0650307
1.0625873
1.0601437
1.0601437
1.0625873
1.0625873
1.0601437
1.0552566
1.0503696
1.0479261
1.0479261
1.0479261
1.0479261
1.0454825
1.0454825
1.0454825
1.0454825
1.0454825
1.0454825
1.043039
1.0405954
1.0381519
1.0381519
1.0405954
1.0405954
1.0405954
1.0405954
1.0381519
1.0381519
1.043039
1.0454825
1.043039
1.0381519
1.0332649
1.0308213
1.0283778
1.0283778
1.0283778
1.0283778
1.0283778
1.0283778
1.0308213
1.0308213
1.0308213
1.0259342
1.0234907
1.0234907
1.0234907
1.0234907
1.0234907
1.0234907
1.0210472
1.0186037
1.0161601
1.0161601
1.0161601
1.0161601
1.0137166
1.011273
1.011273
1.0088295
1.0063859
1.0063859
1.0063859
1.0063859
1.0039425
1.0039425
1.0063859
1.0063859
1.0014989
0.9941684
0.9917248
0.9917248
0.9941684
0.9966119
0.99905545
0.9966119
0.9917248
0.98439425
0.97950715
0.97950715
0.97950715
0.97950715
0.97706366
0.97462004
0.97217655
0.969733
0.969733
0.969733
0.969733
0.969733
0.969733
0.9672895
0.96484596
0.96240246
0.9599589
0.95751536
0.9550718
0.9526283
0.9526283
0.9550718
0.9526283
0.95018476
0.95018476
0.9526283
0.95018476
0.9452977
0.9404106
0.93796706
0.9404106
0.9404106
0.9404106
0.93552357
0.9306365
0.9306365
0.93308
0.93796706
0.93552357
0.93308
0.9306365
0.9257495
0.92330587
0.9184188
0.9184188
0.9208624
0.9184188
0.91597533
0.9110882
0.90864474
0.9062012
0.9062012
0.90375763
0.90375763
0.9013141
0.9013141
0.9013141
0.9013141
0.8988706
0.89642704
0.89398354
0.89154
0.89154
0.89154
0.8890965
0.8866529
0.8842094
0.8842094
0.8842094
0.88176584
0.8768788
0.8768788
0.87932235
0.87932235
0.87199175
0.8695482
0.8695482
0.87199175
0.87199175
0.86710465
0.8646611
0.8622176
0.8622176
0.8622176
0.85977405
0.85733056
0.854887
0.85244346
0.8475564
0.84511286
0.84511286
0.8499999
0.8499999
0.8475564
0.84266937
0.83778226
0.83778226
0.8353387
0.83045167
0.83045167
0.83045167
0.8353387
0.8353387
0.83289516
0.8280081
0.8280081
0.8280081
0.8255646
0.8206776
0.8133469
0.8084599
0.8084599
0.8084599
0.8084599
0.8060164
0.8011293
0.7962422
0.7937987
0.79135513
0.78891164
0.7864681
0.7864681
0.78891164
0.78891164
0.7864681
0.7791375
0.77425045
0.7718069
0.7718069
0.7718069
0.7718069
0.76691985
0.7644763
0.76203275
0.76203275
0.7595892
0.7571457
0.75225866
0.74737155
0.74737155
0.7498151
0.7498151
0.744928
0.74004096
0.7351539
0.7351539
0.7351539
0.7327104
0.72537977
0.7229362
0.7229362
0.7229362
0.7204927
0.7156057
0.7107186
0.7107186
0.7107186
0.7107186
0.7107186
0.7107186
0.708275
0.703388
0.7009445
0.69850093
0.69850093
0.69850093
0.6960574
0.6960574
0.6936138
0.69117033
0.6887268
0.68628323
0.68383974
0.6813962
0.6765091
0.6740656
0.67162204
0.67162204
0.6691785
0.66429144
0.65940434
0.65940434
0.65940434
0.6545173
0.64963025
0.64474314
0.64474314
0.64474314
0.64474314
0.64229965
0.63496906
0.630082
0.630082
0.630082
0.6325255
0.6325255
0.6251949
0.62030786
0.6154208
0.6154208
0.6154208
0.6080902
0.60564667
0.6032031
0.60564667
0.6032031
0.5983161
0.59342897
0.5909855
0.59342897
0.5909855
0.5860984
0.5812113
0.5787678
0.5812113
0.5836549
0.5812113
0.5787678
0.5714372
0.56410664
0.5616631
0.55921954
0.55921954
0.55921954
0.55921954
0.55921954
0.556776
0.5543325
0.5494454
0.54455835
0.5421148
0.54455835
0.5470019
0.5494454
0.54455835
0.53722775
0.5323407
0.52989715
0.52989715
0.52989715
0.5274536
0.52256656
0.520123
0.51767945
0.5127924
0.5127924
0.5127924
0.5127924
0.50790536
0.5030183
0.49813122
0.49568772
0.49324417
0.49080062
0.49080062
0.49324417
0.48835713
0.48347002
0.48102647
0.48347002
0.48347002
0.48102647
0.47369587
0.46880883
0.46880883
0.47125238
0.47125238
0.46880883
0.46636528
0.46636528
0.46636528
0.46147823
0.45414764
0.4492606
0.4443735
0.4443735
0.4443735
0.4443735
0.4443735
0.44193
0.44193
0.43948644
0.4345994
0.4297123
0.4272688
0.4272688
0.4272688
0.4272688
0.42482525
0.4223817
0.4223817
0.42482525
0.42482525
0.41993818
0.41260758
0.41016406
0.41260758
0.41260758
0.41016406
0.40772054
0.40283346
0.4003899
0.3979464
0.3979464
0.3979464
0.3979464
0.3979464
0.3979464
0.39550287
0.3930593
0.38817227
0.38572872
0.38572872
0.38572872
0.3832852
0.38084167
0.38084167
0.38084167
0.38084167
0.3759546
0.37351108
0.37351108
0.3759546
0.37351108
0.37106752
0.368624
0.36373693
0.36373693
0.36373693
0.36373693
0.36373693
0.3612934
0.35884988
0.3539628
0.3515193
0.34907573
0.3441887
0.34174514
0.34174514
0.3441887
0.33930162
0.33441454
0.3295275
0.33197102
0.33441454
0.33197102
0.32708395
0.3221969
0.3221969
0.31975335
0.3173098
0.3148663
0.3173098
0.3173098
0.3148663
0.3148663
0.3148663
0.3148663
0.30997923
0.30753568
0.30753568
0.30997923
0.30997923
0.30509216
0.3002051
0.295318
0.2928745
0.2928745
0.2928745
0.2928745
0.29043096
0.2879874
0.2879874
0.2855439
0.28310037
0.2782133
0.27576977
0.2782133
0.2806568
0.2782133
0.26843917
0.2635521
0.2635521
0.26599562
0.26843917
0.26599562
0.26110858
0.2562215
0.2562215
0.26110858
0.2635521
0.25866503
0.25377798
0.2488909
0.25133443
0.25377798
0.25377798
0.25377798
0.25377798
0.25377798
0.25377798
0.25377798
0.2562215
0.25377798
0.24644737
0.24400383
0.24644737
0.2488909
0.24644737
0.24156031
0.23422971
0.23178618
0.23422971
0.23422971
0.23422971
0.23422971
0.23667324
0.23667324
0.23178618
0.22934264
0.22934264
0.22934264
0.22934264
0.22445558
0.22201204
0.22445558
0.22445558
0.22445558
0.21956852
0.21712498
0.21712498
0.21712498
0.21712498
0.21712498
0.21468145
0.21223791
0.21712498
0.21956852
0.21712498
0.21223791
0.20979439
0.21223791
0.21712498
0.21712498
0.21468145
0.21468145
0.21223791
0.20735085
0.20246379
0.20490731
0.20735085
0.20735085
0.20490731
0.20246379
0.20490731
0.20735085
0.20735085
0.20002025
0.1951332
0.19757672
0.20002025
0.20002025
0.1951332
0.19024612
0.18780258
0.19024612
0.1951332
0.1951332
0.19268966
0.18780258
0.18535906
0.18535906
0.18780258
0.18780258
0.18535906
0.18291552
0.18780258
0.19268966
0.19268966
0.18780258
0.18047199
0.17802846
0.17802846
0.18291552
0.18535906
0.18535906
0.18291552
0.18291552
0.18047199
0.18047199
0.17802846
0.17558493
0.17558493
0.17802846
0.17802846
0.17558493
0.17558493
0.17558493
0.17558493
0.17558493
0.17314139
0.17314139
0.17314139
0.17069787
0.1658108
0.1658108
0.16825433
0.16825433
0.16825433
0.16825433
0.1658108
0.16336727
0.16092373
0.16336727
0.16336727
0.16336727
0.16336727
0.1658108
0.16825433
0.1658108
0.16336727
0.16092373
0.1584802
0.16092373
0.16092373
0.16092373
0.1584802
0.15603667
0.15359314
0.1584802
0.16092373
0.16336727
0.16092373
0.15603667
0.1584802
0.16336727
0.16336727
0.1584802
0.15359314
0.1511496
0.15359314
0.1584802
0.1584802
0.1584802
0.1511496
0.14870608
0.14870608
0.1511496
0.1511496
0.14870608
0.14870608
0.1511496
0.15359314
0.15359314
0.14870608
0.14626253
0.14870608
0.15359314
0.15359314
0.1511496
0.14626253
0.143819
0.14626253
0.14870608
0.14870608
0.14870608
0.14870608
0.14870608
0.14870608
0.1511496
0.1511496
0.1511496
0.14626253
0.143819
0.14626253
0.14870608
0.14626253
0.14626253
0.14870608
0.1511496
0.14870608
0.14626253
0.14137547
0.14137547
0.14626253
0.14870608
0.14870608
0.14626253
0.143819
0.143819
0.143819
0.143819
0.14137547
0.14137547
0.14137547
0.143819
0.14626253
0.14626253
0.14626253
0.14626253
0.14626253
0.14626253
0.14870608
0.14870608
0.14870608
0.14626253
0.143819
0.14137547
0.143819
0.143819
0.14626253
0.14626253
0.143819
0.14137547
0.143819
0.143819
0.14626253
0.14870608
0.1511496
0.1511496
0.14870608
0.143819
0.13893194
0.14137547
0.14626253
0.15359314
0.15359314
0.14870608
0.14870608
0.14626253
0.14626253
0.143819
0.143819
0.14626253
0.14870608
0.1511496
0.15359314
0.15359314
0.14870608
0.14626253
0.14137547
0.14137547
0.14626253
0.14870608
0.1511496
0.1511496
0.14870608
0.143819
0.143819
0.14626253
0.14870608
0.14870608
0.14626253
0.14626253
0.1511496
0.1511496
0.1511496
0.1511496
0.1511496
0.15359314
0.15359314
0.1511496
0.14870608
0.15359314
0.1584802
0.16092373
0.16092373
0.1584802
0.1584802
0.16092373
0.16336727
0.16092373
0.15603667
0.15603667
0.15603667
0.1584802
0.16092373
0.16336727
0.16336727
0.16092373
0.1584802
0.16092373
0.1658108
0.17069787
0.17069787
0.1658108
0.16336727
0.16336727
0.1658108
0.1658108
0.16336727
0.1584802
0.16092373
0.1658108
0.17069787
0.17314139
0.16825433
0.16336727
0.1658108
0.17069787
0.17314139
0.17069787
0.17069787
0.17069787
0.17558493
0.17558493
0.17314139
0.17314139
0.17558493
0.17802846
0.18047199
0.17802846
0.17558493
0.17558493
0.17558493
0.17802846
0.17802846
0.17802846
0.18047199
0.18291552
0.18291552
0.18047199
0.18291552
0.18535906
0.18780258
0.18780258
0.18535906
0.18291552
0.18535906
0.18780258
0.18780258
0.18535906
0.18780258
0.19024612
0.19268966
0.1951332
0.1951332
0.19268966
0.19024612
0.19024612
0.19268966
0.19268966
0.19268966
0.19757672
0.20002025
0.20002025
0.19757672
0.19757672
0.20002025
0.20246379
0.20246379
0.20002025
0.1951332
0.1951332
0.20002025
0.20735085
0.20979439
0.20979439
0.20735085
0.20490731
0.20246379
0.20246379
0.20490731
0.20735085
0.20979439
0.20735085
0.20735085
0.20735085
0.20979439
0.21223791
0.21223791
0.21223791
0.20979439
0.21223791
0.21468145
0.21956852
0.21956852
0.21956852
0.22201204
0.22445558
0.22934264
0.22689912
0.22445558
0.22201204
0.22689912
0.22934264
0.22934264
0.22934264
0.22934264
0.22934264
0.23422971
0.23911677
0.24156031
0.24156031
0.23911677
0.23667324
0.23667324
0.24156031
0.24400383
0.24644737
0.24644737
0.2488909
0.25133443
0.25377798
0.25377798
0.25377798
0.25133443
0.25133443
0.25133443
0.25377798
0.2562215
0.25866503
0.25866503
0.26110858
0.26110858
0.25866503
0.25866503
0.2635521
0.26843917
0.2708827
0.27332622
0.27332622
0.2708827
0.26843917
0.2708827
0.2782133
0.28310037
0.28310037
0.2782133
0.27576977
0.27576977
0.28310037
0.2879874
0.2879874
0.2879874
0.29043096
0.29043096
0.2928745
0.2928745
0.295318
0.29776156
0.29776156
0.3002051
0.3026486
0.3026486
0.3002051
0.3002051
0.3026486
0.30753568
0.30997923
0.30753568
0.30509216
0.3026486
0.30753568
0.30997923
0.30997923
0.30753568
0.30997923
0.3173098
0.3221969
0.3246404
0.3221969
0.3246404
0.3295275
0.33197102
0.33197102
0.33197102
0.33441454
0.3368581
0.33930162
0.33930162
0.3368581
0.3368581
0.34174514
0.3441887
0.34663218
0.34663218
0.34663218
0.34663218
0.3441887
0.34663218
0.3539628
0.35884988
0.35884988
0.35884988
0.35884988
0.3612934
0.36373693
0.368624
0.37106752
0.37351108
0.37351108
0.37106752
0.37106752
0.37351108
0.37839812
0.37839812
0.38084167
0.38084167
0.3832852
0.3832852
0.38572872
0.38817227
0.3906158
0.3930593
0.39550287
0.3979464
0.39550287
0.39550287
0.4003899
0.40283346
0.40772054
0.40772054
0.40772054
0.40772054
0.40772054
0.40772054
0.40772054
0.41260758
0.41749465
0.41993818
0.42482525
0.4272688
0.4272688
0.4272688
0.4272688
0.4272688
0.4297123
0.4297123
0.43215585
0.43215585
0.4370429
0.43948644
0.44193
0.4443735
0.4443735
0.4443735
0.44681704
0.4492606
0.45170414
0.45414764
0.4565912
0.45903474
0.4639218
0.46636528
0.46880883
0.46880883
0.46636528
0.46880883
0.47369587
0.47858298
0.48347002
0.48347002
0.48102647
0.47613943
0.47858298
0.48347002
0.49080062
0.49080062
0.49080062
0.49080062
0.49324417
0.49568772
0.49813122
0.50057477
0.5030183
0.5054618
0.50790536
0.5127924
0.51523596
0.51523596
0.51767945
0.51767945
0.51767945
0.51767945
0.5250101
0.5274536
0.5250101
0.52256656
0.5274536
0.5323407
0.5323407
0.52989715
0.52989715
0.5347842
0.5421148
0.54455835
0.5470019
0.5470019
0.5494454
0.5543325
0.5543325
0.5543325
0.556776
0.5616631
0.56410664
0.56655014
0.56655014
0.5689937
0.57388073
0.5787678
0.5812113
0.5812113
0.5787678
0.5812113
0.5836549
0.5836549
0.5836549
0.5860984
0.5885419
0.5909855
0.59342897
0.5958725
0.59342897
0.59342897
0.5958725
0.6007596
0.6032031
0.60564667
0.60564667
0.60564667
0.6080902
0.61297727
0.6154208
0.6178643
0.62030786
0.6251949
0.62275136
0.62030786
0.62275136
0.6251949
0.630082
0.6325255
0.63496906
0.6374126
0.6398561
0.6398561
0.6398561
0.64229965
0.64229965
0.64474314
0.64718676
0.64718676
0.64718676
0.6520738
0.65696084
0.65940434
0.6618479
0.6618479
0.66429144
0.666735
0.67162204
0.6740656
0.6765091
0.6765091
0.6740656
0.67162204
0.6740656
0.6813962
0.68628323
0.6887268
0.68628323
0.68628323
0.68628323
0.69117033
0.69117033
0.69117033
0.69117033
0.6960574
0.703388
0.708275
0.71316206
0.7107186
0.7107186
0.7107186
0.71316206
0.71316206
0.71316206
0.7107186
0.71316206
0.7204927
0.7278233
0.7278233
0.72537977
0.7229362
0.72537977
0.7278233
0.7302668
0.7302668
0.7302668
0.7351539
0.7424845
0.744928
0.744928
0.7424845
0.74004096
0.7424845
0.744928
0.74737155
0.7498151
0.7498151
0.7498151
0.75470215
0.7571457
0.7595892
0.7595892
0.76203275
0.7644763
0.76691985
0.76691985
0.76691985
0.76691985
0.7644763
0.7644763
0.76691985
0.7693634
0.7693634
0.7693634
0.7718069
0.77669394
0.7791375
0.77669394
0.77669394
0.77669394
0.781581
0.781581
0.781581
0.781581
0.78402454
0.7864681
0.7864681
0.78891164
0.7864681
0.78402454
0.78402454
0.78891164
0.7962422
0.7962422
0.79135513
0.78891164
0.7937987
0.7986857
0.7986857
0.7986857
0.7986857
0.7986857
0.7986857
0.7962422
0.7962422
0.7986857
0.80357283
0.8060164
0.8060164
0.80357283
0.80357283
0.8084599
0.8133469
0.8133469
0.8084599
0.80357283
0.8060164
0.8084599
0.8133469
0.8133469
0.8133469
0.8133469
0.8133469
0.8133469
0.8157905
0.8206776
0.8231211
0.8231211
0.8255646
0.8280081
0.8280081
0.8280081
0.8255646
0.8255646
0.8255646
0.8255646
0.8255646
0.8231211
0.8255646
0.83045167
0.83045167
0.83289516
0.83289516
0.8353387
0.8353387
0.8353387
0.83778226
0.8353387
0.83289516
0.83289516
0.83778226
0.8402258
0.84266937
0.84266937
0.84511286
0.8475564
0.8499999
0.8475564
0.84511286
0.84266937
0.84511286
0.84511286
0.84511286
0.8475564
0.85244346
0.85244346
0.85244346
0.85244346
0.854887
0.85733056
0.85733056
0.85733056
0.854887
0.85733056
0.8622176
0.8622176
0.8622176
0.85977405
0.85977405
0.85733056
0.85977405
0.8622176
0.8646611
0.86710465
0.86710465
0.86710465
0.86710465
0.8646611
0.8646611
0.86710465
0.87443525
0.8768788
0.87199175
0.86710465
0.8646611
0.86710465
0.87199175
0.87443525
0.87199175
0.87199175
0.87199175
0.87199175
0.87443525
0.87199175
0.87199175
0.87199175
0.87199175
0.87199175
0.87199175
0.8695482
0.8695482
0.8695482
0.87199175
0.87443525
0.87443525
0.87443525
0.87443525
0.8768788
0.87443525
0.8695482
0.8695482
0.87199175
0.87199175
0.87199175
0.86710465
0.8646611
0.86710465
0.87199175
0.87199175
0.8695482
0.87199175
0.8695482
0.8695482
0.86710465
0.86710465
0.86710465
0.8646611
0.8622176
0.8622176
0.8622176
0.8622176
0.85977405
0.85977405
0.8622176
0.8646611
0.8622176
0.85977405
0.85733056
0.8622176
0.8622176
0.8646611
0.8622176
0.8622176
0.8622176
0.8646611
0.8622176
0.85733056
0.85244346
0.854887
0.85977405
0.8622176
0.8622176
0.85977405
0.85733056
0.854887
0.854887
0.854887
0.85244346
0.8499999
0.8475564
0.8475564
0.8475564
0.8499999
0.8499999
0.85244346
0.8499999
0.8475564
0.84266937
0.84266937
0.84511286
0.8475564
0.84511286
0.84511286
0.8475564
0.84511286
0.84266937
0.8402258
0.83778226
0.83778226
0.83778226
0.8402258
0.8402258
0.83778226
0.8353387
0.83045167
0.8280081
0.83045167
0.8353387
0.8353387
0.83045167
0.8280081
0.8280081
0.83289516
0.83289516
0.83045167
0.8255646
0.8231211
0.8206776
0.8206776
0.8231211
0.8231211
0.8206776
0.81823397
0.81823397
0.81823397
0.8157905
0.8133469
0.81090343
0.8157905
0.81823397
0.8157905
0.8084599
0.8011293
0.80357283
0.8084599
0.8084599
0.80357283
0.7962422
0.7937987
0.7937987
0.7962422
0.7986857
0.7962422
0.7937987
0.79135513
0.7937987
0.7962422
0.7937987
0.79135513
0.7864681
0.7864681
0.78402454
0.78402454
0.78402454
0.78402454
0.7864681
0.78402454
0.7791375
0.77669394
0.77669394
0.77669394
0.7718069
0.7693634
0.76691985
0.76691985
0.76691985
0.7644763
0.7644763
0.76203275
0.76203275
0.7595892
0.7595892
0.76203275
0.7571457
0.75225866
0.7498151
0.7498151
0.7498151
0.74737155
0.74737155
0.744928
0.7424845
0.73759747
0.73759747
0.73759747
0.74004096
0.74004096
0.7351539
0.7302668
0.72537977
0.72537977
0.7278233
0.72537977
0.7204927
0.7156057
0.7156057
0.71804917
0.71804917
0.71804917
0.71316206
0.7107186
0.708275
0.708275
0.708275
0.708275
0.7058315
0.703388
0.69850093
0.6960574
0.6936138
0.6936138
0.6936138
0.6960574
0.6960574
0.6960574
0.6936138
0.68628323
0.68383974
0.68383974
0.68383974
0.6813962
0.6813962
0.68383974
0.68383974
0.67895263
0.67162204
0.6691785
0.67162204
0.6740656
0.67162204
0.6691785
0.666735
0.666735
0.666735
0.66429144
0.6618479
0.65696084
0.6520738
0.6545173
0.6545173
0.6545173
0.6520738
0.6520738
0.6520738
0.6520738
0.64718676
0.64229965
0.6398561
0.6374126
0.63496906
0.63496906
0.63496906
0.6374126
0.6374126
0.63496906
0.63496906
0.63496906
0.6325255
0.6276384
0.62030786
0.62030786
0.62275136
0.62275136
0.62030786
0.6178643
0.6178643
0.6178643
0.6154208
0.6080902
0.60564667
0.6080902
0.6105337
0.6105337
0.6080902
0.6032031
0.5983161
0.5983161
0.5983161
0.5983161
0.5958725
0.59342897
0.59342897
0.5909855
0.5885419
0.5812113
0.5787678
0.5763243
0.57388073
0.5714372
0.5689937
0.56655014
0.56655014
0.56410664
0.56410664
0.56410664
0.56410664
0.5616631
0.556776
0.5494454
0.5470019
0.5494454
0.55188894
0.55188894
0.5470019
0.5421148
0.5396713
0.53722775
0.5347842
0.5323407
0.52989715
0.52256656
0.520123
0.520123
0.520123
0.520123
0.51767945
0.51034886
0.5054618
0.5054618
0.5054618
0.50057477
0.49813122
0.49813122
0.50057477
0.5030183
0.49813122
0.49080062
0.48347002
0.48102647
0.47858298
0.47613943
0.47369587
0.47369587
0.47125238
0.46880883
0.46880883
0.46880883
0.46636528
0.46147823
0.45414764
0.44681704
0.44681704
0.44681704
0.44681704
0.4443735
0.44193
0.43948644
0.4370429
0.43215585
0.4297123
0.4272688
0.4223817
0.41749465
0.41260758
0.41016406
0.41016406
0.41016406
0.41016406
0.40772054
0.40283346
0.3979464
0.3930593
0.3906158
0.38817227
0.38817227
0.38572872
0.3832852
0.38084167
0.3759546
0.37351108
0.37106752
0.368624
0.36373693
0.35884988
0.35640633
0.3539628
0.3539628
0.3515193
0.34907573
0.34663218
0.34663218
0.34907573
0.34907573
0.3441887
0.3368581
0.33441454
0.33441454
0.33441454
0.33441454
0.33441454
0.33197102
0.3295275
0.3295275
0.3295275
0.32708395
0.3221969
0.3148663
0.30997923
0.30753568
0.30509216
0.3002051
0.295318
0.2928745
0.2928745
0.2928745
0.2928745
0.29043096
0.29043096
0.2879874
0.2806568
0.27332622
0.2708827
0.27332622
0.27332622
0.26843917
0.2635521
0.26110858
0.26110858
0.2562215
0.25377798
0.2488909
0.2488909
0.2488909
0.2488909
0.24644737
0.24156031
0.23667324
0.23667324
0.23422971
0.22934264
0.22445558
0.22201204
0.22201204
0.21956852
0.21223791
0.20735085
0.20490731
0.20490731
0.20735085
0.20490731
0.20002025
0.1951332
0.19268966
0.19268966
0.19268966
0.18780258
0.18291552
0.17802846
0.17558493
0.17558493
0.17314139
0.17069787
0.16825433
0.1658108
0.16336727
0.16092373
0.15603667
0.1511496
0.14870608
0.14626253
0.143819
0.13893194
0.13648841
0.13648841
0.13893194
0.13893194
0.13648841
0.13160135
0.12671427
0.12671427
0.12182721
0.11694015
0.11449662
0.11449662
0.112053074
0.109609544
0.104722485
0.10227895
0.10227895
0.10227895
0.09983542
0.09739189
0.09494835
0.09250482
0.09250482
0.087617755
0.08273069
0.08028716
0.08028716
0.08028716
0.07784362
0.072956555
0.068069495
0.065625966
0.065625966
0.065625966
0.065625966
0.06073889
0.055851832
0.053408295
0.050964758
0.0460777
0.04119064
0.038747102
0.038747102
0.04119064
0.04119064
0.03630358
0.028972968
0.02408591
0.02408591
0.02408591
0.021642372
0.01919885
0.01919885
0.016755313
0.016755313
0.014311776
0.011868238
0.009424716
0.004537642
0.004537642
0.006981179
0.009424716
0.009424716
0.004537642
-3.4941733E-4
-0.007680014
-0.010123551
-0.007680014
-0.007680014
-0.010123551
-0.012567073
-0.012567073
-0.010123551
-0.012567073
-0.01501061
-0.017454147
-0.019897684
-0.022341222
-0.024784744
-0.024784744
-0.022341222
-0.022341222
-0.024784744
-0.02722828
-0.02722828
-0.02722828
-0.029671803
-0.034558862
-0.034558862
-0.034558862
-0.037002414
-0.041889474
-0.041889474
-0.041889474
-0.03944595
-0.041889474
-0.044332996
-0.046776548
-0.046776548
-0.044332996
-0.041889474
-0.041889474
-0.041889474
-0.046776548
-0.04922007
-0.046776548
-0.044332996
-0.041889474
-0.041889474
-0.041889474
-0.044332996
-0.046776548
-0.04922007
-0.051663592
-0.04922007
-0.044332996
-0.041889474
-0.044332996
-0.046776548
-0.044332996
-0.041889474
-0.041889474
-0.044332996
-0.046776548
-0.04922007
-0.04922007
-0.046776548
-0.046776548
-0.04922007
-0.046776548
-0.03944595
-0.037002414
-0.037002414
-0.041889474
-0.041889474
-0.03944595
-0.034558862
-0.029671803
-0.029671803
-0.03211534
-0.03211534
-0.029671803
-0.024784744
-0.022341222
-0.022341222
-0.019897684
-0.017454147
-0.017454147
-0.017454147
-0.01501061
-0.010123551
-0.007680014
-0.0052364916
-0.0052364916
-3.4941733E-4
0.004537642
0.006981179
0.009424716
0.011868238
0.014311776
0.016755313
0.016755313
0.01919885
0.01919885
0.02408591
0.028972968
0.033860028
0.038747102
0.04119064
0.043634176
0.043634176
0.048521236
0.050964758
0.053408295
0.05829537
0.065625966
0.07051303
0.07051303
0.072956555
0.07784362
0.08028716
0.08517422
0.087617755
0.090061285
0.09494835
0.09983542
0.107166015
0.109609544
0.11449662
0.11938368
0.12671427
0.12915781
0.13160135
0.13160135
0.13648841
0.143819
0.15359314
0.16092373
0.1658108
0.16825433
0.16825433
0.17314139
0.18047199
0.18780258
0.1951332
0.20002025
0.20490731
0.21223791
0.21712498
0.22201204
0.22689912
0.23422971
0.23911677
0.24156031
0.24400383
0.25133443
0.26110858
0.26843917
0.27332622
0.2806568
0.2855439
0.2928745
0.3026486
0.30997923
0.3148663
0.31975335
0.33197102
0.33930162
0.3441887
0.34663218
0.3539628
0.3612934
0.368624
0.3759546
0.3832852
0.39550287
0.405277
0.4150511
0.41749465
0.4223817
0.4297123
0.44193
0.45170414
0.46147823
0.46880883
0.47369587
0.48102647
0.49080062
0.5030183
0.50790536
0.51034886
0.51767945
0.5274536
0.5396713
0.5494454
0.556776
0.56410664
0.5714372
0.5812113
0.5885419
0.59342897
0.5983161
0.6080902
0.6178643
0.6276384
0.63496906
0.6398561
0.64474314
0.6545173
0.666735
0.67895263
0.68628323
0.6936138
0.7009445
0.708275
0.7156057
0.7278233
0.74004096
0.74737155
0.75470215
0.76203275
0.7718069
0.781581
0.79135513
0.7962422
0.8011293
0.8084599
0.8206776
0.83045167
0.8402258
0.8475564
0.85244346
0.85977405
0.87199175
0.87932235
0.8866529
0.89154
0.9013141
0.9184188
0.9306365
0.93796706
0.9404106
0.94285417
0.9526283
0.969733
0.9819507
0.9892813
0.9966119
1.0039425
1.0137166
1.0234907
1.0357084
1.0454825
1.052813
1.0625873
1.0699178
1.0772485
1.084579
1.0894661
1.0967966
1.1065708
1.121232
1.1310061
1.1383367
1.1432239
1.152998
1.1652156
1.1725461
1.1798768
1.1872075
1.1969815
1.2067556
1.2140863
1.2238604
1.2336345
1.2409651
1.2458522
1.2580699
1.267844
1.2751746
1.277618
1.2849488
1.2947229
1.3069404
1.3191582
1.3289323
1.3338194
1.3387064
1.3435935
1.3484806
1.3582548
1.3680289
1.3753594
1.38269
1.3875772
1.3997948
1.4095689
1.4193431
1.4291172
1.4364477
1.4388913
1.4462218
1.4535525
1.4608831
1.4657701
1.4731008
1.4804313
1.4877619
1.4950925
1.5024232
1.5121973
1.524415
1.5317456
1.5366325
1.5439632
1.5488502
1.5537373
1.5610679
1.5683985
1.5806161
1.5903902
1.597721
1.602608
1.6074951
1.6148256
1.6197127
1.6245997
1.6294869
1.6368175
1.644148
1.6539221
1.6612527
1.6685834
1.6759139
1.680801
1.6881316
1.6954621
1.7003493
1.7076799
1.717454
1.7247846
1.7296716
1.7321153
1.7394458
1.7467763
1.754107
1.758994
1.7638811
1.7712117
1.7809858
1.7907599
1.795647
1.800534
1.8054212
1.8127518
1.8200823
1.8323
1.8396307
1.8396307
1.8396307
1.8445177
1.8542918
1.8616223
1.8665094
1.8713965
1.8762836
1.8860577
1.8933883
1.8958318
1.8982754
1.9031625
1.9104931
1.9178237
1.9227108
1.9251542
1.9275978
1.9324849
1.9398155
1.9495896
1.9569201
1.9642508
1.9691378
1.9715813
1.9764684
1.9862425
1.9935733
2.0009038
2.005791
2.0082343
2.0106778
2.0131214
2.0180085
2.0253391
2.035113
2.0400002
2.0424438
2.0400002
2.0448873
2.0522177
2.0619922
2.0644357
2.0619922
2.0644357
2.0717661
2.0790968
2.0864275
2.088871
2.0913146
2.0962014
2.1010885
2.1059756
2.1108627
2.113306
2.1157496
2.1206367
2.1255238
2.1328545
2.1377416
2.1426287
2.1475158
2.1475158
2.1524029
2.1572897
2.1621768
2.1646204
2.167064
2.167064
2.171951
2.176838
2.181725
2.181725
2.181725
2.1841686
2.1890557
2.1939428
2.1963863
2.19883
2.2012734
2.208604
2.2159348
2.2208219
2.2208219
2.2208219
2.2183783
2.2232652
2.2281523
2.2330394
2.2379265
2.24037
2.2428136
2.245257
2.2477005
2.2525876
2.2574747
2.2623618
2.2648053
2.2648053
2.2672486
2.2696922
2.272136
2.272136
2.2745795
2.2794666
2.286797
2.2941277
2.2965713
2.2965713
2.2941277
2.2965713
2.2990148
2.303902
2.3087888
2.3136759
2.3136759
2.3136759
2.3136759
2.3136759
2.3161194
2.318563
2.32345
2.3258936
2.3307805
2.3356676
2.3381112
2.3356676
2.3356676
2.3356676
2.340555
2.3478854
2.350329
2.350329
2.3478854
2.3478854
2.350329
2.3527725
2.355216
2.3527725
2.3576596
2.3674338
2.369877
2.369877
2.369877
2.369877
2.3723207
2.3747642
2.3747642
2.3796513
2.3796513
2.3796513
2.3820949
2.386982
2.3918688
2.3943124
2.3918688
2.3918688
2.3943124
2.3943124
2.396756
2.3991995
2.401643
2.4040866
2.4065301
2.4065301
2.4065301
2.408974
2.4138608
2.418748
2.418748
2.4211915
2.4211915
2.418748
2.418748
2.418748
2.418748
2.4211915
2.423635
2.423635
2.423635
2.4211915
2.4211915
2.4260786
2.4309657
2.433409
2.4309657
2.4309657
2.4309657
2.4358525
2.4407396
2.4456267
2.4431832
2.4407396
2.4407396
2.4407396
2.4431832
2.4456267
2.4480703
2.4480703
2.4505138
2.4554007
2.4578443
2.4578443
2.4554007
2.4505138
2.4505138
2.4529574
2.4554007
2.4578443
2.4578443
2.4578443
2.4578443
2.4602878
2.4627314
2.4627314
2.4602878
2.4627314
2.4602878
2.4602878
2.4602878
2.4627314
2.4676185
2.470062
2.470062
2.470062
2.4676185
2.4676185
2.4676185
2.470062
2.470062
2.4725056
2.4725056
2.470062
2.4676185
2.465175
2.470062
2.474949
2.474949
2.4725056
2.4725056
2.470062
2.470062
2.470062
2.4725056
2.474949
2.474949
2.474949
2.474949
2.474949
2.4773924
2.4798362
2.4798362
2.4798362
2.4798362
2.4822798
2.4847233
2.4822798
2.4822798
2.4822798
2.4822798
2.4822798
2.4847233
2.4847233
2.4822798
2.4798362
2.4822798
2.4847233
2.487167
2.4847233
2.4822798
2.4822798
2.4822798
2.4822798
2.4822798
2.4822798
2.4822798
2.4822798
2.4822798
2.4847233
2.4822798
2.4847233
2.4847233
2.4822798
2.4798362
2.4822798
2.4822798
2.4847233
2.4822798
2.4798362
2.4798362
2.4798362
2.4798362
2.4798362
2.4847233
2.4847233
2.4798362
2.474949
2.4725056
2.474949
2.4773924
2.4773924
2.4773924
2.4773924
2.474949
2.4725056
2.4725056
2.4725056
2.474949
2.474949
2.474949
2.474949
2.474949
2.4725056
2.470062
2.465175
2.465175
2.4676185
2.4676185
2.4676185
2.465175
2.465175
2.4627314
2.4602878
2.4602878
2.4578443
2.4578443
2.4578443
2.4554007
2.4505138
2.4456267
2.4456267
2.4505138
2.4505138
2.4480703
2.4407396
2.4431832
2.4480703
2.4505138
2.4480703
2.4431832
2.4407396
2.438296
2.4358525
2.4358525
2.433409
2.4309657
2.4309657
2.4309657
2.428522
2.4260786
2.418748
2.4163043
2.4163043
2.418748
2.418748
2.4163043
2.4138608
2.4114172
2.4114172
2.4114172
2.4114172
2.4114172
2.408974
2.4040866
2.3991995
2.3943124
2.3918688
2.3894255
2.386982
2.3845384
2.3845384
2.3820949
2.3796513
2.3796513
2.3772078
2.3747642
2.3723207
2.369877
2.3649902
2.3649902
2.3625467
2.3625467
2.3601031
2.3601031
2.3576596
2.355216
2.350329
2.3478854
2.3429985
2.3429985
2.340555
2.3381112
2.3307805
2.3258936
2.32345
2.3210065
2.318563
2.3136759
2.3112323
2.3087888
2.3063452
2.3087888
2.3063452
2.303902
2.2990148
2.2965713
2.2965713
2.2941277
2.2892406
2.2843537
2.2819102
2.2794666
2.2794666
2.277023
2.2696922
2.2648053
2.2599182
2.255031
2.255031
2.255031
2.255031
2.2525876
2.2477005
2.2428136
2.2379265
2.2330394
2.2281523
2.2257087
2.2232652
2.2208219
2.2183783
2.2159348
2.2134912
2.2110476
2.208604
2.2061605
2.2012734
2.19883
2.1939428
2.1890557
2.1841686
2.176838
2.1743946
2.171951
2.171951
2.171951
2.1695075
2.1646204
2.1572897
2.1475158
2.1426287
2.1426287
2.140185
2.135298
2.130411
2.1279674
2.1255238
2.1230803
2.1206367
2.1157496
2.113306
2.1084192
2.1059756
2.1059756
2.103532
2.0962014
2.088871
2.0815403
2.0766532
2.0717661
2.0693228
2.0693228
2.0693228
2.0644357
2.0619922
2.0571048
2.0497744
2.0424438
2.0375566
2.0375566
2.0375566
2.0326695
2.0277827
2.0228956
2.0180085
2.015565
2.0131214
2.0106778
2.005791
2.0009038
1.9935733
1.9911295
1.9862425
1.9813554
1.9764684
1.9715813
1.9666942
1.9618073
1.9593637
1.9569201
1.9520332
1.947146
1.9447025
1.9422591
1.9373719
1.9300413
1.9251542
1.9227108
1.9178237
1.9129367
1.9104931
1.9080496
1.9031625
1.8958318
1.8909448
1.8885013
1.8836142
1.8787272
1.8762836
1.8762836
1.8738401
1.8665094
1.8591789
1.8518482
1.8469613
1.8469613
1.8469613
1.8396307
1.8323
1.827413
1.8225259
1.8225259
1.8176389
1.8127518
1.8054212
1.800534
1.7980906
1.795647
1.7907599
1.7883164
1.7858729
1.7834294
1.7809858
1.7760988
1.7712117
1.7687682
1.7638811
1.758994
1.754107
1.7492199
1.7418894
1.7370023
1.7345588
1.7345588
1.7345588
1.7296716
1.7198975
1.712567
1.7101234
1.7101234
1.7076799
1.7027929
1.6979058
1.6930187
1.6905751
1.6881316
1.6832446
1.680801
1.6783575
1.6759139
1.671027
1.6661398
1.6612527
1.6563656
1.6514786
1.6465915
1.6417044
1.6368175
1.6343739
1.6343739
1.6319304
1.6270432
1.6221561
1.6172692
1.6148256
1.612382
1.612382
1.6074951
1.602608
1.597721
1.5952774
1.5903902
1.5806161
1.5757291
1.5781727
1.5781727
1.5757291
1.5683985
1.5635115
1.5610679
1.5586244
1.5561808
1.5537373
1.5512937
1.5464067
1.5415196
1.5366325
1.5341891
1.5341891
1.529302
1.5268584
1.5268584
1.524415
1.5195278
1.5146408
1.5097537
1.5048667
1.5024232
1.5024232
1.5024232
1.4975361
1.4926491
1.4877619
1.4853183
1.4853183
1.4853183
1.4828749
1.4804313
1.4755442
1.4706572
1.4657701
1.4657701
1.4633266
1.455996
1.4511089
1.4486654
1.4511089
1.4511089
1.4462218
1.4413348
1.4364477
1.4340042
1.4315608
1.4266737
1.4217865
1.4217865
1.4217865
1.4193431
1.4144559
1.4095689
1.4095689
1.4071254
1.4022382
1.3973513
1.3949077
1.3949077
1.3949077
1.3924642
1.3900206
1.3875772
1.38269
1.3802464
1.3802464
1.377803
1.3753594
1.3704723
1.3655853
1.3606982
1.3606982
1.3606982
1.3558112
1.3558112
1.3533677
1.3509241
1.346037
1.3411499
1.3387064
1.3387064
1.3387064
1.3387064
1.3313758
1.3264889
1.3240453
1.3240453
1.3240453
1.3240453
1.3216017
1.3167146
1.3142712
1.3118275
1.3069404
1.3020535
1.3020535
1.3020535
1.3020535
1.2996099
1.2947229
1.2898358
1.2873923
1.2849488
1.2849488
1.2825053
1.2800617
1.2825053
1.2800617
1.2800617
1.277618
1.2751746
1.267844
1.2605134
1.2580699
1.2605134
1.262957
1.262957
1.2556263
1.2531829
1.2507393
1.2482958
1.2482958
1.2458522
1.2458522
1.2434087
1.2409651
1.2409651
1.2385216
1.236078
1.231191
1.231191
1.231191
1.2336345
1.231191
1.2263039
1.2238604
1.221417
1.2165298
1.2116427
1.2116427
1.2116427
1.2140863
1.2165298
1.2140863
1.2091992
1.2067556
1.2067556
1.2067556
1.2067556
1.2091992
1.2067556
1.2043121
1.2018687
1.1994251
1.1969815
1.194538
1.1920944
1.189651
1.189651
1.1920944
1.189651
1.1872075
1.1847639
1.1823204
1.1847639
1.1872075
1.1847639
1.1823204
1.1798768
1.1798768
1.1798768
1.1774334
1.1749897
1.1749897
1.1749897
1.1725461
1.1701026
1.1676592
1.1676592
1.1676592
1.1676592
1.1676592
1.1652156
1.162772
1.162772
1.162772
1.162772
1.162772
1.1603285
1.1603285
1.1603285
1.1603285
1.157885
1.1554415
1.157885
1.157885
1.157885
1.1554415
1.1554415
1.152998
1.152998
1.152998
1.152998
1.152998
1.152998
1.1505544
1.1505544
1.1481109
1.1456674
1.1432239
1.1407803
1.1407803
1.1432239
1.1407803
1.1383367
1.1383367
1.1407803
1.1432239
1.1407803
1.1383367
1.1383367
1.1407803
1.1383367
1.1358932
1.1285626
1.1236756
1.1236756
1.126119
1.1285626
1.1285626
1.1285626
1.1236756
1.1236756
1.1236756
1.126119
1.1236756
1.121232
1.1187885
1.1187885
1.1187885
1.1163449
1.1139015
1.111458
1.111458
1.1090144
1.1090144
1.1090144
1.1065708
1.1065708
1.1065708
1.1065708
1.1065708
1.1041273
1.1016837
1.1016837
1.0992402
1.0967966
1.0967966
1.0967966
1.0943532
1.0919096
1.0943532
1.0919096
1.0870225
1.0821356
1.079692
1.079692
1.0821356
1.079692
1.0772485
1.0748049
1.0748049
1.0748049
1.0723615
1.0699178
1.0674742
1.0674742
1.0699178
1.0674742
1.0625873
1.0625873
1.0601437
1.0601437
1.0601437
1.0601437
1.0552566
1.052813
1.0503696
1.0503696
1.0503696
1.0503696
1.0479261
1.0454825
1.043039
1.0381519
1.0381519
1.0405954
1.0405954
1.0357084
1.0308213
1.0308213
1.0283778
1.0283778
1.0234907
1.0210472
1.0186037
1.0210472
1.0234907
1.0234907
1.0210472
1.0161601
1.011273
1.0088295
1.0063859
1.0039425
1.0039425
1.0039425
1.0014989
0.99905545
0.99905545
0.99905545
0.99905545
0.9966119
0.9941684
0.9892813
0.98683774
0.98683774
0.98439425
0.97950715
0.97706366
0.97462004
0.97462004
0.97462004
0.97217655
0.969733
0.969733
0.969733
0.9672895
0.96240246
0.9599589
0.95751536
0.9550718
0.9526283
0.9550718
0.9526283
0.95018476
0.9452977
0.94285417
0.9404106
0.9404106
0.9404106
0.9404106
0.93552357
0.9306365
0.9257495
0.92330587
0.9208624
0.9184188
0.91597533
0.9110882
0.9110882
0.9110882
0.9110882
0.9110882
0.9135318
0.9110882
0.90375763
0.8988706
0.89642704
0.89642704
0.89642704
0.89398354
0.89154
0.8866529
0.8842094
0.87932235
0.87932235
0.87932235
0.87443525
0.8695482
0.86710465
0.8646611
0.8646611
0.8622176
0.85733056
0.854887
0.85244346
0.8499999
0.84511286
0.84266937
0.84266937
0.8402258
0.8402258
0.8402258
0.8353387
0.83045167
0.8280081
0.8280081
0.8280081
0.8255646
0.8206776
0.81823397
0.8157905
0.8157905
0.8157905
0.81090343
0.8060164
0.8011293
0.8011293
0.7986857
0.7962422
0.79135513
0.7864681
0.781581
0.781581
0.78402454
0.781581
0.7791375
0.77669394
0.77425045
0.7718069
0.7718069
0.7693634
0.76691985
0.7644763
0.7595892
0.75470215
0.75225866
0.7498151
0.74737155
0.744928
0.744928
0.744928
0.7424845
0.74004096
0.7351539
0.7351539
0.7351539
0.7327104
0.7278233
0.7229362
0.7204927
0.71804917
0.7156057
0.7156057
0.7156057
0.7156057
0.7107186
0.7058315
0.703388
0.7009445
0.69850093
0.6960574
0.69850093
0.69850093
0.6936138
0.68628323
0.68383974
0.68383974
0.6813962
0.6813962
0.6813962
0.6765091
0.67162204
0.66429144
0.66429144
0.66429144
0.66429144
0.65940434
0.65696084
0.6545173
0.6520738
0.6520738
0.6545173
0.6520738
0.64963025
0.64229965
0.6398561
0.6398561
0.6398561
0.6398561
0.6398561
0.6374126
0.6325255
0.630082
0.630082
0.630082
0.6276384
0.62275136
0.62030786
0.62030786
0.6178643
0.61297727
0.61297727
0.6105337
0.6080902
0.60564667
0.60564667
0.6080902
0.60564667
0.6007596
0.5958725
0.5909855
0.5885419
0.5909855
0.59342897
0.59342897
0.59342897
0.5885419
0.5860984
0.5812113
0.5812113
0.5812113
0.5787678
0.57388073
0.57388073
0.5714372
0.5689937
0.56655014
0.5616631
0.55921954
0.55921954
0.556776
0.556776
0.556776
0.55921954
0.556776
0.55188894
0.5470019
0.5470019
0.54455835
0.54455835
0.5421148
0.5396713
0.53722775
0.5347842
0.5323407
0.52989715
0.52989715
0.52989715
0.52989715
0.5323407
0.5323407
0.5274536
0.520123
0.51523596
0.51523596
0.51523596
0.5127924
0.5127924
0.51034886
0.50790536
0.51034886
0.51034886
0.50790536
0.5054618
0.49813122
0.49568772
0.49324417
0.49324417
0.49080062
0.48835713
0.48347002
0.48102647
0.48347002
0.48347002
0.48347002
0.48102647
0.47613943
0.47369587
0.47125238
0.47125238
0.46880883
0.46880883
0.4639218
0.46147823
0.45903474
0.4565912
0.45414764
0.45414764
0.45170414
0.45170414
0.45170414
0.45170414
0.4492606
0.4443735
0.44193
0.44193
0.43948644
0.4370429
0.43215585
0.4272688
0.4272688
0.4272688
0.4272688
0.42482525
0.4223817
0.41993818
0.41749465
0.41993818
0.41993818
0.41749465
0.41260758
0.40772054
0.405277
0.405277
0.405277
0.40283346
0.3979464
0.39550287
0.3930593
0.3930593
0.39550287
0.3979464
0.39550287
0.3906158
0.3832852
0.37839812
0.3832852
0.38572872
0.3832852
0.37839812
0.3759546
0.37351108
0.37351108
0.37351108
0.37106752
0.37106752
0.368624
0.36618048
0.36373693
0.3612934
0.3612934
0.3612934
0.35884988
0.3539628
0.3515193
0.3539628
0.3515193
0.34663218
0.34663218
0.3441887
0.3441887
0.3441887
0.34174514
0.33930162
0.3368581
0.3368581
0.3368581
0.33441454
0.33441454
0.33441454
0.33197102
0.32708395
0.3246404
0.32708395
0.32708395
0.3246404
0.31975335
0.31975335
0.31975335
0.31975335
0.3173098
0.3148663
0.30997923
0.30997923
0.30997923
0.30997923
0.30753568
0.30509216
0.3026486
0.3026486
0.3026486
0.3026486
0.29776156
0.2928745
0.2928745
0.295318
0.2928745
0.2879874
0.28310037
0.2806568
0.2806568
0.2806568
0.27576977
0.27576977
0.2782133
0.2806568
0.2782133
0.27576977
0.27332622
0.2708827
0.2708827
0.2708827
0.26599562
0.26110858
0.2562215
0.2562215
0.2562215
0.26110858
0.2635521
0.2635521
0.25866503
0.25133443
0.24644737
0.24644737
0.25133443
0.25133443
0.2488909
0.24644737
0.24156031
0.23911677
0.23911677
0.23911677
0.23911677
0.23667324
0.23667324
0.23178618
0.22934264
0.22689912
0.22689912
0.22689912
0.22689912
0.22689912
0.22689912
0.22445558
0.21956852
0.21956852
0.22201204
0.21956852
0.21223791
0.20979439
0.21223791
0.21468145
0.21223791
0.20979439
0.20490731
0.20490731
0.20735085
0.20490731
0.20490731
0.20490731
0.20490731
0.20490731
0.20246379
0.20002025
0.20002025
0.20002025
0.1951332
0.19268966
0.19024612
0.19268966
0.19268966
0.1951332
0.1951332
0.19268966
0.18780258
0.18291552
0.18047199
0.18047199
0.18047199
0.17802846
0.17802846
0.18047199
0.17802846
0.17558493
0.17558493
0.17558493
0.17558493
0.17314139
0.17314139
0.17314139
0.17314139
0.17069787
0.1658108
0.16336727
0.1658108
0.16825433
0.17069787
0.1658108
0.16336727
0.16092373
0.16092373
0.1584802
0.1584802
0.1584802
0.1584802
0.16092373
0.16092373
0.16092373
0.15603667
0.1511496
0.14626253
0.14870608
0.1511496
0.1511496
0.14870608
0.14626253
0.143819
0.143819
0.14626253
0.143819
0.14137547
0.13893194
0.13648841
0.13404487
0.13404487
0.13404487
0.13648841
0.13648841
0.13404487
0.13160135
0.12915781
0.12915781
0.12915781
0.12915781
0.12671427
0.12671427
0.124270745
0.12182721
0.12182721
0.12182721
0.124270745
0.12671427
0.12915781
0.12915781
0.12671427
0.124270745
0.12182721
0.124270745
0.124270745
0.11938368
0.11449662
0.112053074
0.112053074
0.112053074
0.112053074
0.109609544
0.107166015
0.104722485
0.107166015
0.107166015
0.104722485
0.104722485
0.104722485
0.107166015
0.107166015
0.107166015
0.107166015
0.104722485
0.09983542
0.09739189
0.09739189
0.09983542
0.10227895
0.10227895
0.09739189
0.09250482
0.090061285
0.090061285
0.090061285
0.09250482
0.090061285
0.08517422
0.08273069
0.08517422
0.08517422
0.08517422
0.08273069
0.08028716
0.08273069
0.08273069
0.08273069
0.08273069
0.08273069
0.08273069
0.08273069
0.08273069
0.08028716
0.07784362
0.07784362
0.07784362
0.07784362
0.07540009
0.072956555
0.07051303
0.07051303
0.072956555
0.072956555
0.072956555
0.072956555
0.07540009
0.072956555
0.068069495
0.065625966
0.068069495
0.07051303
0.068069495
0.065625966
0.065625966
0.065625966
0.068069495
0.068069495
0.06318243
0.06073889
0.06073889
0.065625966
0.07051303
0.068069495
0.06073889
0.05829537
0.05829537
0.05829537
0.053408295
0.053408295
0.055851832
0.06073889
0.06073889
0.055851832
0.053408295
0.055851832
0.055851832
0.05829537
0.055851832
0.053408295
0.048521236
0.048521236
0.048521236
0.050964758
0.053408295
0.050964758
0.048521236
0.0460777
0.0460777
0.0460777
0.0460777
0.043634176
0.0460777
0.0460777
0.0460777
0.043634176
0.043634176
0.043634176
0.043634176
0.043634176
0.04119064
0.038747102
0.038747102
0.04119064
0.04119064
0.038747102
0.03630358
0.033860028
0.038747102
0.043634176
0.0460777
0.0460777
0.043634176
0.03630358
0.031416506
0.031416506
0.031416506
0.031416506
0.031416506
0.033860028
0.03630358
0.03630358
0.031416506
0.026529446
0.02408591
0.02408591
0.02408591
0.026529446
0.028972968
0.031416506
0.031416506
0.028972968
0.026529446
0.02408591
0.021642372
0.02408591
0.026529446
0.028972968
0.026529446
0.02408591
0.021642372
0.021642372
0.01919885
0.01919885
0.021642372
0.021642372
0.021642372
0.01919885
0.016755313
0.014311776
0.014311776
0.014311776
0.014311776
0.016755313
0.016755313
0.016755313
0.016755313
0.016755313
0.016755313
0.016755313
0.014311776
0.011868238
0.009424716
0.009424716
0.006981179
0.006981179
0.006981179
0.009424716
0.011868238
0.011868238
0.006981179
0.0020941198
0.0020941198
0.004537642
0.006981179
0.006981179
0.006981179
0.009424716
0.009424716
0.006981179
0.004537642
0.004537642
0.006981179
0.006981179
0.004537642
-3.4941733E-4
-0.0027929544
-3.4941733E-4
0.0020941198
-3.4941733E-4
-0.0027929544
-3.4941733E-4
0.0020941198
0.004537642
0.004537642
0.004537642
0.004537642
0.004537642
0.004537642
0.0020941198
0.0020941198
0.0020941198
0.004537642
0.004537642
0.004537642
0.004537642
0.004537642
0.0020941198
0.0020941198
0.004537642
0.006981179
0.004537642
0.0020941198
-3.4941733E-4
-3.4941733E-4
0.0020941198
0.0020941198
0.004537642
0.0020941198
-3.4941733E-4
-0.0027929544
-0.0027929544
-0.0027929544
-3.4941733E-4
0.0020941198
0.0020941198
0.0020941198
-3.4941733E-4
-0.0027929544
-0.0052364916
-0.0052364916
-0.0052364916
-0.0027929544
-0.0027929544
-0.0052364916
-0.0052364916
-0.0052364916
-0.0052364916
-0.0052364916
-3.4941733E-4
0.0020941198
-3.4941733E-4
-0.0027929544
-0.0052364916
-0.007680014
-0.0052364916
-0.0052364916
-0.007680014
-0.010123551
-0.010123551
-0.007680014
-0.007680014
-0.010123551
-0.010123551
-0.010123551
-0.007680014
-0.007680014
-0.007680014
-0.010123551
-0.012567073
-0.017454147
-0.017454147
-0.012567073
-0.007680014
-0.007680014
-0.007680014
-0.010123551
-0.012567073
-0.01501061
-0.01501061
-0.012567073
-0.010123551
-0.010123551
-0.010123551
-0.012567073
-0.01501061
-0.01501061
-0.012567073
-0.010123551
-0.012567073
-0.01501061
-0.012567073
-0.012567073
-0.017454147
-0.019897684
-0.019897684
-0.01501061
-0.012567073
-0.010123551
-0.010123551
-0.012567073
-0.012567073
-0.012567073
-0.01501061
-0.017454147
-0.017454147
-0.01501061
-0.01501061
-0.017454147
-0.019897684
-0.019897684
-0.017454147
-0.017454147
-0.017454147
-0.017454147
-0.022341222
-0.022341222
-0.022341222
-0.017454147
-0.01501061
-0.017454147
-0.019897684
-0.022341222
-0.022341222
-0.022341222
-0.022341222
-0.019897684
-0.019897684
-0.019897684
-0.019897684
-0.022341222
-0.019897684
-0.017454147
-0.01501061
-0.017454147
-0.019897684
-0.022341222
-0.022341222
-0.022341222
-0.019897684
-0.019897684
-0.019897684
-0.017454147
-0.017454147
-0.019897684
-0.022341222
-0.019897684
-0.017454147
-0.017454147
-0.022341222
-0.024784744
-0.024784744
-0.022341222
-0.019897684
-0.017454147
-0.01501061
-0.01501061
-0.01501061
-0.01501061
-0.01501061
-0.01501061
-0.017454147
-0.019897684
-0.019897684
-0.019897684
-0.017454147
-0.017454147
-0.01501061
-0.01501061
-0.012567073
-0.012567073
-0.012567073
-0.01501061
-0.017454147
-0.017454147
-0.01501061
-0.01501061
-0.01501061
-0.01501061
-0.012567073
-0.01501061
-0.01501061
-0.01501061
-0.012567073
-0.010123551
-0.012567073
-0.012567073
-0.012567073
-0.010123551
-0.010123551
-0.01501061
-0.019897684
-0.019897684
-0.019897684
-0.017454147
-0.017454147
-0.012567073
-0.010123551
-0.010123551
-0.012567073
-0.012567073
-0.01501061
-0.01501061
-0.012567073
-0.010123551
-0.010123551
-0.012567073
-0.012567073
-0.012567073
-0.01501061
-0.01501061
-0.012567073
-0.007680014
-0.0052364916
-0.0052364916
-0.007680014
-0.010123551
-0.012567073
-0.012567073
-0.012567073
-0.010123551
-0.010123551
-0.010123551
-0.010123551
-0.010123551
-0.010123551
-0.012567073
-0.01501061
-0.01501061
-0.012567073
-0.010123551
-0.007680014
-0.007680014
-0.010123551
-0.012567073
-0.010123551
-0.0052364916
-0.0027929544
-0.0027929544
-0.007680014
-0.012567073
-0.01501061
-0.012567073
-0.012567073
-0.010123551
-0.010123551
-0.007680014
-0.010123551
-0.010123551
-0.010123551
-0.0052364916
-0.0027929544
-0.0027929544
-0.0052364916
-0.0052364916
-0.0052364916
-0.0052364916
-0.0052364916
-0.007680014
-0.010123551
-0.007680014
-0.0027929544
-3.4941733E-4
-0.0027929544
-0.0052364916
-0.0027929544
-0.0027929544
-0.0027929544
-0.0052364916
-0.0027929544
-0.0027929544
-0.0052364916
-0.010123551
-0.012567073
-0.010123551
-0.010123551
-0.010123551
-0.007680014
-0.0027929544
0.0020941198
0.0020941198
0.0020941198
0.0020941198
0.004537642
0.0020941198
-3.4941733E-4
-0.0052364916
-0.0052364916
-0.0027929544
0.0020941198
0.006981179
0.006981179
0.004537642
0.0020941198
-3.4941733E-4
0.0020941198
0.004537642
0.006981179
0.006981179
0.0020941198
-3.4941733E-4
0.0020941198
0.004537642
0.004537642
0.004537642
0.0020941198
-3.4941733E-4
-3.4941733E-4
0.0020941198
0.004537642
0.004537642
0.004537642
0.004537642
0.006981179
0.009424716
0.009424716
0.006981179
0.004537642
0.006981179
0.009424716
0.009424716
0.006981179
0.006981179
0.006981179
0.004537642
-3.4941733E-4
-0.0027929544
0.0020941198
0.006981179
0.006981179
0.009424716
0.009424716
0.009424716
0.011868238
0.011868238
0.009424716
0.006981179
0.011868238
0.014311776
0.016755313
0.01919885
0.016755313
0.014311776
0.011868238
0.009424716
0.011868238
0.014311776
0.014311776
0.014311776
0.011868238
0.009424716
0.011868238
0.016755313
0.016755313
0.016755313
0.016755313
0.016755313
0.016755313
0.016755313
0.016755313
0.016755313
0.016755313
0.016755313
0.01919885
0.01919885
0.016755313
0.014311776
0.01919885
0.02408591
0.02408591
0.021642372
0.021642372
0.01919885
0.01919885
0.01919885
0.016755313
0.014311776
0.014311776
0.016755313
0.021642372
0.02408591
0.026529446
0.02408591
0.021642372
0.016755313
0.016755313
0.01919885
0.02408591
0.02408591
0.021642372
0.01919885
0.021642372
0.02408591
0.02408591
0.02408591
0.02408591
0.02408591
0.021642372
0.02408591
0.026529446
0.028972968
0.026529446
0.02408591
0.02408591
0.02408591
0.026529446
0.026529446
0.026529446
0.026529446
0.028972968
0.031416506
0.033860028
0.031416506
0.026529446
0.021642372
0.021642372
0.026529446
0.028972968
0.026529446
0.02408591
0.021642372
0.02408591
0.026529446
0.02408591
0.021642372
0.026529446
0.033860028
0.033860028
0.028972968
0.026529446
0.026529446
0.028972968
0.031416506
0.033860028
0.03630358
0.031416506
0.026529446
0.021642372
0.021642372
0.02408591
0.028972968
0.031416506
0.028972968
0.026529446
0.028972968
0.031416506
0.033860028
0.033860028
0.031416506
0.031416506
0.028972968
0.026529446
0.028972968
0.031416506
0.03630358
0.03630358
0.033860028
0.033860028
0.033860028
0.033860028
0.031416506
0.031416506
0.033860028
0.033860028
0.033860028
0.033860028
0.033860028
0.03630358
0.038747102
0.038747102
0.03630358
0.033860028
0.033860028
0.038747102
0.038747102
0.03630358
0.033860028
0.033860028
0.038747102
0.038747102
0.04119064
0.038747102
0.03630358
0.033860028
0.03630358
0.038747102
0.038747102
0.03630358
0.033860028
0.033860028
0.033860028
0.033860028
0.031416506
0.031416506
0.033860028
0.038747102
0.04119064
0.04119064
0.038747102
0.03630358
0.03630358
0.03630358
0.03630358
0.03630358
0.03630358
0.03630358
0.03630358
0.03630358
0.033860028
0.03630358
0.038747102
0.04119064
0.038747102
0.03630358
0.033860028
0.033860028
0.03630358
0.03630358
0.03630358
0.038747102
0.038747102
0.03630358
0.033860028
0.03630358
0.04119064
0.038747102
0.033860028
0.031416506
0.033860028
0.038747102
0.038747102
0.038747102
0.03630358
0.038747102
0.04119064
0.038747102
0.03630358
0.03630358
0.03630358
0.038747102
0.038747102
0.038747102
0.038747102
0.038747102
0.03630358
0.033860028
0.033860028
0.03630358
0.03630358
0.033860028
0.033860028
0.033860028
0.033860028
0.03630358
0.03630358
0.033860028
0.031416506
0.031416506
0.033860028
0.033860028
0.031416506
0.031416506
0.033860028
0.033860028
0.033860028
0.033860028
0.031416506
0.031416506
0.033860028
0.038747102
0.038747102
0.03630358
0.03630358
0.033860028
0.031416506
0.031416506
0.03630358
0.04119064
0.04119064
0.038747102
0.033860028
0.033860028
0.031416506
0.031416506
0.031416506
0.031416506
0.033860028
0.03630358
0.03630358
0.03630358
0.033860028
0.033860028
0.031416506
0.031416506
0.033860028
0.031416506
0.031416506
0.033860028
0.033860028
0.033860028
0.033860028
0.033860028
0.03630358
0.038747102
0.038747102
0.03630358
0.03630358
0.033860028
0.033860028
0.038747102
0.04119064
0.03630358
0.033860028
0.031416506
0.033860028
0.038747102
0.04119064
0.03630358
0.033860028
0.033860028
0.038747102
0.04119064
0.04119064
0.038747102
0.03630358
0.033860028
0.033860028
0.03630358
0.038747102
0.038747102
0.03630358
0.031416506
0.031416506
0.033860028
0.038747102
0.04119064
0.038747102
0.03630358
0.031416506
0.031416506
0.033860028
0.03630358
0.033860028
0.033860028
0.033860028
0.033860028
0.033860028
0.03630358
0.038747102
0.03630358
0.033860028
0.033860028
0.033860028
0.033860028
0.033860028
0.033860028
0.033860028
0.031416506
0.028972968
0.028972968
0.031416506
0.03630358
0.033860028
0.028972968
0.026529446
0.026529446
0.026529446
0.028972968
0.028972968
0.028972968
0.031416506
0.033860028
0.033860028
0.033860028
0.033860028
0.03630358
0.033860028
0.026529446
0.02408591
0.02408591
0.02408591
0.02408591
0.01919885
0.016755313
0.016755313
0.021642372
0.026529446
0.031416506
0.031416506
0.02408591
0.021642372
0.02408591
0.02408591
0.02408591
0.021642372
0.021642372
0.021642372
0.021642372
0.021642372
0.021642372
0.021642372
0.01919885
0.01919885
0.01919885
0.01919885
0.016755313
0.014311776
0.014311776
0.014311776
0.014311776
0.016755313
0.016755313
0.014311776
0.011868238
0.014311776
0.014311776
0.014311776
0.011868238
0.009424716
0.006981179
0.006981179
0.011868238
0.014311776
0.014311776
0.009424716
0.006981179
0.006981179
0.006981179
0.009424716
0.011868238
0.011868238
0.011868238
0.009424716
0.006981179
0.009424716
0.009424716
0.006981179
0.006981179
0.004537642
0.004537642
0.0020941198
0.0020941198
0.0020941198
0.004537642
0.004537642
0.004537642
0.0020941198
-3.4941733E-4
-3.4941733E-4
0.0020941198
0.004537642
0.004537642
0.004537642
0.004537642
0.0020941198
0.0020941198
0.0020941198
-3.4941733E-4
-0.0052364916
-0.0027929544
-3.4941733E-4
0.004537642
0.004537642
-3.4941733E-4
-0.0027929544
-0.0052364916
-0.0052364916
-0.007680014
-0.0052364916
-0.0052364916
-0.0052364916
-0.0052364916
-0.0052364916
-0.0027929544
-0.0027929544
-0.0052364916
-0.0052364916
-0.0052364916
-0.0052364916
-0.0052364916
-0.007680014
-0.010123551
-0.012567073
-0.012567073
-0.010123551
-0.010123551
-0.010123551
-0.012567073
-0.012567073
-0.012567073
-0.007680014
-0.007680014
-0.012567073
-0.017454147
-0.019897684
-0.019897684
-0.01501061
-0.010123551
-0.007680014
-0.010123551
-0.01501061
-0.019897684
-0.022341222
-0.022341222
-0.024784744
-0.024784744
-0.022341222
-0.022341222
-0.024784744
-0.02722828
-0.024784744
-0.024784744
-0.022341222
-0.024784744
-0.024784744
-0.024784744
-0.024784744
-0.029671803
-0.034558862
-0.034558862
-0.029671803
-0.02722828
-0.029671803
-0.037002414
-0.037002414
-0.03211534
-0.024784744
-0.024784744
-0.02722828
-0.029671803
-0.03211534
-0.034558862
-0.037002414
-0.03944595
-0.03944595
-0.037002414
-0.037002414
-0.03944595
-0.041889474
-0.041889474
-0.041889474
-0.041889474
-0.044332996
-0.04922007
-0.046776548
-0.041889474
-0.041889474
-0.044332996
-0.04922007
-0.04922007
-0.044332996
-0.044332996
-0.04922007
-0.051663592
-0.051663592
-0.04922007
-0.04922007
-0.051663592
-0.054107144
-0.054107144
-0.051663592
-0.051663592
-0.051663592
-0.051663592
-0.054107144
-0.056550667
-0.058994204
-0.058994204
-0.058994204
-0.058994204
-0.058994204
-0.058994204
-0.058994204
-0.058994204
-0.058994204
-0.061437726
-0.06388126
-0.06388126
-0.066324785
-0.06388126
-0.061437726
-0.061437726
-0.066324785
-0.06876834
-0.06876834
-0.06876834
-0.066324785
-0.066324785
-0.06388126
-0.061437726
-0.06388126
-0.066324785
-0.06876834
-0.06876834
-0.06876834
-0.07121186
-0.076098934
-0.078542456
-0.078542456
-0.08098601
-0.08098601
-0.078542456
-0.078542456
-0.078542456
-0.078542456
-0.076098934
-0.076098934
-0.078542456
-0.08587305
-0.09076013
-0.08587305
-0.08098601
-0.078542456
-0.08342953
-0.088316575
-0.09076013
-0.088316575
-0.08587305
-0.08587305
-0.08587305
-0.08342953
-0.08342953
-0.08587305
-0.088316575
-0.09076013
-0.09076013
-0.09076013
-0.09076013
-0.09076013
-0.088316575
-0.088316575
-0.09076013
-0.09320365
-0.09564717
-0.09564717
-0.09320365
-0.09076013
-0.09320365
-0.09809072
-0.1029778
-0.10542132
-0.10542132
-0.10542132
-0.1029778
-0.100534245
-0.100534245
-0.1029778
-0.1029778
-0.1029778
-0.1029778
-0.1029778
-0.10542132
-0.1029778
-0.1029778
-0.10786487
-0.11519547
-0.11763899
-0.11519547
-0.112751916
-0.110308394
-0.110308394
-0.112751916
-0.11519547
-0.11519547
-0.112751916
-0.112751916
-0.11519547
-0.11519547
-0.11519547
-0.11519547
-0.11519547
-0.11763899
-0.11763899
-0.12008251
-0.12008251
-0.122526035
-0.12008251
-0.122526035
-0.12496959
-0.12741311
-0.12741311
-0.12985663
-0.12985663
-0.12741311
-0.12496959
-0.12496959
-0.12741311
-0.12741311
-0.12741311
-0.12741311
-0.12985663
-0.13230015
-0.13230015
-0.1347437
-0.1347437
-0.13718723
-0.13718723
-0.13963078
-0.14207433
-0.14451785
-0.14451785
-0.14207433
-0.13963078
-0.13963078
-0.13963078
-0.14207433
-0.14451785
-0.14696138
-0.14696138
-0.14451785
-0.14451785
-0.14696138
-0.1494049
-0.1494049
-0.14696138
-0.14451785
-0.14451785
-0.1494049
-0.15184845
-0.15429197
-0.15429197
-0.15429197
-0.15184845
-0.1494049
-0.1494049
-0.1494049
-0.15184845
-0.15429197
-0.1567355
-0.1567355
-0.15429197
-0.1567355
-0.15917905
-0.16162257
-0.16406609
-0.16650961
-0.16895317
-0.17139669
-0.17139669
-0.16895317
-0.16650961
-0.16650961
-0.16650961
-0.16895317
-0.16895317
-0.16895317
-0.17139669
-0.17384021
-0.17384021
-0.17384021
-0.17384021
-0.17628376
-0.18361436
-0.18361436
-0.18117084
-0.17628376
-0.17872731
-0.18361436
-0.18605791
-0.18361436
-0.18117084
-0.18117084
-0.18361436
-0.18605791
-0.18605791
-0.18605791
-0.18605791
-0.18605791
-0.18850143
-0.18850143
-0.18850143
-0.18850143
-0.18850143
-0.18850143
-0.19094495
-0.1933885
-0.19583203
-0.19583203
-0.1933885
-0.19583203
-0.20071907
-0.20560615
-0.20316263
-0.19827555
-0.19827555
-0.19827555
-0.20071907
-0.20560615
-0.20804967
-0.20804967
-0.20804967
-0.20804967
-0.21049322
-0.20804967
-0.20316263
-0.20071907
-0.20316263
-0.21049322
-0.21293674
-0.21049322
-0.21293674
-0.2153803
-0.21782382
-0.2153803
-0.21293674
-0.21049322
-0.21049322
-0.21293674
-0.21782382
-0.22026737
-0.22026737
-0.22026737
-0.21782382
-0.21782382
-0.21782382
-0.21782382
-0.21782382
-0.22026737
-0.21782382
-0.21782382
-0.22026737
-0.2227109
-0.22515441
-0.22759794
-0.22759794
-0.22759794
-0.22759794
-0.22759794
-0.22759794
-0.22759794
-0.23004149
-0.23248501
-0.23248501
-0.23248501
-0.23248501
-0.23248501
-0.23248501
-0.23248501
-0.23248501
-0.23492853
-0.23492853
-0.23492853
-0.23492853
-0.23737209
-0.23737209
-0.23737209
-0.23737209
-0.23981561
-0.24225913
-0.24470265
-0.2471462
-0.2471462
-0.2471462
-0.2471462
-0.2471462
-0.24470265
-0.24470265
-0.2471462
-0.24958973
-0.2471462
-0.24470265
-0.24470265
-0.24958973
-0.2544768
-0.2544768
-0.2520333
-0.24958973
-0.2471462
-0.24958973
-0.2520333
-0.25692034
-0.2593639
-0.2593639
-0.25692034
-0.2593639
-0.26425093
-0.26425093
-0.2593639
-0.25692034
-0.25692034
-0.2593639
-0.2593639
-0.2593639
-0.26180744
-0.26425093
-0.2666945
-0.26913798
-0.2666945
-0.26180744
-0.26180744
-0.26180744
-0.2666945
-0.27158153
-0.26913798
-0.2666945
-0.26425093
-0.26425093
-0.2666945
-0.26913798
-0.26913798
-0.2666945
-0.26913798
-0.27402502
-0.27402502
-0.26913798
-0.26913798
-0.26913798
-0.27402502
-0.27646863
-0.27646863
-0.27646863
-0.27646863
-0.27646863
-0.27402502
-0.27402502
-0.27646863
-0.28379917
-0.28624272
-0.28379917
-0.27891213
-0.27646863
-0.27646863
-0.28135568
-0.28624272
-0.28868628
-0.28624272
-0.28624272
-0.28379917
-0.28379917
-0.28624272
-0.28868628
-0.28868628
-0.28624272
-0.28379917
-0.28135568
-0.28624272
-0.29357338
-0.29601687
-0.29357338
-0.28868628
-0.28868628
-0.29112977
-0.29357338
-0.29112977
-0.29112977
-0.29112977
-0.29112977
-0.29112977
-0.29112977
-0.29112977
-0.29357338
-0.29601687
-0.29357338
-0.29112977
-0.29112977
-0.29112977
-0.29357338
-0.29601687
-0.29601687
-0.29601687
-0.29846042
-0.29846042
-0.29846042
-0.29846042
-0.29601687
-0.29357338
-0.29357338
-0.29357338
-0.29357338
-0.29601687
-0.29601687
-0.29601687
-0.29601687
-0.29601687
-0.29601687
-0.29846042
-0.30090392
-0.29846042
-0.29846042
-0.29601687
-0.29846042
-0.30090392
-0.30090392
-0.29846042
-0.29601687
-0.29601687
-0.29601687
-0.29601687
-0.29846042
-0.29846042
-0.29846042
-0.29846042
-0.29846042
-0.30090392
-0.30090392
-0.30090392
-0.30090392
-0.30334747
-0.30579096
-0.30090392
-0.29846042
-0.29601687
-0.29846042
-0.30090392
-0.30090392
-0.30090392
-0.30334747
-0.30334747
-0.30334747
-0.29846042
-0.29357338
-0.29601687
-0.29846042
-0.30090392
-0.29601687
-0.29357338
-0.29846042
-0.30090392
-0.30090392
-0.29846042
-0.29601687
-0.29601687
-0.29357338
-0.29601687
-0.30090392
-0.30334747
-0.30090392
-0.29846042
-0.29357338
-0.29112977
-0.29112977
-0.29112977
-0.29112977
-0.29601687
-0.30090392
-0.30090392
-0.29601687
-0.29112977
-0.28868628
-0.28868628
-0.29112977
-0.29357338
-0.29112977
-0.28868628
-0.28868628
-0.29112977
-0.29357338
-0.29357338
-0.29112977
-0.28624272
-0.28379917
-0.28624272
-0.28868628
-0.28868628
-0.28624272
-0.28624272
-0.28624272
-0.28624272
-0.28379917
-0.28379917
-0.28624272
-0.28624272
-0.28379917
-0.28135568
-0.27891213
-0.27891213
-0.27891213
-0.27891213
-0.28135568
-0.28135568
-0.27891213
-0.27891213
-0.27646863
-0.27402502
-0.27646863
-0.27891213
-0.27891213
-0.27646863
-0.27158153
-0.2666945
-0.26425093
-0.26425093
-0.2666945
-0.26913798
-0.26913798
-0.26913798
-0.27158153
-0.27402502
-0.27158153
-0.2666945
-0.26425093
-0.26180744
-0.26180744
-0.26180744
-0.26180744
-0.26180744
-0.26180744
-0.26180744
-0.2593639
-0.25692034
-0.25692034
-0.25692034
-0.2593639
-0.2593639
-0.25692034
-0.2544768
-0.2544768
-0.25692034
-0.2593639
-0.2593639
-0.25692034
-0.2544768
-0.2520333
-0.2471462
-0.2471462
-0.24470265
-0.24470265
-0.24470265
-0.2471462
-0.2471462
-0.24470265
-0.24225913
-0.24225913
-0.24225913
-0.24225913
-0.23981561
-0.23981561
-0.23981561
-0.23981561
-0.23981561
-0.23981561
-0.23737209
-0.23737209
-0.23981561
-0.23981561
-0.23737209
-0.23492853
-0.23492853
-0.23492853
-0.23248501
-0.23248501
-0.23004149
-0.23004149
-0.23004149
-0.22759794
-0.2227109
-0.2227109
-0.2227109
-0.22515441
-0.22759794
-0.22515441
-0.2227109
-0.2227109
-0.22515441
-0.2227109
-0.22026737
-0.21782382
-0.2153803
-0.2153803
-0.2153803
-0.2153803
-0.21293674
-0.21049322
-0.21049322
-0.20804967
-0.20804967
-0.21049322
-0.21049322
-0.20804967
-0.20560615
-0.20560615
-0.20804967
-0.20560615
-0.20316263
-0.19827555
-0.19827555
-0.20071907
-0.20071907
-0.20071907
-0.19827555
-0.19583203
-0.19827555
-0.19827555
-0.19583203
-0.1933885
-0.19094495
-0.19094495
-0.19094495
-0.18850143
-0.18850143
-0.18605791
-0.18361436
-0.18117084
-0.18605791
-0.19094495
-0.18850143
-0.18605791
-0.18605791
-0.18605791
-0.18605791
-0.18361436
-0.17872731
-0.17384021
-0.17384021
-0.17384021
-0.17384021
-0.17384021
-0.16895317
-0.16406609
-0.16406609
-0.16406609
-0.16406609
-0.16162257
-0.15917905
-0.16162257
-0.16650961
-0.16895317
-0.16895317
-0.16650961
-0.16162257
-0.1567355
-0.15429197
-0.15429197
-0.15429197
-0.15184845
-0.1494049
-0.14696138
-0.1494049
-0.15184845
-0.15184845
-0.1494049
-0.14696138
-0.14696138
-0.14696138
-0.14696138
-0.14696138
-0.14207433
-0.13718723
-0.13718723
-0.13963078
-0.13963078
-0.13718723
-0.13230015
-0.12985663
-0.12985663
-0.13230015
-0.13230015
-0.12741311
-0.12496959
-0.122526035
-0.122526035
-0.12008251
-0.12008251
-0.12008251
-0.12008251
-0.12008251
-0.11763899
-0.11763899
-0.11519547
-0.11519547
-0.112751916
-0.112751916
-0.112751916
-0.110308394
-0.10786487
-0.10542132
-0.10542132
-0.10542132
-0.10542132
-0.1029778
-0.10542132
-0.10542132
-0.10542132
-0.1029778
-0.100534245
-0.09564717
-0.09320365
-0.09320365
-0.09564717
-0.09320365
-0.088316575
-0.08342953
-0.08342953
-0.088316575
-0.088316575
-0.08342953
-0.078542456
-0.076098934
-0.078542456
-0.08098601
-0.08098601
-0.078542456
-0.076098934
-0.07365541
-0.07365541
-0.07365541
-0.07365541
-0.07365541
-0.06876834
-0.06388126
-0.06388126
-0.06388126
-0.061437726
-0.058994204
-0.056550667
-0.058994204
-0.058994204
-0.058994204
-0.058994204
-0.061437726
-0.058994204
-0.054107144
-0.04922007
-0.046776548
-0.046776548
-0.046776548
-0.046776548
-0.044332996
-0.044332996
-0.03944595
-0.037002414
-0.037002414
-0.034558862
-0.034558862
-0.03944595
-0.03944595
-0.037002414
-0.029671803
-0.02722828
-0.02722828
-0.03211534
-0.034558862
-0.029671803
-0.024784744
-0.024784744
-0.022341222
-0.019897684
-0.019897684
-0.019897684
-0.022341222
-0.019897684
-0.017454147
-0.017454147
-0.017454147
-0.017454147
-0.01501061
-0.010123551
-0.007680014
-0.007680014
-0.010123551
-0.010123551
-0.010123551
-0.007680014
-0.0027929544
-0.0027929544
-0.0027929544
0.0020941198
0.006981179
0.009424716
0.009424716
0.006981179
0.004537642
0.004537642
0.009424716
0.014311776
0.016755313
0.01919885
0.021642372
0.021642372
0.02408591
0.02408591
0.02408591
0.02408591
0.021642372
0.021642372
0.02408591
0.026529446
0.028972968
0.028972968
0.028972968
0.031416506
0.03630358
0.04119064
0.04119064
0.038747102
0.04119064
0.04119064
0.043634176
0.04119064
0.038747102
0.04119064
0.048521236
0.050964758
0.048521236
0.0460777
0.0460777
0.048521236
0.048521236
0.053408295
0.05829537
0.06073889
0.05829537
0.055851832
0.05829537
0.06073889
0.065625966
0.065625966
0.065625966
0.065625966
0.065625966
0.065625966
0.07051303
0.072956555
0.07051303
0.07051303
0.07540009
0.08028716
0.08273069
0.08028716
0.08028716
0.08028716
0.08273069
0.08517422
0.08517422
0.08517422
0.08517422
0.087617755
0.090061285
0.090061285
0.090061285
0.09250482
0.09739189
0.09983542
0.09983542
0.09983542
0.09983542
0.09983542
0.10227895
0.104722485
0.104722485
0.107166015
0.107166015
0.107166015
0.104722485
0.104722485
0.109609544
0.112053074
0.112053074
0.112053074
0.11449662
0.11694015
0.11694015
0.112053074
0.112053074
0.11694015
0.12182721
0.124270745
0.124270745
0.12671427
0.12671427
0.12671427
0.12671427
0.12671427
0.12671427
0.12671427
0.12915781
0.13404487
0.13648841
0.13648841
0.13404487
0.13160135
0.13404487
0.13893194
0.14137547
0.14137547
0.14137547
0.14137547
0.143819
0.143819
0.14137547
0.143819
0.14626253
0.1511496
0.1511496
0.15359314
0.1511496
0.1511496
0.1511496
0.1511496
0.15359314
0.15603667
0.1584802
0.16092373
0.16092373
0.16336727
0.16336727
0.16336727
0.16092373
0.16092373
0.16092373
0.16092373
0.1658108
0.17069787
0.17558493
0.17314139
0.17314139
0.17314139
0.17558493
0.17558493
0.17558493
0.17314139
0.17802846
0.18047199
0.18047199
0.18047199
0.18047199
0.18291552
0.18535906
0.18535906
0.18535906
0.18535906
0.18535906
0.18780258
0.19024612
0.19268966
0.19268966
0.19024612
0.18780258
0.19024612
0.1951332
0.19757672
0.20002025
0.19757672
0.1951332
0.19268966
0.1951332
0.20002025
0.20490731
0.20735085
0.20735085
0.20979439
0.21223791
0.21223791
0.21223791
0.20979439
0.20979439
0.21223791
0.21468145
0.21468145
0.21468145
0.21223791
0.21223791
0.21468145
0.21712498
0.21956852
0.21956852
0.21956852
0.22445558
0.22445558
0.22689912
0.22689912
0.22934264
0.22934264
0.22934264
0.22934264
0.23178618
0.23422971
0.23911677
0.24400383
0.24156031
0.23911677
0.23667324
0.23911677
0.24400383
0.24644737
0.24644737
0.24400383
0.24400383
0.24644737
0.25133443
0.25133443
0.25133443
0.2488909
0.2488909
0.25133443
0.25133443
0.25377798
0.25377798
0.2562215
0.2562215
0.2562215
0.2562215
0.2562215
0.25866503
0.26110858
0.26110858
0.2635521
0.2635521
0.26110858
0.26110858
0.26110858
0.2635521
0.2635521
0.2635521
0.26599562
0.26599562
0.26599562
0.26599562
0.26843917
0.26843917
0.26843917
0.26843917
0.2708827
0.2708827
0.27332622
0.27332622
0.27332622
0.27332622
0.27332622
0.27576977
0.27576977
0.2782133
0.2806568
0.28310037
0.2855439
0.2806568
0.2806568
0.28310037
0.28310037
0.2806568
0.2782133
0.2782133
0.28310037
0.2855439
0.2879874
0.2879874
0.2855439
0.28310037
0.2806568
0.28310037
0.2855439
0.2879874
0.2879874
0.2879874
0.2879874
0.2855439
0.2855439
0.2879874
0.29043096
0.2928745
0.2928745
0.2928745
0.29043096
0.2879874
0.2879874
0.29043096
0.2928745
0.2928745
0.2928745
0.295318
0.29776156
0.3002051
0.29776156
0.29776156
0.29776156
0.29776156
0.29776156
0.29776156
0.3002051
0.3026486
0.30509216
0.30509216
0.3026486
0.3002051
0.3026486
0.30753568
0.30997923
0.30997923
0.30997923
0.30997923
0.30997923
0.30997923
0.30997923
0.30997923
0.30753568
0.30509216
0.3026486
0.30509216
0.30509216
0.30509216
0.30753568
0.31242275
0.3148663
0.30997923
0.30509216
0.30509216
0.30997923
0.31242275
0.30997923
0.30753568
0.30753568
0.30753568
0.30753568
0.3026486
0.3026486
0.3002051
0.3026486
0.3026486
0.3002051
0.3002051
0.29776156
0.29776156
0.3002051
0.3026486
0.30509216
0.30753568
0.30753568
0.30753568
0.30509216
0.3002051
0.295318
0.29776156
0.3002051
0.3002051
0.3002051
0.29776156
0.2928745
0.29043096
0.2879874
0.2855439
0.2855439
0.2879874
0.2879874
0.2855439
0.28310037
0.2855439
0.2879874
0.2879874
0.2855439
0.28310037
0.28310037
0.2806568
0.2782133
0.2782133
0.27576977
0.27332622
0.27332622
0.27332622
0.27332622
0.27332622
0.2708827
0.26843917
0.26599562
0.26110858
0.25866503
0.25866503
0.25866503
0.2562215
0.25377798
0.25133443
0.25133443
0.24644737
0.24400383
0.24644737
0.2488909
0.24644737
0.23667324
0.22934264
0.22445558
0.22934264
0.23178618
0.22934264
0.22445558
0.22201204
0.21956852
0.21956852
0.21468145
0.20979439
0.20490731
0.20490731
0.20490731
0.20490731
0.20246379
0.20246379
0.20002025
0.1951332
0.18780258
0.18291552
0.18047199
0.17802846
0.17558493
0.17069787
0.16825433
0.1658108
0.16336727
0.16336727
0.16092373
0.15359314
0.14626253
0.14137547
0.13893194
0.13893194
0.13648841
0.13648841
0.13404487
0.12915781
0.124270745
0.11694015
0.109609544
0.107166015
0.107166015
0.10227895
0.09494835
0.087617755
0.087617755
0.08517422
0.08028716
0.07540009
0.068069495
0.06318243
0.06073889
0.05829537
0.055851832
0.053408295
0.043634176
0.033860028
0.028972968
0.026529446
0.026529446
0.021642372
0.016755313
0.011868238
0.004537642
-3.4941733E-4
-0.007680014
-0.012567073
-0.01501061
-0.019897684
-0.022341222
-0.02722828
-0.034558862
-0.041889474
-0.046776548
-0.051663592
-0.056550667
-0.06388126
-0.07365541
-0.078542456
-0.08342953
-0.08342953
-0.088316575
-0.09564717
-0.1029778
-0.110308394
-0.11519547
-0.12008251
-0.12741311
-0.1347437
-0.14207433
-0.14696138
-0.15184845
-0.15917905
-0.16650961
-0.17628376
-0.18361436
-0.18850143
-0.1933885
-0.19827555
-0.20560615
-0.21293674
-0.22026737
-0.22759794
-0.23248501
-0.23981561
-0.24958973
-0.2593639
-0.2666945
-0.27402502
-0.27891213
-0.28379917
-0.29112977
-0.29846042
-0.3082345
-0.3155651
-0.3253392
-0.33266985
-0.3400004
-0.3448875
-0.3497746
-0.35466164
-0.3644358
-0.37176633
-0.38398403
-0.39375812
-0.40108877
-0.4084193
-0.41574997
-0.42552406
-0.4352982
-0.4426288
-0.4499594
-0.4548465
-0.46217704
-0.4719512
-0.47928178
-0.48661238
-0.49394298
-0.5012736
-0.5134912
-0.52326536
-0.52815247
-0.5379266
-0.5501442
-0.5623619
-0.5696925
-0.5745796
-0.58191013
-0.5916843
-0.5990149
-0.6112326
-0.6185631
-0.6258938
-0.6307808
-0.64055496
-0.6527726
-0.66499025
-0.67232084
-0.67720795
-0.68453854
-0.69431263
-0.70408684
-0.7163045
-0.7309656
-0.7431833
-0.7505139
-0.75295746
-0.7578445
-0.7676186
-0.7798363
-0.7944975
-0.801828
-0.80915874
-0.8140458
-0.8262634
-0.83848107
-0.8506987
-0.85802937
-0.86291635
-0.870247
-0.88246465
-0.89712584
-0.9068999
-0.91178715
-0.9191177
-0.9288918
-0.9411094
-0.9533272
-0.96310127
-0.97287536
-0.98264956
-0.9899801
-0.9997542
-1.0070848
-1.0193025
-1.0290766
-1.0364072
-1.0412942
-1.0486249
-1.0608425
-1.0730602
-1.0828342
-1.095052
-1.1048261
-1.1146002
-1.1243744
-1.131705
-1.1390356
-1.1512532
-1.1610274
-1.1708015
-1.1805756
-1.1903498
-1.2001239
-1.209898
-1.2172285
-1.2221156
-1.2294463
-1.236777
-1.246551
-1.2587687
-1.2734299
-1.2856475
-1.2978653
-1.3051958
-1.3125263
-1.3223004
-1.3320746
-1.3418489
-1.3516229
-1.361397
-1.3687277
-1.3760582
-1.3833889
-1.3956064
-1.4078242
-1.4200418
-1.4298159
-1.4395901
-1.4493642
-1.4591383
-1.4689125
-1.4762431
-1.4884608
-1.5006784
-1.5128961
-1.5226701
-1.5275573
-1.5324442
-1.5422184
-1.5544361
-1.5642103
-1.5739844
-1.586202
-1.5984197
-1.6081938
-1.6130809
-1.6204114
-1.6277422
-1.6375163
-1.6497339
-1.659508
-1.6643951
-1.6717256
-1.6790562
-1.6888304
-1.6986046
-1.7083787
-1.7181529
-1.727927
-1.7401446
-1.7523621
-1.7596928
-1.7670236
-1.7767977
-1.7865717
-1.7963458
-1.8036764
-1.8134506
-1.8232245
-1.8305552
-1.8403294
-1.8476601
-1.8574343
-1.8672082
-1.8769825
-1.8867564
-1.8940871
-1.9038613
-1.916079
-1.9282966
-1.9331837
-1.9405143
-1.9454012
-1.9502883
-1.957619
-1.9673929
-1.9771674
-1.9893849
-2.0016026
-2.0113766
-2.0187073
-2.026038
-2.0333683
-2.0382555
-2.0504732
-2.062691
-2.0700214
-2.077352
-2.0846827
-2.0944567
-2.1042309
-2.114005
-2.1213357
-2.1262228
-2.1335533
-2.145771
-2.1579885
-2.1653192
-2.1702063
-2.1750934
-2.182424
-2.1946418
-2.2044158
-2.2117465
-2.2190769
-2.2264075
-2.2337382
-2.2435122
-2.2483995
-2.2557302
-2.2655041
-2.2752783
-2.2826087
-2.2899394
-2.2997136
-2.3094876
-2.3168182
-2.324149
-2.3314795
-2.3388102
-2.3461406
-2.3534713
-2.360802
-2.3681324
-2.3779066
-2.385237
-2.3925679
-2.3998985
-2.4096725
-2.4194467
-2.4267771
-2.4292207
-2.4341078
-2.4414384
-2.4512124
-2.4585433
-2.4683173
-2.4732044
-2.480535
-2.4878657
-2.4976397
-2.5049703
-2.5123007
-2.5196314
-2.5294056
-2.5367362
-2.544067
-2.548954
-2.5562844
-2.563615
-2.5709457
-2.5782762
-2.5880504
-2.5953808
-2.5978246
-2.6002681
-2.6051552
-2.6100423
-2.6198163
-2.6295905
-2.6393645
-2.6442516
-2.6466951
-2.6515822
-2.6589127
-2.668687
-2.6735742
-2.6809046
-2.6882353
-2.6931224
-2.7004528
-2.70534
-2.710227
-2.715114
-2.7224445
-2.7322187
-2.741993
-2.7493236
-2.7542107
-2.7566543
-2.7615411
-2.7713153
-2.778646
-2.7810895
-2.7859764
-2.793307
-2.7981942
-2.8055248
-2.8128555
-2.8201861
-2.825073
-2.82996
-2.8324037
-2.8372908
-2.8421779
-2.8495083
-2.8592825
-2.866613
-2.8715
-2.8763874
-2.8812745
-2.8886049
-2.8959355
-2.898379
-2.9008226
-2.9032662
-2.9105966
-2.9203708
-2.9301448
-2.935032
-2.939919
-2.9448063
-2.9521368
-2.9594674
-2.9643545
-2.9692416
-2.976572
-2.9839027
-2.9936767
-2.9985638
-3.0034509
-3.0058944
-3.0107815
-3.0156686
-3.0205557
-3.0278864
-3.0327733
-3.0376604
-3.0425475
-3.0498781
-3.059652
-3.0645392
-3.0645392
-3.0669827
-3.0743134
-3.0816438
-3.0865312
-3.0889747
-3.0938618
-3.0987487
-3.1036358
-3.1109664
-3.1158535
-3.1207404
-3.128071
-3.1354017
-3.1378453
-3.1402886
-3.1427321
-3.1500628
-3.1573937
-3.1622806
-3.164724
-3.1671677
-3.1720548
-3.1793852
-3.1867158
-3.191603
-3.1940465
-3.19649
-3.1989336
-3.2038205
-3.2111511
-3.2184818
-3.2209253
-3.2258124
-3.2306995
-3.2355866
-3.2380302
-3.242917
-3.2453606
-3.2502477
-3.2526913
-3.2575784
-3.2673523
-3.2722394
-3.2771266
-3.2771266
-3.27957
-3.2844572
-3.289344
-3.2991185
-3.301562
-3.301562
-3.3040056
-3.3088925
-3.3162231
-3.3211102
-3.3259974
-3.328441
-3.3357713
-3.3431022
-3.347989
-3.3504324
-3.3528762
-3.3553195
-3.3553195
-3.3577633
-3.3602066
-3.3675373
-3.3748677
-3.3821986
-3.384642
-3.3870857
-3.389529
-3.3944159
-3.3993034
-3.4041905
-3.4090774
-3.4139645
-3.4188516
-3.4237387
-3.426182
-3.4286258
-3.4335127
-3.4383998
-3.443287
-3.4457302
-3.448174
-3.4506173
-3.4555042
-3.457948
-3.4603913
-3.4652789
-3.4677222
-3.4677222
-3.4726093
-3.47994
-3.4872704
-3.4897141
-3.4921575
-3.494601
-3.499488
-3.5068185
-3.5117056
-3.5141492
-3.5165925
-3.5165925
-3.5165925
-3.5214796
-3.5263667
-3.5336976
-3.5361412
-3.5361412
-3.5385845
-3.5434716
-3.5483587
-3.5532458
-3.5532458
-3.5508025
-3.5483587
-3.5483587
-3.5532458
-3.5581326
-3.5654635
-3.5703506
-3.572794
-3.572794
-3.5752378
-3.577681
-3.582568
-3.5850117
-3.587455
-3.587455
-3.5898988
-3.5898988
-3.5898988
-3.5898988
-3.594786
-3.602116
-3.6070037
-3.609447
-3.6118908
-3.614334
-3.616778
-3.616778
-3.6192212
-3.6192212
-3.616778
-3.616778
-3.6216648
-3.6265519
-3.6289952
-3.6289952
-3.6289952
-3.6338823
-3.636326
-3.6387694
-3.641213
-3.641213
-3.641213
-3.6436563
-3.6485434
-3.6485434
-3.6461
-3.6461
-3.6485434
-3.6534305
-3.6558743
-3.6558743
-3.6534305
-3.6534305
-3.6558743
-3.6583176
-3.660761
-3.660761
-3.6632047
-3.6656482
-3.6680915
-3.6680915
-3.6705353
-3.672979
-3.6754224
-3.6754224
-3.6754224
-3.6803095
-3.6803095
-3.6803095
-3.6803095
-3.682753
-3.6876402
-3.6876402
-3.6876402
-3.6876402
-3.6900835
-3.6900835
-3.6925273
-3.6925273
-3.6925273
-3.6974144
-3.6974144
-3.6998577
-3.6998577
-3.6998577
-3.7047446
-3.7096317
-3.7096317
-3.7071884
-3.7071884
-3.7071884
-3.7071884
-3.7071884
-3.7096317
-3.7120755
-3.7120755
-3.7145188
-3.7145188
-3.7169626
-3.719406
-3.7218497
-3.7218497
-3.7218497
-3.724293
-3.724293
-3.724293
-3.724293
-3.7218497
-3.724293
-3.7267365
-3.724293
-3.724293
-3.7291799
-3.734067
-3.738954
-3.738954
-3.738954
-3.738954
-3.7413979
-3.7462847
-3.7462847
-3.7462847
-3.7487285
-3.7511718
-3.7536156
-3.756059
-3.7585027
-3.756059
-3.7536156
-3.7536156
-3.756059
-3.756059
-3.756059
-3.7585027
-3.760946
-3.7658331
-3.7658331
-3.7633898
-3.7658331
-3.77072
-3.7731638
-3.778051
-3.7804942
-3.7853813
-3.7878249
-3.7878249
-3.782938
-3.7853813
-3.792712
-3.8000424
-3.8024862
-3.8024862
-3.8000424
-3.8000424
-3.8024862
-3.8073733
-3.8073733
-3.8073733
-3.8098166
-3.8147042
-3.8147042
-3.8122604
-3.8073733
-3.8073733
-3.8122604
-3.8171475
-3.8195908
-3.8195908
-3.8195908
-3.8220341
-3.824478
-3.824478
-3.824478
-3.824478
-3.8269212
-3.8269212
-3.8269212
-3.8269212
-3.829365
-3.8269212
-3.829365
-3.834252
-3.8391392
-3.8415825
-3.8415825
-3.8391392
-3.8391392
-3.8440263
-3.8440263
-3.8440263
-3.8440263
-3.8489134
-3.8513567
-3.8513567
-3.8513567
-3.8538005
-3.8586876
-3.8635743
-3.8660176
-3.8684614
-3.8684614
-3.8684614
-3.8709047
-3.8757918
-3.880679
-3.8855665
-3.8831227
-3.8831227
-3.8855665
-3.8904536
-3.892897
-3.8953407
-3.897784
-3.9026706
-3.9051144
-3.9051144
-3.9100015
-3.9124448
-3.9148886
-3.917332
-3.917332
-3.9197757
-3.9246628
-3.9319932
-3.9368804
-3.9393241
-3.9393241
-3.9417675
-3.946654
-3.9515417
-3.9564288
-3.9564288
-3.9564288
-3.958872
-3.9637592
-3.97109
-3.9735334
-3.9784205
-3.9808643
-3.9833076
-3.985751
-3.9881942
-3.9930813
-4.0004125
-4.002856
-4.0052996
-4.007743
-4.007743
-4.0101867
-4.015074
-4.019961
-4.0272913
-4.0321784
-4.0346217
-4.0370655
-4.039509
-4.0419526
-4.044396
-4.049283
-4.051727
-4.05417
-4.059057
-4.0639443
-4.0712748
-4.078605
-4.081049
-4.0834923
-4.085936
-4.0883794
-4.093267
-4.1005974
-4.1054845
-4.1103716
-4.115258
-4.117702
-4.1201453
-4.1250324
-4.1299195
-4.1348066
-4.1372504
-4.1372504
-4.1396937
-4.144581
-4.149468
-4.154355
-4.159242
-4.1641293
-4.1665726
-4.1690164
-4.1714597
-4.1787906
-4.186121
-4.191008
-4.195895
-4.1983385
-4.200782
-4.2081127
-4.213
-4.215443
-4.22033
-4.2252173
-4.227661
-4.230105
-4.2349916
-4.242322
-4.247209
-4.249653
-4.249653
-4.25454
-4.259427
-4.264314
-4.2692013
-4.2740884
-4.278975
-4.283862
-4.2863054
-4.2911925
-4.2960796
-4.300967
-4.3034105
-4.3058543
-4.3082976
-4.3131847
-4.318072
-4.320515
-4.3229585
-4.3254023
-4.3302894
-4.33762
-4.342507
-4.3449507
-4.3449507
-4.347394
-4.349838
-4.357168
-4.3620553
-4.3693857
-4.3718295
-4.3693857
-4.366942
-4.3693857
-4.3767166
-4.384047
-4.386491
-4.391378
-4.3938212
-4.3987083
-4.4035954
-4.4060388
-4.4060388
-4.408482
-4.413369
-4.4182563
-4.4231434
-4.4280305
-4.4353614
-4.437805
-4.4402485
-4.4402485
-4.4426923
-4.450022
-4.457353
-4.46224
-4.4646835
-4.4646835
-4.4671273
-4.4695706
-4.4744577
-4.4817886
-4.4915624
-4.4964495
-4.498893
-4.498893
-4.5013366
-4.5062237
-4.511111
-4.515998
-4.5184417
-4.523329
-4.5282154
-4.530659
-4.5331025
-4.5379896
-4.5428767
-4.54532
-4.550207
-4.5550942
-4.5599813
-4.5673122
-4.5697556
-4.572199
-4.574642
-4.57953
-4.57953
-4.581973
-4.589304
-4.594191
-4.6015215
-4.6039653
-4.6064086
-4.6064086
-4.6088524
-4.6161823
-4.623513
-4.6259565
-4.6284003
-4.6284003
-4.6332874
-4.640618
-4.6479487
-4.6503925
-4.652836
-4.652836
-4.6577225
-4.6601663
-4.6650534
-4.6699405
-4.6699405
-4.672384
-4.677271
-4.682158
-4.689489
-4.694376
-4.6968193
-4.6992626
-4.7041497
-4.706593
-4.71148
-4.7163677
-4.721255
-4.726142
-4.7285852
-4.731029
-4.7334723
-4.735916
-4.7383595
-4.740803
-4.74569
-4.750577
-4.755464
-4.7579074
-4.760351
-4.7676816
-4.7725687
-4.777456
-4.7798996
-4.7798996
-4.7798996
-4.784786
-4.792117
-4.7994475
-4.7994475
-4.7994475
-4.8043346
-4.8067784
-4.8092217
-4.8116655
-4.814109
-4.818996
-4.8214397
-4.8287697
-4.833657
-4.8361006
-4.838544
-4.843431
-4.848318
-4.853205
-4.853205
-4.858093
-4.860536
-4.8654227
-4.8678665
-4.87031
-4.87031
-4.8727536
-4.8776407
-4.882528
-4.887415
-4.892302
-4.897189
-4.8996325
-4.9020762
-4.909406
-4.9142933
-4.916737
-4.9191804
-4.9191804
-4.921624
-4.9265113
-4.928955
-4.9313984
-4.933842
-4.9362855
-4.9436164
-4.948503
-4.948503
-4.9436164
-4.9460597
-4.95339
-4.9607205
-4.9656076
-4.9680514
-4.9729385
-4.9729385
-4.9729385
-4.975382
-4.980269
-4.985156
-4.990043
-4.9924865
-4.9973736
-5.0022607
-5.007148
-5.007148
-5.007148
-5.007148
-5.0095916
-5.016922
-5.021809
-5.026696
-5.02914
-5.0315833
-5.0340266
-5.03647
-5.041357
-5.046244
-5.048688
-5.048688
-5.048688
-5.0511312
-5.0560184
-5.058462
-5.0609055
-5.065793
-5.0682364
-5.0731235
-5.075567
-5.080454
-5.082897
-5.085341
-5.085341
-5.085341
-5.085341
-5.0926714
-5.1024456
-5.1073327
-5.1097765
-5.1097765
-5.1097765
-5.1146636
-5.11955
-5.1219935
-5.1244373
-5.1244373
-5.1244373
-5.1268806
-5.1317677
-5.1366553
-5.1390986
-5.1415424
-5.1439857
-5.1464295
-5.1513166
-5.158647
-5.1635337
-5.1659775
-5.1659775
-5.1659775
-5.168421
-5.1708646
-5.173308
-5.1757517
-5.178195
-5.180639
-5.183082
-5.185526
-5.187969
-5.1928563
-5.1953
-5.2001867
-5.2026305
-5.2026305
-5.2075176
-5.2124047
-5.217292
-5.219735
-5.222179
-5.222179
-5.2246222
-5.231953
-5.2368402
-5.2368402
-5.2368402
-5.2392836
-5.24417
-5.246614
-5.251501
-5.2588315
-5.2612753
-5.2612753
-5.2612753
-5.2661624
-5.2686057
-5.2734933
-5.2759366
-5.2783804
-5.2783804
-5.283267
-5.2857103
-5.2905974
-5.293041
-5.2979283
-5.3028154
-5.3077025
-5.310146
-5.3125896
-5.3174767
-5.31992
-5.3174767
-5.3174767
-5.322364
-5.329694
-5.3370247
-5.339468
-5.341912
-5.3443556
-5.3443556
-5.346799
-5.3492427
-5.35413
-5.36146
-5.3663473
-5.3687906
-5.371234
-5.3736777
-5.378565
-5.381008
-5.383452
-5.3858953
-5.388339
-5.3907824
-5.393226
-5.3981133
-5.4054437
-5.410331
-5.412774
-5.410331
-5.412774
-5.417661
-5.4225483
-5.424992
-5.424992
-5.4274354
-5.429879
-5.4347663
-5.4420967
-5.4494276
-5.451871
-5.454314
-5.454314
-5.4567575
-5.4616446
-5.4665318
-5.471419
-5.476306
-5.476306
-5.4787498
-5.4811935
-5.4860806
-5.493411
-5.4982977
-5.4982977
-5.4958544
-5.4982977
-5.5056286
-5.512959
-5.515403
-5.515403
-5.515403
-5.522733
-5.530064
-5.5325074
-5.5349507
-5.537394
-5.539838
-5.544725
-5.5471683
-5.549612
-5.554499
-5.554499
-5.556943
-5.5593863
-5.566717
-5.5716043
-5.5740476
-5.5740476
-5.578934
-5.586265
-5.591152
-5.5960393
-5.6009264
-5.6033697
-5.6033697
-5.6058135
-5.608257
-5.613144
-5.618031
-5.6204743
-5.6204743
-5.622918
-5.627805
-5.6351357
-5.6400228
-5.6424665
-5.6424665
-5.6400228
-5.6424665
-5.649797
-5.657128
-5.6620145
-5.6620145
-5.6620145
-5.664458
-5.6669016
-5.669345
-5.674232
-5.679119
-5.681563
-5.684006
-5.688894
-5.693781
-5.698668
-5.698668
-5.7035546
-5.705998
-5.7084417
-5.705998
-5.705998
-5.710885
-5.718216
-5.7255464
-5.7304335
-5.7328773
-5.7353206
-5.7377644
-5.7426515
-5.7499814
-5.7548685
-5.7573123
-5.7573123
-5.759756
-5.764643
-5.7695303
