# Supplementary material for: Performances of the PIPER scalable child human body model in accident reconstruction
Source: PLoS One. 2017 Nov 14;12(11):e0187916. doi: 10.1371/journal.pone.0187916 (PMC5685610; doi:10.1371/journal.pone.0187916)
Supplement: S2 Data — This zip folder contains input accelerations for reproducibility of the accident reconstruction. Also, the readings from the dummy sensor are reported for reproducibility of the calculations. (ZIP) [file pone.0187916.s010.zip › CHANNEL/RAC02.032]

Test object number          :1
Name of the channel         :Thoracic Spine Acceleration X
Laboratory channel code     :14THSP0000Q6ACXP
Customer channel code       :14THSP0000Q6ACXP
Channel code                :14THSP0000Q6ACXP
Unit                        :m/(s*s)
Direction                   :X
Dimension                   :AC
Transducer type             :EB672Y
Pre-filter type             :4000Hz 6pole Butterworth (device internal)
Cut off frequency           :4000.0
Channel frequency class     :2000
Channel amplitude class     :2500.0
Reference channel           :implicit
Reference channel name      :NOVALUE
Data source                 :transducer
Data status                 :ok
Sampling interval           :5.0E-5
Bit resolution              :16
.ValidationRemark           :Seulement la gamme [-6.0 sec; 39.964 sec] a �t� lue. Gamme demand�e: [-6.0 sec; 40.0 sec].
Time of first sample        :-0.2
Number of samples           :34000
First global maximum value  :77.84897
Time of maximum value       :0.1066
First global minimum value  :-305.50446
Time of minimum value       :0.06954999
Start offset interval       :-0.1
End offset interval         :-0.05
7.221139
7.221139
7.221139
7.221139
7.221139
7.221139
7.144453
7.144453
7.144453
7.144453
7.067767
7.067767
7.144453
7.221139
7.221139
7.144453
7.144453
7.144453
7.221139
7.221139
7.297826
7.297826
7.221139
7.221139
7.221139
7.221139
7.297826
7.3745117
7.3745117
7.297826
7.297826
7.221139
7.144453
7.221139
7.221139
7.221139
7.221139
7.221139
7.221139
7.221139
7.221139
7.221139
7.221139
7.221139
7.221139
7.221139
7.221139
7.144453
7.144453
7.144453
7.144453
7.221139
7.221139
7.144453
7.144453
7.221139
7.221139
7.221139
7.144453
7.144453
7.144453
7.221139
7.221139
7.221139
7.297826
7.221139
7.221139
7.221139
7.221139
7.297826
7.297826
7.297826
7.297826
7.297826
7.221139
7.067767
7.067767
7.144453
7.221139
7.297826
7.221139
7.144453
7.144453
7.221139
7.3745117
7.3745117
7.221139
7.144453
7.144453
7.221139
7.221139
7.221139
7.144453
7.144453
7.297826
7.3745117
7.297826
7.144453
7.144453
7.221139
7.297826
7.297826
7.297826
7.297826
7.297826
7.297826
7.297826
7.297826
7.297826
7.297826
7.297826
7.221139
7.297826
7.3745117
7.4511976
7.3745117
7.3745117
7.297826
7.221139
7.221139
7.144453
7.144453
7.067767
7.144453
7.221139
7.221139
7.221139
7.221139
7.221139
7.297826
7.297826
7.221139
7.221139
7.297826
7.3745117
7.297826
7.297826
7.297826
7.3745117
7.3745117
7.3745117
7.297826
7.3745117
7.4511976
7.4511976
7.4511976
7.3745117
7.297826
7.297826
7.221139
7.221139
7.297826
7.297826
7.3745117
7.3745117
7.297826
7.3745117
7.3745117
7.4511976
7.4511976
7.3745117
7.3745117
7.297826
7.3745117
7.4511976
7.5278835
7.5278835
7.5278835
7.5278835
7.5278835
7.5278835
7.4511976
7.297826
7.3745117
7.4511976
7.6045694
7.6045694
7.4511976
7.4511976
7.4511976
7.4511976
7.5278835
7.6045694
7.6045694
7.6812553
7.6812553
7.6812553
7.7579412
7.7579412
7.6812553
7.6045694
7.6045694
7.6812553
7.6812553
7.6812553
7.6812553
7.6812553
7.6812553
7.6812553
7.6812553
7.7579412
7.834627
7.7579412
7.7579412
7.834627
7.834627
7.834627
7.834627
7.7579412
7.7579412
7.834627
7.834627
7.834627
7.7579412
7.7579412
7.834627
7.911314
7.911314
7.911314
7.911314
7.834627
7.834627
7.911314
7.988
7.988
7.911314
7.988
7.988
7.988
7.988
7.988
7.911314
7.911314
7.988
8.064686
8.141372
8.141372
8.141372
8.141372
8.064686
7.988
7.988
8.064686
8.064686
8.141372
8.141372
8.141372
8.141372
8.064686
8.064686
8.064686
8.064686
7.988
8.064686
8.141372
8.141372
8.218058
8.218058
8.218058
8.141372
8.141372
8.218058
8.218058
8.294744
8.294744
8.218058
8.218058
8.294744
8.37143
8.37143
8.37143
8.37143
8.37143
8.294744
8.218058
8.218058
8.294744
8.294744
8.294744
8.218058
8.294744
8.37143
8.37143
8.37143
8.448115
8.448115
8.448115
8.524802
8.524802
8.448115
8.448115
8.448115
8.37143
8.294744
8.294744
8.37143
8.448115
8.448115
8.448115
8.448115
8.448115
8.448115
8.448115
8.448115
8.448115
8.448115
8.448115
8.448115
8.448115
8.524802
8.524802
8.448115
8.37143
8.37143
8.448115
8.524802
8.601487
8.601487
8.601487
8.601487
8.601487
8.601487
8.678174
8.678174
8.601487
8.601487
8.601487
8.678174
8.75486
8.831546
8.75486
8.75486
8.75486
8.75486
8.831546
8.831546
8.831546
8.831546
8.75486
8.75486
8.831546
8.831546
8.75486
8.678174
8.678174
8.678174
8.678174
8.75486
8.831546
8.831546
8.831546
8.831546
8.908232
8.984919
8.908232
8.908232
8.908232
8.908232
8.831546
8.831546
8.831546
8.908232
8.908232
8.908232
8.908232
8.908232
8.908232
8.908232
8.984919
8.984919
8.984919
8.984919
8.908232
8.831546
8.831546
8.908232
8.908232
8.908232
8.908232
8.908232
8.908232
8.831546
8.831546
8.75486
8.75486
8.831546
8.908232
8.908232
8.908232
8.984919
8.984919
8.984919
8.908232
8.908232
8.831546
8.831546
8.831546
8.831546
8.908232
8.984919
8.984919
8.984919
8.984919
8.984919
8.908232
8.908232
8.908232
8.984919
8.908232
8.831546
8.831546
8.908232
8.984919
8.984919
8.831546
8.678174
8.601487
8.75486
8.831546
8.831546
8.75486
8.601487
8.601487
8.601487
8.678174
8.678174
8.601487
8.601487
8.601487
8.678174
8.678174
8.678174
8.601487
8.601487
8.601487
8.601487
8.601487
8.601487
8.678174
8.678174
8.601487
8.524802
8.524802
8.524802
8.524802
8.524802
8.524802
8.524802
8.524802
8.524802
8.601487
8.601487
8.524802
8.448115
8.448115
8.524802
8.524802
8.37143
8.37143
8.37143
8.37143
8.448115
8.524802
8.448115
8.37143
8.294744
8.37143
8.448115
8.524802
8.37143
8.294744
8.218058
8.294744
8.294744
8.294744
8.218058
8.218058
8.218058
8.218058
8.141372
8.141372
8.141372
8.218058
8.294744
8.218058
8.064686
8.141372
8.218058
8.218058
8.218058
8.141372
8.064686
8.064686
8.064686
8.141372
8.141372
8.141372
8.141372
8.141372
8.141372
8.064686
7.988
7.988
7.988
7.988
7.911314
7.834627
7.911314
7.911314
7.911314
7.911314
7.911314
7.834627
7.7579412
7.6812553
7.7579412
7.7579412
7.834627
7.834627
7.7579412
7.6812553
7.6812553
7.7579412
7.7579412
7.6812553
7.6812553
7.6045694
7.5278835
7.5278835
7.5278835
7.5278835
7.5278835
7.5278835
7.4511976
7.4511976
7.4511976
7.5278835
7.5278835
7.5278835
7.4511976
7.4511976
7.3745117
7.3745117
7.297826
7.3745117
7.3745117
7.297826
7.297826
7.3745117
7.3745117
7.3745117
7.297826
7.297826
7.297826
7.297826
7.3745117
7.3745117
7.297826
7.221139
7.221139
7.144453
7.144453
7.144453
7.144453
7.221139
7.221139
7.144453
7.067767
6.991081
6.991081
7.067767
7.067767
6.991081
6.991081
6.991081
6.991081
6.991081
6.9143953
6.9143953
6.991081
6.991081
6.991081
6.991081
6.991081
6.991081
6.9143953
6.9143953
6.8377094
6.9143953
6.9143953
6.8377094
6.8377094
6.8377094
6.8377094
6.9143953
6.9143953
6.9143953
6.8377094
6.7610235
6.6843376
6.6843376
6.6076508
6.6843376
6.6843376
6.6843376
6.6843376
6.6843376
6.6843376
6.6843376
6.6843376
6.6843376
6.6076508
6.530965
6.530965
6.6843376
6.7610235
6.7610235
6.6076508
6.530965
6.454279
6.454279
6.530965
6.6076508
6.6076508
6.6076508
6.530965
6.530965
6.530965
6.454279
6.454279
6.454279
6.454279
6.454279
6.377593
6.377593
6.377593
6.454279
6.454279
6.454279
6.300907
6.224221
6.300907
6.300907
6.377593
6.300907
6.300907
6.300907
6.300907
6.300907
6.224221
6.224221
6.300907
6.300907
6.224221
6.1475353
6.1475353
6.1475353
6.1475353
6.1475353
6.224221
6.300907
6.300907
6.224221
6.1475353
6.1475353
6.1475353
6.1475353
6.1475353
6.1475353
6.1475353
6.0708494
6.0708494
6.0708494
6.0708494
6.0708494
6.0708494
6.0708494
5.9941626
5.9174767
5.9174767
5.9941626
5.9941626
5.9941626
5.9941626
5.9174767
5.9174767
5.9174767
5.9174767
5.9941626
5.9941626
6.0708494
6.0708494
5.9941626
5.9174767
5.9174767
5.9941626
5.9941626
5.9941626
5.9174767
5.8407907
5.8407907
5.8407907
5.8407907
5.8407907
5.8407907
5.8407907
5.9174767
5.9941626
5.9174767
5.9174767
5.764105
5.764105
5.8407907
5.8407907
5.8407907
5.8407907
5.8407907
5.764105
5.764105
5.687419
5.687419
5.687419
5.764105
5.764105
5.764105
5.764105
5.764105
5.764105
5.764105
5.687419
5.687419
5.687419
5.687419
5.687419
5.687419
5.687419
5.610733
5.534047
5.534047
5.534047
5.534047
5.534047
5.610733
5.687419
5.687419
5.687419
5.610733
5.610733
5.610733
5.610733
5.610733
5.534047
5.534047
5.534047
5.610733
5.534047
5.534047
5.534047
5.534047
5.534047
5.534047
5.534047
5.534047
5.610733
5.687419
5.610733
5.610733
5.534047
5.534047
5.534047
5.610733
5.610733
5.610733
5.610733
5.610733
5.687419
5.687419
5.610733
5.534047
5.534047
5.534047
5.534047
5.534047
5.610733
5.687419
5.687419
5.610733
5.610733
5.610733
5.534047
5.534047
5.534047
5.610733
5.610733
5.534047
5.534047
5.534047
5.534047
5.610733
5.687419
5.687419
5.687419
5.764105
5.764105
5.764105
5.687419
5.610733
5.610733
5.610733
5.610733
5.687419
5.687419
5.687419
5.687419
5.687419
5.687419
5.687419
5.687419
5.687419
5.687419
5.687419
5.687419
5.764105
5.764105
5.764105
5.8407907
5.8407907
5.8407907
5.764105
5.764105
5.8407907
5.8407907
5.8407907
5.764105
5.764105
5.764105
5.687419
5.764105
5.764105
5.8407907
5.9174767
5.9174767
5.8407907
5.8407907
5.8407907
5.9174767
5.9174767
5.9174767
5.9174767
5.9941626
5.9941626
5.9941626
5.9941626
5.9941626
6.0708494
6.0708494
6.0708494
5.9941626
5.9941626
5.9941626
6.0708494
6.1475353
6.1475353
6.1475353
6.1475353
6.0708494
6.0708494
6.1475353
6.1475353
6.0708494
6.0708494
6.0708494
6.1475353
6.224221
6.224221
6.224221
6.224221
6.224221
6.300907
6.224221
6.224221
6.224221
6.224221
6.224221
6.300907
6.300907
6.224221
6.224221
6.224221
6.300907
6.300907
6.377593
6.454279
6.454279
6.454279
6.377593
6.377593
6.454279
6.530965
6.6076508
6.530965
6.454279
6.454279
6.454279
6.454279
6.454279
6.530965
6.6076508
6.6076508
6.530965
6.530965
6.530965
6.530965
6.530965
6.530965
6.530965
6.454279
6.454279
6.377593
6.377593
6.454279
6.454279
6.377593
6.300907
6.377593
6.377593
6.454279
6.454279
6.454279
6.454279
6.454279
6.530965
6.530965
6.530965
6.530965
6.6076508
6.6076508
6.6076508
6.6843376
6.6843376
6.6843376
6.6843376
6.6843376
6.6076508
6.530965
6.530965
6.530965
6.6076508
6.6843376
6.7610235
6.6843376
6.6076508
6.6076508
6.6076508
6.6076508
6.6843376
6.6843376
6.6076508
6.6076508
6.6076508
6.530965
6.530965
6.530965
6.6076508
6.6076508
6.530965
6.6076508
6.6076508
6.6076508
6.6076508
6.6076508
6.6076508
6.530965
6.530965
6.530965
6.6076508
6.6076508
6.6076508
6.530965
6.530965
6.6076508
6.6843376
6.6076508
6.530965
6.530965
6.530965
6.6076508
6.6076508
6.6076508
6.6076508
6.6076508
6.6076508
6.6076508
6.6076508
6.530965
6.530965
6.6076508
6.6076508
6.454279
6.377593
6.377593
6.454279
6.530965
6.530965
6.530965
6.530965
6.530965
6.454279
6.454279
6.454279
6.454279
6.377593
6.377593
6.377593
6.454279
6.530965
6.6076508
6.6076508
6.530965
6.454279
6.454279
6.454279
6.454279
6.454279
6.454279
6.454279
6.454279
6.530965
6.530965
6.454279
6.454279
6.530965
6.6076508
6.530965
6.454279
6.377593
6.300907
6.300907
6.377593
6.454279
6.377593
6.377593
6.300907
6.300907
6.300907
6.377593
6.377593
6.300907
6.224221
6.224221
6.224221
6.224221
6.224221
6.1475353
6.224221
6.224221
6.224221
6.224221
6.224221
6.1475353
6.1475353
6.224221
6.300907
6.224221
6.224221
6.1475353
6.1475353
6.1475353
6.1475353
6.0708494
6.1475353
6.224221
6.224221
6.224221
6.224221
6.224221
6.300907
6.300907
6.300907
6.224221
6.1475353
6.1475353
6.224221
6.224221
6.224221
6.1475353
6.1475353
6.0708494
5.9941626
6.0708494
6.1475353
6.1475353
6.0708494
5.9941626
5.9941626
6.0708494
6.1475353
6.1475353
6.1475353
6.1475353
6.1475353
6.1475353
6.1475353
6.1475353
6.1475353
6.1475353
6.1475353
6.1475353
6.0708494
6.0708494
5.9941626
5.9941626
6.0708494
6.0708494
6.0708494
5.9941626
5.9941626
6.0708494
6.0708494
6.0708494
5.9941626
5.9941626
6.0708494
6.0708494
6.0708494
6.0708494
6.1475353
6.1475353
6.1475353
6.1475353
6.1475353
6.0708494
6.1475353
6.224221
6.1475353
6.0708494
5.9941626
5.9174767
5.9941626
6.0708494
6.0708494
6.0708494
6.0708494
6.0708494
6.0708494
6.1475353
6.1475353
6.1475353
6.0708494
6.0708494
5.9941626
5.9174767
5.9174767
5.9941626
6.0708494
6.0708494
5.9941626
5.9941626
5.9174767
5.9174767
5.8407907
5.8407907
5.9174767
5.9941626
6.0708494
6.0708494
5.9941626
5.9941626
5.9941626
5.9941626
6.0708494
6.0708494
6.0708494
6.0708494
6.0708494
6.0708494
6.0708494
6.0708494
6.0708494
6.0708494
6.0708494
6.0708494
5.9941626
6.0708494
6.0708494
6.0708494
6.0708494
5.9941626
5.9941626
5.9941626
5.9941626
5.9174767
5.9941626
5.9941626
6.0708494
6.0708494
6.0708494
6.0708494
6.0708494
6.0708494
5.9941626
5.9941626
5.9941626
6.0708494
6.0708494
5.9941626
5.9174767
5.8407907
5.8407907
5.9174767
5.9941626
5.9941626
5.9174767
5.9941626
5.9941626
5.9941626
6.0708494
6.0708494
5.9941626
5.9941626
5.9941626
5.9174767
5.9174767
5.8407907
5.8407907
5.8407907
5.9174767
5.9941626
5.9941626
5.9941626
5.9174767
5.8407907
5.9174767
5.9174767
5.9174767
5.9174767
5.9174767
5.9174767
5.9941626
5.9941626
5.9941626
5.9174767
5.8407907
5.8407907
5.8407907
5.8407907
5.8407907
5.9174767
5.9174767
5.9941626
5.9174767
5.8407907
5.764105
5.8407907
5.9941626
5.9941626
5.8407907
5.764105
5.764105
5.8407907
5.9174767
5.9174767
5.8407907
5.8407907
5.9174767
5.9174767
5.8407907
5.764105
5.8407907
5.9174767
5.9174767
5.8407907
5.8407907
5.8407907
5.8407907
5.8407907
5.8407907
5.8407907
5.8407907
5.764105
5.764105
5.8407907
5.8407907
5.8407907
5.8407907
5.8407907
5.8407907
5.9174767
5.9174767
5.9174767
5.9174767
5.9941626
5.9941626
5.9174767
5.8407907
5.8407907
5.8407907
5.9174767
5.9174767
5.9174767
5.8407907
5.8407907
5.9174767
5.9174767
5.9174767
5.9174767
5.8407907
5.8407907
5.8407907
5.8407907
5.8407907
5.8407907
5.764105
5.764105
5.764105
5.8407907
5.9174767
5.9174767
5.9174767
5.9174767
5.9174767
5.9174767
5.8407907
5.8407907
5.8407907
5.9941626
5.9941626
5.9941626
5.9174767
5.8407907
5.8407907
5.9174767
5.9941626
5.9941626
5.9174767
5.8407907
5.8407907
5.8407907
5.9174767
5.9174767
5.8407907
5.8407907
5.8407907
5.9941626
5.9941626
5.9941626
5.9174767
5.8407907
5.764105
5.8407907
5.9174767
5.9174767
5.8407907
5.764105
5.764105
5.8407907
5.8407907
5.687419
5.687419
5.687419
5.764105
5.764105
5.764105
5.687419
5.687419
5.764105
5.8407907
5.764105
5.764105
5.687419
5.687419
5.687419
5.687419
5.764105
5.764105
5.764105
5.687419
5.610733
5.610733
5.610733
5.534047
5.457361
5.534047
5.534047
5.610733
5.610733
5.534047
5.534047
5.457361
5.534047
5.610733
5.610733
5.610733
5.534047
5.457361
5.380675
5.380675
5.380675
5.457361
5.457361
5.457361
5.457361
5.457361
5.457361
5.457361
5.457361
5.457361
5.380675
5.380675
5.380675
5.457361
5.457361
5.457361
5.457361
5.457361
5.457361
5.457361
5.534047
5.534047
5.457361
5.457361
5.457361
5.457361
5.457361
5.380675
5.457361
5.457361
5.457361
5.457361
5.457361
5.534047
5.457361
5.380675
5.380675
5.380675
5.457361
5.380675
5.380675
5.3039885
5.3039885
5.3039885
5.3039885
5.380675
5.380675
5.457361
5.457361
5.380675
5.3039885
5.3039885
5.380675
5.457361
5.457361
5.457361
5.457361
5.457361
5.457361
5.534047
5.534047
5.534047
5.457361
5.457361
5.457361
5.534047
5.534047
5.534047
5.457361
5.534047
5.534047
5.534047
5.534047
5.534047
5.534047
5.610733
5.610733
5.534047
5.457361
5.457361
5.534047
5.610733
5.534047
5.457361
5.457361
5.534047
5.610733
5.610733
5.610733
5.687419
5.687419
5.610733
5.534047
5.534047
5.534047
5.534047
5.610733
5.610733
5.610733
5.610733
5.534047
5.457361
5.534047
5.534047
5.534047
5.534047
5.534047
5.534047
5.610733
5.687419
5.687419
5.687419
5.610733
5.610733
5.610733
5.610733
5.687419
5.687419
5.687419
5.687419
5.610733
5.610733
5.610733
5.610733
5.534047
5.534047
5.610733
5.687419
5.764105
5.764105
5.687419
5.687419
5.687419
5.687419
5.687419
5.610733
5.687419
5.764105
5.8407907
5.764105
5.764105
5.8407907
5.8407907
5.764105
5.687419
5.610733
5.610733
5.687419
5.687419
5.687419
5.610733
5.610733
5.687419
5.764105
5.764105
5.764105
5.764105
5.764105
5.8407907
5.8407907
5.8407907
5.764105
5.687419
5.687419
5.687419
5.8407907
5.8407907
5.764105
5.687419
5.687419
5.687419
5.687419
5.687419
5.764105
5.764105
5.764105
5.8407907
5.9174767
5.9174767
5.8407907
5.8407907
5.8407907
5.8407907
5.8407907
5.764105
5.764105
5.764105
5.764105
5.764105
5.687419
5.687419
5.687419
5.764105
5.764105
5.764105
5.764105
5.687419
5.687419
5.8407907
5.8407907
5.764105
5.687419
5.687419
5.764105
5.8407907
5.764105
5.687419
5.687419
5.764105
5.8407907
5.8407907
5.687419
5.687419
5.764105
5.764105
5.764105
5.687419
5.687419
5.687419
5.687419
5.687419
5.610733
5.610733
5.687419
5.764105
5.764105
5.687419
5.687419
5.687419
5.687419
5.687419
5.687419
5.610733
5.534047
5.534047
5.610733
5.687419
5.687419
5.610733
5.687419
5.687419
5.610733
5.610733
5.534047
5.610733
5.610733
5.610733
5.534047
5.534047
5.457361
5.457361
5.457361
5.457361
5.534047
5.534047
5.534047
5.380675
5.3039885
5.3039885
5.3039885
5.3039885
5.3039885
5.380675
5.457361
5.457361
5.380675
5.3039885
5.2273026
5.1506166
5.1506166
5.1506166
5.1506166
5.1506166
5.1506166
5.1506166
5.1506166
5.0739307
5.0739307
5.0739307
5.0739307
5.0739307
5.0739307
5.0739307
4.997245
5.0739307
5.0739307
5.0739307
5.0739307
4.997245
4.920559
4.920559
4.920559
4.997245
4.997245
4.997245
4.920559
4.8438725
4.920559
4.920559
4.920559
4.8438725
4.7671866
4.7671866
4.7671866
4.8438725
4.8438725
4.7671866
4.6905003
4.6905003
4.6905003
4.6905003
4.6905003
4.7671866
4.7671866
4.6905003
4.6138144
4.4604425
4.4604425
4.5371284
4.6138144
4.6138144
4.4604425
4.3070707
4.3070707
4.3070707
4.3837566
4.3837566
4.3837566
4.3837566
4.3837566
4.3070707
4.2303843
4.2303843
4.2303843
4.2303843
4.1536984
4.1536984
4.1536984
4.2303843
4.2303843
4.2303843
4.2303843
4.2303843
4.1536984
4.1536984
4.1536984
4.1536984
4.0770125
4.0770125
4.0770125
4.1536984
4.0770125
4.0770125
4.000326
3.9236403
3.9236403
4.000326
4.000326
4.000326
4.000326
4.000326
3.8469543
3.8469543
3.9236403
3.9236403
4.000326
3.9236403
3.8469543
3.7702684
3.7702684
3.7702684
3.6935823
3.6935823
3.6935823
3.6935823
3.7702684
3.7702684
3.7702684
3.6935823
3.6935823
3.6935823
3.6935823
3.6168962
3.4635243
3.4635243
3.4635243
3.5402102
3.6168962
3.6168962
3.6168962
3.5402102
3.5402102
3.6168962
3.6168962
3.5402102
3.3868382
3.310152
3.2334661
3.310152
3.2334661
3.2334661
3.2334661
3.310152
3.310152
3.2334661
3.1567802
3.1567802
3.080094
3.080094
3.080094
3.080094
3.1567802
3.080094
3.003408
2.8500361
2.77335
2.77335
2.77335
2.77335
2.6966639
2.6966639
2.6966639
2.77335
2.77335
2.6966639
2.619978
2.619978
2.619978
2.6966639
2.6966639
2.6966639
2.6966639
2.619978
2.543292
2.543292
2.466606
2.466606
2.543292
2.543292
2.543292
2.543292
2.466606
2.3899198
2.466606
2.466606
2.466606
2.3899198
2.466606
2.543292
2.543292
2.543292
2.466606
2.3899198
2.3899198
2.466606
2.466606
2.3899198
2.3132339
2.236548
2.1598618
2.236548
2.236548
2.1598618
2.1598618
2.1598618
2.236548
2.236548
2.236548
2.1598618
2.1598618
2.1598618
2.1598618
2.236548
2.3132339
2.3899198
2.3132339
2.1598618
2.083176
2.083176
2.1598618
2.1598618
2.1598618
2.083176
2.083176
2.0064898
2.0064898
2.0064898
2.0064898
2.083176
2.083176
2.1598618
2.1598618
2.1598618
2.083176
2.083176
2.083176
2.083176
2.0064898
2.0064898
1.9298037
2.0064898
2.0064898
2.0064898
1.9298037
1.8531177
1.8531177
1.7764318
1.7764318
1.6997457
1.6997457
1.6997457
1.7764318
1.7764318
1.7764318
1.6997457
1.6997457
1.6230596
1.6230596
1.5463736
1.6230596
1.6230596
1.6230596
1.6230596
1.6230596
1.6230596
1.6997457
1.6997457
1.6230596
1.5463736
1.5463736
1.5463736
1.6230596
1.6230596
1.5463736
1.5463736
1.4696877
1.4696877
1.4696877
1.4696877
1.4696877
1.3930016
1.3930016
1.3930016
1.3930016
1.3930016
1.3930016
1.3930016
1.3163154
1.2396295
1.2396295
1.2396295
1.2396295
1.1629436
1.1629436
1.1629436
1.1629436
1.2396295
1.2396295
1.1629436
1.1629436
1.0862575
1.1629436
1.2396295
1.2396295
1.1629436
1.0862575
1.0862575
1.0862575
1.0862575
1.0862575
1.0862575
1.0862575
1.1629436
1.0862575
1.0095713
0.9328854
0.8561995
0.9328854
0.9328854
0.8561995
0.7795136
0.7795136
0.8561995
0.9328854
0.9328854
0.8561995
0.7795136
0.7028272
0.7795136
0.7795136
0.7795136
0.7028272
0.7028272
0.7028272
0.7795136
0.7795136
0.7028272
0.6261413
0.6261413
0.6261413
0.7028272
0.6261413
0.6261413
0.6261413
0.6261413
0.6261413
0.5494554
0.5494554
0.47276926
0.47276926
0.47276926
0.39608312
0.47276926
0.5494554
0.5494554
0.5494554
0.47276926
0.47276926
0.47276926
0.39608312
0.39608312
0.39608312
0.39608312
0.39608312
0.3193972
0.3193972
0.39608312
0.39608312
0.39608312
0.3193972
0.2427113
0.2427113
0.2427113
0.3193972
0.3193972
0.3193972
0.2427113
0.2427113
0.2427113
0.3193972
0.3193972
0.3193972
0.2427113
0.1660254
0.08933902
0.08933902
0.1660254
0.1660254
0.2427113
0.1660254
0.1660254
0.08933902
0.08933902
0.012653112
0.012653112
0.012653112
0.08933902
0.08933902
0.08933902
0.08933902
0.08933902
0.012653112
0.012653112
0.012653112
0.08933902
0.012653112
0.012653112
-0.06403279
-0.06403279
0.012653112
0.012653112
0.012653112
0.012653112
-0.06403279
-0.06403279
-0.14071894
-0.06403279
-0.06403279
-0.06403279
-0.14071894
-0.14071894
-0.14071894
-0.06403279
0.012653112
0.012653112
-0.06403279
-0.21740508
-0.14071894
-0.06403279
-0.06403279
-0.06403279
-0.06403279
-0.14071894
-0.14071894
-0.21740508
-0.21740508
-0.21740508
-0.294091
-0.294091
-0.21740508
-0.14071894
-0.14071894
-0.14071894
-0.21740508
-0.21740508
-0.294091
-0.3707769
-0.294091
-0.21740508
-0.14071894
-0.14071894
-0.21740508
-0.3707769
-0.4474628
-0.4474628
-0.3707769
-0.3707769
-0.3707769
-0.3707769
-0.3707769
-0.3707769
-0.3707769
-0.3707769
-0.3707769
-0.4474628
-0.4474628
-0.4474628
-0.4474628
-0.5241492
-0.5241492
-0.5241492
-0.6008351
-0.677521
-0.677521
-0.6008351
-0.6008351
-0.6008351
-0.6008351
-0.6008351
-0.6008351
-0.677521
-0.7542074
-0.7542074
-0.6008351
-0.6008351
-0.6008351
-0.6008351
-0.5241492
-0.5241492
-0.6008351
-0.677521
-0.7542074
-0.7542074
-0.7542074
-0.677521
-0.677521
-0.677521
-0.7542074
-0.7542074
-0.7542074
-0.8308933
-0.8308933
-0.8308933
-0.8308933
-0.7542074
-0.677521
-0.677521
-0.677521
-0.8308933
-0.9075792
-0.8308933
-0.8308933
-0.7542074
-0.677521
-0.7542074
-0.7542074
-0.7542074
-0.677521
-0.677521
-0.7542074
-0.8308933
-0.8308933
-0.9075792
-0.9842651
-0.9842651
-0.9075792
-0.8308933
-0.8308933
-0.8308933
-0.8308933
-0.8308933
-0.9075792
-0.9842651
-0.9075792
-0.9075792
-0.9075792
-0.9842651
-1.060951
-1.060951
-0.9842651
-0.9842651
-0.9842651
-0.9842651
-1.060951
-0.9842651
-0.9075792
-0.9075792
-0.9075792
-0.9075792
-0.9842651
-0.9842651
-1.060951
-1.1376374
-1.1376374
-0.9842651
-0.9842651
-0.9842651
-0.9842651
-1.060951
-1.060951
-0.9842651
-1.060951
-1.1376374
-1.1376374
-1.1376374
-1.1376374
-1.1376374
-1.060951
-1.1376374
-1.2143233
-1.2143233
-1.1376374
-1.060951
-1.060951
-1.060951
-1.1376374
-1.2910092
-1.2910092
-1.2910092
-1.2910092
-1.2143233
-1.2910092
-1.2910092
-1.2910092
-1.2910092
-1.2910092
-1.3676956
-1.2910092
-1.2143233
-1.1376374
-1.2143233
-1.2910092
-1.3676956
-1.3676956
-1.2910092
-1.2143233
-1.1376374
-1.2910092
-1.3676956
-1.444381
-1.444381
-1.444381
-1.5210674
-1.444381
-1.444381
-1.3676956
-1.444381
-1.444381
-1.5210674
-1.5210674
-1.5210674
-1.444381
-1.444381
-1.3676956
-1.3676956
-1.444381
-1.444381
-1.5210674
-1.5210674
-1.5210674
-1.444381
-1.444381
-1.444381
-1.5210674
-1.5210674
-1.5977538
-1.5977538
-1.6744392
-1.6744392
-1.6744392
-1.5977538
-1.5977538
-1.5977538
-1.5977538
-1.6744392
-1.6744392
-1.6744392
-1.5977538
-1.5210674
-1.5977538
-1.6744392
-1.6744392
-1.5977538
-1.5977538
-1.6744392
-1.6744392
-1.6744392
-1.6744392
-1.6744392
-1.7511256
-1.7511256
-1.7511256
-1.7511256
-1.7511256
-1.7511256
-1.6744392
-1.5977538
-1.6744392
-1.7511256
-1.827811
-1.7511256
-1.7511256
-1.7511256
-1.7511256
-1.827811
-1.827811
-1.7511256
-1.7511256
-1.827811
-1.827811
-1.827811
-1.827811
-1.827811
-1.7511256
-1.7511256
-1.6744392
-1.7511256
-1.827811
-1.827811
-1.7511256
-1.827811
-1.9044974
-1.9044974
-1.827811
-1.7511256
-1.827811
-1.9044974
-1.9044974
-1.9044974
-1.827811
-1.827811
-1.827811
-1.827811
-1.7511256
-1.6744392
-1.6744392
-1.6744392
-1.7511256
-1.827811
-1.7511256
-1.6744392
-1.7511256
-1.827811
-1.827811
-1.7511256
-1.7511256
-1.827811
-1.9044974
-1.9044974
-1.827811
-1.7511256
-1.6744392
-1.7511256
-1.7511256
-1.9044974
-1.9044974
-1.9044974
-1.827811
-1.7511256
-1.827811
-1.9044974
-1.9044974
-1.9044974
-1.827811
-1.9044974
-1.9044974
-1.9044974
-1.9044974
-1.9044974
-1.9044974
-1.9044974
-1.9811838
-1.9811838
-1.9811838
-1.9044974
-1.827811
-1.827811
-1.827811
-1.9044974
-1.9044974
-1.9044974
-1.9044974
-1.9811838
-1.9811838
-1.9811838
-1.9811838
-1.9811838
-1.9044974
-1.9044974
-1.9044974
-1.9811838
-2.0578692
-2.0578692
-2.0578692
-2.0578692
-2.0578692
-2.0578692
-1.9811838
-1.9811838
-1.9044974
-1.9811838
-1.9811838
-1.9811838
-1.9044974
-1.9811838
-2.0578692
-2.1345556
-2.1345556
-2.0578692
-1.9811838
-1.9811838
-1.9811838
-1.9811838
-1.9811838
-2.0578692
-2.0578692
-2.0578692
-1.9811838
-1.9044974
-1.9811838
-2.0578692
-2.0578692
-2.0578692
-2.0578692
-2.0578692
-2.0578692
-2.1345556
-2.1345556
-2.1345556
-2.1345556
-2.0578692
-2.0578692
-2.0578692
-2.0578692
-2.1345556
-2.1345556
-2.1345556
-2.0578692
-2.0578692
-2.0578692
-2.0578692
-2.0578692
-2.1345556
-2.1345556
-2.1345556
-2.1345556
-2.1345556
-2.0578692
-2.0578692
-2.1345556
-2.211242
-2.3646138
-2.3646138
-2.2879274
-2.211242
-2.211242
-2.211242
-2.211242
-2.211242
-2.211242
-2.211242
-2.1345556
-2.1345556
-2.1345556
-2.211242
-2.211242
-2.1345556
-2.1345556
-2.211242
-2.2879274
-2.2879274
-2.211242
-2.1345556
-2.0578692
-2.0578692
-2.1345556
-2.211242
-2.2879274
-2.211242
-2.1345556
-2.0578692
-2.1345556
-2.211242
-2.2879274
-2.211242
-2.1345556
-2.1345556
-2.211242
-2.211242
-2.211242
-2.211242
-2.211242
-2.211242
-2.2879274
-2.2879274
-2.211242
-2.211242
-2.2879274
-2.3646138
-2.3646138
-2.2879274
-2.2879274
-2.2879274
-2.2879274
-2.2879274
-2.211242
-2.1345556
-2.1345556
-2.1345556
-2.211242
-2.211242
-2.211242
-2.0578692
-1.9811838
-1.9811838
-1.9811838
-2.0578692
-2.0578692
-2.0578692
-1.9811838
-2.0578692
-2.0578692
-1.9811838
-1.9044974
-1.9044974
-1.9811838
-1.9811838
-1.9811838
-1.9811838
-1.9811838
-1.9811838
-1.9044974
-1.9044974
-1.9044974
-1.9044974
-1.9044974
-1.9044974
-1.9044974
-1.827811
-1.827811
-1.827811
-1.7511256
-1.7511256
-1.827811
-1.827811
-1.7511256
-1.6744392
-1.5977538
-1.5210674
-1.5210674
-1.5210674
-1.5210674
-1.5210674
-1.5210674
-1.5210674
-1.444381
-1.444381
-1.3676956
-1.3676956
-1.2910092
-1.1376374
-1.1376374
-1.060951
-1.060951
-0.9842651
-0.9075792
-0.9075792
-0.9075792
-0.8308933
-0.7542074
-0.6008351
-0.5241492
-0.5241492
-0.4474628
-0.4474628
-0.4474628
-0.4474628
-0.4474628
-0.4474628
-0.5241492
-0.4474628
-0.294091
-0.21740508
-0.21740508
-0.294091
-0.294091
-0.21740508
-0.21740508
-0.294091
-0.4474628
-0.5241492
-0.5241492
-0.4474628
-0.3707769
-0.294091
-0.294091
-0.294091
-0.294091
-0.294091
-0.3707769
-0.3707769
-0.5241492
-0.5241492
-0.6008351
-0.6008351
-0.6008351
-0.6008351
-0.6008351
-0.677521
-0.677521
-0.677521
-0.677521
-0.6008351
-0.5241492
-0.4474628
-0.4474628
-0.3707769
-0.294091
-0.294091
-0.294091
-0.294091
-0.294091
-0.294091
-0.294091
-0.3707769
-0.3707769
-0.3707769
-0.294091
-0.21740508
-0.21740508
-0.21740508
-0.21740508
-0.14071894
-0.14071894
-0.06403279
-0.06403279
-0.06403279
-0.06403279
-0.06403279
0.012653112
0.012653112
0.08933902
0.1660254
0.1660254
0.1660254
0.08933902
0.08933902
0.08933902
0.1660254
0.3193972
0.3193972
0.39608312
0.39608312
0.39608312
0.39608312
0.3193972
0.39608312
0.39608312
0.47276926
0.5494554
0.6261413
0.7028272
0.7028272
0.6261413
0.7028272
0.7028272
0.7795136
0.8561995
0.8561995
0.9328854
0.9328854
1.0095713
1.0095713
1.0095713
0.9328854
1.0095713
1.0095713
1.0095713
1.0095713
1.0862575
1.2396295
1.3163154
1.2396295
1.2396295
1.2396295
1.2396295
1.2396295
1.2396295
1.2396295
1.2396295
1.2396295
1.3163154
1.3163154
1.3163154
1.3163154
1.2396295
1.2396295
1.3930016
1.3930016
1.4696877
1.4696877
1.4696877
1.4696877
1.4696877
1.4696877
1.4696877
1.4696877
1.5463736
1.5463736
1.6230596
1.6230596
1.6230596
1.6230596
1.6230596
1.6230596
1.6230596
1.6230596
1.6997457
1.7764318
1.7764318
1.7764318
1.6997457
1.6997457
1.6997457
1.7764318
1.7764318
1.8531177
1.7764318
1.7764318
1.8531177
1.8531177
1.9298037
1.9298037
1.9298037
1.9298037
1.8531177
1.8531177
1.8531177
1.9298037
2.0064898
2.083176
2.1598618
2.083176
2.0064898
2.0064898
2.0064898
2.083176
2.083176
2.0064898
2.0064898
2.0064898
2.083176
2.1598618
2.1598618
2.1598618
2.083176
2.083176
2.1598618
2.1598618
2.236548
2.1598618
2.1598618
2.1598618
2.236548
2.1598618
2.1598618
2.236548
2.236548
2.236548
2.1598618
2.236548
2.3132339
2.3132339
2.236548
2.1598618
2.1598618
2.1598618
2.1598618
2.1598618
2.1598618
2.083176
2.083176
2.083176
2.1598618
2.1598618
2.236548
2.3132339
2.236548
2.1598618
2.083176
2.083176
2.1598618
2.1598618
2.1598618
2.1598618
2.1598618
2.1598618
2.1598618
2.1598618
2.083176
2.083176
2.083176
2.1598618
2.1598618
2.1598618
2.1598618
2.1598618
2.236548
2.236548
2.3132339
2.236548
2.1598618
2.1598618
2.1598618
2.1598618
2.236548
2.236548
2.236548
2.236548
2.236548
2.3132339
2.3132339
2.3132339
2.3132339
2.236548
2.3132339
2.3132339
2.3132339
2.3132339
2.3132339
2.3899198
2.3899198
2.3899198
2.466606
2.466606
2.466606
2.466606
2.466606
2.466606
2.543292
2.543292
2.466606
2.466606
2.543292
2.619978
2.619978
2.619978
2.619978
2.619978
2.6966639
2.6966639
2.619978
2.543292
2.543292
2.543292
2.543292
2.543292
2.543292
2.619978
2.619978
2.6966639
2.6966639
2.6966639
2.6966639
2.6966639
2.77335
2.77335
2.77335
2.77335
2.77335
2.77335
2.6966639
2.6966639
2.619978
2.543292
2.619978
2.6966639
2.77335
2.77335
2.77335
2.77335
2.77335
2.77335
2.77335
2.8500361
2.8500361
2.926722
2.926722
2.8500361
2.77335
2.77335
2.8500361
3.003408
3.080094
3.003408
2.926722
2.926722
2.8500361
2.926722
2.926722
2.926722
2.926722
3.003408
3.003408
3.003408
3.003408
3.003408
3.080094
3.1567802
3.1567802
3.1567802
3.1567802
3.080094
3.003408
3.080094
3.080094
3.1567802
3.1567802
3.1567802
3.1567802
3.080094
3.080094
3.003408
3.080094
3.080094
3.080094
3.003408
3.003408
3.080094
3.1567802
3.1567802
3.080094
3.003408
3.003408
3.080094
3.1567802
3.2334661
3.2334661
3.2334661
3.1567802
3.003408
3.003408
3.080094
3.2334661
3.2334661
3.2334661
3.2334661
3.2334661
3.1567802
3.1567802
3.080094
3.1567802
3.1567802
3.1567802
3.2334661
3.2334661
3.2334661
3.2334661
3.2334661
3.2334661
3.1567802
3.080094
3.080094
3.080094
3.1567802
3.1567802
3.1567802
3.1567802
3.080094
3.080094
3.080094
3.080094
3.1567802
3.2334661
3.2334661
3.1567802
3.1567802
3.080094
3.003408
3.080094
3.1567802
3.2334661
3.2334661
3.2334661
3.2334661
3.1567802
3.1567802
3.1567802
3.1567802
3.1567802
3.1567802
3.1567802
3.1567802
3.2334661
3.310152
3.3868382
3.3868382
3.310152
3.310152
3.2334661
3.2334661
3.2334661
3.310152
3.3868382
3.3868382
3.3868382
3.310152
3.310152
3.310152
3.2334661
3.2334661
3.310152
3.310152
3.2334661
3.2334661
3.310152
3.3868382
3.3868382
3.3868382
3.3868382
3.3868382
3.3868382
3.3868382
3.4635243
3.5402102
3.5402102
3.5402102
3.5402102
3.4635243
3.5402102
3.6168962
3.6168962
3.5402102
3.5402102
3.5402102
3.6168962
3.6168962
3.6935823
3.6935823
3.7702684
3.6935823
3.6935823
3.6935823
3.8469543
4.000326
4.000326
3.9236403
3.8469543
3.8469543
3.8469543
3.9236403
3.9236403
3.8469543
3.7702684
3.8469543
4.000326
4.000326
4.000326
3.9236403
3.9236403
3.8469543
3.8469543
3.9236403
4.000326
4.1536984
4.1536984
4.0770125
4.0770125
4.1536984
4.2303843
4.3070707
4.2303843
4.2303843
4.1536984
4.2303843
4.2303843
4.1536984
4.1536984
4.1536984
4.1536984
4.1536984
4.2303843
4.1536984
4.0770125
4.0770125
4.2303843
4.2303843
4.2303843
4.1536984
4.1536984
4.1536984
4.2303843
4.2303843
4.2303843
4.2303843
4.1536984
4.0770125
4.0770125
4.0770125
4.000326
4.000326
3.9236403
3.9236403
3.9236403
3.9236403
3.8469543
3.7702684
3.6935823
3.6935823
3.6935823
3.7702684
3.7702684
3.8469543
3.8469543
3.9236403
3.9236403
3.9236403
3.9236403
3.9236403
3.9236403
3.9236403
3.8469543
3.8469543
3.9236403
3.9236403
3.9236403
4.000326
4.0770125
4.0770125
4.0770125
4.1536984
4.1536984
4.0770125
4.0770125
4.1536984
4.3070707
4.3837566
4.3070707
4.2303843
4.2303843
4.3070707
4.3070707
4.3070707
4.3070707
4.4604425
4.6138144
4.7671866
4.7671866
4.6905003
4.6905003
4.6905003
4.8438725
4.920559
4.920559
4.920559
4.8438725
4.8438725
4.8438725
4.920559
4.920559
4.997245
4.997245
4.997245
4.997245
4.997245
4.997245
4.997245
5.0739307
5.0739307
4.997245
4.8438725
4.8438725
4.920559
4.997245
5.0739307
5.0739307
4.997245
4.997245
5.0739307
5.0739307
5.0739307
5.0739307
5.0739307
5.0739307
4.997245
4.997245
5.0739307
5.1506166
5.1506166
5.1506166
5.1506166
5.0739307
4.997245
4.997245
5.1506166
5.2273026
5.3039885
5.3039885
5.1506166
5.0739307
5.0739307
5.0739307
5.0739307
5.0739307
5.0739307
5.1506166
5.2273026
5.2273026
5.2273026
5.2273026
5.0739307
5.0739307
5.1506166
5.2273026
5.2273026
5.2273026
5.1506166
5.0739307
5.0739307
5.0739307
5.1506166
5.0739307
4.997245
4.997245
4.997245
5.0739307
5.1506166
5.0739307
4.997245
4.920559
4.920559
4.920559
4.997245
5.0739307
5.1506166
5.1506166
5.1506166
5.1506166
5.0739307
4.997245
5.0739307
5.0739307
5.1506166
5.1506166
5.1506166
5.1506166
5.0739307
4.997245
4.997245
4.997245
5.0739307
5.0739307
5.0739307
5.0739307
5.1506166
5.1506166
5.1506166
5.1506166
5.1506166
5.1506166
5.0739307
5.0739307
5.0739307
5.0739307
4.997245
4.997245
4.997245
5.0739307
5.0739307
5.0739307
5.1506166
5.2273026
5.2273026
5.2273026
5.1506166
5.1506166
5.1506166
5.1506166
5.1506166
5.1506166
5.2273026
5.2273026
5.2273026
5.1506166
5.1506166
5.1506166
5.2273026
5.3039885
5.2273026
5.1506166
5.1506166
5.1506166
5.1506166
5.1506166
5.1506166
5.1506166
5.1506166
5.2273026
5.2273026
5.2273026
5.1506166
5.0739307
5.0739307
5.0739307
5.0739307
5.1506166
5.1506166
5.1506166
5.1506166
5.2273026
5.2273026
5.2273026
5.3039885
5.3039885
5.3039885
5.3039885
5.380675
5.380675
5.3039885
5.3039885
5.2273026
5.3039885
5.3039885
5.3039885
5.380675
5.380675
5.380675
5.380675
5.380675
5.457361
5.457361
5.457361
5.457361
5.534047
5.457361
5.457361
5.457361
5.457361
5.457361
5.380675
5.380675
5.534047
5.610733
5.610733
5.534047
5.457361
5.534047
5.534047
5.610733
5.610733
5.610733
5.687419
5.764105
5.764105
5.610733
5.534047
5.610733
5.687419
5.687419
5.610733
5.534047
5.610733
5.764105
5.764105
5.764105
5.687419
5.687419
5.764105
5.8407907
5.8407907
5.8407907
5.764105
5.764105
5.764105
5.764105
5.687419
5.764105
5.764105
5.8407907
5.764105
5.8407907
5.9174767
5.9174767
5.8407907
5.764105
5.764105
5.8407907
5.9174767
5.9174767
5.8407907
5.8407907
5.9174767
5.9941626
6.0708494
5.9941626
5.9174767
5.9174767
5.9174767
5.9174767
5.9174767
5.9174767
5.9174767
5.8407907
5.9174767
5.9174767
5.9174767
5.9174767
5.8407907
5.8407907
5.9174767
5.9941626
5.9941626
5.9174767
5.9174767
5.9174767
5.9174767
5.9174767
5.9174767
5.9174767
5.9174767
5.9174767
5.8407907
5.8407907
5.8407907
5.9174767
5.9941626
5.9941626
5.9941626
5.9174767
5.9174767
5.9174767
5.9174767
5.9174767
5.9941626
5.9941626
5.9941626
5.9941626
5.9941626
5.9941626
5.9941626
6.0708494
6.1475353
6.1475353
6.0708494
5.9941626
5.9941626
5.9941626
6.0708494
6.0708494
6.0708494
5.9941626
5.9941626
5.9941626
5.9941626
6.0708494
6.1475353
6.0708494
6.0708494
6.0708494
6.0708494
6.1475353
6.224221
6.1475353
6.1475353
6.0708494
6.1475353
6.224221
6.224221
6.1475353
6.0708494
6.1475353
6.224221
6.224221
6.1475353
6.0708494
6.0708494
6.0708494
6.1475353
6.1475353
6.224221
6.224221
6.224221
6.224221
6.224221
6.300907
6.454279
6.454279
6.454279
6.377593
6.377593
6.377593
6.377593
6.530965
6.6076508
6.6076508
6.6076508
6.530965
6.530965
6.530965
6.454279
6.454279
6.530965
6.530965
6.6076508
6.6076508
6.6843376
6.7610235
6.7610235
6.7610235
6.6843376
6.6843376
6.6843376
6.7610235
6.8377094
6.8377094
6.8377094
6.8377094
6.9143953
6.9143953
6.9143953
6.9143953
6.991081
7.067767
7.067767
7.067767
7.067767
7.067767
7.067767
6.991081
6.991081
7.144453
7.144453
7.144453
7.067767
7.067767
7.144453
7.221139
7.297826
7.221139
7.221139
7.221139
7.221139
7.297826
7.297826
7.221139
7.144453
7.144453
7.144453
7.221139
7.221139
7.221139
7.297826
7.297826
7.297826
7.297826
7.297826
7.3745117
7.3745117
7.3745117
7.297826
7.297826
7.297826
7.3745117
7.3745117
7.3745117
7.3745117
7.3745117
7.297826
7.297826
7.3745117
7.3745117
7.297826
7.297826
7.297826
7.297826
7.297826
7.297826
7.3745117
7.3745117
7.4511976
7.3745117
7.4511976
7.4511976
7.5278835
7.5278835
7.6045694
7.5278835
7.4511976
7.4511976
7.5278835
7.5278835
7.4511976
7.4511976
7.5278835
7.6812553
7.6812553
7.6812553
7.7579412
7.7579412
7.7579412
7.7579412
7.7579412
7.834627
7.834627
7.7579412
7.7579412
7.7579412
7.7579412
7.7579412
7.7579412
7.7579412
7.834627
7.834627
7.7579412
7.7579412
7.834627
7.911314
7.911314
7.911314
7.911314
7.834627
7.834627
7.834627
7.911314
7.911314
7.911314
7.911314
7.988
8.064686
8.064686
7.988
7.988
7.988
7.988
7.988
7.911314
7.911314
7.911314
7.988
7.988
7.988
7.988
8.064686
8.064686
8.064686
7.911314
7.911314
7.988
8.064686
8.141372
8.141372
8.141372
8.141372
8.218058
8.218058
8.294744
8.218058
8.218058
8.218058
8.218058
8.218058
8.218058
8.141372
8.218058
8.218058
8.218058
8.141372
8.141372
8.218058
8.218058
8.294744
8.37143
8.448115
8.448115
8.448115
8.524802
8.524802
8.448115
8.37143
8.37143
8.37143
8.37143
8.448115
8.448115
8.448115
8.524802
8.524802
8.524802
8.524802
8.601487
8.601487
8.601487
8.601487
8.601487
8.524802
8.524802
8.524802
8.524802
8.601487
8.601487
8.524802
8.524802
8.601487
8.678174
8.678174
8.678174
8.678174
8.678174
8.678174
8.678174
8.678174
8.678174
8.678174
8.678174
8.678174
8.678174
8.678174
8.678174
8.678174
8.75486
8.75486
8.678174
8.524802
8.524802
8.601487
8.678174
8.678174
8.601487
8.601487
8.601487
8.678174
8.678174
8.678174
8.601487
8.524802
8.448115
8.524802
8.601487
8.601487
8.601487
8.601487
8.524802
8.524802
8.524802
8.524802
8.524802
8.601487
8.601487
8.678174
8.601487
8.601487
8.524802
8.524802
8.524802
8.601487
8.601487
8.524802
8.448115
8.448115
8.524802
8.524802
8.448115
8.37143
8.294744
8.37143
8.37143
8.294744
8.294744
8.294744
8.37143
8.37143
8.37143
8.37143
8.294744
8.294744
8.37143
8.37143
8.37143
8.294744
8.294744
8.37143
8.448115
8.37143
8.294744
8.294744
8.37143
8.37143
8.37143
8.37143
8.294744
8.294744
8.294744
8.37143
8.37143
8.294744
8.294744
8.218058
8.294744
8.37143
8.448115
8.448115
8.294744
8.218058
8.218058
8.294744
8.37143
8.37143
8.294744
8.218058
8.141372
8.141372
8.218058
8.218058
8.294744
8.218058
8.218058
8.218058
8.218058
8.141372
8.141372
8.141372
8.141372
8.141372
8.141372
8.064686
8.064686
8.064686
8.064686
8.064686
7.988
7.988
7.988
8.064686
8.141372
8.141372
8.064686
7.911314
7.911314
7.988
7.988
8.064686
7.988
7.911314
7.911314
7.988
8.064686
8.064686
7.988
7.911314
7.911314
7.988
8.064686
7.988
7.911314
7.834627
7.834627
7.834627
7.911314
7.834627
7.7579412
7.834627
7.834627
7.911314
7.911314
7.834627
7.834627
7.834627
7.834627
7.911314
7.7579412
7.6812553
7.6045694
7.6812553
7.6812553
7.7579412
7.7579412
7.6812553
7.6812553
7.6045694
7.6045694
7.6812553
7.6812553
7.6812553
7.6812553
7.6812553
7.7579412
7.7579412
7.6812553
7.6045694
7.4511976
7.4511976
7.4511976
7.5278835
7.5278835
7.5278835
7.5278835
7.5278835
7.5278835
7.5278835
7.5278835
7.5278835
7.5278835
7.5278835
7.5278835
7.5278835
7.4511976
7.3745117
7.297826
7.297826
7.3745117
7.297826
7.297826
7.297826
7.297826
7.3745117
7.297826
7.221139
7.297826
7.297826
7.297826
7.221139
7.221139
7.221139
7.221139
7.221139
7.144453
7.144453
7.144453
7.144453
7.067767
7.067767
6.991081
6.991081
6.991081
6.991081
6.991081
6.991081
6.991081
6.991081
6.991081
6.991081
6.8377094
6.8377094
6.8377094
6.9143953
6.8377094
6.7610235
6.7610235
6.7610235
6.7610235
6.7610235
6.6843376
6.6076508
6.6076508
6.6076508
6.6076508
6.6076508
6.6076508
6.6076508
6.6076508
6.530965
6.454279
6.454279
6.454279
6.530965
6.454279
6.377593
6.300907
6.300907
6.377593
6.377593
6.377593
6.300907
6.224221
6.1475353
6.0708494
6.0708494
6.1475353
6.1475353
6.1475353
6.0708494
6.0708494
5.9941626
5.9941626
5.9174767
5.9941626
5.9941626
5.9941626
5.9941626
5.9941626
5.9174767
5.8407907
5.9174767
5.9174767
5.8407907
5.8407907
5.764105
5.764105
5.687419
5.610733
5.610733
5.610733
5.687419
5.687419
5.687419
5.610733
5.534047
5.457361
5.534047
5.610733
5.610733
5.610733
5.534047
5.457361
5.380675
5.3039885
5.380675
5.457361
5.457361
5.380675
5.3039885
5.3039885
5.3039885
5.3039885
5.380675
5.380675
5.3039885
5.2273026
5.1506166
5.2273026
5.3039885
5.3039885
5.3039885
5.3039885
5.3039885
5.3039885
5.2273026
5.1506166
5.1506166
5.1506166
5.2273026
5.2273026
5.1506166
5.0739307
4.997245
4.920559
4.920559
4.920559
4.920559
4.997245
4.997245
5.0739307
4.997245
4.997245
4.997245
4.997245
4.920559
4.920559
4.920559
4.920559
4.8438725
4.8438725
4.8438725
4.8438725
4.920559
4.997245
4.997245
4.997245
4.997245
4.920559
4.8438725
4.8438725
4.8438725
4.8438725
4.8438725
4.8438725
4.8438725
4.7671866
4.7671866
4.7671866
4.7671866
4.7671866
4.7671866
4.7671866
4.7671866
4.6905003
4.6138144
4.6138144
4.6905003
4.6905003
4.6138144
4.6138144
4.6905003
4.6905003
4.6905003
4.6905003
4.6138144
4.6138144
4.6138144
4.6138144
4.5371284
4.5371284
4.5371284
4.6138144
4.6138144
4.6138144
4.6138144
4.6138144
4.6138144
4.5371284
4.5371284
4.4604425
4.4604425
4.4604425
4.5371284
4.5371284
4.4604425
4.3837566
4.3837566
4.3070707
4.3837566
4.4604425
4.4604425
4.3837566
4.3070707
4.3070707
4.3070707
4.3070707
4.3837566
4.3837566
4.3837566
4.3837566
4.3837566
4.3837566
4.3837566
4.3070707
4.3070707
4.3070707
4.3070707
4.3070707
4.3070707
4.3070707
4.3070707
4.3070707
4.3070707
4.2303843
4.2303843
4.1536984
4.1536984
4.0770125
4.0770125
4.0770125
4.1536984
4.1536984
4.0770125
4.0770125
4.0770125
4.1536984
4.1536984
4.1536984
4.1536984
4.1536984
4.1536984
4.1536984
4.0770125
4.000326
4.000326
4.000326
4.000326
4.000326
4.000326
3.9236403
3.8469543
3.7702684
3.7702684
3.7702684
3.8469543
3.8469543
3.8469543
3.8469543
3.7702684
3.6935823
3.6935823
3.6168962
3.6168962
3.6168962
3.6935823
3.6935823
3.6168962
3.4635243
3.3868382
3.3868382
3.3868382
3.310152
3.310152
3.310152
3.3868382
3.310152
3.310152
3.310152
3.310152
3.2334661
3.1567802
3.080094
3.080094
3.080094
3.1567802
3.1567802
3.080094
3.003408
2.926722
2.926722
3.003408
2.926722
2.8500361
2.8500361
2.926722
2.926722
2.8500361
2.77335
2.77335
2.8500361
2.926722
2.8500361
2.8500361
2.8500361
2.8500361
2.8500361
2.8500361
2.926722
2.8500361
2.77335
2.619978
2.619978
2.619978
2.619978
2.543292
2.466606
2.3899198
2.236548
2.236548
2.1598618
2.083176
2.0064898
1.9298037
1.8531177
1.8531177
1.9298037
1.9298037
1.9298037
1.9298037
1.9298037
2.0064898
1.9298037
1.8531177
1.7764318
1.7764318
1.7764318
1.6997457
1.6230596
1.5463736
1.4696877
1.3930016
1.3163154
1.2396295
1.1629436
1.0862575
1.0862575
1.0862575
0.9328854
0.8561995
0.8561995
0.7795136
0.7028272
0.5494554
0.39608312
0.3193972
0.2427113
0.1660254
0.08933902
0.012653112
0.012653112
0.012653112
0.012653112
-0.06403279
-0.294091
-0.3707769
-0.3707769
-0.3707769
-0.294091
-0.294091
-0.3707769
-0.4474628
-0.6008351
-0.677521
-0.677521
-0.677521
-0.677521
-0.7542074
-0.7542074
-0.7542074
-0.7542074
-0.7542074
-0.7542074
-0.8308933
-0.9075792
-0.9075792
-0.9075792
-0.9075792
-0.9075792
-0.9075792
-0.9075792
-0.9075792
-0.8308933
-0.9075792
-0.9075792
-0.9842651
-1.1376374
-1.2143233
-1.2910092
-1.2910092
-1.3676956
-1.3676956
-1.2910092
-1.2910092
-1.3676956
-1.5977538
-1.6744392
-1.6744392
-1.5977538
-1.5977538
-1.6744392
-1.827811
-1.9044974
-1.9811838
-1.9811838
-1.9811838
-2.0578692
-2.1345556
-2.1345556
-2.1345556
-2.1345556
-2.211242
-2.4412997
-2.594672
-2.594672
-2.594672
-2.5179856
-2.6713574
-2.8247302
-2.978102
-2.9014156
-2.9014156
-2.978102
-3.0547874
-3.1314738
-3.2081602
-3.2081602
-3.2848456
-3.361532
-3.4382184
-3.5149038
-3.5915902
-3.668276
-3.668276
-3.5915902
-3.5915902
-3.5915902
-3.5915902
-3.5915902
-3.668276
-3.744962
-3.668276
-3.5149038
-3.361532
-3.1314738
-2.8247302
-2.5179856
-2.211242
-1.9811838
-1.827811
-1.827811
-2.0578692
-2.5179856
-2.9014156
-3.2081602
-3.4382184
-3.5149038
-3.5149038
-3.4382184
-3.361532
-3.2848456
-3.2848456
-3.1314738
-2.8247302
-2.4412997
-1.9811838
-1.5210674
-1.060951
-0.677521
-0.3707769
-0.294091
-0.6008351
-1.2910092
-2.3646138
-3.744962
-5.3553686
-7.0424604
-8.4994955
-9.5731
-10.33996
-10.723391
-10.723391
-10.570019
-10.416646
-10.416646
-10.646705
-10.953448
-11.336879
-11.643622
-12.027053
-12.3337965
-12.717227
-13.254029
-13.8675165
-14.404319
-14.557691
-14.404319
-13.944203
-13.254029
-12.563855
-11.950366
-11.490252
-10.876762
-10.033216
-8.80624
-7.502577
-6.0455427
-4.7418804
-3.744962
-3.0547874
-2.8247302
-3.0547874
-3.5149038
-4.281764
-5.048625
-5.892171
-6.428973
-6.8890896
-7.349206
-7.6559496
-8.03938
-8.576182
-9.419728
-10.570019
-11.720309
-12.947286
-13.944203
-14.404319
-14.6343775
-14.557691
-14.327634
-13.944203
-13.560773
-12.870599
-12.103739
-11.260193
-10.570019
-9.95653
-9.18967
-8.192752
-7.0424604
-5.968857
-5.048625
-4.205078
-3.361532
-2.8247302
-2.7480438
-2.978102
-2.978102
-2.6713574
-2.3646138
-2.4412997
-2.594672
-2.5179856
-1.9044974
-1.060951
-0.06403279
0.8561995
1.7764318
2.3899198
2.926722
3.310152
3.5402102
3.5402102
3.2334661
2.619978
1.3163154
-0.14071894
-1.1376374
-1.6744392
-2.1345556
-2.5179856
-2.8247302
-2.978102
-2.978102
-2.594672
-2.1345556
-1.9811838
-2.2879274
-2.9014156
-3.8216484
-4.6651945
-5.5854263
-6.3522873
-6.659031
-6.0455427
-4.6651945
-3.1314738
-1.827811
-0.4474628
1.3163154
3.5402102
5.9941626
8.601487
11.132127
13.6627655
16.040033
18.340612
20.794567
23.401892
26.162588
28.999971
31.683983
34.137936
36.28514
38.125607
39.505955
40.502872
41.193047
41.49979
41.65316
41.576477
41.423107
41.039677
40.502872
39.8127
38.892464
37.742176
36.28514
34.59805
32.910957
31.223866
29.460087
27.69631
25.93253
24.245436
22.558344
20.947939
19.490904
18.18724
16.88358
15.809975
15.043114
14.506311
14.046195
13.6627655
13.6627655
13.739451
14.046195
14.276253
14.582998
15.043114
15.656602
16.27009
16.88358
17.573753
18.263927
18.954102
19.644276
20.257765
20.71788
21.024624
21.254683
21.177996
21.10131
20.871252
20.71788
20.411137
20.027706
19.490904
18.877415
18.18724
17.497066
16.576836
15.426543
14.199567
12.97259
11.822301
10.518639
9.291662
7.988
6.6843376
5.457361
4.1536984
2.543292
0.8561995
-0.9075792
-2.594672
-4.128392
-5.5087404
-6.735717
-7.8093224
-8.80624
-9.726472
-10.646705
-11.413565
-12.257112
-13.100657
-13.944203
-14.557691
-15.094493
-15.401237
-15.631297
-15.55461
-15.247867
-14.711064
-14.097575
-13.407401
-12.947286
-12.563855
-12.410482
-12.410482
-12.717227
-13.100657
-13.254029
-13.100657
-12.947286
-13.330714
-14.02089
-14.864436
-15.707982
-16.781586
-18.238619
-19.695654
-21.152689
-22.686409
-24.296814
-25.907223
-27.287569
-28.667917
-30.048265
-31.428617
-32.578907
-33.575825
-34.572742
-35.416294
-36.029778
-36.4899
-36.950012
-37.41013
-37.870243
-38.560417
-39.32728
-40.3242
-41.397804
-42.54809
-43.54501
-44.541927
-45.46216
-46.30571
-47.22594
-48.299545
-49.52652
-50.830185
-52.05716
-53.130764
-54.050995
-54.817856
-55.35466
-55.73809
-55.968143
-56.12152
-56.04483
-55.73809
-55.50803
-55.431343
-55.35466
-55.35466
-55.201286
-54.971226
-54.664486
-54.434425
-54.281055
-54.204365
-53.974308
-53.437504
-52.517273
-51.597046
-50.906868
-50.14001
-49.066402
-47.992798
-46.99588
-46.152332
-45.53885
-45.30879
-45.53885
-45.92228
-46.45908
-47.22594
-48.069485
-49.066402
-50.14001
-51.2903
-52.363903
-53.284134
-54.204365
-55.27797
-56.42826
-57.578552
-58.652157
-59.649075
-60.722675
-61.566227
-62.33308
-63.09994
-63.713436
-64.32692
-64.86372
-65.553894
-66.24407
-66.85756
-67.1643
-67.31767
-67.39436
-67.47105
-67.47105
-67.31767
-67.24098
-67.087616
-66.93424
-66.704185
-66.39744
-66.16738
-66.01401
-65.86064
-65.63058
-65.32384
-65.09378
-64.63367
-63.943493
-63.09994
-62.33308
-61.7196
-61.029423
-60.33925
-59.57239
-58.72884
-57.731926
-56.81169
-55.73809
-54.51111
-53.284134
-52.05716
-51.136925
-50.370064
-49.67989
-49.066402
-48.5296
-47.992798
-47.455997
-46.919193
-46.535763
-46.30571
-46.07565
-45.92228
-45.69222
-45.53885
-45.385475
-45.155415
-44.925358
-44.695297
-44.388554
-44.005123
-43.698383
-43.39164
-43.314953
-43.16158
-43.084892
-42.931522
-42.854836
-42.931522
-42.931522
-42.854836
-42.39472
-41.934605
-41.627857
-41.551174
-41.551174
-41.474487
-41.167744
-40.861
-40.707626
-40.630943
-40.554253
-40.400883
-40.017452
-39.55734
-38.943848
-38.407047
-37.870243
-37.256756
-36.64327
-36.029778
-35.416294
-34.802803
-34.189312
-33.65251
-33.269085
-33.039024
-32.808968
-32.655594
-32.578907
-32.655594
-32.808968
-32.885654
-32.962337
-33.345768
-33.805885
-34.342686
-34.956173
-35.492977
-35.876408
-36.33652
-37.0267
-38.023617
-39.097218
-40.017452
-40.784313
-41.627857
-42.54809
-43.39164
-44.081814
-44.541927
-44.848675
-45.078728
-45.53885
-45.92228
-46.30571
-46.45908
-46.535763
-46.61245
-46.68914
-46.765823
-46.61245
-46.30571
-45.84559
-45.53885
-45.232105
-45.002045
-44.695297
-44.541927
-44.465244
-44.465244
-44.158497
-43.54501
-42.70146
-41.704544
-40.630943
-39.55734
-38.790478
-38.330357
-37.94693
-37.5635
-37.18007
-36.950012
-36.950012
-37.18007
-37.640186
-38.253674
-38.867165
-39.55734
-40.400883
-41.091057
-41.551174
-41.627857
-41.551174
-41.704544
-42.16466
-42.931522
-43.851753
-44.848675
-45.768906
-46.30571
-46.535763
-46.45908
-46.07565
-45.46216
-44.695297
-44.31187
-44.235184
-44.388554
-44.541927
-44.618614
-44.771984
-44.848675
-44.848675
-44.695297
-44.465244
-44.31187
-44.541927
-45.155415
-45.92228
-46.61245
-46.84251
-46.382393
-45.46216
-44.31187
-42.931522
-41.704544
-40.861
-40.170822
-39.63402
-39.020535
-37.640186
-35.953094
-34.802803
-34.342686
-34.035942
-33.65251
-33.575825
-33.575825
-33.805885
-34.726116
-35.186234
-34.419373
-33.345768
-33.269085
-34.419373
-35.416294
-35.569664
-35.262917
-35.262917
-35.953094
-37.0267
-38.407047
-39.55734
-40.861
-43.314953
-45.385475
-45.46216
-44.465244
-44.388554
-45.768906
-47.455997
-48.60629
-49.67989
-51.060238
-52.670647
-54.281055
-55.814774
-57.731926
-60.262566
-62.71651
-64.173546
-65.40053
-67.01093
-69.234825
-71.61209
-73.83598
-76.28993
-78.973946
-81.58127
-83.80517
-85.95238
-88.17627
-90.246796
-92.31732
-94.69459
-97.30191
-99.83255
-102.13313
-104.12696
-106.27417
-108.8815
-111.41214
-113.2526
-114.863014
-116.703476
-118.92737
-121.15126
-123.22179
-125.29231
-126.90271
-128.66649
-130.73701
-132.34743
-132.88423
-133.11429
-133.88113
-135.1848
-136.3351
-137.17865
-137.63876
-138.32893
-139.0191
-139.55591
-139.78596
-140.32277
-140.70619
-141.243
-141.16632
-141.243
-140.78288
-141.243
-134.26457
-109.87842
-93.160866
-107.42447
-136.94858
-152.66922
-148.14474
-138.09888
-134.72469
-137.71544
-140.32277
-139.24916
-136.18172
-133.80446
-132.9609
-132.73085
-132.04068
-130.66032
-129.2033
-127.82295
-126.4426
-124.908875
-123.29848
-121.91812
-120.69115
-119.23411
-117.6237
-116.0133
-114.40289
-112.63911
-110.798645
-109.11156
-107.11772
-104.05028
-99.06569
-93.39092
-88.94313
-86.79592
-86.10574
-85.87569
-86.10574
-86.64255
-87.10267
-87.17935
-87.025986
-86.33581
-85.2622
-83.72848
-81.73465
-79.51075
-77.516914
-75.67645
-74.296104
-73.37587
-72.76238
-72.22558
-71.45872
-70.76855
-70.15505
-69.77163
-69.54157
-69.3882
-69.31151
-69.234825
-69.00477
-68.77471
-68.69802
-68.77471
-69.234825
-69.84831
-70.30843
-70.4618
-70.76855
-71.22866
-71.688774
-72.22558
-72.839066
-73.52924
-74.06605
-74.83291
-75.59977
-76.36663
-77.05679
-77.5936
-78.1304
-78.7439
-79.51075
-80.20093
-80.891106
-81.4279
-81.96471
-82.50151
-83.03831
-83.26837
-84.1886
-86.02906
-87.25604
-88.09959
-122.91504
-180.1995
-186.71782
-132.4241
-78.82058
-68.39127
-86.79592
-99.75587
-95.308075
-85.33888
-82.04139
-85.41558
-89.01981
-89.24988
-87.79285
-87.639465
-93.69766
-102.66993
-104.663765
-98.145454
-91.39708
-90.32348
-93.39092
-96.15162
-96.8418
-96.99516
-98.22214
-100.06261
-101.059525
-101.13621
-101.059525
-101.59633
-102.59324
-103.666855
-104.357025
-104.740456
-105.27726
-106.19749
-107.27109
-107.961266
-108.49807
-109.34161
-110.108475
-110.798645
-111.258766
-111.565506
-111.948944
-112.56242
-113.482666
-114.63295
-115.629875
-116.32004
-116.93353
-117.6237
-118.46725
-119.31079
-120.00097
-120.69115
-121.304634
-121.99481
-122.838356
-123.83527
-125.06224
-126.59598
-128.51312
-129.89346
-130.12352
-129.81679
-130.04684
-130.89038
-131.96399
-132.80754
-133.34433
-133.88113
-134.41794
-135.10812
-135.7983
-136.3351
-136.79521
-137.25533
-137.71544
-138.17557
-138.71237
-139.32585
-139.86266
-140.24608
-140.85957
-141.70312
-141.93318
-141.54974
-140.93626
-140.78288
-141.08963
-141.243
-141.08963
-141.01294
-141.31969
-141.54974
-141.62643
-141.47305
-141.31969
-141.16632
-140.93626
-140.55283
-140.16939
-139.78596
-139.40253
-139.0958
-138.86574
-138.71237
-138.40561
-138.25224
-138.09888
-137.94551
-137.71544
-137.71544
-137.63876
-137.17865
-136.56516
-136.18172
-136.18172
-136.10504
-135.87498
-135.49155
-135.03143
-134.57132
-134.26457
-133.95782
-133.5744
-133.19096
-132.80754
-132.57748
-132.34743
-132.19405
-131.96399
-131.88731
-131.73393
-131.73393
-132.19405
-132.80754
-132.80754
-132.27074
-131.96399
-132.19405
-132.80754
-133.19096
-132.9609
-132.34743
-131.81062
-131.81062
-131.88731
-131.81062
-131.65724
-131.42719
-131.19713
-130.89038
-130.43027
-129.89346
-129.51004
-129.27998
-129.12662
-128.81985
-128.20638
-127.28615
-125.36899
-121.611374
-115.39981
-107.577835
-100.52273
-96.2283
-95.46145
-97.9154
-102.516556
-108.344696
-114.32621
-119.617546
-123.45184
-125.599045
-125.90579
-124.67882
-122.76167
-120.84451
-119.38749
-118.31388
-117.700386
-117.39365
-117.0869
-116.5501
-115.629875
-114.63295
-114.01946
-113.94277
-114.70963
-116.0133
-117.54702
-118.92737
-120.00097
-120.69115
-120.997894
-121.07458
-120.92121
-120.69115
-120.38441
-120.38441
-120.38441
-120.07765
-119.08074
-117.0869
-113.94277
-110.108475
-106.35086
-103.43679
-101.97975
-102.056435
-103.590164
-106.27417
-109.725044
-113.482666
-117.16358
-120.46109
-123.37516
-125.98248
-128.1297
-129.66342
-130.43027
-130.89038
-131.12045
-131.27382
-131.50388
-131.96399
-132.57748
-133.26765
-133.95782
-134.49463
-134.80138
-135.10812
-135.64491
-136.41179
-137.56207
-139.6326
-141.39638
-141.85649
-141.54974
-141.93318
-143.00677
-144.15707
-144.4638
-144.38713
-144.00371
-144.00371
-143.62027
-143.69695
-143.31352
-144.00371
-144.08038
-145.6908
-144.23375
-173.0677
-256.73215
-305.50446
-252.89786
-158.8041
-113.405975
-130.58365
-161.71817
-169.31007
-158.03725
-149.21835
-151.44223
-157.80719
-160.64458
-159.41759
-158.03725
-158.72742
-160.56787
-162.10161
-162.71509
-163.09851
-163.7887
-164.70892
-165.62917
-166.62608
-167.39293
-168.0831
-168.54323
-168.92665
-169.08003
-169.08003
-169.15671
-169.54013
-170.07695
-170.76712
-171.4573
-172.07079
-172.68428
-173.22107
-173.75787
-174.0646
-174.44806
-174.83148
-175.2916
-175.67502
-176.13515
-176.59526
-177.05537
-177.28545
-177.51549
-177.66887
-177.82224
-178.05229
-178.35904
-178.89584
-179.58601
-180.04613
-180.2762
-180.58293
-180.88968
-181.3498
-181.80992
-182.4234
-183.11357
-183.80374
-184.5706
-185.41415
-186.2577
-187.02455
-187.71472
-188.32822
-188.9417
-189.40182
-189.93863
-190.39874
-190.93555
-191.47235
-192.00914
-192.46927
-192.77602
-193.00607
-193.15944
-193.3128
-193.61955
-194.07968
-194.5398
-195.07658
-195.6134
-196.30356
-196.99374
-197.68391
-198.3741
-198.91089
-199.371
-199.75443
-200.13788
-200.44461
-200.67467
-200.90472
-201.13478
-201.51822
-201.82497
-202.05502
-202.20839
-202.28508
-202.43845
-202.51514
-202.51514
-202.59181
-202.82187
-203.05194
-203.282
-203.43536
-203.58875
-203.74211
-203.97217
-204.04884
-204.12553
-204.2789
-204.50897
-204.73903
-204.89241
-205.04578
-205.12245
-205.12245
-205.04578
-205.04578
-205.12245
-205.27583
-205.27583
-205.27583
-205.19914
-204.96909
-204.66235
-204.35559
-204.20222
-204.04884
-203.89548
-203.74211
-203.51205
-203.35869
-203.2053
-203.05194
-202.89857
-202.74518
-202.51514
-202.36176
-202.1317
-201.82497
-201.59491
-201.51822
-201.51822
-201.44154
-201.21147
-200.98141
-200.75136
-200.59798
-200.44461
-200.21455
-199.90782
-199.60106
-199.29431
-198.98758
-198.75752
-198.3741
-197.99066
-197.68391
-197.7606
-198.06734
-198.2207
-198.2207
-198.14403
-198.14403
-198.06734
-198.14403
-198.2207
-198.14403
-198.06734
-197.99066
-197.83728
-197.60722
-197.30049
-197.07043
-197.14711
-197.30049
-197.45386
-197.45386
-197.30049
-197.07043
-196.6103
-195.99683
-195.30664
-194.4631
-193.69623
-193.3128
-193.08275
-193.00607
-193.00607
-193.08275
-193.3895
-193.84962
-194.23305
-194.15636
-193.3895
-192.39256
-191.62572
-191.39566
-191.62572
-191.70241
-191.47235
-191.01224
-190.55211
-190.092
-189.47852
-188.78833
-188.32822
-188.4816
-188.78833
-188.86502
-188.4049
-187.56136
-186.7945
-186.2577
-185.79758
-185.1841
-184.41722
-183.65038
-183.03688
-182.50008
-181.8866
-181.04305
-180.1995
-179.43265
-178.74248
-177.9756
-177.20876
-176.28851
-175.36827
-174.52473
-173.83456
-173.0677
-172.30084
-171.4573
-170.76712
-170.15364
-169.38676
-168.54323
-167.77637
-167.0862
-166.39601
-165.47578
-164.47887
-163.55862
-162.6384
-161.56479
-159.41759
-155.81334
-152.13242
-149.9852
-149.75514
-149.90851
-149.52509
-149.06497
-148.9883
-149.44841
-149.67845
-149.60178
-149.29503
-148.75824
-147.838
-146.6877
-145.6141
-144.4638
-143.00677
-141.08963
-139.24916
-137.48538
-135.7216
-134.03452
-132.73085
-131.58057
-130.58365
-129.7401
-129.04993
-128.43643
-127.74626
-126.826035
-125.90579
-124.985565
-123.83527
-122.6083
-121.84144
-121.68806
-121.84144
-121.84144
-121.22795
-120.30772
-119.08074
-117.93045
-117.24028
-117.010216
-116.703476
-115.629875
-113.63603
-111.565506
-110.03179
-108.95818
-107.884575
-106.35086
-104.740456
-103.590164
-102.74661
-101.59633
-100.21598
-99.295746
-99.21906
-98.989006
-98.4522
-97.838715
-97.07185
-95.53813
-93.54429
-92.47069
-92.394005
-92.08726
-91.3204
-90.70692
-90.70692
-90.553535
-88.78976
-85.799
-83.42174
-82.34813
-81.81133
-81.27453
-80.891106
-80.430984
-79.66412
-78.973946
-78.43714
-77.977036
-78.05372
-78.590515
-78.7439
-77.977036
-77.28686
-77.5936
-77.900345
-77.36354
-76.67337
-76.67337
-77.05679
-76.67337
-75.44639
-73.98936
-72.91576
-72.072205
-71.15198
-70.30843
-69.46488
-68.39127
-66.0907
-61.489536
-55.35466
-49.219776
-44.158497
-40.3242
-36.79664
-33.805885
-31.965418
-30.81513
-29.358095
-27.210884
-25.293734
-23.836699
-22.379663
-20.462515
-18.315306
-16.091412
-12.947286
-8.652867
-4.205078
-1.2910092
-0.677521
-1.7511256
-3.4382184
-4.8185663
-5.892171
-6.9657755
-8.4994955
-10.646705
-12.870599
-14.941123
-17.011644
-19.695654
-22.686409
-25.600477
-28.28449
-30.81513
-33.192398
-35.262917
-37.18007
-39.020535
-40.630943
-41.934605
-43.084892
-44.235184
-45.155415
-45.84559
-46.30571
-46.61245
-46.68914
-46.382393
-45.998962
-45.53885
-44.925358
-44.235184
-43.468323
-42.54809
-41.551174
-40.3242
-38.867165
-37.41013
-35.79972
-34.266003
-32.655594
-31.275244
-29.971582
-28.744604
-27.364258
-25.753849
-24.143444
-22.456352
-20.845943
-19.312223
-17.701818
-15.707982
-13.714147
-12.487169
-11.950366
-11.796995
-11.5669365
-11.10682
-10.493333
-10.033216
-9.879844
-9.803159
-9.726472
-9.649786
-9.649786
-9.726472
-9.95653
-10.33996
-10.723391
-11.10682
-11.490252
-11.950366
-12.3337965
-12.717227
-12.947286
-13.254029
-13.560773
-14.02089
-14.6343775
-15.17118
-15.477923
-15.55461
-15.55461
-15.631297
-15.784667
-15.938039
-16.014727
-16.091412
-16.168098
-16.168098
-16.091412
-15.861354
-15.55461
-15.17118
-14.711064
-14.250947
-13.8675165
-13.484088
-13.100657
-12.717227
-12.410482
-12.180425
-11.950366
-11.720309
-11.183506
-10.33996
-9.419728
-8.42281
-7.502577
-6.582346
-6.0455427
-5.815485
-5.662113
-5.5087404
-5.4320545
-5.3553686
-5.201997
-4.971938
-4.7418804
-4.6651945
-4.5885086
-4.5885086
-4.6651945
-4.8185663
-4.971938
-5.048625
-4.971938
-4.8185663
-4.6651945
-4.5118217
-4.435137
-4.35845
-4.35845
-4.281764
-4.281764
-4.128392
-3.9750202
-3.8983338
-4.0517063
-4.281764
-4.35845
-4.435137
-4.35845
-4.128392
-3.8983338
-3.8216484
-3.744962
-3.5149038
-3.2848456
-2.978102
-2.6713574
-2.211242
-1.827811
-1.444381
-0.9842651
-0.5241492
-0.294091
-0.21740508
-0.06403279
0.47276926
0.9328854
1.1629436
1.3163154
1.6230596
1.9298037
2.083176
2.3899198
2.926722
3.4635243
3.9236403
4.3837566
4.920559
5.2273026
5.2273026
5.2273026
5.2273026
4.997245
4.6138144
4.3070707
4.2303843
4.2303843
4.2303843
4.2303843
4.3837566
4.7671866
5.0739307
5.0739307
4.997245
4.997245
5.2273026
5.457361
5.764105
6.0708494
6.454279
6.7610235
6.991081
7.221139
7.5278835
8.141372
9.291662
10.441953
11.05544
11.285499
11.592242
12.129045
12.512475
12.8959055
13.356022
13.816136
14.199567
14.659683
15.273171
15.579916
15.503229
15.579916
16.040033
16.806892
17.497066
18.263927
19.184158
20.33445
21.177996
21.561426
21.791485
22.328287
23.401892
24.475496
25.39573
26.085901
26.69939
27.006134
27.236193
27.389565
27.619621
28.233112
29.306715
30.533691
31.53061
32.220783
32.83427
33.294388
33.294388
33.064327
33.294388
34.137936
34.828106
34.904793
34.59805
34.904793
36.208454
37.818863
38.96915
40.04276
41.576477
42.956825
43.493626
43.570312
44.107117
45.027348
45.947582
47.021187
48.32485
49.475136
49.858566
49.781883
49.858566
50.318684
50.778797
51.23892
51.8524
52.54258
53.386124
54.152985
54.76647
55.149902
55.303272
55.379963
55.533333
55.763393
56.146824
56.990368
57.98729
58.67746
59.06089
59.44432
60.057808
60.59461
60.901356
61.36147
62.051643
62.588448
62.895195
63.125248
63.66205
64.12217
64.27554
64.42892
64.81235
64.96571
64.42892
63.50868
62.588448
62.128334
62.435074
63.73874
65.65589
67.11292
68.10985
68.87671
69.56688
69.95031
70.10368
70.41042
71.1006
71.86746
72.327576
72.63432
72.94106
73.09444
73.09444
73.17112
73.32449
73.401184
73.47787
73.63124
73.8613
74.168045
74.398094
74.55147
74.70484
74.858215
74.9349
74.858215
74.858215
74.9349
75.08827
75.39502
75.70176
76.00851
76.315254
76.54531
76.698685
76.77537
76.85205
76.928734
77.082115
77.312164
77.46554
77.54223
77.61891
77.695595
77.695595
77.695595
77.772285
77.772285
77.695595
77.695595
77.772285
77.84897
77.84897
77.772285
77.695595
77.61891
77.388855
77.1588
77.005424
76.85205
76.621994
76.39194
76.08519
75.77845
75.62508
75.4717
75.241646
75.08827
74.858215
74.70484
74.55147
74.32141
74.091354
73.93798
73.784615
73.47787
73.24781
73.01775
72.78769
72.55763
72.327576
72.17421
71.86746
71.637405
71.33066
71.02392
70.71717
70.33374
70.10368
69.796936
69.413506
68.95339
68.49328
68.10985
67.8031
67.41967
67.03624
66.7295
66.499435
66.26938
65.88595
65.50252
65.11909
64.73566
64.5056
64.19885
63.815426
63.431995
63.125248
62.818504
62.511765
62.205017
61.898273
61.514843
61.284782
61.05473
60.747982
60.517925
60.28787
60.057808
59.904438
59.674377
59.44432
59.214264
58.984203
58.830833
58.67746
58.447403
58.217342
58.063972
57.98729
57.83391
57.680542
57.450485
57.143738
56.836994
56.530254
56.300194
55.99345
55.763393
55.45665
55.149902
54.84316
54.45973
54.22967
53.922928
53.692867
53.386124
53.079384
52.849323
52.619263
52.389206
52.15915
51.92909
51.62235
51.39229
51.162228
51.008858
50.778797
50.472057
50.241997
50.01194
49.858566
49.781883
49.858566
49.858566
49.858566
49.705196
49.24508
48.78496
48.63159
48.55491
48.32485
47.941418
47.557987
47.174557
46.867813
46.637753
46.637753
46.714443
46.561066
46.254322
45.947582
45.87089
46.024265
45.87089
45.33409
44.643917
43.877056
43.340256
43.263573
43.493626
43.570312
43.493626
43.110195
42.573395
42.26665
42.42002
42.65008
42.573395
42.18997
41.959908
42.11328
42.11328
41.806538
41.346416
41.039677
40.809616
40.732933
40.732933
40.656246
40.426186
40.04276
39.73601
39.58264
39.58264
39.505955
39.045837
38.43235
38.202293
38.509037
38.81578
38.739094
38.43235
38.125607
38.04892
37.972233
37.66549
37.435432
37.28206
37.28206
37.12869
36.89863
36.5152
36.13177
35.74834
35.36491
35.21154
35.058167
34.828106
34.59805
34.521362
34.521362
34.521362
34.367992
34.21462
34.21462
34.21462
34.291306
34.291306
34.21462
34.137936
34.137936
34.061245
33.83119
33.447758
33.064327
32.83427
32.83427
32.83427
32.757587
32.6809
32.527527
32.374153
32.06741
31.53061
30.840435
30.457005
30.76375
31.300552
31.453924
31.14718
30.76375
30.38032
30.226948
29.99689
29.690145
29.460087
29.153341
28.923285
28.769913
28.693228
28.616539
28.386482
28.156424
27.849682
27.619621
27.46625
27.236193
27.006134
26.92945
27.082819
27.082819
26.852762
26.622704
26.392647
26.31596
26.239275
26.085901
25.93253
25.70247
25.472414
25.242357
25.012297
24.705553
24.322124
24.015379
23.862007
23.631948
23.401892
23.095146
22.711716
22.404974
22.174913
22.098228
22.174913
22.098228
21.944857
21.7148
21.561426
21.331367
21.10131
20.794567
20.487823
20.411137
20.411137
20.411137
20.181078
19.797647
19.414217
19.260845
19.337532
19.260845
18.877415
18.18724
17.650438
17.343695
17.190323
17.036951
16.960264
16.960264
16.88358
16.88358
16.806892
16.730206
16.500149
16.27009
15.809975
15.273171
14.966428
15.273171
15.656602
15.733288
15.503229
15.273171
14.966428
14.659683
14.4296255
14.35294
14.276253
14.199567
13.969509
13.816136
13.6627655
13.58608
12.819219
10.748696
9.445034
10.5953245
12.742533
13.6627655
13.125963
12.20573
11.898987
12.129045
12.359102
12.20573
11.898987
11.668929
11.592242
11.668929
11.592242
11.362185
11.132127
10.978755
10.825383
10.825383
10.825383
10.825383
10.5953245
10.28858
10.135208
10.135208
9.828464
9.52172
9.52172
9.675092
9.751779
9.751779
9.598407
9.445034
9.291662
9.13829
9.13829
9.291662
9.368348
9.445034
9.52172
9.445034
9.214976
8.831546
8.678174
8.984919
9.368348
9.445034
9.214976
8.908232
8.831546
8.908232
8.984919
8.984919
8.831546
8.678174
8.678174
8.678174
8.75486
8.601487
8.448115
8.448115
8.448115
8.37143
7.988
7.911314
8.218058
8.524802
8.37143
8.064686
7.988
8.141372
8.37143
8.448115
8.524802
8.524802
8.524802
8.524802
8.524802
8.524802
8.524802
8.601487
8.75486
8.678174
8.37143
8.141372
8.37143
8.908232
9.13829
8.984919
8.678174
8.448115
8.448115
8.524802
8.601487
8.601487
8.524802
8.448115
8.37143
8.294744
8.294744
8.37143
8.448115
8.524802
8.524802
8.448115
8.448115
8.448115
8.37143
8.37143
8.37143
8.448115
8.448115
8.524802
8.601487
8.448115
8.294744
8.294744
8.448115
8.294744
8.064686
7.7579412
7.6045694
7.6812553
7.6812553
7.6812553
7.6045694
7.4511976
7.3745117
7.5278835
7.834627
7.988
8.141372
8.37143
8.524802
8.448115
8.294744
8.294744
8.601487
8.908232
8.984919
8.984919
8.908232
8.908232
8.908232
8.984919
8.984919
8.831546
8.601487
8.218058
8.064686
7.988
8.064686
7.988
7.911314
7.834627
7.834627
7.834627
7.7579412
7.7579412
7.7579412
7.6812553
7.6045694
7.4511976
7.221139
7.067767
7.144453
7.144453
7.144453
7.067767
6.9143953
6.8377094
6.7610235
6.7610235
6.8377094
6.8377094
6.7610235
6.6076508
6.530965
6.530965
6.530965
6.454279
6.300907
6.1475353
5.9941626
5.8407907
5.764105
5.764105
5.8407907
5.8407907
5.3039885
4.5371284
4.5371284
5.2273026
5.8407907
5.8407907
5.457361
5.1506166
5.1506166
5.1506166
5.0739307
4.7671866
4.7671866
4.920559
4.997245
4.997245
4.920559
4.920559
4.7671866
4.4604425
4.3070707
4.3070707
4.2303843
4.0770125
4.000326
3.9236403
3.7702684
3.6168962
3.5402102
3.4635243
3.3868382
3.3868382
3.3868382
3.3868382
3.2334661
3.080094
2.8500361
2.6966639
2.466606
1.9298037
1.6230596
1.7764318
2.236548
2.543292
2.466606
2.1598618
1.9298037
1.7764318
1.5463736
1.3163154
1.0095713
0.9328854
1.0095713
1.0095713
0.9328854
0.8561995
0.7795136
0.6261413
0.47276926
0.39608312
0.2427113
0.1660254
0.2427113
0.39608312
0.47276926
0.3193972
0.08933902
-0.21740508
-0.4474628
-0.6008351
-0.677521
-0.8308933
-0.9842651
-1.1376374
-1.2910092
-1.444381
-1.5210674
-1.444381
-1.5210674
-1.5977538
-1.5977538
-1.444381
-1.3676956
-1.2143233
-1.1376374
-1.2143233
-1.3676956
-1.5977538
-1.6744392
-1.7511256
-1.6744392
-1.5977538
-1.5210674
-1.5977538
-1.6744392
-1.7511256
-1.827811
-2.0578692
-2.1345556
-1.9811838
-1.7511256
-1.7511256
-1.9044974
-2.0578692
-2.1345556
-2.4412997
-3.1314738
-3.668276
-3.5915902
-3.2081602
-2.978102
-3.1314738
-3.361532
-3.4382184
-3.2081602
-3.1314738
-3.2081602
-3.4382184
-3.5915902
-3.5915902
-3.744962
-3.8983338
-3.8983338
-3.668276
-3.5915902
-3.5915902
-3.5915902
-3.5915902
-3.668276
-3.744962
-3.8983338
-4.0517063
-4.0517063
-4.0517063
-4.0517063
-4.0517063
-4.128392
-4.281764
-4.435137
-4.5118217
-4.5885086
-4.895253
-5.3553686
-5.5087404
-5.3553686
-5.201997
-5.2786827
-5.3553686
-5.4320545
-5.5087404
-5.5854263
-5.5087404
-5.3553686
-5.3553686
-5.4320545
-5.4320545
-5.5087404
-5.662113
-5.738799
-5.738799
-5.738799
-5.815485
-5.968857
-6.1222296
-6.1989145
-6.1989145
-6.2756004
-6.3522873
-6.505659
-6.659031
-6.8124037
-6.8890896
-6.8890896
-7.0424604
-7.349206
-7.6559496
-7.962693
-8.192752
-8.269438
-8.116066
-8.192752
-8.42281
-8.882926
-9.266356
-9.649786
-10.033216
-10.570019
-10.8000765
-10.493333
-9.803159
-9.496413
-9.649786
-10.033216
-10.263275
-10.416646
-10.570019
-10.723391
-10.953448
-11.10682
-11.260193
-11.260193
-11.10682
-10.876762
-10.723391
-10.646705
-10.570019
-10.570019
-10.876762
-11.260193
-11.490252
-11.643622
-11.796995
-12.103739
-12.3337965
-12.487169
-12.64054
-12.793914
-13.023971
-13.254029
-13.484088
-13.714147
-13.944203
-14.174262
-14.404319
-14.557691
-14.711064
-14.941123
-15.17118
-15.324552
-15.631297
-15.707982
-15.707982
-15.631297
-15.707982
-15.784667
-15.784667
-15.861354
-16.091412
-16.321468
-16.398155
-16.398155
-16.398155
-16.398155
-16.551529
-16.628214
-16.628214
-16.704899
-16.781586
-16.85827
-17.011644
-17.08833
-17.165016
-17.395073
-17.625132
-17.855188
-17.931875
-18.008562
-18.085249
-18.085249
-18.085249
-18.315306
-18.698736
-19.082167
-19.235538
-19.235538
-19.082167
-19.082167
-19.005482
-19.082167
-19.235538
-19.38891
-19.618969
-19.849026
-20.0024
-20.079084
-20.232456
-20.309141
-20.385828
-20.385828
-20.309141
-20.232456
-20.232456
-20.385828
-20.539202
-20.615887
-20.692572
-20.845943
-20.999317
-21.229374
-21.382746
-21.382746
-21.382746
-21.459435
-21.612804
-21.689491
-21.766176
-21.842861
-21.996235
-22.302979
-22.609724
-22.609724
-22.379663
-22.226294
-22.379663
-22.533037
-22.686409
-22.609724
-22.456352
-22.379663
-22.379663
-22.533037
-22.533037
-22.456352
-22.302979
-22.379663
-22.456352
-22.533037
-22.533037
-22.379663
-22.379663
-22.302979
-22.302979
-22.379663
-22.379663
-22.379663
-22.379663
-22.379663
-22.302979
-22.226294
-22.302979
-22.456352
-22.456352
-22.456352
-22.456352
-22.456352
-22.379663
-22.226294
-22.226294
-22.149607
-21.996235
-21.842861
-21.766176
-21.689491
-21.53612
-21.382746
-21.30606
-21.30606
-21.30606
-21.229374
-20.922632
-20.615887
-20.462515
-20.309141
-20.155771
-19.925713
-19.849026
-19.849026
-19.849026
-19.695654
-19.465597
-19.312223
-19.158852
-19.005482
-19.005482
-18.852108
-18.698736
-18.46868
-18.238619
-18.008562
-17.855188
-17.701818
-17.548447
-17.471758
-17.395073
-17.318388
-17.318388
-17.165016
-16.781586
-16.47484
-16.321468
-16.244783
-16.244783
-16.168098
-16.014727
-15.861354
-15.784667
-15.861354
-15.861354
-15.55461
-15.17118
-14.6343775
-14.327634
-14.327634
-14.481006
-14.481006
-14.327634
-13.944203
-13.714147
-13.560773
-13.407401
-13.177344
-12.870599
-12.64054
-12.410482
-12.027053
-11.643622
-11.413565
-11.336879
-11.260193
-11.183506
-10.953448
-10.8000765
-10.723391
-10.723391
-10.493333
-10.109902
-9.803159
-9.803159
-9.879844
-9.726472
-9.266356
-8.80624
-8.576182
-8.576182
-8.42281
-8.116066
-7.8093224
-7.6559496
-7.502577
-7.425891
-7.502577
-7.5792637
-7.349206
-6.735717
-6.1989145
-5.892171
-5.662113
-5.5087404
-5.2786827
-5.048625
-4.8185663
-4.6651945
-4.5118217
-4.281764
-3.9750202
-3.744962
-3.5149038
-3.361532
-3.2081602
-3.0547874
-2.8247302
-2.594672
-2.3646138
-2.0578692
-1.827811
-1.5977538
-1.5210674
-1.2910092
-1.3676956
-2.8247302
-4.205078
-3.5149038
-1.2910092
0.47276926
0.7795136
0.3193972
0.2427113
0.6261413
1.0862575
1.0862575
0.9328854
0.7795136
0.7795136
0.9328854
1.0095713
1.0095713
1.0095713
1.0095713
1.0095713
1.0095713
1.0862575
1.1629436
1.1629436
1.1629436
1.2396295
1.5463736
1.9298037
2.3132339
2.619978
2.77335
2.926722
3.080094
3.2334661
3.2334661
3.2334661
3.2334661
3.310152
3.3868382
3.4635243
3.5402102
3.6168962
3.8469543
4.000326
4.1536984
4.2303843
4.2303843
4.3070707
4.5371284
4.920559
5.3039885
5.534047
5.8407907
6.1475353
6.377593
6.377593
6.377593
6.454279
6.6076508
6.6843376
6.6843376
6.7610235
6.9143953
6.991081
6.991081
7.144453
7.297826
7.5278835
7.6045694
7.6812553
7.7579412
7.911314
8.064686
8.218058
8.37143
8.524802
8.75486
8.984919
9.13829
9.291662
9.52172
9.675092
9.828464
9.90515
9.981836
10.058522
10.135208
10.28858
10.441953
10.518639
10.5953245
10.67201
10.825383
10.978755
11.132127
11.285499
11.362185
11.43887
11.668929
11.822301
12.052359
12.20573
12.20573
12.20573
12.282416
12.359102
12.512475
12.665847
12.742533
12.819219
12.8959055
12.97259
13.049276
13.049276
13.049276
13.049276
13.049276
13.049276
13.125963
13.279335
13.356022
13.356022
13.432707
13.509393
13.6627655
13.739451
13.739451
13.816136
13.969509
14.046195
14.122882
14.276253
14.4296255
14.506311
14.506311
14.4296255
14.4296255
14.582998
14.889742
15.043114
15.043114
15.043114
15.1964855
15.349858
15.656602
15.88666
16.116718
16.193405
16.27009
16.27009
16.193405
16.193405
16.27009
16.576836
16.88358
17.113636
17.113636
17.113636
17.190323
17.343695
17.650438
17.803812
17.880497
17.880497
18.18724
18.877415
19.260845
19.107473
18.877415
18.877415
19.107473
19.337532
19.414217
19.490904
19.490904
19.644276
19.797647
19.874334
19.951021
19.874334
19.951021
20.104391
20.181078
20.104391
20.104391
20.181078
20.411137
20.564508
20.71788
20.794567
20.871252
21.024624
21.10131
21.254683
21.408054
21.638113
21.944857
22.098228
22.174913
22.2516
22.328287
22.2516
22.2516
22.404974
22.558344
22.711716
22.788404
22.86509
22.86509
22.86509
22.941776
23.095146
23.325207
23.555264
23.631948
23.708635
23.862007
24.015379
24.16875
24.322124
24.475496
24.628866
24.78224
24.935612
25.165668
25.319042
25.472414
25.472414
25.549099
25.77916
26.009216
26.162588
26.31596
26.469332
26.69939
26.852762
26.92945
26.92945
27.006134
27.159506
27.389565
27.619621
27.69631
27.69631
27.69631
27.69631
27.772995
27.926367
28.079739
28.156424
28.233112
28.309797
28.46317
28.616539
28.616539
28.693228
28.769913
28.8466
28.923285
28.923285
28.923285
29.076656
29.23003
29.306715
29.460087
29.613459
29.766832
29.843517
29.843517
29.920202
29.99689
30.226948
30.38032
30.533691
30.610376
30.687065
30.76375
30.76375
30.76375
30.687065
30.610376
30.533691
30.533691
30.533691
30.610376
30.687065
30.76375
30.840435
30.840435
30.840435
30.840435
30.840435
30.917122
30.917122
30.993807
31.070492
31.223866
31.300552
31.453924
31.53061
31.607296
31.53061
31.53061
31.53061
31.683983
31.837355
31.91404
31.91404
32.06741
32.144096
32.220783
32.220783
32.29747
32.374153
32.527527
32.604214
32.6809
32.757587
32.83427
32.910957
32.987644
33.064327
33.141018
33.141018
33.141018
33.2177
33.294388
33.447758
33.447758
33.447758
33.447758
33.67782
33.984562
33.984562
33.67782
33.371075
33.447758
33.60113
33.67782
33.60113
33.524445
33.447758
33.447758
33.447758
33.447758
33.524445
33.60113
33.67782
33.67782
33.67782
33.67782
33.67782
33.754505
33.83119
33.83119
33.907875
33.984562
34.061245
34.137936
34.137936
34.137936
34.137936
34.21462
34.367992
34.444675
34.521362
34.521362
34.521362
34.444675
34.59805
34.751423
34.904793
34.98148
35.134853
35.21154
35.288223
35.288223
35.288223
35.36491
35.51828
35.594967
35.594967
35.594967
35.74834
35.90171
35.978397
36.055084
36.13177
36.13177
36.13177
36.208454
36.208454
36.13177
35.978397
35.825024
35.74834
35.671654
35.441593
35.21154
34.904793
34.59805
34.291306
34.137936
34.061245
34.061245
34.061245
34.137936
34.21462
34.367992
34.444675
34.521362
34.674736
34.904793
35.058167
35.21154
35.288223
35.441593
35.51828
35.671654
35.825024
35.978397
36.13177
36.208454
36.28514
36.43851
36.591885
36.66857
36.74526
36.74526
36.66857
36.66857
36.82194
36.82194
36.74526
36.74526
36.66857
36.74526
36.66857
36.591885
36.43851
36.361828
36.28514
36.208454
36.208454
36.208454
36.208454
36.208454
36.208454
36.361828
36.43851
36.591885
36.66857
36.89863
37.052002
37.12869
37.205376
37.205376
37.28206
37.28206
37.358746
37.358746
37.358746
37.358746
37.435432
37.588806
37.895546
38.202293
38.43235
38.585724
38.81578
39.122524
39.35258
39.505955
39.58264
39.65933
39.73601
39.8127
39.73601
39.505955
39.35258
39.275894
39.19921
39.045837
38.892464
38.739094
38.662407
38.739094
38.81578
38.892464
38.739094
38.355663
38.125607
38.202293
38.355663
38.509037
38.43235
38.278976
38.278976
38.355663
38.43235
38.43235
38.509037
38.509037
38.43235
38.509037
38.585724
38.662407
38.662407
38.81578
38.96915
39.045837
39.122524
39.275894
39.35258
39.35258
39.429268
39.505955
39.58264
39.65933
39.73601
39.73601
39.73601
39.8127
39.8127
39.889385
39.966072
39.966072
39.889385
39.8127
39.73601
39.65933
39.58264
39.58264
39.58264
39.58264
39.65933
39.58264
39.58264
39.58264
39.58264
39.505955
39.58264
39.65933
39.73601
39.8127
39.889385
39.8127
39.8127
39.8127
39.889385
39.966072
40.04276
40.119442
40.119442
40.272816
40.426186
40.656246
40.886303
41.11636
41.346416
41.65316
41.88322
42.18997
42.42002
42.65008
42.880142
43.033512
43.263573
43.493626
43.570312
43.723686
43.877056
44.03043
44.107117
44.183804
44.183804
44.183804
44.107117
44.107117
44.03043
43.877056
43.723686
43.647003
43.723686
43.877056
43.953743
44.03043
44.107117
44.107117
44.107117
44.183804
44.183804
44.260487
44.260487
44.260487
44.41386
44.490547
44.490547
44.490547
44.56723
44.720604
44.873978
44.95066
45.027348
45.10403
45.25741
45.33409
45.410778
45.48746
45.64084
45.71752
45.71752
45.71752
45.79421
45.79421
45.79421
45.71752
45.71752
45.64084
45.64084
45.64084
45.71752
45.87089
45.947582
45.947582
45.947582
46.024265
46.100952
46.254322
46.331013
46.254322
46.17764
46.17764
46.254322
46.407696
46.407696
46.407696
46.407696
46.407696
46.407696
46.407696
46.407696
46.484383
46.484383
46.484383
46.407696
46.331013
46.331013
46.331013
46.254322
46.17764
46.100952
45.947582
45.87089
45.87089
45.87089
45.79421
45.71752
45.71752
45.71752
45.71752
45.71752
45.71752
45.71752
45.79421
45.87089
45.87089
45.87089
45.87089
45.947582
46.024265
46.100952
46.17764
46.17764
46.254322
46.331013
46.407696
46.561066
46.714443
46.791126
46.867813
46.867813
46.867813
46.944496
46.944496
46.944496
46.944496
47.021187
47.097874
47.174557
47.174557
47.251244
47.174557
47.097874
46.791126
46.637753
46.791126
47.174557
47.404617
47.4813
47.404617
47.404617
47.4813
47.557987
47.174557
46.254322
45.87089
46.484383
47.557987
48.094788
48.0181
47.711357
47.634674
47.788048
47.86473
47.86473
47.86473
47.941418
48.0181
48.094788
48.17148
48.17148
48.24816
48.24816
48.40153
48.478218
48.478218
48.478218
48.55491
48.70828
48.78496
48.86165
48.938335
49.015022
49.09171
49.09171
49.24508
49.321766
49.398453
49.551823
49.705196
49.858566
50.01194
50.088627
50.088627
50.165314
50.241997
50.318684
50.472057
50.548744
50.548744
50.625427
50.778797
51.008858
51.23892
51.3156
51.3156
51.3156
51.085545
50.93217
51.085545
51.23892
51.085545
50.855488
50.93217
51.162228
51.085545
50.855488
50.778797
50.855488
50.855488
50.855488
50.855488
50.702114
50.472057
50.472057
50.625427
50.625427
50.548744
50.625427
50.625427
50.625427
50.548744
50.548744
50.548744
50.625427
50.625427
50.625427
50.625427
50.702114
51.008858
51.085545
51.008858
50.855488
50.855488
50.93217
50.93217
50.855488
50.702114
50.702114
50.625427
50.625427
50.625427
50.625427
50.702114
50.702114
50.702114
50.548744
50.548744
50.472057
50.472057
50.395367
50.318684
50.165314
50.088627
50.088627
50.088627
50.165314
50.165314
50.088627
50.088627
50.088627
50.088627
50.088627
50.165314
50.241997
50.088627
49.858566
49.935253
50.088627
50.165314
50.165314
50.165314
50.165314
50.165314
50.165314
50.241997
50.318684
50.395367
50.318684
50.318684
50.395367
50.395367
50.395367
50.395367
50.472057
50.548744
50.548744
50.625427
50.625427
50.702114
50.778797
50.778797
50.702114
50.702114
50.778797
50.855488
50.855488
50.778797
50.778797
50.855488
50.855488
50.855488
50.778797
50.702114
50.702114
50.778797
50.855488
50.855488
50.778797
50.625427
50.548744
50.472057
50.472057
50.472057
50.318684
50.165314
50.01194
49.858566
49.781883
49.62851
49.321766
49.168392
49.24508
49.398453
49.475136
49.398453
49.321766
49.321766
49.321766
49.321766
49.24508
49.321766
49.321766
49.321766
49.321766
49.24508
49.168392
48.938335
48.63159
48.55491
48.70828
48.86165
48.78496
48.63159
48.32485
48.094788
48.0181
48.0181
48.094788
48.0181
47.711357
47.174557
46.637753
46.561066
46.791126
46.867813
46.714443
46.407696
46.254322
46.100952
45.947582
45.79421
45.64084
45.64084
45.71752
45.71752
45.79421
45.87089
46.024265
46.100952
46.254322
46.407696
46.561066
46.561066
46.484383
46.561066
46.791126
47.021187
47.097874
47.021187
47.021187
47.021187
46.944496
46.867813
46.714443
46.484383
46.254322
46.100952
45.947582
45.87089
45.71752
45.56415
45.410778
45.33409
45.18072
45.027348
44.95066
44.79729
44.643917
44.41386
44.337173
44.260487
44.183804
44.107117
43.953743
43.800373
43.647003
43.570312
43.416943
43.263573
43.033512
42.80345
42.65008
42.573395
42.573395
42.72677
42.72677
42.65008
42.573395
42.573395
42.49671
42.03659
41.806538
42.11328
42.72677
43.033512
42.956825
42.880142
43.033512
43.263573
43.416943
43.416943
43.416943
43.493626
43.493626
43.493626
43.493626
43.493626
43.647003
43.723686
43.723686
43.723686
43.647003
43.570312
43.570312
43.647003
43.800373
43.953743
43.953743
43.953743
43.953743
44.03043
44.03043
43.877056
43.800373
43.570312
42.880142
42.26665
42.573395
43.340256
43.723686
43.570312
43.263573
43.263573
43.340256
43.340256
43.340256
43.263573
43.186882
43.186882
43.110195
43.110195
43.110195
43.110195
43.110195
43.186882
43.186882
43.186882
43.110195
43.110195
43.186882
43.263573
43.263573
43.186882
43.186882
43.263573
43.340256
43.340256
43.186882
43.033512
42.956825
42.880142
42.72677
42.573395
42.42002
42.343338
42.343338
42.26665
42.18997
42.11328
42.03659
41.959908
41.959908
41.959908
42.03659
42.03659
42.03659
42.03659
42.03659
41.959908
41.806538
41.576477
41.49979
41.49979
41.423107
41.269733
41.193047
41.11636
40.962986
40.809616
40.656246
40.57956
40.426186
40.19613
40.04276
39.966072
39.889385
39.889385
39.889385
39.889385
39.8127
39.73601
39.65933
39.58264
39.65933
39.73601
39.73601
39.505955
39.35258
39.275894
39.35258
39.35258
39.275894
39.19921
39.19921
39.19921
39.122524
38.96915
38.81578
38.739094
38.662407
38.509037
38.43235
38.355663
38.202293
38.04892
37.895546
37.66549
37.588806
37.51212
37.435432
37.358746
37.205376
37.052002
36.975315
36.975315
36.975315
36.975315
36.975315
37.052002
37.052002
37.205376
37.358746
37.435432
37.588806
37.66549
37.742176
37.818863
37.972233
38.04892
38.125607
38.202293
38.202293
38.278976
38.355663
38.43235
38.509037
38.585724
38.585724
38.585724
38.585724
38.585724
38.509037
38.355663
38.278976
38.202293
38.04892
37.972233
37.972233
37.972233
37.895546
37.895546
37.818863
37.742176
37.66549
37.588806
37.435432
37.435432
37.435432
37.435432
37.358746
37.28206
37.205376
37.205376
37.28206
37.205376
37.205376
37.052002
36.89863
36.89863
37.205376
37.588806
37.742176
37.818863
37.742176
37.742176
37.895546
38.04892
38.125607
38.125607
38.125607
38.125607
38.202293
38.278976
38.278976
38.278976
38.278976
38.278976
38.278976
38.125607
38.04892
38.04892
38.04892
37.972233
37.742176
37.588806
37.51212
37.435432
37.28206
37.205376
37.12869
37.052002
36.975315
36.82194
36.591885
36.5152
36.43851
36.361828
36.28514
36.13177
35.978397
35.90171
35.825024
35.74834
35.825024
35.74834
35.51828
35.21154
35.441593
35.978397
36.361828
36.43851
36.43851
36.43851
36.5152
36.5152
36.43851
36.208454
35.978397
35.825024
35.74834
35.594967
35.441593
35.288223
35.134853
34.98148
34.751423
34.521362
34.367992
34.137936
33.984562
33.83119
33.67782
33.524445
33.447758
33.294388
33.2177
33.2177
33.064327
32.910957
32.6809
32.604214
32.527527
32.374153
32.220783
32.144096
32.06741
31.91404
31.683983
31.453924
31.223866
31.070492
30.993807
30.76375
30.457005
30.150263
29.99689
29.843517
29.613459
29.383402
29.076656
28.8466
28.616539
28.46317
28.233112
28.003052
27.849682
27.69631
27.46625
27.236193
27.006134
26.852762
26.162588
25.088984
24.78224
25.472414
26.239275
26.469332
26.085901
25.77916
25.77916
25.855844
25.93253
25.77916
25.625786
25.549099
25.625786
25.625786
25.625786
25.549099
25.549099
25.549099
25.549099
25.472414
25.39573
25.319042
25.165668
25.088984
25.165668
25.165668
25.165668
25.088984
25.088984
25.088984
25.088984
25.012297
24.858927
24.78224
24.705553
24.628866
24.628866
24.628866
24.628866
24.628866
24.475496
24.39881
24.322124
24.322124
24.322124
24.322124
24.245436
24.092066
24.092066
24.092066
24.092066
24.092066
23.938694
23.862007
23.785322
23.862007
23.938694
23.862007
23.785322
23.708635
23.708635
23.708635
23.631948
23.478577
23.325207
23.171833
23.095146
23.095146
23.095146
23.095146
22.941776
22.788404
22.711716
22.63503
22.63503
22.558344
22.481659
22.328287
22.2516
22.098228
22.021544
22.021544
21.86817
21.791485
21.7148
21.561426
21.484741
21.408054
21.254683
21.177996
21.10131
21.10131
21.024624
21.024624
20.947939
20.871252
20.794567
20.71788
20.641193
20.564508
20.411137
20.411137
20.33445
20.33445
20.257765
20.181078
20.027706
19.951021
19.874334
19.797647
19.720963
19.56759
19.56759
19.490904
19.490904
19.414217
19.337532
19.260845
19.184158
19.107473
19.030788
18.954102
18.877415
18.724043
18.647358
18.570671
18.493986
18.4173
18.340612
18.263927
18.263927
18.110556
17.957182
17.803812
17.727125
17.727125
17.727125
17.650438
17.573753
17.497066
17.343695
17.26701
17.190323
17.26701
17.26701
17.190323
17.113636
17.036951
16.960264
16.88358
16.88358
16.88358
16.88358
16.806892
16.88358
16.806892
16.730206
16.65352
16.65352
16.65352
16.65352
16.65352
16.576836
16.500149
16.423462
16.423462
16.423462
16.346777
16.27009
16.193405
16.193405
16.193405
16.116718
16.040033
15.963346
15.88666
15.88666
15.733288
15.579916
15.426543
15.349858
15.349858
15.273171
15.273171
15.1964855
15.1964855
15.1964855
15.043114
14.966428
14.889742
14.889742
14.813056
14.659683
14.582998
14.582998
14.659683
14.582998
14.506311
14.4296255
14.4296255
14.4296255
14.4296255
14.4296255
14.35294
14.35294
14.35294
14.276253
14.199567
14.122882
14.046195
14.046195
14.046195
13.969509
13.969509
13.892823
13.892823
13.816136
13.6627655
13.58608
13.58608
13.58608
13.6627655
13.6627655
13.6627655
13.58608
13.58608
13.509393
13.432707
13.356022
13.356022
13.356022
13.356022
13.279335
13.202649
13.202649
13.202649
13.202649
13.202649
13.202649
13.202649
13.202649
13.125963
13.049276
12.97259
13.049276
13.049276
12.97259
12.8959055
12.819219
12.665847
12.589161
12.435789
12.20573
12.129045
12.359102
12.665847
12.742533
12.665847
12.589161
12.512475
12.589161
12.589161
12.742533
12.819219
12.8959055
12.8959055
12.8959055
12.8959055
12.97259
12.97259
12.97259
13.049276
13.125963
13.202649
13.125963
13.049276
13.125963
13.202649
13.202649
13.125963
13.125963
13.279335
13.356022
13.432707
13.509393
13.509393
13.58608
13.58608
13.58608
13.6627655
13.6627655
13.6627655
13.58608
13.509393
13.58608
13.739451
13.892823
13.969509
14.122882
14.199567
14.276253
14.276253
14.276253
14.35294
14.4296255
14.35294
14.276253
14.276253
14.199567
14.199567
14.122882
14.122882
14.122882
14.199567
14.276253
14.276253
14.276253
14.199567
14.122882
14.122882
14.199567
14.199567
14.122882
14.046195
14.046195
13.969509
13.892823
13.892823
13.969509
14.046195
14.122882
14.122882
14.199567
14.35294
14.35294
14.35294
14.506311
14.659683
14.736369
14.813056
14.889742
14.966428
14.966428
15.043114
15.1198
15.1964855
15.273171
15.273171
15.273171
15.273171
15.273171
15.1964855
15.1964855
15.273171
15.273171
15.273171
15.273171
15.273171
15.349858
15.426543
15.349858
15.349858
15.273171
15.1964855
15.273171
15.349858
15.426543
15.426543
15.503229
15.579916
15.733288
15.809975
15.809975
15.809975
15.733288
15.656602
15.656602
15.579916
15.503229
15.579916
15.656602
15.656602
15.656602
15.579916
15.503229
15.579916
15.579916
15.579916
15.579916
15.579916
15.656602
15.656602
15.579916
15.579916
15.656602
15.656602
15.579916
15.579916
15.656602
15.733288
15.733288
15.733288
15.733288
15.88666
16.040033
15.963346
15.809975
15.733288
15.656602
15.733288
15.809975
15.809975
15.733288
15.656602
15.656602
15.656602
15.579916
15.503229
15.503229
15.503229
15.503229
15.426543
15.349858
15.273171
15.273171
15.273171
15.1198
15.043114
14.889742
14.813056
14.736369
14.659683
14.659683
14.659683
14.582998
14.4296255
14.199567
14.046195
13.969509
13.969509
13.892823
13.816136
13.739451
13.739451
13.739451
13.58608
13.432707
13.279335
12.97259
12.742533
12.742533
12.97259
13.202649
13.202649
13.125963
13.049276
13.049276
13.125963
13.049276
13.049276
13.049276
13.125963
13.049276
13.049276
13.049276
13.125963
13.049276
12.97259
12.819219
12.819219
12.8959055
12.97259
12.97259
12.97259
12.97259
12.97259
12.97259
12.97259
12.8959055
12.8959055
12.8959055
12.819219
12.742533
12.742533
12.819219
12.819219
12.819219
12.742533
12.665847
12.589161
12.512475
12.512475
12.512475
12.512475
12.435789
12.282416
12.20573
12.129045
12.129045
12.052359
11.898987
11.822301
11.745614
11.592242
11.362185
11.132127
11.05544
10.978755
10.902068
10.748696
10.5953245
10.441953
10.365267
10.28858
10.135208
9.981836
9.751779
9.291662
8.908232
8.984919
9.291662
9.445034
9.368348
9.214976
9.13829
9.13829
9.061604
8.908232
8.831546
8.908232
8.984919
9.13829
9.214976
9.291662
9.368348
9.368348
9.368348
9.445034
9.52172
9.598407
9.675092
9.828464
9.981836
10.135208
10.28858
10.441953
10.518639
10.5953245
10.67201
10.67201
10.67201
10.748696
10.902068
10.978755
10.978755
11.05544
11.132127
11.208813
11.208813
11.208813
11.208813
11.285499
11.285499
11.362185
11.43887
11.43887
11.362185
11.43887
11.132127
10.365267
9.90515
10.365267
11.132127
11.43887
11.208813
10.902068
10.748696
10.825383
10.902068
10.902068
10.825383
10.748696
10.748696
10.748696
10.748696
10.825383
10.748696
10.67201
10.5953245
10.518639
10.518639
10.518639
10.518639
10.5953245
10.67201
10.5953245
10.5953245
10.518639
10.518639
10.518639
10.441953
10.365267
10.441953
10.518639
10.518639
10.441953
10.518639
10.518639
10.5953245
10.518639
10.365267
10.365267
10.441953
10.441953
10.365267
10.28858
10.28858
10.28858
10.28858
10.28858
10.365267
10.365267
10.28858
10.28858
10.211895
10.211895
10.211895
10.135208
10.135208
10.211895
10.211895
10.135208
10.058522
9.90515
9.828464
9.751779
9.751779
9.751779
9.751779
9.675092
9.675092
9.598407
9.598407
9.52172
9.52172
9.52172
9.598407
9.52172
9.52172
9.368348
9.368348
9.368348
9.445034
9.52172
9.52172
9.598407
9.675092
9.675092
9.675092
9.675092
9.675092
9.675092
9.675092
9.675092
9.675092
9.751779
9.828464
9.90515
9.981836
9.981836
9.981836
9.90515
9.90515
9.90515
10.058522
10.211895
10.28858
10.28858
10.28858
10.28858
10.365267
10.365267
10.441953
10.441953
10.518639
10.5953245
10.67201
10.748696
10.825383
10.978755
11.132127
11.208813
11.208813
11.285499
11.362185
11.43887
11.43887
11.515556
11.592242
11.668929
11.668929
11.668929
11.745614
11.898987
11.975673
12.052359
12.20573
12.282416
12.435789
12.435789
12.359102
12.359102
12.512475
12.665847
12.819219
12.8959055
12.8959055
12.97259
13.049276
13.202649
13.432707
13.58608
13.739451
13.892823
13.969509
14.122882
14.122882
14.199567
14.199567
14.276253
14.4296255
14.582998
14.659683
14.659683
14.736369
14.889742
15.043114
15.1198
15.1964855
15.1964855
15.273171
15.426543
15.503229
15.579916
15.656602
15.809975
15.963346
16.116718
16.27009
16.346777
16.423462
16.576836
16.730206
16.806892
16.960264
17.036951
17.113636
17.190323
17.343695
17.420382
17.573753
17.573753
17.573753
17.650438
17.727125
17.803812
17.803812
17.803812
17.957182
18.033869
18.033869
18.033869
18.110556
18.263927
18.4173
18.4173
18.4173
18.493986
18.570671
18.647358
18.647358
18.724043
18.80073
18.877415
18.877415
18.877415
18.954102
19.030788
19.107473
19.184158
19.184158
19.184158
19.184158
19.107473
19.184158
19.184158
19.184158
19.184158
19.260845
19.414217
19.414217
19.337532
19.337532
19.337532
19.337532
19.260845
19.184158
19.260845
19.337532
19.337532
19.260845
19.260845
19.260845
19.260845
19.260845
19.260845
19.337532
19.337532
19.260845
19.184158
19.184158
19.260845
19.337532
19.337532
19.414217
19.490904
19.490904
19.414217
19.337532
19.414217
19.56759
19.644276
19.490904
19.260845
19.107473
19.184158
19.260845
19.260845
19.260845
19.184158
19.184158
19.184158
19.107473
19.107473
19.030788
19.030788
19.030788
19.030788
19.030788
19.030788
19.030788
19.030788
19.030788
19.030788
19.030788
18.954102
18.80073
18.724043
18.80073
18.877415
18.877415
18.877415
18.877415
18.954102
19.030788
18.954102
18.877415
18.80073
18.724043
18.724043
18.80073
18.80073
18.724043
18.724043
18.724043
18.80073
18.80073
18.724043
18.647358
18.647358
18.724043
18.724043
18.647358
18.647358
18.647358
18.647358
18.570671
18.493986
18.493986
18.493986
18.493986
18.493986
18.493986
18.4173
18.4173
18.340612
18.4173
18.4173
18.340612
18.18724
18.110556
18.110556
18.18724
18.263927
18.263927
18.18724
18.033869
18.033869
18.110556
18.18724
18.18724
18.18724
18.263927
18.340612
18.4173
18.340612
18.263927
18.263927
18.263927
18.18724
18.110556
18.033869
17.957182
17.880497
17.880497
17.880497
17.880497
17.957182
17.957182
17.957182
18.033869
18.033869
18.110556
18.110556
18.110556
18.110556
18.033869
18.033869
18.033869
18.033869
18.033869
18.033869
18.033869
17.957182
17.880497
17.880497
17.880497
17.803812
17.803812
17.880497
17.957182
17.957182
17.957182
17.880497
17.803812
17.727125
17.573753
17.420382
17.343695
17.343695
17.343695
17.26701
17.26701
17.26701
17.190323
17.113636
16.960264
16.960264
16.960264
16.960264
16.960264
16.88358
16.88358
16.88358
16.88358
16.806892
16.806892
16.730206
16.730206
16.65352
16.576836
16.423462
16.346777
16.423462
16.65352
16.65352
16.500149
16.346777
16.27009
16.27009
16.27009
16.27009
16.346777
16.346777
16.346777
16.27009
16.193405
16.193405
16.116718
16.040033
15.963346
15.88666
15.88666
15.88666
15.88666
15.733288
15.656602
15.503229
15.426543
15.426543
15.349858
15.349858
15.349858
15.273171
15.1198
15.043114
14.966428
14.889742
14.813056
14.736369
14.736369
14.736369
14.582998
14.506311
14.4296255
14.4296255
14.4296255
14.4296255
14.35294
14.35294
14.35294
14.276253
14.276253
14.199567
14.199567
14.199567
14.199567
14.199567
14.122882
14.046195
14.122882
14.199567
14.276253
14.199567
14.122882
14.122882
14.199567
14.199567
14.199567
14.199567
14.122882
14.199567
14.276253
14.276253
14.199567
14.122882
14.122882
14.122882
14.122882
14.122882
13.969509
13.969509
13.892823
13.892823
13.892823
13.969509
13.969509
13.969509
13.969509
13.892823
13.969509
13.969509
13.969509
13.969509
13.969509
13.892823
13.892823
13.892823
13.969509
13.892823
13.892823
13.969509
14.046195
14.046195
13.969509
13.892823
13.892823
13.969509
14.046195
14.046195
14.122882
14.046195
14.046195
14.046195
14.046195
14.122882
14.122882
14.122882
14.122882
14.122882
14.199567
14.199567
14.199567
14.276253
14.35294
14.4296255
14.506311
14.506311
14.4296255
14.506311
14.506311
14.506311
14.506311
14.506311
14.4296255
14.4296255
14.506311
14.582998
14.582998
14.582998
14.582998
14.506311
14.506311
14.582998
14.582998
14.582998
14.582998
14.582998
14.659683
14.582998
14.582998
14.582998
14.659683
14.659683
14.659683
14.582998
14.506311
14.506311
14.582998
14.659683
14.582998
14.582998
14.506311
14.506311
14.506311
14.4296255
14.35294
14.276253
14.276253
14.276253
14.199567
14.122882
14.046195
14.046195
14.046195
14.046195
13.969509
13.969509
13.892823
13.892823
13.892823
13.892823
13.892823
13.892823
13.816136
13.739451
13.739451
13.739451
13.6627655
13.58608
13.509393
13.58608
13.6627655
13.58608
13.509393
13.509393
13.58608
13.6627655
13.58608
13.432707
13.356022
13.279335
13.279335
13.279335
13.279335
13.279335
13.279335
13.279335
13.202649
13.202649
13.125963
13.125963
13.049276
13.049276
13.049276
12.97259
12.97259
12.97259
12.97259
13.049276
13.049276
12.97259
12.8959055
12.819219
12.819219
12.819219
12.742533
12.665847
12.665847
12.589161
12.589161
12.665847
12.742533
12.742533
12.742533
12.742533
12.665847
12.589161
12.512475
12.589161
12.589161
12.589161
12.589161
12.512475
12.512475
12.512475
12.512475
12.589161
12.589161
12.665847
12.742533
12.665847
12.589161
12.589161
12.665847
12.665847
12.589161
12.512475
12.512475
12.589161
12.589161
12.435789
12.359102
12.359102
12.435789
12.435789
12.512475
12.435789
12.359102
12.359102
12.359102
12.359102
12.282416
12.282416
12.282416
12.359102
12.359102
12.282416
12.282416
12.282416
12.359102
12.435789
12.435789
12.282416
12.20573
12.20573
12.282416
12.359102
12.435789
12.435789
12.435789
12.435789
12.435789
12.435789
12.435789
12.435789
12.359102
12.359102
12.359102
12.435789
12.435789
12.435789
12.359102
12.282416
12.20573
12.20573
12.282416
12.435789
12.435789
12.435789
12.435789
12.512475
12.512475
12.512475
12.435789
12.435789
12.435789
12.435789
12.435789
12.512475
12.512475
12.512475
12.512475
12.359102
12.282416
12.282416
12.359102
12.435789
12.435789
12.435789
12.359102
12.359102
12.359102
12.435789
12.435789
12.359102
12.282416
12.282416
12.359102
12.359102
12.435789
12.435789
12.435789
12.435789
12.435789
12.512475
12.665847
12.819219
12.819219
12.8959055
12.8959055
12.97259
12.97259
13.049276
13.049276
13.049276
13.049276
13.125963
13.049276
13.049276
13.125963
13.125963
13.049276
13.049276
13.049276
13.125963
13.202649
13.202649
13.279335
13.279335
13.356022
13.356022
13.356022
13.356022
13.356022
13.356022
13.432707
13.509393
13.58608
13.6627655
13.6627655
13.58608
13.432707
13.432707
13.432707
13.432707
13.509393
13.58608
13.58608
13.6627655
13.6627655
13.6627655
13.6627655
13.58608
13.509393
13.509393
13.58608
13.6627655
13.6627655
13.58608
13.58608
13.6627655
13.6627655
13.6627655
13.6627655
13.739451
13.739451
13.739451
13.739451
13.816136
13.892823
13.969509
13.969509
14.046195
14.046195
14.046195
14.122882
14.199567
14.199567
14.199567
14.199567
14.199567
14.276253
14.276253
14.276253
14.276253
14.276253
14.276253
14.276253
14.276253
14.276253
14.276253
14.276253
14.199567
14.046195
13.969509
13.969509
13.969509
14.046195
14.122882
14.122882
14.199567
14.122882
14.122882
14.122882
14.122882
14.046195
14.046195
14.122882
14.122882
14.199567
14.276253
14.276253
14.276253
14.199567
14.122882
14.122882
14.122882
14.199567
14.199567
14.276253
14.35294
14.35294
14.35294
14.35294
14.35294
14.35294
14.276253
14.276253
14.276253
14.276253
14.199567
14.199567
14.199567
14.199567
14.122882
14.046195
13.892823
13.816136
13.816136
13.739451
13.6627655
13.6627655
13.6627655
13.58608
13.58608
13.58608
13.509393
13.509393
13.432707
13.432707
13.432707
13.356022
13.356022
13.432707
13.432707
13.432707
13.356022
13.356022
13.356022
13.356022
13.279335
13.202649
13.202649
13.202649
13.202649
13.125963
13.125963
13.202649
13.202649
13.202649
13.125963
13.049276
13.049276
12.97259
12.8959055
12.8959055
12.819219
12.819219
12.8959055
12.819219
12.742533
12.589161
12.512475
12.512475
12.512475
12.435789
12.359102
12.20573
12.20573
12.282416
12.20573
12.052359
11.975673
11.898987
11.822301
11.745614
11.668929
11.668929
11.745614
11.745614
11.668929
11.515556
11.43887
11.43887
11.362185
11.362185
11.285499
11.285499
11.285499
11.285499
11.208813
11.132127
11.05544
11.05544
11.208813
11.208813
11.132127
11.05544
10.978755
10.978755
10.978755
10.978755
11.05544
11.05544
10.978755
10.978755
10.978755
11.05544
10.978755
10.902068
10.748696
10.748696
10.748696
10.748696
10.67201
10.748696
10.748696
10.67201
10.5953245
10.5953245
10.518639
10.518639
10.518639
10.441953
10.365267
10.365267
10.365267
10.28858
10.211895
10.211895
10.211895
10.28858
10.365267
10.28858
10.211895
10.135208
10.135208
10.211895
10.28858
10.28858
10.211895
10.135208
10.058522
10.135208
10.135208
10.135208
10.135208
10.211895
10.28858
10.211895
10.135208
10.135208
10.135208
10.211895
10.135208
10.135208
10.211895
10.211895
10.135208
10.058522
10.058522
9.981836
10.058522
10.058522
9.981836
9.981836
9.981836
10.058522
10.058522
9.981836
9.828464
9.751779
9.751779
9.828464
9.751779
9.675092
9.675092
9.675092
9.675092
9.52172
9.445034
9.368348
9.368348
9.368348
9.445034
9.368348
9.291662
9.214976
9.214976
9.291662
9.368348
9.368348
9.291662
9.291662
9.291662
9.291662
9.291662
9.368348
9.368348
9.368348
9.368348
9.291662
9.368348
9.445034
9.445034
9.445034
9.52172
9.52172
9.598407
9.52172
9.52172
9.52172
9.52172
9.52172
9.445034
9.445034
9.445034
9.52172
9.52172
9.445034
9.368348
9.445034
9.52172
9.52172
9.445034
9.291662
9.214976
9.13829
9.13829
9.061604
8.831546
8.601487
8.524802
8.448115
8.37143
8.37143
8.37143
8.448115
8.448115
8.448115
8.448115
8.448115
8.294744
8.218058
8.141372
8.218058
8.218058
8.218058
8.064686
7.988
7.911314
7.834627
7.7579412
7.7579412
7.6812553
7.6812553
7.6812553
7.6812553
7.7579412
7.7579412
7.7579412
7.834627
7.834627
7.834627
7.834627
7.7579412
7.834627
7.7579412
7.6045694
7.4511976
7.4511976
7.4511976
7.3745117
7.3745117
7.3745117
7.3745117
7.297826
7.221139
7.297826
7.4511976
7.4511976
7.4511976
7.3745117
7.297826
7.221139
7.221139
7.221139
7.144453
7.144453
7.144453
7.144453
7.144453
7.144453
7.144453
7.067767
7.067767
7.144453
7.144453
7.221139
7.144453
6.991081
6.8377094
6.7610235
6.7610235
6.7610235
6.8377094
6.7610235
6.6843376
6.6843376
6.7610235
6.8377094
6.8377094
6.7610235
6.7610235
6.7610235
6.7610235
6.7610235
6.7610235
6.7610235
6.7610235
6.7610235
6.8377094
6.8377094
6.7610235
6.6076508
6.6843376
6.7610235
6.8377094
6.8377094
6.7610235
6.6843376
6.6843376
6.6843376
6.6843376
6.6843376
6.6076508
6.530965
6.530965
6.530965
6.454279
6.454279
6.377593
6.377593
6.300907
6.224221
6.1475353
6.1475353
6.1475353
6.224221
6.300907
6.300907
6.1475353
6.0708494
6.0708494
6.1475353
6.1475353
5.9941626
5.9174767
5.9174767
5.9941626
5.9941626
5.9174767
5.9174767
5.9174767
5.9174767
5.8407907
5.8407907
5.8407907
5.764105
5.687419
5.687419
5.687419
5.687419
5.687419
5.764105
5.8407907
5.8407907
5.764105
5.764105
5.764105
5.764105
5.8407907
5.8407907
5.764105
5.610733
5.610733
5.610733
5.687419
5.687419
5.687419
5.687419
5.687419
5.764105
5.687419
5.687419
5.687419
5.687419
5.687419
5.687419
5.764105
5.8407907
5.8407907
5.8407907
5.8407907
5.764105
5.764105
5.687419
5.764105
5.8407907
5.9174767
5.9174767
5.9174767
5.9174767
5.9941626
6.0708494
6.0708494
6.224221
6.300907
6.377593
6.377593
6.377593
6.454279
6.454279
6.6076508
6.7610235
6.8377094
6.8377094
6.8377094
6.8377094
6.9143953
6.991081
6.991081
6.9143953
6.9143953
6.991081
7.067767
7.067767
6.991081
6.9143953
6.7610235
6.7610235
6.7610235
6.9143953
6.9143953
6.9143953
6.8377094
6.7610235
6.6843376
6.6843376
6.6076508
6.6076508
6.6076508
6.6076508
6.6076508
6.6076508
6.6076508
6.6076508
6.6843376
6.6843376
6.6843376
6.6843376
6.6076508
6.6076508
6.6076508
6.530965
6.530965
6.530965
6.530965
6.6076508
6.6843376
6.6076508
6.6076508
6.6076508
6.6843376
6.6843376
6.6843376
6.6076508
6.530965
6.454279
6.454279
6.454279
6.377593
6.377593
6.300907
6.300907
6.224221
6.224221
6.224221
6.300907
6.300907
6.224221
6.1475353
6.0708494
5.9174767
5.8407907
5.764105
5.764105
5.687419
5.534047
5.457361
5.380675
5.3039885
5.3039885
5.2273026
5.2273026
5.3039885
5.3039885
5.3039885
5.3039885
5.3039885
5.380675
5.380675
5.380675
5.457361
5.457361
5.457361
5.380675
5.3039885
5.2273026
5.3039885
5.3039885
5.2273026
5.3039885
5.380675
5.380675
5.380675
5.3039885
5.3039885
5.3039885
5.457361
5.457361
5.457361
5.380675
5.380675
5.380675
5.380675
5.380675
5.380675
5.380675
5.3039885
5.2273026
5.1506166
5.0739307
5.0739307
5.0739307
5.0739307
5.0739307
5.0739307
5.0739307
4.997245
4.997245
4.997245
4.997245
4.920559
4.7671866
4.6905003
4.6905003
4.6905003
4.6138144
4.6138144
4.5371284
4.5371284
4.4604425
4.3837566
4.4604425
4.5371284
4.6138144
4.5371284
4.4604425
4.4604425
4.3837566
4.3070707
4.2303843
4.2303843
4.3070707
4.3070707
4.2303843
4.1536984
4.0770125
4.0770125
4.0770125
4.1536984
4.0770125
4.0770125
4.0770125
4.0770125
4.0770125
4.0770125
4.0770125
4.1536984
4.3070707
4.3837566
4.3837566
4.3070707
4.2303843
4.3070707
4.4604425
4.5371284
4.6138144
4.6138144
4.6138144
4.6138144
4.6138144
4.6138144
4.6138144
4.6138144
4.6138144
4.6905003
4.6138144
4.5371284
4.4604425
4.3837566
4.3837566
4.3070707
4.2303843
4.2303843
4.2303843
4.1536984
4.0770125
4.000326
4.000326
4.0770125
4.1536984
4.0770125
4.000326
3.9236403
3.9236403
3.9236403
3.9236403
3.9236403
3.9236403
4.000326
4.0770125
4.5371284
5.3039885
5.457361
4.8438725
4.1536984
3.9236403
4.0770125
4.3070707
4.3837566
4.3070707
4.3070707
4.3070707
4.3837566
4.4604425
4.5371284
4.5371284
4.5371284
4.5371284
4.6138144
4.6905003
4.6905003
4.6905003
4.6905003
4.7671866
4.8438725
4.8438725
4.920559
4.920559
4.920559
4.7671866
4.6905003
4.6905003
4.6138144
4.6138144
4.6138144
4.5371284
4.4604425
4.3837566
4.3837566
4.3837566
4.4604425
4.4604425
4.3070707
4.2303843
4.2303843
4.2303843
4.2303843
4.2303843
4.1536984
4.0770125
4.0770125
4.000326
4.0770125
4.0770125
4.0770125
4.000326
4.000326
3.9236403
3.8469543
3.8469543
3.8469543
3.8469543
3.9236403
4.000326
4.000326
4.0770125
4.0770125
4.0770125
4.0770125
4.1536984
4.1536984
4.2303843
4.3837566
4.4604425
4.4604425
4.5371284
4.6138144
4.7671866
4.8438725
4.8438725
4.920559
4.997245
5.0739307
5.1506166
5.0739307
5.0739307
5.0739307
5.1506166
5.2273026
5.2273026
5.2273026
5.1506166
5.0739307
5.0739307
5.0739307
4.997245
4.920559
4.8438725
4.8438725
4.920559
4.920559
4.8438725
4.6138144
4.5371284
4.5371284
4.4604425
4.4604425
4.3837566
4.3837566
4.3070707
4.3070707
4.3070707
4.4604425
4.4604425
4.4604425
4.4604425
4.3837566
4.3837566
4.3837566
4.4604425
4.4604425
4.5371284
4.6138144
4.6905003
4.6905003
4.6905003
4.7671866
4.7671866
4.8438725
4.8438725
4.8438725
4.8438725
4.920559
4.997245
5.0739307
5.1506166
5.0739307
4.997245
4.920559
4.920559
4.8438725
4.7671866
4.6905003
4.6138144
4.5371284
4.4604425
4.3837566
4.3070707
4.3070707
4.2303843
4.1536984
4.000326
3.9236403
3.8469543
3.8469543
3.8469543
3.7702684
3.6935823
3.6168962
3.6935823
3.6935823
3.7702684
3.6168962
3.4635243
3.3868382
3.4635243
3.4635243
3.5402102
3.4635243
3.3868382
3.3868382
3.310152
3.310152
3.310152
3.310152
3.2334661
3.2334661
3.2334661
3.2334661
3.1567802
3.080094
3.003408
2.926722
2.926722
2.926722
2.926722
2.926722
2.926722
2.926722
3.003408
3.003408
3.003408
3.003408
3.003408
3.080094
3.2334661
3.2334661
3.2334661
3.2334661
3.2334661
3.310152
3.2334661
3.1567802
3.1567802
3.1567802
3.1567802
3.080094
3.003408
3.003408
3.003408
3.003408
2.926722
2.926722
2.926722
2.8500361
2.77335
2.77335
2.6966639
2.6966639
2.6966639
2.6966639
2.6966639
2.6966639
2.619978
2.619978
2.6966639
2.77335
2.6966639
2.6966639
2.77335
2.77335
2.77335
2.77335
2.8500361
3.003408
3.003408
3.003408
3.080094
3.080094
3.080094
3.080094
3.003408
3.003408
3.080094
3.003408
3.003408
3.003408
2.926722
2.926722
2.8500361
2.8500361
2.8500361
2.8500361
2.8500361
2.77335
2.77335
2.6966639
2.6966639
2.619978
2.543292
2.466606
2.543292
2.6966639
2.77335
2.77335
2.6966639
2.6966639
2.6966639
2.6966639
2.6966639
2.77335
2.8500361
2.77335
2.6966639
2.619978
2.619978
2.543292
2.466606
2.3899198
2.3899198
2.3899198
2.466606
2.543292
2.619978
2.77335
2.8500361
2.926722
2.926722
3.003408
3.080094
3.080094
3.080094
3.080094
3.1567802
3.1567802
3.080094
3.080094
3.080094
3.080094
3.080094
3.003408
3.003408
3.003408
3.003408
3.003408
3.003408
3.003408
3.003408
3.003408
2.926722
2.926722
2.77335
2.6966639
2.543292
2.466606
2.3899198
2.3132339
2.236548
2.1598618
2.083176
2.083176
2.083176
2.083176
2.0064898
1.9298037
1.9298037
1.9298037
1.9298037
1.9298037
1.8531177
1.8531177
1.9298037
1.9298037
1.9298037
1.9298037
1.9298037
1.8531177
1.8531177
1.8531177
1.9298037
2.0064898
2.0064898
2.083176
2.1598618
2.1598618
2.236548
2.236548
2.1598618
2.1598618
2.1598618
2.1598618
2.236548
2.3132339
2.3899198
2.466606
2.466606
2.466606
2.543292
2.619978
2.619978
2.543292
2.543292
2.6966639
2.77335
2.77335
2.77335
2.77335
2.926722
3.003408
3.003408
3.003408
2.926722
3.003408
3.080094
3.080094
3.1567802
3.080094
3.080094
3.080094
3.003408
3.003408
3.003408
3.003408
3.080094
3.080094
3.080094
3.080094
3.003408
2.926722
2.926722
3.003408
3.003408
3.003408
3.003408
3.003408
3.003408
3.080094
3.1567802
3.2334661
3.310152
3.3868382
3.3868382
3.4635243
3.5402102
3.5402102
3.6168962
3.6935823
3.7702684
3.7702684
3.7702684
3.8469543
4.000326
4.0770125
4.0770125
4.1536984
4.2303843
4.3070707
4.3070707
4.3070707
4.2303843
4.3070707
4.3837566
4.4604425
4.5371284
4.6138144
4.5371284
4.5371284
4.3837566
4.3837566
4.3837566
4.4604425
4.4604425
4.4604425
4.4604425
4.5371284
4.6138144
4.6138144
4.6138144
4.6138144
4.5371284
4.5371284
4.6138144
4.6138144
4.5371284
4.5371284
4.4604425
4.3837566
4.2303843
4.0770125
4.000326
3.9236403
4.000326
4.0770125
4.0770125
4.0770125
4.0770125
4.000326
4.000326
4.0770125
4.1536984
4.3070707
4.4604425
4.5371284
4.5371284
4.5371284
4.6138144
4.6905003
4.6138144
4.6138144
4.6905003
4.7671866
4.8438725
4.8438725
4.7671866
4.7671866
4.8438725
4.8438725
4.920559
4.920559
4.8438725
4.7671866
4.7671866
4.6138144
4.5371284
4.4604425
4.4604425
4.6138144
4.6905003
4.6905003
4.6905003
4.6138144
4.6138144
4.6138144
4.4604425
4.3070707
4.2303843
4.3070707
4.3070707
4.3837566
4.3837566
4.3837566
4.3837566
4.3837566
4.3837566
4.3070707
4.1536984
4.1536984
4.1536984
4.0770125
4.000326
4.0770125
4.1536984
4.2303843
4.1536984
4.0770125
4.000326
3.9236403
3.9236403
3.9236403
4.000326
4.0770125
4.1536984
4.2303843
4.1536984
4.0770125
4.0770125
4.1536984
4.1536984
4.1536984
4.0770125
4.0770125
4.0770125
4.0770125
4.0770125
4.0770125
4.0770125
4.1536984
4.2303843
4.2303843
4.1536984
4.0770125
4.000326
4.000326
4.000326
3.9236403
3.9236403
3.8469543
3.8469543
3.8469543
3.7702684
3.6935823
3.6168962
3.6168962
3.6168962
3.5402102
3.5402102
3.5402102
3.6168962
3.6168962
3.4635243
3.3868382
3.310152
3.310152
3.2334661
3.1567802
3.1567802
3.1567802
3.1567802
3.080094
3.003408
3.080094
3.1567802
3.080094
3.003408
2.926722
2.926722
3.003408
3.080094
3.003408
2.8500361
2.8500361
2.8500361
2.8500361
2.77335
2.77335
2.6966639
2.6966639
2.6966639
2.6966639
2.6966639
2.619978
2.543292
2.543292
2.543292
2.619978
2.6966639
2.6966639
2.619978
2.466606
2.466606
2.543292
2.543292
2.466606
2.3899198
2.3899198
2.3899198
2.3899198
2.3899198
2.3132339
2.3132339
2.3132339
2.236548
2.236548
2.236548
2.3132339
2.3132339
2.236548
2.236548
2.236548
2.1598618
2.1598618
2.1598618
2.236548
2.236548
2.236548
2.1598618
2.1598618
2.236548
2.1598618
2.1598618
2.1598618
2.1598618
2.236548
2.236548
2.236548
2.236548
2.236548
2.236548
2.3132339
2.3899198
2.3899198
2.3899198
2.3899198
2.3899198
2.3132339
2.3132339
2.3132339
2.3132339
2.236548
2.236548
2.1598618
2.1598618
2.1598618
2.1598618
2.236548
2.236548
2.3132339
2.3132339
2.3132339
2.3132339
2.3132339
2.236548
2.236548
2.236548
2.236548
2.236548
2.236548
2.1598618
2.1598618
2.236548
2.236548
2.236548
2.236548
2.236548
2.236548
2.236548
2.1598618
2.1598618
2.236548
2.236548
2.236548
2.236548
2.236548
2.236548
2.236548
2.1598618
2.083176
1.9298037
1.7764318
1.6997457
1.7764318
1.8531177
1.8531177
1.6997457
1.5463736
1.4696877
1.3930016
1.3930016
1.3930016
1.3163154
1.3163154
1.3163154
1.2396295
1.2396295
1.2396295
1.3163154
1.3163154
1.2396295
1.2396295
1.3163154
1.3163154
1.3930016
1.3930016
1.3930016
1.3163154
1.3163154
1.3163154
1.3930016
1.3930016
1.3930016
1.3163154
1.2396295
1.2396295
1.2396295
1.2396295
1.1629436
1.1629436
1.1629436
1.1629436
1.0862575
1.0095713
0.9328854
0.8561995
0.7795136
0.6261413
0.5494554
0.5494554
0.6261413
0.5494554
0.47276926
0.5494554
0.5494554
0.5494554
0.47276926
0.39608312
0.39608312
0.39608312
0.39608312
0.39608312
0.39608312
0.39608312
0.39608312
0.39608312
0.3193972
0.3193972
0.3193972
0.2427113
0.2427113
0.1660254
0.1660254
0.1660254
0.1660254
0.08933902
0.08933902
0.08933902
0.012653112
-0.06403279
-0.06403279
-0.06403279
0.012653112
0.08933902
0.08933902
0.012653112
-0.14071894
-0.21740508
-0.14071894
-0.14071894
-0.14071894
-0.14071894
-0.21740508
-0.294091
-0.4474628
-0.5241492
-0.5241492
-0.4474628
-0.294091
-0.294091
-0.3707769
-0.4474628
-0.3707769
-0.294091
-0.294091
-0.3707769
-0.3707769
-0.3707769
-0.294091
-0.21740508
-0.294091
-0.3707769
-0.3707769
-0.294091
-0.294091
-0.294091
-0.294091
-0.294091
-0.294091
-0.4474628
-0.4474628
-0.4474628
-0.3707769
-0.294091
-0.3707769
-0.4474628
-0.3707769
-0.3707769
-0.3707769
-0.4474628
-0.4474628
-0.4474628
-0.294091
-0.294091
-0.3707769
-0.4474628
-0.5241492
-0.5241492
-0.4474628
-0.4474628
-0.4474628
-0.3707769
-0.3707769
-0.4474628
-0.4474628
-0.4474628
-0.3707769
-0.294091
-0.3707769
-0.3707769
-0.294091
-0.14071894
-0.06403279
-0.06403279
-0.14071894
-0.14071894
-0.14071894
0.012653112
0.012653112
0.012653112
-0.06403279
-0.06403279
0.012653112
0.012653112
-0.06403279
-0.06403279
-0.06403279
-0.06403279
-0.06403279
-0.14071894
-0.06403279
0.012653112
0.08933902
0.08933902
0.012653112
-0.06403279
-0.06403279
-0.06403279
-0.06403279
-0.14071894
-0.14071894
0.012653112
0.08933902
0.012653112
0.012653112
-0.06403279
-0.06403279
0.012653112
0.012653112
0.012653112
-0.06403279
0.012653112
0.08933902
0.1660254
0.1660254
0.012653112
-0.06403279
0.012653112
0.012653112
0.012653112
0.012653112
0.08933902
0.012653112
0.012653112
0.012653112
0.012653112
0.012653112
0.012653112
0.08933902
0.08933902
0.1660254
0.08933902
0.08933902
0.08933902
0.1660254
0.1660254
0.1660254
0.1660254
0.1660254
0.1660254
0.08933902
0.012653112
-0.06403279
0.012653112
0.012653112
0.012653112
-0.06403279
-0.14071894
-0.14071894
-0.21740508
-0.21740508
-0.294091
-0.294091
-0.3707769
-0.4474628
-0.4474628
-0.3707769
-0.3707769
-0.4474628
-0.5241492
-0.6008351
-0.677521
-0.677521
-0.677521
-0.7542074
-0.7542074
-0.7542074
-0.7542074
-0.7542074
-0.677521
-0.5241492
-0.4474628
-0.294091
-0.21740508
-0.21740508
-0.21740508
-0.21740508
-0.21740508
-0.294091
-0.21740508
-0.21740508
-0.21740508
-0.21740508
-0.294091
-0.4474628
-0.6008351
-0.7542074
-0.9075792
-0.9075792
-0.9075792
-0.8308933
-0.8308933
-0.7542074
-0.7542074
-0.677521
-0.6008351
-0.5241492
-0.5241492
-0.5241492
-0.5241492
-0.4474628
-0.294091
-0.14071894
-0.06403279
0.012653112
0.08933902
0.1660254
0.2427113
0.3193972
0.39608312
0.47276926
0.39608312
0.39608312
0.39608312
0.39608312
0.39608312
0.3193972
0.2427113
0.3193972
0.47276926
0.47276926
0.39608312
0.3193972
0.3193972
0.39608312
0.39608312
0.39608312
0.2427113
0.1660254
0.1660254
0.2427113
0.1660254
0.08933902
0.012653112
-0.06403279
-0.06403279
-0.14071894
-0.21740508
-0.21740508
-0.294091
-0.21740508
-0.21740508
-0.21740508
-0.294091
-0.294091
-0.294091
-0.294091
-0.294091
-0.3707769
-0.3707769
-0.4474628
-0.4474628
-0.4474628
-0.4474628
-0.4474628
-0.5241492
-0.6008351
-0.5241492
-0.3707769
-0.294091
-0.3707769
-0.5241492
-0.677521
-0.677521
-0.6008351
-0.5241492
-0.5241492
-0.6008351
-0.6008351
-0.677521
-0.7542074
-0.7542074
-0.7542074
-0.7542074
-0.7542074
-0.7542074
-0.8308933
-0.8308933
-0.9075792
-0.9842651
-1.060951
-1.060951
-1.060951
-1.060951
-1.1376374
-1.1376374
-1.2143233
-1.2910092
-1.2143233
-1.060951
-0.9842651
-0.9842651
-0.9842651
-1.060951
-1.060951
-0.9842651
-0.9842651
-0.9842651
-1.060951
-1.1376374
-1.1376374
-1.2143233
-1.2910092
-1.444381
-1.6744392
-1.9044974
-1.9044974
-1.827811
-1.7511256
-1.6744392
-1.6744392
-1.5977538
-1.5977538
-1.5977538
-1.5977538
-1.6744392
-1.7511256
-1.7511256
-1.7511256
-1.5977538
-1.444381
-1.2910092
-1.2910092
-1.2910092
-1.2910092
-1.3676956
-1.3676956
-1.2910092
-1.3676956
-1.3676956
-1.3676956
-1.3676956
-1.3676956
-1.3676956
-1.2910092
-1.2143233
-1.2910092
-1.3676956
-1.444381
-1.444381
-1.444381
-1.3676956
-1.2910092
-1.2910092
-1.2910092
-1.3676956
-1.444381
-1.444381
-1.3676956
-1.3676956
-1.444381
-1.444381
-1.444381
-1.444381
-1.444381
-1.5210674
-1.5977538
-1.5210674
-1.3676956
-1.2910092
-1.444381
-1.5977538
-1.6744392
-1.5977538
-1.5977538
-1.5977538
-1.5977538
-1.5210674
-1.5210674
-1.5210674
-1.5210674
-1.5977538
-1.6744392
-1.6744392
-1.5977538
-1.5977538
-1.5977538
-1.7511256
-1.7511256
-1.7511256
-1.7511256
-1.827811
-1.9044974
-1.9811838
-1.9044974
-1.9044974
-1.9044974
-1.9811838
-1.9811838
-1.9811838
-1.9044974
-1.9044974
-1.9811838
-2.0578692
-1.9811838
-1.9811838
-1.9811838
-1.9044974
-1.7511256
-1.5977538
-1.5977538
-1.6744392
-1.827811
-1.827811
-1.7511256
-1.7511256
-1.827811
-1.827811
-1.9044974
-2.0578692
-2.211242
-2.211242
-2.2879274
-2.3646138
-2.5179856
-2.594672
-2.5179856
-2.5179856
-2.4412997
-2.3646138
-2.2879274
-2.3646138
-2.3646138
-2.3646138
-2.3646138
-2.3646138
-2.3646138
-2.4412997
-2.3646138
-2.2879274
-2.2879274
-2.3646138
-2.4412997
-2.4412997
-2.4412997
-2.4412997
-2.4412997
-2.4412997
-2.3646138
-2.3646138
-2.4412997
-2.4412997
-2.4412997
-2.5179856
-2.594672
-2.6713574
-2.6713574
-2.6713574
-2.6713574
-2.6713574
-2.6713574
-2.7480438
-2.8247302
-2.8247302
-2.8247302
-2.7480438
-2.7480438
-2.8247302
-2.9014156
-2.978102
-2.978102
-2.978102
-2.978102
-3.0547874
-3.0547874
-2.978102
-2.9014156
-2.9014156
-2.978102
-2.9014156
-2.8247302
-2.6713574
-2.6713574
-2.6713574
-2.6713574
-2.7480438
-2.8247302
-2.9014156
-2.978102
-2.978102
-2.978102
-2.978102
-3.0547874
-3.1314738
-3.2081602
-3.2081602
-3.2081602
-3.2081602
-3.2081602
-3.1314738
-3.1314738
-3.1314738
-3.2081602
-3.2081602
-3.2081602
-3.2081602
-3.2848456
-3.361532
-3.2848456
-3.1314738
-3.0547874
-2.978102
-2.9014156
-2.978102
-2.978102
-2.978102
-2.978102
-2.978102
-3.0547874
-3.0547874
-3.1314738
-3.2081602
-3.2081602
-3.2848456
-3.361532
-3.4382184
-3.5149038
-3.5149038
-3.5149038
-3.5149038
-3.5915902
-3.5149038
-3.5149038
-3.5149038
-3.5915902
-3.5915902
-3.5915902
-3.5149038
-3.4382184
-3.361532
-3.361532
-3.361532
-3.4382184
-3.4382184
-3.4382184
-3.4382184
-3.4382184
-3.361532
-3.2081602
-3.2081602
-3.2081602
-3.1314738
-3.1314738
-3.1314738
-3.1314738
-3.1314738
-3.1314738
-3.1314738
-3.2081602
-3.2848456
-3.2848456
-3.2848456
-3.2848456
-3.2081602
-3.2848456
-3.2848456
-3.2848456
-3.2848456
-3.361532
-3.361532
-3.4382184
-3.4382184
-3.4382184
-3.4382184
-3.4382184
-3.361532
-3.2848456
-3.2081602
-3.2081602
-3.2081602
-3.1314738
-3.0547874
-2.978102
-3.0547874
-3.0547874
-3.1314738
-3.1314738
-3.1314738
-3.2081602
-3.2848456
-3.2848456
-3.2848456
-3.2848456
-3.361532
-3.4382184
-3.4382184
-3.361532
-3.361532
-3.361532
-3.4382184
-3.5149038
-3.5915902
-3.5915902
-3.5915902
-3.668276
-3.668276
-3.668276
-3.668276
-3.5915902
-3.5915902
-3.5915902
-3.5915902
-3.5915902
-3.5149038
-3.5149038
-3.5149038
-3.5149038
-3.5149038
-3.5149038
-3.4382184
-3.4382184
-3.5149038
-3.4382184
-3.4382184
-3.4382184
-3.4382184
-3.4382184
-3.4382184
-3.361532
-3.361532
-3.4382184
-3.5149038
-3.5915902
-3.5915902
-3.5149038
-3.4382184
-3.4382184
-3.4382184
-3.5149038
-3.5149038
-3.5149038
-3.4382184
-3.4382184
-3.4382184
-3.4382184
-3.5149038
-3.5915902
-3.5915902
-3.5915902
-3.668276
-3.668276
-3.744962
-3.744962
-3.668276
-3.668276
-3.744962
-3.8216484
-3.8216484
-3.744962
-3.744962
-3.8216484
-3.8983338
-3.8983338
-3.8983338
-3.8216484
-3.668276
-3.5915902
-3.668276
-3.744962
-3.8216484
-3.668276
-3.5915902
-3.5915902
-3.5915902
-3.5915902
-3.5915902
-3.668276
-3.668276
-3.668276
-3.668276
-3.5149038
-3.4382184
-3.4382184
-3.5149038
-3.5149038
-3.4382184
-3.4382184
-3.4382184
-3.5149038
-3.5149038
-3.5149038
-3.4382184
-3.4382184
-3.4382184
-3.4382184
-3.4382184
-3.4382184
-3.2848456
-3.361532
-3.4382184
-5.5854263
-8.959612
-14.327634
-27.440943
-36.56658
-27.364258
-8.116066
3.5402102
2.3132339
-3.5915902
-5.892171
-4.128392
-2.0578692
-2.0578692
-3.9750202
-6.2756004
-6.735717
-5.125311
-3.4382184
-3.0547874
-3.5915902
-4.128392
-4.128392
-3.9750202
-3.8983338
-3.8983338
-3.9750202
-3.9750202
-3.9750202
-3.9750202
-3.9750202
-3.9750202
-3.9750202
-4.0517063
-4.0517063
-4.0517063
-3.9750202
-3.9750202
-4.0517063
-4.205078
-4.205078
-4.205078
-4.205078
-4.205078
-4.281764
-4.281764
-4.205078
-4.0517063
-4.0517063
-4.128392
-4.0517063
-3.8983338
-3.8216484
-3.8216484
-3.8216484
-3.8216484
-3.8216484
-3.744962
-3.744962
-3.744962
-3.744962
-3.744962
-3.8216484
-3.744962
-3.744962
-3.668276
-3.5915902
-3.5915902
-3.5915902
-3.5915902
-3.5915902
-3.5149038
-3.5149038
-3.5915902
-3.668276
-3.668276
-3.668276
-3.744962
-3.744962
-3.744962
-3.668276
-3.5915902
-3.5915902
-3.668276
-3.668276
-3.668276
-3.668276
-3.744962
-3.668276
-3.668276
-3.668276
-3.668276
-3.668276
-3.744962
-3.668276
-3.5915902
-3.5915902
-3.5915902
-3.5915902
-3.5915902
-3.5149038
-3.5149038
-3.4382184
-3.4382184
-3.361532
-3.4382184
-3.5149038
-3.5915902
-3.5915902
-3.5149038
-3.5149038
-3.4382184
-3.361532
-3.361532
-3.361532
-3.361532
-3.361532
-3.361532
-3.361532
-3.361532
-3.361532
-3.2848456
-3.2848456
-3.2081602
-3.2848456
-3.361532
-3.361532
-3.361532
-3.4382184
-3.5915902
-3.5915902
-3.5149038
-3.5149038
-3.4382184
-3.4382184
-3.5149038
-3.5149038
-3.5915902
-3.5915902
-3.5915902
-3.5915902
-3.5915902
-3.5915902
-3.5149038
-3.5149038
-3.5149038
-3.5915902
-3.668276
-3.668276
-3.668276
-3.668276
-3.668276
-3.668276
-3.5915902
-3.5915902
-3.5915902
-3.5149038
-3.4382184
-3.4382184
-3.4382184
-3.4382184
-3.4382184
-3.5149038
-3.5149038
-3.5149038
-3.4382184
-3.4382184
-3.4382184
-3.4382184
-3.361532
-3.361532
-3.361532
-3.4382184
-3.361532
-3.2848456
-3.2081602
-3.2081602
-3.2081602
-3.2848456
-3.361532
-3.361532
-3.2081602
-3.1314738
-3.2081602
-3.2848456
-3.2081602
-3.1314738
-3.0547874
-3.0547874
-3.1314738
-3.2081602
-3.2081602
-3.1314738
-3.0547874
-2.978102
-2.978102
-3.0547874
-3.1314738
-3.2081602
-3.2848456
-3.2848456
-3.2848456
-3.2848456
-3.2081602
-3.2081602
-3.2848456
-3.361532
-3.4382184
-3.4382184
-3.361532
-3.2848456
-3.2081602
-3.1314738
-3.1314738
-3.2081602
-3.2081602
-3.2081602
-3.2848456
-3.361532
-3.4382184
-3.5149038
-3.5149038
-3.5149038
-3.4382184
-3.4382184
-3.4382184
-3.361532
-3.2848456
-3.2848456
-3.2848456
-3.2081602
-3.1314738
-3.0547874
-2.978102
-2.9014156
-2.9014156
-2.978102
-2.978102
-3.0547874
-3.1314738
-3.2848456
-3.2848456
-3.2848456
-3.361532
-3.361532
-3.4382184
-3.4382184
-3.4382184
-3.361532
-3.4382184
-3.5149038
-3.5915902
-3.668276
-3.668276
-3.5915902
-3.5149038
-3.5149038
-3.5149038
-3.5149038
-3.5149038
-3.4382184
-3.361532
-3.361532
-3.4382184
-3.4382184
-3.4382184
-3.4382184
-3.361532
-3.361532
-3.2848456
-3.2848456
-3.2081602
-3.0547874
-2.978102
-2.978102
-3.0547874
-3.1314738
-3.1314738
-3.0547874
-3.1314738
-3.1314738
-3.1314738
-3.0547874
-2.978102
-2.978102
-2.978102
-2.978102
-2.9014156
-2.9014156
-2.978102
-3.0547874
-3.0547874
-3.0547874
-3.0547874
-2.978102
-2.978102
-2.978102
-3.0547874
-3.1314738
-3.1314738
-3.1314738
-3.1314738
-3.0547874
-3.0547874
-3.0547874
-3.0547874
-3.0547874
-2.978102
-2.9014156
-2.8247302
-2.8247302
-2.8247302
-2.8247302
-2.8247302
-2.8247302
-2.8247302
-2.8247302
-2.8247302
-2.9014156
-2.9014156
-2.8247302
-2.8247302
-2.8247302
-2.8247302
-2.8247302
-2.8247302
-2.7480438
-2.6713574
-2.6713574
-2.6713574
-2.7480438
-2.7480438
-2.6713574
-2.6713574
-2.6713574
-2.7480438
-2.6713574
-2.6713574
-2.594672
-2.6713574
-2.6713574
-2.6713574
-2.6713574
-2.6713574
-2.6713574
-2.6713574
-2.6713574
-2.6713574
-2.7480438
-2.8247302
-2.9014156
-2.9014156
-2.9014156
-2.9014156
-2.9014156
-2.9014156
-2.9014156
-2.978102
-2.978102
-2.978102
-2.978102
-2.978102
-2.9014156
-2.9014156
-2.9014156
-2.9014156
-2.8247302
-2.7480438
-2.7480438
-2.7480438
-2.7480438
-2.6713574
-2.6713574
-2.6713574
-2.7480438
-2.7480438
-2.6713574
-2.594672
-2.6713574
-2.6713574
-2.6713574
-2.6713574
-2.6713574
-2.594672
-2.594672
-2.594672
-2.594672
-2.594672
-2.594672
-2.594672
-2.594672
-2.594672
-2.594672
-2.594672
-2.5179856
-2.5179856
-2.5179856
-2.5179856
-2.4412997
-2.4412997
-2.4412997
-2.3646138
-2.3646138
-2.3646138
-2.3646138
-2.3646138
-2.3646138
-2.3646138
-2.3646138
-2.3646138
-2.3646138
-2.4412997
-2.5179856
-2.594672
-2.5179856
-2.4412997
-2.3646138
-2.2879274
-2.2879274
-2.3646138
-2.4412997
-2.3646138
-2.2879274
-2.2879274
-2.211242
-2.211242
-2.2879274
-2.2879274
-2.2879274
-2.2879274
-2.2879274
-2.2879274
-2.2879274
-2.211242
-2.211242
-2.211242
-2.2879274
-2.2879274
-2.211242
-2.211242
-2.211242
-2.3646138
-2.3646138
-2.4412997
-2.3646138
-2.3646138
-2.4412997
-2.4412997
-2.3646138
-2.3646138
-2.3646138
-2.3646138
-2.2879274
-2.2879274
-2.2879274
-2.2879274
-2.3646138
-2.2879274
-2.211242
-2.1345556
-2.1345556
-2.1345556
-2.0578692
-1.9811838
-1.9044974
-1.827811
-1.7511256
-1.6744392
-1.5977538
-1.5977538
-1.5977538
-1.5210674
-1.444381
-1.444381
-1.5210674
-1.5210674
-1.444381
-1.3676956
-1.2910092
-1.2910092
-1.3676956
-1.444381
-1.444381
-1.444381
-1.444381
-1.444381
-1.3676956
-1.3676956
-1.2910092
-1.2910092
-1.2910092
-1.2910092
-1.2910092
-1.2910092
-1.2143233
-1.1376374
-1.060951
-1.060951
-1.060951
-1.060951
-1.060951
-0.9075792
-0.8308933
-0.8308933
-0.8308933
-0.8308933
-0.7542074
-0.677521
-0.6008351
-0.6008351
-0.5241492
-0.4474628
-0.3707769
-0.3707769
-0.294091
-0.21740508
-0.14071894
-0.14071894
-0.14071894
-0.14071894
-0.14071894
-0.14071894
-0.14071894
-0.14071894
-0.06403279
0.08933902
0.1660254
0.1660254
0.1660254
0.1660254
0.1660254
0.1660254
0.1660254
0.1660254
0.08933902
0.08933902
0.08933902
0.08933902
0.08933902
0.08933902
0.08933902
0.1660254
0.2427113
0.2427113
0.2427113
0.2427113
0.2427113
0.2427113
0.2427113
0.3193972
0.3193972
0.39608312
0.47276926
0.47276926
0.5494554
0.5494554
0.5494554
0.6261413
0.6261413
0.7028272
0.7028272
0.7028272
0.7795136
0.7795136
0.7795136
0.7795136
0.8561995
1.0095713
1.0862575
1.1629436
1.1629436
1.2396295
1.3163154
1.3930016
1.3930016
1.3930016
1.3930016
1.4696877
1.4696877
1.4696877
1.4696877
1.4696877
1.4696877
1.4696877
1.4696877
1.5463736
1.6230596
1.6230596
1.5463736
1.4696877
1.4696877
1.5463736
1.5463736
1.4696877
1.4696877
1.4696877
1.5463736
1.5463736
1.6230596
1.6997457
1.6997457
1.6997457
1.6997457
1.6230596
1.5463736
1.5463736
1.6230596
1.6230596
1.6230596
1.6230596
1.6230596
1.6997457
1.6230596
1.6230596
1.6997457
1.6997457
1.8531177
1.9298037
2.0064898
2.083176
2.236548
2.3132339
2.466606
2.619978
2.619978
2.543292
2.619978
2.77335
2.926722
3.003408
3.003408
3.080094
3.1567802
3.310152
3.4635243
3.4635243
3.4635243
3.4635243
3.4635243
3.4635243
3.5402102
3.5402102
3.6168962
3.6935823
3.7702684
3.7702684
3.7702684
3.7702684
3.7702684
3.7702684
3.7702684
3.7702684
3.6935823
3.6935823
3.6935823
3.7702684
3.7702684
3.7702684
3.8469543
3.9236403
4.000326
3.9236403
3.9236403
4.0770125
4.1536984
4.2303843
4.2303843
4.2303843
4.2303843
4.3070707
4.3837566
4.4604425
4.4604425
4.3837566
4.3837566
4.3070707
4.3070707
4.3070707
4.3070707
4.3070707
4.3070707
4.3070707
4.2303843
4.1536984
4.1536984
4.2303843
4.3070707
4.3070707
4.3837566
4.3837566
4.3837566
4.3837566
4.3070707
4.3070707
4.3070707
4.3837566
4.4604425
4.4604425
4.5371284
4.5371284
4.6138144
4.6905003
4.6905003
4.6905003
4.6138144
4.5371284
4.5371284
4.6905003
4.7671866
4.7671866
4.6905003
4.6905003
4.7671866
4.8438725
4.8438725
4.8438725
4.8438725
4.8438725
4.920559
4.920559
4.997245
4.997245
4.997245
4.997245
4.997245
4.997245
4.920559
4.997245
5.0739307
5.1506166
5.2273026
5.3039885
5.3039885
5.3039885
5.3039885
5.2273026
5.3039885
5.380675
5.380675
5.380675
5.380675
5.457361
5.534047
5.534047
5.534047
5.534047
5.457361
5.457361
5.534047
5.610733
5.610733
5.610733
5.610733
5.534047
5.534047
5.534047
5.534047
5.457361
5.457361
5.457361
5.534047
5.457361
5.457361
5.534047
5.610733
5.610733
5.610733
5.534047
5.457361
5.380675
5.380675
5.457361
5.610733
5.687419
5.687419
5.610733
5.610733
5.610733
5.610733
5.610733
5.687419
5.687419
5.610733
5.534047
5.457361
5.534047
5.610733
5.687419
5.687419
5.610733
5.534047
5.534047
5.534047
5.610733
5.610733
5.610733
5.687419
5.687419
5.687419
5.610733
5.610733
5.610733
5.610733
5.457361
5.380675
5.380675
5.457361
5.610733
5.610733
5.610733
5.534047
5.457361
5.457361
5.534047
5.534047
5.534047
5.534047
5.534047
5.534047
5.534047
5.534047
5.534047
5.457361
5.457361
5.457361
5.380675
5.3039885
5.380675
5.457361
5.534047
5.534047
5.457361
5.380675
5.3039885
5.3039885
5.380675
5.534047
5.534047
5.457361
5.457361
5.457361
5.457361
5.380675
5.380675
5.380675
5.380675
5.457361
5.534047
5.534047
5.610733
5.534047
5.534047
5.534047
5.457361
5.457361
5.457361
5.534047
5.534047
5.534047
5.534047
5.457361
5.457361
5.380675
5.380675
5.457361
5.534047
5.534047
5.457361
5.457361
5.534047
5.457361
5.457361
5.457361
5.534047
5.534047
5.610733
5.610733
5.534047
5.534047
5.457361
5.457361
5.457361
5.534047
5.534047
5.534047
5.534047
5.534047
5.534047
5.534047
5.457361
5.534047
5.610733
5.610733
5.534047
5.457361
5.534047
5.610733
5.610733
5.610733
5.610733
5.687419
5.610733
5.610733
5.610733
5.610733
5.687419
5.687419
5.610733
5.610733
5.610733
5.687419
5.687419
5.687419
5.687419
5.687419
5.610733
5.610733
5.687419
5.687419
5.687419
5.764105
5.687419
5.687419
5.534047
5.457361
5.457361
5.534047
5.534047
5.534047
5.457361
5.380675
5.380675
5.457361
5.457361
5.457361
5.457361
5.534047
5.534047
5.457361
5.457361
5.534047
5.534047
5.534047
5.457361
5.457361
5.534047
5.534047
5.534047
5.534047
5.534047
5.534047
5.610733
5.610733
5.610733
5.687419
5.764105
5.687419
5.687419
5.687419
5.610733
5.610733
5.610733
5.610733
5.610733
5.687419
5.687419
5.764105
5.8407907
5.8407907
5.9174767
5.9174767
5.9941626
5.9941626
5.9941626
5.9941626
5.9941626
6.0708494
6.1475353
6.224221
6.224221
6.1475353
6.1475353
6.1475353
6.224221
6.1475353
6.1475353
6.0708494
6.0708494
6.0708494
6.1475353
6.1475353
6.224221
6.300907
6.300907
6.224221
6.224221
6.300907
6.300907
6.300907
6.224221
6.224221
6.224221
6.1475353
6.1475353
6.1475353
6.1475353
6.224221
6.300907
6.300907
6.224221
6.1475353
6.224221
6.377593
6.377593
6.377593
6.300907
6.300907
6.300907
6.300907
6.377593
6.454279
6.377593
6.300907
6.300907
6.300907
6.224221
6.1475353
6.1475353
6.224221
6.300907
6.300907
6.300907
6.300907
6.300907
6.224221
6.1475353
6.1475353
6.1475353
6.224221
6.1475353
6.0708494
6.1475353
6.1475353
6.1475353
6.0708494
5.9941626
5.9174767
5.8407907
5.8407907
5.9174767
5.9174767
5.9174767
5.9174767
5.8407907
5.8407907
5.8407907
5.8407907
5.764105
5.8407907
5.8407907
5.8407907
5.764105
5.687419
5.687419
5.764105
5.8407907
5.8407907
5.687419
5.610733
5.687419
5.687419
5.764105
5.687419
5.610733
5.534047
5.610733
5.687419
5.8407907
5.764105
5.687419
5.687419
5.687419
5.764105
5.687419
5.687419
5.610733
5.534047
3.6168962
0.6261413
0.3193972
3.310152
6.224221
6.9143953
5.9174767
5.1506166
5.3039885
5.8407907
5.9174767
5.687419
5.457361
5.457361
5.457361
5.610733
5.610733
5.687419
5.687419
5.610733
5.534047
5.534047
5.610733
5.764105
5.764105
5.764105
5.764105
5.764105
5.8407907
5.764105
5.687419
5.610733
5.534047
5.610733
5.687419
5.687419
5.610733
5.610733
5.687419
5.764105
5.764105
5.687419
5.610733
5.687419
5.764105
5.764105
5.764105
5.764105
5.764105
5.764105
5.8407907
5.8407907
5.8407907
5.9174767
5.9174767
5.9174767
5.9174767
5.8407907
5.8407907
5.9174767
5.9174767
5.9174767
5.9174767
5.9174767
5.9941626
6.0708494
6.0708494
6.0708494
6.0708494
6.0708494
6.0708494
6.0708494
6.0708494
6.0708494
6.0708494
6.0708494
6.0708494
5.9941626
5.9941626
5.9941626
6.0708494
6.1475353
6.0708494
5.9941626
5.9941626
6.0708494
6.0708494
6.0708494
6.0708494
6.0708494
6.1475353
6.1475353
6.1475353
6.0708494
6.0708494
6.0708494
5.9941626
6.0708494
6.0708494
6.0708494
6.0708494
6.0708494
6.1475353
6.1475353
6.1475353
6.0708494
5.9941626
6.0708494
6.224221
6.224221
6.224221
6.224221
6.1475353
6.1475353
6.1475353
6.224221
6.224221
6.224221
6.300907
6.300907
6.300907
6.300907
6.300907
6.377593
6.377593
6.300907
6.224221
6.1475353
6.1475353
6.224221
6.300907
6.224221
6.224221
6.1475353
6.224221
6.224221
6.224221
6.1475353
6.1475353
6.1475353
6.224221
6.224221
6.224221
6.224221
6.300907
6.224221
6.224221
6.1475353
6.1475353
6.1475353
6.224221
6.224221
6.224221
6.1475353
6.0708494
6.0708494
6.1475353
6.224221
6.224221
6.224221
6.1475353
6.0708494
6.0708494
6.1475353
6.224221
6.1475353
6.0708494
6.0708494
6.0708494
6.1475353
6.1475353
6.1475353
6.0708494
6.0708494
6.0708494
5.9941626
5.9941626
6.0708494
6.0708494
6.0708494
6.0708494
6.0708494
5.9941626
6.0708494
6.0708494
5.9941626
5.9174767
5.9941626
6.0708494
6.1475353
6.1475353
6.0708494
5.9941626
6.0708494
6.1475353
6.224221
6.224221
6.0708494
5.9941626
5.9941626
6.0708494
6.0708494
5.9941626
5.9174767
5.9174767
5.9174767
5.9941626
6.0708494
6.0708494
5.9941626
5.9174767
5.9174767
5.9174767
5.9941626
5.9941626
5.9941626
5.8407907
5.8407907
5.9174767
5.9941626
5.9941626
5.9941626
5.9174767
5.9174767
5.9941626
5.9941626
5.9941626
5.9941626
5.9174767
5.9174767
5.9174767
5.9174767
5.9941626
5.9941626
5.9174767
5.8407907
5.8407907
5.8407907
5.8407907
5.764105
5.764105
5.764105
5.8407907
5.8407907
5.764105
5.687419
5.687419
5.764105
5.764105
5.687419
5.687419
5.764105
5.764105
5.687419
5.687419
5.610733
5.610733
5.610733
5.687419
5.764105
5.764105
5.687419
5.687419
5.687419
5.764105
5.764105
5.764105
5.764105
5.764105
5.8407907
5.8407907
5.8407907
5.764105
5.764105
5.8407907
5.9174767
5.9174767
5.9174767
5.8407907
5.8407907
5.8407907
5.9174767
5.9941626
5.9174767
5.8407907
5.764105
5.764105
5.8407907
5.9174767
5.9174767
5.9174767
5.9174767
5.9174767
5.9174767
5.8407907
5.764105
5.764105
5.9174767
5.9174767
5.9174767
5.8407907
5.764105
5.764105
5.8407907
5.8407907
5.8407907
5.8407907
5.8407907
5.8407907
5.8407907
5.9174767
5.9174767
5.8407907
5.764105
5.764105
5.9174767
5.9941626
5.9174767
5.9174767
5.8407907
5.9174767
5.9174767
5.9174767
5.9174767
5.8407907
5.764105
5.764105
5.8407907
5.9174767
5.9941626
5.9174767
5.8407907
5.8407907
5.8407907
5.8407907
5.8407907
5.8407907
5.8407907
5.8407907
5.9174767
5.8407907
5.8407907
5.764105
5.764105
5.764105
5.8407907
5.8407907
5.8407907
5.8407907
5.8407907
5.8407907
5.8407907
5.8407907
5.8407907
5.8407907
5.8407907
5.9174767
5.9174767
5.9174767
5.764105
5.687419
5.687419
5.764105
5.8407907
5.8407907
5.8407907
5.8407907
5.9174767
5.8407907
5.764105
5.687419
5.687419
5.687419
5.687419
5.687419
5.687419
5.610733
5.534047
5.534047
5.534047
5.610733
5.534047
5.534047
5.610733
5.687419
5.687419
5.610733
5.610733
5.534047
5.457361
5.457361
5.457361
5.457361
5.534047
5.534047
5.534047
5.457361
5.380675
5.380675
5.457361
5.534047
5.534047
5.534047
5.534047
5.534047
5.534047
5.610733
5.687419
5.687419
5.687419
5.610733
5.534047
5.610733
5.610733
5.534047
5.457361
5.457361
5.457361
5.457361
5.534047
5.534047
5.534047
5.534047
5.457361
5.534047
5.534047
5.534047
5.534047
5.534047
5.534047
5.534047
5.457361
5.457361
5.380675
5.380675
5.380675
5.457361
5.457361
5.457361
5.380675
5.380675
5.457361
5.534047
5.534047
5.534047
5.457361
5.380675
5.380675
5.380675
5.380675
5.3039885
5.3039885
5.3039885
5.380675
5.457361
5.534047
5.457361
5.3039885
5.2273026
5.3039885
5.3039885
5.3039885
5.3039885
5.380675
5.380675
5.3039885
5.3039885
5.2273026
5.2273026
5.2273026
5.2273026
5.2273026
5.3039885
5.380675
5.3039885
5.2273026
5.1506166
5.2273026
5.3039885
5.3039885
5.3039885
5.3039885
5.3039885
5.2273026
5.2273026
5.2273026
5.2273026
5.2273026
5.2273026
5.2273026
5.2273026
5.2273026
5.2273026
5.1506166
5.0739307
4.997245
4.997245
4.997245
5.0739307
5.1506166
5.2273026
5.2273026
5.3039885
5.3039885
5.2273026
5.1506166
5.0739307
5.0739307
5.0739307
5.1506166
5.1506166
5.1506166
5.2273026
5.3039885
5.3039885
5.2273026
5.1506166
5.1506166
5.2273026
5.3039885
5.3039885
5.2273026
5.2273026
5.2273026
5.2273026
5.2273026
5.3039885
5.380675
5.380675
5.3039885
5.3039885
5.380675
5.457361
5.534047
5.457361
5.3039885
5.2273026
5.2273026
5.2273026
5.2273026
5.2273026
5.1506166
5.1506166
5.2273026
5.3039885
5.3039885
5.3039885
5.2273026
5.1506166
5.1506166
5.2273026
5.2273026
5.2273026
5.2273026
5.3039885
5.3039885
5.3039885
5.2273026
5.2273026
5.2273026
5.2273026
5.2273026
5.2273026
5.2273026
5.2273026
5.2273026
5.2273026
5.2273026
5.2273026
5.3039885
5.3039885
5.3039885
5.380675
5.380675
5.380675
5.3039885
5.2273026
5.2273026
5.1506166
5.1506166
5.1506166
5.1506166
5.1506166
5.0739307
5.0739307
5.0739307
5.1506166
5.1506166
5.1506166
5.0739307
4.997245
4.920559
4.8438725
4.8438725
4.8438725
4.8438725
4.8438725
4.8438725
4.7671866
4.7671866
4.7671866
4.7671866
4.7671866
4.6905003
4.6905003
4.6905003
4.6905003
4.6905003
4.6138144
4.6138144
4.6138144
4.6138144
4.5371284
4.5371284
4.5371284
4.5371284
4.4604425
4.4604425
4.4604425
4.5371284
4.5371284
4.6138144
4.5371284
4.4604425
4.3837566
4.3837566
4.4604425
4.4604425
4.4604425
4.4604425
4.4604425
4.4604425
4.4604425
4.5371284
4.5371284
4.5371284
4.4604425
4.3837566
4.3837566
4.3837566
4.3837566
4.3837566
4.3070707
4.3070707
4.3070707
4.3070707
4.3070707
4.3070707
4.3070707
4.2303843
4.2303843
4.3070707
4.3070707
4.3070707
4.3070707
4.2303843
4.2303843
4.2303843
4.2303843
4.2303843
4.2303843
4.2303843
4.2303843
4.1536984
4.1536984
4.1536984
4.1536984
4.0770125
4.0770125
4.0770125
4.0770125
4.0770125
4.000326
4.000326
4.000326
4.000326
4.000326
3.9236403
3.8469543
3.8469543
3.7702684
3.6935823
3.6168962
3.5402102
3.5402102
3.6168962
3.6935823
3.6168962
3.6168962
3.6168962
3.6168962
3.5402102
3.5402102
3.5402102
3.5402102
3.6168962
3.6168962
3.6935823
3.6935823
3.6168962
3.6168962
3.6168962
3.7702684
3.8469543
3.9236403
3.8469543
3.8469543
3.8469543
3.8469543
3.8469543
3.8469543
3.9236403
4.000326
4.0770125
4.000326
3.9236403
3.9236403
3.9236403
3.9236403
3.9236403
3.9236403
3.9236403
3.8469543
3.9236403
4.000326
4.000326
4.000326
4.000326
4.000326
4.000326
4.000326
4.000326
3.9236403
3.8469543
3.7702684
3.6935823
3.6935823
3.6935823
3.6935823
3.6168962
3.5402102
3.4635243
3.3868382
3.3868382
3.3868382
3.4635243
3.4635243
3.4635243
3.4635243
3.3868382
3.2334661
3.2334661
3.2334661
3.2334661
3.2334661
3.1567802
3.1567802
3.080094
3.080094
3.080094
3.080094
3.003408
2.926722
2.926722
3.003408
3.080094
3.1567802
3.080094
3.080094
3.003408
3.003408
2.926722
2.926722
2.926722
2.926722
2.926722
2.8500361
2.77335
2.619978
2.619978
2.543292
2.466606
2.3899198
2.3899198
2.3132339
2.236548
2.1598618
2.1598618
2.1598618
2.1598618
2.083176
2.083176
2.083176
2.0064898
1.9298037
1.8531177
1.8531177
1.8531177
1.8531177
1.8531177
1.8531177
1.8531177
1.8531177
1.7764318
1.6997457
1.6230596
1.5463736
1.5463736
1.5463736
1.5463736
1.5463736
1.5463736
1.4696877
1.3930016
1.3163154
1.2396295
1.2396295
1.2396295
1.3163154
1.3163154
1.3930016
1.3930016
1.3930016
1.3163154
1.2396295
1.3163154
1.3930016
1.3930016
1.3930016
1.3930016
1.3930016
1.5463736
1.5463736
1.4696877
1.3930016
1.4696877
1.6230596
1.6997457
1.6230596
1.4696877
1.3163154
1.3163154
1.4696877
1.5463736
1.5463736
1.5463736
1.4696877
1.4696877
1.5463736
1.6997457
1.6997457
1.6230596
1.6230596
1.6230596
1.6997457
1.6997457
1.6997457
1.6230596
1.6230596
1.6230596
1.6230596
1.6230596
1.6230596
1.5463736
1.4696877
1.4696877
1.4696877
1.4696877
1.5463736
1.5463736
1.4696877
1.3930016
1.3163154
1.2396295
1.2396295
1.3163154
1.3163154
1.2396295
1.1629436
1.1629436
1.2396295
1.3163154
1.3930016
1.3930016
1.3163154
1.3163154
1.3163154
1.3163154
1.3163154
1.3163154
1.3930016
1.3930016
1.4696877
1.3930016
1.3930016
1.3930016
1.3163154
1.3163154
1.3163154
1.3163154
1.3163154
1.3163154
1.3163154
1.3930016
1.3930016
1.2396295
1.1629436
1.0862575
1.0095713
0.9328854
0.9328854
0.9328854
0.8561995
0.8561995
0.7795136
0.7795136
0.8561995
0.9328854
0.9328854
0.8561995
0.7028272
0.7028272
0.7028272
0.7028272
0.7028272
0.7028272
0.7028272
0.7028272
0.7028272
0.7028272
0.6261413
0.6261413
0.7028272
0.7028272
0.7028272
0.6261413
0.5494554
0.47276926
0.5494554
0.5494554
0.6261413
0.5494554
0.47276926
0.5494554
0.5494554
0.5494554
0.6261413
0.5494554
0.47276926
0.39608312
0.47276926
0.47276926
0.5494554
0.47276926
0.39608312
0.3193972
0.2427113
0.2427113
0.2427113
0.2427113
0.1660254
0.08933902
0.012653112
-0.06403279
0.012653112
0.08933902
0.012653112
-0.06403279
-0.14071894
-0.14071894
-0.14071894
-0.14071894
-0.14071894
-0.21740508
-0.294091
-0.294091
-0.294091
-0.21740508
-0.294091
-0.3707769
-0.4474628
-0.4474628
-0.3707769
-0.294091
-0.294091
-0.3707769
-0.4474628
-0.4474628
-0.4474628
-0.4474628
-0.5241492
-0.6008351
-0.677521
-0.7542074
-0.7542074
-0.677521
-0.677521
-0.7542074
-0.8308933
-0.8308933
-0.8308933
-0.8308933
-0.8308933
-0.8308933
-0.8308933
-0.8308933
-0.9075792
-0.9842651
-0.9842651
-0.9842651
-0.9842651
-0.9842651
-1.060951
-0.9842651
-0.9075792
-0.8308933
-0.9075792
-0.9075792
-0.9075792
-0.8308933
-0.7542074
-0.8308933
-0.8308933
-0.7542074
-0.6008351
-0.5241492
-0.4474628
-0.4474628
-0.4474628
-0.4474628
-0.5241492
-0.3707769
-0.294091
-0.21740508
-0.294091
-0.294091
-0.294091
-0.21740508
-0.14071894
-0.14071894
-0.14071894
-0.14071894
-0.14071894
-0.14071894
-0.14071894
-0.14071894
0.012653112
0.08933902
0.1660254
0.1660254
0.08933902
0.08933902
0.08933902
0.08933902
0.1660254
0.1660254
0.1660254
0.1660254
0.1660254
0.1660254
0.08933902
0.012653112
0.012653112
0.08933902
0.012653112
0.012653112
-0.06403279
0.012653112
0.012653112
-0.06403279
-0.14071894
-0.14071894
-0.06403279
0.012653112
0.012653112
-0.06403279
-0.14071894
-0.21740508
-0.14071894
-0.14071894
-0.06403279
-0.06403279
-0.14071894
-0.14071894
-0.14071894
-0.06403279
-0.06403279
-0.14071894
-0.21740508
-0.294091
-0.3707769
-0.294091
-0.21740508
-0.21740508
-0.294091
-0.3707769
-0.3707769
-0.3707769
-0.3707769
-0.3707769
-0.4474628
-0.3707769
-0.3707769
-0.4474628
-0.5241492
-0.5241492
-0.5241492
-0.6008351
-0.6008351
-0.6008351
-0.5241492
-0.6008351
-0.677521
-0.8308933
-0.8308933
-0.7542074
-0.677521
-0.677521
-0.7542074
-0.8308933
-0.8308933
-0.7542074
-0.7542074
-0.7542074
-0.677521
-0.677521
-0.677521
-0.7542074
-0.8308933
-0.8308933
-0.7542074
-0.7542074
-0.8308933
-0.9075792
-0.9075792
-0.8308933
-0.677521
-0.7542074
-0.8308933
-0.8308933
-0.8308933
-0.8308933
-0.9075792
-0.9075792
-0.9075792
-0.9075792
-0.9075792
-0.9075792
-0.9075792
-0.9075792
-0.9075792
-0.9842651
-0.9842651
-0.9075792
-0.9075792
-0.9075792
-0.9075792
-0.9075792
-0.9075792
-0.9842651
-1.060951
-1.2143233
-1.2143233
-1.1376374
-1.1376374
-1.1376374
-1.1376374
-1.060951
-1.060951
-1.1376374
-1.1376374
-1.2143233
-1.2143233
-1.2143233
-1.2910092
-1.2910092
-1.2910092
-1.2910092
-1.3676956
-1.444381
-1.444381
-1.3676956
-1.3676956
-1.444381
-1.5210674
-1.5210674
-1.5210674
-1.5210674
-1.5210674
-1.5977538
-1.5977538
-1.5977538
-1.5977538
-1.5977538
-1.5977538
-1.5210674
-1.5977538
-1.6744392
-1.7511256
-1.7511256
-1.6744392
-1.6744392
-1.6744392
-1.6744392
-1.6744392
-1.7511256
-1.7511256
-1.6744392
-1.6744392
-1.7511256
-1.7511256
-1.7511256
-1.7511256
-1.827811
-1.827811
-1.827811
-1.7511256
-1.7511256
-1.7511256
-1.827811
-1.9044974
-1.9044974
-1.9044974
-1.9044974
-1.9044974
-1.9811838
-1.9811838
-1.9811838
-1.9044974
-1.827811
-1.827811
-1.9044974
-1.9044974
-1.9811838
-1.9044974
-1.7511256
-1.6744392
-1.6744392
-1.6744392
-1.5977538
-1.5210674
-1.5210674
-1.5210674
-1.5210674
-1.5210674
-1.5210674
-1.5210674
-1.444381
-1.444381
-1.444381
-1.444381
-1.3676956
-1.444381
-1.5210674
-1.5977538
-1.6744392
-1.5977538
-1.444381
-1.444381
-1.5977538
-1.7511256
-1.827811
-1.827811
-1.7511256
-1.6744392
-1.7511256
-1.827811
-1.827811
-1.827811
-1.9044974
-1.9044974
-1.9811838
-1.9044974
-1.9044974
-1.9044974
-1.9044974
-1.9811838
-1.9811838
-1.9811838
-1.827811
-1.7511256
-1.7511256
-1.827811
-1.827811
-1.9044974
-1.9044974
-1.9044974
-1.9044974
-1.9811838
-2.1345556
-2.211242
-2.1345556
-2.0578692
-2.1345556
-2.2879274
-2.3646138
-2.4412997
-2.3646138
-2.4412997
-2.5179856
-2.594672
-2.6713574
-2.594672
-2.594672
-2.594672
-2.6713574
-2.6713574
-2.7480438
-2.8247302
-2.8247302
-2.8247302
-2.8247302
-2.9014156
-2.978102
-3.0547874
-2.978102
-2.978102
-2.978102
-2.978102
-3.0547874
-3.0547874
-2.978102
-2.978102
-3.0547874
-3.0547874
-3.0547874
-3.0547874
-3.1314738
-3.1314738
-3.1314738
-3.2081602
-3.2081602
-3.2081602
-3.2848456
-3.2848456
-3.361532
-3.361532
-3.361532
-3.361532
-3.361532
-3.2848456
-3.2848456
-3.361532
-3.361532
-3.361532
-3.361532
-3.361532
-3.361532
-3.361532
-3.361532
-3.4382184
-3.5149038
-3.5149038
-3.4382184
-3.4382184
-3.361532
-3.361532
-3.4382184
-3.4382184
-3.4382184
-3.4382184
-3.5149038
-3.5149038
-3.5149038
-3.5149038
-3.5149038
-3.5149038
-3.4382184
-3.4382184
-3.5149038
-3.5149038
-3.5149038
-3.5915902
-3.5915902
-3.5149038
-3.4382184
-3.4382184
-3.4382184
-3.4382184
-3.5149038
-3.5149038
-3.4382184
-3.4382184
-3.4382184
-3.5149038
-3.5149038
-3.5149038
-3.5915902
-3.5149038
-3.361532
-3.2848456
-3.361532
-3.4382184
-3.5149038
-3.5149038
-3.4382184
-3.4382184
-3.361532
-3.361532
-3.4382184
-3.5915902
-3.668276
-3.668276
-3.5915902
-3.5149038
-3.5149038
-3.5149038
-3.5915902
-3.5915902
-3.5915902
-3.5149038
-3.5149038
-3.5149038
-3.5149038
-3.5915902
-3.668276
-3.668276
-3.5915902
-3.5149038
-3.5149038
-3.5149038
-3.5149038
-3.5149038
-3.4382184
-3.4382184
-3.361532
-3.361532
-3.361532
-3.4382184
-3.5149038
-3.5149038
-3.5149038
-3.5915902
-3.5915902
-3.668276
-3.668276
-3.668276
-3.668276
-3.668276
-3.668276
-3.744962
-3.744962
-3.744962
-3.744962
-3.8216484
-3.8983338
-3.8983338
-3.8983338
-3.8983338
-3.8983338
-3.8983338
-3.8983338
-3.8983338
-3.9750202
-4.0517063
-4.128392
-4.128392
-4.0517063
-4.0517063
-4.128392
-4.205078
-4.281764
-4.205078
-4.128392
-4.0517063
-4.128392
-4.205078
-4.281764
-4.281764
-4.35845
-4.35845
-4.35845
-4.35845
-4.435137
-4.5118217
-4.5118217
-4.5118217
-4.5885086
-4.6651945
-4.7418804
-4.6651945
-4.6651945
-4.6651945
-4.8185663
-4.895253
-4.971938
-5.048625
-4.971938
-4.971938
-4.971938
-5.048625
-5.125311
-5.125311
-5.048625
-4.971938
-4.895253
-4.971938
-5.048625
-5.125311
-5.125311
-5.125311
-5.125311
-5.201997
-5.201997
-5.201997
-5.2786827
-5.3553686
-5.4320545
-5.4320545
-5.4320545
-5.4320545
-5.4320545
-5.4320545
-5.5087404
-5.5854263
-5.5854263
-5.662113
-5.815485
-5.892171
-5.892171
-5.892171
-5.815485
-5.815485
-5.815485
-5.892171
-5.892171
-5.968857
-5.968857
-6.0455427
-6.0455427
-5.968857
-5.968857
-6.0455427
-6.1989145
-6.2756004
-6.3522873
-6.3522873
-6.2756004
-6.2756004
-6.3522873
-6.428973
-6.428973
-6.428973
-6.428973
-6.428973
-6.428973
-6.428973
-6.505659
-6.505659
-6.505659
-6.582346
-6.659031
-6.582346
-6.582346
-6.582346
-6.659031
-6.659031
-6.659031
-6.735717
-6.735717
-6.735717
-6.659031
-6.659031
-6.8124037
-6.8890896
-6.8890896
-6.8124037
-6.8124037
-6.8890896
-6.9657755
-7.1191473
-7.195833
-7.1191473
-7.1191473
-7.1191473
-7.1191473
-7.1191473
-7.1191473
-7.195833
-7.272519
-7.272519
-7.272519
-7.272519
-7.349206
-7.349206
-7.425891
-7.502577
-7.502577
-7.5792637
-7.5792637
-7.502577
-7.502577
-7.502577
-7.502577
-7.5792637
-7.6559496
-7.6559496
-7.5792637
-7.5792637
-7.5792637
-7.6559496
-7.8093224
-7.8093224
-7.8093224
-7.8093224
-7.8093224
-7.8093224
-7.8093224
-7.8093224
-7.8860073
-7.962693
-7.962693
-7.962693
-7.8860073
-7.8860073
-7.8860073
-7.962693
-8.03938
-8.192752
-8.192752
-8.116066
-8.116066
-8.192752
-8.192752
-8.269438
-8.269438
-8.269438
-8.346124
-8.42281
-8.4994955
-8.4994955
-8.42281
-8.4994955
-8.652867
-8.652867
-8.652867
-8.652867
-8.652867
-8.729553
-8.80624
-8.882926
-8.80624
-8.80624
-8.882926
-9.036299
-9.112984
-9.112984
-9.036299
-8.959612
-8.959612
-9.036299
-9.036299
-9.112984
-9.18967
-9.18967
-9.266356
-9.266356
-9.266356
-9.343042
-9.419728
-9.419728
-9.419728
-9.419728
-9.496413
-9.649786
-9.726472
-9.726472
-9.726472
-9.726472
-9.726472
-9.726472
-9.803159
-9.879844
-9.95653
-10.033216
-10.033216
-10.109902
-10.186588
-10.263275
-10.263275
-10.263275
-10.33996
-10.416646
-10.493333
-10.570019
-10.570019
-10.570019
-10.646705
-10.723391
-10.8000765
-10.723391
-10.646705
-10.723391
-10.8000765
-10.8000765
-10.723391
-10.723391
-10.646705
-10.646705
-10.646705
-10.646705
-10.723391
-10.723391
-10.646705
-10.646705
-10.646705
-10.570019
-10.570019
-10.646705
-10.8000765
-10.876762
-10.953448
-11.030135
-11.030135
-11.030135
-11.030135
-11.183506
-11.260193
-11.413565
-11.490252
-11.490252
-11.490252
-11.413565
-11.413565
-11.490252
-11.490252
-11.643622
-11.643622
-11.643622
-11.643622
-11.643622
-11.643622
-11.5669365
-11.413565
-11.413565
-11.336879
-11.183506
-11.030135
-10.953448
-10.953448
-10.953448
-10.876762
-10.876762
-10.8000765
-10.723391
-10.723391
-10.723391
-10.723391
-10.646705
-10.570019
-10.493333
-10.570019
-10.570019
-10.570019
-10.493333
-10.493333
-10.493333
-10.646705
-10.723391
-10.8000765
-10.8000765
-10.876762
-10.876762
-10.876762
-10.953448
-11.030135
-11.183506
-11.183506
-11.10682
-11.10682
-11.10682
-11.183506
-11.260193
-11.336879
-11.490252
-11.5669365
-11.5669365
-11.643622
-11.643622
-11.720309
-11.796995
-11.873681
-11.873681
-11.873681
-11.950366
-12.027053
-12.103739
-12.180425
-12.180425
-12.103739
-12.180425
-12.257112
-12.3337965
-12.487169
-12.563855
-12.563855
-12.64054
-12.64054
-12.793914
-12.793914
-12.793914
-12.793914
-12.947286
-13.023971
-12.947286
-12.870599
-12.870599
-12.947286
-13.100657
-13.100657
-13.100657
-13.100657
-13.177344
-13.254029
-13.254029
-13.177344
-13.177344
-13.254029
-13.254029
-13.330714
-13.330714
-13.330714
-13.330714
-13.407401
-13.484088
-13.714147
-13.8675165
-13.790832
-13.560773
-13.484088
-13.63746
-13.8675165
-14.097575
-14.174262
-14.327634
-14.481006
-14.6343775
-14.711064
-14.787749
-14.941123
-15.094493
-15.247867
-15.401237
-15.55461
-15.861354
-16.091412
-16.321468
-16.551529
-16.704899
-16.85827
-17.011644
-17.08833
-17.241701
-17.395073
-17.471758
-17.625132
-17.855188
-18.161934
-18.315306
-18.46868
-18.622051
-18.698736
-18.852108
-18.852108
-18.928793
-19.082167
-19.235538
-19.312223
-19.465597
-19.542282
-19.695654
-19.77234
-19.849026
-19.925713
-20.0024
-20.079084
-20.232456
-20.309141
-20.309141
-20.385828
-20.462515
-20.539202
-20.539202
-20.539202
-20.615887
-20.692572
-20.769258
-20.769258
-20.692572
-20.615887
-20.539202
-20.385828
-20.232456
-20.232456
-20.232456
-20.232456
-20.155771
-20.079084
-19.925713
-19.695654
-19.618969
-19.465597
-19.38891
-19.158852
-19.005482
-18.775421
-18.545364
-18.39199
-18.085249
-17.778503
-17.395073
-17.08833
-16.704899
-16.398155
-16.091412
-15.784667
-15.55461
-15.401237
-15.17118
-14.941123
-14.711064
-14.481006
-14.174262
-13.944203
-13.714147
-13.560773
-13.330714
-13.254029
-13.254029
-13.177344
-13.023971
-12.870599
-12.717227
-12.64054
-12.487169
-12.487169
-12.410482
-12.3337965
-12.257112
-12.257112
-12.257112
-12.103739
-12.027053
-11.873681
-11.720309
-11.490252
-11.413565
-11.260193
-11.183506
-11.030135
-10.876762
-10.723391
-10.493333
-10.263275
-10.033216
-9.803159
-9.5731
-9.343042
-9.18967
-9.036299
-8.882926
-8.729553
-8.42281
-8.192752
-8.03938
-7.8860073
-7.6559496
-7.425891
-7.272519
-7.272519
-7.1191473
-6.9657755
-6.735717
-6.505659
-6.3522873
-6.2756004
-6.1989145
-6.1222296
-5.968857
-5.968857
-5.968857
-5.892171
-5.892171
-5.815485
-5.815485
-5.892171
-6.0455427
-6.0455427
-6.0455427
-5.968857
-6.0455427
-6.1222296
-6.1989145
-6.2756004
-6.2756004
-6.3522873
-6.428973
-6.582346
-6.582346
-6.582346
-6.505659
-6.582346
-6.582346
-6.582346
-6.505659
-6.582346
-6.505659
-6.8890896
-8.80624
-11.030135
-10.570019
-7.8860073
-5.738799
-5.5087404
-6.505659
-7.0424604
-6.8124037
-6.428973
-6.3522873
-6.505659
-6.582346
-6.428973
-6.2756004
-6.2756004
-6.2756004
-6.2756004
-6.1222296
-5.968857
-5.815485
-5.815485
-5.968857
-6.0455427
-6.1222296
-6.1222296
-6.1989145
-6.1989145
-6.1222296
-6.1989145
-6.3522873
-6.659031
-7.272519
-7.502577
-7.272519
-6.8890896
-6.8124037
-7.195833
-7.5792637
-7.6559496
-7.502577
-7.502577
-7.5792637
-7.8093224
-7.962693
-8.03938
-8.03938
-8.03938
-7.962693
-7.962693
-7.962693
-8.03938
-8.03938
-8.03938
-8.03938
-7.962693
-7.8860073
-7.8860073
-7.8093224
-7.8093224
-7.8093224
-7.7326355
-7.6559496
-7.502577
-7.425891
-7.349206
-7.349206
-7.349206
-7.349206
-7.349206
-7.272519
-7.1191473
-7.1191473
-7.0424604
-7.0424604
-6.9657755
-6.8890896
-6.8890896
-6.8890896
-6.8890896
-6.9657755
-6.9657755
-6.9657755
-6.8890896
-6.8890896
-6.8890896
-6.9657755
-7.0424604
-7.1191473
-7.1191473
-7.195833
-7.195833
-7.272519
-7.272519
-7.195833
-7.1191473
-7.1191473
-7.195833
-7.272519
-7.195833
-7.195833
-7.1191473
-7.0424604
-6.8890896
-6.8890896
-6.8890896
-6.8890896
-6.8124037
-6.659031
-6.582346
-6.505659
-6.505659
-6.582346
-6.582346
-6.582346
-6.582346
-6.582346
-6.659031
-6.659031
-6.659031
-6.659031
-6.582346
-6.428973
-6.3522873
-6.3522873
-6.428973
-6.428973
-6.2756004
-6.1222296
-6.0455427
-6.0455427
-6.0455427
-6.0455427
-5.892171
-5.815485
-5.815485
-5.738799
-5.662113
-5.662113
-5.662113
-5.662113
-5.5854263
-5.5854263
-5.5854263
-5.5087404
-5.4320545
-5.3553686
-5.4320545
-5.4320545
-5.3553686
-5.2786827
-5.2786827
-5.2786827
-5.3553686
-5.3553686
-5.4320545
-5.4320545
-5.3553686
-5.201997
-5.125311
-5.048625
-4.971938
-4.971938
-4.895253
-4.895253
-4.8185663
-4.7418804
-4.6651945
-4.6651945
-4.5118217
-4.435137
-4.35845
-4.281764
-4.205078
-4.128392
-4.128392
-4.0517063
-4.0517063
-3.8983338
-3.744962
-3.5915902
-3.5915902
-3.5915902
-3.5149038
-3.361532
-3.1314738
-3.0547874
-2.978102
-2.8247302
-2.6713574
-2.4412997
-2.3646138
-2.2879274
-2.211242
-2.0578692
-1.9044974
-1.7511256
-1.6744392
-1.5210674
-1.2910092
-1.060951
-0.8308933
-0.677521
-0.4474628
-0.294091
-0.21740508
0.012653112
0.1660254
0.3193972
0.39608312
0.47276926
0.6261413
0.7028272
0.8561995
0.8561995
0.8561995
0.9328854
1.0095713
1.0862575
1.1629436
1.1629436
1.1629436
1.2396295
1.3163154
1.4696877
1.5463736
1.6230596
1.6230596
1.6230596
1.6997457
1.7764318
1.9298037
2.0064898
2.083176
2.1598618
2.236548
2.236548
2.236548
2.236548
2.3132339
2.3899198
2.466606
2.466606
2.3899198
2.3132339
2.236548
2.1598618
2.1598618
2.1598618
2.236548
2.236548
2.1598618
2.1598618
2.1598618
2.1598618
2.1598618
2.1598618
2.083176
2.083176
2.083176
2.083176
2.083176
2.1598618
2.1598618
2.236548
2.1598618
2.1598618
2.1598618
2.1598618
2.236548
2.236548
2.3132339
2.236548
2.1598618
2.1598618
2.3899198
2.6966639
2.77335
2.6966639
2.6966639
2.6966639
2.6966639
2.6966639
2.77335
2.8500361
2.8500361
2.8500361
2.926722
2.926722
2.926722
2.926722
2.926722
3.003408
3.003408
3.080094
3.080094
3.1567802
3.2334661
3.2334661
3.2334661
3.310152
3.3868382
3.5402102
3.5402102
3.5402102
3.5402102
3.5402102
3.5402102
3.5402102
3.5402102
3.5402102
3.5402102
3.5402102
3.6168962
3.6935823
3.6935823
3.6935823
3.6935823
3.6168962
3.5402102
3.4635243
3.5402102
3.5402102
3.6168962
3.6935823
3.7702684
3.7702684
3.8469543
4.000326
4.0770125
4.000326
4.000326
4.0770125
4.2303843
4.2303843
4.2303843
4.2303843
4.3070707
4.3070707
4.3070707
4.3070707
4.3070707
4.4604425
4.5371284
4.6138144
4.6138144
4.6905003
4.6905003
4.6905003
4.6905003
4.6138144
4.6138144
4.5371284
4.3837566
4.3837566
4.3070707
4.2303843
4.0770125
4.000326
3.8469543
3.7702684
3.7702684
3.9236403
4.0770125
4.0770125
4.0770125
4.1536984
4.1536984
4.2303843
4.3070707
4.3070707
4.3837566
4.4604425
4.5371284
4.6138144
4.6138144
4.6905003
4.7671866
4.7671866
4.920559
4.997245
4.997245
4.920559
4.920559
4.920559
4.997245
5.0739307
5.2273026
5.2273026
5.3039885
5.3039885
5.2273026
5.3039885
5.3039885
5.380675
5.380675
5.380675
5.380675
5.457361
5.534047
5.610733
5.687419
5.764105
5.764105
5.8407907
5.8407907
5.8407907
5.9174767
5.8407907
5.8407907
5.8407907
5.9174767
5.9941626
5.9174767
5.8407907
5.764105
5.764105
5.8407907
5.764105
5.764105
5.687419
5.687419
5.687419
5.764105
5.687419
5.610733
5.610733
5.610733
5.610733
5.534047
5.457361
5.457361
5.457361
5.457361
5.610733
5.687419
5.687419
5.687419
5.687419
5.764105
5.764105
5.8407907
5.8407907
5.9174767
5.9941626
6.0708494
6.1475353
6.224221
6.300907
6.377593
6.530965
6.6076508
6.7610235
6.8377094
6.9143953
6.9143953
6.991081
7.067767
7.221139
7.3745117
7.4511976
7.3745117
7.297826
7.297826
7.297826
7.297826
7.297826
7.144453
7.144453
7.144453
7.144453
7.144453
7.067767
6.9143953
6.8377094
6.6843376
6.6076508
6.530965
6.454279
6.300907
6.1475353
6.0708494
5.9174767
5.8407907
5.687419
5.610733
5.610733
5.534047
5.457361
5.380675
5.380675
5.380675
5.3039885
5.2273026
5.1506166
5.0739307
4.997245
4.997245
4.997245
4.997245
4.997245
5.0739307
5.0739307
5.0739307
4.997245
5.0739307
5.1506166
5.3039885
5.3039885
5.380675
5.380675
5.457361
5.457361
5.380675
5.2273026
5.1506166
5.0739307
5.0739307
5.0739307
5.1506166
5.0739307
4.997245
4.8438725
4.7671866
4.7671866
4.7671866
4.7671866
4.6138144
4.4604425
4.3070707
4.3070707
4.3070707
4.2303843
4.1536984
4.0770125
4.0770125
4.1536984
4.1536984
4.1536984
4.000326
3.8469543
3.7702684
3.8469543
3.8469543
3.7702684
3.6935823
3.7702684
3.8469543
3.9236403
3.9236403
3.9236403
3.8469543
3.7702684
3.7702684
3.7702684
3.6935823
3.6935823
3.7702684
3.7702684
3.8469543
3.8469543
3.8469543
3.8469543
3.9236403
4.000326
4.000326
4.000326
3.9236403
4.000326
4.0770125
4.0770125
4.0770125
4.000326
4.000326
4.000326
4.000326
4.000326
3.9236403
3.7702684
3.6935823
3.6935823
3.7702684
3.7702684
3.7702684
3.7702684
3.6935823
3.6935823
3.6935823
3.6168962
3.5402102
3.4635243
3.4635243
3.3868382
3.3868382
3.3868382
3.3868382
3.3868382
3.4635243
3.5402102
3.5402102
3.4635243
3.4635243
3.3868382
3.3868382
3.4635243
3.4635243
3.5402102
3.6168962
3.5402102
3.3868382
3.2334661
3.1567802
3.1567802
3.080094
3.003408
2.926722
2.926722
2.926722
2.926722
2.8500361
2.77335
2.6966639
2.619978
2.543292
2.3899198
2.3132339
2.236548
2.083176
1.9298037
1.8531177
1.6997457
1.5463736
1.4696877
1.3930016
1.4696877
1.5463736
1.4696877
1.3163154
1.2396295
1.1629436
1.0095713
0.8561995
0.7795136
0.7028272
0.7795136
0.7795136
0.8561995
0.8561995
0.8561995
0.8561995
0.8561995
0.7795136
0.7028272
0.5494554
0.39608312
0.39608312
0.39608312
0.39608312
0.47276926
0.47276926
0.2427113
0.012653112
-0.06403279
-0.14071894
-0.21740508
-0.294091
-0.294091
-0.294091
-0.294091
-0.21740508
-0.294091
-0.4474628
-0.6008351
-0.7542074
-0.8308933
-0.8308933
-0.7542074
-0.7542074
-0.7542074
-0.8308933
-0.9075792
-1.060951
-1.2910092
-3.4382184
-6.735717
-7.1191473
-3.8983338
-0.677521
-0.06403279
-1.2143233
-2.1345556
-1.9811838
-1.3676956
-1.1376374
-1.2910092
-1.444381
-1.444381
-1.2910092
-1.2143233
-1.2143233
-1.2143233
-1.2143233
-1.1376374
-1.060951
-0.9842651
-0.9075792
-0.9842651
-1.060951
-1.1376374
-1.2143233
-1.2910092
-1.444381
-1.5210674
-1.5977538
-1.5977538
-1.5977538
-1.6744392
-1.7511256
-1.9044974
-2.1345556
-2.2879274
-2.2879274
-2.2879274
-2.3646138
-2.594672
-2.6713574
-2.594672
-2.5179856
-2.4412997
-2.4412997
-2.4412997
-2.4412997
-2.4412997
-2.4412997
-2.4412997
-2.4412997
-2.3646138
-2.211242
-2.1345556
-2.0578692
-2.0578692
-1.9811838
-1.9044974
-1.827811
-1.7511256
-1.7511256
-1.7511256
-1.7511256
-1.7511256
-1.827811
-1.827811
-1.7511256
-1.827811
-1.827811
-1.9044974
-2.0578692
-2.0578692
-2.0578692
-2.1345556
-2.211242
-2.2879274
-2.2879274
-2.2879274
-2.3646138
-2.4412997
-2.5179856
-2.594672
-2.594672
-2.5179856
-2.5179856
-2.5179856
-2.6713574
-2.7480438
-2.8247302
-2.9014156
-2.978102
-2.9014156
-2.9014156
-2.9014156
-2.978102
-3.1314738
-3.2081602
-3.2848456
-3.2848456
-3.2848456
-3.2848456
-3.2848456
-3.1314738
-3.1314738
-3.0547874
-2.978102
-2.9014156
-2.9014156
-2.9014156
-2.978102
-2.978102
-3.0547874
-3.0547874
-2.978102
-2.978102
-2.978102
-2.978102
-3.0547874
-3.1314738
-3.2081602
-3.2081602
-3.2081602
-3.2848456
-3.2848456
-3.2848456
-3.2081602
-3.2081602
-3.2848456
-3.2848456
-3.2848456
-3.2848456
-3.2848456
-3.361532
-3.4382184
-3.5149038
-3.5915902
-3.668276
-3.668276
-3.668276
-3.668276
-3.668276
-3.744962
-3.8216484
-3.8983338
-3.8983338
-3.9750202
-3.9750202
-4.0517063
-4.128392
-4.205078
-4.205078
-4.128392
-4.0517063
-4.0517063
-4.0517063
-4.0517063
-3.9750202
-3.8983338
-3.8216484
-3.744962
-3.668276
-3.5149038
-3.361532
-3.361532
-3.4382184
-3.4382184
-3.4382184
-3.2848456
-3.2081602
-3.2081602
-3.2081602
-3.1314738
-3.0547874
-2.978102
-2.978102
-2.978102
-2.9014156
-2.9014156
-2.9014156
-2.9014156
-2.978102
-2.978102
-3.0547874
-3.1314738
-3.1314738
-3.1314738
-3.1314738
-3.0547874
-3.1314738
-3.1314738
-3.1314738
-3.2081602
-3.2848456
-3.2848456
-3.2848456
-3.2848456
-3.2081602
-3.2081602
-3.1314738
-3.1314738
-3.1314738
-3.1314738
-3.0547874
-3.0547874
-3.0547874
-2.978102
-2.9014156
-2.8247302
-2.7480438
-2.594672
-2.4412997
-2.3646138
-2.2879274
-2.1345556
-1.9811838
-1.9044974
-1.7511256
-1.6744392
-1.5977538
-1.444381
-1.3676956
-1.3676956
-1.3676956
-1.3676956
-1.2910092
-1.2910092
-1.2143233
-1.060951
-0.9842651
-0.9075792
-0.8308933
-0.9075792
-0.9075792
-0.8308933
-0.8308933
-0.8308933
-0.9075792
-0.9075792
-0.9075792
-0.9075792
-0.8308933
-0.8308933
-0.8308933
-0.9075792
-1.060951
-1.060951
-0.9842651
-0.9075792
-0.9842651
-1.1376374
-1.3676956
-1.3676956
-1.3676956
-1.3676956
-1.5210674
-1.6744392
-1.7511256
-1.827811
-1.9811838
-2.211242
-2.3646138
-2.4412997
-2.4412997
-2.5179856
-2.5179856
-2.594672
-2.6713574
-2.7480438
-2.8247302
-2.9014156
-2.9014156
-2.9014156
-2.8247302
-2.8247302
-2.8247302
-2.7480438
-2.6713574
-2.594672
-2.4412997
-2.3646138
-2.2879274
-2.1345556
-2.0578692
-1.9811838
-1.9044974
-1.7511256
-1.6744392
-1.5210674
-1.2910092
-1.060951
-0.9842651
-0.9075792
-0.8308933
-0.7542074
-0.6008351
-0.5241492
-0.5241492
-0.5241492
-0.4474628
-0.3707769
-0.21740508
-0.21740508
-0.294091
-0.294091
-0.294091
-0.294091
-0.294091
-0.294091
-0.294091
-0.3707769
-0.4474628
-0.4474628
-0.4474628
-0.5241492
-0.6008351
-0.677521
-0.677521
-0.677521
-0.7542074
-0.8308933
-0.9842651
-0.9842651
-0.9075792
-0.9075792
-0.9842651
-0.9842651
-0.9842651
-0.9842651
-0.9842651
-0.9842651
-0.9075792
-0.8308933
-0.7542074
-0.7542074
-0.677521
-0.6008351
-0.4474628
-0.4474628
-0.4474628
-0.3707769
-0.294091
-0.14071894
0.012653112
0.012653112
0.08933902
0.08933902
0.1660254
0.2427113
0.3193972
0.39608312
0.5494554
0.7028272
0.7795136
0.8561995
0.7795136
0.7795136
0.8561995
0.9328854
1.0095713
1.0862575
1.0862575
1.0862575
1.1629436
1.1629436
1.2396295
1.2396295
1.2396295
1.2396295
1.1629436
1.1629436
1.1629436
1.1629436
1.2396295
1.3163154
1.3163154
1.2396295
1.2396295
1.3163154
1.3163154
1.3163154
1.3930016
1.3930016
1.3930016
1.4696877
1.5463736
1.6230596
1.6230596
1.6997457
1.6997457
1.7764318
1.8531177
1.8531177
1.8531177
1.9298037
2.0064898
2.0064898
2.0064898
2.083176
2.083176
2.1598618
2.236548
2.1598618
2.1598618
2.1598618
2.1598618
2.1598618
2.1598618
2.083176
2.0064898
1.9298037
1.8531177
1.8531177
1.8531177
1.8531177
1.7764318
1.6997457
1.6230596
1.5463736
1.4696877
1.4696877
1.3930016
1.3930016
1.3163154
1.3163154
1.3163154
1.2396295
1.1629436
1.1629436
1.0862575
0.9328854
0.8561995
1.0095713
1.0862575
1.0862575
1.0862575
1.0095713
0.9328854
0.8561995
0.8561995
0.8561995
0.8561995
0.8561995
0.8561995
0.7795136
0.7028272
0.7028272
0.7028272
0.7795136
0.8561995
0.7795136
0.7028272
0.6261413
0.6261413
0.7028272
0.6261413
0.5494554
0.47276926
0.47276926
0.47276926
0.47276926
0.39608312
0.47276926
0.47276926
0.47276926
0.39608312
0.39608312
0.3193972
0.1660254
0.08933902
0.012653112
0.012653112
0.012653112
0.012653112
0.012653112
-0.06403279
-0.14071894
-0.14071894
0.012653112
0.08933902
0.2427113
0.3193972
0.47276926
0.5494554
0.6261413
0.7028272
0.7795136
0.7795136
0.7795136
0.7795136
0.8561995
0.8561995
0.8561995
0.8561995
0.8561995
0.9328854
1.0095713
0.9328854
0.8561995
0.7028272
0.6261413
0.6261413
0.6261413
0.5494554
0.47276926
0.47276926
0.39608312
0.3193972
0.2427113
0.1660254
0.08933902
0.012653112
-0.14071894
-0.21740508
-0.3707769
-0.3707769
-0.294091
-0.21740508
-0.21740508
-0.294091
-0.294091
-0.21740508
-0.21740508
-0.294091
-0.294091
-0.21740508
-0.21740508
-0.14071894
-0.14071894
-0.06403279
-0.06403279
-0.14071894
-0.14071894
-0.14071894
-0.14071894
-0.14071894
-0.06403279
-0.06403279
-0.06403279
0.012653112
0.012653112
0.012653112
-0.06403279
-0.14071894
-0.14071894
-0.06403279
-0.14071894
-0.294091
-0.3707769
-0.4474628
-0.4474628
-0.5241492
-0.677521
-0.8308933
-0.9075792
-0.8308933
-0.8308933
-0.8308933
-0.9842651
-0.9842651
-0.9842651
-0.9842651
-1.1376374
-1.2143233
-1.2910092
-1.2910092
-1.2143233
-1.2143233
-1.2910092
-1.444381
-1.444381
-1.5210674
-1.5977538
-1.6744392
-1.5977538
-1.5977538
-1.5977538
-1.9811838
-3.9750202
-5.968857
-5.3553686
-2.8247302
-0.9842651
-1.060951
-2.0578692
-2.5179856
-2.211242
-1.827811
-1.7511256
-1.9044974
-2.0578692
-2.0578692
-1.9811838
-1.9811838
-1.9811838
-1.9044974
-1.9044974
-1.9044974
-1.9044974
-1.9811838
-1.9811838
-1.9044974
-1.9044974
-1.9044974
-1.9044974
-1.9044974
-1.9044974
-1.9044974
-1.9044974
-1.9811838
-2.0578692
-2.0578692
-2.0578692
-2.0578692
-2.0578692
-1.9811838
-1.9044974
-1.9811838
-1.9811838
-1.9811838
-1.9811838
-1.9811838
-2.0578692
-2.0578692
-2.0578692
-1.9811838
-1.9811838
-2.0578692
-2.1345556
-2.1345556
-2.0578692
-1.9044974
-1.827811
-1.827811
-1.827811
-1.9044974
-1.9811838
-1.9811838
-1.9044974
-1.827811
-1.827811
-1.827811
-1.7511256
-1.5977538
-1.5210674
-1.827811
-2.0578692
-2.0578692
-1.827811
-1.5977538
-1.5210674
-1.5977538
-1.6744392
-1.6744392
-1.6744392
-1.5977538
-1.6744392
-1.6744392
-1.6744392
-1.6744392
-1.6744392
-1.6744392
-1.7511256
-1.7511256
-1.827811
-1.827811
-1.7511256
-1.6744392
-1.5977538
-1.5210674
-1.5977538
-1.6744392
-1.7511256
-1.7511256
-1.6744392
-1.6744392
-1.7511256
-1.7511256
-1.7511256
-1.7511256
-1.827811
-1.9044974
-1.9044974
-1.827811
-1.827811
-1.9044974
-1.9811838
-2.0578692
-2.0578692
-2.0578692
-1.9811838
-1.9044974
-1.827811
-1.9044974
-2.0578692
-2.1345556
-2.0578692
-1.9811838
-1.827811
-1.827811
-1.827811
-1.827811
-1.9044974
-1.9811838
-1.9811838
-1.9811838
-1.9044974
-1.9044974
-1.9044974
-1.827811
-1.7511256
-1.7511256
-1.6744392
-1.7511256
-1.7511256
-1.7511256
-1.6744392
-1.5977538
-1.5210674
-1.444381
-1.444381
-1.3676956
-1.3676956
-1.3676956
-1.3676956
-1.2910092
-1.2143233
-1.2143233
-1.1376374
-1.060951
-1.060951
-0.9842651
-0.8308933
-0.7542074
-0.7542074
-0.7542074
-0.7542074
-0.677521
-0.6008351
-0.5241492
-0.5241492
-0.5241492
-0.5241492
-0.5241492
-0.4474628
-0.4474628
-0.4474628
-0.3707769
-0.3707769
-0.3707769
-0.294091
-0.294091
-0.294091
-0.3707769
-0.3707769
-0.3707769
-0.3707769
-0.294091
-0.14071894
-0.14071894
-0.21740508
-0.294091
-0.294091
-0.294091
-0.294091
-0.3707769
-0.4474628
-0.4474628
-0.294091
-0.21740508
-0.21740508
-0.294091
-0.3707769
-0.3707769
-0.3707769
-0.21740508
-0.21740508
-0.14071894
-0.21740508
-0.21740508
-0.21740508
-0.21740508
-0.21740508
-0.21740508
-0.294091
-0.294091
-0.294091
-0.21740508
-0.21740508
-0.21740508
-0.294091
-0.294091
-0.294091
-0.21740508
-0.21740508
-0.14071894
-0.21740508
-0.21740508
-0.14071894
-0.14071894
-0.14071894
-0.14071894
-0.14071894
-0.06403279
-0.14071894
-0.21740508
-0.21740508
-0.21740508
-0.14071894
-0.14071894
-0.21740508
-0.21740508
-0.21740508
-0.21740508
-0.21740508
-0.21740508
-0.21740508
-0.21740508
-0.21740508
-0.294091
-0.3707769
-0.3707769
-0.3707769
-0.3707769
-0.3707769
-0.3707769
-0.4474628
-0.5241492
-0.4474628
-0.4474628
-0.5241492
-0.677521
-0.7542074
-0.7542074
-0.7542074
-0.677521
-0.677521
-0.7542074
-0.8308933
-0.8308933
-0.8308933
-0.8308933
-0.8308933
-0.8308933
-0.9075792
-0.9842651
-0.9842651
-0.9842651
-0.9842651
-0.9842651
-0.9842651
-0.9842651
-0.9842651
-0.9842651
-0.9075792
-0.9075792
-0.9075792
-0.9075792
-0.9842651
-0.9075792
-0.8308933
-0.7542074
-0.7542074
-0.8308933
-0.8308933
-0.7542074
-0.7542074
-0.8308933
-0.9075792
-0.9075792
-0.8308933
-0.8308933
-0.7542074
-0.7542074
-0.7542074
-0.7542074
-0.8308933
-0.9075792
-0.9075792
-0.8308933
-0.7542074
-0.7542074
-0.7542074
-0.7542074
-0.8308933
-0.8308933
-0.8308933
-0.8308933
-0.7542074
-0.8308933
-0.8308933
-0.8308933
-0.8308933
-0.8308933
-0.9075792
-0.8308933
-0.7542074
-0.7542074
-0.8308933
-0.8308933
-0.7542074
-0.677521
-0.677521
-0.677521
-0.677521
-0.7542074
-0.8308933
-0.7542074
-0.677521
-0.6008351
-0.6008351
-0.677521
-0.677521
-0.6008351
-0.5241492
-0.5241492
-0.5241492
-0.5241492
-0.5241492
-0.4474628
-0.4474628
-0.4474628
-0.5241492
-0.5241492
-0.4474628
-0.4474628
-0.3707769
-0.3707769
-0.294091
-0.3707769
-0.3707769
-0.294091
-0.294091
-0.294091
-0.294091
-0.21740508
-0.21740508
-0.294091
-0.294091
-0.294091
-0.294091
-0.294091
-0.294091
-0.294091
-0.294091
-0.294091
-0.3707769
-0.3707769
-0.3707769
-0.3707769
-0.3707769
-0.4474628
-0.4474628
-0.3707769
-0.294091
-0.21740508
-0.294091
-0.3707769
-0.3707769
-0.3707769
-0.3707769
-0.294091
-0.21740508
-0.21740508
-0.21740508
-0.294091
-0.294091
-0.21740508
-0.14071894
-0.14071894
-0.14071894
-0.14071894
-0.14071894
-0.14071894
-0.14071894
-0.14071894
-0.14071894
-0.14071894
-0.14071894
-0.21740508
-0.21740508
-0.21740508
-0.21740508
-0.14071894
-0.14071894
-0.14071894
-0.14071894
-0.14071894
0.012653112
0.012653112
0.012653112
-0.06403279
-0.06403279
-0.06403279
-0.06403279
-0.06403279
-0.14071894
-0.14071894
-0.06403279
-0.06403279
-0.06403279
-0.06403279
-0.06403279
-0.14071894
-0.14071894
-0.21740508
-0.21740508
-0.21740508
-0.21740508
-0.21740508
-0.294091
-0.294091
-0.3707769
-0.3707769
-0.3707769
-0.4474628
-0.4474628
-0.4474628
-0.4474628
-0.5241492
-0.4474628
-0.4474628
-0.4474628
-0.5241492
-0.5241492
-0.5241492
-0.4474628
-0.5241492
-0.5241492
-0.6008351
-0.6008351
-0.6008351
-0.677521
-0.677521
-0.7542074
-0.7542074
-0.7542074
-0.8308933
-0.8308933
-0.7542074
-0.7542074
-0.7542074
-0.8308933
-0.9075792
-0.9075792
-0.9075792
-0.8308933
-0.7542074
-0.677521
-0.7542074
-0.8308933
-0.9075792
-0.9075792
-0.9075792
-0.8308933
-0.7542074
-0.7542074
-0.8308933
-0.9075792
-0.9842651
-1.060951
-1.060951
-1.060951
-0.9842651
-0.9842651
-1.060951
-1.060951
-1.060951
-0.9842651
-1.060951
-1.060951
-1.060951
-1.060951
-0.9075792
-0.8308933
-0.8308933
-0.8308933
-0.8308933
-0.9075792
-0.9075792
-0.9075792
-0.9075792
-0.9075792
-0.9075792
-0.8308933
-0.8308933
-0.8308933
-0.9075792
-0.9842651
-1.060951
-0.9842651
-0.8308933
-0.8308933
-0.9075792
-1.060951
-1.060951
-0.9075792
-0.8308933
-0.8308933
-0.8308933
-0.9075792
-0.9842651
-0.9842651
-0.9842651
-0.9842651
-0.9842651
-1.060951
-1.060951
-0.9842651
-0.9842651
-1.060951
-1.060951
-1.060951
-1.060951
-1.060951
-1.060951
-1.060951
-1.060951
-1.060951
-0.9842651
-0.9842651
-1.060951
-1.060951
-1.060951
-0.9842651
-0.9842651
-0.9842651
-1.060951
-1.060951
-1.060951
-1.060951
-1.1376374
-1.1376374
-1.1376374
-1.1376374
-1.2143233
-1.2910092
-1.2910092
-1.2910092
-1.3676956
-1.444381
-1.5210674
-1.5210674
-1.444381
-1.3676956
-1.444381
-1.5210674
-1.5210674
-1.5210674
-1.5210674
-1.444381
-1.3676956
-1.3676956
-1.3676956
-1.3676956
-1.3676956
-1.3676956
-1.3676956
-1.3676956
-1.444381
-1.444381
-1.444381
-1.3676956
-1.3676956
-1.2910092
-1.2143233
-1.1376374
-1.1376374
-1.2143233
-1.2910092
-1.3676956
-1.444381
-1.444381
-1.3676956
-1.3676956
-1.444381
-1.444381
-1.444381
-1.444381
-1.444381
-1.444381
-1.444381
-1.5210674
-1.5210674
-1.5210674
-1.444381
-1.444381
-1.444381
-1.444381
-1.444381
-1.444381
-1.5210674
-1.5210674
-1.5977538
-1.5210674
-1.5210674
-1.5210674
-1.5210674
-1.5210674
-1.5210674
-1.5977538
-1.5977538
-1.5210674
-1.5210674
-1.5977538
-1.5977538
-1.5977538
-1.5210674
-1.5210674
-1.5210674
-1.5210674
-1.444381
-1.444381
-1.444381
-1.5210674
-1.444381
-1.444381
-1.3676956
-1.3676956
-1.2910092
-1.2910092
-1.2910092
-1.2910092
-1.2910092
-1.2910092
-1.2910092
-1.2143233
-1.2143233
-1.2910092
-1.2143233
-1.2143233
-1.1376374
-1.1376374
-1.060951
-1.1376374
-1.2143233
-1.2143233
-1.2143233
-1.2143233
-1.2143233
-1.2910092
-1.3676956
-1.444381
-1.3676956
-1.2910092
-1.2910092
-1.2910092
-1.2910092
-1.2143233
-1.1376374
-1.1376374
-1.2143233
-1.2143233
-1.1376374
-1.060951
-0.9842651
-0.9842651
-0.9842651
-0.9842651
-0.9842651
-0.9075792
-0.8308933
-0.8308933
-0.7542074
-0.7542074
-0.7542074
-0.7542074
-0.7542074
-0.7542074
-0.677521
-0.6008351
-0.5241492
-0.5241492
-0.5241492
-0.5241492
-0.4474628
-0.3707769
-0.4474628
-0.5241492
-0.4474628
-0.4474628
-0.3707769
-0.3707769
-0.3707769
-0.4474628
-0.5241492
-0.5241492
-0.5241492
-0.4474628
-0.4474628
-0.3707769
-0.3707769
-0.3707769
-0.3707769
-0.3707769
-0.3707769
-0.4474628
-0.3707769
-0.294091
-0.294091
-0.21740508
-0.21740508
-0.21740508
-0.21740508
-0.21740508
-0.21740508
-0.21740508
-0.21740508
-0.14071894
-0.14071894
-0.06403279
0.012653112
0.012653112
0.08933902
0.08933902
0.1660254
0.08933902
0.012653112
0.012653112
0.08933902
0.2427113
0.3193972
0.39608312
0.39608312
0.47276926
0.47276926
0.47276926
0.39608312
0.39608312
0.3193972
0.3193972
0.3193972
0.3193972
0.3193972
0.39608312
0.39608312
0.39608312
0.3193972
0.3193972
0.39608312
0.39608312
0.39608312
0.39608312
0.47276926
0.47276926
0.47276926
0.5494554
0.5494554
0.5494554
0.5494554
0.5494554
0.5494554
0.6261413
0.6261413
0.6261413
0.6261413
0.5494554
0.5494554
0.6261413
0.7028272
0.7028272
0.7795136
0.8561995
0.8561995
0.8561995
0.7795136
0.7795136
0.8561995
0.9328854
1.0095713
0.9328854
0.9328854
0.9328854
1.0095713
1.0862575
1.0862575
1.0862575
1.0862575
1.0862575
1.0862575
1.1629436
1.1629436
1.2396295
1.2396295
1.3163154
1.3163154
1.3163154
1.2396295
1.1629436
1.1629436
1.3163154
1.3930016
1.4696877
1.4696877
1.3930016
1.3930016
1.4696877
1.5463736
1.5463736
1.5463736
1.5463736
1.6230596
1.6230596
1.6997457
1.6997457
1.6997457
1.6997457
1.6997457
1.7764318
1.8531177
1.8531177
1.9298037
1.9298037
1.9298037
1.8531177
1.8531177
1.8531177
1.9298037
1.9298037
2.0064898
2.083176
2.083176
2.083176
2.083176
2.1598618
2.236548
2.236548
2.236548
2.236548
2.1598618
2.1598618
2.1598618
2.236548
2.3899198
2.3899198
2.3132339
2.236548
2.3132339
2.3899198
2.466606
2.466606
2.3899198
2.3132339
2.3899198
2.543292
2.619978
2.619978
2.543292
2.543292
2.543292
2.466606
2.466606
2.466606
2.543292
2.619978
2.77335
2.8500361
2.8500361
2.926722
3.003408
3.080094
3.2334661
3.310152
3.4635243
3.5402102
3.6935823
3.6935823
3.6935823
3.7702684
3.9236403
4.000326
4.1536984
4.3070707
4.4604425
4.6138144
4.6138144
4.6905003
4.7671866
4.8438725
4.920559
4.920559
4.997245
5.0739307
5.0739307
5.0739307
5.1506166
5.3039885
5.380675
5.3039885
5.3039885
5.3039885
5.3039885
5.3039885
5.3039885
5.2273026
5.1506166
5.0739307
4.997245
4.997245
4.997245
4.920559
4.920559
4.8438725
4.7671866
4.6905003
4.6905003
4.6138144
4.6138144
4.5371284
4.5371284
4.4604425
4.4604425
4.3070707
4.2303843
4.2303843
4.2303843
4.2303843
4.2303843
4.1536984
4.000326
4.000326
4.000326
4.0770125
4.0770125
4.0770125
4.0770125
4.1536984
4.1536984
4.2303843
4.1536984
4.000326
3.9236403
3.9236403
4.000326
4.0770125
4.000326
4.000326
4.0770125
4.0770125
4.0770125
4.0770125
4.1536984
4.0770125
4.000326
3.9236403
3.9236403
3.9236403
3.9236403
3.9236403
3.9236403
3.9236403
3.9236403
3.9236403
3.8469543
3.8469543
3.9236403
4.000326
3.9236403
3.7702684
3.7702684
3.7702684
3.7702684
3.6935823
3.6168962
3.6168962
3.6168962
3.6935823
3.6168962
3.6168962
3.6935823
3.7702684
3.7702684
3.6935823
3.6935823
3.7702684
3.7702684
3.8469543
3.8469543
3.8469543
3.8469543
3.8469543
3.8469543
3.8469543
3.9236403
3.9236403
4.000326
4.000326
4.000326
3.9236403
4.000326
4.000326
4.000326
4.000326
4.0770125
4.1536984
4.2303843
4.3070707
4.2303843
4.2303843
4.2303843
4.3070707
4.2303843
4.3070707
4.3837566
4.4604425
4.4604425
4.4604425
4.4604425
4.4604425
4.5371284
4.5371284
4.5371284
4.5371284
4.4604425
4.3837566
4.3837566
4.5371284
4.6138144
4.6905003
4.6905003
4.6905003
4.6905003
4.6905003
4.6138144
4.6138144
4.6138144
4.6138144
4.6138144
4.6138144
4.6905003
4.6905003
4.6905003
4.6905003
4.6138144
4.5371284
4.4604425
4.4604425
4.6138144
4.6138144
4.5371284
4.5371284
4.5371284
4.5371284
4.6138144
4.6138144
4.6138144
4.6138144
4.6138144
4.6138144
4.6138144
4.6138144
4.5371284
4.6138144
4.6138144
4.6905003
4.6138144
4.5371284
4.4604425
4.4604425
4.5371284
4.6138144
4.6138144
4.5371284
4.5371284
4.5371284
4.5371284
4.5371284
4.6138144
4.6138144
4.6138144
4.5371284
4.4604425
4.5371284
4.5371284
4.5371284
4.5371284
4.4604425
4.4604425
4.4604425
4.4604425
4.4604425
4.3837566
4.3070707
4.3070707
4.3837566
4.5371284
4.5371284
4.4604425
4.3070707
4.2303843
4.1536984
4.1536984
4.1536984
4.0770125
4.0770125
4.0770125
4.0770125
4.1536984
4.1536984
4.2303843
4.2303843
4.2303843
4.3070707
4.3070707
4.2303843
4.0770125
4.0770125
4.1536984
4.2303843
4.2303843
4.1536984
4.000326
4.000326
4.0770125
4.0770125
4.0770125
4.000326
4.000326
3.9236403
3.9236403
3.9236403
3.9236403
3.9236403
3.9236403
3.9236403
3.8469543
3.7702684
3.7702684
3.7702684
3.6935823
3.6935823
3.6935823
3.7702684
3.7702684
3.7702684
3.6935823
3.6168962
3.6168962
3.6935823
3.6935823
3.6935823
3.6168962
3.6168962
3.6168962
3.6935823
3.7702684
3.6935823
3.6168962
3.4635243
3.4635243
3.5402102
3.6168962
3.6168962
3.5402102
3.5402102
3.4635243
3.5402102
3.5402102
3.5402102
3.4635243
3.4635243
3.4635243
3.5402102
3.5402102
3.5402102
3.5402102
3.5402102
3.4635243
3.4635243
3.4635243
3.4635243
3.4635243
3.4635243
3.4635243
3.4635243
3.3868382
3.3868382
3.3868382
3.4635243
3.4635243
3.4635243
3.4635243
3.4635243
3.4635243
3.4635243
3.3868382
3.3868382
3.3868382
3.3868382
3.310152
3.310152
3.310152
3.310152
3.310152
3.310152
3.2334661
3.2334661
3.310152
3.310152
3.310152
3.2334661
3.1567802
3.2334661
3.310152
3.3868382
3.4635243
3.4635243
3.3868382
3.310152
3.310152
3.310152
3.3868382
3.3868382
3.3868382
3.3868382
3.4635243
3.4635243
3.3868382
3.3868382
3.310152
3.3868382
3.4635243
3.4635243
3.3868382
3.310152
3.310152
3.310152
3.310152
3.310152
3.310152
3.310152
3.2334661
3.2334661
3.310152
3.310152
3.310152
3.3868382
3.4635243
3.4635243
3.310152
3.310152
3.310152
3.310152
3.2334661
3.2334661
3.2334661
3.2334661
3.2334661
3.310152
3.310152
3.310152
3.1567802
3.1567802
3.2334661
3.2334661
3.2334661
3.2334661
3.1567802
3.1567802
3.1567802
3.310152
3.310152
3.310152
3.1567802
3.080094
3.1567802
3.310152
3.3868382
3.3868382
3.310152
3.310152
3.2334661
3.310152
3.310152
3.3868382
3.3868382
3.3868382
3.310152
3.310152
3.310152
3.310152
3.2334661
3.2334661
3.2334661
3.2334661
3.2334661
3.310152
3.310152
3.3868382
3.310152
3.310152
3.310152
3.2334661
3.1567802
3.080094
3.080094
3.080094
3.1567802
3.2334661
3.310152
3.3868382
3.310152
3.2334661
3.1567802
3.080094
3.080094
3.080094
3.080094
3.080094
3.080094
3.080094
3.080094
3.080094
3.080094
3.003408
3.003408
3.080094
3.2334661
3.3868382
3.3868382
3.3868382
3.310152
3.310152
3.310152
3.310152
3.2334661
3.2334661
3.2334661
3.2334661
3.2334661
3.2334661
3.2334661
3.1567802
3.1567802
3.1567802
3.1567802
3.1567802
3.080094
3.080094
3.003408
3.003408
3.003408
2.926722
2.926722
2.8500361
2.8500361
2.8500361
2.8500361
2.926722
2.926722
2.926722
2.926722
2.926722
2.926722
2.77335
2.77335
2.77335
2.8500361
2.8500361
2.8500361
2.8500361
2.8500361
2.926722
2.926722
2.926722
2.926722
2.926722
2.926722
2.926722
2.926722
2.926722
2.8500361
2.8500361
2.926722
2.926722
2.926722
2.926722
2.8500361
2.8500361
2.77335
2.77335
2.77335
2.77335
2.8500361
2.8500361
2.77335
2.77335
2.77335
2.77335
2.77335
2.77335
2.6966639
2.6966639
2.6966639
2.6966639
2.6966639
2.6966639
2.6966639
2.619978
2.543292
2.619978
2.6966639
2.77335
2.77335
2.6966639
2.6966639
2.6966639
2.6966639
2.6966639
2.6966639
2.6966639
2.6966639
2.6966639
2.619978
2.619978
2.619978
2.619978
2.619978
2.6966639
2.77335
2.77335
2.6966639
2.619978
2.6966639
2.6966639
2.6966639
2.619978
2.6966639
2.6966639
2.77335
2.8500361
2.8500361
2.77335
2.543292
2.3899198
2.3899198
2.466606
2.619978
2.619978
2.619978
2.543292
2.543292
2.543292
2.619978
2.6966639
2.6966639
2.619978
2.543292
2.466606
2.543292
2.543292
2.619978
2.619978
2.619978
2.619978
2.619978
2.619978
2.619978
2.6966639
2.6966639
2.619978
2.619978
2.6966639
2.6966639
2.6966639
2.6966639
2.6966639
2.6966639
2.619978
2.543292
2.543292
2.543292
2.619978
2.619978
2.619978
2.6966639
2.6966639
2.619978
2.619978
2.619978
2.619978
2.619978
2.6966639
2.6966639
2.6966639
2.619978
2.619978
2.543292
2.619978
2.619978
2.619978
2.619978
2.619978
2.6966639
2.77335
2.77335
2.6966639
2.543292
2.466606
2.466606
2.466606
2.543292
2.543292
2.466606
2.3899198
2.3899198
2.543292
2.619978
2.619978
2.619978
2.543292
2.619978
2.619978
2.6966639
2.6966639
2.619978
2.619978
2.619978
2.619978
2.543292
2.543292
2.619978
2.77335
2.77335
2.6966639
2.619978
2.619978
2.6966639
2.6966639
2.6966639
2.619978
2.619978
2.543292
2.619978
2.619978
2.619978
2.619978
2.619978
2.619978
2.619978
2.619978
2.619978
2.619978
2.619978
2.619978
2.619978
2.619978
2.543292
2.543292
2.619978
2.6966639
2.6966639
2.6966639
2.6966639
2.77335
2.77335
2.77335
2.6966639
2.77335
2.77335
2.8500361
2.77335
2.6966639
2.619978
2.619978
2.619978
2.543292
2.543292
2.619978
2.619978
2.543292
2.543292
2.543292
2.619978
2.619978
2.6966639
2.619978
2.619978
2.619978
2.6966639
2.77335
2.77335
2.77335
2.6966639
2.619978
2.619978
2.619978
2.619978
2.6966639
2.6966639
2.6966639
2.6966639
2.77335
2.8500361
2.8500361
2.8500361
2.77335
2.6966639
2.6966639
2.77335
2.8500361
2.8500361
2.77335
2.77335
2.77335
2.8500361
2.926722
2.926722
2.8500361
2.77335
2.77335
2.77335
2.77335
2.77335
2.6966639
2.6966639
2.77335
2.8500361
2.8500361
2.8500361
2.926722
2.926722
2.8500361
2.8500361
2.926722
2.926722
2.926722
2.926722
2.926722
2.926722
2.8500361
2.77335
2.8500361
2.926722
3.003408
2.926722
2.926722
2.8500361
2.8500361
2.926722
3.003408
2.926722
2.926722
2.926722
3.003408
3.003408
3.003408
2.926722
2.926722
3.003408
3.003408
3.080094
3.080094
3.080094
3.080094
3.080094
3.080094
3.003408
3.003408
3.003408
3.080094
3.1567802
3.1567802
3.080094
3.003408
3.080094
3.1567802
3.1567802
3.1567802
3.080094
3.003408
3.003408
3.080094
3.080094
3.1567802
3.1567802
3.1567802
3.1567802
3.1567802
3.2334661
3.2334661
3.2334661
3.1567802
3.1567802
3.1567802
3.1567802
3.2334661
3.2334661
3.2334661
3.1567802
3.1567802
3.1567802
3.1567802
3.2334661
3.2334661
3.310152
3.310152
3.2334661
3.2334661
3.2334661
3.310152
3.3868382
3.3868382
3.3868382
3.310152
3.2334661
3.2334661
3.310152
3.310152
3.310152
3.2334661
3.310152
3.310152
3.3868382
3.310152
3.310152
3.3868382
3.3868382
3.310152
3.310152
3.310152
3.310152
3.3868382
3.310152
3.2334661
3.2334661
3.310152
3.4635243
3.4635243
3.3868382
3.310152
3.3868382
3.3868382
3.3868382
3.3868382
3.310152
3.310152
3.310152
3.3868382
3.3868382
3.3868382
3.3868382
3.3868382
3.3868382
3.3868382
3.4635243
3.4635243
3.5402102
3.4635243
3.4635243
3.4635243
3.4635243
3.5402102
3.6168962
3.5402102
3.3868382
3.3868382
3.4635243
3.4635243
3.4635243
3.4635243
3.4635243
3.5402102
3.5402102
3.5402102
3.5402102
3.4635243
3.4635243
3.4635243
3.4635243
3.5402102
3.5402102
3.5402102
3.5402102
3.5402102
3.5402102
3.4635243
3.3868382
3.3868382
3.4635243
3.5402102
3.5402102
3.4635243
3.4635243
3.4635243
3.4635243
3.5402102
3.5402102
3.5402102
3.5402102
3.5402102
3.5402102
3.6168962
3.6935823
3.6935823
3.6935823
3.6168962
3.6168962
3.6935823
3.7702684
3.7702684
3.6935823
3.6168962
3.5402102
3.5402102
3.6168962
3.6168962
3.6168962
3.6168962
3.6168962
3.5402102
3.5402102
3.6168962
3.6168962
3.6168962
3.5402102
3.5402102
3.5402102
3.5402102
3.5402102
3.4635243
3.4635243
3.4635243
3.4635243
3.4635243
3.4635243
3.5402102
3.5402102
3.5402102
3.5402102
3.5402102
3.4635243
3.4635243
3.4635243
3.4635243
3.4635243
3.4635243
3.5402102
3.6935823
3.7702684
3.7702684
3.6935823
3.6168962
3.5402102
3.5402102
3.5402102
3.6168962
3.6168962
3.6935823
3.6935823
3.6935823
3.6935823
3.6935823
3.6935823
3.6935823
3.6935823
3.6935823
3.6168962
3.6168962
3.6168962
3.6935823
3.7702684
3.6935823
3.6935823
3.6168962
3.6168962
3.6168962
3.6935823
3.6935823
3.6935823
3.7702684
3.7702684
3.7702684
3.6935823
3.6168962
3.6935823
3.7702684
3.7702684
3.6935823
3.6168962
3.6935823
3.7702684
3.7702684
3.6935823
3.6168962
3.6168962
3.6168962
3.6935823
3.7702684
3.8469543
3.8469543
3.8469543
3.9236403
3.9236403
3.8469543
3.7702684
3.6935823
3.6935823
3.7702684
3.7702684
3.7702684
3.7702684
3.6935823
3.7702684
3.8469543
3.8469543
3.7702684
3.7702684
3.7702684
3.8469543
3.8469543
3.7702684
3.7702684
3.7702684
3.7702684
3.7702684
3.9236403
4.000326
4.0770125
4.000326
3.8469543
3.7702684
3.7702684
3.8469543
3.8469543
3.8469543
3.8469543
3.9236403
3.9236403
3.9236403
3.8469543
3.6935823
3.7702684
3.8469543
3.9236403
3.9236403
3.8469543
3.9236403
4.000326
4.0770125
4.0770125
4.000326
3.9236403
3.9236403
3.9236403
3.9236403
3.9236403
3.9236403
3.9236403
3.9236403
3.8469543
3.7702684
3.7702684
3.7702684
3.7702684
3.7702684
3.8469543
3.8469543
3.7702684
3.6935823
3.6935823
3.7702684
3.7702684
3.8469543
3.8469543
3.8469543
3.8469543
3.8469543
3.8469543
3.7702684
3.7702684
3.7702684
3.7702684
3.6935823
3.7702684
3.7702684
3.7702684
3.8469543
3.8469543
3.9236403
3.9236403
3.9236403
3.9236403
3.9236403
3.9236403
3.9236403
3.9236403
3.8469543
3.8469543
3.7702684
3.7702684
3.7702684
3.8469543
3.9236403
3.9236403
3.9236403
3.9236403
3.9236403
3.9236403
3.9236403
3.8469543
3.8469543
3.8469543
3.7702684
3.7702684
3.8469543
3.9236403
3.9236403
3.9236403
3.9236403
3.9236403
3.9236403
3.9236403
3.9236403
3.9236403
3.8469543
3.9236403
3.9236403
3.9236403
3.9236403
3.9236403
3.8469543
3.8469543
3.8469543
3.9236403
4.000326
4.0770125
4.0770125
4.000326
4.000326
3.9236403
3.9236403
3.9236403
4.000326
4.000326
3.9236403
3.8469543
3.8469543
3.8469543
3.9236403
3.9236403
4.000326
3.9236403
3.8469543
3.8469543
3.8469543
3.9236403
4.000326
4.000326
4.000326
3.9236403
3.8469543
3.7702684
3.7702684
3.7702684
3.7702684
3.8469543
3.8469543
3.9236403
3.9236403
3.9236403
3.8469543
3.8469543
3.7702684
3.8469543
3.8469543
3.9236403
3.9236403
3.9236403
3.9236403
3.9236403
3.9236403
3.8469543
3.7702684
3.7702684
3.8469543
3.7702684
3.7702684
3.7702684
3.7702684
3.8469543
3.9236403
3.9236403
3.9236403
3.9236403
4.000326
4.0770125
4.000326
3.9236403
3.9236403
3.9236403
4.000326
4.000326
3.9236403
3.8469543
3.9236403
3.9236403
4.000326
3.9236403
3.9236403
4.000326
4.0770125
4.0770125
4.000326
4.000326
4.000326
4.000326
3.9236403
3.9236403
3.8469543
3.8469543
3.9236403
4.000326
4.000326
3.9236403
3.9236403
3.8469543
3.9236403
4.000326
4.0770125
4.0770125
4.0770125
4.0770125
4.000326
4.000326
3.9236403
3.9236403
3.8469543
3.9236403
4.000326
4.000326
4.000326
4.000326
4.000326
3.9236403
3.9236403
3.9236403
4.0770125
4.1536984
4.0770125
4.000326
3.9236403
3.9236403
4.000326
4.000326
4.000326
4.000326
4.000326
4.000326
4.0770125
4.0770125
4.000326
4.000326
4.000326
4.0770125
4.0770125
4.000326
4.000326
4.0770125
4.1536984
4.2303843
4.1536984
4.0770125
4.0770125
4.1536984
4.1536984
4.1536984
4.0770125
4.000326
4.000326
4.0770125
4.1536984
4.0770125
4.0770125
4.0770125
4.0770125
4.0770125
4.1536984
4.1536984
4.0770125
4.0770125
4.0770125
4.1536984
4.2303843
4.2303843
4.0770125
4.000326
4.000326
4.000326
4.000326
4.0770125
4.0770125
4.1536984
4.1536984
4.0770125
4.000326
4.000326
4.000326
4.000326
4.0770125
4.0770125
4.0770125
4.0770125
4.0770125
4.0770125
4.0770125
4.000326
4.000326
4.1536984
4.1536984
4.2303843
4.1536984
4.0770125
4.000326
4.000326
4.0770125
4.0770125
4.0770125
4.000326
4.000326
4.000326
4.0770125
4.000326
4.000326
4.0770125
4.1536984
4.1536984
4.1536984
4.0770125
4.0770125
4.0770125
4.1536984
4.1536984
4.1536984
4.0770125
4.0770125
4.0770125
4.000326
4.000326
4.000326
4.0770125
4.0770125
4.000326
4.000326
4.0770125
4.1536984
4.0770125
4.0770125
4.0770125
4.0770125
4.1536984
4.1536984
4.0770125
4.0770125
4.0770125
4.1536984
4.1536984
4.1536984
4.1536984
4.0770125
4.000326
4.000326
3.9236403
4.000326
4.000326
4.000326
4.000326
4.0770125
4.0770125
4.0770125
4.0770125
4.0770125
4.0770125
4.0770125
4.0770125
4.0770125
4.000326
4.000326
4.000326
4.000326
4.000326
4.000326
4.000326
4.000326
4.000326
4.0770125
4.0770125
4.0770125
4.000326
3.9236403
3.9236403
4.000326
4.0770125
4.1536984
4.1536984
4.1536984
4.0770125
4.0770125
4.000326
4.000326
4.000326
4.000326
4.0770125
4.0770125
4.0770125
4.0770125
4.0770125
4.1536984
4.1536984
4.1536984
4.1536984
4.0770125
4.0770125
4.0770125
4.0770125
4.1536984
4.1536984
4.1536984
4.1536984
4.0770125
4.1536984
4.1536984
4.2303843
4.2303843
4.1536984
4.2303843
4.2303843
4.2303843
4.1536984
4.1536984
4.1536984
4.3070707
4.4604425
4.4604425
4.3070707
4.2303843
4.2303843
4.2303843
4.3070707
4.3837566
4.3837566
4.3837566
4.3070707
4.3070707
4.3070707
4.3837566
4.4604425
4.3837566
4.3837566
4.3070707
4.2303843
4.2303843
4.3070707
4.3070707
4.3070707
4.3070707
4.3070707
4.3070707
4.3837566
4.3837566
4.3837566
4.3070707
4.3070707
4.2303843
4.2303843
4.3070707
4.2303843
4.2303843
4.2303843
4.2303843
4.3070707
4.3070707
4.3070707
4.3070707
4.3837566
4.4604425
4.3837566
4.3070707
4.2303843
4.2303843
4.2303843
4.3837566
4.3837566
4.3837566
4.2303843
4.2303843
4.2303843
4.2303843
4.2303843
4.3070707
4.3837566
4.3837566
4.3837566
4.3070707
4.3070707
4.3070707
4.3070707
4.2303843
4.2303843
4.3070707
4.4604425
4.4604425
4.4604425
4.4604425
4.4604425
4.3837566
4.3837566
4.4604425
4.4604425
4.3837566
4.3070707
4.3837566
4.4604425
4.4604425
4.3837566
4.3070707
4.3070707
4.3070707
4.3837566
4.4604425
4.4604425
4.4604425
4.4604425
4.3837566
4.3837566
4.3837566
4.3837566
4.4604425
4.4604425
4.4604425
4.4604425
4.3837566
4.3837566
4.3837566
4.3837566
4.4604425
4.5371284
4.5371284
4.5371284
4.6138144
4.6138144
4.6138144
4.6138144
4.6138144
4.5371284
4.5371284
4.5371284
4.5371284
4.5371284
4.5371284
4.5371284
4.6138144
4.6905003
4.7671866
4.6138144
4.5371284
4.6138144
4.6905003
4.7671866
4.7671866
4.7671866
4.7671866
4.7671866
4.7671866
4.7671866
4.7671866
4.7671866
4.7671866
4.7671866
4.7671866
4.7671866
4.7671866
4.8438725
4.920559
4.8438725
4.8438725
4.8438725
4.8438725
4.920559
4.920559
4.8438725
4.8438725
4.7671866
4.6905003
4.6905003
4.8438725
4.997245
4.997245
4.920559
4.920559
4.920559
4.997245
4.997245
4.997245
4.997245
4.920559
4.920559
4.997245
5.0739307
5.0739307
5.0739307
4.997245
4.997245
4.997245
5.0739307
5.1506166
5.1506166
5.1506166
5.1506166
5.1506166
5.1506166
5.1506166
5.0739307
5.1506166
5.1506166
5.1506166
5.0739307
5.0739307
5.1506166
5.2273026
5.2273026
5.1506166
5.0739307
5.0739307
5.0739307
5.0739307
5.1506166
5.2273026
5.1506166
5.0739307
5.0739307
5.2273026
5.3039885
5.3039885
5.2273026
5.0739307
5.0739307
5.2273026
5.3039885
5.3039885
5.2273026
5.2273026
5.3039885
5.457361
5.457361
5.380675
5.3039885
5.3039885
5.3039885
5.380675
5.457361
5.380675
5.380675
5.380675
5.457361
5.457361
5.457361
5.457361
5.457361
5.457361
5.457361
5.457361
5.457361
5.457361
5.457361
5.457361
5.534047
5.534047
5.534047
5.534047
5.534047
5.534047
5.534047
5.534047
5.534047
5.534047
5.534047
5.534047
5.534047
5.534047
5.534047
5.534047
5.534047
5.610733
5.610733
5.610733
5.534047
5.534047
5.534047
5.610733
5.687419
5.687419
5.610733
5.610733
5.534047
5.610733
5.687419
5.687419
5.610733
5.610733
5.610733
5.687419
5.687419
5.610733
5.534047
5.534047
5.610733
5.687419
5.687419
5.687419
5.687419
5.764105
5.764105
5.8407907
5.8407907
5.764105
5.687419
5.687419
5.764105
5.764105
5.764105
5.687419
5.610733
5.610733
5.610733
5.610733
5.687419
5.687419
5.687419
5.687419
5.687419
5.764105
5.764105
5.687419
5.687419
5.687419
5.687419
5.687419
5.610733
5.610733
5.610733
5.610733
5.687419
5.764105
5.8407907
5.8407907
5.8407907
5.764105
5.687419
5.687419
5.610733
5.687419
5.687419
5.687419
5.687419
5.764105
5.764105
5.764105
5.764105
5.764105
5.8407907
5.9174767
5.9174767
5.9174767
5.764105
5.687419
5.687419
5.687419
5.687419
5.687419
5.687419
5.764105
5.764105
5.764105
5.687419
5.610733
5.610733
5.687419
5.764105
5.764105
5.764105
5.764105
5.687419
5.764105
5.764105
5.764105
5.764105
5.687419
5.610733
5.687419
5.687419
5.687419
5.687419
5.687419
5.610733
5.687419
5.687419
5.764105
5.764105
5.8407907
5.8407907
5.8407907
5.764105
5.764105
5.687419
5.687419
5.687419
5.764105
5.764105
5.764105
5.687419
5.687419
5.687419
5.687419
5.764105
5.687419
5.687419
5.610733
5.610733
5.610733
5.610733
5.610733
5.610733
5.687419
5.764105
5.764105
5.764105
5.687419
5.687419
5.687419
5.687419
5.610733
5.610733
5.687419
5.687419
5.687419
5.687419
5.687419
5.687419
5.764105
5.764105
5.764105
5.764105
5.764105
5.764105
5.687419
5.687419
5.764105
5.8407907
5.764105
5.764105
5.764105
5.8407907
5.8407907
5.764105
5.687419
5.610733
5.687419
5.764105
5.764105
5.764105
5.687419
5.687419
5.610733
5.610733
5.610733
5.610733
5.610733
5.687419
5.687419
5.687419
5.610733
5.610733
5.610733
5.610733
5.687419
5.764105
5.764105
5.687419
5.687419
5.687419
5.610733
5.610733
5.687419
5.687419
5.610733
5.534047
5.534047
5.534047
5.534047
5.534047
5.534047
5.534047
5.534047
5.610733
5.534047
5.534047
5.457361
5.534047
5.610733
5.610733
5.457361
5.457361
5.457361
5.534047
5.610733
5.534047
5.457361
5.380675
5.457361
5.457361
5.457361
5.457361
5.534047
5.534047
5.534047
5.534047
5.457361
5.457361
5.457361
5.457361
5.380675
5.3039885
5.3039885
5.3039885
5.3039885
5.3039885
5.380675
5.380675
5.380675
5.380675
5.380675
5.380675
5.457361
5.457361
5.457361
5.380675
5.380675
5.457361
5.457361
5.457361
5.457361
5.457361
5.380675
5.380675
5.457361
5.457361
5.380675
5.3039885
5.3039885
5.380675
5.380675
5.380675
5.380675
5.457361
5.457361
5.457361
5.457361
5.457361
5.457361
5.457361
5.380675
5.3039885
5.3039885
5.3039885
5.3039885
5.3039885
5.3039885
5.3039885
5.2273026
5.2273026
5.1506166
5.2273026
5.2273026
5.3039885
5.3039885
5.2273026
5.1506166
5.1506166
5.2273026
5.3039885
5.380675
5.380675
5.380675
5.3039885
5.3039885
5.3039885
5.3039885
5.380675
5.380675
5.2273026
5.1506166
5.1506166
5.3039885
5.380675
5.457361
5.380675
5.380675
5.457361
5.457361
5.380675
5.3039885
5.3039885
5.3039885
5.2273026
5.2273026
5.2273026
5.380675
5.457361
5.534047
5.457361
5.380675
5.3039885
5.380675
5.380675
5.380675
5.380675
5.380675
5.380675
5.380675
5.457361
5.380675
5.380675
5.380675
5.380675
5.380675
5.380675
5.380675
5.380675
5.380675
5.380675
5.380675
5.457361
5.457361
5.457361
5.457361
5.380675
5.457361
5.534047
5.534047
5.457361
5.457361
5.457361
5.457361
5.534047
5.457361
5.457361
5.457361
5.534047
5.610733
5.610733
5.457361
5.457361
5.457361
5.457361
5.534047
5.610733
5.610733
5.610733
5.610733
5.610733
5.534047
5.610733
5.687419
5.687419
5.610733
5.610733
5.610733
5.687419
5.687419
5.687419
5.610733
5.610733
5.687419
5.764105
5.764105
5.764105
5.764105
5.764105
5.764105
5.8407907
5.8407907
5.9174767
5.9174767
5.8407907
5.764105
5.764105
5.8407907
5.9174767
5.9941626
5.8407907
5.764105
5.764105
5.8407907
5.9174767
5.9941626
5.9941626
5.9941626
5.9174767
5.9174767
5.9174767
5.9941626
5.9941626
5.9941626
5.9941626
5.9941626
5.9174767
5.9941626
5.9941626
6.0708494
6.1475353
6.1475353
6.224221
6.1475353
6.1475353
6.1475353
6.1475353
6.1475353
6.1475353
6.0708494
6.0708494
6.0708494
6.0708494
6.1475353
6.224221
6.224221
6.300907
6.224221
6.224221
6.224221
6.224221
6.300907
6.300907
6.300907
6.377593
6.300907
6.300907
6.377593
6.377593
6.377593
6.377593
6.377593
6.454279
6.454279
6.454279
6.454279
6.454279
6.454279
6.454279
6.377593
6.377593
6.454279
6.454279
6.454279
6.530965
6.454279
6.454279
6.454279
6.6076508
6.6843376
6.7610235
6.6843376
6.7610235
6.7610235
6.7610235
6.6843376
6.6076508
6.6076508
6.6076508
6.6076508
6.6076508
6.6076508
6.6076508
6.6843376
6.7610235
6.6843376
6.6843376
6.6843376
6.6843376
6.6076508
6.6076508
6.6843376
6.7610235
6.7610235
6.6843376
6.6843376
6.6843376
6.7610235
6.7610235
6.6843376
6.6843376
6.6843376
6.7610235
6.7610235
6.7610235
6.7610235
6.8377094
6.8377094
6.8377094
6.8377094
6.8377094
6.9143953
6.9143953
6.9143953
6.8377094
6.7610235
6.7610235
6.9143953
6.991081
7.067767
6.991081
6.991081
6.991081
7.067767
7.067767
6.991081
6.9143953
6.991081
6.991081
7.067767
7.067767
7.144453
7.221139
7.221139
7.221139
7.221139
7.221139
7.221139
7.221139
7.221139
7.221139
7.297826
7.297826
7.297826
7.297826
7.297826
7.3745117
7.3745117
7.3745117
7.3745117
7.3745117
7.4511976
7.5278835
7.5278835
7.4511976
7.3745117
7.3745117
7.3745117
7.4511976
7.5278835
7.6045694
7.5278835
7.4511976
7.3745117
7.4511976
7.6045694
7.6045694
7.5278835
7.5278835
7.5278835
7.5278835
7.6045694
7.6045694
7.6812553
7.6812553
7.6045694
7.6045694
7.5278835
7.5278835
7.5278835
7.5278835
7.5278835
7.6045694
7.6812553
7.6812553
7.6812553
7.6812553
7.6812553
7.7579412
7.7579412
7.7579412
7.834627
7.911314
7.911314
7.834627
7.7579412
7.7579412
7.7579412
7.834627
7.834627
7.7579412
7.7579412
7.834627
7.911314
7.988
7.988
7.911314
7.834627
7.834627
7.911314
7.988
8.064686
8.064686
8.064686
7.988
7.988
7.988
7.988
7.988
7.988
8.064686
8.141372
8.064686
8.064686
8.064686
8.141372
8.141372
8.141372
8.141372
8.141372
8.141372
8.141372
8.141372
8.064686
8.064686
8.064686
8.141372
8.218058
8.218058
8.141372
8.141372
8.141372
8.218058
8.294744
8.294744
8.294744
8.294744
8.294744
8.218058
8.141372
8.141372
8.218058
8.218058
8.218058
8.294744
8.37143
8.37143
8.294744
8.294744
8.294744
8.294744
8.37143
8.448115
8.524802
8.601487
8.524802
8.524802
8.524802
8.524802
8.524802
8.448115
8.448115
8.448115
8.448115
8.524802
8.524802
8.448115
8.448115
8.448115
8.524802
8.524802
8.524802
8.601487
8.601487
8.601487
8.601487
8.524802
8.601487
8.678174
8.678174
8.678174
8.601487
8.601487
8.601487
8.601487
8.678174
8.678174
8.678174
8.601487
8.524802
8.524802
8.601487
8.678174
8.678174
8.601487
8.524802
8.601487
8.678174
8.75486
8.678174
8.601487
8.601487
8.678174
8.678174
8.75486
8.75486
8.75486
8.75486
8.75486
8.75486
8.678174
8.601487
8.601487
8.601487
8.601487
8.601487
8.524802
8.524802
8.601487
8.678174
8.678174
8.524802
8.524802
8.524802
8.678174
8.75486
8.678174
8.678174
8.601487
8.601487
8.524802
8.601487
8.601487
8.678174
8.678174
8.601487
8.601487
8.601487
8.678174
8.75486
8.678174
8.678174
8.678174
8.75486
8.75486
8.75486
8.75486
8.75486
8.75486
8.75486
8.678174
8.678174
8.601487
8.678174
8.75486
8.75486
8.75486
8.75486
8.678174
8.678174
8.678174
8.678174
8.601487
8.601487
8.601487
8.678174
8.75486
8.75486
8.678174
8.678174
8.601487
8.678174
8.601487
8.524802
8.524802
8.601487
8.601487
8.678174
8.678174
8.75486
8.75486
8.75486
8.678174
8.601487
8.678174
8.831546
8.831546
8.831546
8.75486
8.678174
8.678174
8.75486
8.678174
8.678174
8.678174
8.678174
8.75486
8.75486
8.75486
8.75486
8.75486
8.75486
8.678174
8.678174
8.601487
8.601487
8.601487
8.601487
8.601487
8.678174
8.678174
8.678174
8.678174
8.678174
8.678174
8.678174
8.601487
8.524802
8.524802
8.524802
8.601487
8.524802
8.524802
8.524802
8.524802
8.524802
8.524802
8.524802
8.524802
8.601487
8.601487
8.524802
8.524802
8.524802
8.524802
8.524802
8.601487
8.524802
8.524802
8.448115
8.448115
8.448115
8.448115
8.524802
8.524802
8.524802
8.448115
8.448115
8.524802
8.601487
8.601487
8.524802
8.448115
8.448115
8.448115
8.37143
8.37143
8.37143
8.448115
8.524802
8.524802
8.448115
8.37143
8.37143
8.37143
8.37143
8.37143
8.37143
8.37143
8.294744
8.294744
8.37143
8.37143
8.37143
8.294744
8.294744
8.294744
8.448115
8.524802
8.524802
8.448115
8.37143
8.37143
8.294744
8.294744
8.294744
8.218058
8.218058
8.218058
8.218058
8.294744
8.294744
8.294744
8.218058
8.141372
8.141372
8.218058
8.294744
8.218058
8.218058
8.141372
8.141372
8.141372
8.141372
8.218058
8.218058
8.141372
8.141372
8.218058
8.294744
8.294744
8.218058
8.218058
8.218058
8.218058
8.218058
8.218058
8.218058
8.218058
8.218058
8.218058
8.141372
8.064686
8.064686
7.988
7.988
8.064686
8.064686
8.064686
8.064686
8.064686
7.988
7.911314
7.911314
7.988
7.988
7.988
7.911314
7.911314
7.911314
7.911314
7.911314
7.834627
7.7579412
7.7579412
7.834627
7.911314
7.911314
7.911314
7.911314
7.988
7.988
7.988
7.988
7.988
7.911314
7.911314
7.988
7.988
7.988
7.988
7.911314
7.911314
7.911314
7.911314
7.911314
7.988
7.988
7.988
7.911314
7.834627
7.834627
7.911314
7.988
7.988
7.988
7.988
7.911314
7.834627
7.834627
7.7579412
7.7579412
7.7579412
7.7579412
7.7579412
7.7579412
7.7579412
7.7579412
7.6812553
7.6812553
7.6812553
7.6812553
7.6045694
7.6812553
7.7579412
7.7579412
7.6812553
7.6812553
7.6045694
7.6812553
7.6812553
7.6812553
7.6812553
7.6812553
7.6812553
7.6812553
7.6812553
7.5278835
7.5278835
7.6045694
7.6045694
7.6045694
7.6045694
7.6812553
7.6812553
7.7579412
7.6812553
7.6045694
7.6045694
7.6812553
7.6812553
7.6812553
7.6045694
7.6045694
7.6045694
7.6045694
7.6045694
7.6045694
7.6045694
7.6045694
7.6045694
7.5278835
7.5278835
7.5278835
7.4511976
7.5278835
7.5278835
7.6045694
7.5278835
7.4511976
7.4511976
7.4511976
7.5278835
7.6045694
7.6045694
7.6045694
7.5278835
7.5278835
7.4511976
7.4511976
7.4511976
7.4511976
7.3745117
7.3745117
7.3745117
7.4511976
7.5278835
7.5278835
7.4511976
7.3745117
7.3745117
7.4511976
7.4511976
7.4511976
7.4511976
7.4511976
7.4511976
7.4511976
7.5278835
7.5278835
7.5278835
7.4511976
7.4511976
7.4511976
7.4511976
7.4511976
7.4511976
7.5278835
7.6045694
7.6045694
7.4511976
7.4511976
7.4511976
7.4511976
7.4511976
7.4511976
7.4511976
7.4511976
7.4511976
7.3745117
7.4511976
7.4511976
7.4511976
7.4511976
7.4511976
7.4511976
7.4511976
7.3745117
7.3745117
7.4511976
7.5278835
7.4511976
7.3745117
7.297826
7.297826
7.4511976
7.5278835
7.5278835
7.5278835
7.4511976
7.3745117
7.3745117
7.4511976
7.4511976
7.3745117
7.3745117
7.3745117
7.3745117
7.3745117
7.3745117
7.297826
7.297826
7.297826
7.297826
7.3745117
7.297826
7.297826
7.297826
7.297826
7.297826
7.221139
7.221139
7.297826
7.4511976
7.4511976
7.4511976
7.3745117
7.297826
7.221139
7.221139
7.221139
7.297826
7.297826
7.3745117
7.3745117
7.297826
7.297826
7.297826
7.221139
7.297826
7.3745117
7.3745117
7.3745117
7.3745117
7.297826
7.297826
7.221139
7.221139
7.221139
7.3745117
7.3745117
7.297826
7.297826
7.297826
7.297826
7.3745117
7.3745117
7.297826
7.221139
7.144453
7.221139
7.221139
7.297826
7.297826
7.297826
7.297826
7.297826
7.297826
7.297826
7.297826
7.297826
7.221139
7.297826
7.3745117
7.3745117
7.221139
7.144453
7.144453
7.297826
7.297826
7.221139
7.144453
7.144453
7.144453
7.144453
7.144453
7.144453
7.144453
7.144453
7.144453
7.221139
7.144453
7.067767
6.991081
7.067767
7.067767
7.144453
7.144453
7.144453
7.144453
7.144453
7.144453
7.144453
7.067767
7.067767
7.067767
7.144453
7.144453
7.144453
7.144453
7.144453
7.144453
7.067767
6.991081
6.9143953
6.9143953
6.991081
7.067767
7.144453
7.144453
7.221139
7.297826
7.297826
7.297826
7.3745117
7.3745117
7.3745117
7.3745117
7.3745117
7.3745117
7.3745117
7.4511976
7.5278835
7.5278835
7.4511976
7.4511976
7.4511976
7.4511976
7.4511976
7.4511976
7.4511976
7.4511976
7.5278835
7.6045694
7.6045694
7.5278835
7.4511976
7.4511976
7.5278835
7.6045694
7.6045694
7.4511976
7.3745117
7.3745117
7.3745117
7.3745117
7.3745117
7.3745117
7.4511976
7.5278835
7.5278835
7.3745117
7.297826
7.297826
7.3745117
7.5278835
7.5278835
7.5278835
7.6045694
7.6045694
7.5278835
7.4511976
7.3745117
7.4511976
7.4511976
7.5278835
7.5278835
7.4511976
7.4511976
7.4511976
7.5278835
7.4511976
7.3745117
7.3745117
7.3745117
7.3745117
7.3745117
7.297826
7.3745117
7.3745117
7.4511976
7.5278835
7.5278835
7.4511976
7.4511976
7.4511976
7.4511976
7.4511976
7.4511976
7.3745117
7.3745117
7.3745117
7.3745117
7.3745117
7.3745117
7.297826
7.3745117
7.4511976
7.4511976
7.4511976
7.3745117
7.3745117
7.3745117
7.3745117
7.3745117
7.3745117
7.4511976
7.4511976
7.4511976
7.3745117
7.297826
7.297826
7.221139
7.297826
7.3745117
7.4511976
7.3745117
7.3745117
7.297826
7.221139
7.221139
7.221139
7.221139
7.221139
7.297826
7.297826
7.297826
7.297826
7.297826
7.297826
7.3745117
7.4511976
7.3745117
7.3745117
7.4511976
7.4511976
7.3745117
7.297826
7.3745117
7.3745117
7.3745117
7.3745117
7.297826
7.297826
7.297826
7.221139
7.221139
7.221139
7.221139
7.221139
7.221139
7.221139
7.221139
7.221139
7.221139
7.221139
7.297826
7.3745117
7.297826
7.221139
7.144453
7.144453
7.144453
7.221139
7.297826
7.297826
7.221139
7.144453
7.221139
7.221139
7.297826
7.297826
7.297826
7.297826
7.297826
7.221139
7.221139
7.297826
7.3745117
7.3745117
7.3745117
7.3745117
7.297826
7.221139
7.297826
7.297826
7.297826
7.297826
7.297826
7.4511976
7.4511976
7.3745117
7.297826
7.221139
7.297826
7.297826
7.297826
7.3745117
7.3745117
7.3745117
7.297826
7.297826
7.297826
7.3745117
7.3745117
7.3745117
7.3745117
7.297826
7.297826
7.297826
7.3745117
7.3745117
7.297826
7.221139
7.144453
7.221139
7.297826
7.297826
7.297826
7.297826
7.297826
7.221139
7.221139
7.221139
7.221139
7.221139
7.297826
7.297826
7.221139
7.221139
7.144453
7.144453
7.144453
7.221139
7.221139
7.144453
7.067767
7.067767
7.067767
7.144453
7.144453
7.144453
7.144453
7.144453
7.067767
7.067767
6.991081
6.991081
6.9143953
6.9143953
6.9143953
6.9143953
6.9143953
6.9143953
6.991081
6.991081
6.9143953
6.9143953
6.991081
6.9143953
6.9143953
6.8377094
6.8377094
6.8377094
6.8377094
6.9143953
6.8377094
6.7610235
6.7610235
6.8377094
6.7610235
6.7610235
6.7610235
6.7610235
6.7610235
6.6843376
6.6843376
6.7610235
6.6843376
6.6843376
6.6843376
6.7610235
6.6843376
6.6076508
6.6076508
6.6076508
6.6076508
6.6843376
6.6843376
6.6843376
6.6076508
6.530965
6.530965
6.6076508
6.6076508
6.6076508
6.6076508
6.530965
6.530965
6.454279
6.454279
6.454279
6.530965
6.454279
6.454279
6.377593
6.377593
6.377593
6.300907
6.300907
6.377593
6.454279
6.454279
6.454279
6.454279
6.454279
6.377593
6.300907
6.300907
6.300907
6.224221
6.224221
6.224221
6.300907
6.300907
6.224221
6.224221
6.224221
6.224221
6.1475353
6.1475353
6.1475353
6.1475353
6.224221
6.1475353
6.1475353
6.1475353
6.1475353
6.1475353
6.1475353
6.1475353
6.224221
6.1475353
6.1475353
6.1475353
6.1475353
6.224221
6.300907
6.224221
6.1475353
6.0708494
6.0708494
6.1475353
6.1475353
6.0708494
5.9941626
5.9941626
6.0708494
6.0708494
6.0708494
6.0708494
6.0708494
5.9941626
5.9941626
5.9941626
5.9941626
6.0708494
6.0708494
5.9941626
5.9941626
5.9941626
5.9941626
5.9941626
5.9174767
5.9941626
6.0708494
6.1475353
6.0708494
5.9174767
5.9174767
5.9174767
5.9174767
5.9174767
5.8407907
5.8407907
5.8407907
5.8407907
5.9174767
5.9174767
5.8407907
5.8407907
5.8407907
5.9174767
5.9174767
5.9174767
5.8407907
5.8407907
5.764105
5.687419
5.687419
5.687419
5.687419
5.764105
5.764105
5.687419
5.687419
5.687419
5.764105
5.8407907
5.8407907
5.8407907
5.764105
5.764105
5.764105
5.764105
5.687419
5.687419
5.764105
5.8407907
5.8407907
5.8407907
5.764105
5.764105
5.687419
5.687419
5.687419
5.687419
5.610733
5.610733
5.610733
5.610733
5.610733
5.610733
5.610733
5.610733
5.687419
5.687419
5.610733
5.534047
5.534047
5.610733
5.687419
5.610733
5.534047
5.380675
5.457361
5.534047
5.534047
5.534047
5.534047
5.534047
5.534047
5.534047
5.534047
5.457361
5.457361
5.534047
5.534047
5.534047
5.534047
5.610733
5.610733
5.610733
5.534047
5.457361
5.457361
5.457361
5.457361
5.534047
5.534047
5.534047
5.534047
5.457361
5.457361
5.457361
5.380675
5.380675
5.380675
5.3039885
5.3039885
5.380675
5.457361
5.457361
5.380675
5.380675
5.380675
5.380675
5.380675
5.380675
5.457361
5.457361
5.534047
5.457361
5.380675
5.380675
5.380675
5.457361
5.457361
5.380675
5.380675
5.380675
5.380675
5.3039885
5.2273026
5.2273026
5.1506166
5.0739307
5.1506166
5.2273026
5.2273026
5.2273026
5.2273026
5.1506166
5.1506166
5.1506166
5.2273026
5.2273026
5.1506166
5.1506166
5.2273026
5.3039885
5.3039885
5.2273026
5.1506166
5.1506166
5.1506166
5.2273026
5.2273026
5.1506166
5.0739307
5.0739307
5.1506166
5.1506166
5.0739307
5.0739307
5.1506166
5.2273026
5.3039885
5.2273026
5.1506166
4.997245
4.997245
5.0739307
5.1506166
5.1506166
5.1506166
5.0739307
5.0739307
5.1506166
5.1506166
5.2273026
5.2273026
5.1506166
5.1506166
5.1506166
5.0739307
5.1506166
5.1506166
5.1506166
5.0739307
5.0739307
4.997245
4.997245
4.920559
4.997245
4.997245
5.0739307
5.0739307
4.997245
4.997245
4.997245
4.997245
4.997245
5.0739307
5.0739307
4.920559
4.8438725
4.8438725
4.920559
4.8438725
4.920559
4.920559
4.920559
4.920559
4.8438725
4.920559
5.0739307
5.0739307
5.0739307
4.997245
4.997245
4.997245
4.997245
4.997245
4.997245
4.997245
4.920559
4.997245
5.0739307
4.997245
4.920559
4.920559
4.920559
4.997245
5.0739307
5.0739307
4.997245
4.920559
4.920559
4.920559
4.920559
4.920559
4.920559
4.920559
4.920559
4.920559
4.920559
4.997245
4.997245
4.997245
4.920559
4.920559
4.920559
4.920559
4.920559
4.920559
4.920559
4.997245
5.0739307
5.0739307
5.0739307
4.997245
4.920559
4.920559
4.997245
5.0739307
5.0739307
4.997245
5.0739307
5.0739307
5.1506166
5.1506166
5.1506166
5.1506166
5.1506166
5.0739307
5.0739307
5.1506166
5.1506166
5.2273026
5.3039885
5.3039885
5.2273026
5.3039885
5.380675
5.457361
5.457361
5.457361
5.380675
5.3039885
5.3039885
5.380675
5.380675
5.380675
5.380675
5.457361
5.380675
5.3039885
5.3039885
5.380675
5.534047
5.610733
5.610733
5.457361
5.457361
5.457361
5.457361
5.534047
5.534047
5.534047
5.534047
5.534047
5.457361
5.534047
5.534047
5.610733
5.610733
5.610733
5.610733
5.610733
5.610733
5.687419
5.610733
5.610733
5.610733
5.534047
5.534047
5.534047
5.610733
5.687419
5.687419
5.687419
5.687419
5.687419
5.687419
5.687419
5.764105
5.8407907
5.8407907
5.8407907
5.764105
5.687419
5.764105
5.8407907
5.8407907
5.8407907
5.8407907
5.764105
5.764105
5.764105
5.764105
5.8407907
5.8407907
5.764105
5.764105
5.8407907
5.8407907
5.8407907
5.8407907
5.8407907
5.8407907
5.8407907
5.8407907
5.8407907
5.8407907
5.8407907
5.8407907
5.764105
5.764105
5.764105
5.764105
5.8407907
5.9174767
5.9941626
5.9941626
5.9174767
5.9174767
5.9174767
5.9174767
5.9941626
5.9941626
5.9941626
5.9941626
5.9941626
5.9941626
5.9941626
5.9941626
5.9941626
5.9941626
5.9941626
5.9941626
5.9941626
6.0708494
6.0708494
5.9941626
5.9941626
5.9941626
6.0708494
6.1475353
6.224221
6.224221
6.1475353
6.1475353
6.1475353
6.224221
6.224221
6.300907
6.300907
6.300907
6.300907
6.300907
6.300907
6.300907
6.224221
6.224221
6.224221
6.224221
6.224221
6.224221
6.300907
6.300907
6.300907
6.377593
6.377593
6.377593
6.377593
6.377593
6.377593
6.377593
6.377593
6.377593
6.377593
6.377593
6.454279
6.530965
6.530965
6.6076508
6.6076508
6.6076508
6.530965
6.454279
6.454279
6.454279
6.6076508
6.6076508
6.6076508
6.530965
6.530965
6.530965
6.530965
6.6076508
6.6076508
6.6076508
6.530965
6.6076508
6.6076508
6.6076508
6.530965
6.454279
6.454279
6.454279
6.530965
6.530965
6.454279
6.377593
6.377593
6.300907
6.300907
6.377593
6.454279
6.530965
6.530965
6.530965
6.530965
6.6076508
6.6843376
6.6843376
6.6076508
6.6076508
6.530965
6.530965
6.530965
6.6076508
6.6843376
6.7610235
6.6843376
6.6843376
6.6843376
6.7610235
6.8377094
6.8377094
6.8377094
6.8377094
6.8377094
6.9143953
6.9143953
6.991081
6.991081
6.991081
6.991081
6.9143953
6.8377094
6.8377094
6.9143953
6.991081
6.9143953
6.9143953
6.8377094
6.9143953
6.991081
6.991081
6.991081
6.991081
6.991081
7.067767
7.067767
7.067767
7.067767
7.067767
7.067767
6.991081
6.9143953
6.9143953
7.067767
7.144453
7.144453
7.221139
7.221139
7.144453
7.144453
7.144453
7.221139
7.297826
7.297826
7.297826
7.297826
7.297826
7.3745117
7.297826
7.221139
7.221139
7.297826
7.3745117
7.3745117
7.3745117
7.297826
7.297826
7.297826
7.4511976
7.4511976
7.3745117
7.221139
7.221139
7.297826
7.3745117
7.3745117
7.221139
7.221139
7.221139
7.221139
7.297826
7.297826
7.297826
7.297826
7.297826
7.297826
7.297826
7.297826
7.297826
7.297826
7.297826
7.297826
7.297826
7.297826
7.297826
7.297826
7.297826
7.297826
7.297826
7.297826
7.297826
7.297826
7.297826
7.297826
7.297826
7.3745117
7.3745117
7.3745117
7.297826
7.297826
7.3745117
7.4511976
7.4511976
7.3745117
7.4511976
7.5278835
7.5278835
7.6045694
7.5278835
7.4511976
7.4511976
7.4511976
7.4511976
7.4511976
7.5278835
7.5278835
7.4511976
7.4511976
7.4511976
7.4511976
7.5278835
7.6045694
7.6045694
7.6045694
7.5278835
7.4511976
7.3745117
7.4511976
7.5278835
7.6045694
7.6045694
7.5278835
7.5278835
7.4511976
7.4511976
7.5278835
7.5278835
7.5278835
7.5278835
7.4511976
7.4511976
7.4511976
7.5278835
7.6045694
7.6812553
7.6045694
7.5278835
7.5278835
7.5278835
7.6045694
7.6045694
7.6045694
7.5278835
7.5278835
7.5278835
7.5278835
7.6045694
7.6812553
7.6812553
7.6812553
7.6812553
7.6812553
7.6812553
7.6812553
7.7579412
7.7579412
7.7579412
7.6812553
7.6045694
7.6812553
7.7579412
7.7579412
7.834627
7.7579412
7.6812553
7.6812553
7.6812553
7.7579412
7.7579412
7.7579412
7.7579412
7.7579412
7.7579412
7.7579412
7.6812553
7.6812553
7.6812553
7.6812553
7.6812553
7.6812553
7.6812553
7.6812553
7.7579412
7.7579412
7.6812553
7.6812553
7.7579412
7.7579412
7.834627
7.911314
7.911314
7.911314
7.911314
7.834627
7.834627
7.834627
7.834627
7.834627
7.7579412
7.7579412
7.7579412
7.7579412
7.7579412
7.834627
7.834627
7.834627
7.834627
7.911314
7.834627
7.834627
7.834627
7.7579412
7.7579412
7.7579412
7.7579412
7.7579412
7.7579412
7.834627
7.7579412
7.6812553
7.6045694
7.6812553
7.6812553
7.7579412
7.7579412
7.6812553
7.6045694
7.6812553
7.834627
7.911314
7.911314
7.911314
7.834627
7.7579412
7.834627
7.834627
7.834627
7.7579412
7.6045694
7.6812553
7.834627
7.911314
7.834627
7.7579412
7.7579412
7.7579412
7.834627
7.834627
7.7579412
7.6812553
7.7579412
7.7579412
7.7579412
7.6812553
7.6812553
7.7579412
7.7579412
7.7579412
7.7579412
7.6812553
7.6812553
7.6812553
7.7579412
7.7579412
7.7579412
7.7579412
7.7579412
7.7579412
7.834627
7.834627
7.834627
7.7579412
7.7579412
7.7579412
7.834627
7.834627
7.911314
7.911314
7.911314
7.911314
7.911314
7.834627
7.834627
7.834627
7.834627
7.911314
7.834627
7.834627
7.834627
7.911314
7.911314
7.834627
7.7579412
7.7579412
7.6812553
7.7579412
7.834627
7.834627
7.911314
7.911314
7.911314
7.911314
7.911314
7.911314
7.911314
7.911314
7.911314
7.911314
7.988
8.064686
7.988
7.911314
7.911314
7.911314
7.988
7.988
7.988
7.911314
7.834627
7.834627
7.834627
7.911314
7.988
7.911314
7.911314
7.911314
7.911314
7.911314
7.911314
7.911314
7.834627
7.834627
7.911314
7.911314
7.911314
7.911314
7.834627
7.911314
7.911314
7.988
7.911314
7.834627
7.834627
7.834627
7.911314
7.988
7.988
7.988
7.988
7.988
7.988
7.988
7.988
7.988
7.988
7.988
7.911314
7.911314
7.988
7.911314
7.911314
7.834627
7.911314
7.988
8.064686
7.988
7.911314
7.911314
7.911314
7.988
7.911314
7.911314
7.988
8.064686
8.064686
8.064686
7.988
7.988
8.064686
8.064686
7.988
7.988
7.988
7.911314
7.911314
7.911314
7.988
7.988
7.988
7.988
7.988
7.911314
7.911314
7.911314
7.911314
7.988
7.988
7.911314
7.834627
7.911314
7.988
7.988
7.988
7.911314
7.911314
7.911314
7.911314
7.911314
7.911314
7.988
8.064686
8.064686
7.988
7.988
7.988
7.988
7.988
7.988
7.988
8.064686
8.064686
8.141372
8.141372
8.218058
8.141372
8.141372
8.064686
8.064686
8.141372
8.141372
8.218058
8.141372
8.141372
8.141372
8.141372
8.141372
8.064686
8.064686
8.064686
8.064686
8.141372
8.218058
8.218058
8.218058
8.218058
8.218058
8.141372
8.141372
8.141372
8.218058
8.218058
8.141372
8.218058
8.218058
8.294744
8.294744
8.294744
8.218058
8.218058
8.218058
8.218058
8.218058
8.141372
8.141372
8.218058
8.294744
8.37143
8.294744
8.294744
8.218058
8.218058
8.218058
8.294744
8.37143
8.37143
8.37143
8.37143
8.37143
8.448115
8.524802
8.524802
8.448115
8.448115
8.448115
8.524802
8.448115
8.37143
8.37143
8.37143
8.524802
8.524802
8.524802
8.448115
8.37143
8.294744
8.37143
8.448115
8.448115
8.37143
8.448115
8.524802
8.524802
8.524802
8.448115
8.37143
8.37143
8.37143
8.37143
8.37143
8.37143
8.37143
8.37143
8.448115
8.524802
8.448115
8.37143
8.37143
8.37143
8.448115
8.448115
8.37143
8.37143
8.448115
8.601487
8.601487
8.524802
8.524802
8.601487
8.678174
8.678174
8.601487
8.601487
8.601487
8.601487
8.601487
8.678174
8.678174
8.601487
8.524802
8.524802
8.448115
8.524802
8.524802
8.601487
8.601487
8.678174
8.678174
8.75486
8.678174
8.678174
8.678174
8.75486
8.831546
8.831546
8.831546
8.831546
8.831546
8.831546
8.75486
8.601487
8.601487
8.678174
8.75486
8.75486
8.678174
8.75486
8.75486
8.831546
8.908232
8.908232
8.831546
8.831546
8.831546
8.908232
8.908232
8.908232
8.908232
8.984919
8.984919
8.984919
8.908232
8.831546
8.831546
8.908232
8.908232
8.908232
8.984919
8.984919
8.984919
8.984919
8.984919
8.984919
9.061604
8.984919
8.984919
8.908232
8.908232
8.908232
8.908232
8.908232
8.908232
8.984919
9.061604
9.13829
9.13829
9.214976
9.13829
9.13829
9.061604
9.061604
9.13829
9.214976
9.214976
9.214976
9.214976
9.214976
9.13829
9.061604
8.984919
9.061604
9.214976
9.291662
9.214976
9.214976
9.13829
9.13829
9.13829
9.13829
9.214976
9.214976
9.214976
9.214976
9.13829
9.13829
9.061604
9.061604
9.061604
9.061604
9.061604
9.13829
9.13829
9.13829
9.13829
9.13829
9.13829
9.061604
9.061604
9.061604
9.13829
9.214976
9.214976
9.214976
9.214976
9.291662
9.291662
9.214976
9.214976
9.214976
9.214976
9.214976
9.214976
9.291662
9.368348
9.368348
9.291662
9.214976
9.214976
9.214976
9.13829
9.13829
9.214976
9.291662
9.445034
9.52172
9.445034
9.368348
9.291662
9.291662
9.368348
9.368348
9.368348
9.291662
9.291662
9.368348
9.445034
9.445034
9.445034
9.368348
9.368348
9.445034
9.445034
9.445034
9.445034
9.445034
9.445034
9.445034
9.52172
9.598407
9.598407
9.52172
9.445034
9.445034
9.445034
9.445034
9.445034
9.445034
9.445034
9.445034
9.52172
9.52172
9.52172
9.52172
9.598407
9.598407
9.598407
9.52172
9.52172
9.52172
9.52172
9.52172
9.52172
9.598407
9.598407
9.598407
9.598407
9.598407
9.598407
9.598407
9.598407
9.675092
9.751779
9.751779
9.675092
9.598407
9.52172
9.52172
9.598407
9.598407
9.598407
9.598407
9.675092
9.751779
9.751779
9.675092
9.751779
9.751779
9.751779
9.751779
9.751779
9.751779
9.828464
9.90515
9.981836
9.981836
9.90515
9.828464
9.828464
9.828464
9.90515
9.90515
9.828464
9.828464
9.828464
9.828464
9.90515
9.90515
9.90515
9.90515
9.981836
9.981836
9.981836
9.981836
9.981836
9.90515
9.828464
9.828464
9.90515
9.90515
9.90515
9.90515
9.751779
9.751779
9.751779
9.828464
9.90515
9.90515
9.90515
9.90515
9.828464
9.828464
9.828464
9.828464
9.90515
9.828464
9.90515
9.90515
9.981836
9.981836
9.981836
9.90515
9.828464
9.751779
9.828464
9.828464
9.828464
9.828464
9.828464
9.828464
9.828464
9.828464
9.828464
9.828464
9.828464
9.828464
9.751779
9.751779
9.751779
9.751779
9.828464
9.828464
9.751779
9.675092
9.598407
9.675092
9.751779
9.751779
9.828464
9.828464
9.751779
9.751779
9.751779
9.828464
9.828464
9.828464
9.751779
9.675092
9.675092
9.751779
9.751779
9.828464
9.751779
9.751779
9.751779
9.751779
9.751779
9.675092
9.675092
9.675092
9.751779
9.828464
9.828464
9.751779
9.828464
9.828464
9.828464
9.828464
9.828464
9.751779
9.751779
9.675092
9.675092
9.751779
9.828464
9.828464
9.828464
9.751779
9.675092
9.675092
9.675092
9.675092
9.598407
9.52172
9.52172
9.598407
9.675092
9.751779
9.828464
9.828464
9.828464
9.828464
9.828464
9.90515
9.828464
9.828464
9.828464
9.90515
9.90515
9.90515
9.828464
9.751779
9.751779
9.828464
9.828464
9.751779
9.675092
9.675092
9.675092
9.675092
9.675092
9.675092
9.675092
9.598407
9.52172
9.445034
9.445034
9.445034
9.368348
9.368348
9.368348
9.368348
9.368348
9.368348
9.368348
9.368348
9.291662
9.291662
9.214976
9.291662
9.291662
9.291662
9.214976
9.214976
9.214976
9.214976
9.214976
9.214976
9.214976
9.214976
9.291662
9.214976
9.214976
9.13829
9.13829
9.13829
9.13829
9.13829
9.13829
9.214976
9.214976
9.214976
9.13829
9.061604
9.061604
9.061604
8.984919
8.984919
9.061604
9.061604
8.984919
8.908232
8.75486
8.678174
8.678174
8.75486
8.831546
8.908232
8.908232
8.831546
8.831546
8.831546
8.831546
8.908232
8.831546
8.75486
8.75486
8.75486
8.75486
8.75486
8.75486
8.75486
8.75486
8.831546
8.831546
8.831546
8.75486
8.678174
8.678174
8.75486
8.75486
8.831546
8.831546
8.75486
8.75486
8.75486
8.75486
8.75486
8.678174
8.678174
8.678174
8.678174
8.678174
8.678174
8.601487
8.601487
8.601487
8.601487
8.601487
8.601487
8.524802
8.524802
8.524802
8.448115
8.448115
8.448115
8.448115
8.448115
8.37143
8.37143
8.37143
8.37143
8.448115
8.448115
8.448115
8.448115
8.37143
8.37143
8.294744
8.294744
8.294744
8.294744
8.294744
8.294744
8.294744
8.294744
8.218058
8.218058
8.218058
8.218058
8.141372
8.141372
8.218058
8.218058
8.141372
8.141372
8.141372
8.141372
8.141372
8.064686
8.064686
8.064686
8.141372
8.141372
8.064686
8.064686
8.064686
8.064686
8.064686
7.988
7.988
7.911314
7.911314
7.911314
7.911314
7.911314
7.834627
7.7579412
7.7579412
7.7579412
7.834627
7.834627
7.7579412
7.7579412
7.834627
7.834627
7.7579412
7.6812553
7.6812553
7.6812553
7.6045694
7.6045694
7.6045694
7.6045694
7.5278835
7.5278835
7.6045694
7.6045694
7.6045694
7.5278835
7.4511976
7.4511976
7.4511976
7.4511976
7.3745117
7.3745117
7.4511976
7.5278835
7.5278835
7.4511976
7.297826
7.221139
7.297826
7.3745117
7.4511976
7.4511976
7.3745117
7.297826
7.297826
7.3745117
7.4511976
7.4511976
7.3745117
7.297826
7.221139
7.221139
7.221139
7.221139
7.221139
7.144453
7.144453
7.144453
7.144453
7.221139
7.144453
7.144453
7.144453
7.144453
7.221139
7.221139
7.221139
7.144453
7.144453
7.144453
7.067767
7.067767
6.991081
6.991081
6.991081
6.991081
6.991081
6.991081
6.991081
6.9143953
6.9143953
6.991081
7.067767
7.067767
7.067767
7.067767
6.991081
7.067767
7.067767
7.067767
7.067767
6.991081
6.8377094
6.8377094
6.9143953
6.9143953
6.9143953
6.9143953
6.8377094
6.8377094
6.8377094
6.8377094
6.8377094
6.8377094
6.8377094
6.9143953
6.9143953
6.9143953
6.9143953
6.9143953
6.8377094
6.8377094
6.7610235
6.7610235
6.7610235
6.8377094
6.8377094
6.8377094
6.8377094
6.8377094
6.7610235
6.6843376
6.7610235
6.8377094
6.8377094
6.6843376
6.6076508
6.530965
6.6076508
6.6843376
6.7610235
6.6843376
6.6076508
6.530965
6.530965
6.6076508
6.6843376
6.6843376
6.6076508
6.530965
6.530965
6.6843376
6.6843376
6.6843376
6.6076508
6.6076508
6.6843376
6.6843376
6.6076508
6.530965
6.6076508
6.6076508
6.6843376
6.6076508
6.6076508
6.6076508
6.6076508
6.6076508
6.6076508
6.6076508
6.530965
6.454279
6.454279
6.530965
6.6076508
6.6076508
6.6076508
6.530965
6.530965
6.6076508
6.6076508
6.6076508
6.6076508
6.6076508
6.6076508
6.6076508
6.530965
6.454279
6.530965
6.530965
6.530965
6.6076508
6.530965
6.454279
6.377593
6.300907
6.300907
6.377593
6.454279
6.454279
6.377593
6.377593
6.454279
6.530965
6.530965
6.530965
6.530965
6.454279
6.454279
6.454279
6.454279
6.454279
6.454279
6.377593
6.377593
6.454279
6.454279
6.454279
6.454279
6.454279
6.377593
6.377593
6.300907
6.377593
6.454279
6.530965
6.530965
6.454279
6.377593
6.377593
6.454279
6.454279
6.377593
6.377593
6.377593
6.454279
6.530965
6.454279
6.377593
6.454279
6.454279
6.530965
6.530965
6.530965
6.530965
6.454279
6.377593
6.377593
6.377593
6.454279
6.454279
6.454279
6.377593
6.300907
6.300907
6.377593
6.377593
6.377593
6.377593
6.377593
6.300907
6.300907
6.377593
6.454279
6.530965
6.454279
6.377593
6.300907
6.300907
6.377593
6.454279
6.454279
6.454279
6.377593
6.377593
6.377593
6.377593
6.454279
6.454279
6.454279
6.454279
6.454279
6.454279
6.454279
6.377593
6.454279
6.454279
6.454279
6.377593
6.377593
6.454279
6.454279
6.530965
6.6076508
6.6076508
6.530965
6.530965
6.454279
6.454279
6.454279
6.454279
6.454279
6.454279
6.530965
6.530965
6.454279
6.454279
6.454279
6.530965
6.530965
6.530965
6.454279
6.454279
6.530965
6.6076508
6.530965
6.530965
6.454279
6.454279
6.454279
6.454279
6.454279
6.530965
6.6076508
6.6076508
6.530965
6.454279
6.377593
6.377593
6.377593
6.454279
6.530965
6.454279
6.377593
6.454279
6.530965
6.530965
6.454279
6.377593
6.300907
6.224221
6.224221
6.224221
6.224221
6.300907
6.300907
6.300907
6.224221
6.224221
6.1475353
6.224221
6.224221
6.300907
6.300907
6.300907
6.300907
6.224221
6.224221
6.224221
6.300907
6.224221
6.224221
6.224221
6.224221
6.224221
6.300907
6.377593
6.377593
6.377593
6.300907
6.300907
6.300907
6.377593
6.300907
6.300907
6.300907
6.224221
6.224221
6.300907
6.224221
6.224221
6.224221
6.224221
6.300907
6.300907
6.300907
6.300907
6.377593
6.377593
6.377593
6.300907
6.300907
6.300907
6.377593
6.377593
6.300907
6.300907
6.300907
6.377593
6.454279
6.377593
6.300907
6.300907
6.377593
6.377593
6.377593
6.300907
6.300907
6.377593
6.530965
6.530965
6.530965
6.454279
6.454279
6.377593
6.377593
6.454279
6.454279
6.454279
6.454279
6.454279
6.454279
6.454279
6.377593
6.377593
6.300907
6.377593
6.454279
6.530965
6.530965
6.454279
6.377593
6.377593
6.454279
6.454279
6.530965
6.6076508
6.6076508
6.6076508
6.530965
6.530965
6.530965
6.530965
6.530965
6.530965
6.530965
6.530965
6.6076508
6.6076508
6.530965
6.530965
6.530965
6.530965
6.530965
6.530965
6.530965
6.454279
6.377593
6.377593
6.377593
6.377593
6.377593
6.377593
6.377593
6.300907
6.224221
6.224221
6.224221
6.300907
6.224221
6.1475353
6.0708494
6.0708494
6.0708494
6.0708494
6.0708494
6.1475353
6.1475353
6.1475353
6.0708494
6.0708494
6.0708494
6.0708494
6.0708494
5.9941626
5.9941626
6.0708494
6.1475353
6.1475353
6.1475353
6.0708494
5.9941626
5.9941626
5.9941626
5.9941626
5.9941626
5.9941626
6.0708494
6.0708494
5.9941626
5.9174767
5.9174767
5.9174767
5.9941626
5.9941626
5.9941626
5.9174767
5.8407907
5.8407907
5.764105
5.764105
5.8407907
5.9174767
5.9174767
5.8407907
5.687419
5.687419
5.687419
5.764105
5.764105
5.764105
5.687419
5.687419
5.764105
5.764105
5.764105
5.687419
5.687419
5.610733
5.610733
5.610733
5.610733
5.610733
5.610733
5.687419
5.610733
5.610733
5.534047
5.534047
5.534047
5.534047
5.457361
5.457361
5.534047
5.610733
5.610733
5.457361
5.380675
5.380675
5.457361
5.457361
5.380675
5.380675
5.457361
5.457361
5.457361
5.380675
5.3039885
5.3039885
5.2273026
5.2273026
5.2273026
5.3039885
5.3039885
5.3039885
5.2273026
5.1506166
5.1506166
5.1506166
5.1506166
5.1506166
5.1506166
5.1506166
5.1506166
5.2273026
5.3039885
5.3039885
5.2273026
5.1506166
5.0739307
5.0739307
5.0739307
5.0739307
5.0739307
5.0739307
4.997245
5.0739307
5.0739307
5.1506166
5.1506166
5.1506166
5.1506166
5.0739307
4.997245
4.997245
4.997245
4.920559
4.8438725
4.8438725
4.8438725
4.920559
4.920559
4.8438725
4.7671866
4.6905003
4.7671866
4.7671866
4.7671866
4.7671866
4.6905003
4.6905003
4.6905003
4.6905003
4.6905003
4.7671866
4.7671866
4.7671866
4.7671866
4.8438725
4.7671866
4.6905003
4.6138144
4.6138144
4.6905003
4.6905003
4.6905003
4.6905003
4.6905003
4.6905003
4.6138144
4.5371284
4.5371284
4.5371284
4.6138144
4.6905003
4.6905003
4.6138144
4.5371284
4.6138144
4.6138144
4.5371284
4.4604425
4.4604425
4.4604425
4.4604425
4.4604425
4.4604425
4.4604425
4.4604425
4.3837566
4.3837566
4.3837566
4.3070707
4.3070707
4.3837566
4.4604425
4.4604425
4.3837566
4.3070707
4.2303843
4.2303843
4.2303843
4.3070707
4.3070707
4.2303843
4.1536984
4.0770125
4.0770125
4.0770125
4.0770125
4.0770125
4.0770125
4.0770125
4.0770125
4.0770125
4.0770125
4.0770125
4.0770125
4.000326
3.9236403
3.9236403
3.9236403
3.9236403
4.000326
4.0770125
4.000326
3.9236403
3.8469543
3.8469543
3.8469543
3.8469543
3.9236403
3.9236403
3.9236403
3.8469543
3.7702684
3.8469543
3.7702684
3.7702684
3.8469543
3.8469543
3.8469543
3.7702684
3.7702684
3.6935823
3.6168962
3.6168962
3.6168962
3.6935823
3.7702684
3.7702684
3.6935823
3.6168962
3.5402102
3.6168962
3.6935823
3.7702684
3.7702684
3.7702684
3.7702684
3.7702684
3.7702684
3.6935823
3.6935823
3.7702684
3.8469543
3.8469543
3.7702684
3.6935823
3.6168962
3.6168962
3.6935823
3.6935823
3.6935823
3.6935823
3.6935823
3.6935823
3.6935823
3.6168962
3.6168962
3.6168962
3.6168962
3.6168962
3.6935823
3.6935823
3.6168962
3.5402102
3.4635243
3.4635243
3.5402102
3.6168962
3.6935823
3.6168962
3.6168962
3.5402102
3.5402102
3.5402102
3.5402102
3.5402102
3.5402102
3.6168962
3.6168962
3.6168962
3.5402102
3.4635243
3.5402102
3.6168962
3.5402102
3.4635243
3.3868382
3.3868382
3.4635243
3.4635243
3.4635243
3.4635243
3.5402102
3.5402102
3.5402102
3.4635243
3.4635243
3.3868382
3.310152
3.2334661
3.2334661
3.310152
3.310152
3.310152
3.310152
3.310152
3.310152
3.2334661
3.2334661
3.2334661
3.2334661
3.2334661
3.1567802
3.1567802
3.2334661
3.2334661
3.310152
3.310152
3.310152
3.3868382
3.3868382
3.3868382
3.3868382
3.3868382
3.3868382
3.3868382
3.3868382
3.310152
3.310152
3.2334661
3.2334661
3.310152
3.310152
3.310152
3.310152
3.3868382
3.3868382
3.3868382
3.310152
3.2334661
3.310152
3.310152
3.310152
3.2334661
3.2334661
3.2334661
3.2334661
3.1567802
3.080094
3.080094
3.1567802
3.2334661
3.2334661
3.2334661
3.2334661
3.1567802
3.1567802
3.1567802
3.1567802
3.1567802
3.1567802
3.1567802
3.1567802
3.080094
3.080094
3.080094
3.080094
3.080094
3.1567802
3.1567802
3.1567802
3.1567802
3.1567802
3.1567802
3.1567802
3.1567802
3.2334661
3.310152
3.310152
3.2334661
3.1567802
3.1567802
3.1567802
3.1567802
3.1567802
3.080094
3.080094
3.080094
3.080094
3.080094
3.003408
3.003408
3.080094
3.080094
3.080094
3.080094
3.080094
3.080094
3.080094
3.003408
3.003408
3.003408
3.080094
3.080094
3.080094
3.003408
3.003408
3.003408
3.080094
3.080094
3.003408
3.003408
3.003408
2.926722
2.8500361
2.77335
2.77335
2.77335
2.6966639
2.6966639
2.77335
2.8500361
2.926722
3.003408
3.003408
3.003408
2.926722
2.926722
2.8500361
2.8500361
2.8500361
2.926722
2.926722
2.8500361
2.926722
2.926722
2.926722
2.926722
2.926722
2.8500361
2.77335
2.77335
2.77335
2.77335
2.77335
2.77335
2.8500361
2.8500361
2.8500361
2.8500361
2.8500361
2.77335
2.6966639
2.6966639
2.6966639
2.77335
2.8500361
2.926722
2.8500361
2.8500361
2.77335
2.8500361
2.77335
2.77335
2.77335
2.77335
2.77335
2.8500361
2.8500361
2.8500361
2.8500361
2.8500361
2.8500361
2.8500361
2.77335
2.6966639
2.619978
2.6966639
2.6966639
2.619978
2.619978
2.619978
2.6966639
2.77335
2.77335
2.77335
2.77335
2.6966639
2.6966639
2.619978
2.619978
2.543292
2.543292
2.619978
2.619978
2.619978
2.619978
2.619978
2.619978
2.543292
2.543292
2.619978
2.6966639
2.6966639
2.6966639
2.6966639
2.6966639
2.619978
2.619978
2.6966639
2.77335
2.77335
2.619978
2.543292
2.543292
2.543292
2.619978
2.619978
2.619978
2.6966639
2.77335
2.6966639
2.619978
2.543292
2.619978
2.619978
2.543292
2.543292
2.543292
2.619978
2.619978
2.543292
2.466606
2.543292
2.543292
2.543292
2.466606
2.466606
2.543292
2.543292
2.543292
2.543292
2.543292
2.619978
2.543292
2.543292
2.543292
2.619978
2.619978
2.6966639
2.619978
2.543292
2.543292
2.466606
2.466606
2.543292
2.619978
2.619978
2.543292
2.3899198
2.3899198
2.3899198
2.3899198
2.3899198
2.466606
2.543292
2.619978
2.6966639
2.619978
2.543292
2.466606
2.466606
2.543292
2.466606
2.466606
2.466606
2.466606
2.466606
2.466606
2.466606
2.466606
2.3899198
2.3899198
2.3899198
2.3899198
2.3899198
2.466606
2.543292
2.543292
2.543292
2.466606
2.3899198
2.3899198
2.466606
2.466606
2.466606
2.466606
2.466606
2.466606
2.466606
2.3899198
2.3132339
2.3132339
2.3899198
2.3899198
2.3899198
2.3132339
2.236548
2.3132339
2.3899198
2.3899198
2.3899198
2.3132339
2.236548
2.236548
2.236548
2.236548
2.236548
2.1598618
2.1598618
2.083176
2.083176
2.083176
2.083176
2.1598618
2.1598618
2.083176
2.0064898
1.9298037
1.9298037
1.9298037
1.9298037
2.0064898
2.0064898
2.083176
2.083176
2.1598618
2.236548
2.236548
2.236548
2.236548
2.1598618
2.1598618
2.236548
2.236548
2.083176
2.0064898
1.9298037
1.9298037
1.9298037
1.9298037
1.9298037
1.8531177
1.8531177
1.8531177
1.7764318
1.7764318
1.7764318
1.7764318
1.6997457
1.6997457
1.6997457
1.7764318
1.7764318
1.7764318
1.7764318
1.7764318
1.7764318
1.7764318
1.7764318
1.7764318
1.7764318
1.7764318
1.7764318
1.8531177
1.8531177
1.8531177
1.8531177
1.9298037
1.8531177
1.7764318
1.7764318
1.7764318
1.8531177
1.8531177
1.8531177
1.8531177
1.8531177
1.7764318
1.7764318
1.7764318
1.7764318
1.6997457
1.6997457
1.6997457
1.7764318
1.7764318
1.6997457
1.6997457
1.6997457
1.6997457
1.7764318
1.6997457
1.6997457
1.7764318
1.7764318
1.6997457
1.6997457
1.6997457
1.6997457
1.6997457
1.6997457
1.6997457
1.6997457
1.6997457
1.6997457
1.6230596
1.6230596
1.6997457
1.6997457
1.6997457
1.6997457
1.6997457
1.6230596
1.6230596
1.6997457
1.7764318
1.8531177
1.8531177
1.8531177
1.7764318
1.8531177
1.8531177
1.7764318
1.6997457
1.6230596
1.6997457
1.6997457
1.7764318
1.8531177
1.7764318
1.7764318
1.7764318
1.7764318
1.8531177
1.8531177
1.8531177
1.7764318
1.7764318
1.6997457
1.7764318
1.9298037
1.9298037
1.8531177
1.7764318
1.7764318
1.6997457
1.6997457
1.7764318
1.7764318
1.8531177
1.8531177
1.8531177
1.9298037
1.9298037
2.0064898
1.9298037
1.8531177
1.7764318
1.7764318
1.7764318
1.7764318
1.7764318
1.7764318
1.8531177
1.9298037
1.9298037
1.8531177
1.7764318
1.8531177
1.9298037
2.0064898
2.083176
2.0064898
1.9298037
2.0064898
2.083176
2.1598618
2.1598618
2.083176
2.083176
2.083176
2.083176
2.1598618
2.1598618
2.083176
2.083176
2.083176
2.083176
2.0064898
2.0064898
1.9298037
1.9298037
2.0064898
2.083176
2.083176
2.083176
2.083176
2.083176
2.0064898
2.0064898
1.9298037
2.0064898
2.0064898
2.083176
2.0064898
1.9298037
1.8531177
1.8531177
1.9298037
2.0064898
2.0064898
1.9298037
1.8531177
1.8531177
1.8531177
1.8531177
1.8531177
1.7764318
1.7764318
1.8531177
1.8531177
1.8531177
1.8531177
1.7764318
1.7764318
1.7764318
1.8531177
1.8531177
1.8531177
1.7764318
1.6997457
1.7764318
1.8531177
1.8531177
1.7764318
1.7764318
1.6997457
1.6997457
1.6997457
1.6997457
1.6997457
1.6997457
1.6230596
1.6230596
1.6997457
1.7764318
1.8531177
1.8531177
1.7764318
1.6230596
1.6230596
1.6997457
1.6997457
1.6997457
1.6997457
1.6230596
1.5463736
1.5463736
1.5463736
1.6230596
1.6997457
1.6997457
1.6997457
1.6997457
1.6230596
1.6230596
1.6230596
1.5463736
1.5463736
1.5463736
1.5463736
1.5463736
1.5463736
1.5463736
1.5463736
1.5463736
1.6230596
1.5463736
1.4696877
1.3930016
1.3930016
1.3930016
1.3930016
1.3930016
1.4696877
1.4696877
1.4696877
1.4696877
1.4696877
1.4696877
1.4696877
1.3930016
1.3163154
1.3163154
1.3930016
1.3930016
1.3163154
1.3163154
1.3163154
1.3930016
1.3930016
1.3163154
1.2396295
1.2396295
1.3163154
1.3163154
1.3163154
1.3930016
1.3930016
1.4696877
1.4696877
1.3930016
1.3163154
1.3163154
1.3163154
1.3163154
1.2396295
1.2396295
1.2396295
1.1629436
1.0862575
1.0862575
1.0862575
1.1629436
1.1629436
1.0862575
1.1629436
1.2396295
1.3930016
1.3930016
1.3163154
1.1629436
1.0862575
1.1629436
1.1629436
1.0862575
1.0862575
1.0862575
1.0095713
0.9328854
0.8561995
0.7795136
0.8561995
0.8561995
0.8561995
0.8561995
0.7795136
0.7795136
0.7028272
0.7028272
0.7028272
0.7028272
0.7028272
0.6261413
0.5494554
0.5494554
0.5494554
0.5494554
0.47276926
0.47276926
0.47276926
0.47276926
0.47276926
0.5494554
0.47276926
0.39608312
0.3193972
0.3193972
0.3193972
0.39608312
0.39608312
0.39608312
0.3193972
0.3193972
0.2427113
0.2427113
0.2427113
0.2427113
0.1660254
0.1660254
0.1660254
0.1660254
0.1660254
0.1660254
0.1660254
0.2427113
0.2427113
0.2427113
0.2427113
0.3193972
0.3193972
0.39608312
0.3193972
0.3193972
0.3193972
0.39608312
0.39608312
0.39608312
0.3193972
0.3193972
0.39608312
0.39608312
0.39608312
0.3193972
0.3193972
0.39608312
0.39608312
0.39608312
0.39608312
0.3193972
0.39608312
0.39608312
0.47276926
0.47276926
0.47276926
0.39608312
0.3193972
0.3193972
0.3193972
0.3193972
0.3193972
0.3193972
0.3193972
0.39608312
0.3193972
0.3193972
0.3193972
0.39608312
0.47276926
0.39608312
0.3193972
0.3193972
0.3193972
0.3193972
0.3193972
0.3193972
0.3193972
0.39608312
0.39608312
0.39608312
0.3193972
0.3193972
0.3193972
0.39608312
0.47276926
0.39608312
0.39608312
0.3193972
0.2427113
0.2427113
0.2427113
0.2427113
0.2427113
0.3193972
0.39608312
0.3193972
0.2427113
0.2427113
0.2427113
0.2427113
0.2427113
0.1660254
0.1660254
0.1660254
0.1660254
0.08933902
0.012653112
0.08933902
0.2427113
0.3193972
0.3193972
0.1660254
0.1660254
0.1660254
0.2427113
0.2427113
0.2427113
0.2427113
0.2427113
0.2427113
0.3193972
0.2427113
0.3193972
0.3193972
0.3193972
0.39608312
0.47276926
0.47276926
0.39608312
0.3193972
0.3193972
0.39608312
0.39608312
0.3193972
0.2427113
0.1660254
0.2427113
0.2427113
0.1660254
0.1660254
0.1660254
0.2427113
0.1660254
0.08933902
0.012653112
0.012653112
0.012653112
0.08933902
0.08933902
0.012653112
0.012653112
-0.06403279
0.012653112
0.08933902
0.08933902
0.08933902
0.012653112
-0.06403279
-0.06403279
-0.06403279
0.012653112
0.08933902
0.08933902
0.08933902
0.1660254
0.1660254
0.1660254
0.2427113
0.2427113
0.2427113
0.2427113
0.2427113
0.2427113
0.2427113
0.2427113
0.2427113
0.3193972
0.3193972
0.3193972
0.2427113
0.2427113
0.2427113
0.3193972
0.2427113
0.1660254
0.1660254
0.2427113
0.3193972
0.3193972
0.1660254
0.08933902
0.08933902
0.1660254
0.1660254
0.1660254
0.2427113
0.2427113
0.3193972
0.2427113
0.1660254
0.2427113
0.2427113
0.1660254
0.1660254
0.1660254
0.2427113
0.2427113
0.2427113
0.2427113
0.3193972
0.3193972
0.39608312
0.39608312
0.39608312
0.39608312
0.39608312
0.39608312
0.39608312
0.47276926
0.47276926
0.47276926
0.47276926
0.47276926
0.5494554
0.5494554
0.6261413
0.6261413
0.6261413
0.6261413
0.6261413
0.6261413
0.6261413
0.7028272
0.7028272
0.7795136
0.7795136
0.7795136
0.7795136
0.7795136
0.8561995
0.7795136
0.7795136
0.7795136
0.7795136
0.8561995
0.8561995
0.9328854
1.0095713
1.0862575
1.0095713
0.9328854
0.9328854
1.0095713
1.0095713
1.0862575
1.0862575
1.0862575
1.0095713
1.0095713
1.0095713
0.9328854
1.0095713
1.1629436
1.2396295
1.2396295
1.2396295
1.2396295
1.2396295
1.3163154
1.3163154
1.3163154
1.2396295
1.2396295
1.3163154
1.3163154
1.3163154
1.3163154
1.3163154
1.3930016
1.3930016
1.4696877
1.4696877
1.4696877
1.4696877
1.5463736
1.5463736
1.5463736
1.4696877
1.5463736
1.5463736
1.6230596
1.6230596
1.6230596
1.6230596
1.5463736
1.4696877
1.4696877
1.3930016
1.3930016
1.3930016
1.4696877
1.4696877
1.5463736
1.5463736
1.5463736
1.4696877
1.4696877
1.5463736
1.6230596
1.6230596
1.6230596
1.6230596
1.5463736
1.5463736
1.4696877
1.4696877
1.5463736
1.6230596
1.6997457
1.7764318
1.6997457
1.6997457
1.6997457
1.6230596
1.6230596
1.6230596
1.6230596
1.6997457
1.6997457
1.6997457
1.6997457
1.6997457
1.6997457
1.6230596
1.6230596
1.6997457
1.7764318
1.8531177
1.7764318
1.7764318
1.7764318
1.7764318
1.8531177
1.9298037
2.0064898
1.9298037
1.9298037
1.9298037
1.9298037
2.0064898
1.9298037
1.9298037
1.9298037
2.0064898
2.0064898
2.0064898
2.0064898
2.083176
2.1598618
2.236548
2.236548
2.1598618
2.083176
2.1598618
2.236548
2.3132339
2.3132339
2.3899198
2.466606
2.543292
2.543292
2.543292
2.619978
2.6966639
2.6966639
2.77335
2.77335
2.77335
2.6966639
2.6966639
2.77335
2.8500361
2.8500361
2.8500361
2.8500361
2.8500361
2.8500361
2.926722
3.003408
3.003408
2.926722
2.8500361
2.926722
3.080094
3.2334661
3.2334661
3.1567802
3.080094
3.1567802
3.310152
3.310152
3.310152
3.2334661
3.310152
3.310152
3.310152
3.2334661
3.2334661
3.310152
3.310152
3.3868382
3.3868382
3.3868382
3.3868382
3.4635243
3.5402102
3.5402102
3.5402102
3.4635243
3.4635243
3.5402102
3.6168962
3.6168962
3.6168962
3.6935823
3.6935823
3.6168962
3.6168962
3.6935823
3.7702684
3.7702684
3.7702684
3.7702684
3.7702684
3.8469543
3.7702684
3.6935823
3.6168962
3.6168962
3.6935823
3.6168962
3.6168962
3.6168962
3.6168962
3.5402102
3.4635243
3.4635243
3.3868382
3.3868382
3.3868382
3.3868382
3.4635243
3.4635243
3.4635243
3.4635243
3.3868382
3.4635243
3.4635243
3.4635243
3.4635243
3.4635243
3.3868382
3.310152
3.310152
3.310152
3.3868382
3.3868382
3.3868382
3.3868382
3.3868382
3.310152
3.2334661
3.2334661
3.2334661
3.2334661
3.1567802
3.080094
3.003408
2.926722
2.926722
2.926722
2.8500361
2.8500361
2.77335
2.77335
2.77335
2.6966639
2.6966639
2.6966639
2.6966639
2.543292
2.466606
2.3899198
2.3899198
2.3899198
2.3899198
2.3132339
2.236548
2.236548
2.236548
2.1598618
2.1598618
2.083176
2.1598618
2.1598618
2.1598618
2.083176
2.083176
2.1598618
2.236548
2.236548
2.1598618
2.083176
2.083176
2.083176
2.083176
2.083176
2.083176
2.1598618
2.1598618
2.1598618
2.1598618
2.083176
2.083176
2.1598618
2.083176
2.0064898
1.9298037
1.9298037
1.9298037
2.0064898
2.0064898
2.083176
2.083176
2.0064898
1.9298037
1.8531177
1.9298037
2.0064898
2.0064898
2.0064898
2.0064898
2.0064898
2.0064898
2.0064898
2.0064898
2.0064898
2.0064898
2.083176
2.083176
2.0064898
2.0064898
2.0064898
2.083176
2.083176
2.083176
2.083176
2.083176
2.083176
2.1598618
2.1598618
2.083176
2.0064898
1.9298037
2.0064898
2.0064898
2.0064898
1.8531177
1.7764318
1.8531177
1.8531177
1.7764318
1.7764318
1.7764318
1.7764318
1.7764318
1.7764318
1.7764318
1.7764318
1.7764318
1.6997457
1.6997457
1.6997457
1.6997457
1.6997457
1.6230596
1.5463736
1.4696877
1.3930016
1.3930016
1.3163154
1.3163154
1.2396295
1.2396295
1.1629436
1.0862575
1.0862575
1.0862575
1.0862575
1.0862575
1.0095713
0.9328854
0.9328854
0.9328854
0.9328854
0.9328854
0.8561995
0.7795136
0.7028272
0.7028272
0.7028272
0.7028272
0.6261413
0.5494554
0.47276926
0.5494554
0.7028272
0.7795136
0.7795136
0.7028272
0.7028272
0.7028272
0.6261413
0.5494554
0.47276926
0.39608312
0.3193972
0.3193972
0.3193972
0.3193972
0.2427113
0.2427113
0.2427113
0.1660254
0.1660254
0.08933902
0.08933902
0.012653112
-0.06403279
-0.14071894
-0.21740508
-0.294091
-0.3707769
-0.3707769
-0.3707769
-0.3707769
-0.4474628
-0.6008351
-0.7542074
-0.8308933
-0.8308933
-0.7542074
-0.7542074
-0.8308933
-0.9075792
-0.9842651
-0.9842651
-0.9842651
-0.9842651
-0.9842651
-0.9842651
-1.060951
-1.1376374
-1.2143233
-1.1376374
-1.1376374
-1.1376374
-1.2143233
-1.2143233
-1.2143233
-1.2143233
-1.1376374
-1.060951
-1.1376374
-1.2910092
-1.3676956
-1.2910092
-1.2143233
-1.2143233
-1.3676956
-1.444381
-1.5210674
-1.5210674
-1.5977538
-1.6744392
-1.6744392
-1.6744392
-1.5977538
-1.5977538
-1.7511256
-1.827811
-1.827811
-1.827811
-1.827811
-1.9044974
-1.9811838
-2.0578692
-2.0578692
-2.1345556
-2.211242
-2.3646138
-2.3646138
-2.3646138
-2.2879274
-2.2879274
-2.2879274
-2.2879274
-2.3646138
-2.3646138
-2.3646138
-2.2879274
-2.2879274
-2.211242
-2.1345556
-2.0578692
-1.9811838
-1.9044974
-1.9044974
-1.9044974
-1.827811
-1.7511256
-1.7511256
-1.6744392
-1.5977538
-1.5210674
-1.3676956
-1.2910092
-1.1376374
-1.1376374
-1.1376374
-1.2143233
-1.1376374
-1.060951
-0.9075792
-0.8308933
-0.8308933
-0.7542074
-0.6008351
-0.5241492
-0.5241492
-0.5241492
-0.6008351
-0.7542074
-0.7542074
-0.7542074
-0.677521
-0.7542074
-0.7542074
-0.677521
-0.677521
-0.677521
-0.7542074
-0.7542074
-0.7542074
-0.7542074
-0.8308933
-0.8308933
-0.9842651
-1.060951
-1.060951
-1.060951
-1.060951
-1.060951
-1.1376374
-1.1376374
-1.2143233
-1.2143233
-1.2143233
-1.2910092
-1.2910092
-1.3676956
-1.2910092
-1.2910092
-1.2143233
-1.2143233
-1.2143233
-1.2143233
-1.2910092
-1.2910092
-1.2143233
-1.1376374
-1.1376374
-1.1376374
-1.2143233
-1.2143233
-1.2143233
-1.2143233
-1.2143233
-1.2143233
-1.2910092
-1.2143233
-1.2143233
-1.2143233
-1.2143233
-1.2143233
-1.2910092
-1.3676956
-1.444381
-1.444381
-1.3676956
-1.3676956
-1.3676956
-1.444381
-1.444381
-1.444381
-1.5210674
-1.5977538
-1.6744392
-1.6744392
-1.6744392
-1.5977538
-1.5977538
-1.5977538
-1.5977538
-1.5977538
-1.6744392
-1.6744392
-1.827811
-1.827811
-1.827811
-1.7511256
-1.6744392
-1.6744392
-1.7511256
-1.827811
-1.827811
-1.7511256
-1.7511256
-1.7511256
-1.827811
-1.9044974
-1.9044974
-1.9811838
-1.9811838
-2.0578692
-2.0578692
-2.0578692
-2.0578692
-2.0578692
-2.1345556
-2.1345556
-2.1345556
-2.1345556
-2.211242
-2.211242
-2.211242
-2.1345556
-2.1345556
-2.1345556
-2.1345556
-2.211242
-2.1345556
-2.1345556
-1.9811838
-1.9044974
-1.9044974
-1.9044974
-1.827811
-1.7511256
-1.6744392
-1.6744392
-1.6744392
-1.5977538
-1.5210674
-1.5210674
-1.5210674
-1.5210674
-1.5210674
-1.5210674
-1.5210674
-1.444381
-1.3676956
-1.2143233
-1.1376374
-1.1376374
-1.1376374
-1.1376374
-1.1376374
-1.060951
-0.9842651
-0.9842651
-0.9842651
-1.060951
-1.060951
-0.9842651
-0.9842651
-0.9075792
-0.9842651
-0.9842651
-0.8308933
-0.7542074
-0.7542074
-0.8308933
-0.9075792
-0.9075792
-0.8308933
-0.8308933
-0.8308933
-0.8308933
-0.8308933
-0.8308933
-0.8308933
-0.9075792
-0.8308933
-0.8308933
-0.8308933
-0.7542074
-0.7542074
-0.8308933
-0.8308933
-0.8308933
-0.8308933
-0.9075792
-0.9842651
-1.1376374
-1.2143233
-1.2143233
-1.2143233
-1.2910092
-1.444381
-1.5210674
-1.5210674
-1.5210674
-1.5977538
-1.7511256
-1.9044974
-2.0578692
-2.0578692
-2.1345556
-2.2879274
-2.3646138
-2.5179856
-2.5179856
-2.5179856
-2.5179856
-2.5179856
-2.594672
-2.7480438
-2.8247302
-2.9014156
-2.9014156
-2.9014156
-2.978102
-3.0547874
-3.1314738
-3.1314738
-3.1314738
-3.2081602
-3.2081602
-3.2081602
-3.2081602
-3.1314738
-3.2081602
-3.2081602
-3.2081602
-3.2081602
-3.2848456
-3.2848456
-3.361532
-3.4382184
-3.4382184
-3.5149038
-3.5149038
-3.4382184
-3.4382184
-3.5149038
-3.5915902
-3.668276
-3.744962
-3.744962
-3.668276
-3.668276
-3.668276
-3.744962
-3.8216484
-3.8983338
-3.8983338
-3.8983338
-3.9750202
-3.9750202
-4.0517063
-4.0517063
-4.0517063
-4.0517063
-4.0517063
-4.128392
-4.128392
-4.205078
-4.205078
-4.281764
-4.35845
-4.435137
-4.435137
-4.435137
-4.435137
-4.5118217
-4.5885086
-4.5885086
-4.6651945
-4.7418804
-4.8185663
-4.895253
-4.895253
-4.895253
-5.048625
-5.201997
-5.2786827
-5.3553686
-5.3553686
-5.3553686
-5.3553686
-5.5087404
-5.662113
-5.738799
-5.738799
-5.738799
-5.738799
-5.815485
-5.892171
-5.892171
-5.892171
-5.738799
-5.815485
-6.0455427
-6.2756004
-6.3522873
-6.2756004
-6.2756004
-6.3522873
-6.428973
-6.582346
-6.659031
-6.582346
-6.582346
-6.659031
-6.8124037
-6.8890896
-6.9657755
-6.9657755
-7.0424604
-7.1191473
-7.195833
-7.195833
-7.349206
-7.502577
-7.502577
-7.349206
-7.272519
-7.272519
-7.349206
-7.425891
-7.349206
-7.349206
-7.349206
-7.272519
-7.195833
-7.1191473
-7.1191473
-7.195833
-7.195833
-7.195833
-7.195833
-7.272519
-7.195833
-7.1191473
-7.1191473
-7.1191473
-7.272519
-7.349206
-7.425891
-7.502577
-7.502577
-7.6559496
-7.7326355
-7.8093224
-7.8860073
-8.03938
-8.192752
-8.346124
-8.346124
-8.42281
-8.576182
-8.729553
-8.80624
-8.959612
-9.112984
-9.266356
-9.419728
-9.5731
-9.649786
-9.726472
-9.879844
-9.95653
-10.109902
-10.186588
-10.263275
-10.33996
-10.416646
-10.493333
-10.570019
-10.646705
-10.8000765
-10.953448
-11.030135
-11.10682
-11.260193
-11.336879
-11.490252
-11.643622
-11.796995
-11.873681
-11.950366
-12.027053
-12.103739
-12.257112
-12.3337965
-12.410482
-12.487169
-12.563855
-12.64054
-12.717227
-12.793914
-12.870599
-12.947286
-13.100657
-13.177344
-13.254029
-13.407401
-13.560773
-13.714147
-13.8675165
-14.02089
-14.097575
-14.327634
-14.481006
-14.557691
-14.711064
-14.787749
-14.941123
-14.941123
-15.017808
-15.094493
-15.17118
-15.247867
-15.401237
-15.55461
-15.55461
-15.631297
-15.631297
-15.631297
-15.707982
-15.938039
-16.091412
-16.168098
-16.168098
-16.168098
-16.244783
-16.244783
-16.321468
-16.321468
-16.321468
-16.321468
-16.398155
-16.47484
-16.628214
-16.704899
-16.704899
-16.704899
-16.704899
-16.704899
-16.628214
-16.628214
-16.628214
-16.781586
-16.85827
-16.85827
-16.85827
-16.934958
-16.934958
-16.934958
-17.011644
-17.08833
-17.165016
-17.165016
-17.165016
-17.165016
-17.241701
-17.318388
-17.318388
-17.395073
-17.548447
-17.701818
-17.778503
-17.931875
-18.008562
-18.085249
-18.085249
-17.931875
-17.701818
-17.625132
-18.008562
-18.39199
-18.545364
-18.545364
-18.39199
-18.46868
-18.545364
-18.622051
-18.622051
-18.698736
-18.852108
-18.928793
-19.005482
-19.005482
-19.005482
-19.082167
-19.082167
-19.158852
-19.158852
-19.235538
-19.235538
-19.312223
-19.312223
-19.235538
-19.235538
-19.235538
-19.38891
-19.465597
-19.465597
-19.465597
-19.542282
-19.618969
-19.618969
-19.312223
-18.775421
-18.698736
-19.158852
-19.695654
-19.77234
-19.695654
-19.542282
-19.618969
-19.77234
-19.925713
-20.0024
-19.77234
-19.542282
-19.465597
-19.618969
-19.849026
-20.079084
-20.232456
-20.539202
-20.692572
-20.692572
-20.692572
-20.769258
-20.769258
-20.769258
-20.769258
-20.845943
-20.769258
-20.769258
-20.769258
-20.845943
-20.692572
-20.615887
-20.462515
-20.462515
-20.385828
-20.309141
-20.232456
-20.309141
-20.539202
-20.692572
-20.615887
-20.539202
-20.615887
-20.692572
-20.769258
-20.845943
-20.922632
-20.922632
-20.922632
-20.922632
-20.845943
-20.769258
-20.692572
-20.692572
-20.769258
-20.845943
-21.152689
-22.072922
-22.83978
-22.533037
-21.612804
-20.999317
-21.152689
-21.53612
-21.689491
-21.612804
-21.53612
-21.459435
-21.53612
-21.612804
-21.689491
-21.689491
-21.689491
-21.612804
-21.612804
-21.612804
-21.612804
-21.612804
-21.612804
-21.612804
-21.612804
-21.612804
-21.53612
-21.53612
-21.53612
-21.612804
-21.612804
-21.53612
-21.459435
-21.30606
-21.229374
-21.229374
-21.076004
-20.999317
-20.999317
-21.076004
-21.076004
-21.076004
-20.922632
-20.769258
-20.769258
-20.769258
-20.769258
-20.845943
-20.845943
-20.845943
-20.845943
-20.845943
-20.769258
-20.692572
-20.615887
-20.615887
-20.615887
-20.692572
-20.692572
-20.615887
-20.539202
-20.615887
-20.692572
-20.769258
-20.769258
-20.769258
-20.769258
-20.769258
-20.769258
-20.769258
-20.692572
-20.692572
-20.692572
-20.692572
-20.692572
-20.615887
-20.615887
-20.539202
-20.462515
-20.385828
-20.309141
-20.155771
-20.0024
-19.849026
-19.695654
-19.77234
-19.77234
-19.695654
-19.465597
-19.312223
-19.158852
-19.005482
-18.852108
-18.698736
-18.545364
-18.46868
-18.39199
-18.315306
-18.085249
-18.008562
-17.931875
-17.931875
-17.855188
-17.701818
-17.625132
-17.548447
-17.471758
-17.395073
-17.318388
-17.318388
-17.318388
-17.241701
-17.241701
-17.165016
-17.011644
-17.011644
-17.08833
-17.165016
-17.241701
-17.318388
-17.318388
-17.395073
-17.548447
-17.625132
-17.778503
-17.855188
-17.855188
-17.855188
-18.008562
-18.161934
-18.315306
-18.39199
-18.39199
-18.39199
-18.46868
-18.622051
-18.775421
-18.775421
-18.775421
-18.852108
-19.005482
-19.082167
-19.082167
-18.928793
-18.622051
-18.545364
-18.622051
-18.928793
-19.082167
-19.158852
-19.235538
-19.312223
-19.38891
-19.542282
-19.618969
-19.618969
-19.618969
-19.695654
-19.695654
-19.77234
-19.849026
-20.079084
-20.232456
-20.615887
-21.382746
-21.766176
-21.459435
-20.769258
-20.385828
-20.462515
-20.845943
-21.152689
-21.30606
-21.382746
-21.53612
-21.612804
-21.612804
-21.689491
-21.766176
-21.766176
-21.842861
-21.91955
-22.072922
-22.226294
-22.379663
-22.533037
-22.83978
-23.45327
-24.450188
-25.293734
-25.140362
-24.450188
-24.066757
-24.373503
-24.98699
-25.37042
-25.447107
-25.523792
-25.600477
-25.830538
-26.060595
-26.290651
-26.444025
-26.674082
-26.827456
-26.90414
-27.057512
-27.210884
-27.440943
-27.594315
-27.747686
-27.977745
-28.131117
-28.28449
-28.361176
-28.437862
-28.514547
-28.514547
-28.437862
-28.437862
-28.514547
-28.667917
-28.667917
-28.667917
-28.821291
-28.974665
-29.128035
-29.204721
-29.281408
-29.511465
-29.971582
-30.508383
-30.58507
-30.20164
-30.048265
-30.508383
-31.198557
-31.198557
-30.661757
-30.20164
-30.355013
-30.738443
-31.045187
-31.198557
-31.428617
-31.5053
-31.581987
-31.658674
-31.965418
-32.34885
-32.34885
-32.042107
-31.965418
-32.195477
-32.50222
-32.50222
-32.34885
-32.11879
-32.11879
-32.425537
-32.808968
-32.962337
-32.962337
-33.039024
-33.269085
-33.49914
-33.49914
-33.345768
-33.65251
-33.882572
-40.554253
-54.050995
-58.115356
-46.22902
-31.35193
-26.52071
-30.9685
-35.646347
-35.79972
-33.269085
-31.965418
-32.425537
-34.266003
-36.950012
-38.176987
-37.333443
-35.723038
-34.956173
-35.416294
-35.569664
-35.262917
-35.876408
-36.79664
-36.87333
-36.18315
-35.723038
-35.953094
-36.413208
-36.71995
-36.79664
-36.79664
-36.87333
-37.103382
-37.256756
-37.486813
-37.5635
-37.5635
-37.640186
-37.716873
-37.793556
-37.870243
-37.94693
-38.023617
-38.023617
-38.100304
-38.100304
-38.100304
-38.176987
-38.253674
-38.407047
-38.560417
-38.637104
-38.790478
-38.943848
-39.020535
-39.020535
-38.943848
-38.943848
-39.020535
-39.020535
-39.097218
-39.097218
-39.17391
-39.17391
-39.17391
-39.17391
-39.25059
-39.32728
-39.403965
-39.480648
-39.55734
-39.71071
-39.86408
-39.94077
-40.017452
-40.017452
-40.017452
-40.09414
-40.170822
-40.3242
-40.47757
-40.47757
-40.554253
-40.707626
-40.861
-40.937683
-41.091057
-41.397804
-41.627857
-41.704544
-41.627857
-41.781235
-42.318035
-42.54809
-42.318035
-42.011288
-41.781235
-41.627857
-41.474487
-41.244427
-41.167744
-41.244427
-41.397804
-41.551174
-41.551174
-41.397804
-42.087975
-44.541927
-46.22902
-45.078728
-42.54809
-41.014374
-41.167744
-42.011288
-42.39472
-42.24135
-42.16466
-42.471405
-42.854836
-43.00821
-43.00821
-43.00821
-43.16158
-43.314953
-43.468323
-43.621693
-43.77507
-44.005123
-44.31187
-44.618614
-44.848675
-45.078728
-45.232105
-45.30879
-45.385475
-45.46216
-45.615532
-45.69222
-45.768906
-45.92228
-45.998962
-46.07565
-46.152332
-46.22902
-46.30571
-46.382393
-46.382393
-46.30571
-46.07565
-45.92228
-45.768906
-45.69222
-45.615532
-45.46216
-45.232105
-45.078728
-45.078728
-47.609367
-51.750416
-52.21053
-48.069485
-43.77507
-42.62478
-44.005123
-45.30879
-46.152332
-46.765823
-46.535763
-45.53885
-45.078728
-46.152332
-47.609367
-47.839428
-46.99588
-46.535763
-46.765823
-49.449833
-55.431343
-59.18896
-57.118435
-53.130764
-51.213615
-51.213615
-51.520355
-51.597046
-51.8271
-52.517273
-53.36082
-54.12768
-54.664486
-57.348495
-61.796284
-63.253315
-60.722675
-57.578552
-56.888374
-58.268726
-59.57239
-59.955822
-59.802444
-59.802444
-60.10919
-60.492622
-60.722675
-60.799366
-60.95274
-61.25948
-61.489536
-61.7196
-61.949657
-62.256397
-62.48646
-62.71651
-62.869892
-62.946575
-63.02326
-63.09994
-63.176632
-63.253315
-63.40669
-63.636745
-63.713436
-63.79012
-63.86681
-63.86681
-63.86681
-63.86681
-63.86681
-63.943493
-64.02017
-64.09686
-64.02017
-64.02017
-64.02017
-64.173546
-64.32692
-64.4036
-64.4036
-64.48029
-64.63367
-64.86372
-65.09378
-65.40053
-65.78395
-66.16738
-66.47413
-66.78087
-67.01093
-67.1643
-67.24098
-67.47105
-67.7011
-67.93116
-68.23791
-68.467964
-68.77471
-69.08145
-69.31151
-69.46488
-69.77163
-70.07837
-70.53848
-71.07529
-71.5354
-71.99552
-72.455635
-73.06912
-73.68262
-74.14273
-74.44947
-74.52616
-74.44947
-74.296104
-74.14273
-74.06605
-73.91267
-73.68262
-73.45256
-73.29918
-73.222496
-73.222496
-73.37587
-73.45256
-73.60593
-73.7593
-73.91267
-74.06605
-74.14273
-74.14273
-74.296104
-74.44947
-74.602844
-74.75622
-74.90959
-74.986275
-75.062965
-75.13965
-75.21633
-75.44639
-75.67645
-75.82983
-75.82983
-75.90651
-75.98319
-76.136566
-76.136566
-76.21325
-76.28993
-76.52
-76.75005
-77.13349
-77.74697
-78.20709
-78.43714
-78.51383
-78.51383
-78.51383
-78.43714
-78.590515
-79.05064
-79.66412
-80.124245
-80.50767
-80.737724
-80.891106
-81.04447
-81.12116
-81.27453
-81.4279
-81.65797
-81.888016
-81.96471
-82.04139
-82.11807
-82.27145
-82.42481
-82.65488
-82.73157
-82.65488
-82.65488
-82.73157
-82.88493
-83.03831
-83.26837
-83.42174
-83.57511
-83.651794
-83.80517
-83.88186
-84.111916
-84.418655
-84.64872
-84.802086
-84.95546
-85.03214
-85.18552
-85.33888
-85.49226
-85.72232
-85.95238
-86.02906
-86.10574
-86.259125
-86.48918
-86.565865
-86.79592
-87.025986
-87.332726
-87.56278
-87.79285
-88.0229
-88.25295
-88.40633
-88.55971
-88.63639
-88.78976
-88.94313
-89.01981
-89.096504
-89.096504
-89.24988
-89.479935
-89.70999
-89.940056
-90.17011
-90.32348
-90.40017
-90.553535
-90.63022
-90.70692
-90.7836
-91.01366
-91.16702
-91.3204
-91.47378
-91.55046
-91.70383
-91.93388
-92.08726
-92.24062
-92.24062
-92.31732
-92.62406
-92.9308
-93.160866
-93.23755
-93.39092
-93.467606
-93.54429
-93.62098
-93.69766
-93.77435
-93.85104
-93.92773
-94.00441
-94.00441
-94.00441
-94.00441
-94.00441
-94.00441
-93.92773
-93.77435
-93.62098
-93.54429
-93.54429
-93.62098
-93.62098
-93.54429
-93.467606
-93.39092
-93.31424
-93.39092
-93.39092
-93.31424
-93.160866
-93.00749
-92.85412
-92.77743
-92.700745
-92.700745
-92.62406
-92.54738
-92.47069
-92.31732
-92.31732
-92.31732
-92.31732
-92.24062
-92.16394
-92.24062
-92.24062
-92.16394
-92.08726
-92.08726
-92.010574
-91.93388
-91.78052
-91.627144
-91.47378
-91.3204
-91.16702
-91.01366
-90.7836
-90.63022
-90.40017
-90.246796
-90.01674
-89.786674
-89.479935
-89.32656
-89.173195
-88.94313
-88.71307
-88.55971
-88.32964
-88.09959
-87.639465
-86.71924
-85.64564
-84.57203
-83.80517
-83.49843
-83.49843
-83.72848
-84.34197
-85.18552
-86.18244
-87.332726
-88.32964
-89.32656
-90.09342
-90.70692
-91.16702
-91.627144
-91.93388
-92.24062
-92.394005
-92.394005
-92.010574
-91.47378
-90.7836
-90.09342
-89.479935
-89.096504
-88.86645
-88.71307
-88.71307
-88.63639
-88.48302
-88.40633
-88.17627
-88.0229
-87.79285
-87.40941
-86.64255
-85.72232
-85.33888
-85.87569
-86.18244
-85.49226
-84.26528
-83.49843
-83.345055
-83.345055
-83.03831
-82.65488
-82.19476
-81.888016
-81.58127
-81.12116
-80.737724
-80.3543
-80.124245
-79.89418
-79.51075
-79.12732
-78.82058
-78.51383
-78.20709
-77.977036
-77.74697
-77.5936
-77.516914
-77.44023
-77.516914
-77.516914
-77.36354
-77.05679
-76.75005
-76.52
-76.28993
-75.90651
-75.67645
-74.986275
-76.82674
-86.10574
-93.39092
-87.40941
-73.45256
-64.02017
-63.40669
-66.24407
-67.1643
-65.937325
-65.24715
-66.6275
-69.234825
-71.688774
-73.68262
-75.29302
-78.590515
-84.49534
-87.56278
-85.10883
-81.35121
-80.96779
-82.65488
-82.88493
-81.04447
-78.89726
-77.823654
-77.5936
-77.28686
-76.52
-75.67645
-75.062965
-74.52616
-74.14273
-73.7593
-73.45256
-73.37587
-73.37587
-73.52924
-73.68262
-73.68262
-73.60593
-73.52924
-73.52924
-73.52924
-73.37587
-73.222496
-73.145805
-73.06912
-72.99244
-72.839066
-72.6857
-72.53232
-72.30226
-71.99552
-71.61209
-71.30535
-70.92191
-70.53848
-70.15505
-69.77163
-69.31151
-68.92808
-68.54465
-68.23791
-68.00784
-67.77779
-67.54773
-67.39436
-67.24098
-67.1643
-67.1643
-67.1643
-67.24098
-67.31767
-67.31767
-67.31767
-67.31767
-67.31767
-67.31767
-67.39436
-67.31767
-67.24098
-67.1643
-67.087616
-67.087616
-67.087616
-67.087616
-67.087616
-67.01093
-67.01093
-66.93424
-66.93424
-66.93424
-66.93424
-66.85756
-66.78087
-66.704185
-66.6275
-66.6275
-66.704185
-66.78087
-66.78087
-66.704185
-66.6275
-66.55081
-66.24407
-65.17046
-63.40669
-61.872967
-61.182796
-61.106106
-61.33617
-61.872967
-62.71651
-63.330006
-63.713436
-64.02017
-64.32692
-64.4036
-64.25024
-63.86681
-63.48337
-63.09994
-62.639828
-62.33308
-62.10303
-62.02634
-62.02634
-62.10303
-62.33308
-62.639828
-62.869892
-63.176632
-63.330006
-63.330006
-63.253315
-63.02326
-62.639828
-62.179714
-61.7196
-61.33617
-61.106106
-60.95274
-60.87605
-60.95274
-61.029423
-61.182796
-61.25948
-61.25948
-61.106106
-60.87605
-60.645992
-60.492622
-60.262566
-60.10919
-59.955822
-59.87913
-59.802444
-59.72576
-59.649075
-59.649075
-59.57239
-59.4957
-59.4957
-59.57239
-59.649075
-59.57239
-59.57239
-59.57239
-59.4957
-59.419014
-59.265644
-58.9589
-58.57547
-58.19204
-58.03867
-57.885296
-57.578552
-57.27181
-56.965065
-56.735004
-56.50495
-56.351574
-56.198204
-56.04483
-55.89146
-55.584717
-55.1246
-54.664486
-54.204365
-53.820934
-53.36082
-53.054077
-52.747334
-52.44059
-52.21053
-51.98047
-51.903786
-51.750416
-51.597046
-51.44367
-51.213615
-50.906868
-50.446754
-49.90995
-49.37315
-48.836346
-48.22286
-47.686054
-47.149254
-46.68914
-46.45908
-46.22902
-45.92228
-45.69222
-45.46216
-45.30879
-45.30879
-45.30879
-45.232105
-45.002045
-44.848675
-44.618614
-44.31187
-44.005123
-43.698383
-43.468323
-43.238266
-43.00821
-42.70146
-42.39472
-42.087975
-41.781235
-41.627857
-41.551174
-41.474487
-41.321114
-41.167744
-41.014374
-40.937683
-40.861
-40.707626
-40.630943
-40.47757
-40.3242
-40.170822
-40.017452
-39.78739
-39.55734
-39.403965
-39.17391
-38.943848
-38.713787
-38.483734
-38.253674
-38.023617
-37.793556
-37.5635
-37.256756
-36.950012
-36.64327
-36.33652
-35.953094
-35.723038
-35.416294
-35.262917
-35.032864
-34.802803
-34.572742
-34.266003
-33.95926
-33.65251
-33.345768
-33.039024
-32.655594
-32.50222
-32.272163
-32.042107
-31.735361
-31.5053
-31.275244
-31.12187
-30.891813
-30.58507
-30.278326
-30.048265
-29.894896
-29.741526
-29.511465
-29.434778
-29.281408
-29.128035
-28.974665
-28.821291
-28.667917
-28.514547
-28.361176
-28.131117
-27.90106
-27.824373
-27.671
-27.51763
-27.287569
-27.1342
-26.90414
-26.674082
-26.444025
-26.213966
-26.060595
-25.98391
-25.830538
-25.677164
-25.447107
-25.217047
-25.063677
-24.833618
-24.680246
-24.450188
-24.220129
-23.913387
-23.606642
-23.376585
-23.06984
-22.83978
-22.609724
-22.379663
-22.072922
-21.842861
-21.612804
-21.382746
-21.152689
-20.922632
-20.769258
-20.615887
-20.462515
-20.309141
-20.079084
-19.849026
-19.77234
-19.618969
-19.465597
-19.312223
-19.235538
-19.158852
-19.005482
-18.852108
-18.622051
-18.46868
-18.238619
-18.085249
-18.008562
-17.855188
-17.701818
-17.625132
-17.625132
-17.548447
-17.395073
-17.241701
-17.241701
-17.165016
-17.08833
-16.934958
-16.781586
-16.628214
-16.47484
-16.398155
-16.244783
-16.091412
-16.014727
-15.861354
-15.784667
-15.631297
-15.55461
-15.401237
-15.247867
-15.017808
-14.864436
-14.6343775
-14.481006
-14.250947
-14.097575
-14.02089
-13.8675165
-13.790832
-13.790832
-13.63746
-13.407401
-13.254029
-13.100657
-13.100657
-12.947286
-12.717227
-12.487169
-12.410482
-12.3337965
-12.180425
-12.027053
-11.950366
-11.796995
-11.643622
-11.5669365
-11.5669365
-11.5669365
-11.413565
-11.183506
-11.030135
-10.953448
-10.876762
-10.723391
-10.570019
-10.416646
-10.33996
-10.263275
-10.109902
-9.879844
-9.649786
-9.496413
-9.419728
-9.266356
-9.112984
-8.959612
-8.80624
-8.576182
-8.42281
-8.192752
-8.03938
-7.8860073
-7.6559496
-7.425891
-7.272519
-7.1191473
-6.9657755
-6.8890896
-6.735717
-6.505659
-6.3522873
-6.1222296
-5.968857
-5.815485
-5.5854263
-5.2786827
-5.048625
-4.895253
-4.7418804
-4.5885086
-4.435137
-4.128392
-3.8983338
-3.668276
-3.5149038
-3.361532
-3.2081602
-2.978102
-2.9014156
-2.7480438
-2.6713574
-2.5179856
-2.3646138
-2.211242
-1.9811838
-1.827811
-1.6744392
-1.5210674
-1.2910092
-1.1376374
-0.9842651
-0.7542074
-0.6008351
-0.4474628
-0.294091
-0.14071894
0.012653112
0.1660254
0.2427113
0.39608312
0.6261413
0.8561995
1.0095713
1.0862575
1.2396295
1.3930016
1.5463736
1.6230596
1.7764318
1.9298037
2.083176
2.236548
2.236548
2.3132339
2.3899198
2.619978
2.77335
2.926722
3.003408
3.080094
3.1567802
3.310152
3.310152
3.310152
3.310152
3.310152
3.310152
3.310152
3.2334661
3.310152
3.310152
3.310152
3.310152
3.310152
3.3868382
3.3868382
3.3868382
3.3868382
3.3868382
3.3868382
3.3868382
3.3868382
3.3868382
3.310152
3.2334661
3.2334661
3.310152
3.4635243
3.5402102
3.6168962
3.6935823
3.8469543
3.9236403
4.000326
4.0770125
4.0770125
4.000326
4.0770125
4.2303843
4.3837566
4.5371284
4.5371284
4.6138144
4.7671866
4.920559
5.0739307
5.0739307
5.1506166
5.1506166
5.2273026
5.3039885
5.380675
5.534047
5.610733
5.610733
5.610733
5.687419
5.764105
5.9174767
5.9941626
5.9941626
6.0708494
6.1475353
6.300907
6.300907
6.300907
6.300907
6.377593
6.377593
6.454279
6.454279
6.530965
6.6076508
6.6843376
6.7610235
6.7610235
6.8377094
6.8377094
6.8377094
6.991081
7.067767
7.221139
7.297826
7.297826
7.221139
7.144453
7.221139
7.3745117
7.5278835
7.5278835
7.5278835
7.5278835
7.5278835
7.6045694
7.6045694
7.6045694
7.6045694
7.6812553
7.6812553
7.7579412
7.911314
7.988
8.064686
8.141372
8.218058
8.294744
8.37143
8.37143
8.37143
8.37143
8.448115
8.601487
8.678174
8.601487
8.524802
8.448115
8.524802
8.678174
8.75486
8.75486
8.831546
8.908232
9.061604
9.061604
9.214976
9.368348
9.445034
9.445034
9.445034
9.445034
9.445034
9.445034
9.445034
9.368348
9.368348
9.368348
9.368348
9.445034
9.52172
9.52172
9.52172
9.52172
9.52172
9.52172
9.598407
9.675092
9.828464
9.90515
10.058522
10.211895
10.365267
10.365267
10.365267
10.365267
10.365267
10.441953
10.518639
10.67201
10.748696
10.825383
10.825383
10.902068
11.05544
11.132127
11.285499
11.362185
11.43887
11.43887
11.592242
11.668929
11.822301
11.975673
12.052359
12.129045
12.282416
12.282416
12.359102
12.435789
12.512475
12.665847
12.742533
12.819219
12.97259
13.125963
13.125963
13.125963
13.125963
13.202649
13.279335
13.509393
13.58608
13.6627655
13.6627655
13.739451
13.892823
13.969509
14.122882
14.276253
14.35294
14.506311
14.582998
14.659683
14.813056
14.889742
15.043114
15.1964855
15.273171
15.426543
15.503229
15.503229
15.656602
15.733288
15.733288
15.733288
15.809975
15.88666
15.963346
16.040033
16.040033
16.116718
16.193405
16.346777
16.423462
16.500149
16.500149
16.500149
16.423462
16.346777
16.27009
16.193405
16.116718
15.963346
15.656602
15.426543
15.273171
15.1964855
14.966428
14.736369
14.4296255
14.199567
13.969509
13.6627655
13.356022
13.202649
13.125963
12.97259
12.819219
12.512475
12.282416
12.129045
11.898987
11.668929
11.43887
11.285499
11.208813
11.285499
11.285499
11.285499
11.285499
11.132127
11.05544
11.05544
11.05544
10.978755
10.902068
10.902068
10.978755
10.978755
11.05544
11.132127
11.132127
11.132127
11.132127
11.05544
11.05544
11.05544
10.978755
10.978755
10.978755
10.978755
10.902068
10.825383
10.67201
10.5953245
10.5953245
10.5953245
10.5953245
10.441953
10.28858
10.211895
10.211895
10.135208
10.058522
9.981836
9.90515
9.828464
9.751779
9.675092
9.52172
9.445034
9.445034
9.52172
9.52172
9.52172
9.368348
9.291662
9.13829
9.13829
9.13829
9.13829
8.984919
8.831546
8.678174
8.601487
8.601487
8.448115
8.294744
8.141372
8.141372
7.988
8.218058
9.13829
9.751779
9.214976
8.141372
7.6045694
7.834627
8.218058
8.218058
8.064686
7.911314
7.911314
7.988
7.988
7.834627
7.7579412
7.6045694
7.6045694
7.6045694
7.6045694
7.6045694
7.5278835
7.4511976
7.3745117
7.3745117
7.3745117
7.297826
7.067767
6.9143953
6.8377094
6.9143953
6.9143953
6.8377094
6.6843376
6.6843376
6.7610235
6.7610235
6.6076508
6.6076508
6.6076508
6.6076508
6.6076508
6.530965
6.530965
6.454279
6.454279
6.530965
6.530965
6.530965
6.454279
6.377593
6.300907
6.300907
6.300907
6.224221
6.224221
6.224221
6.224221
6.224221
6.1475353
6.1475353
6.1475353
6.0708494
6.0708494
5.9941626
5.9174767
5.9941626
5.9941626
5.9941626
5.9174767
5.9174767
5.9174767
5.8407907
5.764105
5.610733
5.457361
5.457361
5.457361
5.534047
5.534047
5.457361
5.380675
5.3039885
5.3039885
5.3039885
5.2273026
5.1506166
5.2273026
5.3039885
5.380675
5.3039885
5.2273026
5.1506166
5.1506166
5.2273026
5.2273026
5.1506166
5.0739307
5.0739307
4.920559
4.7671866
4.6138144
4.5371284
4.4604425
4.4604425
4.3837566
4.3070707
4.3070707
4.3837566
4.4604425
4.4604425
4.4604425
4.3837566
4.3070707
4.3070707
4.3837566
4.3837566
4.3837566
4.3070707
4.2303843
4.2303843
4.2303843
4.1536984
4.0770125
4.000326
3.9236403
3.8469543
3.6935823
3.6168962
3.5402102
3.5402102
3.5402102
3.5402102
3.4635243
3.3868382
3.3868382
3.3868382
3.2334661
3.1567802
3.1567802
3.2334661
3.310152
3.310152
3.310152
3.2334661
3.2334661
3.2334661
3.2334661
3.2334661
3.2334661
3.2334661
3.2334661
3.2334661
3.2334661
3.1567802
3.1567802
3.1567802
3.2334661
3.1567802
3.1567802
3.080094
3.003408
2.926722
2.8500361
2.77335
2.6966639
2.6966639
2.619978
2.619978
2.543292
2.619978
2.619978
2.619978
2.619978
2.619978
2.466606
2.3132339
2.236548
2.236548
2.3132339
2.3132339
2.3132339
2.236548
2.1598618
2.083176
2.1598618
2.1598618
2.0064898
1.9298037
1.8531177
1.8531177
1.9298037
1.8531177
1.8531177
1.7764318
1.7764318
1.8531177
1.9298037
2.0064898
2.083176
2.083176
2.0064898
2.0064898
1.9298037
1.9298037
1.9298037
1.9298037
2.0064898
2.0064898
1.9298037
1.9298037
1.9298037
1.9298037
1.9298037
2.0064898
2.083176
2.0064898
2.0064898
2.0064898
2.0064898
2.0064898
1.9298037
1.8531177
1.8531177
1.7764318
1.6997457
1.6997457
1.7764318
1.7764318
1.7764318
1.6997457
1.6230596
1.5463736
1.4696877
1.3930016
1.4696877
1.6230596
1.6997457
1.6997457
1.6230596
1.5463736
1.5463736
1.6230596
1.6230596
1.6230596
1.6230596
1.6230596
1.6230596
1.6230596
1.6230596
1.5463736
1.5463736
1.4696877
1.4696877
1.5463736
1.6230596
1.6230596
1.6230596
1.5463736
1.5463736
1.6230596
1.6230596
1.6230596
1.5463736
1.4696877
1.5463736
1.6230596
1.6997457
1.6230596
1.5463736
1.5463736
1.5463736
1.6230596
1.6230596
1.6230596
1.6230596
1.6230596
1.5463736
1.4696877
1.4696877
1.5463736
1.4696877
1.4696877
1.3930016
1.4696877
1.4696877
1.4696877
1.3930016
1.3163154
1.2396295
1.3163154
1.3163154
1.3930016
1.3163154
1.2396295
1.3163154
1.3930016
1.4696877
1.3930016
1.3930016
1.4696877
1.4696877
1.4696877
1.4696877
1.4696877
1.5463736
1.4696877
1.3930016
1.3163154
1.2396295
1.0862575
1.0095713
1.0095713
1.1629436
1.1629436
1.2396295
1.1629436
1.1629436
1.1629436
1.0862575
1.0862575
1.1629436
1.1629436
1.1629436
1.1629436
1.2396295
1.3163154
1.3163154
1.3163154
1.2396295
1.3163154
1.3930016
1.4696877
1.3930016
1.3163154
1.3163154
1.3930016
1.3163154
1.3163154
1.3163154
1.3163154
1.3163154
1.3163154
1.2396295
1.1629436
1.0862575
1.0862575
1.1629436
1.2396295
1.1629436
1.0862575
1.0862575
1.0862575
1.0862575
1.1629436
1.3163154
1.3163154
1.3930016
1.3930016
1.3930016
1.4696877
1.5463736
1.5463736
1.4696877
1.4696877
1.4696877
1.5463736
1.4696877
1.4696877
1.4696877
1.4696877
1.4696877
1.3930016
1.2396295
1.2396295
1.2396295
1.2396295
1.1629436
1.1629436
1.1629436
1.0862575
1.0862575
1.0095713
0.9328854
0.8561995
0.8561995
0.8561995
0.8561995
0.8561995
0.7795136
0.7795136
0.7795136
0.7795136
0.8561995
0.8561995
0.8561995
0.8561995
0.8561995
1.0095713
1.1629436
1.1629436
1.0862575
1.0095713
1.0095713
1.0862575
1.0862575
1.1629436
1.0862575
1.0862575
1.1629436
1.1629436
1.0862575
0.9328854
0.9328854
1.0095713
1.1629436
1.1629436
1.0862575
1.0095713
1.0095713
1.0862575
1.0862575
1.0862575
1.0095713
1.0095713
1.0862575
1.0862575
1.0095713
0.9328854
0.9328854
0.9328854
0.8561995
0.7028272
0.7028272
0.7028272
0.7028272
0.7028272
0.7795136
0.7795136
0.7028272
0.6261413
0.6261413
0.7028272
0.7028272
0.7028272
0.6261413
0.5494554
0.47276926
0.5494554
0.6261413
0.7028272
0.7028272
0.6261413
0.5494554
0.47276926
0.47276926
0.47276926
0.39608312
0.3193972
0.2427113
0.2427113
0.3193972
0.3193972
0.3193972
0.3193972
0.1660254
0.08933902
0.012653112
-0.06403279
-0.14071894
-0.294091
-0.3707769
-0.3707769
-0.3707769
-0.3707769
-0.3707769
-0.4474628
-0.5241492
-0.5241492
-0.5241492
-0.6008351
-0.677521
-0.7542074
-0.7542074
-0.7542074
-0.8308933
-0.9075792
-0.9842651
-0.9075792
-0.9075792
-0.9075792
-0.9075792
-0.9075792
-0.7542074
-0.677521
-0.677521
-0.7542074
-0.8308933
-0.8308933
-0.8308933
-0.8308933
-0.9075792
-0.9842651
-0.9842651
-1.060951
-1.060951
-1.1376374
-1.2910092
-1.3676956
-1.3676956
-1.3676956
-1.5210674
-1.5977538
-1.6744392
-1.6744392
-1.6744392
-1.6744392
-1.6744392
-1.7511256
-1.827811
-1.9044974
-1.9044974
-1.9044974
-1.9044974
-1.9811838
-2.1345556
-2.211242
-2.1345556
-2.0578692
-2.1345556
-2.211242
-2.3646138
-2.3646138
-2.3646138
-2.3646138
-2.3646138
-2.3646138
-2.3646138
-2.4412997
-2.4412997
-2.4412997
-2.4412997
-2.4412997
-2.5179856
-2.6713574
-2.8247302
-2.8247302
-2.7480438
-2.7480438
-2.8247302
-2.9014156
-2.978102
-3.0547874
-3.1314738
-3.2081602
-3.2848456
-3.2848456
-3.2081602
-3.2081602
-3.2081602
-3.2081602
-3.2081602
-3.2081602
-3.361532
-3.5149038
-3.5149038
-3.4382184
-3.361532
-3.361532
-3.361532
-3.4382184
-3.5149038
-3.5915902
-3.5149038
-3.4382184
-3.361532
-3.361532
-3.361532
-3.4382184
-3.5149038
-3.5149038
-3.5149038
-3.4382184
-3.4382184
-3.5149038
-3.5915902
-3.5149038
-3.5149038
-3.5149038
-3.5915902
-3.5915902
-3.5149038
-3.5149038
-3.5915902
-3.668276
-3.744962
-3.744962
-3.744962
-3.8216484
-3.8216484
-3.8216484
-3.668276
-3.668276
-3.668276
-3.8216484
-3.9750202
-4.0517063
-4.128392
-4.205078
-4.35845
-4.435137
-4.5885086
-4.7418804
-4.8185663
-4.895253
-4.895253
-4.971938
-4.971938
-4.895253
-4.8185663
-4.7418804
-4.7418804
-4.6651945
-4.5885086
-4.5885086
-4.6651945
-4.7418804
-4.7418804
-4.7418804
-4.7418804
-4.8185663
-4.895253
-4.971938
-5.125311
-5.125311
-5.048625
-4.971938
-5.048625
-5.125311
-5.201997
-5.201997
-5.201997
-5.201997
-5.201997
-5.2786827
-5.3553686
-5.4320545
-5.5087404
-5.5087404
-5.4320545
-5.4320545
-5.5087404
-5.5087404
-5.5854263
-5.5854263
-5.5854263
-5.5854263
-5.5854263
-5.662113
-5.738799
-5.738799
-5.738799
-5.738799
-5.738799
-5.738799
-5.662113
-5.738799
-5.815485
-5.815485
-5.662113
-5.662113
-5.738799
-5.892171
-5.968857
-5.968857
-5.968857
-6.0455427
-6.1222296
-6.1989145
-6.2756004
-6.3522873
-6.3522873
-6.428973
-6.505659
-6.505659
-6.505659
-6.582346
-6.659031
-6.659031
-6.659031
-6.659031
-6.735717
-6.735717
-6.735717
-6.659031
-6.659031
-6.659031
-6.659031
-6.735717
-6.735717
-6.8124037
-6.8890896
-6.8890896
-6.8890896
-6.8890896
-6.8124037
-6.8890896
-6.9657755
-7.0424604
-7.0424604
-7.0424604
-7.0424604
-7.0424604
-6.9657755
-6.9657755
-6.8890896
-6.9657755
-7.0424604
-7.0424604
-6.9657755
-6.8890896
-6.8124037
-6.8124037
-6.8890896
-6.8890896
-6.8124037
-6.735717
-6.659031
-6.659031
-6.735717
-6.735717
-6.735717
-6.735717
-6.8124037
-6.8124037
-6.8124037
-6.8124037
-6.8124037
-6.8124037
-6.8890896
-6.8890896
-6.8890896
-6.8890896
-6.8890896
-6.8890896
-7.0424604
-7.1191473
-7.1191473
-6.8890896
-6.8124037
-6.735717
-6.8124037
-6.8890896
-6.8890896
-6.8124037
-6.735717
-6.735717
-6.8124037
-6.735717
-6.659031
-6.659031
-6.735717
-6.8124037
-6.8124037
-6.8124037
-6.735717
-6.735717
-6.735717
-6.735717
-6.659031
-6.582346
-6.428973
-6.3522873
-6.505659
-6.659031
-6.735717
-6.735717
-6.735717
-6.659031
-6.659031
-6.735717
-6.735717
-6.735717
-6.659031
-6.582346
-6.659031
-6.659031
-6.735717
-6.659031
-6.659031
-6.659031
-6.659031
-6.659031
-6.582346
-6.428973
-6.428973
-6.428973
-6.428973
-6.428973
-6.3522873
-6.3522873
-6.505659
-6.505659
-6.428973
-6.3522873
-6.3522873
-6.3522873
-6.428973
-6.428973
-6.428973
-6.428973
-6.3522873
-6.2756004
-6.1222296
-5.968857
-5.892171
-5.815485
-5.815485
-5.815485
-5.662113
-5.5087404
-5.3553686
-5.2786827
-5.201997
-5.125311
-5.125311
-5.125311
-5.125311
-5.125311
-5.201997
-5.2786827
-5.3553686
-5.2786827
-5.2786827
-5.2786827
-5.3553686
-5.3553686
-5.4320545
-5.4320545
-5.4320545
-5.3553686
-5.2786827
-5.201997
-5.201997
-5.125311
-5.125311
-5.048625
-4.971938
-5.048625
-5.048625
-5.125311
-5.125311
-5.125311
-5.048625
-4.971938
-5.048625
-5.048625
-4.971938
-4.895253
-4.895253
-4.895253
-4.895253
-4.895253
-4.8185663
-4.8185663
-4.895253
-4.971938
-4.971938
-4.895253
-4.8185663
-4.7418804
-4.7418804
-4.7418804
-4.6651945
-4.5885086
-4.5118217
-4.435137
-4.281764
-4.205078
-4.128392
-4.0517063
-3.9750202
-3.8983338
-3.8216484
-3.744962
-3.668276
-3.5915902
-3.668276
-3.744962
-3.8216484
-3.744962
-3.668276
-3.744962
-3.744962
-3.744962
-3.744962
-3.744962
-3.8216484
-3.8216484
-3.8216484
-3.744962
-3.668276
-3.744962
-3.744962
-3.668276
-3.668276
-3.668276
-3.668276
-3.668276
-3.668276
-3.744962
-3.8216484
-3.744962
-3.5915902
-3.5149038
-3.5915902
-3.668276
-3.744962
-3.744962
-3.744962
-3.744962
-3.668276
-3.668276
-3.668276
-3.668276
-3.5915902
-3.5149038
-3.4382184
-3.4382184
-3.4382184
-3.361532
-3.2848456
-3.2848456
-3.2848456
-3.361532
-3.2848456
-3.2081602
-3.2081602
-3.2848456
-3.2848456
-3.361532
-3.4382184
-3.4382184
-3.2848456
-3.2081602
-3.2081602
-3.2081602
-3.2081602
-3.0547874
-2.9014156
-2.7480438
-2.6713574
-2.594672
-2.5179856
-2.5179856
-2.5179856
-2.4412997
-2.4412997
-2.5179856
-2.594672
-2.594672
-2.5179856
-2.4412997
-2.4412997
-2.5179856
-2.5179856
-2.4412997
-2.3646138
-2.3646138
-2.3646138
-2.4412997
-2.3646138
-2.2879274
-2.2879274
-2.2879274
-2.3646138
-2.3646138
-2.2879274
-2.2879274
-2.2879274
-2.211242
-2.0578692
-1.9811838
-1.827811
-1.7511256
-1.7511256
-1.6744392
-1.5977538
-1.5210674
-1.444381
-1.3676956
-1.3676956
-1.3676956
-1.3676956
-1.3676956
-1.444381
-1.444381
-1.3676956
-1.2143233
-1.1376374
-1.2143233
-1.2910092
-1.3676956
-1.2910092
-1.2910092
-1.2143233
-1.1376374
-1.1376374
-0.9842651
-0.9075792
-0.7542074
-0.677521
-0.677521
-0.6008351
-0.677521
-0.677521
-0.677521
-0.6008351
-0.4474628
-0.3707769
-0.21740508
-0.21740508
-0.21740508
-0.21740508
-0.06403279
0.08933902
0.1660254
0.2427113
0.2427113
0.1660254
0.1660254
0.1660254
0.1660254
0.08933902
0.08933902
0.08933902
0.1660254
0.1660254
0.2427113
0.2427113
0.2427113
0.2427113
0.2427113
0.2427113
0.1660254
0.1660254
0.1660254
0.2427113
0.39608312
0.47276926
0.6261413
0.6261413
0.5494554
0.47276926
0.47276926
0.47276926
0.47276926
0.39608312
0.3193972
0.2427113
0.2427113
0.2427113
0.2427113
0.2427113
0.1660254
0.08933902
0.1660254
0.2427113
0.47276926
0.6261413
0.8561995
0.9328854
1.0095713
1.0095713
1.0862575
1.2396295
1.3930016
1.4696877
1.4696877
1.5463736
1.6230596
1.6997457
1.6230596
1.6230596
1.6997457
1.7764318
1.7764318
1.7764318
1.8531177
1.8531177
1.8531177
1.8531177
1.8531177
1.8531177
1.8531177
1.7764318
1.7764318
1.7764318
1.7764318
1.7764318
1.7764318
1.7764318
1.8531177
1.8531177
1.9298037
1.9298037
1.8531177
1.8531177
1.9298037
1.9298037
1.9298037
1.8531177
1.8531177
1.8531177
1.9298037
1.9298037
1.9298037
1.8531177
1.8531177
1.8531177
1.9298037
2.0064898
2.083176
2.083176
2.083176
2.0064898
2.083176
2.1598618
2.236548
2.3132339
2.3132339
2.3132339
2.3899198
2.466606
2.466606
2.543292
2.619978
2.6966639
2.77335
2.6966639
2.619978
2.619978
2.6966639
2.8500361
2.926722
3.003408
2.926722
2.926722
2.926722
2.926722
3.003408
3.080094
3.1567802
3.310152
3.310152
3.310152
3.310152
3.310152
3.3868382
3.3868382
3.3868382
3.3868382
3.3868382
3.3868382
3.3868382
3.3868382
3.3868382
3.4635243
3.4635243
3.4635243
3.4635243
3.4635243
3.5402102
3.5402102
3.6168962
3.7702684
3.8469543
3.9236403
4.000326
4.0770125
4.1536984
4.2303843
4.2303843
4.2303843
4.3070707
4.3837566
4.3837566
4.3837566
4.3837566
4.3837566
4.3070707
4.3070707
4.3070707
4.3070707
4.3070707
4.3070707
4.3070707
4.3837566
4.4604425
4.5371284
4.6138144
4.6905003
4.6905003
4.6905003
4.6905003
4.6138144
4.5371284
4.6138144
4.6905003
4.6905003
4.7671866
4.7671866
4.8438725
4.920559
4.920559
4.920559
4.920559
4.997245
5.0739307
5.1506166
5.2273026
5.2273026
5.2273026
5.3039885
5.3039885
5.380675
5.380675
5.457361
5.457361
5.457361
5.457361
5.457361
5.457361
5.457361
5.457361
5.457361
5.457361
5.380675
5.3039885
5.3039885
5.3039885
5.3039885
5.3039885
5.380675
5.457361
5.534047
5.610733
5.610733
5.687419
5.687419
5.687419
5.687419
5.8407907
5.9174767
5.9174767
5.9174767
5.9174767
5.9941626
6.1475353
6.300907
6.454279
6.6076508
6.6843376
6.7610235
6.8377094
6.9143953
7.067767
7.067767
7.144453
7.144453
7.144453
7.221139
7.297826
7.297826
7.297826
7.221139
7.144453
7.144453
7.297826
7.4511976
7.6045694
7.6812553
7.6812553
7.6812553
7.6812553
7.7579412
7.834627
7.911314
7.911314
7.988
8.064686
8.218058
8.37143
8.448115
8.524802
8.524802
8.601487
8.678174
8.678174
8.75486
8.75486
8.75486
8.908232
8.984919
9.13829
9.214976
9.291662
9.368348
9.368348
9.52172
9.52172
9.445034
9.445034
9.445034
9.52172
9.598407
9.751779
9.751779
9.751779
9.751779
9.751779
9.828464
9.90515
9.90515
9.90515
9.598407
8.75486
8.37143
9.061604
9.981836
10.441953
10.211895
9.90515
9.828464
9.981836
10.135208
10.211895
10.28858
10.441953
10.441953
10.441953
10.365267
10.518639
10.518639
10.135208
9.675092
9.828464
10.518639
11.05544
11.132127
10.978755
10.902068
11.05544
11.132127
11.208813
11.132127
11.05544
11.05544
10.978755
10.902068
10.825383
10.825383
10.902068
10.902068
11.05544
11.132127
11.362185
11.43887
11.515556
11.515556
11.592242
11.668929
11.668929
11.668929
11.745614
11.822301
11.975673
12.129045
12.20573
12.129045
12.20573
12.282416
12.435789
12.512475
12.589161
12.589161
12.589161
12.512475
12.512475
12.512475
12.512475
12.589161
12.589161
12.665847
12.665847
12.742533
12.742533
12.665847
12.665847
12.742533
12.819219
12.819219
12.742533
12.742533
12.742533
12.819219
12.742533
12.742533
12.742533
12.819219
12.8959055
12.97259
12.97259
13.049276
13.125963
13.202649
13.202649
13.125963
13.202649
13.279335
13.356022
13.279335
13.202649
13.202649
13.202649
13.202649
13.202649
13.125963
13.125963
13.125963
13.279335
13.356022
13.509393
13.58608
13.58608
13.509393
13.58608
13.6627655
13.816136
13.892823
13.816136
13.816136
13.816136
13.816136
13.969509
14.046195
14.122882
14.122882
14.199567
14.276253
14.35294
14.35294
14.4296255
14.4296255
14.4296255
14.506311
14.506311
14.506311
14.506311
14.506311
14.506311
14.582998
14.659683
14.736369
14.889742
14.966428
15.043114
14.966428
14.506311
13.739451
13.6627655
14.4296255
15.1964855
15.426543
15.1964855
15.043114
15.1198
15.1964855
15.1964855
15.1964855
15.1198
15.1964855
15.1964855
15.1964855
15.1964855
15.273171
15.273171
15.273171
15.1964855
15.1198
15.043114
15.043114
15.043114
14.966428
14.966428
15.043114
15.043114
15.1198
15.1198
15.1964855
15.273171
15.349858
15.273171
15.273171
15.273171
15.273171
15.349858
15.426543
15.579916
15.656602
15.733288
15.809975
15.88666
15.963346
15.963346
15.963346
16.040033
16.193405
16.27009
16.27009
16.27009
16.27009
16.423462
16.500149
16.500149
16.423462
16.500149
16.65352
16.806892
16.88358
16.88358
16.960264
16.960264
16.960264
16.960264
16.88358
16.806892
16.730206
16.730206
16.65352
16.730206
16.730206
16.65352
16.576836
16.576836
16.65352
16.65352
16.730206
16.730206
16.806892
16.806892
16.806892
16.806892
16.88358
16.88358
16.806892
16.806892
16.806892
16.730206
16.65352
16.65352
16.576836
16.500149
16.500149
16.423462
16.423462
16.500149
16.500149
16.500149
16.500149
16.423462
16.423462
16.423462
16.423462
16.423462
16.500149
16.423462
16.193405
16.193405
16.500149
16.806892
16.88358
16.65352
16.500149
16.500149
16.500149
16.500149
16.500149
16.423462
16.346777
16.27009
16.193405
16.116718
16.040033
15.963346
15.88666
15.963346
16.116718
16.193405
16.193405
16.116718
16.116718
16.116718
16.116718
16.040033
15.963346
16.040033
16.116718
16.116718
16.116718
16.116718
16.116718
16.116718
16.193405
16.193405
16.27009
16.346777
16.346777
16.346777
16.346777
16.346777
16.423462
16.500149
16.576836
16.65352
16.65352
16.65352
16.65352
16.65352
16.65352
16.730206
16.730206
16.806892
16.806892
16.806892
16.730206
16.65352
16.65352
16.730206
16.88358
16.960264
16.960264
17.036951
17.036951
17.036951
16.960264
16.960264
17.036951
17.036951
16.88358
16.806892
16.806892
16.88358
16.88358
16.806892
16.806892
16.806892
16.88358
17.036951
17.190323
17.26701
17.420382
17.420382
17.420382
17.420382
17.497066
17.573753
17.573753
17.573753
17.497066
17.497066
17.497066
17.497066
17.420382
17.497066
17.573753
17.650438
17.573753
17.573753
17.650438
17.803812
17.803812
17.650438
17.573753
17.573753
17.650438
17.650438
17.573753
17.573753
17.573753
17.727125
17.803812
17.803812
17.803812
17.727125
17.727125
17.650438
17.650438
17.573753
17.497066
17.573753
17.650438
17.650438
17.650438
17.650438
17.727125
17.727125
17.727125
17.727125
17.727125
17.803812
17.880497
17.880497
17.880497
17.880497
17.957182
18.033869
18.033869
17.880497
17.803812
17.727125
17.727125
17.880497
18.033869
18.033869
17.957182
17.880497
17.880497
17.957182
18.033869
18.110556
18.110556
18.033869
18.033869
18.033869
17.957182
17.803812
17.880497
17.957182
18.110556
18.18724
18.110556
18.033869
17.957182
17.957182
17.957182
17.957182
17.957182
17.957182
17.957182
17.880497
17.803812
17.803812
17.803812
17.727125
17.650438
17.573753
17.573753
17.573753
17.573753
17.497066
17.343695
17.343695
17.343695
17.420382
17.420382
17.420382
17.420382
17.420382
17.497066
17.497066
17.497066
17.497066
17.497066
17.497066
17.420382
17.420382
17.420382
17.497066
17.497066
17.497066
17.420382
17.343695
17.343695
17.420382
17.420382
17.343695
17.26701
17.343695
17.343695
17.343695
17.343695
17.343695
17.420382
17.343695
17.343695
17.343695
17.420382
17.343695
17.26701
17.190323
17.190323
17.26701
17.343695
17.26701
17.190323
17.190323
17.26701
17.190323
17.190323
17.113636
17.036951
16.960264
16.88358
16.730206
16.65352
16.65352
16.65352
16.576836
16.576836
16.576836
16.65352
16.576836
16.500149
16.423462
16.346777
16.27009
16.27009
16.27009
16.27009
16.193405
16.116718
16.116718
16.193405
16.193405
16.193405
16.193405
16.193405
16.116718
15.963346
15.88666
15.88666
15.963346
16.040033
16.116718
16.116718
16.116718
16.116718
16.116718
16.040033
16.040033
16.116718
16.193405
16.193405
16.116718
16.040033
16.040033
16.116718
16.193405
16.27009
16.193405
16.116718
16.116718
16.116718
16.040033
16.040033
15.963346
15.963346
15.963346
16.040033
16.116718
16.116718
16.040033
15.963346
15.88666
15.88666
15.963346
15.88666
15.88666
15.809975
15.733288
15.733288
15.733288
15.733288
15.733288
15.733288
15.809975
15.809975
15.809975
15.733288
15.656602
15.579916
15.579916
15.579916
15.579916
15.579916
15.579916
15.579916
15.579916
15.503229
15.426543
15.426543
15.349858
15.349858
15.273171
15.273171
15.1964855
15.1964855
15.1198
15.1198
15.1964855
15.1964855
15.1198
14.966428
14.889742
14.813056
14.813056
14.813056
14.813056
14.813056
14.813056
14.736369
14.736369
14.736369
14.736369
14.659683
14.736369
14.736369
14.736369
14.736369
14.736369
14.736369
14.659683
14.736369
14.813056
14.813056
14.736369
14.659683
14.659683
14.659683
14.659683
14.659683
14.506311
14.506311
14.506311
14.506311
14.506311
14.506311
14.506311
14.506311
14.506311
14.506311
14.4296255
14.4296255
14.4296255
14.4296255
14.35294
14.276253
14.276253
14.199567
14.199567
14.122882
14.199567
14.199567
14.122882
14.199567
14.199567
14.276253
14.276253
14.199567
14.122882
14.122882
14.199567
14.276253
14.276253
14.276253
14.35294
14.35294
14.276253
14.199567
14.276253
14.35294
14.4296255
14.35294
14.276253
14.276253
14.199567
14.276253
14.276253
14.276253
14.35294
14.4296255
14.506311
14.506311
14.582998
14.659683
14.659683
14.659683
14.582998
14.506311
14.582998
14.582998
14.506311
14.506311
14.506311
14.506311
14.582998
14.506311
14.35294
14.276253
14.35294
14.35294
14.35294
14.35294
14.276253
14.276253
14.199567
14.199567
14.199567
14.199567
14.199567
14.199567
14.199567
14.199567
14.199567
14.199567
14.199567
14.276253
14.35294
14.35294
14.35294
14.35294
14.35294
14.276253
14.276253
14.276253
14.35294
14.35294
14.4296255
14.4296255
14.4296255
14.35294
14.199567
14.046195
14.046195
14.122882
14.122882
14.046195
14.046195
13.969509
13.892823
13.892823
13.892823
13.892823
13.892823
13.816136
13.816136
13.816136
13.892823
13.969509
13.969509
13.969509
13.969509
14.046195
14.046195
13.969509
13.892823
13.892823
13.969509
13.892823
13.816136
13.739451
13.739451
13.739451
13.816136
13.816136
13.816136
13.739451
13.739451
13.816136
13.816136
13.739451
13.739451
13.6627655
13.6627655
13.6627655
13.6627655
13.6627655
13.6627655
13.509393
13.125963
12.97259
13.202649
13.58608
13.739451
13.6627655
13.58608
13.6627655
13.816136
13.816136
13.739451
13.6627655
13.6627655
13.739451
13.739451
13.739451
13.6627655
13.6627655
13.6627655
13.6627655
13.739451
13.739451
13.739451
13.6627655
13.6627655
13.6627655
13.6627655
13.6627655
13.6627655
13.58608
13.58608
13.509393
13.432707
13.432707
13.509393
13.58608
13.58608
13.6627655
13.739451
13.739451
13.739451
13.6627655
13.6627655
13.58608
13.58608
13.58608
13.509393
13.509393
13.58608
13.509393
13.432707
13.432707
13.432707
13.509393
13.509393
13.432707
13.356022
13.279335
13.279335
13.202649
13.202649
13.202649
13.202649
13.202649
13.202649
13.125963
13.125963
13.125963
13.125963
13.125963
13.049276
13.049276
13.049276
13.049276
12.97259
12.8959055
12.8959055
12.8959055
12.8959055
12.742533
12.665847
12.589161
12.589161
12.512475
12.512475
12.435789
12.282416
12.20573
12.129045
12.052359
11.898987
11.898987
11.822301
11.745614
11.745614
11.745614
11.668929
11.668929
11.592242
11.43887
11.362185
11.362185
11.208813
11.132127
11.05544
11.05544
10.978755
10.902068
10.748696
10.67201
10.67201
10.67201
10.67201
10.67201
10.5953245
10.518639
10.441953
10.365267
10.28858
10.28858
10.28858
10.28858
10.28858
10.28858
10.211895
10.135208
10.058522
10.135208
10.135208
10.135208
10.058522
10.058522
9.981836
9.90515
9.90515
9.90515
9.90515
9.90515
9.751779
9.751779
9.751779
9.828464
9.751779
9.675092
9.598407
9.52172
9.445034
9.368348
9.291662
9.214976
9.214976
9.13829
9.13829
9.061604
8.984919
8.984919
8.908232
8.831546
8.678174
8.678174
8.678174
8.678174
8.601487
8.37143
8.37143
8.448115
8.524802
8.448115
8.37143
8.294744
8.218058
8.218058
8.064686
7.911314
7.834627
7.7579412
7.6812553
7.6812553
7.6045694
7.4511976
7.3745117
7.297826
7.144453
7.144453
7.067767
7.067767
6.991081
6.8377094
6.6843376
6.6076508
6.6076508
6.530965
6.454279
6.377593
6.377593
6.377593
6.224221
6.0708494
5.9941626
5.9941626
5.8407907
5.687419
5.610733
5.610733
5.534047
5.457361
5.3039885
5.3039885
5.380675
5.3039885
5.1506166
4.920559
4.7671866
4.6138144
4.5371284
4.4604425
4.4604425
4.3837566
4.3070707
4.1536984
3.9236403
3.7702684
3.6935823
3.6168962
3.5402102
3.4635243
3.3868382
3.310152
3.080094
2.926722
2.926722
2.8500361
2.77335
2.6966639
2.619978
2.466606
2.3899198
2.236548
2.236548
2.1598618
2.083176
2.0064898
1.9298037
1.8531177
1.7764318
1.6997457
1.6997457
1.5463736
1.4696877
1.3163154
1.2396295
1.1629436
1.0862575
1.0095713
0.9328854
0.9328854
0.8561995
0.7028272
0.5494554
0.47276926
0.39608312
0.3193972
0.3193972
0.3193972
0.2427113
0.08933902
0.012653112
-0.14071894
-0.21740508
-0.294091
-0.294091
-0.3707769
-0.4474628
-0.6008351
-0.677521
-0.7542074
-0.8308933
-0.9075792
-0.9075792
-0.9842651
-1.060951
-1.1376374
-1.2143233
-1.2910092
-1.3676956
-1.3676956
-1.3676956
-1.3676956
-1.444381
-1.444381
-1.5210674
-1.5977538
-1.5977538
-1.5977538
-1.5977538
-1.6744392
-1.6744392
-1.7511256
-1.7511256
-1.7511256
-1.7511256
-1.7511256
-1.7511256
-1.827811
-1.9811838
-2.0578692
-2.0578692
-2.0578692
-2.0578692
-2.1345556
-2.211242
-2.211242
-2.3646138
-2.3646138
-2.3646138
-2.2879274
-2.3646138
-2.4412997
-2.5179856
-2.5179856
-2.5179856
-2.594672
-2.7480438
-2.8247302
-2.9014156
-2.9014156
-2.9014156
-2.9014156
-2.978102
-3.0547874
-3.1314738
-3.1314738
-3.1314738
-3.1314738
-3.2081602
-3.2848456
-3.361532
-3.361532
-3.361532
-3.361532
-3.361532
-3.361532
-3.4382184
-3.5149038
-3.5915902
-3.5915902
-3.5149038
-3.5149038
-3.5149038
-3.5149038
-3.5915902
-3.5915902
-3.5915902
-3.668276
-3.8216484
-3.8216484
-3.8216484
-3.744962
-3.744962
-3.744962
-3.744962
-3.8216484
-3.8216484
-3.8216484
-3.8983338
-3.9750202
-4.0517063
-4.0517063
-4.0517063
-4.0517063
-4.0517063
-4.128392
-4.205078
-4.205078
-4.281764
-4.281764
-4.35845
-4.35845
-4.35845
-4.281764
-4.281764
-4.35845
-4.435137
-4.5118217
-4.5118217
-4.5118217
-4.5118217
-4.5118217
-4.435137
-4.281764
-4.281764
-4.35845
-4.435137
-4.35845
-4.205078
-4.205078
-4.205078
-4.281764
-4.35845
-4.35845
-4.281764
-4.281764
-4.281764
-4.281764
-4.281764
-4.35845
-4.435137
-4.5118217
-4.5118217
-4.5118217
-4.5118217
-4.5885086
-4.5118217
-4.5118217
-4.5118217
-4.5118217
-4.5118217
-4.5118217
-4.435137
-4.5118217
-4.5885086
-4.6651945
-4.6651945
-4.5118217
-4.435137
-4.5118217
-4.5885086
-4.5885086
-4.5885086
-4.5118217
-4.435137
-4.35845
-4.35845
-4.35845
-4.35845
-4.281764
-4.281764
-4.35845
-4.35845
-4.35845
-4.435137
-4.281764
-4.205078
-4.205078
-4.281764
-4.281764
-4.205078
-4.205078
-4.128392
-4.128392
-4.205078
-4.281764
-4.281764
-4.128392
-4.0517063
-3.9750202
-3.8983338
-3.8216484
-3.8983338
-3.8983338
-3.8983338
-3.8983338
-3.8983338
-3.8216484
-3.744962
-3.5915902
-3.5915902
-3.5149038
-3.5149038
-3.5149038
-3.4382184
-3.361532
-3.2848456
-3.2081602
-3.0547874
-3.0547874
-2.978102
-2.978102
-2.9014156
-2.8247302
-2.7480438
-2.7480438
-2.7480438
-2.6713574
-2.594672
-2.5179856
-2.5179856
-2.4412997
-2.3646138
-2.2879274
-2.2879274
-2.2879274
-2.211242
-2.211242
-2.1345556
-2.0578692
-1.9811838
-1.9044974
-1.9044974
-1.9811838
-2.0578692
-2.0578692
-1.9811838
-1.9044974
-1.9044974
-1.827811
-1.9044974
-1.9811838
-1.9811838
-1.9811838
-1.9044974
-1.9044974
-1.9044974
-1.9811838
-2.0578692
-1.9811838
-1.9044974
-1.7511256
-1.7511256
-1.7511256
-1.827811
-1.827811
-1.7511256
-1.5977538
-1.5210674
-1.5977538
-1.6744392
-1.6744392
-1.5977538
-1.5210674
-1.5210674
-1.5210674
-1.444381
-1.3676956
-1.3676956
-1.444381
-1.5210674
-1.444381
-1.3676956
-1.2910092
-1.2910092
-1.2910092
-1.2910092
-1.2910092
-1.2910092
-1.2143233
-1.2143233
-1.1376374
-1.1376374
-1.2143233
-1.2910092
-1.2910092
-1.2143233
-1.2143233
-1.2910092
-1.2910092
-1.2143233
-1.1376374
-1.060951
-1.1376374
-1.1376374
-1.060951
-0.9842651
-0.9842651
-1.060951
-1.060951
-1.060951
-1.060951
-0.9842651
-0.9842651
-0.9075792
-0.8308933
-0.7542074
-0.7542074
-0.677521
-0.6008351
-0.6008351
-0.677521
-0.677521
-0.677521
-0.677521
-0.6008351
-0.6008351
-0.5241492
-0.5241492
-0.4474628
-0.4474628
-0.4474628
-0.4474628
-0.4474628
-0.3707769
-0.294091
-0.294091
-0.21740508
-0.21740508
-0.14071894
-0.14071894
-0.14071894
-0.14071894
-0.14071894
-0.21740508
-0.294091
-0.14071894
-0.06403279
0.08933902
0.08933902
0.08933902
0.08933902
0.012653112
0.012653112
0.012653112
0.012653112
0.08933902
0.08933902
0.08933902
0.08933902
0.08933902
0.012653112
0.012653112
0.08933902
0.1660254
0.1660254
0.2427113
0.2427113
0.3193972
0.3193972
0.2427113
0.2427113
0.2427113
0.3193972
0.3193972
0.3193972
0.3193972
0.3193972
0.3193972
0.3193972
0.3193972
0.39608312
0.39608312
0.39608312
0.39608312
0.39608312
0.47276926
0.47276926
0.47276926
0.47276926
0.39608312
0.3193972
0.3193972
0.39608312
0.47276926
0.47276926
0.5494554
0.5494554
0.6261413
0.6261413
0.6261413
0.6261413
0.5494554
0.5494554
0.5494554
0.6261413
0.6261413
0.6261413
0.6261413
0.6261413
0.6261413
0.7028272
0.7028272
0.7795136
0.7795136
0.7028272
0.7028272
0.6261413
0.6261413
0.7028272
0.7028272
0.7028272
0.7028272
0.7028272
0.7028272
0.7028272
0.6261413
0.5494554
0.6261413
0.7795136
0.8561995
0.8561995
0.7795136
0.7028272
0.7028272
0.7028272
0.7795136
0.7028272
0.7028272
0.7795136
0.8561995
0.8561995
0.7795136
0.7795136
0.7795136
0.7795136
0.7795136
0.7795136
0.7028272
0.7028272
0.7028272
0.6261413
0.7028272
0.7028272
0.7028272
0.7795136
0.7795136
0.7028272
0.7028272
0.6261413
0.5494554
0.5494554
0.5494554
0.5494554
0.5494554
0.5494554
0.6261413
0.6261413
0.7028272
0.6261413
0.6261413
0.6261413
0.5494554
0.5494554
0.47276926
0.47276926
0.5494554
0.5494554
0.47276926
0.47276926
0.39608312
0.39608312
0.47276926
0.47276926
0.47276926
0.47276926
0.47276926
0.47276926
0.47276926
0.39608312
0.39608312
0.47276926
0.5494554
0.5494554
0.47276926
0.39608312
0.39608312
0.3193972
0.3193972
0.39608312
0.39608312
0.47276926
0.47276926
0.39608312
0.3193972
0.3193972
0.39608312
0.3193972
0.3193972
0.2427113
0.1660254
0.08933902
0.08933902
0.012653112
0.012653112
0.012653112
-0.06403279
-0.06403279
0.012653112
0.08933902
0.012653112
-0.06403279
-0.14071894
-0.14071894
-0.14071894
-0.14071894
-0.21740508
-0.294091
-0.3707769
-0.3707769
-0.294091
-0.294091
-0.294091
-0.3707769
-0.3707769
-0.4474628
-0.4474628
-0.4474628
-0.4474628
-0.4474628
-0.4474628
-0.6008351
-0.677521
-0.6008351
-0.6008351
-0.6008351
-0.6008351
-0.677521
-0.677521
-0.677521
-0.7542074
-0.7542074
-0.7542074
-0.7542074
-0.8308933
-0.9075792
-0.9075792
-0.9075792
-0.9075792
-0.9075792
-0.9075792
-1.060951
-1.1376374
-1.1376374
-1.1376374
-1.2143233
-1.2143233
-1.2910092
-1.2910092
-1.2910092
-1.2910092
-1.3676956
-1.3676956
-1.3676956
-1.444381
-1.444381
-1.5210674
-1.444381
-1.3676956
-1.3676956
-1.444381
-1.444381
-1.5210674
-1.5210674
-1.5210674
-1.5977538
-1.5977538
-1.5977538
-1.5977538
-1.5977538
-1.6744392
-1.6744392
-1.6744392
-1.6744392
-1.6744392
-1.827811
-1.827811
-1.827811
-1.827811
-1.827811
-1.827811
-1.9044974
-1.9811838
-2.0578692
-2.0578692
-2.1345556
-2.1345556
-2.1345556
-2.1345556
-2.1345556
-2.1345556
-2.1345556
-2.211242
-2.211242
-2.211242
-2.2879274
-2.2879274
-2.2879274
-2.2879274
-2.2879274
-2.211242
-2.211242
-2.211242
-2.2879274
-2.2879274
-2.211242
-2.211242
-2.211242
-2.2879274
-2.3646138
-2.3646138
-2.2879274
-2.211242
-2.211242
-2.2879274
-2.3646138
-2.3646138
-2.4412997
-2.5179856
-2.594672
-2.5179856
-2.5179856
-2.5179856
-2.594672
-2.6713574
-2.6713574
-2.594672
-2.6713574
-2.6713574
-2.7480438
-2.7480438
-2.8247302
-2.7480438
-2.6713574
-2.6713574
-2.6713574
-2.7480438
-2.8247302
-2.9014156
-2.9014156
-2.978102
-2.978102
-2.978102
-2.9014156
-2.9014156
-2.978102
-2.978102
-2.978102
-2.9014156
-2.978102
-2.978102
-3.0547874
-3.0547874
-2.978102
-2.978102
-2.978102
-3.0547874
-3.0547874
-3.1314738
-3.1314738
-3.1314738
-3.1314738
-3.0547874
-2.978102
-2.9014156
-2.9014156
-2.9014156
-2.9014156
-2.9014156
-2.9014156
-2.9014156
-2.9014156
-2.978102
-2.978102
-2.9014156
-2.9014156
-2.978102
-2.978102
-2.978102
-2.9014156
-2.9014156
-2.978102
-3.0547874
-2.978102
-2.8247302
-2.8247302
-2.9014156
-2.978102
-3.0547874
-2.978102
-2.978102
-2.9014156
-2.978102
-3.0547874
-3.1314738
-3.1314738
-3.0547874
-3.0547874
-3.1314738
-3.2081602
-3.2848456
-3.2848456
-3.2081602
-3.1314738
-3.1314738
-3.1314738
-3.2081602
-3.1314738
-3.0547874
-3.0547874
-3.0547874
-3.0547874
-3.0547874
-3.0547874
-3.0547874
-3.0547874
-3.0547874
-3.0547874
-3.0547874
-3.0547874
-2.978102
-2.978102
-2.978102
-2.978102
-3.0547874
-3.0547874
-3.0547874
-3.1314738
-3.2081602
-3.2848456
-3.2848456
-3.2081602
-3.2848456
-3.361532
-3.4382184
-3.4382184
-3.361532
-3.361532
-3.361532
-3.4382184
-3.5149038
-3.4382184
-3.361532
-3.361532
-3.361532
-3.4382184
-3.4382184
-3.4382184
-3.5149038
-3.5149038
-3.5149038
-3.4382184
-3.361532
-3.2848456
-3.2848456
-3.2848456
-3.2848456
-3.2848456
-3.2848456
-3.2848456
-3.2848456
-3.361532
-3.4382184
-3.4382184
-3.4382184
-3.361532
-3.361532
-3.361532
-3.4382184
-3.4382184
-3.5149038
-3.5149038
-3.5149038
-3.4382184
-3.4382184
-3.4382184
-3.361532
-3.361532
-3.4382184
-3.5915902
-3.668276
-3.5915902
-3.5149038
-3.4382184
-3.5149038
-3.668276
-3.744962
-3.668276
-3.5915902
-3.5149038
-3.5915902
-3.668276
-3.668276
-3.668276
-3.668276
-3.668276
-3.668276
-3.668276
-3.668276
-3.668276
-3.668276
-3.744962
-3.744962
-3.744962
-3.668276
-3.744962
-3.744962
-3.8216484
-3.744962
-3.744962
-3.744962
-3.668276
-3.744962
-3.8216484
-3.8983338
-3.8983338
-3.8983338
-3.8983338
-3.8983338
-3.8983338
-4.0517063
-4.0517063
-3.9750202
-3.8216484
-3.8216484
-3.8216484
-3.8216484
-3.9750202
-3.9750202
-4.0517063
-3.9750202
-3.9750202
-3.9750202
-3.9750202
-3.9750202
-4.0517063
-4.0517063
-4.0517063
-4.0517063
-4.0517063
-4.0517063
-4.0517063
-4.0517063
-4.0517063
-4.0517063
-4.0517063
-4.0517063
-4.0517063
-4.0517063
-3.9750202
-3.9750202
-3.9750202
-3.9750202
-3.9750202
-3.9750202
-3.9750202
-3.8983338
-3.8983338
-3.8983338
-3.9750202
-3.9750202
-4.0517063
-4.0517063
-4.0517063
-3.9750202
-4.0517063
-4.0517063
-4.0517063
-4.0517063
-4.128392
-4.205078
-4.205078
-4.205078
-4.128392
-4.205078
-4.281764
-4.281764
-4.205078
-4.128392
-4.128392
-4.128392
-4.128392
-4.0517063
-4.0517063
-4.128392
-4.128392
-4.0517063
-4.0517063
-3.9750202
-3.9750202
-3.9750202
-4.0517063
-4.128392
-4.128392
-4.0517063
-4.128392
-4.128392
-4.205078
-4.205078
-4.205078
-4.205078
-4.128392
-4.128392
-4.128392
-4.128392
-4.128392
-4.128392
-4.205078
-4.205078
-4.128392
-4.0517063
-4.128392
-4.128392
-4.0517063
-3.8983338
-3.8983338
-3.8216484
-3.8216484
-3.744962
-3.668276
-3.668276
-3.744962
-3.744962
-3.668276
-3.5915902
-3.5915902
-3.5915902
-3.668276
-3.668276
-3.668276
-3.5915902
-3.5915902
-3.5915902
-3.668276
-3.5915902
-3.5915902
-3.5915902
-3.5915902
-3.668276
-3.5915902
-3.668276
-3.668276
-3.668276
-3.668276
-3.5915902
-3.5149038
-3.5149038
-3.5149038
-3.5915902
-3.5915902
-3.5149038
-3.4382184
-3.5149038
-3.5149038
-3.4382184
-3.361532
-3.361532
-3.361532
-3.361532
-3.361532
-3.2848456
-3.2848456
-3.2081602
-3.2081602
-3.2081602
-3.2081602
-3.1314738
-3.1314738
-3.1314738
-3.2081602
-3.2848456
-3.2848456
-3.2081602
-3.1314738
-3.1314738
-3.2081602
-3.2081602
-3.2848456
-3.2848456
-3.2848456
-3.2848456
-3.2848456
-3.2848456
-3.2081602
-3.2081602
-3.2081602
-3.2081602
-3.2848456
-3.2848456
-3.361532
-3.361532
-3.2848456
-3.2081602
-3.2081602
-3.2848456
-3.361532
-3.361532
-3.2848456
-3.2848456
-3.2848456
-3.2848456
-3.2081602
-3.2081602
-3.2848456
-3.361532
-3.361532
-3.2848456
-3.2848456
-3.361532
-3.361532
-3.2848456
-3.2081602
-3.2848456
-3.361532
-3.4382184
-3.4382184
-3.4382184
-3.5149038
-3.5149038
-3.4382184
-3.361532
-3.361532
-3.4382184
-3.5149038
-3.5915902
-3.5915902
-3.5915902
-3.5915902
-3.5915902
-3.5915902
-3.5915902
-3.5915902
-3.668276
-3.744962
-3.744962
-3.668276
-3.668276
-3.668276
-3.744962
-3.8216484
-3.8216484
-3.8216484
-3.744962
-3.744962
-3.744962
-3.744962
-3.668276
-3.668276
-3.668276
-3.668276
-3.668276
-3.744962
-3.744962
-3.668276
-3.5915902
-3.5915902
-3.5915902
-3.668276
-3.668276
-3.668276
-3.5915902
-3.668276
-3.668276
-3.668276
-3.668276
-3.668276
-3.668276
-3.668276
-3.5915902
-3.5915902
-3.668276
-3.744962
-3.8983338
-3.9750202
-3.9750202
-3.9750202
-3.8983338
-3.8216484
-3.8216484
-3.8983338
-3.8983338
-3.9750202
-3.9750202
-3.8983338
-3.8983338
-3.8983338
-3.9750202
-3.9750202
-3.9750202
-3.8983338
-3.8983338
-3.8983338
-3.8983338
-3.8216484
-3.8216484
-3.744962
-3.8216484
-3.8983338
-3.8983338
-3.8983338
-3.8983338
-3.8983338
-3.8983338
-3.8983338
-3.8216484
-3.8216484
-3.8216484
-3.8216484
-3.8216484
-3.744962
-3.744962
-3.8216484
-3.8216484
-3.8216484
-3.8216484
-3.8216484
-3.8216484
-3.8216484
-3.8216484
-3.8216484
-3.8216484
-3.8983338
-3.8983338
-3.8983338
-3.8983338
-3.8983338
-3.8983338
-3.8983338
-3.8983338
-3.9750202
-4.0517063
-4.0517063
-4.128392
-4.205078
-4.281764
-4.35845
-4.281764
-4.205078
-4.281764
-4.435137
-4.5885086
-4.6651945
-4.6651945
-4.5885086
-4.5885086
-4.6651945
-4.6651945
-4.6651945
-4.6651945
-4.7418804
-4.8185663
-4.895253
-4.895253
-4.8185663
-4.7418804
-4.6651945
-4.6651945
-4.6651945
-4.6651945
-4.6651945
-4.6651945
-4.5885086
-4.5118217
-4.435137
-4.35845
-4.281764
-4.205078
-4.205078
-4.128392
-4.128392
-4.0517063
-4.0517063
-3.9750202
-3.8983338
-3.744962
-3.668276
-3.5915902
-3.668276
-3.744962
-3.5915902
-3.5149038
-3.4382184
-3.5149038
-3.5915902
-3.5915902
-3.5149038
-3.4382184
-3.5149038
-3.5915902
-3.5915902
-3.4382184
-3.361532
-3.361532
-3.4382184
-3.4382184
-3.361532
-3.361532
-3.361532
-3.361532
-3.361532
-3.361532
-3.2848456
-3.2848456
-3.2081602
-3.2081602
-3.1314738
-3.1314738
-3.1314738
-3.1314738
-3.0547874
-2.978102
-2.978102
-2.9014156
-2.9014156
-2.8247302
-2.7480438
-2.6713574
-2.6713574
-2.6713574
-2.6713574
-2.594672
-2.5179856
-2.5179856
-2.594672
-2.5179856
-2.3646138
-2.2879274
-2.2879274
-2.3646138
-2.3646138
-2.211242
-2.0578692
-1.9811838
-2.0578692
-2.1345556
-2.1345556
-1.9811838
-1.9811838
-1.9811838
-2.0578692
-1.9811838
-1.9044974
-1.827811
-1.827811
-1.9044974
-1.9044974
-1.9811838
-1.9044974
-1.827811
-1.827811
-1.827811
-1.827811
-1.827811
-1.7511256
-1.7511256
-1.7511256
-1.7511256
-1.7511256
-1.7511256
-1.7511256
-1.7511256
-1.6744392
-1.6744392
-1.6744392
-1.6744392
-1.6744392
-1.6744392
-1.7511256
-1.6744392
-1.6744392
-1.5977538
-1.5977538
-1.5977538
-1.6744392
-1.6744392
-1.5977538
-1.5977538
-1.5210674
-1.444381
-1.444381
-1.444381
-1.444381
-1.3676956
-1.3676956
-1.3676956
-1.444381
-1.444381
-1.3676956
-1.2143233
-1.1376374
-1.060951
-1.060951
-0.9842651
-0.9842651
-1.060951
-1.060951
-0.9075792
-0.8308933
-0.7542074
-0.7542074
-0.8308933
-0.9075792
-0.9075792
-0.8308933
-0.7542074
-0.7542074
-0.677521
-0.677521
-0.677521
-0.677521
-0.6008351
-0.6008351
-0.5241492
-0.4474628
-0.4474628
-0.4474628
-0.4474628
-0.4474628
-0.4474628
-0.4474628
-0.5241492
-0.5241492
-0.3707769
-0.3707769
-0.3707769
-0.4474628
-0.3707769
-0.294091
-0.21740508
-0.21740508
-0.294091
-0.21740508
-0.21740508
-0.21740508
-0.21740508
-0.21740508
-0.14071894
-0.14071894
-0.14071894
-0.06403279
-0.06403279
-0.06403279
-0.06403279
-0.06403279
-0.06403279
-0.06403279
0.012653112
0.1660254
0.3193972
0.3193972
0.2427113
0.1660254
0.1660254
0.2427113
0.3193972
0.3193972
0.3193972
0.3193972
0.3193972
0.3193972
0.39608312
0.47276926
0.47276926
0.39608312
0.3193972
0.3193972
0.39608312
0.3193972
0.39608312
0.39608312
0.47276926
0.5494554
0.5494554
0.47276926
0.47276926
0.47276926
0.47276926
0.5494554
0.5494554
0.5494554
0.5494554
0.5494554
0.5494554
0.6261413
0.6261413
0.5494554
0.5494554
0.5494554
0.6261413
0.5494554
0.5494554
0.5494554
0.6261413
0.7028272
0.7028272
0.6261413
0.6261413
0.6261413
0.5494554
0.5494554
0.5494554
0.5494554
0.6261413
0.6261413
0.5494554
0.47276926
0.47276926
0.5494554
0.47276926
0.47276926
0.39608312
0.47276926
0.39608312
0.39608312
0.39608312
0.47276926
0.47276926
0.47276926
0.47276926
0.47276926
0.39608312
0.39608312
0.3193972
0.39608312
0.47276926
0.5494554
0.5494554
0.39608312
0.3193972
0.2427113
0.2427113
0.3193972
0.39608312
0.47276926
0.47276926
0.47276926
0.47276926
0.39608312
0.3193972
0.3193972
0.3193972
0.3193972
0.39608312
0.47276926
0.47276926
0.39608312
0.3193972
0.3193972
0.3193972
0.3193972
0.3193972
0.39608312
0.47276926
0.47276926
0.39608312
0.3193972
0.3193972
0.2427113
0.1660254
0.1660254
0.2427113
0.2427113
0.2427113
0.2427113
0.1660254
0.1660254
0.1660254
0.2427113
0.3193972
0.2427113
0.2427113
0.2427113
0.2427113
0.3193972
0.2427113
0.2427113
0.3193972
0.39608312
0.3193972
0.3193972
0.3193972
0.3193972
0.3193972
0.3193972
0.2427113
0.2427113
0.2427113
0.3193972
0.2427113
0.3193972
0.39608312
0.3193972
0.2427113
0.2427113
0.2427113
0.2427113
0.2427113
0.2427113
0.3193972
0.39608312
0.39608312
0.39608312
0.3193972
0.3193972
0.3193972
0.3193972
0.3193972
0.2427113
0.2427113
0.2427113
0.2427113
0.3193972
0.3193972
0.2427113
0.2427113
0.2427113
0.2427113
0.3193972
0.3193972
0.2427113
0.1660254
0.2427113
0.2427113
0.1660254
0.08933902
0.08933902
0.1660254
0.2427113
0.3193972
0.3193972
0.3193972
0.2427113
0.1660254
0.08933902
0.08933902
0.1660254
0.2427113
0.1660254
0.1660254
0.1660254
0.08933902
0.08933902
0.1660254
0.1660254
0.2427113
0.2427113
0.2427113
0.1660254
0.1660254
0.1660254
0.1660254
0.1660254
0.1660254
0.08933902
0.1660254
0.1660254
0.08933902
0.08933902
0.08933902
0.08933902
0.08933902
0.1660254
0.1660254
0.1660254
0.08933902
0.08933902
0.012653112
0.012653112
0.012653112
0.012653112
0.08933902
0.08933902
0.08933902
0.08933902
0.08933902
0.08933902
0.08933902
0.08933902
0.1660254
0.1660254
0.1660254
0.1660254
0.2427113
0.2427113
0.2427113
0.2427113
0.3193972
0.3193972
0.3193972
0.2427113
0.2427113
0.2427113
0.39608312
0.39608312
0.3193972
0.1660254
0.08933902
0.1660254
0.2427113
0.3193972
0.3193972
0.3193972
0.2427113
0.1660254
0.1660254
0.1660254
0.1660254
0.08933902
0.08933902
0.1660254
0.08933902
0.08933902
0.08933902
0.1660254
0.1660254
0.1660254
0.2427113
0.1660254
0.1660254
0.08933902
0.08933902
0.08933902
0.1660254
0.08933902
0.08933902
0.1660254
0.1660254
0.1660254
0.1660254
0.1660254
0.1660254
0.1660254
0.08933902
0.08933902
0.1660254
0.1660254
0.2427113
0.1660254
0.1660254
0.1660254
0.1660254
0.2427113
0.3193972
0.3193972
0.3193972
0.47276926
0.47276926
0.47276926
0.39608312
0.39608312
0.47276926
0.47276926
0.5494554
0.47276926
0.47276926
0.5494554
0.6261413
0.6261413
0.7028272
0.6261413
0.5494554
0.5494554
0.6261413
0.6261413
0.5494554
0.5494554
0.6261413
0.6261413
0.7028272
0.7028272
0.7028272
0.7028272
0.7795136
0.7795136
0.7795136
0.7795136
0.7795136
0.7795136
0.7795136
0.7795136
0.8561995
0.9328854
0.9328854
0.9328854
1.0095713
1.0862575
1.0862575
1.0862575
1.0862575
1.0862575
1.0862575
1.0862575
1.0862575
1.1629436
1.1629436
1.2396295
1.2396295
1.3163154
1.3163154
1.3163154
1.3163154
1.3163154
1.3930016
1.3930016
1.3930016
1.4696877
1.4696877
1.5463736
1.5463736
1.4696877
1.4696877
1.5463736
1.6230596
1.6230596
1.6230596
1.6230596
1.6230596
1.6997457
1.6997457
1.6997457
1.6997457
1.7764318
1.8531177
1.8531177
1.7764318
1.7764318
1.7764318
1.8531177
1.9298037
1.9298037
1.8531177
1.8531177
1.9298037
2.0064898
2.0064898
2.0064898
2.083176
2.083176
2.083176
2.1598618
2.1598618
2.1598618
2.083176
2.083176
2.1598618
2.1598618
2.1598618
2.1598618
2.1598618
2.236548
2.236548
2.3132339
2.3899198
2.466606
2.543292
2.466606
2.466606
2.543292
2.543292
2.466606
2.543292
2.543292
2.619978
2.543292
2.619978
2.619978
2.6966639
2.6966639
2.6966639
2.6966639
2.6966639
2.6966639
2.6966639
2.77335
2.77335
2.77335
2.77335
2.77335
2.77335
2.77335
2.77335
2.77335
2.77335
2.8500361
2.8500361
2.926722
2.926722
3.003408
3.003408
2.926722
2.926722
2.926722
2.926722
3.003408
3.003408
3.003408
3.080094
3.1567802
3.2334661
3.1567802
3.1567802
3.1567802
3.1567802
3.310152
3.3868382
3.4635243
3.5402102
3.6168962
3.6168962
3.6935823
3.7702684
3.7702684
3.6935823
3.6935823
3.6935823
3.6935823
3.6935823
3.6935823
3.6935823
3.7702684
3.7702684
3.7702684
3.7702684
3.8469543
3.8469543
3.8469543
3.7702684
3.7702684
3.8469543
4.000326
3.9236403
3.8469543
3.8469543
4.000326
4.0770125
4.0770125
4.000326
4.000326
4.0770125
4.1536984
4.2303843
4.1536984
4.1536984
4.1536984
4.1536984
4.2303843
4.3070707
4.2303843
4.2303843
4.3837566
4.4604425
4.5371284
4.4604425
4.4604425
4.5371284
4.6138144
4.6138144
4.6905003
4.6905003
4.6905003
4.6905003
4.6905003
4.7671866
4.7671866
4.6905003
4.6905003
4.6905003
4.7671866
4.8438725
4.920559
4.997245
4.997245
4.920559
4.8438725
4.8438725
4.997245
5.0739307
5.0739307
4.997245
4.920559
4.920559
4.997245
5.0739307
5.1506166
5.1506166
5.0739307
5.0739307
5.0739307
5.1506166
5.3039885
5.380675
5.380675
5.380675
5.457361
5.457361
5.534047
5.534047
5.534047
5.610733
5.687419
5.687419
5.687419
5.687419
5.687419
5.687419
5.764105
5.8407907
5.764105
5.764105
5.764105
5.764105
5.764105
5.764105
5.764105
5.8407907
5.9174767
5.9174767
5.9174767
5.8407907
5.8407907
5.764105
5.764105
5.764105
5.764105
5.764105
5.764105
5.764105
5.764105
5.764105
5.687419
5.687419
5.610733
5.610733
5.610733
5.610733
5.534047
5.457361
5.457361
5.457361
5.457361
5.534047
5.534047
5.457361
5.380675
5.380675
5.380675
5.380675
5.380675
5.457361
5.457361
5.457361
5.457361
5.457361
5.534047
5.610733
5.610733
5.687419
5.687419
5.764105
5.687419
5.610733
5.610733
5.610733
5.687419
5.687419
5.687419
5.687419
5.687419
5.764105
5.764105
5.8407907
5.9174767
5.9941626
5.9174767
5.8407907
5.764105
5.8407907
5.9174767
5.9174767
5.9174767
5.8407907
5.8407907
5.8407907
5.9174767
5.9174767
5.9174767
5.9174767
5.9174767
5.8407907
5.8407907
5.764105
5.764105
5.8407907
5.8407907
5.764105
5.764105
5.764105
5.8407907
5.8407907
5.764105
5.764105
5.8407907
5.9174767
5.9174767
5.9174767
5.9174767
5.9174767
5.9174767
5.9941626
5.9941626
5.9941626
6.0708494
6.0708494
6.0708494
6.0708494
6.0708494
6.0708494
6.1475353
6.224221
6.224221
6.224221
6.300907
6.377593
6.377593
6.300907
6.300907
6.300907
6.377593
6.377593
6.377593
6.454279
6.454279
6.377593
6.300907
6.377593
6.377593
6.377593
6.377593
6.377593
6.377593
6.377593
6.377593
6.377593
6.377593
6.377593
6.377593
6.377593
6.377593
6.377593
6.377593
6.377593
6.454279
6.530965
6.530965
6.454279
6.377593
6.377593
6.377593
6.377593
6.377593
6.377593
6.454279
6.454279
6.530965
6.530965
6.6076508
6.6076508
6.6076508
6.530965
6.530965
6.530965
6.530965
6.530965
6.530965
6.530965
6.6076508
6.6843376
6.6843376
6.6076508
6.6076508
6.6076508
6.530965
6.530965
6.454279
6.377593
6.377593
6.454279
6.530965
6.530965
6.530965
6.530965
6.530965
6.530965
6.6076508
6.530965
6.530965
6.6076508
6.6076508
6.6076508
6.530965
6.454279
6.454279
6.454279
6.530965
6.530965
6.530965
6.530965
6.530965
6.6076508
6.6076508
6.530965
6.530965
6.454279
6.530965
6.530965
6.530965
6.530965
6.454279
6.454279
6.6076508
6.6843376
6.7610235
6.7610235
6.6843376
6.6843376
6.6076508
6.530965
6.530965
6.6076508
6.6843376
6.6843376
6.6843376
6.6076508
6.6076508
6.6076508
6.6076508
6.6843376
6.7610235
6.7610235
6.7610235
6.7610235
6.7610235
6.7610235
6.6843376
6.7610235
6.8377094
6.8377094
6.7610235
6.6843376
6.7610235
6.8377094
6.8377094
6.8377094
6.7610235
6.8377094
6.8377094
6.9143953
6.8377094
6.8377094
6.8377094
6.9143953
6.9143953
6.9143953
6.991081
6.991081
7.067767
7.144453
7.144453
7.144453
7.067767
7.144453
7.144453
7.144453
7.144453
7.144453
7.067767
7.144453
7.144453
7.221139
7.144453
7.067767
7.144453
7.297826
7.297826
7.297826
7.221139
7.221139
7.144453
7.144453
7.067767
7.144453
7.144453
7.144453
7.221139
7.221139
7.144453
7.144453
7.067767
7.067767
7.144453
7.221139
7.144453
7.144453
7.144453
7.144453
7.221139
7.221139
7.221139
7.297826
7.297826
7.297826
7.297826
7.297826
7.297826
7.221139
7.144453
7.221139
7.221139
7.221139
7.297826
7.297826
7.3745117
7.3745117
7.297826
7.297826
7.221139
7.221139
7.297826
7.297826
7.297826
7.297826
7.3745117
7.4511976
7.6045694
7.6045694
7.4511976
7.3745117
7.3745117
7.4511976
7.4511976
7.5278835
7.4511976
7.3745117
7.4511976
7.4511976
7.4511976
7.4511976
7.4511976
7.4511976
7.4511976
7.4511976
7.4511976
7.4511976
7.4511976
7.5278835
7.6045694
7.6045694
7.5278835
7.5278835
7.5278835
7.6045694
7.6045694
7.6045694
7.5278835
7.5278835
7.6045694
7.6045694
7.5278835
7.5278835
7.5278835
7.5278835
7.5278835
7.5278835
7.6045694
7.6045694
7.6045694
7.6812553
7.6812553
7.6812553
7.6812553
7.6812553
7.6812553
7.6812553
7.6045694
7.6812553
7.6812553
7.6045694
7.6045694
7.6045694
7.6812553
7.6812553
7.6812553
7.6045694
7.6045694
7.6045694
7.6045694
7.6812553
7.7579412
7.7579412
7.7579412
7.7579412
7.6812553
7.6812553
7.6812553
7.6812553
7.6812553
7.6045694
7.6045694
7.6812553
7.7579412
7.7579412
7.6812553
7.6812553
7.6812553
7.7579412
7.7579412
7.7579412
7.7579412
7.6812553
7.6812553
7.6045694
7.6045694
7.6812553
7.6812553
7.6812553
7.6812553
7.6812553
7.6045694
7.6045694
7.6045694
7.7579412
7.834627
7.834627
7.834627
7.834627
7.834627
7.7579412
7.7579412
7.7579412
7.7579412
7.7579412
7.834627
7.911314
7.911314
7.911314
7.911314
7.911314
7.988
7.988
7.988
7.988
7.988
8.064686
8.064686
8.064686
7.988
7.911314
7.988
8.064686
8.064686
8.064686
8.064686
8.064686
8.064686
7.988
7.988
7.988
7.988
7.911314
7.911314
7.911314
7.911314
7.988
7.988
7.911314
7.834627
7.834627
7.834627
7.911314
7.988
8.064686
8.064686
8.064686
7.988
7.911314
7.988
7.988
7.988
7.988
7.911314
7.911314
7.988
7.988
7.988
7.988
7.988
7.988
7.988
7.988
8.064686
7.988
7.988
7.911314
7.911314
7.911314
7.988
7.988
7.988
7.988
8.064686
8.064686
7.988
7.988
7.988
7.988
7.988
8.064686
7.988
7.988
7.988
7.988
7.988
7.911314
7.911314
7.988
8.064686
8.141372
8.064686
8.064686
8.064686
8.064686
8.064686
7.988
7.988
7.988
7.988
7.988
7.911314
7.834627
7.834627
7.911314
7.911314
7.988
7.911314
7.911314
7.834627
7.834627
7.834627
7.834627
7.911314
7.988
7.988
7.988
7.988
7.911314
7.988
7.988
7.988
7.911314
7.911314
7.988
7.988
8.064686
8.064686
7.988
7.988
7.988
7.988
7.911314
7.911314
7.911314
7.988
8.064686
8.064686
7.988
7.988
7.911314
7.988
7.988
8.064686
7.988
7.911314
7.834627
7.834627
7.7579412
7.834627
7.911314
7.911314
7.911314
7.834627
7.834627
7.911314
7.911314
7.834627
7.834627
7.834627
7.834627
7.911314
7.911314
7.834627
7.7579412
7.7579412
7.7579412
7.834627
7.834627
7.834627
7.7579412
7.7579412
7.7579412
7.834627
7.834627
7.834627
7.7579412
7.6045694
7.6045694
7.6812553
7.7579412
7.7579412
7.7579412
7.6812553
7.6812553
7.6045694
7.6045694
7.6045694
7.6045694
7.6812553
7.7579412
7.7579412
7.6812553
7.6045694
7.6045694
7.6045694
7.6045694
7.6045694
7.6045694
7.6812553
7.6812553
7.6812553
7.6045694
7.6045694
7.6045694
7.6045694
7.6045694
7.6045694
7.6812553
7.6045694
7.5278835
7.4511976
7.5278835
7.6045694
7.6045694
7.6045694
7.5278835
7.5278835
7.6045694
7.6045694
7.5278835
7.5278835
7.5278835
7.6045694
7.5278835
7.4511976
7.4511976
7.3745117
7.3745117
7.3745117
7.4511976
7.5278835
7.4511976
7.3745117
7.3745117
7.3745117
7.4511976
7.4511976
7.3745117
7.3745117
7.3745117
7.3745117
7.297826
7.297826
7.297826
7.297826
7.297826
7.297826
7.297826
7.297826
7.297826
7.297826
7.297826
7.221139
7.221139
7.221139
7.297826
7.297826
7.297826
7.3745117
7.3745117
7.297826
7.297826
7.297826
7.297826
7.3745117
7.4511976
7.3745117
7.3745117
7.297826
7.144453
7.144453
7.221139
7.297826
7.297826
7.221139
7.144453
7.221139
7.221139
7.297826
7.297826
7.297826
7.297826
7.221139
7.221139
7.221139
7.221139
7.297826
7.297826
7.221139
7.144453
7.067767
7.067767
7.144453
7.144453
7.221139
7.221139
7.221139
7.221139
7.221139
7.144453
7.144453
7.144453
7.067767
7.067767
7.067767
7.144453
7.144453
7.144453
7.144453
7.067767
6.991081
7.067767
7.067767
7.067767
6.991081
6.991081
7.067767
7.067767
7.067767
6.991081
6.991081
6.991081
6.991081
7.067767
7.144453
7.144453
7.144453
7.067767
6.991081
6.991081
6.991081
6.991081
6.9143953
6.9143953
6.9143953
6.8377094
6.8377094
6.8377094
6.9143953
6.991081
6.9143953
6.9143953
6.8377094
6.8377094
6.8377094
6.9143953
6.9143953
6.9143953
6.9143953
6.8377094
6.8377094
6.8377094
6.8377094
6.8377094
6.7610235
6.7610235
6.8377094
6.8377094
6.7610235
6.8377094
6.8377094
6.9143953
6.9143953
6.9143953
6.8377094
6.8377094
6.8377094
6.8377094
6.8377094
6.7610235
6.7610235
6.7610235
6.7610235
6.7610235
6.7610235
6.7610235
6.6843376
6.6843376
6.6843376
6.7610235
6.7610235
6.6843376
6.6843376
6.6843376
6.7610235
6.7610235
6.7610235
6.7610235
6.8377094
6.8377094
6.7610235
6.7610235
6.7610235
6.7610235
6.6843376
6.6843376
6.6843376
6.6843376
6.6076508
6.6076508
6.6076508
6.6076508
6.6076508
6.6843376
6.6843376
6.6076508
6.6076508
6.6076508
6.6076508
6.530965
6.530965
6.530965
6.530965
6.530965
6.530965
6.6076508
6.6076508
6.6076508
6.6076508
6.6076508
6.6076508
6.6076508
6.6076508
6.6076508
6.6076508
6.530965
6.454279
6.454279
6.530965
6.530965
6.530965
6.454279
6.377593
6.454279
6.530965
6.6076508
6.530965
6.454279
6.454279
6.454279
6.530965
6.530965
6.530965
6.530965
6.454279
6.454279
6.454279
6.377593
6.377593
6.377593
6.377593
6.300907
6.300907
6.224221
6.224221
6.300907
6.300907
6.300907
6.377593
6.377593
6.377593
6.300907
6.300907
6.224221
6.1475353
6.1475353
6.1475353
6.1475353
6.1475353
6.224221
6.224221
6.300907
6.300907
6.224221
6.1475353
6.1475353
6.224221
6.224221
6.224221
6.224221
6.1475353
6.1475353
6.0708494
6.1475353
6.1475353
6.1475353
6.0708494
5.9941626
5.9941626
5.9941626
5.9941626
6.0708494
6.0708494
6.0708494
6.0708494
6.0708494
5.9941626
5.9174767
5.9174767
5.9174767
5.9174767
5.9174767
5.9174767
5.9174767
5.9174767
5.9174767
5.9941626
5.9941626
6.0708494
6.0708494
5.9941626
5.9941626
5.9941626
5.9941626
5.9941626
5.9941626
5.9941626
5.9941626
5.9174767
5.9174767
5.9941626
5.9941626
5.9941626
5.9941626
5.9174767
5.9174767
5.8407907
5.8407907
5.9174767
5.9174767
5.9174767
5.9174767
5.9174767
5.9174767
5.9941626
5.9941626
5.9174767
5.8407907
5.764105
5.764105
5.8407907
5.8407907
5.8407907
5.8407907
5.8407907
5.8407907
5.8407907
5.8407907
5.687419
5.610733
5.687419
5.764105
5.764105
5.764105
5.8407907
5.8407907
5.9174767
5.8407907
5.8407907
5.764105
5.687419
5.687419
5.687419
5.687419
5.687419
5.687419
5.764105
5.687419
5.610733
5.610733
5.610733
5.687419
5.687419
5.610733
5.534047
5.610733
5.610733
5.534047
5.457361
5.457361
5.457361
5.534047
5.534047
5.534047
5.534047
5.534047
5.457361
5.457361
5.457361
5.457361
5.380675
5.380675
5.380675
5.380675
5.380675
5.457361
5.457361
5.380675
5.380675
5.380675
5.380675
5.380675
5.380675
5.3039885
5.3039885
5.380675
5.380675
5.3039885
5.3039885
5.3039885
5.2273026
5.2273026
5.2273026
5.3039885
5.3039885
5.3039885
5.3039885
5.380675
5.380675
5.380675
5.3039885
5.3039885
5.3039885
5.380675
5.380675
5.2273026
4.5371284
4.1536984
4.6138144
5.380675
5.764105
5.610733
5.2273026
5.1506166
5.3039885
5.380675
5.380675
5.2273026
5.1506166
5.1506166
5.2273026
5.3039885
5.3039885
5.3039885
5.1506166
5.1506166
5.1506166
5.1506166
5.1506166
5.1506166
5.1506166
5.2273026
5.2273026
5.2273026
5.1506166
4.997245
4.920559
4.997245
5.0739307
5.1506166
5.1506166
5.1506166
5.0739307
5.0739307
5.0739307
5.0739307
5.0739307
5.0739307
5.0739307
5.1506166
5.1506166
5.1506166
5.0739307
5.0739307
5.0739307
5.0739307
5.0739307
5.0739307
4.997245
4.997245
4.920559
4.920559
4.920559
4.920559
4.920559
4.920559
4.920559
4.920559
4.920559
4.920559
4.7671866
4.7671866
4.8438725
4.997245
4.920559
4.8438725
4.7671866
4.7671866
4.920559
4.997245
4.997245
4.997245
4.920559
4.8438725
4.7671866
4.7671866
4.8438725
4.7671866
4.7671866
4.6905003
4.7671866
4.8438725
4.8438725
4.8438725
4.7671866
4.7671866
4.7671866
4.6905003
4.6905003
4.6905003
4.6905003
4.7671866
4.6905003
4.6905003
4.6905003
4.6138144
4.6905003
4.6905003
4.7671866
4.7671866
4.7671866
4.6905003
4.6905003
4.6905003
4.6905003
4.6905003
4.6905003
4.6905003
4.6138144
4.5371284
4.6138144
4.6138144
4.6905003
4.6138144
4.5371284
4.5371284
4.5371284
4.5371284
4.5371284
4.6138144
4.6138144
4.6138144
4.6138144
4.5371284
4.5371284
4.5371284
4.5371284
4.5371284
4.5371284
4.5371284
4.4604425
4.4604425
4.4604425
4.5371284
4.5371284
4.4604425
4.3837566
4.3070707
4.3837566
4.4604425
4.5371284
4.5371284
4.5371284
4.4604425
4.4604425
4.3837566
4.3837566
4.5371284
4.6138144
4.5371284
4.4604425
4.4604425
4.4604425
4.4604425
4.3837566
4.3070707
4.3070707
4.3070707
4.2303843
4.1536984
4.1536984
4.2303843
4.2303843
4.2303843
4.2303843
4.1536984
4.1536984
4.1536984
4.2303843
4.2303843
4.2303843
4.2303843
4.1536984
4.2303843
4.3070707
4.2303843
4.2303843
4.1536984
4.1536984
4.1536984
4.1536984
4.0770125
4.0770125
4.0770125
4.1536984
4.1536984
4.1536984
4.0770125
4.0770125
4.0770125
4.0770125
4.0770125
4.0770125
4.0770125
4.0770125
4.0770125
4.1536984
4.0770125
4.000326
3.9236403
4.000326
4.0770125
4.1536984
4.1536984
4.0770125
4.0770125
4.0770125
4.0770125
4.000326
4.000326
4.000326
4.000326
4.000326
3.9236403
3.8469543
3.7702684
3.8469543
3.9236403
4.000326
4.000326
3.9236403
3.8469543
3.8469543
3.8469543
3.8469543
3.8469543
3.9236403
3.9236403
3.9236403
3.8469543
3.7702684
3.8469543
3.8469543
3.7702684
3.7702684
3.7702684
3.8469543
3.9236403
3.9236403
3.9236403
3.9236403
3.9236403
3.8469543
3.7702684
3.7702684
3.8469543
3.8469543
3.8469543
3.8469543
3.8469543
3.8469543
3.8469543
3.8469543
3.8469543
3.7702684
3.6935823
3.6168962
3.5402102
3.6168962
3.6168962
3.6935823
3.6935823
3.6935823
3.6935823
3.6935823
3.6935823
3.6168962
3.6168962
3.5402102
3.4635243
3.5402102
3.5402102
3.6168962
3.6168962
3.6168962
3.6168962
3.6168962
3.5402102
3.5402102
3.4635243
3.4635243
3.5402102
3.5402102
3.6168962
3.5402102
3.3868382
3.3868382
3.4635243
3.5402102
3.5402102
3.3868382
3.310152
3.2334661
3.3868382
3.4635243
3.4635243
3.4635243
3.3868382
3.3868382
3.3868382
3.3868382
3.3868382
3.3868382
3.4635243
3.5402102
3.4635243
3.4635243
3.3868382
3.3868382
3.3868382
3.4635243
3.5402102
3.5402102
3.4635243
3.3868382
3.3868382
3.4635243
3.4635243
3.4635243
3.4635243
3.4635243
3.5402102
3.5402102
3.4635243
3.3868382
3.3868382
3.4635243
3.4635243
3.4635243
3.3868382
3.4635243
3.4635243
3.5402102
3.6168962
3.6168962
3.6935823
3.6935823
3.6935823
3.6935823
3.6168962
3.5402102
3.5402102
3.4635243
3.3868382
3.3868382
3.3868382
3.4635243
3.5402102
3.5402102
3.5402102
3.3868382
3.310152
3.310152
3.310152
3.310152
3.3868382
3.3868382
3.310152
3.2334661
3.2334661
3.3868382
3.3868382
3.3868382
3.2334661
3.080094
3.080094
3.1567802
3.1567802
3.1567802
3.1567802
3.1567802
3.1567802
3.1567802
3.1567802
3.1567802
3.1567802
3.1567802
3.2334661
3.1567802
3.1567802
3.1567802
3.1567802
3.1567802
3.080094
3.080094
3.1567802
3.2334661
3.1567802
3.080094
3.080094
3.1567802
3.1567802
3.1567802
3.080094
3.003408
2.926722
2.926722
2.926722
3.080094
3.1567802
3.1567802
3.1567802
3.080094
3.003408
2.926722
3.003408
3.003408
3.003408
3.003408
2.926722
2.926722
2.926722
2.8500361
2.77335
2.77335
2.77335
2.8500361
2.926722
2.926722
2.8500361
2.8500361
2.8500361
2.8500361
2.77335
2.77335
2.77335
2.77335
2.6966639
2.6966639
2.77335
2.926722
3.003408
2.926722
2.8500361
2.8500361
2.926722
2.926722
2.8500361
2.77335
2.6966639
2.6966639
2.77335
2.77335
2.6966639
2.6966639
2.6966639
2.6966639
2.77335
2.77335
2.8500361
2.77335
2.77335
2.77335
2.8500361
2.8500361
2.77335
2.77335
2.77335
2.77335
2.77335
2.77335
2.77335
2.77335
2.77335
2.77335
2.77335
2.8500361
2.8500361
2.77335
2.77335
2.6966639
2.6966639
2.6966639
2.77335
2.77335
2.77335
2.77335
2.77335
2.77335
2.77335
2.77335
2.77335
2.77335
2.77335
2.6966639
2.6966639
2.77335
2.8500361
2.8500361
2.77335
2.6966639
2.6966639
2.6966639
2.6966639
2.6966639
2.619978
2.6966639
2.6966639
2.6966639
2.6966639
2.619978
2.619978
2.6966639
2.77335
2.77335
2.77335
2.6966639
2.6966639
2.6966639
2.6966639
2.6966639
2.6966639
2.6966639
2.6966639
2.6966639
2.77335
2.77335
2.77335
2.6966639
2.619978
2.619978
2.619978
2.6966639
2.77335
2.8500361
2.77335
2.619978
2.543292
2.619978
2.77335
2.8500361
2.8500361
2.8500361
2.77335
2.6966639
2.6966639
2.619978
2.619978
2.619978
2.619978
2.6966639
2.6966639
2.6966639
2.6966639
2.6966639
2.619978
2.619978
2.619978
2.6966639
2.6966639
2.6966639
2.619978
2.619978
2.6966639
2.6966639
2.619978
2.543292
2.619978
2.619978
2.619978
2.619978
2.6966639
2.77335
2.8500361
2.8500361
2.8500361
2.6966639
2.619978
2.619978
2.619978
2.77335
2.8500361
2.8500361
2.6966639
2.6966639
2.6966639
2.6966639
2.6966639
2.619978
2.619978
2.543292
2.543292
2.619978
2.6966639
2.6966639
2.6966639
2.6966639
2.619978
2.619978
2.543292
2.543292
2.543292
2.543292
2.543292
2.543292
2.543292
2.543292
2.466606
2.466606
2.466606
2.466606
2.466606
2.466606
2.466606
2.466606
2.3899198
2.3132339
2.3132339
2.3899198
2.3899198
2.466606
2.466606
2.466606
2.3899198
2.466606
2.466606
2.543292
2.466606
2.3132339
2.3132339
2.3899198
2.3899198
2.466606
2.466606
2.466606
2.3899198
2.3899198
2.3899198
2.3132339
2.3132339
2.3132339
2.3132339
2.3132339
2.3899198
2.466606
2.466606
2.466606
2.466606
2.466606
2.466606
2.3899198
2.3899198
2.3899198
2.466606
2.543292
2.543292
2.466606
2.3899198
2.466606
2.466606
2.543292
2.543292
2.543292
2.619978
2.6966639
2.6966639
2.619978
2.543292
2.466606
2.543292
2.619978
2.543292
2.543292
2.466606
2.543292
2.543292
2.619978
2.619978
2.619978
2.6966639
2.77335
2.77335
2.77335
2.8500361
2.8500361
2.77335
2.77335
2.77335
2.77335
2.8500361
2.8500361
2.8500361
2.8500361
2.8500361
2.8500361
2.8500361
2.926722
2.926722
2.926722
2.8500361
2.8500361
2.8500361
2.926722
2.926722
2.926722
2.926722
2.926722
3.003408
3.080094
3.080094
3.003408
2.8500361
2.8500361
2.926722
3.080094
3.080094
2.926722
2.8500361
2.8500361
2.8500361
2.926722
2.8500361
2.8500361
2.77335
2.77335
2.77335
2.77335
2.77335
2.77335
2.8500361
2.8500361
2.926722
2.926722
2.926722
2.926722
2.926722
2.926722
3.003408
3.003408
2.926722
2.926722
2.926722
2.926722
2.926722
2.926722
2.926722
2.926722
3.003408
3.080094
3.080094
3.003408
3.003408
3.003408
3.080094
3.1567802
3.1567802
3.1567802
3.1567802
3.003408
3.003408
3.080094
3.1567802
3.1567802
3.1567802
3.1567802
3.1567802
3.1567802
3.1567802
3.1567802
3.2334661
3.1567802
3.080094
3.080094
3.003408
3.080094
3.080094
3.080094
3.003408
3.003408
3.003408
3.080094
3.1567802
3.080094
3.1567802
3.1567802
3.1567802
3.080094
3.080094
3.080094
3.1567802
3.1567802
3.080094
3.080094
3.080094
3.1567802
3.2334661
3.2334661
3.1567802
3.1567802
3.1567802
3.2334661
3.310152
3.310152
3.310152
3.310152
3.3868382
3.3868382
3.310152
3.2334661
3.2334661
3.310152
3.310152
3.310152
3.2334661
3.2334661
3.2334661
3.2334661
3.310152
3.310152
3.310152
3.310152
3.3868382
3.3868382
3.3868382
3.3868382
3.3868382
3.3868382
3.310152
3.310152
3.310152
3.3868382
3.5402102
3.5402102
3.4635243
3.4635243
3.4635243
3.5402102
3.5402102
3.5402102
3.4635243
3.4635243
3.4635243
3.5402102
3.5402102
3.5402102
3.5402102
3.5402102
3.6168962
3.6168962
3.6168962
3.6168962
3.6935823
3.7702684
3.7702684
3.6935823
3.6935823
3.7702684
3.8469543
3.7702684
3.6935823
3.6935823
3.6935823
3.7702684
3.7702684
3.6935823
3.6168962
3.6168962
3.6168962
3.6168962
3.6168962
3.6168962
3.6935823
3.6935823
3.7702684
3.7702684
3.6935823
3.6168962
3.5402102
3.5402102
3.6168962
3.6168962
3.5402102
3.5402102
3.5402102
3.5402102
3.5402102
3.5402102
3.5402102
3.6168962
3.5402102
3.5402102
3.4635243
3.4635243
3.5402102
3.6168962
3.6168962
3.5402102
3.4635243
3.4635243
3.5402102
3.6168962
3.6168962
3.6168962
3.6168962
3.5402102
3.5402102
3.5402102
3.6168962
3.6168962
3.5402102
3.4635243
3.4635243
3.4635243
3.4635243
3.4635243
3.3868382
3.3868382
3.3868382
3.310152
3.2334661
3.2334661
3.2334661
3.2334661
3.2334661
3.1567802
3.1567802
3.2334661
3.2334661
3.2334661
3.1567802
3.1567802
3.2334661
3.2334661
3.1567802
3.1567802
3.080094
3.080094
3.080094
3.1567802
3.1567802
3.1567802
3.080094
3.080094
3.080094
3.080094
3.080094
3.080094
3.003408
3.003408
3.003408
3.003408
2.926722
2.926722
2.926722
3.003408
3.080094
3.1567802
3.1567802
3.080094
3.003408
2.926722
2.8500361
2.8500361
2.8500361
2.8500361
2.8500361
2.8500361
2.77335
2.6966639
2.6966639
2.6966639
2.6966639
2.6966639
2.6966639
2.619978
2.619978
2.6966639
2.6966639
2.6966639
2.6966639
2.6966639
2.77335
2.77335
2.77335
2.77335
2.77335
2.77335
2.6966639
2.619978
2.619978
2.619978
2.6966639
2.6966639
2.77335
2.77335
2.77335
2.77335
2.77335
2.8500361
2.8500361
2.926722
2.8500361
2.8500361
2.77335
2.6966639
2.6966639
2.619978
2.619978
2.6966639
2.6966639
2.619978
2.466606
2.466606
2.543292
2.619978
2.619978
2.543292
2.543292
2.543292
2.543292
2.619978
2.6966639
2.6966639
2.619978
2.543292
2.543292
2.619978
2.619978
2.619978
2.619978
2.543292
2.543292
2.619978
2.6966639
2.6966639
2.619978
2.543292
2.466606
2.466606
2.543292
2.543292
2.619978
2.6966639
2.6966639
2.6966639
2.619978
2.619978
2.619978
2.619978
2.619978
2.6966639
2.619978
2.619978
2.543292
2.543292
2.619978
2.619978
2.619978
2.543292
2.466606
2.466606
2.3899198
2.466606
2.466606
2.619978
2.619978
2.543292
2.543292
2.543292
2.543292
2.619978
2.619978
2.619978
2.619978
2.619978
2.543292
2.543292
2.543292
2.619978
2.619978
2.543292
2.466606
2.543292
2.619978
2.6966639
2.6966639
2.619978
2.6966639
2.6966639
2.6966639
2.619978
2.619978
2.6966639
2.6966639
2.6966639
2.6966639
2.6966639
2.6966639
2.6966639
2.77335
2.77335
2.77335
2.6966639
2.6966639
2.6966639
2.6966639
2.6966639
2.77335
2.77335
2.77335
2.8500361
2.8500361
2.8500361
2.77335
2.77335
2.77335
2.77335
2.77335
2.6966639
2.619978
2.543292
2.619978
2.619978
2.6966639
2.6966639
2.6966639
2.6966639
2.6966639
2.6966639
2.6966639
2.6966639
2.77335
2.6966639
2.619978
2.466606
2.466606
2.466606
2.543292
2.466606
2.466606
2.466606
2.543292
2.543292
2.466606
2.466606
2.466606
2.466606
2.543292
2.543292
2.543292
2.466606
2.3899198
2.3899198
2.3899198
2.466606
2.466606
2.466606
2.3899198
2.3132339
2.3899198
2.466606
2.543292
2.543292
2.466606
2.466606
2.466606
2.3899198
2.3899198
2.3899198
2.3899198
2.466606
2.466606
2.3899198
2.3132339
2.3899198
2.466606
2.466606
2.3899198
2.3132339
2.3132339
2.3899198
2.3899198
2.3899198
2.236548
2.1598618
2.1598618
2.3132339
2.3899198
2.3899198
2.3132339
2.3132339
2.3132339
2.236548
2.236548
2.1598618
2.236548
2.236548
2.236548
2.3132339
2.3132339
2.3899198
2.3899198
2.3132339
2.1598618
2.0064898
1.9298037
1.9298037
2.083176
2.236548
2.3132339
2.3899198
2.3132339
2.236548
2.236548
2.3132339
2.3899198
2.3899198
2.3132339
2.236548
2.1598618
2.236548
2.236548
2.236548
2.236548
2.236548
2.236548
2.1598618
2.0064898
2.083176
2.236548
2.3132339
2.3132339
2.1598618
2.083176
2.1598618
2.236548
2.236548
2.236548
2.1598618
2.083176
2.1598618
2.1598618
2.1598618
2.1598618
2.083176
2.083176
2.083176
2.1598618
2.3132339
2.3899198
2.3132339
2.236548
2.1598618
2.083176
2.083176
2.083176
2.1598618
2.1598618
2.1598618
2.1598618
2.1598618
2.1598618
2.1598618
2.1598618
2.236548
2.236548
2.236548
2.236548
2.236548
2.3132339
2.3132339
2.236548
2.236548
2.236548
2.236548
2.236548
2.3132339
2.3132339
2.3899198
2.3899198
2.3899198
2.3132339
2.3132339
2.3132339
2.3132339
2.3132339
2.3132339
2.3899198
2.466606
2.466606
2.3899198
2.3132339
2.236548
2.236548
2.3132339
2.3132339
2.236548
2.1598618
2.236548
2.3899198
2.466606
2.3899198
2.3899198
2.3899198
2.3899198
2.3899198
2.3899198
2.466606
2.543292
2.466606
2.3132339
2.3132339
2.3899198
2.466606
2.543292
2.619978
2.619978
2.543292
2.543292
2.466606
2.3899198
2.3899198
2.3899198
2.3899198
2.3899198
2.3899198
2.3132339
2.3132339
2.3899198
2.466606
2.619978
2.619978
2.619978
2.543292
2.543292
2.543292
2.543292
2.619978
2.619978
2.619978
2.543292
2.619978
2.543292
2.543292
2.543292
2.619978
2.6966639
2.6966639
2.619978
2.543292
2.543292
2.543292
2.543292
2.543292
2.619978
2.6966639
2.6966639
2.543292
2.466606
2.543292
2.466606
2.1598618
2.0064898
2.3899198
2.77335
2.8500361
2.77335
2.6966639
2.6966639
2.6966639
2.6966639
2.77335
2.8500361
2.8500361
2.8500361
2.8500361
2.77335
2.77335
2.77335
2.77335
2.77335
2.77335
2.77335
2.8500361
2.8500361
2.926722
2.8500361
2.77335
2.6966639
2.6966639
2.77335
2.8500361
2.8500361
2.77335
2.77335
2.77335
2.6966639
2.77335
2.8500361
2.8500361
2.8500361
2.8500361
2.8500361
2.8500361
2.8500361
2.926722
2.926722
2.8500361
2.77335
2.77335
2.77335
2.77335
2.6966639
2.619978
2.619978
2.6966639
2.77335
2.77335
2.77335
2.8500361
2.8500361
2.926722
2.926722
2.926722
2.926722
2.926722
2.926722
3.003408
3.080094
3.080094
3.080094
3.080094
3.080094
3.003408
3.003408
3.080094
3.080094
3.080094
3.080094
3.080094
3.080094
3.1567802
3.1567802
3.080094
3.080094
3.1567802
3.1567802
3.2334661
3.2334661
3.310152
3.3868382
3.3868382
3.3868382
3.3868382
3.310152
3.310152
3.3868382
3.3868382
3.3868382
3.3868382
3.3868382
3.3868382
3.4635243
3.5402102
3.6168962
3.6168962
3.6168962
3.6168962
3.6168962
3.6168962
3.6168962
3.6168962
3.6168962
3.6168962
3.6168962
3.6935823
3.6935823
3.7702684
3.6935823
3.6935823
3.6935823
3.7702684
3.7702684
3.8469543
3.7702684
3.7702684
3.6935823
3.6935823
3.7702684
3.8469543
3.8469543
3.7702684
3.6935823
3.7702684
3.8469543
3.9236403
3.9236403
3.8469543
3.7702684
3.7702684
3.8469543
3.9236403
4.000326
4.000326
4.000326
3.9236403
4.000326
4.0770125
4.1536984
4.2303843
4.2303843
4.3070707
4.3070707
4.2303843
4.2303843
4.1536984
4.2303843
4.3837566
4.3837566
4.3070707
4.3837566
4.3837566
4.3837566
4.2303843
4.1536984
4.0770125
4.0770125
4.0770125
3.9236403
3.8469543
3.8469543
3.8469543
3.9236403
3.9236403
3.9236403
3.9236403
4.000326
3.9236403
3.9236403
3.9236403
3.9236403
3.9236403
3.9236403
3.8469543
3.8469543
3.8469543
3.8469543
3.8469543
3.8469543
3.8469543
3.8469543
3.9236403
4.0770125
4.1536984
4.2303843
4.3070707
4.3070707
4.4604425
4.5371284
4.6905003
4.8438725
4.920559
4.997245
4.997245
4.920559
4.997245
4.997245
5.0739307
5.0739307
5.0739307
5.1506166
5.2273026
5.3039885
5.380675
5.457361
5.457361
5.380675
5.380675
5.380675
5.3039885
5.3039885
5.3039885
5.380675
5.457361
5.610733
5.610733
5.534047
5.610733
5.687419
5.764105
5.764105
5.764105
5.764105
5.9174767
6.0708494
6.0708494
6.1475353
6.1475353
6.300907
6.377593
6.454279
6.454279
6.454279
6.530965
6.6076508
6.7610235
6.9143953
6.991081
7.067767
7.067767
6.991081
7.067767
7.221139
7.3745117
7.4511976
7.3745117
7.221139
7.144453
7.067767
6.991081
6.8377094
6.6843376
6.377593
6.0708494
5.687419
5.380675
5.2273026
5.2273026
5.2273026
5.2273026
5.3039885
5.380675
5.534047
5.687419
5.8407907
5.9941626
6.1475353
6.224221
6.1475353
6.0708494
5.9941626
5.9174767
5.9174767
5.9941626
6.0708494
6.1475353
6.1475353
6.1475353
6.1475353
6.224221
6.300907
6.377593
6.454279
6.454279
6.454279
6.454279
6.454279
6.454279
6.377593
6.300907
6.224221
6.1475353
6.1475353
6.0708494
5.9941626
5.8407907
5.8407907
5.764105
5.764105
5.764105
5.687419
5.687419
5.764105
5.9174767
5.9941626
5.9174767
5.8407907
5.8407907
5.8407907
5.8407907
5.764105
5.687419
5.534047
5.380675
5.3039885
5.2273026
5.2273026
5.1506166
5.0739307
4.920559
4.8438725
4.8438725
4.8438725
4.8438725
4.6905003
4.5371284
4.4604425
4.4604425
4.4604425
4.3837566
4.2303843
4.1536984
4.0770125
4.0770125
4.000326
4.000326
3.9236403
3.9236403
3.8469543
3.8469543
3.8469543
3.8469543
3.8469543
3.7702684
3.7702684
3.6935823
3.6168962
3.5402102
3.5402102
3.5402102
3.6168962
3.6168962
3.5402102
3.3868382
3.310152
3.310152
3.2334661
3.1567802
3.080094
3.003408
2.926722
2.926722
2.8500361
2.6966639
2.543292
2.466606
2.543292
2.619978
2.619978
2.466606
2.3132339
2.1598618
2.1598618
2.3132339
2.3899198
2.3899198
2.3132339
2.3899198
2.3899198
2.3899198
2.466606
2.466606
2.543292
2.619978
2.77335
2.8500361
2.8500361
2.926722
3.003408
3.1567802
3.2334661
3.310152
3.3868382
3.4635243
3.4635243
3.4635243
3.5402102
3.6168962
3.6168962
3.6168962
3.5402102
3.6935823
3.7702684
3.8469543
3.8469543
3.9236403
4.000326
4.0770125
4.1536984
4.1536984
4.0770125
4.0770125
4.000326
4.0770125
4.1536984
4.2303843
4.1536984
4.1536984
4.2303843
4.3070707
4.3070707
4.3070707
4.3070707
4.3070707
4.3837566
4.3837566
4.3837566
4.3837566
4.4604425
4.5371284
4.6138144
4.7671866
4.7671866
4.7671866
4.6905003
4.6905003
4.6905003
4.6905003
4.6138144
4.6138144
4.6138144
4.6138144
4.6138144
4.5371284
4.4604425
4.3837566
4.3070707
4.3070707
4.3070707
4.3070707
4.3070707
4.2303843
4.2303843
4.1536984
4.1536984
4.1536984
4.2303843
4.2303843
4.1536984
4.0770125
4.0770125
4.2303843
4.3070707
4.3070707
4.3070707
4.3070707
4.3070707
4.3837566
4.4604425
4.4604425
4.5371284
4.6138144
4.6905003
4.6905003
4.6905003
4.6905003
4.6905003
4.6905003
4.6905003
4.6905003
4.6138144
4.5371284
4.4604425
4.4604425
4.3837566
4.3837566
4.3837566
4.3070707
4.2303843
4.1536984
4.1536984
4.0770125
4.000326
3.8469543
3.7702684
3.6935823
3.6168962
3.6168962
3.5402102
3.4635243
3.310152
3.310152
3.310152
3.310152
3.2334661
3.2334661
3.1567802
3.1567802
3.1567802
3.080094
3.003408
3.003408
3.003408
3.003408
2.926722
3.003408
3.080094
3.2334661
3.310152
3.310152
3.310152
3.3868382
3.3868382
3.4635243
3.4635243
3.4635243
3.4635243
3.4635243
3.4635243
3.4635243
3.4635243
3.4635243
3.5402102
3.6168962
3.6168962
3.6168962
3.6935823
3.6935823
3.6935823
3.6935823
3.6935823
3.6935823
3.6935823
3.6935823
3.6168962
3.6168962
3.6935823
3.6935823
3.6935823
3.6935823
3.6935823
3.6935823
3.7702684
3.8469543
3.9236403
3.8469543
3.8469543
3.8469543
3.9236403
3.9236403
4.000326
4.0770125
4.0770125
4.0770125
4.000326
4.000326
4.0770125
4.1536984
4.2303843
4.2303843
4.2303843
4.2303843
4.3070707
4.3837566
4.4604425
4.5371284
4.5371284
4.6138144
4.7671866
4.8438725
4.8438725
4.920559
4.920559
4.997245
4.997245
4.997245
4.997245
4.997245
4.997245
4.920559
4.920559
4.8438725
4.920559
5.0739307
5.2273026
5.2273026
5.1506166
4.997245
4.997245
4.8438725
4.5371284
4.3837566
4.6905003
5.0739307
5.2273026
5.0739307
4.920559
4.8438725
4.7671866
4.8438725
4.920559
4.920559
4.997245
4.997245
5.0739307
5.0739307
5.0739307
5.0739307
5.0739307
5.1506166
5.1506166
5.1506166
5.2273026
5.2273026
5.3039885
5.3039885
5.380675
5.457361
5.457361
5.457361
5.457361
5.380675
5.457361
5.457361
5.534047
5.534047
5.534047
5.534047
5.610733
5.687419
5.687419
5.687419
5.610733
5.610733
5.687419
5.687419
5.610733
5.610733
5.610733
5.687419
5.687419
5.687419
5.687419
5.764105
5.8407907
5.8407907
5.8407907
5.764105
5.8407907
5.764105
5.764105
5.687419
5.687419
5.687419
5.687419
5.687419
5.687419
5.610733
5.687419
5.687419
5.687419
5.687419
5.764105
5.8407907
5.8407907
5.9174767
5.9174767
5.8407907
5.8407907
5.8407907
5.9174767
5.9174767
5.8407907
5.8407907
5.8407907
5.9174767
5.9941626
5.9941626
5.9174767
5.8407907
5.8407907
5.9174767
5.9941626
6.0708494
6.0708494
5.9941626
5.9174767
5.9174767
5.9941626
5.9941626
5.9941626
5.9174767
5.9941626
6.0708494
6.1475353
6.224221
6.224221
6.224221
6.224221
6.224221
6.224221
6.224221
6.300907
6.300907
6.224221
6.224221
6.224221
6.224221
6.377593
6.454279
6.454279
6.377593
6.377593
6.377593
6.454279
6.454279
6.454279
6.377593
6.377593
6.377593
6.377593
6.377593
6.300907
6.300907
6.224221
6.224221
6.224221
6.300907
6.300907
6.1475353
6.0708494
6.0708494
6.224221
6.224221
6.224221
6.1475353
6.1475353
6.1475353
6.1475353
6.1475353
6.1475353
6.224221
6.300907
6.377593
6.377593
6.300907
6.300907
6.300907
6.300907
6.300907
6.224221
6.224221
6.224221
6.300907
6.377593
6.377593
6.377593
6.300907
6.300907
6.224221
6.300907
6.300907
6.224221
6.1475353
6.1475353
6.1475353
6.224221
6.224221
6.300907
6.377593
6.377593
6.300907
6.300907
6.224221
6.224221
6.1475353
6.1475353
6.224221
6.300907
6.300907
6.224221
6.1475353
6.0708494
6.224221
6.377593
6.454279
6.377593
6.377593
6.377593
6.377593
6.377593
6.300907
5.9941626
5.8407907
5.9941626
6.224221
6.300907
6.224221
6.0708494
5.9941626
6.0708494
6.224221
6.300907
6.224221
6.1475353
6.1475353
6.0708494
6.1475353
6.1475353
6.1475353
6.1475353
6.1475353
6.1475353
6.1475353
6.1475353
6.0708494
6.0708494
6.1475353
6.224221
6.1475353
6.1475353
6.1475353
6.224221
6.224221
6.1475353
5.9941626
5.8407907
5.9941626
6.300907
6.377593
6.377593
6.224221
6.224221
6.300907
6.377593
6.454279
6.377593
6.300907
6.300907
6.377593
6.377593
6.300907
6.300907
6.377593
6.377593
6.377593
6.300907
6.224221
6.300907
6.300907
6.300907
6.300907
6.224221
6.300907
6.300907
6.300907
6.224221
6.1475353
6.1475353
6.1475353
6.1475353
6.1475353
6.0708494
6.0708494
6.0708494
6.0708494
6.1475353
6.1475353
6.224221
6.224221
6.224221
6.224221
6.1475353
6.1475353
6.1475353
6.224221
6.224221
6.224221
6.1475353
