# Supplementary material for: Performances of the PIPER scalable child human body model in accident reconstruction
Source: PLoS One. 2017 Nov 14;12(11):e0187916. doi: 10.1371/journal.pone.0187916 (PMC5685610; doi:10.1371/journal.pone.0187916)
Supplement: S2 Data — This zip folder contains input accelerations for reproducibility of the accident reconstruction. Also, the readings from the dummy sensor are reported for reproducibility of the calculations. (ZIP) [file pone.0187916.s010.zip › CHANNEL/RAC02.033]

Test object number          :1
Name of the channel         :Thoracic Spine Acceleration Y
Laboratory channel code     :14THSP0000Q6ACYP
Customer channel code       :14THSP0000Q6ACYP
Channel code                :14THSP0000Q6ACYP
Unit                        :m/(s*s)
Direction                   :Y
Dimension                   :AC
Transducer type             :EB672X
Pre-filter type             :4.00kHz 6pole Butterworth for rate 20000 (1.3)
Cut off frequency           :4000.0
Channel frequency class     :2000
Channel amplitude class     :2500.0
Reference channel           :implicit
Reference channel name      :NOVALUE
Data source                 :transducer
Data status                 :ok
Sampling interval           :5.0E-5
Bit resolution              :16
.ValidationRemark           :2 valeurs d�passent la limite CAC choisie dans [0.05635 sec; 0.06925 sec]
Time of first sample        :-0.2
Number of samples           :34000
First global maximum value  :237.36133
Time of maximum value       :0.056749985
First global minimum value  :-2501.3328
Time of minimum value       :0.056399986
Start offset interval       :-0.1
End offset interval         :-0.05
-1.7249622
-1.7249622
-1.7249622
-1.7249622
-1.7249622
-1.8012745
-1.8012745
-1.7249622
-1.6486499
-1.6486499
-1.7249622
-1.7249622
-1.7249622
-1.7249622
-1.7249622
-1.7249622
-1.7249622
-1.8012745
-1.8775867
-1.8012745
-1.6486499
-1.5723376
-1.4960254
-1.4960254
-1.5723376
-1.6486499
-1.7249622
-1.6486499
-1.5723376
-1.4960254
-1.4197133
-1.4960254
-1.5723376
-1.6486499
-1.6486499
-1.5723376
-1.4960254
-1.4197133
-1.4197133
-1.4197133
-1.4960254
-1.5723376
-1.5723376
-1.4960254
-1.4197133
-1.4197133
-1.4197133
-1.4197133
-1.343401
-1.2670887
-1.2670887
-1.343401
-1.343401
-1.343401
-1.2670887
-1.2670887
-1.2670887
-1.343401
-1.4197133
-1.4960254
-1.4197133
-1.343401
-1.343401
-1.4197133
-1.4960254
-1.4197133
-1.343401
-1.343401
-1.4197133
-1.4197133
-1.4197133
-1.4197133
-1.4197133
-1.4197133
-1.343401
-1.2670887
-1.2670887
-1.2670887
-1.343401
-1.343401
-1.343401
-1.2670887
-1.2670887
-1.2670887
-1.2670887
-1.2670887
-1.2670887
-1.2670887
-1.1907765
-1.1144642
-1.1907765
-1.2670887
-1.343401
-1.343401
-1.2670887
-1.1907765
-1.1907765
-1.1907765
-1.1907765
-1.1144642
-1.1144642
-1.1144642
-1.1144642
-1.1907765
-1.1907765
-1.1907765
-1.1907765
-1.1907765
-1.1907765
-1.1907765
-1.1907765
-1.1907765
-1.1907765
-1.1907765
-1.1144642
-1.038152
-1.038152
-0.9618397
-1.038152
-1.1144642
-1.1144642
-1.1144642
-1.1144642
-1.1907765
-1.2670887
-1.1907765
-1.1907765
-1.1144642
-1.1907765
-1.1907765
-1.1144642
-1.038152
-0.9618397
-0.9618397
-1.038152
-1.038152
-1.038152
-1.038152
-0.9618397
-0.9618397
-0.8855274
-0.8855274
-0.8855274
-0.9618397
-1.038152
-1.1144642
-1.1144642
-1.1144642
-1.1144642
-1.1144642
-1.038152
-0.9618397
-0.9618397
-1.038152
-1.1144642
-1.1907765
-1.1907765
-1.1907765
-1.1144642
-1.038152
-1.038152
-1.038152
-1.038152
-1.1144642
-1.1144642
-1.1144642
-1.1907765
-1.1144642
-1.1144642
-1.1907765
-1.1907765
-1.2670887
-1.343401
-1.2670887
-1.1907765
-1.1144642
-1.1144642
-1.038152
-1.1144642
-1.1907765
-1.1907765
-1.1907765
-1.1907765
-1.1144642
-1.1144642
-1.1907765
-1.1907765
-1.1907765
-1.1907765
-1.1907765
-1.1907765
-1.1907765
-1.2670887
-1.2670887
-1.2670887
-1.343401
-1.343401
-1.2670887
-1.2670887
-1.2670887
-1.343401
-1.343401
-1.4197133
-1.343401
-1.343401
-1.2670887
-1.343401
-1.4197133
-1.4960254
-1.4960254
-1.343401
-1.343401
-1.4197133
-1.4960254
-1.5723376
-1.4960254
-1.5723376
-1.6486499
-1.7249622
-1.6486499
-1.6486499
-1.6486499
-1.6486499
-1.5723376
-1.4960254
-1.4960254
-1.4960254
-1.6486499
-1.6486499
-1.7249622
-1.7249622
-1.7249622
-1.7249622
-1.6486499
-1.6486499
-1.7249622
-1.8012745
-1.7249622
-1.7249622
-1.6486499
-1.7249622
-1.8012745
-1.8012745
-1.7249622
-1.7249622
-1.6486499
-1.7249622
-1.8012745
-1.8775867
-1.9538989
-1.9538989
-1.9538989
-1.9538989
-1.9538989
-1.9538989
-1.8775867
-1.8775867
-1.9538989
-1.9538989
-1.9538989
-1.8775867
-1.8775867
-1.8775867
-1.8775867
-1.9538989
-1.9538989
-2.0302112
-2.0302112
-1.9538989
-1.8775867
-1.9538989
-1.9538989
-2.0302112
-2.0302112
-2.0302112
-2.0302112
-2.0302112
-2.0302112
-1.9538989
-1.9538989
-2.0302112
-2.0302112
-2.0302112
-2.1065235
-2.1065235
-2.1065235
-2.1065235
-2.0302112
-2.0302112
-2.1065235
-2.1828358
-2.2591481
-2.3354602
-2.3354602
-2.3354602
-2.2591481
-2.3354602
-2.4117725
-2.4117725
-2.4117725
-2.3354602
-2.2591481
-2.2591481
-2.2591481
-2.2591481
-2.2591481
-2.3354602
-2.3354602
-2.3354602
-2.3354602
-2.3354602
-2.2591481
-2.3354602
-2.3354602
-2.2591481
-2.2591481
-2.2591481
-2.2591481
-2.3354602
-2.3354602
-2.3354602
-2.3354602
-2.3354602
-2.3354602
-2.3354602
-2.3354602
-2.3354602
-2.3354602
-2.2591481
-2.2591481
-2.2591481
-2.3354602
-2.3354602
-2.3354602
-2.3354602
-2.4880848
-2.4880848
-2.4117725
-2.2591481
-2.1828358
-2.1828358
-2.2591481
-2.2591481
-2.3354602
-2.3354602
-2.3354602
-2.3354602
-2.3354602
-2.3354602
-2.2591481
-2.2591481
-2.3354602
-2.3354602
-2.4117725
-2.4117725
-2.4117725
-2.4117725
-2.3354602
-2.3354602
-2.2591481
-2.2591481
-2.2591481
-2.3354602
-2.3354602
-2.3354602
-2.3354602
-2.4117725
-2.4117725
-2.4117725
-2.4117725
-2.4117725
-2.4880848
-2.4880848
-2.4880848
-2.4880848
-2.4117725
-2.3354602
-2.4117725
-2.4880848
-2.4880848
-2.4880848
-2.4117725
-2.4117725
-2.4117725
-2.4880848
-2.564397
-2.564397
-2.4880848
-2.4117725
-2.3354602
-2.4117725
-2.4117725
-2.4880848
-2.4880848
-2.4880848
-2.4880848
-2.564397
-2.564397
-2.6407094
-2.6407094
-2.564397
-2.4880848
-2.4880848
-2.4880848
-2.564397
-2.6407094
-2.6407094
-2.6407094
-2.6407094
-2.6407094
-2.6407094
-2.6407094
-2.7170215
-2.7170215
-2.6407094
-2.6407094
-2.6407094
-2.7170215
-2.7170215
-2.6407094
-2.564397
-2.564397
-2.564397
-2.564397
-2.564397
-2.6407094
-2.7170215
-2.7170215
-2.7170215
-2.7170215
-2.7170215
-2.7170215
-2.6407094
-2.6407094
-2.6407094
-2.7170215
-2.7170215
-2.7170215
-2.6407094
-2.564397
-2.6407094
-2.7170215
-2.793334
-2.793334
-2.7170215
-2.564397
-2.564397
-2.564397
-2.6407094
-2.564397
-2.564397
-2.564397
-2.564397
-2.564397
-2.4880848
-2.564397
-2.564397
-2.6407094
-2.564397
-2.4880848
-2.4880848
-2.564397
-2.564397
-2.4880848
-2.4880848
-2.4880848
-2.4880848
-2.4880848
-2.4880848
-2.4880848
-2.4880848
-2.4880848
-2.4880848
-2.4880848
-2.4880848
-2.564397
-2.7170215
-2.793334
-2.6407094
-2.564397
-2.6407094
-2.7170215
-2.6407094
-2.564397
-2.564397
-2.564397
-2.564397
-2.6407094
-2.6407094
-2.6407094
-2.6407094
-2.6407094
-2.793334
-2.869646
-2.869646
-2.7170215
-2.6407094
-2.564397
-2.4880848
-2.564397
-2.564397
-2.564397
-2.4880848
-2.4880848
-2.564397
-2.564397
-2.6407094
-2.6407094
-2.564397
-2.564397
-2.564397
-2.4880848
-2.564397
-2.6407094
-2.7170215
-2.7170215
-2.6407094
-2.6407094
-2.6407094
-2.7170215
-2.7170215
-2.7170215
-2.6407094
-2.6407094
-2.6407094
-2.6407094
-2.6407094
-2.6407094
-2.7170215
-2.6407094
-2.564397
-2.564397
-2.564397
-2.6407094
-2.7170215
-2.793334
-2.7170215
-2.6407094
-2.7170215
-2.793334
-2.793334
-2.7170215
-2.7170215
-2.6407094
-2.6407094
-2.7170215
-2.7170215
-2.7170215
-2.6407094
-2.6407094
-2.6407094
-2.564397
-2.564397
-2.564397
-2.6407094
-2.7170215
-2.7170215
-2.7170215
-2.7170215
-2.7170215
-2.7170215
-2.7170215
-2.6407094
-2.6407094
-2.7170215
-2.793334
-2.793334
-2.7170215
-2.6407094
-2.6407094
-2.6407094
-2.7170215
-2.793334
-2.793334
-2.7170215
-2.7170215
-2.793334
-2.793334
-2.869646
-2.793334
-2.7170215
-2.7170215
-2.7170215
-2.793334
-2.869646
-2.869646
-2.869646
-2.869646
-2.869646
-2.9459581
-2.9459581
-2.869646
-2.9459581
-2.9459581
-2.9459581
-2.869646
-2.869646
-2.869646
-2.869646
-2.869646
-2.869646
-2.869646
-2.869646
-2.793334
-2.793334
-2.869646
-2.9459581
-2.869646
-2.793334
-2.793334
-2.793334
-2.793334
-2.793334
-2.793334
-2.793334
-2.793334
-2.793334
-2.7170215
-2.7170215
-2.7170215
-2.7170215
-2.7170215
-2.7170215
-2.7170215
-2.869646
-2.9459581
-2.9459581
-2.869646
-2.869646
-2.869646
-2.869646
-2.9459581
-2.9459581
-2.869646
-2.793334
-2.7170215
-2.793334
-2.869646
-2.869646
-2.869646
-2.793334
-2.793334
-2.793334
-2.793334
-2.869646
-2.869646
-2.793334
-2.793334
-2.793334
-2.7170215
-2.7170215
-2.7170215
-2.7170215
-2.793334
-2.869646
-2.793334
-2.7170215
-2.793334
-2.793334
-2.869646
-2.793334
-2.7170215
-2.7170215
-2.6407094
-2.7170215
-2.7170215
-2.7170215
-2.6407094
-2.564397
-2.564397
-2.564397
-2.564397
-2.564397
-2.564397
-2.564397
-2.4880848
-2.4880848
-2.4117725
-2.4117725
-2.4880848
-2.564397
-2.564397
-2.564397
-2.564397
-2.4880848
-2.564397
-2.564397
-2.4880848
-2.4880848
-2.4880848
-2.4880848
-2.4880848
-2.4117725
-2.4117725
-2.3354602
-2.4117725
-2.4117725
-2.3354602
-2.3354602
-2.3354602
-2.3354602
-2.2591481
-2.3354602
-2.4117725
-2.4117725
-2.3354602
-2.2591481
-2.2591481
-2.3354602
-2.3354602
-2.2591481
-2.2591481
-2.2591481
-2.2591481
-2.1828358
-2.1065235
-2.1065235
-2.1828358
-2.1828358
-2.1828358
-2.1828358
-2.1065235
-2.1065235
-2.0302112
-2.1065235
-2.0302112
-2.0302112
-1.9538989
-1.9538989
-2.0302112
-2.0302112
-1.9538989
-1.9538989
-1.8775867
-1.8775867
-1.8775867
-1.9538989
-1.9538989
-1.9538989
-1.9538989
-1.9538989
-1.8775867
-1.8012745
-1.8012745
-1.7249622
-1.7249622
-1.7249622
-1.7249622
-1.7249622
-1.6486499
-1.6486499
-1.7249622
-1.8012745
-1.7249622
-1.6486499
-1.6486499
-1.6486499
-1.5723376
-1.5723376
-1.4960254
-1.4960254
-1.4960254
-1.5723376
-1.5723376
-1.4960254
-1.4197133
-1.4197133
-1.4197133
-1.4960254
-1.5723376
-1.4960254
-1.4197133
-1.4197133
-1.4197133
-1.343401
-1.2670887
-1.1907765
-1.2670887
-1.2670887
-1.2670887
-1.2670887
-1.2670887
-1.2670887
-1.2670887
-1.1907765
-1.2670887
-1.2670887
-1.2670887
-1.2670887
-1.1907765
-1.1907765
-1.2670887
-1.2670887
-1.1907765
-1.1144642
-1.038152
-1.038152
-1.1144642
-1.1144642
-1.1907765
-1.1144642
-1.1144642
-1.038152
-1.038152
-1.038152
-1.1144642
-1.1144642
-1.1144642
-1.038152
-1.038152
-0.9618397
-1.038152
-1.038152
-1.038152
-0.9618397
-0.9618397
-0.9618397
-1.038152
-1.038152
-0.9618397
-0.8855274
-0.8855274
-0.8092152
-0.8092152
-0.7329029
-0.7329029
-0.8855274
-0.9618397
-0.8855274
-0.8092152
-0.8092152
-0.8855274
-0.9618397
-1.038152
-0.9618397
-0.9618397
-0.8855274
-0.9618397
-0.9618397
-0.9618397
-0.8092152
-0.8092152
-0.8092152
-0.8855274
-0.8855274
-0.8855274
-0.8855274
-0.8092152
-0.8092152
-0.8092152
-0.8855274
-0.8855274
-0.8855274
-0.8855274
-0.8855274
-0.8092152
-0.8092152
-0.8092152
-0.8855274
-0.8855274
-0.8092152
-0.8092152
-0.8092152
-0.8092152
-0.8092152
-0.8092152
-0.8092152
-0.8092152
-0.8092152
-0.8092152
-0.8092152
-0.8092152
-0.8092152
-0.8092152
-0.8092152
-0.8855274
-0.9618397
-0.9618397
-0.8855274
-0.8092152
-0.8092152
-0.9618397
-0.9618397
-0.9618397
-0.9618397
-0.8855274
-0.8855274
-0.8092152
-0.8855274
-0.8855274
-0.9618397
-0.9618397
-0.8855274
-0.8855274
-0.8855274
-0.8855274
-0.8855274
-0.8855274
-0.8092152
-0.8092152
-0.7329029
-0.7329029
-0.8092152
-0.8092152
-0.7329029
-0.7329029
-0.8092152
-0.8855274
-0.9618397
-0.8855274
-0.8855274
-0.8855274
-0.8855274
-0.8092152
-0.8855274
-0.8855274
-0.9618397
-0.8855274
-0.8092152
-0.7329029
-0.8092152
-0.8855274
-0.8855274
-0.8855274
-0.9618397
-1.038152
-1.038152
-0.8855274
-0.8092152
-0.8092152
-0.8855274
-0.9618397
-0.9618397
-0.9618397
-0.9618397
-0.9618397
-0.9618397
-0.9618397
-0.9618397
-0.9618397
-0.9618397
-1.1144642
-1.1144642
-1.1144642
-1.038152
-1.038152
-1.038152
-1.038152
-1.038152
-1.1144642
-1.1144642
-1.038152
-0.9618397
-1.038152
-1.038152
-0.9618397
-0.9618397
-0.9618397
-1.038152
-1.038152
-0.8855274
-0.8092152
-0.8092152
-0.8855274
-0.9618397
-0.9618397
-0.8855274
-0.8092152
-0.8855274
-0.8855274
-1.038152
-1.038152
-1.038152
-1.038152
-1.1144642
-1.038152
-0.9618397
-0.9618397
-0.9618397
-1.038152
-1.1144642
-1.1144642
-1.038152
-1.038152
-0.9618397
-0.8855274
-0.8855274
-0.9618397
-1.038152
-1.038152
-0.9618397
-0.8855274
-0.9618397
-1.038152
-1.038152
-0.9618397
-0.8855274
-0.9618397
-0.9618397
-1.038152
-1.038152
-0.9618397
-0.9618397
-0.9618397
-0.9618397
-0.9618397
-0.9618397
-0.9618397
-0.9618397
-0.9618397
-0.8855274
-0.8855274
-0.8092152
-0.8092152
-0.8092152
-0.8855274
-0.8855274
-0.8855274
-0.8855274
-0.8092152
-0.8092152
-0.7329029
-0.8092152
-0.8092152
-0.8092152
-0.8092152
-0.8092152
-0.8092152
-0.8092152
-0.8092152
-0.7329029
-0.8092152
-0.8855274
-0.8855274
-0.8855274
-0.8855274
-0.8092152
-0.8092152
-0.8092152
-0.8092152
-0.8092152
-0.7329029
-0.7329029
-0.7329029
-0.8092152
-0.8092152
-0.8092152
-0.8092152
-0.8092152
-0.7329029
-0.7329029
-0.7329029
-0.8092152
-0.7329029
-0.65659064
-0.5802784
-0.65659064
-0.7329029
-0.7329029
-0.7329029
-0.7329029
-0.7329029
-0.8092152
-0.8855274
-0.8092152
-0.7329029
-0.7329029
-0.8092152
-0.8092152
-0.8092152
-0.7329029
-0.8092152
-0.8092152
-0.8092152
-0.7329029
-0.7329029
-0.8092152
-0.8092152
-0.7329029
-0.65659064
-0.65659064
-0.7329029
-0.8092152
-0.8092152
-0.8855274
-0.8855274
-0.8092152
-0.7329029
-0.7329029
-0.65659064
-0.65659064
-0.65659064
-0.65659064
-0.7329029
-0.7329029
-0.7329029
-0.65659064
-0.65659064
-0.7329029
-0.8092152
-0.8092152
-0.8092152
-0.8092152
-0.8092152
-0.8092152
-0.8092152
-0.8092152
-0.8092152
-0.8092152
-0.8092152
-0.8855274
-0.8092152
-0.8092152
-0.8092152
-0.8855274
-0.9618397
-0.9618397
-0.8855274
-0.8092152
-0.8092152
-0.8855274
-0.8855274
-0.8855274
-0.8092152
-0.8092152
-0.8092152
-0.8092152
-0.8092152
-0.8092152
-0.7329029
-0.7329029
-0.8092152
-0.8855274
-0.8855274
-0.8855274
-0.8092152
-0.8855274
-0.8855274
-0.9618397
-0.9618397
-0.9618397
-0.9618397
-0.8855274
-0.8855274
-0.8855274
-0.8855274
-0.8855274
-0.9618397
-0.9618397
-0.8855274
-0.8092152
-0.8092152
-0.8092152
-0.8855274
-0.9618397
-1.038152
-0.9618397
-0.9618397
-0.8855274
-0.9618397
-1.038152
-1.1144642
-1.1144642
-1.1144642
-1.1144642
-1.038152
-0.9618397
-0.9618397
-0.9618397
-1.038152
-1.1144642
-1.038152
-1.1144642
-1.1144642
-1.038152
-1.038152
-1.1144642
-1.1144642
-1.1907765
-1.1144642
-1.038152
-1.038152
-1.1144642
-1.1144642
-1.1144642
-0.9618397
-0.8855274
-0.8855274
-1.038152
-1.1144642
-1.1144642
-1.1144642
-1.1144642
-1.1144642
-1.1144642
-1.038152
-0.9618397
-0.9618397
-1.038152
-1.1144642
-1.1144642
-1.1144642
-1.038152
-1.038152
-1.038152
-1.038152
-1.038152
-1.038152
-1.1144642
-1.1907765
-1.1144642
-1.1144642
-1.1144642
-1.1144642
-1.1144642
-1.038152
-1.038152
-1.038152
-1.038152
-0.9618397
-0.9618397
-0.9618397
-1.038152
-0.9618397
-0.9618397
-1.038152
-1.038152
-1.038152
-1.038152
-1.038152
-0.9618397
-0.9618397
-0.9618397
-1.038152
-0.9618397
-0.8855274
-0.8855274
-0.8855274
-1.038152
-1.1907765
-1.1907765
-1.1144642
-0.9618397
-0.9618397
-1.038152
-1.038152
-1.038152
-1.038152
-1.038152
-0.9618397
-0.9618397
-0.9618397
-1.038152
-1.038152
-1.038152
-0.9618397
-0.8855274
-0.9618397
-0.9618397
-0.9618397
-0.8855274
-0.8855274
-0.8855274
-0.9618397
-0.9618397
-0.8855274
-0.9618397
-1.038152
-1.1144642
-1.038152
-0.9618397
-0.9618397
-0.8855274
-0.8855274
-0.8092152
-0.8855274
-0.9618397
-0.9618397
-0.9618397
-0.8855274
-0.7329029
-0.7329029
-0.8092152
-0.9618397
-0.9618397
-0.8855274
-0.8092152
-0.8855274
-0.9618397
-1.038152
-0.9618397
-0.8092152
-0.8092152
-0.7329029
-0.7329029
-0.7329029
-0.7329029
-0.8092152
-0.8855274
-0.8855274
-0.8855274
-0.8092152
-0.8092152
-0.8092152
-0.8855274
-0.8855274
-0.8092152
-0.7329029
-0.7329029
-0.8092152
-0.8092152
-0.8092152
-0.7329029
-0.65659064
-0.5802784
-0.7329029
-0.8855274
-0.8855274
-0.8092152
-0.65659064
-0.5802784
-0.5802784
-0.65659064
-0.65659064
-0.65659064
-0.5802784
-0.5039661
-0.5802784
-0.7329029
-0.8092152
-0.8092152
-0.65659064
-0.5802784
-0.5039661
-0.4276539
-0.4276539
-0.5039661
-0.5802784
-0.5802784
-0.5802784
-0.5802784
-0.5039661
-0.5039661
-0.5039661
-0.5039661
-0.5802784
-0.5802784
-0.5802784
-0.5802784
-0.5802784
-0.5802784
-0.5802784
-0.5802784
-0.5802784
-0.5039661
-0.4276539
-0.4276539
-0.5039661
-0.5802784
-0.65659064
-0.5802784
-0.4276539
-0.3513416
-0.3513416
-0.3513416
-0.3513416
-0.3513416
-0.3513416
-0.3513416
-0.4276539
-0.5039661
-0.4276539
-0.4276539
-0.3513416
-0.27502942
-0.19871712
-0.19871712
-0.19871712
-0.19871712
-0.19871712
-0.27502942
-0.3513416
-0.3513416
-0.4276539
-0.3513416
-0.27502942
-0.27502942
-0.27502942
-0.27502942
-0.27502942
-0.27502942
-0.27502942
-0.3513416
-0.3513416
-0.3513416
-0.27502942
-0.27502942
-0.19871712
-0.19871712
-0.27502942
-0.27502942
-0.3513416
-0.27502942
-0.27502942
-0.27502942
-0.27502942
-0.27502942
-0.27502942
-0.19871712
-0.19871712
-0.19871712
-0.19871712
-0.19871712
-0.19871712
-0.27502942
-0.27502942
-0.3513416
-0.27502942
-0.27502942
-0.19871712
-0.19871712
-0.19871712
-0.27502942
-0.27502942
-0.3513416
-0.3513416
-0.3513416
-0.3513416
-0.27502942
-0.27502942
-0.27502942
-0.27502942
-0.27502942
-0.27502942
-0.27502942
-0.27502942
-0.3513416
-0.27502942
-0.19871712
-0.12240493
-0.12240493
-0.27502942
-0.27502942
-0.27502942
-0.27502942
-0.19871712
-0.27502942
-0.27502942
-0.27502942
-0.27502942
-0.19871712
-0.19871712
-0.19871712
-0.19871712
-0.19871712
-0.19871712
-0.27502942
-0.27502942
-0.19871712
-0.19871712
-0.19871712
-0.19871712
-0.19871712
-0.12240493
-0.12240493
-0.19871712
-0.19871712
-0.19871712
-0.19871712
-0.12240493
-0.12240493
-0.12240493
-0.19871712
-0.19871712
-0.12240493
-0.04609263
0.030219674
-0.04609263
-0.12240493
-0.12240493
-0.19871712
-0.19871712
-0.12240493
-0.12240493
-0.12240493
-0.12240493
-0.19871712
-0.12240493
-0.12240493
-0.04609263
-0.04609263
-0.12240493
-0.19871712
-0.19871712
-0.19871712
-0.12240493
-0.12240493
-0.04609263
-0.04609263
-0.12240493
-0.19871712
-0.27502942
-0.27502942
-0.19871712
-0.19871712
-0.27502942
-0.19871712
-0.19871712
-0.19871712
-0.27502942
-0.27502942
-0.3513416
-0.3513416
-0.3513416
-0.27502942
-0.19871712
-0.12240493
-0.19871712
-0.3513416
-0.4276539
-0.27502942
-0.19871712
-0.19871712
-0.19871712
-0.27502942
-0.27502942
-0.27502942
-0.27502942
-0.19871712
-0.19871712
-0.19871712
-0.27502942
-0.27502942
-0.3513416
-0.4276539
-0.4276539
-0.3513416
-0.3513416
-0.27502942
-0.27502942
-0.19871712
-0.19871712
-0.19871712
-0.27502942
-0.3513416
-0.4276539
-0.3513416
-0.27502942
-0.27502942
-0.19871712
-0.19871712
-0.27502942
-0.27502942
-0.27502942
-0.27502942
-0.27502942
-0.27502942
-0.27502942
-0.27502942
-0.27502942
-0.27502942
-0.19871712
-0.19871712
-0.19871712
-0.19871712
-0.27502942
-0.27502942
-0.3513416
-0.3513416
-0.3513416
-0.3513416
-0.27502942
-0.19871712
-0.19871712
-0.19871712
-0.27502942
-0.3513416
-0.3513416
-0.27502942
-0.27502942
-0.27502942
-0.19871712
-0.19871712
-0.19871712
-0.27502942
-0.3513416
-0.27502942
-0.19871712
-0.19871712
-0.27502942
-0.3513416
-0.27502942
-0.19871712
-0.19871712
-0.19871712
-0.27502942
-0.27502942
-0.27502942
-0.27502942
-0.27502942
-0.27502942
-0.19871712
-0.19871712
-0.19871712
-0.19871712
-0.19871712
-0.19871712
-0.19871712
-0.19871712
-0.19871712
-0.19871712
-0.19871712
-0.19871712
-0.19871712
-0.27502942
-0.19871712
-0.12240493
-0.04609263
0.030219674
0.030219674
-0.04609263
-0.19871712
-0.19871712
-0.12240493
-0.04609263
0.030219674
0.030219674
-0.04609263
-0.04609263
-0.04609263
-0.04609263
0.030219674
0.030219674
0.030219674
0.030219674
0.030219674
-0.04609263
-0.04609263
0.030219674
0.10653186
0.10653186
0.030219674
-0.04609263
0.030219674
0.10653186
0.18284416
0.10653186
0.030219674
0.10653186
0.10653186
0.18284416
0.18284416
0.10653186
0.10653186
0.030219674
0.030219674
0.030219674
0.030219674
0.10653186
0.10653186
0.10653186
0.10653186
0.10653186
0.10653186
0.10653186
0.18284416
0.25915647
0.25915647
0.25915647
0.25915647
0.18284416
0.18284416
0.18284416
0.10653186
0.10653186
0.18284416
0.25915647
0.25915647
0.33546865
0.41178095
0.41178095
0.25915647
0.18284416
0.18284416
0.25915647
0.25915647
0.25915647
0.25915647
0.25915647
0.25915647
0.25915647
0.25915647
0.25915647
0.25915647
0.25915647
0.33546865
0.33546865
0.25915647
0.25915647
0.25915647
0.25915647
0.18284416
0.18284416
0.25915647
0.41178095
0.48809314
0.41178095
0.25915647
0.18284416
0.18284416
0.25915647
0.33546865
0.41178095
0.41178095
0.33546865
0.33546865
0.25915647
0.25915647
0.25915647
0.33546865
0.33546865
0.25915647
0.25915647
0.25915647
0.33546865
0.33546865
0.41178095
0.48809314
0.48809314
0.48809314
0.48809314
0.41178095
0.33546865
0.33546865
0.33546865
0.41178095
0.48809314
0.41178095
0.25915647
0.25915647
0.33546865
0.41178095
0.41178095
0.33546865
0.33546865
0.33546865
0.33546865
0.25915647
0.25915647
0.33546865
0.33546865
0.33546865
0.25915647
0.25915647
0.25915647
0.25915647
0.25915647
0.25915647
0.25915647
0.33546865
0.33546865
0.33546865
0.33546865
0.33546865
0.33546865
0.25915647
0.25915647
0.25915647
0.25915647
0.25915647
0.25915647
0.33546865
0.33546865
0.25915647
0.18284416
0.18284416
0.18284416
0.25915647
0.18284416
0.18284416
0.18284416
0.25915647
0.25915647
0.25915647
0.25915647
0.25915647
0.33546865
0.25915647
0.18284416
0.18284416
0.25915647
0.33546865
0.33546865
0.33546865
0.33546865
0.25915647
0.25915647
0.25915647
0.18284416
0.10653186
0.10653186
0.10653186
0.18284416
0.18284416
0.18284416
0.18284416
0.10653186
0.030219674
0.030219674
0.030219674
0.030219674
0.030219674
0.030219674
0.030219674
0.10653186
0.10653186
-0.04609263
-0.19871712
-0.12240493
0.030219674
0.10653186
0.10653186
0.030219674
0.030219674
0.030219674
0.030219674
0.030219674
0.030219674
0.030219674
0.10653186
0.10653186
0.10653186
0.030219674
-0.04609263
-0.04609263
0.030219674
0.030219674
-0.04609263
-0.04609263
-0.04609263
-0.04609263
-0.04609263
-0.04609263
-0.04609263
-0.04609263
-0.04609263
-0.04609263
-0.04609263
-0.12240493
-0.27502942
-0.27502942
-0.3513416
-0.3513416
-0.27502942
-0.19871712
-0.19871712
-0.12240493
-0.19871712
-0.27502942
-0.27502942
-0.3513416
-0.4276539
-0.3513416
-0.3513416
-0.27502942
-0.19871712
-0.27502942
-0.3513416
-0.3513416
-0.27502942
-0.27502942
-0.27502942
-0.27502942
-0.27502942
-0.27502942
-0.3513416
-0.27502942
-0.27502942
-0.27502942
-0.3513416
-0.4276539
-0.5039661
-0.4276539
-0.3513416
-0.3513416
-0.3513416
-0.3513416
-0.3513416
-0.3513416
-0.3513416
-0.3513416
-0.3513416
-0.27502942
-0.27502942
-0.27502942
-0.27502942
-0.27502942
-0.27502942
-0.27502942
-0.3513416
-0.3513416
-0.27502942
-0.27502942
-0.3513416
-0.27502942
-0.27502942
-0.27502942
-0.4276539
-0.4276539
-0.3513416
-0.19871712
-0.12240493
-0.19871712
-0.3513416
-0.4276539
-0.3513416
-0.19871712
-0.19871712
-0.19871712
-0.27502942
-0.3513416
-0.4276539
-0.4276539
-0.3513416
-0.3513416
-0.4276539
-0.3513416
-0.27502942
-0.19871712
-0.27502942
-0.4276539
-0.5039661
-0.5802784
-0.5802784
-0.5039661
-0.3513416
-0.27502942
-0.27502942
-0.3513416
-0.4276539
-0.3513416
-0.27502942
-0.27502942
-0.27502942
-0.27502942
-0.3513416
-0.4276539
-0.4276539
-0.3513416
-0.19871712
-0.19871712
-0.27502942
-0.3513416
-0.3513416
-0.3513416
-0.3513416
-0.3513416
-0.3513416
-0.3513416
-0.3513416
-0.3513416
-0.27502942
-0.19871712
-0.27502942
-0.3513416
-0.4276539
-0.4276539
-0.3513416
-0.27502942
-0.27502942
-0.27502942
-0.3513416
-0.3513416
-0.3513416
-0.3513416
-0.3513416
-0.3513416
-0.4276539
-0.3513416
-0.27502942
-0.27502942
-0.27502942
-0.3513416
-0.3513416
-0.3513416
-0.27502942
-0.27502942
-0.27502942
-0.3513416
-0.3513416
-0.27502942
-0.27502942
-0.27502942
-0.27502942
-0.19871712
-0.19871712
-0.12240493
-0.12240493
-0.12240493
-0.19871712
-0.27502942
-0.27502942
-0.19871712
-0.12240493
-0.19871712
-0.19871712
-0.12240493
-0.12240493
-0.12240493
-0.12240493
-0.19871712
-0.19871712
-0.19871712
-0.12240493
-0.04609263
-0.04609263
-0.04609263
-0.04609263
-0.04609263
-0.04609263
-0.04609263
-0.12240493
-0.12240493
-0.04609263
0.030219674
-0.04609263
-0.04609263
0.030219674
0.030219674
-0.04609263
-0.04609263
-0.12240493
-0.04609263
-0.04609263
0.030219674
0.030219674
0.030219674
0.030219674
0.030219674
0.030219674
-0.04609263
-0.04609263
-0.12240493
-0.12240493
-0.12240493
-0.04609263
0.030219674
0.030219674
0.030219674
0.030219674
0.030219674
-0.04609263
-0.04609263
0.030219674
0.030219674
-0.04609263
-0.12240493
-0.12240493
-0.12240493
-0.04609263
-0.04609263
-0.12240493
-0.04609263
0.030219674
0.10653186
0.10653186
0.10653186
0.10653186
0.10653186
0.10653186
0.030219674
0.030219674
0.030219674
0.10653186
0.18284416
0.18284416
0.18284416
0.10653186
0.10653186
0.10653186
0.18284416
0.18284416
0.10653186
0.10653186
0.10653186
0.18284416
0.25915647
0.18284416
0.18284416
0.10653186
0.18284416
0.25915647
0.18284416
0.10653186
0.10653186
0.18284416
0.18284416
0.10653186
-0.04609263
-0.04609263
0.10653186
0.18284416
0.18284416
0.10653186
0.10653186
0.030219674
0.030219674
0.030219674
0.10653186
0.18284416
0.18284416
0.10653186
0.030219674
0.030219674
0.030219674
0.10653186
0.10653186
0.10653186
0.030219674
0.030219674
0.030219674
0.10653186
0.10653186
0.18284416
0.18284416
0.25915647
0.25915647
0.18284416
0.18284416
0.18284416
0.18284416
0.10653186
0.030219674
0.030219674
0.030219674
-0.04609263
-0.04609263
-0.04609263
-0.04609263
-0.04609263
-0.04609263
-0.04609263
-0.04609263
-0.04609263
0.030219674
0.030219674
0.030219674
-0.04609263
-0.12240493
-0.12240493
-0.12240493
-0.12240493
-0.12240493
-0.12240493
-0.19871712
-0.19871712
-0.27502942
-0.27502942
-0.27502942
-0.27502942
-0.3513416
-0.27502942
-0.19871712
-0.12240493
-0.19871712
-0.19871712
-0.27502942
-0.3513416
-0.4276539
-0.4276539
-0.3513416
-0.27502942
-0.19871712
-0.19871712
-0.27502942
-0.3513416
-0.4276539
-0.27502942
-0.19871712
-0.19871712
-0.27502942
-0.3513416
-0.27502942
-0.19871712
-0.19871712
-0.19871712
-0.27502942
-0.3513416
-0.4276539
-0.4276539
-0.3513416
-0.3513416
-0.3513416
-0.3513416
-0.4276539
-0.4276539
-0.4276539
-0.3513416
-0.3513416
-0.3513416
-0.3513416
-0.27502942
-0.27502942
-0.27502942
-0.3513416
-0.3513416
-0.3513416
-0.3513416
-0.27502942
-0.27502942
-0.27502942
-0.3513416
-0.3513416
-0.3513416
-0.3513416
-0.3513416
-0.3513416
-0.3513416
-0.3513416
-0.3513416
-0.3513416
-0.3513416
-0.27502942
-0.27502942
-0.3513416
-0.4276539
-0.4276539
-0.4276539
-0.5039661
-0.5039661
-0.5039661
-0.4276539
-0.3513416
-0.4276539
-0.5039661
-0.5039661
-0.5802784
-0.5802784
-0.5802784
-0.5039661
-0.4276539
-0.4276539
-0.5039661
-0.5802784
-0.5802784
-0.5802784
-0.5039661
-0.5039661
-0.5039661
-0.5039661
-0.5802784
-0.65659064
-0.7329029
-0.65659064
-0.65659064
-0.65659064
-0.65659064
-0.5802784
-0.65659064
-0.65659064
-0.65659064
-0.65659064
-0.65659064
-0.7329029
-0.7329029
-0.7329029
-0.65659064
-0.5802784
-0.5039661
-0.5039661
-0.5039661
-0.5039661
-0.65659064
-0.7329029
-0.8092152
-0.7329029
-0.65659064
-0.65659064
-0.65659064
-0.65659064
-0.65659064
-0.65659064
-0.65659064
-0.65659064
-0.7329029
-0.7329029
-0.65659064
-0.65659064
-0.5802784
-0.5802784
-0.5802784
-0.65659064
-0.65659064
-0.65659064
-0.65659064
-0.65659064
-0.7329029
-0.65659064
-0.65659064
-0.5802784
-0.5039661
-0.5039661
-0.65659064
-0.7329029
-0.7329029
-0.7329029
-0.7329029
-0.65659064
-0.5802784
-0.5039661
-0.5802784
-0.5802784
-0.65659064
-0.65659064
-0.65659064
-0.65659064
-0.65659064
-0.7329029
-0.7329029
-0.7329029
-0.65659064
-0.65659064
-0.5802784
-0.5039661
-0.5039661
-0.5039661
-0.5039661
-0.5039661
-0.5802784
-0.5802784
-0.5802784
-0.5802784
-0.5802784
-0.5802784
-0.5039661
-0.5039661
-0.5039661
-0.5039661
-0.5039661
-0.5802784
-0.5802784
-0.5039661
-0.4276539
-0.5039661
-0.5802784
-0.5802784
-0.5802784
-0.5802784
-0.5039661
-0.5039661
-0.5039661
-0.5802784
-0.65659064
-0.5802784
-0.5039661
-0.3513416
-0.3513416
-0.4276539
-0.4276539
-0.3513416
-0.27502942
-0.3513416
-0.5039661
-0.5039661
-0.4276539
-0.4276539
-0.3513416
-0.3513416
-0.4276539
-0.4276539
-0.4276539
-0.3513416
-0.3513416
-0.3513416
-0.3513416
-0.3513416
-0.27502942
-0.27502942
-0.3513416
-0.3513416
-0.27502942
-0.19871712
-0.27502942
-0.27502942
-0.27502942
-0.19871712
-0.19871712
-0.19871712
-0.27502942
-0.4276539
-0.4276539
-0.3513416
-0.27502942
-0.19871712
-0.19871712
-0.19871712
-0.19871712
-0.19871712
-0.19871712
-0.19871712
-0.19871712
-0.19871712
-0.19871712
-0.27502942
-0.27502942
-0.27502942
-0.27502942
-0.27502942
-0.19871712
-0.12240493
-0.12240493
-0.19871712
-0.27502942
-0.27502942
-0.19871712
-0.12240493
-0.12240493
-0.12240493
-0.19871712
-0.19871712
-0.27502942
-0.27502942
-0.27502942
-0.27502942
-0.3513416
-0.3513416
-0.27502942
-0.27502942
-0.27502942
-0.27502942
-0.27502942
-0.3513416
-0.4276539
-0.4276539
-0.4276539
-0.4276539
-0.3513416
-0.3513416
-0.3513416
-0.3513416
-0.3513416
-0.4276539
-0.4276539
-0.4276539
-0.4276539
-0.3513416
-0.27502942
-0.27502942
-0.19871712
-0.19871712
-0.27502942
-0.3513416
-0.4276539
-0.4276539
-0.5039661
-0.5039661
-0.5039661
-0.4276539
-0.4276539
-0.4276539
-0.4276539
-0.4276539
-0.3513416
-0.3513416
-0.4276539
-0.5039661
-0.5039661
-0.5039661
-0.5039661
-0.5039661
-0.5039661
-0.5039661
-0.5802784
-0.5802784
-0.5802784
-0.5039661
-0.5039661
-0.4276539
-0.5039661
-0.5039661
-0.5802784
-0.5039661
-0.5039661
-0.5039661
-0.5039661
-0.5039661
-0.5039661
-0.5039661
-0.5039661
-0.5802784
-0.5802784
-0.5802784
-0.5039661
-0.5039661
-0.5802784
-0.65659064
-0.5802784
-0.5039661
-0.4276539
-0.4276539
-0.5039661
-0.5802784
-0.5802784
-0.5039661
-0.5039661
-0.5802784
-0.65659064
-0.65659064
-0.65659064
-0.65659064
-0.65659064
-0.65659064
-0.65659064
-0.65659064
-0.65659064
-0.65659064
-0.5802784
-0.5039661
-0.5039661
-0.5802784
-0.5802784
-0.5039661
-0.5039661
-0.5039661
-0.4276539
-0.3513416
-0.3513416
-0.3513416
-0.4276539
-0.5039661
-0.5039661
-0.5802784
-0.5039661
-0.5039661
-0.5039661
-0.5802784
-0.5802784
-0.5039661
-0.4276539
-0.3513416
-0.27502942
-0.27502942
-0.27502942
-0.3513416
-0.4276539
-0.4276539
-0.4276539
-0.4276539
-0.5039661
-0.5039661
-0.5039661
-0.4276539
-0.4276539
-0.3513416
-0.3513416
-0.4276539
-0.4276539
-0.4276539
-0.3513416
-0.3513416
-0.3513416
-0.4276539
-0.4276539
-0.3513416
-0.4276539
-0.4276539
-0.5039661
-0.4276539
-0.4276539
-0.4276539
-0.5039661
-0.5039661
-0.4276539
-0.4276539
-0.4276539
-0.4276539
-0.3513416
-0.3513416
-0.3513416
-0.4276539
-0.5039661
-0.4276539
-0.27502942
-0.19871712
-0.12240493
-0.19871712
-0.27502942
-0.27502942
-0.27502942
-0.19871712
-0.19871712
-0.27502942
-0.27502942
-0.27502942
-0.19871712
-0.19871712
-0.19871712
-0.19871712
-0.12240493
-0.12240493
-0.12240493
-0.19871712
-0.19871712
-0.12240493
-0.12240493
-0.12240493
-0.19871712
-0.19871712
-0.12240493
-0.12240493
-0.12240493
-0.12240493
-0.12240493
-0.04609263
-0.04609263
-0.04609263
-0.19871712
-0.19871712
-0.12240493
-0.04609263
-0.04609263
-0.04609263
-0.12240493
-0.12240493
-0.04609263
-0.04609263
-0.04609263
0.030219674
0.10653186
-0.04609263
-0.12240493
-0.19871712
-0.12240493
-0.04609263
0.030219674
0.030219674
0.030219674
0.030219674
0.10653186
0.18284416
0.18284416
0.25915647
0.25915647
0.25915647
0.25915647
0.33546865
0.33546865
0.33546865
0.33546865
0.25915647
0.18284416
0.18284416
0.25915647
0.25915647
0.33546865
0.25915647
0.18284416
0.18284416
0.25915647
0.33546865
0.33546865
0.33546865
0.25915647
0.18284416
0.18284416
0.25915647
0.33546865
0.33546865
0.25915647
0.25915647
0.33546865
0.41178095
0.41178095
0.41178095
0.41178095
0.33546865
0.33546865
0.33546865
0.33546865
0.33546865
0.41178095
0.41178095
0.41178095
0.33546865
0.33546865
0.33546865
0.41178095
0.41178095
0.33546865
0.33546865
0.33546865
0.33546865
0.41178095
0.48809314
0.41178095
0.41178095
0.41178095
0.48809314
0.48809314
0.48809314
0.48809314
0.48809314
0.48809314
0.48809314
0.48809314
0.56440544
0.64071774
0.56440544
0.56440544
0.48809314
0.48809314
0.48809314
0.48809314
0.41178095
0.48809314
0.48809314
0.41178095
0.41178095
0.41178095
0.48809314
0.56440544
0.56440544
0.48809314
0.41178095
0.41178095
0.41178095
0.33546865
0.25915647
0.25915647
0.33546865
0.41178095
0.41178095
0.48809314
0.48809314
0.48809314
0.41178095
0.41178095
0.33546865
0.33546865
0.41178095
0.41178095
0.41178095
0.41178095
0.41178095
0.48809314
0.48809314
0.48809314
0.41178095
0.41178095
0.56440544
0.64071774
0.64071774
0.64071774
0.64071774
0.56440544
0.56440544
0.56440544
0.56440544
0.48809314
0.41178095
0.48809314
0.48809314
0.48809314
0.56440544
0.56440544
0.56440544
0.48809314
0.48809314
0.48809314
0.56440544
0.56440544
0.56440544
0.56440544
0.56440544
0.56440544
0.56440544
0.56440544
0.56440544
0.56440544
0.56440544
0.48809314
0.56440544
0.64071774
0.7170299
0.64071774
0.56440544
0.56440544
0.56440544
0.56440544
0.48809314
0.56440544
0.64071774
0.56440544
0.56440544
0.56440544
0.64071774
0.7170299
0.64071774
0.48809314
0.33546865
0.33546865
0.41178095
0.56440544
0.56440544
0.48809314
0.48809314
0.48809314
0.48809314
0.48809314
0.48809314
0.56440544
0.48809314
0.48809314
0.56440544
0.56440544
0.56440544
0.48809314
0.48809314
0.48809314
0.48809314
0.41178095
0.41178095
0.41178095
0.48809314
0.48809314
0.48809314
0.48809314
0.41178095
0.48809314
0.48809314
0.48809314
0.48809314
0.41178095
0.48809314
0.56440544
0.56440544
0.48809314
0.48809314
0.48809314
0.56440544
0.64071774
0.64071774
0.56440544
0.56440544
0.48809314
0.48809314
0.56440544
0.64071774
0.64071774
0.64071774
0.64071774
0.64071774
0.56440544
0.56440544
0.48809314
0.48809314
0.56440544
0.56440544
0.64071774
0.56440544
0.48809314
0.48809314
0.56440544
0.64071774
0.64071774
0.48809314
0.33546865
0.41178095
0.48809314
0.48809314
0.48809314
0.48809314
0.48809314
0.41178095
0.33546865
0.33546865
0.48809314
0.56440544
0.64071774
0.48809314
0.41178095
0.41178095
0.48809314
0.48809314
0.48809314
0.48809314
0.56440544
0.56440544
0.56440544
0.56440544
0.48809314
0.48809314
0.56440544
0.56440544
0.56440544
0.56440544
0.56440544
0.56440544
0.56440544
0.48809314
0.48809314
0.48809314
0.48809314
0.48809314
0.56440544
0.56440544
0.64071774
0.64071774
0.7170299
0.7170299
0.64071774
0.56440544
0.56440544
0.56440544
0.64071774
0.64071774
0.64071774
0.64071774
0.64071774
0.7170299
0.7170299
0.7170299
0.64071774
0.56440544
0.56440544
0.56440544
0.64071774
0.64071774
0.64071774
0.7170299
0.7170299
0.64071774
0.56440544
0.56440544
0.56440544
0.56440544
0.56440544
0.64071774
0.64071774
0.7170299
0.79334235
0.79334235
0.64071774
0.64071774
0.64071774
0.79334235
0.79334235
0.79334235
0.79334235
0.79334235
0.79334235
0.79334235
0.79334235
0.8696544
0.8696544
0.79334235
0.7170299
0.7170299
0.7170299
0.79334235
0.79334235
0.7170299
0.7170299
0.7170299
0.7170299
0.7170299
0.79334235
0.79334235
0.9459667
1.0222788
0.9459667
0.79334235
0.7170299
0.7170299
0.79334235
0.8696544
0.8696544
0.79334235
0.8696544
0.8696544
0.9459667
0.8696544
0.79334235
0.79334235
0.79334235
0.8696544
0.8696544
0.9459667
0.8696544
0.79334235
0.79334235
0.79334235
0.8696544
0.8696544
0.8696544
0.79334235
0.79334235
0.79334235
0.8696544
0.9459667
0.8696544
0.79334235
0.7170299
0.7170299
0.7170299
0.79334235
0.8696544
0.8696544
0.8696544
0.79334235
0.7170299
0.79334235
0.79334235
0.8696544
0.9459667
0.9459667
0.8696544
0.7170299
0.7170299
0.79334235
0.79334235
0.8696544
0.9459667
0.9459667
0.8696544
0.79334235
0.7170299
0.7170299
0.7170299
0.7170299
0.79334235
0.79334235
0.8696544
0.8696544
0.8696544
0.8696544
0.8696544
0.8696544
0.8696544
0.8696544
0.79334235
0.7170299
0.64071774
0.64071774
0.7170299
0.64071774
0.64071774
0.64071774
0.7170299
0.79334235
0.79334235
0.79334235
0.7170299
0.64071774
0.7170299
0.7170299
0.79334235
0.79334235
0.64071774
0.56440544
0.56440544
0.64071774
0.64071774
0.7170299
0.7170299
0.79334235
0.79334235
0.79334235
0.7170299
0.7170299
0.7170299
0.7170299
0.79334235
0.79334235
0.7170299
0.64071774
0.56440544
0.64071774
0.7170299
0.79334235
0.79334235
0.79334235
0.79334235
0.7170299
0.64071774
0.64071774
0.7170299
0.7170299
0.7170299
0.64071774
0.64071774
0.64071774
0.64071774
0.64071774
0.64071774
0.64071774
0.64071774
0.64071774
0.64071774
0.64071774
0.7170299
0.64071774
0.64071774
0.64071774
0.7170299
0.79334235
0.64071774
0.64071774
0.7170299
0.7170299
0.64071774
0.64071774
0.64071774
0.64071774
0.64071774
0.56440544
0.56440544
0.64071774
0.79334235
0.8696544
0.8696544
0.79334235
0.7170299
0.56440544
0.48809314
0.56440544
0.64071774
0.79334235
0.79334235
0.7170299
0.64071774
0.64071774
0.64071774
0.64071774
0.56440544
0.64071774
0.64071774
0.7170299
0.79334235
0.7170299
0.64071774
0.56440544
0.56440544
0.56440544
0.56440544
0.56440544
0.48809314
0.48809314
0.48809314
0.56440544
0.64071774
0.64071774
0.64071774
0.64071774
0.64071774
0.48809314
0.41178095
0.41178095
0.41178095
0.41178095
0.48809314
0.48809314
0.48809314
0.48809314
0.48809314
0.56440544
0.48809314
0.33546865
0.33546865
0.25915647
0.25915647
0.25915647
0.25915647
0.18284416
0.18284416
0.18284416
0.18284416
0.25915647
0.25915647
0.18284416
0.18284416
0.10653186
0.10653186
0.10653186
0.10653186
0.10653186
0.10653186
0.10653186
0.030219674
0.030219674
0.030219674
0.10653186
0.030219674
0.030219674
0.030219674
0.030219674
0.030219674
0.030219674
-0.04609263
-0.04609263
0.030219674
0.030219674
-0.04609263
-0.04609263
-0.04609263
0.030219674
0.030219674
0.030219674
0.030219674
-0.04609263
-0.04609263
-0.04609263
-0.04609263
0.030219674
0.030219674
0.030219674
-0.04609263
-0.04609263
0.030219674
0.10653186
0.10653186
0.10653186
0.18284416
0.25915647
0.25915647
0.18284416
0.10653186
0.10653186
0.10653186
0.18284416
0.25915647
0.25915647
0.25915647
0.18284416
0.10653186
0.10653186
0.18284416
0.18284416
0.25915647
0.25915647
0.33546865
0.33546865
0.33546865
0.25915647
0.25915647
0.25915647
0.25915647
0.33546865
0.33546865
0.33546865
0.41178095
0.41178095
0.41178095
0.41178095
0.41178095
0.41178095
0.33546865
0.33546865
0.33546865
0.41178095
0.41178095
0.41178095
0.33546865
0.33546865
0.41178095
0.41178095
0.41178095
0.33546865
0.33546865
0.33546865
0.33546865
0.33546865
0.33546865
0.25915647
0.18284416
0.10653186
0.18284416
0.33546865
0.48809314
0.48809314
0.48809314
0.33546865
0.25915647
0.25915647
0.33546865
0.41178095
0.33546865
0.33546865
0.25915647
0.33546865
0.41178095
0.41178095
0.33546865
0.25915647
0.33546865
0.33546865
0.33546865
0.25915647
0.25915647
0.25915647
0.33546865
0.33546865
0.33546865
0.33546865
0.25915647
0.25915647
0.18284416
0.18284416
0.18284416
0.18284416
0.18284416
0.18284416
0.33546865
0.33546865
0.25915647
0.18284416
0.18284416
0.25915647
0.25915647
0.18284416
0.10653186
0.10653186
0.18284416
0.25915647
0.25915647
0.25915647
0.18284416
0.18284416
0.10653186
0.10653186
0.10653186
0.18284416
0.18284416
0.18284416
0.10653186
0.10653186
0.10653186
0.10653186
0.10653186
0.10653186
0.18284416
0.25915647
0.25915647
0.25915647
0.18284416
0.18284416
0.10653186
0.10653186
0.18284416
0.18284416
0.18284416
0.030219674
0.030219674
0.10653186
0.25915647
0.25915647
0.10653186
0.10653186
0.10653186
0.18284416
0.25915647
0.25915647
0.25915647
0.25915647
0.25915647
0.18284416
0.18284416
0.18284416
0.18284416
0.10653186
0.18284416
0.25915647
0.33546865
0.33546865
0.25915647
0.18284416
0.25915647
0.33546865
0.33546865
0.33546865
0.25915647
0.18284416
0.25915647
0.25915647
0.33546865
0.25915647
0.25915647
0.33546865
0.33546865
0.33546865
0.33546865
0.33546865
0.41178095
0.41178095
0.41178095
0.41178095
0.33546865
0.25915647
0.33546865
0.41178095
0.48809314
0.48809314
0.41178095
0.41178095
0.41178095
0.33546865
0.33546865
0.33546865
0.41178095
0.48809314
0.41178095
0.33546865
0.33546865
0.33546865
0.41178095
0.48809314
0.48809314
0.41178095
0.41178095
0.41178095
0.33546865
0.33546865
0.33546865
0.33546865
0.41178095
0.33546865
0.33546865
0.25915647
0.33546865
0.33546865
0.25915647
0.18284416
0.18284416
0.18284416
0.25915647
0.33546865
0.33546865
0.25915647
0.18284416
0.18284416
0.25915647
0.25915647
0.25915647
0.18284416
0.18284416
0.18284416
0.25915647
0.25915647
0.18284416
0.10653186
0.10653186
0.18284416
0.18284416
0.030219674
0.030219674
0.10653186
0.25915647
0.33546865
0.25915647
0.10653186
0.10653186
0.10653186
0.18284416
0.18284416
0.10653186
0.10653186
0.18284416
0.18284416
0.18284416
0.10653186
0.10653186
0.10653186
0.10653186
0.18284416
0.18284416
0.25915647
0.18284416
0.18284416
0.10653186
0.10653186
0.10653186
0.18284416
0.25915647
0.33546865
0.33546865
0.25915647
0.18284416
0.18284416
0.25915647
0.25915647
0.25915647
0.25915647
0.33546865
0.33546865
0.33546865
0.33546865
0.33546865
0.41178095
0.41178095
0.41178095
0.33546865
0.33546865
0.33546865
0.33546865
0.41178095
0.48809314
0.56440544
0.48809314
0.41178095
0.41178095
0.41178095
0.56440544
0.56440544
0.56440544
0.48809314
0.48809314
0.56440544
0.56440544
0.56440544
0.56440544
0.56440544
0.56440544
0.56440544
0.48809314
0.48809314
0.56440544
0.56440544
0.56440544
0.56440544
0.56440544
0.56440544
0.56440544
0.64071774
0.7170299
0.79334235
0.79334235
0.7170299
0.64071774
0.7170299
0.7170299
0.79334235
0.7170299
0.7170299
0.79334235
0.8696544
0.9459667
0.9459667
0.9459667
1.0222788
1.0222788
1.0222788
1.0985913
1.1749034
1.0985913
1.0222788
0.9459667
1.0222788
1.0985913
1.2512157
1.2512157
1.327528
1.327528
1.2512157
1.2512157
1.1749034
1.1749034
1.2512157
1.2512157
1.2512157
1.2512157
1.2512157
1.2512157
1.327528
1.327528
1.2512157
1.1749034
1.1749034
1.2512157
1.4038403
1.4801524
1.4038403
1.327528
1.2512157
1.2512157
1.327528
1.327528
1.2512157
1.1749034
1.1749034
1.1749034
1.2512157
1.2512157
1.2512157
1.327528
1.4038403
1.327528
1.2512157
1.1749034
1.2512157
1.327528
1.327528
1.327528
1.327528
1.327528
1.327528
1.2512157
1.1749034
1.1749034
1.1749034
1.2512157
1.2512157
1.2512157
1.327528
1.327528
1.327528
1.327528
1.327528
1.327528
1.327528
1.327528
1.327528
1.2512157
1.327528
1.327528
1.4038403
1.4038403
1.4038403
1.327528
1.327528
1.327528
1.4038403
1.4038403
1.4038403
1.327528
1.1749034
1.1749034
1.2512157
1.327528
1.4038403
1.327528
1.327528
1.327528
1.327528
1.327528
1.4038403
1.4038403
1.4038403
1.4038403
1.4038403
1.4038403
1.327528
1.327528
1.327528
1.327528
1.2512157
1.2512157
1.2512157
1.327528
1.4038403
1.327528
1.327528
1.4038403
1.4038403
1.327528
1.2512157
1.1749034
1.2512157
1.327528
1.327528
1.327528
1.327528
1.327528
1.4038403
1.327528
1.1749034
1.1749034
1.2512157
1.2512157
1.327528
1.2512157
1.327528
1.327528
1.4038403
1.4038403
1.4038403
1.4038403
1.4038403
1.4038403
1.4801524
1.4801524
1.4801524
1.4038403
1.327528
1.327528
1.327528
1.327528
1.4038403
1.327528
1.2512157
1.2512157
1.2512157
1.2512157
1.327528
1.4038403
1.4038403
1.327528
1.327528
1.327528
1.4038403
1.327528
1.327528
1.327528
1.2512157
1.2512157
1.2512157
1.2512157
1.327528
1.327528
1.327528
1.327528
1.327528
1.327528
1.327528
1.327528
1.2512157
1.2512157
1.2512157
1.4038403
1.4801524
1.4801524
1.4038403
1.4038403
1.4038403
1.4038403
1.4801524
1.4038403
1.4038403
1.327528
1.327528
1.327528
1.4038403
1.327528
1.2512157
1.1749034
1.2512157
1.2512157
1.2512157
1.1749034
1.1749034
1.2512157
1.327528
1.327528
1.4038403
1.4038403
1.327528
1.2512157
1.2512157
1.2512157
1.2512157
1.327528
1.327528
1.327528
1.2512157
1.1749034
1.1749034
1.2512157
1.2512157
1.1749034
1.1749034
1.327528
1.4038403
1.4038403
1.327528
1.327528
1.327528
1.2512157
1.2512157
1.2512157
1.2512157
1.327528
1.2512157
1.2512157
1.1749034
1.0985913
1.0985913
1.1749034
1.2512157
1.327528
1.327528
1.2512157
1.2512157
1.2512157
1.2512157
1.2512157
1.1749034
1.1749034
1.1749034
1.327528
1.4038403
1.327528
1.2512157
1.2512157
1.2512157
1.327528
1.327528
1.4038403
1.4038403
1.327528
1.2512157
1.327528
1.327528
1.4038403
1.327528
1.327528
1.4038403
1.4801524
1.5564647
1.4801524
1.4801524
1.4038403
1.4038403
1.4801524
1.5564647
1.5564647
1.5564647
1.4801524
1.4038403
1.4038403
1.4038403
1.4038403
1.4038403
1.4038403
1.4038403
1.4038403
1.4801524
1.4801524
1.4801524
1.4038403
1.4038403
1.327528
1.327528
1.4038403
1.4038403
1.4801524
1.4801524
1.327528
1.327528
1.2512157
1.327528
1.4038403
1.4038403
1.4038403
1.4038403
1.4801524
1.5564647
1.4801524
1.4038403
1.327528
1.4038403
1.4801524
1.4801524
1.4801524
1.5564647
1.4801524
1.4038403
1.327528
1.327528
1.327528
1.327528
1.4038403
1.4801524
1.4038403
1.4038403
1.4801524
1.4801524
1.4801524
1.4801524
1.4801524
1.4038403
1.4038403
1.327528
1.327528
1.327528
1.4038403
1.4038403
1.4038403
1.4038403
1.327528
1.327528
1.327528
1.327528
1.2512157
1.2512157
1.2512157
1.4038403
1.4801524
1.4038403
1.327528
1.327528
1.327528
1.327528
1.327528
1.2512157
1.1749034
1.2512157
1.327528
1.2512157
1.1749034
1.0985913
1.0985913
1.0985913
1.2512157
1.327528
1.327528
1.2512157
1.1749034
1.1749034
1.1749034
1.1749034
1.2512157
1.1749034
1.1749034
1.0985913
1.0985913
1.0985913
1.0985913
1.0985913
1.0985913
1.1749034
1.0985913
1.0985913
1.0985913
1.0985913
1.0985913
1.0985913
1.0985913
1.0222788
1.0222788
1.0985913
1.0985913
1.0985913
1.0222788
1.0222788
1.0985913
1.0985913
1.0985913
1.0222788
0.9459667
0.9459667
0.9459667
0.9459667
0.9459667
0.8696544
0.8696544
0.8696544
0.9459667
0.8696544
0.8696544
0.79334235
0.79334235
0.8696544
0.9459667
0.9459667
0.8696544
0.8696544
0.8696544
0.8696544
0.8696544
0.9459667
0.8696544
0.8696544
0.9459667
0.9459667
0.9459667
0.8696544
0.79334235
0.7170299
0.79334235
0.79334235
0.8696544
0.79334235
0.7170299
0.7170299
0.7170299
0.8696544
0.9459667
1.0222788
0.9459667
0.8696544
0.79334235
0.79334235
0.79334235
0.8696544
0.79334235
0.79334235
0.79334235
0.79334235
0.79334235
0.8696544
0.8696544
0.79334235
0.79334235
0.79334235
0.8696544
0.9459667
0.9459667
0.9459667
0.8696544
0.8696544
0.9459667
0.9459667
0.9459667
0.8696544
0.8696544
0.8696544
0.8696544
0.8696544
0.8696544
0.79334235
0.7170299
0.7170299
0.7170299
0.79334235
0.7170299
0.64071774
0.56440544
0.56440544
0.48809314
0.41178095
0.41178095
0.48809314
0.56440544
0.56440544
0.56440544
0.48809314
0.41178095
0.41178095
0.48809314
0.48809314
0.41178095
0.41178095
0.41178095
0.41178095
0.41178095
0.33546865
0.41178095
0.41178095
0.41178095
0.41178095
0.41178095
0.41178095
0.41178095
0.48809314
0.41178095
0.41178095
0.41178095
0.41178095
0.33546865
0.33546865
0.33546865
0.41178095
0.41178095
0.41178095
0.41178095
0.48809314
0.48809314
0.48809314
0.48809314
0.48809314
0.48809314
0.56440544
0.48809314
0.41178095
0.41178095
0.41178095
0.48809314
0.64071774
0.7170299
0.64071774
0.64071774
0.56440544
0.56440544
0.48809314
0.48809314
0.48809314
0.56440544
0.64071774
0.64071774
0.56440544
0.56440544
0.56440544
0.64071774
0.64071774
0.56440544
0.48809314
0.56440544
0.64071774
0.7170299
0.7170299
0.64071774
0.64071774
0.64071774
0.7170299
0.64071774
0.64071774
0.7170299
0.7170299
0.7170299
0.64071774
0.64071774
0.64071774
0.7170299
0.7170299
0.7170299
0.7170299
0.64071774
0.7170299
0.79334235
0.79334235
0.79334235
0.7170299
0.7170299
0.64071774
0.64071774
0.64071774
0.7170299
0.79334235
0.79334235
0.8696544
0.79334235
0.79334235
0.79334235
0.79334235
0.7170299
0.7170299
0.64071774
0.7170299
0.79334235
0.79334235
0.79334235
0.79334235
0.79334235
0.79334235
0.79334235
0.8696544
0.8696544
0.8696544
0.8696544
0.79334235
0.79334235
0.79334235
0.79334235
0.8696544
0.8696544
0.79334235
0.79334235
0.79334235
0.79334235
0.8696544
0.8696544
0.8696544
0.8696544
0.8696544
0.8696544
0.79334235
0.79334235
0.79334235
0.8696544
0.8696544
0.8696544
0.79334235
0.7170299
0.79334235
0.79334235
0.8696544
0.8696544
0.8696544
0.8696544
0.79334235
0.7170299
0.7170299
0.7170299
0.7170299
0.7170299
0.7170299
0.79334235
0.79334235
0.8696544
0.8696544
0.8696544
0.79334235
0.79334235
0.79334235
0.8696544
0.9459667
1.0222788
0.9459667
0.8696544
0.8696544
0.9459667
1.0222788
1.0222788
0.9459667
0.8696544
0.8696544
0.79334235
0.79334235
0.79334235
0.8696544
0.9459667
0.8696544
0.8696544
0.79334235
0.8696544
0.8696544
0.7170299
0.64071774
0.56440544
0.64071774
0.79334235
0.8696544
0.8696544
0.79334235
0.79334235
0.8696544
0.8696544
0.8696544
0.79334235
0.79334235
0.79334235
0.79334235
0.8696544
0.8696544
0.8696544
0.79334235
0.79334235
0.79334235
0.7170299
0.7170299
0.7170299
0.7170299
0.7170299
0.64071774
0.64071774
0.64071774
0.7170299
0.79334235
0.79334235
0.7170299
0.7170299
0.7170299
0.64071774
0.56440544
0.56440544
0.64071774
0.7170299
0.7170299
0.7170299
0.64071774
0.64071774
0.7170299
0.64071774
0.56440544
0.56440544
0.56440544
0.56440544
0.56440544
0.48809314
0.48809314
0.41178095
0.41178095
0.41178095
0.41178095
0.33546865
0.25915647
0.18284416
0.18284416
0.18284416
0.25915647
0.25915647
0.18284416
0.18284416
0.18284416
0.18284416
0.18284416
0.18284416
0.25915647
0.33546865
0.41178095
0.41178095
0.41178095
0.41178095
0.41178095
0.41178095
0.33546865
0.25915647
0.25915647
0.33546865
0.48809314
0.56440544
0.64071774
0.64071774
0.79334235
0.79334235
0.79334235
0.7170299
0.64071774
0.64071774
0.7170299
0.79334235
0.8696544
0.8696544
0.7170299
0.64071774
0.7170299
0.7170299
0.79334235
0.79334235
0.79334235
0.79334235
0.79334235
0.79334235
0.79334235
0.7170299
0.7170299
0.7170299
0.7170299
0.7170299
0.79334235
0.79334235
0.79334235
0.7170299
0.7170299
0.7170299
0.79334235
0.79334235
0.8696544
0.79334235
0.7170299
0.64071774
0.56440544
0.56440544
0.56440544
0.56440544
0.64071774
0.64071774
0.64071774
0.56440544
0.56440544
0.56440544
0.64071774
0.56440544
0.48809314
0.48809314
0.48809314
0.48809314
0.48809314
0.41178095
0.33546865
0.33546865
0.33546865
0.41178095
0.48809314
0.48809314
0.48809314
0.48809314
0.56440544
0.56440544
0.64071774
0.64071774
0.56440544
0.48809314
0.41178095
0.41178095
0.41178095
0.41178095
0.33546865
0.33546865
0.33546865
0.25915647
0.18284416
0.18284416
0.25915647
0.41178095
0.64071774
0.79334235
0.8696544
0.79334235
0.56440544
-0.04609263
-0.9618397
-2.0302112
-3.2512074
-4.395891
-5.235326
-5.616887
-5.3879504
-4.8537645
-4.395891
-4.395891
-4.7774525
-5.540575
-6.6852584
-8.287816
-10.577184
-13.400738
-15.995354
-17.597912
-17.826847
-17.140038
-15.919041
-14.698046
-13.782299
-13.248113
-13.019176
-12.713927
-12.103429
-10.958745
-8.974627
-6.151073
-2.869646
0.33546865
3.464271
6.593074
9.950813
13.842737
17.734665
20.710842
21.626587
20.024033
16.20842
11.324434
6.745698
3.6932077
2.1669626
1.7854016
2.243275
3.0827098
3.6168957
3.1590219
1.632777
-0.4276539
-2.6407094
-4.7774525
-6.8378835
-8.974627
-10.729808
-11.6455555
-11.340306
-10.11931
-8.593065
-7.4483814
-6.9141955
-6.6089463
-5.9221363
-4.5485153
-2.0302112
1.8617139
6.974635
13.23224
19.795094
25.823761
30.47881
33.378674
34.98123
35.896976
36.889038
38.186344
40.09415
42.68877
45.893883
49.099
51.15943
51.388367
50.091057
47.954315
45.054447
41.39146
37.65216
34.59967
32.691864
31.623493
31.089306
30.555122
30.020935
29.334126
28.265755
26.73951
25.060638
23.381771
22.008148
21.168716
20.63453
20.481903
20.787151
21.626587
22.3134
22.237087
21.092403
19.71878
18.803032
18.574097
18.574097
18.116222
16.971539
15.063735
12.545429
9.8745
7.5088205
5.9062634
5.219453
5.1431403
4.9142036
4.380018
3.1590219
0.9459667
-2.1828358
-4.8537645
-5.1590137
-3.0985827
-0.04609263
1.5564647
0.030219674
-4.4722033
-10.11931
-15.613792
-20.192528
-23.931828
-26.450134
-27.442192
-27.136944
-26.144882
-25.152824
-24.237076
-23.550266
-23.39764
-23.931828
-25.30545
-27.518505
-30.036808
-31.71568
-31.71568
-29.960495
-26.831696
-23.321331
-20.497776
-18.97153
-18.742596
-19.047844
-19.353092
-19.353092
-18.97153
-17.90316
-15.84273
-12.942864
-9.661437
-6.4563217
-3.8617055
-1.8775867
-0.19871712
1.4038403
3.2353344
5.2957654
7.5851336
9.8745
12.316493
14.682173
16.971539
18.955658
20.558216
21.626587
22.3134
22.77127
23.152832
23.458084
23.915955
24.450142
25.213264
25.900074
26.357948
26.12901
25.213264
23.915955
22.466022
21.01609
19.94772
19.489845
19.642467
20.176655
20.939777
21.550274
21.931835
22.008148
21.779213
21.397652
21.092403
21.01609
21.092403
21.321339
21.779213
22.237087
22.542336
22.542336
22.008148
21.321339
20.558216
19.871407
19.031971
18.268848
17.9636
18.039913
17.9636
17.582039
16.971539
16.20842
15.29267
14.300611
13.384864
12.469118
11.629683
11.171808
11.019184
11.095497
11.477058
11.858619
12.087556
11.629683
10.637624
9.264003
7.8140697
6.5167613
5.7536387
5.524702
5.6010146
5.829951
6.1352
6.5167613
6.82201
6.898323
6.440449
5.6010146
4.532643
3.6932077
3.387959
3.2353344
3.3116465
3.9221444
5.219453
7.050947
9.340315
11.858619
13.690113
13.766426
12.087556
9.8745
8.195631
7.4325085
8.043006
9.950813
11.782308
12.621742
12.926991
12.469118
10.637624
8.119319
6.669386
6.82201
7.890382
9.950813
12.698053
14.911109
16.132107
16.89523
16.971539
15.979482
14.300611
13.155927
12.774366
12.850678
13.461177
14.300611
14.911109
15.140046
15.216359
15.674232
16.437355
17.353104
18.421474
19.94772
21.855526
23.458084
24.526455
25.136951
25.36589
25.518513
26.12901
27.197384
28.49469
29.715687
31.012993
32.310303
33.683926
35.05754
36.58379
38.33897
40.09415
41.6204
42.76508
43.528206
44.21501
44.825512
45.43601
46.199135
47.11488
48.41219
49.86212
51.235744
52.456738
53.21986
53.372482
52.456738
50.47262
48.41219
47.11488
46.962254
47.267506
47.267506
46.65701
45.58864
44.21501
42.612457
40.780964
38.64422
36.507477
34.90492
34.21811
34.294422
34.675983
34.59967
33.760235
32.23399
30.326183
28.342068
26.510574
24.908016
23.534393
22.542336
21.931835
21.245026
20.100342
18.421474
16.66629
15.063735
13.842737
12.926991
12.316493
11.858619
11.400745
10.866559
10.256062
9.721876
8.958754
8.043006
7.3561954
6.82201
6.5167613
6.440449
6.287824
6.0588875
5.6773267
5.372078
4.990516
4.7615795
4.7615795
4.990516
5.1431403
5.0668283
4.608955
3.9221444
3.0827098
2.1669626
1.4801524
1.1749034
1.4801524
2.0906506
2.6248362
2.7011485
2.243275
1.632777
0.9459667
0.41178095
0.18284416
0.48809314
1.327528
2.5485241
3.6932077
4.6852674
5.2957654
5.524702
5.372078
5.0668283
4.990516
5.372078
6.211512
7.2035713
8.119319
8.958754
9.798188
10.637624
11.248121
11.477058
11.705995
11.934932
12.011243
11.934932
11.782308
11.858619
12.240181
12.850678
13.384864
13.690113
13.766426
13.613802
13.308552
13.003303
12.545429
12.011243
11.400745
10.790248
10.332375
10.103437
10.17975
10.332375
10.790248
11.55337
12.392805
13.155927
13.91905
14.605861
15.368983
16.132107
16.742603
16.971539
16.818916
16.437355
15.903169
15.216359
14.071675
12.316493
10.103437
8.043006
6.364137
5.0668283
4.151081
3.3116465
2.4722118
1.2512157
-0.19871712
-1.7249622
-3.3275197
-5.006389
-6.6852584
-8.211504
-9.508812
-10.653496
-11.874492
-12.942864
-13.934923
-15.003295
-16.529541
-18.437347
-20.192528
-21.337212
-21.947708
-22.329273
-22.787144
-23.016083
-22.93977
-22.71083
-22.481895
-22.329273
-22.100334
-21.489838
-20.26884
-18.58997
-16.682163
-14.926983
-13.171801
-11.11137
-8.516752
-5.6931996
-2.9459581
-0.7329029
0.64071774
1.5564647
2.3195875
3.0063977
3.5405836
3.9984565
4.380018
4.532643
4.074769
2.853773
0.79334235
-1.8775867
-4.624828
-6.7615714
-7.8299427
-7.6010056
-6.227385
-4.01433
-1.8012745
-0.3513416
-0.04609263
-0.8855274
-2.6407094
-4.8537645
-6.8378835
-7.75363
-6.9141955
-4.624828
-1.4197133
2.0906506
4.8378916
6.364137
6.745698
6.440449
5.9062634
5.219453
4.9142036
5.7536387
8.577192
12.850678
17.124165
19.642467
19.94772
18.497787
16.361042
14.529548
13.842737
14.529548
16.132107
18.039913
19.33722
19.566158
18.574097
16.66629
14.224299
12.011243
10.637624
10.103437
9.950813
10.256062
10.866559
10.790248
9.49294
7.5851336
6.0588875
5.7536387
6.211512
6.669386
7.2035713
8.119319
9.340315
10.790248
11.324434
10.637624
10.561311
12.392805
14.758486
16.20842
16.66629
17.124165
18.192535
19.566158
20.787151
21.550274
22.237087
23.152832
23.992268
24.373829
24.984325
26.0527
27.350006
28.265755
28.723625
29.028877
29.410439
29.486752
29.486752
29.486752
29.334126
28.723625
27.655258
26.73951
25.823761
24.75539
23.610706
22.466022
21.321339
19.94772
18.116222
15.903169
14.147986
12.698053
11.019184
8.882441
6.898323
5.1431403
3.8458323
2.243275
0.18284416
-2.564397
-5.0827017
-6.4563217
-6.5326343
-6.3036976
-6.151073
-5.9221363
-5.464263
-5.006389
-4.8537645
-5.1590137
-5.3879504
-5.311638
-4.5485153
-3.480144
-1.8012745
0.10653186
2.243275
3.6168957
4.532643
4.380018
13.690113
35.66804
44.672886
27.884193
4.380018
-3.709081
3.464271
11.934932
13.003303
9.111378
6.211512
6.593074
8.195631
8.50088
7.5851336
6.669386
6.440449
6.745698
7.2798834
7.6614456
7.5088205
6.82201
5.829951
4.8378916
4.074769
3.6168957
3.464271
3.6168957
3.7695203
3.6168957
3.0063977
1.7854016
0.33546865
-0.65659064
-1.038152
-1.343401
-2.0302112
-2.869646
-3.0985827
-2.4117725
-1.5723376
-1.9538989
-3.9380176
-6.7615714
-9.127251
-10.195622
-10.042998
-9.203564
-8.135192
-6.990508
-5.9984484
-5.540575
-5.9984484
-6.9141955
-8.135192
-9.05094
-9.279876
-8.898314
-8.364128
-7.6010056
-6.6852584
-5.9984484
-5.6931996
-5.7695117
-5.7695117
-5.3879504
-5.006389
-5.540575
-6.7615714
-7.372069
-6.7615714
-5.845824
-5.540575
-6.151073
-6.6852584
-6.5326343
-6.074761
-6.074761
-6.6089463
-7.295757
-7.6010056
-7.75363
-7.8299427
-7.8299427
-7.677318
-7.295757
-6.9141955
-6.6089463
-6.3800097
-6.227385
-6.151073
-6.227385
-5.9221363
-5.3879504
-2501.3328
-29.426311
-445.02286
-1034.764
-1063.7627
-476.0056
106.02794
237.36133
49.25162
-104.44126
-84.67639
5.0668283
41.086212
13.766426
-18.437347
-20.57409
-4.930077
4.151081
1.0222788
-5.9221363
-12.48499
-15.766417
-13.019176
-7.295757
-3.9380176
-4.624828
-6.7615714
-7.5246935
-6.6852584
-5.3879504
-4.7011404
-4.5485153
-4.2432666
-4.090642
-4.624828
-5.6931996
-6.9141955
-7.5246935
-7.677318
-7.4483814
-7.295757
-7.4483814
-7.8299427
-8.135192
-8.516752
-8.822001
-9.05094
-9.356188
-9.890373
-10.577184
-11.187682
-11.6455555
-12.027117
-12.256054
-12.332365
-12.48499
-13.019176
-13.858611
-14.698046
-15.384856
-15.613792
-15.53748
-15.384856
-15.232232
-15.155919
-15.232232
-15.613792
-16.9111
-18.818909
-20.116215
-20.192528
-19.582031
-19.20047
-19.124157
-19.124157
-18.895218
-18.818909
-18.97153
-19.353092
-19.88728
-20.497776
-21.184586
-21.871399
-22.481895
-22.863457
-22.93977
-22.93977
-22.93977
-23.092392
-23.39764
-23.855515
-24.084454
-23.62658
-23.016083
-23.168705
-24.084454
-24.92389
-24.92389
-24.466015
-24.313389
-24.466015
-24.61864
-24.542324
-24.237076
-24.084454
-24.160767
-24.466015
-24.847576
-25.30545
-25.763325
-26.068573
-26.144882
-25.839634
-25.38176
-25.076511
-25.229137
-25.915947
-26.602757
-27.06063
-27.213257
-27.06063
-26.297508
-25.38176
-24.313389
-23.321331
-22.558208
-22.024021
-21.871399
-22.252956
-23.168705
-24.389702
-25.534386
-26.373821
-27.06063
-27.594818
-28.281628
-29.273685
-30.876244
-32.860363
-35.14973
-37.210163
-38.965343
-40.415276
-41.1784
-41.025772
-40.644215
-40.720524
-41.483646
-42.780956
-44.00195
-44.765076
-45.146637
-45.5282
-45.90976
-46.291317
-46.59657
-46.74919
-46.74919
-46.443947
-46.06238
-45.90976
-45.90976
-46.06238
-46.06238
-45.60451
-44.841385
-43.849327
-42.780956
-41.86521
-41.407337
-41.407337
-39.957405
-34.997105
-25.839634
-14.316484
-3.480144
3.6168957
5.2957654
2.0906506
-3.9380176
-10.348248
-14.85067
-15.690105
-12.942864
-8.135192
-3.480144
-0.19871712
1.8617139
3.387959
4.6852674
5.44839
4.990516
3.0063977
-0.27502942
-4.395891
-8.669377
-12.408678
-15.232232
-16.529541
-16.300602
-14.85067
-12.790239
-10.806121
-9.4325
-8.974627
-9.585124
-11.11137
-12.866551
-13.934923
-13.858611
-12.561302
-10.806121
-9.356188
-9.4325
-12.027117
-17.674225
-25.458073
-33.77611
-40.338966
-43.315144
-42.323082
-38.583782
-34.08136
-30.265747
-28.281628
-28.892124
-31.944614
-36.675976
-41.71258
-45.070324
-45.5282
-43.315144
-39.80478
-35.912853
-32.40249
-29.807873
-28.663189
-28.968437
-30.189434
-31.944614
-33.6998
-35.14973
-36.599663
-38.0496
-38.278534
-36.675976
-34.38661
-32.860363
-32.40249
-32.860363
-33.928734
-35.912853
-38.278534
-40.949463
-43.00989
-44.459824
-44.459824
-44.00195
-2501.3328
-63.385265
-476.31088
-1095.2032
-1158.0083
-549.9522
82.065895
236.97978
34.90492
-140.7659
-126.80075
-29.73156
12.698053
-14.85067
-49.725372
-52.243675
-34.920795
-24.92389
-29.197376
-37.057537
-39.11797
-36.2181
-33.39455
-33.012985
-33.547173
-32.860363
-30.79993
-28.739502
-28.052692
-28.739502
-29.578934
-29.73156
-29.349998
-28.892124
-28.739502
-28.586876
-27.900066
-26.526443
-25.000198
-24.00814
-23.779205
-23.62658
-23.092392
-22.329273
-21.795086
-21.489838
-21.260899
-21.031963
-20.497776
-19.658344
-18.51366
-17.292664
-16.071667
-15.003295
-14.240172
-13.782299
-13.782299
-13.705986
-13.324425
-12.790239
-12.408678
-11.874492
-11.187682
-10.348248
-9.814061
-9.585124
-9.508812
-9.279876
-8.822001
-8.364128
-8.135192
-7.9062552
-7.5246935
-6.990508
-6.227385
-5.3879504
-4.7011404
-3.9380176
-3.0985827
-2.2591481
-1.6486499
-1.4960254
-1.7249622
-2.0302112
-2.4117725
-2.793334
-3.0985827
-3.3275197
-3.3275197
-3.2512074
-3.0222704
-2.7170215
-2.564397
-2.7170215
-3.174895
-3.403832
-3.3275197
-3.3275197
-3.403832
-3.6327686
-3.9380176
-4.4722033
-5.235326
-5.9984484
-6.5326343
-6.9141955
-7.4483814
-8.05888
-8.593065
-8.974627
-9.127251
-9.356188
-9.661437
-10.042998
-10.42456
-10.806121
-11.11137
-11.187682
-11.187682
-10.958745
-10.500872
-9.814061
-9.356188
-9.127251
-8.822001
-8.287816
-7.75363
-7.4483814
-7.372069
-7.2194448
-6.990508
-6.8378835
-6.8378835
-6.9141955
-7.06682
-7.2194448
-7.295757
-7.295757
-7.372069
-7.372069
-7.5246935
-7.9062552
-8.669377
-9.661437
-10.577184
-11.035057
-10.958745
-10.577184
-10.195622
-10.042998
-10.042998
-10.11931
-10.348248
-10.729808
-10.958745
-11.11137
-10.882433
-10.577184
-10.500872
-10.729808
-11.187682
-11.874492
-12.637614
-13.248113
-13.629674
-14.011235
-14.240172
-14.3927965
-14.545422
-14.85067
-15.613792
-16.453228
-17.292664
-17.597912
-17.368977
-16.987413
-16.83479
-16.83479
-16.987413
-17.445286
-18.284721
-19.27678
-20.26884
-21.184586
-22.024021
-22.787144
-23.473957
-24.084454
-24.542324
-25.000198
-25.610699
-26.221195
-26.831696
-27.213257
-27.518505
-27.900066
-28.663189
-29.426311
-29.960495
-30.189434
-30.265747
-30.570995
-30.876244
-31.334118
-31.944614
-32.631428
-33.318237
-33.928734
-34.691856
-35.302357
-35.912853
-36.370728
-36.599663
-36.981224
-37.51541
-37.973286
-38.354847
-38.88903
-39.728466
-40.720524
-41.55996
-42.017834
-42.170456
-42.017834
-42.017834
-42.246773
-42.780956
-43.08621
-43.315144
-43.696705
-44.3072
-44.994015
-45.60451
-46.06238
-46.367634
-46.520256
-46.59657
-46.74919
-46.901817
-47.054443
-47.588627
-48.657
-49.725372
-50.488495
-50.94637
-51.251617
-51.480553
-51.63318
-51.709488
-51.709488
-51.7858
-52.01474
-52.472614
-53.006798
-53.76992
-54.38042
-54.761982
-54.761982
-54.533043
-54.304108
-54.07517
-53.76992
-53.464672
-53.15942
-53.08311
-53.31205
-53.76992
-53.922546
-54.07517
-54.304108
-54.533043
-54.68567
-54.761982
-54.761982
-54.761982
-54.99092
-55.448788
-56.059288
-56.66979
-57.12766
-57.43291
-57.509224
-57.509224
-57.280285
-57.12766
-57.05135
-57.356594
-57.738155
-58.11972
-58.57759
-58.959156
-59.264404
-59.264404
-59.340717
-59.417027
-59.49334
-59.569653
-59.569653
-59.569653
-59.64596
-59.951214
-60.485397
-61.01959
-61.324833
-61.324833
-60.94327
-60.40909
-59.72228
-59.340717
-59.11178
-59.035465
-59.188087
-59.79859
-60.714336
-61.01959
-60.485397
-59.64596
-59.035465
-58.882843
-59.188087
-59.79859
-59.951214
-59.417027
-58.653904
-58.653904
-59.188087
-59.49334
-59.035465
-58.043407
-57.05135
-57.05135
-58.11972
-59.49334
-60.561714
-60.86696
-60.561714
-60.027523
-59.340717
-58.57759
-57.967094
-58.653904
-59.72228
-59.64596
-58.57759
-58.272346
-59.951214
-62.698456
-64.453636
-63.690514
-60.714336
-58.272346
-58.11972
-59.79859
-61.17221
-61.17221
-60.79065
-61.095898
-62.08796
-62.774765
-62.011646
-60.332775
-58.50128
-57.356594
-56.82241
-56.059288
-55.143543
-55.219856
-56.1356
-56.593475
-55.677727
-53.69361
-51.709488
-50.94637
-51.862118
-53.464672
-54.609352
-54.761982
-54.83829
-55.296165
-55.75404
-55.830353
-55.143543
-54.07517
-53.38836
-53.69361
-54.45673
-54.761982
-54.533043
-54.533043
-55.296165
-56.746098
-58.73022
-60.40909
-60.79065
-60.40909
-60.027523
-59.8749
-59.340717
-58.50128
-57.890785
-57.890785
-58.57759
-59.569653
-60.180153
-60.027523
-59.264404
-58.57759
-57.890785
-57.20397
-56.288223
-55.448788
-54.83829
-54.533043
-54.304108
-54.151485
-53.76992
-53.235737
-52.548923
-52.01474
-51.327927
-50.412186
-49.34381
-48.27544
-47.436005
-46.82551
-46.291317
-45.90976
-45.5282
-45.070324
-44.765076
-44.459824
-44.078266
-43.467766
-42.704647
-42.017834
-41.636272
-41.483646
-41.55996
-41.636272
-41.7889
-42.017834
-42.399395
-42.704647
-42.93358
-42.780956
-42.475708
-41.94152
-41.55996
-41.331024
-41.331024
-41.407337
-41.407337
-41.331024
-41.1784
-40.87315
-40.5679
-40.415276
-40.644215
-41.025772
-41.636272
-42.017834
-42.246773
-42.246773
-41.86521
-41.331024
-40.949463
-40.720524
-40.720524
-41.025772
-41.407337
-41.86521
-42.017834
-42.017834
-41.86521
-41.7889
-41.71258
-41.55996
-41.407337
-41.25471
-41.10209
-41.10209
-41.1784
-41.1784
-41.1784
-41.025772
-40.796837
-40.415276
-40.18634
-39.957405
-39.652153
-39.423218
-39.346905
-39.423218
-39.728466
-39.88109
-39.652153
-39.194283
-38.81272
-38.660095
-38.660095
-38.73641
-38.73641
-38.660095
-38.50747
-38.431156
-38.354847
-38.354847
-38.50747
-38.81272
-39.11797
-39.346905
-39.423218
-39.49953
-39.49953
-39.57584
-39.80478
-40.110027
-40.415276
-40.796837
-41.483646
-42.170456
-42.475708
-42.246773
-41.71258
-41.1784
-41.10209
-41.331024
-41.636272
-41.636272
-41.55996
-41.331024
-41.10209
-40.796837
-40.49159
-40.262653
-40.415276
-40.720524
-41.1784
-41.636272
-42.170456
-42.475708
-42.170456
-41.483646
-40.720524
-40.338966
-40.49159
-41.10209
-41.636272
-42.017834
-42.017834
-41.86521
-41.55996
-41.25471
-40.796837
-40.720524
-40.949463
-41.1784
-41.10209
-40.87315
-40.644215
-40.5679
-40.5679
-40.18634
-39.346905
-38.354847
-37.362785
-36.75229
-36.675976
-37.4391
-38.88903
-40.110027
-40.415276
-39.88109
-39.11797
-38.660095
-38.88903
-39.652153
-40.49159
-41.1784
-42.017834
-42.93358
-43.696705
-44.3072
-44.459824
-44.15458
-43.849327
-44.00195
-44.15458
-44.078266
-44.15458
-44.459824
-44.765076
-44.688763
-44.23089
-43.696705
-43.696705
-44.383514
-45.451885
-46.138695
-45.986073
-44.61245
-42.704647
-41.483646
-41.1784
-41.55996
-41.94152
-41.94152
-41.25471
-40.49159
-40.110027
-39.957405
-40.110027
-40.949463
-42.017834
-42.628334
-42.399395
-41.483646
-40.338966
-39.27059
-38.81272
-38.660095
-38.431156
-38.278534
-38.583782
-39.194283
-39.57584
-39.423218
-38.88903
-38.431156
-38.354847
-38.583782
-38.73641
-38.583782
-37.896973
-37.591724
-38.583782
-40.49159
-42.094147
-43.00989
-42.93358
-41.94152
-40.949463
-40.415276
-40.415276
-41.025772
-42.246773
-44.078266
-45.83345
-47.054443
-47.664944
-47.664944
-47.436005
-47.054443
-46.59657
-45.83345
-44.765076
-44.15458
-44.383514
-45.070324
-45.757133
-46.138695
-46.215008
-45.90976
-45.29926
-44.61245
-44.15458
-44.383514
-45.070324
-45.68082
-46.138695
-46.367634
-46.367634
-46.443947
-46.74919
-47.054443
-47.207066
-47.207066
-47.35969
-47.588627
-47.664944
-47.512318
-47.283382
-47.130753
-46.82551
-46.520256
-46.138695
-45.68082
-44.688763
-43.391453
-42.85727
-43.849327
-45.757133
-47.35969
-47.89388
-47.664944
-47.283382
-47.130753
-47.054443
-46.901817
-46.74919
-47.130753
-48.122818
-49.03856
-49.34381
-49.03856
-48.580685
-48.199127
-47.741253
-46.901817
-45.68082
-44.53614
-43.849327
-43.696705
-43.849327
-44.00195
-44.15458
-44.15458
-44.15458
-44.15458
-43.849327
-43.391453
-42.780956
-42.170456
-41.71258
-41.407337
-41.407337
-41.55996
-41.7889
-41.71258
-41.407337
-40.87315
-40.338966
-39.88109
-39.423218
-39.041656
-38.73641
-38.50747
-38.583782
-38.660095
-38.73641
-38.660095
-38.50747
-38.354847
-38.20222
-38.0496
-37.896973
-37.668037
-37.362785
-37.13385
-36.8286
-36.599663
-36.44704
-36.370728
-36.06548
-35.76023
-35.378666
-35.073418
-34.920795
-34.76817
-34.615547
-34.615547
-34.539234
-34.38661
-34.08136
-33.77611
-33.547173
-33.470863
-33.470863
-33.318237
-33.012985
-32.4788
-31.71568
-30.876244
-30.494682
-30.570995
-30.952557
-31.257805
-31.334118
-31.257805
-31.334118
-31.257805
-31.257805
-31.334118
-31.334118
-31.334118
-31.181492
-31.028866
-30.876244
-30.876244
-30.952557
-31.105179
-31.181492
-31.181492
-31.334118
-31.563053
-31.71568
-31.791992
-31.71568
-31.71568
-31.868301
-32.09724
-32.17355
-32.249866
-32.40249
-32.555115
-32.707737
-32.631428
-32.4788
-32.326176
-32.09724
-32.020927
-32.020927
-32.020927
-32.020927
-32.020927
-31.868301
-31.563053
-31.257805
-30.723618
-30.113121
-29.502625
-28.892124
-28.586876
-28.510563
-28.815811
-29.349998
-29.807873
-29.960495
-29.807873
-29.426311
-28.892124
-28.586876
-28.43425
-28.663189
-29.121063
-29.73156
-30.34206
-30.570995
-30.494682
-30.113121
-29.655247
-29.273685
-29.121063
-29.197376
-29.349998
-29.578934
-29.807873
-29.807873
-29.655247
-29.349998
-29.121063
-28.892124
-28.663189
-28.510563
-28.281628
-28.129002
-28.129002
-28.052692
-27.900066
-27.594818
-27.36588
-27.213257
-27.213257
-27.36588
-27.289566
-27.136944
-26.831696
-26.755383
-26.602757
-26.221195
-25.763325
-25.458073
-25.229137
-25.076511
-25.000198
-25.076511
-25.076511
-24.92389
-24.61864
-23.931828
-23.550266
-23.550266
-23.702892
-24.084454
-24.237076
-24.084454
-23.62658
-23.245018
-23.092392
-23.168705
-23.39764
-23.168705
-22.634521
-22.100334
-21.947708
-21.947708
-21.718773
-21.337212
-21.108276
-21.260899
-21.413525
-21.413525
-21.184586
-20.726715
-20.345154
-20.039902
-19.810966
-19.734653
-19.734653
-19.734653
-19.734653
-19.734653
-19.810966
-19.810966
-19.27678
-18.437347
-17.750534
-17.521599
-17.368977
-17.21635
-16.987413
-16.987413
-17.292664
-17.521599
-17.368977
-16.83479
-16.14798
-15.53748
-14.926983
-14.469109
-14.163859
-14.240172
-14.698046
-15.308543
-15.84273
-16.071667
-15.690105
-15.079607
-14.316484
-13.705986
-13.324425
-13.400738
-13.934923
-14.698046
-15.308543
-15.461168
-15.079607
-14.469109
-13.782299
-13.324425
-13.248113
-13.477049
-13.858611
-14.087548
-14.240172
-14.163859
-13.782299
-13.324425
-12.942864
-12.713927
-12.713927
-12.942864
-12.713927
-12.103429
-11.49293
-11.187682
-11.187682
-11.263994
-11.11137
-10.653496
-10.11931
-9.585124
-9.203564
-8.898314
-8.593065
-8.440441
-8.211504
-8.05888
-7.9825673
-7.9062552
-7.677318
-7.372069
-7.06682
-6.6852584
-6.227385
-5.6931996
-5.235326
-5.235326
-5.3879504
-5.3879504
-5.1590137
-4.930077
-4.7774525
-4.7774525
-4.7774525
-4.7774525
-4.7011404
-4.624828
-4.624828
-4.5485153
-4.319579
-4.090642
-3.9380176
-3.709081
-3.3275197
-2.9459581
-2.7170215
-2.7170215
-2.7170215
-2.4117725
-1.9538989
-1.4197133
-0.9618397
-0.5039661
-0.12240493
0.18284416
0.33546865
0.25915647
0.10653186
0.10653186
0.33546865
0.64071774
0.8696544
0.9459667
0.79334235
0.56440544
0.41178095
0.41178095
0.41178095
0.64071774
1.1749034
1.7854016
2.243275
2.1669626
1.632777
0.9459667
0.48809314
0.48809314
1.0222788
1.938026
2.7774608
3.464271
3.6168957
3.3116465
3.0063977
3.0063977
3.0063977
3.1590219
3.464271
4.074769
4.8378916
5.2957654
5.6773267
5.9062634
6.0588875
6.1352
6.1352
6.0588875
5.9062634
5.829951
4.990516
3.0827098
2.243275
3.464271
5.2957654
6.1352
5.9062634
5.6010146
5.7536387
5.9825754
6.0588875
5.829951
5.6010146
5.6773267
5.9062634
6.211512
6.440449
6.593074
6.82201
7.050947
7.2798834
7.2798834
7.2798834
7.2035713
7.050947
6.974635
7.1272593
7.2798834
7.2035713
7.2035713
7.5088205
7.966694
8.195631
8.195631
8.271943
8.424567
8.577192
8.653504
8.577192
8.424567
8.348255
8.348255
8.50088
8.50088
8.424567
8.577192
8.958754
9.569251
9.798188
9.569251
9.035066
8.50088
8.271943
8.348255
8.424567
8.50088
8.577192
8.729817
9.035066
9.264003
9.264003
9.111378
8.653504
8.271943
7.966694
7.5851336
7.2798834
7.2035713
7.5088205
7.8140697
7.7377577
7.4325085
7.050947
6.82201
6.669386
6.593074
6.440449
6.364137
6.364137
6.364137
6.440449
6.5167613
6.5167613
6.440449
6.364137
6.1352
5.7536387
5.524702
5.6010146
5.7536387
5.7536387
5.44839
5.219453
5.0668283
5.0668283
5.0668283
4.9142036
4.7615795
4.456331
4.303706
4.074769
3.9221444
3.9221444
3.9221444
3.9984565
4.074769
4.151081
4.151081
4.074769
3.9221444
3.7695203
3.6932077
3.6168957
3.5405836
3.464271
3.387959
3.2353344
2.853773
2.5485241
2.4722118
2.6248362
2.7774608
2.4722118
1.5564647
0.41178095
-0.27502942
-0.27502942
0.25915647
1.0222788
1.632777
1.7854016
1.327528
0.56440544
-0.4276539
-1.2670887
-1.6486499
-1.4197133
-1.038152
-0.5039661
-0.04609263
0.33546865
0.33546865
-0.27502942
-1.2670887
-2.3354602
-3.0985827
-3.480144
-3.403832
-3.2512074
-3.0985827
-3.0222704
-3.0222704
-3.174895
-3.6327686
-4.2432666
-4.8537645
-5.235326
-5.464263
-5.464263
-5.235326
-4.7774525
-4.319579
-4.01433
-3.8617055
-3.7853932
-3.8617055
-4.090642
-4.395891
-4.7011404
-5.006389
-5.235326
-5.311638
-5.235326
-4.930077
-4.624828
-4.5485153
-4.5485153
-4.624828
-4.7774525
-5.006389
-5.0827017
-5.006389
-4.8537645
-4.624828
-4.2432666
-3.709081
-3.2512074
-3.0985827
-3.0985827
-3.2512074
-3.480144
-3.7853932
-4.4722033
-4.930077
-4.395891
-3.174895
-2.2591481
-2.1065235
-2.4880848
-3.0222704
-3.2512074
-3.3275197
-3.403832
-3.2512074
-2.7170215
-2.0302112
-1.5723376
-1.4960254
-1.7249622
-2.0302112
-2.2591481
-2.4117725
-2.2591481
-1.8775867
-1.343401
-0.7329029
-0.3513416
-0.04609263
0.10653186
0.10653186
0.030219674
-0.12240493
-0.19871712
0.030219674
0.41178095
0.8696544
1.4038403
1.8617139
2.243275
2.3958995
2.1669626
1.5564647
1.1749034
1.327528
1.632777
1.7854016
1.8617139
1.938026
2.243275
2.4722118
2.5485241
2.3195875
1.8617139
1.632777
1.632777
1.7854016
1.8617139
1.938026
1.8617139
1.7854016
1.7854016
1.7854016
1.8617139
2.0906506
2.3958995
2.5485241
2.4722118
2.243275
2.0143383
2.0143383
2.0906506
2.0906506
2.0906506
2.1669626
2.3958995
2.7774608
3.0827098
3.1590219
3.0063977
2.7011485
2.3195875
1.8617139
1.5564647
1.5564647
1.8617139
2.5485241
3.387959
3.9221444
4.151081
3.9221444
3.3116465
2.4722118
1.8617139
1.632777
1.938026
2.7011485
3.5405836
4.303706
4.7615795
4.8378916
4.7615795
4.456331
3.9984565
3.5405836
3.387959
3.6932077
4.227394
4.6852674
4.6852674
4.7615795
5.219453
5.829951
5.9062634
5.524702
4.990516
4.7615795
4.6852674
4.608955
4.608955
4.8378916
5.219453
5.6010146
5.9062634
5.9825754
5.9825754
5.9825754
5.9062634
5.7536387
5.44839
5.1431403
4.9142036
4.8378916
5.0668283
5.372078
5.7536387
5.9825754
5.9825754
5.9062634
5.829951
5.829951
5.6773267
5.524702
5.219453
4.990516
4.8378916
5.0668283
5.44839
5.7536387
6.0588875
6.287824
6.593074
6.898323
7.1272593
7.1272593
6.898323
6.5167613
6.287824
6.287824
6.593074
6.974635
7.4325085
7.966694
8.271943
8.348255
7.966694
7.3561954
6.745698
6.364137
6.287824
6.287824
6.593074
6.974635
7.3561954
7.6614456
7.8140697
7.7377577
7.4325085
7.050947
6.593074
6.440449
6.440449
6.440449
6.1352
5.6773267
5.44839
5.7536387
6.5167613
7.2035713
7.2798834
7.2035713
7.2798834
7.5851336
7.5851336
7.2798834
6.974635
7.050947
7.3561954
7.8140697
8.195631
8.348255
8.348255
8.348255
8.348255
8.043006
7.5851336
7.050947
6.593074
6.287824
6.1352
5.9825754
6.0588875
6.211512
6.5167613
6.745698
6.745698
6.440449
6.0588875
5.7536387
5.6773267
5.829951
5.9825754
6.211512
6.440449
6.82201
7.2035713
7.5088205
7.5851336
7.4325085
7.2035713
6.82201
6.440449
6.211512
6.1352
6.0588875
5.9062634
5.9062634
6.0588875
6.211512
6.287824
6.211512
5.9062634
5.7536387
5.6773267
5.6010146
5.372078
5.1431403
4.9142036
4.8378916
4.990516
5.219453
5.44839
5.6773267
5.7536387
5.7536387
5.7536387
5.6773267
5.7536387
5.9825754
6.1352
6.287824
6.287824
6.287824
6.211512
6.211512
6.364137
6.669386
7.050947
7.4325085
7.5851336
7.3561954
6.974635
6.5167613
6.287824
6.211512
6.440449
6.669386
6.898323
7.050947
7.2035713
7.4325085
7.5088205
7.2798834
6.669386
6.0588875
5.524702
5.2957654
5.44839
5.7536387
5.9825754
6.0588875
6.0588875
5.9062634
5.7536387
5.372078
4.9142036
4.456331
4.074769
3.9221444
4.151081
4.456331
4.6852674
4.9142036
5.1431403
5.1431403
4.8378916
4.532643
4.380018
4.456331
4.532643
4.608955
4.6852674
4.7615795
4.8378916
4.8378916
4.8378916
4.7615795
4.532643
4.303706
4.227394
4.303706
4.608955
4.990516
5.219453
5.219453
5.1431403
5.1431403
5.219453
5.372078
5.6010146
5.7536387
5.6773267
5.6773267
5.7536387
5.9062634
6.1352
6.364137
6.5167613
6.669386
6.593074
6.287824
6.0588875
5.9825754
5.9825754
6.0588875
6.287824
6.669386
6.82201
6.669386
6.364137
6.0588875
6.0588875
6.211512
6.440449
6.669386
6.898323
7.050947
6.898323
6.593074
6.287824
6.287824
6.5167613
6.898323
7.3561954
7.7377577
7.8140697
7.6614456
7.2798834
7.050947
6.898323
7.050947
7.3561954
7.6614456
8.043006
8.271943
8.119319
7.7377577
7.4325085
7.5088205
7.7377577
7.966694
8.043006
8.119319
8.119319
8.043006
7.890382
7.6614456
7.5088205
7.3561954
7.2035713
7.2035713
7.5088205
7.966694
8.271943
8.119319
7.7377577
7.2035713
6.898323
6.898323
7.1272593
7.3561954
7.3561954
7.3561954
7.4325085
7.5088205
7.4325085
7.2798834
7.2035713
7.050947
6.974635
7.050947
7.2035713
7.4325085
7.6614456
7.8140697
7.7377577
7.5088205
7.2798834
7.1272593
7.2035713
7.1272593
7.050947
7.1272593
7.4325085
7.5851336
7.5851336
7.5088205
7.3561954
7.1272593
7.050947
7.050947
7.050947
6.974635
6.745698
6.669386
6.974635
7.5088205
7.890382
7.966694
7.966694
8.043006
8.119319
8.195631
8.50088
8.882441
9.264003
9.645564
10.027124
10.484999
10.790248
11.095497
11.400745
11.782308
12.011243
12.316493
12.621742
12.850678
13.079616
13.384864
13.537489
13.690113
13.155927
11.629683
10.561311
11.248121
12.698053
13.23224
12.392805
10.942872
9.721876
8.577192
7.4325085
6.1352
5.1431403
4.532643
4.303706
4.074769
3.6932077
3.0827098
2.3195875
1.5564647
1.0222788
1.0222788
1.4801524
2.3195875
3.1590219
3.9221444
4.303706
4.380018
4.227394
3.9221444
3.6932077
3.6932077
4.151081
4.8378916
5.6773267
6.440449
7.1272593
7.8140697
8.271943
8.50088
8.577192
8.577192
8.729817
8.958754
9.416627
10.027124
10.790248
11.629683
12.316493
13.003303
13.461177
13.842737
14.071675
14.376924
14.834798
15.29267
15.521607
15.826856
16.20842
16.513668
16.818916
16.971539
16.971539
16.89523
16.818916
16.66629
16.66629
16.742603
16.89523
16.971539
17.047852
17.047852
16.89523
16.818916
16.66629
16.589977
16.361042
16.284729
16.20842
16.20842
16.284729
16.284729
16.132107
15.979482
15.826856
15.750545
15.674232
15.674232
15.826856
16.055794
16.132107
16.055794
15.903169
15.826856
15.750545
15.59792
15.521607
15.59792
15.674232
15.750545
15.750545
15.674232
15.59792
15.368983
15.216359
15.140046
15.063735
15.063735
14.987422
14.987422
14.987422
15.063735
15.140046
15.216359
15.368983
15.445294
15.59792
15.59792
15.521607
15.368983
15.216359
15.140046
15.140046
15.140046
15.063735
14.987422
15.140046
15.368983
15.59792
15.826856
16.055794
16.20842
16.361042
16.284729
16.20842
15.979482
15.750545
15.59792
15.59792
15.903169
16.20842
16.513668
16.66629
16.66629
16.513668
16.284729
16.132107
16.132107
16.284729
16.589977
16.818916
16.89523
16.742603
16.818916
17.047852
17.353104
17.582039
17.734665
17.887287
18.116222
18.345161
18.574097
18.65041
18.726723
18.879349
19.33722
20.024033
20.40559
20.481903
20.481903
20.558216
20.710842
20.710842
20.558216
20.558216
20.710842
20.939777
21.168716
21.245026
21.245026
21.092403
21.092403
21.092403
21.168716
21.168716
21.245026
21.168716
21.092403
21.01609
20.939777
20.863464
20.863464
20.787151
20.710842
20.710842
20.863464
21.01609
21.092403
21.01609
20.939777
20.863464
20.710842
20.710842
20.863464
21.01609
21.092403
21.01609
20.939777
20.939777
21.01609
20.939777
20.710842
20.63453
20.710842
20.863464
21.092403
21.245026
21.245026
21.092403
21.01609
21.01609
21.01609
21.01609
21.01609
21.092403
21.168716
21.168716
21.168716
21.01609
20.863464
20.710842
20.558216
20.481903
20.32928
20.32928
20.40559
20.558216
20.63453
20.558216
20.481903
20.32928
20.100342
19.71878
19.489845
19.33722
19.33722
19.566158
19.871407
20.100342
20.100342
19.871407
19.642467
19.33722
19.031971
18.955658
19.108284
19.33722
19.642467
19.871407
19.871407
19.795094
19.566158
19.413532
19.33722
19.413532
19.642467
20.024033
20.40559
20.787151
21.168716
21.473965
21.626587
21.7029
21.7029
21.550274
21.397652
21.321339
21.397652
21.473965
21.626587
21.779213
21.855526
21.855526
21.7029
21.550274
21.473965
21.473965
21.550274
21.7029
21.855526
22.008148
22.160774
22.3134
22.3134
22.3134
22.3134
22.38971
22.466022
22.466022
22.542336
22.542336
22.618649
22.694958
22.923897
23.076519
23.229145
23.305458
23.381771
23.381771
23.381771
23.305458
23.229145
23.152832
23.152832
23.229145
23.305458
23.381771
23.458084
23.534393
23.534393
23.534393
23.458084
23.305458
23.229145
23.152832
23.229145
23.305458
23.381771
23.381771
23.381771
23.381771
23.458084
23.763332
23.992268
23.839642
23.458084
23.152832
23.229145
23.381771
23.534393
23.610706
23.610706
23.534393
23.610706
23.610706
23.68702
23.763332
23.68702
23.610706
23.610706
23.610706
23.68702
23.763332
23.763332
23.915955
23.992268
24.144894
24.144894
24.221203
24.297516
24.450142
24.602768
24.75539
24.908016
24.984325
25.136951
25.213264
25.289574
25.36589
25.4422
25.594826
25.747452
25.900074
25.976387
26.0527
26.205322
26.281635
26.357948
26.434258
26.586884
26.586884
26.73951
26.815823
26.892136
26.892136
26.892136
26.815823
26.892136
27.12107
27.502632
27.80788
28.113129
28.342068
28.49469
28.571003
28.723625
29.028877
29.334126
29.715687
30.020935
30.173561
30.173561
30.020935
29.868309
29.792
29.56306
29.257812
28.723625
28.342068
27.960506
27.80788
27.578941
27.502632
27.502632
27.502632
27.578941
27.578941
27.731567
27.884193
27.960506
27.80788
27.502632
27.273693
27.12107
27.044758
27.12107
27.273693
27.350006
27.42632
27.42632
27.350006
27.12107
26.968445
26.815823
26.73951
26.73951
26.663197
26.663197
26.815823
26.968445
27.197384
27.197384
27.197384
27.12107
27.197384
27.12107
27.044758
27.044758
27.12107
27.350006
27.655258
27.884193
28.03682
27.884193
27.578941
27.273693
27.044758
26.968445
26.968445
27.197384
27.42632
27.578941
27.655258
27.578941
27.12107
26.434258
25.823761
25.36589
25.36589
25.4422
25.518513
25.4422
25.136951
24.602768
23.992268
23.534393
23.229145
23.229145
23.534393
23.839642
24.144894
24.221203
24.06858
23.915955
23.68702
23.534393
23.381771
23.305458
23.152832
22.923897
22.618649
22.38971
22.3134
22.542336
22.923897
23.076519
23.00021
22.847584
22.77127
22.694958
22.618649
22.38971
22.237087
22.160774
22.237087
22.38971
22.466022
22.466022
22.466022
22.3134
22.084461
21.931835
21.855526
21.779213
21.626587
21.473965
21.397652
21.473965
21.550274
21.550274
21.397652
21.168716
20.939777
20.63453
20.481903
20.40559
20.40559
20.558216
20.710842
20.863464
20.863464
20.710842
20.40559
20.176655
20.024033
19.871407
19.795094
19.871407
20.100342
20.40559
20.481903
20.176655
19.413532
18.65041
18.268848
18.574097
19.413532
20.024033
20.176655
19.642467
18.65041
17.734665
17.27679
17.429413
18.192535
19.031971
19.489845
19.489845
19.108284
18.65041
18.268848
17.9636
17.658352
17.353104
17.047852
16.742603
16.66629
16.589977
16.66629
16.589977
16.589977
16.589977
16.437355
16.132107
15.826856
15.59792
15.368983
15.29267
15.29267
15.521607
15.750545
15.826856
15.826856
15.674232
15.29267
14.911109
14.682173
14.529548
14.682173
14.911109
15.216359
15.445294
15.59792
15.674232
15.674232
15.674232
15.59792
15.521607
15.368983
15.29267
15.29267
15.29267
15.368983
15.368983
15.368983
15.445294
15.750545
16.132107
16.513668
16.818916
17.047852
17.047852
16.89523
16.589977
16.284729
16.20842
16.361042
16.818916
17.124165
17.200478
17.047852
16.742603
16.284729
15.903169
15.521607
15.216359
15.063735
14.987422
15.063735
15.140046
15.140046
15.063735
14.758486
14.453236
14.147986
13.91905
13.690113
13.537489
13.461177
13.461177
13.461177
13.384864
13.384864
13.461177
13.537489
13.461177
13.308552
13.155927
13.079616
13.155927
13.155927
13.23224
13.308552
13.384864
13.384864
13.384864
13.155927
12.850678
12.469118
12.240181
12.087556
12.011243
11.858619
11.782308
11.629683
11.400745
11.171808
11.019184
10.942872
10.942872
10.942872
10.866559
10.713935
10.637624
10.637624
10.637624
10.790248
10.866559
11.019184
11.171808
11.248121
11.171808
10.942872
10.790248
10.790248
11.019184
11.248121
11.400745
11.477058
11.55337
11.477058
11.477058
11.324434
11.248121
10.942872
10.637624
10.408687
10.561311
10.866559
11.095497
11.095497
11.019184
11.019184
11.019184
11.019184
10.484999
9.645564
9.340315
10.027124
10.790248
11.019184
10.790248
10.561311
10.561311
10.713935
10.942872
11.019184
11.095497
11.095497
11.019184
10.866559
10.561311
10.256062
10.027124
9.950813
9.8745
9.798188
9.798188
9.798188
9.798188
9.645564
9.340315
9.035066
8.882441
8.653504
8.50088
8.271943
8.119319
8.119319
8.119319
8.043006
7.966694
7.8140697
7.5851336
7.3561954
7.1272593
6.974635
6.82201
6.82201
6.974635
6.974635
6.82201
6.5167613
6.211512
5.9062634
5.829951
5.9062634
5.7536387
5.372078
5.219453
5.372078
5.219453
4.8378916
4.8378916
5.219453
5.44839
5.372078
5.219453
5.1431403
5.1431403
5.1431403
5.2957654
5.372078
5.2957654
5.219453
5.219453
5.219453
4.990516
4.8378916
4.7615795
4.6852674
4.532643
4.303706
4.227394
4.151081
4.227394
4.151081
3.9984565
3.7695203
3.6168957
3.6932077
3.9221444
4.074769
4.074769
3.9984565
3.9984565
3.9984565
3.9984565
4.074769
3.9984565
3.8458323
3.6168957
3.387959
3.3116465
3.387959
3.5405836
3.5405836
3.387959
3.2353344
3.1590219
3.2353344
3.1590219
2.853773
2.4722118
2.1669626
2.0906506
2.0143383
2.0143383
2.0143383
2.0143383
1.7854016
1.5564647
1.1749034
0.9459667
0.64071774
0.41178095
0.18284416
-0.19871712
-0.4276539
-0.19871712
0.030219674
0.10653186
-0.12240493
-0.5039661
-0.7329029
-0.9618397
-1.038152
-1.038152
-1.038152
-1.1144642
-1.1144642
-1.1907765
-1.1144642
-1.038152
-1.038152
-1.038152
-0.8855274
-0.8092152
-0.8092152
-0.9618397
-1.1144642
-1.2670887
-1.343401
-1.343401
-1.2670887
-1.343401
-1.4197133
-1.6486499
-1.8012745
-2.0302112
-2.1828358
-2.3354602
-2.4880848
-2.564397
-2.6407094
-2.7170215
-2.6407094
-2.4880848
-2.4117725
-2.4117725
-2.3354602
-2.3354602
-2.3354602
-2.4117725
-2.564397
-2.4880848
-2.2591481
-1.8775867
-1.6486499
-1.4960254
-1.5723376
-1.8775867
-2.3354602
-2.4880848
-2.1828358
-1.6486499
-1.2670887
-1.038152
-1.038152
-0.9618397
-1.038152
-1.1907765
-1.4197133
-1.6486499
-1.8012745
-1.9538989
-1.9538989
-1.8012745
-1.4960254
-1.1144642
-0.9618397
-0.9618397
-0.9618397
-1.038152
-1.1144642
-1.2670887
-1.4960254
-1.4960254
-1.343401
-1.1144642
-1.038152
-1.038152
-1.1144642
-1.4960254
-1.8012745
-1.8775867
-1.7249622
-1.6486499
-1.8012745
-1.9538989
-1.9538989
-1.8012745
-1.5723376
-1.343401
-1.2670887
-1.2670887
-1.1907765
-1.1907765
-1.2670887
-1.4960254
-1.6486499
-1.6486499
-1.6486499
-1.4960254
-1.4197133
-1.4960254
-1.5723376
-1.4960254
-1.343401
-1.2670887
-1.4197133
-1.6486499
-1.7249622
-1.8012745
-1.8012745
-1.8775867
-2.0302112
-2.1065235
-2.1828358
-2.3354602
-2.564397
-2.9459581
-3.403832
-3.7853932
-4.090642
-4.2432666
-4.2432666
-4.2432666
-4.2432666
-4.319579
-4.395891
-4.5485153
-4.7774525
-5.006389
-5.1590137
-5.311638
-5.311638
-5.311638
-5.1590137
-5.006389
-4.8537645
-4.8537645
-4.930077
-4.8537645
-4.8537645
-4.930077
-4.930077
-4.7774525
-4.5485153
-4.395891
-4.319579
-4.395891
-4.7011404
-5.1590137
-5.1590137
-4.7774525
-4.395891
-4.2432666
-4.395891
-4.395891
-4.319579
-4.2432666
-4.2432666
-4.319579
-4.319579
-4.319579
-4.319579
-4.319579
-4.319579
-4.319579
-4.319579
-4.2432666
-4.166954
-4.2432666
-4.319579
-4.395891
-4.4722033
-4.4722033
-4.4722033
-4.395891
-4.395891
-4.395891
-4.319579
-4.319579
-4.319579
-4.4722033
-4.624828
-4.930077
-5.540575
-5.9221363
-5.540575
-4.8537645
-4.7011404
-5.006389
-5.464263
-5.845824
-5.9984484
-6.151073
-6.151073
-6.227385
-6.3036976
-6.5326343
-6.7615714
-6.990508
-7.06682
-7.2194448
-7.4483814
-7.75363
-8.05888
-8.135192
-8.05888
-7.9825673
-7.9062552
-8.05888
-8.135192
-8.211504
-8.211504
-8.211504
-8.287816
-8.364128
-8.516752
-8.745689
-8.822001
-8.822001
-8.745689
-8.745689
-8.745689
-8.822001
-8.669377
-8.440441
-7.9825673
-7.5246935
-7.143132
-6.8378835
-6.7615714
-6.9141955
-6.990508
-6.990508
-6.6852584
-6.227385
-5.7695117
-5.464263
-5.3879504
-5.540575
-5.616887
-5.6931996
-5.845824
-5.9984484
-6.151073
-6.227385
-6.3036976
-6.6089463
-6.8378835
-6.990508
-7.143132
-7.295757
-7.6010056
-7.8299427
-8.05888
-8.211504
-8.287816
-8.440441
-8.593065
-8.898314
-9.127251
-9.127251
-9.05094
-9.127251
-9.279876
-9.508812
-9.585124
-9.585124
-9.737749
-9.966686
-10.195622
-10.348248
-10.348248
-10.348248
-10.348248
-10.2719345
-10.2719345
-10.2719345
-10.42456
-10.653496
-10.882433
-11.11137
-11.187682
-11.263994
-11.340306
-11.340306
-11.263994
-11.187682
-11.187682
-11.187682
-11.187682
-11.187682
-11.11137
-11.035057
-10.882433
-10.882433
-10.882433
-10.882433
-10.958745
-11.11137
-11.263994
-11.263994
-11.11137
-10.958745
-10.729808
-10.577184
-10.577184
-10.653496
-10.882433
-11.11137
-11.49293
-11.721868
-11.798181
-11.6455555
-11.263994
-10.882433
-10.500872
-10.348248
-10.500872
-10.729808
-10.882433
-10.958745
-10.806121
-10.500872
-10.195622
-9.966686
-9.814061
-9.814061
-9.890373
-10.042998
-10.042998
-9.966686
-9.661437
-9.203564
-8.745689
-8.364128
-7.9825673
-7.75363
-7.75363
-7.9062552
-8.135192
-8.211504
-8.135192
-7.75363
-7.295757
-6.990508
-6.7615714
-6.5326343
-6.3036976
-6.227385
-6.3036976
-6.3800097
-6.3800097
-6.074761
-5.616887
-5.1590137
-4.7774525
-4.624828
-4.395891
-4.166954
-3.9380176
-3.7853932
-3.709081
-3.5564563
-3.480144
-3.174895
-2.9459581
-2.6407094
-2.4117725
-2.1828358
-1.9538989
-1.8012745
-1.6486499
-1.5723376
-1.5723376
-1.6486499
-1.8012745
-2.0302112
-2.1828358
-2.1828358
-2.0302112
-1.8775867
-1.7249622
-1.6486499
-1.6486499
-1.6486499
-1.6486499
-1.8012745
-1.9538989
-2.0302112
-1.9538989
-1.7249622
-1.4197133
-1.1907765
-1.1144642
-1.038152
-0.7329029
-0.27502942
-0.12240493
-0.3513416
-0.5039661
-0.65659064
-0.5802784
-0.3513416
-0.04609263
0.25915647
0.48809314
0.48809314
0.33546865
-0.04609263
-0.5802784
-1.1144642
-1.5723376
-1.8775867
-1.9538989
-1.9538989
-1.8012745
-1.6486499
-1.6486499
-1.8012745
-2.1065235
-2.6407094
-3.2512074
-3.6327686
-3.7853932
-3.8617055
-3.9380176
-4.01433
-4.090642
-4.2432666
-4.319579
-4.5485153
-4.7774525
-5.1590137
-5.540575
-5.7695117
-5.9984484
-6.151073
-6.227385
-6.227385
-6.3036976
-6.6089463
-6.9141955
-7.143132
-7.295757
-7.295757
-7.372069
-7.372069
-7.4483814
-7.4483814
-7.5246935
-7.5246935
-7.6010056
-7.8299427
-7.9825673
-8.135192
-8.364128
-8.593065
-8.745689
-8.974627
-9.585124
-10.195622
-9.966686
-9.279876
-8.822001
-9.05094
-9.508812
-9.737749
-9.814061
-9.814061
-9.890373
-9.966686
-10.042998
-9.966686
-9.814061
-9.737749
-9.661437
-9.585124
-9.508812
-9.356188
-9.203564
-9.127251
-9.05094
-9.05094
-8.974627
-8.974627
-9.05094
-9.05094
-9.05094
-9.05094
-9.05094
-9.05094
-9.05094
-8.898314
-8.745689
-8.593065
-8.516752
-8.516752
-8.516752
-8.669377
-8.898314
-9.05094
-9.127251
-9.127251
-9.127251
-9.05094
-8.974627
-8.898314
-8.898314
-8.898314
-8.974627
-8.974627
-9.05094
-9.05094
-9.05094
-8.974627
-8.898314
-8.974627
-8.898314
-8.822001
-8.822001
-8.822001
-8.822001
-8.745689
-8.745689
-8.669377
-8.669377
-8.669377
-8.593065
-8.516752
-8.440441
-8.516752
-8.516752
-8.516752
-8.364128
-8.211504
-8.287816
-8.440441
-8.669377
-8.822001
-8.898314
-8.822001
-8.669377
-8.593065
-8.516752
-8.516752
-8.516752
-8.516752
-8.516752
-8.516752
-8.593065
-8.516752
-8.440441
-8.364128
-8.364128
-8.287816
-8.287816
-8.211504
-8.135192
-8.05888
-7.9825673
-7.8299427
-7.677318
-7.5246935
-7.5246935
-7.5246935
-7.4483814
-7.295757
-6.990508
-6.8378835
-6.7615714
-6.7615714
-6.6852584
-6.6089463
-6.6089463
-6.6089463
-6.5326343
-6.5326343
-6.4563217
-6.3800097
-6.227385
-6.151073
-6.227385
-6.227385
-6.227385
-6.227385
-6.227385
-6.227385
-6.227385
-6.227385
-6.074761
-5.9221363
-5.9221363
-5.9221363
-5.9984484
-6.074761
-6.074761
-5.9984484
-5.9984484
-5.9984484
-5.9984484
-5.9221363
-5.9221363
-5.7695117
-5.7695117
-5.6931996
-5.6931996
-5.6931996
-5.6931996
-5.7695117
-5.845824
-5.9221363
-5.845824
-5.6931996
-5.616887
-5.616887
-5.540575
-5.540575
-5.464263
-5.464263
-5.540575
-5.616887
-5.616887
-5.6931996
-5.616887
-5.616887
-5.464263
-5.464263
-5.464263
-5.540575
-5.540575
-5.616887
-5.6931996
-5.7695117
-5.6931996
-5.6931996
-5.616887
-5.6931996
-5.6931996
-5.6931996
-5.616887
-5.540575
-5.540575
-5.616887
-5.6931996
-5.7695117
-5.845824
-5.845824
-5.845824
-5.845824
-5.9221363
-5.9221363
-5.7695117
-5.6931996
-5.540575
-5.3879504
-5.311638
-5.235326
-5.0827017
-5.006389
-5.006389
-5.006389
-4.8537645
-4.7774525
-4.7774525
-4.8537645
-4.930077
-4.8537645
-4.7774525
-4.7011404
-4.624828
-4.624828
-4.5485153
-4.395891
-4.319579
-4.319579
-4.395891
-4.395891
-4.319579
-4.2432666
-4.090642
-3.9380176
-3.709081
-3.5564563
-3.480144
-3.480144
-3.480144
-3.3275197
-3.2512074
-3.174895
-3.0222704
-2.869646
-2.7170215
-2.6407094
-2.4880848
-2.4117725
-2.3354602
-2.2591481
-2.1828358
-2.0302112
-1.8775867
-1.8012745
-1.7249622
-1.6486499
-1.4197133
-1.1144642
-0.9618397
-0.8092152
-0.8092152
-0.8092152
-0.8092152
-0.65659064
-0.5802784
-0.7329029
-0.8092152
-0.5039661
-0.04609263
0.25915647
0.33546865
0.25915647
0.25915647
0.41178095
0.64071774
0.79334235
0.8696544
0.9459667
1.0985913
1.2512157
1.4801524
1.632777
1.632777
1.5564647
1.5564647
1.632777
1.7854016
2.0143383
2.243275
2.3958995
2.5485241
2.5485241
2.5485241
2.4722118
2.4722118
2.7011485
2.9300857
3.0063977
3.0063977
3.0063977
3.0827098
3.1590219
3.3116465
3.3116465
3.387959
3.464271
3.6168957
3.6932077
3.7695203
3.7695203
3.7695203
3.8458323
3.9221444
3.9984565
4.074769
4.151081
4.227394
4.151081
4.074769
4.151081
4.227394
4.303706
4.456331
4.608955
4.7615795
4.7615795
4.8378916
4.8378916
4.9142036
4.990516
5.0668283
4.990516
4.9142036
4.990516
5.0668283
5.219453
5.2957654
5.372078
5.372078
5.372078
5.524702
5.6010146
5.7536387
5.9062634
6.1352
6.211512
6.287824
6.287824
6.211512
6.211512
6.1352
6.211512
6.287824
6.364137
6.364137
6.440449
6.593074
6.82201
6.974635
7.050947
7.050947
7.050947
7.2798834
7.5088205
7.8140697
8.043006
8.195631
8.271943
8.348255
8.577192
8.806129
8.958754
8.958754
8.958754
8.958754
9.035066
9.035066
9.187691
9.340315
9.416627
9.416627
9.569251
9.645564
9.721876
9.721876
9.721876
9.645564
9.645564
9.721876
9.8745
9.950813
9.8745
9.8745
9.8745
9.8745
9.798188
9.798188
9.950813
10.103437
10.17975
10.256062
10.332375
10.408687
10.484999
10.561311
10.713935
10.942872
11.095497
11.248121
11.400745
11.400745
11.400745
11.477058
11.477058
11.477058
11.55337
11.705995
12.011243
12.163868
12.240181
12.316493
12.392805
12.545429
12.621742
12.698053
12.774366
12.850678
12.850678
12.850678
12.926991
12.926991
13.079616
13.079616
13.003303
12.926991
12.850678
12.850678
12.850678
13.003303
13.23224
13.461177
13.613802
13.766426
13.91905
14.071675
14.224299
14.376924
14.453236
14.529548
14.682173
14.834798
14.911109
14.911109
14.987422
15.063735
15.216359
15.29267
15.445294
15.521607
15.59792
15.674232
15.674232
15.521607
15.368983
15.445294
15.750545
15.903169
15.903169
15.826856
15.750545
15.750545
15.826856
15.826856
15.826856
15.750545
15.826856
15.826856
15.826856
15.674232
15.59792
15.59792
15.750545
15.826856
15.903169
15.826856
15.674232
15.59792
15.521607
15.521607
15.521607
15.521607
15.521607
15.59792
15.674232
15.750545
15.750545
15.750545
15.750545
15.826856
15.750545
15.674232
15.750545
15.903169
16.132107
16.284729
16.361042
16.361042
16.361042
16.361042
16.284729
16.284729
16.361042
16.437355
16.437355
16.513668
16.66629
16.742603
16.818916
16.742603
16.742603
16.742603
16.742603
16.742603
16.742603
16.818916
16.89523
16.971539
17.124165
17.200478
17.200478
17.047852
16.742603
16.589977
16.89523
17.200478
17.429413
17.353104
17.27679
17.27679
17.353104
17.429413
17.429413
17.505726
17.505726
17.582039
17.505726
17.429413
17.353104
17.27679
17.27679
17.353104
17.353104
17.353104
17.27679
17.200478
17.200478
17.047852
17.047852
17.047852
16.971539
16.818916
16.66629
16.66629
16.742603
16.818916
16.818916
16.742603
16.66629
16.66629
16.66629
16.589977
16.361042
16.284729
16.361042
16.361042
16.361042
16.284729
16.20842
16.20842
16.20842
16.132107
16.132107
15.750545
15.063735
14.758486
15.216359
15.826856
16.055794
15.826856
15.674232
15.59792
15.59792
15.59792
15.521607
15.368983
15.29267
15.368983
15.445294
15.59792
15.674232
15.674232
15.674232
15.59792
15.521607
15.445294
15.445294
15.445294
15.521607
15.521607
15.521607
15.521607
15.521607
15.521607
15.521607
15.445294
15.368983
15.445294
15.59792
15.750545
15.826856
15.826856
15.826856
15.826856
15.826856
15.750545
15.750545
15.674232
15.750545
15.826856
15.826856
15.750545
15.674232
15.59792
15.59792
15.674232
15.674232
15.59792
15.59792
15.750545
15.826856
15.903169
15.750545
15.674232
15.59792
15.59792
15.59792
15.521607
15.521607
15.521607
15.521607
15.368983
15.216359
15.063735
14.987422
14.911109
14.758486
14.605861
14.453236
14.453236
14.376924
14.376924
14.300611
14.147986
13.995362
13.842737
13.842737
13.766426
13.613802
13.461177
13.308552
13.308552
13.308552
13.308552
13.23224
13.155927
13.003303
12.850678
12.698053
12.545429
12.392805
12.316493
12.240181
12.163868
12.087556
12.011243
12.011243
11.934932
11.858619
11.629683
11.477058
11.400745
11.324434
11.324434
11.324434
11.324434
11.324434
11.324434
11.400745
11.477058
11.55337
11.477058
11.477058
11.400745
11.324434
11.324434
11.400745
11.55337
11.629683
11.705995
11.782308
11.782308
11.858619
11.782308
11.705995
11.629683
11.629683
11.782308
11.934932
12.087556
12.163868
12.163868
12.011243
11.782308
11.705995
11.705995
11.858619
11.934932
11.934932
12.011243
12.087556
12.163868
12.163868
12.087556
11.934932
11.858619
11.782308
11.782308
11.782308
11.858619
11.858619
11.858619
11.705995
11.55337
11.400745
11.248121
11.095497
11.019184
11.019184
11.019184
10.942872
10.866559
10.790248
10.637624
10.484999
10.332375
10.17975
10.103437
10.103437
10.103437
10.027124
10.027124
9.950813
9.8745
9.798188
9.798188
9.721876
9.645564
9.569251
9.416627
9.264003
9.111378
9.035066
9.035066
9.035066
9.035066
8.958754
8.958754
8.806129
8.653504
8.577192
8.577192
8.50088
8.424567
8.348255
8.271943
8.195631
8.195631
8.119319
8.195631
8.271943
8.348255
8.424567
8.424567
8.424567
8.424567
8.50088
8.653504
8.958754
9.187691
9.416627
9.569251
9.645564
9.645564
9.645564
9.798188
9.8745
10.027124
10.103437
10.256062
10.484999
10.637624
10.637624
10.561311
10.484999
10.484999
10.484999
10.408687
10.408687
10.332375
10.332375
10.332375
10.408687
10.408687
10.408687
10.408687
10.408687
10.256062
10.17975
10.103437
10.103437
10.103437
10.17975
10.17975
10.17975
10.17975
10.17975
10.027124
9.950813
9.8745
9.721876
9.721876
9.721876
9.798188
9.8745
10.027124
10.027124
9.8745
9.645564
9.569251
9.569251
9.569251
9.569251
9.49294
9.49294
9.416627
9.49294
9.49294
9.569251
9.49294
9.340315
9.187691
9.111378
9.035066
8.958754
8.882441
8.882441
8.882441
8.882441
8.806129
8.653504
8.50088
8.348255
8.271943
8.119319
8.119319
8.043006
7.966694
7.890382
7.8140697
7.6614456
7.4325085
7.2798834
7.1272593
7.050947
6.974635
6.898323
6.82201
6.745698
6.593074
6.5167613
6.440449
6.364137
6.287824
6.1352
6.0588875
6.0588875
6.0588875
6.0588875
5.9825754
5.9825754
5.829951
5.7536387
5.6010146
5.6010146
5.6010146
5.6773267
5.6010146
5.524702
5.44839
5.372078
5.372078
5.372078
5.2957654
5.1431403
4.9142036
4.7615795
4.7615795
4.7615795
4.6852674
4.6852674
4.608955
4.532643
4.456331
4.380018
4.456331
4.456331
4.380018
4.227394
4.151081
4.151081
4.227394
4.380018
4.456331
4.456331
4.608955
4.8378916
5.0668283
5.1431403
5.2957654
5.372078
5.372078
5.372078
5.372078
5.372078
5.372078
5.372078
5.44839
5.6010146
5.829951
6.1352
6.364137
6.5167613
6.593074
6.669386
6.745698
6.82201
6.974635
7.2035713
7.3561954
7.5088205
7.6614456
7.7377577
7.890382
7.890382
7.966694
8.119319
8.348255
8.50088
8.577192
8.577192
8.577192
8.577192
8.577192
8.577192
8.50088
8.50088
8.424567
8.348255
8.271943
8.195631
8.195631
8.195631
8.195631
8.119319
8.043006
7.890382
7.7377577
7.6614456
7.5851336
7.4325085
7.2798834
7.1272593
6.974635
6.898323
6.82201
6.593074
6.440449
6.364137
6.287824
6.0588875
5.829951
5.6010146
5.524702
5.524702
5.44839
5.372078
5.219453
5.0668283
5.0668283
4.990516
4.990516
4.990516
4.9142036
4.7615795
4.608955
4.6852674
4.6852674
4.6852674
4.608955
4.532643
4.456331
4.380018
4.303706
4.227394
4.151081
4.074769
3.9984565
3.9221444
3.9221444
3.8458323
3.7695203
3.7695203
3.6932077
3.6168957
3.464271
3.387959
3.3116465
3.2353344
3.1590219
3.1590219
3.1590219
3.0827098
3.0063977
2.9300857
2.853773
2.7011485
2.6248362
2.5485241
2.4722118
2.3958995
2.3195875
2.3195875
2.243275
2.0906506
1.938026
1.8617139
1.8617139
1.7854016
1.632777
1.5564647
1.4801524
1.4801524
1.4038403
1.4038403
1.327528
1.327528
1.327528
1.327528
1.2512157
1.1749034
1.2512157
1.2512157
1.327528
1.327528
1.327528
1.327528
1.327528
1.2512157
1.2512157
1.1749034
1.1749034
1.2512157
1.327528
1.4038403
1.4038403
1.327528
1.2512157
1.1749034
1.0985913
1.1749034
1.1749034
1.2512157
1.2512157
1.2512157
1.2512157
1.2512157
1.2512157
1.327528
1.327528
1.327528
1.2512157
1.1749034
1.0985913
1.0985913
1.1749034
1.327528
1.2512157
1.1749034
1.1749034
1.2512157
1.4801524
1.5564647
1.5564647
1.5564647
1.5564647
1.5564647
1.5564647
1.632777
1.709089
1.7854016
1.7854016
1.7854016
1.632777
1.5564647
1.4801524
1.4801524
1.4038403
1.4038403
1.4801524
1.4801524
1.4801524
1.4038403
1.4038403
1.327528
1.1749034
1.0985913
1.0222788
0.9459667
0.9459667
0.8696544
0.8696544
0.79334235
0.64071774
0.56440544
0.48809314
0.41178095
0.33546865
0.25915647
0.18284416
0.10653186
-0.04609263
-0.12240493
-0.19871712
-0.27502942
-0.4276539
-0.5802784
-0.65659064
-0.65659064
-0.65659064
-0.8092152
-0.9618397
-1.1144642
-1.1144642
-1.038152
-0.8855274
-0.7329029
-0.7329029
-0.7329029
-0.7329029
-0.8092152
-0.8855274
-0.9618397
-0.9618397
-0.8855274
-0.65659064
-0.5039661
-0.5039661
-0.5802784
-0.5802784
-0.5039661
-0.4276539
-0.4276539
-0.4276539
-0.3513416
-0.19871712
-0.12240493
-0.04609263
0.030219674
0.10653186
0.18284416
0.25915647
0.18284416
0.10653186
0.10653186
0.18284416
0.25915647
0.33546865
0.33546865
0.33546865
0.33546865
0.33546865
0.33546865
0.41178095
0.41178095
0.41178095
0.33546865
0.33546865
0.41178095
0.48809314
0.41178095
0.33546865
0.33546865
0.41178095
0.48809314
0.41178095
0.33546865
0.33546865
0.33546865
0.33546865
0.25915647
0.18284416
0.10653186
0.10653186
0.030219674
-0.04609263
-0.12240493
-0.12240493
-0.19871712
-0.27502942
-0.3513416
-0.4276539
-0.5039661
-0.5039661
-0.4276539
-0.3513416
-0.4276539
-0.5802784
-0.65659064
-0.65659064
-0.5802784
-0.5802784
-0.5802784
-0.5039661
-0.5039661
-0.5039661
-0.5039661
-0.65659064
-0.8092152
-0.8855274
-0.8092152
-0.7329029
-0.65659064
-0.7329029
-0.8092152
-0.8855274
-0.8855274
-0.9618397
-0.9618397
-1.038152
-1.1144642
-1.1907765
-1.2670887
-1.2670887
-1.343401
-1.4960254
-1.5723376
-1.5723376
-1.6486499
-1.7249622
-1.8775867
-2.0302112
-2.1065235
-2.1828358
-2.3354602
-2.4117725
-2.4117725
-2.4117725
-2.3354602
-2.3354602
-2.3354602
-2.4880848
-2.564397
-2.6407094
-2.6407094
-2.7170215
-2.7170215
-2.7170215
-2.793334
-2.869646
-2.793334
-2.793334
-2.7170215
-2.793334
-2.869646
-2.869646
-2.793334
-2.793334
-2.793334
-2.869646
-3.0222704
-3.0985827
-2.9459581
-2.869646
-2.793334
-2.793334
-2.793334
-2.869646
-2.9459581
-2.9459581
-2.9459581
-2.793334
-2.6407094
-2.4880848
-2.4880848
-2.4880848
-2.4117725
-2.2591481
-2.1828358
-2.1065235
-2.1065235
-2.0302112
-1.9538989
-1.8012745
-1.7249622
-1.7249622
-1.7249622
-1.6486499
-1.4960254
-1.2670887
-1.1144642
-1.038152
-0.8855274
-0.7329029
-0.5802784
-0.5802784
-0.5802784
-0.5802784
-0.4276539
-0.27502942
-0.04609263
0.18284416
0.41178095
0.48809314
0.56440544
0.48809314
0.41178095
0.41178095
0.48809314
0.48809314
0.56440544
0.64071774
0.64071774
0.64071774
0.56440544
0.48809314
0.33546865
0.18284416
0.10653186
0.030219674
-0.04609263
-0.04609263
-0.12240493
-0.12240493
-0.04609263
0.030219674
0.10653186
0.10653186
-0.04609263
-0.12240493
-0.12240493
0.10653186
0.41178095
0.7170299
0.8696544
0.79334235
0.56440544
0.33546865
0.18284416
0.18284416
0.10653186
0.10653186
0.030219674
0.030219674
0.030219674
0.10653186
0.10653186
0.18284416
0.41178095
0.56440544
0.64071774
0.7170299
0.64071774
0.56440544
0.56440544
0.48809314
0.56440544
0.64071774
0.64071774
0.79334235
0.9459667
1.0222788
1.0222788
0.8696544
0.79334235
0.7170299
0.7170299
0.7170299
0.79334235
0.8696544
0.9459667
1.0222788
1.1749034
1.2512157
1.2512157
1.1749034
1.0985913
1.0222788
0.9459667
0.8696544
0.79334235
0.79334235
0.8696544
0.8696544
0.79334235
0.64071774
0.64071774
0.64071774
0.64071774
0.64071774
0.64071774
0.79334235
0.8696544
0.9459667
1.0222788
1.0222788
1.0985913
1.1749034
1.1749034
1.1749034
1.1749034
1.2512157
1.327528
1.4038403
1.4038403
1.4801524
1.4038403
1.327528
1.2512157
1.1749034
1.2512157
1.4038403
1.4801524
1.4801524
1.5564647
1.5564647
1.5564647
1.4801524
1.2512157
1.0985913
0.8696544
0.79334235
0.7170299
0.7170299
0.64071774
0.48809314
0.41178095
0.33546865
0.41178095
0.41178095
0.33546865
0.18284416
0.10653186
0.18284416
0.25915647
0.41178095
0.41178095
0.41178095
0.41178095
0.48809314
0.48809314
0.48809314
0.48809314
0.56440544
0.64071774
0.7170299
0.7170299
0.64071774
0.7170299
0.8696544
0.9459667
0.8696544
0.8696544
0.8696544
0.8696544
0.8696544
0.79334235
0.79334235
0.9459667
1.0985913
1.1749034
1.1749034
1.1749034
1.327528
1.4801524
1.709089
1.7854016
1.7854016
1.709089
1.5564647
1.4801524
1.327528
1.2512157
1.2512157
1.327528
1.4801524
1.5564647
1.5564647
1.632777
1.632777
1.5564647
1.4801524
1.4801524
1.5564647
1.632777
1.632777
1.632777
1.7854016
1.938026
2.0143383
1.938026
1.8617139
1.8617139
1.938026
1.938026
1.8617139
1.7854016
1.709089
1.632777
1.709089
1.709089
1.7854016
1.7854016
1.7854016
1.8617139
1.938026
1.938026
2.0906506
2.243275
2.4722118
2.4722118
2.4722118
2.3958995
2.243275
2.0906506
2.0143383
2.0143383
1.938026
1.938026
1.938026
1.8617139
1.8617139
1.938026
2.0906506
2.1669626
2.0906506
2.0906506
2.0906506
2.1669626
2.1669626
2.0906506
2.0143383
2.0143383
2.1669626
2.243275
2.243275
2.3195875
2.3958995
2.5485241
2.7011485
2.6248362
2.4722118
2.3958995
2.3958995
2.4722118
2.4722118
2.3958995
2.3958995
2.4722118
2.5485241
2.6248362
2.5485241
2.3958995
2.3195875
2.3195875
2.243275
2.3195875
2.3958995
2.4722118
2.6248362
2.6248362
2.6248362
2.6248362
2.7011485
2.7774608
2.853773
2.7774608
2.6248362
2.4722118
2.3958995
2.3195875
2.3958995
2.3958995
2.3958995
2.3958995
2.3958995
2.4722118
2.6248362
2.7774608
3.0063977
3.0827098
3.0063977
2.9300857
2.9300857
2.9300857
2.9300857
2.853773
2.7774608
2.7011485
2.7011485
2.6248362
2.5485241
2.4722118
2.3958995
2.3195875
2.243275
2.243275
2.1669626
2.0906506
2.0906506
2.0906506
2.0143383
2.0143383
1.938026
1.938026
1.8617139
1.632777
1.5564647
1.5564647
1.5564647
1.5564647
1.5564647
1.5564647
1.5564647
1.632777
1.632777
1.709089
1.709089
1.8617139
1.938026
2.0143383
2.0906506
2.243275
2.3195875
2.3958995
2.4722118
2.5485241
2.7011485
2.853773
2.853773
2.853773
2.853773
2.9300857
3.0063977
3.1590219
3.2353344
3.3116465
3.3116465
3.3116465
3.3116465
3.2353344
3.2353344
3.2353344
3.2353344
3.1590219
3.1590219
3.1590219
3.2353344
3.2353344
3.2353344
3.2353344
3.2353344
3.1590219
3.0827098
3.0827098
3.1590219
3.2353344
3.2353344
3.3116465
3.387959
3.387959
3.387959
3.387959
3.387959
3.464271
3.5405836
3.5405836
3.464271
3.464271
3.3116465
3.2353344
3.1590219
3.1590219
3.1590219
3.1590219
3.1590219
3.1590219
3.1590219
3.0827098
3.0063977
3.0063977
3.0063977
3.0063977
2.9300857
2.853773
2.7774608
2.7011485
2.7011485
2.7011485
2.6248362
2.6248362
2.5485241
2.5485241
2.6248362
2.7011485
2.853773
2.9300857
2.9300857
2.853773
2.7011485
2.5485241
2.4722118
2.5485241
2.7011485
2.853773
3.0063977
3.1590219
3.0827098
3.0063977
2.7774608
2.5485241
2.3958995
2.3195875
2.3958995
2.4722118
2.5485241
2.4722118
2.3958995
2.3195875
2.243275
2.1669626
2.1669626
2.0906506
2.1669626
2.243275
2.243275
2.3195875
2.3195875
2.243275
2.243275
2.1669626
2.1669626
2.1669626
2.1669626
2.243275
2.243275
2.243275
2.243275
2.1669626
2.0143383
1.938026
1.8617139
1.7854016
1.7854016
1.709089
1.5564647
1.4038403
1.2512157
1.0222788
0.8696544
0.64071774
0.48809314
0.33546865
0.25915647
0.18284416
0.030219674
-0.04609263
-0.12240493
-0.12240493
-0.12240493
-0.19871712
-0.12240493
-0.12240493
-0.04609263
0.030219674
0.10653186
0.18284416
0.33546865
0.48809314
0.64071774
0.79334235
0.8696544
0.9459667
1.0985913
1.2512157
1.4038403
1.5564647
1.709089
1.7854016
1.8617139
1.8617139
1.938026
2.0143383
2.0906506
2.243275
2.4722118
2.5485241
2.6248362
2.6248362
2.6248362
2.6248362
2.7774608
2.853773
2.9300857
2.9300857
2.9300857
3.0063977
3.0063977
3.0827098
3.1590219
3.2353344
3.3116465
3.3116465
3.2353344
3.0063977
2.853773
2.7774608
2.853773
2.9300857
3.0063977
2.9300857
2.853773
2.7774608
2.6248362
2.4722118
2.3958995
2.3195875
2.3195875
2.3958995
2.5485241
2.6248362
2.7774608
2.7774608
2.7011485
2.5485241
2.3195875
2.0906506
2.0143383
2.0906506
2.243275
2.3958995
2.4722118
2.3195875
2.0906506
1.8617139
1.8617139
1.938026
1.938026
1.8617139
1.7854016
1.7854016
1.938026
2.0906506
2.243275
2.243275
2.243275
2.1669626
2.243275
2.3195875
2.3195875
2.3195875
2.243275
2.3195875
2.4722118
2.7011485
2.853773
3.0063977
3.0063977
2.853773
2.7774608
2.7011485
2.7774608
2.9300857
3.2353344
3.464271
3.5405836
3.5405836
3.464271
3.387959
3.2353344
3.1590219
3.0827098
3.0827098
3.2353344
3.3116465
3.387959
3.3116465
3.3116465
3.3116465
3.387959
3.3116465
3.1590219
3.0827098
3.0827098
3.0063977
2.9300857
2.853773
2.853773
2.9300857
3.0063977
3.0827098
3.1590219
3.2353344
3.1590219
3.0063977
2.853773
2.7774608
2.7774608
2.853773
2.9300857
3.0063977
3.0063977
3.0827098
3.1590219
3.1590219
3.1590219
3.1590219
3.2353344
3.3116465
3.464271
3.6168957
3.7695203
3.8458323
3.9221444
3.9221444
3.7695203
3.6932077
3.6932077
3.8458323
4.074769
4.380018
4.532643
4.6852674
4.6852674
4.7615795
4.7615795
4.6852674
4.608955
4.608955
4.532643
4.608955
4.6852674
4.8378916
4.8378916
4.7615795
4.6852674
4.532643
4.456331
4.380018
4.380018
4.380018
4.380018
4.456331
4.608955
4.7615795
4.8378916
4.9142036
4.9142036
4.7615795
4.6852674
4.6852674
4.8378916
4.9142036
4.990516
5.0668283
5.219453
5.372078
5.44839
5.44839
5.372078
5.2957654
5.219453
5.219453
5.219453
5.2957654
5.2957654
5.372078
5.44839
5.6010146
5.6773267
5.524702
5.44839
5.44839
5.44839
5.44839
5.372078
5.372078
5.44839
5.524702
5.6773267
5.6773267
5.6773267
5.6773267
5.6773267
5.6773267
5.6010146
5.6010146
5.6773267
5.829951
5.9825754
5.9825754
5.9825754
5.9062634
5.9062634
5.829951
5.829951
5.9062634
6.0588875
6.0588875
6.0588875
6.0588875
6.0588875
5.9062634
5.829951
5.829951
5.829951
5.7536387
5.6773267
5.6010146
5.44839
5.372078
5.2957654
5.219453
5.219453
5.219453
5.219453
5.1431403
5.0668283
4.9142036
4.8378916
4.6852674
4.6852674
4.608955
4.532643
4.456331
4.456331
4.380018
4.456331
4.380018
4.303706
4.151081
4.074769
3.9984565
3.9984565
3.9221444
3.8458323
3.8458323
3.7695203
3.6932077
3.5405836
3.464271
3.3116465
3.2353344
3.0827098
3.0827098
3.0827098
3.0827098
3.0063977
2.9300857
3.3116465
3.8458323
3.7695203
3.1590219
2.6248362
2.5485241
2.7011485
2.853773
2.7774608
2.6248362
2.4722118
2.3958995
2.3958995
2.3195875
2.3195875
2.3195875
2.3195875
2.3195875
2.1669626
2.1669626
2.0906506
2.0143383
1.938026
1.938026
2.0906506
2.1669626
2.243275
2.3195875
2.1669626
2.0143383
1.632777
1.4038403
1.2512157
1.2512157
1.4801524
1.632777
1.709089
1.632777
1.4038403
1.2512157
1.1749034
1.0222788
0.79334235
0.64071774
0.48809314
0.48809314
0.56440544
0.7170299
0.7170299
0.7170299
0.56440544
0.48809314
0.33546865
0.18284416
0.10653186
0.10653186
0.18284416
0.41178095
0.56440544
0.56440544
0.64071774
0.64071774
0.64071774
0.56440544
0.56440544
0.56440544
0.7170299
0.8696544
1.0222788
1.2512157
1.327528
1.327528
1.4038403
1.4038403
1.4801524
1.4801524
1.4038403
1.4801524
1.5564647
1.632777
1.632777
1.5564647
1.5564647
1.4801524
1.4801524
1.4038403
1.327528
1.1749034
1.0985913
1.0222788
0.9459667
0.8696544
0.79334235
0.8696544
0.9459667
0.9459667
0.79334235
0.7170299
0.7170299
0.79334235
0.79334235
0.79334235
0.7170299
0.56440544
0.56440544
0.56440544
0.64071774
0.7170299
0.79334235
0.8696544
0.7170299
0.64071774
0.64071774
0.79334235
0.9459667
1.0985913
1.0985913
1.1749034
1.1749034
1.1749034
1.0985913
1.1749034
1.2512157
1.327528
1.4038403
1.4801524
1.632777
1.8617139
2.0143383
2.0906506
2.0906506
2.0143383
1.938026
1.8617139
1.8617139
1.8617139
1.938026
2.0906506
2.3195875
2.3958995
2.4722118
2.4722118
2.4722118
2.4722118
2.3958995
2.3958995
2.3958995
2.4722118
2.6248362
2.7011485
2.7774608
2.7011485
2.7011485
2.7011485
2.7011485
2.7011485
2.7011485
2.7011485
2.7011485
2.7011485
2.7011485
2.7774608
2.853773
2.9300857
2.9300857
2.7774608
2.7774608
2.7774608
2.853773
2.9300857
2.9300857
3.0063977
3.0827098
3.0827098
3.0827098
3.0827098
3.1590219
3.387959
3.464271
3.5405836
3.6168957
3.6932077
3.6168957
3.464271
3.3116465
3.2353344
3.387959
3.5405836
3.7695203
3.7695203
3.6932077
3.6168957
3.6168957
3.6168957
3.6168957
3.6168957
3.5405836
3.464271
3.464271
3.387959
3.387959
3.387959
3.3116465
3.1590219
3.1590219
3.1590219
3.2353344
3.1590219
3.1590219
3.0827098
3.1590219
3.1590219
3.2353344
3.2353344
3.3116465
3.387959
3.387959
3.3116465
3.2353344
3.2353344
3.2353344
3.2353344
3.3116465
3.387959
3.387959
3.3116465
3.1590219
2.9300857
2.7774608
2.7774608
2.7774608
2.7011485
2.6248362
2.5485241
2.5485241
2.4722118
2.3195875
2.243275
2.1669626
2.1669626
2.1669626
2.1669626
2.0906506
2.0906506
2.0906506
2.0906506
2.0143383
2.0143383
2.0906506
2.1669626
2.243275
2.3195875
2.4722118
2.5485241
2.6248362
2.7011485
2.853773
3.0063977
3.2353344
3.3116465
3.464271
3.5405836
3.6168957
3.6168957
3.6932077
3.9221444
4.151081
4.380018
4.456331
4.456331
4.380018
4.227394
3.9221444
3.6168957
3.3116465
3.1590219
3.2353344
3.6932077
4.456331
5.219453
5.44839
5.219453
4.608955
3.9984565
3.6168957
3.6168957
3.8458323
4.380018
4.9142036
5.44839
5.7536387
5.7536387
5.524702
5.1431403
4.7615795
4.456331
4.380018
4.608955
4.990516
5.372078
5.6773267
5.7536387
5.7536387
5.524702
5.2957654
5.0668283
4.9142036
4.8378916
4.9142036
5.0668283
5.2957654
5.524702
5.7536387
5.829951
5.6773267
5.524702
5.44839
5.372078
5.219453
5.1431403
5.0668283
5.0668283
5.1431403
5.219453
5.2957654
5.372078
5.372078
5.2957654
5.1431403
4.9142036
4.7615795
4.608955
4.608955
4.6852674
4.7615795
4.8378916
4.8378916
4.8378916
4.8378916
4.7615795
4.608955
4.456331
4.303706
4.227394
4.227394
4.227394
4.151081
4.151081
4.227394
4.303706
4.151081
3.9984565
3.7695203
3.6932077
3.6168957
3.6932077
3.7695203
3.8458323
3.8458323
3.8458323
3.8458323
3.8458323
3.8458323
3.7695203
3.7695203
3.6932077
3.6168957
3.6932077
3.7695203
3.8458323
3.9984565
4.074769
4.151081
3.9984565
3.8458323
3.6932077
3.6168957
3.6168957
3.5405836
3.5405836
3.464271
3.464271
3.464271
3.5405836
3.5405836
3.5405836
3.387959
3.3116465
3.3116465
3.3116465
3.387959
3.387959
3.387959
3.464271
3.387959
3.387959
3.3116465
3.3116465
3.387959
3.464271
3.5405836
3.5405836
3.6168957
3.6932077
3.6932077
3.6932077
3.6168957
3.6932077
3.6932077
3.6932077
3.6168957
3.5405836
3.5405836
3.6168957
3.6168957
3.5405836
3.464271
3.464271
3.387959
3.387959
3.387959
3.387959
3.387959
3.3116465
3.2353344
3.0827098
3.0063977
3.0063977
3.0063977
3.0063977
3.0063977
2.9300857
2.853773
2.7011485
2.6248362
2.7774608
2.9300857
3.0827098
3.0827098
2.9300857
2.7011485
2.4722118
2.0906506
1.709089
1.327528
1.0985913
1.2512157
1.709089
2.243275
2.7011485
2.7774608
2.3958995
1.709089
1.0985913
0.9459667
1.2512157
1.938026
2.6248362
3.0827098
3.387959
3.464271
3.464271
3.3116465
3.1590219
2.9300857
2.7011485
2.5485241
2.7011485
3.0827098
3.6932077
4.303706
4.6852674
4.608955
4.074769
3.5405836
3.1590219
3.0063977
3.0827098
3.2353344
3.464271
3.6932077
3.9221444
4.074769
3.9984565
3.7695203
3.5405836
3.3116465
3.2353344
3.1590219
3.1590219
3.3116465
3.6168957
3.7695203
3.9984565
4.151081
4.380018
4.456331
4.532643
4.532643
4.608955
4.7615795
4.990516
5.219453
5.44839
5.6773267
5.7536387
5.9062634
6.0588875
6.1352
6.211512
6.211512
6.1352
5.9825754
5.9062634
5.9062634
5.9825754
6.1352
6.211512
6.1352
6.1352
6.0588875
5.9825754
5.829951
5.6773267
5.6010146
5.524702
5.524702
5.44839
5.372078
5.372078
5.372078
5.2957654
5.2957654
5.219453
5.0668283
4.990516
4.990516
4.990516
5.0668283
5.0668283
4.990516
4.990516
4.9142036
4.8378916
4.8378916
4.7615795
4.7615795
4.6852674
4.608955
4.532643
4.456331
4.380018
4.456331
4.456331
4.456331
4.532643
4.532643
4.456331
4.380018
4.303706
4.227394
4.151081
4.227394
4.303706
4.303706
4.227394
4.151081
4.151081
4.151081
4.151081
4.074769
3.9984565
3.9221444
3.9221444
3.9984565
4.074769
3.9984565
3.9984565
3.9221444
3.9221444
3.9984565
3.9221444
3.8458323
3.6932077
3.6168957
3.6932077
3.6932077
3.6168957
3.5405836
3.387959
3.387959
3.387959
3.387959
3.464271
3.387959
3.387959
3.3116465
3.3116465
3.2353344
3.2353344
3.2353344
3.1590219
3.1590219
3.1590219
3.2353344
3.2353344
3.2353344
3.1590219
3.1590219
3.1590219
3.0827098
3.0827098
3.0827098
3.0063977
2.9300857
2.853773
2.7774608
2.7011485
2.6248362
2.6248362
2.6248362
2.6248362
2.5485241
2.4722118
2.3958995
2.3195875
2.3958995
2.3958995
2.243275
2.1669626
2.0906506
2.0906506
2.0906506
2.0906506
2.0906506
2.0143383
1.938026
1.8617139
1.938026
2.0143383
2.0143383
1.938026
1.8617139
1.7854016
1.709089
1.632777
1.632777
1.632777
1.5564647
1.5564647
1.4801524
1.4801524
1.4801524
1.4801524
1.4801524
1.4038403
1.327528
1.327528
1.327528
1.327528
1.2512157
1.2512157
1.2512157
1.2512157
1.2512157
1.2512157
1.2512157
1.2512157
1.1749034
1.0985913
0.9459667
0.79334235
0.64071774
0.56440544
0.56440544
0.56440544
0.56440544
0.56440544
0.64071774
0.79334235
0.79334235
0.79334235
0.79334235
0.64071774
0.56440544
0.56440544
0.64071774
0.79334235
0.9459667
0.9459667
0.9459667
0.9459667
0.8696544
0.79334235
0.79334235
0.79334235
0.7170299
0.7170299
0.79334235
0.8696544
0.9459667
1.0222788
1.0222788
1.0985913
0.9459667
0.8696544
0.79334235
0.79334235
0.79334235
0.79334235
0.8696544
1.0222788
1.0985913
1.0985913
1.0222788
1.0222788
1.0222788
0.9459667
0.9459667
0.9459667
0.9459667
0.9459667
1.0222788
1.0985913
1.1749034
1.1749034
1.2512157
1.2512157
1.2512157
1.2512157
1.1749034
1.1749034
1.2512157
1.327528
1.4038403
1.4038403
1.327528
1.2512157
1.2512157
1.327528
1.327528
1.327528
1.327528
1.327528
1.4038403
1.4038403
1.4801524
1.4801524
1.4801524
1.4038403
1.4038403
1.4038403
1.327528
1.327528
1.327528
1.327528
1.2512157
1.2512157
1.327528
1.4038403
1.4038403
1.327528
1.1749034
1.1749034
1.1749034
1.1749034
1.1749034
1.1749034
1.1749034
1.1749034
1.2512157
1.2512157
1.2512157
1.1749034
1.0985913
1.0985913
1.0985913
1.1749034
1.1749034
1.1749034
1.1749034
1.1749034
1.0985913
1.0985913
1.0985913
1.1749034
1.1749034
1.1749034
1.0985913
1.0985913
1.1749034
1.1749034
1.1749034
1.1749034
1.1749034
1.1749034
1.0222788
1.0222788
0.9459667
0.9459667
0.9459667
0.8696544
0.8696544
0.9459667
0.9459667
0.8696544
0.7170299
0.64071774
0.64071774
0.7170299
0.64071774
0.64071774
0.7170299
0.7170299
0.7170299
0.7170299
0.79334235
0.79334235
0.79334235
0.79334235
0.79334235
0.8696544
0.9459667
0.8696544
0.8696544
0.8696544
0.79334235
0.7170299
0.7170299
0.7170299
0.79334235
0.8696544
0.8696544
0.79334235
0.7170299
0.64071774
0.56440544
0.64071774
0.7170299
0.7170299
0.7170299
0.64071774
0.64071774
0.64071774
0.7170299
0.79334235
0.79334235
0.79334235
0.79334235
0.79334235
0.79334235
0.79334235
0.79334235
0.79334235
0.8696544
0.8696544
0.8696544
0.79334235
0.7170299
0.7170299
0.56440544
0.48809314
0.33546865
0.25915647
0.18284416
0.030219674
-0.12240493
-0.19871712
-0.19871712
-0.27502942
-0.3513416
-0.4276539
-0.5039661
-0.5802784
-0.7329029
-0.8092152
-0.8092152
-0.8092152
-0.8855274
-0.8855274
-0.8092152
-0.8092152
-0.8855274
-0.9618397
-0.8855274
-0.8855274
-0.9618397
-1.038152
-1.1144642
-1.1144642
-1.1144642
-1.1144642
-1.038152
-1.038152
-1.038152
-1.1907765
-1.343401
-1.4197133
-1.4960254
-1.4960254
-1.4197133
-1.4197133
-1.343401
-1.2670887
-1.1907765
-1.1907765
-1.1907765
-1.1907765
-1.2670887
-1.343401
-1.4197133
-1.4197133
-1.4197133
-1.343401
-1.2670887
-1.1907765
-1.1907765
-1.1907765
-1.1144642
-1.1144642
-1.1907765
-1.2670887
-1.2670887
-1.1907765
-1.1144642
-1.1144642
-1.038152
-0.9618397
-0.9618397
-1.038152
-1.1907765
-1.2670887
-1.343401
-1.343401
-1.4960254
-1.6486499
-1.8775867
-2.2591481
-2.564397
-2.793334
-2.7170215
-2.1828358
-1.5723376
-1.038152
-0.9618397
-1.2670887
-1.6486499
-2.0302112
-2.2591481
-2.1828358
-2.0302112
-1.8012745
-1.5723376
-1.343401
-1.1144642
-1.1144642
-1.343401
-1.6486499
-1.8775867
-1.9538989
-1.9538989
-1.8012745
-1.5723376
-1.4197133
-1.4197133
-1.4197133
-1.4960254
-1.6486499
-1.8012745
-2.0302112
-2.1828358
-2.2591481
-2.2591481
-2.1828358
-2.1828358
-2.1065235
-1.9538989
-1.8775867
-1.8012745
-1.8012745
-1.8775867
-1.9538989
-2.0302112
-2.1065235
-2.1828358
-2.1065235
-1.9538989
-1.8775867
-1.9538989
-1.9538989
-2.0302112
-2.1065235
-2.1828358
-2.3354602
-2.4880848
-2.4880848
-2.4880848
-2.4117725
-2.4117725
-2.4117725
-2.4880848
-2.4880848
-2.564397
-2.6407094
-2.7170215
-2.793334
-2.869646
-2.869646
-2.9459581
-2.9459581
-2.869646
-2.869646
-2.869646
-2.9459581
-2.9459581
-2.9459581
-2.9459581
-2.869646
-2.9459581
-3.0222704
-3.0222704
-3.0222704
-3.0222704
-3.0222704
-2.9459581
-2.9459581
-3.0222704
-3.174895
-3.403832
-3.5564563
-3.709081
-3.709081
-3.709081
-3.6327686
-3.5564563
-3.5564563
-3.6327686
-3.7853932
-3.8617055
-3.9380176
-3.9380176
-3.8617055
-3.7853932
-3.709081
-3.709081
-3.6327686
-3.5564563
-3.480144
-3.5564563
-3.5564563
-3.480144
-3.403832
-3.480144
-3.6327686
-3.9380176
-4.319579
-4.7011404
-4.8537645
-4.624828
-3.9380176
-3.2512074
-2.793334
-2.7170215
-3.0222704
-3.480144
-3.9380176
-4.166954
-4.166954
-3.9380176
-3.480144
-3.0985827
-2.869646
-2.793334
-2.793334
-2.9459581
-3.174895
-3.480144
-3.6327686
-3.5564563
-3.3275197
-3.0222704
-2.6407094
-2.3354602
-2.1065235
-2.0302112
-2.2591481
-2.4880848
-2.7170215
-2.869646
-2.869646
-2.7170215
-2.564397
-2.4117725
-2.2591481
-2.1828358
-2.0302112
-1.9538989
-2.1065235
-2.1828358
-2.3354602
-2.3354602
-2.3354602
-2.2591481
-2.2591481
-2.1828358
-2.1065235
-2.1065235
-2.0302112
-1.9538989
-1.9538989
-1.9538989
-2.1065235
-2.1828358
-2.2591481
-2.3354602
-2.2591481
-2.1828358
-2.0302112
-1.8775867
-1.8012745
-1.8012745
-1.8775867
-2.0302112
-2.1828358
-2.1828358
-2.1828358
-2.1065235
-2.1828358
-2.1828358
-2.1065235
-2.0302112
-1.9538989
-1.9538989
-2.0302112
-2.1828358
-2.2591481
-2.3354602
-2.3354602
-2.3354602
-2.2591481
-2.1828358
-2.1065235
-2.0302112
-2.0302112
-1.9538989
-2.0302112
-2.0302112
-2.0302112
-1.9538989
-1.9538989
-1.8775867
-1.8012745
-1.8012745
-1.7249622
-1.7249622
-1.8012745
-1.8012745
-1.8012745
-1.8775867
-1.9538989
-2.0302112
-2.1828358
-2.3354602
-2.6407094
-2.793334
-2.7170215
-2.4880848
-2.0302112
-1.5723376
-1.343401
-1.343401
-1.6486499
-2.0302112
-2.1828358
-2.2591481
-2.0302112
-1.7249622
-1.4960254
-1.343401
-1.1907765
-1.1907765
-1.2670887
-1.4960254
-1.6486499
-1.7249622
-1.6486499
-1.6486499
-1.4960254
-1.343401
-1.1907765
-1.1144642
-1.1907765
-1.1907765
-1.343401
-1.4197133
-1.4960254
-1.5723376
-1.4960254
-1.4197133
-1.1907765
-1.038152
-1.038152
-1.1144642
-1.1144642
-1.1144642
-1.1144642
-1.1144642
-1.1144642
-1.1144642
-1.1907765
-1.1907765
-1.1907765
-1.1144642
-1.1144642
-1.1144642
-1.1144642
-1.038152
-0.9618397
-1.1144642
-1.2670887
-1.4197133
-1.343401
-1.343401
-1.2670887
-1.2670887
-1.343401
-1.343401
-1.2670887
-1.2670887
-1.1907765
-1.1907765
-1.1907765
-1.1907765
-1.1907765
-1.1144642
-0.9618397
-0.9618397
-1.038152
-1.2670887
-1.4960254
-1.6486499
-1.6486499
-1.6486499
-1.5723376
-1.4197133
-1.343401
-1.4197133
-1.4960254
-1.6486499
-1.8012745
-1.9538989
-2.1065235
-2.1065235
-2.0302112
-2.0302112
-1.9538989
-1.9538989
-1.9538989
-2.0302112
-2.1065235
-2.1828358
-2.3354602
-2.4117725
-2.4117725
-2.4117725
-2.2591481
-2.0302112
-1.6486499
-1.343401
-1.2670887
-1.4197133
-1.6486499
-1.8012745
-1.8775867
-1.8012745
-1.6486499
-1.4960254
-1.4197133
-1.343401
-1.2670887
-1.1907765
-1.343401
-1.4960254
-1.7249622
-1.8012745
-1.8012745
-1.8012745
-1.8012745
-1.7249622
-1.6486499
-1.5723376
-1.5723376
-1.5723376
-1.5723376
-1.6486499
-1.8012745
-1.8775867
-1.9538989
-1.9538989
-1.8012745
-1.6486499
-1.4960254
-1.4197133
-1.343401
-1.2670887
-1.343401
-1.4197133
-1.4960254
-1.4960254
-1.4197133
-1.343401
-1.2670887
-1.1907765
-1.1144642
-0.9618397
-0.8092152
-0.7329029
-0.7329029
-0.8092152
-0.8855274
-0.8855274
-0.8855274
-0.8855274
-0.8855274
-0.8855274
-0.8855274
-0.8092152
-0.8092152
-0.8855274
-0.9618397
-0.8855274
-0.8092152
-0.8092152
-0.8855274
-0.9618397
-1.038152
-1.038152
-1.038152
-1.038152
-1.038152
-1.038152
-1.1144642
-1.1907765
-1.2670887
-1.1907765
-1.1907765
-1.343401
-1.4960254
-1.4960254
-1.343401
-1.2670887
-1.2670887
-1.2670887
-1.343401
-1.343401
-1.2670887
-1.1907765
-1.1144642
-1.1144642
-1.038152
-0.9618397
-0.8855274
-0.8855274
-0.8092152
-0.8092152
-0.7329029
-0.65659064
-0.7329029
-0.8092152
-0.7329029
-0.65659064
-0.5802784
-0.65659064
-0.7329029
-0.7329029
-0.65659064
-0.65659064
-0.7329029
-0.7329029
-0.65659064
-0.7329029
-0.8092152
-0.8855274
-0.9618397
-0.9618397
-0.8855274
-0.8092152
-0.7329029
-0.8092152
-0.9618397
-1.1144642
-1.1144642
-1.038152
-0.8855274
-0.8855274
-0.9618397
-0.9618397
-1.038152
-1.1144642
-1.1907765
-1.2670887
-1.343401
-1.343401
-1.343401
-1.4197133
-1.4960254
-1.5723376
-1.4960254
-1.4197133
-1.4197133
-1.4960254
-1.5723376
-1.6486499
-1.6486499
-1.5723376
-1.5723376
-1.5723376
-1.5723376
-1.4960254
-1.4197133
-1.4197133
-1.4197133
-1.4197133
-1.343401
-1.1907765
-1.1144642
-1.1144642
-1.1144642
-1.038152
-0.9618397
-0.8855274
-0.8855274
-0.8855274
-0.8855274
-0.8092152
-0.8092152
-0.8092152
-0.9618397
-1.038152
-0.9618397
-0.9618397
-0.9618397
-0.9618397
-0.9618397
-0.8855274
-0.8855274
-0.9618397
-1.1144642
-1.1907765
-1.2670887
-1.1907765
-1.1907765
-1.1907765
-1.1907765
-1.1144642
-1.1907765
-1.4960254
-3.9380176
-6.7615714
-12.561302
-24.313389
-28.968437
-17.826847
-1.7249622
5.44839
2.5485241
-2.1828358
-2.9459581
-0.7329029
0.79334235
0.33546865
-1.7249622
-3.6327686
-3.6327686
-2.1065235
-0.8092152
-0.7329029
-1.2670887
-1.7249622
-1.8012745
-1.6486499
-1.6486499
-1.6486499
-1.8012745
-1.8775867
-1.9538989
-2.0302112
-2.0302112
-2.1065235
-2.1065235
-2.1065235
-2.0302112
-2.0302112
-1.9538989
-1.9538989
-1.8775867
-1.7249622
-1.7249622
-1.7249622
-1.7249622
-1.7249622
-1.7249622
-1.6486499
-1.5723376
-1.4960254
-1.4197133
-1.343401
-1.343401
-1.343401
-1.343401
-1.4197133
-1.4960254
-1.5723376
-1.6486499
-1.6486499
-1.6486499
-1.6486499
-1.6486499
-1.7249622
-1.7249622
-1.7249622
-1.7249622
-1.8775867
-1.9538989
-1.9538989
-2.0302112
-2.1065235
-2.1828358
-2.2591481
-2.2591481
-2.2591481
-2.2591481
-2.3354602
-2.4880848
-2.564397
-2.564397
-2.564397
-2.564397
-2.564397
-2.4880848
-2.4880848
-2.4880848
-2.4117725
-2.3354602
-2.2591481
-2.2591481
-2.2591481
-2.3354602
-2.3354602
-2.2591481
-2.2591481
-2.1828358
-2.1828358
-2.1065235
-1.8775867
-1.8012745
-1.7249622
-1.8012745
-1.9538989
-2.0302112
-2.0302112
-1.9538989
-1.8775867
-1.9538989
-2.0302112
-1.9538989
-1.8775867
-1.8775867
-1.9538989
-2.0302112
-2.0302112
-2.0302112
-2.0302112
-2.0302112
-2.1065235
-2.1828358
-2.2591481
-2.1828358
-2.0302112
-2.1065235
-2.1828358
-2.3354602
-2.3354602
-2.3354602
-2.4117725
-2.4880848
-2.564397
-2.564397
-2.6407094
-2.6407094
-2.6407094
-2.564397
-2.564397
-2.564397
-2.7170215
-2.793334
-2.869646
-2.869646
-2.869646
-2.869646
-2.9459581
-2.9459581
-3.0222704
-3.0985827
-3.174895
-3.3275197
-3.403832
-3.480144
-3.403832
-3.403832
-3.480144
-3.5564563
-3.6327686
-3.709081
-3.8617055
-3.9380176
-3.9380176
-4.01433
-4.090642
-4.090642
-4.090642
-4.090642
-4.01433
-4.01433
-4.090642
-4.090642
-4.2432666
-4.395891
-4.395891
-4.395891
-4.319579
-4.166954
-4.2432666
-4.395891
-4.5485153
-4.7011404
-4.7011404
-4.7011404
-4.7011404
-4.624828
-4.624828
-4.7011404
-4.624828
-4.624828
-4.7011404
-4.7774525
-4.7011404
-4.5485153
-4.319579
-4.01433
-3.6327686
-3.0985827
-2.4880848
-1.9538989
-1.4197133
-0.8855274
-0.27502942
0.25915647
0.79334235
1.327528
1.709089
2.0143383
2.243275
2.3958995
2.3195875
2.0906506
1.7854016
1.4038403
1.0985913
0.79334235
0.56440544
0.41178095
0.33546865
0.25915647
0.18284416
-0.04609263
-0.19871712
-0.4276539
-0.5802784
-0.8092152
-1.038152
-1.1907765
-1.2670887
-1.1907765
-1.1907765
-1.1907765
-1.2670887
-1.343401
-1.2670887
-1.2670887
-1.2670887
-1.2670887
-1.343401
-1.343401
-1.4197133
-1.4197133
-1.4197133
-1.2670887
-1.2670887
-1.2670887
-1.1907765
-1.1907765
-1.1907765
-1.1907765
-1.1907765
-1.1907765
-1.1907765
-1.038152
-0.8855274
-0.7329029
-0.5802784
-0.5802784
-0.5039661
-0.4276539
-0.27502942
-0.19871712
-0.27502942
-0.4276539
-0.65659064
-0.65659064
-0.65659064
-0.7329029
-0.8092152
-0.9618397
-1.1907765
-1.4197133
-1.6486499
-1.8775867
-2.1065235
-2.2591481
-2.4117725
-2.4880848
-2.6407094
-2.793334
-2.9459581
-3.174895
-3.403832
-3.5564563
-3.709081
-3.9380176
-4.01433
-4.090642
-4.166954
-4.166954
-4.166954
-4.2432666
-4.319579
-4.319579
-4.395891
-4.395891
-4.395891
-4.395891
-4.395891
-4.395891
-4.4722033
-4.4722033
-4.395891
-4.166954
-4.090642
-4.090642
-4.166954
-4.166954
-4.166954
-4.090642
-4.01433
-3.9380176
-3.9380176
-3.9380176
-3.9380176
-3.9380176
-3.8617055
-3.709081
-3.6327686
-3.6327686
-3.5564563
-3.5564563
-3.480144
-3.480144
-3.480144
-3.403832
-3.403832
-3.3275197
-3.2512074
-3.0985827
-2.9459581
-2.869646
-2.793334
-2.6407094
-2.4880848
-2.4880848
-2.4117725
-2.4117725
-2.4117725
-2.3354602
-2.2591481
-2.1828358
-2.0302112
-1.8775867
-1.8012745
-1.6486499
-1.5723376
-1.4960254
-1.5723376
-1.5723376
-1.5723376
-1.4197133
-1.343401
-1.2670887
-1.1907765
-1.1907765
-1.1907765
-1.2670887
-1.343401
-1.4197133
-1.343401
-1.2670887
-1.343401
-1.343401
-1.2670887
-1.1907765
-1.1907765
-1.2670887
-1.4197133
-1.4197133
-1.4960254
-1.4960254
-1.4960254
-1.4960254
-1.5723376
-1.6486499
-1.6486499
-1.7249622
-1.7249622
-1.8012745
-1.8012745
-1.8012745
-1.8012745
-1.8775867
-2.0302112
-2.1065235
-2.1065235
-2.1065235
-2.0302112
-2.1065235
-2.1828358
-2.2591481
-2.3354602
-2.4117725
-2.4117725
-2.4117725
-2.3354602
-2.1828358
-2.1828358
-2.1828358
-2.2591481
-2.3354602
-2.3354602
-2.4117725
-2.6407094
-2.793334
-2.793334
-2.6407094
-2.564397
-2.4880848
-2.6407094
-2.7170215
-2.869646
-3.0222704
-3.0222704
-3.0222704
-2.9459581
-2.7170215
-2.564397
-2.6407094
-2.7170215
-2.793334
-2.869646
-2.869646
-2.869646
-2.793334
-2.7170215
-2.6407094
-2.564397
-2.4880848
-2.4880848
-2.564397
-2.564397
-2.6407094
-2.7170215
-2.7170215
-2.869646
-2.9459581
-3.0222704
-3.0985827
-3.174895
-3.403832
-3.480144
-3.5564563
-3.5564563
-3.480144
-3.403832
-3.403832
-3.480144
-3.6327686
-3.6327686
-3.5564563
-3.403832
-3.3275197
-3.2512074
-3.2512074
-3.2512074
-3.2512074
-3.3275197
-3.403832
-3.3275197
-3.2512074
-3.174895
-3.174895
-3.174895
-3.174895
-3.174895
-3.2512074
-3.2512074
-3.174895
-3.174895
-3.174895
-3.174895
-3.174895
-3.2512074
-3.3275197
-3.403832
-3.403832
-3.403832
-3.480144
-3.709081
-3.8617055
-3.9380176
-4.01433
-4.166954
-4.2432666
-4.319579
-4.395891
-4.4722033
-4.5485153
-4.7011404
-4.7774525
-4.8537645
-4.930077
-4.930077
-4.8537645
-4.930077
-5.006389
-5.0827017
-5.0827017
-5.0827017
-5.0827017
-5.1590137
-5.1590137
-5.1590137
-5.1590137
-5.1590137
-5.0827017
-5.006389
-4.930077
-4.930077
-4.8537645
-4.930077
-4.930077
-5.006389
-4.8537645
-4.7774525
-4.7774525
-4.7774525
-4.624828
-4.4722033
-4.395891
-4.4722033
-4.5485153
-4.624828
-4.5485153
-4.5485153
-4.4722033
-4.395891
-4.319579
-4.319579
-4.2432666
-4.090642
-4.01433
-3.9380176
-3.9380176
-4.01433
-4.090642
-4.090642
-4.090642
-4.090642
-4.01433
-4.01433
-4.090642
-4.090642
-4.090642
-4.01433
-3.9380176
-3.9380176
-3.9380176
-3.9380176
-3.8617055
-3.7853932
-3.8617055
-3.8617055
-3.8617055
-3.8617055
-3.8617055
-3.9380176
-3.9380176
-3.9380176
-3.9380176
-4.01433
-4.090642
-4.166954
-4.166954
-4.166954
-4.090642
-4.090642
-4.090642
-4.2432666
-4.319579
-4.319579
-4.395891
-4.4722033
-4.4722033
-4.4722033
-4.395891
-4.395891
-4.7011404
-5.006389
-5.311638
-5.3879504
-5.3879504
-5.3879504
-5.540575
-5.6931996
-5.845824
-5.9984484
-6.074761
-6.151073
-6.3036976
-6.4563217
-6.5326343
-6.6852584
-6.7615714
-6.7615714
-6.6852584
-6.5326343
-6.4563217
-6.4563217
-6.4563217
-6.5326343
-6.4563217
-6.227385
-5.9984484
-5.845824
-5.7695117
-5.616887
-5.540575
-5.3879504
-5.3879504
-5.464263
-5.464263
-5.464263
-5.3879504
-5.311638
-5.235326
-5.0827017
-5.006389
-4.8537645
-4.7774525
-4.8537645
-4.8537645
-4.8537645
-4.7774525
-4.7011404
-4.7011404
-4.7774525
-4.7011404
-4.624828
-4.5485153
-4.624828
-4.624828
-4.624828
-4.5485153
-4.4722033
-4.4722033
-4.5485153
-4.7011404
-4.8537645
-5.006389
-5.0827017
-5.0827017
-5.006389
-5.0827017
-5.1590137
-5.311638
-5.3879504
-5.311638
-5.235326
-5.235326
-5.235326
-5.311638
-5.311638
-5.3879504
-5.464263
-5.3879504
-5.311638
-5.235326
-5.235326
-5.235326
-5.1590137
-5.1590137
-5.0827017
-5.006389
-4.8537645
-4.7011404
-4.624828
-4.624828
-4.5485153
-4.395891
-4.319579
-4.319579
-4.319579
-4.2432666
-4.166954
-4.090642
-4.01433
-3.8617055
-3.709081
-3.6327686
-3.709081
-3.7853932
-3.7853932
-3.709081
-3.709081
-3.709081
-3.7853932
-3.7853932
-3.7853932
-3.8617055
-3.8617055
-3.9380176
-4.01433
-4.01433
-4.01433
-4.01433
-3.9380176
-3.9380176
-3.9380176
-4.01433
-4.090642
-4.090642
-4.090642
-4.01433
-3.9380176
-3.9380176
-3.9380176
-4.01433
-4.01433
-4.166954
-4.2432666
-4.2432666
-4.2432666
-4.2432666
-4.2432666
-4.166954
-4.166954
-4.166954
-4.2432666
-4.2432666
-4.2432666
-4.319579
-4.395891
-4.5485153
-4.624828
-4.624828
-4.4722033
-4.395891
-4.4722033
-4.5485153
-4.624828
-4.624828
-4.5485153
-4.4722033
-4.5485153
-4.5485153
-4.5485153
-4.4722033
-4.395891
-4.4722033
-4.5485153
-4.5485153
-4.5485153
-4.624828
-4.624828
-4.624828
-4.624828
-4.624828
-4.624828
-4.624828
-4.624828
-4.624828
-4.624828
-4.624828
-4.624828
-4.624828
-4.5485153
-4.5485153
-4.624828
-4.624828
-4.5485153
-4.5485153
-4.5485153
-4.624828
-4.624828
-4.7011404
-4.7774525
-4.7011404
-4.7011404
-4.7774525
-4.7774525
-4.7774525
-4.7774525
-4.7774525
-4.7774525
-4.8537645
-4.8537645
-4.930077
-4.930077
-5.006389
-5.0827017
-5.1590137
-5.1590137
-5.0827017
-5.0827017
-5.0827017
-5.0827017
-5.0827017
-5.0827017
-5.0827017
-5.1590137
-5.1590137
-5.235326
-5.235326
-5.311638
-5.311638
-5.311638
-5.3879504
-5.540575
-5.540575
-5.464263
-5.464263
-5.464263
-5.540575
-5.616887
-5.540575
-5.540575
-5.616887
-5.616887
-5.616887
-5.540575
-5.464263
-5.540575
-5.616887
-5.616887
-5.540575
-5.464263
-5.464263
-5.540575
-5.540575
-5.540575
-5.464263
-5.3879504
-5.464263
-5.464263
-5.3879504
-5.311638
-5.235326
-5.1590137
-5.1590137
-5.1590137
-5.1590137
-5.006389
-4.930077
-4.930077
-4.8537645
-4.930077
-5.006389
-5.006389
-5.006389
-4.930077
-4.7774525
-4.5485153
-4.5485153
-4.5485153
-4.624828
-4.624828
-4.7011404
-4.7774525
-4.8537645
-4.930077
-4.8537645
-4.7011404
-4.624828
-4.624828
-4.624828
-4.624828
-4.624828
-4.7011404
-4.7774525
-4.7774525
-4.8537645
-4.930077
-5.006389
-4.930077
-4.8537645
-4.7011404
-4.7011404
-4.7011404
-4.8537645
-4.930077
-4.930077
-4.8537645
-4.8537645
-4.930077
-4.930077
-4.8537645
-4.7774525
-4.7011404
-4.7011404
-4.7011404
-4.7774525
-4.7774525
-4.7011404
-4.7011404
-4.624828
-4.5485153
-4.4722033
-4.4722033
-4.4722033
-4.5485153
-4.4722033
-4.4722033
-4.395891
-4.395891
-4.319579
-4.319579
-4.319579
-4.319579
-4.395891
-4.319579
-4.319579
-4.166954
-4.090642
-4.090642
-4.01433
-4.01433
-4.01433
-4.01433
-4.090642
-4.166954
-4.166954
-4.166954
-4.01433
-3.9380176
-3.8617055
-3.9380176
-3.9380176
-3.9380176
-3.9380176
-3.9380176
-4.01433
-4.090642
-4.090642
-4.090642
-4.090642
-4.01433
-4.01433
-3.9380176
-3.9380176
-4.01433
-4.090642
-4.090642
-4.090642
-4.01433
-4.01433
-3.9380176
-3.8617055
-3.8617055
-3.8617055
-3.7853932
-3.7853932
-3.9380176
-4.01433
-4.01433
-3.9380176
-3.9380176
-3.9380176
-3.9380176
-3.9380176
-3.8617055
-3.7853932
-3.7853932
-3.8617055
-3.9380176
-4.01433
-4.01433
-4.01433
-4.01433
-3.8617055
-3.7853932
-3.709081
-3.7853932
-3.7853932
-3.7853932
-3.709081
-3.709081
-3.709081
-3.709081
-3.709081
-3.7853932
-3.709081
-3.6327686
-3.480144
-3.480144
-3.480144
-3.480144
-3.403832
-3.480144
-3.5564563
-3.5564563
-3.403832
-3.2512074
-3.0985827
-3.0985827
-3.0985827
-3.0985827
-3.0222704
-3.0222704
-3.0222704
-2.9459581
-2.869646
-2.869646
-2.9459581
-3.0222704
-3.0222704
-3.0222704
-2.869646
-2.793334
-2.7170215
-2.793334
-2.869646
-2.869646
-2.869646
-2.9459581
-3.0222704
-3.174895
-3.174895
-3.174895
-3.174895
-3.174895
-3.174895
-3.0985827
-2.9459581
-2.9459581
-3.0222704
-3.174895
-3.3275197
-3.3275197
-3.3275197
-3.3275197
-3.3275197
-3.403832
-3.3275197
-3.3275197
-3.3275197
-3.403832
-3.403832
-3.403832
-3.3275197
-3.3275197
-3.3275197
-3.403832
-3.3275197
-3.174895
-3.2512074
-3.3275197
-3.480144
-3.5564563
-3.480144
-3.403832
-3.5564563
-3.709081
-3.7853932
-3.7853932
-3.7853932
-3.709081
-3.709081
-3.6327686
-3.5564563
-3.5564563
-3.5564563
-3.6327686
-3.6327686
-3.5564563
-3.480144
-3.480144
-3.480144
-3.5564563
-3.5564563
-3.6327686
-3.709081
-3.7853932
-3.9380176
-4.01433
-4.01433
-4.01433
-3.9380176
-3.9380176
-3.8617055
-3.8617055
-3.9380176
-4.090642
-4.2432666
-4.319579
-4.319579
-4.2432666
-4.166954
-4.166954
-4.166954
-4.2432666
-4.2432666
-4.319579
-4.319579
-4.2432666
-4.2432666
-4.166954
-4.4722033
-6.6089463
-8.974627
-8.364128
-5.464263
-3.2512074
-3.0985827
-4.166954
-4.7774525
-4.4722033
-3.9380176
-3.709081
-3.8617055
-4.01433
-4.01433
-3.7853932
-3.709081
-3.709081
-3.7853932
-3.7853932
-3.709081
-3.6327686
-3.6327686
-3.6327686
-3.6327686
-3.5564563
-3.6327686
-3.6327686
-3.6327686
-3.5564563
-3.480144
-3.403832
-3.403832
-3.403832
-3.403832
-3.403832
-3.403832
-3.403832
-3.403832
-3.403832
-3.480144
-3.480144
-3.480144
-3.480144
-3.5564563
-3.5564563
-3.6327686
-3.6327686
-3.6327686
-3.709081
-3.8617055
-3.9380176
-4.01433
-4.01433
-4.01433
-4.01433
-4.01433
-4.01433
-4.01433
-4.01433
-4.01433
-3.9380176
-3.9380176
-4.090642
-4.166954
-4.2432666
-4.166954
-4.090642
-4.01433
-4.01433
-3.9380176
-3.9380176
-3.8617055
-3.7853932
-3.8617055
-3.9380176
-3.8617055
-3.7853932
-3.709081
-3.709081
-3.709081
-3.709081
-3.6327686
-3.6327686
-3.5564563
-3.480144
-3.480144
-3.480144
-3.403832
-3.403832
-3.403832
-3.403832
-3.3275197
-3.2512074
-3.2512074
-3.2512074
-3.2512074
-3.2512074
-3.3275197
-3.403832
-3.403832
-3.403832
-3.3275197
-3.403832
-3.403832
-3.403832
-3.480144
-3.480144
-3.480144
-3.5564563
-3.5564563
-3.6327686
-3.6327686
-3.5564563
-3.5564563
-3.5564563
-3.5564563
-3.5564563
-3.5564563
-3.480144
-3.480144
-3.480144
-3.5564563
-3.480144
-3.403832
-3.3275197
-3.403832
-3.480144
-3.480144
-3.403832
-3.3275197
-3.403832
-3.480144
-3.5564563
-3.5564563
-3.5564563
-3.5564563
-3.5564563
-3.6327686
-3.709081
-3.709081
-3.709081
-3.709081
-3.709081
-3.709081
-3.7853932
-3.709081
-3.7853932
-3.8617055
-3.9380176
-3.9380176
-3.9380176
-3.9380176
-3.9380176
-3.9380176
-4.01433
-3.9380176
-3.9380176
-3.9380176
-4.01433
-4.090642
-4.090642
-4.090642
-4.090642
-4.166954
-4.166954
-4.166954
-4.166954
-4.166954
-4.166954
-4.166954
-4.166954
-4.090642
-4.01433
-3.9380176
-3.8617055
-3.7853932
-3.7853932
-3.7853932
-3.7853932
-3.8617055
-3.8617055
-3.8617055
-3.8617055
-3.8617055
-3.7853932
-3.7853932
-3.7853932
-3.709081
-3.6327686
-3.6327686
-3.709081
-3.7853932
-3.7853932
-3.709081
-3.709081
-3.709081
-3.7853932
-3.7853932
-3.7853932
-3.7853932
-3.7853932
-3.709081
-3.5564563
-3.5564563
-3.5564563
-3.5564563
-3.6327686
-3.709081
-3.709081
-3.709081
-3.709081
-3.709081
-3.709081
-3.6327686
-3.6327686
-3.6327686
-3.6327686
-3.6327686
-3.709081
-3.709081
-3.8617055
-3.9380176
-3.9380176
-3.8617055
-3.7853932
-3.709081
-3.6327686
-3.7853932
-3.9380176
-4.01433
-4.01433
-4.01433
-3.9380176
-3.8617055
-3.9380176
-3.8617055
-3.8617055
-3.8617055
-3.9380176
-3.9380176
-4.01433
-3.9380176
-3.8617055
-3.8617055
-3.9380176
-4.01433
-4.01433
-3.9380176
-3.8617055
-3.7853932
-3.7853932
-3.709081
-3.709081
-3.709081
-3.6327686
-3.6327686
-3.709081
-3.709081
-3.709081
-3.709081
-3.709081
-3.7853932
-3.7853932
-3.709081
-3.6327686
-3.5564563
-3.5564563
-3.5564563
-3.6327686
-3.6327686
-3.5564563
-3.480144
-3.480144
-3.480144
-3.480144
-3.480144
-3.480144
-3.480144
-3.480144
-3.403832
-3.3275197
-3.3275197
-3.403832
-3.480144
-3.480144
-3.5564563
-3.5564563
-3.5564563
-3.6327686
-3.6327686
-3.5564563
-3.5564563
-3.5564563
-3.709081
-3.7853932
-3.7853932
-3.7853932
-3.8617055
-3.9380176
-4.01433
-3.9380176
-3.8617055
-3.7853932
-3.8617055
-3.8617055
-3.8617055
-3.9380176
-3.9380176
-3.8617055
-3.8617055
-3.8617055
-3.9380176
-3.8617055
-3.8617055
-3.8617055
-3.8617055
-3.9380176
-3.8617055
-3.7853932
-3.7853932
-3.7853932
-3.8617055
-3.9380176
-3.9380176
-3.9380176
-3.9380176
-4.01433
-3.9380176
-3.9380176
-3.9380176
-3.8617055
-3.8617055
-3.8617055
-3.9380176
-3.9380176
-3.9380176
-3.8617055
-3.7853932
-3.7853932
-3.7853932
-3.7853932
-3.7853932
-3.8617055
-3.9380176
-4.01433
-3.8617055
-3.7853932
-3.709081
-3.709081
-3.709081
-3.709081
-3.7853932
-3.7853932
-3.7853932
-3.6327686
-3.5564563
-3.403832
-3.3275197
-3.3275197
-3.3275197
-3.403832
-3.5564563
-3.5564563
-3.5564563
-3.5564563
-3.5564563
-3.5564563
-3.5564563
-3.480144
-3.480144
-3.403832
-3.403832
-3.403832
-3.403832
-3.480144
-3.5564563
-3.6327686
-3.709081
-3.6327686
-3.5564563
-3.5564563
-3.6327686
-3.709081
-3.7853932
-3.8617055
-3.9380176
-4.01433
-4.01433
-3.9380176
-3.7853932
-3.6327686
-3.709081
-3.8617055
-3.8617055
-3.7853932
-3.709081
-3.709081
-3.7853932
-3.9380176
-4.01433
-3.9380176
-3.8617055
-3.7853932
-3.7853932
-3.7853932
-3.9380176
-4.01433
-4.090642
-4.01433
-3.9380176
-3.8617055
-3.7853932
-3.7853932
-3.8617055
-3.8617055
-3.9380176
-3.9380176
-4.01433
-4.01433
-4.01433
-4.01433
-3.9380176
-3.8617055
-3.8617055
-3.9380176
-4.01433
-4.01433
-3.9380176
-3.7853932
-3.7853932
-3.709081
-3.7853932
-3.7853932
-3.8617055
-3.8617055
-3.8617055
-3.8617055
-3.709081
-3.5564563
-3.403832
-3.2512074
-3.2512074
-3.403832
-3.480144
-3.5564563
-3.6327686
-3.5564563
-3.480144
-3.3275197
-3.2512074
-3.2512074
-3.3275197
-3.5564563
-3.709081
-3.7853932
-3.7853932
-3.709081
-3.709081
-3.6327686
-3.5564563
-3.480144
-3.480144
-3.5564563
-3.6327686
-3.6327686
-3.709081
-3.7853932
-3.7853932
-3.7853932
-3.7853932
-3.8617055
-3.8617055
-3.8617055
-3.8617055
-3.9380176
-3.9380176
-4.01433
-4.090642
-4.090642
-4.166954
-4.166954
-4.2432666
-4.319579
-4.319579
-4.2432666
-4.166954
-4.166954
-4.2432666
-4.395891
-4.4722033
-4.4722033
-4.4722033
-4.395891
-4.319579
-4.2432666
-4.166954
-4.166954
-4.2432666
-4.395891
-4.395891
-4.319579
-4.2432666
-4.166954
-4.2432666
-4.319579
-4.4722033
-4.5485153
-4.5485153
-4.4722033
-4.395891
-4.395891
-4.319579
-4.319579
-4.395891
-4.4722033
-4.5485153
-4.624828
-4.624828
-4.624828
-4.5485153
-4.395891
-4.319579
-4.2432666
-4.2432666
-4.2432666
-4.2432666
-4.2432666
-4.319579
-4.319579
-4.2432666
-4.2432666
-4.2432666
-4.319579
-4.319579
-4.395891
-4.395891
-4.4722033
-4.5485153
-4.5485153
-4.5485153
-4.5485153
-4.5485153
-4.5485153
-4.4722033
-4.4722033
-4.4722033
-4.624828
-4.7774525
-4.8537645
-5.006389
-5.006389
-4.930077
-4.8537645
-4.8537645
-4.7774525
-4.7774525
-4.7774525
-4.930077
-5.006389
-5.0827017
-5.0827017
-5.006389
-4.930077
-4.8537645
-4.930077
-5.006389
-5.0827017
-5.0827017
-5.1590137
-5.235326
-5.311638
-5.311638
-5.235326
-5.0827017
-5.0827017
-5.235326
-5.311638
-5.311638
-5.235326
-5.1590137
-5.1590137
-5.235326
-5.311638
-5.311638
-5.235326
-5.235326
-5.311638
-5.3879504
-5.464263
-5.540575
-5.540575
-5.616887
-5.616887
-5.616887
-5.540575
-5.540575
-5.540575
-5.616887
-5.616887
-5.616887
-5.6931996
-5.616887
-5.464263
-5.311638
-5.311638
-5.311638
-5.3879504
-5.464263
-5.464263
-5.464263
-5.3879504
-5.311638
-5.235326
-5.0827017
-5.006389
-4.930077
-4.930077
-4.930077
-4.930077
-5.006389
-5.006389
-4.930077
-4.7774525
-4.624828
-4.5485153
-4.5485153
-4.624828
-4.624828
-4.5485153
-4.5485153
-4.4722033
-4.395891
-4.395891
-4.319579
-4.319579
-4.395891
-4.4722033
-4.4722033
-4.395891
-4.4722033
-4.4722033
-4.5485153
-4.4722033
-4.319579
-4.2432666
-4.2432666
-4.2432666
-4.2432666
-4.166954
-4.01433
-4.090642
-4.090642
-4.090642
-4.090642
-4.090642
-4.090642
-4.090642
-4.090642
-4.090642
-4.090642
-4.090642
-4.01433
-3.9380176
-3.9380176
-3.9380176
-3.9380176
-3.9380176
-4.01433
-4.01433
-3.9380176
-3.8617055
-3.7853932
-3.7853932
-3.709081
-3.709081
-3.709081
-3.7853932
-3.7853932
-3.7853932
-3.7853932
-3.7853932
-3.7853932
-3.7853932
-3.8617055
-3.7853932
-3.7853932
-3.7853932
-3.7853932
-3.8617055
-3.8617055
-3.9380176
-4.090642
-4.090642
-4.01433
-3.9380176
-3.8617055
-3.7853932
-3.7853932
-3.8617055
-3.8617055
-3.8617055
-3.9380176
-3.9380176
-3.8617055
-3.7853932
-3.709081
-3.6327686
-3.5564563
-3.5564563
-3.5564563
-3.6327686
-3.709081
-3.709081
-3.6327686
-3.480144
-3.480144
-3.480144
-3.5564563
-3.6327686
-3.709081
-3.8617055
-3.8617055
-3.8617055
-3.709081
-3.6327686
-3.6327686
-3.6327686
-3.6327686
-3.6327686
-3.5564563
-3.480144
-3.480144
-3.480144
-3.403832
-3.480144
-3.480144
-3.480144
-3.480144
-3.403832
-3.480144
-3.5564563
-3.6327686
-3.6327686
-3.6327686
-3.709081
-3.7853932
-3.8617055
-3.9380176
-3.9380176
-3.8617055
-3.8617055
-3.8617055
-3.9380176
-4.01433
-4.090642
-4.090642
-4.090642
-4.166954
-4.166954
-4.2432666
-4.2432666
-4.166954
-4.01433
-4.01433
-4.01433
-4.090642
-4.090642
-4.090642
-4.090642
-4.090642
-4.166954
-4.2432666
-4.2432666
-4.2432666
-4.319579
-4.319579
-4.2432666
-4.2432666
-4.319579
-4.395891
-4.4722033
-4.5485153
-4.624828
-4.624828
-4.624828
-4.7011404
-4.7774525
-4.930077
-5.006389
-5.006389
-4.930077
-4.8537645
-4.7774525
-4.8537645
-4.8537645
-4.8537645
-4.930077
-5.0827017
-5.235326
-5.235326
-5.1590137
-5.0827017
-5.0827017
-5.1590137
-5.1590137
-5.1590137
-5.1590137
-5.1590137
-5.235326
-5.235326
-5.1590137
-5.006389
-5.006389
-5.0827017
-5.0827017
-5.0827017
-5.0827017
-5.1590137
-5.235326
-5.1590137
-5.0827017
-5.006389
-5.006389
-5.0827017
-5.235326
-5.311638
-5.311638
-5.235326
-5.311638
-5.3879504
-5.3879504
-5.3879504
-5.311638
-5.311638
-5.3879504
-5.3879504
-5.235326
-5.0827017
-5.0827017
-5.0827017
-5.006389
-4.930077
-4.930077
-4.930077
-4.930077
-4.7774525
-4.7011404
-4.624828
-4.624828
-4.624828
-4.624828
-4.5485153
-4.395891
-4.2432666
-4.090642
-4.090642
-4.01433
-3.9380176
-3.8617055
-3.9380176
-4.01433
-4.01433
-4.01433
-4.01433
-4.01433
-3.9380176
-3.9380176
-3.9380176
-3.8617055
-3.7853932
-3.7853932
-3.7853932
-3.7853932
-3.7853932
-3.8617055
-3.8617055
-3.8617055
-3.7853932
-3.7853932
-3.8617055
-3.9380176
-4.01433
-4.01433
-3.9380176
-3.8617055
-3.7853932
-3.9380176
-4.090642
-4.166954
-4.166954
-4.090642
-4.01433
-4.01433
-4.090642
-4.090642
-4.090642
-4.166954
-4.2432666
-4.319579
-4.2432666
-4.2432666
-4.2432666
-4.2432666
-4.319579
-4.2432666
-4.2432666
-4.2432666
-4.319579
-4.395891
-4.395891
-4.395891
-4.395891
-4.395891
-4.395891
-4.395891
-4.395891
-4.4722033
-4.5485153
-4.5485153
-4.5485153
-4.5485153
-4.5485153
-4.5485153
-4.5485153
-4.5485153
-4.5485153
-4.624828
-4.7011404
-4.7011404
-4.624828
-4.624828
-4.624828
-4.7774525
-4.7774525
-4.7774525
-4.7011404
-4.7774525
-4.8537645
-4.930077
-4.930077
-5.006389
-5.0827017
-5.235326
-5.311638
-5.464263
-5.540575
-5.540575
-5.540575
-5.616887
-5.6931996
-5.6931996
-5.7695117
-5.7695117
-5.845824
-5.9221363
-5.9221363
-5.9221363
-5.9984484
-5.9984484
-5.9221363
-5.845824
-5.845824
-5.845824
-5.845824
-5.845824
-5.845824
-5.9221363
-5.9221363
-5.9221363
-5.9221363
-5.9221363
-5.9984484
-6.074761
-5.9984484
-5.9984484
-5.9221363
-5.9984484
-5.9984484
-5.9984484
-5.9221363
-5.9221363
-5.845824
-5.845824
-5.9221363
-5.9221363
-5.9221363
-5.9221363
-5.9984484
-5.9984484
-5.9984484
-5.9221363
-5.9221363
-5.9221363
-5.7695117
-5.6931996
-5.6931996
-5.6931996
-5.6931996
-5.6931996
-5.6931996
-5.7695117
-5.845824
-5.845824
-5.7695117
-5.7695117
-5.7695117
-5.845824
-5.9221363
-5.845824
-5.7695117
-5.6931996
-5.6931996
-5.6931996
-5.6931996
-5.6931996
-5.7695117
-5.7695117
-5.7695117
-5.6931996
-5.616887
-5.616887
-5.540575
-5.464263
-5.464263
-5.3879504
-5.3879504
-5.464263
-5.464263
-5.3879504
-5.3879504
-5.311638
-5.311638
-5.311638
-5.311638
-5.311638
-5.311638
-5.235326
-5.1590137
-5.1590137
-5.235326
-5.311638
-5.235326
-5.1590137
-5.1590137
-5.235326
-5.235326
-5.1590137
-5.1590137
-5.1590137
-5.1590137
-5.0827017
-5.0827017
-5.0827017
-5.0827017
-5.0827017
-5.006389
-5.006389
-4.930077
-4.8537645
-4.8537645
-4.8537645
-4.8537645
-4.8537645
-4.7774525
-4.624828
-4.5485153
-4.5485153
-4.624828
-4.7774525
-4.930077
-4.8537645
-4.8537645
-4.7774525
-4.7774525
-4.8537645
-4.8537645
-4.8537645
-4.7774525
-4.7011404
-4.7011404
-4.624828
-4.7011404
-4.7011404
-4.7011404
-4.624828
-4.5485153
-4.4722033
-4.5485153
-4.7011404
-4.7011404
-4.624828
-4.624828
-4.624828
-4.624828
-4.624828
-4.5485153
-4.4722033
-4.4722033
-4.4722033
-4.5485153
-4.624828
-4.624828
-4.5485153
-4.4722033
-4.4722033
-4.4722033
-4.395891
-4.319579
-4.319579
-4.2432666
-4.2432666
-4.2432666
-4.319579
-4.395891
-4.395891
-4.395891
-4.395891
-4.4722033
-4.5485153
-4.5485153
-4.624828
-4.624828
-4.7011404
-4.624828
-4.5485153
-4.5485153
-4.5485153
-4.624828
-4.624828
-4.7011404
-4.7011404
-4.7011404
-4.7011404
-4.7774525
-4.7774525
-4.8537645
-4.8537645
-4.7774525
-4.7011404
-4.7011404
-4.7774525
-4.8537645
-4.8537645
-4.8537645
-4.8537645
-4.8537645
-4.7774525
-4.7774525
-4.7774525
-4.7774525
-4.7774525
-4.8537645
-4.930077
-4.930077
-4.930077
-4.8537645
-4.7774525
-4.7011404
-4.624828
-4.624828
-4.7011404
-4.7011404
-4.7774525
-4.8537645
-4.8537645
-4.8537645
-4.8537645
-4.8537645
-4.8537645
-4.8537645
-4.7774525
-4.7011404
-4.7774525
-4.930077
-4.930077
-4.8537645
-4.8537645
-4.930077
-4.930077
-4.8537645
-4.8537645
-4.7774525
-4.8537645
-4.7774525
-4.7774525
-4.7774525
-4.8537645
-4.930077
-5.006389
-4.930077
-4.8537645
-4.7774525
-4.8537645
-4.8537645
-4.8537645
-4.8537645
-4.930077
-5.006389
-5.006389
-4.930077
-4.930077
-4.930077
-4.8537645
-4.7774525
-4.7011404
-4.624828
-4.7011404
-4.8537645
-4.930077
-5.006389
-4.930077
-4.8537645
-4.8537645
-4.8537645
-4.930077
-5.006389
-5.006389
-5.0827017
-5.1590137
-5.235326
-5.3879504
-5.540575
-5.6931996
-5.845824
-5.845824
-5.9221363
-5.9984484
-6.151073
-6.3036976
-6.5326343
-6.6852584
-6.8378835
-6.9141955
-7.06682
-7.2194448
-7.295757
-7.2194448
-7.2194448
-7.143132
-7.06682
-7.06682
-6.990508
-6.9141955
-6.8378835
-6.8378835
-6.8378835
-6.8378835
-6.7615714
-6.6852584
-6.6089463
-6.5326343
-6.4563217
-6.3036976
-6.3036976
-6.3036976
-6.227385
-6.227385
-6.3036976
-6.4563217
-6.3800097
-6.227385
-6.151073
-6.074761
-6.074761
-6.074761
-6.074761
-6.074761
-6.074761
-6.074761
-6.074761
-5.9984484
-5.9984484
-5.9221363
-5.845824
-5.7695117
-5.616887
-5.540575
-5.616887
-5.616887
-5.6931996
-5.616887
-5.464263
-5.464263
-5.464263
-5.3879504
-5.311638
-5.235326
-5.235326
-5.235326
-5.235326
-5.1590137
-5.0827017
-5.0827017
-5.0827017
-5.0827017
-5.1590137
-5.1590137
-5.1590137
-5.0827017
-4.930077
-4.8537645
-4.8537645
-4.8537645
-4.930077
-4.930077
-4.8537645
-4.8537645
-4.8537645
-4.930077
-4.930077
-4.8537645
-4.7011404
-4.5485153
-4.624828
-4.8537645
-4.930077
-4.930077
-4.8537645
-4.8537645
-4.8537645
-4.8537645
-4.7774525
-4.7011404
-4.7011404
-4.7011404
-4.7011404
-4.7011404
-4.7011404
-4.7011404
-4.7011404
-4.7774525
-4.930077
-5.006389
-5.006389
-5.006389
-5.0827017
-5.0827017
-5.1590137
-5.235326
-5.235326
-5.235326
-5.235326
-5.235326
-5.311638
-5.311638
-5.3879504
-5.464263
-5.464263
-5.464263
-5.464263
-5.464263
-5.540575
-5.540575
-5.540575
-5.540575
-5.616887
-5.7695117
-5.845824
-5.9221363
-5.9221363
-5.9221363
-5.9221363
-5.845824
-5.7695117
-5.6931996
-5.6931996
-5.845824
-5.9221363
-5.9221363
-5.9221363
-5.845824
-5.845824
-5.9221363
-5.9984484
-6.074761
-6.074761
-6.074761
-6.074761
-6.074761
-5.9984484
-5.845824
-5.845824
-5.845824
-5.9984484
-5.9984484
-5.9984484
-5.9221363
-5.9221363
-5.9984484
-5.9984484
-6.074761
-6.074761
-6.074761
-6.074761
-6.074761
-5.9984484
-5.9984484
-5.9984484
-6.074761
-6.151073
-6.227385
-6.151073
-6.074761
-5.9984484
-5.9984484
-6.074761
-6.151073
-6.151073
-6.151073
-6.074761
-6.074761
-6.151073
-6.227385
-6.3036976
-6.3036976
-6.227385
-6.227385
-6.3036976
-6.3036976
-6.3036976
-6.227385
-6.227385
-6.3800097
-6.4563217
-6.4563217
-6.4563217
-6.4563217
-6.5326343
-6.4563217
-6.4563217
-6.5326343
-6.5326343
-6.6089463
-6.6089463
-6.6852584
-6.6852584
-6.6852584
-6.6852584
-6.6852584
-6.6852584
-6.6852584
-6.7615714
-6.7615714
-6.8378835
-6.8378835
-6.8378835
-6.8378835
-6.990508
-7.06682
-7.06682
-7.06682
-7.143132
-7.2194448
-7.295757
-7.2194448
-7.143132
-7.143132
-7.2194448
-7.295757
-7.295757
-7.295757
-7.295757
-7.295757
-7.372069
-7.4483814
-7.4483814
-7.295757
-7.2194448
-7.372069
-7.5246935
-7.5246935
-7.5246935
-7.4483814
-7.5246935
-7.677318
-7.75363
-7.75363
-7.677318
-7.677318
-7.8299427
-7.8299427
-7.8299427
-7.8299427
-7.9062552
-7.8299427
-7.8299427
-7.75363
-7.8299427
-7.9062552
-8.05888
-8.05888
-8.135192
-8.211504
-8.211504
-8.135192
-7.9062552
-7.8299427
-7.8299427
-8.05888
-8.364128
-8.516752
-8.440441
-8.287816
-8.211504
-8.135192
-8.135192
-8.05888
-8.05888
-8.135192
-8.211504
-8.287816
-8.364128
-8.440441
-8.440441
-8.440441
-8.440441
-8.440441
-8.593065
-8.669377
-8.745689
-8.669377
-8.593065
-8.593065
-8.669377
-8.745689
-8.822001
-8.822001
-8.898314
-8.898314
-8.898314
-8.898314
-8.898314
-8.974627
-8.898314
-8.822001
-8.898314
-8.974627
-9.05094
-9.127251
-9.203564
-9.279876
-9.279876
-9.279876
-9.279876
-9.356188
-9.508812
-9.585124
-9.585124
-9.585124
-9.585124
-9.661437
-9.737749
-9.814061
-9.814061
-9.814061
-9.814061
-9.966686
-10.042998
-10.11931
-10.042998
-9.966686
-10.042998
-10.11931
-10.11931
-10.195622
-10.348248
-10.42456
-10.42456
-10.348248
-10.348248
-10.500872
-10.577184
-10.577184
-10.577184
-10.577184
-10.729808
-10.806121
-10.882433
-10.882433
-10.882433
-10.958745
-11.11137
-11.187682
-11.263994
-11.416618
-11.49293
-11.49293
-11.569243
-11.6455555
-11.721868
-11.798181
-11.874492
-11.950805
-12.103429
-12.179741
-12.256054
-12.256054
-12.256054
-12.332365
-12.48499
-12.637614
-12.637614
-12.713927
-12.713927
-12.790239
-12.942864
-12.942864
-13.019176
-13.171801
-13.248113
-13.248113
-13.324425
-13.400738
-13.400738
-13.477049
-13.553362
-13.553362
-13.629674
-13.782299
-13.858611
-13.934923
-14.011235
-14.011235
-14.087548
-14.163859
-14.240172
-14.240172
-14.316484
-14.3927965
-14.469109
-14.545422
-14.621733
-14.621733
-14.621733
-14.698046
-14.774357
-14.926983
-15.003295
-15.003295
-15.079607
-15.079607
-15.155919
-15.232232
-15.308543
-15.461168
-15.53748
-15.613792
-15.690105
-15.919041
-16.071667
-16.14798
-16.22429
-16.22429
-16.300602
-16.376915
-16.453228
-16.529541
-16.682163
-16.758476
-16.9111
-17.063726
-17.21635
-17.292664
-17.292664
-17.21635
-17.21635
-17.292664
-17.368977
-17.368977
-17.368977
-17.597912
-17.826847
-17.90316
-17.979473
-18.055786
-18.132095
-18.208408
-18.208408
-18.208408
-18.208408
-18.284721
-18.361034
-18.361034
-18.437347
-18.437347
-18.437347
-18.51366
-18.437347
-18.437347
-18.361034
-18.437347
-18.51366
-18.58997
-18.58997
-18.58997
-18.58997
-18.51366
-18.437347
-18.361034
-18.284721
-18.284721
-18.284721
-18.284721
-18.284721
-18.208408
-18.132095
-18.208408
-18.284721
-18.284721
-18.284721
-18.208408
-18.132095
-18.132095
-18.132095
-18.055786
-17.979473
-17.979473
-17.979473
-18.055786
-18.208408
-18.284721
-18.284721
-18.284721
-18.284721
-18.208408
-18.132095
-18.055786
-18.055786
-18.055786
-18.055786
-18.055786
-18.055786
-17.979473
-17.90316
-17.90316
-17.826847
-17.826847
-17.90316
-17.90316
-17.90316
-17.90316
-17.90316
-17.979473
-17.979473
-17.90316
-17.750534
-17.674225
-17.674225
-17.750534
-17.90316
-17.979473
-18.132095
-18.132095
-18.055786
-17.90316
-17.90316
-17.90316
-17.979473
-17.979473
-17.979473
-17.979473
-18.055786
-18.132095
-18.208408
-18.208408
-18.208408
-18.208408
-18.055786
-18.055786
-18.055786
-18.132095
-18.208408
-18.284721
-18.361034
-18.361034
-18.361034
-18.361034
-18.361034
-18.284721
-18.208408
-18.055786
-17.979473
-17.979473
-17.979473
-17.90316
-17.90316
-17.826847
-17.750534
-17.750534
-17.597912
-17.521599
-17.445286
-17.292664
-17.292664
-17.292664
-17.368977
-17.445286
-17.597912
-17.597912
-17.445286
-17.368977
-17.292664
-17.140038
-17.063726
-16.987413
-16.987413
-16.987413
-16.987413
-16.9111
-16.83479
-16.758476
-16.682163
-16.529541
-16.453228
-16.376915
-16.300602
-16.376915
-16.376915
-16.300602
-16.300602
-16.300602
-16.22429
-16.14798
-16.071667
-16.071667
-16.14798
-16.22429
-16.071667
-15.84273
-15.766417
-15.766417
-15.766417
-15.690105
-15.53748
-15.232232
-14.926983
-14.698046
-14.545422
-14.3927965
-14.240172
-14.011235
-14.011235
-14.011235
-14.011235
-13.858611
-13.629674
-13.248113
-12.866551
-12.561302
-12.256054
-11.950805
-11.6455555
-11.49293
-11.416618
-11.49293
-11.416618
-11.187682
-10.806121
-10.348248
-9.966686
-9.585124
-9.203564
-8.898314
-8.745689
-8.822001
-8.898314
-8.822001
-8.516752
-8.135192
-7.6010056
-7.2194448
-6.9141955
-6.6852584
-6.4563217
-6.3036976
-6.227385
-6.227385
-6.151073
-5.9221363
-5.540575
-5.1590137
-4.8537645
-4.5485153
-4.166954
-3.8617055
-3.6327686
-3.6327686
-3.8617055
-4.090642
-4.4722033
-4.8537645
-5.1590137
-5.464263
-5.6931996
-5.9221363
-6.3036976
-6.7615714
-7.143132
-7.4483814
-7.8299427
-8.135192
-8.516752
-8.822001
-9.05094
-9.279876
-9.508812
-9.661437
-9.737749
-9.814061
-9.966686
-9.966686
-9.966686
-9.890373
-9.814061
-9.585124
-9.203564
-8.593065
-8.05888
-7.5246935
-6.990508
-6.5326343
-5.9221363
-5.464263
-5.006389
-4.7011404
-4.2432666
-3.9380176
-3.5564563
-3.174895
-2.7170215
-2.1828358
-1.7249622
-1.343401
-1.1144642
-1.1144642
-1.1144642
-1.1144642
-1.1144642
-1.1144642
-1.038152
-0.8092152
-0.5802784
-0.5039661
-0.5802784
-0.8092152
-1.1144642
-1.343401
-1.6486499
-1.8012745
-1.8775867
-1.8012745
-1.6486499
-1.6486499
-1.8012745
-1.9538989
-2.1828358
-2.2591481
-2.1828358
-2.1065235
-1.9538989
-1.7249622
-1.4197133
-1.1144642
-0.7329029
-0.3513416
-0.04609263
0.25915647
0.56440544
0.79334235
1.0222788
1.2512157
1.709089
2.1669626
2.4722118
2.7774608
3.0827098
3.2353344
3.387959
3.464271
3.464271
3.464271
3.387959
3.387959
3.387959
3.3116465
3.2353344
3.1590219
3.0827098
3.0063977
2.7774608
2.5485241
2.3195875
2.0906506
1.709089
1.4038403
1.0222788
0.7170299
0.48809314
0.10653186
-0.27502942
-0.5039661
-0.8092152
-1.038152
-1.1907765
-1.2670887
-1.4960254
-1.6486499
-2.4117725
-4.5485153
-6.3036976
-5.540575
-3.3275197
-2.0302112
-2.1828358
-3.0222704
-3.480144
-3.403832
-3.403832
-3.6327686
-3.9380176
-4.166954
-4.2432666
-4.319579
-4.395891
-4.4722033
-4.5485153
-4.7011404
-4.930077
-5.0827017
-5.1590137
-5.311638
-5.464263
-5.616887
-5.7695117
-5.7695117
-5.7695117
-5.845824
-5.9984484
-6.151073
-6.6089463
-7.143132
-7.295757
-6.990508
-6.7615714
-6.9141955
-7.4483814
-7.75363
-7.8299427
-7.75363
-7.677318
-7.75363
-7.8299427
-7.9062552
-7.9825673
-8.05888
-8.211504
-8.364128
-8.440441
-8.516752
-8.593065
-8.669377
-8.745689
-8.745689
-8.822001
-8.898314
-8.974627
-9.05094
-9.05094
-9.05094
-9.203564
-9.356188
-9.356188
-9.279876
-9.279876
-9.356188
-9.356188
-9.356188
-9.4325
-9.508812
-9.585124
-9.585124
-9.508812
-9.508812
-9.585124
-9.737749
-9.814061
-9.890373
-9.890373
-9.814061
-9.814061
-9.814061
-9.966686
-10.11931
-10.2719345
-10.42456
-10.42456
-10.42456
-10.42456
-10.348248
-10.2719345
-10.195622
-10.195622
-10.348248
-10.500872
-10.653496
-10.882433
-10.958745
-10.882433
-10.806121
-10.729808
-10.729808
-10.806121
-10.958745
-11.11137
-11.263994
-11.416618
-11.569243
-11.798181
-11.950805
-12.103429
-12.256054
-12.332365
-12.561302
-12.713927
-12.790239
-12.942864
-13.171801
-13.400738
-13.553362
-13.705986
-13.858611
-14.011235
-14.163859
-14.3927965
-14.621733
-14.774357
-14.926983
-15.079607
-15.232232
-15.461168
-15.613792
-15.84273
-15.995354
-16.22429
-16.60585
-16.9111
-17.21635
-17.445286
-17.826847
-18.132095
-18.284721
-18.51366
-18.818909
-19.27678
-19.658344
-20.039902
-20.497776
-20.879337
-21.260899
-21.64246
-21.947708
-22.252956
-22.634521
-23.168705
-23.62658
-24.160767
-24.61864
-25.076511
-25.458073
-25.839634
-26.221195
-26.602757
-27.136944
-27.671127
-28.129002
-28.510563
-28.815811
-29.04475
-29.349998
-29.655247
-29.960495
-30.189434
-30.34206
-30.494682
-30.647308
-30.79993
-30.876244
-30.952557
-31.028866
-31.105179
-31.105179
-31.105179
-30.952557
-30.647308
-30.34206
-30.189434
-30.036808
-29.960495
-29.807873
-29.655247
-29.349998
-28.892124
-28.43425
-27.97638
-27.518505
-27.136944
-26.755383
-26.450134
-26.068573
-25.687008
-25.38176
-25.076511
-24.771263
-24.542324
-24.237076
-24.00814
-23.702892
-23.321331
-23.016083
-22.787144
-22.558208
-22.405582
-22.252956
-22.100334
-22.024021
-21.947708
-21.795086
-21.566147
-21.260899
-20.879337
-20.57409
-20.345154
-20.116215
-19.963593
-20.039902
-20.345154
-20.57409
-20.726715
-20.650402
-20.421463
-20.116215
-19.88728
-19.810966
-19.88728
-19.963593
-20.192528
-20.497776
-20.803028
-21.031963
-21.108276
-21.108276
-21.108276
-21.184586
-21.413525
-21.64246
-21.871399
-22.024021
-22.405582
-22.787144
-23.092392
-23.245018
-23.321331
-23.245018
-23.168705
-23.245018
-23.39764
-23.550266
-23.702892
-23.855515
-24.00814
-24.237076
-24.389702
-24.466015
-24.542324
-24.61864
-24.771263
-24.847576
-24.847576
-24.847576
-25.000198
-25.30545
-25.687008
-25.915947
-25.915947
-25.99226
-26.221195
-26.526443
-26.755383
-26.908009
-26.984318
-27.136944
-27.36588
-27.594818
-27.900066
-28.052692
-28.35794
-28.663189
-28.968437
-29.121063
-29.121063
-29.197376
-29.426311
-29.73156
-30.113121
-30.41837
-30.723618
-30.952557
-31.181492
-31.41043
-31.563053
-31.71568
-31.944614
-32.249866
-32.555115
-32.707737
-32.860363
-33.0893
-33.39455
-33.6998
-33.85242
-33.928734
-34.005047
-34.157673
-34.46292
-34.615547
-34.76817
-34.76817
-34.76817
-34.691856
-34.539234
-34.310295
-34.233982
-34.233982
-34.233982
-34.157673
-34.157673
-34.005047
-33.77611
-33.470863
-33.0893
-32.78405
-32.555115
-32.249866
-31.944614
-31.563053
-31.181492
-30.79993
-30.34206
-29.960495
-29.502625
-29.121063
-28.739502
-28.43425
-28.052692
-27.671127
-27.289566
-27.06063
-26.755383
-26.450134
-26.144882
-25.99226
-25.763325
-25.458073
-25.000198
-24.313389
-23.779205
-23.245018
-22.787144
-22.481895
-22.176647
-21.947708
-21.64246
-21.184586
-20.650402
-20.116215
-19.582031
-19.047844
-18.51366
-18.055786
-17.674225
-17.368977
-17.063726
-16.9111
-16.758476
-16.60585
-16.453228
-16.22429
-15.919041
-15.690105
-15.461168
-15.384856
-15.384856
-15.461168
-15.461168
-15.461168
-15.53748
-15.53748
-15.384856
-15.232232
-15.079607
-15.003295
-14.926983
-14.926983
-14.85067
-14.774357
-14.774357
-14.85067
-14.85067
-14.774357
-14.774357
-14.774357
-14.774357
-14.698046
-14.621733
-14.545422
-14.621733
-14.774357
-15.003295
-15.079607
-15.155919
-15.308543
-15.461168
-15.613792
-15.690105
-15.766417
-15.919041
-16.071667
-16.22429
-16.376915
-16.60585
-16.9111
-17.21635
-17.368977
-17.445286
-17.521599
-17.750534
-17.979473
-18.055786
-18.055786
-18.132095
-18.208408
-18.437347
-18.58997
-18.58997
-18.58997
-18.666283
-18.666283
-18.742596
-18.742596
-18.742596
-18.742596
-18.895218
-18.97153
-19.047844
-19.047844
-18.97153
-18.895218
-18.97153
-19.047844
-19.124157
-19.20047
-19.27678
-19.27678
-19.20047
-19.047844
-18.818909
-18.818909
-18.895218
-19.047844
-19.20047
-19.20047
-19.124157
-19.20047
-19.27678
-19.27678
-19.20047
-19.124157
-19.20047
-19.27678
-19.505718
-19.658344
-19.810966
-19.88728
-19.963593
-20.039902
-20.116215
-20.116215
-20.192528
-20.345154
-20.57409
-20.803028
-21.031963
-21.184586
-21.337212
-21.566147
-21.718773
-21.871399
-22.100334
-22.252956
-22.329273
-22.176647
-21.947708
-21.795086
-21.718773
-21.718773
-21.871399
-22.024021
-22.100334
-22.024021
-21.795086
-21.489838
-21.260899
-21.031963
-20.879337
-20.726715
-20.497776
-20.26884
-20.039902
-19.88728
-19.734653
-19.582031
-19.429405
-19.27678
-19.047844
-18.895218
-18.666283
-18.284721
-17.979473
-17.750534
-17.597912
-17.521599
-17.368977
-17.21635
-16.987413
-16.60585
-16.300602
-15.919041
-15.613792
-15.308543
-15.003295
-14.698046
-14.545422
-14.469109
-14.469109
-14.469109
-14.469109
-14.316484
-14.087548
-13.782299
-13.553362
-13.477049
-13.477049
-13.477049
-13.477049
-13.477049
-13.553362
-13.629674
-13.705986
-13.705986
-13.629674
-13.400738
-13.248113
-13.171801
-13.171801
-13.248113
-13.400738
-13.629674
-13.782299
-13.858611
-13.858611
-13.858611
-13.858611
-13.858611
-13.782299
-13.858611
-14.011235
-14.240172
-14.316484
-14.316484
-14.3927965
-14.545422
-14.698046
-14.698046
-14.698046
-14.774357
-14.85067
-15.003295
-15.079607
-15.232232
-15.232232
-15.384856
-15.53748
-15.84273
-16.071667
-16.14798
-16.22429
-16.376915
-16.60585
-16.758476
-16.83479
-16.83479
-16.758476
-16.682163
-16.758476
-16.987413
-17.21635
-17.292664
-17.140038
-16.9111
-16.83479
-16.83479
-16.9111
-16.987413
-17.140038
-17.292664
-17.368977
-17.521599
-17.521599
-17.521599
-17.445286
-17.368977
-17.292664
-17.368977
-17.445286
-17.597912
-17.826847
-18.055786
-18.284721
-18.361034
-18.284721
-18.208408
-18.055786
-17.979473
-18.055786
-18.208408
-18.361034
-18.437347
-18.361034
-18.132095
-17.90316
-17.750534
-17.750534
-17.90316
-18.055786
-18.132095
-18.055786
-18.055786
-18.055786
-17.979473
-17.826847
-17.826847
-17.979473
-18.284721
-18.742596
-19.20047
-19.429405
-19.429405
-19.20047
-18.818909
-18.437347
-18.284721
-18.437347
-18.818909
-19.353092
-20.039902
-20.650402
-21.108276
-21.184586
-21.031963
-20.803028
-20.57409
-20.345154
-20.345154
-20.726715
-21.337212
-22.100334
-22.634521
-22.863457
-22.863457
-22.634521
-22.481895
-22.329273
-22.252956
-22.329273
-22.558208
-22.863457
-23.016083
-22.93977
-22.71083
-22.481895
-22.787144
-25.000198
-27.518505
-26.908009
-23.550266
-20.95565
-20.726715
-21.871399
-22.481895
-22.329273
-22.024021
-22.100334
-22.405582
-22.634521
-22.634521
-22.405582
-22.176647
-21.947708
-21.718773
-21.718773
-21.795086
-22.024021
-22.481895
-22.863457
-23.092392
-23.016083
-22.787144
-22.481895
-22.252956
-22.100334
-22.100334
-22.100334
-22.252956
-22.405582
-22.481895
-22.481895
-22.329273
-22.100334
-21.795086
-21.566147
-21.337212
-21.184586
-21.031963
-21.031963
-21.031963
-21.031963
-20.95565
-20.726715
-20.497776
-20.345154
-20.192528
-20.039902
-19.88728
-19.88728
-19.963593
-20.116215
-20.26884
-20.345154
-20.497776
-20.57409
-20.650402
-20.726715
-20.726715
-20.803028
-20.879337
-21.031963
-21.260899
-21.489838
-21.795086
-22.100334
-22.329273
-22.481895
-22.481895
-22.558208
-22.71083
-22.863457
-23.016083
-23.016083
-23.016083
-23.016083
-22.93977
-23.016083
-23.168705
-23.321331
-23.39764
-23.62658
-23.702892
-23.779205
-23.779205
-23.62658
-23.39764
-23.245018
-23.245018
-23.39764
-23.550266
-23.62658
-23.702892
-23.702892
-23.550266
-23.321331
-23.092392
-22.93977
-22.787144
-22.787144
-22.863457
-22.93977
-22.863457
-22.634521
-22.329273
-21.947708
-21.489838
-21.184586
-21.031963
-20.95565
-21.108276
-21.260899
-21.489838
-21.718773
-21.871399
-21.871399
-21.795086
-21.566147
-21.413525
-21.184586
-21.108276
-21.108276
-21.031963
-20.95565
-21.031963
-21.108276
-21.184586
-21.260899
-21.184586
-21.031963
-20.879337
-20.726715
-20.650402
-20.57409
-20.421463
-20.421463
-20.421463
-20.421463
-20.345154
-20.192528
-19.963593
-19.734653
-19.582031
-19.505718
-19.353092
-19.27678
-19.27678
-19.20047
-19.047844
-18.895218
-18.818909
-18.666283
-18.437347
-18.132095
-17.90316
-17.750534
-17.674225
-17.597912
-17.674225
-17.750534
-17.750534
-17.597912
-17.292664
-17.063726
-16.758476
-16.529541
-16.376915
-16.300602
-16.300602
-16.300602
-16.14798
-15.995354
-15.919041
-15.84273
-15.766417
-15.766417
-15.766417
-15.690105
-15.613792
-15.461168
-15.384856
-15.384856
-15.461168
-15.461168
-15.461168
-15.461168
-15.308543
-15.155919
-15.079607
-15.003295
-15.003295
-14.926983
-14.774357
-14.698046
-14.621733
-14.545422
-14.469109
-14.3927965
-14.316484
-14.316484
-14.3927965
-14.469109
-14.469109
-14.469109
-14.3927965
-14.316484
-14.316484
-14.316484
-14.3927965
-14.545422
-14.698046
-15.003295
-15.308543
-15.53748
-15.690105
-15.766417
-15.84273
-15.919041
-15.995354
-15.995354
-15.84273
-15.84273
-15.84273
-15.919041
-15.995354
-16.071667
-16.22429
-16.300602
-16.14798
-15.919041
-15.613792
-15.53748
-15.461168
-15.384856
-15.232232
-15.079607
-14.926983
-15.003295
-15.079607
-15.003295
-14.85067
-14.621733
-14.469109
-14.469109
-14.3927965
-14.3927965
-14.316484
-14.240172
-14.163859
-14.011235
-13.858611
-13.858611
-13.858611
-13.858611
-13.858611
-13.782299
-13.629674
-13.553362
-13.629674
-13.782299
-13.782299
-13.782299
-13.705986
-13.705986
-13.705986
-13.629674
-13.553362
-13.400738
-13.324425
-13.248113
-13.248113
-13.171801
-13.019176
-12.866551
-12.866551
-12.942864
-12.942864
-12.942864
-12.866551
-12.713927
-12.637614
-12.408678
-12.332365
-12.256054
-12.256054
-12.332365
-12.332365
-12.256054
-12.179741
-12.027117
-11.950805
-11.874492
-11.874492
-11.874492
-11.798181
-11.721868
-11.721868
-11.6455555
-11.569243
-11.49293
-11.416618
-11.416618
-11.340306
-11.340306
-11.263994
-11.187682
-11.11137
-11.187682
-11.11137
-11.035057
-10.958745
-10.882433
-10.806121
-10.806121
-10.729808
-10.729808
-10.729808
-10.729808
-10.729808
-10.653496
-10.500872
-10.2719345
-10.11931
-10.042998
-10.042998
-9.890373
-9.814061
-9.737749
-9.661437
-9.508812
-9.203564
-8.898314
-8.593065
-8.287816
-8.05888
-7.8299427
-7.677318
-7.5246935
-7.295757
-7.143132
-6.9141955
-6.6852584
-6.4563217
-6.3036976
-6.227385
-6.3036976
-6.3036976
-6.3036976
-6.227385
-6.074761
-5.845824
-5.6931996
-5.616887
-5.540575
-5.540575
-5.540575
-5.464263
-5.464263
-5.464263
-5.3879504
-5.235326
-5.0827017
-4.930077
-4.8537645
-4.8537645
-4.7774525
-4.7011404
-4.4722033
-4.319579
-4.319579
-4.319579
-4.2432666
-4.090642
-4.01433
-3.8617055
-3.7853932
-3.709081
-3.5564563
-3.480144
-3.3275197
-3.2512074
-3.2512074
-3.174895
-3.0985827
-3.0222704
-2.869646
-2.6407094
-2.564397
-2.4880848
-2.4117725
-2.2591481
-2.0302112
-1.9538989
-1.8775867
-1.8012745
-1.7249622
-1.5723376
-1.4197133
-1.343401
-1.343401
-1.343401
-1.2670887
-1.1144642
-1.038152
-0.9618397
-0.8092152
-0.65659064
-0.5802784
-0.5039661
-0.5039661
-0.5039661
-0.5039661
-0.5039661
-0.5039661
-0.5039661
-0.5039661
-0.4276539
-0.4276539
-0.4276539
-0.4276539
-0.4276539
-0.5039661
-0.5039661
-0.5802784
-0.5802784
-0.5802784
-0.5802784
-0.65659064
-0.7329029
-0.7329029
-0.65659064
-0.5802784
-0.5802784
-0.5802784
-0.5802784
-0.65659064
-0.65659064
-0.65659064
-0.65659064
-0.5802784
-0.65659064
-0.7329029
-0.7329029
-0.65659064
-0.5039661
-0.3513416
-0.3513416
-0.3513416
-0.3513416
-0.4276539
-0.4276539
-0.4276539
-0.27502942
-0.12240493
0.10653186
0.18284416
0.33546865
0.41178095
0.48809314
0.56440544
0.64071774
0.7170299
0.8696544
1.1749034
1.4801524
1.709089
1.632777
1.327528
0.8696544
0.41178095
0.18284416
0.18284416
0.48809314
1.0222788
1.4801524
1.7854016
1.7854016
1.4801524
0.9459667
0.64071774
0.56440544
0.9459667
1.5564647
2.1669626
2.6248362
2.853773
3.0063977
3.0827098
3.0827098
3.0063977
2.9300857
2.853773
2.9300857
3.0827098
3.3116465
3.464271
3.5405836
3.6168957
3.6168957
3.5405836
3.387959
3.3116465
3.2353344
3.2353344
3.387959
3.5405836
3.6168957
3.6168957
3.5405836
3.6168957
3.7695203
3.9221444
3.9221444
3.8458323
3.6932077
3.6168957
3.6932077
3.7695203
3.7695203
3.8458323
3.7695203
3.6932077
3.6932077
3.6168957
3.5405836
3.387959
3.2353344
3.0827098
3.0063977
3.0063977
3.0827098
3.1590219
3.1590219
3.0827098
3.0063977
3.0063977
3.0063977
2.9300857
2.853773
2.7774608
2.7011485
2.7774608
2.853773
2.853773
2.7774608
2.7774608
2.853773
2.9300857
2.9300857
2.7774608
2.6248362
2.3958995
2.3958995
2.4722118
2.7011485
2.853773
2.853773
2.853773
2.7774608
2.7011485
2.7011485
2.6248362
2.6248362
2.6248362
2.5485241
2.4722118
2.3958995
2.3195875
2.3958995
2.5485241
2.5485241
2.4722118
2.3958995
2.243275
2.1669626
1.4038403
-0.5802784
-1.9538989
-0.9618397
1.2512157
2.4722118
2.0906506
1.327528
0.9459667
1.0985913
1.2512157
1.1749034
0.8696544
0.7170299
0.7170299
0.7170299
0.7170299
0.56440544
0.48809314
0.33546865
0.18284416
0.10653186
0.030219674
-0.12240493
-0.27502942
-0.5039661
-0.5802784
-0.5802784
-0.65659064
-0.7329029
-0.8855274
-1.038152
-1.1907765
-1.2670887
-1.343401
-1.4960254
-1.5723376
-1.7249622
-1.8775867
-2.0302112
-2.1065235
-2.1828358
-2.3354602
-2.4880848
-2.7170215
-2.869646
-2.9459581
-3.0222704
-3.174895
-3.480144
-3.709081
-3.7853932
-3.9380176
-4.090642
-4.319579
-4.4722033
-4.7011404
-4.8537645
-5.006389
-5.0827017
-5.0827017
-5.1590137
-5.1590137
-5.235326
-5.311638
-5.3879504
-5.3879504
-5.540575
-5.845824
-6.151073
-6.151073
-5.9984484
-5.9221363
-5.9984484
-6.151073
-6.227385
-6.3800097
-6.4563217
-6.5326343
-6.6089463
-6.6089463
-6.6089463
-6.7615714
-6.9141955
-6.990508
-7.06682
-7.143132
-7.143132
-7.143132
-7.2194448
-7.372069
-7.4483814
-7.4483814
-7.372069
-7.372069
-7.4483814
-7.6010056
-7.677318
-7.75363
-7.75363
-7.75363
-7.8299427
-7.9062552
-7.9062552
-7.9825673
-8.05888
-8.135192
-8.135192
-8.135192
-8.211504
-8.287816
-8.364128
-8.440441
-8.364128
-8.287816
-8.287816
-8.287816
-8.364128
-8.364128
-8.440441
-8.593065
-8.593065
-8.516752
-8.516752
-8.440441
-8.440441
-8.516752
-8.516752
-8.593065
-8.669377
-8.669377
-8.669377
-8.669377
-8.822001
-8.898314
-8.898314
-8.898314
-8.822001
-8.898314
-8.974627
-9.05094
-9.127251
-9.127251
-9.05094
-9.05094
-9.05094
-9.127251
-9.203564
-9.279876
-9.279876
-9.356188
-9.279876
-9.279876
-9.279876
-9.356188
-9.4325
-9.585124
-9.661437
-9.661437
-9.585124
-9.4325
-9.4325
-9.508812
-9.585124
-9.737749
-9.814061
-9.890373
-9.890373
-9.890373
-9.814061
-9.737749
-9.737749
-9.814061
-9.814061
-9.814061
-9.890373
-9.890373
-9.890373
-9.890373
-9.890373
-9.890373
-9.890373
-9.966686
-9.966686
-9.966686
-9.966686
-9.966686
-10.042998
-10.11931
-10.11931
-9.966686
-9.890373
-9.890373
-9.890373
-9.890373
-9.890373
-9.966686
-10.042998
-10.11931
-10.11931
-10.042998
-9.966686
-9.890373
-9.890373
-9.890373
-9.966686
-9.966686
-9.966686
-9.966686
-9.966686
-9.966686
-9.966686
-10.042998
-9.966686
-9.814061
-9.737749
-9.814061
-9.814061
-9.737749
-9.661437
-9.585124
-9.585124
-9.585124
-9.661437
-9.585124
-9.508812
-9.356188
-9.356188
-9.356188
-9.4325
-9.356188
-9.356188
-9.356188
-9.356188
-9.4325
-9.508812
-9.508812
-9.508812
-9.585124
-9.661437
-9.737749
-9.814061
-9.890373
-9.966686
-10.11931
-10.2719345
-10.348248
-10.42456
-10.42456
-10.577184
-10.729808
-10.958745
-11.11137
-11.11137
-11.187682
-11.187682
-11.263994
-11.340306
-11.340306
-11.416618
-11.569243
-11.721868
-11.721868
-11.721868
-11.6455555
-11.721868
-11.874492
-11.950805
-11.950805
-11.950805
-11.950805
-12.027117
-12.103429
-12.179741
-12.179741
-12.179741
-12.179741
-12.256054
-12.332365
-12.332365
-12.256054
-12.256054
-12.332365
-12.332365
-12.332365
-12.332365
-12.332365
-12.256054
-12.256054
-12.256054
-12.332365
-12.332365
-12.408678
-12.408678
-12.48499
-12.48499
-12.561302
-12.561302
-12.561302
-12.48499
-12.48499
-12.48499
-12.48499
-12.48499
-12.408678
-12.332365
-12.256054
-12.256054
-12.256054
-12.332365
-12.408678
-12.408678
-12.332365
-12.256054
-12.256054
-12.256054
-12.332365
-12.256054
-12.179741
-12.103429
-12.103429
-12.027117
-12.027117
-12.027117
-12.103429
-12.027117
-12.027117
-12.027117
-12.103429
-12.103429
-12.103429
-12.027117
-11.950805
-11.874492
-11.874492
-11.874492
-11.950805
-11.874492
-11.874492
-11.950805
-12.027117
-12.027117
-12.027117
-12.027117
-11.950805
-11.950805
-11.950805
-11.874492
-11.798181
-11.798181
-11.874492
-12.027117
-12.103429
-12.103429
-12.027117
-11.950805
-11.874492
-11.950805
-11.950805
-12.027117
-12.027117
-12.027117
-12.027117
-12.103429
-12.179741
-12.179741
-12.179741
-12.179741
-12.179741
-12.179741
-12.179741
-12.179741
-12.256054
-12.408678
-12.48499
-12.408678
-12.408678
-12.408678
-12.408678
-12.408678
-12.332365
-12.332365
-12.408678
-12.48499
-12.561302
-12.637614
-12.637614
-12.637614
-12.713927
-12.713927
-12.637614
-12.637614
-12.637614
-12.713927
-12.713927
-12.713927
-12.637614
-12.713927
-12.790239
-12.866551
-12.866551
-12.790239
-12.790239
-12.713927
-12.713927
-12.790239
-12.790239
-12.713927
-12.561302
-12.48499
-12.48499
-12.48499
-12.408678
-12.408678
-12.408678
-12.408678
-12.408678
-12.408678
-12.408678
-12.408678
-12.332365
-12.256054
-12.256054
-12.256054
-12.256054
-12.256054
-12.179741
-12.179741
-12.179741
-12.103429
-12.027117
-11.950805
-11.950805
-11.950805
-11.950805
-11.950805
-11.950805
-11.874492
-11.798181
-11.798181
-11.798181
-11.798181
-11.6455555
-11.49293
-11.49293
-11.49293
-11.569243
-11.569243
-11.49293
-11.416618
-11.340306
-11.340306
-11.340306
-11.416618
-11.49293
-11.49293
-11.340306
-11.187682
-11.035057
-11.035057
-11.11137
-11.11137
-11.11137
-11.11137
-11.035057
-10.882433
-10.729808
-10.729808
-10.729808
-10.806121
-10.806121
-10.806121
-10.882433
-10.882433
-10.882433
-10.729808
-10.653496
-10.577184
-10.500872
-10.500872
-10.577184
-10.577184
-10.577184
-10.500872
-10.500872
-10.500872
-10.500872
-10.500872
-10.42456
-10.42456
-10.42456
-10.348248
-10.2719345
-10.195622
-10.195622
-10.11931
-10.042998
-9.966686
-9.814061
-9.737749
-9.661437
-9.661437
-9.661437
-9.737749
-9.814061
-9.814061
-9.737749
-9.661437
-9.661437
-9.585124
-9.4325
-9.4325
-9.4325
-9.508812
-9.508812
-9.4325
-9.356188
-9.279876
-9.203564
-9.203564
-9.127251
-9.05094
-8.974627
-8.898314
-8.898314
-8.898314
-8.898314
-8.822001
-8.822001
-8.822001
-8.745689
-8.745689
-8.669377
-8.669377
-8.669377
-8.593065
-8.669377
-8.669377
-8.669377
-8.593065
-8.516752
-8.516752
-8.516752
-8.516752
-8.440441
-8.364128
-8.364128
-8.364128
-8.364128
-8.287816
-8.135192
-7.9825673
-7.9062552
-7.9825673
-7.9825673
-8.05888
-8.05888
-8.05888
-8.05888
-7.9825673
-7.9062552
-7.75363
-7.75363
-7.8299427
-8.05888
-8.287816
-8.440441
-8.440441
-8.287816
-8.135192
-7.9825673
-7.9062552
-8.05888
-8.287816
-8.440441
-8.593065
-8.669377
-8.822001
-8.898314
-8.898314
-8.745689
-8.593065
-8.593065
-8.669377
-8.745689
-8.822001
-8.898314
-8.974627
-9.05094
-9.05094
-8.974627
-8.898314
-8.822001
-8.822001
-8.822001
-8.898314
-8.898314
-8.898314
-8.822001
-8.745689
-8.669377
-8.669377
-8.593065
-8.669377
-8.593065
-8.516752
-8.440441
-8.364128
-8.440441
-8.516752
-8.669377
-8.669377
-8.745689
-8.898314
-8.898314
-8.822001
-8.745689
-8.745689
-8.745689
-8.822001
-8.898314
-9.203564
-9.356188
-9.4325
-9.4325
-9.356188
-9.279876
-9.203564
-9.127251
-9.203564
-9.279876
-9.356188
-9.356188
-9.4325
-9.508812
-9.4325
-9.356188
-9.279876
-9.203564
-9.203564
-9.279876
-9.279876
-9.279876
-9.279876
-9.356188
-9.279876
-9.279876
-9.203564
-9.127251
-9.05094
-9.05094
-9.05094
-9.127251
-9.203564
-9.203564
-9.127251
-9.127251
-9.127251
-9.127251
-9.127251
-9.05094
-8.974627
-8.898314
-8.822001
-8.822001
-8.745689
-8.745689
-8.745689
-8.822001
-8.898314
-8.898314
-8.822001
-8.822001
-8.822001
-8.745689
-8.822001
-8.898314
-8.898314
-8.745689
-8.593065
-8.593065
-8.745689
-8.745689
-8.669377
-8.593065
-8.440441
-8.364128
-8.364128
-8.440441
-8.440441
-8.516752
-8.440441
-8.364128
-8.211504
-8.135192
-8.05888
-7.9825673
-7.9062552
-7.8299427
-7.9062552
-7.9825673
-7.9825673
-7.9062552
-7.8299427
-7.8299427
-7.8299427
-7.75363
-7.75363
-7.677318
-7.677318
-7.6010056
-7.6010056
-7.6010056
-7.6010056
-7.5246935
-7.5246935
-7.4483814
-7.372069
-7.372069
-7.372069
-7.295757
-7.143132
-6.990508
-6.8378835
-6.8378835
-6.9141955
-6.8378835
-6.7615714
-6.6852584
-6.6089463
-6.4563217
-6.3800097
-6.3036976
-6.3036976
-6.227385
-6.151073
-6.074761
-6.074761
-6.074761
-5.9984484
-5.845824
-5.7695117
-5.7695117
-5.7695117
-5.6931996
-5.616887
-5.540575
-5.464263
-5.540575
-5.540575
-5.464263
-5.3879504
-5.3879504
-5.3879504
-5.3879504
-5.311638
-5.235326
-5.235326
-5.235326
-5.1590137
-5.0827017
-5.0827017
-5.1590137
-5.235326
-5.235326
-5.1590137
-5.0827017
-5.006389
-4.930077
-4.930077
-4.8537645
-4.7774525
-4.8537645
-4.8537645
-4.7011404
-4.624828
-4.624828
-4.7011404
-4.7011404
-4.7011404
-4.624828
-4.624828
-4.5485153
-4.624828
-4.624828
-4.5485153
-4.4722033
-4.395891
-4.395891
-4.319579
-4.319579
-4.319579
-4.2432666
-4.2432666
-4.2432666
-4.2432666
-4.166954
-4.166954
-4.166954
-4.166954
-4.01433
-3.9380176
-4.01433
-4.090642
-4.090642
-4.090642
-3.9380176
-3.9380176
-3.9380176
-3.9380176
-3.9380176
-3.8617055
-3.8617055
-3.8617055
-3.9380176
-3.9380176
-3.8617055
-3.8617055
-3.8617055
-3.8617055
-3.7853932
-3.7853932
-3.7853932
-3.7853932
-3.7853932
-3.7853932
-3.7853932
-3.7853932
-3.7853932
-3.7853932
-3.7853932
-3.7853932
-3.7853932
-3.7853932
-3.7853932
-3.709081
-3.709081
-3.7853932
-3.7853932
-3.709081
-3.6327686
-3.709081
-3.7853932
-3.7853932
-3.709081
-3.709081
-3.709081
-3.709081
-3.709081
-3.6327686
-3.6327686
-3.6327686
-3.6327686
-3.5564563
-3.5564563
-3.6327686
-3.6327686
-3.5564563
-3.5564563
-3.5564563
-3.5564563
-3.5564563
-3.5564563
-3.5564563
-3.403832
-3.403832
-3.403832
-3.480144
-3.5564563
-3.480144
-3.403832
-3.480144
-3.5564563
-3.5564563
-3.5564563
-3.5564563
-3.5564563
-3.480144
-3.403832
-3.3275197
-3.3275197
-3.403832
-3.480144
-3.480144
-3.5564563
-3.480144
-3.403832
-3.403832
-3.480144
-3.480144
-3.403832
-3.3275197
-3.2512074
-3.2512074
-3.2512074
-3.174895
-3.174895
-3.174895
-3.174895
-3.3275197
-3.3275197
-3.403832
-3.3275197
-3.3275197
-3.2512074
-3.174895
-3.174895
-3.2512074
-3.2512074
-3.2512074
-3.2512074
-3.174895
-3.174895
-3.0985827
-3.0985827
-3.174895
-3.174895
-3.174895
-3.0985827
-3.0985827
-3.0985827
-3.174895
-3.2512074
-3.3275197
-3.3275197
-3.3275197
-3.3275197
-3.2512074
-3.2512074
-3.2512074
-3.2512074
-3.3275197
-3.3275197
-3.3275197
-3.3275197
-3.403832
-3.403832
-3.480144
-3.3275197
-3.2512074
-3.3275197
-3.403832
-3.480144
-3.480144
-3.480144
-3.403832
-3.480144
-3.5564563
-3.5564563
-3.5564563
-3.6327686
-3.6327686
-3.6327686
-3.709081
-3.709081
-3.7853932
-3.7853932
-3.8617055
-3.9380176
-4.01433
-3.9380176
-3.9380176
-3.9380176
-3.9380176
-4.01433
-4.090642
-4.090642
-4.090642
-4.166954
-4.166954
-4.166954
-4.166954
-4.090642
-4.090642
-4.166954
-4.319579
-4.319579
-4.319579
-4.2432666
-4.166954
-4.166954
-4.2432666
-4.319579
-4.4722033
-4.4722033
-4.395891
-4.2432666
-4.2432666
-4.395891
-4.395891
-4.395891
-4.395891
-4.319579
-4.395891
-4.395891
-4.395891
-4.395891
-4.4722033
-4.4722033
-4.5485153
-4.5485153
-4.4722033
-4.395891
-4.4722033
-4.4722033
-4.4722033
-4.4722033
-4.395891
-4.395891
-4.395891
-4.395891
-4.319579
-4.319579
-4.395891
-4.4722033
-4.395891
-4.319579
-4.319579
-4.395891
-4.319579
-4.319579
-4.2432666
-4.2432666
-4.2432666
-4.2432666
-4.2432666
-4.2432666
-4.2432666
-4.166954
-4.090642
-4.01433
-4.01433
-4.090642
-4.166954
-4.090642
-4.01433
-3.9380176
-3.9380176
-3.9380176
-3.8617055
-3.8617055
-3.709081
-3.709081
-3.6327686
-3.709081
-3.709081
-3.709081
-3.709081
-3.6327686
-3.6327686
-3.5564563
-3.5564563
-3.5564563
-3.5564563
-3.5564563
-3.5564563
-3.5564563
-3.6327686
-3.5564563
-3.403832
-3.2512074
-3.2512074
-3.3275197
-3.3275197
-3.2512074
-3.174895
-3.174895
-3.174895
-3.174895
-3.174895
-3.0985827
-3.0985827
-3.0985827
-3.174895
-3.174895
-3.0985827
-3.0985827
-3.174895
-3.2512074
-3.2512074
-3.2512074
-3.174895
-3.174895
-3.0985827
-3.0985827
-3.174895
-3.2512074
-3.2512074
-3.174895
-3.0985827
-3.0985827
-3.0985827
-3.0222704
-3.0222704
-2.9459581
-2.9459581
-2.9459581
-2.9459581
-2.869646
-2.7170215
-2.6407094
-2.6407094
-2.7170215
-2.7170215
-2.564397
-2.4880848
-2.564397
-2.564397
-2.4880848
-2.4117725
-2.2591481
-2.1828358
-2.1828358
-2.1828358
-2.1828358
-2.1065235
-1.9538989
-1.8775867
-1.8012745
-1.7249622
-1.7249622
-1.7249622
-1.7249622
-1.7249622
-1.7249622
-1.6486499
-1.6486499
-1.5723376
-1.4960254
-1.4960254
-1.5723376
-1.5723376
-1.5723376
-1.5723376
-1.5723376
-1.6486499
-1.6486499
-1.6486499
-1.7249622
-1.7249622
-1.7249622
-1.7249622
-1.7249622
-1.6486499
-1.7249622
-1.8012745
-1.9538989
-2.0302112
-2.1065235
-2.0302112
-2.0302112
-2.0302112
-2.0302112
-1.9538989
-1.8775867
-1.8775867
-1.8775867
-1.9538989
-2.0302112
-1.9538989
-1.9538989
-1.9538989
-1.9538989
-2.0302112
-1.9538989
-1.8775867
-1.8012745
-1.8775867
-1.8775867
-1.9538989
-1.9538989
-1.8775867
-1.8012745
-1.8012745
-1.8012745
-1.7249622
-1.6486499
-1.6486499
-1.7249622
-1.7249622
-1.7249622
-1.7249622
-1.6486499
-1.5723376
-1.5723376
-1.4960254
-1.4960254
-1.5723376
-1.5723376
-1.5723376
-1.6486499
-1.6486499
-1.6486499
-1.5723376
-1.4960254
-1.4960254
-1.4197133
-1.4197133
-1.4960254
-1.5723376
-1.5723376
-1.6486499
-1.6486499
-1.6486499
-1.6486499
-1.6486499
-1.6486499
-1.6486499
-1.6486499
-1.7249622
-1.8775867
-1.9538989
-1.9538989
-1.9538989
-1.9538989
-1.9538989
-2.0302112
-2.0302112
-2.1065235
-2.0302112
-2.0302112
-2.0302112
-2.1065235
-2.2591481
-2.2591481
-2.2591481
-2.2591481
-2.2591481
-2.3354602
-2.3354602
-2.4117725
-2.4117725
-2.4117725
-2.4117725
-2.4117725
-2.4117725
-2.4117725
-2.4880848
-2.564397
-2.6407094
-2.6407094
-2.6407094
-2.6407094
-2.564397
-2.4880848
-2.4117725
-2.4117725
-2.4880848
-2.4880848
-2.4880848
-2.4880848
-2.4880848
-2.4880848
-2.4880848
-2.4117725
-2.4117725
-2.4117725
-2.4117725
-2.4117725
-2.4117725
-2.4880848
-2.564397
-2.6407094
-2.564397
-2.4117725
-2.3354602
-2.2591481
-2.2591481
-2.3354602
-2.3354602
-2.4117725
-2.4117725
-2.4880848
-2.4880848
-2.4117725
-2.3354602
-2.1828358
-2.1065235
-2.1065235
-2.1065235
-2.1828358
-2.2591481
-2.2591481
-2.2591481
-2.2591481
-2.2591481
-2.2591481
-2.2591481
-2.2591481
-2.2591481
-2.1828358
-2.1828358
-2.2591481
-2.2591481
-2.2591481
-2.2591481
-2.2591481
-2.2591481
-2.1828358
-2.1828358
-2.1828358
-2.1828358
-2.1828358
-2.2591481
-2.3354602
-2.3354602
-2.3354602
-2.4117725
-2.4117725
-2.4880848
-2.4880848
-2.564397
-2.4880848
-2.4880848
-2.4880848
-2.4880848
-2.564397
-2.564397
-2.564397
-2.564397
-2.564397
-2.564397
-2.6407094
-2.6407094
-2.6407094
-2.6407094
-2.564397
-2.4880848
-2.3354602
-2.3354602
-2.4117725
-2.564397
-2.7170215
-2.869646
-2.9459581
-2.869646
-2.869646
-2.793334
-2.793334
-2.793334
-2.9459581
-3.174895
-3.3275197
-3.480144
-3.5564563
-3.5564563
-3.5564563
-3.480144
-3.403832
-3.2512074
-3.174895
-3.174895
-3.2512074
-3.403832
-3.5564563
-3.5564563
-3.5564563
-3.480144
-3.403832
-3.3275197
-3.2512074
-3.3275197
-3.3275197
-3.403832
-3.3275197
-3.3275197
-3.403832
-3.403832
-3.480144
-3.480144
-3.480144
-3.403832
-3.3275197
-3.2512074
-3.174895
-3.0985827
-3.0985827
-3.0222704
-3.174895
-3.3275197
-3.480144
-3.403832
-3.3275197
-3.2512074
-3.2512074
-3.3275197
-3.403832
-3.403832
-3.3275197
-3.3275197
-3.3275197
-3.403832
-3.5564563
-3.480144
-3.403832
-3.3275197
-3.3275197
-3.2512074
-3.2512074
-3.2512074
-3.2512074
-3.174895
-3.0985827
-3.0222704
-3.0222704
-3.0222704
-3.0222704
-3.0985827
-3.0985827
-3.0985827
-3.174895
-3.174895
-3.174895
-3.174895
-3.0222704
-2.9459581
-2.9459581
-3.0222704
-3.0985827
-3.0985827
-3.0222704
-2.9459581
-2.9459581
-2.9459581
-3.0222704
-3.0222704
-3.0222704
-2.9459581
-2.869646
-2.869646
-2.869646
-2.9459581
-2.9459581
-2.9459581
-2.9459581
-2.9459581
-3.0222704
-2.9459581
-2.9459581
-2.869646
-2.9459581
-2.9459581
-2.869646
-2.869646
-2.869646
-2.869646
-2.9459581
-2.9459581
-3.0222704
-3.0222704
-2.9459581
-2.9459581
-2.9459581
-2.9459581
-2.869646
-2.9459581
-3.0222704
-3.0985827
-3.174895
-3.0985827
-3.0222704
-3.0222704
-3.0222704
-3.0985827
-3.0985827
-3.0222704
-2.9459581
-2.9459581
-2.869646
-2.869646
-2.869646
-2.9459581
-3.0222704
-3.0985827
-3.0985827
-3.0985827
-3.0222704
-3.0222704
-3.0222704
-3.0222704
-3.0222704
-3.0222704
-3.0222704
-3.0985827
-3.0985827
-3.0222704
-2.9459581
-2.9459581
-2.9459581
-2.9459581
-2.869646
-2.793334
-2.869646
-2.869646
-2.9459581
-2.869646
-2.9459581
-2.9459581
-2.9459581
-2.9459581
-2.869646
-2.869646
-2.869646
-2.869646
-2.9459581
-2.9459581
-2.9459581
-3.0222704
-3.0222704
-3.0985827
-3.0985827
-3.0985827
-3.0222704
-3.0222704
-3.0222704
-3.0222704
-3.0985827
-3.0985827
-3.174895
-3.0985827
-3.0985827
-3.0985827
-3.0222704
-2.9459581
-2.9459581
-2.9459581
-3.0222704
-3.0985827
-3.0985827
-3.0985827
-3.0222704
-3.0222704
-3.0222704
-3.0985827
-3.0985827
-3.0985827
-3.0222704
-3.0222704
-3.0222704
-3.0222704
-3.0222704
-3.0222704
-3.0222704
-3.0222704
-3.0222704
-3.0222704
-3.0222704
-3.0985827
-3.0985827
-3.0985827
-3.0985827
-3.0985827
-3.0222704
-3.0222704
-3.0222704
-3.0222704
-3.0222704
-2.9459581
-2.9459581
-2.9459581
-3.0222704
-3.0222704
-3.0222704
-3.0985827
-3.0985827
-3.0985827
-3.0222704
-3.0222704
-3.0222704
-3.0985827
-3.0985827
-3.0985827
-3.0985827
-3.0985827
-3.0985827
-3.0985827
-3.174895
-3.0985827
-3.0222704
-2.9459581
-2.9459581
-2.9459581
-3.0222704
-3.0222704
-3.0222704
-3.0222704
-3.0222704
-3.0985827
-3.0222704
-3.0222704
-2.9459581
-3.0222704
-3.0222704
-3.0222704
-3.0222704
-3.0222704
-2.9459581
-2.9459581
-2.9459581
-3.0222704
-3.0222704
-3.0222704
-3.0222704
-2.9459581
-2.9459581
-2.869646
-2.869646
-2.9459581
-3.0985827
-3.0985827
-3.0222704
-2.869646
-2.869646
-2.9459581
-2.9459581
-2.9459581
-2.869646
-2.7170215
-2.7170215
-2.7170215
-2.793334
-2.869646
-2.9459581
-2.869646
-2.793334
-2.7170215
-2.6407094
-2.564397
-2.564397
-2.6407094
-2.7170215
-2.7170215
-2.6407094
-2.6407094
-2.6407094
-2.6407094
-2.6407094
-2.564397
-2.564397
-2.564397
-2.564397
-2.564397
-2.564397
-2.564397
-2.564397
-2.6407094
-2.6407094
-2.6407094
-2.564397
-2.4880848
-2.4880848
-2.564397
-2.4880848
-2.4117725
-2.3354602
-2.4117725
-2.4880848
-2.4880848
-2.4117725
-2.4117725
-2.4117725
-2.4117725
-2.4880848
-2.4880848
-2.4880848
-2.4880848
-2.4117725
-2.4117725
-2.4117725
-2.4117725
-2.3354602
-2.1828358
-2.1828358
-2.2591481
-2.4117725
-2.564397
-2.4880848
-2.3354602
-2.2591481
-2.2591481
-2.2591481
-2.1828358
-2.1828358
-2.1828358
-2.1065235
-2.1065235
-2.1065235
-2.1065235
-2.1065235
-2.1065235
-2.1065235
-2.1828358
-2.1828358
-2.1828358
-2.1065235
-2.0302112
-1.9538989
-2.0302112
-2.0302112
-2.0302112
-2.1065235
-2.1065235
-2.1065235
-2.0302112
-2.0302112
-1.9538989
-1.8775867
-1.8775867
-1.8775867
-1.9538989
-2.0302112
-2.0302112
-1.9538989
-1.8775867
-1.8775867
-1.8775867
-1.9538989
-1.9538989
-1.8775867
-1.8012745
-1.8775867
-1.9538989
-2.0302112
-2.0302112
-1.9538989
-1.8775867
-1.8775867
-1.8775867
-1.9538989
-1.9538989
-2.0302112
-1.9538989
-1.9538989
-1.8775867
-1.8775867
-1.9538989
-2.0302112
-2.0302112
-1.9538989
-1.8775867
-1.8775867
-1.9538989
-2.0302112
-2.1065235
-1.9538989
-1.8775867
-1.8012745
-1.8775867
-1.8775867
-1.8775867
-1.8775867
-1.8775867
-1.8775867
-1.8012745
-1.8012745
-1.7249622
-1.7249622
-1.7249622
-1.7249622
-1.8012745
-1.8012745
-1.8012745
-1.8012745
-1.8012745
-1.8012745
-1.8012745
-1.8012745
-1.8012745
-1.8012745
-1.7249622
-1.8012745
-1.8775867
-1.8012745
-1.7249622
-1.7249622
-1.8012745
-1.9538989
-1.9538989
-1.8775867
-1.7249622
-1.7249622
-1.8012745
-1.8012745
-1.6486499
-1.6486499
-1.8012745
-1.8775867
-1.8012745
-1.7249622
-1.7249622
-1.8012745
-1.8012745
-1.7249622
-1.6486499
-1.7249622
-1.8012745
-1.8775867
-1.8775867
-1.8012745
-1.7249622
-1.7249622
-1.7249622
-1.7249622
-1.8012745
-1.8012745
-1.7249622
-1.7249622
-1.8012745
-1.8012745
-1.8775867
-1.8775867
-1.8012745
-1.7249622
-1.6486499
-1.7249622
-1.7249622
-1.7249622
-1.6486499
-1.6486499
-1.5723376
-1.5723376
-1.5723376
-1.5723376
-1.5723376
-1.5723376
-1.6486499
-1.6486499
-1.6486499
-1.7249622
-1.6486499
-1.4960254
-1.4197133
-1.4960254
-1.4960254
-1.5723376
-1.4960254
-1.4197133
-1.343401
-1.343401
-1.4197133
-1.4197133
-1.4197133
-1.2670887
-1.2670887
-1.2670887
-1.343401
-1.343401
-1.4197133
-1.4197133
-1.4197133
-1.343401
-1.2670887
-1.1907765
-1.1907765
-1.1907765
-1.1144642
-1.1907765
-1.1907765
-1.1907765
-1.1907765
-1.1907765
-1.1144642
-1.038152
-0.9618397
-1.038152
-1.1144642
-1.1907765
-1.1907765
-1.1144642
-1.038152
-1.1144642
-1.1144642
-1.1144642
-1.1144642
-1.1144642
-1.038152
-1.038152
-1.038152
-1.038152
-1.038152
-0.9618397
-0.8855274
-0.8855274
-0.8855274
-0.9618397
-0.8855274
-0.8092152
-0.8092152
-0.8092152
-0.8092152
-0.8092152
-0.8092152
-0.8855274
-0.8855274
-0.9618397
-0.9618397
-0.8855274
-0.8092152
-0.8092152
-0.8092152
-0.8092152
-0.7329029
-0.7329029
-0.7329029
-0.7329029
-0.7329029
-0.65659064
-0.7329029
-0.7329029
-0.7329029
-0.7329029
-0.7329029
-0.7329029
-0.65659064
-0.65659064
-0.65659064
-0.7329029
-0.7329029
-0.65659064
-0.7329029
-0.7329029
-0.8092152
-0.8092152
-0.7329029
-0.7329029
-0.65659064
-0.65659064
-0.7329029
-0.7329029
-0.7329029
-0.7329029
-0.7329029
-0.8092152
-0.8855274
-0.8092152
-0.7329029
-0.7329029
-0.7329029
-0.7329029
-0.65659064
-0.7329029
-0.7329029
-0.7329029
-0.7329029
-0.65659064
-0.7329029
-0.7329029
-0.65659064
-0.65659064
-0.65659064
-0.7329029
-0.7329029
-0.7329029
-0.65659064
-0.65659064
-0.5802784
-0.5802784
-0.5802784
-0.65659064
-0.65659064
-0.65659064
-0.5802784
-0.5802784
-0.5802784
-0.5802784
-0.5039661
-0.4276539
-0.4276539
-0.3513416
-0.3513416
-0.4276539
-0.4276539
-0.5039661
-0.5039661
-0.4276539
-0.3513416
-0.3513416
-0.3513416
-0.4276539
-0.4276539
-0.3513416
-0.3513416
-0.3513416
-0.4276539
-0.5039661
-0.5039661
-0.4276539
-0.3513416
-0.3513416
-0.3513416
-0.4276539
-0.5039661
-0.5039661
-0.4276539
-0.3513416
-0.3513416
-0.3513416
-0.3513416
-0.3513416
-0.3513416
-0.3513416
-0.3513416
-0.3513416
-0.4276539
-0.5039661
-0.5039661
-0.4276539
-0.3513416
-0.27502942
-0.27502942
-0.3513416
-0.4276539
-0.4276539
-0.4276539
-0.3513416
-0.27502942
-0.27502942
-0.27502942
-0.27502942
-0.3513416
-0.4276539
-0.4276539
-0.4276539
-0.27502942
-0.27502942
-0.27502942
-0.3513416
-0.4276539
-0.4276539
-0.4276539
-0.4276539
-0.3513416
-0.3513416
-0.27502942
-0.27502942
-0.27502942
-0.19871712
-0.19871712
-0.27502942
-0.27502942
-0.27502942
-0.27502942
-0.27502942
-0.19871712
-0.19871712
-0.27502942
-0.27502942
-0.19871712
-0.04609263
-0.04609263
-0.12240493
-0.12240493
-0.12240493
-0.12240493
-0.12240493
-0.12240493
-0.19871712
-0.19871712
-0.12240493
0.030219674
0.030219674
0.030219674
0.030219674
0.10653186
0.10653186
0.030219674
-0.04609263
-0.04609263
0.030219674
0.10653186
0.030219674
0.030219674
-0.04609263
0.030219674
0.10653186
0.10653186
0.030219674
0.030219674
0.10653186
0.10653186
0.030219674
0.030219674
0.030219674
0.10653186
0.18284416
0.18284416
0.18284416
0.10653186
0.10653186
0.10653186
0.18284416
0.25915647
0.18284416
0.10653186
0.10653186
0.18284416
0.25915647
0.18284416
0.10653186
0.18284416
0.18284416
0.18284416
0.10653186
0.10653186
0.10653186
0.18284416
0.18284416
0.18284416
0.18284416
0.18284416
0.18284416
0.18284416
0.18284416
0.18284416
0.18284416
0.18284416
0.18284416
0.25915647
0.25915647
0.33546865
0.33546865
0.25915647
0.18284416
0.18284416
0.10653186
0.10653186
0.10653186
0.18284416
0.33546865
0.33546865
0.33546865
0.33546865
0.33546865
0.33546865
0.25915647
0.18284416
0.18284416
0.18284416
0.25915647
0.33546865
0.33546865
0.33546865
0.33546865
0.33546865
0.33546865
0.25915647
0.18284416
0.18284416
0.18284416
0.25915647
0.33546865
0.33546865
0.33546865
0.25915647
0.25915647
0.33546865
0.33546865
0.33546865
0.33546865
0.33546865
0.41178095
0.41178095
0.41178095
0.33546865
0.33546865
0.33546865
0.33546865
0.33546865
0.33546865
0.33546865
0.33546865
0.41178095
0.48809314
0.48809314
0.48809314
0.48809314
0.48809314
0.48809314
0.48809314
0.41178095
0.33546865
0.25915647
0.33546865
0.41178095
0.48809314
0.48809314
0.48809314
0.48809314
0.48809314
0.48809314
0.48809314
0.48809314
0.56440544
0.56440544
0.48809314
0.48809314
0.48809314
0.48809314
0.48809314
0.48809314
0.48809314
0.56440544
0.64071774
0.64071774
0.64071774
0.56440544
0.56440544
0.56440544
0.56440544
0.56440544
0.56440544
0.56440544
0.48809314
0.48809314
0.48809314
0.48809314
0.48809314
0.48809314
0.56440544
0.56440544
0.56440544
0.56440544
0.56440544
0.56440544
0.56440544
0.56440544
0.56440544
0.56440544
0.56440544
0.64071774
0.7170299
0.79334235
0.7170299
0.64071774
0.56440544
0.56440544
0.56440544
0.64071774
0.7170299
0.7170299
0.7170299
0.7170299
0.7170299
0.7170299
0.7170299
0.7170299
0.79334235
0.79334235
0.8696544
0.8696544
0.8696544
0.79334235
0.79334235
0.7170299
0.7170299
0.79334235
0.79334235
0.8696544
0.8696544
0.8696544
0.79334235
0.79334235
0.7170299
0.7170299
0.7170299
0.7170299
0.7170299
0.7170299
0.79334235
0.8696544
0.79334235
0.7170299
0.64071774
0.64071774
0.64071774
0.7170299
0.7170299
0.7170299
0.7170299
0.79334235
0.79334235
0.7170299
0.7170299
0.79334235
0.79334235
0.79334235
0.7170299
0.7170299
0.7170299
0.64071774
0.7170299
0.79334235
0.8696544
0.8696544
0.79334235
0.79334235
0.7170299
0.7170299
0.7170299
0.64071774
0.64071774
0.56440544
0.56440544
0.64071774
0.7170299
0.7170299
0.7170299
0.64071774
0.64071774
0.64071774
0.7170299
0.64071774
0.56440544
0.56440544
0.64071774
0.64071774
0.64071774
0.56440544
0.56440544
0.56440544
0.56440544
0.56440544
0.56440544
0.56440544
0.48809314
0.41178095
0.33546865
0.41178095
0.48809314
0.48809314
0.41178095
0.41178095
0.33546865
0.48809314
0.48809314
0.48809314
0.33546865
0.41178095
0.48809314
0.48809314
0.48809314
0.48809314
0.48809314
0.48809314
0.41178095
0.41178095
0.33546865
0.25915647
0.25915647
0.33546865
0.33546865
0.25915647
0.18284416
0.18284416
0.18284416
0.25915647
0.33546865
0.25915647
0.18284416
0.030219674
-0.04609263
-0.04609263
0.10653186
0.18284416
0.10653186
0.030219674
-0.04609263
-0.12240493
-0.12240493
-0.12240493
-0.04609263
-0.04609263
-0.04609263
-0.12240493
-0.19871712
-0.19871712
-0.19871712
-0.19871712
-0.12240493
-0.12240493
-0.12240493
-0.19871712
-0.27502942
-0.27502942
-0.19871712
-0.19871712
-0.19871712
-0.27502942
-0.3513416
-0.3513416
-0.27502942
-0.19871712
-0.19871712
-0.27502942
-0.3513416
-0.27502942
-0.27502942
-0.19871712
-0.27502942
-0.3513416
-0.4276539
-0.4276539
-0.4276539
-0.5039661
-0.5039661
-0.5039661
-0.5039661
-0.5039661
-0.5802784
-0.5802784
-0.5802784
-0.5802784
-0.5802784
-0.5802784
-0.5802784
-0.5802784
-0.65659064
-0.65659064
-0.65659064
-0.65659064
-0.5802784
-0.5802784
-0.65659064
-0.7329029
-0.7329029
-0.7329029
-0.65659064
-0.7329029
-0.7329029
-0.7329029
-0.65659064
-0.5802784
-0.65659064
-0.8092152
-0.9618397
-1.038152
-1.038152
-1.1144642
-1.1144642
-1.038152
-0.9618397
-0.8855274
-0.8855274
-0.9618397
-1.038152
-1.038152
-1.1144642
-1.1144642
-1.1907765
-1.1144642
-1.1144642
-1.1144642
-1.1907765
-1.1907765
-1.1907765
-1.1907765
-1.1907765
-1.1907765
-1.2670887
-1.343401
-1.343401
-1.343401
-1.2670887
-1.1907765
-1.1907765
-1.2670887
-1.2670887
-1.2670887
-1.2670887
-1.2670887
-1.2670887
-1.2670887
-1.2670887
-1.2670887
-1.343401
-1.343401
-1.4197133
-1.4197133
-1.4197133
-1.343401
-1.2670887
-1.2670887
-1.343401
-1.4960254
-1.4960254
-1.4960254
-1.4960254
-1.4960254
-1.5723376
-1.5723376
-1.5723376
-1.5723376
-1.5723376
-1.6486499
-1.7249622
-1.8012745
-1.8012745
-1.7249622
-1.8012745
-1.8012745
-1.8775867
-1.8775867
-1.9538989
-2.0302112
-2.1065235
-2.1065235
-2.0302112
-2.1065235
-2.2591481
-2.3354602
-2.2591481
-2.2591481
-2.2591481
-2.2591481
-2.3354602
-2.3354602
-2.4117725
-2.4880848
-2.4880848
-2.4880848
-2.4117725
-2.4117725
-2.4117725
-2.4880848
-2.4880848
-2.4880848
-2.4880848
-2.4880848
-2.4117725
-2.4880848
-2.564397
-2.564397
-2.4880848
-2.4117725
-2.4117725
-2.4117725
-2.4117725
-2.4880848
-2.4880848
-2.4880848
-2.4880848
-2.4880848
-2.4880848
-2.564397
-2.4880848
-2.4880848
-2.4117725
-2.4880848
-2.4880848
-2.564397
-2.6407094
-2.564397
-2.564397
-2.564397
-2.6407094
-2.6407094
-2.7170215
-2.7170215
-2.7170215
-2.7170215
-2.6407094
-2.6407094
-2.6407094
-2.7170215
-2.7170215
-2.7170215
-2.7170215
-2.7170215
-2.793334
-2.869646
-2.9459581
-2.869646
-2.869646
-2.869646
-2.9459581
-2.9459581
-2.869646
-2.869646
-2.869646
-2.869646
-2.793334
-2.793334
-2.869646
-2.9459581
-3.0222704
-3.0222704
-2.9459581
-3.0222704
-3.0985827
-3.0985827
-3.0985827
-3.0222704
-3.0222704
-3.0222704
-3.0222704
-3.0985827
-3.174895
-3.174895
-3.174895
-3.0985827
-3.0985827
-3.0985827
-3.174895
-3.2512074
-3.3275197
-3.3275197
-3.3275197
-3.2512074
-3.2512074
-3.174895
-3.2512074
-3.3275197
-3.3275197
-3.3275197
-3.174895
-3.174895
-3.174895
-3.174895
-3.174895
-3.174895
-3.174895
-3.174895
-3.0985827
-3.174895
-3.2512074
-3.2512074
-3.2512074
-3.174895
-3.174895
-3.2512074
-3.2512074
-3.2512074
-3.2512074
-3.174895
-3.2512074
-3.3275197
-3.3275197
-3.3275197
-3.2512074
-3.2512074
-3.3275197
-3.403832
-3.403832
-3.403832
-3.480144
-3.5564563
-3.480144
-3.480144
-3.403832
-3.480144
-3.5564563
-3.5564563
-3.5564563
-3.5564563
-3.5564563
-3.5564563
-3.5564563
-3.5564563
-3.5564563
-3.5564563
-3.480144
-3.480144
-3.5564563
-3.6327686
-3.709081
-3.709081
-3.709081
-3.6327686
-3.6327686
-3.6327686
-3.6327686
-3.6327686
-3.709081
-3.709081
-3.6327686
-3.5564563
-3.6327686
-3.6327686
-3.5564563
-3.5564563
-3.5564563
-3.709081
-3.709081
-3.6327686
-3.5564563
-3.6327686
-3.6327686
-3.6327686
-3.5564563
-3.5564563
-3.6327686
-3.6327686
-3.6327686
-3.6327686
-3.5564563
-3.5564563
-3.6327686
-3.6327686
-3.6327686
-3.6327686
-3.5564563
-3.5564563
-3.6327686
-3.6327686
-3.6327686
-3.6327686
-3.5564563
-3.480144
-3.5564563
-3.5564563
-3.6327686
-3.5564563
-3.5564563
-3.480144
-3.480144
-3.5564563
-3.5564563
-3.5564563
-3.5564563
-3.5564563
-3.5564563
-3.5564563
-3.5564563
-3.480144
-3.480144
-3.5564563
-3.5564563
-3.6327686
-3.6327686
-3.6327686
-3.6327686
-3.709081
-3.7853932
-3.7853932
-3.709081
-3.709081
-3.709081
-3.709081
-3.7853932
-3.7853932
-3.8617055
-3.8617055
-3.8617055
-3.7853932
-3.7853932
-3.7853932
-3.7853932
-3.709081
-3.7853932
-3.7853932
-3.8617055
-3.8617055
-3.9380176
-3.9380176
-3.9380176
-3.9380176
-4.01433
-4.01433
-3.9380176
-3.8617055
-3.9380176
-4.090642
-4.2432666
-4.2432666
-4.090642
-4.090642
-4.090642
-4.166954
-4.166954
-4.166954
-4.166954
-4.166954
-4.166954
-4.166954
-4.166954
-4.166954
-4.166954
-4.090642
-4.01433
-4.090642
-4.166954
-4.2432666
-4.319579
-4.2432666
-4.166954
-4.166954
-4.166954
-4.2432666
-4.2432666
-4.319579
-4.319579
-4.2432666
-4.2432666
-4.2432666
-4.319579
-4.319579
-4.2432666
-4.319579
-4.395891
-4.395891
-4.395891
-4.395891
-4.4722033
-4.4722033
-4.5485153
-4.624828
-4.624828
-4.5485153
-4.4722033
-4.4722033
-4.4722033
-4.4722033
-4.395891
-4.395891
-4.4722033
-4.4722033
-4.4722033
-4.395891
-4.4722033
-4.5485153
-4.624828
-4.624828
-4.624828
-4.5485153
-4.4722033
-4.4722033
-4.395891
-4.395891
-4.4722033
-4.624828
-4.624828
-4.5485153
-4.395891
-4.395891
-4.395891
-4.5485153
-4.624828
-4.5485153
-4.5485153
-4.5485153
-4.5485153
-4.5485153
-4.5485153
-4.624828
-4.624828
-4.5485153
-4.5485153
-4.4722033
-4.4722033
-4.395891
-4.395891
-4.395891
-4.5485153
-4.624828
-4.624828
-4.5485153
-4.4722033
-4.5485153
-4.5485153
-4.624828
-4.624828
-4.624828
-4.5485153
-4.5485153
-4.624828
-4.624828
-4.624828
-4.5485153
-4.5485153
-4.5485153
-4.624828
-4.624828
-4.5485153
-4.5485153
-4.624828
-4.7011404
-4.7011404
-4.7011404
-4.624828
-4.624828
-4.624828
-4.5485153
-4.4722033
-4.5485153
-4.624828
-4.624828
-4.624828
-4.624828
-4.5485153
-4.4722033
-4.4722033
-4.4722033
-4.5485153
-4.5485153
-4.5485153
-4.5485153
-4.5485153
-4.5485153
-4.4722033
-4.4722033
-4.4722033
-4.4722033
-4.4722033
-4.4722033
-4.4722033
-4.5485153
-4.5485153
-4.5485153
-4.5485153
-4.5485153
-4.624828
-4.5485153
-4.4722033
-4.4722033
-4.4722033
-4.5485153
-4.624828
-4.624828
-4.5485153
-4.5485153
-4.5485153
-4.624828
-4.624828
-4.624828
-4.624828
-4.624828
-4.624828
-4.5485153
-4.5485153
-4.4722033
-4.4722033
-4.4722033
-4.4722033
-4.4722033
-4.4722033
-4.4722033
-4.395891
-4.395891
-4.395891
-4.319579
-4.319579
-4.395891
-4.4722033
-4.5485153
-4.4722033
-4.395891
-4.4722033
-4.5485153
-4.5485153
-4.5485153
-4.5485153
-4.5485153
-4.4722033
-4.4722033
-4.4722033
-4.4722033
-4.5485153
-4.5485153
-4.5485153
-4.4722033
-4.4722033
-4.5485153
-4.5485153
-4.5485153
-4.5485153
-4.4722033
-4.4722033
-4.4722033
-4.395891
-4.319579
-4.319579
-4.395891
-4.395891
-4.395891
-4.395891
-4.395891
-4.395891
-4.395891
-4.395891
-4.395891
-4.395891
-4.395891
-4.395891
-4.395891
-4.319579
-4.2432666
-4.319579
-4.395891
-4.4722033
-4.4722033
-4.319579
-4.319579
-4.319579
-4.319579
-4.319579
-4.319579
-4.319579
-4.319579
-4.319579
-4.319579
-4.319579
-4.319579
-4.319579
-4.319579
-4.319579
-4.319579
-4.395891
-4.395891
-4.319579
-4.2432666
-4.166954
-4.2432666
-4.319579
-4.319579
-4.166954
-4.090642
-4.090642
-4.166954
-4.2432666
-4.2432666
-4.166954
-4.166954
-4.01433
-4.01433
-4.01433
-3.9380176
-3.9380176
-3.9380176
-4.01433
-4.01433
-3.9380176
-3.9380176
-3.9380176
-3.9380176
-3.8617055
-3.8617055
-3.7853932
-3.8617055
-3.9380176
-3.9380176
-3.8617055
-3.7853932
-3.7853932
-3.8617055
-3.8617055
-3.9380176
-3.9380176
-3.9380176
-3.9380176
-3.9380176
-3.9380176
-3.9380176
-3.8617055
-3.7853932
-3.709081
-3.709081
-3.709081
-3.7853932
-3.8617055
-3.9380176
-4.01433
-3.9380176
-3.8617055
-3.7853932
-3.8617055
-3.8617055
-3.8617055
-3.8617055
-3.8617055
-3.9380176
-3.9380176
-3.9380176
-3.8617055
-3.8617055
-3.8617055
-3.8617055
-3.7853932
-3.709081
-3.709081
-3.7853932
-3.8617055
-3.8617055
-3.8617055
-3.7853932
-3.7853932
-3.7853932
-3.709081
-3.6327686
-3.5564563
-3.480144
-3.403832
-3.480144
-3.480144
-3.480144
-3.480144
-3.480144
-3.5564563
-3.5564563
-3.5564563
-3.480144
-3.480144
-3.480144
-3.480144
-3.403832
-3.3275197
-3.2512074
-3.2512074
-3.3275197
-3.3275197
-3.403832
-3.3275197
-3.3275197
-3.2512074
-3.2512074
-3.3275197
-3.403832
-3.480144
-3.403832
-3.403832
-3.3275197
-3.3275197
-3.2512074
-3.3275197
-3.3275197
-3.403832
-3.3275197
-3.3275197
-3.3275197
-3.3275197
-3.3275197
-3.403832
-3.403832
-3.3275197
-3.3275197
-3.403832
-3.480144
-3.480144
-3.403832
-3.403832
-3.3275197
-3.403832
-3.403832
-3.403832
-3.403832
-3.403832
-3.403832
-3.403832
-3.403832
-3.403832
-3.480144
-3.480144
-3.480144
-3.480144
-3.403832
-3.480144
-3.5564563
-3.5564563
-3.480144
-3.3275197
-3.2512074
-3.2512074
-3.2512074
-3.174895
-3.2512074
-3.2512074
-3.3275197
-3.2512074
-3.2512074
-3.2512074
-3.2512074
-3.2512074
-3.2512074
-3.2512074
-3.2512074
-3.2512074
-3.2512074
-3.2512074
-3.174895
-3.174895
-3.174895
-3.2512074
-3.174895
-3.174895
-3.174895
-3.2512074
-3.2512074
-3.2512074
-3.2512074
-3.174895
-3.0985827
-3.0985827
-3.174895
-3.174895
-3.174895
-3.0985827
-3.174895
-3.174895
-3.2512074
-3.2512074
-3.2512074
-3.2512074
-3.174895
-3.174895
-3.0985827
-3.174895
-3.174895
-3.174895
-3.174895
-3.0985827
-3.0985827
-3.0222704
-3.0985827
-3.0985827
-3.0985827
-3.0985827
-3.0985827
-3.0985827
-3.174895
-3.0985827
-3.0985827
-3.0985827
-3.0222704
-3.0222704
-3.0985827
-3.174895
-3.174895
-3.0985827
-3.0985827
-3.0985827
-3.174895
-3.174895
-3.0985827
-3.0985827
-3.174895
-3.2512074
-3.2512074
-3.2512074
-3.2512074
-3.174895
-3.0985827
-3.0222704
-3.0985827
-3.0985827
-3.0985827
-3.0985827
-3.174895
-3.174895
-3.174895
-3.174895
-3.0985827
-3.174895
-3.174895
-3.2512074
-3.174895
-3.174895
-3.174895
-3.174895
-3.0985827
-3.0985827
-3.174895
-3.174895
-3.2512074
-3.2512074
-3.174895
-3.0985827
-3.0222704
-3.0222704
-3.0222704
-3.0985827
-3.0985827
-3.0222704
-3.0222704
-2.9459581
-3.0222704
-3.0222704
-3.0222704
-2.9459581
-2.9459581
-2.9459581
-2.9459581
-2.9459581
-2.9459581
-2.9459581
-2.9459581
-3.0222704
-3.0222704
-3.0222704
-3.0222704
-3.0222704
-2.9459581
-2.9459581
-2.9459581
-2.9459581
-2.9459581
-2.9459581
-2.9459581
-2.9459581
-2.9459581
-2.9459581
-3.0222704
-3.0985827
-3.0985827
-3.0985827
-2.9459581
-2.793334
-2.793334
-2.9459581
-2.9459581
-2.869646
-2.869646
-2.9459581
-2.9459581
-2.869646
-2.793334
-2.793334
-2.869646
-2.869646
-2.9459581
-2.9459581
-2.869646
-2.793334
-2.793334
-2.869646
-2.9459581
-2.9459581
-2.9459581
-2.869646
-2.793334
-2.793334
-2.793334
-2.869646
-2.869646
-2.793334
-2.793334
-2.793334
-2.793334
-2.793334
-2.793334
-2.793334
-2.793334
-2.7170215
-2.793334
-2.793334
-2.7170215
-2.6407094
-2.7170215
-2.793334
-2.869646
-2.793334
-2.7170215
-2.7170215
-2.7170215
-2.793334
-2.793334
-2.7170215
-2.6407094
-2.6407094
-2.6407094
-2.7170215
-2.7170215
-2.7170215
-2.7170215
-2.7170215
-2.793334
-2.793334
-2.793334
-2.869646
-2.793334
-2.7170215
-2.6407094
-2.7170215
-2.869646
-2.9459581
-2.793334
-2.7170215
-2.7170215
-2.869646
-2.9459581
-2.869646
-2.793334
-2.869646
-2.869646
-2.869646
-2.869646
-2.793334
-2.793334
-2.793334
-2.869646
-2.869646
-2.793334
-2.869646
-2.869646
-2.9459581
-2.869646
-2.793334
-2.7170215
-2.6407094
-2.7170215
-2.793334
-2.793334
-2.793334
-2.7170215
-2.6407094
-2.6407094
-2.7170215
-2.7170215
-2.6407094
-2.6407094
-2.6407094
-2.7170215
-2.7170215
-2.7170215
-2.6407094
-2.6407094
-2.564397
-2.6407094
-2.7170215
-2.6407094
-2.564397
-2.4880848
-2.564397
-2.6407094
-2.6407094
-2.6407094
-2.7170215
-2.7170215
-2.7170215
-2.6407094
-2.6407094
-2.6407094
-2.7170215
-2.6407094
-2.564397
-2.6407094
-2.7170215
-2.793334
-2.793334
-2.7170215
-2.6407094
-2.564397
-2.564397
-2.6407094
-2.564397
-2.4880848
-2.4880848
-2.6407094
-2.7170215
-2.6407094
-2.6407094
-2.564397
-2.564397
-2.564397
-2.564397
-2.564397
-2.564397
-2.564397
-2.564397
-2.4880848
-2.4880848
-2.4117725
-2.3354602
-2.3354602
-2.4117725
-2.4880848
-2.4880848
-2.4880848
-2.4880848
-2.4880848
-2.4880848
-2.4117725
-2.4117725
-2.3354602
-2.3354602
-2.2591481
-2.1828358
-2.1828358
-2.2591481
-2.3354602
-2.3354602
-2.2591481
-2.2591481
-2.2591481
-2.2591481
-2.1828358
-2.1828358
-2.1828358
-2.2591481
-2.2591481
-2.1828358
-2.1065235
-2.0302112
-2.0302112
-2.1065235
-2.1828358
-2.1828358
-2.1065235
-2.0302112
-2.0302112
-2.1065235
-2.1065235
-2.1828358
-2.1065235
-2.1065235
-2.1065235
-2.0302112
-2.1065235
-2.1065235
-2.0302112
-2.0302112
-2.0302112
-2.0302112
-2.1065235
-2.1065235
-2.1065235
-2.1065235
-2.0302112
-2.0302112
-2.0302112
-2.1065235
-2.1065235
-2.0302112
-1.9538989
-2.0302112
-2.1065235
-2.1828358
-2.1828358
-2.1065235
-2.0302112
-2.0302112
-1.9538989
-1.9538989
-1.9538989
-1.9538989
-1.9538989
-2.0302112
-2.0302112
-2.0302112
-2.1065235
-2.1065235
-2.1065235
-2.1065235
-2.1065235
-2.1828358
-2.2591481
-2.2591481
-2.1065235
-2.0302112
-2.0302112
-1.9538989
-1.9538989
-1.9538989
-1.9538989
-1.9538989
-1.9538989
-1.9538989
-1.9538989
-1.8775867
-1.8775867
-1.8775867
-1.8775867
-1.9538989
-1.9538989
-1.9538989
-1.9538989
-1.8775867
-1.8012745
-1.8012745
-1.8012745
-1.8012745
-1.8012745
-1.8012745
-1.7249622
-1.7249622
-1.8012745
-1.8012745
-1.8012745
-1.8012745
-1.8012745
-1.8012745
-1.8012745
-1.8012745
-1.7249622
-1.7249622
-1.7249622
-1.8012745
-1.8012745
-1.8012745
-1.8012745
-1.7249622
-1.8012745
-1.8012745
-1.8012745
-1.7249622
-1.7249622
-1.7249622
-1.8012745
-1.8012745
-1.8012745
-1.7249622
-1.7249622
-1.6486499
-1.6486499
-1.6486499
-1.7249622
-1.6486499
-1.6486499
-1.5723376
-1.4960254
-1.5723376
-1.6486499
-1.5723376
-1.4197133
-1.343401
-1.343401
-1.343401
-1.343401
-1.2670887
-1.1907765
-1.1907765
-1.1144642
-1.1144642
-1.1144642
-1.1144642
-1.1144642
-1.1144642
-1.1144642
-1.1144642
-1.1144642
-1.1144642
-1.1144642
-1.038152
-0.9618397
-0.9618397
-1.038152
-1.1144642
-1.1144642
-1.038152
-1.038152
-1.038152
-1.038152
-0.9618397
-0.8855274
-0.8855274
-0.9618397
-1.038152
-1.038152
-1.038152
-1.038152
-1.038152
-1.038152
-1.038152
-0.9618397
-0.9618397
-0.9618397
-0.9618397
-0.8855274
-0.8855274
-0.8855274
-0.9618397
-0.9618397
-0.9618397
-0.8855274
-0.8092152
-0.8092152
-0.8092152
-0.8855274
-0.8855274
-0.8092152
-0.7329029
-0.7329029
-0.7329029
-0.7329029
-0.7329029
-0.7329029
-0.7329029
-0.7329029
-0.65659064
-0.65659064
-0.65659064
-0.65659064
-0.7329029
-0.7329029
-0.7329029
-0.7329029
-0.7329029
-0.65659064
-0.65659064
-0.5802784
-0.5039661
-0.5039661
-0.5802784
-0.5802784
-0.5039661
-0.5039661
-0.5039661
-0.5039661
-0.4276539
-0.3513416
-0.3513416
-0.4276539
-0.4276539
-0.4276539
-0.4276539
-0.5039661
-0.5039661
-0.5039661
-0.3513416
-0.27502942
-0.27502942
-0.27502942
-0.27502942
-0.27502942
-0.27502942
-0.3513416
-0.4276539
-0.4276539
-0.4276539
-0.3513416
-0.27502942
-0.27502942
-0.27502942
-0.27502942
-0.19871712
-0.19871712
-0.19871712
-0.19871712
-0.19871712
-0.12240493
-0.12240493
-0.19871712
-0.27502942
-0.27502942
-0.12240493
-0.12240493
-0.27502942
-0.3513416
-0.27502942
-0.19871712
-0.12240493
-0.12240493
-0.12240493
-0.19871712
-0.19871712
-0.12240493
-0.12240493
-0.04609263
-0.04609263
-0.04609263
-0.04609263
-0.04609263
-0.12240493
-0.04609263
0.030219674
-0.04609263
-0.04609263
-0.04609263
-0.04609263
-0.12240493
-0.12240493
-0.12240493
-0.12240493
-0.12240493
-0.04609263
-0.04609263
-0.04609263
-0.04609263
-0.04609263
-0.12240493
-0.12240493
-0.04609263
-0.04609263
-0.12240493
-0.12240493
-0.12240493
-0.12240493
-0.04609263
0.030219674
-0.04609263
-0.04609263
-0.04609263
-0.04609263
-0.04609263
-0.04609263
-0.12240493
-0.12240493
-0.04609263
0.030219674
-0.04609263
-0.12240493
-0.12240493
-0.04609263
0.030219674
0.10653186
0.10653186
0.10653186
0.10653186
0.10653186
0.10653186
0.10653186
0.030219674
-0.04609263
-0.04609263
0.10653186
0.18284416
0.18284416
0.10653186
0.10653186
0.10653186
0.18284416
0.25915647
0.33546865
0.25915647
0.18284416
0.25915647
0.33546865
0.33546865
0.33546865
0.25915647
0.25915647
0.25915647
0.18284416
0.10653186
0.10653186
0.18284416
0.25915647
0.33546865
0.41178095
0.41178095
0.33546865
0.33546865
0.25915647
0.25915647
0.18284416
0.18284416
0.18284416
0.18284416
0.10653186
0.10653186
0.10653186
0.18284416
0.18284416
0.18284416
0.18284416
0.25915647
0.25915647
0.33546865
0.25915647
0.25915647
0.18284416
0.18284416
0.25915647
0.18284416
0.18284416
0.10653186
0.10653186
0.10653186
0.10653186
0.10653186
0.10653186
0.18284416
0.18284416
0.25915647
0.25915647
0.18284416
0.18284416
0.18284416
0.18284416
0.18284416
0.25915647
0.25915647
0.25915647
0.25915647
0.25915647
0.25915647
0.25915647
0.10653186
0.10653186
0.10653186
0.18284416
0.18284416
0.10653186
0.030219674
0.030219674
0.10653186
0.18284416
0.25915647
0.25915647
0.25915647
0.25915647
0.25915647
0.25915647
0.25915647
0.25915647
0.18284416
0.18284416
0.25915647
0.25915647
0.25915647
0.25915647
0.33546865
0.33546865
0.33546865
0.33546865
0.33546865
0.25915647
0.25915647
0.25915647
0.25915647
0.18284416
0.18284416
0.10653186
0.10653186
0.18284416
0.18284416
0.18284416
0.10653186
0.030219674
0.030219674
0.030219674
-0.04609263
-0.04609263
-0.04609263
-0.04609263
-0.04609263
-0.12240493
-0.12240493
-0.12240493
-0.12240493
0.030219674
0.030219674
0.030219674
0.030219674
-0.04609263
-0.04609263
-0.12240493
-0.04609263
0.030219674
0.030219674
0.030219674
0.030219674
-0.04609263
-0.04609263
-0.04609263
-0.04609263
0.030219674
0.030219674
0.030219674
-0.04609263
-0.12240493
-0.12240493
-0.12240493
-0.04609263
0.030219674
0.030219674
-0.04609263
-0.12240493
-0.12240493
-0.04609263
-0.04609263
-0.04609263
-0.04609263
-0.12240493
-0.12240493
-0.12240493
-0.12240493
-0.12240493
-0.12240493
-0.04609263
-0.04609263
-0.04609263
-0.12240493
-0.19871712
-0.19871712
-0.19871712
-0.12240493
-0.19871712
-0.27502942
-0.3513416
-0.3513416
-0.27502942
-0.19871712
-0.19871712
-0.19871712
-0.19871712
-0.27502942
-0.3513416
-0.3513416
-0.3513416
-0.3513416
-0.4276539
-0.4276539
-0.4276539
-0.4276539
-0.4276539
-0.4276539
-0.5039661
-0.5039661
-0.5802784
-0.5039661
-0.5039661
-0.5039661
-0.5039661
-0.5039661
-0.5039661
-0.5039661
-0.4276539
-0.4276539
-0.5039661
-0.5802784
-0.7329029
-0.7329029
-0.65659064
-0.5802784
-0.5039661
-0.4276539
-0.5039661
-0.5802784
-0.65659064
-0.65659064
-0.65659064
-0.5802784
-0.5802784
-0.65659064
-0.65659064
-0.65659064
-0.65659064
-0.65659064
-0.5802784
-0.5039661
-0.5039661
-0.5802784
-0.5802784
-0.65659064
-0.65659064
-0.65659064
-0.65659064
-0.65659064
-0.65659064
-0.65659064
-0.65659064
-0.65659064
-0.65659064
-0.65659064
-0.5802784
-0.5039661
-0.5039661
-0.5802784
-0.65659064
-0.65659064
-0.5802784
-0.5039661
-0.5039661
-0.5039661
-0.5802784
-0.65659064
-0.7329029
-0.7329029
-0.65659064
-0.5802784
-0.65659064
-0.65659064
-0.65659064
-0.65659064
-0.65659064
-0.65659064
-0.7329029
-0.7329029
-0.65659064
-0.65659064
-0.5802784
-0.5039661
-0.5039661
-0.5039661
-0.5802784
-0.65659064
-0.65659064
-0.5802784
-0.5802784
-0.5802784
-0.65659064
-0.65659064
-0.65659064
-0.5802784
-0.5802784
-0.5039661
-0.5039661
-0.5039661
-0.5039661
-0.5802784
-0.65659064
-0.65659064
-0.5802784
-0.4276539
-0.3513416
-0.4276539
-0.5039661
-0.5802784
-0.65659064
-0.65659064
-0.65659064
-0.65659064
-0.7329029
-0.7329029
-0.5802784
-0.5039661
-0.5039661
-0.5039661
-0.5802784
-0.5802784
-0.5802784
-0.5802784
-0.5802784
-0.65659064
-0.65659064
-0.65659064
-0.65659064
-0.65659064
-0.65659064
-0.5802784
-0.5039661
-0.5039661
-0.5039661
-0.5039661
-0.5039661
-0.5039661
-0.5039661
-0.5039661
-0.5039661
-0.5039661
-0.5039661
-0.5039661
-0.4276539
-0.5039661
-0.5802784
-0.65659064
-0.65659064
-0.5802784
-0.5039661
-0.5039661
-0.5802784
-0.65659064
-0.65659064
-0.5802784
-0.5802784
-0.5802784
-0.65659064
-0.7329029
-0.65659064
-0.5802784
-0.5802784
-0.7329029
-0.8092152
-0.8092152
-0.7329029
-0.65659064
-0.65659064
-0.65659064
-0.65659064
-0.7329029
-0.8092152
-0.8092152
-0.7329029
-0.7329029
-0.8092152
-0.8855274
-0.8855274
-0.7329029
-0.7329029
-0.7329029
-0.7329029
-0.65659064
-0.5039661
-0.5039661
-0.5802784
-0.5802784
-0.5802784
-0.5039661
-0.5039661
-0.5802784
-0.65659064
-0.65659064
-0.5802784
-0.5802784
-0.5802784
-0.65659064
-0.65659064
-0.65659064
-0.65659064
-0.65659064
-0.7329029
-0.7329029
-0.7329029
-0.65659064
-0.65659064
-0.7329029
-0.8092152
-0.8092152
-0.7329029
-0.7329029
-0.7329029
-0.8092152
-0.8092152
-0.8092152
-0.8092152
-0.7329029
-0.7329029
-0.8092152
-0.8092152
-0.8092152
-0.8092152
-0.7329029
-0.8092152
-0.8855274
-0.8855274
-0.8092152
-0.7329029
-0.65659064
-0.65659064
-0.7329029
-0.7329029
-0.7329029
-0.65659064
-0.5802784
-0.5802784
-0.65659064
-0.65659064
-0.7329029
-0.7329029
-0.7329029
-0.8092152
-0.7329029
-0.7329029
-0.65659064
-0.65659064
-0.65659064
-0.65659064
-0.7329029
-0.8092152
-0.8092152
-0.7329029
-0.65659064
-0.65659064
-0.65659064
-0.65659064
-0.5802784
-0.5039661
-0.5802784
-0.5802784
-0.65659064
-0.65659064
-0.65659064
-0.5802784
-0.5039661
-0.4276539
-0.4276539
-0.4276539
-0.4276539
-0.4276539
-0.4276539
-0.5039661
-0.5039661
-0.5039661
-0.5039661
-0.4276539
-0.4276539
-0.4276539
-0.4276539
-0.4276539
-0.5039661
-0.4276539
-0.4276539
-0.4276539
-0.4276539
-0.4276539
-0.5039661
-0.4276539
-0.3513416
-0.27502942
-0.3513416
-0.3513416
-0.3513416
-0.3513416
-0.27502942
-0.27502942
-0.3513416
-0.3513416
-0.27502942
-0.3513416
-0.4276539
-0.5039661
-0.5039661
-0.4276539
-0.4276539
-0.3513416
-0.3513416
-0.3513416
-0.3513416
-0.3513416
-0.3513416
-0.27502942
-0.27502942
-0.19871712
-0.27502942
-0.3513416
-0.4276539
-0.3513416
-0.3513416
-0.3513416
-0.4276539
-0.4276539
-0.3513416
-0.3513416
-0.27502942
-0.27502942
-0.27502942
-0.27502942
-0.27502942
-0.27502942
-0.19871712
-0.19871712
-0.19871712
-0.27502942
-0.27502942
-0.19871712
-0.12240493
-0.12240493
-0.04609263
-0.12240493
-0.19871712
-0.27502942
-0.27502942
-0.19871712
-0.19871712
-0.19871712
-0.19871712
-0.19871712
-0.12240493
-0.12240493
-0.12240493
-0.12240493
-0.12240493
-0.12240493
-0.04609263
0.030219674
0.030219674
-0.04609263
-0.12240493
-0.04609263
0.030219674
0.030219674
-0.04609263
-0.04609263
-0.04609263
0.030219674
0.030219674
0.030219674
0.030219674
0.030219674
0.030219674
0.030219674
0.030219674
0.030219674
0.030219674
0.030219674
0.10653186
0.10653186
0.10653186
0.030219674
0.030219674
0.10653186
0.18284416
0.18284416
0.10653186
0.10653186
0.18284416
0.18284416
0.10653186
0.10653186
0.10653186
0.10653186
0.10653186
0.10653186
0.10653186
0.18284416
0.18284416
0.18284416
0.18284416
0.10653186
0.030219674
0.10653186
0.25915647
0.33546865
0.33546865
0.33546865
0.25915647
0.25915647
0.18284416
0.10653186
0.10653186
0.18284416
0.33546865
0.33546865
0.25915647
0.25915647
0.25915647
0.25915647
0.25915647
0.18284416
0.18284416
0.25915647
0.25915647
0.33546865
0.33546865
0.33546865
0.33546865
0.25915647
0.18284416
0.10653186
0.10653186
0.18284416
0.25915647
0.25915647
0.33546865
0.33546865
0.33546865
0.41178095
0.41178095
0.33546865
0.33546865
0.25915647
0.25915647
0.25915647
0.25915647
0.18284416
0.18284416
0.10653186
0.10653186
0.10653186
0.10653186
0.18284416
0.18284416
0.10653186
0.10653186
0.10653186
0.10653186
0.18284416
0.18284416
0.10653186
0.10653186
0.10653186
0.18284416
0.18284416
0.18284416
0.18284416
0.18284416
0.18284416
0.25915647
0.18284416
0.18284416
0.25915647
0.25915647
0.25915647
0.25915647
0.25915647
0.18284416
0.18284416
0.18284416
0.18284416
0.18284416
0.18284416
0.18284416
0.25915647
0.25915647
0.25915647
0.18284416
0.18284416
0.18284416
0.25915647
0.33546865
0.33546865
0.33546865
0.33546865
0.33546865
0.41178095
0.48809314
0.48809314
0.48809314
0.33546865
0.25915647
0.18284416
0.18284416
0.18284416
0.18284416
0.25915647
0.25915647
0.25915647
0.18284416
0.18284416
0.18284416
0.10653186
0.030219674
0.030219674
0.030219674
0.030219674
0.10653186
0.18284416
0.10653186
0.030219674
-0.04609263
-0.04609263
0.030219674
0.030219674
0.030219674
0.030219674
0.10653186
0.18284416
0.18284416
0.18284416
0.18284416
0.10653186
0.10653186
0.030219674
0.030219674
0.030219674
0.030219674
0.030219674
0.10653186
0.18284416
0.33546865
0.33546865
0.18284416
0.10653186
0.10653186
0.18284416
0.25915647
0.25915647
0.25915647
0.25915647
0.25915647
0.18284416
0.25915647
0.33546865
0.33546865
0.33546865
0.33546865
0.33546865
0.25915647
0.25915647
0.25915647
0.33546865
0.41178095
0.41178095
0.41178095
0.41178095
0.33546865
0.33546865
0.33546865
0.33546865
0.25915647
0.18284416
0.18284416
0.25915647
0.25915647
0.33546865
0.41178095
0.48809314
0.48809314
0.41178095
0.33546865
0.33546865
0.41178095
0.41178095
0.41178095
0.33546865
0.25915647
0.25915647
0.33546865
0.41178095
0.41178095
0.33546865
0.33546865
0.33546865
0.41178095
0.41178095
0.41178095
0.41178095
0.48809314
0.48809314
0.48809314
0.48809314
0.56440544
0.56440544
0.56440544
0.56440544
0.48809314
0.48809314
0.48809314
0.56440544
0.64071774
0.64071774
0.56440544
0.56440544
0.56440544
0.56440544
0.56440544
0.56440544
0.48809314
0.41178095
0.48809314
0.48809314
0.48809314
0.56440544
0.64071774
0.7170299
0.7170299
0.7170299
0.64071774
0.64071774
0.7170299
0.79334235
0.79334235
0.79334235
0.7170299
0.64071774
0.56440544
0.56440544
0.64071774
0.7170299
0.7170299
0.7170299
0.7170299
0.79334235
0.79334235
0.79334235
0.79334235
0.7170299
0.64071774
0.56440544
0.48809314
0.48809314
0.56440544
0.7170299
0.8696544
0.8696544
0.8696544
0.79334235
0.7170299
0.7170299
0.7170299
0.64071774
0.64071774
0.64071774
0.7170299
0.7170299
0.7170299
0.7170299
0.79334235
0.79334235
0.7170299
0.7170299
0.7170299
0.79334235
0.8696544
0.9459667
0.9459667
0.8696544
0.79334235
0.8696544
0.8696544
0.8696544
0.79334235
0.7170299
0.64071774
0.79334235
0.8696544
0.9459667
0.8696544
0.7170299
0.79334235
0.8696544
1.0222788
1.0222788
0.8696544
0.7170299
0.7170299
0.7170299
0.79334235
0.79334235
0.79334235
0.79334235
0.8696544
0.9459667
0.9459667
0.8696544
0.79334235
0.79334235
0.79334235
0.79334235
0.8696544
0.9459667
0.9459667
0.8696544
0.8696544
0.9459667
1.0985913
1.0985913
0.9459667
0.9459667
0.9459667
1.0222788
1.0222788
1.0222788
0.9459667
0.8696544
0.8696544
0.9459667
1.0222788
1.0222788
0.9459667
0.8696544
0.79334235
0.8696544
1.0222788
1.0985913
1.0222788
1.0222788
0.9459667
0.9459667
1.0222788
1.0222788
1.0222788
1.0222788
1.0222788
1.0222788
1.0222788
0.9459667
1.0222788
1.0222788
1.0222788
1.0985913
1.0222788
1.0222788
0.9459667
0.8696544
0.8696544
0.9459667
1.0985913
1.0985913
1.0985913
1.0985913
1.0222788
1.0222788
1.0222788
1.0222788
1.0222788
1.0222788
1.0985913
1.0222788
1.0222788
1.0222788
1.0222788
1.0985913
1.0985913
1.0222788
1.0222788
1.0985913
1.1749034
1.1749034
1.0985913
1.0985913
1.0985913
1.2512157
1.327528
1.327528
1.1749034
1.1749034
1.2512157
1.327528
1.2512157
1.1749034
1.1749034
1.1749034
1.1749034
1.2512157
1.1749034
1.0985913
1.0222788
1.0222788
1.0985913
1.0985913
1.1749034
1.1749034
1.1749034
1.1749034
1.1749034
1.1749034
1.1749034
1.1749034
1.0985913
1.0985913
1.0985913
1.1749034
1.2512157
1.1749034
1.0985913
1.0985913
1.0222788
1.0222788
1.0222788
1.0985913
1.0985913
1.0985913
1.0985913
1.0985913
1.1749034
1.1749034
1.2512157
1.2512157
1.2512157
1.0985913
1.0222788
0.9459667
1.0222788
1.0222788
1.0222788
1.0985913
1.0985913
1.0985913
1.0222788
0.9459667
0.8696544
0.9459667
1.0222788
1.0222788
1.0985913
1.0985913
1.0985913
1.0222788
1.0222788
1.0222788
1.0222788
1.0222788
1.0222788
1.0985913
1.0222788
0.8696544
0.79334235
0.7170299
0.79334235
0.8696544
0.8696544
0.8696544
0.8696544
0.8696544
0.8696544
0.79334235
0.79334235
0.7170299
0.7170299
0.7170299
0.64071774
0.64071774
0.64071774
0.7170299
0.79334235
0.8696544
0.8696544
0.79334235
0.64071774
0.48809314
0.56440544
0.64071774
0.64071774
0.7170299
0.64071774
0.64071774
0.64071774
0.64071774
0.56440544
0.56440544
0.56440544
0.56440544
0.64071774
0.64071774
0.64071774
0.48809314
0.33546865
0.33546865
0.41178095
0.33546865
0.25915647
0.25915647
0.33546865
0.41178095
0.41178095
0.33546865
0.33546865
0.41178095
0.41178095
0.33546865
0.33546865
0.33546865
0.41178095
0.41178095
0.41178095
0.41178095
0.41178095
0.33546865
0.25915647
0.18284416
0.18284416
0.18284416
0.25915647
0.33546865
0.25915647
0.25915647
0.18284416
0.18284416
0.25915647
0.25915647
0.25915647
0.33546865
0.33546865
0.33546865
0.33546865
0.33546865
0.41178095
0.41178095
0.33546865
0.33546865
0.41178095
0.48809314
0.56440544
0.56440544
0.56440544
0.56440544
0.48809314
0.41178095
0.33546865
0.33546865
0.25915647
0.25915647
0.25915647
0.18284416
0.10653186
0.10653186
0.18284416
0.25915647
0.25915647
0.25915647
0.25915647
0.33546865
0.41178095
0.41178095
0.33546865
0.33546865
0.33546865
0.33546865
0.25915647
0.25915647
0.33546865
0.41178095
0.33546865
0.25915647
0.25915647
0.25915647
0.25915647
0.33546865
0.25915647
0.18284416
0.18284416
0.25915647
0.33546865
0.33546865
0.25915647
0.18284416
0.18284416
0.25915647
0.41178095
0.48809314
0.41178095
0.33546865
0.33546865
0.33546865
0.33546865
0.25915647
0.18284416
0.18284416
0.18284416
0.25915647
0.25915647
0.18284416
0.10653186
0.18284416
0.33546865
0.33546865
0.33546865
0.33546865
0.33546865
0.33546865
0.33546865
0.41178095
0.48809314
0.48809314
0.41178095
0.41178095
0.33546865
0.33546865
0.33546865
0.25915647
0.18284416
0.18284416
0.25915647
0.33546865
0.41178095
0.33546865
0.33546865
0.33546865
0.33546865
0.33546865
0.25915647
0.25915647
0.33546865
0.41178095
0.41178095
0.33546865
0.33546865
0.33546865
0.33546865
0.25915647
0.25915647
0.18284416
0.18284416
0.10653186
0.10653186
0.18284416
0.18284416
0.18284416
0.18284416
0.18284416
0.18284416
0.18284416
0.18284416
0.18284416
0.33546865
0.41178095
0.33546865
0.25915647
0.33546865
0.41178095
0.48809314
0.41178095
0.41178095
0.48809314
0.56440544
0.56440544
0.56440544
0.41178095
0.41178095
0.41178095
0.41178095
0.33546865
0.25915647
0.33546865
0.41178095
0.41178095
0.41178095
0.41178095
0.41178095
0.56440544
0.56440544
0.56440544
0.41178095
0.25915647
0.18284416
0.18284416
0.33546865
0.41178095
0.41178095
0.41178095
0.41178095
0.33546865
0.41178095
0.41178095
0.48809314
0.48809314
0.41178095
0.41178095
0.41178095
0.48809314
0.48809314
0.48809314
0.48809314
0.48809314
0.41178095
0.48809314
0.48809314
0.48809314
0.48809314
0.41178095
0.41178095
0.48809314
0.48809314
0.48809314
0.48809314
0.48809314
0.48809314
0.48809314
0.56440544
0.48809314
0.41178095
0.41178095
0.41178095
0.41178095
0.41178095
0.33546865
0.33546865
0.33546865
0.33546865
0.25915647
0.33546865
0.33546865
0.33546865
0.33546865
0.25915647
0.25915647
0.41178095
0.48809314
0.48809314
0.41178095
0.33546865
0.33546865
0.48809314
0.56440544
0.56440544
0.56440544
0.56440544
0.56440544
0.48809314
0.48809314
0.56440544
0.7170299
0.79334235
0.79334235
0.7170299
0.64071774
0.56440544
0.56440544
0.56440544
0.64071774
0.64071774
0.64071774
0.64071774
0.7170299
0.7170299
0.7170299
0.64071774
0.64071774
0.64071774
0.64071774
0.56440544
0.56440544
0.56440544
0.64071774
0.7170299
0.79334235
0.79334235
0.79334235
0.64071774
0.56440544
0.56440544
0.64071774
0.7170299
0.7170299
0.7170299
0.7170299
0.64071774
0.64071774
0.56440544
0.48809314
0.48809314
0.56440544
0.64071774
0.64071774
0.64071774
0.64071774
0.7170299
0.7170299
0.64071774
0.64071774
0.7170299
0.7170299
0.7170299
0.79334235
0.79334235
0.79334235
0.79334235
0.8696544
0.79334235
0.7170299
0.7170299
0.7170299
0.79334235
0.8696544
0.8696544
0.79334235
0.79334235
0.79334235
0.79334235
0.79334235
0.79334235
0.79334235
0.8696544
0.9459667
0.9459667
1.0222788
1.0222788
1.0222788
1.0222788
1.0985913
1.0985913
1.0985913
1.0985913
1.0985913
1.1749034
1.0985913
1.0222788
1.0222788
0.9459667
0.9459667
1.0222788
1.0222788
1.0985913
1.0985913
0.9459667
0.8696544
0.8696544
0.9459667
0.9459667
0.8696544
0.8696544
0.8696544
0.9459667
1.0222788
1.1749034
1.1749034
1.0222788
0.9459667
0.9459667
1.0985913
1.1749034
1.1749034
1.0985913
1.0222788
0.9459667
0.9459667
0.9459667
1.0985913
1.1749034
1.2512157
1.2512157
1.1749034
1.1749034
1.1749034
1.2512157
1.1749034
1.0985913
1.0985913
1.1749034
1.1749034
1.1749034
1.1749034
1.1749034
1.1749034
1.1749034
1.0985913
1.0222788
1.0985913
1.0985913
1.0985913
1.0222788
0.8696544
0.79334235
0.7170299
0.64071774
0.56440544
0.48809314
0.56440544
0.64071774
0.7170299
0.79334235
0.79334235
0.8696544
0.8696544
0.8696544
0.9459667
1.0985913
1.1749034
1.2512157
1.327528
1.2512157
1.2512157
1.2512157
1.327528
1.4038403
1.4038403
1.4038403
1.4801524
1.632777
1.632777
1.632777
1.5564647
1.5564647
1.5564647
1.5564647
1.4801524
1.4801524
1.5564647
1.5564647
1.4801524
1.4801524
1.5564647
1.632777
1.632777
1.632777
1.632777
1.632777
1.632777
1.4801524
1.4038403
1.327528
1.4038403
1.4038403
1.327528
1.327528
1.2512157
1.1749034
1.1749034
1.0985913
1.0985913
1.0985913
1.1749034
1.2512157
1.1749034
1.1749034
1.0985913
1.1749034
1.1749034
1.1749034
1.1749034
1.0985913
1.0985913
1.0985913
1.2512157
1.327528
1.2512157
1.1749034
1.1749034
1.2512157
1.327528
1.327528
1.327528
1.327528
1.327528
1.2512157
1.2512157
1.2512157
1.2512157
1.327528
1.327528
1.4038403
1.327528
1.2512157
1.2512157
1.2512157
1.2512157
1.2512157
1.2512157
1.2512157
1.2512157
1.2512157
1.2512157
1.1749034
1.1749034
1.0985913
1.1749034
1.1749034
1.1749034
1.1749034
1.0985913
1.0985913
1.0985913
1.0222788
1.0222788
1.0222788
1.0222788
1.0985913
1.0222788
1.0222788
0.9459667
0.8696544
0.8696544
0.8696544
0.8696544
0.8696544
0.8696544
0.8696544
0.79334235
0.8696544
0.9459667
0.9459667
0.9459667
0.8696544
0.8696544
0.8696544
0.9459667
0.8696544
0.79334235
0.7170299
0.7170299
0.79334235
0.9459667
1.0222788
0.9459667
0.8696544
0.79334235
0.7170299
0.79334235
0.8696544
0.9459667
0.9459667
0.8696544
0.79334235
0.79334235
0.8696544
0.8696544
0.8696544
0.8696544
0.9459667
0.9459667
0.8696544
0.8696544
0.9459667
0.9459667
0.8696544
0.7170299
0.7170299
0.79334235
0.8696544
0.9459667
0.9459667
0.9459667
1.0222788
0.9459667
0.9459667
0.9459667
0.9459667
0.9459667
0.8696544
0.8696544
0.8696544
0.9459667
1.0222788
1.0222788
0.9459667
0.9459667
0.9459667
0.9459667
0.9459667
0.9459667
1.0222788
1.0985913
1.0985913
1.0985913
1.0985913
1.0222788
1.0222788
1.0222788
1.0222788
1.0222788
0.9459667
1.0222788
1.0222788
1.0222788
0.9459667
0.9459667
0.9459667
0.9459667
1.0222788
1.0985913
1.0985913
1.0222788
1.0222788
1.0222788
0.9459667
0.9459667
0.9459667
1.0222788
1.0222788
0.9459667
1.0222788
1.0985913
1.1749034
1.0985913
1.0985913
1.0985913
1.0985913
1.0985913
1.1749034
1.1749034
1.1749034
1.1749034
1.1749034
1.1749034
1.0985913
1.0985913
1.0222788
1.0222788
0.9459667
0.9459667
0.9459667
0.8696544
0.9459667
0.9459667
0.8696544
0.8696544
0.79334235
0.79334235
0.8696544
0.9459667
0.9459667
0.79334235
0.7170299
0.56440544
0.64071774
0.7170299
0.79334235
0.7170299
0.7170299
0.7170299
0.7170299
0.79334235
0.7170299
0.64071774
0.64071774
0.79334235
0.8696544
0.8696544
0.79334235
0.79334235
0.8696544
0.8696544
0.8696544
0.8696544
0.8696544
0.8696544
0.8696544
0.79334235
0.7170299
0.79334235
0.9459667
1.1749034
1.2512157
1.327528
1.1749034
1.0985913
1.0222788
1.0222788
1.1749034
1.4038403
1.5564647
1.709089
1.709089
1.632777
1.5564647
1.4038403
1.327528
1.2512157
1.2512157
1.327528
1.4038403
1.327528
1.2512157
1.2512157
1.2512157
1.327528
1.1749034
0.9459667
0.79334235
0.79334235
0.8696544
0.9459667
1.0222788
0.9459667
0.9459667
0.9459667
1.0222788
1.0222788
1.0985913
1.0222788
0.9459667
0.8696544
0.8696544
0.79334235
0.79334235
0.79334235
0.7170299
0.7170299
0.7170299
0.64071774
0.56440544
0.48809314
0.48809314
0.48809314
0.48809314
0.48809314
0.41178095
0.41178095
0.48809314
0.56440544
0.56440544
0.56440544
0.56440544
0.64071774
0.64071774
0.7170299
0.8696544
0.8696544
0.8696544
0.8696544
0.79334235
0.64071774
0.64071774
0.7170299
0.79334235
0.79334235
0.7170299
0.64071774
0.7170299
0.7170299
0.79334235
0.79334235
0.79334235
0.8696544
0.79334235
0.7170299
0.64071774
0.64071774
0.64071774
0.64071774
0.64071774
0.64071774
0.64071774
0.7170299
0.7170299
0.7170299
0.7170299
0.79334235
0.7170299
0.7170299
0.7170299
0.79334235
0.8696544
0.8696544
0.8696544
0.79334235
0.79334235
0.7170299
0.79334235
0.9459667
1.0985913
1.0985913
1.0222788
0.9459667
0.9459667
0.9459667
0.9459667
0.8696544
0.8696544
0.8696544
0.9459667
1.0222788
1.0222788
1.0985913
1.0222788
0.8696544
0.8696544
0.8696544
0.9459667
1.0222788
1.0222788
1.0222788
1.0222788
1.0985913
1.0985913
1.0985913
1.0985913
1.0222788
1.0985913
1.0985913
1.0222788
0.9459667
0.9459667
0.9459667
0.9459667
0.9459667
0.8696544
0.9459667
0.9459667
1.0222788
1.0222788
0.9459667
0.9459667
0.9459667
0.8696544
0.79334235
0.8696544
0.9459667
0.9459667
0.8696544
0.79334235
0.8696544
0.9459667
0.9459667
0.8696544
0.8696544
0.79334235
0.79334235
0.79334235
0.8696544
0.8696544
0.8696544
0.8696544
0.9459667
0.9459667
0.9459667
1.0222788
1.0222788
0.9459667
0.8696544
0.8696544
0.9459667
1.0222788
1.0985913
1.0985913
1.0985913
1.0222788
0.9459667
0.9459667
1.0222788
1.0985913
1.0985913
1.0985913
1.0222788
1.0222788
1.0222788
1.0222788
1.0222788
1.0985913
1.1749034
1.2512157
1.327528
1.327528
1.2512157
1.2512157
1.1749034
1.1749034
1.2512157
1.327528
1.327528
1.327528
1.327528
1.327528
1.4038403
1.4038403
1.327528
1.327528
1.4038403
1.4801524
1.4038403
1.4038403
1.4038403
1.4038403
1.4801524
1.5564647
1.4801524
1.4038403
1.4038403
1.4801524
1.4801524
1.4801524
1.4038403
1.327528
1.327528
1.4038403
1.4038403
1.4038403
1.4038403
1.4038403
1.4801524
1.4801524
1.4801524
1.4038403
1.327528
1.327528
1.4801524
1.5564647
1.5564647
1.4801524
1.4801524
1.4801524
1.4801524
1.4801524
1.4801524
1.4801524
1.5564647
1.5564647
1.5564647
1.4801524
1.4801524
1.5564647
1.5564647
1.632777
1.632777
1.632777
1.709089
1.709089
1.632777
1.5564647
1.5564647
1.632777
1.632777
1.632777
1.632777
1.632777
1.709089
1.632777
1.632777
1.709089
1.7854016
1.7854016
1.632777
1.5564647
1.5564647
1.632777
1.5564647
1.5564647
1.5564647
1.632777
1.709089
1.7854016
1.7854016
1.7854016
1.709089
1.709089
1.709089
1.632777
1.632777
1.632777
1.632777
1.632777
1.709089
1.709089
1.709089
1.709089
1.7854016
1.7854016
1.7854016
1.7854016
1.709089
1.709089
1.709089
1.709089
1.709089
1.709089
1.709089
1.7854016
1.8617139
1.938026
1.938026
1.938026
1.8617139
1.938026
2.0143383
2.0143383
1.8617139
1.7854016
1.8617139
2.0143383
2.0143383
1.938026
1.938026
2.0143383
2.0906506
2.0906506
2.0143383
2.0143383
2.0143383
2.0143383
1.938026
1.938026
1.938026
2.0143383
2.0906506
2.0906506
2.0906506
2.1669626
2.1669626
2.243275
2.243275
2.243275
2.243275
2.1669626
2.0906506
2.0906506
2.1669626
2.0906506
2.0906506
2.0906506
2.0906506
2.243275
2.243275
2.243275
2.1669626
2.1669626
2.1669626
2.1669626
2.1669626
2.1669626
2.1669626
2.243275
2.1669626
2.0906506
2.0906506
2.1669626
2.243275
2.243275
2.243275
2.1669626
2.1669626
2.1669626
2.1669626
2.0906506
2.0906506
2.1669626
2.1669626
2.0906506
2.0143383
2.0143383
2.0906506
2.0906506
2.0906506
2.0906506
2.1669626
2.1669626
2.0906506
2.0143383
2.0143383
2.0143383
2.0143383
2.0143383
2.0143383
2.0143383
2.0906506
2.0906506
2.0906506
2.0906506
2.0906506
2.0906506
2.0143383
1.938026
1.938026
2.0143383
2.1669626
2.243275
2.3195875
2.3195875
2.3958995
2.3195875
2.1669626
2.1669626
2.1669626
2.243275
2.243275
2.243275
2.1669626
2.243275
2.3958995
2.3958995
2.3958995
2.3195875
2.3195875
2.3958995
2.3958995
2.4722118
2.4722118
2.3958995
2.3958995
2.3195875
2.3195875
2.3958995
2.3958995
2.3958995
2.3958995
2.3958995
2.4722118
2.4722118
2.4722118
2.3958995
2.4722118
2.5485241
2.4722118
2.3958995
2.3195875
2.3195875
2.3195875
2.1669626
2.1669626
2.1669626
2.243275
2.3958995
2.3958995
2.4722118
2.4722118
2.4722118
2.3958995
2.3958995
2.3195875
2.3195875
2.4722118
2.4722118
2.4722118
2.4722118
2.4722118
2.5485241
2.5485241
2.5485241
2.4722118
2.3958995
2.3958995
2.3958995
2.3958995
2.4722118
2.3958995
2.3958995
2.3958995
2.4722118
2.3958995
2.3195875
2.243275
2.243275
2.243275
2.3195875
2.3195875
2.243275
2.243275
2.243275
2.243275
2.243275
2.1669626
2.0906506
2.0906506
2.1669626
2.243275
2.3195875
2.3195875
2.243275
2.1669626
2.0906506
2.0906506
2.1669626
2.3195875
2.3958995
2.3958995
2.3958995
2.3195875
2.3195875
2.3195875
2.3195875
2.3195875
2.3195875
2.3958995
2.5485241
2.6248362
2.7011485
2.7011485
2.7011485
2.7011485
2.7011485
2.7011485
2.7011485
2.7011485
2.7011485
2.7774608
2.7774608
2.7774608
2.7011485
2.6248362
2.6248362
2.7011485
2.7011485
2.6248362
2.5485241
2.3958995
2.3195875
2.243275
2.3195875
2.3195875
2.3195875
2.3195875
2.3195875
2.3958995
2.3958995
2.3195875
2.3195875
2.3195875
2.3195875
2.3195875
2.3958995
2.3958995
2.3195875
2.1669626
2.1669626
2.243275
2.3195875
2.3958995
2.3958995
2.3958995
2.3958995
2.4722118
2.4722118
2.5485241
2.5485241
2.6248362
2.7011485
2.7011485
2.6248362
2.5485241
2.5485241
2.6248362
2.7011485
2.7011485
2.7011485
2.7011485
2.6248362
2.6248362
2.6248362
2.6248362
2.7011485
2.7774608
2.853773
2.9300857
2.9300857
2.853773
2.7774608
2.7011485
2.7011485
2.6248362
2.6248362
2.6248362
2.6248362
2.6248362
2.6248362
2.4722118
2.3958995
2.3958995
2.4722118
2.4722118
2.5485241
2.5485241
2.4722118
2.4722118
2.3958995
2.3195875
2.3195875
2.3195875
2.3195875
2.3958995
2.3958995
2.3958995
2.243275
2.243275
2.243275
2.3195875
2.243275
2.243275
2.1669626
2.3195875
2.3958995
2.4722118
2.4722118
2.3958995
2.3195875
2.3195875
2.3958995
2.3958995
2.3958995
2.3958995
2.3958995
2.3958995
2.3958995
2.3958995
2.3958995
2.3958995
2.4722118
2.5485241
2.5485241
2.5485241
2.4722118
2.3958995
2.3195875
2.3195875
2.3195875
2.3958995
2.3195875
2.3195875
2.3958995
2.3958995
2.3195875
2.243275
2.243275
2.1669626
2.0906506
2.0906506
2.0906506
2.1669626
2.1669626
2.243275
2.1669626
2.1669626
2.1669626
2.1669626
2.1669626
2.0906506
2.0143383
2.0906506
2.0906506
2.1669626
2.0906506
2.0143383
2.0143383
2.0906506
2.1669626
2.243275
2.243275
2.1669626
2.0906506
2.0906506
2.1669626
2.243275
2.243275
2.1669626
2.243275
2.243275
2.3195875
2.3195875
2.3958995
2.3958995
2.4722118
2.4722118
2.4722118
2.4722118
2.4722118
2.4722118
2.5485241
2.5485241
2.4722118
2.4722118
2.4722118
2.5485241
2.5485241
2.4722118
2.3958995
2.3195875
2.243275
2.1669626
2.1669626
2.243275
2.1669626
2.1669626
2.1669626
2.243275
2.3195875
2.3195875
2.3195875
2.243275
2.1669626
2.243275
2.243275
2.3195875
2.3958995
2.3958995
2.3195875
2.3195875
2.3195875
2.3958995
2.3958995
2.4722118
2.3958995
2.3958995
2.4722118
2.5485241
2.5485241
2.4722118
2.4722118
2.4722118
2.4722118
2.4722118
2.4722118
2.5485241
2.6248362
2.5485241
2.4722118
2.4722118
2.4722118
2.4722118
2.3958995
2.3195875
2.3195875
2.3195875
2.243275
2.243275
2.243275
2.243275
2.243275
2.243275
2.1669626
2.0143383
1.938026
1.938026
1.938026
1.938026
1.8617139
1.8617139
1.8617139
1.8617139
1.7854016
1.7854016
1.8617139
2.0143383
2.1669626
2.243275
2.243275
2.243275
2.3195875
2.3958995
2.3958995
2.3958995
2.4722118
2.5485241
2.7011485
2.7774608
2.7011485
2.7011485
2.6248362
2.6248362
2.7011485
2.7011485
2.7011485
2.6248362
2.5485241
2.6248362
2.7011485
2.7011485
2.6248362
2.5485241
2.5485241
2.6248362
2.6248362
2.5485241
2.5485241
2.5485241
2.5485241
2.5485241
2.5485241
2.5485241
2.5485241
2.5485241
2.4722118
2.3958995
2.3958995
2.3195875
2.3958995
2.3958995
2.4722118
2.3958995
2.3195875
2.243275
2.243275
2.243275
2.243275
2.243275
2.243275
2.243275
2.3195875
2.3958995
2.3195875
2.1669626
2.0906506
2.0906506
2.1669626
2.1669626
2.243275
2.243275
2.243275
2.243275
2.243275
2.243275
2.243275
2.3195875
2.3195875
2.243275
2.243275
2.243275
2.243275
2.1669626
2.0906506
1.938026
1.938026
2.0143383
2.0906506
2.0906506
2.0143383
2.0143383
2.0906506
2.0143383
2.0143383
2.0143383
2.0143383
2.0143383
1.938026
1.8617139
1.8617139
1.938026
2.0143383
2.0143383
2.0143383
2.0143383
2.0143383
2.0906506
2.1669626
2.243275
2.1669626
2.1669626
2.1669626
2.243275
2.3195875
2.3195875
2.243275
2.1669626
2.1669626
2.243275
2.243275
2.3195875
2.3195875
2.3195875
2.3195875
2.3195875
2.3195875
2.3195875
2.3195875
2.3195875
2.3958995
2.4722118
2.4722118
2.4722118
2.3958995
2.3195875
2.3195875
2.3958995
2.4722118
2.4722118
2.4722118
2.3958995
2.3958995
2.4722118
2.3958995
2.3195875
2.3195875
2.3195875
2.4722118
2.4722118
2.3958995
2.3195875
2.3195875
2.3958995
2.4722118
2.3958995
2.3958995
2.3195875
2.243275
2.1669626
2.1669626
2.243275
2.3195875
2.3195875
2.3195875
2.3195875
2.3958995
2.3958995
2.3195875
2.243275
2.3195875
2.4722118
2.4722118
2.4722118
2.3958995
2.3958995
2.3958995
2.4722118
2.4722118
2.3958995
2.3195875
2.3958995
2.4722118
2.5485241
2.5485241
2.3958995
2.3195875
2.243275
2.243275
2.3195875
2.3195875
2.3195875
2.3195875
2.3958995
2.4722118
2.5485241
2.4722118
2.3958995
2.243275
2.243275
2.3195875
2.3958995
2.4722118
2.3958995
2.3195875
2.1669626
2.0906506
2.0906506
2.1669626
2.1669626
2.243275
2.3195875
2.3195875
2.243275
2.1669626
2.1669626
2.243275
2.3195875
2.243275
2.0906506
2.0143383
2.0906506
2.1669626
2.243275
2.243275
2.1669626
2.1669626
2.243275
2.243275
2.3195875
2.243275
2.243275
2.243275
2.243275
2.243275
2.3195875
2.3195875
2.3195875
2.243275
2.243275
2.243275
2.3195875
2.3958995
2.3958995
2.3958995
2.243275
2.243275
2.243275
2.3195875
2.3958995
2.3195875
2.3195875
2.3958995
2.5485241
2.6248362
2.6248362
2.4722118
2.3958995
2.3958995
2.3958995
2.3195875
2.3958995
2.4722118
2.4722118
2.3958995
2.3958995
2.3195875
2.3195875
2.3958995
2.3958995
2.3958995
2.3958995
2.3958995
2.3958995
2.3958995
2.3958995
2.3195875
2.243275
2.243275
2.3195875
2.3195875
2.3195875
2.243275
2.3195875
2.3958995
2.3958995
2.3195875
2.1669626
2.0906506
2.1669626
2.243275
2.3195875
2.243275
2.243275
2.3195875
2.3958995
2.3958995
2.3958995
2.3195875
2.3958995
2.4722118
2.4722118
2.3958995
2.3195875
2.3958995
2.3958995
2.3958995
2.3958995
2.3195875
2.3195875
2.3958995
2.3958995
2.3958995
2.3958995
2.3958995
2.3958995
2.3958995
2.3195875
2.3195875
2.3195875
2.3195875
2.3195875
2.3958995
2.3195875
2.3195875
2.3195875
2.3958995
2.3958995
2.3958995
2.3195875
2.3958995
2.4722118
2.4722118
2.3958995
2.3195875
2.3195875
2.4722118
2.5485241
2.5485241
2.4722118
2.4722118
2.4722118
2.4722118
2.4722118
2.3958995
2.3958995
2.3958995
2.4722118
2.4722118
2.4722118
2.5485241
2.6248362
2.6248362
2.5485241
2.5485241
2.5485241
2.6248362
2.6248362
2.6248362
2.6248362
2.6248362
2.7011485
2.7774608
2.853773
2.853773
2.7774608
2.7011485
2.7011485
2.7774608
2.853773
2.7774608
2.7011485
2.7774608
2.853773
2.853773
2.7774608
2.7011485
2.7011485
2.7011485
2.7011485
2.6248362
2.6248362
2.6248362
2.6248362
2.6248362
2.5485241
2.5485241
2.5485241
2.5485241
2.4722118
2.4722118
2.4722118
2.4722118
2.4722118
2.3958995
2.3195875
2.3958995
2.4722118
2.5485241
2.6248362
2.5485241
2.5485241
2.4722118
2.3958995
2.3195875
2.3958995
2.3958995
2.4722118
2.4722118
2.5485241
2.7011485
2.7774608
2.853773
2.853773
2.853773
2.853773
2.9300857
2.9300857
2.9300857
3.0827098
3.1590219
3.0827098
3.0063977
2.853773
2.7774608
2.853773
2.9300857
2.9300857
2.9300857
2.853773
2.853773
3.0063977
3.0827098
3.0827098
3.0827098
3.0827098
3.0827098
3.0063977
2.9300857
2.9300857
3.0063977
3.0827098
3.0063977
2.9300857
2.9300857
2.9300857
3.0063977
2.9300857
3.0063977
2.9300857
2.9300857
2.9300857
2.9300857
3.0063977
3.0063977
3.0827098
3.0827098
3.1590219
3.0827098
3.0827098
3.0063977
3.0063977
3.0827098
3.1590219
3.2353344
3.3116465
3.3116465
3.387959
3.3116465
3.2353344
3.1590219
3.1590219
3.1590219
3.2353344
3.2353344
3.2353344
3.3116465
3.387959
3.3116465
3.2353344
3.3116465
3.387959
3.387959
3.387959
3.387959
3.464271
3.464271
3.387959
3.1590219
3.0063977
3.0063977
3.0827098
3.1590219
3.1590219
3.2353344
3.2353344
3.2353344
3.0827098
2.9300857
2.853773
2.853773
2.853773
2.853773
2.853773
2.853773
2.9300857
2.9300857
2.853773
2.853773
2.7774608
2.7774608
2.853773
2.9300857
2.9300857
2.853773
2.853773
2.853773
2.9300857
3.0063977
3.0827098
3.0827098
3.0063977
2.9300857
2.9300857
3.0063977
3.0827098
3.0827098
3.1590219
3.1590219
3.1590219
3.1590219
3.2353344
3.3116465
3.387959
3.3116465
3.1590219
3.0827098
3.0063977
3.0063977
3.0063977
3.0063977
3.0063977
3.0827098
3.1590219
3.1590219
3.0827098
2.9300857
2.7774608
2.7774608
2.7774608
2.7774608
2.7774608
2.853773
2.9300857
3.0063977
3.0063977
3.0063977
3.0063977
2.9300857
2.853773
2.853773
2.9300857
3.0827098
3.1590219
3.2353344
3.2353344
3.2353344
3.1590219
3.1590219
3.1590219
3.1590219
3.2353344
3.3116465
3.3116465
3.2353344
3.1590219
3.1590219
3.1590219
3.2353344
3.1590219
3.1590219
3.1590219
3.2353344
3.3116465
3.387959
3.387959
3.3116465
3.2353344
3.1590219
3.2353344
3.3116465
3.387959
3.387959
3.3116465
3.2353344
3.1590219
3.1590219
3.1590219
3.1590219
3.2353344
3.3116465
3.387959
3.464271
3.387959
3.3116465
3.3116465
3.3116465
3.387959
3.387959
3.387959
3.387959
3.464271
3.464271
3.387959
3.3116465
3.3116465
3.3116465
3.387959
3.387959
3.387959
3.464271
3.5405836
3.464271
3.3116465
3.3116465
3.387959
3.464271
3.387959
3.2353344
3.1590219
3.1590219
3.2353344
3.3116465
3.3116465
3.3116465
3.2353344
3.2353344
3.2353344
3.3116465
3.3116465
3.3116465
3.3116465
3.3116465
3.2353344
3.2353344
3.2353344
3.2353344
3.3116465
3.3116465
3.2353344
3.2353344
3.2353344
3.3116465
3.3116465
3.387959
3.387959
3.3116465
3.3116465
3.387959
3.464271
3.464271
3.5405836
3.464271
3.464271
3.464271
3.5405836
3.5405836
3.5405836
3.6932077
3.6932077
3.6932077
3.6932077
3.7695203
3.7695203
3.8458323
3.8458323
3.9221444
3.9221444
3.9984565
3.9984565
3.9984565
3.9221444
3.9221444
3.9984565
4.074769
4.074769
4.074769
4.074769
4.074769
4.151081
4.074769
4.074769
4.074769
4.074769
4.074769
4.074769
4.151081
4.151081
4.151081
4.151081
4.227394
4.227394
4.151081
4.151081
4.227394
4.303706
4.303706
4.227394
4.074769
4.074769
4.074769
4.227394
4.380018
4.380018
4.303706
4.227394
4.227394
4.303706
4.303706
4.303706
4.303706
4.380018
4.380018
4.380018
4.456331
4.456331
4.532643
4.532643
4.456331
4.380018
4.303706
4.456331
4.532643
4.532643
4.456331
4.456331
4.456331
4.456331
4.456331
4.380018
4.380018
4.380018
4.456331
4.456331
4.456331
4.380018
4.380018
4.303706
4.303706
4.303706
4.303706
4.380018
4.456331
4.532643
4.380018
4.303706
4.303706
4.303706
4.303706
4.303706
4.227394
4.151081
4.227394
4.227394
4.227394
4.151081
4.151081
4.151081
4.227394
4.227394
4.151081
4.151081
4.227394
4.303706
4.303706
4.227394
4.227394
4.151081
4.151081
4.074769
4.074769
4.151081
4.151081
4.074769
3.9984565
3.9984565
3.9984565
3.9984565
3.9984565
4.074769
4.074769
3.9984565
3.9984565
3.9221444
3.8458323
3.8458323
3.9221444
3.9984565
3.9984565
3.9221444
3.7695203
3.6932077
3.6932077
3.7695203
3.7695203
3.7695203
3.6932077
3.6168957
3.6168957
3.6932077
3.7695203
3.8458323
3.7695203
3.6932077
3.6168957
3.6168957
3.6168957
3.6168957
3.6168957
3.6932077
3.6932077
3.6932077
3.6168957
3.5405836
3.464271
3.464271
3.5405836
3.5405836
3.464271
3.3116465
3.3116465
3.3116465
3.2353344
3.2353344
3.1590219
3.1590219
3.0827098
3.0827098
3.0827098
3.0827098
3.0063977
2.9300857
2.9300857
3.0827098
3.1590219
3.0827098
3.0063977
2.9300857
2.853773
2.9300857
3.0063977
3.0063977
3.0827098
3.0827098
3.1590219
3.1590219
3.1590219
3.1590219
3.1590219
3.0827098
3.0827098
3.1590219
3.2353344
3.3116465
3.3116465
3.3116465
3.2353344
3.2353344
3.0827098
3.0063977
2.9300857
2.9300857
3.0827098
3.1590219
3.2353344
3.2353344
3.2353344
3.2353344
3.2353344
3.1590219
3.0827098
3.0063977
3.0827098
3.1590219
3.2353344
3.1590219
3.1590219
3.2353344
3.2353344
3.2353344
3.1590219
3.0063977
3.0063977
3.0063977
3.1590219
3.2353344
3.3116465
3.2353344
3.2353344
3.3116465
3.3116465
3.3116465
3.2353344
3.1590219
3.1590219
3.1590219
3.1590219
3.1590219
3.2353344
3.3116465
3.3116465
3.2353344
3.2353344
3.1590219
3.1590219
3.2353344
3.2353344
3.3116465
3.387959
3.387959
3.3116465
3.3116465
3.387959
3.387959
3.387959
3.3116465
3.1590219
3.0827098
3.0827098
3.0827098
3.0827098
3.0827098
3.1590219
3.2353344
3.2353344
3.1590219
3.1590219
3.1590219
3.1590219
3.1590219
3.1590219
3.0827098
3.1590219
3.1590219
3.1590219
3.1590219
3.1590219
3.1590219
3.1590219
3.0827098
3.0827098
3.0827098
3.0827098
3.0827098
3.0827098
3.0827098
3.0827098
3.0827098
3.0827098
3.0827098
3.0063977
2.9300857
2.853773
2.853773
2.7774608
2.853773
2.9300857
2.9300857
3.0063977
3.0827098
3.0827098
3.0827098
2.9300857
2.853773
2.9300857
2.9300857
2.853773
2.7011485
2.6248362
2.5485241
2.5485241
2.4722118
2.3958995
2.3195875
2.1669626
2.0906506
2.0143383
1.938026
1.7854016
1.5564647
1.4801524
1.4038403
1.4038403
1.5564647
1.632777
1.709089
1.709089
1.5564647
1.4801524
1.4038403
1.4801524
1.5564647
1.5564647
1.632777
1.709089
1.8617139
1.938026
2.0143383
2.0906506
2.1669626
2.243275
2.3958995
2.4722118
2.7011485
2.7774608
2.853773
2.853773
2.853773
2.9300857
2.9300857
3.0063977
3.0827098
3.1590219
3.2353344
3.2353344
3.3116465
3.3116465
3.3116465
3.1590219
3.0827098
3.0827098
3.0827098
3.1590219
3.1590219
3.0827098
3.0063977
3.0063977
3.0827098
3.0827098
3.0063977
3.0063977
2.9300857
2.853773
2.7774608
2.7011485
2.7011485
2.7011485
2.7011485
2.7774608
2.7774608
2.7011485
2.6248362
2.5485241
2.6248362
2.7011485
2.7011485
2.7011485
2.7011485
2.853773
3.0063977
3.0827098
3.0827098
3.0063977
2.9300857
3.0063977
3.0827098
3.0063977
3.0063977
2.9300857
3.0063977
3.0827098
3.0827098
3.0827098
3.0827098
3.0827098
3.1590219
3.1590219
3.1590219
3.1590219
3.2353344
3.2353344
3.2353344
3.2353344
3.2353344
3.387959
3.464271
3.464271
3.464271
3.464271
3.464271
3.387959
3.387959
3.464271
3.5405836
3.6168957
3.6168957
3.5405836
3.5405836
3.5405836
3.5405836
3.6168957
3.6168957
3.6932077
3.6932077
3.7695203
3.7695203
3.7695203
3.7695203
3.6932077
3.6932077
3.6168957
3.6168957
3.6168957
3.6168957
3.6932077
3.7695203
3.7695203
3.7695203
3.7695203
3.7695203
3.8458323
3.8458323
3.7695203
3.6932077
3.6932077
3.6932077
3.7695203
3.8458323
3.8458323
3.8458323
3.7695203
3.7695203
3.7695203
3.7695203
3.6932077
3.6932077
3.6168957
3.6168957
3.6932077
3.6932077
3.6932077
3.6168957
3.6932077
3.7695203
3.7695203
3.7695203
3.6932077
3.6932077
3.6932077
3.6168957
3.6168957
3.6932077
3.7695203
3.8458323
3.7695203
3.7695203
3.7695203
3.8458323
3.9221444
3.8458323
3.7695203
3.6932077
3.6932077
3.7695203
3.7695203
3.8458323
3.8458323
3.8458323
3.8458323
3.8458323
3.8458323
3.7695203
3.6932077
3.6932077
3.7695203
3.8458323
3.8458323
3.7695203
3.6168957
3.6168957
3.6932077
3.6168957
3.5405836
3.464271
3.464271
3.5405836
3.464271
3.387959
3.2353344
3.2353344
3.2353344
3.2353344
3.1590219
3.0063977
2.853773
2.7011485
2.6248362
2.6248362
2.6248362
2.5485241
2.4722118
2.4722118
2.3958995
2.243275
2.1669626
2.1669626
2.0906506
2.0143383
1.938026
1.938026
1.938026
1.938026
1.8617139
1.7854016
1.632777
1.5564647
1.4801524
1.4038403
1.327528
1.327528
1.327528
1.2512157
1.1749034
1.0222788
0.9459667
1.0222788
1.0222788
1.0222788
0.8696544
0.79334235
0.7170299
0.7170299
0.64071774
0.64071774
0.64071774
0.64071774
0.64071774
0.64071774
0.56440544
0.56440544
0.56440544
0.64071774
0.64071774
0.56440544
0.56440544
0.56440544
0.56440544
0.56440544
0.56440544
0.64071774
0.7170299
0.7170299
0.79334235
0.8696544
1.0222788
1.0985913
1.0985913
1.0985913
1.0985913
1.1749034
1.327528
1.327528
1.4038403
1.4801524
1.632777
1.7854016
1.7854016
1.8617139
1.938026
2.0143383
2.0906506
2.0906506
2.1669626
2.243275
2.4722118
2.5485241
2.5485241
2.6248362
2.6248362
2.7011485
2.7774608
2.853773
2.853773
2.853773
2.853773
3.0063977
3.0827098
3.3116465
3.464271
3.464271
3.387959
3.3116465
3.3116465
3.3116465
3.387959
3.464271
3.6168957
3.7695203
3.8458323
3.8458323
3.8458323
3.8458323
3.9221444
3.9221444
3.9221444
3.9221444
3.9984565
4.151081
4.303706
4.456331
4.456331
4.456331
4.532643
4.532643
4.6852674
4.6852674
4.6852674
4.6852674
4.8378916
4.9142036
5.0668283
5.0668283
5.0668283
5.0668283
4.990516
4.990516
4.990516
4.990516
4.990516
4.990516
4.990516
5.0668283
5.0668283
5.0668283
5.0668283
5.0668283
5.219453
5.2957654
5.372078
5.44839
5.6010146
5.6773267
5.7536387
5.9062634
5.9825754
6.0588875
6.211512
6.440449
6.593074
6.745698
6.898323
6.974635
7.050947
7.1272593
7.2798834
7.4325085
7.5851336
7.7377577
7.8140697
7.8140697
7.890382
7.966694
7.966694
8.043006
8.043006
8.119319
8.119319
8.119319
8.119319
8.119319
8.195631
8.119319
8.043006
8.043006
8.043006
7.966694
7.966694
7.890382
7.7377577
7.7377577
7.7377577
7.7377577
7.6614456
7.5088205
7.4325085
7.2798834
7.2035713
7.050947
6.898323
6.82201
6.745698
6.669386
6.669386
6.593074
6.5167613
6.440449
6.287824
6.287824
6.287824
6.211512
6.1352
5.9825754
5.9825754
5.9825754
5.9825754
6.0588875
6.0588875
5.9062634
5.7536387
5.7536387
5.6773267
5.6773267
5.6773267
5.6010146
5.6010146
5.524702
5.372078
5.2957654
5.219453
5.2957654
5.219453
5.1431403
4.990516
4.7615795
4.608955
4.532643
4.608955
4.6852674
4.7615795
4.7615795
4.6852674
4.608955
4.456331
4.380018
4.227394
4.227394
4.227394
4.227394
4.151081
4.074769
4.074769
4.074769
3.9221444
3.8458323
3.8458323
3.8458323
3.8458323
3.7695203
3.6932077
3.6168957
3.6168957
3.6168957
3.5405836
3.5405836
3.464271
3.464271
3.387959
3.464271
3.5405836
3.5405836
3.464271
3.3116465
3.2353344
3.2353344
3.1590219
3.0827098
3.0063977
2.9300857
2.9300857
2.9300857
2.9300857
3.0063977
3.0063977
2.9300857
2.9300857
2.9300857
3.0063977
3.0063977
2.9300857
2.9300857
2.853773
2.853773
2.7774608
2.7774608
2.7774608
2.9300857
3.0827098
3.1590219
3.1590219
3.2353344
3.3116465
3.464271
3.6168957
3.6932077
3.7695203
3.7695203
3.7695203
3.8458323
3.9984565
3.9984565
3.9984565
3.9221444
3.9984565
4.151081
4.303706
4.380018
4.380018
4.456331
4.532643
4.532643
4.532643
4.608955
4.6852674
4.7615795
4.7615795
4.6852674
4.532643
4.532643
4.608955
4.6852674
4.7615795
4.6852674
4.532643
4.380018
4.303706
4.151081
3.9984565
3.8458323
3.6932077
3.5405836
3.387959
3.3116465
3.3116465
3.2353344
3.1590219
3.0063977
3.0063977
2.9300857
2.853773
2.853773
2.7011485
2.6248362
2.5485241
2.5485241
2.5485241
2.5485241
2.4722118
2.3958995
2.3958995
2.4722118
2.5485241
2.5485241
2.5485241
2.4722118
2.3958995
2.3958995
2.3958995
2.3958995
2.3958995
2.4722118
2.4722118
2.4722118
2.3958995
2.3195875
2.3958995
2.5485241
2.5485241
2.5485241
2.5485241
2.4722118
2.4722118
2.4722118
2.4722118
2.5485241
2.6248362
2.6248362
2.6248362
2.6248362
2.6248362
2.6248362
2.7011485
2.7011485
2.6248362
2.6248362
2.6248362
2.6248362
2.5485241
2.5485241
2.4722118
2.4722118
2.4722118
2.4722118
2.3958995
2.3958995
2.3958995
2.4722118
2.4722118
2.3958995
2.3958995
2.3958995
2.3958995
2.3958995
2.3958995
2.3195875
2.3195875
2.3195875
2.3958995
2.3958995
2.3195875
2.3195875
2.243275
2.243275
2.243275
2.243275
2.243275
2.1669626
2.0906506
2.0906506
2.0143383
2.0143383
2.0143383
2.0143383
2.0143383
1.938026
1.7854016
1.709089
1.632777
1.632777
1.5564647
1.5564647
1.4801524
1.4801524
1.4801524
1.4038403
1.327528
1.4038403
1.4038403
1.4038403
1.2512157
1.2512157
1.2512157
1.327528
1.4038403
1.4038403
1.327528
1.2512157
1.1749034
1.1749034
1.2512157
1.327528
1.327528
1.327528
1.4038403
1.5564647
1.5564647
1.632777
1.5564647
1.5564647
1.5564647
1.4801524
1.5564647
1.632777
1.709089
1.7854016
1.8617139
1.938026
1.8617139
1.7854016
1.709089
1.7854016
1.8617139
1.8617139
1.8617139
1.8617139
1.8617139
1.938026
2.0143383
2.0906506
2.0906506
1.938026
1.8617139
1.7854016
1.7854016
1.632777
1.5564647
1.5564647
1.632777
1.709089
1.7854016
1.632777
1.5564647
1.4038403
1.327528
1.327528
1.327528
1.327528
1.327528
1.327528
1.4038403
1.4801524
1.4801524
1.4038403
1.2512157
1.2512157
1.327528
1.327528
1.327528
1.4038403
1.4801524
1.5564647
1.709089
1.8617139
2.0143383
2.0906506
2.1669626
2.1669626
2.243275
2.3195875
2.3958995
2.5485241
2.7011485
2.9300857
3.1590219
3.387959
3.6168957
3.7695203
3.9221444
3.9984565
3.9221444
3.9221444
3.9984565
4.151081
4.380018
4.608955
4.6852674
4.6852674
4.7615795
4.7615795
4.7615795
4.6852674
4.7615795
4.9142036
4.990516
5.0668283
5.0668283
5.1431403
5.219453
5.2957654
5.372078
5.372078
5.2957654
5.372078
5.2957654
5.2957654
5.2957654
5.372078
5.44839
5.524702
5.524702
5.44839
5.372078
5.219453
5.0668283
4.990516
4.8378916
4.8378916
4.8378916
4.8378916
4.7615795
4.608955
4.456331
4.303706
4.151081
4.074769
4.074769
3.9221444
3.8458323
3.7695203
3.7695203
3.6932077
3.5405836
3.387959
3.2353344
3.0827098
3.0063977
2.853773
2.7774608
2.6248362
2.5485241
2.4722118
2.3958995
2.3195875
2.243275
2.243275
2.0906506
1.938026
1.8617139
1.8617139
1.8617139
1.938026
1.8617139
1.632777
1.4038403
1.2512157
1.1749034
1.0985913
1.0985913
1.0985913
0.9459667
0.7170299
0.41178095
0.10653186
-0.12240493
-0.27502942
-0.4276539
-0.4276539
-0.5802784
-0.7329029
-0.8855274
-1.1144642
-1.2670887
-1.4960254
-1.5723376
-1.7249622
-1.8012745
-2.0302112
-2.2591481
-2.4117725
-2.4880848
-2.564397
-2.7170215
-2.793334
-2.7170215
-2.6407094
-2.564397
-2.564397
-2.6407094
-2.7170215
-2.793334
-2.869646
-2.869646
-2.869646
-2.7170215
-2.6407094
-2.564397
-2.564397
-2.4880848
-2.4880848
-2.4880848
-2.4880848
-2.4880848
-2.4117725
-2.2591481
-2.1065235
-1.9538989
-1.8775867
-1.8775867
-1.8775867
-1.8775867
-1.9538989
-1.8775867
-1.8012745
-1.7249622
-1.5723376
-1.4960254
-1.343401
-1.2670887
-1.2670887
-1.1144642
-0.9618397
-0.8092152
-0.65659064
-0.5039661
-0.4276539
-0.3513416
-0.12240493
0.030219674
0.25915647
0.41178095
0.56440544
0.79334235
0.9459667
1.0985913
1.2512157
1.4038403
1.5564647
1.632777
1.709089
1.8617139
2.0906506
2.3195875
2.5485241
2.7011485
2.853773
2.9300857
3.0063977
3.0063977
3.0063977
3.0827098
3.1590219
3.0827098
3.1590219
3.2353344
3.3116465
3.3116465
3.2353344
3.2353344
3.2353344
3.3116465
3.3116465
3.387959
3.387959
3.464271
3.464271
3.5405836
3.5405836
3.464271
3.464271
3.5405836
3.6168957
3.5405836
3.464271
3.5405836
3.6168957
3.5405836
3.5405836
3.5405836
3.5405836
3.5405836
3.5405836
3.6168957
3.6168957
3.387959
3.2353344
3.2353344
3.387959
3.6168957
3.7695203
3.7695203
3.6932077
3.464271
3.3116465
3.3116465
3.387959
3.464271
3.6168957
3.7695203
3.9221444
4.074769
4.227394
4.380018
4.380018
4.303706
4.303706
4.227394
4.303706
4.456331
4.608955
4.8378916
4.9142036
4.990516
5.0668283
5.1431403
5.1431403
5.1431403
5.0668283
5.1431403
5.1431403
5.219453
5.2957654
5.44839
5.524702
5.6010146
5.524702
5.524702
5.6010146
5.7536387
5.829951
5.9062634
5.9062634
5.9825754
6.1352
6.287824
6.364137
6.5167613
6.593074
6.745698
6.82201
6.82201
6.82201
6.82201
6.82201
6.898323
6.898323
6.974635
6.974635
7.050947
7.1272593
7.2035713
7.2035713
7.1272593
7.1272593
7.2035713
7.2798834
7.2035713
7.1272593
7.1272593
7.1272593
7.1272593
7.050947
7.050947
7.050947
6.974635
6.898323
6.898323
6.898323
6.82201
6.745698
6.669386
6.5167613
6.440449
6.287824
6.1352
6.0588875
5.9825754
5.9825754
6.0588875
6.0588875
5.9062634
5.7536387
5.6773267
5.6010146
5.44839
5.219453
5.1431403
5.0668283
5.0668283
5.1431403
5.1431403
5.0668283
4.990516
4.9142036
4.8378916
4.8378916
4.7615795
4.6852674
4.6852674
4.7615795
4.8378916
4.8378916
4.7615795
4.6852674
4.608955
4.532643
4.380018
4.303706
4.303706
4.227394
4.303706
4.456331
4.608955
4.8378916
4.9142036
4.8378916
4.8378916
4.9142036
5.0668283
5.219453
5.372078
5.524702
5.6010146
5.7536387
5.9062634
5.9825754
6.1352
6.287824
6.364137
6.211512
6.0588875
6.211512
6.5167613
6.745698
6.898323
6.898323
6.745698
6.669386
6.593074
6.669386
6.745698
6.82201
6.82201
6.974635
7.050947
7.1272593
7.1272593
7.050947
7.050947
6.974635
7.050947
7.1272593
7.3561954
7.5088205
7.5088205
7.4325085
7.3561954
7.3561954
7.4325085
7.5088205
7.5088205
7.5851336
7.890382
8.271943
8.195631
7.8140697
7.6614456
7.8140697
8.119319
8.195631
8.043006
7.890382
7.8140697
7.8140697
7.890382
7.8140697
7.8140697
7.890382
8.119319
8.195631
8.043006
7.7377577
7.5088205
7.4325085
7.5088205
7.7377577
7.8140697
7.8140697
7.6614456
7.5088205
7.5851336
7.5851336
7.6614456
7.5851336
7.5088205
7.4325085
7.3561954
7.2798834
7.2798834
7.2798834
7.3561954
7.3561954
7.1272593
6.974635
6.898323
6.898323
6.82201
6.745698
6.669386
6.593074
6.5167613
6.593074
6.669386
6.593074
6.440449
6.287824
6.287824
6.211512
6.1352
5.9825754
5.372078
4.380018
3.9221444
4.532643
5.372078
5.7536387
5.44839
4.990516
4.7615795
4.6852674
4.6852674
4.608955
4.532643
4.532643
4.608955
4.6852674
4.7615795
4.7615795
4.6852674
4.456331
4.303706
4.151081
4.151081
4.227394
4.380018
4.532643
4.6852674
4.7615795
4.7615795
4.8378916
4.9142036
4.990516
5.0668283
5.1431403
5.0668283
5.0668283
5.1431403
5.2957654
5.44839
5.524702
5.372078
5.0668283
4.8378916
4.8378916
4.9142036
4.9142036
4.9142036
4.8378916
4.7615795
4.608955
4.456331
4.380018
4.303706
4.227394
4.151081
4.074769
3.9984565
3.9221444
3.8458323
3.7695203
3.7695203
3.6932077
3.6932077
3.6932077
3.6932077
3.6168957
3.6168957
3.6932077
3.6932077
3.7695203
3.8458323
3.9984565
4.227394
4.456331
4.608955
4.8378916
4.9142036
4.9142036
4.990516
5.0668283
5.219453
5.2957654
5.44839
5.6773267
5.9062634
6.211512
6.440449
6.669386
6.82201
6.82201
6.898323
7.050947
7.2798834
7.5088205
7.5851336
7.8140697
7.966694
8.119319
8.348255
8.424567
8.577192
8.653504
8.882441
9.187691
9.340315
9.416627
9.340315
9.340315
9.569251
9.8745
10.17975
10.332375
10.408687
10.408687
10.332375
10.256062
10.17975
10.103437
10.027124
9.950813
9.950813
9.950813
10.027124
10.103437
10.103437
10.027124
10.103437
10.256062
10.332375
10.561311
10.866559
11.477058
12.087556
12.698053
13.308552
14.071675
14.911109
15.674232
16.284729
16.66629
16.971539
17.200478
17.505726
18.039913
18.726723
19.260906
19.642467
19.795094
19.871407
19.871407
19.871407
19.94772
19.871407
19.71878
19.566158
19.489845
19.33722
19.184597
18.955658
18.65041
18.345161
18.039913
17.887287
17.582039
16.971539
16.742603
16.971539
17.124165
16.971539
16.66629
16.513668
16.589977
16.742603
16.66629
16.437355
16.361042
16.361042
16.437355
16.513668
16.589977
16.742603
16.89523
16.818916
16.437355
16.055794
15.674232
15.445294
15.140046
14.453236
14.224299
14.758486
15.368983
15.445294
14.987422
14.376924
13.995362
13.766426
13.690113
13.690113
13.766426
13.842737
13.91905
13.842737
13.766426
13.690113
13.690113
13.690113
13.613802
13.613802
13.690113
13.842737
14.071675
14.453236
14.758486
14.987422
14.911109
14.834798
14.911109
15.063735
15.216359
15.29267
15.445294
15.59792
15.674232
15.826856
15.750545
15.674232
15.59792
15.445294
15.29267
14.911109
14.605861
14.682173
15.063735
15.063735
14.529548
13.995362
14.147986
14.758486
15.140046
15.216359
15.140046
15.140046
15.063735
14.987422
14.987422
15.140046
15.368983
15.59792
15.750545
16.132107
16.513668
16.742603
16.66629
16.66629
16.89523
17.124165
17.27679
17.27679
17.124165
17.047852
17.124165
17.429413
17.582039
17.582039
17.582039
17.810974
18.039913
18.039913
17.429413
9.721876
-1.4197133
-1.6486499
10.484999
22.084461
24.450142
20.32928
16.971539
17.200478
18.803032
18.955658
17.887287
15.979482
13.995362
13.91905
15.216359
16.589977
16.66629
15.979482
15.826856
15.826856
15.216359
14.987422
15.750545
17.047852
17.887287
17.810974
17.429413
17.047852
16.89523
16.818916
16.742603
16.742603
16.818916
17.047852
17.27679
17.429413
17.582039
17.582039
17.582039
17.505726
17.429413
17.27679
17.200478
17.124165
17.124165
17.124165
17.124165
16.971539
16.742603
16.513668
16.20842
16.055794
16.055794
16.132107
16.20842
16.284729
16.20842
16.055794
15.826856
15.59792
15.445294
15.445294
15.445294
15.521607
15.59792
15.674232
15.674232
15.750545
15.826856
15.903169
15.979482
16.055794
16.055794
16.132107
16.361042
16.742603
17.047852
17.200478
17.27679
17.200478
17.124165
17.047852
17.124165
17.27679
17.505726
17.810974
17.9636
18.116222
18.345161
18.574097
18.345161
17.734665
17.505726
17.810974
18.268848
18.497787
18.65041
18.803032
19.031971
19.184597
19.33722
19.33722
19.413532
19.489845
19.566158
18.574097
16.361042
15.368983
16.818916
19.031971
20.252968
20.024033
19.413532
19.108284
19.33722
19.489845
19.413532
19.413532
19.71878
20.252968
20.481903
20.176655
19.413532
18.955658
18.955658
19.260906
19.33722
19.260906
19.33722
19.71878
20.252968
20.40559
20.100342
19.566158
19.108284
18.65041
18.268848
17.887287
17.505726
17.353104
17.429413
17.582039
17.582039
17.353104
17.200478
17.200478
17.353104
17.505726
17.658352
17.658352
17.505726
17.27679
17.047852
16.66629
16.361042
15.674232
12.774366
9.721876
10.637624
14.834798
18.039913
18.116222
16.437355
15.216359
14.605861
14.376924
14.987422
16.132107
16.589977
15.826856
15.063735
15.368983
16.361042
16.89523
16.818916
14.147986
9.035066
7.1272593
10.103437
13.766426
15.521607
15.903169
16.20842
16.89523
17.582039
17.9636
18.116222
18.345161
18.116222
15.59792
12.316493
12.240181
15.063735
17.505726
17.887287
17.124165
16.971539
17.582039
18.345161
18.497787
18.116222
17.658352
17.27679
17.047852
16.971539
16.971539
17.047852
17.27679
17.505726
17.582039
17.582039
17.505726
17.429413
17.27679
17.124165
17.124165
17.27679
17.658352
18.268848
19.108284
19.94772
20.40559
20.481903
20.100342
19.566158
19.184597
19.184597
19.489845
19.71878
19.871407
20.100342
20.32928
20.710842
20.939777
20.939777
20.863464
20.710842
20.63453
20.558216
20.558216
20.558216
20.63453
20.939777
21.168716
21.245026
21.01609
20.63453
20.176655
19.94772
20.024033
20.100342
20.100342
20.024033
19.871407
19.795094
19.795094
19.795094
19.871407
19.871407
20.100342
20.32928
20.558216
20.558216
20.481903
20.252968
20.024033
19.94772
20.024033
20.252968
20.481903
20.710842
20.863464
21.092403
21.092403
21.01609
20.863464
20.863464
21.01609
21.321339
21.626587
21.931835
22.084461
22.084461
22.008148
21.931835
21.855526
21.931835
22.084461
22.3134
22.542336
22.847584
23.076519
23.152832
23.00021
22.77127
22.618649
22.694958
23.152832
23.610706
23.839642
23.992268
23.992268
23.992268
23.915955
23.68702
23.305458
23.00021
22.77127
22.77127
22.923897
23.076519
23.305458
23.305458
23.152832
22.77127
22.466022
22.3134
22.237087
22.3134
22.466022
22.694958
22.694958
22.466022
22.160774
21.855526
21.473965
21.168716
21.01609
21.01609
20.939777
20.939777
20.939777
20.939777
20.939777
20.939777
20.939777
20.863464
20.710842
20.710842
20.863464
20.939777
20.863464
20.710842
20.481903
20.40559
20.32928
20.481903
20.558216
20.558216
20.481903
20.32928
20.176655
19.94772
19.871407
19.795094
19.871407
20.100342
20.32928
20.63453
20.787151
20.787151
20.710842
20.710842
20.863464
21.01609
21.168716
21.168716
21.168716
21.245026
21.245026
21.245026
21.397652
21.626587
21.779213
21.779213
21.473965
21.245026
21.092403
21.245026
21.626587
22.008148
22.38971
22.466022
22.466022
22.3134
22.008148
21.7029
21.550274
21.626587
21.7029
21.779213
21.855526
21.931835
22.008148
21.931835
21.7029
21.397652
21.168716
20.939777
20.710842
20.710842
20.710842
20.787151
20.787151
20.63453
20.481903
20.32928
20.252968
20.176655
20.100342
19.94772
19.71878
19.413532
19.184597
19.031971
18.955658
18.879349
18.65041
18.345161
18.116222
17.810974
17.582039
17.353104
17.124165
16.89523
16.742603
16.742603
16.742603
16.818916
16.89523
16.89523
16.818916
16.589977
16.284729
16.055794
15.903169
15.979482
16.284729
16.589977
16.971539
17.200478
17.27679
17.429413
17.505726
17.582039
17.582039
17.505726
17.429413
17.505726
17.582039
17.810974
18.116222
18.345161
18.497787
18.65041
18.726723
18.803032
18.879349
18.879349
18.879349
19.031971
19.33722
19.71878
20.176655
20.558216
20.939777
21.168716
21.245026
21.168716
21.092403
21.168716
21.321339
21.473965
21.626587
21.779213
21.779213
21.779213
21.855526
22.237087
23.00021
24.144894
25.4422
26.586884
27.197384
27.12107
26.434258
25.36589
24.144894
22.77127
21.473965
20.40559
19.642467
19.184597
18.955658
18.955658
19.031971
19.031971
18.879349
18.421474
17.582039
16.513668
15.29267
13.995362
13.003303
12.392805
12.011243
12.011243
12.087556
12.240181
12.240181
11.934932
11.55337
11.324434
11.248121
11.55337
11.55337
11.324434
11.782308
13.155927
14.529548
15.140046
15.063735
14.682173
14.071675
13.384864
12.774366
12.163868
11.782308
11.400745
11.171808
11.019184
10.713935
10.256062
9.49294
8.577192
7.5851336
6.669386
5.829951
5.1431403
4.608955
4.151081
3.6932077
3.2353344
2.6248362
2.1669626
1.709089
1.327528
0.7170299
-0.04609263
-0.8092152
-1.4960254
-2.1828358
-2.564397
-6.4563217
-16.14798
-21.184586
-15.079607
-5.1590137
-1.8012745
-5.9984484
-12.332365
-16.376915
-18.132095
-19.353092
-20.345154
-20.497776
-19.124157
-16.83479
-14.774357
-15.53748
-18.97153
-20.192528
-17.674225
-15.613792
-16.682163
-18.666283
-18.742596
-17.063726
-15.308543
-14.469109
-14.240172
-14.011235
-13.553362
-13.248113
-13.400738
-13.782299
-14.316484
-14.926983
-15.690105
-16.453228
-17.21635
-17.90316
-18.58997
-19.429405
-20.421463
-21.566147
-22.863457
-24.466015
-26.068573
-27.518505
-28.663189
-29.349998
-29.655247
-29.655247
-29.578934
-29.578934
-29.655247
-29.884186
-30.189434
-30.494682
-30.723618
-30.952557
-31.181492
-31.334118
-31.563053
-31.563053
-31.486744
-31.334118
-31.181492
-31.105179
-31.181492
-31.41043
-31.639366
-31.944614
-32.020927
-31.944614
-31.71568
-31.41043
-31.105179
-30.79993
-30.570995
-30.41837
-30.41837
-30.41837
-30.41837
-30.265747
-30.113121
-29.884186
-29.73156
-29.655247
-29.578934
-29.578934
-29.655247
-29.73156
-29.884186
-30.036808
-30.265747
-30.570995
-30.952557
-31.334118
-31.791992
-32.249866
-32.707737
-33.16561
-33.39455
-33.547173
-33.547173
-33.547173
-33.77611
-34.005047
-34.38661
-34.76817
-35.302357
-35.683918
-35.531292
-34.997105
-34.615547
-34.46292
-34.844482
-35.378666
-35.912853
-36.294415
-36.52335
-36.75229
-36.75229
-36.44704
-35.83654
-35.302357
-34.844482
-34.691856
-34.615547
-34.615547
-34.615547
-34.691856
-34.691856
-34.46292
-34.157673
-33.77611
-33.241924
-32.78405
-32.326176
-31.944614
-31.639366
-31.41043
-31.257805
-31.105179
-30.952557
-30.723618
-30.494682
-30.036808
-29.502625
-28.892124
-28.35794
-27.97638
-27.74744
-27.671127
-27.671127
-27.74744
-27.671127
-27.594818
-27.518505
-27.36588
-27.136944
-26.908009
-26.602757
-26.297508
-26.068573
-26.068573
-26.221195
-26.373821
-26.526443
-26.602757
-26.67907
-26.67907
-26.67907
-26.526443
-26.297508
-26.144882
-25.99226
-25.763325
-25.534386
-25.38176
-25.38176
-25.534386
-25.687008
-25.763325
-25.534386
-25.000198
-24.313389
-23.62658
-23.092392
-22.863457
-22.787144
-22.71083
-22.634521
-22.405582
-22.176647
-21.871399
-21.337212
-20.650402
-19.88728
-19.124157
-18.51366
-18.055786
-17.750534
-17.674225
-17.597912
-17.521599
-17.292664
-16.9111
-16.376915
-15.84273
-15.308543
-15.003295
-14.85067
-14.85067
-15.155919
-15.613792
-16.22429
-16.83479
-17.21635
-17.445286
-17.597912
-17.597912
-17.521599
-17.521599
-17.521599
-17.597912
-17.674225
-17.750534
-17.826847
-17.90316
-17.90316
-18.055786
-18.132095
-18.284721
-18.361034
-18.361034
-18.437347
-18.361034
-18.284721
-18.284721
-18.361034
-18.58997
-18.818909
-18.97153
-19.124157
-19.429405
-19.658344
-19.810966
-19.88728
-19.88728
-19.963593
-20.192528
-20.497776
-20.803028
-20.879337
-20.879337
-20.803028
-20.803028
-20.650402
-20.57409
-20.57409
-20.726715
-20.803028
-20.95565
-20.95565
-20.95565
-20.879337
-20.803028
-20.726715
-20.57409
-20.345154
-20.345154
-20.421463
-20.57409
-20.650402
-20.650402
-20.57409
-20.497776
-20.345154
-20.192528
-20.039902
-19.963593
-19.88728
-19.963593
-20.192528
-20.421463
-20.57409
-20.650402
-20.726715
-20.803028
-20.95565
-21.031963
-21.108276
-21.184586
-21.337212
-21.489838
-21.718773
-21.947708
-22.100334
-22.100334
-22.024021
-21.871399
-21.795086
-21.795086
-21.871399
-22.100334
-22.329273
-22.634521
-22.863457
-22.93977
-22.93977
-22.93977
-22.93977
-22.93977
-22.93977
-22.93977
-22.93977
-23.016083
-23.168705
-23.473957
-23.702892
-23.855515
-23.931828
-23.855515
-23.855515
-23.855515
-23.855515
-23.855515
-23.931828
-24.00814
-24.084454
-24.160767
-24.313389
-24.313389
-24.237076
-24.084454
-23.855515
-23.702892
-23.62658
-23.550266
-23.39764
-23.245018
-23.168705
-23.168705
-23.168705
-23.245018
-23.245018
-23.168705
-23.016083
-22.787144
-22.71083
-22.634521
-22.634521
-22.634521
-22.71083
-22.787144
-22.863457
-22.93977
-22.93977
-23.016083
-23.092392
-23.092392
-23.092392
-23.168705
-23.39764
-23.62658
-23.779205
-23.855515
-23.931828
-23.931828
-24.00814
-24.00814
-24.084454
-24.084454
-24.084454
-24.084454
-24.313389
-24.542324
-24.69495
-24.847576
-25.000198
-25.076511
-25.076511
-25.000198
-25.000198
-25.000198
-25.076511
-25.152824
-25.30545
-25.534386
-25.687008
-25.763325
-25.763325
-25.839634
-25.99226
-26.068573
-26.144882
-26.221195
-26.297508
-26.450134
-26.602757
-26.67907
-26.755383
-26.831696
-26.831696
-26.984318
-26.984318
-27.06063
-26.984318
-26.984318
-26.984318
-26.908009
-26.908009
-26.908009
-26.831696
-26.755383
-26.831696
-26.984318
-27.213257
-27.289566
-27.289566
-27.289566
-27.289566
-27.36588
-27.36588
-27.36588
-27.36588
-27.518505
-27.671127
-27.823753
-27.97638
-28.052692
-28.129002
-28.129002
-28.129002
-28.205315
-28.205315
-28.205315
-28.129002
-28.129002
-28.35794
-28.663189
-29.04475
-29.349998
-29.578934
-29.73156
-29.807873
-29.884186
-30.036808
-30.189434
-30.34206
-30.570995
-30.952557
-31.181492
-31.334118
-31.41043
-31.486744
-31.639366
-31.71568
-31.71568
-31.71568
-31.639366
-31.639366
-31.639366
-31.791992
-31.944614
-32.09724
-32.249866
-32.326176
-32.326176
-32.249866
-32.17355
-32.17355
-32.249866
-32.40249
-32.631428
-32.707737
-32.860363
-32.936676
-33.012985
-33.0893
-33.012985
-32.936676
-32.936676
-32.936676
-32.860363
-32.936676
-33.012985
-33.0893
-33.241924
-33.39455
-33.470863
-33.547173
-33.623486
-33.6998
-33.85242
-34.005047
-34.157673
-34.310295
-34.38661
-34.539234
-34.615547
-34.691856
-34.76817
-34.76817
-34.920795
-34.997105
-35.073418
-35.073418
-35.073418
-35.14973
-35.14973
-35.073418
-34.997105
-34.920795
-34.920795
-34.997105
-35.073418
-35.14973
-35.14973
-35.226044
-35.302357
-35.302357
-35.302357
-35.226044
-35.073418
-34.920795
-34.844482
-34.844482
-34.920795
-35.073418
-35.073418
-35.073418
-35.073418
-35.073418
-34.997105
-34.997105
-34.997105
-35.14973
-35.302357
-35.45498
-35.45498
-35.378666
-35.378666
-35.378666
-35.45498
-35.45498
-35.45498
-35.45498
-35.45498
-35.531292
-35.607605
-35.683918
-35.683918
-35.683918
-35.683918
-35.607605
-35.531292
-35.531292
-35.531292
-35.531292
-35.607605
-35.531292
-35.378666
-35.378666
-35.45498
-35.531292
-35.531292
-35.531292
-35.378666
-35.226044
-34.997105
-34.76817
-34.691856
-34.691856
-34.76817
-34.920795
-34.997105
-35.073418
-34.997105
-34.920795
-34.844482
-34.691856
-34.615547
-34.615547
-34.691856
-34.844482
-34.920795
-34.844482
-34.76817
-34.615547
-34.539234
-34.539234
-34.539234
-34.615547
-34.615547
-34.615547
-34.46292
-34.310295
-34.157673
-33.928734
-33.85242
-33.85242
-33.85242
-33.85242
-33.85242
-33.6998
-33.547173
-33.470863
-33.623486
-33.77611
-33.85242
-33.6998
-33.547173
-33.547173
-33.547173
-33.547173
-33.470863
-33.241924
-32.936676
-32.707737
-32.78405
-33.241924
-33.77611
-34.157673
-34.233982
-34.08136
-33.77611
-33.547173
-33.470863
-33.547173
-33.6998
-33.928734
-34.157673
-34.38661
-34.539234
-34.691856
-34.691856
-34.539234
-34.310295
-34.157673
-34.08136
-34.233982
-34.46292
-34.76817
-34.997105
-35.073418
-34.844482
-34.46292
-34.157673
-34.005047
-34.005047
-34.005047
-34.005047
-34.005047
-34.005047
-34.08136
-34.08136
-34.005047
-34.005047
-33.928734
-33.928734
-34.005047
-34.005047
-34.005047
-34.005047
-33.928734
-33.77611
-33.6998
-33.623486
-33.623486
-33.623486
-33.547173
-33.39455
-33.318237
-33.241924
-33.241924
-33.241924
-33.318237
-33.241924
-33.16561
-33.0893
-33.0893
-33.0893
-33.0893
-33.0893
-33.012985
-32.936676
-32.860363
-32.860363
-32.936676
-32.936676
-32.860363
-32.78405
-32.78405
-32.860363
-33.012985
-33.16561
-33.241924
-33.16561
-33.012985
-32.707737
-32.40249
-32.249866
-32.249866
-32.4788
-32.707737
-32.78405
-32.707737
-32.555115
-32.4788
-32.326176
-32.17355
-32.09724
-32.09724
-32.09724
-32.09724
-32.17355
-32.40249
-32.631428
-32.860363
-32.936676
-32.78405
-32.555115
-32.17355
-31.791992
-31.563053
-31.486744
-31.563053
-31.71568
-31.868301
-31.868301
-31.791992
-31.639366
-31.41043
-31.181492
-30.952557
-30.723618
-30.494682
-30.494682
-30.494682
-30.570995
-30.723618
-30.723618
-30.79993
-30.723618
-30.647308
-30.41837
-30.265747
-30.189434
-30.189434
-30.189434
-30.189434
-30.113121
-30.113121
-30.113121
-30.113121
-30.036808
-29.960495
-29.807873
-29.655247
-29.426311
-29.197376
-29.04475
-29.04475
-29.121063
-29.197376
-29.197376
-29.197376
-29.197376
-29.121063
-28.968437
-28.815811
-28.739502
-28.739502
-28.663189
-28.586876
-28.510563
-28.510563
-28.586876
-28.663189
-28.510563
-28.281628
-28.052692
-27.900066
-27.74744
-27.594818
-27.442192
-27.442192
-27.289566
-27.213257
-27.06063
-27.06063
-26.908009
-26.755383
-26.602757
-26.526443
-26.526443
-26.602757
-26.755383
-26.908009
-26.984318
-26.908009
-26.602757
-26.144882
-25.839634
-25.763325
-25.99226
-26.373821
-26.755383
-26.755383
-26.67907
-26.526443
-26.373821
-26.221195
-26.068573
-26.068573
-25.763325
-24.92389
-24.771263
-25.534386
-26.373821
-26.67907
-26.373821
-26.068573
-25.99226
-26.144882
-26.144882
-26.068573
-25.99226
-25.99226
-26.068573
-26.068573
-26.144882
-26.144882
-26.221195
-26.221195
-26.221195
-26.221195
-26.221195
-26.221195
-26.221195
-26.221195
-26.221195
-26.373821
-26.373821
-26.297508
-26.144882
-26.144882
-26.221195
-26.221195
-26.144882
-25.99226
-25.839634
-25.839634
-25.763325
-25.763325
-25.687008
-25.687008
-25.687008
-25.610699
-25.534386
-25.458073
-25.38176
-25.30545
-25.229137
-25.152824
-25.152824
-25.076511
-25.076511
-25.076511
-25.076511
-25.000198
-24.92389
-24.847576
-24.847576
-24.847576
-24.771263
-24.542324
-24.313389
-24.084454
-24.084454
-24.237076
-24.313389
-24.160767
-24.00814
-23.931828
-23.931828
-23.855515
-23.702892
-23.62658
-23.702892
-23.779205
-23.779205
-23.702892
-23.62658
-23.62658
-23.550266
-23.473957
-23.473957
-23.550266
-23.702892
-23.855515
-24.00814
-24.160767
-24.084454
-23.62658
-23.092392
-22.71083
-22.634521
-22.863457
-23.245018
-23.550266
-23.62658
-23.473957
-23.168705
-22.787144
-22.481895
-22.252956
-22.100334
-21.947708
-21.947708
-21.947708
-22.024021
-22.024021
-21.871399
-21.795086
-21.64246
-21.489838
-21.260899
-21.031963
-20.95565
-20.95565
-21.031963
-21.108276
-21.184586
-21.260899
-21.260899
-21.108276
-20.803028
-20.650402
-20.57409
-20.497776
-20.497776
-20.421463
-20.421463
-20.497776
-20.57409
-20.650402
-20.726715
-20.650402
-20.57409
-20.497776
-20.497776
-20.57409
-20.57409
-20.421463
-20.192528
-20.116215
-20.116215
-20.116215
-20.039902
-19.810966
-19.658344
-19.582031
-19.505718
-19.429405
-19.353092
-19.27678
-19.124157
-19.047844
-19.124157
-19.124157
-19.047844
-18.895218
-18.895218
-18.895218
-18.97153
-18.97153
-18.895218
-18.742596
-18.51366
-18.437347
-18.51366
-18.58997
-18.742596
-18.818909
-18.666283
-18.51366
-18.284721
-18.132095
-18.055786
-18.055786
-18.132095
-18.208408
-18.284721
-18.361034
-18.284721
-18.208408
-18.055786
-17.979473
-17.90316
-17.90316
-17.90316
-18.055786
-18.284721
-18.361034
-18.284721
-18.208408
-18.132095
-18.055786
-18.055786
-17.979473
-17.90316
-17.90316
-17.979473
-17.979473
-17.979473
-17.979473
-17.979473
-17.90316
-17.979473
-18.055786
-17.979473
-17.826847
-17.750534
-17.674225
-17.597912
-17.674225
-17.674225
-17.674225
-17.597912
-17.597912
-17.521599
-17.521599
-17.445286
-17.368977
-17.368977
-17.292664
-17.292664
-17.21635
-17.21635
-17.21635
-17.140038
-16.987413
-16.9111
-16.83479
-16.83479
-16.83479
-16.758476
-16.83479
-16.83479
-16.758476
-16.682163
-16.529541
-16.453228
-16.376915
-16.300602
-16.14798
-16.14798
-16.14798
-16.22429
-16.071667
-15.84273
-15.613792
-15.613792
-15.690105
-15.690105
-15.613792
-15.53748
-15.384856
-15.308543
-15.155919
-15.079607
-15.079607
-15.003295
-15.003295
-14.926983
-14.85067
-14.85067
-14.774357
-14.698046
-14.545422
-14.3927965
-14.240172
-14.163859
-14.163859
-14.163859
-14.163859
-14.163859
-14.087548
-14.011235
-13.858611
-13.782299
-13.858611
-13.858611
-13.705986
-13.553362
-13.400738
-13.324425
-13.248113
-13.171801
-13.171801
-13.095489
-13.019176
-13.019176
-12.942864
-12.866551
-12.713927
-12.561302
-12.408678
-12.332365
-12.256054
-12.256054
-12.256054
-12.179741
-12.103429
-11.950805
-11.950805
-11.950805
-11.950805
-11.798181
-11.721868
-11.721868
-11.798181
-11.721868
-11.6455555
-11.49293
-11.49293
-11.416618
-11.416618
-11.416618
-11.49293
-11.416618
-11.340306
-11.263994
-11.11137
-10.958745
-10.958745
-10.882433
-10.882433
-10.882433
-10.958745
-10.958745
-10.958745
-10.882433
-10.729808
-10.577184
-10.500872
-10.348248
-10.348248
-10.2719345
-10.348248
-10.42456
-10.500872
-10.42456
-10.2719345
-10.195622
-10.2719345
-10.2719345
-10.2719345
-10.2719345
-10.2719345
-10.2719345
-10.2719345
-10.2719345
-10.11931
-10.042998
-9.966686
-9.890373
-9.890373
-9.814061
-9.737749
-9.661437
-9.508812
-9.508812
-9.4325
-9.356188
-9.356188
-9.356188
-9.356188
-9.279876
-9.127251
-9.05094
-8.974627
-8.974627
-8.898314
-8.898314
-8.974627
-9.05094
-9.05094
-8.898314
-8.745689
-8.669377
-8.669377
-8.822001
-8.822001
-8.745689
-8.593065
-8.593065
-8.745689
-8.898314
-8.822001
-8.593065
-8.364128
-8.287816
-8.211504
-8.211504
-8.211504
-8.364128
-8.440441
-8.440441
-8.364128
-8.211504
-8.05888
-7.9825673
-7.9062552
-7.9825673
-8.05888
-8.05888
-8.05888
-8.05888
-8.135192
-8.135192
-8.135192
-8.135192
-8.05888
-8.135192
-8.364128
-8.593065
-8.745689
-8.745689
-8.745689
-8.898314
-9.127251
-9.279876
-9.279876
-9.203564
-9.203564
-9.356188
-9.356188
-9.356188
-9.279876
-9.203564
-9.127251
-9.127251
-9.05094
-9.127251
-9.203564
-9.203564
-9.127251
-8.974627
-8.898314
-8.822001
-8.822001
-8.822001
-8.822001
-8.822001
-8.822001
-8.898314
-8.898314
-8.745689
-8.669377
-8.593065
-8.593065
-8.669377
-8.745689
-8.898314
-8.898314
-8.745689
-8.669377
-8.516752
-8.440441
-8.364128
-8.135192
-7.8299427
-7.6010056
-7.372069
-7.06682
-6.6852584
-6.3036976
-5.9221363
-5.540575
-5.235326
-5.006389
-4.8537645
-4.624828
-4.395891
-4.090642
-3.7853932
-3.6327686
-3.5564563
-3.709081
-4.01433
-4.2432666
-4.4722033
-4.7011404
-4.8537645
-4.7774525
-4.624828
-4.4722033
-4.319579
-4.2432666
-4.395891
-4.5485153
-4.624828
-4.7011404
-4.7774525
-4.7774525
-4.7774525
-4.8537645
-4.8537645
-4.8537645
-4.8537645
-4.930077
-5.0827017
-5.1590137
-5.1590137
-5.1590137
-5.0827017
-5.1590137
-5.1590137
-5.235326
-5.235326
-5.235326
-5.1590137
-5.0827017
-5.006389
-5.006389
-5.0827017
-5.1590137
-5.235326
-5.311638
-5.311638
-5.3879504
-5.3879504
-5.235326
-5.1590137
-5.006389
-4.930077
-4.930077
-4.930077
-5.006389
-5.006389
-5.0827017
-5.0827017
-5.006389
-4.930077
-4.930077
-4.930077
-4.930077
-5.0827017
-5.235326
-5.3879504
-5.311638
-5.0827017
-4.8537645
-4.8537645
-4.930077
-5.0827017
-5.311638
-5.540575
-5.616887
-5.540575
-5.464263
-5.311638
-5.311638
-5.464263
-5.540575
-5.6931996
-5.7695117
-5.9221363
-5.9984484
-5.9984484
-6.074761
-6.074761
-6.074761
-5.9984484
-5.9984484
-5.9984484
-5.9984484
-5.9984484
-6.074761
-6.074761
-5.9984484
-5.9221363
-5.9221363
-5.9221363
-5.9984484
-5.9221363
-5.845824
-5.7695117
-5.7695117
-5.845824
-5.9221363
-5.9221363
-5.9221363
-5.9984484
-5.9984484
-6.074761
-6.074761
-6.074761
-6.151073
-6.227385
-6.227385
-6.227385
-6.227385
-6.3800097
-6.4563217
-6.4563217
-6.3800097
-6.3800097
-6.5326343
-6.5326343
-6.6089463
-6.5326343
-6.4563217
-6.5326343
-6.6852584
-6.990508
-7.372069
-7.6010056
-7.677318
-7.4483814
-7.2194448
-6.9141955
-6.7615714
-6.7615714
-6.8378835
-6.9141955
-6.990508
-7.06682
-6.990508
-6.9141955
-6.6852584
-6.5326343
-6.3036976
-6.227385
-6.074761
-6.074761
-6.074761
-6.227385
-6.3800097
-6.3800097
-6.3036976
-6.151073
-6.074761
-6.074761
-5.9984484
-5.9984484
-5.845824
-5.7695117
-5.7695117
-5.7695117
-5.7695117
-5.616887
-5.464263
-5.235326
-5.0827017
-4.930077
-4.7774525
-4.624828
-4.5485153
-4.4722033
-4.395891
-4.319579
-4.319579
-4.166954
-4.090642
-3.9380176
-3.7853932
-3.709081
-3.6327686
-3.6327686
-3.6327686
-3.709081
-3.6327686
-3.6327686
-3.709081
-3.709081
-3.709081
-3.6327686
-3.709081
-3.7853932
-3.8617055
-4.01433
-4.2432666
-4.395891
-4.624828
-4.7774525
-5.006389
-5.1590137
-5.235326
-5.311638
-5.3879504
-5.540575
-5.540575
-5.616887
-5.6931996
-5.7695117
-5.9221363
-5.9984484
-5.9221363
-5.845824
-5.845824
-5.845824
-5.845824
-5.845824
-5.845824
-5.845824
-5.7695117
-5.7695117
-5.6931996
-5.616887
-5.464263
-5.311638
-5.1590137
-5.1590137
-5.235326
-5.311638
-5.464263
-5.464263
-5.3879504
-5.1590137
-4.8537645
-4.4722033
-4.2432666
-4.090642
-4.090642
-4.090642
-4.01433
-3.8617055
-3.709081
-3.5564563
-3.3275197
-3.0222704
-2.869646
-2.7170215
-2.6407094
-2.4880848
-2.4880848
-2.564397
-2.564397
-2.564397
-2.6407094
-2.6407094
-2.6407094
-2.564397
-2.4880848
-2.4880848
-2.564397
-2.793334
-2.9459581
-2.9459581
-2.9459581
-2.869646
-2.9459581
-3.0985827
-3.0985827
-3.174895
-3.0985827
-3.0222704
-2.9459581
-3.0222704
-3.0222704
-3.0222704
-2.9459581
-2.9459581
-2.9459581
-2.869646
-2.7170215
-2.564397
-2.564397
-2.564397
-2.6407094
-2.6407094
-2.7170215
-2.7170215
-2.7170215
-2.7170215
-2.6407094
-2.6407094
-2.6407094
-2.7170215
-2.7170215
-2.7170215
-2.793334
-2.793334
-2.793334
-2.7170215
-2.7170215
-2.6407094
-2.6407094
-2.564397
-2.564397
-2.564397
-2.6407094
-2.869646
-3.0222704
-3.0985827
-3.0222704
-2.869646
-2.7170215
-2.7170215
-2.7170215
-2.7170215
-2.793334
-2.869646
-2.9459581
-2.9459581
-2.869646
-2.793334
-2.793334
-2.869646
-2.9459581
-2.9459581
-2.9459581
-3.0985827
-3.2512074
-3.403832
-3.480144
-3.5564563
-3.5564563
-3.6327686
-3.709081
-3.709081
-3.709081
-3.6327686
-3.6327686
-3.6327686
-3.709081
-3.7853932
-3.8617055
-3.7853932
-3.7853932
-3.7853932
-3.8617055
-3.8617055
-3.7853932
-3.709081
-3.5564563
-3.480144
-3.3275197
-3.174895
-3.174895
-3.2512074
-3.3275197
-3.3275197
-3.3275197
-3.3275197
-3.2512074
-3.174895
-3.0222704
-2.869646
-2.7170215
-2.7170215
-2.7170215
-2.869646
-3.0985827
-3.0985827
-3.0222704
-2.869646
-2.793334
-2.869646
-3.0222704
-3.3275197
-3.5564563
-3.7853932
-3.7853932
-3.6327686
-3.403832
-3.174895
-3.0985827
-3.0222704
-3.174895
-3.480144
-3.8617055
-4.090642
-4.166954
-4.090642
-3.9380176
-3.7853932
-3.6327686
-3.480144
-3.480144
-3.5564563
-3.7853932
-4.01433
-4.166954
-4.166954
-4.090642
-4.166954
-4.166954
-4.090642
-3.9380176
-3.709081
-3.403832
-3.0985827
-3.0222704
-3.174895
-3.403832
-3.6327686
-3.709081
-3.6327686
-3.403832
-3.174895
-3.0985827
-3.0985827
-3.2512074
-3.403832
-3.5564563
-3.709081
-3.8617055
-3.9380176
-3.9380176
-3.8617055
-3.709081
-3.709081
-3.6327686
-3.6327686
-3.709081
-3.7853932
-3.7853932
-3.709081
-3.5564563
-3.480144
-3.403832
-3.3275197
-3.2512074
-3.174895
-3.174895
-3.403832
-3.6327686
-3.7853932
-3.709081
-3.5564563
-3.3275197
-3.2512074
-3.174895
-3.2512074
-3.3275197
-3.5564563
-3.6327686
-3.5564563
-3.480144
-3.480144
-3.6327686
-3.7853932
-3.8617055
-3.7853932
-3.6327686
-3.5564563
-3.5564563
-3.7853932
-3.9380176
-4.090642
-4.2432666
-4.319579
-4.2432666
-4.090642
-3.8617055
-3.709081
-3.7853932
-3.8617055
-4.090642
-4.319579
-4.4722033
-4.624828
-4.7011404
-4.7774525
-4.7011404
-4.7011404
-4.624828
-4.4722033
-4.4722033
-4.4722033
-4.5485153
-4.624828
-4.7774525
-4.7774525
-4.7774525
-4.7774525
-4.7774525
-4.624828
-4.4722033
-4.319579
-4.319579
-4.319579
-4.319579
-4.395891
-4.4722033
-4.5485153
-4.4722033
-4.4722033
-4.395891
-4.395891
-4.319579
-4.166954
-3.9380176
-3.8617055
-3.9380176
-4.090642
-4.166954
-4.2432666
-4.4722033
-4.624828
-4.7011404
-4.7774525
-4.7774525
-4.7011404
-4.624828
-4.5485153
-4.5485153
-4.7011404
-4.7774525
-4.930077
-5.0827017
-5.0827017
-5.006389
-4.8537645
-4.624828
-4.395891
-4.2432666
-4.166954
-4.166954
-4.166954
-4.319579
-4.319579
-4.319579
-4.2432666
-4.166954
-4.090642
-4.01433
-3.9380176
-3.7853932
-3.709081
-3.6327686
-3.6327686
-3.6327686
-3.6327686
-3.709081
-3.7853932
-3.8617055
-4.01433
-4.166954
-4.2432666
-4.166954
-4.166954
-4.166954
-4.166954
-4.166954
-4.166954
-4.166954
-4.166954
-4.166954
-4.166954
-4.166954
-4.090642
-4.090642
-4.01433
-4.01433
-4.090642
-4.166954
-4.2432666
-4.395891
-4.395891
-4.395891
-4.395891
-4.395891
-4.395891
-4.395891
-4.395891
-4.395891
-4.395891
-4.395891
-4.2432666
-4.090642
-4.01433
-4.01433
-4.01433
-4.090642
-4.01433
-3.9380176
-3.8617055
-3.7853932
-3.709081
-3.5564563
-3.3275197
-3.174895
-3.174895
-3.3275197
-3.5564563
-3.7853932
-3.8617055
-3.7853932
-3.6327686
-3.480144
-3.480144
-3.480144
-3.5564563
-3.6327686
-3.6327686
-3.5564563
-3.480144
-3.403832
-3.174895
-3.0985827
-3.0985827
-3.174895
-3.174895
-3.0985827
-3.0985827
-3.0222704
-3.0222704
-2.9459581
-2.869646
-2.793334
-2.869646
-2.869646
-2.869646
-2.793334
-2.793334
-2.7170215
-2.7170215
-2.6407094
-2.564397
-2.4117725
-2.564397
-2.793334
-3.0985827
-3.174895
-3.174895
-3.174895
-3.0985827
-3.0985827
-3.0985827
-3.0985827
-3.174895
-3.2512074
-3.3275197
-3.3275197
-3.2512074
-3.174895
-3.0222704
-2.869646
-2.793334
-2.793334
-2.793334
-2.793334
-2.7170215
-2.7170215
-2.6407094
-2.564397
-2.4880848
-2.4117725
-2.4117725
-2.4117725
-2.3354602
-2.2591481
-2.1828358
-2.2591481
-2.2591481
-2.2591481
-2.2591481
-2.1828358
-2.1828358
-2.1065235
-2.0302112
-2.1065235
-2.1828358
-2.3354602
-2.4117725
-2.4117725
-2.3354602
-2.2591481
-2.1828358
-2.1828358
-2.2591481
-2.3354602
-2.4117725
-2.4880848
-2.6407094
-2.793334
-2.793334
-2.7170215
-2.6407094
-2.564397
-2.6407094
-2.6407094
-2.564397
-2.4880848
-2.4117725
-2.4117725
-2.4880848
-2.564397
-2.6407094
-2.6407094
-2.6407094
-2.564397
-2.3354602
-2.0302112
-1.8012745
-1.5723376
-1.5723376
-1.6486499
-1.7249622
-1.8012745
-1.7249622
-1.4960254
-1.1907765
-0.8092152
-0.5039661
-0.3513416
-0.3513416
-0.3513416
-0.4276539
-0.5039661
-0.65659064
-0.7329029
-0.7329029
-0.7329029
-0.5802784
-0.5039661
-0.4276539
-0.4276539
-0.4276539
-0.5039661
-0.65659064
-0.8092152
-0.8092152
-0.7329029
-0.5802784
-0.4276539
-0.4276539
-0.4276539
-0.3513416
-0.27502942
-0.27502942
-0.27502942
-0.19871712
-0.04609263
0.10653186
0.18284416
0.25915647
0.25915647
0.25915647
0.18284416
0.18284416
0.25915647
0.33546865
0.48809314
0.48809314
0.48809314
0.41178095
0.41178095
0.41178095
0.41178095
0.48809314
0.56440544
0.7170299
0.79334235
0.79334235
0.79334235
0.79334235
0.7170299
0.7170299
0.7170299
0.7170299
0.7170299
0.7170299
0.64071774
0.64071774
0.64071774
0.64071774
0.56440544
0.48809314
0.33546865
0.030219674
-0.12240493
-0.19871712
-0.04609263
0.33546865
0.79334235
1.2512157
1.327528
1.0985913
0.64071774
0.25915647
0.10653186
0.18284416
0.48809314
1.0222788
1.4801524
1.709089
1.632777
1.4038403
0.9459667
0.48809314
0.18284416
0.10653186
0.33546865
0.56440544
0.9459667
1.1749034
1.1749034
0.9459667
0.56440544
0.33546865
0.25915647
0.25915647
0.33546865
0.48809314
0.7170299
1.0222788
1.1749034
1.2512157
1.1749034
1.0222788
0.9459667
0.9459667
0.9459667
1.1749034
1.4801524
1.8617139
2.0906506
2.243275
2.243275
2.243275
2.243275
2.243275
2.3195875
2.3195875
2.3958995
2.4722118
2.5485241
2.4722118
2.3195875
2.1669626
2.0906506
2.0143383
1.8617139
1.709089
1.2512157
0.48809314
0.33546865
0.9459667
1.5564647
1.632777
1.1749034
0.79334235
0.64071774
0.7170299
0.7170299
0.64071774
0.56440544
0.48809314
0.56440544
0.48809314
0.41178095
0.41178095
0.33546865
-0.19871712
-0.7329029
-0.5802784
-0.12240493
0.33546865
0.64071774
0.9459667
1.327528
1.4038403
1.2512157
0.8696544
0.56440544
0.48809314
0.79334235
1.0985913
1.4038403
1.5564647
1.632777
1.632777
1.632777
1.5564647
1.4038403
1.2512157
1.327528
1.4801524
1.709089
1.8617139
2.0143383
1.938026
1.8617139
1.632777
1.4801524
1.4038403
1.327528
1.327528
1.327528
1.4038403
1.4038403
1.4801524
1.5564647
1.5564647
1.5564647
1.5564647
1.5564647
1.632777
1.632777
1.5564647
1.4801524
1.5564647
1.632777
1.632777
1.5564647
1.5564647
1.5564647
1.709089
1.938026
2.0143383
2.0143383
1.8617139
1.7854016
1.7854016
1.7854016
1.7854016
1.7854016
1.709089
1.632777
1.4801524
1.327528
1.0985913
0.8696544
0.79334235
0.9459667
1.2512157
1.632777
1.8617139
1.8617139
1.5564647
1.2512157
1.0222788
0.8696544
1.0222788
1.1749034
1.327528
1.4801524
1.4801524
1.5564647
1.4801524
1.327528
1.1749034
1.0222788
1.0222788
1.0985913
1.2512157
1.4038403
1.4038403
1.4038403
1.4801524
1.4801524
1.4801524
1.327528
1.327528
1.327528
1.4801524
1.5564647
1.632777
1.709089
1.709089
1.709089
1.632777
1.709089
1.7854016
1.8617139
1.8617139
1.938026
2.0143383
2.0143383
2.0906506
2.0906506
2.243275
2.3195875
2.4722118
2.4722118
2.4722118
2.3958995
2.0143383
1.5564647
1.632777
2.1669626
2.6248362
2.6248362
2.3195875
1.938026
1.8617139
1.8617139
1.938026
2.0906506
2.243275
2.3958995
2.3958995
2.3195875
2.0906506
1.8617139
1.632777
1.5564647
1.7854016
2.0143383
2.3195875
2.4722118
2.3958995
2.3195875
2.1669626
2.0143383
2.0143383
1.938026
1.938026
1.938026
2.0906506
2.1669626
2.1669626
2.243275
2.3958995
2.3195875
2.1669626
1.938026
1.7854016
1.7854016
1.8617139
1.938026
2.0143383
2.0906506
2.0906506
2.0143383
1.938026
1.7854016
1.709089
1.632777
1.5564647
1.5564647
1.632777
1.709089
1.709089
1.709089
1.5564647
1.5564647
1.632777
1.7854016
1.938026
2.0906506
2.0906506
2.0143383
1.8617139
1.709089
1.709089
1.8617139
2.1669626
2.3958995
2.3195875
2.0906506
1.7854016
1.5564647
1.4038403
1.4801524
1.632777
1.7854016
1.8617139
1.8617139
1.709089
1.709089
1.632777
1.4801524
1.327528
1.1749034
1.0985913
1.1749034
1.327528
1.4801524
1.5564647
1.632777
1.709089
1.709089
1.709089
1.5564647
1.327528
1.2512157
1.327528
1.4801524
1.5564647
1.632777
1.5564647
1.5564647
1.5564647
1.4038403
0.9459667
0.56440544
0.48809314
0.79334235
1.0222788
1.1749034
1.4038403
1.5564647
1.709089
1.632777
1.4038403
1.0222788
0.7170299
0.64071774
0.7170299
0.8696544
1.0222788
1.1749034
1.1749034
1.0985913
0.9459667
0.79334235
0.56440544
0.48809314
0.48809314
0.56440544
0.64071774
0.64071774
0.64071774
0.7170299
0.7170299
0.64071774
0.64071774
0.64071774
0.7170299
0.7170299
0.79334235
0.79334235
0.79334235
0.7170299
0.7170299
0.7170299
0.7170299
0.7170299
0.64071774
0.56440544
0.64071774
0.7170299
0.7170299
0.7170299
0.7170299
0.7170299
0.79334235
0.8696544
0.79334235
0.79334235
0.7170299
0.79334235
0.79334235
0.8696544
0.79334235
0.7170299
0.48809314
0.33546865
0.33546865
0.33546865
0.41178095
0.48809314
0.48809314
0.41178095
0.33546865
0.25915647
0.18284416
0.18284416
0.18284416
0.25915647
0.18284416
0.030219674
-0.12240493
-0.19871712
-0.04609263
0.10653186
0.25915647
0.33546865
0.41178095
0.48809314
0.48809314
0.25915647
0.10653186
0.030219674
-0.04609263
0.030219674
0.18284416
0.25915647
0.33546865
0.41178095
0.33546865
0.25915647
0.18284416
0.030219674
-0.12240493
-0.27502942
-0.4276539
-0.4276539
-0.4276539
-0.3513416
-0.27502942
-0.27502942
-0.4276539
-0.65659064
-0.9618397
-1.1907765
-1.2670887
-1.1907765
-0.9618397
-0.65659064
-0.5039661
-0.5802784
-0.8855274
-1.1144642
-1.2670887
-1.2670887
-1.1907765
-1.1144642
-0.9618397
-0.8092152
-0.8092152
-0.9618397
-1.1144642
-1.1144642
-1.1144642
-1.038152
-0.9618397
-0.8092152
-0.65659064
-0.5802784
-0.5802784
-0.5802784
-0.5802784
-0.65659064
-0.65659064
-0.65659064
-0.65659064
-0.65659064
-0.7329029
-0.8092152
-0.7329029
-0.65659064
-0.5802784
-0.5802784
-0.5802784
-0.4276539
-0.3513416
-0.27502942
-0.19871712
-0.19871712
-0.27502942
-0.3513416
-0.4276539
-0.4276539
-0.4276539
-0.19871712
0.10653186
0.18284416
0.18284416
0.10653186
0.10653186
0.18284416
0.10653186
0.030219674
-0.12240493
-0.12240493
0.030219674
0.18284416
0.18284416
0.030219674
-0.12240493
-0.3513416
-0.4276539
-0.5039661
-0.5802784
-0.5802784
-0.5802784
-0.5039661
-0.5802784
-0.7329029
-0.8092152
-0.8092152
-0.8092152
-0.7329029
-0.7329029
-0.8092152
-0.8855274
-0.8855274
-0.8855274
-0.8855274
-0.9618397
-0.8855274
-0.8855274
-0.8855274
-0.9618397
-1.1144642
-1.1907765
-1.343401
-1.343401
-1.343401
-1.4197133
-1.4960254
-1.4960254
-1.5723376
-1.6486499
-1.7249622
-1.7249622
-1.7249622
-1.5723376
-1.4197133
-1.2670887
-1.343401
-1.4197133
-1.4197133
-1.4197133
-1.4197133
-1.4960254
-1.5723376
-1.4960254
-1.343401
-1.2670887
-1.2670887
-1.2670887
-1.1907765
-1.1907765
-1.1907765
-1.2670887
-1.4197133
-1.5723376
-1.4960254
-1.4197133
-1.2670887
-1.343401
-1.4197133
-1.4197133
-1.4197133
-1.4197133
-1.5723376
-1.6486499
-1.8012745
-1.8012745
-1.7249622
-1.7249622
-1.7249622
-1.7249622
-1.8775867
-1.8775867
-1.8775867
-1.9538989
-2.1065235
-2.2591481
-2.4880848
-2.564397
-2.564397
-2.4880848
-2.4880848
-2.4117725
-2.3354602
-2.4117725
-2.4880848
-2.6407094
-2.793334
-2.9459581
-3.0222704
-3.0985827
-3.0985827
-3.0222704
-2.9459581
-2.793334
-2.7170215
-2.7170215
-2.793334
-2.793334
-2.793334
-2.793334
-2.7170215
-2.7170215
-2.6407094
-2.4117725
-2.1828358
-2.0302112
-1.8775867
-1.7249622
-1.5723376
-1.6486499
-1.8012745
-1.9538989
-1.9538989
-1.9538989
-1.8775867
-1.7249622
-1.6486499
-1.6486499
-1.7249622
-1.7249622
-1.7249622
-1.7249622
-1.7249622
-1.8012745
-1.8012745
-1.8012745
-1.7249622
-1.6486499
-1.6486499
-1.7249622
-1.7249622
-1.8012745
-1.9538989
-1.9538989
-1.9538989
-1.8012745
-1.8012745
-1.8012745
-1.9538989
-1.9538989
-1.8012745
-1.7249622
-1.8012745
-1.8775867
-1.9538989
-1.8775867
-1.8775867
-1.8775867
-1.8012745
-1.8012745
-1.7249622
-1.7249622
-1.8012745
-1.8775867
-1.9538989
-1.9538989
-1.9538989
-2.0302112
-2.1828358
-2.3354602
-2.4880848
-2.6407094
-2.7170215
-2.793334
-2.869646
-2.869646
-2.869646
-2.869646
-2.869646
-3.0222704
-3.0985827
-3.174895
-3.2512074
-3.3275197
-3.403832
-3.480144
-3.6327686
-3.709081
-3.7853932
-3.8617055
-3.7853932
-3.709081
-3.709081
-3.7853932
-3.8617055
-3.9380176
-4.01433
-4.090642
-4.090642
-4.090642
-4.01433
-4.01433
-4.090642
-4.01433
-4.01433
-4.01433
-4.166954
-4.2432666
-4.2432666
-4.2432666
-4.319579
-4.395891
-4.395891
-4.395891
-4.395891
-4.4722033
-4.4722033
-4.4722033
-4.5485153
-4.624828
-4.624828
-4.5485153
-4.4722033
-4.4722033
-4.624828
-4.7011404
-4.7011404
-4.624828
-4.624828
-4.624828
-4.624828
-4.624828
-4.624828
-4.7011404
-4.7774525
-5.006389
-5.1590137
-5.1590137
-5.0827017
-4.8537645
-4.7774525
-4.7774525
-4.7011404
-4.624828
-4.624828
-4.7011404
-4.930077
-5.0827017
-5.235326
-5.235326
-5.1590137
-4.930077
-4.7774525
-4.7774525
-4.7774525
-4.8537645
-4.930077
-4.930077
-4.8537645
-4.7774525
-4.7774525
-4.7011404
-4.624828
-4.624828
-4.7774525
-5.006389
-5.235326
-5.311638
-5.311638
-5.3879504
-5.3879504
-5.3879504
-5.3879504
-5.3879504
-5.3879504
-5.464263
-5.540575
-5.6931996
-5.9221363
-6.074761
-6.151073
-6.151073
-5.9984484
-5.845824
-5.6931996
-5.616887
-5.616887
-5.6931996
-5.7695117
-5.7695117
-5.6931996
-5.7695117
-5.845824
-5.845824
-5.7695117
-5.6931996
-5.616887
-5.464263
-5.464263
-5.3879504
-5.464263
-5.540575
-5.616887
-5.616887
-5.540575
-5.540575
-5.540575
-5.616887
-5.6931996
-5.7695117
-5.845824
-5.9221363
-5.9984484
-6.074761
-6.151073
-6.227385
-6.3800097
-6.5326343
-6.6089463
-6.6089463
-6.6089463
-6.6852584
-6.7615714
-6.8378835
-6.8378835
-6.8378835
-6.8378835
-6.9141955
-6.990508
-6.9141955
-6.8378835
-6.7615714
-6.7615714
-6.7615714
-6.6852584
-6.6089463
-6.6852584
-6.6852584
-6.6852584
-6.6852584
-6.6089463
-6.6089463
-6.6852584
-6.990508
-7.143132
-6.8378835
-6.6089463
-6.5326343
-6.6852584
-6.7615714
-6.7615714
-6.6852584
-6.6852584
-6.7615714
-6.8378835
-6.9141955
-6.990508
-6.9141955
-6.8378835
-6.6852584
-6.6852584
-6.8378835
-6.9141955
-6.9141955
-6.8378835
-6.7615714
-6.7615714
-6.7615714
-6.6852584
-6.6852584
-6.7615714
-6.9141955
-6.9141955
-6.9141955
-6.7615714
-6.6089463
-6.5326343
-6.5326343
-6.6089463
-6.6852584
-6.7615714
-6.7615714
-6.6852584
-6.6089463
-6.5326343
-6.5326343
-6.5326343
-6.5326343
-6.5326343
-6.5326343
-6.5326343
-6.5326343
-6.6089463
-6.7615714
-6.7615714
-6.7615714
-6.6852584
-6.6852584
-6.7615714
-6.8378835
-6.8378835
-6.9141955
-6.990508
-7.06682
-7.06682
-7.06682
-6.990508
-6.9141955
-6.9141955
-6.9141955
-6.8378835
-6.8378835
-6.7615714
-6.6852584
-6.7615714
-6.7615714
-6.7615714
-6.6852584
-6.6852584
-6.6852584
-6.6852584
-6.6089463
-6.6089463
-6.6089463
-6.6852584
-6.7615714
-6.7615714
-6.7615714
-6.7615714
-6.7615714
-6.7615714
-6.8378835
-6.8378835
-6.7615714
-6.6852584
-6.6852584
-6.7615714
-6.7615714
-6.8378835
-6.8378835
-6.8378835
-6.8378835
-6.8378835
-6.9141955
-6.9141955
-6.8378835
-6.8378835
-6.8378835
-6.990508
-7.143132
-7.295757
-7.372069
-7.372069
-7.295757
-7.2194448
-7.143132
-7.06682
-7.143132
-7.2194448
-7.295757
-7.372069
-7.372069
-7.372069
-7.295757
-7.295757
-7.295757
-7.143132
-7.06682
-6.990508
-7.06682
-7.2194448
-7.295757
-7.295757
-7.2194448
-7.06682
-6.990508
-6.9141955
-6.9141955
-6.9141955
-6.990508
-6.990508
-6.9141955
-6.9141955
-6.9141955
-6.9141955
-7.06682
-7.143132
-7.2194448
-7.143132
-7.143132
-7.2194448
-7.295757
-7.372069
-7.4483814
-7.4483814
-7.295757
-7.2194448
-7.143132
-7.143132
-7.143132
-7.2194448
-7.372069
-7.6010056
-7.677318
-7.677318
-7.5246935
-7.372069
-7.2194448
-7.2194448
-7.2194448
-7.143132
-7.143132
-7.2194448
-7.295757
-7.4483814
-7.4483814
-7.4483814
-7.4483814
-7.372069
-7.295757
-7.2194448
-7.2194448
-7.2194448
-7.295757
-7.372069
-7.5246935
-7.6010056
-7.677318
-7.6010056
-7.372069
-7.2194448
-7.143132
-7.2194448
-7.295757
-7.5246935
-7.677318
-7.75363
-7.9062552
-7.9825673
-7.9825673
-7.9825673
-7.9062552
-7.9062552
-7.9825673
-8.05888
-8.135192
-8.135192
-8.211504
-8.287816
-8.440441
-8.516752
-8.516752
-8.516752
-8.516752
-8.593065
-8.669377
-8.745689
-8.898314
-8.974627
-9.05094
-9.05094
-9.127251
-9.203564
-9.203564
-9.203564
-9.203564
-9.203564
-9.279876
-9.4325
-9.585124
-9.661437
-9.661437
-9.661437
-9.737749
-9.966686
-10.11931
-10.195622
-10.11931
-10.11931
-10.042998
-10.11931
-10.195622
-10.348248
-10.500872
-10.577184
-10.577184
-10.577184
-10.577184
-10.500872
-10.500872
-10.42456
-10.500872
-10.653496
-10.729808
-10.806121
-10.806121
-10.882433
-10.958745
-10.882433
-10.806121
-10.729808
-10.806121
-10.958745
-10.958745
-10.958745
-11.035057
-11.187682
-11.340306
-11.416618
-11.340306
-11.340306
-11.340306
-11.49293
-11.569243
-11.721868
-11.798181
-11.874492
-12.027117
-12.103429
-12.179741
-12.256054
-12.332365
-12.332365
-12.332365
-12.332365
-12.48499
-12.561302
-12.713927
-12.713927
-12.790239
-12.790239
-12.790239
-12.790239
-12.866551
-12.790239
-12.790239
-12.790239
-12.790239
-12.866551
-12.866551
-12.790239
-12.790239
-12.713927
-12.713927
-12.637614
-12.713927
-12.713927
-12.790239
-12.713927
-12.713927
-12.637614
-12.637614
-12.637614
-12.713927
-12.713927
-12.713927
-12.637614
-12.637614
-12.713927
-12.790239
-12.790239
-12.790239
-12.790239
-12.790239
-12.790239
-12.637614
-12.48499
-12.332365
-12.332365
-12.48499
-12.561302
-12.561302
-12.48499
-12.408678
-12.256054
-12.103429
-11.950805
-11.874492
-11.874492
-11.874492
-11.874492
-11.798181
-11.721868
-11.569243
-11.49293
-11.416618
-11.340306
-11.263994
-11.187682
-11.187682
-11.187682
-11.263994
-11.263994
-11.263994
-11.187682
-11.187682
-11.11137
-11.035057
-10.882433
-10.882433
-10.882433
-10.958745
-10.958745
-10.958745
-10.882433
-10.882433
-10.882433
-10.882433
-10.882433
-10.882433
-10.882433
-10.882433
-10.729808
-10.653496
-10.500872
-10.500872
-10.500872
-10.500872
-10.42456
-10.42456
-10.42456
-10.348248
-10.195622
-10.11931
-10.11931
-10.11931
-10.042998
-9.966686
-9.966686
-9.890373
-9.814061
-9.814061
-9.661437
-9.585124
-9.508812
-9.356188
-9.279876
-9.203564
-9.127251
-9.127251
-9.127251
-9.05094
-8.974627
-8.974627
-8.898314
-8.898314
-8.822001
-8.745689
-8.669377
-8.593065
-8.593065
-8.593065
-8.593065
-8.593065
-8.516752
-8.516752
-8.440441
-8.364128
-8.364128
-8.364128
-8.364128
-8.287816
-8.211504
-8.05888
-7.9825673
-7.9062552
-7.9062552
-7.8299427
-7.8299427
-7.75363
-7.75363
-7.75363
-7.75363
-7.677318
-7.677318
-7.677318
-7.5246935
-7.6010056
-7.75363
-7.6010056
-7.372069
-7.372069
-7.295757
-7.2194448
-7.06682
-6.990508
-6.8378835
-6.7615714
-6.8378835
-6.9141955
-6.8378835
-6.6852584
-6.5326343
-6.3800097
-6.3036976
-6.3036976
-6.227385
-6.151073
-6.074761
-6.151073
-6.074761
-5.9984484
-5.9221363
-5.9221363
-5.845824
-5.7695117
-5.7695117
-5.6931996
-5.616887
-5.540575
-5.464263
-5.464263
-5.464263
-5.311638
-5.311638
-5.311638
-5.311638
-5.311638
-5.311638
-5.235326
-5.1590137
-5.1590137
-5.1590137
-5.1590137
-5.0827017
-5.006389
-4.930077
-4.930077
-5.006389
-5.006389
-4.8537645
-4.7011404
-4.5485153
-4.5485153
-4.5485153
-4.5485153
-4.5485153
-4.4722033
-4.4722033
-4.395891
-4.395891
-4.395891
-4.319579
-4.319579
-4.2432666
-4.166954
-4.090642
-4.01433
-3.9380176
-3.8617055
-3.7853932
-3.5564563
-3.480144
-3.5564563
-3.6327686
-3.5564563
-3.403832
-3.3275197
-3.403832
-3.403832
-3.3275197
-3.2512074
-3.174895
-3.174895
-3.0222704
-2.9459581
-2.869646
-2.869646
-2.793334
-2.7170215
-2.564397
-2.564397
-2.4880848
-2.4117725
-2.4117725
-2.3354602
-2.2591481
-2.1828358
-2.1065235
-2.0302112
-2.0302112
-1.9538989
-1.9538989
-1.8775867
-1.8775867
-1.9538989
-1.9538989
-1.8775867
-1.8012745
-1.7249622
-1.6486499
-1.5723376
-1.5723376
-1.4960254
-1.4960254
-1.4960254
-1.4960254
-1.343401
-1.2670887
-1.1907765
-1.1907765
-1.1907765
-1.1907765
-1.1144642
-1.038152
-0.9618397
-0.8855274
-0.9618397
-1.038152
-1.038152
-0.8855274
-0.8092152
-0.8092152
-0.8855274
-0.8855274
-0.8092152
-0.7329029
-0.65659064
-0.65659064
-0.65659064
-0.5802784
-0.65659064
-0.8092152
-0.8092152
-0.7329029
-0.65659064
-0.5802784
-0.5802784
-0.65659064
-0.7329029
-0.7329029
-0.65659064
-0.5802784
-0.5802784
-0.5802784
-0.5802784
-0.5802784
-0.5802784
-0.5802784
-0.5039661
-0.4276539
-0.4276539
-0.5039661
-0.65659064
-0.65659064
-0.5039661
-0.4276539
-0.3513416
-0.4276539
-0.3513416
-0.3513416
-0.4276539
-0.4276539
-0.4276539
-0.3513416
-0.3513416
-0.4276539
-0.5039661
-0.4276539
-0.3513416
-0.3513416
-0.4276539
-0.5039661
-0.5802784
-0.5802784
-0.5802784
-0.5802784
-0.5802784
-0.5802784
-0.65659064
-0.7329029
-0.7329029
-0.65659064
-0.7329029
-0.7329029
-0.8092152
-0.8855274
-0.9618397
-1.038152
-1.1144642
-1.1144642
-1.1144642
-1.1144642
-1.1144642
-1.1907765
-1.343401
-1.4197133
-1.343401
-1.1907765
-1.1144642
-1.038152
-1.038152
-1.1144642
-1.2670887
-1.343401
-1.4197133
-1.4197133
-1.4960254
-1.4960254
-1.4197133
-1.2670887
-1.1907765
-1.1907765
-1.343401
-1.4960254
-1.4960254
-1.4960254
-1.4197133
-1.343401
-1.4197133
-1.4960254
-1.5723376
-1.5723376
-1.5723376
-1.5723376
-1.6486499
-1.8012745
-1.8775867
-1.8775867
-1.8775867
-1.8775867
-1.8775867
-1.8775867
-1.9538989
-1.9538989
-2.0302112
-2.1065235
-2.1065235
-2.1828358
-2.1828358
-2.2591481
-2.3354602
-2.4117725
-2.4117725
-2.3354602
-2.2591481
-2.1828358
-2.1828358
-2.1828358
-2.2591481
-2.3354602
-2.3354602
-2.3354602
-2.4117725
-2.3354602
-2.3354602
-2.3354602
-2.3354602
-2.2591481
-2.1828358
-2.1828358
-2.2591481
-2.3354602
-2.4117725
-2.4880848
-2.4880848
-2.564397
-2.564397
-2.7170215
-2.793334
-2.869646
-2.793334
-2.793334
-2.7170215
-2.6407094
-2.6407094
-2.6407094
-2.6407094
-2.7170215
-2.869646
-3.0222704
-3.0222704
-2.869646
-2.7170215
-2.6407094
-2.6407094
-2.7170215
-2.793334
-2.869646
-2.869646
-2.869646
-2.9459581
-2.9459581
-2.869646
-2.793334
-2.7170215
-2.6407094
-2.6407094
-2.7170215
-2.793334
-2.869646
-3.0222704
-3.0985827
-3.174895
-3.2512074
-3.2512074
-3.2512074
-3.2512074
-3.3275197
-3.403832
-3.3275197
-3.3275197
-3.3275197
-3.403832
-3.3275197
-3.3275197
-3.2512074
-3.2512074
-3.3275197
-3.3275197
-3.2512074
-3.2512074
-3.174895
-3.0985827
-3.0985827
-3.174895
-3.2512074
-3.174895
-3.174895
-3.174895
-3.174895
-3.174895
-3.174895
-3.0985827
-3.0222704
-3.0222704
-3.0222704
-3.0985827
-3.0222704
-2.9459581
-2.869646
-2.869646
-2.869646
-2.869646
-2.869646
-2.9459581
-3.0222704
-3.0222704
-3.0222704
-3.0222704
-3.0222704
-3.0222704
-3.0985827
-3.0222704
-3.0222704
-3.0222704
-3.0222704
-3.0222704
-3.0222704
-3.0222704
-3.0222704
-3.0222704
-3.0222704
-2.9459581
-2.9459581
-2.869646
-2.793334
-2.7170215
-2.7170215
-2.6407094
-2.6407094
-2.6407094
-2.6407094
-2.564397
-2.4880848
-2.4880848
-2.4880848
-2.4880848
-2.4117725
-2.4117725
-2.3354602
-2.2591481
-2.2591481
-2.2591481
-2.3354602
-2.2591481
-2.1828358
-2.1065235
-2.1065235
-2.1065235
-2.1828358
-2.1828358
-2.1065235
-2.1065235
-2.1828358
-2.2591481
-2.3354602
-2.3354602
-2.2591481
-2.1828358
-2.1828358
-2.1828358
-2.1065235
-2.0302112
-1.9538989
-1.9538989
-2.0302112
-2.0302112
-1.9538989
-1.9538989
-1.9538989
-1.8012745
-1.7249622
-1.6486499
-1.6486499
-1.7249622
-1.7249622
-1.7249622
-1.6486499
-1.6486499
-1.6486499
-1.5723376
-1.5723376
-1.4960254
-1.5723376
-1.5723376
-1.5723376
-1.4960254
-1.4960254
-1.4197133
-1.343401
-1.343401
-1.343401
-1.2670887
-1.1907765
-1.1907765
-1.1907765
-1.1907765
-1.1144642
-1.038152
-1.038152
-1.1144642
-1.038152
-0.9618397
-0.9618397
-0.8855274
-0.9618397
-0.9618397
-1.038152
-1.038152
-1.038152
-1.038152
-1.038152
-0.9618397
-0.9618397
-0.9618397
-1.038152
-1.1144642
-1.038152
-1.038152
-0.9618397
-0.9618397
-1.038152
-1.038152
-1.038152
-1.038152
-0.9618397
-0.9618397
-0.9618397
-1.038152
-1.1144642
-1.1907765
-1.2670887
-1.343401
-1.343401
-1.343401
-1.2670887
-1.1907765
-1.1907765
-1.2670887
-1.343401
-1.343401
-1.4197133
-1.343401
-1.2670887
-1.2670887
-1.1907765
-1.1144642
-1.1144642
-1.1907765
-1.1907765
-1.1907765
-1.1907765
-1.1907765
-1.1144642
-1.038152
-0.9618397
-0.8855274
-0.7329029
-0.7329029
-0.65659064
-0.65659064
-0.65659064
-0.65659064
-0.7329029
-0.8092152
-0.7329029
-0.7329029
-0.7329029
-0.8092152
-0.8855274
-0.9618397
-0.8855274
-0.8855274
-0.8092152
-0.7329029
-0.7329029
-0.7329029
-0.7329029
-0.7329029
-0.8092152
-0.8092152
-0.8855274
-0.9618397
-1.038152
-1.1907765
-1.1907765
-1.1907765
-1.1144642
-0.9618397
-0.8855274
-0.7329029
-0.7329029
-0.8855274
-1.038152
-1.1144642
-1.1907765
-1.1144642
-1.038152
-0.9618397
-0.8092152
-0.65659064
-0.5802784
-0.65659064
-0.8092152
-0.9618397
-1.1144642
-1.1144642
-1.1907765
-1.1907765
-1.1907765
-1.1144642
-1.1144642
-1.1144642
-1.2670887
-1.4960254
-1.5723376
-1.6486499
-1.6486499
-1.7249622
-1.7249622
-1.7249622
-1.7249622
-1.7249622
-1.7249622
-1.7249622
-1.8012745
-1.8775867
-1.8775867
-1.8775867
-1.8775867
-1.8012745
-1.8012745
-1.8775867
-1.8775867
-1.8012745
-1.7249622
-1.7249622
-1.7249622
-1.8012745
-1.8775867
-1.8012745
-1.8012745
-1.8012745
-1.8012745
-1.8012745
-1.7249622
-1.6486499
-1.4960254
-1.4960254
-1.4960254
-1.4960254
-1.4960254
-1.4197133
-1.343401
-1.343401
-1.2670887
-1.1907765
-1.1144642
-1.1144642
-1.1907765
-1.1907765
-1.1907765
-1.1907765
-1.2670887
-1.4197133
-1.4960254
-1.4197133
-1.343401
-1.4197133
-1.4197133
-1.4960254
-1.4960254
-1.5723376
-1.5723376
-1.6486499
-1.6486499
-1.7249622
-1.7249622
-1.7249622
-1.6486499
-1.5723376
-1.5723376
-1.4960254
-1.4960254
-1.5723376
-1.5723376
-1.6486499
-1.6486499
-1.7249622
-1.6486499
-1.6486499
-1.6486499
-1.6486499
-1.7249622
-1.7249622
-1.7249622
-1.6486499
-1.6486499
-1.7249622
-1.7249622
-1.7249622
-1.6486499
-1.5723376
-1.5723376
-1.5723376
-1.5723376
-1.4960254
-1.4960254
-1.4960254
-1.4960254
-1.4960254
-1.4960254
-1.4960254
-1.4960254
-1.4197133
-1.343401
-1.343401
-1.4197133
-1.4197133
-1.4960254
-1.4960254
-1.4960254
-1.4197133
-1.343401
-1.2670887
-1.2670887
-1.2670887
-1.2670887
-1.2670887
-1.2670887
-1.2670887
-1.2670887
-1.2670887
-1.2670887
-1.1907765
-1.1907765
-1.2670887
-1.2670887
-1.1144642
-1.038152
-0.9618397
-0.9618397
-0.9618397
-0.8855274
-0.8855274
-0.8855274
-0.8855274
-0.8855274
-0.8855274
-0.8855274
-0.7329029
-0.65659064
-0.65659064
-0.7329029
-0.8092152
-0.8092152
-0.7329029
-0.65659064
-0.7329029
-0.65659064
-0.5802784
-0.4276539
-0.3513416
-0.3513416
-0.3513416
-0.4276539
-0.4276539
-0.5039661
-0.5039661
-0.5802784
-0.5802784
-0.5802784
-0.5039661
-0.4276539
-0.4276539
-0.4276539
-0.5039661
-0.4276539
-0.4276539
-0.3513416
-0.3513416
-0.3513416
-0.4276539
-0.4276539
-0.27502942
-0.19871712
-0.12240493
-0.12240493
-0.12240493
-0.04609263
-0.04609263
-0.04609263
-0.04609263
-0.12240493
-0.19871712
-0.12240493
-0.04609263
0.10653186
0.25915647
0.25915647
0.25915647
0.18284416
0.10653186
0.030219674
-0.04609263
-0.04609263
0.030219674
0.10653186
0.10653186
0.10653186
0.10653186
0.18284416
0.18284416
0.18284416
0.18284416
0.25915647
0.25915647
0.25915647
0.25915647
0.33546865
0.33546865
0.41178095
0.48809314
0.56440544
0.56440544
0.64071774
0.64071774
0.64071774
0.64071774
0.7170299
0.79334235
0.8696544
0.9459667
1.0222788
1.0222788
1.0222788
1.0985913
1.0985913
1.1749034
1.1749034
1.1749034
1.1749034
1.1749034
1.1749034
1.2512157
1.327528
1.2512157
1.327528
1.327528
1.4038403
1.327528
1.327528
1.4038403
1.4038403
1.4038403
1.4038403
1.4038403
1.4038403
1.4038403
1.4038403
1.4038403
1.4801524
1.5564647
1.5564647
1.4801524
1.4801524
1.4801524
1.4801524
1.4801524
1.4801524
1.4801524
1.4801524
1.4801524
1.4801524
1.4801524
1.4801524
1.5564647
1.632777
1.632777
1.5564647
1.632777
1.632777
1.632777
1.632777
1.632777
1.632777
1.632777
1.709089
1.709089
1.7854016
1.709089
1.709089
1.709089
1.709089
1.7854016
1.7854016
1.709089
1.632777
1.632777
1.709089
1.7854016
1.709089
1.709089
1.709089
1.709089
1.632777
1.632777
1.709089
1.709089
1.632777
1.632777
1.709089
1.7854016
1.709089
1.632777
1.5564647
1.632777
1.709089
1.7854016
1.8617139
1.8617139
1.8617139
1.7854016
1.7854016
1.7854016
1.8617139
1.8617139
1.938026
2.0143383
2.0143383
2.0143383
1.938026
2.0143383
2.0906506
2.1669626
2.1669626
2.0906506
2.0906506
2.1669626
2.1669626
2.1669626
2.1669626
2.0906506
2.0906506
2.0906506
2.0906506
2.1669626
2.3195875
2.3958995
2.3958995
2.3195875
2.243275
2.3195875
2.3195875
2.3958995
2.3958995
2.3958995
2.3958995
2.3958995
2.3958995
2.4722118
2.4722118
2.5485241
2.5485241
2.4722118
2.4722118
2.4722118
2.5485241
2.6248362
2.6248362
2.6248362
2.7011485
2.6248362
2.6248362
2.6248362
2.5485241
2.5485241
2.5485241
2.5485241
2.5485241
2.5485241
2.5485241
2.5485241
2.6248362
2.6248362
2.5485241
2.4722118
2.3195875
2.3195875
2.3958995
2.4722118
2.4722118
2.4722118
2.4722118
2.5485241
2.6248362
2.7011485
2.7011485
2.6248362
2.5485241
2.4722118
2.5485241
2.6248362
2.7011485
2.7774608
2.7011485
2.6248362
2.5485241
2.6248362
2.6248362
2.5485241
2.4722118
2.3958995
2.3195875
2.3195875
2.3195875
2.3958995
2.4722118
2.5485241
2.5485241
2.4722118
2.3195875
2.3195875
2.243275
2.1669626
2.1669626
2.1669626
2.243275
2.243275
2.3195875
2.3195875
2.243275
2.1669626
2.0906506
2.1669626
2.243275
2.3195875
2.3958995
2.3195875
2.1669626
2.0143383
1.938026
1.938026
1.938026
1.938026
1.938026
1.938026
1.8617139
1.7854016
1.709089
1.709089
1.709089
1.709089
1.709089
1.7854016
1.8617139
1.938026
1.938026
1.938026
2.0143383
2.0906506
2.1669626
2.0906506
2.0143383
1.938026
1.938026
2.0143383
2.1669626
2.243275
2.243275
2.1669626
2.0906506
2.0143383
1.938026
1.8617139
1.938026
2.0143383
2.0906506
2.0906506
2.0143383
1.8617139
1.709089
1.632777
1.632777
1.632777
1.709089
1.632777
1.5564647
1.4801524
1.4038403
1.4038403
1.4801524
1.4038403
1.4038403
1.4038403
1.4038403
1.4038403
1.4038403
1.327528
1.327528
1.4038403
1.4038403
1.327528
1.327528
1.327528
1.4038403
1.4038403
1.4038403
1.4038403
1.4038403
1.4801524
1.4801524
1.4801524
1.4801524
1.4038403
1.327528
1.327528
1.327528
1.4038403
1.327528
1.2512157
1.2512157
1.327528
1.327528
1.4038403
1.4038403
1.4038403
1.4038403
1.327528
1.4038403
1.4801524
1.4801524
1.4801524
1.4801524
1.5564647
1.5564647
1.4801524
1.4801524
1.5564647
1.632777
1.632777
1.5564647
1.5564647
1.5564647
1.4801524
1.4038403
1.4038403
1.4038403
1.4801524
1.5564647
1.5564647
1.4801524
1.327528
1.2512157
1.2512157
1.327528
1.2512157
1.1749034
1.2512157
1.327528
1.4801524
1.4801524
1.4801524
1.4801524
1.4801524
1.4801524
1.4801524
1.4801524
1.4801524
1.4801524
1.5564647
1.5564647
1.5564647
1.4801524
1.4038403
1.4038403
1.4038403
1.4038403
1.4038403
1.2512157
1.1749034
1.1749034
1.2512157
1.2512157
1.2512157
1.2512157
1.2512157
1.2512157
1.1749034
1.0985913
1.0222788
1.0222788
1.0222788
1.0222788
1.0222788
1.0222788
1.0985913
1.0985913
1.0985913
1.0985913
1.0985913
1.0985913
1.1749034
1.0985913
1.0985913
1.0222788
0.9459667
0.9459667
1.0985913
1.2512157
1.2512157
1.1749034
1.0985913
1.0222788
0.9459667
0.9459667
0.9459667
1.0222788
1.0985913
1.1749034
1.1749034
1.0985913
1.0222788
0.9459667
0.9459667
1.0222788
0.9459667
0.8696544
0.8696544
0.9459667
1.0985913
1.1749034
1.1749034
1.0985913
1.0222788
0.8696544
0.7170299
0.7170299
0.7170299
0.79334235
0.8696544
0.8696544
0.79334235
0.8696544
0.8696544
0.79334235
0.64071774
0.56440544
0.48809314
0.56440544
0.64071774
0.7170299
0.79334235
0.79334235
0.8696544
0.8696544
0.8696544
0.8696544
0.8696544
0.8696544
0.8696544
0.8696544
0.8696544
0.8696544
0.8696544
0.8696544
0.8696544
0.8696544
0.79334235
0.79334235
0.7170299
0.64071774
0.64071774
0.7170299
0.7170299
0.64071774
0.64071774
0.64071774
0.64071774
0.64071774
0.64071774
0.7170299
0.64071774
0.56440544
0.48809314
0.48809314
0.64071774
0.79334235
0.79334235
0.79334235
0.79334235
0.7170299
0.64071774
0.64071774
0.64071774
0.7170299
0.7170299
0.79334235
0.79334235
0.79334235
0.79334235
0.79334235
0.8696544
0.8696544
0.8696544
0.79334235
0.79334235
0.79334235
0.79334235
0.79334235
0.8696544
0.8696544
0.8696544
0.8696544
0.8696544
0.9459667
1.0222788
1.0222788
1.0222788
1.0222788
1.0222788
0.9459667
1.0222788
1.0222788
1.0222788
0.9459667
0.9459667
0.9459667
1.0222788
1.0222788
1.0985913
1.1749034
1.1749034
1.1749034
1.0985913
1.0985913
1.0985913
1.1749034
1.2512157
1.1749034
1.1749034
1.0985913
1.1749034
1.327528
1.4038403
1.4038403
1.327528
1.2512157
1.1749034
1.0985913
1.0985913
1.1749034
1.1749034
1.2512157
1.2512157
1.2512157
1.1749034
1.2512157
1.2512157
1.2512157
1.2512157
1.2512157
1.2512157
1.1749034
1.2512157
1.327528
1.4038403
1.4038403
1.4038403
1.327528
1.327528
1.327528
1.4038403
1.4801524
1.4801524
1.4038403
1.327528
1.2512157
1.327528
1.327528
1.327528
1.327528
1.327528
1.327528
1.327528
1.327528
1.327528
1.327528
1.327528
1.327528
1.4038403
1.4038403
1.327528
1.327528
1.4038403
1.4038403
1.4038403
1.4038403
1.4038403
1.4038403
1.4801524
1.4038403
1.327528
1.1749034
1.1749034
1.2512157
1.327528
1.327528
1.327528
1.327528
1.4038403
1.327528
1.327528
1.4038403
1.4038403
1.4038403
1.4038403
1.4038403
1.4038403
1.4038403
1.4801524
1.5564647
1.632777
1.632777
1.632777
1.632777
1.632777
1.632777
1.4801524
1.327528
1.327528
1.4038403
1.4038403
1.4038403
1.327528
1.327528
1.2512157
1.2512157
1.1749034
1.0222788
1.0222788
1.0222788
1.0222788
0.9459667
0.9459667
0.9459667
0.9459667
0.9459667
0.9459667
1.0222788
1.0222788
1.0222788
1.0222788
1.0222788
1.0222788
1.0222788
1.0222788
1.0222788
1.0985913
1.1749034
1.1749034
1.0985913
1.0985913
1.0985913
0.9459667
0.8696544
0.8696544
1.0222788
1.1749034
1.327528
1.327528
1.4038403
1.4801524
1.5564647
1.4801524
1.4038403
1.327528
1.2512157
1.2512157
1.2512157
1.2512157
1.327528
1.327528
1.327528
1.2512157
1.2512157
1.327528
1.4038403
1.327528
1.1749034
1.0985913
1.0985913
1.0985913
1.0985913
1.0985913
1.0222788
0.9459667
0.8696544
0.79334235
0.79334235
0.79334235
0.79334235
0.79334235
0.79334235
0.79334235
0.7170299
0.64071774
0.64071774
0.64071774
0.64071774
0.64071774
0.7170299
0.7170299
0.7170299
0.7170299
0.79334235
0.79334235
0.79334235
0.8696544
0.9459667
1.0222788
1.1749034
1.1749034
1.2512157
1.327528
1.4038403
1.4038403
1.4801524
1.5564647
1.632777
1.632777
1.709089
1.709089
1.709089
1.709089
1.7854016
1.8617139
1.8617139
1.8617139
1.8617139
1.7854016
1.7854016
1.7854016
1.709089
1.709089
1.709089
1.7854016
1.7854016
1.8617139
1.938026
1.938026
1.8617139
1.7854016
1.7854016
1.8617139
1.8617139
1.8617139
1.938026
1.938026
1.938026
1.7854016
1.7854016
1.7854016
1.7854016
1.7854016
1.7854016
1.7854016
1.8617139
1.938026
2.0143383
2.0143383
2.0143383
2.0143383
2.0143383
1.938026
1.938026
1.938026
2.0143383
2.0143383
1.938026
1.8617139
1.8617139
1.938026
1.938026
1.8617139
1.8617139
1.8617139
1.7854016
1.7854016
1.7854016
1.7854016
1.8617139
1.8617139
1.8617139
1.8617139
1.938026
1.938026
1.8617139
1.8617139
1.8617139
1.8617139
1.8617139
1.8617139
1.8617139
1.8617139
1.8617139
1.8617139
1.8617139
1.7854016
1.7854016
1.7854016
1.7854016
1.709089
1.632777
1.632777
1.709089
1.709089
1.632777
1.632777
1.632777
1.709089
1.7854016
1.8617139
1.8617139
1.7854016
1.7854016
1.7854016
1.8617139
1.8617139
1.8617139
1.938026
2.0143383
2.0906506
2.1669626
2.1669626
2.1669626
2.1669626
2.243275
2.243275
2.243275
2.1669626
2.1669626
2.1669626
2.243275
2.3958995
2.3958995
2.3958995
2.3958995
2.3195875
2.243275
2.243275
2.243275
2.3195875
2.3958995
2.3195875
2.1669626
2.0906506
2.0906506
2.1669626
2.1669626
2.243275
2.1669626
2.0906506
2.0143383
2.0906506
2.243275
2.3195875
2.243275
2.243275
2.243275
2.1669626
2.1669626
2.1669626
2.3195875
2.3958995
2.4722118
2.3958995
2.3958995
2.3958995
2.4722118
2.5485241
2.4722118
2.3195875
2.1669626
2.243275
2.4722118
2.6248362
2.7011485
2.7774608
2.7774608
2.7774608
2.853773
2.853773
2.853773
2.7774608
2.7774608
2.7774608
2.853773
3.0063977
3.0827098
3.1590219
3.0827098
3.0063977
3.0063977
3.0063977
3.0827098
3.0827098
3.0827098
3.0827098
3.0827098
3.0827098
3.1590219
3.2353344
3.2353344
3.2353344
3.1590219
3.1590219
3.2353344
3.3116465
3.3116465
3.2353344
3.2353344
3.3116465
3.387959
3.387959
3.3116465
3.3116465
3.3116465
3.387959
3.387959
3.464271
3.464271
3.464271
3.464271
3.5405836
3.464271
3.464271
3.464271
3.5405836
3.6168957
3.6932077
3.6932077
3.6932077
3.6932077
3.6932077
3.7695203
3.8458323
3.7695203
3.6932077
3.6168957
3.6932077
3.6932077
3.7695203
3.7695203
3.8458323
3.8458323
3.7695203
3.6168957
3.5405836
3.5405836
3.6168957
3.6168957
3.6168957
3.5405836
3.5405836
3.464271
3.5405836
3.6168957
3.7695203
3.8458323
3.7695203
3.6932077
3.6168957
3.6168957
3.6932077
3.6932077
3.6932077
3.6932077
3.6932077
3.6932077
3.7695203
3.7695203
3.8458323
3.7695203
3.7695203
3.7695203
3.8458323
3.9221444
3.8458323
3.7695203
3.7695203
3.7695203
3.8458323
3.9221444
3.9221444
3.8458323
3.8458323
3.8458323
3.8458323
3.8458323
3.8458323
3.9221444
3.9221444
3.9221444
3.8458323
3.8458323
3.8458323
3.9221444
3.8458323
3.7695203
3.7695203
3.9221444
3.9221444
3.9221444
3.9221444
3.9221444
3.9221444
3.9221444
3.9984565
3.9984565
3.9984565
3.9984565
3.9984565
3.9984565
3.9984565
3.9984565
3.9221444
3.8458323
3.7695203
3.6932077
3.7695203
3.8458323
3.8458323
3.7695203
3.7695203
3.7695203
3.7695203
3.8458323
3.9221444
3.9221444
3.9984565
4.074769
4.151081
4.074769
3.9984565
3.9984565
4.074769
4.074769
4.074769
4.151081
4.151081
4.151081
4.151081
4.151081
4.151081
4.151081
4.151081
4.074769
3.9984565
3.9221444
3.9221444
3.9221444
3.9221444
3.9221444
3.8458323
3.8458323
3.7695203
3.6932077
3.6932077
3.6168957
3.5405836
3.5405836
3.5405836
3.5405836
3.5405836
3.5405836
3.6168957
3.6168957
3.6168957
3.6168957
3.5405836
3.5405836
3.464271
3.5405836
3.6168957
3.6932077
3.6168957
3.6168957
3.5405836
3.5405836
3.6168957
3.6168957
3.6932077
3.6932077
3.6168957
3.6932077
3.6932077
3.7695203
3.7695203
3.6932077
3.7695203
3.7695203
3.8458323
3.8458323
3.7695203
3.6932077
3.6932077
3.6168957
3.6932077
3.6932077
3.7695203
3.7695203
3.6932077
3.6932077
3.6932077
3.7695203
3.6932077
3.6932077
3.7695203
3.8458323
3.8458323
3.8458323
3.8458323
3.9221444
3.9221444
3.9984565
3.9984565
3.9221444
3.9984565
3.9984565
4.074769
3.9984565
3.8458323
3.8458323
3.9984565
4.151081
4.227394
4.227394
4.151081
4.151081
4.151081
4.151081
4.227394
4.227394
4.227394
4.227394
4.303706
4.303706
4.227394
4.227394
4.227394
4.303706
4.303706
4.303706
4.303706
4.227394
4.151081
4.074769
4.074769
4.151081
4.227394
4.303706
4.303706
4.227394
4.303706
4.380018
4.456331
4.456331
4.380018
4.380018
4.380018
4.456331
4.456331
4.456331
4.456331
4.380018
4.380018
4.380018
4.303706
4.303706
4.303706
4.380018
4.380018
4.456331
4.456331
4.532643
4.456331
4.380018
4.380018
4.380018
4.456331
4.456331
4.456331
4.380018
4.380018
4.380018
4.380018
4.380018
4.303706
4.227394
4.227394
4.227394
4.227394
4.227394
4.227394
4.227394
4.303706
4.303706
4.227394
4.151081
4.151081
4.151081
4.074769
3.9984565
3.9984565
3.9984565
3.9221444
3.7695203
3.6932077
3.6168957
3.6932077
3.7695203
3.8458323
3.7695203
3.6168957
3.6168957
3.6168957
3.5405836
3.464271
3.464271
3.464271
3.5405836
3.464271
3.387959
3.387959
3.464271
3.464271
3.464271
3.387959
3.387959
3.387959
3.464271
3.387959
3.3116465
3.3116465
3.3116465
3.387959
3.3116465
3.3116465
3.3116465
3.2353344
3.2353344
3.3116465
3.3116465
3.2353344
3.2353344
3.2353344
3.3116465
3.3116465
3.3116465
3.2353344
3.1590219
3.1590219
3.0827098
3.1590219
3.1590219
3.0827098
3.0063977
3.0827098
3.0827098
3.0827098
3.0827098
3.0827098
3.0827098
3.0827098
3.0063977
2.9300857
2.853773
2.853773
2.853773
2.853773
2.9300857
2.853773
2.853773
2.853773
2.9300857
2.9300857
2.9300857
2.9300857
2.9300857
2.9300857
2.9300857
2.9300857
3.0063977
3.0063977
3.0063977
3.0063977
3.0063977
3.0063977
2.9300857
2.9300857
3.0063977
3.0063977
3.0063977
3.0063977
2.9300857
2.9300857
3.0063977
3.0827098
2.9300857
2.853773
2.9300857
3.0063977
3.0063977
3.0063977
2.9300857
2.9300857
2.9300857
2.9300857
2.9300857
2.9300857
2.853773
2.853773
2.853773
2.853773
2.853773
2.853773
2.7774608
2.7774608
2.853773
2.9300857
2.853773
2.7774608
2.853773
2.9300857
3.0063977
3.0063977
3.0063977
2.9300857
2.9300857
2.9300857
3.0063977
3.0827098
3.0063977
2.9300857
2.9300857
2.9300857
3.0063977
3.0063977
2.9300857
2.9300857
2.9300857
2.9300857
2.9300857
2.9300857
2.9300857
2.9300857
3.0063977
3.0063977
2.9300857
2.9300857
3.0063977
3.0063977
3.0063977
2.9300857
2.9300857
2.853773
2.853773
2.853773
2.9300857
3.0063977
3.0827098
3.0063977
2.9300857
2.9300857
2.9300857
2.9300857
2.9300857
2.853773
2.853773
2.853773
2.9300857
3.0063977
3.0827098
3.1590219
3.0063977
2.9300857
2.9300857
3.0063977
3.0063977
3.0063977
2.9300857
2.9300857
3.0063977
3.0063977
3.0063977
2.9300857
2.9300857
2.9300857
2.9300857
2.9300857
2.853773
2.9300857
2.9300857
2.9300857
2.9300857
2.9300857
2.9300857
2.9300857
2.853773
2.7774608
2.7774608
2.9300857
2.9300857
2.9300857
2.9300857
2.9300857
2.853773
2.853773
2.853773
2.9300857
2.853773
2.853773
2.853773
2.853773
2.853773
2.7774608
2.7774608
2.853773
2.9300857
3.0063977
2.9300857
2.853773
2.7774608
2.7011485
2.7774608
2.7774608
2.7774608
2.7774608
2.7774608
2.853773
2.853773
2.7774608
2.7011485
2.6248362
2.6248362
2.6248362
2.6248362
2.6248362
2.6248362
2.6248362
2.6248362
2.5485241
2.5485241
2.5485241
2.5485241
2.5485241
2.5485241
2.4722118
2.4722118
2.3958995
2.4722118
2.5485241
2.5485241
2.5485241
2.3958995
2.3195875
2.3958995
2.4722118
2.4722118
2.4722118
2.3958995
2.4722118
2.4722118
2.4722118
2.3958995
2.3195875
2.3195875
2.3195875
2.243275
2.243275
2.243275
2.243275
2.243275
2.243275
2.1669626
2.0906506
2.0906506
2.1669626
2.243275
2.243275
2.0906506
2.0906506
2.0906506
2.0906506
2.0143383
1.938026
2.0143383
2.0906506
2.0906506
2.0143383
1.938026
2.0143383
2.0906506
2.1669626
2.0906506
2.0906506
2.0143383
2.0143383
2.0143383
2.0143383
1.938026
1.938026
2.0906506
2.1669626
2.1669626
2.1669626
2.1669626
2.1669626
2.1669626
2.0906506
2.0906506
2.0906506
2.1669626
2.243275
2.243275
2.1669626
2.0906506
2.0906506
2.1669626
2.243275
2.243275
2.243275
2.243275
2.3195875
2.3195875
2.3195875
2.243275
2.1669626
2.1669626
2.243275
2.3195875
2.3195875
2.3195875
2.243275
2.243275
2.3195875
2.3195875
2.243275
2.243275
2.243275
2.243275
2.243275
2.243275
2.1669626
2.243275
2.243275
2.243275
2.1669626
2.0906506
2.0143383
2.0143383
2.0143383
2.0143383
2.0906506
2.0906506
2.0143383
2.0143383
1.938026
2.0143383
2.1669626
2.243275
2.3195875
2.243275
2.243275
2.0906506
2.0143383
2.0143383
1.938026
1.8617139
1.938026
2.0906506
2.1669626
2.1669626
2.0906506
2.0143383
2.0143383
2.0906506
2.1669626
2.1669626
2.1669626
2.1669626
2.1669626
2.0906506
2.0143383
2.0143383
2.0143383
2.0906506
2.0143383
1.938026
1.8617139
1.7854016
1.8617139
1.938026
1.938026
1.8617139
1.8617139
1.8617139
1.938026
2.0143383
2.0143383
1.938026
1.8617139
1.7854016
1.7854016
1.8617139
1.7854016
1.7854016
1.709089
1.7854016
1.8617139
1.7854016
1.709089
1.632777
1.5564647
1.632777
1.709089
1.709089
1.709089
1.709089
1.709089
1.7854016
1.709089
1.709089
1.7854016
1.7854016
1.7854016
1.7854016
1.709089
1.632777
1.709089
1.709089
1.632777
1.5564647
1.5564647
1.632777
1.709089
1.709089
1.632777
1.632777
1.5564647
1.5564647
1.5564647
1.5564647
1.5564647
1.4801524
1.4038403
1.4038403
1.4038403
1.4038403
1.327528
1.2512157
1.327528
1.327528
1.2512157
1.1749034
1.1749034
1.1749034
1.2512157
1.2512157
1.0985913
1.0222788
0.9459667
0.9459667
0.9459667
1.0222788
0.9459667
0.8696544
0.79334235
0.79334235
0.79334235
0.8696544
0.8696544
0.8696544
0.8696544
0.8696544
0.9459667
0.9459667
0.9459667
0.9459667
0.8696544
0.79334235
0.8696544
0.8696544
0.9459667
0.9459667
0.9459667
0.9459667
0.9459667
1.0222788
0.9459667
0.9459667
0.8696544
0.8696544
0.9459667
0.9459667
0.9459667
0.9459667
1.0222788
0.9459667
0.8696544
0.79334235
0.8696544
0.9459667
1.0222788
1.0985913
1.0985913
1.0985913
1.0985913
1.0985913
1.1749034
1.1749034
1.0985913
1.0985913
1.0222788
1.0985913
1.0985913
1.1749034
1.2512157
1.327528
1.2512157
1.2512157
1.1749034
1.1749034
1.0985913
1.0985913
1.0222788
1.0985913
1.0985913
1.1749034
1.0985913
1.0985913
1.0222788
1.0222788
1.0222788
1.0222788
0.9459667
0.9459667
0.8696544
0.79334235
0.79334235
0.8696544
0.9459667
1.0222788
1.0222788
1.0222788
0.9459667
0.8696544
0.8696544
0.8696544
0.79334235
0.7170299
0.7170299
0.7170299
0.7170299
0.7170299
0.7170299
0.79334235
0.79334235
0.79334235
0.7170299
0.64071774
0.64071774
0.64071774
0.64071774
0.64071774
0.64071774
0.56440544
0.56440544
0.56440544
0.56440544
0.48809314
0.41178095
0.41178095
0.41178095
0.41178095
0.33546865
0.18284416
0.18284416
0.25915647
0.25915647
0.25915647
0.18284416
0.25915647
0.25915647
0.25915647
0.25915647
0.25915647
0.25915647
0.25915647
0.25915647
0.25915647
0.33546865
0.33546865
0.33546865
0.25915647
0.25915647
0.18284416
0.18284416
0.10653186
0.10653186
0.10653186
0.10653186
0.18284416
0.25915647
0.25915647
0.25915647
0.25915647
0.25915647
0.18284416
0.18284416
0.25915647
0.25915647
0.25915647
0.18284416
0.18284416
0.18284416
0.18284416
0.10653186
0.030219674
0.030219674
0.030219674
0.18284416
0.25915647
0.25915647
0.18284416
0.10653186
0.10653186
0.10653186
0.18284416
0.25915647
0.18284416
0.030219674
0.030219674
0.10653186
0.25915647
0.25915647
0.18284416
0.030219674
0.030219674
0.10653186
0.10653186
0.10653186
0.10653186
0.10653186
0.030219674
0.030219674
0.10653186
0.25915647
0.25915647
0.18284416
0.18284416
0.25915647
0.25915647
0.10653186
0.030219674
-0.12240493
-0.12240493
-0.12240493
-0.12240493
-0.19871712
-0.19871712
-0.12240493
-0.12240493
-0.04609263
-0.04609263
-0.19871712
-0.3513416
-0.4276539
-0.3513416
-0.19871712
-0.12240493
-0.12240493
-0.19871712
-0.3513416
-0.4276539
-0.5039661
-0.4276539
-0.4276539
-0.3513416
-0.3513416
-0.4276539
-0.4276539
-0.3513416
-0.3513416
-0.27502942
-0.3513416
-0.3513416
-0.3513416
-0.4276539
-0.4276539
-0.4276539
-0.4276539
-0.4276539
-0.4276539
-0.4276539
-0.3513416
-0.4276539
-0.5039661
-0.5802784
-0.5802784
-0.65659064
-0.7329029
-0.7329029
-0.7329029
-0.65659064
-0.65659064
-0.7329029
-0.7329029
-0.7329029
-0.7329029
-0.7329029
-0.8092152
-0.8092152
-0.7329029
-0.7329029
-0.7329029
-0.7329029
-0.8092152
-0.8855274
-0.8855274
-0.8855274
-0.8092152
-0.8092152
-0.8092152
-0.8092152
-0.8092152
-0.8855274
-0.8855274
-0.8855274
-0.8092152
-0.8092152
-0.8092152
-0.8092152
-0.8092152
-0.8092152
-0.8092152
-0.8855274
-0.8855274
-0.9618397
-0.9618397
-1.038152
-0.9618397
-0.9618397
-0.9618397
-0.9618397
-1.038152
-0.9618397
-0.9618397
-0.8855274
-0.8855274
-0.8092152
-0.8092152
-0.8092152
-0.8855274
-0.9618397
-1.038152
-1.038152
-0.9618397
-0.9618397
-0.9618397
-0.9618397
-0.9618397
-0.9618397
-0.9618397
-0.8855274
-0.8855274
-0.9618397
-1.038152
-1.038152
-0.9618397
-0.9618397
-0.9618397
-0.9618397
-0.8855274
-0.8092152
-0.8092152
-0.8092152
-0.8855274
-0.9618397
-0.9618397
-1.038152
-1.038152
-0.9618397
-0.8855274
-0.8092152
-0.7329029
-0.7329029
-0.8092152
-0.8855274
-0.8855274
-0.8855274
-0.8092152
-0.8855274
-0.8855274
-0.8092152
-0.8092152
-0.8092152
-0.8855274
-0.9618397
-1.1144642
-1.1144642
-1.1144642
-1.1144642
-1.1144642
-1.038152
-0.9618397
-1.038152
-1.1144642
-1.1907765
-1.2670887
-1.343401
-1.2670887
-1.1907765
-1.1907765
-1.2670887
-1.343401
-1.343401
-1.4197133
-1.343401
-1.2670887
-1.1907765
-1.1907765
-1.1907765
-1.343401
-1.4197133
-1.343401
-1.2670887
-1.1907765
-1.1907765
-1.1907765
-1.1907765
-1.2670887
-1.2670887
-1.2670887
-1.2670887
-1.2670887
-1.1907765
-1.1907765
-1.2670887
-1.6486499
-2.2591481
-2.3354602
-1.7249622
-1.1144642
-0.9618397
-1.2670887
-1.4960254
-1.4960254
-1.343401
-1.2670887
-1.2670887
-1.2670887
-1.2670887
-1.2670887
-1.2670887
-1.2670887
-1.2670887
-1.1907765
-1.1907765
-1.1907765
-1.2670887
-1.2670887
-1.2670887
-1.2670887
-1.343401
-1.343401
-1.2670887
-1.1907765
-1.1144642
-1.1144642
-1.1144642
-1.1907765
-1.1144642
-1.1144642
-1.1907765
-1.1907765
-1.1907765
-1.1907765
-1.1144642
-1.1907765
-1.343401
-1.343401
-1.2670887
-1.2670887
-1.1907765
-1.1907765
-1.1907765
-1.2670887
-1.2670887
-1.343401
-1.2670887
-1.1907765
-1.1907765
-1.2670887
-1.343401
-1.4197133
-1.4197133
-1.4197133
-1.4197133
-1.4197133
-1.4197133
-1.343401
-1.2670887
-1.1907765
-1.2670887
-1.343401
-1.343401
-1.4197133
-1.343401
-1.343401
-1.343401
-1.343401
-1.343401
-1.343401
-1.343401
-1.343401
-1.4197133
-1.4197133
-1.4960254
-1.4960254
-1.5723376
-1.4960254
-1.4197133
-1.4197133
-1.4197133
-1.4197133
-1.4960254
-1.4960254
-1.4960254
-1.4960254
-1.4960254
-1.5723376
-1.4960254
-1.4197133
-1.4197133
-1.4197133
-1.4197133
-1.4960254
-1.4960254
-1.4197133
-1.4197133
-1.343401
-1.2670887
-1.2670887
-1.1907765
-1.2670887
-1.1907765
-1.1907765
-1.1907765
-1.1144642
-1.038152
-0.9618397
-0.8855274
-0.8855274
-0.9618397
-0.8855274
-0.8855274
-0.7329029
-0.65659064
-0.5802784
-0.5802784
-0.5802784
-0.65659064
-0.65659064
-0.5802784
-0.5802784
-0.65659064
-0.65659064
-0.65659064
-0.5039661
-0.4276539
-0.3513416
-0.3513416
-0.3513416
-0.3513416
-0.3513416
-0.3513416
-0.27502942
-0.27502942
-0.27502942
-0.27502942
-0.19871712
-0.19871712
-0.19871712
-0.19871712
-0.19871712
-0.12240493
-0.04609263
0.030219674
0.030219674
0.030219674
0.030219674
-0.04609263
-0.04609263
0.030219674
0.030219674
0.10653186
0.030219674
-0.04609263
0.030219674
0.030219674
0.030219674
-0.04609263
-0.04609263
-0.04609263
0.030219674
0.030219674
0.030219674
-0.04609263
-0.04609263
-0.12240493
-0.12240493
-0.12240493
-0.04609263
-0.04609263
0.030219674
0.030219674
-0.04609263
-0.04609263
-0.12240493
-0.19871712
-0.19871712
-0.19871712
-0.19871712
-0.27502942
-0.3513416
-0.3513416
-0.3513416
-0.3513416
-0.3513416
-0.3513416
-0.4276539
-0.5039661
-0.5039661
-0.5039661
-0.4276539
-0.3513416
-0.3513416
-0.4276539
-0.5039661
-0.5802784
-0.5802784
-0.65659064
-0.65659064
-0.65659064
-0.65659064
-0.65659064
-0.65659064
-0.65659064
-0.65659064
-0.65659064
-0.65659064
-0.7329029
-0.8092152
-0.8092152
-0.7329029
-0.7329029
-0.7329029
-0.8092152
-0.8855274
-0.9618397
-0.9618397
-0.9618397
-0.8855274
-0.8092152
-0.8092152
-0.8092152
-0.8092152
-0.8092152
-0.8092152
-0.8092152
-0.7329029
-0.7329029
-0.65659064
-0.5802784
-0.7329029
-0.7329029
-0.65659064
-0.5802784
-0.5039661
-0.5802784
-0.65659064
-0.65659064
-0.65659064
-0.5802784
-0.5802784
-0.65659064
-0.65659064
-0.5802784
-0.5802784
-0.65659064
-0.65659064
-0.65659064
-0.5802784
-0.5802784
-0.5802784
-0.5802784
-0.5039661
-0.5039661
-0.5802784
-0.65659064
-0.5802784
-0.5802784
-0.5802784
-0.5802784
-0.5802784
-0.5802784
-0.5802784
-0.5039661
-0.5039661
-0.5039661
-0.5039661
-0.4276539
-0.4276539
-0.4276539
-0.5039661
-0.5802784
-0.5802784
-0.5039661
-0.4276539
-0.4276539
-0.4276539
-0.4276539
-0.5039661
-0.5802784
-0.5802784
-0.5802784
-0.65659064
-0.8092152
-0.9618397
-0.9618397
-0.8092152
-0.7329029
-0.7329029
-0.65659064
-0.65659064
-0.5802784
-0.5802784
-0.65659064
-0.65659064
-0.65659064
-0.5802784
-0.5802784
-0.65659064
-0.5802784
-0.5802784
-0.5039661
-0.5039661
-0.5039661
-0.5802784
-0.5802784
-0.5802784
-0.5802784
-0.65659064
-0.5039661
-0.4276539
-0.3513416
-0.4276539
-0.4276539
-0.4276539
-0.4276539
-0.4276539
-0.3513416
-0.27502942
-0.19871712
-0.27502942
-0.3513416
-0.3513416
-0.27502942
-0.19871712
-0.27502942
-0.3513416
-0.3513416
-0.4276539
-0.3513416
-0.27502942
-0.19871712
-0.27502942
-0.4276539
-0.5039661
-0.5802784
-0.5802784
-0.65659064
-0.7329029
-0.7329029
-0.65659064
-0.5039661
-0.3513416
-0.3513416
-0.4276539
-0.5039661
-0.5039661
-0.5039661
-0.5039661
-0.5039661
-0.4276539
-0.3513416
-0.27502942
-0.19871712
-0.12240493
-0.12240493
-0.19871712
-0.3513416
-0.3513416
-0.27502942
-0.12240493
-0.19871712
-0.5039661
-0.8092152
-0.8092152
-0.65659064
-0.5039661
-0.4276539
-0.3513416
-0.12240493
-0.12240493
-0.19871712
-0.27502942
-0.27502942
-0.27502942
-0.27502942
-0.27502942
-0.27502942
-0.19871712
-0.12240493
-0.12240493
-0.12240493
-0.12240493
-0.12240493
-0.19871712
-0.27502942
-0.3513416
-0.27502942
-0.19871712
-0.12240493
-0.12240493
-0.12240493
-0.12240493
-0.12240493
-0.19871712
-0.19871712
-0.19871712
-0.12240493
-0.19871712
-0.19871712
-0.12240493
0.10653186
0.25915647
0.33546865
0.33546865
0.33546865
0.33546865
0.25915647
0.25915647
0.18284416
0.25915647
0.25915647
0.25915647
0.25915647
0.25915647
0.41178095
0.48809314
0.56440544
0.48809314
0.48809314
0.48809314
0.56440544
0.64071774
0.64071774
0.56440544
0.56440544
0.56440544
0.64071774
0.7170299
0.79334235
0.79334235
0.79334235
0.7170299
0.7170299
0.7170299
0.7170299
0.64071774
0.56440544
0.56440544
0.64071774
0.7170299
0.64071774
0.48809314
0.48809314
0.48809314
0.56440544
0.64071774
0.64071774
0.64071774
0.64071774
0.64071774
0.64071774
0.64071774
0.64071774
0.7170299
0.79334235
0.79334235
0.79334235
0.7170299
0.64071774
0.56440544
0.56440544
0.64071774
0.7170299
0.7170299
0.64071774
0.64071774
0.7170299
0.79334235
0.79334235
0.79334235
0.7170299
0.7170299
0.7170299
0.7170299
0.7170299
0.79334235
0.8696544
0.8696544
0.8696544
0.8696544
0.8696544
0.8696544
0.9459667
0.8696544
0.79334235
0.7170299
0.7170299
0.79334235
0.8696544
0.9459667
0.9459667
0.8696544
0.9459667
0.9459667
0.9459667
0.8696544
0.79334235
0.8696544
0.9459667
0.9459667
0.9459667
1.0222788
1.0985913
1.0985913
1.0985913
1.0985913
1.0985913
1.0985913
1.0985913
1.1749034
1.2512157
1.327528
1.327528
1.327528
1.327528
1.327528
1.4038403
1.4038403
1.4038403
1.4038403
1.4038403
1.4038403
1.4038403
1.4038403
1.4038403
1.4038403
1.327528
1.2512157
1.1749034
1.1749034
1.2512157
1.2512157
1.2512157
1.2512157
1.2512157
1.1749034
1.1749034
1.0985913
1.0985913
1.0985913
1.0985913
1.0222788
1.0222788
1.0222788
1.0985913
1.1749034
1.1749034
1.0985913
1.0985913
1.1749034
1.1749034
1.2512157
1.2512157
1.1749034
1.1749034
1.2512157
1.327528
1.4038403
1.4038403
1.327528
1.327528
1.4038403
1.4038403
1.327528
1.327528
1.327528
1.4038403
1.4038403
1.4038403
1.4038403
1.4801524
1.4801524
1.4801524
1.4801524
1.4038403
1.4801524
1.5564647
1.632777
1.5564647
1.5564647
1.5564647
1.632777
1.632777
1.632777
1.5564647
1.632777
1.5564647
1.5564647
1.5564647
1.5564647
1.632777
1.709089
1.7854016
1.8617139
1.8617139
1.7854016
1.7854016
1.7854016
1.7854016
1.7854016
1.7854016
1.8617139
1.938026
2.0143383
2.0906506
2.0906506
2.0143383
2.0143383
2.0143383
2.0143383
2.0906506
2.1669626
2.1669626
2.0906506
2.0906506
2.1669626
2.1669626
2.1669626
2.1669626
2.1669626
2.1669626
2.0906506
2.0143383
2.0143383
2.0906506
2.0906506
2.1669626
2.1669626
2.243275
2.243275
2.243275
2.243275
2.243275
2.1669626
2.0906506
2.0906506
2.0906506
2.243275
2.243275
2.243275
2.243275
2.243275
2.243275
2.243275
2.243275
2.243275
2.1669626
2.0906506
2.1669626
2.243275
2.3195875
2.3195875
2.243275
2.243275
2.243275
2.243275
2.1669626
2.0906506
2.1669626
2.1669626
2.1669626
2.0906506
2.0906506
2.0906506
2.0906506
2.0143383
2.0143383
2.0143383
2.0143383
2.0143383
2.0143383
1.938026
1.938026
2.0143383
2.0906506
2.0906506
2.0906506
2.0143383
2.0143383
2.0143383
2.0143383
2.0906506
2.0906506
2.0143383
1.938026
2.0143383
2.0906506
2.1669626
2.1669626
2.1669626
2.0906506
2.1669626
2.243275
2.243275
2.1669626
2.0906506
2.0906506
2.0906506
2.0906506
2.0906506
2.0906506
2.0906506
2.0906506
2.0906506
2.0906506
2.0906506
2.0143383
2.0906506
2.243275
2.3195875
2.243275
2.1669626
2.0906506
2.0906506
2.1669626
2.243275
2.243275
2.243275
2.243275
2.243275
2.1669626
2.1669626
2.1669626
2.243275
2.3195875
2.243275
2.1669626
2.0906506
2.0906506
2.1669626
2.3195875
2.3958995
2.3958995
2.3958995
2.3958995
2.3958995
2.4722118
2.4722118
2.3958995
2.4722118
2.5485241
2.5485241
2.5485241
2.5485241
2.6248362
2.6248362
2.6248362
2.6248362
2.7011485
2.7774608
2.7774608
2.7774608
2.7774608
2.7774608
2.853773
2.9300857
2.9300857
2.9300857
2.853773
2.853773
2.853773
2.9300857
3.0063977
3.0063977
2.9300857
2.9300857
2.9300857
2.9300857
2.9300857
3.0063977
3.1590219
3.2353344
3.3116465
3.3116465
3.2353344
3.2353344
3.2353344
3.3116465
3.387959
3.464271
3.5405836
3.464271
3.464271
3.464271
3.464271
3.6168957
3.6932077
3.6932077
3.6168957
3.5405836
3.5405836
3.5405836
3.5405836
3.6168957
3.6932077
3.7695203
3.6932077
3.6932077
3.6168957
3.6168957
3.6168957
3.6932077
3.7695203
3.8458323
3.8458323
3.8458323
3.9221444
3.9221444
3.9984565
4.074769
4.074769
3.9984565
3.8458323
3.7695203
3.7695203
3.8458323
3.8458323
3.9221444
3.9984565
3.9221444
3.9221444
3.8458323
3.8458323
3.7695203
3.7695203
3.7695203
3.8458323
3.8458323
3.7695203
3.6932077
3.6168957
3.6168957
3.6932077
3.6932077
3.6168957
3.464271
3.5405836
3.6168957
3.7695203
3.6932077
3.6932077
3.6932077
3.6932077
3.6168957
3.5405836
3.5405836
3.6932077
3.7695203
3.6932077
3.6168957
3.5405836
3.6168957
3.6168957
3.6932077
3.6932077
3.6168957
3.5405836
3.6168957
3.6932077
3.7695203
3.6932077
3.6168957
3.5405836
3.5405836
3.6168957
3.7695203
3.8458323
3.8458323
3.7695203
3.7695203
3.7695203
3.6932077
3.6932077
3.6932077
3.8458323
3.9221444
3.9984565
3.9984565
3.9221444
3.8458323
3.9221444
3.9984565
4.074769
4.151081
4.151081
4.151081
4.151081
4.151081
4.151081
4.151081
4.227394
4.303706
4.303706
4.380018
4.380018
4.380018
4.456331
4.456331
4.532643
4.532643
4.532643
4.608955
4.6852674
4.7615795
4.8378916
4.9142036
4.9142036
4.9142036
4.9142036
4.990516
5.0668283
5.1431403
5.1431403
5.219453
5.2957654
5.372078
5.524702
5.524702
5.44839
5.44839
5.44839
5.524702
5.6010146
5.6773267
5.829951
5.9062634
5.9062634
5.9062634
5.9062634
5.9825754
6.0588875
6.1352
6.1352
6.1352
6.287824
6.364137
6.440449
6.440449
6.364137
6.364137
6.440449
6.440449
6.440449
6.5167613
6.593074
6.745698
6.82201
6.82201
6.898323
7.050947
7.050947
6.974635
6.974635
6.974635
7.050947
7.1272593
7.1272593
7.2035713
7.2798834
7.4325085
7.5851336
7.6614456
7.7377577
7.8140697
7.890382
7.890382
7.966694
8.043006
8.119319
8.119319
8.195631
8.348255
8.424567
8.424567
8.424567
8.424567
8.424567
8.577192
8.729817
8.806129
8.806129
8.882441
8.882441
8.958754
9.035066
9.111378
9.111378
9.187691
9.187691
9.264003
9.264003
9.264003
9.340315
9.416627
9.416627
9.340315
9.340315
9.416627
9.416627
9.416627
9.416627
9.416627
9.416627
9.416627
9.49294
9.49294
9.49294
9.49294
9.645564
9.721876
9.798188
9.8745
9.798188
9.798188
9.721876
9.798188
9.798188
9.8745
9.950813
9.950813
9.950813
9.950813
10.027124
10.027124
10.103437
10.103437
10.103437
10.17975
10.332375
10.332375
10.332375
10.332375
10.332375
10.408687
10.408687
10.408687
10.332375
10.332375
10.408687
10.561311
10.713935
10.713935
10.637624
10.561311
10.561311
10.637624
10.637624
10.561311
10.484999
10.484999
10.561311
10.637624
10.637624
10.713935
10.713935
10.790248
10.790248
10.713935
10.637624
10.637624
10.713935
10.790248
10.866559
10.942872
10.942872
10.866559
10.866559
10.866559
10.942872
10.942872
11.019184
11.019184
11.019184
11.019184
11.019184
11.019184
11.019184
11.019184
11.019184
11.019184
11.095497
11.171808
11.171808
11.171808
11.095497
11.019184
11.095497
11.095497
11.171808
11.248121
11.248121
11.248121
11.248121
11.095497
11.019184
10.866559
10.942872
11.019184
11.095497
11.019184
11.019184
10.942872
10.942872
10.866559
10.790248
10.790248
10.866559
10.866559
10.942872
10.942872
10.942872
10.942872
10.942872
10.866559
10.942872
11.019184
10.942872
10.942872
10.942872
10.942872
11.019184
11.019184
11.019184
11.019184
10.942872
10.942872
10.942872
10.942872
10.942872
10.942872
10.942872
10.866559
10.866559
10.866559
11.019184
11.095497
11.095497
11.095497
11.019184
10.866559
10.866559
10.866559
10.866559
10.866559
10.866559
10.790248
10.790248
10.866559
10.866559
10.866559
10.866559
10.866559
10.790248
10.713935
10.637624
10.713935
10.790248
10.866559
10.942872
10.866559
10.790248
10.637624
10.561311
10.637624
10.637624
10.561311
10.561311
10.484999
10.484999
10.484999
10.561311
10.561311
10.561311
10.484999
10.408687
10.408687
10.408687
10.408687
10.484999
10.561311
10.637624
10.637624
10.561311
10.408687
10.332375
10.332375
10.332375
10.256062
10.17975
10.17975
10.17975
10.103437
9.950813
9.950813
10.027124
10.103437
10.17975
10.17975
10.17975
10.103437
9.950813
9.950813
10.027124
10.103437
10.027124
9.950813
9.950813
10.027124
10.027124
9.950813
9.950813
9.950813
10.027124
10.027124
9.950813
9.798188
9.721876
9.798188
9.8745
9.8745
9.798188
9.721876
9.721876
9.645564
9.645564
9.721876
9.798188
9.798188
9.721876
9.721876
9.721876
9.721876
9.721876
9.721876
9.798188
9.798188
9.721876
9.721876
9.721876
9.798188
9.798188
9.721876
9.721876
9.721876
9.798188
9.798188
9.798188
9.798188
9.798188
9.798188
9.798188
9.8745
9.8745
9.950813
9.950813
9.8745
9.798188
9.798188
9.8745
9.950813
9.8745
9.798188
9.8745
9.8745
9.8745
9.8745
9.798188
9.798188
9.798188
9.8745
9.8745
9.8745
9.8745
9.8745
9.8745
9.8745
9.798188
9.721876
9.721876
9.798188
9.8745
9.8745
9.8745
9.798188
9.645564
9.645564
9.721876
9.798188
9.798188
9.798188
9.8745
9.950813
9.950813
9.950813
9.950813
9.950813
9.950813
9.798188
9.798188
9.798188
9.798188
9.8745
10.027124
10.103437
10.027124
9.950813
9.950813
10.027124
10.103437
10.103437
10.027124
10.027124
10.027124
10.103437
10.027124
10.027124
10.027124
10.103437
10.103437
10.17975
10.17975
10.17975
10.17975
10.256062
10.256062
10.332375
10.332375
10.332375
10.256062
10.256062
10.256062
10.256062
10.332375
10.332375
10.332375
10.256062
10.332375
10.408687
10.408687
10.332375
10.332375
10.332375
10.408687
10.484999
10.484999
10.484999
10.637624
10.713935
10.484999
10.17975
10.17975
10.637624
10.942872
11.095497
11.019184
11.019184
11.019184
11.019184
11.019184
11.019184
11.095497
11.095497
11.095497
11.095497
11.095497
11.095497
11.171808
11.248121
11.248121
11.324434
11.324434
11.324434
11.324434
11.324434
11.248121
11.248121
11.248121
11.324434
11.324434
11.400745
11.400745
11.400745
11.400745
11.400745
11.400745
11.400745
11.400745
11.477058
11.55337
11.55337
11.55337
11.477058
11.477058
11.55337
11.55337
11.705995
11.705995
11.782308
11.858619
11.858619
11.934932
11.934932
11.858619
11.934932
12.087556
12.163868
12.163868
12.163868
12.240181
12.240181
12.316493
12.316493
12.392805
12.392805
12.469118
12.545429
12.545429
12.621742
12.621742
12.698053
12.774366
12.774366
12.850678
12.850678
12.926991
12.926991
13.003303
13.003303
13.003303
13.003303
13.003303
13.079616
13.079616
13.155927
13.155927
13.155927
13.155927
13.155927
13.155927
13.155927
13.079616
13.155927
13.155927
13.23224
13.308552
13.384864
13.461177
13.537489
13.613802
13.690113
13.842737
13.995362
14.071675
14.147986
14.300611
14.453236
14.682173
14.834798
14.911109
15.063735
15.29267
15.521607
15.750545
15.979482
16.20842
16.513668
16.742603
17.047852
17.353104
17.658352
17.9636
18.116222
18.268848
18.421474
18.65041
19.108284
19.566158
19.871407
20.100342
20.252968
20.481903
20.710842
21.01609
21.245026
21.397652
21.550274
21.855526
22.160774
22.38971
22.618649
22.923897
23.229145
23.458084
23.763332
24.144894
24.450142
24.75539
25.060638
25.4422
25.900074
26.281635
26.663197
27.044758
27.42632
27.884193
28.342068
28.799942
29.181503
29.486752
29.715687
29.868309
29.944626
29.868309
29.715687
29.56306
29.639374
29.792
29.944626
30.020935
29.868309
29.639374
29.410439
29.028877
28.723625
28.49469
28.418377
28.418377
28.418377
28.189442
27.884193
27.502632
27.197384
26.815823
26.510574
26.281635
26.205322
26.0527
25.823761
25.594826
25.36589
25.36589
25.518513
25.747452
25.900074
25.823761
25.594826
25.289574
24.984325
24.679077
24.526455
24.450142
24.450142
24.450142
24.450142
24.450142
24.373829
24.144894
23.763332
23.381771
23.00021
22.694958
22.38971
22.160774
22.084461
21.931835
21.855526
21.626587
21.321339
20.939777
20.63453
20.252968
20.024033
19.871407
19.795094
19.71878
19.71878
19.795094
19.871407
19.94772
19.94772
20.024033
20.024033
19.94772
20.024033
20.176655
20.40559
20.710842
21.092403
21.397652
21.779213
22.084461
22.38971
22.542336
22.542336
22.3134
21.931835
21.245026
20.40559
19.489845
18.345161
17.27679
16.132107
14.911109
13.613802
12.392805
11.400745
10.637624
10.103437
9.798188
9.569251
9.416627
9.49294
9.798188
10.17975
10.561311
10.942872
11.171808
11.400745
11.629683
11.782308
11.934932
12.087556
12.392805
12.850678
13.537489
14.147986
14.758486
15.368983
16.055794
16.66629
17.124165
17.353104
17.429413
17.505726
17.505726
17.658352
17.734665
17.734665
17.734665
17.658352
17.582039
17.505726
17.429413
17.429413
17.353104
17.27679
17.200478
17.200478
17.200478
17.200478
17.124165
16.89523
16.66629
16.361042
16.132107
15.979482
15.750545
15.59792
15.445294
15.29267
15.140046
14.987422
14.834798
14.605861
14.376924
14.071675
13.91905
13.842737
13.91905
13.995362
14.224299
14.300611
14.300611
14.300611
14.224299
14.071675
14.071675
14.147986
14.300611
14.453236
14.682173
14.834798
14.911109
14.911109
14.911109
14.758486
14.682173
14.682173
14.758486
14.758486
14.758486
14.834798
14.911109
14.911109
14.911109
14.834798
14.682173
14.453236
14.376924
14.376924
14.453236
14.529548
14.529548
14.453236
14.224299
13.995362
13.91905
13.842737
13.766426
13.690113
13.537489
13.461177
13.384864
13.308552
13.23224
13.155927
13.003303
12.926991
12.774366
12.850678
12.926991
12.850678
12.774366
12.774366
12.850678
13.003303
12.926991
12.698053
12.545429
12.469118
12.545429
12.621742
12.621742
12.545429
12.469118
12.392805
12.392805
12.392805
12.469118
12.392805
12.240181
12.011243
11.934932
12.011243
12.011243
11.934932
11.858619
11.782308
11.629683
11.55337
11.477058
11.477058
11.400745
11.324434
11.171808
11.095497
11.095497
11.019184
10.942872
10.942872
10.866559
10.866559
10.790248
10.790248
10.790248
10.713935
10.637624
10.637624
10.713935
10.713935
10.637624
10.408687
10.332375
10.332375
10.408687
10.332375
10.256062
10.17975
10.256062
10.332375
10.332375
10.332375
10.408687
10.561311
10.713935
10.713935
10.713935
10.713935
10.790248
10.866559
10.866559
11.019184
11.171808
11.400745
11.705995
12.011243
12.316493
12.469118
12.545429
12.698053
12.774366
12.926991
13.003303
13.003303
13.155927
13.23224
13.308552
13.23224
13.003303
12.850678
12.698053
12.469118
12.240181
11.934932
11.629683
11.477058
11.400745
11.324434
11.095497
10.866559
10.637624
10.408687
10.332375
10.103437
9.950813
9.798188
9.645564
9.569251
9.569251
9.645564
9.721876
9.721876
9.645564
9.569251
9.645564
9.645564
9.645564
9.721876
9.798188
9.950813
10.103437
10.17975
10.103437
10.027124
10.027124
10.103437
10.17975
10.256062
10.256062
10.408687
10.484999
10.484999
10.484999
10.484999
10.484999
10.484999
10.484999
10.484999
10.484999
10.484999
10.484999
10.408687
10.484999
10.561311
10.561311
10.561311
10.561311
10.561311
10.561311
10.637624
10.713935
10.790248
10.713935
10.713935
10.713935
10.790248
10.866559
10.866559
10.866559
10.866559
10.942872
10.942872
11.019184
11.171808
11.248121
11.324434
11.324434
11.400745
11.477058
11.55337
11.55337
11.629683
11.629683
11.705995
11.858619
11.934932
12.087556
12.087556
12.163868
12.240181
12.316493
12.469118
12.545429
12.621742
12.621742
12.698053
12.774366
12.926991
13.003303
13.003303
13.003303
13.003303
13.003303
13.079616
13.079616
13.155927
13.155927
13.079616
13.079616
13.079616
13.23224
13.308552
13.23224
13.155927
13.079616
13.155927
13.23224
13.23224
13.23224
13.308552
13.384864
13.384864
13.384864
13.384864
13.384864
13.537489
13.613802
13.690113
13.766426
13.766426
13.690113
13.690113
13.766426
13.995362
14.147986
14.147986
14.071675
13.995362
13.995362
13.995362
14.071675
14.147986
14.147986
14.147986
14.147986
14.147986
14.147986
13.995362
13.766426
13.842737
14.071675
14.300611
14.300611
14.147986
13.995362
13.91905
13.91905
14.071675
14.147986
14.147986
14.071675
14.071675
14.147986
14.147986
14.071675
14.071675
14.071675
14.071675
14.147986
14.224299
14.224299
14.147986
14.071675
13.995362
13.91905
13.91905
13.995362
14.071675
14.071675
14.071675
14.071675
13.995362
13.91905
13.91905
13.91905
13.842737
13.842737
13.766426
13.690113
13.690113
13.613802
13.613802
13.613802
13.613802
13.613802
13.613802
13.613802
13.613802
13.537489
13.461177
13.461177
13.537489
13.537489
13.461177
13.384864
13.384864
13.384864
13.461177
13.384864
13.384864
13.308552
13.308552
13.384864
13.461177
13.537489
13.613802
13.766426
13.766426
13.690113
13.690113
13.690113
13.766426
13.842737
13.91905
13.995362
14.147986
14.147986
14.071675
13.995362
13.842737
13.842737
13.91905
13.995362
13.995362
14.071675
13.995362
13.995362
13.91905
13.91905
13.91905
13.995362
13.995362
13.995362
13.995362
14.147986
14.224299
14.224299
14.147986
14.071675
14.147986
14.147986
14.147986
14.147986
14.147986
14.147986
14.147986
14.071675
13.995362
13.995362
13.91905
13.995362
14.071675
13.995362
13.91905
13.91905
13.842737
13.766426
13.766426
13.842737
13.91905
13.995362
14.071675
14.147986
14.147986
14.147986
14.071675
14.071675
14.147986
14.147986
14.224299
14.224299
14.147986
14.224299
14.224299
14.300611
14.300611
14.224299
14.071675
13.995362
13.995362
14.071675
14.147986
14.147986
14.224299
14.300611
14.300611
14.300611
14.147986
14.147986
14.147986
14.147986
14.147986
14.071675
14.071675
13.995362
13.995362
13.995362
13.91905
13.91905
13.842737
13.842737
13.766426
13.766426
13.842737
13.842737
13.766426
13.690113
13.613802
13.613802
13.690113
13.690113
13.690113
13.613802
13.613802
13.537489
13.537489
13.537489
13.537489
13.537489
13.537489
13.537489
13.461177
13.384864
13.308552
13.155927
13.003303
12.926991
12.926991
13.003303
12.926991
12.850678
12.850678
12.850678
12.621742
12.392805
12.240181
12.240181
12.240181
12.316493
12.087556
11.858619
11.858619
12.011243
12.163868
12.163868
12.087556
12.087556
12.087556
12.087556
12.087556
12.087556
12.011243
12.011243
12.011243
12.011243
12.011243
12.011243
11.934932
11.858619
11.858619
11.858619
11.782308
11.782308
11.782308
11.934932
12.011243
11.934932
11.782308
11.705995
11.629683
11.55337
11.477058
11.324434
11.095497
11.019184
11.248121
11.477058
11.705995
11.705995
11.629683
11.477058
11.324434
11.171808
11.019184
10.866559
10.866559
10.866559
10.942872
10.942872
10.942872
10.790248
10.637624
10.408687
10.256062
10.103437
10.027124
10.027124
10.103437
10.17975
10.17975
10.17975
10.103437
9.950813
9.8745
9.798188
9.798188
9.721876
9.721876
9.721876
9.645564
9.721876
9.645564
9.569251
9.340315
9.111378
9.111378
9.111378
9.111378
9.187691
9.111378
9.111378
9.035066
8.958754
8.882441
8.806129
8.729817
8.729817
