# Supplementary material for: Performances of the PIPER scalable child human body model in accident reconstruction
Source: PLoS One. 2017 Nov 14;12(11):e0187916. doi: 10.1371/journal.pone.0187916 (PMC5685610; doi:10.1371/journal.pone.0187916)
Supplement: S2 Data — This zip folder contains input accelerations for reproducibility of the accident reconstruction. Also, the readings from the dummy sensor are reported for reproducibility of the calculations. (ZIP) [file pone.0187916.s010.zip › CHANNEL/RAC02.034]

Test object number          :1
Name of the channel         :Thoracic Spine Acceleration Z
Laboratory channel code     :14THSP0000Q6ACZP
Customer channel code       :14THSP0000Q6ACZP
Channel code                :14THSP0000Q6ACZP
Unit                        :m/(s*s)
Direction                   :Z
Dimension                   :AC
Transducer type             :EB672Z
Pre-filter type             :4.00kHz 6pole Butterworth for rate 20000 (1.3)
Cut off frequency           :4000.0
Channel frequency class     :2000
Channel amplitude class     :2500.0
Reference channel           :implicit
Reference channel name      :NOVALUE
Data source                 :transducer
Data status                 :ok
Sampling interval           :5.0E-5
Bit resolution              :16
.ValidationRemark           :Une valeur � 0.06925 sec d�passe la limite CAC choisie.
Time of first sample        :-0.2
Number of samples           :34000
First global maximum value  :495.19528
Time of maximum value       :0.06964998
First global minimum value  :-2526.3123
Time of minimum value       :0.06929998
Start offset interval       :-0.1
End offset interval         :-0.05
-2.1015968
-2.1015968
-2.0246038
-2.0246038
-2.1015968
-2.1785898
-2.2555828
-2.2555828
-2.1785898
-2.1015968
-2.0246038
-1.9476112
-2.0246038
-2.1785898
-2.1785898
-2.1785898
-2.1015968
-2.1015968
-2.1015968
-2.1015968
-2.1015968
-2.1015968
-2.1015968
-2.1015968
-2.1015968
-2.1015968
-2.1785898
-2.1785898
-2.2555828
-2.1785898
-2.1785898
-2.0246038
-1.9476112
-1.8706185
-1.8706185
-2.0246038
-2.1015968
-2.1785898
-2.1785898
-2.1785898
-2.1015968
-2.0246038
-2.0246038
-2.0246038
-2.0246038
-2.0246038
-2.0246038
-2.1015968
-2.1015968
-2.0246038
-2.0246038
-2.0246038
-2.0246038
-2.0246038
-2.0246038
-1.9476112
-2.0246038
-2.0246038
-1.9476112
-1.9476112
-1.9476112
-1.9476112
-2.0246038
-2.0246038
-2.1015968
-2.1015968
-2.1015968
-2.1015968
-2.1015968
-2.1015968
-2.0246038
-1.9476112
-1.9476112
-2.0246038
-2.0246038
-2.1015968
-2.0246038
-2.0246038
-2.1015968
-2.1015968
-2.1785898
-2.1785898
-2.2555828
-2.1785898
-2.0246038
-2.0246038
-2.1015968
-2.1015968
-2.1015968
-2.0246038
-1.9476112
-2.0246038
-2.1015968
-2.1015968
-2.1785898
-2.1785898
-2.1015968
-2.0246038
-2.0246038
-2.1015968
-2.2555828
-2.3325753
-2.2555828
-2.1785898
-2.1015968
-2.1015968
-2.1785898
-2.1785898
-2.1785898
-2.1785898
-2.1015968
-2.1015968
-2.1015968
-2.1015968
-2.1785898
-2.2555828
-2.2555828
-2.2555828
-2.1785898
-2.1785898
-2.1785898
-2.1785898
-2.1785898
-2.1785898
-2.1785898
-2.2555828
-2.2555828
-2.2555828
-2.1785898
-2.0246038
-2.1015968
-2.2555828
-2.3325753
-2.3325753
-2.2555828
-2.1785898
-2.1015968
-2.1015968
-2.1785898
-2.2555828
-2.2555828
-2.2555828
-2.2555828
-2.2555828
-2.3325753
-2.3325753
-2.3325753
-2.2555828
-2.1785898
-2.2555828
-2.2555828
-2.2555828
-2.3325753
-2.3325753
-2.3325753
-2.3325753
-2.3325753
-2.4095683
-2.4095683
-2.4095683
-2.3325753
-2.3325753
-2.3325753
-2.4095683
-2.4095683
-2.4095683
-2.4095683
-2.4095683
-2.4095683
-2.4095683
-2.4865613
-2.4865613
-2.4865613
-2.4865613
-2.4865613
-2.4865613
-2.4865613
-2.4095683
-2.4095683
-2.4095683
-2.4095683
-2.4095683
-2.3325753
-2.4095683
-2.4865613
-2.5635543
-2.6405468
-2.5635543
-2.5635543
-2.5635543
-2.5635543
-2.5635543
-2.5635543
-2.5635543
-2.5635543
-2.6405468
-2.7175398
-2.7945328
-2.7175398
-2.7175398
-2.7175398
-2.7175398
-2.7175398
-2.7945328
-2.7945328
-2.7945328
-2.8715258
-2.8715258
-2.8715258
-2.8715258
-2.9485183
-2.9485183
-2.9485183
-2.9485183
-2.9485183
-2.9485183
-2.8715258
-2.8715258
-2.9485183
-3.0255113
-3.0255113
-2.9485183
-2.8715258
-2.9485183
-3.0255113
-3.1025043
-3.1025043
-3.1025043
-3.1794972
-3.1794972
-3.1794972
-3.1025043
-3.1025043
-3.1025043
-3.1025043
-3.1025043
-3.1025043
-3.1025043
-3.1025043
-3.1025043
-3.1794972
-3.1794972
-3.1025043
-3.0255113
-2.9485183
-3.0255113
-3.0255113
-3.1025043
-3.1025043
-3.0255113
-3.0255113
-2.9485183
-3.0255113
-3.0255113
-3.0255113
-3.0255113
-3.0255113
-3.0255113
-3.0255113
-3.0255113
-3.1025043
-3.1025043
-3.1794972
-3.1794972
-3.2564898
-3.2564898
-3.1794972
-3.1025043
-3.1025043
-3.1025043
-3.1794972
-3.2564898
-3.2564898
-3.2564898
-3.2564898
-3.2564898
-3.1794972
-3.2564898
-3.2564898
-3.1794972
-3.1025043
-3.1025043
-3.1794972
-3.2564898
-3.3334827
-3.4104757
-3.4104757
-3.4104757
-3.3334827
-3.4104757
-3.4104757
-3.4104757
-3.3334827
-3.3334827
-3.3334827
-3.3334827
-3.4104757
-3.3334827
-3.2564898
-3.2564898
-3.3334827
-3.3334827
-3.4104757
-3.4104757
-3.4874687
-3.4874687
-3.4874687
-3.4104757
-3.4104757
-3.4874687
-3.4874687
-3.4104757
-3.4104757
-3.4104757
-3.4104757
-3.4874687
-3.4874687
-3.4874687
-3.4874687
-3.4104757
-3.4104757
-3.4104757
-3.4874687
-3.4874687
-3.4874687
-3.4874687
-3.4874687
-3.4874687
-3.4874687
-3.5644617
-3.5644617
-3.4874687
-3.4874687
-3.5644617
-3.4874687
-3.4874687
-3.4874687
-3.5644617
-3.5644617
-3.4874687
-3.5644617
-3.5644617
-3.6414542
-3.6414542
-3.6414542
-3.6414542
-3.4874687
-3.4874687
-3.4874687
-3.6414542
-3.7184472
-3.7184472
-3.7184472
-3.6414542
-3.6414542
-3.6414542
-3.5644617
-3.5644617
-3.6414542
-3.6414542
-3.6414542
-3.6414542
-3.6414542
-3.6414542
-3.6414542
-3.6414542
-3.6414542
-3.6414542
-3.7184472
-3.7184472
-3.7184472
-3.6414542
-3.5644617
-3.5644617
-3.6414542
-3.7184472
-3.7954402
-3.7954402
-3.7184472
-3.6414542
-3.6414542
-3.6414542
-3.6414542
-3.6414542
-3.5644617
-3.5644617
-3.5644617
-3.5644617
-3.6414542
-3.7184472
-3.7184472
-3.7184472
-3.6414542
-3.6414542
-3.6414542
-3.6414542
-3.6414542
-3.7184472
-3.7954402
-3.8724332
-3.8724332
-3.7954402
-3.7184472
-3.7184472
-3.7954402
-3.8724332
-3.7954402
-3.7184472
-3.7184472
-3.7184472
-3.7954402
-3.7184472
-3.6414542
-3.6414542
-3.6414542
-3.7184472
-3.7954402
-3.7954402
-3.7954402
-3.7954402
-3.7954402
-3.7954402
-3.7954402
-3.7954402
-3.7954402
-3.7184472
-3.7184472
-3.7184472
-3.7184472
-3.7954402
-3.7954402
-3.7954402
-3.7954402
-3.7954402
-3.7954402
-3.8724332
-3.8724332
-3.7954402
-3.7184472
-3.6414542
-3.6414542
-3.7184472
-3.7184472
-3.7184472
-3.7184472
-3.7184472
-3.7184472
-3.7184472
-3.7184472
-3.7184472
-3.7184472
-3.7184472
-3.7954402
-3.7954402
-3.7954402
-3.7184472
-3.6414542
-3.6414542
-3.7184472
-3.7184472
-3.6414542
-3.5644617
-3.5644617
-3.6414542
-3.6414542
-3.6414542
-3.6414542
-3.6414542
-3.7184472
-3.7184472
-3.6414542
-3.6414542
-3.6414542
-3.6414542
-3.6414542
-3.6414542
-3.6414542
-3.6414542
-3.5644617
-3.6414542
-3.7184472
-3.7954402
-3.7954402
-3.7954402
-3.7954402
-3.7954402
-3.8724332
-3.8724332
-3.7954402
-3.7184472
-3.7184472
-3.7184472
-3.6414542
-3.5644617
-3.6414542
-3.7184472
-3.7954402
-3.7954402
-3.7954402
-3.7954402
-3.8724332
-3.8724332
-3.7954402
-3.7954402
-3.7954402
-3.7954402
-3.7954402
-3.7184472
-3.7184472
-3.7954402
-3.7954402
-3.7184472
-3.7184472
-3.7184472
-3.7954402
-3.7954402
-3.7954402
-3.7954402
-3.7184472
-3.7184472
-3.7184472
-3.7954402
-3.8724332
-3.7954402
-3.7184472
-3.7954402
-3.8724332
-3.8724332
-3.8724332
-3.7954402
-3.7954402
-3.8724332
-3.9494257
-3.9494257
-3.9494257
-3.8724332
-3.7954402
-3.8724332
-3.8724332
-3.8724332
-3.8724332
-3.9494257
-3.9494257
-4.0264187
-4.0264187
-4.0264187
-3.9494257
-3.8724332
-3.8724332
-3.8724332
-3.9494257
-3.9494257
-3.9494257
-3.8724332
-3.8724332
-3.9494257
-4.0264187
-4.0264187
-4.0264187
-4.0264187
-4.0264187
-4.0264187
-4.0264187
-3.9494257
-3.9494257
-3.9494257
-3.9494257
-4.103411
-4.180404
-4.180404
-4.103411
-4.0264187
-3.9494257
-3.9494257
-3.9494257
-3.9494257
-3.9494257
-3.8724332
-3.8724332
-3.9494257
-3.9494257
-3.8724332
-3.8724332
-3.8724332
-3.9494257
-3.9494257
-3.9494257
-3.9494257
-3.9494257
-3.9494257
-3.9494257
-3.8724332
-3.8724332
-3.9494257
-4.0264187
-4.0264187
-4.0264187
-3.9494257
-3.9494257
-3.9494257
-3.9494257
-3.9494257
-3.9494257
-3.9494257
-3.8724332
-3.8724332
-3.8724332
-3.8724332
-3.9494257
-4.0264187
-3.9494257
-3.8724332
-3.7954402
-3.8724332
-3.9494257
-3.9494257
-3.9494257
-4.0264187
-4.0264187
-4.0264187
-3.9494257
-3.9494257
-3.9494257
-3.9494257
-4.0264187
-4.0264187
-4.0264187
-4.0264187
-4.0264187
-3.9494257
-3.9494257
-3.9494257
-4.0264187
-4.103411
-4.103411
-4.0264187
-3.9494257
-4.0264187
-4.103411
-4.180404
-4.180404
-4.180404
-4.180404
-4.103411
-4.103411
-4.103411
-4.103411
-4.0264187
-4.0264187
-4.0264187
-4.0264187
-4.0264187
-4.103411
-4.180404
-4.180404
-4.180404
-4.180404
-4.180404
-4.103411
-4.103411
-4.103411
-4.0264187
-4.0264187
-4.103411
-4.180404
-4.180404
-4.103411
-4.0264187
-4.103411
-4.180404
-4.257397
-4.180404
-4.0264187
-4.0264187
-4.103411
-4.103411
-4.103411
-4.103411
-4.103411
-4.103411
-4.103411
-4.103411
-4.180404
-4.103411
-4.0264187
-4.0264187
-4.103411
-4.103411
-4.103411
-4.103411
-4.103411
-4.180404
-4.257397
-4.180404
-4.103411
-4.0264187
-3.9494257
-3.9494257
-4.0264187
-4.0264187
-4.0264187
-4.0264187
-4.0264187
-3.9494257
-4.0264187
-4.0264187
-4.0264187
-4.0264187
-4.0264187
-4.0264187
-4.103411
-4.180404
-4.180404
-4.180404
-4.180404
-4.103411
-4.103411
-4.103411
-4.180404
-4.180404
-4.103411
-4.103411
-4.103411
-4.180404
-4.180404
-4.180404
-4.180404
-4.257397
-4.257397
-4.257397
-4.180404
-4.103411
-4.103411
-4.180404
-4.257397
-4.257397
-4.257397
-4.180404
-4.180404
-4.180404
-4.180404
-4.180404
-4.103411
-4.103411
-4.103411
-4.103411
-4.103411
-4.103411
-4.103411
-4.103411
-4.180404
-4.180404
-4.180404
-4.180404
-4.180404
-4.103411
-4.180404
-4.180404
-4.257397
-4.180404
-4.103411
-4.103411
-4.103411
-4.180404
-4.257397
-4.180404
-4.180404
-4.257397
-4.257397
-4.257397
-4.257397
-4.257397
-4.257397
-4.180404
-4.180404
-4.180404
-4.180404
-4.180404
-4.180404
-4.257397
-4.33439
-4.33439
-4.33439
-4.33439
-4.4113827
-4.33439
-4.33439
-4.4113827
-4.4113827
-4.4883757
-4.4883757
-4.4883757
-4.4883757
-4.4883757
-4.4883757
-4.5653687
-4.5653687
-4.5653687
-4.4883757
-4.4113827
-4.4113827
-4.4113827
-4.4113827
-4.4883757
-4.5653687
-4.5653687
-4.4883757
-4.4113827
-4.33439
-4.33439
-4.4113827
-4.5653687
-4.642361
-4.5653687
-4.5653687
-4.5653687
-4.5653687
-4.642361
-4.5653687
-4.4883757
-4.4883757
-4.4113827
-4.4113827
-4.4883757
-4.5653687
-4.5653687
-4.4883757
-4.4113827
-4.4113827
-4.4883757
-4.642361
-4.7193546
-4.7193546
-4.5653687
-4.5653687
-4.5653687
-4.642361
-4.7193546
-4.642361
-4.5653687
-4.642361
-4.7193546
-4.7193546
-4.7193546
-4.7193546
-4.7193546
-4.7193546
-4.7193546
-4.642361
-4.642361
-4.7193546
-4.796347
-4.796347
-4.7193546
-4.796347
-4.796347
-4.796347
-4.796347
-4.7193546
-4.7193546
-4.642361
-4.642361
-4.642361
-4.7193546
-4.7193546
-4.7193546
-4.796347
-4.8733397
-4.8733397
-4.8733397
-4.8733397
-4.796347
-4.7193546
-4.7193546
-4.7193546
-4.796347
-4.8733397
-4.8733397
-4.8733397
-4.8733397
-4.8733397
-4.8733397
-4.8733397
-4.950333
-4.950333
-4.950333
-4.8733397
-4.796347
-4.8733397
-4.950333
-5.0273256
-5.0273256
-5.0273256
-5.0273256
-5.0273256
-5.0273256
-4.950333
-4.8733397
-4.796347
-4.8733397
-4.950333
-5.0273256
-5.104318
-5.104318
-5.0273256
-5.0273256
-5.0273256
-5.0273256
-5.0273256
-5.0273256
-5.0273256
-4.950333
-4.950333
-4.8733397
-4.950333
-4.950333
-5.104318
-5.1813116
-5.1813116
-5.1813116
-5.1813116
-5.1813116
-5.104318
-5.104318
-5.0273256
-4.950333
-4.950333
-4.950333
-4.950333
-4.950333
-5.0273256
-5.0273256
-5.104318
-5.0273256
-4.950333
-4.950333
-5.0273256
-5.0273256
-4.950333
-4.950333
-4.950333
-4.950333
-4.950333
-5.0273256
-5.104318
-5.1813116
-5.104318
-5.0273256
-4.950333
-4.950333
-4.950333
-4.8733397
-4.950333
-4.950333
-4.950333
-4.8733397
-4.8733397
-4.8733397
-4.950333
-4.8733397
-4.8733397
-4.796347
-4.8733397
-4.8733397
-4.950333
-4.950333
-4.950333
-4.8733397
-4.8733397
-4.8733397
-4.796347
-4.796347
-4.796347
-4.796347
-4.8733397
-4.950333
-5.0273256
-4.950333
-4.8733397
-4.796347
-4.7193546
-4.796347
-4.8733397
-4.950333
-4.950333
-4.950333
-4.8733397
-4.796347
-4.796347
-4.8733397
-4.950333
-4.8733397
-4.796347
-4.796347
-4.8733397
-4.950333
-4.950333
-4.8733397
-4.950333
-4.950333
-4.8733397
-4.8733397
-4.8733397
-4.8733397
-4.950333
-4.950333
-4.8733397
-4.8733397
-4.8733397
-4.950333
-5.0273256
-5.0273256
-4.950333
-4.8733397
-4.796347
-4.7193546
-4.796347
-4.8733397
-4.950333
-4.8733397
-4.8733397
-4.8733397
-4.950333
-4.950333
-4.950333
-4.8733397
-4.796347
-4.8733397
-4.950333
-5.0273256
-4.950333
-4.950333
-4.950333
-4.8733397
-4.796347
-4.796347
-4.796347
-4.8733397
-4.796347
-4.796347
-4.796347
-4.8733397
-4.950333
-4.950333
-4.8733397
-4.796347
-4.796347
-4.796347
-4.8733397
-4.950333
-4.8733397
-4.796347
-4.7193546
-4.642361
-4.7193546
-4.796347
-4.796347
-4.7193546
-4.7193546
-4.7193546
-4.7193546
-4.796347
-4.796347
-4.7193546
-4.7193546
-4.7193546
-4.796347
-4.796347
-4.796347
-4.8733397
-4.8733397
-4.796347
-4.7193546
-4.7193546
-4.7193546
-4.7193546
-4.7193546
-4.7193546
-4.7193546
-4.7193546
-4.642361
-4.642361
-4.642361
-4.642361
-4.642361
-4.5653687
-4.5653687
-4.5653687
-4.642361
-4.7193546
-4.7193546
-4.7193546
-4.796347
-4.796347
-4.796347
-4.7193546
-4.7193546
-4.642361
-4.642361
-4.7193546
-4.7193546
-4.796347
-4.796347
-4.796347
-4.796347
-4.796347
-4.796347
-4.7193546
-4.7193546
-4.642361
-4.7193546
-4.7193546
-4.642361
-4.642361
-4.7193546
-4.7193546
-4.7193546
-4.7193546
-4.7193546
-4.642361
-4.642361
-4.7193546
-4.7193546
-4.642361
-4.7193546
-4.7193546
-4.796347
-4.8733397
-4.796347
-4.7193546
-4.7193546
-4.7193546
-4.7193546
-4.796347
-4.8733397
-4.950333
-4.8733397
-4.796347
-4.642361
-4.642361
-4.7193546
-4.796347
-4.796347
-4.642361
-4.5653687
-4.5653687
-4.642361
-4.7193546
-4.7193546
-4.7193546
-4.7193546
-4.7193546
-4.7193546
-4.642361
-4.642361
-4.642361
-4.642361
-4.642361
-4.7193546
-4.7193546
-4.7193546
-4.7193546
-4.642361
-4.7193546
-4.796347
-4.8733397
-4.796347
-4.7193546
-4.7193546
-4.796347
-4.796347
-4.8733397
-4.8733397
-4.8733397
-4.796347
-4.796347
-4.796347
-4.796347
-4.796347
-4.796347
-4.7193546
-4.7193546
-4.7193546
-4.796347
-4.796347
-4.796347
-4.796347
-4.7193546
-4.7193546
-4.7193546
-4.7193546
-4.796347
-4.7193546
-4.7193546
-4.642361
-4.642361
-4.7193546
-4.796347
-4.796347
-4.7193546
-4.7193546
-4.7193546
-4.796347
-4.796347
-4.7193546
-4.7193546
-4.642361
-4.642361
-4.642361
-4.642361
-4.642361
-4.7193546
-4.7193546
-4.7193546
-4.796347
-4.796347
-4.7193546
-4.7193546
-4.796347
-4.8733397
-4.796347
-4.7193546
-4.642361
-4.642361
-4.7193546
-4.7193546
-4.796347
-4.8733397
-4.796347
-4.7193546
-4.7193546
-4.7193546
-4.7193546
-4.642361
-4.642361
-4.642361
-4.642361
-4.642361
-4.642361
-4.5653687
-4.642361
-4.642361
-4.7193546
-4.7193546
-4.796347
-4.7193546
-4.7193546
-4.642361
-4.642361
-4.642361
-4.642361
-4.642361
-4.642361
-4.7193546
-4.642361
-4.642361
-4.5653687
-4.5653687
-4.5653687
-4.642361
-4.5653687
-4.4883757
-4.5653687
-4.642361
-4.5653687
-4.4883757
-4.4113827
-4.4883757
-4.4883757
-4.4883757
-4.4883757
-4.4113827
-4.4113827
-4.4113827
-4.4113827
-4.5653687
-4.5653687
-4.5653687
-4.4883757
-4.4113827
-4.4113827
-4.33439
-4.4113827
-4.4113827
-4.4883757
-4.4883757
-4.4883757
-4.4883757
-4.4883757
-4.4883757
-4.4883757
-4.4883757
-4.4883757
-4.5653687
-4.5653687
-4.4883757
-4.4113827
-4.4883757
-4.4883757
-4.5653687
-4.4883757
-4.33439
-4.33439
-4.4113827
-4.4883757
-4.4883757
-4.4883757
-4.4883757
-4.4883757
-4.4883757
-4.4113827
-4.33439
-4.33439
-4.33439
-4.33439
-4.4113827
-4.4113827
-4.4113827
-4.4113827
-4.4113827
-4.4113827
-4.4113827
-4.4113827
-4.33439
-4.33439
-4.33439
-4.4113827
-4.4113827
-4.4113827
-4.33439
-4.257397
-4.33439
-4.4113827
-4.4113827
-4.33439
-4.33439
-4.257397
-4.257397
-4.257397
-4.257397
-4.180404
-4.180404
-4.257397
-4.257397
-4.257397
-4.257397
-4.257397
-4.33439
-4.33439
-4.33439
-4.33439
-4.257397
-4.103411
-4.103411
-4.103411
-4.103411
-4.103411
-4.103411
-4.103411
-4.180404
-4.180404
-4.180404
-4.103411
-4.103411
-4.180404
-4.180404
-4.0264187
-3.9494257
-4.0264187
-4.103411
-4.180404
-4.180404
-4.0264187
-3.8724332
-3.8724332
-4.0264187
-4.103411
-4.103411
-4.0264187
-3.9494257
-4.0264187
-4.0264187
-3.9494257
-3.8724332
-3.8724332
-3.8724332
-3.8724332
-3.7954402
-3.8724332
-3.8724332
-3.8724332
-3.7954402
-3.7184472
-3.7184472
-3.7954402
-3.8724332
-3.7954402
-3.7954402
-3.8724332
-3.7954402
-3.7954402
-3.7184472
-3.7184472
-3.6414542
-3.7184472
-3.6414542
-3.5644617
-3.4874687
-3.4874687
-3.5644617
-3.6414542
-3.5644617
-3.5644617
-3.5644617
-3.6414542
-3.6414542
-3.7184472
-3.7184472
-3.7184472
-3.6414542
-3.6414542
-3.6414542
-3.7184472
-3.7184472
-3.7184472
-3.6414542
-3.5644617
-3.5644617
-3.6414542
-3.6414542
-3.6414542
-3.6414542
-3.6414542
-3.6414542
-3.5644617
-3.5644617
-3.5644617
-3.5644617
-3.5644617
-3.4874687
-3.4874687
-3.5644617
-3.6414542
-3.6414542
-3.5644617
-3.5644617
-3.5644617
-3.5644617
-3.4874687
-3.4874687
-3.4874687
-3.5644617
-3.5644617
-3.5644617
-3.5644617
-3.6414542
-3.6414542
-3.6414542
-3.5644617
-3.4874687
-3.4874687
-3.5644617
-3.6414542
-3.6414542
-3.6414542
-3.5644617
-3.4874687
-3.4874687
-3.5644617
-3.4874687
-3.4874687
-3.4874687
-3.4874687
-3.5644617
-3.5644617
-3.4874687
-3.4874687
-3.5644617
-3.6414542
-3.6414542
-3.6414542
-3.6414542
-3.6414542
-3.6414542
-3.6414542
-3.7184472
-3.7184472
-3.6414542
-3.5644617
-3.5644617
-3.6414542
-3.6414542
-3.7184472
-3.7184472
-3.7954402
-3.8724332
-3.7954402
-3.7954402
-3.7184472
-3.7184472
-3.7184472
-3.7184472
-3.7184472
-3.7184472
-3.6414542
-3.7184472
-3.7954402
-3.7954402
-3.7184472
-3.7184472
-3.7184472
-3.7184472
-3.7184472
-3.7954402
-3.7954402
-3.7954402
-3.7954402
-3.7184472
-3.7184472
-3.7184472
-3.7184472
-3.7184472
-3.7184472
-3.7954402
-3.8724332
-3.8724332
-3.7954402
-3.6414542
-3.6414542
-3.6414542
-3.7184472
-3.7954402
-3.7184472
-3.7184472
-3.7954402
-3.7954402
-3.7184472
-3.7184472
-3.7184472
-3.7184472
-3.7954402
-3.7184472
-3.7184472
-3.6414542
-3.6414542
-3.6414542
-3.6414542
-3.6414542
-3.6414542
-3.6414542
-3.7184472
-3.7184472
-3.6414542
-3.6414542
-3.6414542
-3.6414542
-3.6414542
-3.7184472
-3.6414542
-3.6414542
-3.6414542
-3.6414542
-3.7954402
-3.7954402
-3.7184472
-3.7184472
-3.6414542
-3.7184472
-3.7954402
-3.8724332
-3.8724332
-3.7954402
-3.7184472
-3.7184472
-3.7954402
-3.7954402
-3.7954402
-3.7954402
-3.7954402
-3.7954402
-3.7954402
-3.8724332
-3.7954402
-3.7954402
-3.7184472
-3.7954402
-3.7184472
-3.6414542
-3.5644617
-3.5644617
-3.5644617
-3.5644617
-3.6414542
-3.6414542
-3.6414542
-3.6414542
-3.5644617
-3.5644617
-3.5644617
-3.6414542
-3.7184472
-3.7184472
-3.7184472
-3.7184472
-3.6414542
-3.5644617
-3.5644617
-3.6414542
-3.7184472
-3.7184472
-3.7184472
-3.7184472
-3.6414542
-3.6414542
-3.6414542
-3.6414542
-3.7184472
-3.7184472
-3.6414542
-3.6414542
-3.7184472
-3.6414542
-3.5644617
-3.5644617
-3.5644617
-3.5644617
-3.5644617
-3.5644617
-3.5644617
-3.5644617
-3.5644617
-3.5644617
-3.5644617
-3.6414542
-3.6414542
-3.5644617
-3.6414542
-3.7184472
-3.7184472
-3.7184472
-3.5644617
-3.4874687
-3.4874687
-3.4874687
-3.6414542
-3.7184472
-3.7954402
-3.7954402
-3.7954402
-3.7184472
-3.7184472
-3.7184472
-3.7184472
-3.6414542
-3.5644617
-3.6414542
-3.7184472
-3.7954402
-3.7954402
-3.7954402
-3.7184472
-3.6414542
-3.6414542
-3.7184472
-3.7184472
-3.6414542
-3.5644617
-3.5644617
-3.5644617
-3.5644617
-3.5644617
-3.5644617
-3.5644617
-3.6414542
-3.6414542
-3.6414542
-3.6414542
-3.6414542
-3.6414542
-3.5644617
-3.5644617
-3.5644617
-3.6414542
-3.6414542
-3.5644617
-3.5644617
-3.4874687
-3.5644617
-3.5644617
-3.5644617
-3.4874687
-3.4104757
-3.4874687
-3.4874687
-3.4874687
-3.4874687
-3.4874687
-3.4104757
-3.4104757
-3.4104757
-3.4874687
-3.4874687
-3.4874687
-3.4874687
-3.5644617
-3.5644617
-3.5644617
-3.5644617
-3.4874687
-3.4874687
-3.4104757
-3.4104757
-3.4104757
-3.4874687
-3.4874687
-3.4874687
-3.4874687
-3.4874687
-3.4874687
-3.4874687
-3.4874687
-3.4874687
-3.4874687
-3.4874687
-3.4874687
-3.4104757
-3.3334827
-3.3334827
-3.4104757
-3.4874687
-3.4874687
-3.4104757
-3.3334827
-3.3334827
-3.3334827
-3.3334827
-3.4104757
-3.3334827
-3.4104757
-3.4104757
-3.4874687
-3.4874687
-3.4874687
-3.4104757
-3.4104757
-3.3334827
-3.3334827
-3.4104757
-3.3334827
-3.3334827
-3.4104757
-3.4104757
-3.3334827
-3.1794972
-3.2564898
-3.3334827
-3.3334827
-3.3334827
-3.2564898
-3.2564898
-3.2564898
-3.3334827
-3.3334827
-3.3334827
-3.1794972
-3.0255113
-3.0255113
-3.1025043
-3.1794972
-3.1794972
-3.1794972
-3.1794972
-3.2564898
-3.2564898
-3.1794972
-3.1025043
-3.0255113
-3.0255113
-3.1025043
-3.1025043
-3.1025043
-3.1025043
-3.1794972
-3.1794972
-3.1794972
-3.1025043
-3.1025043
-3.1025043
-3.1794972
-3.1025043
-3.1025043
-3.0255113
-2.9485183
-3.0255113
-3.1025043
-3.1794972
-3.2564898
-3.1794972
-3.1794972
-3.1794972
-3.2564898
-3.3334827
-3.2564898
-3.2564898
-3.2564898
-3.1794972
-3.1794972
-3.1025043
-3.1025043
-3.1794972
-3.2564898
-3.3334827
-3.2564898
-3.1794972
-3.1025043
-3.1025043
-3.1794972
-3.2564898
-3.2564898
-3.2564898
-3.2564898
-3.1794972
-3.1794972
-3.1794972
-3.1794972
-3.2564898
-3.3334827
-3.3334827
-3.4104757
-3.4874687
-3.4874687
-3.4104757
-3.3334827
-3.3334827
-3.4104757
-3.4874687
-3.4104757
-3.3334827
-3.2564898
-3.2564898
-3.2564898
-3.2564898
-3.2564898
-3.1794972
-3.1025043
-3.1794972
-3.2564898
-3.1794972
-3.1794972
-3.1794972
-3.2564898
-3.2564898
-3.2564898
-3.2564898
-3.1794972
-3.1025043
-3.1794972
-3.1794972
-3.1794972
-3.1794972
-3.1794972
-3.2564898
-3.3334827
-3.3334827
-3.3334827
-3.2564898
-3.2564898
-3.2564898
-3.3334827
-3.3334827
-3.3334827
-3.3334827
-3.3334827
-3.3334827
-3.2564898
-3.2564898
-3.2564898
-3.2564898
-3.1794972
-3.1794972
-3.1794972
-3.1794972
-3.1794972
-3.1794972
-3.1025043
-3.1025043
-3.1025043
-3.1794972
-3.1794972
-3.1794972
-3.1794972
-3.1794972
-3.1794972
-3.1025043
-3.1025043
-3.1794972
-3.2564898
-3.1794972
-3.1025043
-3.1025043
-3.1794972
-3.2564898
-3.2564898
-3.2564898
-3.2564898
-3.2564898
-3.1794972
-3.1025043
-3.1794972
-3.2564898
-3.3334827
-3.2564898
-3.1794972
-3.1025043
-3.1025043
-3.1794972
-3.1794972
-3.1025043
-3.1025043
-3.1025043
-3.1794972
-3.1794972
-3.2564898
-3.2564898
-3.2564898
-3.2564898
-3.1794972
-3.1794972
-3.1025043
-3.1025043
-3.1794972
-3.2564898
-3.1794972
-3.1025043
-3.0255113
-3.1025043
-3.1794972
-3.2564898
-3.2564898
-3.2564898
-3.2564898
-3.2564898
-3.2564898
-3.2564898
-3.2564898
-3.2564898
-3.1794972
-3.1025043
-3.0255113
-3.1025043
-3.1025043
-3.1025043
-3.0255113
-3.0255113
-3.1025043
-3.1025043
-3.1025043
-3.1025043
-3.0255113
-3.0255113
-3.0255113
-3.1025043
-3.1794972
-3.1794972
-3.1025043
-3.0255113
-3.1025043
-3.1794972
-3.1794972
-3.1794972
-3.1794972
-3.1025043
-3.1025043
-3.0255113
-3.0255113
-3.0255113
-3.0255113
-3.0255113
-3.0255113
-3.0255113
-3.0255113
-3.0255113
-3.0255113
-3.0255113
-3.0255113
-2.9485183
-2.8715258
-2.9485183
-3.0255113
-3.0255113
-2.9485183
-2.9485183
-3.0255113
-3.0255113
-2.9485183
-2.7945328
-2.7945328
-2.8715258
-2.9485183
-3.0255113
-3.0255113
-2.9485183
-2.8715258
-2.8715258
-2.9485183
-3.0255113
-3.0255113
-2.9485183
-2.9485183
-2.9485183
-3.0255113
-3.0255113
-2.9485183
-2.8715258
-2.8715258
-2.8715258
-2.8715258
-2.9485183
-2.8715258
-2.8715258
-2.9485183
-3.0255113
-3.0255113
-2.9485183
-2.8715258
-2.8715258
-2.8715258
-2.8715258
-2.8715258
-2.8715258
-2.8715258
-2.7945328
-2.7945328
-2.8715258
-2.8715258
-2.8715258
-2.9485183
-2.9485183
-2.9485183
-2.8715258
-2.7945328
-2.8715258
-2.9485183
-2.9485183
-2.9485183
-2.8715258
-2.8715258
-2.9485183
-2.9485183
-2.9485183
-2.8715258
-2.8715258
-2.8715258
-2.8715258
-2.9485183
-2.9485183
-2.9485183
-2.8715258
-2.8715258
-2.9485183
-2.8715258
-2.8715258
-2.7945328
-2.7945328
-2.7175398
-2.7175398
-2.7945328
-2.8715258
-2.9485183
-2.8715258
-2.8715258
-2.7945328
-2.8715258
-2.8715258
-2.9485183
-2.9485183
-2.8715258
-2.8715258
-2.9485183
-2.9485183
-2.9485183
-2.8715258
-2.7945328
-2.7175398
-2.6405468
-2.6405468
-2.7175398
-2.7945328
-2.7945328
-2.8715258
-2.9485183
-2.9485183
-2.8715258
-2.7945328
-2.8715258
-2.9485183
-2.9485183
-2.8715258
-2.7945328
-2.7945328
-2.8715258
-3.0255113
-3.0255113
-2.8715258
-2.7945328
-2.7175398
-2.7175398
-2.7945328
-2.8715258
-2.9485183
-2.9485183
-2.8715258
-2.7945328
-2.7945328
-2.8715258
-2.9485183
-2.8715258
-2.8715258
-2.8715258
-2.8715258
-2.8715258
-2.7945328
-2.7945328
-2.7945328
-2.8715258
-2.9485183
-2.9485183
-2.9485183
-2.9485183
-2.9485183
-2.9485183
-2.9485183
-2.9485183
-3.0255113
-3.0255113
-3.0255113
-3.0255113
-2.9485183
-2.9485183
-2.9485183
-2.9485183
-2.9485183
-2.9485183
-2.9485183
-2.9485183
-2.9485183
-2.9485183
-2.8715258
-2.8715258
-2.8715258
-2.8715258
-2.7945328
-2.7945328
-2.8715258
-2.8715258
-2.8715258
-2.7945328
-2.7945328
-2.8715258
-2.9485183
-3.0255113
-3.0255113
-3.1025043
-3.1025043
-3.1025043
-2.9485183
-2.9485183
-3.0255113
-3.0255113
-2.9485183
-2.9485183
-2.9485183
-2.9485183
-2.9485183
-2.9485183
-2.9485183
-2.9485183
-2.9485183
-2.9485183
-2.8715258
-2.9485183
-2.9485183
-2.8715258
-2.8715258
-2.8715258
-2.9485183
-2.9485183
-3.0255113
-3.0255113
-3.0255113
-2.9485183
-2.8715258
-2.8715258
-2.9485183
-2.9485183
-3.0255113
-3.0255113
-3.0255113
-3.0255113
-3.0255113
-3.1025043
-3.1025043
-3.0255113
-3.0255113
-2.9485183
-3.0255113
-3.0255113
-3.0255113
-3.0255113
-3.1025043
-3.1025043
-3.1025043
-3.0255113
-3.0255113
-2.9485183
-2.9485183
-2.9485183
-3.1025043
-3.1794972
-3.1025043
-3.0255113
-2.9485183
-2.9485183
-3.0255113
-3.0255113
-3.0255113
-3.0255113
-3.0255113
-3.0255113
-3.0255113
-2.9485183
-2.9485183
-2.9485183
-2.9485183
-3.0255113
-2.9485183
-2.9485183
-2.8715258
-2.9485183
-2.9485183
-2.9485183
-2.9485183
-3.0255113
-2.9485183
-2.9485183
-2.8715258
-2.8715258
-2.8715258
-2.8715258
-2.8715258
-2.8715258
-2.8715258
-2.8715258
-2.8715258
-2.8715258
-2.7945328
-2.7945328
-2.7945328
-2.8715258
-2.8715258
-2.7945328
-2.7945328
-2.7945328
-2.8715258
-2.9485183
-2.8715258
-2.8715258
-2.7945328
-2.7175398
-2.6405468
-2.7175398
-2.7175398
-2.7175398
-2.7175398
-2.7175398
-2.7945328
-2.8715258
-2.8715258
-2.7945328
-2.7175398
-2.7175398
-2.7945328
-2.7945328
-2.7945328
-2.7175398
-2.6405468
-2.5635543
-2.6405468
-2.5635543
-2.5635543
-2.4865613
-2.5635543
-2.5635543
-2.5635543
-2.5635543
-2.4865613
-2.4865613
-2.4865613
-2.4865613
-2.4865613
-2.4865613
-2.5635543
-2.5635543
-2.6405468
-2.6405468
-2.5635543
-2.4865613
-2.4865613
-2.4865613
-2.4865613
-2.5635543
-2.4865613
-2.4865613
-2.4865613
-2.4865613
-2.4865613
-2.4865613
-2.4095683
-2.4095683
-2.4095683
-2.4095683
-2.4095683
-2.3325753
-2.4095683
-2.5635543
-2.5635543
-2.4095683
-2.2555828
-2.1785898
-2.2555828
-2.3325753
-2.3325753
-2.3325753
-2.2555828
-2.3325753
-2.3325753
-2.3325753
-2.3325753
-2.3325753
-2.2555828
-2.2555828
-2.1785898
-2.1785898
-2.1015968
-2.1015968
-2.1015968
-2.1785898
-2.1785898
-2.1015968
-2.1015968
-2.1015968
-2.1015968
-2.1015968
-2.1785898
-2.1015968
-2.1015968
-2.1015968
-2.1015968
-2.0246038
-2.0246038
-2.1015968
-2.1015968
-2.1015968
-2.1015968
-2.0246038
-2.0246038
-2.0246038
-2.0246038
-2.0246038
-2.1015968
-2.1015968
-2.0246038
-1.9476112
-2.0246038
-2.0246038
-2.0246038
-1.9476112
-1.7936255
-1.7936255
-1.7936255
-1.8706185
-1.8706185
-1.7936255
-1.7936255
-1.7936255
-1.7936255
-1.7936255
-1.6396397
-1.6396397
-1.6396397
-1.6396397
-1.7166327
-1.7166327
-1.7166327
-1.6396397
-1.6396397
-1.6396397
-1.7166327
-1.7166327
-1.6396397
-1.6396397
-1.562647
-1.562647
-1.562647
-1.6396397
-1.562647
-1.562647
-1.562647
-1.6396397
-1.6396397
-1.6396397
-1.6396397
-1.6396397
-1.562647
-1.562647
-1.6396397
-1.7166327
-1.6396397
-1.4856542
-1.4086612
-1.4856542
-1.562647
-1.562647
-1.4856542
-1.4086612
-1.4086612
-1.4856542
-1.4856542
-1.4086612
-1.4086612
-1.4086612
-1.4086612
-1.4086612
-1.3316685
-1.3316685
-1.3316685
-1.3316685
-1.3316685
-1.3316685
-1.3316685
-1.3316685
-1.2546755
-1.2546755
-1.2546755
-1.1776828
-1.1776828
-1.1006898
-1.1006898
-1.1006898
-1.1006898
-1.1006898
-1.1006898
-1.1006898
-1.1006898
-1.1006898
-1.1006898
-1.1776828
-1.1776828
-1.1006898
-0.94670415
-0.86971116
-0.94670415
-1.023697
-1.1006898
-1.023697
-0.94670415
-1.023697
-1.023697
-1.023697
-0.94670415
-0.86971116
-0.86971116
-0.94670415
-0.94670415
-0.94670415
-0.86971116
-0.94670415
-0.94670415
-0.94670415
-0.86971116
-0.7927184
-0.86971116
-0.94670415
-0.94670415
-0.86971116
-0.71572554
-0.71572554
-0.71572554
-0.7927184
-0.7927184
-0.71572554
-0.71572554
-0.7927184
-0.7927184
-0.71572554
-0.71572554
-0.71572554
-0.7927184
-0.71572554
-0.71572554
-0.71572554
-0.71572554
-0.6387327
-0.6387327
-0.6387327
-0.6387327
-0.5617398
-0.5617398
-0.6387327
-0.6387327
-0.5617398
-0.48474705
-0.48474705
-0.5617398
-0.5617398
-0.5617398
-0.5617398
-0.5617398
-0.5617398
-0.5617398
-0.5617398
-0.48474705
-0.40775406
-0.40775406
-0.40775406
-0.48474705
-0.48474705
-0.48474705
-0.40775406
-0.40775406
-0.40775406
-0.40775406
-0.48474705
-0.40775406
-0.3307613
-0.3307613
-0.3307613
-0.3307613
-0.3307613
-0.25376832
-0.25376832
-0.25376832
-0.25376832
-0.25376832
-0.17677557
-0.17677557
-0.099782705
-0.099782705
-0.099782705
-0.099782705
-0.099782705
-0.099782705
-0.17677557
-0.17677557
-0.099782705
-0.099782705
-0.022789836
-0.022789836
-0.022789836
-0.099782705
-0.022789836
-0.022789836
-0.022789836
-0.022789836
-0.022789836
-0.099782705
-0.022789836
-0.022789836
0.054203033
0.054203033
0.1311959
0.1311959
0.1311959
0.1311959
0.1311959
0.1311959
0.1311959
0.1311959
0.054203033
0.054203033
0.054203033
0.054203033
0.1311959
0.20818877
0.20818877
0.20818877
0.20818877
0.20818877
0.20818877
0.28518158
0.28518158
0.28518158
0.28518158
0.28518158
0.28518158
0.20818877
0.1311959
0.1311959
0.20818877
0.28518158
0.28518158
0.20818877
0.1311959
0.1311959
0.1311959
0.20818877
0.20818877
0.1311959
0.054203033
0.1311959
0.1311959
0.20818877
0.20818877
0.20818877
0.20818877
0.20818877
0.20818877
0.20818877
0.1311959
0.1311959
0.1311959
0.20818877
0.28518158
0.36217445
0.36217445
0.36217445
0.28518158
0.28518158
0.28518158
0.36217445
0.36217445
0.43916732
0.43916732
0.43916732
0.43916732
0.51616013
0.593153
0.593153
0.51616013
0.43916732
0.51616013
0.593153
0.67014587
0.67014587
0.67014587
0.74713874
0.8241316
0.8241316
0.8241316
0.8241316
0.8241316
0.8241316
0.9011245
0.97811735
0.97811735
0.97811735
1.0551102
1.1321031
1.1321031
1.1321031
1.1321031
1.1321031
1.209096
1.209096
1.209096
1.209096
1.2860887
1.2860887
1.2860887
1.2860887
1.209096
1.2860887
1.2860887
1.3630816
1.3630816
1.4400744
1.4400744
1.4400744
1.4400744
1.3630816
1.4400744
1.4400744
1.4400744
1.4400744
1.3630816
1.3630816
1.5170673
1.5170673
1.5170673
1.5170673
1.4400744
1.3630816
1.4400744
1.4400744
1.5170673
1.5940602
1.5940602
1.5940602
1.5940602
1.5940602
1.671053
1.671053
1.5940602
1.5940602
1.5940602
1.671053
1.671053
1.671053
1.671053
1.7480459
1.671053
1.5940602
1.5170673
1.5170673
1.5940602
1.671053
1.671053
1.671053
1.5940602
1.5170673
1.5170673
1.5940602
1.671053
1.7480459
1.671053
1.671053
1.671053
1.671053
1.671053
1.671053
1.671053
1.7480459
1.671053
1.671053
1.7480459
1.8250387
1.8250387
1.7480459
1.671053
1.7480459
1.8250387
1.8250387
1.8250387
1.7480459
1.7480459
1.8250387
1.9790244
2.0560174
2.0560174
2.1330101
2.0560174
2.1330101
2.0560174
2.1330101
2.1330101
2.1330101
2.1330101
2.1330101
2.1330101
2.1330101
2.0560174
2.0560174
2.1330101
2.210003
2.210003
2.1330101
2.210003
2.286996
2.3639889
2.286996
2.210003
2.210003
2.286996
2.286996
2.3639889
2.3639889
2.4409814
2.4409814
2.4409814
2.4409814
2.5179744
2.5179744
2.5179744
2.5949674
2.6719604
2.6719604
2.6719604
2.6719604
2.6719604
2.6719604
2.7489529
2.7489529
2.6719604
2.6719604
2.6719604
2.7489529
2.8259459
2.8259459
2.8259459
2.8259459
2.8259459
2.9029388
2.9799316
3.0569243
3.0569243
2.9799316
2.9799316
3.0569243
3.1339173
3.1339173
3.1339173
3.1339173
3.1339173
3.2109103
3.2109103
3.2879028
3.3648958
3.3648958
3.4418888
3.4418888
3.4418888
3.3648958
3.3648958
3.3648958
3.4418888
3.4418888
3.5188818
3.5188818
3.5188818
3.5958743
3.6728673
3.6728673
3.6728673
3.6728673
3.7498603
3.7498603
3.7498603
3.6728673
3.5958743
3.6728673
3.8268533
3.9808388
3.9808388
3.9038458
3.8268533
3.8268533
3.8268533
3.9038458
3.9038458
3.9038458
3.9038458
3.9038458
3.9808388
4.057832
4.1348243
4.1348243
4.1348243
4.057832
4.1348243
4.2118173
4.2888103
4.2888103
4.2118173
4.2888103
4.365803
4.365803
4.2888103
4.2118173
4.2888103
4.4427958
4.5197887
4.4427958
4.365803
4.4427958
4.4427958
4.5197887
4.5197887
4.5197887
4.5197887
4.5197887
4.5967817
4.6737742
4.6737742
4.750767
4.6737742
4.5967817
4.6737742
4.750767
4.750767
4.82776
4.82776
4.82776
4.82776
4.750767
4.82776
4.82776
4.82776
4.82776
4.750767
4.6737742
4.750767
4.82776
4.82776
4.82776
4.82776
4.82776
4.904753
4.9817457
4.904753
4.904753
4.904753
4.9817457
5.0587387
5.0587387
5.0587387
4.9817457
4.9817457
4.9817457
4.9817457
4.9817457
4.9817457
5.0587387
5.0587387
5.1357317
5.1357317
5.1357317
5.1357317
5.1357317
5.0587387
4.9817457
4.9817457
5.0587387
5.1357317
5.212724
5.289717
5.289717
5.1357317
5.0587387
5.0587387
5.1357317
5.1357317
5.1357317
5.1357317
5.1357317
5.212724
5.289717
5.289717
5.212724
5.1357317
5.1357317
5.212724
5.36671
5.4437027
5.36671
5.289717
5.289717
5.289717
5.289717
5.36671
5.36671
5.36671
5.36671
5.36671
5.4437027
5.4437027
5.4437027
5.36671
5.36671
5.4437027
5.4437027
5.5206957
5.5206957
5.5206957
5.5206957
5.5206957
5.5206957
5.5206957
5.5976887
5.5976887
5.5976887
5.5206957
5.5976887
5.674681
5.751674
5.751674
5.674681
5.674681
5.674681
5.674681
5.674681
5.674681
5.751674
5.751674
5.751674
5.751674
5.751674
5.828667
5.828667
5.90566
5.90566
5.90566
5.9826527
5.90566
5.90566
5.90566
5.9826527
6.0596457
6.0596457
6.0596457
6.0596457
6.0596457
6.1366386
6.1366386
6.0596457
6.1366386
6.2136316
6.2136316
6.2136316
6.2136316
6.2136316
6.290624
6.3676176
6.3676176
6.3676176
6.3676176
6.290624
6.3676176
6.44461
6.5216026
6.5216026
6.5216026
6.598596
6.5216026
6.5216026
6.44461
6.5216026
6.5216026
6.598596
6.598596
6.598596
6.6755886
6.7525816
6.7525816
6.6755886
6.6755886
6.6755886
6.6755886
6.6755886
6.7525816
6.8295746
6.8295746
6.7525816
6.8295746
6.8295746
6.8295746
6.8295746
6.906567
6.98356
6.98356
6.906567
6.906567
6.98356
6.98356
6.906567
6.906567
6.8295746
6.906567
6.906567
6.906567
6.906567
6.906567
6.906567
6.906567
6.906567
6.98356
6.98356
6.98356
6.98356
6.906567
6.906567
6.906567
6.906567
6.906567
6.906567
6.906567
6.906567
6.906567
6.906567
6.8295746
6.8295746
6.8295746
6.906567
6.906567
6.8295746
6.7525816
6.6755886
6.7525816
6.7525816
6.7525816
6.7525816
6.8295746
6.906567
6.906567
6.906567
6.906567
6.906567
6.906567
6.906567
6.8295746
6.8295746
6.8295746
6.906567
6.906567
6.906567
6.906567
6.906567
6.906567
6.98356
6.906567
6.8295746
6.7525816
6.7525816
6.8295746
6.906567
6.906567
6.906567
6.906567
6.906567
6.98356
6.98356
6.906567
6.906567
6.906567
6.98356
7.1375456
7.1375456
7.060553
7.060553
6.98356
6.98356
6.98356
6.98356
6.98356
7.060553
7.1375456
7.2145386
7.2145386
7.2145386
7.1375456
7.1375456
7.1375456
7.1375456
7.1375456
7.2145386
7.2145386
7.2145386
7.2915316
7.2915316
7.2915316
7.2145386
7.1375456
7.1375456
7.1375456
7.1375456
7.1375456
7.1375456
7.1375456
7.1375456
7.1375456
7.060553
7.060553
7.1375456
7.2145386
7.2145386
7.2145386
7.2145386
7.2145386
7.1375456
7.1375456
7.060553
7.060553
7.060553
7.1375456
7.1375456
7.2145386
7.2145386
7.1375456
7.1375456
7.060553
7.060553
7.060553
7.060553
7.060553
7.060553
7.060553
7.1375456
7.1375456
7.060553
6.98356
6.98356
7.060553
7.060553
6.98356
6.98356
6.98356
6.98356
6.98356
6.98356
7.060553
7.060553
7.060553
7.060553
6.98356
6.98356
6.98356
6.98356
6.98356
7.060553
6.98356
6.98356
6.906567
6.906567
6.98356
6.98356
6.98356
6.98356
6.98356
6.98356
6.98356
6.98356
6.98356
7.060553
7.060553
7.060553
7.060553
7.060553
7.060553
7.060553
7.060553
7.1375456
7.2145386
7.2145386
7.1375456
6.98356
6.906567
6.906567
7.060553
7.1375456
7.2145386
7.2145386
7.1375456
7.060553
7.1375456
7.060553
7.060553
7.1375456
7.1375456
7.1375456
7.060553
7.060553
7.060553
7.2145386
7.2915316
7.2915316
7.2915316
7.2145386
7.1375456
7.1375456
7.2145386
7.2915316
7.2915316
7.2145386
7.1375456
7.1375456
7.1375456
7.1375456
7.1375456
7.060553
7.1375456
7.1375456
7.1375456
7.2145386
7.3685246
7.3685246
7.3685246
7.3685246
7.3685246
7.3685246
7.3685246
7.3685246
7.445517
7.445517
7.445517
7.445517
7.3685246
7.3685246
7.3685246
7.445517
7.445517
7.52251
7.52251
7.599503
7.599503
7.599503
7.52251
7.52251
7.445517
7.52251
7.52251
7.445517
7.445517
7.445517
7.445517
7.445517
7.445517
7.445517
7.52251
7.52251
7.52251
7.445517
7.3685246
7.3685246
7.445517
7.52251
7.52251
7.52251
7.52251
7.445517
7.3685246
7.3685246
7.445517
7.445517
7.3685246
7.3685246
7.445517
7.52251
7.52251
7.445517
7.3685246
7.3685246
7.3685246
7.3685246
7.445517
7.445517
7.3685246
7.2915316
7.2145386
7.2915316
7.3685246
7.445517
7.3685246
7.2145386
7.2145386
7.2915316
7.2915316
7.2915316
7.2145386
7.2915316
7.2915316
7.2915316
7.2915316
7.2145386
7.2145386
7.1375456
7.2145386
7.2915316
7.2915316
7.2915316
7.2145386
7.2145386
7.1375456
7.060553
7.060553
7.060553
7.060553
7.060553
6.98356
6.98356
6.98356
6.98356
6.98356
6.98356
6.98356
7.060553
7.060553
6.98356
6.906567
6.906567
6.98356
6.98356
6.906567
6.8295746
6.8295746
6.8295746
6.906567
6.906567
6.906567
6.906567
6.8295746
6.8295746
6.8295746
6.906567
6.906567
6.8295746
6.8295746
6.7525816
6.6755886
6.6755886
6.7525816
6.8295746
6.8295746
6.7525816
6.7525816
6.6755886
6.598596
6.6755886
6.7525816
6.8295746
6.8295746
6.7525816
6.7525816
6.8295746
6.8295746
6.906567
6.98356
6.98356
6.906567
6.906567
6.906567
6.906567
6.98356
6.98356
6.98356
7.060553
7.060553
7.060553
7.060553
7.060553
7.060553
7.060553
6.98356
6.98356
6.98356
6.98356
7.060553
7.060553
7.1375456
7.1375456
7.060553
7.060553
6.98356
7.060553
7.060553
7.1375456
7.060553
7.060553
7.060553
7.1375456
7.2145386
7.2915316
7.2915316
7.2915316
7.2915316
7.2145386
7.2145386
7.2915316
7.2915316
7.3685246
7.3685246
7.445517
7.445517
7.445517
7.445517
7.445517
7.445517
7.445517
7.445517
7.445517
7.445517
7.52251
7.52251
7.52251
7.52251
7.52251
7.52251
7.52251
7.52251
7.599503
7.599503
7.52251
7.52251
7.52251
7.599503
7.599503
7.52251
7.445517
7.445517
7.52251
7.52251
7.52251
7.445517
7.445517
7.445517
7.3685246
7.3685246
7.2915316
7.3685246
7.445517
7.445517
7.445517
7.52251
7.52251
7.445517
7.2915316
7.2145386
7.2145386
7.3685246
7.3685246
7.2915316
7.2915316
7.2915316
7.2145386
7.2145386
7.1375456
7.2145386
7.2145386
7.2145386
7.2145386
7.1375456
7.1375456
7.1375456
7.060553
7.060553
7.060553
7.060553
7.060553
7.060553
6.98356
6.906567
6.906567
6.8295746
6.7525816
6.8295746
6.8295746
6.8295746
6.7525816
6.6755886
6.6755886
6.7525816
6.7525816
6.7525816
6.6755886
6.7525816
6.7525816
6.7525816
6.6755886
6.6755886
6.7525816
6.7525816
6.6755886
6.6755886
6.7525816
6.7525816
6.7525816
6.6755886
6.6755886
6.6755886
6.6755886
6.6755886
6.6755886
6.6755886
6.6755886
6.598596
6.598596
6.598596
6.598596
6.6755886
6.6755886
6.598596
6.598596
6.5216026
6.5216026
6.598596
6.598596
6.5216026
6.44461
6.3676176
6.3676176
6.3676176
6.44461
6.44461
6.44461
6.3676176
6.3676176
6.3676176
6.44461
6.44461
6.5216026
6.5216026
6.44461
6.5216026
6.5216026
6.5216026
6.5216026
6.5216026
6.598596
6.6755886
6.7525816
6.6755886
6.598596
6.5216026
6.5216026
6.5216026
6.598596
6.5216026
6.5216026
6.5216026
6.5216026
6.5216026
6.44461
6.44461
6.5216026
6.5216026
6.5216026
6.44461
6.44461
6.5216026
6.5216026
6.44461
6.3676176
6.3676176
6.3676176
6.3676176
6.3676176
6.290624
6.2136316
6.2136316
6.2136316
6.290624
6.290624
6.290624
6.290624
6.290624
6.2136316
6.2136316
6.1366386
6.2136316
6.290624
6.290624
6.290624
6.2136316
6.2136316
6.290624
6.290624
6.290624
6.290624
6.290624
6.290624
6.2136316
6.1366386
6.0596457
6.0596457
6.0596457
6.0596457
6.0596457
6.0596457
5.9826527
5.90566
5.828667
5.828667
5.9826527
6.0596457
5.9826527
5.9826527
5.9826527
5.90566
5.90566
5.90566
5.9826527
6.0596457
6.0596457
5.9826527
5.9826527
5.90566
5.90566
5.90566
5.90566
5.9826527
5.90566
5.828667
5.828667
5.828667
5.90566
5.828667
5.751674
5.751674
5.751674
5.828667
5.90566
5.90566
5.90566
5.90566
5.828667
5.828667
5.828667
5.90566
5.828667
5.828667
5.828667
5.828667
5.828667
5.828667
5.828667
5.751674
5.751674
5.751674
5.751674
5.751674
5.751674
5.751674
5.828667
5.828667
5.751674
5.751674
5.751674
5.751674
5.828667
5.828667
5.828667
5.751674
5.674681
5.674681
5.674681
5.674681
5.674681
5.674681
5.751674
5.751674
5.828667
5.751674
5.751674
5.5976887
5.5206957
5.5206957
5.5976887
5.751674
5.674681
5.5976887
5.5976887
5.5976887
5.5976887
5.5976887
5.5206957
5.5206957
5.4437027
5.4437027
5.36671
5.4437027
5.4437027
5.4437027
5.4437027
5.36671
5.36671
5.4437027
5.4437027
5.4437027
5.4437027
5.4437027
5.4437027
5.4437027
5.4437027
5.289717
5.212724
5.289717
5.4437027
5.5206957
5.5206957
5.4437027
5.289717
5.212724
5.212724
5.36671
5.4437027
5.4437027
5.4437027
5.36671
5.289717
5.36671
5.36671
5.289717
5.212724
5.1357317
5.212724
5.36671
5.36671
5.4437027
5.4437027
5.36671
5.36671
5.36671
5.4437027
5.4437027
5.4437027
5.36671
5.36671
5.289717
5.289717
5.289717
5.289717
5.289717
5.289717
5.289717
5.289717
5.289717
5.289717
5.289717
5.289717
5.289717
5.289717
5.212724
5.1357317
5.0587387
4.9817457
4.9817457
5.0587387
5.1357317
5.212724
5.212724
5.1357317
5.0587387
4.9817457
5.0587387
5.0587387
5.0587387
5.0587387
5.0587387
5.1357317
5.1357317
5.0587387
4.9817457
4.9817457
5.0587387
4.9817457
4.9817457
4.9817457
4.9817457
5.0587387
5.0587387
5.0587387
4.904753
4.82776
4.82776
4.82776
4.82776
4.82776
4.904753
4.9817457
4.9817457
4.904753
4.904753
4.904753
4.904753
4.904753
4.82776
4.82776
4.750767
4.82776
4.82776
4.82776
4.82776
4.750767
4.750767
4.82776
4.82776
4.82776
4.82776
4.750767
4.750767
4.750767
4.750767
4.750767
4.6737742
4.5967817
4.5197887
4.5967817
4.750767
4.750767
4.5967817
4.5197887
4.5197887
4.5967817
4.5967817
4.5967817
4.5967817
4.5967817
4.5967817
4.5197887
4.4427958
4.4427958
4.5197887
4.5197887
4.5197887
4.365803
4.365803
4.365803
4.4427958
4.5197887
4.5197887
4.4427958
4.365803
4.365803
4.365803
4.365803
4.365803
4.4427958
4.5197887
4.5197887
4.4427958
4.365803
4.365803
4.2888103
4.2888103
4.365803
4.365803
4.4427958
4.365803
4.2888103
4.2888103
4.2888103
4.2118173
4.2118173
4.2118173
4.2118173
4.1348243
4.1348243
4.1348243
4.1348243
4.057832
4.057832
4.1348243
4.1348243
4.057832
4.057832
4.057832
4.057832
4.057832
4.057832
4.057832
4.057832
4.057832
4.057832
3.9808388
3.9808388
3.9808388
4.057832
4.057832
4.057832
4.1348243
4.2118173
4.057832
3.9808388
3.9038458
3.9038458
3.9038458
3.8268533
3.8268533
3.8268533
3.8268533
3.8268533
3.8268533
3.7498603
3.7498603
3.7498603
3.6728673
3.7498603
3.7498603
3.7498603
3.6728673
3.5958743
3.5958743
3.6728673
3.6728673
3.5958743
3.5188818
3.5188818
3.5188818
3.6728673
3.7498603
3.7498603
3.6728673
3.6728673
3.6728673
3.7498603
3.6728673
3.5958743
3.5958743
3.5958743
3.5958743
3.5188818
3.5188818
3.5188818
3.5188818
3.5188818
3.5188818
3.5958743
3.6728673
3.5958743
3.5188818
3.4418888
3.4418888
3.4418888
3.3648958
3.2879028
3.3648958
3.5188818
3.4418888
3.3648958
3.2879028
3.2879028
3.2879028
3.2879028
3.2109103
3.2109103
3.2109103
3.2879028
3.2879028
3.2879028
3.2879028
3.2879028
3.2109103
3.2109103
3.2109103
3.2109103
3.2879028
3.2109103
3.1339173
3.1339173
3.1339173
3.0569243
3.0569243
3.0569243
2.9799316
2.9799316
2.9799316
2.9029388
2.9799316
2.9799316
2.9029388
2.9029388
3.0569243
3.1339173
3.1339173
2.9799316
2.9029388
2.9029388
2.9799316
2.9799316
2.9799316
2.9029388
2.9029388
2.9029388
2.8259459
2.8259459
2.7489529
2.8259459
2.8259459
2.8259459
2.8259459
2.8259459
2.7489529
2.5949674
2.5949674
2.5179744
2.5179744
2.5179744
2.5179744
2.4409814
2.5179744
2.5179744
2.5949674
2.5179744
2.4409814
2.4409814
2.4409814
2.4409814
2.4409814
2.4409814
2.3639889
2.286996
2.210003
2.210003
2.286996
2.286996
2.210003
2.1330101
2.1330101
2.1330101
2.210003
2.1330101
2.1330101
2.1330101
2.1330101
2.0560174
1.9790244
1.9020317
1.9790244
2.0560174
1.9790244
1.9790244
1.9020317
1.9020317
1.8250387
1.7480459
1.7480459
1.671053
1.5940602
1.5170673
1.5170673
1.5170673
1.5170673
1.5170673
1.5170673
1.4400744
1.4400744
1.4400744
1.4400744
1.5170673
1.5170673
1.4400744
1.3630816
1.2860887
1.209096
1.2860887
1.3630816
1.3630816
1.2860887
1.209096
1.1321031
1.1321031
1.1321031
1.1321031
1.1321031
1.1321031
1.209096
1.1321031
1.0551102
1.0551102
1.1321031
1.209096
1.1321031
1.0551102
0.9011245
0.9011245
0.8241316
0.8241316
0.8241316
0.9011245
0.9011245
0.74713874
0.67014587
0.67014587
0.74713874
0.8241316
0.74713874
0.74713874
0.67014587
0.593153
0.593153
0.593153
0.593153
0.67014587
0.67014587
0.593153
0.593153
0.593153
0.593153
0.593153
0.593153
0.51616013
0.43916732
0.36217445
0.36217445
0.43916732
0.51616013
0.43916732
0.36217445
0.36217445
0.36217445
0.36217445
0.43916732
0.43916732
0.43916732
0.43916732
0.43916732
0.36217445
0.36217445
0.36217445
0.36217445
0.28518158
0.28518158
0.20818877
0.20818877
0.20818877
0.20818877
0.1311959
0.1311959
0.1311959
0.20818877
0.28518158
0.36217445
0.28518158
0.20818877
0.1311959
0.054203033
0.1311959
0.20818877
0.1311959
0.054203033
-0.022789836
-0.022789836
0.054203033
-0.022789836
-0.099782705
-0.17677557
-0.17677557
-0.099782705
-0.099782705
-0.17677557
-0.17677557
-0.099782705
-0.022789836
-0.099782705
-0.17677557
-0.17677557
-0.25376832
-0.25376832
-0.25376832
-0.17677557
-0.099782705
-0.099782705
-0.099782705
-0.17677557
-0.25376832
-0.17677557
-0.17677557
-0.17677557
-0.17677557
-0.25376832
-0.17677557
-0.25376832
-0.25376832
-0.3307613
-0.3307613
-0.40775406
-0.48474705
-0.48474705
-0.48474705
-0.5617398
-0.5617398
-0.5617398
-0.5617398
-0.5617398
-0.5617398
-0.5617398
-0.48474705
-0.40775406
-0.48474705
-0.48474705
-0.48474705
-0.40775406
-0.3307613
-0.25376832
-0.25376832
-0.3307613
-0.3307613
-0.25376832
-0.17677557
-0.099782705
-0.022789836
-0.022789836
-0.099782705
-0.099782705
-0.099782705
-0.022789836
0.054203033
0.1311959
0.054203033
0.054203033
-0.022789836
0.054203033
0.054203033
0.1311959
0.1311959
0.20818877
0.36217445
0.36217445
0.43916732
0.43916732
0.51616013
0.51616013
0.593153
0.67014587
0.74713874
0.9011245
0.97811735
1.0551102
1.0551102
1.0551102
1.0551102
1.209096
1.2860887
1.4400744
1.5170673
1.5940602
1.5940602
1.671053
1.7480459
1.9020317
1.9020317
1.9790244
2.1330101
2.210003
2.286996
2.286996
2.286996
2.286996
2.3639889
2.4409814
2.5949674
2.5949674
2.5949674
2.5949674
2.5179744
2.5179744
2.5949674
2.6719604
2.6719604
2.6719604
2.6719604
2.5179744
2.5179744
2.5179744
2.5949674
2.5949674
2.5949674
2.5949674
2.5949674
2.6719604
2.5949674
2.5179744
2.4409814
2.4409814
2.3639889
2.286996
2.286996
2.210003
2.1330101
2.0560174
2.0560174
2.0560174
2.0560174
1.9020317
1.7480459
1.5940602
1.5170673
1.5170673
1.4400744
1.3630816
1.2860887
1.1321031
1.1321031
1.1321031
1.1321031
1.0551102
0.97811735
0.9011245
0.74713874
0.74713874
0.8241316
0.8241316
0.74713874
0.67014587
0.593153
0.67014587
0.74713874
0.74713874
0.74713874
0.67014587
0.593153
0.74713874
1.209096
1.7480459
2.5179744
3.2879028
4.2118173
4.9817457
5.5976887
5.90566
6.290624
6.8295746
7.6764956
9.062367
10.910195
12.989003
14.990818
16.68466
18.224518
19.995354
22.382132
24.99989
27.386667
29.465475
31.082325
32.237217
32.85316
33.238125
33.62309
34.162037
35.00896
35.85588
36.85679
37.70371
38.55063
39.32056
40.321465
41.707336
43.632156
45.78796
48.020752
49.94557
51.48543
52.640324
53.487244
54.41116
55.566055
57.10591
59.184715
61.4945
63.650303
65.26715
66.42204
67.19197
68.038895
69.0398
70.656654
73.12042
76.27713
79.51083
82.28257
84.592354
86.51718
88.134026
89.44291
90.67479
91.98368
93.75451
95.987305
98.52807
101.068825
103.30162
105.14945
106.61231
107.76721
108.614136
109.30707
110.076996
111.000916
112.463776
114.77356
117.77628
120.77901
122.85781
124.0897
125.01361
125.93752
127.3234
129.24821
131.48102
134.09877
137.25548
140.56616
143.64589
146.03265
147.95747
149.49734
150.65224
151.73013
153.03902
154.96384
157.65858
161.12326
164.58794
167.2827
168.74556
169.51549
170.28542
171.20932
171.90225
172.28722
172.59518
173.05714
173.82709
174.751
175.44394
175.44394
174.59702
173.44211
172.59518
171.82526
170.67038
169.20752
168.12962
167.0517
166.05081
165.0499
163.972
162.74011
161.58522
160.35333
158.42851
155.88776
153.193
150.72922
148.11147
144.87776
141.02812
137.17848
133.63681
130.4801
127.554375
125.01361
122.9348
120.24005
115.77447
109.53805
103.14764
97.83513
93.369545
89.59689
86.3632
83.51446
80.58873
76.97007
72.812454
68.34687
63.650303
58.876747
54.180183
49.637604
45.479984
41.553352
37.7807
34.162037
30.697361
27.309675
23.92199
20.611298
17.146618
13.604945
9.986281
6.3676176
3.1339173
0.1311959
-2.7175398
-5.6432686
-8.799975
-12.033675
-15.036397
-17.80814
-20.425896
-22.96666
-25.507423
-28.125183
-30.665947
-32.975735
-34.977547
-36.748383
-38.365234
-39.8281
-41.213966
-42.67683
-44.139698
-45.679554
-46.988434
-48.14333
-49.067238
-49.83717
-50.530106
-51.14605
-51.684998
-52.146954
-52.608913
-53.30185
-53.840797
-54.148773
-54.225765
-53.91779
-53.609818
-53.224857
-52.685905
-51.915977
-50.838074
-49.683186
-48.52829
-47.373398
-46.141514
-44.909626
-43.523754
-41.9839
-40.13607
-38.057262
-35.82447
-33.66867
-31.512869
-29.43406
-27.432247
-25.276445
-22.889668
-20.348904
-17.57716
-14.728426
-11.87969
-9.18494
-6.6441755
-4.257397
-1.9476112
0.51616013
3.0569243
5.751674
8.60041
11.680125
14.836831
17.839554
20.68829
23.460032
26.077791
28.541561
31.082325
33.854065
37.087765
40.860416
44.787052
48.482708
51.639416
54.565144
57.798843
61.340515
64.49722
66.73002
68.731834
71.50358
75.5072
79.58783
82.89852
85.59327
88.44201
91.52172
94.67842
98.06612
101.68478
105.072464
107.61323
109.615036
111.92483
115.081535
118.700195
122.16487
125.09061
127.554375
129.78717
131.86597
133.94478
136.10057
138.33337
140.33519
142.02902
143.64589
145.03175
146.03265
146.6486
147.26454
148.03447
148.65042
148.65042
148.41943
148.7274
150.03629
151.73013
152.88503
153.50098
153.73195
153.80894
154.03992
154.42488
155.11781
156.19572
157.35062
158.5055
159.5834
160.50732
161.35423
161.97018
162.50914
163.04808
163.51004
163.74101
163.972
164.35696
164.81891
165.20387
165.28087
165.35786
165.51184
165.66585
165.89682
166.12779
166.35878
166.28178
165.81982
165.12689
164.35696
163.58704
163.12508
162.58612
161.43123
159.42943
157.19662
155.04082
152.80803
150.65224
148.8814
147.57253
146.34064
144.72379
142.95294
141.25911
139.64224
138.0254
136.40855
134.8687
133.40584
131.71199
130.09514
128.55528
127.16941
125.629555
123.935715
122.318855
121.086975
120.394035
119.7011
118.77719
117.6223
116.3904
115.15852
114.003624
112.84874
111.92483
111.000916
110.076996
109.15308
108.53714
108.22917
107.921196
107.22826
106.15036
105.14945
104.22553
103.455605
102.99365
102.76267
102.37771
101.76177
100.99184
100.22191
99.37499
98.374084
97.450165
96.91122
96.60324
96.60324
96.68024
96.68024
96.44926
96.14129
95.67934
95.06339
94.52444
94.13947
93.98549
94.06248
93.98549
93.8315
93.52353
93.21556
92.8306
92.44563
92.06067
91.675705
91.21374
90.751785
90.44382
90.28983
90.05885
89.67389
89.057945
88.519
87.98004
87.44109
86.82515
86.2862
85.97823
86.05523
86.13222
86.20921
85.97823
85.670265
85.2853
85.208305
85.2853
85.439285
85.51628
85.670265
85.82425
86.05523
86.3632
86.74816
87.28711
87.98004
88.519
88.98096
89.36592
89.67389
90.05885
90.36682
90.520805
90.5978
90.520805
90.28983
89.82787
88.98096
88.05704
87.133125
86.13222
85.208305
84.284386
83.36047
82.20558
80.81971
79.279854
77.663
75.969154
74.506294
72.88944
71.1956
69.34777
67.49995
65.57513
63.727295
62.033455
60.493595
59.184715
57.72185
55.951015
54.026196
52.02438
50.09956
48.25173
46.403904
44.633068
42.78524
40.783424
38.704617
36.548817
34.239033
32.006237
29.773447
27.771633
25.923803
24.460941
23.306046
22.382132
21.535212
20.765282
19.918362
18.994448
17.685568
16.299696
15.221795
14.374874
13.835924
13.373967
12.989003
12.527046
11.680125
10.371246
8.7543955
6.98356
5.0587387
2.9799316
1.209096
-0.17677557
-1.3316685
-2.4865613
-3.7184472
-4.950333
-6.1052256
-7.1831255
-8.107039
-8.799975
-9.18494
-9.261932
-8.953961
-8.415011
-7.9530544
-7.7220755
-7.4910965
-6.875154
-5.720261
-4.257397
-2.5635543
-0.6387327
1.5170673
3.9038458
6.1366386
8.4464245
10.833203
13.296975
15.991724
18.763468
21.612204
24.922895
28.695547
32.85316
37.010773
41.091393
45.172016
48.867672
52.101376
55.25808
58.645767
62.49541
66.73002
71.34959
76.04615
80.35775
84.053406
87.59508
91.21374
94.9864
98.45108
101.91576
106.15036
111.1549
115.92845
119.7011
122.47285
124.62865
127.01543
130.4031
134.25276
137.94841
141.41309
144.41582
147.03357
148.8044
149.80531
151.88411
155.96474
161.04626
165.66585
169.13052
171.74828
174.59702
177.9077
181.52637
185.22202
189.14867
193.30629
197.00192
199.92767
202.8534
206.47206
210.47568
214.32533
217.86699
221.17769
224.1804
226.5672
228.41502
230.33983
232.49565
234.49745
236.26828
238.03914
239.96394
241.5038
242.65869
243.65959
244.58353
245.43045
245.8924
246.12338
247.12428
249.0491
251.66687
254.13063
255.74748
255.82446
254.90056
254.05363
253.82266
253.89966
254.3616
255.67049
257.05637
257.44135
256.74838
255.20853
253.5147
251.97484
250.74294
249.51105
248.27917
246.89331
245.35345
243.35162
241.11884
238.80907
236.73024
234.49745
232.64963
230.26283
237.73114
257.8263
264.90964
246.35435
220.56175
209.32079
213.01645
218.63693
217.713
212.32352
208.24289
207.54996
207.70395
206.47206
203.8543
201.31354
199.15771
197.15591
195.38509
194.0762
192.92133
191.68942
190.14957
188.37874
186.45392
184.52908
182.68126
180.98743
179.21657
177.29176
175.28995
173.36511
171.59428
169.59248
167.51367
165.97382
165.0499
163.74101
161.58522
159.27544
157.73558
156.3497
154.65585
152.96202
151.73013
150.9602
149.9593
148.57343
147.18756
146.03265
144.80077
143.4149
142.02902
140.56616
139.0263
137.33247
135.8696
134.8687
134.25276
133.7908
133.32883
132.71289
131.78899
130.6341
129.32521
128.17032
127.40039
126.78444
126.01451
125.24459
124.62865
124.24368
124.0127
123.55074
122.9348
122.39585
122.08788
121.77991
121.39495
121.086975
121.086975
121.39495
121.9339
122.47285
123.16578
123.78173
124.39767
125.01361
125.78354
126.55347
127.40039
128.32431
129.55618
130.94206
131.94296
131.94296
133.7908
131.40402
95.987305
54.642136
65.26715
118.08425
158.35152
161.20026
146.57161
141.25911
149.65132
159.6604
162.8941
161.50822
160.96927
163.27907
166.74373
168.43759
164.74193
160.43033
163.27907
171.97925
179.29356
181.68036
181.68036
182.75826
185.68398
188.8407
191.22746
193.2293
195.77005
198.69577
201.39053
203.46933
205.62512
208.1659
210.78365
213.09344
215.01826
216.86609
218.71393
220.63875
222.64055
224.87334
227.02914
228.95396
230.6478
232.41866
234.11249
235.57535
236.80724
238.03914
239.27101
240.5029
241.88876
243.65959
245.43045
247.04729
248.58714
249.973
251.20491
252.12883
252.97574
253.97664
254.90056
255.4395
255.28552
255.59349
256.6714
258.05728
259.05817
259.52014
259.67413
260.05908
260.59802
261.06
261.36795
261.52194
261.67593
261.75293
261.75293
261.67593
261.59894
261.52194
261.44495
261.44495
261.52194
261.52194
260.983
260.13608
259.8281
259.9051
259.8281
259.44315
259.13516
259.13516
259.05817
258.7502
258.28824
257.8263
257.51834
257.05637
256.5944
256.05545
255.4395
254.82356
254.3616
254.13063
253.89966
253.3607
252.3598
251.12791
249.81903
248.58714
247.66324
246.97029
246.43135
245.66142
244.8915
244.27554
243.73659
242.96666
242.04276
241.19583
240.4259
239.80997
239.04004
238.27011
237.50017
236.73024
235.57535
234.18948
232.64963
231.10976
229.5699
228.03006
226.72118
225.64328
224.41138
222.87152
220.79272
218.9449
217.86699
217.17406
216.01917
214.24834
212.16951
210.55267
209.47478
208.47386
207.088
205.31715
203.39233
201.6985
200.38962
199.23471
198.23381
197.15591
196.07802
195.2311
194.30719
193.30629
192.15137
191.07347
190.22656
189.6876
189.30264
188.22475
186.22292
184.14412
183.83615
186.14594
190.30356
193.92223
194.46117
190.99649
184.60608
178.52364
175.67491
177.29176
182.52728
188.91768
193.76823
194.76915
191.7664
186.29991
181.06442
178.21567
178.75462
182.45029
187.76279
192.69032
195.46208
195.38509
192.92133
189.45663
186.29991
184.29811
183.75916
184.60608
186.29991
188.6867
191.38145
193.76823
195.00012
195.00012
194.46117
194.38419
194.92313
195.53906
195.77005
195.69305
195.84705
196.46298
197.46388
198.15681
197.92584
196.61696
194.76915
193.38327
193.1523
194.1532
195.77005
197.00192
197.3099
196.53998
195.07712
193.46027
192.15137
191.61243
191.8434
192.38235
192.69032
192.53633
192.15137
191.45844
190.61153
189.9186
189.7646
190.14957
190.30356
189.8416
189.8416
190.7655
191.61243
191.53543
190.9195
190.22656
189.9186
189.9186
190.14957
190.14957
190.07257
189.61061
189.53363
188.91768
-2526.3123
163.12508
-293.28857
-972.51953
-1035.4996
-362.8901
329.8146
495.19528
270.7611
78.817894
95.44836
201.54451
246.35435
214.5563
175.7519
173.28812
192.76732
204.39323
200.31264
192.15137
189.99557
192.9983
195.61606
195.53906
194.53816
194.92313
196.69395
198.3878
199.15771
199.85068
201.39053
203.46933
205.16316
206.0871
206.39507
206.31807
205.85612
205.16316
204.54723
204.23926
204.39323
204.93219
205.47113
205.62512
205.31715
204.70122
204.00827
203.31534
202.7764
202.7764
203.16136
203.7003
204.16226
204.54723
204.47023
204.00827
203.31534
202.7764
202.23744
201.85248
201.6985
201.92947
202.31444
202.6994
203.00737
203.00737
202.54541
201.54451
200.46661
199.69669
199.3117
199.15771
198.84975
198.3878
197.84885
197.38689
197.07892
196.92494
197.07892
197.69485
198.77277
200.15865
201.7755
203.39233
204.8552
206.1641
207.31898
208.24289
208.85883
209.39778
209.85974
210.09071
210.01372
209.78275
209.55176
209.16681
209.01282
209.16681
209.78275
210.70665
211.55357
212.16951
212.32352
212.09253
211.39958
210.78365
210.2447
209.93672
209.85974
210.01372
210.16771
210.2447
210.2447
210.16771
210.01372
209.70575
209.24379
208.78185
208.24289
207.78093
207.39597
207.165
206.93402
206.70303
206.39507
206.1641
205.85612
205.47113
204.7782
204.08527
203.31534
202.54541
201.85248
201.39053
201.23654
201.15955
200.92857
200.46661
199.85068
199.15771
198.54178
198.07982
197.92584
197.77185
197.69485
197.46388
197.3099
197.15591
197.00192
196.92494
196.84795
197.00192
197.54088
198.3108
199.15771
199.69669
199.92767
199.77368
199.54271
199.3117
199.08073
198.92674
198.84975
198.92674
199.00374
198.92674
198.77277
198.3108
197.77185
197.23291
196.69395
196.07802
195.38509
194.92313
194.69215
194.46117
193.99922
193.46027
192.9983
192.45935
191.99739
191.68942
191.61243
191.7664
192.07439
192.38235
192.61333
192.69032
192.45935
192.30536
192.38235
192.76732
193.0753
193.38327
193.61426
193.84523
193.99922
194.0762
194.1532
194.30719
194.61516
194.84613
194.92313
194.84613
194.76915
194.53816
193.99922
193.0753
192.22836
191.99739
192.53633
192.9983
192.69032
191.8434
190.9195
189.99557
189.37964
189.61061
190.45753
191.07347
190.99649
190.07257
188.6867
187.37784
186.3769
185.83795
185.76097
185.91495
185.99194
185.76097
185.376
184.99104
184.68307
184.60608
184.60608
184.68307
184.76006
184.83705
184.83705
184.68307
184.52908
184.60608
184.76006
184.76006
184.3751
183.75916
183.06622
182.37329
181.60336
180.75644
180.0635
179.60153
179.06259
178.67763
178.29266
177.75371
177.06078
176.36784
175.67491
174.44304
173.13414
172.74918
173.59612
174.36604
173.98108
172.98015
172.05624
170.97835
169.74646
168.82256
168.59157
168.59157
168.43759
168.2836
168.43759
168.3606
167.82164
166.9747
166.20479
165.66585
164.9729
164.43394
164.27997
164.27997
163.972
163.20207
162.43214
161.6622
160.7383
159.96837
159.6604
159.89137
160.43033
160.81529
160.5843
159.7374
158.73648
158.12053
157.88956
157.96655
158.04355
157.88956
157.58159
157.19662
156.81166
156.27272
155.34879
154.50188
154.50188
155.11781
155.2718
154.65585
153.88593
153.34698
152.65404
152.19208
152.88503
154.03992
154.27089
153.26999
152.19208
151.73013
151.19118
149.9593
149.03539
149.65132
150.65224
150.11328
148.41943
147.8805
148.95839
149.9593
150.03629
150.49825
151.80713
151.80713
149.18936
145.26273
142.72197
143.26093
146.18665
148.18846
147.11057
144.80077
143.4149
142.72197
141.79805
140.48918
139.64224
140.2582
141.41309
141.41309
140.33519
139.48827
139.0263
138.1024
137.33247
137.40947
137.56345
136.63954
135.56163
135.17667
135.02267
134.32974
133.02086
131.635
130.94206
131.40402
132.78989
133.09785
131.01906
128.17032
126.55347
126.01451
125.47556
124.936615
125.398575
126.47647
127.01543
126.70745
126.1685
125.47556
124.166695
122.01089
119.77809
118.16125
117.08334
116.62138
117.00635
117.699295
117.699295
116.4674
114.77356
113.54167
112.77174
112.07881
111.46287
110.615944
109.384056
108.383156
107.921196
107.99819
107.99819
107.76721
107.76721
107.76721
107.22826
106.38134
105.61141
105.072464
104.6875
104.45652
104.610504
104.91848
104.99547
104.99547
104.841484
104.6875
104.22553
103.6096
103.07065
102.83967
102.83967
103.07065
103.37862
103.686584
103.76358
103.686584
103.37862
102.99365
102.685684
102.53169
102.685684
102.91666
103.14764
103.22463
103.07065
102.83967
102.685684
102.60869
102.53169
102.06974
101.4538
101.37681
102.146736
103.686584
105.38043
106.7663
107.69022
108.53714
109.384056
110.076996
110.46195
110.615944
110.53895
110.46195
110.615944
111.1549
111.69385
112.001816
112.1558
112.1558
112.07881
111.92483
111.53986
110.76993
110.23098
110.153984
110.384964
110.46195
110.46195
110.46195
110.30797
109.846016
109.15308
108.614136
108.152176
107.921196
107.69022
107.61323
107.38224
106.99728
106.68931
106.45833
106.15036
105.61141
104.99547
104.22553
103.07065
101.60779
100.067924
98.75905
97.98912
97.83513
98.06612
98.143105
97.75813
97.219185
97.14219
97.52715
98.2201
99.37499
101.068825
102.76267
103.917564
104.533516
104.841484
104.99547
104.841484
104.610504
104.610504
104.91848
105.303444
105.765396
106.073364
106.304344
106.304344
106.22735
106.073364
105.996376
105.91938
106.073364
106.15036
105.996376
105.765396
105.45743
104.91848
104.07155
103.22463
102.685684
102.30072
101.76177
101.14582
100.837845
100.76086
100.68386
100.45289
100.14491
99.75995
99.45198
99.221
99.06702
98.52807
97.83513
97.37317
97.0652
96.37227
95.29437
94.29346
93.52353
92.67661
91.675705
90.90577
90.520805
90.28983
90.05885
90.21284
90.36682
90.13584
89.519905
89.21193
89.36592
89.44291
89.36592
89.36592
89.67389
89.750885
89.98186
90.751785
92.21465
93.75451
94.755424
94.90941
94.90941
94.9864
95.06339
95.21738
95.756325
96.83422
97.681145
97.98912
97.681145
97.0652
96.14129
95.29437
95.60234
96.29527
96.52625
96.29527
95.91031
94.83241
93.29255
91.906685
91.13675
90.90577
90.82878
90.90577
91.13675
90.90577
89.98186
88.519
87.05613
85.97823
85.36229
85.670265
86.59418
87.28711
87.133125
86.51718
85.82425
85.439285
85.59327
86.05523
86.97913
87.903046
88.36501
87.67207
86.13222
84.36138
82.667534
81.20467
80.511734
80.28076
80.28076
80.35775
80.28076
79.58783
77.816986
75.892166
74.737274
74.506294
74.35231
73.274414
71.42658
70.04071
69.80973
70.11771
70.73364
72.119514
73.3514
72.88944
70.50267
68.038895
66.73002
66.42204
66.26806
66.65302
67.9619
69.0398
68.731834
67.26897
65.49813
63.57331
61.4945
59.723667
58.876747
58.49178
58.106815
57.64486
57.10591
56.181995
54.873116
53.33326
51.716408
50.022564
48.867672
48.713684
49.02166
48.867672
48.097744
47.17383
46.095932
44.325096
42.70825
41.861324
41.707336
41.322376
40.62944
40.321465
40.244473
39.62853
38.473637
37.549725
36.93378
36.009865
34.77798
33.39211
31.621277
28.926525
26.539745
26.61674
28.926525
31.698269
33.4691
34.008053
33.16113
30.774353
28.079603
26.539745
26.61674
27.309675
27.848625
28.156597
28.156597
27.309675
25.53884
23.691011
22.228148
20.996262
20.072346
19.764376
19.995354
20.303326
20.380318
20.303326
20.226334
19.918362
19.148432
18.224518
17.377598
16.68466
16.145712
15.760746
15.60676
15.683752
15.683752
15.529767
15.221795
14.759838
14.143896
13.527953
12.989003
12.681031
12.450052
12.37306
12.37306
12.296067
11.988095
11.680125
11.29516
10.910195
10.525231
10.294252
10.140267
9.986281
9.755302
9.447331
9.216353
8.985374
8.7543955
8.523417
8.369432
8.215446
8.0614605
7.907474
7.753489
7.8304815
8.2924385
8.7543955
9.139359
9.293345
9.293345
9.293345
9.370339
9.755302
10.448238
11.141174
11.603131
11.757117
11.680125
11.603131
11.526138
11.680125
11.911103
12.065088
11.988095
11.757117
11.449146
11.29516
11.29516
11.526138
11.757117
11.757117
11.526138
11.29516
11.29516
11.372153
11.526138
11.757117
11.83411
11.911103
11.988095
12.142082
12.296067
12.527046
12.604039
12.527046
12.37306
12.450052
12.527046
12.681031
12.681031
12.681031
12.758024
12.91201
12.989003
12.91201
12.835017
12.758024
12.604039
12.604039
12.527046
12.450052
12.450052
12.37306
12.37306
12.37306
12.219074
12.142082
12.142082
12.142082
12.219074
12.219074
12.37306
12.37306
12.219074
11.911103
11.603131
11.29516
11.141174
11.064181
11.064181
11.064181
10.987189
10.756209
10.525231
10.371246
10.294252
10.21726
10.140267
10.140267
10.21726
10.294252
10.371246
10.448238
10.525231
10.525231
10.602224
10.602224
10.602224
10.602224
10.679217
10.756209
10.833203
10.833203
10.833203
10.756209
10.756209
10.756209
10.987189
11.141174
11.218167
11.218167
11.064181
10.987189
11.064181
11.29516
11.449146
11.372153
11.29516
11.29516
11.449146
11.757117
11.988095
12.142082
12.065088
11.911103
11.83411
11.911103
12.296067
12.450052
12.142082
11.680125
11.218167
11.064181
11.29516
11.603131
11.757117
11.757117
11.603131
11.29516
11.372153
11.757117
12.142082
12.065088
11.757117
11.757117
11.988095
12.142082
12.065088
11.911103
11.757117
11.680125
11.757117
11.911103
11.911103
11.757117
11.603131
11.603131
11.526138
11.449146
11.218167
10.833203
10.448238
10.679217
11.218167
11.603131
11.526138
11.218167
11.218167
11.449146
11.526138
11.372153
11.218167
11.29516
11.449146
11.603131
11.603131
11.449146
11.29516
11.064181
10.910195
10.910195
11.064181
11.141174
11.218167
11.372153
11.29516
11.064181
10.756209
10.679217
10.756209
10.987189
11.141174
11.29516
11.29516
11.141174
11.064181
11.064181
10.987189
10.833203
10.756209
10.756209
10.833203
10.756209
10.525231
10.21726
10.063274
9.909288
9.755302
9.370339
8.831389
8.7543955
9.139359
9.524324
9.601317
9.447331
9.139359
8.831389
8.523417
8.369432
8.2924385
8.215446
8.138453
8.0614605
8.0614605
7.9844675
7.753489
7.52251
7.1375456
6.7525816
6.5216026
6.290624
6.0596457
5.90566
5.9826527
6.1366386
5.9826527
5.5976887
5.289717
5.1357317
5.1357317
5.0587387
4.904753
4.82776
4.6737742
4.4427958
4.1348243
3.9038458
3.5958743
3.3648958
3.2879028
3.2109103
3.2109103
3.1339173
2.9029388
2.5179744
2.210003
2.1330101
2.210003
2.1330101
2.0560174
1.9790244
1.9020317
1.9020317
1.8250387
1.7480459
1.7480459
1.7480459
1.7480459
1.8250387
1.9790244
1.9790244
1.8250387
1.5940602
1.5170673
1.5170673
1.5170673
1.3630816
0.97811735
0.8241316
0.9011245
1.0551102
1.1321031
1.0551102
0.97811735
0.9011245
0.9011245
0.97811735
1.0551102
1.209096
1.2860887
1.1321031
0.9011245
0.97811735
1.3630816
1.671053
1.671053
1.5170673
1.3630816
1.2860887
1.2860887
1.3630816
1.671053
1.9790244
2.1330101
2.1330101
2.0560174
1.9790244
2.0560174
1.3630816
-0.17677557
-0.6387327
0.97811735
2.9799316
3.8268533
3.5188818
3.1339173
3.2109103
3.5188818
3.7498603
3.8268533
3.9038458
3.9808388
4.1348243
4.2888103
4.4427958
4.4427958
4.5197887
4.6737742
4.82776
4.904753
4.9817457
5.0587387
5.0587387
4.9817457
5.0587387
5.212724
5.212724
5.0587387
5.212724
5.5976887
5.828667
5.9826527
6.0596457
5.9826527
5.9826527
6.1366386
6.44461
6.7525816
6.98356
7.2915316
7.599503
7.753489
7.6764956
7.599503
7.753489
8.215446
8.677403
8.7543955
8.60041
8.60041
8.831389
9.293345
9.447331
9.447331
9.447331
9.524324
9.67831
9.755302
9.755302
9.986281
10.294252
10.602224
10.987189
11.141174
11.218167
11.526138
12.142082
12.527046
12.604039
12.604039
12.681031
13.065996
13.45096
13.758932
13.912917
14.066902
14.220889
14.374874
14.297881
14.220889
14.220889
14.297881
14.374874
14.220889
13.98991
13.912917
14.297881
14.913825
15.144803
15.144803
14.990818
14.990818
15.06781
15.221795
15.221795
15.144803
15.144803
15.144803
15.144803
15.144803
15.144803
15.221795
15.221795
15.221795
15.06781
14.913825
14.913825
14.990818
14.990818
14.913825
14.836831
14.836831
14.913825
14.836831
14.682846
14.297881
13.758932
13.296975
13.065996
12.989003
13.065996
12.989003
12.989003
13.373967
13.912917
14.220889
14.220889
14.143896
13.98991
13.835924
13.835924
13.98991
14.374874
14.913825
15.452775
15.837739
15.991724
15.991724
16.145712
16.145712
15.991724
15.837739
15.837739
15.914731
15.991724
16.068718
15.991724
15.914731
15.60676
15.298789
15.06781
14.913825
14.759838
14.605853
14.528861
14.682846
14.682846
14.528861
14.297881
13.98991
13.604945
13.219981
12.91201
12.758024
12.604039
12.527046
12.604039
12.681031
12.681031
12.37306
11.988095
11.603131
11.29516
10.910195
10.371246
9.909288
9.601317
9.447331
9.447331
9.601317
9.67831
9.601317
9.370339
8.908381
8.2924385
7.599503
7.060553
6.8295746
6.8295746
6.7525816
6.290624
5.674681
5.674681
5.90566
5.90566
5.36671
4.750767
4.365803
4.1348243
3.9808388
3.5188818
3.0569243
2.9029388
2.8259459
2.5949674
2.0560174
1.3630816
0.74713874
0.1311959
-0.17677557
-0.25376832
-0.099782705
0.20818877
0.43916732
0.20818877
-0.3307613
-1.023697
-1.7166327
-2.4095683
-2.8715258
-3.0255113
-3.0255113
-2.9485183
-3.0255113
-3.2564898
-3.7184472
-4.257397
-4.796347
-5.4892826
-6.1822186
-6.567183
-6.413197
-6.3362045
-6.6441755
-7.1061325
-7.4910965
-7.7990685
-7.7990685
-7.6450825
-7.4910965
-7.6450825
-8.030047
-8.415011
-8.799975
-9.338926
-9.877875
-10.185847
-10.108854
-9.954868
-9.877875
-9.954868
-10.108854
-10.26284
-10.570811
-11.109761
-11.725705
-12.110669
-12.341647
-12.418639
-12.187662
-11.725705
-11.417733
-11.571718
-12.110669
-12.726611
-13.419547
-13.881504
-14.112483
-14.035489
-13.804512
-13.419547
-12.95759
-12.803604
-13.034583
-13.573532
-14.189476
-14.728426
-15.036397
-15.036397
-14.57444
-14.112483
-13.958497
-14.266469
-14.728426
-15.267375
-15.806327
-16.268282
-16.422268
-16.345274
-16.345274
-16.422268
-16.576254
-16.73024
-16.961218
-17.03821
-17.115204
-17.57716
-17.962124
-17.885132
-17.654152
-17.654152
-17.885132
-17.962124
-17.731146
-17.731146
-17.962124
-18.193104
-18.34709
-18.34709
-18.193104
-17.962124
-17.80814
-17.80814
-18.039118
-18.34709
-18.732054
-19.117018
-19.42499
-19.578974
-19.501982
-19.271004
-18.963032
-18.578068
-18.193104
-17.885132
-17.885132
-18.116112
-18.578068
-19.117018
-19.73296
-20.194918
-20.502888
-20.425896
-20.040934
-19.42499
-18.809046
-18.578068
-18.809046
-19.347996
-19.809952
-20.348904
-20.73387
-20.887854
-20.656874
-20.348904
-19.96394
-19.501982
-19.271004
-19.271004
-19.501982
-19.96394
-20.579882
-21.195824
-21.657784
-21.734776
-21.58079
-21.272818
-20.73387
-20.27191
-20.040934
-20.117926
-20.348904
-20.656874
-20.887854
-21.118832
-21.118832
-21.195824
-21.195824
-21.118832
-21.04184
-21.272818
-21.965754
-22.65869
-23.274633
-23.428617
-23.351625
-23.120646
-22.504704
-21.503796
-20.579882
-20.27191
-20.656874
-21.195824
-21.657784
-21.734776
-21.58079
-21.34981
-21.04184
-20.579882
-20.194918
-19.96394
-19.809952
-19.886946
-20.27191
-20.964848
-21.657784
-21.888762
-21.811768
-21.426802
-20.887854
-20.117926
-19.347996
-18.809046
-18.501076
-18.34709
-18.424082
-18.65506
-18.886038
-18.886038
-18.65506
-18.193104
-17.57716
-16.807232
-16.037302
-15.421361
-15.190383
-15.421361
-15.960311
-16.576254
-16.884224
-16.807232
-16.422268
-15.806327
-15.113389
-14.343461
-13.881504
-13.804512
-13.881504
-14.035489
-14.189476
-14.266469
-14.189476
-13.958497
-13.49654
-12.803604
-12.264654
-11.87969
-11.802697
-11.802697
-11.802697
-11.802697
-11.802697
-11.802697
-11.648711
-11.34074
-10.878783
-10.416825
-9.954868
-9.800883
-9.877875
-10.108854
-10.26284
-10.185847
-9.954868
-9.415918
-8.799975
-8.415011
-8.338018
-8.64599
-8.876968
-9.107947
-9.18494
-8.953961
-8.338018
-7.7220755
-7.1061325
-6.6441755
-6.2592115
-5.95124
-5.95124
-6.028233
-5.95124
-5.874247
-5.7972546
-5.566276
-5.1813116
-4.7193546
-4.257397
-3.7954402
-3.4874687
-3.3334827
-3.3334827
-3.3334827
-3.2564898
-3.1794972
-3.0255113
-2.8715258
-2.7175398
-2.6405468
-2.5635543
-2.2555828
-1.7936255
-1.4086612
-1.1776828
-1.1006898
-0.86971116
-0.48474705
-0.17677557
0.1311959
0.28518158
0.43916732
0.593153
0.74713874
0.97811735
1.209096
1.5170673
1.8250387
2.210003
2.5949674
2.9799316
3.2109103
3.3648958
3.4418888
3.4418888
3.5958743
3.7498603
3.9808388
4.1348243
4.2888103
4.5967817
4.9817457
5.36671
5.5976887
5.828667
6.0596457
6.290624
6.44461
6.5216026
6.598596
6.8295746
7.1375456
7.52251
7.8304815
8.0614605
8.138453
8.2924385
8.369432
8.523417
8.831389
9.216353
9.601317
9.986281
10.21726
10.063274
9.832296
9.67831
9.755302
9.909288
10.371246
11.141174
11.911103
12.37306
12.450052
12.527046
12.604039
12.604039
12.681031
13.065996
13.527953
13.912917
14.220889
14.528861
14.759838
14.836831
14.990818
15.375782
15.683752
16.068718
16.376688
16.68466
16.91564
17.146618
17.300604
17.531582
17.685568
17.839554
17.99354
18.224518
18.686476
19.456404
20.226334
20.611298
20.68829
20.611298
20.611298
20.765282
20.919268
21.073254
21.22724
21.381226
21.843182
22.382132
22.767097
23.075068
23.38304
23.61402
23.768005
23.92199
24.075975
24.22996
24.460941
24.69192
24.922895
25.076881
25.307861
25.692825
26.077791
26.231775
26.30877
26.462753
26.84772
27.232683
27.617647
27.771633
27.92562
28.156597
28.310581
28.387577
28.46457
28.541561
28.541561
28.695547
29.234497
29.927431
30.389389
30.543375
30.620367
30.774353
30.92834
31.082325
31.236311
31.467289
31.852255
32.237217
32.699173
33.084137
33.238125
33.39211
33.62309
33.931057
34.239033
34.547
34.854973
35.162945
35.470917
35.701897
35.932873
36.240845
36.009865
34.854973
34.008053
35.00896
37.010773
38.24266
38.24266
37.857693
37.626717
37.70371
37.626717
37.318745
36.85679
36.548817
36.548817
36.548817
36.548817
36.548817
36.471825
36.471825
36.548817
36.7028
37.010773
37.318745
37.626717
38.01168
38.24266
38.396645
38.55063
38.627625
38.627625
38.704617
38.858604
39.08958
39.397552
39.705524
40.013496
40.244473
40.552444
40.860416
41.091393
41.39937
41.630344
41.938316
42.24629
42.47727
42.70825
42.862232
43.09321
43.32419
43.632156
43.94013
44.248104
44.633068
45.095024
45.402992
45.55698
45.78796
46.095932
46.32691
46.557888
46.788864
47.096836
47.32782
47.558796
47.789776
48.020752
48.405716
48.713684
48.79068
48.79068
48.867672
49.098656
49.32963
49.560608
49.560608
49.560608
49.637604
49.714596
49.637604
49.637604
49.637604
49.637604
49.714596
49.86858
49.94557
50.022564
50.022564
50.17655
50.330536
50.48452
50.56152
50.63851
50.715504
50.869488
51.023476
51.17746
51.25445
51.408436
51.562424
51.716408
51.7934
51.87039
51.947388
52.02438
52.178368
52.25536
52.332355
52.409348
52.48634
52.48634
52.409348
52.409348
52.332355
52.25536
52.25536
52.332355
52.48634
52.640324
52.717316
52.717316
52.640324
52.640324
52.717316
52.79431
52.871304
52.948296
53.10228
53.256264
53.33326
53.41025
53.41025
53.487244
53.487244
53.564236
53.718227
53.87221
54.026196
54.180183
54.334167
54.257175
54.180183
54.103188
54.257175
54.565144
54.796124
54.950108
55.0271
55.0271
54.950108
54.873116
54.796124
54.642136
54.642136
54.796124
54.950108
55.0271
54.950108
54.873116
54.950108
55.10409
55.181087
55.181087
55.10409
55.10409
55.25808
55.72004
55.874023
55.643047
55.335075
55.25808
55.335075
55.412067
55.412067
55.335075
55.335075
55.412067
55.335075
55.335075
55.335075
55.335075
55.335075
55.181087
55.10409
55.181087
55.25808
55.25808
55.181087
55.10409
55.181087
55.25808
55.181087
55.0271
54.796124
54.71913
54.950108
55.10409
55.10409
55.0271
55.0271
54.873116
54.71913
54.565144
54.48815
54.565144
54.642136
54.642136
54.642136
54.565144
54.565144
54.642136
54.71913
54.642136
54.565144
54.334167
54.257175
54.180183
54.103188
54.026196
54.026196
54.026196
54.180183
54.257175
54.257175
54.103188
53.949203
53.79522
53.718227
53.718227
53.79522
53.79522
53.87221
53.87221
53.87221
53.79522
53.718227
53.641228
53.641228
53.718227
53.87221
54.026196
54.103188
53.949203
53.79522
53.718227
53.641228
53.641228
53.718227
53.79522
53.87221
53.87221
53.87221
53.79522
53.718227
53.641228
53.564236
53.487244
53.41025
53.256264
53.17927
53.17927
53.33326
53.41025
53.41025
53.33326
53.41025
53.41025
53.41025
53.33326
53.33326
53.487244
53.718227
53.949203
54.103188
54.103188
54.026196
53.87221
53.718227
53.564236
53.41025
53.17927
52.948296
52.717316
52.56333
52.409348
52.25536
52.02438
51.87039
51.716408
51.639416
51.639416
51.562424
51.562424
51.562424
51.562424
51.562424
51.562424
51.48543
51.48543
51.562424
51.562424
51.562424
51.639416
51.639416
51.716408
51.7934
51.7934
51.7934
51.716408
51.639416
51.639416
51.639416
51.716408
51.716408
51.716408
51.562424
51.562424
51.562424
51.639416
51.7934
51.7934
51.87039
51.7934
51.7934
51.87039
51.947388
52.101376
52.101376
52.02438
51.947388
51.87039
52.101376
52.48634
52.79431
52.717316
52.409348
52.178368
52.25536
52.409348
52.48634
52.48634
52.48634
52.48634
52.409348
52.409348
52.409348
52.409348
52.409348
52.409348
52.409348
52.409348
52.332355
52.25536
52.101376
52.101376
52.02438
52.02438
51.947388
51.947388
51.87039
51.7934
51.716408
51.716408
51.716408
51.639416
51.639416
51.639416
51.639416
51.639416
51.562424
51.562424
51.562424
51.562424
51.562424
51.48543
51.331444
51.17746
51.100468
51.023476
51.023476
51.023476
50.946484
50.792496
50.715504
50.63851
50.56152
50.48452
50.330536
50.253544
50.17655
50.09956
50.09956
49.94557
49.94557
49.94557
49.94557
49.94557
50.022564
50.17655
50.407528
50.715504
50.946484
51.25445
51.48543
51.639416
51.716408
51.87039
51.87039
51.87039
51.7934
51.639416
51.408436
51.17746
50.869488
50.63851
50.407528
50.09956
49.791588
49.483616
49.175648
49.02166
49.02166
48.944668
48.713684
48.405716
48.097744
47.866768
47.71278
47.558796
47.32782
47.25082
47.096836
47.019844
46.942852
46.788864
46.711872
46.63488
46.557888
46.403904
46.172924
46.095932
45.941948
45.864956
45.710968
45.633972
45.55698
45.479984
45.326
45.018032
44.787052
44.47908
44.325096
44.248104
44.248104
44.248104
44.248104
44.09412
43.94013
43.709152
43.478172
43.32419
43.170204
43.170204
43.170204
43.09321
42.862232
42.47727
42.092304
41.553352
41.0144
40.552444
40.321465
40.09049
39.62853
39.08958
38.55063
38.16567
37.93469
37.857693
37.857693
37.857693
37.7807
37.626717
37.549725
37.395737
37.241753
37.164757
37.241753
37.241753
37.164757
37.087765
36.85679
36.93378
37.241753
37.626717
37.70371
37.70371
37.7807
37.93469
38.16567
38.396645
38.55063
38.627625
38.627625
38.78161
38.858604
38.935596
39.01259
39.08958
39.32056
39.474545
39.551537
39.705524
39.782516
39.9365
39.9365
39.9365
39.9365
40.013496
40.16748
40.321465
40.321465
40.321465
40.321465
40.321465
40.398457
40.398457
40.398457
40.398457
40.475452
40.706432
40.860416
41.0144
41.091393
41.16839
41.24538
41.322376
41.24538
41.24538
41.16839
41.24538
41.39937
41.630344
41.861324
42.169296
42.32328
42.32328
42.24629
42.092304
42.01531
42.01531
42.01531
42.092304
42.169296
42.092304
41.938316
41.938316
41.861324
41.707336
41.630344
41.47636
41.39937
41.322376
41.24538
41.16839
41.091393
40.93741
40.783424
40.475452
40.244473
39.9365
39.705524
39.32056
39.01259
38.704617
38.473637
38.24266
38.01168
37.70371
37.395737
37.087765
36.93378
36.779797
36.62581
36.39483
36.240845
36.240845
36.163853
36.08686
35.932873
35.85588
35.85588
35.85588
35.77889
35.701897
35.624905
35.54791
35.54791
35.624905
35.701897
35.77889
35.85588
35.932873
35.932873
35.85588
35.932873
35.85588
35.701897
35.701897
35.77889
35.85588
35.932873
35.85588
35.85588
35.85588
35.77889
35.701897
35.54791
35.31693
35.162945
35.00896
34.93197
34.93197
34.93197
34.854973
34.77798
34.70099
34.623993
34.547
34.393017
34.316025
34.162037
34.008053
33.854065
33.854065
33.931057
33.931057
33.777073
33.546097
33.238125
33.084137
32.85316
32.699173
32.31421
32.006237
31.698269
31.390297
31.236311
31.005333
30.697361
30.389389
30.081419
29.85044
29.696453
29.542469
29.542469
29.465475
29.234497
28.926525
28.695547
28.387577
28.23359
28.156597
28.079603
28.002611
27.848625
27.617647
27.386667
27.15569
26.924711
26.770727
26.61674
26.462753
26.30877
26.154783
26.000797
25.923803
25.769817
25.53884
25.384855
25.23087
25.076881
24.845903
24.614925
24.537933
24.383947
24.22996
23.998981
23.768005
23.61402
23.460032
23.229053
22.921083
22.61311
22.228148
21.535212
20.996262
20.842276
20.996262
20.996262
20.765282
20.380318
19.918362
19.687382
19.456404
18.84046
17.685568
17.146618
17.531582
18.070532
18.070532
17.608576
17.069626
16.838646
16.607668
16.530676
16.299696
15.991724
15.60676
15.298789
15.06781
14.682846
14.451867
14.220889
14.066902
13.835924
13.45096
13.065996
12.681031
12.296067
12.065088
11.757117
11.526138
11.449146
11.29516
11.064181
10.756209
10.448238
10.294252
10.140267
9.909288
9.67831
9.524324
9.370339
9.216353
9.062367
8.908381
8.831389
8.831389
8.677403
8.523417
8.369432
8.215446
8.138453
8.215446
8.215446
8.138453
7.907474
7.6764956
7.599503
7.52251
7.2145386
6.906567
6.8295746
6.6755886
6.290624
6.2136316
6.290624
5.9826527
5.289717
4.904753
4.9817457
4.904753
4.4427958
3.9808388
3.7498603
3.8268533
3.8268533
3.6728673
3.2879028
2.8259459
2.5949674
2.5179744
2.286996
1.8250387
1.5170673
1.3630816
1.0551102
0.51616013
0.1311959
0.054203033
-0.17677557
-0.5617398
-1.1776828
-1.7936255
-2.2555828
-2.6405468
-3.0255113
-3.4874687
-4.103411
-4.642361
-5.1813116
-5.720261
-6.2592115
-6.721168
-7.2601185
-7.8760614
-8.415011
-8.953961
-9.338926
-9.72389
-10.185847
-10.570811
-11.032768
-11.417733
-11.802697
-12.187662
-12.495633
-12.803604
-13.111575
-13.573532
-13.958497
-14.343461
-14.728426
-15.036397
-15.267375
-15.575347
-16.037302
-16.576254
-16.807232
-16.807232
-16.884224
-17.115204
-17.346182
-17.57716
-17.80814
-18.039118
-18.270096
-18.578068
-18.963032
-19.347996
-19.578974
-19.809952
-20.040934
-20.425896
-20.73387
-20.964848
-21.118832
-21.34981
-21.58079
-21.888762
-22.119738
-22.35072
-22.65869
-22.889668
-23.043652
-23.351625
-23.659595
-23.96757
-24.198547
-24.429525
-24.58351
-24.81449
-24.968475
-25.276445
-25.661411
-26.046375
-26.20036
-26.354347
-26.585325
-26.816303
-27.124273
-27.355253
-27.432247
-27.50924
-27.586231
-27.740217
-28.04819
-28.356161
-28.58714
-28.664131
-28.895111
-29.12609
-29.280075
-29.12609
-29.049097
-29.12609
-29.203081
-29.280075
-29.280075
-29.280075
-29.280075
-29.280075
-29.203081
-29.049097
-28.972103
-28.972103
-29.049097
-29.12609
-29.203081
-29.12609
-28.972103
-28.664131
-28.356161
-28.202175
-28.202175
-28.356161
-28.433153
-28.279167
-28.202175
-28.202175
-28.356161
-28.510145
-28.81812
-28.895111
-28.664131
-28.433153
-28.433153
-28.433153
-28.356161
-28.125183
-27.894203
-27.740217
-27.586231
-27.50924
-27.432247
-27.50924
-27.586231
-27.740217
-27.971197
-28.125183
-28.202175
-28.202175
-28.202175
-28.279167
-28.58714
-28.972103
-29.049097
-28.972103
-28.895111
-28.895111
-29.049097
-29.203081
-29.280075
-29.357067
-29.511053
-29.665041
-29.973011
-30.203989
-30.434969
-30.588953
-30.819931
-31.127901
-31.435877
-31.743845
-32.05182
-32.2828
-32.59077
-32.898743
-33.12972
-33.43769
-33.899647
-34.28461
-34.66958
-34.977547
-35.285522
-35.59349
-35.82447
-36.209435
-36.517406
-36.82538
-37.210342
-37.51831
-37.6723
-37.98027
-38.211246
-38.519222
-38.7502
-38.904182
-39.05817
-39.21216
-39.443134
-39.90509
-40.598026
-40.829002
-40.67502
-40.444042
-40.598026
-40.906
-41.213966
-41.44495
-41.521942
-41.675926
-41.829914
-41.9839
-41.9839
-42.06089
-42.06089
-42.137882
-42.137882
-42.137882
-42.214878
-42.368862
-42.522846
-42.445854
-42.368862
-42.368862
-42.445854
-42.445854
-42.445854
-42.445854
-42.522846
-42.445854
-42.445854
-42.368862
-42.445854
-42.445854
-42.753826
-43.36977
-43.60075
-43.138794
-42.522846
-42.214878
-42.445854
-42.59984
-42.67683
-42.67683
-42.753826
-42.83082
-43.0618
-43.215786
-43.138794
-43.0618
-43.0618
-43.138794
-43.215786
-43.215786
-43.292778
-43.36977
-43.36977
-43.446762
-43.523754
-43.523754
-43.523754
-43.446762
-43.446762
-43.523754
-43.677742
-43.677742
-43.754734
-43.831726
-43.90872
-44.062702
-44.139698
-44.21669
-44.293682
-44.601658
-44.909626
-45.140606
-45.217598
-45.371582
-45.52557
-45.756546
-45.987526
-46.218506
-46.526478
-46.83445
-47.21941
-47.52738
-47.758366
-47.98934
-48.14333
-48.297314
-48.52829
-48.75927
-48.990246
-49.221226
-49.375214
-49.683186
-49.91416
-50.06815
-50.376118
-50.607098
-50.838074
-51.14605
-51.45402
-51.684998
-51.915977
-52.06996
-52.300938
-52.53192
-52.685905
-52.839893
-53.07087
-53.455833
-53.68681
-53.763805
-53.840797
-53.99478
-54.302757
-54.533733
-54.68772
-54.841705
-54.99569
-55.149677
-55.380653
-55.457645
-55.534637
-55.688625
-55.842613
-55.9966
-56.150585
-56.227577
-56.38156
-56.53555
-56.766525
-57.074497
-57.22848
-57.382473
-57.536457
-57.69044
-57.92142
-58.22939
-58.46037
-58.614353
-58.76834
-58.845333
-58.92233
-58.99932
-59.076313
-59.2303
-59.384285
-59.53827
-59.61526
-59.53827
-59.384285
-59.307293
-59.307293
-59.384285
-59.384285
-59.461277
-59.53827
-59.61526
-59.61526
-59.61526
-59.61526
-59.692257
-59.84624
-60.000225
-60.077217
-60.077217
-60.077217
-60.000225
-59.923233
-59.923233
-59.84624
-59.692257
-59.61526
-59.61526
-59.692257
-59.692257
-59.692257
-59.76925
-59.84624
-59.923233
-60.000225
-60.000225
-59.923233
-60.000225
-60.154213
-60.308197
-60.38519
-60.46218
-60.53918
-60.46218
-60.308197
-60.231205
-60.231205
-60.308197
-60.46218
-60.616173
-60.46218
-60.154213
-59.923233
-59.923233
-59.84624
-59.692257
-59.53827
-59.307293
-59.15331
-59.076313
-58.92233
-58.92233
-58.92233
-58.92233
-58.76834
-58.53736
-58.306385
-58.22939
-58.22939
-58.22939
-58.22939
-58.075405
-57.92142
-57.767437
-57.69044
-57.536457
-57.459465
-57.382473
-57.305473
-57.074497
-56.843517
-56.689533
-56.61254
-56.53555
-56.458557
-56.38156
-56.30457
-56.227577
-56.150585
-55.9966
-55.91961
-55.842613
-55.842613
-55.76562
-55.76562
-55.76562
-55.76562
-55.91961
-55.9966
-55.76562
-55.22667
-54.841705
-54.61073
-54.533733
-54.45674
-54.302757
-54.148773
-54.071774
-53.99478
-53.91779
-53.763805
-53.68681
-53.763805
-53.91779
-53.99478
-54.071774
-54.148773
-54.302757
-54.37975
-54.37975
-54.225765
-54.148773
-54.148773
-54.225765
-54.225765
-54.225765
-54.225765
-54.302757
-54.302757
-54.302757
-54.225765
-54.071774
-53.91779
-53.840797
-53.763805
-53.68681
-53.609818
-53.68681
-53.763805
-53.763805
-53.68681
-53.609818
-53.609818
-53.609818
-53.609818
-53.68681
-53.68681
-53.68681
-53.68681
-53.68681
-53.840797
-53.840797
-53.840797
-53.840797
-53.763805
-53.763805
-53.68681
-53.68681
-53.68681
-53.609818
-53.532825
-53.455833
-53.455833
-53.99478
-54.533733
-54.37975
-53.609818
-52.993877
-52.993877
-53.30185
-53.455833
-53.455833
-53.30185
-53.30185
-53.224857
-53.224857
-53.224857
-53.224857
-53.224857
-53.07087
-52.916885
-52.839893
-52.839893
-52.7629
-52.685905
-52.53192
-52.53192
-52.454926
-52.377934
-52.146954
-51.83898
-51.608006
-51.531013
-51.45402
-51.37703
-51.300034
-51.22304
-51.22304
-51.22304
-51.14605
-51.14605
-51.069057
-51.069057
-51.069057
-51.069057
-51.069057
-51.069057
-50.992065
-50.915073
-50.838074
-50.76108
-50.68409
-50.607098
-50.530106
-50.45311
-50.45311
-50.45311
-50.45311
-50.45311
-50.376118
-50.299126
-50.299126
-50.299126
-50.222134
-50.14514
-50.06815
-50.06815
-50.06815
-50.06815
-50.06815
-49.991158
-49.91416
-49.91416
-49.991158
-49.91416
-49.760178
-49.606194
-49.606194
-49.760178
-49.760178
-49.683186
-49.5292
-49.452206
-49.375214
-49.29822
-49.221226
-49.144234
-49.067238
-48.913254
-48.75927
-48.682278
-48.682278
-48.682278
-48.682278
-48.60528
-48.52829
-48.374306
-48.297314
-48.22032
-48.22032
-48.14333
-47.98934
-47.835358
-47.758366
-47.758366
-47.681374
-47.604374
-47.604374
-47.604374
-47.604374
-47.45039
-47.296406
-47.065426
-46.988434
-46.988434
-46.988434
-46.91144
-46.757454
-46.60347
-46.449486
-46.372494
-46.372494
-46.2955
-46.141514
-45.987526
-45.756546
-45.602562
-45.371582
-45.217598
-45.140606
-45.063614
-44.98662
-44.832634
-44.601658
-44.447674
-44.293682
-44.21669
-44.062702
-43.754734
-43.523754
-43.36977
-43.292778
-43.138794
-42.907814
-42.59984
-42.445854
-42.29187
-42.06089
-41.752922
-41.367958
-41.213966
-41.136974
-40.906
-40.598026
-40.290054
-40.05908
-39.8281
-39.751106
-39.59712
-39.443134
-39.21216
-38.904182
-38.673206
-38.519222
-38.28824
-38.134254
-37.90328
-37.595303
-37.364326
-37.210342
-37.056355
-36.82538
-36.44041
-36.132442
-35.901463
-35.670483
-35.439507
-35.131535
-34.977547
-34.823563
-34.66958
-34.4386
-34.20762
-33.899647
-33.66867
-33.3607
-33.052727
-32.82175
-32.667763
-32.59077
-32.513775
-32.35979
-32.128815
-31.820837
-31.58986
-31.358881
-31.204897
-31.127901
-31.050909
-30.819931
-30.665947
-30.511961
-30.357973
-30.203989
-30.050003
-29.973011
-29.896017
-29.742033
-29.511053
-29.357067
-29.203081
-29.049097
-28.972103
-28.895111
-28.972103
-28.895111
-28.81812
-28.664131
-28.58714
-28.510145
-28.433153
-28.202175
-28.04819
-28.04819
-28.04819
-28.125183
-28.125183
-27.971197
-27.81721
-27.663225
-27.663225
-27.740217
-27.740217
-27.740217
-27.740217
-27.586231
-27.432247
-27.355253
-27.278261
-27.355253
-27.355253
-27.355253
-27.278261
-27.278261
-27.355253
-27.432247
-27.432247
-27.355253
-27.355253
-27.432247
-27.50924
-27.50924
-27.50924
-27.432247
-27.432247
-27.432247
-27.586231
-27.740217
-27.663225
-27.355253
-27.124273
-27.124273
-27.20127
-27.20127
-27.124273
-27.047281
-26.893295
-26.816303
-26.739311
-26.739311
-26.739311
-26.739311
-26.739311
-26.739311
-26.739311
-26.662317
-26.585325
-26.508333
-26.43134
-26.508333
-26.585325
-26.739311
-26.739311
-26.739311
-26.816303
-26.816303
-26.816303
-26.739311
-26.739311
-26.662317
-26.662317
-26.739311
-26.816303
-26.739311
-26.585325
-26.585325
-26.508333
-26.43134
-26.43134
-26.43134
-26.354347
-26.277353
-26.123367
-25.969381
-25.969381
-25.969381
-25.815397
-25.661411
-25.58442
-25.507423
-25.35344
-25.122461
-24.891483
-24.737497
-24.737497
-24.737497
-24.737497
-24.81449
-24.737497
-24.58351
-24.506517
-24.506517
-24.506517
-24.429525
-24.429525
-24.429525
-24.429525
-24.429525
-24.506517
-24.506517
-24.506517
-24.429525
-24.429525
-24.506517
-24.506517
-24.58351
-24.58351
-24.506517
-24.506517
-24.429525
-24.198547
-24.044561
-23.890574
-23.890574
-23.890574
-23.890574
-23.736588
-23.582603
-23.505611
-23.274633
-23.043652
-22.96666
-22.96666
-22.96666
-23.043652
-23.043652
-22.96666
-22.812675
-22.735682
-22.65869
-22.65869
-22.65869
-22.581697
-22.581697
-22.581697
-22.581697
-22.504704
-22.504704
-22.504704
-22.504704
-22.427711
-22.273724
-22.119738
-21.965754
-21.888762
-21.657784
-21.58079
-21.657784
-21.657784
-21.503796
-21.272818
-21.195824
-21.195824
-21.195824
-21.118832
-21.04184
-20.964848
-20.964848
-20.887854
-20.810862
-20.810862
-20.810862
-20.810862
-20.810862
-20.810862
-20.73387
-20.656874
-20.579882
-20.579882
-20.579882
-20.579882
-20.579882
-20.502888
-20.425896
-20.348904
-20.425896
-20.502888
-20.425896
-20.27191
-20.040934
-19.96394
-19.96394
-19.96394
-19.886946
-19.73296
-19.655968
-19.578974
-19.501982
-19.42499
-19.271004
-19.117018
-19.040026
-19.040026
-19.040026
-18.963032
-18.886038
-18.809046
-18.732054
-18.65506
-18.578068
-18.501076
-18.578068
-18.578068
-18.578068
-18.501076
-18.424082
-18.424082
-18.270096
-18.193104
-18.116112
-18.039118
-18.039118
-18.039118
-18.116112
-18.116112
-18.116112
-18.039118
-17.962124
-17.885132
-17.80814
-17.731146
-17.731146
-17.80814
-17.885132
-17.885132
-17.731146
-17.500168
-17.269188
-17.192196
-17.192196
-17.192196
-17.115204
-17.03821
-17.03821
-17.03821
-17.03821
-17.03821
-16.884224
-16.653246
-16.499262
-16.499262
-16.499262
-16.576254
-16.499262
-16.499262
-16.345274
-16.19129
-16.114296
-16.037302
-15.960311
-15.960311
-15.883319
-15.806327
-15.806327
-15.729333
-15.652339
-15.652339
-15.652339
-15.575347
-15.421361
-15.267375
-15.190383
-15.267375
-15.267375
-15.344369
-15.344369
-15.344369
-15.190383
-15.036397
-14.959405
-14.959405
-15.036397
-15.190383
-15.190383
-15.190383
-15.113389
-15.113389
-14.959405
-14.959405
-15.036397
-15.113389
-15.113389
-15.036397
-14.959405
-15.036397
-15.036397
-15.036397
-15.036397
-14.959405
-14.959405
-14.882412
-14.882412
-15.190383
-15.344369
-15.113389
-14.805418
-14.651433
-14.651433
-14.651433
-14.57444
-14.497448
-14.420454
-14.343461
-14.343461
-14.343461
-14.266469
-14.112483
-14.035489
-14.035489
-14.112483
-14.035489
-13.958497
-13.881504
-13.881504
-13.881504
-13.958497
-13.958497
-14.035489
-14.035489
-13.958497
-13.881504
-13.804512
-13.804512
-13.881504
-13.958497
-13.958497
-13.881504
-13.881504
-13.881504
-13.804512
-13.804512
-13.804512
-13.804512
-13.804512
-13.727519
-13.727519
-13.650525
-13.650525
-13.650525
-13.49654
-13.419547
-13.265561
-13.265561
-13.573532
-14.266469
-14.497448
-13.958497
-13.265561
-12.95759
-13.111575
-13.265561
-13.265561
-13.111575
-13.111575
-13.111575
-13.111575
-13.111575
-13.034583
-12.95759
-12.880598
-12.880598
-12.880598
-12.880598
-12.880598
-12.880598
-12.95759
-12.95759
-12.880598
-12.803604
-12.726611
-12.726611
-12.572626
-12.495633
-12.418639
-12.495633
-12.649618
-12.649618
-12.572626
-12.495633
-12.341647
-12.264654
-12.187662
-12.110669
-12.110669
-12.110669
-12.110669
-11.956682
-11.802697
-11.571718
-11.417733
-11.263748
-11.186754
-11.109761
-11.109761
-11.032768
-10.878783
-10.724797
-10.647804
-10.647804
-10.570811
-10.493819
-10.416825
-10.339832
-10.339832
-10.416825
-10.339832
-10.26284
-10.185847
-10.108854
-9.954868
-9.877875
-9.646897
-9.569904
-9.569904
-9.492911
-9.415918
-9.338926
-9.261932
-9.261932
-9.18494
-8.953961
-8.799975
-8.722982
-8.568997
-8.492004
-8.492004
-8.492004
-8.415011
-8.338018
-8.184033
-8.030047
-8.030047
-7.9530544
-7.8760614
-7.7990685
-7.6450825
-7.5680904
-7.5680904
-7.4910965
-7.4141045
-7.2601185
-7.1831255
-7.0291395
-6.875154
-6.7981615
-6.721168
-6.6441755
-6.6441755
-6.4901896
-6.3362045
-6.1822186
-6.028233
-5.95124
-5.874247
-5.720261
-5.720261
-5.6432686
-5.566276
-5.3352976
-5.1813116
-5.0273256
-4.950333
-4.8733397
-4.7193546
-4.5653687
-4.4883757
-4.4113827
-4.257397
-4.103411
-3.9494257
-3.8724332
-3.7184472
-3.5644617
-3.4874687
-3.3334827
-3.2564898
-3.1794972
-3.1025043
-2.9485183
-2.7945328
-2.5635543
-2.4095683
-2.3325753
-2.2555828
-2.1015968
-1.9476112
-1.8706185
-1.8706185
-1.7936255
-1.7166327
-1.562647
-1.4086612
-1.3316685
-1.2546755
-1.1776828
-1.1006898
-1.023697
-0.94670415
-0.86971116
-0.7927184
-0.71572554
-0.5617398
-0.40775406
-0.25376832
-0.25376832
-0.25376832
-0.25376832
-0.25376832
-0.17677557
-0.099782705
-0.022789836
0.054203033
0.20818877
0.36217445
0.43916732
0.43916732
0.43916732
0.43916732
0.51616013
0.593153
0.67014587
0.74713874
0.8241316
0.97811735
1.0551102
1.1321031
1.209096
1.2860887
1.3630816
1.3630816
1.5170673
1.5940602
1.7480459
1.7480459
1.7480459
1.8250387
1.9020317
2.0560174
2.0560174
2.1330101
2.210003
2.210003
2.210003
2.286996
2.3639889
2.4409814
2.5179744
2.5179744
2.5179744
2.5949674
2.6719604
2.6719604
2.6719604
2.7489529
2.8259459
2.9029388
2.9799316
3.0569243
3.2109103
3.2879028
3.3648958
3.5188818
3.5958743
3.6728673
3.6728673
3.7498603
3.7498603
3.8268533
3.9038458
4.057832
4.057832
4.2118173
4.2888103
4.4427958
4.4427958
4.4427958
4.4427958
4.4427958
4.4427958
4.4427958
4.4427958
4.5197887
4.6737742
4.750767
4.82776
4.904753
5.0587387
5.1357317
5.1357317
5.1357317
5.1357317
5.1357317
5.212724
5.289717
5.36671
5.36671
5.4437027
5.5976887
5.5976887
5.5206957
5.5976887
5.674681
5.674681
5.674681
5.751674
5.9826527
6.1366386
6.0596457
5.90566
5.751674
5.828667
5.90566
5.90566
5.90566
5.9826527
5.9826527
5.9826527
5.9826527
5.9826527
6.0596457
6.1366386
6.0596457
5.9826527
6.0596457
6.0596457
6.0596457
6.0596457
6.0596457
6.1366386
6.1366386
6.1366386
6.2136316
6.2136316
6.2136316
6.2136316
6.2136316
6.2136316
6.2136316
6.1366386
6.1366386
6.1366386
6.1366386
6.1366386
6.0596457
5.9826527
5.9826527
5.9826527
5.9826527
5.90566
5.751674
5.674681
5.674681
5.674681
5.674681
5.674681
5.674681
5.674681
5.5976887
5.5976887
5.4437027
5.36671
5.289717
5.289717
5.36671
5.4437027
5.36671
5.289717
5.289717
5.212724
5.212724
5.1357317
5.212724
5.212724
5.212724
5.0587387
4.904753
4.904753
4.904753
4.904753
4.82776
4.6737742
4.6737742
4.5967817
4.5967817
4.4427958
4.2888103
4.2118173
4.2118173
4.2888103
4.2118173
4.057832
3.9808388
3.9038458
3.8268533
3.7498603
3.6728673
3.6728673
3.7498603
3.7498603
3.7498603
3.7498603
3.6728673
3.6728673
3.6728673
3.7498603
3.7498603
3.9038458
3.9808388
4.057832
4.1348243
4.2888103
4.4427958
4.5197887
4.5967817
4.750767
4.904753
5.0587387
5.212724
5.36671
5.4437027
5.674681
5.828667
6.0596457
6.1366386
6.290624
6.3676176
6.598596
6.7525816
6.906567
7.060553
7.2145386
7.3685246
7.52251
7.599503
7.6764956
7.8304815
7.9844675
8.0614605
8.0614605
8.138453
8.2924385
8.523417
8.677403
8.831389
8.831389
8.831389
8.908381
9.062367
9.216353
9.293345
9.370339
9.370339
9.447331
9.447331
9.370339
9.216353
9.062367
9.062367
9.216353
9.447331
9.524324
9.524324
9.447331
9.447331
9.524324
9.601317
9.447331
9.370339
9.370339
9.370339
9.370339
9.370339
9.370339
9.370339
9.293345
9.293345
9.139359
9.139359
9.062367
8.985374
8.831389
8.831389
8.908381
8.908381
8.7543955
8.60041
8.4464245
8.4464245
8.4464245
8.369432
8.215446
8.138453
8.138453
8.138453
8.138453
8.0614605
8.0614605
8.0614605
7.9844675
7.8304815
7.6764956
7.52251
7.3685246
7.2915316
7.1375456
7.060553
7.060553
6.906567
6.8295746
6.6755886
6.598596
6.5216026
6.3676176
6.2136316
6.1366386
6.0596457
5.90566
5.828667
5.751674
5.674681
5.5976887
5.4437027
5.289717
5.1357317
4.9817457
4.904753
4.82776
4.750767
4.5967817
4.5197887
4.365803
4.2118173
4.1348243
4.057832
3.9808388
3.9038458
3.7498603
3.5958743
3.5188818
3.4418888
3.3648958
3.3648958
3.2879028
3.2879028
3.2109103
3.0569243
2.9029388
2.7489529
2.6719604
2.5949674
2.5179744
2.5179744
2.4409814
2.3639889
2.210003
2.0560174
1.9790244
1.9020317
1.8250387
1.7480459
1.671053
1.671053
1.671053
1.5170673
1.4400744
1.2860887
1.2860887
1.2860887
1.2860887
1.209096
1.1321031
1.0551102
0.97811735
0.97811735
0.9011245
0.8241316
0.8241316
0.9011245
0.8241316
0.8241316
0.67014587
0.593153
0.593153
0.67014587
0.74713874
0.74713874
0.74713874
0.67014587
0.74713874
0.8241316
0.9011245
0.9011245
0.8241316
0.8241316
0.8241316
0.9011245
0.97811735
0.97811735
0.97811735
0.97811735
0.97811735
0.97811735
1.0551102
1.1321031
1.209096
1.3630816
1.3630816
1.4400744
1.4400744
1.4400744
1.4400744
1.4400744
1.4400744
1.4400744
1.3630816
1.2860887
1.209096
1.209096
1.209096
1.1321031
1.0551102
0.97811735
0.97811735
1.0551102
1.0551102
1.0551102
1.0551102
1.1321031
1.1321031
1.0551102
0.9011245
0.74713874
0.74713874
0.8241316
0.9011245
0.8241316
0.74713874
0.74713874
0.74713874
0.74713874
0.74713874
0.593153
0.51616013
0.36217445
0.36217445
0.36217445
0.43916732
0.43916732
0.43916732
0.43916732
0.43916732
0.43916732
0.43916732
0.43916732
0.43916732
0.43916732
0.51616013
0.51616013
0.51616013
0.593153
0.593153
0.593153
0.593153
0.593153
0.593153
0.593153
0.593153
0.67014587
0.67014587
0.74713874
0.74713874
0.74713874
0.67014587
0.67014587
0.593153
0.593153
0.51616013
0.43916732
0.43916732
0.43916732
0.51616013
0.51616013
0.593153
0.593153
0.593153
0.593153
0.51616013
0.593153
0.67014587
0.8241316
0.8241316
0.67014587
0.593153
0.593153
0.74713874
0.9011245
0.97811735
0.97811735
0.97811735
0.97811735
0.9011245
0.9011245
0.97811735
1.0551102
1.0551102
1.1321031
1.1321031
1.1321031
1.209096
1.209096
1.1321031
1.1321031
1.1321031
1.209096
1.209096
1.2860887
1.209096
1.1321031
1.1321031
1.209096
1.2860887
1.3630816
1.3630816
1.2860887
1.2860887
1.2860887
1.3630816
1.4400744
1.3630816
1.3630816
1.3630816
1.4400744
1.4400744
1.4400744
1.5170673
1.5170673
1.5940602
1.671053
1.671053
1.671053
1.671053
1.671053
1.671053
1.7480459
1.8250387
1.9020317
1.9790244
1.9790244
1.9790244
1.9020317
1.9790244
1.9790244
1.9790244
2.0560174
2.1330101
2.1330101
2.210003
2.210003
2.1330101
2.1330101
2.1330101
2.1330101
2.210003
2.286996
2.286996
2.286996
2.286996
2.286996
2.286996
2.286996
2.210003
2.210003
2.210003
2.210003
2.1330101
2.1330101
2.1330101
2.1330101
2.1330101
1.9790244
1.9020317
1.8250387
1.7480459
1.7480459
1.8250387
1.7480459
1.671053
1.5940602
1.5170673
1.5170673
1.4400744
1.4400744
1.4400744
1.4400744
1.4400744
1.2860887
1.1321031
1.0551102
1.1321031
1.1321031
1.1321031
1.0551102
1.0551102
1.0551102
1.0551102
1.0551102
0.97811735
0.9011245
0.8241316
0.8241316
0.8241316
0.74713874
0.593153
0.43916732
0.43916732
0.43916732
0.36217445
0.20818877
0.1311959
0.1311959
0.1311959
0.054203033
-0.022789836
-0.099782705
-0.17677557
-0.25376832
-0.3307613
-0.3307613
-0.40775406
-0.48474705
-0.6387327
-0.86971116
-1.023697
-1.1006898
-1.3316685
-1.562647
-1.7166327
-1.8706185
-1.9476112
-2.0246038
-1.9476112
-1.9476112
-1.8706185
-1.7936255
-1.7166327
-1.6396397
-1.7166327
-1.7166327
-1.7936255
-1.9476112
-1.9476112
-1.9476112
-1.7936255
-1.6396397
-1.6396397
-1.7936255
-1.8706185
-1.9476112
-1.9476112
-1.8706185
-1.8706185
-1.9476112
-2.1015968
-2.1015968
-2.1015968
-2.0246038
-2.1015968
-2.2555828
-2.3325753
-2.2555828
-2.2555828
-2.2555828
-2.2555828
-2.2555828
-2.3325753
-2.4095683
-2.4865613
-2.5635543
-2.5635543
-2.4865613
-2.4865613
-2.5635543
-2.5635543
-2.5635543
-2.5635543
-2.5635543
-2.5635543
-2.4865613
-2.4865613
-2.4095683
-2.3325753
-2.4095683
-2.4865613
-2.5635543
-2.5635543
-2.5635543
-2.4865613
-2.5635543
-2.5635543
-2.5635543
-2.5635543
-2.4865613
-2.4095683
-2.4095683
-2.4095683
-2.4095683
-2.4095683
-2.2555828
-2.1015968
-2.1015968
-2.1015968
-2.1785898
-2.1785898
-2.1785898
-2.1015968
-2.0246038
-1.9476112
-1.8706185
-1.8706185
-1.8706185
-1.8706185
-1.8706185
-1.7936255
-1.7936255
-1.7166327
-1.6396397
-1.4856542
-1.4086612
-1.4086612
-1.4856542
-1.4856542
-1.4856542
-1.4086612
-1.4086612
-1.3316685
-1.3316685
-1.2546755
-1.1776828
-1.1776828
-1.1006898
-1.023697
-0.94670415
-0.86971116
-0.86971116
-0.86971116
-0.7927184
-0.71572554
-0.5617398
-0.48474705
-0.48474705
-0.5617398
-0.5617398
-0.5617398
-0.48474705
-0.48474705
-0.5617398
-0.5617398
-0.48474705
-0.40775406
-0.40775406
-0.40775406
-0.40775406
-0.40775406
-0.40775406
-0.40775406
-0.40775406
-0.40775406
-0.40775406
-0.40775406
-0.3307613
-0.25376832
-0.3307613
-0.25376832
-0.17677557
-0.099782705
-0.022789836
-0.099782705
-0.099782705
-0.099782705
0.054203033
0.054203033
0.054203033
-0.022789836
-0.022789836
-0.099782705
-0.099782705
-0.022789836
0.054203033
0.1311959
0.1311959
0.1311959
0.1311959
0.1311959
0.1311959
0.1311959
0.20818877
0.20818877
0.28518158
0.28518158
0.36217445
0.36217445
0.36217445
0.36217445
0.28518158
0.28518158
0.36217445
0.28518158
0.28518158
0.28518158
0.28518158
0.36217445
0.36217445
0.43916732
0.593153
0.67014587
0.67014587
0.593153
0.593153
0.593153
0.67014587
0.8241316
0.8241316
0.74713874
0.74713874
0.67014587
0.593153
0.51616013
0.51616013
0.43916732
0.36217445
0.28518158
0.28518158
0.36217445
0.36217445
0.36217445
0.36217445
0.36217445
0.28518158
0.28518158
0.28518158
0.28518158
0.36217445
0.36217445
0.36217445
0.28518158
0.28518158
0.36217445
0.28518158
0.20818877
0.1311959
0.20818877
0.28518158
0.43916732
0.51616013
0.43916732
0.43916732
0.36217445
0.28518158
0.20818877
0.054203033
-0.022789836
-0.022789836
0.054203033
0.054203033
0.054203033
0.1311959
0.1311959
0.1311959
0.1311959
0.1311959
0.054203033
-0.022789836
0.054203033
0.1311959
0.1311959
0.1311959
0.054203033
0.054203033
0.054203033
-0.022789836
-0.022789836
-0.022789836
0.1311959
0.28518158
0.36217445
0.28518158
0.20818877
0.20818877
0.28518158
0.36217445
0.36217445
0.43916732
0.43916732
0.43916732
0.36217445
0.28518158
0.20818877
0.20818877
0.28518158
0.28518158
0.20818877
0.054203033
0.1311959
0.20818877
0.20818877
0.20818877
0.20818877
0.20818877
0.1311959
0.1311959
0.1311959
0.1311959
0.20818877
0.1311959
0.054203033
-0.022789836
0.054203033
0.054203033
0.054203033
0.054203033
0.054203033
0.1311959
0.20818877
0.28518158
0.20818877
0.20818877
0.20818877
0.28518158
0.28518158
0.28518158
0.36217445
0.36217445
0.43916732
0.51616013
0.67014587
0.8241316
0.9011245
0.97811735
0.9011245
0.8241316
0.8241316
1.0551102
1.1321031
1.209096
1.209096
1.1321031
1.1321031
1.209096
1.3630816
1.4400744
1.3630816
1.3630816
1.3630816
1.4400744
1.5940602
1.671053
1.671053
1.5940602
1.4400744
1.3630816
1.4400744
1.5170673
1.671053
1.7480459
1.7480459
1.7480459
1.8250387
1.9020317
1.9020317
1.9020317
1.9020317
1.9790244
2.1330101
2.210003
2.286996
2.3639889
2.4409814
2.5179744
2.5179744
2.5179744
2.5949674
2.6719604
2.7489529
2.7489529
2.9029388
2.9799316
3.0569243
3.1339173
3.1339173
3.1339173
3.2109103
3.2109103
3.2109103
3.2879028
3.2879028
3.2879028
3.4418888
3.4418888
3.4418888
3.3648958
3.3648958
3.3648958
3.4418888
3.4418888
3.4418888
3.5188818
3.5188818
3.4418888
3.3648958
3.3648958
3.4418888
3.5188818
3.5958743
3.5958743
3.5188818
3.4418888
3.4418888
3.4418888
3.4418888
3.3648958
3.3648958
3.3648958
3.4418888
3.5188818
3.5188818
3.5188818
3.3648958
3.2879028
3.2879028
3.3648958
3.3648958
3.4418888
3.4418888
3.5188818
3.5188818
3.5188818
3.4418888
3.5188818
3.5958743
3.6728673
3.7498603
3.6728673
3.5188818
3.5188818
3.5188818
3.5958743
3.6728673
3.7498603
3.7498603
3.8268533
3.9038458
3.9038458
3.8268533
3.8268533
3.8268533
3.8268533
3.7498603
3.7498603
3.6728673
3.5958743
3.5188818
3.5188818
3.5958743
3.5188818
3.4418888
3.3648958
3.2879028
3.2109103
3.1339173
3.0569243
2.9799316
2.9029388
2.8259459
2.7489529
2.5949674
2.3639889
2.286996
2.1330101
2.1330101
2.0560174
1.9790244
1.8250387
1.7480459
1.5940602
1.5170673
1.3630816
1.209096
1.0551102
0.97811735
0.9011245
0.8241316
0.74713874
0.593153
0.51616013
0.43916732
0.36217445
0.36217445
0.36217445
0.28518158
0.054203033
-0.099782705
-0.099782705
-0.022789836
-0.022789836
-0.022789836
-0.17677557
-0.3307613
-0.3307613
-0.25376832
-0.25376832
-0.25376832
-0.3307613
-0.3307613
-0.3307613
-0.40775406
-0.40775406
-0.40775406
-0.40775406
-0.3307613
-0.3307613
-0.25376832
-0.25376832
-0.25376832
-0.25376832
-0.25376832
-0.099782705
0.054203033
0.1311959
0.054203033
0.1311959
0.20818877
0.36217445
0.43916732
0.43916732
0.51616013
0.51616013
0.51616013
0.593153
0.67014587
0.74713874
0.74713874
0.8241316
0.9011245
0.9011245
0.9011245
0.9011245
0.9011245
0.97811735
1.0551102
1.0551102
1.1321031
1.1321031
1.1321031
1.0551102
0.97811735
0.97811735
1.0551102
1.0551102
1.0551102
1.0551102
1.1321031
1.209096
1.2860887
1.2860887
1.209096
1.1321031
1.1321031
1.209096
1.3630816
1.4400744
1.5170673
1.5170673
1.4400744
1.2860887
1.2860887
1.3630816
1.5170673
1.5940602
1.671053
1.671053
1.671053
1.671053
1.671053
1.7480459
1.9020317
1.9790244
2.1330101
2.210003
2.286996
2.3639889
2.3639889
2.4409814
2.4409814
2.5179744
2.5949674
2.6719604
2.7489529
2.6719604
2.5949674
2.6719604
2.7489529
2.8259459
2.8259459
2.8259459
2.9029388
3.0569243
3.0569243
3.0569243
3.0569243
3.0569243
3.1339173
3.2109103
3.2109103
3.1339173
3.2109103
3.2109103
3.2109103
3.1339173
3.1339173
3.1339173
3.0569243
2.9799316
2.9799316
2.9799316
3.0569243
2.9799316
2.9799316
2.9799316
3.0569243
2.9799316
2.9029388
2.8259459
2.9029388
2.9029388
2.9799316
2.9029388
2.9029388
2.8259459
2.9029388
2.9029388
2.9799316
2.9799316
2.9799316
2.8259459
2.6719604
2.5949674
2.6719604
2.8259459
2.8259459
2.8259459
2.8259459
2.8259459
2.8259459
2.8259459
2.8259459
2.9799316
3.0569243
3.0569243
3.0569243
3.1339173
3.1339173
3.0569243
3.0569243
3.1339173
3.2879028
3.3648958
3.2109103
3.1339173
3.0569243
3.1339173
3.0569243
3.0569243
2.9799316
2.9799316
2.9799316
2.9029388
2.9029388
2.9799316
2.9799316
2.9799316
2.9799316
2.9799316
2.9029388
2.8259459
2.9029388
2.9029388
2.9029388
2.9799316
2.9799316
2.9799316
2.9799316
2.9799316
2.9029388
2.9029388
2.8259459
2.8259459
2.8259459
2.9029388
2.8259459
2.7489529
2.7489529
2.8259459
2.9029388
2.9029388
2.9029388
2.9029388
2.9799316
3.0569243
3.0569243
3.0569243
3.0569243
3.0569243
3.1339173
3.2109103
3.2109103
3.2109103
3.2109103
3.2109103
3.2109103
3.2109103
3.1339173
3.1339173
3.2109103
3.2879028
3.3648958
3.3648958
3.2879028
3.2109103
3.1339173
3.2109103
3.2879028
3.3648958
3.3648958
3.2879028
3.2879028
3.2879028
3.3648958
3.5188818
3.5188818
3.5958743
3.5958743
3.5958743
3.5958743
3.5958743
3.5958743
3.5958743
3.5958743
3.7498603
3.8268533
4.365803
4.9817457
4.82776
4.057832
3.4418888
3.3648958
3.5958743
3.7498603
3.8268533
3.7498603
3.6728673
3.5958743
3.5958743
3.5958743
3.5958743
3.5188818
3.5958743
3.5958743
3.6728673
3.7498603
3.7498603
3.5958743
3.5188818
3.5188818
3.5188818
3.5188818
3.5958743
3.5188818
3.5188818
3.5188818
3.5958743
3.7498603
3.8268533
3.7498603
3.6728673
3.5958743
3.5958743
3.6728673
3.7498603
3.8268533
3.9038458
3.9038458
3.9038458
3.9038458
3.9808388
4.057832
4.057832
3.9038458
3.8268533
3.8268533
3.8268533
3.8268533
3.9038458
3.9038458
3.9038458
3.7498603
3.5958743
3.5188818
3.5188818
3.5188818
3.4418888
3.5188818
3.5188818
3.5188818
3.4418888
3.4418888
3.3648958
3.3648958
3.3648958
3.2109103
3.1339173
3.1339173
3.2109103
3.2879028
3.2879028
3.2109103
3.1339173
3.1339173
3.2109103
3.2109103
3.2109103
3.2109103
3.1339173
3.0569243
2.9799316
3.0569243
3.1339173
3.0569243
3.0569243
3.0569243
3.1339173
3.0569243
3.0569243
3.0569243
2.9799316
2.9029388
2.8259459
2.8259459
2.9029388
2.9029388
2.9029388
2.8259459
2.8259459
2.7489529
2.6719604
2.5179744
2.4409814
2.4409814
2.4409814
2.5179744
2.4409814
2.4409814
2.3639889
2.3639889
2.286996
2.210003
2.1330101
2.0560174
2.0560174
1.9790244
1.9790244
1.9020317
1.9020317
1.8250387
1.7480459
1.671053
1.671053
1.671053
1.671053
1.5940602
1.5940602
1.5940602
1.5170673
1.5940602
1.5940602
1.671053
1.5940602
1.5170673
1.5170673
1.5940602
1.671053
1.7480459
1.7480459
1.671053
1.5940602
1.5940602
1.671053
1.8250387
1.8250387
1.8250387
1.7480459
1.8250387
1.9020317
1.9790244
2.0560174
2.1330101
2.1330101
2.1330101
2.1330101
2.0560174
2.0560174
2.0560174
2.210003
2.3639889
2.5179744
2.5949674
2.5179744
2.5179744
2.5179744
2.5179744
2.5949674
2.7489529
2.7489529
2.7489529
2.7489529
2.7489529
2.7489529
2.7489529
2.6719604
2.6719604
2.6719604
2.8259459
2.9029388
2.9799316
2.9799316
2.9799316
2.9799316
2.9799316
3.0569243
3.2109103
3.2879028
3.3648958
3.3648958
3.4418888
3.5188818
3.5958743
3.7498603
3.8268533
3.9038458
3.9808388
3.9808388
3.9808388
4.057832
4.1348243
4.1348243
4.1348243
4.1348243
4.2118173
4.2888103
4.2888103
4.2888103
4.365803
4.4427958
4.6737742
4.82776
4.82776
4.904753
4.9817457
5.0587387
5.1357317
5.1357317
5.0587387
4.9817457
5.0587387
5.1357317
5.289717
5.36671
5.36671
5.289717
5.289717
5.36671
5.4437027
5.5206957
5.5206957
5.5206957
5.5976887
5.5976887
5.674681
5.751674
5.828667
5.90566
5.90566
5.9826527
5.9826527
6.0596457
6.2136316
6.290624
6.290624
6.2136316
6.290624
6.44461
6.5216026
6.598596
6.5216026
6.44461
6.44461
6.5216026
6.5216026
6.44461
6.5216026
6.598596
6.6755886
6.7525816
6.7525816
6.6755886
6.6755886
6.598596
6.598596
6.5216026
6.5216026
6.598596
6.6755886
6.598596
6.5216026
6.3676176
6.2136316
5.9826527
5.9826527
6.0596457
6.290624
6.5216026
6.6755886
6.6755886
6.6755886
6.6755886
6.7525816
6.7525816
6.7525816
6.8295746
6.98356
7.2915316
7.445517
7.52251
7.3685246
7.2145386
7.1375456
7.1375456
7.060553
6.98356
7.060553
7.1375456
7.2145386
7.1375456
7.060553
7.060553
7.060553
6.98356
6.906567
6.906567
6.98356
6.98356
7.060553
7.060553
6.98356
6.906567
6.8295746
6.8295746
6.6755886
6.598596
6.6755886
6.6755886
6.7525816
6.6755886
6.598596
6.5216026
6.44461
6.290624
6.2136316
6.1366386
6.0596457
6.0596457
5.9826527
5.90566
5.828667
5.828667
5.828667
5.751674
5.674681
5.751674
5.828667
5.90566
5.90566
5.828667
5.751674
5.751674
5.751674
5.828667
5.828667
5.751674
5.674681
5.674681
5.674681
5.674681
5.674681
5.674681
5.674681
5.5976887
5.5976887
5.5976887
5.674681
5.674681
5.751674
5.828667
5.751674
5.674681
5.5976887
5.5976887
5.5976887
5.674681
5.751674
5.828667
5.828667
5.828667
5.751674
5.751674
5.751674
5.751674
5.674681
5.5976887
5.5976887
5.5206957
5.5206957
5.4437027
5.289717
5.212724
5.212724
5.1357317
5.1357317
5.1357317
5.1357317
5.1357317
5.1357317
5.1357317
5.0587387
5.1357317
5.1357317
5.212724
5.1357317
5.1357317
5.0587387
5.0587387
5.1357317
5.1357317
5.1357317
5.1357317
5.1357317
5.212724
5.289717
5.289717
5.289717
5.36671
5.36671
5.4437027
5.4437027
5.4437027
5.4437027
5.4437027
5.4437027
5.5206957
5.5976887
5.674681
5.674681
5.674681
5.5976887
5.5976887
5.5976887
5.674681
5.5976887
5.5976887
5.5976887
5.5976887
5.5976887
5.5206957
5.4437027
5.289717
5.289717
5.36671
5.36671
5.289717
5.1357317
4.9817457
4.9817457
4.9817457
4.82776
4.5197887
4.2118173
3.9038458
3.7498603
3.6728673
3.7498603
3.9038458
4.1348243
4.1348243
4.057832
3.9038458
3.9038458
3.9038458
4.1348243
4.2888103
4.5197887
4.6737742
4.6737742
4.5967817
4.4427958
4.2888103
4.2118173
4.2888103
4.365803
4.5197887
4.5197887
4.4427958
4.365803
4.2888103
4.1348243
4.057832
4.057832
4.1348243
4.2118173
4.2118173
4.2118173
4.2118173
4.2888103
4.2888103
4.2888103
4.2888103
4.2888103
4.365803
4.4427958
4.365803
4.365803
4.365803
4.365803
4.365803
4.2888103
4.365803
4.365803
4.365803
4.2888103
4.2118173
4.1348243
4.1348243
4.057832
4.057832
4.057832
4.057832
4.057832
3.9808388
3.9038458
3.9038458
3.9808388
4.1348243
4.2118173
4.1348243
4.057832
4.1348243
4.2118173
4.2888103
4.2888103
4.2888103
4.365803
4.4427958
4.5197887
4.5967817
4.6737742
4.750767
4.82776
4.82776
4.904753
4.9817457
5.0587387
5.212724
5.289717
5.289717
5.289717
5.289717
5.36671
5.5206957
5.674681
5.674681
5.674681
5.751674
5.828667
5.90566
5.90566
5.90566
5.90566
5.90566
5.90566
5.9826527
5.9826527
6.0596457
6.1366386
6.2136316
6.1366386
6.1366386
6.1366386
6.2136316
6.1366386
6.1366386
6.2136316
6.3676176
6.3676176
6.3676176
6.3676176
6.3676176
6.3676176
6.5216026
6.598596
6.6755886
6.6755886
6.6755886
6.7525816
6.7525816
6.7525816
6.7525816
6.598596
6.598596
6.598596
6.598596
6.598596
6.5216026
6.598596
6.598596
6.6755886
6.598596
6.5216026
6.5216026
6.5216026
6.5216026
6.5216026
6.5216026
6.5216026
6.598596
6.598596
6.5216026
6.5216026
6.5216026
6.5216026
6.5216026
6.44461
6.5216026
6.598596
6.6755886
6.6755886
6.598596
6.5216026
6.44461
6.5216026
6.598596
6.598596
6.5216026
6.5216026
6.5216026
6.44461
6.44461
6.5216026
6.44461
6.44461
6.44461
6.44461
6.5216026
6.5216026
6.5216026
6.44461
6.44461
6.3676176
6.290624
6.2136316
6.1366386
6.2136316
6.290624
6.2136316
6.1366386
6.0596457
6.1366386
6.2136316
6.2136316
6.2136316
6.2136316
6.1366386
6.1366386
6.1366386
6.1366386
6.0596457
5.9826527
5.90566
5.9826527
6.0596457
6.0596457
5.9826527
5.9826527
6.0596457
6.0596457
5.9826527
5.90566
5.828667
5.828667
5.828667
5.828667
5.828667
5.90566
5.9826527
6.0596457
5.9826527
5.90566
5.90566
5.90566
5.9826527
5.90566
5.90566
5.90566
5.9826527
5.9826527
5.9826527
5.9826527
5.9826527
5.9826527
5.9826527
5.90566
5.90566
5.828667
5.90566
5.90566
5.9826527
5.9826527
5.9826527
5.90566
5.90566
5.828667
5.828667
5.828667
5.751674
5.751674
5.751674
5.828667
5.90566
5.90566
5.90566
5.90566
5.90566
5.9826527
5.9826527
6.0596457
6.1366386
6.1366386
6.1366386
6.2136316
6.2136316
6.2136316
6.2136316
6.2136316
6.290624
6.3676176
6.44461
6.598596
6.6755886
6.6755886
6.598596
6.5216026
6.5216026
6.598596
6.598596
6.5216026
6.598596
6.6755886
6.7525816
6.7525816
6.7525816
6.7525816
6.7525816
6.8295746
6.8295746
6.8295746
6.8295746
6.7525816
6.8295746
6.906567
6.906567
6.906567
6.906567
6.98356
6.98356
6.98356
6.906567
6.906567
6.98356
7.060553
7.060553
7.060553
7.060553
6.98356
6.98356
6.98356
7.060553
7.1375456
7.1375456
7.1375456
7.060553
7.060553
7.1375456
7.1375456
7.1375456
7.1375456
7.1375456
7.1375456
7.060553
7.060553
7.060553
7.1375456
7.1375456
6.98356
6.906567
6.8295746
6.8295746
6.8295746
6.8295746
6.8295746
6.8295746
6.906567
6.906567
6.8295746
6.6755886
6.6755886
6.6755886
6.7525816
6.8295746
6.7525816
6.6755886
6.6755886
6.7525816
6.8295746
6.7525816
6.6755886
6.598596
6.598596
6.6755886
6.7525816
6.6755886
6.598596
6.5216026
6.598596
6.598596
6.5216026
6.44461
6.44461
6.5216026
6.5216026
6.5216026
6.44461
6.44461
6.44461
6.44461
6.3676176
6.2136316
6.2136316
6.2136316
6.290624
6.290624
6.2136316
6.0596457
5.9826527
6.0596457
6.0596457
6.0596457
5.9826527
5.90566
5.90566
5.9826527
6.0596457
6.0596457
5.9826527
5.90566
5.90566
5.9826527
5.9826527
5.90566
5.828667
5.828667
5.90566
5.9826527
5.9826527
5.90566
5.828667
5.751674
5.751674
5.828667
5.90566
5.90566
5.90566
5.828667
5.828667
5.751674
5.751674
5.828667
5.828667
5.751674
5.751674
5.751674
5.828667
5.90566
5.828667
5.828667
5.90566
5.90566
5.828667
5.828667
5.751674
5.828667
5.828667
5.751674
5.751674
5.751674
5.751674
5.828667
5.751674
5.674681
5.5976887
5.674681
5.828667
5.90566
5.828667
5.828667
5.828667
5.90566
5.9826527
5.9826527
5.9826527
5.828667
5.751674
5.674681
5.674681
5.751674
5.751674
5.751674
5.5976887
5.5206957
5.4437027
5.36671
5.289717
5.212724
5.212724
5.212724
5.212724
5.212724
5.1357317
5.1357317
5.0587387
4.9817457
4.904753
4.904753
4.904753
4.9817457
5.0587387
5.0587387
4.9817457
4.9817457
4.904753
4.904753
4.82776
4.82776
4.82776
4.9817457
5.0587387
5.1357317
5.212724
5.289717
5.289717
5.212724
5.212724
5.212724
5.212724
5.289717
5.4437027
5.5206957
5.5976887
5.5206957
5.5206957
5.674681
5.90566
6.0596457
6.1366386
6.1366386
6.0596457
5.9826527
6.0596457
6.0596457
5.9826527
5.90566
5.828667
5.751674
5.751674
5.5976887
5.5206957
5.4437027
5.4437027
5.4437027
5.4437027
5.5206957
5.5206957
5.5976887
5.674681
5.751674
5.828667
5.828667
5.90566
5.90566
6.0596457
6.2136316
6.290624
6.3676176
6.3676176
6.290624
6.290624
6.3676176
6.44461
6.5216026
6.44461
6.3676176
6.290624
6.3676176
6.44461
6.44461
6.3676176
6.290624
6.2136316
6.290624
6.3676176
6.3676176
6.44461
6.44461
6.44461
6.44461
6.44461
6.44461
6.5216026
6.5216026
6.5216026
6.5216026
6.5216026
6.5216026
6.598596
6.6755886
6.6755886
6.598596
6.598596
6.598596
6.598596
6.598596
6.598596
6.598596
6.598596
6.598596
6.598596
6.5216026
6.5216026
6.5216026
6.598596
6.6755886
6.6755886
6.598596
6.5216026
6.5216026
6.6755886
6.7525816
6.6755886
6.5216026
6.5216026
6.5216026
6.5216026
6.598596
6.598596
6.598596
6.3676176
6.2136316
6.1366386
6.1366386
6.0596457
6.0596457
6.2136316
6.290624
6.2136316
6.1366386
6.0596457
6.1366386
6.1366386
6.2136316
6.3676176
6.3676176
6.3676176
6.290624
6.290624
6.3676176
6.3676176
6.3676176
6.44461
6.598596
6.7525816
6.906567
6.98356
6.98356
6.98356
6.98356
6.906567
6.8295746
6.8295746
6.906567
6.8295746
6.6755886
6.5216026
6.5216026
6.44461
6.290624
6.1366386
6.1366386
6.2136316
6.2136316
6.2136316
6.2136316
6.3676176
6.44461
6.5216026
6.44461
6.3676176
6.3676176
6.44461
6.5216026
6.598596
6.598596
6.598596
6.598596
6.5216026
6.44461
6.3676176
6.3676176
6.44461
6.44461
6.3676176
6.290624
6.2136316
6.2136316
6.2136316
6.2136316
6.2136316
6.2136316
6.1366386
6.1366386
6.1366386
6.2136316
6.2136316
6.290624
6.290624
6.290624
6.3676176
6.3676176
6.3676176
6.44461
6.5216026
6.598596
6.598596
6.5216026
6.5216026
6.44461
6.44461
6.44461
6.44461
6.44461
6.5216026
6.598596
6.598596
6.598596
6.6755886
6.598596
6.598596
6.598596
6.598596
6.6755886
6.6755886
6.598596
6.598596
6.598596
6.598596
6.5216026
6.5216026
6.598596
6.6755886
6.7525816
6.598596
6.598596
6.598596
6.6755886
6.6755886
6.6755886
6.7525816
6.7525816
6.7525816
6.7525816
6.6755886
6.598596
6.6755886
6.8295746
6.98356
7.060553
7.060553
7.1375456
7.2915316
7.445517
7.599503
7.599503
7.52251
7.445517
7.2915316
7.2915316
7.3685246
7.445517
7.445517
7.3685246
7.2915316
7.1375456
7.060553
6.98356
6.906567
6.906567
6.8295746
6.98356
7.060553
7.2145386
7.2145386
7.1375456
7.060553
7.1375456
7.1375456
7.2145386
7.2915316
7.2915316
7.3685246
7.445517
7.445517
7.445517
7.3685246
7.3685246
7.2915316
7.3685246
7.3685246
7.3685246
7.2915316
7.1375456
7.1375456
7.2145386
7.2145386
7.2145386
7.2145386
7.2915316
7.3685246
7.445517
7.445517
7.3685246
7.3685246
7.445517
7.52251
7.445517
7.445517
7.52251
7.6764956
7.753489
7.753489
7.753489
7.6764956
7.6764956
7.6764956
7.753489
7.8304815
7.907474
7.907474
7.907474
7.9844675
7.9844675
8.0614605
8.138453
8.215446
8.215446
8.215446
8.215446
8.215446
8.369432
8.4464245
8.4464245
8.369432
8.369432
8.369432
8.369432
8.369432
8.369432
8.369432
8.369432
8.369432
8.369432
8.2924385
8.2924385
8.2924385
8.369432
8.369432
8.4464245
8.523417
8.60041
8.60041
8.60041
8.677403
8.831389
8.985374
9.062367
9.062367
8.908381
8.7543955
8.677403
8.677403
8.7543955
8.677403
8.60041
8.523417
8.4464245
8.2924385
8.215446
8.215446
8.2924385
8.369432
8.369432
8.369432
8.369432
8.369432
8.369432
8.4464245
8.523417
8.60041
8.7543955
8.908381
8.985374
9.062367
9.062367
9.062367
8.985374
8.831389
8.7543955
8.831389
8.831389
8.831389
8.831389
8.908381
8.985374
9.062367
9.139359
9.062367
8.985374
9.062367
9.293345
9.370339
9.447331
9.447331
9.524324
9.601317
9.601317
9.601317
9.67831
9.755302
9.832296
9.832296
9.909288
9.986281
10.063274
9.986281
9.909288
9.909288
10.063274
10.140267
10.140267
10.140267
10.063274
10.063274
10.140267
10.21726
10.21726
10.140267
10.063274
10.063274
10.140267
10.140267
10.063274
10.063274
10.063274
10.063274
9.986281
9.909288
9.909288
9.832296
9.832296
9.909288
9.986281
9.909288
9.832296
9.67831
9.67831
9.67831
9.67831
9.755302
9.67831
9.601317
9.447331
9.447331
9.447331
9.447331
9.447331
9.370339
9.293345
9.293345
9.447331
9.601317
9.601317
9.601317
9.524324
9.447331
9.524324
9.601317
9.601317
9.601317
9.601317
9.601317
9.601317
9.67831
9.67831
9.755302
9.755302
9.755302
9.67831
9.67831
9.601317
9.67831
9.832296
9.909288
9.909288
9.832296
9.755302
9.755302
9.755302
9.832296
9.755302
9.67831
9.601317
9.601317
9.67831
9.67831
9.755302
9.755302
9.755302
9.67831
9.601317
9.524324
9.524324
9.601317
9.601317
9.601317
9.67831
9.67831
9.755302
9.832296
9.832296
9.832296
9.67831
9.67831
9.67831
9.832296
9.909288
9.832296
9.755302
9.755302
9.755302
9.832296
9.832296
9.909288
9.909288
9.986281
9.909288
9.832296
9.832296
9.909288
9.909288
9.909288
9.909288
9.909288
9.909288
9.986281
9.986281
10.063274
10.140267
10.140267
10.140267
10.140267
10.140267
9.909288
7.52251
4.6737742
-1.1006898
-12.726611
-17.269188
-6.1822186
9.832296
16.91564
14.066902
9.293345
8.369432
10.371246
11.911103
11.526138
9.67831
7.8304815
7.8304815
9.293345
10.602224
10.756209
10.294252
9.832296
9.67831
9.755302
9.832296
9.909288
9.909288
9.909288
9.832296
9.755302
9.755302
9.67831
9.67831
9.524324
9.524324
9.447331
9.370339
9.370339
9.447331
9.447331
9.447331
9.447331
9.447331
9.447331
9.524324
9.601317
9.601317
9.601317
9.524324
9.524324
9.524324
9.524324
9.601317
9.524324
9.524324
9.524324
9.601317
9.601317
9.67831
9.67831
9.832296
9.909288
9.986281
9.909288
9.986281
10.063274
10.140267
10.063274
10.140267
10.140267
10.21726
10.294252
10.294252
10.294252
10.371246
10.448238
10.525231
10.448238
10.448238
10.371246
10.448238
10.525231
10.602224
10.679217
10.602224
10.602224
10.602224
10.679217
10.833203
10.833203
10.756209
10.756209
10.756209
10.756209
10.833203
10.910195
10.910195
10.910195
10.910195
10.910195
10.833203
10.756209
10.679217
10.679217
10.756209
10.756209
10.756209
10.756209
10.756209
10.602224
10.448238
10.371246
10.371246
10.448238
10.525231
10.525231
10.448238
10.448238
10.448238
10.371246
10.371246
10.371246
10.371246
10.371246
10.448238
10.448238
10.371246
10.371246
10.294252
10.294252
10.294252
10.371246
10.371246
10.371246
10.371246
10.448238
10.448238
10.448238
10.371246
10.294252
10.21726
10.140267
10.21726
10.294252
10.371246
10.371246
10.294252
10.21726
10.21726
10.140267
10.140267
10.140267
10.21726
10.294252
10.294252
10.294252
10.294252
10.21726
10.21726
10.21726
10.21726
10.21726
10.140267
10.140267
10.140267
10.294252
10.371246
10.448238
10.371246
10.294252
10.21726
10.294252
10.371246
10.448238
10.525231
10.448238
10.448238
10.525231
10.602224
10.525231
10.448238
10.371246
10.448238
10.525231
10.525231
10.525231
10.525231
10.525231
10.602224
10.602224
10.679217
10.679217
10.756209
10.833203
10.910195
11.064181
11.29516
11.526138
11.680125
11.757117
11.911103
12.065088
12.296067
12.37306
12.450052
12.527046
12.604039
12.604039
12.604039
12.527046
12.37306
12.219074
12.142082
12.142082
12.219074
12.296067
12.296067
12.296067
12.142082
12.065088
11.988095
11.911103
11.757117
11.680125
11.680125
11.680125
11.680125
11.680125
11.603131
11.449146
11.29516
11.29516
11.218167
11.218167
11.29516
11.29516
11.372153
11.372153
11.372153
11.29516
11.372153
11.449146
11.603131
11.603131
11.680125
11.680125
11.757117
11.83411
11.83411
11.911103
11.911103
11.988095
11.988095
11.988095
12.065088
12.065088
12.142082
12.142082
12.142082
12.219074
12.37306
12.37306
12.37306
12.37306
12.37306
12.37306
12.450052
12.450052
12.527046
12.604039
12.604039
12.604039
12.604039
12.604039
12.604039
12.527046
12.450052
12.37306
12.37306
12.37306
12.450052
12.37306
12.296067
12.142082
12.142082
12.065088
12.065088
11.988095
11.988095
12.065088
12.065088
11.988095
11.911103
11.911103
11.911103
11.911103
11.83411
11.680125
11.680125
11.757117
11.83411
11.757117
11.680125
11.603131
11.603131
11.603131
11.603131
11.680125
11.757117
11.757117
11.680125
11.603131
11.603131
11.603131
11.603131
11.603131
11.603131
11.603131
11.680125
11.680125
11.757117
11.757117
11.757117
11.757117
11.83411
11.911103
11.911103
11.911103
11.83411
11.83411
11.911103
11.988095
11.988095
12.065088
12.065088
11.988095
11.911103
11.83411
11.911103
11.911103
11.911103
11.911103
11.911103
11.988095
11.988095
11.988095
11.911103
11.911103
11.83411
11.83411
11.83411
11.757117
11.757117
11.83411
11.911103
11.988095
11.988095
11.911103
11.83411
11.757117
11.757117
11.83411
11.988095
12.065088
12.065088
11.988095
11.988095
11.988095
11.988095
11.911103
11.911103
11.988095
12.065088
12.065088
12.065088
12.065088
12.142082
12.142082
12.142082
12.219074
12.219074
12.142082
12.065088
12.065088
12.065088
12.219074
12.296067
12.296067
12.296067
12.296067
12.296067
12.296067
12.296067
12.296067
12.296067
12.296067
12.37306
12.450052
12.450052
12.450052
12.450052
12.37306
12.296067
12.219074
12.142082
12.219074
12.296067
12.296067
12.296067
12.219074
12.142082
12.142082
12.142082
12.142082
12.065088
11.988095
11.988095
12.065088
11.988095
11.911103
11.83411
11.757117
11.757117
11.757117
11.83411
11.83411
11.83411
11.757117
11.680125
11.680125
11.526138
11.449146
11.372153
11.29516
11.29516
11.29516
11.29516
11.218167
11.064181
11.064181
10.987189
10.910195
10.833203
10.833203
10.833203
10.756209
10.679217
10.679217
10.679217
10.679217
10.679217
10.602224
10.602224
10.602224
10.679217
10.756209
10.833203
10.833203
10.910195
10.833203
10.833203
10.756209
10.833203
10.910195
10.910195
10.987189
10.987189
11.064181
11.141174
11.218167
11.29516
11.29516
11.29516
11.372153
11.372153
11.449146
11.526138
11.603131
11.526138
11.526138
11.449146
11.449146
11.449146
11.449146
11.449146
11.449146
11.526138
11.526138
11.526138
11.526138
11.449146
11.372153
11.29516
11.218167
11.218167
11.141174
11.141174
11.141174
11.141174
11.218167
11.141174
10.987189
10.833203
10.679217
10.602224
10.525231
10.448238
10.448238
10.525231
10.525231
10.448238
10.294252
10.140267
10.063274
9.986281
9.986281
9.909288
9.909288
9.832296
9.832296
9.832296
9.755302
9.67831
9.601317
9.601317
9.601317
9.524324
9.524324
9.524324
9.447331
9.370339
9.370339
9.293345
9.216353
9.139359
9.062367
9.139359
9.139359
9.062367
8.985374
8.985374
9.062367
9.062367
9.062367
8.985374
8.985374
8.908381
8.831389
8.7543955
8.677403
8.677403
8.677403
8.677403
8.60041
8.523417
8.523417
8.4464245
8.4464245
8.369432
8.369432
8.369432
8.369432
8.369432
8.369432
8.369432
8.2924385
8.215446
8.2924385
8.4464245
8.523417
8.4464245
8.369432
8.369432
8.369432
8.2924385
8.215446
8.138453
8.138453
8.138453
8.138453
8.0614605
8.138453
8.138453
8.0614605
7.9844675
7.8304815
7.753489
7.753489
7.753489
7.753489
7.6764956
7.6764956
7.599503
7.52251
7.445517
7.52251
7.6764956
7.753489
7.6764956
7.6764956
7.599503
7.6764956
7.753489
7.8304815
7.753489
7.6764956
7.599503
7.753489
7.907474
7.9844675
7.9844675
7.9844675
8.0614605
8.138453
8.138453
8.138453
8.138453
8.215446
8.215446
8.2924385
8.369432
8.4464245
8.523417
8.523417
8.60041
8.60041
8.7543955
8.831389
8.831389
8.831389
8.908381
8.908381
8.985374
9.062367
9.139359
9.216353
9.216353
9.216353
9.139359
9.139359
9.139359
9.139359
9.139359
9.139359
9.062367
9.062367
9.062367
9.062367
9.139359
9.062367
8.985374
8.908381
8.831389
8.7543955
8.677403
8.677403
8.7543955
8.677403
8.677403
8.677403
8.677403
8.60041
8.523417
8.523417
8.4464245
8.4464245
8.369432
8.2924385
8.2924385
8.215446
8.215446
8.215446
8.215446
8.138453
8.138453
8.0614605
7.9844675
7.907474
7.8304815
7.8304815
7.8304815
7.753489
7.6764956
7.6764956
7.6764956
7.753489
7.8304815
7.8304815
7.6764956
7.599503
7.599503
7.599503
7.599503
7.52251
7.52251
7.52251
7.52251
7.445517
7.445517
7.445517
7.445517
7.52251
7.52251
7.52251
7.445517
7.445517
7.445517
7.52251
7.52251
7.445517
7.3685246
7.445517
7.445517
7.3685246
7.2915316
7.2145386
7.2915316
7.2915316
7.2915316
7.2915316
7.3685246
7.3685246
7.3685246
7.2915316
7.2145386
7.1375456
7.2145386
7.2145386
7.2915316
7.2145386
7.1375456
7.060553
7.060553
7.1375456
7.2145386
7.2145386
7.2145386
7.2145386
7.1375456
7.1375456
7.2145386
7.2915316
7.3685246
7.2915316
7.2145386
7.1375456
7.2145386
7.2915316
7.2915316
7.2145386
7.1375456
7.1375456
7.2145386
7.2915316
7.2915316
7.2915316
7.2915316
7.2145386
7.2145386
7.2145386
7.2145386
7.2145386
7.2145386
7.2145386
7.2145386
7.2915316
7.3685246
7.2915316
7.2915316
7.2915316
7.3685246
7.3685246
7.3685246
7.445517
7.445517
7.445517
7.445517
7.445517
7.3685246
7.3685246
7.3685246
7.445517
7.52251
7.599503
7.599503
7.599503
7.599503
7.599503
7.6764956
7.753489
7.753489
7.753489
7.753489
7.753489
7.8304815
7.753489
7.753489
7.8304815
7.907474
7.907474
7.8304815
7.8304815
7.8304815
7.907474
7.9844675
7.9844675
7.9844675
7.9844675
7.9844675
7.907474
7.907474
7.9844675
7.9844675
8.0614605
8.138453
8.138453
8.0614605
7.9844675
7.9844675
7.9844675
8.138453
8.215446
8.2924385
8.2924385
8.215446
8.215446
8.138453
8.138453
8.138453
8.138453
8.215446
8.2924385
8.369432
8.369432
8.2924385
8.2924385
8.2924385
8.2924385
8.2924385
8.369432
8.369432
8.369432
8.369432
8.369432
8.4464245
8.369432
8.369432
8.2924385
8.369432
8.369432
8.369432
8.4464245
8.4464245
8.4464245
8.4464245
8.4464245
8.523417
8.523417
8.523417
8.523417
8.523417
8.523417
8.523417
8.523417
8.4464245
8.369432
8.4464245
8.4464245
8.4464245
8.369432
8.4464245
8.523417
8.60041
8.60041
8.60041
8.60041
8.60041
8.677403
8.677403
8.677403
8.60041
8.60041
8.677403
8.7543955
8.831389
8.831389
8.831389
8.831389
8.831389
8.908381
8.908381
8.908381
8.908381
8.908381
8.985374
8.985374
8.985374
8.908381
8.985374
8.985374
9.062367
8.985374
8.908381
8.831389
8.831389
8.831389
8.908381
8.985374
8.985374
9.062367
9.062367
9.062367
8.985374
8.908381
8.831389
8.831389
8.831389
8.908381
8.908381
9.062367
9.139359
9.139359
9.139359
9.062367
9.139359
9.293345
9.293345
9.293345
9.370339
9.370339
9.370339
9.370339
9.370339
9.370339
9.370339
9.370339
9.370339
9.370339
9.447331
9.447331
9.447331
9.447331
9.370339
9.370339
9.293345
9.293345
9.293345
9.370339
9.447331
9.370339
9.370339
9.293345
9.293345
9.447331
9.524324
9.524324
9.524324
9.447331
9.524324
9.524324
9.524324
9.601317
9.601317
9.601317
9.601317
9.601317
9.67831
9.601317
9.601317
9.601317
9.67831
9.832296
9.909288
9.832296
9.909288
9.909288
9.909288
9.909288
9.909288
9.986281
9.986281
10.063274
10.063274
10.063274
10.063274
10.063274
10.063274
10.063274
10.063274
10.063274
10.063274
10.063274
10.063274
10.063274
10.063274
10.140267
10.140267
10.21726
10.21726
10.140267
10.140267
10.21726
10.21726
10.21726
10.21726
10.21726
10.140267
10.21726
10.21726
10.294252
10.294252
10.294252
10.371246
10.371246
10.294252
10.21726
10.140267
10.140267
10.140267
10.063274
9.909288
9.832296
9.755302
9.755302
9.755302
9.755302
9.755302
9.67831
9.601317
9.601317
9.67831
9.67831
9.67831
9.601317
9.601317
9.601317
9.601317
9.67831
9.67831
9.755302
9.755302
9.832296
9.909288
9.986281
9.986281
10.063274
10.140267
10.140267
10.140267
10.063274
10.063274
10.063274
10.140267
10.140267
10.140267
10.140267
10.21726
10.21726
10.294252
10.371246
10.371246
10.294252
10.21726
10.140267
10.063274
10.063274
10.140267
10.21726
10.21726
10.140267
10.140267
10.140267
10.063274
10.063274
10.063274
10.140267
10.21726
10.21726
10.140267
10.140267
10.140267
10.21726
10.294252
10.371246
10.371246
10.371246
10.063274
7.9844675
5.674681
6.290624
9.216353
11.526138
11.603131
10.679217
10.140267
10.294252
10.679217
10.756209
10.679217
10.602224
10.756209
10.756209
10.756209
10.602224
10.525231
10.525231
10.602224
10.679217
10.756209
10.756209
10.756209
10.833203
10.756209
10.756209
10.756209
10.756209
10.756209
10.756209
10.756209
10.756209
10.833203
10.910195
10.910195
10.910195
10.910195
10.987189
10.910195
10.910195
10.987189
11.141174
11.141174
11.141174
11.064181
11.064181
11.141174
11.141174
11.064181
10.987189
10.987189
10.987189
10.987189
10.910195
10.910195
10.910195
10.910195
10.910195
10.833203
10.833203
10.756209
10.833203
10.833203
10.756209
10.756209
10.756209
10.756209
10.679217
10.679217
10.679217
10.602224
10.602224
10.602224
10.602224
10.679217
10.679217
10.679217
10.679217
10.602224
10.602224
10.679217
10.756209
10.756209
10.833203
10.833203
10.833203
10.910195
10.910195
10.910195
10.910195
10.910195
10.833203
10.679217
10.602224
10.602224
10.679217
10.756209
10.756209
10.602224
10.602224
10.602224
10.679217
10.679217
10.679217
10.679217
10.602224
10.679217
10.756209
10.833203
10.833203
10.756209
10.679217
10.679217
10.833203
10.833203
10.756209
10.602224
10.602224
10.602224
10.602224
10.602224
10.602224
10.602224
10.679217
10.679217
10.756209
10.833203
10.833203
10.833203
10.833203
10.833203
10.679217
10.602224
10.602224
10.679217
10.679217
10.602224
10.525231
10.602224
10.602224
10.679217
10.602224
10.602224
10.602224
10.756209
10.756209
10.756209
10.679217
10.602224
10.602224
10.679217
10.756209
10.756209
10.679217
10.679217
10.679217
10.756209
10.910195
10.987189
10.987189
10.833203
10.833203
10.987189
11.064181
11.064181
11.064181
11.064181
11.064181
11.141174
11.218167
11.218167
11.218167
11.218167
11.29516
11.372153
11.449146
11.372153
11.372153
11.372153
11.449146
11.449146
11.372153
11.372153
11.372153
11.449146
11.449146
11.526138
11.526138
11.603131
11.603131
11.603131
11.526138
11.526138
11.603131
11.680125
11.680125
11.757117
11.757117
11.757117
11.757117
11.757117
11.680125
11.680125
11.680125
11.757117
11.757117
11.83411
11.757117
11.680125
11.603131
11.603131
11.757117
11.83411
11.911103
11.911103
11.911103
11.83411
11.83411
11.83411
11.911103
11.988095
11.988095
11.911103
11.911103
11.988095
12.065088
12.065088
12.065088
12.065088
12.065088
11.988095
11.988095
11.988095
11.988095
11.988095
11.988095
11.911103
11.911103
11.83411
11.83411
11.83411
11.83411
11.911103
11.911103
11.911103
11.83411
11.83411
11.911103
11.911103
11.911103
11.83411
11.83411
11.911103
11.911103
11.911103
11.911103
11.911103
11.988095
11.988095
11.911103
11.911103
11.911103
11.911103
11.988095
12.065088
12.065088
12.065088
12.065088
11.988095
11.988095
11.988095
11.988095
12.065088
12.065088
12.065088
12.065088
11.988095
11.911103
11.911103
11.988095
11.911103
11.83411
11.83411
11.83411
11.83411
11.757117
11.757117
11.757117
11.757117
11.757117
11.680125
11.603131
11.603131
11.603131
11.603131
11.680125
11.757117
11.83411
11.83411
11.757117
11.680125
11.603131
11.603131
11.603131
11.603131
11.603131
11.603131
11.603131
11.603131
11.603131
11.680125
11.757117
11.757117
11.757117
11.680125
11.603131
11.603131
11.526138
11.526138
11.603131
11.603131
11.603131
11.603131
11.603131
11.603131
11.603131
11.526138
11.526138
11.526138
11.526138
11.449146
11.449146
11.449146
11.449146
11.372153
11.29516
11.218167
11.218167
11.218167
11.141174
11.141174
11.141174
11.218167
11.218167
11.218167
11.218167
11.29516
11.372153
11.372153
11.29516
11.29516
11.29516
11.372153
11.372153
11.29516
11.29516
11.29516
11.372153
11.372153
11.29516
11.29516
11.29516
11.29516
11.29516
11.29516
11.372153
11.449146
11.372153
11.218167
11.064181
11.141174
11.29516
11.372153
11.29516
11.218167
11.141174
11.141174
11.141174
11.218167
11.218167
11.218167
11.218167
11.218167
11.141174
11.064181
11.064181
11.064181
11.064181
11.141174
11.141174
11.141174
11.141174
11.064181
10.910195
10.910195
10.910195
10.833203
10.833203
10.833203
10.910195
10.987189
10.987189
10.987189
10.987189
10.987189
10.987189
11.064181
10.987189
10.987189
10.910195
10.910195
10.987189
10.987189
10.910195
10.910195
10.910195
10.987189
10.987189
10.987189
10.987189
10.987189
10.987189
10.987189
10.910195
10.910195
10.910195
10.987189
10.987189
10.987189
10.987189
10.987189
11.064181
11.141174
11.141174
11.141174
11.141174
11.141174
11.141174
11.064181
10.987189
10.910195
10.910195
10.987189
11.064181
11.064181
10.987189
10.987189
10.987189
10.987189
11.064181
11.064181
10.987189
10.987189
11.064181
11.064181
10.987189
10.910195
10.910195
10.910195
10.987189
10.987189
10.987189
10.910195
10.910195
10.910195
10.910195
10.910195
10.833203
10.833203
10.910195
10.987189
10.987189
10.910195
10.833203
10.833203
10.833203
10.910195
10.910195
10.910195
10.833203
10.756209
10.756209
10.833203
10.833203
10.756209
10.756209
10.679217
10.602224
10.602224
10.602224
10.679217
10.679217
10.602224
10.602224
10.602224
10.602224
10.448238
10.371246
10.448238
10.525231
10.525231
10.602224
10.679217
10.602224
10.525231
10.448238
10.448238
10.525231
10.602224
10.525231
10.371246
10.371246
10.371246
10.448238
10.525231
10.371246
10.294252
10.21726
10.294252
10.294252
10.21726
10.140267
10.063274
10.063274
10.140267
10.21726
10.21726
10.140267
10.063274
10.063274
10.063274
10.063274
9.986281
9.986281
9.986281
9.986281
9.986281
9.986281
9.986281
9.909288
9.909288
9.986281
9.986281
9.909288
9.832296
9.832296
9.832296
9.909288
9.832296
9.755302
9.67831
9.67831
9.67831
9.67831
9.755302
9.832296
9.909288
9.832296
9.832296
9.832296
9.832296
9.909288
9.832296
9.832296
9.755302
9.832296
9.832296
9.832296
9.832296
9.909288
9.909288
9.832296
9.755302
9.67831
9.67831
9.67831
9.67831
9.755302
9.755302
9.755302
9.67831
9.601317
9.601317
9.524324
9.447331
9.370339
9.370339
9.370339
9.293345
9.139359
9.139359
9.139359
9.139359
9.139359
9.062367
8.908381
8.908381
8.985374
8.985374
8.985374
8.908381
8.831389
8.7543955
8.7543955
8.677403
8.677403
8.7543955
8.7543955
8.60041
8.4464245
8.369432
8.4464245
8.523417
8.60041
8.523417
8.4464245
8.369432
8.369432
8.369432
8.369432
8.369432
8.2924385
8.369432
8.4464245
8.523417
8.4464245
8.369432
8.369432
8.369432
8.369432
8.369432
8.4464245
8.4464245
8.4464245
8.4464245
8.4464245
8.4464245
8.369432
8.369432
8.369432
8.4464245
8.4464245
8.523417
8.4464245
8.4464245
8.369432
8.4464245
8.523417
8.60041
8.60041
8.60041
8.60041
8.677403
8.677403
8.677403
8.677403
8.677403
8.677403
8.677403
8.677403
8.7543955
8.7543955
8.7543955
8.7543955
8.677403
8.677403
8.677403
8.677403
8.7543955
8.831389
8.908381
8.908381
8.831389
8.831389
8.831389
8.831389
8.908381
8.908381
8.985374
8.908381
8.908381
8.831389
8.831389
8.831389
8.908381
8.985374
9.062367
9.062367
9.062367
9.062367
9.062367
9.139359
9.139359
9.216353
9.216353
9.293345
9.370339
9.447331
9.447331
9.447331
9.293345
9.216353
9.139359
9.139359
9.216353
9.293345
9.293345
9.293345
9.370339
9.370339
9.370339
9.293345
9.139359
9.062367
9.139359
9.216353
9.216353
9.139359
9.062367
8.985374
8.985374
9.062367
8.985374
8.908381
8.908381
8.831389
8.831389
8.908381
8.908381
8.908381
8.831389
8.831389
8.7543955
8.677403
8.60041
8.60041
8.523417
8.523417
8.523417
8.523417
8.60041
8.677403
8.677403
8.60041
8.523417
8.523417
8.523417
8.523417
8.4464245
8.369432
8.369432
8.369432
8.2924385
8.2924385
8.215446
8.215446
8.2924385
8.369432
8.369432
8.2924385
8.215446
8.138453
8.0614605
8.0614605
8.138453
8.215446
8.215446
8.215446
8.215446
8.138453
8.0614605
8.0614605
8.215446
8.2924385
8.369432
8.2924385
8.138453
8.0614605
8.0614605
7.9844675
7.9844675
7.9844675
7.9844675
7.907474
7.907474
7.8304815
7.8304815
7.8304815
7.8304815
7.8304815
7.8304815
7.8304815
7.8304815
7.8304815
7.8304815
7.8304815
7.8304815
7.8304815
7.753489
7.6764956
7.599503
7.599503
7.52251
7.52251
7.599503
7.599503
7.599503
7.52251
7.52251
7.445517
7.445517
7.445517
7.3685246
7.2915316
7.2915316
7.3685246
7.3685246
7.445517
7.445517
7.445517
7.445517
7.52251
7.52251
7.445517
7.445517
7.3685246
7.3685246
7.445517
7.3685246
7.3685246
7.3685246
7.3685246
7.3685246
7.3685246
7.2915316
7.2145386
7.2915316
7.3685246
7.3685246
7.3685246
7.3685246
7.445517
7.445517
7.2915316
7.2145386
7.1375456
7.1375456
7.2145386
7.2145386
7.2145386
7.1375456
7.1375456
7.2145386
7.2145386
7.2145386
7.2145386
7.2145386
7.2145386
7.2145386
7.2145386
7.1375456
7.060553
7.060553
7.060553
6.98356
6.98356
6.98356
7.060553
7.060553
6.98356
6.8295746
6.7525816
6.7525816
6.7525816
6.7525816
6.7525816
6.7525816
6.7525816
6.6755886
6.598596
6.598596
6.598596
6.5216026
6.5216026
6.44461
6.3676176
6.44461
6.5216026
6.598596
6.598596
6.5216026
6.44461
6.3676176
6.3676176
6.3676176
6.3676176
6.3676176
6.3676176
6.44461
6.44461
6.3676176
6.3676176
6.3676176
6.3676176
6.3676176
6.3676176
6.3676176
6.3676176
6.290624
6.290624
6.290624
6.2136316
6.1366386
6.1366386
6.0596457
6.0596457
6.1366386
6.0596457
6.0596457
6.0596457
6.0596457
6.1366386
6.1366386
6.0596457
5.9826527
5.90566
5.90566
5.9826527
6.0596457
5.9826527
5.90566
5.828667
5.828667
5.828667
5.828667
5.828667
5.828667
5.751674
5.751674
5.828667
5.828667
5.828667
5.751674
5.751674
5.828667
5.90566
5.90566
5.828667
5.828667
5.828667
5.90566
5.90566
5.90566
5.90566
5.90566
5.90566
5.828667
5.90566
5.9826527
5.9826527
5.9826527
5.9826527
5.90566
5.9826527
5.9826527
5.9826527
6.0596457
6.0596457
6.0596457
6.0596457
5.90566
5.90566
5.9826527
6.1366386
6.1366386
6.0596457
5.9826527
5.9826527
6.0596457
6.1366386
6.1366386
6.0596457
6.0596457
6.0596457
6.1366386
6.1366386
6.1366386
6.1366386
6.0596457
6.0596457
6.0596457
6.1366386
6.0596457
6.0596457
6.0596457
6.0596457
6.0596457
5.9826527
5.90566
5.90566
5.90566
5.90566
5.828667
5.751674
5.751674
5.751674
5.751674
5.751674
5.5976887
5.5206957
5.4437027
5.4437027
5.4437027
5.36671
5.289717
5.289717
5.212724
5.212724
5.0587387
5.0587387
5.0587387
5.0587387
5.0587387
4.9817457
4.904753
4.82776
4.750767
4.82776
4.82776
4.82776
4.750767
4.6737742
4.5967817
4.5967817
4.5197887
4.5197887
4.5197887
4.4427958
4.365803
4.2888103
4.365803
4.365803
4.2888103
4.2118173
4.1348243
4.057832
4.057832
4.057832
3.9808388
3.9038458
3.8268533
3.7498603
3.8268533
3.8268533
3.8268533
3.7498603
3.7498603
3.7498603
3.6728673
3.5958743
3.5188818
3.4418888
3.4418888
3.3648958
3.2879028
3.2879028
3.2109103
3.2879028
3.2879028
3.3648958
3.3648958
3.2879028
3.2109103
3.1339173
3.0569243
3.0569243
3.0569243
2.9799316
2.9799316
2.9029388
2.9029388
2.8259459
2.6719604
2.5949674
2.5949674
2.6719604
2.7489529
2.7489529
2.6719604
2.6719604
2.5179744
2.5179744
2.5179744
2.5949674
2.5179744
2.5179744
2.5179744
2.5949674
2.5179744
2.4409814
2.3639889
2.3639889
2.3639889
2.3639889
2.286996
2.286996
2.286996
2.286996
2.210003
2.210003
2.1330101
2.1330101
2.1330101
2.1330101
2.0560174
1.9790244
1.9790244
1.9790244
1.9790244
1.9790244
1.9790244
2.0560174
2.1330101
2.1330101
2.0560174
2.0560174
2.0560174
1.9790244
1.9790244
1.9020317
1.9790244
2.0560174
1.9790244
1.9790244
1.9020317
1.9020317
1.9020317
1.9020317
1.8250387
1.8250387
1.8250387
1.8250387
1.8250387
1.8250387
1.8250387
1.8250387
1.8250387
1.8250387
1.8250387
1.9020317
1.9790244
1.9790244
1.9790244
1.9020317
1.8250387
1.8250387
1.8250387
1.9020317
1.9020317
1.8250387
1.7480459
1.671053
1.7480459
1.8250387
1.8250387
1.7480459
1.7480459
1.7480459
1.7480459
1.7480459
1.7480459
1.671053
1.5940602
1.5940602
1.671053
1.671053
1.671053
1.671053
1.7480459
1.7480459
1.671053
1.4400744
1.3630816
1.4400744
1.5170673
1.5170673
1.5170673
1.5170673
1.5170673
1.4400744
1.4400744
1.4400744
1.3630816
1.3630816
1.3630816
1.3630816
1.3630816
1.3630816
1.4400744
1.4400744
1.5170673
1.4400744
1.3630816
1.3630816
1.3630816
1.3630816
1.2860887
1.2860887
1.3630816
1.2860887
1.2860887
1.209096
1.209096
1.1321031
1.1321031
1.0551102
1.1321031
1.209096
1.209096
1.1321031
0.97811735
0.9011245
0.9011245
0.9011245
0.9011245
0.8241316
0.74713874
0.74713874
0.67014587
0.51616013
0.43916732
0.36217445
0.36217445
0.36217445
0.20818877
0.054203033
-0.17677557
-0.25376832
-0.17677557
-0.17677557
-0.25376832
-0.40775406
-0.48474705
-0.5617398
-0.5617398
-0.48474705
-0.40775406
-0.40775406
-0.48474705
-0.48474705
-0.48474705
-0.5617398
-0.5617398
-0.5617398
-0.5617398
-0.6387327
-0.6387327
-0.5617398
-0.48474705
-0.40775406
-0.48474705
-0.5617398
-0.5617398
-0.48474705
-0.48474705
-0.40775406
-0.48474705
-0.48474705
-0.48474705
-0.48474705
-0.40775406
-0.40775406
-0.40775406
-0.3307613
-0.25376832
-0.25376832
-0.25376832
-0.25376832
-0.099782705
-0.099782705
-0.099782705
-0.17677557
-0.25376832
-0.17677557
-0.099782705
-0.022789836
-0.022789836
0.054203033
0.054203033
0.054203033
0.1311959
0.1311959
0.1311959
0.054203033
-0.022789836
-0.022789836
-0.022789836
-0.022789836
-0.022789836
-0.099782705
-0.022789836
0.054203033
0.054203033
-0.099782705
-0.17677557
-0.099782705
-0.022789836
-0.022789836
-0.099782705
-0.17677557
-0.25376832
-0.17677557
-0.17677557
-0.25376832
-0.25376832
-0.40775406
-0.40775406
-0.3307613
-0.25376832
-0.3307613
-0.3307613
-0.40775406
-0.40775406
-0.3307613
-0.3307613
-0.40775406
-0.40775406
-0.5617398
-0.5617398
-0.5617398
-0.48474705
-0.40775406
-0.40775406
-0.5617398
-0.6387327
-0.6387327
-0.6387327
-0.71572554
-0.7927184
-0.86971116
-0.86971116
-0.7927184
-0.71572554
-0.71572554
-0.7927184
-0.7927184
-0.86971116
-0.94670415
-1.023697
-1.023697
-1.1006898
-1.1776828
-1.1776828
-1.1006898
-1.1006898
-1.1006898
-1.1776828
-1.1776828
-1.2546755
-1.2546755
-1.3316685
-1.4086612
-1.4086612
-1.4086612
-1.4856542
-1.4856542
-1.4856542
-1.4086612
-1.4856542
-1.6396397
-1.8706185
-1.9476112
-1.7936255
-1.7166327
-1.6396397
-1.7936255
-1.9476112
-1.8706185
-1.7936255
-1.7936255
-1.7936255
-1.8706185
-1.8706185
-1.9476112
-1.9476112
-1.9476112
-1.9476112
-1.9476112
-1.9476112
-2.0246038
-2.0246038
-2.1015968
-2.1015968
-2.1015968
-2.0246038
-2.0246038
-2.0246038
-2.1015968
-2.1015968
-2.1785898
-2.2555828
-2.3325753
-2.2555828
-2.2555828
-2.2555828
-2.3325753
-2.4095683
-2.4095683
-2.3325753
-2.3325753
-2.2555828
-2.2555828
-2.3325753
-2.3325753
-2.4095683
-2.4095683
-2.4095683
-2.4865613
-2.4865613
-2.4865613
-2.4865613
-2.4095683
-2.4095683
-2.3325753
-2.4095683
-2.4865613
-2.5635543
-2.5635543
-2.4865613
-2.4865613
-2.5635543
-2.6405468
-2.6405468
-2.5635543
-2.5635543
-2.6405468
-2.7175398
-2.7945328
-2.7175398
-2.7175398
-2.7175398
-2.7175398
-2.7945328
-2.8715258
-2.8715258
-2.8715258
-2.8715258
-2.8715258
-2.8715258
-2.8715258
-2.9485183
-3.0255113
-2.9485183
-2.9485183
-3.0255113
-3.1025043
-3.1025043
-3.0255113
-2.9485183
-2.9485183
-3.0255113
-3.0255113
-3.0255113
-3.0255113
-3.0255113
-3.1025043
-3.1025043
-3.1794972
-3.1025043
-3.1025043
-3.0255113
-3.0255113
-3.1025043
-3.1025043
-3.1025043
-3.1025043
-3.1025043
-3.1025043
-3.1025043
-3.1025043
-3.1025043
-3.1794972
-3.1794972
-3.1794972
-3.1794972
-3.1794972
-3.1794972
-3.2564898
-3.3334827
-3.4104757
-3.4104757
-3.4104757
-3.4104757
-3.3334827
-3.3334827
-3.3334827
-3.3334827
-3.3334827
-3.4874687
-3.4874687
-3.4104757
-3.2564898
-3.2564898
-3.3334827
-3.4104757
-3.4104757
-3.4104757
-3.4874687
-3.4874687
-3.4874687
-3.4874687
-3.4874687
-3.4104757
-3.4874687
-3.5644617
-3.7184472
-3.7184472
-3.7184472
-3.7954402
-3.7954402
-3.7954402
-3.7954402
-3.7954402
-3.7954402
-3.7954402
-3.8724332
-3.8724332
-3.9494257
-3.9494257
-4.0264187
-4.0264187
-3.9494257
-3.8724332
-3.9494257
-4.0264187
-4.0264187
-3.9494257
-3.9494257
-4.103411
-4.180404
-4.257397
-4.180404
-4.180404
-4.257397
-4.33439
-4.4113827
-4.33439
-4.257397
-4.33439
-4.4113827
-4.4883757
-4.4883757
-4.5653687
-4.642361
-4.7193546
-4.796347
-4.7193546
-4.642361
-4.5653687
-4.5653687
-4.642361
-4.7193546
-4.796347
-4.796347
-4.8733397
-4.8733397
-4.950333
-4.8733397
-4.796347
-4.796347
-4.8733397
-4.8733397
-4.950333
-4.950333
-4.950333
-4.950333
-4.8733397
-4.950333
-4.950333
-5.0273256
-4.950333
-4.950333
-5.0273256
-5.104318
-5.1813116
-5.1813116
-5.104318
-5.1813116
-5.1813116
-5.258304
-5.258304
-5.3352976
-5.3352976
-5.3352976
-5.3352976
-5.3352976
-5.4892826
-5.4892826
-5.4892826
-5.41229
-5.4892826
-5.566276
-5.6432686
-5.566276
-5.566276
-5.6432686
-5.6432686
-5.566276
-5.566276
-5.566276
-5.566276
-5.566276
-5.566276
-5.6432686
-5.6432686
-5.720261
-5.720261
-5.720261
-5.6432686
-5.720261
-5.720261
-5.720261
-5.720261
-5.720261
-5.7972546
-5.874247
-5.874247
-5.7972546
-5.720261
-5.7972546
-5.874247
-5.874247
-5.874247
-5.874247
-5.874247
-5.95124
-5.95124
-5.95124
-6.028233
-6.1052256
-6.1822186
-6.1822186
-6.1052256
-6.028233
-6.1052256
-6.1822186
-6.3362045
-6.3362045
-6.3362045
-6.2592115
-6.3362045
-6.413197
-6.413197
-6.4901896
-6.4901896
-6.567183
-6.6441755
-6.6441755
-6.6441755
-6.567183
-6.567183
-6.4901896
-6.567183
-6.6441755
-6.721168
-6.7981615
-6.721168
-6.6441755
-6.6441755
-6.6441755
-6.4901896
-6.413197
-6.413197
-6.567183
-6.6441755
-6.6441755
-6.6441755
-6.6441755
-6.567183
-6.567183
-6.6441755
-6.567183
-6.4901896
-6.413197
-6.413197
-6.3362045
-6.413197
-6.4901896
-6.567183
-6.4901896
-6.413197
-6.2592115
-6.2592115
-6.1822186
-6.1822186
-6.1822186
-6.1822186
-6.1822186
-6.1822186
-6.1052256
-6.028233
-6.028233
-6.028233
-6.028233
-6.028233
-6.028233
-5.95124
-6.028233
-6.028233
-6.028233
-5.95124
-5.95124
-5.95124
-6.028233
-6.028233
-6.028233
-6.1052256
-6.1822186
-6.1822186
-6.2592115
-6.3362045
-6.4901896
-6.4901896
-6.4901896
-6.567183
-6.721168
-6.7981615
-6.875154
-6.875154
-7.0291395
-7.1831255
-7.1831255
-7.2601185
-7.2601185
-7.4141045
-7.6450825
-7.7990685
-7.7990685
-7.7220755
-7.7220755
-7.7220755
-7.7990685
-7.8760614
-8.030047
-8.030047
-8.107039
-8.107039
-8.107039
-8.107039
-8.184033
-8.261025
-8.338018
-8.261025
-8.184033
-8.261025
-8.338018
-8.415011
-8.492004
-8.492004
-8.492004
-8.415011
-8.492004
-8.722982
-8.876968
-8.953961
-8.953961
-8.953961
-9.030954
-9.030954
-9.030954
-8.953961
-8.953961
-9.030954
-9.030954
-9.030954
-9.030954
-9.107947
-9.18494
-9.261932
-9.261932
-9.261932
-9.261932
-9.261932
-9.415918
-9.569904
-9.72389
-9.800883
-9.800883
-9.800883
-9.800883
-9.877875
-9.954868
-10.031861
-10.108854
-10.185847
-10.108854
-10.108854
-10.031861
-10.108854
-10.185847
-10.26284
-10.185847
-10.185847
-10.185847
-10.185847
-10.26284
-10.26284
-10.26284
-10.26284
-10.185847
-10.108854
-10.108854
-10.108854
-10.108854
-10.185847
-10.185847
-10.185847
-10.108854
-10.108854
-10.185847
-10.185847
-10.185847
-10.108854
-10.108854
-10.339832
-10.339832
-10.185847
-9.954868
-9.877875
-9.954868
-10.031861
-9.954868
-9.800883
-9.72389
-9.72389
-9.800883
-9.72389
-9.569904
-9.492911
-9.338926
-9.18494
-9.030954
-8.799975
-8.722982
-8.64599
-8.64599
-8.722982
-8.722982
-8.64599
-8.338018
-7.9530544
-7.5680904
-7.3371115
-7.2601185
-7.3371115
-7.3371115
-7.1831255
-7.0291395
-6.875154
-6.721168
-6.413197
-5.95124
-5.566276
-5.258304
-5.104318
-4.950333
-4.8733397
-4.642361
-4.4883757
-4.33439
-4.103411
-3.7184472
-3.4104757
-3.1025043
-2.9485183
-2.7175398
-2.5635543
-2.3325753
-2.1785898
-2.1015968
-1.9476112
-1.8706185
-1.6396397
-1.3316685
-1.023697
-0.86971116
-0.94670415
-1.1006898
-1.1776828
-1.2546755
-1.3316685
-1.4856542
-1.7936255
-2.1015968
-2.3325753
-2.4865613
-2.7175398
-3.0255113
-3.3334827
-3.7184472
-4.103411
-4.4883757
-4.796347
-5.0273256
-5.3352976
-5.566276
-5.95124
-6.3362045
-6.6441755
-6.9521475
-7.2601185
-7.4910965
-7.7990685
-8.107039
-8.338018
-8.64599
-8.799975
-9.030954
-9.18494
-9.261932
-9.415918
-9.646897
-9.72389
-9.800883
-9.954868
-10.108854
-10.416825
-10.647804
-11.032768
-11.263748
-11.34074
-11.417733
-11.571718
-11.802697
-11.87969
-12.033675
-12.341647
-12.726611
-12.95759
-13.188568
-13.49654
-13.727519
-14.035489
-14.266469
-14.497448
-14.651433
-15.036397
-15.498355
-16.037302
-16.345274
-16.653246
-16.961218
-17.192196
-17.500168
-17.80814
-18.116112
-18.270096
-18.424082
-18.65506
-18.809046
-18.963032
-18.963032
-18.963032
-18.886038
-18.886038
-18.886038
-19.040026
-19.117018
-19.117018
-19.040026
-18.886038
-18.732054
-18.65506
-18.578068
-18.578068
-18.424082
-18.34709
-18.270096
-18.116112
-18.039118
-17.962124
-17.80814
-17.731146
-17.654152
-17.57716
-17.500168
-17.346182
-17.192196
-17.03821
-16.884224
-16.73024
-16.576254
-16.499262
-16.345274
-16.114296
-15.806327
-15.575347
-15.498355
-15.344369
-15.267375
-15.036397
-14.805418
-14.651433
-14.420454
-14.189476
-13.881504
-14.189476
-15.883319
-17.346182
-16.345274
-13.958497
-12.418639
-12.418639
-13.034583
-13.111575
-12.649618
-12.110669
-11.956682
-11.87969
-11.802697
-11.571718
-11.34074
-11.186754
-11.032768
-10.878783
-10.647804
-10.339832
-10.031861
-9.800883
-9.569904
-9.415918
-9.338926
-9.18494
-8.953961
-8.722982
-8.492004
-8.261025
-8.030047
-8.107039
-8.338018
-8.261025
-7.7220755
-7.1061325
-6.9521475
-6.9521475
-6.7981615
-6.4901896
-6.1052256
-5.874247
-5.720261
-5.566276
-5.3352976
-5.0273256
-4.796347
-4.5653687
-4.4113827
-4.257397
-4.103411
-3.9494257
-3.7954402
-3.6414542
-3.5644617
-3.4104757
-3.3334827
-3.1794972
-3.1025043
-2.9485183
-2.7945328
-2.6405468
-2.5635543
-2.4865613
-2.4865613
-2.5635543
-2.4865613
-2.3325753
-2.1015968
-1.9476112
-1.7936255
-1.7936255
-1.8706185
-2.0246038
-1.9476112
-1.7936255
-1.6396397
-1.4856542
-1.4086612
-1.4086612
-1.4086612
-1.4086612
-1.4856542
-1.4856542
-1.4856542
-1.4086612
-1.3316685
-1.3316685
-1.3316685
-1.4086612
-1.4086612
-1.4856542
-1.4856542
-1.562647
-1.6396397
-1.6396397
-1.6396397
-1.7166327
-1.7936255
-1.7936255
-1.7936255
-1.7936255
-1.7936255
-1.8706185
-1.9476112
-2.0246038
-2.0246038
-2.0246038
-2.1015968
-2.1785898
-2.3325753
-2.3325753
-2.4095683
-2.4865613
-2.6405468
-2.7945328
-2.8715258
-3.0255113
-3.2564898
-3.4104757
-3.5644617
-3.7184472
-3.7954402
-3.7954402
-3.8724332
-4.0264187
-4.103411
-4.257397
-4.33439
-4.4883757
-4.5653687
-4.7193546
-4.796347
-4.950333
-5.104318
-5.258304
-5.41229
-5.566276
-5.6432686
-5.7972546
-5.95124
-6.1052256
-6.3362045
-6.4901896
-6.4901896
-6.567183
-6.6441755
-6.721168
-6.7981615
-6.7981615
-6.721168
-6.6441755
-6.721168
-6.721168
-6.6441755
-6.567183
-6.4901896
-6.413197
-6.2592115
-6.1052256
-6.028233
-6.028233
-6.028233
-5.874247
-5.720261
-5.566276
-5.4892826
-5.258304
-5.104318
-4.8733397
-4.796347
-4.7193546
-4.642361
-4.4883757
-4.33439
-4.103411
-3.9494257
-3.8724332
-3.7954402
-3.7184472
-3.5644617
-3.4874687
-3.4104757
-3.4104757
-3.4874687
-3.5644617
-3.5644617
-3.4874687
-3.4874687
-3.4104757
-3.3334827
-3.2564898
-3.2564898
-3.3334827
-3.4104757
-3.4874687
-3.4874687
-3.4104757
-3.2564898
-3.1794972
-3.1025043
-3.0255113
-2.8715258
-2.7175398
-2.6405468
-2.7175398
-2.7175398
-2.6405468
-2.4865613
-2.3325753
-2.2555828
-2.2555828
-2.1785898
-2.1785898
-2.2555828
-2.2555828
-2.2555828
-2.2555828
-2.1785898
-2.1015968
-2.1785898
-2.2555828
-2.3325753
-2.2555828
-2.1785898
-2.1785898
-2.2555828
-2.4095683
-2.4095683
-2.2555828
-2.2555828
-2.2555828
-2.3325753
-2.4095683
-2.4865613
-2.6405468
-2.7175398
-2.7945328
-2.7945328
-2.8715258
-3.0255113
-3.2564898
-3.4874687
-3.6414542
-3.7954402
-3.9494257
-4.180404
-4.257397
-4.257397
-4.257397
-4.33439
-4.4113827
-4.4113827
-4.4883757
-4.642361
-4.7193546
-4.796347
-4.796347
-4.8733397
-4.950333
-5.0273256
-5.0273256
-5.104318
-5.1813116
-5.1813116
-5.1813116
-5.258304
-5.258304
-5.258304
-5.3352976
-5.41229
-5.6432686
-5.95124
-6.1052256
-6.028233
-5.720261
-5.566276
-5.6432686
-5.874247
-5.95124
-5.874247
-5.874247
-5.874247
-5.95124
-5.95124
-5.874247
-5.95124
-6.028233
-6.1052256
-5.95124
-5.7972546
-5.6432686
-5.566276
-5.4892826
-5.41229
-5.258304
-5.104318
-4.950333
-4.796347
-4.7193546
-4.642361
-4.5653687
-4.4883757
-4.33439
-4.0264187
-3.7184472
-3.4104757
-3.3334827
-3.4104757
-3.4104757
-3.3334827
-3.1794972
-3.0255113
-2.8715258
-2.7945328
-2.7175398
-2.7945328
-2.7175398
-2.6405468
-2.5635543
-2.6405468
-2.6405468
-2.6405468
-2.6405468
-2.5635543
-2.4865613
-2.5635543
-2.5635543
-2.5635543
-2.6405468
-2.7175398
-2.7945328
-2.7945328
-2.8715258
-3.0255113
-3.1025043
-3.2564898
-3.4104757
-3.5644617
-3.7184472
-3.9494257
-4.180404
-4.4113827
-4.5653687
-4.796347
-4.950333
-5.104318
-5.3352976
-5.566276
-5.7972546
-6.028233
-6.413197
-6.7981615
-7.1061325
-7.4141045
-7.6450825
-7.8760614
-8.030047
-8.184033
-8.261025
-8.415011
-8.568997
-8.722982
-8.799975
-8.876968
-8.953961
-9.030954
-9.030954
-9.107947
-9.107947
-9.030954
-8.953961
-8.953961
-9.107947
-9.338926
-9.415918
-9.492911
-9.492911
-9.492911
-9.492911
-9.492911
-9.492911
-9.569904
-9.72389
-9.800883
-9.954868
-10.031861
-10.108854
-10.108854
-10.108854
-10.108854
-10.031861
-9.954868
-9.877875
-9.877875
-9.877875
-9.877875
-9.877875
-9.877875
-9.877875
-9.800883
-9.800883
-9.800883
-9.800883
-9.800883
-9.72389
-9.646897
-9.646897
-9.72389
-9.72389
-9.72389
-9.800883
-9.800883
-9.800883
-9.800883
-9.800883
-9.877875
-9.877875
-9.954868
-10.031861
-9.954868
-9.877875
-9.877875
-9.954868
-10.031861
-10.031861
-10.031861
-10.031861
-10.108854
-10.108854
-10.185847
-10.185847
-10.185847
-10.26284
-10.339832
-10.339832
-10.339832
-10.339832
-10.416825
-10.416825
-10.416825
-10.416825
-10.416825
-10.493819
-10.493819
-10.493819
-10.493819
-10.493819
-10.570811
-10.570811
-10.493819
-10.647804
-10.801789
-10.955776
-11.032768
-11.109761
-11.186754
-11.263748
-11.34074
-11.34074
-11.34074
-11.417733
-11.571718
-11.725705
-11.802697
-11.87969
-11.956682
-12.110669
-12.264654
-12.418639
-12.418639
-12.572626
-12.726611
-12.880598
-12.95759
-12.95759
-13.034583
-13.111575
-13.111575
-13.034583
-13.034583
-13.111575
-13.188568
-13.265561
-13.265561
-13.265561
-13.265561
-13.265561
-13.342555
-13.342555
-13.342555
-13.265561
-13.265561
-13.265561
-13.419547
-13.650525
-13.804512
-13.958497
-14.112483
-14.266469
-14.420454
-14.57444
-14.728426
-14.882412
-15.036397
-15.113389
-15.113389
-15.190383
-15.267375
-15.344369
-15.498355
-15.806327
-16.114296
-16.345274
-16.576254
-16.653246
-16.807232
-16.961218
-17.192196
-17.423176
-17.654152
-17.80814
-18.039118
-18.193104
-18.424082
-18.578068
-18.65506
-18.732054
-18.732054
-18.886038
-19.040026
-19.117018
-19.19401
-19.19401
-19.271004
-19.271004
-19.271004
-19.19401
-19.117018
-19.117018
-19.19401
-19.271004
-19.271004
-19.271004
-19.271004
-19.271004
-19.347996
-19.347996
-19.19401
-19.117018
-19.117018
-19.117018
-19.040026
-19.040026
-19.040026
-18.963032
-18.963032
-18.963032
-18.886038
-18.65506
-18.501076
-18.270096
-18.193104
-18.039118
-17.962124
-17.80814
-17.654152
-17.500168
-17.423176
-17.269188
-17.115204
-17.03821
-17.03821
-16.961218
-16.807232
-16.73024
-16.653246
-16.576254
-16.422268
-16.345274
-16.268282
-16.19129
-16.037302
-15.960311
-15.806327
-15.729333
-15.652339
-15.575347
-15.652339
-15.575347
-15.498355
-15.421361
-15.267375
-15.190383
-15.036397
-14.882412
-14.728426
-14.728426
-14.728426
-14.651433
-14.497448
-14.266469
-14.189476
-14.112483
-14.112483
-14.112483
-14.112483
-14.189476
-14.112483
-14.112483
-14.035489
-13.958497
-13.881504
-13.727519
-13.727519
-13.650525
-13.650525
-13.650525
-13.573532
-13.49654
-13.573532
-13.650525
-13.650525
-13.650525
-13.573532
-13.49654
-13.342555
-13.265561
-13.342555
-13.342555
-13.265561
-13.111575
-12.880598
-12.649618
-12.495633
-12.418639
-12.341647
-12.264654
-12.110669
-11.956682
-11.802697
-11.571718
-11.34074
-11.109761
-10.955776
-10.801789
-10.570811
-10.339832
-10.185847
-10.185847
-10.26284
-10.26284
-10.185847
-9.954868
-9.72389
-9.569904
-9.492911
-9.338926
-9.18494
-9.18494
-9.107947
-9.107947
-9.107947
-9.030954
-8.876968
-8.722982
-8.64599
-8.64599
-8.64599
-8.722982
-8.799975
-8.876968
-8.876968
-8.876968
-8.876968
-8.799975
-8.64599
-8.568997
-8.492004
-8.568997
-8.722982
-8.799975
-9.18494
-11.417733
-13.804512
-13.265561
-10.185847
-7.7220755
-7.4910965
-8.415011
-8.876968
-8.64599
-8.261025
-8.107039
-8.107039
-8.107039
-7.9530544
-7.7220755
-7.7220755
-7.7990685
-7.7990685
-7.7220755
-7.7220755
-7.6450825
-7.5680904
-7.4141045
-7.3371115
-7.2601185
-7.2601185
-7.3371115
-7.3371115
-7.2601185
-7.2601185
-7.3371115
-7.2601185
-7.2601185
-7.2601185
-7.1831255
-7.1061325
-7.0291395
-6.9521475
-6.9521475
-6.875154
-6.721168
-6.4901896
-6.2592115
-6.028233
-5.7972546
-5.6432686
-5.566276
-5.566276
-5.566276
-5.4892826
-5.258304
-5.0273256
-4.8733397
-4.642361
-4.4113827
-4.180404
-4.0264187
-3.9494257
-3.9494257
-3.9494257
-3.7184472
-3.4874687
-3.2564898
-3.1025043
-2.9485183
-2.8715258
-2.7175398
-2.4865613
-2.4095683
-2.3325753
-2.3325753
-2.1785898
-2.0246038
-1.9476112
-1.8706185
-1.7936255
-1.6396397
-1.562647
-1.4856542
-1.2546755
-1.023697
-0.94670415
-0.7927184
-0.5617398
-0.3307613
-0.17677557
-0.022789836
0.1311959
0.36217445
0.43916732
0.593153
0.74713874
1.0551102
1.2860887
1.5170673
1.5940602
1.671053
1.7480459
1.9020317
2.0560174
2.1330101
2.286996
2.4409814
2.5949674
2.5949674
2.5949674
2.5179744
2.5179744
2.5949674
2.5949674
2.5949674
2.5179744
2.6719604
2.8259459
2.9029388
2.9799316
2.9799316
2.9799316
2.9029388
2.9029388
2.9029388
2.9799316
3.0569243
3.0569243
2.9799316
2.9799316
2.9799316
3.0569243
3.0569243
3.0569243
3.0569243
2.9799316
2.9029388
2.9799316
2.9799316
3.0569243
3.1339173
3.0569243
2.9799316
2.9029388
2.9029388
2.7489529
2.6719604
2.6719604
2.6719604
2.5949674
2.5179744
2.5949674
2.6719604
2.5949674
2.5179744
2.3639889
2.210003
2.1330101
2.0560174
1.9790244
1.9020317
1.8250387
1.7480459
1.5940602
1.5170673
1.4400744
1.3630816
1.2860887
1.1321031
1.0551102
0.97811735
0.97811735
0.9011245
0.8241316
0.593153
0.43916732
0.28518158
0.20818877
0.28518158
0.28518158
0.36217445
0.36217445
0.28518158
0.1311959
-0.022789836
-0.17677557
-0.17677557
-0.3307613
-0.48474705
-0.5617398
-0.71572554
-0.7927184
-0.86971116
-0.94670415
-0.94670415
-1.023697
-1.023697
-1.1006898
-1.1776828
-1.2546755
-1.2546755
-1.2546755
-1.1776828
-1.1006898
-1.1006898
-1.1006898
-1.1006898
-1.1006898
-1.1006898
-1.023697
-1.1006898
-1.1006898
-1.023697
-1.023697
-1.023697
-1.023697
-0.94670415
-0.86971116
-0.71572554
-0.5617398
-0.40775406
-0.3307613
-0.17677557
-0.17677557
-0.099782705
-0.022789836
-0.022789836
0.054203033
0.054203033
0.054203033
0.20818877
0.36217445
0.51616013
0.593153
0.593153
0.593153
0.74713874
0.8241316
0.8241316
0.9011245
0.97811735
1.1321031
1.209096
1.2860887
1.4400744
1.4400744
1.5940602
1.671053
1.7480459
1.7480459
1.671053
1.7480459
1.8250387
1.9020317
1.9020317
1.8250387
1.7480459
1.8250387
1.9020317
1.9790244
2.0560174
2.1330101
2.0560174
1.9790244
1.9790244
2.0560174
2.0560174
2.0560174
1.9790244
1.9790244
2.0560174
2.1330101
2.1330101
2.1330101
2.1330101
2.0560174
2.0560174
2.1330101
2.286996
2.4409814
2.5179744
2.5179744
2.4409814
2.4409814
2.5179744
2.5949674
2.5949674
2.5949674
2.5949674
2.5949674
2.6719604
2.7489529
2.7489529
2.8259459
2.9029388
2.9029388
2.8259459
2.7489529
2.7489529
2.9029388
2.9029388
2.9029388
2.8259459
2.7489529
2.8259459
2.8259459
2.8259459
2.7489529
2.7489529
2.6719604
2.6719604
2.5949674
2.5949674
2.6719604
2.6719604
2.5179744
2.5179744
2.5179744
2.6719604
2.5949674
2.5179744
2.4409814
2.4409814
2.5179744
2.5179744
2.5179744
2.4409814
2.3639889
2.286996
2.1330101
1.9790244
1.8250387
1.7480459
1.5940602
1.4400744
1.3630816
1.2860887
1.209096
1.0551102
0.9011245
0.8241316
0.74713874
0.67014587
0.67014587
0.67014587
0.67014587
0.51616013
0.28518158
0.20818877
0.28518158
0.36217445
0.28518158
0.1311959
-0.022789836
-0.099782705
-0.099782705
-0.099782705
-0.17677557
-0.25376832
-0.40775406
-0.48474705
-0.48474705
-0.40775406
-0.3307613
-0.3307613
-0.40775406
-0.40775406
-0.48474705
-0.5617398
-0.5617398
-0.5617398
-0.5617398
-0.5617398
-0.5617398
-0.48474705
-0.48474705
-0.48474705
-0.40775406
-0.3307613
-0.25376832
-0.17677557
-0.17677557
-0.17677557
-0.099782705
-0.022789836
-0.022789836
-0.022789836
-0.022789836
0.054203033
0.1311959
0.1311959
0.1311959
0.20818877
0.28518158
0.43916732
0.51616013
0.51616013
0.593153
0.67014587
0.74713874
0.8241316
0.97811735
1.0551102
1.209096
1.2860887
1.4400744
1.5170673
1.5170673
1.5940602
1.8250387
1.9790244
2.0560174
2.0560174
2.1330101
2.210003
2.286996
2.286996
2.4409814
2.5949674
2.7489529
2.7489529
2.6719604
2.6719604
2.6719604
2.6719604
2.7489529
2.8259459
2.9029388
2.9029388
2.9029388
2.8259459
2.8259459
2.9029388
2.9799316
2.9799316
2.8259459
2.9029388
3.1339173
3.2109103
3.2109103
3.1339173
3.0569243
3.1339173
3.2109103
3.2109103
3.2109103
3.2109103
3.2879028
3.2879028
3.3648958
3.2879028
3.2109103
3.2109103
3.2879028
3.4418888
3.4418888
3.4418888
3.5188818
3.5188818
3.5188818
3.5188818
3.5188818
3.5958743
3.6728673
3.8268533
3.7498603
3.6728673
3.6728673
3.7498603
3.8268533
3.7498603
3.6728673
3.5188818
3.4418888
3.3648958
3.3648958
3.2879028
3.1339173
2.9799316
2.9029388
2.8259459
2.8259459
2.9029388
3.0569243
3.2109103
3.2879028
3.4418888
3.5958743
3.6728673
3.7498603
3.6728673
3.6728673
3.6728673
3.7498603
3.6728673
3.6728673
3.6728673
3.7498603
3.7498603
3.7498603
3.6728673
3.6728673
3.7498603
3.7498603
3.6728673
3.4418888
3.2879028
3.3648958
3.5188818
3.5958743
3.4418888
3.2879028
3.2879028
3.4418888
3.5958743
3.5958743
3.5188818
3.4418888
3.3648958
3.4418888
3.4418888
3.5188818
3.5188818
3.5188818
3.5188818
3.4418888
3.2879028
3.2109103
3.1339173
3.1339173
3.1339173
3.1339173
3.0569243
3.0569243
2.9029388
2.8259459
2.7489529
2.6719604
2.6719604
2.6719604
2.6719604
2.6719604
2.6719604
2.6719604
2.5949674
2.5179744
2.5179744
2.4409814
2.3639889
2.3639889
2.3639889
2.3639889
2.210003
2.1330101
1.9790244
1.8250387
1.7480459
1.5940602
1.4400744
1.4400744
1.4400744
1.5170673
1.5170673
1.4400744
1.3630816
1.2860887
1.2860887
1.2860887
1.209096
1.2860887
1.2860887
1.3630816
1.4400744
1.5170673
1.5170673
1.5170673
1.5940602
1.671053
1.7480459
1.7480459
1.7480459
1.8250387
1.2860887
-0.6387327
-1.8706185
-0.7927184
1.4400744
2.6719604
2.286996
1.5170673
1.2860887
1.5940602
1.8250387
1.8250387
1.7480459
1.7480459
1.8250387
1.9020317
1.9020317
1.8250387
1.8250387
1.8250387
1.8250387
1.9020317
1.9020317
1.9020317
1.9020317
1.9020317
1.9790244
2.0560174
2.0560174
2.0560174
2.0560174
2.1330101
2.210003
2.210003
2.210003
2.3639889
2.3639889
2.286996
2.286996
2.286996
2.3639889
2.3639889
2.3639889
2.4409814
2.5179744
2.6719604
2.6719604
2.7489529
2.7489529
2.7489529
2.7489529
2.8259459
2.9029388
2.9799316
2.9799316
3.0569243
3.1339173
3.2109103
3.2109103
3.2109103
3.2879028
3.4418888
3.5958743
3.5958743
3.5958743
3.5958743
3.6728673
3.6728673
3.5188818
3.3648958
3.5188818
3.7498603
3.9038458
3.8268533
3.7498603
3.7498603
3.8268533
3.9038458
3.9038458
3.8268533
3.7498603
3.8268533
3.9038458
3.9038458
3.9038458
3.9038458
3.9808388
3.9808388
3.9808388
3.9038458
3.9038458
3.8268533
3.8268533
3.7498603
3.7498603
3.7498603
3.8268533
3.8268533
3.8268533
3.8268533
3.9038458
3.8268533
3.8268533
3.7498603
3.7498603
3.7498603
3.8268533
3.8268533
3.8268533
3.7498603
3.7498603
3.6728673
3.5958743
3.5188818
3.4418888
3.3648958
3.3648958
3.3648958
3.3648958
3.2879028
3.2879028
3.2879028
3.2879028
3.2109103
3.1339173
2.9799316
2.9029388
2.8259459
2.8259459
2.8259459
2.8259459
2.7489529
2.5949674
2.5179744
2.5179744
2.5949674
2.5949674
2.5179744
2.4409814
2.3639889
2.3639889
2.286996
2.286996
2.3639889
2.286996
2.286996
2.210003
2.1330101
2.210003
2.210003
2.210003
2.210003
2.1330101
2.1330101
2.1330101
2.0560174
1.9790244
1.9790244
2.0560174
2.0560174
1.9790244
1.9790244
1.9790244
1.9790244
1.9790244
1.9020317
1.8250387
1.8250387
1.7480459
1.8250387
1.8250387
1.8250387
1.7480459
1.671053
1.671053
1.7480459
1.671053
1.671053
1.5940602
1.5940602
1.5940602
1.5940602
1.671053
1.671053
1.671053
1.5940602
1.5170673
1.5940602
1.671053
1.671053
1.671053
1.7480459
1.8250387
1.9020317
1.9790244
2.0560174
2.0560174
2.0560174
2.0560174
1.9790244
1.9790244
1.9790244
1.9790244
2.0560174
2.0560174
2.1330101
2.0560174
2.0560174
1.9790244
1.9790244
2.0560174
2.1330101
2.1330101
1.9790244
1.9790244
2.1330101
2.210003
2.286996
2.210003
2.210003
2.210003
2.210003
2.210003
2.286996
2.3639889
2.4409814
2.4409814
2.4409814
2.4409814
2.4409814
2.3639889
2.286996
2.3639889
2.4409814
2.4409814
2.3639889
2.4409814
2.4409814
2.5179744
2.5949674
2.5949674
2.5949674
2.6719604
2.8259459
2.9029388
2.8259459
2.7489529
2.7489529
2.8259459
2.9029388
2.9029388
2.9029388
2.9029388
2.9799316
2.9799316
2.9029388
2.8259459
2.9029388
2.9799316
2.9799316
2.9799316
2.9799316
2.9029388
2.9029388
2.9029388
2.9799316
2.9799316
2.9799316
2.9799316
3.1339173
3.1339173
3.1339173
2.9799316
2.9029388
2.9799316
3.1339173
3.2879028
3.2879028
3.3648958
3.3648958
3.3648958
3.3648958
3.4418888
3.5188818
3.5958743
3.5958743
3.6728673
3.7498603
3.8268533
3.7498603
3.6728673
3.7498603
3.8268533
3.8268533
3.8268533
3.7498603
3.9038458
3.9808388
4.057832
3.9808388
3.9038458
3.9808388
3.9808388
4.057832
4.057832
3.9808388
3.9808388
4.057832
4.1348243
4.1348243
4.057832
4.1348243
4.2118173
4.2888103
4.2888103
4.2888103
4.1348243
4.057832
4.1348243
4.1348243
4.2118173
4.1348243
4.057832
4.057832
4.057832
4.1348243
4.2118173
4.2118173
4.2118173
4.2118173
4.1348243
4.1348243
4.057832
3.9808388
3.9808388
4.057832
4.057832
4.057832
4.057832
3.9808388
3.9808388
4.057832
4.057832
4.1348243
4.1348243
4.057832
3.9808388
3.9808388
3.9808388
3.9808388
3.9808388
3.9808388
3.9038458
3.9038458
3.8268533
3.8268533
3.7498603
3.7498603
3.7498603
3.7498603
3.7498603
3.7498603
3.6728673
3.6728673
3.5958743
3.5958743
3.5958743
3.5958743
3.5188818
3.5188818
3.5188818
3.5188818
3.5188818
3.5188818
3.5188818
3.5958743
3.6728673
3.6728673
3.5958743
3.5958743
3.5958743
3.6728673
3.7498603
3.7498603
3.7498603
3.6728673
3.7498603
3.7498603
3.8268533
3.8268533
3.7498603
3.7498603
3.7498603
3.8268533
3.9038458
3.9808388
3.9808388
3.9038458
3.9038458
3.9038458
3.9038458
3.9038458
3.9808388
3.9808388
3.9808388
3.9038458
3.9808388
3.9808388
3.9808388
3.9808388
3.9808388
4.057832
4.1348243
4.2888103
4.2888103
4.2888103
4.365803
4.365803
4.365803
4.365803
4.4427958
4.4427958
4.4427958
4.5197887
4.5967817
4.5967817
4.6737742
4.5967817
4.5967817
4.5967817
4.6737742
4.5967817
4.5967817
4.5967817
4.6737742
4.750767
4.750767
4.750767
4.6737742
4.750767
4.750767
4.750767
4.750767
4.82776
4.904753
4.9817457
4.9817457
4.9817457
4.9817457
5.0587387
5.212724
5.212724
5.212724
5.212724
5.1357317
5.212724
5.36671
5.4437027
5.4437027
5.4437027
5.36671
5.36671
5.36671
5.4437027
5.4437027
5.5206957
5.5976887
5.674681
5.674681
5.674681
5.674681
5.5976887
5.5976887
5.674681
5.751674
5.751674
5.828667
5.90566
5.9826527
5.90566
5.751674
5.751674
5.828667
5.90566
5.90566
5.828667
5.90566
5.9826527
6.0596457
6.0596457
6.0596457
6.0596457
5.9826527
5.90566
5.90566
5.90566
5.9826527
6.0596457
6.0596457
5.9826527
5.9826527
6.0596457
6.1366386
6.1366386
6.1366386
6.1366386
6.2136316
6.3676176
6.44461
6.5216026
6.44461
6.44461
6.44461
6.44461
6.5216026
6.5216026
6.5216026
6.598596
6.598596
6.6755886
6.6755886
6.7525816
6.8295746
6.8295746
6.8295746
6.7525816
6.8295746
6.98356
7.1375456
7.1375456
7.060553
7.060553
7.060553
7.2145386
7.2915316
7.2915316
7.2915316
7.2145386
7.2915316
7.3685246
7.445517
7.445517
7.52251
7.599503
7.599503
7.599503
7.52251
7.52251
7.6764956
7.753489
7.8304815
7.907474
7.8304815
7.8304815
7.907474
7.9844675
8.0614605
7.9844675
7.8304815
7.753489
7.753489
7.753489
7.753489
7.753489
7.753489
7.753489
7.6764956
7.6764956
7.753489
7.753489
7.753489
7.753489
7.8304815
7.907474
7.907474
7.907474
7.907474
7.907474
7.907474
7.907474
7.8304815
7.753489
7.8304815
7.907474
7.8304815
7.753489
7.6764956
7.753489
7.753489
7.599503
7.52251
7.445517
7.52251
7.599503
7.599503
7.52251
7.52251
7.445517
7.445517
7.3685246
7.2915316
7.3685246
7.445517
7.599503
7.599503
7.52251
7.3685246
7.2915316
7.2915316
7.2915316
7.2915316
7.2145386
7.1375456
7.060553
6.98356
7.060553
7.1375456
7.1375456
7.060553
6.98356
6.98356
6.98356
6.98356
6.98356
6.906567
6.8295746
6.7525816
6.6755886
6.6755886
6.6755886
6.6755886
6.598596
6.598596
6.5216026
6.598596
6.598596
6.598596
6.6755886
6.6755886
6.6755886
6.6755886
6.598596
6.5216026
6.44461
6.3676176
6.3676176
6.3676176
6.3676176
6.3676176
6.3676176
6.3676176
6.290624
6.2136316
6.2136316
6.1366386
6.1366386
6.1366386
6.1366386
6.2136316
6.2136316
6.2136316
6.2136316
6.1366386
6.1366386
6.2136316
6.2136316
6.2136316
6.2136316
6.290624
6.290624
6.2136316
6.1366386
6.0596457
6.0596457
6.1366386
6.1366386
6.1366386
6.0596457
6.0596457
6.0596457
6.0596457
6.0596457
6.1366386
6.1366386
6.0596457
6.0596457
6.1366386
6.1366386
6.1366386
6.1366386
6.0596457
6.0596457
6.0596457
5.9826527
5.9826527
5.9826527
6.0596457
6.0596457
6.0596457
6.0596457
6.0596457
6.1366386
6.2136316
6.290624
6.3676176
6.290624
6.2136316
6.1366386
6.1366386
6.1366386
6.1366386
6.0596457
6.0596457
6.0596457
6.0596457
6.0596457
6.1366386
6.0596457
5.9826527
5.90566
5.90566
5.9826527
6.0596457
5.9826527
5.9826527
6.0596457
6.2136316
6.2136316
6.2136316
6.2136316
6.1366386
6.1366386
6.0596457
6.0596457
6.2136316
6.290624
6.290624
6.2136316
6.1366386
6.2136316
6.2136316
6.2136316
6.2136316
6.2136316
6.290624
6.290624
6.290624
6.2136316
6.1366386
6.1366386
6.2136316
6.290624
6.3676176
6.3676176
6.290624
6.290624
6.290624
6.290624
6.290624
6.290624
6.290624
6.290624
6.290624
6.2136316
6.2136316
6.290624
6.2136316
6.1366386
6.1366386
6.2136316
6.3676176
6.3676176
6.290624
6.290624
6.290624
6.3676176
6.290624
6.290624
6.290624
6.3676176
6.3676176
6.3676176
6.3676176
6.3676176
6.3676176
6.290624
6.3676176
6.3676176
6.44461
6.3676176
6.3676176
6.3676176
6.3676176
6.290624
6.290624
6.290624
6.2136316
6.2136316
6.1366386
6.2136316
6.290624
6.3676176
6.290624
6.2136316
6.1366386
6.2136316
6.2136316
6.290624
6.290624
6.290624
6.290624
6.3676176
6.290624
6.290624
6.2136316
6.2136316
6.2136316
6.2136316
6.2136316
6.2136316
6.290624
6.290624
6.290624
6.290624
6.2136316
6.1366386
6.1366386
6.2136316
6.2136316
6.2136316
6.2136316
6.2136316
6.290624
6.290624
6.290624
6.290624
6.290624
6.290624
6.290624
6.2136316
6.1366386
6.1366386
6.2136316
6.2136316
6.2136316
6.1366386
6.1366386
6.1366386
6.0596457
6.0596457
6.1366386
6.0596457
6.0596457
6.0596457
6.0596457
6.0596457
5.9826527
5.9826527
6.0596457
6.0596457
6.0596457
5.9826527
5.90566
5.828667
5.828667
5.828667
5.90566
5.828667
5.828667
5.828667
5.90566
5.90566
5.828667
5.751674
5.674681
5.751674
5.751674
5.828667
5.828667
5.751674
5.674681
5.5976887
5.674681
5.674681
5.5976887
5.5976887
5.5976887
5.5976887
5.5206957
5.5206957
5.5206957
5.674681
5.674681
5.674681
5.5976887
5.5206957
5.5206957
5.5976887
5.674681
5.674681
5.5976887
5.5206957
5.4437027
5.4437027
5.4437027
5.4437027
5.5206957
5.5206957
5.4437027
5.289717
5.289717
5.289717
5.289717
5.36671
5.4437027
5.4437027
5.36671
5.289717
5.289717
5.212724
5.1357317
5.0587387
5.0587387
5.1357317
5.212724
5.289717
5.212724
5.1357317
5.1357317
5.1357317
5.0587387
4.9817457
4.904753
4.9817457
5.1357317
5.0587387
5.0587387
4.9817457
5.0587387
5.0587387
5.0587387
5.0587387
4.9817457
4.9817457
4.9817457
5.0587387
5.0587387
5.0587387
5.0587387
5.0587387
5.1357317
5.1357317
5.0587387
5.0587387
5.0587387
5.1357317
5.212724
5.212724
5.1357317
5.1357317
5.212724
5.289717
5.36671
5.289717
5.212724
5.212724
5.289717
5.36671
5.36671
5.289717
5.212724
5.212724
5.289717
5.36671
5.4437027
5.4437027
5.4437027
5.4437027
5.5206957
5.5206957
5.5206957
5.5206957
5.5206957
5.5976887
5.5976887
5.5976887
5.5976887
5.674681
5.674681
5.5976887
5.5976887
5.5976887
5.674681
5.751674
5.751674
5.674681
5.674681
5.5976887
5.5976887
5.674681
5.674681
5.751674
5.828667
5.751674
5.751674
5.828667
5.828667
5.828667
5.751674
5.674681
5.674681
5.751674
5.751674
5.674681
5.674681
5.751674
5.751674
5.751674
5.751674
5.751674
5.751674
5.828667
5.828667
5.828667
5.751674
5.674681
5.674681
5.674681
5.674681
5.5976887
5.5206957
5.5206957
5.5206957
5.5206957
5.5206957
5.5206957
5.5976887
5.5206957
5.4437027
5.36671
5.4437027
5.4437027
5.4437027
5.36671
5.289717
5.212724
5.289717
5.36671
5.4437027
5.4437027
5.4437027
5.289717
5.212724
5.1357317
5.0587387
5.0587387
5.1357317
5.1357317
5.0587387
5.0587387
5.0587387
5.1357317
5.1357317
5.0587387
5.0587387
5.1357317
5.1357317
5.0587387
4.904753
4.904753
4.9817457
4.9817457
4.9817457
4.9817457
5.0587387
5.0587387
5.0587387
4.9817457
4.9817457
4.9817457
4.9817457
4.9817457
4.9817457
5.0587387
4.9817457
4.904753
4.82776
4.82776
4.904753
4.9817457
4.9817457
4.9817457
4.904753
4.82776
4.82776
4.904753
4.904753
4.82776
4.82776
4.750767
4.750767
4.750767
4.750767
4.750767
4.750767
4.750767
4.750767
4.6737742
4.5967817
4.5197887
4.5197887
4.5197887
4.5197887
4.5197887
4.5197887
4.4427958
4.4427958
4.4427958
4.365803
4.2888103
4.2118173
4.2888103
4.365803
4.4427958
4.4427958
4.365803
4.2888103
4.365803
4.365803
4.4427958
4.4427958
4.4427958
4.365803
4.2888103
4.2888103
4.365803
4.4427958
4.4427958
4.4427958
4.4427958
4.5197887
4.5967817
4.5967817
4.5197887
4.5197887
4.5967817
4.6737742
4.82776
4.82776
4.82776
4.904753
4.904753
4.904753
4.904753
4.9817457
5.1357317
5.1357317
5.0587387
4.904753
4.9817457
5.1357317
5.212724
5.1357317
5.0587387
5.1357317
5.289717
5.36671
5.36671
5.212724
5.212724
5.212724
5.36671
5.4437027
5.4437027
5.5206957
5.5976887
5.674681
5.674681
5.5976887
5.5976887
5.5976887
5.674681
5.5976887
5.674681
5.751674
5.751674
5.751674
5.674681
5.674681
5.674681
5.751674
5.828667
5.828667
5.90566
5.90566
5.9826527
5.9826527
6.0596457
5.9826527
5.9826527
5.9826527
6.0596457
6.1366386
6.0596457
6.0596457
6.1366386
6.2136316
6.2136316
6.2136316
6.2136316
6.2136316
6.2136316
6.3676176
6.44461
6.5216026
6.5216026
6.3676176
6.3676176
6.3676176
6.44461
6.44461
6.3676176
6.3676176
6.44461
6.5216026
6.598596
6.598596
6.598596
6.598596
6.6755886
6.6755886
6.6755886
6.6755886
6.6755886
6.6755886
6.6755886
6.598596
6.598596
6.6755886
6.7525816
6.8295746
6.8295746
6.7525816
6.6755886
6.598596
6.598596
6.6755886
6.7525816
6.7525816
6.7525816
6.6755886
6.7525816
6.8295746
6.8295746
6.7525816
6.6755886
6.6755886
6.6755886
6.598596
6.598596
6.6755886
6.6755886
6.7525816
6.6755886
6.7525816
6.7525816
6.7525816
6.7525816
6.7525816
6.6755886
6.6755886
6.7525816
6.7525816
6.7525816
6.598596
6.5216026
6.598596
6.6755886
6.6755886
6.598596
6.5216026
6.5216026
6.5216026
6.5216026
6.5216026
6.5216026
6.5216026
6.5216026
6.5216026
6.598596
6.598596
6.598596
6.44461
6.44461
6.44461
6.5216026
6.598596
6.6755886
6.598596
6.5216026
6.5216026
6.598596
6.598596
6.5216026
6.5216026
6.44461
6.44461
6.44461
6.44461
6.44461
6.44461
6.5216026
6.6755886
6.7525816
6.7525816
6.7525816
6.6755886
6.6755886
6.7525816
6.7525816
6.7525816
6.6755886
6.6755886
6.6755886
6.6755886
6.7525816
6.6755886
6.5216026
6.3676176
6.290624
6.3676176
6.44461
6.5216026
6.598596
6.6755886
6.6755886
6.6755886
6.598596
6.598596
6.6755886
6.906567
7.060553
7.1375456
7.1375456
7.060553
7.060553
7.060553
7.060553
7.1375456
7.1375456
7.1375456
7.1375456
7.060553
6.98356
6.98356
6.98356
6.906567
6.906567
6.8295746
6.8295746
6.8295746
6.8295746
6.906567
6.906567
6.906567
6.906567
6.906567
6.98356
7.060553
7.060553
6.98356
6.906567
6.906567
6.906567
6.906567
6.906567
6.906567
6.906567
6.98356
6.906567
6.906567
6.906567
6.906567
6.906567
6.906567
6.8295746
6.8295746
6.7525816
6.7525816
6.7525816
6.8295746
6.8295746
6.8295746
6.906567
6.98356
6.98356
6.906567
6.906567
6.906567
6.8295746
6.7525816
6.7525816
6.7525816
6.7525816
6.8295746
6.7525816
6.7525816
6.7525816
6.7525816
6.8295746
6.8295746
6.7525816
6.6755886
6.6755886
6.7525816
6.7525816
6.8295746
6.8295746
6.7525816
6.7525816
6.8295746
6.906567
6.8295746
6.8295746
6.8295746
6.906567
6.906567
6.906567
6.906567
6.8295746
6.906567
6.906567
6.906567
6.906567
6.906567
6.98356
7.060553
6.98356
6.906567
6.906567
6.906567
6.906567
6.8295746
6.7525816
6.8295746
6.8295746
6.906567
6.98356
6.98356
6.906567
6.906567
6.8295746
6.8295746
6.8295746
6.8295746
6.8295746
6.8295746
6.8295746
6.8295746
6.7525816
6.6755886
6.6755886
6.6755886
6.7525816
6.7525816
6.7525816
6.7525816
6.7525816
6.7525816
6.6755886
6.6755886
6.6755886
6.6755886
6.6755886
6.6755886
6.6755886
6.6755886
6.6755886
6.6755886
6.6755886
6.6755886
6.6755886
6.6755886
6.6755886
6.6755886
6.598596
6.5216026
6.5216026
6.598596
6.6755886
6.598596
6.5216026
6.44461
6.5216026
6.5216026
6.598596
6.5216026
6.5216026
6.5216026
6.5216026
6.5216026
6.598596
6.5216026
6.5216026
6.44461
6.44461
6.44461
6.44461
6.5216026
6.5216026
6.5216026
6.44461
6.3676176
6.3676176
6.3676176
6.3676176
6.3676176
6.3676176
6.290624
6.290624
6.3676176
6.44461
6.5216026
6.3676176
6.290624
6.290624
6.3676176
6.44461
6.5216026
6.44461
6.3676176
6.290624
6.3676176
6.3676176
6.3676176
6.3676176
6.3676176
6.3676176
6.44461
6.44461
6.44461
6.44461
6.44461
6.3676176
6.3676176
6.3676176
6.3676176
6.3676176
6.3676176
6.44461
6.44461
6.44461
6.44461
6.44461
6.44461
6.44461
6.3676176
6.44461
6.5216026
6.598596
6.598596
6.5216026
6.44461
6.44461
6.5216026
6.5216026
6.44461
6.44461
6.3676176
6.290624
6.3676176
6.3676176
6.44461
6.44461
6.44461
6.44461
6.3676176
6.44461
6.44461
6.5216026
6.5216026
6.5216026
6.5216026
6.5216026
6.44461
6.3676176
6.3676176
6.44461
6.44461
6.44461
6.3676176
6.290624
6.290624
6.290624
6.3676176
6.3676176
6.3676176
6.3676176
6.290624
6.290624
6.290624
6.3676176
6.44461
6.3676176
6.3676176
6.290624
6.290624
6.3676176
6.3676176
6.3676176
6.2136316
6.2136316
6.2136316
6.290624
6.290624
6.290624
6.3676176
6.3676176
6.290624
6.2136316
6.2136316
6.290624
6.3676176
6.290624
6.2136316
6.1366386
6.2136316
6.2136316
6.2136316
6.2136316
6.2136316
6.2136316
6.1366386
6.1366386
6.1366386
6.2136316
6.290624
6.290624
6.2136316
6.1366386
6.1366386
6.1366386
6.0596457
6.1366386
6.1366386
6.1366386
6.1366386
6.0596457
6.0596457
5.9826527
5.9826527
6.0596457
6.1366386
6.1366386
6.0596457
5.9826527
5.9826527
5.90566
5.90566
5.9826527
6.0596457
6.0596457
6.0596457
5.90566
5.828667
5.751674
5.751674
5.751674
5.751674
5.674681
5.751674
5.828667
5.90566
5.90566
5.90566
5.751674
5.751674
5.751674
5.751674
5.751674
5.674681
5.674681
5.751674
5.751674
5.674681
5.5976887
5.5206957
5.5976887
5.751674
5.828667
5.674681
5.5206957
5.5206957
5.674681
5.751674
5.751674
5.5976887
5.5976887
5.5976887
5.674681
5.751674
5.751674
5.751674
5.751674
5.674681
5.674681
5.5976887
5.674681
5.5976887
5.5206957
5.5206957
5.5976887
5.5976887
5.5976887
5.5206957
5.4437027
5.4437027
5.4437027
5.4437027
5.36671
5.36671
5.4437027
5.5206957
5.5206957
5.5976887
5.5976887
5.5976887
5.5206957
5.5206957
5.5206957
5.5206957
5.5206957
5.5206957
5.4437027
5.4437027
5.4437027
5.4437027
5.36671
5.36671
5.4437027
5.5206957
5.5976887
5.674681
5.674681
5.5976887
5.5206957
5.5206957
5.5976887
5.5206957
5.5206957
5.5206957
5.5206957
5.5206957
5.5976887
5.5976887
5.5206957
5.5206957
5.4437027
5.4437027
5.36671
5.36671
5.4437027
5.5206957
5.4437027
5.4437027
5.36671
5.4437027
5.4437027
5.4437027
5.4437027
5.4437027
5.4437027
5.36671
5.289717
5.289717
5.36671
5.4437027
5.4437027
5.4437027
5.36671
5.36671
5.36671
5.289717
5.289717
5.289717
5.289717
5.289717
5.36671
5.36671
5.4437027
5.4437027
5.4437027
5.4437027
5.36671
5.36671
5.36671
5.36671
5.36671
5.36671
5.36671
5.36671
5.36671
5.4437027
5.5206957
5.5206957
5.5206957
5.4437027
5.36671
5.36671
5.4437027
5.4437027
5.4437027
5.36671
5.36671
5.4437027
5.4437027
5.4437027
5.36671
5.36671
5.36671
5.36671
5.36671
5.36671
5.36671
5.36671
5.36671
5.36671
5.4437027
5.4437027
5.4437027
5.4437027
5.36671
5.289717
5.289717
5.289717
5.289717
5.212724
5.212724
5.212724
5.212724
5.212724
5.212724
5.289717
5.289717
5.289717
5.212724
5.1357317
5.1357317
5.1357317
5.212724
5.212724
5.212724
5.212724
5.212724
5.212724
5.1357317
5.1357317
5.1357317
5.0587387
4.9817457
4.904753
4.9817457
4.9817457
4.9817457
4.904753
4.904753
4.904753
4.9817457
5.0587387
5.0587387
4.9817457
4.9817457
4.904753
4.9817457
4.9817457
4.9817457
4.904753
4.904753
4.9817457
4.9817457
5.0587387
4.9817457
4.904753
4.82776
4.82776
4.904753
4.904753
4.904753
4.82776
4.750767
4.750767
4.750767
4.750767
4.750767
4.750767
4.750767
4.82776
4.750767
4.750767
4.750767
4.82776
4.750767
4.6737742
4.5967817
4.5967817
4.5967817
4.5967817
4.6737742
4.6737742
4.6737742
4.6737742
4.6737742
4.5967817
4.5967817
4.5967817
4.5197887
4.5197887
4.5197887
4.5967817
4.5967817
4.6737742
4.5967817
4.5967817
4.5197887
4.5967817
4.5967817
4.5967817
4.5967817
4.5967817
4.5197887
4.5197887
4.5197887
4.5967817
4.5967817
4.5197887
4.5197887
4.5197887
4.5197887
4.5197887
4.5967817
4.5967817
4.5967817
4.5967817
4.5967817
4.5967817
4.5967817
4.5197887
4.5197887
4.5197887
4.5197887
4.5967817
4.5967817
4.5197887
4.5197887
4.5197887
4.5197887
4.5967817
4.5197887
4.5197887
4.5197887
4.5197887
4.5967817
4.5197887
4.5197887
4.5197887
4.5967817
4.5967817
4.5967817
4.5197887
4.4427958
4.4427958
4.5197887
4.5197887
4.5197887
4.4427958
4.5967817
4.6737742
4.5967817
4.5197887
4.4427958
4.4427958
4.5197887
4.5197887
4.5197887
4.5197887
4.5197887
4.5197887
4.4427958
4.365803
4.365803
4.4427958
4.5197887
4.4427958
4.4427958
4.365803
4.4427958
4.4427958
4.365803
4.365803
4.365803
4.4427958
4.4427958
4.4427958
4.4427958
4.4427958
4.5197887
4.5197887
4.4427958
4.365803
4.365803
4.365803
4.365803
4.2888103
4.2888103
4.365803
4.4427958
4.4427958
4.365803
4.365803
4.4427958
4.4427958
4.365803
4.365803
4.365803
4.4427958
4.4427958
4.4427958
4.365803
4.4427958
4.4427958
4.4427958
4.4427958
4.365803
4.2888103
4.2888103
4.2888103
4.2118173
4.2888103
4.2888103
4.2888103
4.2888103
4.2888103
4.2888103
4.2888103
4.2118173
4.2118173
4.2118173
4.2888103
4.365803
4.2888103
4.2118173
4.2118173
4.2118173
4.2118173
4.2118173
4.1348243
4.057832
4.1348243
4.2118173
4.1348243
4.057832
3.9808388
3.9808388
4.1348243
4.2118173
4.2118173
4.057832
3.9038458
3.8268533
3.8268533
3.9038458
3.9808388
3.9808388
4.057832
3.9808388
3.9808388
3.9808388
3.9808388
3.9808388
3.9808388
3.9808388
4.057832
3.9808388
3.9808388
3.9038458
3.9038458
3.9038458
3.9038458
3.9038458
3.9038458
3.9808388
3.9808388
4.057832
3.9808388
3.9038458
3.9808388
3.9808388
3.9808388
3.9808388
3.9808388
4.057832
4.057832
4.057832
4.057832
4.057832
3.9808388
4.057832
4.1348243
4.1348243
4.1348243
4.057832
3.9038458
3.9038458
3.9038458
3.9038458
3.9808388
3.9808388
3.9808388
4.057832
4.057832
3.9808388
3.9038458
3.9038458
3.9808388
3.9808388
3.9038458
3.8268533
3.9038458
3.9808388
3.9808388
3.9808388
3.9038458
3.9808388
4.057832
4.057832
3.9808388
3.9038458
3.8268533
3.8268533
3.9038458
3.9038458
3.9038458
3.9038458
3.9038458
3.9038458
3.9038458
3.8268533
3.7498603
3.7498603
3.8268533
3.9038458
3.9038458
3.9038458
3.9038458
3.8268533
3.8268533
3.7498603
3.7498603
3.8268533
3.8268533
3.8268533
3.8268533
3.7498603
3.7498603
3.6728673
3.5958743
3.5188818
3.4418888
3.5188818
3.5958743
3.5958743
3.4418888
3.4418888
3.4418888
3.5188818
3.5188818
3.5188818
3.4418888
3.4418888
3.4418888
3.4418888
3.4418888
3.3648958
3.4418888
3.5188818
3.5188818
3.4418888
3.3648958
3.3648958
3.3648958
3.2879028
3.2879028
3.3648958
3.3648958
3.3648958
3.2879028
3.2879028
3.2879028
3.2879028
3.3648958
3.2879028
3.2879028
3.2109103
3.2109103
3.2109103
3.1339173
3.2109103
3.2109103
3.2879028
3.3648958
3.3648958
3.2879028
3.2879028
3.2879028
3.2879028
3.2109103
3.2879028
3.2879028
3.2109103
3.2109103
3.2109103
3.2879028
3.2879028
3.2879028
3.1339173
3.1339173
3.2109103
3.2879028
3.2879028
3.2109103
3.2109103
3.2109103
3.2109103
3.2109103
3.2109103
3.2109103
3.2109103
3.2879028
3.2109103
3.1339173
3.1339173
3.1339173
3.0569243
3.0569243
3.0569243
2.9799316
3.0569243
3.1339173
3.1339173
3.0569243
3.0569243
2.9799316
2.9799316
2.9029388
2.9799316
3.0569243
3.0569243
3.0569243
3.0569243
2.9799316
2.9799316
2.9799316
2.9799316
2.9799316
2.9799316
3.0569243
3.0569243
2.9799316
2.9029388
2.9029388
2.9029388
2.9029388
2.8259459
2.8259459
2.9029388
2.9029388
2.8259459
2.8259459
2.8259459
2.8259459
2.8259459
2.7489529
2.6719604
2.6719604
2.7489529
2.7489529
2.7489529
2.7489529
2.6719604
2.6719604
2.6719604
2.6719604
2.6719604
2.6719604
2.7489529
2.6719604
2.6719604
2.5949674
2.5949674
2.5949674
2.5949674
2.5949674
2.5179744
2.5949674
2.6719604
2.5949674
2.5949674
2.5949674
2.5949674
2.5179744
2.5179744
2.5179744
2.5179744
2.5179744
2.5179744
2.5179744
2.5179744
2.5179744
2.5949674
2.5949674
2.5179744
2.4409814
2.4409814
2.3639889
2.3639889
2.4409814
2.4409814
2.4409814
2.4409814
2.3639889
2.3639889
2.3639889
2.3639889
2.286996
2.286996
2.286996
2.286996
2.286996
2.286996
2.286996
2.286996
2.286996
2.286996
2.286996
2.286996
2.286996
2.286996
2.210003
2.210003
2.1330101
2.210003
2.210003
2.1330101
2.1330101
2.1330101
2.1330101
2.0560174
2.0560174
2.0560174
1.9790244
1.9790244
2.0560174
2.0560174
2.0560174
1.9790244
1.9020317
1.9020317
1.9790244
1.9790244
1.9790244
1.9790244
1.9790244
1.9790244
1.9020317
1.9020317
1.9020317
1.9020317
1.9790244
1.9790244
1.9790244
1.9020317
1.9020317
1.9020317
1.9020317
1.9020317
1.9790244
1.9790244
1.9020317
1.8250387
1.8250387
1.8250387
1.9020317
1.9020317
1.9020317
1.9020317
1.8250387
1.8250387
1.8250387
1.8250387
1.7480459
1.7480459
1.7480459
1.8250387
1.9020317
1.8250387
1.7480459
1.671053
1.671053
1.671053
1.671053
1.671053
1.5940602
1.671053
1.7480459
1.8250387
1.8250387
1.7480459
1.7480459
1.7480459
1.7480459
1.671053
1.671053
1.5940602
1.5940602
1.671053
1.671053
1.671053
1.671053
1.671053
1.671053
1.671053
1.671053
1.7480459
1.671053
1.671053
1.671053
1.671053
1.7480459
1.7480459
1.7480459
1.7480459
1.7480459
1.8250387
1.7480459
1.671053
1.5940602
1.5940602
1.5940602
1.5940602
1.5940602
1.671053
1.7480459
1.7480459
1.671053
1.671053
1.671053
1.671053
1.7480459
1.8250387
1.8250387
1.7480459
1.7480459
1.671053
1.671053
1.7480459
1.7480459
1.671053
1.5940602
1.5940602
1.5940602
1.5940602
1.5940602
1.5940602
1.5940602
1.5170673
1.5170673
1.5170673
1.5170673
1.5170673
1.4400744
1.3630816
1.2860887
1.3630816
1.4400744
1.5170673
1.5170673
1.4400744
1.4400744
1.4400744
1.4400744
1.4400744
1.4400744
1.3630816
1.3630816
1.3630816
1.4400744
1.4400744
1.4400744
1.3630816
1.3630816
1.4400744
1.5170673
1.4400744
1.3630816
1.3630816
1.4400744
1.5170673
1.4400744
1.4400744
1.4400744
1.5170673
1.5170673
1.5170673
1.4400744
1.4400744
1.5170673
1.5940602
1.5940602
1.5170673
1.4400744
1.4400744
1.5170673
1.5170673
1.4400744
1.4400744
1.4400744
1.5170673
1.5170673
1.5170673
1.5170673
1.5170673
1.5170673
1.4400744
1.2860887
1.209096
1.209096
1.2860887
1.2860887
1.2860887
1.2860887
1.2860887
1.2860887
1.2860887
1.2860887
1.2860887
1.2860887
1.3630816
1.3630816
1.3630816
1.2860887
1.2860887
1.2860887
1.2860887
1.3630816
1.3630816
1.2860887
1.2860887
1.209096
1.209096
1.209096
1.209096
1.2860887
1.2860887
1.2860887
1.2860887
1.209096
1.209096
1.209096
1.209096
1.209096
1.1321031
1.1321031
1.1321031
1.209096
1.1321031
1.0551102
1.0551102
1.1321031
1.209096
1.2860887
1.2860887
1.209096
1.209096
1.1321031
1.1321031
1.1321031
1.1321031
1.1321031
1.1321031
1.1321031
1.1321031
1.0551102
1.0551102
1.0551102
1.1321031
1.1321031
1.1321031
1.1321031
1.0551102
0.97811735
0.97811735
1.0551102
1.209096
1.2860887
1.2860887
1.1321031
0.97811735
0.97811735
1.0551102
1.1321031
1.1321031
1.1321031
1.0551102
1.0551102
1.0551102
1.0551102
1.1321031
1.0551102
1.0551102
1.0551102
1.1321031
1.1321031
1.209096
1.1321031
1.1321031
1.1321031
1.0551102
1.0551102
1.0551102
1.0551102
0.97811735
0.9011245
0.9011245
0.97811735
0.97811735
1.0551102
0.97811735
0.97811735
0.97811735
0.97811735
0.97811735
0.97811735
0.97811735
1.0551102
1.0551102
1.0551102
1.0551102
1.0551102
1.0551102
1.0551102
1.0551102
1.0551102
1.0551102
1.0551102
1.0551102
1.0551102
1.0551102
1.0551102
1.0551102
1.0551102
1.0551102
0.97811735
0.97811735
0.97811735
0.97811735
1.0551102
0.97811735
0.97811735
0.97811735
0.97811735
1.0551102
1.0551102
0.97811735
0.97811735
1.0551102
1.0551102
1.1321031
1.1321031
1.0551102
1.0551102
1.0551102
1.0551102
1.0551102
1.0551102
1.0551102
1.0551102
1.0551102
1.0551102
1.0551102
1.0551102
1.0551102
0.97811735
0.97811735
1.0551102
1.0551102
0.97811735
1.0551102
1.0551102
1.0551102
1.0551102
1.0551102
1.1321031
1.209096
1.209096
1.209096
1.1321031
1.0551102
1.0551102
1.0551102
1.209096
1.3630816
1.3630816
1.2860887
1.209096
1.209096
1.2860887
1.2860887
1.209096
1.2860887
1.3630816
1.4400744
1.4400744
1.3630816
1.3630816
1.2860887
1.2860887
1.209096
1.209096
1.209096
1.209096
1.2860887
1.4400744
1.4400744
1.3630816
1.209096
1.2860887
1.2860887
1.3630816
1.3630816
1.3630816
1.3630816
1.3630816
1.4400744
1.4400744
1.4400744
1.3630816
1.3630816
1.3630816
1.3630816
1.2860887
1.209096
1.209096
1.3630816
1.3630816
1.3630816
1.3630816
1.3630816
1.4400744
1.4400744
1.4400744
1.4400744
1.3630816
1.2860887
1.2860887
1.2860887
1.3630816
1.3630816
1.4400744
1.4400744
1.4400744
1.4400744
1.3630816
1.3630816
1.4400744
1.5170673
1.5940602
1.5170673
1.4400744
1.3630816
1.4400744
1.5170673
1.5170673
1.5170673
1.4400744
1.5170673
1.5940602
1.7480459
1.671053
1.5940602
1.5170673
1.5170673
1.671053
1.671053
1.7480459
1.7480459
1.671053
1.5940602
1.5940602
1.5940602
1.5940602
1.5940602
1.5940602
1.671053
1.7480459
1.671053
1.5940602
1.5940602
1.5170673
1.5170673
1.5940602
1.5940602
1.5940602
1.5940602
1.5940602
1.5940602
1.5940602
1.5940602
1.5940602
1.5940602
1.5940602
1.5940602
1.5940602
1.671053
1.671053
1.5940602
1.5940602
1.671053
1.671053
1.671053
1.671053
1.5940602
1.5940602
1.5170673
1.5940602
1.5940602
1.671053
1.671053
1.671053
1.671053
1.671053
1.671053
1.671053
1.671053
1.671053
1.671053
1.5940602
1.5940602
1.5940602
1.7480459
1.9020317
1.9020317
1.9020317
1.8250387
1.8250387
1.9020317
1.9790244
1.9790244
1.9020317
1.8250387
1.9020317
1.9020317
1.9020317
1.8250387
1.9020317
1.9020317
1.8250387
1.8250387
1.9020317
1.9790244
1.9790244
1.9790244
1.9790244
1.9790244
2.0560174
2.0560174
2.0560174
2.0560174
2.0560174
2.0560174
2.0560174
2.0560174
2.0560174
2.0560174
2.210003
2.3639889
2.3639889
2.286996
2.210003
2.210003
2.210003
2.286996
2.210003
2.1330101
2.0560174
2.0560174
2.1330101
2.210003
2.3639889
2.3639889
2.286996
2.210003
2.286996
2.286996
2.3639889
2.286996
2.286996
2.210003
2.210003
2.286996
2.286996
2.286996
2.210003
2.210003
2.210003
2.210003
2.210003
2.210003
2.286996
2.210003
2.1330101
2.1330101
2.210003
2.210003
2.1330101
2.0560174
2.0560174
2.0560174
2.0560174
2.0560174
2.0560174
2.0560174
2.0560174
2.0560174
2.0560174
2.1330101
2.210003
2.1330101
1.9790244
1.9790244
2.0560174
2.1330101
2.1330101
2.1330101
2.1330101
2.0560174
2.0560174
2.0560174
2.0560174
2.0560174
2.1330101
2.210003
2.210003
2.1330101
2.0560174
2.0560174
2.1330101
2.0560174
1.9790244
1.9790244
1.9790244
1.9790244
1.9790244
1.9790244
1.9790244
1.9790244
2.0560174
2.0560174
2.0560174
1.9020317
1.7480459
1.8250387
1.9020317
1.9790244
1.9790244
1.9790244
1.9790244
1.9790244
1.9790244
1.9790244
1.9020317
1.9020317
1.9790244
2.0560174
2.0560174
1.9790244
1.9790244
1.9790244
1.9790244
2.0560174
2.0560174
1.9790244
1.9020317
1.8250387
1.8250387
1.9020317
1.9020317
1.9020317
1.9020317
1.9020317
1.9790244
1.9020317
1.9020317
1.8250387
1.8250387
1.8250387
1.8250387
1.8250387
1.8250387
1.8250387
1.9020317
1.8250387
1.7480459
1.7480459
1.7480459
1.8250387
1.8250387
1.8250387
1.7480459
1.671053
1.7480459
1.9020317
1.9020317
1.8250387
1.7480459
1.671053
1.7480459
1.8250387
1.7480459
1.671053
1.671053
1.671053
1.671053
1.7480459
1.8250387
1.9020317
1.9020317
1.9020317
1.8250387
1.8250387
1.8250387
1.7480459
1.8250387
1.8250387
1.8250387
1.7480459
1.671053
1.671053
1.7480459
1.7480459
1.7480459
1.7480459
1.7480459
1.671053
1.671053
1.7480459
1.8250387
1.7480459
1.671053
1.671053
1.671053
1.671053
1.671053
1.7480459
1.7480459
1.671053
1.5940602
1.671053
1.671053
1.7480459
1.8250387
1.8250387
1.8250387
1.7480459
1.7480459
1.671053
1.7480459
1.7480459
1.8250387
1.8250387
1.7480459
1.671053
1.671053
1.7480459
1.8250387
1.9020317
1.8250387
1.8250387
1.7480459
1.7480459
1.671053
1.7480459
1.8250387
1.9020317
1.9020317
1.9020317
1.9020317
1.9020317
1.9020317
1.8250387
1.7480459
1.7480459
1.7480459
1.8250387
1.8250387
1.7480459
1.7480459
1.671053
1.671053
1.671053
1.671053
1.671053
1.671053
1.671053
1.5940602
1.5940602
1.5940602
1.5940602
1.671053
1.671053
1.671053
1.671053
1.671053
1.671053
1.5940602
1.5170673
1.5940602
1.5940602
1.5940602
1.5940602
1.5940602
1.671053
1.671053
1.5940602
1.5940602
1.5940602
1.5940602
1.671053
1.7480459
1.7480459
1.7480459
1.7480459
1.7480459
1.7480459
1.7480459
1.7480459
1.7480459
1.7480459
1.7480459
1.8250387
1.8250387
1.8250387
1.8250387
1.8250387
1.8250387
1.9020317
1.8250387
1.8250387
1.7480459
1.7480459
1.8250387
1.8250387
1.8250387
1.8250387
1.8250387
1.8250387
1.8250387
1.7480459
1.7480459
1.7480459
1.7480459
1.7480459
1.7480459
1.9020317
1.9020317
1.9020317
1.8250387
1.7480459
1.7480459
1.7480459
1.8250387
1.8250387
1.8250387
1.8250387
1.9020317
1.9020317
1.9020317
1.8250387
1.8250387
1.9020317
1.9020317
1.9020317
1.9020317
1.9020317
1.9020317
1.8250387
1.7480459
1.7480459
1.8250387
1.9020317
1.9020317
1.9020317
1.9020317
1.9790244
1.9790244
1.9790244
1.9790244
1.9790244
1.9020317
1.9790244
1.9790244
2.0560174
1.9790244
1.9790244
1.9790244
2.0560174
2.0560174
1.9790244
1.9790244
1.9790244
2.0560174
2.0560174
2.1330101
2.1330101
2.1330101
2.1330101
2.1330101
2.210003
2.210003
2.210003
2.210003
2.210003
2.210003
2.210003
2.210003
2.286996
2.3639889
2.3639889
2.286996
2.286996
2.210003
2.286996
2.286996
2.286996
2.286996
2.210003
2.210003
2.210003
2.286996
2.3639889
2.286996
2.286996
2.286996
2.286996
2.286996
2.210003
2.210003
2.210003
2.210003
2.210003
2.210003
2.210003
2.210003
2.210003
2.286996
2.286996
2.286996
2.286996
2.286996
2.3639889
2.3639889
2.286996
2.210003
2.1330101
2.1330101
2.210003
2.210003
2.210003
2.210003
2.210003
2.210003
2.210003
2.1330101
2.1330101
2.210003
2.210003
2.210003
2.210003
2.210003
2.1330101
2.1330101
2.210003
2.210003
2.3639889
2.4409814
2.4409814
2.4409814
2.4409814
2.4409814
2.4409814
2.4409814
2.4409814
2.4409814
2.4409814
2.4409814
2.4409814
2.5179744
2.4409814
2.4409814
2.4409814
2.4409814
2.4409814
2.4409814
2.4409814
2.4409814
2.5179744
2.4409814
2.4409814
2.4409814
2.4409814
2.4409814
2.3639889
2.4409814
2.5179744
2.5179744
2.5179744
2.4409814
2.4409814
2.4409814
2.5179744
2.5949674
2.5179744
2.5179744
2.5179744
2.5179744
2.5179744
2.4409814
2.3639889
2.3639889
2.4409814
2.5179744
2.4409814
2.4409814
2.4409814
2.4409814
2.4409814
2.4409814
2.5179744
2.5179744
2.5179744
2.5179744
2.5949674
2.5949674
2.6719604
2.6719604
2.5949674
2.6719604
2.6719604
2.7489529
2.6719604
2.6719604
2.6719604
2.7489529
2.7489529
2.7489529
2.7489529
2.6719604
2.7489529
2.7489529
2.8259459
2.8259459
2.7489529
2.7489529
2.9029388
2.9799316
3.0569243
2.9799316
2.9799316
2.9799316
3.0569243
3.0569243
3.0569243
3.0569243
3.0569243
3.0569243
3.1339173
3.1339173
3.0569243
2.9799316
2.9799316
2.9799316
2.9799316
2.9029388
2.9029388
2.9799316
3.1339173
3.1339173
3.0569243
2.9799316
2.9799316
2.9799316
3.0569243
3.0569243
3.1339173
3.1339173
3.1339173
3.1339173
3.1339173
3.1339173
3.2109103
3.2879028
3.2109103
3.2109103
3.1339173
3.1339173
3.1339173
3.1339173
3.2109103
3.2879028
3.3648958
3.3648958
3.2879028
3.2109103
3.1339173
3.2109103
3.2879028
3.3648958
3.3648958
3.2879028
3.2879028
3.2879028
3.3648958
3.3648958
3.3648958
3.3648958
3.3648958
3.3648958
3.3648958
3.4418888
3.5188818
3.4418888
3.2879028
3.2879028
3.3648958
3.4418888
3.3648958
3.3648958
3.2879028
3.2879028
3.2879028
3.2879028
3.2879028
3.2879028
3.2879028
3.2879028
3.2879028
3.2879028
3.2109103
3.2109103
3.1339173
3.1339173
3.2109103
3.2879028
3.2109103
3.1339173
3.0569243
3.0569243
3.1339173
3.2109103
3.2109103
3.2109103
3.2109103
3.2109103
3.1339173
3.1339173
3.1339173
3.2879028
3.3648958
3.2879028
3.2109103
3.2109103
3.2109103
3.2879028
3.3648958
3.4418888
3.3648958
3.3648958
3.4418888
3.5188818
3.4418888
3.4418888
3.3648958
3.3648958
3.3648958
3.4418888
3.3648958
3.4418888
3.5188818
3.5958743
3.5188818
3.4418888
3.4418888
3.4418888
3.5188818
3.5188818
3.5188818
3.5958743
3.5958743
3.5958743
3.5958743
3.5958743
3.5958743
3.5188818
3.5958743
3.6728673
3.6728673
3.6728673
3.5958743
3.5958743
3.6728673
3.6728673
3.6728673
3.6728673
3.7498603
3.7498603
3.6728673
3.6728673
3.7498603
3.8268533
3.8268533
3.8268533
3.7498603
3.6728673
3.6728673
3.7498603
3.8268533
3.9038458
3.9038458
3.9038458
3.8268533
3.8268533
3.9038458
3.9808388
3.9808388
3.9808388
3.9808388
3.9038458
3.9038458
3.9808388
3.9808388
3.9038458
3.8268533
3.6728673
3.7498603
3.8268533
3.8268533
3.8268533
3.7498603
3.7498603
3.8268533
3.8268533
3.9038458
3.9038458
3.9038458
3.9038458
3.8268533
3.7498603
3.7498603
3.7498603
3.7498603
3.7498603
3.8268533
3.9038458
3.9808388
3.9038458
3.8268533
3.8268533
3.8268533
3.8268533
3.8268533
3.8268533
3.9038458
3.9808388
3.9808388
3.9038458
3.8268533
3.9038458
4.057832
4.057832
3.9038458
3.8268533
3.9038458
3.9808388
4.057832
4.057832
3.9808388
3.9808388
4.057832
4.057832
4.057832
3.9808388
3.9808388
3.9808388
3.9808388
3.9808388
4.057832
4.057832
4.057832
3.9808388
3.9808388
3.9808388
4.057832
4.057832
4.057832
4.057832
4.057832
4.057832
4.057832
3.9808388
3.9038458
3.9038458
3.9038458
3.9038458
3.9808388
3.9808388
3.9808388
3.9808388
3.9038458
3.9038458
3.9808388
3.9808388
3.9808388
3.9808388
3.9808388
3.9808388
3.9808388
3.9038458
3.9038458
3.8268533
3.9038458
3.9038458
3.9038458
3.9038458
3.9038458
3.9038458
3.9808388
3.9038458
3.9038458
3.8268533
3.8268533
3.8268533
3.9038458
3.9038458
3.8268533
3.8268533
3.8268533
3.9038458
3.9038458
3.9038458
3.8268533
3.8268533
3.9038458
3.9038458
3.9038458
3.9038458
3.8268533
3.9038458
3.9808388
3.9808388
3.9808388
3.9038458
3.9038458
3.9808388
4.057832
4.057832
3.9808388
3.9808388
4.057832
4.057832
4.057832
3.9808388
3.9038458
3.9038458
3.9808388
3.9808388
3.9808388
3.9808388
3.9808388
4.057832
3.9808388
3.9808388
3.9808388
3.9808388
3.9808388
3.9808388
3.9808388
3.9038458
3.9038458
3.9038458
3.9808388
3.9038458
3.9038458
3.9038458
3.9038458
3.9808388
3.9808388
3.9038458
3.9038458
3.9038458
3.9038458
3.9808388
3.9808388
3.9038458
3.9038458
3.9038458
3.9038458
3.8268533
3.8268533
3.7498603
3.7498603
3.7498603
3.8268533
3.9038458
3.9038458
3.8268533
3.8268533
3.7498603
3.7498603
3.7498603
3.7498603
3.7498603
3.7498603
3.7498603
3.8268533
3.8268533
3.8268533
3.8268533
3.8268533
3.8268533
3.8268533
3.8268533
3.9038458
3.9808388
4.057832
3.9808388
3.9038458
3.8268533
3.8268533
3.9038458
3.9808388
3.9808388
3.9808388
3.9808388
3.9038458
3.8268533
3.8268533
3.8268533
3.8268533
3.7498603
3.7498603
3.6728673
3.7498603
3.7498603
3.8268533
3.9038458
3.9038458
3.9038458
3.8268533
3.8268533
3.8268533
3.8268533
3.8268533
3.8268533
3.9038458
3.9038458
3.9038458
3.9038458
3.9808388
4.057832
4.057832
4.057832
3.9808388
3.9038458
3.9038458
3.9038458
3.8268533
3.8268533
3.8268533
3.8268533
3.9038458
3.9038458
3.9038458
3.9038458
3.9038458
3.8268533
3.8268533
3.8268533
3.7498603
3.7498603
3.7498603
3.7498603
3.7498603
3.7498603
3.6728673
3.6728673
3.6728673
3.7498603
3.7498603
3.7498603
3.7498603
3.7498603
3.7498603
3.6728673
3.6728673
3.5958743
3.5958743
3.5188818
3.5188818
3.5188818
3.5958743
3.5958743
3.5958743
3.5958743
3.5958743
3.6728673
3.6728673
3.5958743
3.5958743
3.5958743
3.5958743
3.5188818
3.5958743
3.5958743
3.6728673
3.7498603
3.7498603
3.6728673
3.5958743
3.5958743
3.5188818
3.5188818
3.5188818
3.5188818
3.5188818
3.4418888
3.5188818
3.5188818
3.5958743
3.6728673
3.6728673
3.6728673
3.5958743
3.5188818
3.5188818
3.5958743
3.5958743
3.5958743
3.5958743
3.5958743
3.5188818
3.5188818
3.5188818
3.5958743
3.5188818
3.5188818
3.5188818
3.5958743
3.6728673
3.5958743
3.5958743
3.5188818
3.5188818
3.5188818
3.5958743
3.5958743
3.6728673
3.5958743
3.5958743
3.5188818
3.4418888
3.4418888
3.4418888
3.4418888
3.4418888
3.4418888
3.4418888
3.4418888
3.4418888
3.4418888
3.4418888
3.5188818
3.5188818
3.5188818
3.5188818
3.4418888
3.3648958
3.3648958
3.3648958
3.3648958
3.4418888
3.4418888
3.5188818
3.4418888
3.3648958
3.2879028
3.3648958
3.3648958
3.3648958
3.3648958
3.4418888
3.5188818
3.5188818
3.4418888
3.4418888
3.2879028
3.2109103
3.2879028
3.3648958
3.4418888
3.3648958
3.3648958
3.3648958
3.3648958
3.3648958
3.3648958
3.4418888
3.5188818
3.5188818
3.4418888
3.4418888
3.5958743
3.6728673
3.5958743
3.4418888
3.4418888
3.4418888
3.5188818
3.5958743
3.5958743
3.5188818
3.5188818
3.5188818
3.5958743
3.5958743
3.5958743
3.5958743
3.5958743
3.5958743
3.5958743
3.5958743
3.5958743
3.5958743
3.5958743
3.5958743
3.5188818
3.5958743
3.5958743
3.6728673
3.6728673
3.6728673
3.6728673
3.6728673
3.5958743
3.5958743
3.5958743
3.6728673
3.6728673
3.7498603
3.7498603
3.8268533
3.7498603
3.6728673
3.5958743
3.6728673
3.7498603
3.8268533
3.7498603
3.6728673
3.6728673
3.7498603
3.7498603
3.8268533
3.8268533
3.7498603
3.7498603
3.7498603
3.8268533
3.9038458
3.8268533
3.8268533
3.8268533
3.9038458
3.9808388
3.9038458
3.8268533
3.8268533
3.9038458
3.9808388
3.9038458
3.8268533
3.8268533
3.9038458
3.9808388
3.9808388
3.9038458
3.9038458
3.8268533
3.9038458
3.9038458
3.9038458
3.9808388
3.9808388
3.9808388
3.9808388
3.9038458
3.9808388
4.057832
4.1348243
4.1348243
4.1348243
4.1348243
4.057832
3.9808388
3.9038458
3.9808388
4.057832
4.1348243
4.1348243
4.057832
4.057832
4.057832
4.057832
4.057832
4.057832
3.9808388
3.9808388
4.057832
4.057832
3.9808388
3.9808388
3.9808388
3.9038458
3.9038458
3.9808388
3.9808388
3.9808388
3.9038458
3.9808388
4.057832
4.057832
4.1348243
4.1348243
4.1348243
4.057832
3.9808388
3.9808388
3.9808388
3.9808388
3.9808388
3.9808388
3.9808388
4.057832
4.057832
4.057832
3.9808388
4.057832
4.2118173
4.365803
4.365803
4.2888103
4.2888103
4.2888103
4.365803
4.365803
4.365803
4.365803
4.365803
4.365803
4.365803
4.2888103
4.2888103
4.4427958
4.4427958
4.5197887
4.5967817
4.5967817
4.5967817
4.5967817
4.5967817
4.5197887
4.5197887
4.5967817
4.5967817
4.5967817
4.5967817
4.5197887
4.4427958
4.5197887
4.6737742
4.6737742
4.5967817
4.5197887
4.4427958
4.5197887
4.5967817
4.5967817
4.5967817
4.5967817
4.5967817
4.5967817
4.5967817
4.5967817
4.6737742
4.6737742
4.6737742
4.750767
4.82776
4.750767
4.750767
4.750767
4.82776
4.904753
4.82776
4.82776
4.82776
4.750767
4.750767
4.750767
4.750767
4.750767
4.750767
4.750767
4.750767
4.82776
4.82776
4.750767
4.750767
4.6737742
4.6737742
4.750767
4.750767
4.82776
4.904753
4.904753
4.904753
4.82776
4.904753
4.9817457
4.9817457
4.9817457
4.904753
4.9817457
4.9817457
4.9817457
4.9817457
4.904753
4.904753
4.9817457
5.1357317
5.0587387
4.9817457
4.82776
4.82776
4.904753
5.0587387
5.0587387
5.0587387
5.0587387
4.9817457
5.0587387
5.0587387
4.9817457
4.904753
4.9817457
5.0587387
5.0587387
5.0587387
5.0587387
5.0587387
5.0587387
5.1357317
5.1357317
5.212724
5.212724
5.1357317
5.0587387
5.0587387
5.1357317
5.212724
5.212724
5.212724
5.1357317
5.212724
5.212724
5.212724
5.1357317
5.212724
5.212724
5.212724
5.212724
5.1357317
5.1357317
5.1357317
5.289717
5.4437027
5.4437027
5.289717
5.212724
5.212724
5.212724
5.1357317
5.1357317
5.1357317
5.1357317
5.212724
5.289717
5.289717
5.212724
5.212724
5.1357317
5.1357317
5.212724
5.289717
5.36671
5.4437027
5.36671
5.36671
5.289717
5.289717
5.289717
5.289717
5.289717
5.212724
5.1357317
5.212724
5.36671
5.289717
5.289717
5.289717
5.289717
5.36671
5.36671
5.36671
5.36671
5.36671
5.4437027
5.4437027
5.4437027
5.36671
5.36671
5.36671
5.36671
5.289717
5.212724
5.212724
5.289717
5.289717
5.212724
5.1357317
5.1357317
5.212724
5.212724
5.212724
5.212724
5.289717
5.289717
5.212724
5.1357317
5.1357317
5.1357317
5.1357317
5.0587387
5.0587387
5.0587387
5.0587387
5.1357317
5.1357317
5.0587387
4.9817457
4.9817457
5.0587387
5.1357317
5.0587387
5.0587387
5.0587387
5.1357317
5.1357317
5.0587387
5.0587387
5.0587387
5.0587387
5.0587387
4.9817457
4.904753
4.9817457
4.9817457
4.904753
4.82776
4.904753
4.9817457
5.0587387
5.0587387
4.9817457
4.9817457
4.9817457
4.9817457
4.9817457
4.9817457
4.9817457
4.9817457
5.0587387
4.9817457
4.904753
4.82776
4.82776
4.904753
4.904753
4.904753
4.904753
4.904753
4.9817457
4.9817457
4.9817457
4.9817457
4.9817457
4.9817457
4.9817457
4.9817457
4.9817457
4.9817457
4.9817457
4.9817457
4.904753
4.904753
4.904753
4.9817457
4.9817457
4.9817457
4.904753
4.904753
4.9817457
5.0587387
5.1357317
5.0587387
4.9817457
4.904753
4.904753
4.9817457
4.9817457
5.0587387
5.0587387
5.0587387
4.9817457
4.904753
4.904753
4.9817457
5.1357317
5.1357317
5.1357317
5.0587387
5.1357317
5.1357317
5.1357317
5.1357317
5.1357317
5.1357317
5.1357317
5.0587387
5.0587387
5.0587387
4.9817457
4.904753
4.904753
4.904753
4.9817457
5.0587387
5.0587387
5.0587387
5.1357317
5.1357317
5.1357317
5.0587387
5.0587387
5.0587387
5.0587387
5.1357317
5.212724
5.1357317
5.0587387
5.0587387
5.0587387
5.1357317
5.1357317
5.1357317
5.0587387
5.1357317
5.212724
5.212724
5.212724
5.1357317
5.0587387
5.1357317
5.212724
5.1357317
4.9817457
4.9817457
4.9817457
5.0587387
5.0587387
4.9817457
4.9817457
5.0587387
5.0587387
5.0587387
4.9817457
4.9817457
4.9817457
4.9817457
4.904753
4.904753
4.82776
4.904753
4.904753
4.9817457
4.904753
4.904753
4.82776
4.750767
4.750767
4.82776
4.904753
4.904753
4.904753
4.82776
4.904753
4.9817457
4.9817457
4.82776
4.82776
4.904753
4.9817457
4.9817457
4.904753
4.82776
4.904753
4.9817457
4.9817457
4.9817457
4.9817457
4.9817457
4.9817457
5.0587387
5.0587387
5.0587387
5.0587387
5.0587387
5.0587387
5.0587387
5.0587387
5.0587387
5.1357317
5.0587387
5.0587387
5.0587387
5.1357317
5.1357317
5.0587387
5.0587387
5.1357317
5.212724
5.212724
5.1357317
4.9817457
4.9817457
4.9817457
5.0587387
5.1357317
5.212724
5.1357317
5.0587387
5.0587387
5.0587387
5.0587387
5.0587387
5.0587387
5.1357317
5.0587387
5.0587387
5.0587387
4.9817457
4.9817457
5.0587387
5.1357317
5.212724
5.212724
5.1357317
5.1357317
5.212724
5.212724
5.212724
5.212724
5.289717
5.36671
5.36671
5.289717
5.212724
5.1357317
5.212724
5.289717
5.289717
5.212724
5.212724
5.289717
5.36671
5.36671
5.289717
5.212724
5.289717
5.289717
5.36671
5.36671
5.36671
5.36671
5.289717
5.36671
5.36671
5.289717
5.212724
5.1357317
5.1357317
5.212724
5.212724
5.212724
5.212724
5.212724
5.212724
5.212724
5.289717
5.289717
5.212724
5.212724
5.289717
5.289717
5.212724
5.212724
5.212724
5.212724
5.289717
5.289717
5.289717
5.212724
5.212724
5.289717
5.289717
5.289717
5.289717
5.289717
5.289717
5.289717
5.212724
5.1357317
5.1357317
5.212724
5.212724
5.212724
5.1357317
5.212724
5.289717
5.36671
5.289717
5.212724
5.212724
5.289717
5.36671
5.4437027
5.36671
5.289717
5.212724
5.212724
5.289717
5.212724
5.212724
5.212724
5.289717
5.36671
5.36671
5.289717
5.289717
5.289717
5.289717
5.289717
5.36671
5.36671
5.36671
5.36671
5.36671
5.36671
5.289717
5.212724
5.212724
5.212724
5.289717
5.36671
5.289717
5.289717
5.289717
5.289717
5.289717
5.212724
5.212724
5.289717
5.36671
5.4437027
5.4437027
5.36671
5.36671
5.36671
5.4437027
5.4437027
5.36671
5.36671
5.4437027
5.5206957
5.5206957
5.5206957
5.5206957
5.4437027
5.36671
5.4437027
5.4437027
5.4437027
5.36671
5.289717
5.289717
5.289717
5.212724
5.212724
5.289717
5.36671
5.36671
5.289717
5.289717
5.36671
5.4437027
5.5206957
5.4437027
5.4437027
5.4437027
5.4437027
5.36671
5.36671
5.36671
5.36671
5.36671
5.36671
5.36671
5.36671
5.4437027
5.36671
5.289717
5.212724
5.212724
5.289717
5.289717
5.289717
5.289717
5.36671
5.36671
5.36671
5.36671
5.289717
5.289717
5.36671
5.36671
5.289717
5.289717
5.289717
5.36671
5.4437027
5.4437027
5.36671
5.36671
5.36671
5.36671
5.36671
5.289717
5.289717
5.289717
5.36671
5.36671
5.4437027
5.4437027
5.4437027
5.4437027
5.4437027
5.4437027
5.36671
5.36671
5.36671
5.4437027
5.4437027
5.4437027
5.36671
5.36671
5.36671
5.36671
5.36671
5.36671
5.4437027
5.36671
5.36671
5.4437027
5.5206957
5.5976887
5.5206957
5.4437027
5.4437027
5.5206957
5.5976887
5.5976887
5.5206957
5.4437027
5.4437027
5.36671
5.36671
5.4437027
5.4437027
5.5206957
5.5206957
5.4437027
5.5206957
5.5976887
5.5976887
5.5976887
5.5976887
5.5976887
5.5206957
5.4437027
5.4437027
5.4437027
5.5976887
5.5976887
5.5976887
5.5976887
5.5206957
5.5206957
5.4437027
5.4437027
5.4437027
5.4437027
5.4437027
5.4437027
5.4437027
5.5206957
5.5206957
5.5976887
5.5976887
5.5976887
5.674681
5.674681
5.5976887
5.5206957
5.4437027
5.4437027
5.36671
5.36671
5.36671
5.36671
5.36671
5.36671
5.4437027
5.36671
5.289717
5.289717
5.36671
5.4437027
5.4437027
5.36671
5.36671
5.289717
5.36671
5.4437027
5.4437027
5.36671
5.289717
5.36671
5.4437027
5.5206957
5.4437027
5.4437027
5.36671
5.36671
5.36671
5.36671
5.4437027
5.4437027
5.4437027
5.4437027
5.36671
5.289717
5.289717
5.289717
5.36671
5.36671
5.4437027
5.5206957
5.5206957
5.5206957
5.5206957
5.5206957
5.4437027
5.5206957
5.5206957
5.4437027
5.5206957
5.5206957
5.5206957
5.5206957
5.5206957
5.5976887
5.5976887
5.5976887
5.5976887
5.5976887
5.674681
5.5976887
5.5976887
5.5976887
5.5976887
5.5976887
5.5976887
5.674681
5.751674
5.751674
5.674681
5.674681
5.674681
5.751674
5.674681
5.5976887
5.5206957
5.5206957
5.5206957
5.5976887
5.5976887
5.5976887
5.5976887
5.5976887
5.674681
5.751674
5.751674
5.751674
5.751674
5.751674
5.751674
5.751674
5.751674
5.751674
5.751674
5.751674
5.828667
5.828667
5.90566
5.90566
5.90566
5.90566
5.828667
5.828667
5.828667
5.828667
5.828667
5.751674
5.828667
5.828667
5.751674
5.828667
5.90566
5.90566
5.90566
5.828667
5.828667
5.828667
5.90566
5.90566
5.90566
5.828667
5.828667
5.828667
5.828667
5.751674
5.751674
5.751674
5.751674
5.751674
5.751674
5.751674
5.751674
5.828667
5.90566
5.90566
5.828667
5.828667
5.828667
5.828667
5.90566
5.9826527
5.9826527
5.90566
5.828667
5.751674
5.751674
5.828667
5.828667
5.828667
5.828667
5.751674
5.751674
5.751674
5.828667
5.828667
5.828667
5.751674
5.674681
5.674681
5.751674
5.828667
5.90566
5.90566
5.90566
5.90566
5.90566
5.90566
5.828667
5.828667
5.828667
5.90566
5.90566
5.90566
5.90566
5.828667
5.828667
5.828667
5.90566
5.9826527
5.9826527
5.90566
5.828667
5.828667
5.828667
5.9826527
5.9826527
5.90566
5.828667
5.828667
5.828667
5.828667
5.828667
5.90566
5.90566
5.90566
5.9826527
5.9826527
5.9826527
6.0596457
6.0596457
6.0596457
5.9826527
5.90566
5.90566
5.90566
5.90566
5.90566
5.9826527
5.90566
5.828667
5.828667
5.90566
5.90566
5.9826527
5.9826527
5.9826527
5.90566
5.90566
5.90566
5.90566
5.9826527
5.9826527
5.9826527
5.828667
5.751674
5.828667
5.90566
5.90566
5.90566
5.90566
5.828667
5.90566
5.90566
5.90566
5.90566
5.90566
5.751674
5.674681
5.751674
5.828667
5.828667
5.828667
5.828667
5.828667
5.90566
5.90566
5.90566
5.828667
5.828667
5.828667
5.828667
5.751674
5.674681
5.751674
5.828667
5.90566
5.90566
5.828667
5.674681
5.674681
5.751674
5.828667
5.828667
5.828667
5.90566
5.90566
5.90566
5.828667
5.828667
5.90566
5.90566
5.828667
5.828667
5.828667
5.828667
5.828667
5.828667
5.828667
5.90566
5.90566
5.828667
5.828667
5.751674
5.828667
5.828667
5.90566
5.828667
5.674681
5.674681
5.751674
5.828667
5.828667
5.828667
5.828667
5.674681
5.674681
5.751674
5.828667
5.90566
5.90566
5.828667
5.828667
5.90566
5.9826527
5.9826527
5.90566
5.90566
5.90566
5.9826527
5.9826527
5.9826527
5.9826527
5.9826527
5.9826527
6.0596457
6.0596457
6.0596457
5.9826527
5.90566
5.9826527
6.0596457
6.0596457
6.0596457
6.0596457
6.0596457
6.0596457
6.0596457
5.9826527
5.90566
5.90566
5.90566
5.9826527
6.0596457
6.0596457
6.0596457
6.0596457
6.0596457
6.0596457
6.0596457
5.9826527
5.90566
5.9826527
6.0596457
6.1366386
6.1366386
6.0596457
6.0596457
6.1366386
6.2136316
6.2136316
6.2136316
6.1366386
6.1366386
6.1366386
6.2136316
6.2136316
6.2136316
6.1366386
6.0596457
6.1366386
6.1366386
6.1366386
6.1366386
6.1366386
6.1366386
6.1366386
6.0596457
6.0596457
6.0596457
6.0596457
6.0596457
6.0596457
6.0596457
6.0596457
6.0596457
6.0596457
6.0596457
6.1366386
6.2136316
6.2136316
6.1366386
6.0596457
6.0596457
6.1366386
6.2136316
6.2136316
6.2136316
6.1366386
6.2136316
6.2136316
6.2136316
6.2136316
6.2136316
6.1366386
6.1366386
6.1366386
6.1366386
6.1366386
6.1366386
6.1366386
6.0596457
6.0596457
6.1366386
6.2136316
6.2136316
6.1366386
6.0596457
5.9826527
5.90566
5.9826527
6.0596457
6.0596457
5.9826527
5.9826527
5.9826527
6.0596457
6.0596457
6.0596457
5.9826527
5.9826527
6.1366386
6.1366386
6.0596457
5.9826527
5.9826527
6.0596457
6.1366386
6.0596457
5.90566
5.90566
5.90566
5.9826527
5.9826527
5.9826527
6.0596457
6.0596457
6.0596457
5.9826527
5.90566
5.90566
5.90566
5.90566
5.9826527
5.9826527
5.9826527
5.828667
5.828667
5.90566
5.9826527
5.9826527
5.9826527
5.9826527
5.9826527
5.9826527
6.0596457
6.0596457
5.9826527
5.9826527
5.9826527
6.0596457
5.9826527
5.9826527
5.90566
5.9826527
5.90566
5.828667
5.751674
5.751674
5.751674
5.751674
5.828667
5.90566
5.9826527
5.9826527
5.9826527
5.90566
5.90566
5.90566
5.9826527
5.9826527
5.9826527
5.9826527
5.9826527
5.9826527
5.9826527
5.9826527
5.90566
5.9826527
5.9826527
5.9826527
5.9826527
5.9826527
5.9826527
5.9826527
5.9826527
5.9826527
6.0596457
6.0596457
5.9826527
5.828667
5.828667
5.9826527
6.1366386
6.0596457
5.9826527
5.90566
5.9826527
6.0596457
6.0596457
5.9826527
5.9826527
5.90566
5.90566
5.9826527
5.9826527
5.9826527
5.828667
5.828667
5.828667
5.828667
5.828667
5.90566
5.90566
5.9826527
5.9826527
5.9826527
5.9826527
5.90566
5.90566
5.90566
6.0596457
6.0596457
5.9826527
5.90566
5.90566
5.90566
5.90566
5.90566
5.828667
5.90566
5.90566
6.0596457
6.0596457
6.0596457
6.0596457
5.9826527
5.9826527
5.9826527
5.9826527
5.9826527
5.9826527
5.90566
5.90566
5.9826527
6.0596457
6.0596457
5.9826527
5.90566
5.90566
5.90566
5.90566
6.0596457
6.0596457
6.0596457
5.9826527
5.90566
5.90566
5.90566
5.90566
5.90566
5.828667
5.828667
5.828667
5.751674
5.751674
5.751674
5.751674
5.751674
5.751674
5.828667
5.828667
5.828667
5.828667
5.751674
5.674681
5.751674
5.828667
5.828667
5.828667
5.751674
5.828667
5.828667
5.828667
5.828667
5.90566
5.828667
5.751674
5.674681
5.674681
5.751674
5.751674
5.751674
5.674681
5.674681
5.674681
5.674681
5.751674
5.751674
5.751674
5.751674
5.751674
5.674681
5.674681
5.751674
5.828667
5.828667
5.751674
5.751674
5.674681
5.751674
5.828667
5.90566
5.90566
5.828667
5.828667
5.751674
5.751674
5.751674
5.828667
5.828667
5.828667
5.751674
5.751674
5.751674
5.828667
5.828667
5.828667
5.751674
5.751674
5.751674
5.751674
5.828667
5.828667
5.90566
5.90566
5.90566
5.828667
5.828667
5.828667
5.90566
5.9826527
5.9826527
5.90566
5.828667
5.828667
5.828667
5.90566
5.90566
5.90566
5.90566
5.90566
5.90566
5.90566
5.90566
5.90566
5.90566
5.90566
5.828667
5.828667
5.828667
5.828667
5.90566
5.90566
5.90566
5.90566
5.90566
5.90566
5.828667
5.90566
5.90566
5.9826527
5.90566
5.828667
5.828667
5.828667
5.828667
5.828667
5.828667
5.90566
5.9826527
5.9826527
5.9826527
5.828667
5.828667
5.828667
5.90566
5.828667
5.828667
5.751674
5.751674
5.828667
5.90566
5.90566
5.90566
5.90566
5.90566
5.90566
5.90566
5.90566
5.90566
5.828667
5.828667
5.828667
5.828667
5.828667
5.828667
5.751674
5.751674
5.751674
5.828667
5.90566
5.90566
5.90566
5.828667
5.674681
5.674681
5.674681
5.828667
5.828667
5.90566
5.90566
5.828667
5.751674
5.751674
5.674681
5.674681
5.751674
5.828667
5.828667
5.828667
5.751674
5.751674
5.751674
5.828667
5.828667
5.828667
5.751674
5.674681
5.674681
5.674681
5.5976887
5.5976887
5.674681
5.751674
5.751674
5.751674
5.751674
5.751674
5.751674
5.751674
5.751674
5.828667
5.828667
5.90566
5.9826527
5.9826527
5.9826527
5.90566
5.90566
5.9826527
6.0596457
6.0596457
6.0596457
5.9826527
5.90566
5.9826527
5.9826527
5.90566
5.90566
5.90566
5.9826527
6.0596457
6.0596457
6.0596457
5.9826527
5.9826527
5.90566
5.90566
5.90566
5.9826527
5.9826527
5.9826527
5.9826527
5.90566
5.751674
5.674681
5.674681
5.751674
5.828667
5.828667
5.828667
5.751674
5.674681
5.751674
5.828667
5.90566
6.0596457
6.1366386
6.2136316
6.290624
6.2136316
6.2136316
6.290624
6.3676176
6.3676176
6.290624
6.3676176
6.3676176
6.3676176
6.290624
6.2136316
6.1366386
6.2136316
6.2136316
6.1366386
6.1366386
6.1366386
6.1366386
6.1366386
6.0596457
6.0596457
6.1366386
6.290624
6.3676176
6.3676176
6.290624
6.2136316
6.1366386
6.1366386
6.2136316
6.290624
6.290624
6.290624
6.290624
6.2136316
6.2136316
6.290624
6.2136316
6.2136316
6.1366386
6.2136316
6.2136316
6.290624
6.290624
6.290624
6.3676176
6.3676176
6.3676176
6.290624
6.290624
6.3676176
6.3676176
6.3676176
6.290624
6.2136316
6.2136316
6.290624
6.3676176
6.290624
6.2136316
6.2136316
6.290624
6.3676176
6.3676176
6.290624
6.290624
6.3676176
6.44461
6.44461
6.44461
6.3676176
6.3676176
6.290624
6.290624
6.3676176
6.3676176
6.290624
6.2136316
6.290624
6.290624
6.3676176
6.44461
6.44461
6.44461
6.3676176
6.290624
6.290624
6.3676176
6.44461
6.5216026
6.44461
6.44461
6.44461
6.44461
6.44461
6.3676176
6.290624
6.290624
6.3676176
6.44461
6.44461
6.44461
6.3676176
6.3676176
6.3676176
6.290624
6.290624
6.2136316
6.290624
6.290624
6.3676176
6.3676176
6.290624
6.290624
6.290624
6.3676176
6.3676176
6.3676176
6.3676176
6.3676176
6.44461
6.44461
6.44461
6.44461
6.3676176
6.44461
6.44461
6.5216026
6.5216026
6.44461
6.44461
6.3676176
6.44461
6.44461
6.44461
6.44461
6.44461
6.44461
6.44461
6.44461
6.44461
6.3676176
6.3676176
6.3676176
6.44461
6.44461
6.44461
6.44461
6.44461
6.44461
6.44461
6.3676176
6.3676176
6.3676176
6.3676176
6.3676176
6.3676176
6.3676176
6.44461
6.44461
6.44461
6.3676176
6.290624
6.290624
6.290624
6.290624
6.3676176
6.3676176
6.44461
6.44461
6.3676176
6.44461
6.44461
6.3676176
6.3676176
6.3676176
6.44461
6.5216026
6.44461
6.44461
6.3676176
6.44461
6.44461
6.44461
6.44461
6.5216026
6.598596
6.598596
6.5216026
6.44461
6.3676176
6.3676176
6.3676176
6.44461
6.598596
6.6755886
6.6755886
6.598596
6.44461
6.44461
6.5216026
6.5216026
6.598596
6.5216026
6.598596
6.598596
6.598596
6.5216026
6.44461
6.5216026
6.598596
6.6755886
6.6755886
6.598596
6.598596
6.598596
6.6755886
6.7525816
6.8295746
6.8295746
6.8295746
6.7525816
6.7525816
6.7525816
6.8295746
6.8295746
6.7525816
6.7525816
6.8295746
6.8295746
6.7525816
6.6755886
6.6755886
6.7525816
6.7525816
6.7525816
6.7525816
6.7525816
6.6755886
6.6755886
6.6755886
6.6755886
6.6755886
6.6755886
6.598596
6.598596
6.6755886
6.6755886
6.6755886
6.6755886
6.6755886
6.598596
6.598596
6.598596
6.6755886
6.598596
6.598596
6.6755886
6.6755886
6.7525816
6.6755886
6.598596
6.598596
6.598596
6.5216026
6.5216026
6.598596
6.598596
6.5216026
6.44461
6.3676176
6.3676176
6.44461
6.5216026
6.598596
6.598596
6.598596
6.5216026
6.44461
6.3676176
6.3676176
6.3676176
6.44461
6.3676176
6.2136316
6.1366386
6.0596457
6.1366386
6.2136316
6.290624
6.3676176
6.3676176
6.3676176
6.3676176
6.290624
6.290624
6.290624
6.3676176
6.290624
6.290624
6.3676176
6.3676176
6.290624
6.2136316
6.1366386
6.2136316
6.2136316
6.290624
6.290624
6.3676176
6.44461
6.5216026
6.44461
6.290624
6.2136316
6.2136316
6.290624
6.3676176
6.3676176
6.3676176
6.290624
6.290624
6.290624
6.290624
6.290624
6.3676176
6.3676176
6.44461
6.3676176
6.3676176
6.3676176
6.3676176
6.3676176
6.3676176
6.290624
6.290624
6.2136316
6.2136316
6.290624
6.290624
6.290624
6.2136316
6.2136316
6.290624
6.290624
6.290624
6.290624
6.3676176
6.3676176
6.290624
6.2136316
6.1366386
6.1366386
6.2136316
6.2136316
6.2136316
6.2136316
6.290624
6.290624
6.2136316
6.1366386
6.0596457
6.0596457
6.1366386
6.2136316
6.1366386
6.1366386
6.1366386
6.1366386
6.1366386
6.1366386
6.1366386
6.1366386
6.1366386
6.0596457
6.0596457
6.1366386
6.1366386
6.1366386
6.1366386
6.2136316
6.1366386
6.0596457
5.9826527
5.9826527
6.1366386
6.2136316
6.1366386
6.1366386
6.1366386
6.2136316
6.2136316
6.1366386
6.0596457
6.0596457
6.0596457
6.0596457
6.1366386
6.2136316
6.1366386
6.0596457
6.0596457
6.1366386
6.0596457
5.90566
5.90566
5.90566
5.90566
5.828667
5.751674
5.828667
5.828667
5.828667
5.828667
5.751674
5.674681
5.674681
5.674681
5.674681
5.751674
5.751674
5.674681
5.5976887
5.5206957
5.5976887
5.5976887
5.5976887
5.5206957
5.4437027
5.36671
5.36671
5.4437027
5.5976887
5.5976887
5.5976887
5.5206957
5.4437027
5.4437027
5.4437027
5.5206957
5.5976887
5.5976887
5.5976887
5.5206957
5.4437027
5.36671
5.4437027
5.5206957
5.4437027
5.4437027
5.4437027
5.36671
5.36671
5.36671
5.36671
5.36671
5.36671
5.289717
5.289717
5.289717
5.36671
5.36671
5.289717
5.212724
5.212724
5.289717
5.289717
5.289717
5.289717
5.289717
5.289717
5.289717
5.212724
5.212724
5.289717
5.36671
5.36671
5.289717
5.289717
5.212724
5.289717
5.289717
5.289717
5.289717
5.212724
5.212724
5.1357317
5.1357317
5.1357317
5.212724
5.212724
5.212724
5.1357317
5.1357317
5.1357317
5.1357317
5.1357317
5.1357317
5.212724
5.212724
5.212724
5.1357317
5.1357317
5.0587387
5.0587387
5.1357317
5.1357317
5.1357317
5.1357317
5.1357317
5.1357317
5.1357317
5.0587387
5.0587387
5.1357317
5.212724
5.212724
5.1357317
4.9817457
5.0587387
5.1357317
5.212724
5.212724
5.1357317
5.0587387
5.0587387
5.0587387
5.0587387
5.1357317
5.1357317
5.1357317
5.0587387
4.9817457
4.904753
4.9817457
5.0587387
5.1357317
5.1357317
5.1357317
5.1357317
5.1357317
5.1357317
5.1357317
5.1357317
5.0587387
5.0587387
5.1357317
5.1357317
5.1357317
5.1357317
5.0587387
5.0587387
4.9817457
4.9817457
5.0587387
5.1357317
5.212724
5.212724
5.1357317
5.0587387
5.0587387
4.9817457
4.9817457
4.9817457
4.9817457
4.904753
4.904753
4.904753
4.904753
4.904753
4.904753
4.904753
4.904753
4.904753
4.9817457
4.9817457
4.904753
4.82776
4.82776
4.82776
4.750767
4.750767
4.750767
4.82776
4.82776
4.750767
4.750767
4.750767
4.750767
4.6737742
4.5967817
4.5967817
4.6737742
4.750767
4.750767
4.750767
4.750767
4.6737742
4.5967817
4.5197887
4.5197887
4.5967817
4.5967817
4.5967817
4.5197887
4.5197887
4.5197887
4.5197887
4.5197887
4.5197887
4.5967817
4.5967817
4.5197887
4.4427958
4.4427958
4.365803
4.2888103
4.365803
4.4427958
4.5197887
4.4427958
4.365803
4.365803
4.365803
4.2888103
4.2888103
4.2888103
4.2118173
4.2118173
4.2118173
4.1348243
4.1348243
4.2118173
4.2118173
4.2888103
4.2118173
4.2888103
4.2118173
4.1348243
4.057832
4.057832
4.057832
4.057832
3.9808388
3.9808388
3.9808388
3.9808388
3.9808388
3.9808388
3.9808388
4.057832
4.1348243
4.2118173
4.2118173
4.2118173
4.1348243
4.1348243
4.1348243
4.1348243
4.057832
4.057832
4.1348243
4.1348243
4.1348243
4.057832
4.1348243
4.2118173
4.2888103
4.365803
4.2888103
4.2888103
4.2888103
4.2888103
4.2118173
4.2118173
4.2118173
4.2118173
4.2888103
4.2888103
4.2118173
4.2118173
4.2118173
4.2118173
4.2888103
4.2118173
4.1348243
4.1348243
4.1348243
4.2888103
4.2888103
4.2888103
4.2118173
4.2118173
4.2888103
4.365803
4.365803
4.2888103
4.2118173
4.2118173
4.2888103
4.2888103
4.2888103
4.2118173
4.2118173
4.2118173
4.2118173
4.2888103
4.365803
4.365803
4.4427958
4.4427958
4.365803
4.365803
4.365803
4.365803
4.365803
4.365803
4.365803
4.2888103
4.2888103
4.365803
4.365803
4.4427958
4.4427958
4.5197887
4.4427958
4.4427958
4.4427958
4.5197887
4.5967817
4.5197887
4.4427958
4.365803
4.365803
4.365803
4.365803
4.365803
4.365803
4.4427958
4.5197887
4.5197887
4.4427958
4.365803
4.365803
4.365803
4.365803
4.365803
4.365803
4.365803
4.4427958
4.365803
4.2888103
4.2888103
4.2888103
4.365803
4.365803
4.2888103
4.2888103
4.2888103
4.2118173
4.1348243
4.1348243
4.1348243
4.1348243
4.1348243
4.1348243
4.2118173
4.2118173
4.2118173
4.2118173
4.2118173
4.1348243
4.1348243
4.1348243
4.1348243
4.1348243
4.2118173
4.2888103
4.365803
4.365803
4.365803
4.2888103
4.365803
4.365803
4.365803
4.365803
4.365803
4.4427958
4.4427958
4.4427958
4.4427958
4.5197887
4.5197887
4.5197887
4.4427958
4.4427958
4.4427958
4.4427958
4.4427958
4.4427958
4.4427958
4.4427958
4.365803
4.2888103
4.2118173
4.2118173
4.2888103
4.2888103
4.2888103
4.2118173
4.2118173
4.2118173
4.2888103
4.2888103
4.2888103
4.2118173
4.2118173
4.2118173
4.1348243
4.1348243
4.1348243
4.1348243
4.1348243
4.2118173
4.1348243
4.057832
4.057832
4.1348243
4.2118173
4.2118173
4.2118173
4.2118173
4.2118173
4.2888103
4.2888103
4.365803
4.2888103
4.2118173
4.2118173
4.2118173
4.2888103
4.2888103
4.365803
4.4427958
4.4427958
4.5197887
4.4427958
4.365803
4.2888103
4.2888103
4.365803
4.4427958
4.5197887
4.5197887
4.5967817
4.5967817
4.5197887
4.4427958
4.4427958
4.5197887
4.5967817
4.5197887
4.5197887
4.4427958
4.4427958
4.365803
4.365803
4.365803
4.4427958
4.4427958
4.4427958
4.5197887
4.5197887
4.5197887
4.4427958
4.4427958
4.4427958
4.4427958
4.365803
4.365803
4.365803
4.365803
4.365803
4.365803
4.4427958
4.365803
4.2888103
4.2118173
4.2118173
4.2888103
4.2888103
4.2118173
4.2118173
4.2118173
4.2118173
4.2118173
4.2118173
4.2118173
4.2888103
4.365803
4.4427958
4.365803
4.2888103
4.2118173
4.2118173
4.2118173
4.2118173
4.2118173
4.2118173
4.2118173
4.2118173
4.2888103
4.2888103
4.2888103
4.2888103
4.2888103
4.2888103
4.365803
4.4427958
4.4427958
4.4427958
4.2888103
4.2118173
4.2118173
4.2118173
4.2888103
4.2888103
4.2118173
4.2118173
4.2118173
4.2118173
4.2118173
4.2888103
4.2118173
4.1348243
4.1348243
4.057832
4.057832
3.9808388
3.9808388
3.9808388
3.9808388
3.9038458
3.9038458
3.8268533
3.9038458
3.9808388
4.057832
3.9808388
3.9038458
3.8268533
3.7498603
3.7498603
3.8268533
3.8268533
3.8268533
3.7498603
3.6728673
3.6728673
3.6728673
3.6728673
3.6728673
3.5958743
3.5188818
3.4418888
3.5188818
3.5188818
3.5188818
3.5188818
3.5188818
3.4418888
3.5188818
3.5188818
3.5958743
3.5958743
3.5188818
3.5188818
3.5188818
3.5188818
3.5958743
3.5958743
3.5958743
3.5188818
3.5188818
3.5188818
3.5188818
3.5188818
3.5188818
3.5188818
3.5188818
3.5958743
3.5188818
3.5188818
3.5188818
3.5188818
3.5188818
3.4418888
3.5188818
3.5958743
3.5188818
3.4418888
3.4418888
3.4418888
3.4418888
3.4418888
3.4418888
3.4418888
3.4418888
3.3648958
3.2879028
3.2879028
3.2879028
3.2879028
3.2109103
3.2109103
3.2109103
3.2109103
3.2879028
3.3648958
3.3648958
3.3648958
3.2879028
3.2879028
3.2879028
3.2879028
3.3648958
3.3648958
3.3648958
3.4418888
3.4418888
3.4418888
3.4418888
3.2879028
3.2109103
3.2109103
3.2879028
3.3648958
3.3648958
3.3648958
3.3648958
3.4418888
3.5188818
3.6728673
3.7498603
3.6728673
3.5958743
3.5188818
3.5188818
3.5188818
3.5188818
3.5188818
3.4418888
3.3648958
3.3648958
3.4418888
3.5188818
3.5188818
3.4418888
3.4418888
3.3648958
3.3648958
3.3648958
3.3648958
3.2879028
3.2879028
3.2879028
3.2109103
3.1339173
3.1339173
3.1339173
3.1339173
3.1339173
3.0569243
3.0569243
2.9799316
2.9799316
2.9799316
2.9799316
2.9799316
2.9799316
3.0569243
2.9799316
2.9799316
2.9799316
2.9799316
2.9799316
3.0569243
3.0569243
2.9799316
2.9029388
2.8259459
2.8259459
2.9029388
2.9029388
2.9029388
2.8259459
2.8259459
2.9029388
2.9799316
3.0569243
2.9799316
2.9029388
2.8259459
2.8259459
2.9799316
3.1339173
3.1339173
3.1339173
2.9799316
2.9029388
2.9029388
2.9799316
3.0569243
3.1339173
3.1339173
3.0569243
2.9799316
2.9029388
2.8259459
2.9029388
2.9029388
2.9029388
2.9029388
2.9029388
2.8259459
2.8259459
2.8259459
2.8259459
2.8259459
2.7489529
2.7489529
2.7489529
2.8259459
2.9029388
2.8259459
2.7489529
2.7489529
2.8259459
2.9029388
2.8259459
2.8259459
2.7489529
2.7489529
2.8259459
2.8259459
2.8259459
2.8259459
2.8259459
2.8259459
2.8259459
2.8259459
2.7489529
2.6719604
2.5949674
2.6719604
2.6719604
2.5949674
2.5179744
2.5179744
2.5949674
2.5949674
2.5949674
2.5949674
2.5949674
2.5949674
2.6719604
2.7489529
2.7489529
2.6719604
2.5949674
2.5179744
2.5179744
2.5949674
2.6719604
2.5949674
2.5949674
2.5179744
2.5179744
2.5949674
2.5949674
2.5949674
2.5949674
2.5179744
2.4409814
2.3639889
2.3639889
2.4409814
2.4409814
2.3639889
2.3639889
2.286996
2.3639889
2.3639889
2.3639889
2.286996
2.286996
2.286996
2.286996
2.3639889
2.3639889
2.3639889
2.286996
2.210003
2.210003
2.210003
2.286996
2.286996
2.286996
2.210003
2.1330101
2.0560174
2.1330101
2.1330101
2.210003
2.1330101
2.1330101
2.0560174
2.0560174
2.1330101
2.1330101
2.1330101
2.0560174
2.0560174
1.9790244
1.9790244
2.0560174
2.1330101
2.1330101
2.1330101
2.0560174
1.9790244
1.9790244
1.9790244
1.9790244
1.9790244
2.0560174
1.9790244
1.9020317
1.8250387
1.7480459
1.7480459
1.7480459
1.671053
1.5940602
1.671053
1.7480459
1.7480459
1.671053
1.5940602
1.5940602
1.671053
1.671053
1.7480459
1.7480459
1.671053
1.671053
1.671053
1.671053
1.671053
1.671053
1.671053
1.7480459
1.7480459
1.8250387
1.8250387
1.8250387
1.8250387
1.8250387
1.7480459
1.7480459
1.7480459
1.7480459
1.7480459
1.7480459
1.7480459
1.671053
1.5940602
1.5170673
1.5170673
1.5940602
1.671053
1.671053
1.5940602
1.5170673
1.5170673
1.5170673
1.5170673
1.5170673
1.5170673
1.4400744
1.3630816
1.2860887
1.2860887
1.2860887
1.2860887
1.2860887
1.3630816
1.3630816
1.3630816
1.3630816
1.3630816
1.4400744
1.5170673
1.5170673
1.5170673
1.5170673
1.5170673
1.5170673
1.5170673
1.4400744
1.4400744
1.5170673
1.5170673
1.5170673
1.4400744
1.4400744
1.3630816
1.3630816
1.3630816
1.3630816
1.2860887
1.3630816
1.4400744
1.4400744
1.3630816
1.2860887
1.2860887
1.4400744
1.5170673
1.5170673
1.4400744
1.4400744
1.2860887
1.209096
1.209096
1.209096
1.2860887
1.209096
1.209096
1.209096
1.209096
1.209096
1.1321031
1.1321031
1.209096
1.209096
1.209096
1.1321031
1.0551102
1.0551102
1.0551102
1.1321031
1.209096
1.209096
1.1321031
1.1321031
1.209096
1.209096
1.1321031
0.97811735
0.9011245
0.97811735
0.97811735
1.0551102
0.97811735
0.97811735
0.9011245
0.9011245
0.9011245
0.9011245
0.9011245
0.9011245
0.8241316
0.8241316
0.8241316
0.8241316
0.8241316
0.74713874
0.67014587
0.67014587
0.74713874
0.9011245
0.9011245
0.97811735
0.9011245
0.9011245
0.9011245
0.97811735
0.97811735
0.9011245
0.9011245
0.8241316
0.74713874
0.74713874
0.8241316
0.8241316
0.8241316
0.8241316
0.8241316
0.8241316
0.8241316
0.74713874
0.74713874
0.74713874
0.67014587
0.67014587
0.74713874
0.74713874
0.74713874
0.67014587
0.593153
0.51616013
0.51616013
0.51616013
0.43916732
0.43916732
0.43916732
0.51616013
0.43916732
0.43916732
0.43916732
0.51616013
0.51616013
0.43916732
0.36217445
0.36217445
0.43916732
0.43916732
0.36217445
0.36217445
0.36217445
0.36217445
0.36217445
0.36217445
0.28518158
0.36217445
0.36217445
0.36217445
0.36217445
0.28518158
0.28518158
0.36217445
0.51616013
0.43916732
0.28518158
0.20818877
0.20818877
0.28518158
0.36217445
0.28518158
0.28518158
0.28518158
0.36217445
0.28518158
0.28518158
0.20818877
0.20818877
0.20818877
0.28518158
0.28518158
0.28518158
0.28518158
0.28518158
0.28518158
0.28518158
0.28518158
0.28518158
0.28518158
0.36217445
0.36217445
0.36217445
0.36217445
0.28518158
0.20818877
0.28518158
0.28518158
0.28518158
0.28518158
0.20818877
0.20818877
0.20818877
0.20818877
0.1311959
0.20818877
0.28518158
0.28518158
0.28518158
0.28518158
0.28518158
0.28518158
0.28518158
0.28518158
0.20818877
0.1311959
0.054203033
0.054203033
0.1311959
0.1311959
0.1311959
0.1311959
0.1311959
0.20818877
0.1311959
0.1311959
0.1311959
0.1311959
0.1311959
0.1311959
0.054203033
0.054203033
0.1311959
0.20818877
0.28518158
0.20818877
0.20818877
0.20818877
0.20818877
0.20818877
0.20818877
0.20818877
0.28518158
0.36217445
0.28518158
0.20818877
0.1311959
0.1311959
0.20818877
0.28518158
0.20818877
0.20818877
0.28518158
0.36217445
0.36217445
0.36217445
0.28518158
0.28518158
0.20818877
0.20818877
0.1311959
0.20818877
0.28518158
0.36217445
0.28518158
0.20818877
0.20818877
0.20818877
0.1311959
0.1311959
0.1311959
0.1311959
0.20818877
0.20818877
0.28518158
0.28518158
0.28518158
0.28518158
0.28518158
0.20818877
0.1311959
0.1311959
0.20818877
0.36217445
0.36217445
0.28518158
0.28518158
0.28518158
0.28518158
0.28518158
0.28518158
0.28518158
0.20818877
0.20818877
0.20818877
0.20818877
0.28518158
0.28518158
0.36217445
0.36217445
0.28518158
0.28518158
0.20818877
0.20818877
0.28518158
0.36217445
0.36217445
0.36217445
0.28518158
0.20818877
0.20818877
0.28518158
0.36217445
0.36217445
0.36217445
0.43916732
0.43916732
0.43916732
0.43916732
0.43916732
0.51616013
0.51616013
0.593153
0.51616013
0.43916732
0.43916732
0.43916732
0.43916732
0.51616013
0.593153
0.593153
0.51616013
0.51616013
0.51616013
0.51616013
0.51616013
0.593153
0.593153
0.593153
0.593153
0.51616013
0.43916732
0.51616013
0.593153
0.593153
0.67014587
0.74713874
0.8241316
0.9011245
0.8241316
0.74713874
0.67014587
0.74713874
0.8241316
0.74713874
0.74713874
0.8241316
0.9011245
0.9011245
0.9011245
0.8241316
0.8241316
0.8241316
0.9011245
0.97811735
0.97811735
0.9011245
0.9011245
0.97811735
0.97811735
0.97811735
0.97811735
0.97811735
0.97811735
0.97811735
0.97811735
0.9011245
0.9011245
0.9011245
0.97811735
1.0551102
1.1321031
1.1321031
1.1321031
1.1321031
1.1321031
1.1321031
1.1321031
1.1321031
1.1321031
1.1321031
1.1321031
1.1321031
1.1321031
1.1321031
1.1321031
1.1321031
1.1321031
1.1321031
1.1321031
1.1321031
1.1321031
1.1321031
1.0551102
0.97811735
0.9011245
0.97811735
0.97811735
0.97811735
0.97811735
0.9011245
0.8241316
0.8241316
0.8241316
0.74713874
0.67014587
0.593153
0.593153
0.67014587
0.67014587
0.593153
0.51616013
0.51616013
0.593153
0.593153
0.593153
0.51616013
0.43916732
0.43916732
0.51616013
0.51616013
0.43916732
0.43916732
0.51616013
0.51616013
0.43916732
0.28518158
0.20818877
0.28518158
0.28518158
0.20818877
0.054203033
0.054203033
0.1311959
0.1311959
0.1311959
0.054203033
0.054203033
0.054203033
0.054203033
0.054203033
-0.022789836
-0.099782705
-0.17677557
-0.17677557
-0.17677557
-0.17677557
-0.25376832
-0.3307613
-0.3307613
-0.3307613
-0.3307613
-0.48474705
-0.5617398
-0.5617398
-0.5617398
-0.5617398
-0.71572554
-0.71572554
-0.71572554
-0.71572554
-0.7927184
-0.7927184
-0.7927184
-0.71572554
-0.71572554
-0.7927184
-0.86971116
-1.023697
-1.1006898
-1.1006898
-1.023697
-0.94670415
-0.86971116
-0.86971116
-0.7927184
-0.71572554
-0.6387327
-0.5617398
-0.5617398
-0.48474705
-0.5617398
-0.5617398
-0.5617398
-0.40775406
-0.25376832
-0.099782705
-0.022789836
-0.022789836
0.054203033
0.054203033
0.1311959
0.1311959
0.1311959
0.1311959
0.1311959
0.1311959
0.20818877
0.28518158
0.28518158
0.36217445
0.36217445
0.36217445
0.36217445
0.28518158
0.28518158
0.36217445
0.43916732
0.43916732
0.36217445
0.28518158
0.20818877
0.20818877
0.20818877
0.20818877
0.20818877
0.28518158
0.28518158
0.20818877
0.20818877
0.1311959
0.1311959
0.1311959
0.1311959
0.1311959
0.20818877
0.20818877
0.28518158
0.28518158
0.28518158
0.20818877
0.20818877
0.20818877
0.20818877
0.20818877
0.20818877
0.1311959
0.054203033
0.1311959
0.1311959
0.1311959
0.1311959
0.054203033
0.054203033
0.054203033
0.1311959
0.20818877
0.28518158
0.28518158
0.20818877
0.1311959
0.1311959
0.1311959
0.1311959
0.054203033
0.054203033
0.054203033
0.054203033
0.054203033
-0.022789836
-0.099782705
-0.099782705
-0.099782705
-0.099782705
-0.17677557
-0.17677557
-0.25376832
-0.25376832
-0.25376832
-0.25376832
-0.40775406
-0.40775406
-0.40775406
-0.40775406
-0.3307613
-0.3307613
-0.3307613
-0.25376832
-0.3307613
-0.40775406
-0.40775406
-0.5617398
-0.6387327
-0.71572554
-0.6387327
-0.6387327
-0.6387327
-0.5617398
-0.5617398
-0.5617398
-0.5617398
-0.6387327
-0.71572554
-0.71572554
-0.6387327
-0.5617398
-0.6387327
-0.71572554
-0.7927184
-0.86971116
-0.7927184
-0.71572554
-0.71572554
-0.71572554
-0.71572554
-0.71572554
-0.71572554
-0.71572554
-0.71572554
-0.71572554
-0.6387327
-0.6387327
-0.6387327
-0.6387327
-0.6387327
-0.71572554
-0.71572554
-0.71572554
-0.71572554
-0.71572554
-0.6387327
-0.5617398
-0.48474705
-0.5617398
-0.6387327
-0.6387327
-0.5617398
-0.5617398
-0.5617398
-0.5617398
-0.48474705
-0.48474705
-0.40775406
-0.40775406
-0.40775406
-0.40775406
-0.40775406
-0.48474705
-0.48474705
-0.48474705
-0.48474705
-0.3307613
-0.25376832
-0.17677557
-0.17677557
-0.099782705
-0.099782705
-0.099782705
-0.099782705
-0.17677557
-0.17677557
-0.099782705
-0.022789836
-0.022789836
-0.099782705
-0.099782705
-0.099782705
-0.022789836
-0.022789836
0.054203033
0.054203033
0.1311959
0.1311959
0.1311959
0.1311959
0.20818877
0.28518158
0.36217445
0.36217445
0.36217445
0.36217445
0.43916732
0.43916732
0.43916732
0.51616013
0.593153
0.593153
0.593153
0.593153
0.593153
0.67014587
0.74713874
0.74713874
0.74713874
0.8241316
0.9011245
0.97811735
0.97811735
0.97811735
0.97811735
0.9011245
0.9011245
0.9011245
0.97811735
1.0551102
1.1321031
1.1321031
1.1321031
1.209096
1.209096
1.1321031
1.1321031
1.1321031
1.209096
1.209096
1.209096
1.1321031
1.1321031
1.209096
1.209096
1.209096
1.2860887
1.2860887
1.2860887
1.209096
1.209096
1.209096
1.2860887
1.2860887
1.3630816
1.2860887
1.209096
1.209096
1.2860887
1.209096
1.209096
1.1321031
1.1321031
1.209096
1.2860887
1.209096
1.209096
1.1321031
1.1321031
1.0551102
1.0551102
1.0551102
0.97811735
0.97811735
0.97811735
0.9011245
0.9011245
0.8241316
0.74713874
0.74713874
0.8241316
0.8241316
0.9011245
0.9011245
0.9011245
0.9011245
0.97811735
0.97811735
0.97811735
0.97811735
0.97811735
1.0551102
1.0551102
1.0551102
1.0551102
1.0551102
1.0551102
1.0551102
1.1321031
1.209096
1.2860887
1.2860887
1.3630816
1.4400744
1.5170673
1.5170673
1.5940602
1.5940602
1.671053
1.671053
1.671053
1.5940602
1.5170673
1.5940602
1.671053
1.7480459
1.7480459
1.671053
1.7480459
1.7480459
1.671053
1.5940602
1.5940602
1.671053
1.7480459
1.7480459
1.671053
1.5170673
1.4400744
1.4400744
1.4400744
1.3630816
1.209096
1.1321031
1.1321031
1.1321031
1.1321031
1.0551102
0.97811735
0.9011245
0.8241316
0.74713874
0.74713874
0.74713874
0.74713874
0.67014587
0.67014587
0.67014587
0.67014587
0.67014587
0.67014587
0.51616013
0.43916732
0.51616013
0.51616013
0.51616013
0.51616013
0.593153
0.74713874
0.74713874
0.74713874
0.74713874
0.67014587
0.67014587
0.67014587
0.74713874
0.8241316
0.9011245
0.9011245
0.8241316
0.8241316
0.8241316
0.9011245
0.8241316
0.74713874
0.74713874
0.9011245
0.97811735
0.9011245
0.8241316
0.74713874
0.74713874
0.74713874
0.74713874
0.74713874
0.74713874
0.74713874
0.74713874
0.8241316
0.8241316
0.74713874
0.67014587
0.74713874
0.8241316
0.9011245
0.8241316
0.74713874
0.74713874
0.74713874
0.8241316
0.8241316
0.9011245
1.0551102
1.1321031
1.1321031
1.1321031
1.1321031
1.1321031
1.209096
1.2860887
1.3630816
1.3630816
1.3630816
1.4400744
1.5170673
1.5940602
1.671053
1.671053
1.671053
1.671053
1.7480459
1.8250387
1.8250387
1.8250387
1.9020317
1.9020317
1.9020317
1.9020317
1.9790244
2.0560174
2.210003
2.210003
2.210003
2.210003
2.210003
2.210003
2.3639889
2.3639889
2.3639889
2.4409814
2.4409814
2.4409814
2.4409814
2.4409814
2.3639889
2.286996
2.3639889
2.4409814
2.4409814
2.4409814
2.3639889
2.4409814
2.5179744
2.5949674
2.5179744
2.4409814
2.4409814
2.5179744
2.5179744
2.5179744
2.5179744
2.5179744
2.5179744
2.4409814
2.4409814
2.5179744
2.5179744
2.4409814
2.3639889
2.3639889
2.3639889
2.286996
2.210003
2.1330101
2.0560174
1.9790244
1.9020317
1.9790244
1.9790244
1.9790244
1.9790244
1.9790244
1.9790244
1.9790244
1.9790244
1.9020317
1.8250387
1.8250387
1.8250387
1.8250387
1.7480459
1.671053
1.671053
1.671053
1.671053
1.5940602
1.5170673
1.4400744
1.4400744
1.4400744
1.3630816
1.2860887
1.209096
1.209096
1.209096
1.1321031
1.0551102
0.9011245
0.9011245
0.8241316
0.9011245
0.9011245
0.9011245
0.8241316
0.8241316
0.74713874
0.67014587
0.67014587
0.67014587
0.67014587
0.67014587
0.74713874
0.9011245
1.1321031
1.2860887
1.3630816
1.4400744
1.4400744
1.5170673
1.5940602
1.671053
1.7480459
1.8250387
1.9020317
1.9790244
1.9790244
1.9020317
1.8250387
1.7480459
1.7480459
1.8250387
1.8250387
1.9020317
1.9020317
1.9020317
1.9790244
2.0560174
2.0560174
2.0560174
2.0560174
2.0560174
2.1330101
2.210003
2.3639889
2.4409814
2.5179744
2.5179744
2.5179744
2.5179744
2.5179744
2.4409814
2.4409814
2.4409814
2.4409814
2.4409814
2.4409814
2.4409814
2.5949674
2.6719604
2.6719604
2.5949674
2.6719604
2.6719604
2.7489529
2.6719604
2.5949674
2.5179744
2.5949674
2.6719604
2.7489529
2.8259459
2.8259459
2.8259459
2.8259459
2.8259459
2.7489529
2.7489529
2.8259459
2.8259459
2.8259459
2.8259459
2.9029388
2.9029388
2.9029388
2.9029388
2.9029388
2.9799316
3.0569243
3.0569243
2.9799316
2.9799316
3.0569243
3.1339173
3.2109103
3.1339173
3.1339173
3.1339173
3.1339173
3.0569243
3.1339173
3.1339173
3.2109103
3.2109103
3.2109103
3.1339173
3.1339173
3.1339173
3.2109103
3.2109103
3.2109103
3.1339173
3.0569243
2.9799316
2.9799316
3.0569243
3.0569243
3.0569243
3.0569243
3.0569243
3.0569243
3.0569243
3.0569243
3.0569243
2.9799316
2.9799316
2.9799316
2.9799316
2.9799316
2.9799316
2.9799316
2.9799316
2.9799316
3.0569243
3.0569243
3.0569243
3.0569243
2.9799316
2.9799316
2.9799316
2.9799316
2.9029388
2.9029388
2.9029388
2.9029388
2.9799316
2.9799316
2.9799316
2.9799316
3.0569243
3.1339173
3.1339173
3.1339173
3.0569243
3.0569243
3.0569243
3.1339173
3.1339173
3.1339173
3.2109103
3.2879028
3.2879028
3.2879028
3.3648958
3.3648958
3.4418888
3.5188818
3.5188818
3.5958743
3.5958743
3.6728673
3.6728673
3.7498603
3.8268533
3.8268533
3.9038458
3.9808388
4.057832
4.1348243
4.2118173
4.2118173
4.1348243
4.057832
4.1348243
4.2118173
4.2888103
4.365803
4.4427958
4.5197887
4.5197887
4.5197887
4.5197887
4.5967817
4.5967817
4.5967817
4.6737742
4.904753
5.0587387
5.212724
5.212724
5.212724
5.1357317
5.212724
5.289717
5.36671
5.4437027
5.5206957
5.5976887
5.5976887
5.674681
5.751674
5.751674
5.751674
5.751674
5.674681
5.674681
5.751674
5.751674
5.674681
5.5206957
5.5206957
5.5976887
5.674681
5.674681
5.5976887
5.4437027
5.4437027
5.5206957
5.5206957
5.5976887
5.5976887
5.674681
5.751674
5.751674
5.674681
5.674681
5.5976887
5.5976887
5.5976887
5.674681
5.751674
5.751674
5.828667
5.828667
5.751674
5.674681
5.674681
5.5976887
5.5976887
5.5976887
5.674681
5.751674
5.828667
5.90566
6.0596457
6.0596457
6.0596457
6.1366386
6.2136316
6.2136316
6.1366386
6.1366386
6.2136316
6.3676176
6.44461
6.5216026
6.598596
6.598596
6.598596
6.6755886
6.7525816
6.8295746
6.906567
6.98356
7.060553
7.060553
7.1375456
7.2915316
7.3685246
7.3685246
7.52251
7.52251
7.599503
7.52251
7.599503
7.753489
7.907474
7.9844675
7.9844675
7.9844675
8.138453
8.2924385
8.369432
8.369432
8.2924385
8.2924385
8.2924385
8.4464245
8.4464245
8.60041
8.7543955
8.985374
9.139359
9.216353
9.216353
9.370339
9.524324
9.67831
9.909288
10.21726
10.448238
10.602224
10.756209
10.910195
11.064181
11.218167
11.372153
11.526138
11.680125
11.911103
12.142082
12.219074
12.37306
12.604039
12.835017
13.065996
13.142988
13.219981
13.373967
13.604945
13.835924
13.98991
14.143896
14.374874
14.528861
14.682846
14.836831
14.990818
15.221795
15.375782
15.529767
15.60676
15.683752
15.760746
15.991724
16.145712
16.299696
16.453682
16.607668
16.68466
16.761654
16.91564
17.069626
17.146618
17.146618
17.22361
17.377598
17.685568
17.839554
17.99354
17.99354
18.070532
18.224518
18.301512
18.378504
18.455496
18.609484
18.609484
18.609484
18.53249
18.455496
18.455496
18.455496
18.378504
18.301512
18.301512
18.301512
18.301512
18.224518
18.147526
17.99354
17.916546
17.839554
17.762562
17.685568
17.531582
17.45459
17.45459
17.531582
17.531582
17.531582
17.377598
17.300604
17.377598
17.531582
17.608576
17.531582
17.377598
17.45459
17.608576
17.685568
17.685568
17.608576
17.608576
17.762562
17.916546
18.070532
18.147526
18.378504
18.53249
18.686476
18.763468
18.84046
18.994448
19.225426
19.302418
19.302418
19.456404
19.687382
19.995354
20.226334
20.303326
20.380318
20.611298
20.842276
20.996262
21.073254
21.150248
21.22724
21.381226
21.458218
21.458218
21.535212
21.689196
21.99717
22.228148
22.459126
22.61311
22.767097
22.998075
23.229053
23.38304
23.537024
23.691011
23.844997
23.844997
23.92199
23.998981
24.152967
24.306953
24.383947
24.383947
24.460941
24.537933
24.69192
24.768911
24.922895
24.99989
25.153877
25.307861
25.384855
25.53884
25.692825
25.84681
26.000797
26.077791
26.231775
26.385761
26.61674
26.770727
26.924711
27.001705
27.078697
27.15569
27.232683
27.309675
27.386667
27.540653
27.694641
27.771633
27.848625
27.848625
27.848625
27.848625
27.92562
28.079603
28.23359
28.310581
28.46457
28.46457
28.387577
28.310581
28.387577
28.46457
28.541561
28.541561
28.541561
28.46457
28.387577
28.387577
28.46457
28.541561
28.541561
28.541561
28.541561
28.541561
28.541561
28.618555
28.618555
28.695547
28.695547
28.695547
28.695547
28.695547
28.849533
28.926525
28.926525
29.003517
29.080511
29.157503
29.157503
29.234497
29.311491
29.465475
29.542469
29.619461
29.696453
29.773447
29.85044
30.004427
30.081419
30.158411
30.312397
30.543375
30.620367
30.697361
30.774353
31.005333
31.159319
31.313303
31.467289
31.621277
31.852255
32.006237
32.160225
32.31421
32.468197
32.699173
32.85316
32.930153
33.007145
33.007145
33.16113
33.315117
33.546097
33.70008
33.777073
33.854065
34.008053
34.316025
34.47001
34.623993
34.77798
34.854973
35.085953
35.31693
35.624905
35.85588
36.08686
36.163853
36.471825
36.93378
37.241753
37.164757
37.087765
37.164757
37.549725
37.857693
38.01168
38.16567
38.319653
38.55063
38.78161
38.935596
39.08958
39.32056
39.474545
39.705524
39.9365
40.16748
40.475452
40.706432
41.0144
41.24538
41.39937
41.47636
41.553352
41.707336
41.938316
42.092304
42.24629
42.47727
42.631252
42.78524
42.939224
43.170204
43.709152
44.325096
44.40209
44.01712
43.863136
44.01712
44.40209
44.71006
44.71006
44.633068
44.633068
44.787052
44.941036
45.095024
45.402992
45.710968
45.864956
45.864956
45.941948
46.095932
46.172924
46.32691
46.557888
46.86586
47.096836
47.25082
47.40481
47.635788
47.71278
47.866768
48.020752
48.174736
48.25173
48.405716
48.636692
48.944668
49.098656
49.175648
49.175648
49.175648
49.098656
49.175648
49.483616
49.714596
49.86858
49.94557
50.022564
50.022564
50.09956
50.09956
50.17655
50.330536
50.56152
50.792496
50.869488
50.869488
50.869488
50.946484
50.715504
49.86858
49.483616
50.022564
50.946484
51.408436
51.25445
51.100468
51.25445
51.408436
51.48543
51.48543
51.408436
51.562424
51.716408
51.87039
51.947388
51.947388
52.02438
52.101376
52.25536
52.409348
52.56333
52.717316
52.948296
53.10228
53.256264
53.33326
53.41025
53.564236
53.79522
54.026196
54.257175
54.48815
54.642136
54.873116
55.0271
55.181087
55.25808
55.335075
55.48906
55.72004
56.02801
56.258987
56.41297
56.41297
56.33598
56.33598
56.41297
56.64395
56.874928
57.10591
57.336887
57.490875
57.567867
57.64486
57.72185
57.798843
57.95283
58.106815
58.2608
58.414787
58.645767
58.799755
58.95374
59.03073
59.184715
59.415695
59.64667
59.80066
59.87765
60.031635
60.26262
60.33961
60.493595
60.57059
60.801567
60.95555
61.10954
61.263523
61.4945
61.802475
62.110447
62.341423
62.418415
62.418415
62.49541
62.572403
62.649395
62.726387
62.88037
63.11135
63.342327
63.419327
63.49632
63.57331
63.727295
63.881283
64.03527
64.03527
64.189255
64.34324
64.49722
64.65121
64.88219
65.03618
65.26715
65.49813
65.57513
65.49813
65.49813
65.57513
65.72911
65.96009
66.114075
66.114075
66.114075
66.26806
66.42204
66.57603
66.65302
66.57603
66.49904
66.57603
66.73002
66.884
67.03799
67.19197
67.34596
67.576935
67.9619
68.34687
68.65484
68.96281
69.27078
69.65575
70.11771
70.57966
70.88763
71.11861
71.42658
71.81155
72.19651
72.65846
73.19742
73.73637
74.198326
74.58328
74.968254
75.27622
75.5842
76.04615
76.354126
76.585106
76.81608
77.04706
77.27804
77.586006
77.89398
78.12496
78.278946
78.509926
78.817894
78.817894
78.509926
78.66391
79.43384
80.28076
80.81971
80.81971
80.8967
81.127686
81.43565
81.82062
82.0516
82.359566
82.590546
82.89852
83.20649
83.59145
83.97642
84.20739
84.36138
84.43837
84.515366
84.592354
84.66935
84.592354
84.1304
84.1304
84.90033
85.90124
86.440186
86.51718
86.59418
86.97913
87.3641
87.67207
87.903046
88.134026
88.519
88.98096
89.44291
89.90487
90.28983
90.751785
91.21374
91.52172
91.82969
92.21465
92.67661
93.138565
93.44654
93.8315
94.13947
94.370445
94.67842
95.06339
95.44836
95.67934
95.83332
96.14129
96.44926
96.75723
97.0652
97.29618
97.60415
97.98912
98.29709
98.45108
98.374084
98.45108
98.99003
99.75995
100.14491
100.067924
99.99093
100.52988
101.4538
102.06974
102.146736
102.146736
102.30072
102.53169
102.76267
103.14764
103.5326
103.84057
103.76358
103.76358
103.99455
104.45652
104.6875
104.76449
104.91848
105.38043
105.84239
106.15036
106.22735
106.22735
106.22735
106.45833
106.84329
107.07427
107.07427
107.22826
107.61323
107.921196
107.921196
107.38224
99.99093
89.288925
89.36592
101.4538
112.92573
115.081535
110.92392
107.84421
108.614136
110.84693
111.77084
111.231895
109.53805
107.459236
106.99728
108.22917
109.846016
110.46195
110.30797
110.53895
110.76993
110.23098
109.69203
110.0
110.76993
111.231895
111.1549
111.000916
111.1549
111.38588
111.53986
111.53986
111.46287
111.53986
111.69385
112.001816
112.30979
112.540764
112.69475
112.77174
112.92573
113.2337
113.464676
113.61866
113.77265
114.003624
114.31161
114.619576
114.77356
114.850555
114.92755
115.081535
115.23552
115.3895
115.54349
115.851456
115.92845
115.92845
115.92845
116.00545
116.15943
116.23642
116.4674
116.77537
117.00635
117.23733
117.468315
117.6223
117.699295
117.699295
117.6223
117.5453
117.5453
117.6223
117.85328
118.08425
118.23824
118.31523
118.31523
118.31523
118.23824
118.23824
118.23824
118.31523
118.469215
118.700195
118.77719
118.700195
118.700195
118.931175
119.31614
119.31614
118.931175
118.77719
119.162155
119.7011
120.08606
120.394035
120.62502
120.856
121.00999
121.00999
120.93299
121.00999
121.086975
121.16397
120.31704
118.23824
117.39132
118.931175
121.16397
122.24187
122.01089
121.47194
121.39495
121.70292
122.01089
122.08788
122.01089
122.01089
122.24187
122.62683
122.9348
123.011795
123.011795
123.08878
123.24277
123.31976
123.39676
123.39676
123.62773
123.935715
124.166695
124.32068
124.32068
124.47466
124.62865
124.85963
125.01361
125.09061
125.167595
125.167595
125.167595
125.24459
125.24459
125.398575
125.55256
125.629555
125.55256
125.47556
125.398575
125.47556
125.55256
125.78354
126.01451
126.1685
125.93752
123.16578
120.08606
120.856
124.78263
127.93934
128.24731
127.01543
126.09151
125.47556
125.24459
125.86053
126.861435
127.16941
126.32249
125.47556
125.70654
126.630455
127.01543
126.861435
124.24368
119.47012
117.85328
120.77901
124.166695
125.629555
125.78354
125.93752
126.1685
126.32249
126.09151
125.78354
125.55256
125.09061
122.47285
119.162155
119.162155
122.08788
124.70564
125.167595
124.166695
123.47375
123.704735
124.166695
124.32068
124.166695
124.0127
124.0897
124.24368
124.24368
124.166695
124.0127
123.935715
123.935715
123.85872
123.704735
123.62773
123.47375
123.39676
123.39676
123.39676
123.31976
123.16578
123.08878
123.08878
123.08878
123.16578
123.39676
123.62773
123.704735
123.62773
123.47375
123.39676
123.31976
123.24277
123.24277
123.16578
123.24277
123.24277
123.24277
123.24277
123.31976
123.39676
123.47375
123.55074
123.704735
123.85872
124.0127
124.0897
124.166695
124.24368
124.32068
124.39767
124.47466
124.55166
124.70564
124.85963
125.01361
125.09061
125.09061
125.01361
125.09061
125.167595
125.32158
125.32158
125.32158
125.24459
125.24459
125.24459
125.24459
125.24459
125.398575
125.55256
125.70654
125.93752
126.09151
126.24549
126.32249
126.32249
126.399475
126.399475
126.399475
126.399475
126.399475
126.47647
126.55347
126.630455
126.70745
126.861435
126.861435
126.861435
126.861435
126.861435
126.93844
126.93844
126.93844
127.01543
127.09242
127.16941
127.24641
127.16941
127.01543
126.861435
126.70745
126.70745
126.70745
126.78444
126.93844
127.16941
127.40039
127.47739
127.47739
127.3234
127.3234
127.3234
127.24641
127.24641
127.3234
127.554375
127.785355
128.01634
128.17032
128.09332
127.785355
127.47739
127.24641
127.16941
127.3234
127.70836
128.01634
128.17032
127.93934
127.3234
126.78444
126.47647
126.55347
126.70745
126.93844
127.01543
126.861435
126.47647
126.09151
125.78354
125.629555
125.398575
125.167595
124.936615
124.70564
124.55166
124.47466
124.55166
124.55166
124.47466
124.32068
124.166695
124.0127
123.935715
123.935715
123.935715
124.0127
124.0127
123.935715
123.85872
123.78173
123.704735
123.704735
123.62773
123.55074
123.47375
123.39676
123.31976
123.31976
123.24277
123.08878
122.9348
122.70382
122.47285
122.24187
122.16487
122.16487
122.16487
122.01089
121.77991
121.47194
121.24096
121.086975
120.77901
120.394035
120.08606
119.932076
119.77809
119.54711
119.31614
119.00816
118.700195
118.469215
118.08425
117.77628
117.5453
117.39132
117.31433
117.16033
116.92936
116.62138
116.313416
115.92845
115.54349
115.23552
115.00454
114.850555
114.619576
114.31161
114.15762
114.003624
113.77265
113.464676
113.2337
112.92573
112.69475
112.540764
112.30979
112.1558
111.92483
111.69385
111.46287
111.1549
110.76993
110.384964
110.0
109.615036
109.30707
108.9991
108.691124
108.383156
107.921196
107.536224
107.15126
106.7663
106.45833
106.15036
105.84239
105.61141
105.38043
105.14945
104.841484
104.533516
104.148544
103.84057
103.5326
103.30162
103.07065
102.83967
102.685684
102.454704
102.146736
101.91576
101.76177
101.60779
101.4538
101.29981
101.068825
100.837845
100.52988
100.22191
99.836945
99.52898
99.298
99.14401
98.91303
98.68205
98.374084
97.98912
97.681145
97.450165
97.0652
96.75723
96.44926
96.14129
95.83332
95.44836
95.21738
94.9864
94.67842
94.370445
94.13947
93.90849
93.67751
93.369545
92.907585
92.36864
91.82969
91.52172
91.44472
91.59872
91.7527
91.675705
91.29073
90.67479
89.90487
89.13494
88.59599
88.28801
88.05704
87.903046
87.82606
87.67207
87.3641
86.82515
86.13222
85.51628
84.97732
84.515366
84.1304
83.82243
83.66844
83.59145
83.59145
83.51446
83.43747
83.43747
82.97551
81.9746
81.43565
81.74362
82.20558
82.128586
81.58964
80.973694
80.511734
80.203766
79.8188
79.43384
79.048874
78.89489
78.817894
78.817894
78.89489
78.97188
79.12586
79.279854
79.35684
79.35684
79.20286
79.048874
78.740906
78.43293
78.047966
77.73999
77.43202
77.35503
77.27804
77.20104
76.97007
76.81608
76.585106
76.354126
75.892166
75.81517
72.19651
63.03436
58.33779
64.8052
75.27622
79.8958
77.663
74.12133
73.043434
73.73637
73.96735
72.88944
71.50358
70.88763
70.96462
71.27259
69.42477
65.72911
64.8052
67.88491
70.34868
69.42477
67.19197
66.57603
67.73092
68.65484
68.65484
67.9619
67.49995
67.11498
66.73002
66.19106
65.652115
65.19016
64.88219
64.65121
64.65121
64.65121
64.57422
64.34324
64.11226
63.881283
63.650303
63.49632
63.265335
62.88037
62.418415
62.033455
61.4945
60.95555
60.26262
59.723667
59.338703
58.95374
58.645767
58.49178
58.414787
58.2608
58.106815
58.029823
58.029823
58.029823
58.106815
58.183807
58.33779
58.33779
58.33779
58.2608
58.33779
58.49178
58.568775
58.645767
58.568775
58.568775
58.49178
58.414787
58.183807
58.029823
57.95283
58.029823
57.95283
57.72185
57.490875
57.259895
57.182903
57.10591
56.951927
56.874928
56.874928
56.874928
56.874928
56.874928
56.797935
56.720943
56.64395
56.56696
56.64395
56.64395
56.720943
56.720943
56.64395
56.489964
56.33598
56.33598
56.33598
56.41297
56.33598
56.105003
55.874023
55.874023
56.02801
56.02801
55.643047
55.25808
55.0271
54.873116
54.71913
54.71913
54.873116
54.796124
54.565144
54.41116
54.257175
53.949203
53.564236
53.487244
53.718227
53.949203
54.103188
54.103188
54.103188
54.103188
54.026196
53.949203
53.949203
54.103188
54.257175
54.48815
54.796124
54.950108
55.181087
55.335075
55.412067
55.48906
55.48906
55.48906
55.48906
55.566055
55.79703
56.105003
56.489964
56.797935
56.874928
56.874928
56.874928
56.874928
56.797935
56.797935
56.797935
56.874928
57.02892
57.182903
57.259895
57.259895
57.10591
56.874928
56.64395
56.489964
56.489964
56.56696
56.64395
56.64395
56.56696
56.41297
56.258987
56.181995
56.105003
56.02801
55.951015
55.874023
55.79703
55.874023
55.79703
55.72004
55.566055
55.643047
55.72004
55.643047
55.48906
55.335075
55.10409
54.950108
54.796124
54.642136
54.48815
54.257175
54.026196
53.79522
53.641228
53.41025
53.17927
52.948296
52.717316
52.409348
52.101376
51.7934
51.48543
51.17746
50.792496
50.330536
50.022564
49.791588
49.483616
49.098656
48.867672
48.713684
48.636692
48.636692
48.482708
48.405716
48.25173
48.020752
47.71278
47.40481
47.17383
46.86586
46.63488
46.32691
46.095932
45.864956
45.633972
45.326
45.018032
44.71006
44.325096
44.09412
43.863136
43.709152
43.555164
43.32419
43.170204
43.016216
42.862232
42.70825
42.47727
42.24629
42.01531
41.861324
41.707336
41.630344
41.553352
41.39937
41.24538
40.93741
40.552444
40.244473
40.09049
40.09049
40.013496
39.85951
39.705524
39.551537
39.397552
39.243565
39.08958
38.858604
38.704617
38.473637
38.396645
38.16567
37.93469
37.70371
37.472733
37.241753
37.010773
36.779797
36.471825
36.163853
35.85588
35.624905
35.393925
35.31693
35.162945
35.00896
34.854973
34.77798
34.77798
34.547
34.239033
33.854065
33.70008
33.62309
33.546097
33.4691
33.4691
33.4691
33.39211
33.238125
32.930153
32.62218
32.468197
32.54519
32.62218
32.62218
32.62218
32.699173
32.699173
32.77617
32.85316
32.85316
32.85316
32.930153
33.007145
33.084137
33.084137
33.16113
33.238125
33.315117
33.39211
33.4691
33.62309
33.70008
33.70008
33.777073
34.008053
34.085045
34.085045
34.162037
34.316025
34.547
34.70099
34.77798
34.93197
35.085953
35.239937
35.31693
35.393925
35.54791
35.701897
35.77889
35.85588
36.009865
36.163853
36.240845
36.317837
36.39483
36.471825
36.62581
36.779797
36.85679
36.93378
37.010773
37.087765
37.164757
37.241753
37.395737
37.549725
37.549725
37.549725
37.626717
37.70371
37.70371
37.7807
37.7807
37.857693
37.857693
37.93469
37.93469
37.93469
37.93469
37.93469
38.01168
38.088676
38.16567
38.24266
38.319653
38.396645
38.473637
38.55063
38.55063
38.627625
38.704617
38.704617
38.704617
38.78161
38.78161
38.858604
38.858604
38.858604
38.935596
39.01259
39.01259
39.01259
39.01259
39.08958
39.166573
39.243565
39.166573
39.166573
39.166573
39.166573
39.08958
39.166573
39.243565
39.32056
39.243565
39.166573
39.166573
39.243565
39.243565
39.166573
39.08958
39.01259
39.01259
39.01259
39.01259
39.08958
39.08958
39.166573
39.166573
39.166573
39.166573
39.08958
39.08958
39.08958
39.08958
39.01259
38.935596
38.935596
38.935596
38.935596
38.858604
38.858604
38.858604
38.858604
38.858604
38.858604
38.858604
38.858604
38.78161
38.78161
38.858604
38.935596
38.858604
38.78161
38.78161
38.78161
38.78161
38.704617
38.627625
38.627625
38.627625
38.473637
38.319653
38.24266
38.24266
38.24266
38.16567
38.088676
38.088676
38.088676
38.01168
38.01168
38.01168
38.01168
38.01168
38.01168
37.93469
37.7807
37.70371
37.7807
37.7807
37.70371
37.70371
37.70371
37.70371
37.626717
37.549725
37.549725
37.472733
37.472733
37.472733
37.549725
37.549725
37.395737
37.318745
37.241753
37.318745
37.318745
37.318745
37.395737
37.395737
37.395737
37.318745
37.164757
37.087765
37.087765
37.087765
37.087765
37.164757
37.087765
37.010773
37.010773
36.93378
36.85679
36.85679
36.85679
36.93378
36.93378
36.93378
36.93378
37.010773
37.087765
37.087765
37.087765
37.087765
37.164757
37.164757
37.164757
37.241753
37.241753
37.241753
37.318745
37.395737
37.395737
37.395737
37.395737
37.395737
37.472733
37.549725
37.626717
37.626717
37.549725
37.472733
37.472733
37.549725
37.626717
37.70371
37.7807
37.857693
37.857693
37.7807
37.857693
37.857693
37.93469
38.01168
38.088676
38.088676
38.16567
38.24266
38.319653
38.319653
38.396645
38.473637
38.55063
38.627625
38.704617
38.704617
38.704617
38.78161
38.858604
38.935596
38.935596
39.08958
39.166573
39.243565
39.397552
39.474545
39.551537
39.62853
39.705524
39.782516
39.85951
39.9365
39.85951
39.9365
40.013496
40.244473
40.321465
40.321465
40.321465
40.321465
40.321465
40.321465
40.321465
40.244473
40.244473
40.244473
40.321465
40.398457
40.398457
40.321465
40.398457
40.398457
40.398457
40.398457
40.475452
40.552444
40.552444
40.475452
40.398457
40.398457
40.398457
40.398457
40.398457
40.321465
40.244473
40.244473
40.16748
40.013496
39.782516
39.551537
39.474545
39.474545
39.551537
39.551537
39.397552
39.243565
39.243565
39.32056
39.397552
39.397552
39.243565
39.08958
39.01259
38.858604
38.78161
38.627625
38.473637
38.396645
38.319653
38.24266
38.01168
37.70371
37.472733
37.395737
37.395737
37.395737
37.395737
37.395737
37.395737
37.395737
37.318745
37.318745
37.241753
37.241753
37.241753
37.164757
37.087765
37.010773
37.010773
36.93378
36.85679
36.779797
36.779797
36.779797
36.779797
36.779797
36.62581
36.548817
36.471825
36.39483
36.39483
36.39483
36.39483
36.39483
36.317837
36.163853
36.08686
36.08686
36.08686
36.08686
36.08686
36.163853
36.240845
36.240845
36.240845
36.08686
36.009865
36.009865
36.009865
36.009865
36.08686
36.08686
36.163853
36.08686
35.932873
35.77889
35.701897
35.77889
35.77889
35.85588
35.932873
35.932873
35.85588
35.85588
35.85588
36.009865
36.009865
36.009865
35.932873
35.85588
35.85588
35.932873
35.932873
35.932873
35.85588
35.85588
35.85588
35.85588
35.77889
35.701897
35.701897
35.701897
35.77889
35.77889
35.932873
36.009865
36.009865
35.85588
35.77889
35.701897
35.701897
35.701897
35.701897
35.77889
35.701897
35.54791
35.393925
35.393925
35.393925
35.470917
35.470917
35.393925
35.393925
35.31693
35.239937
35.239937
35.239937
35.31693
35.393925
35.470917
35.393925
35.470917
35.470917
35.54791
35.470917
35.470917
35.470917
35.54791
35.624905
35.624905
35.624905
35.701897
35.701897
35.624905
35.54791
35.54791
35.54791
35.54791
35.54791
35.624905
35.701897
35.701897
35.701897
35.701897
35.701897
35.77889
35.85588
35.932873
35.932873
36.009865
36.08686
36.163853
36.163853
36.163853
36.317837
36.471825
36.548817
36.7028
36.779797
36.85679
36.85679
36.85679
37.010773
37.241753
37.318745
37.318745
37.318745
37.241753
37.318745
37.395737
37.549725
37.626717
37.626717
37.70371
37.70371
37.70371
37.7807
37.93469
38.01168
38.088676
38.088676
38.01168
38.01168
38.01168
38.01168
37.93469
37.857693
37.857693
37.857693
37.7807
37.7807
37.70371
37.626717
37.472733
37.7807
38.78161
39.08958
38.55063
37.70371
37.395737
37.549725
37.7807
37.70371
37.626717
37.549725
37.472733
37.549725
37.472733
37.472733
37.395737
37.395737
37.395737
37.318745
37.164757
37.164757
37.241753
37.241753
37.241753
37.087765
37.010773
36.93378
36.85679
36.85679
37.010773
37.087765
37.087765
36.93378
36.85679
36.779797
36.85679
36.93378
37.010773
37.010773
37.010773
37.087765
37.164757
37.164757
37.087765
37.087765
37.010773
37.010773
37.010773
37.087765
37.087765
37.010773
37.010773
36.93378
36.93378
36.93378
36.93378
36.85679
36.779797
36.7028
36.7028
36.7028
36.779797
36.779797
36.779797
36.62581
36.548817
36.548817
36.62581
36.7028
36.62581
36.548817
36.471825
36.471825
36.39483
36.240845
36.163853
36.163853
36.240845
36.240845
36.240845
36.163853
36.08686
36.009865
36.009865
35.932873
35.932873
36.009865
36.08686
36.08686
35.932873
35.77889
35.701897
35.701897
35.701897
35.77889
35.701897
35.701897
35.624905
35.54791
35.470917
35.393925
35.239937
35.085953
34.93197
34.93197
34.854973
34.854973
35.00896
35.085953
35.00896
34.854973
34.77798
34.854973
34.93197
34.93197
34.93197
34.93197
34.93197
34.77798
34.623993
34.623993
34.547
34.547
34.47001
34.47001
34.47001
34.47001
34.47001
34.393017
34.316025
34.239033
34.162037
34.162037
34.085045
34.085045
34.008053
33.854065
33.70008
33.62309
33.70008
33.777073
33.854065
33.777073
33.70008
33.546097
33.4691
33.39211
33.39211
33.39211
33.315117
33.238125
33.084137
33.084137
33.084137
33.084137
33.084137
33.007145
32.930153
32.930153
32.85316
32.77617
32.699173
32.62218
32.699173
32.699173
32.77617
32.699173
32.62218
32.468197
32.31421
32.31421
32.391205
32.468197
32.468197
32.31421
32.160225
32.083233
32.160225
32.160225
32.237217
32.160225
32.006237
31.852255
31.77526
31.698269
31.621277
31.544281
31.467289
31.390297
31.313303
31.236311
31.236311
31.236311
31.159319
31.005333
30.92834
30.92834
30.851347
30.851347
30.774353
30.620367
30.543375
30.466383
30.312397
30.158411
30.004427
29.927431
29.927431
30.004427
29.927431
29.85044
29.696453
29.619461
29.542469
29.465475
29.311491
29.234497
29.234497
29.157503
29.080511
28.926525
28.849533
28.849533
28.849533
28.849533
28.77254
28.77254
28.77254
28.695547
28.541561
28.46457
28.387577
28.387577
28.310581
28.23359
28.23359
28.23359
28.156597
28.002611
27.92562
27.92562
28.002611
27.92562
27.771633
27.694641
27.617647
27.540653
27.540653
27.617647
27.617647
27.617647
27.540653
27.540653
27.540653
27.46366
27.386667
27.386667
27.309675
27.232683
27.232683
27.309675
27.386667
27.309675
27.15569
27.078697
27.001705
27.001705
27.001705
26.924711
26.770727
26.770727
26.84772
26.770727
26.693731
26.61674
26.693731
26.61674
26.385761
26.231775
26.231775
26.231775
26.231775
26.154783
26.077791
26.000797
25.84681
25.769817
25.692825
25.615833
25.615833
25.615833
25.53884
25.53884
25.461847
25.384855
25.307861
25.23087
25.153877
24.99989
24.922895
24.922895
24.99989
24.99989
24.922895
24.845903
24.768911
24.614925
24.537933
24.537933
24.537933
24.537933
24.460941
24.383947
24.306953
24.306953
24.306953
24.22996
24.152967
23.998981
23.92199
23.92199
23.92199
23.92199
23.92199
23.844997
23.768005
23.768005
23.768005
23.768005
23.691011
23.691011
23.61402
23.61402
23.460032
23.38304
23.38304
23.306046
23.152061
23.075068
23.075068
23.152061
23.075068
22.998075
22.844091
22.767097
22.767097
22.690104
22.690104
22.61311
22.459126
22.382132
22.382132
22.382132
22.382132
22.30514
22.228148
22.30514
22.30514
22.382132
22.30514
22.228148
22.151155
22.151155
22.228148
22.30514
22.30514
22.382132
22.382132
22.382132
22.382132
22.30514
22.30514
22.30514
22.228148
22.228148
22.228148
22.228148
22.228148
22.228148
22.151155
22.228148
22.30514
22.382132
22.30514
22.151155
22.074162
22.151155
22.228148
22.228148
22.30514
22.382132
22.382132
22.30514
22.228148
22.151155
22.151155
22.228148
22.228148
22.228148
22.074162
21.99717
21.843182
21.920174
21.99717
21.99717
21.920174
21.843182
21.843182
21.843182
21.843182
21.843182
21.76619
21.689196
21.689196
21.76619
21.76619
21.689196
21.612204
21.535212
21.535212
21.535212
21.535212
21.458218
21.458218
21.458218
21.535212
21.458218
21.304232
21.22724
21.150248
21.150248
21.073254
20.919268
20.765282
20.765282
20.765282
20.68829
20.68829
20.68829
20.68829
20.611298
20.534304
20.457312
20.380318
20.380318
20.380318
20.380318
20.303326
20.14934
19.995354
19.995354
19.995354
19.995354
19.995354
19.995354
19.918362
19.918362
19.918362
19.841368
19.841368
19.918362
20.072346
20.14934
20.226334
20.226334
20.303326
20.380318
20.457312
20.457312
20.457312
20.534304
20.611298
20.765282
20.842276
20.765282
20.68829
20.611298
20.611298
20.68829
20.68829
20.68829
20.765282
20.842276
20.842276
20.842276
20.842276
20.842276
20.765282
20.68829
20.68829
20.68829
20.68829
20.611298
20.611298
20.534304
20.457312
20.457312
20.380318
20.303326
20.303326
20.226334
20.14934
20.14934
20.072346
20.072346
20.072346
20.14934
20.14934
20.226334
20.226334
20.072346
19.995354
20.072346
20.14934
20.226334
20.14934
20.14934
20.14934
20.14934
20.14934
20.14934
20.226334
20.303326
20.303326
20.226334
20.226334
20.226334
20.303326
20.303326
20.380318
20.457312
20.457312
20.534304
20.534304
20.611298
20.611298
20.611298
20.457312
20.380318
20.380318
20.380318
20.380318
20.380318
20.380318
20.380318
20.303326
20.303326
20.226334
20.14934
20.14934
20.14934
20.072346
20.072346
20.072346
20.226334
20.380318
20.457312
20.457312
20.457312
20.457312
20.534304
20.534304
20.534304
20.534304
20.534304
20.611298
20.68829
20.68829
20.765282
20.842276
20.842276
20.765282
20.765282
20.842276
20.919268
20.919268
20.919268
21.073254
21.150248
21.304232
21.304232
21.22724
21.150248
21.22724
21.381226
21.612204
21.76619
21.843182
21.99717
22.151155
22.382132
22.61311
22.844091
22.921083
22.998075
22.998075
22.998075
22.921083
22.844091
22.690104
22.61311
22.459126
22.228148
21.843182
21.689196
21.689196
21.843182
22.074162
22.30514
22.459126
22.61311
22.690104
22.844091
22.844091
22.921083
22.998075
23.152061
23.229053
23.075068
22.921083
22.767097
22.690104
22.61311
22.536118
22.536118
22.690104
22.921083
23.075068
23.152061
23.306046
23.460032
23.537024
23.61402
23.61402
23.61402
23.691011
23.691011
23.768005
23.844997
23.998981
24.152967
24.306953
24.383947
24.460941
24.537933
24.614925
24.69192
24.768911
24.922895
24.99989
24.99989
24.922895
24.922895
25.076881
25.23087
25.384855
25.461847
25.53884
25.692825
25.769817
25.84681
25.923803
25.923803
26.000797
26.154783
26.231775
26.231775
26.30877
26.30877
26.385761
26.385761
26.385761
26.385761
26.385761
26.385761
26.385761
26.385761
26.30877
26.30877
26.385761
26.539745
26.539745
26.61674
26.61674
26.693731
26.770727
26.84772
26.924711
27.001705
27.001705
27.001705
27.15569
27.232683
27.232683
27.309675
27.309675
27.386667
27.386667
27.46366
27.540653
27.694641
27.848625
27.848625
27.848625
27.848625
28.002611
28.079603
28.156597
28.23359
28.310581
28.46457
28.618555
28.618555
28.695547
28.77254
29.003517
29.234497
29.465475
29.619461
29.696453
29.85044
29.85044
29.927431
30.004427
30.158411
30.235405
30.389389
30.543375
30.697361
30.851347
30.851347
30.851347
30.851347
30.851347
30.92834
30.92834
30.92834
31.005333
31.005333
31.005333
31.082325
31.082325
31.082325
31.159319
31.236311
31.313303
31.236311
31.159319
31.082325
31.082325
31.159319
31.159319
31.159319
31.159319
31.236311
31.236311
31.236311
31.236311
31.236311
31.236311
31.313303
31.313303
31.313303
31.313303
31.313303
31.390297
31.544281
31.621277
31.698269
31.698269
31.77526
31.852255
31.852255
31.77526
31.77526
31.698269
31.77526
31.929247
32.006237
32.083233
32.160225
32.160225
32.160225
32.160225
32.237217
32.237217
32.31421
32.31421
32.31421
32.31421
32.31421
32.31421
32.391205
32.468197
32.54519
32.54519
32.62218
32.699173
32.77617
32.85316
32.85316
32.85316
32.85316
32.930153
33.007145
33.007145
33.084137
33.084137
33.007145
33.007145
32.930153
32.930153
32.930153
32.85316
32.54519
32.237217
32.006237
31.929247
32.083233
32.237217
32.468197
32.62218
32.85316
33.16113
33.39211
33.4691
33.546097
33.70008
33.931057
34.239033
34.47001
34.70099
34.77798
34.77798
34.854973
34.93197
34.93197
35.00896
35.00896
35.085953
35.162945
35.31693
35.470917
35.54791
35.624905
35.624905
35.624905
35.470917
35.31693
35.162945
35.00896
35.00896
35.162945
35.31693
35.54791
35.701897
35.77889
35.77889
35.701897
35.701897
35.701897
35.77889
35.85588
35.932873
36.009865
36.08686
36.240845
36.317837
36.240845
36.08686
36.009865
36.08686
36.317837
36.548817
36.7028
36.779797
36.85679
36.93378
37.010773
37.010773
37.010773
37.010773
37.087765
37.318745
37.472733
37.549725
37.549725
37.549725
37.626717
37.70371
37.70371
37.7807
37.7807
37.70371
37.7807
37.7807
37.93469
38.01168
38.088676
38.088676
38.088676
38.16567
38.24266
38.396645
38.473637
38.473637
38.473637
38.627625
38.704617
38.78161
38.78161
38.78161
38.78161
38.78161
38.704617
38.704617
38.78161
38.78161
38.858604
38.935596
39.01259
39.01259
39.08958
39.166573
39.243565
39.243565
39.32056
39.32056
39.397552
39.474545
39.551537
39.551537
39.62853
39.551537
39.474545
39.474545
39.474545
39.551537
39.551537
39.62853
39.705524
39.705524
39.782516
39.782516
39.782516
39.782516
39.705524
39.782516
39.9365
40.09049
40.16748
40.321465
40.62944
40.860416
40.860416
40.783424
40.62944
40.62944
40.706432
40.860416
40.93741
41.091393
41.091393
41.0144
40.93741
40.93741
40.93741
40.860416
40.706432
40.706432
40.62944
40.475452
40.475452
40.398457
40.475452
40.475452
40.475452
40.398457
40.321465
40.09049
40.013496
39.9365
39.9365
39.9365
40.09049
40.398457
40.783424
41.0144
41.091393
41.16839
41.16839
41.091393
41.091393
41.091393
41.322376
41.553352
41.707336
41.707336
41.707336
41.707336
41.630344
41.47636
41.24538
41.16839
41.16839
41.322376
41.47636
41.47636
41.39937
41.322376
41.24538
41.24538
41.16839
41.0144
40.93741
40.93741
41.091393
41.16839
41.091393
40.860416
40.706432
40.62944
40.552444
40.62944
40.706432
40.860416
41.0144
41.091393
41.24538
41.322376
41.322376
41.16839
41.091393
41.091393
41.24538
41.39937
41.47636
41.47636
41.39937
41.47636
41.47636
41.47636
41.39937
41.39937
41.39937
41.39937
41.47636
41.47636
41.47636
41.47636
41.47636
41.47636
41.553352
41.47636
41.322376
41.16839
41.0144
40.93741
40.860416
40.860416
40.860416
40.783424
40.706432
40.706432
40.706432
40.783424
40.783424
40.860416
40.860416
40.93741
41.0144
41.0144
41.0144
41.091393
41.24538
41.39937
41.553352
41.707336
41.861324
41.861324
41.707336
41.553352
41.47636
41.47636
41.553352
41.47636
41.47636
41.39937
41.322376
41.16839
41.0144
40.93741
40.93741
41.0144
40.93741
40.860416
40.783424
40.783424
40.860416
40.860416
40.783424
40.706432
40.62944
40.706432
40.783424
40.860416
40.860416
40.860416
40.860416
40.93741
40.93741
40.860416
40.783424
40.783424
40.783424
40.783424
40.783424
40.783424
40.783424
40.783424
40.783424
40.783424
40.706432
40.62944
40.706432
40.783424
40.93741
41.0144
41.091393
41.091393
41.0144
41.0144
41.0144
41.091393
41.091393
41.16839
41.16839
41.16839
41.24538
41.16839
41.091393
41.0144
41.0144
40.93741
40.860416
40.860416
40.860416
40.860416
40.860416
40.93741
40.860416
40.783424
40.706432
40.706432
40.706432
40.783424
40.783424
40.783424
40.706432
40.62944
40.62944
40.62944
40.552444
40.398457
40.244473
40.16748
40.16748
40.16748
40.16748
40.16748
40.244473
40.16748
40.16748
40.09049
40.013496
39.9365
40.013496
40.16748
40.321465
40.321465
40.321465
40.321465
40.321465
40.321465
40.321465
40.16748
39.9365
39.85951
39.85951
39.85951
39.705524
39.474545
39.32056
39.32056
39.243565
39.08958
39.01259
38.935596
39.01259
39.01259
39.01259
39.01259
38.935596
38.935596
38.935596
39.01259
39.01259
38.935596
38.935596
38.935596
38.858604
38.858604
38.78161
38.704617
38.704617
38.704617
38.704617
38.704617
38.704617
38.627625
38.55063
38.473637
38.396645
38.319653
38.24266
38.16567
38.088676
38.088676
38.01168
37.93469
37.857693
37.7807
37.70371
37.70371
37.626717
37.626717
37.549725
37.549725
37.472733
37.318745
37.164757
37.087765
37.010773
36.93378
36.93378
36.85679
36.85679
36.779797
36.779797
36.7028
36.62581
36.548817
36.471825
36.471825
36.39483
36.317837
36.317837
36.317837
36.39483
36.39483
36.39483
36.471825
36.471825
36.471825
36.548817
36.548817
36.471825
36.317837
36.240845
36.163853
36.08686
36.08686
36.009865
35.85588
35.624905
35.393925
35.239937
35.239937
35.239937
35.239937
35.239937
35.162945
35.085953
35.085953
35.085953
35.162945
35.162945
35.239937
35.239937
35.162945
35.162945
35.085953
35.085953
35.00896
35.00896
34.854973
34.70099
34.70099
34.77798
34.77798
34.70099
34.47001
34.316025
34.239033
34.162037
34.085045
34.008053
34.008053
33.931057
33.854065
33.777073
33.777073
33.777073
33.70008
33.62309
33.62309
33.62309
33.546097
33.4691
33.4691
33.4691
33.315117
33.16113
33.084137
33.16113
32.85316
32.160225
31.852255
32.391205
33.007145
33.16113
32.930153
32.77617
32.699173
32.699173
32.77617
32.77617
32.699173
32.699173
32.699173
32.699173
32.699173
32.699173
32.54519
32.006237
31.698269
32.006237
32.62218
32.85316
32.62218
32.31421
32.083233
32.006237
31.929247
31.852255
31.77526
31.621277
31.390297
31.159319
31.005333
30.92834
30.851347
30.774353
30.697361
30.620367
30.543375
30.543375
30.543375
30.620367
30.620367
30.620367
30.466383
30.312397
30.312397
30.389389
30.389389
30.466383
30.466383
30.389389
30.312397
30.235405
30.158411
30.158411
30.004427
29.85044
29.696453
29.619461
29.542469
29.542469
29.542469
29.542469
29.465475
29.388483
29.311491
29.234497
29.157503
29.157503
29.080511
28.926525
28.926525
28.926525
28.849533
28.695547
28.541561
28.618555
28.695547
28.695547
28.541561
28.46457
28.46457
28.46457
28.541561
28.541561
28.541561
28.541561
28.46457
28.46457
28.387577
28.310581
28.23359
28.156597
28.156597
28.079603
28.079603
28.002611
27.848625
27.771633
27.617647
27.46366
27.46366
27.386667
27.46366
27.46366
27.46366
27.386667
27.309675
27.386667
27.540653
27.617647
27.540653
27.46366
27.386667
27.309675
27.309675
27.309675
27.309675
27.232683
27.232683
27.232683
27.15569
27.078697
27.001705
26.84772
26.84772
26.924711
26.924711
26.924711
26.924711
26.84772
26.770727
26.693731
26.693731
26.693731
26.770727
26.770727
26.693731
26.61674
26.539745
26.231775
25.769817
25.923803
26.462753
26.924711
27.001705
26.84772
26.770727
26.84772
26.924711
27.001705
27.001705
27.001705
26.84772
26.693731
26.539745
26.539745
26.693731
26.770727
26.693731
26.539745
26.30877
26.231775
26.154783
26.154783
26.000797
25.923803
25.84681
25.923803
25.923803
25.923803
25.84681
25.769817
25.84681
25.923803
25.84681
25.769817
25.615833
25.53884
25.53884
25.615833
25.615833
25.692825
25.615833
25.53884
25.384855
25.384855
25.384855
25.384855
25.23087
25.076881
25.076881
25.153877
25.23087
25.153877
25.076881
24.922895
24.922895
24.99989
25.153877
25.307861
25.307861
25.23087
25.153877
24.99989
24.922895
24.922895
24.922895
24.845903
24.768911
24.69192
24.537933
24.383947
24.306953
24.152967
24.075975
23.998981
23.92199
23.92199
23.92199
23.998981
23.998981
23.92199
23.92199
23.844997
23.844997
23.768005
23.844997
23.844997
23.768005
23.61402
23.460032
23.38304
23.306046
23.229053
23.229053
23.152061
23.075068
22.998075
22.921083
22.844091
22.767097
22.61311
22.536118
22.536118
22.61311
22.690104
22.767097
22.61311
22.536118
22.690104
22.998075
23.306046
23.306046
23.152061
23.075068
23.152061
23.306046
23.38304
23.306046
23.229053
23.075068
22.921083
22.844091
22.844091
22.844091
22.921083
22.844091
22.844091
22.844091
22.921083
22.921083
22.921083
22.921083
22.844091
22.844091
22.921083
22.921083
22.921083
22.921083
22.998075
23.075068
23.075068
22.921083
22.767097
22.690104
22.767097
22.844091
22.767097
22.61311
22.536118
22.459126
22.536118
22.61311
22.536118
22.459126
22.30514
22.151155
22.074162
22.074162
22.151155
22.151155
22.074162
21.99717
21.99717
22.074162
22.074162
22.074162
22.074162
22.074162
22.074162
22.074162
22.074162
21.99717
21.920174
21.843182
21.76619
21.689196
21.612204
21.612204
21.689196
21.689196
21.689196
21.612204
21.458218
21.381226
21.304232
21.22724
21.150248
21.073254
21.073254
21.073254
21.073254
21.073254
20.996262
20.996262
20.919268
20.68829
20.534304
20.534304
20.68829
20.68829
20.534304
20.380318
20.14934
19.995354
19.918362
19.764376
19.61039
19.533398
19.379412
19.302418
19.148432
18.994448
18.917454
18.84046
18.84046
18.763468
18.686476
18.686476
18.763468
18.763468
18.763468
18.609484
18.53249
18.53249
18.53249
18.609484
18.609484
18.609484
18.53249
18.455496
18.455496
18.378504
18.301512
18.224518
18.224518
18.147526
18.070532
18.070532
18.070532
18.070532
18.070532
18.070532
17.99354
17.99354
17.99354
18.070532
18.147526
17.99354
17.916546
17.762562
17.685568
17.685568
17.762562
17.762562
17.685568
17.531582
17.377598
17.377598
17.377598
17.45459
17.45459
17.377598
17.300604
17.146618
17.146618
17.069626
17.069626
17.069626
17.069626
17.069626
16.992632
16.91564
16.838646
16.838646
16.838646
16.91564
16.91564
16.91564
16.91564
16.838646
16.761654
16.68466
16.68466
16.68466
16.761654
16.761654
16.761654
16.761654
16.838646
16.838646
16.68466
16.607668
16.607668
16.68466
16.761654
16.761654
16.761654
16.761654
16.761654
16.761654
16.68466
16.68466
16.761654
16.838646
16.838646
16.838646
16.838646
16.91564
16.838646
16.838646
16.91564
16.992632
17.069626
17.069626
17.069626
16.992632
16.838646
16.530676
16.222704
16.068718
16.068718
16.222704
16.376688
16.530676
16.607668
16.68466
16.761654
16.761654
16.761654
16.761654
16.68466
16.607668
16.530676
16.530676
16.530676
16.530676
16.453682
16.299696
16.145712
16.145712
16.145712
16.145712
15.991724
15.837739
15.760746
15.760746
15.837739
15.914731
15.991724
16.068718
15.991724
15.914731
15.760746
15.760746
15.760746
15.837739
15.760746
15.837739
15.991724
16.068718
16.068718
16.068718
15.991724
15.991724
15.914731
15.914731
15.914731
15.914731
15.991724
15.991724
15.991724
15.914731
15.914731
15.991724
15.991724
15.991724
15.914731
15.914731
15.991724
16.068718
15.991724
15.991724
15.914731
15.914731
15.837739
15.837739
15.914731
15.914731
15.837739
15.60676
15.529767
15.529767
15.529767
15.529767
15.60676
15.529767
15.452775
15.375782
15.298789
15.298789
15.221795
15.221795
15.221795
15.221795
15.221795
15.144803
15.06781
14.990818
14.913825
14.913825
14.913825
14.836831
14.913825
14.990818
14.990818
14.990818
14.836831
14.682846
14.605853
14.682846
14.682846
14.759838
14.759838
14.682846
14.682846
14.605853
14.528861
14.528861
14.605853
14.605853
14.451867
14.297881
14.220889
14.297881
14.297881
14.220889
14.066902
13.912917
13.912917
13.98991
13.98991
13.912917
13.758932
13.681938
13.681938
13.681938
13.604945
13.45096
13.296975
13.296975
13.296975
13.373967
13.296975
13.219981
13.219981
13.219981
13.219981
13.219981
13.142988
13.142988
13.142988
13.142988
13.142988
13.142988
13.142988
13.065996
12.989003
12.91201
12.91201
12.835017
12.835017
12.758024
12.835017
12.91201
12.91201
12.91201
12.835017
12.835017
12.835017
12.835017
12.91201
12.91201
12.91201
12.91201
12.91201
12.835017
12.91201
12.91201
12.989003
12.989003
12.91201
12.91201
12.91201
12.989003
13.065996
13.065996
13.065996
12.91201
12.91201
12.91201
12.91201
12.91201
12.91201
12.989003
12.989003
13.065996
13.219981
13.296975
13.296975
13.219981
13.219981
13.142988
13.065996
13.065996
13.065996
13.142988
13.219981
13.219981
13.296975
13.219981
13.219981
13.219981
13.296975
13.296975
13.296975
13.219981
13.219981
13.142988
13.142988
13.142988
13.142988
13.142988
13.142988
13.142988
13.142988
13.142988
13.219981
13.219981
13.219981
13.142988
13.065996
13.065996
13.065996
13.142988
13.142988
12.989003
12.91201
12.989003
13.065996
13.296975
13.45096
13.527953
13.45096
13.45096
13.45096
13.45096
13.527953
13.604945
13.604945
13.604945
13.527953
13.527953
13.527953
13.45096
13.373967
13.373967
13.296975
13.373967
13.45096
13.527953
13.527953
13.45096
13.296975
13.142988
13.065996
13.065996
13.065996
13.142988
13.142988
13.065996
12.91201
12.91201
12.989003
13.219981
13.296975
13.219981
13.142988
13.219981
13.296975
13.373967
13.45096
13.527953
13.45096
13.45096
13.45096
13.45096
13.527953
13.527953
13.527953
13.45096
13.373967
13.296975
13.296975
13.296975
13.296975
13.296975
13.219981
13.296975
13.296975
13.296975
13.219981
13.219981
13.296975
13.296975
13.296975
13.296975
13.219981
13.219981
13.219981
13.142988
12.835017
12.758024
12.91201
12.989003
12.989003
12.91201
12.91201
12.91201
12.91201
12.835017
12.758024
12.758024
12.758024
12.758024
12.604039
12.604039
12.604039
12.527046
12.450052
12.450052
12.450052
12.527046
12.527046
12.450052
12.450052
12.37306
12.37306
12.37306
12.296067
12.296067
12.219074
12.219074
12.219074
12.219074
12.219074
12.219074
12.219074
12.142082
12.065088
11.911103
11.83411
11.83411
11.83411
11.757117
11.603131
11.603131
11.603131
11.603131
11.603131
11.603131
11.603131
11.526138
11.526138
11.526138
11.526138
11.526138
11.526138
11.526138
11.449146
11.372153
11.29516
11.218167
11.29516
11.372153
11.449146
11.372153
11.372153
11.29516
11.29516
11.29516
11.218167
11.218167
11.141174
11.064181
10.987189
10.987189
11.064181
10.987189
10.987189
10.987189
10.910195
10.833203
10.756209
10.602224
10.602224
10.602224
10.602224
10.602224
10.525231
10.448238
10.448238
10.448238
10.448238
10.371246
10.371246
10.294252
10.294252
10.294252
10.371246
10.371246
10.448238
10.371246
10.294252
10.140267
10.140267
10.140267
10.21726
10.21726
10.21726
10.140267
10.063274
9.986281
9.986281
9.986281
10.063274
10.063274
10.063274
10.140267
10.063274
9.986281
9.986281
9.909288
9.909288
9.986281
9.986281
9.986281
9.986281
9.986281
9.986281
9.909288
9.909288
9.832296
9.909288
9.909288
9.909288
9.832296
9.755302
9.67831
9.67831
9.67831
9.601317
9.67831
9.67831
9.67831
9.601317
9.601317
9.601317
9.524324
9.524324
9.601317
9.67831
9.832296
9.832296
9.832296
9.67831
9.601317
9.601317
9.601317
9.601317
9.601317
9.447331
9.370339
9.447331
9.524324
9.524324
9.524324
9.447331
9.370339
9.370339
9.370339
9.370339
9.293345
9.216353
9.139359
9.139359
9.139359
9.062367
9.062367
8.985374
8.908381
8.831389
8.7543955
8.7543955
8.677403
8.677403
8.677403
8.677403
8.677403
8.60041
8.4464245
8.369432
8.369432
8.369432
8.369432
8.2924385
8.2924385
8.2924385
8.369432
8.2924385
8.215446
8.138453
8.138453
8.138453
8.138453
7.9844675
7.907474
7.8304815
7.8304815
7.907474
7.907474
7.9844675
7.907474
7.753489
7.6764956
7.599503
7.599503
7.6764956
7.753489
7.753489
7.753489
7.6764956
7.6764956
7.599503
7.52251
7.52251
7.445517
7.3685246
7.3685246
7.3685246
7.3685246
7.2915316
7.2145386
7.1375456
7.060553
7.060553
6.98356
6.98356
7.060553
7.1375456
7.060553
6.98356
6.906567
6.8295746
6.8295746
6.906567
6.906567
6.906567
6.8295746
6.8295746
6.906567
6.906567
6.98356
6.906567
6.906567
6.8295746
6.8295746
6.906567
6.906567
6.906567
6.8295746
6.8295746
6.8295746
6.7525816
6.6755886
6.598596
6.5216026
6.5216026
6.5216026
6.5216026
6.598596
6.598596
6.5216026
6.44461
6.3676176
6.3676176
6.3676176
6.44461
6.44461
6.3676176
6.2136316
6.1366386
6.1366386
6.1366386
6.1366386
6.0596457
6.0596457
5.90566
5.751674
5.5976887
5.674681
5.751674
5.828667
5.751674
5.5976887
5.5206957
5.5206957
5.5976887
5.5976887
5.4437027
5.36671
5.36671
5.4437027
5.36671
5.289717
5.1357317
5.1357317
5.1357317
5.1357317
5.0587387
5.0587387
5.0587387
5.1357317
5.0587387
4.904753
4.904753
4.82776
4.750767
4.6737742
4.5967817
4.5197887
4.5967817
4.6737742
4.6737742
4.6737742
4.6737742
4.6737742
4.5967817
4.5197887
4.4427958
4.365803
4.365803
4.4427958
4.4427958
4.4427958
4.4427958
4.365803
4.2888103
4.2888103
4.365803
4.365803
4.365803
4.365803
4.365803
4.4427958
4.365803
4.2888103
4.2118173
4.2118173
4.2118173
4.2118173
4.2118173
4.1348243
4.057832
3.9808388
4.057832
4.057832
3.9038458
3.7498603
3.6728673
3.6728673
3.6728673
3.6728673
3.5958743
3.5188818
3.4418888
3.4418888
3.3648958
3.2879028
3.2109103
3.2109103
3.2109103
3.1339173
3.1339173
3.0569243
3.0569243
3.0569243
2.9799316
2.9029388
2.9029388
2.9029388
2.9029388
2.9029388
2.9799316
3.0569243
3.0569243
2.9029388
2.7489529
2.5949674
2.5179744
2.5949674
2.5949674
2.6719604
2.6719604
2.5949674
2.5179744
2.5179744
2.5179744
2.5179744
2.5949674
2.5179744
2.5179744
2.4409814
2.4409814
2.4409814
2.4409814
2.3639889
2.3639889
2.4409814
2.4409814
2.4409814
2.4409814
2.3639889
2.286996
2.210003
2.286996
2.3639889
2.3639889
2.286996
2.286996
2.286996
2.286996
2.286996
2.3639889
2.3639889
2.4409814
2.3639889
2.286996
2.286996
2.286996
2.3639889
2.3639889
2.4409814
2.5179744
2.5949674
2.5949674
2.5179744
2.5179744
2.5179744
2.5179744
2.4409814
2.4409814
2.4409814
2.4409814
2.5949674
2.5949674
2.4409814
2.3639889
2.5179744
2.5179744
2.3639889
2.286996
2.3639889
2.3639889
2.3639889
2.3639889
2.3639889
2.286996
2.286996
2.286996
2.210003
2.1330101
2.1330101
2.210003
2.1330101
2.1330101
2.1330101
2.0560174
1.9020317
1.9020317
1.9020317
1.9020317
1.9020317
1.9020317
1.9020317
1.8250387
1.8250387
1.8250387
1.9020317
1.9020317
1.8250387
1.7480459
1.671053
1.671053
1.671053
1.7480459
1.8250387
1.8250387
1.8250387
1.8250387
1.7480459
1.671053
1.7480459
1.671053
1.671053
1.5940602
1.5170673
1.5170673
1.5170673
1.4400744
1.3630816
1.3630816
1.3630816
1.3630816
1.3630816
1.209096
1.1321031
1.209096
1.209096
1.209096
1.1321031
1.0551102
1.1321031
1.1321031
1.1321031
1.1321031
1.0551102
1.0551102
1.1321031
1.0551102
1.0551102
0.97811735
0.9011245
0.9011245
0.9011245
0.97811735
0.97811735
0.97811735
0.97811735
0.97811735
0.97811735
0.97811735
1.0551102
1.0551102
1.0551102
1.0551102
0.97811735
0.97811735
1.0551102
1.0551102
1.0551102
1.0551102
1.0551102
1.0551102
0.97811735
0.97811735
0.9011245
0.8241316
0.74713874
0.74713874
0.74713874
0.74713874
0.8241316
0.74713874
0.67014587
0.67014587
0.74713874
0.74713874
0.67014587
0.593153
0.593153
0.593153
0.593153
0.67014587
0.74713874
0.74713874
0.74713874
0.67014587
0.67014587
0.593153
0.51616013
0.51616013
0.51616013
0.51616013
0.593153
0.593153
0.593153
0.67014587
0.74713874
0.67014587
0.67014587
0.593153
0.51616013
0.43916732
0.43916732
0.51616013
0.51616013
0.593153
0.67014587
0.67014587
0.593153
0.593153
0.51616013
0.51616013
0.51616013
0.43916732
0.36217445
0.36217445
0.43916732
0.43916732
0.51616013
0.51616013
0.43916732
0.36217445
0.28518158
0.28518158
0.28518158
0.20818877
0.20818877
0.20818877
0.28518158
0.36217445
0.36217445
0.36217445
0.36217445
0.43916732
0.51616013
0.43916732
0.36217445
0.28518158
0.43916732
0.43916732
0.36217445
0.28518158
0.20818877
0.28518158
0.36217445
0.36217445
0.36217445
0.28518158
0.28518158
0.36217445
0.28518158
0.28518158
0.28518158
0.36217445
0.36217445
0.28518158
0.28518158
0.20818877
0.20818877
0.20818877
0.20818877
0.20818877
0.1311959
-0.099782705
-0.099782705
-0.022789836
0.054203033
0.1311959
0.1311959
0.1311959
0.20818877
0.20818877
0.1311959
0.20818877
0.20818877
0.20818877
0.20818877
0.054203033
0.054203033
0.054203033
0.20818877
0.20818877
0.1311959
0.1311959
0.1311959
0.20818877
0.20818877
0.20818877
0.20818877
0.20818877
0.20818877
0.28518158
0.36217445
0.36217445
0.28518158
0.20818877
0.20818877
0.20818877
0.1311959
0.054203033
0.054203033
0.1311959
0.1311959
0.20818877
0.20818877
0.20818877
0.20818877
0.20818877
0.20818877
0.1311959
0.054203033
0.054203033
0.1311959
0.054203033
0.054203033
0.054203033
0.054203033
0.054203033
-0.099782705
-0.17677557
-0.17677557
-0.099782705
-0.099782705
-0.099782705
-0.17677557
-0.25376832
-0.25376832
-0.3307613
-0.3307613
-0.3307613
-0.3307613
-0.3307613
-0.40775406
-0.40775406
-0.40775406
-0.40775406
-0.40775406
-0.40775406
-0.48474705
-0.5617398
-0.48474705
-0.3307613
-0.25376832
-0.25376832
-0.3307613
-0.3307613
-0.3307613
-0.40775406
-0.48474705
-0.48474705
-0.48474705
-0.40775406
-0.40775406
-0.40775406
-0.40775406
-0.3307613
-0.3307613
-0.3307613
-0.3307613
-0.3307613
-0.40775406
-0.40775406
-0.3307613
-0.25376832
-0.17677557
-0.17677557
-0.099782705
-0.099782705
-0.099782705
-0.099782705
-0.022789836
-0.022789836
0.054203033
0.054203033
0.054203033
-0.022789836
-0.022789836
-0.022789836
-0.022789836
-0.022789836
-0.022789836
-0.099782705
-0.099782705
-0.022789836
-0.022789836
-0.022789836
-0.022789836
0.054203033
0.054203033
0.054203033
0.054203033
-0.022789836
-0.022789836
-0.022789836
-0.022789836
-0.022789836
-0.099782705
-0.022789836
-0.022789836
-0.022789836
-0.022789836
-0.022789836
0.054203033
0.054203033
0.1311959
0.1311959
0.1311959
0.20818877
0.20818877
0.28518158
0.28518158
0.20818877
0.1311959
0.1311959
0.1311959
0.20818877
0.28518158
0.36217445
0.28518158
0.20818877
0.20818877
0.20818877
0.28518158
0.28518158
0.20818877
0.28518158
0.36217445
0.43916732
0.43916732
0.36217445
0.36217445
0.36217445
0.43916732
0.43916732
0.43916732
0.43916732
0.51616013
0.51616013
0.51616013
0.51616013
0.593153
0.67014587
0.67014587
0.593153
0.51616013
0.51616013
0.67014587
0.67014587
0.593153
0.51616013
0.593153
0.67014587
0.67014587
0.593153
0.51616013
0.51616013
0.593153
0.593153
0.67014587
0.74713874
0.8241316
0.8241316
0.8241316
0.9011245
0.9011245
0.8241316
0.8241316
0.8241316
0.8241316
0.8241316
0.74713874
0.74713874
0.74713874
0.74713874
0.74713874
0.67014587
0.593153
0.593153
0.593153
0.593153
0.593153
0.593153
0.593153
0.67014587
0.67014587
0.74713874
0.74713874
0.74713874
0.74713874
0.74713874
0.74713874
0.74713874
0.74713874
0.74713874
0.8241316
0.9011245
0.8241316
0.8241316
0.8241316
0.9011245
0.97811735
0.97811735
0.9011245
0.8241316
0.9011245
0.9011245
0.9011245
0.9011245
0.9011245
0.9011245
0.8241316
0.8241316
0.8241316
0.9011245
0.9011245
0.9011245
0.8241316
0.9011245
0.9011245
0.9011245
0.9011245
0.9011245
0.9011245
0.97811735
0.97811735
0.9011245
0.9011245
0.97811735
1.0551102
0.97811735
0.9011245
0.9011245
0.97811735
0.97811735
0.97811735
0.9011245
0.97811735
0.97811735
1.0551102
1.0551102
1.0551102
1.0551102
1.0551102
1.0551102
1.0551102
0.97811735
0.97811735
0.97811735
1.0551102
1.1321031
1.0551102
0.97811735
0.9011245
0.9011245
0.8241316
0.9011245
0.9011245
0.97811735
0.9011245
0.9011245
0.9011245
0.9011245
0.8241316
0.8241316
0.8241316
0.8241316
0.8241316
0.8241316
0.8241316
0.74713874
0.74713874
0.67014587
0.67014587
0.67014587
0.67014587
0.593153
0.43916732
0.43916732
0.43916732
0.43916732
0.43916732
0.43916732
0.43916732
0.43916732
0.43916732
0.43916732
0.51616013
0.51616013
0.51616013
0.51616013
0.43916732
0.43916732
0.36217445
0.20818877
0.20818877
0.20818877
0.28518158
0.20818877
0.1311959
0.1311959
0.1311959
0.20818877
0.20818877
0.20818877
0.20818877
0.28518158
0.43916732
0.51616013
0.51616013
0.43916732
0.43916732
0.43916732
0.36217445
0.36217445
0.28518158
0.36217445
0.36217445
0.43916732
0.43916732
0.43916732
0.36217445
0.28518158
0.20818877
0.1311959
0.1311959
0.20818877
0.28518158
0.28518158
0.36217445
0.36217445
0.20818877
0.054203033
0.054203033
0.054203033
0.1311959
0.1311959
0.054203033
0.054203033
0.054203033
0.054203033
0.1311959
0.1311959
0.1311959
-0.022789836
-0.022789836
-0.022789836
0.054203033
0.054203033
0.054203033
-0.022789836
-0.022789836
-0.022789836
-0.022789836
-0.099782705
-0.099782705
-0.099782705
-0.099782705
-0.099782705
-0.17677557
-0.17677557
-0.17677557
-0.17677557
-0.099782705
-0.099782705
-0.17677557
-0.25376832
-0.17677557
-0.099782705
-0.099782705
-0.17677557
-0.25376832
-0.25376832
-0.25376832
-0.25376832
-0.25376832
-0.25376832
-0.25376832
-0.099782705
-0.022789836
0.054203033
0.054203033
-0.099782705
-0.17677557
-0.17677557
-0.099782705
-0.099782705
-0.099782705
-0.099782705
-0.022789836
-0.022789836
-0.099782705
-0.022789836
0.054203033
0.1311959
0.1311959
0.1311959
0.054203033
0.054203033
0.1311959
0.20818877
0.28518158
0.28518158
0.36217445
0.36217445
0.36217445
0.36217445
0.43916732
0.51616013
0.43916732
0.43916732
0.43916732
0.51616013
0.593153
0.593153
0.593153
0.593153
0.593153
0.593153
0.67014587
0.67014587
0.67014587
0.67014587
0.67014587
0.67014587
0.74713874
0.8241316
0.8241316
0.74713874
0.74713874
0.8241316
0.9011245
0.97811735
0.97811735
0.97811735
1.0551102
1.1321031
1.1321031
1.0551102
1.0551102
1.0551102
1.0551102
1.0551102
1.1321031
1.209096
1.209096
1.1321031
1.0551102
1.209096
1.2860887
1.3630816
1.3630816
1.3630816
1.4400744
1.4400744
1.4400744
1.3630816
1.3630816
1.3630816
1.3630816
1.4400744
1.4400744
1.4400744
1.4400744
1.4400744
1.4400744
1.5170673
1.5170673
1.5170673
1.4400744
1.3630816
1.2860887
1.3630816
1.5170673
1.5940602
1.5940602
1.5940602
1.5170673
1.5170673
1.4400744
1.4400744
1.3630816
1.4400744
1.5170673
1.5940602
1.671053
1.5940602
1.4400744
1.3630816
1.3630816
1.3630816
1.4400744
1.4400744
1.4400744
1.3630816
1.3630816
1.3630816
1.3630816
1.3630816
1.3630816
1.4400744
1.4400744
1.4400744
1.4400744
1.5170673
1.5170673
1.5170673
1.5170673
1.5170673
1.5940602
1.5170673
1.4400744
1.3630816
1.3630816
1.4400744
1.5170673
1.5170673
1.4400744
1.4400744
1.4400744
1.3630816
1.2860887
1.209096
1.209096
1.209096
1.2860887
1.3630816
1.3630816
1.3630816
1.3630816
1.3630816
1.2860887
1.3630816
1.4400744
1.4400744
1.4400744
1.3630816
1.2860887
1.209096
1.2860887
1.3630816
1.3630816
1.3630816
1.2860887
1.2860887
1.2860887
1.2860887
1.209096
1.2860887
1.2860887
1.2860887
1.2860887
1.209096
1.2860887
1.4400744
1.5170673
1.5170673
1.4400744
1.4400744
1.4400744
1.5170673
1.5940602
1.5940602
1.5940602
1.5940602
1.5940602
1.671053
1.671053
1.7480459
1.7480459
1.7480459
1.8250387
1.8250387
1.8250387
1.7480459
1.7480459
1.671053
1.671053
1.7480459
1.671053
1.671053
1.5940602
1.671053
1.671053
1.7480459
1.7480459
1.7480459
1.7480459
1.8250387
1.9790244
1.9790244
1.9020317
1.9020317
1.9020317
1.9020317
1.9020317
1.8250387
1.8250387
1.8250387
1.8250387
1.9020317
1.9790244
1.9790244
1.9790244
2.0560174
2.1330101
2.210003
2.1330101
2.1330101
2.1330101
2.210003
2.286996
2.286996
2.1330101
2.1330101
2.1330101
2.210003
2.3639889
2.4409814
2.4409814
2.3639889
2.286996
2.286996
2.3639889
2.5179744
2.5949674
2.6719604
2.7489529
2.7489529
2.7489529
2.7489529
2.7489529
2.8259459
2.9029388
2.9029388
2.9029388
2.8259459
2.8259459
2.9029388
2.9799316
3.0569243
3.0569243
3.0569243
3.1339173
3.2109103
3.2879028
3.3648958
3.3648958
3.3648958
3.3648958
3.4418888
3.4418888
3.5188818
3.5958743
3.5958743
3.5188818
3.5188818
3.5958743
3.5958743
3.5188818
3.5188818
3.5958743
3.5958743
3.6728673
3.6728673
3.6728673
3.7498603
3.7498603
3.7498603
3.7498603
3.7498603
3.7498603
3.7498603
3.7498603
3.8268533
3.8268533
3.8268533
3.8268533
3.8268533
3.8268533
3.7498603
3.7498603
3.8268533
3.9038458
3.9808388
4.057832
4.057832
4.057832
4.057832
4.057832
4.1348243
4.1348243
4.1348243
4.057832
4.057832
4.1348243
4.1348243
4.1348243
4.1348243
4.057832
4.1348243
4.2118173
4.2118173
4.2118173
4.2888103
4.365803
4.4427958
4.365803
4.365803
4.365803
4.365803
4.365803
4.365803
4.2888103
4.2888103
4.365803
4.4427958
4.4427958
4.5197887
4.5197887
4.5197887
4.5197887
4.5197887
4.4427958
4.365803
4.4427958
4.5197887
4.5967817
4.5197887
4.5197887
4.5197887
4.5967817
4.6737742
4.6737742
4.6737742
4.750767
4.750767
4.750767
4.6737742
4.5967817
4.750767
4.82776
4.904753
4.82776
4.82776
4.904753
5.0587387
5.0587387
5.0587387
4.9817457
5.0587387
5.0587387
5.1357317
5.1357317
5.212724
5.212724
5.289717
5.289717
5.289717
5.289717
5.289717
5.289717
5.289717
5.36671
5.36671
5.5206957
5.5976887
5.5976887
5.5976887
5.674681
5.751674
5.828667
5.90566
5.90566
5.90566
5.90566
6.0596457
6.1366386
6.1366386
6.2136316
6.2136316
6.2136316
6.2136316
6.1366386
6.2136316
6.2136316
6.2136316
6.2136316
6.1366386
6.2136316
6.2136316
6.290624
6.3676176
6.3676176
6.3676176
6.3676176
6.3676176
6.3676176
6.3676176
6.3676176
6.3676176
6.3676176
6.3676176
6.5216026
6.598596
6.598596
6.5216026
6.44461
6.5216026
6.5216026
6.5216026
6.5216026
6.5216026
6.5216026
6.598596
6.598596
6.598596
6.6755886
6.6755886
6.7525816
6.7525816
6.7525816
6.7525816
6.8295746
6.8295746
6.8295746
6.6755886
6.598596
6.598596
6.6755886
6.7525816
6.6755886
6.6755886
6.6755886
6.7525816
6.7525816
6.7525816
6.7525816
6.7525816
6.8295746
6.906567
6.8295746
6.7525816
6.7525816
6.8295746
6.906567
6.98356
6.906567
6.906567
6.98356
7.060553
7.060553
6.906567
6.906567
6.98356
7.060553
7.1375456
7.1375456
7.060553
6.98356
6.98356
7.1375456
7.2145386
7.2915316
7.3685246
7.2915316
7.2145386
7.2145386
7.2915316
7.3685246
7.3685246
7.3685246
7.2915316
7.2915316
7.3685246
7.445517
7.52251
7.599503
7.599503
7.52251
7.445517
7.445517
7.599503
7.6764956
7.753489
7.753489
7.753489
7.753489
7.8304815
7.8304815
7.8304815
7.753489
7.753489
7.907474
7.9844675
8.0614605
7.9844675
8.0614605
8.138453
8.215446
8.215446
8.215446
8.215446
8.215446
8.2924385
8.2924385
8.369432
8.4464245
8.4464245
8.4464245
8.369432
8.369432
8.4464245
8.523417
8.60041
8.60041
8.523417
8.60041
8.677403
8.7543955
8.7543955
8.831389
8.831389
8.831389
8.7543955
8.7543955
8.908381
8.908381
8.908381
8.908381
8.908381
9.062367
9.293345
9.370339
9.293345
9.293345
9.370339
9.447331
9.524324
9.447331
9.370339
9.447331
9.524324
9.524324
9.601317
9.67831
9.67831
9.601317
9.601317
9.67831
9.755302
9.755302
9.67831
9.67831
9.67831
9.67831
9.755302
9.755302
9.755302
9.755302
9.67831
9.755302
9.832296
9.986281
10.140267
10.140267
10.063274
10.063274
9.986281
9.909288
9.909288
9.909288
9.986281
9.986281
9.909288
9.909288
9.986281
10.063274
10.140267
10.140267
10.21726
10.21726
10.21726
10.21726
10.140267
10.21726
10.21726
10.21726
10.21726
10.21726
10.294252
10.294252
10.294252
10.371246
10.448238
10.525231
10.525231
10.371246
10.371246
10.371246
10.448238
10.525231
10.525231
10.448238
10.448238
10.525231
10.525231
10.602224
10.679217
10.679217
10.679217
10.679217
10.679217
10.756209
10.756209
10.679217
10.679217
10.756209
10.910195
10.987189
10.987189
10.987189
10.987189
10.987189
11.064181
11.141174
11.218167
11.218167
11.29516
11.29516
11.372153
11.449146
11.449146
11.449146
11.449146
11.372153
11.372153
11.449146
11.603131
11.680125
11.757117
11.680125
11.603131
11.680125
11.680125
11.757117
11.83411
11.911103
11.911103
11.911103
11.911103
11.911103
11.911103
11.988095
11.988095
11.988095
11.988095
12.065088
12.142082
12.219074
12.219074
12.142082
12.142082
12.142082
12.142082
12.219074
12.296067
12.450052
12.450052
12.450052
12.450052
12.527046
12.681031
12.758024
12.758024
12.758024
12.758024
12.91201
12.989003
12.989003
12.989003
13.065996
13.142988
13.142988
13.219981
13.219981
13.296975
13.373967
13.373967
13.45096
13.45096
13.527953
13.604945
13.604945
13.681938
13.681938
13.758932
13.835924
13.835924
13.835924
13.912917
13.912917
13.98991
13.98991
13.98991
13.98991
13.98991
13.98991
13.98991
13.98991
14.066902
14.220889
14.220889
14.297881
14.297881
14.374874
14.374874
14.451867
14.605853
14.682846
14.682846
14.682846
14.682846
14.759838
14.913825
14.990818
15.06781
14.990818
14.990818
14.913825
14.990818
14.990818
15.06781
15.06781
15.144803
15.221795
15.298789
15.298789
15.221795
15.221795
15.298789
15.375782
15.529767
15.60676
15.60676
15.60676
15.683752
15.760746
15.837739
15.914731
15.991724
16.068718
16.068718
16.068718
16.068718
16.145712
16.222704
16.299696
16.376688
16.376688
16.453682
16.376688
16.299696
16.299696
16.376688
16.453682
16.530676
16.530676
16.530676
16.530676
16.530676
16.607668
16.607668
16.607668
16.607668
16.68466
16.838646
16.838646
16.838646
16.838646
16.838646
16.91564
16.91564
16.91564
16.992632
16.992632
16.91564
16.91564
16.992632
17.069626
17.069626
17.069626
17.069626
17.146618
17.146618
17.146618
17.146618
17.146618
17.146618
17.22361
17.300604
17.45459
17.531582
17.531582
17.608576
17.608576
17.685568
17.685568
17.685568
17.685568
17.608576
17.608576
17.685568
17.839554
17.916546
17.916546
17.839554
17.916546
17.99354
18.070532
17.99354
17.99354
18.070532
18.147526
18.224518
18.224518
18.224518
18.301512
18.301512
18.378504
18.378504
18.301512
18.224518
18.301512
18.378504
18.378504
18.301512
18.224518
18.301512
18.301512
18.378504
18.378504
18.455496
18.455496
18.455496
18.455496
18.378504
18.378504
18.378504
18.301512
18.301512
18.224518
18.301512
18.455496
18.53249
18.455496
18.378504
18.301512
18.301512
18.378504
18.301512
18.301512
18.301512
18.301512
18.301512
18.378504
18.378504
18.455496
18.455496
18.455496
18.378504
18.378504
18.455496
18.455496
18.455496
18.455496
18.455496
18.455496
18.455496
18.455496
18.53249
18.53249
18.53249
18.609484
18.53249
18.53249
18.53249
18.53249
18.609484
18.609484
18.53249
18.53249
18.53249
18.53249
18.609484
18.686476
18.686476
18.686476
18.686476
18.763468
18.917454
18.917454
18.917454
18.917454
18.994448
18.994448
18.994448
18.994448
18.994448
19.148432
19.225426
19.302418
19.302418
19.379412
19.456404
19.61039
19.61039
19.61039
19.533398
19.533398
19.687382
19.841368
19.841368
19.841368
19.764376
19.764376
19.918362
19.995354
20.072346
19.995354
20.072346
20.072346
20.14934
20.14934
20.226334
20.226334
20.303326
20.380318
20.457312
20.534304
20.611298
20.611298
20.534304
20.534304
20.611298
20.765282
20.842276
20.842276
20.842276
20.842276
20.996262
21.073254
21.073254
21.150248
21.150248
21.304232
21.304232
21.22724
21.150248
21.22724
21.304232
21.381226
21.381226
21.381226
21.458218
21.535212
21.535212
21.535212
21.612204
21.689196
21.689196
21.689196
21.689196
21.689196
21.689196
21.76619
21.76619
21.76619
21.76619
21.843182
21.843182
21.843182
21.843182
21.843182
21.920174
21.99717
21.99717
21.99717
22.074162
22.074162
22.151155
22.151155
22.228148
22.228148
22.228148
22.228148
22.228148
22.30514
22.382132
22.30514
22.228148
22.228148
22.228148
22.382132
22.382132
22.30514
22.228148
22.228148
22.30514
22.30514
22.30514
22.382132
22.459126
22.382132
22.30514
22.30514
22.30514
22.382132
22.459126
22.382132
22.459126
22.459126
22.536118
22.536118
22.536118
22.61311
22.61311
22.61311
22.690104
22.767097
22.844091
22.844091
22.844091
22.767097
22.767097
22.844091
22.921083
22.921083
22.921083
22.921083
22.998075
23.075068
23.075068
23.075068
22.998075
22.998075
22.921083
22.921083
22.921083
22.998075
23.075068
23.075068
23.075068
23.152061
23.152061
23.229053
23.229053
23.229053
23.306046
23.38304
23.460032
23.460032
23.460032
23.38304
23.460032
23.537024
23.61402
23.61402
23.61402
23.691011
23.768005
23.844997
23.844997
23.844997
23.844997
23.844997
23.844997
23.844997
23.844997
23.844997
23.92199
23.92199
23.998981
23.998981
24.075975
24.075975
24.075975
23.998981
23.998981
24.075975
24.075975
24.075975
23.998981
24.075975
24.152967
24.152967
24.152967
24.075975
24.075975
24.152967
24.22996
24.22996
24.22996
24.306953
24.306953
24.306953
24.306953
24.306953
24.306953
24.383947
24.460941
24.537933
24.460941
24.460941
24.460941
24.460941
24.460941
24.460941
24.537933
24.537933
24.537933
24.537933
24.537933
24.537933
24.537933
24.537933
24.537933
24.460941
24.460941
24.537933
24.614925
24.537933
24.460941
24.460941
24.460941
24.460941
24.537933
24.537933
24.537933
24.537933
24.537933
24.460941
24.460941
24.537933
24.614925
24.69192
24.69192
24.614925
24.537933
24.537933
24.69192
24.768911
24.768911
24.69192
24.69192
24.614925
24.69192
24.768911
24.768911
24.768911
24.768911
24.768911
24.768911
24.768911
24.768911
24.768911
24.768911
24.69192
24.69192
24.768911
24.845903
24.922895
24.922895
24.845903
24.845903
24.845903
24.922895
24.922895
24.922895
24.99989
25.076881
25.153877
25.153877
25.076881
25.076881
25.076881
25.153877
25.23087
25.23087
25.153877
25.153877
25.076881
25.076881
24.99989
25.076881
25.153877
25.153877
25.153877
25.076881
25.076881
25.076881
24.99989
24.99989
24.99989
24.922895
24.99989
24.99989
25.076881
24.99989
24.99989
24.922895
24.99989
25.076881
25.153877
25.153877
25.153877
25.153877
25.153877
25.23087
25.307861
25.307861
25.23087
25.307861
25.307861
25.307861
25.307861
25.23087
25.307861
25.307861
25.384855
25.307861
25.307861
25.307861
25.384855
25.384855
25.384855
25.461847
25.461847
25.384855
25.23087
25.23087
25.307861
25.384855
25.384855
25.23087
25.23087
25.23087
25.307861
25.307861
25.23087
25.153877
25.153877
25.153877
25.076881
24.99989
24.99989
24.99989
24.99989
24.99989
25.076881
25.076881
25.076881
25.076881
25.076881
25.076881
24.99989
25.076881
25.076881
25.076881
24.99989
24.922895
24.922895
25.076881
25.153877
25.23087
25.076881
24.99989
24.99989
25.076881
25.076881
25.076881
25.076881
24.99989
24.922895
24.768911
24.768911
24.768911
24.768911
24.845903
24.845903
24.845903
24.845903
24.845903
24.845903
24.768911
24.69192
24.537933
24.537933
24.537933
24.614925
24.614925
24.537933
24.537933
24.537933
24.460941
24.383947
24.460941
24.537933
24.537933
24.460941
24.460941
24.537933
24.614925
24.614925
24.614925
24.614925
24.614925
24.614925
24.614925
24.614925
24.614925
24.69192
24.69192
24.614925
24.537933
24.460941
24.460941
24.460941
24.460941
24.383947
24.383947
24.383947
24.460941
24.460941
24.460941
24.383947
24.383947
24.383947
24.306953
24.306953
24.306953
24.306953
24.22996
24.22996
24.22996
24.152967
24.152967
24.152967
24.22996
24.152967
24.152967
24.075975
24.075975
24.152967
24.152967
24.152967
24.152967
24.152967
24.152967
24.152967
24.152967
24.152967
24.075975
23.92199
23.844997
23.844997
23.844997
23.92199
23.92199
23.92199
23.844997
23.768005
23.768005
23.768005
23.844997
23.844997
23.844997
23.844997
23.92199
23.92199
23.92199
23.844997
23.768005
23.768005
23.768005
23.768005
23.691011
23.691011
23.768005
23.768005
23.691011
23.61402
23.537024
23.537024
23.537024
23.537024
23.460032
23.460032
23.537024
23.537024
23.537024
23.537024
23.537024
23.460032
23.460032
23.38304
23.38304
23.38304
23.38304
23.38304
23.38304
23.38304
23.38304
23.38304
23.306046
23.229053
23.229053
23.229053
23.306046
23.38304
23.306046
23.229053
23.152061
23.152061
23.152061
23.075068
23.075068
23.075068
23.075068
23.152061
23.229053
23.229053
23.152061
22.998075
22.998075
22.998075
23.075068
23.075068
23.075068
23.075068
23.075068
23.152061
23.075068
23.075068
22.998075
22.998075
22.921083
22.921083
22.921083
22.921083
22.921083
22.844091
22.767097
22.767097
22.767097
22.767097
22.767097
22.844091
22.844091
22.767097
22.61311
22.61311
22.690104
22.844091
22.767097
22.61311
22.536118
22.536118
22.690104
22.767097
22.690104
22.61311
22.536118
22.459126
22.459126
22.459126
22.459126
22.459126
22.382132
22.382132
22.382132
22.459126
22.459126
22.459126
22.382132
22.30514
22.151155
22.074162
22.151155
22.151155
22.151155
22.151155
22.151155
22.151155
22.151155
22.074162
22.074162
21.99717
21.99717
21.920174
21.843182
21.843182
21.920174
21.843182
21.76619
21.689196
21.689196
21.612204
21.612204
21.612204
21.535212
21.535212
21.458218
21.458218
21.458218
21.458218
21.458218
21.458218
21.458218
21.381226
21.381226
21.381226
21.304232
21.304232
21.304232
21.304232
21.304232
21.22724
21.150248
21.150248
21.150248
21.150248
21.150248
21.150248
21.150248
21.073254
20.996262
20.996262
21.073254
21.073254
21.073254
20.996262
20.919268
20.919268
20.919268
20.842276
20.68829
20.611298
20.68829
20.68829
20.68829
20.611298
20.611298
20.611298
20.611298
20.611298
20.611298
20.534304
20.534304
20.534304
20.611298
20.611298
20.611298
20.457312
20.380318
20.380318
20.380318
20.380318
20.303326
20.303326
20.303326
20.226334
20.303326
20.380318
20.380318
20.303326
20.226334
20.226334
20.226334
20.14934
19.995354
19.995354
20.072346
19.995354
19.995354
19.995354
19.918362
19.841368
19.841368
19.841368
19.841368
19.764376
19.764376
19.687382
19.764376
19.764376
19.687382
19.61039
19.533398
19.533398
19.61039
19.61039
19.61039
19.533398
19.533398
19.456404
19.379412
19.302418
19.302418
19.379412
19.379412
19.379412
19.379412
19.379412
19.379412
19.225426
19.225426
19.148432
19.225426
19.225426
19.302418
19.225426
19.225426
19.302418
19.379412
19.302418
19.225426
19.225426
19.148432
19.148432
19.148432
19.148432
19.148432
19.148432
19.148432
19.148432
19.148432
19.148432
19.225426
19.225426
19.225426
19.148432
19.148432
19.225426
19.225426
19.148432
19.07144
18.994448
18.917454
18.994448
19.07144
19.07144
19.07144
19.07144
19.07144
19.07144
18.994448
18.994448
18.917454
18.994448
18.994448
18.994448
18.994448
18.994448
18.994448
18.994448
18.917454
18.917454
18.84046
18.917454
18.917454
18.917454
18.763468
18.686476
18.686476
18.763468
18.763468
18.763468
18.686476
18.763468
18.686476
18.609484
18.455496
18.378504
18.455496
18.455496
18.455496
18.378504
18.224518
18.224518
18.224518
18.301512
18.378504
18.378504
18.224518
18.147526
18.070532
18.147526
18.147526
18.147526
18.147526
18.147526
18.147526
18.070532
17.916546
17.762562
17.685568
17.685568
17.685568
17.685568
17.531582
17.45459
17.377598
17.377598
17.45459
17.531582
17.45459
17.300604
17.146618
17.22361
17.22361
17.22361
17.069626
16.992632
16.91564
16.91564
16.91564
16.992632
16.992632
16.992632
16.838646
16.761654
16.761654
16.761654
16.838646
16.838646
16.761654
16.68466
16.68466
16.607668
16.530676
16.453682
16.453682
16.453682
16.376688
16.376688
16.453682
16.376688
16.376688
16.299696
16.222704
16.222704
16.145712
16.145712
16.145712
16.145712
16.068718
16.068718
15.991724
15.991724
15.991724
15.991724
15.991724
15.991724
15.914731
15.837739
15.760746
15.760746
15.837739
15.837739
15.837739
15.837739
15.760746
15.683752
15.60676
15.529767
15.529767
15.60676
15.60676
15.60676
15.529767
15.529767
15.529767
15.529767
15.529767
15.452775
15.298789
15.298789
15.298789
15.298789
15.298789
15.298789
15.298789
15.221795
15.221795
15.221795
15.298789
15.298789
15.221795
15.06781
14.990818
14.990818
14.913825
14.836831
14.913825
14.990818
15.06781
15.06781
14.990818
14.913825
14.836831
14.759838
14.759838
14.682846
14.759838
14.759838
14.682846
14.682846
14.605853
14.682846
14.605853
14.605853
14.528861
14.528861
14.451867
14.451867
14.451867
14.528861
14.528861
14.528861
14.451867
14.374874
14.374874
14.374874
14.374874
14.297881
14.297881
14.220889
14.297881
14.297881
14.297881
14.220889
14.143896
14.143896
14.143896
14.220889
14.220889
14.143896
14.066902
13.98991
13.98991
13.98991
13.912917
13.912917
13.912917
13.835924
13.758932
13.758932
13.758932
13.681938
13.604945
13.527953
13.604945
13.604945
13.527953
13.45096
13.527953
13.527953
13.45096
13.45096
13.373967
13.296975
13.219981
13.065996
12.989003
12.989003
12.989003
12.989003
12.91201
12.91201
12.989003
12.989003
12.91201
12.835017
12.835017
12.835017
12.835017
12.758024
12.681031
12.681031
12.681031
12.681031
12.604039
12.527046
12.450052
12.37306
12.37306
12.450052
12.450052
12.37306
12.219074
12.142082
12.065088
12.065088
12.065088
12.142082
12.142082
12.142082
11.988095
11.988095
11.911103
11.911103
11.911103
11.911103
11.911103
11.911103
11.911103
11.83411
11.757117
11.757117
11.757117
11.757117
11.680125
11.603131
11.449146
11.449146
11.449146
11.526138
11.449146
11.372153
11.29516
11.29516
11.29516
11.29516
11.29516
11.218167
11.141174
11.141174
11.141174
11.141174
11.064181
10.987189
10.987189
10.987189
11.064181
11.064181
11.064181
11.064181
11.064181
10.987189
10.987189
10.910195
10.910195
10.910195
10.833203
10.833203
10.756209
10.833203
10.833203
10.833203
10.833203
10.833203
10.833203
10.756209
10.602224
10.525231
10.602224
10.756209
10.756209
10.756209
10.602224
10.448238
10.448238
10.448238
10.525231
10.602224
10.602224
10.525231
10.525231
10.448238
10.448238
10.448238
10.448238
10.448238
10.371246
10.294252
10.294252
10.371246
10.371246
10.371246
10.294252
10.21726
10.21726
10.21726
10.21726
10.140267
10.063274
9.986281
9.909288
9.986281
9.986281
9.986281
9.986281
9.986281
9.986281
9.909288
9.832296
9.755302
9.67831
9.755302
9.832296
9.832296
9.755302
9.67831
9.67831
9.601317
9.524324
9.524324
9.524324
9.447331
9.370339
9.293345
9.293345
9.370339
9.370339
9.370339
9.370339
9.293345
9.216353
9.139359
9.139359
9.216353
9.216353
9.216353
9.216353
9.139359
9.062367
9.139359
9.216353
9.293345
9.216353
9.216353
9.139359
9.062367
9.062367
9.062367
9.139359
9.139359
9.139359
9.062367
8.985374
8.985374
8.908381
8.908381
8.908381
8.831389
8.7543955
8.7543955
8.7543955
8.7543955
8.7543955
8.677403
8.60041
8.60041
8.60041
8.60041
8.60041
8.523417
8.4464245
8.369432
8.4464245
8.523417
8.523417
8.523417
8.4464245
8.4464245
8.369432
8.2924385
8.2924385
8.2924385
8.369432
8.2924385
8.2924385
8.2924385
8.2924385
8.215446
8.215446
8.215446
8.138453
8.138453
8.138453
8.138453
8.138453
8.0614605
7.9844675
7.9844675
7.907474
7.907474
7.907474
7.907474
7.9844675
7.9844675
7.907474
7.8304815
7.753489
7.8304815
7.907474
7.907474
7.8304815
7.8304815
7.753489
7.8304815
7.8304815
7.8304815
7.753489
7.753489
7.753489
7.753489
7.6764956
7.6764956
7.6764956
7.753489
7.753489
7.753489
7.753489
7.6764956
7.599503
7.599503
7.6764956
7.6764956
7.6764956
7.599503
7.52251
7.445517
7.52251
7.52251
7.445517
7.445517
7.445517
7.3685246
7.3685246
7.3685246
7.3685246
7.445517
7.445517
7.3685246
7.2915316
7.2145386
7.2915316
7.2915316
7.2915316
7.2145386
7.2145386
7.2145386
7.1375456
7.060553
7.060553
7.060553
6.7525816
6.1366386
5.90566
6.3676176
6.98356
7.1375456
7.060553
6.8295746
6.8295746
6.8295746
6.8295746
6.8295746
6.8295746
6.7525816
6.7525816
6.7525816
6.8295746
6.7525816
6.6755886
6.6755886
6.6755886
6.7525816
6.7525816
6.7525816
6.6755886
6.6755886
6.6755886
6.6755886
6.598596
6.598596
6.6755886
6.7525816
6.7525816
6.6755886
6.598596
6.5216026
6.598596
6.6755886
6.598596
6.5216026
6.44461
6.3676176
6.3676176
6.44461
6.44461
6.44461
6.3676176
6.290624
6.2136316
6.2136316
6.290624
6.290624
6.290624
6.3676176
6.290624
6.2136316
6.1366386
6.1366386
6.2136316
6.2136316
6.2136316
6.2136316
6.2136316
6.290624
6.2136316
6.1366386
6.1366386
6.1366386
6.2136316
6.290624
6.290624
6.2136316
6.0596457
6.0596457
6.1366386
6.2136316
6.2136316
6.1366386
6.0596457
6.0596457
6.0596457
6.1366386
6.0596457
5.9826527
5.90566
5.90566
5.90566
5.9826527
5.90566
5.828667
5.751674
5.828667
5.828667
5.90566
5.828667
5.90566
5.90566
5.90566
5.90566
5.90566
5.9826527
6.0596457
6.0596457
6.0596457
6.0596457
5.9826527
5.9826527
5.9826527
6.0596457
6.1366386
6.1366386
6.1366386
6.0596457
6.1366386
6.1366386
6.0596457
5.9826527
5.9826527
5.9826527
6.0596457
6.0596457
5.9826527
5.90566
5.90566
5.9826527
6.0596457
6.1366386
6.1366386
6.1366386
6.0596457
5.9826527
6.0596457
6.0596457
6.0596457
6.1366386
6.0596457
6.0596457
6.1366386
6.1366386
6.2136316
6.2136316
6.1366386
6.1366386
6.2136316
6.2136316
6.290624
6.290624
6.290624
6.2136316
6.2136316
6.1366386
6.2136316
6.290624
6.290624
6.2136316
6.2136316
6.2136316
6.2136316
6.2136316
6.1366386
6.1366386
6.1366386
6.1366386
6.2136316
6.1366386
6.1366386
6.1366386
6.1366386
6.0596457
6.0596457
5.9826527
5.90566
5.90566
5.90566
5.9826527
5.9826527
5.9826527
5.90566
5.90566
5.828667
5.828667
5.90566
5.90566
5.90566
5.90566
5.90566
5.90566
5.9826527
5.9826527
5.828667
5.751674
5.751674
5.751674
5.751674
5.674681
5.674681
5.828667
5.9826527
5.90566
5.674681
5.5976887
5.674681
5.674681
5.5976887
5.5206957
5.5206957
5.5976887
5.5976887
5.5976887
5.5976887
5.5976887
5.5976887
5.5976887
5.5976887
5.674681
5.751674
5.751674
5.751674
5.751674
5.674681
5.674681
5.5976887
5.5976887
5.5976887
5.5976887
5.5976887
5.674681
5.674681
5.674681
5.5976887
5.5206957
5.5206957
5.5976887
5.674681
5.674681
5.674681
5.5976887
5.5976887
5.5206957
5.5206957
5.4437027
5.4437027
5.4437027
5.4437027
5.4437027
5.4437027
5.5206957
5.5976887
5.674681
5.674681
5.5976887
5.5206957
5.5206957
5.5206957
5.5206957
5.5206957
5.5206957
5.4437027
5.4437027
5.5206957
5.5206957
5.5206957
5.5206957
5.5206957
5.5976887
5.5206957
5.5206957
5.4437027
5.36671
5.4437027
5.4437027
5.5206957
5.5206957
5.5206957
5.4437027
5.36671
5.289717
5.289717
5.289717
5.36671
5.36671
5.36671
5.36671
5.289717
5.212724
5.1357317
5.0587387
5.0587387
5.0587387
5.0587387
4.9817457
5.0587387
5.1357317
5.212724
5.212724
5.1357317
5.1357317
5.0587387
5.0587387
5.0587387
5.0587387
5.1357317
5.1357317
5.1357317
5.0587387
5.0587387
5.0587387
5.1357317
5.0587387
4.9817457
4.9817457
5.0587387
5.1357317
5.0587387
4.9817457
4.9817457
4.9817457
5.0587387
5.1357317
5.212724
5.212724
5.212724
5.212724
5.212724
5.0587387
4.9817457
5.0587387
5.1357317
5.1357317
5.1357317
5.1357317
5.1357317
5.1357317
5.1357317
5.0587387
5.1357317
5.212724
5.212724
5.212724
5.1357317
5.1357317
5.1357317
5.212724
5.212724
5.1357317
5.1357317
5.0587387
5.0587387
5.0587387
5.1357317
5.1357317
5.1357317
5.0587387
5.1357317
5.1357317
5.289717
5.289717
5.289717
5.212724
5.212724
5.289717
5.36671
5.36671
5.36671
5.36671
5.36671
5.4437027
5.4437027
5.289717
5.1357317
5.1357317
5.289717
5.36671
5.36671
5.289717
5.289717
5.289717
5.289717
5.289717
5.36671
5.36671
5.289717
5.1357317
5.1357317
5.212724
5.289717
5.289717
5.289717
5.36671
5.36671
5.289717
5.212724
5.212724
5.289717
5.289717
5.289717
5.212724
5.212724
5.212724
5.212724
5.1357317
5.1357317
5.212724
5.289717
5.289717
5.212724
5.0587387
5.0587387
5.0587387
5.0587387
5.1357317
5.1357317
5.0587387
4.9817457
4.9817457
5.0587387
5.212724
5.212724
5.1357317
5.0587387
5.1357317
5.212724
5.212724
5.1357317
4.9817457
4.9817457
4.9817457
5.0587387
5.1357317
5.1357317
5.212724
5.1357317
4.9817457
4.904753
4.9817457
5.1357317
5.1357317
5.1357317
5.0587387
5.0587387
5.1357317
5.212724
5.212724
5.1357317
5.1357317
5.1357317
5.212724
5.1357317
5.0587387
5.0587387
5.0587387
5.1357317
5.1357317
5.1357317
4.9817457
4.9817457
4.9817457
5.0587387
5.0587387
5.1357317
5.0587387
4.9817457
4.9817457
4.9817457
4.9817457
4.9817457
4.9817457
4.904753
4.904753
4.904753
4.904753
4.904753
4.904753
4.904753
4.904753
4.9817457
4.9817457
4.9817457
4.9817457
4.9817457
4.904753
4.904753
4.9817457
5.0587387
5.0587387
4.9817457
4.82776
4.82776
4.904753
4.9817457
5.0587387
5.0587387
4.9817457
4.904753
4.82776
4.904753
4.904753
4.9817457
5.0587387
5.0587387
5.212724
5.212724
5.1357317
5.0587387
4.9817457
4.9817457
5.0587387
5.1357317
5.1357317
5.1357317
5.1357317
5.1357317
5.1357317
5.212724
5.212724
5.1357317
5.0587387
5.1357317
5.1357317
5.212724
5.289717
5.289717
5.36671
5.36671
5.36671
5.36671
5.36671
5.36671
5.36671
5.289717
5.289717
5.289717
5.289717
5.289717
5.212724
5.1357317
5.1357317
5.212724
5.212724
5.212724
5.212724
5.289717
5.289717
5.289717
5.289717
5.289717
5.289717
5.289717
5.289717
5.212724
5.1357317
5.1357317
5.1357317
5.212724
5.212724
5.289717
5.36671
5.36671
5.289717
5.212724
5.1357317
5.0587387
5.0587387
5.1357317
5.212724
5.289717
5.36671
5.36671
5.36671
5.289717
5.289717
5.289717
5.289717
5.289717
5.212724
5.212724
5.212724
5.212724
5.212724
5.289717
5.36671
5.289717
5.289717
5.289717
5.289717
5.289717
5.289717
5.289717
5.289717
5.36671
5.4437027
5.4437027
5.4437027
5.36671
5.212724
5.212724
5.212724
5.289717
5.289717
5.1357317
5.0587387
5.0587387
5.1357317
5.0587387
5.0587387
4.9817457
5.0587387
5.1357317
5.1357317
5.0587387
5.0587387
4.9817457
4.9817457
4.9817457
5.0587387
5.1357317
5.1357317
5.1357317
5.1357317
5.1357317
5.1357317
5.1357317
5.212724
5.289717
5.212724
5.1357317
5.0587387
4.9817457
4.9817457
5.0587387
5.0587387
4.9817457
4.904753
4.9817457
5.0587387
5.1357317
5.1357317
5.1357317
5.0587387
5.0587387
5.1357317
5.1357317
5.0587387
4.9817457
4.904753
4.9817457
5.0587387
5.1357317
5.1357317
5.0587387
4.9817457
4.904753
4.904753
5.0587387
5.1357317
5.1357317
4.9817457
4.9817457
4.9817457
4.9817457
4.9817457
4.904753
4.82776
4.82776
4.82776
4.82776
4.82776
4.82776
4.82776
4.82776
4.82776
4.82776
4.750767
4.750767
4.750767
4.750767
4.750767
4.6737742
4.6737742
4.6737742
4.6737742
4.6737742
4.750767
4.750767
4.750767
4.6737742
4.6737742
4.6737742
4.6737742
4.6737742
4.6737742
4.6737742
4.5967817
4.6737742
4.6737742
4.750767
4.6737742
4.6737742
4.6737742
4.6737742
4.6737742
4.6737742
4.6737742
4.750767
4.82776
4.750767
4.5967817
4.5197887
4.5967817
4.6737742
4.6737742
4.6737742
4.5967817
4.5967817
4.5197887
4.5967817
4.5967817
4.6737742
4.5967817
4.5967817
4.5197887
4.5197887
4.5967817
4.6737742
4.750767
4.6737742
4.5967817
4.5967817
4.5967817
4.5967817
4.6737742
4.750767
4.750767
4.750767
4.6737742
4.750767
4.750767
4.750767
4.6737742
4.5967817
4.5967817
4.5967817
4.6737742
4.750767
4.750767
4.6737742
4.6737742
4.6737742
4.6737742
4.6737742
4.6737742
4.750767
4.750767
4.6737742
4.6737742
4.6737742
4.750767
4.82776
4.750767
4.750767
4.82776
4.82776
4.82776
4.750767
4.6737742
4.750767
4.82776
4.82776
4.82776
4.82776
4.750767
4.6737742
4.6737742
4.6737742
4.82776
4.904753
4.904753
4.82776
4.750767
4.750767
4.750767
4.750767
4.82776
4.82776
4.82776
4.750767
4.750767
4.6737742
4.750767
4.750767
4.750767
4.750767
4.750767
4.750767
4.6737742
4.6737742
4.6737742
4.6737742
4.750767
4.750767
4.750767
4.750767
4.5967817
4.5967817
4.5967817
4.6737742
4.6737742
4.6737742
4.5967817
4.5197887
4.5967817
4.6737742
4.6737742
4.5967817
4.5967817
4.5967817
4.5967817
4.5967817
4.5197887
4.5197887
4.5967817
4.6737742
4.5967817
4.5197887
4.5197887
4.5967817
4.5967817
4.5967817
4.5197887
4.5197887
4.5967817
4.5967817
4.5967817
4.5967817
4.6737742
4.6737742
4.6737742
4.5967817
4.5197887
4.5197887
4.5967817
4.5967817
4.5967817
4.5967817
4.5197887
4.4427958
4.4427958
4.4427958
4.4427958
4.4427958
4.4427958
4.4427958
4.365803
4.365803
4.365803
4.2888103
4.2888103
4.2888103
4.2888103
4.2888103
4.365803
4.365803
4.4427958
4.365803
4.2888103
4.2888103
4.2118173
4.2118173
4.2118173
4.2118173
4.2118173
4.2118173
4.2118173
4.2118173
4.2118173
4.1348243
4.057832
4.057832
4.057832
3.9038458
3.8268533
3.7498603
3.8268533
3.9808388
3.9808388
3.9038458
3.8268533
3.7498603
3.7498603
3.7498603
3.7498603
3.6728673
3.5958743
3.5958743
3.5958743
3.5188818
3.5188818
3.5188818
3.5188818
3.5188818
3.3648958
3.2879028
3.2879028
3.3648958
3.2879028
3.2879028
3.2109103
3.1339173
3.1339173
3.1339173
3.1339173
3.1339173
3.1339173
3.1339173
3.0569243
2.9799316
2.9029388
2.9029388
2.8259459
2.8259459
2.7489529
2.6719604
2.6719604
2.5949674
2.5179744
2.4409814
2.5179744
2.6719604
2.6719604
2.5179744
2.4409814
2.3639889
2.3639889
2.3639889
2.286996
2.210003
2.0560174
1.9790244
1.9790244
2.0560174
2.1330101
2.0560174
2.0560174
2.0560174
2.0560174
2.0560174
2.0560174
2.0560174
2.0560174
2.0560174
2.1330101
2.0560174
1.9020317
1.9020317
1.9020317
1.9020317
1.8250387
1.7480459
1.7480459
1.7480459
1.7480459
1.7480459
1.671053
1.5940602
1.5940602
1.5170673
1.5170673
1.5170673
1.5170673
1.5170673
1.4400744
1.3630816
1.3630816
1.2860887
1.3630816
1.3630816
1.2860887
1.1321031
1.1321031
1.209096
1.209096
1.1321031
1.0551102
0.97811735
0.9011245
0.8241316
0.74713874
0.67014587
0.67014587
0.74713874
0.8241316
0.74713874
0.67014587
0.593153
0.593153
0.51616013
0.51616013
0.51616013
0.51616013
0.51616013
0.51616013
0.593153
0.51616013
0.51616013
0.43916732
0.36217445
0.28518158
0.28518158
0.36217445
0.28518158
0.20818877
0.1311959
0.054203033
0.054203033
0.1311959
0.1311959
0.20818877
0.20818877
0.20818877
0.1311959
0.054203033
0.054203033
0.054203033
0.054203033
-0.022789836
-0.099782705
-0.25376832
-0.25376832
-0.25376832
-0.25376832
-0.25376832
-0.25376832
-0.25376832
-0.3307613
-0.40775406
-0.48474705
-0.5617398
-0.5617398
-0.48474705
-0.5617398
-0.5617398
-0.6387327
-0.71572554
-0.71572554
-0.71572554
-0.71572554
-0.7927184
-0.86971116
-0.86971116
-0.86971116
-0.7927184
-0.86971116
-0.86971116
-1.023697
-1.1006898
-1.1006898
-1.1006898
-0.94670415
-0.86971116
-0.86971116
-0.94670415
-1.1006898
-1.1006898
-1.1006898
-1.1776828
-1.2546755
-1.3316685
-1.4086612
-1.3316685
-1.3316685
-1.3316685
-1.4086612
-1.4086612
-1.3316685
-1.4086612
-1.4856542
-1.562647
-1.562647
-1.6396397
-1.6396397
-1.6396397
-1.562647
-1.6396397
-1.7936255
-1.9476112
-2.0246038
-1.9476112
-1.8706185
-1.8706185
-1.9476112
-1.9476112
-2.0246038
-2.1015968
-2.1785898
-2.1785898
-2.1015968
-2.0246038
-2.1015968
-2.2555828
-2.2555828
-2.2555828
-2.2555828
-2.2555828
-2.3325753
-2.4095683
-2.4095683
-2.4865613
-2.4865613
-2.4865613
-2.4865613
-2.4865613
-2.5635543
-2.6405468
-2.7175398
-2.7175398
-2.6405468
-2.5635543
-2.6405468
-2.7175398
-2.8715258
-2.8715258
-2.8715258
-2.8715258
-2.9485183
-3.0255113
-3.0255113
-3.0255113
-2.9485183
-2.9485183
-3.0255113
-3.0255113
-3.0255113
-3.0255113
-3.0255113
-3.1025043
-3.1794972
-3.1794972
-3.1794972
-3.2564898
-3.2564898
-3.2564898
-3.2564898
-3.2564898
-3.2564898
-3.2564898
-3.3334827
-3.4104757
-3.4104757
-3.3334827
-3.4104757
-3.4104757
-3.4874687
-3.5644617
-3.5644617
-3.4874687
-3.4104757
-3.4874687
-3.6414542
-3.7184472
-3.7184472
-3.7184472
-3.7184472
-3.7184472
-3.7184472
-3.7184472
-3.7954402
-3.8724332
-3.8724332
-3.8724332
-3.8724332
-3.9494257
-3.9494257
-4.0264187
-4.103411
-4.180404
-4.180404
-4.180404
-4.180404
-4.180404
-4.180404
-4.257397
-4.33439
-4.4113827
-4.4113827
-4.33439
-4.33439
-4.33439
-4.4113827
-4.4113827
-4.4113827
-4.4883757
-4.5653687
-4.5653687
-4.4883757
-4.5653687
-4.642361
-4.642361
-4.642361
-4.7193546
-4.796347
-4.8733397
-4.8733397
-4.796347
-4.7193546
-4.796347
-4.796347
-4.796347
-4.796347
-4.796347
-4.8733397
-4.950333
-4.950333
-4.950333
-5.0273256
-5.0273256
-5.0273256
-5.0273256
-5.0273256
-5.104318
-5.104318
-5.1813116
-5.258304
-5.3352976
-5.3352976
-5.1813116
-5.104318
-5.1813116
-5.3352976
-5.41229
-5.4892826
-5.4892826
-5.41229
-5.41229
-5.41229
-5.41229
-5.41229
-5.4892826
-5.566276
-5.6432686
-5.6432686
-5.6432686
-5.566276
-5.566276
-5.6432686
-5.720261
-5.720261
-5.720261
-5.720261
-5.7972546
-5.874247
-5.874247
-5.874247
-5.95124
-5.95124
-6.028233
-6.1052256
-6.1052256
-6.1052256
-6.1052256
-6.1052256
-6.1822186
-6.1822186
-6.1822186
-6.1822186
-6.1822186
-6.2592115
-6.2592115
-6.3362045
-6.413197
-6.4901896
-6.567183
-6.413197
-6.2592115
-6.2592115
-6.3362045
-6.567183
-6.6441755
-6.6441755
-6.567183
-6.567183
-6.6441755
-6.6441755
-6.6441755
-6.721168
-6.721168
-6.721168
-6.721168
-6.7981615
-6.7981615
-6.7981615
-6.7981615
-6.875154
-6.875154
-6.875154
-6.875154
-6.7981615
-6.7981615
-6.7981615
-6.875154
-6.7981615
-6.7981615
-6.7981615
-6.7981615
-6.721168
-6.721168
-6.7981615
-6.875154
-6.9521475
-6.875154
-6.875154
-6.9521475
-7.0291395
-7.1061325
-7.0291395
-6.9521475
-6.9521475
-7.0291395
-7.1061325
-7.1831255
-7.2601185
-7.2601185
-7.1831255
-7.1831255
-7.1831255
-7.2601185
-7.2601185
-7.2601185
-7.1831255
-7.1831255
-7.1831255
-7.2601185
-7.3371115
-7.3371115
-7.2601185
-7.2601185
-7.3371115
-7.3371115
-7.4141045
-7.3371115
-7.3371115
-7.3371115
-7.4141045
-7.4141045
-7.3371115
-7.4141045
-7.4141045
-7.4910965
-7.4910965
-7.4141045
-7.4141045
-7.4141045
-7.5680904
-7.6450825
-7.6450825
-7.5680904
-7.7990685
-8.107039
-8.107039
-7.8760614
-7.5680904
-7.5680904
-7.5680904
-7.6450825
-7.7220755
-7.7990685
-7.7990685
-7.7990685
-7.7990685
-7.7220755
-7.7220755
-7.6450825
-7.7220755
-7.7990685
-7.7990685
-7.8760614
-7.8760614
-7.8760614
-7.8760614
-7.7990685
-7.8760614
-7.8760614
-7.8760614
-7.8760614
-7.8760614
-7.8760614
-7.8760614
-7.8760614
-7.8760614
-7.7990685
-7.7990685
-7.7990685
-7.8760614
-7.7990685
-7.8760614
-7.9530544
-8.030047
-8.030047
-7.9530544
-7.9530544
-7.9530544
-8.030047
-8.107039
-8.107039
-8.107039
-7.9530544
-7.9530544
-8.107039
-8.184033
-8.261025
-8.261025
-8.261025
-8.184033
-8.184033
-8.184033
-8.184033
-8.184033
-8.184033
-8.261025
-8.338018
-8.261025
-8.184033
-8.107039
-8.107039
-8.107039
-8.184033
-8.107039
-8.107039
-8.107039
-8.107039
-8.184033
-8.261025
-8.261025
-8.261025
-8.261025
-8.184033
-8.184033
-8.184033
-8.107039
-8.107039
-8.107039
-8.184033
-8.261025
-8.338018
-8.338018
-8.338018
-8.261025
-8.184033
-8.184033
-8.261025
-8.184033
-8.107039
-8.107039
-8.107039
-8.107039
-8.030047
-8.030047
-7.9530544
-8.030047
-7.9530544
-7.9530544
-7.8760614
-7.7220755
-7.7220755
-7.7220755
-7.8760614
-7.8760614
-7.7990685
-7.7220755
-7.5680904
-7.4910965
-7.4910965
-7.4141045
-7.4141045
-7.3371115
-7.1831255
-7.0291395
-6.875154
-6.721168
-6.6441755
-6.567183
-6.4901896
-6.413197
-6.3362045
-6.1822186
-6.028233
-5.874247
-5.7972546
-5.720261
-5.6432686
-5.4892826
-5.3352976
-5.104318
-5.0273256
-4.950333
-4.950333
-4.8733397
-4.796347
-4.7193546
-4.642361
-4.4883757
-4.33439
-4.257397
-4.180404
-4.180404
-4.103411
-4.0264187
-3.9494257
-3.8724332
-3.7954402
-3.6414542
-3.5644617
-3.4104757
-3.2564898
-3.1794972
-3.1794972
-3.2564898
-3.1025043
-3.0255113
-2.9485183
-3.0255113
-3.1025043
-3.1025043
-3.1794972
-3.2564898
-3.2564898
-3.2564898
-3.1794972
-3.1794972
-3.2564898
-3.2564898
-3.3334827
-3.4104757
-3.4874687
-3.5644617
-3.5644617
-3.5644617
-3.6414542
-3.7954402
-4.103411
-4.33439
-4.4883757
-4.5653687
-4.642361
-4.5653687
-4.4883757
-4.5653687
-4.7193546
-4.950333
-5.0273256
-5.104318
-5.0273256
-4.950333
-4.8733397
-4.7193546
-4.642361
-4.5653687
-4.642361
-4.796347
-4.950333
-5.0273256
-5.0273256
-5.0273256
-5.0273256
-5.104318
-5.1813116
-5.258304
-5.3352976
-5.41229
-5.41229
-5.41229
-5.566276
-5.6432686
-5.720261
-5.7972546
-5.95124
-6.028233
-6.028233
-6.1052256
-6.1822186
-6.3362045
-6.4901896
-6.567183
-6.567183
-6.6441755
-6.6441755
-6.721168
-6.7981615
-6.875154
-6.9521475
-6.9521475
-7.0291395
-7.1061325
-7.1831255
-7.2601185
-7.2601185
-7.3371115
-7.4141045
-7.4910965
-7.4910965
-7.5680904
-7.6450825
-7.6450825
-7.6450825
-7.7990685
-8.107039
-8.492004
-8.876968
-9.261932
-9.877875
-10.493819
-11.186754
-11.802697
-12.264654
-12.726611
-13.111575
-13.49654
-13.727519
-13.958497
-14.035489
-14.112483
-14.035489
-14.035489
-14.035489
-14.189476
-14.343461
-14.497448
-14.651433
-14.728426
-14.728426
-14.651433
-14.57444
-14.343461
-14.035489
-13.650525
-13.419547
-13.188568
-12.95759
-12.726611
-12.572626
-12.418639
-12.264654
-12.110669
-12.110669
-12.264654
-12.418639
-12.418639
-12.264654
-12.187662
-12.033675
-11.87969
-11.802697
-11.802697
-11.725705
-11.725705
-11.648711
-11.571718
-11.417733
-11.263748
-11.186754
-11.109761
-10.955776
-10.724797
-10.493819
-10.26284
-10.031861
-9.877875
-9.72389
-9.72389
-9.646897
-9.569904
-9.415918
-9.261932
-9.107947
-9.030954
-9.030954
-9.030954
-8.953961
-8.953961
-8.876968
-8.876968
-8.722982
-8.568997
-8.492004
-8.492004
-8.492004
-8.492004
-8.492004
-8.415011
-8.338018
-8.261025
-8.338018
-8.338018
-8.338018
-8.261025
-8.338018
-8.338018
-8.415011
-8.492004
-8.568997
-8.799975
-8.953961
-9.030954
-9.030954
-9.107947
-9.107947
-9.107947
-9.18494
-9.261932
-9.415918
-9.569904
-9.72389
-9.877875
-10.031861
-10.108854
-10.26284
-10.26284
-10.416825
-10.570811
-10.724797
-10.955776
-11.186754
-11.417733
-11.571718
-11.648711
-11.87969
-12.033675
-12.264654
-12.418639
-12.495633
-12.649618
-12.726611
-12.880598
-13.034583
-13.265561
-13.573532
-13.804512
-13.881504
-13.804512
-13.881504
-14.035489
-14.112483
-14.189476
-14.266469
-14.343461
-14.57444
-14.728426
-14.882412
-14.959405
-15.036397
-15.190383
-15.344369
-15.421361
-15.575347
-15.575347
-15.652339
-15.883319
-16.037302
-16.19129
-16.268282
-16.422268
-16.499262
-16.576254
-16.576254
-16.73024
-16.807232
-16.961218
-16.961218
-17.03821
-17.03821
-17.115204
-17.115204
-17.115204
-17.115204
-17.192196
-17.269188
-17.269188
-17.269188
-17.269188
-17.423176
-17.500168
-17.57716
-17.57716
-17.500168
-17.423176
-17.423176
-17.500168
-17.500168
-17.500168
-17.57716
-17.57716
-17.500168
-17.423176
-17.269188
-17.269188
-17.269188
-17.346182
-17.346182
-17.269188
-17.115204
-17.03821
-16.961218
-16.807232
-16.653246
-16.499262
-16.345274
-16.268282
-16.19129
-16.037302
-15.960311
-15.806327
-15.652339
-15.498355
-15.344369
-15.190383
-15.113389
-15.036397
-15.036397
-15.036397
-15.036397
-14.959405
-14.959405
-14.882412
-14.805418
-14.805418
-14.882412
-14.959405
-14.959405
-14.882412
-14.882412
-14.882412
-14.882412
-14.882412
-14.959405
-15.190383
-15.421361
-15.498355
-15.421361
-15.344369
-15.267375
-15.344369
-15.498355
-15.575347
-15.652339
-15.652339
-15.729333
-15.806327
-15.883319
-15.960311
-15.960311
-16.037302
-16.114296
-16.19129
-16.19129
-16.19129
-16.268282
-16.422268
-16.499262
-16.499262
-16.499262
-16.576254
-16.653246
-16.576254
-16.576254
-16.576254
-16.653246
-16.73024
-16.807232
-16.961218
-16.961218
-17.03821
-16.961218
-16.961218
-17.03821
-17.115204
-17.115204
-17.192196
-17.269188
-17.269188
-17.269188
-17.423176
-17.500168
-17.500168
-17.423176
-17.423176
-17.500168
-17.57716
-17.57716
-17.654152
-17.80814
-17.962124
-18.039118
-18.039118
-18.116112
-18.116112
-18.193104
-18.270096
-18.270096
-18.34709
-18.424082
-18.424082
-18.424082
-18.424082
-18.501076
-18.578068
-18.501076
-18.578068
-18.65506
-18.65506
-18.732054
-18.732054
-18.809046
-18.809046
-18.732054
-18.65506
-18.65506
-18.732054
-18.732054
-18.809046
-18.809046
-18.809046
-18.809046
-18.809046
-18.809046
-18.809046
-18.886038
-18.886038
-18.886038
-18.886038
-18.963032
-19.040026
-19.040026
-18.963032
-18.886038
-18.963032
-19.040026
-18.963032
-18.963032
-18.963032
-19.117018
-19.117018
-19.117018
-19.040026
-19.040026
-19.040026
-19.040026
-19.040026
-19.040026
-19.040026
-19.040026
-19.040026
-18.963032
-18.963032
-19.040026
-19.040026
-19.040026
-19.117018
-19.19401
-19.271004
-19.19401
-19.040026
-19.117018
-19.19401
-19.271004
-19.19401
-19.271004
-19.578974
-19.73296
-19.578974
-19.347996
-19.271004
-19.42499
-19.578974
-19.655968
-19.73296
-19.73296
-19.655968
-19.655968
-19.73296
-19.73296
-19.73296
-19.73296
-19.809952
-19.96394
-20.040934
-19.96394
-19.886946
-19.809952
-19.886946
-19.96394
-20.040934
-20.194918
-20.194918
-20.194918
-20.117926
-20.040934
-20.040934
-20.117926
-20.194918
-20.27191
-20.348904
-20.348904
-20.348904
-20.348904
-20.348904
-20.348904
-20.348904
-20.348904
-20.425896
-20.425896
-20.425896
-20.425896
-20.425896
-20.502888
-20.502888
-20.502888
-20.579882
-20.579882
-20.579882
-20.656874
-20.656874
-20.656874
-20.73387
-20.810862
-20.73387
-20.656874
-20.656874
-20.656874
-20.73387
-20.656874
-20.579882
-20.502888
-20.579882
-20.656874
-20.579882
-20.579882
-20.579882
-20.579882
-20.656874
-20.656874
-20.656874
-20.502888
-20.425896
-20.348904
-20.348904
-20.27191
-20.194918
-20.117926
-20.117926
-20.117926
-20.194918
-20.194918
-20.117926
-20.117926
-20.194918
-20.27191
-20.194918
-20.117926
-20.117926
-20.194918
-20.27191
-20.27191
-20.27191
-20.27191
-20.27191
-20.194918
-20.194918
-20.27191
-20.348904
-20.348904
-20.27191
-20.348904
-20.348904
-20.348904
-20.194918
-20.040934
-19.96394
-20.040934
-20.117926
-20.117926
-20.040934
-19.886946
-19.809952
-19.809952
-19.886946
-19.809952
-19.73296
-19.655968
-19.578974
-19.578974
-19.501982
-19.501982
-19.501982
-19.501982
-19.347996
-19.271004
-19.271004
-19.347996
-19.42499
-19.347996
-19.271004
-19.117018
-19.040026
-19.040026
-19.117018
-19.19401
-19.271004
-19.19401
-19.117018
-19.040026
-19.040026
-19.040026
-19.117018
-19.040026
-19.040026
-18.963032
-18.809046
-18.732054
-18.732054
-18.732054
-18.65506
-18.578068
-18.578068
-18.501076
-18.424082
-18.34709
-18.34709
-18.34709
-18.270096
-18.270096
-18.270096
-18.270096
-18.270096
-18.193104
-18.193104
-18.193104
-18.193104
-18.116112
-18.116112
-18.039118
-17.962124
-17.962124
-17.962124
-18.039118
-18.039118
-18.039118
-18.039118
-18.039118
-17.962124
-17.962124
-17.885132
-17.80814
-17.80814
-17.885132
-17.885132
-17.731146
-17.731146
-17.731146
-17.731146
-17.654152
-17.500168
-17.423176
-17.423176
-17.423176
-17.346182
-17.269188
-17.346182
-17.500168
-17.654152
-17.57716
-17.346182
-17.115204
-17.115204
-17.115204
-17.192196
-17.269188
-17.192196
-17.115204
-17.115204
-17.115204
-17.03821
-17.03821
-17.03821
-17.03821
-17.115204
-17.115204
-16.961218
-16.807232
-16.807232
-16.807232
-16.807232
-16.807232
-16.807232
-16.807232
-16.807232
-16.73024
-16.73024
-16.73024
-16.73024
-16.73024
-16.884224
-17.03821
-17.03821
-16.884224
-16.807232
-16.807232
-16.884224
-16.961218
-16.961218
-16.884224
-16.807232
-16.884224
-16.961218
-16.961218
-16.884224
-16.884224
-16.961218
-17.03821
-17.03821
-17.03821
-16.961218
-17.03821
-17.03821
-17.192196
-17.269188
-17.346182
-17.500168
-17.500168
-17.423176
-17.423176
-17.423176
-17.423176
-17.423176
-17.500168
-17.654152
-17.731146
-17.80814
-17.80814
-17.80814
-17.885132
-17.962124
-17.962124
-17.962124
-18.039118
-18.116112
-18.116112
-18.116112
-18.116112
-18.116112
-18.116112
-18.116112
-18.116112
-18.193104
-18.270096
-18.34709
