# Supplementary material for: Performances of the PIPER scalable child human body model in accident reconstruction
Source: PLoS One. 2017 Nov 14;12(11):e0187916. doi: 10.1371/journal.pone.0187916 (PMC5685610; doi:10.1371/journal.pone.0187916)
Supplement: S2 Data — This zip folder contains input accelerations for reproducibility of the accident reconstruction. Also, the readings from the dummy sensor are reported for reproducibility of the calculations. (ZIP) [file pone.0187916.s010.zip › CHANNEL/RAC02.035]

Test object number          :1
Name of the channel         :Chest Displacement X
Laboratory channel code     :14CHST0000Q6DSXP
Customer channel code       :14CHST0000Q6DSXP
Channel code                :14CHST0000Q6DSXP
Unit                        :mm
Direction                   :X
Dimension                   :DS
Transducer type             :IR-TRACC_PSA
Pre-filter type             :4.00kHz 6pole Butterworth for rate 20000 (1.3)
Cut off frequency           :4000.0
Channel frequency class     :2000
Channel amplitude class     :50.0
Reference channel           :implicit
Reference channel name      :NOVALUE
Data source                 :transducer
Data status                 :ok
Sampling interval           :5.0E-5
Bit resolution              :16
Time of first sample        :-0.2
Number of samples           :34000
First global maximum value  :70.956154
Time of maximum value       :0.06334998
First global minimum value  :52.68776
Time of minimum value       :0.21184997
-53.574177
-53.581093
-53.581093
-53.581093
-53.581093
-53.581093
-53.581093
-53.574177
-53.581093
-53.581093
-53.58801
-53.58801
-53.581093
-53.581093
-53.581093
-53.581093
-53.581093
-53.574177
-53.567257
-53.567257
-53.574177
-53.574177
-53.574177
-53.574177
-53.574177
-53.574177
-53.574177
-53.581093
-53.581093
-53.581093
-53.581093
-53.574177
-53.574177
-53.581093
-53.581093
-53.574177
-53.567257
-53.567257
-53.567257
-53.574177
-53.581093
-53.58801
-53.58801
-53.581093
-53.574177
-53.581093
-53.581093
-53.574177
-53.574177
-53.567257
-53.574177
-53.581093
-53.58801
-53.58801
-53.581093
-53.574177
-53.574177
-53.581093
-53.581093
-53.574177
-53.574177
-53.581093
-53.581093
-53.581093
-53.581093
-53.581093
-53.581093
-53.581093
-53.581093
-53.581093
-53.574177
-53.574177
-53.574177
-53.574177
-53.581093
-53.581093
-53.581093
-53.581093
-53.574177
-53.581093
-53.581093
-53.581093
-53.581093
-53.58801
-53.58801
-53.581093
-53.574177
-53.574177
-53.574177
-53.581093
-53.574177
-53.574177
-53.574177
-53.581093
-53.581093
-53.581093
-53.574177
-53.574177
-53.567257
-53.567257
-53.574177
-53.574177
-53.574177
-53.567257
-53.567257
-53.574177
-53.581093
-53.581093
-53.574177
-53.574177
-53.574177
-53.574177
-53.567257
-53.567257
-53.574177
-53.581093
-53.58801
-53.58801
-53.581093
-53.574177
-53.567257
-53.567257
-53.574177
-53.574177
-53.574177
-53.574177
-53.574177
-53.574177
-53.574177
-53.574177
-53.574177
-53.574177
-53.581093
-53.581093
-53.581093
-53.581093
-53.574177
-53.574177
-53.574177
-53.581093
-53.581093
-53.574177
-53.567257
-53.560337
-53.567257
-53.574177
-53.574177
-53.574177
-53.567257
-53.567257
-53.574177
-53.574177
-53.581093
-53.581093
-53.581093
-53.58801
-53.581093
-53.574177
-53.567257
-53.567257
-53.574177
-53.567257
-53.567257
-53.567257
-53.574177
-53.574177
-53.574177
-53.574177
-53.574177
-53.574177
-53.574177
-53.574177
-53.574177
-53.574177
-53.574177
-53.574177
-53.581093
-53.58801
-53.581093
-53.574177
-53.574177
-53.581093
-53.581093
-53.581093
-53.581093
-53.581093
-53.574177
-53.574177
-53.574177
-53.574177
-53.574177
-53.574177
-53.574177
-53.574177
-53.574177
-53.574177
-53.574177
-53.581093
-53.581093
-53.581093
-53.581093
-53.574177
-53.574177
-53.574177
-53.574177
-53.574177
-53.581093
-53.581093
-53.574177
-53.574177
-53.574177
-53.574177
-53.574177
-53.567257
-53.567257
-53.567257
-53.574177
-53.567257
-53.567257
-53.567257
-53.560337
-53.567257
-53.574177
-53.574177
-53.574177
-53.574177
-53.574177
-53.574177
-53.574177
-53.574177
-53.574177
-53.567257
-53.567257
-53.574177
-53.581093
-53.574177
-53.567257
-53.567257
-53.567257
-53.567257
-53.567257
-53.567257
-53.574177
-53.574177
-53.574177
-53.574177
-53.567257
-53.567257
-53.574177
-53.574177
-53.574177
-53.567257
-53.567257
-53.560337
-53.560337
-53.567257
-53.567257
-53.567257
-53.567257
-53.574177
-53.574177
-53.574177
-53.574177
-53.574177
-53.574177
-53.574177
-53.574177
-53.574177
-53.567257
-53.560337
-53.567257
-53.567257
-53.574177
-53.574177
-53.574177
-53.574177
-53.574177
-53.574177
-53.574177
-53.574177
-53.574177
-53.574177
-53.574177
-53.574177
-53.574177
-53.574177
-53.567257
-53.567257
-53.574177
-53.581093
-53.581093
-53.574177
-53.567257
-53.567257
-53.567257
-53.567257
-53.567257
-53.567257
-53.574177
-53.574177
-53.574177
-53.574177
-53.574177
-53.574177
-53.574177
-53.574177
-53.574177
-53.574177
-53.574177
-53.574177
-53.581093
-53.581093
-53.581093
-53.574177
-53.574177
-53.574177
-53.581093
-53.574177
-53.574177
-53.567257
-53.567257
-53.567257
-53.574177
-53.581093
-53.574177
-53.567257
-53.560337
-53.560337
-53.567257
-53.567257
-53.574177
-53.574177
-53.574177
-53.574177
-53.574177
-53.567257
-53.574177
-53.574177
-53.581093
-53.574177
-53.567257
-53.560337
-53.567257
-53.567257
-53.574177
-53.574177
-53.567257
-53.574177
-53.574177
-53.581093
-53.574177
-53.574177
-53.567257
-53.560337
-53.560337
-53.560337
-53.567257
-53.574177
-53.567257
-53.567257
-53.574177
-53.574177
-53.574177
-53.574177
-53.567257
-53.574177
-53.581093
-53.581093
-53.581093
-53.574177
-53.574177
-53.574177
-53.574177
-53.574177
-53.574177
-53.581093
-53.581093
-53.574177
-53.574177
-53.574177
-53.574177
-53.574177
-53.567257
-53.567257
-53.574177
-53.58801
-53.58801
-53.581093
-53.574177
-53.574177
-53.574177
-53.574177
-53.574177
-53.574177
-53.567257
-53.574177
-53.574177
-53.581093
-53.574177
-53.574177
-53.567257
-53.567257
-53.567257
-53.567257
-53.567257
-53.567257
-53.574177
-53.574177
-53.574177
-53.574177
-53.574177
-53.581093
-53.574177
-53.574177
-53.567257
-53.567257
-53.567257
-53.567257
-53.567257
-53.574177
-53.574177
-53.574177
-53.574177
-53.574177
-53.574177
-53.574177
-53.574177
-53.574177
-53.574177
-53.581093
-53.574177
-53.574177
-53.567257
-53.574177
-53.574177
-53.574177
-53.581093
-53.581093
-53.574177
-53.574177
-53.574177
-53.574177
-53.574177
-53.581093
-53.574177
-53.574177
-53.574177
-53.574177
-53.574177
-53.567257
-53.567257
-53.567257
-53.574177
-53.581093
-53.581093
-53.574177
-53.574177
-53.574177
-53.574177
-53.574177
-53.560337
-53.560337
-53.567257
-53.574177
-53.574177
-53.574177
-53.574177
-53.574177
-53.574177
-53.574177
-53.574177
-53.567257
-53.567257
-53.574177
-53.581093
-53.581093
-53.574177
-53.567257
-53.574177
-53.574177
-53.574177
-53.581093
-53.581093
-53.581093
-53.574177
-53.567257
-53.560337
-53.567257
-53.574177
-53.574177
-53.574177
-53.574177
-53.574177
-53.581093
-53.58801
-53.581093
-53.574177
-53.567257
-53.574177
-53.574177
-53.581093
-53.581093
-53.574177
-53.581093
-53.581093
-53.58801
-53.58801
-53.58801
-53.581093
-53.574177
-53.567257
-53.567257
-53.574177
-53.581093
-53.581093
-53.581093
-53.574177
-53.574177
-53.567257
-53.574177
-53.581093
-53.574177
-53.567257
-53.567257
-53.574177
-53.581093
-53.581093
-53.574177
-53.567257
-53.567257
-53.567257
-53.567257
-53.567257
-53.574177
-53.574177
-53.574177
-53.574177
-53.574177
-53.574177
-53.574177
-53.574177
-53.574177
-53.574177
-53.574177
-53.574177
-53.574177
-53.574177
-53.574177
-53.574177
-53.567257
-53.567257
-53.567257
-53.567257
-53.567257
-53.560337
-53.567257
-53.574177
-53.574177
-53.574177
-53.574177
-53.574177
-53.574177
-53.574177
-53.574177
-53.574177
-53.574177
-53.574177
-53.574177
-53.574177
-53.574177
-53.567257
-53.567257
-53.567257
-53.574177
-53.574177
-53.574177
-53.567257
-53.567257
-53.567257
-53.567257
-53.567257
-53.567257
-53.567257
-53.574177
-53.574177
-53.574177
-53.574177
-53.567257
-53.567257
-53.574177
-53.574177
-53.581093
-53.574177
-53.567257
-53.567257
-53.574177
-53.567257
-53.567257
-53.560337
-53.567257
-53.574177
-53.574177
-53.574177
-53.567257
-53.567257
-53.567257
-53.567257
-53.567257
-53.560337
-53.567257
-53.567257
-53.567257
-53.567257
-53.567257
-53.574177
-53.574177
-53.574177
-53.574177
-53.574177
-53.574177
-53.574177
-53.567257
-53.567257
-53.567257
-53.567257
-53.574177
-53.574177
-53.567257
-53.567257
-53.567257
-53.567257
-53.567257
-53.567257
-53.567257
-53.567257
-53.567257
-53.567257
-53.574177
-53.574177
-53.574177
-53.574177
-53.567257
-53.560337
-53.567257
-53.567257
-53.574177
-53.581093
-53.581093
-53.574177
-53.567257
-53.567257
-53.567257
-53.574177
-53.574177
-53.574177
-53.574177
-53.567257
-53.567257
-53.567257
-53.567257
-53.567257
-53.574177
-53.574177
-53.574177
-53.574177
-53.574177
-53.574177
-53.574177
-53.574177
-53.567257
-53.567257
-53.567257
-53.574177
-53.567257
-53.567257
-53.567257
-53.567257
-53.574177
-53.574177
-53.574177
-53.567257
-53.567257
-53.567257
-53.574177
-53.574177
-53.574177
-53.574177
-53.574177
-53.567257
-53.567257
-53.567257
-53.574177
-53.574177
-53.574177
-53.567257
-53.567257
-53.567257
-53.567257
-53.574177
-53.574177
-53.574177
-53.574177
-53.574177
-53.574177
-53.574177
-53.574177
-53.574177
-53.574177
-53.574177
-53.567257
-53.567257
-53.567257
-53.574177
-53.574177
-53.567257
-53.567257
-53.567257
-53.574177
-53.574177
-53.574177
-53.567257
-53.567257
-53.567257
-53.567257
-53.567257
-53.560337
-53.560337
-53.560337
-53.567257
-53.574177
-53.574177
-53.567257
-53.567257
-53.574177
-53.574177
-53.581093
-53.574177
-53.574177
-53.574177
-53.574177
-53.581093
-53.581093
-53.574177
-53.574177
-53.574177
-53.574177
-53.581093
-53.581093
-53.574177
-53.574177
-53.574177
-53.574177
-53.574177
-53.574177
-53.574177
-53.581093
-53.581093
-53.581093
-53.574177
-53.574177
-53.574177
-53.581093
-53.574177
-53.567257
-53.567257
-53.574177
-53.574177
-53.574177
-53.567257
-53.567257
-53.574177
-53.574177
-53.574177
-53.574177
-53.574177
-53.574177
-53.574177
-53.574177
-53.574177
-53.574177
-53.574177
-53.567257
-53.567257
-53.567257
-53.574177
-53.574177
-53.567257
-53.567257
-53.574177
-53.581093
-53.581093
-53.574177
-53.567257
-53.567257
-53.574177
-53.574177
-53.574177
-53.567257
-53.567257
-53.567257
-53.574177
-53.574177
-53.567257
-53.567257
-53.567257
-53.567257
-53.574177
-53.574177
-53.574177
-53.574177
-53.574177
-53.574177
-53.574177
-53.574177
-53.574177
-53.574177
-53.574177
-53.574177
-53.567257
-53.567257
-53.574177
-53.574177
-53.581093
-53.581093
-53.574177
-53.574177
-53.574177
-53.574177
-53.574177
-53.574177
-53.581093
-53.581093
-53.574177
-53.567257
-53.567257
-53.567257
-53.574177
-53.574177
-53.567257
-53.567257
-53.574177
-53.574177
-53.574177
-53.574177
-53.574177
-53.574177
-53.574177
-53.574177
-53.574177
-53.574177
-53.574177
-53.574177
-53.574177
-53.574177
-53.574177
-53.574177
-53.574177
-53.574177
-53.574177
-53.581093
-53.574177
-53.567257
-53.567257
-53.567257
-53.574177
-53.574177
-53.574177
-53.574177
-53.581093
-53.581093
-53.581093
-53.574177
-53.567257
-53.567257
-53.574177
-53.581093
-53.58801
-53.581093
-53.574177
-53.567257
-53.567257
-53.567257
-53.574177
-53.567257
-53.567257
-53.567257
-53.567257
-53.574177
-53.581093
-53.581093
-53.574177
-53.574177
-53.574177
-53.574177
-53.574177
-53.574177
-53.574177
-53.574177
-53.567257
-53.574177
-53.574177
-53.567257
-53.567257
-53.574177
-53.574177
-53.574177
-53.574177
-53.574177
-53.574177
-53.574177
-53.567257
-53.567257
-53.574177
-53.581093
-53.581093
-53.581093
-53.574177
-53.567257
-53.567257
-53.560337
-53.567257
-53.567257
-53.567257
-53.567257
-53.574177
-53.574177
-53.574177
-53.581093
-53.581093
-53.574177
-53.567257
-53.567257
-53.567257
-53.567257
-53.574177
-53.574177
-53.567257
-53.567257
-53.574177
-53.581093
-53.574177
-53.567257
-53.567257
-53.567257
-53.567257
-53.574177
-53.574177
-53.574177
-53.567257
-53.567257
-53.574177
-53.574177
-53.574177
-53.574177
-53.574177
-53.581093
-53.581093
-53.581093
-53.574177
-53.574177
-53.581093
-53.58801
-53.581093
-53.574177
-53.574177
-53.574177
-53.574177
-53.574177
-53.567257
-53.567257
-53.574177
-53.581093
-53.581093
-53.581093
-53.581093
-53.581093
-53.581093
-53.581093
-53.574177
-53.574177
-53.574177
-53.574177
-53.574177
-53.574177
-53.567257
-53.567257
-53.574177
-53.574177
-53.574177
-53.567257
-53.567257
-53.567257
-53.574177
-53.574177
-53.574177
-53.574177
-53.574177
-53.574177
-53.574177
-53.574177
-53.574177
-53.567257
-53.567257
-53.574177
-53.574177
-53.574177
-53.574177
-53.574177
-53.574177
-53.574177
-53.574177
-53.567257
-53.567257
-53.567257
-53.574177
-53.574177
-53.567257
-53.567257
-53.574177
-53.574177
-53.574177
-53.574177
-53.574177
-53.574177
-53.574177
-53.574177
-53.574177
-53.574177
-53.581093
-53.574177
-53.574177
-53.581093
-53.581093
-53.581093
-53.574177
-53.574177
-53.574177
-53.574177
-53.574177
-53.581093
-53.581093
-53.581093
-53.574177
-53.574177
-53.567257
-53.567257
-53.567257
-53.567257
-53.567257
-53.574177
-53.574177
-53.574177
-53.567257
-53.574177
-53.581093
-53.581093
-53.581093
-53.581093
-53.574177
-53.574177
-53.574177
-53.581093
-53.581093
-53.581093
-53.574177
-53.567257
-53.567257
-53.567257
-53.574177
-53.581093
-53.581093
-53.574177
-53.574177
-53.574177
-53.574177
-53.574177
-53.574177
-53.574177
-53.574177
-53.567257
-53.574177
-53.581093
-53.58801
-53.58801
-53.581093
-53.581093
-53.581093
-53.574177
-53.567257
-53.567257
-53.567257
-53.574177
-53.574177
-53.574177
-53.574177
-53.574177
-53.574177
-53.567257
-53.567257
-53.574177
-53.581093
-53.581093
-53.574177
-53.567257
-53.567257
-53.574177
-53.574177
-53.574177
-53.567257
-53.567257
-53.574177
-53.574177
-53.574177
-53.574177
-53.574177
-53.567257
-53.567257
-53.567257
-53.574177
-53.574177
-53.574177
-53.567257
-53.567257
-53.567257
-53.574177
-53.581093
-53.581093
-53.574177
-53.567257
-53.574177
-53.581093
-53.581093
-53.581093
-53.581093
-53.574177
-53.574177
-53.574177
-53.581093
-53.581093
-53.581093
-53.581093
-53.574177
-53.567257
-53.567257
-53.574177
-53.581093
-53.581093
-53.574177
-53.567257
-53.567257
-53.574177
-53.581093
-53.581093
-53.574177
-53.574177
-53.574177
-53.581093
-53.581093
-53.58801
-53.58801
-53.581093
-53.574177
-53.574177
-53.574177
-53.574177
-53.574177
-53.574177
-53.574177
-53.581093
-53.581093
-53.581093
-53.581093
-53.581093
-53.581093
-53.581093
-53.581093
-53.581093
-53.581093
-53.574177
-53.574177
-53.581093
-53.581093
-53.581093
-53.574177
-53.574177
-53.581093
-53.581093
-53.58801
-53.581093
-53.581093
-53.581093
-53.581093
-53.581093
-53.58801
-53.58801
-53.581093
-53.574177
-53.574177
-53.581093
-53.581093
-53.58801
-53.581093
-53.574177
-53.574177
-53.581093
-53.581093
-53.581093
-53.581093
-53.581093
-53.581093
-53.574177
-53.574177
-53.574177
-53.574177
-53.574177
-53.574177
-53.574177
-53.574177
-53.574177
-53.574177
-53.574177
-53.574177
-53.574177
-53.574177
-53.574177
-53.574177
-53.581093
-53.574177
-53.574177
-53.567257
-53.574177
-53.574177
-53.574177
-53.567257
-53.574177
-53.581093
-53.581093
-53.581093
-53.574177
-53.574177
-53.574177
-53.574177
-53.581093
-53.581093
-53.574177
-53.567257
-53.567257
-53.574177
-53.581093
-53.574177
-53.574177
-53.574177
-53.581093
-53.581093
-53.581093
-53.581093
-53.574177
-53.574177
-53.574177
-53.581093
-53.581093
-53.581093
-53.581093
-53.574177
-53.574177
-53.574177
-53.574177
-53.581093
-53.574177
-53.574177
-53.574177
-53.574177
-53.574177
-53.574177
-53.581093
-53.581093
-53.581093
-53.574177
-53.574177
-53.574177
-53.581093
-53.581093
-53.574177
-53.574177
-53.567257
-53.574177
-53.574177
-53.574177
-53.574177
-53.574177
-53.574177
-53.574177
-53.567257
-53.574177
-53.574177
-53.581093
-53.581093
-53.574177
-53.574177
-53.574177
-53.567257
-53.574177
-53.574177
-53.574177
-53.574177
-53.567257
-53.567257
-53.574177
-53.574177
-53.574177
-53.567257
-53.567257
-53.567257
-53.574177
-53.574177
-53.567257
-53.567257
-53.567257
-53.574177
-53.581093
-53.574177
-53.567257
-53.567257
-53.574177
-53.581093
-53.581093
-53.581093
-53.581093
-53.581093
-53.581093
-53.574177
-53.567257
-53.560337
-53.567257
-53.574177
-53.574177
-53.574177
-53.574177
-53.574177
-53.574177
-53.574177
-53.567257
-53.574177
-53.574177
-53.574177
-53.574177
-53.574177
-53.574177
-53.574177
-53.574177
-53.574177
-53.574177
-53.574177
-53.574177
-53.574177
-53.574177
-53.581093
-53.58801
-53.58801
-53.581093
-53.581093
-53.574177
-53.574177
-53.574177
-53.574177
-53.574177
-53.574177
-53.574177
-53.581093
-53.574177
-53.574177
-53.574177
-53.574177
-53.574177
-53.574177
-53.574177
-53.567257
-53.574177
-53.574177
-53.574177
-53.567257
-53.567257
-53.567257
-53.567257
-53.567257
-53.567257
-53.574177
-53.581093
-53.581093
-53.574177
-53.574177
-53.574177
-53.574177
-53.574177
-53.567257
-53.574177
-53.581093
-53.581093
-53.581093
-53.581093
-53.574177
-53.574177
-53.574177
-53.574177
-53.567257
-53.567257
-53.574177
-53.574177
-53.574177
-53.567257
-53.567257
-53.567257
-53.567257
-53.574177
-53.567257
-53.567257
-53.567257
-53.574177
-53.574177
-53.574177
-53.567257
-53.567257
-53.567257
-53.567257
-53.567257
-53.567257
-53.567257
-53.567257
-53.574177
-53.574177
-53.581093
-53.574177
-53.567257
-53.567257
-53.574177
-53.574177
-53.574177
-53.574177
-53.574177
-53.581093
-53.58801
-53.58801
-53.58801
-53.581093
-53.574177
-53.567257
-53.567257
-53.574177
-53.581093
-53.581093
-53.574177
-53.574177
-53.567257
-53.567257
-53.567257
-53.567257
-53.567257
-53.574177
-53.574177
-53.574177
-53.574177
-53.574177
-53.574177
-53.574177
-53.574177
-53.574177
-53.574177
-53.581093
-53.581093
-53.574177
-53.574177
-53.574177
-53.574177
-53.574177
-53.574177
-53.574177
-53.574177
-53.581093
-53.581093
-53.581093
-53.574177
-53.574177
-53.574177
-53.574177
-53.567257
-53.560337
-53.560337
-53.574177
-53.581093
-53.581093
-53.58801
-53.581093
-53.581093
-53.574177
-53.574177
-53.581093
-53.581093
-53.581093
-53.581093
-53.581093
-53.581093
-53.581093
-53.581093
-53.581093
-53.581093
-53.574177
-53.574177
-53.574177
-53.574177
-53.567257
-53.567257
-53.567257
-53.574177
-53.581093
-53.581093
-53.581093
-53.581093
-53.581093
-53.574177
-53.574177
-53.567257
-53.567257
-53.567257
-53.574177
-53.574177
-53.567257
-53.567257
-53.567257
-53.567257
-53.567257
-53.574177
-53.581093
-53.581093
-53.581093
-53.574177
-53.574177
-53.567257
-53.574177
-53.581093
-53.581093
-53.581093
-53.574177
-53.574177
-53.574177
-53.567257
-53.567257
-53.567257
-53.574177
-53.574177
-53.574177
-53.567257
-53.574177
-53.574177
-53.581093
-53.581093
-53.581093
-53.581093
-53.581093
-53.574177
-53.567257
-53.574177
-53.581093
-53.581093
-53.574177
-53.574177
-53.574177
-53.581093
-53.581093
-53.581093
-53.581093
-53.574177
-53.574177
-53.567257
-53.567257
-53.567257
-53.574177
-53.574177
-53.574177
-53.581093
-53.581093
-53.581093
-53.574177
-53.567257
-53.567257
-53.574177
-53.574177
-53.574177
-53.574177
-53.574177
-53.567257
-53.567257
-53.574177
-53.581093
-53.581093
-53.567257
-53.560337
-53.560337
-53.567257
-53.574177
-53.574177
-53.567257
-53.574177
-53.574177
-53.581093
-53.574177
-53.574177
-53.574177
-53.574177
-53.574177
-53.574177
-53.574177
-53.581093
-53.58801
-53.581093
-53.581093
-53.581093
-53.581093
-53.574177
-53.574177
-53.574177
-53.581093
-53.581093
-53.581093
-53.581093
-53.581093
-53.581093
-53.581093
-53.574177
-53.574177
-53.574177
-53.574177
-53.574177
-53.581093
-53.581093
-53.574177
-53.581093
-53.574177
-53.567257
-53.560337
-53.567257
-53.574177
-53.581093
-53.581093
-53.581093
-53.574177
-53.574177
-53.567257
-53.567257
-53.567257
-53.574177
-53.574177
-53.567257
-53.567257
-53.567257
-53.574177
-53.574177
-53.574177
-53.567257
-53.567257
-53.567257
-53.567257
-53.574177
-53.581093
-53.581093
-53.581093
-53.581093
-53.574177
-53.574177
-53.567257
-53.574177
-53.574177
-53.581093
-53.581093
-53.581093
-53.581093
-53.581093
-53.574177
-53.574177
-53.574177
-53.574177
-53.567257
-53.567257
-53.574177
-53.581093
-53.581093
-53.574177
-53.560337
-53.560337
-53.574177
-53.581093
-53.58801
-53.581093
-53.574177
-53.574177
-53.574177
-53.574177
-53.567257
-53.567257
-53.574177
-53.581093
-53.581093
-53.581093
-53.574177
-53.574177
-53.574177
-53.581093
-53.581093
-53.574177
-53.574177
-53.574177
-53.574177
-53.581093
-53.581093
-53.581093
-53.574177
-53.574177
-53.581093
-53.581093
-53.581093
-53.574177
-53.574177
-53.574177
-53.581093
-53.581093
-53.581093
-53.574177
-53.574177
-53.574177
-53.581093
-53.581093
-53.574177
-53.567257
-53.574177
-53.581093
-53.581093
-53.574177
-53.574177
-53.574177
-53.574177
-53.574177
-53.574177
-53.581093
-53.58801
-53.58801
-53.581093
-53.574177
-53.581093
-53.581093
-53.581093
-53.574177
-53.567257
-53.567257
-53.574177
-53.581093
-53.581093
-53.574177
-53.574177
-53.574177
-53.574177
-53.574177
-53.574177
-53.574177
-53.581093
-53.581093
-53.581093
-53.574177
-53.567257
-53.574177
-53.574177
-53.574177
-53.574177
-53.581093
-53.58801
-53.581093
-53.581093
-53.581093
-53.58801
-53.581093
-53.574177
-53.574177
-53.574177
-53.574177
-53.574177
-53.574177
-53.574177
-53.581093
-53.574177
-53.574177
-53.574177
-53.574177
-53.574177
-53.574177
-53.581093
-53.581093
-53.581093
-53.581093
-53.574177
-53.574177
-53.574177
-53.574177
-53.581093
-53.581093
-53.574177
-53.574177
-53.574177
-53.574177
-53.574177
-53.574177
-53.574177
-53.581093
-53.574177
-53.574177
-53.574177
-53.574177
-53.574177
-53.574177
-53.574177
-53.574177
-53.574177
-53.574177
-53.574177
-53.574177
-53.581093
-53.581093
-53.581093
-53.581093
-53.58801
-53.58801
-53.581093
-53.581093
-53.574177
-53.574177
-53.574177
-53.567257
-53.567257
-53.567257
-53.574177
-53.574177
-53.574177
-53.574177
-53.574177
-53.567257
-53.567257
-53.567257
-53.567257
-53.567257
-53.567257
-53.567257
-53.574177
-53.574177
-53.574177
-53.574177
-53.581093
-53.581093
-53.581093
-53.574177
-53.581093
-53.581093
-53.581093
-53.581093
-53.581093
-53.574177
-53.574177
-53.574177
-53.581093
-53.574177
-53.574177
-53.574177
-53.574177
-53.574177
-53.574177
-53.581093
-53.574177
-53.574177
-53.574177
-53.574177
-53.574177
-53.567257
-53.567257
-53.567257
-53.574177
-53.574177
-53.574177
-53.574177
-53.574177
-53.574177
-53.574177
-53.581093
-53.581093
-53.581093
-53.581093
-53.581093
-53.58801
-53.581093
-53.581093
-53.574177
-53.574177
-53.574177
-53.581093
-53.581093
-53.581093
-53.574177
-53.574177
-53.574177
-53.574177
-53.574177
-53.574177
-53.574177
-53.581093
-53.581093
-53.574177
-53.574177
-53.574177
-53.581093
-53.581093
-53.581093
-53.574177
-53.567257
-53.567257
-53.574177
-53.581093
-53.574177
-53.567257
-53.567257
-53.567257
-53.581093
-53.581093
-53.574177
-53.574177
-53.574177
-53.58801
-53.58801
-53.58801
-53.574177
-53.567257
-53.574177
-53.581093
-53.581093
-53.581093
-53.574177
-53.574177
-53.574177
-53.574177
-53.581093
-53.581093
-53.574177
-53.574177
-53.567257
-53.567257
-53.567257
-53.567257
-53.574177
-53.574177
-53.574177
-53.574177
-53.574177
-53.581093
-53.581093
-53.581093
-53.581093
-53.581093
-53.581093
-53.581093
-53.574177
-53.574177
-53.574177
-53.574177
-53.574177
-53.574177
-53.574177
-53.574177
-53.581093
-53.581093
-53.581093
-53.581093
-53.574177
-53.567257
-53.567257
-53.574177
-53.581093
-53.581093
-53.581093
-53.574177
-53.567257
-53.560337
-53.567257
-53.581093
-53.58801
-53.58801
-53.581093
-53.581093
-53.581093
-53.581093
-53.574177
-53.574177
-53.574177
-53.574177
-53.574177
-53.574177
-53.574177
-53.574177
-53.574177
-53.574177
-53.567257
-53.567257
-53.567257
-53.567257
-53.574177
-53.581093
-53.581093
-53.581093
-53.581093
-53.574177
-53.574177
-53.574177
-53.574177
-53.581093
-53.581093
-53.581093
-53.581093
-53.581093
-53.581093
-53.581093
-53.581093
-53.581093
-53.581093
-53.581093
-53.581093
-53.581093
-53.581093
-53.581093
-53.581093
-53.581093
-53.58801
-53.58801
-53.581093
-53.581093
-53.574177
-53.574177
-53.574177
-53.574177
-53.574177
-53.574177
-53.581093
-53.581093
-53.574177
-53.567257
-53.574177
-53.581093
-53.581093
-53.581093
-53.581093
-53.581093
-53.581093
-53.581093
-53.581093
-53.581093
-53.574177
-53.574177
-53.574177
-53.574177
-53.567257
-53.574177
-53.574177
-53.574177
-53.574177
-53.581093
-53.581093
-53.574177
-53.581093
-53.581093
-53.574177
-53.574177
-53.574177
-53.581093
-53.581093
-53.581093
-53.574177
-53.574177
-53.567257
-53.567257
-53.567257
-53.574177
-53.574177
-53.574177
-53.574177
-53.567257
-53.574177
-53.574177
-53.574177
-53.574177
-53.574177
-53.574177
-53.574177
-53.574177
-53.574177
-53.581093
-53.581093
-53.574177
-53.574177
-53.574177
-53.574177
-53.574177
-53.581093
-53.581093
-53.581093
-53.574177
-53.567257
-53.567257
-53.567257
-53.574177
-53.574177
-53.581093
-53.581093
-53.574177
-53.574177
-53.574177
-53.574177
-53.574177
-53.574177
-53.574177
-53.574177
-53.574177
-53.581093
-53.581093
-53.574177
-53.567257
-53.560337
-53.560337
-53.567257
-53.574177
-53.581093
-53.581093
-53.574177
-53.574177
-53.574177
-53.581093
-53.574177
-53.574177
-53.567257
-53.574177
-53.574177
-53.581093
-53.58801
-53.581093
-53.574177
-53.574177
-53.574177
-53.574177
-53.574177
-53.574177
-53.574177
-53.567257
-53.574177
-53.581093
-53.581093
-53.581093
-53.581093
-53.581093
-53.581093
-53.574177
-53.574177
-53.574177
-53.574177
-53.574177
-53.574177
-53.574177
-53.574177
-53.567257
-53.574177
-53.574177
-53.581093
-53.581093
-53.574177
-53.574177
-53.581093
-53.581093
-53.574177
-53.567257
-53.567257
-53.574177
-53.581093
-53.581093
-53.581093
-53.574177
-53.567257
-53.567257
-53.574177
-53.574177
-53.574177
-53.574177
-53.574177
-53.574177
-53.574177
-53.574177
-53.581093
-53.574177
-53.574177
-53.567257
-53.574177
-53.581093
-53.581093
-53.574177
-53.574177
-53.574177
-53.574177
-53.574177
-53.574177
-53.567257
-53.567257
-53.567257
-53.574177
-53.574177
-53.574177
-53.574177
-53.574177
-53.567257
-53.567257
-53.567257
-53.567257
-53.567257
-53.574177
-53.574177
-53.581093
-53.574177
-53.567257
-53.567257
-53.567257
-53.574177
-53.581093
-53.574177
-53.574177
-53.574177
-53.574177
-53.574177
-53.574177
-53.567257
-53.574177
-53.574177
-53.574177
-53.581093
-53.581093
-53.574177
-53.567257
-53.560337
-53.567257
-53.567257
-53.574177
-53.574177
-53.574177
-53.574177
-53.574177
-53.567257
-53.567257
-53.574177
-53.574177
-53.581093
-53.581093
-53.581093
-53.581093
-53.574177
-53.574177
-53.581093
-53.581093
-53.581093
-53.574177
-53.567257
-53.574177
-53.574177
-53.581093
-53.581093
-53.574177
-53.574177
-53.574177
-53.574177
-53.567257
-53.567257
-53.567257
-53.574177
-53.581093
-53.581093
-53.581093
-53.574177
-53.574177
-53.574177
-53.567257
-53.567257
-53.567257
-53.574177
-53.574177
-53.574177
-53.574177
-53.574177
-53.574177
-53.574177
-53.574177
-53.574177
-53.574177
-53.574177
-53.574177
-53.567257
-53.567257
-53.574177
-53.574177
-53.567257
-53.560337
-53.560337
-53.567257
-53.567257
-53.567257
-53.567257
-53.567257
-53.574177
-53.574177
-53.567257
-53.560337
-53.560337
-53.567257
-53.574177
-53.574177
-53.567257
-53.567257
-53.567257
-53.567257
-53.567257
-53.574177
-53.574177
-53.567257
-53.567257
-53.567257
-53.574177
-53.574177
-53.574177
-53.567257
-53.560337
-53.567257
-53.567257
-53.567257
-53.567257
-53.567257
-53.574177
-53.574177
-53.574177
-53.574177
-53.574177
-53.574177
-53.574177
-53.567257
-53.567257
-53.574177
-53.574177
-53.574177
-53.574177
-53.567257
-53.560337
-53.560337
-53.567257
-53.581093
-53.574177
-53.567257
-53.560337
-53.567257
-53.574177
-53.574177
-53.567257
-53.560337
-53.567257
-53.574177
-53.581093
-53.581093
-53.574177
-53.567257
-53.567257
-53.567257
-53.567257
-53.567257
-53.567257
-53.567257
-53.560337
-53.560337
-53.567257
-53.567257
-53.574177
-53.567257
-53.567257
-53.574177
-53.574177
-53.574177
-53.567257
-53.567257
-53.567257
-53.581093
-53.581093
-53.574177
-53.560337
-53.560337
-53.567257
-53.574177
-53.574177
-53.567257
-53.567257
-53.574177
-53.574177
-53.574177
-53.567257
-53.567257
-53.567257
-53.567257
-53.560337
-53.560337
-53.567257
-53.567257
-53.567257
-53.567257
-53.567257
-53.567257
-53.567257
-53.567257
-53.567257
-53.574177
-53.574177
-53.567257
-53.560337
-53.567257
-53.567257
-53.567257
-53.560337
-53.560337
-53.560337
-53.567257
-53.567257
-53.567257
-53.567257
-53.567257
-53.567257
-53.574177
-53.574177
-53.574177
-53.574177
-53.567257
-53.560337
-53.560337
-53.560337
-53.567257
-53.567257
-53.560337
-53.553417
-53.553417
-53.553417
-53.553417
-53.553417
-53.560337
-53.567257
-53.560337
-53.553417
-53.553417
-53.553417
-53.567257
-53.567257
-53.567257
-53.567257
-53.567257
-53.567257
-53.574177
-53.567257
-53.553417
-53.553417
-53.553417
-53.560337
-53.567257
-53.560337
-53.560337
-53.560337
-53.560337
-53.560337
-53.567257
-53.574177
-53.567257
-53.567257
-53.560337
-53.560337
-53.567257
-53.567257
-53.567257
-53.560337
-53.560337
-53.560337
-53.567257
-53.567257
-53.567257
-53.560337
-53.560337
-53.560337
-53.560337
-53.560337
-53.567257
-53.567257
-53.574177
-53.567257
-53.567257
-53.567257
-53.567257
-53.567257
-53.567257
-53.560337
-53.560337
-53.560337
-53.560337
-53.567257
-53.567257
-53.567257
-53.560337
-53.553417
-53.553417
-53.553417
-53.553417
-53.553417
-53.560337
-53.560337
-53.553417
-53.553417
-53.553417
-53.560337
-53.560337
-53.567257
-53.567257
-53.567257
-53.560337
-53.560337
-53.560337
-53.560337
-53.560337
-53.560337
-53.553417
-53.553417
-53.560337
-53.560337
-53.560337
-53.560337
-53.560337
-53.560337
-53.567257
-53.560337
-53.553417
-53.553417
-53.553417
-53.560337
-53.567257
-53.567257
-53.560337
-53.560337
-53.560337
-53.560337
-53.560337
-53.560337
-53.560337
-53.567257
-53.567257
-53.560337
-53.560337
-53.567257
-53.567257
-53.567257
-53.560337
-53.553417
-53.553417
-53.553417
-53.553417
-53.553417
-53.560337
-53.567257
-53.567257
-53.567257
-53.560337
-53.560337
-53.560337
-53.567257
-53.567257
-53.567257
-53.560337
-53.560337
-53.560337
-53.560337
-53.553417
-53.553417
-53.560337
-53.560337
-53.560337
-53.553417
-53.553417
-53.553417
-53.553417
-53.553417
-53.553417
-53.553417
-53.553417
-53.553417
-53.546494
-53.553417
-53.560337
-53.553417
-53.553417
-53.553417
-53.553417
-53.553417
-53.553417
-53.553417
-53.546494
-53.553417
-53.560337
-53.560337
-53.560337
-53.553417
-53.553417
-53.560337
-53.560337
-53.560337
-53.560337
-53.553417
-53.553417
-53.560337
-53.560337
-53.553417
-53.560337
-53.560337
-53.560337
-53.560337
-53.560337
-53.560337
-53.553417
-53.553417
-53.546494
-53.546494
-53.553417
-53.560337
-53.553417
-53.553417
-53.553417
-53.553417
-53.553417
-53.553417
-53.553417
-53.546494
-53.553417
-53.553417
-53.553417
-53.546494
-53.546494
-53.553417
-53.553417
-53.546494
-53.553417
-53.553417
-53.553417
-53.560337
-53.553417
-53.553417
-53.553417
-53.553417
-53.553417
-53.553417
-53.553417
-53.553417
-53.560337
-53.560337
-53.553417
-53.560337
-53.560337
-53.560337
-53.553417
-53.546494
-53.546494
-53.553417
-53.560337
-53.560337
-53.553417
-53.546494
-53.546494
-53.546494
-53.553417
-53.553417
-53.553417
-53.553417
-53.553417
-53.553417
-53.560337
-53.560337
-53.553417
-53.553417
-53.553417
-53.560337
-53.553417
-53.553417
-53.546494
-53.546494
-53.553417
-53.560337
-53.560337
-53.560337
-53.553417
-53.546494
-53.546494
-53.546494
-53.553417
-53.553417
-53.553417
-53.546494
-53.546494
-53.553417
-53.560337
-53.560337
-53.553417
-53.546494
-53.539562
-53.546494
-53.553417
-53.553417
-53.553417
-53.553417
-53.553417
-53.553417
-53.553417
-53.553417
-53.553417
-53.553417
-53.553417
-53.546494
-53.546494
-53.546494
-53.546494
-53.546494
-53.546494
-53.546494
-53.546494
-53.553417
-53.553417
-53.553417
-53.546494
-53.546494
-53.553417
-53.553417
-53.553417
-53.553417
-53.546494
-53.546494
-53.553417
-53.560337
-53.553417
-53.546494
-53.546494
-53.546494
-53.546494
-53.546494
-53.546494
-53.546494
-53.546494
-53.539562
-53.539562
-53.539562
-53.546494
-53.546494
-53.539562
-53.546494
-53.546494
-53.553417
-53.553417
-53.546494
-53.539562
-53.546494
-53.546494
-53.553417
-53.560337
-53.553417
-53.553417
-53.546494
-53.553417
-53.546494
-53.546494
-53.539562
-53.546494
-53.546494
-53.546494
-53.546494
-53.546494
-53.546494
-53.539562
-53.539562
-53.546494
-53.546494
-53.546494
-53.546494
-53.546494
-53.539562
-53.546494
-53.546494
-53.546494
-53.546494
-53.546494
-53.546494
-53.546494
-53.546494
-53.539562
-53.539562
-53.539562
-53.539562
-53.539562
-53.53264
-53.539562
-53.546494
-53.553417
-53.546494
-53.546494
-53.546494
-53.546494
-53.546494
-53.539562
-53.539562
-53.546494
-53.553417
-53.553417
-53.553417
-53.546494
-53.546494
-53.546494
-53.546494
-53.546494
-53.546494
-53.546494
-53.553417
-53.553417
-53.553417
-53.546494
-53.546494
-53.546494
-53.553417
-53.546494
-53.539562
-53.539562
-53.539562
-53.546494
-53.546494
-53.546494
-53.546494
-53.546494
-53.539562
-53.546494
-53.553417
-53.553417
-53.553417
-53.546494
-53.546494
-53.546494
-53.553417
-53.553417
-53.553417
-53.546494
-53.546494
-53.539562
-53.546494
-53.546494
-53.546494
-53.546494
-53.546494
-53.546494
-53.546494
-53.546494
-53.539562
-53.546494
-53.546494
-53.546494
-53.546494
-53.546494
-53.553417
-53.553417
-53.546494
-53.539562
-53.539562
-53.539562
-53.539562
-53.539562
-53.546494
-53.546494
-53.553417
-53.553417
-53.553417
-53.546494
-53.539562
-53.539562
-53.546494
-53.546494
-53.546494
-53.546494
-53.546494
-53.546494
-53.546494
-53.546494
-53.546494
-53.546494
-53.539562
-53.539562
-53.546494
-53.546494
-53.546494
-53.546494
-53.546494
-53.546494
-53.546494
-53.546494
-53.546494
-53.546494
-53.539562
-53.539562
-53.546494
-53.553417
-53.553417
-53.546494
-53.546494
-53.546494
-53.546494
-53.546494
-53.546494
-53.546494
-53.539562
-53.546494
-53.546494
-53.553417
-53.553417
-53.553417
-53.553417
-53.553417
-53.546494
-53.546494
-53.539562
-53.539562
-53.546494
-53.539562
-53.539562
-53.546494
-53.546494
-53.546494
-53.546494
-53.546494
-53.546494
-53.546494
-53.546494
-53.546494
-53.546494
-53.546494
-53.546494
-53.546494
-53.546494
-53.553417
-53.553417
-53.546494
-53.539562
-53.539562
-53.539562
-53.539562
-53.539562
-53.546494
-53.546494
-53.546494
-53.546494
-53.546494
-53.539562
-53.539562
-53.539562
-53.546494
-53.553417
-53.546494
-53.53264
-53.53264
-53.53264
-53.539562
-53.539562
-53.539562
-53.539562
-53.539562
-53.539562
-53.539562
-53.539562
-53.539562
-53.539562
-53.53264
-53.53264
-53.539562
-53.539562
-53.546494
-53.546494
-53.546494
-53.546494
-53.546494
-53.539562
-53.539562
-53.53264
-53.53264
-53.53264
-53.539562
-53.539562
-53.539562
-53.546494
-53.546494
-53.546494
-53.546494
-53.546494
-53.546494
-53.539562
-53.53264
-53.53264
-53.539562
-53.539562
-53.539562
-53.539562
-53.539562
-53.539562
-53.53264
-53.539562
-53.539562
-53.539562
-53.539562
-53.539562
-53.539562
-53.539562
-53.539562
-53.539562
-53.539562
-53.539562
-53.53264
-53.539562
-53.539562
-53.539562
-53.539562
-53.539562
-53.53264
-53.53264
-53.53264
-53.53264
-53.53264
-53.53264
-53.539562
-53.53264
-53.53264
-53.525707
-53.53264
-53.539562
-53.53264
-53.53264
-53.525707
-53.53264
-53.53264
-53.539562
-53.53264
-53.53264
-53.53264
-53.539562
-53.539562
-53.53264
-53.53264
-53.53264
-53.53264
-53.53264
-53.53264
-53.539562
-53.539562
-53.53264
-53.53264
-53.53264
-53.53264
-53.53264
-53.525707
-53.525707
-53.525707
-53.525707
-53.53264
-53.53264
-53.525707
-53.525707
-53.525707
-53.53264
-53.53264
-53.525707
-53.525707
-53.525707
-53.525707
-53.525707
-53.525707
-53.525707
-53.53264
-53.53264
-53.53264
-53.539562
-53.53264
-53.525707
-53.525707
-53.525707
-53.525707
-53.525707
-53.525707
-53.525707
-53.525707
-53.525707
-53.525707
-53.53264
-53.53264
-53.53264
-53.525707
-53.525707
-53.525707
-53.525707
-53.525707
-53.525707
-53.53264
-53.53264
-53.525707
-53.525707
-53.525707
-53.525707
-53.53264
-53.53264
-53.53264
-53.525707
-53.51878
-53.51878
-53.525707
-53.525707
-53.525707
-53.51878
-53.51878
-53.525707
-53.525707
-53.525707
-53.525707
-53.51878
-53.525707
-53.525707
-53.51878
-53.51878
-53.525707
-53.525707
-53.525707
-53.51878
-53.51878
-53.525707
-53.53264
-53.53264
-53.53264
-53.525707
-53.51878
-53.525707
-53.53264
-53.525707
-53.51878
-53.51878
-53.51878
-53.51878
-53.525707
-53.525707
-53.51878
-53.51878
-53.511845
-53.511845
-53.51878
-53.525707
-53.525707
-53.51878
-53.51878
-53.51878
-53.525707
-53.525707
-53.525707
-53.525707
-53.51878
-53.51878
-53.51878
-53.525707
-53.51878
-53.51878
-53.51878
-53.51878
-53.51878
-53.51878
-53.51878
-53.51878
-53.51878
-53.51878
-53.51878
-53.51878
-53.51878
-53.525707
-53.51878
-53.51878
-53.511845
-53.511845
-53.511845
-53.51878
-53.51878
-53.51878
-53.51878
-53.51878
-53.525707
-53.525707
-53.525707
-53.525707
-53.53264
-53.525707
-53.51878
-53.511845
-53.511845
-53.51878
-53.525707
-53.51878
-53.51878
-53.525707
-53.53264
-53.53264
-53.53264
-53.53264
-53.53264
-53.53264
-53.53264
-53.525707
-53.525707
-53.525707
-53.525707
-53.525707
-53.525707
-53.51878
-53.511845
-53.511845
-53.51878
-53.525707
-53.525707
-53.525707
-53.53264
-53.53264
-53.525707
-53.51878
-53.511845
-53.51878
-53.525707
-53.53264
-53.53264
-53.53264
-53.525707
-53.525707
-53.51878
-53.525707
-53.525707
-53.525707
-53.525707
-53.525707
-53.525707
-53.525707
-53.525707
-53.525707
-53.525707
-53.53264
-53.53264
-53.53264
-53.525707
-53.525707
-53.525707
-53.525707
-53.525707
-53.525707
-53.51878
-53.51878
-53.51878
-53.51878
-53.525707
-53.525707
-53.525707
-53.525707
-53.51878
-53.51878
-53.511845
-53.511845
-53.51878
-53.525707
-53.525707
-53.51878
-53.511845
-53.511845
-53.51878
-53.525707
-53.53264
-53.525707
-53.51878
-53.51878
-53.51878
-53.51878
-53.51878
-53.51878
-53.51878
-53.51878
-53.51878
-53.51878
-53.525707
-53.525707
-53.525707
-53.525707
-53.525707
-53.53264
-53.53264
-53.525707
-53.51878
-53.51878
-53.525707
-53.525707
-53.525707
-53.51878
-53.51878
-53.51878
-53.525707
-53.525707
-53.525707
-53.525707
-53.525707
-53.525707
-53.525707
-53.53264
-53.53264
-53.525707
-53.51878
-53.51878
-53.525707
-53.525707
-53.525707
-53.525707
-53.525707
-53.525707
-53.525707
-53.525707
-53.525707
-53.525707
-53.525707
-53.525707
-53.525707
-53.51878
-53.51878
-53.51878
-53.525707
-53.525707
-53.525707
-53.51878
-53.51878
-53.511845
-53.51878
-53.51878
-53.51878
-53.51878
-53.51878
-53.51878
-53.525707
-53.525707
-53.525707
-53.525707
-53.525707
-53.51878
-53.51878
-53.51878
-53.51878
-53.51878
-53.51878
-53.51878
-53.51878
-53.51878
-53.51878
-53.51878
-53.51878
-53.51878
-53.51878
-53.51878
-53.51878
-53.51878
-53.51878
-53.51878
-53.51878
-53.51878
-53.51878
-53.51878
-53.511845
-53.511845
-53.511845
-53.51878
-53.51878
-53.511845
-53.511845
-53.511845
-53.511845
-53.51878
-53.51878
-53.511845
-53.50491
-53.50491
-53.511845
-53.51878
-53.51878
-53.51878
-53.511845
-53.511845
-53.511845
-53.511845
-53.51878
-53.51878
-53.511845
-53.511845
-53.50491
-53.49797
-53.49797
-53.49797
-53.50491
-53.511845
-53.51878
-53.511845
-53.511845
-53.50491
-53.50491
-53.50491
-53.511845
-53.511845
-53.511845
-53.50491
-53.49797
-53.50491
-53.50491
-53.511845
-53.50491
-53.50491
-53.50491
-53.50491
-53.511845
-53.511845
-53.50491
-53.511845
-53.50491
-53.50491
-53.511845
-53.511845
-53.511845
-53.511845
-53.511845
-53.511845
-53.511845
-53.511845
-53.511845
-53.511845
-53.50491
-53.50491
-53.511845
-53.511845
-53.50491
-53.50491
-53.50491
-53.511845
-53.51878
-53.511845
-53.511845
-53.50491
-53.50491
-53.511845
-53.511845
-53.511845
-53.511845
-53.50491
-53.511845
-53.511845
-53.511845
-53.50491
-53.50491
-53.511845
-53.51878
-53.51878
-53.511845
-53.50491
-53.50491
-53.511845
-53.511845
-53.511845
-53.511845
-53.511845
-53.511845
-53.511845
-53.50491
-53.50491
-53.511845
-53.511845
-53.511845
-53.50491
-53.50491
-53.50491
-53.50491
-53.511845
-53.511845
-53.511845
-53.511845
-53.511845
-53.511845
-53.511845
-53.511845
-53.511845
-53.511845
-53.50491
-53.50491
-53.50491
-53.511845
-53.51878
-53.511845
-53.511845
-53.50491
-53.50491
-53.511845
-53.511845
-53.511845
-53.511845
-53.511845
-53.511845
-53.511845
-53.51878
-53.51878
-53.51878
-53.51878
-53.51878
-53.51878
-53.511845
-53.50491
-53.511845
-53.51878
-53.511845
-53.511845
-53.511845
-53.51878
-53.51878
-53.525707
-53.51878
-53.511845
-53.511845
-53.50491
-53.50491
-53.511845
-53.51878
-53.51878
-53.511845
-53.50491
-53.49797
-53.50491
-53.511845
-53.51878
-53.51878
-53.511845
-53.511845
-53.50491
-53.511845
-53.51878
-53.511845
-53.511845
-53.50491
-53.50491
-53.511845
-53.511845
-53.511845
-53.511845
-53.511845
-53.50491
-53.50491
-53.50491
-53.50491
-53.511845
-53.51878
-53.511845
-53.511845
-53.50491
-53.50491
-53.511845
-53.511845
-53.511845
-53.511845
-53.511845
-53.511845
-53.511845
-53.50491
-53.511845
-53.511845
-53.511845
-53.50491
-53.50491
-53.511845
-53.51878
-53.51878
-53.511845
-53.50491
-53.511845
-53.511845
-53.51878
-53.51878
-53.511845
-53.50491
-53.50491
-53.50491
-53.50491
-53.49797
-53.49797
-53.50491
-53.511845
-53.51878
-53.511845
-53.50491
-53.50491
-53.50491
-53.511845
-53.511845
-53.511845
-53.51878
-53.51878
-53.511845
-53.511845
-53.511845
-53.511845
-53.511845
-53.511845
-53.511845
-53.50491
-53.511845
-53.511845
-53.511845
-53.511845
-53.511845
-53.50491
-53.50491
-53.50491
-53.50491
-53.511845
-53.511845
-53.51878
-53.51878
-53.511845
-53.511845
-53.511845
-53.511845
-53.50491
-53.49797
-53.50491
-53.511845
-53.511845
-53.50491
-53.50491
-53.50491
-53.511845
-53.511845
-53.51878
-53.51878
-53.511845
-53.511845
-53.511845
-53.511845
-53.511845
-53.50491
-53.511845
-53.511845
-53.51878
-53.51878
-53.511845
-53.511845
-53.511845
-53.511845
-53.511845
-53.50491
-53.50491
-53.511845
-53.51878
-53.51878
-53.51878
-53.511845
-53.50491
-53.50491
-53.511845
-53.511845
-53.51878
-53.511845
-53.511845
-53.511845
-53.511845
-53.511845
-53.511845
-53.511845
-53.511845
-53.511845
-53.511845
-53.511845
-53.511845
-53.50491
-53.50491
-53.50491
-53.511845
-53.511845
-53.511845
-53.511845
-53.51878
-53.525707
-53.525707
-53.511845
-53.50491
-53.50491
-53.50491
-53.511845
-53.511845
-53.511845
-53.511845
-53.51878
-53.51878
-53.51878
-53.51878
-53.51878
-53.511845
-53.51878
-53.51878
-53.511845
-53.511845
-53.511845
-53.511845
-53.511845
-53.511845
-53.511845
-53.511845
-53.511845
-53.51878
-53.51878
-53.51878
-53.51878
-53.511845
-53.511845
-53.511845
-53.511845
-53.511845
-53.511845
-53.50491
-53.50491
-53.50491
-53.511845
-53.51878
-53.511845
-53.511845
-53.50491
-53.511845
-53.511845
-53.511845
-53.511845
-53.51878
-53.51878
-53.51878
-53.511845
-53.511845
-53.511845
-53.511845
-53.511845
-53.511845
-53.50491
-53.50491
-53.511845
-53.51878
-53.525707
-53.51878
-53.511845
-53.511845
-53.511845
-53.511845
-53.511845
-53.511845
-53.511845
-53.511845
-53.511845
-53.511845
-53.511845
-53.511845
-53.511845
-53.511845
-53.511845
-53.511845
-53.511845
-53.51878
-53.51878
-53.51878
-53.51878
-53.511845
-53.511845
-53.50491
-53.511845
-53.511845
-53.51878
-53.51878
-53.511845
-53.511845
-53.50491
-53.511845
-53.511845
-53.51878
-53.51878
-53.51878
-53.511845
-53.50491
-53.511845
-53.51878
-53.51878
-53.51878
-53.51878
-53.511845
-53.511845
-53.511845
-53.51878
-53.51878
-53.511845
-53.50491
-53.50491
-53.50491
-53.50491
-53.511845
-53.511845
-53.51878
-53.511845
-53.511845
-53.511845
-53.511845
-53.51878
-53.51878
-53.511845
-53.511845
-53.511845
-53.511845
-53.511845
-53.511845
-53.51878
-53.51878
-53.51878
-53.511845
-53.511845
-53.511845
-53.51878
-53.51878
-53.51878
-53.51878
-53.511845
-53.511845
-53.511845
-53.51878
-53.51878
-53.511845
-53.511845
-53.511845
-53.51878
-53.51878
-53.511845
-53.511845
-53.511845
-53.511845
-53.511845
-53.51878
-53.51878
-53.51878
-53.511845
-53.511845
-53.511845
-53.51878
-53.51878
-53.511845
-53.511845
-53.511845
-53.511845
-53.511845
-53.511845
-53.511845
-53.511845
-53.511845
-53.511845
-53.511845
-53.511845
-53.51878
-53.51878
-53.511845
-53.511845
-53.511845
-53.51878
-53.525707
-53.525707
-53.51878
-53.51878
-53.511845
-53.51878
-53.51878
-53.51878
-53.511845
-53.511845
-53.50491
-53.50491
-53.511845
-53.511845
-53.51878
-53.51878
-53.511845
-53.511845
-53.511845
-53.51878
-53.51878
-53.511845
-53.511845
-53.511845
-53.511845
-53.51878
-53.511845
-53.50491
-53.50491
-53.511845
-53.511845
-53.511845
-53.511845
-53.511845
-53.511845
-53.511845
-53.49797
-53.49797
-53.49797
-53.511845
-53.51878
-53.51878
-53.511845
-53.511845
-53.51878
-53.51878
-53.511845
-53.511845
-53.511845
-53.511845
-53.511845
-53.511845
-53.511845
-53.50491
-53.511845
-53.511845
-53.511845
-53.50491
-53.50491
-53.50491
-53.50491
-53.511845
-53.511845
-53.50491
-53.50491
-53.50491
-53.511845
-53.511845
-53.511845
-53.511845
-53.511845
-53.51878
-53.51878
-53.51878
-53.51878
-53.511845
-53.511845
-53.50491
-53.511845
-53.511845
-53.511845
-53.50491
-53.50491
-53.50491
-53.50491
-53.50491
-53.511845
-53.511845
-53.511845
-53.511845
-53.511845
-53.511845
-53.511845
-53.50491
-53.50491
-53.511845
-53.511845
-53.50491
-53.49797
-53.49797
-53.50491
-53.511845
-53.511845
-53.511845
-53.511845
-53.511845
-53.50491
-53.50491
-53.511845
-53.511845
-53.511845
-53.511845
-53.511845
-53.511845
-53.50491
-53.50491
-53.511845
-53.511845
-53.511845
-53.50491
-53.50491
-53.511845
-53.51878
-53.51878
-53.511845
-53.50491
-53.50491
-53.50491
-53.511845
-53.51878
-53.51878
-53.51878
-53.51878
-53.511845
-53.511845
-53.50491
-53.50491
-53.511845
-53.51878
-53.51878
-53.511845
-53.511845
-53.511845
-53.511845
-53.51878
-53.511845
-53.511845
-53.511845
-53.511845
-53.50491
-53.50491
-53.50491
-53.511845
-53.511845
-53.511845
-53.511845
-53.511845
-53.511845
-53.51878
-53.51878
-53.525707
-53.525707
-53.51878
-53.51878
-53.51878
-53.51878
-53.51878
-53.511845
-53.511845
-53.511845
-53.511845
-53.511845
-53.51878
-53.51878
-53.51878
-53.51878
-53.51878
-53.51878
-53.511845
-53.50491
-53.50491
-53.50491
-53.50491
-53.511845
-53.511845
-53.50491
-53.50491
-53.511845
-53.50491
-53.50491
-53.50491
-53.50491
-53.511845
-53.511845
-53.511845
-53.51878
-53.51878
-53.51878
-53.51878
-53.511845
-53.511845
-53.50491
-53.50491
-53.50491
-53.511845
-53.51878
-53.525707
-53.525707
-53.51878
-53.511845
-53.49797
-53.50491
-53.511845
-53.525707
-53.525707
-53.511845
-53.50491
-53.511845
-53.511845
-53.511845
-53.511845
-53.50491
-53.511845
-53.51878
-53.511845
-53.511845
-53.511845
-53.511845
-53.511845
-53.511845
-53.50491
-53.50491
-53.50491
-53.511845
-53.511845
-53.511845
-53.51878
-53.511845
-53.511845
-53.50491
-53.50491
-53.50491
-53.50491
-53.50491
-53.511845
-53.511845
-53.511845
-53.511845
-53.511845
-53.50491
-53.50491
-53.50491
-53.511845
-53.511845
-53.51878
-53.51878
-53.511845
-53.511845
-53.511845
-53.511845
-53.511845
-53.511845
-53.511845
-53.511845
-53.511845
-53.511845
-53.511845
-53.50491
-53.511845
-53.511845
-53.51878
-53.511845
-53.511845
-53.50491
-53.50491
-53.50491
-53.511845
-53.511845
-53.50491
-53.50491
-53.50491
-53.51878
-53.525707
-53.51878
-53.511845
-53.50491
-53.50491
-53.511845
-53.511845
-53.511845
-53.511845
-53.511845
-53.50491
-53.50491
-53.511845
-53.511845
-53.50491
-53.49797
-53.49797
-53.49797
-53.50491
-53.511845
-53.511845
-53.50491
-53.50491
-53.511845
-53.511845
-53.511845
-53.50491
-53.50491
-53.511845
-53.511845
-53.511845
-53.51878
-53.51878
-53.511845
-53.511845
-53.51878
-53.51878
-53.51878
-53.511845
-53.511845
-53.511845
-53.50491
-53.50491
-53.511845
-53.51878
-53.51878
-53.511845
-53.50491
-53.511845
-53.511845
-53.51878
-53.511845
-53.50491
-53.50491
-53.50491
-53.51878
-53.51878
-53.51878
-53.51878
-53.51878
-53.51878
-53.51878
-53.511845
-53.511845
-53.511845
-53.511845
-53.511845
-53.511845
-53.511845
-53.50491
-53.50491
-53.511845
-53.511845
-53.51878
-53.51878
-53.51878
-53.51878
-53.511845
-53.511845
-53.51878
-53.525707
-53.525707
-53.525707
-53.51878
-53.511845
-53.50491
-53.511845
-53.51878
-53.525707
-53.51878
-53.511845
-53.511845
-53.511845
-53.51878
-53.51878
-53.525707
-53.525707
-53.51878
-53.51878
-53.51878
-53.51878
-53.525707
-53.53264
-53.53264
-53.53264
-53.525707
-53.525707
-53.53264
-53.53264
-53.53264
-53.539562
-53.539562
-53.539562
-53.53264
-53.53264
-53.53264
-53.539562
-53.539562
-53.53264
-53.525707
-53.525707
-53.525707
-53.53264
-53.546494
-53.546494
-53.546494
-53.539562
-53.53264
-53.53264
-53.539562
-53.539562
-53.539562
-53.539562
-53.539562
-53.546494
-53.546494
-53.546494
-53.553417
-53.560337
-53.560337
-53.560337
-53.560337
-53.560337
-53.560337
-53.553417
-53.553417
-53.553417
-53.553417
-53.560337
-53.560337
-53.567257
-53.567257
-53.574177
-53.574177
-53.574177
-53.574177
-53.574177
-53.574177
-53.581093
-53.58801
-53.58801
-53.581093
-53.574177
-53.574177
-53.581093
-53.58801
-53.58801
-53.581093
-53.581093
-53.581093
-53.58801
-53.59492
-53.59492
-53.59492
-53.59492
-53.59492
-53.59492
-53.59492
-53.601837
-53.608746
-53.608746
-53.608746
-53.608746
-53.608746
-53.608746
-53.608746
-53.608746
-53.61565
-53.61565
-53.608746
-53.608746
-53.608746
-53.61565
-53.61565
-53.61565
-53.61565
-53.61565
-53.61565
-53.622562
-53.61565
-53.61565
-53.608746
-53.61565
-53.622562
-53.62946
-53.62946
-53.62946
-53.622562
-53.622562
-53.622562
-53.622562
-53.622562
-53.622562
-53.62946
-53.62946
-53.62946
-53.62946
-53.622562
-53.62946
-53.636364
-53.643265
-53.65706
-53.663956
-53.67774
-53.698406
-53.71217
-53.71905
-53.72593
-53.732807
-53.746555
-53.760296
-53.7809
-53.794617
-53.815186
-53.842594
-53.876804
-53.910976
-53.9451
-53.98599
-54.020016
-54.053997
-54.087936
-54.128605
-54.17597
-54.2165
-54.256966
-54.304096
-54.34443
-54.391403
-54.44498
-54.491776
-54.545147
-54.605064
-54.67147
-54.737713
-54.80378
-54.86968
-54.948544
-55.020622
-55.09249
-55.157665
-55.22916
-55.300453
-55.37156
-55.44246
-55.51317
-55.590084
-55.660385
-55.736855
-55.819443
-55.895443
-55.977524
-56.053055
-56.140892
-56.228424
-56.30944
-56.396393
-56.483055
-56.581734
-56.686157
-56.79015
-56.893723
-57.00897
-57.123703
-57.231907
-57.333675
-57.435036
-57.541912
-57.65423
-57.76605
-57.87152
-57.98237
-58.08693
-58.196823
-58.306236
-58.420883
-58.535007
-58.65427
-58.77296
-58.89108
-59.019806
-59.147858
-59.27525
-59.401974
-59.528046
-59.653477
-59.778267
-59.89703
-60.020576
-60.1275
-60.23395
-60.339935
-60.445465
-60.555767
-60.665573
-60.769684
-60.87852
-60.986862
-61.0896
-61.196995
-61.293747
-61.39011
-61.486084
-61.581676
-61.676888
-61.771713
-61.861206
-61.945415
-62.034256
-62.11785
-62.201157
-62.274414
-62.347446
-62.420258
-62.49284
-62.55556
-62.61812
-62.675716
-62.72361
-62.776176
-62.828625
-62.87621
-62.918945
-62.956875
-62.99474
-63.027817
-63.065563
-63.08913
-63.10796
-63.126778
-63.14088
-63.154976
-63.164364
-63.173756
-63.173756
-63.178448
-63.173756
-63.164364
-63.15028
-63.13618
-63.11737
-63.08913
-63.065563
-63.04198
-63.013645
-62.985275
-62.947395
-62.90471
-62.8667
-62.823864
-62.780952
-62.728394
-62.675716
-62.622925
-62.57483
-62.52181
-62.463833
-62.400864
-62.337723
-62.274414
-62.210938
-62.142384
-62.073627
-61.999744
-61.92563
-61.846313
-61.766735
-61.686886
-61.60175
-61.52135
-61.435623
-61.349583
-61.268322
-61.18168
-61.094723
-61.002304
-60.90436
-60.80602
-60.717686
-60.62903
-60.54004
-60.450726
-60.361076
-60.2711
-60.180786
-60.09013
-59.993774
-59.902412
-59.81071
-59.718662
-59.63171
-59.54991
-59.45687
-59.363476
-59.269722
-59.1867
-59.108955
-59.030968
-58.94713
-58.863007
-58.778595
-58.693897
-58.61458
-58.535007
-58.460888
-58.392277
-58.32347
-58.248714
-58.179504
-58.1159
-58.05793
-57.999825
-57.941586
-57.88321
-57.8247
-57.77192
-57.71903
-57.67192
-57.630627
-57.589264
-57.541912
-57.500404
-57.458824
-57.429085
-57.39931
-57.369495
-57.339653
-57.315746
-57.29182
-57.26787
-57.249897
-57.237904
-57.231907
-57.231907
-57.22591
-57.219906
-57.219906
-57.22591
-57.237904
-57.2439
-57.261883
-57.27985
-57.297802
-57.315746
-57.339653
-57.369495
-57.39335
-57.423134
-57.452877
-57.48259
-57.5182
-57.55968
-57.60109
-57.63653
-57.66013
-57.683704
-57.701374
-57.71903
-57.742546
-57.76605
-57.801254
-57.8247
-57.853973
-57.889057
-57.924088
-57.953243
-57.976547
-58.005646
-58.040516
-58.069534
-58.104317
-58.13326
-58.162178
-58.196823
-58.23719
-58.277493
-58.317726
-58.357895
-58.398
-58.438038
-58.48372
-58.529316
-58.574825
-58.620255
-58.6656
-58.705208
-58.750397
-58.78987
-58.834904
-58.879856
-58.93033
-58.98629
-59.042126
-59.097828
-59.147858
-59.197784
-59.253136
-59.308365
-59.368977
-59.423946
-59.478794
-59.528046
-59.57721
-59.626266
-59.68066
-59.72951
-59.783676
-59.83772
-59.891644
-59.94007
-59.993774
-60.041996
-60.10081
-60.148827
-60.191425
-60.23395
-60.287003
-60.339935
-60.387478
-60.434933
-60.48229
-60.534798
-60.587193
-60.63425
-60.676006
-60.717686
-60.759293
-60.811203
-60.857826
-60.90436
-60.950806
-60.99201
-61.033146
-61.07421
-61.115208
-61.161243
-61.20209
-61.247967
-61.293747
-61.339443
-61.39011
-61.430565
-61.47096
-61.511276
-61.551533
-61.59172
-61.631836
-61.666885
-61.706875
-61.7468
-61.78665
-61.826443
-61.87113
-61.910778
-61.945415
-61.975067
-62.01454
-62.04903
-62.08346
-62.11785
-62.147285
-62.18158
-62.215824
-62.2549
-62.284164
-62.318264
-62.347446
-62.38145
-62.41541
-62.439632
-62.463833
-62.48801
-62.52181
-62.560383
-62.594078
-62.627728
-62.66133
-62.685307
-62.709255
-62.73796
-62.771404
-62.800034
-62.828625
-62.861946
-62.89046
-62.918945
-62.947395
-62.97581
-62.999466
-63.027817
-63.056133
-63.08442
-63.112667
-63.14088
-63.16906
-63.197212
-63.22532
-63.248726
-63.272102
-63.30012
-63.332775
-63.365376
-63.388638
-63.411877
-63.439735
-63.467556
-63.490715
-63.51385
-63.536964
-63.56467
-63.58773
-63.61077
-63.633793
-63.656784
-63.679752
-63.707287
-63.730217
-63.757687
-63.78056
-63.80341
-63.82167
-63.84904
-63.88093
-63.908222
-63.930946
-63.944572
-63.95819
-63.980858
-64.012566
-64.03519
-64.057785
-64.08036
-64.10743
-64.13446
-64.147964
-64.15696
-64.17045
-64.19741
-64.22882
-64.24674
-64.260185
-64.26914
-64.28703
-64.30045
-64.31832
-64.327255
-64.33619
-64.34511
-64.34957
-64.34957
-64.34957
-64.34957
-64.34957
-64.340645
-64.327255
-64.31832
-64.30939
-64.30492
-64.29151
-64.26914
-64.24674
-64.22882
-64.21536
-64.18842
-64.15696
-64.12545
-64.093895
-64.066826
-64.03066
-63.994453
-63.95819
-63.92186
-63.88093
-63.826237
-63.76684
-63.702705
-63.642986
-63.583122
-63.53234
-63.47682
-63.41652
-63.346752
-63.272102
-63.197212
-63.126778
-63.056133
-62.985275
-62.909454
-62.83339
-62.75708
-62.675716
-62.589268
-62.49767
-62.41056
-62.318264
-62.230484
-62.142384
-62.044106
-61.95036
-61.856243
-61.761753
-61.666885
-61.56661
-61.46591
-61.369854
-61.27341
-61.18168
-61.08447
-60.981712
-60.88369
-60.785263
-60.68643
-60.592426
-60.503304
-60.408585
-60.31878
-60.23395
-60.143497
-60.0634
-59.98304
-59.902412
-59.826916
-59.745773
-59.664356
-59.588116
-59.517113
-59.45138
-59.39098
-59.335938
-59.28077
-59.22548
-59.170055
-59.125633
-59.08113
-59.042126
-59.003056
-58.96392
-58.941532
-58.919125
-58.9023
-58.879856
-58.863007
-58.84615
-58.84615
-58.857395
-58.863007
-58.868626
-58.879856
-58.896694
-58.92473
-58.94713
-58.980698
-59.00864
-59.042126
-59.07556
-59.108955
-59.153408
-59.203323
-59.258667
-59.31388
-59.363476
-59.418453
-59.478794
-59.538982
-59.604477
-59.68066
-59.75661
-59.83772
-59.918564
-59.999134
-60.074093
-60.148827
-60.23395
-60.329357
-60.42966
-60.524307
-60.61335
-60.702065
-60.795643
-60.894028
-60.997158
-61.094723
-61.20209
-61.31914
-61.425514
-61.51631
-61.596737
-61.691883
-61.806557
-61.920677
-62.0244
-62.127666
-62.230484
-62.337723
-62.449318
-62.560383
-62.670925
-62.780952
-62.89046
-62.990005
-63.08913
-63.19252
-63.30012
-63.40723
-63.518475
-63.62919
-63.739376
-63.84448
-63.944572
-64.04875
-64.14346
-64.2333
-64.327255
-64.42972
-64.536156
-64.633286
-64.72123
-64.808846
-64.89612
-64.987404
-65.078316
-65.15595
-65.22475
-65.28048
-65.32327
-65.38729
-65.485115
-65.59941
-65.68371
-65.729935
-65.74673
-65.767685
-65.805374
-65.876396
-65.96381
-66.0509
-66.1294
-66.203514
-66.273285
-66.33876
-66.38773
-66.43254
-66.481316
-66.54618
-66.6149
-66.6673
-66.70351
-66.739655
-66.77574
-66.81978
-66.76773
-66.58258
-66.52593
-66.72761
-67.00297
-67.12163
-67.08609
-67.03071
-67.04654
-67.10189
-67.14528
-67.16104
-67.16104
-67.172844
-67.19251
-67.20824
-67.220024
-67.227875
-67.23965
-67.25142
-67.25926
-67.267105
-67.278854
-67.28668
-67.29452
-67.29452
-67.29843
-67.30234
-67.30625
-67.310165
-67.31408
-67.31799
-67.3219
-67.3219
-67.3219
-67.325806
-67.32971
-67.32971
-67.33362
-67.33362
-67.33362
-67.32971
-67.32971
-67.32971
-67.337524
-67.337524
-67.337524
-67.337524
-67.337524
-67.337524
-67.34144
-67.34144
-67.345345
-67.345345
-67.34925
-67.34925
-67.35315
-67.357056
-67.360954
-67.36486
-67.36876
-67.36876
-67.37266
-67.38046
-67.39215
-67.39605
-67.39995
-67.40384
-67.41552
-67.4272
-67.434975
-67.44664
-67.4583
-67.47384
-67.48936
-67.497116
-67.50487
-67.5165
-67.53199
-67.54748
-67.55908
-67.57455
-67.59
-67.60544
-67.62087
-67.63629
-67.6517
-67.6671
-67.68249
-67.69787
-67.713234
-67.73243
-67.75927
-67.78991
-67.81668
-67.85105
-67.85487
-67.93105
-67.93865
-67.61702
-67.345345
-67.53199
-67.96525
-68.20313
-68.15049
-68.01455
-67.988014
-68.06373
-68.13542
-68.16178
-68.16554
-68.18434
-68.21815
-68.26313
-68.326706
-68.37147
-68.382645
-68.37519
-68.393814
-68.43472
-68.47927
-68.51262
-68.53852
-68.564384
-68.5976
-68.62708
-68.652855
-68.67491
-68.69695
-68.729965
-68.766594
-68.7995
-68.836006
-68.86516
-68.89429
-68.927
-68.963295
-68.99953
-69.03569
-69.0718
-69.10065
-69.13306
-69.169
-69.197716
-69.229965
-69.262184
-69.30148
-69.33715
-69.3692
-69.4012
-69.43316
-69.465065
-69.496925
-69.532265
-69.56755
-69.60278
-69.63092
-69.65902
-69.6906
-69.72562
-69.76059
-69.7955
-69.83035
-69.86167
-69.88947
-69.91724
-69.941505
-69.9692
-69.996864
-70.02794
-70.05553
-70.08652
-70.11403
-70.141495
-70.16551
-70.18949
-70.216866
-70.2408
-70.268105
-70.29198
-70.319214
-70.34643
-70.37021
-70.39057
-70.4143
-70.44138
-70.46506
-70.48196
-70.49883
-70.52244
-70.542656
-70.559494
-70.572945
-70.58975
-70.6099
-70.630035
-70.6468
-70.660194
-70.67359
-70.690315
-70.70702
-70.727066
-70.74042
-70.75376
-70.76709
-70.78042
-70.7904
-70.80371
-70.81368
-70.82366
-70.833626
-70.84691
-70.860176
-70.87344
-70.88007
-70.883385
-70.8867
-70.893326
-70.90326
-70.90988
-70.9165
-70.9165
-70.9198
-70.92642
-70.93303
-70.93634
-70.93964
-70.93964
-70.94295
-70.94295
-70.94625
-70.949554
-70.95286
-70.956154
-70.956154
-70.956154
-70.95286
-70.95286
-70.95286
-70.949554
-70.94625
-70.94625
-70.94625
-70.94625
-70.94625
-70.94295
-70.94295
-70.94625
-70.94295
-70.94295
-70.93964
-70.93634
-70.93303
-70.929726
-70.92642
-70.92311
-70.9165
-70.913185
-70.90988
-70.90988
-70.90657
-70.89995
-70.893326
-70.883385
-70.876755
-70.87344
-70.870125
-70.860176
-70.85354
-70.84691
-70.84026
-70.836945
-70.82697
-70.81701
-70.80371
-70.79706
-70.7904
-70.78042
-70.77375
-70.76709
-70.763756
-70.75043
-70.73708
-70.72039
-70.71037
-70.70035
-70.690315
-70.68028
-70.66689
-70.656845
-70.65015
-70.64344
-70.630035
-70.616615
-70.606544
-70.59983
-70.58975
-70.579666
-70.56286
-70.54939
-70.53929
-70.532555
-70.51907
-70.505585
-70.48533
-70.46844
-70.45492
-70.44138
-70.43124
-70.41769
-70.40413
-70.38378
-70.36681
-70.34982
-70.33623
-70.319214
-70.3022
-70.28857
-70.27493
-70.25787
-70.23738
-70.22029
-70.203186
-70.18949
-70.17236
-70.15522
-70.134636
-70.11403
-70.09683
-70.07963
-70.062416
-70.04173
-70.02449
-70.007225
-69.98995
-69.97612
-69.96228
-69.9519
-69.93458
-69.91377
-69.886
-69.86515
-69.85124
-69.83732
-69.81991
-69.79899
-69.785034
-69.76758
-69.75709
-69.73962
-69.71862
-69.6976
-69.68709
-69.669556
-69.673065
-69.63092
-69.36564
-69.11866
-69.20847
-69.51107
-69.6941
-69.64849
-69.52167
-69.465065
-69.486305
-69.51107
-69.496925
-69.46152
-69.43671
-69.42961
-69.42606
-69.41541
-69.39765
-69.38343
-69.37276
-69.36208
-69.3514
-69.33359
-69.31932
-69.30505
-69.29434
-69.28362
-69.2729
-69.25503
-69.240715
-69.22639
-69.21922
-69.20847
-69.19412
-69.17978
-69.169
-69.15463
-69.14744
-69.13665
-69.125854
-69.11145
-69.10425
-69.10065
-69.09344
-69.07902
-69.0682
-69.05737
-69.05015
-69.04292
-69.03569
-69.02485
-69.01762
-69.01038
-69.00314
-68.99229
-68.98504
-68.97417
-68.96692
-68.95966
-68.95604
-68.948784
-68.94153
-68.930626
-68.927
-68.92337
-68.9161
-68.90883
-68.901566
-68.89793
-68.89065
-68.88701
-68.87973
-68.87609
-68.868805
-68.86516
-68.86152
-68.85787
-68.85423
-68.850586
-68.83965
-68.83236
-68.82506
-68.82506
-68.82141
-68.81411
-68.81411
-68.81411
-68.81411
-68.810455
-68.803154
-68.7995
-68.7995
-68.7995
-68.79219
-68.78488
-68.777565
-68.77391
-68.77025
-68.77025
-68.766594
-68.766594
-68.766594
-68.76293
-68.75927
-68.75561
-68.751945
-68.751945
-68.751945
-68.74828
-68.74462
-68.74096
-68.7373
-68.73363
-68.729965
-68.73363
-68.73363
-68.729965
-68.729965
-68.729965
-68.729965
-68.73363
-68.73363
-68.729965
-68.72263
-68.71896
-68.72263
-68.72263
-68.7263
-68.7263
-68.7263
-68.72263
-68.72263
-68.72263
-68.72263
-68.7263
-68.7263
-68.729965
-68.73363
-68.73363
-68.729965
-68.729965
-68.729965
-68.73363
-68.73363
-68.73363
-68.73363
-68.7373
-68.74096
-68.74462
-68.74462
-68.74462
-68.74828
-68.751945
-68.751945
-68.751945
-68.75561
-68.76293
-68.77025
-68.78122
-68.78488
-68.78853
-68.78853
-68.78853
-68.79219
-68.7995
-68.810455
-68.82141
-68.83236
-68.83965
-68.84695
-68.85787
-68.868805
-68.87609
-68.87973
-68.88701
-68.89429
-68.9052
-68.91247
-68.91974
-68.930626
-68.94515
-68.95966
-68.96692
-68.96692
-68.97417
-68.98504
-68.9959
-69.00676
-69.014
-69.02123
-69.03208
-69.04292
-69.05015
-69.05737
-69.0682
-69.07902
-69.089836
-69.10065
-69.10785
-69.11506
-69.125854
-69.14025
-69.14744
-69.15463
-69.16181
-69.172585
-69.183365
-69.19412
-69.20847
-69.21922
-69.22639
-69.23356
-69.240715
-69.25145
-69.265755
-69.27648
-69.28362
-69.29077
-69.30148
-69.31576
-69.33002
-69.33715
-69.34428
-69.354965
-69.3692
-69.38343
-69.3941
-69.4012
-69.4012
-69.40831
-69.422516
-69.43316
-69.4438
-69.45444
-69.46152
-69.475685
-69.486305
-69.496925
-69.50753
-69.5146
-69.5252
-69.532265
-69.54286
-69.553444
-69.56755
-69.58165
-69.59222
-69.59926
-69.6063
-69.61685
-69.6274
-69.63795
-69.641464
-69.64849
-69.65902
-69.669556
-69.68008
-69.6906
-69.6976
-69.70461
-69.71512
-69.72562
-69.73261
-69.736115
-69.74311
-69.7536
-69.764084
-69.77107
-69.77805
-69.78154
-69.79201
-69.79899
-69.80596
-69.81293
-69.82339
-69.83384
-69.83732
-69.8408
-69.84428
-69.85124
-69.86167
-69.8721
-69.87558
-69.87558
-69.87905
-69.88253
-69.88947
-69.89295
-69.89642
-69.903366
-69.9103
-69.91377
-69.91724
-69.92071
-69.92417
-69.92764
-69.93458
-69.93804
-69.941505
-69.94497
-69.94843
-69.9519
-69.95536
-69.95882
-69.96574
-69.97266
-69.97266
-69.97266
-69.97612
-69.979576
-69.986496
-69.986496
-69.986496
-69.986496
-69.98995
-69.99341
-69.996864
-69.99341
-69.99341
-69.99341
-69.996864
-70.00032
-70.00378
-70.007225
-70.007225
-70.00378
-70.00378
-70.00378
-70.007225
-70.007225
-70.007225
-70.00378
-70.00378
-70.00378
-70.00378
-70.00378
-70.00378
-70.00378
-70.00378
-70.007225
-70.007225
-70.00378
-70.00378
-70.00378
-70.00378
-70.00378
-70.00378
-70.00378
-70.00378
-70.007225
-70.01068
-70.007225
-70.00378
-70.00378
-70.00378
-70.00378
-70.00032
-69.996864
-69.996864
-69.996864
-69.996864
-69.996864
-69.99341
-69.98995
-69.986496
-69.98304
-69.979576
-69.97612
-69.97266
-69.9692
-69.96228
-69.95882
-69.95536
-69.9519
-69.94497
-69.93458
-69.92764
-69.92071
-69.91377
-69.9103
-69.90683
-69.903366
-69.89989
-69.89642
-69.88947
-69.88253
-69.8721
-69.86167
-69.85819
-69.85472
-69.85124
-69.8408
-69.83384
-69.82687
-69.82339
-69.81642
-69.80596
-69.79899
-69.79201
-69.785034
-69.77456
-69.764084
-69.7536
-69.746605
-69.73962
-69.736115
-69.72912
-69.72212
-69.71512
-69.708115
-69.6976
-69.68709
-69.676575
-69.673065
-69.666046
-69.66254
-69.65551
-69.64497
-69.63443
-69.63092
-69.6274
-69.61685
-69.6063
-69.59222
-69.578125
-69.571075
-69.564026
-69.55697
-69.54992
-69.54286
-69.532265
-69.52167
-69.50753
-69.496925
-69.486305
-69.479225
-69.468605
-69.45444
-69.440254
-69.42606
-69.41541
-69.404755
-69.3941
-69.386986
-69.37276
-69.354965
-69.34071
-69.326454
-69.31576
-69.308624
-69.29434
-69.27648
-69.258606
-69.24787
-69.23714
-69.229965
-69.21206
-69.197716
-69.183365
-69.172585
-69.15822
-69.14744
-69.13306
-69.11506
-69.10065
-69.08623
-69.0718
-69.05737
-69.04292
-69.028465
-69.01038
-68.9959
-68.981415
-68.96692
-68.95241
-68.934265
-68.91974
-68.901566
-68.88337
-68.872444
-68.85787
-68.8433
-68.82871
-68.81411
-68.795845
-68.777565
-68.75927
-68.74462
-68.73363
-68.71896
-68.70429
-68.689606
-68.671234
-68.652855
-68.63445
-68.616035
-68.601295
-68.59023
-68.57178
-68.557
-68.54221
-68.53112
-68.51632
-68.4978
-68.47927
-68.46443
-68.449585
-68.43472
-68.41986
-68.40126
-68.38637
-68.367744
-68.35283
-68.34164
-68.326706
-68.3155
-68.29681
-68.28185
-68.26688
-68.25189
-68.2369
-68.21815
-68.19937
-68.18059
-68.16554
-68.15425
-68.14296
-68.13165
-68.116585
-68.101494
-68.0864
-68.06751
-68.05239
-68.041046
-68.02591
-68.01076
-67.991806
-67.97663
-67.96145
-67.94625
-67.93105
-67.91584
-67.90442
-67.88919
-67.87394
-67.85487
-67.8396
-67.824326
-67.80904
-67.79373
-67.78225
-67.76694
-67.7516
-67.73243
-67.72092
-67.70556
-67.69018
-67.6748
-67.66325
-67.64786
-67.63629
-67.61702
-67.601585
-67.586136
-67.57068
-67.55908
-67.54361
-67.535866
-67.52425
-67.50875
-67.497116
-67.4816
-67.47384
-67.46607
-67.46218
-67.45052
-67.44276
-67.434975
-67.4272
-67.41941
-67.41552
-67.41552
-67.41552
-67.41552
-67.41163
-67.40773
-67.40384
-67.40773
-67.40773
-67.40773
-67.40773
-67.40773
-67.41163
-67.41163
-67.41163
-67.41552
-67.41941
-67.43108
-67.434975
-67.438866
-67.438866
-67.44276
-67.45052
-67.46218
-67.46995
-67.47384
-67.47384
-67.4816
-67.48936
-67.497116
-67.50487
-67.51263
-67.52038
-67.52812
-67.535866
-67.54748
-67.555214
-67.56681
-67.57455
-67.578415
-67.586136
-67.593864
-67.60544
-67.61702
-67.624725
-67.63244
-67.64015
-67.644
-67.64786
-67.655556
-67.6671
-67.6748
-67.67864
-67.68249
-67.69018
-67.69402
-67.70171
-67.713234
-67.71708
-67.71708
-67.72092
-67.724754
-67.73243
-67.740105
-67.743935
-67.7516
-67.75544
-67.76311
-67.76694
-67.76694
-67.77077
-67.77843
-67.78608
-67.78991
-67.79756
-67.801384
-67.81286
-67.8205
-67.82815
-67.83196
-67.835785
-67.8396
-67.84342
-67.85487
-67.862495
-67.86632
-67.870125
-67.877754
-67.885376
-67.893
-67.896805
-67.896805
-67.90061
-67.90442
-67.91203
-67.91964
-67.92345
-67.927246
-67.927246
-67.93105
-67.93485
-67.94246
-67.95005
-67.95386
-67.95766
-67.95766
-67.95766
-67.96145
-67.96525
-67.96904
-67.96525
-67.96525
-67.96904
-67.97284
-67.97663
-67.98043
-67.98422
-67.98422
-67.98422
-67.98422
-67.988014
-67.98422
-67.98422
-67.98043
-67.98422
-67.988014
-67.98422
-67.98043
-67.98043
-67.97663
-67.97284
-67.97284
-67.97284
-67.97284
-67.96904
-67.96525
-67.96904
-67.96904
-67.96904
-67.96525
-67.96145
-67.96525
-67.96525
-67.96525
-67.95766
-67.95386
-67.95386
-67.94625
-67.94246
-67.93865
-67.93485
-67.93105
-67.927246
-67.92345
-67.91964
-67.91964
-67.91584
-67.908226
-67.90061
-67.893
-67.88919
-67.885376
-67.87394
-67.86632
-67.862495
-67.862495
-67.85869
-67.84724
-67.835785
-67.82815
-67.824326
-67.824326
-67.81668
-67.80904
-67.801384
-67.79373
-67.78608
-67.77843
-67.76694
-67.75927
-67.7516
-67.740105
-67.73243
-67.724754
-67.71708
-67.7094
-67.69787
-67.68633
-67.67864
-67.6671
-67.655556
-67.644
-67.63629
-67.624725
-67.61702
-67.601585
-67.59
-67.578415
-67.57068
-67.56295
-67.54748
-67.535866
-67.52425
-67.51263
-67.50099
-67.48936
-67.47384
-67.4583
-67.44664
-67.434975
-67.4272
-67.41552
-67.40384
-67.38826
-67.36876
-67.35315
-67.34144
-67.32971
-67.31799
-67.30625
-67.2906
-67.27102
-67.25926
-67.2475
-67.23965
-67.22395
-67.204315
-67.18858
-67.172844
-67.1571
-67.14134
-67.12557
-67.10979
-67.093994
-67.08214
-67.06633
-67.0505
-67.03467
-67.01486
-66.99899
-66.98312
-66.96724
-66.94737
-66.93146
-66.91156
-66.89164
-66.867714
-66.85174
-66.83576
-66.81978
-66.799774
-66.77574
-66.75169
-66.73163
-66.71556
-66.695465
-66.679375
-66.65925
-66.6391
-66.61893
-66.59875
-66.5745
-66.554276
-66.52998
-66.50566
-66.485374
-66.461006
-66.43661
-66.412186
-66.38773
-66.36326
-66.34285
-66.32241
-66.29786
-66.273285
-66.24869
-66.228165
-66.203514
-66.17472
-66.15001
-66.1294
-66.108765
-66.083984
-66.05917
-66.03434
-66.01362
-65.98873
-65.96381
-65.93887
-65.90974
-65.884735
-65.8597
-65.83464
-65.80956
-65.78445
-65.75511
-65.72574
-65.70053
-65.67529
-65.65003
-65.62895
-65.60364
-65.574066
-65.54446
-65.51481
-65.4936
-65.46813
-65.44689
-65.41711
-65.38729
-65.36171
-65.33609
-65.31044
-65.28048
-65.2462
-65.22045
-65.19467
-65.164566
-65.13872
-65.112854
-65.08696
-65.06103
-65.03074
-65.00041
-64.9657
-64.93963
-64.90918
-64.88305
-64.85252
-64.826324
-64.8001
-64.77384
-64.74755
-64.71684
-64.6861
-64.65531
-64.62006
-64.593605
-64.571526
-64.545006
-64.51845
-64.487434
-64.460815
-64.42972
-64.39858
-64.36741
-64.33619
-64.30492
-64.27808
-64.25571
-64.22882
-64.19741
-64.16145
-64.12995
-64.10292
-64.07584
-64.04875
-64.01709
-63.989925
-63.962727
-63.930946
-63.89913
-63.867268
-63.83992
-63.812542
-63.78056
-63.748535
-63.716465
-63.684345
-63.652187
-63.619984
-63.592346
-63.56467
-63.541584
-63.509224
-63.481453
-63.44901
-63.41652
-63.388638
-63.356068
-63.318787
-63.286118
-63.2534
-63.230003
-63.201897
-63.16906
-63.13618
-63.10796
-63.07971
-63.05142
-63.018368
-62.990005
-62.96161
-62.933178
-62.90471
-62.87621
-62.842915
-62.81433
-62.780952
-62.752296
-62.72361
-62.699677
-62.675716
-62.64694
-62.613316
-62.584454
-62.550743
-62.52181
-62.49284
-62.463833
-62.434788
-62.41056
-62.386307
-62.357166
-62.32313
-62.293915
-62.259785
-62.230484
-62.206043
-62.18158
-62.15709
-62.132572
-62.10312
-62.073627
-62.044106
-62.01947
-61.989876
-61.960247
-61.930576
-61.900867
-61.88105
-61.856243
-61.83638
-61.806557
-61.7767
-61.7468
-61.721855
-61.691883
-61.666885
-61.636845
-61.611782
-61.5867
-61.561584
-61.53644
-61.506245
-61.476
-61.45582
-61.430565
-61.410347
-61.385048
-61.359722
-61.33437
-61.30391
-61.278496
-61.253056
-61.22759
-61.20209
-61.18168
-61.161243
-61.140797
-61.120335
-61.094723
-61.063953
-61.033146
-61.007446
-60.986862
-60.971413
-60.950806
-60.919853
-60.894028
-60.87335
-60.85265
-60.82676
-60.80083
-60.769684
-60.754097
-60.738503
-60.728092
-60.722893
-60.702065
-60.65514
-60.61335
-60.581955
-60.56625
-60.545284
-60.519054
-60.49805
-60.47177
-60.45599
-60.4402
-60.413853
-60.387478
-60.361076
-60.339935
-60.32407
-60.30819
-60.287003
-60.265793
-60.23926
-60.218018
-60.196747
-60.17546
-60.159485
-60.13817
-60.116825
-60.10081
-60.079437
-60.05805
-60.036644
-60.009857
-59.988407
-59.972305
-59.961567
-59.945446
-59.92394
-59.9078
-59.880867
-59.859303
-59.843117
-59.826916
-59.81071
-59.783676
-59.767437
-59.75119
-59.734932
-59.718662
-59.696953
-59.68066
-59.664356
-59.648037
-59.626266
-59.609924
-59.588116
-59.57721
-59.56083
-59.544445
-59.522583
-59.506172
-59.48975
-59.473312
-59.45687
-59.44041
-59.429436
-59.423946
-59.407467
-59.38548
-59.368977
-59.357967
-59.346954
-59.335938
-59.319397
-59.30285
-59.28629
-59.27525
-59.264194
-59.253136
-59.236546
-59.214405
-59.197784
-59.1867
-59.175606
-59.16451
-59.147858
-59.142303
-59.142303
-59.13119
-59.108955
-59.092266
-59.08113
-59.07556
-59.06999
-59.05885
-59.042126
-59.030968
-59.019806
-59.01422
-59.003056
-58.99188
-58.97511
-58.96392
-58.95833
-58.94713
-58.935932
-58.92473
-58.913517
-58.9023
-58.89108
-58.879856
-58.868626
-58.863007
-58.857395
-58.84615
-58.834904
-58.823654
-58.812397
-58.801136
-58.78987
-58.778595
-58.767323
-58.76168
-58.756042
-58.74475
-58.727814
-58.716515
-58.705208
-58.69955
-58.693897
-58.682587
-58.676926
-58.671265
-58.65994
-58.65427
-58.637268
-58.625927
-58.620255
-58.61458
-58.608902
-58.603226
-58.591873
-58.580513
-58.574825
-58.563457
-58.552082
-58.5407
-58.535007
-58.52362
-58.51792
-58.51792
-58.50653
-58.495125
-58.48372
-58.478012
-58.472305
-58.460888
-58.449467
-58.438038
-58.43232
-58.4266
-58.420883
-58.409443
-58.398
-58.386547
-58.38082
-58.375088
-58.369358
-58.36363
-58.35216
-58.34069
-58.32347
-58.317726
-58.306236
-58.30049
-58.294743
-58.288994
-58.28324
-58.27174
-58.260227
-58.25447
-58.24295
-58.231426
-58.2199
-58.2199
-58.2199
-58.214134
-58.208366
-58.196823
-58.18528
-58.16795
-58.162178
-58.162178
-58.16795
-58.1564
-58.13904
-58.121685
-58.11011
-58.104317
-58.104317
-58.092724
-58.08693
-58.08113
-58.069534
-58.05793
-58.046318
-58.040516
-58.034702
-58.028893
-58.023083
-58.017273
-57.999825
-57.99401
-57.98237
-57.970722
-57.9649
-57.959076
-57.953243
-57.941586
-57.935757
-57.929924
-57.924088
-57.91242
-57.900738
-57.894897
-57.88321
-57.87737
-57.87152
-57.865677
-57.853973
-57.84812
-57.84227
-57.84227
-57.830555
-57.81884
-57.807117
-57.801254
-57.795387
-57.783657
-57.77779
-57.77192
-57.76605
-57.760174
-57.754303
-57.742546
-57.73667
-57.730793
-57.72491
-57.713142
-57.707256
-57.701374
-57.695484
-57.695484
-57.689594
-57.683704
-57.67781
-57.666027
-57.66013
-57.65423
-57.64833
-57.63653
-57.624725
-57.624725
-57.624725
-57.618816
-57.612907
-57.60109
-57.595177
-57.583347
-57.577435
-57.577435
-57.571518
-57.565598
-57.55968
-57.553757
-57.541912
-57.535984
-57.53006
-57.53006
-57.53006
-57.52413
-57.512268
-57.506336
-57.500404
-57.494465
-57.494465
-57.48853
-57.48853
-57.48259
-57.47665
-57.458824
-57.452877
-57.452877
-57.446934
-57.446934
-57.440983
-57.435036
-57.429085
-57.429085
-57.429085
-57.41718
-57.39931
-57.39335
-57.39931
-57.39931
-57.39931
-57.38739
-57.375465
-57.369495
-57.369495
-57.36353
-57.357563
-57.351593
-57.345623
-57.345623
-57.339653
-57.333675
-57.3277
-57.321724
-57.315746
-57.315746
-57.315746
-57.30977
-57.303787
-57.303787
-57.297802
-57.29182
-57.29182
-57.29182
-57.285835
-57.27985
-57.27985
-57.273865
-57.26787
-57.261883
-57.261883
-57.25589
-57.25589
-57.25589
-57.25589
-57.249897
-57.2439
-57.2439
-57.2439
-57.2439
-57.237904
-57.231907
-57.219906
-57.22591
-57.219906
-57.2139
-57.2079
-57.2079
-57.2079
-57.2079
-57.201897
-57.19589
-57.18988
-57.18988
-57.18988
-57.18988
-57.18988
-57.18988
-57.18988
-57.183876
-57.177864
-57.17185
-57.17185
-57.17185
-57.177864
-57.17185
-57.165836
-57.159817
-57.159817
-57.159817
-57.159817
-57.159817
-57.159817
-57.165836
-57.165836
-57.159817
-57.147785
-57.14177
-57.147785
-57.1538
-57.147785
-57.14177
-57.14177
-57.14177
-57.14177
-57.14177
-57.135746
-57.135746
-57.135746
-57.135746
-57.135746
-57.135746
-57.135746
-57.129723
-57.123703
-57.123703
-57.135746
-57.135746
-57.135746
-57.129723
-57.129723
-57.135746
-57.135746
-57.135746
-57.129723
-57.129723
-57.129723
-57.123703
-57.123703
-57.123703
-57.129723
-57.129723
-57.123703
-57.123703
-57.123703
-57.129723
-57.129723
-57.135746
-57.129723
-57.129723
-57.123703
-57.117676
-57.117676
-57.117676
-57.117676
-57.123703
-57.123703
-57.123703
-57.117676
-57.117676
-57.117676
-57.117676
-57.117676
-57.117676
-57.117676
-57.117676
-57.117676
-57.117676
-57.123703
-57.123703
-57.117676
-57.117676
-57.117676
-57.117676
-57.117676
-57.117676
-57.117676
-57.117676
-57.123703
-57.117676
-57.117676
-57.11165
-57.11165
-57.117676
-57.123703
-57.123703
-57.123703
-57.117676
-57.117676
-57.117676
-57.123703
-57.123703
-57.117676
-57.117676
-57.11165
-57.11165
-57.117676
-57.123703
-57.123703
-57.123703
-57.117676
-57.11165
-57.11165
-57.11165
-57.117676
-57.123703
-57.123703
-57.123703
-57.123703
-57.123703
-57.123703
-57.123703
-57.117676
-57.117676
-57.117676
-57.123703
-57.129723
-57.123703
-57.117676
-57.117676
-57.117676
-57.117676
-57.117676
-57.123703
-57.123703
-57.129723
-57.123703
-57.117676
-57.117676
-57.117676
-57.123703
-57.129723
-57.129723
-57.123703
-57.123703
-57.123703
-57.123703
-57.123703
-57.117676
-57.117676
-57.117676
-57.123703
-57.129723
-57.123703
-57.117676
-57.117676
-57.123703
-57.123703
-57.123703
-57.123703
-57.129723
-57.129723
-57.123703
-57.117676
-57.117676
-57.117676
-57.11165
-57.10562
-57.10562
-57.10562
-57.10562
-57.10562
-57.10562
-57.11165
-57.11165
-57.11165
-57.10562
-57.099586
-57.099586
-57.099586
-57.099586
-57.099586
-57.099586
-57.099586
-57.099586
-57.09356
-57.09356
-57.08753
-57.08753
-57.08753
-57.08753
-57.08753
-57.08753
-57.08753
-57.08753
-57.08149
-57.08149
-57.08149
-57.07546
-57.07546
-57.07546
-57.08149
-57.07546
-57.07546
-57.069416
-57.069416
-57.069416
-57.063377
-57.057343
-57.057343
-57.057343
-57.057343
-57.057343
-57.057343
-57.057343
-57.0513
-57.045258
-57.033173
-57.033173
-57.033173
-57.039215
-57.033173
-57.027122
-57.027122
-57.027122
-57.027122
-57.027122
-57.02107
-57.015022
-57.015022
-57.015022
-57.00897
-57.002922
-56.996864
-56.996864
-57.002922
-56.996864
-56.996864
-56.99081
-56.984753
-56.984753
-56.984753
-56.99081
-56.99081
-56.99081
-56.984753
-56.978695
-56.97263
-56.96657
-56.96657
-56.96657
-56.96657
-56.96051
-56.954445
-56.94838
-56.94231
-56.94231
-56.94838
-56.94838
-56.94231
-56.930172
-56.924103
-56.918026
-56.918026
-56.924103
-56.918026
-56.911953
-56.911953
-56.911953
-56.911953
-56.90588
-56.8998
-56.893723
-56.88764
-56.88764
-56.88764
-56.88764
-56.881557
-56.875473
-56.875473
-56.875473
-56.869392
-56.857212
-56.857212
-56.857212
-56.8633
-56.875473
-56.869392
-56.851124
-56.838943
-56.83285
-56.83285
-56.83285
-56.826756
-56.826756
-56.826756
-56.820656
-56.814556
-56.80846
-56.796253
-56.796253
-56.796253
-56.79015
-56.79015
-56.777943
-56.77183
-56.77183
-56.777943
-56.77183
-56.76572
-56.759605
-56.753498
-56.753498
-56.747383
-56.74127
-56.735146
-56.735146
-56.735146
-56.72903
-56.72291
-56.72291
-56.716785
-56.710663
-56.704536
-56.69841
-56.69841
-56.69841
-56.692287
-56.686157
-56.680027
-56.680027
-56.686157
-56.686157
-56.673897
-56.661625
-56.655487
-56.64935
-56.64321
-56.64321
-56.630928
-56.630928
-56.630928
-56.630928
-56.630928
-56.624786
-56.618633
-56.612488
-56.612488
-56.60634
-56.600193
-56.59404
-56.587883
-56.581734
-56.575577
-56.56942
-56.56942
-56.56326
-56.56326
-56.5571
-56.5571
-56.5571
-56.5571
-56.550938
-56.54477
-56.53861
-56.532444
-56.532444
-56.52627
-56.52627
-56.520103
-56.513927
-56.501587
-56.501587
-56.495407
-56.495407
-56.495407
-56.48923
-56.483055
-56.47687
-56.47687
-56.47069
-56.45832
-56.45214
-56.45214
-56.45214
-56.439762
-56.42738
-56.421185
-56.421185
-56.414986
-56.414986
-56.408794
-56.40259
-56.396393
-56.39019
-56.383987
-56.383987
-56.383987
-56.377785
-56.365376
-56.35916
-56.35916
-56.35916
-56.35916
-56.352955
-56.34053
-56.334312
-56.334312
-56.3281
-56.32188
-56.315662
-56.30944
-56.30944
-56.303215
-56.296993
-56.290764
-56.284542
-56.284542
-56.278313
-56.27208
-56.259613
-56.25338
-56.247143
-56.247143
-56.247143
-56.240906
-56.23467
-56.228424
-56.228424
-56.228424
-56.228424
-56.222183
-56.215942
-56.20344
-56.20344
-56.197197
-56.197197
-56.197197
-56.184696
-56.17844
-56.172188
-56.172188
-56.16593
-56.15967
-56.153416
-56.140892
-56.140892
-56.134624
-56.134624
-56.134624
-56.122097
-56.103283
-56.090733
-56.090733
-56.097008
-56.097008
-56.090733
-56.084457
-56.078182
-56.078182
-56.071903
-56.065624
-56.059338
-56.04677
-56.04048
-56.0279
-56.015316
-56.00902
-56.00902
-56.015316
-56.015316
-56.002724
-55.990128
-55.98382
-55.977524
-55.977524
-55.977524
-55.977524
-55.97122
-55.97122
-55.958607
-55.945984
-55.939674
-55.93336
-55.927044
-55.91441
-55.908092
-55.90177
-55.90177
-55.90177
-55.895443
-55.882797
-55.876465
-55.876465
-55.87014
-55.863808
-55.85114
-55.844803
-55.838467
-55.832127
-55.825787
-55.819443
-55.813103
-55.80676
-55.800415
-55.79406
-55.78771
-55.78136
-55.77501
-55.77501
-55.768654
-55.7623
-55.74958
-55.74958
-55.74958
-55.74322
-55.73049
-55.717762
-55.711388
-55.711388
-55.70502
-55.69865
-55.692276
-55.685898
-55.685898
-55.679523
-55.673145
-55.660385
-55.654003
-55.647614
-55.647614
-55.64123
-55.634842
-55.62206
-55.615665
-55.609272
-55.60288
-55.60288
-55.59648
-55.590084
-55.583683
-55.577274
-55.570877
-55.56447
-55.551655
-55.545246
-55.545246
-55.53883
-55.532417
-55.526005
-55.519585
-55.519585
-55.51317
-55.500324
-55.487476
-55.487476
-55.481052
-55.47462
-55.461765
-55.45533
-55.45533
-55.45533
-55.448895
-55.44246
-55.429585
-55.423145
-55.423145
-55.4167
-55.40381
-55.397366
-55.390915
-55.390915
-55.384464
-55.378014
-55.378014
-55.37156
-55.3651
-55.358643
-55.352184
-55.345726
-55.339264
-55.332798
-55.326332
-55.319866
-55.313396
-55.306927
-55.300453
-55.287506
-55.281033
-55.274555
-55.26159
-55.255108
-55.255108
-55.255108
-55.248627
-55.242138
-55.23565
-55.22916
-55.21618
-55.203186
-55.19669
-55.190186
-55.183685
-55.17718
-55.17718
-55.164173
-55.157665
-55.14464
-55.13813
-55.13162
-55.1251
-55.118584
-55.112064
-55.10554
-55.10554
-55.09249
-55.08597
-55.072914
-55.05985
-55.053314
-55.046783
-55.046783
-55.04024
-55.02716
-55.00753
-55.00098
-54.994434
-54.994434
-54.98788
-54.974773
-54.96822
-54.9551
-54.948544
-54.94198
-54.928844
-54.922283
-54.915714
-54.909145
-54.909145
-54.895996
-54.876263
-54.86968
-54.856514
-54.84993
-54.84993
-54.83675
-54.830162
-54.823566
-54.81038
-54.797184
-54.790577
-54.783978
-54.777374
-54.770763
-54.764156
-54.75094
-54.737713
-54.731094
-54.731094
-54.724476
-54.711235
-54.704613
-54.697987
-54.69136
-54.69136
-54.68473
-54.678104
-54.67147
-54.658203
-54.644924
-54.644924
-54.63829
-54.63165
-54.625
-54.618362
-54.605064
-54.59841
-54.59176
-54.58511
-54.58511
-54.578453
-54.56514
-54.551807
-54.545147
-54.545147
-54.53848
-54.525146
-54.518475
-54.511803
-54.511803
-54.50513
-54.49845
-54.491776
-54.485092
-54.485092
-54.478416
-54.471733
-54.465046
-54.465046
-54.465046
-54.458363
-54.44498
-54.43829
-54.431595
-54.424904
-54.418205
-54.418205
-54.411507
-54.404808
-54.404808
-54.398106
-54.391403
-54.377987
-54.371277
-54.371277
-54.377987
-54.377987
-54.371277
-54.36457
-54.351143
-54.351143
-54.351143
-54.34443
-54.33771
-54.330986
-54.330986
-54.330986
-54.330986
-54.32427
-54.32427
-54.32427
-54.317547
-54.31082
-54.31082
-54.304096
-54.31082
-54.31082
-54.304096
-54.297367
-54.290638
-54.290638
-54.297367
-54.290638
-54.283913
-54.277172
-54.277172
-54.27044
-54.277172
-54.277172
-54.283913
-54.277172
-54.277172
-54.277172
-54.27044
-54.27044
-54.27044
-54.27044
-54.27044
-54.27044
-54.27044
-54.27044
-54.27044
-54.27044
-54.263702
-54.263702
-54.27044
-54.27044
-54.263702
-54.263702
-54.263702
-54.263702
-54.256966
-54.256966
-54.250225
-54.256966
-54.263702
-54.277172
-54.277172
-54.27044
-54.263702
-54.263702
-54.263702
-54.263702
-54.263702
-54.263702
-54.263702
-54.263702
-54.263702
-54.263702
-54.263702
-54.256966
-54.256966
-54.256966
-54.263702
-54.256966
-54.250225
-54.243484
-54.243484
-54.23674
-54.23674
-54.23674
-54.23674
-54.23674
-54.229996
-54.229996
-54.223248
-54.223248
-54.223248
-54.223248
-54.2165
-54.209747
-54.20299
-54.20299
-54.20299
-54.19624
-54.189484
-54.189484
-54.182728
-54.182728
-54.17597
-54.17597
-54.16921
-54.162445
-54.155678
-54.148914
-54.148914
-54.148914
-54.148914
-54.135372
-54.128605
-54.121834
-54.121834
-54.121834
-54.11506
-54.101498
-54.094715
-54.087936
-54.087936
-54.08115
-54.08115
-54.07437
-54.067577
-54.053997
-54.047207
-54.047207
-54.04041
-54.04041
-54.033615
-54.026817
-54.020016
-54.006416
-53.999607
-53.999607
-53.999607
-53.999607
-53.992798
-53.98599
-53.97918
-53.97918
-53.972366
-53.96555
-53.95874
-53.951923
-53.951923
-53.9451
-53.9451
-53.93828
-53.92463
-53.917805
-53.910976
-53.904144
-53.904144
-53.897312
-53.89048
-53.89048
-53.883644
-53.876804
-53.86997
-53.863125
-53.85628
-53.84944
-53.842594
-53.835747
-53.8289
-53.82204
-53.815186
-53.815186
-53.808334
-53.801476
-53.794617
-53.7809
-53.774033
-53.767162
-53.760296
-53.753426
-53.746555
-53.73968
-53.732807
-53.732807
-53.732807
-53.71905
-53.71217
-53.705288
-53.705288
-53.705288
-53.691517
-53.67774
-53.67085
-53.67085
-53.663956
-53.65706
-53.65016
-53.643265
-53.643265
-53.643265
-53.643265
-53.62946
-53.61565
-53.61565
-53.608746
-53.601837
-53.59492
-53.58801
-53.581093
-53.581093
-53.574177
-53.560337
-53.553417
-53.546494
-53.546494
-53.546494
-53.539562
-53.539562
-53.53264
-53.53264
-53.53264
-53.51878
-53.51878
-53.51878
-53.51878
-53.511845
-53.50491
-53.50491
-53.50491
-53.50491
-53.50491
-53.50491
-53.50491
-53.49797
-53.484093
-53.484093
-53.484093
-53.477146
-53.477146
-53.470203
-53.470203
-53.470203
-53.470203
-53.470203
-53.470203
-53.470203
-53.470203
-53.46326
-53.46326
-53.46326
-53.46326
-53.45631
-53.45631
-53.449364
-53.449364
-53.449364
-53.449364
-53.449364
-53.442413
-53.442413
-53.435455
-53.435455
-53.442413
-53.449364
-53.442413
-53.442413
-53.442413
-53.442413
-53.435455
-53.4285
-53.4285
-53.4285
-53.435455
-53.435455
-53.435455
-53.435455
-53.449364
-53.45631
-53.449364
-53.435455
-53.4285
-53.4285
-53.4285
-53.4285
-53.4285
-53.42154
-53.42154
-53.42154
-53.4285
-53.4285
-53.4285
-53.4285
-53.4285
-53.4285
-53.4285
-53.435455
-53.442413
-53.435455
-53.4285
-53.4285
-53.4285
-53.435455
-53.435455
-53.435455
-53.435455
-53.435455
-53.435455
-53.442413
-53.442413
-53.442413
-53.435455
-53.4285
-53.4285
-53.4285
-53.435455
-53.435455
-53.442413
-53.442413
-53.442413
-53.4285
-53.42154
-53.42154
-53.4285
-53.4285
-53.435455
-53.442413
-53.442413
-53.442413
-53.435455
-53.4285
-53.4285
-53.4285
-53.4285
-53.42154
-53.4285
-53.4285
-53.4285
-53.4285
-53.4285
-53.435455
-53.435455
-53.435455
-53.435455
-53.435455
-53.435455
-53.435455
-53.4285
-53.42154
-53.42154
-53.4285
-53.435455
-53.435455
-53.435455
-53.435455
-53.435455
-53.435455
-53.4285
-53.4285
-53.435455
-53.442413
-53.442413
-53.435455
-53.4285
-53.42154
-53.42154
-53.42154
-53.42154
-53.42154
-53.42154
-53.42154
-53.42154
-53.42154
-53.42154
-53.41458
-53.407623
-53.407623
-53.407623
-53.407623
-53.407623
-53.41458
-53.41458
-53.407623
-53.40066
-53.40066
-53.40066
-53.40066
-53.40066
-53.393696
-53.393696
-53.393696
-53.40066
-53.40066
-53.393696
-53.37976
-53.37976
-53.37976
-53.386726
-53.393696
-53.393696
-53.386726
-53.37279
-53.365818
-53.365818
-53.37279
-53.37279
-53.365818
-53.351864
-53.351864
-53.351864
-53.351864
-53.34489
-53.337914
-53.337914
-53.337914
-53.337914
-53.337914
-53.33093
-53.323948
-53.316963
-53.316963
-53.309975
-53.302982
-53.295998
-53.289005
-53.289005
-53.295998
-53.295998
-53.289005
-53.275013
-53.268017
-53.268017
-53.261013
-53.254013
-53.24701
-53.24701
-53.24701
-53.232994
-53.225986
-53.21196
-53.21196
-53.21196
-53.21196
-53.20495
-53.19793
-53.190914
-53.18389
-53.17687
-53.17687
-53.17687
-53.169846
-53.16282
-53.148766
-53.148766
-53.14173
-53.134697
-53.12766
-53.120625
-53.113583
-53.113583
-53.106544
-53.092457
-53.08541
-53.078358
-53.07131
-53.064255
-53.064255
-53.050148
-53.043087
-53.03603
-53.02897
-53.02897
-53.0219
-53.014835
-53.00777
-53.0007
-52.993626
-52.993626
-52.993626
-52.986557
-52.972404
-52.972404
-52.972404
-52.972404
-52.972404
-52.958244
-52.95116
-52.94408
-52.94408
-52.93699
-52.93699
-52.93699
-52.93699
-52.93699
-52.929905
-52.922813
-52.915718
-52.915718
-52.915718
-52.915718
-52.908627
-52.908627
-52.901527
-52.894432
-52.887333
-52.894432
-52.894432
-52.894432
-52.887333
-52.88023
-52.88023
-52.873127
-52.88023
-52.88023
-52.88023
-52.873127
-52.86602
-52.86602
-52.86602
-52.86602
-52.858913
-52.851803
-52.851803
-52.858913
-52.86602
-52.88023
-52.88023
-52.88023
-52.873127
-52.86602
-52.873127
-52.873127
-52.873127
-52.873127
-52.86602
-52.86602
-52.873127
-52.88023
-52.88023
-52.873127
-52.86602
-52.873127
-52.88023
-52.88023
-52.88023
-52.88023
-52.88023
-52.88023
-52.88023
-52.88023
-52.88023
-52.873127
-52.873127
-52.88023
-52.894432
-52.887333
-52.88023
-52.873127
-52.86602
-52.873127
-52.873127
-52.88023
-52.88023
-52.88023
-52.873127
-52.873127
-52.88023
-52.887333
-52.887333
-52.88023
-52.873127
-52.88023
-52.887333
-52.894432
-52.894432
-52.894432
-52.901527
-52.908627
-52.901527
-52.894432
-52.887333
-52.894432
-52.901527
-52.901527
-52.894432
-52.901527
-52.901527
-52.908627
-52.915718
-52.922813
-52.929905
-52.922813
-52.908627
-52.901527
-52.908627
-52.915718
-52.915718
-52.915718
-52.915718
-52.922813
-52.929905
-52.929905
-52.929905
-52.93699
-52.93699
-52.93699
-52.93699
-52.929905
-52.929905
-52.929905
-52.93699
-52.94408
-52.95116
-52.94408
-52.94408
-52.94408
-52.94408
-52.94408
-52.94408
-52.94408
-52.94408
-52.95116
-52.95116
-52.95116
-52.94408
-52.94408
-52.94408
-52.94408
-52.94408
-52.93699
-52.93699
-52.93699
-52.93699
-52.93699
-52.929905
-52.929905
-52.929905
-52.929905
-52.915718
-52.908627
-52.901527
-52.908627
-52.908627
-52.908627
-52.901527
-52.894432
-52.894432
-52.894432
-52.894432
-52.894432
-52.887333
-52.873127
-52.86602
-52.86602
-52.873127
-52.873127
-52.873127
-52.86602
-52.858913
-52.858913
-52.851803
-52.851803
-52.844692
-52.837578
-52.83046
-52.823345
-52.823345
-52.823345
-52.81623
-52.81623
-52.80911
-52.801987
-52.79486
-52.79486
-52.79486
-52.79486
-52.787735
-52.7806
-52.7806
-52.77347
-52.77347
-52.77347
-52.76634
-52.75921
-52.75207
-52.744934
-52.744934
-52.744934
-52.744934
-52.744934
-52.744934
-52.737793
-52.73065
-52.723503
-52.723503
-52.71636
-52.71636
-52.70921
-52.71636
-52.71636
-52.71636
-52.71636
-52.71636
-52.70921
-52.70921
-52.702065
-52.702065
-52.694912
-52.702065
-52.702065
-52.702065
-52.694912
-52.68776
-52.694912
-52.694912
-52.694912
-52.694912
-52.702065
-52.70921
-52.702065
-52.694912
-52.694912
-52.694912
-52.694912
-52.694912
-52.694912
-52.694912
-52.694912
-52.68776
-52.68776
-52.68776
-52.702065
-52.70921
-52.70921
-52.702065
-52.694912
-52.694912
-52.702065
-52.702065
-52.70921
-52.70921
-52.71636
-52.71636
-52.723503
-52.723503
-52.723503
-52.723503
-52.73065
-52.737793
-52.737793
-52.737793
-52.744934
-52.75207
-52.75921
-52.75921
-52.75207
-52.75207
-52.75921
-52.76634
-52.77347
-52.7806
-52.7806
-52.7806
-52.787735
-52.79486
-52.79486
-52.801987
-52.801987
-52.801987
-52.80911
-52.81623
-52.823345
-52.83046
-52.837578
-52.837578
-52.844692
-52.844692
-52.851803
-52.851803
-52.858913
-52.858913
-52.86602
-52.86602
-52.86602
-52.873127
-52.88023
-52.887333
-52.894432
-52.908627
-52.908627
-52.915718
-52.915718
-52.915718
-52.922813
-52.929905
-52.93699
-52.929905
-52.93699
-52.94408
-52.958244
-52.96533
-52.96533
-52.96533
-52.96533
-52.972404
-52.979485
-52.986557
-52.993626
-52.993626
-52.993626
-53.0007
-53.00777
-53.014835
-53.0219
-53.0219
-53.0219
-53.02897
-53.02897
-53.03603
-53.043087
-53.050148
-53.0572
-53.0572
-53.0572
-53.0572
-53.07131
-53.078358
-53.078358
-53.078358
-53.078358
-53.08541
-53.08541
-53.092457
-53.092457
-53.0995
-53.0995
-53.0995
-53.106544
-53.106544
-53.106544
-53.106544
-53.113583
-53.120625
-53.12766
-53.12766
-53.12766
-53.12766
-53.134697
-53.134697
-53.134697
-53.14173
-53.148766
-53.155792
-53.155792
-53.155792
-53.155792
-53.16282
-53.16282
-53.169846
-53.16282
-53.169846
-53.169846
-53.17687
-53.17687
-53.18389
-53.190914
-53.19793
-53.190914
-53.190914
-53.190914
-53.19793
-53.19793
-53.19793
-53.19793
-53.19793
-53.20495
-53.20495
-53.20495
-53.21196
-53.21196
-53.218975
-53.218975
-53.225986
-53.225986
-53.225986
-53.225986
-53.225986
-53.232994
-53.232994
-53.232994
-53.24
-53.24
-53.232994
-53.232994
-53.24
-53.24701
-53.254013
-53.254013
-53.254013
-53.254013
-53.24701
-53.24701
-53.254013
-53.254013
-53.254013
-53.254013
-53.254013
-53.261013
-53.261013
-53.261013
-53.254013
-53.254013
-53.254013
-53.261013
-53.268017
-53.261013
-53.261013
-53.254013
-53.261013
-53.268017
-53.268017
-53.268017
-53.261013
-53.261013
-53.261013
-53.261013
-53.268017
-53.268017
-53.261013
-53.254013
-53.254013
-53.261013
-53.261013
-53.268017
-53.261013
-53.261013
-53.254013
-53.254013
-53.254013
-53.254013
-53.24701
-53.24701
-53.24701
-53.254013
-53.254013
-53.24701
-53.24
-53.232994
-53.232994
-53.24
-53.24
-53.24
-53.24
-53.24
-53.24
-53.232994
-53.232994
-53.232994
-53.225986
-53.218975
-53.218975
-53.218975
-53.218975
-53.21196
-53.21196
-53.21196
-53.218975
-53.218975
-53.218975
-53.20495
-53.20495
-53.20495
-53.20495
-53.21196
-53.21196
-53.21196
-53.20495
-53.19793
-53.19793
-53.19793
-53.19793
-53.19793
-53.19793
-53.19793
-53.190914
-53.190914
-53.19793
-53.19793
-53.19793
-53.19793
-53.19793
-53.19793
-53.19793
-53.19793
-53.19793
-53.19793
-53.190914
-53.19793
-53.20495
-53.20495
-53.19793
-53.190914
-53.190914
-53.19793
-53.20495
-53.20495
-53.20495
-53.21196
-53.218975
-53.218975
-53.218975
-53.21196
-53.21196
-53.218975
-53.218975
-53.225986
-53.225986
-53.225986
-53.225986
-53.225986
-53.232994
-53.24
-53.254013
-53.254013
-53.254013
-53.24701
-53.254013
-53.268017
-53.275013
-53.275013
-53.275013
-53.275013
-53.289005
-53.295998
-53.295998
-53.295998
-53.295998
-53.302982
-53.309975
-53.316963
-53.323948
-53.33093
-53.337914
-53.337914
-53.34489
-53.34489
-53.34489
-53.351864
-53.35884
-53.365818
-53.37279
-53.37976
-53.37976
-53.386726
-53.393696
-53.40066
-53.407623
-53.42154
-53.42154
-53.42154
-53.42154
-53.42154
-53.4285
-53.442413
-53.442413
-53.442413
-53.449364
-53.45631
-53.46326
-53.46326
-53.46326
-53.46326
-53.477146
-53.477146
-53.484093
-53.484093
-53.49103
-53.49103
-53.49797
-53.50491
-53.511845
-53.511845
-53.51878
-53.525707
-53.525707
-53.53264
-53.53264
-53.53264
-53.539562
-53.546494
-53.546494
-53.553417
-53.560337
-53.567257
-53.574177
-53.574177
-53.574177
-53.574177
-53.581093
-53.58801
-53.58801
-53.58801
-53.58801
-53.59492
-53.59492
-53.608746
-53.61565
-53.61565
-53.622562
-53.622562
-53.62946
-53.636364
-53.636364
-53.636364
-53.643265
-53.643265
-53.65016
-53.65016
-53.663956
-53.67085
-53.663956
-53.663956
-53.65706
-53.663956
-53.67085
-53.67085
-53.67085
-53.67774
-53.67774
-53.684628
-53.684628
-53.684628
-53.684628
-53.691517
-53.691517
-53.698406
-53.698406
-53.698406
-53.705288
-53.705288
-53.71217
-53.71217
-53.705288
-53.71217
-53.71905
-53.71905
-53.71217
-53.71217
-53.71905
-53.71905
-53.71905
-53.71905
-53.71905
-53.71905
-53.71905
-53.71905
-53.71905
-53.71905
-53.71905
-53.71905
-53.71905
-53.71217
-53.71217
-53.71217
-53.71905
-53.71905
-53.71217
-53.71217
-53.71217
-53.705288
-53.705288
-53.71217
-53.71217
-53.71217
-53.705288
-53.705288
-53.705288
-53.705288
-53.705288
-53.705288
-53.698406
-53.698406
-53.691517
-53.684628
-53.691517
-53.698406
-53.698406
-53.691517
-53.691517
-53.684628
-53.67774
-53.67085
-53.67085
-53.67774
-53.67085
-53.663956
-53.65706
-53.65706
-53.643265
-53.636364
-53.62946
-53.62946
-53.62946
-53.622562
-53.61565
-53.608746
-53.601837
-53.58801
-53.58801
-53.581093
-53.581093
-53.574177
-53.567257
-53.567257
-53.567257
-53.560337
-53.560337
-53.560337
-53.560337
-53.553417
-53.553417
-53.546494
-53.539562
-53.53264
-53.53264
-53.53264
-53.53264
-53.53264
-53.525707
-53.51878
-53.51878
-53.511845
-53.511845
-53.511845
-53.50491
-53.50491
-53.50491
-53.50491
-53.49797
-53.49797
-53.49103
-53.484093
-53.484093
-53.484093
-53.484093
-53.484093
-53.477146
-53.477146
-53.477146
-53.477146
-53.477146
-53.484093
-53.484093
-53.477146
-53.477146
-53.470203
-53.470203
-53.477146
-53.484093
-53.49103
-53.484093
-53.477146
-53.470203
-53.470203
-53.477146
-53.484093
-53.49103
-53.49103
-53.484093
-53.477146
-53.470203
-53.477146
-53.484093
-53.484093
-53.484093
-53.484093
-53.49103
-53.49797
-53.50491
-53.50491
-53.49797
-53.49797
-53.50491
-53.511845
-53.511845
-53.511845
-53.511845
-53.511845
-53.511845
-53.51878
-53.525707
-53.525707
-53.51878
-53.51878
-53.51878
-53.525707
-53.53264
-53.53264
-53.53264
-53.53264
-53.546494
-53.546494
-53.546494
-53.539562
-53.539562
-53.546494
-53.546494
-53.553417
-53.560337
-53.560337
-53.560337
-53.560337
-53.567257
-53.574177
-53.574177
-53.574177
-53.574177
-53.581093
-53.58801
-53.58801
-53.58801
-53.581093
-53.58801
-53.59492
-53.601837
-53.608746
-53.608746
-53.601837
-53.601837
-53.608746
-53.608746
-53.61565
-53.608746
-53.61565
-53.61565
-53.622562
-53.622562
-53.622562
-53.622562
-53.61565
-53.622562
-53.62946
-53.636364
-53.62946
-53.62946
-53.62946
-53.636364
-53.636364
-53.636364
-53.636364
-53.636364
-53.62946
-53.622562
-53.622562
-53.62946
-53.636364
-53.643265
-53.643265
-53.643265
-53.643265
-53.643265
-53.65016
-53.65016
-53.65706
-53.65016
-53.65016
-53.643265
-53.65016
-53.65016
-53.65016
-53.65016
-53.643265
-53.65016
-53.65706
-53.65706
-53.65016
-53.643265
-53.643265
-53.643265
-53.643265
-53.643265
-53.643265
-53.643265
-53.65016
-53.65016
-53.65016
-53.643265
-53.643265
-53.643265
-53.65016
-53.65016
-53.643265
-53.643265
-53.636364
-53.636364
-53.636364
-53.636364
-53.643265
-53.643265
-53.643265
-53.636364
-53.636364
-53.643265
-53.65016
-53.65016
-53.636364
-53.62946
-53.622562
-53.62946
-53.643265
-53.65016
-53.643265
-53.636364
-53.62946
-53.62946
-53.62946
-53.62946
-53.62946
-53.62946
-53.62946
-53.62946
-53.62946
-53.636364
-53.636364
-53.62946
-53.622562
-53.61565
-53.61565
-53.622562
-53.62946
-53.62946
-53.61565
-53.61565
-53.622562
-53.622562
-53.62946
-53.62946
-53.62946
-53.622562
-53.61565
-53.608746
-53.61565
-53.608746
-53.608746
-53.608746
-53.608746
-53.61565
-53.608746
-53.608746
-53.608746
-53.61565
-53.608746
-53.608746
-53.608746
-53.608746
-53.608746
-53.601837
-53.59492
-53.59492
-53.601837
-53.608746
-53.608746
-53.601837
-53.601837
-53.601837
-53.608746
-53.608746
-53.608746
-53.608746
-53.608746
-53.608746
-53.601837
-53.601837
-53.601837
-53.608746
-53.608746
-53.61565
-53.608746
-53.601837
-53.59492
-53.59492
-53.59492
-53.59492
-53.601837
-53.608746
-53.608746
-53.608746
-53.601837
-53.59492
-53.601837
-53.608746
-53.608746
-53.608746
-53.608746
-53.608746
-53.601837
-53.601837
-53.59492
-53.601837
-53.608746
-53.61565
-53.608746
-53.601837
-53.601837
-53.601837
-53.601837
-53.601837
-53.601837
-53.601837
-53.601837
-53.601837
-53.601837
-53.608746
-53.608746
-53.608746
-53.608746
-53.608746
-53.608746
-53.608746
-53.608746
-53.601837
-53.601837
-53.608746
-53.608746
-53.608746
-53.608746
-53.601837
-53.601837
-53.608746
-53.608746
-53.608746
-53.61565
-53.608746
-53.608746
-53.601837
-53.601837
-53.601837
-53.601837
-53.601837
-53.601837
-53.601837
-53.608746
-53.608746
-53.608746
-53.601837
-53.601837
-53.601837
-53.601837
-53.601837
-53.601837
-53.59492
-53.59492
-53.59492
-53.59492
-53.601837
-53.608746
-53.608746
-53.601837
-53.601837
-53.59492
-53.59492
-53.59492
-53.601837
-53.601837
-53.59492
-53.59492
-53.59492
-53.601837
-53.608746
-53.608746
-53.608746
-53.608746
-53.608746
-53.601837
-53.59492
-53.58801
-53.59492
-53.601837
-53.608746
-53.601837
-53.58801
-53.58801
-53.58801
-53.59492
-53.59492
-53.58801
-53.58801
-53.59492
-53.601837
-53.59492
-53.58801
-53.581093
-53.58801
-53.59492
-53.58801
-53.581093
-53.581093
-53.58801
-53.59492
-53.59492
-53.58801
-53.581093
-53.581093
-53.581093
-53.581093
-53.581093
-53.581093
-53.574177
-53.574177
-53.574177
-53.574177
-53.574177
-53.567257
-53.574177
-53.574177
-53.574177
-53.567257
-53.560337
-53.560337
-53.560337
-53.560337
-53.560337
-53.567257
-53.567257
-53.567257
-53.560337
-53.560337
-53.560337
-53.560337
-53.560337
-53.560337
-53.560337
-53.553417
-53.553417
-53.553417
-53.553417
-53.546494
-53.546494
-53.546494
-53.553417
-53.546494
-53.546494
-53.546494
-53.546494
-53.539562
-53.53264
-53.53264
-53.53264
-53.53264
-53.53264
-53.525707
-53.525707
-53.51878
-53.51878
-53.525707
-53.525707
-53.525707
-53.51878
-53.51878
-53.51878
-53.51878
-53.525707
-53.51878
-53.50491
-53.50491
-53.50491
-53.50491
-53.50491
-53.49797
-53.49797
-53.49797
-53.50491
-53.50491
-53.49797
-53.49103
-53.49103
-53.49103
-53.49103
-53.49797
-53.49797
-53.49103
-53.484093
-53.484093
-53.484093
-53.484093
-53.477146
-53.477146
-53.470203
-53.46326
-53.470203
-53.470203
-53.470203
-53.46326
-53.46326
-53.470203
-53.470203
-53.46326
-53.46326
-53.45631
-53.46326
-53.46326
-53.45631
-53.45631
-53.45631
-53.46326
-53.46326
-53.46326
-53.45631
-53.449364
-53.449364
-53.449364
-53.449364
-53.45631
-53.46326
-53.46326
-53.45631
-53.442413
-53.442413
-53.442413
-53.449364
-53.449364
-53.442413
-53.442413
-53.442413
-53.442413
-53.442413
-53.442413
-53.442413
-53.449364
-53.449364
-53.449364
-53.442413
-53.442413
-53.442413
-53.442413
-53.442413
-53.442413
-53.442413
-53.449364
-53.449364
-53.449364
-53.449364
-53.45631
-53.45631
-53.449364
-53.449364
-53.442413
-53.442413
-53.442413
-53.442413
-53.442413
-53.449364
-53.45631
-53.46326
-53.45631
-53.45631
-53.46326
-53.46326
-53.46326
-53.45631
-53.449364
-53.449364
-53.45631
-53.45631
-53.46326
-53.46326
-53.470203
-53.46326
-53.45631
-53.449364
-53.45631
-53.470203
-53.477146
-53.470203
-53.46326
-53.46326
-53.46326
-53.470203
-53.46326
-53.470203
-53.477146
-53.484093
-53.484093
-53.484093
-53.477146
-53.477146
-53.477146
-53.484093
-53.49103
-53.49797
-53.49103
-53.49103
-53.49103
-53.49797
-53.50491
-53.50491
-53.50491
-53.50491
-53.50491
-53.511845
-53.51878
-53.51878
-53.51878
-53.51878
-53.51878
-53.51878
-53.525707
-53.525707
-53.525707
-53.525707
-53.53264
-53.539562
-53.546494
-53.546494
-53.553417
-53.560337
-53.560337
-53.560337
-53.560337
-53.560337
-53.560337
-53.567257
-53.567257
-53.574177
-53.581093
-53.581093
-53.58801
-53.59492
-53.59492
-53.58801
-53.58801
-53.59492
-53.601837
-53.601837
-53.601837
-53.59492
-53.601837
-53.608746
-53.61565
-53.622562
-53.622562
-53.622562
-53.622562
-53.62946
-53.62946
-53.636364
-53.636364
-53.643265
-53.65016
-53.65016
-53.643265
-53.643265
-53.65706
-53.663956
-53.65706
-53.65016
-53.65016
-53.65706
-53.67085
-53.684628
-53.67774
-53.67774
-53.67774
-53.67774
-53.67774
-53.67774
-53.684628
-53.691517
-53.698406
-53.698406
-53.691517
-53.691517
-53.691517
-53.698406
-53.698406
-53.705288
-53.705288
-53.71217
-53.71217
-53.71217
-53.71217
-53.71905
-53.71905
-53.71905
-53.71905
-53.71217
-53.71217
-53.71905
-53.71905
-53.71905
-53.71217
-53.71217
-53.71905
-53.71905
-53.72593
-53.732807
-53.732807
-53.72593
-53.72593
-53.72593
-53.732807
-53.73968
-53.73968
-53.732807
-53.732807
-53.732807
-53.732807
-53.732807
-53.73968
-53.73968
-53.746555
-53.746555
-53.746555
-53.746555
-53.746555
-53.746555
-53.746555
-53.753426
-53.753426
-53.746555
-53.746555
-53.746555
-53.746555
-53.73968
-53.73968
-53.73968
-53.746555
-53.746555
-53.73968
-53.73968
-53.73968
-53.73968
-53.73968
-53.73968
-53.746555
-53.746555
-53.746555
-53.73968
-53.73968
-53.73968
-53.746555
-53.746555
-53.746555
-53.746555
-53.746555
-53.753426
-53.760296
-53.753426
-53.746555
-53.746555
-53.753426
-53.753426
-53.753426
-53.753426
-53.753426
-53.753426
-53.753426
-53.753426
-53.760296
-53.753426
-53.753426
-53.753426
-53.753426
-53.760296
-53.760296
-53.760296
-53.753426
-53.746555
-53.753426
-53.753426
-53.760296
-53.753426
-53.753426
-53.753426
-53.753426
-53.753426
-53.753426
-53.753426
-53.760296
-53.760296
-53.760296
-53.753426
-53.753426
-53.753426
-53.760296
-53.767162
-53.767162
-53.767162
-53.767162
-53.767162
-53.767162
-53.760296
-53.753426
-53.753426
-53.753426
-53.760296
-53.753426
-53.753426
-53.753426
-53.760296
-53.753426
-53.746555
-53.746555
-53.746555
-53.753426
-53.760296
-53.760296
-53.760296
-53.753426
-53.753426
-53.760296
-53.760296
-53.760296
-53.753426
-53.746555
-53.753426
-53.760296
-53.760296
-53.753426
-53.753426
-53.753426
-53.753426
-53.753426
-53.753426
-53.746555
-53.753426
-53.760296
-53.760296
-53.753426
-53.753426
-53.760296
-53.760296
-53.760296
-53.760296
-53.753426
-53.753426
-53.753426
-53.753426
-53.753426
-53.753426
-53.753426
-53.760296
-53.760296
-53.760296
-53.760296
-53.760296
-53.760296
-53.760296
-53.760296
-53.767162
-53.767162
-53.767162
-53.767162
-53.767162
-53.767162
-53.767162
-53.760296
-53.760296
-53.760296
-53.767162
-53.774033
-53.767162
-53.760296
-53.753426
-53.753426
-53.760296
-53.760296
-53.767162
-53.767162
-53.760296
-53.760296
-53.760296
-53.767162
-53.767162
-53.767162
-53.760296
-53.760296
-53.767162
-53.767162
-53.760296
-53.753426
-53.753426
-53.760296
-53.767162
-53.767162
-53.767162
-53.767162
-53.767162
-53.767162
-53.767162
-53.760296
-53.760296
-53.767162
-53.767162
-53.767162
-53.760296
-53.760296
-53.767162
-53.767162
-53.774033
-53.774033
-53.774033
-53.767162
-53.767162
-53.760296
-53.760296
-53.760296
-53.760296
-53.767162
-53.767162
-53.767162
-53.767162
-53.760296
-53.760296
-53.760296
-53.760296
-53.760296
-53.760296
-53.767162
-53.767162
-53.767162
-53.767162
-53.767162
-53.767162
-53.774033
-53.767162
-53.767162
-53.774033
-53.774033
-53.774033
-53.767162
-53.767162
-53.774033
-53.774033
-53.774033
-53.767162
-53.774033
-53.774033
-53.774033
-53.774033
-53.774033
-53.774033
-53.774033
-53.774033
-53.774033
-53.774033
-53.774033
-53.774033
-53.774033
-53.774033
-53.7809
-53.7809
-53.7809
-53.7809
-53.7809
-53.7809
-53.774033
-53.7809
-53.7809
-53.7809
-53.7809
-53.7809
-53.7809
-53.78776
-53.78776
-53.78776
-53.794617
-53.801476
-53.794617
-53.794617
-53.78776
-53.794617
-53.794617
-53.794617
-53.794617
-53.794617
-53.794617
-53.801476
-53.794617
-53.794617
-53.801476
-53.801476
-53.808334
-53.808334
-53.808334
-53.808334
-53.808334
-53.801476
-53.801476
-53.801476
-53.808334
-53.815186
-53.808334
-53.808334
-53.808334
-53.815186
-53.82204
-53.815186
-53.808334
-53.808334
-53.808334
-53.808334
-53.815186
-53.815186
-53.82204
-53.8289
-53.82204
-53.82204
-53.82204
-53.82204
-53.8289
-53.8289
-53.8289
-53.8289
-53.8289
-53.8289
-53.8289
-53.8289
-53.835747
-53.835747
-53.842594
-53.842594
-53.842594
-53.842594
-53.835747
-53.835747
-53.842594
-53.842594
-53.835747
-53.835747
-53.835747
-53.835747
-53.842594
-53.842594
-53.842594
-53.842594
-53.842594
-53.842594
-53.842594
-53.842594
-53.84944
-53.84944
-53.84944
-53.84944
-53.84944
-53.84944
-53.84944
-53.84944
-53.85628
-53.85628
-53.85628
-53.85628
-53.85628
-53.85628
-53.85628
-53.863125
-53.863125
-53.86997
-53.86997
-53.86997
-53.86997
-53.863125
-53.863125
-53.86997
-53.876804
-53.876804
-53.86997
-53.863125
-53.863125
-53.863125
-53.86997
-53.86997
-53.86997
-53.876804
-53.876804
-53.876804
-53.876804
-53.876804
-53.883644
-53.89048
-53.89048
-53.883644
-53.876804
-53.876804
-53.883644
-53.883644
-53.883644
-53.876804
-53.883644
-53.89048
-53.89048
-53.883644
-53.883644
-53.883644
-53.89048
-53.89048
-53.89048
-53.883644
-53.89048
-53.89048
-53.897312
-53.897312
-53.897312
-53.89048
-53.89048
-53.897312
-53.904144
-53.904144
-53.897312
-53.897312
-53.897312
-53.897312
-53.897312
-53.897312
-53.897312
-53.897312
-53.904144
-53.910976
-53.910976
-53.904144
-53.904144
-53.904144
-53.904144
-53.904144
-53.910976
-53.910976
-53.917805
-53.917805
-53.917805
-53.910976
-53.904144
-53.904144
-53.904144
-53.904144
-53.904144
-53.910976
-53.917805
-53.917805
-53.917805
-53.917805
-53.917805
-53.917805
-53.917805
-53.917805
-53.917805
-53.92463
-53.92463
-53.917805
-53.917805
-53.917805
-53.917805
-53.917805
-53.917805
-53.917805
-53.92463
-53.92463
-53.92463
-53.92463
-53.92463
-53.92463
-53.92463
-53.92463
-53.92463
-53.931454
-53.931454
-53.931454
-53.931454
-53.931454
-53.931454
-53.931454
-53.931454
-53.931454
-53.931454
-53.931454
-53.931454
-53.931454
-53.931454
-53.93828
-53.93828
-53.93828
-53.931454
-53.931454
-53.931454
-53.931454
-53.931454
-53.931454
-53.93828
-53.93828
-53.93828
-53.931454
-53.931454
-53.931454
-53.93828
-53.93828
-53.9451
-53.9451
-53.9451
-53.9451
-53.9451
-53.9451
-53.9451
-53.9451
-53.9451
-53.9451
-53.9451
-53.9451
-53.951923
-53.951923
-53.951923
-53.9451
-53.9451
-53.951923
-53.95874
-53.95874
-53.95874
-53.951923
-53.9451
-53.93828
-53.9451
-53.9451
-53.951923
-53.951923
-53.951923
-53.951923
-53.95874
-53.95874
-53.95874
-53.951923
-53.951923
-53.951923
-53.951923
-53.951923
-53.951923
-53.951923
-53.951923
-53.951923
-53.951923
-53.951923
-53.951923
-53.951923
-53.951923
-53.951923
-53.951923
-53.951923
-53.951923
-53.951923
-53.951923
-53.9451
-53.951923
-53.951923
-53.951923
-53.95874
-53.95874
-53.951923
-53.9451
-53.9451
-53.951923
-53.951923
-53.951923
-53.9451
-53.9451
-53.9451
-53.951923
-53.9451
-53.9451
-53.9451
-53.951923
-53.951923
-53.951923
-53.951923
-53.951923
-53.951923
-53.951923
-53.951923
-53.951923
-53.951923
-53.951923
-53.9451
-53.9451
-53.9451
-53.951923
-53.951923
-53.951923
-53.9451
-53.9451
-53.951923
-53.951923
-53.951923
-53.951923
-53.951923
-53.9451
-53.9451
-53.9451
-53.951923
-53.95874
-53.95874
-53.951923
-53.951923
-53.951923
-53.951923
-53.951923
-53.951923
-53.951923
-53.951923
-53.95874
-53.95874
-53.951923
-53.951923
-53.95874
-53.95874
-53.95874
-53.95874
-53.951923
-53.9451
-53.9451
-53.951923
-53.95874
-53.951923
-53.93828
-53.9451
-53.951923
-53.95874
-53.95874
-53.951923
-53.951923
-53.951923
-53.951923
-53.951923
-53.95874
-53.95874
-53.96555
-53.95874
-53.95874
-53.951923
-53.951923
-53.9451
-53.9451
-53.951923
-53.95874
-53.96555
-53.96555
-53.96555
-53.96555
-53.95874
-53.95874
-53.95874
-53.96555
-53.96555
-53.96555
-53.96555
-53.96555
-53.96555
-53.96555
-53.96555
-53.95874
-53.95874
-53.95874
-53.96555
-53.96555
-53.96555
-53.96555
-53.96555
-53.96555
-53.96555
-53.96555
-53.95874
-53.95874
-53.96555
-53.96555
-53.972366
-53.972366
-53.972366
-53.972366
-53.972366
-53.972366
-53.972366
-53.972366
-53.972366
-53.97918
-53.97918
-53.972366
-53.972366
-53.972366
-53.97918
-53.98599
-53.98599
-53.97918
-53.97918
-53.97918
-53.98599
-53.97918
-53.97918
-53.97918
-53.97918
-53.97918
-53.97918
-53.98599
-53.98599
-53.98599
-53.992798
-53.992798
-53.98599
-53.98599
-53.98599
-53.98599
-53.992798
-53.992798
-53.992798
-53.992798
-53.992798
-53.992798
-53.992798
-53.992798
-53.992798
-53.992798
-53.992798
-53.992798
-53.992798
-53.999607
-53.999607
-54.006416
-54.006416
-53.992798
-53.98599
-53.98599
-53.992798
-53.999607
-53.999607
-53.992798
-53.992798
-53.999607
-53.999607
-53.999607
-53.992798
-53.992798
-53.992798
-53.999607
-53.999607
-54.006416
-53.999607
-53.992798
-53.992798
-53.992798
-53.992798
-53.992798
-53.98599
-53.98599
-53.992798
-53.992798
-53.992798
-53.992798
-53.98599
-53.98599
-53.98599
-53.992798
-53.999607
-53.999607
-53.999607
-53.992798
-53.992798
-53.992798
-53.992798
-53.992798
-53.992798
-53.98599
-53.992798
-53.992798
-53.999607
-53.999607
-53.999607
-53.992798
-53.992798
-53.98599
-53.97918
-53.97918
-53.972366
-53.97918
-53.97918
-53.98599
-53.98599
-53.97918
-53.97918
-53.98599
-53.992798
-53.992798
-53.98599
-53.98599
-53.992798
-53.992798
-53.992798
-53.98599
-53.98599
-53.98599
-53.98599
-53.97918
-53.98599
-53.97918
-53.97918
-53.97918
-53.98599
-53.992798
-53.992798
-53.98599
-53.98599
-53.98599
-53.98599
-53.98599
-53.98599
-53.97918
-53.97918
-53.972366
-53.97918
-53.98599
-53.992798
-53.992798
-53.98599
-53.98599
-53.98599
-53.98599
-53.98599
-53.98599
-53.98599
-53.98599
-53.97918
-53.97918
-53.97918
-53.98599
-53.98599
-53.98599
-53.98599
-53.97918
-53.97918
-53.97918
-53.97918
-53.97918
-53.98599
-53.98599
-53.98599
-53.97918
-53.97918
-53.97918
-53.97918
-53.98599
-53.98599
-53.98599
-53.98599
-53.98599
-53.97918
-53.98599
-53.98599
-53.98599
-53.98599
-53.97918
-53.972366
-53.972366
-53.972366
-53.97918
-53.97918
-53.98599
-53.98599
-53.98599
-53.98599
-53.97918
-53.97918
-53.98599
-53.98599
-53.98599
-53.97918
-53.972366
-53.972366
-53.972366
-53.97918
-53.97918
-53.98599
-53.98599
-53.97918
-53.97918
-53.97918
-53.98599
-53.97918
-53.97918
-53.97918
-53.972366
-53.972366
-53.972366
-53.97918
-53.97918
-53.97918
-53.97918
-53.97918
-53.97918
-53.97918
-53.97918
-53.98599
-53.98599
-53.98599
-53.97918
-53.97918
-53.97918
-53.98599
-53.98599
-53.98599
-53.992798
-53.992798
-53.98599
-53.97918
-53.97918
-53.98599
-53.98599
-53.97918
-53.97918
-53.97918
-53.97918
-53.98599
-53.97918
-53.97918
-53.97918
-53.98599
-53.98599
-53.98599
-53.98599
-53.98599
-53.98599
-53.98599
-53.98599
-53.98599
-53.98599
-53.97918
-53.97918
-53.97918
-53.97918
-53.97918
-53.97918
-53.97918
-53.98599
-53.98599
-53.98599
-53.992798
-53.999607
-53.992798
-53.98599
-53.98599
-53.98599
-53.992798
-53.98599
-53.97918
-53.97918
-53.98599
-53.98599
-53.98599
-53.98599
-53.992798
-53.992798
-53.992798
-53.98599
-53.98599
-53.97918
-53.97918
-53.97918
-53.97918
-53.98599
-53.992798
-53.992798
-53.98599
-53.98599
-53.98599
-53.992798
-53.992798
-53.98599
-53.98599
-53.98599
-53.992798
-53.992798
-53.992798
-53.98599
-53.98599
-53.97918
-53.98599
-53.992798
-53.992798
-53.999607
-53.999607
-53.999607
-53.999607
-53.992798
-53.98599
-53.98599
-53.992798
-53.992798
-53.992798
-53.992798
-53.98599
-53.98599
-53.992798
-53.992798
-53.98599
-53.98599
-53.97918
-53.97918
-53.97918
-53.97918
-53.98599
-53.98599
-53.992798
-53.992798
-53.992798
-53.98599
-53.992798
-53.999607
-54.006416
-53.999607
-53.992798
-53.97918
-53.97918
-53.98599
-53.98599
-53.97918
-53.97918
-53.97918
-53.97918
-53.98599
-53.98599
-53.98599
-53.98599
-53.97918
-53.97918
-53.98599
-53.992798
-53.992798
-53.992798
-53.98599
-53.97918
-53.97918
-53.98599
-53.992798
-53.992798
-53.992798
-53.992798
-53.992798
-53.992798
-53.98599
-53.97918
-53.97918
-53.98599
-53.992798
-53.992798
-53.992798
-53.992798
-53.992798
-53.992798
-53.98599
-53.97918
-53.97918
-53.98599
-53.992798
-53.992798
-53.98599
-53.992798
-53.992798
-53.992798
-53.992798
-53.999607
-53.999607
-53.999607
-53.999607
-53.999607
-53.999607
-53.992798
-53.992798
-53.992798
-53.999607
-53.999607
-53.999607
-53.999607
-53.999607
-53.999607
-53.992798
-53.999607
-53.999607
-54.006416
-53.999607
-53.992798
-53.999607
-54.006416
-54.006416
-53.999607
-53.999607
-53.999607
-54.006416
-54.013214
-54.013214
-54.013214
-54.006416
-54.006416
-54.006416
-54.013214
-54.013214
-54.020016
-54.020016
-54.020016
-54.013214
-54.013214
-54.013214
-54.013214
-54.013214
-54.013214
-54.013214
-54.013214
-54.020016
-54.020016
-54.013214
-54.013214
-54.013214
-54.020016
-54.020016
-54.020016
-54.020016
-54.020016
-54.026817
-54.026817
-54.020016
-54.020016
-54.020016
-54.020016
-54.020016
-54.026817
-54.026817
-54.026817
-54.026817
-54.026817
-54.033615
-54.033615
-54.033615
-54.04041
-54.04041
-54.033615
-54.04041
-54.04041
-54.04041
-54.04041
-54.04041
-54.04041
-54.033615
-54.033615
-54.033615
-54.04041
-54.04041
-54.04041
-54.04041
-54.04041
-54.047207
-54.04041
-54.033615
-54.04041
-54.04041
-54.047207
-54.047207
-54.047207
-54.047207
-54.053997
-54.053997
-54.053997
-54.053997
-54.053997
-54.053997
-54.047207
-54.047207
-54.053997
-54.053997
-54.047207
-54.047207
-54.053997
-54.060795
-54.053997
-54.047207
-54.047207
-54.053997
-54.060795
-54.060795
-54.047207
-54.04041
-54.047207
-54.047207
-54.053997
-54.053997
-54.047207
-54.053997
-54.053997
-54.060795
-54.060795
-54.060795
-54.060795
-54.053997
-54.060795
-54.060795
-54.060795
-54.060795
-54.060795
-54.067577
-54.067577
-54.067577
-54.060795
-54.067577
-54.067577
-54.067577
-54.067577
-54.067577
-54.067577
-54.067577
-54.060795
-54.060795
-54.060795
-54.067577
-54.067577
-54.067577
-54.067577
-54.07437
-54.07437
-54.07437
-54.07437
-54.07437
-54.07437
-54.067577
-54.067577
-54.067577
-54.067577
-54.07437
-54.07437
-54.07437
-54.08115
-54.087936
-54.087936
-54.08115
-54.08115
-54.08115
-54.08115
-54.087936
-54.087936
-54.08115
-54.07437
-54.07437
-54.08115
-54.087936
-54.087936
-54.087936
-54.094715
-54.087936
-54.094715
-54.094715
-54.101498
-54.101498
-54.101498
-54.101498
-54.101498
-54.101498
-54.101498
-54.101498
-54.108276
-54.108276
-54.108276
-54.108276
-54.11506
-54.11506
-54.121834
-54.121834
-54.121834
-54.11506
-54.108276
-54.108276
-54.11506
-54.11506
-54.11506
-54.11506
-54.121834
-54.128605
-54.128605
-54.128605
-54.135372
-54.135372
-54.135372
-54.128605
-54.121834
-54.128605
-54.135372
-54.135372
-54.135372
-54.142143
-54.148914
-54.148914
-54.148914
-54.142143
-54.142143
-54.142143
-54.142143
-54.142143
-54.142143
-54.142143
-54.142143
-54.148914
-54.148914
-54.148914
-54.155678
-54.155678
-54.148914
-54.148914
-54.148914
-54.148914
-54.148914
-54.155678
-54.162445
-54.155678
-54.155678
-54.155678
-54.155678
-54.162445
-54.162445
-54.155678
-54.162445
-54.162445
-54.162445
-54.155678
-54.148914
-54.148914
-54.155678
-54.162445
-54.162445
-54.16921
-54.16921
-54.162445
-54.155678
-54.155678
-54.162445
-54.162445
-54.162445
-54.162445
-54.155678
-54.155678
-54.162445
-54.162445
-54.162445
-54.16921
-54.16921
-54.16921
-54.16921
-54.16921
-54.162445
-54.16921
-54.17597
-54.17597
-54.162445
-54.162445
-54.16921
-54.17597
-54.17597
-54.16921
-54.162445
-54.162445
-54.16921
-54.16921
-54.162445
-54.16921
-54.16921
-54.162445
-54.155678
-54.162445
-54.162445
-54.16921
-54.16921
-54.16921
-54.162445
-54.162445
-54.162445
-54.162445
-54.16921
-54.16921
-54.17597
-54.16921
-54.16921
-54.162445
-54.162445
-54.162445
-54.162445
-54.162445
-54.16921
-54.16921
-54.16921
-54.16921
-54.17597
-54.16921
-54.16921
-54.162445
-54.162445
-54.162445
-54.16921
-54.17597
-54.17597
-54.16921
-54.162445
-54.155678
-54.162445
-54.16921
-54.16921
-54.16921
-54.16921
-54.16921
-54.16921
-54.162445
-54.162445
-54.162445
-54.162445
-54.16921
-54.16921
-54.16921
-54.16921
-54.16921
-54.17597
-54.16921
-54.16921
-54.16921
-54.162445
-54.162445
-54.162445
-54.162445
-54.16921
-54.16921
-54.16921
-54.162445
-54.16921
-54.17597
-54.182728
-54.17597
-54.16921
-54.16921
-54.16921
-54.16921
-54.16921
-54.16921
-54.16921
-54.16921
-54.16921
-54.16921
-54.16921
-54.17597
-54.17597
-54.17597
-54.17597
-54.16921
-54.16921
-54.17597
-54.17597
-54.16921
-54.162445
-54.162445
-54.162445
-54.162445
-54.16921
-54.16921
-54.16921
-54.162445
-54.162445
-54.162445
-54.162445
-54.162445
-54.16921
-54.16921
-54.16921
-54.16921
-54.17597
-54.17597
-54.17597
-54.16921
-54.16921
-54.162445
-54.162445
-54.162445
-54.16921
-54.16921
-54.16921
-54.16921
-54.16921
-54.17597
-54.16921
-54.16921
-54.162445
-54.16921
-54.16921
-54.16921
-54.16921
-54.17597
-54.17597
-54.17597
-54.162445
-54.148914
-54.148914
-54.155678
-54.162445
-54.16921
-54.17597
-54.17597
-54.17597
-54.16921
-54.162445
-54.162445
-54.16921
-54.16921
-54.16921
-54.17597
-54.17597
-54.16921
-54.16921
-54.16921
-54.16921
-54.16921
-54.16921
-54.16921
-54.16921
-54.16921
-54.16921
-54.16921
-54.162445
-54.162445
-54.162445
-54.16921
-54.17597
-54.182728
-54.182728
-54.17597
-54.16921
-54.162445
-54.16921
-54.16921
-54.16921
-54.162445
-54.162445
-54.16921
-54.16921
-54.16921
-54.16921
-54.16921
-54.16921
-54.162445
-54.155678
-54.162445
-54.16921
-54.17597
-54.17597
-54.16921
-54.16921
-54.16921
-54.16921
-54.16921
-54.16921
-54.16921
-54.16921
-54.162445
-54.162445
-54.162445
-54.16921
-54.16921
-54.16921
-54.16921
-54.16921
-54.16921
-54.16921
-54.16921
-54.16921
-54.16921
-54.16921
-54.17597
-54.17597
-54.16921
-54.16921
-54.16921
-54.17597
-54.17597
-54.17597
-54.16921
-54.162445
-54.162445
-54.162445
-54.162445
-54.155678
-54.162445
-54.16921
-54.17597
-54.17597
-54.16921
-54.162445
-54.155678
-54.162445
-54.162445
-54.16921
-54.16921
-54.16921
-54.16921
-54.162445
-54.162445
-54.16921
-54.17597
-54.16921
-54.16921
-54.16921
-54.16921
-54.16921
-54.16921
-54.16921
-54.16921
-54.16921
-54.16921
-54.16921
-54.17597
-54.16921
-54.162445
-54.16921
-54.16921
-54.16921
-54.16921
-54.16921
-54.16921
-54.16921
-54.16921
-54.16921
-54.16921
-54.16921
-54.16921
-54.17597
-54.17597
-54.17597
-54.16921
-54.162445
-54.162445
-54.16921
-54.17597
-54.17597
-54.17597
-54.17597
-54.17597
-54.17597
-54.16921
-54.16921
-54.16921
-54.17597
-54.16921
-54.16921
-54.16921
-54.16921
-54.16921
-54.16921
-54.17597
-54.17597
-54.17597
-54.17597
-54.17597
-54.17597
-54.16921
-54.162445
-54.162445
-54.16921
-54.17597
-54.16921
-54.162445
-54.162445
-54.162445
-54.162445
-54.162445
-54.155678
-54.155678
-54.16921
-54.17597
-54.17597
-54.16921
-54.162445
-54.162445
-54.16921
-54.16921
-54.17597
-54.16921
-54.16921
-54.16921
-54.16921
-54.16921
-54.16921
-54.162445
-54.162445
-54.16921
-54.16921
-54.16921
-54.16921
-54.162445
-54.162445
-54.155678
-54.162445
-54.162445
-54.16921
-54.16921
-54.16921
-54.16921
-54.16921
-54.162445
-54.162445
-54.16921
-54.16921
-54.162445
-54.155678
-54.155678
-54.155678
-54.155678
-54.155678
-54.155678
-54.162445
-54.155678
-54.148914
-54.148914
-54.155678
-54.162445
-54.162445
-54.162445
-54.162445
-54.16921
-54.16921
-54.162445
-54.162445
-54.162445
-54.162445
-54.162445
-54.155678
-54.155678
-54.162445
-54.16921
-54.162445
-54.162445
-54.162445
-54.16921
-54.17597
-54.16921
-54.162445
-54.155678
-54.162445
-54.162445
-54.162445
-54.155678
-54.155678
-54.162445
-54.162445
-54.16921
-54.16921
-54.162445
-54.162445
-54.162445
-54.16921
-54.162445
-54.155678
-54.155678
-54.162445
-54.162445
-54.162445
-54.155678
-54.155678
-54.162445
-54.16921
-54.162445
-54.162445
-54.155678
-54.155678
-54.162445
-54.155678
-54.155678
-54.155678
-54.162445
-54.162445
-54.162445
-54.162445
-54.162445
-54.162445
-54.162445
-54.162445
-54.162445
-54.162445
-54.16921
-54.16921
-54.16921
-54.162445
-54.162445
-54.162445
-54.16921
-54.16921
-54.16921
-54.162445
-54.155678
-54.155678
-54.155678
-54.155678
-54.155678
-54.162445
-54.162445
-54.162445
-54.155678
-54.155678
-54.155678
-54.162445
-54.162445
-54.155678
-54.155678
-54.155678
-54.162445
-54.16921
-54.162445
-54.155678
-54.155678
-54.162445
-54.162445
-54.162445
-54.162445
-54.155678
-54.155678
-54.162445
-54.162445
-54.162445
-54.155678
-54.155678
-54.162445
-54.162445
-54.162445
-54.162445
-54.162445
-54.162445
-54.162445
-54.162445
-54.162445
-54.16921
-54.16921
-54.162445
-54.162445
-54.162445
-54.162445
-54.162445
-54.162445
-54.155678
-54.155678
-54.155678
-54.155678
-54.155678
-54.155678
-54.155678
-54.155678
-54.155678
-54.162445
-54.162445
-54.162445
-54.162445
-54.155678
-54.155678
-54.155678
-54.155678
-54.155678
-54.155678
-54.162445
-54.162445
-54.162445
-54.155678
-54.155678
-54.155678
-54.162445
-54.162445
-54.162445
-54.155678
-54.155678
-54.162445
-54.162445
-54.162445
-54.155678
-54.155678
-54.155678
-54.155678
-54.155678
-54.155678
-54.155678
-54.155678
-54.155678
-54.155678
-54.155678
-54.162445
-54.162445
-54.162445
-54.162445
-54.162445
-54.155678
-54.155678
-54.155678
-54.162445
-54.162445
-54.162445
-54.155678
-54.155678
-54.162445
-54.162445
-54.16921
-54.162445
-54.155678
-54.155678
-54.155678
-54.155678
-54.155678
-54.155678
-54.155678
-54.148914
-54.148914
-54.148914
-54.148914
-54.148914
-54.148914
-54.155678
-54.155678
-54.162445
-54.162445
-54.162445
-54.155678
-54.155678
-54.155678
-54.162445
-54.155678
-54.155678
-54.155678
-54.155678
-54.155678
-54.155678
-54.148914
-54.155678
-54.162445
-54.162445
-54.155678
-54.155678
-54.155678
-54.162445
-54.162445
-54.155678
-54.155678
-54.155678
-54.162445
-54.16921
-54.16921
-54.16921
-54.162445
-54.155678
-54.155678
-54.162445
-54.162445
-54.162445
-54.155678
-54.148914
-54.148914
-54.148914
-54.155678
-54.155678
-54.155678
-54.155678
-54.155678
-54.162445
-54.162445
-54.155678
-54.155678
-54.155678
-54.155678
-54.155678
-54.155678
-54.155678
-54.155678
-54.155678
-54.155678
-54.155678
-54.162445
-54.162445
-54.155678
-54.155678
-54.155678
-54.162445
-54.162445
-54.162445
-54.162445
-54.162445
-54.162445
-54.162445
-54.162445
-54.155678
-54.148914
-54.148914
-54.155678
-54.16921
-54.162445
-54.162445
-54.162445
-54.162445
-54.162445
-54.155678
-54.155678
-54.162445
-54.162445
-54.162445
-54.162445
-54.162445
-54.162445
-54.162445
-54.155678
-54.155678
-54.155678
-54.155678
-54.155678
-54.162445
-54.155678
-54.155678
-54.155678
-54.155678
-54.148914
-54.148914
-54.155678
-54.162445
-54.162445
-54.155678
-54.155678
-54.148914
-54.148914
-54.155678
-54.162445
-54.162445
-54.162445
-54.155678
-54.155678
-54.162445
-54.16921
-54.16921
-54.16921
-54.162445
-54.162445
-54.155678
-54.155678
-54.155678
-54.155678
-54.155678
-54.155678
-54.155678
-54.155678
-54.155678
-54.162445
-54.16921
-54.162445
-54.162445
-54.155678
-54.155678
-54.155678
-54.155678
-54.155678
-54.155678
-54.155678
-54.155678
-54.155678
-54.162445
-54.16921
-54.162445
-54.155678
-54.155678
-54.155678
-54.162445
-54.162445
-54.155678
-54.148914
-54.148914
-54.155678
-54.162445
-54.162445
-54.162445
-54.155678
-54.155678
-54.162445
-54.162445
-54.155678
-54.148914
-54.142143
-54.148914
-54.148914
-54.148914
-54.148914
-54.148914
-54.148914
-54.155678
-54.155678
-54.148914
-54.148914
-54.148914
-54.148914
-54.148914
-54.148914
-54.148914
-54.155678
-54.162445
-54.155678
-54.148914
-54.148914
-54.148914
-54.148914
-54.148914
-54.155678
-54.148914
-54.148914
-54.148914
-54.148914
-54.148914
-54.148914
-54.148914
-54.148914
-54.142143
-54.142143
-54.148914
-54.155678
-54.155678
-54.155678
-54.155678
-54.155678
-54.155678
-54.155678
-54.155678
-54.155678
-54.155678
-54.148914
-54.148914
-54.142143
-54.142143
-54.148914
-54.148914
-54.142143
-54.142143
-54.142143
-54.142143
-54.148914
-54.148914
-54.148914
-54.142143
-54.142143
-54.142143
-54.148914
-54.148914
-54.148914
-54.142143
-54.142143
-54.142143
-54.148914
-54.155678
-54.148914
-54.142143
-54.142143
-54.148914
-54.155678
-54.155678
-54.148914
-54.148914
-54.148914
-54.148914
-54.148914
-54.148914
-54.142143
-54.142143
-54.148914
-54.148914
-54.148914
-54.148914
-54.148914
-54.148914
-54.142143
-54.142143
-54.142143
-54.142143
-54.148914
-54.148914
-54.148914
-54.148914
-54.148914
-54.148914
-54.148914
-54.142143
-54.142143
-54.142143
-54.148914
-54.148914
-54.142143
-54.142143
-54.142143
-54.135372
-54.135372
-54.142143
-54.148914
-54.142143
-54.135372
-54.135372
-54.142143
-54.142143
-54.142143
-54.135372
-54.135372
-54.135372
-54.142143
-54.148914
-54.148914
-54.148914
-54.148914
-54.142143
-54.142143
-54.142143
-54.142143
-54.142143
-54.142143
-54.135372
-54.135372
-54.135372
-54.135372
-54.135372
-54.135372
-54.135372
-54.135372
-54.135372
-54.135372
-54.135372
-54.135372
-54.135372
-54.135372
-54.135372
-54.135372
-54.135372
-54.135372
-54.128605
-54.128605
-54.128605
-54.135372
-54.135372
-54.135372
-54.135372
-54.128605
-54.128605
-54.135372
-54.128605
-54.128605
-54.128605
-54.128605
-54.135372
-54.135372
-54.135372
-54.128605
-54.128605
-54.128605
-54.128605
-54.128605
-54.121834
-54.128605
-54.128605
-54.135372
-54.128605
-54.128605
-54.121834
-54.128605
-54.128605
-54.128605
-54.128605
-54.128605
-54.135372
-54.135372
-54.135372
-54.135372
-54.128605
-54.128605
-54.135372
-54.135372
-54.128605
-54.121834
-54.11506
-54.11506
-54.11506
-54.11506
-54.11506
-54.11506
-54.121834
-54.121834
-54.11506
-54.11506
-54.11506
-54.121834
-54.128605
-54.128605
-54.128605
-54.121834
-54.121834
-54.11506
-54.11506
-54.11506
-54.121834
-54.11506
-54.11506
-54.11506
-54.11506
-54.11506
-54.11506
-54.11506
-54.11506
-54.11506
-54.11506
-54.11506
-54.11506
-54.121834
-54.121834
-54.11506
-54.11506
-54.108276
-54.11506
-54.11506
-54.11506
-54.11506
-54.11506
-54.121834
-54.121834
-54.121834
-54.108276
-54.108276
-54.11506
-54.121834
-54.121834
-54.121834
-54.11506
-54.11506
-54.11506
-54.11506
-54.11506
-54.11506
-54.11506
-54.11506
-54.108276
-54.108276
-54.108276
-54.108276
-54.11506
-54.11506
-54.11506
-54.108276
-54.101498
-54.101498
-54.101498
-54.108276
-54.108276
-54.108276
-54.108276
-54.108276
-54.108276
-54.11506
-54.11506
-54.11506
-54.108276
-54.108276
-54.108276
-54.108276
-54.108276
-54.101498
-54.101498
-54.108276
-54.108276
-54.108276
-54.108276
-54.108276
-54.108276
-54.108276
-54.108276
-54.108276
-54.108276
-54.108276
-54.108276
-54.108276
-54.11506
-54.11506
-54.11506
-54.11506
-54.11506
-54.11506
-54.108276
-54.108276
-54.108276
-54.11506
-54.11506
-54.11506
-54.108276
-54.11506
-54.11506
-54.121834
-54.11506
-54.11506
-54.108276
-54.108276
-54.108276
-54.101498
-54.101498
-54.101498
-54.108276
-54.108276
-54.108276
-54.11506
-54.108276
-54.108276
-54.108276
-54.11506
-54.108276
-54.108276
-54.101498
-54.101498
-54.108276
-54.108276
-54.108276
-54.108276
-54.108276
-54.108276
-54.108276
-54.108276
-54.101498
-54.101498
-54.108276
-54.108276
-54.101498
-54.101498
-54.101498
-54.101498
-54.108276
-54.108276
-54.108276
-54.108276
-54.108276
-54.101498
-54.101498
-54.101498
-54.101498
-54.101498
-54.101498
-54.101498
-54.101498
-54.108276
-54.108276
-54.11506
-54.108276
-54.101498
-54.101498
-54.101498
-54.108276
-54.108276
-54.101498
-54.101498
-54.108276
-54.108276
-54.101498
-54.101498
-54.108276
-54.108276
-54.108276
-54.101498
-54.101498
-54.101498
-54.108276
-54.108276
-54.108276
-54.108276
-54.108276
-54.11506
-54.11506
-54.11506
-54.108276
-54.101498
-54.108276
-54.108276
-54.101498
-54.094715
-54.094715
-54.094715
-54.101498
-54.108276
-54.108276
-54.108276
-54.101498
-54.101498
-54.101498
-54.108276
-54.108276
-54.108276
-54.108276
-54.11506
-54.11506
-54.108276
-54.094715
-54.094715
-54.101498
-54.108276
-54.11506
-54.108276
-54.101498
-54.094715
-54.101498
-54.108276
-54.11506
-54.142143
-54.17597
-54.243484
-54.256966
-54.128605
-54.006416
-54.006416
-54.08115
-54.128605
-54.108276
-54.07437
-54.067577
-54.08115
-54.094715
-54.108276
-54.121834
-54.128605
-54.108276
-54.087936
-54.08115
-54.087936
-54.101498
-54.101498
-54.101498
-54.094715
-54.087936
-54.094715
-54.094715
-54.101498
-54.101498
-54.101498
-54.101498
-54.094715
-54.094715
-54.094715
-54.101498
-54.101498
-54.094715
-54.094715
-54.087936
-54.087936
-54.094715
-54.094715
-54.094715
-54.094715
-54.101498
-54.101498
-54.094715
-54.094715
-54.087936
-54.094715
-54.094715
-54.094715
-54.087936
-54.087936
-54.087936
-54.094715
-54.094715
-54.087936
-54.094715
-54.094715
-54.094715
-54.094715
-54.094715
-54.094715
-54.087936
-54.087936
-54.094715
-54.094715
-54.094715
-54.094715
-54.087936
-54.087936
-54.087936
-54.087936
-54.094715
-54.094715
-54.087936
-54.087936
-54.087936
-54.087936
-54.08115
-54.087936
-54.087936
-54.087936
-54.087936
-54.087936
-54.087936
-54.087936
-54.08115
-54.08115
-54.087936
-54.087936
-54.087936
-54.087936
-54.087936
-54.087936
-54.087936
-54.08115
-54.07437
-54.07437
-54.08115
-54.08115
-54.08115
-54.08115
-54.087936
-54.087936
-54.08115
-54.07437
-54.07437
-54.07437
-54.07437
-54.07437
-54.07437
-54.08115
-54.08115
-54.08115
-54.08115
-54.087936
-54.087936
-54.087936
-54.087936
-54.08115
-54.08115
-54.08115
-54.08115
-54.07437
-54.07437
-54.07437
-54.08115
-54.08115
-54.08115
-54.08115
-54.08115
-54.08115
-54.08115
-54.08115
-54.08115
-54.08115
-54.08115
-54.07437
-54.08115
-54.08115
-54.08115
-54.07437
-54.07437
-54.08115
-54.08115
-54.08115
-54.07437
-54.07437
-54.07437
-54.08115
-54.08115
-54.08115
-54.08115
-54.08115
-54.08115
-54.07437
-54.067577
-54.067577
-54.07437
-54.08115
-54.08115
-54.08115
-54.08115
-54.08115
-54.08115
-54.08115
-54.08115
-54.08115
-54.07437
-54.07437
-54.07437
-54.07437
-54.07437
-54.07437
-54.07437
-54.067577
-54.07437
-54.07437
-54.07437
-54.07437
-54.07437
-54.07437
-54.07437
-54.08115
-54.08115
-54.08115
-54.08115
-54.08115
-54.08115
-54.07437
-54.07437
-54.067577
-54.07437
-54.08115
-54.08115
-54.07437
-54.07437
-54.07437
-54.07437
-54.08115
-54.087936
-54.087936
-54.087936
-54.087936
-54.08115
-54.08115
-54.08115
-54.08115
-54.08115
-54.08115
-54.087936
-54.08115
-54.07437
-54.07437
-54.07437
-54.08115
-54.08115
-54.08115
-54.08115
-54.08115
-54.08115
-54.07437
-54.08115
-54.08115
-54.07437
-54.07437
-54.07437
-54.08115
-54.08115
-54.08115
-54.087936
-54.08115
-54.08115
-54.07437
-54.07437
-54.07437
-54.08115
-54.08115
-54.08115
-54.08115
-54.08115
-54.08115
-54.08115
-54.08115
-54.08115
-54.08115
-54.07437
-54.07437
-54.07437
-54.08115
-54.08115
-54.08115
-54.07437
-54.07437
-54.07437
-54.08115
-54.08115
-54.08115
-54.07437
-54.07437
-54.067577
-54.07437
-54.07437
-54.07437
-54.07437
-54.07437
-54.07437
-54.08115
-54.08115
-54.07437
-54.07437
-54.07437
-54.07437
-54.07437
-54.07437
-54.07437
-54.08115
-54.08115
-54.08115
-54.067577
-54.067577
-54.07437
-54.08115
-54.07437
-54.067577
-54.067577
-54.067577
-54.07437
-54.07437
-54.07437
-54.07437
-54.08115
-54.08115
-54.08115
-54.08115
-54.08115
-54.08115
-54.08115
-54.08115
-54.08115
-54.08115
-54.08115
-54.07437
-54.07437
-54.07437
-54.07437
-54.07437
-54.067577
-54.067577
-54.07437
-54.07437
-54.08115
-54.08115
-54.07437
-54.067577
-54.067577
-54.07437
-54.067577
-54.067577
-54.067577
-54.07437
-54.07437
-54.08115
-54.08115
-54.08115
-54.07437
-54.07437
-54.07437
-54.07437
-54.07437
-54.07437
-54.07437
-54.07437
-54.07437
-54.07437
-54.08115
-54.08115
-54.08115
-54.08115
-54.07437
-54.07437
-54.08115
-54.08115
-54.08115
-54.07437
-54.08115
-54.08115
-54.08115
-54.08115
-54.07437
-54.067577
-54.067577
-54.07437
-54.07437
-54.07437
-54.07437
-54.07437
-54.07437
-54.08115
-54.08115
-54.08115
-54.07437
-54.07437
-54.07437
-54.07437
-54.07437
-54.07437
-54.07437
-54.07437
-54.067577
-54.060795
-54.060795
-54.067577
-54.07437
-54.07437
-54.07437
-54.067577
-54.07437
-54.07437
-54.08115
-54.07437
-54.067577
-54.060795
-54.060795
-54.060795
-54.060795
-54.067577
-54.07437
-54.07437
-54.07437
-54.067577
-54.067577
-54.060795
-54.060795
-54.060795
-54.060795
-54.060795
-54.067577
-54.067577
-54.067577
-54.067577
-54.067577
-54.060795
-54.060795
-54.053997
-54.060795
-54.060795
-54.060795
-54.060795
-54.060795
-54.060795
-54.060795
-54.053997
-54.053997
-54.060795
-54.060795
-54.053997
-54.053997
-54.060795
-54.060795
-54.060795
-54.060795
-54.060795
-54.060795
-54.060795
-54.053997
-54.053997
-54.047207
-54.053997
-54.053997
-54.060795
-54.053997
-54.047207
-54.047207
-54.053997
-54.053997
-54.053997
-54.047207
-54.047207
-54.04041
-54.04041
-54.04041
-54.047207
-54.047207
-54.047207
-54.047207
-54.04041
-54.04041
-54.04041
-54.047207
-54.047207
-54.047207
-54.04041
-54.04041
-54.053997
-54.060795
-54.060795
-54.053997
-54.047207
-54.047207
-54.04041
-54.04041
-54.033615
-54.033615
-54.04041
-54.04041
-54.04041
-54.04041
-54.047207
-54.047207
-54.04041
-54.033615
-54.033615
-54.033615
-54.033615
-54.04041
-54.04041
-54.033615
-54.033615
-54.026817
-54.026817
-54.026817
-54.026817
-54.026817
-54.020016
-54.020016
-54.020016
-54.026817
-54.026817
-54.026817
-54.020016
-54.026817
-54.026817
-54.033615
-54.026817
-54.026817
-54.020016
-54.026817
-54.026817
-54.020016
-54.013214
-54.013214
-54.013214
-54.020016
-54.020016
-54.020016
-54.013214
-54.013214
-54.013214
-54.020016
-54.020016
-54.020016
-54.013214
-54.013214
-54.013214
-54.013214
-54.013214
-54.013214
-54.013214
-54.006416
-54.006416
-54.006416
-54.013214
-54.013214
-54.013214
-54.013214
-54.013214
-54.013214
-54.013214
-54.013214
-54.006416
-54.006416
-54.006416
-54.006416
-54.006416
-54.006416
-54.013214
-54.013214
-54.006416
-53.999607
-53.999607
-54.006416
-54.006416
-54.006416
-54.006416
-54.006416
-54.006416
-54.006416
-54.006416
-54.006416
-54.006416
-54.006416
-54.006416
-54.013214
-54.013214
-54.013214
-54.006416
-54.006416
-53.999607
-53.999607
-53.999607
-53.999607
-53.999607
-53.992798
-53.992798
-53.999607
-53.999607
-53.992798
-53.992798
-53.999607
-54.006416
-53.999607
-53.999607
-53.999607
-53.999607
-53.999607
-53.999607
-53.999607
-53.999607
-53.999607
-53.999607
-53.999607
-54.006416
-54.006416
-54.006416
-54.006416
-54.006416
-54.006416
-54.013214
-54.006416
-54.006416
-53.999607
-53.999607
-53.999607
-54.006416
-53.999607
-53.999607
-53.999607
-54.006416
-54.006416
-53.999607
-53.999607
-53.999607
-53.999607
-53.999607
-53.999607
-54.006416
-54.006416
-54.006416
-54.006416
-53.999607
-53.999607
-53.999607
-53.999607
-53.999607
-53.999607
-53.999607
-54.006416
-54.006416
-54.006416
-53.999607
-53.992798
-53.999607
-53.999607
-53.999607
-53.999607
-53.999607
-53.999607
-54.006416
-54.013214
-54.006416
-53.999607
-53.999607
-53.999607
-53.992798
-53.98599
-53.992798
-53.999607
-54.006416
-54.006416
-53.999607
-53.999607
-53.999607
-53.999607
-54.006416
-54.006416
-54.006416
-53.999607
-53.999607
-53.992798
-53.992798
-53.992798
-53.999607
-54.006416
-54.006416
-53.999607
-53.999607
-53.992798
-53.992798
-53.992798
-53.999607
-53.999607
-53.999607
-53.999607
-53.992798
-53.992798
-53.999607
-54.006416
-54.006416
-53.999607
-53.992798
-53.999607
-53.999607
-53.999607
-53.999607
-53.999607
-53.999607
-53.999607
-53.999607
-53.999607
-53.999607
-53.999607
-53.999607
-53.999607
-53.992798
-53.992798
-53.999607
-54.006416
-54.006416
-53.999607
-53.999607
-53.999607
-53.999607
-53.999607
-53.999607
-53.992798
-53.992798
-53.992798
-53.999607
-53.999607
-53.999607
-53.999607
-53.992798
-53.992798
-53.992798
-53.999607
-53.999607
-53.999607
-53.999607
-53.999607
-53.999607
-54.006416
-54.013214
-54.020016
-54.013214
-53.999607
-53.992798
-53.999607
-54.006416
-54.006416
-53.999607
-53.992798
-53.999607
-54.006416
-54.006416
-54.006416
-53.999607
-53.999607
-53.999607
-53.999607
-53.999607
-53.999607
-53.999607
-53.999607
-53.999607
-53.999607
-53.999607
-53.999607
-53.999607
-53.999607
-53.999607
-53.999607
-53.999607
-53.999607
-53.999607
-53.999607
-53.992798
-53.992798
-53.999607
-53.999607
-53.999607
-53.999607
-54.006416
-54.006416
-53.999607
-53.999607
-53.999607
-54.006416
-53.999607
-53.999607
-53.999607
-53.999607
-53.999607
-53.992798
-53.992798
-53.999607
-53.999607
-53.999607
-53.999607
-53.999607
-53.999607
-53.999607
-53.999607
-53.992798
-53.992798
-53.999607
-54.006416
-54.006416
-54.006416
-54.006416
-53.999607
-53.992798
-53.992798
-53.992798
-53.999607
-54.006416
-54.013214
-54.006416
-54.006416
-53.999607
-53.999607
-53.999607
-54.006416
-54.006416
-54.006416
-54.006416
-53.999607
-53.999607
-54.006416
-54.006416
-54.006416
-54.006416
-54.006416
-54.013214
-54.013214
-54.006416
-53.999607
-53.999607
-54.006416
-54.013214
-54.006416
-53.999607
-54.006416
-54.013214
-54.013214
-54.013214
-54.013214
-54.006416
-53.992798
-53.992798
-53.999607
-54.006416
-54.013214
-54.006416
-53.999607
-53.999607
-54.006416
-54.006416
-53.999607
-53.992798
-53.992798
-53.999607
-54.006416
-53.999607
-53.999607
-53.999607
-54.006416
-54.006416
-54.006416
-54.006416
-53.999607
-53.999607
-53.999607
-54.006416
-54.006416
-53.999607
-53.999607
-53.999607
-53.999607
-54.006416
-53.999607
-53.992798
-53.992798
-53.999607
-54.006416
-54.006416
-54.006416
-54.006416
-54.006416
-53.999607
-53.999607
-54.006416
-54.006416
-54.006416
-54.006416
-54.006416
-54.013214
-54.013214
-54.013214
-54.013214
-54.013214
-54.013214
-54.013214
-54.013214
-54.006416
-54.013214
-54.013214
-54.013214
-54.013214
-54.013214
-54.020016
-54.020016
-54.013214
-53.999607
-53.999607
-54.006416
-54.013214
-54.013214
-54.013214
-54.013214
-54.020016
-54.020016
-54.020016
-54.020016
-54.020016
-54.013214
-54.013214
-54.013214
-54.020016
-54.013214
-54.006416
-54.006416
-54.006416
-54.013214
-54.006416
-54.006416
-54.006416
-54.013214
-54.020016
-54.013214
-54.006416
-54.013214
-54.013214
-54.013214
-54.013214
-54.013214
-54.013214
-54.013214
-54.006416
-54.006416
-54.013214
-54.026817
-54.026817
-54.020016
-54.013214
-54.020016
-54.020016
-54.026817
-54.026817
-54.020016
-54.013214
-54.013214
-54.020016
-54.020016
-54.026817
-54.026817
-54.026817
-54.026817
-54.020016
-54.013214
-54.020016
-54.020016
-54.026817
-54.020016
-54.020016
-54.020016
-54.020016
-54.026817
-54.026817
-54.026817
-54.026817
-54.026817
-54.026817
-54.026817
-54.026817
-54.033615
-54.033615
-54.033615
-54.033615
-54.04041
-54.04041
-54.04041
-54.04041
-54.033615
-54.033615
-54.033615
-54.033615
-54.033615
-54.033615
-54.026817
-54.026817
-54.033615
-54.033615
-54.033615
-54.026817
-54.026817
-54.033615
-54.033615
-54.033615
-54.04041
-54.04041
-54.04041
-54.04041
-54.047207
-54.047207
-54.047207
-54.04041
-54.04041
-54.04041
-54.047207
-54.047207
-54.047207
-54.04041
-54.033615
-54.033615
-54.04041
-54.047207
-54.047207
-54.04041
-54.033615
-54.033615
-54.033615
-54.033615
-54.033615
-54.033615
-54.04041
-54.047207
-54.04041
-54.04041
-54.033615
-54.026817
-54.026817
-54.033615
-54.04041
-54.04041
-54.04041
-54.04041
-54.033615
-54.026817
-54.026817
-54.026817
-54.033615
-54.033615
-54.04041
-54.033615
-54.033615
-54.033615
-54.033615
-54.033615
-54.04041
-54.04041
-54.04041
-54.04041
-54.033615
-54.033615
-54.033615
-54.04041
-54.04041
-54.04041
-54.033615
-54.033615
-54.033615
-54.04041
-54.04041
-54.04041
-54.04041
-54.033615
-54.04041
-54.04041
-54.04041
-54.033615
-54.026817
-54.026817
-54.026817
-54.033615
-54.033615
-54.033615
-54.033615
-54.04041
-54.04041
-54.04041
-54.033615
-54.033615
-54.026817
-54.026817
-54.033615
-54.033615
-54.033615
-54.026817
-54.033615
-54.033615
-54.033615
-54.026817
-54.026817
-54.026817
-54.026817
-54.026817
-54.026817
-54.026817
-54.026817
-54.026817
-54.033615
-54.033615
-54.033615
-54.067577
-54.094715
-54.07437
-54.033615
-53.999607
-54.006416
-54.026817
-54.033615
-54.026817
-54.020016
-54.020016
-54.020016
-54.020016
-54.020016
-54.020016
-54.020016
-54.026817
-54.026817
-54.026817
-54.026817
-54.026817
-54.026817
-54.020016
-54.026817
-54.026817
-54.026817
-54.020016
-54.020016
-54.020016
-54.020016
-54.020016
-54.013214
-54.013214
-54.020016
-54.020016
-54.013214
-54.013214
-54.020016
-54.020016
-54.020016
-54.013214
-54.020016
-54.026817
-54.026817
-54.020016
-54.020016
-54.020016
-54.026817
-54.026817
-54.020016
-54.020016
-54.020016
-54.020016
-54.020016
-54.026817
-54.026817
-54.026817
-54.020016
-54.020016
-54.020016
-54.020016
-54.026817
-54.020016
-54.013214
-54.013214
-54.013214
-54.013214
-54.020016
-54.026817
-54.020016
-54.013214
-54.013214
-54.020016
-54.026817
-54.020016
-54.013214
-54.006416
-54.013214
-54.020016
-54.020016
-54.013214
-54.013214
-54.013214
-54.013214
-54.013214
-54.013214
-54.013214
-54.013214
-54.020016
-54.013214
-54.013214
-54.006416
-54.006416
-54.006416
-54.006416
-54.013214
-54.020016
-54.020016
-54.013214
-54.013214
-54.013214
-54.020016
-54.020016
-54.020016
-54.013214
-54.013214
-54.013214
-54.013214
-54.013214
-54.013214
-54.013214
-54.013214
-54.020016
-54.013214
-54.013214
-54.020016
-54.020016
-54.013214
-54.013214
-54.013214
-54.013214
-54.006416
-54.013214
-54.013214
-54.020016
-54.013214
-54.013214
-53.999607
-53.992798
-53.992798
-53.999607
-54.006416
-54.006416
-54.006416
-54.006416
-54.006416
-54.006416
-54.006416
-54.006416
-53.999607
-53.999607
-54.006416
-54.006416
-53.999607
-53.999607
-54.006416
-54.006416
-54.006416
-53.992798
-53.98599
-53.98599
-53.992798
-53.999607
-53.999607
-53.992798
-53.992798
-53.992798
-53.992798
-53.999607
-53.999607
-53.999607
-53.992798
-53.992798
-53.992798
-53.999607
-53.992798
-53.98599
-53.98599
-53.98599
-53.98599
-53.98599
-53.98599
-53.98599
-53.98599
-53.97918
-53.97918
-53.97918
-53.98599
-53.98599
-53.98599
-53.98599
-53.98599
-53.98599
-53.97918
-53.97918
-53.97918
-53.97918
-53.97918
-53.97918
-53.97918
-53.97918
-53.97918
-53.972366
-53.972366
-53.972366
-53.972366
-53.972366
-53.972366
-53.972366
-53.97918
-53.972366
-53.972366
-53.96555
-53.96555
-53.972366
-53.972366
-53.96555
-53.96555
-53.96555
-53.96555
-53.96555
-53.96555
-53.96555
-53.96555
-53.96555
-53.95874
-53.95874
-53.951923
-53.951923
-53.95874
-53.95874
-53.95874
-53.95874
-53.95874
-53.951923
-53.951923
-53.95874
-53.95874
-53.95874
-53.95874
-53.95874
-53.951923
-53.951923
-53.951923
-53.951923
-53.95874
-53.95874
-53.951923
-53.9451
-53.9451
-53.951923
-53.951923
-53.951923
-53.93828
-53.93828
-53.93828
-53.93828
-53.9451
-53.9451
-53.9451
-53.93828
-53.9451
-53.9451
-53.9451
-53.9451
-53.93828
-53.93828
-53.931454
-53.931454
-53.931454
-53.931454
-53.93828
-53.93828
-53.93828
-53.931454
-53.931454
-53.92463
-53.92463
-53.92463
-53.931454
-53.93828
-53.93828
-53.931454
-53.931454
-53.931454
-53.931454
-53.931454
-53.92463
-53.92463
-53.92463
-53.92463
-53.92463
-53.92463
-53.92463
-53.931454
-53.92463
-53.917805
-53.910976
-53.917805
-53.92463
-53.92463
-53.92463
-53.917805
-53.917805
-53.92463
-53.92463
-53.917805
-53.910976
-53.917805
-53.917805
-53.917805
-53.917805
-53.917805
-53.917805
-53.910976
-53.910976
-53.917805
-53.917805
-53.917805
-53.910976
-53.910976
-53.910976
-53.917805
-53.910976
-53.910976
-53.910976
-53.910976
-53.917805
-53.917805
-53.917805
-53.910976
-53.910976
-53.910976
-53.904144
-53.904144
-53.904144
-53.904144
-53.904144
-53.904144
-53.904144
-53.910976
-53.904144
-53.904144
-53.897312
-53.904144
-53.904144
-53.897312
-53.897312
-53.904144
-53.904144
-53.904144
-53.904144
-53.897312
-53.897312
-53.897312
-53.897312
-53.897312
-53.904144
-53.904144
-53.904144
-53.897312
-53.897312
-53.897312
-53.897312
-53.89048
-53.897312
-53.897312
-53.897312
-53.897312
-53.89048
-53.89048
-53.89048
-53.89048
-53.89048
-53.883644
-53.883644
-53.883644
-53.89048
-53.89048
-53.89048
-53.89048
-53.89048
-53.89048
-53.897312
-53.89048
-53.89048
-53.89048
-53.883644
-53.883644
-53.883644
-53.883644
-53.883644
-53.876804
-53.876804
-53.876804
-53.883644
-53.89048
-53.883644
-53.883644
-53.883644
-53.883644
-53.883644
-53.883644
-53.876804
-53.876804
-53.876804
-53.883644
-53.89048
-53.89048
-53.883644
-53.876804
-53.876804
-53.876804
-53.876804
-53.883644
-53.883644
-53.876804
-53.86997
-53.86997
-53.86997
-53.876804
-53.876804
-53.876804
-53.876804
-53.883644
-53.876804
-53.86997
-53.86997
-53.86997
-53.876804
-53.876804
-53.876804
-53.876804
-53.86997
-53.86997
-53.86997
-53.86997
-53.86997
-53.86997
-53.86997
-53.86997
-53.86997
-53.86997
-53.86997
-53.86997
-53.863125
-53.863125
-53.863125
-53.863125
-53.85628
-53.85628
-53.863125
-53.86997
-53.86997
-53.863125
-53.85628
-53.84944
-53.84944
-53.84944
-53.85628
-53.85628
-53.85628
-53.84944
-53.84944
-53.85628
-53.85628
-53.85628
-53.84944
-53.84944
-53.85628
-53.85628
-53.84944
-53.84944
-53.84944
-53.84944
-53.842594
-53.842594
-53.835747
-53.842594
-53.842594
-53.84944
-53.84944
-53.84944
-53.842594
-53.842594
-53.842594
-53.842594
-53.842594
-53.842594
-53.842594
-53.842594
-53.835747
-53.835747
-53.835747
-53.835747
-53.842594
-53.842594
-53.842594
-53.842594
-53.835747
-53.835747
-53.835747
-53.835747
-53.835747
-53.835747
-53.8289
-53.8289
-53.8289
-53.82204
-53.82204
-53.8289
-53.835747
-53.835747
-53.835747
-53.8289
-53.82204
-53.82204
-53.8289
-53.835747
-53.835747
-53.835747
-53.835747
-53.835747
-53.8289
-53.82204
-53.815186
-53.82204
-53.82204
-53.82204
-53.82204
-53.82204
-53.8289
-53.8289
-53.8289
-53.8289
-53.82204
-53.82204
-53.82204
-53.8289
-53.82204
-53.815186
-53.815186
-53.815186
-53.82204
-53.82204
-53.82204
-53.82204
-53.82204
-53.815186
-53.808334
-53.808334
-53.815186
-53.815186
-53.815186
-53.815186
-53.815186
-53.815186
-53.815186
-53.815186
-53.808334
-53.808334
-53.808334
-53.808334
-53.815186
-53.808334
-53.808334
-53.801476
-53.801476
-53.808334
-53.808334
-53.808334
-53.801476
-53.801476
-53.801476
-53.808334
-53.808334
-53.801476
-53.801476
-53.808334
-53.808334
-53.801476
-53.801476
-53.801476
-53.801476
-53.794617
-53.794617
-53.794617
-53.794617
-53.794617
-53.801476
-53.801476
-53.801476
-53.794617
-53.78776
-53.78776
-53.78776
-53.794617
-53.78776
-53.78776
-53.78776
-53.794617
-53.801476
-53.794617
-53.794617
-53.794617
-53.794617
-53.801476
-53.801476
-53.794617
-53.794617
-53.78776
-53.78776
-53.78776
-53.7809
-53.774033
-53.7809
-53.78776
-53.78776
-53.78776
-53.78776
-53.78776
-53.78776
-53.78776
-53.7809
-53.7809
-53.7809
-53.7809
-53.7809
-53.7809
-53.7809
-53.78776
-53.78776
-53.78776
-53.78776
-53.7809
-53.7809
-53.774033
-53.774033
-53.774033
-53.774033
-53.774033
-53.774033
-53.774033
-53.767162
-53.760296
-53.760296
-53.760296
-53.767162
-53.767162
-53.767162
-53.767162
-53.767162
-53.774033
-53.774033
-53.767162
-53.767162
-53.767162
-53.767162
-53.767162
-53.760296
-53.760296
-53.753426
-53.753426
-53.753426
-53.760296
-53.760296
-53.767162
-53.767162
-53.760296
-53.746555
-53.746555
-53.746555
-53.746555
-53.746555
-53.753426
-53.753426
-53.760296
-53.760296
-53.753426
-53.746555
-53.746555
-53.753426
-53.753426
-53.760296
-53.760296
-53.760296
-53.746555
-53.73968
-53.746555
-53.753426
-53.753426
-53.753426
-53.753426
-53.753426
-53.760296
-53.760296
-53.760296
-53.753426
-53.753426
-53.753426
-53.753426
-53.753426
-53.753426
-53.746555
-53.746555
-53.753426
-53.760296
-53.760296
-53.753426
-53.753426
-53.746555
-53.753426
-53.753426
-53.753426
-53.746555
-53.73968
-53.73968
-53.746555
-53.746555
-53.753426
-53.753426
-53.746555
-53.746555
-53.746555
-53.746555
-53.746555
-53.746555
-53.746555
-53.746555
-53.746555
-53.73968
-53.73968
-53.746555
-53.753426
-53.746555
-53.746555
-53.73968
-53.746555
-53.753426
-53.753426
-53.746555
-53.73968
-53.73968
-53.73968
-53.73968
-53.746555
-53.746555
-53.753426
-53.746555
-53.746555
-53.746555
-53.746555
-53.753426
-53.746555
-53.746555
-53.73968
-53.73968
-53.746555
-53.746555
-53.73968
-53.73968
-53.73968
-53.73968
-53.73968
-53.73968
-53.73968
-53.746555
-53.746555
-53.73968
-53.73968
-53.746555
-53.746555
-53.746555
-53.73968
-53.73968
-53.73968
-53.73968
-53.732807
-53.732807
-53.732807
-53.73968
-53.73968
-53.73968
-53.73968
-53.732807
-53.732807
-53.72593
-53.71905
-53.72593
-53.732807
-53.73968
-53.732807
-53.732807
-53.72593
-53.72593
-53.72593
-53.72593
-53.732807
-53.732807
-53.732807
-53.732807
-53.72593
-53.72593
-53.72593
-53.72593
-53.72593
-53.72593
-53.71905
-53.71217
-53.71217
-53.71905
-53.72593
-53.72593
-53.71905
-53.71905
-53.71905
-53.71905
-53.71905
-53.71217
-53.71217
-53.71217
-53.71905
-53.71905
-53.71217
-53.71217
-53.71217
-53.71217
-53.71217
-53.705288
-53.705288
-53.71905
-53.71905
-53.71217
-53.705288
-53.705288
-53.705288
-53.705288
-53.71217
-53.71217
-53.71217
-53.705288
-53.698406
-53.698406
-53.698406
-53.705288
-53.705288
-53.705288
-53.705288
-53.705288
-53.71217
-53.705288
-53.698406
-53.698406
-53.698406
-53.698406
-53.698406
-53.698406
-53.691517
-53.691517
-53.684628
-53.684628
-53.684628
-53.684628
-53.684628
-53.684628
-53.67774
-53.684628
-53.691517
-53.691517
-53.691517
-53.684628
-53.67774
-53.67774
-53.67774
-53.684628
-53.691517
-53.691517
-53.691517
-53.684628
-53.684628
-53.684628
-53.684628
-53.684628
-53.684628
-53.684628
-53.684628
-53.67774
-53.67085
-53.67085
-53.67085
-53.67774
-53.684628
-53.684628
-53.684628
-53.684628
-53.67774
-53.67774
-53.67774
-53.67774
-53.67774
-53.67774
-53.67774
-53.67085
-53.67085
-53.67085
-53.67774
-53.67774
-53.67774
-53.67085
-53.67085
-53.67085
-53.67774
-53.67774
-53.67085
-53.663956
-53.663956
-53.67085
-53.67085
-53.67085
-53.67085
-53.67774
-53.67774
-53.67085
-53.663956
-53.663956
-53.663956
-53.663956
-53.663956
-53.663956
-53.663956
-53.663956
-53.67085
-53.663956
-53.663956
-53.67085
-53.67085
-53.67774
-53.67774
-53.67085
-53.663956
-53.663956
-53.663956
-53.663956
-53.663956
-53.663956
-53.67085
-53.67085
-53.663956
-53.65706
-53.65706
-53.65706
-53.663956
-53.663956
-53.663956
-53.67085
-53.67085
-53.67085
-53.663956
-53.663956
-53.663956
-53.663956
-53.663956
-53.663956
-53.65706
-53.65706
-53.663956
-53.663956
-53.663956
-53.65706
-53.65016
-53.65016
-53.65016
-53.65016
-53.65706
-53.65706
-53.65706
-53.65706
-53.65706
-53.65016
-53.65016
-53.65016
-53.65016
-53.65016
-53.65016
-53.65016
-53.65016
-53.65016
-53.643265
-53.65016
-53.65016
-53.65706
-53.65706
-53.663956
-53.65706
-53.65016
-53.65016
-53.643265
-53.65016
-53.65016
-53.65016
-53.65016
-53.65016
-53.643265
-53.643265
-53.643265
-53.643265
-53.643265
-53.643265
-53.65016
-53.65016
-53.643265
-53.636364
-53.62946
-53.636364
-53.643265
-53.643265
-53.636364
-53.636364
-53.636364
-53.643265
-53.643265
-53.643265
-53.636364
-53.636364
-53.62946
-53.636364
-53.636364
-53.636364
-53.636364
-53.62946
-53.622562
-53.62946
-53.62946
-53.62946
-53.62946
-53.62946
-53.636364
-53.636364
-53.636364
-53.62946
-53.622562
-53.62946
-53.62946
-53.62946
-53.622562
-53.622562
-53.622562
-53.622562
-53.61565
-53.61565
-53.61565
-53.608746
-53.608746
-53.61565
-53.622562
-53.62946
-53.62946
-53.622562
-53.61565
-53.61565
-53.61565
-53.61565
-53.61565
-53.608746
-53.61565
-53.61565
-53.61565
-53.61565
-53.61565
-53.622562
-53.61565
-53.608746
-53.608746
-53.608746
-53.608746
-53.608746
-53.608746
-53.608746
-53.608746
-53.608746
-53.608746
-53.608746
-53.608746
-53.601837
-53.601837
-53.601837
-53.608746
-53.608746
-53.608746
-53.601837
-53.601837
-53.601837
-53.601837
-53.59492
-53.59492
-53.601837
-53.608746
-53.61565
-53.608746
-53.601837
-53.601837
-53.601837
-53.608746
-53.608746
-53.601837
-53.601837
-53.601837
-53.601837
-53.608746
-53.601837
-53.601837
-53.601837
-53.601837
-53.608746
-53.608746
-53.608746
-53.601837
-53.59492
-53.59492
-53.601837
-53.601837
-53.601837
-53.601837
-53.601837
-53.601837
-53.601837
-53.601837
-53.601837
-53.59492
-53.601837
-53.601837
-53.601837
-53.59492
-53.59492
-53.58801
-53.58801
-53.58801
-53.58801
-53.59492
-53.59492
-53.59492
-53.59492
-53.59492
-53.601837
-53.59492
-53.59492
-53.59492
-53.601837
-53.601837
-53.601837
-53.59492
-53.59492
-53.58801
-53.59492
-53.58801
-53.58801
-53.59492
-53.59492
-53.59492
-53.59492
-53.59492
-53.59492
-53.59492
-53.58801
-53.58801
-53.58801
-53.58801
-53.59492
-53.601837
-53.601837
-53.59492
-53.58801
-53.58801
-53.59492
-53.59492
-53.601837
-53.59492
-53.58801
-53.59492
-53.59492
-53.601837
-53.59492
-53.58801
-53.581093
-53.58801
-53.59492
-53.59492
-53.58801
-53.574177
-53.574177
-53.581093
-53.58801
-53.58801
-53.58801
-53.58801
-53.59492
-53.59492
-53.58801
-53.581093
-53.581093
-53.581093
-53.581093
-53.581093
-53.581093
-53.58801
-53.59492
-53.59492
-53.58801
-53.581093
-53.574177
-53.574177
-53.581093
-53.58801
-53.581093
-53.581093
-53.58801
-53.58801
-53.58801
-53.581093
-53.574177
-53.574177
-53.574177
-53.574177
-53.574177
-53.574177
-53.574177
-53.574177
-53.574177
-53.574177
-53.581093
-53.574177
-53.574177
-53.567257
-53.574177
-53.574177
-53.574177
-53.567257
-53.567257
-53.567257
-53.574177
-53.574177
-53.574177
-53.567257
-53.560337
-53.560337
-53.560337
-53.560337
-53.567257
-53.567257
-53.567257
-53.567257
-53.567257
-53.567257
-53.567257
-53.567257
-53.574177
-53.574177
-53.567257
-53.560337
-53.560337
-53.560337
-53.560337
-53.560337
-53.567257
-53.574177
-53.567257
-53.560337
-53.560337
-53.560337
-53.560337
-53.560337
-53.560337
-53.560337
-53.560337
-53.553417
-53.553417
-53.560337
-53.560337
-53.560337
-53.560337
-53.560337
-53.553417
-53.560337
-53.567257
-53.567257
-53.560337
-53.553417
-53.553417
-53.560337
-53.560337
-53.560337
-53.567257
-53.567257
-53.567257
-53.560337
-53.560337
-53.560337
-53.560337
-53.560337
-53.567257
-53.567257
-53.567257
-53.560337
-53.553417
-53.553417
-53.553417
-53.546494
-53.546494
-53.546494
-53.553417
-53.560337
-53.560337
-53.553417
-53.553417
-53.553417
-53.560337
-53.560337
-53.553417
-53.553417
-53.546494
-53.546494
-53.553417
-53.553417
-53.553417
-53.553417
-53.553417
-53.546494
-53.546494
-53.553417
-53.560337
-53.560337
-53.553417
-53.553417
-53.553417
-53.560337
-53.560337
-53.560337
-53.560337
-53.560337
-53.560337
-53.560337
-53.553417
-53.553417
-53.546494
-53.546494
-53.546494
-53.546494
-53.553417
-53.553417
-53.553417
-53.546494
-53.546494
-53.553417
-53.553417
-53.553417
-53.553417
-53.546494
-53.553417
-53.553417
-53.546494
-53.546494
-53.546494
-53.553417
-53.553417
-53.553417
-53.546494
-53.546494
-53.546494
-53.553417
-53.553417
-53.553417
-53.553417
-53.553417
-53.553417
-53.553417
-53.546494
-53.539562
-53.53264
-53.539562
-53.546494
-53.546494
-53.546494
-53.539562
-53.539562
-53.539562
-53.546494
-53.546494
-53.546494
-53.546494
-53.546494
-53.539562
-53.539562
-53.539562
-53.539562
-53.546494
-53.546494
-53.539562
-53.539562
-53.539562
-53.539562
-53.539562
-53.539562
-53.546494
-53.539562
-53.53264
-53.53264
-53.53264
-53.539562
-53.539562
-53.53264
-53.53264
-53.53264
-53.539562
-53.539562
-53.53264
-53.53264
-53.525707
-53.53264
-53.53264
-53.53264
-53.53264
-53.525707
-53.525707
-53.53264
-53.53264
-53.53264
-53.525707
-53.525707
-53.53264
-53.53264
-53.525707
-53.525707
-53.525707
-53.525707
-53.525707
-53.525707
-53.525707
-53.525707
-53.525707
-53.525707
-53.51878
-53.51878
-53.51878
-53.51878
-53.525707
-53.525707
-53.525707
-53.51878
-53.51878
-53.525707
-53.53264
-53.525707
-53.51878
-53.51878
-53.51878
-53.525707
-53.525707
-53.51878
-53.51878
-53.525707
-53.525707
-53.525707
-53.525707
-53.525707
-53.525707
-53.525707
-53.525707
-53.525707
-53.525707
-53.525707
-53.525707
-53.525707
-53.525707
-53.525707
-53.525707
-53.525707
-53.53264
-53.539562
-53.53264
-53.525707
-53.51878
-53.51878
-53.51878
-53.511845
-53.511845
-53.51878
-53.525707
-53.525707
-53.525707
-53.51878
-53.511845
-53.51878
-53.525707
-53.53264
-53.53264
-53.525707
-53.51878
-53.525707
-53.525707
-53.53264
-53.525707
-53.525707
-53.525707
-53.53264
-53.53264
-53.53264
-53.525707
-53.51878
-53.51878
-53.51878
-53.51878
-53.51878
-53.51878
-53.51878
-53.525707
-53.525707
-53.525707
-53.51878
-53.51878
-53.525707
-53.53264
-53.53264
-53.525707
-53.51878
-53.51878
-53.511845
-53.51878
-53.51878
-53.51878
-53.525707
-53.525707
-53.51878
-53.51878
-53.51878
-53.525707
-53.53264
-53.525707
-53.51878
-53.511845
-53.511845
-53.525707
-53.525707
-53.525707
-53.51878
-53.51878
-53.51878
-53.525707
-53.525707
-53.525707
-53.525707
-53.525707
-53.525707
-53.525707
-53.525707
-53.525707
-53.525707
-53.525707
-53.525707
-53.525707
-53.525707
-53.525707
-53.53264
-53.539562
-53.53264
-53.525707
-53.51878
-53.51878
-53.525707
-53.525707
-53.53264
-53.53264
-53.53264
-53.525707
-53.51878
-53.51878
-53.51878
-53.53264
-53.53264
-53.53264
-53.525707
-53.525707
-53.525707
-53.525707
-53.51878
-53.51878
-53.525707
-53.525707
-53.525707
-53.51878
-53.51878
-53.525707
-53.53264
-53.53264
-53.53264
-53.525707
-53.51878
-53.51878
-53.525707
-53.525707
-53.53264
-53.53264
-53.53264
-53.525707
-53.525707
-53.51878
-53.51878
-53.51878
-53.525707
-53.525707
-53.525707
-53.51878
-53.51878
-53.525707
-53.525707
-53.525707
-53.51878
-53.51878
-53.51878
-53.525707
-53.525707
-53.525707
-53.51878
-53.51878
-53.51878
-53.51878
-53.525707
-53.53264
-53.525707
-53.525707
-53.525707
-53.525707
-53.525707
-53.525707
-53.525707
-53.53264
-53.53264
-53.525707
-53.525707
-53.525707
-53.525707
-53.525707
-53.525707
-53.51878
-53.51878
-53.525707
-53.525707
-53.53264
-53.525707
-53.525707
-53.51878
-53.51878
-53.51878
-53.525707
-53.53264
-53.525707
-53.51878
-53.511845
-53.511845
-53.51878
-53.525707
-53.525707
-53.525707
-53.51878
-53.51878
-53.511845
-53.51878
-53.51878
-53.51878
-53.51878
-53.51878
-53.51878
-53.511845
-53.511845
-53.51878
-53.51878
-53.511845
-53.511845
-53.511845
-53.51878
-53.51878
-53.51878
-53.511845
-53.511845
-53.51878
-53.51878
-53.511845
-53.511845
-53.511845
-53.511845
-53.50491
-53.50491
-53.50491
-53.511845
-53.511845
-53.51878
-53.51878
-53.511845
-53.511845
-53.511845
-53.51878
-53.51878
-53.51878
-53.51878
-53.51878
-53.525707
-53.525707
-53.51878
-53.51878
-53.51878
-53.51878
-53.51878
-53.51878
-53.511845
-53.51878
-53.51878
-53.525707
-53.525707
-53.525707
-53.525707
-53.525707
-53.53264
-53.53264
-53.525707
-53.525707
-53.525707
-53.525707
-53.525707
-53.525707
-53.51878
-53.51878
-53.51878
-53.51878
-53.51878
-53.51878
-53.51878
-53.51878
-53.511845
-53.511845
-53.511845
-53.51878
-53.51878
-53.51878
-53.51878
-53.51878
-53.51878
-53.511845
-53.511845
-53.511845
-53.51878
-53.51878
-53.51878
-53.511845
-53.50491
-53.50491
-53.50491
-53.511845
-53.511845
-53.511845
-53.511845
-53.50491
-53.50491
-53.50491
-53.49797
-53.50491
-53.511845
-53.511845
-53.511845
-53.50491
-53.50491
-53.50491
-53.511845
-53.511845
-53.511845
-53.511845
-53.511845
-53.51878
-53.51878
-53.51878
-53.511845
-53.50491
-53.49797
-53.49797
-53.50491
-53.50491
-53.50491
-53.50491
-53.50491
-53.511845
-53.511845
-53.511845
-53.511845
-53.51878
-53.51878
-53.51878
-53.511845
-53.511845
-53.511845
-53.511845
-53.511845
-53.511845
-53.511845
-53.511845
-53.511845
-53.50491
-53.49797
-53.50491
-53.50491
-53.511845
-53.511845
-53.50491
-53.511845
-53.511845
-53.51878
-53.51878
-53.511845
-53.511845
-53.511845
-53.511845
-53.511845
-53.511845
-53.511845
-53.511845
-53.511845
-53.511845
-53.51878
-53.51878
-53.51878
-53.511845
-53.511845
-53.51878
-53.511845
-53.511845
-53.50491
-53.511845
-53.511845
-53.51878
-53.51878
-53.511845
-53.511845
-53.511845
-53.511845
-53.50491
-53.50491
-53.511845
-53.511845
-53.511845
-53.511845
-53.511845
-53.511845
-53.511845
-53.511845
-53.50491
-53.50491
-53.50491
-53.50491
-53.511845
-53.51878
-53.51878
-53.511845
-53.511845
-53.511845
-53.51878
-53.511845
-53.511845
-53.511845
-53.511845
-53.51878
-53.51878
-53.511845
-53.50491
-53.50491
-53.50491
-53.50491
-53.50491
-53.50491
-53.50491
-53.50491
-53.50491
-53.511845
-53.511845
-53.51878
-53.511845
-53.511845
-53.50491
-53.50491
-53.50491
-53.511845
-53.511845
-53.511845
-53.511845
-53.511845
-53.511845
-53.511845
-53.511845
-53.511845
-53.51878
-53.511845
-53.511845
-53.50491
-53.50491
-53.50491
-53.50491
-53.511845
-53.51878
-53.51878
-53.51878
-53.51878
-53.511845
-53.511845
-53.511845
-53.511845
-53.511845
-53.511845
-53.51878
-53.51878
-53.511845
-53.50491
-53.50491
-53.50491
-53.50491
-53.49797
-53.49797
-53.49797
-53.49797
-53.49797
-53.49797
-53.49797
-53.49797
-53.49103
-53.49103
-53.484093
-53.484093
-53.484093
-53.484093
-53.477146
-53.477146
-53.477146
-53.477146
-53.470203
-53.46326
-53.470203
-53.470203
-53.470203
-53.46326
-53.46326
-53.45631
-53.45631
-53.45631
-53.45631
-53.45631
-53.45631
-53.449364
-53.442413
-53.442413
-53.442413
-53.435455
-53.4285
-53.4285
-53.4285
-53.4285
-53.42154
-53.42154
-53.41458
-53.41458
-53.407623
-53.407623
-53.40066
-53.407623
-53.407623
-53.40066
-53.393696
-53.393696
-53.386726
-53.386726
-53.386726
-53.37976
-53.37976
-53.37279
-53.37279
-53.37279
-53.365818
-53.365818
-53.35884
-53.35884
-53.35884
-53.365818
-53.365818
-53.365818
-53.35884
-53.35884
-53.351864
-53.35884
-53.35884
-53.35884
-53.35884
-53.35884
-53.351864
-53.351864
-53.351864
-53.351864
-53.351864
-53.351864
-53.351864
-53.34489
-53.34489
-53.34489
-53.34489
-53.34489
-53.34489
-53.34489
-53.351864
-53.351864
-53.351864
-53.34489
-53.34489
-53.34489
-53.351864
-53.365818
-53.393696
-53.407623
-53.386726
-53.351864
-53.33093
-53.33093
-53.34489
-53.351864
-53.34489
-53.34489
-53.34489
-53.351864
-53.35884
-53.35884
-53.351864
-53.351864
-53.351864
-53.35884
-53.35884
-53.35884
-53.351864
-53.35884
-53.35884
-53.35884
-53.365818
-53.35884
-53.35884
-53.35884
-53.35884
-53.365818
-53.37279
-53.37279
-53.37279
-53.37279
-53.365818
-53.37279
-53.37279
-53.37976
-53.37976
-53.37976
-53.37976
-53.37976
-53.37976
-53.37976
-53.37279
-53.37279
-53.37976
-53.37976
-53.386726
-53.393696
-53.393696
-53.393696
-53.393696
-53.40066
-53.40066
-53.40066
-53.407623
-53.407623
-53.407623
-53.407623
-53.407623
-53.41458
-53.41458
-53.41458
-53.407623
-53.407623
-53.407623
-53.41458
-53.41458
-53.407623
-53.407623
-53.41458
-53.41458
-53.41458
-53.42154
-53.4285
-53.4285
-53.4285
-53.42154
-53.42154
-53.42154
-53.42154
-53.41458
-53.41458
-53.42154
-53.4285
-53.4285
-53.435455
-53.435455
-53.4285
-53.42154
-53.42154
-53.4285
-53.4285
-53.4285
-53.42154
-53.4285
-53.4285
-53.42154
-53.42154
-53.42154
-53.4285
-53.4285
-53.435455
-53.4285
-53.42154
-53.42154
-53.42154
-53.41458
-53.41458
-53.42154
-53.42154
-53.4285
-53.4285
-53.42154
-53.42154
-53.4285
-53.4285
-53.4285
-53.42154
-53.41458
-53.41458
-53.42154
-53.42154
-53.4285
-53.4285
-53.4285
-53.4285
-53.4285
-53.42154
-53.4285
-53.4285
-53.4285
-53.4285
-53.4285
-53.4285
-53.42154
-53.42154
-53.42154
-53.42154
-53.4285
-53.435455
-53.4285
-53.42154
-53.42154
-53.42154
-53.42154
-53.42154
-53.4285
-53.4285
-53.4285
-53.4285
-53.4285
-53.4285
-53.4285
-53.435455
-53.435455
-53.435455
-53.435455
-53.435455
-53.442413
-53.435455
-53.442413
-53.442413
-53.442413
-53.442413
-53.442413
-53.442413
-53.442413
-53.442413
-53.442413
-53.435455
-53.435455
-53.435455
-53.435455
-53.442413
-53.449364
-53.449364
-53.442413
-53.435455
-53.435455
-53.442413
-53.442413
-53.442413
-53.442413
-53.442413
-53.442413
-53.442413
-53.442413
-53.442413
-53.442413
-53.449364
-53.449364
-53.449364
-53.442413
-53.442413
-53.449364
-53.449364
-53.45631
-53.449364
-53.442413
-53.449364
-53.449364
-53.45631
-53.45631
-53.449364
-53.449364
-53.45631
-53.45631
-53.45631
-53.45631
-53.45631
-53.45631
-53.46326
-53.46326
-53.46326
-53.46326
-53.46326
-53.46326
-53.45631
-53.45631
-53.45631
-53.45631
-53.46326
-53.46326
-53.470203
-53.470203
-53.470203
-53.477146
-53.477146
-53.477146
-53.484093
-53.484093
-53.484093
-53.484093
-53.484093
-53.484093
-53.484093
-53.49103
-53.49103
-53.484093
-53.49103
-53.49103
-53.49103
-53.49103
-53.49103
-53.49103
-53.49797
-53.50491
-53.50491
-53.50491
-53.50491
-53.511845
-53.511845
-53.511845
-53.511845
-53.51878
-53.51878
-53.525707
-53.525707
-53.53264
-53.53264
-53.53264
-53.53264
-53.539562
-53.539562
-53.539562
-53.539562
-53.546494
-53.546494
-53.546494
-53.546494
-53.553417
-53.560337
-53.567257
-53.567257
-53.560337
-53.560337
-53.560337
-53.567257
-53.567257
-53.574177
-53.574177
-53.574177
-53.574177
-53.574177
-53.581093
-53.574177
-53.574177
-53.574177
-53.581093
-53.581093
-53.581093
-53.581093
-53.581093
-53.581093
-53.581093
-53.581093
-53.58801
-53.58801
-53.58801
-53.58801
-53.581093
-53.581093
-53.581093
-53.581093
-53.581093
-53.58801
-53.58801
-53.58801
-53.58801
-53.58801
-53.59492
-53.58801
-53.58801
-53.58801
-53.58801
-53.58801
-53.58801
-53.58801
-53.581093
-53.581093
-53.58801
-53.59492
-53.58801
-53.581093
-53.574177
-53.581093
-53.581093
-53.581093
-53.574177
-53.574177
-53.574177
-53.574177
-53.574177
-53.574177
-53.574177
-53.574177
-53.574177
-53.574177
-53.574177
-53.574177
-53.574177
-53.574177
-53.574177
-53.560337
-53.553417
-53.553417
-53.553417
-53.553417
-53.553417
-53.553417
-53.546494
-53.546494
-53.546494
-53.546494
-53.546494
-53.546494
-53.546494
-53.546494
-53.553417
-53.553417
-53.546494
-53.53264
-53.53264
-53.53264
-53.53264
-53.539562
-53.539562
-53.53264
-53.525707
-53.525707
-53.53264
-53.53264
-53.53264
-53.53264
-53.525707
-53.525707
-53.53264
-53.53264
-53.53264
-53.53264
-53.53264
-53.53264
-53.525707
-53.53264
-53.53264
-53.539562
-53.539562
-53.53264
-53.53264
-53.53264
-53.53264
-53.53264
-53.525707
-53.525707
-53.53264
-53.539562
-53.546494
-53.539562
-53.539562
-53.539562
-53.546494
-53.546494
-53.553417
-53.546494
-53.546494
-53.546494
-53.546494
-53.546494
-53.553417
-53.560337
-53.553417
-53.553417
-53.560337
-53.567257
-53.567257
-53.574177
-53.574177
-53.567257
-53.567257
-53.574177
-53.58801
-53.58801
-53.59492
-53.59492
-53.58801
-53.58801
-53.58801
-53.58801
-53.58801
-53.59492
-53.601837
-53.61565
-53.61565
-53.608746
-53.608746
-53.608746
-53.622562
-53.622562
-53.61565
-53.608746
-53.61565
-53.622562
-53.62946
-53.62946
-53.62946
-53.636364
-53.62946
-53.62946
-53.62946
-53.62946
-53.636364
-53.636364
-53.636364
-53.636364
-53.636364
-53.643265
-53.643265
-53.643265
-53.636364
-53.62946
-53.636364
-53.643265
-53.65016
-53.65016
-53.643265
-53.643265
-53.643265
-53.65016
-53.65016
-53.65016
-53.65016
-53.643265
-53.643265
-53.65016
-53.65016
-53.65016
-53.643265
-53.643265
-53.643265
-53.643265
-53.643265
-53.643265
-53.643265
-53.65016
-53.65016
-53.643265
-53.636364
-53.62946
-53.62946
-53.636364
-53.643265
-53.643265
-53.643265
-53.643265
-53.643265
-53.643265
-53.636364
-53.636364
-53.636364
-53.62946
-53.62946
-53.62946
-53.62946
-53.622562
-53.622562
-53.622562
-53.622562
-53.62946
-53.622562
-53.622562
-53.61565
-53.622562
-53.622562
-53.622562
-53.61565
-53.61565
-53.61565
-53.61565
-53.608746
-53.608746
-53.608746
-53.608746
-53.608746
-53.608746
-53.608746
-53.601837
-53.601837
-53.601837
-53.608746
-53.61565
-53.608746
-53.601837
-53.601837
-53.59492
-53.601837
-53.601837
-53.601837
-53.601837
-53.59492
-53.59492
-53.59492
-53.601837
-53.601837
-53.59492
-53.58801
-53.58801
-53.59492
-53.58801
-53.58801
-53.58801
-53.59492
-53.59492
-53.59492
-53.58801
-53.59492
-53.601837
-53.601837
-53.601837
-53.59492
-53.59492
-53.59492
-53.601837
-53.601837
-53.59492
-53.59492
-53.601837
-53.601837
-53.601837
-53.601837
-53.601837
-53.601837
-53.608746
-53.608746
-53.608746
-53.601837
-53.601837
-53.601837
-53.601837
-53.601837
-53.601837
-53.601837
-53.601837
-53.601837
-53.601837
-53.608746
-53.601837
-53.601837
-53.601837
-53.608746
-53.608746
-53.608746
-53.601837
-53.608746
-53.608746
-53.608746
-53.601837
-53.601837
-53.61565
-53.622562
-53.622562
-53.61565
-53.608746
-53.608746
-53.608746
-53.608746
-53.608746
-53.608746
-53.608746
-53.608746
-53.61565
-53.622562
-53.61565
-53.61565
-53.608746
-53.608746
-53.608746
-53.608746
-53.608746
-53.608746
-53.608746
-53.608746
-53.601837
-53.601837
-53.59492
-53.601837
-53.601837
-53.601837
-53.59492
-53.59492
-53.59492
-53.59492
-53.59492
-53.59492
-53.59492
-53.59492
-53.59492
-53.59492
-53.58801
-53.58801
-53.58801
-53.581093
-53.58801
-53.58801
-53.58801
-53.58801
-53.581093
-53.581093
-53.574177
-53.574177
-53.574177
-53.567257
-53.567257
-53.567257
-53.567257
-53.567257
-53.567257
-53.567257
-53.567257
-53.560337
-53.560337
-53.560337
-53.560337
-53.567257
-53.560337
-53.560337
-53.553417
-53.546494
-53.539562
-53.539562
-53.539562
-53.539562
-53.539562
-53.539562
-53.546494
-53.546494
-53.539562
-53.53264
-53.525707
-53.525707
-53.525707
-53.539562
-53.567257
-53.58801
-53.574177
-53.53264
-53.50491
-53.50491
-53.51878
-53.53264
-53.53264
-53.51878
-53.511845
-53.50491
-53.50491
-53.511845
-53.51878
-53.51878
-53.511845
-53.50491
-53.50491
-53.511845
-53.50491
-53.49797
-53.49797
-53.50491
-53.50491
-53.49797
-53.49797
-53.49797
-53.50491
-53.50491
-53.50491
-53.49797
-53.49103
-53.49103
-53.49103
-53.49103
-53.49103
-53.49103
-53.49797
-53.49797
-53.49797
-53.49103
-53.49103
-53.49103
-53.49103
-53.49797
-53.50491
-53.50491
-53.49797
-53.49103
-53.49797
-53.50491
-53.50491
-53.49797
-53.50491
-53.50491
-53.511845
-53.511845
-53.50491
-53.49797
-53.49103
-53.49103
-53.49103
-53.49797
-53.49797
-53.49797
-53.49797
-53.49797
-53.50491
-53.511845
-53.51878
-53.511845
-53.50491
-53.50491
-53.50491
-53.50491
-53.50491
-53.49797
-53.49797
-53.50491
-53.50491
-53.511845
-53.50491
-53.50491
-53.49797
-53.49797
-53.49797
-53.49797
-53.49797
-53.50491
-53.50491
-53.50491
-53.50491
-53.50491
-53.50491
-53.50491
-53.50491
-53.50491
-53.49797
-53.49797
-53.50491
-53.50491
-53.49797
-53.49797
-53.49797
-53.50491
-53.49797
-53.49797
-53.50491
-53.50491
-53.50491
-53.50491
-53.50491
-53.50491
-53.511845
-53.51878
-53.511845
-53.511845
-53.511845
-53.511845
-53.50491
-53.50491
-53.50491
-53.50491
-53.511845
-53.50491
-53.50491
-53.50491
-53.511845
-53.511845
-53.511845
-53.511845
-53.50491
-53.511845
-53.51878
-53.51878
-53.511845
-53.50491
-53.50491
-53.511845
-53.51878
-53.511845
-53.511845
-53.51878
-53.51878
-53.51878
-53.511845
-53.511845
-53.51878
-53.51878
-53.511845
-53.511845
-53.50491
-53.50491
-53.50491
-53.511845
-53.50491
-53.50491
-53.50491
-53.50491
-53.50491
-53.511845
-53.511845
-53.511845
-53.50491
-53.50491
-53.50491
-53.511845
-53.511845
-53.511845
-53.50491
-53.50491
-53.50491
-53.50491
-53.50491
-53.511845
-53.511845
-53.511845
-53.511845
-53.50491
-53.50491
-53.50491
-53.50491
-53.511845
-53.511845
-53.511845
-53.511845
-53.51878
-53.525707
-53.525707
-53.51878
-53.511845
-53.511845
-53.525707
-53.53264
-53.53264
-53.525707
-53.51878
-53.51878
-53.525707
-53.525707
-53.525707
-53.525707
-53.51878
-53.525707
-53.53264
-53.53264
-53.53264
-53.539562
-53.539562
-53.539562
-53.539562
-53.539562
-53.539562
-53.546494
-53.539562
-53.539562
-53.539562
-53.539562
-53.546494
-53.553417
-53.553417
-53.546494
-53.553417
-53.553417
-53.553417
-53.553417
-53.553417
-53.560337
-53.560337
-53.560337
-53.560337
-53.560337
-53.560337
-53.560337
-53.560337
-53.560337
-53.560337
-53.560337
-53.567257
-53.567257
-53.567257
-53.567257
-53.567257
-53.567257
-53.574177
-53.574177
-53.574177
-53.574177
-53.574177
-53.581093
-53.58801
-53.58801
-53.58801
-53.58801
-53.58801
-53.58801
-53.58801
-53.58801
-53.58801
-53.58801
-53.58801
-53.58801
-53.59492
-53.59492
-53.58801
-53.581093
-53.574177
-53.581093
-53.58801
-53.59492
-53.601837
-53.59492
-53.58801
-53.58801
-53.58801
-53.58801
-53.58801
-53.59492
-53.59492
-53.59492
-53.59492
-53.59492
-53.59492
-53.59492
-53.601837
-53.601837
-53.601837
-53.59492
-53.601837
-53.601837
-53.608746
-53.608746
-53.608746
-53.601837
-53.59492
-53.59492
-53.601837
-53.601837
-53.601837
-53.601837
-53.59492
-53.59492
-53.601837
-53.601837
-53.601837
-53.601837
-53.608746
-53.608746
-53.608746
-53.608746
-53.601837
-53.59492
-53.601837
-53.601837
-53.608746
-53.601837
-53.601837
-53.601837
-53.601837
-53.601837
-53.601837
-53.601837
-53.608746
-53.608746
-53.61565
-53.608746
-53.608746
-53.608746
-53.608746
-53.608746
-53.608746
-53.608746
-53.608746
-53.608746
-53.608746
-53.608746
-53.601837
-53.601837
-53.608746
-53.608746
-53.608746
-53.608746
-53.601837
-53.608746
-53.61565
-53.61565
-53.61565
-53.608746
-53.608746
-53.608746
-53.608746
-53.608746
-53.61565
-53.61565
-53.61565
-53.608746
-53.608746
-53.61565
-53.61565
-53.61565
-53.608746
-53.608746
-53.608746
-53.61565
-53.61565
-53.622562
-53.622562
-53.622562
-53.622562
-53.622562
-53.622562
-53.622562
-53.62946
-53.636364
-53.636364
-53.636364
-53.636364
-53.62946
-53.62946
-53.62946
-53.636364
-53.643265
-53.643265
-53.62946
-53.62946
-53.62946
-53.636364
-53.643265
-53.65016
-53.643265
-53.643265
-53.636364
-53.636364
-53.643265
-53.65016
-53.65706
-53.663956
-53.663956
-53.65706
-53.65706
-53.65706
-53.65706
-53.663956
-53.663956
-53.663956
-53.65706
-53.663956
-53.663956
-53.67774
-53.67774
-53.67085
-53.67085
-53.67085
-53.67774
-53.67774
-53.684628
-53.67774
-53.684628
-53.684628
-53.684628
-53.691517
-53.691517
-53.691517
-53.684628
-53.67774
-53.67774
-53.691517
-53.691517
-53.691517
-53.691517
-53.698406
-53.698406
-53.705288
-53.705288
-53.698406
-53.698406
-53.705288
-53.705288
-53.705288
-53.705288
-53.705288
-53.71217
-53.71217
-53.71905
-53.71905
-53.71217
-53.71217
-53.71217
-53.71905
-53.71905
-53.71905
-53.71905
-53.71217
-53.71217
-53.71217
-53.71905
-53.72593
-53.72593
-53.71905
-53.71905
-53.71905
-53.72593
-53.72593
-53.71905
-53.71905
-53.71905
-53.72593
-53.72593
-53.72593
-53.72593
-53.71905
-53.71905
-53.72593
-53.72593
-53.732807
-53.72593
-53.732807
-53.732807
-53.732807
-53.72593
-53.72593
-53.72593
-53.72593
-53.732807
-53.732807
-53.732807
-53.732807
-53.73968
-53.73968
-53.73968
-53.732807
-53.732807
-53.732807
-53.732807
-53.732807
-53.732807
-53.732807
-53.732807
-53.71905
-53.71905
-53.71905
-53.732807
-53.746555
-53.746555
-53.73968
-53.732807
-53.732807
-53.732807
-53.732807
-53.732807
-53.732807
-53.72593
-53.72593
-53.732807
-53.73968
-53.73968
-53.732807
-53.732807
-53.73968
-53.746555
-53.746555
-53.73968
-53.73968
-53.73968
-53.73968
-53.746555
-53.746555
-53.746555
-53.73968
-53.732807
-53.72593
-53.72593
-53.732807
-53.73968
-53.73968
-53.73968
-53.73968
-53.746555
-53.746555
-53.753426
-53.746555
-53.73968
-53.73968
-53.73968
-53.73968
-53.73968
-53.73968
-53.746555
-53.73968
-53.73968
-53.73968
-53.73968
-53.746555
-53.746555
-53.746555
-53.746555
-53.746555
-53.746555
-53.746555
-53.746555
-53.753426
-53.753426
-53.760296
-53.753426
-53.746555
-53.73968
-53.746555
-53.746555
-53.753426
-53.753426
-53.753426
-53.746555
-53.746555
-53.753426
-53.760296
-53.760296
-53.760296
-53.767162
-53.794617
-53.801476
-53.78776
-53.760296
-53.753426
-53.760296
-53.760296
-53.753426
-53.753426
-53.760296
-53.767162
-53.767162
-53.760296
-53.760296
-53.760296
-53.760296
-53.767162
-53.767162
-53.767162
-53.760296
-53.760296
-53.760296
-53.760296
-53.760296
-53.760296
-53.760296
-53.760296
-53.767162
-53.767162
-53.767162
-53.767162
-53.767162
-53.767162
-53.767162
-53.760296
-53.767162
-53.767162
-53.767162
-53.767162
-53.767162
-53.774033
-53.7809
-53.7809
-53.7809
-53.7809
-53.7809
-53.7809
-53.7809
-53.7809
-53.774033
-53.774033
-53.774033
-53.7809
-53.774033
-53.774033
-53.774033
-53.7809
-53.78776
-53.78776
-53.78776
-53.78776
-53.78776
-53.78776
-53.78776
-53.7809
-53.7809
-53.78776
-53.794617
-53.794617
-53.794617
-53.78776
-53.78776
-53.794617
-53.794617
-53.801476
-53.794617
-53.794617
-53.78776
-53.78776
-53.78776
-53.78776
-53.794617
-53.794617
-53.801476
-53.794617
-53.78776
-53.78776
-53.794617
-53.794617
-53.794617
-53.794617
-53.794617
-53.801476
-53.808334
-53.808334
-53.808334
-53.801476
-53.801476
-53.801476
-53.801476
-53.794617
-53.794617
-53.794617
-53.801476
-53.801476
-53.801476
-53.794617
-53.794617
-53.801476
-53.801476
-53.801476
-53.801476
-53.794617
-53.794617
-53.794617
-53.801476
-53.801476
-53.794617
-53.794617
-53.794617
-53.794617
-53.801476
-53.794617
-53.794617
-53.801476
-53.801476
-53.801476
-53.801476
-53.801476
-53.801476
-53.794617
-53.794617
-53.794617
-53.78776
-53.794617
-53.794617
-53.801476
-53.808334
-53.801476
-53.801476
-53.801476
-53.794617
-53.794617
-53.801476
-53.801476
-53.801476
-53.801476
-53.801476
-53.801476
-53.794617
-53.794617
-53.794617
-53.794617
-53.801476
-53.801476
-53.794617
-53.794617
-53.794617
-53.794617
-53.794617
-53.794617
-53.794617
-53.794617
-53.801476
-53.794617
-53.794617
-53.794617
-53.78776
-53.78776
-53.78776
-53.78776
-53.78776
-53.78776
-53.78776
-53.78776
-53.78776
-53.78776
-53.7809
-53.7809
-53.7809
-53.7809
-53.7809
-53.7809
-53.78776
-53.78776
-53.7809
-53.7809
-53.7809
-53.7809
-53.7809
-53.7809
-53.7809
-53.7809
-53.774033
-53.774033
-53.767162
-53.774033
-53.7809
-53.774033
-53.767162
-53.767162
-53.774033
-53.7809
-53.774033
-53.767162
-53.767162
-53.767162
-53.767162
-53.767162
-53.774033
-53.774033
-53.774033
-53.767162
-53.767162
-53.760296
-53.760296
-53.760296
-53.760296
-53.760296
-53.760296
-53.760296
-53.767162
-53.774033
-53.774033
-53.767162
-53.760296
-53.760296
-53.760296
-53.760296
-53.760296
-53.753426
-53.746555
-53.746555
-53.746555
-53.753426
-53.753426
-53.746555
-53.753426
-53.753426
-53.746555
-53.73968
-53.73968
-53.73968
-53.746555
-53.746555
-53.746555
-53.746555
-53.746555
-53.746555
-53.73968
-53.73968
-53.73968
-53.746555
-53.73968
-53.732807
-53.732807
-53.732807
-53.732807
-53.732807
-53.72593
-53.72593
-53.72593
-53.732807
-53.732807
-53.732807
-53.732807
-53.72593
-53.72593
-53.72593
-53.72593
-53.71905
-53.71905
-53.71217
-53.71217
-53.72593
-53.732807
-53.732807
-53.72593
-53.71905
-53.71217
-53.71217
-53.71217
-53.71217
-53.71217
-53.71217
-53.71905
-53.71217
-53.705288
-53.705288
-53.705288
-53.705288
-53.705288
-53.705288
-53.705288
-53.698406
-53.705288
-53.698406
-53.698406
-53.698406
-53.705288
-53.705288
-53.705288
-53.705288
-53.698406
-53.705288
-53.705288
-53.698406
-53.698406
-53.698406
-53.698406
-53.691517
-53.684628
-53.684628
-53.691517
-53.691517
-53.691517
-53.691517
-53.691517
-53.691517
-53.684628
-53.684628
-53.684628
-53.684628
-53.684628
-53.684628
-53.684628
-53.684628
-53.684628
-53.691517
-53.691517
-53.684628
-53.67774
-53.67085
-53.67774
-53.67774
-53.67774
-53.67774
-53.684628
-53.684628
-53.67774
-53.67085
-53.67085
-53.67085
-53.67774
-53.67085
-53.663956
-53.663956
-53.663956
-53.67085
-53.67085
-53.663956
-53.663956
-53.663956
-53.67085
-53.67085
-53.663956
-53.65706
-53.65706
-53.663956
-53.663956
-53.663956
-53.663956
-53.663956
-53.663956
-53.67085
-53.663956
-53.663956
-53.663956
-53.65706
-53.65706
-53.65016
-53.65016
-53.65016
-53.65706
-53.65706
-53.65016
-53.65016
-53.65706
-53.663956
-53.663956
-53.65706
-53.663956
-53.663956
-53.663956
-53.663956
-53.65706
-53.65016
-53.65016
-53.643265
-53.65016
-53.65706
-53.65706
-53.663956
-53.663956
-53.65706
-53.65706
-53.65706
-53.65706
-53.65706
-53.65706
-53.65706
-53.65706
-53.65706
-53.65706
-53.65706
-53.65706
-53.65706
-53.65706
-53.65706
-53.65706
-53.65706
-53.663956
-53.663956
-53.663956
-53.663956
-53.663956
-53.67085
-53.67085
-53.663956
-53.65706
-53.65706
-53.65706
-53.65706
-53.65706
-53.65706
-53.65706
-53.65016
-53.643265
-53.65016
-53.65706
-53.65706
-53.65016
-53.65016
-53.65016
-53.65706
-53.663956
-53.663956
-53.663956
-53.663956
-53.65706
-53.65706
-53.65706
-53.65706
-53.65706
-53.65706
-53.65706
-53.663956
-53.663956
-53.67085
-53.663956
-53.65706
-53.65016
-53.65706
-53.65706
-53.65706
-53.65706
-53.65706
-53.65706
-53.65706
-53.663956
-53.663956
-53.663956
-53.663956
-53.663956
-53.663956
-53.663956
-53.663956
-53.663956
-53.663956
-53.663956
-53.663956
-53.65706
-53.65016
-53.65016
-53.65016
-53.65706
-53.663956
-53.663956
-53.663956
-53.663956
-53.65706
-53.65706
-53.65706
-53.65706
-53.65016
-53.65706
-53.65706
-53.663956
-53.65706
-53.65016
-53.65706
-53.65706
-53.65706
-53.65706
-53.65016
-53.65016
-53.65706
-53.65706
-53.65706
-53.65706
-53.65706
-53.65706
-53.65706
-53.65706
-53.65016
-53.65016
-53.65706
-53.65706
-53.663956
-53.65706
-53.65706
-53.65706
-53.65706
-53.65706
-53.65706
-53.65706
-53.65706
-53.65706
-53.65706
-53.65706
-53.65706
-53.663956
-53.663956
-53.663956
-53.663956
-53.663956
-53.67085
-53.67085
-53.67085
-53.67085
-53.67085
-53.67085
-53.67085
-53.67774
-53.67085
-53.67085
-53.663956
-53.663956
-53.65706
-53.65706
-53.663956
-53.663956
-53.663956
-53.67085
-53.67085
-53.67085
-53.663956
-53.65706
-53.663956
-53.663956
-53.663956
-53.67085
-53.67085
-53.67085
-53.67085
-53.663956
-53.663956
-53.663956
-53.663956
-53.67085
-53.67085
-53.67774
-53.67085
-53.67085
-53.67085
-53.663956
-53.663956
-53.67085
-53.67774
-53.67774
-53.67774
-53.67774
-53.67774
-53.67774
-53.67774
-53.67085
-53.67085
-53.67085
-53.67085
-53.67085
-53.67085
-53.67085
-53.67774
-53.67774
-53.67085
-53.67085
-53.67085
-53.67085
-53.67085
-53.663956
-53.67085
-53.67774
-53.684628
-53.684628
-53.67774
-53.67085
-53.67085
-53.67085
-53.67085
-53.67085
-53.67774
-53.67774
-53.684628
-53.67774
-53.67085
-53.67085
-53.67085
-53.67774
-53.67774
-53.67774
-53.67774
-53.67774
-53.67774
-53.684628
-53.684628
-53.684628
-53.684628
-53.67774
-53.67774
-53.67774
-53.684628
-53.684628
-53.691517
-53.684628
-53.684628
-53.67774
-53.67774
-53.684628
-53.684628
-53.684628
-53.684628
-53.67774
-53.67774
-53.67774
-53.67774
-53.67774
-53.67774
-53.691517
-53.691517
-53.684628
-53.684628
-53.684628
-53.684628
-53.691517
-53.691517
-53.684628
-53.691517
-53.684628
-53.684628
-53.684628
-53.684628
-53.684628
-53.684628
-53.684628
-53.691517
-53.691517
-53.684628
-53.684628
-53.684628
-53.684628
-53.684628
-53.684628
-53.684628
-53.684628
-53.691517
-53.691517
-53.691517
-53.684628
-53.67774
-53.684628
-53.691517
-53.691517
-53.684628
-53.684628
-53.67774
-53.684628
-53.691517
-53.698406
-53.698406
-53.691517
-53.684628
-53.67774
-53.684628
-53.691517
-53.691517
-53.698406
-53.698406
-53.691517
-53.691517
-53.691517
-53.691517
-53.691517
-53.691517
-53.691517
-53.691517
-53.684628
-53.67774
-53.67774
-53.684628
-53.684628
-53.691517
-53.691517
-53.691517
-53.684628
-53.684628
-53.684628
-53.684628
-53.691517
-53.698406
-53.698406
-53.691517
-53.684628
-53.684628
-53.684628
-53.691517
-53.691517
-53.691517
-53.684628
-53.691517
-53.691517
-53.691517
-53.691517
-53.698406
-53.698406
-53.698406
-53.698406
-53.698406
-53.698406
-53.698406
-53.698406
-53.698406
-53.698406
-53.698406
-53.698406
-53.698406
-53.691517
-53.691517
-53.691517
-53.691517
-53.691517
-53.684628
-53.691517
-53.698406
-53.691517
-53.684628
-53.67774
-53.684628
-53.691517
-53.691517
-53.691517
-53.691517
-53.691517
-53.684628
-53.684628
-53.684628
-53.691517
-53.698406
-53.705288
-53.698406
-53.691517
-53.691517
-53.684628
-53.684628
-53.691517
-53.691517
-53.698406
-53.691517
-53.691517
-53.691517
-53.691517
-53.698406
-53.698406
-53.691517
-53.698406
-53.698406
-53.691517
-53.684628
-53.684628
-53.684628
-53.684628
-53.691517
-53.691517
-53.698406
-53.698406
-53.691517
-53.691517
-53.698406
-53.705288
-53.705288
-53.698406
-53.698406
-53.691517
-53.691517
-53.691517
-53.691517
-53.698406
-53.698406
-53.705288
-53.698406
-53.698406
-53.698406
-53.705288
-53.698406
-53.691517
-53.684628
-53.691517
-53.698406
-53.698406
-53.698406
-53.698406
-53.691517
-53.698406
-53.705288
-53.705288
-53.705288
-53.705288
-53.698406
-53.691517
-53.691517
-53.691517
-53.698406
-53.698406
-53.698406
-53.698406
-53.691517
-53.698406
-53.698406
-53.698406
-53.691517
-53.691517
-53.691517
-53.691517
-53.691517
-53.691517
-53.691517
-53.698406
-53.698406
-53.705288
-53.705288
-53.698406
-53.691517
-53.691517
-53.698406
-53.705288
-53.705288
-53.705288
-53.705288
-53.705288
-53.705288
-53.705288
-53.698406
-53.698406
-53.698406
-53.698406
-53.698406
-53.698406
-53.698406
-53.698406
-53.698406
-53.705288
-53.705288
-53.705288
-53.705288
-53.705288
-53.705288
-53.705288
-53.705288
-53.71217
-53.71217
-53.71217
-53.705288
-53.705288
-53.705288
-53.705288
-53.698406
-53.698406
-53.705288
-53.705288
-53.698406
-53.698406
-53.698406
-53.705288
-53.705288
-53.71217
-53.705288
-53.705288
-53.705288
-53.71217
-53.71217
-53.71217
-53.705288
-53.71217
-53.71217
-53.71217
-53.71217
-53.71217
-53.71905
-53.71905
-53.71905
-53.71905
-53.71217
-53.71217
-53.71217
-53.71217
-53.71217
-53.71217
-53.71217
-53.71217
-53.71905
-53.71905
-53.71905
-53.71905
-53.72593
-53.72593
-53.72593
-53.72593
-53.72593
-53.71905
-53.71905
-53.71905
-53.71905
-53.71905
-53.71905
-53.71905
-53.72593
-53.72593
-53.71905
-53.71905
-53.71905
-53.71905
-53.71217
-53.71217
-53.71905
-53.71905
-53.71905
-53.71905
-53.71905
-53.72593
-53.72593
-53.72593
-53.71905
-53.71905
-53.71905
-53.71905
-53.72593
-53.72593
-53.732807
-53.732807
-53.732807
-53.732807
-53.732807
-53.732807
-53.732807
-53.732807
-53.72593
-53.72593
-53.71905
-53.72593
-53.72593
-53.72593
-53.72593
-53.72593
-53.72593
-53.732807
-53.732807
-53.72593
-53.72593
-53.72593
-53.72593
-53.72593
-53.72593
-53.732807
-53.732807
-53.732807
-53.72593
-53.72593
-53.72593
-53.732807
-53.732807
-53.732807
-53.732807
-53.732807
-53.732807
-53.732807
-53.73968
-53.73968
-53.73968
-53.73968
-53.73968
-53.73968
-53.73968
-53.73968
-53.732807
-53.732807
-53.732807
-53.732807
-53.73968
-53.73968
-53.73968
-53.73968
-53.73968
-53.73968
-53.73968
-53.73968
-53.73968
-53.73968
-53.73968
-53.73968
-53.73968
-53.746555
-53.73968
-53.73968
-53.746555
-53.746555
-53.73968
-53.73968
-53.73968
-53.73968
-53.73968
-53.73968
-53.73968
-53.73968
-53.73968
-53.73968
-53.732807
-53.732807
-53.73968
-53.73968
-53.73968
-53.73968
-53.73968
-53.73968
-53.746555
-53.746555
-53.746555
-53.73968
-53.732807
-53.732807
-53.73968
-53.746555
-53.746555
-53.73968
-53.73968
-53.73968
-53.746555
-53.73968
-53.732807
-53.732807
-53.746555
-53.753426
-53.753426
-53.73968
-53.73968
-53.73968
-53.73968
-53.746555
-53.73968
-53.73968
-53.73968
-53.746555
-53.746555
-53.73968
-53.73968
-53.746555
-53.746555
-53.746555
-53.746555
-53.746555
-53.746555
-53.73968
-53.73968
-53.732807
-53.73968
-53.73968
-53.746555
-53.73968
-53.73968
-53.73968
-53.73968
-53.73968
-53.746555
-53.746555
-53.746555
-53.746555
-53.73968
-53.73968
-53.73968
-53.73968
-53.746555
-53.746555
-53.746555
-53.746555
-53.746555
-53.746555
-53.746555
-53.746555
-53.746555
-53.746555
-53.746555
-53.746555
-53.746555
-53.746555
-53.746555
-53.73968
-53.73968
-53.73968
-53.746555
-53.746555
-53.746555
-53.746555
-53.73968
-53.73968
-53.746555
-53.746555
-53.746555
-53.73968
-53.73968
-53.73968
-53.746555
-53.746555
-53.746555
-53.753426
-53.746555
-53.746555
-53.746555
-53.746555
-53.753426
-53.753426
-53.753426
-53.753426
-53.746555
-53.746555
-53.746555
-53.746555
-53.753426
-53.753426
-53.746555
-53.746555
-53.746555
-53.746555
-53.746555
-53.746555
-53.746555
-53.746555
-53.746555
-53.753426
-53.753426
-53.753426
-53.753426
-53.753426
-53.753426
-53.753426
-53.753426
-53.753426
-53.746555
-53.73968
-53.73968
-53.73968
-53.73968
-53.73968
-53.73968
-53.73968
-53.73968
-53.746555
-53.753426
-53.746555
-53.746555
-53.746555
-53.746555
-53.753426
-53.746555
-53.746555
-53.746555
-53.746555
-53.746555
-53.746555
-53.746555
-53.746555
-53.746555
-53.746555
-53.753426
-53.753426
-53.746555
-53.746555
-53.753426
-53.753426
-53.760296
-53.753426
-53.746555
-53.746555
-53.746555
-53.753426
-53.753426
-53.753426
-53.753426
-53.746555
-53.746555
-53.753426
-53.753426
-53.746555
-53.746555
-53.753426
-53.753426
-53.753426
-53.753426
-53.753426
-53.746555
-53.746555
-53.73968
-53.746555
-53.753426
-53.753426
-53.753426
-53.746555
-53.746555
-53.746555
-53.746555
-53.753426
-53.753426
-53.746555
-53.746555
-53.746555
-53.746555
-53.746555
-53.753426
-53.753426
-53.746555
-53.746555
-53.746555
-53.746555
-53.746555
-53.746555
-53.746555
-53.746555
-53.746555
-53.73968
-53.73968
-53.73968
-53.753426
-53.753426
-53.753426
-53.753426
-53.746555
-53.746555
-53.746555
-53.746555
-53.753426
-53.753426
-53.760296
-53.753426
-53.753426
-53.753426
-53.753426
-53.753426
-53.753426
-53.753426
-53.746555
-53.753426
-53.753426
-53.753426
-53.753426
-53.753426
-53.746555
-53.746555
-53.746555
-53.746555
-53.746555
-53.746555
-53.753426
-53.753426
-53.746555
-53.746555
-53.753426
-53.753426
-53.753426
-53.753426
-53.753426
-53.753426
-53.746555
-53.746555
-53.746555
-53.746555
-53.746555
-53.746555
-53.753426
-53.753426
-53.746555
-53.753426
-53.753426
-53.753426
-53.753426
-53.746555
-53.746555
-53.746555
-53.746555
-53.746555
-53.746555
-53.746555
-53.746555
-53.753426
-53.753426
-53.753426
-53.753426
-53.753426
-53.753426
-53.753426
-53.753426
-53.753426
-53.753426
-53.746555
-53.753426
-53.753426
-53.753426
-53.753426
-53.753426
-53.746555
-53.746555
-53.746555
-53.746555
-53.746555
-53.746555
-53.746555
-53.753426
-53.753426
-53.753426
-53.753426
-53.753426
-53.746555
-53.746555
-53.753426
-53.753426
-53.753426
-53.746555
-53.73968
-53.73968
-53.746555
-53.746555
-53.746555
-53.746555
-53.746555
-53.746555
-53.746555
-53.746555
-53.753426
-53.753426
-53.753426
-53.746555
-53.73968
-53.746555
-53.753426
-53.767162
-53.767162
-53.753426
-53.746555
-53.73968
-53.73968
-53.746555
-53.746555
-53.746555
-53.73968
-53.73968
-53.746555
-53.746555
-53.746555
-53.746555
-53.753426
-53.753426
-53.760296
-53.760296
-53.753426
-53.746555
-53.753426
-53.753426
-53.760296
-53.753426
-53.753426
-53.753426
-53.753426
-53.746555
-53.746555
-53.746555
-53.746555
-53.753426
-53.753426
-53.746555
-53.73968
-53.73968
-53.746555
-53.746555
-53.746555
-53.746555
-53.746555
-53.753426
-53.753426
-53.746555
-53.746555
-53.746555
-53.746555
-53.746555
-53.746555
-53.746555
-53.746555
-53.746555
-53.746555
-53.746555
-53.73968
-53.746555
-53.746555
-53.746555
-53.753426
-53.753426
-53.753426
-53.746555
-53.746555
-53.746555
-53.753426
-53.753426
-53.753426
-53.746555
-53.746555
-53.746555
-53.746555
-53.746555
-53.746555
-53.753426
-53.753426
-53.746555
-53.73968
-53.73968
-53.746555
-53.746555
-53.746555
-53.746555
-53.73968
-53.73968
-53.73968
-53.73968
-53.73968
-53.73968
-53.73968
-53.746555
-53.746555
-53.746555
-53.746555
-53.73968
-53.73968
-53.73968
-53.746555
-53.746555
-53.746555
-53.746555
-53.73968
-53.73968
-53.73968
-53.73968
-53.73968
-53.73968
-53.73968
-53.732807
-53.72593
-53.72593
-53.72593
-53.732807
-53.732807
-53.72593
-53.72593
-53.732807
-53.732807
-53.732807
-53.732807
-53.732807
-53.732807
-53.732807
-53.732807
-53.732807
-53.732807
-53.72593
-53.72593
-53.71905
-53.72593
-53.72593
-53.72593
-53.72593
-53.72593
-53.72593
-53.72593
-53.72593
-53.72593
-53.732807
-53.732807
-53.732807
-53.732807
-53.72593
-53.72593
-53.72593
-53.732807
-53.732807
-53.732807
-53.72593
-53.72593
-53.71905
-53.71905
-53.71905
-53.71217
-53.71217
-53.71905
-53.71905
-53.72593
-53.72593
-53.72593
-53.72593
-53.72593
-53.72593
-53.72593
-53.72593
-53.71905
-53.71217
-53.71217
-53.71217
-53.71217
-53.71905
-53.72593
-53.72593
-53.71905
-53.71217
-53.71905
-53.71905
-53.71905
-53.71905
-53.71905
-53.71905
-53.72593
-53.71905
-53.71217
-53.71217
-53.71217
-53.71217
-53.71217
-53.71217
-53.71217
-53.71217
-53.71905
-53.71905
-53.72593
-53.71905
-53.71217
-53.71217
-53.71905
-53.71905
-53.71905
-53.71217
-53.71217
-53.71217
-53.71217
-53.71217
-53.71217
-53.705288
-53.705288
-53.71217
-53.71217
-53.71217
-53.71217
-53.705288
-53.71217
-53.71217
-53.71217
-53.705288
-53.705288
-53.71217
-53.71217
-53.71217
-53.705288
-53.705288
-53.705288
-53.71217
-53.71217
-53.71217
-53.71217
-53.705288
-53.705288
-53.705288
-53.705288
-53.705288
-53.698406
-53.698406
-53.705288
-53.705288
-53.705288
-53.698406
-53.698406
-53.698406
-53.705288
-53.71217
-53.71217
-53.705288
-53.698406
-53.705288
-53.71217
-53.71217
-53.705288
-53.705288
-53.705288
-53.71217
-53.705288
-53.698406
-53.698406
-53.698406
-53.705288
-53.705288
-53.705288
-53.698406
-53.698406
-53.698406
-53.705288
-53.698406
-53.698406
-53.705288
-53.705288
-53.705288
-53.705288
-53.698406
-53.705288
-53.705288
-53.705288
-53.698406
-53.691517
-53.698406
-53.698406
-53.705288
-53.698406
-53.691517
-53.691517
-53.691517
-53.698406
-53.705288
-53.705288
-53.705288
-53.698406
-53.698406
-53.698406
-53.705288
-53.698406
-53.698406
-53.698406
-53.698406
-53.691517
-53.691517
-53.691517
-53.698406
-53.698406
-53.698406
-53.698406
-53.705288
-53.705288
-53.705288
-53.705288
-53.698406
-53.698406
-53.698406
-53.698406
-53.698406
-53.698406
-53.691517
-53.691517
-53.684628
-53.691517
-53.691517
-53.691517
-53.691517
-53.691517
-53.691517
-53.698406
-53.698406
-53.691517
-53.691517
-53.691517
-53.691517
-53.691517
-53.691517
-53.684628
-53.684628
-53.684628
-53.684628
-53.684628
-53.684628
-53.691517
-53.698406
-53.698406
-53.691517
-53.684628
-53.67774
-53.67774
-53.67774
-53.684628
-53.691517
-53.691517
-53.684628
-53.684628
-53.67774
-53.684628
-53.684628
-53.684628
-53.684628
-53.684628
-53.684628
-53.691517
-53.691517
-53.684628
-53.684628
-53.684628
-53.691517
-53.698406
-53.691517
-53.691517
-53.684628
-53.684628
-53.684628
-53.691517
-53.691517
-53.684628
-53.684628
-53.67774
-53.67774
-53.684628
-53.691517
-53.691517
-53.691517
-53.691517
-53.691517
-53.691517
-53.691517
-53.684628
-53.684628
-53.684628
-53.691517
-53.691517
-53.691517
-53.684628
-53.684628
-53.684628
-53.684628
-53.684628
-53.67774
-53.67774
-53.684628
-53.684628
-53.684628
-53.67774
-53.67774
-53.684628
-53.691517
-53.684628
-53.684628
-53.67774
-53.684628
-53.684628
-53.691517
-53.691517
-53.691517
-53.684628
-53.684628
-53.67774
-53.67774
-53.67774
-53.684628
-53.67774
-53.67774
-53.684628
-53.691517
-53.691517
-53.691517
-53.67774
-53.67774
-53.67774
-53.684628
-53.684628
-53.684628
-53.67774
-53.67085
-53.67774
-53.67774
-53.67774
-53.67774
-53.67774
-53.67774
-53.67774
-53.67774
-53.67085
-53.67085
-53.67774
-53.684628
-53.691517
-53.684628
-53.67085
-53.663956
-53.67085
-53.67774
-53.67774
-53.67774
-53.67085
-53.67085
-53.67774
-53.67774
-53.67774
-53.67085
-53.67774
-53.67774
-53.67774
-53.67085
-53.67085
-53.663956
-53.663956
-53.663956
-53.663956
-53.67085
-53.67085
-53.67085
-53.67085
-53.67085
-53.67085
-53.67085
-53.67085
-53.67085
-53.67085
-53.67085
-53.67085
-53.67085
-53.67085
-53.67774
-53.67774
-53.67085
-53.67085
-53.67085
-53.67774
-53.67774
-53.67774
-53.67085
-53.67085
-53.67085
-53.67085
-53.67085
-53.67085
-53.67085
-53.67085
-53.67085
-53.67085
-53.67085
-53.67774
-53.67774
-53.67085
-53.663956
-53.65706
-53.65706
-53.663956
-53.67085
-53.67085
-53.67085
-53.663956
-53.67085
-53.67774
-53.67774
-53.67085
-53.67085
-53.67085
-53.67085
-53.67085
-53.67085
-53.663956
-53.663956
-53.663956
-53.65706
-53.663956
-53.663956
-53.67085
-53.67085
-53.663956
-53.663956
-53.663956
-53.67085
-53.67085
-53.67085
-53.663956
-53.663956
-53.67085
-53.67774
-53.67085
-53.663956
-53.65706
-53.65706
-53.663956
-53.663956
-53.65706
-53.65706
-53.663956
-53.663956
-53.65706
-53.65706
-53.65706
-53.65706
-53.65706
-53.65706
-53.663956
-53.663956
-53.663956
-53.663956
-53.663956
-53.65706
-53.65706
-53.65706
-53.663956
-53.65706
-53.65706
-53.663956
-53.65706
-53.65706
-53.65016
-53.65706
-53.663956
-53.663956
-53.663956
-53.65706
-53.663956
-53.663956
-53.663956
-53.663956
-53.663956
-53.65706
-53.65706
-53.65706
-53.65706
-53.65016
-53.65706
-53.65706
-53.663956
-53.663956
-53.663956
-53.65706
-53.65706
-53.65706
-53.65706
-53.663956
-53.663956
-53.65706
-53.65016
-53.65016
-53.65016
-53.65016
-53.65016
-53.65016
-53.65016
-53.65706
-53.65706
-53.65706
-53.65706
-53.65706
-53.65706
-53.65706
-53.65706
-53.65016
-53.65706
-53.65706
-53.65706
-53.65706
-53.65706
-53.65706
-53.65706
-53.65016
-53.65016
-53.65016
-53.65706
-53.663956
-53.65706
-53.65706
-53.65016
-53.65016
-53.65016
-53.65706
-53.65706
-53.65016
-53.65016
-53.643265
-53.643265
-53.65016
-53.65016
-53.65016
-53.65706
-53.65706
-53.65706
-53.65706
-53.65016
-53.65016
-53.65016
-53.65016
-53.65016
-53.65016
-53.65016
-53.65016
-53.65016
-53.65016
-53.65016
-53.65016
-53.65016
-53.65016
-53.65016
-53.65016
-53.65016
-53.65016
-53.65706
-53.65706
-53.65016
-53.643265
-53.643265
-53.65016
-53.65016
-53.65016
-53.643265
-53.643265
-53.65016
-53.643265
-53.643265
-53.643265
-53.65016
-53.65016
-53.65016
-53.65016
-53.65016
-53.65706
-53.65706
-53.65016
-53.65016
-53.65706
-53.65706
-53.65016
-53.643265
-53.643265
-53.643265
-53.643265
-53.643265
-53.65016
-53.65016
-53.65016
-53.65016
-53.65016
-53.65706
-53.65706
-53.65016
-53.643265
-53.643265
-53.65016
-53.65016
-53.65016
-53.65016
-53.65016
-53.65016
-53.65016
-53.643265
-53.643265
-53.643265
-53.643265
-53.643265
-53.636364
-53.636364
-53.636364
-53.636364
-53.643265
-53.65016
-53.65016
-53.65016
-53.643265
-53.636364
-53.636364
-53.636364
-53.636364
-53.636364
-53.643265
-53.643265
-53.636364
-53.636364
-53.636364
-53.643265
-53.643265
-53.643265
-53.643265
-53.643265
-53.643265
-53.643265
-53.643265
-53.636364
-53.636364
-53.636364
-53.65016
-53.65706
-53.65016
-53.636364
-53.636364
-53.636364
-53.636364
-53.643265
-53.643265
-53.636364
-53.636364
-53.636364
-53.636364
-53.643265
-53.643265
-53.643265
-53.643265
-53.643265
-53.636364
-53.636364
-53.62946
-53.636364
-53.636364
-53.636364
-53.643265
-53.636364
-53.62946
-53.62946
-53.62946
-53.636364
-53.636364
-53.62946
-53.62946
-53.62946
-53.636364
-53.636364
-53.636364
-53.62946
-53.62946
-53.62946
-53.636364
-53.636364
-53.643265
-53.636364
-53.636364
-53.62946
-53.62946
-53.636364
-53.636364
-53.636364
-53.643265
-53.643265
-53.636364
-53.62946
-53.62946
-53.636364
-53.636364
-53.636364
-53.636364
-53.636364
-53.636364
-53.636364
-53.636364
-53.636364
-53.636364
-53.636364
-53.643265
-53.643265
-53.643265
-53.636364
-53.636364
-53.62946
-53.62946
-53.636364
-53.636364
-53.636364
-53.636364
-53.62946
-53.62946
-53.62946
-53.636364
-53.636364
-53.636364
-53.636364
-53.636364
-53.62946
-53.62946
-53.636364
-53.643265
-53.643265
-53.636364
-53.62946
-53.622562
-53.62946
-53.636364
-53.643265
-53.643265
-53.643265
-53.636364
-53.62946
-53.622562
-53.62946
-53.62946
-53.636364
-53.636364
-53.636364
-53.62946
-53.62946
-53.62946
-53.62946
-53.62946
-53.62946
-53.62946
-53.636364
-53.636364
-53.636364
-53.62946
-53.62946
-53.62946
-53.636364
-53.636364
-53.62946
-53.62946
-53.622562
-53.62946
-53.62946
-53.62946
-53.62946
-53.622562
-53.622562
-53.62946
-53.62946
-53.62946
-53.62946
-53.622562
-53.622562
-53.622562
-53.62946
-53.62946
-53.62946
-53.62946
-53.62946
-53.62946
-53.62946
-53.62946
-53.62946
-53.62946
-53.622562
-53.622562
-53.622562
-53.622562
-53.61565
-53.61565
-53.622562
-53.62946
-53.636364
-53.62946
-53.622562
-53.61565
-53.61565
-53.622562
-53.622562
-53.622562
-53.622562
-53.622562
-53.62946
-53.62946
-53.622562
-53.61565
-53.61565
-53.61565
-53.622562
-53.622562
-53.622562
-53.62946
-53.636364
-53.636364
-53.636364
-53.62946
-53.62946
-53.62946
-53.62946
-53.622562
-53.622562
-53.622562
-53.622562
-53.62946
-53.622562
-53.61565
-53.608746
-53.608746
-53.61565
-53.622562
-53.622562
-53.622562
-53.622562
-53.622562
-53.622562
-53.622562
-53.622562
-53.622562
-53.61565
-53.61565
-53.61565
-53.61565
-53.61565
-53.622562
-53.62946
-53.622562
-53.61565
-53.61565
-53.622562
-53.622562
-53.62946
-53.62946
-53.622562
-53.622562
-53.622562
-53.622562
-53.622562
-53.62946
-53.62946
-53.62946
-53.62946
-53.61565
-53.608746
-53.608746
-53.61565
-53.622562
-53.622562
-53.622562
-53.622562
-53.622562
-53.622562
-53.622562
-53.622562
-53.622562
-53.622562
-53.61565
-53.61565
-53.61565
-53.622562
-53.622562
-53.61565
-53.622562
-53.61565
-53.61565
-53.61565
-53.622562
-53.622562
-53.622562
-53.622562
-53.622562
-53.622562
-53.61565
-53.61565
-53.608746
-53.61565
-53.61565
-53.61565
-53.61565
-53.61565
-53.608746
-53.608746
-53.608746
-53.608746
-53.608746
-53.61565
-53.61565
-53.61565
-53.608746
-53.608746
-53.608746
-53.61565
-53.61565
-53.61565
-53.61565
-53.61565
-53.622562
-53.622562
-53.62946
-53.622562
-53.608746
-53.608746
-53.61565
-53.622562
-53.622562
-53.61565
-53.61565
-53.61565
-53.61565
-53.61565
-53.608746
-53.608746
-53.608746
-53.61565
-53.61565
-53.61565
-53.608746
-53.608746
-53.61565
-53.608746
-53.608746
-53.601837
-53.608746
-53.61565
-53.61565
-53.61565
-53.608746
-53.608746
-53.608746
-53.61565
-53.61565
-53.61565
-53.61565
-53.61565
-53.61565
-53.61565
-53.61565
-53.61565
-53.61565
-53.61565
-53.608746
-53.601837
-53.608746
-53.608746
-53.61565
-53.61565
-53.61565
-53.608746
-53.608746
-53.608746
-53.601837
-53.601837
-53.601837
-53.608746
-53.608746
-53.608746
-53.61565
-53.622562
-53.61565
-53.608746
-53.601837
-53.608746
-53.61565
-53.622562
-53.61565
-53.61565
-53.608746
-53.608746
-53.61565
-53.61565
-53.61565
-53.608746
-53.601837
-53.601837
-53.608746
-53.61565
-53.608746
-53.608746
-53.61565
-53.61565
-53.61565
-53.608746
-53.608746
-53.608746
-53.61565
-53.61565
-53.608746
-53.601837
-53.601837
-53.601837
-53.608746
-53.608746
-53.61565
-53.608746
-53.608746
-53.608746
-53.61565
-53.61565
-53.608746
-53.601837
-53.601837
-53.601837
-53.608746
-53.608746
-53.608746
-53.608746
-53.61565
-53.61565
-53.61565
-53.608746
-53.608746
-53.61565
-53.622562
-53.622562
-53.61565
-53.601837
-53.601837
-53.601837
-53.608746
-53.608746
-53.601837
-53.601837
-53.59492
-53.601837
-53.601837
-53.601837
-53.601837
-53.608746
-53.608746
-53.61565
-53.61565
-53.608746
-53.59492
-53.59492
-53.601837
-53.608746
-53.608746
-53.601837
-53.601837
-53.608746
-53.61565
-53.608746
-53.601837
-53.601837
-53.601837
-53.608746
-53.608746
-53.608746
-53.601837
-53.59492
-53.59492
-53.601837
-53.608746
-53.61565
-53.622562
-53.608746
-53.601837
-53.59492
-53.59492
-53.601837
-53.601837
-53.601837
-53.608746
-53.608746
-53.608746
-53.608746
-53.601837
-53.608746
-53.601837
-53.601837
-53.59492
-53.601837
-53.601837
-53.601837
-53.59492
-53.59492
-53.59492
-53.601837
-53.601837
-53.601837
-53.601837
-53.601837
-53.601837
-53.608746
-53.608746
-53.608746
-53.601837
-53.59492
-53.59492
-53.59492
-53.601837
-53.601837
-53.608746
-53.608746
-53.601837
-53.601837
-53.601837
-53.601837
-53.601837
-53.601837
-53.601837
-53.59492
-53.601837
-53.601837
-53.608746
-53.608746
-53.601837
-53.601837
-53.601837
-53.601837
-53.608746
-53.608746
-53.601837
-53.601837
-53.601837
-53.601837
-53.601837
-53.59492
-53.601837
-53.601837
-53.601837
-53.601837
-53.601837
-53.601837
-53.601837
-53.601837
-53.601837
-53.601837
-53.608746
-53.608746
-53.608746
-53.608746
-53.608746
-53.608746
-53.608746
-53.601837
-53.601837
-53.601837
-53.601837
-53.601837
-53.601837
-53.601837
-53.601837
-53.601837
-53.601837
-53.601837
-53.601837
-53.601837
-53.601837
-53.608746
-53.608746
-53.601837
-53.608746
-53.608746
-53.608746
-53.608746
-53.608746
-53.601837
-53.601837
-53.59492
-53.59492
-53.59492
-53.601837
-53.608746
-53.608746
-53.601837
-53.601837
-53.601837
-53.601837
-53.608746
-53.601837
-53.59492
-53.59492
-53.601837
-53.608746
-53.601837
-53.601837
-53.59492
-53.601837
-53.601837
-53.601837
-53.601837
-53.601837
-53.601837
-53.601837
-53.601837
-53.601837
-53.601837
-53.601837
-53.59492
-53.601837
-53.608746
-53.608746
-53.601837
-53.601837
-53.601837
-53.601837
-53.601837
-53.601837
-53.59492
-53.59492
-53.59492
-53.59492
-53.601837
-53.608746
-53.608746
-53.601837
-53.601837
-53.601837
-53.601837
-53.59492
-53.601837
-53.608746
-53.608746
-53.608746
-53.601837
-53.59492
-53.59492
-53.601837
-53.601837
-53.59492
-53.601837
-53.608746
-53.608746
-53.601837
-53.59492
-53.59492
-53.601837
-53.608746
-53.608746
-53.601837
-53.601837
-53.601837
-53.601837
-53.59492
-53.601837
-53.608746
-53.61565
-53.608746
-53.608746
-53.601837
-53.601837
-53.601837
-53.601837
-53.601837
-53.59492
-53.601837
-53.601837
-53.59492
-53.58801
-53.59492
-53.601837
-53.608746
-53.608746
-53.608746
-53.601837
-53.608746
-53.608746
-53.608746
-53.601837
-53.601837
-53.601837
-53.608746
-53.608746
-53.601837
-53.601837
-53.601837
-53.601837
-53.601837
-53.601837
-53.601837
-53.601837
-53.608746
-53.608746
-53.601837
-53.59492
-53.601837
-53.601837
-53.608746
-53.608746
-53.601837
-53.59492
-53.59492
-53.59492
-53.601837
-53.601837
-53.608746
-53.608746
-53.608746
-53.601837
-53.59492
-53.59492
-53.601837
-53.601837
-53.601837
-53.601837
-53.601837
-53.601837
-53.601837
-53.601837
-53.601837
-53.59492
-53.59492
-53.59492
-53.59492
-53.59492
-53.59492
-53.59492
-53.59492
-53.601837
-53.601837
-53.59492
-53.59492
-53.59492
-53.59492
-53.601837
-53.601837
-53.601837
-53.59492
-53.59492
-53.59492
-53.59492
-53.59492
-53.601837
-53.601837
-53.601837
-53.601837
-53.601837
-53.59492
-53.59492
-53.59492
-53.601837
-53.601837
-53.59492
-53.59492
-53.59492
-53.608746
-53.608746
-53.608746
-53.601837
-53.608746
-53.601837
-53.601837
-53.59492
-53.59492
-53.59492
-53.58801
-53.58801
-53.58801
-53.59492
-53.59492
-53.59492
-53.58801
-53.58801
-53.59492
-53.59492
-53.601837
-53.601837
-53.601837
-53.59492
-53.59492
-53.59492
-53.601837
-53.601837
-53.601837
-53.601837
-53.601837
-53.59492
-53.59492
-53.58801
-53.59492
-53.601837
-53.601837
-53.601837
-53.59492
-53.58801
-53.58801
-53.59492
-53.601837
-53.608746
-53.601837
-53.601837
-53.59492
-53.59492
-53.59492
-53.59492
-53.59492
-53.59492
-53.601837
-53.608746
-53.608746
-53.601837
-53.601837
-53.59492
-53.59492
-53.59492
-53.59492
-53.58801
-53.58801
-53.58801
-53.59492
-53.59492
-53.59492
-53.59492
-53.59492
-53.58801
-53.58801
-53.59492
-53.59492
-53.58801
-53.58801
-53.58801
-53.59492
-53.59492
-53.59492
-53.601837
-53.601837
-53.59492
-53.58801
-53.581093
-53.581093
-53.59492
-53.59492
-53.59492
-53.59492
-53.59492
-53.59492
-53.601837
-53.59492
-53.58801
-53.58801
-53.58801
-53.58801
-53.58801
-53.58801
-53.58801
-53.58801
-53.58801
-53.59492
-53.601837
-53.59492
-53.58801
-53.581093
-53.58801
-53.59492
-53.59492
-53.58801
-53.581093
-53.58801
-53.59492
-53.601837
-53.59492
-53.59492
-53.59492
-53.59492
-53.58801
-53.58801
-53.58801
-53.58801
-53.581093
-53.58801
-53.59492
-53.601837
-53.59492
-53.58801
-53.581093
-53.581093
-53.581093
-53.58801
-53.59492
-53.59492
-53.58801
-53.59492
-53.59492
-53.58801
-53.58801
-53.58801
-53.58801
-53.58801
-53.58801
-53.58801
-53.58801
-53.58801
-53.58801
-53.58801
-53.581093
-53.58801
-53.58801
-53.58801
-53.581093
-53.574177
-53.574177
-53.581093
-53.581093
-53.574177
-53.574177
-53.581093
-53.581093
-53.58801
-53.581093
-53.581093
-53.574177
-53.581093
-53.581093
-53.581093
-53.574177
-53.581093
-53.581093
-53.581093
-53.574177
-53.567257
-53.567257
-53.567257
-53.574177
-53.581093
-53.58801
-53.58801
-53.581093
-53.581093
-53.581093
-53.58801
-53.581093
-53.581093
-53.581093
-53.58801
-53.58801
-53.58801
-53.581093
-53.574177
-53.581093
-53.581093
-53.581093
-53.581093
-53.581093
-53.581093
-53.58801
-53.581093
-53.574177
-53.574177
-53.574177
-53.581093
-53.581093
-53.581093
-53.581093
-53.581093
-53.581093
-53.574177
-53.574177
-53.581093
-53.581093
-53.581093
-53.581093
-53.581093
-53.581093
-53.574177
-53.574177
-53.574177
-53.574177
-53.574177
-53.567257
-53.560337
-53.567257
-53.574177
-53.574177
-53.581093
-53.574177
-53.567257
-53.567257
-53.574177
-53.581093
-53.58801
-53.58801
-53.581093
-53.574177
-53.574177
-53.581093
-53.581093
-53.581093
-53.574177
-53.567257
-53.567257
-53.574177
-53.581093
-53.581093
-53.574177
-53.567257
-53.567257
-53.574177
-53.581093
-53.581093
-53.581093
-53.574177
-53.574177
-53.567257
-53.574177
-53.574177
-53.574177
-53.567257
-53.574177
-53.581093
-53.58801
-53.581093
-53.574177
-53.574177
-53.574177
-53.581093
-53.581093
-53.574177
-53.574177
-53.574177
-53.574177
-53.567257
-53.567257
-53.567257
-53.574177
-53.574177
-53.574177
-53.574177
-53.574177
-53.574177
-53.574177
-53.567257
-53.567257
-53.567257
-53.574177
-53.574177
-53.574177
-53.574177
-53.574177
-53.574177
-53.574177
-53.574177
-53.567257
-53.567257
-53.574177
-53.574177
-53.581093
-53.574177
-53.574177
-53.567257
-53.567257
-53.567257
-53.567257
-53.567257
-53.574177
-53.574177
-53.574177
-53.567257
-53.574177
-53.574177
-53.574177
-53.567257
-53.567257
-53.567257
-53.567257
-53.574177
-53.574177
-53.574177
-53.574177
-53.567257
-53.567257
-53.574177
-53.581093
-53.581093
-53.581093
-53.574177
-53.574177
-53.567257
-53.567257
-53.560337
-53.560337
-53.567257
-53.574177
-53.574177
-53.574177
-53.560337
-53.560337
-53.567257
-53.574177
-53.581093
-53.581093
-53.574177
-53.574177
-53.574177
-53.574177
-53.574177
-53.567257
-53.567257
-53.567257
-53.574177
-53.574177
-53.581093
-53.574177
-53.567257
-53.560337
-53.567257
-53.574177
-53.574177
-53.581093
-53.574177
-53.567257
-53.567257
-53.567257
-53.574177
-53.574177
-53.574177
-53.574177
-53.567257
-53.567257
-53.567257
-53.567257
-53.567257
-53.574177
-53.567257
-53.567257
-53.560337
-53.560337
-53.560337
-53.560337
-53.567257
-53.574177
-53.574177
-53.567257
-53.574177
-53.581093
-53.574177
-53.574177
-53.567257
-53.567257
-53.567257
-53.567257
-53.567257
-53.567257
-53.567257
-53.567257
-53.567257
-53.567257
-53.574177
-53.574177
-53.574177
-53.567257
-53.567257
-53.567257
-53.567257
-53.567257
-53.567257
-53.574177
-53.574177
-53.574177
-53.567257
-53.567257
-53.567257
-53.567257
-53.567257
-53.560337
-53.560337
-53.574177
-53.581093
-53.574177
-53.567257
-53.567257
-53.567257
-53.567257
-53.560337
-53.560337
-53.567257
-53.567257
-53.574177
-53.574177
-53.581093
-53.574177
-53.574177
-53.574177
-53.574177
-53.567257
-53.567257
-53.567257
-53.567257
-53.574177
-53.574177
-53.567257
-53.574177
-53.574177
-53.574177
-53.567257
-53.567257
-53.567257
-53.567257
-53.567257
-53.567257
-53.567257
-53.567257
-53.567257
-53.567257
-53.567257
-53.560337
-53.567257
-53.567257
-53.567257
-53.567257
-53.567257
-53.567257
-53.567257
-53.567257
-53.567257
-53.567257
-53.567257
-53.574177
-53.574177
-53.581093
-53.574177
-53.567257
-53.567257
-53.567257
-53.567257
-53.567257
-53.567257
-53.560337
-53.567257
-53.567257
-53.567257
-53.567257
-53.567257
-53.567257
-53.567257
-53.567257
-53.567257
-53.567257
-53.567257
-53.560337
-53.560337
-53.567257
-53.581093
-53.581093
-53.574177
-53.567257
-53.567257
-53.574177
-53.574177
-53.574177
-53.567257
-53.567257
-53.574177
-53.574177
-53.574177
-53.567257
-53.567257
-53.574177
-53.581093
-53.574177
-53.567257
-53.560337
-53.567257
-53.574177
-53.574177
-53.574177
-53.567257
-53.567257
-53.567257
-53.567257
-53.567257
-53.567257
-53.567257
-53.567257
-53.574177
-53.574177
-53.581093
-53.574177
-53.574177
-53.574177
-53.567257
-53.567257
-53.567257
-53.574177
-53.581093
-53.581093
-53.574177
-53.567257
-53.567257
-53.574177
-53.574177
-53.574177
-53.574177
-53.574177
-53.574177
-53.567257
-53.567257
-53.574177
-53.581093
-53.581093
-53.574177
-53.567257
-53.567257
-53.574177
-53.574177
-53.574177
-53.574177
-53.567257
-53.560337
-53.560337
-53.560337
-53.567257
-53.574177
-53.567257
-53.567257
-53.574177
-53.574177
-53.567257
-53.567257
-53.567257
-53.567257
-53.567257
-53.574177
-53.574177
-53.581093
-53.581093
-53.581093
-53.574177
-53.567257
-53.567257
-53.574177
-53.574177
-53.567257
-53.567257
-53.567257
-53.574177
-53.574177
-53.567257
-53.567257
-53.567257
-53.574177
-53.581093
-53.581093
-53.574177
-53.567257
-53.567257
-53.574177
-53.574177
-53.574177
-53.567257
-53.567257
-53.574177
-53.574177
-53.574177
-53.567257
-53.560337
-53.560337
-53.567257
-53.574177
-53.574177
-53.574177
-53.567257
-53.567257
-53.567257
-53.567257
-53.574177
-53.574177
-53.574177
-53.567257
-53.574177
-53.574177
-53.574177
-53.567257
-53.567257
-53.567257
-53.567257
-53.574177
-53.581093
-53.574177
-53.567257
-53.567257
-53.574177
-53.574177
-53.574177
-53.567257
-53.567257
-53.567257
-53.574177
-53.574177
-53.574177
-53.567257
-53.560337
-53.567257
-53.567257
-53.567257
-53.567257
-53.567257
-53.567257
-53.574177
-53.567257
-53.567257
-53.567257
-53.567257
-53.567257
-53.567257
-53.567257
-53.567257
-53.567257
-53.567257
-53.567257
-53.560337
-53.560337
-53.560337
-53.567257
-53.567257
-53.567257
-53.560337
-53.560337
-53.560337
-53.567257
-53.574177
-53.574177
-53.567257
-53.567257
-53.567257
-53.560337
-53.560337
-53.567257
-53.574177
-53.574177
-53.574177
-53.574177
-53.567257
-53.567257
-53.574177
-53.581093
-53.581093
-53.574177
-53.560337
-53.560337
-53.567257
-53.574177
-53.574177
-53.574177
-53.567257
-53.567257
-53.567257
-53.560337
-53.560337
-53.567257
-53.574177
-53.567257
-53.560337
-53.553417
-53.560337
-53.567257
-53.574177
-53.574177
-53.574177
-53.567257
-53.567257
-53.567257
-53.567257
-53.567257
-53.567257
-53.574177
-53.574177
-53.574177
-53.574177
-53.574177
-53.574177
-53.567257
-53.567257
-53.567257
-53.567257
-53.574177
-53.574177
-53.574177
-53.574177
-53.567257
-53.567257
-53.574177
-53.574177
-53.574177
-53.574177
-53.574177
-53.574177
-53.567257
-53.567257
-53.567257
-53.567257
-53.574177
-53.574177
-53.567257
-53.567257
-53.567257
-53.567257
-53.574177
-53.574177
-53.567257
-53.560337
-53.560337
-53.567257
-53.567257
-53.567257
-53.567257
-53.567257
-53.567257
-53.567257
-53.567257
-53.567257
-53.574177
-53.581093
-53.581093
-53.574177
-53.574177
-53.574177
-53.574177
-53.567257
-53.567257
-53.567257
-53.567257
-53.574177
-53.574177
-53.567257
-53.567257
-53.567257
-53.574177
-53.574177
-53.574177
-53.574177
-53.581093
-53.581093
-53.581093
-53.574177
-53.567257
-53.560337
-53.567257
-53.567257
-53.574177
-53.574177
-53.574177
-53.574177
-53.574177
-53.574177
-53.574177
-53.574177
-53.574177
-53.574177
-53.574177
-53.574177
-53.574177
-53.581093
-53.581093
-53.581093
-53.574177
-53.574177
-53.567257
-53.574177
-53.574177
-53.574177
-53.574177
-53.574177
-53.574177
-53.581093
-53.581093
-53.574177
-53.567257
-53.567257
-53.567257
-53.567257
-53.560337
-53.560337
-53.567257
-53.567257
-53.567257
-53.574177
-53.574177
-53.574177
-53.567257
-53.567257
-53.574177
-53.581093
-53.574177
-53.567257
-53.560337
-53.560337
-53.560337
-53.560337
-53.567257
-53.574177
-53.581093
-53.58801
-53.58801
-53.574177
-53.560337
-53.560337
-53.567257
-53.574177
-53.574177
-53.574177
-53.574177
-53.574177
-53.574177
-53.574177
-53.574177
-53.574177
-53.581093
-53.581093
-53.574177
-53.567257
-53.567257
-53.574177
-53.574177
-53.574177
-53.574177
-53.581093
-53.581093
-53.574177
-53.567257
-53.574177
-53.574177
-53.567257
-53.567257
-53.567257
-53.574177
-53.581093
-53.581093
-53.581093
-53.581093
-53.581093
-53.581093
-53.574177
-53.567257
-53.567257
-53.574177
-53.574177
-53.574177
-53.574177
-53.574177
-53.574177
-53.574177
-53.574177
-53.574177
-53.574177
-53.581093
-53.581093
-53.581093
-53.581093
-53.574177
-53.567257
-53.567257
-53.574177
-53.574177
-53.574177
-53.574177
-53.567257
-53.567257
-53.567257
-53.574177
-53.574177
-53.574177
-53.574177
-53.574177
-53.574177
-53.567257
-53.567257
-53.567257
-53.574177
-53.574177
-53.581093
-53.574177
-53.574177
-53.567257
-53.567257
-53.574177
-53.574177
-53.574177
-53.574177
-53.574177
-53.574177
-53.567257
-53.574177
-53.581093
-53.58801
-53.581093
-53.581093
-53.574177
-53.574177
-53.567257
-53.560337
-53.560337
-53.574177
-53.581093
-53.581093
-53.567257
-53.567257
-53.567257
-53.574177
-53.574177
-53.567257
-53.574177
-53.574177
-53.574177
-53.567257
-53.567257
-53.567257
-53.567257
-53.567257
-53.574177
-53.574177
-53.574177
-53.574177
-53.574177
-53.574177
-53.574177
-53.574177
-53.574177
-53.567257
-53.560337
-53.560337
-53.567257
-53.574177
-53.574177
-53.567257
-53.567257
-53.574177
-53.581093
-53.581093
-53.574177
-53.567257
-53.567257
-53.567257
-53.574177
-53.574177
-53.567257
-53.567257
-53.567257
-53.574177
-53.574177
-53.581093
-53.574177
-53.574177
-53.574177
-53.574177
-53.567257
-53.567257
-53.567257
-53.567257
-53.567257
-53.567257
-53.567257
-53.567257
-53.567257
-53.567257
-53.574177
-53.574177
-53.574177
-53.574177
-53.574177
-53.574177
-53.574177
-53.567257
-53.567257
-53.567257
-53.574177
-53.574177
-53.574177
-53.567257
-53.560337
-53.567257
-53.574177
-53.574177
-53.574177
-53.574177
-53.567257
-53.567257
-53.574177
-53.574177
-53.574177
-53.574177
-53.581093
-53.58801
-53.581093
-53.574177
-53.567257
-53.567257
-53.574177
-53.581093
-53.574177
-53.574177
-53.567257
-53.567257
-53.567257
-53.567257
-53.567257
-53.574177
-53.574177
-53.574177
-53.574177
-53.567257
-53.567257
-53.567257
-53.574177
-53.574177
-53.581093
-53.581093
-53.581093
-53.574177
-53.574177
-53.567257
-53.574177
-53.574177
-53.574177
-53.574177
-53.574177
-53.574177
-53.574177
-53.574177
-53.574177
-53.574177
-53.574177
-53.574177
-53.574177
-53.574177
-53.574177
-53.574177
-53.574177
-53.567257
-53.567257
-53.567257
-53.574177
-53.567257
-53.567257
-53.567257
-53.567257
-53.567257
-53.567257
-53.567257
-53.574177
-53.574177
-53.574177
-53.574177
-53.574177
-53.574177
-53.574177
-53.574177
-53.574177
-53.574177
-53.581093
-53.581093
-53.581093
-53.581093
-53.581093
-53.58801
-53.58801
-53.581093
-53.567257
-53.567257
-53.574177
-53.574177
-53.574177
-53.574177
-53.574177
-53.581093
-53.581093
-53.574177
-53.567257
-53.567257
-53.574177
-53.574177
-53.574177
-53.567257
-53.560337
-53.560337
-53.567257
-53.574177
-53.581093
-53.581093
-53.581093
-53.574177
-53.581093
-53.581093
-53.581093
-53.581093
-53.581093
-53.581093
-53.581093
-53.574177
-53.574177
-53.574177
-53.574177
-53.574177
-53.574177
-53.581093
-53.581093
-53.581093
-53.581093
-53.574177
-53.581093
-53.581093
-53.574177
-53.574177
-53.567257
-53.574177
-53.581093
-53.581093
-53.574177
-53.574177
-53.581093
-53.581093
-53.581093
-53.574177
-53.574177
-53.574177
-53.574177
-53.574177
-53.574177
-53.574177
-53.574177
-53.574177
-53.574177
-53.574177
-53.574177
-53.574177
-53.574177
-53.574177
-53.581093
-53.581093
-53.574177
-53.567257
-53.567257
-53.567257
-53.574177
-53.581093
-53.581093
-53.581093
-53.581093
-53.581093
-53.581093
-53.581093
-53.574177
-53.574177
-53.581093
-53.581093
-53.581093
-53.574177
-53.574177
-53.574177
-53.581093
-53.581093
-53.574177
-53.574177
-53.574177
-53.581093
-53.581093
-53.574177
-53.574177
-53.574177
-53.581093
-53.58801
-53.581093
-53.574177
-53.574177
-53.581093
-53.581093
-53.581093
-53.581093
-53.581093
-53.581093
-53.581093
-53.581093
-53.581093
-53.58801
-53.58801
-53.58801
-53.58801
-53.58801
-53.581093
-53.574177
-53.574177
-53.581093
-53.581093
-53.581093
-53.581093
-53.581093
-53.581093
-53.581093
-53.581093
-53.58801
-53.58801
-53.581093
-53.574177
-53.574177
-53.581093
-53.581093
-53.581093
-53.581093
-53.581093
-53.581093
-53.581093
-53.581093
-53.581093
-53.581093
-53.581093
-53.58801
-53.58801
-53.58801
-53.58801
-53.581093
-53.581093
-53.58801
-53.59492
-53.59492
-53.59492
-53.59492
-53.59492
-53.58801
-53.581093
-53.581093
-53.58801
-53.58801
-53.581093
-53.581093
-53.58801
-53.58801
-53.58801
-53.581093
-53.581093
-53.581093
-53.581093
-53.58801
-53.58801
-53.58801
-53.58801
-53.58801
-53.58801
-53.58801
-53.58801
-53.59492
-53.59492
-53.59492
-53.59492
-53.59492
-53.58801
-53.58801
-53.58801
-53.58801
-53.58801
-53.58801
-53.58801
-53.59492
-53.59492
-53.58801
-53.581093
-53.581093
-53.581093
-53.581093
-53.581093
-53.58801
-53.58801
-53.58801
-53.58801
-53.59492
-53.59492
-53.59492
-53.59492
-53.59492
-53.59492
-53.59492
-53.59492
-53.59492
-53.59492
-53.59492
-53.58801
-53.58801
-53.58801
-53.58801
-53.59492
-53.59492
-53.59492
-53.59492
-53.59492
-53.59492
-53.601837
-53.601837
-53.601837
-53.59492
-53.59492
-53.59492
-53.59492
-53.59492
-53.59492
-53.58801
-53.58801
-53.59492
-53.601837
-53.601837
-53.601837
-53.59492
-53.59492
-53.59492
-53.59492
-53.59492
-53.58801
-53.58801
-53.58801
-53.58801
-53.59492
-53.59492
-53.601837
-53.59492
-53.59492
-53.59492
-53.59492
-53.59492
-53.58801
-53.59492
-53.59492
-53.59492
-53.59492
-53.59492
-53.58801
-53.58801
-53.58801
-53.59492
-53.59492
-53.59492
-53.601837
-53.601837
-53.59492
-53.59492
-53.59492
-53.601837
-53.601837
-53.59492
-53.59492
-53.59492
-53.59492
-53.601837
-53.59492
-53.59492
-53.58801
-53.59492
-53.59492
-53.59492
-53.59492
-53.601837
-53.601837
-53.59492
-53.58801
-53.58801
-53.59492
-53.601837
-53.601837
-53.601837
-53.59492
-53.59492
-53.601837
-53.601837
-53.601837
-53.59492
-53.59492
-53.59492
-53.59492
-53.58801
-53.58801
-53.59492
-53.601837
-53.601837
-53.59492
-53.58801
-53.58801
-53.59492
-53.601837
-53.608746
-53.608746
-53.59492
-53.58801
-53.58801
-53.59492
-53.59492
-53.59492
-53.59492
-53.58801
-53.58801
-53.59492
-53.59492
-53.59492
-53.59492
-53.59492
-53.59492
-53.601837
-53.601837
-53.601837
-53.601837
-53.59492
-53.59492
-53.59492
-53.59492
-53.59492
-53.59492
-53.59492
-53.59492
-53.59492
-53.59492
-53.59492
-53.59492
-53.59492
-53.601837
-53.601837
-53.59492
-53.59492
-53.59492
-53.59492
-53.59492
-53.59492
-53.59492
-53.59492
-53.59492
-53.59492
-53.59492
-53.59492
-53.59492
-53.601837
-53.601837
-53.601837
-53.59492
-53.59492
-53.601837
-53.608746
-53.601837
-53.601837
-53.59492
-53.59492
-53.59492
-53.59492
-53.59492
-53.59492
-53.59492
-53.59492
-53.59492
-53.59492
-53.59492
-53.601837
-53.601837
-53.59492
-53.59492
-53.59492
-53.59492
-53.59492
-53.59492
-53.601837
-53.601837
-53.59492
-53.59492
-53.59492
-53.59492
-53.59492
-53.59492
-53.59492
-53.59492
-53.58801
-53.58801
-53.59492
-53.59492
-53.601837
-53.59492
-53.58801
-53.58801
-53.58801
-53.58801
-53.59492
-53.59492
-53.59492
-53.59492
-53.601837
-53.601837
-53.601837
-53.601837
-53.601837
-53.601837
-53.601837
-53.601837
-53.59492
-53.59492
-53.59492
-53.601837
-53.59492
-53.58801
-53.59492
-53.601837
-53.608746
-53.601837
-53.59492
-53.58801
-53.59492
-53.601837
-53.601837
-53.59492
-53.59492
-53.59492
-53.59492
-53.59492
-53.59492
-53.59492
-53.59492
-53.59492
-53.59492
-53.59492
-53.59492
-53.59492
-53.59492
-53.59492
-53.601837
-53.601837
-53.601837
-53.601837
-53.59492
-53.601837
-53.608746
-53.61565
-53.608746
-53.601837
-53.59492
-53.59492
-53.601837
-53.601837
-53.608746
-53.601837
-53.601837
-53.601837
-53.608746
-53.61565
-53.61565
-53.61565
-53.608746
-53.59492
-53.59492
-53.59492
-53.601837
-53.608746
-53.608746
-53.601837
-53.59492
-53.59492
-53.601837
-53.601837
-53.601837
-53.601837
-53.608746
-53.608746
-53.608746
-53.608746
-53.601837
-53.601837
-53.601837
-53.601837
-53.601837
-53.601837
-53.601837
-53.601837
-53.601837
-53.601837
-53.59492
-53.601837
-53.601837
-53.608746
-53.608746
-53.608746
-53.601837
-53.59492
-53.59492
-53.601837
-53.608746
-53.601837
-53.601837
-53.601837
-53.601837
-53.61565
-53.61565
-53.61565
-53.608746
-53.601837
-53.601837
-53.601837
-53.601837
-53.601837
-53.59492
-53.601837
-53.608746
-53.61565
-53.622562
-53.608746
-53.601837
-53.601837
-53.608746
-53.61565
-53.61565
-53.608746
-53.608746
-53.61565
-53.622562
-53.622562
-53.61565
-53.608746
-53.608746
-53.608746
-53.608746
-53.608746
-53.601837
-53.601837
-53.608746
-53.608746
-53.601837
-53.601837
-53.601837
-53.608746
-53.608746
-53.608746
-53.608746
-53.608746
-53.608746
-53.608746
-53.61565
-53.61565
-53.61565
-53.608746
-53.601837
-53.601837
-53.601837
-53.608746
-53.61565
-53.608746
-53.608746
-53.608746
-53.61565
-53.622562
-53.622562
-53.61565
-53.601837
-53.59492
-53.601837
-53.61565
-53.622562
-53.622562
-53.61565
-53.608746
-53.608746
-53.608746
-53.608746
-53.61565
-53.61565
-53.61565
-53.61565
-53.61565
-53.61565
-53.61565
-53.61565
-53.61565
-53.622562
-53.622562
-53.61565
-53.608746
-53.61565
-53.61565
-53.622562
-53.61565
-53.608746
-53.608746
-53.61565
-53.622562
-53.62946
-53.622562
-53.622562
-53.61565
-53.622562
-53.622562
-53.62946
-53.62946
-53.622562
-53.622562
-53.62946
-53.62946
-53.62946
-53.62946
-53.622562
-53.622562
-53.622562
-53.622562
-53.622562
-53.622562
-53.62946
-53.62946
-53.636364
-53.62946
-53.62946
-53.622562
-53.61565
-53.622562
-53.62946
-53.62946
-53.62946
-53.636364
-53.636364
-53.62946
-53.622562
-53.61565
-53.61565
-53.622562
-53.622562
-53.62946
-53.62946
-53.62946
-53.62946
-53.636364
-53.636364
-53.62946
-53.62946
-53.62946
-53.62946
-53.62946
-53.636364
-53.62946
-53.62946
-53.62946
-53.636364
-53.636364
-53.62946
-53.62946
-53.62946
-53.636364
-53.636364
-53.62946
-53.62946
-53.62946
-53.62946
-53.62946
-53.636364
-53.636364
-53.636364
-53.636364
-53.636364
-53.636364
-53.636364
-53.62946
-53.62946
-53.636364
-53.636364
-53.636364
-53.636364
-53.636364
-53.636364
-53.636364
-53.636364
-53.62946
-53.62946
-53.636364
-53.643265
-53.636364
-53.636364
-53.636364
-53.636364
-53.643265
-53.643265
-53.643265
-53.643265
-53.636364
-53.636364
-53.636364
-53.636364
-53.636364
-53.62946
-53.62946
-53.636364
-53.643265
-53.643265
-53.636364
-53.636364
-53.636364
-53.636364
-53.636364
-53.636364
-53.636364
-53.636364
-53.636364
-53.636364
-53.636364
-53.636364
-53.636364
-53.636364
-53.62946
-53.62946
-53.636364
-53.643265
-53.643265
-53.643265
-53.643265
-53.643265
-53.636364
-53.636364
-53.636364
-53.636364
-53.62946
-53.62946
-53.62946
-53.636364
-53.636364
-53.636364
-53.62946
-53.622562
-53.62946
-53.636364
-53.636364
-53.643265
-53.643265
-53.643265
-53.636364
-53.636364
-53.636364
-53.636364
-53.636364
-53.636364
-53.62946
-53.636364
-53.636364
-53.636364
-53.62946
-53.62946
-53.636364
-53.636364
-53.636364
-53.62946
-53.62946
-53.62946
-53.636364
-53.636364
-53.643265
-53.643265
-53.636364
-53.636364
-53.636364
-53.636364
-53.636364
-53.636364
-53.636364
-53.636364
-53.636364
-53.636364
-53.636364
-53.62946
-53.62946
-53.62946
-53.636364
-53.636364
-53.636364
-53.643265
-53.65016
-53.643265
-53.62946
-53.62946
-53.62946
-53.636364
-53.636364
-53.636364
-53.643265
-53.643265
-53.643265
-53.643265
-53.643265
-53.65016
-53.643265
-53.636364
-53.62946
-53.62946
-53.636364
-53.643265
-53.65016
-53.643265
-53.643265
-53.636364
-53.643265
-53.643265
-53.643265
-53.636364
-53.636364
-53.636364
-53.643265
-53.643265
-53.636364
-53.636364
-53.636364
-53.636364
-53.643265
-53.643265
-53.643265
-53.643265
-53.643265
-53.643265
-53.643265
-53.643265
-53.636364
-53.636364
-53.643265
-53.65016
-53.65016
-53.65016
-53.643265
-53.643265
-53.643265
-53.643265
-53.636364
-53.636364
-53.636364
-53.636364
-53.636364
-53.636364
-53.636364
-53.636364
-53.636364
-53.636364
-53.636364
-53.643265
-53.643265
-53.643265
-53.643265
-53.643265
-53.643265
-53.643265
-53.643265
-53.643265
-53.636364
-53.636364
-53.636364
-53.643265
-53.643265
-53.643265
-53.643265
-53.643265
-53.636364
-53.636364
-53.636364
-53.643265
-53.643265
-53.643265
-53.643265
-53.65016
-53.65016
-53.65016
-53.643265
-53.643265
-53.643265
-53.643265
-53.643265
-53.643265
-53.636364
-53.636364
-53.643265
-53.643265
-53.643265
-53.643265
-53.636364
-53.636364
-53.636364
-53.643265
-53.643265
-53.643265
-53.636364
-53.636364
-53.636364
-53.636364
-53.636364
-53.636364
-53.636364
-53.636364
-53.643265
-53.65016
-53.65016
-53.643265
-53.636364
-53.636364
-53.643265
-53.643265
-53.643265
-53.643265
-53.643265
-53.643265
-53.643265
-53.643265
-53.636364
-53.643265
-53.643265
-53.643265
-53.65016
-53.65016
-53.65016
-53.643265
-53.643265
-53.643265
-53.643265
-53.636364
-53.62946
-53.636364
-53.643265
-53.65016
-53.65016
-53.65016
-53.643265
-53.643265
-53.643265
-53.643265
-53.643265
-53.643265
-53.643265
-53.643265
-53.65016
-53.65016
-53.643265
-53.636364
-53.643265
-53.643265
-53.643265
-53.643265
-53.643265
-53.65016
-53.643265
-53.643265
-53.643265
-53.643265
-53.643265
-53.65016
-53.65016
-53.65016
-53.65016
-53.65016
-53.643265
-53.643265
-53.643265
-53.65016
-53.65016
-53.643265
-53.643265
-53.643265
-53.643265
-53.643265
-53.643265
-53.643265
-53.643265
-53.643265
-53.636364
-53.62946
-53.636364
-53.643265
-53.65016
-53.65016
-53.65016
-53.636364
-53.636364
-53.636364
-53.636364
-53.643265
-53.643265
-53.65016
-53.65016
-53.643265
-53.643265
-53.643265
-53.643265
-53.65016
-53.65016
-53.65016
-53.65016
-53.65016
-53.65016
-53.65016
-53.65016
-53.643265
-53.643265
-53.643265
-53.643265
-53.643265
-53.643265
-53.643265
-53.636364
-53.636364
-53.643265
-53.643265
-53.643265
-53.643265
-53.643265
-53.643265
-53.65016
-53.65016
-53.65016
-53.643265
-53.636364
-53.636364
-53.643265
-53.65016
-53.65016
-53.65016
-53.65016
-53.643265
-53.643265
-53.636364
-53.636364
-53.643265
-53.643265
-53.643265
-53.643265
-53.643265
-53.636364
-53.636364
-53.643265
-53.643265
-53.643265
-53.643265
-53.643265
-53.643265
-53.643265
-53.65016
-53.65016
-53.65016
-53.65016
-53.643265
-53.643265
-53.65016
-53.65016
-53.643265
-53.643265
-53.636364
-53.636364
-53.643265
-53.643265
-53.643265
-53.643265
-53.636364
-53.636364
-53.643265
-53.643265
-53.643265
-53.643265
-53.643265
-53.65016
-53.65706
-53.65706
-53.65016
-53.643265
-53.636364
-53.643265
-53.65016
-53.65706
-53.65016
-53.65016
-53.643265
-53.643265
-53.643265
-53.643265
-53.65016
-53.65706
-53.65706
-53.65016
-53.643265
-53.643265
-53.65016
-53.65016
-53.643265
-53.636364
-53.636364
-53.636364
-53.636364
-53.643265
-53.65016
-53.65706
-53.65706
-53.65706
-53.65706
-53.65016
-53.643265
-53.636364
-53.643265
-53.65016
-53.65016
-53.643265
-53.636364
-53.636364
-53.643265
-53.643265
-53.65016
-53.643265
-53.643265
-53.636364
-53.643265
-53.643265
-53.65016
-53.65016
-53.643265
-53.643265
-53.643265
-53.643265
-53.643265
-53.643265
-53.65016
-53.65016
-53.636364
-53.636364
-53.643265
-53.65016
-53.65016
-53.636364
-53.636364
-53.636364
-53.643265
-53.643265
-53.643265
-53.636364
-53.636364
-53.643265
-53.65016
-53.643265
-53.636364
-53.636364
-53.643265
-53.643265
-53.636364
-53.636364
-53.643265
-53.65706
-53.65706
-53.65706
-53.65016
-53.636364
-53.636364
-53.643265
-53.643265
-53.643265
-53.636364
-53.636364
-53.636364
-53.643265
-53.643265
-53.643265
-53.643265
-53.636364
-53.636364
-53.636364
-53.636364
-53.636364
-53.636364
-53.636364
-53.636364
-53.643265
-53.65016
-53.65016
-53.643265
-53.643265
-53.643265
-53.643265
-53.643265
-53.643265
-53.636364
-53.643265
-53.643265
-53.636364
-53.636364
-53.636364
-53.636364
-53.636364
-53.636364
-53.62946
-53.62946
-53.62946
-53.636364
-53.643265
-53.643265
-53.636364
-53.643265
-53.643265
-53.643265
-53.643265
-53.643265
-53.636364
-53.636364
-53.643265
-53.643265
-53.643265
-53.636364
-53.636364
-53.636364
-53.643265
-53.643265
-53.643265
-53.643265
-53.643265
-53.643265
-53.643265
-53.643265
-53.636364
-53.636364
-53.636364
-53.643265
-53.643265
-53.643265
-53.636364
-53.636364
-53.636364
-53.636364
-53.643265
-53.643265
-53.636364
-53.636364
-53.636364
-53.636364
-53.636364
-53.636364
-53.636364
-53.636364
-53.636364
-53.636364
-53.636364
-53.643265
-53.643265
-53.636364
-53.62946
-53.62946
-53.62946
-53.636364
-53.636364
-53.62946
-53.62946
-53.636364
-53.643265
-53.643265
-53.636364
-53.62946
-53.62946
-53.636364
-53.636364
-53.62946
-53.622562
-53.62946
-53.636364
-53.636364
-53.636364
-53.62946
-53.62946
-53.636364
-53.636364
-53.636364
-53.636364
-53.636364
-53.636364
-53.62946
-53.62946
-53.636364
-53.643265
-53.643265
-53.62946
-53.62946
-53.62946
-53.62946
-53.62946
-53.62946
-53.636364
-53.636364
-53.62946
-53.622562
-53.622562
-53.622562
-53.62946
-53.62946
-53.62946
-53.62946
-53.62946
-53.62946
-53.636364
-53.636364
-53.636364
-53.62946
-53.62946
-53.622562
-53.62946
-53.62946
-53.62946
-53.62946
-53.62946
-53.62946
-53.62946
-53.62946
-53.62946
-53.62946
-53.62946
-53.622562
-53.622562
-53.62946
-53.62946
-53.636364
-53.62946
-53.62946
-53.62946
-53.62946
-53.636364
-53.636364
-53.636364
-53.62946
-53.62946
-53.62946
-53.622562
-53.622562
-53.622562
-53.62946
-53.62946
-53.62946
-53.622562
-53.62946
-53.62946
-53.636364
-53.62946
-53.622562
-53.622562
-53.62946
-53.62946
-53.622562
-53.622562
-53.622562
-53.62946
-53.636364
-53.62946
-53.62946
-53.622562
-53.622562
-53.622562
-53.622562
-53.62946
-53.62946
-53.62946
-53.62946
-53.62946
-53.62946
-53.62946
-53.62946
-53.622562
-53.622562
-53.622562
-53.622562
-53.61565
-53.61565
-53.622562
-53.62946
-53.62946
-53.62946
-53.62946
-53.622562
-53.622562
-53.62946
-53.62946
-53.622562
-53.622562
-53.622562
-53.622562
-53.61565
-53.61565
-53.61565
-53.61565
-53.622562
-53.622562
-53.622562
-53.61565
-53.622562
-53.622562
-53.622562
-53.622562
-53.622562
-53.622562
-53.61565
-53.622562
-53.62946
-53.62946
-53.62946
-53.622562
-53.61565
-53.61565
-53.61565
-53.622562
-53.61565
-53.61565
-53.61565
-53.622562
-53.622562
-53.61565
-53.61565
-53.622562
-53.622562
-53.61565
-53.61565
-53.61565
-53.61565
-53.622562
-53.622562
-53.61565
-53.61565
-53.61565
-53.622562
-53.62946
-53.62946
-53.622562
-53.61565
-53.622562
-53.62946
-53.62946
-53.622562
-53.622562
-53.622562
-53.622562
-53.61565
-53.61565
-53.61565
-53.61565
-53.622562
-53.622562
-53.622562
-53.622562
-53.622562
-53.61565
-53.61565
-53.622562
-53.62946
-53.62946
-53.622562
-53.61565
-53.61565
-53.61565
-53.61565
-53.622562
-53.622562
-53.61565
-53.608746
-53.608746
-53.61565
-53.622562
-53.62946
-53.622562
-53.61565
-53.61565
-53.61565
-53.622562
-53.622562
-53.622562
-53.61565
-53.622562
-53.61565
-53.61565
-53.61565
-53.61565
-53.622562
-53.622562
-53.622562
-53.622562
-53.61565
-53.61565
-53.61565
-53.608746
-53.608746
-53.608746
-53.61565
-53.61565
-53.608746
-53.608746
-53.608746
-53.61565
-53.61565
-53.622562
-53.622562
-53.62946
-53.62946
-53.622562
-53.61565
-53.608746
-53.608746
-53.608746
-53.61565
-53.622562
-53.622562
-53.61565
-53.61565
-53.61565
-53.61565
-53.622562
-53.622562
-53.622562
-53.61565
-53.608746
-53.608746
-53.61565
-53.61565
-53.61565
-53.61565
-53.61565
-53.61565
-53.61565
-53.61565
-53.61565
-53.622562
-53.622562
-53.622562
-53.622562
-53.622562
-53.622562
-53.61565
-53.61565
-53.608746
-53.608746
-53.601837
-53.608746
-53.61565
-53.622562
-53.622562
-53.622562
-53.61565
-53.608746
-53.608746
-53.608746
-53.61565
-53.61565
-53.608746
-53.608746
-53.61565
-53.61565
-53.61565
-53.61565
-53.61565
-53.622562
-53.622562
-53.622562
-53.622562
-53.622562
-53.622562
-53.622562
-53.622562
-53.622562
-53.622562
-53.61565
-53.608746
-53.61565
-53.622562
-53.622562
-53.622562
-53.622562
-53.622562
-53.622562
-53.61565
-53.61565
-53.61565
-53.61565
-53.61565
-53.61565
-53.608746
-53.61565
-53.61565
-53.61565
-53.61565
-53.61565
-53.61565
-53.61565
-53.61565
-53.61565
-53.61565
-53.61565
-53.61565
-53.608746
-53.608746
-53.608746
-53.608746
-53.61565
-53.622562
-53.61565
-53.608746
-53.608746
-53.608746
-53.608746
-53.608746
-53.608746
-53.608746
-53.608746
-53.61565
-53.61565
-53.622562
-53.61565
-53.608746
-53.608746
-53.608746
-53.608746
-53.608746
-53.608746
-53.608746
-53.61565
-53.622562
-53.622562
-53.61565
-53.608746
-53.608746
-53.608746
-53.601837
-53.601837
-53.601837
-53.608746
-53.608746
-53.601837
-53.601837
-53.601837
-53.601837
-53.601837
-53.601837
-53.601837
-53.608746
-53.608746
-53.601837
-53.601837
-53.601837
-53.601837
-53.601837
-53.601837
-53.608746
-53.608746
-53.608746
-53.61565
-53.608746
-53.601837
-53.601837
-53.601837
-53.608746
-53.608746
-53.608746
-53.61565
-53.61565
-53.608746
-53.608746
-53.608746
-53.608746
-53.608746
-53.601837
-53.601837
-53.608746
-53.608746
-53.601837
-53.601837
-53.601837
-53.601837
-53.601837
-53.601837
-53.601837
-53.59492
-53.601837
-53.608746
-53.608746
-53.608746
-53.601837
-53.59492
-53.59492
-53.601837
-53.601837
-53.601837
-53.608746
-53.608746
-53.608746
-53.601837
-53.601837
-53.601837
-53.601837
-53.601837
-53.601837
-53.601837
-53.601837
-53.601837
-53.59492
-53.601837
-53.601837
-53.601837
-53.601837
-53.59492
-53.59492
-53.59492
-53.59492
-53.601837
-53.601837
-53.601837
-53.601837
-53.59492
-53.59492
-53.601837
-53.601837
-53.59492
-53.59492
-53.58801
-53.58801
-53.59492
-53.59492
-53.59492
-53.58801
-53.59492
-53.601837
-53.601837
-53.601837
-53.59492
-53.59492
-53.59492
-53.601837
-53.59492
-53.58801
-53.58801
-53.58801
-53.59492
-53.601837
-53.59492
-53.58801
-53.58801
-53.58801
-53.58801
-53.58801
-53.58801
-53.58801
-53.59492
-53.58801
-53.58801
-53.58801
-53.59492
-53.59492
-53.58801
-53.58801
-53.58801
-53.58801
-53.59492
-53.59492
-53.59492
-53.58801
-53.58801
-53.58801
-53.59492
-53.59492
-53.58801
-53.58801
-53.58801
-53.58801
-53.58801
-53.58801
-53.58801
-53.58801
-53.58801
-53.58801
-53.58801
-53.58801
-53.58801
-53.581093
-53.58801
-53.59492
-53.59492
-53.58801
-53.58801
-53.58801
-53.59492
-53.59492
-53.59492
-53.59492
-53.58801
-53.581093
-53.581093
-53.581093
-53.581093
-53.581093
-53.58801
-53.58801
-53.58801
-53.581093
-53.581093
-53.581093
-53.58801
-53.58801
-53.58801
-53.58801
-53.58801
-53.58801
-53.58801
-53.581093
-53.58801
-53.58801
-53.58801
-53.58801
-53.581093
-53.581093
-53.581093
-53.581093
-53.581093
-53.581093
-53.581093
-53.581093
-53.581093
-53.574177
-53.574177
-53.574177
-53.581093
-53.581093
-53.581093
-53.574177
-53.581093
-53.581093
-53.574177
-53.567257
-53.567257
-53.574177
-53.574177
-53.574177
-53.574177
-53.574177
-53.574177
-53.574177
-53.574177
-53.581093
-53.581093
-53.58801
-53.58801
-53.581093
-53.581093
-53.574177
-53.567257
-53.560337
-53.560337
-53.567257
-53.574177
-53.574177
-53.574177
-53.574177
-53.581093
-53.581093
-53.574177
-53.567257
-53.567257
-53.560337
-53.560337
-53.567257
-53.574177
-53.574177
-53.574177
-53.574177
-53.574177
-53.567257
-53.567257
-53.560337
-53.560337
-53.560337
-53.567257
-53.574177
-53.574177
-53.574177
-53.560337
-53.560337
-53.560337
-53.567257
-53.567257
-53.567257
-53.567257
-53.567257
-53.567257
-53.560337
-53.560337
-53.567257
-53.574177
-53.574177
-53.574177
-53.567257
-53.567257
-53.567257
-53.567257
-53.574177
-53.567257
-53.567257
-53.560337
-53.567257
-53.567257
-53.567257
-53.567257
-53.567257
-53.567257
-53.567257
-53.567257
-53.567257
-53.560337
-53.567257
-53.567257
-53.567257
-53.560337
-53.567257
-53.567257
-53.574177
-53.574177
-53.567257
-53.560337
-53.567257
-53.567257
-53.574177
-53.567257
-53.567257
-53.560337
-53.560337
-53.560337
-53.560337
-53.560337
-53.567257
-53.567257
-53.567257
-53.567257
-53.567257
-53.567257
-53.560337
-53.560337
-53.567257
-53.567257
-53.567257
-53.567257
-53.567257
-53.560337
-53.560337
-53.560337
-53.560337
-53.560337
-53.560337
-53.560337
-53.560337
-53.560337
-53.567257
-53.567257
-53.567257
-53.567257
-53.567257
-53.567257
-53.560337
-53.560337
-53.560337
-53.567257
-53.567257
-53.567257
-53.560337
-53.560337
-53.560337
-53.567257
-53.567257
-53.567257
-53.560337
-53.560337
-53.560337
-53.560337
-53.560337
-53.560337
-53.560337
-53.560337
-53.567257
-53.560337
-53.560337
-53.553417
-53.560337
-53.560337
-53.560337
-53.560337
-53.546494
-53.546494
-53.553417
-53.560337
-53.567257
-53.560337
-53.560337
-53.560337
-53.560337
-53.560337
-53.553417
-53.546494
-53.546494
-53.553417
-53.560337
-53.567257
-53.560337
-53.553417
-53.553417
-53.553417
-53.553417
-53.553417
-53.560337
-53.567257
-53.560337
-53.553417
-53.553417
-53.553417
-53.560337
-53.560337
-53.560337
-53.560337
-53.560337
-53.567257
-53.567257
-53.560337
-53.553417
-53.546494
-53.553417
-53.560337
-53.567257
-53.567257
-53.560337
-53.560337
-53.560337
-53.560337
-53.560337
-53.560337
-53.560337
-53.560337
-53.567257
-53.567257
-53.560337
-53.560337
-53.553417
-53.553417
-53.553417
-53.560337
-53.567257
-53.567257
-53.560337
-53.560337
-53.553417
-53.553417
-53.553417
-53.560337
-53.560337
-53.567257
-53.560337
-53.560337
-53.553417
-53.560337
-53.560337
-53.560337
-53.560337
-53.560337
-53.560337
-53.560337
-53.560337
-53.560337
-53.553417
-53.553417
-53.560337
-53.567257
-53.567257
-53.560337
-53.560337
-53.553417
-53.553417
-53.553417
-53.553417
-53.553417
-53.553417
-53.553417
-53.553417
-53.553417
-53.560337
-53.560337
-53.553417
-53.553417
-53.553417
-53.553417
-53.553417
-53.553417
-53.553417
-53.553417
-53.553417
-53.553417
-53.553417
-53.553417
-53.553417
-53.553417
-53.553417
-53.553417
-53.553417
-53.553417
-53.553417
-53.553417
-53.553417
-53.553417
-53.553417
-53.553417
-53.553417
-53.560337
-53.553417
-53.553417
-53.553417
-53.546494
-53.546494
-53.546494
-53.546494
-53.546494
-53.539562
-53.546494
-53.546494
-53.546494
-53.546494
-53.546494
-53.539562
-53.539562
-53.546494
-53.546494
-53.546494
-53.546494
-53.553417
-53.553417
-53.553417
-53.553417
-53.546494
-53.546494
-53.546494
-53.546494
-53.546494
-53.553417
-53.553417
-53.560337
-53.560337
-53.553417
-53.546494
-53.546494
-53.546494
-53.546494
-53.546494
-53.553417
-53.553417
-53.553417
-53.546494
-53.546494
-53.546494
-53.553417
-53.553417
-53.553417
-53.553417
-53.553417
-53.546494
-53.546494
-53.546494
-53.546494
-53.546494
-53.546494
-53.553417
-53.546494
-53.546494
-53.546494
-53.546494
-53.546494
-53.553417
-53.553417
-53.553417
-53.553417
-53.553417
-53.546494
-53.546494
-53.546494
-53.546494
-53.546494
-53.546494
-53.546494
-53.546494
-53.546494
-53.553417
-53.553417
-53.553417
-53.546494
-53.546494
-53.539562
-53.539562
-53.539562
-53.546494
-53.546494
-53.546494
-53.546494
-53.539562
-53.539562
-53.539562
-53.539562
-53.539562
-53.539562
-53.539562
-53.546494
-53.546494
-53.546494
-53.546494
-53.546494
-53.546494
-53.553417
-53.553417
-53.546494
-53.553417
-53.553417
-53.553417
-53.553417
-53.553417
-53.553417
-53.553417
-53.546494
-53.546494
-53.546494
-53.553417
-53.546494
-53.546494
-53.546494
-53.546494
-53.553417
-53.553417
-53.553417
-53.553417
-53.546494
-53.539562
-53.539562
-53.546494
-53.546494
-53.553417
-53.546494
-53.546494
-53.539562
-53.539562
-53.539562
-53.546494
-53.553417
-53.553417
-53.546494
-53.539562
-53.546494
-53.546494
-53.546494
-53.539562
-53.546494
-53.546494
-53.553417
-53.553417
-53.546494
-53.539562
-53.539562
-53.546494
-53.546494
-53.539562
-53.539562
-53.53264
-53.539562
-53.539562
-53.539562
-53.539562
-53.539562
-53.539562
-53.546494
-53.546494
-53.553417
-53.553417
-53.553417
-53.546494
-53.546494
-53.539562
-53.539562
-53.539562
-53.539562
-53.539562
-53.546494
-53.546494
-53.546494
-53.546494
-53.546494
-53.546494
-53.546494
-53.539562
-53.539562
-53.539562
-53.539562
-53.539562
-53.546494
-53.546494
-53.539562
-53.539562
-53.53264
-53.539562
-53.546494
-53.546494
-53.553417
-53.553417
-53.546494
-53.546494
-53.539562
-53.539562
-53.539562
-53.546494
-53.546494
-53.546494
-53.546494
-53.546494
-53.546494
-53.546494
-53.546494
-53.546494
-53.539562
-53.539562
-53.539562
-53.539562
-53.539562
-53.539562
-53.546494
-53.546494
-53.553417
-53.553417
-53.546494
-53.539562
-53.539562
-53.546494
-53.546494
-53.546494
-53.546494
-53.546494
-53.546494
-53.546494
-53.546494
-53.539562
-53.539562
-53.53264
-53.539562
-53.546494
-53.546494
-53.546494
-53.539562
-53.539562
-53.539562
-53.539562
-53.539562
-53.539562
-53.539562
-53.546494
-53.546494
-53.539562
-53.539562
-53.539562
-53.539562
-53.539562
-53.539562
-53.539562
-53.546494
-53.546494
-53.546494
-53.546494
-53.546494
-53.546494
-53.546494
-53.546494
-53.546494
-53.539562
-53.539562
-53.539562
-53.546494
-53.546494
-53.546494
-53.546494
-53.546494
-53.546494
-53.546494
-53.546494
-53.546494
-53.546494
-53.539562
-53.53264
-53.53264
-53.539562
-53.546494
-53.539562
-53.539562
-53.539562
-53.539562
-53.546494
-53.546494
-53.546494
-53.539562
-53.539562
-53.539562
-53.546494
-53.546494
-53.553417
-53.546494
-53.539562
-53.539562
-53.539562
-53.539562
-53.539562
-53.539562
-53.53264
-53.539562
-53.539562
-53.546494
-53.546494
-53.546494
-53.539562
-53.539562
-53.546494
-53.546494
-53.546494
-53.539562
-53.53264
-53.53264
-53.539562
-53.539562
-53.539562
-53.539562
-53.539562
-53.539562
-53.53264
-53.53264
-53.53264
-53.539562
-53.539562
-53.53264
-53.53264
-53.539562
-53.539562
-53.539562
-53.539562
-53.53264
-53.539562
-53.539562
-53.539562
-53.53264
-53.53264
-53.53264
-53.539562
-53.539562
-53.539562
-53.539562
-53.539562
-53.539562
-53.539562
-53.539562
-53.546494
-53.546494
-53.539562
-53.539562
-53.539562
-53.539562
-53.539562
-53.539562
-53.539562
-53.539562
-53.539562
-53.539562
-53.539562
-53.53264
-53.53264
-53.53264
-53.53264
-53.53264
-53.53264
-53.539562
-53.539562
-53.539562
-53.539562
-53.546494
-53.546494
-53.546494
-53.539562
-53.539562
-53.539562
-53.539562
-53.539562
-53.539562
-53.539562
-53.539562
-53.539562
-53.539562
-53.539562
-53.539562
-53.539562
-53.539562
-53.539562
-53.539562
-53.53264
-53.53264
-53.53264
-53.539562
-53.539562
-53.539562
-53.53264
-53.53264
-53.539562
-53.539562
-53.53264
-53.53264
-53.53264
-53.53264
-53.53264
-53.53264
-53.53264
-53.53264
-53.53264
-53.53264
-53.53264
-53.53264
-53.539562
-53.539562
-53.53264
-53.53264
-53.53264
-53.539562
-53.539562
-53.53264
-53.525707
-53.51878
-53.525707
-53.53264
-53.539562
-53.539562
-53.53264
-53.53264
-53.53264
-53.539562
-53.539562
-53.539562
-53.53264
-53.53264
-53.53264
-53.53264
-53.53264
-53.53264
-53.53264
-53.53264
-53.53264
-53.53264
-53.53264
-53.539562
-53.539562
-53.539562
-53.539562
-53.53264
-53.53264
-53.53264
-53.53264
-53.525707
-53.525707
-53.53264
-53.539562
-53.546494
-53.539562
-53.539562
-53.53264
-53.539562
-53.539562
-53.53264
-53.53264
-53.53264
-53.53264
-53.525707
-53.525707
-53.51878
-53.525707
-53.53264
-53.546494
-53.546494
-53.53264
-53.525707
-53.525707
-53.53264
-53.539562
-53.539562
-53.53264
-53.53264
-53.539562
-53.546494
-53.539562
-53.53264
-53.53264
-53.539562
-53.539562
-53.539562
-53.539562
-53.539562
-53.53264
-53.53264
-53.53264
-53.53264
-53.53264
-53.525707
-53.525707
-53.53264
-53.539562
-53.53264
-53.53264
-53.525707
-53.53264
-53.53264
-53.53264
-53.525707
-53.53264
-53.539562
-53.539562
-53.539562
-53.53264
-53.53264
-53.539562
-53.539562
-53.53264
-53.53264
-53.53264
-53.53264
-53.53264
-53.539562
-53.539562
-53.53264
-53.525707
-53.525707
-53.53264
-53.539562
-53.546494
-53.546494
-53.539562
-53.539562
-53.539562
-53.53264
-53.539562
-53.539562
-53.539562
-53.539562
-53.539562
-53.539562
-53.539562
-53.53264
-53.53264
-53.539562
-53.539562
-53.53264
-53.53264
-53.53264
-53.53264
-53.53264
-53.53264
-53.539562
-53.53264
-53.53264
-53.53264
-53.53264
-53.53264
-53.525707
-53.525707
-53.525707
-53.53264
-53.539562
-53.53264
-53.525707
-53.525707
-53.525707
-53.53264
-53.53264
-53.53264
-53.53264
-53.539562
-53.546494
-53.539562
-53.53264
-53.53264
-53.53264
-53.525707
-53.525707
-53.525707
-53.525707
-53.525707
-53.53264
-53.539562
-53.539562
-53.539562
-53.539562
-53.539562
-53.53264
-53.53264
-53.53264
-53.53264
-53.53264
-53.53264
-53.525707
-53.525707
-53.525707
-53.525707
-53.53264
-53.53264
-53.53264
-53.53264
-53.53264
-53.53264
-53.53264
-53.525707
-53.525707
-53.525707
-53.53264
-53.539562
-53.539562
-53.53264
-53.53264
-53.539562
-53.539562
-53.539562
-53.53264
-53.525707
-53.53264
-53.53264
-53.53264
-53.539562
-53.539562
-53.539562
-53.53264
-53.53264
-53.53264
-53.53264
-53.53264
-53.53264
-53.539562
-53.539562
-53.539562
-53.53264
-53.53264
-53.53264
-53.53264
-53.53264
-53.539562
-53.539562
-53.53264
-53.53264
-53.525707
-53.53264
-53.539562
-53.539562
-53.539562
-53.539562
-53.53264
-53.53264
-53.53264
-53.53264
-53.53264
-53.539562
-53.53264
-53.53264
-53.525707
-53.53264
-53.53264
-53.53264
-53.525707
-53.525707
-53.53264
-53.53264
-53.53264
-53.53264
-53.525707
-53.525707
-53.53264
-53.53264
-53.53264
-53.539562
-53.53264
-53.53264
-53.53264
-53.53264
-53.53264
-53.53264
-53.53264
-53.525707
-53.525707
-53.525707
-53.525707
-53.525707
-53.525707
-53.525707
-53.53264
-53.525707
-53.525707
-53.525707
-53.53264
-53.53264
-53.53264
-53.53264
-53.53264
-53.539562
-53.53264
-53.525707
-53.525707
-53.53264
-53.53264
-53.53264
-53.53264
-53.53264
-53.53264
-53.53264
-53.53264
-53.53264
-53.53264
-53.53264
-53.53264
-53.53264
-53.53264
-53.53264
-53.525707
-53.525707
-53.53264
-53.53264
-53.53264
-53.53264
-53.53264
-53.53264
-53.539562
-53.53264
-53.53264
-53.53264
-53.53264
-53.53264
-53.53264
-53.525707
-53.53264
-53.53264
-53.53264
-53.53264
-53.539562
-53.539562
-53.53264
-53.53264
-53.53264
-53.53264
-53.53264
-53.53264
-53.53264
-53.53264
-53.53264
-53.525707
-53.525707
-53.525707
-53.525707
-53.525707
-53.525707
-53.525707
-53.525707
-53.525707
-53.525707
-53.525707
-53.525707
-53.525707
-53.525707
-53.525707
-53.525707
-53.525707
-53.525707
-53.53264
-53.525707
-53.53264
-53.53264
-53.53264
-53.53264
-53.525707
-53.525707
-53.53264
-53.53264
-53.53264
-53.525707
-53.525707
-53.51878
-53.51878
-53.525707
-53.525707
-53.53264
-53.53264
-53.53264
-53.53264
-53.53264
-53.525707
-53.525707
-53.525707
-53.53264
-53.53264
-53.53264
-53.53264
-53.53264
-53.53264
-53.53264
-53.525707
-53.525707
-53.53264
-53.539562
-53.539562
-53.53264
-53.525707
-53.525707
-53.525707
-53.53264
-53.539562
-53.539562
-53.53264
-53.525707
-53.51878
-53.51878
-53.51878
-53.525707
-53.53264
-53.525707
-53.525707
-53.51878
-53.51878
-53.525707
-53.525707
-53.525707
-53.51878
-53.51878
-53.525707
-53.53264
-53.53264
-53.53264
-53.53264
-53.525707
-53.525707
-53.525707
-53.525707
-53.53264
-53.53264
-53.53264
-53.53264
-53.53264
-53.53264
-53.53264
-53.53264
-53.53264
-53.525707
-53.525707
-53.525707
-53.525707
-53.525707
-53.53264
-53.539562
-53.53264
-53.53264
-53.525707
-53.53264
-53.539562
-53.539562
-53.53264
-53.525707
-53.525707
-53.53264
-53.53264
-53.53264
-53.525707
-53.51878
-53.525707
-53.53264
-53.53264
-53.525707
-53.511845
-53.511845
-53.51878
-53.53264
-53.53264
-53.53264
-53.525707
-53.51878
-53.51878
-53.525707
-53.525707
-53.525707
-53.525707
-53.525707
-53.53264
-53.53264
-53.53264
-53.525707
-53.525707
-53.525707
-53.53264
-53.53264
-53.53264
-53.53264
-53.525707
-53.525707
-53.525707
-53.525707
-53.525707
-53.525707
-53.53264
-53.53264
-53.53264
-53.53264
-53.53264
-53.525707
-53.525707
-53.525707
-53.525707
-53.525707
-53.525707
-53.51878
-53.51878
-53.525707
-53.53264
-53.53264
-53.525707
-53.525707
-53.525707
-53.525707
-53.525707
-53.525707
-53.53264
-53.525707
-53.525707
-53.51878
-53.525707
-53.525707
-53.53264
-53.53264
-53.53264
-53.53264
-53.525707
-53.525707
-53.53264
-53.53264
-53.53264
-53.525707
-53.51878
-53.525707
-53.525707
-53.53264
-53.53264
-53.525707
-53.525707
-53.525707
-53.525707
-53.53264
-53.53264
-53.525707
-53.51878
-53.51878
-53.51878
-53.525707
-53.53264
-53.53264
-53.525707
-53.51878
-53.525707
-53.53264
-53.53264
-53.53264
-53.53264
-53.525707
-53.51878
-53.525707
-53.53264
-53.53264
-53.53264
-53.53264
-53.525707
-53.525707
-53.525707
-53.53264
-53.53264
-53.525707
-53.525707
-53.525707
-53.525707
-53.525707
-53.51878
-53.525707
-53.525707
-53.525707
-53.525707
-53.53264
-53.525707
-53.525707
-53.525707
-53.525707
-53.525707
-53.525707
-53.525707
-53.525707
-53.525707
-53.53264
-53.53264
-53.53264
-53.53264
-53.53264
-53.53264
-53.525707
-53.51878
-53.51878
-53.51878
-53.525707
-53.525707
-53.525707
-53.51878
-53.51878
-53.51878
-53.525707
-53.525707
-53.53264
-53.53264
-53.525707
-53.525707
-53.525707
-53.53264
-53.53264
-53.525707
-53.525707
-53.525707
-53.525707
-53.53264
-53.525707
-53.525707
-53.525707
-53.525707
-53.525707
-53.525707
-53.525707
-53.525707
-53.525707
-53.525707
-53.53264
-53.53264
-53.53264
-53.525707
-53.525707
-53.53264
-53.53264
-53.53264
-53.53264
-53.525707
-53.525707
-53.525707
-53.525707
-53.53264
-53.53264
-53.525707
-53.525707
-53.525707
-53.53264
-53.53264
-53.53264
-53.53264
-53.53264
-53.525707
-53.525707
-53.525707
-53.525707
-53.525707
-53.525707
-53.525707
-53.525707
-53.525707
-53.525707
-53.525707
-53.525707
-53.525707
-53.525707
-53.51878
-53.525707
-53.525707
-53.525707
-53.53264
-53.53264
-53.525707
-53.525707
-53.525707
-53.53264
-53.53264
-53.53264
-53.525707
-53.525707
-53.525707
-53.525707
-53.525707
-53.51878
-53.511845
-53.511845
-53.51878
-53.51878
-53.51878
-53.51878
-53.51878
-53.525707
-53.525707
-53.51878
-53.525707
-53.53264
-53.53264
-53.53264
-53.51878
-53.51878
-53.525707
-53.525707
-53.525707
-53.51878
-53.51878
-53.51878
-53.525707
-53.53264
-53.525707
-53.525707
-53.525707
-53.525707
-53.53264
-53.53264
-53.525707
-53.51878
-53.51878
-53.525707
-53.525707
-53.525707
-53.525707
-53.53264
-53.525707
-53.525707
-53.525707
-53.525707
-53.525707
-53.51878
-53.51878
-53.51878
-53.525707
-53.53264
-53.525707
-53.525707
-53.525707
-53.525707
-53.525707
-53.51878
-53.51878
-53.525707
-53.525707
-53.525707
-53.53264
-53.53264
-53.53264
-53.53264
-53.525707
-53.525707
-53.525707
-53.53264
-53.53264
-53.525707
-53.525707
-53.525707
-53.525707
-53.53264
-53.53264
-53.53264
-53.53264
-53.53264
-53.525707
-53.525707
-53.51878
-53.525707
-53.53264
-53.53264
-53.525707
-53.525707
-53.525707
-53.525707
-53.525707
-53.525707
-53.525707
-53.53264
-53.539562
-53.539562
-53.53264
-53.525707
-53.525707
-53.525707
-53.525707
-53.525707
-53.525707
-53.525707
-53.53264
-53.525707
-53.53264
-53.53264
-53.53264
-53.51878
-53.51878
-53.51878
-53.525707
-53.53264
-53.53264
-53.525707
-53.51878
-53.511845
-53.51878
-53.525707
-53.525707
-53.51878
-53.51878
-53.51878
-53.51878
-53.51878
-53.525707
-53.525707
-53.525707
-53.525707
-53.53264
-53.53264
-53.53264
-53.53264
-53.53264
-53.525707
-53.525707
-53.525707
-53.525707
-53.525707
-53.525707
-53.525707
-53.525707
-53.525707
-53.525707
-53.525707
-53.525707
-53.525707
-53.525707
-53.525707
-53.525707
-53.53264
-53.53264
-53.525707
-53.525707
-53.525707
-53.525707
-53.53264
-53.53264
-53.53264
-53.53264
-53.51878
-53.51878
-53.525707
-53.53264
-53.525707
-53.525707
-53.525707
-53.525707
-53.525707
-53.525707
-53.525707
-53.525707
-53.525707
-53.525707
-53.525707
-53.525707
-53.525707
-53.525707
-53.51878
-53.51878
-53.525707
-53.53264
-53.53264
-53.539562
-53.539562
-53.53264
-53.53264
-53.525707
-53.525707
-53.525707
-53.525707
-53.525707
-53.53264
-53.525707
-53.525707
-53.525707
-53.525707
-53.53264
-53.53264
-53.53264
-53.525707
-53.525707
-53.525707
-53.525707
-53.51878
-53.511845
-53.51878
-53.525707
-53.53264
-53.53264
-53.539562
-53.53264
-53.53264
-53.525707
-53.525707
-53.53264
-53.53264
-53.53264
-53.53264
-53.53264
-53.53264
-53.525707
-53.525707
-53.525707
-53.525707
-53.53264
-53.53264
-53.53264
-53.525707
-53.525707
-53.525707
-53.53264
-53.53264
-53.53264
-53.525707
-53.525707
-53.525707
-53.53264
-53.539562
-53.539562
-53.525707
-53.525707
-53.53264
-53.539562
-53.539562
-53.53264
-53.53264
-53.525707
-53.525707
-53.525707
-53.525707
-53.53264
-53.53264
-53.53264
-53.525707
-53.525707
-53.525707
-53.53264
-53.539562
-53.539562
-53.53264
-53.53264
-53.539562
-53.539562
-53.53264
-53.53264
-53.53264
-53.525707
-53.53264
-53.53264
-53.53264
-53.525707
-53.525707
-53.525707
-53.525707
-53.525707
-53.525707
-53.51878
-53.525707
-53.53264
-53.53264
-53.53264
-53.525707
-53.525707
-53.525707
-53.53264
-53.53264
-53.53264
-53.525707
-53.525707
-53.525707
-53.53264
-53.53264
-53.53264
-53.525707
-53.53264
-53.539562
-53.539562
-53.53264
-53.53264
-53.53264
-53.53264
-53.53264
-53.525707
-53.525707
-53.525707
-53.53264
-53.539562
-53.539562
-53.539562
-53.53264
-53.525707
-53.525707
-53.53264
-53.53264
-53.53264
-53.525707
-53.525707
-53.525707
-53.525707
-53.525707
-53.525707
-53.525707
-53.525707
-53.525707
-53.525707
-53.525707
-53.525707
-53.525707
-53.53264
-53.53264
-53.525707
-53.525707
-53.525707
-53.525707
-53.525707
-53.525707
-53.525707
-53.525707
-53.525707
-53.525707
-53.525707
-53.53264
-53.53264
-53.53264
-53.53264
-53.53264
-53.525707
-53.53264
-53.53264
-53.53264
-53.525707
-53.525707
-53.525707
-53.53264
-53.53264
-53.53264
-53.53264
-53.525707
-53.51878
-53.525707
-53.53264
-53.539562
-53.539562
-53.53264
-53.525707
-53.525707
-53.525707
-53.525707
-53.525707
-53.525707
-53.53264
-53.53264
-53.53264
-53.53264
-53.53264
-53.53264
-53.53264
-53.525707
-53.53264
-53.53264
-53.525707
-53.525707
-53.525707
-53.53264
-53.53264
-53.525707
-53.51878
-53.51878
-53.525707
-53.525707
-53.525707
-53.525707
-53.525707
-53.525707
-53.525707
-53.525707
-53.53264
-53.53264
-53.53264
-53.525707
-53.53264
-53.53264
-53.53264
-53.53264
-53.53264
-53.525707
-53.525707
-53.53264
-53.53264
-53.53264
-53.53264
-53.53264
-53.53264
-53.53264
-53.53264
-53.53264
-53.53264
-53.539562
-53.539562
-53.53264
-53.53264
-53.53264
-53.539562
-53.53264
-53.525707
-53.51878
-53.51878
-53.525707
-53.525707
-53.53264
-53.53264
-53.53264
-53.525707
-53.51878
-53.51878
-53.525707
-53.525707
-53.53264
-53.539562
-53.539562
-53.539562
-53.53264
-53.53264
-53.53264
-53.53264
-53.53264
-53.525707
-53.525707
-53.525707
-53.53264
-53.53264
-53.53264
-53.525707
-53.51878
-53.51878
-53.525707
-53.53264
-53.525707
-53.525707
-53.525707
-53.53264
-53.539562
-53.53264
-53.51878
-53.51878
-53.525707
-53.53264
-53.53264
-53.53264
-53.53264
-53.525707
-53.525707
-53.53264
-53.539562
-53.539562
-53.53264
-53.53264
-53.53264
-53.53264
-53.525707
-53.525707
-53.525707
-53.53264
-53.53264
-53.539562
-53.539562
-53.53264
-53.53264
-53.53264
-53.53264
-53.53264
-53.539562
-53.539562
-53.53264
-53.525707
-53.51878
-53.525707
-53.53264
-53.539562
-53.539562
-53.539562
-53.53264
-53.53264
-53.525707
-53.525707
-53.53264
-53.539562
-53.539562
-53.53264
-53.525707
-53.525707
-53.525707
-53.525707
-53.51878
-53.51878
-53.51878
-53.525707
-53.525707
-53.53264
-53.53264
-53.53264
-53.53264
-53.53264
-53.53264
-53.53264
-53.525707
-53.525707
-53.53264
-53.53264
-53.525707
-53.525707
-53.525707
-53.53264
-53.539562
-53.539562
-53.539562
-53.53264
-53.53264
-53.539562
-53.546494
-53.539562
-53.53264
-53.53264
-53.53264
-53.539562
-53.53264
-53.53264
-53.539562
-53.539562
-53.539562
-53.539562
-53.539562
-53.53264
-53.525707
-53.53264
-53.539562
-53.546494
-53.553417
-53.546494
-53.53264
-53.53264
-53.53264
-53.53264
-53.53264
-53.539562
-53.546494
-53.546494
-53.539562
-53.539562
-53.539562
-53.539562
-53.539562
-53.53264
-53.525707
-53.53264
-53.53264
-53.53264
-53.53264
-53.539562
-53.539562
-53.539562
-53.53264
-53.53264
-53.53264
-53.53264
-53.53264
-53.53264
-53.539562
-53.539562
-53.539562
-53.53264
-53.53264
-53.53264
-53.539562
-53.539562
-53.546494
-53.546494
-53.539562
-53.539562
-53.53264
-53.53264
-53.53264
-53.539562
-53.546494
-53.546494
-53.539562
-53.539562
-53.539562
-53.539562
-53.539562
-53.53264
-53.525707
-53.525707
-53.53264
-53.546494
-53.546494
-53.546494
-53.539562
-53.539562
-53.539562
-53.539562
-53.539562
-53.539562
-53.539562
-53.539562
-53.539562
-53.53264
-53.539562
-53.546494
-53.546494
-53.546494
-53.539562
-53.53264
-53.53264
-53.53264
-53.53264
-53.53264
-53.53264
-53.53264
-53.53264
-53.539562
-53.53264
-53.525707
-53.525707
-53.525707
-53.53264
-53.53264
-53.539562
-53.539562
-53.539562
-53.539562
-53.539562
-53.539562
-53.53264
-53.53264
-53.53264
-53.525707
-53.525707
-53.53264
-53.53264
-53.53264
-53.53264
-53.53264
-53.539562
-53.539562
-53.539562
-53.53264
-53.53264
-53.539562
-53.539562
-53.539562
-53.53264
-53.53264
-53.53264
-53.53264
-53.53264
-53.53264
-53.53264
-53.539562
-53.546494
-53.553417
-53.546494
-53.539562
-53.53264
-53.53264
-53.539562
-53.539562
-53.539562
-53.53264
-53.525707
-53.525707
-53.53264
-53.53264
-53.539562
-53.53264
-53.53264
-53.53264
-53.539562
-53.53264
-53.53264
-53.53264
-53.53264
-53.53264
-53.53264
-53.53264
-53.53264
-53.53264
-53.539562
-53.539562
-53.539562
-53.53264
-53.53264
-53.525707
-53.525707
-53.525707
-53.53264
-53.53264
-53.539562
-53.539562
-53.539562
-53.539562
-53.539562
-53.539562
-53.53264
-53.53264
-53.53264
-53.53264
-53.539562
-53.539562
-53.53264
-53.53264
-53.53264
-53.53264
-53.539562
-53.539562
-53.53264
-53.53264
-53.53264
-53.53264
-53.539562
-53.539562
-53.53264
-53.53264
-53.53264
-53.53264
-53.539562
-53.539562
-53.539562
-53.539562
-53.539562
-53.53264
-53.53264
-53.53264
-53.53264
-53.53264
-53.539562
-53.546494
-53.539562
-53.539562
-53.539562
-53.546494
-53.546494
-53.553417
-53.553417
-53.546494
-53.539562
-53.539562
-53.546494
-53.553417
-53.553417
-53.553417
-53.546494
-53.546494
-53.546494
-53.546494
-53.546494
-53.546494
-53.546494
-53.546494
-53.553417
-53.560337
-53.560337
-53.560337
-53.560337
-53.553417
-53.553417
-53.553417
-53.553417
-53.560337
-53.560337
-53.567257
-53.567257
-53.567257
-53.567257
-53.560337
-53.560337
-53.560337
-53.560337
-53.567257
-53.574177
-53.574177
-53.574177
-53.567257
-53.567257
-53.567257
-53.567257
-53.567257
-53.567257
-53.567257
-53.567257
-53.574177
-53.574177
-53.574177
-53.574177
-53.574177
-53.574177
-53.574177
-53.574177
-53.581093
-53.581093
-53.581093
-53.574177
-53.567257
-53.567257
-53.574177
-53.581093
-53.581093
-53.58801
-53.58801
-53.58801
-53.58801
-53.581093
-53.581093
-53.581093
-53.58801
-53.59492
-53.59492
-53.59492
-53.59492
-53.59492
-53.59492
-53.59492
-53.59492
-53.59492
-53.601837
-53.601837
-53.601837
-53.601837
-53.601837
-53.601837
-53.601837
-53.601837
-53.601837
-53.608746
-53.608746
-53.61565
-53.61565
-53.61565
-53.608746
-53.608746
-53.608746
-53.608746
-53.61565
-53.622562
-53.62946
-53.622562
-53.622562
-53.622562
-53.62946
-53.636364
-53.636364
-53.62946
-53.622562
-53.622562
-53.622562
-53.62946
-53.62946
-53.636364
-53.643265
-53.643265
-53.643265
-53.643265
-53.65016
-53.65706
-53.65016
-53.65016
-53.65016
-53.65016
-53.65016
-53.65706
-53.65706
-53.65706
-53.65706
-53.663956
-53.67085
-53.67085
-53.67085
-53.67085
-53.67085
-53.67085
-53.67085
-53.67774
-53.67774
-53.684628
-53.684628
-53.691517
-53.691517
-53.698406
-53.698406
-53.71217
-53.71217
-53.705288
-53.705288
-53.71217
-53.71217
-53.71217
-53.71905
-53.71905
-53.72593
-53.72593
-53.72593
-53.72593
-53.732807
-53.73968
-53.73968
-53.73968
-53.73968
-53.73968
-53.746555
-53.746555
-53.746555
-53.753426
-53.760296
-53.767162
-53.767162
-53.767162
-53.767162
-53.774033
-53.7809
-53.7809
-53.774033
-53.774033
-53.78776
-53.794617
-53.794617
-53.794617
-53.794617
-53.794617
-53.808334
-53.815186
-53.808334
-53.808334
-53.808334
-53.815186
-53.82204
-53.82204
-53.8289
-53.8289
-53.835747
-53.835747
-53.842594
-53.842594
-53.84944
-53.84944
-53.84944
-53.84944
-53.85628
-53.863125
-53.86997
-53.876804
-53.86997
-53.86997
-53.863125
-53.876804
-53.883644
-53.89048
-53.89048
-53.89048
-53.897312
-53.897312
-53.897312
-53.897312
-53.897312
-53.904144
-53.904144
-53.910976
-53.917805
-53.92463
-53.92463
-53.92463
-53.931454
-53.931454
-53.93828
-53.93828
-53.93828
-53.93828
-53.9451
-53.951923
-53.951923
-53.951923
-53.95874
-53.95874
-53.96555
-53.96555
-53.96555
-53.972366
-53.972366
-53.97918
-53.97918
-53.98599
-53.98599
-53.97918
-53.97918
-53.98599
-53.999607
-54.006416
-54.020016
-54.026817
-54.026817
-54.020016
-54.020016
-54.026817
-54.033615
-54.04041
-54.04041
-54.04041
-54.047207
-54.047207
-54.053997
-54.053997
-54.060795
-54.060795
-54.060795
-54.067577
-54.067577
-54.07437
-54.07437
-54.07437
-54.087936
-54.094715
-54.101498
-54.101498
-54.094715
-54.101498
-54.101498
-54.101498
-54.108276
-54.11506
-54.11506
-54.11506
-54.121834
-54.128605
-54.135372
-54.135372
-54.135372
-54.135372
-54.135372
-54.142143
-54.148914
-54.148914
-54.155678
-54.162445
-54.162445
-54.16921
-54.17597
-54.16921
-54.16921
-54.17597
-54.182728
-54.189484
-54.19624
-54.20299
-54.209747
-54.209747
-54.20299
-54.209747
-54.209747
-54.2165
-54.2165
-54.223248
-54.229996
-54.229996
-54.23674
-54.23674
-54.243484
-54.243484
-54.250225
-54.250225
-54.256966
-54.256966
-54.256966
-54.263702
-54.27044
-54.277172
-54.277172
-54.277172
-54.283913
-54.297367
-54.31082
-54.31082
-54.31082
-54.31082
-54.31082
-54.317547
-54.32427
-54.330986
-54.330986
-54.33771
-54.351143
-54.357857
-54.36457
-54.36457
-54.36457
-54.36457
-54.371277
-54.377987
-54.391403
-54.398106
-54.398106
-54.404808
-54.411507
-54.418205
-54.424904
-54.424904
-54.424904
-54.431595
-54.43829
-54.44498
-54.451675
-54.451675
-54.451675
-54.465046
-54.478416
-54.485092
-54.485092
-54.485092
-54.491776
-54.50513
-54.511803
-54.518475
-54.525146
-54.531815
-54.53848
-54.545147
-54.551807
-54.558475
-54.56514
-54.56514
-54.571796
-54.578453
-54.59176
-54.59841
-54.59841
-54.605064
-54.611713
-54.625
-54.625
-54.63165
-54.63829
-54.644924
-54.651566
-54.658203
-54.664837
-54.664837
-54.658203
-54.664837
-54.678104
-54.69136
-54.697987
-54.704613
-54.711235
-54.711235
-54.717854
-54.731094
-54.737713
-54.744328
-54.744328
-54.757545
-54.764156
-54.770763
-54.777374
-54.783978
-54.790577
-54.797184
-54.80378
-54.81697
-54.81697
-54.823566
-54.83675
-54.84993
-54.8631
-54.86968
-54.86968
-54.876263
-54.876263
-54.882843
-54.889423
-54.90257
-54.915714
-54.922283
-54.928844
-54.935413
-54.94198
-54.9551
-54.96166
-54.974773
-54.98133
-54.98788
-54.994434
-55.00098
-55.00753
-55.020622
-55.02716
-55.033703
-55.04024
-55.053314
-55.05985
-55.072914
-55.072914
-55.08597
-55.09249
-55.099022
-55.10554
-55.112064
-55.118584
-55.1251
-55.13813
-55.151154
-55.164173
-55.17068
-55.17068
-55.17718
-55.190186
-55.203186
-55.21618
-55.222668
-55.22916
-55.23565
-55.242138
-55.255108
-55.26159
-55.274555
-55.281033
-55.293983
-55.306927
-55.313396
-55.326332
-55.332798
-55.345726
-55.352184
-55.3651
-55.378014
-55.384464
-55.390915
-55.40381
-55.4167
-55.423145
-55.429585
-55.436024
-55.448895
-55.461765
-55.47462
-55.487476
-55.4939
-55.4939
-55.4939
-55.51317
-55.532417
-55.551655
-55.56447
-55.570877
-55.570877
-55.583683
-55.59648
-55.615665
-55.62845
-55.634842
-55.647614
-55.654003
-55.660385
-55.673145
-55.692276
-55.69865
-55.70502
-55.711388
-55.73049
-55.74322
-55.7623
-55.768654
-55.77501
-55.78771
-55.800415
-55.80676
-55.819443
-55.838467
-55.85114
-55.87014
-55.882797
-55.895443
-55.908092
-55.92073
-55.927044
-55.939674
-55.9523
-55.964916
-55.97122
-55.98382
-56.002724
-56.015316
-56.02161
-56.03419
-56.04677
-56.065624
-56.078182
-56.084457
-56.097008
-56.10956
-56.12836
-56.147156
-56.15967
-56.16593
-56.17844
-56.197197
-56.20969
-56.228424
-56.240906
-56.25338
-56.26585
-56.278313
-56.290764
-56.303215
-56.315662
-56.3281
-56.34053
-56.352955
-56.371582
-56.383987
-56.40259
-56.414986
-56.42738
-56.439762
-56.45832
-56.47687
-56.48923
-56.501587
-56.513927
-56.52627
-56.53861
-56.5571
-56.575577
-56.587883
-56.600193
-56.618633
-56.630928
-56.64935
-56.655487
-56.661625
-56.673897
-56.69841
-56.716785
-56.72903
-56.74127
-56.759605
-56.777943
-56.796253
-56.80846
-56.814556
-56.83285
-56.845036
-56.857212
-56.869392
-56.88764
-56.8998
-56.930172
-56.954445
-56.96657
-56.96657
-56.97263
-56.984753
-57.002922
-57.015022
-57.033173
-57.0513
-57.063377
-57.08149
-57.09356
-57.10562
-57.117676
-57.135746
-57.1538
-57.17185
-57.18988
-57.2079
-57.219906
-57.22591
-57.231907
-57.249897
-57.26787
-57.29182
-57.30977
-57.321724
-57.333675
-57.345623
-57.357563
-57.381424
-57.39931
-57.411224
-57.423134
-57.440983
-57.458824
-57.47071
-57.48259
-57.494465
-57.5182
-57.535984
-57.553757
-57.565598
-57.577435
-57.589264
-57.607
-57.618816
-57.63653
-57.65423
-57.666027
-57.67781
-57.689594
-57.707256
-57.72491
-57.742546
-57.760174
-57.77192
-57.789524
-57.801254
-57.81298
-57.8247
-57.83641
-57.853973
-57.87737
-57.894897
-57.906574
-57.91825
-57.929924
-57.94742
-57.970722
-57.98819
-58.005646
-58.017273
-58.028893
-58.040516
-58.05793
-58.075336
-58.092724
-58.11011
-58.13326
-58.15061
-58.162178
-58.17373
-58.191055
-58.208366
-58.231426
-58.248714
-58.265984
-58.28324
-58.294743
-58.311985
-58.32921
-58.346428
-58.36363
-58.38082
-58.398
-58.409443
-58.4266
-58.449467
-58.472305
-58.48942
-58.495125
-58.50653
-58.52362
-58.552082
-58.574825
-58.591873
-58.61458
-58.625927
-58.64294
-58.65994
-58.682587
-58.69955
-58.722164
-58.739105
-58.76168
-58.778595
-58.801136
-58.818027
-58.834904
-58.857395
-58.87424
-58.89108
-58.907913
-58.93033
-58.95273
-58.97511
-58.997467
-59.01422
-59.030968
-59.047703
-59.06999
-59.092266
-59.114517
-59.136753
-59.158962
-59.175606
-59.197784
-59.214405
-59.236546
-59.258667
-59.27525
-59.297333
-59.31388
-59.335938
-59.357967
-59.37998
-59.401974
-59.423946
-59.45138
-59.473312
-59.495224
-59.517113
-59.544445
-59.56083
-59.57721
-59.59357
-59.62082
-59.648037
-59.66979
-59.686096
-59.713238
-59.740353
-59.767437
-59.783676
-59.7999
-59.821518
-59.848515
-59.87548
-59.902412
-59.92394
-59.945446
-59.972305
-59.993774
-60.015213
-60.036644
-60.05805
-60.079437
-60.10615
-60.13283
-60.154152
-60.17546
-60.202065
-60.223328
-60.249874
-60.281704
-60.313484
-60.345226
-60.361076
-60.37164
-60.387478
-60.408585
-60.4402
-60.46651
-60.492798
-60.513805
-60.534798
-60.561005
-60.581955
-60.60812
-60.62903
-60.65514
-60.676006
-60.691643
-60.71248
-60.733295
-60.759293
-60.785263
-60.80602
-60.83194
-60.85265
-60.87852
-60.90436
-60.930172
-60.94565
-60.961113
-60.981712
-61.01259
-61.038284
-61.058823
-61.07421
-61.094723
-61.120335
-61.15102
-61.171467
-61.19189
-61.207195
-61.23268
-61.25815
-61.278496
-61.298832
-61.31914
-61.339443
-61.364788
-61.39011
-61.410347
-61.425514
-61.44572
-61.46591
-61.481045
-61.501205
-61.52135
-61.541473
-61.561584
-61.581676
-61.606766
-61.631836
-61.651867
-61.666885
-61.68189
-61.701874
-61.721855
-61.74181
-61.761753
-61.7767
-61.796608
-61.816505
-61.83638
-61.856243
-61.87609
-61.89096
-61.91573
-61.940468
-61.960247
-61.975067
-61.989876
-62.01454
-62.044106
-62.093292
-62.108032
-62.078552
-62.06871
-62.093292
-62.13748
-62.171787
-62.18158
-62.186478
-62.201157
-62.2256
-62.25002
-62.289043
-62.327995
-62.352306
-62.357166
-62.362026
-62.371746
-62.39116
-62.41056
-62.429947
-62.449318
-62.473503
-62.48801
-62.5025
-62.516983
-62.526634
-62.536285
-62.550743
-62.57483
-62.598892
-62.61812
-62.632534
-62.651737
-62.670925
-62.690098
-62.709255
-62.72361
-62.733177
-62.752296
-62.771404
-62.795265
-62.80957
-62.8191
-62.83339
-62.84767
-62.8667
-62.88571
-62.90471
-62.918945
-62.937916
-62.952137
-62.97108
-62.990005
-63.004192
-63.018368
-63.032536
-63.05142
-63.065563
-63.07971
-63.093834
-63.10796
-63.122074
-63.13618
-63.15028
-63.16906
-63.19252
-63.20658
-63.22064
-63.230003
-63.239365
-63.2534
-63.272102
-63.290787
-63.309456
-63.318787
-63.32811
-63.342094
-63.36072
-63.38399
-63.397938
-63.40723
-63.41652
-63.430454
-63.44901
-63.467556
-63.481453
-63.495342
-63.509224
-63.523098
-63.536964
-63.55544
-63.569283
-63.58773
-63.596954
-63.606163
-63.624584
-63.633793
-63.64759
-63.656784
-63.670567
-63.684345
-63.702705
-63.716465
-63.730217
-63.739376
-63.762264
-63.79884
-63.81711
-63.812542
-63.807976
-63.81711
-63.83536
-63.853596
-63.86271
-63.87182
-63.88093
-63.89913
-63.917316
-63.930946
-63.94003
-63.94911
-63.962727
-63.980858
-63.998985
-64.00804
-64.02162
-64.03519
-64.04423
-64.057785
-64.066826
-64.08036
-64.093895
-64.10743
-64.11644
-64.12545
-64.13896
-64.15696
-64.17045
-64.18394
-64.19292
-64.2019
-64.21087
-64.224335
-64.24226
-64.260185
-64.26914
-64.27361
-64.27808
-64.29151
-64.30492
-64.31832
-64.331726
-64.33619
-64.34511
-64.35403
-64.371864
-64.41638
-64.456375
-64.451935
-64.42083
-64.40304
-64.411934
-64.438614
-64.460815
-64.47857
-64.487434
-64.487434
-64.483
-64.49187
-64.51402
-64.536156
-64.54058
-64.536156
-64.536156
-64.54943
-64.58919
-64.6465
-64.66411
-64.637695
-64.61566
-64.61566
-64.62448
-64.62888
-64.62888
-64.637695
-64.6465
-64.659706
-64.66411
-64.6773
-64.712456
-64.74755
-64.75194
-64.7344
-64.71684
-64.72123
-64.738785
-64.75194
-64.75632
-64.76508
-64.77384
-64.78697
-64.79572
-64.8001
-64.804474
-64.81322
-64.81759
-64.82195
-64.83069
-64.839424
-64.84816
-64.85688
-64.86125
-64.86561
-64.86997
-64.87433
-64.88305
-64.89176
-64.900475
-64.90918
-64.917885
-64.92224
-64.92659
-64.93093
-64.93528
-64.948326
-64.95267
-64.957016
-64.957016
-64.96136
-64.97004
-64.97872
-64.987404
-64.99174
-64.99174
-64.99174
-65.00041
-65.01341
-65.017746
-65.026405
-65.03074
-65.0394
-65.04372
-65.04372
-65.04805
-65.052376
-65.0567
-65.06103
-65.06967
-65.074
-65.082634
-65.08696
-65.09127
-65.09991
-65.104225
-65.108536
-65.112854
-65.117165
-65.12579
-65.130104
-65.134415
-65.13872
-65.13872
-65.143036
-65.14734
-65.15165
-65.15595
-65.160255
-65.164566
-65.16887
-65.16887
-65.177475
-65.18607
-65.19038
-65.19038
-65.19038
-65.19467
-65.19897
-65.19897
-65.20327
-65.207565
-65.21187
-65.216156
-65.216156
-65.22475
-65.22904
-65.23333
-65.23333
-65.23762
-65.24191
-65.2462
-65.2462
-65.25049
-65.254776
-65.254776
-65.254776
-65.25906
-65.26335
-65.26763
-65.27192
-65.27621
-65.27621
-65.28477
-65.289055
-65.29333
-65.29333
-65.29333
-65.29333
-65.30189
-65.30617
-65.31044
-65.31472
-65.31472
-65.319
-65.32327
-65.327545
-65.33182
-65.327545
-65.327545
-65.33182
-65.33609
-65.34036
-65.34036
-65.34463
-65.34463
-65.3489
-65.3489
-65.357445
-65.365974
-65.37024
-65.365974
-65.36171
-65.36171
-65.365974
-65.37024
-65.374504
-65.374504
-65.37877
-65.37877
-65.38303
-65.38303
-65.38729
-65.38729
-65.391556
-65.391556
-65.391556
-65.391556
-65.391556
-65.39582
-65.40008
-65.404335
-65.404335
-65.404335
-65.404335
-65.404335
-65.404335
-65.404335
-65.404335
-65.404335
-65.40859
-65.40859
-65.41285
-65.40859
-65.40859
-65.41285
-65.40859
-65.40859
-65.40859
-65.41285
-65.41285
-65.41285
-65.41285
-65.41285
-65.41711
-65.41711
-65.41711
-65.41711
-65.41711
-65.41711
-65.41285
-65.41285
-65.41285
-65.41711
-65.421364
-65.41711
-65.41285
-65.41285
-65.41285
-65.41285
-65.41285
-65.40859
-65.41285
-65.41711
-65.421364
-65.41711
-65.41285
-65.41711
-65.421364
-65.42562
-65.421364
-65.41711
-65.41285
-65.41285
-65.41285
-65.41711
-65.41711
-65.41711
-65.41285
-65.41711
-65.421364
-65.41711
-65.41711
-65.41285
-65.41711
-65.41711
-65.41285
-65.41285
-65.40859
-65.40859
-65.40859
-65.40859
-65.40859
-65.40859
-65.40859
-65.404335
-65.40008
-65.404335
-65.404335
-65.404335
-65.40008
-65.39582
-65.391556
-65.391556
-65.39582
-65.39582
-65.39582
-65.38729
-65.38303
-65.38303
-65.37877
-65.374504
-65.365974
-65.36171
-65.357445
-65.36171
-65.365974
-65.365974
-65.357445
-65.3489
-65.34463
-65.3489
-65.34463
-65.33609
-65.33182
-65.327545
-65.32327
-65.319
-65.31472
-65.30617
-65.29761
-65.29333
-65.289055
-65.289055
-65.289055
-65.289055
-65.28048
-65.27192
-65.26335
-65.254776
-65.25049
-65.25049
-65.2462
-65.24191
-65.23333
-65.22475
-65.22045
-65.21187
-65.207565
-65.20327
-65.19897
-65.19467
-65.18607
-65.177475
-65.16887
-65.15595
-65.14734
-65.13872
-65.13872
-65.134415
-65.12579
-65.117165
-65.104225
-65.09991
-65.09127
-65.08696
-65.082634
-65.06967
-65.06103
-65.04805
-65.04372
-65.035065
-65.026405
-65.02208
-65.017746
-65.004745
-64.99607
-64.98306
-64.97872
-64.97438
-64.9657
-64.957016
-64.95267
-64.94398
-64.93528
-64.917885
-64.90483
-64.89612
-64.900475
-64.887405
-64.86997
-64.85252
-64.843796
-64.839424
-64.83069
-64.81759
-64.804474
-64.79572
-64.79135
-64.7826
-64.76946
-64.75632
-64.743164
-64.738785
-64.7344
-64.725624
-64.712456
-64.69928
-64.6861
-64.6817
-64.6773
-64.66851
-64.65531
-64.637695
-64.633286
-64.62888
-64.62448
-64.611244
-64.593605
-64.58478
-64.58036
-64.571526
-64.558266
-64.54943
-64.545006
-64.56269
-64.593605
-64.57594
-64.51402
-64.46969
-64.465256
-64.47413
-64.47413
-64.460815
-64.443054
-64.434166
-64.42972
-64.42083
-64.411934
-64.39858
-64.38968
-64.407486
-64.434166
-64.42083
-64.37632
-64.340645
-64.33619
-64.34511
-64.340645
-64.31832
-64.30045
-64.29151
-64.28703
-64.28256
-64.27808
-64.26914
-64.26466
-64.25571
-64.24674
-64.24226
-64.23778
-64.224335
-64.21536
-64.20638
-64.19741
-64.18842
-64.17494
-64.17045
-64.16595
-64.15696
-64.14346
-64.13446
-64.12094
-64.11644
-64.10743
-64.09841
-64.089386
-64.08488
-64.07584
-64.0623
-64.04875
-64.03971
-64.03519
-64.03066
-64.02162
-64.01709
-64.00351
-63.989925
-63.97179
-63.95819
-63.953648
-63.94911
-63.944572
-63.93549
-63.926407
-63.917316
-63.903675
-63.89458
-63.885483
-63.876373
-63.867268
-63.86271
-63.858154
-63.853596
-63.83992
-63.8308
-63.82167
-63.81711
-63.812542
-63.80341
-63.79427
-63.78056
-63.775986
-63.76684
-63.762264
-63.753113
-63.743954
-63.730217
-63.721046
-63.716465
-63.711876
-63.707287
-63.69812
-63.68894
-63.679752
-63.67516
-63.665977
-63.656784
-63.642986
-63.63839
-63.633793
-63.62919
-63.624584
-63.61538
-63.606163
-63.592346
-63.592346
-63.58773
-63.58773
-63.57851
-63.5739
-63.56467
-63.56005
-63.55082
-63.541584
-63.536964
-63.52772
-63.523098
-63.518475
-63.51385
-63.509224
-63.5046
-63.49997
-63.495342
-63.490715
-63.486084
-63.47682
-63.472187
-63.46292
-63.453648
-63.44901
-63.444374
-63.439735
-63.435093
-63.425808
-63.42117
-63.41652
-63.411877
-63.40723
-63.397938
-63.393288
-63.388638
-63.38399
-63.379337
-63.379337
-63.379337
-63.370033
-63.365376
-63.36072
-63.356068
-63.351414
-63.342094
-63.337433
-63.332775
-63.32811
-63.323452
-63.323452
-63.318787
-63.318787
-63.31412
-63.30479
-63.30012
-63.295456
-63.290787
-63.290787
-63.286118
-63.281445
-63.281445
-63.276775
-63.276775
-63.272102
-63.267426
-63.26275
-63.258076
-63.2534
-63.2534
-63.248726
-63.244045
-63.239365
-63.234684
-63.234684
-63.230003
-63.22532
-63.22064
-63.22064
-63.22064
-63.22064
-63.215954
-63.20658
-63.201897
-63.197212
-63.19252
-63.19252
-63.187828
-63.18314
-63.178448
-63.178448
-63.173756
-63.16906
-63.164364
-63.15967
-63.15967
-63.15967
-63.154976
-63.145576
-63.14088
-63.145576
-63.14088
-63.14088
-63.13618
-63.13148
-63.126778
-63.122074
-63.11737
-63.11737
-63.11737
-63.112667
-63.112667
-63.112667
-63.10796
-63.103252
-63.09855
-63.093834
-63.093834
-63.08913
-63.08442
-63.07971
-63.07971
-63.07971
-63.07971
-63.074997
-63.065563
-63.065563
-63.065563
-63.065563
-63.060852
-63.056133
-63.05142
-63.046696
-63.046696
-63.046696
-63.05142
-63.046696
-63.03726
-63.032536
-63.032536
-63.032536
-63.032536
-63.023094
-63.018368
-63.013645
-63.004192
-62.999466
-62.99474
-62.99474
-62.99474
-62.99474
-62.990005
-62.985275
-62.98054
-62.98054
-62.97581
-62.97581
-62.97581
-62.97581
-62.97581
-62.97108
-62.96161
-62.956875
-62.952137
-62.947395
-62.942657
-62.942657
-62.942657
-62.937916
-62.933178
-62.923695
-62.918945
-62.918945
-62.914204
-62.914204
-62.909454
-62.90471
-62.90471
-62.90471
-62.89996
-62.895214
-62.88571
-62.880962
-62.880962
-62.87621
-62.87621
-62.871452
-62.871452
-62.8667
-62.861946
-62.85243
-62.84767
-62.842915
-62.83815
-62.83339
-62.83339
-62.823864
-62.8191
-62.81433
-62.81433
-62.80957
-62.80957
-62.804802
-62.795265
-62.785725
-62.785725
-62.780952
-62.776176
-62.771404
-62.771404
-62.766632
-62.761852
-62.747517
-62.74274
-62.73796
-62.73796
-62.733177
-62.728394
-62.72361
-62.718826
-62.718826
-62.709255
-62.704464
-62.699677
-62.699677
-62.690098
-62.685307
-62.685307
-62.685307
-62.68051
-62.670925
-62.66133
-62.656536
-62.656536
-62.651737
-62.64694
-62.64214
-62.64214
-62.64214
-62.637337
-62.627728
-62.61812
-62.613316
-62.608505
-62.608505
-62.603703
-62.594078
-62.594078
-62.589268
-62.584454
-62.579643
-62.570015
-62.570015
-62.5652
-62.560383
-62.55556
-62.54592
-62.536285
-62.53146
-62.53146
-62.526634
-62.526634
-62.516983
-62.512154
-62.507328
-62.5025
-62.5025
-62.49767
-62.49284
-62.483173
-62.473503
-62.46867
-62.463833
-62.458992
-62.458992
-62.449318
-62.444477
-62.439632
-62.434788
-62.429947
-62.425102
-62.420258
-62.41541
-62.405716
-62.400864
-62.400864
-62.396008
-62.39116
-62.38145
-62.376602
-62.376602
-62.376602
-62.376602
-62.371746
-62.362026
-62.357166
-62.352306
-62.342583
-62.337723
-62.337723
-62.332863
-62.327995
-62.32313
-62.32313
-62.318264
-62.313393
-62.308525
-62.298782
-62.293915
-62.289043
-62.289043
-62.284164
-62.279293
-62.274414
-62.26466
-62.259785
-62.2549
-62.25002
-62.24514
-62.240257
-62.240257
-62.240257
-62.240257
-62.23537
-62.2256
-62.215824
-62.210938
-62.206043
-62.201157
-62.201157
-62.196262
-62.19137
-62.18158
-62.17668
-62.171787
-62.171787
-62.16689
-62.15709
-62.152187
-62.147285
-62.142384
-62.142384
-62.13748
-62.132572
-62.127666
-62.11785
-62.112946
-62.108032
-62.10312
-62.093292
-62.088383
-62.08346
-62.08346
-62.078552
-62.073627
-62.06871
-62.063793
-62.058876
-62.058876
-62.05395
-62.04903
-62.044106
-62.034256
-62.029327
-62.0244
-62.01947
-62.01454
-62.01454
-62.01454
-62.00961
-61.999744
-61.98494
-61.980007
-61.975067
-61.97013
-61.960247
-61.960247
-61.960247
-61.955303
-61.945415
-61.935524
-61.930576
-61.920677
-61.91573
-61.91573
-61.91573
-61.910778
-61.895916
-61.89096
-61.88601
-61.88601
-61.88105
-61.87609
-61.866165
-61.861206
-61.856243
-61.85128
-61.846313
-61.84135
-61.83638
-61.831413
-61.821472
-61.816505
-61.81153
-61.806557
-61.801586
-61.791634
-61.78665
-61.781673
-61.7767
-61.7767
-61.771713
-61.766735
-61.75677
-61.751785
-61.7468
-61.74181
-61.73682
-61.726845
-61.721855
-61.721855
-61.721855
-61.711872
-61.706875
-61.69688
-61.691883
-61.686886
-61.68189
-61.676888
-61.671883
-61.666885
-61.661877
-61.65687
-61.651867
-61.646862
-61.641857
-61.636845
-61.631836
-61.626823
-61.6168
-61.611782
-61.606766
-61.606766
-61.60175
-61.596737
-61.581676
-61.576656
-61.576656
-61.576656
-61.571632
-61.561584
-61.556557
-61.551533
-61.546505
-61.541473
-61.531414
-61.526382
-61.52135
-61.51631
-61.511276
-61.501205
-61.496166
-61.491127
-61.486084
-61.481045
-61.476
-61.476
-61.46591
-61.460865
-61.45582
-61.450768
-61.450768
-61.44572
-61.430565
-61.420464
-61.415405
-61.410347
-61.40023
-61.395172
-61.395172
-61.39011
-61.39011
-61.379986
-61.374924
-61.369854
-61.364788
-61.359722
-61.349583
-61.344513
-61.33437
-61.329292
-61.329292
-61.32422
-61.31914
-61.314064
-61.314064
-61.308987
-61.308987
-61.298832
-61.288666
-61.288666
-61.283577
-61.278496
-61.27341
-61.268322
-61.263237
-61.25815
-61.247967
-61.23778
-61.23268
-61.23268
-61.23268
-61.22759
-61.22249
-61.207195
-61.20209
-61.196995
-61.19189
-61.186787
-61.18168
-61.176575
-61.176575
-61.171467
-61.16636
-61.156136
-61.156136
-61.156136
-61.15102
-61.140797
-61.13568
-61.130566
-61.120335
-61.115208
-61.11009
-61.11009
-61.104965
-61.099846
-61.094723
-61.08447
-61.08447
-61.079346
-61.079346
-61.07421
-61.063953
-61.053688
-61.048553
-61.048553
-61.04342
-61.04342
-61.033146
-61.02801
-61.022873
-61.01773
-61.01259
-61.01259
-61.01259
-61.01259
-61.007446
-60.997158
-60.99201
-60.986862
-60.981712
-60.97657
-60.971413
-60.961113
-60.95596
-60.95596
-60.95596
-60.950806
-60.94565
-60.94049
-60.94049
-60.94049
-60.935333
-60.935333
-60.925014
-60.919853
-60.909527
-60.90436
-60.90436
-60.90436
-60.899197
-60.888863
-60.87852
-60.87852
-60.87852
-60.87335
-60.86818
-60.863003
-60.857826
-60.847477
-60.842297
-60.83712
-60.83194
-60.83194
-60.82676
-60.82676
-60.82676
-60.821575
-60.81639
-60.80602
-60.80083
-60.795643
-60.795643
-60.790455
-60.785263
-60.78007
-60.774876
-60.769684
-60.76449
-60.759293
-60.754097
-60.754097
-60.7489
-60.7489
-60.7437
-60.733295
-60.733295
-60.733295
-60.728092
-60.722893
-60.71248
-60.70727
-60.70727
-60.70727
-60.702065
-60.696854
-60.691643
-60.681217
-60.670788
-60.665573
-60.665573
-60.665573
-60.665573
-60.660355
-60.660355
-60.65514
-60.649918
-60.644695
-60.644695
-60.644695
-60.639473
-60.63425
-60.63425
-60.62903
-60.623802
-60.61858
-60.61858
-60.61335
-60.60812
-60.602886
-60.59766
-60.59766
-60.592426
-60.587193
-60.581955
-60.581955
-60.581955
-60.576725
-60.571487
-60.561005
-60.561005
-60.555767
-60.555767
-60.550526
-60.550526
-60.54004
-60.534798
-60.529552
-60.529552
-60.529552
-60.534798
-60.529552
-60.529552
-60.519054
-60.508556
-60.503304
-60.503304
-60.503304
-60.49805
-60.492798
-60.487545
-60.487545
-60.487545
-60.487545
-60.48229
-60.47703
-60.47177
-60.47177
-60.47177
-60.46651
-60.461254
-60.450726
-60.450726
-60.450726
-60.450726
-60.445465
-60.4402
-60.434933
-60.434933
-60.434933
-60.42966
-60.419125
-60.413853
-60.419125
-60.413853
-60.398037
-60.392757
-60.398037
-60.40331
-60.40331
-60.392757
-60.392757
-60.392757
-60.387478
-60.382202
-60.37164
-60.366364
-60.361076
-60.366364
-60.361076
-60.355793
-60.35051
-60.35051
-60.35051
-60.345226
-60.339935
-60.329357
-60.329357
-60.329357
-60.329357
-60.329357
-60.32407
-60.313484
-60.30819
-60.30819
-60.3029
-60.297596
-60.2923
-60.287003
-60.281704
-60.281704
-60.281704
-60.281704
-60.2711
-60.265793
-60.26049
-60.255184
-60.255184
-60.255184
-60.249874
-60.249874
-60.24457
-60.23926
-60.22864
-60.223328
-60.218018
-60.218018
-60.218018
-60.218018
-60.218018
-60.212696
-60.207382
-60.202065
-60.196747
-60.191425
-60.191425
-60.191425
-60.186104
-60.186104
-60.180786
-60.170135
-60.16481
-60.16481
-60.16481
-60.16481
-60.159485
-60.154152
-60.154152
-60.148827
-60.148827
-60.143497
-60.13283
-60.1275
-60.1275
-60.1275
-60.1275
-60.116825
-60.11149
-60.10615
-60.10615
-60.10615
-60.10081
-60.09547
-60.09013
-60.079437
-60.079437
-60.079437
-60.079437
-60.079437
-60.074093
-60.0634
-60.05805
-60.05805
-60.0634
-60.05805
-60.05805
-60.04735
-60.041996
-60.036644
-60.03129
-60.025932
-60.025932
-60.020576
-60.020576
-60.020576
-60.020576
-60.015213
-60.004498
-59.999134
-59.999134
-59.999134
-59.999134
-59.993774
-59.988407
-59.977673
-59.972305
-59.966934
-59.966934
-59.961567
-59.956196
-59.956196
-59.956196
-59.950825
-59.945446
-59.94007
-59.934692
-59.92394
-59.918564
-59.918564
-59.918564
-59.918564
-59.918564
-59.91318
-59.9078
-59.902412
-59.89703
-59.891644
-59.886253
-59.880867
-59.880867
-59.87548
-59.864697
-59.864697
-59.859303
-59.864697
-59.864697
-59.864697
-59.859303
-59.859303
-59.853905
-59.843117
-59.83772
-59.83232
-59.826916
-59.821518
-59.821518
-59.816116
-59.816116
-59.81071
-59.805305
-59.79449
-59.79449
-59.78908
-59.783676
-59.778267
-59.778267
-59.778267
-59.772854
-59.767437
-59.762024
-59.75119
-59.745773
-59.745773
-59.745773
-59.745773
-59.740353
-59.72951
-59.724083
-59.724083
-59.724083
-59.718662
-59.70781
-59.70238
-59.70238
-59.70238
-59.696953
-59.691525
-59.686096
-59.686096
-59.68066
-59.68066
-59.67522
-59.67522
-59.66979
-59.658916
-59.653477
-59.653477
-59.648037
-59.6426
-59.6426
-59.6426
-59.637154
-59.63171
-59.62082
-59.62082
-59.62082
-59.615376
-59.615376
-59.615376
-59.609924
-59.604477
-59.599022
-59.59357
-59.588116
-59.582664
-59.582664
-59.57721
-59.57175
-59.57175
-59.566288
-59.56083
-59.55537
-59.55537
-59.54991
-59.544445
-59.538982
-59.538982
-59.544445
-59.538982
-59.533516
-59.528046
-59.522583
-59.517113
-59.517113
-59.511642
-59.506172
-59.500698
-59.495224
-59.495224
-59.495224
-59.495224
-59.48975
-59.48975
-59.48975
-59.48427
-59.478794
-59.478794
-59.473312
-59.467834
-59.462353
-59.45687
-59.45138
-59.4459
-59.4459
-59.4459
-59.45138
-59.4459
-59.44041
-59.429436
-59.429436
-59.429436
-59.429436
-59.423946
-59.418453
-59.418453
-59.418453
-59.412964
-59.412964
-59.407467
-59.401974
-59.396477
-59.396477
-59.39098
-59.38548
-59.38548
-59.38548
-59.37998
-59.374477
-59.368977
-59.368977
-59.363476
-59.363476
-59.368977
-59.363476
-59.363476
-59.357967
-59.346954
-59.346954
-59.34145
-59.335938
-59.330425
-59.330425
-59.324917
-59.324917
-59.324917
-59.324917
-59.319397
-59.319397
-59.31388
-59.31388
-59.308365
-59.30285
-59.297333
-59.291813
-59.28629
-59.28629
-59.28629
-59.28077
-59.28077
-59.28077
-59.27525
-59.27525
-59.269722
-59.269722
-59.264194
-59.264194
-59.253136
-59.24761
-59.24761
-59.24761
-59.253136
-59.253136
-59.242077
-59.231014
-59.22548
-59.22548
-59.22548
-59.22548
-59.22548
-59.22548
-59.21994
-59.214405
-59.208866
-59.203323
-59.203323
-59.208866
-59.208866
-59.203323
-59.19224
-59.1867
-59.19224
-59.19224
-59.1867
-59.181156
-59.181156
-59.181156
-59.181156
-59.175606
-59.170055
-59.16451
-59.158962
-59.158962
-59.153408
-59.153408
-59.153408
-59.158962
-59.158962
-59.147858
-59.142303
-59.142303
-59.142303
-59.136753
-59.13119
-59.125633
-59.125633
-59.125633
-59.125633
-59.120075
-59.114517
-59.114517
-59.114517
-59.108955
-59.103394
-59.103394
-59.103394
-59.108955
-59.108955
-59.103394
-59.097828
-59.092266
-59.092266
-59.092266
-59.092266
-59.086697
-59.08113
-59.08113
-59.08113
-59.08113
-59.07556
-59.07556
-59.06999
-59.064423
-59.05885
-59.05885
-59.05885
-59.05885
-59.05885
-59.053276
-59.047703
-59.047703
-59.047703
-59.042126
-59.036545
-59.036545
-59.036545
-59.042126
-59.042126
-59.036545
-59.030968
-59.030968
-59.030968
-59.036545
-59.036545
-59.030968
-59.025383
-59.019806
-59.019806
-59.019806
-59.01422
-59.01422
-59.00864
-59.00864
-59.01422
-59.00864
-59.00864
-58.997467
-58.997467
-58.997467
-58.997467
-59.003056
-59.00864
-59.003056
-58.997467
-58.99188
-58.99188
-58.98629
-58.98629
-58.980698
-58.980698
-58.98629
-58.98629
-58.98629
-58.980698
-58.97511
-58.969513
-58.96392
-58.969513
-58.969513
-58.97511
-58.97511
-58.969513
-58.96392
-58.96392
-58.96392
-58.96392
-58.95833
-58.95273
-58.95273
-58.95833
-58.95273
-58.95273
-58.94713
-58.941532
-58.941532
-58.941532
-58.94713
-58.94713
-58.941532
-58.941532
-58.935932
-58.935932
-58.935932
-58.935932
-58.93033
-58.92473
-58.92473
-58.93033
-58.93033
-58.93033
-58.92473
-58.919125
-58.919125
-58.919125
-58.919125
-58.913517
-58.913517
-58.907913
-58.907913
-58.913517
-58.913517
-58.913517
-58.907913
-58.9023
-58.9023
-58.896694
-58.896694
-58.896694
-58.896694
-58.896694
-58.89108
-58.88547
-58.88547
-58.88547
-58.88547
-58.88547
-58.879856
-58.879856
-58.87424
-58.87424
-58.879856
-58.879856
-58.87424
-58.868626
-58.868626
-58.863007
-58.863007
-58.863007
-58.863007
-58.857395
-58.857395
-58.85177
-58.84615
-58.84615
-58.84615
-58.85177
-58.84615
-58.84615
-58.84615
-58.84053
-58.84053
-58.834904
-58.834904
-58.834904
-58.82928
-58.82928
-58.823654
-58.823654
-58.823654
-58.823654
-58.823654
-58.818027
-58.812397
-58.812397
-58.812397
-58.806767
-58.806767
-58.801136
-58.801136
-58.801136
-58.801136
-58.7955
-58.78987
-58.784237
-58.78987
-58.78987
-58.7955
-58.7955
-58.78987
-58.784237
-58.778595
-58.778595
-58.77296
-58.77296
-58.77296
-58.77296
-58.77296
-58.767323
-58.76168
-58.756042
-58.756042
-58.756042
-58.756042
-58.756042
-58.756042
-58.756042
-58.756042
-58.750397
-58.74475
-58.73346
-58.73346
-58.73346
-58.73346
-58.73346
-58.727814
-58.727814
-58.727814
-58.722164
-58.722164
-58.722164
-58.716515
-58.716515
-58.716515
-58.722164
-58.722164
-58.716515
-58.710857
-58.69955
-58.705208
-58.705208
-58.710857
-58.705208
-58.705208
-58.705208
-58.705208
-58.69955
-58.69955
-58.693897
-58.693897
-58.68824
-58.682587
-58.682587
-58.676926
-58.676926
-58.676926
-58.676926
-58.671265
-58.6656
-58.6656
-58.6656
-58.6656
-58.6656
-58.6656
-58.6656
-58.65994
-58.65994
-58.65427
-58.648605
-58.648605
-58.648605
-58.65427
-58.65994
-58.65994
-58.65427
-58.648605
-58.648605
-58.64294
-58.637268
-58.637268
-58.637268
-58.637268
-58.631596
-58.625927
-58.625927
-58.620255
-58.620255
-58.61458
-58.61458
-58.620255
-58.625927
-58.625927
-58.620255
-58.620255
-58.61458
-58.61458
-58.61458
-58.61458
-58.608902
-58.608902
-58.608902
-58.603226
-58.59755
-58.59755
-58.603226
-58.608902
-58.603226
-58.59755
-58.59755
-58.59755
-58.59755
-58.591873
-58.591873
-58.591873
-58.591873
-58.591873
-58.591873
-58.586193
-58.580513
-58.580513
-58.574825
-58.574825
-58.574825
-58.574825
-58.574825
-58.574825
-58.574825
-58.574825
-58.56914
-58.56914
-58.56914
-58.574825
-58.580513
-58.580513
-58.574825
-58.56914
-58.55777
-58.563457
-58.563457
-58.56914
-58.563457
-58.55777
-58.55777
-58.55777
-58.55777
-58.55777
-58.55777
-58.552082
-58.552082
-58.552082
-58.552082
-58.552082
-58.55777
-58.55777
-58.55777
-58.552082
-58.54639
-58.54639
-58.552082
-58.552082
-58.54639
-58.54639
-58.54639
-58.54639
-58.54639
-58.54639
-58.54639
-58.54639
-58.54639
-58.54639
-58.54639
-58.54639
-58.5407
-58.5407
-58.5407
-58.5407
-58.5407
-58.5407
-58.5407
-58.5407
-58.535007
-58.535007
-58.535007
-58.535007
-58.529316
-58.529316
-58.529316
-58.535007
-58.5407
-58.535007
-58.535007
-58.535007
-58.535007
-58.535007
-58.529316
-58.52362
-58.52362
-58.52362
-58.52362
-58.52362
-58.52362
-58.52362
-58.529316
-58.529316
-58.529316
-58.52362
-58.52362
-58.52362
-58.52362
-58.52362
-58.51792
-58.51792
-58.512226
-58.50653
-58.50653
-58.512226
-58.51792
-58.512226
-58.50653
-58.50653
-58.50653
-58.50653
-58.50653
-58.500828
-58.500828
-58.500828
-58.50653
-58.512226
-58.512226
-58.50653
-58.500828
-58.495125
-58.495125
-58.495125
-58.495125
-58.48942
-58.48942
-58.48942
-58.495125
-58.495125
-58.495125
-58.48942
-58.48942
-58.495125
-58.495125
-58.48942
-58.48372
-58.478012
-58.478012
-58.472305
-58.472305
-58.472305
-58.4666
-58.4666
-58.4666
-58.472305
-58.472305
-58.4666
-58.4666
-58.4666
-58.4666
-58.4666
-58.460888
-58.45518
-58.45518
-58.45518
-58.45518
-58.449467
-58.443756
-58.449467
-58.449467
-58.449467
-58.443756
-58.443756
-58.443756
-58.443756
-58.438038
-58.438038
-58.438038
-58.438038
-58.43232
-58.4266
-58.420883
-58.420883
-58.420883
-58.420883
-58.41517
-58.41517
-58.41517
-58.420883
-58.420883
-58.41517
-58.41517
-58.409443
-58.409443
-58.409443
-58.40372
-58.40372
-58.40372
-58.40372
-58.398
-58.392277
-58.386547
-58.386547
-58.392277
-58.398
-58.392277
-58.386547
-58.38082
-58.38082
-58.386547
-58.38082
-58.375088
-58.369358
-58.369358
-58.375088
-58.375088
-58.375088
-58.36363
-58.36363
-58.36363
-58.369358
-58.369358
-58.36363
-58.357895
-58.35216
-58.346428
-58.34069
-58.34069
-58.34069
-58.34069
-58.334946
-58.334946
-58.334946
-58.334946
-58.334946
-58.32921
-58.32347
-58.311985
-58.311985
-58.317726
-58.32347
-58.32347
-58.317726
-58.317726
-58.317726
-58.317726
-58.317726
-58.311985
-58.306236
-58.30049
-58.30049
-58.30049
-58.30049
-58.30049
-58.30049
-58.30049
-58.294743
-58.28324
-58.28324
-58.288994
-58.288994
-58.288994
-58.28324
-58.27174
-58.265984
-58.260227
-58.260227
-58.260227
-58.260227
-58.25447
-58.25447
-58.248714
-58.24295
-58.24295
-58.24295
-58.24295
-58.23719
-58.23719
-58.231426
-58.231426
-58.231426
-58.231426
-58.225662
-58.214134
-58.208366
-58.208366
-58.208366
-58.208366
-58.2026
-58.196823
-58.196823
-58.191055
-58.191055
-58.18528
-58.18528
-58.18528
-58.191055
-58.18528
-58.179504
-58.16795
-58.16795
-58.16795
-58.16795
-58.162178
-58.1564
-58.1564
-58.15061
-58.15061
-58.15061
-58.14483
-58.13904
-58.13326
-58.127476
-58.127476
-58.121685
-58.1159
-58.1159
-58.1159
-58.11011
-58.104317
-58.09852
-58.09852
-58.104317
-58.104317
-58.09852
-58.08693
-58.08693
-58.08693
-58.08693
-58.08113
-58.08113
-58.069534
-58.063736
-58.05793
-58.052124
-58.046318
-58.046318
-58.040516
-58.034702
-58.028893
-58.023083
-58.023083
-58.023083
-58.023083
-58.017273
-58.011456
-58.005646
-57.999825
-57.99401
-57.999825
-57.99401
-57.98237
-57.976547
-57.970722
-57.970722
-57.976547
-57.976547
-57.9649
-57.959076
-57.959076
-57.959076
-57.94742
-57.935757
-57.929924
-57.929924
-57.929924
-57.924088
-57.91825
-57.91242
-57.900738
-57.900738
-57.900738
-57.900738
-57.894897
-57.889057
-57.88321
-57.87737
-57.87152
-57.865677
-57.865677
-57.865677
-57.865677
-57.859825
-57.84812
-57.84227
-57.83641
-57.830555
-57.830555
-57.830555
-57.8247
-57.81884
-57.81298
-57.81298
-57.807117
-57.801254
-57.795387
-57.789524
-57.789524
-57.783657
-57.783657
-57.77192
-57.76605
-57.760174
-57.754303
-57.748425
-57.748425
-57.742546
-57.73667
-57.730793
-57.730793
-57.72491
-57.72491
-57.71903
-57.713142
-57.713142
-57.707256
-57.701374
-57.695484
-57.689594
-57.689594
-57.689594
-57.683704
-57.67781
-57.67192
-57.666027
-57.67192
-57.67192
-57.66013
-57.65423
-57.64833
-57.642433
-57.642433
-57.63653
-57.63653
-57.630627
-57.624725
-57.612907
-57.607
-57.607
-57.607
-57.60109
-57.595177
-57.589264
-57.583347
-57.577435
-57.577435
-57.577435
-57.577435
-57.577435
-57.565598
-57.55968
-57.553757
-57.547836
-57.541912
-57.535984
-57.53006
-57.52413
-57.52413
-57.5182
-57.5182
-57.512268
-57.506336
-57.500404
-57.494465
-57.494465
-57.494465
-57.48853
-57.47665
-57.464767
-57.464767
-57.464767
-57.464767
-57.458824
-57.452877
-57.440983
-57.440983
-57.440983
-57.440983
-57.429085
-57.423134
-57.41718
-57.411224
-57.405266
-57.39335
-57.38739
-57.38739
-57.381424
-57.381424
-57.375465
-57.375465
-57.369495
-57.369495
-57.36353
-57.351593
-57.345623
-57.339653
-57.339653
-57.333675
-57.3277
-57.321724
-57.321724
-57.321724
-57.315746
-57.303787
-57.297802
-57.29182
-57.29182
-57.285835
-57.27985
-57.273865
-57.261883
-57.261883
-57.25589
-57.249897
-57.237904
-57.231907
-57.231907
-57.231907
-57.22591
-57.22591
-57.219906
-57.2139
-57.2079
-57.201897
-57.201897
-57.18988
-57.18988
-57.183876
-57.183876
-57.177864
-57.17185
-57.165836
-57.1538
-57.147785
-57.14177
-57.135746
-57.135746
-57.129723
-57.123703
-57.117676
-57.11165
-57.10562
-57.099586
-57.08753
-57.08149
-57.07546
-57.08149
-57.08149
-57.07546
-57.063377
-57.057343
-57.045258
-57.039215
-57.039215
-57.033173
-57.027122
-57.02107
-57.015022
-57.015022
-57.00897
-57.002922
-56.996864
-56.99081
-56.984753
-56.978695
-56.97263
-56.96657
-56.96051
-56.96051
-56.94838
-56.94231
-56.93624
-56.930172
-56.918026
-56.911953
-56.911953
-56.911953
-56.911953
-56.90588
-56.893723
-56.88764
-56.881557
-56.881557
-56.881557
-56.875473
-56.8633
-56.857212
-56.851124
-56.838943
-56.838943
-56.83285
-56.826756
-56.820656
-56.814556
-56.80846
-56.80846
-56.80236
-56.80236
-56.79015
-56.777943
-56.77183
-56.77183
-56.76572
-56.759605
-56.753498
-56.747383
-56.74127
-56.74127
-56.735146
-56.735146
-56.72903
-56.72291
-56.716785
-56.704536
-56.704536
-56.69841
-56.69841
-56.692287
-56.692287
-56.680027
-56.673897
-56.661625
-56.655487
-56.661625
-56.661625
-56.655487
-56.64935
-56.630928
-56.624786
-56.618633
-56.618633
-56.618633
-56.612488
-56.612488
-56.60634
-56.60634
-56.600193
-56.59404
-56.587883
-56.581734
-56.581734
-56.575577
-56.56942
-56.5571
-56.5571
-56.5571
-56.550938
-56.550938
-56.54477
-56.532444
-56.52627
-56.520103
-56.513927
-56.513927
-56.507755
-56.501587
-56.495407
-56.48923
-56.483055
-56.483055
-56.47687
-56.47687
-56.47069
-56.45832
-56.445953
-56.445953
-56.45214
-56.45214
-56.439762
-56.42738
-56.421185
-56.414986
-56.414986
-56.408794
-56.40259
-56.396393
-56.396393
-56.39019
-56.39019
-56.383987
-56.383987
-56.377785
-56.365376
-56.35916
-56.35916
-56.352955
-56.34674
-56.34053
-56.3281
-56.32188
-56.315662
-56.315662
-56.315662
-56.30944
-56.30944
-56.303215
-56.296993
-56.296993
-56.284542
-56.278313
-56.278313
-56.27208
-56.26585
-56.26585
-56.25338
-56.247143
-56.240906
-56.23467
-56.23467
-56.23467
-56.228424
-56.215942
-56.20969
-56.20969
-56.20969
-56.197197
-56.190945
-56.184696
-56.17844
-56.172188
-56.15967
-56.153416
-56.153416
-56.153416
-56.153416
-56.140892
-56.12836
-56.122097
-56.122097
-56.115826
-56.115826
-56.10956
-56.103283
-56.103283
-56.097008
-56.090733
-56.084457
-56.078182
-56.071903
-56.065624
-56.059338
-56.053055
-56.04677
-56.04048
-56.03419
-56.03419
-56.0279
-56.02161
-56.015316
-56.00902
-56.015316
-56.015316
-56.00902
-55.996426
-55.990128
-55.98382
-55.98382
-55.977524
-55.964916
-55.958607
-55.958607
-55.9523
-55.9523
-55.945984
-55.939674
-55.93336
-55.93336
-55.927044
-55.92073
-55.91441
-55.908092
-55.90177
-55.88912
-55.882797
-55.876465
-55.87014
-55.87014
-55.863808
-55.863808
-55.857475
-55.85114
-55.838467
-55.838467
-55.832127
-55.832127
-55.825787
-55.825787
-55.825787
-55.819443
-55.813103
-55.80676
-55.79406
-55.78771
-55.77501
-55.77501
-55.77501
-55.77501
-55.768654
-55.7623
-55.755943
-55.74958
-55.74322
-55.736855
-55.736855
-55.74322
-55.736855
-55.724125
-55.711388
-55.69865
-55.692276
-55.69865
-55.692276
-55.685898
-55.679523
-55.679523
-55.679523
-55.673145
-55.666763
-55.660385
-55.647614
-55.64123
-55.64123
-55.634842
-55.62845
-55.62206
-55.615665
-55.615665
-55.609272
-55.60288
-55.59648
-55.590084
-55.583683
-55.583683
-55.583683
-55.570877
-55.56447
-55.558064
-55.558064
-55.558064
-55.558064
-55.551655
-55.545246
-55.53883
-55.532417
-55.532417
-55.526005
-55.526005
-55.51317
-55.506744
-55.500324
-55.500324
-55.4939
-55.487476
-55.47462
-55.468193
-55.45533
-55.45533
-55.45533
-55.448895
-55.44246
-55.44246
-55.44246
-55.44246
-55.436024
-55.429585
-55.4167
-55.40381
-55.40381
-55.397366
-55.390915
-55.390915
-55.384464
-55.378014
-55.37156
-55.37156
-55.3651
-55.358643
-55.345726
-55.345726
-55.345726
-55.345726
-55.339264
-55.332798
-55.326332
-55.319866
-55.313396
-55.313396
-55.306927
-55.306927
-55.300453
-55.293983
-55.287506
-55.281033
-55.274555
-55.274555
-55.268074
-55.255108
-55.248627
-55.242138
-55.242138
-55.242138
-55.23565
-55.23565
-55.222668
-55.21618
-55.209682
-55.203186
-55.203186
-55.203186
-55.190186
-55.17718
-55.17718
-55.17718
-55.17718
-55.17068
-55.157665
-55.151154
-55.14464
-55.14464
-55.13813
-55.13813
-55.13162
-55.1251
-55.118584
-55.112064
-55.10554
-55.099022
-55.09249
-55.09249
-55.08597
-55.07944
-55.072914
-55.066383
-55.05985
-55.053314
-55.053314
-55.046783
-55.046783
-55.04024
-55.033703
-55.02716
-55.020622
-55.014076
-55.00753
-54.994434
-54.994434
-54.994434
-54.994434
-54.98788
-54.98133
-54.974773
-54.96822
-54.96822
-54.96822
-54.96166
-54.948544
-54.94198
-54.935413
-54.935413
-54.928844
-54.922283
-54.922283
-54.915714
-54.915714
-54.909145
-54.895996
-54.889423
-54.889423
-54.882843
-54.876263
-54.86968
-54.86968
-54.86968
-54.86968
-54.8631
-54.856514
-54.84993
-54.84993
-54.84334
-54.84334
-54.84334
-54.83675
-54.830162
-54.823566
-54.823566
-54.81697
-54.81038
-54.81038
-54.80378
-54.80378
-54.797184
-54.790577
-54.790577
-54.790577
-54.783978
-54.777374
-54.764156
-54.764156
-54.757545
-54.75094
-54.75094
-54.744328
-54.744328
-54.744328
-54.744328
-54.737713
-54.724476
-54.724476
-54.717854
-54.711235
-54.704613
-54.697987
-54.69136
-54.69136
-54.69136
-54.69136
-54.69136
-54.68473
-54.68473
-54.67147
-54.664837
-54.658203
-54.658203
-54.664837
-54.658203
-54.651566
-54.644924
-54.63829
-54.63829
-54.63165
-54.625
-54.618362
-54.611713
-54.605064
-54.605064
-54.59841
-54.59841
-54.59176
-54.59176
-54.59176
-54.58511
-54.571796
-54.56514
-54.558475
-54.558475
-54.558475
-54.551807
-54.551807
-54.545147
-54.53848
-54.531815
-54.525146
-54.518475
-54.511803
-54.511803
-54.511803
-54.50513
-54.49845
-54.491776
-54.485092
-54.478416
-54.471733
-54.471733
-54.465046
-54.465046
-54.465046
-54.458363
-54.451675
-54.44498
-54.44498
-54.43829
-54.431595
-54.424904
-54.418205
-54.418205
-54.411507
-54.404808
-54.404808
-54.404808
-54.391403
-54.384697
-54.377987
-54.377987
-54.371277
-54.36457
-54.357857
-54.351143
-54.34443
-54.33771
-54.330986
-54.330986
-54.32427
-54.317547
-54.31082
-54.304096
-54.297367
-54.297367
-54.290638
-54.290638
-54.290638
-54.283913
-54.277172
-54.263702
-54.256966
-54.250225
-54.243484
-54.23674
-54.23674
-54.23674
-54.229996
-54.223248
-54.2165
-54.209747
-54.209747
-54.20299
-54.20299
-54.189484
-54.182728
-54.182728
-54.17597
-54.17597
-54.16921
-54.16921
-54.16921
-54.162445
-54.155678
-54.148914
-54.142143
-54.142143
-54.135372
-54.135372
-54.128605
-54.128605
-54.121834
-54.121834
-54.11506
-54.11506
-54.108276
-54.101498
-54.094715
-54.094715
-54.094715
-54.094715
-54.087936
-54.087936
-54.08115
-54.08115
-54.07437
-54.067577
-54.067577
-54.067577
-54.067577
-54.060795
-54.060795
-54.060795
-54.053997
-54.053997
-54.053997
-54.053997
-54.047207
-54.047207
-54.047207
-54.04041
-54.04041
-54.04041
-54.033615
-54.033615
-54.033615
-54.033615
-54.033615
-54.04041
-54.033615
-54.033615
-54.026817
-54.026817
-54.026817
-54.020016
-54.020016
-54.026817
-54.026817
-54.026817
-54.026817
-54.026817
-54.033615
-54.033615
-54.033615
-54.026817
-54.020016
-54.026817
-54.033615
-54.033615
-54.04041
-54.033615
-54.033615
-54.026817
-54.026817
-54.033615
-54.033615
-54.033615
-54.033615
-54.033615
-54.033615
-54.033615
-54.033615
-54.033615
-54.033615
-54.033615
-54.04041
-54.04041
-54.04041
-54.04041
-54.04041
-54.04041
-54.04041
-54.04041
-54.047207
-54.047207
-54.047207
-54.047207
-54.047207
-54.047207
-54.04041
-54.04041
-54.047207
-54.053997
-54.053997
-54.047207
-54.047207
-54.04041
-54.04041
-54.04041
-54.047207
-54.047207
-54.047207
-54.04041
-54.04041
-54.04041
-54.04041
-54.047207
-54.047207
-54.047207
-54.04041
-54.04041
-54.04041
-54.04041
-54.04041
-54.04041
-54.04041
-54.04041
-54.04041
-54.047207
-54.04041
-54.033615
-54.033615
-54.04041
-54.04041
-54.04041
-54.04041
-54.033615
-54.033615
-54.033615
-54.04041
-54.04041
-54.033615
-54.033615
-54.033615
-54.033615
-54.033615
-54.026817
-54.026817
-54.020016
-54.020016
-54.026817
-54.026817
-54.026817
-54.020016
-54.020016
-54.026817
-54.033615
-54.033615
-54.026817
-54.026817
-54.026817
-54.026817
-54.026817
-54.020016
-54.020016
-54.013214
-54.013214
-54.020016
-54.020016
-54.013214
-54.013214
-54.013214
-54.020016
-54.020016
-54.020016
-54.013214
-54.013214
-54.013214
-54.013214
-54.013214
-54.020016
-54.020016
-54.020016
-54.020016
-54.013214
-54.013214
-54.006416
-54.013214
-54.013214
-54.013214
-54.006416
-53.992798
-53.992798
-53.992798
-53.999607
-53.999607
-53.999607
-53.999607
-54.006416
-53.999607
-53.999607
-53.992798
-53.992798
-53.992798
-53.992798
-53.992798
-53.992798
-53.992798
-53.992798
-53.992798
-53.992798
-53.999607
-53.992798
-53.992798
-53.98599
-53.98599
-53.97918
-53.97918
-53.98599
-53.98599
-53.98599
-53.97918
-53.972366
-53.972366
-53.97918
-53.98599
-53.98599
-53.98599
-53.98599
-53.97918
-53.97918
-53.97918
-53.97918
-53.98599
-53.98599
-53.98599
-53.98599
-53.98599
-53.98599
-53.98599
-53.98599
-53.98599
-53.98599
-53.97918
-53.97918
-53.98599
-53.992798
-53.98599
-53.98599
-53.98599
-53.992798
-53.992798
-53.98599
-53.98599
-53.98599
-53.992798
-53.992798
-53.98599
-53.97918
-53.97918
-53.98599
-53.98599
-53.98599
-53.97918
-53.972366
-53.972366
-53.97918
-53.98599
-53.98599
-53.98599
-53.98599
-53.98599
-53.97918
-53.972366
-53.972366
-53.97918
-53.98599
-53.98599
-53.97918
-53.97918
-53.972366
-53.972366
-53.972366
-53.972366
-53.972366
-53.972366
-53.972366
-53.97918
-53.97918
-53.97918
-53.972366
-53.972366
-53.96555
-53.96555
-53.96555
-53.96555
-53.96555
-53.96555
-53.96555
-53.96555
-53.96555
-53.96555
-53.96555
-53.96555
-53.972366
-53.96555
-53.95874
-53.951923
-53.951923
-53.9451
-53.9451
-53.9451
-53.951923
-53.951923
-53.9451
-53.9451
-53.9451
-53.9451
-53.9451
-53.93828
-53.93828
-53.9451
-53.9451
-53.93828
-53.931454
-53.931454
-53.92463
-53.92463
-53.917805
-53.917805
-53.917805
-53.92463
-53.917805
-53.917805
-53.917805
-53.910976
-53.910976
-53.910976
-53.910976
-53.910976
-53.910976
-53.910976
-53.910976
-53.897312
-53.89048
-53.897312
-53.897312
-53.897312
-53.897312
-53.89048
-53.89048
-53.89048
-53.89048
-53.883644
-53.876804
-53.876804
-53.876804
-53.876804
-53.876804
-53.876804
-53.86997
-53.86997
-53.86997
-53.86997
-53.86997
-53.863125
-53.85628
-53.85628
-53.84944
-53.84944
-53.842594
-53.842594
-53.842594
-53.835747
-53.835747
-53.835747
-53.835747
-53.835747
-53.835747
-53.835747
-53.835747
-53.835747
-53.835747
-53.8289
-53.8289
-53.815186
-53.815186
-53.815186
-53.82204
-53.82204
-53.815186
-53.808334
-53.808334
-53.808334
-53.808334
-53.808334
-53.801476
-53.801476
-53.794617
-53.78776
-53.78776
-53.78776
-53.78776
-53.794617
-53.794617
-53.794617
-53.78776
-53.78776
-53.78776
-53.7809
-53.7809
-53.7809
-53.774033
-53.774033
-53.767162
-53.767162
-53.767162
-53.774033
-53.7809
-53.774033
-53.767162
-53.760296
-53.760296
-53.760296
-53.760296
-53.760296
-53.760296
-53.767162
-53.760296
-53.753426
-53.746555
-53.746555
-53.753426
-53.753426
-53.753426
-53.746555
-53.746555
-53.753426
-53.753426
-53.753426
-53.746555
-53.746555
-53.73968
-53.73968
-53.746555
-53.746555
-53.746555
-53.73968
-53.73968
-53.73968
-53.73968
-53.73968
-53.73968
-53.732807
-53.732807
-53.732807
-53.73968
-53.73968
-53.73968
-53.73968
-53.73968
-53.746555
-53.73968
-53.73968
-53.73968
-53.732807
-53.732807
-53.73968
-53.73968
-53.73968
-53.732807
-53.732807
-53.732807
-53.73968
-53.73968
-53.73968
-53.73968
-53.73968
-53.73968
-53.73968
-53.732807
-53.732807
-53.732807
-53.732807
-53.732807
-53.732807
-53.732807
-53.732807
-53.732807
-53.732807
-53.73968
-53.73968
-53.732807
-53.732807
-53.732807
-53.732807
-53.732807
-53.732807
-53.73968
-53.73968
-53.732807
-53.732807
-53.73968
-53.73968
-53.73968
-53.73968
-53.73968
-53.73968
-53.732807
-53.732807
-53.732807
-53.732807
-53.73968
-53.73968
-53.73968
-53.732807
-53.732807
-53.732807
-53.732807
-53.732807
-53.73968
-53.732807
-53.732807
-53.732807
-53.73968
-53.73968
-53.73968
-53.73968
-53.73968
-53.73968
-53.73968
-53.73968
-53.732807
-53.732807
-53.73968
-53.746555
-53.746555
-53.746555
-53.746555
-53.73968
-53.73968
-53.73968
-53.73968
-53.73968
-53.73968
-53.73968
-53.732807
-53.732807
-53.732807
-53.73968
-53.73968
-53.746555
-53.746555
-53.732807
-53.732807
-53.732807
-53.746555
-53.746555
-53.746555
-53.73968
-53.73968
-53.746555
-53.746555
-53.73968
-53.73968
-53.732807
-53.73968
-53.73968
-53.73968
-53.732807
-53.732807
-53.732807
-53.73968
-53.73968
-53.746555
-53.746555
-53.746555
-53.746555
-53.746555
-53.746555
-53.73968
-53.732807
-53.72593
-53.732807
-53.732807
-53.73968
-53.746555
-53.73968
-53.73968
-53.732807
-53.73968
-53.73968
-53.746555
-53.73968
-53.73968
-53.73968
-53.73968
-53.73968
-53.73968
-53.73968
-53.732807
-53.73968
-53.746555
-53.746555
-53.73968
-53.732807
-53.73968
-53.746555
-53.746555
-53.746555
-53.746555
-53.746555
-53.746555
-53.746555
-53.746555
-53.746555
-53.746555
-53.753426
-53.746555
-53.73968
-53.73968
-53.73968
-53.746555
-53.753426
-53.760296
-53.760296
-53.753426
-53.746555
-53.746555
-53.746555
-53.753426
-53.753426
-53.746555
-53.746555
-53.746555
-53.753426
-53.746555
-53.746555
-53.73968
-53.746555
-53.753426
-53.753426
-53.753426
-53.746555
-53.746555
-53.746555
-53.746555
-53.753426
-53.753426
-53.753426
-53.753426
-53.753426
-53.753426
-53.753426
-53.753426
-53.753426
-53.753426
-53.760296
-53.753426
-53.753426
-53.753426
-53.753426
-53.753426
-53.760296
-53.760296
-53.760296
-53.760296
-53.760296
-53.760296
-53.760296
-53.760296
-53.753426
-53.746555
-53.753426
-53.753426
-53.760296
-53.760296
-53.760296
-53.753426
-53.746555
-53.746555
-53.753426
-53.760296
-53.767162
-53.774033
-53.774033
-53.774033
-53.774033
-53.767162
-53.760296
-53.767162
-53.774033
-53.774033
-53.774033
-53.767162
-53.767162
-53.767162
-53.767162
-53.767162
-53.767162
-53.774033
-53.7809
-53.7809
-53.767162
-53.767162
-53.774033
-53.7809
-53.7809
-53.774033
-53.774033
-53.774033
-53.7809
-53.7809
-53.7809
-53.774033
-53.774033
-53.7809
-53.7809
-53.7809
-53.774033
-53.774033
-53.7809
-53.78776
-53.794617
-53.794617
-53.794617
-53.794617
-53.78776
-53.78776
-53.78776
-53.78776
-53.78776
-53.7809
-53.78776
-53.794617
-53.801476
-53.801476
-53.801476
-53.794617
-53.794617
-53.794617
-53.801476
-53.794617
-53.794617
-53.794617
-53.801476
-53.801476
-53.808334
-53.801476
-53.801476
-53.801476
-53.808334
-53.808334
-53.815186
-53.815186
-53.808334
-53.815186
-53.815186
-53.815186
-53.815186
-53.815186
-53.82204
-53.82204
-53.82204
-53.82204
-53.8289
-53.82204
-53.82204
-53.815186
-53.815186
-53.82204
-53.8289
-53.8289
-53.82204
-53.815186
-53.815186
-53.8289
-53.835747
-53.835747
-53.8289
-53.82204
-53.82204
-53.8289
-53.835747
-53.835747
-53.835747
-53.8289
-53.8289
-53.8289
-53.835747
-53.835747
-53.842594
-53.842594
-53.842594
-53.842594
-53.84944
-53.84944
-53.84944
-53.84944
-53.84944
-53.84944
-53.85628
-53.85628
-53.85628
-53.84944
-53.84944
-53.84944
-53.84944
-53.85628
-53.85628
-53.84944
-53.84944
-53.84944
-53.84944
-53.84944
-53.84944
-53.84944
-53.84944
-53.84944
-53.84944
-53.85628
-53.863125
-53.863125
-53.85628
-53.84944
-53.842594
-53.835747
-53.842594
-53.842594
-53.84944
-53.84944
-53.842594
-53.842594
-53.842594
-53.84944
-53.84944
-53.84944
-53.842594
-53.842594
-53.842594
-53.842594
-53.84944
-53.842594
-53.842594
-53.835747
-53.835747
-53.842594
-53.842594
-53.835747
-53.835747
-53.8289
-53.8289
-53.8289
-53.835747
-53.835747
-53.835747
-53.842594
-53.842594
-53.842594
-53.842594
-53.842594
-53.842594
-53.842594
-53.842594
-53.842594
-53.84944
-53.84944
-53.84944
-53.842594
-53.842594
-53.842594
-53.842594
-53.84944
-53.84944
-53.842594
-53.842594
-53.84944
-53.84944
-53.84944
-53.835747
-53.835747
-53.842594
-53.84944
-53.842594
-53.842594
-53.842594
-53.84944
-53.84944
-53.84944
-53.842594
-53.835747
-53.842594
-53.842594
-53.842594
-53.842594
-53.842594
-53.842594
-53.842594
-53.842594
-53.842594
-53.835747
-53.8289
-53.835747
-53.842594
-53.842594
-53.842594
-53.835747
-53.835747
-53.835747
-53.835747
-53.835747
-53.835747
-53.835747
-53.835747
-53.842594
-53.842594
-53.842594
-53.842594
-53.835747
-53.835747
-53.835747
-53.835747
-53.842594
-53.842594
-53.842594
-53.835747
-53.835747
-53.835747
-53.835747
-53.835747
-53.835747
-53.842594
-53.835747
-53.835747
-53.835747
-53.835747
-53.835747
-53.835747
-53.835747
-53.835747
-53.835747
-53.835747
-53.842594
-53.842594
-53.835747
-53.835747
-53.835747
-53.842594
-53.835747
-53.835747
-53.8289
-53.835747
-53.842594
-53.842594
-53.84944
-53.842594
-53.842594
-53.842594
-53.842594
-53.835747
-53.835747
-53.8289
-53.8289
-53.835747
-53.84944
-53.84944
-53.842594
-53.835747
-53.835747
-53.835747
-53.842594
-53.835747
-53.835747
-53.835747
-53.835747
-53.835747
-53.835747
-53.835747
-53.835747
-53.842594
-53.842594
-53.842594
-53.842594
-53.842594
-53.842594
-53.842594
-53.842594
-53.835747
-53.835747
-53.842594
-53.842594
-53.842594
-53.842594
-53.835747
-53.835747
-53.8289
-53.835747
-53.835747
-53.835747
-53.835747
-53.835747
-53.842594
-53.842594
-53.842594
-53.842594
-53.842594
-53.842594
-53.842594
-53.842594
-53.835747
-53.8289
-53.835747
-53.842594
-53.84944
-53.84944
-53.842594
-53.842594
-53.842594
-53.842594
-53.842594
-53.835747
-53.835747
-53.842594
-53.84944
-53.84944
-53.842594
-53.842594
-53.842594
-53.84944
-53.85628
-53.84944
-53.842594
-53.842594
-53.84944
-53.84944
-53.84944
-53.84944
-53.842594
-53.842594
-53.835747
-53.835747
-53.842594
-53.84944
-53.84944
-53.842594
-53.842594
-53.842594
-53.84944
-53.84944
-53.84944
-53.84944
-53.84944
-53.84944
-53.84944
-53.842594
-53.842594
-53.835747
-53.842594
-53.84944
-53.84944
-53.84944
-53.84944
-53.84944
-53.85628
-53.85628
-53.863125
-53.863125
-53.85628
-53.842594
-53.84944
-53.85628
-53.85628
-53.85628
-53.85628
-53.85628
-53.85628
-53.84944
-53.85628
-53.85628
-53.85628
-53.85628
-53.863125
-53.863125
-53.863125
-53.86997
-53.863125
-53.863125
-53.86997
-53.86997
-53.876804
-53.86997
-53.86997
-53.86997
-53.86997
-53.86997
-53.86997
-53.86997
-53.876804
-53.876804
-53.876804
-53.876804
-53.876804
-53.876804
-53.876804
-53.883644
-53.876804
-53.876804
-53.86997
-53.876804
-53.876804
-53.883644
-53.883644
-53.883644
-53.883644
-53.883644
-53.883644
-53.876804
-53.876804
-53.883644
-53.89048
-53.897312
-53.897312
-53.897312
-53.89048
-53.89048
-53.89048
-53.897312
-53.897312
-53.897312
-53.897312
-53.897312
-53.897312
-53.897312
-53.897312
-53.897312
-53.904144
-53.910976
-53.910976
-53.910976
-53.904144
-53.904144
-53.904144
-53.910976
-53.910976
-53.917805
-53.917805
-53.917805
-53.917805
-53.917805
-53.917805
-53.917805
-53.917805
-53.917805
-53.92463
-53.92463
-53.931454
-53.92463
-53.917805
-53.917805
-53.917805
-53.92463
-53.931454
-53.92463
-53.92463
-53.92463
-53.92463
-53.931454
-53.931454
-53.931454
-53.931454
-53.93828
-53.951923
-53.951923
-53.951923
-53.9451
-53.9451
-53.9451
-53.9451
-53.951923
-53.951923
-53.951923
-53.951923
-53.9451
-53.9451
-53.951923
-53.951923
-53.95874
-53.95874
-53.96555
-53.96555
-53.95874
-53.951923
-53.951923
-53.95874
-53.95874
-53.95874
-53.95874
-53.95874
-53.96555
-53.972366
-53.972366
-53.972366
-53.972366
-53.972366
-53.972366
-53.97918
-53.97918
-53.97918
-53.972366
-53.97918
-53.97918
-53.98599
-53.98599
-53.98599
-53.97918
-53.97918
-53.98599
-53.98599
-53.98599
-53.992798
-53.999607
-53.999607
-53.999607
-53.992798
-53.992798
-53.999607
-54.006416
-54.006416
-54.006416
-53.999607
-54.006416
-54.006416
-54.006416
-54.006416
-54.006416
-54.006416
-54.006416
-54.006416
-54.006416
-54.006416
-54.013214
-54.013214
-54.013214
-54.013214
-54.013214
-54.013214
-54.013214
-54.013214
-54.013214
-54.020016
-54.026817
-54.026817
-54.026817
-54.026817
-54.026817
-54.026817
-54.026817
-54.033615
-54.033615
-54.033615
-54.033615
-54.033615
-54.033615
-54.033615
-54.033615
-54.033615
-54.04041
-54.04041
-54.04041
-54.04041
-54.04041
-54.033615
-54.033615
-54.033615
-54.04041
-54.047207
-54.047207
-54.04041
-54.033615
-54.033615
-54.033615
-54.04041
-54.04041
-54.04041
-54.04041
-54.04041
-54.04041
-54.047207
-54.047207
-54.047207
-54.047207
-54.047207
-54.047207
-54.047207
-54.047207
-54.047207
-54.047207
-54.047207
-54.047207
-54.047207
-54.053997
-54.053997
-54.047207
-54.047207
-54.047207
-54.053997
-54.047207
-54.047207
-54.047207
-54.053997
-54.053997
-54.053997
-54.053997
-54.060795
-54.060795
-54.060795
-54.053997
-54.047207
-54.047207
-54.053997
-54.053997
-54.053997
-54.053997
-54.053997
-54.047207
-54.047207
-54.047207
-54.053997
-54.053997
-54.060795
-54.060795
-54.060795
-54.060795
-54.060795
-54.060795
-54.060795
-54.060795
-54.053997
-54.060795
-54.060795
-54.060795
-54.060795
-54.060795
-54.060795
-54.060795
-54.060795
-54.060795
-54.060795
-54.060795
-54.060795
-54.060795
-54.060795
-54.060795
-54.060795
-54.060795
-54.060795
-54.067577
-54.067577
-54.067577
-54.060795
-54.060795
-54.067577
-54.067577
-54.060795
-54.060795
-54.060795
-54.060795
-54.067577
-54.067577
-54.060795
-54.060795
-54.067577
-54.07437
-54.07437
-54.07437
-54.067577
-54.067577
-54.067577
-54.067577
-54.067577
-54.07437
-54.07437
-54.07437
-54.07437
-54.067577
-54.067577
-54.07437
-54.08115
-54.08115
-54.07437
-54.07437
-54.07437
-54.08115
-54.08115
-54.08115
-54.087936
-54.087936
-54.08115
-54.08115
-54.08115
-54.08115
-54.087936
-54.08115
-54.07437
-54.07437
-54.08115
-54.08115
-54.08115
-54.08115
-54.08115
-54.08115
-54.08115
-54.08115
-54.08115
-54.08115
-54.07437
-54.07437
-54.08115
-54.087936
-54.094715
-54.101498
-54.101498
-54.094715
-54.094715
-54.087936
-54.087936
-54.087936
-54.094715
-54.094715
-54.094715
-54.094715
-54.101498
-54.101498
-54.108276
-54.101498
-54.101498
-54.108276
-54.108276
-54.108276
-54.108276
-54.101498
-54.101498
-54.108276
-54.11506
-54.108276
-54.108276
-54.108276
-54.11506
-54.108276
-54.108276
-54.101498
-54.108276
-54.11506
-54.121834
-54.128605
-54.128605
-54.121834
-54.121834
-54.121834
-54.121834
-54.128605
-54.121834
-54.121834
-54.121834
-54.121834
-54.121834
-54.121834
-54.11506
-54.11506
-54.121834
-54.121834
-54.121834
-54.121834
-54.128605
-54.128605
-54.128605
-54.128605
-54.128605
-54.128605
-54.128605
-54.128605
-54.128605
-54.128605
-54.128605
-54.128605
-54.135372
-54.135372
-54.135372
-54.135372
-54.135372
-54.135372
-54.142143
-54.142143
-54.142143
-54.135372
-54.135372
-54.142143
-54.148914
-54.148914
-54.148914
-54.142143
-54.142143
-54.142143
-54.142143
-54.148914
-54.148914
-54.148914
-54.148914
-54.142143
-54.142143
-54.142143
-54.148914
-54.142143
-54.142143
-54.142143
-54.142143
-54.148914
-54.148914
-54.155678
-54.148914
-54.142143
-54.148914
-54.148914
-54.155678
-54.148914
-54.148914
-54.155678
-54.162445
-54.155678
-54.148914
-54.142143
-54.148914
-54.155678
-54.162445
-54.155678
-54.148914
-54.148914
-54.148914
-54.155678
-54.155678
-54.155678
-54.155678
-54.155678
-54.155678
-54.155678
-54.155678
-54.155678
-54.155678
-54.162445
-54.16921
-54.16921
-54.16921
-54.162445
-54.162445
-54.16921
-54.17597
-54.17597
-54.16921
-54.16921
-54.16921
-54.16921
-54.16921
-54.16921
-54.16921
-54.16921
-54.17597
-54.17597
-54.17597
-54.17597
-54.182728
-54.182728
-54.182728
-54.182728
-54.182728
-54.17597
-54.16921
-54.16921
-54.16921
-54.17597
-54.182728
-54.182728
-54.182728
-54.182728
-54.17597
-54.17597
-54.17597
-54.182728
-54.182728
-54.182728
-54.182728
-54.17597
-54.182728
-54.189484
-54.19624
-54.19624
-54.189484
-54.189484
-54.189484
-54.189484
-54.182728
-54.182728
-54.189484
-54.20299
-54.20299
-54.19624
-54.189484
-54.19624
-54.19624
-54.19624
-54.19624
-54.20299
-54.20299
-54.20299
-54.209747
-54.209747
-54.20299
-54.20299
-54.20299
-54.209747
-54.209747
-54.2165
-54.2165
-54.2165
-54.209747
-54.209747
-54.209747
-54.209747
-54.209747
-54.209747
-54.2165
-54.2165
-54.209747
-54.209747
-54.223248
-54.229996
-54.229996
-54.229996
-54.229996
-54.229996
-54.229996
-54.229996
-54.229996
-54.229996
-54.229996
-54.229996
-54.229996
-54.229996
-54.229996
-54.229996
-54.229996
-54.23674
-54.243484
-54.250225
-54.250225
-54.243484
-54.23674
-54.23674
-54.243484
-54.243484
-54.243484
-54.243484
-54.243484
-54.243484
-54.23674
-54.23674
-54.243484
-54.256966
-54.256966
-54.250225
-54.250225
-54.250225
-54.250225
-54.256966
-54.250225
-54.256966
-54.256966
-54.263702
-54.263702
-54.263702
-54.256966
-54.256966
-54.256966
-54.263702
-54.263702
-54.27044
-54.27044
-54.27044
-54.27044
-54.263702
-54.263702
-54.263702
-54.27044
-54.27044
-54.27044
-54.263702
-54.263702
-54.263702
-54.27044
-54.283913
-54.283913
-54.283913
-54.277172
-54.277172
-54.283913
-54.283913
-54.277172
-54.277172
-54.277172
-54.283913
-54.283913
-54.290638
-54.290638
-54.297367
-54.297367
-54.290638
-54.283913
-54.283913
-54.290638
-54.290638
-54.297367
-54.290638
-54.290638
-54.290638
-54.290638
-54.290638
-54.290638
-54.283913
-54.290638
-54.290638
-54.297367
-54.297367
-54.290638
-54.290638
-54.290638
-54.297367
-54.304096
-54.304096
-54.297367
-54.297367
-54.304096
-54.31082
-54.31082
-54.31082
-54.304096
-54.304096
-54.304096
-54.31082
-54.31082
-54.31082
-54.317547
-54.317547
-54.317547
-54.31082
-54.31082
-54.317547
-54.32427
-54.32427
-54.32427
-54.317547
-54.31082
-54.317547
-54.317547
-54.317547
-54.32427
-54.32427
-54.317547
-54.317547
-54.317547
-54.32427
-54.330986
-54.330986
-54.330986
-54.330986
-54.330986
-54.330986
-54.330986
-54.330986
-54.330986
-54.33771
-54.33771
-54.33771
-54.33771
-54.33771
-54.33771
-54.33771
-54.33771
-54.33771
-54.33771
-54.34443
-54.34443
-54.34443
-54.34443
-54.34443
-54.34443
-54.34443
-54.34443
-54.351143
-54.357857
-54.357857
-54.357857
-54.357857
-54.357857
-54.357857
-54.357857
-54.357857
-54.36457
-54.36457
-54.371277
-54.371277
-54.371277
-54.371277
-54.371277
-54.371277
-54.371277
-54.371277
-54.371277
-54.371277
-54.371277
-54.371277
-54.377987
-54.377987
-54.384697
-54.384697
-54.384697
-54.384697
-54.391403
-54.391403
-54.384697
-54.384697
-54.384697
-54.391403
-54.391403
-54.398106
-54.398106
-54.404808
-54.404808
-54.404808
-54.404808
-54.398106
-54.398106
-54.391403
-54.398106
-54.411507
-54.418205
-54.418205
-54.418205
-54.411507
-54.411507
-54.418205
-54.418205
-54.424904
-54.424904
-54.418205
-54.411507
-54.411507
-54.418205
-54.424904
-54.431595
-54.431595
-54.424904
-54.418205
-54.418205
-54.424904
-54.431595
-54.43829
-54.44498
-54.44498
-54.44498
-54.44498
-54.44498
-54.44498
-54.44498
-54.44498
-54.44498
-54.44498
-54.451675
-54.451675
-54.451675
-54.458363
-54.458363
-54.458363
-54.465046
-54.471733
-54.465046
-54.458363
-54.458363
-54.458363
-54.465046
-54.471733
-54.471733
-54.478416
-54.478416
-54.478416
-54.478416
-54.478416
-54.478416
-54.478416
-54.478416
-54.485092
-54.491776
-54.49845
-54.49845
-54.491776
-54.491776
-54.491776
-54.491776
-54.491776
-54.491776
-54.491776
-54.49845
-54.49845
-54.50513
-54.50513
-54.50513
-54.511803
-54.511803
-54.511803
-54.511803
-54.50513
-54.50513
-54.518475
-54.525146
-54.525146
-54.525146
-54.518475
-54.518475
-54.518475
-54.518475
-54.525146
-54.531815
-54.531815
-54.531815
-54.525146
-54.525146
-54.525146
-54.531815
-54.531815
-54.53848
-54.53848
-54.53848
-54.53848
-54.545147
-54.545147
-54.545147
-54.545147
-54.551807
-54.551807
-54.551807
-54.551807
-54.551807
-54.545147
-54.545147
-54.551807
-54.551807
-54.551807
-54.545147
-54.551807
-54.551807
-54.558475
-54.558475
-54.558475
-54.558475
-54.56514
-54.56514
-54.56514
-54.571796
-54.571796
-54.571796
-54.56514
-54.56514
-54.571796
-54.578453
-54.578453
-54.571796
-54.571796
-54.578453
-54.58511
-54.58511
-54.578453
-54.578453
-54.58511
-54.58511
-54.58511
-54.58511
-54.578453
-54.578453
-54.578453
-54.58511
-54.58511
-54.58511
-54.58511
-54.58511
-54.58511
-54.59176
-54.59841
-54.59841
-54.59176
-54.59176
-54.59176
-54.59176
-54.59841
-54.59841
-54.59841
-54.59841
-54.59841
-54.59176
-54.59176
-54.59841
-54.605064
-54.605064
-54.605064
-54.59841
-54.605064
-54.605064
-54.605064
-54.605064
-54.605064
-54.605064
-54.605064
-54.605064
-54.605064
-54.605064
-54.605064
-54.605064
-54.605064
-54.611713
-54.611713
-54.611713
-54.611713
-54.618362
-54.625
-54.625
-54.618362
-54.618362
-54.611713
-54.618362
-54.618362
-54.625
-54.618362
-54.618362
-54.611713
-54.618362
-54.618362
-54.625
-54.63165
-54.63165
-54.625
-54.625
-54.618362
-54.625
-54.625
-54.625
-54.618362
-54.625
-54.63165
-54.63165
-54.63165
-54.63165
-54.63829
-54.63829
-54.63829
-54.63829
-54.63829
-54.63829
-54.644924
-54.644924
-54.644924
-54.644924
-54.644924
-54.63829
-54.63829
-54.63829
-54.644924
-54.644924
-54.644924
-54.644924
-54.644924
-54.644924
-54.651566
-54.651566
-54.651566
-54.644924
-54.644924
-54.644924
-54.651566
-54.651566
-54.658203
-54.658203
-54.658203
-54.658203
-54.658203
-54.658203
-54.664837
-54.664837
-54.658203
-54.658203
-54.658203
-54.664837
-54.67147
-54.664837
-54.658203
-54.658203
-54.664837
-54.67147
-54.67147
-54.664837
-54.664837
-54.664837
-54.67147
-54.67147
-54.67147
-54.67147
-54.67147
-54.664837
-54.67147
-54.67147
-54.678104
-54.678104
-54.67147
-54.67147
-54.67147
-54.678104
-54.678104
-54.678104
-54.678104
-54.678104
-54.678104
-54.68473
-54.68473
-54.678104
-54.678104
-54.68473
-54.69136
-54.69136
-54.69136
-54.69136
-54.69136
-54.69136
-54.69136
-54.69136
-54.69136
-54.69136
-54.697987
-54.697987
-54.697987
-54.69136
-54.697987
-54.697987
-54.704613
-54.704613
-54.704613
-54.704613
-54.704613
-54.704613
-54.711235
-54.711235
-54.704613
-54.704613
-54.704613
-54.711235
-54.717854
-54.717854
-54.724476
-54.724476
-54.717854
-54.717854
-54.724476
-54.724476
-54.724476
-54.724476
-54.724476
-54.724476
-54.731094
-54.731094
-54.731094
-54.724476
-54.724476
-54.731094
-54.737713
-54.744328
-54.744328
-54.744328
-54.744328
-54.744328
-54.744328
-54.744328
-54.744328
-54.744328
-54.75094
-54.744328
-54.744328
-54.75094
-54.757545
-54.757545
-54.757545
-54.757545
-54.757545
-54.757545
-54.757545
-54.757545
-54.764156
-54.770763
-54.770763
-54.764156
-54.764156
-54.764156
-54.770763
-54.770763
-54.770763
-54.770763
-54.770763
-54.770763
-54.777374
-54.777374
-54.777374
-54.777374
-54.777374
-54.783978
-54.783978
-54.790577
-54.790577
-54.790577
-54.790577
-54.790577
-54.790577
-54.790577
-54.790577
-54.783978
-54.790577
-54.790577
-54.797184
-54.797184
-54.797184
-54.797184
-54.797184
-54.80378
-54.81038
-54.81038
-54.81038
-54.80378
-54.80378
-54.81697
-54.823566
-54.81697
-54.81697
-54.81697
-54.81697
-54.81697
-54.81697
-54.81697
-54.823566
-54.823566
-54.823566
-54.830162
-54.830162
-54.830162
-54.830162
-54.830162
-54.830162
-54.83675
-54.83675
-54.83675
-54.83675
-54.83675
-54.83675
-54.84334
-54.84334
-54.84993
-54.84993
-54.84993
-54.84993
-54.84993
-54.84993
-54.84993
-54.84993
-54.84993
-54.84993
-54.856514
-54.856514
-54.856514
-54.8631
-54.8631
-54.8631
-54.8631
-54.8631
-54.86968
-54.876263
-54.876263
-54.876263
-54.876263
-54.86968
-54.86968
-54.876263
-54.882843
-54.889423
-54.895996
-54.895996
-54.889423
-54.882843
-54.882843
-54.882843
-54.882843
-54.882843
-54.889423
-54.895996
-54.895996
-54.895996
-54.895996
-54.895996
-54.90257
-54.90257
-54.90257
-54.895996
-54.90257
-54.909145
-54.909145
-54.909145
-54.90257
-54.90257
-54.909145
-54.915714
-54.922283
-54.922283
-54.922283
-54.915714
-54.915714
-54.922283
-54.922283
-54.928844
-54.928844
-54.935413
-54.928844
-54.922283
-54.922283
-54.935413
-54.94198
-54.94198
-54.94198
-54.94198
-54.948544
-54.9551
-54.9551
-54.948544
-54.948544
-54.948544
-54.948544
-54.948544
-54.9551
-54.96822
-54.96822
-54.96166
-54.96166
-54.96166
-54.96166
-54.96166
-54.96166
-54.96166
-54.96166
-54.96822
-54.96822
-54.974773
-54.96822
-54.96822
-54.974773
-54.98133
-54.98133
-54.98133
-54.98133
-54.98788
-54.98788
-54.98788
-54.98133
-54.974773
-54.98133
-54.994434
-55.00098
-55.00098
-55.00098
-54.994434
-55.00098
-55.00098
-55.00753
-55.00098
-55.00753
-55.00753
-55.014076
-55.014076
-55.014076
-55.014076
-55.014076
-55.014076
-55.014076
-55.020622
-55.020622
-55.020622
-55.020622
-55.020622
-55.02716
-55.02716
-55.02716
-55.02716
-55.02716
-55.033703
-55.033703
-55.033703
-55.033703
-55.04024
-55.046783
-55.046783
-55.046783
-55.046783
-55.046783
-55.046783
-55.046783
-55.046783
-55.053314
-55.053314
-55.053314
-55.053314
-55.053314
-55.05985
-55.05985
-55.05985
-55.066383
-55.072914
-55.072914
-55.072914
-55.066383
-55.072914
-55.07944
-55.08597
-55.07944
-55.07944
-55.07944
-55.08597
-55.08597
-55.08597
-55.07944
-55.07944
-55.07944
-55.08597
-55.09249
-55.09249
-55.099022
-55.099022
-55.099022
-55.099022
-55.099022
-55.099022
-55.10554
-55.10554
-55.112064
-55.112064
-55.118584
-55.118584
-55.1251
-55.1251
-55.1251
-55.1251
-55.13162
-55.1251
-55.1251
-55.118584
-55.1251
-55.13162
-55.13813
-55.13813
-55.13813
-55.14464
-55.14464
-55.14464
-55.14464
-55.14464
-55.14464
-55.151154
-55.151154
-55.151154
-55.151154
-55.151154
-55.157665
-55.164173
-55.164173
-55.164173
-55.164173
-55.164173
-55.164173
-55.164173
-55.164173
-55.164173
-55.17068
-55.17068
-55.17068
-55.17718
-55.17718
-55.17718
-55.183685
-55.17718
-55.183685
-55.183685
-55.190186
-55.190186
-55.190186
-55.190186
-55.190186
-55.190186
-55.190186
-55.19669
-55.19669
-55.19669
-55.19669
-55.19669
-55.19669
-55.203186
-55.203186
-55.203186
-55.209682
-55.209682
-55.21618
-55.21618
-55.21618
-55.209682
-55.209682
-55.209682
-55.21618
-55.21618
-55.21618
-55.21618
-55.21618
-55.22916
-55.22916
-55.22916
-55.23565
-55.23565
-55.242138
-55.23565
-55.22916
-55.23565
-55.23565
-55.242138
-55.242138
-55.23565
-55.22916
-55.22916
-55.23565
-55.248627
-55.248627
-55.242138
-55.242138
-55.248627
-55.248627
-55.255108
-55.248627
-55.248627
-55.248627
-55.255108
-55.255108
-55.255108
-55.248627
-55.255108
-55.26159
-55.268074
-55.268074
-55.268074
-55.268074
-55.268074
-55.268074
-55.26159
-55.268074
-55.268074
-55.274555
-55.274555
-55.274555
-55.274555
-55.268074
-55.274555
-55.274555
-55.281033
-55.274555
-55.274555
-55.274555
-55.274555
-55.281033
-55.287506
-55.287506
-55.287506
-55.287506
-55.293983
-55.293983
-55.293983
-55.287506
-55.287506
-55.287506
-55.287506
-55.293983
-55.293983
-55.293983
-55.293983
-55.287506
-55.287506
-55.293983
-55.300453
-55.306927
-55.306927
-55.306927
-55.300453
-55.300453
-55.306927
-55.306927
-55.313396
-55.313396
-55.313396
-55.313396
-55.313396
-55.313396
-55.313396
-55.319866
-55.326332
-55.319866
-55.313396
-55.306927
-55.306927
-55.319866
-55.326332
-55.326332
-55.319866
-55.319866
-55.319866
-55.332798
-55.339264
-55.339264
-55.332798
-55.332798
-55.332798
-55.332798
-55.339264
-55.339264
-55.339264
-55.332798
-55.332798
-55.339264
-55.345726
-55.345726
-55.339264
-55.332798
-55.332798
-55.339264
-55.352184
-55.358643
-55.358643
-55.352184
-55.345726
-55.352184
-55.358643
-55.358643
-55.358643
-55.352184
-55.352184
-55.352184
-55.352184
-55.352184
-55.358643
-55.3651
-55.3651
-55.37156
-55.37156
-55.37156
-55.37156
-55.37156
-55.3651
-55.3651
-55.3651
-55.37156
-55.378014
-55.384464
-55.378014
-55.378014
-55.378014
-55.378014
-55.378014
-55.378014
-55.384464
-55.384464
-55.384464
-55.384464
-55.384464
-55.384464
-55.384464
-55.390915
-55.390915
-55.390915
-55.384464
-55.384464
-55.390915
-55.390915
-55.397366
-55.390915
-55.390915
-55.390915
-55.390915
-55.397366
-55.40381
-55.40381
-55.397366
-55.397366
-55.397366
-55.397366
-55.40381
-55.40381
-55.40381
-55.410255
-55.410255
-55.40381
-55.40381
-55.40381
-55.40381
-55.410255
-55.410255
-55.410255
-55.410255
-55.410255
-55.410255
-55.4167
-55.423145
-55.423145
-55.4167
-55.410255
-55.410255
-55.4167
-55.423145
-55.423145
-55.4167
-55.4167
-55.4167
-55.429585
-55.429585
-55.429585
-55.429585
-55.429585
-55.429585
-55.429585
-55.429585
-55.436024
-55.436024
-55.436024
-55.436024
-55.436024
-55.44246
-55.44246
-55.44246
-55.44246
-55.436024
-55.429585
-55.436024
-55.44246
-55.45533
-55.45533
-55.448895
-55.44246
-55.44246
-55.448895
-55.45533
-55.45533
-55.448895
-55.448895
-55.448895
-55.448895
-55.448895
-55.448895
-55.448895
-55.45533
-55.461765
-55.461765
-55.461765
-55.45533
-55.448895
-55.448895
-55.45533
-55.461765
-55.461765
-55.461765
-55.461765
-55.461765
-55.468193
-55.468193
-55.461765
-55.45533
-55.45533
-55.461765
-55.468193
-55.468193
-55.468193
-55.461765
-55.461765
-55.468193
-55.468193
-55.468193
-55.468193
-55.47462
-55.47462
-55.47462
-55.47462
-55.47462
-55.47462
-55.47462
-55.47462
-55.47462
-55.47462
-55.47462
-55.468193
-55.468193
-55.468193
-55.47462
-55.47462
-55.47462
-55.47462
-55.481052
-55.481052
-55.481052
-55.481052
-55.487476
-55.481052
-55.481052
-55.481052
-55.487476
-55.4939
-55.487476
-55.487476
-55.487476
-55.4939
-55.4939
-55.4939
-55.4939
-55.487476
-55.487476
-55.487476
-55.487476
-55.4939
-55.4939
-55.500324
-55.500324
-55.4939
-55.4939
-55.4939
-55.4939
-55.4939
-55.4939
-55.4939
-55.4939
-55.500324
-55.500324
-55.500324
-55.4939
-55.4939
-55.4939
-55.500324
-55.4939
-55.4939
-55.4939
-55.500324
-55.506744
-55.506744
-55.506744
-55.500324
-55.500324
-55.500324
-55.500324
-55.500324
-55.500324
-55.506744
-55.51317
-55.506744
-55.506744
-55.500324
-55.500324
-55.500324
-55.506744
-55.506744
-55.506744
-55.500324
-55.500324
-55.506744
-55.51317
-55.519585
-55.51317
-55.506744
-55.500324
-55.506744
-55.506744
-55.506744
-55.506744
-55.506744
-55.506744
-55.506744
-55.506744
-55.51317
-55.51317
-55.51317
-55.51317
-55.51317
-55.51317
-55.506744
-55.506744
-55.506744
-55.506744
-55.506744
-55.506744
-55.506744
-55.51317
-55.51317
-55.506744
-55.500324
-55.506744
-55.51317
-55.519585
-55.51317
-55.51317
-55.51317
-55.51317
-55.51317
-55.506744
-55.506744
-55.500324
-55.506744
-55.51317
-55.51317
-55.51317
-55.51317
-55.506744
-55.506744
-55.506744
-55.51317
-55.519585
-55.519585
-55.519585
-55.519585
-55.51317
-55.51317
-55.51317
-55.51317
-55.51317
-55.51317
-55.51317
-55.51317
-55.51317
-55.51317
-55.51317
-55.51317
-55.51317
-55.51317
-55.51317
-55.51317
-55.51317
-55.51317
-55.51317
-55.506744
-55.506744
-55.506744
-55.51317
-55.51317
-55.51317
-55.51317
-55.51317
-55.51317
-55.519585
-55.519585
-55.519585
-55.519585
-55.51317
-55.51317
-55.506744
-55.506744
-55.506744
-55.506744
-55.506744
-55.51317
-55.51317
-55.51317
-55.506744
-55.500324
-55.506744
-55.51317
-55.51317
-55.51317
-55.51317
-55.506744
-55.506744
-55.51317
-55.519585
-55.51317
-55.506744
-55.506744
-55.506744
-55.51317
-55.506744
-55.506744
-55.500324
-55.506744
-55.506744
-55.506744
-55.506744
-55.506744
-55.51317
-55.519585
-55.51317
-55.51317
-55.51317
-55.506744
-55.506744
-55.506744
-55.506744
-55.506744
-55.506744
-55.506744
-55.506744
-55.51317
-55.519585
-55.526005
-55.519585
-55.51317
-55.51317
-55.51317
-55.51317
-55.500324
-55.500324
-55.506744
-55.51317
-55.519585
-55.51317
-55.506744
-55.51317
-55.519585
-55.519585
-55.51317
-55.51317
-55.51317
-55.506744
-55.506744
-55.506744
-55.500324
-55.506744
-55.506744
-55.51317
-55.506744
-55.500324
-55.500324
-55.500324
-55.506744
-55.506744
-55.506744
-55.500324
-55.500324
-55.500324
-55.4939
-55.4939
-55.500324
-55.500324
-55.500324
-55.4939
-55.4939
-55.4939
-55.4939
-55.4939
-55.4939
-55.487476
-55.4939
-55.4939
-55.500324
-55.4939
-55.487476
-55.4939
-55.4939
-55.4939
-55.4939
-55.4939
-55.4939
-55.4939
-55.487476
-55.481052
-55.481052
-55.481052
-55.487476
-55.4939
-55.487476
-55.481052
-55.47462
-55.47462
-55.47462
-55.47462
-55.47462
-55.47462
-55.47462
-55.47462
-55.47462
-55.468193
-55.468193
-55.461765
-55.461765
-55.468193
-55.468193
-55.468193
-55.461765
-55.461765
-55.461765
-55.461765
-55.461765
-55.45533
-55.45533
-55.45533
-55.45533
-55.461765
-55.45533
-55.45533
-55.45533
-55.45533
-55.448895
-55.44246
-55.44246
-55.44246
-55.448895
-55.44246
-55.44246
-55.436024
-55.44246
-55.44246
-55.44246
-55.44246
-55.436024
-55.436024
-55.436024
-55.436024
-55.429585
-55.429585
-55.423145
-55.429585
-55.429585
-55.423145
-55.423145
-55.423145
-55.423145
-55.423145
-55.4167
-55.4167
-55.4167
-55.4167
-55.410255
-55.410255
-55.40381
-55.410255
-55.4167
-55.4167
-55.410255
-55.40381
-55.397366
-55.40381
-55.40381
-55.40381
-55.397366
-55.397366
-55.397366
-55.397366
-55.397366
-55.390915
-55.390915
-55.384464
-55.390915
-55.384464
-55.384464
-55.384464
-55.384464
-55.384464
-55.384464
-55.378014
-55.378014
-55.384464
-55.384464
-55.384464
-55.378014
-55.37156
-55.3651
-55.3651
-55.37156
-55.37156
-55.3651
-55.3651
-55.3651
-55.37156
-55.37156
-55.37156
-55.358643
-55.358643
-55.352184
-55.352184
-55.352184
-55.345726
-55.345726
-55.345726
-55.345726
-55.339264
-55.345726
-55.345726
-55.345726
-55.345726
-55.345726
-55.352184
-55.345726
-55.339264
-55.326332
-55.319866
-55.326332
-55.326332
-55.326332
-55.326332
-55.319866
-55.319866
-55.319866
-55.319866
-55.313396
-55.313396
-55.313396
-55.313396
-55.313396
-55.319866
-55.313396
-55.306927
-55.306927
-55.306927
-55.300453
-55.300453
-55.300453
-55.293983
-55.293983
-55.293983
-55.293983
-55.287506
-55.287506
-55.287506
-55.287506
-55.293983
-55.287506
-55.287506
-55.293983
-55.293983
-55.287506
-55.281033
-55.268074
-55.268074
-55.268074
-55.274555
-55.274555
-55.274555
-55.268074
-55.268074
-55.268074
-55.26159
-55.26159
-55.26159
-55.26159
-55.26159
-55.26159
-55.255108
-55.248627
-55.242138
-55.242138
-55.23565
-55.23565
-55.23565
-55.23565
-55.23565
-55.22916
-55.222668
-55.222668
-55.222668
-55.22916
-55.22916
-55.22916
-55.22916
-55.22916
-55.222668
-55.21618
-55.209682
-55.209682
-55.21618
-55.21618
-55.21618
-55.209682
-55.203186
-55.203186
-55.203186
-55.203186
-55.203186
-55.203186
-55.19669
-55.190186
-55.183685
-55.190186
-55.190186
-55.190186
-55.183685
-55.183685
-55.17718
-55.183685
-55.183685
-55.183685
-55.17718
-55.17718
-55.17718
-55.17718
-55.17068
-55.164173
-55.157665
-55.157665
-55.157665
-55.164173
-55.164173
-55.164173
-55.157665
-55.157665
-55.151154
-55.14464
-55.14464
-55.14464
-55.151154
-55.151154
-55.14464
-55.13162
-55.13162
-55.13813
-55.13813
-55.13162
-55.1251
-55.1251
-55.1251
-55.1251
-55.1251
-55.1251
-55.118584
-55.112064
-55.112064
-55.112064
-55.118584
-55.112064
-55.112064
-55.10554
-55.10554
-55.10554
-55.10554
-55.10554
-55.099022
-55.099022
-55.09249
-55.09249
-55.08597
-55.07944
-55.07944
-55.07944
-55.08597
-55.08597
-55.07944
-55.07944
-55.07944
-55.07944
-55.07944
-55.07944
-55.072914
-55.072914
-55.066383
-55.05985
-55.05985
-55.05985
-55.05985
-55.05985
-55.053314
-55.053314
-55.053314
-55.053314
-55.053314
-55.046783
-55.053314
-55.053314
-55.053314
-55.046783
-55.04024
-55.033703
-55.033703
-55.033703
-55.033703
-55.033703
-55.02716
-55.02716
-55.02716
-55.02716
-55.02716
-55.02716
-55.014076
-55.014076
-55.014076
-55.014076
-55.014076
-55.014076
-55.00753
-55.00753
-55.00098
-55.00098
-55.00098
-54.994434
-54.994434
-54.98788
-54.994434
-54.994434
-54.994434
-54.98788
-54.98788
-54.98788
-54.98788
-54.98788
-54.98133
-54.98133
-54.98133
-54.98133
-54.98133
-54.98133
-54.974773
-54.974773
-54.974773
-54.974773
-54.96822
-54.96166
-54.96166
-54.96166
-54.9551
-54.9551
-54.96166
-54.96166
-54.96166
-54.9551
-54.948544
-54.94198
-54.94198
-54.948544
-54.948544
-54.94198
-54.935413
-54.935413
-54.935413
-54.935413
-54.928844
-54.928844
-54.928844
-54.928844
-54.928844
-54.928844
-54.928844
-54.922283
-54.922283
-54.922283
-54.915714
-54.915714
-54.915714
-54.915714
-54.915714
-54.915714
-54.909145
-54.909145
-54.909145
-54.909145
-54.909145
-54.90257
-54.895996
-54.895996
-54.895996
-54.895996
-54.895996
-54.895996
-54.895996
-54.895996
-54.889423
-54.889423
-54.889423
-54.895996
-54.895996
-54.882843
-54.876263
-54.86968
-54.86968
-54.876263
-54.876263
-54.876263
-54.86968
-54.8631
-54.8631
-54.86968
-54.8631
-54.8631
-54.856514
-54.856514
-54.8631
-54.856514
-54.856514
-54.856514
-54.856514
-54.856514
-54.856514
-54.856514
-54.84993
-54.84993
-54.84993
-54.856514
-54.84993
-54.84993
-54.84334
-54.84334
-54.84334
-54.83675
-54.83675
-54.83675
-54.83675
-54.83675
-54.830162
-54.823566
-54.823566
-54.823566
-54.830162
-54.830162
-54.830162
-54.830162
-54.81697
-54.81697
-54.81697
-54.81697
-54.81697
-54.81697
-54.81038
-54.81038
-54.81038
-54.81697
-54.81038
-54.81038
-54.81038
-54.80378
-54.80378
-54.80378
-54.81038
-54.81697
-54.81038
-54.80378
-54.797184
-54.797184
-54.80378
-54.797184
-54.790577
-54.783978
-54.790577
-54.790577
-54.790577
-54.783978
-54.777374
-54.764156
-54.764156
-54.764156
-54.777374
-54.777374
-54.777374
-54.777374
-54.770763
-54.764156
-54.764156
-54.770763
-54.770763
-54.770763
-54.764156
-54.764156
-54.764156
-54.764156
-54.757545
-54.757545
-54.757545
-54.757545
-54.757545
-54.75094
-54.744328
-54.744328
-54.744328
-54.744328
-54.744328
-54.744328
-54.744328
-54.737713
-54.737713
-54.737713
-54.737713
-54.737713
-54.737713
-54.737713
-54.737713
-54.737713
-54.737713
-54.731094
-54.731094
-54.724476
-54.724476
-54.724476
-54.724476
-54.731094
-54.724476
-54.717854
-54.717854
-54.717854
-54.717854
-54.717854
-54.717854
-54.724476
-54.717854
-54.711235
-54.711235
-54.704613
-54.711235
-54.711235
-54.711235
-54.711235
-54.704613
-54.704613
-54.704613
-54.697987
-54.69136
-54.69136
-54.697987
-54.697987
-54.697987
-54.697987
-54.69136
-54.68473
-54.68473
-54.69136
-54.69136
-54.69136
-54.69136
-54.69136
-54.69136
-54.69136
-54.68473
-54.678104
-54.678104
-54.678104
-54.678104
-54.67147
-54.67147
-54.664837
-54.664837
-54.664837
-54.67147
-54.67147
-54.67147
-54.664837
-54.658203
-54.658203
-54.658203
-54.658203
-54.658203
-54.658203
-54.658203
-54.658203
-54.651566
-54.651566
-54.651566
-54.658203
-54.658203
-54.658203
-54.658203
-54.651566
-54.644924
-54.644924
-54.644924
-54.644924
-54.644924
-54.63829
-54.63829
-54.63829
-54.63165
-54.63165
-54.63165
-54.63165
-54.63165
-54.63829
-54.63829
-54.63165
-54.625
-54.625
-54.625
-54.63165
-54.625
-54.618362
-54.618362
-54.618362
-54.625
-54.625
-54.625
-54.618362
-54.618362
-54.625
-54.625
-54.618362
-54.618362
-54.611713
-54.611713
-54.611713
-54.611713
-54.611713
-54.618362
-54.611713
-54.605064
-54.59841
-54.59841
-54.605064
-54.605064
-54.59841
-54.59841
-54.59176
-54.59176
-54.59176
-54.59176
-54.59176
-54.58511
-54.58511
-54.59176
-54.58511
-54.578453
-54.571796
-54.56514
-54.571796
-54.571796
-54.578453
-54.578453
-54.578453
-54.578453
-54.578453
-54.578453
-54.571796
-54.56514
-54.558475
-54.558475
-54.558475
-54.571796
-54.571796
-54.571796
-54.56514
-54.558475
-54.558475
-54.558475
-54.558475
-54.551807
-54.551807
-54.551807
-54.551807
-54.558475
-54.558475
-54.558475
-54.551807
-54.545147
-54.53848
-54.545147
-54.545147
-54.545147
-54.545147
-54.545147
-54.53848
-54.53848
-54.531815
-54.531815
-54.53848
-54.53848
-54.53848
-54.531815
-54.525146
-54.531815
-54.53848
-54.53848
-54.531815
-54.518475
-54.518475
-54.518475
-54.525146
-54.525146
-54.525146
-54.518475
-54.511803
-54.511803
-54.518475
-54.518475
-54.525146
-54.518475
-54.511803
-54.511803
-54.511803
-54.50513
-54.50513
-54.50513
-54.50513
-54.50513
-54.50513
-54.50513
-54.511803
-54.50513
-54.50513
-54.50513
-54.50513
-54.50513
-54.49845
-54.491776
-54.485092
-54.491776
-54.491776
-54.491776
-54.491776
-54.485092
-54.485092
-54.485092
-54.485092
-54.485092
-54.478416
-54.478416
-54.478416
-54.478416
-54.471733
-54.471733
-54.471733
-54.471733
-54.471733
-54.471733
-54.471733
-54.471733
-54.471733
-54.471733
-54.471733
-54.471733
-54.465046
-54.465046
-54.458363
-54.458363
-54.465046
-54.465046
-54.465046
-54.465046
-54.458363
-54.458363
-54.458363
-54.465046
-54.458363
-54.458363
-54.451675
-54.451675
-54.451675
-54.458363
-54.458363
-54.458363
-54.451675
-54.44498
-54.43829
-54.43829
-54.43829
-54.44498
-54.451675
-54.44498
-54.44498
-54.43829
-54.43829
-54.43829
-54.43829
-54.431595
-54.431595
-54.431595
-54.431595
-54.424904
-54.424904
-54.431595
-54.431595
-54.431595
-54.424904
-54.424904
-54.424904
-54.431595
-54.431595
-54.424904
-54.418205
-54.418205
-54.411507
-54.411507
-54.418205
-54.418205
-54.418205
-54.418205
-54.418205
-54.418205
-54.418205
-54.418205
-54.418205
-54.418205
-54.404808
-54.398106
-54.398106
-54.404808
-54.411507
-54.411507
-54.404808
-54.398106
-54.404808
-54.411507
-54.411507
-54.404808
-54.391403
-54.398106
-54.398106
-54.404808
-54.404808
-54.398106
-54.398106
-54.391403
-54.384697
-54.384697
-54.384697
-54.391403
-54.391403
-54.384697
-54.384697
-54.384697
-54.384697
-54.384697
-54.377987
-54.371277
-54.371277
-54.377987
-54.377987
-54.377987
-54.377987
-54.377987
-54.377987
-54.377987
-54.377987
-54.377987
-54.371277
-54.371277
-54.371277
-54.377987
-54.371277
-54.371277
-54.371277
-54.371277
-54.371277
-54.36457
-54.371277
-54.371277
-54.36457
-54.357857
-54.357857
-54.357857
-54.351143
-54.351143
-54.34443
-54.34443
-54.351143
-54.357857
-54.357857
-54.351143
-54.351143
-54.34443
-54.34443
-54.34443
-54.34443
-54.34443
-54.34443
-54.33771
-54.33771
-54.33771
-54.33771
-54.33771
-54.330986
-54.330986
-54.330986
-54.33771
-54.33771
-54.330986
-54.330986
-54.33771
-54.33771
-54.33771
-54.330986
-54.330986
-54.330986
-54.33771
-54.33771
-54.330986
-54.32427
-54.32427
-54.330986
-54.330986
-54.32427
-54.317547
-54.317547
-54.32427
-54.32427
-54.317547
-54.317547
-54.31082
-54.317547
-54.317547
-54.32427
-54.32427
-54.317547
-54.31082
-54.31082
-54.31082
-54.317547
-54.31082
-54.304096
-54.304096
-54.297367
-54.297367
-54.297367
-54.304096
-54.304096
-54.31082
-54.31082
-54.304096
-54.304096
-54.297367
-54.297367
-54.297367
-54.304096
-54.304096
-54.304096
-54.304096
-54.297367
-54.290638
-54.290638
-54.290638
-54.290638
-54.283913
-54.283913
-54.283913
-54.290638
-54.290638
-54.290638
-54.290638
-54.290638
-54.290638
-54.283913
-54.283913
-54.283913
-54.283913
-54.283913
-54.283913
-54.283913
-54.283913
-54.283913
-54.290638
-54.290638
-54.290638
-54.283913
-54.283913
-54.277172
-54.277172
-54.277172
-54.277172
-54.277172
-54.277172
-54.277172
-54.277172
-54.277172
-54.277172
-54.277172
-54.277172
-54.277172
-54.277172
-54.27044
-54.27044
-54.263702
-54.263702
-54.27044
-54.27044
-54.27044
-54.27044
-54.27044
-54.27044
-54.263702
-54.263702
-54.263702
-54.263702
-54.263702
-54.263702
-54.256966
-54.250225
-54.250225
-54.250225
-54.250225
-54.250225
-54.250225
-54.256966
-54.256966
-54.256966
-54.250225
-54.243484
-54.250225
-54.250225
-54.250225
-54.250225
-54.250225
-54.256966
-54.256966
-54.250225
-54.243484
-54.243484
-54.250225
-54.256966
-54.250225
-54.243484
-54.243484
-54.243484
-54.250225
-54.250225
-54.243484
-54.23674
-54.23674
-54.243484
-54.243484
-54.243484
-54.23674
-54.23674
-54.23674
-54.23674
-54.229996
-54.229996
-54.229996
-54.23674
-54.23674
-54.23674
-54.229996
-54.229996
-54.229996
-54.229996
-54.223248
-54.2165
-54.2165
-54.223248
-54.229996
-54.229996
-54.223248
-54.2165
-54.2165
-54.2165
-54.2165
-54.209747
-54.209747
-54.209747
-54.209747
-54.209747
-54.2165
-54.2165
-54.2165
-54.2165
-54.209747
-54.20299
-54.209747
-54.209747
-54.2165
-54.2165
-54.2165
-54.2165
-54.2165
-54.2165
-54.2165
-54.2165
-54.209747
-54.20299
-54.20299
-54.20299
-54.20299
-54.209747
-54.209747
-54.209747
-54.20299
-54.19624
-54.19624
-54.19624
-54.19624
-54.19624
-54.19624
-54.19624
-54.20299
-54.20299
-54.20299
-54.19624
-54.189484
-54.189484
-54.189484
-54.189484
-54.182728
-54.182728
-54.182728
-54.19624
-54.19624
-54.189484
-54.182728
-54.182728
-54.182728
-54.189484
-54.189484
-54.189484
-54.189484
-54.182728
-54.182728
-54.182728
-54.182728
-54.182728
-54.182728
-54.17597
-54.17597
-54.17597
-54.17597
-54.17597
-54.17597
-54.17597
-54.17597
-54.17597
-54.16921
-54.16921
-54.16921
-54.16921
-54.16921
-54.17597
-54.17597
-54.17597
-54.17597
-54.16921
-54.16921
-54.16921
-54.16921
-54.16921
-54.16921
-54.16921
-54.162445
-54.162445
-54.162445
-54.162445
-54.162445
-54.16921
-54.162445
-54.155678
-54.155678
-54.148914
-54.155678
-54.155678
-54.155678
-54.155678
-54.162445
-54.162445
-54.162445
-54.162445
-54.162445
-54.155678
-54.155678
-54.148914
-54.148914
-54.155678
-54.162445
-54.155678
-54.148914
-54.148914
-54.155678
-54.155678
-54.148914
-54.148914
-54.148914
-54.148914
-54.148914
-54.155678
-54.155678
-54.162445
-54.155678
-54.148914
-54.142143
-54.142143
-54.142143
-54.142143
-54.142143
-54.135372
-54.135372
-54.142143
-54.142143
-54.142143
-54.142143
-54.142143
-54.142143
-54.135372
-54.128605
-54.128605
-54.135372
-54.135372
-54.135372
-54.128605
-54.128605
-54.128605
-54.121834
-54.121834
-54.121834
-54.121834
-54.128605
-54.135372
-54.128605
-54.128605
-54.128605
-54.128605
-54.135372
-54.135372
-54.135372
-54.128605
-54.128605
-54.128605
-54.121834
-54.121834
-54.121834
-54.121834
-54.128605
-54.128605
-54.128605
-54.121834
-54.121834
-54.128605
-54.128605
-54.121834
-54.121834
-54.128605
-54.128605
-54.121834
-54.121834
-54.121834
-54.121834
-54.11506
-54.11506
-54.11506
-54.11506
-54.11506
-54.108276
-54.108276
-54.108276
-54.11506
-54.11506
-54.108276
-54.108276
-54.108276
-54.11506
-54.11506
-54.11506
-54.11506
-54.11506
-54.11506
-54.11506
-54.11506
-54.11506
-54.108276
-54.108276
-54.108276
-54.108276
-54.101498
-54.108276
-54.108276
-54.11506
-54.108276
-54.108276
-54.101498
-54.101498
-54.101498
-54.108276
-54.108276
-54.108276
-54.101498
-54.094715
-54.094715
-54.101498
-54.101498
-54.101498
-54.094715
-54.094715
-54.094715
-54.094715
-54.087936
-54.087936
-54.087936
-54.087936
-54.094715
-54.094715
-54.094715
-54.094715
-54.094715
-54.094715
-54.087936
-54.087936
-54.08115
-54.08115
-54.08115
-54.08115
-54.08115
-54.08115
-54.087936
-54.08115
-54.08115
-54.08115
-54.08115
-54.08115
-54.08115
-54.07437
-54.067577
-54.067577
-54.067577
-54.07437
-54.07437
-54.08115
-54.08115
-54.08115
-54.07437
-54.07437
-54.08115
-54.08115
-54.07437
-54.07437
-54.067577
-54.07437
-54.08115
-54.08115
-54.07437
-54.067577
-54.067577
-54.067577
-54.067577
-54.067577
-54.067577
-54.060795
-54.060795
-54.060795
-54.067577
-54.067577
-54.067577
-54.067577
-54.067577
-54.067577
-54.060795
-54.053997
-54.053997
-54.053997
-54.053997
-54.053997
-54.060795
-54.060795
-54.053997
-54.047207
-54.047207
-54.047207
-54.053997
-54.053997
-54.053997
-54.053997
-54.053997
-54.053997
-54.053997
-54.060795
-54.053997
-54.053997
-54.047207
-54.047207
-54.053997
-54.053997
-54.047207
-54.047207
-54.047207
-54.047207
-54.053997
-54.053997
-54.053997
-54.047207
-54.047207
-54.053997
-54.053997
-54.047207
-54.04041
-54.04041
-54.04041
-54.04041
-54.047207
-54.047207
-54.04041
-54.04041
-54.04041
-54.047207
-54.047207
-54.047207
-54.033615
-54.033615
-54.04041
-54.047207
-54.04041
-54.033615
-54.033615
-54.033615
-54.033615
-54.033615
-54.026817
-54.026817
-54.033615
-54.033615
-54.04041
-54.033615
-54.033615
-54.026817
-54.026817
-54.020016
-54.020016
-54.020016
-54.026817
-54.026817
-54.026817
-54.026817
-54.026817
-54.033615
-54.026817
-54.020016
-54.020016
-54.020016
-54.026817
-54.026817
-54.026817
-54.020016
-54.020016
-54.020016
-54.026817
-54.020016
-54.013214
-54.013214
-54.013214
-54.020016
-54.026817
-54.020016
-54.020016
-54.020016
-54.026817
-54.026817
-54.026817
-54.020016
-54.013214
-54.013214
-54.013214
-54.013214
-54.013214
-54.013214
-54.013214
-54.020016
-54.020016
-54.013214
-54.013214
-54.013214
-54.013214
-54.020016
-54.020016
-54.020016
-54.013214
-54.013214
-54.013214
-54.006416
-54.006416
-54.006416
-54.006416
-54.006416
-54.013214
-54.013214
-54.013214
-54.013214
-54.013214
-54.013214
-54.020016
-54.013214
-53.999607
-53.999607
-53.999607
-53.999607
-54.006416
-53.999607
-53.999607
-54.006416
-54.006416
-54.006416
-54.006416
-53.999607
-53.999607
-53.999607
-53.999607
-53.999607
-53.999607
-53.992798
-53.999607
-53.999607
-54.006416
-54.006416
-53.999607
-53.992798
-53.992798
-53.999607
-54.006416
-54.006416
-53.999607
-53.992798
-53.992798
-53.999607
-53.999607
-53.999607
-53.992798
-53.98599
-53.98599
-53.98599
-53.992798
-53.999607
-53.992798
-53.992798
-53.992798
-53.992798
-53.992798
-53.992798
-53.98599
-53.98599
-53.98599
-53.98599
-53.98599
-53.98599
-53.98599
-53.98599
-53.98599
-53.98599
-53.98599
-53.98599
-53.98599
-53.98599
-53.98599
-53.98599
-53.97918
-53.97918
-53.97918
-53.97918
-53.97918
-53.97918
-53.97918
-53.97918
-53.97918
-53.97918
-53.972366
-53.972366
-53.972366
-53.97918
-53.97918
-53.972366
-53.972366
-53.97918
-53.97918
-53.97918
-53.97918
-53.972366
-53.972366
-53.972366
-53.972366
-53.972366
-53.972366
-53.96555
-53.96555
-53.96555
-53.972366
-53.972366
-53.972366
-53.972366
-53.972366
-53.96555
-53.95874
-53.951923
-53.951923
-53.96555
-53.972366
-53.972366
-53.972366
-53.96555
-53.95874
-53.95874
-53.95874
-53.95874
-53.96555
-53.96555
-53.96555
-53.972366
-53.972366
-53.96555
-53.95874
-53.95874
-53.95874
-53.95874
-53.96555
-53.96555
-53.95874
-53.95874
-53.95874
-53.95874
-53.95874
-53.95874
-53.95874
-53.95874
-53.95874
-53.95874
-53.95874
-53.951923
-53.951923
-53.951923
-53.95874
-53.95874
-53.95874
-53.95874
-53.95874
-53.95874
-53.951923
-53.951923
-53.951923
-53.95874
-53.95874
-53.95874
-53.95874
-53.95874
-53.95874
-53.95874
-53.95874
-53.951923
-53.951923
-53.951923
-53.95874
-53.95874
-53.951923
-53.9451
-53.9451
-53.951923
-53.95874
-53.95874
-53.95874
-53.96555
-53.96555
-53.96555
-53.96555
-53.951923
-53.9451
-53.9451
-53.9451
-53.9451
-53.9451
-53.9451
-53.9451
-53.9451
-53.9451
-53.9451
-53.9451
-53.951923
-53.951923
-53.951923
-53.951923
-53.951923
-53.9451
-53.9451
-53.9451
-53.951923
-53.9451
-53.9451
-53.93828
-53.93828
-53.9451
-53.9451
-53.9451
-53.9451
-53.9451
-53.951923
-53.9451
-53.9451
-53.9451
-53.93828
-53.93828
-53.93828
-53.931454
-53.93828
-53.93828
-53.9451
-53.951923
-53.951923
-53.9451
-53.9451
-53.9451
-53.93828
-53.93828
-53.93828
-53.93828
-53.9451
-53.9451
-53.93828
-53.931454
-53.931454
-53.93828
-53.9451
-53.951923
-53.951923
-53.9451
-53.93828
-53.93828
-53.93828
-53.93828
-53.93828
-53.93828
-53.93828
-53.93828
-53.9451
-53.9451
-53.9451
-53.9451
-53.9451
-53.9451
-53.93828
-53.931454
-53.931454
-53.931454
-53.931454
-53.93828
-53.93828
-53.93828
-53.93828
-53.9451
-53.93828
-53.93828
-53.931454
-53.931454
-53.931454
-53.93828
-53.93828
-53.93828
-53.931454
-53.931454
-53.93828
-53.93828
-53.93828
-53.93828
-53.9451
-53.9451
-53.9451
-53.93828
-53.92463
-53.92463
-53.92463
-53.931454
-53.931454
-53.931454
-53.931454
-53.93828
-53.93828
-53.93828
-53.93828
-53.931454
-53.931454
-53.931454
-53.931454
-53.931454
-53.931454
-53.931454
-53.931454
-53.931454
-53.931454
-53.93828
-53.93828
-53.93828
-53.93828
-53.93828
-53.931454
-53.931454
-53.93828
-53.9451
-53.9451
-53.93828
-53.92463
-53.92463
-53.931454
-53.931454
-53.931454
-53.931454
-53.931454
-53.93828
-53.93828
-53.93828
-53.931454
-53.92463
-53.92463
-53.931454
-53.93828
-53.931454
-53.931454
-53.93828
-53.93828
-53.93828
-53.93828
-53.931454
-53.931454
-53.931454
-53.93828
-53.93828
-53.93828
-53.931454
-53.92463
-53.931454
-53.931454
-53.931454
-53.93828
-53.93828
-53.93828
-53.93828
-53.931454
-53.931454
-53.931454
-53.931454
-53.93828
-53.931454
-53.931454
-53.92463
-53.92463
-53.92463
-53.92463
-53.931454
-53.931454
-53.931454
-53.931454
-53.92463
-53.917805
-53.917805
-53.917805
-53.92463
-53.92463
-53.92463
-53.931454
-53.931454
-53.92463
-53.917805
-53.917805
-53.92463
-53.931454
-53.931454
-53.931454
-53.931454
-53.931454
-53.931454
-53.931454
-53.92463
-53.92463
-53.92463
-53.92463
-53.931454
-53.93828
-53.93828
-53.93828
-53.931454
-53.92463
-53.917805
-53.92463
-53.92463
-53.931454
-53.931454
-53.931454
-53.92463
-53.92463
-53.92463
-53.92463
-53.931454
-53.931454
-53.92463
-53.92463
-53.92463
-53.92463
-53.92463
-53.92463
-53.917805
-53.917805
-53.917805
-53.917805
-53.917805
-53.917805
-53.917805
-53.917805
-53.92463
-53.92463
-53.917805
-53.917805
-53.910976
-53.917805
-53.917805
-53.917805
-53.910976
-53.910976
-53.910976
-53.910976
-53.917805
-53.917805
-53.917805
-53.917805
-53.910976
-53.910976
-53.910976
-53.917805
-53.917805
-53.917805
-53.917805
-53.917805
-53.917805
-53.910976
-53.904144
-53.904144
-53.910976
-53.917805
-53.917805
-53.917805
-53.910976
-53.910976
-53.910976
-53.910976
-53.917805
-53.917805
-53.917805
-53.917805
-53.910976
-53.904144
-53.904144
-53.904144
-53.904144
-53.904144
-53.904144
-53.904144
-53.904144
-53.904144
-53.904144
-53.904144
-53.910976
-53.917805
-53.917805
-53.917805
-53.910976
-53.910976
-53.904144
-53.904144
-53.904144
-53.904144
-53.910976
-53.910976
-53.904144
-53.897312
-53.897312
-53.897312
-53.897312
-53.904144
-53.904144
-53.910976
-53.904144
-53.904144
-53.897312
-53.897312
-53.897312
-53.904144
-53.904144
-53.897312
-53.89048
-53.89048
-53.897312
-53.904144
-53.904144
-53.897312
-53.89048
-53.89048
-53.89048
-53.89048
-53.89048
-53.897312
-53.897312
-53.897312
-53.89048
-53.89048
-53.897312
-53.897312
-53.897312
-53.89048
-53.883644
-53.883644
-53.876804
-53.876804
-53.883644
-53.883644
-53.883644
-53.883644
-53.89048
-53.89048
-53.89048
-53.883644
-53.883644
-53.883644
-53.89048
-53.89048
-53.89048
-53.883644
-53.883644
-53.876804
-53.876804
-53.883644
-53.89048
-53.89048
-53.89048
-53.89048
-53.89048
-53.883644
-53.883644
-53.883644
-53.883644
-53.883644
-53.883644
-53.883644
-53.883644
-53.89048
-53.89048
-53.883644
-53.876804
-53.883644
-53.89048
-53.89048
-53.883644
-53.883644
-53.89048
-53.89048
-53.89048
-53.883644
-53.883644
-53.883644
-53.89048
-53.89048
-53.89048
-53.897312
-53.89048
-53.89048
-53.89048
-53.897312
-53.904144
-53.904144
-53.897312
-53.897312
-53.897312
-53.897312
-53.897312
-53.897312
-53.904144
-53.897312
-53.897312
-53.897312
-53.897312
-53.904144
-53.910976
-53.910976
-53.910976
-53.910976
-53.904144
-53.904144
-53.910976
-53.910976
-53.910976
-53.910976
-53.904144
-53.910976
-53.917805
-53.92463
-53.917805
-53.917805
-53.910976
-53.917805
-53.92463
-53.931454
-53.92463
-53.92463
-53.92463
-53.92463
-53.92463
-53.931454
-53.931454
-53.93828
-53.9451
-53.93828
-53.931454
-53.93828
-53.9451
-53.9451
-53.9451
-53.9451
-53.9451
-53.9451
-53.9451
-53.951923
-53.95874
-53.95874
-53.95874
-53.95874
-53.95874
-53.95874
-53.95874
-53.95874
-53.96555
-53.972366
-53.972366
-53.96555
-53.96555
-53.96555
-53.96555
-53.972366
-53.98599
-53.98599
-53.98599
-53.98599
-53.98599
-53.992798
-53.992798
-53.992798
-53.98599
-53.98599
-53.98599
-53.98599
-53.98599
-53.98599
-53.98599
-53.992798
-53.999607
-53.992798
-53.992798
-53.98599
-53.992798
-53.992798
-53.999607
-53.999607
-53.992798
-53.992798
-53.999607
-54.006416
-53.999607
-53.999607
-53.992798
-53.992798
-53.992798
-53.999607
-53.999607
-53.999607
-53.999607
-53.992798
-53.992798
-53.999607
-53.999607
-53.999607
-53.992798
-53.999607
-53.999607
-53.992798
-53.98599
-53.97918
-53.98599
-53.98599
-53.98599
-53.98599
-53.97918
-53.98599
-53.992798
-53.98599
-53.97918
-53.972366
-53.972366
-53.97918
-53.97918
-53.97918
-53.97918
-53.97918
-53.972366
-53.96555
-53.96555
-53.96555
-53.95874
-53.95874
-53.95874
-53.95874
-53.95874
-53.95874
-53.951923
-53.9451
-53.9451
-53.9451
-53.93828
-53.931454
-53.92463
-53.92463
-53.917805
-53.917805
-53.910976
-53.910976
-53.910976
-53.910976
-53.910976
-53.910976
-53.910976
-53.904144
-53.904144
-53.897312
-53.897312
-53.897312
-53.897312
-53.897312
-53.89048
-53.883644
-53.883644
-53.883644
-53.89048
-53.883644
-53.876804
-53.86997
-53.86997
-53.876804
-53.876804
-53.876804
-53.876804
-53.86997
-53.86997
-53.863125
-53.863125
-53.863125
-53.863125
-53.86997
-53.863125
-53.85628
-53.84944
-53.84944
-53.84944
-53.84944
-53.84944
-53.85628
-53.85628
-53.85628
-53.85628
-53.85628
-53.85628
-53.85628
-53.84944
-53.842594
-53.84944
-53.85628
-53.863125
-53.863125
-53.85628
-53.85628
-53.863125
-53.86997
-53.86997
-53.86997
-53.86997
-53.86997
-53.876804
-53.876804
-53.876804
-53.876804
-53.876804
-53.883644
-53.883644
-53.883644
-53.883644
-53.876804
-53.876804
-53.876804
-53.883644
-53.883644
-53.89048
-53.89048
-53.89048
-53.883644
-53.883644
-53.89048
-53.897312
-53.897312
-53.897312
-53.897312
-53.897312
-53.897312
-53.897312
-53.904144
-53.904144
-53.904144
-53.904144
-53.904144
-53.904144
-53.904144
-53.904144
-53.904144
-53.904144
-53.910976
-53.910976
-53.917805
-53.917805
-53.917805
-53.917805
-53.917805
-53.917805
-53.917805
-53.92463
-53.92463
-53.92463
-53.917805
-53.917805
-53.917805
-53.917805
-53.917805
-53.92463
-53.92463
-53.92463
-53.92463
-53.917805
-53.917805
-53.92463
-53.931454
-53.931454
-53.931454
-53.931454
-53.93828
-53.93828
-53.93828
-53.93828
-53.93828
-53.93828
-53.9451
-53.9451
-53.93828
-53.93828
-53.93828
-53.93828
-53.93828
-53.9451
-53.9451
-53.9451
-53.93828
-53.93828
-53.9451
-53.9451
-53.9451
-53.9451
-53.9451
-53.951923
-53.951923
-53.951923
-53.9451
-53.9451
-53.951923
-53.95874
-53.95874
-53.951923
-53.951923
-53.951923
-53.951923
-53.951923
-53.951923
-53.95874
-53.96555
-53.96555
-53.95874
-53.951923
-53.951923
-53.95874
-53.96555
-53.96555
-53.96555
-53.96555
-53.96555
-53.96555
-53.96555
-53.96555
-53.95874
-53.95874
-53.96555
-53.96555
-53.972366
-53.972366
-53.972366
-53.972366
-53.972366
-53.97918
-53.97918
-53.97918
-53.97918
-53.97918
-53.97918
-53.97918
-53.97918
-53.97918
-53.97918
-53.97918
-53.98599
-53.98599
-53.97918
-53.97918
-53.97918
-53.98599
-53.992798
-53.992798
-53.999607
-53.999607
-53.992798
-53.992798
-53.992798
-53.992798
-53.992798
-53.999607
-54.006416
-54.006416
-53.999607
-53.999607
-54.006416
-54.006416
-53.999607
-53.992798
-53.999607
-53.999607
-54.006416
-54.006416
-54.006416
-53.999607
-53.999607
-54.006416
-54.006416
-54.013214
-54.013214
-54.013214
-54.013214
-54.013214
-54.006416
-54.006416
-54.006416
-54.013214
-54.013214
-54.020016
-54.020016
-54.020016
-54.013214
-54.013214
-54.020016
-54.020016
-54.020016
-54.020016
-54.013214
-54.020016
-54.026817
-54.026817
-54.026817
-54.020016
-54.020016
-54.020016
-54.026817
-54.026817
-54.020016
-54.020016
-54.020016
-54.026817
-54.020016
-54.026817
-54.026817
-54.026817
-54.026817
-54.033615
-54.033615
-54.033615
-54.033615
-54.033615
-54.026817
-54.026817
-54.026817
-54.033615
-54.033615
-54.04041
-54.033615
-54.033615
-54.033615
-54.033615
-54.033615
-54.033615
-54.033615
-54.04041
-54.047207
-54.04041
-54.033615
-54.026817
-54.033615
-54.04041
-54.047207
-54.04041
-54.04041
-54.04041
-54.04041
-54.04041
-54.033615
-54.033615
-54.033615
-54.033615
-54.033615
-54.033615
-54.033615
-54.026817
-54.020016
-54.026817
-54.026817
-54.033615
-54.04041
-54.047207
-54.04041
-54.033615
-54.026817
-54.026817
-54.026817
-54.026817
-54.033615
-54.04041
-54.04041
-54.04041
-54.033615
-54.033615
-54.033615
-54.033615
-54.04041
-54.033615
-54.033615
-54.033615
-54.04041
-54.04041
-54.04041
-54.04041
-54.04041
-54.033615
-54.033615
-54.033615
-54.033615
-54.033615
-54.04041
-54.04041
-54.04041
-54.033615
-54.033615
-54.026817
-54.026817
-54.033615
-54.033615
-54.033615
-54.033615
-54.033615
-54.033615
-54.033615
-54.033615
-54.033615
-54.033615
-54.033615
-54.033615
-54.026817
-54.026817
-54.026817
-54.033615
-54.033615
-54.033615
-54.033615
-54.033615
-54.026817
-54.026817
-54.033615
-54.033615
-54.033615
-54.033615
-54.04041
-54.04041
-54.033615
-54.033615
-54.026817
-54.026817
-54.033615
-54.033615
-54.033615
-54.026817
-54.026817
-54.026817
-54.026817
-54.026817
-54.033615
-54.04041
-54.04041
-54.033615
-54.033615
-54.026817
-54.033615
-54.04041
-54.047207
-54.04041
-54.033615
-54.026817
-54.033615
-54.033615
-54.033615
-54.033615
-54.04041
-54.047207
-54.047207
-54.04041
-54.033615
-54.033615
-54.04041
-54.033615
-54.026817
-54.026817
-54.033615
-54.04041
-54.04041
-54.033615
-54.04041
-54.04041
-54.033615
-54.033615
-54.033615
-54.033615
-54.033615
-54.033615
-54.04041
-54.04041
-54.04041
-54.033615
-54.026817
-54.026817
-54.026817
-54.033615
-54.033615
-54.033615
-54.026817
-54.026817
-54.026817
-54.033615
-54.033615
-54.026817
-54.020016
-54.020016
-54.026817
-54.033615
-54.033615
-54.026817
-54.026817
-54.020016
-54.026817
-54.026817
-54.026817
-54.026817
-54.026817
-54.033615
-54.033615
-54.033615
-54.026817
-54.026817
-54.026817
-54.026817
-54.026817
-54.020016
-54.020016
-54.026817
-54.026817
-54.026817
-54.026817
-54.026817
-54.033615
-54.033615
-54.026817
-54.026817
-54.020016
-54.026817
-54.026817
-54.026817
-54.026817
-54.026817
-54.026817
-54.026817
-54.020016
-54.020016
-54.020016
-54.020016
-54.020016
-54.020016
-54.026817
-54.026817
-54.026817
-54.026817
-54.026817
-54.026817
