# Supplementary material for: Performances of the PIPER scalable child human body model in accident reconstruction
Source: PLoS One. 2017 Nov 14;12(11):e0187916. doi: 10.1371/journal.pone.0187916 (PMC5685610; doi:10.1371/journal.pone.0187916)
Supplement: S2 Data — This zip folder contains input accelerations for reproducibility of the accident reconstruction. Also, the readings from the dummy sensor are reported for reproducibility of the calculations. (ZIP) [file pone.0187916.s010.zip › CHANNEL/RAC02.036]

Test object number          :1
Name of the channel         :Pelvis Acceleration X
Laboratory channel code     :14PELV0000Q6ACXP
Customer channel code       :14PELV0000Q6ACXP
Channel code                :14PELV0000Q6ACXP
Unit                        :m/(s*s)
Direction                   :X
Dimension                   :AC
Transducer type             :EG300Y
Pre-filter type             :4.00kHz 6pole Butterworth for rate 20000 (1.3)
Cut off frequency           :4000.0
Channel frequency class     :2000
Channel amplitude class     :2500.0
Reference channel           :implicit
Reference channel name      :NOVALUE
Data source                 :transducer
Data status                 :ok
Sampling interval           :5.0E-5
Bit resolution              :16
.ValidationRemark           :Une valeur � 0.06925 sec d�passe la limite CAC choisie.
Time of first sample        :-0.2
Number of samples           :34000
First global maximum value  :2505.6538
Time of maximum value       :0.06929998
First global minimum value  :-490.26996
Time of minimum value       :0.06964998
Start offset interval       :-0.1
End offset interval         :-0.05
5.001686
5.0780816
5.154477
5.154477
5.154477
5.154477
5.154477
5.154477
5.154477
5.2308726
5.2308726
5.307268
5.307268
5.307268
5.2308726
5.2308726
5.307268
5.2308726
5.154477
5.2308726
5.307268
5.307268
5.307268
5.307268
5.2308726
5.2308726
5.307268
5.383663
5.383663
5.460059
5.536454
5.536454
5.536454
5.612849
5.612849
5.612849
5.612849
5.612849
5.689245
5.612849
5.612849
5.612849
5.689245
5.689245
5.612849
5.536454
5.536454
5.612849
5.612849
5.536454
5.612849
5.689245
5.7656403
5.7656403
5.8420362
5.8420362
5.7656403
5.7656403
5.689245
5.689245
5.689245
5.7656403
5.7656403
5.8420362
5.9184313
5.9948273
5.9948273
5.9948273
5.9948273
5.9184313
5.9184313
5.9184313
5.9184313
5.9184313
5.9184313
5.9184313
5.9184313
5.9184313
5.9948273
5.9948273
5.9948273
5.9948273
5.9948273
6.0712223
6.1476173
6.0712223
5.9948273
5.9948273
5.9184313
5.9948273
5.9948273
6.0712223
6.0712223
6.0712223
6.0712223
6.0712223
6.0712223
6.0712223
6.0712223
6.1476173
6.1476173
6.1476173
6.2240133
6.2240133
6.1476173
6.0712223
6.0712223
5.9948273
5.9948273
5.9948273
6.0712223
6.0712223
6.0712223
6.0712223
5.9948273
5.9948273
6.0712223
6.1476173
6.0712223
6.0712223
6.0712223
6.0712223
6.0712223
6.0712223
6.0712223
6.0712223
5.9948273
5.9948273
5.9948273
5.9948273
5.9948273
5.9948273
5.9184313
5.9184313
5.9184313
5.9948273
5.9948273
5.9948273
5.9948273
5.9948273
5.9948273
5.9948273
5.9184313
5.8420362
5.8420362
5.9184313
5.9184313
5.9184313
5.7656403
5.7656403
5.7656403
5.8420362
5.8420362
5.7656403
5.7656403
5.8420362
5.8420362
5.8420362
5.7656403
5.7656403
5.689245
5.689245
5.689245
5.7656403
5.7656403
5.7656403
5.8420362
5.8420362
5.8420362
5.7656403
5.689245
5.689245
5.612849
5.612849
5.536454
5.460059
5.460059
5.460059
5.383663
5.383663
5.307268
5.383663
5.460059
5.460059
5.307268
5.2308726
5.2308726
5.2308726
5.2308726
5.154477
5.154477
5.2308726
5.2308726
5.2308726
5.154477
5.0780816
5.001686
5.001686
5.001686
5.001686
5.001686
5.0780816
5.0780816
5.0780816
5.0780816
5.001686
5.001686
4.9252906
4.9252906
4.9252906
4.9252906
4.848895
4.7725
4.7725
4.7725
4.848895
4.7725
4.696104
4.619709
4.619709
4.619709
4.619709
4.619709
4.619709
4.5433135
4.5433135
4.5433135
4.466918
4.3905225
4.3905225
4.3905225
4.3905225
4.314127
4.237732
4.314127
4.3905225
4.466918
4.3905225
4.237732
4.161336
4.161336
4.161336
4.161336
4.161336
4.161336
4.161336
4.161336
4.084941
4.084941
4.084941
4.0085454
3.93215
3.93215
4.0085454
4.0085454
4.0085454
4.0085454
3.93215
3.8557546
3.779359
3.779359
3.8557546
3.779359
3.779359
3.7029636
3.779359
3.779359
3.7029636
3.5501726
3.5501726
3.626568
3.626568
3.626568
3.626568
3.7029636
3.7029636
3.7029636
3.626568
3.4737773
3.3973818
3.4737773
3.4737773
3.5501726
3.4737773
3.3209863
3.244591
3.244591
3.3973818
3.3973818
3.3973818
3.3209863
3.244591
3.244591
3.3209863
3.3209863
3.3209863
3.3973818
3.3973818
3.4737773
3.3973818
3.244591
3.1681955
3.1681955
3.1681955
3.1681955
3.0918002
3.0154047
3.0918002
3.0918002
3.0918002
2.9390092
2.9390092
2.9390092
3.0154047
3.0154047
3.0154047
2.8626137
2.8626137
2.8626137
2.9390092
2.9390092
2.8626137
2.9390092
2.9390092
2.9390092
2.8626137
2.7862182
2.7098227
2.7862182
2.7862182
2.7098227
2.7098227
2.7862182
2.7862182
2.7862182
2.7098227
2.6334274
2.5570319
2.6334274
2.6334274
2.6334274
2.7098227
2.7098227
2.6334274
2.6334274
2.5570319
2.5570319
2.6334274
2.6334274
2.6334274
2.6334274
2.4806366
2.4806366
2.5570319
2.5570319
2.5570319
2.5570319
2.4806366
2.4806366
2.4806366
2.4806366
2.4806366
2.404241
2.404241
2.404241
2.4806366
2.4806366
2.404241
2.404241
2.404241
2.404241
2.404241
2.404241
2.3278456
2.3278456
2.3278456
2.3278456
2.3278456
2.3278456
2.25145
2.25145
2.1750546
2.1750546
2.1750546
2.25145
2.3278456
2.3278456
2.25145
2.1750546
2.1750546
2.1750546
2.1750546
2.1750546
2.25145
2.25145
2.25145
2.25145
2.25145
2.25145
2.25145
2.25145
2.25145
2.25145
2.25145
2.25145
2.25145
2.25145
2.25145
2.1750546
2.1750546
2.1750546
2.1750546
2.25145
2.25145
2.25145
2.0986593
2.0986593
2.0986593
2.1750546
2.25145
2.25145
2.1750546
2.1750546
2.25145
2.25145
2.3278456
2.3278456
2.3278456
2.3278456
2.3278456
2.404241
2.404241
2.3278456
2.3278456
2.25145
2.25145
2.25145
2.25145
2.3278456
2.3278456
2.3278456
2.3278456
2.3278456
2.3278456
2.25145
2.25145
2.25145
2.3278456
2.3278456
2.3278456
2.25145
2.3278456
2.404241
2.4806366
2.404241
2.3278456
2.25145
2.3278456
2.404241
2.4806366
2.4806366
2.4806366
2.404241
2.3278456
2.3278456
2.404241
2.5570319
2.6334274
2.6334274
2.5570319
2.4806366
2.404241
2.4806366
2.5570319
2.5570319
2.4806366
2.4806366
2.4806366
2.5570319
2.6334274
2.6334274
2.6334274
2.6334274
2.7098227
2.7098227
2.6334274
2.6334274
2.6334274
2.6334274
2.6334274
2.6334274
2.7098227
2.7862182
2.7862182
2.7862182
2.7862182
2.7098227
2.7098227
2.7862182
2.8626137
2.7862182
2.7862182
2.7862182
2.8626137
2.9390092
3.0154047
3.0154047
3.0154047
2.9390092
2.9390092
2.8626137
2.8626137
2.8626137
2.8626137
2.9390092
3.0154047
3.0154047
2.9390092
2.9390092
3.0154047
3.0154047
3.0154047
3.0154047
2.9390092
3.0154047
3.0918002
3.1681955
3.1681955
3.1681955
3.0918002
3.0918002
3.1681955
3.244591
3.3209863
3.244591
3.3209863
3.3209863
3.3973818
3.3973818
3.3973818
3.3973818
3.3973818
3.3973818
3.3209863
3.3209863
3.3973818
3.3973818
3.3973818
3.3209863
3.3209863
3.3973818
3.4737773
3.5501726
3.5501726
3.5501726
3.4737773
3.5501726
3.5501726
3.4737773
3.3973818
3.4737773
3.5501726
3.626568
3.7029636
3.626568
3.5501726
3.5501726
3.626568
3.779359
3.779359
3.779359
3.7029636
3.7029636
3.7029636
3.626568
3.626568
3.626568
3.626568
3.626568
3.626568
3.7029636
3.7029636
3.779359
3.779359
3.779359
3.7029636
3.7029636
3.7029636
3.779359
3.779359
3.8557546
3.8557546
3.93215
4.0085454
4.0085454
3.93215
3.93215
4.0085454
4.0085454
4.0085454
4.0085454
4.0085454
4.0085454
4.0085454
4.084941
4.084941
4.0085454
4.084941
4.084941
4.161336
4.084941
4.084941
4.161336
4.161336
4.161336
4.161336
4.237732
4.237732
4.237732
4.314127
4.314127
4.314127
4.314127
4.237732
4.237732
4.237732
4.314127
4.314127
4.3905225
4.466918
4.5433135
4.5433135
4.5433135
4.619709
4.619709
4.619709
4.619709
4.619709
4.619709
4.619709
4.696104
4.696104
4.696104
4.696104
4.696104
4.7725
4.7725
4.7725
4.7725
4.696104
4.7725
4.848895
4.7725
4.7725
4.7725
4.848895
4.9252906
4.9252906
4.9252906
4.9252906
4.9252906
5.001686
5.0780816
5.0780816
5.0780816
5.0780816
5.0780816
5.0780816
5.0780816
5.154477
5.2308726
5.307268
5.307268
5.307268
5.307268
5.307268
5.307268
5.307268
5.307268
5.307268
5.307268
5.383663
5.460059
5.460059
5.383663
5.383663
5.383663
5.460059
5.460059
5.536454
5.460059
5.460059
5.460059
5.536454
5.612849
5.536454
5.460059
5.460059
5.536454
5.612849
5.612849
5.536454
5.612849
5.612849
5.612849
5.612849
5.536454
5.612849
5.689245
5.7656403
5.8420362
5.8420362
5.8420362
5.8420362
5.8420362
5.8420362
5.8420362
5.8420362
5.8420362
5.9184313
5.9948273
5.9948273
5.9948273
5.9184313
5.9184313
5.9948273
5.9948273
5.9948273
5.9184313
5.9184313
5.9948273
6.0712223
6.0712223
6.0712223
6.0712223
6.0712223
5.9948273
5.9184313
5.9184313
5.9948273
5.9948273
5.9948273
5.9948273
5.9184313
5.9948273
5.9948273
6.0712223
6.0712223
6.0712223
5.9948273
5.9948273
5.9948273
5.9948273
6.0712223
6.1476173
6.1476173
6.1476173
6.0712223
5.9948273
5.9948273
5.9948273
5.9948273
5.9948273
5.9948273
5.9948273
5.9948273
6.0712223
6.0712223
6.0712223
6.0712223
5.9948273
5.9948273
5.9948273
5.9948273
5.9184313
5.9184313
5.9948273
6.0712223
6.0712223
5.9948273
5.9184313
5.9948273
6.0712223
6.1476173
6.1476173
6.0712223
5.9948273
5.9948273
6.0712223
6.0712223
6.0712223
6.0712223
6.1476173
6.1476173
6.1476173
6.1476173
6.1476173
6.1476173
6.0712223
5.9948273
6.0712223
6.0712223
6.0712223
5.9184313
5.8420362
5.8420362
5.9184313
5.9948273
5.9948273
5.9184313
5.8420362
5.9184313
5.9948273
5.9948273
5.9184313
5.9184313
5.9184313
5.9184313
5.8420362
5.8420362
5.8420362
5.8420362
5.9184313
5.9184313
5.8420362
5.8420362
5.9184313
5.9948273
5.9948273
5.9184313
5.8420362
5.7656403
5.7656403
5.7656403
5.7656403
5.7656403
5.8420362
5.8420362
5.7656403
5.612849
5.536454
5.536454
5.612849
5.689245
5.689245
5.689245
5.689245
5.689245
5.689245
5.689245
5.689245
5.689245
5.689245
5.7656403
5.8420362
5.7656403
5.689245
5.612849
5.689245
5.689245
5.612849
5.612849
5.612849
5.689245
5.7656403
5.689245
5.612849
5.612849
5.689245
5.7656403
5.689245
5.536454
5.383663
5.307268
5.2308726
5.2308726
5.307268
5.383663
5.383663
5.307268
5.2308726
5.2308726
5.2308726
5.2308726
5.307268
5.307268
5.307268
5.2308726
5.154477
5.2308726
5.2308726
5.307268
5.307268
5.2308726
5.2308726
5.2308726
5.154477
5.154477
5.001686
5.001686
5.001686
5.001686
5.0780816
5.001686
5.001686
5.001686
4.9252906
4.848895
4.848895
4.848895
4.9252906
4.9252906
5.001686
4.9252906
4.7725
4.619709
4.696104
4.7725
4.7725
4.848895
4.848895
4.848895
4.7725
4.696104
4.696104
4.7725
4.7725
4.696104
4.696104
4.696104
4.7725
4.848895
4.7725
4.619709
4.619709
4.696104
4.696104
4.619709
4.5433135
4.619709
4.619709
4.619709
4.5433135
4.466918
4.466918
4.466918
4.466918
4.466918
4.466918
4.466918
4.466918
4.466918
4.5433135
4.5433135
4.5433135
4.3905225
4.3905225
4.3905225
4.3905225
4.314127
4.314127
4.314127
4.314127
4.314127
4.314127
4.314127
4.314127
4.3905225
4.314127
4.314127
4.314127
4.314127
4.314127
4.237732
4.237732
4.237732
4.237732
4.237732
4.161336
4.161336
4.161336
4.237732
4.237732
4.161336
4.084941
4.084941
4.084941
4.161336
4.237732
4.161336
4.084941
4.161336
4.237732
4.237732
4.237732
4.237732
4.237732
4.237732
4.237732
4.161336
4.161336
4.161336
4.161336
4.161336
4.161336
4.161336
4.161336
4.084941
4.0085454
4.084941
4.161336
4.084941
4.0085454
4.0085454
4.0085454
4.084941
4.084941
4.084941
4.0085454
4.0085454
4.084941
4.161336
4.161336
4.0085454
4.0085454
4.0085454
4.084941
4.161336
4.084941
4.084941
4.084941
4.161336
4.161336
4.084941
3.93215
3.93215
3.93215
4.0085454
4.084941
4.084941
4.084941
4.084941
4.084941
4.084941
4.0085454
4.0085454
4.0085454
4.0085454
4.0085454
4.0085454
4.0085454
4.0085454
4.0085454
4.0085454
4.0085454
4.0085454
4.0085454
4.0085454
4.0085454
4.0085454
4.084941
4.084941
4.084941
4.0085454
4.0085454
4.0085454
3.93215
3.93215
4.0085454
4.084941
4.084941
4.0085454
4.084941
4.161336
4.237732
4.161336
4.084941
4.084941
4.161336
4.161336
4.084941
4.084941
4.161336
4.161336
4.237732
4.237732
4.314127
4.314127
4.314127
4.237732
4.237732
4.237732
4.237732
4.237732
4.161336
4.161336
4.084941
4.084941
4.084941
4.161336
4.161336
4.161336
4.237732
4.237732
4.237732
4.237732
4.314127
4.314127
4.237732
4.161336
4.237732
4.237732
4.237732
4.237732
4.237732
4.314127
4.3905225
4.3905225
4.3905225
4.3905225
4.314127
4.314127
4.3905225
4.3905225
4.466918
4.5433135
4.5433135
4.466918
4.3905225
4.3905225
4.3905225
4.466918
4.466918
4.466918
4.466918
4.466918
4.466918
4.466918
4.5433135
4.5433135
4.5433135
4.466918
4.5433135
4.619709
4.619709
4.5433135
4.619709
4.696104
4.696104
4.5433135
4.466918
4.466918
4.619709
4.696104
4.696104
4.619709
4.5433135
4.5433135
4.5433135
4.619709
4.619709
4.5433135
4.5433135
4.5433135
4.619709
4.619709
4.619709
4.696104
4.696104
4.696104
4.696104
4.619709
4.619709
4.696104
4.7725
4.7725
4.7725
4.696104
4.7725
4.9252906
5.001686
4.9252906
4.7725
4.696104
4.7725
4.848895
4.9252906
4.9252906
4.848895
4.848895
4.9252906
4.9252906
4.9252906
4.9252906
4.9252906
4.9252906
4.9252906
5.001686
5.001686
5.0780816
5.0780816
5.0780816
5.0780816
5.0780816
5.154477
5.2308726
5.307268
5.307268
5.307268
5.307268
5.307268
5.307268
5.307268
5.307268
5.307268
5.307268
5.307268
5.307268
5.2308726
5.2308726
5.2308726
5.2308726
5.307268
5.307268
5.307268
5.383663
5.383663
5.460059
5.383663
5.383663
5.383663
5.383663
5.460059
5.460059
5.460059
5.383663
5.383663
5.460059
5.536454
5.536454
5.536454
5.383663
5.307268
5.307268
5.383663
5.460059
5.460059
5.460059
5.536454
5.612849
5.689245
5.612849
5.612849
5.612849
5.689245
5.689245
5.689245
5.612849
5.689245
5.7656403
5.7656403
5.689245
5.689245
5.689245
5.689245
5.7656403
5.8420362
5.8420362
5.7656403
5.7656403
5.8420362
5.8420362
5.8420362
5.8420362
5.7656403
5.7656403
5.8420362
5.9184313
5.9948273
6.0712223
5.9948273
5.9184313
5.8420362
5.8420362
5.8420362
5.8420362
5.9184313
6.0712223
6.0712223
5.9948273
5.9948273
5.9948273
5.9948273
6.0712223
6.0712223
6.0712223
6.0712223
6.0712223
6.0712223
6.0712223
5.9948273
5.9184313
5.9184313
5.9948273
6.0712223
6.0712223
6.0712223
6.0712223
6.0712223
6.0712223
6.0712223
5.9948273
6.0712223
6.1476173
6.1476173
6.1476173
6.0712223
6.1476173
6.3004084
6.3004084
6.3004084
6.2240133
6.1476173
6.1476173
6.2240133
6.3004084
6.3004084
6.3768044
6.3768044
6.3768044
6.3004084
6.3004084
6.3004084
6.2240133
6.2240133
6.3004084
6.3768044
6.3768044
6.3004084
6.3004084
6.2240133
6.2240133
6.2240133
6.3004084
6.3004084
6.3004084
6.3004084
6.3768044
6.3768044
6.3004084
6.2240133
6.2240133
6.3004084
6.3768044
6.3004084
6.2240133
6.3004084
6.3004084
6.3004084
6.3004084
6.3768044
6.3768044
6.3768044
6.3768044
6.3004084
6.3004084
6.3004084
6.3004084
6.3004084
6.3004084
6.3004084
6.2240133
6.2240133
6.2240133
6.3004084
6.3004084
6.3004084
6.2240133
6.3004084
6.3004084
6.3004084
6.2240133
6.1476173
6.1476173
6.1476173
6.1476173
6.0712223
6.0712223
6.0712223
6.0712223
6.0712223
6.0712223
6.0712223
6.0712223
5.9948273
5.9948273
5.9184313
5.9184313
5.9184313
5.9184313
5.9184313
5.9184313
5.9184313
5.9948273
5.9948273
5.8420362
5.7656403
5.689245
5.689245
5.7656403
5.7656403
5.8420362
5.7656403
5.7656403
5.7656403
5.7656403
5.689245
5.612849
5.536454
5.612849
5.689245
5.7656403
5.689245
5.612849
5.460059
5.460059
5.460059
5.460059
5.460059
5.460059
5.460059
5.460059
5.460059
5.383663
5.383663
5.383663
5.383663
5.307268
5.154477
5.154477
5.2308726
5.307268
5.307268
5.307268
5.2308726
5.154477
5.0780816
5.154477
5.154477
5.154477
5.154477
5.001686
5.001686
4.9252906
4.848895
4.848895
4.848895
4.9252906
4.848895
4.7725
4.7725
4.848895
4.9252906
4.848895
4.696104
4.5433135
4.5433135
4.5433135
4.5433135
4.5433135
4.466918
4.3905225
4.3905225
4.314127
4.3905225
4.3905225
4.3905225
4.314127
4.3905225
4.3905225
4.314127
4.237732
4.314127
4.3905225
4.314127
4.161336
4.084941
4.084941
4.237732
4.237732
4.161336
4.0085454
3.93215
3.93215
3.93215
3.93215
3.93215
3.8557546
3.8557546
3.8557546
3.8557546
3.779359
3.779359
3.779359
3.779359
3.779359
3.779359
3.7029636
3.626568
3.626568
3.7029636
3.7029636
3.7029636
3.626568
3.5501726
3.5501726
3.4737773
3.4737773
3.3973818
3.3209863
3.244591
3.3209863
3.3209863
3.3209863
3.244591
3.244591
3.244591
3.1681955
3.0918002
3.0154047
2.9390092
2.9390092
3.0154047
3.0154047
2.9390092
2.9390092
2.9390092
2.9390092
2.7862182
2.7098227
2.7862182
2.8626137
2.9390092
2.9390092
2.9390092
2.8626137
2.7862182
2.7862182
2.7098227
2.7098227
2.7098227
2.7862182
2.7862182
2.7098227
2.7098227
2.7098227
2.7098227
2.6334274
2.6334274
2.6334274
2.6334274
2.5570319
2.4806366
2.4806366
2.5570319
2.6334274
2.6334274
2.5570319
2.4806366
2.4806366
2.4806366
2.4806366
2.404241
2.404241
2.3278456
2.3278456
2.25145
2.25145
2.25145
2.3278456
2.404241
2.3278456
2.1750546
2.0986593
2.0986593
2.25145
2.3278456
2.25145
2.1750546
2.0986593
2.0986593
2.1750546
2.1750546
2.0986593
2.0986593
2.1750546
2.0986593
2.0222638
1.9458684
1.9458684
1.9458684
2.0222638
2.0222638
1.9458684
1.8694729
1.8694729
1.9458684
2.0222638
2.0222638
1.9458684
1.8694729
1.9458684
1.9458684
2.0222638
2.0986593
2.0222638
1.8694729
1.716682
1.7930775
1.8694729
1.9458684
1.8694729
1.7930775
1.716682
1.7930775
1.8694729
1.9458684
1.9458684
1.8694729
1.8694729
1.8694729
1.7930775
1.716682
1.6402866
1.6402866
1.6402866
1.716682
1.7930775
1.7930775
1.716682
1.6402866
1.6402866
1.716682
1.716682
1.7930775
1.8694729
1.8694729
1.7930775
1.7930775
1.716682
1.716682
1.7930775
1.7930775
1.7930775
1.7930775
1.716682
1.6402866
1.6402866
1.716682
1.716682
1.716682
1.6402866
1.6402866
1.5638912
1.6402866
1.6402866
1.716682
1.716682
1.716682
1.6402866
1.6402866
1.716682
1.7930775
1.7930775
1.7930775
1.716682
1.6402866
1.6402866
1.716682
1.7930775
1.8694729
1.7930775
1.716682
1.7930775
1.8694729
1.9458684
1.8694729
1.7930775
1.716682
1.7930775
1.7930775
1.7930775
1.7930775
1.7930775
1.9458684
1.9458684
1.9458684
1.9458684
1.9458684
1.9458684
2.0222638
1.9458684
1.9458684
2.0222638
2.0222638
2.0222638
1.9458684
1.9458684
2.0222638
2.0986593
2.1750546
2.0986593
2.0986593
2.0986593
2.0986593
2.0986593
2.0986593
2.0986593
2.0986593
2.0986593
2.0986593
2.0222638
2.0986593
2.1750546
2.25145
2.25145
2.1750546
2.0986593
2.0986593
2.1750546
2.25145
2.25145
2.1750546
2.1750546
2.25145
2.3278456
2.1750546
2.0986593
2.1750546
2.25145
2.25145
2.25145
2.25145
2.25145
2.25145
2.1750546
2.1750546
2.1750546
2.25145
2.25145
2.25145
2.25145
2.25145
2.3278456
2.3278456
2.3278456
2.3278456
2.3278456
2.3278456
2.3278456
2.25145
2.25145
2.25145
2.25145
2.3278456
2.3278456
2.25145
2.25145
2.3278456
2.3278456
2.3278456
2.25145
2.25145
2.25145
2.25145
2.3278456
2.404241
2.4806366
2.4806366
2.4806366
2.404241
2.404241
2.404241
2.4806366
2.404241
2.3278456
2.25145
2.25145
2.3278456
2.3278456
2.404241
2.4806366
2.4806366
2.4806366
2.4806366
2.3278456
2.3278456
2.3278456
2.404241
2.404241
2.3278456
2.3278456
2.404241
2.4806366
2.4806366
2.4806366
2.4806366
2.6334274
2.6334274
2.6334274
2.4806366
2.4806366
2.4806366
2.4806366
2.5570319
2.5570319
2.4806366
2.4806366
2.5570319
2.5570319
2.4806366
2.4806366
2.4806366
2.4806366
2.5570319
2.4806366
2.4806366
2.5570319
2.5570319
2.5570319
2.5570319
2.5570319
2.6334274
2.6334274
2.6334274
2.5570319
2.5570319
2.5570319
2.5570319
2.5570319
2.6334274
2.5570319
2.4806366
2.4806366
2.5570319
2.6334274
2.6334274
2.6334274
2.6334274
2.6334274
2.5570319
2.6334274
2.7098227
2.7098227
2.7098227
2.7098227
2.7098227
2.7098227
2.7862182
2.8626137
2.8626137
2.7862182
2.7098227
2.7098227
2.7862182
2.7862182
2.8626137
2.8626137
2.7862182
2.7862182
2.7862182
2.7862182
2.7862182
2.7098227
2.6334274
2.7098227
2.7098227
2.6334274
2.6334274
2.7098227
2.7862182
2.7862182
2.6334274
2.6334274
2.7098227
2.8626137
2.8626137
2.7862182
2.7098227
2.7098227
2.8626137
2.9390092
2.9390092
2.8626137
2.7862182
2.7862182
2.7862182
2.7862182
2.7862182
2.8626137
2.9390092
2.9390092
2.9390092
2.9390092
3.0154047
3.0154047
3.0154047
3.0154047
3.0154047
3.0918002
3.0918002
3.1681955
3.0918002
3.0154047
2.9390092
2.9390092
2.9390092
2.9390092
2.9390092
2.9390092
2.9390092
2.9390092
2.9390092
2.9390092
2.9390092
2.9390092
3.0154047
3.0154047
3.0154047
3.0918002
3.1681955
3.1681955
3.1681955
3.1681955
3.0918002
3.0918002
3.0918002
3.1681955
3.1681955
3.1681955
3.1681955
3.1681955
3.244591
3.244591
3.1681955
3.1681955
3.0918002
3.0154047
3.0154047
3.0918002
3.1681955
3.1681955
3.1681955
3.244591
3.3209863
3.3209863
3.3209863
3.244591
3.244591
3.244591
3.244591
3.244591
3.244591
3.244591
3.244591
3.1681955
3.244591
3.3209863
3.3973818
3.3973818
3.3209863
3.1681955
3.1681955
3.244591
3.244591
3.244591
3.244591
3.244591
3.3209863
3.244591
3.244591
3.1681955
3.0918002
3.0918002
3.1681955
3.0918002
3.0918002
3.0918002
3.1681955
3.1681955
3.244591
3.244591
3.244591
3.1681955
3.1681955
3.0918002
3.0918002
3.0918002
3.1681955
3.1681955
3.1681955
3.0918002
3.0918002
3.1681955
3.1681955
3.1681955
3.1681955
3.1681955
3.0918002
3.0154047
2.9390092
2.9390092
2.9390092
3.0154047
3.0918002
3.1681955
3.0918002
3.0154047
3.0918002
3.0918002
3.0918002
3.0918002
3.0918002
3.1681955
3.244591
3.1681955
3.0918002
2.9390092
2.9390092
3.0154047
3.1681955
3.244591
3.244591
3.1681955
3.1681955
3.0918002
3.0918002
3.0918002
3.1681955
3.1681955
3.0918002
3.0154047
3.0154047
3.0918002
3.1681955
3.0918002
3.0154047
3.0154047
3.0154047
3.1681955
3.1681955
3.0918002
3.0154047
2.9390092
3.0154047
3.0154047
3.0154047
3.0154047
3.0154047
2.9390092
2.9390092
3.0154047
3.0918002
3.0918002
3.0154047
3.0154047
3.0918002
3.0918002
3.0918002
3.0154047
2.9390092
2.9390092
2.9390092
3.0154047
3.0154047
2.9390092
2.8626137
2.8626137
2.9390092
2.9390092
3.0154047
3.0154047
2.9390092
2.8626137
2.9390092
2.9390092
2.9390092
2.9390092
2.8626137
2.8626137
2.7862182
2.7098227
2.7098227
2.6334274
2.5570319
2.5570319
2.7098227
2.7098227
2.6334274
2.5570319
2.5570319
2.6334274
2.6334274
2.6334274
2.5570319
2.4806366
2.4806366
2.5570319
2.6334274
2.7098227
2.7098227
2.5570319
2.4806366
2.4806366
2.404241
2.404241
2.3278456
2.404241
2.404241
2.404241
2.3278456
2.3278456
2.3278456
2.3278456
2.3278456
2.3278456
2.3278456
2.25145
2.25145
2.3278456
2.25145
2.1750546
2.0986593
1.9458684
1.9458684
1.9458684
2.0222638
2.0986593
2.0986593
2.0222638
2.0222638
2.0222638
2.0222638
2.0222638
2.0222638
2.0222638
2.0222638
2.0222638
2.0222638
2.0222638
2.0222638
1.9458684
1.8694729
1.7930775
1.7930775
1.8694729
1.9458684
1.8694729
1.716682
1.6402866
1.716682
1.716682
1.716682
1.716682
1.716682
1.716682
1.716682
1.716682
1.716682
1.6402866
1.5638912
1.4111003
1.4111003
1.4874957
1.4874957
1.4874957
1.4874957
1.4874957
1.4111003
1.4874957
1.4874957
1.4874957
1.4111003
1.3347048
1.3347048
1.3347048
1.3347048
1.2583094
1.1819139
1.2583094
1.2583094
1.2583094
1.1819139
1.1055185
1.1055185
1.1055185
1.0291231
1.0291231
1.0291231
1.1055185
1.1819139
1.1819139
1.2583094
1.1819139
1.1055185
0.95272756
0.95272756
1.0291231
1.1055185
1.1055185
1.0291231
0.95272756
0.8763321
0.95272756
1.0291231
1.0291231
0.95272756
0.8763321
0.8763321
1.0291231
1.1055185
1.1055185
0.95272756
0.79993665
0.7235412
0.7235412
0.7235412
0.7235412
0.7235412
0.79993665
0.79993665
0.7235412
0.64714575
0.64714575
0.7235412
0.7235412
0.7235412
0.64714575
0.5707503
0.5707503
0.5707503
0.5707503
0.5707503
0.5707503
0.4943549
0.4943549
0.4943549
0.5707503
0.64714575
0.5707503
0.4943549
0.41795945
0.34156394
0.34156394
0.34156394
0.34156394
0.34156394
0.34156394
0.34156394
0.34156394
0.41795945
0.41795945
0.41795945
0.41795945
0.34156394
0.26516855
0.26516855
0.26516855
0.26516855
0.26516855
0.26516855
0.18877316
0.18877316
0.18877316
0.18877316
0.18877316
0.18877316
0.11237764
0.03598225
0.03598225
0.03598225
0.11237764
0.11237764
0.03598225
0.11237764
0.11237764
0.18877316
0.18877316
0.18877316
0.11237764
0.11237764
0.11237764
0.11237764
0.11237764
0.11237764
0.11237764
0.11237764
0.11237764
0.11237764
0.11237764
0.11237764
0.03598225
0.03598225
0.11237764
0.03598225
0.03598225
-0.04041326
-0.04041326
0.03598225
0.11237764
0.26516855
0.34156394
0.26516855
0.18877316
0.11237764
0.03598225
0.11237764
0.11237764
0.11237764
0.03598225
0.03598225
0.03598225
0.03598225
0.11237764
0.18877316
0.11237764
0.03598225
-0.04041326
-0.04041326
0.03598225
0.11237764
0.03598225
-0.04041326
-0.11680877
-0.11680877
-0.11680877
-0.04041326
-0.04041326
-0.11680877
-0.11680877
-0.11680877
-0.04041326
-0.11680877
-0.11680877
-0.11680877
0.03598225
0.03598225
-0.04041326
-0.11680877
-0.19320405
-0.11680877
-0.04041326
0.03598225
0.03598225
0.03598225
0.03598225
0.11237764
0.03598225
-0.04041326
-0.04041326
-0.04041326
-0.04041326
-0.04041326
-0.04041326
-0.04041326
-0.04041326
-0.04041326
-0.04041326
-0.11680877
-0.04041326
-0.04041326
-0.04041326
-0.11680877
-0.11680877
-0.11680877
-0.11680877
-0.11680877
-0.04041326
-0.04041326
-0.11680877
-0.11680877
-0.11680877
-0.11680877
-0.11680877
-0.19320405
-0.11680877
-0.11680877
-0.04041326
-0.04041326
0.03598225
0.03598225
0.11237764
0.11237764
0.11237764
0.03598225
-0.04041326
-0.11680877
-0.11680877
-0.11680877
-0.11680877
-0.11680877
-0.11680877
-0.04041326
0.03598225
0.03598225
0.03598225
0.03598225
0.03598225
-0.04041326
-0.11680877
-0.11680877
-0.11680877
-0.04041326
0.03598225
0.03598225
0.03598225
0.03598225
-0.04041326
-0.04041326
0.03598225
0.03598225
0.11237764
0.11237764
0.11237764
0.11237764
0.11237764
0.11237764
0.03598225
-0.04041326
-0.11680877
-0.04041326
0.03598225
0.11237764
0.11237764
0.03598225
0.03598225
0.03598225
0.11237764
0.18877316
0.11237764
0.03598225
0.03598225
0.11237764
0.11237764
0.11237764
0.03598225
0.03598225
0.11237764
0.18877316
0.18877316
0.11237764
0.11237764
0.03598225
0.03598225
0.11237764
0.18877316
0.18877316
0.11237764
0.03598225
-0.11680877
-0.19320405
-0.19320405
-0.11680877
-0.04041326
-0.04041326
0.03598225
0.03598225
0.03598225
-0.04041326
-0.04041326
-0.11680877
-0.11680877
-0.11680877
-0.19320405
-0.11680877
-0.04041326
0.03598225
-0.04041326
-0.04041326
-0.11680877
-0.11680877
-0.19320405
-0.11680877
-0.11680877
-0.04041326
-0.04041326
-0.04041326
-0.11680877
-0.11680877
-0.19320405
-0.26959956
-0.34599495
-0.34599495
-0.26959956
-0.26959956
-0.26959956
-0.26959956
-0.26959956
-0.26959956
-0.26959956
-0.34599495
-0.34599495
-0.34599495
-0.42239046
-0.49878597
-0.42239046
-0.42239046
-0.34599495
-0.34599495
-0.34599495
-0.34599495
-0.42239046
-0.49878597
-0.57518125
-0.57518125
-0.42239046
-0.34599495
-0.42239046
-0.42239046
-0.49878597
-0.42239046
-0.34599495
-0.34599495
-0.42239046
-0.49878597
-0.65157676
-0.72797227
-0.72797227
-0.65157676
-0.65157676
-0.57518125
-0.65157676
-0.65157676
-0.65157676
-0.65157676
-0.65157676
-0.57518125
-0.57518125
-0.57518125
-0.57518125
-0.57518125
-0.57518125
-0.57518125
-0.57518125
-0.57518125
-0.65157676
-0.72797227
-0.72797227
-0.65157676
-0.57518125
-0.65157676
-0.65157676
-0.65157676
-0.65157676
-0.72797227
-0.72797227
-0.72797227
-0.72797227
-0.65157676
-0.65157676
-0.65157676
-0.65157676
-0.57518125
-0.49878597
-0.42239046
-0.42239046
-0.42239046
-0.42239046
-0.34599495
-0.26959956
-0.19320405
-0.19320405
-0.19320405
-0.19320405
-0.11680877
-0.04041326
0.03598225
0.03598225
0.03598225
0.03598225
0.11237764
0.11237764
0.18877316
0.26516855
0.26516855
0.41795945
0.41795945
0.41795945
0.41795945
0.34156394
0.34156394
0.34156394
0.34156394
0.34156394
0.34156394
0.34156394
0.41795945
0.41795945
0.41795945
0.34156394
0.34156394
0.34156394
0.34156394
0.34156394
0.26516855
0.18877316
0.11237764
0.18877316
0.18877316
0.18877316
0.11237764
0.11237764
0.03598225
-0.04041326
-0.11680877
-0.11680877
-0.04041326
-0.04041326
-0.11680877
-0.11680877
-0.19320405
-0.26959956
-0.42239046
-0.49878597
-0.42239046
-0.42239046
-0.57518125
-0.65157676
-0.72797227
-0.72797227
-0.65157676
-0.72797227
-0.72797227
-0.8043678
-0.8043678
-0.8043678
-0.8043678
-0.95715857
-1.0335541
-1.0335541
-1.0335541
-1.1099494
-1.1863451
-1.2627404
-1.2627404
-1.1863451
-1.1863451
-1.1863451
-1.2627404
-1.3391356
-1.2627404
-1.1863451
-1.1099494
-1.2627404
-1.4155314
-1.3391356
-1.2627404
-1.1863451
-1.1863451
-1.2627404
-1.2627404
-1.2627404
-1.1863451
-1.1099494
-1.1099494
-1.1863451
-1.2627404
-1.2627404
-1.1863451
-1.1099494
-1.1099494
-1.1099494
-1.1099494
-1.1099494
-1.1099494
-1.1863451
-1.2627404
-1.1863451
-1.1099494
-1.1099494
-1.1863451
-1.1863451
-1.1863451
-1.1863451
-1.1099494
-1.1099494
-1.1099494
-1.1099494
-1.1099494
-1.1099494
-1.1099494
-1.0335541
-1.0335541
-1.0335541
-1.1099494
-1.1099494
-1.0335541
-1.0335541
-1.0335541
-1.0335541
-1.0335541
-1.0335541
-1.1099494
-1.1099494
-1.1863451
-1.1863451
-1.1099494
-1.1099494
-1.1099494
-1.1863451
-1.1863451
-1.2627404
-1.2627404
-1.3391356
-1.2627404
-1.1863451
-1.1099494
-1.1863451
-1.1863451
-1.1863451
-1.1863451
-1.2627404
-1.2627404
-1.2627404
-1.2627404
-1.2627404
-1.2627404
-1.1863451
-1.2627404
-1.2627404
-1.2627404
-1.2627404
-1.2627404
-1.2627404
-1.3391356
-1.3391356
-1.2627404
-1.1863451
-1.1863451
-1.1863451
-1.1863451
-1.1099494
-1.1099494
-1.1099494
-1.1099494
-1.1863451
-1.1863451
-1.1863451
-1.1863451
-1.1099494
-1.1099494
-1.1099494
-1.1863451
-1.2627404
-1.2627404
-1.1863451
-1.1099494
-1.0335541
-1.0335541
-1.0335541
-1.0335541
-0.95715857
-0.88076305
-0.8043678
-0.88076305
-0.95715857
-1.0335541
-1.0335541
-0.95715857
-0.88076305
-0.8043678
-0.8043678
-0.8043678
-0.88076305
-0.95715857
-0.95715857
-0.95715857
-1.0335541
-1.0335541
-1.0335541
-0.95715857
-1.0335541
-1.1099494
-1.1099494
-1.1099494
-1.0335541
-0.95715857
-1.0335541
-1.1099494
-1.1099494
-1.1099494
-1.0335541
-0.95715857
-0.95715857
-0.95715857
-0.95715857
-1.0335541
-0.95715857
-0.88076305
-0.88076305
-0.88076305
-0.88076305
-0.95715857
-1.0335541
-1.0335541
-1.0335541
-1.0335541
-1.0335541
-0.95715857
-0.95715857
-0.88076305
-0.95715857
-1.0335541
-1.1099494
-1.1099494
-1.1099494
-1.1099494
-1.1099494
-1.1099494
-1.1099494
-1.1863451
-1.1863451
-1.1863451
-1.1863451
-1.1863451
-1.1863451
-1.1863451
-1.1863451
-1.1863451
-1.1863451
-1.1099494
-1.0335541
-1.1099494
-1.1863451
-1.1863451
-1.1863451
-1.1863451
-1.1863451
-1.2627404
-1.2627404
-1.2627404
-1.2627404
-1.2627404
-1.1863451
-1.1863451
-1.1099494
-1.1099494
-1.1099494
-1.1099494
-1.1863451
-1.1863451
-1.1863451
-1.1863451
-1.1863451
-1.1863451
-1.2627404
-1.3391356
-1.3391356
-1.3391356
-1.3391356
-1.3391356
-1.4155314
-1.3391356
-1.2627404
-1.2627404
-1.3391356
-1.4155314
-1.4919267
-1.4155314
-1.3391356
-1.3391356
-1.2627404
-1.3391356
-1.3391356
-1.4155314
-1.4155314
-1.4155314
-1.3391356
-1.2627404
-1.2627404
-1.3391356
-1.4155314
-1.4919267
-1.4155314
-1.4155314
-1.3391356
-1.4155314
-1.4155314
-1.4919267
-1.4919267
-1.4155314
-1.3391356
-1.4155314
-1.4919267
-1.6447177
-1.6447177
-1.5683222
-1.4919267
-1.4155314
-1.4919267
-1.5683222
-1.5683222
-1.4919267
-1.4155314
-1.4155314
-1.4919267
-1.5683222
-1.5683222
-1.5683222
-1.5683222
-1.6447177
-1.6447177
-1.6447177
-1.6447177
-1.6447177
-1.721113
-1.721113
-1.721113
-1.721113
-1.721113
-1.721113
-1.7975085
-1.7975085
-1.7975085
-1.721113
-1.721113
-1.7975085
-1.873904
-1.7975085
-1.7975085
-1.7975085
-1.7975085
-1.7975085
-1.7975085
-1.7975085
-1.721113
-1.6447177
-1.721113
-1.7975085
-1.7975085
-1.873904
-1.7975085
-1.7975085
-1.7975085
-1.7975085
-1.873904
-1.873904
-1.873904
-1.873904
-1.7975085
-1.873904
-1.7975085
-1.7975085
-1.7975085
-1.7975085
-1.7975085
-1.873904
-1.9502995
-2.0266948
-2.0266948
-2.0266948
-2.0266948
-1.9502995
-1.9502995
-1.9502995
-2.0266948
-2.10309
-2.10309
-2.10309
-2.10309
-2.10309
-2.1794858
-2.255881
-2.255881
-2.1794858
-2.10309
-2.10309
-2.10309
-2.10309
-2.10309
-2.1794858
-2.1794858
-2.255881
-2.3322766
-2.255881
-2.255881
-2.255881
-2.1794858
-2.10309
-2.10309
-2.10309
-2.10309
-2.1794858
-2.1794858
-2.255881
-2.3322766
-2.3322766
-2.408672
-2.3322766
-2.3322766
-2.3322766
-2.3322766
-2.255881
-2.255881
-2.255881
-2.3322766
-2.408672
-2.408672
-2.408672
-2.3322766
-2.3322766
-2.255881
-2.255881
-2.1794858
-2.255881
-2.408672
-2.408672
-2.408672
-2.3322766
-2.3322766
-2.3322766
-2.3322766
-2.3322766
-2.255881
-2.255881
-2.255881
-2.255881
-2.255881
-2.1794858
-2.255881
-2.3322766
-2.3322766
-2.3322766
-2.3322766
-2.255881
-2.1794858
-2.1794858
-2.1794858
-2.255881
-2.255881
-2.1794858
-2.10309
-2.0266948
-2.0266948
-2.10309
-2.10309
-2.0266948
-2.0266948
-2.10309
-2.10309
-2.10309
-2.10309
-2.0266948
-2.0266948
-2.0266948
-2.0266948
-1.9502995
-1.9502995
-1.9502995
-1.9502995
-2.0266948
-2.10309
-2.10309
-2.1794858
-2.10309
-2.10309
-2.0266948
-2.0266948
-2.0266948
-2.0266948
-2.0266948
-2.0266948
-2.10309
-2.10309
-2.1794858
-2.1794858
-2.1794858
-2.1794858
-2.10309
-2.10309
-2.10309
-2.10309
-2.0266948
-1.9502995
-1.9502995
-1.9502995
-2.0266948
-2.0266948
-2.0266948
-2.0266948
-2.10309
-2.10309
-2.10309
-2.10309
-2.1794858
-2.10309
-2.0266948
-1.9502995
-1.873904
-1.873904
-1.873904
-1.9502995
-1.9502995
-2.0266948
-2.10309
-2.1794858
-2.255881
-2.255881
-2.255881
-2.408672
-2.6378586
-2.7142537
-2.7906492
-2.7906492
-2.8670447
-2.9434402
-2.9434402
-2.9434402
-3.0198357
-3.0962307
-3.1726267
-3.2490218
-3.3254173
-3.4018128
-3.4782083
-3.4018128
-3.3254173
-3.2490218
-3.2490218
-3.3254173
-3.3254173
-3.3254173
-3.3254173
-3.3254173
-3.4018128
-3.4018128
-3.4018128
-3.4018128
-3.4782083
-3.4782083
-3.4018128
-3.4018128
-3.3254173
-3.2490218
-3.2490218
-3.2490218
-3.2490218
-3.1726267
-3.0198357
-3.0198357
-3.0962307
-3.0962307
-2.9434402
-2.8670447
-2.7906492
-2.7142537
-2.7142537
-2.7142537
-2.6378586
-2.5614629
-2.4850676
-2.3322766
-2.255881
-2.1794858
-2.1794858
-2.3322766
-2.3322766
-2.1794858
-2.0266948
-1.9502995
-1.9502995
-1.9502995
-1.873904
-1.7975085
-1.721113
-1.6447177
-1.6447177
-1.6447177
-1.6447177
-1.6447177
-1.6447177
-1.5683222
-1.4919267
-1.4919267
-1.4155314
-1.4155314
-1.4155314
-1.4155314
-1.3391356
-1.2627404
-1.1863451
-1.1863451
-1.1863451
-1.1863451
-1.1863451
-1.1099494
-1.1099494
-1.1863451
-1.1863451
-1.1099494
-1.0335541
-1.0335541
-1.0335541
-0.95715857
-0.88076305
-0.88076305
-0.95715857
-1.0335541
-1.0335541
-0.95715857
-1.0335541
-1.0335541
-1.0335541
-1.0335541
-0.95715857
-0.95715857
-0.95715857
-1.0335541
-1.0335541
-1.0335541
-1.0335541
-0.95715857
-0.95715857
-0.88076305
-0.95715857
-0.95715857
-1.0335541
-0.95715857
-0.95715857
-1.0335541
-1.1863451
-1.1863451
-1.1099494
-1.0335541
-0.95715857
-0.88076305
-0.95715857
-1.0335541
-1.1863451
-1.1099494
-1.0335541
-1.0335541
-1.1099494
-1.2627404
-1.2627404
-1.1863451
-1.0335541
-1.0335541
-1.1099494
-1.1863451
-1.2627404
-1.1863451
-1.1863451
-1.1863451
-1.2627404
-1.2627404
-1.3391356
-1.4155314
-1.4919267
-1.4919267
-1.4155314
-1.4155314
-1.4919267
-1.6447177
-1.721113
-1.721113
-1.6447177
-1.4919267
-1.4919267
-1.5683222
-1.6447177
-1.6447177
-1.6447177
-1.6447177
-1.6447177
-1.721113
-1.721113
-1.7975085
-1.7975085
-1.7975085
-1.7975085
-1.7975085
-1.873904
-1.873904
-1.873904
-1.7975085
-1.873904
-1.873904
-1.9502995
-1.9502995
-1.9502995
-1.9502995
-2.0266948
-2.0266948
-2.10309
-2.10309
-2.10309
-2.1794858
-2.1794858
-2.1794858
-2.10309
-2.0266948
-2.0266948
-2.0266948
-2.0266948
-2.10309
-2.10309
-2.1794858
-2.255881
-2.3322766
-2.255881
-2.255881
-2.255881
-2.3322766
-2.3322766
-2.3322766
-2.255881
-2.255881
-2.3322766
-2.408672
-2.408672
-2.3322766
-2.408672
-2.408672
-2.4850676
-2.4850676
-2.4850676
-2.4850676
-2.4850676
-2.5614629
-2.5614629
-2.5614629
-2.5614629
-2.4850676
-2.4850676
-2.5614629
-2.6378586
-2.6378586
-2.5614629
-2.5614629
-2.5614629
-2.5614629
-2.4850676
-2.4850676
-2.4850676
-2.5614629
-2.5614629
-2.5614629
-2.5614629
-2.5614629
-2.6378586
-2.7142537
-2.7906492
-2.7906492
-2.7142537
-2.5614629
-2.5614629
-2.5614629
-2.4850676
-2.5614629
-2.5614629
-2.6378586
-2.6378586
-2.6378586
-2.6378586
-2.6378586
-2.6378586
-2.6378586
-2.7142537
-2.7142537
-2.5614629
-2.4850676
-2.4850676
-2.5614629
-2.5614629
-2.5614629
-2.4850676
-2.4850676
-2.5614629
-2.6378586
-2.5614629
-2.4850676
-2.4850676
-2.4850676
-2.4850676
-2.408672
-2.408672
-2.4850676
-2.4850676
-2.4850676
-2.408672
-2.4850676
-2.5614629
-2.5614629
-2.5614629
-2.4850676
-2.4850676
-2.408672
-2.3322766
-2.408672
-2.4850676
-2.5614629
-2.4850676
-2.3322766
-2.1794858
-2.255881
-2.3322766
-2.408672
-2.408672
-2.408672
-2.3322766
-2.3322766
-2.3322766
-2.408672
-2.408672
-2.408672
-2.408672
-2.3322766
-2.3322766
-2.3322766
-2.3322766
-2.3322766
-2.3322766
-2.1794858
-2.1794858
-2.1794858
-2.1794858
-2.255881
-2.255881
-2.255881
-2.255881
-2.255881
-2.255881
-2.255881
-2.3322766
-2.3322766
-2.255881
-2.10309
-2.0266948
-2.0266948
-2.10309
-2.1794858
-2.10309
-2.10309
-2.10309
-2.1794858
-2.1794858
-2.10309
-2.0266948
-2.0266948
-2.0266948
-2.0266948
-2.0266948
-2.0266948
-2.0266948
-1.9502995
-1.9502995
-1.9502995
-2.0266948
-1.9502995
-1.873904
-1.873904
-1.873904
-1.873904
-1.873904
-1.7975085
-1.7975085
-1.7975085
-1.873904
-1.873904
-1.873904
-1.873904
-1.873904
-1.873904
-1.873904
-1.7975085
-1.721113
-1.721113
-1.721113
-1.7975085
-1.873904
-1.873904
-1.7975085
-1.721113
-1.7975085
-1.873904
-1.873904
-1.721113
-1.721113
-1.721113
-1.721113
-1.7975085
-1.721113
-1.6447177
-1.6447177
-1.5683222
-1.6447177
-1.6447177
-1.6447177
-1.6447177
-1.6447177
-1.5683222
-1.4919267
-1.5683222
-1.6447177
-1.5683222
-1.4919267
-1.4919267
-1.4155314
-1.4155314
-1.4155314
-1.4919267
-1.4919267
-1.4155314
-1.4155314
-1.4155314
-1.4155314
-1.4919267
-1.4919267
-1.4919267
-1.4919267
-1.4155314
-1.4155314
-1.4919267
-1.4919267
-1.4919267
-1.4155314
-1.3391356
-1.2627404
-1.2627404
-1.4155314
-1.4155314
-1.3391356
-1.2627404
-1.2627404
-1.3391356
-1.3391356
-1.2627404
-1.2627404
-1.2627404
-1.3391356
-1.3391356
-1.3391356
-1.2627404
-1.2627404
-1.3391356
-1.2627404
-1.2627404
-1.1863451
-1.1863451
-1.1863451
-1.1863451
-1.1863451
-1.2627404
-1.2627404
-1.1863451
-1.1099494
-1.1099494
-1.1863451
-1.2627404
-1.2627404
-1.3391356
-1.3391356
-1.3391356
-1.2627404
-1.1863451
-1.1863451
-1.1863451
-1.1863451
-1.1099494
-1.1099494
-1.1099494
-1.1099494
-1.1099494
-1.1863451
-1.1863451
-1.1863451
-1.1099494
-1.0335541
-0.95715857
-0.95715857
-1.1099494
-1.1099494
-1.1099494
-1.0335541
-1.0335541
-1.0335541
-1.0335541
-1.0335541
-0.95715857
-0.95715857
-1.0335541
-1.0335541
-1.0335541
-1.0335541
-1.1099494
-1.1099494
-1.1099494
-1.0335541
-0.95715857
-0.95715857
-1.0335541
-1.1099494
-1.0335541
-0.95715857
-0.95715857
-0.95715857
-1.0335541
-0.95715857
-0.95715857
-0.95715857
-0.95715857
-0.95715857
-0.95715857
-0.88076305
-0.88076305
-0.88076305
-0.88076305
-0.8043678
-0.8043678
-0.8043678
-0.8043678
-0.8043678
-0.8043678
-0.88076305
-0.88076305
-0.88076305
-0.88076305
-0.8043678
-0.8043678
-0.8043678
-0.8043678
-0.88076305
-0.88076305
-0.88076305
-0.88076305
-0.88076305
-0.8043678
-0.8043678
-0.8043678
-0.8043678
-0.8043678
-0.8043678
-0.8043678
-0.8043678
-0.72797227
-0.72797227
-0.72797227
-0.8043678
-0.8043678
-0.8043678
-0.8043678
-0.88076305
-0.88076305
-0.8043678
-0.72797227
-0.72797227
-0.8043678
-0.95715857
-0.95715857
-0.88076305
-0.72797227
-0.72797227
-0.72797227
-0.72797227
-0.65157676
-0.57518125
-0.65157676
-0.65157676
-0.65157676
-0.57518125
-0.57518125
-0.57518125
-0.65157676
-0.65157676
-0.57518125
-0.57518125
-0.57518125
-0.57518125
-0.49878597
-0.42239046
-0.34599495
-0.34599495
-0.49878597
-0.49878597
-0.49878597
-0.49878597
-0.49878597
-0.42239046
-0.34599495
-0.34599495
-0.34599495
-0.34599495
-0.34599495
-0.34599495
-0.26959956
-0.26959956
-0.26959956
-0.26959956
-0.34599495
-0.26959956
-0.19320405
-0.26959956
-0.26959956
-0.26959956
-0.19320405
-0.19320405
-0.19320405
-0.19320405
-0.19320405
-0.11680877
-0.04041326
-0.04041326
-0.04041326
-0.04041326
-0.11680877
-0.11680877
0.03598225
0.11237764
0.11237764
0.03598225
-0.04041326
-0.04041326
0.03598225
0.11237764
0.11237764
0.11237764
0.03598225
0.11237764
0.18877316
0.18877316
0.18877316
0.18877316
0.11237764
0.11237764
0.11237764
0.11237764
0.18877316
0.18877316
0.18877316
0.26516855
0.26516855
0.26516855
0.26516855
0.26516855
0.26516855
0.26516855
0.26516855
0.26516855
0.26516855
0.26516855
0.18877316
0.26516855
0.26516855
0.26516855
0.18877316
0.18877316
0.18877316
0.18877316
0.18877316
0.18877316
0.18877316
0.26516855
0.26516855
0.34156394
0.26516855
0.26516855
0.26516855
0.26516855
0.34156394
0.34156394
0.34156394
0.34156394
0.26516855
0.34156394
0.34156394
0.41795945
0.41795945
0.34156394
0.26516855
0.18877316
0.26516855
0.34156394
0.34156394
0.34156394
0.34156394
0.34156394
0.34156394
0.26516855
0.26516855
0.26516855
0.34156394
0.41795945
0.34156394
0.18877316
0.18877316
0.18877316
0.26516855
0.34156394
0.34156394
0.26516855
0.26516855
0.34156394
0.34156394
0.26516855
0.18877316
0.18877316
0.26516855
0.34156394
0.34156394
0.34156394
0.34156394
0.41795945
0.41795945
0.34156394
0.34156394
0.34156394
0.34156394
0.34156394
0.41795945
0.34156394
0.26516855
0.18877316
0.26516855
0.34156394
0.34156394
0.34156394
0.34156394
0.34156394
0.34156394
0.34156394
0.26516855
0.26516855
0.26516855
0.26516855
0.26516855
0.26516855
0.26516855
0.34156394
0.34156394
0.34156394
0.34156394
0.34156394
0.41795945
0.41795945
0.41795945
0.41795945
0.4943549
0.4943549
0.4943549
0.41795945
0.34156394
0.26516855
0.34156394
0.41795945
0.41795945
0.41795945
0.41795945
0.41795945
0.41795945
0.26516855
0.11237764
0.11237764
0.18877316
0.34156394
0.26516855
0.26516855
0.34156394
0.34156394
0.34156394
0.26516855
0.11237764
0.11237764
0.03598225
0.03598225
0.03598225
0.03598225
0.03598225
0.03598225
0.03598225
0.03598225
0.11237764
0.18877316
0.26516855
0.26516855
0.18877316
0.11237764
0.11237764
0.11237764
0.11237764
0.11237764
0.11237764
0.11237764
0.03598225
-0.04041326
-0.04041326
-0.04041326
-0.04041326
0.03598225
0.03598225
0.03598225
-0.04041326
-0.04041326
-0.11680877
-0.11680877
-0.11680877
-0.11680877
-0.11680877
-0.11680877
-0.04041326
-0.11680877
-0.11680877
-0.19320405
-0.19320405
-0.11680877
-0.04041326
-0.11680877
-0.19320405
-0.19320405
-0.11680877
-0.04041326
-0.11680877
-0.19320405
-0.26959956
-0.26959956
-0.19320405
-0.19320405
-0.19320405
-0.19320405
-0.19320405
-0.11680877
-0.11680877
-0.11680877
-0.11680877
-0.11680877
-0.11680877
-0.11680877
-0.11680877
-0.11680877
-0.11680877
-0.19320405
-0.19320405
-0.19320405
-0.19320405
-0.26959956
-0.19320405
-0.11680877
-0.11680877
-0.11680877
-0.11680877
-0.19320405
-0.19320405
-0.11680877
-0.11680877
-0.11680877
-0.11680877
-0.19320405
-0.19320405
-0.26959956
-0.26959956
-0.26959956
-0.26959956
-0.19320405
-0.19320405
-0.19320405
-0.11680877
-0.19320405
-0.26959956
-0.26959956
-0.19320405
-0.19320405
-0.19320405
-0.26959956
-0.26959956
-0.26959956
-0.26959956
-0.19320405
-0.26959956
-0.26959956
-0.26959956
-0.19320405
-0.19320405
-0.19320405
-0.19320405
-0.11680877
-0.04041326
0.03598225
-0.04041326
-0.04041326
-0.11680877
-0.11680877
-0.04041326
-0.04041326
-0.11680877
-0.11680877
-0.11680877
-0.04041326
0.03598225
0.03598225
-0.04041326
-0.11680877
-0.19320405
-0.11680877
-0.04041326
0.03598225
-0.04041326
-0.11680877
-0.11680877
-0.11680877
-0.04041326
-0.04041326
-0.04041326
-0.04041326
-0.11680877
-0.11680877
-0.04041326
-0.04041326
-0.04041326
-0.04041326
-0.04041326
-0.04041326
0.03598225
-0.04041326
-0.04041326
0.03598225
-0.04041326
-0.04041326
0.03598225
0.11237764
0.18877316
0.11237764
0.03598225
-0.04041326
-0.04041326
0.03598225
0.03598225
0.11237764
0.11237764
0.03598225
0.03598225
0.03598225
0.03598225
0.11237764
0.11237764
0.11237764
0.11237764
0.03598225
0.03598225
0.03598225
0.18877316
0.26516855
0.26516855
0.26516855
0.26516855
0.26516855
0.18877316
0.11237764
0.11237764
0.03598225
0.03598225
0.03598225
0.11237764
0.11237764
0.11237764
0.11237764
0.11237764
0.11237764
0.11237764
0.11237764
0.18877316
0.18877316
0.26516855
0.26516855
0.34156394
0.34156394
0.34156394
0.26516855
0.18877316
0.11237764
0.18877316
0.34156394
0.34156394
0.26516855
0.26516855
0.18877316
0.11237764
0.11237764
0.11237764
0.11237764
0.11237764
0.18877316
0.26516855
0.34156394
0.34156394
0.34156394
0.34156394
0.34156394
0.41795945
0.34156394
0.26516855
0.18877316
0.18877316
0.18877316
0.26516855
0.26516855
0.26516855
0.26516855
0.26516855
0.26516855
0.26516855
0.26516855
0.26516855
0.26516855
0.26516855
0.26516855
0.26516855
0.18877316
0.18877316
0.11237764
0.11237764
0.03598225
0.03598225
0.03598225
0.03598225
0.03598225
-0.04041326
-0.04041326
-0.04041326
0.03598225
0.03598225
0.03598225
0.11237764
0.03598225
0.03598225
0.03598225
0.11237764
0.03598225
-0.04041326
-0.11680877
-0.11680877
-0.04041326
-0.04041326
-0.04041326
-0.04041326
-0.11680877
-0.04041326
-0.04041326
-0.04041326
-0.04041326
-0.11680877
-0.11680877
-0.11680877
-0.04041326
-0.04041326
-0.11680877
-0.19320405
-0.19320405
-0.19320405
-0.19320405
-0.26959956
-0.19320405
-0.19320405
-0.11680877
-0.11680877
-0.19320405
-0.19320405
-0.19320405
-0.26959956
-0.26959956
-0.26959956
-0.26959956
-0.19320405
-0.19320405
-0.26959956
-0.34599495
-0.42239046
-0.49878597
-0.42239046
-0.42239046
-0.42239046
-0.42239046
-0.42239046
-0.42239046
-0.49878597
-0.49878597
-0.49878597
-0.57518125
-0.57518125
-0.65157676
-0.65157676
-0.72797227
-0.72797227
-0.72797227
-0.72797227
-0.8043678
-0.8043678
-0.88076305
-0.88076305
-0.88076305
-0.8043678
-0.88076305
-0.95715857
-1.1099494
-1.1099494
-1.1863451
-1.1863451
-1.1863451
-1.1863451
-1.1863451
-1.1863451
-1.2627404
-1.2627404
-1.2627404
-1.1863451
-1.1863451
-1.2627404
-1.2627404
-1.3391356
-1.3391356
-1.3391356
-1.3391356
-1.3391356
-1.4155314
-1.3391356
-1.2627404
-1.2627404
-1.4155314
-1.5683222
-1.5683222
-1.4919267
-1.4155314
-1.3391356
-1.3391356
-1.4155314
-1.4155314
-1.4919267
-1.4919267
-1.4919267
-1.4919267
-1.4155314
-1.4155314
-1.4919267
-1.5683222
-1.5683222
-1.5683222
-1.4919267
-1.4919267
-1.5683222
-1.6447177
-1.721113
-1.6447177
-1.4919267
-1.4919267
-1.4919267
-1.4919267
-1.4919267
-1.4155314
-1.4155314
-1.3391356
-1.4155314
-1.4155314
-1.4919267
-1.5683222
-1.5683222
-1.5683222
-1.4919267
-1.4919267
-1.5683222
-1.5683222
-1.6447177
-1.721113
-1.721113
-1.6447177
-1.6447177
-1.6447177
-1.721113
-1.721113
-1.721113
-1.6447177
-1.6447177
-1.721113
-1.7975085
-1.873904
-1.9502995
-1.9502995
-2.0266948
-2.10309
-2.1794858
-2.1794858
-2.1794858
-2.10309
-2.10309
-2.1794858
-2.255881
-2.255881
-2.255881
-2.255881
-2.255881
-2.1794858
-2.1794858
-2.255881
-2.3322766
-2.408672
-2.4850676
-2.5614629
-2.5614629
-2.6378586
-2.5614629
-2.4850676
-2.5614629
-2.7142537
-2.8670447
-2.8670447
-2.8670447
-2.9434402
-2.9434402
-2.8670447
-2.8670447
-2.9434402
-3.0198357
-3.0198357
-2.9434402
-2.9434402
-2.9434402
-3.0198357
-3.0962307
-3.0962307
-3.0198357
-2.8670447
-2.8670447
-2.8670447
-2.9434402
-3.0198357
-2.9434402
-2.7906492
-2.7142537
-2.7142537
-2.7906492
-2.7906492
-2.7142537
-2.6378586
-2.5614629
-2.6378586
-2.6378586
-2.5614629
-2.5614629
-2.4850676
-2.4850676
-2.408672
-2.408672
-2.408672
-2.4850676
-2.4850676
-2.408672
-2.3322766
-2.255881
-2.1794858
-2.1794858
-2.1794858
-2.1794858
-2.10309
-2.10309
-2.10309
-2.1794858
-2.1794858
-2.10309
-2.10309
-2.1794858
-2.1794858
-2.255881
-2.255881
-2.255881
-2.255881
-2.255881
-2.255881
-2.255881
-2.255881
-2.3322766
-2.3322766
-2.3322766
-2.408672
-2.408672
-2.4850676
-2.6378586
-2.6378586
-2.6378586
-2.7142537
-2.8670447
-3.0198357
-3.0962307
-3.0962307
-3.1726267
-3.1726267
-3.2490218
-3.3254173
-3.4018128
-3.4782083
-3.6309988
-3.7837903
-3.8601859
-3.936581
-4.0129766
-4.1657667
-4.1657667
-4.2421627
-4.3185587
-4.471349
-4.700536
-4.853327
-5.082513
-5.235304
-5.46449
-5.693677
-5.922863
-6.228444
-6.686817
-7.2979803
-7.9091434
-8.443912
-8.82589
-9.284262
-9.742635
-10.201007
-10.65938
-11.117752
-11.65252
-12.34008
-13.027639
-13.715198
-14.402757
-15.166711
-15.777875
-16.312645
-16.847412
-17.458574
-18.069738
-18.604506
-19.06288
-19.521254
-19.979626
-20.437998
-20.89637
-21.278349
-21.73672
-22.271488
-23.035442
-23.952188
-24.868933
-25.78568
-26.778818
-27.924751
-29.070683
-30.29301
-31.515335
-32.66127
-33.8072
-35.02953
-36.251854
-37.55058
-38.69651
-39.918835
-41.293957
-42.89826
-44.578957
-46.25966
-48.01675
-49.926643
-51.83653
-53.364437
-54.35758
-55.197926
-56.038277
-56.573048
-56.95502
-57.489788
-58.559322
-60.01084
-61.615143
-63.066658
-64.51817
-65.89329
-67.03922
-68.10876
-69.331085
-70.78259
-72.081314
-73.30365
-74.373184
-75.671906
-76.97063
-78.04017
-78.72772
-79.03331
-78.95691
-78.574936
-78.04017
-77.65819
-77.505394
-77.581795
-77.581795
-77.505394
-77.3526
-77.199814
-76.97063
-76.588646
-76.20667
-75.90109
-75.8247
-75.8247
-75.7483
-75.51911
-75.21353
-74.75516
-74.44958
-75.060745
-77.12342
-79.1861
-78.804115
-75.59551
-72.081314
-70.32423
-69.636665
-69.025505
-68.56713
-68.41434
-68.337944
-67.80317
-67.115616
-66.733635
-66.733635
-66.35166
-65.43491
-64.44177
-63.830612
-63.601425
-63.601425
-63.601425
-63.37224
-63.066658
-62.913864
-63.066658
-63.601425
-64.13619
-64.51817
-64.74736
-64.97654
-65.12933
-64.97654
-63.9834
-61.99712
-58.712116
-54.81595
-52.065716
-51.98932
-52.75327
-51.454548
-48.322334
-45.877678
-45.190125
-45.03733
-44.273376
-43.280235
-43.05105
-42.974655
-41.98151
-40.759186
-40.453606
-40.835583
-41.06477
-40.835583
-40.22442
-39.842438
-39.842438
-39.99523
-40.30081
-40.682793
-40.606396
-39.918835
-39.76605
-40.453606
-41.293957
-41.523144
-41.599537
-42.287094
-43.280235
-43.891403
-44.12059
-45.113728
-46.870823
-48.475124
-49.391872
-50.23222
-51.530945
-53.211643
-54.58676
-55.50351
-56.649437
-57.948162
-58.712116
-58.864906
-59.399673
-60.39282
-61.385956
-61.99712
-62.455494
-63.44864
-64.74736
-65.7405
-66.428055
-67.4976
-68.87271
-70.01864
-70.78259
-71.546555
-72.69248
-73.99121
-74.75516
-75.21353
-75.8247
-76.43587
-76.66505
-76.66505
-76.81784
-77.199814
-77.429
-77.3526
-77.12342
-77.12342
-77.276215
-77.199814
-77.04702
-76.89423
-76.89423
-76.74144
-76.43587
-76.13027
-75.97749
-75.90109
-75.671906
-75.366325
-75.13714
-74.90795
-74.60237
-74.22039
-73.91481
-73.68562
-73.38004
-72.92167
-72.463295
-72.157715
-71.77574
-71.39376
-71.08818
-70.78259
-70.40062
-69.86585
-69.25469
-68.49073
-67.87957
-67.57399
-67.3448
-67.115616
-66.810036
-66.50445
-66.19887
-65.89329
-65.43491
-64.97654
-64.67096
-64.59457
-64.51817
-64.36538
-64.212585
-64.212585
-64.44177
-64.44177
-64.212585
-63.9834
-63.830612
-63.75421
-63.601425
-63.44864
-63.44864
-63.44864
-63.21945
-62.913864
-62.53189
-62.226307
-61.84433
-61.538746
-61.15677
-60.85119
-60.698395
-60.698395
-60.77479
-60.92758
-61.15677
-61.462353
-61.84433
-62.3791
-62.913864
-63.677826
-64.51817
-65.43491
-66.27526
-67.03922
-67.65038
-68.26154
-68.79632
-69.25469
-69.71306
-70.17143
-70.7062
-71.08818
-71.31737
-71.85213
-72.53969
-72.92167
-72.61609
-72.3869
-72.92167
-73.99121
-74.678764
-74.52597
-74.22039
-74.22039
-74.144
-73.762024
-73.456436
-73.60923
-73.456436
-72.845276
-72.081314
-71.85213
-71.69934
-70.85899
-69.71306
-69.331085
-69.636665
-69.636665
-68.949104
-68.41434
-68.71992
-69.40748
-69.636665
-69.71306
-70.32423
-71.31737
-72.081314
-72.53969
-73.38004
-74.52597
-75.671906
-76.74144
-78.04017
-79.72086
-81.17238
-82.24191
-83.235054
-84.45738
-85.832504
-87.054825
-88.04797
-89.1939
-90.49262
-91.40937
-91.867744
-92.096924
-92.32612
-92.402504
-92.173325
-91.867744
-91.71495
-91.63855
-91.63855
-91.56216
-91.63855
-92.02053
-92.402504
-92.5553
-92.78449
-93.24285
-93.85402
-94.46519
-94.99995
-95.611115
-96.37507
-96.98624
-97.29182
-97.5974
-97.826584
-97.97937
-98.05577
-98.208565
-98.437744
-98.66694
-99.04891
-99.58368
-100.27124
-100.88241
-101.340775
-101.87554
-102.5631
-103.32706
-103.861824
-104.09101
-104.3202
-104.62578
-104.93136
-105.16055
-105.38973
-105.69532
-106.15369
-106.68845
-107.07043
-107.5288
-108.063576
-108.75113
-109.4387
-110.12625
-110.81381
-111.57777
-112.34172
-113.105675
-113.716835
-114.327995
-114.93916
-115.47394
-115.932304
-116.314285
-116.619865
-117.00184
-117.38381
-117.76579
-118.14777
-118.60614
-118.98813
-119.29371
-119.67568
-120.21045
-120.82161
-121.1272
-121.356384
-121.96755
-122.88429
-123.34266
-123.26627
-123.57185
-124.94697
-126.70406
-127.468025
-127.391624
-127.31522
-127.7736
-128.38475
-128.61394
-128.69034
-129.3015
-130.44743
-131.36418
-131.51697
-131.44058
-131.51697
-131.89896
-132.35732
-132.81569
-133.27406
-133.73244
-134.19081
-134.4964
-134.42
-134.03802
-133.50325
-133.12128
-132.81569
-132.81569
-133.27406
-134.3436
-135.7951
-137.17023
-138.01057
-138.39255
-138.31616
-138.39255
-139.00372
-140.30244
-142.05954
-143.51106
-144.27501
-144.27501
-144.12222
-144.19861
-145.11536
-146.94885
-149.92827
-153.82443
-157.41502
-159.4013
-159.09572
-157.33862
-155.58153
-154.74118
-155.19957
-156.26909
-157.56781
-158.79013
-159.63051
-160.16527
-160.39445
-160.47086
-160.31805
-159.85968
-159.24852
-159.01932
-159.55411
-160.54723
-161.54037
-161.99875
-161.61678
-160.39445
-158.79013
-157.64421
-157.41502
-157.94978
-158.48456
-158.48456
-157.79701
-156.65108
-155.35234
-154.05362
-152.98409
-151.99095
-150.9978
-149.62268
-148.01839
-146.41408
-145.19176
-144.4278
-144.04582
-143.81664
-143.43466
-142.7471
-142.13594
-141.75397
-141.83035
-141.83035
-141.75397
-141.67757
-141.75397
-141.52477
-140.83722
-139.84407
-139.3093
-139.4621
-139.4621
-138.92732
-138.08698
-138.31616
-139.84407
-141.98314
-142.6707
-141.06639
-138.85092
-138.16338
-138.46895
-138.23978
-137.32303
-137.39941
-138.92732
-140.14966
-139.61488
-138.39255
-138.16338
-138.69814
-138.77454
-138.69814
-138.92732
-139.15651
-138.69814
-137.85779
-137.24663
-137.7814
-138.92732
-139.5385
-139.76767
-140.30244
-140.99
-141.37198
-141.60117
-141.90675
-142.7471
-143.66385
-144.04582
-144.35141
-145.11536
-145.72652
-145.87932
-146.18489
-146.94885
-147.86559
-148.78233
-149.31711
-149.69908
-150.38664
-151.22699
-151.91455
-152.60211
-153.21327
-153.67165
-154.05362
-154.512
-155.27596
-155.81071
-156.1163
-156.65108
-157.79701
-159.01932
-159.55411
-159.70688
-160.24165
-161.08202
-162.07515
-162.68631
-162.9155
-162.9919
-163.37387
-163.67946
-163.98503
-164.367
-165.05457
-165.51295
-166.2005
-166.2769
-173.0761
-188.81357
-195.38356
-183.46588
-166.58247
-160.24165
-164.749
-170.47865
-171.47179
-169.25632
-167.9576
-168.79794
-170.47865
-171.1662
-170.86061
-170.40225
-170.40225
-170.78424
-171.01341
-171.1662
-171.2426
-171.08981
-170.93701
-170.70784
-170.47865
-170.40225
-170.40225
-170.47865
-170.47865
-170.24945
-169.9439
-169.79109
-170.24945
-170.86061
-171.319
-172.00655
-172.6177
-172.15935
-171.1662
-170.63144
-170.55504
-170.40225
-169.6383
-168.79794
-168.79794
-169.10352
-168.79794
-168.64516
-169.4855
-170.47865
-170.78424
-170.70784
-171.08981
-171.54819
-171.77736
-171.77736
-172.08295
-172.54132
-172.54132
-172.00655
-171.77736
-172.00655
-172.08295
-171.93016
-171.85376
-171.85376
-171.93016
-171.77736
-171.47179
-171.319
-171.3954
-171.319
-171.1662
-171.08981
-170.86061
-170.55504
-170.24945
-170.32585
-170.63144
-170.78424
-170.55504
-170.32585
-170.32585
-170.24945
-170.09666
-169.71469
-169.5619
-169.5619
-169.6383
-169.5619
-169.4855
-169.4091
-169.5619
-169.4855
-169.02715
-167.65201
-167.72841
-165.05457
-139.08012
-108.67474
-114.78637
-150.53943
-177.35423
-177.58344
-165.20737
-159.4777
-163.98503
-170.32585
-172.08295
-169.8675
-167.80481
-167.5756
-168.33957
-167.65201
-162.9919
-158.10258
-158.48456
-163.0683
-166.50609
-166.3533
-164.4434
-163.37387
-163.37387
-163.52666
-163.29747
-163.0683
-163.0683
-163.22107
-163.22107
-162.83911
-162.22794
-161.46397
-161.1584
-161.76956
-162.83911
-163.22107
-162.30432
-161.1584
-161.00562
-161.38757
-161.46397
-161.46397
-162.07515
-162.9919
-163.37387
-163.14467
-163.14467
-163.75586
-164.29062
-164.4434
-164.749
-165.51295
-166.2005
-166.2005
-165.89491
-166.04771
-166.96446
-167.9576
-167.80481
-166.65887
-165.97131
-166.2005
-166.96446
-167.34644
-167.27005
-167.65201
-168.95074
-170.09666
-170.02026
-169.3327
-169.4855
-170.78424
-171.85376
-171.85376
-171.62459
-172.08295
-172.84691
-173.38168
-173.68726
-174.22203
-175.06238
-175.67354
-176.05551
-176.3611
-176.51389
-176.66669
-176.97226
-177.8126
-178.72935
-179.4933
-179.72249
-179.95169
-180.48645
-180.94482
-181.174
-181.09763
-181.2504
-181.78517
-182.31993
-182.54913
-182.54913
-182.8547
-183.38948
-183.84784
-183.92424
-184.00064
-184.30623
-184.76459
-185.14658
-185.29936
-185.37576
-185.60493
-185.75774
-185.60493
-185.52853
-185.75774
-186.06332
-186.2925
-186.3689
-186.3689
-186.44528
-186.44528
-186.44528
-186.44528
-186.44528
-186.3689
-186.2925
-186.21611
-186.13972
-186.06332
-185.98692
-185.98692
-185.83414
-185.52853
-185.07018
-184.45901
-183.77144
-183.0839
-182.8547
-182.77832
-182.54913
-181.93797
-181.09763
-180.56284
-180.48645
-180.63924
-180.71564
-180.48645
-180.25728
-180.18088
-180.10448
-180.02808
-179.79889
-179.72249
-179.79889
-179.79889
-179.79889
-179.72249
-179.64609
-179.64609
-179.72249
-179.87529
-179.95169
-179.87529
-179.64609
-179.4169
-179.34053
-179.11133
-178.80574
-178.65295
-178.57655
-178.50018
-178.34738
-178.1182
-178.0418
-178.0418
-178.1182
-178.27098
-178.42378
-178.42378
-178.34738
-178.34738
-178.57655
-178.80574
-179.03494
-179.26413
-179.4933
-179.72249
-179.79889
-179.79889
-179.72249
-179.4933
-179.34053
-179.34053
-179.4933
-179.72249
-180.02808
-180.25728
-180.48645
-180.71564
-180.94482
-181.2504
-181.55598
-181.86157
-182.31993
-182.77832
-183.31308
-183.54227
-183.77144
-183.92424
-184.22983
-184.53542
-184.84099
-184.99377
-185.07018
-185.14658
-185.22298
-185.37576
-185.52853
-185.83414
-186.13972
-186.3689
-186.44528
-186.59808
-186.75087
-186.98007
-187.13286
-187.28564
-187.43843
-187.74402
-187.9732
-188.27878
-188.66077
-188.96634
-189.19553
-189.27193
-189.04274
-188.27878
-188.04959
-188.88994
-190.26508
-191.10542
-191.33461
-191.33461
-191.48738
-191.71658
-191.94577
-192.02217
-192.32773
-192.55693
-192.9389
-193.0153
2505.6538
-168.33957
283.3867
946.1172
989.1278
318.60498
-348.70923
-490.26996
-261.16003
-77.276215
-100.34763
-205.54416
-246.49211
-212.80173
-174.68039
-173.0761
-192.17496
-202.9467
-198.66856
-191.02902
-189.57751
-192.86252
-195.38356
-195.07797
-193.62646
-193.24448
-193.85565
-194.61961
-194.7724
-194.54321
-194.31403
-194.31403
-194.31403
-194.16122
-193.93205
-193.77927
-193.70287
-193.70287
-193.62646
-193.55006
-193.47368
-193.47368
-193.47368
-193.55006
-193.55006
-193.47368
-193.32088
-193.24448
-193.24448
-193.24448
-193.24448
-193.24448
-193.0917
-192.9389
-192.86252
-192.78612
-192.70972
-192.55693
-192.40413
-192.25136
-192.17496
-192.17496
-192.02217
-191.86937
-191.64018
-191.56378
-191.56378
-191.64018
-191.64018
-191.64018
-191.48738
-191.41101
-191.41101
-191.41101
-191.41101
-191.33461
-191.25821
-191.18181
-191.10542
-191.02902
-190.87622
-190.72343
-190.64703
-190.57066
-190.57066
-190.57066
-190.49426
-190.34146
-190.18867
-189.95947
-189.80669
-189.65392
-189.50111
-189.50111
-189.34833
-189.19553
-188.96634
-188.66077
-188.58437
-188.43158
-188.20238
-187.9732
-187.66762
-187.51483
-187.36203
-187.20924
-186.98007
-186.75087
-186.44528
-186.13972
-185.83414
-185.60493
-185.29936
-184.99377
-184.6118
-184.38263
-184.15343
-183.84784
-183.61867
-183.31308
-183.0839
-182.70192
-182.16714
-181.70879
-181.2504
-180.86842
-180.48645
-180.02808
-179.5697
-179.18773
-178.88214
-178.50018
-178.19458
-177.7362
-177.35423
-176.97226
-176.3611
-175.74994
-175.06238
-174.4512
-173.84004
-173.38168
-172.84691
-172.38853
-171.85376
-171.2426
-170.55504
-169.9439
-169.4091
-168.95074
-168.56876
-168.33957
-167.9576
-167.5756
-167.11725
-166.65887
-166.2769
-165.89491
-165.66573
-165.36015
-165.05457
-164.749
-164.4434
-164.13782
-163.90865
-163.75586
-163.52666
-163.22107
-162.9155
-162.60991
-162.45712
-162.30432
-162.07515
-161.76956
-161.46397
-161.2348
-161.00562
-160.77643
-160.47086
-160.16527
-159.78328
-159.4777
-159.09572
-158.71376
-158.25537
-157.72061
-157.18584
-156.57468
-156.03992
-155.50513
-155.12317
-154.81758
-154.58838
-154.28282
-153.97723
-153.59526
-152.98409
-152.14374
-151.22699
-150.31026
-149.39351
-148.47676
-147.56001
-146.41408
-145.26814
-144.04582
-142.6707
-142.21234
-143.12907
-144.19861
-143.89304
-141.67757
-138.92732
-137.09383
-136.55907
-136.63547
-136.86465
-136.86465
-135.7951
-133.65604
-131.74615
-130.753
-130.44743
-130.29463
-129.91266
-128.99591
-127.85
-126.62766
-125.40534
-124.64138
-124.25941
-123.80103
-122.960686
-122.04394
-120.89801
-119.98126
-119.21731
-118.529755
-118.07138
-117.53661
-116.69626
-115.70312
-114.709984
-113.716835
-112.800095
-112.18893
-111.57777
-110.81381
-109.897064
-108.90392
-107.83439
-106.91765
-106.07729
-105.16055
-104.167404
-103.17426
-102.6395
-102.6395
-102.48671
-101.951935
-101.646355
-100.9588
-99.201706
-97.06264
-95.53472
-94.77077
-94.1596
-92.86088
-91.56216
-90.7982
-89.72867
-87.97157
-86.52006
-86.29088
-86.21448
-85.22134
-83.922615
-83.15866
-82.623886
-81.78354
-80.56121
-79.797264
-79.41528
-78.34574
-76.97063
-76.05388
-75.366325
-74.60237
-73.762024
-72.92167
-72.23411
-71.47015
-70.47701
-69.25469
-68.10876
-66.96282
-65.6641
-64.28899
-63.21945
-62.455494
-61.84433
-61.15677
-60.545605
-60.24003
-60.16363
-59.62886
-58.78851
-58.78851
-59.246883
-59.094093
-58.330135
-57.184208
-55.274323
-52.906063
-50.91978
-50.614197
-52.218506
-53.211643
-51.60734
-49.544662
-49.009895
-48.62792
-47.2528
-46.030476
-46.56524
-47.711174
-47.10001
-44.88454
-43.43303
-43.356632
-42.74547
-41.446747
-41.141163
-41.98151
-42.592678
-41.75233
-40.37721
-40.22442
-40.53
-39.460464
-37.932552
-38.00895
-38.69651
-38.085346
-36.557438
-35.793484
-35.946274
-35.793484
-34.800343
-34.03639
-34.18918
-34.03639
-33.043247
-32.202896
-31.820919
-31.515335
-31.209755
-31.133362
-31.286152
-31.438942
-31.286152
-30.827778
-30.522198
-30.4458
-30.216614
-30.369406
-31.591732
-33.50162
-35.18232
-36.099064
-36.633835
-37.168602
-37.474182
-37.168602
-36.78662
-36.939415
-36.78662
-36.022667
-35.411507
-35.564297
-36.022667
-36.022667
-35.793484
-36.251854
-36.78662
-36.17546
-34.64755
-33.578014
-33.043247
-32.126503
-30.674988
-29.376265
-28.45952
-27.313587
-25.78568
-24.181376
-22.959047
-21.813116
-20.437998
-18.833693
-17.305784
-16.007061
-14.784734
-13.638802
-12.722056
-11.958103
-11.194148
-10.201007
-9.284262
-8.902286
-8.749494
-8.367517
-7.9855394
-7.9855394
-8.2147255
-8.443912
-8.367517
-8.520308
-8.97868
-9.513448
-9.81903
-10.201007
-10.888567
-11.65252
-12.110893
-12.492871
-13.180429
-14.02078
-14.631944
-15.090316
-15.625083
-16.38904
-17.076597
-17.611366
-17.993343
-18.604506
-19.139277
-19.597647
-19.979626
-20.361603
-20.667183
-20.972765
-21.278349
-21.507534
-21.813116
-21.965906
-22.042301
-22.195093
-22.42428
-22.577072
-22.653467
-22.653467
-22.72986
-22.882652
-22.882652
-22.882652
-22.882652
-22.882652
-22.882652
-22.882652
-22.959047
-23.035442
-23.11184
-23.11184
-23.11184
-23.26463
-23.341024
-23.493816
-23.646608
-23.875792
-24.104979
-24.334166
-24.486958
-24.639748
-24.945328
-25.250912
-25.480099
-25.78568
-26.244051
-26.62603
-27.084402
-27.542774
-27.924751
-28.383123
-28.688707
-29.147078
-29.681847
-30.216614
-30.674988
-31.209755
-31.668129
-32.202896
-32.737663
-33.11964
-33.50162
-33.95999
-34.494762
-34.876736
-35.33511
-35.793484
-36.251854
-36.633835
-37.092205
-37.474182
-37.932552
-38.390926
-38.69651
-39.078487
-39.460464
-39.918835
-40.22442
-40.53
-40.759186
-40.988373
-41.293957
-41.675934
-42.057907
-42.439884
-42.66907
-42.89826
-43.203842
-43.43303
-43.662216
-43.73861
-43.967793
-44.426167
-45.03733
-45.419308
-45.5721
-45.80129
-46.18326
-46.641636
-47.023613
-47.481987
-47.94036
-48.245937
-48.62792
-49.009895
-49.391872
-49.850246
-50.23222
-50.690594
-51.148968
-51.530945
-51.91292
-52.294895
-52.75327
-53.13525
-53.517227
-53.899204
-54.35758
-54.73955
-55.12153
-55.50351
-55.885487
-56.34386
-56.725834
-57.031414
-57.336998
-57.566185
-57.87177
-58.17735
-58.482933
-58.712116
-58.941303
-59.246883
-59.47607
-59.552467
-59.705257
-60.01084
-60.39282
-60.77479
-61.080376
-61.385956
-61.615143
-61.84433
-61.99712
-62.073517
-62.302704
-62.684677
-62.990265
-63.295845
-63.525032
-63.830612
-64.0598
-64.28899
-64.51817
-64.82375
-65.12933
-65.43491
-65.7405
-66.04608
-66.27526
-66.50445
-66.733635
-66.88643
-66.96282
-67.115616
-67.421196
-67.87957
-68.337944
-68.56713
-68.71992
-68.949104
-69.25469
-69.71306
-70.09504
-70.40062
-70.62981
-70.78259
-70.93539
-71.16457
-71.47015
-71.77574
-72.081314
-72.3105
-72.53969
-72.768875
-72.99806
-73.150856
-73.456436
-73.68562
-73.99121
-74.22039
-74.44958
-74.678764
-74.90795
-75.060745
-75.13714
-75.289925
-75.51911
-75.8247
-76.05388
-76.283066
-76.51225
-76.81784
-76.97063
-77.12342
-77.199814
-77.429
-77.65819
-77.96377
-78.19295
-78.42214
-78.65132
-78.804115
-79.03331
-79.26249
-79.41528
-79.56807
-79.797264
-80.02644
-80.25564
-80.40842
-80.63761
-80.86679
-80.94319
-81.095985
-81.325165
-81.55436
-81.707146
-81.78354
-81.93633
-82.16551
-82.31831
-82.47111
-82.623886
-82.77668
-82.92947
-83.08226
-83.311455
-83.46424
-83.617035
-83.846214
-84.07541
-84.1518
-84.30459
-84.45738
-84.610176
-84.839355
-84.99215
-85.06854
-85.22134
-85.37413
-85.52692
-85.7561
-85.98529
-86.138084
-86.29088
-86.44366
-86.52006
-86.59645
-86.74925
-87.054825
-87.28401
-87.360405
-87.5132
-87.742386
-87.89518
-87.97157
-88.12436
-88.20076
-88.35355
-88.42995
-88.50633
-88.50633
-88.65913
-88.73553
-88.88832
-89.04111
-89.1939
-89.346695
-89.49948
-89.49948
-89.49948
-89.575874
-89.652275
-89.72867
-89.881454
-90.11065
-90.263435
-90.41623
-90.64542
-90.951
-91.180176
-91.40937
-91.56216
-91.71495
-91.867744
-92.096924
-92.402504
-92.70809
-92.93727
-93.24285
-93.472046
-93.62484
-93.85402
-94.1596
-94.388794
-94.61797
-94.77077
-94.99995
-95.22914
-95.38193
-95.53472
-95.611115
-95.687515
-95.76391
-95.916695
-96.06949
-96.22228
-96.298676
-96.37507
-96.45147
-96.45147
-96.37507
-96.37507
-96.45147
-96.45147
-96.45147
-96.52786
-96.52786
-96.60426
-96.68065
-96.68065
-96.68065
-96.75704
-96.75704
-96.60426
-96.45147
-96.37507
-96.52786
-96.52786
-96.37507
-96.298676
-96.298676
-96.37507
-96.298676
-96.14589
-96.06949
-95.993095
-95.916695
-95.76391
-95.611115
-95.45832
-95.38193
-95.38193
-95.305534
-95.07635
-94.84717
-94.694374
-94.54157
-94.388794
-94.1596
-93.93042
-93.701225
-93.54844
-93.395645
-93.166466
-92.93727
-92.6317
-92.402504
-92.173325
-92.02053
-91.79134
-91.48576
-91.180176
-90.874596
-90.49262
-90.18704
-89.957855
-89.80506
-89.49948
-89.1175
-88.73553
-88.50633
-88.35355
-88.04797
-87.742386
-87.436806
-87.054825
-86.59645
-86.21448
-85.9089
-85.67971
-85.52692
-85.22134
-84.839355
-84.53378
-84.22819
-83.846214
-83.540634
-83.15866
-82.85308
-82.54749
-82.24191
-82.01273
-81.78354
-81.47796
-81.019585
-80.56121
-80.25564
-79.95004
-79.64447
-79.33889
-79.109695
-78.72772
-78.42214
-78.11656
-77.810974
-77.505394
-77.276215
-77.04702
-76.81784
-76.588646
-76.35947
-75.97749
-75.671906
-75.366325
-75.289925
-75.289925
-75.13714
-74.678764
-74.144
-73.68562
-73.456436
-73.22725
-72.92167
-72.61609
-72.23411
-71.85213
-71.39376
-71.01178
-70.78259
-70.47701
-70.09504
-69.71306
-69.331085
-69.17829
-69.025505
-68.71992
-68.18515
-67.65038
-67.03922
-66.65724
-66.428055
-66.27526
-66.04608
-65.58771
-65.05294
-64.44177
-64.212585
-64.28899
-64.212585
-63.601425
-62.913864
-62.608284
-62.455494
-62.149914
-61.767933
-61.309563
-60.77479
-60.31642
-59.934444
-59.705257
-59.47607
-59.094093
-58.559322
-58.100952
-57.718975
-57.336998
-56.878624
-56.267464
-55.6563
-55.274323
-55.197926
-55.045135
-54.73955
-54.281178
-53.822807
-53.364437
-53.058853
-52.60048
-52.14211
-51.91292
-51.60734
-51.22536
-50.843384
-50.461407
-50.155823
-49.77385
-49.315475
-49.009895
-48.70431
-48.39873
-48.169548
-47.863964
-47.481987
-47.176403
-46.870823
-46.56524
-46.25966
-45.95408
-45.648495
-45.342915
-44.960938
-44.578957
-44.19698
-43.967793
-43.73861
-43.43303
-43.05105
-42.66907
-42.439884
-42.210697
-41.75233
-41.293957
-40.988373
-40.682793
-40.30081
-39.61325
-38.925697
-38.620113
-38.69651
-38.772903
-38.543716
-38.00895
-37.55058
-37.092205
-36.78662
-36.557438
-36.404648
-36.099064
-35.793484
-35.4879
-35.18232
-34.953133
-34.571156
-34.18918
-33.883595
-33.730804
-33.425224
-33.11964
-32.81406
-32.584873
-32.432083
-32.279293
-31.97371
-31.591732
-31.286152
-31.056965
-30.75138
-30.4458
-30.140219
-29.911032
-29.605452
-29.376265
-29.223475
-28.917894
-28.61231
-28.230333
-28.001146
-27.771961
-27.46638
-27.160797
-26.93161
-26.702425
-26.473238
-26.167656
-26.09126
-26.09126
-25.938469
-25.709282
-25.403702
-25.174515
-25.021725
-24.792538
-24.41056
-24.028584
-24.028584
-24.104979
-24.028584
-23.723003
-23.493816
-23.341024
-23.26463
-23.188234
-23.11184
-22.806255
-22.577072
-22.271488
-22.118698
-21.965906
-21.813116
-21.660324
-21.431139
-21.201952
-21.049162
-20.89637
-20.74358
-20.437998
-20.132416
-19.597647
-19.06288
-18.91009
-19.139277
-19.292067
-19.06288
-18.680902
-18.375322
-18.146135
-17.840553
-17.534971
-17.382181
-17.22939
-17.076597
-16.771017
-16.54183
-16.38904
-16.236248
-15.243108
-13.409616
-12.569265
-13.5624075
-14.861131
-15.166711
-14.555548
-13.944385
-13.867989
-13.867989
-13.638802
-13.3332205
-12.951243
-12.645661
-12.34008
-12.263684
-12.110893
-11.881707
-11.499729
-11.270543
-11.041357
-10.888567
-10.735775
-10.506589
-10.124612
-9.742635
-9.589844
-9.589844
-9.360658
-9.055076
-8.97868
-8.902286
-8.82589
-8.596703
-8.2911215
-8.061934
-7.8327484
-7.6799574
-7.5271664
-7.3743753
-7.2979803
-7.2215853
-7.0687943
-6.839608
-6.45763
-6.152049
-5.999258
-5.999258
-5.922863
-5.770072
-5.46449
-5.235304
-5.082513
-5.006117
-5.006117
-4.776931
-4.471349
-4.1657667
-3.936581
-3.8601859
-3.7073944
-3.4782083
-3.2490218
-3.0962307
-3.0198357
-2.7142537
-2.3322766
-2.10309
-2.1794858
-2.10309
-1.873904
-1.5683222
-1.3391356
-1.3391356
-1.3391356
-1.3391356
-1.1863451
-0.95715857
-0.72797227
-0.49878597
-0.34599495
-0.19320405
0.03598225
0.18877316
0.26516855
0.5707503
0.95272756
1.3347048
1.4111003
1.3347048
1.4111003
1.6402866
2.0222638
2.404241
2.5570319
2.7098227
2.7862182
3.0154047
3.244591
3.5501726
3.8557546
4.0085454
4.161336
4.3905225
4.619709
4.9252906
5.0780816
5.2308726
5.383663
5.689245
5.9184313
6.2240133
6.4531994
6.6059904
6.7587814
6.9115725
7.1407585
7.3699446
7.5991316
7.8283176
8.057505
8.286691
8.668668
9.050645
9.356227
9.432622
9.509018
9.585413
9.890995
10.120181
10.425763
10.502159
10.654949
10.80774
10.960531
11.113322
11.266113
11.571694
12.030067
12.259254
12.259254
12.182858
12.259254
12.48844
12.870417
13.099604
13.252395
13.328791
13.557976
13.710768
13.939953
14.16914
14.321931
14.398327
14.398327
14.474721
14.551117
14.780304
14.933095
15.085885
15.085885
15.085885
15.238676
15.315072
15.315072
15.315072
15.467863
15.773444
16.00263
16.079025
16.15542
16.537397
16.919376
17.148561
17.224957
17.072166
16.99577
17.072166
17.377748
17.759726
17.98891
17.98891
17.98891
18.065308
18.370888
18.67647
18.982052
19.211239
19.440424
19.593216
19.746006
19.975193
20.662752
21.503101
21.655893
21.273914
21.04473
21.273914
21.732288
22.037868
22.114265
22.267056
22.496243
22.649035
22.649035
22.572638
22.649035
22.801825
23.03101
23.336592
23.565779
23.642174
23.642174
23.642174
23.71857
23.71857
23.71857
23.71857
23.794966
23.947758
23.947758
23.947758
23.947758
24.024153
24.100546
24.100546
23.947758
24.024153
24.100546
24.100546
24.17694
24.329733
24.482525
24.329733
24.024153
23.642174
23.565779
23.489384
23.336592
23.260197
23.183802
23.260197
23.260197
23.260197
23.107405
23.03101
23.03101
22.954617
22.954617
22.87822
22.801825
22.801825
22.72543
22.649035
22.572638
22.572638
22.572638
22.496243
22.496243
22.496243
22.419847
22.34345
22.19066
22.114265
22.19066
22.267056
22.267056
22.19066
22.114265
22.037868
22.037868
22.114265
22.267056
22.267056
22.267056
22.267056
22.267056
22.19066
22.114265
22.114265
22.19066
22.267056
22.267056
22.19066
22.114265
22.037868
21.961473
22.037868
22.19066
22.267056
22.267056
22.114265
22.037868
22.037868
22.114265
22.114265
22.114265
22.267056
22.572638
22.649035
22.267056
21.961473
21.961473
22.19066
22.19066
22.114265
22.037868
22.114265
22.114265
22.114265
22.037868
22.114265
22.19066
22.34345
22.34345
22.419847
22.419847
22.496243
22.572638
22.72543
22.801825
22.87822
22.87822
23.03101
23.107405
23.183802
23.260197
23.336592
23.489384
23.642174
23.71857
23.565779
23.565779
23.71857
23.87136
23.947758
23.87136
23.794966
23.794966
23.87136
23.87136
23.947758
24.024153
24.100546
24.100546
24.100546
24.100546
24.100546
24.100546
24.100546
24.100546
24.100546
24.100546
24.100546
24.100546
24.100546
24.100546
24.024153
23.87136
23.71857
23.642174
23.642174
23.71857
23.71857
23.71857
23.71857
23.642174
23.642174
23.71857
23.642174
23.489384
23.260197
23.183802
23.183802
23.260197
23.260197
23.183802
23.260197
23.412987
23.565779
23.336592
22.954617
22.72543
22.801825
23.03101
23.03101
22.87822
22.649035
22.572638
22.572638
22.649035
22.72543
22.72543
22.72543
22.572638
22.419847
22.419847
22.34345
22.267056
22.267056
22.267056
22.19066
22.114265
21.961473
21.88508
21.88508
21.961473
21.961473
21.88508
21.808683
21.732288
21.732288
21.732288
21.808683
21.808683
21.808683
21.732288
21.732288
21.732288
21.732288
21.808683
21.732288
21.732288
21.655893
21.655893
21.732288
21.655893
21.655893
21.655893
21.655893
21.579498
21.503101
21.503101
21.579498
21.655893
21.655893
21.579498
21.503101
21.732288
21.88508
21.88508
21.732288
21.655893
21.732288
21.88508
21.961473
22.037868
22.114265
22.19066
22.267056
22.34345
22.34345
22.419847
22.496243
22.496243
22.419847
22.19066
22.114265
22.114265
22.114265
21.961473
21.88508
21.961473
21.961473
21.961473
21.88508
21.808683
21.732288
21.503101
21.273914
21.04473
20.968332
20.968332
20.968332
20.968332
20.89194
20.815544
20.662752
20.50996
20.35717
20.20438
19.975193
19.898796
19.822403
19.822403
19.669611
19.440424
19.287634
19.211239
19.134844
19.058447
18.982052
18.905657
18.82926
18.752867
18.600075
18.52368
18.370888
18.218098
18.141703
18.065308
18.065308
17.98891
17.83612
17.68333
17.68333
17.759726
17.83612
17.912516
17.912516
17.912516
17.912516
17.759726
17.68333
17.759726
17.759726
17.759726
17.68333
17.68333
17.83612
17.912516
17.98891
17.912516
17.912516
18.065308
18.294493
18.447283
18.447283
18.370888
18.370888
18.370888
18.370888
18.370888
18.52368
18.67647
18.82926
18.905657
18.905657
18.905657
18.982052
19.058447
19.211239
19.287634
19.364029
19.51682
19.593216
19.746006
19.822403
19.898796
19.975193
19.975193
19.975193
20.051588
20.280775
20.433565
20.586357
20.586357
20.739147
20.89194
21.04473
21.121124
21.121124
21.19752
21.350311
21.503101
21.655893
21.808683
21.961473
22.037868
22.114265
22.267056
22.496243
22.72543
22.87822
23.03101
23.03101
23.03101
23.183802
23.489384
23.71857
23.71857
23.565779
23.489384
23.565779
23.794966
24.024153
24.100546
24.024153
23.947758
24.024153
24.17694
24.253338
24.253338
24.253338
24.406128
24.482525
24.482525
24.406128
24.406128
24.482525
24.55892
24.55892
24.635315
24.635315
24.71171
24.71171
24.71171
24.635315
24.71171
24.940897
25.093689
25.093689
24.940897
24.788107
24.788107
24.864502
24.940897
25.093689
25.093689
25.017294
24.940897
25.093689
25.475664
25.781246
25.628456
25.322874
25.170082
25.170082
25.246477
25.322874
25.475664
25.552061
25.552061
25.552061
25.628456
25.704851
25.704851
25.704851
25.781246
25.934038
26.010433
26.163223
26.239618
26.39241
26.468805
26.468805
26.5452
26.697992
26.850782
26.774387
27.079967
28.07311
28.91346
28.455088
27.23276
26.468805
26.621597
27.003574
26.92718
26.5452
26.239618
26.239618
26.39241
26.39241
26.316013
26.163223
26.010433
25.934038
26.08683
26.239618
26.239618
26.163223
26.08683
26.08683
26.163223
26.316013
26.468805
26.468805
26.316013
26.239618
26.239618
26.316013
26.468805
26.5452
26.621597
26.774387
26.850782
26.774387
26.774387
26.850782
27.003574
27.156366
27.156366
27.156366
27.23276
27.309155
27.385551
27.461946
27.538342
27.538342
27.461946
27.385551
27.385551
27.461946
27.538342
27.614737
27.843924
28.149504
28.37869
28.455088
28.37869
28.37869
28.455088
28.531483
28.684273
28.91346
29.066252
29.142647
29.21904
29.21904
29.21904
29.295437
29.524624
29.677414
29.753809
29.830206
29.9066
30.059393
30.212183
30.441368
30.59416
30.59416
30.59416
30.59416
30.59416
30.670555
30.74695
30.976137
31.052532
31.12893
31.052532
30.899742
30.823347
30.823347
30.899742
30.976137
30.899742
30.899742
30.899742
30.976137
30.899742
30.823347
30.74695
30.823347
30.823347
30.74695
30.670555
30.59416
30.517763
30.441368
30.364973
30.364973
30.28858
30.135788
30.059393
29.982996
30.059393
30.059393
29.982996
29.9066
29.830206
29.753809
29.677414
29.677414
29.601019
29.601019
29.524624
29.524624
29.601019
29.753809
29.830206
29.830206
29.753809
29.601019
29.524624
29.601019
29.753809
29.830206
29.753809
29.601019
29.677414
29.830206
30.059393
30.059393
29.9066
29.753809
29.677414
29.753809
29.830206
29.830206
29.830206
29.9066
29.982996
29.982996
29.9066
29.830206
29.830206
29.753809
29.753809
29.677414
29.524624
29.448227
29.524624
29.753809
29.830206
29.601019
29.295437
29.21904
29.371832
29.601019
29.753809
29.753809
29.753809
29.830206
29.9066
29.9066
29.830206
29.753809
29.677414
29.677414
29.753809
29.830206
29.9066
29.982996
30.059393
30.135788
30.28858
30.364973
30.364973
30.28858
30.135788
30.059393
30.135788
30.212183
30.28858
30.364973
30.364973
30.364973
30.441368
30.364973
30.364973
30.28858
30.28858
30.212183
30.135788
29.982996
29.982996
29.982996
29.982996
30.059393
30.28858
30.441368
30.364973
30.059393
29.9066
30.059393
30.441368
30.74695
30.823347
30.823347
30.899742
31.052532
31.205324
31.205324
31.052532
30.976137
31.052532
31.12893
31.205324
31.205324
31.281717
31.510904
31.663696
31.740091
31.663696
31.510904
31.358116
31.358116
31.510904
31.5873
31.663696
31.663696
31.663696
31.740091
31.740091
31.740091
31.740091
31.740091
31.740091
31.816486
31.892883
31.892883
31.892883
31.816486
31.816486
31.740091
31.740091
31.663696
31.663696
31.816486
32.045673
32.198467
32.198467
31.969278
31.892883
31.740091
31.740091
31.663696
31.663696
31.663696
31.740091
31.816486
31.892883
31.969278
32.045673
32.045673
31.969278
31.816486
31.740091
31.740091
31.816486
31.969278
32.12207
32.198467
32.12207
32.12207
32.045673
32.045673
31.969278
32.12207
32.27486
32.504047
32.733234
32.96242
33.11521
33.191605
33.191605
33.038815
32.96242
33.038815
33.038815
33.191605
33.3444
33.49719
33.726376
33.80277
33.80277
33.80277
33.80277
33.80277
33.80277
33.80277
33.80277
33.80277
33.80277
33.87916
33.95556
33.95556
33.80277
33.57358
33.268
33.038815
32.886024
32.809628
32.733234
32.656837
32.504047
32.198467
31.892883
31.5873
31.358116
31.12893
30.74695
30.364973
30.441368
30.74695
30.899742
30.74695
30.364973
30.135788
29.9066
29.677414
29.448227
29.371832
29.371832
29.524624
29.524624
29.601019
29.524624
29.448227
29.295437
29.066252
28.989857
28.91346
28.989857
29.066252
29.142647
29.142647
29.142647
29.21904
29.295437
29.295437
29.066252
28.91346
28.837065
28.837065
28.837065
28.837065
28.91346
28.989857
28.989857
28.989857
28.91346
28.837065
28.837065
28.91346
29.066252
29.21904
29.295437
29.371832
29.371832
29.295437
29.295437
29.295437
29.371832
29.448227
29.524624
29.753809
30.059393
30.364973
30.441368
30.364973
30.364973
30.517763
30.670555
30.74695
30.74695
30.74695
30.899742
31.12893
31.281717
31.43451
31.5873
31.740091
31.892883
31.969278
32.12207
32.198467
32.351254
32.42765
32.504047
32.656837
32.809628
32.96242
33.268
33.49719
33.64998
33.64998
33.726376
34.031956
34.261143
34.337536
34.413933
34.490326
34.719513
34.872307
34.872307
34.9487
35.025093
35.177887
35.330677
35.483467
35.63626
35.78905
35.94184
35.94184
36.018234
36.09463
36.09463
36.09463
36.17103
36.24742
36.400215
36.629402
36.705795
36.782192
36.858585
36.858585
36.858585
36.858585
36.934982
37.087772
37.16417
37.240562
37.393353
37.62254
37.698936
37.62254
37.546146
37.546146
37.46975
37.46975
37.62254
37.775333
38.00452
38.080914
38.080914
38.00452
37.928123
37.775333
37.698936
37.698936
37.928123
38.080914
37.851727
37.240562
37.01138
37.775333
38.921265
38.921265
37.698936
36.934982
37.546146
38.61568
38.692078
38.157307
38.3101
38.692078
38.539288
38.00452
38.157307
38.921265
39.150448
38.61568
38.233704
38.46289
38.692078
38.3101
37.851727
37.775333
38.080914
37.928123
37.31696
36.934982
37.01138
37.16417
36.705795
36.32382
36.17103
36.17103
36.018234
35.78905
35.559864
35.407074
35.10149
34.79591
34.64312
34.64312
34.566723
34.261143
34.10835
34.10835
34.031956
33.64998
33.268
33.191605
33.3444
33.191605
32.886024
32.58044
32.42765
32.42765
32.504047
32.656837
32.656837
32.504047
32.27486
32.045673
31.969278
31.969278
31.969278
32.045673
32.198467
32.27486
32.12207
31.816486
31.816486
31.969278
32.045673
31.816486
31.663696
31.663696
31.740091
31.816486
31.969278
32.198467
32.12207
31.892883
31.663696
31.663696
31.740091
31.892883
31.969278
32.045673
32.12207
32.045673
31.969278
31.969278
32.12207
32.12207
32.12207
32.045673
32.12207
32.27486
32.42765
32.58044
32.733234
32.733234
32.656837
32.58044
32.504047
32.58044
32.809628
32.96242
33.038815
33.038815
33.038815
32.96242
32.96242
33.038815
33.038815
32.96242
32.886024
32.886024
33.038815
33.191605
33.191605
33.038815
32.809628
32.58044
32.504047
32.58044
32.656837
32.656837
32.58044
32.58044
32.58044
32.504047
32.27486
32.045673
31.969278
31.969278
31.969278
31.892883
31.892883
31.892883
31.892883
31.740091
31.5873
31.43451
31.281717
31.12893
31.052532
30.976137
30.899742
30.823347
30.670555
30.517763
30.364973
30.135788
29.982996
29.753809
29.601019
29.524624
29.448227
29.295437
29.142647
28.91346
28.76067
28.531483
28.302296
27.996716
27.691133
27.538342
27.461946
27.461946
27.309155
27.003574
26.697992
26.316013
26.163223
26.010433
25.781246
25.552061
25.322874
25.093689
24.940897
24.71171
24.55892
24.406128
24.253338
23.947758
23.565779
23.336592
23.260197
23.260197
23.183802
23.03101
22.72543
22.419847
22.19066
22.037868
21.808683
21.655893
21.503101
21.350311
21.121124
20.89194
20.662752
20.586357
20.50996
20.280775
20.127983
19.975193
19.822403
19.746006
19.746006
19.593216
19.440424
19.287634
19.058447
18.905657
18.752867
18.752867
18.752867
18.905657
18.905657
18.752867
18.447283
18.218098
18.141703
18.141703
18.065308
17.98891
17.912516
18.218098
18.752867
18.752867
18.294493
17.759726
17.68333
17.759726
17.83612
17.759726
17.68333
17.759726
17.759726
17.759726
17.68333
17.759726
17.83612
17.912516
18.065308
18.065308
17.98891
17.83612
17.759726
17.83612
17.912516
18.065308
18.141703
18.218098
18.141703
18.065308
18.065308
18.141703
18.294493
18.294493
18.218098
18.218098
18.294493
18.370888
18.447283
18.370888
18.370888
18.370888
18.370888
18.294493
18.294493
18.294493
18.447283
18.447283
18.447283
18.370888
18.294493
18.370888
18.447283
18.447283
18.52368
18.52368
18.52368
18.447283
18.52368
18.600075
18.600075
18.600075
18.600075
18.600075
18.600075
18.67647
18.67647
18.600075
18.600075
18.52368
18.52368
18.600075
18.600075
18.52368
18.447283
18.447283
18.447283
18.370888
18.294493
18.218098
18.218098
18.294493
18.370888
18.294493
18.218098
18.065308
17.98891
17.912516
17.912516
17.98891
17.912516
17.83612
17.759726
17.83612
17.912516
17.98891
17.98891
17.98891
18.065308
18.065308
17.98891
17.98891
17.98891
17.98891
17.98891
17.912516
17.83612
17.759726
17.912516
17.98891
17.98891
17.83612
17.68333
17.68333
17.606934
17.606934
17.530539
17.530539
17.530539
17.454144
17.454144
17.301353
17.301353
17.377748
17.454144
17.301353
16.99577
16.919376
16.919376
16.919376
16.84298
16.69019
16.537397
16.384607
16.308212
16.231817
16.231817
16.079025
15.926235
15.84984
15.773444
15.773444
15.773444
15.697049
15.544257
15.467863
15.391467
15.467863
15.544257
15.544257
15.391467
15.315072
15.315072
15.391467
15.391467
15.315072
15.162281
15.238676
15.315072
15.467863
15.467863
15.467863
15.467863
15.391467
15.315072
15.315072
15.238676
15.238676
15.315072
15.315072
15.315072
15.391467
15.315072
15.238676
15.162281
15.085885
15.162281
15.315072
15.544257
15.544257
15.238676
14.933095
14.856699
14.856699
14.933095
14.856699
14.780304
14.703908
14.551117
14.551117
14.551117
14.474721
14.474721
14.321931
14.092744
14.016349
14.016349
14.092744
14.016349
13.939953
13.787163
13.710768
13.634372
13.634372
13.634372
13.481581
13.328791
13.176
13.099604
13.252395
13.328791
13.176
12.794023
12.641231
12.717627
12.717627
12.717627
12.641231
12.564836
12.564836
12.564836
12.564836
12.48844
12.48844
12.412045
12.412045
12.3356495
12.3356495
12.259254
12.259254
12.259254
12.48844
12.641231
12.641231
12.48844
12.3356495
12.259254
12.3356495
12.3356495
12.412045
12.48844
12.564836
12.641231
12.717627
12.717627
12.641231
12.564836
12.412045
12.030067
11.266113
10.196577
9.203436
8.363086
7.9811087
8.057505
8.515877
8.745063
8.515877
8.1339
8.1339
8.515877
8.821459
8.821459
8.745063
8.897854
9.050645
9.127041
9.279831
9.509018
9.585413
9.585413
9.432622
9.432622
9.585413
9.738204
9.814599
9.890995
9.890995
10.043786
10.272972
10.272972
10.196577
10.120181
10.043786
10.120181
10.272972
10.425763
10.502159
10.654949
10.731345
10.884135
11.036927
10.960531
10.884135
11.036927
11.266113
11.418903
11.495299
11.571694
11.64809
11.724486
11.800881
12.030067
12.259254
12.412045
12.48844
12.564836
12.794023
13.099604
13.252395
13.252395
13.328791
13.481581
13.787163
14.474721
15.009489
15.009489
14.627512
14.474721
14.627512
14.933095
15.162281
15.238676
15.315072
15.315072
15.391467
15.544257
15.697049
15.773444
15.84984
15.84984
15.926235
15.926235
16.00263
16.00263
16.00263
16.15542
16.15542
16.15542
16.15542
16.231817
16.15542
16.079025
16.079025
16.231817
16.384607
16.461002
16.384607
16.384607
16.384607
16.384607
16.384607
16.231817
16.231817
16.15542
16.231817
16.231817
16.231817
16.308212
16.308212
16.231817
16.15542
16.079025
16.15542
16.15542
16.079025
16.15542
16.15542
16.079025
15.926235
15.84984
15.84984
15.773444
15.697049
15.620653
15.544257
15.544257
15.544257
15.467863
15.391467
15.238676
15.162281
15.085885
15.085885
15.085885
14.933095
14.703908
14.474721
14.321931
14.321931
14.321931
14.245536
14.092744
13.863559
13.710768
13.557976
13.405185
13.252395
13.176
13.099604
12.946813
12.794023
12.641231
12.564836
12.412045
12.3356495
12.259254
12.1064625
11.953671
11.724486
11.64809
11.64809
11.571694
11.342509
11.189717
11.036927
10.960531
10.731345
10.502159
10.349367
10.272972
10.196577
9.96739
9.738204
9.509018
9.356227
9.279831
9.203436
9.050645
8.897854
8.821459
8.745063
8.745063
8.668668
8.439481
8.210295
8.057505
7.9811087
7.9811087
7.9047127
7.9047127
7.9047127
7.9047127
7.8283176
7.7519226
7.6755266
7.6755266
7.5991316
7.5991316
7.7519226
7.7519226
7.6755266
7.6755266
7.7519226
7.8283176
7.6755266
7.5991316
7.5991316
7.5991316
7.5991316
7.4463406
7.4463406
7.5991316
7.6755266
7.6755266
7.6755266
7.6755266
7.7519226
7.6755266
7.6755266
7.6755266
7.6755266
7.5991316
7.4463406
7.3699446
7.4463406
7.5991316
7.5991316
7.5227356
7.3699446
7.2935495
7.2935495
7.2935495
7.3699446
7.4463406
7.3699446
7.2171545
7.0643635
7.1407585
7.1407585
7.2171545
7.2935495
7.2935495
7.2935495
7.2171545
7.0643635
7.0643635
7.1407585
7.1407585
7.0643635
6.9879675
7.0643635
7.1407585
7.1407585
7.0643635
6.9879675
6.9115725
6.9115725
6.9879675
7.0643635
7.1407585
7.0643635
6.9115725
6.9879675
7.0643635
7.0643635
6.8351765
6.6823864
6.6823864
6.6823864
6.6059904
6.5295944
6.4531994
6.5295944
6.6823864
6.7587814
6.5295944
6.2240133
5.9184313
5.8420362
5.8420362
5.8420362
5.8420362
5.7656403
5.689245
5.689245
5.689245
5.612849
5.460059
5.383663
5.307268
5.2308726
5.154477
4.9252906
4.7725
4.696104
4.619709
4.466918
4.314127
4.161336
4.084941
4.0085454
3.93215
3.779359
3.626568
3.4737773
3.244591
3.0154047
2.8626137
2.7862182
2.7098227
2.6334274
2.404241
2.1750546
1.9458684
1.7930775
1.5638912
1.3347048
1.0291231
0.79993665
0.64714575
0.5707503
0.4943549
0.26516855
0.03598225
-0.26959956
-0.42239046
-0.57518125
-0.72797227
-0.88076305
-1.1099494
-1.3391356
-1.4919267
-1.721113
-1.873904
-2.10309
-2.255881
-2.408672
-2.5614629
-2.6378586
-2.4850676
-2.255881
-2.5614629
-3.3254173
-3.8601859
-4.0893717
-4.0129766
-4.0893717
-4.3185587
-4.5477448
-4.776931
-4.929722
-5.006117
-5.158908
-5.311699
-5.46449
-5.540885
-5.617281
-5.693677
-5.846467
-5.846467
-5.922863
-6.075653
-6.228444
-6.381235
-6.45763
-6.610421
-6.763212
-6.916003
-6.916003
-6.916003
-6.916003
-6.916003
-6.9923983
-7.0687943
-7.1451893
-7.2215853
-7.3743753
-7.5271664
-7.6799574
-7.7563534
-7.8327484
-7.8327484
-7.9855394
-7.9855394
-8.061934
-8.13833
-8.2911215
-8.367517
-8.443912
-8.520308
-8.673099
-8.749494
-8.749494
-8.82589
-8.97868
-9.131471
-9.207867
-9.284262
-9.360658
-9.437054
-9.513448
-9.666239
-9.742635
-9.895426
-9.971822
-10.048216
-10.201007
-10.353799
-10.506589
-10.65938
-10.65938
-10.582984
-10.582984
-10.735775
-10.888567
-11.041357
-11.194148
-11.270543
-11.270543
-11.346939
-11.346939
-11.423335
-11.499729
-11.576125
-11.65252
-11.728916
-11.805312
-11.881707
-12.034497
-12.110893
-12.187288
-12.34008
-12.492871
-12.492871
-12.492871
-12.492871
-12.645661
-12.798452
-12.951243
-13.180429
-13.256825
-13.3332205
-13.409616
-13.5624075
-13.715198
-13.791594
-13.867989
-14.02078
-14.097176
-14.17357
-14.326362
-14.402757
-14.555548
-14.708339
-14.784734
-14.784734
-14.861131
-14.937524
-15.090316
-15.090316
-15.090316
-15.243108
-15.395898
-15.625083
-15.777875
-15.777875
-15.777875
-15.777875
-15.777875
-15.930667
-16.083458
-16.083458
-16.159853
-16.159853
-16.236248
-16.312645
-16.312645
-16.38904
-16.54183
-16.694622
-16.771017
-16.847412
-16.847412
-16.771017
-16.694622
-16.618225
-16.618225
-16.694622
-16.694622
-16.771017
-16.923807
-17.076597
-17.152994
-17.22939
-17.305784
-17.458574
-17.458574
-17.382181
-17.382181
-17.458574
-17.534971
-17.534971
-17.458574
-17.458574
-17.534971
-17.534971
-17.534971
-17.458574
-17.382181
-17.305784
-17.382181
-17.382181
-17.458574
-17.382181
-17.305784
-17.22939
-17.152994
-17.152994
-17.152994
-17.22939
-17.305784
-17.382181
-17.382181
-17.458574
-17.534971
-17.611366
-17.534971
-17.458574
-17.382181
-17.22939
-17.000202
-16.923807
-16.847412
-16.923807
-17.000202
-17.076597
-17.076597
-17.076597
-17.000202
-17.000202
-17.076597
-17.152994
-17.152994
-17.152994
-17.076597
-17.000202
-16.923807
-16.771017
-16.694622
-16.54183
-16.465435
-16.38904
-16.312645
-16.236248
-16.159853
-16.236248
-16.312645
-16.312645
-16.159853
-16.007061
-15.930667
-15.85427
-15.85427
-15.70148
-15.548688
-15.395898
-15.243108
-15.090316
-14.937524
-14.937524
-14.861131
-14.708339
-14.479153
-14.479153
-14.479153
-14.479153
-14.479153
-14.402757
-14.326362
-14.097176
-13.791594
-13.5624075
-13.3332205
-13.256825
-13.256825
-13.3332205
-13.409616
-13.3332205
-13.256825
-13.027639
-12.874848
-12.569265
-12.187288
-11.958103
-12.034497
-12.263684
-12.416475
-12.416475
-12.263684
-12.034497
-11.728916
-11.423335
-11.194148
-10.964962
-10.888567
-10.812171
-10.735775
-10.65938
-10.506589
-10.430194
-10.277403
-10.124612
-9.971822
-9.81903
-9.666239
-9.513448
-9.360658
-9.360658
-9.513448
-9.437054
-9.284262
-9.131471
-8.97868
-8.82589
-8.673099
-8.520308
-8.443912
-8.443912
-8.367517
-8.2147255
-8.061934
-7.9855394
-7.9091434
-7.9091434
-7.9855394
-7.9855394
-7.9091434
-7.8327484
-7.7563534
-7.6035614
-7.5271664
-7.5271664
-7.4507713
-7.2979803
-7.1451893
-7.0687943
-7.0687943
-7.1451893
-7.1451893
-7.1451893
-7.0687943
-6.9923983
-6.916003
-6.916003
-6.916003
-6.916003
-6.916003
-6.916003
-6.9923983
-6.9923983
-6.9923983
-6.916003
-6.839608
-6.763212
-6.763212
-6.839608
-6.916003
-7.0687943
-7.1451893
-7.2215853
-7.1451893
-6.9923983
-6.9923983
-6.9923983
-6.9923983
-6.916003
-6.839608
-6.916003
-7.0687943
-7.2979803
-7.5271664
-7.6799574
-7.6799574
-7.6035614
-7.3743753
-7.2215853
-7.0687943
-6.9923983
-6.9923983
-6.9923983
-7.0687943
-7.2215853
-7.3743753
-7.4507713
-7.3743753
-7.2979803
-7.1451893
-6.916003
-6.839608
-6.763212
-6.763212
-6.763212
-6.763212
-6.763212
-6.763212
-6.763212
-6.686817
-6.610421
-6.45763
-6.30484
-6.381235
-6.534026
-6.839608
-6.9923983
-6.9923983
-6.916003
-6.916003
-6.916003
-6.763212
-6.45763
-6.152049
-5.999258
-6.075653
-6.30484
-6.534026
-6.686817
-6.763212
-6.686817
-6.45763
-6.228444
-6.152049
-6.152049
-6.30484
-6.534026
-6.839608
-7.2215853
-7.3743753
-7.3743753
-7.2215853
-6.9923983
-6.839608
-6.763212
-6.839608
-7.0687943
-7.3743753
-7.6799574
-7.9091434
-8.2147255
-8.367517
-8.2911215
-8.061934
-7.9091434
-7.9855394
-8.13833
-8.367517
-8.749494
-9.207867
-9.513448
-9.513448
-9.360658
-9.131471
-9.055076
-9.131471
-9.360658
-9.742635
-10.048216
-10.353799
-10.506589
-10.506589
-10.277403
-9.971822
-9.742635
-9.666239
-9.81903
-9.971822
-10.124612
-10.353799
-10.506589
-10.582984
-10.506589
-10.201007
-9.971822
-9.895426
-9.895426
-10.048216
-10.353799
-10.735775
-10.964962
-10.888567
-10.582984
-10.277403
-10.201007
-10.201007
-10.201007
-10.277403
-10.430194
-10.65938
-10.888567
-11.041357
-10.964962
-10.812171
-10.506589
-10.353799
-10.353799
-10.506589
-10.735775
-10.964962
-11.194148
-11.270543
-11.194148
-10.964962
-10.735775
-10.582984
-10.506589
-10.582984
-10.735775
-10.964962
-11.194148
-11.346939
-11.270543
-11.117752
-10.735775
-10.430194
-10.201007
-10.201007
-10.353799
-10.65938
-10.888567
-11.041357
-10.964962
-10.65938
-10.430194
-10.277403
-10.506589
-10.812171
-11.194148
-11.423335
-11.576125
-11.65252
-11.728916
-11.728916
-11.728916
-11.728916
-11.805312
-12.034497
-12.416475
-12.798452
-13.104033
-13.180429
-13.104033
-12.951243
-12.722056
-12.569265
-12.416475
-12.34008
-12.416475
-12.569265
-12.722056
-12.569265
-12.492871
-12.492871
-12.569265
-12.569265
-12.416475
-12.263684
-12.34008
-12.34008
-12.34008
-12.187288
-11.958103
-11.576125
-11.194148
-10.812171
-10.506589
-10.353799
-10.353799
-10.506589
-10.65938
-10.735775
-10.735775
-10.353799
-9.895426
-9.437054
-9.131471
-9.055076
-9.207867
-9.437054
-9.666239
-9.742635
-9.666239
-9.437054
-9.055076
-8.596703
-8.2147255
-8.13833
-8.13833
-8.2911215
-8.2911215
-8.13833
-7.9855394
-7.6799574
-7.2215853
-6.686817
-6.228444
-5.999258
-5.999258
-6.152049
-6.228444
-6.30484
-6.075653
-5.46449
-4.929722
-4.853327
-4.929722
-4.853327
-4.62414
-4.5477448
-4.700536
-4.853327
-4.776931
-4.5477448
-4.2421627
-3.8601859
-3.6309988
-3.4782083
-3.4018128
-3.3254173
-3.4018128
-3.6309988
-3.7073944
-3.7073944
-3.4782083
-3.0962307
-2.7142537
-2.5614629
-2.5614629
-2.6378586
-2.7906492
-2.9434402
-2.9434402
-2.7906492
-2.5614629
-2.255881
-2.10309
-2.0266948
-2.0266948
-2.10309
-2.255881
-2.4850676
-2.5614629
-2.4850676
-2.1794858
-1.9502995
-1.721113
-1.6447177
-1.6447177
-1.721113
-1.873904
-2.0266948
-2.1794858
-2.255881
-2.1794858
-1.9502995
-1.7975085
-1.6447177
-1.5683222
-1.5683222
-1.721113
-1.873904
-1.9502995
-2.0266948
-1.9502995
-1.7975085
-1.5683222
-1.2627404
-1.1863451
-1.4155314
-1.6447177
-1.9502995
-2.0266948
-1.9502995
-1.7975085
-1.5683222
-1.4919267
-1.4155314
-1.4155314
-1.5683222
-1.721113
-1.873904
-2.0266948
-2.0266948
-1.9502995
-1.7975085
-1.6447177
-1.5683222
-1.5683222
-1.5683222
-1.721113
-1.9502995
-2.0266948
-2.0266948
-1.9502995
-1.873904
-1.873904
-1.873904
-1.873904
-1.9502995
-1.9502995
-2.10309
-2.255881
-2.3322766
-2.3322766
-2.255881
-2.1794858
-2.1794858
-2.10309
-2.10309
-2.1794858
-2.408672
-2.5614629
-2.6378586
-2.5614629
-2.408672
-2.255881
-2.1794858
-2.1794858
-2.1794858
-2.255881
-2.3322766
-2.3322766
-2.408672
-2.408672
-2.3322766
-2.255881
-2.1794858
-2.1794858
-2.255881
-2.255881
-2.3322766
-2.408672
-2.4850676
-2.5614629
-2.5614629
-2.4850676
-2.3322766
-2.1794858
-2.1794858
-2.1794858
-2.3322766
-2.408672
-2.4850676
-2.4850676
-2.408672
-2.3322766
-2.255881
-2.1794858
-2.255881
-2.408672
-2.4850676
-2.5614629
-2.5614629
-2.4850676
-2.4850676
-2.5614629
-2.6378586
-2.6378586
-2.6378586
-2.6378586
-2.7906492
-2.8670447
-2.9434402
-2.8670447
-2.8670447
-2.8670447
-2.8670447
-2.9434402
-3.0198357
-3.0198357
-3.0198357
-3.0198357
-3.0198357
-3.0962307
-3.0962307
-3.0962307
-3.0198357
-3.0962307
-3.1726267
-3.1726267
-3.1726267
-3.1726267
-3.3254173
-3.4018128
-3.4018128
-3.3254173
-3.3254173
-3.4018128
-3.5546038
-3.6309988
-3.6309988
-3.6309988
-3.6309988
-3.6309988
-3.6309988
-3.6309988
-3.6309988
-3.6309988
-3.6309988
-3.7073944
-3.7073944
-3.7837903
-3.8601859
-3.8601859
-3.7837903
-3.7837903
-3.7073944
-3.7073944
-3.7073944
-3.7837903
-3.8601859
-3.936581
-3.936581
-4.0129766
-4.0893717
-4.0893717
-4.0129766
-3.936581
-3.936581
-3.936581
-4.0129766
-4.0893717
-4.0893717
-4.0893717
-4.1657667
-4.1657667
-4.2421627
-4.2421627
-4.2421627
-4.3185587
-4.3185587
-4.3185587
-4.2421627
-4.2421627
-4.3185587
-4.3185587
-4.3185587
-4.3949537
-4.3949537
-4.471349
-4.471349
-4.5477448
-4.5477448
-4.62414
-4.700536
-4.700536
-4.700536
-4.776931
-4.853327
-4.853327
-4.853327
-4.853327
-4.929722
-5.006117
-5.006117
-5.006117
-4.929722
-4.929722
-4.929722
-4.929722
-4.929722
-4.929722
-5.006117
-5.235304
-5.388095
-5.311699
-5.082513
-4.929722
-4.929722
-4.929722
-4.929722
-4.853327
-4.853327
-4.853327
-4.853327
-4.853327
-4.853327
-4.853327
-4.853327
-4.776931
-4.700536
-4.700536
-4.776931
-4.700536
-4.62414
-4.62414
-4.62414
-4.62414
-4.62414
-4.5477448
-4.5477448
-4.62414
-4.62414
-4.5477448
-4.5477448
-4.5477448
-4.62414
-4.5477448
-4.471349
-4.3185587
-4.3185587
-4.2421627
-4.1657667
-4.1657667
-4.1657667
-4.1657667
-4.1657667
-4.1657667
-4.1657667
-4.0129766
-3.936581
-3.8601859
-3.7837903
-3.8601859
-3.8601859
-3.7837903
-3.7073944
-3.7073944
-3.6309988
-3.5546038
-3.5546038
-3.5546038
-3.5546038
-3.4782083
-3.4018128
-3.2490218
-3.2490218
-3.2490218
-3.2490218
-3.1726267
-2.9434402
-2.7906492
-2.6378586
-2.5614629
-2.408672
-2.3322766
-2.255881
-2.1794858
-2.10309
-2.10309
-2.0266948
-2.0266948
-1.873904
-1.7975085
-1.6447177
-1.6447177
-1.5683222
-1.5683222
-1.4919267
-1.4919267
-1.4919267
-1.4919267
-1.4919267
-1.4155314
-1.3391356
-1.3391356
-1.2627404
-1.1863451
-1.1863451
-1.2627404
-1.2627404
-1.2627404
-1.2627404
-1.2627404
-1.2627404
-1.2627404
-1.2627404
-1.2627404
-1.2627404
-1.2627404
-1.3391356
-1.2627404
-1.2627404
-1.2627404
-1.2627404
-1.3391356
-1.3391356
-1.3391356
-1.3391356
-1.4155314
-1.4155314
-1.4155314
-1.4155314
-1.4155314
-1.4155314
-1.3391356
-1.3391356
-1.2627404
-1.3391356
-1.3391356
-1.3391356
-1.3391356
-1.1863451
-1.1099494
-1.1863451
-1.2627404
-1.4155314
-1.4155314
-1.3391356
-1.1863451
-1.1863451
-1.2627404
-1.4155314
-1.4919267
-1.5683222
-1.5683222
-1.5683222
-1.5683222
-1.5683222
-1.6447177
-1.7975085
-1.873904
-1.9502995
-1.873904
-1.7975085
-1.7975085
-1.9502995
-2.1794858
-2.255881
-2.10309
-2.10309
-2.1794858
-2.255881
-2.255881
-2.255881
-2.1794858
-2.255881
-2.408672
-2.4850676
-2.5614629
-2.6378586
-2.7906492
-2.7906492
-2.7906492
-2.7906492
-2.8670447
-2.9434402
-3.0198357
-3.0962307
-3.0198357
-3.0198357
-3.0198357
-3.0962307
-3.2490218
-3.3254173
-3.4018128
-3.4782083
-3.4782083
-3.5546038
-3.6309988
-3.7073944
-3.7837903
-3.8601859
-3.936581
-4.0129766
-4.0893717
-4.0129766
-4.0893717
-4.0893717
-4.2421627
-4.3185587
-4.3949537
-4.3949537
-4.471349
-4.5477448
-4.62414
-4.776931
-4.853327
-4.929722
-5.006117
-5.006117
-5.082513
-5.158908
-5.311699
-5.388095
-5.388095
-5.46449
-5.46449
-5.617281
-5.693677
-5.693677
-5.693677
-5.617281
-5.693677
-5.846467
-5.999258
-6.075653
-5.999258
-5.999258
-6.152049
-6.228444
-6.30484
-6.381235
-6.381235
-6.45763
-6.45763
-6.381235
-6.381235
-6.45763
-6.610421
-6.686817
-6.686817
-6.610421
-6.610421
-6.534026
-6.534026
-6.534026
-6.686817
-6.763212
-6.839608
-6.839608
-6.916003
-6.916003
-6.916003
-6.916003
-6.9923983
-7.1451893
-7.2215853
-7.2979803
-7.2215853
-7.2215853
-7.2979803
-7.4507713
-7.6035614
-7.6799574
-7.6799574
-7.6799574
-7.6799574
-7.7563534
-7.7563534
-7.7563534
-7.6799574
-7.7563534
-7.8327484
-7.9091434
-7.8327484
-7.8327484
-7.8327484
-7.9855394
-8.061934
-8.061934
-7.9855394
-7.9855394
-8.061934
-8.061934
-8.061934
-8.061934
-8.061934
-8.061934
-8.061934
-8.13833
-8.2147255
-8.2147255
-8.13833
-8.061934
-8.061934
-8.13833
-8.13833
-8.13833
-8.13833
-8.13833
-8.2147255
-8.2147255
-8.2147255
-8.2147255
-8.2911215
-8.2911215
-8.2911215
-8.2147255
-8.13833
-8.2147255
-8.2147255
-8.2147255
-8.2147255
-8.2147255
-8.2147255
-8.2147255
-8.13833
-8.2147255
-8.2911215
-8.367517
-8.367517
-8.367517
-8.443912
-8.443912
-8.367517
-8.367517
-8.367517
-8.520308
-8.596703
-8.673099
-8.749494
-8.749494
-8.82589
-8.749494
-8.749494
-8.82589
-8.82589
-8.82589
-8.902286
-8.902286
-8.97868
-9.055076
-9.055076
-8.97868
-8.902286
-8.902286
-8.902286
-8.97868
-9.055076
-8.97868
-8.902286
-8.902286
-8.902286
-8.902286
-8.97868
-8.97868
-8.97868
-8.97868
-8.82589
-8.82589
-8.82589
-8.902286
-8.97868
-8.97868
-8.97868
-8.97868
-8.97868
-9.055076
-9.055076
-8.97868
-8.902286
-8.82589
-8.749494
-8.673099
-8.673099
-8.749494
-8.82589
-8.82589
-8.749494
-8.673099
-8.673099
-8.749494
-8.749494
-8.749494
-8.673099
-8.673099
-8.749494
-8.749494
-8.673099
-8.596703
-8.596703
-8.673099
-8.673099
-8.673099
-8.596703
-8.596703
-8.673099
-8.596703
-8.596703
-8.673099
-8.673099
-8.673099
-8.673099
-8.673099
-8.673099
-8.673099
-8.673099
-8.673099
-8.673099
-8.596703
-8.673099
-8.673099
-8.749494
-8.749494
-8.749494
-8.673099
-8.673099
-8.749494
-8.749494
-8.749494
-8.749494
-8.673099
-8.749494
-8.749494
-8.82589
-8.82589
-8.749494
-8.673099
-8.673099
-8.749494
-8.749494
-8.749494
-8.749494
-8.82589
-8.902286
-8.902286
-8.902286
-8.902286
-8.902286
-8.97868
-9.055076
-9.131471
-9.131471
-9.131471
-9.207867
-9.207867
-9.207867
-9.207867
-9.207867
-9.207867
-9.207867
-9.207867
-9.207867
-9.207867
-9.207867
-9.207867
-9.207867
-9.207867
-9.284262
-9.360658
-9.437054
-9.437054
-9.437054
-9.360658
-9.360658
-9.437054
-9.437054
-9.513448
-9.513448
-9.513448
-9.513448
-9.513448
-9.513448
-9.513448
-9.513448
-9.513448
-9.513448
-9.513448
-9.513448
-9.513448
-9.589844
-9.666239
-9.742635
-9.81903
-9.742635
-9.666239
-9.666239
-9.666239
-9.742635
-9.742635
-9.742635
-9.742635
-9.742635
-9.742635
-9.742635
-9.742635
-9.81903
-9.81903
-9.81903
-9.81903
-9.81903
-9.81903
-9.895426
-9.895426
-9.895426
-9.81903
-9.81903
-9.895426
-9.895426
-9.971822
-9.895426
-9.895426
-9.971822
-10.048216
-10.048216
-9.971822
-9.895426
-9.81903
-9.81903
-9.895426
-9.971822
-10.048216
-10.201007
-10.201007
-10.201007
-10.124612
-10.048216
-10.048216
-10.124612
-10.277403
-10.277403
-10.201007
-10.124612
-10.124612
-10.201007
-10.201007
-10.201007
-10.124612
-10.124612
-10.124612
-10.201007
-10.201007
-10.201007
-10.277403
-10.353799
-10.353799
-10.430194
-10.353799
-10.277403
-10.277403
-10.277403
-10.277403
-10.353799
-10.353799
-10.277403
-10.277403
-10.277403
-10.353799
-10.430194
-10.506589
-10.506589
-10.506589
-10.506589
-10.430194
-10.430194
-10.430194
-10.430194
-10.506589
-10.506589
-10.506589
-10.506589
-10.582984
-10.582984
-10.582984
-10.582984
-10.506589
-10.506589
-10.506589
-10.506589
-10.506589
-10.582984
-10.582984
-10.582984
-10.65938
-10.65938
-10.506589
-10.430194
-10.430194
-10.506589
-10.582984
-10.506589
-10.353799
-10.353799
-10.430194
-10.506589
-10.506589
-10.506589
-10.506589
-10.506589
-10.506589
-10.506589
-10.582984
-10.506589
-10.430194
-10.430194
-10.430194
-10.506589
-10.506589
-10.506589
-10.430194
-10.353799
-10.353799
-10.353799
-10.353799
-10.353799
-10.277403
-10.277403
-10.277403
-10.277403
-10.201007
-10.201007
-10.277403
-10.277403
-10.353799
-10.277403
-10.201007
-10.048216
-9.971822
-9.971822
-9.895426
-9.81903
-9.895426
-9.971822
-10.048216
-9.971822
-9.895426
-9.81903
-9.81903
-9.742635
-9.742635
-9.742635
-9.666239
-9.589844
-9.666239
-9.81903
-10.048216
-9.971822
-9.81903
-9.666239
-9.742635
-9.81903
-9.895426
-9.971822
-9.971822
-9.895426
-9.81903
-9.742635
-9.742635
-9.742635
-9.81903
-9.81903
-9.81903
-9.742635
-9.666239
-9.666239
-9.742635
-9.742635
-9.742635
-9.666239
-9.513448
-9.513448
-9.589844
-9.589844
-9.666239
-9.81903
-9.81903
-9.666239
-9.437054
-9.437054
-9.437054
-9.437054
-9.437054
-9.360658
-9.284262
-9.284262
-9.284262
-9.360658
-9.360658
-9.284262
-9.207867
-9.131471
-9.131471
-9.131471
-9.207867
-9.207867
-9.207867
-9.131471
-9.055076
-8.97868
-8.902286
-8.902286
-8.749494
-8.749494
-8.749494
-8.749494
-8.749494
-8.673099
-8.673099
-8.673099
-8.673099
-8.673099
-8.596703
-8.520308
-8.443912
-8.443912
-8.520308
-8.520308
-8.520308
-8.443912
-8.367517
-8.367517
-8.367517
-8.367517
-8.2911215
-8.2147255
-8.2147255
-8.13833
-8.13833
-8.13833
-8.13833
-8.13833
-8.13833
-8.061934
-8.061934
-8.061934
-8.061934
-7.9091434
-7.7563534
-7.6799574
-7.7563534
-7.8327484
-7.8327484
-7.8327484
-7.7563534
-7.6799574
-7.6799574
-7.7563534
-7.7563534
-7.6799574
-7.6035614
-7.5271664
-7.6035614
-7.6035614
-7.6035614
-7.6035614
-7.6035614
-7.6035614
-7.6035614
-7.5271664
-7.6035614
-7.6035614
-7.6035614
-7.5271664
-7.5271664
-7.4507713
-7.3743753
-7.2979803
-7.2979803
-7.2979803
-7.3743753
-7.5271664
-7.5271664
-7.5271664
-7.4507713
-7.3743753
-7.2979803
-7.3743753
-7.4507713
-7.4507713
-7.3743753
-7.3743753
-7.4507713
-7.4507713
-7.5271664
-7.6035614
-7.6035614
-7.5271664
-7.4507713
-7.4507713
-7.4507713
-7.4507713
-7.4507713
-7.3743753
-7.3743753
-7.4507713
-7.4507713
-7.4507713
-7.3743753
-7.4507713
-7.4507713
-7.3743753
-7.4507713
-7.5271664
-7.5271664
-7.4507713
-7.3743753
-7.3743753
-7.5271664
-7.6035614
-7.6035614
-7.6799574
-7.6799574
-7.6799574
-7.7563534
-7.7563534
-7.7563534
-7.8327484
-7.9091434
-7.9855394
-7.9855394
-7.9091434
-7.9091434
-7.9855394
-7.9091434
-7.8327484
-7.9091434
-7.9091434
-7.8327484
-7.7563534
-7.7563534
-7.8327484
-7.9091434
-7.8327484
-7.8327484
-7.8327484
-7.8327484
-7.8327484
-7.8327484
-7.8327484
-7.8327484
-7.9091434
-7.9091434
-7.9091434
-7.9091434
-7.9091434
-7.8327484
-7.7563534
-7.8327484
-7.8327484
-7.8327484
-7.8327484
-7.7563534
-7.7563534
-7.7563534
-7.7563534
-7.7563534
-7.6799574
-7.6035614
-7.5271664
-7.5271664
-7.6035614
-7.6035614
-7.6035614
-7.6799574
-7.6799574
-7.6035614
-7.5271664
-7.4507713
-7.3743753
-7.2979803
-7.2979803
-7.2215853
-7.2215853
-7.2979803
-7.2979803
-7.2979803
-7.2979803
-7.2215853
-7.1451893
-7.1451893
-7.0687943
-7.0687943
-7.1451893
-7.2215853
-7.2215853
-7.1451893
-7.1451893
-7.0687943
-6.9923983
-6.916003
-6.839608
-6.916003
-6.9923983
-7.0687943
-7.0687943
-6.9923983
-6.9923983
-6.9923983
-6.9923983
-6.9923983
-6.839608
-6.763212
-6.686817
-6.686817
-6.763212
-6.839608
-6.763212
-6.686817
-6.610421
-6.610421
-6.610421
-6.610421
-6.610421
-6.686817
-6.763212
-6.839608
-6.763212
-6.686817
-6.534026
-6.45763
-6.381235
-6.45763
-6.534026
-6.534026
-6.45763
-6.30484
-6.228444
-6.228444
-6.228444
-6.152049
-6.152049
-5.999258
-5.922863
-5.922863
-5.999258
-6.075653
-5.999258
-5.846467
-5.846467
-5.846467
-5.846467
-5.770072
-5.693677
-5.693677
-5.693677
-5.846467
-5.999258
-5.999258
-5.922863
-5.846467
-5.770072
-5.770072
-5.617281
-5.46449
-5.311699
-5.311699
-5.388095
-5.540885
-5.693677
-5.846467
-5.922863
-5.999258
-5.999258
-5.846467
-5.770072
-5.846467
-5.922863
-6.075653
-6.228444
-6.30484
-6.381235
-6.381235
-6.30484
-6.228444
-6.228444
-6.228444
-6.228444
-6.30484
-6.381235
-6.45763
-6.610421
-6.686817
-6.686817
-6.610421
-6.534026
-6.534026
-6.534026
-6.686817
-6.839608
-7.0687943
-7.1451893
-7.1451893
-7.0687943
-6.9923983
-6.916003
-6.916003
-6.9923983
-7.0687943
-7.1451893
-7.2215853
-7.2215853
-7.2215853
-7.2215853
-7.1451893
-6.839608
-6.610421
-6.45763
-6.45763
-6.610421
-6.686817
-6.534026
-5.46449
-3.5546038
-1.4919267
-1.1099494
-3.0198357
-5.770072
-6.839608
-5.617281
-3.8601859
-2.9434402
-2.7906492
-2.7142537
-3.2490218
-4.2421627
-4.700536
-3.7837903
-2.408672
-1.9502995
-2.5614629
-3.0962307
-3.0198357
-2.7906492
-2.7142537
-2.6378586
-2.0266948
-1.3391356
-1.4155314
-1.873904
-2.0266948
-1.721113
-1.4919267
-1.4155314
-1.1099494
-0.57518125
-0.49878597
-0.88076305
-1.1099494
-0.65157676
-0.04041326
0.18877316
0.03598225
-0.19320405
-0.19320405
-0.19320405
-0.11680877
0.34156394
0.95272756
1.1055185
0.5707503
-0.11680877
-0.34599495
-0.11680877
0.11237764
0.26516855
0.41795945
0.5707503
0.4943549
0.26516855
0.4943549
0.95272756
1.2583094
1.0291231
0.5707503
0.34156394
0.34156394
0.41795945
0.4943549
0.8763321
1.0291231
0.7235412
0.11237764
-0.11680877
0.03598225
0.34156394
0.4943549
0.4943549
0.41795945
0.18877316
-0.04041326
-0.11680877
0.18877316
0.4943549
0.41795945
0.11237764
-0.19320405
-0.19320405
-0.04041326
0.03598225
0.03598225
0.03598225
-0.19320405
-0.57518125
-0.88076305
-0.72797227
-0.49878597
-0.42239046
-0.57518125
-0.72797227
-0.88076305
-0.95715857
-1.1099494
-1.2627404
-1.2627404
-1.2627404
-1.4155314
-1.5683222
-1.6447177
-1.6447177
-1.6447177
-1.721113
-1.721113
-1.721113
-1.873904
-1.9502995
-1.7975085
-1.5683222
-1.4919267
-1.4155314
-1.4155314
-1.4919267
-1.5683222
-1.721113
-1.7975085
-1.721113
-1.721113
-1.721113
-1.7975085
-1.873904
-1.873904
-2.10309
-2.3322766
-2.5614629
-2.7142537
-2.8670447
-2.7906492
-2.6378586
-2.408672
-2.255881
-2.255881
-2.255881
-2.3322766
-2.4850676
-2.6378586
-2.7906492
-2.8670447
-2.8670447
-2.7906492
-2.7906492
-2.7906492
-2.8670447
-2.9434402
-3.0962307
-3.1726267
-3.3254173
-3.3254173
-3.2490218
-3.0962307
-3.0962307
-3.2490218
-3.5546038
-3.8601859
-4.0893717
-4.2421627
-4.3185587
-4.3949537
-4.3949537
-4.3949537
-4.3949537
-4.2421627
-4.1657667
-4.1657667
-4.2421627
-4.3185587
-4.471349
-4.62414
-4.700536
-4.62414
-4.471349
-4.3949537
-4.471349
-4.5477448
-4.62414
-4.776931
-4.929722
-4.853327
-4.776931
-4.776931
-4.853327
-4.929722
-5.082513
-5.235304
-5.388095
-5.46449
-5.693677
-5.846467
-5.922863
-5.770072
-5.46449
-5.158908
-4.853327
-4.776931
-4.853327
-5.006117
-5.082513
-5.158908
-5.235304
-5.235304
-5.235304
-5.158908
-5.158908
-5.082513
-5.082513
-5.082513
-5.235304
-5.46449
-5.693677
-5.770072
-5.693677
-5.540885
-5.46449
-5.46449
-5.46449
-5.46449
-5.617281
-5.770072
-5.922863
-5.999258
-5.999258
-5.922863
-5.770072
-5.617281
-5.540885
-5.617281
-5.693677
-5.846467
-6.228444
-6.534026
-6.45763
-5.922863
-5.540885
-5.540885
-5.693677
-5.922863
-5.999258
-6.152049
-6.228444
-6.30484
-6.30484
-6.228444
-6.152049
-6.075653
-6.152049
-6.228444
-6.45763
-6.534026
-6.610421
-6.534026
-6.45763
-6.381235
-6.381235
-6.228444
-6.152049
-6.228444
-6.381235
-6.45763
-6.45763
-6.30484
-6.152049
-5.922863
-5.693677
-5.540885
-5.388095
-5.388095
-5.46449
-5.617281
-5.693677
-5.770072
-5.770072
-5.693677
-5.540885
-5.311699
-5.082513
-5.082513
-5.235304
-5.311699
-5.388095
-5.46449
-5.46449
-5.46449
-5.388095
-5.311699
-5.158908
-5.235304
-5.311699
-5.46449
-5.540885
-5.617281
-5.617281
-5.617281
-5.540885
-5.46449
-5.311699
-5.311699
-5.311699
-5.46449
-5.540885
-5.540885
-5.540885
-5.540885
-5.540885
-5.540885
-5.46449
-5.311699
-5.158908
-5.158908
-5.235304
-5.388095
-5.311699
-5.235304
-5.158908
-5.006117
-4.929722
-4.853327
-4.776931
-4.776931
-4.853327
-5.006117
-5.082513
-5.006117
-4.853327
-4.700536
-4.62414
-4.62414
-4.62414
-4.62414
-4.700536
-4.776931
-4.776931
-4.853327
-4.776931
-4.700536
-4.5477448
-4.3185587
-4.3185587
-4.3949537
-4.471349
-4.5477448
-4.62414
-4.62414
-4.62414
-4.471349
-4.3185587
-4.2421627
-4.2421627
-4.2421627
-4.2421627
-4.3185587
-4.3949537
-4.5477448
-4.5477448
-4.471349
-4.3185587
-4.2421627
-4.1657667
-4.2421627
-4.2421627
-4.3185587
-4.471349
-4.5477448
-4.5477448
-4.5477448
-4.471349
-4.3185587
-4.2421627
-4.2421627
-4.3185587
-4.3185587
-4.3949537
-4.3949537
-4.3949537
-4.3185587
-4.3185587
-4.2421627
-4.0893717
-4.0129766
-4.0129766
-4.0129766
-4.0893717
-4.0893717
-4.0129766
-3.936581
-3.8601859
-3.8601859
-3.7837903
-3.7837903
-3.7073944
-3.7073944
-3.7837903
-3.7837903
-3.7837903
-3.7073944
-3.6309988
-3.5546038
-3.4782083
-3.4782083
-3.4782083
-3.5546038
-3.7073944
-3.7837903
-3.8601859
-3.7837903
-3.7073944
-3.6309988
-3.6309988
-3.6309988
-3.5546038
-3.6309988
-3.7073944
-3.7837903
-3.7837903
-3.7837903
-3.7837903
-3.7837903
-3.7837903
-3.7837903
-3.8601859
-3.936581
-4.0129766
-4.0129766
-4.0129766
-4.0893717
-4.0893717
-4.0129766
-3.936581
-3.8601859
-3.8601859
-3.936581
-4.0129766
-4.0893717
-4.0893717
-4.0129766
-3.936581
-3.8601859
-3.7837903
-3.7073944
-3.7837903
-3.7837903
-3.7837903
-3.8601859
-3.936581
-4.0129766
-3.936581
-3.8601859
-3.7837903
-3.7073944
-3.7073944
-3.7837903
-3.8601859
-3.936581
-3.936581
-3.936581
-3.8601859
-3.7837903
-3.7073944
-3.7073944
-3.7073944
-3.7837903
-3.8601859
-3.8601859
-3.936581
-3.936581
-3.936581
-3.8601859
-3.8601859
-3.8601859
-3.8601859
-3.8601859
-3.7837903
-3.7837903
-3.7837903
-3.7837903
-3.7837903
-3.8601859
-3.8601859
-3.8601859
-3.7837903
-3.7073944
-3.7073944
-3.7073944
-3.7837903
-3.8601859
-3.7837903
-3.7073944
-3.5546038
-3.4782083
-3.4782083
-3.4782083
-3.4018128
-3.2490218
-3.0962307
-3.0198357
-2.9434402
-2.8670447
-2.7142537
-2.6378586
-2.4850676
-2.408672
-2.255881
-2.1794858
-2.10309
-2.10309
-2.10309
-2.10309
-2.10309
-2.0266948
-1.9502995
-1.873904
-1.9502995
-1.9502995
-2.0266948
-2.10309
-2.255881
-2.255881
-2.255881
-2.255881
-2.1794858
-2.10309
-2.1794858
-2.255881
-2.255881
-2.255881
-2.255881
-2.3322766
-2.4850676
-2.5614629
-2.5614629
-2.5614629
-2.5614629
-2.6378586
-2.6378586
-2.7906492
-2.8670447
-2.8670447
-2.7906492
-2.7142537
-2.7142537
-2.7142537
-2.7906492
-2.8670447
-2.9434402
-2.9434402
-2.9434402
-3.0198357
-3.0198357
-3.0198357
-3.0198357
-3.0962307
-3.0962307
-3.2490218
-3.3254173
-3.3254173
-3.3254173
-3.3254173
-3.4018128
-3.3254173
-3.2490218
-3.2490218
-3.2490218
-3.3254173
-3.4018128
-3.4782083
-3.4782083
-3.5546038
-3.6309988
-3.7073944
-3.6309988
-3.5546038
-3.5546038
-3.6309988
-3.7073944
-3.7073944
-3.7073944
-3.7837903
-3.8601859
-3.936581
-3.8601859
-3.7837903
-3.7073944
-3.8601859
-3.936581
-4.0129766
-4.0129766
-3.936581
-3.936581
-4.0129766
-4.0129766
-4.0129766
-3.936581
-3.936581
-3.936581
-3.936581
-3.936581
-3.8601859
-3.8601859
-3.7837903
-3.7073944
-3.6309988
-3.6309988
-3.7073944
-3.7073944
-3.7073944
-3.7073944
-3.7837903
-3.7837903
-3.7073944
-3.6309988
-3.5546038
-3.4782083
-3.4018128
-3.3254173
-3.3254173
-3.2490218
-3.1726267
-3.0962307
-3.0198357
-3.0198357
-2.9434402
-2.9434402
-2.8670447
-2.8670447
-2.8670447
-2.7906492
-2.7906492
-2.7906492
-2.7906492
-2.7906492
-2.7906492
-2.7142537
-2.6378586
-2.6378586
-2.6378586
-2.6378586
-2.7142537
-2.7142537
-2.6378586
-2.5614629
-2.4850676
-2.4850676
-2.4850676
-2.4850676
-2.4850676
-2.408672
-2.408672
-2.4850676
-2.408672
-2.3322766
-2.255881
-2.255881
-2.1794858
-2.1794858
-2.1794858
-2.10309
-2.10309
-2.0266948
-1.9502995
-1.873904
-1.873904
-1.873904
-1.7975085
-1.721113
-1.6447177
-1.5683222
-1.5683222
-1.6447177
-1.6447177
-1.6447177
-1.4919267
-1.4155314
-1.4155314
-1.4155314
-1.4155314
-1.4155314
-1.4155314
-1.3391356
-1.3391356
-1.2627404
-1.2627404
-1.2627404
-1.1863451
-1.1863451
-1.2627404
-1.2627404
-1.2627404
-1.3391356
-1.3391356
-1.3391356
-1.3391356
-1.3391356
-1.3391356
-1.3391356
-1.3391356
-1.2627404
-1.1863451
-1.1863451
-1.2627404
-1.2627404
-1.2627404
-1.3391356
-1.3391356
-1.3391356
-1.2627404
-1.2627404
-1.2627404
-1.2627404
-1.2627404
-1.3391356
-1.4155314
-1.4155314
-1.3391356
-1.3391356
-1.3391356
-1.2627404
-1.1863451
-1.1863451
-1.1863451
-1.2627404
-1.3391356
-1.3391356
-1.2627404
-1.1863451
-1.1863451
-1.3391356
-1.3391356
-1.2627404
-1.2627404
-1.2627404
-1.3391356
-1.4919267
-1.4919267
-1.4919267
-1.4919267
-1.4919267
-1.4919267
-1.4919267
-1.4919267
-1.4155314
-1.4155314
-1.4919267
-1.5683222
-1.5683222
-1.6447177
-1.721113
-1.7975085
-1.7975085
-1.7975085
-1.721113
-1.721113
-1.7975085
-1.873904
-1.9502995
-1.9502995
-1.9502995
-1.9502995
-1.9502995
-1.9502995
-1.9502995
-1.9502995
-1.873904
-1.873904
-1.873904
-1.9502995
-2.0266948
-2.0266948
-2.0266948
-2.10309
-2.10309
-2.1794858
-2.1794858
-2.10309
-2.0266948
-1.873904
-1.7975085
-1.7975085
-1.873904
-1.9502995
-2.0266948
-2.0266948
-1.9502995
-1.873904
-1.7975085
-1.7975085
-1.873904
-1.873904
-1.873904
-1.873904
-1.873904
-1.873904
-1.873904
-1.873904
-1.7975085
-1.7975085
-1.721113
-1.721113
-1.721113
-1.721113
-1.721113
-1.721113
-1.6447177
-1.6447177
-1.5683222
-1.4155314
-1.3391356
-1.3391356
-1.3391356
-1.3391356
-1.3391356
-1.4155314
-1.3391356
-1.3391356
-1.2627404
-1.3391356
-1.3391356
-1.2627404
-1.1099494
-1.0335541
-1.0335541
-1.1099494
-1.1863451
-1.1099494
-1.0335541
-0.88076305
-0.8043678
-0.72797227
-0.8043678
-0.72797227
-0.72797227
-0.65157676
-0.65157676
-0.57518125
-0.57518125
-0.57518125
-0.49878597
-0.42239046
-0.34599495
-0.34599495
-0.34599495
-0.26959956
-0.11680877
-0.04041326
0.03598225
0.03598225
0.18877316
0.26516855
0.34156394
0.26516855
0.26516855
0.26516855
0.34156394
0.41795945
0.5707503
0.7235412
0.79993665
0.8763321
0.8763321
0.8763321
0.95272756
1.0291231
1.0291231
1.0291231
1.1055185
1.1055185
1.1819139
1.2583094
1.2583094
1.3347048
1.3347048
1.3347048
1.4111003
1.4874957
1.5638912
1.5638912
1.5638912
1.6402866
1.716682
1.716682
1.716682
1.716682
1.716682
1.7930775
1.8694729
1.9458684
2.0222638
2.0222638
1.9458684
1.9458684
2.0222638
2.1750546
2.25145
2.25145
2.25145
2.404241
2.4806366
2.5570319
2.4806366
2.404241
2.4806366
2.5570319
2.6334274
2.7098227
2.7098227
2.7862182
2.8626137
2.8626137
2.8626137
2.7862182
2.7862182
2.9390092
2.9390092
2.9390092
2.8626137
2.8626137
2.8626137
2.9390092
2.9390092
2.9390092
3.0154047
3.0154047
3.0154047
2.9390092
2.8626137
2.7862182
2.7862182
2.7098227
2.7098227
2.7098227
2.7098227
2.7098227
2.7098227
2.7098227
2.7098227
2.6334274
2.5570319
2.5570319
2.5570319
2.5570319
2.4806366
2.404241
2.3278456
2.3278456
2.3278456
2.25145
2.1750546
2.0986593
2.0986593
2.0986593
2.0986593
2.0986593
2.0986593
2.0986593
2.0222638
2.0222638
1.9458684
1.9458684
1.8694729
1.7930775
1.7930775
1.7930775
1.8694729
1.8694729
1.7930775
1.716682
1.5638912
1.4111003
1.4111003
1.4111003
1.4111003
1.4111003
1.2583094
1.2583094
1.2583094
1.2583094
1.2583094
1.1819139
1.1055185
1.0291231
1.0291231
0.8763321
0.79993665
0.79993665
0.79993665
0.79993665
0.7235412
0.64714575
0.64714575
0.64714575
0.5707503
0.4943549
0.4943549
0.41795945
0.41795945
0.34156394
0.26516855
0.18877316
0.18877316
0.18877316
0.18877316
0.18877316
0.11237764
0.11237764
0.11237764
0.11237764
0.11237764
0.03598225
-0.04041326
-0.19320405
-0.34599495
-0.42239046
-0.42239046
-0.34599495
-0.42239046
-0.49878597
-0.57518125
-0.57518125
-0.65157676
-0.72797227
-0.72797227
-0.65157676
-0.65157676
-0.72797227
-0.8043678
-0.8043678
-0.88076305
-0.88076305
-0.95715857
-1.0335541
-1.0335541
-1.0335541
-1.0335541
-1.0335541
-1.0335541
-1.1863451
-1.1863451
-1.1863451
-1.1099494
-1.1099494
-1.2627404
-1.3391356
-1.2627404
-1.1863451
-1.1863451
-1.3391356
-1.3391356
-1.3391356
-1.2627404
-1.2627404
-1.2627404
-1.2627404
-1.1863451
-1.1863451
-1.1099494
-1.1863451
-1.2627404
-1.2627404
-1.1863451
-1.1099494
-1.1099494
-1.1099494
-1.1099494
-1.1863451
-1.1863451
-1.2627404
-1.2627404
-1.1863451
-1.1863451
-1.1099494
-1.1099494
-1.0335541
-0.95715857
-1.0335541
-1.0335541
-1.0335541
-1.0335541
-1.0335541
-1.0335541
-1.0335541
-1.1099494
-1.1099494
-1.1099494
-1.0335541
-0.95715857
-0.95715857
-0.95715857
-1.0335541
-1.0335541
-1.0335541
-1.1099494
-1.1099494
-1.0335541
-0.95715857
-0.95715857
-0.95715857
-0.88076305
-0.88076305
-0.88076305
-0.95715857
-1.0335541
-1.0335541
-1.0335541
-1.0335541
-0.95715857
-1.0335541
-1.0335541
-0.95715857
-0.88076305
-0.88076305
-0.88076305
-0.88076305
-0.95715857
-0.95715857
-1.0335541
-1.0335541
-0.95715857
-0.88076305
-0.88076305
-0.8043678
-0.8043678
-0.72797227
-0.8043678
-0.88076305
-0.88076305
-0.88076305
-0.88076305
-0.88076305
-0.88076305
-0.88076305
-0.8043678
-0.8043678
-0.72797227
-0.72797227
-0.65157676
-0.65157676
-0.65157676
-0.72797227
-0.72797227
-0.72797227
-0.72797227
-0.8043678
-0.8043678
-0.8043678
-0.8043678
-0.8043678
-0.8043678
-0.8043678
-0.95715857
-1.0335541
-1.0335541
-1.1863451
-1.3391356
-1.4155314
-1.4155314
-1.4155314
-1.4919267
-1.6447177
-1.721113
-1.7975085
-1.7975085
-1.721113
-1.5683222
-1.4155314
-1.3391356
-1.3391356
-1.3391356
-1.3391356
-1.4919267
-1.5683222
-1.5683222
-1.4155314
-1.2627404
-1.2627404
-1.1863451
-1.0335541
-0.95715857
-0.88076305
-0.88076305
-0.88076305
-0.95715857
-0.95715857
-0.88076305
-0.8043678
-0.72797227
-0.72797227
-0.65157676
-0.65157676
-0.65157676
-0.49878597
-0.34599495
-0.19320405
-0.11680877
-0.11680877
-0.11680877
-0.11680877
0.03598225
0.11237764
0.18877316
0.18877316
0.18877316
0.18877316
0.26516855
0.34156394
0.4943549
0.4943549
0.5707503
0.7235412
0.95272756
1.0291231
1.0291231
0.8763321
0.95272756
1.1055185
1.1819139
1.1055185
1.0291231
1.0291231
1.1055185
1.1055185
1.1055185
1.1819139
1.2583094
1.2583094
1.3347048
1.2583094
1.1819139
1.1055185
1.1055185
1.1055185
1.0291231
0.95272756
1.0291231
1.1819139
1.2583094
1.1819139
1.1819139
1.1819139
1.2583094
1.2583094
1.3347048
1.3347048
1.1819139
1.1055185
1.0291231
1.0291231
1.1819139
1.2583094
1.2583094
1.2583094
1.2583094
1.2583094
1.2583094
1.2583094
1.1819139
1.1055185
1.0291231
0.95272756
0.95272756
1.0291231
1.0291231
0.95272756
0.95272756
0.95272756
1.0291231
1.1055185
1.1055185
1.1055185
1.0291231
1.0291231
1.0291231
1.1055185
1.1055185
1.0291231
0.8763321
0.79993665
0.79993665
0.8763321
0.95272756
1.0291231
1.0291231
1.0291231
1.0291231
0.95272756
0.95272756
1.0291231
1.0291231
1.0291231
0.95272756
0.8763321
0.8763321
0.95272756
0.95272756
0.8763321
0.95272756
1.0291231
1.0291231
1.0291231
0.95272756
0.95272756
0.95272756
1.0291231
1.0291231
1.0291231
0.95272756
0.95272756
0.95272756
0.8763321
0.8763321
0.95272756
1.0291231
1.1055185
1.1055185
1.0291231
0.8763321
0.8763321
0.8763321
0.8763321
0.95272756
0.8763321
0.8763321
0.79993665
0.79993665
0.79993665
0.8763321
0.8763321
0.8763321
0.95272756
0.95272756
0.95272756
1.0291231
1.0291231
1.0291231
1.1055185
1.1819139
1.1819139
1.1819139
1.1819139
1.2583094
1.2583094
1.2583094
1.2583094
1.3347048
1.3347048
1.2583094
1.1819139
1.2583094
1.2583094
1.3347048
1.4111003
1.4111003
1.4874957
1.4874957
1.4874957
1.4874957
1.4874957
1.4111003
1.4111003
1.4111003
1.4111003
1.4111003
1.4111003
1.4111003
1.4111003
1.3347048
1.3347048
1.3347048
1.3347048
1.3347048
1.3347048
1.4111003
1.4111003
1.3347048
1.2583094
1.2583094
1.3347048
1.4111003
1.4874957
1.4874957
1.4874957
1.4111003
1.3347048
1.3347048
1.3347048
1.4111003
1.4111003
1.3347048
1.3347048
1.2583094
1.2583094
1.1819139
1.2583094
1.3347048
1.3347048
1.2583094
1.1055185
1.1055185
1.1819139
1.2583094
1.2583094
1.2583094
1.2583094
1.1819139
1.1819139
1.2583094
1.2583094
1.3347048
1.2583094
1.2583094
1.1819139
1.1819139
1.2583094
1.2583094
1.2583094
1.2583094
1.2583094
1.1819139
1.1819139
1.1819139
1.1055185
1.1055185
1.1819139
1.2583094
1.2583094
1.2583094
1.2583094
1.2583094
1.3347048
1.3347048
1.3347048
1.3347048
1.3347048
1.4111003
1.3347048
1.2583094
1.1819139
1.1819139
1.1819139
1.3347048
1.4111003
1.4874957
1.4111003
1.4111003
1.3347048
1.3347048
1.2583094
1.2583094
1.3347048
1.4111003
1.4874957
1.4874957
1.4874957
1.4111003
1.3347048
1.4111003
1.4111003
1.3347048
1.2583094
1.2583094
1.3347048
1.2583094
1.1819139
1.1819139
1.1819139
1.1819139
1.2583094
1.3347048
1.3347048
1.4111003
1.3347048
1.3347048
1.2583094
1.2583094
1.3347048
1.4111003
1.4111003
1.3347048
1.3347048
1.4111003
1.4874957
1.4874957
1.4874957
1.4874957
1.4874957
1.4874957
1.4874957
1.4111003
1.4874957
1.4874957
1.4874957
1.4111003
1.4111003
1.5638912
1.6402866
1.5638912
1.4874957
1.4111003
1.4111003
1.4874957
1.4874957
1.4874957
1.4874957
1.4874957
1.5638912
1.6402866
1.6402866
1.5638912
1.4874957
1.4874957
1.5638912
1.6402866
1.6402866
1.5638912
1.5638912
1.5638912
1.5638912
1.6402866
1.5638912
1.5638912
1.6402866
1.716682
1.6402866
1.6402866
1.6402866
1.6402866
1.6402866
1.6402866
1.6402866
1.716682
1.7930775
1.7930775
1.7930775
1.716682
1.716682
1.7930775
1.8694729
1.8694729
1.7930775
1.7930775
1.7930775
1.8694729
1.8694729
1.9458684
2.0222638
2.0222638
1.9458684
1.9458684
2.0222638
2.0986593
2.0986593
2.0222638
2.0222638
2.0986593
2.25145
2.3278456
2.25145
2.0986593
2.0222638
2.0222638
2.0986593
2.1750546
2.25145
2.3278456
2.404241
2.404241
2.3278456
2.3278456
2.404241
2.4806366
2.5570319
2.6334274
2.7098227
2.6334274
2.6334274
2.5570319
2.5570319
2.5570319
2.5570319
2.6334274
2.7098227
2.7098227
2.6334274
2.6334274
2.7098227
2.7862182
2.8626137
2.8626137
2.7098227
2.7098227
2.7862182
2.8626137
2.8626137
2.8626137
2.8626137
2.9390092
2.9390092
2.9390092
2.8626137
2.9390092
3.0154047
3.0154047
3.0154047
3.0154047
2.9390092
2.9390092
2.9390092
2.9390092
3.0154047
3.0918002
3.0918002
3.0918002
2.9390092
2.9390092
2.9390092
3.0154047
3.0918002
3.1681955
3.1681955
3.1681955
3.1681955
3.1681955
3.1681955
3.1681955
3.1681955
3.1681955
3.244591
3.244591
3.244591
3.244591
3.244591
3.244591
3.244591
3.3209863
3.3973818
3.3973818
3.3209863
3.3973818
3.3973818
3.3209863
3.3209863
3.3973818
3.4737773
3.3973818
3.3209863
3.3973818
3.4737773
3.5501726
3.4737773
3.3209863
3.244591
3.244591
3.3209863
3.3209863
3.3209863
3.244591
3.244591
3.244591
3.3209863
3.3209863
3.244591
3.1681955
3.1681955
3.1681955
3.1681955
3.1681955
3.1681955
3.244591
3.244591
3.244591
3.244591
3.244591
3.3209863
3.3209863
3.3973818
3.4737773
3.5501726
3.4737773
3.4737773
3.3973818
3.4737773
3.5501726
3.5501726
3.3973818
3.3973818
3.4737773
3.5501726
3.7029636
5.383663
7.3699446
11.495299
19.746006
23.107405
15.391467
4.161336
-0.88076305
1.1819139
4.5433135
5.2308726
3.8557546
2.7862182
3.0154047
4.466918
5.7656403
5.8420362
4.848895
3.93215
3.779359
4.084941
4.314127
4.3905225
4.314127
4.314127
4.3905225
4.3905225
4.3905225
4.3905225
4.3905225
4.466918
4.466918
4.5433135
4.466918
4.3905225
4.314127
4.314127
4.3905225
4.466918
4.466918
4.466918
4.466918
4.5433135
4.619709
4.619709
4.619709
4.619709
4.619709
4.619709
4.5433135
4.5433135
4.619709
4.619709
4.619709
4.619709
4.619709
4.619709
4.619709
4.619709
4.696104
4.7725
4.7725
4.7725
4.848895
4.848895
4.7725
4.696104
4.7725
4.848895
4.9252906
4.9252906
4.9252906
4.848895
4.848895
4.848895
4.848895
4.9252906
4.9252906
4.9252906
4.9252906
4.9252906
4.9252906
5.001686
5.154477
5.154477
5.154477
5.154477
5.154477
5.0780816
5.0780816
5.0780816
5.154477
5.2308726
5.154477
5.001686
5.001686
5.0780816
5.154477
5.2308726
5.2308726
5.154477
5.0780816
5.001686
5.001686
5.0780816
5.154477
5.2308726
5.2308726
5.154477
5.154477
5.154477
5.154477
5.154477
5.154477
5.154477
5.2308726
5.2308726
5.2308726
5.154477
5.0780816
5.0780816
5.0780816
5.0780816
5.154477
5.154477
5.154477
5.154477
5.0780816
5.0780816
5.0780816
5.154477
5.154477
5.2308726
5.2308726
5.2308726
5.2308726
5.2308726
5.2308726
5.154477
5.0780816
5.0780816
5.0780816
5.154477
5.154477
5.154477
5.154477
5.154477
5.2308726
5.2308726
5.2308726
5.154477
5.0780816
5.154477
5.307268
5.307268
5.307268
5.154477
5.154477
5.154477
5.154477
5.154477
5.154477
5.0780816
5.0780816
5.001686
5.001686
5.001686
5.001686
4.9252906
4.9252906
4.9252906
4.9252906
5.001686
5.001686
5.001686
4.9252906
4.848895
4.848895
4.848895
4.9252906
5.001686
5.001686
4.9252906
4.9252906
4.9252906
5.001686
5.001686
5.001686
4.9252906
4.9252906
4.848895
4.9252906
5.001686
5.154477
5.154477
5.0780816
5.001686
5.0780816
5.0780816
5.0780816
5.0780816
5.154477
5.154477
5.001686
4.9252906
4.9252906
5.001686
5.001686
4.9252906
4.848895
4.848895
4.7725
4.7725
4.848895
4.848895
4.7725
4.696104
4.696104
4.7725
4.848895
4.7725
4.619709
4.619709
4.619709
4.696104
4.619709
4.5433135
4.5433135
4.5433135
4.619709
4.5433135
4.5433135
4.619709
4.619709
4.619709
4.619709
4.5433135
4.466918
4.3905225
4.314127
4.314127
4.3905225
4.3905225
4.466918
4.466918
4.5433135
4.5433135
4.466918
4.3905225
4.3905225
4.466918
4.5433135
4.5433135
4.466918
4.466918
4.466918
4.466918
4.466918
4.466918
4.3905225
4.237732
4.237732
4.237732
4.314127
4.314127
4.314127
4.314127
4.3905225
4.466918
4.466918
4.314127
4.237732
4.161336
4.237732
4.237732
4.314127
4.237732
4.161336
4.161336
4.237732
4.237732
4.237732
4.237732
4.161336
4.161336
4.161336
4.084941
4.084941
4.084941
4.161336
4.161336
4.161336
4.161336
4.237732
4.237732
4.314127
4.237732
4.237732
4.314127
4.314127
4.314127
4.3905225
4.3905225
4.466918
4.466918
4.3905225
4.466918
4.466918
4.3905225
4.3905225
4.314127
4.3905225
4.3905225
4.3905225
4.314127
4.314127
4.314127
4.3905225
4.3905225
4.314127
4.314127
4.314127
4.3905225
4.3905225
4.3905225
4.314127
4.237732
4.161336
4.161336
4.237732
4.237732
4.161336
4.084941
4.161336
4.237732
4.314127
4.314127
4.161336
4.0085454
4.084941
4.161336
4.161336
4.084941
4.084941
4.084941
4.084941
4.084941
4.084941
4.161336
4.084941
4.0085454
3.8557546
3.779359
3.8557546
3.8557546
3.8557546
3.779359
3.7029636
3.626568
3.7029636
3.7029636
3.7029636
3.7029636
3.7029636
3.7029636
3.626568
3.626568
3.7029636
3.626568
3.5501726
3.4737773
3.4737773
3.4737773
3.3973818
3.3973818
3.3973818
3.3973818
3.4737773
3.4737773
3.3973818
3.3209863
3.3209863
3.3209863
3.3209863
3.3209863
3.3209863
3.244591
3.244591
3.244591
3.1681955
3.0918002
3.0918002
3.0918002
3.0918002
3.1681955
3.1681955
3.244591
3.244591
3.1681955
3.0154047
2.9390092
2.9390092
2.9390092
2.8626137
2.8626137
2.8626137
2.9390092
2.8626137
2.7862182
2.7862182
2.7862182
2.7862182
2.7862182
2.7098227
2.6334274
2.5570319
2.4806366
2.5570319
2.5570319
2.6334274
2.6334274
2.6334274
2.6334274
2.4806366
2.4806366
2.404241
2.404241
2.404241
2.404241
2.404241
2.404241
2.404241
2.3278456
2.25145
2.25145
2.25145
2.25145
2.1750546
2.0986593
2.1750546
2.1750546
2.25145
2.1750546
2.0222638
1.9458684
1.9458684
1.8694729
1.8694729
1.7930775
1.7930775
1.8694729
1.9458684
1.9458684
1.9458684
1.8694729
1.716682
1.6402866
1.5638912
1.6402866
1.6402866
1.6402866
1.716682
1.716682
1.716682
1.6402866
1.5638912
1.4874957
1.4874957
1.4874957
1.5638912
1.5638912
1.5638912
1.5638912
1.5638912
1.5638912
1.4874957
1.4874957
1.4111003
1.4111003
1.4874957
1.5638912
1.6402866
1.716682
1.716682
1.6402866
1.5638912
1.6402866
1.716682
1.7930775
1.7930775
1.716682
1.6402866
1.5638912
1.5638912
1.5638912
1.6402866
1.6402866
1.6402866
1.5638912
1.6402866
1.5638912
1.5638912
1.5638912
1.4874957
1.4874957
1.4111003
1.3347048
1.3347048
1.2583094
1.2583094
1.2583094
1.2583094
1.2583094
1.1819139
1.1055185
1.1055185
1.1055185
1.0291231
1.0291231
0.95272756
0.8763321
0.8763321
0.8763321
0.8763321
0.8763321
0.79993665
0.64714575
0.5707503
0.5707503
0.64714575
0.7235412
0.5707503
0.41795945
0.34156394
0.34156394
0.41795945
0.41795945
0.34156394
0.26516855
0.26516855
0.18877316
0.18877316
0.26516855
0.18877316
0.18877316
0.11237764
0.03598225
0.11237764
0.11237764
0.03598225
-0.04041326
-0.11680877
-0.19320405
-0.19320405
-0.19320405
-0.11680877
-0.11680877
-0.19320405
-0.19320405
-0.26959956
-0.34599495
-0.42239046
-0.49878597
-0.65157676
-0.8043678
-0.8043678
-0.72797227
-0.72797227
-0.88076305
-0.95715857
-1.1099494
-1.1863451
-1.3391356
-1.4155314
-1.4919267
-1.4919267
-1.4919267
-1.4919267
-1.5683222
-1.721113
-1.873904
-1.873904
-1.873904
-1.9502995
-2.10309
-2.255881
-2.3322766
-2.3322766
-2.3322766
-2.3322766
-2.408672
-2.408672
-2.408672
-2.4850676
-2.6378586
-2.6378586
-2.6378586
-2.6378586
-2.6378586
-2.7142537
-2.7906492
-2.7142537
-2.7142537
-2.7906492
-2.7906492
-2.8670447
-2.8670447
-2.8670447
-2.7906492
-2.8670447
-2.8670447
-2.9434402
-2.9434402
-2.9434402
-2.9434402
-2.9434402
-2.9434402
-2.9434402
-3.0198357
-3.0962307
-3.0962307
-3.0962307
-3.0962307
-3.0962307
-3.0198357
-3.0962307
-3.1726267
-3.2490218
-3.2490218
-3.1726267
-3.1726267
-3.1726267
-3.3254173
-3.4018128
-3.4018128
-3.4018128
-3.4782083
-3.4782083
-3.4018128
-3.3254173
-3.2490218
-3.2490218
-3.3254173
-3.3254173
-3.3254173
-3.3254173
-3.2490218
-3.3254173
-3.4018128
-3.4782083
-3.4782083
-3.3254173
-3.2490218
-3.1726267
-3.2490218
-3.2490218
-3.3254173
-3.2490218
-3.2490218
-3.2490218
-3.2490218
-3.2490218
-3.1726267
-3.0962307
-3.1726267
-3.1726267
-3.0962307
-3.0198357
-3.0198357
-3.0198357
-3.0198357
-3.0198357
-3.0198357
-3.0962307
-3.0962307
-3.1726267
-3.0962307
-3.0962307
-3.1726267
-3.2490218
-3.4018128
-3.4018128
-3.4018128
-3.3254173
-3.3254173
-3.4018128
-3.4782083
-3.4782083
-3.4018128
-3.4018128
-3.4782083
-3.4782083
-3.4782083
-3.4782083
-3.4782083
-3.6309988
-3.7073944
-3.7073944
-3.7073944
-3.6309988
-3.6309988
-3.6309988
-3.6309988
-3.7073944
-3.7837903
-3.7837903
-3.7837903
-3.7073944
-3.7073944
-3.7837903
-3.8601859
-3.8601859
-3.8601859
-3.8601859
-3.936581
-3.936581
-4.0129766
-4.0129766
-4.0129766
-4.0129766
-4.0129766
-3.936581
-3.936581
-3.936581
-4.0129766
-4.1657667
-4.1657667
-4.1657667
-4.0893717
-4.0893717
-4.0893717
-4.1657667
-4.2421627
-4.2421627
-4.3185587
-4.3949537
-4.3949537
-4.3949537
-4.471349
-4.471349
-4.471349
-4.3949537
-4.3949537
-4.3949537
-4.471349
-4.62414
-4.700536
-4.776931
-4.700536
-4.700536
-4.700536
-4.700536
-4.853327
-5.006117
-5.006117
-5.006117
-5.006117
-5.006117
-5.082513
-5.158908
-5.158908
-5.158908
-5.235304
-5.311699
-5.311699
-5.311699
-5.311699
-5.235304
-5.235304
-5.311699
-5.46449
-5.46449
-5.388095
-5.388095
-5.388095
-5.46449
-5.540885
-5.46449
-5.46449
-5.540885
-5.540885
-5.540885
-5.540885
-5.540885
-5.540885
-5.617281
-5.617281
-5.617281
-5.693677
-5.693677
-5.693677
-5.693677
-5.770072
-5.846467
-5.846467
-5.846467
-5.846467
-5.846467
-5.846467
-5.922863
-5.922863
-5.846467
-5.846467
-5.922863
-5.922863
-5.922863
-5.846467
-5.770072
-5.846467
-5.922863
-5.999258
-5.922863
-5.922863
-5.922863
-5.922863
-5.846467
-5.846467
-5.846467
-5.922863
-5.922863
-5.922863
-5.999258
-5.999258
-5.922863
-5.922863
-5.846467
-5.846467
-5.846467
-5.693677
-5.693677
-5.693677
-5.846467
-5.922863
-5.922863
-5.846467
-5.770072
-5.693677
-5.617281
-5.693677
-5.770072
-5.770072
-5.617281
-5.540885
-5.540885
-5.617281
-5.693677
-5.617281
-5.46449
-5.46449
-5.46449
-5.540885
-5.617281
-5.617281
-5.617281
-5.617281
-5.617281
-5.540885
-5.46449
-5.46449
-5.540885
-5.540885
-5.540885
-5.540885
-5.46449
-5.388095
-5.46449
-5.540885
-5.540885
-5.540885
-5.46449
-5.388095
-5.46449
-5.617281
-5.617281
-5.540885
-5.46449
-5.540885
-5.540885
-5.540885
-5.388095
-5.311699
-5.311699
-5.235304
-5.311699
-5.311699
-5.235304
-5.158908
-5.158908
-5.311699
-5.46449
-5.46449
-5.388095
-5.388095
-5.388095
-5.388095
-5.311699
-5.388095
-5.388095
-5.388095
-5.311699
-5.311699
-5.388095
-5.46449
-5.540885
-5.46449
-5.46449
-5.311699
-5.235304
-5.235304
-5.235304
-5.311699
-5.311699
-5.311699
-5.235304
-5.235304
-5.235304
-5.311699
-5.388095
-5.388095
-5.388095
-5.388095
-5.388095
-5.311699
-5.311699
-5.311699
-5.388095
-5.388095
-5.388095
-5.311699
-5.235304
-5.311699
-5.311699
-5.311699
-5.311699
-5.311699
-5.311699
-5.388095
-5.311699
-5.311699
-5.388095
-5.388095
-5.311699
-5.311699
-5.235304
-5.311699
-5.311699
-5.235304
-5.235304
-5.311699
-5.388095
-5.388095
-5.388095
-5.311699
-5.235304
-5.235304
-5.235304
-5.388095
-5.46449
-5.46449
-5.388095
-5.311699
-5.235304
-5.235304
-5.235304
-5.235304
-5.311699
-5.311699
-5.311699
-5.235304
-5.158908
-5.158908
-5.235304
-5.235304
-5.158908
-5.158908
-5.158908
-5.235304
-5.311699
-5.311699
-5.311699
-5.311699
-5.311699
-5.311699
-5.311699
-5.311699
-5.311699
-5.311699
-5.311699
-5.388095
-5.388095
-5.311699
-5.311699
-5.311699
-5.388095
-5.388095
-5.388095
-5.388095
-5.311699
-5.311699
-5.46449
-5.540885
-5.617281
-5.540885
-5.46449
-5.46449
-5.540885
-5.617281
-5.770072
-5.846467
-5.846467
-5.770072
-5.770072
-5.846467
-5.846467
-5.846467
-5.846467
-5.922863
-5.846467
-5.846467
-5.922863
-5.999258
-5.999258
-5.999258
-5.922863
-5.922863
-5.922863
-6.075653
-6.152049
-6.152049
-6.152049
-6.228444
-6.228444
-6.30484
-6.30484
-6.30484
-6.381235
-6.381235
-6.30484
-6.228444
-6.152049
-6.152049
-6.228444
-6.30484
-6.381235
-6.381235
-6.45763
-6.45763
-6.534026
-6.45763
-6.45763
-6.45763
-6.534026
-6.534026
-6.534026
-6.45763
-6.381235
-6.381235
-6.45763
-6.45763
-6.45763
-6.45763
-6.45763
-6.381235
-6.381235
-6.381235
-6.45763
-6.534026
-6.534026
-6.45763
-6.45763
-6.381235
-6.381235
-6.30484
-6.228444
-6.228444
-6.30484
-6.381235
-6.381235
-6.30484
-6.228444
-6.152049
-6.152049
-6.152049
-6.152049
-6.075653
-6.228444
-5.999258
-4.5477448
-2.8670447
-3.1726267
-5.158908
-6.763212
-6.763212
-6.152049
-5.770072
-5.846467
-5.999258
-5.999258
-5.922863
-5.846467
-5.846467
-5.922863
-5.922863
-5.846467
-5.922863
-5.922863
-5.846467
-5.770072
-5.693677
-5.617281
-5.693677
-5.770072
-5.693677
-5.693677
-5.693677
-5.693677
-5.540885
-5.46449
-5.46449
-5.540885
-5.617281
-5.693677
-5.617281
-5.540885
-5.46449
-5.46449
-5.540885
-5.540885
-5.540885
-5.46449
-5.388095
-5.388095
-5.388095
-5.46449
-5.617281
-5.617281
-5.540885
-5.46449
-5.46449
-5.46449
-5.46449
-5.46449
-5.46449
-5.46449
-5.46449
-5.388095
-5.311699
-5.235304
-5.235304
-5.235304
-5.235304
-5.235304
-5.158908
-5.158908
-5.235304
-5.311699
-5.235304
-5.235304
-5.235304
-5.235304
-5.158908
-5.158908
-5.158908
-5.158908
-5.082513
-5.006117
-5.006117
-5.082513
-5.082513
-5.006117
-4.929722
-5.006117
-5.006117
-5.006117
-4.929722
-4.853327
-4.853327
-4.776931
-4.776931
-4.776931
-4.776931
-4.776931
-4.776931
-4.776931
-4.853327
-4.853327
-4.853327
-4.853327
-4.776931
-4.776931
-4.776931
-4.700536
-4.62414
-4.62414
-4.62414
-4.62414
-4.700536
-4.700536
-4.62414
-4.5477448
-4.5477448
-4.62414
-4.62414
-4.62414
-4.5477448
-4.471349
-4.3949537
-4.471349
-4.5477448
-4.5477448
-4.5477448
-4.471349
-4.3949537
-4.3949537
-4.471349
-4.3949537
-4.3185587
-4.3185587
-4.3949537
-4.3949537
-4.3185587
-4.3185587
-4.3185587
-4.3949537
-4.471349
-4.3949537
-4.2421627
-4.1657667
-4.2421627
-4.2421627
-4.2421627
-4.2421627
-4.1657667
-4.2421627
-4.2421627
-4.2421627
-4.0893717
-4.0893717
-4.0893717
-4.1657667
-4.1657667
-4.0893717
-4.0129766
-4.0129766
-4.0129766
-3.936581
-3.8601859
-3.936581
-4.0129766
-4.0129766
-3.936581
-3.8601859
-3.7837903
-3.7837903
-3.7837903
-3.7837903
-3.8601859
-3.8601859
-3.7837903
-3.7073944
-3.7073944
-3.7837903
-3.7837903
-3.7837903
-3.7073944
-3.7073944
-3.7073944
-3.6309988
-3.5546038
-3.5546038
-3.4782083
-3.5546038
-3.5546038
-3.5546038
-3.4782083
-3.4018128
-3.4018128
-3.3254173
-3.3254173
-3.2490218
-3.2490218
-3.3254173
-3.3254173
-3.2490218
-3.1726267
-3.1726267
-3.2490218
-3.2490218
-3.2490218
-3.0962307
-3.0962307
-3.0962307
-3.0962307
-3.0962307
-3.0198357
-2.9434402
-2.8670447
-2.9434402
-2.9434402
-2.9434402
-2.8670447
-2.8670447
-2.8670447
-2.7906492
-2.7906492
-2.7906492
-2.7142537
-2.7142537
-2.7142537
-2.7142537
-2.6378586
-2.5614629
-2.4850676
-2.5614629
-2.6378586
-2.6378586
-2.5614629
-2.5614629
-2.5614629
-2.6378586
-2.5614629
-2.408672
-2.3322766
-2.3322766
-2.3322766
-2.408672
-2.3322766
-2.255881
-2.1794858
-2.1794858
-2.1794858
-2.1794858
-2.1794858
-2.1794858
-2.10309
-2.0266948
-2.0266948
-1.9502995
-1.9502995
-1.9502995
-2.0266948
-2.0266948
-2.0266948
-1.9502995
-1.7975085
-1.7975085
-1.873904
-1.9502995
-1.873904
-1.7975085
-1.7975085
-1.721113
-1.5683222
-1.4919267
-1.4919267
-1.5683222
-1.5683222
-1.4919267
-1.4155314
-1.3391356
-1.3391356
-1.4155314
-1.4919267
-1.5683222
-1.4919267
-1.4155314
-1.3391356
-1.3391356
-1.3391356
-1.2627404
-1.2627404
-1.2627404
-1.2627404
-1.2627404
-1.2627404
-1.1099494
-1.0335541
-1.0335541
-1.1099494
-1.1099494
-1.0335541
-0.95715857
-0.95715857
-0.95715857
-0.95715857
-0.88076305
-0.8043678
-0.72797227
-0.72797227
-0.8043678
-0.8043678
-0.8043678
-0.8043678
-0.8043678
-0.72797227
-0.72797227
-0.65157676
-0.65157676
-0.72797227
-0.72797227
-0.65157676
-0.57518125
-0.57518125
-0.57518125
-0.57518125
-0.57518125
-0.57518125
-0.49878597
-0.42239046
-0.42239046
-0.49878597
-0.49878597
-0.49878597
-0.42239046
-0.42239046
-0.34599495
-0.34599495
-0.34599495
-0.26959956
-0.26959956
-0.34599495
-0.42239046
-0.42239046
-0.34599495
-0.34599495
-0.26959956
-0.26959956
-0.19320405
-0.11680877
-0.11680877
-0.19320405
-0.26959956
-0.26959956
-0.26959956
-0.19320405
-0.11680877
-0.04041326
-0.04041326
-0.11680877
-0.19320405
-0.19320405
-0.19320405
-0.19320405
-0.11680877
-0.04041326
0.03598225
0.03598225
-0.04041326
-0.11680877
-0.11680877
-0.04041326
-0.04041326
-0.04041326
-0.04041326
-0.11680877
-0.19320405
-0.19320405
-0.19320405
-0.11680877
-0.04041326
0.03598225
-0.04041326
-0.04041326
-0.11680877
-0.11680877
-0.11680877
-0.11680877
-0.11680877
-0.11680877
-0.11680877
-0.19320405
-0.19320405
-0.11680877
-0.11680877
-0.11680877
-0.19320405
-0.19320405
-0.19320405
-0.11680877
-0.11680877
-0.19320405
-0.19320405
-0.11680877
-0.11680877
-0.19320405
-0.26959956
-0.34599495
-0.26959956
-0.34599495
-0.34599495
-0.42239046
-0.42239046
-0.34599495
-0.26959956
-0.26959956
-0.26959956
-0.34599495
-0.34599495
-0.34599495
-0.42239046
-0.49878597
-0.42239046
-0.34599495
-0.34599495
-0.34599495
-0.34599495
-0.34599495
-0.34599495
-0.34599495
-0.34599495
-0.34599495
-0.34599495
-0.34599495
-0.34599495
-0.42239046
-0.49878597
-0.49878597
-0.49878597
-0.57518125
-0.57518125
-0.57518125
-0.49878597
-0.42239046
-0.49878597
-0.57518125
-0.65157676
-0.65157676
-0.65157676
-0.65157676
-0.57518125
-0.57518125
-0.57518125
-0.57518125
-0.65157676
-0.72797227
-0.72797227
-0.72797227
-0.8043678
-0.8043678
-0.88076305
-0.95715857
-0.95715857
-0.95715857
-0.95715857
-0.95715857
-0.95715857
-0.8043678
-0.8043678
-0.88076305
-0.95715857
-0.95715857
-0.95715857
-0.95715857
-0.88076305
-0.88076305
-0.88076305
-0.88076305
-0.95715857
-1.0335541
-1.1099494
-1.1099494
-1.1099494
-1.0335541
-1.0335541
-1.0335541
-1.0335541
-1.1099494
-1.1099494
-1.1099494
-1.1099494
-1.1099494
-1.1099494
-1.0335541
-0.95715857
-0.95715857
-1.0335541
-1.1099494
-1.1099494
-1.1099494
-1.1099494
-1.1099494
-1.0335541
-1.0335541
-1.0335541
-1.0335541
-1.0335541
-1.0335541
-1.0335541
-1.1099494
-1.1099494
-1.0335541
-1.0335541
-1.0335541
-1.1099494
-1.1099494
-1.1099494
-1.1099494
-1.1099494
-1.1099494
-1.1099494
-1.1099494
-1.0335541
-0.95715857
-1.0335541
-1.0335541
-1.0335541
-1.0335541
-1.0335541
-1.1099494
-1.1099494
-1.1099494
-1.0335541
-1.0335541
-1.0335541
-0.95715857
-0.95715857
-0.88076305
-0.95715857
-1.0335541
-0.95715857
-0.8043678
-0.72797227
-0.8043678
-0.95715857
-1.0335541
-1.1099494
-1.0335541
-0.95715857
-0.88076305
-0.8043678
-0.72797227
-0.65157676
-0.72797227
-0.72797227
-0.72797227
-0.72797227
-0.72797227
-0.65157676
-0.65157676
-0.65157676
-0.57518125
-0.57518125
-0.57518125
-0.57518125
-0.49878597
-0.49878597
-0.49878597
-0.65157676
-0.65157676
-0.49878597
-0.42239046
-0.42239046
-0.42239046
-0.49878597
-0.49878597
-0.42239046
-0.42239046
-0.42239046
-0.42239046
-0.42239046
-0.42239046
-0.42239046
-0.42239046
-0.49878597
-0.42239046
-0.26959956
-0.26959956
-0.34599495
-0.34599495
-0.26959956
-0.19320405
-0.11680877
-0.11680877
-0.19320405
-0.19320405
-0.11680877
-0.04041326
0.03598225
-0.04041326
-0.04041326
-0.04041326
0.03598225
0.03598225
0.03598225
-0.04041326
-0.04041326
-0.04041326
0.03598225
0.11237764
0.11237764
0.03598225
-0.04041326
-0.04041326
0.11237764
0.11237764
0.11237764
0.11237764
0.11237764
0.18877316
0.18877316
0.11237764
0.11237764
0.11237764
0.11237764
0.11237764
0.18877316
0.18877316
0.26516855
0.26516855
0.26516855
0.34156394
0.34156394
0.34156394
0.34156394
0.34156394
0.34156394
0.34156394
0.41795945
0.34156394
0.34156394
0.41795945
0.4943549
0.4943549
0.41795945
0.41795945
0.41795945
0.41795945
0.4943549
0.5707503
0.64714575
0.7235412
0.7235412
0.64714575
0.5707503
0.64714575
0.7235412
0.79993665
0.79993665
0.7235412
0.64714575
0.7235412
0.79993665
0.79993665
0.79993665
0.79993665
0.79993665
0.8763321
0.95272756
1.0291231
1.1055185
1.0291231
0.95272756
0.8763321
0.8763321
0.95272756
1.0291231
1.0291231
1.0291231
1.1055185
1.1819139
1.1819139
1.1819139
1.1819139
1.1819139
1.1819139
1.1819139
1.2583094
1.3347048
1.4111003
1.4874957
1.4874957
1.4111003
1.3347048
1.3347048
1.4111003
1.4111003
1.4111003
1.3347048
1.1819139
1.2583094
1.3347048
1.3347048
1.3347048
1.2583094
1.3347048
1.3347048
1.4111003
1.3347048
1.3347048
1.3347048
1.2583094
1.1819139
1.1055185
1.1819139
1.2583094
1.3347048
1.1819139
1.0291231
1.0291231
1.1055185
1.1055185
1.1055185
1.1055185
1.1055185
1.1055185
1.0291231
0.95272756
0.8763321
0.8763321
0.79993665
0.7235412
0.7235412
0.64714575
0.7235412
0.79993665
0.79993665
0.79993665
0.79993665
0.7235412
0.7235412
0.79993665
0.79993665
0.79993665
0.79993665
0.79993665
0.79993665
0.7235412
0.5707503
0.4943549
0.4943549
0.5707503
0.64714575
0.5707503
0.4943549
0.34156394
0.26516855
0.26516855
0.34156394
0.34156394
0.34156394
0.34156394
0.26516855
0.18877316
0.11237764
0.03598225
0.03598225
0.03598225
0.03598225
-0.04041326
-0.04041326
-0.11680877
-0.11680877
-0.19320405
-0.11680877
-0.11680877
-0.11680877
-0.19320405
-0.19320405
-0.26959956
-0.34599495
-0.34599495
-0.42239046
-0.42239046
-0.42239046
-0.42239046
-0.42239046
-0.49878597
-0.42239046
-0.42239046
-0.49878597
-0.57518125
-0.57518125
-0.49878597
-0.49878597
-0.57518125
-0.57518125
-0.49878597
-0.49878597
-0.57518125
-0.65157676
-0.65157676
-0.65157676
-0.65157676
-0.57518125
-0.57518125
-0.57518125
-0.57518125
-0.57518125
-0.65157676
-0.65157676
-0.65157676
-0.65157676
-0.65157676
-0.65157676
-0.65157676
-0.65157676
-0.57518125
-0.57518125
-0.49878597
-0.49878597
-0.57518125
-0.57518125
-0.65157676
-0.65157676
-0.65157676
-0.65157676
-0.65157676
-0.65157676
-0.72797227
-0.8043678
-0.8043678
-0.88076305
-0.88076305
-0.88076305
-0.88076305
-0.88076305
-0.8043678
-0.72797227
-0.72797227
-0.8043678
-0.88076305
-0.95715857
-1.1099494
-1.1099494
-0.95715857
-0.8043678
-0.8043678
-0.8043678
-0.88076305
-0.95715857
-0.95715857
-0.95715857
-0.95715857
-0.95715857
-0.95715857
-0.95715857
-0.95715857
-0.95715857
-0.88076305
-0.95715857
-1.0335541
-1.0335541
-1.0335541
-1.0335541
-0.95715857
-0.95715857
-0.95715857
-1.0335541
-1.0335541
-1.1099494
-1.1863451
-1.2627404
-1.1863451
-1.1863451
-1.1863451
-1.1863451
-1.1863451
-1.1863451
-1.2627404
-1.3391356
-1.3391356
-1.2627404
-1.2627404
-1.3391356
-1.4155314
-1.4919267
-1.4155314
-1.3391356
-1.4155314
-1.4155314
-1.4919267
-1.4919267
-1.4919267
-1.4919267
-1.4919267
-1.4919267
-1.4919267
-1.5683222
-1.6447177
-1.6447177
-1.6447177
-1.721113
-1.7975085
-1.7975085
-1.721113
-1.7975085
-1.873904
-1.9502995
-1.9502995
-1.9502995
-1.9502995
-2.0266948
-2.10309
-2.0266948
-2.0266948
-2.0266948
-2.10309
-2.1794858
-2.10309
-2.10309
-2.1794858
-2.1794858
-2.255881
-2.255881
-2.255881
-2.255881
-2.3322766
-2.255881
-2.255881
-2.3322766
-2.408672
-2.408672
-2.408672
-2.4850676
-2.5614629
-2.5614629
-2.5614629
-2.5614629
-2.5614629
-2.6378586
-2.6378586
-2.6378586
-2.6378586
-2.6378586
-2.7142537
-2.7906492
-2.7906492
-2.7906492
-2.7906492
-2.7906492
-2.7142537
-2.7142537
-2.7906492
-2.8670447
-2.8670447
-2.8670447
-2.8670447
-2.7906492
-2.8670447
-2.8670447
-2.9434402
-2.9434402
-2.9434402
-2.9434402
-3.0198357
-3.0962307
-3.0962307
-3.0962307
-3.0962307
-3.0962307
-3.0962307
-3.0962307
-3.0962307
-3.0962307
-3.0962307
-3.1726267
-3.3254173
-3.3254173
-3.3254173
-3.2490218
-3.3254173
-3.4018128
-3.4018128
-3.3254173
-3.2490218
-3.2490218
-3.3254173
-3.3254173
-3.4018128
-3.4782083
-3.5546038
-3.5546038
-3.5546038
-3.5546038
-3.5546038
-3.5546038
-3.5546038
-3.6309988
-3.5546038
-3.4782083
-3.4018128
-3.4782083
-3.5546038
-3.7073944
-3.7837903
-3.7073944
-3.7073944
-3.7073944
-3.7837903
-3.8601859
-3.8601859
-3.8601859
-3.8601859
-3.7837903
-3.7837903
-3.6309988
-3.4782083
-3.4018128
-3.4018128
-3.4782083
-3.5546038
-3.5546038
-3.4782083
-3.3254173
-3.1726267
-3.0962307
-3.0198357
-3.0198357
-2.9434402
-2.9434402
-2.9434402
-2.9434402
-2.9434402
-2.9434402
-2.9434402
-2.9434402
-2.8670447
-2.7142537
-2.6378586
-2.5614629
-2.4850676
-2.408672
-2.408672
-2.4850676
-2.408672
-2.3322766
-2.1794858
-2.1794858
-2.255881
-2.1794858
-2.10309
-2.0266948
-2.0266948
-2.0266948
-1.9502995
-1.873904
-1.7975085
-1.873904
-1.873904
-1.873904
-1.7975085
-1.721113
-1.7975085
-1.873904
-1.7975085
-1.721113
-1.5683222
-1.5683222
-1.6447177
-1.6447177
-1.6447177
-1.5683222
-1.5683222
-1.6447177
-1.7975085
-1.7975085
-1.721113
-1.721113
-1.721113
-1.721113
-1.721113
-1.721113
-1.7975085
-1.7975085
-1.873904
-1.873904
-1.873904
-1.873904
-1.9502995
-2.0266948
-2.10309
-2.10309
-2.10309
-2.10309
-2.1794858
-2.255881
-2.3322766
-2.3322766
-2.3322766
-2.3322766
-2.3322766
-2.3322766
-2.408672
-2.4850676
-2.4850676
-2.4850676
-2.4850676
-2.4850676
-2.4850676
-2.408672
-2.408672
-2.4850676
-2.5614629
-2.5614629
-2.5614629
-2.5614629
-2.5614629
-2.6378586
-2.5614629
-2.4850676
-2.408672
-2.4850676
-2.5614629
-2.6378586
-2.5614629
-2.5614629
-2.5614629
-2.5614629
-2.4850676
-2.4850676
-2.4850676
-2.5614629
-2.4850676
-2.408672
-2.408672
-2.408672
-2.5614629
-2.5614629
-2.6378586
-2.5614629
-2.4850676
-2.4850676
-2.4850676
-2.408672
-2.408672
-2.408672
-2.408672
-2.408672
-2.408672
-2.3322766
-2.3322766
-2.408672
-2.4850676
-2.4850676
-2.4850676
-2.3322766
-2.255881
-2.1794858
-2.255881
-2.3322766
-2.3322766
-2.3322766
-2.255881
-2.255881
-2.1794858
-2.255881
-2.255881
-2.255881
-2.255881
-2.1794858
-2.10309
-2.10309
-2.10309
-2.1794858
-2.1794858
-2.10309
-2.10309
-2.10309
-2.0266948
-1.9502995
-1.873904
-1.7975085
-1.7975085
-1.7975085
-1.873904
-1.9502995
-1.9502995
-1.873904
-1.9502995
-2.0266948
-2.0266948
-1.9502995
-1.873904
-1.873904
-1.873904
-1.873904
-1.873904
-1.873904
-1.873904
-1.7975085
-1.873904
-1.873904
-1.7975085
-1.721113
-1.721113
-1.6447177
-1.6447177
-1.6447177
-1.6447177
-1.721113
-1.721113
-1.721113
-1.721113
-1.6447177
-1.721113
-1.721113
-1.5683222
-1.4919267
-1.4919267
-1.5683222
-1.721113
-1.6447177
-1.5683222
-1.4919267
-1.4919267
-1.4919267
-1.4919267
-1.4919267
-1.5683222
-1.5683222
-1.4919267
-1.4155314
-1.3391356
-1.4155314
-1.4919267
-1.4155314
-1.2627404
-1.1863451
-1.1863451
-1.2627404
-1.2627404
-1.1863451
-1.0335541
-1.0335541
-1.0335541
-1.1099494
-1.0335541
-0.95715857
-0.88076305
-0.8043678
-0.8043678
-0.88076305
-0.88076305
-0.8043678
-0.72797227
-0.72797227
-0.8043678
-0.8043678
-0.72797227
-0.65157676
-0.57518125
-0.57518125
-0.65157676
-0.57518125
-0.49878597
-0.49878597
-0.49878597
-0.49878597
-0.49878597
-0.42239046
-0.42239046
-0.49878597
-0.49878597
-0.42239046
-0.34599495
-0.42239046
-0.49878597
-0.49878597
-0.34599495
-0.26959956
-0.34599495
-0.34599495
-0.49878597
-0.49878597
-0.49878597
-0.49878597
-0.49878597
-0.57518125
-0.49878597
-0.42239046
-0.34599495
-0.34599495
-0.42239046
-0.42239046
-0.42239046
-0.42239046
-0.49878597
-0.57518125
-0.57518125
-0.49878597
-0.42239046
-0.49878597
-0.57518125
-0.65157676
-0.65157676
-0.57518125
-0.49878597
-0.42239046
-0.42239046
-0.42239046
-0.42239046
-0.42239046
-0.49878597
-0.49878597
-0.49878597
-0.49878597
-0.42239046
-0.42239046
-0.42239046
-0.34599495
-0.34599495
-0.42239046
-0.42239046
-0.42239046
-0.42239046
-0.42239046
-0.34599495
-0.26959956
-0.19320405
-0.19320405
-0.19320405
-0.19320405
-0.26959956
-0.26959956
-0.19320405
-0.11680877
-0.11680877
-0.11680877
-0.19320405
-0.19320405
-0.19320405
-0.19320405
-0.19320405
-0.19320405
-0.11680877
-0.04041326
0.03598225
0.03598225
-0.04041326
-0.04041326
-0.04041326
-0.04041326
0.03598225
0.03598225
0.03598225
0.03598225
0.03598225
0.03598225
0.03598225
0.03598225
0.03598225
0.11237764
0.03598225
0.03598225
0.03598225
0.03598225
0.03598225
-0.04041326
-0.04041326
-0.04041326
0.03598225
0.11237764
0.11237764
0.03598225
0.11237764
0.18877316
0.18877316
0.18877316
0.18877316
0.18877316
0.18877316
0.11237764
0.11237764
0.11237764
0.11237764
0.03598225
-0.04041326
-0.04041326
-0.04041326
-0.04041326
0.03598225
0.03598225
0.11237764
0.03598225
0.03598225
0.03598225
-0.04041326
-0.11680877
-0.04041326
-0.04041326
0.03598225
0.03598225
0.03598225
0.03598225
0.11237764
0.11237764
0.11237764
0.03598225
-0.04041326
0.03598225
0.11237764
0.11237764
0.11237764
0.03598225
0.03598225
0.11237764
0.11237764
0.11237764
0.03598225
0.03598225
0.03598225
0.03598225
0.11237764
0.03598225
0.03598225
0.03598225
0.03598225
0.11237764
0.03598225
-0.04041326
-0.11680877
-0.04041326
-0.04041326
0.03598225
0.03598225
0.03598225
0.11237764
0.11237764
0.11237764
0.03598225
-0.04041326
-0.11680877
-0.04041326
0.03598225
0.03598225
0.03598225
0.03598225
0.03598225
0.03598225
0.11237764
0.11237764
0.11237764
0.11237764
0.11237764
0.03598225
0.03598225
0.11237764
0.11237764
0.11237764
0.11237764
0.11237764
0.03598225
0.03598225
-0.04041326
-0.04041326
0.03598225
0.03598225
0.11237764
0.03598225
0.03598225
0.11237764
0.18877316
0.11237764
0.11237764
0.03598225
0.11237764
0.18877316
0.18877316
0.11237764
0.11237764
0.11237764
0.18877316
0.18877316
0.11237764
0.03598225
-0.04041326
-0.04041326
0.03598225
0.03598225
0.03598225
0.03598225
0.03598225
0.03598225
0.11237764
0.11237764
0.03598225
0.03598225
-0.04041326
-0.04041326
-0.04041326
0.03598225
0.03598225
0.03598225
0.11237764
0.11237764
0.11237764
0.03598225
0.03598225
0.03598225
0.11237764
0.18877316
0.18877316
0.11237764
0.18877316
0.18877316
0.18877316
0.18877316
0.11237764
0.18877316
0.18877316
0.18877316
0.18877316
0.18877316
0.26516855
0.26516855
0.26516855
0.18877316
0.18877316
0.18877316
0.26516855
0.18877316
0.18877316
0.11237764
0.11237764
0.18877316
0.26516855
0.26516855
0.26516855
0.26516855
0.18877316
0.26516855
0.26516855
0.26516855
0.34156394
0.41795945
0.41795945
0.34156394
0.34156394
0.34156394
0.26516855
0.26516855
0.18877316
0.26516855
0.34156394
0.41795945
0.4943549
0.5707503
0.5707503
0.4943549
0.41795945
0.34156394
0.34156394
0.4943549
0.5707503
0.5707503
0.5707503
0.4943549
0.4943549
0.4943549
0.4943549
0.64714575
0.64714575
0.64714575
0.64714575
0.64714575
0.7235412
0.79993665
0.79993665
0.79993665
0.7235412
0.64714575
0.64714575
0.64714575
0.64714575
0.7235412
0.79993665
0.79993665
0.79993665
0.7235412
0.7235412
0.7235412
0.79993665
0.8763321
0.8763321
0.8763321
0.8763321
0.8763321
0.79993665
0.79993665
0.79993665
0.79993665
0.8763321
0.8763321
0.8763321
0.8763321
0.8763321
0.8763321
0.8763321
0.8763321
0.8763321
0.8763321
0.8763321
0.95272756
0.8763321
0.95272756
0.95272756
1.0291231
1.0291231
1.0291231
0.95272756
0.95272756
1.0291231
1.1055185
1.1819139
1.1819139
1.1055185
1.1055185
1.1055185
1.1819139
1.2583094
1.4111003
1.4111003
1.3347048
1.2583094
1.3347048
1.3347048
1.4111003
1.4111003
1.4874957
1.5638912
1.5638912
1.5638912
1.5638912
1.5638912
1.5638912
1.5638912
1.5638912
1.5638912
1.5638912
1.6402866
1.7930775
1.7930775
1.7930775
1.716682
1.716682
1.7930775
1.8694729
1.8694729
1.8694729
1.8694729
1.8694729
1.8694729
1.9458684
2.0222638
2.0986593
2.0986593
2.0986593
2.0986593
2.1750546
2.25145
2.3278456
2.25145
2.25145
2.3278456
2.3278456
2.4806366
2.5570319
2.6334274
2.7098227
2.7862182
2.7862182
2.8626137
2.8626137
2.8626137
2.8626137
2.9390092
3.0154047
3.0154047
3.0154047
3.0154047
3.0154047
3.0154047
3.1681955
3.244591
3.244591
3.1681955
3.0918002
3.1681955
3.244591
3.1681955
3.0154047
2.8626137
2.7862182
2.7098227
2.6334274
2.5570319
2.404241
2.3278456
2.25145
2.25145
2.1750546
2.0222638
1.9458684
1.8694729
1.8694729
1.9458684
1.8694729
1.7930775
1.7930775
2.0222638
2.1750546
2.1750546
2.0986593
2.0986593
2.25145
2.3278456
2.3278456
2.3278456
2.3278456
2.404241
2.4806366
2.5570319
2.6334274
2.5570319
2.4806366
2.4806366
2.6334274
2.8626137
2.8626137
2.8626137
2.8626137
2.8626137
2.8626137
2.8626137
2.8626137
2.8626137
2.8626137
2.8626137
2.8626137
2.8626137
2.9390092
3.0918002
3.0918002
3.0918002
3.1681955
3.244591
3.244591
3.1681955
3.0918002
3.0918002
3.244591
3.3209863
3.3973818
3.3973818
3.3209863
3.3973818
3.4737773
3.5501726
3.4737773
3.4737773
3.5501726
3.5501726
3.5501726
3.5501726
3.4737773
3.3973818
3.3973818
3.5501726
3.626568
3.7029636
3.7029636
3.626568
3.7029636
3.7029636
3.779359
3.8557546
3.779359
3.779359
3.779359
3.779359
3.8557546
3.93215
4.0085454
4.0085454
3.93215
3.8557546
3.8557546
3.93215
3.93215
3.93215
3.93215
4.0085454
4.0085454
4.084941
4.084941
4.084941
4.084941
4.161336
4.161336
4.161336
4.084941
4.161336
4.161336
4.237732
4.314127
4.314127
4.237732
4.237732
4.237732
4.237732
4.314127
4.3905225
4.466918
4.3905225
4.3905225
4.3905225
4.3905225
4.314127
4.237732
4.237732
4.237732
4.237732
4.237732
4.237732
4.3905225
4.3905225
3.779359
3.1681955
3.5501726
4.619709
4.696104
3.779359
3.3209863
3.626568
3.3973818
2.1750546
1.5638912
2.404241
3.244591
3.1681955
2.9390092
2.9390092
2.7098227
1.7930775
1.0291231
1.2583094
1.7930775
1.716682
1.1819139
0.79993665
0.7235412
0.5707503
0.03598225
-0.65157676
-0.95715857
-0.8043678
-0.95715857
-1.4155314
-1.4919267
-1.4155314
-1.5683222
-2.10309
-2.7142537
-3.0198357
-3.2490218
-3.4018128
-3.4782083
-3.4782083
-3.4782083
-3.7073944
-4.0129766
-4.1657667
-4.2421627
-4.3949537
-4.5477448
-4.700536
-4.62414
-4.471349
-4.471349
-4.5477448
-4.5477448
-4.5477448
-4.776931
-5.006117
-5.006117
-4.853327
-4.62414
-4.3185587
-4.0893717
-4.0129766
-4.0893717
-4.2421627
-4.2421627
-4.0893717
-3.936581
-3.7073944
-3.6309988
-3.4782083
-3.3254173
-3.0962307
-2.9434402
-2.9434402
-2.9434402
-2.8670447
-2.7906492
-2.6378586
-2.4850676
-2.3322766
-2.1794858
-2.0266948
-1.9502995
-2.0266948
-2.1794858
-2.1794858
-2.10309
-1.9502995
-1.873904
-1.721113
-1.4919267
-1.3391356
-1.1863451
-1.0335541
-0.95715857
-0.88076305
-0.8043678
-0.72797227
-0.57518125
-0.34599495
-0.11680877
0.11237764
0.34156394
0.4943549
0.5707503
0.7235412
0.79993665
1.0291231
1.2583094
1.4111003
1.6402866
1.9458684
2.1750546
2.404241
2.5570319
2.6334274
2.6334274
2.7098227
2.7862182
3.0154047
3.3209863
3.626568
3.779359
3.8557546
3.779359
3.779359
3.8557546
3.93215
4.0085454
4.0085454
4.161336
4.237732
4.3905225
4.466918
4.5433135
4.5433135
4.619709
4.696104
4.7725
4.848895
4.848895
4.9252906
5.001686
5.0780816
5.0780816
5.0780816
5.001686
5.001686
5.001686
5.154477
5.307268
5.460059
5.460059
5.536454
5.612849
5.689245
5.689245
5.689245
5.689245
5.7656403
5.8420362
5.8420362
5.9184313
5.9948273
6.0712223
6.0712223
6.0712223
5.9184313
5.8420362
5.8420362
5.9948273
6.1476173
6.2240133
6.1476173
6.2240133
6.2240133
6.6059904
7.8283176
8.745063
8.057505
6.5295944
5.536454
5.689245
6.3004084
6.4531994
6.2240133
5.9184313
5.8420362
5.9184313
6.0712223
6.1476173
6.2240133
6.3004084
6.3768044
6.3768044
6.3004084
6.2240133
6.0712223
5.9184313
5.8420362
5.8420362
5.9184313
6.0712223
6.2240133
6.2240133
6.1476173
6.0712223
5.9948273
6.1476173
6.3768044
6.3768044
6.2240133
5.9948273
6.1476173
6.3768044
6.4531994
6.3004084
6.0712223
5.8420362
5.8420362
5.9184313
5.9948273
6.0712223
5.9948273
5.9948273
5.9948273
5.9948273
5.9184313
5.7656403
5.612849
5.536454
5.536454
5.689245
5.8420362
5.9184313
5.8420362
5.7656403
5.612849
5.460059
5.307268
5.2308726
5.307268
5.383663
5.460059
5.383663
5.307268
5.2308726
5.154477
5.0780816
5.001686
4.9252906
4.9252906
4.9252906
5.001686
5.0780816
5.0780816
5.001686
4.9252906
4.848895
4.7725
4.696104
4.696104
4.696104
4.7725
4.848895
4.9252906
4.9252906
4.7725
4.5433135
4.3905225
4.3905225
4.3905225
4.3905225
4.3905225
4.466918
4.5433135
4.466918
4.314127
4.161336
4.084941
4.0085454
4.0085454
4.0085454
4.084941
4.084941
4.161336
4.084941
4.084941
4.0085454
3.8557546
3.779359
3.7029636
3.626568
3.626568
3.626568
3.5501726
3.4737773
3.4737773
3.3973818
3.3209863
3.244591
3.1681955
3.1681955
3.244591
3.3973818
3.3973818
3.3209863
3.1681955
3.1681955
3.1681955
3.0918002
3.0154047
3.0154047
3.0918002
3.1681955
3.1681955
3.1681955
3.1681955
3.1681955
3.244591
3.1681955
3.0918002
3.0154047
3.0918002
3.1681955
3.3209863
3.3209863
3.3209863
3.244591
3.244591
3.1681955
3.0918002
3.0154047
3.0918002
3.0918002
3.0918002
3.1681955
3.1681955
3.244591
3.244591
3.1681955
3.0918002
3.0154047
3.0154047
3.0154047
3.0918002
3.0154047
3.0154047
3.0918002
3.0918002
3.0154047
3.1681955
3.626568
4.466918
5.154477
5.0780816
4.161336
3.244591
2.7862182
2.9390092
3.0918002
3.1681955
3.3209863
3.5501726
3.779359
4.0085454
4.314127
4.3905225
4.161336
3.8557546
3.4737773
3.244591
3.1681955
3.3973818
3.7029636
4.0085454
4.161336
4.161336
4.0085454
3.8557546
3.8557546
3.779359
3.7029636
3.7029636
3.7029636
3.779359
3.8557546
3.93215
4.084941
4.084941
3.93215
3.779359
3.626568
3.626568
3.7029636
3.779359
3.8557546
3.779359
3.7029636
3.626568
3.626568
3.626568
3.5501726
3.4737773
3.4737773
3.4737773
3.4737773
3.4737773
3.4737773
3.4737773
3.4737773
3.3973818
3.244591
3.244591
3.244591
3.244591
3.244591
3.3209863
3.3973818
3.3973818
3.3209863
3.1681955
3.1681955
3.1681955
3.1681955
3.0918002
3.0918002
3.1681955
3.1681955
3.0154047
2.9390092
2.9390092
2.9390092
2.8626137
2.7862182
2.7862182
2.7862182
2.7862182
2.7098227
2.6334274
2.7098227
2.7098227
2.6334274
2.5570319
2.5570319
2.5570319
2.5570319
2.5570319
2.5570319
2.6334274
2.7098227
2.6334274
2.4806366
2.25145
2.1750546
2.1750546
2.25145
2.3278456
2.3278456
2.3278456
2.3278456
2.3278456
2.3278456
2.3278456
2.25145
2.25145
2.3278456
2.404241
2.404241
2.404241
2.3278456
2.3278456
2.3278456
2.25145
2.25145
2.25145
2.3278456
2.404241
2.4806366
2.404241
2.404241
2.3278456
2.3278456
2.3278456
2.3278456
2.3278456
2.3278456
2.3278456
2.3278456
2.3278456
2.404241
2.4806366
2.4806366
2.3278456
2.25145
2.25145
2.3278456
2.404241
2.404241
2.404241
2.3278456
2.25145
2.0986593
2.0986593
2.0986593
2.1750546
2.1750546
2.0986593
2.0222638
1.8694729
1.8694729
1.8694729
1.8694729
1.8694729
1.8694729
1.7930775
1.716682
1.6402866
1.6402866
1.6402866
1.5638912
1.5638912
1.4874957
1.4874957
1.4874957
1.4111003
1.4111003
1.4874957
1.4874957
1.4111003
1.3347048
1.3347048
1.4111003
1.4111003
1.4111003
1.3347048
1.2583094
1.2583094
1.3347048
1.3347048
1.4111003
1.3347048
1.3347048
1.3347048
1.2583094
1.2583094
1.1819139
1.1055185
1.1819139
1.2583094
1.2583094
1.2583094
1.2583094
1.1819139
1.1819139
1.1819139
1.1819139
1.1055185
1.1055185
1.1055185
1.1055185
1.1819139
1.1055185
1.1055185
1.0291231
1.0291231
0.95272756
0.95272756
0.95272756
1.0291231
1.1055185
1.1055185
1.1055185
1.1055185
1.0291231
1.1055185
1.1819139
1.1055185
1.0291231
1.0291231
1.1055185
1.1055185
1.1819139
1.1819139
1.1819139
1.1055185
1.1055185
1.1055185
1.1055185
1.1055185
1.1055185
1.1055185
1.1055185
1.1819139
1.1819139
1.2583094
1.1819139
1.1055185
1.0291231
1.0291231
1.1055185
1.1819139
1.1819139
1.2583094
1.3347048
1.4111003
1.4111003
1.2583094
1.1819139
1.1055185
1.2583094
1.3347048
1.4111003
1.3347048
1.1819139
1.1819139
1.1819139
1.1819139
1.1819139
1.2583094
1.3347048
1.3347048
1.3347048
1.3347048
1.2583094
1.2583094
1.3347048
1.3347048
1.3347048
1.4111003
1.4111003
1.4111003
1.4874957
1.4874957
1.5638912
1.5638912
1.5638912
1.5638912
1.6402866
1.716682
1.7930775
1.7930775
1.7930775
1.7930775
1.7930775
1.8694729
1.8694729
1.9458684
2.0222638
2.0222638
2.0222638
2.0222638
2.0986593
2.0986593
2.1750546
2.25145
2.3278456
2.25145
2.1750546
2.1750546
2.1750546
2.1750546
2.1750546
2.1750546
2.1750546
2.1750546
2.25145
2.25145
2.25145
2.1750546
2.0986593
2.0222638
2.0986593
2.0986593
2.0222638
2.0222638
1.9458684
1.8694729
1.8694729
1.8694729
1.8694729
1.8694729
1.7930775
1.7930775
1.7930775
1.7930775
1.716682
1.716682
1.7930775
1.7930775
1.7930775
1.7930775
1.8694729
1.8694729
1.8694729
1.7930775
1.7930775
1.7930775
1.7930775
1.7930775
1.7930775
1.8694729
1.9458684
1.9458684
1.9458684
1.9458684
1.9458684
2.0222638
2.0986593
2.1750546
2.25145
2.404241
2.404241
2.3278456
2.25145
2.3278456
2.404241
2.404241
2.3278456
2.25145
2.3278456
2.404241
2.404241
2.404241
2.3278456
2.3278456
2.404241
2.4806366
2.4806366
2.4806366
2.4806366
2.4806366
2.4806366
2.4806366
2.404241
2.4806366
2.4806366
2.5570319
2.4806366
2.4806366
2.4806366
2.4806366
2.4806366
2.404241
2.404241
2.404241
2.404241
2.4806366
2.4806366
2.4806366
2.4806366
2.5570319
2.6334274
2.6334274
2.7098227
2.7098227
2.7098227
2.7098227
2.6334274
2.6334274
2.7098227
2.7098227
2.6334274
2.5570319
2.5570319
2.5570319
2.6334274
2.6334274
2.6334274
2.6334274
2.6334274
2.6334274
2.6334274
2.5570319
2.4806366
2.5570319
2.5570319
2.7098227
2.7098227
2.6334274
2.6334274
2.5570319
2.6334274
2.7098227
2.7862182
2.7098227
2.7098227
2.6334274
2.7098227
2.7098227
2.7098227
2.6334274
2.6334274
2.7862182
2.8626137
2.8626137
2.7862182
2.7098227
2.7098227
2.7098227
2.7098227
2.7862182
2.7862182
2.7862182
2.7862182
2.7862182
2.7862182
2.8626137
2.9390092
2.9390092
2.8626137
2.8626137
2.8626137
2.7862182
2.7098227
2.7098227
2.7862182
2.7862182
2.7862182
2.8626137
2.8626137
2.8626137
2.8626137
2.8626137
2.8626137
2.8626137
2.8626137
2.9390092
2.9390092
2.8626137
2.8626137
2.9390092
3.0154047
3.0918002
3.0918002
3.0154047
3.0154047
3.0918002
3.1681955
3.244591
3.3209863
3.3209863
3.3209863
3.3209863
3.3209863
3.3973818
3.4737773
3.4737773
3.3973818
3.4737773
3.626568
3.7029636
3.626568
3.626568
3.626568
3.7029636
3.7029636
3.779359
3.779359
4.084941
5.689245
7.3699446
6.9879675
4.9252906
3.3209863
3.3209863
4.0085454
4.3905225
4.161336
3.8557546
3.8557546
4.0085454
4.161336
4.237732
4.161336
4.161336
4.237732
4.314127
4.466918
4.5433135
4.619709
4.619709
4.619709
4.619709
4.696104
4.696104
4.7725
4.7725
4.848895
4.9252906
5.0780816
5.0780816
5.0780816
5.0780816
5.154477
5.154477
5.2308726
5.383663
5.536454
5.612849
5.612849
5.612849
5.612849
5.689245
5.689245
5.689245
5.7656403
5.9184313
5.9948273
6.0712223
6.1476173
6.3004084
6.3768044
6.4531994
6.3768044
6.3768044
6.3004084
6.3768044
6.4531994
6.6059904
6.6823864
6.6823864
6.6823864
6.7587814
6.7587814
6.7587814
6.7587814
6.8351765
6.9115725
6.9879675
7.0643635
7.2171545
7.2935495
7.3699446
7.4463406
7.5991316
7.6755266
7.6755266
7.7519226
7.9047127
8.057505
8.1339
8.1339
8.1339
8.1339
8.1339
8.210295
8.363086
8.515877
8.592273
8.668668
8.668668
8.668668
8.745063
8.745063
8.745063
8.745063
8.821459
8.897854
9.050645
9.127041
9.050645
9.050645
9.050645
9.050645
9.050645
9.050645
9.127041
9.203436
9.279831
9.356227
9.356227
9.356227
9.432622
9.509018
9.509018
9.509018
9.509018
9.509018
9.509018
9.661809
9.738204
9.738204
9.738204
9.661809
9.738204
9.738204
9.738204
9.738204
9.738204
9.814599
9.814599
9.814599
9.814599
9.890995
9.96739
9.96739
9.96739
10.043786
10.043786
10.043786
10.043786
10.043786
10.120181
10.120181
10.120181
10.120181
10.120181
10.120181
10.196577
10.196577
10.272972
10.272972
10.196577
9.96739
9.814599
9.661809
9.585413
9.432622
9.432622
9.585413
9.814599
9.96739
9.814599
9.738204
9.661809
9.661809
9.585413
9.509018
9.356227
9.279831
9.279831
9.279831
9.279831
9.279831
9.203436
9.203436
9.203436
9.279831
9.356227
9.432622
9.432622
9.356227
9.356227
9.432622
9.432622
9.432622
9.432622
9.432622
9.356227
9.432622
9.585413
9.661809
9.738204
9.814599
9.814599
9.814599
9.738204
9.738204
9.814599
9.814599
9.814599
9.814599
9.890995
9.96739
9.96739
9.96739
9.96739
9.96739
9.96739
9.96739
9.96739
9.96739
9.96739
10.043786
10.043786
10.043786
10.043786
10.120181
10.120181
10.043786
10.043786
10.120181
10.196577
10.196577
10.196577
10.196577
10.272972
10.349367
10.349367
10.272972
10.272972
10.272972
10.272972
10.272972
10.272972
10.272972
10.272972
10.196577
10.196577
9.96739
9.509018
8.821459
7.9811087
6.9115725
5.612849
4.5433135
4.084941
4.5433135
5.307268
5.689245
5.536454
4.9252906
4.314127
3.626568
2.9390092
2.4806366
2.4806366
2.5570319
2.7098227
2.7098227
2.8626137
3.0918002
3.0918002
2.8626137
2.6334274
2.5570319
2.4806366
2.404241
2.3278456
2.3278456
2.404241
2.404241
2.3278456
2.25145
2.1750546
2.1750546
2.0986593
2.0222638
2.0222638
2.0986593
2.0222638
1.8694729
1.716682
1.716682
1.716682
1.6402866
1.5638912
1.4874957
1.4111003
1.3347048
1.4111003
1.4111003
1.3347048
1.2583094
1.1819139
1.1819139
1.2583094
1.1819139
1.1819139
1.1819139
1.2583094
1.3347048
1.3347048
1.3347048
1.3347048
1.3347048
1.3347048
1.3347048
1.4111003
1.5638912
1.6402866
1.7930775
1.7930775
1.7930775
1.7930775
1.9458684
2.0222638
2.0986593
2.0222638
2.0222638
2.1750546
2.404241
2.4806366
2.5570319
2.6334274
2.7098227
2.7862182
2.8626137
2.9390092
3.0154047
3.1681955
3.244591
3.3973818
3.3973818
3.4737773
3.5501726
3.5501726
3.626568
3.7029636
3.7029636
3.779359
3.7029636
3.7029636
3.7029636
3.779359
3.8557546
3.93215
3.93215
4.0085454
4.084941
4.161336
4.237732
4.237732
4.161336
4.237732
4.314127
4.314127
4.237732
4.314127
4.3905225
4.466918
4.466918
4.466918
4.466918
4.5433135
4.5433135
4.5433135
4.5433135
4.5433135
4.619709
4.5433135
4.5433135
4.5433135
4.5433135
4.5433135
4.5433135
4.619709
4.5433135
4.466918
4.466918
4.5433135
4.619709
4.696104
4.696104
4.619709
4.466918
4.3905225
4.466918
4.5433135
4.5433135
4.5433135
4.5433135
4.5433135
4.5433135
4.466918
4.466918
4.5433135
4.5433135
4.5433135
4.466918
4.3905225
4.3905225
4.466918
4.5433135
4.5433135
4.466918
4.3905225
4.314127
4.237732
4.237732
4.237732
4.314127
4.314127
4.3905225
4.314127
4.237732
4.161336
4.237732
4.237732
4.237732
4.237732
4.161336
4.161336
4.161336
4.084941
3.93215
3.8557546
3.8557546
3.93215
4.084941
4.161336
4.0085454
3.8557546
3.626568
3.5501726
3.626568
3.626568
3.5501726
3.4737773
3.3973818
3.3209863
3.3209863
3.3209863
3.3209863
3.3209863
3.3209863
3.3209863
3.244591
3.1681955
3.1681955
3.0918002
3.0918002
3.1681955
3.1681955
3.0918002
3.0154047
2.9390092
2.9390092
3.0154047
3.0918002
3.0918002
3.0918002
3.0154047
2.8626137
2.7862182
2.7862182
2.7862182
2.8626137
2.8626137
2.8626137
2.7862182
2.7098227
2.7098227
2.7098227
2.7862182
2.7862182
2.7098227
2.6334274
2.5570319
2.5570319
2.5570319
2.4806366
2.404241
2.404241
2.404241
2.3278456
2.1750546
2.0986593
2.0222638
2.0222638
2.0222638
2.0222638
2.0222638
2.0222638
1.9458684
1.9458684
1.8694729
1.9458684
1.9458684
1.8694729
1.7930775
1.7930775
1.716682
1.716682
1.716682
1.716682
1.716682
1.716682
1.716682
1.716682
1.716682
1.6402866
1.5638912
1.4874957
1.4874957
1.4874957
1.4111003
1.4111003
1.3347048
1.2583094
1.1819139
1.1819139
1.1819139
1.2583094
1.2583094
1.1055185
1.0291231
0.95272756
1.0291231
1.0291231
0.95272756
0.8763321
0.79993665
0.79993665
0.79993665
0.79993665
0.79993665
0.7235412
0.64714575
0.5707503
0.5707503
0.5707503
0.64714575
0.64714575
0.64714575
0.64714575
0.5707503
0.5707503
0.4943549
0.4943549
0.4943549
0.4943549
0.5707503
0.7235412
0.7235412
0.4943549
0.34156394
0.34156394
0.41795945
0.5707503
0.4943549
0.4943549
0.4943549
0.4943549
0.41795945
0.41795945
0.41795945
0.4943549
0.4943549
0.34156394
0.18877316
0.11237764
0.11237764
0.11237764
0.11237764
0.03598225
0.03598225
0.4943549
1.8694729
2.7098227
1.8694729
0.18877316
-0.72797227
-0.57518125
-0.11680877
0.03598225
-0.19320405
-0.42239046
-0.42239046
-0.34599495
-0.34599495
-0.42239046
-0.49878597
-0.57518125
-0.49878597
-0.42239046
-0.42239046
-0.42239046
-0.49878597
-0.49878597
-0.49878597
-0.57518125
-0.57518125
-0.57518125
-0.57518125
-0.49878597
-0.42239046
-0.42239046
-0.49878597
-0.57518125
-0.57518125
-0.57518125
-0.57518125
-0.49878597
-0.42239046
-0.42239046
-0.42239046
-0.34599495
-0.34599495
-0.34599495
-0.34599495
-0.26959956
-0.19320405
-0.19320405
-0.11680877
-0.11680877
-0.04041326
-0.04041326
0.03598225
-0.04041326
-0.11680877
-0.11680877
-0.04041326
0.03598225
0.11237764
0.18877316
0.18877316
0.11237764
0.11237764
0.03598225
0.03598225
0.03598225
0.03598225
0.03598225
0.11237764
0.26516855
0.34156394
0.26516855
0.11237764
0.11237764
0.18877316
0.18877316
0.18877316
0.11237764
0.11237764
0.11237764
0.18877316
0.18877316
0.18877316
0.11237764
0.11237764
0.03598225
0.03598225
0.03598225
0.03598225
0.03598225
0.03598225
0.11237764
0.18877316
0.18877316
0.11237764
0.11237764
-0.04041326
-0.11680877
-0.19320405
-0.11680877
-0.04041326
-0.04041326
-0.04041326
0.03598225
0.11237764
0.11237764
0.18877316
0.26516855
0.26516855
0.34156394
0.34156394
0.41795945
0.4943549
0.5707503
0.64714575
0.79993665
0.8763321
0.8763321
0.79993665
0.7235412
0.5707503
0.5707503
0.4943549
0.5707503
0.64714575
0.7235412
0.7235412
0.79993665
0.79993665
0.95272756
1.1055185
1.1819139
1.3347048
1.4874957
1.5638912
1.716682
1.7930775
1.9458684
2.0986593
2.1750546
2.1750546
2.25145
2.3278456
2.4806366
2.6334274
2.7098227
2.7098227
2.7862182
2.8626137
2.9390092
3.0154047
3.0918002
3.1681955
3.244591
3.3209863
3.3973818
3.4737773
3.5501726
3.626568
3.7029636
3.779359
3.779359
3.779359
3.8557546
3.93215
4.0085454
4.0085454
4.084941
4.084941
4.084941
4.084941
4.084941
4.161336
4.314127
4.3905225
4.3905225
4.466918
4.5433135
4.5433135
4.619709
4.696104
4.696104
4.7725
4.7725
4.848895
4.9252906
5.001686
5.0780816
5.0780816
5.0780816
5.001686
5.0780816
5.0780816
5.0780816
5.154477
5.2308726
5.383663
5.383663
5.307268
5.307268
5.307268
5.383663
5.460059
5.460059
5.383663
5.460059
5.536454
5.612849
5.536454
5.536454
5.536454
5.612849
5.612849
5.612849
5.612849
5.612849
5.536454
5.536454
5.536454
5.536454
5.536454
5.536454
5.536454
5.460059
5.460059
5.460059
5.536454
5.536454
5.536454
5.383663
5.307268
5.307268
5.2308726
5.307268
5.307268
5.307268
5.2308726
5.2308726
5.154477
5.0780816
5.0780816
5.001686
4.9252906
4.848895
4.7725
4.619709
4.5433135
4.5433135
4.5433135
4.5433135
4.466918
4.466918
4.466918
4.314127
4.237732
4.161336
4.237732
4.237732
4.084941
4.0085454
3.93215
3.8557546
3.779359
3.779359
3.7029636
3.7029636
3.626568
3.5501726
3.4737773
3.3973818
3.3973818
3.3973818
3.3973818
3.3973818
3.3209863
3.3209863
3.3209863
3.3209863
3.244591
3.1681955
3.0154047
3.0154047
3.0154047
3.0154047
3.0154047
2.9390092
2.8626137
2.7862182
2.8626137
2.8626137
2.8626137
2.7862182
2.7862182
2.8626137
2.7862182
2.7862182
2.6334274
2.6334274
2.6334274
2.6334274
2.6334274
2.5570319
2.5570319
2.4806366
2.4806366
2.5570319
2.5570319
2.5570319
2.5570319
2.5570319
2.4806366
2.404241
2.404241
2.3278456
2.404241
2.404241
2.3278456
2.1750546
2.1750546
2.25145
2.25145
2.3278456
2.25145
2.1750546
2.1750546
2.1750546
2.0986593
2.0222638
1.9458684
1.8694729
1.8694729
1.9458684
2.0222638
2.0222638
1.9458684
1.8694729
1.7930775
1.716682
1.716682
1.716682
1.6402866
1.6402866
1.6402866
1.6402866
1.5638912
1.5638912
1.5638912
1.5638912
1.5638912
1.4874957
1.4874957
1.4111003
1.4111003
1.4111003
1.4111003
1.4111003
1.4874957
1.4874957
1.5638912
1.4874957
1.4111003
1.3347048
1.2583094
1.2583094
1.2583094
1.2583094
1.1819139
1.1819139
1.1819139
1.1819139
1.1819139
1.1819139
1.1055185
1.1055185
1.1055185
1.1819139
1.1819139
1.1819139
1.1055185
1.1055185
1.0291231
1.0291231
1.0291231
1.0291231
0.95272756
0.8763321
0.95272756
0.95272756
0.95272756
0.8763321
0.79993665
0.79993665
0.8763321
0.8763321
0.95272756
0.95272756
0.95272756
0.95272756
0.95272756
0.95272756
0.95272756
0.95272756
0.8763321
0.95272756
0.95272756
0.95272756
0.8763321
0.95272756
0.95272756
0.8763321
0.79993665
0.79993665
0.79993665
0.8763321
0.8763321
0.95272756
0.95272756
0.8763321
0.8763321
0.8763321
0.8763321
0.8763321
0.95272756
0.95272756
0.95272756
0.95272756
0.95272756
0.8763321
0.8763321
0.95272756
1.0291231
1.0291231
0.95272756
0.95272756
0.95272756
0.95272756
1.0291231
1.1055185
1.1819139
1.1055185
1.0291231
0.95272756
0.95272756
0.95272756
0.95272756
0.95272756
0.8763321
0.95272756
1.0291231
1.0291231
1.0291231
0.95272756
0.95272756
0.8763321
0.8763321
0.8763321
0.8763321
0.95272756
0.95272756
0.8763321
0.79993665
0.79993665
0.8763321
0.95272756
0.95272756
0.8763321
0.79993665
0.79993665
0.79993665
0.7235412
0.7235412
0.7235412
0.79993665
0.8763321
0.8763321
0.79993665
0.79993665
0.8763321
0.8763321
0.8763321
0.8763321
0.79993665
0.79993665
0.79993665
0.8763321
0.95272756
0.95272756
0.8763321
0.8763321
0.8763321
0.8763321
0.8763321
0.79993665
0.79993665
0.79993665
0.79993665
0.8763321
0.95272756
0.95272756
0.8763321
0.79993665
0.79993665
0.79993665
0.79993665
0.79993665
0.79993665
0.79993665
0.7235412
0.7235412
0.7235412
0.79993665
0.8763321
0.95272756
0.95272756
0.8763321
0.8763321
0.79993665
0.79993665
0.79993665
0.79993665
0.7235412
0.7235412
0.79993665
0.8763321
0.79993665
0.7235412
0.5707503
0.5707503
0.64714575
0.7235412
0.7235412
0.64714575
0.5707503
0.4943549
0.41795945
0.4943549
0.4943549
0.4943549
0.41795945
0.41795945
0.34156394
0.26516855
0.26516855
0.26516855
0.26516855
0.26516855
0.18877316
0.11237764
0.11237764
0.03598225
0.11237764
0.11237764
0.03598225
-0.04041326
-0.11680877
-0.04041326
0.03598225
0.11237764
0.03598225
0.03598225
-0.11680877
-0.19320405
-0.19320405
-0.19320405
-0.26959956
-0.26959956
-0.34599495
-0.34599495
-0.42239046
-0.42239046
-0.42239046
-0.42239046
-0.42239046
-0.49878597
-0.57518125
-0.57518125
-0.65157676
-0.8043678
-0.8043678
-0.72797227
-0.57518125
-0.57518125
-0.65157676
-0.72797227
-0.8043678
-0.88076305
-0.88076305
-0.95715857
-0.95715857
-0.95715857
-0.95715857
-0.95715857
-0.95715857
-0.95715857
-0.95715857
-0.88076305
-0.8043678
-0.8043678
-0.88076305
-0.95715857
-1.0335541
-1.0335541
-0.95715857
-0.95715857
-1.0335541
-1.0335541
-1.0335541
-1.0335541
-1.0335541
-1.1099494
-1.1863451
-1.1863451
-1.1863451
-1.1863451
-1.2627404
-1.2627404
-1.2627404
-1.2627404
-1.2627404
-1.4155314
-1.4919267
-1.4155314
-1.4155314
-1.4155314
-1.4919267
-1.5683222
-1.6447177
-1.6447177
-1.6447177
-1.721113
-1.7975085
-1.7975085
-1.7975085
-1.873904
-2.0266948
-2.0266948
-2.0266948
-2.0266948
-2.0266948
-2.1794858
-2.255881
-2.255881
-2.10309
-2.10309
-2.1794858
-2.255881
-2.255881
-2.255881
-2.3322766
-2.408672
-2.408672
-2.4850676
-2.4850676
-2.408672
-2.408672
-2.408672
-2.408672
-2.408672
-2.4850676
-2.4850676
-2.4850676
-2.4850676
-2.4850676
-2.408672
-2.408672
-2.4850676
-2.5614629
-2.6378586
-2.6378586
-2.6378586
-2.6378586
-2.6378586
-2.6378586
-2.5614629
-2.5614629
-2.5614629
-2.6378586
-2.6378586
-2.6378586
-2.6378586
-2.7142537
-2.8670447
-2.8670447
-2.8670447
-2.7906492
-2.8670447
-2.9434402
-2.9434402
-3.0198357
-3.0198357
-3.0198357
-2.9434402
-2.8670447
-2.9434402
-2.9434402
-2.9434402
-2.8670447
-2.8670447
-2.8670447
-2.9434402
-3.0198357
-3.0198357
-2.9434402
-2.8670447
-2.8670447
-2.8670447
-2.9434402
-2.9434402
-2.9434402
-2.8670447
-2.7906492
-2.7906492
-2.7906492
-2.7906492
-2.7906492
-2.8670447
-2.8670447
-2.7906492
-2.7142537
-2.7142537
-2.6378586
-2.7142537
-2.7142537
-2.7906492
-2.8670447
-2.9434402
-2.8670447
-2.8670447
-2.8670447
-2.8670447
-2.8670447
-2.8670447
-2.7906492
-2.7906492
-2.8670447
-2.8670447
-2.8670447
-2.9434402
-2.9434402
-2.9434402
-2.9434402
-2.9434402
-3.0198357
-3.0198357
-2.9434402
-2.9434402
-2.8670447
-2.8670447
-2.8670447
-2.8670447
-2.9434402
-3.0198357
-2.9434402
-2.9434402
-2.9434402
-2.9434402
-2.9434402
-2.9434402
-2.9434402
-2.9434402
-2.9434402
-2.8670447
-2.7906492
-2.7142537
-2.7906492
-2.8670447
-2.8670447
-2.7906492
-2.7906492
-2.8670447
-2.9434402
-3.0198357
-3.0198357
-2.9434402
-2.8670447
-2.8670447
-2.9434402
-2.9434402
-2.9434402
-2.9434402
-2.9434402
-2.9434402
-2.9434402
-2.8670447
-2.8670447
-2.8670447
-2.8670447
-2.8670447
-2.9434402
-2.9434402
-2.9434402
-2.9434402
-2.9434402
-2.8670447
-2.8670447
-2.9434402
-2.8670447
-2.7906492
-2.7142537
-2.6378586
-2.6378586
-2.7142537
-2.7142537
-2.7142537
-2.7142537
-2.6378586
-2.7142537
-2.7142537
-2.7142537
-2.7142537
-2.7142537
-2.7906492
-2.8670447
-2.7906492
-2.6378586
-2.6378586
-2.6378586
-2.6378586
-2.7142537
-2.7142537
-2.7142537
-2.6378586
-2.6378586
-2.6378586
-2.6378586
-2.6378586
-2.7142537
-2.6378586
-2.5614629
-2.4850676
-2.5614629
-2.6378586
-2.6378586
-2.6378586
-2.6378586
-2.7142537
-2.7142537
-2.7142537
-2.7142537
-2.6378586
-2.5614629
-2.5614629
-2.4850676
-2.4850676
-2.5614629
-2.6378586
-2.7142537
-2.7142537
-2.7142537
-2.6378586
-2.5614629
-2.5614629
-2.5614629
-2.5614629
-2.5614629
-2.5614629
-2.5614629
-2.5614629
-2.5614629
-2.5614629
-2.4850676
-2.4850676
-2.5614629
-2.6378586
-2.6378586
-2.5614629
-2.4850676
-2.4850676
-2.4850676
-2.5614629
-2.5614629
-2.6378586
-2.5614629
-2.5614629
-2.408672
-2.10309
-1.5683222
-0.95715857
-0.26959956
0.18877316
0.26516855
0.11237764
-0.04041326
-0.26959956
-0.34599495
-0.34599495
-0.26959956
0.11237764
0.7235412
1.2583094
1.716682
1.9458684
1.9458684
1.7930775
1.6402866
1.716682
1.9458684
2.0986593
2.3278456
2.4806366
2.6334274
2.7098227
2.7862182
2.8626137
2.9390092
3.0154047
3.0154047
3.0154047
3.0154047
2.9390092
2.9390092
2.9390092
3.0154047
3.0154047
3.0154047
2.9390092
2.8626137
2.9390092
2.9390092
2.9390092
2.9390092
2.9390092
2.9390092
2.9390092
2.9390092
2.9390092
2.8626137
2.7098227
2.6334274
2.5570319
2.5570319
2.4806366
2.404241
2.25145
2.1750546
2.1750546
2.0986593
2.0986593
2.0986593
2.0222638
1.8694729
1.7930775
1.6402866
1.4874957
1.4111003
1.3347048
1.1819139
1.1055185
0.95272756
0.8763321
0.79993665
0.64714575
0.5707503
0.4943549
0.41795945
0.26516855
0.11237764
0.03598225
-0.11680877
-0.19320405
-0.34599495
-0.42239046
-0.57518125
-0.72797227
-0.8043678
-0.88076305
-1.0335541
-1.1099494
-1.1863451
-1.2627404
-1.2627404
-1.3391356
-1.4919267
-1.5683222
-1.6447177
-1.721113
-1.7975085
-1.873904
-1.9502995
-2.0266948
-2.10309
-2.255881
-2.3322766
-2.408672
-2.4850676
-2.5614629
-2.7142537
-2.7142537
-2.7906492
-2.7906492
-2.8670447
-2.8670447
-2.8670447
-2.8670447
-2.8670447
-2.8670447
-2.8670447
-2.8670447
-2.9434402
-3.0198357
-3.0962307
-3.1726267
-3.0962307
-3.0962307
-3.0962307
-3.2490218
-3.3254173
-3.3254173
-3.2490218
-3.1726267
-3.1726267
-3.1726267
-3.3254173
-3.3254173
-3.2490218
-3.1726267
-3.1726267
-3.1726267
-3.2490218
-3.3254173
-3.3254173
-3.3254173
-3.3254173
-3.4018128
-3.4782083
-3.4018128
-3.4018128
-3.4018128
-3.4782083
-3.4782083
-3.4018128
-3.3254173
-3.3254173
-3.3254173
-3.4782083
-3.5546038
-3.5546038
-3.4018128
-3.3254173
-3.3254173
-3.4018128
-3.4018128
-3.4018128
-3.4782083
-3.4782083
-3.4782083
-3.4018128
-3.3254173
-3.4018128
-3.5546038
-3.6309988
-3.5546038
-3.4782083
-3.4018128
-3.4782083
-3.5546038
-3.5546038
-3.4782083
-3.4782083
-3.5546038
-3.5546038
-3.5546038
-3.4782083
-3.4782083
-3.4782083
-3.5546038
-3.4782083
-3.4782083
-3.4018128
-3.4018128
-3.4782083
-3.6309988
-3.6309988
-3.5546038
-3.4018128
-3.3254173
-3.4018128
-3.4782083
-3.4782083
-3.4782083
-3.4018128
-3.4782083
-3.4782083
-3.4782083
-3.4782083
-3.4782083
-3.5546038
-3.5546038
-3.4782083
-3.3254173
-3.3254173
-3.4018128
-3.4782083
-3.5546038
-3.5546038
-3.5546038
-3.5546038
-3.6309988
-3.5546038
-3.5546038
-3.5546038
-3.4782083
-3.4018128
-3.3254173
-3.3254173
-3.3254173
-3.2490218
-3.1726267
-3.1726267
-3.1726267
-3.1726267
-3.1726267
-3.1726267
-3.1726267
-3.0962307
-3.0962307
-3.0198357
-3.0198357
-3.0198357
-3.0962307
-3.0962307
-3.0962307
-3.0962307
-3.0962307
-3.0198357
-3.0198357
-2.9434402
-2.9434402
-2.9434402
-2.9434402
-2.9434402
-3.0198357
-3.0198357
-2.9434402
-2.8670447
-2.7906492
-2.7906492
-2.8670447
-2.8670447
-2.8670447
-2.8670447
-2.9434402
-2.9434402
-2.9434402
-2.9434402
-2.8670447
-2.9434402
-2.9434402
-2.9434402
-2.9434402
-2.8670447
-2.8670447
-2.8670447
-2.8670447
-2.8670447
-2.8670447
-2.8670447
-3.0198357
-3.0198357
-2.9434402
-2.9434402
-2.8670447
-2.8670447
-2.8670447
-2.8670447
-2.8670447
-2.7906492
-2.7906492
-2.7906492
-2.7906492
-2.7142537
-2.7142537
-2.7142537
-2.7906492
-2.7142537
-2.6378586
-2.6378586
-2.7142537
-2.7906492
-2.7906492
-2.7906492
-2.8670447
-2.8670447
-2.7906492
-2.7906492
-2.7142537
-2.7142537
-2.7142537
-2.7142537
-2.6378586
-2.6378586
-2.6378586
-2.6378586
-2.6378586
-2.6378586
-2.6378586
-2.6378586
-2.6378586
-2.6378586
-2.6378586
-2.6378586
-2.6378586
-2.6378586
-2.6378586
-2.6378586
-2.6378586
-2.7142537
-2.7142537
-2.6378586
-2.6378586
-2.6378586
-2.6378586
-2.5614629
-2.5614629
-2.4850676
-2.4850676
-2.4850676
-2.4850676
-2.5614629
-2.6378586
-2.6378586
-2.5614629
-2.5614629
-2.5614629
-2.5614629
-2.4850676
-2.408672
-2.4850676
-2.5614629
-2.5614629
-2.5614629
-2.4850676
-2.4850676
-2.5614629
-2.4850676
-2.408672
-2.3322766
-2.408672
-2.4850676
-2.5614629
-2.4850676
-2.408672
-2.408672
-2.4850676
-2.408672
-2.408672
-2.408672
-2.408672
-2.4850676
-2.4850676
-2.4850676
-2.4850676
-2.4850676
-2.408672
-2.3322766
-2.255881
-2.3322766
-2.408672
-2.4850676
-2.408672
-2.4850676
-2.4850676
-2.4850676
-2.4850676
-2.4850676
-2.4850676
-2.5614629
-2.6378586
-2.5614629
-2.4850676
-2.4850676
-2.4850676
-2.5614629
-2.4850676
-2.4850676
-2.4850676
-2.408672
-2.4850676
-2.4850676
-2.4850676
-2.5614629
-2.5614629
-2.4850676
-2.4850676
-2.4850676
-2.5614629
-2.5614629
-2.5614629
-2.4850676
-2.408672
-2.408672
-2.408672
-2.4850676
-2.4850676
-2.4850676
-2.5614629
-2.5614629
-2.6378586
-2.6378586
-2.5614629
-2.408672
-2.408672
-2.4850676
-2.5614629
-2.4850676
-2.4850676
-2.5614629
-2.5614629
-2.5614629
-2.4850676
-2.4850676
-2.6378586
-2.7142537
-2.7142537
-2.6378586
-2.6378586
-2.6378586
-2.6378586
-2.6378586
-2.5614629
-2.5614629
-2.5614629
-2.6378586
-2.6378586
-2.6378586
-2.7142537
-2.7142537
-2.7906492
-2.7906492
-2.7142537
-2.6378586
-2.6378586
-2.6378586
-2.6378586
-2.7142537
-2.7906492
-2.7906492
-2.7906492
-2.7906492
-2.8670447
-2.8670447
-2.8670447
-2.9434402
-3.0198357
-2.9434402
-2.8670447
-2.7906492
-2.8670447
-2.9434402
-2.9434402
-2.9434402
-2.9434402
-2.9434402
-2.8670447
-2.8670447
-2.7906492
-2.7906492
-2.8670447
-2.9434402
-3.0198357
-3.0198357
-3.0198357
-3.0198357
-3.0198357
-3.0198357
-3.0198357
-3.0198357
-3.0962307
-3.0962307
-3.0198357
-2.9434402
-3.0198357
-3.0962307
-3.0962307
-3.0198357
-2.9434402
-3.0198357
-3.1726267
-3.2490218
-3.0962307
-3.0198357
-3.0198357
-3.0962307
-3.1726267
-3.2490218
-3.1726267
-3.2490218
-3.2490218
-3.2490218
-3.2490218
-3.1726267
-3.1726267
-3.1726267
-3.1726267
-3.1726267
-3.2490218
-3.2490218
-3.2490218
-3.1726267
-3.1726267
-3.1726267
-3.1726267
-3.1726267
-3.0962307
-3.0962307
-3.0962307
-3.1726267
-3.2490218
-3.2490218
-3.2490218
-3.1726267
-3.1726267
-3.2490218
-3.3254173
-3.3254173
-3.2490218
-3.0962307
-3.0962307
-3.0962307
-3.1726267
-3.2490218
-3.3254173
-3.3254173
-3.2490218
-3.1726267
-3.0962307
-3.0962307
-3.2490218
-3.3254173
-3.4018128
-3.4018128
-3.3254173
-3.2490218
-3.2490218
-3.2490218
-3.4018128
-3.4018128
-3.4018128
-3.4018128
-3.3254173
-3.3254173
-3.3254173
-3.4018128
-3.4782083
-3.4782083
-3.4018128
-3.3254173
-3.3254173
-3.3254173
-3.3254173
-3.4018128
-3.4018128
-3.4018128
-3.3254173
-3.2490218
-3.2490218
-3.3254173
-3.2490218
-3.2490218
-3.2490218
-3.2490218
-3.3254173
-3.3254173
-3.2490218
-3.2490218
-3.2490218
-3.2490218
-3.2490218
-3.3254173
-3.3254173
-3.3254173
-3.2490218
-3.1726267
-3.1726267
-3.2490218
-3.2490218
-3.2490218
-3.2490218
-3.2490218
-3.3254173
-3.3254173
-3.3254173
-3.3254173
-3.3254173
-3.2490218
-3.2490218
-3.3254173
-3.3254173
-3.3254173
-3.3254173
-3.3254173
-3.3254173
-3.4018128
-3.4018128
-3.4018128
-3.4782083
-3.4782083
-3.4018128
-3.3254173
-3.3254173
-3.3254173
-3.3254173
-3.3254173
-3.4018128
-3.4782083
-3.4782083
-3.4782083
-3.5546038
-3.6309988
-3.5546038
-3.5546038
-3.4782083
-3.4782083
-3.5546038
-3.4782083
-3.5546038
-3.5546038
-3.6309988
-3.6309988
-3.6309988
-3.6309988
-3.6309988
-3.6309988
-3.6309988
-3.7073944
-3.8601859
-3.8601859
-3.8601859
-3.8601859
-3.8601859
-3.8601859
-3.8601859
-3.8601859
-3.7837903
-3.8601859
-3.8601859
-3.936581
-3.936581
-3.936581
-3.8601859
-3.7837903
-3.7073944
-3.7837903
-3.8601859
-3.936581
-3.936581
-3.936581
-3.8601859
-3.8601859
-3.8601859
-3.8601859
-3.7837903
-3.8601859
-3.936581
-4.0129766
-3.936581
-3.936581
-3.936581
-4.0129766
-4.0129766
-4.0893717
-4.0893717
-4.0893717
-4.0893717
-4.0893717
-4.0893717
-4.1657667
-4.1657667
-4.2421627
-4.3185587
-4.3185587
-4.2421627
-4.2421627
-4.1657667
-4.1657667
-4.2421627
-4.2421627
-4.2421627
-4.2421627
-4.1657667
-4.1657667
-4.1657667
-4.1657667
-4.2421627
-4.3185587
-4.2421627
-4.2421627
-4.2421627
-4.3185587
-4.3949537
-4.3949537
-4.3949537
-4.471349
-4.5477448
-4.5477448
-4.5477448
-4.3949537
-4.3949537
-4.3949537
-4.3949537
-4.3185587
-4.3185587
-4.3185587
-4.3185587
-4.3185587
-4.3185587
-4.3185587
-4.3185587
-4.2421627
-4.2421627
-4.2421627
-4.3185587
-4.3185587
-4.3185587
-4.3949537
-4.3949537
-4.3949537
-4.3949537
-4.471349
-4.471349
-4.3949537
-4.3949537
-4.3185587
-4.3949537
-4.471349
-4.471349
-4.3949537
-4.3185587
-4.3185587
-4.3185587
-4.3185587
-4.3185587
-4.3185587
-4.3185587
-4.3185587
-4.2421627
-4.2421627
-4.1657667
-4.0893717
-4.1657667
-4.2421627
-4.3949537
-4.3949537
-4.3185587
-4.2421627
-4.1657667
-4.2421627
-4.3185587
-4.3185587
-4.2421627
-4.2421627
-4.2421627
-4.2421627
-4.2421627
-4.2421627
-4.1657667
-4.0893717
-4.0129766
-4.0893717
-4.0893717
-4.1657667
-4.1657667
-4.0893717
-4.0129766
-3.936581
-3.936581
-3.936581
-3.936581
-4.0129766
-4.0129766
-4.0129766
-3.8601859
-3.7837903
-3.7837903
-3.7837903
-3.8601859
-3.8601859
-3.936581
-3.936581
-3.936581
-3.8601859
-3.7837903
-3.7837903
-3.7837903
-3.7837903
-3.7073944
-3.7073944
-3.7837903
-3.7073944
-3.7073944
-3.6309988
-3.5546038
-3.6309988
-3.7073944
-3.7837903
-3.7837903
-3.7073944
-3.5546038
-3.4782083
-3.5546038
-3.5546038
-3.5546038
-3.4782083
-3.4018128
-3.4018128
-3.4018128
-3.4018128
-3.4018128
-3.4018128
-3.4018128
-3.3254173
-3.3254173
-3.4018128
-3.4018128
-3.4018128
-3.4018128
-3.4782083
-3.4782083
-3.4782083
-3.4782083
-3.4018128
-3.4018128
-3.3254173
-3.2490218
-3.2490218
-3.2490218
-3.2490218
-3.2490218
-3.2490218
-3.2490218
-3.2490218
-3.2490218
-3.2490218
-3.2490218
-3.1726267
-3.1726267
-3.1726267
-3.2490218
-3.1726267
-3.1726267
-3.0962307
-3.0198357
-3.0962307
-3.0962307
-3.0962307
-3.1726267
-3.1726267
-3.2490218
-3.2490218
-3.1726267
-3.0962307
-3.0198357
-3.0198357
-3.0962307
-3.0962307
-3.0962307
-3.1726267
-3.1726267
-3.1726267
-3.0962307
-3.0198357
-2.9434402
-2.9434402
-3.0198357
-3.0962307
-3.0198357
-2.9434402
-2.9434402
-3.0198357
-3.0962307
-3.1726267
-3.0962307
-3.0198357
-2.9434402
-2.9434402
-2.9434402
-2.9434402
-2.8670447
-2.8670447
-2.9434402
-2.9434402
-2.9434402
-2.9434402
-2.8670447
-2.8670447
-2.8670447
-2.8670447
-2.8670447
-2.8670447
-2.7906492
-2.7906492
-2.8670447
-2.8670447
-2.8670447
-2.7906492
-2.8670447
-2.8670447
-2.9434402
-2.9434402
-2.9434402
-2.9434402
-2.8670447
-2.9434402
-2.9434402
-2.8670447
-2.7906492
-2.7906492
-2.8670447
-2.8670447
-2.8670447
-2.8670447
-2.8670447
-2.7906492
-2.7142537
-2.7142537
-2.7906492
-2.8670447
-2.8670447
-2.7906492
-2.7142537
-2.7142537
-2.7906492
-2.7906492
-2.8670447
-2.8670447
-2.7906492
-2.7142537
-2.7142537
-2.7906492
-2.8670447
-2.8670447
-2.8670447
-2.7906492
-2.7142537
-2.7906492
-2.7906492
-2.7906492
-2.7906492
-2.7906492
-2.7906492
-2.7906492
-2.8670447
-2.8670447
-2.7906492
-2.7906492
-2.8670447
-2.9434402
-3.0198357
-3.0198357
-3.0198357
-2.9434402
-2.8670447
-2.8670447
-2.8670447
-2.8670447
-2.8670447
-2.8670447
-2.8670447
-2.9434402
-3.0198357
-3.0198357
-2.9434402
-2.8670447
-2.8670447
-2.9434402
-2.9434402
-2.9434402
-2.9434402
-2.8670447
-2.8670447
-2.7906492
-2.7906492
-2.7906492
-2.8670447
-2.7906492
-2.7142537
-2.7142537
-2.7906492
-2.8670447
-2.7906492
-2.7142537
-2.7142537
-2.7906492
-2.8670447
-2.7906492
-2.7142537
-2.6378586
-2.6378586
-2.7142537
-2.7142537
-2.7142537
-2.6378586
-2.6378586
-2.6378586
-2.6378586
-2.6378586
-2.6378586
-2.5614629
-2.5614629
-2.5614629
-2.5614629
-2.5614629
-2.6378586
-2.5614629
-2.6378586
-2.6378586
-2.7142537
-2.6378586
-2.5614629
-2.5614629
-2.6378586
-2.6378586
-2.7142537
-2.7142537
-2.6378586
-2.6378586
-2.6378586
-2.5614629
-2.5614629
-2.5614629
-2.5614629
-2.4850676
-2.408672
-2.408672
-2.408672
-2.3322766
-2.255881
-2.3322766
-2.4850676
-2.5614629
-2.5614629
-2.4850676
-2.4850676
-2.4850676
-2.5614629
-2.6378586
-2.5614629
-2.4850676
-2.408672
-2.408672
-2.408672
-2.408672
-2.4850676
-2.5614629
-2.5614629
-2.5614629
-2.5614629
-2.4850676
-2.408672
-2.408672
-2.4850676
-2.4850676
-2.4850676
-2.408672
-2.408672
-2.408672
-2.4850676
-2.4850676
-2.408672
-2.3322766
-2.255881
-2.3322766
-2.408672
-2.408672
-2.3322766
-2.1794858
-2.10309
-2.1794858
-2.1794858
-2.1794858
-2.1794858
-2.255881
-2.3322766
-2.3322766
-2.255881
-2.255881
-2.255881
-2.3322766
-2.1794858
-2.10309
-2.1794858
-2.255881
-2.255881
-2.10309
-2.10309
-2.10309
-2.10309
-2.10309
-2.10309
-2.0266948
-1.9502995
-1.9502995
-1.9502995
-2.0266948
-2.0266948
-2.0266948
-2.10309
-2.10309
-2.1794858
-2.10309
-1.9502995
-1.9502995
-2.0266948
-2.0266948
-1.9502995
-1.873904
-1.873904
-1.9502995
-1.9502995
-1.9502995
-1.9502995
-1.9502995
-1.873904
-1.7975085
-1.7975085
-1.873904
-1.9502995
-1.9502995
-1.873904
-1.873904
-1.7975085
-1.7975085
-1.7975085
-1.721113
-1.721113
-1.721113
-1.721113
-1.721113
-1.721113
-1.721113
-1.721113
-1.721113
-1.721113
-1.721113
-1.721113
-1.7975085
-1.721113
-1.6447177
-1.5683222
-1.5683222
-1.6447177
-1.6447177
-1.5683222
-1.4919267
-1.4919267
-1.5683222
-1.5683222
-1.5683222
-1.5683222
-1.5683222
-1.5683222
-1.4919267
-1.4155314
-1.4155314
-1.4155314
-1.4919267
-1.5683222
-1.4919267
-1.4919267
-1.4155314
-1.4155314
-1.4155314
-1.4155314
-1.4919267
-1.5683222
-1.4919267
-1.4155314
-1.3391356
-1.2627404
-1.1863451
-1.2627404
-1.3391356
-1.4155314
-1.4155314
-1.3391356
-1.2627404
-1.2627404
-1.2627404
-1.2627404
-1.2627404
-1.2627404
-1.1863451
-1.1863451
-1.1099494
-1.1863451
-1.1863451
-1.1863451
-1.1863451
-1.1863451
-1.1863451
-1.2627404
-1.1863451
-1.1099494
-1.0335541
-1.0335541
-1.0335541
-1.0335541
-0.95715857
-0.95715857
-0.88076305
-0.88076305
-0.88076305
-0.95715857
-0.95715857
-0.88076305
-0.88076305
-0.88076305
-0.95715857
-0.95715857
-0.88076305
-0.88076305
-0.88076305
-0.95715857
-0.95715857
-0.88076305
-0.72797227
-0.72797227
-0.72797227
-0.8043678
-0.95715857
-0.95715857
-0.88076305
-0.8043678
-0.72797227
-0.65157676
-0.65157676
-0.72797227
-0.8043678
-0.8043678
-0.72797227
-0.65157676
-0.65157676
-0.57518125
-0.57518125
-0.57518125
-0.57518125
-0.57518125
-0.57518125
-0.49878597
-0.49878597
-0.49878597
-0.49878597
-0.42239046
-0.42239046
-0.42239046
-0.42239046
-0.42239046
-0.49878597
-0.49878597
-0.49878597
-0.42239046
-0.42239046
-0.42239046
-0.49878597
-0.49878597
-0.34599495
-0.19320405
-0.19320405
-0.26959956
-0.34599495
-0.34599495
-0.26959956
-0.26959956
-0.26959956
-0.26959956
-0.26959956
-0.26959956
-0.26959956
-0.19320405
-0.19320405
-0.19320405
-0.19320405
-0.11680877
-0.11680877
-0.11680877
-0.11680877
-0.11680877
-0.11680877
-0.11680877
-0.11680877
-0.04041326
0.03598225
0.11237764
0.11237764
0.11237764
0.03598225
0.03598225
0.03598225
0.03598225
0.03598225
0.03598225
0.11237764
0.03598225
0.03598225
-0.04041326
-0.04041326
0.03598225
0.11237764
0.18877316
0.18877316
0.18877316
0.11237764
0.03598225
0.11237764
0.18877316
0.26516855
0.26516855
0.26516855
0.26516855
0.34156394
0.41795945
0.41795945
0.41795945
0.26516855
0.26516855
0.26516855
0.26516855
0.26516855
0.18877316
0.18877316
0.18877316
0.18877316
0.18877316
0.26516855
0.34156394
0.34156394
0.34156394
0.26516855
0.34156394
0.34156394
0.34156394
0.34156394
0.34156394
0.34156394
0.34156394
0.34156394
0.34156394
0.34156394
0.34156394
0.26516855
0.18877316
0.18877316
0.26516855
0.34156394
0.34156394
0.34156394
0.26516855
0.26516855
0.26516855
0.26516855
0.26516855
0.26516855
0.26516855
0.26516855
0.18877316
0.11237764
0.03598225
0.03598225
0.11237764
0.26516855
0.34156394
0.34156394
0.34156394
0.26516855
0.18877316
0.18877316
0.26516855
0.34156394
0.34156394
0.26516855
0.18877316
0.11237764
0.11237764
0.11237764
0.18877316
0.18877316
0.18877316
0.18877316
0.18877316
0.18877316
0.18877316
0.18877316
0.18877316
0.18877316
0.26516855
0.18877316
0.11237764
0.11237764
0.18877316
0.26516855
0.18877316
0.11237764
0.03598225
-0.04041326
0.03598225
0.11237764
0.18877316
0.11237764
0.11237764
0.03598225
0.03598225
0.03598225
0.11237764
0.18877316
0.26516855
0.26516855
0.26516855
0.26516855
0.26516855
0.18877316
0.03598225
-0.04041326
0.03598225
0.11237764
0.11237764
0.03598225
0.03598225
0.11237764
0.03598225
0.03598225
-0.04041326
0.03598225
0.03598225
0.03598225
0.03598225
0.03598225
0.11237764
0.18877316
0.18877316
0.18877316
0.11237764
0.03598225
0.11237764
0.11237764
0.03598225
0.03598225
0.11237764
0.11237764
0.11237764
0.11237764
0.11237764
0.11237764
0.03598225
-0.04041326
-0.04041326
0.03598225
0.11237764
0.11237764
0.03598225
-0.04041326
-0.04041326
-0.04041326
-0.11680877
-0.11680877
-0.11680877
-0.11680877
-0.04041326
0.03598225
0.03598225
0.03598225
-0.04041326
-0.04041326
-0.04041326
-0.04041326
-0.04041326
-0.04041326
-0.11680877
-0.11680877
-0.11680877
-0.04041326
-0.04041326
-0.04041326
-0.11680877
-0.19320405
-0.19320405
-0.11680877
-0.04041326
-0.04041326
0.03598225
0.03598225
0.03598225
-0.04041326
-0.04041326
-0.04041326
0.03598225
0.03598225
-0.04041326
-0.11680877
-0.11680877
-0.04041326
0.03598225
0.11237764
0.03598225
-0.04041326
-0.11680877
-0.11680877
-0.19320405
-0.19320405
-0.19320405
-0.19320405
-0.19320405
-0.26959956
-0.19320405
-0.19320405
-0.26959956
-0.42239046
-0.49878597
-0.42239046
-0.42239046
-0.49878597
-0.49878597
-0.49878597
-0.42239046
-0.49878597
-0.49878597
-0.49878597
-0.49878597
-0.42239046
-0.34599495
-0.42239046
-0.49878597
-0.49878597
-0.49878597
-0.57518125
-0.49878597
-0.49878597
-0.49878597
-0.57518125
-0.65157676
-0.65157676
-0.57518125
-0.57518125
-0.57518125
-0.57518125
-0.65157676
-0.65157676
-0.72797227
-0.72797227
-0.72797227
-0.65157676
-0.65157676
-0.72797227
-0.72797227
-0.72797227
-0.65157676
-0.65157676
-0.65157676
-0.65157676
-0.72797227
-0.8043678
-0.72797227
-0.72797227
-0.65157676
-0.72797227
-0.72797227
-0.72797227
-0.72797227
-0.72797227
-0.65157676
-0.65157676
-0.65157676
-0.72797227
-0.72797227
-0.8043678
-0.8043678
-0.8043678
-0.88076305
-0.88076305
-0.8043678
-0.8043678
-0.88076305
-0.88076305
-0.88076305
-0.88076305
-0.88076305
-0.88076305
-0.8043678
-0.8043678
-0.95715857
-1.0335541
-1.0335541
-0.95715857
-0.95715857
-0.88076305
-0.88076305
-0.95715857
-1.0335541
-1.1099494
-1.0335541
-0.95715857
-0.95715857
-0.88076305
-0.8043678
-0.88076305
-0.95715857
-0.95715857
-0.95715857
-0.95715857
-1.0335541
-1.1099494
-1.0335541
-1.0335541
-0.95715857
-0.95715857
-1.0335541
-1.1099494
-1.1099494
-1.1099494
-1.0335541
-1.0335541
-1.0335541
-1.1099494
-1.1099494
-1.1099494
-1.1863451
-1.1863451
-1.2627404
-1.3391356
-1.1863451
-1.1099494
-1.1099494
-1.1099494
-1.1099494
-1.1099494
-1.1099494
-1.1099494
-1.1099494
-1.1099494
-1.1863451
-1.2627404
-1.1863451
-1.1863451
-1.1863451
-1.1863451
-1.2627404
-1.2627404
-1.2627404
-1.2627404
-1.2627404
-1.2627404
-1.2627404
-1.3391356
-1.3391356
-1.3391356
-1.2627404
-1.1863451
-1.2627404
-1.3391356
-1.4155314
-1.3391356
-1.3391356
-1.3391356
-1.3391356
-1.3391356
-1.3391356
-1.2627404
-1.2627404
-1.3391356
-1.4155314
-1.4155314
-1.3391356
-1.3391356
-1.2627404
-1.2627404
-1.2627404
-1.4155314
-1.4919267
-1.4919267
-1.4155314
-1.4155314
-1.3391356
-1.4155314
-1.4155314
-1.4919267
-1.4919267
-1.4919267
-1.4155314
-1.4155314
-1.4919267
-1.5683222
-1.4919267
-1.4919267
-1.4919267
-1.5683222
-1.4919267
-1.4155314
-1.3391356
-1.4155314
-1.4919267
-1.5683222
-1.5683222
-1.5683222
-1.6447177
-1.6447177
-1.6447177
-1.5683222
-1.5683222
-1.5683222
-1.6447177
-1.5683222
-1.4919267
-1.4919267
-1.5683222
-1.6447177
-1.6447177
-1.5683222
-1.5683222
-1.4919267
-1.5683222
-1.5683222
-1.5683222
-1.5683222
-1.5683222
-1.5683222
-1.5683222
-1.5683222
-1.5683222
-1.6447177
-1.721113
-1.7975085
-1.7975085
-1.7975085
-1.7975085
-1.873904
-1.873904
-1.7975085
-1.7975085
-1.7975085
-1.873904
-1.9502995
-1.873904
-1.7975085
-1.7975085
-1.7975085
-1.7975085
-1.721113
-1.721113
-1.721113
-1.721113
-1.7975085
-1.721113
-1.721113
-1.721113
-1.721113
-1.721113
-1.721113
-1.721113
-1.721113
-1.7975085
-1.873904
-1.9502995
-1.9502995
-1.9502995
-1.873904
-1.873904
-1.7975085
-1.7975085
-1.721113
-1.721113
-1.7975085
-1.7975085
-1.873904
-1.873904
-1.9502995
-2.0266948
-2.0266948
-1.873904
-1.721113
-1.721113
-1.7975085
-1.873904
-1.9502995
-1.7975085
-1.6447177
-1.6447177
-1.6447177
-1.721113
-1.721113
-1.721113
-1.721113
-1.721113
-1.721113
-1.721113
-1.7975085
-1.7975085
-1.7975085
-1.721113
-1.721113
-1.721113
-1.721113
-1.721113
-1.721113
-1.7975085
-1.7975085
-1.7975085
-1.7975085
-1.7975085
-1.7975085
-1.873904
-1.873904
-1.873904
-1.7975085
-1.7975085
-1.873904
-1.9502995
-1.873904
-1.7975085
-1.721113
-1.721113
-1.7975085
-1.7975085
-1.873904
-1.9502995
-1.873904
-1.873904
-1.873904
-1.873904
-1.873904
-1.7975085
-1.7975085
-1.7975085
-1.7975085
-1.7975085
-1.7975085
-1.7975085
-1.721113
-1.7975085
-1.873904
-1.7975085
-1.7975085
-1.7975085
-1.7975085
-1.721113
-1.721113
-1.7975085
-1.7975085
-1.7975085
-1.873904
-1.7975085
-1.721113
-1.721113
-1.721113
-1.7975085
-1.7975085
-1.7975085
-1.7975085
-1.873904
-1.7975085
-1.721113
-1.721113
-1.7975085
-1.7975085
-1.7975085
-1.721113
-1.6447177
-1.6447177
-1.7975085
-1.873904
-1.7975085
-1.721113
-1.6447177
-1.5683222
-1.6447177
-1.6447177
-1.721113
-1.721113
-1.721113
-1.721113
-1.721113
-1.721113
-1.721113
-1.721113
-1.6447177
-1.6447177
-1.6447177
-1.5683222
-1.5683222
-1.5683222
-1.5683222
-1.6447177
-1.721113
-1.721113
-1.6447177
-1.6447177
-1.6447177
-1.721113
-1.721113
-1.721113
-1.721113
-1.721113
-1.7975085
-1.721113
-1.6447177
-1.6447177
-1.5683222
-1.5683222
-1.4919267
-1.4919267
-1.5683222
-1.6447177
-1.6447177
-1.5683222
-1.5683222
-1.5683222
-1.6447177
-1.6447177
-1.5683222
-1.4919267
-1.4919267
-1.5683222
-1.5683222
-1.5683222
-1.5683222
-1.5683222
-1.6447177
-1.5683222
-1.5683222
-1.4919267
-1.4919267
-1.4919267
-1.4919267
-1.4155314
-1.4155314
-1.4155314
-1.3391356
-1.3391356
-1.4155314
-1.4155314
-1.4155314
-1.4155314
-1.3391356
-1.3391356
-1.3391356
-1.4155314
-1.4155314
-1.4155314
-1.4919267
-1.4919267
-1.4919267
-1.4155314
-1.4155314
-1.4919267
-1.4919267
-1.4919267
-1.3391356
-1.2627404
-1.1863451
-1.2627404
-1.3391356
-1.4155314
-1.3391356
-1.2627404
-1.3391356
-1.4155314
-1.4155314
-1.4155314
-1.3391356
-1.1863451
-1.1863451
-1.2627404
-1.2627404
-1.2627404
-1.2627404
-1.3391356
-1.3391356
-1.3391356
-1.1863451
-1.1863451
-1.1863451
-1.2627404
-1.2627404
-1.2627404
-1.1863451
-1.1099494
-1.1099494
-1.1099494
-1.1863451
-1.2627404
-1.1863451
-1.1099494
-1.0335541
-1.0335541
-1.1099494
-1.1099494
-1.1863451
-1.1863451
-1.1099494
-1.1099494
-1.0335541
-1.1099494
-1.1099494
-1.1099494
-1.1099494
-1.1099494
-1.1099494
-1.1863451
-1.1099494
-1.0335541
-1.0335541
-1.0335541
-1.0335541
-1.0335541
-1.0335541
-0.95715857
-1.0335541
-1.0335541
-1.0335541
-1.0335541
-0.95715857
-0.95715857
-0.95715857
-1.1099494
-1.1863451
-1.2627404
-1.1863451
-1.1099494
-1.0335541
-1.0335541
-0.95715857
-0.95715857
-1.0335541
-1.0335541
-1.0335541
-1.0335541
-1.1099494
-1.1863451
-1.1863451
-1.1099494
-1.0335541
-0.95715857
-0.95715857
-1.0335541
-1.1099494
-1.1863451
-1.1863451
-1.0335541
-0.95715857
-0.95715857
-1.0335541
-1.0335541
-0.95715857
-0.88076305
-0.88076305
-0.88076305
-0.95715857
-1.0335541
-0.95715857
-0.88076305
-0.88076305
-0.88076305
-0.88076305
-0.95715857
-1.0335541
-1.0335541
-0.95715857
-0.88076305
-0.8043678
-0.8043678
-0.88076305
-0.88076305
-0.88076305
-0.88076305
-0.95715857
-0.95715857
-0.95715857
-0.95715857
-0.95715857
-1.0335541
-1.0335541
-1.0335541
-0.95715857
-1.0335541
-1.1099494
-1.1099494
-1.1099494
-1.1863451
-1.2627404
-1.2627404
-1.1863451
-1.1863451
-1.1863451
-1.1863451
-1.1099494
-1.1099494
-1.1863451
-1.2627404
-1.2627404
-1.1863451
-1.1863451
-1.1099494
-1.1099494
-1.1099494
-1.1099494
-1.0335541
-1.1099494
-1.1099494
-1.1863451
-1.1863451
-1.1863451
-1.1099494
-1.1099494
-1.1099494
-1.1099494
-1.1099494
-1.1099494
-1.1099494
-1.1099494
-1.1099494
-1.1863451
-1.1863451
-1.1863451
-1.1863451
-1.1099494
-1.1099494
-1.1099494
-1.1863451
-1.2627404
-1.2627404
-1.2627404
-1.1863451
-1.1863451
-1.2627404
-1.2627404
-1.1863451
-1.1099494
-1.1863451
-1.1863451
-1.2627404
-1.2627404
-1.2627404
-1.3391356
-1.4155314
-1.4155314
-1.4155314
-1.3391356
-1.2627404
-1.3391356
-1.4155314
-1.4155314
-1.4155314
-1.4155314
-1.4155314
-1.4155314
-1.4919267
-1.4919267
-1.4155314
-1.4155314
-1.4155314
-1.4155314
-1.4919267
-1.4919267
-1.4919267
-1.4919267
-1.4919267
-1.4919267
-1.5683222
-1.5683222
-1.5683222
-1.5683222
-1.5683222
-1.5683222
-1.4919267
-1.4919267
-1.4919267
-1.5683222
-1.5683222
-1.4919267
-1.4919267
-1.4919267
-1.4919267
-1.4919267
-1.4919267
-1.5683222
-1.5683222
-1.5683222
-1.5683222
-1.4919267
-1.4919267
-1.6447177
-1.721113
-1.7975085
-1.721113
-1.5683222
-1.4919267
-1.4919267
-1.4919267
-1.5683222
-1.5683222
-1.6447177
-1.6447177
-1.5683222
-1.6447177
-1.721113
-1.721113
-1.6447177
-1.6447177
-1.6447177
-1.6447177
-1.721113
-1.7975085
-1.7975085
-1.721113
-1.721113
-1.721113
-1.721113
-1.721113
-1.721113
-1.721113
-1.721113
-1.721113
-1.721113
-1.721113
-1.7975085
-1.7975085
-1.873904
-1.873904
-1.873904
-1.873904
-1.873904
-1.9502995
-2.0266948
-2.0266948
-2.0266948
-1.9502995
-1.9502995
-1.9502995
-2.0266948
-2.0266948
-2.0266948
-2.0266948
-1.9502995
-2.0266948
-2.10309
-2.10309
-2.10309
-2.10309
-2.10309
-2.10309
-2.10309
-2.1794858
-2.1794858
-2.1794858
-2.10309
-2.10309
-2.10309
-2.10309
-2.1794858
-2.1794858
-2.1794858
-2.1794858
-2.1794858
-2.1794858
-2.1794858
-2.10309
-2.10309
-2.1794858
-2.1794858
-2.255881
-2.255881
-2.255881
-2.255881
-2.1794858
-2.10309
-2.10309
-2.1794858
-2.1794858
-2.1794858
-2.1794858
-2.255881
-2.255881
-2.3322766
-2.255881
-2.255881
-2.255881
-2.3322766
-2.3322766
-2.3322766
-2.3322766
-2.408672
-2.408672
-2.3322766
-2.3322766
-2.3322766
-2.3322766
-2.3322766
-2.3322766
-2.3322766
-2.3322766
-2.3322766
-2.408672
-2.408672
-2.4850676
-2.408672
-2.408672
-2.408672
-2.408672
-2.408672
-2.408672
-2.3322766
-2.408672
-2.408672
-2.4850676
-2.4850676
-2.4850676
-2.4850676
-2.4850676
-2.5614629
-2.6378586
-2.7142537
-2.6378586
-2.5614629
-2.5614629
-2.6378586
-2.6378586
-2.6378586
-2.5614629
-2.4850676
-2.5614629
-2.6378586
-2.6378586
-2.5614629
-2.5614629
-2.7142537
-2.7906492
-2.7142537
-2.7142537
-2.6378586
-2.7142537
-2.7142537
-2.6378586
-2.6378586
-2.6378586
-2.7142537
-2.7142537
-2.5614629
-2.4850676
-2.4850676
-2.6378586
-2.7142537
-2.7906492
-2.7906492
-2.7906492
-2.7142537
-2.6378586
-2.6378586
-2.6378586
-2.7142537
-2.7142537
-2.6378586
-2.5614629
-2.5614629
-2.6378586
-2.7142537
-2.7142537
-2.6378586
-2.6378586
-2.7142537
-2.7142537
-2.7142537
-2.6378586
-2.7142537
-2.7142537
-2.7142537
-2.7906492
-2.7906492
-2.8670447
-2.8670447
-2.7906492
-2.7906492
-2.7142537
-2.7142537
-2.7142537
-2.7142537
-2.7142537
-2.6378586
-2.7142537
-2.7906492
-2.8670447
-2.7906492
-2.7142537
-2.7142537
-2.7142537
-2.7142537
-2.6378586
-2.5614629
-2.6378586
-2.7142537
-2.7906492
-2.7142537
-2.7142537
-2.7142537
-2.7142537
-2.7906492
-2.7906492
-2.7142537
-2.7142537
-2.7142537
-2.6378586
-2.5614629
-2.5614629
-2.6378586
-2.6378586
-2.6378586
-2.5614629
-2.5614629
-2.6378586
-2.7142537
-2.7142537
-2.7142537
-2.6378586
-2.5614629
-2.4850676
-2.5614629
-2.6378586
-2.6378586
-2.6378586
-2.5614629
-2.5614629
-2.5614629
-2.5614629
-2.5614629
-2.5614629
-2.6378586
-2.6378586
-2.6378586
-2.5614629
-2.4850676
-2.4850676
-2.5614629
-2.6378586
-2.7142537
-2.7142537
-2.7906492
-2.7142537
-2.6378586
-2.5614629
-2.5614629
-2.5614629
-2.4850676
-2.4850676
-2.5614629
-2.6378586
-2.6378586
-2.6378586
-2.6378586
-2.7142537
-2.6378586
-2.6378586
-2.5614629
-2.6378586
-2.6378586
-2.6378586
-2.6378586
-2.6378586
-2.5614629
-2.5614629
-2.5614629
-2.5614629
-2.5614629
-2.4850676
-2.408672
-2.4850676
-2.5614629
-2.6378586
-2.5614629
-2.4850676
-2.4850676
-2.5614629
-2.6378586
-2.6378586
-2.6378586
-2.6378586
-2.7142537
-2.6378586
-2.6378586
-2.5614629
-2.6378586
-2.7142537
-2.6378586
-2.5614629
-2.408672
-2.408672
-2.408672
-2.4850676
-2.4850676
-2.4850676
-2.408672
-2.408672
-2.408672
-2.408672
-2.408672
-2.408672
-2.408672
-2.408672
-2.3322766
-2.3322766
-2.408672
-2.4850676
-2.4850676
-2.4850676
-2.5614629
-2.5614629
-2.6378586
-2.5614629
-2.4850676
-2.408672
-2.408672
-2.4850676
-2.4850676
-2.408672
-2.408672
-2.408672
-2.4850676
-2.408672
-2.408672
-2.408672
-2.4850676
-2.4850676
-2.408672
-2.408672
-2.408672
-2.4850676
-2.4850676
-2.4850676
-2.5614629
-2.5614629
-2.5614629
-2.4850676
-2.408672
-2.3322766
-2.408672
-2.4850676
-2.5614629
-2.5614629
-2.4850676
-2.3322766
-2.3322766
-2.408672
-2.408672
-2.408672
-2.3322766
-2.408672
-2.408672
-2.4850676
-2.4850676
-2.408672
-2.408672
-2.3322766
-2.255881
-2.255881
-2.255881
-2.3322766
-2.3322766
-2.255881
-2.1794858
-2.1794858
-2.255881
-2.255881
-2.1794858
-2.1794858
-2.255881
-2.3322766
-2.408672
-2.408672
-2.255881
-2.1794858
-2.10309
-2.10309
-2.1794858
-2.255881
-2.3322766
-2.3322766
-2.3322766
-2.255881
-2.255881
-2.1794858
-2.10309
-2.10309
-2.1794858
-2.1794858
-2.1794858
-2.10309
-2.0266948
-2.0266948
-2.10309
-2.1794858
-2.1794858
-2.10309
-2.10309
-2.10309
-2.10309
-2.0266948
-1.9502995
-2.0266948
-2.0266948
-2.0266948
-2.10309
-2.10309
-2.0266948
-1.9502995
-1.9502995
-1.873904
-1.873904
-1.873904
-1.9502995
-1.9502995
-1.9502995
-1.9502995
-1.873904
-1.873904
-1.873904
-1.873904
-1.9502995
-2.0266948
-2.10309
-2.0266948
-1.873904
-1.873904
-1.9502995
-1.9502995
-1.9502995
-1.9502995
-1.9502995
-1.9502995
-1.9502995
-1.9502995
-1.9502995
-1.9502995
-1.9502995
-1.873904
-1.7975085
-1.7975085
-1.7975085
-1.873904
-1.873904
-1.873904
-1.873904
-1.721113
-1.721113
-1.721113
-1.7975085
-1.873904
-1.7975085
-1.721113
-1.721113
-1.7975085
-1.7975085
-1.721113
-1.6447177
-1.6447177
-1.6447177
-1.721113
-1.721113
-1.7975085
-1.7975085
-1.7975085
-1.721113
-1.721113
-1.721113
-1.721113
-1.6447177
-1.5683222
-1.5683222
-1.5683222
-1.6447177
-1.6447177
-1.5683222
-1.4919267
-1.4919267
-1.5683222
-1.6447177
-1.6447177
-1.6447177
-1.6447177
-1.6447177
-1.6447177
-1.6447177
-1.5683222
-1.4919267
-1.5683222
-1.6447177
-1.6447177
-1.5683222
-1.4919267
-1.4155314
-1.4155314
-1.4155314
-1.4155314
-1.4155314
-1.4919267
-1.4919267
-1.4155314
-1.4919267
-1.4919267
-1.5683222
-1.4919267
-1.3391356
-1.3391356
-1.4155314
-1.4919267
-1.4155314
-1.3391356
-1.2627404
-1.2627404
-1.3391356
-1.4155314
-1.4155314
-1.3391356
-1.2627404
-1.3391356
-1.4919267
-1.5683222
-1.4919267
-1.4155314
-1.4155314
-1.4155314
-1.3391356
-1.3391356
-1.4155314
-1.4155314
-1.4155314
-1.4155314
-1.4155314
-1.4155314
-1.3391356
-1.3391356
-1.4155314
-1.4919267
-1.5683222
-1.6447177
-1.6447177
-1.4919267
-1.4155314
-1.4155314
-1.4155314
-1.4155314
-1.4155314
-1.4155314
-1.3391356
-1.4155314
-1.4155314
-1.4155314
-1.4155314
-1.3391356
-1.3391356
-1.3391356
-1.3391356
-1.3391356
-1.3391356
-1.3391356
-1.2627404
-1.2627404
-1.2627404
-1.2627404
-1.3391356
-1.3391356
-1.2627404
-1.2627404
-1.2627404
-1.2627404
-1.2627404
-1.1863451
-1.1863451
-1.1863451
-1.1863451
-1.2627404
-1.2627404
-1.3391356
-1.2627404
-1.2627404
-1.2627404
-1.2627404
-1.3391356
-1.4155314
-1.3391356
-1.3391356
-1.3391356
-1.3391356
-1.3391356
-1.3391356
-1.3391356
-1.3391356
-1.4155314
-1.4155314
-1.4155314
-1.3391356
-1.3391356
-1.3391356
-1.4155314
-1.4155314
-1.4155314
-1.4155314
-1.3391356
-1.4155314
-1.4919267
-1.4919267
-1.4919267
-1.4155314
-1.4155314
-1.4155314
-1.4919267
-1.4155314
-1.3391356
-1.4155314
-1.4919267
-1.6447177
-1.5683222
-1.4919267
-1.4919267
-1.4919267
-1.5683222
-1.6447177
-1.5683222
-1.4919267
-1.5683222
-1.6447177
-1.721113
-1.721113
-1.6447177
-1.6447177
-1.6447177
-1.721113
-1.7975085
-1.721113
-1.6447177
-1.721113
-1.7975085
-1.7975085
-1.721113
-1.6447177
-1.5683222
-1.6447177
-1.721113
-1.7975085
-1.7975085
-1.7975085
-1.7975085
-1.7975085
-1.873904
-1.9502995
-2.0266948
-2.10309
-2.10309
-2.10309
-2.0266948
-1.9502995
-2.0266948
-2.0266948
-2.0266948
-2.0266948
-1.9502995
-1.9502995
-1.9502995
-2.0266948
-2.1794858
-2.255881
-2.1794858
-2.10309
-2.0266948
-2.10309
-2.1794858
-2.1794858
-2.1794858
-2.1794858
-2.1794858
-2.1794858
-2.255881
-2.3322766
-2.255881
-2.1794858
-2.1794858
-2.255881
-2.3322766
-2.3322766
-2.3322766
-2.3322766
-2.3322766
-2.3322766
-2.3322766
-2.3322766
-2.3322766
-2.3322766
-2.408672
-2.4850676
-2.5614629
-2.5614629
-2.5614629
-2.4850676
-2.408672
-2.4850676
-2.4850676
-2.5614629
-2.6378586
-2.6378586
-2.6378586
-2.6378586
-2.6378586
-2.6378586
-2.6378586
-2.6378586
-2.7906492
-2.8670447
-2.8670447
-2.8670447
-2.8670447
-2.8670447
-2.9434402
-2.9434402
-2.9434402
-2.9434402
-2.9434402
-3.0198357
-3.0962307
-3.0962307
-3.1726267
-3.1726267
-3.1726267
-3.2490218
-3.3254173
-3.4018128
-3.4018128
-3.4018128
-3.4782083
-3.5546038
-3.6309988
-3.5546038
-3.5546038
-3.4782083
-3.5546038
-3.5546038
-3.6309988
-3.6309988
-3.6309988
-3.7073944
-3.7073944
-3.7837903
-3.8601859
-3.8601859
-3.7837903
-3.7837903
-3.7837903
-3.8601859
-3.936581
-3.936581
-3.8601859
-3.8601859
-3.936581
-3.936581
-3.8601859
-3.8601859
-3.8601859
-3.8601859
-3.8601859
-3.8601859
-3.7837903
-3.8601859
-3.8601859
-3.8601859
-3.8601859
-3.936581
-3.936581
-3.936581
-3.8601859
-3.8601859
-3.8601859
-3.8601859
-3.8601859
-3.7837903
-3.7837903
-3.7837903
-3.7837903
-3.7073944
-3.7073944
-3.7073944
-3.7073944
-3.7073944
-3.7073944
-3.7073944
-3.6309988
-3.6309988
-3.6309988
-3.7073944
-3.7837903
-3.7837903
-3.7073944
-3.6309988
-3.6309988
-3.7073944
-3.6309988
-3.6309988
-3.4782083
-3.4018128
-3.4018128
-3.4018128
-3.4018128
-3.4782083
-3.5546038
-3.5546038
-3.4782083
-3.4782083
-3.4782083
-3.5546038
-3.6309988
-3.6309988
-3.5546038
-3.5546038
-3.6309988
-3.6309988
-3.5546038
-3.4782083
-3.5546038
-3.6309988
-3.7073944
-3.6309988
-3.6309988
-3.6309988
-3.5546038
-3.6309988
-3.6309988
-3.6309988
-3.6309988
-3.7073944
-3.7073944
-3.7073944
-3.7073944
-3.7073944
-3.7073944
-3.7073944
-3.7073944
-3.7837903
-3.8601859
-3.8601859
-3.936581
-3.936581
-3.8601859
-3.8601859
-3.936581
-3.936581
-3.936581
-3.936581
-4.0129766
-4.0893717
-4.0893717
-3.936581
-3.936581
-3.936581
-4.0129766
-4.0129766
-3.936581
-3.936581
-3.936581
-4.0129766
-4.0893717
-4.0893717
-4.0893717
-4.0893717
-4.1657667
-4.1657667
-4.0893717
-4.0893717
-4.0129766
-4.0129766
-4.0129766
-4.0893717
-4.1657667
-4.1657667
-4.0893717
-4.0129766
-3.936581
-4.0893717
-4.1657667
-4.1657667
-4.0893717
-4.0893717
-4.0893717
-4.2421627
-4.3185587
-4.2421627
-4.1657667
-4.1657667
-4.1657667
-4.2421627
-4.3185587
-4.3949537
-4.3185587
-4.3185587
-4.2421627
-4.1657667
-4.2421627
-4.2421627
-4.2421627
-4.1657667
-4.2421627
-4.2421627
-4.2421627
-4.1657667
-4.1657667
-4.1657667
-4.2421627
-4.2421627
-4.1657667
-4.1657667
-4.2421627
-4.3185587
-4.3949537
-4.3185587
-4.3185587
-4.2421627
-4.2421627
-4.3185587
-4.3185587
-4.2421627
-4.1657667
-4.1657667
-4.1657667
-4.2421627
-4.2421627
-4.3185587
-4.2421627
-4.2421627
-4.3185587
-4.3949537
-4.3949537
-4.3949537
-4.3185587
-4.3185587
-4.2421627
-4.1657667
-4.1657667
-4.2421627
-4.2421627
-4.2421627
-4.1657667
-4.0893717
-4.0893717
-4.1657667
-4.1657667
-4.0893717
-4.0893717
-4.0893717
-4.1657667
-4.1657667
-4.1657667
-4.0129766
-3.936581
-3.936581
-3.936581
-4.0129766
-4.0129766
-4.0129766
-4.0129766
-4.0129766
-4.0129766
-4.0129766
-4.0129766
-4.0129766
-3.936581
-3.8601859
-3.8601859
-3.936581
-4.0129766
-4.0893717
-4.0893717
-4.0893717
-4.0893717
-4.0129766
-3.936581
-3.936581
-3.936581
-3.936581
-3.936581
-3.8601859
-3.7837903
-3.8601859
-4.0129766
-4.0129766
-3.936581
-3.936581
-3.936581
-3.936581
-3.936581
-3.8601859
-3.8601859
-3.8601859
-3.8601859
-3.7837903
-3.7837903
-3.8601859
-3.8601859
-3.936581
-3.8601859
-3.8601859
-3.936581
-4.0129766
-4.0129766
-3.936581
-3.936581
-3.936581
-3.936581
-3.936581
-3.8601859
-3.8601859
-3.8601859
-3.936581
-4.0129766
-4.0129766
-4.0129766
-3.936581
-3.8601859
-3.8601859
-3.936581
-3.936581
-3.936581
-3.936581
-3.936581
-3.8601859
-3.8601859
-3.8601859
-3.8601859
-3.936581
-3.936581
-3.936581
-3.936581
-4.0129766
-4.0893717
-4.1657667
-4.0893717
-4.0129766
-4.0129766
-4.0129766
-4.0129766
-3.936581
-3.936581
-3.8601859
-3.936581
-3.936581
-4.0129766
-3.936581
-3.8601859
-3.936581
-3.936581
-3.936581
-3.8601859
-3.7837903
-3.7837903
-3.7073944
-3.7073944
-3.7837903
-3.8601859
-3.8601859
-3.8601859
-3.7837903
-3.7837903
-3.7837903
-3.7073944
-3.7073944
-3.7073944
-3.7837903
-3.8601859
-3.936581
-3.936581
-3.8601859
-3.8601859
-3.8601859
-3.7837903
-3.7837903
-3.7073944
-3.7837903
-3.8601859
-3.8601859
-3.7837903
-3.7073944
-3.7073944
-3.7837903
-3.8601859
-3.8601859
-3.7837903
-3.7837903
-3.7073944
-3.7837903
-3.7837903
-3.7837903
-3.7837903
-3.7837903
-3.7837903
-3.7073944
-3.7073944
-3.7073944
-3.7073944
-3.7073944
-3.7073944
-3.7073944
-3.6309988
-3.7073944
-3.6309988
-3.6309988
-3.6309988
-3.7073944
-3.7073944
-3.7073944
-3.7073944
-3.6309988
-3.6309988
-3.7073944
-3.7073944
-3.7073944
-3.7073944
-3.6309988
-3.7073944
-3.7837903
-3.8601859
-3.8601859
-3.8601859
-3.936581
-4.0129766
-4.0129766
-3.936581
-3.8601859
-3.7837903
-3.8601859
-3.8601859
-3.8601859
-3.936581
-3.936581
-3.8601859
-3.7837903
-3.8601859
-3.8601859
-3.936581
-3.936581
-3.8601859
-3.8601859
-3.8601859
-3.936581
-3.8601859
-3.7837903
-3.7073944
-3.7837903
-3.7837903
-3.7073944
-3.6309988
-3.6309988
-3.6309988
-3.7073944
-3.7073944
-3.7073944
-3.7073944
-3.6309988
-3.6309988
-3.6309988
-3.7073944
-3.7073944
-3.7073944
-3.6309988
-3.6309988
-3.6309988
-3.6309988
-3.6309988
-3.5546038
-3.6309988
-3.7073944
-3.7837903
-3.7837903
-3.6309988
-3.5546038
-3.4782083
-3.5546038
-3.5546038
-3.5546038
-3.4782083
-3.4782083
-3.5546038
-3.6309988
-3.6309988
-3.6309988
-3.5546038
-3.5546038
-3.4782083
-3.4782083
-3.4782083
-3.4782083
-3.5546038
-3.5546038
-3.4782083
-3.4782083
-3.4782083
-3.4782083
-3.4782083
-3.4782083
-3.4018128
-3.4018128
-3.4782083
-3.4782083
-3.4782083
-3.4018128
-3.4018128
-3.3254173
-3.4018128
-3.4018128
-3.4018128
-3.4018128
-3.4018128
-3.4782083
-3.4782083
-3.4782083
-3.4782083
-3.4782083
-3.4782083
-3.4782083
-3.4782083
-3.4782083
-3.4782083
-3.4782083
-3.5546038
-3.5546038
-3.4782083
-3.4018128
-3.4018128
-3.4782083
-3.4782083
-3.4018128
-3.3254173
-3.3254173
-3.4782083
-3.5546038
-3.5546038
-3.5546038
-3.5546038
-3.4782083
-3.5546038
-3.5546038
-3.5546038
-3.4782083
-3.4018128
-3.4782083
-3.5546038
-3.6309988
-3.6309988
-3.5546038
-3.5546038
-3.5546038
-3.6309988
-3.5546038
-3.4782083
-3.4782083
-3.5546038
-3.6309988
-3.6309988
-3.6309988
-3.6309988
-3.5546038
-3.5546038
-3.4782083
-3.4782083
-3.5546038
-3.6309988
-3.7073944
-3.7073944
-3.7073944
-3.7073944
-3.7073944
-3.7073944
-3.7073944
-3.7073944
-3.7073944
-3.7073944
-3.7837903
-3.7837903
-3.7837903
-3.7837903
-3.7073944
-3.7073944
-3.7073944
-3.7073944
-3.7073944
-3.7837903
-3.7837903
-3.7837903
-3.7837903
-3.7073944
-3.7073944
-3.7073944
-3.7837903
-3.8601859
-3.8601859
-3.8601859
-3.8601859
-3.7837903
-3.7837903
-3.7837903
-3.7837903
-3.8601859
-3.8601859
-3.936581
-3.936581
-3.8601859
-3.936581
-3.936581
-3.936581
-4.0129766
-4.0129766
-4.0129766
-4.0129766
-4.0129766
-3.936581
-3.8601859
-3.936581
-4.0129766
-4.0893717
-4.0129766
-3.8601859
-3.7837903
-3.8601859
-3.936581
-4.0129766
-4.0129766
-4.0893717
-4.0129766
-4.0129766
-3.936581
-4.0129766
-4.0129766
-4.0893717
-4.0893717
-4.0129766
-3.936581
-3.8601859
-3.936581
-4.0129766
-4.0129766
-3.936581
-3.8601859
-3.8601859
-3.936581
-4.0129766
-4.0129766
-4.0893717
-4.0893717
-4.0893717
-4.0893717
-4.0893717
-4.0893717
-4.0893717
-4.0893717
-4.0893717
-4.1657667
-4.1657667
-4.1657667
-4.1657667
-4.1657667
-4.1657667
-4.1657667
-4.1657667
-4.1657667
-4.1657667
-4.1657667
-4.0893717
-4.1657667
-4.2421627
-4.2421627
-4.2421627
-4.3185587
-4.3185587
-4.3949537
-4.3949537
-4.3949537
-4.3185587
-4.3185587
-4.3185587
-4.3185587
-4.3949537
-4.3949537
-4.3949537
-4.3949537
-4.471349
-4.3949537
-4.3949537
-4.3185587
-4.3949537
-4.471349
-4.5477448
-4.5477448
-4.5477448
-4.471349
-4.471349
-4.471349
-4.5477448
-4.62414
-4.62414
-4.62414
-4.5477448
-4.471349
-4.5477448
-4.62414
-4.5477448
-4.471349
-4.5477448
-4.62414
-4.700536
-4.62414
-4.62414
-4.62414
-4.62414
-4.62414
-4.62414
-4.62414
-4.62414
-4.62414
-4.5477448
-4.471349
-4.3949537
-4.3185587
-4.3949537
-4.471349
-4.5477448
-4.5477448
-4.5477448
-4.5477448
-4.5477448
-4.5477448
-4.5477448
-4.5477448
-4.5477448
-4.62414
-4.700536
-4.62414
-4.62414
-4.62414
-4.62414
-4.700536
-4.776931
-4.853327
-4.776931
-4.700536
-4.700536
-4.776931
-4.776931
-4.700536
-4.62414
-4.700536
-4.776931
-4.776931
-4.853327
-4.853327
-4.853327
-4.853327
-4.853327
-4.853327
-4.776931
-4.853327
-4.929722
-4.853327
-4.776931
-4.776931
-4.853327
-4.929722
-4.929722
-4.853327
-4.853327
-4.929722
-5.006117
-5.006117
-5.006117
-5.006117
-4.929722
-5.006117
-5.082513
-5.158908
-5.082513
-5.006117
-5.006117
-5.082513
-5.082513
-5.082513
-5.158908
-5.235304
-5.311699
-5.235304
-5.158908
-5.158908
-5.158908
-5.082513
-5.082513
-5.158908
-5.158908
-5.235304
-5.235304
-5.235304
-5.311699
-5.388095
-5.311699
-5.311699
-5.311699
-5.311699
-5.388095
-5.311699
-5.235304
-5.235304
-5.311699
-5.311699
-5.235304
-5.158908
-5.158908
-5.235304
-5.235304
-5.235304
-5.235304
-5.158908
-5.158908
-5.158908
-5.235304
-5.311699
-5.311699
-5.311699
-5.311699
-5.235304
-5.235304
-5.158908
-5.158908
-5.158908
-5.158908
-5.082513
-5.082513
-5.082513
-5.082513
-5.158908
-5.158908
-5.158908
-5.082513
-5.006117
-5.006117
-5.006117
-5.006117
-5.082513
-5.082513
-5.158908
-5.158908
-5.158908
-5.158908
-5.082513
-5.006117
-5.006117
-5.082513
-5.158908
-5.158908
-5.158908
-5.082513
-5.082513
-5.006117
-5.006117
-5.006117
-5.006117
-5.082513
-5.158908
-5.158908
-5.158908
-5.235304
-5.235304
-5.235304
-5.158908
-5.082513
-5.082513
-5.158908
-5.235304
-5.235304
-5.235304
-5.158908
-5.158908
-5.235304
-5.311699
-5.311699
-5.311699
-5.235304
-5.158908
-5.158908
-5.158908
-5.311699
-5.311699
-5.235304
-5.158908
-5.158908
-5.158908
-5.158908
-5.158908
-5.082513
-5.082513
-5.158908
-5.158908
-5.235304
-5.158908
-5.158908
-5.235304
-5.235304
-5.158908
-5.158908
-5.158908
-5.082513
-5.082513
-5.082513
-5.006117
-5.006117
-4.929722
-4.929722
-4.853327
-4.853327
-4.929722
-4.929722
-4.929722
-4.853327
-4.776931
-4.929722
-5.006117
-5.006117
-4.853327
-4.776931
-4.776931
-4.853327
-4.929722
-4.929722
-4.853327
-4.853327
-4.853327
-4.853327
-4.929722
-4.929722
-4.853327
-4.776931
-4.776931
-4.776931
-4.853327
-4.853327
-4.853327
-4.700536
-4.700536
-4.700536
-4.700536
-4.700536
-4.700536
-4.700536
-4.700536
-4.62414
-4.62414
-4.62414
-4.700536
-4.700536
-4.700536
-4.700536
-4.700536
-4.700536
-4.776931
-4.776931
-4.776931
-4.776931
-4.776931
-4.700536
-4.700536
-4.700536
-4.776931
-4.853327
-4.853327
-4.853327
-4.929722
-4.929722
-4.929722
-4.853327
-4.853327
-4.929722
-5.006117
-4.929722
-4.776931
-4.853327
-4.853327
-4.929722
-4.929722
-4.853327
-4.776931
-4.776931
-4.776931
-4.776931
-4.853327
-4.929722
-4.853327
-4.776931
-4.776931
-4.776931
-4.853327
-4.776931
-4.776931
-4.776931
-4.776931
-4.700536
-4.700536
-4.700536
-4.700536
-4.700536
-4.776931
-4.853327
-4.776931
-4.776931
-4.700536
-4.700536
-4.700536
-4.776931
-4.776931
-4.853327
-4.853327
-4.853327
-4.853327
-4.853327
-4.929722
-4.929722
-4.853327
-4.853327
-4.853327
-4.853327
-4.853327
-4.776931
-4.776931
-4.700536
-4.700536
-4.700536
-4.700536
-4.62414
-4.5477448
-4.5477448
-4.5477448
-4.62414
-4.700536
-4.62414
-4.5477448
-4.5477448
-4.5477448
-4.5477448
-4.5477448
-4.5477448
-4.5477448
-4.471349
-4.471349
-4.3949537
-4.3949537
-4.3949537
-4.3949537
-4.3949537
-4.3949537
-4.3949537
-4.3949537
-4.3949537
-4.471349
-4.471349
-4.471349
-4.3949537
-4.3185587
-4.2421627
-4.3185587
-4.3949537
-4.3949537
-4.3949537
-4.3949537
-4.3185587
-4.2421627
-4.2421627
-4.1657667
-4.0893717
-4.0893717
-4.1657667
-4.2421627
-4.3185587
-4.2421627
-4.1657667
-4.0893717
-4.0893717
-4.0893717
-4.0893717
-4.0893717
-4.0893717
-4.0129766
-4.0129766
-3.936581
-3.936581
-3.936581
-4.0129766
-4.0129766
-4.0129766
-4.0129766
-3.936581
-3.936581
-4.0129766
-3.936581
-3.936581
-3.936581
-3.936581
-3.936581
-3.8601859
-3.7837903
-3.8601859
-3.936581
-3.936581
-3.8601859
-3.7837903
-3.7837903
-3.7837903
-3.8601859
-3.8601859
-3.8601859
-3.8601859
-3.8601859
-3.7837903
-3.7073944
-3.7073944
-3.7837903
-3.8601859
-3.8601859
-3.7837903
-3.6309988
-3.5546038
-3.6309988
-3.6309988
-3.6309988
-3.5546038
-3.5546038
-3.5546038
-3.5546038
-3.6309988
-3.6309988
-3.6309988
-3.5546038
-3.5546038
-3.5546038
-3.5546038
-3.6309988
-3.6309988
-3.6309988
-3.6309988
-3.5546038
-3.4782083
-3.4782083
-3.4782083
-3.5546038
-3.4782083
-3.4782083
-3.4782083
-3.4782083
-3.5546038
-3.5546038
-3.5546038
-3.4782083
-3.4782083
-3.3254173
-3.3254173
-3.3254173
-3.3254173
-3.2490218
-3.2490218
-3.2490218
-3.4018128
-3.4782083
-3.4018128
-3.3254173
-3.2490218
-3.2490218
-3.3254173
-3.3254173
-3.3254173
-3.2490218
-3.2490218
-3.3254173
-3.3254173
-3.4018128
-3.4018128
-3.4018128
-3.3254173
-3.3254173
-3.4018128
-3.4782083
-3.4782083
-3.4018128
-3.3254173
-3.3254173
-3.2490218
-3.2490218
-3.2490218
-3.3254173
-3.3254173
-3.3254173
-3.2490218
-3.1726267
-3.1726267
-3.2490218
-3.3254173
-3.3254173
-3.3254173
-3.3254173
-3.3254173
-3.1726267
-3.0962307
-3.0962307
-3.1726267
-3.1726267
-3.1726267
-3.2490218
-3.2490218
-3.2490218
-3.1726267
-3.1726267
-3.1726267
-3.0962307
-3.0962307
-3.1726267
-3.1726267
-3.1726267
-3.0962307
-3.0962307
-3.0962307
-3.1726267
-3.2490218
-3.1726267
-3.0962307
-3.0198357
-3.0962307
-3.1726267
-3.1726267
-3.0962307
-3.0962307
-3.0962307
-3.0962307
-3.0198357
-2.9434402
-2.9434402
-2.9434402
-3.0198357
-3.0962307
-3.0962307
-3.1726267
-3.0962307
-3.0962307
-3.0962307
-3.0962307
-3.0962307
-3.0962307
-3.0962307
-3.0198357
-3.0962307
-3.0962307
-3.0962307
-3.0962307
-3.1726267
-3.1726267
-3.1726267
-3.1726267
-3.0962307
-3.0962307
-3.0962307
-3.1726267
-3.1726267
-3.1726267
-3.0962307
-3.0198357
-2.9434402
-3.0198357
-3.0962307
-3.0198357
-3.0198357
-3.0962307
-3.1726267
-3.2490218
-3.1726267
-3.0962307
-3.0962307
-3.0962307
-3.1726267
-3.1726267
-3.1726267
-3.1726267
-3.0962307
-3.0962307
-3.0962307
-3.1726267
-3.2490218
-3.2490218
-3.2490218
-3.3254173
-3.3254173
-3.4018128
-3.3254173
-3.1726267
-3.1726267
-3.2490218
-3.3254173
-3.3254173
-3.3254173
-3.3254173
-3.2490218
-3.2490218
-3.2490218
-3.2490218
-3.3254173
-3.2490218
-3.2490218
-3.2490218
-3.3254173
-3.3254173
-3.3254173
-3.2490218
-3.3254173
-3.3254173
-3.4018128
-3.4018128
-3.4018128
-3.3254173
-3.3254173
-3.2490218
-3.2490218
-3.3254173
-3.3254173
-3.3254173
-3.3254173
-3.3254173
-3.3254173
-3.3254173
-3.4018128
-3.4782083
-3.4782083
-3.4782083
-3.4782083
-3.4782083
-3.4782083
-3.4018128
-3.3254173
-3.3254173
-3.4782083
-3.5546038
-3.5546038
-3.4782083
-3.4018128
-3.4782083
-3.5546038
-3.5546038
-3.5546038
-3.4782083
-3.4782083
-3.4782083
-3.5546038
-3.6309988
-3.6309988
-3.6309988
-3.4782083
-3.4782083
-3.4782083
-3.4782083
-3.5546038
-3.5546038
-3.4782083
-3.4782083
-3.4782083
-3.4018128
-3.4018128
-3.4018128
-3.4782083
-3.5546038
-3.5546038
-3.4782083
-3.3254173
-3.3254173
-3.4018128
-3.4018128
-3.4018128
-3.3254173
-3.3254173
-3.4018128
-3.4782083
-3.4782083
-3.4782083
-3.4782083
-3.4018128
-3.4018128
-3.4018128
-3.4018128
-3.4782083
-3.5546038
-3.6309988
-3.6309988
-3.6309988
-3.5546038
-3.5546038
-3.5546038
-3.5546038
-3.5546038
-3.5546038
-3.5546038
-3.5546038
-3.5546038
-3.4782083
-3.4782083
-3.5546038
-3.6309988
-3.6309988
-3.6309988
-3.6309988
-3.5546038
-3.5546038
-3.5546038
-3.5546038
-3.5546038
-3.5546038
-3.5546038
-3.6309988
-3.6309988
-3.5546038
-3.5546038
-3.5546038
-3.5546038
-3.6309988
-3.6309988
-3.6309988
-3.5546038
-3.5546038
-3.5546038
-3.5546038
-3.5546038
-3.5546038
-3.5546038
-3.5546038
-3.5546038
-3.6309988
-3.7073944
-3.7837903
-3.7837903
-3.7837903
-3.7837903
-3.7837903
-3.7837903
-3.7073944
-3.6309988
-3.6309988
-3.6309988
-3.6309988
-3.6309988
-3.6309988
-3.7073944
-3.7073944
-3.7073944
-3.7073944
-3.7073944
-3.7073944
-3.7073944
-3.7073944
-3.7073944
-3.7837903
-3.7837903
-3.7837903
-3.8601859
-3.8601859
-3.7837903
-3.8601859
-3.8601859
-3.8601859
-3.7837903
-3.7837903
-3.8601859
-3.8601859
-3.936581
-3.8601859
-3.8601859
-3.8601859
-3.8601859
-3.936581
-4.0129766
-3.936581
-3.8601859
-3.7837903
-3.7837903
-3.7837903
-3.8601859
-3.936581
-3.936581
-3.936581
-3.936581
-3.936581
-4.0129766
-3.936581
-3.936581
-3.8601859
-3.936581
-4.0129766
-4.0129766
-3.936581
-3.8601859
-3.8601859
-3.936581
-4.0129766
-3.936581
-3.8601859
-3.7837903
-3.7837903
-3.7837903
-3.7837903
-3.7837903
-3.8601859
-3.8601859
-3.936581
-3.8601859
-3.8601859
-3.8601859
-3.936581
-3.8601859
-3.8601859
-3.7837903
-3.7837903
-3.8601859
-3.8601859
-3.8601859
-3.7837903
-3.7837903
-3.7837903
-3.7837903
-3.8601859
-3.7837903
-3.7837903
-3.7073944
-3.7073944
-3.7837903
-3.7837903
-3.8601859
-3.8601859
-3.8601859
-3.8601859
-3.8601859
-3.8601859
-3.8601859
-3.7837903
-3.7837903
-3.7837903
-3.7837903
-3.8601859
-3.8601859
-3.8601859
-3.936581
-3.8601859
-3.8601859
-3.7837903
-3.7837903
-3.7837903
-3.8601859
-3.8601859
-3.936581
-3.8601859
-3.8601859
-3.8601859
-3.936581
-4.0129766
-4.0893717
-4.0129766
-3.936581
-3.8601859
-3.8601859
-3.8601859
-3.936581
-4.0129766
-4.0129766
-3.936581
-3.8601859
-3.8601859
-3.936581
-3.936581
-3.8601859
-3.8601859
-3.8601859
-3.936581
-4.0129766
-3.936581
-3.936581
-3.936581
-4.0129766
-4.0129766
-3.936581
-3.936581
-3.936581
-3.936581
-3.936581
-3.936581
-3.936581
-3.936581
-3.936581
-4.0129766
-4.0129766
-4.0129766
-4.0129766
-4.0129766
-4.0129766
-4.0129766
-3.936581
-3.936581
-3.936581
-3.936581
-3.8601859
-3.7837903
-3.8601859
-4.0129766
-4.0893717
-4.0129766
-3.936581
-3.936581
-3.8601859
-3.8601859
-3.8601859
-3.8601859
-3.936581
-4.0129766
-3.936581
-3.7837903
-3.7073944
-3.7837903
-3.8601859
-3.936581
-3.936581
-3.8601859
-3.8601859
-3.8601859
-3.8601859
-3.8601859
-3.8601859
-3.8601859
-3.8601859
-3.8601859
-3.7837903
-3.8601859
-3.936581
-3.936581
-3.936581
-3.936581
-3.8601859
-3.8601859
-3.7837903
-3.7837903
-3.7837903
-3.7837903
-3.7837903
-3.7837903
-3.7837903
-3.7837903
-3.7837903
-3.7837903
-3.7837903
-3.7073944
-3.7073944
-3.7837903
-3.8601859
-3.8601859
-3.7837903
-3.6309988
-3.6309988
-3.6309988
-3.7073944
-3.7073944
-3.7073944
-3.7073944
-3.7073944
-3.7073944
-3.7837903
-3.7837903
-3.7837903
-3.7837903
-3.7073944
-3.6309988
-3.6309988
-3.7073944
-3.7837903
-3.8601859
-3.7837903
-3.7073944
-3.7073944
-3.7837903
-3.7837903
-3.7837903
-3.7073944
-3.6309988
-3.6309988
-3.7073944
-3.7837903
-3.8601859
-3.7837903
-3.7073944
-3.6309988
-3.6309988
-3.7073944
-3.7073944
-3.6309988
-3.5546038
-3.5546038
-3.5546038
-3.5546038
-3.4782083
-3.4782083
-3.4782083
-3.4782083
-3.4018128
-3.4018128
-3.4018128
-3.4782083
-3.4782083
-3.4782083
-3.4782083
-3.4782083
-3.4782083
-3.4018128
-3.3254173
-3.3254173
-3.4018128
-3.4782083
-3.4782083
-3.4782083
-3.5546038
-3.4782083
-3.4782083
-3.4018128
-3.4018128
-3.4018128
-3.3254173
-3.3254173
-3.3254173
-3.3254173
-3.2490218
-3.2490218
-3.2490218
-3.2490218
-3.3254173
-3.2490218
-3.1726267
-3.1726267
-3.1726267
-3.1726267
-3.2490218
-3.2490218
-3.2490218
-3.2490218
-3.2490218
-3.1726267
-3.1726267
-3.2490218
-3.2490218
-3.2490218
-3.1726267
-3.1726267
-3.2490218
-3.2490218
-3.1726267
-3.1726267
-3.1726267
-3.0962307
-3.0198357
-3.0198357
-3.0198357
-3.0198357
-3.0962307
-3.0198357
-2.9434402
-2.8670447
-2.9434402
-2.9434402
-2.9434402
-2.9434402
-2.9434402
-2.8670447
-2.7906492
-2.7906492
-2.7906492
-2.8670447
-2.8670447
-2.8670447
-2.8670447
-2.9434402
-2.8670447
-2.7142537
-2.5614629
-2.6378586
-2.7142537
-2.7906492
-2.7906492
-2.7906492
-2.7906492
-2.6378586
-2.5614629
-2.5614629
-2.5614629
-2.5614629
-2.4850676
-2.4850676
-2.4850676
-2.5614629
-2.5614629
-2.4850676
-2.408672
-2.408672
-2.408672
-2.408672
-2.3322766
-2.3322766
-2.3322766
-2.408672
-2.3322766
-2.255881
-2.1794858
-2.1794858
-2.1794858
-2.255881
-2.255881
-2.255881
-2.3322766
-2.3322766
-2.255881
-2.1794858
-2.10309
-2.1794858
-2.255881
-2.255881
-2.1794858
-2.1794858
-2.1794858
-2.255881
-2.255881
-2.10309
-2.0266948
-1.9502995
-1.9502995
-2.0266948
-2.0266948
-2.0266948
-2.0266948
-2.0266948
-2.0266948
-2.0266948
-1.9502995
-1.9502995
-1.9502995
-1.9502995
-1.9502995
-1.9502995
-1.873904
-1.873904
-1.873904
-1.7975085
-1.721113
-1.721113
-1.721113
-1.721113
-1.721113
-1.721113
-1.721113
-1.721113
-1.6447177
-1.6447177
-1.6447177
-1.6447177
-1.721113
-1.6447177
-1.6447177
-1.6447177
-1.6447177
-1.721113
-1.6447177
-1.6447177
-1.6447177
-1.6447177
-1.5683222
-1.5683222
-1.4919267
-1.4155314
-1.4155314
-1.4919267
-1.5683222
-1.5683222
-1.4919267
-1.4919267
-1.4919267
-1.4919267
-1.4919267
-1.4155314
-1.4155314
-1.4155314
-1.4155314
-1.3391356
-1.2627404
-1.3391356
-1.4155314
-1.4919267
-1.4155314
-1.3391356
-1.3391356
-1.3391356
-1.3391356
-1.2627404
-1.1863451
-1.1863451
-1.3391356
-1.4155314
-1.3391356
-1.2627404
-1.2627404
-1.2627404
-1.3391356
-1.2627404
-1.1863451
-1.1863451
-1.1863451
-1.1863451
-1.1863451
-1.1863451
-1.1863451
-1.1099494
-1.1099494
-1.1099494
-1.1099494
-1.1863451
-1.1863451
-1.1863451
-1.1863451
-1.1099494
-1.1099494
-1.1099494
-1.0335541
-1.0335541
-1.0335541
-1.0335541
-1.0335541
-1.0335541
-1.1099494
-1.1099494
-1.1863451
-1.1099494
-1.1099494
-1.1099494
-1.0335541
-1.0335541
-1.1099494
-1.1863451
-1.1863451
-1.1863451
-1.1099494
-1.1099494
-1.0335541
-1.0335541
-1.0335541
-1.1099494
-1.1099494
-1.1099494
-1.1099494
-1.1099494
-1.1863451
-1.1863451
-1.1863451
-1.1099494
-1.0335541
-1.0335541
-1.0335541
-1.0335541
-1.1099494
-1.1863451
-1.2627404
-1.2627404
-1.1863451
-1.1099494
-1.1099494
-1.1863451
-1.2627404
-1.1863451
-1.1863451
-1.1099494
-1.1099494
-1.1863451
-1.2627404
-1.2627404
-1.1863451
-1.1863451
-1.1863451
-1.1863451
-1.1863451
-1.1863451
-1.1099494
-1.0335541
-0.95715857
-0.95715857
-0.95715857
-0.95715857
-1.0335541
-1.0335541
-1.0335541
-1.0335541
-1.0335541
-1.0335541
-0.95715857
-0.95715857
-0.95715857
-1.0335541
-1.0335541
-1.0335541
-1.1099494
-1.1099494
-1.1863451
-1.1099494
-1.0335541
-1.0335541
-1.0335541
-1.1099494
-1.1863451
-1.1863451
-1.1863451
-1.2627404
-1.2627404
-1.2627404
-1.2627404
-1.2627404
-1.2627404
-1.2627404
-1.2627404
-1.3391356
-1.3391356
-1.4155314
-1.4155314
-1.3391356
-1.2627404
-1.2627404
-1.3391356
-1.4155314
-1.4155314
-1.4155314
-1.4919267
-1.5683222
-1.5683222
-1.4919267
-1.4155314
-1.4155314
-1.4919267
-1.4919267
-1.4155314
-1.4155314
-1.4919267
-1.5683222
-1.5683222
-1.4919267
-1.4919267
-1.4155314
-1.4155314
-1.4919267
-1.5683222
-1.5683222
-1.5683222
-1.5683222
-1.4919267
-1.5683222
-1.6447177
-1.5683222
-1.4919267
-1.4919267
-1.4919267
-1.4919267
-1.5683222
-1.6447177
-1.6447177
-1.5683222
-1.5683222
-1.5683222
-1.4919267
-1.5683222
-1.6447177
-1.6447177
-1.6447177
-1.5683222
-1.6447177
-1.721113
-1.721113
-1.721113
-1.6447177
-1.6447177
-1.6447177
-1.7975085
-1.873904
-1.873904
-1.7975085
-1.7975085
-1.7975085
-1.873904
-1.7975085
-1.7975085
-1.873904
-1.873904
-1.873904
-1.873904
-1.7975085
-1.7975085
-1.873904
-1.9502995
-1.9502995
-1.9502995
-1.9502995
-2.0266948
-2.0266948
-2.0266948
-2.0266948
-2.0266948
-2.0266948
-2.0266948
-2.10309
-2.10309
-2.10309
-2.0266948
-1.9502995
-1.9502995
-2.0266948
-2.10309
-2.10309
-2.1794858
-2.1794858
-2.255881
-2.255881
-2.3322766
-2.3322766
-2.408672
-2.3322766
-2.3322766
-2.255881
-2.255881
-2.255881
-2.3322766
-2.3322766
-2.3322766
-2.408672
-2.408672
-2.408672
-2.408672
-2.408672
-2.4850676
-2.4850676
-2.4850676
-2.4850676
-2.408672
-2.4850676
-2.4850676
-2.4850676
-2.4850676
-2.4850676
-2.5614629
-2.5614629
-2.5614629
-2.4850676
-2.5614629
-2.5614629
-2.6378586
-2.7142537
-2.7142537
-2.7142537
-2.7142537
-2.7142537
-2.6378586
-2.6378586
-2.6378586
-2.7142537
-2.7142537
-2.6378586
-2.7142537
-2.7142537
-2.7906492
-2.7142537
-2.7142537
-2.7906492
-2.8670447
-2.9434402
-2.8670447
-2.8670447
-2.9434402
-3.0198357
-3.0198357
-2.9434402
-2.8670447
-2.8670447
-2.9434402
-3.0198357
-3.0198357
-3.0198357
-3.0198357
-3.0198357
-3.0198357
-3.0198357
-3.0198357
-3.0962307
-3.0962307
-3.1726267
-3.1726267
-3.1726267
-3.1726267
-3.1726267
-3.2490218
-3.3254173
-3.3254173
-3.2490218
-3.2490218
-3.2490218
-3.2490218
-3.2490218
-3.2490218
-3.3254173
-3.3254173
-3.4018128
-3.4018128
-3.4018128
-3.3254173
-3.4018128
-3.4782083
-3.5546038
-3.6309988
-3.5546038
-3.5546038
-3.4782083
-3.4782083
-3.4782083
-3.5546038
-3.6309988
-3.6309988
-3.6309988
-3.6309988
-3.7073944
-3.7073944
-3.7073944
-3.6309988
-3.5546038
-3.6309988
-3.7837903
-3.8601859
-3.936581
-3.8601859
-3.8601859
-3.7837903
-3.7837903
-3.936581
-3.936581
-3.936581
-3.936581
-3.8601859
-3.936581
-3.936581
-3.8601859
-3.8601859
-3.936581
-3.936581
-3.936581
-3.936581
-3.936581
-4.0129766
-4.0129766
-4.0129766
-3.936581
-3.936581
-4.0893717
-4.1657667
-4.1657667
-4.0893717
-4.0893717
-4.0893717
-4.0893717
-4.0893717
-4.0893717
-4.0893717
-4.1657667
-4.0893717
-4.0893717
-4.1657667
-4.2421627
-4.2421627
-4.2421627
-4.2421627
-4.3185587
-4.3949537
-4.3949537
-4.471349
-4.3949537
-4.3949537
-4.3185587
-4.3185587
-4.3185587
-4.3949537
-4.471349
-4.471349
-4.471349
-4.471349
-4.471349
-4.471349
-4.471349
-4.3949537
-4.3949537
-4.3949537
-4.3949537
-4.3185587
-4.3949537
-4.471349
-4.5477448
-4.5477448
-4.471349
-4.471349
-4.5477448
-4.5477448
-4.62414
-4.62414
-4.700536
-4.700536
-4.700536
-4.62414
-4.700536
-4.700536
-4.700536
-4.776931
-4.700536
-4.700536
-4.62414
-4.62414
-4.62414
-4.700536
-4.776931
-4.776931
-4.776931
-4.776931
-4.776931
-4.853327
-4.853327
-4.853327
-4.853327
-4.853327
-4.853327
-4.929722
-5.006117
-4.929722
-4.929722
-4.929722
-4.929722
-4.929722
-4.853327
-4.700536
-4.700536
-4.853327
-4.929722
-4.929722
-4.853327
-4.853327
-4.929722
-4.929722
-4.929722
-4.853327
-4.776931
-4.776931
-4.929722
-5.006117
-5.006117
-4.929722
-4.853327
-4.853327
-4.853327
-4.853327
-4.853327
-4.853327
-4.929722
-4.929722
-4.929722
-4.853327
-4.776931
-4.776931
-4.776931
-4.776931
-4.853327
-4.853327
-4.776931
-4.853327
-4.929722
-4.929722
-4.853327
-4.776931
-4.776931
-4.776931
-4.776931
-4.776931
-4.700536
-4.700536
-4.700536
-4.776931
-4.700536
-4.62414
-4.471349
-4.471349
-4.62414
-4.700536
-4.62414
-4.62414
-4.5477448
-4.5477448
-4.5477448
-4.5477448
-4.5477448
-4.5477448
-4.62414
-4.5477448
-4.471349
-4.471349
-4.471349
-4.471349
-4.5477448
-4.62414
-4.62414
-4.5477448
-4.471349
-4.3949537
-4.3185587
-4.3185587
-4.3185587
-4.3949537
-4.3949537
-4.471349
-4.3949537
-4.3185587
-4.3185587
-4.3949537
-4.3949537
-4.3949537
-4.3185587
-4.2421627
-4.2421627
-4.3185587
-4.3185587
-4.3185587
-4.3949537
-4.471349
-4.471349
-4.3949537
-4.3185587
-4.3185587
-4.3949537
-4.471349
-4.471349
-4.471349
-4.471349
-4.471349
-4.471349
-4.3949537
-4.3949537
-4.3949537
-4.3949537
-4.3949537
-4.3949537
-4.3949537
-4.3949537
-4.3949537
-4.3185587
-4.3185587
-4.3185587
-4.3949537
-4.3949537
-4.3185587
-4.2421627
-4.2421627
-4.3185587
-4.3949537
-4.3949537
-4.3949537
-4.3949537
-4.3185587
-4.3185587
-4.2421627
-4.2421627
-4.2421627
-4.2421627
-4.2421627
-4.1657667
-4.1657667
-4.0893717
-4.0893717
-4.0893717
-4.0129766
-4.0129766
-4.0893717
-4.1657667
-4.1657667
-4.0893717
-4.0129766
-4.0129766
-4.0129766
-4.0893717
-4.0893717
-4.0893717
-4.0129766
-4.0129766
-4.0129766
-4.0893717
-4.0893717
-4.0129766
-4.0129766
-4.0129766
-4.0129766
-4.0129766
-4.0129766
-3.936581
-3.8601859
-3.7837903
-3.8601859
-3.8601859
-3.8601859
-3.8601859
-3.8601859
-3.936581
-3.936581
-3.7837903
-3.7073944
-3.6309988
-3.6309988
-3.6309988
-3.6309988
-3.6309988
-3.7073944
-3.7073944
-3.7073944
-3.7073944
-3.7073944
-3.7073944
-3.7073944
-3.7073944
-3.7073944
-3.7073944
-3.7073944
-3.6309988
-3.6309988
-3.6309988
-3.7073944
-3.6309988
-3.5546038
-3.5546038
-3.4782083
-3.4782083
-3.4782083
-3.4782083
-3.4782083
-3.4782083
-3.4782083
-3.4782083
-3.4782083
-3.4782083
-3.4782083
-3.4018128
-3.3254173
-3.3254173
-3.3254173
-3.3254173
-3.2490218
-3.1726267
-3.0962307
-3.2490218
-3.4018128
-3.4018128
-3.3254173
-3.2490218
-3.2490218
-3.2490218
-3.2490218
-3.2490218
-3.2490218
-3.2490218
-3.3254173
-3.3254173
-3.3254173
-3.3254173
-3.2490218
-3.2490218
-3.1726267
-3.1726267
-3.1726267
-3.1726267
-3.0962307
-3.0962307
-3.0962307
-3.0962307
-3.0962307
-3.0198357
-3.0198357
-3.0198357
-3.0962307
-3.0962307
-3.0962307
-3.0198357
-2.9434402
-2.9434402
-3.0198357
-3.0198357
-3.0198357
-2.9434402
-2.8670447
-2.8670447
-2.9434402
-2.9434402
-2.9434402
-2.9434402
-2.9434402
-2.7906492
-2.7906492
-2.7906492
-2.8670447
-2.8670447
-2.7906492
-2.7906492
-2.7906492
-2.8670447
-2.8670447
-2.7906492
-2.7142537
-2.6378586
-2.6378586
-2.7142537
-2.7906492
-2.7906492
-2.7906492
-2.7142537
-2.6378586
-2.7142537
-2.7906492
-2.7906492
-2.7906492
-2.7142537
-2.6378586
-2.5614629
-2.5614629
-2.5614629
-2.5614629
-2.5614629
-2.5614629
-2.6378586
-2.6378586
-2.6378586
-2.6378586
-2.7142537
-2.7142537
-2.7142537
-2.7142537
-2.7142537
-2.6378586
-2.6378586
-2.5614629
-2.6378586
-2.6378586
-2.5614629
-2.5614629
-2.6378586
-2.7142537
-2.6378586
-2.5614629
-2.5614629
-2.5614629
-2.5614629
-2.6378586
-2.5614629
-2.5614629
-2.5614629
-2.5614629
-2.4850676
-2.4850676
-2.4850676
-2.4850676
-2.5614629
-2.5614629
-2.4850676
-2.4850676
-2.4850676
-2.4850676
-2.5614629
-2.5614629
-2.5614629
-2.5614629
-2.6378586
-2.6378586
-2.6378586
-2.5614629
-2.5614629
-2.5614629
-2.5614629
-2.5614629
-2.6378586
-2.6378586
-2.5614629
-2.5614629
-2.4850676
-2.4850676
-2.5614629
-2.6378586
-2.6378586
-2.5614629
-2.5614629
-2.6378586
-2.7142537
-2.7142537
-2.7142537
-2.6378586
-2.5614629
-2.5614629
-2.6378586
-2.6378586
-2.7142537
-2.7142537
-2.6378586
-2.5614629
-2.4850676
-2.5614629
-2.5614629
-2.6378586
-2.6378586
-2.6378586
-2.6378586
-2.6378586
-2.6378586
-2.6378586
-2.6378586
-2.7142537
-2.7142537
-2.6378586
-2.6378586
-2.6378586
-2.6378586
-2.6378586
-2.6378586
-2.6378586
-2.6378586
-2.6378586
-2.5614629
-2.5614629
-2.6378586
-2.6378586
-2.6378586
-2.6378586
-2.5614629
-2.5614629
-2.4850676
-2.4850676
-2.5614629
-2.5614629
-2.5614629
-2.4850676
-2.4850676
-2.408672
-2.4850676
-2.5614629
-2.6378586
-2.6378586
-2.5614629
-2.5614629
-2.5614629
-2.6378586
-2.6378586
-2.5614629
-2.5614629
-2.5614629
-2.6378586
-2.7142537
-2.7142537
-2.5614629
-2.5614629
-2.6378586
-2.7142537
-2.7906492
-2.7906492
-2.7142537
-2.6378586
-2.6378586
-2.6378586
-2.6378586
-2.6378586
-2.6378586
-2.6378586
-2.7142537
-2.7906492
-2.7906492
-2.7906492
-2.7142537
-2.6378586
-2.6378586
-2.7142537
-2.7906492
-2.7906492
-2.6378586
-2.6378586
-2.6378586
-2.7906492
-2.7906492
-2.8670447
-2.7906492
-2.7906492
-2.7906492
-2.8670447
-2.8670447
-2.8670447
-2.8670447
-2.8670447
-2.8670447
-2.8670447
-2.9434402
-2.9434402
-2.9434402
-2.8670447
-2.8670447
-2.8670447
-2.9434402
-3.0198357
-2.8670447
-2.7906492
-2.7906492
-2.7906492
-2.8670447
-2.8670447
-2.7906492
-2.7906492
-2.7906492
-2.7906492
-2.7906492
-2.8670447
-2.8670447
-2.8670447
-2.8670447
-2.7906492
-2.8670447
-2.8670447
-2.8670447
-2.7906492
-2.7142537
-2.7142537
-2.6378586
-2.6378586
-2.7142537
-2.7906492
-2.7906492
-2.7142537
-2.5614629
-2.6378586
-2.7142537
-2.7142537
-2.7142537
-2.6378586
-2.6378586
-2.6378586
-2.6378586
-2.6378586
-2.5614629
-2.5614629
-2.5614629
-2.5614629
-2.5614629
-2.4850676
-2.408672
-2.408672
-2.408672
-2.408672
-2.408672
-2.408672
-2.408672
-2.408672
-2.4850676
-2.4850676
-2.408672
-2.3322766
-2.3322766
-2.3322766
-2.3322766
-2.3322766
-2.255881
-2.1794858
-2.1794858
-2.255881
-2.255881
-2.255881
-2.1794858
-2.1794858
-2.255881
-2.3322766
-2.3322766
-2.255881
-2.255881
-2.255881
-2.255881
-2.255881
-2.10309
-2.10309
-2.10309
-2.1794858
-2.255881
-2.1794858
-2.10309
-2.0266948
-2.10309
-2.10309
-2.10309
-2.0266948
-1.9502995
-1.9502995
-2.0266948
-2.0266948
-2.0266948
-1.9502995
-1.9502995
-1.9502995
-1.9502995
-1.9502995
-1.9502995
-1.9502995
-1.9502995
-1.9502995
-2.0266948
-1.9502995
-1.9502995
-1.9502995
-1.9502995
-1.873904
-1.873904
-1.7975085
-1.7975085
-1.873904
-1.9502995
-1.9502995
-1.9502995
-1.9502995
-1.873904
-1.873904
-1.9502995
-1.9502995
-1.9502995
-1.9502995
-1.873904
-1.9502995
-1.9502995
-1.9502995
-1.873904
-1.7975085
-1.7975085
-1.7975085
-1.873904
-1.7975085
-1.873904
-1.9502995
-1.9502995
-1.9502995
-1.873904
-1.7975085
-1.7975085
-1.873904
-1.9502995
-1.873904
-1.873904
-1.873904
-1.873904
-1.873904
-1.873904
-1.873904
-1.873904
-1.7975085
-1.721113
-1.721113
-1.721113
-1.721113
-1.6447177
-1.6447177
-1.6447177
-1.6447177
-1.6447177
-1.5683222
-1.5683222
-1.6447177
-1.6447177
-1.6447177
-1.6447177
-1.6447177
-1.721113
-1.721113
-1.6447177
-1.5683222
-1.5683222
-1.5683222
-1.6447177
-1.6447177
-1.6447177
-1.5683222
-1.5683222
-1.5683222
-1.5683222
-1.6447177
-1.6447177
-1.6447177
-1.6447177
-1.6447177
-1.6447177
-1.6447177
-1.6447177
-1.6447177
-1.5683222
-1.4919267
-1.4919267
-1.4919267
-1.4919267
-1.4919267
-1.5683222
-1.6447177
-1.6447177
-1.6447177
-1.4919267
-1.4155314
-1.4155314
-1.4919267
-1.5683222
-1.5683222
-1.5683222
-1.5683222
-1.4919267
-1.4155314
-1.3391356
-1.4155314
-1.4919267
-1.4919267
-1.5683222
-1.5683222
-1.4919267
-1.4919267
-1.4155314
-1.4155314
-1.4919267
-1.4919267
-1.4155314
-1.4155314
-1.4919267
-1.5683222
-1.5683222
-1.4919267
-1.4155314
-1.4919267
-1.4919267
-1.4919267
-1.4155314
-1.4155314
-1.4155314
-1.4919267
-1.4919267
-1.4919267
-1.4155314
-1.3391356
-1.3391356
-1.4155314
-1.4919267
-1.5683222
-1.4919267
-1.4155314
-1.4155314
-1.4919267
-1.5683222
-1.5683222
-1.4919267
-1.4919267
-1.4155314
-1.4919267
-1.5683222
-1.6447177
-1.721113
-1.6447177
-1.5683222
-1.6447177
-1.6447177
-1.6447177
-1.721113
-1.721113
-1.721113
-1.7975085
-1.7975085
-1.721113
-1.721113
-1.7975085
-1.7975085
-1.721113
-1.721113
-1.721113
-1.721113
-1.7975085
-1.721113
-1.721113
-1.721113
-1.7975085
-1.7975085
-1.7975085
-1.873904
-1.873904
-1.873904
-1.7975085
-1.7975085
-1.873904
-1.873904
-1.9502995
-1.9502995
-1.873904
-1.9502995
-2.0266948
-2.10309
-2.1794858
-2.255881
-2.1794858
-2.10309
-2.0266948
-2.10309
-2.10309
-2.1794858
-2.1794858
-2.1794858
-2.255881
-2.3322766
-2.3322766
-2.3322766
-2.3322766
-2.408672
-2.408672
-2.408672
-2.408672
-2.408672
-2.4850676
-2.4850676
-2.4850676
-2.4850676
-2.4850676
-2.5614629
-2.4850676
-2.4850676
-2.4850676
-2.4850676
-2.5614629
-2.5614629
-2.6378586
-2.6378586
-2.5614629
-2.6378586
-2.6378586
-2.7142537
-2.7142537
-2.7142537
-2.7142537
-2.7142537
-2.7142537
-2.7142537
-2.7142537
-2.7906492
-2.7906492
-2.8670447
-2.7906492
-2.7142537
-2.7906492
-2.8670447
-2.9434402
-2.8670447
-2.8670447
-2.7906492
-2.7906492
-2.8670447
-2.9434402
-2.9434402
-2.8670447
-2.9434402
-3.0962307
-3.0962307
-3.0198357
-2.9434402
-2.8670447
-2.8670447
-2.9434402
-3.0198357
-3.0198357
-3.0198357
-2.9434402
-2.9434402
-2.9434402
-2.8670447
-2.7906492
-2.7906492
-2.8670447
-2.9434402
-3.0198357
-3.0198357
-3.0198357
-3.0198357
-3.0962307
-3.0198357
-3.0198357
-2.9434402
-2.9434402
-2.9434402
-2.9434402
-2.8670447
-2.8670447
-2.8670447
-2.8670447
-2.7906492
-2.7906492
-2.7906492
-2.7906492
-2.7906492
-2.7906492
-2.7906492
-2.7906492
-2.8670447
-2.7906492
-2.7142537
-2.6378586
-2.6378586
-2.7142537
-2.7906492
-2.7906492
-2.7906492
-2.7906492
-2.7142537
-2.6378586
-2.5614629
-2.6378586
-2.7142537
-2.7142537
-2.7142537
-2.6378586
-2.6378586
-2.6378586
-2.6378586
-2.6378586
-2.5614629
-2.4850676
-2.4850676
-2.4850676
-2.5614629
-2.5614629
-2.5614629
-2.5614629
-2.4850676
-2.4850676
-2.4850676
-2.408672
-2.408672
-2.408672
-2.408672
-2.4850676
-2.4850676
-2.4850676
-2.4850676
-2.408672
-2.408672
-2.408672
-2.408672
-2.408672
-2.3322766
-2.3322766
-2.255881
-2.255881
-2.255881
-2.3322766
-2.3322766
-2.255881
-2.1794858
-2.10309
-2.0266948
-2.0266948
-2.0266948
-2.10309
-2.10309
-2.10309
-2.0266948
-1.9502995
-1.9502995
-2.0266948
-2.0266948
-2.0266948
-2.0266948
-1.9502995
-1.9502995
-1.9502995
-1.9502995
-1.873904
-1.873904
-1.9502995
-2.0266948
-1.9502995
-1.7975085
-1.721113
-1.721113
-1.7975085
-1.873904
-1.873904
-1.721113
-1.6447177
-1.6447177
-1.6447177
-1.721113
-1.721113
-1.7975085
-1.721113
-1.721113
-1.6447177
-1.5683222
-1.5683222
-1.4919267
-1.4919267
-1.4919267
-1.5683222
-1.5683222
-1.4155314
-1.3391356
-1.3391356
-1.3391356
-1.2627404
-1.1099494
-1.1099494
-1.1099494
-1.1099494
-1.1863451
-1.2627404
-1.1863451
-1.1099494
-0.95715857
-0.95715857
-1.0335541
-1.1099494
-1.0335541
-0.95715857
-0.8043678
-0.8043678
-0.88076305
-0.88076305
-0.8043678
-0.72797227
-0.72797227
-0.65157676
-0.65157676
-0.57518125
-0.57518125
-0.57518125
-0.49878597
-0.57518125
-0.57518125
-0.57518125
-0.57518125
-0.49878597
-0.42239046
-0.42239046
-0.34599495
-0.42239046
-0.42239046
-0.34599495
-0.26959956
-0.11680877
-0.11680877
-0.19320405
-0.19320405
-0.19320405
-0.11680877
-0.04041326
-0.04041326
-0.11680877
-0.11680877
-0.11680877
-0.19320405
-0.19320405
-0.19320405
-0.11680877
-0.11680877
-0.11680877
-0.11680877
-0.11680877
-0.11680877
-0.04041326
-0.04041326
0.03598225
0.11237764
0.11237764
0.18877316
0.18877316
0.18877316
0.26516855
0.26516855
0.26516855
0.18877316
0.18877316
0.18877316
0.26516855
0.26516855
0.26516855
0.26516855
0.34156394
0.41795945
0.41795945
0.34156394
0.26516855
0.26516855
0.26516855
0.26516855
0.26516855
0.26516855
0.34156394
0.34156394
0.34156394
0.41795945
0.41795945
0.41795945
0.34156394
0.34156394
0.41795945
0.41795945
0.4943549
0.41795945
0.41795945
0.34156394
0.34156394
0.34156394
0.34156394
0.41795945
0.41795945
0.41795945
0.4943549
0.5707503
0.64714575
0.5707503
0.4943549
0.4943549
0.4943549
0.4943549
0.4943549
0.5707503
0.5707503
0.5707503
0.5707503
0.4943549
0.4943549
0.41795945
0.4943549
0.5707503
0.5707503
0.4943549
0.34156394
0.26516855
0.26516855
0.34156394
0.34156394
0.34156394
0.26516855
0.26516855
0.26516855
0.26516855
0.26516855
0.18877316
0.18877316
0.11237764
0.18877316
0.18877316
0.18877316
0.03598225
0.03598225
-0.04041326
-0.11680877
-0.19320405
-0.19320405
-0.19320405
-0.19320405
-0.26959956
-0.26959956
-0.34599495
-0.34599495
-0.34599495
-0.34599495
-0.42239046
-0.49878597
-0.49878597
-0.57518125
-0.49878597
-0.42239046
-0.34599495
-0.34599495
-0.34599495
-0.42239046
-0.42239046
-0.49878597
-0.57518125
-0.57518125
-0.57518125
-0.49878597
-0.49878597
-0.57518125
-0.65157676
-0.65157676
-0.72797227
-0.8043678
-0.88076305
-0.95715857
-0.88076305
-0.8043678
-0.8043678
-0.88076305
-0.95715857
-0.95715857
-0.95715857
-0.95715857
-0.95715857
-0.95715857
-0.95715857
-1.0335541
-1.0335541
-1.1099494
-1.1099494
-1.1099494
-1.1099494
-1.1099494
-1.1099494
-1.1099494
-1.1863451
-1.2627404
-1.2627404
-1.1863451
-1.1863451
-1.1863451
-1.1863451
-1.1863451
-1.1863451
-1.1863451
-1.1863451
-1.1863451
-1.1863451
-1.1863451
-1.2627404
-1.3391356
-1.4919267
-1.4919267
-1.4919267
-1.4155314
-1.3391356
-1.4155314
-1.4919267
-1.4919267
-1.4919267
-1.4155314
-1.3391356
-1.3391356
-1.4155314
-1.4919267
-1.4919267
-1.4919267
-1.4919267
-1.4919267
-1.4155314
-1.3391356
-1.3391356
-1.4155314
-1.4155314
-1.4155314
-1.4155314
-1.4919267
-1.4919267
-1.4919267
-1.4155314
-1.4155314
-1.4919267
-1.4919267
-1.4919267
-1.4155314
-1.4155314
-1.4155314
-1.4919267
-1.5683222
-1.5683222
-1.5683222
-1.5683222
-1.4919267
-1.5683222
-1.5683222
-1.6447177
-1.6447177
-1.5683222
-1.5683222
-1.5683222
-1.6447177
-1.6447177
-1.5683222
-1.4919267
-1.4919267
-1.5683222
-1.6447177
-1.6447177
-1.5683222
-1.4155314
-1.4155314
-1.5683222
-1.6447177
-1.721113
-1.5683222
-1.5683222
-1.5683222
-1.6447177
-1.6447177
-1.5683222
-1.5683222
-1.6447177
-1.721113
-1.6447177
-1.5683222
-1.4919267
-1.4155314
-1.4919267
-1.4919267
-1.4919267
-1.4155314
-1.4155314
-1.4155314
-1.4919267
-1.4919267
-1.4155314
-1.3391356
-1.2627404
-1.2627404
-1.3391356
-1.2627404
-1.2627404
-1.2627404
-1.2627404
-1.3391356
-1.4155314
-1.4155314
-1.3391356
-1.2627404
-1.3391356
-1.3391356
-1.3391356
-1.2627404
-1.1863451
-1.2627404
-1.3391356
-1.4155314
-1.4155314
-1.4155314
-1.4155314
-1.4155314
-1.3391356
-1.3391356
-1.3391356
-1.3391356
-1.4155314
-1.4155314
-1.3391356
-1.2627404
-1.2627404
-1.2627404
-1.3391356
-1.3391356
-1.3391356
-1.3391356
-1.3391356
-1.4155314
-1.4155314
-1.4155314
-1.4155314
-1.4919267
-1.4155314
-1.4155314
-1.4155314
-1.4919267
-1.4919267
-1.4155314
-1.3391356
-1.3391356
-1.3391356
-1.3391356
-1.4155314
-1.4155314
-1.4155314
-1.4155314
-1.4919267
-1.5683222
-1.4919267
-1.4155314
-1.4155314
-1.4155314
-1.4919267
-1.5683222
-1.4919267
-1.4155314
-1.4155314
-1.4155314
-1.4919267
-1.5683222
-1.5683222
-1.5683222
-1.4919267
-1.4919267
-1.5683222
-1.5683222
-1.5683222
-1.5683222
-1.6447177
-1.6447177
-1.6447177
-1.5683222
-1.6447177
-1.721113
-1.7975085
-1.721113
-1.7975085
-1.873904
-1.873904
-1.873904
-1.7975085
-1.721113
-1.721113
-1.7975085
-1.9502995
-2.0266948
-2.0266948
-1.9502995
-1.9502995
-1.9502995
-2.0266948
-2.0266948
-2.10309
-2.10309
-2.0266948
-2.0266948
-2.10309
-2.10309
-2.10309
-2.10309
-2.10309
-2.10309
-2.1794858
-2.255881
-2.255881
-2.255881
-2.255881
-2.408672
-2.408672
-2.408672
-2.408672
-2.408672
-2.4850676
-2.5614629
-2.5614629
-2.4850676
-2.4850676
-2.5614629
-2.6378586
-2.7142537
-2.7142537
-2.7142537
-2.7142537
-2.7906492
-2.8670447
-2.8670447
-2.9434402
-3.0198357
-3.0962307
-3.0198357
-2.9434402
-2.8670447
-2.9434402
-3.0198357
-3.0962307
-3.0962307
-3.0198357
-3.0198357
-3.0962307
-3.2490218
-3.3254173
-3.3254173
-3.3254173
-3.3254173
-3.4018128
-3.3254173
-3.3254173
-3.3254173
-3.4018128
-3.4018128
-3.4018128
-3.4782083
-3.5546038
-3.5546038
-3.5546038
-3.5546038
-3.5546038
-3.5546038
-3.5546038
-3.5546038
-3.6309988
-3.7073944
-3.7837903
-3.7837903
-3.7837903
-3.7837903
-3.7837903
-3.7837903
-3.7837903
-3.7837903
-3.7837903
-3.7073944
-3.7073944
-3.7073944
-3.7073944
-3.6309988
-3.5546038
-3.4782083
-3.4782083
-3.4782083
-3.5546038
-3.6309988
-3.6309988
-3.5546038
-3.5546038
-3.5546038
-3.5546038
-3.6309988
-3.7073944
-3.7073944
-3.6309988
-3.4782083
-3.4018128
-3.4018128
-3.4018128
-3.4782083
-3.5546038
-3.6309988
-3.6309988
-3.6309988
-3.5546038
-3.5546038
-3.5546038
-3.5546038
-3.6309988
-3.5546038
-3.5546038
-3.4782083
-3.5546038
-3.4782083
-3.4782083
-3.4782083
-3.5546038
-3.4782083
-3.3254173
-3.2490218
-3.1726267
-3.2490218
-3.4018128
-3.4018128
-3.3254173
-3.2490218
-3.2490218
-3.3254173
-3.3254173
-3.1726267
-3.0962307
-3.0962307
-3.0962307
-3.0962307
-3.1726267
-3.0962307
-3.0962307
-3.0198357
-2.9434402
-2.9434402
-2.9434402
-3.0198357
-3.0962307
-3.0198357
-2.8670447
-2.8670447
-2.8670447
-2.7906492
-2.7906492
-2.7142537
-2.7142537
-2.7142537
-2.7142537
-2.5614629
-2.4850676
-2.4850676
-2.5614629
-2.6378586
-2.7142537
-2.6378586
-2.5614629
-2.408672
-2.408672
-2.408672
-2.3322766
-2.3322766
-2.3322766
-2.3322766
-2.255881
-2.1794858
-2.1794858
-2.1794858
-2.10309
-2.10309
-2.10309
-2.0266948
-1.873904
-1.7975085
-1.873904
-1.873904
-1.9502995
-1.873904
-1.7975085
-1.7975085
-1.7975085
-1.7975085
-1.7975085
-1.7975085
-1.721113
-1.5683222
-1.4919267
-1.4919267
-1.4919267
-1.4919267
-1.4155314
-1.4155314
-1.4155314
-1.4919267
-1.4919267
-1.4155314
-1.3391356
-1.3391356
-1.3391356
-1.3391356
-1.1863451
-1.1863451
-1.1863451
-1.1863451
-1.1863451
-1.1863451
-1.1099494
-1.0335541
-0.95715857
-0.88076305
-0.88076305
-0.8043678
-0.72797227
-0.65157676
-0.65157676
-0.72797227
-0.72797227
-0.72797227
-0.72797227
-0.65157676
-0.57518125
-0.49878597
-0.42239046
-0.42239046
-0.34599495
-0.26959956
-0.19320405
-0.19320405
-0.19320405
-0.19320405
-0.11680877
0.03598225
0.11237764
0.18877316
0.18877316
0.11237764
0.03598225
-0.04041326
-0.04041326
-0.04041326
0.03598225
0.18877316
0.26516855
0.26516855
0.26516855
0.18877316
0.26516855
0.26516855
0.34156394
0.34156394
0.26516855
0.26516855
0.26516855
0.41795945
0.41795945
0.34156394
0.26516855
0.26516855
0.26516855
0.26516855
0.26516855
0.18877316
0.18877316
0.11237764
0.03598225
0.03598225
0.11237764
0.11237764
0.11237764
0.03598225
-0.04041326
-0.11680877
-0.11680877
-0.04041326
-0.04041326
-0.04041326
-0.11680877
-0.19320405
-0.26959956
-0.42239046
-0.42239046
-0.34599495
-0.34599495
-0.34599495
-0.26959956
-0.26959956
-0.34599495
-0.42239046
-0.57518125
-0.65157676
-0.49878597
-0.49878597
-0.49878597
-0.57518125
-0.65157676
-0.65157676
-0.65157676
-0.72797227
-0.72797227
-0.8043678
-0.8043678
-0.88076305
-0.88076305
-0.88076305
-0.88076305
-0.88076305
-0.88076305
-0.95715857
-1.0335541
-1.0335541
-1.1099494
-1.1099494
-1.2627404
-1.3391356
-1.3391356
-1.3391356
-1.4155314
-1.4919267
-1.5683222
-1.5683222
-1.5683222
-1.6447177
-1.721113
-1.7975085
-1.7975085
-1.873904
-1.873904
-1.9502995
-1.9502995
-2.0266948
-2.0266948
-2.10309
-2.10309
-2.10309
-2.10309
-2.1794858
-2.255881
-2.3322766
-2.408672
-2.408672
-2.4850676
-2.5614629
-2.6378586
-2.7142537
-2.7906492
-2.8670447
-2.8670447
-2.8670447
-2.9434402
-2.9434402
-3.0198357
-3.0962307
-3.1726267
-3.1726267
-3.2490218
-3.3254173
-3.4782083
-3.6309988
-3.7073944
-3.6309988
-3.6309988
-3.7073944
-3.7073944
-3.7837903
-3.8601859
-3.936581
-4.0129766
-4.0893717
-4.0893717
-4.0893717
-4.0893717
-4.0893717
-4.0893717
-4.1657667
-4.2421627
-4.3185587
-4.3185587
-4.2421627
-4.2421627
-4.3185587
-4.3949537
-4.3949537
-4.3949537
-4.3949537
-4.471349
-4.471349
-4.471349
-4.5477448
-4.5477448
-4.5477448
-4.62414
-4.700536
-4.700536
-4.700536
-4.700536
-4.700536
-4.700536
-4.700536
-4.700536
-4.62414
-4.62414
-4.62414
-4.62414
-4.62414
-4.62414
-4.5477448
-4.5477448
-4.5477448
-4.5477448
-4.471349
-4.3949537
-4.3949537
-4.3949537
-4.3949537
-4.3949537
-4.3949537
-4.3949537
-4.3185587
-4.1657667
-4.0893717
-4.0129766
-4.0129766
-4.0129766
-3.936581
-3.8601859
-3.8601859
-3.936581
-3.936581
-3.8601859
-3.8601859
-3.936581
-3.936581
-3.8601859
-3.8601859
-3.7837903
-3.7837903
-3.7837903
-3.7837903
-3.7837903
-3.7073944
-3.7837903
-3.936581
-4.0893717
-4.1657667
-4.0893717
-4.0893717
-4.0893717
-4.1657667
-4.2421627
-4.3185587
-4.3185587
-4.3949537
-4.471349
-4.5477448
-4.5477448
-4.5477448
-4.5477448
-4.62414
-4.5477448
-4.5477448
-4.5477448
-4.62414
-4.700536
-4.700536
-4.700536
-4.700536
-4.700536
-4.62414
-4.62414
-4.62414
-4.700536
-4.776931
-4.853327
-4.853327
-4.853327
-4.853327
-4.853327
-4.929722
-4.929722
-4.929722
-4.929722
-5.006117
-5.006117
-5.006117
-4.929722
-5.006117
-5.082513
-5.082513
-5.006117
-4.929722
-4.853327
-4.929722
-5.006117
-5.006117
-4.929722
-4.929722
-4.929722
-4.929722
-4.929722
-4.853327
-4.776931
-4.776931
-4.776931
-4.929722
-4.929722
-4.929722
-4.853327
-4.853327
-4.853327
-4.929722
-4.929722
-4.853327
-4.853327
-4.776931
-4.776931
-4.853327
-4.929722
-4.929722
-4.929722
-4.853327
-4.853327
-4.853327
-4.853327
-4.776931
-4.776931
-4.853327
-4.929722
-4.929722
-4.929722
-4.929722
-5.006117
-5.006117
-5.006117
-5.006117
-5.006117
-5.082513
-5.006117
-4.929722
-4.929722
-5.082513
-5.235304
-5.158908
-5.082513
-5.082513
-5.158908
-5.311699
-5.235304
-5.082513
-5.006117
-5.082513
-5.235304
-5.388095
-5.388095
-5.388095
-5.388095
-5.46449
-5.388095
-5.388095
-5.388095
-5.388095
-5.388095
-5.388095
-5.311699
-5.311699
-5.388095
-5.540885
-5.540885
-5.46449
-5.46449
-5.46449
-5.540885
-5.540885
-5.540885
-5.46449
-5.46449
-5.46449
-5.46449
-5.388095
-5.388095
-5.46449
-5.540885
-5.540885
-5.46449
-5.46449
-5.46449
-5.46449
-5.46449
-5.46449
-5.46449
-5.46449
-5.46449
-5.388095
-5.388095
-5.311699
-5.311699
-5.388095
-5.46449
-5.46449
-5.388095
-5.311699
-5.311699
-5.311699
-5.311699
-5.311699
-5.235304
-5.311699
-5.311699
-5.235304
-5.235304
-5.235304
-5.311699
-5.46449
-5.46449
-5.46449
-5.388095
-5.311699
-5.235304
-5.235304
-5.311699
-5.388095
-5.46449
-5.388095
-5.311699
-5.311699
-5.311699
-5.311699
-5.311699
-5.311699
-5.235304
-5.235304
-5.311699
-5.388095
-5.46449
-5.46449
-5.388095
-5.388095
-5.388095
-5.46449
-5.540885
-5.540885
-5.540885
-5.540885
-5.540885
-5.617281
-5.693677
-5.770072
-5.770072
-5.770072
-5.922863
-5.922863
-5.922863
-5.846467
-5.922863
-5.999258
-6.075653
-6.075653
-5.999258
-5.999258
-5.922863
-5.922863
-5.922863
-5.999258
-6.075653
-6.075653
-6.075653
-6.075653
-6.075653
-6.075653
-5.999258
-5.999258
-5.999258
-6.075653
-6.075653
-6.152049
-6.152049
-6.075653
-5.999258
-5.999258
-6.075653
-6.152049
-6.228444
-6.228444
-6.152049
-6.228444
-6.30484
-6.381235
-6.45763
-6.534026
-6.45763
-6.45763
-6.534026
-6.610421
-6.686817
-6.610421
-6.610421
-6.610421
-6.610421
-6.763212
-6.763212
-6.916003
-6.9923983
-6.9923983
-6.916003
-6.839608
-6.839608
-6.839608
-6.916003
-6.9923983
-7.0687943
-7.2215853
-7.3743753
-7.4507713
-7.3743753
-7.2979803
-7.2215853
-7.2979803
-7.4507713
-7.5271664
-7.5271664
-7.4507713
-7.3743753
-7.2979803
-7.2979803
-7.3743753
-7.4507713
-7.4507713
-7.4507713
-7.3743753
-7.4507713
-7.3743753
-7.2215853
-7.1451893
-7.1451893
-7.1451893
-7.1451893
-7.2215853
-7.2215853
-7.2979803
-7.2979803
-7.2215853
-7.2215853
-7.2215853
-7.2979803
-7.3743753
-7.3743753
-7.2979803
-7.3743753
-7.4507713
-7.4507713
-7.4507713
-7.3743753
-7.2979803
-7.2979803
-7.2979803
-7.3743753
-7.5271664
-7.6035614
-7.6035614
-7.6035614
-7.6035614
-7.6035614
-7.6035614
-7.6035614
-7.5271664
-7.4507713
-7.3743753
-7.4507713
-7.5271664
-7.6035614
-7.6035614
-7.6799574
-7.6035614
-7.6035614
-7.6035614
-7.6035614
-7.6035614
-7.6035614
-7.6035614
-7.6035614
-7.6799574
-7.7563534
-7.7563534
-7.6799574
-7.7563534
-7.8327484
-7.9091434
-7.9855394
-8.13833
-8.2911215
-8.443912
-8.443912
-8.367517
-8.443912
-8.596703
-8.673099
-8.749494
-8.82589
-8.97868
-9.055076
-9.207867
-9.284262
-9.360658
-9.360658
-9.437054
-9.513448
-9.513448
-9.513448
-9.513448
-9.589844
-9.666239
-9.742635
-9.81903
-9.895426
-9.895426
-9.895426
-9.895426
-9.895426
-9.971822
-10.048216
-10.124612
-10.048216
-9.971822
-9.971822
-10.124612
-10.201007
-10.124612
-10.124612
-10.201007
-10.277403
-10.277403
-10.277403
-10.353799
-10.506589
-10.582984
-10.582984
-10.582984
-10.582984
-10.582984
-10.735775
-10.812171
-10.888567
-10.888567
-10.812171
-10.812171
-10.812171
-10.888567
-10.888567
-10.888567
-10.964962
-10.964962
-11.041357
-11.117752
-11.194148
-11.270543
-11.346939
-11.423335
-11.423335
-11.499729
-11.576125
-11.576125
-11.65252
-11.65252
-11.728916
-11.805312
-11.805312
-11.805312
-11.805312
-11.958103
-12.110893
-12.263684
-12.34008
-12.34008
-12.34008
-12.34008
-12.34008
-12.416475
-12.569265
-12.569265
-12.569265
-12.645661
-12.798452
-12.951243
-13.027639
-13.027639
-13.027639
-13.104033
-13.104033
-13.3332205
-13.638802
-13.791594
-13.715198
-13.5624075
-13.4860115
-13.638802
-13.791594
-13.867989
-14.02078
-14.17357
-14.249966
-14.249966
-14.249966
-14.326362
-14.479153
-14.708339
-14.861131
-14.937524
-14.937524
-14.861131
-14.861131
-15.013921
-15.166711
-15.395898
-15.548688
-15.625083
-15.70148
-15.777875
-15.85427
-16.007061
-16.083458
-16.236248
-16.38904
-16.465435
-16.54183
-16.847412
-17.305784
-17.458574
-17.22939
-17.000202
-17.000202
-17.22939
-17.382181
-17.382181
-17.382181
-17.534971
-17.687761
-17.840553
-17.993343
-17.993343
-18.069738
-18.298925
-18.604506
-18.833693
-18.833693
-18.757298
-18.757298
-18.91009
-19.06288
-19.139277
-19.139277
-19.215672
-19.444859
-19.521254
-19.521254
-19.521254
-19.597647
-19.750439
-19.979626
-20.132416
-20.361603
-20.437998
-20.590788
-20.819975
-21.049162
-21.049162
-21.125557
-21.354744
-21.73672
-21.889511
-21.889511
-21.889511
-22.118698
-22.347885
-22.500675
-22.577072
-22.806255
-23.035442
-23.26463
-23.417421
-23.646608
-23.952188
-24.181376
-24.104979
-23.723003
-23.799397
-24.486958
-25.327307
-25.78568
-25.862074
-26.014866
-26.396843
-26.855217
-27.313587
-27.619171
-27.848354
-28.077541
-28.383123
-28.61231
-28.841497
-29.070683
-29.223475
-29.29987
-29.452662
-29.758244
-30.063824
-30.369406
-30.674988
-30.904175
-31.133362
-31.438942
-31.668129
-31.897316
-32.050106
-32.202896
-32.508476
-32.890457
-33.272434
-33.50162
-33.578014
-33.730804
-33.95999
-34.18918
-34.418365
-34.571156
-34.723946
-34.876736
-35.105923
-35.33511
-35.564297
-35.793484
-35.946274
-36.099064
-36.251854
-36.404648
-36.633835
-36.78662
-37.01581
-37.168602
-37.245
-37.39779
-37.474182
-37.626976
-37.703365
-37.856163
-38.00895
-38.238136
-38.390926
-38.543716
-38.69651
-38.8493
-39.00209
-39.154884
-39.307674
-39.53686
-39.76605
-39.918835
-40.14802
-40.30081
-40.453606
-40.606396
-40.835583
-41.06477
-41.293957
-41.446747
-41.599537
-41.82872
-41.98151
-42.210697
-42.36349
-42.51628
-42.66907
-42.89826
-43.05105
-43.356632
-43.58582
-43.815006
-44.04419
-44.19698
-44.426167
-44.655354
-44.808144
-44.960938
-45.113728
-45.342915
-45.5721
-45.80129
-46.106865
-46.336052
-46.641636
-46.870823
-47.023613
-47.2528
-47.481987
-47.787567
-48.01675
-48.245937
-48.39873
-48.55152
-48.70431
-49.009895
-49.46827
-49.77385
-50.003036
-50.23222
-50.461407
-50.76699
-51.07257
-51.378155
-51.60734
-51.91292
-52.218506
-52.524082
-52.829666
-53.058853
-53.28804
-53.517227
-53.822807
-54.20479
-54.58676
-54.89234
-55.197926
-55.350716
-55.579903
-55.885487
-56.34386
-56.80223
-57.2606
-57.566185
-57.718975
-57.948162
-58.17735
-58.482933
-58.712116
-59.017696
-59.47607
-60.01084
-60.31642
-60.31642
-60.39282
-60.77479
-61.309563
-61.615143
-61.615143
-61.767933
-62.149914
-62.302704
-62.073517
-62.226307
-62.990265
-63.907005
-64.28899
-64.28899
-64.36538
-64.67096
-64.97654
-65.20573
-65.43491
-65.816895
-66.19887
-66.50445
-66.810036
-67.19201
-67.4976
-67.72678
-67.80317
-68.03236
-68.41434
-68.87271
-69.1019
-69.17829
-69.1019
-69.25469
-69.942245
-70.7062
-71.16457
-71.39376
-71.546555
-71.85213
-72.23411
-72.61609
-72.99806
-73.30365
-73.60923
-73.91481
-74.29678
-74.52597
-74.90795
-75.21353
-75.671906
-75.97749
-76.35947
-76.74144
-77.12342
-77.429
-77.65819
-77.96377
-78.34574
-78.72772
-79.1861
-79.56807
-80.02644
-80.40842
-80.7904
-81.17238
-81.630745
-82.01273
-82.39471
-82.70029
-83.00587
-83.38784
-83.76983
-84.07541
-84.1518
-84.30459
-84.68656
-85.37413
-85.7561
-85.67971
-85.7561
-86.21448
-86.97843
-87.5132
-87.665985
-87.89518
-88.20076
-88.58273
-88.81192
-89.1939
-89.652275
-90.03425
-90.18704
-90.33983
-90.7982
-91.48576
-92.02053
-92.32612
-92.5553
-92.93727
-93.395645
-93.93042
-94.31239
-94.61797
-94.84717
-95.22914
-95.76391
-96.22228
-96.45147
-96.68065
-97.13902
-97.67379
-97.902985
-97.826584
-92.86088
-85.52692
-85.832504
-94.54157
-102.79229
-104.472984
-101.79915
-99.81287
-100.65321
-102.48671
-103.47985
-103.40345
-102.41031
-101.26438
-101.340775
-102.5631
-103.938225
-104.472984
-104.549385
-105.08415
-105.61892
-105.54253
-105.466125
-106.07729
-107.07043
-107.83439
-108.13997
-108.21637
-108.52195
-109.05672
-109.59148
-110.04985
-110.508224
-110.9666
-111.42497
-111.95974
-112.34172
-112.723694
-113.029274
-113.25847
-113.48765
-113.716835
-113.94602
-114.17521
-114.327995
-114.63358
-115.015564
-115.321144
-115.62672
-115.85591
-116.16149
-116.46707
-116.619865
-116.84905
-117.07824
-117.38381
-117.61301
-117.842186
-118.07138
-118.37696
-118.60614
-118.91173
-119.140915
-119.29371
-119.29371
-119.064514
-118.529755
-117.61301
-116.925446
-116.84905
-117.23103
-117.00184
-115.85591
-114.63358
-114.55719
-115.47394
-115.85591
-114.93916
-114.022415
-114.404396
-115.321144
-115.39754
-114.63358
-114.17521
-114.55719
-115.16834
-115.321144
-115.09196
-115.09196
-115.16834
-115.16834
-115.16834
-115.62672
-115.85591
-114.93916
-113.25847
-112.800095
-114.098816
-115.62672
-115.62672
-114.78637
-114.78637
-115.62672
-115.932304
-115.321144
-114.93916
-114.78637
-113.94602
-113.105675
-113.716835
-115.62672
-117.00184
-116.925446
-116.543465
-116.925446
-117.842186
-118.37696
-118.14777
-118.07138
-118.758934
-119.52289
-119.67568
-119.59928
-119.828476
-120.21045
-120.43964
-120.59243
-120.9744
-121.58557
-122.04394
-122.7315
-124.3358
-126.32209
-126.93325
-124.564995
-119.21731
-114.098816
-113.48765
-116.08509
-116.16149
-111.88335
-108.063576
-107.987175
-109.66788
-109.3623
-107.07043
-106.30648
-107.757996
-108.52195
-107.83439
-107.757996
-108.82753
-109.59148
-109.2095
-108.52195
-108.90392
-109.66788
-107.987175
-105.61892
-106.84125
-110.81381
-112.87649
-112.18893
-111.501366
-112.6473
-113.793236
-113.41126
-113.25847
-115.09196
-117.15463
-117.00184
-116.237885
-117.23103
-119.4465
-120.363235
-119.4465
-117.23103
-114.93916
-115.015564
-116.925446
-118.98813
-121.050804
-122.42592
-122.273125
-121.58557
-121.96755
-123.34266
-123.95383
-123.11348
-122.349525
-121.43278
-120.363235
-120.363235
-122.12033
-124.564995
-125.78732
-125.25255
-124.10662
-124.10662
-125.40534
-126.32209
-126.24569
-126.0165
-126.55127
-127.16244
-127.31522
-127.16244
-127.54441
-128.30836
-128.61394
-128.46115
-128.53754
-129.14871
-129.68349
-129.75987
-129.83626
-130.14186
-130.44743
-130.44743
-130.37103
-130.67662
-131.21138
-131.36418
-131.135
-131.0586
-131.21138
-131.36418
-131.44058
-131.44058
-131.66975
-131.82256
-131.66975
-131.44058
-131.44058
-131.66975
-131.82256
-131.82256
-131.74615
-131.66975
-131.66975
-131.59337
-131.51697
-131.51697
-131.51697
-131.44058
-131.36418
-131.36418
-131.36418
-131.44058
-131.51697
-131.59337
-131.51697
-131.36418
-131.28778
-131.36418
-131.44058
-131.51697
-131.51697
-131.51697
-131.36418
-131.28778
-131.28778
-131.21138
-131.21138
-131.135
-130.9058
-130.67662
-130.44743
-130.29463
-130.29463
-130.29463
-130.21825
-130.14186
-129.98906
-129.91266
-129.91266
-129.91266
-129.91266
-129.91266
-129.91266
-129.83626
-129.68349
-129.53069
-129.45428
-129.53069
-129.53069
-129.45428
-129.22511
-129.14871
-128.99591
-128.91953
-128.84312
-128.76674
-128.69034
-128.53754
-128.38475
-128.15556
-128.00278
-127.9264
-127.7736
-127.54441
-127.31522
-127.16244
-127.00965
-126.93325
-126.85685
-126.78045
-126.55127
-126.24569
-125.863716
-125.55813
-125.099754
-124.870575
-125.02337
-125.63453
-126.0165
-125.40534
-124.3358
-123.57185
-123.41906
-123.49545
-123.64825
-123.877426
-123.95383
-123.49545
-122.655106
-122.04394
-122.12033
-122.42592
-122.50231
-122.349525
-122.273125
-122.04394
-121.50918
-121.050804
-121.050804
-121.356384
-121.43278
-121.1272
-120.89801
-120.89801
-120.89801
-120.82161
-120.74522
-120.66882
-120.59243
-120.363235
-120.134056
-119.98126
-120.057655
-119.98126
-119.828476
-119.67568
-119.59928
-119.4465
-119.21731
-118.91173
-118.758934
-118.68254
-118.529755
-118.30056
-118.14777
-117.99498
-117.76579
-117.46021
-117.23103
-117.07824
-116.84905
-116.543465
-116.314285
-116.16149
-116.008705
-115.62672
-115.24474
-115.015564
-114.86277
-114.709984
-114.48079
-114.25161
-114.098816
-113.793236
-113.48765
-113.33486
-113.33486
-113.25847
-112.95289
-112.723694
-112.494514
-112.34172
-112.03614
-111.806946
-111.57777
-111.42497
-111.19579
-110.81381
-110.66102
-110.584625
-110.508224
-110.35544
-110.202644
-110.04985
-109.897064
-109.66788
-109.51509
-109.3623
-109.2095
-108.98032
-108.59834
-108.369156
-108.21637
-108.063576
-107.83439
-107.6052
-107.45241
-107.29962
-107.07043
-106.91765
-106.764854
-106.61206
-106.38287
-106.15369
-105.9245
-105.84811
-105.771706
-105.61892
-105.38973
-105.236946
-105.16055
-105.00776
-104.77857
-104.472984
-104.09101
-103.55624
-103.02148
-102.5631
-102.25752
-102.028336
-101.79915
-101.646355
-101.49356
-101.41717
-101.49356
-101.49356
-101.340775
-100.9588
-100.50043
-100.04205
-99.58368
-99.04891
-98.59054
-98.28496
-98.05577
-97.826584
-97.5974
-97.29182
-97.06264
-96.68065
-96.298676
-95.8403
-95.45832
-95.07635
-94.694374
-94.31239
-94.08321
-93.777626
-93.472046
-93.166466
-92.86088
-92.5553
-92.173325
-91.867744
-91.56216
-91.25658
-91.02739
-90.7218
-90.41623
-90.18704
-89.80506
-89.42308
-88.96471
-88.73553
-88.50633
-88.27715
-87.89518
-87.5132
-87.20762
-86.90203
-86.52006
-86.138084
-85.832504
-85.60331
-85.29773
-84.99215
-84.68656
-84.53378
-84.30459
-83.922615
-83.617035
-83.311455
-83.00587
-82.70029
-82.31831
-82.01273
-81.78354
-81.47796
-81.325165
-81.095985
-80.7904
-80.48482
-80.17924
-80.02644
-79.87366
-79.64447
-79.41528
-79.33889
-79.41528
-79.03331
-78.26935
-77.810974
-78.04017
-78.42214
-78.498535
-78.11656
-77.73459
-77.505394
-77.429
-77.12342
-76.66505
-76.283066
-76.05388
-75.8247
-75.51911
-75.21353
-74.90795
-74.60237
-74.44958
-74.22039
-73.91481
-73.53284
-73.150856
-72.845276
-72.53969
-72.157715
-71.77574
-71.39376
-71.24097
-71.08818
-70.85899
-70.55341
-70.17143
-69.78946
-69.48388
-69.1019
-68.87271
-66.19887
-59.552467
-55.885487
-60.01084
-66.810036
-69.56027
-67.65038
-65.05294
-64.28899
-64.97654
-65.20573
-64.67096
-63.830612
-63.295845
-62.913864
-62.53189
-60.698395
-57.642582
-56.80223
-58.78851
-60.545605
-60.01084
-58.482933
-57.948162
-58.330135
-58.63572
-58.253746
-57.566185
-57.10781
-57.031414
-57.031414
-56.725834
-56.42025
-56.114674
-55.885487
-55.6563
-55.197926
-54.73955
-54.35758
-54.051994
-53.746414
-53.517227
-53.28804
-53.058853
-52.829666
-52.60048
-52.44769
-52.294895
-52.065716
-51.76013
-51.530945
-51.301758
-51.148968
-50.996178
-50.91978
-50.843384
-50.614197
-50.308617
-49.926643
-49.62106
-49.315475
-49.08629
-48.9335
-48.9335
-48.8571
-48.70431
-48.55152
-48.475124
-48.39873
-48.55152
-48.78071
-49.162685
-49.46827
-49.62106
-49.46827
-49.391872
-49.391872
-49.62106
-49.77385
-49.697456
-49.46827
-49.162685
-49.009895
-48.8571
-48.8571
-48.78071
-48.475124
-48.01675
-47.558384
-47.2528
-46.947216
-46.56524
-46.18326
-45.80129
-45.419308
-45.113728
-44.73175
-44.34977
-44.04419
-43.662216
-43.280235
-42.821865
-42.439884
-42.210697
-42.057907
-41.90512
-41.82872
-41.675934
-41.599537
-41.75233
-41.675934
-41.141163
-40.453606
-39.842438
-39.38407
-38.8493
-38.16174
-37.779762
-37.626976
-37.168602
-36.710228
-36.48104
-36.633835
-36.48104
-36.099064
-35.946274
-35.946274
-35.640694
-35.105923
-34.723946
-34.64755
-34.494762
-34.11278
-33.730804
-33.425224
-33.272434
-33.043247
-32.890457
-32.737663
-32.66127
-32.584873
-32.35569
-32.050106
-31.744522
-31.438942
-31.209755
-30.980568
-30.75138
-30.522198
-30.216614
-29.98743
-29.98743
-29.98743
-29.911032
-29.529057
-29.29987
-29.29987
-29.29987
-29.147078
-28.841497
-28.61231
-28.45952
-28.306728
-28.077541
-27.924751
-27.848354
-27.771961
-27.695566
-27.542774
-27.389984
-27.160797
-27.008005
-26.93161
-26.93161
-27.008005
-27.084402
-27.237192
-27.237192
-27.160797
-26.93161
-26.778818
-26.702425
-26.62603
-26.549635
-26.396843
-26.396843
-26.396843
-26.320448
-26.244051
-26.244051
-26.320448
-26.396843
-26.320448
-26.244051
-26.244051
-26.09126
-25.938469
-25.938469
-25.938469
-25.938469
-25.862074
-25.78568
-25.862074
-25.862074
-25.862074
-25.78568
-25.78568
-25.78568
-25.709282
-25.556494
-25.403702
-25.327307
-25.327307
-25.174515
-25.09812
-25.09812
-24.945328
-24.716145
-24.486958
-24.334166
-24.181376
-24.104979
-23.875792
-23.646608
-23.417421
-23.188234
-22.959047
-22.72986
-22.500675
-22.347885
-22.118698
-21.965906
-21.813116
-21.583931
-21.354744
-21.125557
-20.972765
-20.819975
-20.667183
-20.437998
-20.208813
-19.979626
-19.750439
-19.597647
-19.521254
-19.521254
-19.444859
-19.368462
-19.292067
-19.292067
-19.292067
-19.215672
-19.06288
-19.06288
-19.06288
-19.06288
-19.139277
-19.215672
-19.215672
-19.215672
-19.215672
-19.292067
-19.368462
-19.444859
-19.597647
-19.750439
-19.750439
-19.826834
-19.826834
-19.979626
-20.05602
-20.285208
-20.437998
-20.590788
-20.74358
-20.89637
-20.972765
-21.125557
-21.354744
-21.431139
-21.583931
-21.660324
-21.813116
-21.965906
-22.118698
-22.271488
-22.347885
-22.42428
-22.500675
-22.653467
-22.806255
-22.959047
-23.035442
-23.11184
-23.188234
-23.26463
-23.417421
-23.570211
-23.723003
-23.799397
-23.875792
-24.028584
-24.181376
-24.25777
-24.41056
-24.639748
-24.792538
-24.868933
-25.021725
-25.174515
-25.327307
-25.403702
-25.556494
-25.632889
-25.862074
-26.09126
-26.167656
-26.244051
-26.320448
-26.549635
-26.778818
-27.008005
-27.160797
-27.237192
-27.389984
-27.619171
-27.848354
-28.001146
-28.077541
-28.230333
-28.45952
-28.765102
-28.994287
-29.147078
-29.223475
-29.29987
-29.376265
-29.529057
-29.758244
-29.911032
-30.063824
-30.140219
-30.29301
-30.4458
-30.59859
-30.75138
-30.904175
-30.980568
-31.056965
-31.209755
-31.362549
-31.515335
-31.591732
-31.668129
-31.744522
-31.897316
-32.050106
-32.202896
-32.279293
-32.432083
-32.508476
-32.66127
-32.81406
-32.890457
-32.890457
-32.96685
-33.043247
-33.272434
-33.425224
-33.50162
-33.50162
-33.50162
-33.50162
-33.578014
-33.654408
-33.730804
-33.8072
-33.95999
-33.95999
-33.95999
-34.03639
-34.18918
-34.418365
-34.494762
-34.494762
-34.571156
-34.64755
-34.723946
-34.800343
-34.800343
-34.876736
-34.953133
-35.02953
-35.105923
-35.18232
-35.18232
-35.18232
-35.258717
-35.258717
-35.258717
-35.258717
-35.33511
-35.411507
-35.411507
-35.564297
-35.564297
-35.564297
-35.4879
-35.564297
-35.640694
-35.717087
-35.717087
-35.640694
-35.564297
-35.564297
-35.640694
-35.717087
-35.717087
-35.640694
-35.564297
-35.564297
-35.640694
-35.717087
-35.793484
-35.869877
-35.793484
-35.717087
-35.717087
-35.793484
-35.793484
-35.793484
-35.793484
-35.869877
-35.946274
-35.946274
-36.022667
-35.946274
-35.946274
-36.022667
-36.022667
-36.099064
-36.022667
-36.022667
-36.022667
-35.946274
-35.869877
-35.717087
-35.564297
-35.564297
-35.640694
-35.640694
-35.564297
-35.4879
-35.33511
-35.258717
-35.18232
-35.18232
-35.18232
-35.18232
-35.105923
-35.02953
-35.02953
-34.953133
-34.953133
-34.876736
-34.723946
-34.64755
-34.571156
-34.571156
-34.64755
-34.571156
-34.571156
-34.494762
-34.571156
-34.64755
-34.723946
-34.723946
-34.64755
-34.64755
-34.723946
-34.723946
-34.800343
-34.876736
-35.02953
-35.105923
-35.18232
-35.258717
-35.411507
-35.4879
-35.4879
-35.640694
-35.946274
-36.251854
-36.48104
-36.710228
-36.863018
-37.092205
-37.245
-37.39779
-37.55058
-37.779762
-38.085346
-38.238136
-38.390926
-38.543716
-38.69651
-38.925697
-39.078487
-39.231277
-39.38407
-39.460464
-39.61325
-39.842438
-39.99523
-40.14802
-40.30081
-40.453606
-40.53
-40.682793
-40.835583
-40.988373
-41.141163
-41.293957
-41.446747
-41.599537
-41.75233
-41.82872
-41.98151
-42.134304
-42.36349
-42.51628
-42.66907
-42.74547
-42.89826
-42.974655
-42.974655
-43.05105
-43.203842
-43.356632
-43.509422
-43.58582
-43.662216
-43.73861
-43.891403
-43.967793
-44.04419
-44.12059
-44.19698
-44.273376
-44.34977
-44.502563
-44.655354
-44.808144
-44.88454
-44.960938
-44.88454
-44.88454
-44.960938
-45.113728
-45.342915
-45.419308
-45.495705
-45.495705
-45.495705
-45.5721
-45.5721
-45.648495
-45.80129
-45.877678
-45.877678
-45.80129
-45.80129
-45.95408
-46.030476
-46.106865
-46.106865
-46.106865
-46.106865
-46.106865
-46.106865
-46.030476
-46.030476
-46.030476
-46.030476
-46.030476
-46.106865
-46.030476
-45.877678
-45.80129
-45.72489
-45.72489
-45.72489
-45.72489
-45.72489
-45.72489
-45.648495
-45.5721
-45.495705
-45.419308
-45.342915
-45.266518
-45.266518
-45.190125
-45.113728
-45.03733
-45.03733
-45.03733
-45.03733
-45.03733
-44.960938
-44.88454
-44.73175
-44.578957
-44.578957
-44.578957
-44.502563
-44.34977
-44.273376
-44.19698
-44.12059
-43.967793
-43.891403
-43.815006
-43.73861
-43.73861
-43.662216
-43.58582
-43.509422
-43.43303
-43.356632
-43.280235
-43.280235
-43.280235
-43.203842
-43.127445
-42.974655
-42.74547
-42.592678
-42.51628
-42.592678
-42.592678
-42.51628
-42.439884
-42.210697
-42.134304
-42.057907
-42.057907
-41.98151
-41.75233
-41.599537
-41.523144
-41.446747
-41.37035
-41.21756
-41.06477
-40.911976
-40.835583
-40.759186
-40.682793
-40.53
-40.37721
-40.22442
-40.071625
-39.99523
-39.918835
-39.842438
-39.76605
-39.61325
-39.38407
-39.231277
-39.00209
-38.8493
-38.69651
-38.467323
-38.314533
-38.16174
-38.00895
-37.703365
-37.39779
-37.092205
-36.863018
-36.78662
-36.48104
-36.17546
-35.793484
-35.564297
-35.33511
-35.18232
-35.02953
-34.800343
-34.571156
-34.34197
-34.11278
-33.95999
-33.730804
-33.50162
-33.272434
-33.043247
-32.890457
-32.66127
-32.508476
-32.432083
-32.279293
-32.050106
-31.820919
-31.668129
-31.591732
-31.515335
-31.362549
-31.209755
-31.133362
-31.133362
-31.133362
-31.056965
-30.904175
-30.980568
-31.133362
-31.515335
-32.050106
-32.584873
-33.272434
-33.8072
-33.730804
-33.196037
-32.890457
-33.654408
-34.876736
-35.717087
-35.640694
-35.105923
-34.953133
-35.411507
-36.099064
-36.557438
-36.557438
-36.251854
-36.17546
-36.633835
-37.168602
-37.321392
-37.01581
-36.710228
-36.939415
-37.474182
-37.703365
-37.55058
-37.321392
-37.245
-37.245
-37.168602
-37.245
-37.321392
-37.321392
-37.168602
-37.092205
-37.092205
-37.168602
-37.245
-37.321392
-37.321392
-37.39779
-37.245
-37.092205
-37.01581
-37.092205
-37.092205
-36.939415
-36.863018
-36.939415
-37.01581
-36.939415
-36.863018
-36.863018
-36.863018
-36.863018
-36.633835
-36.48104
-36.48104
-36.48104
-36.32825
-36.17546
-35.946274
-35.793484
-35.640694
-35.4879
-35.411507
-35.411507
-35.411507
-35.33511
-35.105923
-34.876736
-34.723946
-34.571156
-34.571156
-34.494762
-34.34197
-34.11278
-33.883595
-33.8072
-33.8072
-33.8072
-33.654408
-33.578014
-33.578014
-33.50162
-33.348827
-33.272434
-33.196037
-33.043247
-32.96685
-32.81406
-32.66127
-32.508476
-32.279293
-32.202896
-32.050106
-32.279293
-32.81406
-32.890457
-32.35569
-31.744522
-31.515335
-31.668129
-31.744522
-31.668129
-31.438942
-31.286152
-31.286152
-31.286152
-31.209755
-31.056965
-30.904175
-30.827778
-30.674988
-30.59859
-30.4458
-30.369406
-30.369406
-30.29301
-30.216614
-30.063824
-29.834639
-29.681847
-29.605452
-29.452662
-29.376265
-29.29987
-29.223475
-29.147078
-29.070683
-28.917894
-28.841497
-28.765102
-28.688707
-28.61231
-28.45952
-28.383123
-28.230333
-28.077541
-27.924751
-27.771961
-27.695566
-27.619171
-27.619171
-27.46638
-27.389984
-27.313587
-27.160797
-27.008005
-26.93161
-26.855217
-26.778818
-26.702425
-26.62603
-26.473238
-26.320448
-26.320448
-26.320448
-26.320448
-26.167656
-25.938469
-25.709282
-25.556494
-25.480099
-25.480099
-25.403702
-25.327307
-25.174515
-25.021725
-24.792538
-24.639748
-24.563353
-24.639748
-24.792538
-24.716145
-24.639748
-24.486958
-24.41056
-24.334166
-24.334166
-24.181376
-24.028584
-23.952188
-23.952188
-23.875792
-23.799397
-23.723003
-23.570211
-23.493816
-23.493816
-23.493816
-23.341024
-23.341024
-23.341024
-23.341024
-23.26463
-23.035442
-22.959047
-22.959047
-22.959047
-22.959047
-22.882652
-22.882652
-22.882652
-22.882652
-22.806255
-22.806255
-22.806255
-22.72986
-22.577072
-22.500675
-22.42428
-22.42428
-22.42428
-22.271488
-22.271488
-22.271488
-22.271488
-22.195093
-22.042301
-21.965906
-21.813116
-21.813116
-21.813116
-21.73672
-21.660324
-21.507534
-21.431139
-21.431139
-21.354744
-21.278349
-21.201952
-21.125557
-21.049162
-20.89637
-20.89637
-20.89637
-20.89637
-20.819975
-20.667183
-20.590788
-20.590788
-20.590788
-20.514395
-20.437998
-20.361603
-20.361603
-20.361603
-20.285208
-20.208813
-20.132416
-19.979626
-19.903229
-19.903229
-19.826834
-19.750439
-19.750439
-19.674044
-19.597647
-19.521254
-19.444859
-19.368462
-19.292067
-19.292067
-19.292067
-19.368462
-19.292067
-19.292067
-19.215672
-19.139277
-19.06288
-18.986485
-18.91009
-18.91009
-18.833693
-18.757298
-18.757298
-18.757298
-18.604506
-18.451717
-18.375322
-18.375322
-18.451717
-18.375322
-18.22253
-18.146135
-18.146135
-18.22253
-18.22253
-18.146135
-17.993343
-17.916948
-17.840553
-17.840553
-17.916948
-17.916948
-17.916948
-17.840553
-17.764158
-17.687761
-17.687761
-17.611366
-17.458574
-17.458574
-17.458574
-17.458574
-17.382181
-17.382181
-17.305784
-17.305784
-17.305784
-17.22939
-17.22939
-17.22939
-17.22939
-17.076597
-17.000202
-16.847412
-16.771017
-16.694622
-16.618225
-16.694622
-16.771017
-16.694622
-16.618225
-16.465435
-16.38904
-16.312645
-16.312645
-16.159853
-16.083458
-16.083458
-16.083458
-16.159853
-16.159853
-16.083458
-15.930667
-15.930667
-15.930667
-15.930667
-15.930667
-15.85427
-15.777875
-15.777875
-15.625083
-15.548688
-15.548688
-15.70148
-15.70148
-15.625083
-15.548688
-15.548688
-15.625083
-15.548688
-15.472293
-15.395898
-15.395898
-15.395898
-15.319503
-15.243108
-15.166711
-15.166711
-15.090316
-15.090316
-15.090316
-15.166711
-15.090316
-15.090316
-15.013921
-15.090316
-15.166711
-15.166711
-15.090316
-14.937524
-14.937524
-14.937524
-14.861131
-14.861131
-14.861131
-14.784734
-14.784734
-14.784734
-14.784734
-14.708339
-14.708339
-14.708339
-14.784734
-14.784734
-14.784734
-14.708339
-14.631944
-14.708339
-14.708339
-14.708339
-14.708339
-14.708339
-14.631944
-14.708339
-14.708339
-14.708339
-14.631944
-14.555548
-14.631944
-14.631944
-14.631944
-14.555548
-14.479153
-14.402757
-14.479153
-14.555548
-14.479153
-14.402757
-14.326362
-14.326362
-14.479153
-14.555548
-14.555548
-14.402757
-14.402757
-14.479153
-14.555548
-14.631944
-14.479153
-14.402757
-14.326362
-14.326362
-14.402757
-14.479153
-14.479153
-14.402757
-14.326362
-14.326362
-14.326362
-14.326362
-14.326362
-14.326362
-14.326362
-14.249966
-14.249966
-14.17357
-14.17357
-14.326362
-14.326362
-14.326362
-14.326362
-14.402757
-14.326362
-14.249966
-14.249966
-14.326362
-14.402757
-14.326362
-14.326362
-14.326362
-14.326362
-14.402757
-14.402757
-14.326362
-14.326362
-14.249966
-14.17357
-14.097176
-14.097176
-14.097176
-14.17357
-14.17357
-14.249966
-14.249966
-14.17357
-14.097176
-14.097176
-14.249966
-14.402757
-14.402757
-14.249966
-14.17357
-14.17357
-14.17357
-14.17357
-14.097176
-14.02078
-13.944385
-13.944385
-13.867989
-13.867989
-13.867989
-13.944385
-14.02078
-14.097176
-14.097176
-14.02078
-13.944385
-13.944385
-14.02078
-13.944385
-13.944385
-13.944385
-13.944385
-14.02078
-14.02078
-13.944385
-13.867989
-13.867989
-13.944385
-13.867989
-13.867989
-13.791594
-13.715198
-13.638802
-13.715198
-13.791594
-13.791594
-13.715198
-13.638802
-13.5624075
-13.5624075
-13.5624075
-13.5624075
-13.4860115
-13.409616
-13.3332205
-13.3332205
-13.256825
-13.256825
-13.256825
-13.3332205
-13.3332205
-13.256825
-13.256825
-13.180429
-13.104033
-13.104033
-13.104033
-13.104033
-13.104033
-13.027639
-13.027639
-13.027639
-12.951243
-12.874848
-12.798452
-12.874848
-12.874848
-12.951243
-12.951243
-12.951243
-12.951243
-12.874848
-12.874848
-12.874848
-12.874848
-12.874848
-12.798452
-12.798452
-12.874848
-12.874848
-12.798452
-12.722056
-12.722056
-12.722056
-12.722056
-12.645661
-12.645661
-12.645661
-12.722056
-12.722056
-12.645661
-12.645661
-12.722056
-12.722056
-12.645661
-12.569265
-12.492871
-12.492871
-12.492871
-12.416475
-12.34008
-12.263684
-12.34008
-12.34008
-12.34008
-12.34008
-12.34008
-12.34008
-12.34008
-12.263684
-12.263684
-12.187288
-12.110893
-12.034497
-11.958103
-11.881707
-11.805312
-11.805312
-11.805312
-11.728916
-11.65252
-11.576125
-11.576125
-11.576125
-11.423335
-11.270543
-11.270543
-11.270543
-11.270543
-11.194148
-11.194148
-11.194148
-11.117752
-10.964962
-10.812171
-10.735775
-10.65938
-10.65938
-10.582984
-10.582984
-10.506589
-10.430194
-10.430194
-10.277403
-10.201007
-10.124612
-10.124612
-10.124612
-10.124612
-10.048216
-9.971822
-10.048216
-10.048216
-9.895426
-9.666239
-9.513448
-9.437054
-9.437054
-9.437054
-9.360658
-9.284262
-9.284262
-9.284262
-9.207867
-9.131471
-9.055076
-9.055076
-9.055076
-8.97868
-8.82589
-8.673099
-8.596703
-8.520308
-8.443912
-8.443912
-8.443912
-8.443912
-8.443912
-8.367517
-8.2911215
-8.2147255
-8.2147255
-8.2147255
-8.2147255
-8.13833
-7.9855394
-7.9855394
-7.9855394
-7.9091434
-7.9091434
-7.7563534
-7.6035614
-7.5271664
-7.6035614
-7.6035614
-7.6035614
-7.5271664
-7.4507713
-7.2979803
-7.2215853
-7.1451893
-6.9923983
-6.916003
-6.916003
-6.9923983
-6.9923983
-6.916003
-6.763212
-6.686817
-6.610421
-6.610421
-6.534026
-6.534026
-6.534026
-6.534026
-6.534026
-6.45763
-6.45763
-6.381235
-6.30484
-6.228444
-6.30484
-6.30484
-6.228444
-6.152049
-6.075653
-6.075653
-5.999258
-5.922863
-5.922863
-5.846467
-5.846467
-5.770072
-5.770072
-5.846467
-5.846467
-5.770072
-5.617281
-5.617281
-5.617281
-5.693677
-5.693677
-5.617281
-5.540885
-5.540885
-5.540885
-5.540885
-5.46449
-5.388095
-5.388095
-5.388095
-5.46449
-5.46449
-5.388095
-5.311699
-5.311699
-5.235304
-5.158908
-5.158908
-5.082513
-5.082513
-5.006117
-5.006117
-4.929722
-4.853327
-4.776931
-4.700536
-4.700536
-4.700536
-4.700536
-4.700536
-4.62414
-4.471349
-4.3949537
-4.3949537
-4.471349
-4.5477448
-4.471349
-4.3185587
-4.2421627
-4.1657667
-4.0893717
-4.0893717
-4.1657667
-4.0893717
-4.0129766
-3.936581
-3.8601859
-3.936581
-3.936581
-3.936581
-3.8601859
-3.7837903
-3.7837903
-3.7837903
-3.7837903
-3.7837903
-3.7837903
-3.7837903
-3.7837903
-3.7837903
-3.8601859
-3.8601859
-3.7837903
-3.7837903
-3.7073944
-3.7073944
-3.7073944
-3.7073944
-3.7073944
-3.6309988
-3.6309988
-3.6309988
-3.5546038
-3.4782083
-3.4782083
-3.4782083
-3.4782083
-3.4782083
-3.4782083
-3.4782083
-3.4782083
-3.4018128
-3.3254173
-3.3254173
-3.2490218
-3.2490218
-3.1726267
-3.0962307
-3.0962307
-3.0962307
-3.0198357
-3.0198357
-3.0198357
-3.0198357
-2.9434402
-2.8670447
-2.7906492
-2.7142537
-2.7142537
-2.7142537
-2.6378586
-2.5614629
-2.4850676
-2.4850676
-2.408672
-2.3322766
-2.255881
-2.255881
-2.1794858
-2.1794858
-2.10309
-2.0266948
-2.0266948
-2.0266948
-2.0266948
-1.9502995
-1.873904
-1.873904
-1.873904
-1.7975085
-1.721113
-1.6447177
-1.6447177
-1.5683222
-1.5683222
-1.5683222
-1.6447177
-1.5683222
-1.4919267
-1.4155314
-1.3391356
-1.4155314
-1.4919267
-1.4919267
-1.3391356
-1.2627404
-1.3391356
-1.3391356
-1.2627404
-1.2627404
-1.1863451
-1.0335541
-1.0335541
-1.0335541
-1.0335541
-1.0335541
-0.95715857
-0.88076305
-0.8043678
-0.8043678
-0.88076305
-0.88076305
-0.8043678
-0.65157676
-0.57518125
-0.65157676
-0.65157676
-0.72797227
-0.72797227
-0.65157676
-0.65157676
-0.65157676
-0.65157676
-0.57518125
-0.49878597
-0.49878597
-0.49878597
-0.57518125
-0.57518125
-0.57518125
-0.49878597
-0.42239046
-0.34599495
-0.42239046
-0.49878597
-0.49878597
-0.42239046
-0.26959956
-0.26959956
-0.26959956
-0.19320405
-0.11680877
-0.11680877
-0.11680877
-0.19320405
-0.11680877
-0.11680877
-0.04041326
-0.04041326
0.03598225
0.03598225
0.03598225
0.11237764
0.11237764
0.18877316
0.26516855
0.34156394
0.26516855
0.26516855
0.26516855
0.34156394
0.41795945
0.41795945
0.41795945
0.4943549
0.5707503
0.64714575
0.64714575
0.7235412
0.79993665
0.8763321
0.8763321
0.95272756
0.95272756
0.95272756
0.95272756
1.0291231
1.0291231
1.0291231
1.1055185
1.1819139
1.2583094
1.2583094
1.3347048
1.4111003
1.4111003
1.4111003
1.4874957
1.4874957
1.6402866
1.6402866
1.5638912
1.4111003
1.3347048
1.4111003
1.5638912
1.5638912
1.5638912
1.5638912
1.5638912
1.6402866
1.7930775
1.9458684
1.9458684
1.9458684
1.8694729
1.9458684
2.0222638
2.1750546
2.1750546
2.0986593
2.0222638
2.0222638
2.0986593
2.1750546
2.25145
2.25145
2.404241
2.4806366
2.4806366
2.4806366
2.5570319
2.6334274
2.7098227
2.7098227
2.7098227
2.7098227
2.7862182
2.8626137
2.8626137
2.8626137
2.8626137
2.8626137
2.8626137
2.9390092
2.9390092
2.9390092
2.9390092
2.8626137
2.8626137
3.0154047
3.0154047
3.0154047
3.0154047
3.0918002
3.1681955
3.0918002
3.0154047
2.9390092
3.0918002
3.1681955
3.244591
3.1681955
3.0918002
3.0918002
3.0154047
3.0154047
3.0154047
3.0918002
3.0918002
3.0918002
3.0918002
3.0918002
3.0918002
3.1681955
3.0918002
3.0154047
3.0154047
3.0918002
3.1681955
3.1681955
3.1681955
3.1681955
3.0918002
3.0918002
3.0918002
3.0154047
3.0154047
3.0154047
3.0154047
3.0918002
3.1681955
3.244591
3.244591
3.244591
3.244591
3.3209863
3.3209863
3.3209863
3.3209863
3.3973818
3.5501726
3.5501726
3.5501726
3.5501726
3.5501726
3.626568
3.5501726
3.5501726
3.626568
3.779359
3.8557546
3.8557546
3.8557546
3.8557546
3.93215
3.93215
3.8557546
3.93215
4.0085454
4.0085454
3.93215
3.8557546
3.93215
4.084941
4.161336
4.237732
4.237732
4.314127
4.3905225
4.3905225
4.3905225
4.314127
4.237732
4.237732
4.237732
4.237732
4.237732
4.237732
4.314127
4.314127
4.314127
4.3905225
4.466918
4.466918
4.466918
4.5433135
4.5433135
4.466918
4.3905225
4.314127
4.3905225
4.3905225
4.3905225
4.3905225
4.3905225
4.466918
4.466918
4.466918
4.466918
4.3905225
4.314127
4.314127
4.314127
4.314127
4.314127
4.3905225
4.466918
4.5433135
4.5433135
4.466918
4.466918
4.466918
4.466918
4.466918
4.3905225
4.314127
4.237732
4.237732
4.237732
4.237732
4.161336
4.161336
4.161336
4.161336
4.084941
4.084941
4.0085454
4.0085454
4.0085454
4.084941
4.161336
4.161336
4.084941
4.084941
4.0085454
4.0085454
3.93215
3.93215
4.0085454
4.0085454
3.8557546
3.779359
3.779359
3.779359
3.8557546
3.8557546
3.8557546
3.779359
3.779359
3.7029636
3.779359
3.779359
3.7029636
3.5501726
3.4737773
3.4737773
3.3973818
3.3973818
3.3973818
3.3209863
3.3209863
3.244591
3.3209863
3.3209863
3.3209863
3.3209863
3.244591
3.1681955
3.1681955
3.0918002
3.0154047
3.0154047
2.9390092
2.9390092
2.9390092
2.8626137
2.8626137
2.9390092
3.0154047
2.9390092
2.7862182
2.7098227
2.7098227
2.7098227
2.6334274
2.6334274
2.6334274
2.6334274
2.6334274
2.6334274
2.5570319
2.404241
2.404241
2.3278456
2.25145
2.25145
2.1750546
2.1750546
2.0986593
2.0986593
2.0222638
2.0222638
1.9458684
1.9458684
1.8694729
1.7930775
1.7930775
1.716682
1.716682
1.716682
1.6402866
1.5638912
1.4874957
1.4874957
1.4874957
1.4111003
1.2583094
1.2583094
1.2583094
1.3347048
1.2583094
1.1819139
1.0291231
0.95272756
0.95272756
0.95272756
0.95272756
0.95272756
1.0291231
1.0291231
0.95272756
0.8763321
0.8763321
0.95272756
0.95272756
0.8763321
0.79993665
0.7235412
0.79993665
0.8763321
0.79993665
0.7235412
0.64714575
0.64714575
0.7235412
0.64714575
0.5707503
0.4943549
0.4943549
0.41795945
0.34156394
0.26516855
0.26516855
0.34156394
0.34156394
0.18877316
0.11237764
0.11237764
0.11237764
0.11237764
0.03598225
-0.04041326
-0.11680877
-0.19320405
-0.19320405
-0.26959956
-0.26959956
-0.19320405
-0.26959956
-0.34599495
-0.49878597
-0.57518125
-0.57518125
-0.57518125
-0.65157676
-0.72797227
-0.88076305
-0.88076305
-0.95715857
-1.0335541
-1.1099494
-1.1099494
-1.1863451
-1.1863451
-1.2627404
-1.4155314
-1.4155314
-1.4919267
-1.4919267
-1.5683222
-1.6447177
-1.721113
-1.721113
-1.7975085
-1.873904
-2.0266948
-2.10309
-2.255881
-2.255881
-2.255881
-2.3322766
-2.408672
-2.4850676
-2.5614629
-2.5614629
-2.4850676
-2.5614629
-2.6378586
-2.7906492
-2.8670447
-2.9434402
-2.9434402
-2.9434402
-3.0198357
-3.0962307
-3.1726267
-3.3254173
-3.3254173
-3.2490218
-3.2490218
-3.3254173
-3.4018128
-3.4782083
-3.6309988
-3.7073944
-3.7837903
-3.7837903
-3.7837903
-3.8601859
-3.936581
-3.936581
-4.0129766
-4.0893717
-4.1657667
-4.2421627
-4.3949537
-4.471349
-4.5477448
-4.5477448
-4.5477448
-4.62414
-4.700536
-4.700536
-4.700536
-4.853327
-5.006117
-5.235304
-5.235304
-5.235304
-5.235304
-5.311699
-5.388095
-5.46449
-5.540885
-5.540885
-5.46449
-5.540885
-5.617281
-5.693677
-5.770072
-5.770072
-5.846467
-5.922863
-5.999258
-5.999258
-5.999258
-6.075653
-6.152049
-6.228444
-6.228444
-6.30484
-6.381235
-6.534026
-6.534026
-6.534026
-6.534026
-6.534026
-6.534026
-6.610421
-6.686817
-6.763212
-6.686817
-6.686817
-6.686817
-6.763212
-6.839608
-6.916003
-6.916003
-7.0687943
-7.1451893
-7.1451893
-7.1451893
-7.2215853
-7.2979803
-7.3743753
-7.3743753
-7.3743753
-7.4507713
-7.4507713
-7.6035614
-7.6799574
-7.6799574
-7.6799574
-7.6799574
-7.7563534
-7.8327484
-7.8327484
-7.9091434
-7.9855394
-7.9855394
-8.061934
-8.061934
-8.061934
-7.8327484
-7.3743753
-7.4507713
-7.9855394
-8.520308
-8.673099
-8.520308
-8.520308
-8.596703
-8.82589
-8.902286
-8.97868
-9.055076
-9.131471
-9.055076
-9.055076
-9.055076
-9.207867
-9.131471
-8.82589
-8.673099
-8.902286
-9.360658
-9.666239
-9.666239
-9.589844
-9.589844
-9.666239
-9.742635
-9.81903
-9.81903
-9.81903
-9.81903
-9.81903
-9.81903
-9.81903
-9.895426
-10.048216
-10.124612
-10.201007
-10.201007
-10.124612
-10.048216
-10.048216
-10.124612
-10.124612
-10.124612
-10.124612
-10.124612
-10.124612
-10.124612
-10.124612
-10.201007
-10.124612
-10.201007
-10.201007
-10.277403
-10.277403
-10.277403
-10.201007
-10.201007
-10.201007
-10.201007
-10.277403
-10.277403
-10.201007
-10.201007
-10.201007
-10.277403
-10.277403
-10.277403
-10.277403
-10.277403
-10.277403
-10.201007
-10.277403
-10.353799
-10.277403
-10.277403
-10.277403
-10.353799
-10.353799
-10.277403
-10.277403
-10.353799
-10.353799
-10.353799
-10.277403
-10.124612
-10.048216
-10.124612
-10.201007
-10.277403
-10.277403
-10.201007
-10.201007
-10.277403
-10.201007
-10.201007
-10.201007
-10.201007
-10.201007
-10.277403
-10.277403
-10.277403
-10.277403
-10.277403
-10.353799
-10.353799
-10.201007
-10.124612
-10.201007
-10.277403
-10.277403
-10.277403
-10.277403
-10.277403
-10.277403
-10.201007
-10.201007
-10.353799
-10.353799
-10.353799
-10.201007
-10.201007
-10.277403
-10.277403
-10.277403
-10.353799
-10.430194
-10.506589
-10.506589
-10.582984
-10.65938
-10.735775
-10.735775
-10.582984
-10.506589
-10.506589
-10.65938
-10.735775
-10.735775
-10.582984
-10.277403
-9.971822
-10.124612
-10.65938
-10.964962
-10.964962
-10.735775
-10.65938
-10.735775
-10.812171
-10.812171
-10.812171
-10.735775
-10.735775
-10.812171
-10.888567
-10.964962
-10.964962
-10.964962
-10.888567
-10.888567
-10.964962
-11.041357
-10.964962
-10.888567
-10.888567
-10.964962
-11.041357
-10.964962
-11.041357
-11.117752
-11.270543
-11.270543
-11.194148
-11.041357
-11.041357
-11.117752
-11.270543
-11.346939
-11.346939
-11.346939
-11.346939
-11.423335
-11.499729
-11.499729
-11.499729
-11.499729
-11.499729
-11.576125
-11.65252
-11.65252
-11.65252
-11.65252
-11.728916
-11.728916
-11.728916
-11.728916
-11.805312
-11.958103
-12.034497
-12.110893
-12.034497
-11.881707
-11.805312
-11.881707
-11.958103
-11.958103
-12.034497
-12.034497
-12.034497
-12.034497
-12.034497
-12.034497
-12.034497
-12.034497
-12.034497
-12.034497
-12.034497
-12.034497
-12.034497
-12.034497
-12.034497
-12.034497
-12.034497
-12.110893
-12.110893
-12.110893
-12.110893
-12.110893
-12.263684
-12.34008
-12.416475
-12.34008
-12.263684
-12.263684
-12.263684
-12.263684
-12.263684
-12.263684
-12.34008
-12.34008
-12.34008
-12.34008
-12.34008
-12.416475
-12.492871
-12.569265
-12.569265
-12.34008
-12.110893
-12.110893
-12.34008
-12.416475
-12.416475
-12.416475
-12.416475
-12.492871
-12.645661
-12.722056
-12.798452
-12.798452
-12.722056
-12.722056
-12.722056
-12.798452
-12.722056
-12.645661
-12.569265
-12.645661
-12.722056
-12.798452
-12.722056
-12.722056
-12.722056
-12.722056
-12.645661
-12.722056
-12.798452
-12.798452
-12.798452
-12.722056
-12.798452
-12.874848
-12.951243
-12.874848
-12.874848
-13.027639
-13.104033
-13.104033
-13.027639
-12.951243
-13.027639
-13.104033
-13.180429
-13.180429
-13.104033
-13.027639
-13.027639
-13.104033
-13.180429
-13.256825
-13.256825
-13.256825
-13.256825
-13.256825
-13.256825
-13.256825
-13.256825
-13.180429
-13.180429
-13.104033
-13.104033
-13.104033
-13.104033
-13.180429
-13.180429
-13.180429
-13.180429
-13.180429
-13.180429
-13.256825
-13.3332205
-13.256825
-13.256825
-13.180429
-13.180429
-13.256825
-13.3332205
-13.3332205
-13.256825
-13.256825
-13.3332205
-13.409616
-13.4860115
-13.4860115
-13.409616
-13.4860115
-13.4860115
-13.5624075
-13.4860115
-13.409616
-13.409616
-13.409616
-13.3332205
-13.256825
-13.256825
-13.256825
-13.3332205
-13.409616
-13.3332205
-13.3332205
-13.409616
-13.4860115
-13.5624075
-13.5624075
-13.5624075
-13.5624075
-13.5624075
-13.638802
-13.715198
-13.715198
-13.715198
-13.791594
-13.867989
-13.944385
-14.02078
-14.02078
-13.944385
-13.944385
-13.867989
-13.791594
-13.791594
-13.944385
-14.02078
-14.02078
-14.02078
-14.097176
-14.17357
-14.249966
-14.249966
-14.17357
-14.17357
-14.249966
-14.326362
-14.479153
-14.479153
-14.555548
-14.555548
-14.479153
-14.479153
-14.402757
-14.326362
-14.249966
-14.326362
-14.479153
-14.555548
-14.479153
-14.555548
-14.631944
-14.631944
-14.555548
-14.555548
-14.631944
-14.708339
-14.784734
-14.784734
-14.784734
-14.784734
-14.784734
-14.784734
-14.708339
-14.708339
-14.708339
-14.784734
-14.861131
-14.861131
-14.861131
-14.861131
-14.861131
-14.937524
-15.013921
-15.090316
-15.090316
-15.090316
-15.013921
-14.937524
-15.013921
-15.090316
-15.090316
-15.166711
-15.166711
-15.090316
-15.166711
-15.319503
-15.395898
-15.395898
-15.395898
-15.319503
-15.319503
-15.319503
-15.319503
-15.395898
-15.472293
-15.472293
-15.472293
-15.548688
-15.625083
-15.70148
-15.70148
-15.70148
-15.625083
-15.625083
-15.625083
-15.625083
-15.625083
-15.70148
-15.777875
-15.777875
-15.777875
-15.777875
-15.777875
-15.85427
-15.85427
-15.85427
-15.85427
-15.777875
-15.70148
-15.70148
-15.777875
-15.777875
-15.777875
-15.777875
-15.85427
-15.930667
-15.930667
-15.85427
-15.777875
-15.777875
-15.930667
-15.930667
-15.930667
-15.930667
-15.930667
-15.930667
-15.930667
-16.007061
-16.007061
-16.007061
-16.007061
-16.083458
-16.159853
-16.159853
-16.159853
-16.236248
-16.236248
-16.236248
-16.312645
-16.312645
-16.38904
-16.465435
-16.54183
-16.618225
-16.618225
-16.694622
-16.618225
-16.618225
-16.618225
-16.694622
-16.847412
-16.923807
-16.923807
-16.923807
-16.923807
-16.923807
-16.923807
-16.923807
-17.076597
-17.22939
-17.305784
-17.382181
-17.382181
-17.382181
-17.382181
-17.305784
-17.305784
-17.382181
-17.458574
-17.458574
-17.458574
-17.534971
-17.611366
-17.611366
-17.611366
-17.611366
-17.534971
-17.458574
-17.458574
-17.611366
-17.687761
-17.687761
-17.611366
-17.534971
-17.611366
-17.611366
-17.687761
-17.611366
-17.611366
-17.611366
-17.687761
-17.764158
-17.687761
-17.687761
-17.611366
-17.611366
-17.687761
-17.687761
-17.687761
-17.687761
-17.764158
-17.764158
-17.764158
-17.764158
-17.687761
-17.687761
-17.687761
-17.840553
-17.916948
-17.916948
-17.916948
-17.916948
-17.993343
-17.993343
-17.993343
-18.069738
-18.146135
-18.146135
-18.146135
-18.146135
-18.22253
-18.22253
-18.22253
-18.146135
-18.146135
-18.146135
-18.22253
-18.22253
-18.298925
-18.298925
-18.451717
-18.451717
-18.451717
-18.375322
-18.375322
-18.451717
-18.451717
-18.52811
-18.52811
-18.52811
-18.52811
-18.604506
-18.680902
-18.757298
-18.757298
-18.604506
-18.52811
-18.52811
-18.604506
-18.680902
-18.833693
-18.833693
-18.833693
-18.680902
-18.680902
-18.757298
-18.91009
-18.986485
-18.91009
-18.833693
-18.833693
-18.757298
-18.757298
-18.757298
-18.757298
-18.757298
-18.757298
-18.680902
-18.604506
-18.604506
-18.52811
-18.604506
-18.52811
-18.604506
-18.604506
-18.680902
-18.680902
-18.604506
-18.604506
-18.52811
-18.451717
-18.451717
-18.451717
-18.451717
-18.375322
-18.298925
-18.298925
-18.298925
-18.298925
-18.22253
-18.146135
-18.146135
-18.146135
-18.146135
-18.146135
-18.069738
-17.916948
-17.840553
-17.840553
-17.916948
-17.993343
-17.916948
-17.840553
-17.687761
-17.687761
-17.687761
-17.687761
-17.611366
-17.382181
-17.22939
-17.22939
-17.305784
-17.382181
-17.458574
-17.382181
-17.305784
-17.22939
-17.22939
-17.305784
-17.305784
-17.22939
-17.152994
-17.076597
-17.076597
-17.152994
-17.076597
-17.000202
-16.923807
-16.923807
-16.923807
-16.847412
-16.771017
-16.694622
-16.618225
-16.54183
-16.465435
-16.465435
-16.465435
-16.38904
-16.38904
-16.38904
-16.54183
-16.54183
-16.465435
-16.38904
-16.38904
-16.236248
-16.159853
-16.083458
-16.159853
-16.159853
-16.159853
-16.083458
-16.159853
-16.236248
-16.159853
-16.083458
-16.083458
-16.083458
-16.083458
-16.159853
-16.083458
-16.007061
-15.930667
-16.007061
-16.007061
-16.007061
-16.007061
-16.007061
-15.930667
-15.930667
-15.930667
-15.930667
-15.930667
-15.930667
-15.85427
-15.85427
-15.85427
-15.85427
-15.930667
-15.85427
-15.85427
-15.777875
-15.70148
-15.70148
-15.70148
-15.70148
-15.70148
-15.625083
-15.472293
-15.395898
-15.395898
-15.472293
-15.395898
-15.319503
-15.166711
-15.090316
-15.166711
-15.166711
-15.090316
-15.090316
-15.090316
-15.090316
-14.937524
-14.708339
-14.555548
-14.708339
-14.937524
-14.937524
-14.937524
-14.861131
-14.937524
-14.937524
-14.861131
-14.784734
-14.708339
-14.708339
-14.784734
-14.784734
-14.784734
-14.784734
-14.708339
-14.555548
-14.479153
-14.402757
-14.479153
-14.479153
-14.479153
-14.479153
-14.479153
-14.479153
-14.402757
-14.326362
-14.249966
-14.249966
-14.249966
-14.326362
-14.326362
-14.326362
-14.17357
-14.097176
-14.097176
-14.097176
-14.17357
-14.097176
-14.02078
-14.02078
-14.02078
-14.02078
-13.944385
-13.944385
-13.944385
-13.944385
-13.944385
-14.02078
-14.097176
-14.17357
-14.097176
-13.944385
-13.944385
-13.944385
-13.944385
-14.02078
-14.097176
-14.097176
-14.097176
-14.097176
-14.097176
-14.17357
-14.17357
-14.17357
-14.249966
-14.326362
-14.326362
-14.402757
-14.326362
-14.326362
-14.326362
-14.402757
-14.402757
-14.402757
-14.402757
-14.402757
-14.479153
-14.631944
-14.784734
-14.861131
-14.861131
-14.937524
-14.937524
-15.013921
-15.013921
-15.090316
-15.166711
-15.243108
-15.243108
-15.243108
-15.243108
-15.319503
-15.319503
-15.395898
-15.395898
-15.395898
-15.472293
-15.548688
-15.70148
-15.70148
-15.625083
-15.548688
-15.625083
-15.625083
-15.625083
-15.548688
-15.472293
-15.472293
-15.548688
-15.548688
-15.548688
-15.548688
-15.472293
-15.472293
-15.548688
-15.548688
-15.548688
-15.472293
-15.472293
-15.472293
-15.395898
-15.319503
-15.319503
-15.243108
-15.243108
-15.243108
-15.243108
-15.166711
-15.090316
-15.013921
-14.937524
-14.937524
-14.861131
-14.861131
-14.861131
-14.784734
-14.708339
-14.631944
-14.631944
-14.631944
-14.555548
-14.555548
-14.402757
-14.326362
-14.249966
-14.17357
-14.17357
-14.097176
-14.097176
-14.02078
-13.944385
-13.944385
-13.867989
-13.791594
-13.638802
-13.5624075
-13.5624075
-13.638802
-13.5624075
-13.409616
-13.256825
-13.256825
-13.256825
-13.256825
-13.180429
-13.104033
-13.027639
-13.027639
-13.027639
-12.951243
-12.798452
-12.722056
-12.798452
-12.874848
-12.798452
-12.722056
-12.645661
-12.569265
-12.569265
-12.569265
-12.492871
-12.416475
-12.34008
-12.263684
-12.187288
-12.187288
-12.187288
-12.187288
-12.110893
-12.110893
-12.034497
-12.110893
-12.110893
-12.034497
-11.958103
-11.958103
-11.881707
-11.881707
-11.881707
-11.881707
-11.881707
-11.881707
-11.805312
-11.805312
-11.805312
-11.881707
-11.958103
-11.958103
-11.881707
-11.881707
-11.881707
-11.881707
-11.881707
-11.881707
-11.805312
-11.805312
-11.805312
-11.805312
-11.881707
-11.881707
-11.881707
-11.881707
-11.881707
-11.958103
-12.110893
-12.110893
-12.034497
-11.958103
-12.034497
-12.034497
-12.034497
-12.034497
-12.034497
-12.110893
-12.110893
-12.110893
-12.187288
-12.34008
-12.416475
-12.492871
-12.416475
-12.34008
-12.416475
-12.492871
-12.569265
-12.569265
-12.492871
-12.492871
-12.569265
-12.722056
-12.722056
-12.722056
-12.722056
-12.798452
-12.874848
-12.874848
-12.951243
-12.951243
-12.951243
-12.951243
-12.951243
-13.027639
-13.027639
-13.027639
-13.104033
-13.180429
-13.3332205
-13.409616
-13.409616
-13.4860115
-13.5624075
-13.5624075
-13.4860115
-13.4860115
-13.5624075
-13.638802
-13.715198
-13.715198
-13.791594
-13.867989
-13.944385
-14.02078
-14.02078
-14.097176
-14.097176
-14.249966
-14.326362
-14.326362
-14.326362
-14.402757
-14.479153
-14.555548
-14.555548
-14.631944
-14.708339
-14.708339
-14.784734
-14.861131
-14.937524
-15.013921
-15.013921
-14.937524
-15.013921
-15.166711
-15.319503
-15.319503
-15.243108
-15.319503
-15.395898
-15.548688
-15.625083
-15.70148
-15.777875
-15.777875
-15.85427
-15.85427
-15.930667
-16.007061
-16.083458
-16.159853
-16.236248
-16.312645
-16.38904
-16.465435
-16.465435
-16.54183
-16.618225
-16.694622
-16.694622
-16.771017
-16.847412
-16.923807
-17.000202
-17.000202
-17.000202
-17.000202
-17.000202
-17.152994
-17.305784
-17.382181
-17.534971
-17.534971
-17.611366
-17.611366
-17.534971
-17.611366
-17.687761
-17.764158
-17.840553
-17.764158
-17.764158
-17.840553
-17.916948
-17.916948
-17.916948
-17.993343
-18.069738
-18.146135
-18.22253
-18.22253
-18.22253
-18.298925
-18.298925
-18.375322
-18.451717
-18.451717
-18.375322
-18.375322
-18.451717
-18.451717
-18.451717
-18.375322
-18.451717
-18.52811
-18.604506
-18.680902
-18.757298
-18.757298
-18.757298
-18.757298
-18.757298
-18.757298
-18.91009
-19.06288
-19.139277
-19.139277
-19.139277
-19.139277
-19.215672
-19.215672
-19.139277
-19.215672
-19.368462
-19.444859
-19.368462
-19.368462
-19.368462
-19.521254
-19.597647
-19.597647
-19.521254
-19.521254
-19.597647
-19.674044
-19.597647
-19.597647
-19.597647
-19.750439
-19.826834
-19.979626
-20.05602
-20.05602
-20.05602
-19.979626
-20.05602
-20.132416
-20.132416
-20.208813
-20.208813
-20.285208
-20.361603
-20.437998
-20.514395
-20.514395
-20.514395
-20.437998
-20.514395
-20.590788
-20.667183
-20.74358
-20.74358
-20.74358
-20.74358
-20.74358
-20.74358
-20.819975
-20.972765
-20.972765
-20.972765
-21.049162
-21.049162
-21.049162
-21.049162
-21.049162
-21.125557
-21.125557
-21.125557
-21.201952
-21.278349
-21.278349
-21.201952
-21.125557
-21.125557
-21.201952
-21.278349
-21.278349
-21.201952
-21.125557
-21.125557
-21.125557
-21.049162
-21.049162
-21.049162
-21.125557
-21.125557
-21.125557
-21.049162
-20.972765
-20.89637
-20.89637
-20.89637
-20.89637
-20.89637
-20.972765
-21.049162
-21.049162
-21.049162
-20.972765
-20.89637
-20.972765
-21.049162
-21.049162
-21.049162
-21.049162
-21.125557
-21.201952
-21.278349
-21.201952
-21.201952
-21.125557
-21.125557
-21.125557
-21.278349
-21.431139
-21.507534
-21.507534
-21.583931
-21.507534
-21.507534
-21.583931
-21.583931
-21.660324
-21.73672
-21.73672
-21.73672
-21.73672
-21.73672
-21.73672
-21.73672
-21.813116
-21.965906
-22.042301
-22.118698
-22.042301
-22.118698
-22.118698
-22.195093
-22.347885
-22.500675
-22.577072
-22.500675
-22.42428
-22.577072
-22.72986
-22.806255
-22.72986
-22.653467
-22.72986
-22.72986
-22.806255
-22.882652
-23.035442
-23.11184
-23.188234
-23.188234
-23.26463
-23.26463
-23.26463
-23.26463
-23.341024
-23.417421
-23.417421
-23.493816
-23.570211
-23.570211
-23.570211
-23.570211
-23.570211
-23.646608
-23.723003
-23.723003
-23.723003
-23.646608
-23.646608
-23.723003
-23.799397
-23.875792
-23.875792
-23.875792
-24.028584
-24.104979
-24.104979
-24.028584
-24.028584
-24.104979
-24.104979
-24.104979
-24.181376
-24.181376
-24.181376
-24.181376
-24.181376
-24.25777
-24.41056
-24.41056
-24.334166
-24.25777
-24.334166
-24.334166
-24.41056
-24.486958
-24.563353
-24.486958
-24.486958
-24.486958
-24.486958
-24.563353
-24.563353
-24.486958
-24.41056
-24.41056
-24.486958
-24.563353
-24.563353
-24.563353
-24.486958
-24.41056
-24.41056
-24.486958
-24.486958
-24.563353
-24.639748
-24.639748
-24.639748
-24.639748
-24.639748
-24.639748
-24.563353
-24.563353
-24.486958
-24.486958
-24.486958
-24.563353
-24.486958
-24.486958
-24.486958
-24.563353
-24.563353
-24.639748
-24.639748
-24.639748
-24.639748
-24.639748
-24.639748
-24.563353
-24.486958
-24.486958
-24.486958
-24.486958
-24.563353
-24.563353
-24.639748
-24.639748
-24.716145
-24.716145
-24.716145
-24.716145
-24.639748
-24.563353
-24.41056
-24.41056
-24.486958
-24.486958
-24.563353
-24.563353
-24.563353
-24.563353
-24.639748
-24.639748
-24.563353
-24.563353
-24.563353
-24.639748
-24.639748
-24.639748
-24.639748
-24.639748
-24.639748
-24.639748
-24.639748
-24.639748
-24.639748
-24.716145
-24.716145
-24.716145
-24.639748
-24.639748
-24.639748
-24.716145
-24.792538
-24.792538
-24.716145
-24.639748
-24.639748
-24.716145
-24.792538
-24.792538
-24.716145
-24.716145
-24.716145
-24.639748
-24.716145
-24.716145
-24.716145
-24.716145
-24.716145
-24.716145
-24.716145
-24.792538
-24.792538
-24.792538
-24.792538
-24.868933
-24.868933
-24.792538
-24.716145
-24.639748
-24.716145
-24.716145
-24.639748
-24.639748
-24.639748
-24.716145
-24.716145
-24.716145
-24.716145
-24.792538
-24.868933
-24.868933
-24.868933
-24.868933
-24.868933
-24.945328
-25.021725
-25.021725
-24.945328
-24.945328
-24.945328
-25.021725
-25.021725
-25.021725
-25.021725
-25.021725
-25.021725
-25.021725
-25.021725
-25.021725
-25.021725
-25.09812
-25.174515
-25.174515
-25.09812
-25.021725
-25.021725
-25.09812
-25.09812
-25.09812
-25.021725
-25.09812
-25.09812
-25.021725
-25.021725
-25.021725
-25.021725
-25.09812
-25.09812
-25.021725
-25.021725
-24.945328
-25.021725
-25.09812
-25.174515
-25.174515
-25.09812
-25.021725
-25.021725
-25.021725
-24.945328
-24.945328
-24.868933
-24.945328
-24.945328
-24.945328
-25.021725
-25.021725
-24.945328
-24.868933
-24.868933
-24.945328
-24.868933
-24.868933
-24.868933
-24.868933
-24.868933
-24.868933
-24.868933
-24.868933
-24.868933
-24.792538
-24.716145
-24.639748
-24.716145
-24.716145
-24.792538
-24.792538
-24.716145
-24.716145
-24.639748
-24.639748
-24.639748
-24.639748
-24.563353
-24.486958
-24.486958
-24.563353
-24.563353
-24.563353
-24.41056
-24.25777
-24.334166
-24.486958
-24.563353
-24.563353
-24.563353
-24.486958
-24.563353
-24.563353
-24.563353
-24.486958
-24.486958
-24.486958
-24.486958
-24.486958
-24.41056
-24.334166
-24.334166
-24.41056
-24.41056
-24.334166
-24.334166
-24.41056
-24.486958
-24.486958
-24.41056
-24.334166
-24.25777
-24.25777
-24.25777
-24.25777
-24.181376
-24.104979
-24.104979
-24.104979
-24.028584
-24.104979
-24.104979
-24.028584
-23.952188
-24.028584
-24.028584
-23.952188
-23.875792
-23.799397
-23.723003
-23.723003
-23.723003
-23.723003
-23.646608
-23.570211
-23.570211
-23.570211
-23.570211
-23.493816
-23.417421
-23.341024
-23.417421
-23.417421
-23.417421
-23.26463
-23.26463
-23.188234
-23.188234
-23.188234
-23.11184
-23.035442
-23.035442
-22.959047
-22.882652
-22.806255
-22.806255
-22.806255
-22.653467
-22.577072
-22.577072
-22.653467
-22.577072
-22.500675
-22.42428
-22.42428
-22.42428
-22.42428
-22.347885
-22.347885
-22.347885
-22.271488
-22.195093
-22.042301
-22.042301
-21.965906
-22.042301
-22.118698
-22.118698
-21.965906
-21.813116
-21.813116
-21.813116
-21.73672
-21.660324
-21.583931
-21.507534
-21.507534
-21.507534
-21.507534
-21.507534
-21.507534
-21.507534
-21.431139
-21.354744
-21.201952
-21.049162
-21.049162
-20.972765
-20.972765
-20.89637
-20.819975
-20.667183
-20.590788
-20.514395
-20.514395
-20.514395
-20.437998
-20.361603
-20.361603
-20.285208
-20.208813
-20.132416
-20.05602
-19.979626
-19.979626
-19.979626
-19.903229
-19.826834
-19.750439
-19.750439
-19.750439
-19.597647
-19.521254
-19.368462
-19.292067
-19.215672
-19.215672
-19.215672
-19.06288
-18.91009
-18.757298
-18.757298
-18.757298
-18.680902
-18.604506
-18.451717
-18.375322
-18.298925
-18.298925
-18.22253
-18.146135
-18.069738
-17.993343
-17.916948
-17.764158
-17.687761
-17.687761
-17.687761
-17.611366
-17.534971
-17.458574
-17.305784
-17.22939
-17.152994
-17.076597
-17.000202
-16.923807
-16.771017
-16.694622
-16.618225
-16.618225
-16.618225
-16.618225
-16.54183
-16.38904
-16.312645
-16.236248
-16.159853
-16.083458
-16.083458
-15.930667
-15.777875
-15.70148
-15.548688
-15.472293
-15.395898
-15.319503
-15.243108
-15.090316
-15.013921
-14.937524
-14.937524
-14.784734
-14.708339
-14.631944
-14.555548
-14.479153
-14.326362
-14.249966
-14.17357
-14.249966
-14.249966
-14.097176
-13.944385
-13.867989
-13.791594
-13.715198
-13.638802
-13.5624075
-13.5624075
-13.4860115
-13.4860115
-13.3332205
-13.104033
-12.951243
-12.951243
-13.027639
-13.027639
-12.951243
-12.722056
-12.569265
-12.416475
-12.34008
-12.34008
-12.34008
-12.34008
-12.187288
-12.110893
-12.034497
-12.034497
-11.958103
-11.805312
-11.728916
-11.728916
-11.65252
-11.576125
-11.423335
-11.346939
-11.270543
-11.194148
-11.117752
-11.041357
-10.964962
-10.888567
-10.812171
-10.65938
-10.582984
-10.582984
-10.582984
-10.582984
-10.506589
-10.430194
-10.353799
-10.353799
-10.353799
-10.353799
-10.277403
-10.201007
-10.124612
-10.124612
-10.048216
-10.048216
-9.971822
-9.895426
-9.742635
-9.742635
-9.666239
-9.666239
-9.589844
-9.513448
-9.437054
-9.437054
-9.284262
-9.207867
-9.207867
-9.207867
-9.284262
-9.207867
-9.131471
-9.131471
-9.055076
-9.055076
-8.97868
-8.902286
-8.902286
-8.82589
-8.82589
-8.82589
-8.749494
-8.673099
-8.596703
-8.596703
-8.520308
-8.443912
-8.367517
-8.2911215
-8.2911215
-8.2911215
-8.13833
-8.061934
-7.9855394
-7.9855394
-7.9855394
-7.9855394
-7.9091434
-7.8327484
-7.7563534
-7.6799574
-7.6799574
-7.5271664
-7.5271664
-7.5271664
-7.5271664
-7.5271664
-7.3743753
-7.2979803
-7.2979803
-7.3743753
-7.3743753
-7.3743753
-7.2979803
-7.1451893
-7.0687943
-7.0687943
-7.1451893
-7.2215853
-7.1451893
-7.0687943
-6.9923983
-6.916003
-6.916003
-6.916003
-6.916003
-6.916003
-6.839608
-6.763212
-6.686817
-6.610421
-6.610421
-6.686817
-6.686817
-6.686817
-6.610421
-6.534026
-6.534026
-6.45763
-6.45763
-6.381235
-6.228444
-6.228444
-6.30484
-6.381235
-6.381235
-6.30484
-6.30484
-6.30484
-6.30484
-6.228444
-6.228444
-6.152049
-6.152049
-6.075653
-5.999258
-5.999258
-5.922863
-5.922863
-5.922863
-5.846467
-5.770072
-5.770072
-5.770072
-5.770072
-5.693677
-5.617281
-5.617281
-5.617281
-5.617281
-5.617281
-5.617281
-5.617281
-5.617281
-5.540885
-5.46449
-5.388095
-5.388095
-5.311699
-5.311699
-5.235304
-5.158908
-5.158908
-5.235304
-5.235304
-5.235304
-5.158908
-5.006117
-4.929722
-4.929722
-4.853327
-4.853327
-4.929722
-5.006117
-5.006117
-4.929722
-4.776931
-4.776931
-4.776931
-4.776931
-4.700536
-4.62414
-4.62414
-4.62414
-4.62414
-4.62414
-4.62414
-4.62414
-4.62414
-4.5477448
-4.471349
-4.5477448
-4.62414
-4.62414
-4.62414
-4.5477448
-4.5477448
-4.62414
-4.700536
-4.62414
-4.471349
-4.3949537
-4.471349
-4.471349
-4.5477448
-4.5477448
-4.471349
-4.471349
-4.471349
-4.471349
-4.471349
-4.5477448
-4.5477448
-4.3949537
-4.2421627
-4.2421627
-4.3185587
-4.3949537
-4.3949537
-4.3185587
-4.3185587
-4.3185587
-4.3949537
-4.3185587
-4.2421627
-4.2421627
-4.3185587
-4.3185587
-4.2421627
-4.2421627
-4.1657667
-4.2421627
-4.3185587
-4.3185587
-4.2421627
-4.1657667
-4.1657667
-4.1657667
-4.2421627
-4.3185587
-4.3185587
-4.3185587
-4.3185587
-4.3185587
-4.3185587
-4.3185587
-4.3185587
-4.3185587
-4.3185587
-4.2421627
-4.1657667
-4.1657667
-4.1657667
-4.2421627
-4.2421627
-4.2421627
-4.3185587
-4.3185587
-4.3185587
-4.2421627
-4.2421627
-4.2421627
-4.2421627
-4.2421627
-4.2421627
-4.2421627
-4.3185587
-4.3949537
-4.3949537
-4.3949537
-4.3185587
-4.3185587
-4.3949537
-4.5477448
-4.5477448
-4.471349
-4.3949537
-4.3185587
-4.3185587
-4.3185587
-4.3185587
-4.3185587
-4.471349
-4.471349
-4.3949537
-4.3949537
-4.3949537
-4.3949537
-4.3949537
-4.3949537
-4.471349
-4.5477448
-4.5477448
-4.5477448
-4.5477448
-4.471349
-4.471349
-4.3949537
-4.3185587
-4.3185587
-4.3185587
-4.3949537
-4.471349
-4.5477448
-4.5477448
-4.5477448
-4.5477448
-4.5477448
-4.471349
-4.471349
-4.471349
-4.5477448
-4.62414
-4.700536
-4.700536
-4.776931
-4.776931
-4.853327
-4.853327
-4.853327
-4.853327
-4.853327
-4.853327
-4.853327
-4.853327
-4.853327
-4.929722
-4.929722
-4.929722
-4.929722
-5.006117
-5.006117
-5.082513
-5.006117
-5.006117
-5.006117
-5.006117
-5.006117
-5.082513
-5.235304
-5.311699
-5.311699
-5.311699
-5.311699
-5.388095
-5.540885
-5.540885
-5.540885
-5.540885
-5.540885
-5.693677
-5.846467
-5.922863
-5.922863
-5.922863
-5.999258
-5.999258
-6.075653
-6.228444
-6.30484
-6.45763
-6.686817
-6.839608
-6.916003
-6.916003
-6.916003
-6.9923983
-7.1451893
-7.3743753
-7.4507713
-7.4507713
-7.5271664
-7.6035614
-7.7563534
-7.8327484
-7.9091434
-7.9855394
-8.061934
-8.061934
-8.2147255
-8.367517
-8.520308
-8.596703
-8.596703
-8.596703
-8.596703
-8.673099
-8.673099
-8.749494
-8.673099
-8.673099
-8.596703
-8.596703
-8.673099
-8.749494
-8.82589
-8.82589
-8.902286
-8.97868
-8.97868
-9.131471
-9.131471
-9.207867
-9.207867
-9.207867
-9.284262
-9.207867
-9.207867
-9.131471
-9.207867
-9.284262
-9.360658
-9.284262
-9.360658
-9.513448
-9.513448
-9.513448
-9.437054
-9.437054
-9.513448
-9.589844
-9.589844
-9.666239
-9.589844
-9.437054
-9.437054
-9.437054
-9.437054
-9.437054
-9.437054
-9.437054
-9.437054
-9.513448
-9.513448
-9.513448
-9.513448
-9.589844
-9.589844
-9.589844
-9.513448
-9.437054
-9.360658
-9.360658
-9.284262
-9.284262
-9.284262
-9.284262
-9.360658
-9.360658
-9.437054
-9.360658
-9.284262
-9.207867
-9.207867
-9.284262
-9.437054
-9.437054
-9.513448
-9.589844
-9.666239
-9.742635
-9.666239
-9.589844
-9.513448
-9.513448
-9.589844
-9.666239
-9.742635
-9.742635
-9.666239
-9.666239
-9.589844
-9.589844
-9.589844
-9.589844
-9.589844
-9.666239
-9.742635
-9.742635
-9.742635
-9.666239
-9.666239
-9.666239
-9.742635
-9.81903
-9.81903
-9.971822
-10.048216
-10.124612
-10.124612
-10.124612
-10.124612
-10.124612
-10.201007
-10.353799
-10.506589
-10.582984
-10.65938
-10.735775
-10.888567
-11.041357
-11.117752
-11.194148
-11.270543
-11.346939
-11.499729
-11.576125
-11.65252
-11.728916
-11.728916
-11.728916
-11.805312
-11.881707
-11.958103
-11.958103
-11.958103
-11.958103
-11.958103
-12.034497
-12.110893
-12.110893
-12.187288
-12.187288
-12.263684
-12.187288
-12.187288
-12.187288
-12.34008
-12.416475
-12.492871
-12.416475
-12.416475
-12.492871
-12.569265
-12.569265
-12.722056
-12.722056
-12.798452
-12.798452
-12.874848
-12.874848
-12.798452
-12.798452
-12.874848
-12.874848
-12.874848
-12.874848
-12.874848
-12.874848
-12.951243
-13.027639
-13.027639
-13.104033
-13.104033
-13.104033
-13.027639
-13.104033
-13.104033
-13.180429
-13.180429
-13.104033
-13.027639
-13.104033
-13.180429
-13.256825
-13.256825
-13.256825
-13.180429
-13.180429
-13.180429
-13.256825
-13.3332205
-13.3332205
-13.256825
-13.180429
-13.180429
-13.256825
-13.256825
-13.256825
-13.256825
-13.256825
-13.256825
-13.3332205
-13.256825
-13.256825
-13.256825
-13.3332205
-13.409616
-13.409616
-13.3332205
-13.256825
-13.256825
-13.256825
-13.3332205
-13.3332205
-13.409616
-13.409616
-13.409616
-13.3332205
-13.3332205
-13.409616
-13.4860115
-13.4860115
-13.409616
-13.409616
-13.4860115
-13.4860115
-13.4860115
-13.4860115
-13.4860115
-13.4860115
-13.409616
-13.409616
-13.4860115
-13.4860115
-13.4860115
-13.4860115
-13.5624075
-13.5624075
-13.5624075
-13.4860115
-13.4860115
-13.4860115
-13.5624075
-13.5624075
-13.5624075
-13.638802
-13.638802
-13.5624075
-13.5624075
-13.5624075
-13.638802
-13.638802
-13.715198
-13.791594
-13.791594
-13.715198
-13.638802
-13.638802
-13.715198
-13.715198
-13.791594
-13.791594
-13.867989
-13.867989
-13.791594
-13.791594
-13.715198
-13.791594
-13.791594
-13.791594
-13.867989
-13.944385
-13.944385
-13.944385
-13.867989
-13.944385
-13.944385
-13.944385
-13.867989
-13.867989
-13.791594
-13.867989
-13.944385
-13.944385
-14.02078
-14.097176
-14.097176
-14.097176
-14.02078
-14.02078
-14.097176
-14.097176
-14.097176
-14.097176
-14.097176
-14.17357
-14.249966
-14.17357
-14.097176
-14.097176
-14.17357
-14.249966
-14.17357
-14.097176
-14.097176
-14.097176
-14.17357
-14.249966
-14.249966
-14.326362
-14.326362
-14.326362
-14.17357
-14.097176
-14.17357
-14.249966
-14.249966
-14.249966
-14.249966
-14.249966
-14.326362
-14.326362
-14.326362
-14.326362
-14.326362
-14.326362
-14.326362
-14.326362
-14.326362
-14.249966
-14.249966
-14.249966
-14.249966
-14.326362
-14.402757
-14.402757
-14.326362
-14.326362
-14.326362
-14.326362
-14.249966
-14.249966
-14.249966
-14.249966
-14.249966
-14.249966
-14.326362
-14.402757
-14.479153
-14.555548
-14.479153
-14.479153
-14.479153
-14.479153
-14.479153
-14.479153
-14.479153
-14.555548
-14.631944
-14.708339
-14.708339
-14.555548
-14.402757
-14.326362
-14.326362
-14.402757
-14.479153
-14.555548
-14.555548
-14.479153
-14.479153
-14.479153
-14.555548
-14.555548
-14.555548
-14.555548
-14.479153
-14.479153
-14.479153
-14.555548
-14.479153
-14.479153
-14.479153
-14.479153
-14.479153
-14.402757
-14.402757
-14.402757
-14.479153
-14.479153
-14.479153
-14.479153
-14.555548
-14.631944
-14.555548
-14.555548
-14.555548
-14.555548
-14.555548
-14.555548
-14.631944
-14.631944
-14.555548
-14.555548
-14.555548
-14.479153
-14.479153
-14.555548
-14.631944
-14.708339
-14.708339
-14.631944
-14.631944
-14.631944
-14.708339
-14.708339
-14.708339
-14.708339
-14.708339
-14.631944
-14.631944
-14.631944
-14.631944
-14.631944
-14.631944
-14.631944
-14.708339
-14.708339
-14.708339
-14.708339
-14.784734
-14.784734
-14.708339
-14.631944
-14.555548
-14.555548
-14.555548
-14.631944
-14.708339
-14.784734
-14.784734
-14.784734
-14.784734
-14.784734
-14.784734
-14.861131
-14.861131
-14.861131
-14.861131
-14.861131
-14.861131
-14.861131
-14.861131
-14.861131
-14.861131
-14.937524
-14.937524
-14.937524
-14.861131
-14.937524
-14.937524
-15.013921
-14.937524
-14.861131
-14.937524
-15.013921
-15.090316
-15.166711
-15.090316
-15.090316
-15.090316
-15.090316
-15.166711
-15.243108
-15.243108
-15.166711
-15.166711
-15.166711
-15.319503
-15.319503
-15.243108
-15.166711
-15.166711
-15.243108
-15.319503
-15.319503
-15.319503
-15.395898
-15.472293
-15.472293
-15.548688
-15.548688
-15.548688
-15.548688
-15.548688
-15.625083
-15.70148
-15.70148
-15.548688
-15.472293
-15.472293
-15.548688
-15.548688
-15.548688
-15.625083
-15.625083
-15.625083
-15.625083
-15.625083
-15.625083
-15.70148
-15.85427
-15.85427
-15.85427
-15.777875
-15.70148
-15.625083
-15.625083
-15.70148
-15.777875
-15.777875
-15.777875
-15.777875
-15.85427
-15.930667
-15.930667
-15.930667
-15.85427
-15.777875
-15.777875
-15.777875
-15.777875
-15.777875
-15.777875
-15.777875
-15.777875
-15.930667
-16.007061
-16.083458
-16.007061
-16.007061
-16.007061
-16.083458
-16.083458
-16.083458
-16.083458
-16.007061
-16.007061
-16.007061
-16.083458
-16.159853
-16.159853
-16.083458
-16.083458
-16.083458
-16.083458
-16.007061
-16.007061
-16.007061
-16.007061
-16.083458
-16.083458
-16.159853
-16.159853
-16.083458
-16.083458
-16.007061
-16.007061
-16.083458
-16.083458
-16.083458
-16.083458
-16.083458
-16.083458
-16.083458
-16.007061
-16.083458
-16.083458
-16.159853
-16.159853
-16.159853
-16.159853
-16.083458
-16.083458
-16.083458
-16.236248
-16.312645
-16.236248
-16.159853
-16.083458
-16.083458
-16.083458
-16.083458
-16.083458
-16.083458
-16.083458
-16.083458
-16.083458
-16.083458
-16.083458
-16.083458
-16.007061
-16.007061
-16.083458
-16.159853
-16.236248
-16.159853
-16.083458
-16.083458
-16.007061
-16.007061
-16.007061
-16.083458
-16.083458
-16.083458
-16.083458
-16.083458
-16.007061
-15.930667
-15.930667
-16.007061
-16.007061
-15.930667
-15.85427
-15.85427
-15.930667
-15.930667
-15.930667
-15.85427
-15.777875
-15.777875
-15.70148
-15.777875
-15.777875
-15.777875
-15.777875
-15.70148
-15.625083
-15.548688
-15.548688
-15.548688
-15.472293
-15.548688
-15.548688
-15.548688
-15.472293
-15.395898
-15.395898
-15.395898
-15.395898
-15.395898
-15.472293
-15.472293
-15.472293
-15.395898
-15.319503
-15.319503
-15.395898
-15.395898
-15.395898
-15.395898
-15.395898
-15.472293
-15.395898
-15.395898
-15.395898
-15.395898
-15.395898
-15.319503
-15.319503
-15.319503
-15.319503
-15.319503
-15.243108
-15.166711
-15.090316
-15.090316
-15.166711
-15.243108
-15.243108
-15.166711
-15.090316
-15.090316
-15.090316
-15.090316
-15.013921
-15.013921
-14.937524
-14.937524
-14.937524
-15.013921
-15.013921
-14.937524
-14.937524
-14.861131
-14.937524
-14.937524
-14.937524
-14.937524
-14.861131
-14.937524
-14.937524
-14.937524
-14.937524
-14.937524
-14.937524
-14.861131
-14.861131
-14.784734
-14.708339
-14.708339
-14.784734
-14.861131
-14.861131
-14.708339
-14.631944
-14.631944
-14.631944
-14.631944
-14.631944
-14.631944
-14.631944
-14.631944
-14.631944
-14.555548
-14.479153
-14.479153
-14.479153
-14.402757
-14.249966
-14.17357
-14.17357
-14.17357
-14.097176
-13.944385
-13.944385
-13.944385
-13.867989
-13.715198
-13.4860115
-13.409616
-13.256825
-13.180429
-13.104033
-13.104033
-13.104033
-12.951243
-12.798452
-12.645661
-12.569265
-12.569265
-12.569265
-12.492871
-12.416475
-12.263684
-12.263684
-12.187288
-12.187288
-12.187288
-12.187288
-12.110893
-12.110893
-12.034497
-11.958103
-11.881707
-11.881707
-11.881707
-11.958103
-11.958103
-11.881707
-11.881707
-11.805312
-11.805312
-11.805312
-11.805312
-11.881707
-11.881707
-11.881707
-11.881707
-11.881707
-11.805312
-11.805312
-11.728916
-11.805312
-11.881707
-11.881707
-11.881707
-11.881707
-11.881707
-11.805312
-11.881707
-11.881707
-11.958103
-11.958103
-11.881707
-11.881707
-11.958103
-11.958103
-11.958103
-11.958103
-11.958103
-12.034497
-12.187288
-12.34008
-12.34008
-12.263684
-12.187288
-12.187288
-12.187288
-12.187288
-12.263684
-12.34008
-12.416475
-12.416475
-12.416475
-12.416475
-12.34008
-12.34008
-12.34008
-12.34008
-12.416475
-12.492871
-12.569265
-12.645661
-12.645661
-12.569265
-12.569265
-12.569265
-12.645661
-12.722056
-12.722056
-12.722056
-12.798452
-12.798452
-12.798452
-12.798452
-12.874848
-12.874848
-12.874848
-12.874848
-12.798452
-12.798452
-12.798452
-12.798452
-12.722056
-12.645661
-12.722056
-12.798452
-12.798452
-12.798452
-12.722056
-12.722056
-12.722056
-12.798452
-12.798452
-12.874848
-12.798452
-12.798452
-12.798452
-12.874848
-12.874848
-12.722056
-12.645661
-12.645661
-12.722056
-12.798452
-12.798452
-12.722056
-12.645661
-12.645661
-12.645661
-12.645661
-12.722056
-12.722056
-12.645661
-12.645661
-12.569265
-12.569265
-12.569265
-12.569265
-12.492871
-12.492871
-12.492871
-12.569265
-12.492871
-12.416475
-12.34008
-12.187288
-12.263684
-12.263684
-12.34008
-12.263684
-12.263684
-12.263684
-12.263684
-12.263684
-12.187288
-12.187288
-12.110893
-12.110893
-12.110893
-12.110893
-12.110893
-12.034497
-12.034497
-11.958103
-11.958103
-11.958103
-11.958103
-11.958103
-12.034497
-12.034497
-11.958103
-11.958103
-11.881707
-11.881707
-11.805312
-11.805312
-11.958103
-11.958103
-11.958103
-11.881707
-11.805312
-11.805312
-11.805312
-11.805312
-11.881707
-11.958103
-11.881707
-11.881707
-11.805312
-11.881707
-11.958103
-11.958103
-11.958103
-11.958103
-11.958103
-11.958103
-11.881707
-11.881707
-11.881707
-11.958103
-11.881707
-11.805312
-11.65252
-11.65252
-11.728916
-11.805312
-11.728916
-11.65252
-11.576125
-11.65252
-11.65252
-11.728916
-11.65252
-11.576125
-11.499729
-11.499729
-11.423335
-11.423335
-11.423335
-11.423335
-11.423335
-11.423335
-11.346939
-11.270543
-11.270543
-11.270543
-11.270543
-11.194148
-11.194148
-11.117752
-11.041357
-11.041357
-11.117752
-11.194148
-11.194148
-11.194148
-11.194148
-11.117752
-11.117752
-10.964962
-10.964962
-10.964962
-10.964962
-10.888567
-10.812171
-10.812171
-10.888567
-10.964962
-10.964962
-10.888567
-10.812171
-10.812171
-10.812171
-10.888567
-10.888567
-10.888567
-10.812171
-10.812171
-10.812171
-10.812171
-10.812171
-10.735775
-10.735775
-10.812171
-10.888567
-10.888567
-10.812171
-10.735775
-10.65938
-10.582984
-10.582984
-10.65938
-10.735775
-10.65938
-10.582984
-10.582984
-10.65938
-10.65938
-10.65938
-10.582984
-10.506589
-10.506589
-10.506589
-10.506589
-10.506589
-10.582984
-10.582984
-10.506589
-10.506589
-10.582984
-10.582984
-10.582984
-10.506589
-10.506589
-10.582984
-10.65938
-10.65938
-10.582984
-10.582984
-10.582984
-10.582984
-10.582984
-10.65938
-10.735775
-10.735775
-10.65938
-10.582984
-10.582984
-10.65938
-10.65938
-10.735775
-10.735775
-10.65938
-10.65938
-10.582984
-10.582984
-10.65938
-10.735775
-10.735775
-10.735775
-10.65938
-10.582984
-10.506589
-10.582984
-10.65938
-10.735775
-10.735775
-10.65938
-10.735775
-10.735775
-10.735775
-10.735775
-10.735775
-10.735775
-10.735775
-10.65938
-10.65938
-10.735775
-10.812171
-10.812171
-10.812171
-10.812171
-10.812171
-10.812171
-10.735775
-10.735775
-10.812171
-10.812171
-10.888567
-10.888567
-10.888567
-10.812171
-10.812171
-10.735775
-10.735775
-10.735775
-10.812171
-10.888567
-10.964962
-11.041357
-10.964962
-10.888567
-10.888567
-10.964962
-10.964962
-10.964962
-10.812171
-10.812171
-10.812171
-10.964962
-10.964962
-10.964962
-10.888567
-10.888567
-10.964962
-11.041357
-10.964962
-10.888567
-10.888567
-10.964962
-10.964962
-10.964962
-10.964962
-10.964962
-10.964962
-10.964962
-10.964962
-11.041357
-10.964962
-10.964962
-11.117752
-11.117752
-11.117752
-10.964962
-10.888567
-10.964962
-11.041357
-11.117752
-11.117752
-11.117752
-11.117752
-11.194148
-11.270543
-11.270543
-11.194148
-11.041357
-11.041357
-11.041357
-11.194148
-11.270543
-11.270543
-11.194148
-11.194148
-11.194148
-11.194148
-11.194148
-11.270543
-11.346939
-11.423335
-11.423335
-11.423335
-11.423335
-11.423335
-11.346939
-11.270543
-11.270543
-11.346939
-11.423335
-11.499729
-11.499729
-11.423335
-11.346939
-11.346939
-11.346939
-11.346939
-11.270543
-11.270543
-11.270543
-11.346939
-11.423335
-11.423335
-11.423335
-11.423335
-11.346939
-11.423335
-11.499729
-11.576125
-11.499729
-11.423335
-11.423335
-11.499729
-11.423335
-11.423335
-11.423335
-11.423335
-11.499729
-11.499729
-11.499729
-11.499729
-11.499729
-11.576125
-11.576125
-11.576125
-11.65252
-11.65252
-11.65252
-11.576125
-11.576125
-11.65252
-11.65252
-11.728916
-11.728916
-11.65252
-11.728916
-11.728916
-11.65252
-11.65252
-11.728916
-11.805312
-11.881707
-11.881707
-11.728916
-11.728916
-11.728916
-11.805312
-11.881707
-11.805312
-11.728916
-11.728916
-11.805312
-11.958103
-11.958103
-11.881707
-11.805312
-11.728916
-11.805312
-11.881707
-11.881707
-11.881707
-11.881707
-11.881707
-11.881707
-11.958103
-11.958103
-11.958103
-11.958103
-11.881707
-11.881707
-11.881707
-11.958103
-12.034497
-12.034497
-12.034497
-12.034497
-12.034497
-12.034497
-12.034497
-12.034497
-12.034497
-12.034497
-12.034497
-12.187288
-12.187288
-12.263684
-12.263684
-12.263684
-12.263684
-12.187288
-12.110893
-12.034497
-12.110893
-12.187288
-12.263684
-12.263684
-12.263684
-12.187288
-12.187288
-12.110893
-12.110893
-12.187288
-12.110893
-12.110893
-12.034497
-12.034497
-12.110893
-12.187288
-12.187288
-12.187288
-12.187288
-12.187288
-12.187288
-12.110893
-12.110893
-12.110893
-12.110893
-12.034497
-12.034497
-12.110893
-12.187288
-12.187288
-12.187288
-12.110893
-12.110893
-12.034497
-11.958103
-11.881707
-11.881707
-11.958103
-12.034497
-12.110893
-12.110893
-12.110893
-12.034497
-11.958103
-11.958103
-11.958103
-12.034497
-12.034497
-12.034497
-12.034497
-12.110893
-12.110893
-12.034497
-11.958103
-11.958103
-12.034497
-12.034497
-12.034497
-11.881707
-11.805312
-11.881707
-11.958103
-11.958103
-11.958103
-11.881707
-11.881707
-11.881707
-11.958103
-11.958103
-11.958103
-11.958103
-11.958103
-11.958103
-11.881707
-11.805312
-11.728916
-11.65252
-11.576125
-11.576125
-11.65252
-11.728916
-11.65252
-11.576125
-11.576125
-11.65252
-11.728916
-11.728916
-11.728916
-11.65252
-11.65252
-11.65252
-11.65252
-11.65252
-11.576125
-11.576125
-11.65252
-11.65252
-11.65252
-11.65252
-11.65252
-11.576125
-11.576125
-11.576125
-11.576125
-11.576125
-11.576125
-11.576125
-11.499729
-11.499729
-11.499729
-11.499729
-11.499729
-11.423335
-11.423335
-11.499729
-11.499729
-11.576125
-11.499729
-11.423335
-11.423335
-11.499729
-11.499729
-11.499729
-11.499729
-11.423335
-11.346939
-11.346939
-11.346939
-11.346939
-11.346939
-11.346939
-11.346939
-11.346939
-11.346939
-11.346939
-11.270543
-11.270543
-11.270543
-11.270543
-11.270543
-11.270543
-11.346939
-11.270543
-11.194148
-11.117752
-11.041357
-11.117752
-11.194148
-11.194148
-11.117752
-11.041357
-11.117752
-11.117752
-11.117752
-11.041357
-10.964962
-10.964962
-11.041357
-11.041357
-11.041357
-11.041357
-11.041357
-11.041357
-11.041357
-10.964962
-10.888567
-10.888567
-10.964962
-11.041357
-11.117752
-10.964962
-10.812171
-10.812171
-10.812171
-10.888567
-10.888567
-10.888567
-10.888567
-10.812171
-10.812171
-10.735775
-10.65938
-10.582984
-10.582984
-10.582984
-10.65938
-10.735775
-10.735775
-10.582984
-10.506589
-10.506589
-10.506589
-10.506589
-10.506589
-10.506589
-10.506589
-10.430194
-10.353799
-10.430194
-10.506589
-10.506589
-10.430194
-10.430194
-10.353799
-10.353799
-10.353799
-10.277403
-10.277403
-10.277403
-10.277403
-10.277403
-10.201007
-10.201007
-10.277403
-10.353799
-10.277403
-10.201007
-10.124612
-10.048216
-9.971822
-9.971822
-9.895426
-9.971822
-9.971822
-9.895426
-9.81903
-9.742635
-9.742635
-9.742635
-9.742635
-9.742635
-9.666239
-9.742635
-9.81903
-9.81903
-9.666239
-9.589844
-9.666239
-9.666239
-9.666239
-9.589844
-9.589844
-9.589844
-9.589844
-9.666239
-9.589844
-9.589844
-9.437054
-9.360658
-9.437054
-9.437054
-9.437054
-9.360658
-9.360658
-9.360658
-9.360658
-9.284262
-9.284262
-9.207867
-9.131471
-9.131471
-9.131471
-9.131471
-9.131471
-9.207867
-9.131471
-9.131471
-9.131471
-9.131471
-9.131471
-9.131471
-9.055076
-8.902286
-8.82589
-8.82589
-8.902286
-8.902286
-8.902286
-8.902286
-8.82589
-8.749494
-8.673099
-8.749494
-8.749494
-8.749494
-8.596703
-8.520308
-8.520308
-8.520308
-8.520308
-8.443912
-8.367517
-8.367517
-8.367517
-8.367517
-8.2911215
-8.2911215
-8.2911215
-8.2147255
-8.13833
-8.13833
-8.2147255
-8.2147255
-8.2147255
-8.2147255
-8.13833
-8.061934
-8.061934
-7.9855394
-7.9855394
-7.9855394
-8.061934
-8.061934
-8.061934
-8.061934
-7.9855394
-7.9091434
-7.9091434
-7.9091434
-7.9091434
-7.8327484
-7.8327484
-7.7563534
-7.7563534
-7.7563534
-7.6799574
-7.6799574
-7.6035614
-7.6035614
-7.6035614
-7.6035614
-7.6035614
-7.5271664
-7.5271664
-7.5271664
-7.5271664
-7.4507713
-7.4507713
-7.4507713
-7.3743753
-7.2979803
-7.2979803
-7.2979803
-7.3743753
-7.3743753
-7.2979803
-7.2215853
-7.1451893
-6.9923983
-6.916003
-6.9923983
-6.9923983
-6.9923983
-6.916003
-6.916003
-6.839608
-6.839608
-6.916003
-6.916003
-6.839608
-6.763212
-6.686817
-6.610421
-6.610421
-6.610421
-6.610421
-6.610421
-6.610421
-6.534026
-6.534026
-6.534026
-6.534026
-6.45763
-6.45763
-6.45763
-6.45763
-6.45763
-6.381235
-6.381235
-6.30484
-6.30484
-6.381235
-6.381235
-6.30484
-6.228444
-6.228444
-6.228444
-6.228444
-6.30484
-6.30484
-6.30484
-6.228444
-6.152049
-6.152049
-6.228444
-6.228444
-6.152049
-6.075653
-6.075653
-6.075653
-6.075653
-5.999258
-5.922863
-5.922863
-5.922863
-5.922863
-5.846467
-5.846467
-5.846467
-5.922863
-5.846467
-5.846467
-5.846467
-5.846467
-5.846467
-5.693677
-5.617281
-5.540885
-5.617281
-5.617281
-5.540885
-5.540885
-5.540885
-5.540885
-5.540885
-5.46449
-5.46449
-5.46449
-5.540885
-5.46449
-5.388095
-5.388095
-5.311699
-5.311699
-5.311699
-5.311699
-5.311699
-5.311699
-5.235304
-5.235304
-5.235304
-5.235304
-5.311699
-5.235304
-5.235304
-5.158908
-5.235304
-5.311699
-5.235304
-5.158908
-5.006117
-4.929722
-5.006117
-5.082513
-5.082513
-5.006117
-4.929722
-4.929722
-4.929722
-4.929722
-4.929722
-4.929722
-4.853327
-4.853327
-4.853327
-4.853327
-4.776931
-4.700536
-4.700536
-4.700536
-4.700536
-4.700536
-4.700536
-4.5477448
-4.471349
-4.471349
-4.5477448
-4.5477448
-4.5477448
-4.5477448
-4.471349
-4.3949537
-4.2421627
-4.1657667
-4.2421627
-4.2421627
-4.3185587
-4.2421627
-4.2421627
-4.1657667
-4.2421627
-4.3185587
-4.3185587
-4.3185587
-4.2421627
-4.2421627
-4.3185587
-4.3185587
-4.3949537
-4.3185587
-4.2421627
-4.2421627
-4.2421627
-4.1657667
-4.1657667
-4.1657667
-4.1657667
-4.1657667
-4.1657667
-4.2421627
-4.2421627
-4.1657667
-4.1657667
-4.0893717
-4.0893717
-4.0129766
-4.0129766
-4.0129766
-4.0893717
-4.0893717
-3.936581
-3.8601859
-3.936581
-4.0129766
-3.936581
-3.8601859
-3.8601859
-3.8601859
-3.936581
-3.8601859
-3.8601859
-3.8601859
-3.8601859
-3.8601859
-3.7837903
-3.7837903
-3.7073944
-3.7073944
-3.7837903
-3.7837903
-3.7837903
-3.7837903
-3.7073944
-3.7073944
-3.7073944
-3.7073944
-3.7073944
-3.6309988
-3.5546038
-3.5546038
-3.6309988
-3.4018128
-2.9434402
-2.7906492
-3.0198357
-3.4018128
-3.5546038
-3.4782083
-3.4018128
-3.3254173
-3.4018128
-3.4018128
-3.3254173
-3.2490218
-3.3254173
-3.4018128
-3.4018128
-3.3254173
-3.2490218
-3.2490218
-3.2490218
-3.2490218
-3.2490218
-3.1726267
-3.0962307
-3.0962307
-3.1726267
-3.1726267
-3.0962307
-3.0962307
-3.0962307
-3.0962307
-3.0962307
-3.0962307
-3.0198357
-3.0198357
-3.0198357
-2.9434402
-2.8670447
-2.7906492
-2.7906492
-2.7906492
-2.7906492
-2.7142537
-2.7142537
-2.7142537
-2.7142537
-2.7142537
-2.6378586
-2.5614629
-2.5614629
-2.5614629
-2.5614629
-2.5614629
-2.4850676
-2.5614629
-2.6378586
-2.6378586
-2.6378586
-2.4850676
-2.4850676
-2.4850676
-2.4850676
-2.4850676
-2.4850676
-2.408672
-2.4850676
-2.408672
-2.408672
-2.408672
-2.3322766
-2.3322766
-2.3322766
-2.3322766
-2.255881
-2.1794858
-2.10309
-2.10309
-2.0266948
-2.10309
-2.10309
-2.10309
-2.0266948
-2.0266948
-2.10309
-2.10309
-2.0266948
-1.9502995
-1.9502995
-1.9502995
-2.0266948
-2.0266948
-1.9502995
-1.7975085
-1.721113
-1.721113
-1.721113
-1.721113
-1.721113
-1.721113
-1.7975085
-1.7975085
-1.721113
-1.6447177
-1.6447177
-1.6447177
-1.6447177
-1.5683222
-1.4155314
-1.4155314
-1.4155314
-1.4919267
-1.4919267
-1.4919267
-1.4919267
-1.4155314
-1.4155314
-1.4155314
-1.4155314
-1.3391356
-1.3391356
-1.1863451
-1.1863451
-1.1863451
-1.1863451
-1.1099494
-1.1099494
-1.1099494
-1.1099494
-1.0335541
-0.88076305
-0.88076305
-0.95715857
-1.0335541
-1.1099494
-1.0335541
-0.95715857
-0.88076305
-0.88076305
-0.88076305
-0.88076305
-0.8043678
-0.72797227
-0.65157676
-0.65157676
-0.72797227
-0.72797227
-0.65157676
-0.57518125
-0.49878597
-0.49878597
-0.49878597
-0.57518125
-0.57518125
-0.49878597
-0.49878597
-0.49878597
-0.49878597
-0.42239046
-0.26959956
-0.19320405
-0.19320405
-0.26959956
-0.19320405
-0.26959956
-0.19320405
-0.19320405
-0.19320405
-0.11680877
-0.04041326
0.03598225
0.03598225
-0.04041326
-0.11680877
-0.04041326
0.11237764
0.18877316
0.11237764
0.03598225
0.11237764
0.18877316
0.26516855
0.26516855
0.26516855
0.34156394
0.41795945
0.34156394
0.34156394
0.26516855
0.26516855
0.34156394
0.41795945
0.4943549
0.4943549
0.5707503
0.4943549
0.4943549
0.4943549
0.5707503
0.64714575
0.64714575
0.5707503
0.4943549
0.4943549
0.5707503
0.64714575
0.7235412
0.7235412
0.7235412
0.64714575
0.7235412
0.7235412
0.7235412
0.7235412
0.7235412
0.7235412
0.64714575
0.7235412
0.7235412
0.79993665
0.79993665
0.79993665
0.79993665
0.79993665
0.79993665
0.8763321
0.95272756
0.95272756
0.8763321
0.79993665
0.8763321
0.95272756
0.95272756
0.95272756
0.8763321
0.8763321
0.95272756
1.0291231
1.0291231
0.95272756
0.95272756
1.0291231
1.0291231
1.1055185
1.1055185
1.1055185
1.1055185
1.0291231
1.0291231
1.0291231
1.0291231
1.0291231
1.0291231
1.0291231
0.95272756
1.0291231
1.1819139
1.2583094
1.2583094
1.2583094
1.2583094
1.1055185
1.1055185
1.2583094
1.3347048
1.2583094
1.1819139
1.1819139
1.1819139
1.2583094
1.2583094
1.2583094
1.1819139
1.1819139
1.1819139
1.1055185
1.1055185
1.1055185
1.1819139
1.1819139
1.1055185
1.1819139
1.1819139
1.1055185
1.1055185
1.1055185
1.1819139
1.1819139
1.2583094
1.3347048
1.4874957
1.4874957
1.3347048
1.2583094
1.2583094
1.2583094
1.2583094
1.2583094
1.2583094
1.2583094
1.3347048
1.4111003
1.4111003
1.4874957
1.4874957
1.4111003
1.4111003
1.4874957
1.6402866
1.716682
1.6402866
1.6402866
1.6402866
1.716682
1.7930775
1.8694729
1.8694729
1.8694729
1.9458684
1.9458684
1.9458684
2.0222638
2.0986593
2.0986593
2.0986593
2.0986593
2.0986593
2.1750546
2.1750546
2.1750546
2.1750546
2.1750546
2.25145
2.25145
2.3278456
2.25145
2.25145
2.25145
2.25145
2.3278456
2.404241
2.404241
2.4806366
2.4806366
2.4806366
2.4806366
2.4806366
2.4806366
2.5570319
2.6334274
2.5570319
2.5570319
2.5570319
2.5570319
2.6334274
2.7098227
2.7862182
2.8626137
2.8626137
2.9390092
2.8626137
2.8626137
2.8626137
3.0154047
3.0918002
3.0918002
3.1681955
3.1681955
3.1681955
3.244591
3.3209863
3.3973818
3.3973818
3.3973818
3.4737773
3.3973818
3.3973818
3.3209863
3.3973818
3.5501726
3.626568
3.626568
3.7029636
3.7029636
3.779359
3.779359
3.779359
3.779359
3.8557546
3.8557546
3.8557546
3.8557546
3.8557546
3.93215
3.93215
3.93215
4.084941
4.161336
4.161336
4.161336
4.237732
4.314127
4.3905225
4.314127
4.237732
4.237732
4.237732
4.3905225
4.466918
4.466918
4.466918
4.5433135
4.696104
4.696104
4.619709
4.5433135
4.5433135
4.619709
4.696104
4.696104
4.696104
4.696104
4.619709
4.696104
4.7725
4.848895
4.848895
4.9252906
4.9252906
5.001686
5.001686
5.001686
5.001686
5.0780816
5.0780816
5.001686
5.0780816
5.0780816
5.0780816
5.001686
5.001686
5.0780816
5.154477
5.2308726
5.154477
5.154477
5.154477
5.154477
5.0780816
5.154477
5.2308726
5.307268
5.307268
5.307268
5.307268
5.460059
5.460059
5.460059
5.460059
5.460059
5.383663
5.383663
5.460059
5.536454
5.536454
5.536454
5.460059
5.460059
5.536454
5.536454
5.612849
5.612849
5.689245
5.689245
5.689245
5.612849
5.689245
5.8420362
5.8420362
5.7656403
5.612849
5.612849
5.7656403
5.7656403
5.7656403
5.7656403
5.8420362
5.8420362
5.8420362
5.7656403
5.7656403
5.8420362
5.9184313
5.9184313
5.9184313
5.9184313
5.9184313
5.9184313
5.9184313
5.9184313
5.9948273
5.9184313
5.9184313
5.9184313
5.9184313
5.9948273
6.0712223
6.1476173
6.1476173
6.0712223
6.0712223
5.9948273
5.9948273
5.9948273
6.0712223
6.0712223
6.0712223
5.9948273
6.0712223
6.1476173
6.1476173
6.0712223
6.0712223
6.0712223
6.1476173
6.0712223
6.0712223
6.1476173
6.2240133
6.2240133
6.2240133
6.2240133
6.2240133
6.1476173
6.1476173
6.0712223
6.1476173
6.1476173
6.1476173
6.1476173
6.0712223
6.1476173
6.2240133
6.3004084
6.3004084
6.2240133
6.2240133
6.1476173
6.0712223
6.0712223
6.1476173
6.2240133
6.2240133
6.2240133
6.3004084
6.3768044
6.3768044
6.3004084
6.2240133
6.2240133
6.3004084
6.3768044
6.3768044
6.3004084
6.2240133
6.1476173
6.1476173
6.1476173
6.2240133
6.2240133
6.2240133
6.2240133
6.3004084
6.3004084
6.3004084
6.2240133
6.1476173
6.1476173
6.1476173
6.1476173
6.2240133
6.2240133
6.2240133
6.1476173
6.1476173
6.0712223
6.1476173
6.2240133
6.2240133
6.2240133
6.1476173
6.0712223
6.1476173
6.2240133
6.2240133
6.2240133
6.2240133
6.2240133
6.2240133
6.1476173
6.1476173
6.2240133
6.2240133
6.1476173
6.1476173
6.1476173
6.2240133
6.2240133
6.2240133
6.1476173
6.2240133
6.3004084
6.3768044
6.3768044
6.3004084
6.2240133
6.3004084
6.3768044
6.3768044
6.3004084
6.3004084
6.3004084
6.3004084
6.3004084
6.3004084
6.3004084
6.3004084
6.3004084
6.3768044
6.4531994
6.5295944
6.5295944
6.6059904
6.6059904
6.6823864
6.6823864
6.6823864
6.6823864
6.6823864
6.6823864
6.6823864
6.6823864
6.6823864
6.6823864
6.6823864
6.6823864
6.6059904
6.6059904
6.6823864
6.7587814
6.7587814
6.7587814
6.8351765
6.8351765
6.8351765
6.7587814
6.7587814
6.8351765
6.8351765
6.8351765
6.8351765
6.8351765
6.8351765
6.8351765
6.8351765
6.8351765
6.8351765
6.8351765
6.8351765
6.9115725
6.9115725
6.9879675
6.9879675
6.9879675
6.9115725
6.9115725
6.9115725
6.9115725
6.9115725
6.9115725
6.9115725
6.9115725
6.7587814
6.7587814
6.8351765
6.8351765
6.8351765
6.7587814
6.7587814
6.8351765
6.9115725
6.9115725
6.8351765
6.8351765
6.9115725
6.9115725
6.9115725
6.9115725
6.9115725
6.8351765
6.8351765
6.8351765
6.8351765
6.8351765
6.7587814
6.7587814
6.7587814
6.7587814
6.6823864
6.6059904
6.6823864
6.7587814
6.8351765
6.7587814
6.7587814
6.7587814
6.8351765
6.9115725
6.9115725
6.9115725
6.7587814
6.7587814
6.7587814
6.8351765
6.8351765
6.8351765
6.6823864
6.6823864
6.7587814
6.8351765
6.7587814
6.6823864
6.6823864
6.6823864
6.7587814
6.7587814
6.8351765
6.8351765
6.8351765
6.7587814
6.7587814
6.7587814
6.8351765
6.8351765
6.8351765
6.8351765
6.8351765
6.9115725
6.8351765
6.8351765
6.9115725
6.9115725
6.9115725
6.9879675
6.9879675
6.9879675
6.9879675
6.9115725
6.9115725
6.8351765
6.7587814
6.8351765
6.9115725
6.9879675
6.9879675
6.9879675
6.9879675
6.9115725
6.9115725
6.9879675
6.9879675
6.9115725
6.9115725
6.9879675
6.9879675
6.9879675
6.9115725
6.9879675
6.9879675
7.0643635
7.0643635
7.0643635
7.0643635
6.9879675
6.9879675
7.0643635
7.0643635
7.1407585
7.2171545
7.2171545
7.2171545
7.1407585
7.0643635
7.0643635
6.9879675
6.9879675
7.0643635
7.0643635
7.1407585
7.0643635
7.0643635
7.0643635
7.0643635
7.0643635
7.0643635
6.9879675
6.9879675
6.9879675
7.0643635
7.1407585
7.1407585
7.1407585
7.1407585
7.1407585
7.1407585
7.2171545
7.1407585
7.1407585
7.1407585
7.2171545
7.2935495
7.2171545
7.1407585
7.1407585
7.0643635
7.0643635
7.0643635
6.9879675
6.9879675
7.0643635
7.1407585
7.1407585
7.1407585
7.0643635
7.1407585
7.2171545
7.2171545
7.2171545
7.2171545
7.1407585
7.2171545
7.2171545
7.2935495
7.2171545
7.0643635
7.1407585
7.1407585
7.1407585
7.0643635
7.0643635
7.0643635
7.2171545
7.2935495
7.2935495
7.2171545
7.2171545
7.2171545
7.2171545
7.2171545
7.2171545
7.0643635
7.0643635
7.0643635
7.1407585
7.2935495
7.2171545
7.1407585
7.0643635
7.0643635
7.0643635
7.1407585
7.1407585
7.1407585
7.2171545
7.1407585
7.1407585
7.1407585
7.0643635
6.9879675
6.9879675
6.9879675
7.0643635
7.0643635
7.0643635
6.9879675
6.9115725
6.8351765
6.8351765
6.7587814
6.7587814
6.7587814
6.8351765
6.8351765
6.8351765
6.8351765
6.8351765
6.8351765
6.7587814
6.7587814
6.7587814
6.9115725
6.9115725
6.9115725
6.9115725
6.9115725
6.9115725
6.9115725
6.9115725
6.9879675
6.9879675
6.9879675
6.9115725
6.9115725
6.9115725
6.8351765
6.8351765
6.7587814
6.7587814
6.8351765
6.9115725
6.9115725
6.7587814
6.6823864
6.7587814
6.9115725
6.9115725
6.8351765
6.7587814
6.6823864
6.6823864
6.7587814
6.8351765
6.8351765
6.9115725
6.9115725
6.9115725
6.8351765
6.6823864
6.6823864
6.6823864
6.8351765
6.9115725
6.8351765
6.7587814
6.7587814
6.7587814
6.7587814
6.6823864
6.6823864
6.6823864
6.6823864
6.7587814
6.7587814
6.7587814
6.6823864
6.6059904
6.6059904
6.6823864
6.6823864
6.6823864
6.7587814
6.7587814
6.7587814
6.7587814
6.7587814
6.7587814
6.6823864
6.6823864
6.6823864
6.6823864
6.7587814
6.7587814
6.7587814
6.6823864
6.6823864
6.6823864
6.6823864
6.6823864
6.6823864
6.6823864
6.6823864
6.6823864
6.7587814
6.8351765
6.9115725
6.9115725
6.8351765
6.8351765
6.9115725
6.8351765
6.7587814
6.6823864
6.7587814
6.8351765
6.9115725
6.9115725
6.8351765
6.8351765
6.9115725
6.9115725
6.9115725
6.8351765
6.7587814
6.7587814
6.9115725
6.9879675
6.9879675
6.9879675
6.9879675
6.9879675
6.9879675
6.9879675
6.9115725
6.9115725
6.9115725
6.9115725
6.8351765
6.8351765
6.9115725
6.9115725
6.9115725
6.9115725
6.9115725
6.8351765
6.7587814
6.7587814
6.7587814
6.8351765
6.8351765
6.8351765
6.8351765
6.9115725
6.9115725
6.8351765
6.7587814
6.8351765
6.9115725
6.9115725
6.9115725
6.8351765
6.8351765
6.8351765
6.8351765
6.8351765
6.9115725
6.9115725
6.9115725
6.9115725
6.8351765
6.7587814
6.6823864
6.6059904
6.6059904
6.6823864
6.6823864
6.6823864
6.6059904
6.5295944
6.5295944
6.5295944
6.5295944
6.4531994
6.4531994
6.4531994
6.5295944
6.5295944
6.5295944
6.5295944
6.5295944
6.5295944
6.4531994
6.4531994
6.5295944
6.6059904
6.6059904
6.4531994
6.3768044
6.3768044
6.3768044
6.3768044
6.3768044
6.3768044
6.3004084
6.3004084
6.3004084
6.3004084
6.3768044
6.3768044
6.4531994
6.4531994
6.3768044
6.3004084
6.2240133
6.2240133
6.2240133
6.3004084
6.3004084
6.3004084
6.2240133
6.2240133
6.2240133
6.3004084
6.3004084
6.3004084
6.2240133
6.2240133
6.1476173
6.1476173
6.2240133
6.1476173
6.0712223
5.9948273
5.9948273
6.0712223
6.0712223
6.0712223
5.9948273
5.9948273
6.0712223
6.0712223
6.0712223
5.9948273
5.9184313
5.8420362
5.8420362
5.8420362
5.7656403
5.7656403
5.689245
5.612849
5.612849
5.612849
5.689245
5.689245
5.689245
5.689245
5.612849
5.612849
5.536454
5.536454
5.612849
5.612849
5.612849
5.460059
5.383663
5.383663
5.383663
5.460059
5.460059
5.460059
5.383663
5.307268
5.307268
5.383663
5.307268
5.2308726
5.0780816
5.0780816
5.0780816
5.0780816
5.0780816
5.001686
4.9252906
5.001686
5.0780816
5.001686
5.001686
4.9252906
4.848895
4.848895
4.9252906
5.001686
5.001686
4.9252906
4.848895
4.7725
4.7725
4.7725
4.7725
4.7725
4.696104
4.7725
4.7725
4.7725
4.619709
4.5433135
4.5433135
4.619709
4.5433135
4.5433135
4.466918
4.466918
4.466918
4.3905225
4.3905225
4.3905225
4.3905225
4.3905225
4.3905225
4.314127
4.314127
4.314127
4.3905225
4.3905225
4.314127
4.237732
4.161336
4.084941
4.084941
4.084941
4.161336
4.084941
4.0085454
3.93215
3.93215
3.93215
4.0085454
4.084941
4.0085454
3.93215
3.8557546
3.8557546
3.93215
4.0085454
3.93215
3.7029636
3.626568
3.626568
3.626568
3.626568
3.5501726
3.5501726
3.5501726
3.5501726
3.5501726
3.626568
3.626568
3.626568
3.5501726
3.626568
3.626568
3.5501726
3.3209863
3.244591
3.3209863
3.3973818
3.3973818
3.3209863
3.244591
3.244591
3.244591
3.1681955
3.0918002
3.1681955
3.244591
3.3209863
3.3209863
3.244591
3.1681955
3.1681955
3.1681955
3.0918002
3.0918002
3.0154047
3.0154047
3.0154047
3.0154047
3.0154047
2.9390092
2.9390092
2.8626137
2.8626137
2.8626137
2.8626137
2.8626137
2.7862182
2.7862182
2.8626137
2.7862182
2.7098227
2.7098227
2.7098227
2.7098227
2.7862182
2.7862182
2.7862182
2.8626137
2.8626137
2.7862182
2.7862182
2.7098227
2.7862182
2.8626137
2.8626137
2.7098227
2.5570319
2.5570319
2.7098227
2.7862182
2.7862182
2.7098227
2.6334274
2.7098227
2.7098227
2.7862182
2.8626137
2.8626137
2.7862182
2.7098227
2.7098227
2.7098227
2.7098227
2.7862182
2.7862182
2.8626137
2.7862182
2.8626137
2.8626137
2.8626137
2.8626137
2.9390092
2.9390092
3.0154047
3.0154047
3.0918002
3.0154047
2.9390092
2.9390092
2.9390092
2.9390092
2.9390092
2.9390092
2.9390092
2.9390092
2.9390092
2.9390092
3.0154047
3.0154047
3.0154047
3.0918002
3.0918002
3.1681955
3.0918002
3.0154047
3.0154047
3.0918002
3.1681955
3.244591
3.244591
3.1681955
3.1681955
3.1681955
3.244591
3.3209863
3.244591
3.1681955
3.244591
3.5501726
3.626568
3.3973818
3.0918002
3.0154047
3.0918002
3.244591
3.3209863
3.3209863
3.244591
3.1681955
3.244591
3.3209863
3.3973818
3.3209863
3.244591
3.244591
3.244591
3.244591
3.244591
3.1681955
3.1681955
3.244591
3.244591
3.244591
3.244591
3.1681955
3.1681955
3.1681955
3.3209863
3.3973818
3.3973818
3.244591
3.1681955
3.0918002
3.0918002
3.1681955
3.1681955
3.244591
3.1681955
3.1681955
3.1681955
3.1681955
3.244591
3.1681955
3.0918002
3.0918002
3.0918002
3.1681955
3.1681955
3.244591
3.244591
3.1681955
3.0918002
3.0154047
3.0154047
3.0154047
3.0154047
3.1681955
3.1681955
3.1681955
3.0918002
3.0918002
3.0918002
3.0154047
3.0918002
3.0918002
3.0918002
3.0154047
2.9390092
2.9390092
3.0154047
3.0918002
3.0918002
3.0918002
3.0918002
2.9390092
2.8626137
2.8626137
2.9390092
3.0154047
3.0154047
3.0154047
3.0154047
3.0154047
3.0154047
2.9390092
2.9390092
2.9390092
2.9390092
2.8626137
2.7862182
2.7862182
2.7098227
2.7098227
2.7098227
2.6334274
2.7098227
2.7862182
2.7862182
2.7862182
2.7862182
2.7862182
2.7862182
2.7862182
2.7862182
2.6334274
2.4806366
2.4806366
2.5570319
2.6334274
2.6334274
2.4806366
2.3278456
2.25145
2.3278456
2.3278456
2.25145
2.1750546
2.1750546
2.25145
2.25145
2.25145
2.1750546
2.0986593
2.0222638
2.0222638
2.0222638
1.7930775
1.716682
1.6402866
1.6402866
1.6402866
1.5638912
1.4111003
1.4111003
1.4874957
1.5638912
1.4874957
1.3347048
1.2583094
1.2583094
1.1819139
1.1819139
1.1055185
1.0291231
0.79993665
0.64714575
0.64714575
0.64714575
0.64714575
0.5707503
0.4943549
0.4943549
0.4943549
0.41795945
0.34156394
0.26516855
0.18877316
0.11237764
0.11237764
0.03598225
-0.11680877
-0.26959956
-0.34599495
-0.26959956
-0.19320405
-0.26959956
-0.34599495
-0.42239046
-0.49878597
-0.49878597
-0.49878597
-0.49878597
-0.57518125
-0.65157676
-0.72797227
-0.72797227
-0.8043678
-0.8043678
-0.88076305
-0.8043678
-0.88076305
-0.95715857
-1.0335541
-1.0335541
-0.95715857
-0.95715857
-1.0335541
-1.1099494
-1.2627404
-1.2627404
-1.3391356
-1.3391356
-1.2627404
-1.2627404
-1.2627404
-1.3391356
-1.4155314
-1.4919267
-1.4155314
-1.4919267
-1.4919267
-1.5683222
-1.6447177
-1.6447177
-1.6447177
-1.721113
-1.721113
-1.7975085
-1.7975085
-1.9502995
-1.9502995
-1.9502995
-1.873904
-1.7975085
-1.873904
-1.873904
-1.873904
-1.873904
-2.0266948
-2.10309
-2.10309
-2.10309
-2.10309
-2.1794858
-2.1794858
-2.255881
-2.255881
-2.3322766
-2.408672
-2.4850676
-2.5614629
-2.5614629
-2.5614629
-2.5614629
-2.6378586
-2.7142537
-2.7906492
-2.8670447
-2.7906492
-2.8670447
-2.8670447
-2.9434402
-3.0198357
-3.0198357
-3.0962307
-3.1726267
-3.1726267
-3.1726267
-3.1726267
-3.1726267
-3.0962307
-3.0962307
-3.1726267
-3.2490218
-3.2490218
-3.2490218
-3.1726267
-3.1726267
-3.2490218
-3.3254173
-3.3254173
-3.4018128
-3.4018128
-3.3254173
-3.3254173
-3.3254173
-3.4018128
-3.5546038
-3.4782083
-3.4018128
-3.3254173
-3.4782083
-3.5546038
-3.6309988
-3.5546038
-3.5546038
-3.5546038
-3.6309988
-3.6309988
-3.6309988
-3.6309988
-3.6309988
-3.5546038
-3.4782083
-3.4018128
-3.3254173
-3.3254173
-3.3254173
-3.2490218
-3.1726267
-3.0962307
-3.0962307
-3.0198357
-2.8670447
-2.7906492
-2.7906492
-2.7906492
-2.7906492
-2.5614629
-2.408672
-2.3322766
-2.255881
-2.10309
-1.9502995
-1.721113
-1.6447177
-1.4919267
-1.2627404
-1.1099494
-1.0335541
-1.0335541
-0.88076305
-0.72797227
-0.57518125
-0.49878597
-0.34599495
-0.26959956
-0.04041326
0.18877316
0.41795945
0.5707503
0.64714575
0.7235412
0.8763321
1.0291231
1.1055185
1.1819139
1.2583094
1.3347048
1.4111003
1.5638912
1.716682
1.8694729
2.0222638
2.0986593
2.25145
2.3278456
2.404241
2.5570319
2.6334274
2.6334274
2.6334274
2.7098227
2.7862182
2.9390092
2.9390092
3.0154047
3.0918002
3.244591
3.3973818
3.3973818
3.3973818
3.4737773
3.626568
3.7029636
3.8557546
3.93215
3.93215
4.0085454
4.161336
4.237732
4.314127
4.3905225
4.466918
4.466918
4.466918
4.466918
4.619709
4.696104
4.7725
4.9252906
5.001686
5.0780816
5.0780816
5.0780816
5.0780816
5.154477
5.2308726
5.307268
5.307268
5.2308726
5.2308726
5.307268
5.460059
5.612849
5.612849
5.536454
5.536454
5.536454
5.536454
5.536454
5.460059
5.460059
5.536454
5.536454
5.460059
5.383663
5.383663
5.460059
5.536454
5.536454
5.536454
5.460059
5.383663
5.383663
5.383663
5.383663
5.383663
5.460059
5.460059
5.460059
5.383663
5.307268
5.307268
5.307268
5.307268
5.154477
5.0780816
5.001686
5.0780816
5.0780816
5.0780816
5.001686
4.9252906
4.848895
4.848895
4.848895
4.9252906
4.848895
4.848895
4.7725
4.7725
4.696104
4.619709
4.619709
4.5433135
4.466918
4.314127
4.237732
4.237732
4.161336
4.084941
4.0085454
3.93215
4.0085454
4.084941
4.0085454
3.8557546
3.7029636
3.626568
3.5501726
3.4737773
3.3209863
3.1681955
3.0154047
2.9390092
2.9390092
2.9390092
2.8626137
2.7862182
2.5570319
2.4806366
2.404241
2.3278456
2.1750546
1.9458684
1.8694729
1.716682
1.6402866
1.4874957
1.3347048
1.1819139
1.0291231
1.0291231
0.95272756
0.95272756
0.8763321
0.79993665
0.64714575
0.4943549
0.34156394
0.26516855
0.18877316
0.11237764
-0.04041326
-0.11680877
-0.19320405
-0.26959956
-0.42239046
-0.49878597
-0.57518125
-0.57518125
-0.57518125
-0.65157676
-0.88076305
-1.0335541
-1.1863451
-1.2627404
-1.1863451
-1.2627404
-1.3391356
-1.4155314
-1.5683222
-1.5683222
-1.6447177
-1.721113
-1.7975085
-1.873904
-2.0266948
-2.10309
-2.10309
-2.1794858
-2.255881
-2.3322766
-2.3322766
-2.408672
-2.4850676
-2.5614629
-2.7142537
-2.7142537
-2.5614629
-2.5614629
-2.6378586
-2.7906492
-2.8670447
-2.9434402
-2.9434402
-3.0198357
-3.0962307
-3.1726267
-3.1726267
-3.0962307
-3.0962307
-3.0962307
-3.0962307
-3.1726267
-3.2490218
-3.1726267
-3.0962307
-3.0962307
-3.0198357
-3.0198357
-3.0962307
-3.0198357
-3.0198357
-3.0198357
-3.0198357
-3.0198357
-3.0198357
-3.0198357
-2.9434402
-2.8670447
-2.8670447
-2.8670447
-2.9434402
-2.9434402
-2.7906492
-2.7142537
-2.7142537
-2.7142537
-2.6378586
-2.5614629
-2.4850676
-2.4850676
-2.408672
-2.3322766
-2.3322766
-2.3322766
-2.255881
-2.255881
-2.1794858
-2.1794858
-2.10309
-2.10309
-2.10309
-2.10309
-2.10309
-2.10309
-2.10309
-2.0266948
-1.9502995
-1.873904
-1.721113
-1.721113
-1.6447177
-1.6447177
-1.6447177
-1.721113
-1.873904
-1.7975085
-1.721113
-1.5683222
-1.5683222
-1.6447177
-1.721113
-1.721113
-1.721113
-1.5683222
-1.5683222
-1.4919267
-1.4919267
-1.4155314
-1.4155314
-1.4919267
-1.4919267
-1.4919267
-1.2627404
-1.0335541
-0.95715857
-1.1863451
-1.4155314
-1.4155314
-1.3391356
-1.1863451
-1.1863451
-1.1863451
-1.2627404
-1.2627404
-1.1863451
-1.1863451
-1.2627404
-1.2627404
-1.1099494
-1.0335541
-1.1099494
-1.1863451
-1.1863451
-1.1863451
-1.1863451
-1.1863451
-1.1099494
-1.1099494
-1.1099494
-1.0335541
-0.95715857
-0.95715857
-1.0335541
-1.1099494
-1.1099494
-0.95715857
-0.88076305
-0.88076305
-0.88076305
-0.8043678
-0.8043678
-0.8043678
-0.8043678
-0.88076305
-0.8043678
-0.72797227
-0.72797227
-0.72797227
-0.72797227
-0.65157676
-0.57518125
-0.49878597
-0.49878597
-0.57518125
-0.49878597
-0.42239046
-0.34599495
-0.26959956
-0.19320405
-0.19320405
-0.19320405
-0.11680877
-0.11680877
-0.04041326
0.03598225
0.03598225
0.11237764
0.11237764
0.11237764
0.11237764
0.18877316
0.26516855
0.41795945
0.4943549
0.4943549
0.5707503
0.5707503
0.64714575
0.7235412
0.64714575
0.5707503
0.64714575
0.79993665
0.8763321
0.95272756
0.95272756
1.0291231
1.1055185
1.1819139
1.3347048
1.4111003
1.4111003
1.3347048
1.3347048
1.4111003
1.5638912
1.5638912
1.5638912
1.716682
1.7930775
1.7930775
1.8694729
1.9458684
2.0222638
2.0986593
2.0986593
2.0986593
2.0986593
2.1750546
2.25145
2.404241
2.4806366
2.4806366
2.4806366
2.5570319
2.6334274
2.6334274
2.6334274
2.6334274
2.6334274
2.7862182
2.8626137
2.8626137
2.8626137
2.8626137
2.9390092
3.0154047
3.0918002
3.1681955
3.244591
3.3209863
3.3209863
3.3973818
3.4737773
3.4737773
3.4737773
3.4737773
3.626568
3.626568
3.626568
3.626568
3.626568
3.626568
3.7029636
3.626568
3.626568
3.7029636
3.779359
3.8557546
3.8557546
3.93215
3.8557546
3.8557546
3.8557546
3.93215
4.0085454
4.0085454
3.93215
3.93215
3.93215
4.0085454
4.0085454
4.084941
4.0085454
3.93215
3.93215
4.0085454
4.0085454
4.0085454
3.93215
3.93215
3.93215
4.0085454
4.0085454
4.084941
4.084941
4.0085454
3.8557546
3.779359
3.779359
3.8557546
3.8557546
3.8557546
3.779359
3.779359
3.7029636
3.7029636
3.7029636
3.779359
3.7029636
3.7029636
3.7029636
3.626568
3.7029636
3.779359
3.779359
3.7029636
3.5501726
3.3973818
3.4737773
3.4737773
3.4737773
3.4737773
3.5501726
3.5501726
3.626568
3.5501726
3.3973818
3.244591
3.3209863
3.3209863
3.3973818
3.3973818
3.3209863
3.244591
3.244591
3.244591
3.3209863
3.3209863
3.3209863
3.3209863
3.244591
3.244591
3.244591
3.1681955
3.0918002
3.1681955
3.1681955
3.1681955
3.1681955
3.0918002
3.0918002
3.0918002
3.0918002
3.0154047
2.9390092
3.0154047
3.0918002
3.1681955
3.0918002
3.0154047
2.8626137
2.7862182
2.7862182
2.7862182
2.7098227
2.6334274
2.7098227
2.7862182
2.7862182
2.7098227
2.5570319
2.5570319
2.5570319
2.6334274
2.6334274
2.5570319
2.6334274
2.6334274
2.6334274
2.6334274
2.6334274
2.7098227
2.6334274
2.6334274
2.6334274
2.6334274
2.6334274
2.7098227
2.7862182
2.7862182
2.7862182
2.7862182
2.7862182
2.7098227
2.7862182
2.8626137
2.9390092
2.9390092
3.0154047
3.0154047
3.0154047
3.0154047
3.0154047
3.0918002
3.0918002
3.0918002
3.244591
3.3209863
3.3209863
3.244591
3.244591
