# Supplementary material for: Performances of the PIPER scalable child human body model in accident reconstruction
Source: PLoS One. 2017 Nov 14;12(11):e0187916. doi: 10.1371/journal.pone.0187916 (PMC5685610; doi:10.1371/journal.pone.0187916)
Supplement: S2 Data — This zip folder contains input accelerations for reproducibility of the accident reconstruction. Also, the readings from the dummy sensor are reported for reproducibility of the calculations. (ZIP) [file pone.0187916.s010.zip › CHANNEL/RAC02.037]

Test object number          :1
Name of the channel         :Pelvis Acceleration Y
Laboratory channel code     :14PELV0000Q6ACYP
Customer channel code       :14PELV0000Q6ACYP
Channel code                :14PELV0000Q6ACYP
Unit                        :m/(s*s)
Direction                   :Y
Dimension                   :AC
Transducer type             :EG300X
Pre-filter type             :4.00kHz 6pole Butterworth for rate 20000 (1.3)
Cut off frequency           :4000.0
Channel frequency class     :2000
Channel amplitude class     :2500.0
Reference channel           :implicit
Reference channel name      :NOVALUE
Data source                 :transducer
Data status                 :ok
Sampling interval           :5.0E-5
Bit resolution              :16
.ValidationRemark           :Une valeur � 0.06925 sec d�passe la limite CAC choisie.
Time of first sample        :-0.2
Number of samples           :34000
First global maximum value  :2514.0012
Time of maximum value       :0.06929998
First global minimum value  :-288.61313
Time of minimum value       :0.06964998
Start offset interval       :-0.1
End offset interval         :-0.05
-2.8963208
-2.8197007
-2.7430806
-2.66646
-2.66646
-2.8197007
-2.8963208
-2.8963208
-2.7430806
-2.58984
-2.58984
-2.7430806
-2.8197007
-2.8197007
-2.7430806
-2.58984
-2.5132198
-2.4365997
-2.5132198
-2.58984
-2.58984
-2.66646
-2.58984
-2.58984
-2.66646
-2.66646
-2.7430806
-2.7430806
-2.7430806
-2.7430806
-2.66646
-2.66646
-2.66646
-2.7430806
-2.8963208
-2.8197007
-2.66646
-2.4365997
-2.3599792
-2.3599792
-2.4365997
-2.5132198
-2.66646
-2.66646
-2.5132198
-2.3599792
-2.3599792
-2.5132198
-2.66646
-2.66646
-2.58984
-2.4365997
-2.4365997
-2.4365997
-2.5132198
-2.5132198
-2.5132198
-2.4365997
-2.4365997
-2.4365997
-2.5132198
-2.58984
-2.58984
-2.4365997
-2.3599792
-2.3599792
-2.5132198
-2.5132198
-2.4365997
-2.4365997
-2.5132198
-2.58984
-2.58984
-2.5132198
-2.5132198
-2.4365997
-2.283359
-2.3599792
-2.4365997
-2.5132198
-2.4365997
-2.4365997
-2.3599792
-2.283359
-2.206739
-2.1301188
-2.206739
-2.3599792
-2.283359
-2.1301188
-1.9768786
-1.9002581
-2.0534983
-2.1301188
-2.283359
-2.283359
-2.283359
-2.283359
-2.283359
-2.283359
-2.283359
-2.206739
-2.206739
-2.206739
-2.206739
-2.283359
-2.3599792
-2.4365997
-2.4365997
-2.283359
-2.1301188
-2.206739
-2.283359
-2.3599792
-2.206739
-2.1301188
-2.283359
-2.4365997
-2.3599792
-2.206739
-2.0534983
-1.9768786
-1.9768786
-1.9768786
-1.9768786
-1.9002581
-1.9768786
-1.9768786
-1.9768786
-1.9768786
-2.1301188
-2.1301188
-2.1301188
-2.1301188
-2.0534983
-1.9768786
-1.9768786
-1.9002581
-1.9768786
-1.9002581
-1.823638
-1.7470174
-1.7470174
-1.823638
-1.823638
-1.7470174
-1.6703978
-1.7470174
-1.823638
-1.9768786
-1.9002581
-1.6703978
-1.5937772
-1.5937772
-1.7470174
-1.823638
-1.823638
-1.823638
-1.9002581
-1.9768786
-2.0534983
-2.0534983
-1.9768786
-1.823638
-1.823638
-1.823638
-1.823638
-1.823638
-1.7470174
-1.7470174
-1.6703978
-1.5937772
-1.5937772
-1.6703978
-1.9002581
-2.0534983
-2.0534983
-1.9002581
-1.823638
-1.9002581
-1.9768786
-1.9768786
-1.823638
-1.6703978
-1.5937772
-1.7470174
-1.9002581
-2.0534983
-1.9768786
-1.9002581
-1.823638
-1.9002581
-1.9768786
-1.9002581
-1.823638
-1.9002581
-1.9002581
-1.823638
-1.7470174
-1.6703978
-1.7470174
-1.7470174
-1.7470174
-1.6703978
-1.6703978
-1.7470174
-1.7470174
-1.9002581
-2.0534983
-2.0534983
-1.9768786
-1.9002581
-1.9002581
-1.9002581
-1.9002581
-1.823638
-1.7470174
-1.6703978
-1.7470174
-1.9002581
-1.9002581
-1.823638
-1.7470174
-1.823638
-1.9768786
-2.0534983
-1.9768786
-1.823638
-1.7470174
-1.7470174
-1.9002581
-1.9002581
-1.823638
-1.823638
-1.823638
-1.9002581
-1.9768786
-1.9768786
-1.9002581
-1.823638
-1.7470174
-1.6703978
-1.5937772
-1.5937772
-1.6703978
-1.6703978
-1.4405367
-1.3639164
-1.4405367
-1.5937772
-1.5937772
-1.6703978
-1.5937772
-1.4405367
-1.2106762
-1.2106762
-1.3639164
-1.5171571
-1.5171571
-1.5171571
-1.4405367
-1.3639164
-1.3639164
-1.3639164
-1.4405367
-1.4405367
-1.3639164
-1.2872965
-1.3639164
-1.5171571
-1.5937772
-1.5171571
-1.2872965
-1.2106762
-1.2106762
-1.3639164
-1.4405367
-1.3639164
-1.3639164
-1.3639164
-1.4405367
-1.4405367
-1.3639164
-1.2106762
-1.2106762
-1.2106762
-1.2872965
-1.3639164
-1.5171571
-1.5171571
-1.4405367
-1.4405367
-1.4405367
-1.5171571
-1.5171571
-1.4405367
-1.2872965
-1.2872965
-1.3639164
-1.4405367
-1.4405367
-1.2872965
-1.1340559
-1.1340559
-1.2106762
-1.2106762
-1.1340559
-1.0574355
-1.1340559
-1.2106762
-1.1340559
-1.1340559
-1.0574355
-1.0574355
-1.1340559
-1.1340559
-1.2106762
-1.2106762
-1.2872965
-1.3639164
-1.3639164
-1.2872965
-1.2106762
-1.2106762
-1.2106762
-1.2106762
-1.2106762
-1.1340559
-1.1340559
-1.2106762
-1.3639164
-1.5171571
-1.5937772
-1.5937772
-1.4405367
-1.2872965
-1.2872965
-1.4405367
-1.5937772
-1.5171571
-1.3639164
-1.2872965
-1.1340559
-1.0574355
-1.0574355
-1.1340559
-1.1340559
-1.1340559
-1.1340559
-1.0574355
-1.0574355
-1.1340559
-1.1340559
-1.1340559
-1.1340559
-1.1340559
-1.0574355
-1.0574355
-1.1340559
-1.3639164
-1.4405367
-1.4405367
-1.2872965
-1.1340559
-1.1340559
-1.2106762
-1.2872965
-1.2106762
-1.2872965
-1.2872965
-1.2106762
-1.0574355
-1.1340559
-1.3639164
-1.5171571
-1.3639164
-1.0574355
-0.98081565
-1.0574355
-1.1340559
-1.1340559
-1.0574355
-0.98081565
-0.98081565
-1.1340559
-1.2872965
-1.2872965
-1.1340559
-1.0574355
-1.1340559
-1.1340559
-0.98081565
-0.82757497
-0.82757497
-0.9041953
-1.0574355
-1.0574355
-0.98081565
-0.98081565
-0.9041953
-0.9041953
-0.9041953
-0.98081565
-0.98081565
-0.98081565
-0.98081565
-0.98081565
-0.98081565
-1.0574355
-1.0574355
-0.98081565
-0.9041953
-0.82757497
-0.82757497
-0.98081565
-0.98081565
-0.98081565
-0.82757497
-0.7509546
-0.7509546
-0.82757497
-0.98081565
-1.0574355
-1.0574355
-0.98081565
-0.98081565
-1.0574355
-1.0574355
-0.98081565
-0.9041953
-0.9041953
-1.1340559
-1.2106762
-1.2106762
-1.0574355
-0.98081565
-1.0574355
-1.1340559
-1.2106762
-1.2872965
-1.2106762
-1.1340559
-1.0574355
-1.1340559
-1.2872965
-1.3639164
-1.2872965
-1.1340559
-1.0574355
-1.0574355
-1.2106762
-1.3639164
-1.4405367
-1.3639164
-1.2872965
-1.2872965
-1.2872965
-1.2106762
-1.2106762
-1.3639164
-1.5171571
-1.5937772
-1.4405367
-1.2872965
-1.0574355
-1.1340559
-1.2106762
-1.2106762
-1.2106762
-1.2106762
-1.2106762
-1.2106762
-1.2872965
-1.2872965
-1.2872965
-1.2872965
-1.2872965
-1.2872965
-1.2872965
-1.2106762
-1.2872965
-1.3639164
-1.3639164
-1.3639164
-1.3639164
-1.4405367
-1.3639164
-1.3639164
-1.3639164
-1.4405367
-1.5171571
-1.4405367
-1.2872965
-1.1340559
-1.0574355
-1.2106762
-1.3639164
-1.5171571
-1.4405367
-1.2872965
-1.2872965
-1.4405367
-1.5171571
-1.4405367
-1.3639164
-1.3639164
-1.4405367
-1.5171571
-1.5937772
-1.5937772
-1.6703978
-1.5937772
-1.4405367
-1.3639164
-1.4405367
-1.5171571
-1.5171571
-1.5171571
-1.3639164
-1.3639164
-1.4405367
-1.5171571
-1.5171571
-1.4405367
-1.4405367
-1.5171571
-1.5171571
-1.3639164
-1.3639164
-1.5171571
-1.5937772
-1.5171571
-1.3639164
-1.3639164
-1.4405367
-1.5171571
-1.5937772
-1.5171571
-1.4405367
-1.2872965
-1.2872965
-1.3639164
-1.5171571
-1.5937772
-1.5171571
-1.4405367
-1.4405367
-1.4405367
-1.3639164
-1.2872965
-1.2872965
-1.2872965
-1.2872965
-1.2106762
-1.2872965
-1.3639164
-1.4405367
-1.3639164
-1.3639164
-1.3639164
-1.5171571
-1.5937772
-1.5171571
-1.3639164
-1.2872965
-1.2872965
-1.3639164
-1.5171571
-1.5937772
-1.6703978
-1.6703978
-1.5937772
-1.4405367
-1.3639164
-1.3639164
-1.4405367
-1.5171571
-1.4405367
-1.3639164
-1.3639164
-1.4405367
-1.5171571
-1.5171571
-1.5937772
-1.5937772
-1.5937772
-1.5937772
-1.6703978
-1.6703978
-1.5937772
-1.5937772
-1.5937772
-1.6703978
-1.6703978
-1.6703978
-1.6703978
-1.6703978
-1.6703978
-1.6703978
-1.6703978
-1.5937772
-1.5937772
-1.5171571
-1.4405367
-1.3639164
-1.4405367
-1.5937772
-1.6703978
-1.6703978
-1.6703978
-1.6703978
-1.7470174
-1.823638
-1.9002581
-1.9002581
-1.823638
-1.6703978
-1.6703978
-1.6703978
-1.823638
-1.9002581
-1.9002581
-1.7470174
-1.7470174
-1.7470174
-1.823638
-1.823638
-1.823638
-1.823638
-1.823638
-1.823638
-1.7470174
-1.5937772
-1.5171571
-1.4405367
-1.5937772
-1.7470174
-1.9002581
-1.9768786
-1.9768786
-1.9002581
-1.823638
-1.6703978
-1.6703978
-1.7470174
-1.7470174
-1.6703978
-1.5937772
-1.5171571
-1.4405367
-1.4405367
-1.4405367
-1.4405367
-1.5171571
-1.5937772
-1.5937772
-1.5937772
-1.5171571
-1.4405367
-1.3639164
-1.4405367
-1.5171571
-1.5937772
-1.5937772
-1.5937772
-1.5937772
-1.5937772
-1.5937772
-1.5937772
-1.5171571
-1.4405367
-1.5171571
-1.7470174
-1.9768786
-1.9768786
-1.7470174
-1.6703978
-1.6703978
-1.6703978
-1.5937772
-1.5171571
-1.5171571
-1.7470174
-1.823638
-1.7470174
-1.5937772
-1.5171571
-1.5937772
-1.6703978
-1.6703978
-1.5171571
-1.4405367
-1.3639164
-1.3639164
-1.2872965
-1.3639164
-1.4405367
-1.5171571
-1.4405367
-1.3639164
-1.3639164
-1.3639164
-1.5171571
-1.5171571
-1.5171571
-1.5171571
-1.5937772
-1.5171571
-1.3639164
-1.2872965
-1.2872965
-1.2872965
-1.2106762
-1.2106762
-1.2872965
-1.3639164
-1.4405367
-1.4405367
-1.3639164
-1.2872965
-1.3639164
-1.4405367
-1.4405367
-1.3639164
-1.3639164
-1.5171571
-1.5937772
-1.5937772
-1.6703978
-1.6703978
-1.7470174
-1.7470174
-1.6703978
-1.5937772
-1.5171571
-1.4405367
-1.5171571
-1.6703978
-1.6703978
-1.5937772
-1.5171571
-1.4405367
-1.5171571
-1.5171571
-1.5937772
-1.5937772
-1.6703978
-1.7470174
-1.6703978
-1.5937772
-1.5937772
-1.6703978
-1.6703978
-1.6703978
-1.5937772
-1.5937772
-1.5171571
-1.4405367
-1.4405367
-1.4405367
-1.4405367
-1.4405367
-1.3639164
-1.3639164
-1.2872965
-1.2106762
-1.2872965
-1.2872965
-1.2106762
-1.0574355
-1.0574355
-1.1340559
-1.2872965
-1.3639164
-1.4405367
-1.5171571
-1.4405367
-1.2872965
-1.0574355
-0.98081565
-0.98081565
-0.98081565
-0.98081565
-1.0574355
-1.1340559
-1.1340559
-1.0574355
-0.9041953
-0.9041953
-0.98081565
-0.98081565
-0.98081565
-0.98081565
-0.9041953
-0.9041953
-0.82757497
-0.9041953
-0.9041953
-0.98081565
-1.0574355
-0.98081565
-0.98081565
-0.9041953
-0.82757497
-0.7509546
-0.67433476
-0.7509546
-0.98081565
-1.2106762
-1.2872965
-1.1340559
-0.98081565
-0.9041953
-1.0574355
-1.2872965
-1.4405367
-1.3639164
-1.1340559
-1.0574355
-1.0574355
-1.0574355
-0.98081565
-0.98081565
-1.0574355
-1.0574355
-1.0574355
-1.0574355
-1.1340559
-1.2872965
-1.4405367
-1.3639164
-1.2106762
-1.0574355
-0.98081565
-0.9041953
-0.82757497
-0.82757497
-0.98081565
-1.1340559
-1.1340559
-1.1340559
-1.1340559
-1.1340559
-1.1340559
-1.1340559
-1.1340559
-1.2872965
-1.2872965
-1.1340559
-0.98081565
-0.98081565
-0.98081565
-0.98081565
-0.9041953
-0.82757497
-0.82757497
-0.7509546
-0.67433476
-0.82757497
-1.0574355
-1.2106762
-1.1340559
-0.9041953
-0.7509546
-0.67433476
-0.5977144
-0.5977144
-0.5977144
-0.67433476
-0.67433476
-0.67433476
-0.67433476
-0.5977144
-0.5977144
-0.5977144
-0.5210941
-0.44447398
-0.36785388
-0.29123354
-0.36785388
-0.44447398
-0.5210941
-0.5210941
-0.44447398
-0.36785388
-0.36785388
-0.5210941
-0.5210941
-0.5210941
-0.44447398
-0.44447398
-0.5210941
-0.5210941
-0.44447398
-0.29123354
-0.29123354
-0.29123354
-0.36785388
-0.44447398
-0.5977144
-0.5977144
-0.5210941
-0.29123354
-0.2146132
-0.2146132
-0.29123354
-0.36785388
-0.36785388
-0.29123354
-0.29123354
-0.36785388
-0.44447398
-0.5977144
-0.5210941
-0.44447398
-0.44447398
-0.36785388
-0.36785388
-0.29123354
-0.29123354
-0.29123354
-0.29123354
-0.29123354
-0.29123354
-0.29123354
-0.29123354
-0.2146132
-0.29123354
-0.36785388
-0.44447398
-0.44447398
-0.36785388
-0.36785388
-0.36785388
-0.36785388
-0.44447398
-0.44447398
-0.44447398
-0.36785388
-0.36785388
-0.29123354
-0.29123354
-0.2146132
-0.36785388
-0.44447398
-0.44447398
-0.29123354
-0.1379931
-0.1379931
-0.2146132
-0.36785388
-0.44447398
-0.29123354
-0.1379931
-0.1379931
-0.2146132
-0.2146132
-0.2146132
-0.2146132
-0.2146132
-0.2146132
-0.2146132
-0.29123354
-0.36785388
-0.36785388
-0.29123354
-0.29123354
-0.29123354
-0.44447398
-0.44447398
-0.36785388
-0.2146132
-0.2146132
-0.29123354
-0.36785388
-0.29123354
-0.29123354
-0.29123354
-0.29123354
-0.29123354
-0.29123354
-0.36785388
-0.5210941
-0.67433476
-0.67433476
-0.5210941
-0.36785388
-0.29123354
-0.36785388
-0.5210941
-0.67433476
-0.82757497
-0.82757497
-0.7509546
-0.67433476
-0.5977144
-0.5977144
-0.67433476
-0.7509546
-0.82757497
-0.67433476
-0.44447398
-0.29123354
-0.36785388
-0.5210941
-0.5210941
-0.44447398
-0.44447398
-0.44447398
-0.5210941
-0.44447398
-0.44447398
-0.44447398
-0.5210941
-0.5977144
-0.5977144
-0.5977144
-0.5977144
-0.67433476
-0.67433476
-0.67433476
-0.5977144
-0.5210941
-0.5210941
-0.5210941
-0.5210941
-0.5210941
-0.5210941
-0.5977144
-0.67433476
-0.67433476
-0.5210941
-0.5210941
-0.5210941
-0.5977144
-0.5977144
-0.5210941
-0.44447398
-0.44447398
-0.44447398
-0.5210941
-0.5210941
-0.44447398
-0.44447398
-0.5210941
-0.5977144
-0.5977144
-0.5977144
-0.5977144
-0.5210941
-0.5977144
-0.5977144
-0.5210941
-0.44447398
-0.44447398
-0.5210941
-0.5977144
-0.5977144
-0.44447398
-0.36785388
-0.44447398
-0.5210941
-0.5210941
-0.44447398
-0.44447398
-0.5210941
-0.5977144
-0.5977144
-0.5977144
-0.5977144
-0.5210941
-0.5210941
-0.5977144
-0.67433476
-0.7509546
-0.7509546
-0.67433476
-0.67433476
-0.7509546
-0.7509546
-0.7509546
-0.7509546
-0.82757497
-0.7509546
-0.67433476
-0.67433476
-0.67433476
-0.7509546
-0.7509546
-0.82757497
-0.9041953
-0.9041953
-0.98081565
-1.0574355
-1.0574355
-1.0574355
-0.98081565
-0.98081565
-1.0574355
-1.1340559
-1.1340559
-1.0574355
-0.98081565
-0.9041953
-0.98081565
-1.1340559
-1.2106762
-1.0574355
-0.9041953
-0.82757497
-0.82757497
-0.9041953
-0.98081565
-1.0574355
-1.0574355
-1.0574355
-1.0574355
-1.0574355
-0.98081565
-0.9041953
-0.7509546
-0.67433476
-0.67433476
-0.9041953
-1.0574355
-1.1340559
-1.1340559
-0.98081565
-0.98081565
-0.98081565
-1.0574355
-1.1340559
-1.2106762
-1.2106762
-1.1340559
-1.1340559
-1.1340559
-1.1340559
-1.1340559
-0.98081565
-0.9041953
-0.9041953
-0.9041953
-0.9041953
-0.98081565
-0.9041953
-0.98081565
-1.0574355
-1.0574355
-0.98081565
-0.9041953
-0.7509546
-0.82757497
-0.98081565
-1.1340559
-1.1340559
-1.0574355
-0.9041953
-0.82757497
-0.7509546
-0.9041953
-0.98081565
-0.98081565
-0.9041953
-0.9041953
-0.98081565
-1.0574355
-1.1340559
-1.0574355
-1.0574355
-1.0574355
-0.98081565
-0.98081565
-1.0574355
-1.0574355
-0.98081565
-0.82757497
-0.82757497
-0.9041953
-0.9041953
-0.82757497
-0.82757497
-0.82757497
-0.9041953
-0.98081565
-0.98081565
-1.0574355
-1.1340559
-1.2106762
-1.1340559
-0.9041953
-0.7509546
-0.5977144
-0.67433476
-0.7509546
-0.7509546
-0.82757497
-0.9041953
-0.9041953
-0.82757497
-0.7509546
-0.7509546
-0.7509546
-0.7509546
-0.67433476
-0.7509546
-0.9041953
-1.0574355
-1.1340559
-1.1340559
-1.0574355
-1.0574355
-1.0574355
-0.98081565
-0.98081565
-0.98081565
-0.98081565
-0.98081565
-0.9041953
-0.9041953
-0.9041953
-0.98081565
-0.98081565
-0.98081565
-0.98081565
-1.0574355
-1.0574355
-1.0574355
-0.98081565
-0.9041953
-0.98081565
-1.0574355
-1.1340559
-1.2106762
-1.2872965
-1.2872965
-1.2872965
-1.2106762
-1.0574355
-0.9041953
-0.9041953
-0.98081565
-1.0574355
-1.0574355
-1.1340559
-1.1340559
-1.1340559
-1.1340559
-1.0574355
-1.0574355
-1.1340559
-1.2106762
-1.1340559
-1.0574355
-0.98081565
-0.9041953
-0.98081565
-1.0574355
-1.0574355
-0.98081565
-0.9041953
-0.82757497
-0.7509546
-0.67433476
-0.5977144
-0.7509546
-0.82757497
-0.98081565
-0.98081565
-0.9041953
-0.98081565
-1.0574355
-1.0574355
-1.0574355
-1.0574355
-1.1340559
-1.1340559
-1.0574355
-0.9041953
-0.9041953
-0.9041953
-0.98081565
-0.9041953
-0.9041953
-0.9041953
-0.98081565
-1.0574355
-1.0574355
-0.98081565
-0.98081565
-1.0574355
-1.1340559
-1.2106762
-1.0574355
-0.82757497
-0.82757497
-0.9041953
-0.98081565
-0.98081565
-0.9041953
-0.9041953
-0.9041953
-0.9041953
-0.9041953
-0.9041953
-0.98081565
-1.0574355
-1.0574355
-1.0574355
-0.9041953
-0.7509546
-0.7509546
-0.67433476
-0.67433476
-0.5977144
-0.5977144
-0.5977144
-0.5977144
-0.5977144
-0.5977144
-0.5977144
-0.67433476
-0.67433476
-0.7509546
-0.82757497
-0.9041953
-0.9041953
-0.82757497
-0.82757497
-0.7509546
-0.67433476
-0.67433476
-0.5977144
-0.5977144
-0.5977144
-0.5210941
-0.5210941
-0.5210941
-0.5977144
-0.67433476
-0.67433476
-0.67433476
-0.67433476
-0.67433476
-0.67433476
-0.67433476
-0.67433476
-0.7509546
-0.9041953
-0.98081565
-0.98081565
-0.9041953
-0.82757497
-0.67433476
-0.5977144
-0.44447398
-0.44447398
-0.5210941
-0.5977144
-0.5210941
-0.44447398
-0.36785388
-0.36785388
-0.44447398
-0.5210941
-0.5210941
-0.44447398
-0.36785388
-0.36785388
-0.36785388
-0.44447398
-0.44447398
-0.36785388
-0.29123354
-0.2146132
-0.1379931
-0.2146132
-0.29123354
-0.29123354
-0.36785388
-0.29123354
-0.29123354
-0.29123354
-0.36785388
-0.44447398
-0.44447398
-0.44447398
-0.44447398
-0.5977144
-0.7509546
-0.5977144
-0.36785388
-0.29123354
-0.29123354
-0.29123354
-0.29123354
-0.2146132
-0.061372995
-0.061372995
-0.061372995
-0.061372995
-0.061372995
-0.1379931
-0.2146132
-0.2146132
-0.2146132
-0.2146132
-0.1379931
-0.1379931
-0.1379931
-0.061372995
0.015247345
0.015247345
0.015247345
0.015247345
0.015247345
0.09186745
0.16848779
0.09186745
0.09186745
0.09186745
0.09186745
0.015247345
0.015247345
-0.061372995
-0.1379931
-0.1379931
0.015247345
0.015247345
-0.061372995
-0.1379931
-0.061372995
0.015247345
0.015247345
0.015247345
0.09186745
0.09186745
0.09186745
0.16848779
0.16848779
0.16848779
0.16848779
0.16848779
0.24510789
0.24510789
0.09186745
-0.061372995
-0.1379931
-0.061372995
-0.061372995
0.015247345
-0.061372995
-0.061372995
-0.061372995
-0.061372995
-0.061372995
-0.1379931
-0.061372995
-0.061372995
-0.1379931
-0.1379931
-0.061372995
0.015247345
0.09186745
0.09186745
0.09186745
0.09186745
0.16848779
0.24510789
0.32172823
0.39834833
0.32172823
0.24510789
0.16848779
0.015247345
-0.061372995
-0.061372995
0.09186745
0.09186745
0.09186745
0.16848779
0.24510789
0.32172823
0.24510789
0.24510789
0.24510789
0.39834833
0.47496867
0.39834833
0.32172823
0.24510789
0.32172823
0.39834833
0.39834833
0.32172823
0.32172823
0.47496867
0.47496867
0.39834833
0.24510789
0.16848779
0.32172823
0.39834833
0.47496867
0.47496867
0.47496867
0.5515888
0.5515888
0.5515888
0.47496867
0.47496867
0.39834833
0.47496867
0.47496867
0.5515888
0.47496867
0.47496867
0.47496867
0.39834833
0.39834833
0.39834833
0.39834833
0.39834833
0.47496867
0.5515888
0.47496867
0.39834833
0.39834833
0.39834833
0.5515888
0.5515888
0.39834833
0.32172823
0.24510789
0.32172823
0.47496867
0.5515888
0.5515888
0.39834833
0.32172823
0.47496867
0.7048292
0.85806966
0.85806966
0.7048292
0.6282091
0.6282091
0.78144956
1.0113102
1.0879303
0.85806966
0.7048292
0.6282091
0.7048292
0.7048292
0.6282091
0.6282091
0.6282091
0.5515888
0.39834833
0.32172823
0.39834833
0.47496867
0.47496867
0.47496867
0.5515888
0.78144956
0.85806966
0.78144956
0.6282091
0.5515888
0.7048292
0.78144956
0.85806966
0.85806966
0.85806966
0.85806966
0.78144956
0.78144956
0.7048292
0.78144956
0.85806966
0.85806966
0.78144956
0.7048292
0.78144956
0.78144956
0.6282091
0.5515888
0.47496867
0.5515888
0.6282091
0.5515888
0.47496867
0.39834833
0.39834833
0.47496867
0.39834833
0.32172823
0.32172823
0.5515888
0.85806966
1.0113102
0.9346899
0.85806966
0.85806966
0.85806966
0.85806966
0.85806966
0.78144956
0.6282091
0.6282091
0.6282091
0.7048292
0.7048292
0.5515888
0.47496867
0.47496867
0.47496867
0.47496867
0.5515888
0.5515888
0.47496867
0.39834833
0.39834833
0.5515888
0.6282091
0.5515888
0.39834833
0.32172823
0.39834833
0.5515888
0.5515888
0.39834833
0.39834833
0.5515888
0.5515888
0.47496867
0.24510789
0.16848779
0.24510789
0.39834833
0.39834833
0.24510789
0.015247345
-0.061372995
0.015247345
0.09186745
0.16848779
0.24510789
0.39834833
0.39834833
0.32172823
0.32172823
0.32172823
0.39834833
0.32172823
0.32172823
0.24510789
0.24510789
0.16848779
0.16848779
0.09186745
0.09186745
0.09186745
0.16848779
0.24510789
0.16848779
0.09186745
0.09186745
0.16848779
0.32172823
0.39834833
0.32172823
0.09186745
-0.061372995
-0.1379931
0.015247345
0.09186745
0.015247345
-0.1379931
-0.29123354
-0.29123354
-0.29123354
-0.1379931
-0.061372995
-0.1379931
-0.1379931
-0.1379931
-0.061372995
-0.1379931
-0.2146132
-0.29123354
-0.29123354
-0.1379931
-0.061372995
-0.1379931
-0.29123354
-0.29123354
-0.1379931
-0.061372995
-0.061372995
-0.1379931
-0.29123354
-0.29123354
-0.29123354
-0.36785388
-0.5210941
-0.5977144
-0.5977144
-0.67433476
-0.67433476
-0.5977144
-0.67433476
-0.67433476
-0.67433476
-0.67433476
-0.5977144
-0.5210941
-0.5977144
-0.7509546
-0.82757497
-0.9041953
-1.0574355
-1.0574355
-0.98081565
-0.82757497
-0.7509546
-0.67433476
-0.82757497
-0.9041953
-0.82757497
-0.67433476
-0.5210941
-0.5210941
-0.5210941
-0.5977144
-0.7509546
-0.9041953
-0.9041953
-0.9041953
-0.9041953
-0.9041953
-0.9041953
-0.7509546
-0.67433476
-0.7509546
-0.82757497
-0.9041953
-0.9041953
-0.9041953
-0.98081565
-1.0574355
-1.2106762
-1.2106762
-1.0574355
-0.9041953
-0.98081565
-1.1340559
-1.2872965
-1.1340559
-0.9041953
-0.82757497
-0.98081565
-1.1340559
-1.1340559
-1.0574355
-0.98081565
-0.9041953
-0.82757497
-0.82757497
-0.82757497
-0.82757497
-0.82757497
-0.82757497
-0.9041953
-0.9041953
-0.82757497
-0.82757497
-0.82757497
-0.82757497
-0.98081565
-1.0574355
-1.0574355
-0.98081565
-0.9041953
-0.9041953
-0.9041953
-0.98081565
-0.98081565
-0.98081565
-0.98081565
-0.98081565
-0.98081565
-0.98081565
-0.98081565
-0.98081565
-0.98081565
-0.9041953
-0.9041953
-0.98081565
-0.98081565
-0.98081565
-0.98081565
-1.0574355
-1.1340559
-1.2106762
-1.1340559
-1.0574355
-0.98081565
-0.9041953
-0.98081565
-0.98081565
-0.98081565
-0.98081565
-0.98081565
-1.0574355
-1.0574355
-1.1340559
-1.2106762
-1.2872965
-1.1340559
-0.98081565
-0.9041953
-1.0574355
-1.2106762
-1.1340559
-1.0574355
-0.98081565
-1.0574355
-1.0574355
-1.1340559
-1.1340559
-1.2106762
-1.2106762
-1.1340559
-1.1340559
-1.1340559
-1.1340559
-1.0574355
-1.0574355
-1.1340559
-1.0574355
-0.98081565
-0.98081565
-0.98081565
-0.9041953
-0.9041953
-0.98081565
-1.1340559
-1.2872965
-1.2872965
-1.1340559
-0.9041953
-0.9041953
-1.1340559
-1.2872965
-1.1340559
-0.98081565
-0.82757497
-0.82757497
-0.9041953
-0.9041953
-0.82757497
-0.9041953
-0.98081565
-0.98081565
-0.98081565
-0.9041953
-0.9041953
-0.82757497
-0.7509546
-0.82757497
-0.98081565
-1.0574355
-1.0574355
-1.0574355
-1.0574355
-1.2106762
-1.3639164
-1.3639164
-1.2106762
-1.0574355
-0.98081565
-1.0574355
-1.0574355
-1.0574355
-1.0574355
-1.0574355
-0.98081565
-0.98081565
-0.98081565
-1.0574355
-0.98081565
-0.98081565
-0.9041953
-0.98081565
-0.98081565
-0.98081565
-0.98081565
-0.9041953
-0.7509546
-0.7509546
-0.9041953
-1.0574355
-1.1340559
-1.0574355
-0.9041953
-0.82757497
-0.7509546
-0.7509546
-0.67433476
-0.5977144
-0.5977144
-0.5977144
-0.67433476
-0.5977144
-0.5977144
-0.67433476
-0.82757497
-0.9041953
-0.98081565
-0.98081565
-0.9041953
-0.7509546
-0.5977144
-0.5210941
-0.5977144
-0.82757497
-0.9041953
-0.9041953
-0.82757497
-0.7509546
-0.7509546
-0.7509546
-0.67433476
-0.5977144
-0.5210941
-0.5210941
-0.67433476
-0.7509546
-0.7509546
-0.67433476
-0.67433476
-0.67433476
-0.5977144
-0.5977144
-0.5977144
-0.5977144
-0.67433476
-0.67433476
-0.67433476
-0.67433476
-0.5977144
-0.67433476
-0.82757497
-0.82757497
-0.67433476
-0.5210941
-0.5210941
-0.5977144
-0.5977144
-0.67433476
-0.67433476
-0.7509546
-0.7509546
-0.7509546
-0.7509546
-0.82757497
-0.82757497
-0.7509546
-0.7509546
-0.82757497
-0.82757497
-0.7509546
-0.67433476
-0.67433476
-0.67433476
-0.7509546
-0.7509546
-0.67433476
-0.67433476
-0.67433476
-0.5977144
-0.44447398
-0.29123354
-0.36785388
-0.5210941
-0.67433476
-0.5977144
-0.44447398
-0.36785388
-0.36785388
-0.36785388
-0.36785388
-0.36785388
-0.29123354
-0.2146132
-0.1379931
-0.1379931
-0.1379931
-0.1379931
-0.2146132
-0.29123354
-0.36785388
-0.44447398
-0.44447398
-0.36785388
-0.29123354
-0.29123354
-0.36785388
-0.44447398
-0.36785388
-0.29123354
-0.29123354
-0.29123354
-0.36785388
-0.36785388
-0.29123354
-0.2146132
-0.2146132
-0.2146132
-0.36785388
-0.44447398
-0.5210941
-0.44447398
-0.44447398
-0.5210941
-0.44447398
-0.36785388
-0.2146132
-0.2146132
-0.29123354
-0.29123354
-0.29123354
-0.2146132
-0.29123354
-0.29123354
-0.36785388
-0.36785388
-0.36785388
-0.36785388
-0.44447398
-0.5210941
-0.5210941
-0.44447398
-0.36785388
-0.29123354
-0.36785388
-0.36785388
-0.29123354
-0.2146132
-0.2146132
-0.2146132
-0.2146132
-0.29123354
-0.29123354
-0.29123354
-0.29123354
-0.2146132
-0.2146132
-0.2146132
-0.2146132
-0.1379931
-0.1379931
-0.2146132
-0.36785388
-0.44447398
-0.36785388
-0.29123354
-0.2146132
-0.2146132
-0.29123354
-0.29123354
-0.36785388
-0.29123354
-0.29123354
-0.36785388
-0.36785388
-0.36785388
-0.44447398
-0.5210941
-0.5977144
-0.5210941
-0.36785388
-0.2146132
-0.1379931
-0.1379931
-0.1379931
-0.2146132
-0.2146132
-0.2146132
-0.061372995
0.015247345
0.015247345
-0.1379931
-0.2146132
-0.2146132
-0.2146132
-0.2146132
-0.2146132
-0.29123354
-0.2146132
-0.1379931
-0.061372995
-0.061372995
-0.061372995
-0.061372995
0.015247345
0.015247345
-0.061372995
-0.061372995
-0.1379931
-0.1379931
-0.1379931
-0.061372995
0.015247345
0.015247345
0.015247345
0.09186745
0.16848779
0.32172823
0.32172823
0.16848779
0.015247345
-0.061372995
-0.1379931
-0.1379931
-0.1379931
-0.061372995
-0.061372995
-0.061372995
-0.061372995
-0.061372995
0.015247345
0.09186745
0.09186745
0.09186745
0.09186745
0.09186745
0.015247345
0.015247345
0.09186745
0.16848779
0.16848779
0.09186745
-0.061372995
-0.061372995
0.09186745
0.24510789
0.24510789
0.24510789
0.09186745
0.09186745
0.24510789
0.39834833
0.47496867
0.39834833
0.32172823
0.32172823
0.39834833
0.39834833
0.32172823
0.39834833
0.47496867
0.5515888
0.5515888
0.5515888
0.39834833
0.32172823
0.32172823
0.39834833
0.47496867
0.6282091
0.5515888
0.39834833
0.24510789
0.16848779
0.16848779
0.16848779
0.16848779
0.32172823
0.39834833
0.39834833
0.32172823
0.32172823
0.39834833
0.5515888
0.7048292
0.7048292
0.6282091
0.5515888
0.5515888
0.6282091
0.7048292
0.78144956
0.85806966
0.9346899
0.9346899
0.9346899
0.85806966
0.85806966
0.85806966
0.85806966
0.85806966
0.85806966
0.85806966
0.78144956
0.78144956
0.7048292
0.7048292
0.7048292
0.78144956
0.85806966
0.85806966
0.85806966
0.85806966
0.9346899
0.9346899
0.9346899
0.9346899
1.0113102
1.0879303
1.0879303
1.0879303
1.0879303
1.1645505
1.1645505
1.1645505
1.0879303
1.0113102
0.9346899
0.85806966
0.78144956
0.78144956
0.9346899
1.0879303
1.0879303
0.9346899
0.9346899
1.0113102
1.1645505
1.1645505
1.0113102
0.85806966
0.9346899
1.0879303
1.1645505
1.1645505
1.0879303
1.0113102
0.78144956
0.7048292
0.7048292
0.78144956
0.85806966
0.85806966
0.9346899
1.0113102
1.0113102
1.0113102
0.9346899
0.85806966
0.85806966
0.9346899
1.0113102
1.0113102
1.0113102
0.9346899
0.78144956
0.7048292
0.7048292
0.78144956
0.78144956
0.78144956
0.85806966
1.0113102
1.0879303
1.0113102
0.9346899
0.78144956
0.6282091
0.5515888
0.6282091
0.6282091
0.6282091
0.47496867
0.47496867
0.5515888
0.6282091
0.78144956
0.85806966
0.78144956
0.7048292
0.78144956
0.9346899
0.9346899
0.9346899
0.9346899
0.85806966
0.7048292
0.47496867
0.39834833
0.47496867
0.7048292
0.85806966
0.7048292
0.5515888
0.32172823
0.24510789
0.32172823
0.6282091
0.78144956
0.7048292
0.7048292
0.78144956
0.85806966
0.85806966
0.85806966
0.78144956
0.7048292
0.6282091
0.7048292
0.78144956
0.78144956
0.6282091
0.47496867
0.39834833
0.39834833
0.39834833
0.32172823
0.24510789
0.32172823
0.47496867
0.6282091
0.6282091
0.7048292
0.78144956
0.78144956
0.7048292
0.6282091
0.6282091
0.7048292
0.78144956
0.78144956
0.78144956
0.7048292
0.6282091
0.7048292
0.78144956
0.78144956
0.6282091
0.5515888
0.5515888
0.5515888
0.5515888
0.47496867
0.47496867
0.47496867
0.6282091
0.6282091
0.6282091
0.5515888
0.47496867
0.47496867
0.39834833
0.39834833
0.39834833
0.47496867
0.47496867
0.47496867
0.5515888
0.5515888
0.47496867
0.24510789
0.16848779
0.32172823
0.5515888
0.5515888
0.47496867
0.39834833
0.39834833
0.47496867
0.5515888
0.7048292
0.78144956
0.78144956
0.78144956
0.6282091
0.47496867
0.47496867
0.47496867
0.47496867
0.39834833
0.32172823
0.24510789
0.32172823
0.47496867
0.47496867
0.32172823
0.24510789
0.24510789
0.32172823
0.39834833
0.47496867
0.5515888
0.5515888
0.47496867
0.39834833
0.24510789
0.16848779
0.24510789
0.32172823
0.5515888
0.7048292
0.7048292
0.5515888
0.39834833
0.32172823
0.24510789
0.32172823
0.32172823
0.39834833
0.39834833
0.39834833
0.32172823
0.32172823
0.32172823
0.39834833
0.39834833
0.32172823
0.24510789
0.24510789
0.24510789
0.16848779
0.015247345
0.015247345
0.09186745
0.16848779
0.16848779
0.015247345
-0.061372995
-0.1379931
-0.061372995
0.015247345
0.09186745
0.09186745
-0.061372995
-0.1379931
-0.061372995
0.09186745
0.24510789
0.32172823
0.24510789
0.16848779
0.16848779
0.16848779
0.16848779
0.24510789
0.24510789
0.24510789
0.24510789
0.24510789
0.32172823
0.32172823
0.24510789
0.16848779
0.32172823
0.39834833
0.39834833
0.24510789
0.09186745
0.09186745
0.24510789
0.24510789
0.24510789
0.24510789
0.24510789
0.16848779
0.09186745
-0.061372995
-0.1379931
-0.1379931
-0.1379931
-0.061372995
-0.1379931
-0.2146132
-0.2146132
-0.1379931
-0.061372995
0.015247345
0.09186745
0.16848779
0.09186745
0.015247345
-0.061372995
-0.061372995
0.015247345
0.015247345
0.015247345
-0.061372995
-0.061372995
-0.061372995
-0.061372995
0.015247345
0.09186745
0.09186745
0.09186745
0.015247345
-0.061372995
0.015247345
0.015247345
0.015247345
-0.061372995
-0.1379931
-0.2146132
-0.29123354
-0.29123354
-0.1379931
0.015247345
0.09186745
0.015247345
-0.061372995
-0.1379931
-0.2146132
-0.29123354
-0.29123354
-0.2146132
-0.2146132
-0.2146132
-0.2146132
-0.1379931
-0.061372995
-0.1379931
-0.29123354
-0.36785388
-0.29123354
-0.36785388
-0.44447398
-0.5210941
-0.44447398
-0.36785388
-0.36785388
-0.36785388
-0.36785388
-0.36785388
-0.36785388
-0.29123354
-0.2146132
-0.1379931
-0.1379931
-0.2146132
-0.2146132
-0.061372995
0.015247345
0.015247345
0.015247345
-0.061372995
-0.1379931
-0.2146132
-0.1379931
0.015247345
0.015247345
-0.061372995
-0.061372995
-0.061372995
-0.061372995
0.015247345
-0.061372995
-0.2146132
-0.1379931
-0.061372995
-0.061372995
-0.061372995
-0.061372995
0.015247345
0.09186745
0.09186745
0.09186745
0.09186745
0.015247345
0.09186745
0.16848779
0.16848779
0.16848779
0.16848779
0.24510789
0.32172823
0.32172823
0.32172823
0.24510789
0.16848779
0.015247345
-0.061372995
0.015247345
0.16848779
0.24510789
0.24510789
0.24510789
0.32172823
0.24510789
0.16848779
0.24510789
0.39834833
0.47496867
0.39834833
0.24510789
0.24510789
0.32172823
0.39834833
0.32172823
0.16848779
0.24510789
0.39834833
0.47496867
0.47496867
0.39834833
0.24510789
0.16848779
0.16848779
0.015247345
-0.061372995
0.015247345
0.16848779
0.24510789
0.24510789
0.16848779
0.015247345
0.015247345
0.09186745
0.16848779
0.24510789
0.16848779
0.09186745
0.09186745
0.09186745
0.09186745
0.09186745
0.015247345
0.015247345
0.09186745
0.09186745
0.09186745
0.16848779
0.16848779
0.16848779
0.24510789
0.32172823
0.24510789
0.16848779
0.015247345
0.015247345
0.09186745
0.16848779
0.16848779
0.09186745
0.015247345
0.015247345
0.015247345
0.015247345
0.09186745
0.09186745
0.015247345
-0.1379931
-0.1379931
0.015247345
0.09186745
0.16848779
0.24510789
0.16848779
0.09186745
0.09186745
0.09186745
0.16848779
0.24510789
0.24510789
0.24510789
0.32172823
0.32172823
0.24510789
0.16848779
0.015247345
-0.1379931
-0.1379931
-0.061372995
0.09186745
0.24510789
0.24510789
0.16848779
0.09186745
0.015247345
-0.061372995
-0.061372995
-0.061372995
0.015247345
0.09186745
0.16848779
0.16848779
0.015247345
-0.061372995
-0.1379931
-0.061372995
0.015247345
0.09186745
0.09186745
0.015247345
0.015247345
0.09186745
0.16848779
0.16848779
0.015247345
0.015247345
0.015247345
0.09186745
0.09186745
0.09186745
0.09186745
0.015247345
0.015247345
0.015247345
0.015247345
0.015247345
-0.061372995
0.015247345
0.09186745
0.16848779
0.24510789
0.24510789
0.24510789
0.16848779
0.16848779
0.09186745
0.015247345
-0.061372995
-0.1379931
-0.1379931
-0.1379931
-0.2146132
-0.2146132
-0.1379931
-0.061372995
0.015247345
0.015247345
-0.061372995
-0.1379931
-0.29123354
-0.29123354
-0.2146132
-0.29123354
-0.29123354
-0.36785388
-0.44447398
-0.44447398
-0.36785388
-0.2146132
-0.1379931
-0.1379931
-0.36785388
-0.5977144
-0.5977144
-0.5210941
-0.36785388
-0.36785388
-0.44447398
-0.44447398
-0.36785388
-0.36785388
-0.44447398
-0.5977144
-0.67433476
-0.67433476
-0.67433476
-0.67433476
-0.5977144
-0.5210941
-0.44447398
-0.36785388
-0.29123354
-0.36785388
-0.44447398
-0.5210941
-0.5210941
-0.44447398
-0.44447398
-0.5210941
-0.5977144
-0.5977144
-0.5210941
-0.5210941
-0.44447398
-0.5210941
-0.5977144
-0.5977144
-0.5977144
-0.5210941
-0.44447398
-0.44447398
-0.5210941
-0.67433476
-0.7509546
-0.67433476
-0.44447398
-0.29123354
-0.36785388
-0.5977144
-0.5977144
-0.5210941
-0.5210941
-0.5210941
-0.5210941
-0.44447398
-0.44447398
-0.5977144
-0.7509546
-0.7509546
-0.5977144
-0.5210941
-0.5210941
-0.5977144
-0.7509546
-0.7509546
-0.67433476
-0.5977144
-0.5210941
-0.5210941
-0.5210941
-0.5977144
-0.5977144
-0.5977144
-0.5210941
-0.44447398
-0.44447398
-0.44447398
-0.5210941
-0.5977144
-0.5977144
-0.5210941
-0.5210941
-0.36785388
-0.2146132
-0.1379931
-0.2146132
-0.36785388
-0.44447398
-0.44447398
-0.44447398
-0.5210941
-0.44447398
-0.44447398
-0.44447398
-0.5210941
-0.5210941
-0.36785388
-0.2146132
-0.1379931
-0.2146132
-0.29123354
-0.36785388
-0.36785388
-0.29123354
-0.29123354
-0.36785388
-0.44447398
-0.44447398
-0.36785388
-0.36785388
-0.5210941
-0.7509546
-0.9041953
-0.82757497
-0.67433476
-0.67433476
-0.7509546
-0.82757497
-0.82757497
-0.7509546
-0.7509546
-0.7509546
-0.82757497
-0.82757497
-0.82757497
-0.82757497
-0.82757497
-0.82757497
-0.82757497
-0.7509546
-0.7509546
-0.7509546
-0.7509546
-0.67433476
-0.67433476
-0.67433476
-0.7509546
-0.7509546
-0.7509546
-0.7509546
-0.7509546
-0.7509546
-0.7509546
-0.82757497
-0.9041953
-0.9041953
-0.82757497
-0.67433476
-0.67433476
-0.5977144
-0.5977144
-0.5977144
-0.67433476
-0.82757497
-0.9041953
-0.9041953
-0.9041953
-0.9041953
-0.98081565
-0.98081565
-0.98081565
-0.9041953
-0.82757497
-0.7509546
-0.7509546
-0.67433476
-0.7509546
-0.7509546
-0.82757497
-0.9041953
-0.9041953
-0.9041953
-0.82757497
-0.7509546
-0.7509546
-0.82757497
-0.9041953
-0.9041953
-0.82757497
-0.7509546
-0.7509546
-0.82757497
-0.82757497
-0.7509546
-0.67433476
-0.67433476
-0.82757497
-0.82757497
-0.82757497
-0.82757497
-0.82757497
-0.9041953
-0.9041953
-0.9041953
-0.98081565
-0.9041953
-0.82757497
-0.82757497
-0.98081565
-1.0574355
-1.0574355
-0.82757497
-0.67433476
-0.5977144
-0.7509546
-0.9041953
-1.0574355
-0.98081565
-0.9041953
-0.82757497
-0.7509546
-0.82757497
-0.9041953
-0.9041953
-0.9041953
-0.9041953
-0.9041953
-0.9041953
-0.82757497
-0.82757497
-0.7509546
-0.67433476
-0.67433476
-0.67433476
-0.7509546
-0.82757497
-0.82757497
-0.82757497
-0.82757497
-0.82757497
-0.82757497
-0.82757497
-0.7509546
-0.7509546
-0.5977144
-0.5977144
-0.67433476
-0.7509546
-0.82757497
-0.9041953
-0.9041953
-0.9041953
-0.9041953
-0.82757497
-0.67433476
-0.67433476
-0.67433476
-0.5977144
-0.5977144
-0.67433476
-0.82757497
-0.7509546
-0.5977144
-0.5210941
-0.5210941
-0.5977144
-0.5977144
-0.5977144
-0.5977144
-0.5210941
-0.5210941
-0.44447398
-0.36785388
-0.36785388
-0.5210941
-0.5977144
-0.5977144
-0.5977144
-0.5977144
-0.5977144
-0.5210941
-0.5210941
-0.5210941
-0.5977144
-0.67433476
-0.7509546
-0.7509546
-0.7509546
-0.67433476
-0.5977144
-0.5210941
-0.5210941
-0.5210941
-0.5977144
-0.7509546
-0.7509546
-0.7509546
-0.67433476
-0.5977144
-0.5210941
-0.44447398
-0.44447398
-0.44447398
-0.44447398
-0.44447398
-0.44447398
-0.44447398
-0.36785388
-0.29123354
-0.29123354
-0.29123354
-0.36785388
-0.44447398
-0.44447398
-0.5210941
-0.5210941
-0.5210941
-0.44447398
-0.44447398
-0.36785388
-0.29123354
-0.2146132
-0.1379931
-0.061372995
-0.061372995
-0.061372995
-0.061372995
-0.061372995
-0.061372995
-0.1379931
-0.2146132
-0.29123354
-0.2146132
-0.2146132
-0.2146132
-0.29123354
-0.2146132
-0.1379931
0.015247345
0.16848779
0.16848779
0.16848779
0.09186745
0.09186745
0.16848779
0.16848779
0.09186745
0.015247345
0.09186745
0.09186745
0.09186745
0.015247345
-0.061372995
0.015247345
0.09186745
0.16848779
0.16848779
0.16848779
0.16848779
0.16848779
0.16848779
-0.061372995
-0.2146132
-0.36785388
-0.29123354
-0.2146132
-0.1379931
-0.29123354
-0.36785388
-0.36785388
-0.29123354
-0.29123354
-0.29123354
-0.29123354
-0.44447398
-0.5210941
-0.5210941
-0.36785388
-0.29123354
-0.29123354
-0.36785388
-0.29123354
-0.2146132
-0.2146132
-0.36785388
-0.44447398
-0.36785388
-0.36785388
-0.44447398
-0.44447398
-0.5210941
-0.5210941
-0.5210941
-0.5210941
-0.44447398
-0.29123354
-0.29123354
-0.29123354
-0.36785388
-0.36785388
-0.44447398
-0.36785388
-0.36785388
-0.29123354
-0.1379931
-0.061372995
0.015247345
0.015247345
0.015247345
0.015247345
0.015247345
0.015247345
0.015247345
0.09186745
0.16848779
0.24510789
0.24510789
0.24510789
0.24510789
0.39834833
0.39834833
0.47496867
0.5515888
0.6282091
0.7048292
0.5515888
0.39834833
0.39834833
0.5515888
0.5515888
0.47496867
0.5515888
0.7048292
0.78144956
0.7048292
0.5515888
0.47496867
0.39834833
0.47496867
0.5515888
0.6282091
0.7048292
0.78144956
0.85806966
0.85806966
0.85806966
0.9346899
1.0113102
1.0113102
0.9346899
1.0113102
1.0879303
1.1645505
1.1645505
1.1645505
1.0113102
0.85806966
0.7048292
0.7048292
0.78144956
1.0113102
1.2411708
1.317791
1.317791
1.1645505
1.0879303
1.1645505
1.3944112
1.4710314
1.4710314
1.3944112
1.3944112
1.3944112
1.4710314
1.3944112
1.317791
1.317791
1.317791
1.3944112
1.4710314
1.5476516
1.4710314
1.2411708
1.1645505
1.1645505
1.2411708
1.2411708
1.2411708
1.2411708
1.317791
1.317791
1.317791
1.1645505
1.0879303
1.0879303
1.2411708
1.317791
1.317791
1.2411708
1.2411708
1.3944112
1.5476516
1.6242719
1.4710314
1.317791
1.317791
1.3944112
1.5476516
1.5476516
1.4710314
1.4710314
1.3944112
1.3944112
1.317791
1.1645505
1.1645505
1.2411708
1.3944112
1.4710314
1.3944112
1.4710314
1.5476516
1.7008922
1.7775123
1.7008922
1.6242719
1.4710314
1.4710314
1.5476516
1.5476516
1.6242719
1.7008922
1.7008922
1.6242719
1.6242719
1.6242719
1.5476516
1.5476516
1.6242719
1.6242719
1.6242719
1.5476516
1.4710314
1.3944112
1.317791
1.3944112
1.5476516
1.6242719
1.5476516
1.3944112
1.317791
1.2411708
1.2411708
1.317791
1.3944112
1.3944112
1.4710314
1.4710314
1.3944112
1.2411708
1.0879303
1.0879303
1.1645505
1.317791
1.317791
1.2411708
1.1645505
1.1645505
1.2411708
1.317791
1.317791
1.317791
1.317791
1.317791
1.317791
1.2411708
1.0879303
1.0879303
1.1645505
1.2411708
1.317791
1.317791
1.317791
1.317791
1.317791
1.2411708
1.1645505
1.2411708
1.317791
1.3944112
1.4710314
1.5476516
1.6242719
1.7008922
1.7008922
1.6242719
1.5476516
1.5476516
1.5476516
1.3944112
1.317791
1.317791
1.3944112
1.3944112
1.3944112
1.2411708
1.1645505
1.2411708
1.3944112
1.4710314
1.4710314
1.3944112
1.3944112
1.3944112
1.3944112
1.3944112
1.317791
1.2411708
1.2411708
1.2411708
1.0879303
0.9346899
0.85806966
0.9346899
1.0879303
1.0879303
1.0113102
1.0113102
0.9346899
0.9346899
1.0113102
1.0113102
0.9346899
0.85806966
0.9346899
0.9346899
1.0113102
1.0113102
1.0113102
0.9346899
0.9346899
0.9346899
1.0113102
1.0113102
1.0113102
1.0113102
1.0113102
1.0113102
1.0113102
0.9346899
0.9346899
1.0113102
1.0113102
1.0879303
1.1645505
1.0879303
1.0113102
0.9346899
1.0113102
1.0879303
1.1645505
1.2411708
1.2411708
1.2411708
1.1645505
1.0879303
1.0113102
0.9346899
0.9346899
1.0113102
0.9346899
0.85806966
0.7048292
0.7048292
0.6282091
0.7048292
0.7048292
0.78144956
0.85806966
0.85806966
0.78144956
0.7048292
0.6282091
0.6282091
0.7048292
0.85806966
0.85806966
0.85806966
0.85806966
0.78144956
0.7048292
0.7048292
0.85806966
0.85806966
0.85806966
0.85806966
0.78144956
0.85806966
0.9346899
0.85806966
0.85806966
0.9346899
1.0879303
1.1645505
1.1645505
1.0879303
0.9346899
0.85806966
0.78144956
0.78144956
0.78144956
0.85806966
0.85806966
0.7048292
0.6282091
0.6282091
0.78144956
1.0113102
1.0879303
1.0113102
1.0113102
1.0879303
1.1645505
1.2411708
1.317791
1.317791
1.2411708
1.1645505
1.1645505
1.1645505
1.1645505
1.0879303
1.0113102
1.0113102
1.0879303
1.0113102
1.0113102
1.0113102
1.0879303
1.0879303
1.0879303
1.0879303
1.0113102
0.9346899
0.78144956
0.78144956
0.78144956
0.7048292
0.78144956
0.85806966
0.9346899
0.9346899
0.9346899
1.0113102
1.0879303
1.0879303
1.0113102
0.9346899
0.85806966
0.78144956
0.7048292
0.7048292
0.7048292
0.7048292
0.78144956
0.78144956
0.85806966
0.85806966
1.0113102
1.0113102
0.9346899
0.85806966
0.78144956
0.85806966
0.85806966
1.0113102
1.0879303
1.1645505
1.2411708
1.317791
1.317791
1.317791
1.2411708
1.2411708
1.2411708
1.2411708
1.2411708
1.2411708
1.0879303
1.0113102
1.1645505
1.317791
1.317791
1.0879303
1.0113102
1.0113102
1.1645505
1.1645505
1.2411708
1.1645505
1.1645505
1.1645505
1.2411708
1.317791
1.317791
1.317791
1.317791
1.2411708
1.2411708
1.2411708
1.2411708
1.2411708
1.1645505
1.1645505
1.1645505
1.1645505
1.0879303
1.0879303
1.0879303
1.1645505
1.1645505
1.1645505
1.1645505
1.2411708
1.1645505
1.0879303
1.0113102
0.9346899
0.9346899
1.0113102
1.0879303
1.0879303
1.0879303
1.0113102
1.0113102
1.0113102
1.0879303
1.0879303
1.0113102
0.9346899
0.9346899
1.0113102
1.0879303
1.0113102
0.78144956
0.7048292
0.78144956
0.9346899
1.0113102
1.0113102
1.0879303
1.0879303
0.9346899
0.85806966
0.78144956
0.78144956
0.85806966
0.9346899
1.0113102
0.85806966
0.78144956
0.78144956
0.85806966
0.78144956
0.6282091
0.47496867
0.47496867
0.5515888
0.7048292
0.78144956
0.7048292
0.6282091
0.47496867
0.5515888
0.6282091
0.7048292
0.6282091
0.5515888
0.6282091
0.7048292
0.78144956
0.7048292
0.6282091
0.6282091
0.6282091
0.6282091
0.5515888
0.47496867
0.39834833
0.32172823
0.32172823
0.24510789
0.24510789
0.24510789
0.24510789
0.32172823
0.39834833
0.32172823
0.16848779
0.09186745
0.16848779
0.24510789
0.24510789
0.24510789
0.24510789
0.39834833
0.39834833
0.24510789
0.09186745
0.09186745
0.16848779
0.16848779
0.16848779
0.16848779
0.24510789
0.32172823
0.32172823
0.24510789
0.16848779
0.16848779
0.09186745
0.16848779
0.16848779
0.16848779
0.09186745
0.09186745
0.16848779
0.24510789
0.16848779
0.09186745
0.09186745
0.24510789
0.32172823
0.24510789
0.16848779
0.09186745
0.015247345
0.015247345
0.015247345
-0.061372995
-0.061372995
-0.061372995
0.09186745
0.16848779
0.16848779
0.09186745
0.09186745
0.015247345
0.015247345
-0.061372995
0.015247345
0.015247345
0.015247345
0.015247345
0.015247345
0.09186745
0.16848779
0.24510789
0.24510789
0.16848779
0.09186745
0.015247345
-0.061372995
-0.1379931
-0.1379931
-0.061372995
-0.061372995
-0.061372995
-0.1379931
-0.1379931
-0.061372995
0.015247345
0.09186745
0.09186745
0.015247345
0.015247345
0.09186745
0.09186745
0.09186745
0.015247345
0.015247345
0.015247345
-0.061372995
-0.061372995
0.015247345
0.015247345
-0.061372995
0.015247345
0.09186745
0.16848779
0.16848779
0.09186745
-0.061372995
-0.061372995
0.015247345
0.015247345
0.015247345
0.015247345
0.015247345
0.015247345
0.09186745
0.16848779
0.09186745
0.015247345
0.015247345
0.015247345
0.015247345
-0.061372995
-0.1379931
-0.061372995
-0.061372995
-0.061372995
-0.061372995
-0.1379931
-0.29123354
-0.2146132
-0.061372995
-0.061372995
-0.1379931
-0.2146132
-0.1379931
-0.061372995
-0.061372995
-0.1379931
-0.29123354
-0.29123354
-0.29123354
-0.29123354
-0.29123354
-0.1379931
-0.061372995
0.09186745
0.09186745
0.09186745
0.24510789
0.24510789
0.09186745
-0.061372995
-0.2146132
-0.2146132
-0.1379931
-0.061372995
-0.1379931
-0.2146132
-0.2146132
-0.061372995
0.09186745
0.24510789
0.24510789
0.16848779
0.09186745
0.09186745
0.09186745
0.16848779
0.16848779
0.16848779
0.16848779
0.16848779
0.16848779
0.24510789
0.16848779
0.09186745
0.09186745
0.09186745
0.09186745
0.09186745
0.09186745
0.16848779
0.16848779
0.09186745
-0.061372995
-0.061372995
0.015247345
0.24510789
0.39834833
0.39834833
0.32172823
0.32172823
0.24510789
0.16848779
0.16848779
0.015247345
-0.061372995
-0.1379931
-0.061372995
0.015247345
-0.1379931
-0.36785388
-0.44447398
-0.44447398
-0.2146132
-0.1379931
-0.2146132
-0.29123354
-0.36785388
-0.29123354
-0.1379931
0.015247345
0.09186745
0.09186745
0.09186745
-0.061372995
-0.061372995
-0.061372995
-0.061372995
-0.1379931
-0.1379931
-0.2146132
-0.2146132
-0.29123354
-0.29123354
-0.29123354
-0.36785388
-0.36785388
-0.44447398
-0.36785388
-0.36785388
-0.29123354
-0.36785388
-0.36785388
-0.29123354
-0.44447398
-0.7509546
-0.82757497
-0.5977144
-0.2146132
0.015247345
0.015247345
-0.1379931
-0.36785388
-0.5977144
-0.67433476
-0.5210941
-0.29123354
-0.1379931
-0.061372995
-0.1379931
-0.1379931
-0.061372995
0.015247345
-0.061372995
-0.1379931
-0.29123354
-0.2146132
-0.1379931
-0.1379931
-0.1379931
-0.1379931
-0.1379931
-0.2146132
-0.29123354
-0.29123354
-0.2146132
-0.061372995
0.015247345
0.015247345
-0.061372995
-0.061372995
-0.061372995
-0.061372995
0.015247345
-0.061372995
-0.2146132
-0.36785388
-0.5210941
-0.5210941
-0.5210941
-0.36785388
-0.2146132
-0.1379931
-0.2146132
-0.29123354
-0.2146132
-0.1379931
0.015247345
0.015247345
-0.061372995
-0.2146132
-0.29123354
-0.2146132
-0.1379931
-0.061372995
0.015247345
0.015247345
0.09186745
0.015247345
-0.061372995
-0.1379931
-0.061372995
0.015247345
0.015247345
0.015247345
-0.061372995
-0.061372995
-0.061372995
-0.061372995
-0.061372995
0.015247345
0.015247345
-0.061372995
-0.2146132
-0.2146132
-0.1379931
-0.061372995
-0.061372995
-0.061372995
-0.1379931
-0.1379931
-0.2146132
-0.29123354
-0.29123354
-0.2146132
-0.1379931
-0.1379931
-0.061372995
0.015247345
-0.061372995
-0.29123354
-0.36785388
-0.2146132
0.015247345
0.16848779
0.09186745
-0.061372995
-0.061372995
-0.061372995
-0.061372995
-0.061372995
-0.061372995
0.015247345
0.015247345
-0.061372995
-0.1379931
-0.061372995
0.015247345
0.015247345
-0.061372995
-0.1379931
-0.2146132
-0.2146132
-0.061372995
-0.061372995
-0.061372995
-0.061372995
0.09186745
0.16848779
0.16848779
0.09186745
0.09186745
0.24510789
0.47496867
0.47496867
0.32172823
0.16848779
0.09186745
0.16848779
0.24510789
0.16848779
0.09186745
0.16848779
0.24510789
0.32172823
0.39834833
0.39834833
0.32172823
0.24510789
0.16848779
0.16848779
0.24510789
0.32172823
0.32172823
0.24510789
0.16848779
0.16848779
0.09186745
0.16848779
0.16848779
0.16848779
0.09186745
0.09186745
0.09186745
0.09186745
0.015247345
0.015247345
0.09186745
0.16848779
0.16848779
0.09186745
0.09186745
0.16848779
0.24510789
0.32172823
0.16848779
0.015247345
0.015247345
0.09186745
0.16848779
0.24510789
0.24510789
0.16848779
0.09186745
-0.061372995
-0.1379931
-0.1379931
-0.061372995
-0.061372995
-0.061372995
0.015247345
0.09186745
0.015247345
0.015247345
-0.061372995
-0.061372995
-0.1379931
-0.2146132
-0.29123354
-0.36785388
-0.36785388
-0.29123354
-0.2146132
-0.1379931
-0.1379931
-0.29123354
-0.36785388
-0.36785388
-0.2146132
-0.061372995
-0.1379931
-0.29123354
-0.36785388
-0.36785388
-0.36785388
-0.36785388
-0.44447398
-0.36785388
-0.2146132
-0.1379931
-0.1379931
-0.29123354
-0.44447398
-0.5977144
-0.44447398
-0.29123354
-0.2146132
-0.29123354
-0.36785388
-0.44447398
-0.44447398
-0.36785388
-0.36785388
-0.44447398
-0.44447398
-0.36785388
-0.29123354
-0.36785388
-0.44447398
-0.5977144
-0.5977144
-0.5977144
-0.5210941
-0.5210941
-0.5210941
-0.5977144
-0.7509546
-0.82757497
-0.9041953
-0.82757497
-0.7509546
-0.5977144
-0.5210941
-0.5210941
-0.5210941
-0.44447398
-0.44447398
-0.5977144
-0.7509546
-0.7509546
-0.67433476
-0.5210941
-0.5210941
-0.67433476
-0.82757497
-0.82757497
-0.7509546
-0.67433476
-0.5977144
-0.5977144
-0.5977144
-0.67433476
-0.67433476
-0.67433476
-0.5210941
-0.44447398
-0.44447398
-0.44447398
-0.36785388
-0.29123354
-0.2146132
-0.29123354
-0.36785388
-0.44447398
-0.5210941
-0.44447398
-0.29123354
-0.29123354
-0.36785388
-0.5210941
-0.5977144
-0.67433476
-0.67433476
-0.67433476
-0.67433476
-0.5977144
-0.5210941
-0.5977144
-0.82757497
-0.98081565
-0.82757497
-0.5977144
-0.44447398
-0.44447398
-0.5977144
-0.67433476
-0.5977144
-0.5210941
-0.5210941
-0.5977144
-0.67433476
-0.67433476
-0.67433476
-0.67433476
-0.67433476
-0.67433476
-0.67433476
-0.67433476
-0.5977144
-0.44447398
-0.36785388
-0.36785388
-0.5210941
-0.5210941
-0.5210941
-0.5210941
-0.5210941
-0.44447398
-0.44447398
-0.44447398
-0.44447398
-0.36785388
-0.29123354
-0.29123354
-0.2146132
-0.2146132
-0.29123354
-0.2146132
-0.2146132
-0.1379931
-0.061372995
-0.061372995
-0.1379931
-0.1379931
-0.1379931
-0.1379931
-0.1379931
-0.1379931
-0.29123354
-0.36785388
-0.29123354
-0.2146132
-0.1379931
-0.1379931
-0.1379931
-0.1379931
-0.1379931
-0.29123354
-0.44447398
-0.44447398
-0.29123354
-0.1379931
-0.061372995
-0.1379931
-0.2146132
-0.29123354
-0.29123354
-0.2146132
-0.1379931
-0.1379931
-0.2146132
-0.2146132
-0.1379931
-0.061372995
-0.061372995
-0.1379931
-0.29123354
-0.36785388
-0.44447398
-0.44447398
-0.44447398
-0.36785388
-0.29123354
-0.2146132
-0.061372995
0.015247345
0.015247345
0.015247345
-0.061372995
-0.2146132
-0.2146132
-0.1379931
-0.1379931
-0.2146132
-0.2146132
-0.2146132
-0.2146132
-0.2146132
-0.1379931
-0.061372995
0.09186745
0.16848779
0.16848779
0.09186745
-0.061372995
-0.061372995
0.09186745
0.24510789
0.09186745
-0.061372995
-0.1379931
-0.1379931
-0.2146132
-0.29123354
-0.2146132
-0.1379931
-0.1379931
-0.1379931
-0.1379931
-0.1379931
-0.1379931
-0.2146132
-0.29123354
-0.29123354
-0.2146132
-0.061372995
0.16848779
0.24510789
0.16848779
0.09186745
0.09186745
0.09186745
0.24510789
0.39834833
0.47496867
0.5515888
0.5515888
0.47496867
0.47496867
0.5515888
0.6282091
0.6282091
0.39834833
0.24510789
0.32172823
0.47496867
0.6282091
0.5515888
0.47496867
0.39834833
0.39834833
0.47496867
0.47496867
0.47496867
0.5515888
0.7048292
0.78144956
0.7048292
0.5515888
0.39834833
0.32172823
0.32172823
0.32172823
0.24510789
0.32172823
0.32172823
0.32172823
0.32172823
0.32172823
0.24510789
0.16848779
0.09186745
0.09186745
0.09186745
0.16848779
0.32172823
0.39834833
0.39834833
0.47496867
0.47496867
0.47496867
0.47496867
0.39834833
0.32172823
0.39834833
0.47496867
0.47496867
0.32172823
0.24510789
0.24510789
0.39834833
0.47496867
0.39834833
0.24510789
0.24510789
0.32172823
0.39834833
0.47496867
0.39834833
0.5515888
0.7048292
0.9346899
0.9346899
0.78144956
0.7048292
0.6282091
0.7048292
0.85806966
1.0113102
1.0113102
1.0113102
0.85806966
0.85806966
0.9346899
0.9346899
0.9346899
0.85806966
0.9346899
1.0879303
1.0879303
1.0113102
1.0113102
1.1645505
1.1645505
1.0879303
0.9346899
0.9346899
1.1645505
1.3944112
1.5476516
1.7008922
1.7775123
1.7775123
1.8541325
1.9307528
2.0073729
2.0073729
2.0073729
2.0839932
2.2372336
2.4670942
2.696955
2.773575
2.9268155
3.080056
3.1566763
3.3099167
3.6163974
3.9994986
4.45922
4.765701
5.148802
5.6851435
6.2981052
6.9110665
7.600649
8.29023
8.826572
9.286293
9.6693945
10.205736
10.895319
11.66152
12.197863
12.734203
13.347166
14.113367
15.03281
15.722391
16.335354
17.024935
17.791138
18.48072
19.017061
19.553402
20.089745
20.626085
21.315668
22.081871
22.618212
22.771452
22.848072
22.848072
22.848072
22.771452
22.541592
22.388351
22.235111
22.081871
21.775389
21.468908
21.162428
20.932568
20.702705
20.472847
20.242985
20.089745
20.089745
20.242985
20.702705
21.239048
22.00525
22.924692
24.303856
25.9895
27.368666
27.981628
28.058247
27.981628
27.521906
26.602463
25.146679
23.767513
22.541592
21.468908
20.396225
19.476782
18.71058
17.944378
17.178175
16.411974
15.645773
14.80295
13.806887
12.810823
11.73814
10.435596
8.979813
7.90713
7.600649
8.443471
10.052496
11.66152
12.810823
13.347166
13.730267
13.960127
14.189987
14.4964695
14.573088
14.419849
13.883507
13.040684
12.197863
11.5849
11.5849
11.89138
12.351103
12.504343
12.121243
11.35504
10.052496
8.213611
6.221485
5.302042
6.221485
8.443471
10.282356
10.971939
11.125179
11.35504
11.35504
10.742077
10.129116
10.282356
10.895319
11.2784195
11.201799
10.818697
10.435596
10.665457
11.73814
12.580963
12.734203
12.810823
13.347166
13.577024
13.117304
12.964064
14.266607
15.569151
15.492531
14.573088
14.573088
15.415911
15.645773
14.95619
15.492531
19.093681
24.227236
26.602463
24.916819
23.077934
25.146679
29.28417
29.897133
26.525843
25.070059
28.288107
31.276297
30.050371
27.598526
28.74783
31.88926
32.65546
31.046436
30.586714
32.119118
32.65546
31.352917
30.739954
32.4256
34.724205
34.570965
32.348976
31.506157
33.42166
35.413788
34.647587
32.88532
33.1918
35.107307
35.33717
33.498283
32.4256
33.804764
35.03069
33.804764
31.582777
30.969814
31.81264
31.96588
30.893194
30.280235
30.816574
30.969814
29.743893
28.594587
28.97769
29.973751
29.897133
28.82445
28.594587
29.590652
30.586714
30.586714
30.739954
31.96588
33.498283
33.881382
33.34504
33.26842
34.034622
34.800827
34.877445
34.877445
35.107307
35.260548
35.03069
34.724205
34.724205
34.724205
34.417725
34.034622
34.034622
34.111244
33.881382
33.42166
33.11518
32.96194
32.88532
32.57884
32.19574
31.96588
31.88926
31.81264
31.582777
31.199677
30.510094
29.667273
28.90107
28.364727
27.828388
27.062185
26.14274
25.37654
24.916819
24.380476
23.844137
23.154554
22.541592
22.00525
21.315668
20.626085
19.936504
19.093681
18.250858
17.714518
17.484657
17.331417
16.718454
16.028873
15.645773
15.339291
15.03281
14.573088
14.266607
13.960127
13.500404
12.810823
12.121243
11.89138
11.81476
11.73814
11.35504
10.818697
10.282356
9.6693945
9.209673
8.826572
8.520092
7.98375
7.294168
6.681206
6.144865
5.531903
4.9189415
4.229359
3.6930177
3.080056
2.390474
1.6242719
0.7048292
-0.2146132
-1.2106762
-2.206739
-3.2794218
-4.5053453
-5.5780287
-6.5740914
-7.4169135
-8.183115
-8.872698
-9.638901
-10.481722
-11.324545
-12.014126
-12.397226
-12.780329
-13.010189
-13.010189
-12.703709
-12.167368
-11.477785
-11.477785
-13.010189
-15.462036
-16.4581
-14.465973
-11.477785
-10.328482
-11.324545
-12.397226
-12.550468
-12.243988
-12.243988
-12.014126
-11.247925
-10.251862
-9.485659
-8.566217
-7.876635
-8.029877
-9.025938
-9.485659
-8.106497
-6.03775
-5.501408
-6.344231
-6.880572
-6.344231
-5.8078895
-6.344231
-6.957193
-6.6507115
-5.8845096
-5.5780287
-5.8845096
-6.26761
-6.8039517
-7.4935336
-7.953255
-7.876635
-7.723395
-8.106497
-8.872698
-9.179178
-8.796078
-8.489597
-8.719458
-9.102558
-8.949318
-8.336355
-7.800015
-7.5701547
-7.110432
-6.26761
-5.501408
-4.965067
-4.352105
-3.5859032
-2.9729414
-2.66646
-2.283359
-1.5171571
-0.9041953
-0.82757497
-0.98081565
-0.5977144
0.16848779
0.7048292
0.78144956
0.78144956
1.0113102
1.317791
1.5476516
2.0073729
2.9268155
3.769638
4.229359
4.3826
4.61246
4.9189415
5.148802
5.302042
5.455283
5.6085234
5.531903
5.225422
4.9955616
5.148802
5.455283
5.7617636
5.7617636
5.7617636
6.0682445
6.3747253
6.681206
6.7578263
6.8344464
6.7578263
6.604586
6.4513454
6.2981052
6.0682445
5.915004
5.8383837
5.6851435
5.6085234
5.455283
5.302042
5.0721817
4.842321
4.68908
4.842321
4.9955616
5.148802
5.148802
5.302042
5.455283
5.531903
5.6085234
5.6851435
5.8383837
5.915004
5.8383837
6.0682445
6.4513454
6.9110665
7.370788
8.29023
9.362914
9.439533
8.443471
7.4474087
7.6772685
8.443471
8.596712
8.443471
8.826572
10.129116
11.048559
11.048559
10.742077
10.742077
11.2784195
12.121243
12.887444
13.270546
13.347166
13.423784
13.960127
14.573088
15.18605
15.645773
16.105494
16.411974
16.028873
15.03281
13.653646
12.197863
10.588837
9.133053
8.443471
8.9031925
10.282356
11.50828
11.5849
10.358976
8.29023
6.0682445
4.68908
4.61246
5.3786626
6.221485
6.0682445
4.68908
2.3138537
0.015247345
-1.823638
-3.049561
-4.1988645
-5.5780287
-7.187053
-8.719458
-9.485659
-8.566217
-5.8845096
-2.66646
-0.5977144
-0.7509546
-3.1261816
-6.6507115
-9.485659
-10.405102
-8.872698
-5.8845096
-3.2794218
-2.66646
-4.2754846
-6.880572
-9.025938
-9.715521
-8.719458
-6.5740914
-4.581966
-3.9690042
-4.965067
-6.344231
-6.957193
-6.4974704
-5.2715473
-4.1988645
-3.8157635
-4.2754846
-5.424788
-6.6507115
-6.6507115
-5.1949277
-3.1261816
-1.6703978
-1.3639164
-1.5171571
-1.3639164
-0.82757497
-0.2146132
0.39834833
1.317791
2.0839932
1.7775123
0.39834833
-0.82757497
-0.98081565
-0.36785388
0.16848779
0.47496867
0.5515888
0.85806966
0.9346899
0.39834833
-0.44447398
-1.0574355
-1.2872965
-1.5171571
-1.7470174
-0.98081565
0.85806966
2.1606133
1.3944112
-0.7509546
-1.6703978
-0.5977144
1.317791
2.696955
3.3099167
3.3865368
3.0034359
2.3138537
1.8541325
2.3138537
3.1566763
3.2332964
2.9268155
3.769638
5.531903
6.5279655
6.4513454
6.9110665
8.0603695
8.826572
8.520092
8.29023
9.362914
11.125179
12.0446205
11.81476
11.73814
12.121243
12.427723
12.504343
12.734203
13.500404
14.266607
14.343227
14.113367
14.343227
14.87957
14.95619
15.03281
15.875631
16.871695
17.178175
16.565214
16.028873
16.335354
17.254797
17.944378
18.174238
18.4041
19.017061
19.706644
19.783264
19.400162
19.093681
19.170301
19.400162
19.859884
20.242985
20.472847
20.396225
20.396225
20.702705
21.009188
21.315668
21.468908
21.545528
21.392288
21.239048
20.855947
20.932568
13.270546
-4.8884463
-12.090748
2.3138537
22.694832
30.510094
25.29992
18.63396
17.484657
20.013124
21.852009
21.162428
19.706644
18.7872
18.71058
18.63396
18.250858
17.714518
17.254797
16.871695
16.488594
16.182114
15.952251
15.722391
15.415911
15.10943
14.80295
14.573088
14.573088
14.4964695
14.266607
13.883507
13.577024
13.423784
13.117304
12.580963
12.351103
12.504343
12.657583
12.580963
12.504343
12.580963
12.351103
12.0446205
12.351103
13.347166
13.806887
13.270546
12.887444
13.347166
13.653646
12.964064
12.427723
12.657583
12.887444
12.504343
11.89138
11.50828
11.201799
10.665457
10.358976
10.588837
10.818697
10.435596
9.899256
9.6693945
9.362914
8.826572
8.136991
7.6772685
7.4474087
7.294168
6.8344464
6.2981052
5.7617636
5.302042
4.765701
4.3059793
4.076119
3.8462582
3.4631572
2.696955
1.7775123
0.9346899
0.32172823
-0.1379931
-0.5210941
-1.0574355
-1.823638
-2.66646
-3.4326625
-3.8923836
-4.2754846
-4.6585855
-4.965067
-4.4287252
-5.501408
-3.1261816
26.602463
61.46466
53.6494
10.971939
-21.668272
-23.58378
-11.171305
-6.344231
-12.397226
-19.063187
-19.752768
-16.91782
-15.462036
-16.53472
-18.373604
-18.526844
-14.389353
-9.792141
-10.788202
-16.304857
-20.74883
-21.208553
-19.676147
-19.063187
-20.059248
-21.438414
-21.821512
-21.668272
-22.281235
-23.6604
-24.886322
-25.192804
-25.039564
-25.192804
-25.959007
-26.342106
-25.652525
-24.656462
-24.733082
-25.729143
-26.342106
-25.882387
-25.422665
-25.499285
-25.422665
-24.656462
-24.273361
-24.503222
-24.733082
-24.19674
-23.73702
-23.966879
-24.12012
-23.200678
-22.051374
-21.974754
-22.817577
-23.124058
-22.511095
-21.285173
-20.59559
-21.591652
-22.894197
-22.127995
-19.59953
-18.603464
-20.51897
-22.587715
-21.744892
-19.139807
-18.220364
-19.52291
-20.36573
-19.369665
-18.220364
-18.450224
-18.756706
-17.990503
-16.8412
-16.68796
-16.99444
-16.91782
-16.381477
-16.074999
-15.845137
-14.849075
-13.393291
-12.550468
-12.933569
-13.54653
-13.163429
-12.090748
-11.477785
-11.707645
-11.7842655
-11.0180645
-10.098621
-9.715521
-9.868761
-9.868761
-9.485659
-9.102558
-8.872698
-8.642838
-8.336355
-8.183115
-8.183115
-8.259735
-8.183115
-7.953255
-7.723395
-7.4935336
-7.110432
-6.6507115
-6.420851
-6.19099
-6.03775
-5.7312694
-5.424788
-5.2715473
-5.1949277
-5.118307
-4.8884463
-4.6585855
-4.581966
-4.4287252
-4.2754846
-4.1988645
-4.0456243
-3.7391434
-3.5092826
-3.5859032
-3.8157635
-3.8923836
-3.6625228
-3.2794218
-3.1261816
-3.049561
-2.7430806
-2.5132198
-2.8197007
-3.5092826
-3.9690042
-3.8157635
-3.2028017
-2.7430806
-2.8963208
-3.049561
-2.9729414
-2.58984
-2.1301188
-1.7470174
-1.5937772
-1.4405367
-1.3639164
-1.1340559
-1.0574355
-0.98081565
-0.98081565
-0.9041953
-0.5977144
-0.44447398
-0.5210941
-0.67433476
-0.67433476
-0.5977144
-0.5977144
-0.67433476
-0.7509546
-0.67433476
-0.5977144
-0.7509546
-0.9041953
-0.98081565
-0.9041953
-0.98081565
-1.0574355
-1.1340559
-1.2106762
-1.5171571
-1.9768786
-2.0534983
-1.9002581
-1.6703978
-1.7470174
-1.823638
-1.7470174
-1.5937772
-1.5937772
-1.823638
-1.9768786
-1.9768786
-1.9002581
-1.9002581
-1.823638
-1.7470174
-1.6703978
-1.9002581
-2.0534983
-2.0534983
-1.9768786
-1.9768786
-1.9768786
-1.9768786
-2.0534983
-2.5132198
-3.049561
-3.3560424
-3.3560424
-3.3560424
-3.3560424
-3.4326625
-3.3560424
-3.4326625
-3.7391434
-4.122245
-4.1988645
-3.9690042
-3.9690042
-4.122245
-4.2754846
-4.1988645
-4.0456243
-4.0456243
-4.1988645
-4.122245
-4.0456243
-4.122245
-4.4287252
-4.4287252
-4.352105
-4.2754846
-4.4287252
-4.581966
-4.735206
-4.8884463
-5.041687
-5.2715473
-5.041687
-4.352105
-4.1988645
-5.118307
-6.344231
-6.8039517
-6.6507115
-6.420851
-6.6507115
-6.957193
-7.3402934
-7.4935336
-7.723395
-7.953255
-8.489597
-8.566217
2514.0012
14.266607
437.51666
1064.4232
1116.2952
491.38068
-143.64766
-288.61313
-78.29062
96.93982
78.70421
-20.059248
-60.438103
-30.173119
5.531903
7.524029
-10.405102
-20.902071
-17.300922
-10.328482
-9.025938
-12.473848
-15.462036
-15.768517
-14.772453
-14.695833
-15.691896
-16.68796
-17.07106
-17.07106
-17.37754
-17.990503
-18.603464
-18.986567
-19.369665
-19.829388
-20.44235
-20.978691
-21.591652
-22.127995
-22.664337
-23.124058
-23.50716
-23.890259
-24.349981
-24.886322
-25.499285
-26.112246
-26.648588
-27.108309
-27.41479
-27.874512
-28.334232
-28.717333
-29.100435
-29.713394
-30.326359
-30.93932
-31.39904
-31.85876
-32.395103
-33.084686
-33.621025
-34.004128
-34.310608
-34.69371
-35.230053
-35.689774
-36.149494
-36.609215
-37.06894
-37.452038
-37.835136
-38.52472
-39.137684
-39.597404
-39.827267
-40.210365
-40.746708
-41.12981
-41.35967
-41.81939
-42.432354
-42.968693
-43.351795
-43.734894
-44.118
-44.5011
-44.96082
-45.49716
-46.110123
-46.569843
-47.029564
-47.48929
-47.94901
-48.332108
-48.791832
-49.32817
-49.864513
-50.09437
-50.247612
-50.554096
-51.013817
-51.396915
-51.703396
-52.086502
-52.4696
-52.77608
-53.08256
-53.465664
-53.925385
-54.385105
-54.768204
-55.227932
-55.68765
-56.14737
-56.683716
-57.296673
-57.909634
-58.44598
-58.9057
-59.365417
-59.978382
-60.744583
-61.434162
-61.893887
-62.27699
-62.736706
-63.349674
-63.962635
-64.49898
-64.9587
-65.41842
-66.108
-66.64435
-67.104065
-67.6404
-68.32999
-69.01957
-69.70915
-70.32211
-70.935074
-71.3948
-71.85452
-72.39086
-73.00382
-73.693405
-74.15312
-74.45961
-74.842705
-75.149185
-75.53229
-75.83877
-76.22187
-76.681595
-77.21793
-77.601036
-77.90752
-78.137375
-78.29062
-78.443855
-78.5971
-78.750336
-78.82696
-78.90358
-78.980194
-79.05682
-79.133446
-79.28668
-79.363304
-79.363304
-79.28668
-79.21006
-79.133446
-79.05682
-79.05682
-78.980194
-78.82696
-78.52048
-78.137375
-77.830894
-77.601036
-77.37117
-77.21793
-76.988075
-76.75821
-76.45174
-76.145256
-75.83877
-75.53229
-75.22581
-74.91933
-74.68947
-74.38299
-74.0765
-73.693405
-73.15707
-72.5441
-71.93114
-71.24156
-70.705215
-70.16888
-69.555916
-68.86633
-68.32999
-67.79365
-67.48717
-67.18069
-66.64435
-65.95476
-65.7249
-65.80152
-65.26518
-63.962635
-62.736706
-62.506847
-62.813328
-62.88995
-62.35361
-61.66403
-61.12768
-60.591343
-59.978382
-59.212177
-58.369358
-57.756393
-57.603153
-57.603153
-57.143436
-56.37723
-55.45779
-54.614967
-54.002007
-53.695526
-53.465664
-53.08256
-52.546223
-52.00988
-51.473537
-50.78396
-50.017754
-49.404793
-49.098312
-48.791832
-48.408726
-47.79577
-47.029564
-46.416603
-45.880264
-45.42054
-45.037437
-44.65434
-44.041378
-43.351795
-42.892075
-42.585594
-42.202488
-41.51291
-40.746708
-40.516846
-40.593464
-40.210365
-39.520786
-38.8312
-38.14162
-37.37542
-36.685837
-36.532597
-36.532597
-35.613155
-34.38723
-34.08075
-34.54047
-33.92751
-32.318485
-31.475662
-31.70552
-31.39904
-30.326359
-29.713394
-29.560156
-28.717333
-27.33817
-26.648588
-26.418726
-25.652525
-24.809702
-24.809702
-25.116184
-24.962942
-24.579842
-24.426601
-24.349981
-23.966879
-23.50716
-23.047438
-22.587715
-21.974754
-21.361794
-20.82545
-20.28911
-19.752768
-19.59953
-19.982628
-20.44235
-20.135868
-19.369665
-18.909946
-18.373604
-17.760643
-18.373604
-20.212488
-20.82545
-18.680086
-15.538656
-13.469912
-13.010189
-14.236113
-16.99444
-19.216427
-18.220364
-15.691896
-15.078936
-16.151619
-15.845137
-14.082872
-13.54653
-15.155554
-16.8412
-16.76458
-15.691896
-15.078936
-14.465973
-13.469912
-13.086809
-14.082872
-15.308796
-15.232176
-14.542593
-15.0023155
-16.151619
-15.385416
-12.856949
-12.014126
-13.929632
-15.462036
-14.772453
-13.699772
-13.853012
-14.1594925
-13.469912
-12.780329
-13.316671
-14.236113
-14.082872
-13.469912
-13.469912
-13.776392
-13.469912
-13.010189
-12.933569
-13.393291
-13.776392
-13.699772
-13.316671
-13.240051
-13.62315
-13.62315
-12.933569
-12.320608
-12.703709
-13.853012
-14.312733
-13.929632
-13.776392
-13.776392
-13.240051
-12.703709
-12.780329
-13.086809
-13.086809
-13.163429
-13.776392
-14.082872
-13.853012
-13.62315
-13.62315
-13.010189
-12.090748
-12.090748
-12.856949
-13.086809
-12.473848
-12.014126
-11.937506
-11.631025
-11.171305
-10.941444
-11.0180645
-11.094685
-11.171305
-11.247925
-11.324545
-11.094685
-10.711582
-10.328482
-10.098621
-10.251862
-10.634962
-10.864824
-10.711582
-10.558342
-10.558342
-10.558342
-10.405102
-10.328482
-10.711582
-11.171305
-11.324545
-11.094685
-11.0180645
-11.324545
-11.477785
-11.401165
-11.477785
-11.860886
-12.090748
-12.014126
-12.014126
-12.320608
-12.703709
-12.780329
-12.627089
-12.703709
-12.933569
-13.163429
-13.163429
-13.240051
-13.393291
-13.54653
-13.316671
-13.240051
-13.469912
-13.929632
-14.00625
-13.776392
-13.699772
-13.776392
-13.929632
-13.929632
-14.00625
-14.082872
-14.082872
-14.00625
-14.082872
-14.236113
-14.312733
-14.1594925
-13.929632
-13.853012
-13.853012
-13.929632
-13.929632
-14.00625
-14.00625
-13.776392
-13.62315
-13.62315
-13.776392
-13.929632
-13.853012
-13.776392
-13.776392
-13.853012
-13.853012
-13.776392
-13.699772
-13.62315
-13.62315
-13.62315
-13.62315
-13.62315
-13.62315
-13.54653
-13.469912
-13.54653
-13.699772
-13.776392
-13.776392
-13.776392
-13.699772
-13.62315
-13.62315
-13.62315
-13.54653
-13.393291
-13.393291
-13.393291
-13.469912
-13.469912
-13.469912
-13.393291
-13.316671
-13.240051
-13.163429
-13.010189
-12.933569
-12.933569
-12.933569
-12.780329
-12.627089
-12.550468
-12.703709
-12.856949
-12.856949
-12.703709
-12.473848
-12.320608
-12.167368
-12.090748
-12.090748
-12.014126
-11.860886
-11.707645
-11.631025
-11.707645
-11.860886
-11.937506
-11.7842655
-11.707645
-11.631025
-11.477785
-11.401165
-11.401165
-11.247925
-11.247925
-11.324545
-11.401165
-11.401165
-11.247925
-11.324545
-11.401165
-11.477785
-11.477785
-11.401165
-11.401165
-11.401165
-11.401165
-11.324545
-11.247925
-11.247925
-11.247925
-11.247925
-11.171305
-11.0180645
-11.0180645
-11.0180645
-11.0180645
-11.094685
-11.171305
-11.171305
-10.941444
-10.788202
-10.864824
-11.0180645
-11.094685
-11.094685
-11.0180645
-10.941444
-10.941444
-10.941444
-10.864824
-10.788202
-10.788202
-10.634962
-10.558342
-10.481722
-10.405102
-10.328482
-10.328482
-10.175241
-9.945381
-9.868761
-9.792141
-9.638901
-9.409039
-9.179178
-9.102558
-9.102558
-9.025938
-8.872698
-8.642838
-8.642838
-8.642838
-8.566217
-8.259735
-8.029877
-7.800015
-7.646774
-7.4935336
-7.2636733
-6.880572
-6.6507115
-6.4974704
-6.420851
-6.26761
-6.03775
-5.8078895
-5.6546483
-5.424788
-5.1949277
-5.118307
-5.118307
-5.118307
-5.041687
-4.8884463
-4.735206
-4.5053453
-4.2754846
-4.122245
-3.8923836
-3.8157635
-3.6625228
-3.4326625
-3.2028017
-2.9729414
-2.9729414
-2.8963208
-2.8197007
-2.58984
-2.4365997
-2.5132198
-2.58984
-2.5132198
-2.4365997
-2.283359
-2.206739
-2.283359
-2.4365997
-2.5132198
-2.4365997
-2.283359
-2.206739
-2.0534983
-2.0534983
-2.0534983
-2.0534983
-2.0534983
-1.9768786
-2.0534983
-2.0534983
-2.0534983
-2.1301188
-2.206739
-2.283359
-2.3599792
-2.206739
-2.0534983
-1.9002581
-1.9768786
-2.0534983
-1.9768786
-1.9002581
-1.823638
-1.823638
-1.823638
-1.823638
-1.6703978
-1.5937772
-1.4405367
-1.4405367
-1.3639164
-1.2106762
-1.2106762
-1.3639164
-1.5171571
-1.5171571
-1.4405367
-1.2872965
-1.2872965
-1.2872965
-1.3639164
-1.3639164
-1.3639164
-1.2872965
-1.2872965
-1.2106762
-1.0574355
-0.9041953
-0.82757497
-0.98081565
-1.0574355
-1.0574355
-0.98081565
-0.9041953
-0.82757497
-0.5977144
-0.36785388
-0.2146132
-0.2146132
-0.29123354
-0.2146132
-0.061372995
0.09186745
0.16848779
0.16848779
0.16848779
0.24510789
0.24510789
0.32172823
0.47496867
0.6282091
0.78144956
0.78144956
0.78144956
0.9346899
1.2411708
1.3944112
1.5476516
1.5476516
1.4710314
1.4710314
1.5476516
1.7008922
1.7775123
1.9307528
1.9307528
1.9307528
1.9307528
2.0073729
2.1606133
2.2372336
2.3138537
2.3138537
2.390474
2.5437145
2.773575
2.8501954
2.773575
2.6203346
2.5437145
2.5437145
2.5437145
2.5437145
2.696955
2.8501954
3.0034359
3.0034359
2.9268155
2.8501954
2.9268155
3.0034359
3.1566763
3.1566763
3.1566763
3.2332964
3.3865368
3.5397773
3.6163974
3.5397773
3.4631572
3.3865368
3.3865368
3.3865368
3.4631572
3.4631572
3.5397773
3.6163974
3.6163974
3.4631572
3.3099167
3.3099167
3.5397773
3.769638
3.8462582
3.8462582
3.769638
3.6930177
3.6163974
3.6163974
3.769638
3.8462582
3.8462582
3.9228783
3.9228783
4.076119
4.152739
4.3059793
4.3059793
4.3826
4.3826
4.3826
4.3059793
4.3826
4.61246
4.842321
4.842321
4.68908
4.61246
4.61246
4.765701
4.842321
4.842321
4.842321
4.9189415
4.9955616
4.9189415
4.765701
4.68908
4.68908
4.68908
4.61246
4.68908
4.842321
4.842321
4.68908
4.61246
4.765701
4.9955616
5.0721817
5.0721817
5.0721817
5.148802
5.148802
5.148802
5.148802
5.148802
5.0721817
5.0721817
5.148802
5.148802
5.148802
4.9189415
4.9189415
4.9955616
5.148802
5.225422
5.225422
5.225422
5.148802
5.0721817
4.9955616
5.0721817
5.0721817
4.9189415
4.765701
4.765701
4.9189415
4.9189415
4.765701
4.68908
4.68908
4.61246
4.45922
4.3059793
4.229359
4.152739
3.9994986
3.769638
3.6163974
3.4631572
3.1566763
2.9268155
2.9268155
3.1566763
3.2332964
3.0034359
2.773575
2.696955
2.9268155
3.1566763
3.2332964
3.1566763
2.9268155
2.5437145
2.2372336
2.0073729
1.9307528
1.7775123
1.5476516
1.5476516
1.8541325
2.2372336
2.5437145
2.5437145
2.1606133
1.8541325
1.7775123
1.8541325
2.0073729
2.1606133
2.1606133
1.9307528
1.7008922
1.5476516
1.5476516
1.5476516
1.3944112
1.2411708
1.317791
1.5476516
1.8541325
1.8541325
1.7008922
1.4710314
1.3944112
1.3944112
1.317791
1.3944112
1.5476516
1.6242719
1.6242719
1.8541325
2.0839932
1.9307528
1.5476516
1.2411708
1.3944112
1.7008922
1.7775123
1.7008922
1.7008922
1.9307528
1.9307528
1.7775123
1.5476516
1.3944112
1.317791
1.2411708
1.2411708
1.2411708
1.1645505
1.0113102
1.0113102
1.0113102
1.0879303
0.9346899
0.78144956
0.78144956
0.9346899
1.0113102
0.85806966
0.78144956
0.78144956
0.9346899
1.0113102
0.9346899
0.78144956
0.78144956
0.78144956
0.85806966
0.78144956
0.7048292
0.7048292
0.6282091
0.6282091
0.7048292
0.85806966
0.9346899
0.9346899
0.9346899
1.2411708
1.4710314
1.2411708
0.78144956
0.5515888
0.7048292
1.0879303
1.2411708
1.0113102
0.9346899
1.0113102
1.1645505
1.0113102
0.7048292
0.6282091
0.6282091
0.5515888
0.47496867
0.39834833
0.5515888
0.5515888
0.39834833
0.32172823
0.32172823
0.24510789
0.015247345
-0.1379931
-0.1379931
0.015247345
0.09186745
0.015247345
-0.1379931
-0.2146132
-0.36785388
-0.44447398
-0.36785388
-0.2146132
-0.1379931
-0.2146132
-0.44447398
-0.5210941
-0.5977144
-0.7509546
-0.98081565
-0.98081565
-0.67433476
-0.44447398
-0.44447398
-0.7509546
-0.9041953
-0.9041953
-0.9041953
-0.98081565
-1.0574355
-0.9041953
-0.67433476
-0.5977144
-0.67433476
-0.7509546
-0.7509546
-0.82757497
-0.9041953
-0.82757497
-0.5210941
-0.44447398
-0.82757497
-1.0574355
-0.9041953
-0.5210941
-0.44447398
-0.5977144
-0.7509546
-0.9041953
-0.98081565
-0.98081565
-0.9041953
-0.9041953
-0.98081565
-1.1340559
-0.98081565
-0.7509546
-0.44447398
-0.36785388
-0.5977144
-0.98081565
-1.2106762
-1.3639164
-1.5171571
-1.6703978
-1.6703978
-1.5937772
-1.6703978
-1.9002581
-2.0534983
-2.1301188
-2.206739
-2.283359
-2.3599792
-2.4365997
-1.823638
-0.44447398
-0.061372995
-1.2106762
-2.7430806
-3.4326625
-3.2028017
-2.7430806
-2.7430806
-3.1261816
-3.5092826
-3.5859032
-3.5092826
-3.5859032
-3.8923836
-4.1988645
-4.2754846
-4.1988645
-4.2754846
-4.4287252
-4.4287252
-4.4287252
-4.5053453
-4.735206
-4.735206
-4.581966
-4.4287252
-4.4287252
-4.4287252
-4.581966
-4.811826
-5.118307
-5.2715473
-5.348168
-5.501408
-5.5780287
-5.424788
-5.348168
-5.424788
-5.7312694
-5.9611297
-6.03775
-5.9611297
-5.8078895
-5.6546483
-5.501408
-5.501408
-5.7312694
-6.03775
-6.03775
-5.8078895
-5.7312694
-5.8845096
-6.11437
-6.11437
-5.9611297
-6.03775
-6.19099
-6.26761
-6.26761
-6.26761
-6.420851
-6.4974704
-6.420851
-6.344231
-6.344231
-6.26761
-6.26761
-6.4974704
-6.6507115
-6.7273316
-6.6507115
-6.5740914
-6.6507115
-6.7273316
-6.6507115
-6.4974704
-6.420851
-6.4974704
-6.6507115
-6.5740914
-6.420851
-6.420851
-6.5740914
-6.6507115
-6.4974704
-6.11437
-5.9611297
-6.11437
-6.4974704
-6.5740914
-6.420851
-6.19099
-6.11437
-6.26761
-6.4974704
-6.4974704
-6.344231
-6.11437
-6.03775
-6.11437
-6.11437
-6.19099
-6.344231
-6.4974704
-6.4974704
-6.344231
-6.26761
-6.19099
-6.11437
-5.9611297
-5.8845096
-5.8845096
-5.9611297
-6.03775
-6.11437
-6.19099
-6.26761
-6.19099
-6.03775
-5.9611297
-5.9611297
-6.03775
-5.9611297
-5.8845096
-5.8845096
-5.9611297
-6.03775
-6.11437
-6.19099
-6.26761
-6.420851
-6.420851
-6.420851
-6.5740914
-6.7273316
-6.7273316
-6.5740914
-6.5740914
-6.8039517
-6.957193
-7.110432
-7.2636733
-7.2636733
-7.187053
-7.187053
-7.187053
-7.2636733
-7.3402934
-7.3402934
-7.3402934
-7.3402934
-7.4169135
-7.5701547
-7.646774
-7.646774
-7.5701547
-7.4935336
-7.5701547
-7.723395
-7.723395
-7.723395
-7.800015
-7.953255
-7.953255
-7.800015
-7.723395
-7.723395
-7.800015
-7.953255
-8.259735
-8.719458
-9.102558
-9.2558
-9.102558
-9.025938
-9.025938
-9.102558
-9.102558
-9.025938
-9.025938
-9.025938
-8.949318
-8.949318
-8.949318
-8.796078
-8.642838
-8.566217
-8.719458
-8.872698
-8.872698
-8.642838
-8.106497
-7.723395
-7.953255
-8.566217
-8.949318
-9.025938
-8.796078
-8.642838
-8.412975
-8.183115
-7.800015
-7.4935336
-7.5701547
-7.876635
-8.106497
-8.106497
-7.953255
-7.876635
-7.953255
-7.953255
-7.953255
-7.876635
-7.876635
-7.953255
-7.953255
-7.876635
-7.800015
-8.029877
-8.183115
-7.953255
-7.723395
-7.876635
-8.259735
-8.412975
-8.183115
-7.876635
-7.876635
-7.876635
-7.646774
-7.110432
-6.8039517
-6.957193
-7.4169135
-7.646774
-7.723395
-7.723395
-7.800015
-7.876635
-7.953255
-7.953255
-7.723395
-7.4935336
-7.4169135
-7.5701547
-7.646774
-7.646774
-7.4935336
-7.187053
-6.957193
-6.957193
-6.880572
-6.8039517
-6.8039517
-6.8039517
-6.7273316
-6.7273316
-6.5740914
-6.4974704
-6.420851
-6.420851
-6.420851
-6.344231
-6.19099
-6.03775
-5.9611297
-6.03775
-6.19099
-6.26761
-6.19099
-6.11437
-6.03775
-5.9611297
-5.8845096
-5.9611297
-6.03775
-6.03775
-5.9611297
-5.8845096
-5.8078895
-5.5780287
-5.348168
-5.2715473
-5.424788
-5.5780287
-5.501408
-5.348168
-5.1949277
-5.118307
-5.118307
-5.041687
-5.041687
-4.965067
-4.965067
-4.8884463
-4.811826
-4.735206
-4.4287252
-4.1988645
-4.1988645
-4.352105
-4.4287252
-4.2754846
-4.122245
-4.1988645
-4.4287252
-4.581966
-4.581966
-4.5053453
-4.4287252
-4.5053453
-4.6585855
-4.811826
-4.735206
-4.735206
-4.8884463
-5.041687
-5.1949277
-5.2715473
-5.2715473
-5.2715473
-5.348168
-5.424788
-5.6546483
-5.7312694
-5.8845096
-5.8845096
-5.8078895
-5.6546483
-5.5780287
-5.6546483
-5.8078895
-5.9611297
-6.03775
-6.26761
-6.420851
-6.6507115
-6.8039517
-6.880572
-6.957193
-7.033813
-7.110432
-7.110432
-7.033813
-6.957193
-7.110432
-7.3402934
-7.5701547
-7.5701547
-7.5701547
-7.4935336
-7.5701547
-7.723395
-7.876635
-7.953255
-7.953255
-7.953255
-8.029877
-8.106497
-8.336355
-8.566217
-8.719458
-8.872698
-8.949318
-9.179178
-9.2558
-9.2558
-9.179178
-9.179178
-9.409039
-9.715521
-9.945381
-10.022001
-10.098621
-10.098621
-10.251862
-10.251862
-10.098621
-10.098621
-10.405102
-10.864824
-11.171305
-11.247925
-11.171305
-11.247925
-11.477785
-11.631025
-11.7842655
-11.860886
-11.937506
-12.014126
-12.167368
-12.397226
-12.780329
-13.010189
-13.086809
-13.163429
-13.240051
-13.393291
-13.54653
-13.699772
-13.929632
-14.1594925
-14.236113
-14.312733
-14.465973
-14.619213
-14.849075
-14.925695
-14.925695
-15.0023155
-15.155554
-15.462036
-15.768517
-15.998377
-16.151619
-16.22824
-16.381477
-16.4581
-16.4581
-16.4581
-16.61134
-16.99444
-17.300922
-17.37754
-17.45416
-17.53078
-17.6074
-17.837263
-17.990503
-18.220364
-18.373604
-18.526844
-18.680086
-18.833326
-18.986567
-19.063187
-19.216427
-19.369665
-19.59953
-19.906008
-20.135868
-20.36573
-20.59559
-20.82545
-21.055313
-21.208553
-21.285173
-21.361794
-21.515034
-21.668272
-21.821512
-21.974754
-22.127995
-22.204615
-22.281235
-22.434475
-22.664337
-22.894197
-23.047438
-23.277298
-23.430538
-23.50716
-23.58378
-23.6604
-23.813639
-24.043499
-24.273361
-24.349981
-24.349981
-24.426601
-24.426601
-24.426601
-24.579842
-24.656462
-24.733082
-24.656462
-24.656462
-24.733082
-24.886322
-24.962942
-25.039564
-25.116184
-25.192804
-25.346045
-25.499285
-25.499285
-25.499285
-25.422665
-25.346045
-25.422665
-25.575905
-25.729143
-25.805763
-25.882387
-25.959007
-26.188866
-26.265486
-26.112246
-25.959007
-26.035627
-26.265486
-26.495346
-26.571966
-26.571966
-26.648588
-26.495346
-26.418726
-26.571966
-26.878448
-27.031689
-27.184929
-27.261549
-27.33817
-27.41479
-27.568031
-27.721272
-27.874512
-27.951132
-27.951132
-27.951132
-28.02775
-28.02775
-28.02775
-28.02775
-28.10437
-28.334232
-28.487473
-28.717333
-28.870573
-29.023813
-29.177055
-29.177055
-29.253675
-29.483536
-29.560156
-29.483536
-29.330296
-29.483536
-29.866638
-30.173119
-30.173119
-29.943256
-29.866638
-29.943256
-30.173119
-30.402977
-30.479599
-30.479599
-30.479599
-30.556217
-30.556217
-30.556217
-30.63284
-30.78608
-30.862701
-30.93932
-30.93932
-30.93932
-31.015942
-31.09256
-31.2458
-31.322418
-31.2458
-31.2458
-31.39904
-31.628902
-31.70552
-31.70552
-31.628902
-31.70552
-31.935383
-32.088623
-32.16524
-32.241863
-32.395103
-32.395103
-32.241863
-32.241863
-32.395103
-32.548344
-32.624966
-32.701584
-32.624966
-32.395103
-32.318485
-32.471725
-32.778206
-32.931446
-32.701584
-32.395103
-32.395103
-32.624966
-32.778206
-32.778206
-32.624966
-32.701584
-32.931446
-33.084686
-33.008064
-32.854824
-32.778206
-32.931446
-32.931446
-32.931446
-32.854824
-32.931446
-33.008064
-33.008064
-32.931446
-32.931446
-33.084686
-33.237926
-33.237926
-33.16131
-33.16131
-33.16131
-33.16131
-33.16131
-33.237926
-33.391167
-33.31455
-33.084686
-33.084686
-33.467785
-33.850887
-33.850887
-33.621025
-33.391167
-33.467785
-33.621025
-33.697647
-33.621025
-33.697647
-33.697647
-33.697647
-33.697647
-33.774265
-33.850887
-33.92751
-33.850887
-33.850887
-33.850887
-33.850887
-33.850887
-33.850887
-33.92751
-34.08075
-34.23399
-33.92751
-32.701584
-32.012
-32.778206
-34.310608
-35.230053
-35.38329
-35.230053
-35.15343
-35.230053
-35.30667
-35.38329
-35.230053
-35.00019
-34.923573
-35.15343
-35.38329
-35.536533
-35.536533
-35.536533
-35.459915
-35.459915
-35.536533
-35.689774
-35.613155
-35.38329
-35.230053
-35.459915
-35.689774
-35.843014
-35.689774
-35.613155
-35.613155
-35.689774
-35.689774
-35.689774
-35.76639
-35.76639
-35.613155
-35.536533
-35.536533
-35.613155
-35.689774
-35.689774
-35.843014
-35.919632
-35.919632
-35.76639
-35.689774
-35.76639
-35.919632
-36.072872
-36.072872
-36.149494
-36.302734
-36.455975
-36.532597
-36.532597
-36.532597
-36.532597
-36.532597
-36.609215
-36.685837
-36.839077
-36.839077
-36.762455
-36.839077
-36.915695
-36.992317
-36.992317
-37.06894
-37.145557
-37.22218
-37.298798
-37.145557
-37.06894
-37.06894
-37.06894
-36.992317
-36.992317
-36.992317
-37.145557
-37.145557
-36.992317
-36.992317
-36.992317
-36.992317
-36.992317
-36.915695
-36.992317
-36.992317
-36.915695
-36.839077
-36.762455
-36.762455
-36.685837
-36.532597
-36.379356
-36.302734
-36.226112
-36.302734
-36.379356
-36.532597
-36.455975
-36.379356
-36.302734
-36.302734
-36.379356
-36.455975
-36.455975
-36.379356
-36.226112
-36.149494
-35.996254
-35.919632
-35.76639
-35.689774
-35.613155
-35.536533
-35.536533
-35.536533
-35.536533
-35.38329
-35.30667
-35.230053
-35.30667
-35.230053
-35.15343
-35.076813
-35.15343
-35.15343
-35.076813
-35.076813
-34.923573
-34.770332
-34.69371
-34.69371
-34.770332
-34.69371
-34.61709
-34.54047
-34.46385
-34.310608
-34.157368
-33.92751
-33.92751
-34.08075
-34.157368
-34.004128
-33.850887
-33.697647
-33.621025
-33.467785
-33.467785
-33.544407
-33.621025
-33.467785
-33.31455
-33.31455
-33.31455
-33.31455
-33.16131
-33.008064
-32.778206
-32.701584
-32.701584
-32.854824
-32.778206
-32.395103
-32.088623
-32.012
-32.088623
-31.935383
-31.782143
-31.628902
-31.628902
-31.628902
-31.628902
-31.55228
-31.475662
-31.39904
-31.322418
-31.2458
-31.2458
-31.169182
-31.09256
-30.93932
-30.78608
-30.709461
-30.78608
-30.78608
-30.709461
-30.479599
-30.326359
-30.402977
-30.556217
-30.556217
-30.479599
-30.326359
-30.326359
-30.402977
-30.402977
-30.326359
-30.326359
-30.326359
-30.249737
-30.096497
-29.866638
-29.790016
-29.790016
-29.790016
-29.713394
-29.483536
-29.253675
-29.023813
-28.947193
-28.947193
-29.100435
-29.177055
-29.253675
-29.253675
-29.100435
-28.870573
-28.640713
-28.640713
-28.717333
-28.717333
-28.640713
-28.410852
-28.18099
-28.18099
-28.257614
-28.257614
-28.257614
-28.257614
-28.257614
-28.257614
-28.18099
-28.02775
-27.874512
-27.797892
-27.721272
-27.721272
-27.797892
-27.721272
-27.491411
-27.41479
-27.41479
-27.33817
-27.108309
-27.031689
-27.031689
-27.184929
-27.261549
-27.184929
-27.184929
-27.184929
-27.108309
-26.955069
-26.801828
-26.725208
-26.801828
-26.801828
-26.725208
-26.648588
-26.495346
-26.418726
-26.418726
-26.342106
-26.342106
-26.418726
-26.495346
-26.495346
-26.342106
-26.188866
-26.188866
-26.188866
-26.188866
-26.112246
-26.035627
-26.112246
-26.265486
-26.418726
-26.495346
-26.495346
-26.342106
-26.188866
-26.035627
-25.959007
-25.959007
-26.112246
-26.265486
-26.265486
-26.188866
-26.188866
-26.188866
-26.112246
-26.035627
-26.112246
-26.188866
-26.188866
-26.035627
-25.959007
-25.882387
-25.959007
-26.035627
-26.112246
-26.112246
-26.035627
-25.959007
-25.959007
-25.882387
-25.805763
-25.652525
-25.575905
-25.499285
-25.499285
-25.346045
-25.269424
-25.039564
-24.809702
-24.426601
-23.966879
-23.50716
-23.200678
-23.047438
-22.817577
-22.664337
-22.357855
-21.974754
-21.591652
-21.361794
-21.515034
-21.591652
-21.361794
-20.82545
-20.44235
-20.212488
-19.982628
-19.676147
-19.293045
-19.139807
-19.063187
-18.986567
-18.909946
-18.756706
-18.603464
-18.296984
-17.990503
-17.760643
-17.760643
-17.760643
-17.760643
-17.684023
-17.6074
-17.53078
-17.300922
-17.14768
-17.14768
-17.2243
-17.37754
-17.45416
-17.45416
-17.37754
-17.45416
-17.45416
-17.37754
-17.2243
-17.07106
-17.14768
-17.2243
-17.14768
-16.99444
-16.99444
-17.07106
-16.99444
-16.68796
-16.4581
-16.4581
-16.4581
-16.4581
-16.4581
-16.381477
-16.151619
-15.998377
-15.921757
-15.921757
-15.845137
-15.845137
-15.998377
-16.151619
-16.151619
-16.074999
-15.998377
-16.151619
-16.074999
-15.921757
-15.768517
-15.768517
-15.845137
-15.768517
-15.615276
-15.615276
-15.768517
-15.921757
-15.921757
-15.921757
-15.921757
-16.074999
-16.151619
-16.151619
-16.074999
-16.22824
-16.381477
-16.4581
-16.4581
-16.53472
-16.68796
-16.76458
-16.8412
-16.99444
-17.14768
-17.300922
-17.45416
-17.6074
-17.6074
-17.6074
-17.6074
-17.760643
-17.913883
-17.990503
-17.990503
-17.913883
-17.837263
-17.837263
-17.913883
-18.143744
-18.220364
-18.220364
-18.067123
-17.990503
-17.913883
-17.837263
-17.913883
-18.067123
-17.990503
-17.760643
-17.53078
-17.37754
-17.37754
-17.37754
-17.300922
-17.07106
-16.76458
-16.61134
-16.61134
-16.53472
-16.381477
-16.304857
-16.381477
-16.22824
-15.921757
-15.615276
-15.385416
-15.462036
-15.462036
-15.462036
-15.462036
-15.385416
-15.232176
-15.0023155
-14.695833
-14.695833
-15.078936
-15.385416
-15.078936
-14.082872
-13.62315
-14.695833
-15.921757
-15.615276
-14.389353
-14.082872
-14.772453
-14.849075
-14.236113
-14.389353
-15.385416
-15.538656
-14.542593
-13.853012
-14.082872
-14.542593
-14.465973
-14.236113
-14.389353
-14.542593
-14.312733
-13.699772
-13.699772
-14.312733
-14.619213
-14.082872
-13.240051
-13.010189
-13.393291
-13.62315
-13.393291
-13.086809
-12.933569
-12.856949
-12.550468
-12.320608
-12.473848
-12.703709
-12.397226
-11.707645
-11.401165
-11.631025
-12.014126
-12.243988
-12.397226
-12.320608
-11.707645
-10.864824
-10.864824
-11.554405
-12.167368
-12.167368
-11.860886
-11.477785
-11.171305
-11.0180645
-11.247925
-11.707645
-11.937506
-11.554405
-10.941444
-10.711582
-10.941444
-11.324545
-11.401165
-11.324545
-11.171305
-10.864824
-10.481722
-10.481722
-10.864824
-11.094685
-10.941444
-10.558342
-10.481722
-10.481722
-10.405102
-10.328482
-10.634962
-10.864824
-10.788202
-10.405102
-10.251862
-10.405102
-10.634962
-10.788202
-10.864824
-10.788202
-10.634962
-10.405102
-10.481722
-10.788202
-11.247925
-11.401165
-11.324545
-11.094685
-10.864824
-10.711582
-10.634962
-10.711582
-10.864824
-10.864824
-10.634962
-10.481722
-10.634962
-10.941444
-11.094685
-10.941444
-10.711582
-10.405102
-10.251862
-10.405102
-10.864824
-11.247925
-11.247925
-10.941444
-10.558342
-10.481722
-10.634962
-10.788202
-10.864824
-10.864824
-10.558342
-10.175241
-10.098621
-10.328482
-10.634962
-10.864824
-10.711582
-10.481722
-10.405102
-10.405102
-10.558342
-10.634962
-10.711582
-10.864824
-10.864824
-10.634962
-10.481722
-10.481722
-10.711582
-10.864824
-10.864824
-10.711582
-10.481722
-10.405102
-10.634962
-11.0180645
-11.247925
-11.171305
-10.864824
-10.634962
-10.711582
-10.864824
-11.171305
-11.324545
-11.094685
-10.788202
-10.558342
-10.634962
-11.0180645
-11.477785
-11.707645
-11.631025
-11.401165
-11.324545
-11.401165
-11.554405
-11.7842655
-11.937506
-12.014126
-12.014126
-11.937506
-11.860886
-11.860886
-12.014126
-12.167368
-12.320608
-12.473848
-12.473848
-12.397226
-12.473848
-12.627089
-12.856949
-12.856949
-12.703709
-12.550468
-12.703709
-12.933569
-13.163429
-13.240051
-13.163429
-13.010189
-12.780329
-12.703709
-12.856949
-13.163429
-13.393291
-13.316671
-13.086809
-12.856949
-12.856949
-13.010189
-13.163429
-13.163429
-13.086809
-12.856949
-12.780329
-12.856949
-13.086809
-13.240051
-13.393291
-13.393291
-13.240051
-13.240051
-13.316671
-13.54653
-13.54653
-13.240051
-12.856949
-12.780329
-13.010189
-13.316671
-13.54653
-13.62315
-13.776392
-13.853012
-13.776392
-13.240051
-12.473848
-12.320608
-13.010189
-13.699772
-13.776392
-13.393291
-13.010189
-12.856949
-12.933569
-13.010189
-13.010189
-12.856949
-12.627089
-12.397226
-12.243988
-12.167368
-12.243988
-12.397226
-12.473848
-12.243988
-11.937506
-11.860886
-11.937506
-11.937506
-11.707645
-11.401165
-11.171305
-11.094685
-11.171305
-11.171305
-11.247925
-11.171305
-10.941444
-10.634962
-10.481722
-10.558342
-10.711582
-10.711582
-10.558342
-10.175241
-9.868761
-9.638901
-9.562279
-9.638901
-9.715521
-9.715521
-9.485659
-9.179178
-8.949318
-8.796078
-8.719458
-8.719458
-8.719458
-8.566217
-8.183115
-7.953255
-7.876635
-7.953255
-8.029877
-8.029877
-7.800015
-7.4935336
-7.2636733
-7.187053
-7.2636733
-7.3402934
-7.4169135
-7.4935336
-7.4935336
-7.3402934
-7.2636733
-7.187053
-7.033813
-6.880572
-6.6507115
-6.420851
-6.344231
-6.26761
-6.11437
-6.11437
-6.03775
-5.8845096
-5.8078895
-5.8078895
-5.8845096
-5.9611297
-5.8078895
-5.5780287
-5.348168
-5.1949277
-5.118307
-5.041687
-5.118307
-5.1949277
-5.118307
-4.8884463
-4.735206
-4.581966
-4.581966
-4.735206
-4.8884463
-4.8884463
-4.811826
-4.6585855
-4.581966
-4.6585855
-4.735206
-4.735206
-4.735206
-4.6585855
-4.581966
-4.5053453
-4.581966
-4.6585855
-4.735206
-4.581966
-4.352105
-4.0456243
-4.0456243
-4.1988645
-4.2754846
-4.1988645
-3.9690042
-3.8923836
-3.8923836
-3.8157635
-3.6625228
-3.5092826
-3.5092826
-3.5092826
-3.5092826
-3.2794218
-3.049561
-3.1261816
-3.2794218
-3.2794218
-3.049561
-2.66646
-2.4365997
-2.4365997
-2.3599792
-2.3599792
-2.3599792
-2.4365997
-2.283359
-2.1301188
-2.1301188
-2.1301188
-2.1301188
-2.0534983
-2.0534983
-1.9002581
-1.823638
-1.7470174
-1.7470174
-1.823638
-1.823638
-1.823638
-1.6703978
-1.4405367
-1.2872965
-1.3639164
-1.6703978
-1.823638
-1.823638
-1.6703978
-1.5171571
-1.5171571
-1.5937772
-1.7470174
-1.7470174
-1.7470174
-1.7470174
-1.7470174
-1.7470174
-1.5937772
-1.4405367
-1.4405367
-1.6703978
-1.823638
-1.9002581
-1.823638
-1.823638
-1.9002581
-1.9768786
-1.9768786
-1.9002581
-1.9002581
-1.9002581
-1.9002581
-1.823638
-1.823638
-1.823638
-1.6703978
-1.5171571
-1.5937772
-1.823638
-2.0534983
-2.206739
-2.0534983
-1.823638
-1.6703978
-1.823638
-1.9768786
-2.1301188
-2.206739
-2.1301188
-1.9002581
-1.7470174
-1.9002581
-2.0534983
-2.1301188
-2.0534983
-1.9768786
-1.9002581
-1.9002581
-1.9768786
-2.0534983
-2.0534983
-1.9002581
-1.7470174
-1.7470174
-1.823638
-1.823638
-1.823638
-1.823638
-1.7470174
-1.5937772
-1.4405367
-1.2106762
-1.0574355
-1.0574355
-1.1340559
-1.1340559
-1.0574355
-0.98081565
-0.82757497
-0.67433476
-0.5210941
-0.29123354
-0.1379931
-0.061372995
0.015247345
0.24510789
0.7048292
1.4710314
2.6203346
4.229359
5.6851435
6.3747253
6.4513454
6.221485
5.991624
5.6851435
5.6085234
6.221485
6.987687
7.140928
6.4513454
6.144865
6.4513454
6.9110665
6.8344464
6.681206
6.8344464
7.064307
6.987687
6.7578263
7.064307
7.600649
7.7538896
7.294168
6.9110665
6.9110665
7.2175474
7.294168
7.4474087
7.7538896
7.98375
7.600649
7.064307
6.8344464
7.064307
7.370788
7.294168
7.064307
6.9110665
6.9110665
6.8344464
6.681206
6.8344464
6.987687
6.987687
6.681206
6.4513454
6.5279655
6.604586
6.604586
6.4513454
6.4513454
6.4513454
6.3747253
6.2981052
6.2981052
6.3747253
6.3747253
6.221485
6.0682445
5.991624
5.915004
5.991624
6.221485
6.7578263
6.8344464
6.144865
5.3786626
5.302042
5.531903
5.6851435
5.455283
5.225422
5.0721817
5.0721817
5.148802
5.302042
5.455283
5.455283
5.225422
4.9955616
4.9189415
4.9955616
5.148802
5.3786626
5.3786626
5.225422
4.9189415
4.765701
4.842321
5.0721817
5.0721817
4.9955616
4.9189415
4.9189415
4.9189415
4.9955616
5.148802
5.225422
5.225422
5.225422
5.302042
5.455283
5.6085234
5.6085234
5.6851435
5.7617636
5.8383837
5.8383837
5.8383837
5.915004
6.144865
6.2981052
6.3747253
6.2981052
6.3747253
6.3747253
6.4513454
6.604586
6.7578263
6.8344464
6.987687
7.140928
7.2175474
7.140928
6.987687
6.987687
7.064307
7.294168
7.370788
7.370788
7.524029
7.830509
7.98375
8.0603695
7.98375
8.0603695
8.136991
8.366851
8.596712
8.826572
8.979813
8.979813
8.9031925
9.056433
9.209673
9.286293
9.439533
9.516154
9.746016
9.899256
10.052496
10.282356
10.665457
10.971939
11.125179
11.048559
11.201799
11.43166
11.66152
11.81476
11.89138
12.0446205
12.121243
12.121243
12.351103
12.657583
13.040684
13.347166
13.423784
13.423784
13.423784
13.653646
14.036747
14.419849
14.649708
14.80295
14.87957
14.95619
15.03281
15.18605
15.339291
15.569151
15.799011
15.875631
15.952251
15.952251
16.028873
16.258734
16.488594
16.641834
16.641834
16.718454
16.871695
17.024935
17.101555
17.331417
17.714518
17.944378
17.867758
17.791138
17.867758
18.097618
18.174238
18.097618
18.174238
18.4041
18.55734
18.48072
18.4041
18.4041
18.48072
18.48072
18.4041
18.327478
18.4041
18.48072
18.55734
18.63396
18.63396
18.63396
18.55734
18.48072
18.48072
18.55734
18.71058
18.7872
18.7872
18.71058
18.63396
18.55734
18.55734
18.63396
18.63396
18.63396
18.55734
18.55734
18.48072
18.4041
18.250858
18.250858
18.4041
18.63396
18.71058
18.71058
18.71058
18.71058
18.7872
18.71058
18.71058
18.71058
18.71058
18.71058
18.71058
18.7872
18.863821
18.863821
19.017061
19.170301
19.246923
19.246923
19.323544
19.400162
19.476782
19.553402
19.630024
19.783264
19.936504
19.859884
19.859884
19.859884
19.936504
19.859884
19.936504
20.166365
20.396225
20.396225
20.166365
20.089745
20.242985
20.396225
20.472847
20.396225
20.319605
20.319605
20.396225
20.472847
20.549465
20.549465
20.626085
20.626085
20.702705
20.779325
20.855947
20.932568
21.009188
21.085808
21.009188
20.932568
20.855947
20.855947
20.855947
20.932568
21.009188
21.009188
21.085808
21.085808
21.009188
21.009188
21.085808
21.162428
21.239048
21.239048
21.239048
21.162428
21.009188
21.009188
21.009188
21.085808
21.085808
20.932568
20.855947
21.009188
21.162428
21.239048
21.162428
21.085808
21.009188
21.085808
21.162428
21.085808
21.085808
21.085808
21.162428
21.162428
21.162428
21.009188
20.932568
20.855947
20.779325
21.162428
21.698769
21.622149
20.855947
20.242985
20.242985
20.549465
20.626085
20.549465
20.549465
20.472847
20.396225
20.242985
20.166365
20.166365
20.166365
20.089745
20.013124
19.936504
19.936504
19.859884
19.706644
19.476782
19.400162
19.323544
19.246923
19.246923
19.323544
19.323544
19.246923
19.170301
19.093681
19.017061
19.017061
19.017061
19.093681
19.093681
19.017061
19.017061
19.017061
18.940441
18.863821
18.7872
18.71058
18.863821
18.940441
18.863821
18.7872
18.71058
18.63396
18.71058
18.63396
18.55734
18.4041
18.327478
18.327478
18.250858
18.250858
18.327478
18.327478
18.327478
18.327478
18.327478
18.174238
18.174238
18.097618
18.097618
18.097618
18.174238
18.250858
18.174238
17.944378
17.867758
17.867758
18.020998
18.097618
18.097618
18.020998
17.944378
18.020998
18.020998
17.944378
17.867758
17.867758
18.020998
18.097618
18.174238
18.174238
18.097618
18.020998
18.020998
18.097618
18.097618
17.944378
17.867758
17.791138
17.791138
17.944378
18.097618
18.174238
18.250858
18.250858
18.174238
18.250858
18.327478
18.327478
18.174238
18.174238
18.174238
18.250858
18.250858
18.097618
18.097618
18.250858
18.327478
18.327478
18.327478
18.250858
18.327478
18.48072
18.63396
18.63396
18.48072
18.4041
18.48072
18.55734
18.55734
18.48072
18.55734
18.71058
18.7872
18.71058
18.55734
18.55734
18.55734
18.63396
18.71058
18.940441
19.093681
19.093681
19.093681
19.170301
19.323544
19.476782
19.476782
19.476782
19.553402
19.706644
19.783264
19.783264
19.783264
19.859884
20.013124
20.242985
20.319605
20.319605
20.396225
20.396225
20.472847
20.626085
20.779325
20.855947
20.702705
20.626085
20.702705
20.855947
21.085808
21.162428
21.315668
21.392288
21.468908
21.545528
21.545528
21.622149
21.698769
21.622149
21.545528
21.545528
21.698769
21.775389
21.775389
21.852009
21.928629
22.081871
22.158491
22.00525
21.928629
21.928629
21.928629
21.928629
21.852009
21.928629
21.928629
21.928629
21.928629
22.00525
22.158491
22.081871
22.081871
22.081871
22.235111
22.235111
22.235111
22.311731
22.388351
22.311731
22.235111
22.158491
22.081871
22.081871
22.00525
21.775389
21.698769
21.622149
21.698769
21.698769
21.775389
21.852009
21.928629
21.698769
21.545528
21.468908
21.468908
21.468908
21.545528
21.545528
21.545528
21.468908
21.162428
20.932568
20.855947
20.779325
20.702705
20.626085
20.472847
20.319605
20.242985
20.166365
20.089745
20.166365
20.089745
19.859884
19.553402
19.400162
19.323544
19.246923
19.246923
19.170301
19.170301
19.017061
18.863821
18.63396
18.55734
18.63396
18.55734
18.250858
17.867758
17.561277
17.484657
17.484657
17.484657
17.254797
17.024935
16.718454
16.488594
16.335354
16.182114
16.105494
16.028873
15.875631
15.799011
15.569151
15.415911
15.339291
15.339291
15.339291
15.10943
14.87957
14.726328
14.573088
14.573088
14.573088
14.649708
14.573088
14.343227
14.113367
13.883507
13.806887
13.577024
13.423784
13.193924
13.040684
13.040684
13.117304
13.040684
12.964064
12.810823
12.580963
12.427723
12.351103
12.121243
11.968
11.968
11.968
11.89138
11.73814
11.5849
11.50828
11.43166
11.2784195
11.048559
10.895319
10.818697
10.818697
10.818697
10.742077
10.665457
10.588837
10.512217
10.512217
10.435596
10.205736
9.975876
9.746016
9.592774
9.516154
9.516154
9.516154
9.592774
9.6693945
9.6693945
9.516154
9.286293
9.133053
8.979813
8.749952
8.673332
8.673332
8.596712
8.520092
8.443471
8.520092
8.673332
8.749952
8.673332
8.366851
8.213611
8.136991
8.136991
8.136991
8.213611
8.29023
8.29023
8.136991
8.0603695
8.213611
8.366851
8.520092
8.366851
8.29023
8.29023
8.366851
8.443471
8.520092
8.673332
8.749952
8.749952
8.749952
8.673332
8.673332
8.749952
8.9031925
8.979813
9.056433
9.209673
9.209673
9.209673
9.209673
9.362914
9.516154
9.439533
9.286293
9.286293
9.439533
9.516154
9.516154
9.439533
9.516154
9.6693945
9.746016
9.822636
9.975876
10.052496
10.052496
9.899256
9.975876
10.282356
10.588837
10.742077
10.665457
10.665457
10.895319
11.2784195
11.50828
11.50828
11.35504
11.201799
11.201799
11.201799
11.35504
11.50828
11.66152
11.73814
11.66152
11.66152
11.66152
11.89138
12.197863
12.504343
12.580963
12.580963
12.504343
12.504343
12.657583
12.657583
12.734203
12.810823
12.964064
13.117304
13.117304
13.117304
13.270546
13.500404
13.577024
13.653646
13.653646
13.577024
13.653646
14.036747
14.343227
14.4964695
14.4964695
14.573088
14.80295
15.03281
15.18605
15.339291
15.492531
15.645773
15.722391
15.799011
16.028873
16.258734
16.258734
16.182114
16.105494
16.105494
16.335354
16.411974
16.565214
16.641834
16.718454
16.718454
16.718454
16.795074
16.948315
17.178175
17.331417
17.408037
17.331417
17.254797
17.331417
17.561277
17.791138
17.867758
17.791138
17.714518
17.637897
17.637897
17.637897
17.791138
17.867758
17.944378
17.867758
17.791138
17.714518
17.867758
17.944378
18.020998
18.097618
18.020998
17.944378
17.714518
17.561277
17.331417
17.178175
16.948315
16.871695
16.948315
17.178175
17.408037
17.408037
17.331417
17.178175
17.101555
17.024935
16.948315
16.948315
16.948315
16.795074
16.641834
16.411974
16.335354
16.488594
16.565214
16.565214
16.488594
16.411974
16.335354
16.411974
16.488594
16.258734
16.028873
16.105494
16.335354
16.488594
16.411974
16.258734
16.258734
16.335354
16.411974
16.335354
16.182114
16.105494
16.182114
16.182114
15.952251
15.645773
15.569151
15.799011
16.105494
16.258734
16.182114
15.952251
15.799011
15.645773
15.569151
15.569151
15.569151
15.645773
15.722391
15.722391
15.722391
15.645773
15.722391
15.722391
15.722391
15.722391
15.722391
15.722391
15.569151
15.415911
15.339291
15.339291
15.2626705
14.95619
14.80295
14.80295
14.95619
14.95619
15.03281
15.415911
15.492531
15.03281
14.419849
14.266607
14.419849
14.573088
14.4964695
14.343227
14.189987
14.266607
14.343227
14.419849
14.343227
14.189987
14.036747
13.883507
13.806887
13.883507
13.883507
13.806887
13.653646
13.423784
13.347166
13.347166
13.423784
13.347166
13.193924
12.964064
12.887444
12.887444
12.964064
12.887444
12.734203
12.657583
12.580963
12.504343
12.504343
12.504343
12.504343
12.427723
12.427723
12.274481
12.197863
12.121243
12.121243
12.121243
12.0446205
12.0446205
11.968
11.81476
11.73814
11.81476
11.89138
11.968
11.89138
11.73814
11.5849
11.50828
11.50828
11.50828
11.43166
11.35504
11.201799
11.125179
11.048559
10.971939
10.895319
11.048559
11.201799
11.201799
11.048559
10.971939
10.971939
11.048559
10.971939
10.895319
10.895319
10.895319
10.895319
10.895319
10.971939
10.895319
10.742077
10.588837
10.588837
10.588837
10.665457
10.665457
10.588837
10.512217
10.435596
10.512217
10.588837
10.588837
10.588837
10.512217
10.435596
10.358976
10.358976
10.282356
10.358976
10.358976
10.358976
10.282356
10.205736
10.129116
10.052496
10.052496
10.205736
10.282356
10.358976
10.358976
10.282356
10.282356
10.205736
10.205736
10.282356
10.435596
10.358976
10.282356
10.282356
10.282356
10.358976
10.435596
10.512217
10.435596
10.358976
10.282356
10.358976
10.512217
10.588837
10.512217
10.512217
10.435596
10.512217
10.665457
10.665457
10.588837
10.512217
10.665457
10.742077
10.742077
10.665457
10.665457
10.742077
10.742077
10.742077
10.742077
10.742077
10.818697
10.818697
10.818697
10.818697
10.895319
10.895319
10.895319
10.818697
10.895319
10.971939
11.125179
11.201799
11.125179
11.048559
11.048559
11.048559
11.125179
11.125179
11.048559
11.048559
11.048559
11.048559
11.048559
11.048559
10.971939
10.971939
10.971939
11.048559
11.201799
11.35504
11.43166
11.43166
11.2784195
11.201799
11.201799
11.2784195
11.43166
11.43166
11.35504
11.35504
11.43166
11.35504
11.201799
11.048559
11.048559
11.125179
11.125179
11.125179
11.125179
11.048559
11.048559
11.201799
11.2784195
11.2784195
11.2784195
11.2784195
11.35504
11.35504
11.43166
11.43166
11.35504
11.2784195
11.35504
11.5849
11.66152
11.5849
11.43166
11.35504
11.35504
11.35504
11.43166
11.43166
11.50828
11.50828
11.50828
11.50828
11.50828
11.5849
11.5849
11.50828
11.43166
11.35504
11.35504
11.35504
11.35504
11.35504
11.43166
11.50828
11.50828
11.5849
11.73814
11.81476
11.968
11.968
11.89138
11.81476
11.81476
11.81476
11.89138
11.968
11.968
11.89138
11.89138
11.89138
11.968
11.89138
11.81476
11.81476
11.968
12.0446205
12.0446205
11.968
11.968
12.197863
12.427723
12.427723
12.197863
12.0446205
12.121243
12.197863
12.274481
12.274481
12.427723
12.580963
12.657583
12.580963
12.427723
12.427723
12.427723
12.427723
12.504343
12.504343
12.427723
12.351103
12.427723
12.504343
12.580963
12.504343
12.504343
12.504343
12.504343
12.504343
12.580963
12.657583
12.734203
12.810823
12.887444
12.964064
12.964064
12.887444
12.887444
12.964064
13.117304
13.193924
13.117304
13.040684
13.193924
13.270546
13.347166
13.347166
13.423784
13.423784
13.423784
13.423784
13.423784
13.577024
13.653646
13.730267
13.730267
13.730267
13.730267
13.806887
13.883507
14.036747
14.113367
14.113367
14.113367
14.189987
14.266607
14.343227
14.343227
14.266607
14.343227
14.343227
14.4964695
14.649708
14.726328
14.726328
14.649708
14.649708
14.80295
14.95619
15.10943
15.10943
15.10943
15.10943
15.18605
15.2626705
15.18605
15.03281
15.03281
15.10943
15.18605
15.2626705
15.339291
15.339291
15.492531
15.492531
15.492531
15.415911
15.415911
15.339291
15.415911
15.492531
15.569151
15.569151
15.492531
15.415911
15.415911
15.415911
15.415911
15.415911
15.415911
15.415911
15.415911
15.415911
15.492531
15.645773
15.722391
15.799011
15.722391
15.722391
15.722391
15.722391
15.799011
15.722391
15.645773
15.569151
15.569151
15.569151
15.645773
15.645773
15.569151
15.569151
15.645773
15.645773
15.645773
15.645773
15.645773
15.645773
15.569151
15.492531
15.492531
15.492531
15.415911
15.339291
15.18605
15.10943
15.2626705
15.415911
15.492531
15.569151
15.569151
15.492531
15.415911
15.339291
15.2626705
15.18605
15.18605
15.2626705
15.339291
15.339291
15.2626705
15.18605
15.18605
15.10943
15.10943
15.10943
15.18605
15.18605
15.10943
15.18605
15.18605
15.18605
15.2626705
15.2626705
15.18605
15.10943
15.03281
15.18605
15.2626705
15.2626705
15.18605
15.03281
15.03281
15.03281
15.10943
15.10943
15.03281
15.03281
15.03281
15.10943
15.10943
15.03281
14.87957
14.80295
14.80295
14.80295
14.726328
14.726328
14.726328
14.726328
14.726328
14.726328
14.726328
14.726328
14.726328
14.726328
14.726328
14.80295
14.80295
14.726328
14.726328
14.649708
14.573088
14.4964695
14.4964695
14.4964695
14.4964695
14.4964695
14.573088
14.649708
14.649708
14.573088
14.4964695
14.343227
14.343227
14.419849
14.4964695
14.4964695
14.419849
14.419849
14.419849
14.419849
14.343227
14.266607
14.113367
14.036747
14.113367
14.189987
14.343227
14.343227
14.266607
14.113367
13.960127
13.960127
13.960127
13.960127
13.883507
13.806887
13.806887
13.960127
13.960127
13.883507
13.806887
13.730267
13.653646
13.653646
13.653646
13.577024
13.577024
13.577024
13.653646
13.653646
13.577024
13.423784
13.423784
13.500404
13.653646
13.653646
13.500404
13.347166
13.347166
13.423784
13.423784
13.347166
13.347166
13.270546
13.270546
13.347166
13.347166
13.347166
13.270546
13.270546
13.423784
13.423784
13.423784
13.270546
13.117304
13.117304
13.117304
13.040684
12.964064
12.964064
12.887444
12.887444
12.810823
12.734203
12.734203
12.734203
12.810823
12.734203
12.657583
12.504343
12.427723
12.351103
12.427723
12.580963
12.734203
12.734203
12.657583
12.427723
12.351103
12.351103
12.427723
12.427723
12.351103
12.274481
12.274481
12.351103
12.427723
12.427723
12.427723
12.351103
12.274481
12.274481
12.197863
12.197863
12.197863
12.121243
12.121243
12.197863
12.351103
12.427723
12.427723
12.274481
12.197863
12.274481
12.274481
12.274481
12.121243
12.121243
12.197863
12.274481
12.274481
12.274481
12.274481
12.197863
12.121243
12.121243
12.121243
12.121243
12.0446205
12.0446205
12.0446205
12.0446205
12.0446205
12.197863
12.274481
12.197863
12.197863
12.274481
12.274481
12.274481
12.351103
12.351103
12.351103
12.274481
12.274481
12.351103
12.351103
12.351103
12.351103
12.351103
12.427723
12.427723
12.427723
12.351103
12.351103
12.274481
12.197863
12.121243
12.197863
12.351103
12.427723
12.427723
12.427723
12.504343
12.580963
12.504343
12.427723
12.274481
12.274481
12.274481
12.274481
12.351103
12.427723
12.351103
12.197863
12.121243
12.0446205
11.968
11.968
12.0446205
12.0446205
12.121243
12.197863
12.197863
12.121243
12.121243
12.197863
12.197863
12.197863
12.0446205
11.968
12.0446205
12.121243
12.121243
12.121243
11.968
11.968
11.89138
11.81476
11.81476
11.81476
11.89138
11.81476
11.73814
11.81476
11.89138
11.89138
11.89138
11.968
12.0446205
12.0446205
11.81476
11.66152
11.73814
11.89138
11.968
11.89138
11.81476
11.73814
11.73814
11.73814
11.73814
11.73814
11.66152
11.5849
11.5849
11.50828
11.43166
11.35504
11.43166
11.5849
11.73814
11.66152
11.50828
11.43166
11.43166
11.43166
11.35504
11.2784195
11.2784195
11.2784195
11.2784195
11.2784195
11.2784195
11.2784195
11.201799
11.125179
11.048559
11.048559
10.971939
11.048559
11.048559
10.895319
10.742077
10.588837
10.588837
10.742077
10.665457
10.588837
10.512217
10.512217
10.588837
10.588837
10.665457
10.665457
10.665457
10.665457
10.588837
10.512217
10.435596
10.435596
10.512217
10.512217
10.435596
10.435596
10.358976
10.358976
10.282356
10.205736
10.129116
10.052496
10.052496
10.129116
10.205736
10.205736
10.129116
10.052496
9.822636
9.6693945
9.516154
9.439533
9.516154
9.592774
9.592774
9.592774
9.592774
9.592774
9.592774
9.6693945
9.6693945
9.592774
9.592774
9.516154
9.439533
9.439533
9.516154
9.592774
9.6693945
9.6693945
9.592774
9.516154
9.362914
9.209673
9.133053
9.133053
9.209673
9.209673
9.209673
9.209673
9.209673
9.209673
9.133053
9.056433
8.979813
8.9031925
8.826572
8.826572
8.826572
8.979813
8.979813
8.9031925
8.749952
8.673332
8.596712
8.520092
8.443471
8.520092
8.520092
8.520092
8.366851
8.29023
8.29023
8.366851
8.443471
8.366851
8.213611
8.0603695
7.98375
7.90713
7.98375
7.90713
7.830509
7.6772685
7.6772685
7.6772685
7.6772685
7.600649
7.524029
7.524029
7.600649
7.6772685
7.600649
7.4474087
7.370788
7.370788
7.524029
7.600649
7.524029
7.370788
7.370788
7.370788
7.294168
7.2175474
7.064307
6.987687
7.140928
7.2175474
7.294168
7.2175474
7.140928
7.064307
6.9110665
6.987687
7.064307
7.140928
7.140928
7.064307
6.987687
7.064307
7.140928
7.2175474
7.2175474
7.140928
7.064307
6.987687
6.9110665
6.8344464
6.7578263
6.7578263
6.7578263
6.681206
6.681206
6.5279655
6.4513454
6.5279655
6.5279655
6.604586
6.681206
6.681206
6.5279655
6.4513454
6.4513454
6.5279655
6.5279655
6.5279655
6.4513454
6.4513454
6.4513454
6.4513454
6.4513454
6.4513454
6.4513454
6.4513454
6.4513454
6.4513454
6.3747253
6.2981052
6.221485
6.221485
6.144865
6.144865
6.0682445
6.0682445
6.144865
6.144865
6.144865
6.0682445
5.991624
5.915004
5.915004
5.991624
5.991624
5.915004
5.8383837
5.7617636
5.6851435
5.531903
5.455283
5.455283
5.531903
5.531903
5.531903
5.531903
5.6085234
5.531903
5.455283
5.302042
5.225422
5.225422
5.148802
5.148802
5.148802
5.0721817
4.9189415
4.765701
4.68908
4.765701
4.9189415
4.9955616
4.9955616
4.9189415
4.842321
4.765701
4.765701
4.765701
4.765701
4.842321
4.842321
4.842321
4.765701
4.765701
4.765701
4.68908
4.61246
4.53584
4.45922
4.45922
4.53584
4.61246
4.765701
4.765701
4.765701
4.765701
4.68908
4.68908
4.61246
4.45922
4.3059793
4.229359
4.3059793
4.3059793
4.3059793
4.3059793
4.229359
4.229359
4.3059793
4.3826
4.45922
4.45922
4.3059793
4.152739
4.229359
4.3059793
4.3059793
4.229359
4.152739
4.076119
4.152739
4.229359
4.229359
4.229359
4.229359
4.152739
4.152739
4.076119
4.076119
4.076119
4.076119
4.076119
3.9994986
3.9994986
3.9994986
4.076119
4.076119
3.9994986
3.769638
3.6930177
3.769638
3.9228783
3.9994986
3.8462582
3.6930177
3.5397773
3.5397773
3.6163974
3.769638
3.8462582
3.8462582
3.769638
3.6930177
3.6163974
3.6163974
3.6930177
3.769638
3.6930177
3.6930177
3.6930177
3.6930177
3.6930177
3.6163974
3.6163974
3.6163974
3.6930177
3.769638
3.769638
3.6163974
3.4631572
3.2332964
3.080056
3.0034359
2.9268155
2.696955
2.6203346
2.6203346
2.8501954
3.0034359
3.0034359
2.9268155
2.773575
2.8501954
3.0034359
3.080056
3.080056
2.8501954
2.6203346
2.6203346
2.773575
2.8501954
2.8501954
2.696955
2.5437145
2.4670942
2.5437145
2.5437145
2.5437145
2.390474
2.3138537
2.3138537
2.3138537
2.3138537
2.3138537
2.3138537
2.1606133
2.0073729
1.9307528
1.9307528
2.0073729
2.0839932
2.0839932
2.0073729
2.0073729
1.9307528
1.8541325
1.8541325
1.8541325
1.7775123
1.6242719
1.4710314
1.3944112
1.4710314
1.4710314
1.4710314
1.3944112
1.2411708
1.1645505
1.0879303
1.0113102
0.9346899
0.9346899
0.9346899
0.9346899
0.85806966
0.85806966
0.78144956
0.7048292
0.6282091
0.5515888
0.47496867
0.39834833
0.32172823
0.24510789
0.24510789
0.16848779
0.16848779
0.16848779
0.16848779
0.16848779
0.24510789
0.16848779
0.16848779
0.16848779
0.09186745
0.09186745
0.015247345
-0.061372995
-0.1379931
-0.1379931
-0.1379931
-0.1379931
-0.2146132
-0.1379931
-0.1379931
-0.2146132
-0.29123354
-0.36785388
-0.36785388
-0.36785388
-0.36785388
-0.5210941
-0.5210941
-0.44447398
-0.44447398
-0.5977144
-0.7509546
-0.67433476
-0.5977144
-0.5977144
-0.82757497
-1.0574355
-1.1340559
-0.98081565
-0.9041953
-0.9041953
-0.9041953
-0.9041953
-0.9041953
-0.98081565
-0.9041953
-0.82757497
-0.67433476
-0.82757497
-1.0574355
-1.1340559
-1.0574355
-0.9041953
-0.82757497
-0.9041953
-0.98081565
-1.0574355
-0.98081565
-0.9041953
-0.82757497
-0.7509546
-0.67433476
-0.5977144
-0.5210941
-0.5210941
-0.5977144
-0.67433476
-0.82757497
-0.98081565
-0.9041953
-0.7509546
-0.67433476
-0.5977144
-0.7509546
-0.82757497
-0.82757497
-0.7509546
-0.7509546
-0.82757497
-0.82757497
-0.9041953
-0.98081565
-0.98081565
-0.9041953
-0.82757497
-0.7509546
-0.67433476
-0.67433476
-0.7509546
-0.7509546
-0.7509546
-0.7509546
-0.9041953
-1.0574355
-1.0574355
-0.98081565
-0.98081565
-1.0574355
-1.1340559
-1.2106762
-1.2106762
-1.2872965
-1.2872965
-1.2872965
-1.2872965
-1.2872965
-1.3639164
-1.2872965
-1.2106762
-1.2106762
-1.2872965
-1.4405367
-1.5171571
-1.3639164
-1.2106762
-1.2106762
-1.2106762
-1.3639164
-1.4405367
-1.3639164
-1.2872965
-1.2872965
-1.3639164
-1.3639164
-1.3639164
-1.3639164
-1.4405367
-1.3639164
-1.2872965
-1.2106762
-1.2106762
-1.2872965
-1.2106762
-1.2872965
-1.4405367
-1.5171571
-1.4405367
-1.2106762
-1.1340559
-1.2106762
-1.2872965
-1.3639164
-1.3639164
-1.2872965
-1.3639164
-1.9002581
-3.4326625
-5.118307
-5.118307
-3.1261816
-1.2106762
-1.1340559
-2.4365997
-3.5092826
-4.1988645
-5.041687
-5.041687
-3.3560424
-1.5937772
-1.823638
-3.8157635
-5.424788
-5.501408
-4.6585855
-3.9690042
-3.6625228
-3.5859032
-4.0456243
-5.424788
-6.7273316
-6.420851
-4.735206
-3.5859032
-4.0456243
-5.501408
-6.5740914
-6.957193
-6.6507115
-5.8078895
-4.8884463
-4.581966
-5.5780287
-7.2636733
-8.259735
-7.723395
-6.420851
-5.8078895
-5.9611297
-6.420851
-7.187053
-8.106497
-8.336355
-7.187053
-5.8078895
-5.6546483
-6.880572
-8.106497
-8.489597
-8.029877
-7.4169135
-6.880572
-6.6507115
-7.110432
-8.336355
-9.2558
-8.949318
-7.800015
-7.033813
-7.3402934
-8.029877
-8.412975
-8.796078
-9.102558
-8.719458
-7.800015
-7.2636733
-7.876635
-8.872698
-9.179178
-8.796078
-8.106497
-7.800015
-7.800015
-8.106497
-8.719458
-9.332418
-9.179178
-8.412975
-7.723395
-7.723395
-8.259735
-8.719458
-8.796078
-8.719458
-8.336355
-7.646774
-7.2636733
-7.646774
-8.336355
-8.642838
-8.336355
-7.876635
-7.723395
-7.646774
-7.723395
-7.953255
-8.183115
-8.183115
-7.723395
-7.187053
-7.110432
-7.4935336
-7.800015
-7.876635
-7.800015
-7.4935336
-7.110432
-6.8039517
-6.880572
-7.2636733
-7.4169135
-7.187053
-6.8039517
-6.6507115
-6.6507115
-6.7273316
-6.8039517
-6.8039517
-6.7273316
-6.420851
-6.11437
-6.11437
-6.344231
-6.6507115
-6.6507115
-6.4974704
-6.344231
-6.11437
-6.11437
-6.26761
-6.4974704
-6.5740914
-6.4974704
-6.344231
-6.26761
-6.26761
-6.344231
-6.420851
-6.4974704
-6.420851
-6.26761
-6.19099
-6.344231
-6.420851
-6.4974704
-6.4974704
-6.420851
-6.344231
-6.26761
-6.19099
-6.344231
-6.4974704
-6.6507115
-6.5740914
-6.420851
-6.344231
-6.344231
-6.4974704
-6.5740914
-6.5740914
-6.6507115
-6.8039517
-6.880572
-6.7273316
-6.6507115
-6.6507115
-6.6507115
-6.5740914
-6.5740914
-6.6507115
-6.880572
-6.957193
-6.880572
-6.6507115
-6.4974704
-6.6507115
-6.7273316
-6.7273316
-6.6507115
-6.6507115
-6.6507115
-6.7273316
-6.7273316
-6.6507115
-6.6507115
-6.6507115
-6.7273316
-6.6507115
-6.5740914
-6.6507115
-6.7273316
-6.7273316
-6.5740914
-6.420851
-6.344231
-6.26761
-6.19099
-6.344231
-6.4974704
-6.6507115
-6.5740914
-6.4974704
-6.420851
-6.344231
-6.19099
-6.11437
-6.19099
-6.344231
-6.344231
-6.11437
-5.8845096
-5.8845096
-5.8845096
-5.8845096
-5.8845096
-5.8845096
-5.9611297
-5.9611297
-5.9611297
-5.9611297
-6.03775
-6.03775
-5.9611297
-5.6546483
-5.348168
-5.1949277
-5.2715473
-5.348168
-5.424788
-5.7312694
-6.19099
-6.11437
-5.348168
-4.6585855
-4.5053453
-4.735206
-4.735206
-4.581966
-4.5053453
-4.6585855
-4.735206
-4.6585855
-4.4287252
-4.4287252
-4.5053453
-4.6585855
-4.6585855
-4.581966
-4.581966
-4.5053453
-4.5053453
-4.581966
-4.6585855
-4.811826
-4.965067
-4.965067
-4.8884463
-4.735206
-4.735206
-4.8884463
-5.041687
-5.118307
-5.1949277
-5.118307
-5.041687
-4.8884463
-4.8884463
-5.118307
-5.2715473
-5.1949277
-5.118307
-5.041687
-5.118307
-5.118307
-5.118307
-5.118307
-5.1949277
-5.118307
-4.965067
-4.8884463
-4.8884463
-4.965067
-4.965067
-4.965067
-4.965067
-4.965067
-5.041687
-4.8884463
-4.735206
-4.6585855
-4.6585855
-4.735206
-4.811826
-4.8884463
-4.8884463
-4.8884463
-4.8884463
-4.811826
-4.811826
-4.8884463
-4.8884463
-4.8884463
-4.811826
-4.735206
-4.735206
-4.811826
-4.8884463
-4.8884463
-4.8884463
-4.8884463
-4.965067
-5.118307
-5.118307
-5.041687
-4.965067
-4.8884463
-4.965067
-5.118307
-5.2715473
-5.2715473
-5.1949277
-5.118307
-5.118307
-5.1949277
-5.1949277
-5.118307
-5.041687
-5.041687
-5.118307
-5.1949277
-5.2715473
-5.2715473
-5.348168
-5.348168
-5.424788
-5.424788
-5.501408
-5.501408
-5.424788
-5.2715473
-5.118307
-4.965067
-5.041687
-5.118307
-5.118307
-5.118307
-5.041687
-5.118307
-5.118307
-4.965067
-4.8884463
-4.965067
-5.118307
-5.1949277
-5.1949277
-5.118307
-5.041687
-5.041687
-5.118307
-5.118307
-5.118307
-5.1949277
-5.2715473
-5.348168
-5.424788
-5.348168
-5.1949277
-5.1949277
-5.1949277
-5.2715473
-5.348168
-5.424788
-5.424788
-5.501408
-5.6546483
-5.6546483
-5.6546483
-5.5780287
-5.501408
-5.5780287
-5.501408
-5.501408
-5.424788
-5.424788
-5.501408
-5.5780287
-5.6546483
-5.6546483
-5.6546483
-5.7312694
-5.7312694
-5.6546483
-5.424788
-5.424788
-5.5780287
-5.7312694
-5.7312694
-5.8078895
-5.9611297
-6.11437
-6.03775
-5.8078895
-5.6546483
-5.6546483
-5.8078895
-5.8078895
-5.7312694
-5.6546483
-5.7312694
-5.8078895
-5.8078895
-5.7312694
-5.7312694
-5.8845096
-5.8845096
-5.7312694
-5.5780287
-5.5780287
-5.7312694
-5.8845096
-5.9611297
-5.9611297
-5.8845096
-5.8078895
-5.6546483
-5.7312694
-5.7312694
-5.8078895
-5.7312694
-5.7312694
-5.8078895
-5.7312694
-5.6546483
-5.6546483
-5.7312694
-5.7312694
-5.7312694
-5.7312694
-5.8078895
-5.8078895
-5.8078895
-5.8078895
-5.7312694
-5.7312694
-5.6546483
-5.7312694
-5.8078895
-5.8078895
-5.8078895
-5.8078895
-5.8078895
-5.7312694
-5.7312694
-5.6546483
-5.6546483
-5.5780287
-5.6546483
-5.8078895
-5.8845096
-5.8845096
-5.8078895
-5.7312694
-5.8078895
-5.8078895
-5.8078895
-5.7312694
-5.7312694
-5.7312694
-5.6546483
-5.6546483
-5.8078895
-5.9611297
-5.8845096
-5.6546483
-5.5780287
-5.5780287
-5.5780287
-5.5780287
-5.6546483
-5.6546483
-5.5780287
-5.5780287
-5.6546483
-5.8078895
-5.8078895
-5.8078895
-5.8078895
-5.7312694
-5.6546483
-5.5780287
-5.7312694
-5.8845096
-6.03775
-6.11437
-6.19099
-6.420851
-6.6507115
-6.7273316
-6.6507115
-6.5740914
-6.4974704
-6.5740914
-6.6507115
-6.880572
-7.033813
-7.110432
-7.187053
-7.187053
-7.110432
-7.110432
-7.033813
-7.033813
-7.110432
-7.187053
-7.187053
-7.187053
-7.187053
-7.110432
-7.110432
-7.033813
-6.957193
-6.957193
-6.957193
-7.110432
-7.187053
-7.110432
-7.033813
-6.880572
-6.8039517
-6.7273316
-6.6507115
-6.6507115
-6.7273316
-6.7273316
-6.5740914
-6.420851
-6.344231
-6.420851
-6.4974704
-6.4974704
-6.420851
-6.19099
-5.9611297
-5.9611297
-6.03775
-6.11437
-6.11437
-5.9611297
-5.8078895
-5.5780287
-5.424788
-5.424788
-5.501408
-5.348168
-5.1949277
-5.118307
-5.1949277
-5.2715473
-5.2715473
-5.2715473
-5.2715473
-5.1949277
-5.118307
-5.041687
-4.965067
-4.8884463
-4.811826
-4.735206
-4.581966
-4.5053453
-4.5053453
-4.581966
-4.6585855
-4.581966
-4.5053453
-4.581966
-4.735206
-4.6585855
-4.4287252
-4.352105
-4.4287252
-4.5053453
-4.352105
-4.122245
-3.9690042
-3.9690042
-3.9690042
-3.9690042
-3.9690042
-4.0456243
-4.0456243
-3.9690042
-3.8923836
-3.7391434
-3.7391434
-3.7391434
-3.7391434
-3.7391434
-3.6625228
-3.4326625
-3.2028017
-3.1261816
-3.2794218
-3.3560424
-3.4326625
-3.3560424
-3.2028017
-3.1261816
-3.2028017
-3.1261816
-2.8963208
-2.8197007
-2.8963208
-3.049561
-3.1261816
-3.1261816
-3.049561
-2.9729414
-2.9729414
-2.9729414
-3.049561
-3.1261816
-3.1261816
-2.9729414
-2.8197007
-2.7430806
-2.7430806
-2.66646
-2.5132198
-2.4365997
-2.3599792
-2.283359
-2.283359
-2.283359
-2.206739
-2.1301188
-2.1301188
-2.1301188
-2.1301188
-2.0534983
-1.9768786
-1.9002581
-1.823638
-1.823638
-1.9002581
-1.823638
-1.7470174
-1.6703978
-1.6703978
-1.7470174
-1.823638
-1.823638
-1.9002581
-1.9002581
-1.823638
-1.6703978
-1.5937772
-1.5937772
-1.6703978
-1.6703978
-1.6703978
-1.6703978
-1.7470174
-1.7470174
-1.6703978
-1.7470174
-1.7470174
-1.823638
-1.823638
-1.9002581
-1.9002581
-1.9002581
-1.823638
-1.9002581
-2.0534983
-2.1301188
-2.0534983
-1.9768786
-1.9768786
-1.9768786
-1.9768786
-1.9768786
-1.9002581
-1.9768786
-2.0534983
-2.0534983
-1.9768786
-1.9002581
-1.823638
-1.823638
-1.9768786
-1.9768786
-1.823638
-1.7470174
-1.823638
-1.9002581
-1.9002581
-1.823638
-1.823638
-1.9002581
-1.823638
-1.823638
-1.9002581
-1.9768786
-1.9768786
-1.9002581
-1.823638
-1.9002581
-1.9002581
-1.823638
-1.7470174
-1.7470174
-1.7470174
-1.7470174
-1.5937772
-1.5937772
-1.6703978
-1.7470174
-1.6703978
-1.5171571
-1.4405367
-1.5171571
-1.6703978
-1.5937772
-1.4405367
-1.4405367
-1.5937772
-1.823638
-1.7470174
-1.5937772
-1.4405367
-1.4405367
-1.3639164
-1.2106762
-1.1340559
-1.1340559
-1.2872965
-1.3639164
-1.4405367
-1.4405367
-1.3639164
-1.2872965
-1.2106762
-1.2106762
-1.3639164
-1.4405367
-1.3639164
-1.2872965
-1.2872965
-1.2872965
-1.2106762
-1.2106762
-1.1340559
-1.0574355
-1.0574355
-1.0574355
-1.1340559
-1.1340559
-1.0574355
-0.9041953
-0.9041953
-0.9041953
-0.98081565
-1.0574355
-1.0574355
-0.98081565
-0.98081565
-0.9041953
-0.82757497
-0.7509546
-0.7509546
-0.7509546
-0.82757497
-0.9041953
-0.9041953
-0.82757497
-0.82757497
-0.82757497
-0.9041953
-0.82757497
-0.7509546
-0.5977144
-0.5210941
-0.5977144
-0.5977144
-0.36785388
-0.29123354
-0.2146132
-0.36785388
-0.5210941
-0.5977144
-0.67433476
-0.5977144
-0.36785388
-0.29123354
-0.29123354
-0.36785388
-0.36785388
-0.29123354
-0.2146132
-0.2146132
-0.2146132
-0.2146132
-0.2146132
-0.29123354
-0.29123354
-0.29123354
-0.36785388
-0.44447398
-0.44447398
-0.5210941
-0.44447398
-0.44447398
-0.5210941
-0.5977144
-0.5977144
-0.5977144
-0.5210941
-0.5210941
-0.5210941
-0.5977144
-0.67433476
-0.7509546
-0.7509546
-0.7509546
-0.7509546
-0.7509546
-0.67433476
-0.67433476
-0.7509546
-0.9041953
-1.0574355
-1.1340559
-1.2872965
-1.2872965
-1.2872965
-1.2872965
-1.2872965
-1.2106762
-1.1340559
-1.0574355
-1.0574355
-1.1340559
-1.2106762
-1.2872965
-1.5171571
-1.5937772
-1.4405367
-1.2106762
-1.2106762
-1.2106762
-1.2106762
-1.1340559
-1.2106762
-1.2872965
-1.3639164
-1.3639164
-1.2872965
-1.2872965
-1.4405367
-1.5937772
-1.7470174
-1.7470174
-1.7470174
-1.6703978
-1.6703978
-1.7470174
-1.823638
-1.823638
-1.823638
-1.7470174
-1.823638
-1.823638
-1.9002581
-1.9002581
-1.9002581
-1.9768786
-1.9002581
-1.823638
-1.7470174
-1.823638
-1.9002581
-1.9768786
-1.9768786
-2.0534983
-2.206739
-2.3599792
-2.4365997
-2.283359
-2.1301188
-1.9768786
-1.9002581
-2.0534983
-2.1301188
-2.206739
-2.206739
-2.0534983
-1.9768786
-2.0534983
-2.206739
-2.283359
-2.206739
-2.1301188
-2.206739
-2.283359
-2.3599792
-2.3599792
-2.3599792
-2.5132198
-2.66646
-2.7430806
-2.7430806
-2.58984
-2.5132198
-2.58984
-2.66646
-2.58984
-2.5132198
-2.5132198
-2.58984
-2.66646
-2.66646
-2.66646
-2.66646
-2.66646
-2.66646
-2.7430806
-2.8197007
-2.7430806
-2.66646
-2.5132198
-2.5132198
-2.66646
-2.7430806
-2.66646
-2.5132198
-2.5132198
-2.58984
-2.7430806
-2.8963208
-2.9729414
-2.8197007
-2.7430806
-2.66646
-2.58984
-2.58984
-2.5132198
-2.5132198
-2.5132198
-2.4365997
-2.4365997
-2.5132198
-2.5132198
-2.5132198
-2.58984
-2.58984
-2.66646
-2.7430806
-2.8197007
-2.9729414
-2.9729414
-2.8963208
-2.8963208
-2.9729414
-2.9729414
-2.8963208
-2.8963208
-2.9729414
-2.9729414
-2.9729414
-2.9729414
-2.9729414
-2.9729414
-3.049561
-3.2028017
-3.2794218
-3.2028017
-3.049561
-2.8963208
-2.9729414
-3.2028017
-3.2794218
-3.2028017
-3.1261816
-2.9729414
-2.8197007
-2.8197007
-2.8963208
-2.8963208
-2.8197007
-2.7430806
-2.7430806
-2.8197007
-2.8197007
-2.66646
-2.66646
-2.7430806
-2.7430806
-2.8197007
-2.8963208
-2.9729414
-2.9729414
-2.8963208
-2.8197007
-2.8197007
-2.7430806
-2.58984
-2.5132198
-2.58984
-2.58984
-2.58984
-2.5132198
-2.5132198
-2.58984
-2.58984
-2.58984
-2.7430806
-2.8197007
-2.66646
-2.3599792
-2.206739
-2.3599792
-2.4365997
-2.4365997
-2.3599792
-2.283359
-2.283359
-2.206739
-2.206739
-2.206739
-2.206739
-2.0534983
-1.9002581
-1.9002581
-1.9002581
-1.9002581
-1.823638
-1.823638
-1.823638
-1.823638
-1.823638
-1.9002581
-2.0534983
-1.9768786
-1.9002581
-1.7470174
-1.7470174
-1.6703978
-1.6703978
-1.7470174
-1.7470174
-1.7470174
-1.6703978
-1.7470174
-1.823638
-1.823638
-1.823638
-1.9768786
-2.1301188
-2.1301188
-2.1301188
-1.9768786
-1.9002581
-1.823638
-1.823638
-1.7470174
-1.7470174
-1.6703978
-1.7470174
-1.9002581
-2.1301188
-2.1301188
-2.1301188
-2.1301188
-2.206739
-2.206739
-2.206739
-2.1301188
-2.206739
-2.3599792
-2.3599792
-2.3599792
-2.3599792
-2.3599792
-2.3599792
-2.283359
-2.283359
-2.283359
-2.3599792
-2.283359
-2.206739
-2.1301188
-2.0534983
-2.1301188
-2.1301188
-2.206739
-2.283359
-2.3599792
-2.3599792
-2.283359
-2.1301188
-2.1301188
-2.206739
-2.283359
-2.206739
-1.9768786
-1.6703978
-1.5171571
-1.5171571
-1.5937772
-1.5937772
-1.5937772
-1.7470174
-1.823638
-1.823638
-1.6703978
-1.6703978
-1.6703978
-1.823638
-1.9002581
-1.823638
-1.823638
-1.7470174
-1.7470174
-1.7470174
-1.823638
-2.1301188
-2.283359
-2.4365997
-2.5132198
-2.5132198
-2.4365997
-2.4365997
-2.5132198
-2.5132198
-2.3599792
-2.206739
-2.283359
-2.283359
-2.3599792
-2.283359
-2.3599792
-2.58984
-2.7430806
-2.8963208
-3.049561
-3.2794218
-3.6625228
-4.0456243
-4.4287252
-4.811826
-4.965067
-4.965067
-5.041687
-5.118307
-5.041687
-4.811826
-4.6585855
-4.811826
-4.965067
-4.965067
-4.735206
-4.5053453
-4.4287252
-4.5053453
-4.5053453
-4.4287252
-4.2754846
-4.122245
-4.122245
-4.1988645
-4.1988645
-4.1988645
-4.122245
-4.0456243
-3.9690042
-3.9690042
-3.8923836
-3.8923836
-3.8923836
-3.8923836
-3.8923836
-3.9690042
-4.0456243
-3.9690042
-3.8157635
-3.7391434
-3.6625228
-3.7391434
-3.8157635
-3.8923836
-3.8157635
-3.7391434
-3.7391434
-3.8157635
-3.8157635
-3.7391434
-3.5859032
-3.5092826
-3.5859032
-3.7391434
-3.8157635
-3.8157635
-3.7391434
-3.6625228
-3.5859032
-3.5859032
-3.5859032
-3.4326625
-3.2028017
-3.1261816
-3.1261816
-2.9729414
-2.8197007
-2.8963208
-3.049561
-3.1261816
-2.9729414
-2.8963208
-2.8963208
-3.049561
-3.049561
-3.049561
-2.9729414
-2.9729414
-2.9729414
-2.9729414
-2.9729414
-2.9729414
-2.8197007
-2.66646
-2.58984
-2.58984
-2.5132198
-2.4365997
-2.4365997
-2.5132198
-2.4365997
-2.3599792
-2.206739
-2.206739
-2.206739
-2.206739
-2.1301188
-2.0534983
-2.1301188
-2.3599792
-2.5132198
-2.5132198
-2.5132198
-2.3599792
-2.1301188
-2.0534983
-1.9768786
-1.9768786
-1.9002581
-1.7470174
-1.5937772
-1.5937772
-1.7470174
-1.823638
-1.9002581
-1.9768786
-1.9768786
-1.9768786
-1.9768786
-1.9768786
-2.0534983
-2.0534983
-2.1301188
-2.206739
-2.1301188
-2.0534983
-1.9768786
-1.9768786
-2.0534983
-2.0534983
-2.1301188
-2.206739
-2.283359
-2.283359
-2.3599792
-2.5132198
-2.66646
-2.8963208
-2.8963208
-2.8197007
-2.7430806
-2.7430806
-2.8963208
-2.9729414
-3.049561
-3.1261816
-3.049561
-2.9729414
-2.9729414
-2.9729414
-2.8963208
-2.8197007
-2.7430806
-2.7430806
-2.8197007
-2.8963208
-2.9729414
-2.9729414
-2.8963208
-2.8963208
-2.8963208
-3.049561
-3.1261816
-3.049561
-2.8963208
-2.8197007
-2.8963208
-2.8963208
-2.8963208
-2.8197007
-2.7430806
-2.8197007
-2.8963208
-2.9729414
-2.8963208
-2.8963208
-2.8963208
-2.8963208
-2.8963208
-2.9729414
-3.049561
-3.1261816
-3.049561
-3.049561
-3.1261816
-3.2028017
-3.2028017
-3.2028017
-3.2794218
-3.2794218
-3.2794218
-3.1261816
-3.1261816
-3.1261816
-3.2028017
-3.2794218
-3.3560424
-3.2794218
-3.2028017
-3.1261816
-3.1261816
-3.2794218
-3.3560424
-3.2794218
-3.1261816
-2.9729414
-3.049561
-3.2028017
-3.3560424
-3.4326625
-3.2794218
-3.1261816
-2.9729414
-3.049561
-3.2028017
-3.2028017
-3.2028017
-3.2794218
-3.4326625
-3.5092826
-3.4326625
-3.4326625
-3.3560424
-3.4326625
-3.4326625
-3.5092826
-3.4326625
-3.2794218
-3.1261816
-3.049561
-3.1261816
-3.1261816
-3.2794218
-3.3560424
-3.3560424
-3.3560424
-3.2794218
-3.3560424
-3.4326625
-3.5092826
-3.4326625
-3.2794218
-3.2028017
-3.2028017
-3.3560424
-3.4326625
-3.5092826
-3.5092826
-3.5092826
-3.5859032
-3.5859032
-3.5859032
-3.5859032
-3.6625228
-3.6625228
-3.5859032
-3.5092826
-3.5092826
-3.5859032
-3.5859032
-3.5092826
-3.5092826
-3.5859032
-3.7391434
-3.8157635
-3.8157635
-3.5859032
-3.4326625
-3.3560424
-3.4326625
-3.5092826
-3.5092826
-3.5092826
-3.5859032
-3.6625228
-3.6625228
-3.5859032
-3.5859032
-3.5859032
-3.5859032
-3.5859032
-3.5859032
-3.5859032
-3.5859032
-3.5092826
-3.3560424
-3.3560424
-3.3560424
-3.4326625
-3.5092826
-3.6625228
-3.6625228
-3.5859032
-3.5092826
-3.5859032
-3.6625228
-3.7391434
-3.7391434
-3.7391434
-3.7391434
-3.7391434
-3.6625228
-3.7391434
-3.8157635
-3.8157635
-3.7391434
-3.6625228
-3.7391434
-3.9690042
-4.0456243
-3.9690042
-3.9690042
-3.9690042
-4.122245
-4.1988645
-4.1988645
-4.122245
-4.0456243
-4.122245
-4.0456243
-3.8923836
-3.7391434
-3.8157635
-4.0456243
-4.1988645
-4.122245
-4.0456243
-3.9690042
-3.9690042
-4.0456243
-4.122245
-4.1988645
-4.1988645
-4.122245
-4.122245
-4.122245
-4.1988645
-4.1988645
-4.1988645
-4.1988645
-4.1988645
-4.2754846
-4.352105
-4.4287252
-4.4287252
-4.352105
-4.352105
-4.352105
-4.352105
-4.4287252
-4.5053453
-4.5053453
-4.5053453
-4.5053453
-4.4287252
-4.352105
-4.1988645
-4.122245
-4.2754846
-4.4287252
-4.4287252
-4.4287252
-4.4287252
-4.352105
-4.352105
-4.5053453
-4.581966
-4.581966
-4.5053453
-4.4287252
-4.5053453
-4.581966
-4.735206
-4.735206
-4.6585855
-4.581966
-4.581966
-4.581966
-4.581966
-4.4287252
-4.2754846
-4.2754846
-4.352105
-4.5053453
-4.5053453
-4.5053453
-4.581966
-4.581966
-4.5053453
-4.352105
-4.2754846
-4.2754846
-4.352105
-4.4287252
-4.5053453
-4.4287252
-4.4287252
-4.2754846
-4.1988645
-4.2754846
-4.2754846
-4.2754846
-4.1988645
-4.2754846
-4.1988645
-4.122245
-4.1988645
-4.2754846
-4.4287252
-4.352105
-4.2754846
-4.1988645
-4.1988645
-4.1988645
-4.352105
-4.4287252
-4.4287252
-4.352105
-4.2754846
-4.122245
-4.0456243
-4.122245
-4.1988645
-4.2754846
-4.352105
-4.352105
-4.352105
-4.4287252
-4.581966
-4.811826
-4.965067
-4.8884463
-4.811826
-4.735206
-4.735206
-4.735206
-4.6585855
-4.581966
-4.581966
-4.6585855
-4.735206
-4.6585855
-4.5053453
-4.4287252
-4.5053453
-4.581966
-4.5053453
-4.5053453
-4.5053453
-4.581966
-4.6585855
-4.811826
-4.8884463
-4.8884463
-4.8884463
-5.041687
-5.118307
-5.118307
-5.1949277
-5.1949277
-5.2715473
-5.348168
-5.424788
-5.501408
-5.501408
-5.501408
-5.424788
-5.348168
-5.1949277
-5.118307
-5.041687
-5.118307
-5.2715473
-5.424788
-5.5780287
-5.5780287
-5.501408
-5.424788
-5.348168
-5.424788
-5.5780287
-5.6546483
-5.7312694
-5.7312694
-5.6546483
-5.501408
-5.424788
-5.501408
-5.6546483
-5.6546483
-5.6546483
-5.6546483
-5.6546483
-5.7312694
-5.8078895
-5.7312694
-5.6546483
-5.6546483
-5.6546483
-5.8078895
-5.8845096
-5.8845096
-5.8845096
-5.9611297
-6.03775
-6.11437
-6.11437
-6.03775
-5.9611297
-5.8078895
-5.6546483
-5.6546483
-5.7312694
-5.7312694
-5.5780287
-5.501408
-5.7312694
-5.8845096
-5.9611297
-5.8845096
-5.8078895
-6.03775
-6.344231
-6.4974704
-6.4974704
-6.420851
-6.420851
-6.420851
-6.4974704
-6.420851
-6.344231
-6.11437
-5.9611297
-5.9611297
-6.03775
-6.03775
-6.11437
-6.11437
-6.03775
-4.1988645
-1.823638
3.1566763
12.887444
16.718454
7.7538896
-5.2715473
-11.094685
-8.719458
-4.8884463
-4.1988645
-5.8078895
-7.033813
-6.7273316
-5.1949277
-3.7391434
-3.7391434
-5.041687
-6.11437
-6.19099
-5.7312694
-5.424788
-5.424788
-5.5780287
-5.6546483
-5.5780287
-5.5780287
-5.6546483
-5.8078895
-5.8845096
-5.8845096
-5.9611297
-6.03775
-6.03775
-5.8078895
-5.6546483
-5.424788
-5.348168
-5.424788
-5.5780287
-5.6546483
-5.7312694
-5.6546483
-5.6546483
-5.6546483
-5.5780287
-5.501408
-5.501408
-5.5780287
-5.5780287
-5.5780287
-5.6546483
-5.7312694
-5.8078895
-5.7312694
-5.7312694
-5.6546483
-5.7312694
-5.8845096
-5.8845096
-5.8845096
-5.8078895
-5.7312694
-5.7312694
-5.8078895
-5.8078895
-5.8078895
-5.8078895
-5.8845096
-6.11437
-6.26761
-6.26761
-6.19099
-6.11437
-6.11437
-5.8845096
-5.6546483
-5.5780287
-5.7312694
-5.9611297
-6.03775
-5.9611297
-5.8845096
-5.8845096
-5.9611297
-6.11437
-6.11437
-6.11437
-6.19099
-6.19099
-6.26761
-6.11437
-5.9611297
-5.8845096
-5.9611297
-6.19099
-6.26761
-6.344231
-6.26761
-6.26761
-6.19099
-6.19099
-6.11437
-6.11437
-6.19099
-6.19099
-6.19099
-6.11437
-6.03775
-6.03775
-6.03775
-5.9611297
-6.03775
-6.11437
-6.344231
-6.420851
-6.4974704
-6.4974704
-6.420851
-6.420851
-6.4974704
-6.6507115
-6.6507115
-6.5740914
-6.420851
-6.26761
-6.19099
-6.19099
-6.19099
-6.19099
-6.26761
-6.344231
-6.420851
-6.5740914
-6.7273316
-6.880572
-6.8039517
-6.6507115
-6.6507115
-6.6507115
-6.6507115
-6.7273316
-6.7273316
-6.8039517
-6.880572
-6.880572
-6.8039517
-6.7273316
-6.6507115
-6.6507115
-6.8039517
-6.880572
-6.880572
-6.880572
-6.8039517
-6.7273316
-6.5740914
-6.5740914
-6.6507115
-6.6507115
-6.7273316
-6.8039517
-6.8039517
-6.7273316
-6.7273316
-6.7273316
-6.880572
-6.880572
-6.880572
-6.8039517
-6.7273316
-6.7273316
-6.8039517
-6.880572
-6.8039517
-6.7273316
-6.6507115
-6.6507115
-6.6507115
-6.7273316
-6.8039517
-6.8039517
-6.7273316
-6.7273316
-6.7273316
-6.8039517
-6.880572
-6.957193
-6.957193
-6.880572
-6.8039517
-6.6507115
-6.6507115
-6.8039517
-6.880572
-6.880572
-6.7273316
-6.6507115
-6.5740914
-6.6507115
-6.8039517
-6.957193
-7.033813
-7.033813
-6.957193
-6.880572
-6.880572
-6.957193
-6.880572
-6.7273316
-6.7273316
-6.8039517
-6.8039517
-6.7273316
-6.6507115
-6.6507115
-6.7273316
-6.880572
-6.880572
-6.880572
-6.8039517
-6.880572
-7.033813
-7.033813
-6.880572
-6.6507115
-6.5740914
-6.6507115
-6.7273316
-6.6507115
-6.5740914
-6.5740914
-6.7273316
-6.8039517
-6.880572
-6.880572
-6.880572
-6.8039517
-6.6507115
-6.5740914
-6.6507115
-6.6507115
-6.6507115
-6.5740914
-6.4974704
-6.420851
-6.344231
-6.19099
-6.11437
-6.11437
-6.03775
-6.03775
-6.03775
-6.03775
-6.03775
-6.03775
-5.9611297
-5.8078895
-5.6546483
-5.6546483
-5.8078895
-5.9611297
-6.03775
-6.03775
-5.9611297
-5.8845096
-5.8078895
-5.6546483
-5.5780287
-5.6546483
-5.7312694
-5.8078895
-5.8078895
-5.8078895
-5.8845096
-5.9611297
-5.9611297
-5.8078895
-5.6546483
-5.6546483
-5.6546483
-5.7312694
-5.7312694
-5.6546483
-5.5780287
-5.501408
-5.501408
-5.501408
-5.501408
-5.501408
-5.424788
-5.501408
-5.5780287
-5.501408
-5.424788
-5.424788
-5.501408
-5.6546483
-5.7312694
-5.7312694
-5.6546483
-5.6546483
-5.7312694
-5.7312694
-5.7312694
-5.7312694
-5.7312694
-5.7312694
-5.8078895
-5.8078895
-5.8078895
-5.8078895
-5.8078895
-5.7312694
-5.7312694
-5.7312694
-5.7312694
-5.5780287
-5.501408
-5.501408
-5.5780287
-5.6546483
-5.5780287
-5.424788
-5.2715473
-5.118307
-5.1949277
-5.348168
-5.501408
-5.501408
-5.348168
-5.1949277
-5.1949277
-5.1949277
-5.118307
-5.041687
-5.041687
-5.1949277
-5.348168
-5.348168
-5.348168
-5.1949277
-5.118307
-5.348168
-5.424788
-5.348168
-5.041687
-4.965067
-5.041687
-5.1949277
-5.118307
-5.041687
-4.965067
-4.965067
-4.8884463
-4.811826
-4.735206
-4.581966
-4.581966
-4.6585855
-4.735206
-4.735206
-4.735206
-4.811826
-4.8884463
-4.8884463
-4.811826
-4.6585855
-4.6585855
-4.735206
-4.811826
-4.8884463
-4.8884463
-4.811826
-4.735206
-4.735206
-4.735206
-4.6585855
-4.6585855
-4.6585855
-4.6585855
-4.6585855
-4.735206
-4.735206
-4.735206
-4.735206
-4.811826
-4.811826
-4.735206
-4.5053453
-4.352105
-4.352105
-4.4287252
-4.4287252
-4.352105
-4.352105
-4.2754846
-4.1988645
-4.122245
-4.1988645
-4.1988645
-4.1988645
-4.122245
-3.9690042
-3.9690042
-4.122245
-4.1988645
-4.122245
-3.9690042
-3.9690042
-4.122245
-4.2754846
-4.2754846
-4.2754846
-4.1988645
-4.352105
-4.352105
-4.352105
-4.2754846
-4.0456243
-3.8923836
-3.7391434
-3.8157635
-4.0456243
-4.352105
-4.352105
-4.122245
-3.9690042
-3.9690042
-4.0456243
-4.122245
-4.0456243
-4.0456243
-4.122245
-4.1988645
-4.2754846
-4.1988645
-4.122245
-3.9690042
-3.9690042
-4.0456243
-4.0456243
-3.9690042
-3.9690042
-3.9690042
-4.0456243
-4.122245
-4.122245
-3.9690042
-3.8923836
-3.9690042
-4.0456243
-4.122245
-4.0456243
-3.9690042
-3.8157635
-3.8157635
-3.8923836
-3.8923836
-3.8923836
-3.9690042
-4.122245
-4.352105
-4.5053453
-4.581966
-4.352105
-4.1988645
-4.1988645
-4.2754846
-4.4287252
-4.5053453
-4.5053453
-4.2754846
-4.122245
-4.0456243
-4.122245
-4.2754846
-4.4287252
-4.4287252
-4.2754846
-4.122245
-4.122245
-4.1988645
-4.4287252
-4.5053453
-4.4287252
-4.2754846
-4.122245
-4.122245
-4.122245
-4.122245
-4.122245
-4.122245
-4.122245
-4.1988645
-4.2754846
-4.2754846
-4.2754846
-4.2754846
-4.352105
-4.352105
-4.2754846
-4.2754846
-4.352105
-4.352105
-4.2754846
-4.1988645
-4.1988645
-4.2754846
-4.4287252
-4.581966
-4.5053453
-4.4287252
-4.4287252
-4.4287252
-4.352105
-4.2754846
-4.1988645
-4.2754846
-4.4287252
-4.4287252
-4.4287252
-4.5053453
-4.5053453
-4.4287252
-4.4287252
-4.5053453
-4.581966
-4.581966
-4.5053453
-4.4287252
-4.352105
-4.352105
-4.352105
-4.4287252
-4.581966
-4.6585855
-4.6585855
-4.6585855
-4.581966
-4.581966
-4.5053453
-4.5053453
-4.581966
-4.6585855
-4.735206
-4.811826
-4.811826
-4.811826
-4.735206
-4.581966
-4.4287252
-4.5053453
-4.6585855
-4.735206
-4.6585855
-4.581966
-4.581966
-4.6585855
-4.6585855
-4.6585855
-4.6585855
-4.581966
-4.6585855
-4.735206
-4.811826
-4.811826
-4.735206
-4.735206
-4.735206
-4.735206
-4.6585855
-4.581966
-4.5053453
-4.5053453
-4.581966
-4.581966
-4.581966
-4.581966
-4.581966
-4.6585855
-4.581966
-4.4287252
-4.2754846
-4.1988645
-4.1988645
-4.2754846
-4.2754846
-4.2754846
-4.2754846
-4.1988645
-4.122245
-4.0456243
-3.9690042
-3.9690042
-4.0456243
-4.0456243
-3.9690042
-3.8923836
-3.8923836
-3.9690042
-3.9690042
-3.9690042
-3.8923836
-3.7391434
-3.7391434
-3.6625228
-3.5859032
-3.5859032
-3.5859032
-3.5859032
-3.5859032
-3.5092826
-3.5092826
-3.6625228
-3.8157635
-3.8923836
-3.8157635
-3.6625228
-3.6625228
-3.6625228
-3.7391434
-3.6625228
-3.5859032
-3.5859032
-3.6625228
-3.6625228
-3.5859032
-3.5092826
-3.4326625
-3.4326625
-3.5092826
-3.5859032
-3.5859032
-3.6625228
-3.8157635
-3.8923836
-3.9690042
-3.8157635
-3.7391434
-3.7391434
-3.7391434
-3.8157635
-3.8157635
-3.7391434
-3.6625228
-3.6625228
-3.6625228
-3.7391434
-3.8923836
-3.8923836
-3.9690042
-4.0456243
-4.0456243
-4.122245
-4.122245
-4.122245
-4.0456243
-3.9690042
-3.9690042
-4.0456243
-4.1988645
-4.352105
-4.352105
-4.2754846
-4.1988645
-4.1988645
-4.122245
-4.122245
-4.1988645
-4.2754846
-4.5053453
-4.581966
-4.581966
-4.4287252
-4.352105
-4.4287252
-4.581966
-4.735206
-4.735206
-4.735206
-4.735206
-4.735206
-4.6585855
-4.735206
-4.8884463
-5.041687
-5.041687
-4.965067
-4.811826
-4.811826
-4.735206
-4.6585855
-4.6585855
-4.735206
-4.8884463
-4.8884463
-4.8884463
-4.8884463
-4.965067
-5.041687
-5.041687
-5.041687
-5.041687
-5.041687
-4.965067
-4.8884463
-4.811826
-4.811826
-4.8884463
-4.8884463
-4.8884463
-4.8884463
-5.041687
-5.041687
-5.041687
-5.041687
-5.118307
-5.2715473
-5.424788
-5.424788
-5.2715473
-5.1949277
-5.1949277
-5.1949277
-5.2715473
-5.424788
-5.424788
-5.348168
-5.2715473
-5.1949277
-5.2715473
-5.424788
-5.6546483
-5.6546483
-5.6546483
-5.6546483
-5.6546483
-5.6546483
-5.7312694
-5.7312694
-5.6546483
-5.5780287
-5.501408
-5.5780287
-5.5780287
-5.5780287
-5.7312694
-5.8078895
-5.8845096
-5.8845096
-5.8845096
-5.8845096
-5.9611297
-5.9611297
-5.8845096
-5.7312694
-5.5780287
-5.5780287
-5.6546483
-5.7312694
-5.7312694
-5.6546483
-5.6546483
-5.7312694
-5.8078895
-5.8078895
-5.8078895
-5.8078895
-5.8845096
-5.8845096
-5.8845096
-5.8078895
-5.7312694
-5.7312694
-5.7312694
-5.7312694
-5.8078895
-5.8845096
-5.8845096
-5.8078895
-5.7312694
-5.7312694
-5.6546483
-5.6546483
-5.5780287
-5.501408
-5.424788
-5.501408
-5.501408
-5.5780287
-5.5780287
-5.5780287
-5.5780287
-5.5780287
-5.6546483
-5.7312694
-5.6546483
-5.5780287
-5.424788
-5.348168
-5.118307
-4.965067
-4.965067
-5.041687
-5.118307
-5.1949277
-5.1949277
-5.1949277
-5.1949277
-5.118307
-5.118307
-5.118307
-5.1949277
-5.2715473
-5.2715473
-5.1949277
-5.118307
-5.041687
-5.118307
-5.1949277
-5.2715473
-5.2715473
-5.1949277
-5.1949277
-5.1949277
-5.1949277
-5.1949277
-5.348168
-5.348168
-5.424788
-5.348168
-5.348168
-5.348168
-5.348168
-5.348168
-5.2715473
-5.118307
-5.041687
-4.965067
-5.041687
-5.041687
-5.041687
-5.118307
-5.1949277
-5.1949277
-5.118307
-5.041687
-4.965067
-4.965067
-5.041687
-5.041687
-4.965067
-4.8884463
-4.8884463
-4.965067
-4.965067
-5.041687
-5.041687
-4.965067
-4.8884463
-4.735206
-4.735206
-4.8884463
-4.965067
-4.965067
-4.8884463
-4.811826
-4.811826
-4.811826
-4.811826
-4.811826
-4.811826
-4.811826
-4.811826
-4.735206
-4.811826
-4.8884463
-4.965067
-5.041687
-4.965067
-4.965067
-5.041687
-5.118307
-5.041687
-4.965067
-4.8884463
-5.041687
-5.2715473
-5.348168
-5.2715473
-5.118307
-5.118307
-5.2715473
-5.348168
-5.348168
-5.2715473
-5.118307
-5.118307
-5.2715473
-5.348168
-5.424788
-5.424788
-5.424788
-5.348168
-5.2715473
-5.1949277
-5.118307
-5.118307
-5.1949277
-5.1949277
-5.1949277
-5.1949277
-5.118307
-5.118307
-5.041687
-5.041687
-5.041687
-4.965067
-4.8884463
-4.8884463
-5.041687
-5.1949277
-5.1949277
-5.118307
-5.118307
-5.118307
-5.041687
-4.8884463
-4.8884463
-4.965067
-5.041687
-4.965067
-4.8884463
-4.965067
-5.041687
-5.041687
-4.965067
-4.811826
-4.8884463
-4.965067
-5.041687
-5.041687
-5.041687
-4.965067
-4.8884463
-4.811826
-4.8884463
-4.965067
-5.041687
-5.041687
-4.965067
-4.8884463
-4.811826
-4.8884463
-4.8884463
-4.811826
-4.811826
-4.8884463
-4.965067
-5.118307
-5.1949277
-5.2715473
-5.1949277
-5.118307
-5.118307
-5.118307
-5.041687
-4.965067
-4.965067
-4.965067
-4.965067
-5.041687
-5.118307
-5.1949277
-5.041687
-4.965067
-4.8884463
-4.8884463
-4.965067
-5.118307
-5.1949277
-5.118307
-4.965067
-4.8884463
-4.8884463
-4.965067
-5.041687
-5.041687
-5.041687
-5.041687
-5.041687
-5.118307
-5.118307
-5.1949277
-5.118307
-5.118307
-5.118307
-5.118307
-5.118307
-5.041687
-5.118307
-5.2715473
-5.348168
-5.348168
-5.348168
-5.2715473
-5.2715473
-5.348168
-5.501408
-5.5780287
-5.6546483
-5.6546483
-5.7312694
-5.6546483
-5.5780287
-5.501408
-5.424788
-5.348168
-5.424788
-5.5780287
-5.7312694
-5.8078895
-5.8078895
-5.7312694
-5.7312694
-5.6546483
-5.5780287
-5.5780287
-5.5780287
-5.6546483
-5.7312694
-5.7312694
-5.8078895
-5.8845096
-5.9611297
-5.9611297
-6.03775
-6.11437
-6.11437
-6.11437
-6.11437
-6.11437
-6.11437
-6.19099
-6.19099
-6.26761
-6.26761
-6.26761
-6.344231
-6.344231
-6.26761
-6.19099
-6.26761
-6.420851
-6.5740914
-6.5740914
-6.5740914
-6.4974704
-6.5740914
-6.5740914
-6.5740914
-6.4974704
-6.5740914
-6.6507115
-6.7273316
-6.7273316
-6.6507115
-6.5740914
-6.6507115
-6.7273316
-6.8039517
-6.8039517
-6.7273316
-6.6507115
-6.5740914
-6.5740914
-6.5740914
-6.5740914
-6.6507115
-6.6507115
-6.6507115
-6.7273316
-6.8039517
-6.880572
-6.957193
-6.5740914
-4.581966
-2.58984
-3.2794218
-5.8078895
-7.646774
-7.5701547
-6.6507115
-6.26761
-6.420851
-6.8039517
-6.957193
-6.8039517
-6.6507115
-6.6507115
-6.7273316
-6.7273316
-6.6507115
-6.5740914
-6.5740914
-6.5740914
-6.4974704
-6.4974704
-6.5740914
-6.6507115
-6.7273316
-6.5740914
-6.4974704
-6.4974704
-6.5740914
-6.5740914
-6.4974704
-6.420851
-6.4974704
-6.6507115
-6.6507115
-6.5740914
-6.420851
-6.420851
-6.5740914
-6.5740914
-6.5740914
-6.5740914
-6.5740914
-6.5740914
-6.5740914
-6.6507115
-6.7273316
-6.6507115
-6.4974704
-6.4974704
-6.4974704
-6.5740914
-6.6507115
-6.5740914
-6.5740914
-6.4974704
-6.420851
-6.420851
-6.4974704
-6.420851
-6.420851
-6.420851
-6.4974704
-6.4974704
-6.4974704
-6.420851
-6.420851
-6.4974704
-6.6507115
-6.7273316
-6.7273316
-6.6507115
-6.6507115
-6.5740914
-6.5740914
-6.5740914
-6.6507115
-6.6507115
-6.5740914
-6.5740914
-6.7273316
-6.8039517
-6.8039517
-6.7273316
-6.6507115
-6.6507115
-6.5740914
-6.4974704
-6.420851
-6.420851
-6.4974704
-6.5740914
-6.5740914
-6.5740914
-6.5740914
-6.6507115
-6.7273316
-6.8039517
-6.8039517
-6.7273316
-6.5740914
-6.5740914
-6.6507115
-6.6507115
-6.6507115
-6.6507115
-6.5740914
-6.4974704
-6.420851
-6.420851
-6.4974704
-6.6507115
-6.7273316
-6.7273316
-6.6507115
-6.5740914
-6.4974704
-6.4974704
-6.4974704
-6.5740914
-6.5740914
-6.4974704
-6.4974704
-6.5740914
-6.6507115
-6.6507115
-6.5740914
-6.5740914
-6.5740914
-6.5740914
-6.5740914
-6.5740914
-6.4974704
-6.420851
-6.344231
-6.344231
-6.344231
-6.344231
-6.26761
-6.26761
-6.26761
-6.11437
-6.11437
-6.19099
-6.19099
-6.19099
-6.11437
-6.19099
-6.26761
-6.26761
-6.19099
-6.03775
-5.9611297
-5.9611297
-6.03775
-5.9611297
-5.9611297
-5.9611297
-5.8845096
-5.8845096
-5.8845096
-6.03775
-6.11437
-6.11437
-6.03775
-5.8845096
-5.8078895
-5.7312694
-5.7312694
-5.7312694
-5.7312694
-5.8845096
-5.9611297
-5.8845096
-5.8078895
-5.8078895
-5.8078895
-5.7312694
-5.6546483
-5.6546483
-5.6546483
-5.6546483
-5.6546483
-5.5780287
-5.5780287
-5.6546483
-5.7312694
-5.7312694
-5.6546483
-5.5780287
-5.5780287
-5.7312694
-5.8078895
-5.8078895
-5.7312694
-5.6546483
-5.7312694
-5.8078895
-5.8845096
-5.8078895
-5.8078895
-5.8845096
-5.9611297
-5.9611297
-5.8845096
-5.7312694
-5.5780287
-5.6546483
-5.7312694
-5.8078895
-5.6546483
-5.424788
-5.348168
-5.501408
-5.5780287
-5.5780287
-5.501408
-5.424788
-5.501408
-5.5780287
-5.5780287
-5.5780287
-5.5780287
-5.5780287
-5.501408
-5.424788
-5.501408
-5.501408
-5.501408
-5.501408
-5.501408
-5.5780287
-5.6546483
-5.5780287
-5.501408
-5.501408
-5.5780287
-5.501408
-5.424788
-5.348168
-5.2715473
-5.1949277
-5.1949277
-5.118307
-5.041687
-5.041687
-5.041687
-5.041687
-5.041687
-5.118307
-5.1949277
-5.2715473
-5.1949277
-5.118307
-5.118307
-5.1949277
-5.348168
-5.2715473
-5.118307
-5.041687
-5.041687
-5.1949277
-5.1949277
-5.1949277
-5.118307
-5.1949277
-5.2715473
-5.2715473
-5.2715473
-5.1949277
-5.1949277
-5.1949277
-5.118307
-5.118307
-5.041687
-4.965067
-4.965067
-4.965067
-5.041687
-5.041687
-5.118307
-5.118307
-5.1949277
-5.1949277
-5.2715473
-5.1949277
-5.118307
-5.041687
-5.118307
-5.1949277
-5.118307
-4.965067
-4.8884463
-4.965067
-5.118307
-5.2715473
-5.501408
-5.5780287
-5.6546483
-5.6546483
-5.501408
-5.424788
-5.424788
-5.424788
-5.2715473
-5.1949277
-5.1949277
-5.348168
-5.424788
-5.424788
-5.348168
-5.118307
-4.965067
-5.041687
-5.1949277
-5.2715473
-5.2715473
-5.1949277
-5.118307
-5.118307
-5.041687
-4.965067
-4.811826
-4.811826
-4.965067
-5.1949277
-5.348168
-5.348168
-5.2715473
-5.1949277
-5.041687
-4.965067
-4.965067
-5.041687
-4.965067
-4.965067
-4.965067
-4.965067
-4.965067
-4.8884463
-4.8884463
-4.8884463
-4.811826
-4.735206
-4.6585855
-4.6585855
-4.581966
-4.5053453
-4.5053453
-4.5053453
-4.581966
-4.581966
-4.5053453
-4.5053453
-4.581966
-4.6585855
-4.6585855
-4.581966
-4.5053453
-4.4287252
-4.4287252
-4.5053453
-4.5053453
-4.4287252
-4.4287252
-4.5053453
-4.5053453
-4.581966
-4.6585855
-4.6585855
-4.581966
-4.5053453
-4.5053453
-4.4287252
-4.4287252
-4.352105
-4.352105
-4.4287252
-4.5053453
-4.6585855
-4.6585855
-4.6585855
-4.5053453
-4.4287252
-4.352105
-4.352105
-4.4287252
-4.352105
-4.2754846
-4.1988645
-4.2754846
-4.352105
-4.352105
-4.2754846
-4.1988645
-4.1988645
-4.2754846
-4.2754846
-4.2754846
-4.2754846
-4.352105
-4.4287252
-4.4287252
-4.2754846
-4.1988645
-4.1988645
-4.352105
-4.581966
-4.581966
-4.4287252
-4.352105
-4.352105
-4.4287252
-4.352105
-4.1988645
-4.122245
-4.122245
-4.0456243
-3.9690042
-4.0456243
-4.122245
-4.122245
-3.9690042
-3.8157635
-3.7391434
-3.8157635
-3.8157635
-3.8923836
-3.8923836
-3.9690042
-3.9690042
-3.9690042
-3.9690042
-3.8923836
-3.8157635
-3.6625228
-3.7391434
-3.7391434
-3.7391434
-3.7391434
-3.8157635
-3.8923836
-3.9690042
-3.8923836
-3.8923836
-3.8923836
-3.9690042
-3.9690042
-3.8923836
-3.6625228
-3.4326625
-3.4326625
-3.5859032
-3.7391434
-3.7391434
-3.5859032
-3.4326625
-3.4326625
-3.4326625
-3.3560424
-3.4326625
-3.5092826
-3.5859032
-3.5859032
-3.5859032
-3.4326625
-3.2794218
-3.3560424
-3.5092826
-3.6625228
-3.5859032
-3.5859032
-3.5859032
-3.5092826
-3.4326625
-3.3560424
-3.3560424
-3.4326625
-3.5092826
-3.5859032
-3.5859032
-3.5092826
-3.4326625
-3.4326625
-3.4326625
-3.4326625
-3.3560424
-3.2028017
-3.2028017
-3.2028017
-3.2794218
-3.3560424
-3.4326625
-3.4326625
-3.3560424
-3.2794218
-3.2794218
-3.2028017
-3.1261816
-3.049561
-3.049561
-3.1261816
-3.2028017
-3.2794218
-3.2794218
-3.2794218
-3.2028017
-3.1261816
-2.8963208
-2.8197007
-2.8963208
-3.049561
-3.2028017
-3.2028017
-3.1261816
-3.049561
-3.2028017
-3.3560424
-3.3560424
-3.1261816
-3.049561
-3.049561
-3.2794218
-3.3560424
-3.2794218
-3.2028017
-3.2794218
-3.3560424
-3.2794218
-3.1261816
-3.049561
-3.1261816
-3.2028017
-3.2794218
-3.2794218
-3.3560424
-3.3560424
-3.4326625
-3.5092826
-3.4326625
-3.3560424
-3.2794218
-3.2028017
-3.2794218
-3.3560424
-3.2794218
-3.1261816
-2.9729414
-2.8963208
-2.8963208
-2.9729414
-2.9729414
-3.049561
-3.049561
-3.1261816
-3.049561
-3.049561
-2.9729414
-2.9729414
-2.9729414
-2.8963208
-2.8197007
-2.7430806
-2.7430806
-2.7430806
-2.7430806
-2.7430806
-2.8197007
-2.8963208
-2.8963208
-2.8963208
-2.8963208
-2.8197007
-2.8197007
-2.8197007
-2.8963208
-2.8963208
-2.8963208
-2.8197007
-2.7430806
-2.7430806
-2.8197007
-2.8963208
-3.049561
-3.1261816
-3.1261816
-3.049561
-3.049561
-3.049561
-3.1261816
-3.1261816
-3.049561
-2.9729414
-2.9729414
-2.9729414
-2.9729414
-3.049561
-2.9729414
-2.9729414
-2.9729414
-2.9729414
-3.1261816
-3.1261816
-3.1261816
-3.049561
-2.9729414
-2.8963208
-3.049561
-3.1261816
-3.1261816
-3.049561
-2.9729414
-2.9729414
-3.049561
-3.049561
-3.049561
-2.9729414
-2.8197007
-2.7430806
-2.8197007
-2.8963208
-2.8963208
-2.8963208
-2.8197007
-2.8197007
-2.8197007
-2.8197007
-2.7430806
-2.66646
-2.66646
-2.8197007
-2.8963208
-2.7430806
-2.66646
-2.66646
-2.66646
-2.66646
-2.66646
-2.7430806
-2.8963208
-2.9729414
-2.8963208
-2.8197007
-2.66646
-2.66646
-2.66646
-2.66646
-2.8197007
-2.8963208
-2.8963208
-2.8963208
-2.8963208
-2.8197007
-2.66646
-2.5132198
-2.5132198
-2.58984
-2.66646
-2.66646
-2.58984
-2.4365997
-2.3599792
-2.4365997
-2.58984
-2.66646
-2.5132198
-2.3599792
-2.283359
-2.3599792
-2.4365997
-2.5132198
-2.5132198
-2.58984
-2.5132198
-2.3599792
-2.1301188
-2.1301188
-2.206739
-2.3599792
-2.3599792
-2.283359
-2.1301188
-2.0534983
-2.1301188
-2.283359
-2.3599792
-2.3599792
-2.3599792
-2.4365997
-2.58984
-2.66646
-2.66646
-2.58984
-2.5132198
-2.58984
-2.7430806
-2.8963208
-2.8963208
-2.7430806
-2.58984
-2.58984
-2.66646
-2.8197007
-2.8197007
-2.66646
-2.58984
-2.58984
-2.58984
-2.58984
-2.58984
-2.58984
-2.58984
-2.66646
-2.66646
-2.66646
-2.66646
-2.7430806
-2.8963208
-2.9729414
-2.9729414
-2.8963208
-2.7430806
-2.66646
-2.58984
-2.58984
-2.66646
-2.8963208
-2.9729414
-2.9729414
-3.049561
-3.1261816
-3.1261816
-3.2028017
-3.2794218
-3.2028017
-3.1261816
-3.1261816
-3.2028017
-3.4326625
-3.5092826
-3.5092826
-3.4326625
-3.2794218
-3.2794218
-3.3560424
-3.5092826
-3.5092826
-3.4326625
-3.2794218
-3.3560424
-3.4326625
-3.5092826
-3.5092826
-3.4326625
-3.4326625
-3.3560424
-3.3560424
-3.4326625
-3.5092826
-3.5859032
-3.6625228
-3.7391434
-3.6625228
-3.5859032
-3.5859032
-3.5092826
-3.5859032
-3.7391434
-3.8157635
-3.8157635
-3.8157635
-3.7391434
-3.7391434
-3.7391434
-3.7391434
-3.7391434
-3.7391434
-3.6625228
-3.6625228
-3.6625228
-3.7391434
-3.8157635
-3.8157635
-3.8157635
-3.8923836
-4.0456243
-4.0456243
-4.0456243
-4.0456243
-4.0456243
-4.0456243
-3.9690042
-3.8923836
-3.8157635
-3.7391434
-3.6625228
-3.5859032
-3.5092826
-3.4326625
-3.4326625
-3.4326625
-3.4326625
-3.5859032
-3.5859032
-3.5092826
-3.4326625
-3.4326625
-3.5859032
-3.6625228
-3.5859032
-3.5092826
-3.4326625
-3.4326625
-3.5092826
-3.5092826
-3.4326625
-3.2794218
-3.2794218
-3.3560424
-3.3560424
-3.3560424
-3.3560424
-3.4326625
-3.5859032
-3.6625228
-3.5092826
-3.3560424
-3.2794218
-3.3560424
-3.3560424
-3.2794218
-3.2794218
-3.2028017
-3.2028017
-3.1261816
-3.1261816
-3.1261816
-3.1261816
-3.049561
-2.9729414
-2.9729414
-3.049561
-3.2028017
-3.2794218
-3.2794218
-3.049561
-2.9729414
-2.9729414
-3.049561
-3.049561
-3.049561
-2.9729414
-2.9729414
-3.049561
-3.2028017
-3.2028017
-3.1261816
-2.9729414
-2.9729414
-2.9729414
-2.9729414
-2.8963208
-2.8197007
-2.8197007
-2.8197007
-2.8963208
-2.8963208
-2.8963208
-2.9729414
-3.049561
-3.1261816
-3.1261816
-3.049561
-2.9729414
-2.8197007
-2.66646
-2.7430806
-2.8197007
-2.8197007
-2.66646
-2.58984
-2.7430806
-2.8197007
-2.7430806
-2.58984
-2.58984
-2.66646
-2.8197007
-2.8197007
-2.8197007
-2.8197007
-2.8197007
-2.7430806
-2.7430806
-2.7430806
-2.58984
-2.5132198
-2.5132198
-2.58984
-2.58984
-2.58984
-2.66646
-2.8197007
-2.9729414
-2.9729414
-2.8963208
-2.7430806
-2.58984
-2.5132198
-2.58984
-2.7430806
-2.8197007
-2.8197007
-2.8197007
-2.8197007
-2.8963208
-2.9729414
-2.9729414
-2.8963208
-2.8197007
-2.7430806
-2.7430806
-2.8963208
-2.9729414
-2.9729414
-2.8963208
-2.8197007
-2.7430806
-2.8197007
-2.8963208
-2.9729414
-2.9729414
-2.9729414
-2.8963208
-2.8963208
-2.8963208
-2.8197007
-2.66646
-2.66646
-2.8197007
-2.9729414
-3.2028017
-3.2794218
-3.3560424
-3.3560424
-3.2028017
-2.9729414
-2.8963208
-2.8197007
-2.8197007
-2.8197007
-2.8963208
-2.8197007
-2.8197007
-2.7430806
-2.66646
-2.66646
-2.7430806
-2.8197007
-2.7430806
-2.7430806
-2.66646
-2.66646
-2.66646
-2.66646
-2.7430806
-2.9729414
-3.1261816
-3.1261816
-3.049561
-2.9729414
-2.8197007
-2.66646
-2.7430806
-2.8197007
-2.9729414
-2.9729414
-2.8963208
-2.8197007
-2.7430806
-2.66646
-2.7430806
-2.7430806
-2.66646
-2.66646
-2.58984
-2.58984
-2.58984
-2.66646
-2.8963208
-3.1261816
-3.1261816
-2.9729414
-2.8197007
-2.7430806
-2.66646
-2.66646
-2.66646
-2.7430806
-2.7430806
-2.7430806
-2.8963208
-3.049561
-2.8963208
-2.66646
-2.5132198
-2.58984
-2.58984
-2.58984
-2.4365997
-2.283359
-2.283359
-2.4365997
-2.58984
-2.66646
-2.7430806
-2.8197007
-3.049561
-3.2794218
-3.3560424
-3.2794218
-3.2028017
-3.2028017
-3.2028017
-3.2028017
-3.1261816
-3.1261816
-3.2028017
-3.2794218
-3.3560424
-3.3560424
-3.3560424
-3.2028017
-3.2028017
-3.2028017
-3.2028017
-3.2028017
-3.2028017
-3.2028017
-3.2028017
-3.1261816
-2.9729414
-2.9729414
-3.2028017
-3.3560424
-3.3560424
-3.2028017
-3.049561
-3.049561
-3.2028017
-3.3560424
-3.3560424
-3.3560424
-3.3560424
-3.3560424
-3.2794218
-3.1261816
-2.8963208
-2.8963208
-3.049561
-3.049561
-2.9729414
-2.8197007
-2.7430806
-2.8197007
-2.8963208
-2.9729414
-2.8963208
-2.8197007
-2.7430806
-2.7430806
-2.8963208
-3.049561
-2.9729414
-2.8197007
-2.7430806
-2.7430806
-2.7430806
-2.7430806
-2.8197007
-2.8963208
-2.9729414
-3.049561
-2.9729414
-2.8197007
-2.8197007
-2.8963208
-3.049561
-3.049561
-2.8963208
-2.8963208
-2.8963208
-3.049561
-3.1261816
-3.1261816
-3.049561
-3.049561
-3.049561
-3.049561
-3.049561
-2.8963208
-2.8963208
-2.8963208
-2.9729414
-2.9729414
-2.9729414
-2.9729414
-2.8197007
-2.7430806
-2.7430806
-2.7430806
-2.8197007
-2.8963208
-2.9729414
-2.8963208
-2.8197007
-2.8197007
-2.7430806
-2.8197007
-2.8197007
-2.8963208
-2.9729414
-2.9729414
-2.8963208
-2.8963208
-3.049561
-3.049561
-2.8963208
-2.8197007
-2.8197007
-2.8963208
-2.9729414
-2.8963208
-2.8963208
-2.9729414
-2.9729414
-2.9729414
-2.8963208
-2.8197007
-2.8197007
-2.8963208
-2.8963208
-2.8963208
-2.8197007
-2.7430806
-2.7430806
-2.7430806
-2.8197007
-2.8963208
-2.8963208
-2.8197007
-2.7430806
-2.8963208
-3.049561
-3.1261816
-2.9729414
-2.8197007
-2.7430806
-2.8197007
-2.8197007
-2.8197007
-2.8197007
-2.8963208
-2.8963208
-2.8197007
-2.7430806
-2.7430806
-2.8197007
-2.8963208
-2.8963208
-2.8963208
-2.8963208
-2.9729414
-2.9729414
-2.9729414
-2.9729414
-2.9729414
-3.049561
-3.049561
-2.9729414
-2.9729414
-2.8963208
-2.8963208
-2.8963208
-2.8963208
-2.9729414
-3.1261816
-3.2028017
-3.2794218
-3.2028017
-3.049561
-2.9729414
-3.049561
-3.1261816
-3.049561
-2.9729414
-2.9729414
-3.2028017
-3.3560424
-3.4326625
-3.3560424
-3.2028017
-3.2028017
-3.2794218
-3.5092826
-3.6625228
-3.7391434
-3.6625228
-3.6625228
-3.6625228
-3.5859032
-3.5092826
-3.5859032
-3.5859032
-3.5859032
-3.5859032
-3.6625228
-3.7391434
-3.7391434
-3.8157635
-3.8923836
-3.8157635
-3.8157635
-3.7391434
-3.6625228
-3.6625228
-3.6625228
-3.7391434
-3.9690042
-4.122245
-4.1988645
-4.122245
-3.9690042
-3.8923836
-3.8157635
-3.8157635
-3.8923836
-3.9690042
-4.0456243
-4.0456243
-4.0456243
-4.0456243
-3.9690042
-3.9690042
-3.9690042
-3.9690042
-4.0456243
-4.122245
-4.0456243
-3.8923836
-3.8157635
-3.9690042
-4.0456243
-4.0456243
-3.9690042
-3.8923836
-3.8157635
-3.8157635
-3.8923836
-3.8923836
-3.8157635
-3.7391434
-3.7391434
-3.8157635
-3.9690042
-4.0456243
-3.8923836
-3.6625228
-3.5859032
-3.5859032
-3.6625228
-3.8157635
-3.8923836
-3.9690042
-4.0456243
-4.1988645
-4.122245
-3.8923836
-3.8157635
-3.8157635
-3.8923836
-3.8923836
-3.8923836
-3.9690042
-4.0456243
-4.1988645
-4.352105
-4.2754846
-4.1988645
-4.0456243
-4.0456243
-4.1988645
-4.2754846
-4.2754846
-4.1988645
-4.1988645
-4.122245
-3.9690042
-3.8923836
-3.9690042
-4.122245
-4.1988645
-4.122245
-4.122245
-4.122245
-4.122245
-4.1988645
-4.352105
-4.4287252
-4.5053453
-4.4287252
-4.352105
-4.4287252
-4.5053453
-4.5053453
-4.5053453
-4.4287252
-4.4287252
-4.581966
-4.6585855
-4.735206
-4.735206
-4.735206
-4.5053453
-4.352105
-4.352105
-4.5053453
-4.6585855
-4.581966
-4.4287252
-4.352105
-4.2754846
-4.352105
-4.4287252
-4.5053453
-4.581966
-4.581966
-4.581966
-4.581966
-4.581966
-4.6585855
-4.735206
-4.735206
-4.6585855
-4.581966
-4.581966
-4.581966
-4.6585855
-4.735206
-4.811826
-4.811826
-4.735206
-4.581966
-4.5053453
-4.581966
-4.6585855
-4.6585855
-4.735206
-4.811826
-4.8884463
-4.965067
-4.8884463
-4.811826
-4.735206
-4.6585855
-4.6585855
-4.735206
-4.8884463
-5.118307
-5.1949277
-5.118307
-5.041687
-4.965067
-4.965067
-5.041687
-5.1949277
-5.348168
-5.348168
-5.2715473
-5.1949277
-5.1949277
-5.041687
-4.8884463
-4.811826
-4.8884463
-4.965067
-5.041687
-5.041687
-5.118307
-5.118307
-5.041687
-5.041687
-4.965067
-4.965067
-4.811826
-4.811826
-4.8884463
-5.041687
-5.041687
-4.965067
-4.8884463
-4.8884463
-4.965067
-4.965067
-5.041687
-5.041687
-5.041687
-5.041687
-4.965067
-5.041687
-5.118307
-5.118307
-5.118307
-4.965067
-4.8884463
-4.8884463
-5.041687
-5.041687
-4.965067
-4.965067
-5.041687
-5.041687
-4.965067
-5.041687
-5.041687
-4.965067
-4.8884463
-4.965067
-5.118307
-5.2715473
-5.2715473
-5.1949277
-5.1949277
-5.2715473
-5.2715473
-5.118307
-5.118307
-5.1949277
-5.2715473
-5.2715473
-5.118307
-5.118307
-5.1949277
-5.118307
-5.041687
-4.965067
-4.965067
-4.965067
-5.041687
-5.041687
-4.965067
-4.965067
-4.965067
-5.041687
-5.118307
-5.118307
-4.965067
-4.8884463
-4.8884463
-4.965067
-5.041687
-5.041687
-5.118307
-5.118307
-5.041687
-5.041687
-5.041687
-5.041687
-4.965067
-4.811826
-4.735206
-4.735206
-4.811826
-4.811826
-4.8884463
-4.965067
-5.041687
-5.041687
-5.041687
-4.965067
-4.8884463
-4.965067
-5.118307
-5.118307
-4.965067
-4.8884463
-4.965067
-5.1949277
-5.348168
-5.2715473
-5.118307
-5.041687
-5.041687
-5.118307
-5.118307
-5.118307
-5.118307
-5.118307
-5.041687
-5.041687
-5.041687
-5.118307
-5.1949277
-5.1949277
-5.118307
-5.118307
-5.118307
-5.041687
-4.965067
-4.8884463
-4.8884463
-4.8884463
-4.965067
-5.041687
-5.041687
-5.041687
-5.118307
-5.041687
-4.965067
-4.8884463
-4.8884463
-4.8884463
-4.8884463
-4.965067
-5.041687
-5.118307
-5.041687
-4.8884463
-4.811826
-4.8884463
-4.965067
-5.118307
-5.1949277
-5.1949277
-5.118307
-5.041687
-4.965067
-4.8884463
-4.965067
-5.041687
-5.118307
-5.118307
-5.2715473
-5.348168
-5.348168
-5.1949277
-5.118307
-5.041687
-5.041687
-5.041687
-5.118307
-5.118307
-5.1949277
-5.348168
-5.424788
-5.348168
-5.1949277
-5.1949277
-5.2715473
-5.424788
-5.348168
-5.2715473
-5.1949277
-5.118307
-5.1949277
-5.2715473
-5.424788
-5.501408
-5.424788
-5.2715473
-5.118307
-5.118307
-5.1949277
-5.2715473
-5.348168
-5.2715473
-5.118307
-5.118307
-5.1949277
-5.348168
-5.348168
-5.2715473
-5.1949277
-5.118307
-5.1949277
-5.2715473
-5.348168
-5.348168
-5.348168
-5.2715473
-5.2715473
-5.348168
-5.501408
-5.501408
-5.424788
-5.348168
-5.424788
-5.424788
-5.348168
-5.348168
-5.348168
-5.348168
-5.348168
-5.2715473
-5.348168
-5.348168
-5.348168
-5.348168
-5.424788
-5.424788
-5.348168
-5.2715473
-5.348168
-5.348168
-5.348168
-5.2715473
-5.2715473
-5.2715473
-5.2715473
-5.1949277
-5.118307
-5.1949277
-5.1949277
-5.1949277
-5.118307
-5.041687
-4.965067
-4.965067
-5.041687
-5.2715473
-5.424788
-5.348168
-5.2715473
-5.041687
-4.965067
-4.965067
-5.041687
-5.041687
-5.041687
-4.965067
-4.965067
-4.965067
-5.041687
-5.118307
-5.1949277
-5.2715473
-5.2715473
-5.1949277
-5.118307
-5.041687
-4.965067
-4.965067
-4.965067
-4.965067
-4.965067
-4.8884463
-4.8884463
-4.965067
-4.965067
-4.8884463
-4.811826
-4.811826
-4.735206
-4.735206
-4.735206
-4.735206
-4.735206
-4.6585855
-4.581966
-4.5053453
-4.5053453
-4.5053453
-4.5053453
-4.4287252
-4.4287252
-4.4287252
-4.352105
-4.352105
-4.1988645
-4.122245
-4.122245
-4.122245
-4.122245
-4.0456243
-4.0456243
-4.0456243
-3.9690042
-3.8923836
-3.7391434
-3.8157635
-3.8923836
-4.0456243
-3.9690042
-3.8923836
-3.8157635
-3.8157635
-3.7391434
-3.6625228
-3.5092826
-3.4326625
-3.2794218
-3.1261816
-2.9729414
-3.049561
-3.2028017
-3.3560424
-3.3560424
-3.4326625
-3.5859032
-3.7391434
-3.8157635
-3.8157635
-3.8923836
-3.9690042
-3.9690042
-3.8923836
-3.9690042
-4.122245
-4.122245
-4.122245
-4.0456243
-4.1988645
-4.2754846
-4.2754846
-4.122245
-4.122245
-4.122245
-4.1988645
-4.1988645
-4.1988645
-4.0456243
-3.9690042
-3.9690042
-4.0456243
-4.1988645
-4.4287252
-4.5053453
-4.5053453
-4.4287252
-4.5053453
-4.6585855
-4.6585855
-4.735206
-4.735206
-4.735206
-4.735206
-4.735206
-4.735206
-4.735206
-4.811826
-4.8884463
-4.8884463
-4.8884463
-4.965067
-5.118307
-5.348168
-5.348168
-5.2715473
-5.2715473
-5.348168
-5.501408
-5.501408
-5.424788
-5.348168
-5.348168
-5.348168
-5.348168
-5.501408
-5.6546483
-5.8078895
-5.8078895
-5.7312694
-5.6546483
-5.7312694
-5.8078895
-5.8845096
-5.9611297
-5.9611297
-6.03775
-6.11437
-6.11437
-6.11437
-6.03775
-6.11437
-6.19099
-6.344231
-6.420851
-6.420851
-6.344231
-6.26761
-6.420851
-6.5740914
-6.6507115
-6.5740914
-6.4974704
-6.4974704
-6.6507115
-6.7273316
-6.8039517
-6.8039517
-6.8039517
-6.8039517
-6.7273316
-6.5740914
-6.5740914
-6.7273316
-6.8039517
-6.880572
-6.8039517
-6.8039517
-6.8039517
-6.957193
-7.033813
-6.8039517
-6.5740914
-6.4974704
-6.5740914
-6.7273316
-6.8039517
-6.8039517
-6.8039517
-6.880572
-6.957193
-7.033813
-7.187053
-7.646774
-9.179178
-11.477785
-12.856949
-11.554405
-8.489597
-6.880572
-7.646774
-7.953255
-6.344231
-5.9611297
-8.566217
-11.0180645
-9.945381
-7.5701547
-7.4935336
-8.949318
-9.332418
-8.796078
-8.872698
-9.025938
-7.876635
-6.7273316
-7.2636733
-9.025938
-9.562279
-8.183115
-6.5740914
-6.5740914
-7.4935336
-7.5701547
-6.957193
-6.957193
-7.5701547
-7.4169135
-6.344231
-5.7312694
-6.344231
-7.110432
-6.880572
-6.11437
-5.5780287
-5.2715473
-5.041687
-5.1949277
-5.8078895
-6.19099
-5.8078895
-4.8884463
-4.5053453
-4.8884463
-5.501408
-5.5780287
-5.2715473
-4.965067
-4.811826
-4.6585855
-4.5053453
-4.735206
-5.2715473
-5.501408
-5.1949277
-4.735206
-4.5053453
-4.581966
-4.965067
-5.2715473
-5.424788
-5.1949277
-4.8884463
-4.6585855
-4.8884463
-5.2715473
-5.5780287
-5.5780287
-5.5780287
-5.5780287
-5.6546483
-5.8078895
-5.9611297
-6.26761
-6.4974704
-6.420851
-6.26761
-6.11437
-6.11437
-6.26761
-6.5740914
-6.8039517
-6.7273316
-6.5740914
-6.4974704
-6.5740914
-6.7273316
-6.8039517
-6.8039517
-6.6507115
-6.4974704
-6.420851
-6.5740914
-6.880572
-7.2636733
-7.4935336
-7.5701547
-7.4169135
-7.2636733
-7.187053
-7.4169135
-7.723395
-8.029877
-8.029877
-7.800015
-7.646774
-7.800015
-8.106497
-8.336355
-8.412975
-8.259735
-8.259735
-8.336355
-8.489597
-8.642838
-8.796078
-8.949318
-9.102558
-9.179178
-9.2558
-9.179178
-9.179178
-9.2558
-9.332418
-9.2558
-9.179178
-9.179178
-9.179178
-9.2558
-9.332418
-9.2558
-9.179178
-9.102558
-9.102558
-9.102558
-9.102558
-9.179178
-9.2558
-9.2558
-9.2558
-9.332418
-9.332418
-9.332418
-9.332418
-9.2558
-9.179178
-9.179178
-9.102558
-9.179178
-9.2558
-9.332418
-9.2558
-9.179178
-9.102558
-9.102558
-9.179178
-9.2558
-9.2558
-9.179178
-9.179178
-9.179178
-9.2558
-9.332418
-9.332418
-9.409039
-9.332418
-9.2558
-9.2558
-9.179178
-9.179178
-9.2558
-9.332418
-9.409039
-9.562279
-9.715521
-9.332418
-7.800015
-6.4974704
-7.2636733
-9.179178
-10.405102
-10.328482
-9.792141
-9.638901
-10.022001
-10.405102
-10.558342
-10.405102
-10.098621
-9.792141
-9.638901
-9.715521
-9.792141
-9.792141
-9.715521
-9.562279
-9.638901
-9.715521
-9.792141
-9.715521
-9.562279
-9.485659
-9.409039
-9.2558
-9.102558
-9.025938
-9.102558
-8.949318
-8.566217
-8.336355
-8.566217
-8.796078
-8.719458
-8.489597
-8.412975
-8.566217
-8.642838
-8.412975
-8.183115
-8.029877
-8.029877
-8.106497
-8.106497
-8.029877
-7.800015
-7.723395
-7.876635
-7.953255
-8.029877
-8.029877
-7.953255
-7.953255
-7.953255
-7.876635
-7.723395
-7.4935336
-7.3402934
-7.2636733
-7.3402934
-7.4169135
-7.3402934
-7.033813
-6.8039517
-6.6507115
-6.6507115
-6.7273316
-6.8039517
-6.7273316
-6.7273316
-6.6507115
-6.420851
-6.26761
-6.26761
-6.344231
-6.420851
-6.344231
-6.26761
-6.26761
-6.26761
-6.26761
-6.19099
-6.03775
-5.8845096
-5.8078895
-5.8078895
-5.7312694
-5.6546483
-5.6546483
-5.6546483
-5.7312694
-5.8078895
-5.8078895
-5.6546483
-5.501408
-5.424788
-5.424788
-5.5780287
-5.5780287
-5.501408
-5.348168
-5.2715473
-5.348168
-5.424788
-5.424788
-5.348168
-5.2715473
-5.1949277
-5.1949277
-5.348168
-5.424788
-5.348168
-5.118307
-4.965067
-4.965067
-5.041687
-5.041687
-4.965067
-4.8884463
-4.965067
-4.965067
-4.965067
-4.811826
-4.581966
-4.581966
-4.735206
-4.8884463
-4.8884463
-4.811826
-4.6585855
-4.581966
-4.6585855
-4.735206
-4.735206
-4.735206
-4.811826
-4.811826
-4.735206
-4.735206
-4.6585855
-4.6585855
-4.581966
-4.4287252
-4.2754846
-4.1988645
-4.352105
-4.4287252
-4.4287252
-4.352105
-4.1988645
-4.122245
-4.122245
-4.0456243
-4.0456243
-4.122245
-4.122245
-4.1988645
-4.1988645
-4.122245
-4.0456243
-3.9690042
-3.9690042
-3.8923836
-3.9690042
-3.9690042
-4.0456243
-4.122245
-4.1988645
-4.0456243
-3.9690042
-3.9690042
-4.122245
-4.581966
-5.348168
-6.11437
-6.11437
-5.1949277
-4.122245
-3.6625228
-3.5092826
-3.3560424
-3.5859032
-4.2754846
-5.041687
-5.041687
-4.735206
-4.811826
-5.2715473
-5.501408
-5.348168
-5.041687
-4.6585855
-4.1988645
-3.9690042
-4.2754846
-5.041687
-5.501408
-5.424788
-4.811826
-4.352105
-4.122245
-4.2754846
-4.6585855
-4.8884463
-4.8884463
-4.6585855
-4.352105
-4.352105
-4.6585855
-5.041687
-5.2715473
-5.2715473
-4.8884463
-4.581966
-4.5053453
-4.811826
-5.2715473
-5.5780287
-5.424788
-5.1949277
-5.041687
-5.118307
-5.348168
-5.7312694
-5.8845096
-5.7312694
-5.424788
-5.1949277
-5.118307
-5.348168
-5.5780287
-5.7312694
-5.8078895
-5.6546483
-5.424788
-5.2715473
-5.501408
-5.7312694
-5.8845096
-5.8845096
-5.8078895
-5.8078895
-5.9611297
-6.19099
-6.4974704
-6.7273316
-6.6507115
-6.344231
-6.03775
-6.03775
-6.420851
-6.7273316
-6.6507115
-6.420851
-6.19099
-6.19099
-6.344231
-6.6507115
-6.880572
-7.033813
-7.110432
-7.110432
-7.033813
-7.187053
-7.3402934
-7.5701547
-7.723395
-7.723395
-7.646774
-7.4935336
-7.4169135
-7.4169135
-7.723395
-7.953255
-8.029877
-7.953255
-7.800015
-7.723395
-7.800015
-7.876635
-8.106497
-8.183115
-8.183115
-8.183115
-8.336355
-8.412975
-8.412975
-8.336355
-8.336355
-8.412975
-8.412975
-8.412975
-8.336355
-8.412975
-8.489597
-8.489597
-8.412975
-8.336355
-8.412975
-8.566217
-8.719458
-8.719458
-8.642838
-8.566217
-8.489597
-8.412975
-8.336355
-8.412975
-8.489597
-8.642838
-8.796078
-8.719458
-8.566217
-8.566217
-8.719458
-8.872698
-8.949318
-8.796078
-8.719458
-8.719458
-8.872698
-8.949318
-8.872698
-8.796078
-8.719458
-8.796078
-8.949318
-9.102558
-9.179178
-9.2558
-9.2558
-9.332418
-9.409039
-9.2558
-9.102558
-9.102558
-9.2558
-9.332418
-9.2558
-9.179178
-9.102558
-9.102558
-9.102558
-9.102558
-9.102558
-9.179178
-9.2558
-9.2558
-9.332418
-9.332418
-9.332418
-9.2558
-9.179178
-9.179178
-9.179178
-9.179178
-9.179178
-9.102558
-9.025938
-9.025938
-9.102558
-9.2558
-9.332418
-9.332418
-9.409039
-9.485659
-9.485659
-9.409039
-9.332418
-9.485659
-9.638901
-9.715521
-9.562279
-9.409039
-9.332418
-9.332418
-9.332418
-9.179178
-9.025938
-9.025938
-9.025938
-9.102558
-9.102558
-9.102558
-9.025938
-8.949318
-8.796078
-8.719458
-8.642838
-8.566217
-8.489597
-8.566217
-8.642838
-8.566217
-8.489597
-8.489597
-8.489597
-8.489597
-8.412975
-8.412975
-8.489597
-8.642838
-8.872698
-9.025938
-9.025938
-8.872698
-8.796078
-8.872698
-9.102558
-9.179178
-9.102558
-8.949318
-8.872698
-8.872698
-9.025938
-9.025938
-8.949318
-8.872698
-8.796078
-8.796078
-8.796078
-8.719458
-8.642838
-8.566217
-8.566217
-8.412975
-8.336355
-8.259735
-8.259735
-8.412975
-8.489597
-8.566217
-8.489597
-8.412975
-8.489597
-8.719458
-8.796078
-8.872698
-8.719458
-8.642838
-8.642838
-8.642838
-8.642838
-8.566217
-8.566217
-8.642838
-8.642838
-8.489597
-8.336355
-8.259735
-8.336355
-8.336355
-8.183115
-8.106497
-8.106497
-8.029877
-7.953255
-7.876635
-7.876635
-8.106497
-8.259735
-8.489597
-8.489597
-8.336355
-8.259735
-8.412975
-8.489597
-8.412975
-8.183115
-8.029877
-8.029877
-8.183115
-8.259735
-8.259735
-8.336355
-8.412975
-8.412975
-8.412975
-8.412975
-8.336355
-8.259735
-8.183115
-8.183115
-8.183115
-8.259735
-8.412975
-8.336355
-8.259735
-8.183115
-8.259735
-8.412975
-8.566217
-8.642838
-8.642838
-8.642838
-8.719458
-8.796078
-8.872698
-8.796078
-8.796078
-8.796078
-8.872698
-8.872698
-8.872698
-8.872698
-8.872698
-8.796078
-8.796078
-8.719458
-8.796078
-8.949318
-9.179178
-9.2558
-9.2558
-9.179178
-9.025938
-8.949318
-8.796078
-8.719458
-8.872698
-9.179178
-9.332418
-9.179178
-9.025938
-8.949318
-8.949318
-8.949318
-8.872698
-8.796078
-8.796078
-8.796078
-8.949318
-9.025938
-8.949318
-8.949318
-8.949318
-8.949318
-8.872698
-8.719458
-8.719458
-8.872698
-8.949318
-8.949318
-8.872698
-8.949318
-9.102558
-9.179178
-9.102558
-9.025938
-8.949318
-9.025938
-9.179178
-9.2558
-9.409039
-9.409039
-9.485659
-9.562279
-9.638901
-9.562279
-9.562279
-9.562279
-9.485659
-9.409039
-9.332418
-9.332418
-9.409039
-9.485659
-9.485659
-9.562279
-9.562279
-9.638901
-9.792141
-9.945381
-10.022001
-9.868761
-9.715521
-9.638901
-9.715521
-9.868761
-9.945381
-9.945381
-9.868761
-9.868761
-9.868761
-9.868761
-9.715521
-9.638901
-9.715521
-9.792141
-9.715521
-9.638901
-9.638901
-9.638901
-9.638901
-9.638901
-9.715521
-9.792141
-9.792141
-9.715521
-9.638901
-9.638901
-9.715521
-9.792141
-9.715521
-9.638901
-9.562279
-9.638901
-9.715521
-9.792141
-9.792141
-9.638901
-9.485659
-9.409039
-9.409039
-9.562279
-9.638901
-9.715521
-9.715521
-9.638901
-9.562279
-9.485659
-9.409039
-9.332418
-9.332418
-9.2558
-9.332418
-9.409039
-9.485659
-9.485659
-9.409039
-9.409039
-9.332418
-9.2558
-9.332418
-9.332418
-9.2558
-9.179178
-9.179178
-9.2558
-9.409039
-9.485659
-9.409039
-9.332418
-9.2558
-9.2558
-9.332418
-9.409039
-9.409039
-9.409039
-9.409039
-9.409039
-9.332418
-9.179178
-9.179178
-9.332418
-9.332418
-9.2558
-9.179178
-9.102558
-9.179178
-9.179178
-9.102558
-9.025938
-9.102558
-9.179178
-9.332418
-9.409039
-9.409039
-9.409039
-9.409039
-9.332418
-9.2558
-9.102558
-9.102558
-9.2558
-9.562279
-9.715521
-9.638901
-9.485659
-9.179178
-7.4935336
-5.6546483
-6.03775
-8.489597
-10.328482
-10.481722
-9.715521
-9.409039
-9.715521
-10.175241
-10.251862
-10.098621
-10.022001
-10.022001
-10.098621
-10.098621
-10.022001
-9.945381
-9.868761
-9.792141
-9.868761
-9.945381
-9.945381
-9.945381
-9.945381
-10.022001
-10.175241
-10.251862
-10.328482
-10.405102
-10.405102
-10.405102
-10.405102
-10.481722
-10.558342
-10.558342
-10.634962
-10.634962
-10.711582
-10.788202
-10.864824
-10.941444
-10.941444
-10.864824
-10.941444
-11.0180645
-11.094685
-11.171305
-11.171305
-11.094685
-11.094685
-11.094685
-11.094685
-11.0180645
-10.941444
-10.941444
-10.941444
-11.0180645
-11.094685
-11.094685
-11.247925
-11.401165
-11.401165
-11.401165
-11.324545
-11.401165
-11.477785
-11.631025
-11.7842655
-11.937506
-12.014126
-11.937506
-11.860886
-11.860886
-11.860886
-11.860886
-11.860886
-11.937506
-12.090748
-12.243988
-12.320608
-12.243988
-12.243988
-12.243988
-12.320608
-12.397226
-12.550468
-12.627089
-12.550468
-12.397226
-12.320608
-12.320608
-12.397226
-12.473848
-12.550468
-12.627089
-12.703709
-12.703709
-12.627089
-12.550468
-12.627089
-12.703709
-12.780329
-12.780329
-12.780329
-12.856949
-13.010189
-13.086809
-13.163429
-13.240051
-13.316671
-13.393291
-13.469912
-13.62315
-13.699772
-13.776392
-13.776392
-13.853012
-13.929632
-13.853012
-13.853012
-13.776392
-13.853012
-13.929632
-14.082872
-14.1594925
-14.1594925
-14.1594925
-14.1594925
-14.236113
-14.389353
-14.542593
-14.465973
-14.1594925
-14.00625
-14.082872
-14.082872
-14.00625
-13.929632
-14.00625
-14.1594925
-14.312733
-14.312733
-14.236113
-14.236113
-14.312733
-14.312733
-14.312733
-14.312733
-14.389353
-14.465973
-14.619213
-14.542593
-14.236113
-13.699772
-13.163429
-12.780329
-12.703709
-12.703709
-12.933569
-13.469912
-14.082872
-14.389353
-14.389353
-14.389353
-14.542593
-14.695833
-14.619213
-14.389353
-14.1594925
-13.929632
-13.776392
-13.699772
-13.776392
-13.929632
-14.236113
-14.542593
-14.772453
-14.772453
-14.772453
-14.695833
-14.542593
-14.465973
-14.465973
-14.542593
-14.542593
-14.465973
-14.465973
-14.542593
-14.619213
-14.695833
-14.695833
-14.695833
-14.772453
-15.0023155
-15.155554
-15.308796
-15.232176
-15.078936
-15.0023155
-15.0023155
-15.078936
-15.232176
-15.308796
-15.308796
-15.308796
-15.308796
-15.308796
-15.385416
-15.538656
-15.691896
-15.845137
-15.845137
-15.691896
-15.615276
-15.691896
-15.691896
-15.691896
-15.691896
-15.615276
-15.615276
-15.691896
-15.768517
-15.921757
-15.998377
-15.921757
-15.921757
-15.845137
-15.845137
-15.921757
-16.074999
-16.151619
-16.22824
-16.304857
-16.381477
-16.381477
-16.381477
-16.381477
-16.53472
-16.68796
-16.68796
-16.53472
-16.304857
-15.921757
-15.538656
-14.925695
-14.00625
-13.316671
-13.240051
-13.853012
-14.389353
-14.465973
-14.082872
-13.62315
-13.163429
-12.627089
-12.167368
-12.167368
-12.550468
-12.780329
-12.703709
-12.627089
-12.780329
-12.933569
-13.086809
-13.163429
-13.393291
-13.54653
-13.54653
-13.316671
-13.240051
-13.393291
-13.62315
-13.62315
-13.62315
-13.62315
-13.699772
-13.853012
-13.929632
-14.1594925
-14.236113
-14.082872
-14.00625
-14.082872
-14.1594925
-14.1594925
-14.082872
-14.082872
-14.236113
-14.389353
-14.465973
-14.542593
-14.772453
-15.0023155
-15.0023155
-14.849075
-14.772453
-14.849075
-14.925695
-15.155554
-15.308796
-15.385416
-15.462036
-15.385416
-15.308796
-15.308796
-15.385416
-15.462036
-15.538656
-15.538656
-15.538656
-15.691896
-15.845137
-15.921757
-15.998377
-15.998377
-15.998377
-15.921757
-15.921757
-15.998377
-16.151619
-16.22824
-16.304857
-16.381477
-16.4581
-16.53472
-16.53472
-16.68796
-16.8412
-16.99444
-17.07106
-17.07106
-17.07106
-17.2243
-17.37754
-17.53078
-17.6074
-17.684023
-17.6074
-17.53078
-17.6074
-17.760643
-17.990503
-18.143744
-18.143744
-17.990503
-17.990503
-18.067123
-18.143744
-18.143744
-18.067123
-18.067123
-18.220364
-18.373604
-18.373604
-18.143744
-18.067123
-18.067123
-18.143744
-18.143744
-18.067123
-18.067123
-18.067123
-18.067123
-18.067123
-17.990503
-17.913883
-17.837263
-17.684023
-17.6074
-17.6074
-17.6074
-17.6074
-17.53078
-17.45416
-17.37754
-17.45416
-17.53078
-17.53078
-17.45416
-17.45416
-17.53078
-17.53078
-17.45416
-17.45416
-17.53078
-17.6074
-17.684023
-17.760643
-17.684023
-17.684023
-17.760643
-17.913883
-17.913883
-17.837263
-17.760643
-17.837263
-17.990503
-18.067123
-18.143744
-18.143744
-18.143744
-18.067123
-17.990503
-17.990503
-17.990503
-18.067123
-18.220364
-18.296984
-18.373604
-18.296984
-18.220364
-18.143744
-18.296984
-18.450224
-18.680086
-18.833326
-18.833326
-18.833326
-18.833326
-18.833326
-18.833326
-18.986567
-18.986567
-19.063187
-19.063187
-18.986567
-18.986567
-18.909946
-18.833326
-18.756706
-18.603464
-18.603464
-18.833326
-19.139807
-19.293045
-19.216427
-18.986567
-18.833326
-18.756706
-18.756706
-18.833326
-18.986567
-18.986567
-18.909946
-18.756706
-18.680086
-18.603464
-18.603464
-18.450224
-18.296984
-18.296984
-18.373604
-18.450224
-18.450224
-18.373604
-18.220364
-18.220364
-18.296984
-18.296984
-18.373604
-18.296984
-18.220364
-18.067123
-17.990503
-17.990503
-17.990503
-17.913883
-17.760643
-17.684023
-17.6074
-17.6074
-17.6074
-17.53078
-17.45416
-17.53078
-17.684023
-17.760643
-17.6074
-17.37754
-17.2243
-17.300922
-17.53078
-17.45416
-17.300922
-17.14768
-17.14768
-17.2243
-17.2243
-17.2243
-17.2243
-17.2243
-17.2243
-17.14768
-17.14768
-17.2243
-17.37754
-17.37754
-17.300922
-17.14768
-17.07106
-17.07106
-17.07106
-16.99444
-16.99444
-16.8412
-16.76458
-16.8412
-16.91782
-16.91782
-16.8412
-16.68796
-16.68796
-16.76458
-16.68796
-16.53472
-16.381477
-16.304857
-16.304857
-16.381477
-16.53472
-16.61134
-16.68796
-16.68796
-16.4581
-16.304857
-16.22824
-16.381477
-16.381477
-16.304857
-16.22824
-16.151619
-16.22824
-16.304857
-16.381477
-16.304857
-16.151619
-15.998377
-15.921757
-16.074999
-16.22824
-16.304857
-16.304857
-16.151619
-16.074999
-16.151619
-16.22824
-16.304857
-16.381477
-16.304857
-16.22824
-16.151619
-16.074999
-15.998377
-15.998377
-16.074999
-16.304857
-16.304857
-16.151619
-16.074999
-15.998377
-16.074999
-16.151619
-16.074999
-15.998377
-15.998377
-16.074999
-16.151619
-16.074999
-15.998377
-15.845137
-15.845137
-15.845137
-15.768517
-15.615276
-15.615276
-15.615276
-15.615276
-15.155554
-13.62315
-12.550468
-13.240051
-14.925695
-15.998377
-15.998377
-15.538656
-15.308796
-15.308796
-15.308796
-15.155554
-15.0023155
-14.849075
-14.925695
-15.0023155
-15.078936
-14.925695
-14.849075
-14.925695
-15.0023155
-15.078936
-15.0023155
-14.925695
-14.849075
-14.772453
-14.695833
-14.542593
-14.465973
-14.465973
-14.542593
-14.619213
-14.695833
-14.849075
-14.849075
-14.772453
-14.619213
-14.465973
-14.312733
-14.312733
-14.312733
-14.389353
-14.389353
-14.389353
-14.312733
-14.389353
-14.389353
-14.389353
-14.389353
-14.465973
-14.542593
-14.542593
-14.389353
-14.312733
-14.312733
-14.312733
-14.312733
-14.236113
-14.082872
-13.929632
-13.853012
-13.776392
-13.853012
-14.00625
-14.00625
-14.00625
-13.929632
-13.853012
-13.776392
-13.699772
-13.699772
-13.699772
-13.62315
-13.54653
-13.54653
-13.62315
-13.54653
-13.469912
-13.393291
-13.393291
-13.316671
-13.316671
-13.469912
-13.699772
-13.699772
-13.54653
-13.393291
-13.316671
-13.393291
-13.469912
-13.393291
-13.316671
-13.086809
-12.856949
-12.627089
-12.397226
-12.167368
-12.014126
-12.014126
-11.937506
-11.860886
-11.7842655
-11.707645
-11.707645
-11.7842655
-11.860886
-11.937506
-11.860886
-11.860886
-11.937506
-12.243988
-12.473848
-12.550468
-12.473848
-12.550468
-12.550468
-12.550468
-12.473848
-12.397226
-12.320608
-12.320608
-12.243988
-12.167368
-12.090748
-11.937506
-11.860886
-11.707645
-11.631025
-11.631025
-11.554405
-11.477785
-11.477785
-11.554405
-11.707645
-11.860886
-12.014126
-12.090748
-12.090748
-12.090748
-12.090748
-12.014126
-11.860886
-11.631025
-11.554405
-11.477785
-11.477785
-11.477785
-11.401165
-11.401165
-11.324545
-11.247925
-11.171305
-11.247925
-11.324545
-11.401165
-11.477785
-11.477785
-11.477785
-11.477785
-11.477785
-11.477785
-11.477785
-11.477785
-11.477785
-11.477785
-11.401165
-11.324545
-11.171305
-11.094685
-11.0180645
-11.0180645
-11.171305
-11.247925
-11.247925
-11.171305
-11.0180645
-10.941444
-10.941444
-10.941444
-10.941444
-10.941444
-10.941444
-10.941444
-10.864824
-10.864824
-10.788202
-10.711582
-10.558342
-10.481722
-10.328482
-10.328482
-10.481722
-10.634962
-10.711582
-10.711582
-10.634962
-10.481722
-10.405102
-10.558342
-10.711582
-10.711582
-10.634962
-10.558342
-10.481722
-10.481722
-10.481722
-10.481722
-10.405102
-10.405102
-10.405102
-10.251862
-10.098621
-10.022001
-10.098621
-10.098621
-10.022001
-9.945381
-9.868761
-9.792141
-9.792141
-9.945381
-10.022001
-9.945381
-9.792141
-9.562279
-9.485659
-9.485659
-9.485659
-9.485659
-9.485659
-9.409039
-9.332418
-9.2558
-9.102558
-9.025938
-8.872698
-8.796078
-8.796078
-8.719458
-8.719458
-8.719458
-8.719458
-8.719458
-8.719458
-8.642838
-8.566217
-8.412975
-8.183115
-7.953255
-7.876635
-7.953255
-8.029877
-7.953255
-7.800015
-7.5701547
-7.4169135
-7.4169135
-7.3402934
-7.3402934
-7.3402934
-7.4169135
-7.3402934
-7.2636733
-7.2636733
-7.4935336
-7.646774
-7.5701547
-7.3402934
-7.187053
-7.033813
-7.033813
-6.880572
-6.8039517
-6.880572
-7.033813
-7.110432
-7.110432
-7.033813
-7.110432
-7.187053
-7.187053
-7.110432
-7.033813
-7.033813
-7.033813
-7.033813
-7.033813
-7.033813
-7.033813
-6.880572
-6.880572
-6.880572
-6.8039517
-6.7273316
-6.6507115
-6.5740914
-6.5740914
-6.5740914
-6.420851
-6.344231
-6.344231
-6.420851
-6.5740914
-6.5740914
-6.5740914
-6.4974704
-6.4974704
-6.4974704
-6.420851
-6.420851
-6.5740914
-6.6507115
-6.5740914
-6.4974704
-6.5740914
-6.5740914
-6.420851
-6.26761
-6.19099
-6.19099
-6.344231
-6.420851
-6.344231
-6.344231
-6.420851
-6.344231
-6.26761
-6.26761
-6.26761
-6.26761
-6.26761
-6.26761
-6.344231
-6.420851
-6.420851
-6.344231
-6.19099
-6.11437
-6.19099
-6.26761
-6.26761
-6.26761
-6.11437
-6.03775
-5.9611297
-5.9611297
-5.9611297
-5.8845096
-5.8078895
-5.8845096
-6.03775
-6.03775
-5.8845096
-5.8078895
-5.8845096
-5.8845096
-5.8845096
-5.8078895
-5.7312694
-5.7312694
-5.8845096
-6.03775
-5.9611297
-5.8845096
-5.8845096
-5.8845096
-5.8078895
-5.7312694
-5.7312694
-5.7312694
-5.8845096
-5.9611297
-5.8845096
-5.8078895
-5.8078895
-5.8845096
-5.8845096
-5.8078895
-5.7312694
-5.6546483
-5.7312694
-5.6546483
-5.501408
-5.424788
-5.424788
-5.501408
-5.424788
-5.348168
-5.1949277
-5.2715473
-5.348168
-5.348168
-5.348168
-5.348168
-5.501408
-5.501408
-5.424788
-5.348168
-5.348168
-5.348168
-5.424788
-5.501408
-5.501408
-5.424788
-5.348168
-5.424788
-5.501408
-5.348168
-5.1949277
-5.1949277
-5.2715473
-5.501408
-5.6546483
-5.6546483
-5.6546483
-5.5780287
-5.5780287
-5.6546483
-5.7312694
-5.6546483
-5.6546483
-5.7312694
-5.6546483
-5.7312694
-5.7312694
-5.7312694
-5.6546483
-5.424788
-5.2715473
-5.2715473
-5.348168
-5.501408
-5.501408
-5.5780287
-5.6546483
-5.6546483
-5.5780287
-5.348168
-5.2715473
-5.2715473
-5.348168
-5.2715473
-5.1949277
-5.118307
-5.118307
-5.041687
-5.041687
-5.118307
-5.2715473
-5.348168
-5.348168
-5.348168
-5.348168
-5.348168
-5.2715473
-5.1949277
-5.118307
-5.118307
-5.1949277
-5.2715473
-5.2715473
-5.2715473
-5.1949277
-5.118307
-5.1949277
-5.348168
-5.348168
-5.2715473
-5.118307
-5.118307
-5.118307
-5.118307
-5.1949277
-5.2715473
-5.2715473
-5.2715473
-5.348168
-5.2715473
-5.118307
-5.041687
-4.965067
-5.041687
-5.1949277
-5.2715473
-5.1949277
-5.118307
-5.1949277
-5.1949277
-5.118307
-4.965067
-4.811826
-4.811826
-4.811826
-4.811826
-4.811826
-4.811826
-4.8884463
-4.965067
-4.8884463
-4.8884463
-4.965067
-5.118307
-5.2715473
-5.348168
-5.348168
-5.1949277
-5.118307
-5.118307
-5.2715473
-5.348168
-5.348168
-5.2715473
-5.2715473
-5.2715473
-5.2715473
-5.1949277
-5.118307
-5.118307
-5.041687
-4.8884463
-4.811826
-4.811826
-4.6585855
-4.581966
-4.581966
-4.581966
-4.581966
-4.581966
-4.6585855
-4.6585855
-4.6585855
-4.6585855
-4.581966
-4.6585855
-4.811826
-4.8884463
-4.811826
-4.735206
-4.6585855
-4.6585855
-4.6585855
-4.6585855
-4.581966
-4.6585855
-4.735206
-4.8884463
-4.965067
-4.811826
-4.735206
-4.581966
-4.5053453
-4.4287252
-4.352105
-4.2754846
-4.2754846
-4.352105
-4.4287252
-4.5053453
-4.581966
-4.6585855
-4.6585855
-4.5053453
-4.4287252
-4.4287252
-4.5053453
-4.581966
-4.6585855
-4.581966
-4.581966
-4.5053453
-4.4287252
-4.4287252
-4.4287252
-4.5053453
-4.4287252
-4.2754846
-4.2754846
-4.352105
-4.352105
-4.2754846
-4.2754846
-4.352105
-4.352105
-4.352105
-4.4287252
-4.5053453
-4.5053453
-4.352105
-4.2754846
-4.2754846
-4.352105
-4.352105
-4.352105
-4.352105
-4.4287252
-4.5053453
-4.581966
-4.581966
-4.4287252
-4.352105
-4.2754846
-4.2754846
-4.2754846
-4.1988645
-4.2754846
-4.352105
-4.2754846
-4.1988645
-4.122245
-4.0456243
-4.0456243
-3.8923836
-3.8157635
-3.7391434
-3.8157635
-3.8157635
-3.8923836
-3.8157635
-3.8157635
-3.8157635
-3.8157635
-3.8923836
-3.8157635
-3.6625228
-3.5859032
-3.5859032
-3.6625228
-3.7391434
-3.6625228
-3.6625228
-3.6625228
-3.6625228
-3.5859032
-3.4326625
-3.3560424
-3.4326625
-3.5092826
-3.5859032
-3.6625228
-3.6625228
-3.6625228
-3.5859032
-3.5092826
-3.4326625
-3.3560424
-3.3560424
-3.4326625
-3.5092826
-3.5092826
-3.5092826
-3.4326625
-3.4326625
-3.4326625
-3.4326625
-3.4326625
-3.5092826
-3.5092826
-3.5092826
-3.4326625
-3.4326625
-3.3560424
-3.4326625
-3.5859032
-3.5859032
-3.5092826
-3.3560424
-3.2794218
-3.2028017
-3.2794218
-3.3560424
-3.3560424
-3.3560424
-3.3560424
-3.4326625
-3.5092826
-3.5859032
-3.5092826
-3.5092826
-3.5092826
-3.5859032
-3.6625228
-3.5859032
-3.5092826
-3.4326625
-3.3560424
-3.2794218
-3.2028017
-3.049561
-3.049561
-3.049561
-3.049561
-2.9729414
-2.8963208
-2.8197007
-2.8963208
-2.9729414
-3.049561
-2.9729414
-2.8197007
-2.7430806
-2.8197007
-2.9729414
-3.049561
-3.049561
-3.049561
-3.049561
-3.049561
-3.049561
-2.8963208
-2.8963208
-3.049561
-3.049561
-2.9729414
-2.8963208
-2.8197007
-2.7430806
-2.8197007
-2.8963208
-2.9729414
-2.9729414
-2.8963208
-2.8963208
-2.8197007
-2.7430806
-2.58984
-2.58984
-2.66646
-2.66646
-2.58984
-2.4365997
-2.3599792
-2.4365997
-2.58984
-2.66646
-2.66646
-2.58984
-2.58984
-2.66646
-2.7430806
-2.7430806
-2.66646
-2.58984
-2.66646
-2.7430806
-2.8197007
-2.8197007
-2.8197007
-2.8963208
-2.8963208
-2.9729414
-2.8963208
-2.7430806
-2.58984
-2.4365997
-2.4365997
-2.5132198
-2.58984
-2.66646
-2.7430806
-2.7430806
-2.58984
-2.4365997
-2.3599792
-2.3599792
-2.3599792
-2.3599792
-2.3599792
-2.3599792
-2.4365997
-2.4365997
-2.3599792
-2.3599792
-2.3599792
-2.4365997
-2.5132198
-2.5132198
-2.5132198
-2.58984
-2.58984
-2.5132198
-2.3599792
-2.206739
-2.1301188
-2.206739
-2.283359
-2.3599792
-2.3599792
-2.206739
-1.9768786
-1.9002581
-1.9002581
-2.0534983
-2.1301188
-1.9768786
-1.9002581
-1.9002581
-1.9768786
-2.0534983
-2.0534983
-1.9768786
-1.9768786
-1.9002581
-1.823638
-1.7470174
-1.7470174
-1.823638
-1.9768786
-2.0534983
-2.1301188
-2.206739
-2.206739
-2.206739
-2.1301188
-1.9768786
-1.9768786
-2.0534983
-2.0534983
-2.0534983
-2.1301188
-2.1301188
-2.0534983
-1.9768786
-1.9768786
-1.9768786
-1.9768786
-1.9002581
-1.9002581
-1.9002581
-2.0534983
-2.1301188
-2.206739
-2.283359
-2.206739
-2.206739
-2.0534983
-1.9768786
-1.9768786
-1.9002581
-1.9002581
-1.9768786
-2.0534983
-1.9768786
-1.823638
-1.7470174
-1.823638
-1.9002581
-1.7470174
-1.6703978
-1.6703978
-1.7470174
-1.9002581
-2.0534983
-2.1301188
-2.0534983
-1.9768786
-1.9768786
-2.0534983
-2.0534983
-1.9768786
-1.9768786
-1.9768786
-2.0534983
-1.9768786
-1.9002581
-1.9002581
-1.9002581
-1.9002581
-1.823638
-1.823638
-1.9002581
-2.0534983
-2.206739
-2.206739
-2.0534983
-1.823638
-1.5171571
-1.3639164
-1.2106762
-1.2106762
-1.2106762
-1.1340559
-1.0574355
-1.2872965
-1.7470174
-2.206739
-2.5132198
-2.66646
-2.8197007
-3.049561
-3.3560424
-3.5092826
-3.6625228
-3.6625228
-3.6625228
-3.6625228
-3.8157635
-4.0456243
-4.1988645
-4.1988645
-4.2754846
-4.4287252
-4.4287252
-4.352105
-4.352105
-4.4287252
-4.581966
-4.581966
-4.5053453
-4.4287252
-4.352105
-4.4287252
-4.5053453
-4.6585855
-4.6585855
-4.5053453
-4.2754846
-4.0456243
-4.0456243
-4.122245
-4.122245
-3.9690042
-3.9690042
-3.9690042
-3.8923836
-3.8157635
-3.8157635
-3.9690042
-4.0456243
-3.8923836
-3.5859032
-3.4326625
-3.4326625
-3.5092826
-3.6625228
-3.6625228
-3.5859032
-3.3560424
-3.2794218
-3.3560424
-3.4326625
-3.4326625
-3.3560424
-3.2794218
-3.2028017
-3.1261816
-3.049561
-3.049561
-2.9729414
-2.8197007
-2.7430806
-2.66646
-2.66646
-2.66646
-2.58984
-2.5132198
-2.4365997
-2.3599792
-2.206739
-2.0534983
-1.9768786
-1.9768786
-1.9002581
-1.7470174
-1.7470174
-1.7470174
-1.7470174
-1.5937772
-1.4405367
-1.3639164
-1.4405367
-1.5171571
-1.5171571
-1.4405367
-1.4405367
-1.4405367
-1.3639164
-1.2872965
-1.3639164
-1.4405367
-1.4405367
-1.3639164
-1.2872965
-1.2106762
-1.1340559
-1.1340559
-1.2106762
-1.2872965
-1.3639164
-1.3639164
-1.3639164
-1.3639164
-1.3639164
-1.2872965
-1.1340559
-1.1340559
-1.2872965
-1.2872965
-1.1340559
-0.9041953
-0.67433476
-0.5977144
-0.5210941
-0.5210941
-0.5977144
-0.67433476
-0.5977144
-0.5977144
-0.7509546
-0.7509546
-0.5977144
-0.29123354
-0.2146132
-0.29123354
-0.36785388
-0.36785388
-0.29123354
-0.2146132
-0.2146132
-0.29123354
-0.44447398
-0.5977144
-0.67433476
-0.67433476
-0.67433476
-0.5210941
-0.36785388
-0.36785388
-0.36785388
-0.36785388
-0.36785388
-0.5210941
-0.7509546
-0.82757497
-0.82757497
-0.67433476
-0.5977144
-0.67433476
-0.82757497
-0.9041953
-0.98081565
-0.98081565
-0.9041953
-0.82757497
-0.82757497
-0.9041953
-0.98081565
-0.82757497
-0.7509546
-0.67433476
-0.7509546
-0.7509546
-0.82757497
-0.9041953
-0.9041953
-0.98081565
-1.0574355
-1.1340559
-1.2106762
-1.2106762
-1.2106762
-1.2106762
-1.2106762
-1.2872965
-1.2872965
-1.2106762
-1.2106762
-1.2106762
-1.2872965
-1.2872965
-1.2106762
-1.1340559
-1.1340559
-1.2106762
-1.3639164
-1.4405367
-1.4405367
-1.4405367
-1.5937772
-1.6703978
-1.6703978
-1.5937772
-1.5937772
-1.6703978
-1.7470174
-1.9002581
-1.9002581
-1.9768786
-1.9768786
-1.9768786
-1.9768786
-2.0534983
-2.0534983
-2.206739
-2.283359
-2.4365997
-2.5132198
-2.58984
-2.66646
-2.8197007
-2.8197007
-2.66646
-2.58984
-2.58984
-2.5132198
-2.4365997
-2.4365997
-2.58984
-2.66646
-2.66646
-2.58984
-2.58984
-2.58984
-2.66646
-2.7430806
-2.66646
-2.58984
-2.58984
-2.8197007
-2.8963208
-2.8963208
-2.8197007
-2.7430806
-2.58984
-2.5132198
-2.58984
-2.66646
-2.58984
-2.5132198
-2.3599792
-2.206739
-2.1301188
-2.1301188
-2.206739
-2.283359
-2.4365997
-2.5132198
-2.5132198
-2.3599792
-2.206739
-2.283359
-2.283359
-2.283359
-2.283359
-2.283359
-2.283359
-2.4365997
-2.5132198
-2.58984
-2.66646
-2.7430806
-2.66646
-2.58984
-2.5132198
-2.58984
-2.66646
-2.7430806
-2.7430806
-2.7430806
-2.7430806
-2.8197007
-2.8197007
-2.8963208
-2.9729414
-2.9729414
-2.8963208
-2.9729414
-2.9729414
-3.049561
-3.049561
-2.8963208
-2.8197007
-2.8197007
-2.8197007
-2.8197007
-2.8197007
-2.8963208
-3.049561
-3.1261816
-2.9729414
-2.8197007
-2.7430806
-2.7430806
-2.7430806
-2.66646
-2.58984
-2.66646
-2.8197007
-2.8197007
-2.7430806
-2.5132198
-2.4365997
-2.4365997
-2.58984
-2.58984
-2.58984
-2.58984
-2.58984
-2.58984
-2.5132198
-2.5132198
-2.58984
-2.8197007
-2.9729414
-2.9729414
-2.8963208
-2.7430806
-2.58984
-2.58984
-2.58984
-2.66646
-2.8197007
-2.8963208
-2.8197007
-2.66646
-2.5132198
-2.58984
-2.7430806
-2.7430806
-2.7430806
-2.8197007
-2.8963208
-2.8963208
-2.8197007
-2.66646
-2.66646
-2.7430806
-2.8963208
-3.049561
-3.2028017
-3.2794218
-3.2794218
-3.1261816
-3.1261816
-3.1261816
-3.2794218
-3.2794218
-3.2028017
-3.049561
-2.9729414
-2.9729414
-3.049561
-3.049561
-3.1261816
-3.1261816
-3.049561
-3.049561
-2.9729414
-2.9729414
-3.049561
-2.9729414
-2.8197007
-2.7430806
-2.66646
-2.66646
-2.7430806
-2.8197007
-2.8197007
-2.66646
-2.58984
-2.58984
-2.7430806
-2.8963208
-2.9729414
-2.8963208
-2.7430806
-2.66646
-2.7430806
-2.8197007
-2.8963208
-2.8963208
-2.8963208
-2.9729414
-2.9729414
-2.8963208
-2.8197007
-2.8197007
-2.7430806
-2.7430806
-2.66646
-2.58984
-2.58984
-2.5132198
-2.58984
-2.66646
-2.8197007
-2.8963208
-2.8197007
-2.7430806
-2.66646
-2.66646
-2.7430806
-2.8197007
-2.8963208
-2.8963208
-2.8197007
-2.7430806
-2.66646
-2.66646
-2.7430806
-2.8197007
-2.8197007
-2.8197007
-2.66646
-2.5132198
-2.5132198
-2.5132198
-2.58984
-2.58984
-2.58984
-2.66646
-2.8963208
-3.049561
-2.9729414
-2.8197007
-2.7430806
-2.7430806
-2.8197007
-2.8197007
-2.7430806
-2.58984
-2.58984
-2.66646
-2.8963208
-2.9729414
-2.8963208
-2.8963208
-2.9729414
-3.2794218
-3.5092826
-3.4326625
-3.3560424
-3.2028017
-3.1261816
-3.2028017
-3.2794218
-3.2794218
-3.2028017
-2.9729414
-2.8197007
-2.7430806
-2.7430806
-2.8197007
-2.9729414
-3.2028017
-3.3560424
-3.5092826
-3.5092826
-3.4326625
-3.2794218
-3.1261816
-3.049561
-3.049561
-3.049561
-2.8963208
-2.8197007
-2.9729414
-3.2028017
-3.3560424
-3.3560424
-3.2028017
-3.049561
-2.9729414
-3.049561
-3.049561
-3.049561
-3.049561
-3.049561
-2.9729414
-2.8963208
-2.9729414
-3.049561
-2.9729414
-2.8197007
-2.8197007
-2.8197007
-2.8963208
-2.9729414
-3.1261816
-3.3560424
-3.4326625
-3.2794218
-2.9729414
-2.8197007
-2.7430806
-2.8963208
-2.9729414
-3.049561
-2.9729414
-2.8197007
-2.66646
-2.58984
-2.58984
-2.66646
-2.7430806
-2.7430806
-2.66646
-2.66646
-2.7430806
-2.8197007
-2.9729414
-2.8963208
-2.8197007
-2.7430806
-2.8197007
-2.8963208
-2.9729414
-2.8963208
-2.7430806
-2.7430806
-2.7430806
-2.8197007
-2.8197007
-2.7430806
-2.58984
-2.4365997
-2.3599792
-2.283359
-2.206739
-2.1301188
-2.1301188
-2.1301188
-2.0534983
-2.0534983
-1.9768786
-1.9768786
-1.9768786
-1.9002581
-1.9768786
-2.0534983
-2.206739
-2.206739
-2.206739
-2.206739
-2.283359
-2.4365997
-2.4365997
-2.3599792
-2.3599792
-2.283359
-2.1301188
-1.9768786
-1.9768786
-1.9768786
-2.1301188
-2.283359
-2.3599792
-2.3599792
-2.283359
-2.206739
-2.0534983
-2.0534983
-2.0534983
-2.1301188
-2.1301188
-2.0534983
-1.9768786
-1.9002581
-1.9768786
-2.0534983
-2.1301188
-2.0534983
-2.0534983
-1.9768786
-1.9768786
-2.0534983
-2.1301188
-2.206739
-2.1301188
-2.1301188
-2.206739
-2.283359
-2.206739
-2.1301188
-2.1301188
-2.283359
-2.3599792
-2.3599792
-2.283359
-2.206739
-2.1301188
-2.1301188
-2.206739
-2.283359
-2.283359
-2.283359
-2.283359
-2.4365997
-2.66646
-2.7430806
-2.66646
-2.5132198
-2.4365997
-2.5132198
-2.5132198
-2.4365997
-2.4365997
-2.4365997
-2.4365997
-2.283359
-2.206739
-2.1301188
-2.206739
-2.3599792
-2.3599792
-2.283359
-2.3599792
-2.4365997
-2.5132198
-2.4365997
-2.4365997
-2.4365997
-2.4365997
-2.5132198
-2.5132198
-2.5132198
-2.4365997
-2.4365997
-2.5132198
-2.58984
-2.58984
-2.5132198
-2.4365997
-2.4365997
-2.5132198
-2.58984
-2.7430806
-2.66646
-2.58984
-2.4365997
-2.283359
-2.283359
-2.283359
-2.283359
-2.3599792
-2.4365997
-2.5132198
-2.5132198
-2.4365997
-2.283359
-2.206739
-2.206739
-2.206739
-2.3599792
-2.5132198
-2.5132198
-2.4365997
-2.4365997
-2.4365997
-2.58984
-2.5132198
-2.5132198
-2.5132198
-2.5132198
-2.5132198
-2.4365997
-2.3599792
-2.283359
-2.283359
-2.206739
-2.283359
-2.3599792
-2.3599792
-2.283359
-2.206739
-2.206739
-2.283359
-2.4365997
-2.4365997
-2.3599792
-2.3599792
-2.3599792
-2.5132198
-2.58984
-2.5132198
-2.4365997
-2.4365997
-2.58984
-2.66646
-2.58984
-2.5132198
-2.4365997
-2.5132198
-2.58984
-2.5132198
-2.5132198
-2.4365997
-2.3599792
-2.3599792
-2.283359
-2.283359
-2.283359
-2.283359
-2.283359
-2.283359
-2.283359
-2.283359
-2.206739
-2.206739
-2.283359
-2.3599792
-2.4365997
-2.3599792
-2.206739
-2.1301188
-2.1301188
-2.1301188
-2.206739
-2.206739
-2.206739
-2.206739
-2.3599792
-2.3599792
-2.3599792
-2.3599792
-2.3599792
-2.283359
-2.283359
-2.283359
-2.283359
-2.283359
-2.283359
-2.283359
-2.283359
-2.283359
-2.4365997
-2.58984
-2.58984
-2.5132198
-2.3599792
-2.3599792
-2.5132198
-2.5132198
-2.5132198
-2.4365997
-2.4365997
-2.3599792
-2.4365997
-2.5132198
-2.5132198
-2.4365997
-2.4365997
-2.5132198
-2.58984
-2.58984
-2.58984
-2.58984
-2.5132198
-2.5132198
-2.4365997
-2.5132198
-2.66646
-2.7430806
-2.8197007
-2.8963208
-2.8197007
-2.66646
-2.66646
-2.7430806
-2.8197007
-2.8197007
-2.8197007
-2.7430806
-2.7430806
-2.8197007
-2.8197007
-2.8197007
-2.7430806
-2.7430806
-2.8963208
-2.9729414
-2.9729414
-2.8197007
-2.66646
-2.7430806
-2.8197007
-2.8963208
-2.8197007
-2.58984
-2.5132198
-2.58984
-2.7430806
-2.7430806
-2.7430806
-2.66646
-2.66646
-2.7430806
-2.8197007
-2.8197007
-2.8197007
-2.8197007
-2.7430806
-2.66646
-2.66646
-2.7430806
-2.8197007
-2.9729414
-3.049561
-2.9729414
-2.8963208
-2.7430806
-2.66646
-2.58984
-2.58984
-2.66646
-2.7430806
-2.8197007
-2.9729414
-2.9729414
-2.8963208
-2.7430806
-2.7430806
-2.8197007
-2.8963208
-2.8963208
-2.9729414
-2.9729414
-3.049561
-3.1261816
-3.1261816
-3.1261816
-3.049561
-2.8963208
-2.7430806
-2.8197007
-2.9729414
-3.049561
-2.9729414
-2.7430806
-2.7430806
-2.8197007
-2.9729414
-3.049561
-2.9729414
-2.9729414
-2.9729414
-2.9729414
-2.9729414
-2.9729414
-2.9729414
-2.9729414
-3.049561
-3.1261816
-3.049561
-2.9729414
-2.9729414
-2.9729414
-2.9729414
-3.049561
-3.049561
-3.049561
-3.049561
-3.049561
-3.1261816
-3.049561
-2.9729414
-2.8963208
-3.049561
-3.2794218
-3.5092826
-3.4326625
-3.2794218
-3.2028017
-3.2028017
-3.2794218
-3.3560424
-3.3560424
-3.3560424
-3.3560424
-3.3560424
-3.3560424
-3.3560424
-3.3560424
-3.3560424
-3.3560424
-3.3560424
-3.4326625
-3.5092826
-3.5092826
-3.5092826
-3.4326625
-3.3560424
-3.2794218
-3.2028017
-3.2794218
-3.3560424
-3.3560424
-3.2794218
-3.1261816
-3.1261816
-3.1261816
-3.049561
-3.049561
-3.049561
-3.1261816
-3.2028017
-3.2028017
-3.1261816
-3.049561
-3.049561
-3.1261816
-3.2028017
-3.2028017
-3.2028017
-3.3560424
-3.3560424
-3.2794218
-3.1261816
-3.049561
-3.049561
-3.049561
-2.9729414
-3.049561
-3.1261816
-3.2794218
-3.2028017
-3.2028017
-3.2794218
-3.3560424
-3.3560424
-3.2794218
-3.2794218
-3.2028017
-3.2028017
-3.2028017
-3.2028017
-3.2028017
-3.2028017
-3.049561
-3.049561
-3.049561
-3.1261816
-3.2028017
-3.1261816
-3.049561
-3.049561
-3.2028017
-3.3560424
-3.2794218
-3.049561
-2.8963208
-2.8963208
-3.049561
-3.049561
-3.049561
-3.049561
-3.2028017
-3.2028017
-3.1261816
-3.1261816
-3.049561
-3.049561
-2.9729414
-3.049561
-2.9729414
-2.8197007
-2.58984
-2.3599792
-2.283359
-2.3599792
-2.58984
-2.66646
-2.58984
-2.4365997
-2.3599792
-2.3599792
-2.4365997
-2.58984
-2.7430806
-2.66646
-2.5132198
-2.4365997
-2.5132198
-2.58984
-2.58984
-2.66646
-2.7430806
-2.7430806
-2.66646
-2.5132198
-2.4365997
-2.4365997
-2.5132198
-2.5132198
-2.58984
-2.66646
-2.66646
-2.58984
-2.66646
-2.66646
-2.66646
-2.7430806
-2.7430806
-2.7430806
-2.8963208
-2.9729414
-2.9729414
-2.8197007
-2.58984
-2.4365997
-2.5132198
-2.66646
-2.8197007
-2.7430806
-2.66646
-2.66646
-2.7430806
-2.7430806
-2.7430806
-2.7430806
-2.7430806
-2.7430806
-2.66646
-2.58984
-2.58984
-2.58984
-2.7430806
-2.8963208
-2.9729414
-2.9729414
-2.8197007
-2.7430806
-2.66646
-2.66646
-2.7430806
-2.7430806
-2.66646
-2.58984
-2.58984
-2.58984
-2.58984
-2.58984
-2.5132198
-2.3599792
-2.3599792
-2.4365997
-2.58984
-2.58984
-2.58984
-2.5132198
-2.4365997
-2.283359
-2.283359
-2.4365997
-2.5132198
-2.4365997
-2.4365997
-2.4365997
-2.5132198
-2.58984
-2.58984
-2.5132198
-2.4365997
-2.4365997
-2.5132198
-2.66646
-2.7430806
-2.66646
-2.58984
-2.4365997
-2.3599792
-2.283359
-2.3599792
-2.3599792
-2.3599792
-2.283359
-2.3599792
-2.3599792
-2.3599792
-2.3599792
-2.283359
-2.3599792
-2.5132198
-2.66646
-2.58984
-2.5132198
-2.5132198
-2.5132198
-2.3599792
-2.283359
-2.283359
-2.3599792
-2.4365997
-2.4365997
-2.3599792
-2.3599792
-2.283359
-2.283359
-2.3599792
-2.3599792
-2.4365997
-2.4365997
-2.4365997
-2.4365997
-2.4365997
-2.4365997
-2.4365997
-2.4365997
-2.5132198
-2.5132198
-2.3599792
-2.206739
-2.206739
-2.283359
-2.3599792
-2.4365997
-2.4365997
-2.58984
-2.66646
-2.66646
-2.58984
-2.5132198
-2.4365997
-2.3599792
-2.283359
-2.283359
-2.3599792
-2.4365997
-2.5132198
-2.4365997
-2.283359
-2.283359
-2.283359
-2.283359
-2.3599792
-2.3599792
-2.3599792
-2.283359
-2.206739
-2.206739
-2.283359
-2.3599792
-2.4365997
-2.4365997
-2.5132198
-2.5132198
-2.4365997
-2.3599792
-2.283359
-2.283359
-2.283359
-2.283359
-2.3599792
-2.4365997
-2.58984
-2.58984
-2.4365997
-2.3599792
-2.283359
-2.283359
-2.283359
-2.283359
-2.283359
-2.283359
-2.3599792
-2.283359
-2.206739
-2.1301188
-2.1301188
-2.206739
-2.3599792
-2.3599792
-2.3599792
-2.283359
-2.283359
-2.283359
-2.283359
-2.206739
-2.1301188
-2.1301188
-2.206739
-2.206739
-2.1301188
-2.1301188
-2.206739
-2.206739
-2.206739
-2.1301188
-2.0534983
-2.1301188
-2.1301188
-2.0534983
-1.9768786
-2.0534983
-2.1301188
-2.206739
-2.1301188
-2.1301188
-2.206739
-2.206739
-2.1301188
-2.0534983
-2.1301188
-2.206739
-2.206739
-2.1301188
-1.9768786
-1.823638
-1.7470174
-1.7470174
-1.9002581
-1.9768786
-1.9768786
-1.9768786
-1.9002581
-1.9768786
-2.0534983
-2.1301188
-2.1301188
-1.9768786
-1.9002581
-1.9002581
-1.9768786
-2.0534983
-1.9768786
-1.9002581
-1.9002581
-1.9002581
-1.9768786
-1.9768786
-2.0534983
-2.1301188
-2.206739
-2.0534983
-1.9002581
-1.7470174
-1.9002581
-1.9768786
-1.9768786
-1.9002581
-1.9768786
-2.1301188
-2.206739
-2.1301188
-2.1301188
-2.206739
-2.283359
-2.283359
-2.3599792
-2.3599792
-2.283359
-2.283359
-2.283359
-2.206739
-2.1301188
-2.0534983
-2.1301188
-2.206739
-2.1301188
-1.9768786
-1.9768786
-2.0534983
-2.206739
-2.1301188
-2.1301188
-2.1301188
-2.206739
-2.283359
-2.283359
-2.283359
-2.4365997
-2.58984
-2.66646
-2.66646
-2.66646
-2.58984
-2.4365997
-2.3599792
-2.4365997
-2.58984
-2.66646
-2.66646
-2.58984
-2.5132198
-2.4365997
-2.5132198
-2.5132198
-2.5132198
-2.58984
-2.66646
-2.58984
-2.4365997
-2.4365997
-2.5132198
-2.66646
-2.7430806
-2.7430806
-2.7430806
-2.7430806
-2.8197007
-2.9729414
-3.1261816
-3.1261816
-3.049561
-3.049561
-2.9729414
-2.8963208
-2.8963208
-2.8197007
-2.8197007
-2.7430806
-2.7430806
-2.7430806
-2.7430806
-2.8197007
-2.8197007
-2.8963208
-2.8963208
-2.8197007
-2.66646
-2.58984
-2.66646
-2.66646
-2.58984
-2.58984
-2.58984
-2.66646
-2.7430806
-2.7430806
-2.66646
-2.58984
-2.58984
-2.66646
-2.7430806
-2.7430806
-2.8197007
-2.7430806
-2.66646
-2.58984
-2.7430806
-2.8197007
-2.8963208
-2.8197007
-2.7430806
-2.8197007
-2.8197007
-2.8197007
-2.7430806
-2.8197007
-2.8197007
-2.7430806
-2.66646
-2.66646
-2.7430806
-2.7430806
-2.7430806
-2.66646
-2.66646
-2.66646
-2.7430806
-2.7430806
-2.7430806
-2.8197007
-2.8197007
-2.7430806
-2.66646
-2.66646
-2.7430806
-2.8197007
-2.7430806
-2.66646
-2.66646
-2.8197007
-2.8963208
-2.8963208
-2.8197007
-2.7430806
-2.8197007
-2.8197007
-2.8197007
-2.8197007
-2.8963208
-2.9729414
-3.049561
-2.8963208
-2.58984
-2.3599792
-2.3599792
-2.5132198
-2.7430806
-2.8963208
-2.9729414
-2.8197007
-2.66646
-2.58984
-2.58984
-2.66646
-2.7430806
-2.7430806
-2.8197007
-2.7430806
-2.7430806
-2.58984
-2.3599792
-2.283359
-2.3599792
-2.4365997
-2.5132198
-2.4365997
-2.4365997
-2.4365997
-2.5132198
-2.58984
-2.66646
-2.66646
-2.66646
-2.66646
-2.66646
-2.66646
-2.58984
-2.66646
-2.7430806
-2.8963208
-2.8963208
-2.8197007
-2.66646
-2.5132198
-2.5132198
-2.66646
-2.66646
-2.66646
-2.66646
-2.7430806
-2.8197007
-2.8197007
-2.8963208
-2.9729414
-3.049561
-3.2028017
-3.2028017
-3.1261816
-3.1261816
-3.049561
-2.9729414
-2.8197007
-2.8197007
-2.8963208
-2.9729414
-2.8963208
-2.8197007
-2.8197007
-2.9729414
-3.1261816
-3.2028017
-3.1261816
-3.049561
-2.9729414
-3.049561
-3.049561
-3.049561
-2.9729414
-3.1261816
-3.2028017
-3.2794218
-3.2028017
-3.1261816
-3.1261816
-3.1261816
-3.049561
-2.9729414
-2.9729414
-2.9729414
-2.9729414
-3.1261816
-3.1261816
-3.1261816
-3.2028017
-3.2794218
-3.3560424
-3.3560424
-3.2028017
-3.1261816
-3.049561
-3.049561
-3.2028017
-3.3560424
-3.4326625
-3.3560424
-3.3560424
-3.3560424
-3.3560424
-3.2794218
-3.2794218
-3.2794218
-3.2794218
-3.2794218
-3.2794218
-3.2794218
-3.2028017
-3.2794218
-3.3560424
-3.5092826
-3.5859032
-3.5859032
-3.6625228
-3.5859032
-3.5859032
-3.6625228
-3.6625228
-3.5859032
-3.5859032
-3.5092826
-3.3560424
-3.2794218
-3.2794218
-3.3560424
-3.2794218
-3.1261816
-3.049561
-3.1261816
-3.2794218
-3.3560424
-3.2028017
-3.1261816
-3.049561
-3.2028017
-3.2794218
-3.4326625
-3.5092826
-3.5859032
-3.5859032
-3.5859032
-3.5859032
-3.6625228
-3.8157635
-3.8923836
-3.7391434
-3.5859032
-3.6625228
-3.7391434
-3.7391434
-3.6625228
-3.5092826
-3.5092826
-3.6625228
-3.8157635
-3.8923836
-3.9690042
-4.0456243
-4.0456243
-3.8923836
-3.6625228
-3.5859032
-3.6625228
-3.7391434
-3.8157635
-3.8923836
-3.8923836
-3.8157635
-3.7391434
-3.8157635
-3.8157635
-3.7391434
-3.5859032
-3.4326625
-3.5092826
-3.5859032
-3.6625228
-3.5859032
-3.5092826
-3.5092826
-3.5092826
-3.6625228
-3.7391434
-3.7391434
-3.7391434
-3.7391434
-3.8923836
-3.8923836
-3.8923836
-3.8923836
-3.8157635
-3.7391434
-3.6625228
-3.5859032
-3.5859032
-3.7391434
-3.8923836
-3.8923836
-3.9690042
-4.0456243
-4.122245
-4.122245
-4.122245
-4.1988645
-4.2754846
-4.352105
-4.352105
-4.2754846
-4.1988645
-4.1988645
-4.352105
-4.352105
-4.2754846
-4.1988645
-4.122245
-4.122245
-3.9690042
-3.8923836
-3.9690042
-4.122245
-4.2754846
-4.2754846
-4.2754846
-4.1988645
-4.1988645
-4.2754846
-4.4287252
-4.5053453
-4.581966
-4.5053453
-4.5053453
-4.5053453
-4.5053453
-4.4287252
-4.4287252
-4.5053453
-4.581966
-4.735206
-4.811826
-4.811826
-4.6585855
-4.5053453
-4.4287252
-4.2754846
-4.1988645
-4.2754846
-4.2754846
-4.352105
-4.352105
-4.352105
-4.352105
-4.4287252
-4.4287252
-4.352105
-4.2754846
-4.2754846
-4.352105
-4.4287252
-4.352105
-4.1988645
-4.122245
-4.0456243
-4.0456243
-4.122245
-4.1988645
-4.1988645
-4.2754846
-4.4287252
-4.4287252
-4.4287252
-4.352105
-4.2754846
-4.122245
-4.0456243
-4.0456243
-4.1988645
-4.352105
-4.352105
-4.2754846
-4.1988645
-4.122245
-4.122245
-4.1988645
-4.2754846
-4.2754846
-4.1988645
-4.122245
-4.0456243
-4.0456243
-4.0456243
-4.122245
-4.2754846
-4.1988645
-4.122245
-4.0456243
-4.0456243
-4.1988645
-4.352105
-4.352105
-4.352105
-4.352105
-4.4287252
-4.4287252
-4.352105
-4.2754846
-4.2754846
-4.5053453
-4.5053453
-4.352105
-4.0456243
-3.8923836
-4.0456243
-4.2754846
-4.1988645
-4.122245
-4.122245
-4.1988645
-4.1988645
-4.0456243
-4.0456243
-4.122245
-4.1988645
-4.1988645
-4.2754846
-4.352105
-4.4287252
-4.352105
-4.2754846
-4.1988645
-4.122245
-4.122245
-4.122245
-4.0456243
-4.0456243
-4.122245
-4.122245
-4.0456243
-3.9690042
-3.8157635
-3.8157635
-3.8923836
-3.9690042
-3.9690042
-3.9690042
-3.8157635
-3.8157635
-3.8157635
-3.8923836
-3.8157635
-3.5859032
-3.4326625
-3.4326625
-3.5092826
-3.5859032
-3.5859032
-3.6625228
-3.8157635
-3.8923836
-3.8923836
-3.7391434
-3.6625228
-3.6625228
-3.7391434
-3.7391434
-3.5859032
-3.4326625
-3.4326625
-3.4326625
-3.5092826
-3.4326625
-3.3560424
-3.3560424
-3.3560424
-3.5092826
-3.6625228
-3.7391434
-3.5092826
-3.2794218
-3.1261816
-3.2028017
-3.2794218
-3.1261816
-2.9729414
-2.9729414
-3.049561
-3.1261816
-3.1261816
-3.049561
-3.049561
-3.049561
-2.9729414
-2.8197007
-2.8197007
-2.8963208
-2.8963208
-2.8197007
-2.8197007
-2.8963208
-2.9729414
-2.8197007
-2.66646
-2.58984
-2.66646
-2.66646
-2.7430806
-2.8197007
-2.8197007
-2.8197007
-2.7430806
-2.7430806
-2.8197007
-2.8963208
-2.9729414
-2.9729414
-2.8197007
-2.66646
-2.58984
-2.5132198
-2.5132198
-2.58984
-2.66646
-2.7430806
-2.7430806
-2.8197007
-2.8963208
-2.8963208
-2.7430806
-2.66646
-2.66646
-2.7430806
-2.8197007
-2.8963208
-2.8197007
-2.8197007
-2.8197007
-2.8963208
-2.8963208
-2.66646
-2.58984
-2.66646
-2.8197007
-2.7430806
-2.5132198
-2.3599792
-2.4365997
-2.5132198
-2.4365997
-2.3599792
-2.283359
-2.3599792
-2.3599792
-2.3599792
-2.283359
-2.283359
-2.283359
-2.4365997
-2.5132198
-2.5132198
-2.58984
-2.5132198
-2.4365997
-2.4365997
-2.5132198
-2.5132198
-2.5132198
-2.4365997
-2.4365997
-2.5132198
-2.5132198
-2.4365997
-2.4365997
-2.4365997
-2.4365997
-2.4365997
-2.4365997
-2.4365997
-2.5132198
-2.58984
-2.66646
-2.7430806
-2.7430806
-2.7430806
-2.7430806
-2.7430806
-2.66646
-2.5132198
-2.3599792
-2.283359
-2.4365997
-2.5132198
-2.5132198
-2.58984
-2.58984
-2.5132198
-2.4365997
-2.283359
-2.3599792
-2.3599792
-2.3599792
-2.3599792
-2.283359
-2.283359
-2.283359
-2.3599792
-2.3599792
-2.4365997
-2.5132198
-2.58984
-2.58984
-2.58984
-2.58984
-2.4365997
-2.206739
-2.206739
-2.283359
-2.3599792
-2.283359
-2.283359
-2.3599792
-2.4365997
-2.3599792
-2.206739
-2.1301188
-2.206739
-2.283359
-2.206739
-2.206739
-2.3599792
-2.58984
-2.5132198
-2.3599792
-2.3599792
-2.4365997
-2.4365997
-2.3599792
-2.283359
-2.206739
-2.1301188
-2.1301188
-2.1301188
-2.1301188
-2.1301188
-2.1301188
-2.206739
-2.206739
-2.283359
-2.283359
-2.283359
-2.206739
-2.1301188
-2.1301188
-2.206739
-2.206739
-2.206739
-2.283359
-2.4365997
-2.4365997
-2.283359
-2.1301188
-2.1301188
-2.1301188
-2.1301188
-2.206739
-2.3599792
-2.4365997
-2.3599792
-2.283359
-2.206739
-2.206739
-2.1301188
-2.1301188
-2.206739
-2.283359
-2.3599792
-2.4365997
-2.4365997
-2.3599792
-2.283359
-2.283359
-2.3599792
-2.4365997
-2.3599792
-2.3599792
-2.3599792
-2.4365997
-2.5132198
-2.58984
-2.58984
-2.5132198
-2.3599792
-2.283359
-2.283359
-2.3599792
-2.5132198
-2.5132198
-2.5132198
-2.5132198
-2.4365997
-2.4365997
-2.5132198
-2.5132198
-2.5132198
-2.4365997
-2.4365997
-2.4365997
-2.3599792
-2.283359
-2.3599792
-2.3599792
-2.4365997
-2.3599792
-2.4365997
-2.5132198
-2.58984
-2.66646
-2.7430806
-2.7430806
-2.7430806
-2.66646
-2.66646
-2.66646
-2.58984
-2.58984
-2.66646
-2.7430806
-2.66646
-2.5132198
-2.3599792
-2.283359
-2.3599792
-2.4365997
-2.4365997
-2.5132198
-2.5132198
-2.4365997
-2.3599792
-2.3599792
-2.5132198
-2.58984
-2.58984
-2.5132198
-2.58984
-2.7430806
-2.8963208
-2.8963208
-2.9729414
-3.049561
-2.9729414
-2.7430806
-2.58984
-2.5132198
-2.58984
-2.66646
-2.66646
-2.58984
-2.58984
-2.66646
-2.8963208
-3.049561
-3.1261816
-3.1261816
-3.2028017
-3.2028017
-3.049561
-3.049561
-3.1261816
-3.2028017
-3.2028017
-3.049561
-2.7430806
-2.58984
-2.5132198
-2.66646
-2.7430806
-2.8197007
-2.8963208
-2.8963208
-2.8197007
-2.8197007
-2.8197007
-2.8963208
-2.9729414
-3.1261816
-3.1261816
-3.049561
-2.9729414
-2.9729414
-2.9729414
-3.049561
-2.9729414
-2.8963208
-2.8197007
-2.8963208
-2.9729414
-2.9729414
-2.9729414
-3.049561
-3.1261816
-3.049561
-2.9729414
-2.9729414
-2.9729414
-2.9729414
-2.9729414
-2.9729414
-2.8963208
-2.8197007
-2.66646
-2.5132198
-2.58984
-2.7430806
-2.9729414
-2.9729414
-2.8963208
-2.7430806
-2.7430806
-2.8197007
-2.8197007
-2.7430806
-2.66646
-2.66646
-2.8197007
-2.8963208
-2.8197007
-2.7430806
-2.66646
-2.8197007
-2.9729414
-3.049561
-2.8963208
-2.66646
-2.58984
-2.66646
-2.8197007
-2.7430806
-2.66646
-2.7430806
-2.8963208
-2.9729414
-2.9729414
-2.7430806
-2.58984
-2.4365997
-2.4365997
-2.58984
-2.66646
-2.7430806
-2.66646
-2.58984
-2.5132198
-2.58984
-2.8197007
-3.049561
-2.9729414
-2.66646
-2.283359
-2.1301188
-2.206739
-2.283359
-2.283359
-2.283359
-2.283359
-2.206739
-2.206739
-2.206739
-2.283359
-2.3599792
-2.3599792
-2.4365997
-2.58984
-2.7430806
-2.7430806
-2.58984
-2.4365997
-2.4365997
-2.3599792
-2.283359
-2.283359
-2.3599792
-2.3599792
-2.3599792
-2.283359
-2.283359
-2.283359
-2.3599792
-2.58984
-2.7430806
-2.8197007
-2.8963208
-2.8963208
-2.8197007
-2.7430806
-2.7430806
-2.66646
-2.66646
-2.66646
-2.7430806
-2.7430806
-2.7430806
-2.66646
-2.66646
-2.58984
-2.66646
-2.8963208
-2.9729414
-2.9729414
-2.8963208
-2.8963208
-3.049561
-3.049561
-2.9729414
-2.7430806
-2.5132198
-2.4365997
-2.5132198
-2.58984
-2.7430806
-2.66646
-2.58984
-2.5132198
-2.5132198
-2.4365997
-2.5132198
-2.58984
-2.66646
-2.66646
-2.58984
-2.58984
-2.66646
-2.7430806
-2.8197007
-2.7430806
-2.66646
-2.66646
-2.66646
-2.66646
-2.58984
-2.58984
-2.58984
-2.58984
-2.58984
-2.66646
-2.8197007
-2.8963208
-2.8963208
-2.8197007
-2.7430806
-2.58984
-2.66646
-2.7430806
-2.8197007
-2.66646
-2.58984
-2.58984
-2.66646
-2.58984
-2.5132198
-2.58984
-2.58984
-2.5132198
-2.4365997
-2.3599792
-2.4365997
-2.58984
-2.66646
-2.7430806
-2.8197007
-2.7430806
-2.66646
-2.5132198
-2.5132198
-2.58984
-2.58984
-2.58984
-2.58984
-2.58984
-2.5132198
-2.5132198
-2.5132198
-2.58984
-2.58984
-2.58984
-2.58984
-2.58984
-2.58984
-2.58984
-2.66646
-2.8197007
-2.8963208
-2.66646
-2.4365997
-2.283359
-2.283359
-2.4365997
-2.66646
-2.7430806
-2.7430806
-2.58984
-2.58984
-2.58984
-2.5132198
-2.3599792
-2.283359
-2.283359
-2.283359
-2.4365997
-2.66646
-2.7430806
-2.66646
-2.5132198
-2.5132198
-2.5132198
-2.4365997
-2.4365997
-2.3599792
-2.3599792
-2.4365997
-2.5132198
-2.58984
-2.66646
-2.66646
-2.66646
-2.66646
-2.58984
-2.5132198
-2.4365997
-2.3599792
-2.4365997
-2.4365997
-2.4365997
-2.4365997
-2.4365997
-2.4365997
-2.3599792
-2.283359
-2.283359
-2.3599792
-2.4365997
-2.4365997
-2.5132198
-2.58984
-2.7430806
-2.9729414
-3.049561
-3.049561
-2.8197007
-2.58984
-2.5132198
-2.58984
-2.7430806
-2.8197007
-2.7430806
-2.5132198
-2.4365997
-2.5132198
-2.58984
-2.66646
-2.58984
-2.5132198
-2.4365997
-2.3599792
-2.3599792
-2.283359
-2.283359
-2.3599792
-2.3599792
-2.283359
-2.283359
-2.3599792
-2.5132198
-2.58984
-2.7430806
-2.8963208
-2.9729414
-2.9729414
-2.8963208
-2.8963208
-2.8197007
-2.66646
-2.5132198
-2.58984
-2.7430806
-2.8197007
-2.7430806
-2.7430806
-2.8197007
-2.7430806
-2.58984
-2.58984
-2.66646
-2.7430806
-2.8197007
-2.8197007
-2.8963208
-2.8963208
-2.8197007
-2.66646
-2.58984
-2.58984
-2.7430806
-2.8963208
-2.9729414
-2.8963208
-2.8197007
-2.7430806
-2.7430806
-2.8197007
-2.8197007
-2.8197007
-2.7430806
-2.66646
-2.66646
-2.58984
-2.5132198
-2.58984
-2.7430806
-2.8197007
-2.66646
-2.4365997
-2.283359
-2.3599792
-2.4365997
-2.4365997
-2.5132198
-2.5132198
-2.5132198
-2.5132198
-2.58984
-2.58984
-2.58984
-2.5132198
-2.66646
-2.7430806
-2.7430806
-2.66646
-2.66646
-2.66646
-2.7430806
-2.7430806
-2.8197007
-2.7430806
-2.66646
-2.5132198
-2.58984
-2.66646
-2.66646
-2.58984
-2.5132198
-2.5132198
-2.5132198
-2.5132198
-2.4365997
-2.4365997
-2.3599792
-2.3599792
-2.4365997
-2.5132198
-2.5132198
-2.5132198
-2.4365997
-2.4365997
-2.58984
-2.66646
-2.58984
-2.3599792
-2.206739
-2.206739
-2.283359
-2.283359
-2.283359
-2.283359
-2.3599792
-2.3599792
-2.4365997
-2.5132198
-2.5132198
-2.4365997
-2.3599792
-2.206739
-2.206739
-2.206739
-2.1301188
-2.1301188
-2.206739
-2.283359
-2.283359
-2.283359
-2.1301188
-2.0534983
-1.9768786
-1.9768786
-2.0534983
-2.1301188
-2.1301188
-2.0534983
-2.0534983
-2.1301188
-2.283359
-2.283359
-2.1301188
-1.9768786
-2.0534983
-2.206739
-2.3599792
-2.3599792
-2.3599792
-2.283359
-2.206739
-2.1301188
-2.1301188
-2.283359
-2.3599792
-2.4365997
-2.283359
-2.1301188
-2.1301188
-2.1301188
-2.1301188
-2.1301188
-2.1301188
-2.1301188
-2.206739
-2.1301188
-1.9768786
-1.7470174
-1.6703978
-1.7470174
-1.9002581
-1.9768786
-1.9768786
-1.9768786
-1.823638
-1.7470174
-1.7470174
-1.7470174
-1.823638
-1.823638
-1.7470174
-1.6703978
-1.7470174
-1.7470174
-1.7470174
-1.823638
-1.823638
-1.9002581
-1.9002581
-1.9002581
-1.9768786
-1.9768786
-1.9002581
-1.7470174
-1.5937772
-1.5171571
-1.5171571
-1.5937772
-1.6703978
-1.6703978
-1.6703978
-1.5937772
-1.5171571
-1.4405367
-1.4405367
-1.5171571
-1.5171571
-1.3639164
-1.2106762
-1.1340559
-1.1340559
-1.2106762
-1.2106762
-1.1340559
-1.0574355
-1.0574355
-1.2106762
-1.2106762
-1.2872965
-1.2106762
-1.1340559
-0.98081565
-0.98081565
-1.0574355
-1.1340559
-1.0574355
-0.98081565
-0.98081565
-1.0574355
-1.1340559
-1.1340559
-1.0574355
-1.0574355
-1.1340559
-1.1340559
-1.1340559
-1.1340559
-1.0574355
-1.0574355
-1.0574355
-1.0574355
-1.1340559
-1.1340559
-1.0574355
-0.98081565
-0.98081565
-0.9041953
-0.9041953
-0.9041953
-0.82757497
-0.82757497
-0.9041953
-0.98081565
-1.0574355
-1.0574355
-1.1340559
-0.98081565
-0.7509546
-0.5977144
-0.44447398
-0.44447398
-0.44447398
-0.5210941
-0.5977144
-0.5977144
-0.5977144
-0.67433476
-0.67433476
-0.5977144
-0.5210941
-0.5210941
-0.5210941
-0.5977144
-0.67433476
-0.67433476
-0.7509546
-0.7509546
-0.82757497
-0.9041953
-0.82757497
-0.67433476
-0.67433476
-0.7509546
-0.82757497
-0.9041953
-0.9041953
-0.82757497
-0.67433476
-0.5210941
-0.5210941
-0.5977144
-0.67433476
-0.7509546
-0.82757497
-0.7509546
-0.67433476
-0.7509546
-0.98081565
-1.0574355
-0.98081565
-0.9041953
-0.9041953
-0.82757497
-0.82757497
-0.82757497
-0.7509546
-0.5977144
-0.5210941
-0.5977144
-0.7509546
-0.7509546
-0.82757497
-0.7509546
-0.67433476
-0.5977144
-0.44447398
-0.36785388
-0.36785388
-0.36785388
-0.44447398
-0.5977144
-0.67433476
-0.7509546
-0.7509546
-0.7509546
-0.7509546
-0.82757497
-0.82757497
-0.7509546
-0.82757497
-0.82757497
-0.7509546
-0.7509546
-0.82757497
-0.98081565
-0.98081565
-0.9041953
-0.7509546
-0.5210941
-0.44447398
-0.5210941
-0.5977144
-0.82757497
-0.98081565
-0.82757497
-0.67433476
-0.5977144
-0.5977144
-0.67433476
-0.67433476
-0.7509546
-0.82757497
-0.9041953
-0.9041953
-0.7509546
-0.67433476
-0.7509546
-0.9041953
-0.98081565
-0.9041953
-0.82757497
-0.7509546
-0.7509546
-0.82757497
-0.9041953
-0.9041953
-0.9041953
-0.82757497
-0.82757497
-0.82757497
-0.82757497
-0.7509546
-0.7509546
-0.7509546
-0.7509546
-0.67433476
-0.67433476
-0.82757497
-0.98081565
-0.98081565
-0.82757497
-0.67433476
-0.5977144
-0.67433476
-0.67433476
-0.67433476
-0.67433476
-0.67433476
-0.67433476
-0.7509546
-0.82757497
-0.82757497
-0.82757497
-0.9041953
-1.0574355
-1.1340559
-0.98081565
-0.7509546
-0.67433476
-0.67433476
-0.9041953
-0.98081565
-0.98081565
-0.98081565
-1.0574355
-1.0574355
-0.98081565
-0.98081565
-1.2106762
-1.4405367
-1.5171571
-1.5171571
-1.3639164
-1.4405367
-1.5171571
-1.5171571
-1.3639164
-1.2872965
-1.2106762
-1.0574355
-0.98081565
-0.9041953
-0.82757497
-0.9041953
-1.0574355
-1.1340559
-1.2106762
-1.3639164
-1.4405367
-1.3639164
-1.3639164
-1.2872965
-1.2872965
-1.2872965
-1.2106762
-1.2106762
-1.2106762
-1.2106762
-1.2106762
-1.2872965
-1.3639164
-1.4405367
-1.3639164
-1.2872965
-1.2872965
-1.3639164
-1.4405367
-1.5171571
-1.5171571
-1.4405367
-1.4405367
-1.4405367
-1.4405367
-1.4405367
-1.3639164
-1.3639164
-1.4405367
-1.5171571
-1.5171571
-1.5171571
-1.5937772
-1.5937772
-1.5937772
-1.4405367
-1.4405367
-1.5171571
-1.6703978
-1.7470174
-1.6703978
-1.5937772
-1.4405367
-1.3639164
-1.2872965
-1.2106762
-1.1340559
-1.0574355
-1.1340559
-1.2106762
-1.2872965
-1.2872965
-1.2106762
-1.2106762
-1.2872965
-1.3639164
-1.5171571
-1.5171571
-1.5171571
-1.4405367
-1.4405367
-1.5937772
-1.6703978
-1.6703978
-1.5171571
-1.5171571
-1.5171571
-1.5937772
-1.5937772
-1.5937772
-1.5171571
-1.4405367
-1.3639164
-1.2872965
-1.3639164
-1.4405367
-1.3639164
-1.3639164
-1.3639164
-1.3639164
-1.3639164
-1.2872965
-1.2872965
-1.2106762
-1.2106762
-1.2872965
-1.2872965
-1.2872965
-1.2872965
-1.2872965
-1.3639164
-1.4405367
-1.4405367
-1.2872965
-1.2106762
-1.2106762
-1.2872965
-1.4405367
-1.5171571
-1.5937772
-1.5171571
-1.5171571
-1.5171571
-1.5171571
-1.4405367
-1.3639164
-1.3639164
-1.2872965
-1.2106762
-1.2106762
-1.2872965
-1.2872965
-1.2872965
-1.3639164
-1.3639164
-1.2872965
-1.2106762
-1.2106762
-1.2872965
-1.2872965
-1.2872965
-1.2106762
-1.1340559
-1.1340559
-1.2106762
-1.2106762
-1.2106762
-1.0574355
-0.98081565
-1.0574355
-1.0574355
-1.0574355
-0.98081565
-0.9041953
-0.9041953
-0.82757497
-0.7509546
-0.7509546
-0.82757497
-0.98081565
-1.0574355
-1.0574355
-1.0574355
-0.9041953
-0.82757497
-0.7509546
-0.67433476
-0.67433476
-0.5977144
-0.5977144
-0.67433476
-0.5977144
-0.5977144
-0.5210941
-0.5210941
-0.5210941
-0.67433476
-0.67433476
-0.5977144
-0.5210941
-0.44447398
-0.5210941
-0.5977144
-0.5210941
-0.36785388
-0.29123354
-0.29123354
-0.29123354
-0.1379931
-0.061372995
-0.061372995
-0.2146132
-0.29123354
-0.36785388
-0.36785388
-0.29123354
-0.2146132
-0.2146132
-0.2146132
-0.29123354
-0.44447398
-0.5977144
-0.5977144
-0.5210941
-0.44447398
-0.36785388
-0.36785388
-0.44447398
-0.44447398
-0.5977144
-0.7509546
-0.7509546
-0.82757497
-0.82757497
-0.82757497
-0.82757497
-0.7509546
-0.7509546
-0.82757497
-0.82757497
-0.9041953
-0.82757497
-0.82757497
-0.9041953
-0.9041953
-0.9041953
-0.9041953
-0.9041953
-1.1340559
-1.2872965
-1.2872965
-1.1340559
-0.98081565
-0.9041953
-0.98081565
-1.0574355
-1.0574355
-0.98081565
-0.82757497
-0.7509546
-0.82757497
-0.9041953
-0.9041953
-0.82757497
-0.7509546
-0.7509546
-0.67433476
-0.5977144
-0.67433476
-0.7509546
-0.9041953
-0.98081565
-1.0574355
-1.0574355
-1.1340559
-1.0574355
-1.0574355
-1.1340559
-1.2106762
-1.2872965
-1.2872965
-1.4405367
-1.6703978
-1.7470174
-1.6703978
-1.4405367
-1.3639164
-1.3639164
-1.4405367
-1.3639164
-1.1340559
-0.98081565
-1.0574355
-1.2106762
-1.2872965
-1.2106762
-0.98081565
-0.9041953
-0.9041953
-1.0574355
-1.2106762
-1.3639164
-1.3639164
-1.4405367
-1.5171571
-1.5171571
-1.3639164
-1.2106762
-1.2106762
-1.2872965
-1.2106762
-1.2106762
-1.1340559
-1.0574355
-1.0574355
-0.98081565
-0.82757497
-0.82757497
-0.9041953
-0.98081565
-1.0574355
-0.98081565
-0.9041953
-0.82757497
-0.82757497
-0.9041953
-0.98081565
-1.1340559
-1.2106762
-1.1340559
-1.0574355
-0.98081565
-1.0574355
-1.1340559
-1.0574355
-0.9041953
-0.7509546
-0.7509546
-0.9041953
-0.98081565
-0.9041953
-0.7509546
-0.7509546
-0.7509546
-0.82757497
-0.82757497
-0.82757497
-0.9041953
-0.9041953
-0.9041953
-0.98081565
-1.0574355
-1.1340559
-1.0574355
-1.0574355
-0.9041953
-0.82757497
-0.82757497
-0.82757497
-0.82757497
-0.82757497
-0.7509546
-0.7509546
-0.82757497
-0.9041953
-0.82757497
-0.7509546
-0.7509546
-0.7509546
-0.82757497
-0.7509546
-0.67433476
-0.67433476
-0.82757497
-0.9041953
-0.82757497
-0.7509546
-0.67433476
-0.67433476
-0.7509546
-0.82757497
-0.7509546
-0.67433476
-0.5977144
-0.5977144
-0.5210941
-0.5977144
-0.5977144
-0.67433476
-0.5977144
-0.5210941
-0.44447398
-0.36785388
-0.29123354
-0.2146132
-0.2146132
-0.29123354
-0.36785388
-0.29123354
-0.2146132
-0.2146132
-0.29123354
-0.36785388
-0.29123354
-0.1379931
-0.1379931
-0.29123354
-0.36785388
-0.44447398
-0.44447398
-0.36785388
-0.29123354
-0.2146132
-0.29123354
-0.2146132
-0.1379931
-0.1379931
-0.1379931
-0.1379931
-0.061372995
-0.1379931
-0.29123354
-0.44447398
-0.44447398
-0.29123354
-0.061372995
0.015247345
0.015247345
-0.061372995
-0.061372995
-0.061372995
0.015247345
0.09186745
0.16848779
0.24510789
0.32172823
0.32172823
0.24510789
0.16848779
0.16848779
0.24510789
0.32172823
0.39834833
0.39834833
0.47496867
0.47496867
0.47496867
0.47496867
0.5515888
0.6282091
0.5515888
0.47496867
0.39834833
0.39834833
0.39834833
0.5515888
0.6282091
0.6282091
0.6282091
0.7048292
0.7048292
0.7048292
0.5515888
0.47496867
0.47496867
0.39834833
0.39834833
0.39834833
0.39834833
0.32172823
0.39834833
0.5515888
0.7048292
0.5515888
0.39834833
0.24510789
0.16848779
0.16848779
0.24510789
0.39834833
0.47496867
0.47496867
0.39834833
0.32172823
0.24510789
0.32172823
0.39834833
0.47496867
0.5515888
0.47496867
0.39834833
0.32172823
0.32172823
0.32172823
0.32172823
0.39834833
0.47496867
0.39834833
0.32172823
0.16848779
0.09186745
0.24510789
0.5515888
0.7048292
0.7048292
0.6282091
0.6282091
0.78144956
0.85806966
0.78144956
0.7048292
0.5515888
0.39834833
0.32172823
0.32172823
0.39834833
0.39834833
0.39834833
0.39834833
0.39834833
0.39834833
0.39834833
0.47496867
0.5515888
0.5515888
0.47496867
0.5515888
0.5515888
0.5515888
0.5515888
0.5515888
0.5515888
0.6282091
0.6282091
0.6282091
0.6282091
0.6282091
0.7048292
0.5515888
0.39834833
0.39834833
0.47496867
0.5515888
0.7048292
0.6282091
0.47496867
0.39834833
0.39834833
0.5515888
0.6282091
0.6282091
0.5515888
0.5515888
0.5515888
0.5515888
0.5515888
0.5515888
0.6282091
0.7048292
0.78144956
0.85806966
0.85806966
0.78144956
0.78144956
0.78144956
0.78144956
0.78144956
0.78144956
0.85806966
0.85806966
0.78144956
0.7048292
0.7048292
0.78144956
0.85806966
0.9346899
1.0113102
1.0879303
1.0113102
0.9346899
0.85806966
0.78144956
0.78144956
0.85806966
0.9346899
1.0113102
1.0879303
1.0879303
1.1645505
1.0879303
0.9346899
0.78144956
0.78144956
0.85806966
0.9346899
0.85806966
0.78144956
0.78144956
0.78144956
0.78144956
0.78144956
0.85806966
0.85806966
0.78144956
0.78144956
0.85806966
1.0113102
1.0879303
1.0879303
1.0879303
1.0879303
1.0879303
1.1645505
1.2411708
1.2411708
1.1645505
1.0879303
1.0113102
0.9346899
0.85806966
0.85806966
0.85806966
0.9346899
1.0113102
0.9346899
0.9346899
0.9346899
0.85806966
0.85806966
0.78144956
0.85806966
0.85806966
0.85806966
0.78144956
0.78144956
0.85806966
1.0113102
1.0879303
1.0879303
1.0879303
1.0879303
1.1645505
1.2411708
1.2411708
1.1645505
1.0879303
1.0879303
1.0879303
1.1645505
1.2411708
1.317791
1.317791
1.2411708
1.0113102
0.85806966
0.78144956
0.85806966
1.0113102
1.1645505
1.2411708
1.1645505
1.0113102
1.0113102
1.1645505
1.3944112
1.3944112
1.1645505
1.0879303
1.0879303
1.2411708
1.1645505
1.0879303
1.0879303
1.0879303
1.2411708
1.317791
1.3944112
1.3944112
1.3944112
1.3944112
1.3944112
1.4710314
1.4710314
1.4710314
1.3944112
1.317791
1.3944112
1.3944112
1.317791
1.3944112
1.3944112
1.3944112
1.2411708
1.1645505
1.1645505
1.317791
1.3944112
1.3944112
1.317791
1.2411708
1.317791
1.3944112
1.4710314
1.4710314
1.4710314
1.4710314
1.4710314
1.4710314
1.5476516
1.5476516
1.3944112
1.2411708
1.0879303
1.1645505
1.2411708
1.2411708
1.0879303
0.85806966
0.78144956
0.9346899
1.0113102
1.0113102
1.0113102
1.0113102
1.0113102
1.0113102
1.0879303
1.0113102
1.0113102
1.0113102
1.0113102
1.0113102
0.9346899
0.85806966
0.85806966
0.85806966
0.9346899
1.0113102
1.0879303
1.1645505
1.1645505
1.2411708
1.2411708
1.2411708
1.2411708
1.0879303
1.0113102
1.0113102
1.0879303
1.0879303
1.0113102
1.0113102
1.0113102
1.1645505
1.0879303
0.9346899
0.7048292
0.7048292
0.85806966
1.0113102
1.0879303
0.9346899
0.78144956
0.78144956
0.78144956
0.7048292
0.7048292
0.7048292
0.7048292
0.85806966
0.9346899
0.9346899
0.85806966
0.85806966
0.85806966
0.85806966
0.78144956
0.7048292
0.6282091
0.7048292
0.7048292
0.85806966
0.9346899
0.9346899
0.85806966
0.7048292
0.7048292
0.7048292
0.7048292
0.7048292
0.7048292
0.78144956
0.7048292
0.7048292
0.6282091
0.5515888
0.47496867
0.39834833
0.39834833
0.39834833
0.47496867
0.5515888
0.7048292
0.7048292
0.7048292
0.5515888
0.47496867
0.47496867
0.47496867
0.39834833
0.39834833
0.32172823
0.24510789
0.32172823
0.32172823
0.32172823
0.24510789
0.16848779
0.24510789
0.32172823
0.39834833
0.39834833
0.32172823
0.32172823
0.24510789
0.32172823
0.39834833
0.5515888
0.6282091
0.5515888
0.39834833
0.32172823
0.39834833
0.5515888
0.7048292
0.7048292
0.6282091
0.6282091
0.7048292
0.7048292
0.7048292
0.39834833
0.16848779
0.015247345
0.09186745
0.24510789
0.24510789
0.16848779
0.24510789
0.39834833
0.5515888
0.5515888
0.47496867
0.47496867
0.5515888
0.6282091
0.6282091
0.5515888
0.47496867
0.47496867
0.5515888
0.6282091
0.5515888
0.39834833
0.24510789
0.015247345
-0.2146132
-0.29123354
-0.2146132
-0.1379931
-0.061372995
-0.061372995
0.015247345
0.09186745
0.16848779
0.16848779
0.16848779
0.16848779
0.16848779
0.16848779
0.24510789
0.16848779
0.16848779
0.015247345
-0.061372995
-0.061372995
0.015247345
0.09186745
0.09186745
0.09186745
0.015247345
0.015247345
0.09186745
0.16848779
0.16848779
0.09186745
0.24510789
0.39834833
0.39834833
0.32172823
0.09186745
-0.061372995
0.015247345
0.16848779
0.32172823
0.32172823
0.32172823
0.32172823
0.32172823
0.39834833
0.5515888
0.6282091
0.6282091
0.5515888
0.5515888
0.6282091
0.78144956
0.85806966
0.78144956
0.7048292
0.6282091
0.5515888
0.47496867
0.5515888
0.7048292
0.78144956
0.7048292
0.6282091
0.7048292
0.78144956
0.85806966
0.78144956
0.7048292
0.85806966
1.0113102
1.1645505
1.2411708
1.0879303
0.9346899
0.9346899
1.0879303
1.1645505
1.0879303
0.9346899
0.85806966
0.9346899
1.0879303
1.1645505
1.0879303
1.0113102
1.0113102
1.0113102
1.0113102
0.9346899
0.78144956
0.7048292
0.78144956
0.85806966
0.9346899
0.85806966
0.85806966
0.9346899
0.9346899
0.9346899
0.85806966
0.78144956
0.85806966
0.9346899
1.0113102
1.0113102
1.0113102
0.9346899
0.78144956
0.7048292
0.78144956
1.0113102
1.2411708
1.1645505
0.9346899
0.85806966
0.85806966
0.85806966
0.85806966
0.85806966
0.85806966
0.9346899
0.9346899
1.0113102
0.9346899
0.85806966
0.85806966
0.9346899
1.0113102
1.0879303
1.0879303
0.9346899
0.78144956
0.7048292
0.78144956
0.85806966
0.9346899
0.9346899
0.9346899
1.0113102
1.0113102
0.9346899
0.85806966
0.9346899
1.0113102
1.0113102
1.0879303
1.0113102
0.9346899
0.85806966
0.85806966
0.85806966
0.85806966
0.85806966
0.85806966
0.78144956
0.78144956
0.85806966
0.85806966
0.85806966
0.9346899
0.9346899
0.85806966
0.85806966
0.78144956
0.78144956
0.7048292
0.6282091
0.6282091
0.78144956
0.85806966
0.9346899
1.0113102
0.9346899
0.9346899
0.85806966
0.9346899
0.9346899
0.85806966
0.85806966
0.85806966
0.9346899
0.85806966
0.7048292
0.6282091
0.6282091
0.7048292
0.7048292
0.6282091
0.6282091
0.6282091
0.5515888
0.5515888
0.6282091
0.7048292
0.85806966
0.9346899
1.0113102
1.1645505
1.1645505
1.1645505
1.1645505
1.1645505
1.1645505
1.1645505
1.0879303
1.1645505
1.2411708
1.2411708
1.0879303
0.9346899
0.85806966
0.9346899
1.0879303
1.1645505
1.2411708
1.2411708
1.2411708
1.317791
1.317791
1.317791
1.3944112
1.4710314
1.4710314
1.3944112
1.2411708
1.2411708
1.317791
1.3944112
1.1645505
1.0113102
1.0879303
1.2411708
1.317791
1.2411708
1.1645505
1.0879303
1.0113102
0.9346899
0.85806966
0.9346899
1.0113102
1.0879303
1.1645505
1.317791
1.3944112
1.3944112
1.3944112
1.317791
1.1645505
1.0879303
1.0113102
1.0113102
0.85806966
0.7048292
0.7048292
0.78144956
0.85806966
0.85806966
0.85806966
0.9346899
1.0879303
1.0879303
1.0113102
0.9346899
0.85806966
0.9346899
1.0113102
1.0879303
1.0113102
0.9346899
0.85806966
0.85806966
0.9346899
1.0113102
1.0113102
0.9346899
0.85806966
0.78144956
0.85806966
0.9346899
1.0879303
1.1645505
1.1645505
1.1645505
1.0879303
1.0879303
1.0113102
1.0113102
0.9346899
0.9346899
0.85806966
0.85806966
0.85806966
0.85806966
0.78144956
0.7048292
0.7048292
0.7048292
0.6282091
0.7048292
0.78144956
0.78144956
0.6282091
0.5515888
0.5515888
0.5515888
0.6282091
0.7048292
0.7048292
0.7048292
0.7048292
0.7048292
0.6282091
0.6282091
0.78144956
0.78144956
0.78144956
0.85806966
1.0113102
1.0879303
1.0113102
1.0113102
1.1645505
1.2411708
1.2411708
1.1645505
1.0879303
1.0113102
1.0113102
1.0879303
1.2411708
1.317791
1.317791
1.2411708
1.1645505
1.2411708
1.2411708
1.2411708
1.317791
1.3944112
1.3944112
1.3944112
1.317791
1.317791
1.317791
1.317791
1.3944112
1.3944112
1.317791
1.2411708
1.2411708
1.3944112
1.5476516
1.5476516
1.5476516
1.5476516
1.5476516
1.5476516
1.5476516
1.5476516
1.6242719
1.6242719
1.4710314
1.3944112
1.3944112
1.3944112
1.317791
1.317791
1.4710314
1.6242719
1.8541325
1.9307528
1.8541325
1.7008922
1.7008922
1.7775123
1.7775123
1.6242719
1.4710314
1.3944112
1.4710314
1.5476516
1.4710314
1.3944112
1.3944112
1.4710314
1.4710314
1.4710314
1.5476516
1.5476516
1.6242719
1.7008922
1.7775123
1.8541325
1.9307528
1.8541325
1.8541325
1.8541325
1.8541325
1.8541325
1.8541325
2.0073729
2.0839932
2.0839932
1.9307528
1.8541325
1.7775123
1.8541325
2.0073729
2.0839932
2.0839932
2.0073729
1.9307528
1.9307528
2.0839932
2.0839932
2.0839932
2.0073729
2.0073729
2.0839932
2.0839932
2.0839932
2.0073729
1.9307528
2.0839932
2.1606133
2.2372336
2.2372336
2.0839932
2.0073729
2.0839932
2.0839932
1.9307528
1.8541325
1.8541325
1.9307528
2.0839932
2.2372336
2.2372336
2.2372336
2.2372336
2.3138537
2.390474
2.4670942
2.4670942
2.3138537
2.0839932
2.0073729
2.0839932
2.2372336
2.3138537
2.3138537
2.3138537
2.390474
2.390474
2.390474
2.3138537
2.2372336
2.2372336
2.4670942
2.6203346
2.696955
2.6203346
2.4670942
2.390474
2.3138537
2.3138537
2.3138537
2.3138537
2.3138537
2.3138537
2.3138537
2.390474
2.390474
2.390474
2.390474
2.4670942
2.390474
2.390474
2.390474
2.3138537
2.3138537
2.2372336
2.2372336
2.2372336
2.2372336
2.2372336
2.2372336
2.3138537
2.390474
2.390474
2.390474
2.390474
2.390474
2.390474
2.390474
2.3138537
2.390474
2.5437145
2.5437145
2.5437145
2.390474
2.390474
2.3138537
2.2372336
2.0839932
2.0073729
2.1606133
2.3138537
2.4670942
2.5437145
2.4670942
2.5437145
2.6203346
2.6203346
2.6203346
2.4670942
2.390474
2.3138537
2.390474
2.390474
2.4670942
2.4670942
2.4670942
2.390474
2.3138537
2.3138537
2.3138537
2.390474
2.390474
2.390474
2.4670942
2.4670942
2.5437145
2.6203346
2.696955
2.773575
2.8501954
2.773575
2.6203346
2.5437145
2.4670942
2.5437145
2.6203346
2.6203346
2.696955
2.773575
2.773575
2.696955
2.6203346
2.6203346
2.773575
2.9268155
3.0034359
3.080056
3.080056
2.9268155
2.8501954
2.696955
2.696955
2.6203346
2.5437145
2.5437145
2.5437145
2.6203346
2.6203346
2.6203346
2.773575
3.0034359
3.080056
2.9268155
2.773575
2.696955
2.6203346
2.5437145
2.4670942
2.5437145
2.6203346
2.696955
2.6203346
2.5437145
2.4670942
2.5437145
2.696955
2.773575
2.8501954
2.8501954
2.8501954
2.8501954
2.8501954
2.8501954
2.773575
2.773575
2.773575
2.8501954
2.773575
2.6203346
2.4670942
2.4670942
2.4670942
2.4670942
2.4670942
2.5437145
2.6203346
2.5437145
2.4670942
2.4670942
2.6203346
2.773575
2.8501954
2.8501954
2.8501954
2.8501954
2.773575
2.773575
2.773575
2.9268155
3.1566763
3.1566763
3.0034359
2.8501954
2.773575
2.773575
2.773575
2.773575
2.773575
2.6203346
2.4670942
2.390474
2.390474
2.6203346
2.8501954
3.0034359
2.9268155
2.9268155
2.9268155
2.9268155
2.8501954
2.773575
2.773575
2.8501954
2.8501954
2.8501954
2.696955
2.5437145
2.4670942
2.5437145
2.6203346
2.773575
2.773575
2.773575
2.773575
2.8501954
2.8501954
2.8501954
2.8501954
2.773575
2.696955
2.6203346
2.5437145
2.390474
2.390474
2.4670942
2.6203346
2.8501954
2.9268155
3.0034359
3.0034359
2.9268155
2.8501954
2.773575
2.773575
2.8501954
2.8501954
2.9268155
3.0034359
3.0034359
2.9268155
2.8501954
2.773575
2.773575
2.8501954
2.9268155
2.8501954
2.696955
2.696955
2.6203346
2.696955
2.696955
2.773575
2.8501954
2.8501954
2.8501954
2.773575
2.773575
2.8501954
2.9268155
2.9268155
2.9268155
3.0034359
3.080056
3.080056
2.9268155
2.773575
2.696955
2.8501954
2.9268155
2.9268155
2.8501954
2.8501954
2.8501954
2.9268155
3.0034359
2.9268155
2.773575
2.773575
2.773575
2.696955
2.696955
2.696955
2.8501954
3.0034359
3.0034359
3.0034359
3.0034359
3.0034359
2.9268155
2.773575
2.773575
2.773575
2.8501954
2.8501954
2.8501954
2.8501954
2.773575
2.773575
2.773575
2.773575
2.773575
2.8501954
2.8501954
2.696955
2.6203346
2.6203346
2.696955
2.773575
2.8501954
2.773575
2.773575
2.773575
2.773575
2.696955
2.773575
2.773575
2.8501954
2.8501954
2.9268155
2.8501954
2.773575
2.696955
2.696955
2.696955
2.6203346
2.6203346
2.6203346
2.6203346
2.6203346
2.696955
2.696955
2.773575
2.696955
2.6203346
2.5437145
2.6203346
2.696955
2.696955
2.4670942
2.3138537
2.2372336
2.390474
2.5437145
2.6203346
2.6203346
2.696955
2.696955
2.696955
2.5437145
2.5437145
2.5437145
2.6203346
2.696955
2.6203346
2.5437145
2.5437145
2.6203346
2.6203346
2.6203346
2.4670942
2.390474
2.4670942
2.5437145
2.4670942
2.390474
2.390474
2.390474
2.4670942
2.4670942
2.4670942
2.4670942
2.5437145
2.4670942
2.2372336
2.2372336
2.3138537
2.4670942
2.5437145
2.5437145
2.5437145
2.5437145
2.4670942
2.4670942
2.3138537
2.2372336
2.2372336
2.3138537
2.4670942
2.5437145
2.4670942
2.390474
2.3138537
2.2372336
2.3138537
2.3138537
2.3138537
2.3138537
2.3138537
2.390474
2.390474
2.3138537
2.2372336
2.1606133
2.2372336
2.3138537
2.390474
2.390474
2.390474
2.3138537
2.2372336
2.2372336
2.390474
2.390474
2.3138537
2.0839932
2.0073729
2.1606133
2.390474
2.390474
2.3138537
2.2372336
2.2372336
2.3138537
2.390474
2.4670942
2.4670942
2.390474
2.2372336
2.0839932
2.1606133
2.3138537
2.3138537
2.2372336
2.2372336
2.390474
2.4670942
2.390474
2.3138537
2.3138537
2.390474
2.390474
2.390474
2.3138537
2.390474
2.5437145
2.5437145
2.4670942
2.390474
2.390474
2.5437145
2.6203346
2.696955
2.6203346
2.5437145
2.4670942
2.3138537
2.3138537
2.390474
2.5437145
2.5437145
2.5437145
2.4670942
2.390474
2.390474
2.390474
2.390474
2.390474
2.4670942
2.4670942
2.390474
2.3138537
2.390474
2.5437145
2.6203346
2.5437145
2.390474
2.390474
2.5437145
2.696955
2.696955
2.696955
2.696955
2.8501954
2.8501954
2.773575
2.696955
2.696955
2.6203346
2.6203346
2.773575
2.8501954
2.773575
2.696955
2.5437145
2.6203346
2.6203346
2.5437145
2.5437145
2.6203346
2.6203346
2.5437145
2.4670942
2.390474
2.390474
2.390474
2.390474
2.4670942
2.5437145
2.6203346
2.6203346
2.5437145
2.390474
2.2372336
2.3138537
2.390474
2.390474
2.390474
2.390474
2.390474
2.4670942
2.6203346
2.6203346
2.696955
2.5437145
2.390474
2.390474
2.5437145
2.696955
2.773575
2.696955
2.696955
2.6203346
2.4670942
2.390474
2.390474
2.4670942
2.4670942
2.5437145
2.5437145
2.6203346
2.6203346
2.6203346
2.5437145
2.6203346
2.696955
2.773575
2.773575
2.773575
2.773575
2.773575
2.696955
2.5437145
2.6203346
2.696955
2.8501954
2.8501954
2.773575
2.773575
2.696955
2.6203346
2.696955
2.773575
2.8501954
2.9268155
2.9268155
2.773575
2.6203346
2.6203346
2.696955
2.773575
2.8501954
2.9268155
3.080056
3.080056
3.1566763
3.1566763
3.1566763
3.1566763
3.080056
2.9268155
2.773575
2.773575
2.773575
2.8501954
3.0034359
3.1566763
3.080056
2.9268155
2.8501954
2.9268155
3.0034359
3.080056
3.1566763
3.1566763
3.1566763
3.080056
3.080056
3.1566763
3.080056
2.9268155
2.773575
2.696955
2.773575
2.8501954
2.9268155
2.9268155
2.8501954
2.773575
2.8501954
2.9268155
2.9268155
2.696955
2.696955
2.8501954
3.080056
3.1566763
3.1566763
3.080056
3.080056
3.080056
3.080056
3.1566763
3.2332964
3.2332964
3.2332964
3.1566763
3.1566763
3.1566763
3.1566763
3.1566763
3.2332964
3.2332964
3.2332964
3.1566763
3.1566763
3.080056
2.9268155
2.696955
2.6203346
2.5437145
2.5437145
2.696955
2.773575
2.696955
2.6203346
2.6203346
2.6203346
2.696955
2.8501954
2.8501954
2.8501954
2.8501954
2.8501954
2.696955
2.696955
2.8501954
2.9268155
2.773575
2.6203346
2.5437145
2.4670942
2.4670942
2.5437145
2.696955
2.9268155
3.080056
3.080056
3.080056
3.080056
3.0034359
3.0034359
3.0034359
3.0034359
2.9268155
2.9268155
2.9268155
2.9268155
2.8501954
2.8501954
2.8501954
2.9268155
3.0034359
3.0034359
2.9268155
2.773575
2.6203346
2.696955
2.773575
2.8501954
2.8501954
2.773575
2.773575
2.773575
2.8501954
2.773575
2.773575
2.8501954
2.9268155
2.9268155
2.773575
2.696955
2.696955
2.8501954
2.9268155
2.9268155
2.8501954
2.8501954
2.9268155
3.0034359
3.080056
3.0034359
2.9268155
3.0034359
3.080056
3.2332964
3.2332964
3.080056
3.0034359
3.0034359
3.0034359
3.080056
3.080056
3.080056
3.0034359
3.0034359
3.0034359
3.080056
3.080056
3.0034359
2.9268155
2.9268155
3.0034359
3.080056
3.080056
3.0034359
3.0034359
3.080056
3.080056
3.0034359
2.8501954
2.773575
2.8501954
2.9268155
3.0034359
2.9268155
2.8501954
2.8501954
2.9268155
3.0034359
2.9268155
2.8501954
2.773575
2.8501954
2.9268155
3.0034359
3.0034359
2.8501954
2.773575
2.8501954
2.8501954
2.8501954
2.8501954
2.8501954
2.773575
2.773575
2.773575
2.9268155
3.080056
3.080056
2.8501954
2.696955
2.773575
2.9268155
3.080056
3.080056
3.0034359
2.8501954
2.696955
2.696955
2.773575
2.8501954
2.9268155
2.9268155
2.8501954
2.773575
2.773575
2.8501954
3.0034359
3.0034359
2.9268155
2.773575
2.773575
2.8501954
2.8501954
2.696955
2.6203346
2.4670942
2.4670942
2.6203346
2.6203346
2.5437145
2.4670942
2.390474
2.390474
2.390474
2.390474
2.5437145
2.5437145
2.4670942
2.390474
2.390474
2.3138537
2.3138537
2.3138537
2.3138537
2.3138537
2.390474
2.4670942
2.390474
2.3138537
2.2372336
2.3138537
2.390474
2.5437145
2.5437145
2.4670942
2.390474
2.390474
2.4670942
2.4670942
2.4670942
2.390474
2.3138537
2.3138537
2.2372336
2.2372336
2.3138537
2.3138537
2.3138537
2.2372336
2.390474
2.390474
2.390474
2.2372336
2.1606133
2.2372336
2.3138537
2.3138537
2.1606133
1.9307528
1.8541325
1.8541325
1.7775123
1.7008922
1.6242719
1.7008922
1.7775123
1.7775123
1.7775123
1.7775123
1.7775123
1.8541325
1.8541325
1.9307528
1.8541325
1.7775123
1.7008922
1.7008922
1.7008922
1.7775123
1.7775123
1.7775123
1.7008922
1.6242719
1.6242719
1.7008922
1.7775123
1.7008922
1.6242719
1.6242719
1.6242719
1.6242719
1.6242719
1.6242719
1.5476516
1.4710314
1.4710314
1.4710314
1.4710314
1.4710314
1.4710314
1.4710314
1.4710314
1.4710314
1.4710314
1.3944112
1.3944112
1.317791
1.317791
1.317791
1.317791
1.317791
1.3944112
1.3944112
1.3944112
1.2411708
1.0879303
1.0113102
1.0879303
1.1645505
1.2411708
1.2411708
1.1645505
1.0879303
1.0879303
1.0879303
1.0113102
1.0113102
0.9346899
0.9346899
1.0113102
1.0113102
1.0113102
1.0113102
1.0113102
1.0113102
1.0113102
1.0113102
1.0113102
1.0113102
0.9346899
0.85806966
0.85806966
0.9346899
1.0113102
1.0113102
1.0113102
0.9346899
0.85806966
0.78144956
0.78144956
0.78144956
0.78144956
0.78144956
0.78144956
0.78144956
0.7048292
0.7048292
0.78144956
0.7048292
0.6282091
0.6282091
0.6282091
0.5515888
0.5515888
0.47496867
0.47496867
0.5515888
0.7048292
0.78144956
0.78144956
0.7048292
0.7048292
0.7048292
0.7048292
0.7048292
0.5515888
0.47496867
0.39834833
0.39834833
0.32172823
0.32172823
0.39834833
0.5515888
0.6282091
0.5515888
0.47496867
0.32172823
0.32172823
0.47496867
0.5515888
0.5515888
0.5515888
0.7048292
0.85806966
0.9346899
0.9346899
0.85806966
0.78144956
0.6282091
0.39834833
0.39834833
0.47496867
0.6282091
0.6282091
0.47496867
0.32172823
0.32172823
0.32172823
0.39834833
0.32172823
0.24510789
0.32172823
0.39834833
0.47496867
0.39834833
0.24510789
0.24510789
0.24510789
0.16848779
0.16848779
0.09186745
0.09186745
-0.061372995
-0.1379931
-0.061372995
0.015247345
0.16848779
0.24510789
0.24510789
0.09186745
-0.1379931
-0.29123354
-0.29123354
-0.1379931
0.015247345
-0.061372995
-0.061372995
-0.061372995
0.015247345
0.09186745
0.16848779
0.24510789
0.24510789
0.16848779
0.09186745
0.09186745
0.015247345
-0.061372995
-0.1379931
-0.1379931
-0.061372995
-0.061372995
0.015247345
0.015247345
0.09186745
0.015247345
-0.061372995
-0.061372995
0.015247345
0.015247345
0.015247345
-0.061372995
-0.061372995
-0.061372995
-0.1379931
-0.2146132
-0.2146132
-0.1379931
-0.1379931
0.015247345
0.015247345
0.015247345
0.015247345
-0.061372995
0.015247345
0.015247345
-0.061372995
-0.061372995
-0.061372995
0.09186745
0.09186745
0.09186745
0.09186745
0.16848779
0.16848779
0.24510789
0.32172823
0.32172823
0.24510789
0.24510789
0.24510789
0.32172823
0.39834833
0.39834833
0.39834833
0.24510789
0.16848779
0.16848779
0.24510789
0.24510789
0.16848779
0.16848779
0.16848779
0.16848779
0.16848779
0.16848779
0.24510789
0.32172823
0.32172823
0.32172823
0.32172823
0.32172823
0.32172823
0.32172823
0.24510789
0.16848779
0.015247345
-0.061372995
-0.1379931
-0.1379931
-0.1379931
-0.1379931
-0.1379931
-0.1379931
-0.061372995
-0.061372995
-0.061372995
0.09186745
0.16848779
0.24510789
0.16848779
0.16848779
0.09186745
0.09186745
0.16848779
0.09186745
0.16848779
0.24510789
0.32172823
0.39834833
0.39834833
0.32172823
0.24510789
0.24510789
0.32172823
0.32172823
0.24510789
0.16848779
0.16848779
0.16848779
0.16848779
0.015247345
-0.061372995
-0.061372995
-0.061372995
-0.061372995
-0.061372995
-0.061372995
-0.1379931
-0.1379931
0.015247345
0.16848779
0.24510789
0.16848779
0.015247345
-0.061372995
-0.061372995
-0.061372995
0.015247345
0.015247345
0.015247345
0.09186745
0.16848779
0.24510789
0.24510789
0.16848779
0.16848779
0.09186745
0.015247345
-0.061372995
-0.1379931
-0.1379931
-0.061372995
-0.061372995
-0.061372995
0.015247345
0.09186745
0.16848779
0.16848779
0.16848779
0.24510789
0.24510789
0.09186745
-0.061372995
-0.1379931
-0.2146132
-0.2146132
-0.2146132
-0.29123354
-0.29123354
-0.2146132
-0.2146132
-0.29123354
-0.36785388
-0.36785388
-0.29123354
-0.2146132
-0.2146132
-0.2146132
-0.29123354
-0.29123354
-0.29123354
-0.29123354
-0.29123354
-0.2146132
-0.061372995
0.09186745
0.24510789
0.32172823
0.24510789
0.24510789
0.24510789
0.24510789
0.24510789
0.32172823
0.32172823
0.32172823
0.32172823
0.32172823
0.32172823
0.39834833
0.47496867
0.5515888
0.5515888
0.5515888
0.5515888
0.6282091
0.5515888
0.47496867
0.39834833
0.39834833
0.47496867
0.47496867
0.5515888
0.6282091
0.6282091
0.6282091
0.5515888
0.5515888
0.47496867
0.39834833
0.39834833
0.39834833
0.39834833
0.32172823
0.32172823
0.32172823
0.32172823
0.32172823
0.32172823
0.24510789
0.24510789
0.32172823
0.39834833
0.5515888
0.5515888
0.47496867
0.47496867
0.47496867
0.5515888
0.6282091
0.5515888
0.47496867
0.39834833
0.47496867
0.5515888
0.6282091
0.5515888
0.47496867
0.39834833
0.47496867
0.5515888
0.6282091
0.47496867
0.24510789
0.16848779
0.24510789
0.32172823
0.39834833
0.39834833
0.39834833
0.32172823
0.32172823
0.47496867
0.5515888
0.6282091
0.7048292
0.7048292
0.7048292
0.7048292
0.6282091
0.5515888
0.5515888
0.6282091
0.6282091
0.6282091
0.5515888
0.5515888
0.5515888
0.7048292
0.78144956
0.7048292
0.6282091
0.6282091
0.6282091
0.6282091
0.5515888
0.47496867
0.47496867
0.47496867
0.5515888
0.6282091
0.6282091
0.6282091
0.6282091
0.5515888
0.5515888
0.5515888
0.47496867
0.47496867
0.47496867
0.47496867
0.39834833
0.39834833
0.39834833
0.47496867
0.47496867
0.39834833
0.32172823
0.32172823
0.32172823
0.32172823
0.32172823
0.32172823
0.24510789
0.09186745
0.09186745
0.16848779
0.24510789
0.39834833
0.39834833
0.39834833
0.39834833
0.39834833
0.39834833
0.32172823
0.39834833
0.47496867
0.47496867
0.47496867
0.32172823
0.32172823
0.39834833
0.47496867
0.5515888
0.6282091
0.5515888
0.5515888
0.47496867
0.47496867
0.5515888
0.6282091
0.7048292
0.78144956
0.85806966
0.85806966
0.78144956
0.7048292
0.5515888
0.5515888
0.5515888
0.6282091
0.6282091
0.5515888
0.47496867
0.47496867
0.47496867
0.5515888
0.47496867
0.47496867
0.39834833
0.39834833
0.47496867
0.47496867
0.47496867
0.39834833
0.39834833
0.39834833
0.39834833
0.39834833
0.39834833
0.39834833
0.47496867
0.47496867
0.5515888
0.47496867
0.39834833
0.39834833
0.39834833
0.39834833
0.47496867
0.5515888
0.6282091
0.6282091
0.6282091
0.6282091
0.6282091
0.6282091
0.6282091
0.6282091
0.5515888
0.5515888
0.5515888
0.47496867
0.47496867
0.47496867
0.47496867
0.47496867
0.47496867
0.39834833
0.39834833
0.47496867
0.5515888
0.5515888
0.47496867
0.39834833
0.32172823
0.32172823
0.47496867
0.6282091
0.85806966
0.85806966
0.78144956
0.7048292
0.78144956
0.85806966
0.85806966
0.85806966
0.78144956
0.78144956
0.7048292
0.6282091
0.6282091
0.7048292
0.85806966
0.9346899
0.9346899
1.0113102
1.0113102
1.0113102
1.0113102
1.0113102
1.0113102
1.0113102
1.0113102
1.0113102
0.9346899
0.85806966
0.85806966
0.85806966
0.85806966
0.78144956
0.78144956
0.78144956
0.85806966
0.85806966
0.9346899
0.85806966
0.85806966
0.78144956
0.85806966
1.0113102
1.0879303
1.1645505
1.1645505
1.1645505
1.1645505
1.2411708
1.317791
1.1645505
0.85806966
0.6282091
0.47496867
0.47496867
0.6282091
0.7048292
0.7048292
0.5515888
0.39834833
0.32172823
0.24510789
0.24510789
0.39834833
0.5515888
0.6282091
0.6282091
0.6282091
0.6282091
0.6282091
0.6282091
0.7048292
0.78144956
0.85806966
0.9346899
0.9346899
1.0879303
1.1645505
1.2411708
1.2411708
1.2411708
1.2411708
1.0879303
0.9346899
0.78144956
0.78144956
0.85806966
0.85806966
0.85806966
0.85806966
0.85806966
0.85806966
0.7048292
0.6282091
0.6282091
0.6282091
0.6282091
0.6282091
0.5515888
0.7048292
0.85806966
0.85806966
0.9346899
0.9346899
0.9346899
0.9346899
1.0113102
1.1645505
1.1645505
1.0879303
1.0113102
1.0113102
1.0879303
1.1645505
1.317791
1.317791
1.2411708
1.1645505
1.2411708
1.317791
1.3944112
1.317791
1.2411708
1.317791
1.4710314
1.5476516
1.4710314
1.3944112
1.317791
1.2411708
1.2411708
1.2411708
1.1645505
1.0879303
1.0113102
1.0879303
1.2411708
1.317791
1.317791
1.2411708
1.2411708
1.317791
1.3944112
1.3944112
1.317791
1.2411708
1.2411708
1.1645505
1.1645505
1.2411708
1.2411708
1.2411708
1.317791
1.4710314
1.4710314
1.5476516
1.4710314
1.4710314
1.5476516
1.6242719
1.6242719
1.6242719
1.6242719
1.6242719
1.6242719
1.5476516
1.3944112
1.317791
1.317791
1.2411708
1.2411708
1.2411708
1.317791
1.4710314
1.5476516
1.4710314
1.3944112
1.2411708
1.1645505
1.2411708
1.2411708
1.317791
1.3944112
1.3944112
1.3944112
1.4710314
1.4710314
1.4710314
1.3944112
1.3944112
1.317791
1.2411708
1.317791
1.317791
1.317791
1.2411708
1.1645505
1.2411708
1.4710314
1.5476516
1.5476516
1.4710314
1.317791
1.317791
1.317791
1.3944112
1.4710314
1.4710314
1.5476516
1.4710314
1.3944112
1.2411708
1.2411708
1.317791
1.317791
1.317791
1.317791
1.2411708
1.2411708
1.317791
1.4710314
1.5476516
1.4710314
1.3944112
1.3944112
1.3944112
1.4710314
1.3944112
1.317791
1.2411708
1.2411708
1.2411708
1.2411708
1.1645505
1.1645505
1.1645505
1.2411708
1.2411708
1.317791
1.317791
1.317791
1.317791
1.2411708
1.1645505
1.1645505
1.2411708
1.317791
1.317791
1.317791
1.2411708
1.2411708
1.2411708
1.1645505
1.0113102
0.9346899
0.9346899
0.9346899
0.9346899
0.85806966
0.7048292
0.7048292
0.78144956
0.9346899
1.0113102
0.9346899
0.85806966
0.78144956
0.85806966
0.9346899
1.0879303
1.0879303
1.0113102
0.9346899
1.0113102
1.1645505
1.2411708
1.2411708
1.1645505
1.0113102
0.78144956
0.7048292
0.85806966
1.0879303
1.0879303
0.9346899
0.9346899
1.0113102
1.0113102
0.9346899
0.85806966
0.85806966
0.9346899
1.0879303
1.0879303
1.0113102
0.85806966
0.78144956
0.78144956
0.78144956
0.7048292
0.6282091
0.47496867
0.39834833
0.39834833
0.39834833
0.39834833
0.32172823
0.09186745
-0.1379931
-0.2146132
-0.1379931
-0.061372995
0.015247345
0.09186745
0.09186745
0.09186745
0.015247345
-0.061372995
-0.061372995
0.015247345
0.09186745
0.16848779
0.16848779
0.16848779
0.015247345
-0.061372995
-0.061372995
-0.061372995
-0.1379931
-0.2146132
-0.2146132
-0.1379931
-0.1379931
-0.29123354
-0.36785388
-0.44447398
-0.36785388
-0.29123354
-0.061372995
0.09186745
0.16848779
0.16848779
0.24510789
0.16848779
0.015247345
-0.1379931
-0.29123354
-0.36785388
-0.44447398
-0.44447398
-0.44447398
-0.44447398
-0.5210941
-0.5210941
-0.5210941
-0.5210941
-0.5977144
-0.67433476
-0.67433476
-0.5977144
-0.5210941
-0.5210941
-0.5977144
-0.5977144
-0.44447398
-0.44447398
-0.5210941
-0.5210941
-0.36785388
-0.2146132
-0.061372995
-0.1379931
-0.29123354
-0.5210941
-0.82757497
-0.98081565
-0.9041953
-0.67433476
-0.5210941
-0.5210941
-0.5210941
-0.5210941
-0.44447398
-0.44447398
-0.36785388
-0.29123354
-0.36785388
-0.44447398
-0.44447398
-0.36785388
-0.29123354
-0.2146132
-0.2146132
-0.36785388
-0.36785388
-0.36785388
-0.2146132
0.015247345
0.09186745
0.09186745
-0.061372995
-0.1379931
-0.29123354
-0.29123354
-0.2146132
-0.1379931
-0.061372995
-0.1379931
-0.29123354
-0.36785388
-0.5210941
-0.5210941
-0.5210941
-0.44447398
-0.29123354
-0.29123354
-0.2146132
-0.2146132
-0.2146132
-0.2146132
-0.2146132
-0.1379931
-0.1379931
-0.1379931
-0.2146132
-0.29123354
-0.36785388
-0.36785388
-0.44447398
-0.44447398
-0.36785388
-0.29123354
-0.29123354
-0.29123354
-0.29123354
-0.1379931
-0.061372995
-0.061372995
-0.1379931
-0.29123354
-0.44447398
-0.44447398
-0.29123354
-0.2146132
-0.2146132
-0.1379931
0.015247345
0.09186745
0.015247345
-0.061372995
-0.061372995
-0.061372995
0.015247345
0.015247345
0.015247345
0.015247345
-0.061372995
-0.1379931
-0.1379931
0.09186745
0.16848779
0.24510789
0.16848779
0.09186745
0.09186745
0.16848779
0.24510789
0.24510789
0.24510789
0.16848779
0.09186745
0.015247345
0.015247345
0.015247345
0.015247345
0.015247345
0.09186745
0.09186745
0.16848779
0.015247345
-0.061372995
-0.061372995
0.015247345
0.015247345
0.015247345
0.015247345
0.015247345
-0.061372995
-0.061372995
-0.061372995
-0.061372995
0.015247345
0.015247345
-0.061372995
-0.1379931
-0.1379931
-0.2146132
-0.29123354
-0.29123354
-0.29123354
-0.1379931
0.015247345
0.015247345
-0.061372995
-0.1379931
-0.1379931
-0.1379931
-0.1379931
-0.061372995
0.09186745
0.09186745
0.09186745
0.015247345
0.015247345
0.09186745
0.015247345
0.015247345
0.015247345
0.09186745
0.16848779
0.24510789
0.39834833
0.47496867
0.32172823
0.16848779
0.24510789
0.39834833
0.47496867
0.39834833
0.24510789
0.24510789
0.32172823
0.32172823
0.32172823
0.32172823
0.47496867
0.47496867
0.47496867
0.39834833
0.5515888
0.78144956
0.85806966
0.78144956
0.7048292
0.6282091
0.6282091
0.7048292
0.78144956
0.78144956
0.85806966
0.85806966
0.78144956
0.78144956
0.85806966
0.9346899
0.85806966
0.78144956
0.78144956
0.78144956
0.78144956
0.78144956
0.78144956
0.78144956
0.78144956
0.78144956
0.78144956
0.85806966
0.85806966
0.9346899
0.9346899
0.9346899
0.85806966
1.0113102
1.1645505
1.2411708
1.317791
1.2411708
1.1645505
1.1645505
1.2411708
1.4710314
1.5476516
1.3944112
1.317791
1.2411708
1.317791
1.3944112
1.3944112
1.3944112
1.3944112
1.317791
1.317791
1.3944112
1.3944112
1.4710314
1.4710314
1.4710314
1.4710314
1.3944112
1.3944112
1.5476516
1.7008922
1.8541325
1.8541325
1.7775123
1.7008922
1.7008922
1.7008922
1.7775123
1.7775123
1.8541325
1.9307528
2.0073729
2.0839932
2.1606133
2.1606133
2.1606133
2.0839932
2.1606133
2.2372336
2.2372336
2.2372336
2.3138537
2.3138537
2.2372336
2.0839932
2.0073729
2.1606133
2.3138537
2.3138537
2.2372336
2.1606133
2.0839932
2.0073729
1.9307528
2.0073729
2.1606133
2.2372336
2.1606133
2.0839932
1.9307528
1.7775123
1.7775123
1.8541325
1.8541325
1.8541325
1.8541325
1.9307528
1.9307528
1.8541325
1.7775123
1.7775123
1.8541325
1.8541325
1.8541325
1.7775123
1.7775123
1.7775123
1.8541325
1.8541325
1.8541325
1.7775123
1.7008922
1.7008922
1.7008922
1.7008922
1.6242719
1.6242719
1.6242719
1.6242719
1.7008922
1.8541325
1.9307528
1.8541325
1.7008922
1.6242719
1.5476516
1.6242719
1.6242719
1.6242719
1.5476516
1.5476516
1.6242719
1.7008922
1.7775123
1.8541325
1.9307528
1.9307528
1.7775123
1.5476516
1.3944112
1.317791
1.317791
1.317791
1.2411708
1.2411708
1.317791
1.3944112
1.3944112
1.317791
1.317791
1.317791
1.317791
1.1645505
1.0879303
1.0879303
1.0113102
0.9346899
1.0113102
1.0879303
1.0879303
1.0113102
0.9346899
1.0113102
1.0879303
1.0879303
1.0113102
0.85806966
0.78144956
0.7048292
0.7048292
0.78144956
0.85806966
0.85806966
0.78144956
0.7048292
0.6282091
0.5515888
0.5515888
0.47496867
0.39834833
0.32172823
0.32172823
0.32172823
0.32172823
0.32172823
0.24510789
0.09186745
-0.061372995
-0.061372995
0.015247345
0.09186745
0.16848779
0.09186745
0.015247345
-0.2146132
-0.29123354
-0.29123354
-0.29123354
-0.2146132
-0.1379931
-0.2146132
-0.36785388
-0.5977144
-0.7509546
-0.67433476
-0.5210941
-0.44447398
-0.44447398
-0.44447398
-0.5210941
-0.5977144
-0.5977144
-0.5210941
-0.44447398
-0.36785388
-0.36785388
-0.44447398
-0.44447398
-0.44447398
-0.44447398
-0.36785388
-0.36785388
-0.44447398
-0.36785388
-0.29123354
-0.44447398
-0.5977144
-0.67433476
-0.67433476
-0.67433476
-0.7509546
-0.82757497
-0.9041953
-0.9041953
-1.0574355
-1.2106762
-1.2106762
-1.1340559
-1.0574355
-1.0574355
-1.0574355
-1.1340559
-1.1340559
-1.1340559
-1.2106762
-1.2106762
-1.2106762
-1.2106762
-1.2106762
-1.2106762
-1.2106762
-1.2106762
-1.1340559
-1.1340559
-1.1340559
-1.1340559
-1.1340559
-1.2106762
-1.2106762
-1.2106762
-1.0574355
-0.98081565
-0.9041953
-0.9041953
-0.9041953
-0.98081565
-0.98081565
-0.98081565
-1.2106762
-1.3639164
-1.4405367
-1.3639164
-1.2872965
-1.2872965
-1.3639164
-1.4405367
-1.5171571
-1.4405367
-1.3639164
-1.2872965
-1.3639164
-1.4405367
-1.4405367
-1.4405367
-1.4405367
-1.4405367
-1.4405367
-1.3639164
-1.2872965
-1.3639164
-1.3639164
-1.3639164
-1.4405367
-1.4405367
-1.4405367
-1.5171571
-1.5171571
-1.4405367
-1.2872965
-1.2872965
-1.2872965
-1.2872965
-1.3639164
-1.3639164
-1.4405367
-1.4405367
-1.5171571
-1.5171571
-1.5937772
-1.5937772
-1.6703978
-1.6703978
-1.5937772
-1.6703978
-1.5937772
-1.5937772
-1.5171571
-1.5171571
-1.5171571
-1.5937772
-1.7470174
-1.823638
-1.9002581
-1.823638
-1.7470174
-1.6703978
-1.6703978
-1.6703978
-1.7470174
-1.7470174
-1.7470174
-1.6703978
-1.5937772
-1.3639164
-1.2106762
-1.2106762
-1.2106762
-1.3639164
-1.4405367
-1.4405367
-1.4405367
-1.3639164
-1.3639164
-1.4405367
-1.5171571
-1.5171571
-1.4405367
-1.4405367
-1.3639164
-1.3639164
-1.3639164
-1.3639164
-1.2872965
-1.2872965
-1.3639164
-1.3639164
-1.4405367
-1.3639164
-1.1340559
-0.98081565
-0.98081565
-1.0574355
-1.1340559
-1.1340559
-1.0574355
-1.0574355
-1.0574355
-1.1340559
-1.1340559
-0.98081565
-0.9041953
-0.82757497
-0.82757497
-0.7509546
-0.67433476
-0.67433476
-0.67433476
-0.5977144
-0.5210941
-0.5210941
-0.5210941
-0.5210941
-0.5210941
-0.5210941
-0.44447398
-0.36785388
-0.36785388
-0.44447398
-0.44447398
-0.44447398
-0.29123354
-0.2146132
-0.2146132
-0.2146132
-0.29123354
-0.29123354
-0.29123354
-0.29123354
-0.29123354
-0.2146132
-0.1379931
-0.061372995
-0.1379931
-0.1379931
-0.2146132
-0.1379931
-0.061372995
-0.1379931
-0.2146132
-0.1379931
-0.1379931
-0.2146132
-0.29123354
-0.29123354
-0.2146132
-0.2146132
-0.29123354
-0.36785388
-0.44447398
-0.5210941
-0.44447398
-0.36785388
-0.29123354
-0.2146132
-0.1379931
-0.2146132
-0.2146132
-0.2146132
-0.2146132
-0.1379931
-0.1379931
-0.061372995
0.015247345
0.015247345
-0.061372995
-0.061372995
-0.061372995
0.015247345
0.09186745
0.16848779
0.09186745
0.16848779
0.24510789
0.24510789
0.09186745
-0.061372995
0.09186745
0.32172823
0.5515888
0.5515888
0.47496867
0.39834833
0.39834833
0.5515888
0.6282091
0.47496867
0.32172823
0.24510789
0.39834833
0.5515888
0.5515888
0.47496867
0.39834833
0.39834833
0.39834833
0.39834833
0.32172823
0.32172823
0.39834833
0.47496867
0.5515888
0.6282091
0.5515888
0.39834833
0.32172823
0.32172823
0.39834833
0.5515888
0.6282091
0.6282091
0.5515888
0.5515888
0.5515888
0.5515888
0.47496867
0.47496867
0.5515888
0.6282091
0.6282091
0.6282091
0.6282091
0.7048292
0.7048292
0.7048292
0.78144956
0.85806966
0.85806966
0.9346899
1.0113102
1.0113102
0.9346899
0.9346899
1.0113102
1.0113102
1.0113102
0.9346899
0.9346899
0.85806966
0.78144956
0.78144956
0.85806966
0.9346899
0.9346899
0.9346899
1.0113102
1.0113102
1.0113102
1.0113102
0.9346899
1.0113102
1.0113102
1.0879303
1.0879303
1.0879303
1.0879303
1.0879303
1.0879303
1.0113102
1.0113102
1.1645505
1.2411708
1.317791
1.2411708
1.2411708
1.317791
1.3944112
1.3944112
1.3944112
1.3944112
1.3944112
1.2411708
1.0879303
1.0879303
1.2411708
1.3944112
1.3944112
1.4710314
1.5476516
1.6242719
1.5476516
1.3944112
1.317791
1.3944112
1.5476516
1.6242719
1.6242719
1.6242719
1.5476516
1.6242719
1.7008922
1.7008922
1.7775123
1.7008922
1.6242719
1.5476516
1.5476516
1.6242719
1.7775123
1.8541325
1.9307528
2.0073729
2.0073729
1.9307528
1.9307528
2.0073729
2.0073729
1.9307528
1.7775123
1.7775123
1.8541325
2.0073729
2.1606133
2.2372336
2.1606133
2.1606133
2.2372336
2.2372336
2.3138537
2.3138537
2.3138537
2.2372336
2.2372336
2.2372336
2.2372336
2.2372336
2.2372336
2.2372336
2.2372336
2.2372336
2.1606133
2.1606133
2.2372336
2.3138537
2.3138537
2.2372336
2.0073729
2.0073729
2.1606133
2.3138537
2.3138537
2.1606133
2.0839932
2.1606133
2.3138537
2.390474
2.390474
2.390474
2.390474
2.5437145
2.696955
2.6203346
2.5437145
2.390474
2.3138537
2.2372336
2.3138537
2.2372336
2.2372336
2.1606133
2.1606133
2.0839932
2.0073729
2.0073729
2.0839932
2.1606133
2.2372336
2.2372336
2.2372336
2.2372336
2.2372336
2.2372336
2.1606133
2.0839932
2.0073729
2.0839932
2.1606133
2.2372336
2.1606133
2.0073729
1.8541325
1.7775123
1.7775123
1.8541325
1.8541325
1.8541325
1.7775123
1.7008922
1.5476516
1.5476516
1.5476516
1.5476516
1.5476516
1.5476516
1.5476516
1.4710314
1.3944112
1.317791
1.2411708
1.2411708
1.2411708
1.1645505
1.0879303
1.0879303
1.0879303
1.0113102
0.85806966
0.7048292
0.5515888
0.47496867
0.32172823
0.39834833
0.47496867
0.39834833
0.32172823
0.24510789
0.24510789
0.24510789
0.09186745
-0.061372995
-0.2146132
-0.2146132
-0.2146132
-0.1379931
-0.1379931
-0.1379931
-0.2146132
-0.29123354
-0.36785388
-0.29123354
-0.2146132
-0.29123354
-0.36785388
-0.44447398
-0.5977144
-0.67433476
-0.7509546
-0.82757497
-0.82757497
-0.9041953
-0.9041953
-1.0574355
-1.1340559
-1.2872965
-1.3639164
-1.4405367
-1.4405367
-1.4405367
-1.5171571
-1.5171571
-1.5171571
-1.5171571
-1.6703978
-1.7470174
-1.823638
-1.7470174
-1.7470174
-1.823638
-1.9002581
-1.9768786
-1.9768786
-1.823638
-1.6703978
-1.6703978
-1.6703978
-1.6703978
-1.6703978
-1.5937772
-1.5937772
-1.5937772
-1.5937772
-1.6703978
-1.6703978
-1.6703978
-1.5937772
-1.4405367
-1.4405367
-1.4405367
-1.5171571
-1.5937772
-1.5937772
-1.5171571
-1.5171571
-1.5171571
-1.5171571
-1.4405367
-1.3639164
-1.2872965
-1.2872965
-1.2872965
-1.1340559
-0.98081565
-0.9041953
-0.98081565
-1.1340559
-1.1340559
-1.0574355
-0.9041953
-0.82757497
-0.7509546
-0.7509546
-0.67433476
-0.5977144
-0.44447398
-0.36785388
-0.29123354
-0.2146132
-0.1379931
-0.061372995
0.015247345
0.015247345
0.09186745
0.16848779
0.24510789
0.32172823
0.47496867
0.6282091
0.7048292
0.78144956
0.85806966
0.9346899
1.0113102
1.0113102
1.0113102
1.0879303
1.0879303
1.1645505
1.1645505
1.2411708
1.317791
1.3944112
1.4710314
1.5476516
1.7008922
1.8541325
1.7775123
1.7008922
1.7775123
1.9307528
2.2372336
2.4670942
2.5437145
2.5437145
2.6203346
2.773575
2.9268155
3.0034359
3.0034359
2.9268155
2.9268155
3.0034359
3.2332964
3.4631572
3.6163974
3.6930177
3.6930177
3.6930177
3.6930177
3.769638
3.9994986
4.229359
4.3826
4.53584
4.61246
4.765701
4.842321
4.842321
4.765701
4.765701
4.842321
4.842321
4.842321
4.842321
4.842321
4.842321
4.9189415
4.9955616
5.0721817
5.302042
5.531903
5.6085234
5.6085234
5.6085234
5.6085234
5.6085234
5.6085234
5.6085234
5.6085234
5.6851435
5.7617636
5.915004
6.144865
6.2981052
6.2981052
6.2981052
6.221485
6.144865
6.144865
6.144865
6.144865
6.0682445
5.991624
6.0682445
6.221485
6.3747253
6.3747253
6.2981052
6.3747253
6.4513454
6.4513454
6.4513454
6.4513454
6.5279655
6.604586
6.604586
6.681206
6.7578263
6.7578263
6.604586
6.604586
6.604586
6.604586
6.604586
6.604586
6.681206
6.7578263
6.9110665
6.987687
6.987687
6.9110665
6.7578263
6.681206
6.604586
6.5279655
6.3747253
6.221485
6.221485
6.3747253
6.604586
6.604586
6.604586
6.5279655
6.604586
6.604586
6.604586
6.4513454
6.3747253
6.221485
6.221485
6.221485
6.221485
6.221485
6.2981052
6.2981052
6.2981052
6.3747253
6.3747253
6.2981052
6.2981052
6.2981052
6.3747253
6.4513454
6.5279655
6.4513454
6.2981052
6.2981052
6.2981052
6.221485
6.221485
6.144865
6.0682445
5.991624
5.991624
5.991624
5.991624
6.0682445
5.991624
5.8383837
5.6851435
5.6085234
5.6085234
5.6085234
5.6085234
5.6851435
5.7617636
5.6851435
5.6085234
5.531903
5.455283
5.3786626
5.225422
5.148802
5.0721817
5.0721817
4.9955616
4.9189415
4.842321
4.765701
4.765701
4.68908
4.68908
4.61246
4.68908
4.765701
4.9189415
4.842321
4.61246
4.3059793
4.152739
3.9994986
3.8462582
3.6930177
3.6930177
3.8462582
3.8462582
3.9228783
3.9228783
3.8462582
3.769638
3.769638
3.8462582
3.8462582
3.6163974
3.4631572
3.4631572
3.4631572
3.3865368
3.2332964
3.1566763
3.080056
2.9268155
2.773575
2.8501954
2.8501954
2.773575
2.6203346
2.5437145
2.4670942
2.5437145
2.4670942
2.4670942
2.390474
2.390474
2.390474
2.3138537
2.2372336
2.3138537
2.390474
2.390474
2.3138537
2.3138537
2.390474
2.5437145
2.5437145
2.4670942
2.2372336
2.0073729
1.8541325
1.7008922
1.7008922
1.8541325
1.9307528
1.8541325
1.7008922
1.5476516
1.3944112
1.317791
1.2411708
1.2411708
1.317791
1.3944112
1.317791
1.2411708
1.2411708
1.2411708
1.317791
1.2411708
1.2411708
1.2411708
1.2411708
1.0113102
0.78144956
0.6282091
0.5515888
0.5515888
0.39834833
0.32172823
0.24510789
0.24510789
0.24510789
0.24510789
0.16848779
0.09186745
0.015247345
0.015247345
0.015247345
-0.061372995
-0.061372995
-0.1379931
-0.2146132
-0.36785388
-0.5210941
-0.5210941
-0.5210941
-0.5210941
-0.5210941
-0.5977144
-0.5210941
-0.44447398
-0.29123354
-0.44447398
-0.67433476
-0.82757497
-0.7509546
-0.67433476
-0.5977144
-0.5977144
-0.67433476
-0.67433476
-0.67433476
-0.7509546
-0.82757497
-0.82757497
-0.82757497
-0.82757497
-0.67433476
-0.67433476
-0.7509546
-0.82757497
-0.9041953
-0.82757497
-0.7509546
-0.82757497
-0.9041953
-1.0574355
-1.0574355
-0.9041953
-0.9041953
-0.82757497
-0.9041953
-0.9041953
-0.82757497
-0.82757497
-0.9041953
-0.98081565
-0.98081565
-0.9041953
-0.82757497
-0.7509546
-0.82757497
-0.9041953
-0.9041953
-0.82757497
-0.82757497
-0.7509546
-0.7509546
-0.7509546
-0.7509546
-0.7509546
-0.7509546
-0.7509546
-0.82757497
-0.82757497
-0.9041953
-0.82757497
-0.67433476
-0.5210941
-0.44447398
-0.5977144
-0.67433476
-0.67433476
-0.5210941
-0.36785388
-0.2146132
-0.2146132
-0.1379931
-0.1379931
-0.061372995
-0.061372995
-0.1379931
-0.2146132
-0.2146132
-0.2146132
-0.1379931
0.015247345
0.16848779
0.32172823
0.39834833
0.39834833
0.32172823
0.32172823
0.5515888
0.7048292
0.7048292
0.6282091
0.5515888
0.5515888
0.5515888
0.5515888
0.5515888
0.7048292
0.85806966
0.9346899
0.9346899
0.9346899
0.9346899
1.0113102
1.0113102
1.0879303
1.1645505
1.2411708
1.3944112
1.3944112
1.3944112
1.317791
1.3944112
1.5476516
1.6242719
1.7008922
1.7008922
1.6242719
1.7008922
1.7775123
1.7008922
1.7008922
1.7008922
1.7008922
1.7775123
1.8541325
2.0073729
2.0839932
2.1606133
2.0839932
2.0073729
2.0073729
2.0073729
2.0073729
2.0073729
2.0839932
2.2372336
2.390474
2.390474
2.3138537
2.3138537
2.390474
2.390474
2.2372336
2.1606133
2.2372336
2.3138537
2.390474
2.4670942
2.3138537
2.1606133
2.1606133
2.2372336
2.390474
2.4670942
2.390474
2.390474
2.390474
2.4670942
2.4670942
2.5437145
2.5437145
2.6203346
2.773575
2.8501954
2.9268155
2.9268155
2.8501954
2.773575
2.773575
2.8501954
2.9268155
3.0034359
2.8501954
2.8501954
2.8501954
2.773575
2.773575
2.8501954
2.9268155
3.080056
3.080056
3.080056
3.080056
3.0034359
3.080056
3.080056
2.9268155
2.773575
2.696955
2.773575
2.8501954
2.8501954
2.9268155
3.0034359
2.9268155
2.9268155
3.0034359
3.1566763
3.4631572
3.5397773
3.5397773
3.3865368
3.2332964
3.1566763
3.080056
3.080056
3.0034359
2.9268155
2.8501954
2.8501954
2.8501954
2.9268155
2.9268155
2.9268155
2.773575
2.773575
2.696955
2.696955
2.6203346
2.5437145
2.4670942
2.390474
2.390474
2.5437145
2.5437145
2.4670942
2.3138537
2.2372336
2.2372336
2.390474
2.4670942
2.390474
2.3138537
2.2372336
2.2372336
2.2372336
2.1606133
2.1606133
2.1606133
2.0839932
1.9307528
1.7775123
1.7008922
1.7008922
1.7775123
1.7775123
1.7008922
1.5476516
1.3944112
1.3944112
1.5476516
1.6242719
1.5476516
1.4710314
1.4710314
1.4710314
1.4710314
1.3944112
1.317791
1.2411708
1.1645505
1.1645505
1.2411708
1.2411708
1.2411708
1.2411708
1.2411708
1.1645505
1.1645505
1.1645505
1.317791
1.3944112
1.4710314
1.3944112
1.317791
1.2411708
1.1645505
1.1645505
1.1645505
1.1645505
1.1645505
1.1645505
1.0879303
1.0113102
0.85806966
0.85806966
0.85806966
0.78144956
0.78144956
0.78144956
0.78144956
0.85806966
0.78144956
0.78144956
0.7048292
0.5515888
0.47496867
0.39834833
0.39834833
0.39834833
0.32172823
0.24510789
0.16848779
0.16848779
0.16848779
0.09186745
0.015247345
-0.061372995
-0.061372995
-0.061372995
-0.061372995
0.015247345
0.015247345
-0.061372995
-0.1379931
-0.2146132
-0.29123354
-0.36785388
-0.44447398
-0.5210941
-0.5977144
-0.67433476
-0.67433476
-0.5977144
-0.5977144
-0.5210941
-0.5210941
-0.5977144
-0.7509546
-0.9041953
-1.0574355
-1.0574355
-1.0574355
-1.0574355
-0.98081565
-0.9041953
-0.9041953
-0.98081565
-1.0574355
-1.0574355
-0.98081565
-0.9041953
-0.9041953
-0.9041953
-0.9041953
-0.98081565
-0.98081565
-0.98081565
-0.98081565
-0.98081565
-0.98081565
-0.98081565
-0.9041953
-0.9041953
-0.98081565
-1.2106762
-1.2106762
-1.1340559
-1.0574355
-1.0574355
-1.0574355
-1.0574355
-1.0574355
-1.1340559
-1.2106762
-1.2872965
-1.2872965
-1.2106762
-1.0574355
-0.98081565
-1.0574355
-1.2106762
-1.2872965
-1.2872965
-1.2106762
-1.2872965
-1.3639164
-1.5171571
-1.5171571
-1.5171571
-1.5171571
-1.4405367
-1.2872965
-1.2106762
-1.2106762
-1.2106762
-1.2106762
-1.2106762
-1.1340559
-1.2872965
-1.2872965
-1.1340559
-0.9041953
-0.82757497
-0.82757497
-0.82757497
-0.7509546
-0.5977144
-0.5977144
-0.67433476
-0.7509546
-0.7509546
-0.7509546
-0.67433476
-0.67433476
-0.67433476
-0.7509546
-0.7509546
-0.7509546
-0.67433476
-0.5210941
-0.5210941
-0.5977144
-0.67433476
-0.67433476
-0.44447398
-0.2146132
-0.061372995
-0.1379931
-0.2146132
-0.1379931
-0.061372995
-0.061372995
0.015247345
0.015247345
-0.061372995
-0.061372995
0.24510789
0.47496867
0.5515888
0.5515888
0.6282091
0.78144956
0.85806966
0.85806966
0.85806966
0.85806966
0.9346899
1.0113102
1.0879303
1.1645505
1.1645505
1.0879303
1.0879303
1.0879303
1.1645505
1.2411708
1.317791
1.4710314
1.5476516
1.4710314
1.3944112
1.3944112
1.4710314
1.6242719
1.7008922
1.8541325
1.9307528
2.0839932
2.0839932
1.8541325
1.4710314
1.6242719
2.0839932
2.4670942
2.5437145
2.390474
2.390474
2.6203346
2.8501954
2.9268155
2.773575
2.696955
2.6203346
2.5437145
2.773575
3.4631572
4.076119
4.076119
3.5397773
3.1566763
3.3099167
3.769638
3.9994986
3.9228783
3.8462582
3.8462582
3.9228783
4.076119
4.152739
4.076119
3.9228783
4.076119
4.45922
4.765701
4.765701
4.45922
4.3059793
4.45922
4.765701
4.9955616
5.0721817
5.148802
5.225422
5.302042
5.148802
4.9955616
5.0721817
5.225422
5.455283
5.531903
5.455283
5.225422
5.148802
5.302042
5.531903
5.6851435
5.7617636
5.991624
6.681206
7.140928
6.7578263
6.0682445
5.7617636
5.991624
6.4513454
6.604586
6.3747253
6.144865
6.221485
6.604586
6.9110665
6.9110665
6.9110665
7.064307
7.2175474
7.2175474
7.064307
6.987687
6.987687
6.9110665
6.8344464
6.8344464
6.987687
7.064307
7.140928
7.140928
7.140928
7.140928
7.064307
7.2175474
7.4474087
7.524029
7.370788
7.140928
7.140928
7.294168
7.524029
7.600649
7.524029
7.600649
7.6772685
7.6772685
7.600649
7.600649
7.600649
7.600649
7.600649
7.600649
7.6772685
7.7538896
7.7538896
7.6772685
7.6772685
7.6772685
7.524029
7.370788
7.370788
7.4474087
7.600649
7.600649
7.524029
7.4474087
7.4474087
7.4474087
7.524029
7.600649
7.6772685
7.6772685
7.4474087
7.294168
7.2175474
7.140928
7.064307
6.9110665
6.987687
7.064307
7.064307
6.987687
7.064307
7.140928
7.140928
7.064307
6.987687
6.987687
7.064307
7.140928
7.140928
7.140928
7.140928
7.2175474
7.2175474
7.140928
7.064307
6.987687
6.987687
6.987687
6.987687
6.987687
7.064307
7.064307
7.140928
7.140928
7.064307
6.987687
6.987687
7.064307
7.140928
7.2175474
7.2175474
7.140928
7.064307
6.987687
6.987687
7.064307
7.064307
7.064307
7.064307
7.140928
7.294168
7.524029
7.6772685
7.6772685
7.6772685
7.7538896
7.98375
8.29023
8.443471
8.366851
8.136991
7.98375
8.136991
8.443471
8.520092
8.366851
8.29023
8.443471
8.673332
8.9031925
8.979813
8.979813
8.979813
8.9031925
8.9031925
8.9031925
8.9031925
8.9031925
8.9031925
8.826572
8.749952
9.056433
9.6693945
9.975876
9.439533
8.826572
8.979813
9.6693945
9.975876
9.746016
9.592774
9.822636
10.358976
10.742077
10.742077
10.512217
10.358976
10.282356
10.282356
10.358976
10.588837
10.665457
10.588837
10.665457
10.971939
11.125179
11.048559
10.818697
10.895319
11.201799
11.35504
11.35504
11.43166
11.5849
11.81476
11.968
12.351103
13.040684
13.500404
13.193924
12.427723
12.0446205
12.197863
12.580963
12.887444
13.040684
13.040684
13.117304
13.193924
13.270546
13.270546
13.347166
13.500404
13.577024
13.653646
13.806887
13.960127
14.036747
14.113367
14.113367
14.266607
14.419849
14.4964695
14.649708
14.80295
14.95619
15.03281
15.18605
15.2626705
15.2626705
15.2626705
15.2626705
15.415911
15.569151
15.799011
15.875631
16.028873
16.182114
16.411974
16.641834
16.871695
16.795074
16.488594
16.488594
17.101555
17.637897
17.637897
17.254797
17.024935
17.254797
17.637897
17.867758
18.097618
18.327478
18.55734
18.863821
19.093681
19.400162
19.630024
19.783264
19.783264
19.859884
20.013124
20.166365
20.396225
20.549465
20.855947
21.085808
21.162428
21.315668
21.239048
21.162428
21.315668
21.622149
21.852009
21.775389
21.468908
21.468908
22.081871
28.517967
37.712395
37.865635
27.981628
18.55734
16.871695
20.396225
23.154554
22.694832
21.085808
20.626085
21.315668
22.848072
24.686958
24.993439
23.997375
22.924692
22.694832
23.154554
23.077934
22.694832
23.077934
23.537653
23.307795
22.694832
22.235111
22.235111
22.541592
22.694832
22.694832
22.694832
22.694832
22.771452
22.848072
22.694832
22.541592
22.464972
22.464972
22.694832
22.771452
22.848072
22.848072
22.848072
22.771452
22.464972
22.158491
22.081871
22.081871
22.081871
22.00525
22.081871
22.158491
22.158491
22.00525
21.928629
21.928629
21.928629
21.852009
21.852009
22.081871
22.235111
22.235111
22.081871
22.081871
22.235111
22.311731
22.388351
21.852009
20.549465
18.7872
17.867758
18.097618
18.250858
17.178175
15.875631
15.799011
16.565214
16.795074
15.952251
15.339291
15.875631
16.488594
16.411974
15.952251
16.105494
16.565214
16.565214
16.335354
16.795074
17.791138
18.020998
17.561277
17.561277
18.4041
18.48072
16.488594
14.036747
13.730267
15.645773
17.024935
16.258734
15.18605
15.492531
16.182114
15.722391
14.87957
16.028873
18.940441
19.783264
17.637897
15.492531
15.339291
16.028873
16.028873
15.952251
16.258734
16.411974
15.722391
15.10943
15.722391
16.871695
17.178175
16.411974
15.799011
15.722391
15.875631
15.875631
16.258734
16.641834
16.182114
14.419849
11.89138
9.592774
7.600649
7.064307
10.129116
16.871695
22.771452
23.001312
19.323544
18.097618
22.158491
25.9895
24.150616
20.855947
22.924692
27.598526
27.062185
21.698769
19.859884
24.303856
28.058247
26.06612
22.694832
23.537653
26.06612
25.759642
25.37654
28.058247
31.046436
29.667273
23.767513
19.093681
20.472847
25.37654
27.292046
24.303856
21.162428
21.775389
23.384415
22.311731
19.706644
19.936504
22.388351
22.388351
19.093681
18.863821
24.610338
28.364727
25.070059
19.936504
18.940441
20.626085
19.859884
16.948315
16.488594
19.246923
20.932568
18.863821
16.488594
18.7872
23.231174
23.154554
19.093681
16.641834
17.637897
18.63396
17.254797
15.722391
16.565214
18.174238
18.020998
16.488594
15.875631
16.335354
16.028873
15.10943
14.95619
15.952251
16.182114
14.87957
13.577024
13.883507
14.87957
14.87957
13.960127
13.577024
13.730267
13.347166
12.504343
12.351103
13.040684
13.270546
12.351103
11.2784195
11.048559
11.35504
11.2784195
11.048559
11.048559
11.125179
10.742077
10.129116
10.052496
10.588837
11.125179
11.048559
10.665457
10.282356
10.052496
9.822636
9.746016
9.899256
10.052496
9.822636
9.439533
9.286293
9.362914
9.439533
9.286293
9.209673
9.209673
9.133053
8.979813
8.826572
8.826572
8.979813
8.979813
8.826572
8.673332
8.673332
8.673332
8.673332
8.749952
8.749952
8.596712
8.366851
8.136991
8.0603695
8.0603695
7.98375
7.830509
7.524029
7.294168
7.064307
6.9110665
6.9110665
6.9110665
6.7578263
6.5279655
6.144865
5.8383837
5.531903
5.3786626
5.3786626
5.302042
4.9189415
4.3826
3.9994986
3.8462582
3.8462582
3.8462582
3.6930177
3.4631572
3.3099167
3.0034359
2.773575
2.5437145
2.390474
2.2372336
2.0073729
1.7775123
1.3944112
1.1645505
1.0879303
1.0879303
1.0113102
0.7048292
0.24510789
-0.29123354
-0.67433476
-1.0574355
-1.3639164
-1.3639164
-0.82757497
0.015247345
-0.061372995
-1.2106762
-2.66646
-3.2794218
-3.2028017
-2.8197007
-2.58984
-2.283359
-2.283359
-2.8963208
-3.7391434
-4.1988645
-4.4287252
-4.735206
-5.041687
-4.6585855
-3.9690042
-3.9690042
-4.811826
-5.501408
-5.424788
-5.1949277
-5.348168
-5.5780287
-5.424788
-5.041687
-4.8884463
-5.424788
-6.19099
-6.8039517
-7.033813
-6.957193
-6.6507115
-6.344231
-6.420851
-6.957193
-7.4935336
-7.646774
-7.646774
-7.800015
-8.259735
-8.412975
-8.183115
-8.029877
-8.259735
-8.642838
-8.796078
-8.719458
-8.719458
-8.796078
-8.796078
-8.796078
-8.872698
-9.179178
-9.485659
-9.638901
-9.638901
-9.562279
-9.409039
-9.485659
-9.868761
-10.405102
-10.711582
-10.634962
-10.634962
-10.711582
-10.634962
-10.405102
-10.022001
-10.022001
-10.175241
-10.251862
-10.175241
-10.175241
-10.175241
-10.251862
-10.328482
-10.558342
-10.864824
-11.0180645
-10.788202
-10.481722
-10.405102
-10.558342
-10.788202
-10.941444
-11.0180645
-11.171305
-11.247925
-11.324545
-11.401165
-11.554405
-11.707645
-11.7842655
-12.014126
-12.243988
-12.397226
-12.320608
-12.243988
-12.320608
-12.473848
-12.550468
-12.550468
-12.703709
-13.010189
-13.240051
-13.240051
-13.086809
-13.086809
-13.240051
-13.316671
-13.316671
-13.393291
-13.469912
-13.54653
-13.54653
-13.62315
-13.929632
-14.1594925
-14.1594925
-14.082872
-14.1594925
-14.312733
-14.542593
-14.619213
-14.619213
-14.542593
-14.542593
-14.619213
-14.772453
-14.925695
-15.0023155
-15.155554
-15.308796
-15.538656
-15.691896
-15.768517
-15.921757
-16.074999
-16.151619
-16.22824
-16.381477
-16.61134
-16.68796
-16.68796
-16.8412
-17.07106
-17.300922
-17.300922
-17.37754
-17.45416
-17.684023
-17.913883
-17.913883
-17.913883
-17.913883
-17.990503
-17.990503
-18.143744
-18.296984
-18.296984
-18.373604
-18.373604
-18.526844
-18.756706
-18.909946
-19.063187
-19.139807
-19.293045
-19.369665
-19.44629
-19.44629
-19.52291
-19.44629
-19.369665
-19.369665
-19.44629
-19.59953
-19.59953
-19.676147
-19.829388
-20.059248
-20.135868
-20.135868
-20.212488
-20.44235
-20.51897
-20.51897
-20.59559
-20.74883
-20.902071
-21.055313
-21.131933
-21.361794
-21.438414
-21.438414
-21.438414
-21.591652
-22.127995
-22.740957
-22.740957
-22.204615
-21.974754
-22.511095
-23.353918
-23.6604
-23.6604
-23.73702
-23.890259
-23.966879
-24.043499
-24.12012
-24.12012
-24.043499
-24.12012
-24.19674
-24.349981
-24.503222
-24.503222
-24.579842
-24.656462
-24.809702
-24.886322
-24.962942
-25.039564
-25.192804
-25.269424
-25.269424
-25.116184
-25.116184
-25.269424
-25.422665
-25.575905
-25.575905
-25.575905
-25.729143
-25.959007
-26.265486
-23.50716
-15.845137
-11.937506
-17.2243
-25.729143
-29.330296
-27.491411
-24.809702
-24.426601
-25.652525
-26.495346
-26.342106
-25.882387
-25.729143
-25.959007
-26.112246
-24.349981
-21.055313
-20.28911
-22.970818
-25.269424
-24.733082
-23.047438
-22.740957
-23.73702
-24.503222
-24.426601
-23.890259
-23.6604
-23.73702
-23.890259
-23.966879
-23.890259
-23.6604
-23.58378
-23.6604
-23.890259
-24.12012
-24.043499
-23.890259
-23.813639
-23.813639
-23.813639
-23.73702
-23.6604
-23.6604
-23.73702
-23.73702
-23.813639
-23.813639
-23.73702
-23.58378
-23.50716
-23.50716
-23.58378
-23.50716
-23.430538
-23.353918
-23.353918
-23.353918
-23.277298
-23.200678
-23.047438
-22.894197
-22.817577
-22.587715
-22.434475
-22.204615
-22.127995
-22.204615
-22.281235
-22.434475
-22.740957
-22.817577
-22.664337
-22.281235
-21.898134
-21.821512
-21.898134
-21.898134
-21.668272
-21.438414
-21.208553
-21.055313
-20.82545
-20.67221
-20.51897
-20.36573
-20.135868
-19.752768
-19.52291
-19.293045
-19.216427
-19.139807
-18.986567
-18.756706
-18.526844
-18.220364
-17.913883
-17.760643
-17.760643
-17.684023
-17.45416
-17.07106
-16.8412
-16.8412
-16.8412
-16.76458
-16.68796
-16.76458
-16.68796
-16.4581
-16.151619
-15.921757
-15.768517
-15.768517
-15.768517
-15.691896
-15.385416
-15.078936
-15.155554
-15.232176
-15.0023155
-14.619213
-14.772453
-15.078936
-14.849075
-14.542593
-14.389353
-14.312733
-14.00625
-13.54653
-13.469912
-13.54653
-13.316671
-12.933569
-12.703709
-12.550468
-12.397226
-12.167368
-12.243988
-12.550468
-12.780329
-12.703709
-12.473848
-12.320608
-12.243988
-12.014126
-11.707645
-11.477785
-11.477785
-11.554405
-11.631025
-11.707645
-11.860886
-11.7842655
-11.631025
-11.477785
-11.477785
-11.477785
-11.324545
-11.094685
-11.094685
-11.324545
-11.554405
-11.401165
-11.171305
-11.171305
-11.247925
-11.324545
-11.247925
-11.171305
-11.171305
-11.0180645
-10.788202
-10.558342
-10.558342
-10.481722
-10.634962
-11.094685
-11.707645
-11.707645
-11.247925
-10.864824
-10.864824
-11.094685
-11.171305
-11.247925
-11.247925
-11.094685
-11.0180645
-10.941444
-11.094685
-11.0180645
-10.864824
-10.788202
-11.094685
-11.477785
-11.477785
-11.094685
-10.941444
-10.941444
-11.094685
-11.094685
-11.0180645
-11.171305
-11.401165
-11.631025
-11.707645
-11.7842655
-11.7842655
-11.631025
-11.631025
-11.707645
-11.860886
-11.860886
-11.937506
-12.014126
-12.090748
-12.167368
-12.243988
-12.320608
-12.397226
-12.397226
-12.397226
-12.397226
-12.473848
-12.473848
-12.473848
-12.397226
-12.320608
-12.397226
-12.627089
-12.780329
-12.703709
-12.627089
-12.550468
-12.627089
-12.780329
-12.856949
-12.933569
-12.933569
-13.010189
-13.086809
-13.086809
-13.240051
-13.54653
-13.699772
-13.776392
-13.776392
-13.853012
-14.00625
-14.082872
-14.1594925
-14.1594925
-14.312733
-14.542593
-14.695833
-14.849075
-14.849075
-14.925695
-15.078936
-15.232176
-15.385416
-15.538656
-15.768517
-15.921757
-16.151619
-16.304857
-16.381477
-16.4581
-16.61134
-16.8412
-17.07106
-17.2243
-17.37754
-17.45416
-17.684023
-17.837263
-18.067123
-18.296984
-18.526844
-18.680086
-18.833326
-19.063187
-19.369665
-19.52291
-19.752768
-19.906008
-20.059248
-20.36573
-20.59559
-20.82545
-20.902071
-20.978691
-21.131933
-21.208553
-21.438414
-21.668272
-21.821512
-21.974754
-22.127995
-22.204615
-22.281235
-22.357855
-22.357855
-22.357855
-22.511095
-22.740957
-22.970818
-23.047438
-23.124058
-23.200678
-23.353918
-23.6604
-23.890259
-24.043499
-24.19674
-24.349981
-24.503222
-24.579842
-24.733082
-24.962942
-25.116184
-25.192804
-25.346045
-25.422665
-25.346045
-25.269424
-25.269424
-25.346045
-25.346045
-25.346045
-25.346045
-25.422665
-25.499285
-25.499285
-25.346045
-25.269424
-25.269424
-25.346045
-25.499285
-25.422665
-25.346045
-25.269424
-25.346045
-25.422665
-25.422665
-25.346045
-25.269424
-25.346045
-25.346045
-25.269424
-25.116184
-25.116184
-25.192804
-25.269424
-25.192804
-25.116184
-24.962942
-24.886322
-24.809702
-24.733082
-24.656462
-24.656462
-24.579842
-24.426601
-24.273361
-24.273361
-24.273361
-24.273361
-24.12012
-23.890259
-23.73702
-23.6604
-23.6604
-23.58378
-23.50716
-23.430538
-23.353918
-23.277298
-23.047438
-22.817577
-22.587715
-22.434475
-22.434475
-22.434475
-22.357855
-22.204615
-22.051374
-21.898134
-21.668272
-21.438414
-21.285173
-21.208553
-21.055313
-20.82545
-20.59559
-20.51897
-20.51897
-20.44235
-20.212488
-19.982628
-19.829388
-19.676147
-19.52291
-19.293045
-19.139807
-18.986567
-18.909946
-18.756706
-18.680086
-18.526844
-18.373604
-18.220364
-18.067123
-17.837263
-17.684023
-17.6074
-17.6074
-17.53078
-17.45416
-17.300922
-17.14768
-17.07106
-16.99444
-16.8412
-16.76458
-16.61134
-16.4581
-16.304857
-15.998377
-15.768517
-15.691896
-15.691896
-15.615276
-15.462036
-15.385416
-15.308796
-15.155554
-14.925695
-14.695833
-14.542593
-14.389353
-14.236113
-14.1594925
-14.00625
-13.776392
-13.54653
-13.393291
-13.316671
-13.316671
-13.163429
-12.856949
-12.703709
-12.627089
-12.473848
-12.397226
-12.320608
-12.167368
-12.014126
-11.860886
-11.631025
-11.477785
-11.324545
-11.324545
-11.401165
-11.401165
-11.247925
-11.094685
-11.0180645
-11.0180645
-11.094685
-11.094685
-11.094685
-11.094685
-11.094685
-11.0180645
-10.864824
-10.788202
-10.634962
-10.481722
-10.328482
-10.328482
-10.251862
-10.175241
-10.175241
-10.098621
-10.022001
-9.945381
-9.715521
-9.485659
-9.332418
-9.179178
-9.102558
-8.949318
-8.796078
-8.642838
-8.642838
-8.796078
-8.719458
-8.566217
-8.336355
-8.336355
-8.259735
-8.183115
-8.106497
-7.953255
-7.876635
-7.800015
-7.646774
-7.4935336
-7.3402934
-7.3402934
-7.4169135
-7.4935336
-7.4935336
-7.4169135
-7.187053
-7.110432
-7.033813
-7.033813
-7.110432
-7.110432
-7.033813
-6.880572
-6.5740914
-6.344231
-6.26761
-6.344231
-6.4974704
-6.5740914
-6.5740914
-6.5740914
-6.420851
-6.19099
-6.11437
-6.11437
-6.26761
-6.26761
-6.11437
-6.03775
-5.9611297
-5.9611297
-5.9611297
-5.9611297
-5.9611297
-6.11437
-6.19099
-6.11437
-5.8845096
-5.7312694
-5.5780287
-5.5780287
-5.501408
-5.5780287
-5.7312694
-5.7312694
-5.5780287
-5.5780287
-5.5780287
-5.5780287
-5.501408
-5.424788
-5.348168
-5.348168
-5.424788
-5.501408
-5.424788
-5.424788
-5.348168
-5.348168
-5.348168
-5.2715473
-5.2715473
-5.1949277
-5.118307
-5.118307
-5.118307
-5.1949277
-5.1949277
-5.2715473
-5.348168
-5.348168
-5.1949277
-5.041687
-4.965067
-4.8884463
-4.811826
-4.8884463
-4.965067
-4.965067
-4.965067
-4.8884463
-4.8884463
-4.811826
-4.735206
-4.811826
-4.811826
-4.735206
-4.6585855
-4.6585855
-4.735206
-4.811826
-4.735206
-4.6585855
-4.735206
-4.811826
-4.735206
-4.6585855
-4.581966
-4.6585855
-4.735206
-4.735206
-4.6585855
-4.581966
-4.581966
-4.735206
-4.735206
-4.6585855
-4.581966
-4.6585855
-4.6585855
-4.581966
-4.6585855
-4.6585855
-4.6585855
-4.581966
-4.581966
-4.581966
-4.581966
-4.4287252
-4.2754846
-4.1988645
-4.1988645
-4.1988645
-4.2754846
-4.352105
-4.4287252
-4.4287252
-4.4287252
-4.4287252
-4.2754846
-4.0456243
-3.8923836
-3.9690042
-4.0456243
-4.122245
-4.0456243
-3.9690042
-3.8923836
-3.9690042
-3.9690042
-4.0456243
-4.122245
-4.122245
-4.122245
-4.0456243
-4.122245
-4.0456243
-4.0456243
-4.0456243
-3.9690042
-3.9690042
-3.9690042
-3.8157635
-3.7391434
-3.6625228
-3.6625228
-3.5859032
-3.5859032
-3.6625228
-3.6625228
-3.7391434
-3.8157635
-3.8923836
-3.8923836
-3.8157635
-3.7391434
-3.6625228
-3.7391434
-3.6625228
-3.5092826
-3.2794218
-3.2028017
-3.2794218
-3.2028017
-3.1261816
-2.9729414
-2.9729414
-2.9729414
-2.9729414
-2.8197007
-2.7430806
-2.58984
-2.5132198
-2.5132198
-2.58984
-2.58984
-2.5132198
-2.5132198
-2.58984
-2.7430806
-2.7430806
-2.66646
-2.58984
-2.58984
-2.7430806
-2.8963208
-2.9729414
-2.8963208
-2.8963208
-2.9729414
-3.2794218
-3.5092826
-3.7391434
-3.8923836
-4.0456243
-4.352105
-4.735206
-5.348168
-5.9611297
-6.19099
-6.03775
-5.9611297
-6.26761
-6.8039517
-7.3402934
-7.5701547
-7.5701547
-7.5701547
-7.646774
-7.876635
-8.106497
-8.412975
-8.642838
-8.719458
-8.719458
-8.566217
-8.489597
-8.566217
-8.949318
-9.179178
-9.179178
-9.102558
-9.179178
-9.2558
-9.2558
-9.179178
-9.409039
-9.562279
-9.485659
-9.025938
-8.796078
-8.949318
-9.2558
-9.409039
-9.332418
-9.179178
-9.025938
-8.872698
-9.025938
-9.332418
-9.485659
-9.409039
-9.179178
-9.102558
-9.102558
-8.949318
-8.796078
-8.719458
-8.872698
-8.949318
-8.796078
-8.566217
-8.642838
-8.796078
-8.872698
-8.796078
-8.719458
-8.642838
-8.412975
-8.336355
-8.412975
-8.566217
-8.566217
-8.412975
-8.336355
-8.259735
-8.336355
-8.336355
-8.489597
-8.566217
-8.489597
-8.259735
-8.029877
-7.953255
-8.106497
-8.183115
-8.183115
-8.106497
-8.029877
-8.029877
-8.029877
-8.183115
-8.259735
-8.259735
-8.106497
-7.876635
-7.800015
-7.800015
-7.876635
-8.029877
-8.029877
-8.029877
-7.876635
-8.259735
-9.102558
-9.485659
-8.872698
-8.029877
-7.5701547
-7.723395
-7.953255
-7.953255
-7.800015
-7.800015
-7.953255
-8.029877
-8.029877
-7.953255
-7.953255
-7.953255
-8.029877
-8.029877
-8.183115
-8.259735
-8.336355
-8.336355
-8.489597
-8.566217
-8.642838
-8.642838
-8.566217
-8.566217
-8.796078
-8.949318
-9.102558
-9.179178
-9.102558
-9.102558
-9.179178
-9.2558
-9.332418
-9.332418
-9.332418
-9.485659
-9.562279
-9.638901
-9.562279
-9.638901
-9.715521
-9.868761
-9.945381
-10.022001
-10.098621
-10.022001
-10.022001
-10.098621
-10.175241
-10.251862
-10.328482
-10.481722
-10.558342
-10.634962
-10.711582
-10.711582
-10.788202
-10.864824
-10.864824
-10.711582
-10.558342
-10.558342
-10.711582
-10.864824
-10.864824
-10.788202
-10.711582
-10.788202
-10.788202
-10.711582
-10.711582
-10.788202
-11.094685
-11.247925
-11.094685
-10.941444
-10.941444
-10.941444
-10.941444
-10.941444
-10.941444
-10.941444
-11.094685
-11.171305
-11.401165
-11.631025
-11.707645
-11.631025
-11.554405
-11.554405
-11.631025
-11.631025
-11.477785
-11.324545
-11.247925
-11.324545
-11.477785
-11.554405
-11.477785
-11.477785
-11.477785
-11.554405
-11.554405
-11.554405
-11.554405
-11.477785
-11.401165
-11.401165
-11.477785
-11.631025
-11.631025
-11.631025
-11.631025
-11.707645
-11.631025
-11.554405
-11.631025
-11.860886
-12.090748
-12.167368
-12.090748
-12.014126
-11.937506
-11.937506
-11.937506
-12.014126
-12.090748
-12.167368
-12.243988
-12.243988
-12.243988
-12.320608
-12.397226
-12.320608
-12.397226
-12.550468
-12.703709
-12.703709
-12.703709
-12.703709
-12.780329
-12.856949
-12.780329
-12.780329
-12.856949
-13.086809
-13.240051
-13.240051
-13.163429
-13.240051
-13.316671
-13.393291
-13.393291
-13.393291
-13.316671
-13.240051
-13.393291
-13.54653
-13.62315
-13.54653
-13.469912
-13.469912
-13.54653
-13.62315
-13.699772
-13.699772
-13.699772
-13.776392
-13.929632
-14.082872
-13.929632
-13.699772
-13.469912
-13.393291
-13.54653
-13.62315
-13.699772
-13.699772
-13.699772
-13.699772
-13.776392
-13.699772
-13.62315
-13.699772
-13.776392
-13.929632
-14.00625
-14.00625
-13.929632
-13.929632
-13.853012
-13.776392
-13.776392
-13.929632
-14.1594925
-14.312733
-14.312733
-14.236113
-14.236113
-14.236113
-14.1594925
-14.1594925
-14.1594925
-14.1594925
-14.236113
-14.312733
-14.389353
-14.389353
-14.465973
-14.542593
-14.695833
-14.772453
-14.849075
-14.925695
-14.925695
-14.849075
-14.849075
-14.925695
-15.155554
-15.232176
-15.155554
-15.078936
-15.155554
-15.308796
-15.308796
-15.385416
-15.308796
-15.308796
-15.308796
-15.385416
-15.615276
-15.768517
-15.768517
-15.691896
-15.768517
-15.921757
-15.921757
-15.845137
-15.768517
-15.845137
-15.921757
-16.074999
-15.998377
-15.921757
-15.845137
-15.998377
-16.074999
-16.074999
-15.998377
-16.074999
-16.22824
-16.304857
-16.381477
-16.53472
-16.4581
-16.381477
-16.22824
-16.22824
-16.151619
-16.151619
-16.151619
-16.304857
-16.53472
-16.53472
-16.4581
-16.4581
-16.53472
-16.53472
-16.4581
-16.381477
-16.381477
-16.381477
-16.304857
-16.22824
-16.304857
-16.22824
-16.151619
-16.151619
-16.22824
-16.4581
-16.53472
-16.4581
-16.381477
-16.381477
-16.4581
-16.4581
-16.381477
-16.4581
-16.53472
-16.61134
-16.61134
-16.61134
-16.53472
-16.53472
-16.61134
-16.68796
-16.8412
-16.99444
-16.99444
-16.99444
-16.91782
-16.91782
-16.91782
-16.91782
-16.91782
-16.91782
-16.91782
-16.91782
-16.99444
-17.07106
-17.07106
-17.07106
-17.2243
-17.300922
-17.2243
-17.14768
-17.14768
-17.300922
-17.45416
-17.53078
-17.53078
-17.45416
-17.53078
-17.684023
-17.760643
-17.684023
-17.45416
-17.300922
-17.37754
-17.45416
-17.45416
-17.37754
-17.300922
-17.37754
-17.53078
-17.6074
-17.53078
-17.45416
-17.37754
-17.37754
-17.37754
-17.45416
-17.45416
-17.45416
-17.37754
-17.45416
-17.6074
-17.6074
-17.37754
-17.14768
-17.14768
-17.37754
-17.6074
-17.684023
-17.684023
-17.6074
-17.53078
-17.45416
-17.300922
-17.300922
-17.300922
-17.37754
-17.37754
-17.45416
-17.300922
-17.2243
-17.07106
-17.14768
-17.2243
-17.300922
-17.37754
-17.37754
-17.45416
-17.37754
-17.300922
-17.14768
-17.14768
-17.14768
-17.2243
-17.300922
-17.37754
-17.300922
-17.2243
-17.300922
-17.45416
-17.53078
-17.45416
-17.300922
-17.300922
-17.37754
-17.37754
-17.300922
-17.2243
-17.2243
-17.2243
-17.2243
-17.2243
-17.14768
-17.07106
-17.07106
-17.07106
-17.14768
-17.2243
-17.2243
-17.2243
-17.14768
-17.07106
-16.99444
-16.91782
-16.91782
-16.91782
-16.91782
-16.76458
-16.68796
-16.68796
-16.68796
-16.53472
-16.4581
-16.381477
-16.53472
-16.61134
-16.61134
-16.61134
-16.53472
-16.53472
-16.53472
-16.53472
-16.61134
-16.61134
-16.61134
-16.4581
-16.4581
-16.4581
-16.4581
-16.4581
-16.53472
-16.76458
-16.91782
-16.8412
-16.4581
-16.151619
-15.998377
-15.998377
-15.998377
-15.921757
-15.921757
-15.921757
-16.074999
-16.074999
-15.921757
-15.845137
-15.845137
-15.845137
-15.691896
-15.615276
-15.691896
-15.768517
-15.845137
-15.845137
-15.921757
-15.998377
-15.998377
-15.921757
-15.921757
-15.921757
-15.921757
-15.768517
-15.691896
-15.768517
-15.921757
-15.921757
-15.845137
-15.768517
-15.921757
-15.921757
-15.768517
-15.615276
-15.615276
-15.691896
-15.615276
-15.615276
-15.921757
-16.22824
-16.304857
-16.22824
-15.998377
-15.998377
-15.998377
-16.151619
-16.151619
-16.151619
-16.151619
-16.151619
-16.22824
-16.22824
-16.22824
-16.151619
-15.998377
-15.921757
-15.998377
-16.074999
-16.151619
-16.22824
-16.22824
-16.151619
-15.998377
-15.921757
-15.845137
-15.921757
-15.921757
-15.921757
-15.768517
-15.691896
-15.691896
-15.768517
-15.691896
-15.615276
-15.538656
-15.615276
-15.691896
-15.691896
-15.538656
-15.538656
-15.615276
-15.691896
-15.768517
-15.998377
-16.151619
-16.22824
-16.151619
-16.074999
-16.151619
-16.22824
-16.22824
-16.074999
-15.998377
-15.845137
-15.768517
-15.921757
-16.074999
-16.151619
-16.151619
-16.074999
-16.074999
-16.151619
-16.151619
-16.074999
-16.074999
-16.151619
-16.151619
-16.151619
-16.22824
-16.304857
-16.304857
-16.22824
-15.998377
-15.845137
-15.691896
-15.768517
-15.845137
-15.921757
-15.998377
-16.074999
-16.151619
-16.074999
-15.845137
-15.691896
-15.691896
-15.691896
-15.691896
-15.768517
-15.691896
-15.691896
-15.691896
-15.845137
-15.998377
-15.998377
-15.921757
-15.768517
-15.691896
-15.691896
-15.768517
-15.845137
-15.845137
-15.845137
-15.998377
-16.151619
-16.22824
-16.151619
-16.22824
-16.22824
-16.151619
-15.998377
-15.845137
-15.921757
-15.998377
-16.074999
-16.22824
-16.304857
-16.304857
-16.304857
-16.151619
-15.998377
-15.845137
-15.845137
-15.998377
-16.22824
-16.381477
-16.304857
-16.074999
-15.921757
-15.845137
-15.845137
-15.845137
-15.921757
-16.074999
-16.074999
-15.998377
-15.998377
-15.998377
-15.998377
-16.074999
-15.998377
-15.921757
-15.845137
-15.845137
-15.921757
-15.998377
-15.998377
-15.921757
-15.845137
-15.845137
-15.845137
-15.845137
-15.921757
-15.998377
-15.921757
-15.845137
-15.845137
-15.921757
-15.845137
-15.691896
-15.615276
-15.768517
-15.845137
-15.845137
-15.691896
-15.538656
-15.385416
-15.308796
-15.308796
-15.385416
-15.538656
-15.538656
-15.462036
-15.232176
-15.0023155
-15.0023155
-15.078936
-15.155554
-15.155554
-15.078936
-15.078936
-15.078936
-15.232176
-15.308796
-15.385416
-15.538656
-15.615276
-15.615276
-15.538656
-15.538656
-15.462036
-15.385416
-15.232176
-15.155554
-15.078936
-15.0023155
-15.078936
-15.078936
-15.078936
-15.078936
-15.078936
-15.078936
-15.078936
-15.232176
-15.308796
-15.232176
-15.155554
-15.078936
-15.0023155
-14.925695
-14.925695
-15.0023155
-15.078936
-15.0023155
-14.849075
-14.695833
-14.695833
-14.695833
-14.772453
-14.772453
-14.772453
-14.619213
-14.542593
-14.465973
-14.542593
-14.619213
-14.619213
-14.619213
-14.465973
-14.389353
-14.312733
-14.312733
-14.312733
-14.389353
-14.465973
-14.465973
-14.389353
-14.312733
-14.312733
-14.312733
-14.236113
-14.1594925
-14.1594925
-14.1594925
-14.082872
-13.929632
-13.699772
-13.62315
-13.699772
-13.776392
-13.853012
-13.853012
-13.776392
-13.699772
-13.62315
-13.62315
-13.62315
-13.62315
-13.54653
-13.469912
-13.469912
-13.62315
-13.776392
-13.699772
-13.62315
-13.62315
-13.699772
-13.776392
-13.699772
-13.54653
-13.316671
-13.163429
-13.163429
-13.240051
-13.316671
-13.316671
-13.240051
-13.163429
-13.240051
-13.240051
-13.163429
-13.010189
-12.933569
-12.933569
-13.010189
-12.933569
-12.780329
-12.703709
-12.703709
-12.627089
-12.550468
-12.473848
-12.550468
-12.550468
-12.397226
-12.243988
-12.167368
-12.167368
-12.090748
-12.014126
-12.014126
-12.014126
-12.014126
-12.014126
-11.937506
-11.937506
-12.014126
-12.014126
-11.860886
-11.7842655
-11.707645
-11.7842655
-11.937506
-11.937506
-11.937506
-11.937506
-11.860886
-11.7842655
-11.707645
-11.7842655
-11.860886
-12.014126
-12.090748
-12.090748
-11.937506
-11.860886
-11.7842655
-11.631025
-11.554405
-11.554405
-11.631025
-11.7842655
-11.937506
-11.937506
-11.937506
-11.860886
-11.860886
-11.7842655
-11.707645
-11.707645
-11.707645
-11.707645
-11.707645
-11.707645
-11.937506
-12.090748
-12.167368
-12.090748
-12.090748
-12.014126
-12.090748
-12.090748
-11.937506
-11.937506
-11.937506
-11.937506
-11.860886
-11.7842655
-11.860886
-12.014126
-12.090748
-12.090748
-12.014126
-12.014126
-12.167368
-12.243988
-12.243988
-12.167368
-12.014126
-12.014126
-12.167368
-12.397226
-12.473848
-12.473848
-12.397226
-12.397226
-12.473848
-12.550468
-12.627089
-12.550468
-12.473848
-12.320608
-12.243988
-12.243988
-12.243988
-12.397226
-12.397226
-12.243988
-12.090748
-12.014126
-12.167368
-12.320608
-12.397226
-12.320608
-12.090748
-11.937506
-11.937506
-12.090748
-12.243988
-12.243988
-12.167368
-12.090748
-12.014126
-12.014126
-12.014126
-11.937506
-11.7842655
-11.7842655
-11.7842655
-11.937506
-11.937506
-11.860886
-11.631025
-11.477785
-11.477785
-11.631025
-11.707645
-11.707645
-11.707645
-11.707645
-11.707645
-11.554405
-11.324545
-11.324545
-11.324545
-11.324545
-11.247925
-11.171305
-11.094685
-10.941444
-10.864824
-10.788202
-10.864824
-10.941444
-10.941444
-10.788202
-10.711582
-10.634962
-10.558342
-10.481722
-10.481722
-10.558342
-10.558342
-10.558342
-10.405102
-10.328482
-10.175241
-10.098621
-10.022001
-9.945381
-9.792141
-9.715521
-9.792141
-9.945381
-9.945381
-9.715521
-9.562279
-9.562279
-9.562279
-9.485659
-9.332418
-9.2558
-9.179178
-9.102558
-9.025938
-8.949318
-8.872698
-8.872698
-8.796078
-8.872698
-8.872698
-8.796078
-8.642838
-8.566217
-8.566217
-8.642838
-8.642838
-8.566217
-8.489597
-8.489597
-8.642838
-8.719458
-8.719458
-8.642838
-8.566217
-8.566217
-8.566217
-8.566217
-8.489597
-8.412975
-8.336355
-8.259735
-8.336355
-8.412975
-8.489597
-8.566217
-8.566217
-8.566217
-8.489597
-8.489597
-8.412975
-8.412975
-8.489597
-8.489597
-8.336355
-8.183115
-8.183115
-8.336355
-8.489597
-8.566217
-8.489597
-8.259735
-8.106497
-8.029877
-7.953255
-7.953255
-8.029877
-8.183115
-8.259735
-8.336355
-8.259735
-8.183115
-8.183115
-8.183115
-8.183115
-8.183115
-8.183115
-8.106497
-8.029877
-7.953255
-8.029877
-8.106497
-8.183115
-8.183115
-8.106497
-8.029877
-7.953255
-7.953255
-7.953255
-7.953255
-7.953255
-7.953255
-7.953255
-8.029877
-8.106497
-8.106497
-8.029877
-7.953255
-7.876635
-7.800015
-7.800015
-7.723395
-7.646774
-7.5701547
-7.5701547
-7.646774
-7.646774
-7.646774
-7.4935336
-7.3402934
-7.3402934
-7.3402934
-7.3402934
-7.2636733
-7.3402934
-7.4169135
-7.4169135
-7.4169135
-7.4935336
-7.4935336
-7.4935336
-7.4169135
-7.3402934
-7.2636733
-7.2636733
-7.2636733
-7.3402934
-7.3402934
-7.3402934
-7.3402934
-7.3402934
-7.4169135
-7.4169135
-7.4169135
-7.3402934
-7.3402934
-7.4169135
-7.646774
-7.800015
-7.800015
-7.723395
-7.646774
-7.5701547
-7.5701547
-7.646774
-7.646774
-7.723395
-7.723395
-7.646774
-7.5701547
-7.4935336
-7.4169135
-7.4169135
-7.3402934
-7.3402934
-7.4169135
-7.4935336
-7.5701547
-7.5701547
-7.4935336
-7.4169135
-7.4169135
-7.4169135
-7.4935336
-7.4935336
-7.4169135
-7.3402934
-7.3402934
-7.4169135
-7.4935336
-7.5701547
-7.5701547
-7.5701547
-7.4935336
-7.4935336
-7.5701547
-7.5701547
-7.5701547
-7.646774
-7.646774
-7.723395
-7.800015
-7.800015
-7.800015
-7.723395
-7.5701547
-7.4935336
-7.4935336
-7.5701547
-7.646774
-7.5701547
-7.4169135
-7.3402934
-7.4169135
-7.4935336
-7.4935336
-7.3402934
-7.2636733
-7.3402934
-7.4169135
-7.4169135
-7.3402934
-7.187053
-7.110432
-7.033813
-7.033813
-7.033813
-7.033813
-7.110432
-7.187053
-7.187053
-7.2636733
-7.2636733
-7.2636733
-7.4169135
-7.4169135
-7.2636733
-7.033813
-6.8039517
-6.8039517
-6.957193
-7.033813
-7.187053
-7.187053
-7.2636733
-7.3402934
-7.3402934
-7.3402934
-7.2636733
-7.187053
-7.110432
-7.187053
-7.187053
-7.187053
-7.187053
-7.110432
-7.110432
-7.033813
-7.033813
-6.957193
-6.957193
-7.033813
-7.033813
-7.033813
-7.110432
-7.187053
-7.2636733
-7.187053
-7.187053
-7.187053
-7.187053
-7.187053
-7.187053
-7.110432
-7.033813
-7.033813
-7.110432
-7.187053
-7.187053
-7.187053
-7.110432
-7.110432
-7.187053
-7.3402934
-7.4169135
-7.4169135
-7.4169135
-7.3402934
-7.187053
-7.110432
-7.110432
-7.110432
-7.187053
-7.110432
-7.110432
-7.110432
-7.187053
-7.2636733
-7.2636733
-7.2636733
-7.187053
-7.187053
-7.187053
-7.187053
-7.187053
-7.2636733
-7.3402934
-7.4935336
-7.5701547
-7.4935336
-7.4169135
-7.3402934
-7.3402934
-7.3402934
-7.3402934
-7.3402934
-7.3402934
-7.3402934
-7.2636733
-7.2636733
-7.2636733
-7.3402934
-7.3402934
-7.4169135
-7.3402934
-7.4169135
-7.5701547
-7.646774
-7.646774
-7.5701547
-7.646774
-7.723395
-7.800015
-7.723395
-7.646774
-7.5701547
-7.5701547
-7.5701547
-7.646774
-7.646774
-7.646774
-7.5701547
-7.5701547
-7.5701547
-7.5701547
-7.5701547
-7.5701547
-7.4935336
-7.4935336
-7.4169135
-7.4935336
-7.5701547
-7.5701547
-7.4935336
-7.4935336
-7.5701547
-7.646774
-7.646774
-7.5701547
-7.4935336
-7.4935336
-7.5701547
-7.646774
-7.5701547
-7.4935336
-7.4935336
-7.5701547
-7.646774
-7.5701547
-7.5701547
-7.646774
-7.646774
-7.723395
-7.646774
-7.5701547
-7.4169135
-7.4935336
-7.5701547
-7.5701547
-7.5701547
-7.646774
-7.723395
-7.723395
-7.5701547
-7.5701547
-7.5701547
-7.646774
-7.646774
-7.5701547
-7.4935336
-7.5701547
-7.5701547
-7.5701547
-7.5701547
-7.646774
-7.5701547
-7.5701547
-7.5701547
-7.646774
-7.800015
-7.800015
-7.800015
-7.800015
-7.800015
-7.800015
-7.800015
-7.876635
-7.876635
-7.5701547
-6.957193
-6.8039517
-7.4935336
-8.259735
-8.412975
-8.183115
-8.029877
-7.953255
-7.953255
-7.876635
-7.800015
-7.876635
-8.106497
-8.183115
-8.183115
-8.106497
-8.029877
-7.953255
-7.646774
-7.4169135
-7.5701547
-7.953255
-8.259735
-8.259735
-8.259735
-8.336355
-8.336355
-8.259735
-8.259735
-8.336355
-8.489597
-8.566217
-8.566217
-8.566217
-8.642838
-8.719458
-8.719458
-8.642838
-8.642838
-8.566217
-8.489597
-8.489597
-8.566217
-8.719458
-8.719458
-8.719458
-8.719458
-8.719458
-8.642838
-8.642838
-8.642838
-8.796078
-8.872698
-8.949318
-9.025938
-9.025938
-9.025938
-9.025938
-9.025938
-8.949318
-8.949318
-8.949318
-8.949318
-8.872698
-8.872698
-8.872698
-8.872698
-8.796078
-8.719458
-8.642838
-8.566217
-8.566217
-8.489597
-8.412975
-8.412975
-8.412975
-8.412975
-8.489597
-8.489597
-8.566217
-8.642838
-8.719458
-8.796078
-8.949318
-9.025938
-8.949318
-8.872698
-8.872698
-8.872698
-8.872698
-8.796078
-8.719458
-8.719458
-8.796078
-8.872698
-8.872698
-8.872698
-8.719458
-8.642838
-8.642838
-8.719458
-8.796078
-8.719458
-8.642838
-8.642838
-8.719458
-8.796078
-8.719458
-8.489597
-8.336355
-8.336355
-8.489597
-8.566217
-8.489597
-8.412975
-8.412975
-8.489597
-8.566217
-8.566217
-8.566217
-8.566217
-8.566217
-8.566217
-8.412975
-8.259735
-8.259735
-8.259735
-8.336355
-8.336355
-8.259735
-8.336355
-8.336355
-8.259735
-8.183115
-8.183115
-8.183115
-8.259735
-8.336355
-8.336355
-8.412975
-8.412975
-8.336355
-7.953255
-7.646774
-7.876635
-8.412975
-8.719458
-8.642838
-8.489597
-8.336355
-8.336355
-8.412975
-8.489597
-8.489597
-8.489597
-8.489597
-8.566217
-8.566217
-8.489597
-8.412975
-8.336355
-8.336355
-8.336355
-8.336355
-8.412975
-8.489597
-8.412975
-8.336355
-8.412975
-8.566217
-8.642838
-8.489597
-8.336355
-8.183115
-8.106497
-8.183115
-8.259735
-8.259735
-8.259735
-8.183115
-8.106497
-8.106497
-8.029877
-8.029877
-8.106497
-8.183115
-8.183115
-8.183115
-8.183115
-8.106497
-7.953255
-7.800015
-7.723395
-7.800015
-7.876635
-7.800015
-7.723395
-7.723395
-7.876635
-7.876635
-7.876635
-7.723395
-7.723395
-7.723395
-7.723395
-7.800015
-7.800015
-7.800015
-7.800015
-7.723395
-7.723395
-7.646774
-7.4935336
-7.2636733
-7.2636733
-7.2636733
-7.4169135
-7.4935336
-7.4935336
-7.4169135
-7.187053
-7.110432
-7.110432
-7.110432
-7.187053
-7.3402934
-7.3402934
-7.2636733
-7.187053
-7.187053
-7.2636733
-7.3402934
-7.3402934
-7.4169135
-7.4935336
-7.5701547
-7.4935336
-7.4935336
-7.4169135
-7.4169135
-7.3402934
-7.3402934
-7.4169135
-7.4169135
-7.3402934
-7.2636733
-7.2636733
-7.4169135
-7.4935336
-7.4935336
-7.2636733
-7.033813
-6.957193
-7.187053
-7.4935336
-7.646774
-7.5701547
-7.4169135
-7.3402934
-7.4169135
-7.5701547
-7.5701547
-7.4935336
-7.3402934
-7.2636733
-7.3402934
-7.3402934
-7.3402934
-7.2636733
-7.187053
-7.2636733
-7.3402934
-7.4169135
-7.4169135
-7.3402934
-7.2636733
-7.2636733
-7.3402934
-7.3402934
-7.187053
-7.033813
-6.957193
-6.957193
-6.957193
-6.8039517
-6.6507115
-6.5740914
-6.5740914
-6.6507115
-6.6507115
-6.6507115
-6.5740914
-6.4974704
-6.4974704
-6.6507115
-6.7273316
-6.6507115
-6.5740914
-6.5740914
-6.5740914
-6.420851
-6.26761
-6.26761
-6.344231
-6.4974704
-6.6507115
-6.6507115
-6.5740914
-6.420851
-6.344231
-6.26761
-6.420851
-6.5740914
-6.6507115
-6.5740914
-6.420851
-6.344231
-6.344231
-6.420851
-6.344231
-6.26761
-6.19099
-6.19099
-6.11437
-5.9611297
-5.8078895
-5.7312694
-5.7312694
-5.8078895
-5.8078895
-5.8845096
-5.8078895
-5.8078895
-5.7312694
-5.6546483
-5.6546483
-5.5780287
-5.5780287
-5.5780287
-5.6546483
-5.6546483
-5.6546483
-5.501408
-5.348168
-5.348168
-5.348168
-5.348168
-5.348168
-5.2715473
-5.118307
-5.041687
-4.965067
-4.965067
-4.965067
-4.965067
-4.965067
-4.8884463
-4.811826
-4.811826
-4.965067
-4.965067
-4.8884463
-4.8884463
-4.735206
-4.735206
-4.735206
-4.735206
-4.6585855
-4.581966
-4.5053453
-4.4287252
-4.2754846
-4.0456243
-3.8923836
-3.9690042
-4.122245
-4.1988645
-4.122245
-4.122245
-4.1988645
-4.1988645
-4.1988645
-4.122245
-3.9690042
-3.8157635
-3.7391434
-3.8923836
-3.9690042
-4.0456243
-3.9690042
-3.8923836
-3.8157635
-3.7391434
-3.6625228
-3.4326625
-3.3560424
-3.5092826
-3.6625228
-3.5859032
-3.5092826
-3.3560424
-3.3560424
-3.2794218
-3.2028017
-3.2028017
-3.2794218
-3.4326625
-3.4326625
-3.2794218
-3.049561
-2.8963208
-2.8197007
-2.8197007
-2.8197007
-2.8963208
-2.8963208
-2.8197007
-2.8963208
-2.8963208
-2.8197007
-2.7430806
-2.66646
-2.66646
-2.7430806
-2.7430806
-2.58984
-2.5132198
-2.5132198
-2.66646
-2.7430806
-2.7430806
-2.66646
-2.5132198
-2.4365997
-2.4365997
-2.4365997
-2.5132198
-2.4365997
-2.4365997
-2.4365997
-2.3599792
-2.283359
-2.206739
-2.283359
-2.283359
-2.206739
-2.1301188
-2.0534983
-2.0534983
-2.1301188
-2.1301188
-2.206739
-2.206739
-2.1301188
-2.0534983
-1.9002581
-1.823638
-1.823638
-1.9002581
-2.0534983
-2.0534983
-1.9768786
-1.9002581
-1.823638
-1.823638
-1.7470174
-1.7470174
-1.6703978
-1.5937772
-1.6703978
-1.6703978
-1.5937772
-1.4405367
-1.5171571
-1.5171571
-1.4405367
-1.3639164
-1.2872965
-1.3639164
-1.3639164
-1.3639164
-1.2872965
-1.2872965
-1.2872965
-1.4405367
-1.5171571
-1.4405367
-1.3639164
-1.2106762
-1.2106762
-1.2872965
-1.2872965
-1.2106762
-1.1340559
-1.0574355
-1.2106762
-1.2872965
-1.2872965
-1.2106762
-1.0574355
-1.0574355
-1.2106762
-1.3639164
-1.3639164
-1.3639164
-1.2872965
-1.2106762
-1.1340559
-1.1340559
-1.2106762
-1.2106762
-1.2872965
-1.2872965
-1.2872965
-1.2872965
-1.3639164
-1.4405367
-1.4405367
-1.3639164
-1.2872965
-1.1340559
-1.1340559
-1.2106762
-1.2872965
-1.2872965
-1.2872965
-1.1340559
-0.98081565
-0.9041953
-0.98081565
-1.0574355
-1.0574355
-1.0574355
-0.9041953
-0.82757497
-0.7509546
-0.7509546
-0.82757497
-0.98081565
-1.0574355
-1.1340559
-1.0574355
-0.98081565
-0.82757497
-0.82757497
-0.82757497
-0.9041953
-0.9041953
-0.82757497
-0.7509546
-0.5977144
-0.5977144
-0.67433476
-0.67433476
-0.67433476
-0.7509546
-0.82757497
-0.82757497
-0.7509546
-0.7509546
-0.9041953
-0.9041953
-0.9041953
-0.82757497
-0.7509546
-0.7509546
-0.9041953
-0.9041953
-0.82757497
-0.67433476
-0.5210941
-0.5210941
-0.67433476
-0.82757497
-0.9041953
-0.7509546
-0.67433476
-0.67433476
-0.82757497
-0.82757497
-0.7509546
-0.67433476
-0.5977144
-0.5210941
-0.5977144
-0.67433476
-0.7509546
-0.7509546
-0.7509546
-0.7509546
-0.7509546
-0.7509546
-0.7509546
-0.7509546
-0.7509546
-0.7509546
-0.7509546
-0.82757497
-0.82757497
-0.7509546
-0.7509546
-0.82757497
-0.82757497
-0.9041953
-0.9041953
-0.82757497
-0.82757497
-0.9041953
-0.98081565
-1.0574355
-0.98081565
-0.82757497
-0.7509546
-0.82757497
-0.9041953
-0.98081565
-0.98081565
-0.98081565
-0.98081565
-1.0574355
-1.0574355
-0.9041953
-0.9041953
-0.82757497
-0.9041953
-0.9041953
-0.98081565
-1.0574355
-0.98081565
-0.98081565
-0.9041953
-0.9041953
-0.7509546
-0.7509546
-0.7509546
-0.82757497
-0.82757497
-0.82757497
-0.82757497
-0.82757497
-0.82757497
-0.7509546
-0.67433476
-0.67433476
-0.5210941
-0.36785388
-0.2146132
-0.29123354
-0.36785388
-0.36785388
-0.36785388
-0.36785388
-0.36785388
-0.5210941
-0.5977144
-0.5977144
-0.5977144
-0.5210941
-0.5210941
-0.36785388
-0.29123354
-0.29123354
-0.2146132
-0.061372995
0.015247345
-0.061372995
-0.1379931
-0.29123354
-0.29123354
-0.36785388
-0.36785388
-0.36785388
-0.29123354
-0.1379931
-0.061372995
0.015247345
0.015247345
0.015247345
0.09186745
0.16848779
0.24510789
0.24510789
0.16848779
0.015247345
-0.061372995
-0.061372995
0.09186745
0.16848779
0.16848779
0.09186745
0.09186745
0.16848779
0.16848779
0.09186745
0.015247345
0.015247345
-0.061372995
-0.1379931
-0.1379931
0.015247345
0.015247345
-0.061372995
-0.1379931
-0.1379931
-0.061372995
0.015247345
0.015247345
-0.061372995
0.015247345
0.09186745
0.24510789
0.39834833
0.39834833
0.24510789
0.16848779
0.09186745
0.09186745
0.015247345
-0.1379931
-0.1379931
0.015247345
0.16848779
0.16848779
0.09186745
0.09186745
0.16848779
0.32172823
0.39834833
0.39834833
0.32172823
0.24510789
0.39834833
0.47496867
0.5515888
0.47496867
0.39834833
0.47496867
0.47496867
0.39834833
0.24510789
0.09186745
0.09186745
0.24510789
0.47496867
0.6282091
0.7048292
0.7048292
0.78144956
0.85806966
0.85806966
0.78144956
0.85806966
0.9346899
0.9346899
1.0113102
1.0113102
1.0113102
1.0113102
0.9346899
1.0113102
1.0879303
1.1645505
1.1645505
1.2411708
1.4710314
1.6242719
1.4710314
1.2411708
1.0879303
1.1645505
1.317791
1.317791
1.1645505
1.0113102
0.85806966
0.78144956
0.78144956
0.7048292
0.78144956
0.9346899
1.0879303
1.1645505
1.1645505
1.0879303
1.0113102
1.0113102
1.0879303
1.0879303
1.0879303
1.0879303
1.0113102
1.0879303
1.1645505
1.1645505
1.1645505
1.1645505
1.2411708
1.317791
1.317791
1.4710314
1.5476516
1.6242719
1.6242719
1.5476516
1.5476516
1.7008922
1.8541325
2.0073729
2.1606133
2.1606133
2.1606133
2.0839932
1.9307528
1.7008922
1.5476516
1.6242719
1.7775123
1.9307528
2.0839932
2.1606133
2.2372336
2.3138537
2.4670942
2.5437145
2.6203346
2.6203346
2.696955
2.773575
2.773575
2.696955
2.773575
2.8501954
3.0034359
3.0034359
3.0034359
2.9268155
3.0034359
3.080056
3.2332964
3.3865368
3.5397773
3.5397773
3.5397773
3.6163974
3.6163974
3.6930177
3.769638
3.9228783
4.076119
4.229359
4.229359
4.152739
4.229359
4.3059793
4.45922
4.53584
4.53584
4.53584
4.3826
4.3826
4.3826
4.3826
4.45922
4.45922
4.53584
4.53584
4.61246
4.61246
4.53584
4.53584
4.45922
4.3826
4.3826
4.53584
4.68908
4.765701
4.68908
4.68908
4.765701
4.68908
4.61246
4.45922
4.3826
4.45922
4.53584
4.53584
4.45922
4.3826
4.3059793
4.3826
4.45922
4.3826
4.3059793
4.3059793
4.3059793
4.3059793
4.3059793
4.229359
4.229359
4.229359
4.3059793
4.3826
4.53584
4.61246
4.61246
4.53584
4.53584
4.61246
4.68908
4.68908
4.53584
4.3826
4.3059793
4.45922
4.61246
4.61246
4.45922
4.3059793
4.229359
4.3059793
4.3826
4.3826
4.3826
4.3826
4.3826
4.3826
4.45922
4.53584
4.61246
4.61246
4.53584
4.53584
4.53584
4.61246
4.68908
4.765701
4.842321
4.842321
4.68908
4.45922
4.45922
4.53584
4.68908
4.61246
4.45922
4.3826
4.45922
4.3826
4.229359
3.9994986
3.9228783
4.076119
4.3059793
4.3826
4.229359
4.076119
4.076119
4.152739
4.152739
4.152739
4.152739
4.152739
4.152739
4.229359
4.229359
4.152739
4.152739
4.152739
4.152739
4.152739
4.076119
4.076119
4.229359
4.3059793
4.3826
4.3826
4.3826
4.3826
4.3826
4.3059793
4.229359
4.229359
4.229359
4.152739
3.9994986
3.9228783
3.9994986
3.9994986
3.9994986
4.076119
4.076119
4.076119
4.076119
4.076119
3.9994986
3.9228783
3.9228783
3.8462582
3.8462582
3.8462582
3.8462582
3.8462582
3.769638
3.6930177
3.6163974
3.6930177
3.769638
3.8462582
3.8462582
3.769638
3.6930177
3.6163974
3.6163974
3.6930177
3.6930177
3.6930177
3.769638
3.8462582
3.769638
3.769638
3.9228783
3.9994986
3.9994986
3.9228783
3.8462582
3.8462582
3.9228783
3.9228783
3.9228783
3.9228783
3.9228783
3.8462582
3.9228783
3.9228783
3.9228783
3.9228783
3.9228783
3.9228783
3.9228783
3.9228783
3.9228783
3.9228783
3.9228783
3.9228783
3.8462582
3.9228783
3.8462582
3.8462582
3.769638
3.9228783
4.076119
4.229359
4.229359
4.076119
3.9228783
3.9228783
3.9994986
4.076119
3.9994986
3.9994986
3.9994986
3.9994986
3.9994986
3.8462582
3.769638
3.6930177
3.6930177
3.6930177
3.6930177
3.8462582
3.9994986
3.9994986
3.9994986
3.9228783
3.8462582
3.9228783
4.152739
4.229359
4.229359
4.076119
3.9994986
3.9994986
3.9228783
3.8462582
3.769638
3.8462582
3.9228783
3.9228783
3.8462582
3.6930177
3.769638
3.9228783
3.9994986
4.076119
4.076119
4.076119
3.9994986
3.9228783
3.9228783
3.9228783
3.9994986
3.9994986
3.9994986
3.9994986
3.9228783
3.769638
3.6930177
3.6163974
3.6163974
3.6163974
3.6163974
3.5397773
3.6163974
3.6163974
3.6163974
3.5397773
3.5397773
3.4631572
3.4631572
3.3865368
3.4631572
3.5397773
3.5397773
3.5397773
3.5397773
3.4631572
3.4631572
3.6163974
3.6930177
3.8462582
3.8462582
3.769638
3.6930177
3.6163974
3.6163974
3.6163974
3.5397773
3.3865368
3.3099167
3.3865368
3.3865368
3.4631572
3.4631572
3.4631572
3.3865368
3.2332964
3.080056
3.0034359
2.9268155
2.9268155
2.9268155
2.8501954
2.8501954
3.0034359
3.1566763
3.1566763
3.0034359
2.9268155
2.9268155
2.773575
2.5437145
2.4670942
2.390474
2.390474
2.4670942
2.5437145
2.5437145
2.5437145
2.390474
2.1606133
2.0839932
2.0073729
2.0073729
2.0839932
2.3138537
2.390474
2.390474
2.3138537
2.2372336
2.2372336
2.2372336
2.2372336
2.1606133
2.1606133
2.0839932
2.0073729
1.8541325
1.8541325
2.0073729
2.1606133
2.2372336
2.0839932
1.9307528
1.8541325
1.7775123
1.7008922
1.7008922
1.7008922
1.7775123
1.8541325
1.7775123
1.7008922
1.7008922
1.7008922
1.6242719
1.3944112
1.317791
1.2411708
1.2411708
1.317791
1.2411708
1.1645505
1.0879303
1.0113102
1.1645505
1.3944112
1.4710314
1.4710314
1.2411708
1.0113102
0.9346899
1.0113102
1.0113102
1.0113102
1.0113102
1.0879303
1.2411708
1.317791
1.2411708
1.1645505
1.1645505
1.0879303
1.0113102
0.9346899
0.78144956
0.78144956
0.78144956
0.85806966
0.78144956
0.7048292
0.7048292
0.7048292
0.85806966
0.9346899
0.9346899
0.78144956
0.6282091
0.5515888
0.5515888
0.47496867
0.24510789
0.16848779
0.24510789
0.32172823
0.32172823
0.24510789
0.09186745
0.015247345
0.015247345
0.015247345
-0.061372995
-0.2146132
-0.2146132
-0.29123354
-0.36785388
-0.36785388
-0.29123354
-0.2146132
-0.29123354
-0.5210941
-0.67433476
-0.67433476
-0.5210941
-0.44447398
-0.44447398
-0.67433476
-0.98081565
-1.1340559
-1.2106762
-1.1340559
-0.98081565
-0.9041953
-0.9041953
-1.0574355
-1.2872965
-1.3639164
-1.2872965
-1.2872965
-1.3639164
-1.5171571
-1.5937772
-1.6703978
-1.823638
-1.9002581
-1.9002581
-1.9002581
-1.9768786
-2.0534983
-2.0534983
-2.0534983
-2.0534983
-2.0534983
-1.9768786
-1.9002581
-1.823638
-1.823638
-1.9768786
-2.1301188
-2.206739
-2.206739
-2.206739
-2.206739
-2.283359
-2.283359
-2.3599792
-2.3599792
-2.3599792
-2.3599792
-2.4365997
-2.3599792
-2.1301188
-1.9002581
-1.823638
-1.9768786
-2.206739
-2.3599792
-2.3599792
-2.283359
-2.1301188
-2.1301188
-2.283359
-2.283359
-2.206739
-2.1301188
-2.0534983
-2.1301188
-2.1301188
-2.1301188
-1.9768786
-1.9768786
-1.9768786
-2.1301188
-2.206739
-2.206739
-2.283359
-2.3599792
-2.206739
-2.1301188
-2.0534983
-2.0534983
-2.1301188
-2.1301188
-2.0534983
-1.9768786
-1.9002581
-1.9002581
-1.9002581
-2.0534983
-2.1301188
-2.206739
-2.0534983
-1.9768786
-1.9768786
-2.0534983
-2.0534983
-2.1301188
-2.1301188
-2.0534983
-1.9768786
-1.9768786
-1.9002581
-1.9002581
-1.9002581
-1.9002581
-1.9768786
-1.9768786
-1.9768786
-2.0534983
-2.206739
-2.283359
-2.206739
-2.0534983
-1.9002581
-1.823638
-1.823638
-1.9002581
-2.0534983
-2.1301188
-2.1301188
-2.0534983
-1.9768786
-1.9768786
-1.9002581
-1.9002581
-1.9002581
-1.9768786
-1.9768786
-1.9002581
-1.7470174
-1.6703978
-1.6703978
-1.6703978
-1.6703978
-1.5171571
-1.5171571
-1.5171571
-1.5937772
-1.5171571
-1.4405367
-1.2872965
-1.3639164
-1.3639164
-1.5171571
-1.5937772
-1.7470174
-1.7470174
-1.7470174
-1.7470174
-1.823638
-1.823638
-1.7470174
-1.6703978
-1.5937772
-1.5171571
-1.5171571
-1.5171571
-1.5937772
-1.7470174
-1.7470174
-1.6703978
-1.5171571
-1.5171571
-1.4405367
-1.3639164
-1.3639164
-1.3639164
-1.3639164
-1.3639164
-1.2872965
-1.2106762
-1.2872965
-1.2872965
-1.3639164
-1.3639164
-1.3639164
-1.2872965
-1.2872965
-1.2872965
-1.2872965
-1.2106762
-1.1340559
-0.98081565
-0.98081565
-0.98081565
-1.0574355
-1.0574355
-1.0574355
-0.98081565
-0.98081565
-1.1340559
-1.2106762
-1.2106762
-1.1340559
-1.0574355
-0.9041953
-0.82757497
-0.82757497
-0.82757497
-0.82757497
-0.82757497
-0.82757497
-0.7509546
-0.67433476
-0.67433476
-0.67433476
-0.67433476
-0.7509546
-0.67433476
-0.5210941
-0.36785388
-0.29123354
-0.2146132
-0.1379931
0.015247345
0.015247345
-0.1379931
-0.36785388
-0.36785388
-0.29123354
-0.2146132
-0.2146132
-0.2146132
-0.2146132
-0.2146132
-0.1379931
-0.1379931
-0.2146132
-0.36785388
-0.36785388
-0.29123354
-0.2146132
-0.1379931
-0.061372995
0.015247345
0.015247345
0.015247345
0.015247345
0.015247345
-0.061372995
-0.1379931
-0.1379931
-0.1379931
-0.061372995
0.015247345
0.015247345
0.015247345
0.015247345
0.09186745
0.16848779
0.16848779
0.16848779
0.09186745
0.09186745
0.09186745
0.16848779
0.16848779
0.16848779
0.09186745
0.09186745
0.09186745
0.09186745
0.09186745
0.09186745
0.09186745
0.24510789
0.39834833
0.39834833
0.39834833
0.32172823
0.32172823
0.39834833
0.47496867
0.47496867
0.47496867
0.47496867
0.47496867
0.47496867
0.39834833
0.39834833
0.39834833
0.32172823
0.39834833
0.5515888
0.7048292
0.78144956
0.78144956
0.78144956
0.7048292
0.6282091
0.6282091
0.78144956
0.78144956
0.7048292
0.6282091
0.47496867
0.39834833
0.39834833
0.5515888
0.7048292
0.78144956
0.78144956
0.7048292
0.7048292
0.7048292
0.6282091
0.5515888
0.5515888
0.7048292
0.9346899
1.0113102
1.0879303
1.1645505
1.3944112
1.5476516
1.5476516
1.3944112
1.2411708
1.2411708
1.317791
1.3944112
1.317791
1.317791
1.317791
1.3944112
1.4710314
1.4710314
1.4710314
1.317791
1.2411708
1.1645505
1.2411708
1.3944112
1.5476516
1.5476516
1.5476516
1.3944112
1.4710314
1.6242719
1.6242719
1.5476516
1.4710314
1.4710314
1.5476516
1.6242719
1.6242719
1.7008922
1.8541325
2.0073729
1.9307528
1.6242719
1.3944112
1.3944112
1.4710314
1.4710314
1.4710314
1.3944112
1.317791
1.3944112
1.3944112
1.4710314
1.4710314
1.4710314
1.4710314
1.4710314
1.4710314
1.4710314
1.3944112
1.317791
1.2411708
1.2411708
1.317791
1.3944112
1.3944112
1.3944112
1.3944112
1.3944112
1.3944112
1.3944112
1.317791
1.2411708
1.1645505
1.1645505
1.317791
1.3944112
1.5476516
1.6242719
1.4710314
1.2411708
1.0879303
1.1645505
1.2411708
1.2411708
1.1645505
1.1645505
1.2411708
1.3944112
1.4710314
1.3944112
1.2411708
1.0879303
0.9346899
1.0113102
1.0879303
1.2411708
1.3944112
1.3944112
1.3944112
1.1645505
0.9346899
0.78144956
0.78144956
0.78144956
0.85806966
0.85806966
0.85806966
0.85806966
0.78144956
0.7048292
0.6282091
0.78144956
0.85806966
0.85806966
0.7048292
0.5515888
0.5515888
0.5515888
0.6282091
0.6282091
0.5515888
0.47496867
0.47496867
0.5515888
0.7048292
0.7048292
0.5515888
0.47496867
0.47496867
0.5515888
0.47496867
0.47496867
0.47496867
0.47496867
0.39834833
0.39834833
0.32172823
0.32172823
0.32172823
0.24510789
0.16848779
0.015247345
-0.061372995
-0.1379931
-0.2146132
-0.1379931
-0.1379931
-0.061372995
-0.061372995
-0.1379931
-0.29123354
-0.36785388
-0.29123354
-0.1379931
-0.1379931
-0.061372995
0.015247345
0.015247345
-0.1379931
-0.2146132
-0.29123354
-0.2146132
-0.2146132
-0.29123354
-0.44447398
-0.5977144
-0.67433476
-0.7509546
-0.82757497
-0.98081565
-1.0574355
-1.0574355
-1.0574355
-1.1340559
-1.1340559
-1.1340559
-1.0574355
-1.0574355
-1.1340559
-1.1340559
-1.0574355
-1.0574355
-1.1340559
-1.3639164
-1.4405367
-1.4405367
-1.4405367
-1.3639164
-1.2872965
-1.2872965
-1.2872965
-1.3639164
-1.4405367
-1.3639164
-1.2872965
-1.2872965
-1.4405367
-1.5171571
-1.4405367
-1.2872965
-1.2872965
-1.4405367
-1.5937772
-1.6703978
-1.6703978
-1.6703978
-1.7470174
-1.9002581
-1.9002581
-1.9002581
-1.9002581
-1.9002581
-1.9768786
-1.9768786
-2.1301188
-2.283359
-2.283359
-2.206739
-2.206739
-2.206739
-2.283359
-2.3599792
-2.3599792
-2.3599792
-2.3599792
-2.3599792
-2.4365997
-2.4365997
-2.3599792
-2.3599792
-2.283359
-2.283359
-2.3599792
-2.4365997
-2.5132198
-2.5132198
-2.58984
-2.58984
-2.7430806
-2.8197007
-2.8197007
-2.7430806
-2.58984
-2.5132198
-2.5132198
-2.66646
-2.8197007
-2.8197007
-2.8197007
-2.8197007
-2.8197007
-2.8963208
-2.9729414
-3.049561
-2.9729414
-2.9729414
-3.049561
-3.049561
-3.049561
-3.1261816
-3.2028017
-3.2794218
-3.2028017
-3.1261816
-3.1261816
-3.2028017
-3.2794218
-3.2794218
-3.3560424
-3.4326625
-3.5092826
-3.5092826
-3.4326625
-3.4326625
-3.4326625
-3.5092826
-3.5092826
-3.5092826
-3.4326625
-3.4326625
-3.4326625
-3.5092826
-3.7391434
-3.8157635
-3.8157635
-3.8157635
-3.8157635
-3.8923836
-3.8157635
-3.7391434
-3.6625228
-3.6625228
-3.6625228
-3.5859032
-3.5092826
-3.3560424
-3.2794218
-3.2794218
-3.3560424
-3.4326625
-3.5092826
-3.5092826
-3.5092826
-3.5859032
-3.6625228
-3.7391434
-3.7391434
-3.6625228
-3.6625228
-3.5859032
-3.5859032
-3.5859032
-3.6625228
-3.6625228
-3.7391434
-3.8157635
-3.8923836
-3.8157635
-3.7391434
-3.5859032
-3.5859032
-3.6625228
-3.7391434
-3.6625228
-3.4326625
-3.2028017
-3.049561
-3.2028017
-3.3560424
-3.5092826
-3.5092826
-3.4326625
-3.2794218
-3.1261816
-3.049561
-3.049561
-3.1261816
-3.2028017
-3.2794218
-3.3560424
-3.4326625
-3.5092826
-3.5092826
-3.5092826
-3.5092826
-3.4326625
-3.4326625
-3.4326625
-3.3560424
-3.3560424
-3.4326625
-3.6625228
-3.7391434
-3.6625228
-3.4326625
-3.2794218
-3.2794218
-3.2794218
-3.2028017
-3.1261816
-3.1261816
-3.2028017
-3.1261816
-3.049561
-2.8197007
-2.7430806
-2.7430806
-2.8963208
-2.9729414
-3.1261816
-3.1261816
-3.2028017
-3.2028017
-3.2028017
-3.1261816
-2.9729414
-2.8963208
-2.9729414
-3.1261816
-3.1261816
-3.049561
-2.9729414
-3.049561
-3.1261816
-3.2028017
-3.049561
-2.9729414
-2.9729414
-3.1261816
-3.1261816
-3.049561
-2.8963208
-2.8197007
-2.8963208
-2.9729414
-3.049561
-3.1261816
-3.1261816
-3.049561
-3.049561
-3.049561
-3.1261816
-3.049561
-3.049561
-2.9729414
-3.049561
-3.049561
-2.8963208
-2.66646
-2.58984
-2.7430806
-2.8963208
-2.9729414
-2.8963208
-2.66646
-2.58984
-2.66646
-2.8963208
-2.9729414
-2.8963208
-2.8197007
-2.66646
-2.66646
-2.66646
-2.7430806
-2.8197007
-2.7430806
-2.58984
-2.4365997
-2.4365997
-2.5132198
-2.58984
-2.5132198
-2.4365997
-2.4365997
-2.4365997
-2.4365997
-2.3599792
-2.283359
-2.283359
-2.283359
-2.3599792
-2.3599792
-2.3599792
-2.283359
-2.206739
-2.1301188
-2.1301188
-2.1301188
-2.1301188
-2.283359
-2.3599792
-2.283359
-2.206739
-2.1301188
-2.0534983
-2.0534983
-2.0534983
-2.1301188
-2.1301188
-2.1301188
-2.0534983
-1.9768786
-1.9002581
-1.823638
-1.823638
-1.823638
-1.7470174
-1.6703978
-1.6703978
-1.7470174
-1.823638
-1.823638
-1.7470174
-1.5937772
-1.5937772
-1.7470174
-1.823638
-1.823638
-1.9002581
-1.9768786
-1.9768786
-2.0534983
-1.9768786
-1.9768786
-1.823638
-1.6703978
-1.6703978
-1.7470174
-1.823638
-1.9002581
-1.7470174
-1.5937772
-1.5937772
-1.7470174
-1.9002581
-1.9768786
-1.9768786
-1.9768786
-1.9002581
-1.823638
-1.7470174
-1.9002581
-2.1301188
-2.283359
-2.3599792
-2.283359
-1.9768786
-1.7470174
-1.7470174
-1.9002581
-1.9002581
-1.823638
-1.6703978
-1.5937772
-1.5937772
-1.6703978
-1.6703978
-1.5937772
-1.5937772
-1.5937772
-1.5937772
-1.5171571
-1.4405367
-1.3639164
-1.3639164
-1.4405367
-1.6703978
-1.7470174
-1.7470174
-1.7470174
-1.823638
-1.9002581
-1.9002581
-1.823638
-1.7470174
-1.823638
-1.9768786
-1.9768786
-1.9002581
-1.6703978
-1.5937772
-1.7470174
-1.9768786
-2.0534983
-1.9768786
-1.823638
-1.7470174
-1.6703978
-1.6703978
-1.7470174
-1.823638
-1.823638
-1.823638
-1.823638
-1.7470174
-1.6703978
-1.5937772
-1.7470174
-1.823638
-1.823638
-1.7470174
-1.6703978
-1.6703978
-1.5937772
-1.4405367
-1.3639164
-1.3639164
-1.3639164
-1.3639164
-1.4405367
-1.5171571
-1.5171571
-1.4405367
-1.2106762
-1.1340559
-1.1340559
-1.1340559
-1.0574355
-0.82757497
-0.5977144
-0.5210941
-0.36785388
-0.2146132
-0.061372995
-0.061372995
-0.1379931
-0.061372995
0.16848779
0.39834833
0.47496867
0.47496867
0.39834833
0.5515888
0.7048292
0.78144956
0.78144956
0.7048292
0.5515888
0.47496867
0.6282091
0.85806966
1.0113102
1.0113102
1.0113102
0.9346899
0.9346899
0.9346899
1.0113102
0.9346899
0.85806966
0.78144956
0.78144956
0.85806966
0.85806966
0.85806966
0.78144956
0.85806966
0.85806966
0.78144956
0.6282091
0.7048292
0.78144956
0.85806966
0.85806966
0.9346899
1.0113102
1.0879303
1.0113102
0.9346899
0.9346899
1.0113102
1.1645505
1.2411708
1.1645505
1.0879303
1.0113102
0.9346899
0.9346899
1.0113102
1.0879303
0.9346899
0.78144956
0.7048292
0.7048292
0.85806966
0.85806966
0.78144956
0.78144956
0.78144956
0.78144956
0.85806966
0.7048292
0.6282091
0.6282091
0.5515888
0.6282091
0.6282091
0.6282091
0.5515888
0.47496867
0.47496867
0.47496867
0.47496867
0.5515888
0.5515888
0.47496867
0.39834833
0.39834833
0.47496867
0.47496867
0.32172823
0.16848779
0.16848779
0.32172823
0.47496867
0.5515888
0.39834833
0.32172823
0.39834833
0.47496867
0.47496867
0.39834833
0.32172823
0.24510789
0.24510789
0.16848779
0.16848779
0.16848779
0.24510789
0.32172823
0.39834833
0.39834833
0.32172823
0.24510789
0.24510789
0.32172823
0.47496867
0.47496867
0.47496867
0.39834833
0.32172823
0.24510789
0.39834833
0.5515888
0.6282091
0.5515888
0.47496867
0.47496867
0.5515888
0.5515888
0.6282091
0.7048292
0.7048292
0.78144956
0.85806966
1.0879303
1.317791
1.3944112
1.3944112
1.3944112
1.4710314
1.6242719
1.7008922
1.7008922
1.7008922
1.8541325
2.0073729
2.0839932
2.0839932
2.0839932
2.1606133
2.3138537
2.2372336
2.0073729
1.8541325
1.8541325
1.8541325
1.7775123
1.7008922
1.6242719
1.7008922
1.7008922
1.6242719
1.7008922
1.7775123
1.8541325
1.8541325
1.7008922
1.7008922
1.8541325
1.9307528
2.0073729
2.0073729
2.0073729
1.9307528
2.0073729
2.0073729
1.9307528
1.7775123
1.5476516
1.317791
1.2411708
1.317791
1.317791
1.3944112
1.2411708
1.0879303
1.0879303
1.1645505
1.2411708
1.2411708
1.1645505
1.0879303
1.1645505
1.2411708
1.1645505
1.1645505
1.1645505
1.2411708
1.2411708
1.1645505
1.0879303
1.0879303
1.1645505
1.1645505
1.2411708
1.317791
1.3944112
1.317791
1.0879303
0.9346899
1.0113102
1.1645505
1.1645505
1.2411708
1.317791
1.317791
1.2411708
1.1645505
1.2411708
1.317791
1.317791
1.2411708
1.2411708
1.1645505
1.2411708
1.317791
1.3944112
1.4710314
1.4710314
1.4710314
1.4710314
1.3944112
1.3944112
1.3944112
1.3944112
1.317791
1.2411708
1.2411708
1.1645505
1.2411708
1.317791
1.317791
1.317791
1.2411708
1.2411708
1.1645505
1.1645505
1.2411708
1.2411708
1.2411708
1.2411708
1.2411708
1.2411708
1.1645505
1.1645505
1.2411708
1.2411708
1.317791
1.2411708
1.2411708
1.1645505
1.1645505
1.1645505
1.2411708
1.3944112
1.4710314
1.4710314
1.317791
1.2411708
1.2411708
1.317791
1.4710314
1.5476516
1.4710314
1.317791
1.1645505
1.0879303
1.0113102
1.0879303
1.2411708
1.317791
1.3944112
1.3944112
1.3944112
1.4710314
1.4710314
1.4710314
1.4710314
1.4710314
1.4710314
1.3944112
1.317791
1.2411708
1.0879303
1.0879303
1.2411708
1.4710314
1.5476516
1.4710314
1.4710314
1.5476516
1.5476516
1.4710314
1.3944112
1.3944112
1.3944112
1.317791
1.2411708
1.1645505
1.0879303
1.0879303
1.1645505
1.2411708
1.317791
1.317791
1.3944112
1.3944112
1.2411708
1.0879303
0.9346899
0.85806966
0.85806966
0.85806966
1.0113102
1.0113102
1.0113102
1.0113102
1.0113102
1.0113102
1.0113102
0.9346899
1.0113102
1.0113102
1.0113102
1.0113102
0.9346899
0.9346899
0.9346899
1.0113102
1.0113102
1.0879303
1.0879303
1.0879303
1.0113102
1.0113102
1.0113102
1.0113102
1.0113102
0.9346899
0.9346899
1.0113102
1.1645505
1.317791
1.317791
1.317791
1.2411708
1.2411708
1.2411708
1.2411708
1.2411708
1.1645505
1.1645505
1.1645505
1.1645505
1.1645505
1.2411708
1.1645505
1.0879303
1.0879303
1.0879303
1.1645505
1.317791
1.317791
1.317791
1.2411708
1.2411708
1.317791
1.317791
1.317791
1.3944112
1.4710314
1.5476516
1.4710314
1.317791
1.317791
1.3944112
1.3944112
1.3944112
1.317791
1.317791
1.317791
1.3944112
1.6242719
1.7775123
1.8541325
1.7775123
1.6242719
1.6242719
1.7008922
1.7775123
1.8541325
1.7008922
1.7008922
1.7008922
1.7775123
1.8541325
1.7775123
1.7008922
1.7008922
1.8541325
1.9307528
1.9307528
1.8541325
1.8541325
1.8541325
1.8541325
1.8541325
1.9307528
2.0073729
2.0839932
2.1606133
2.2372336
2.2372336
2.1606133
2.1606133
2.1606133
2.1606133
2.1606133
2.1606133
2.0839932
2.0839932
2.1606133
2.1606133
2.0839932
2.0073729
1.9307528
2.0073729
2.0839932
2.2372336
2.2372336
2.2372336
2.2372336
2.3138537
2.4670942
2.5437145
2.4670942
2.390474
2.390474
2.4670942
2.5437145
2.6203346
2.6203346
2.5437145
2.4670942
2.4670942
2.5437145
2.6203346
2.6203346
2.6203346
2.5437145
2.5437145
2.6203346
2.6203346
2.6203346
2.6203346
2.696955
2.773575
2.9268155
2.9268155
2.773575
2.6203346
2.6203346
2.6203346
2.696955
2.696955
2.696955
2.8501954
2.9268155
3.0034359
2.9268155
2.8501954
2.773575
2.773575
2.696955
2.696955
2.696955
2.773575
2.9268155
3.0034359
3.0034359
2.9268155
2.8501954
2.773575
2.773575
2.8501954
2.9268155
3.0034359
3.0034359
3.080056
3.1566763
3.1566763
3.080056
3.0034359
3.0034359
3.080056
3.2332964
3.2332964
3.0034359
2.773575
2.6203346
2.696955
2.773575
2.8501954
2.8501954
2.773575
2.8501954
2.9268155
3.080056
3.2332964
3.3099167
3.3099167
3.3099167
3.3865368
3.3865368
3.3099167
3.2332964
3.2332964
3.1566763
3.1566763
3.1566763
3.080056
3.1566763
3.1566763
3.2332964
3.2332964
3.2332964
3.3099167
3.3099167
3.3865368
3.3865368
3.4631572
3.4631572
3.4631572
3.4631572
3.4631572
3.4631572
3.5397773
3.4631572
3.3865368
3.3865368
3.3865368
3.3865368
3.3865368
3.3099167
3.2332964
3.3099167
3.3099167
3.3865368
3.4631572
3.5397773
3.4631572
3.4631572
3.5397773
3.5397773
3.4631572
3.3865368
3.3865368
3.5397773
3.6163974
3.6163974
3.4631572
3.3865368
3.3865368
3.3865368
3.3099167
3.3099167
3.3865368
3.4631572
3.3865368
3.2332964
3.1566763
3.1566763
3.2332964
3.2332964
3.1566763
3.0034359
2.9268155
2.9268155
3.080056
3.2332964
3.1566763
3.080056
3.1566763
3.2332964
3.3865368
3.3099167
3.2332964
3.1566763
3.1566763
3.1566763
3.080056
3.0034359
2.8501954
2.8501954
2.8501954
2.9268155
3.0034359
3.080056
3.1566763
3.080056
3.0034359
2.9268155
2.8501954
2.773575
2.8501954
2.9268155
3.0034359
3.080056
3.080056
3.080056
3.1566763
3.2332964
3.2332964
3.2332964
3.1566763
3.1566763
3.080056
3.080056
3.0034359
2.9268155
2.8501954
2.8501954
2.8501954
2.8501954
2.9268155
2.9268155
2.8501954
2.773575
2.696955
2.696955
2.8501954
3.0034359
3.0034359
2.9268155
2.8501954
2.8501954
2.8501954
2.8501954
2.9268155
2.8501954
2.773575
2.696955
2.773575
2.8501954
2.9268155
2.8501954
2.9268155
2.9268155
2.9268155
2.8501954
2.773575
2.773575
2.773575
2.773575
2.773575
2.696955
2.696955
2.773575
2.773575
2.696955
2.696955
2.773575
2.773575
2.773575
2.773575
2.8501954
3.0034359
3.0034359
2.9268155
2.773575
2.773575
2.8501954
2.8501954
2.8501954
2.773575
2.773575
2.773575
2.8501954
2.9268155
2.8501954
2.8501954
2.8501954
2.8501954
2.8501954
2.8501954
2.9268155
3.0034359
2.9268155
2.8501954
2.773575
2.773575
2.773575
2.8501954
2.8501954
2.8501954
2.8501954
2.773575
2.773575
2.8501954
2.8501954
2.773575
2.773575
2.696955
2.6203346
2.696955
2.696955
2.773575
2.8501954
2.9268155
2.8501954
2.773575
2.696955
2.6203346
2.696955
2.696955
2.696955
2.6203346
2.696955
2.773575
2.773575
2.773575
2.8501954
2.8501954
2.8501954
2.773575
2.696955
2.6203346
2.6203346
2.6203346
2.6203346
2.5437145
2.5437145
2.6203346
2.6203346
2.5437145
2.390474
2.3138537
2.3138537
2.390474
2.4670942
2.6203346
2.6203346
2.4670942
2.390474
2.3138537
2.2372336
2.0839932
2.0073729
1.9307528
1.8541325
1.7775123
1.8541325
1.7775123
1.6242719
1.4710314
1.4710314
1.3944112
1.317791
1.2411708
1.2411708
1.2411708
1.2411708
1.1645505
1.0879303
1.0113102
1.0879303
1.1645505
1.2411708
1.1645505
1.0879303
1.0879303
1.0879303
1.0113102
1.0113102
0.9346899
0.9346899
1.0113102
1.0879303
1.0879303
1.0113102
1.0113102
1.0879303
1.1645505
1.2411708
1.317791
1.317791
1.3944112
1.3944112
1.3944112
1.3944112
1.317791
1.317791
1.3944112
1.4710314
1.4710314
1.4710314
1.4710314
1.4710314
1.4710314
1.5476516
1.5476516
1.5476516
1.5476516
1.6242719
1.7775123
1.8541325
1.8541325
1.7775123
1.7775123
1.7775123
1.8541325
1.8541325
1.8541325
1.9307528
2.0073729
2.0839932
2.0839932
2.0839932
2.1606133
2.1606133
2.1606133
2.3138537
2.4670942
2.6203346
2.6203346
2.6203346
2.6203346
2.5437145
2.4670942
2.4670942
2.5437145
2.6203346
2.6203346
2.5437145
2.4670942
2.4670942
2.5437145
2.6203346
2.5437145
2.4670942
2.5437145
2.5437145
2.6203346
2.6203346
2.696955
2.696955
2.6203346
2.696955
2.773575
2.8501954
2.8501954
2.8501954
2.9268155
3.0034359
3.080056
3.1566763
3.080056
3.080056
3.0034359
2.9268155
2.9268155
2.9268155
3.0034359
3.0034359
3.080056
3.080056
3.0034359
2.8501954
2.8501954
2.9268155
3.0034359
3.0034359
2.9268155
2.9268155
2.9268155
3.0034359
3.080056
3.080056
3.1566763
3.1566763
3.2332964
3.1566763
3.080056
3.0034359
3.0034359
3.0034359
3.080056
3.080056
3.080056
3.0034359
2.9268155
2.8501954
2.8501954
2.9268155
3.0034359
3.0034359
3.0034359
3.0034359
3.0034359
3.080056
3.1566763
3.1566763
3.1566763
3.1566763
3.080056
3.0034359
2.8501954
2.696955
2.6203346
2.6203346
2.696955
2.696955
2.696955
2.696955
2.696955
2.696955
2.696955
2.773575
2.8501954
2.773575
2.6203346
2.4670942
2.390474
2.390474
2.5437145
2.696955
2.773575
2.773575
2.773575
2.773575
2.696955
2.773575
2.773575
2.773575
2.5437145
2.390474
2.3138537
2.390474
2.4670942
2.4670942
2.4670942
2.4670942
2.4670942
2.5437145
2.6203346
2.6203346
2.6203346
2.6203346
2.5437145
2.4670942
2.390474
2.390474
2.390474
2.390474
2.390474
2.3138537
2.3138537
2.2372336
2.3138537
2.390474
2.4670942
2.4670942
2.5437145
2.6203346
2.773575
2.8501954
2.9268155
2.9268155
2.9268155
2.773575
2.773575
2.8501954
3.0034359
3.080056
3.0034359
2.9268155
3.0034359
3.080056
3.080056
3.1566763
3.080056
3.0034359
3.080056
3.2332964
3.3865368
3.4631572
3.4631572
3.4631572
3.3865368
3.3865368
3.4631572
3.3865368
3.3099167
3.1566763
3.2332964
3.3865368
3.5397773
3.4631572
3.4631572
3.4631572
3.5397773
3.6930177
3.6930177
3.6163974
3.5397773
3.4631572
3.5397773
3.6163974
3.6163974
3.6163974
3.4631572
3.4631572
3.4631572
3.3865368
3.3865368
3.3865368
3.4631572
3.5397773
3.4631572
3.3865368
3.3099167
3.3865368
3.4631572
3.4631572
3.3865368
3.3865368
3.4631572
3.4631572
3.3865368
3.2332964
3.080056
3.080056
3.1566763
3.2332964
3.3099167
3.3099167
3.2332964
3.1566763
3.080056
3.2332964
3.4631572
3.6163974
3.6163974
3.5397773
3.6163974
3.6930177
3.6930177
3.6930177
3.6930177
3.6163974
3.5397773
3.5397773
3.5397773
3.4631572
3.4631572
3.5397773
3.5397773
3.5397773
3.6930177
3.8462582
3.9228783
3.8462582
3.769638
3.6930177
3.6163974
3.5397773
3.6163974
3.6930177
3.769638
3.8462582
3.9228783
3.8462582
3.8462582
3.8462582
3.8462582
3.9228783
3.9228783
3.9994986
3.9994986
3.9228783
3.769638
3.769638
3.9228783
3.9994986
3.9994986
3.9994986
3.9228783
3.9994986
4.076119
3.9994986
3.9228783
3.9228783
3.9994986
4.152739
4.229359
4.229359
4.152739
4.152739
4.152739
4.229359
4.3059793
4.3059793
4.3059793
4.229359
4.229359
4.229359
4.229359
4.229359
4.3059793
4.3059793
4.3059793
4.3059793
4.3059793
4.3826
4.3826
4.3826
4.3826
4.45922
4.53584
4.45922
4.45922
4.53584
4.53584
4.53584
4.53584
4.45922
4.45922
4.45922
4.53584
4.53584
4.53584
4.45922
4.3826
4.3059793
4.229359
4.3059793
4.45922
4.61246
4.68908
4.765701
4.765701
4.765701
4.842321
4.842321
4.842321
4.68908
4.61246
4.68908
4.842321
4.9955616
5.0721817
5.0721817
5.0721817
5.0721817
5.0721817
5.0721817
5.0721817
5.148802
5.148802
5.225422
5.225422
5.148802
5.0721817
5.0721817
5.148802
5.225422
5.148802
5.0721817
4.9955616
4.9955616
5.0721817
5.0721817
5.0721817
5.0721817
5.148802
5.148802
5.148802
5.0721817
5.0721817
5.0721817
4.9955616
4.9955616
5.0721817
5.148802
5.225422
5.148802
5.225422
5.225422
5.148802
5.148802
5.225422
5.302042
5.302042
5.225422
5.148802
5.148802
5.225422
5.225422
5.225422
5.302042
5.302042
5.225422
5.225422
5.225422
5.225422
5.225422
5.225422
5.225422
5.302042
5.3786626
5.455283
5.3786626
5.3786626
5.302042
5.302042
5.3786626
5.3786626
5.455283
5.455283
5.3786626
5.3786626
5.455283
5.6085234
5.6085234
5.455283
5.225422
5.148802
5.148802
5.225422
5.3786626
5.455283
5.531903
5.531903
5.455283
5.455283
5.3786626
5.3786626
5.3786626
5.3786626
5.3786626
5.3786626
5.3786626
5.531903
5.6085234
5.6085234
5.531903
5.455283
5.531903
5.6085234
5.6851435
5.6851435
5.6085234
5.531903
5.531903
5.6085234
5.6085234
5.531903
5.3786626
5.455283
5.455283
5.455283
5.302042
5.302042
5.3786626
5.3786626
5.455283
5.455283
5.455283
5.3786626
5.148802
4.9955616
4.9955616
5.0721817
5.148802
5.0721817
5.0721817
5.0721817
5.148802
5.148802
5.0721817
4.9955616
4.9955616
5.0721817
5.148802
5.225422
5.148802
5.0721817
4.9955616
5.0721817
5.225422
5.225422
5.148802
5.0721817
4.9955616
4.9955616
5.0721817
5.0721817
5.0721817
5.0721817
5.225422
5.3786626
5.455283
5.531903
5.455283
5.3786626
5.302042
5.148802
5.0721817
4.9955616
4.9955616
4.9955616
4.9955616
4.9189415
4.842321
4.9189415
5.0721817
5.148802
5.148802
5.148802
5.148802
5.148802
4.9955616
4.9189415
4.9189415
4.9955616
4.9955616
4.9955616
4.9189415
4.9189415
5.0721817
5.148802
5.225422
5.148802
5.148802
5.0721817
5.0721817
5.148802
5.148802
5.225422
5.225422
5.302042
5.302042
5.302042
5.225422
5.225422
5.302042
5.3786626
5.455283
5.3786626
5.225422
5.0721817
5.0721817
5.148802
5.225422
5.225422
5.225422
5.148802
5.148802
5.148802
5.0721817
5.0721817
5.148802
5.302042
5.3786626
5.3786626
5.455283
5.455283
5.3786626
5.302042
5.302042
5.455283
5.531903
5.455283
5.302042
5.225422
5.225422
5.302042
5.302042
5.225422
5.225422
5.225422
5.3786626
5.455283
5.455283
5.302042
5.302042
5.455283
5.531903
5.531903
5.531903
5.531903
5.531903
5.455283
5.302042
5.302042
5.455283
5.6085234
5.6851435
5.6851435
5.531903
5.531903
5.531903
5.6851435
5.7617636
5.6851435
5.6085234
5.531903
5.455283
5.455283
5.302042
5.225422
5.302042
5.531903
5.6851435
5.8383837
5.8383837
5.7617636
5.6851435
5.531903
5.531903
5.6851435
5.8383837
5.8383837
5.7617636
5.6851435
5.6851435
5.7617636
5.7617636
5.7617636
5.8383837
5.8383837
5.915004
5.8383837
5.6851435
5.6085234
5.6851435
5.8383837
5.915004
5.915004
5.7617636
5.6851435
5.6851435
5.7617636
5.8383837
5.915004
5.8383837
5.8383837
5.7617636
5.7617636
5.6851435
5.6851435
5.6085234
5.531903
5.531903
5.6085234
5.7617636
5.8383837
5.915004
5.915004
5.915004
5.8383837
5.7617636
5.7617636
5.8383837
5.8383837
5.8383837
5.8383837
5.8383837
5.7617636
5.7617636
5.7617636
5.6851435
5.6085234
5.6085234
5.7617636
5.915004
5.915004
5.8383837
5.7617636
5.8383837
5.915004
5.991624
6.0682445
6.0682445
5.991624
5.915004
5.915004
5.991624
5.915004
5.8383837
5.915004
5.991624
5.915004
5.8383837
5.8383837
5.8383837
5.915004
5.991624
5.991624
5.991624
5.915004
5.991624
6.0682445
6.0682445
6.0682445
6.144865
6.2981052
6.3747253
6.3747253
6.2981052
6.221485
6.221485
6.2981052
6.2981052
6.144865
5.991624
5.991624
5.915004
5.915004
5.991624
6.221485
6.2981052
6.2981052
6.221485
6.221485
6.221485
6.221485
6.221485
6.0682445
5.991624
5.991624
6.0682445
6.221485
6.221485
6.144865
5.991624
5.915004
5.8383837
5.8383837
5.8383837
5.915004
5.915004
5.915004
5.8383837
5.8383837
5.915004
5.991624
5.991624
5.915004
5.915004
5.915004
5.991624
6.0682445
5.991624
5.991624
6.0682445
6.0682445
5.991624
5.8383837
5.7617636
5.7617636
5.8383837
5.991624
5.991624
5.991624
5.8383837
5.8383837
5.8383837
5.8383837
5.7617636
5.6851435
5.6851435
5.6851435
5.8383837
5.991624
6.0682445
6.0682445
5.991624
6.0682445
6.0682445
6.0682445
6.0682445
6.144865
6.221485
6.221485
6.0682445
6.0682445
6.0682445
6.144865
6.0682445
5.991624
5.991624
6.0682445
6.0682445
5.991624
6.0682445
6.221485
6.221485
6.0682445
5.915004
5.8383837
5.8383837
5.915004
5.991624
5.991624
5.991624
5.991624
6.0682445
6.144865
6.221485
6.221485
6.221485
6.221485
6.221485
6.221485
6.221485
6.144865
6.0682445
5.915004
5.8383837
5.8383837
5.915004
6.144865
6.2981052
6.4513454
6.3747253
6.144865
5.8383837
5.7617636
5.7617636
5.915004
5.991624
6.144865
6.221485
6.2981052
6.2981052
6.144865
5.991624
5.991624
6.0682445
6.0682445
6.0682445
6.144865
6.144865
6.144865
6.0682445
5.991624
5.8383837
5.7617636
5.6851435
5.6851435
5.6851435
5.7617636
5.8383837
5.8383837
5.7617636
5.7617636
5.8383837
5.915004
5.915004
5.991624
5.991624
5.991624
5.915004
5.8383837
5.8383837
5.915004
5.8383837
5.7617636
5.7617636
5.8383837
5.915004
5.915004
5.8383837
5.8383837
5.915004
5.991624
6.0682445
5.991624
5.991624
6.0682445
6.221485
6.221485
6.144865
5.991624
5.915004
5.8383837
5.7617636
5.7617636
5.915004
5.915004
5.8383837
5.6851435
5.6085234
5.6851435
5.7617636
5.915004
6.0682445
6.144865
6.144865
6.144865
6.144865
6.144865
6.0682445
6.0682445
5.991624
5.991624
5.991624
6.0682445
6.0682445
5.991624
5.7617636
5.6851435
5.6851435
5.6851435
5.6851435
5.6851435
5.6851435
5.6851435
5.6085234
5.531903
5.531903
5.6085234
5.6085234
5.6085234
5.6085234
5.531903
5.455283
5.455283
5.455283
5.455283
5.531903
5.531903
5.6085234
5.6851435
5.7617636
5.6851435
5.6085234
5.6085234
5.531903
5.3786626
5.302042
5.302042
5.3786626
5.455283
5.531903
5.531903
5.455283
5.455283
5.455283
5.455283
5.455283
5.455283
5.455283
5.3786626
5.3786626
5.3786626
5.302042
5.148802
5.148802
5.225422
5.225422
5.225422
5.225422
5.302042
5.3786626
5.3786626
5.3786626
5.302042
5.225422
5.302042
5.3786626
5.455283
5.3786626
5.3786626
5.455283
5.6851435
5.6851435
5.531903
5.225422
5.302042
5.531903
5.6851435
5.6085234
5.455283
5.455283
5.531903
5.6851435
5.7617636
5.7617636
5.7617636
5.6851435
5.531903
5.455283
5.3786626
5.455283
5.531903
5.531903
5.455283
5.3786626
5.225422
5.225422
5.302042
5.3786626
5.3786626
5.455283
5.455283
5.531903
5.531903
5.6085234
5.6851435
5.6085234
5.531903
5.302042
5.148802
5.148802
5.3786626
5.6085234
5.6085234
5.455283
5.225422
5.148802
5.225422
5.302042
5.302042
5.148802
4.9189415
4.9189415
5.0721817
5.302042
5.3786626
5.3786626
5.6085234
5.991624
6.144865
5.8383837
5.3786626
5.225422
5.225422
5.302042
5.302042
5.302042
5.302042
5.302042
5.302042
5.302042
5.302042
5.148802
5.148802
5.225422
5.225422
5.225422
5.0721817
4.9955616
4.9955616
5.0721817
5.0721817
5.0721817
5.0721817
5.0721817
5.148802
5.302042
5.3786626
5.3786626
5.225422
5.0721817
5.0721817
5.148802
5.225422
5.3786626
5.455283
5.3786626
5.148802
4.9955616
4.9955616
4.9955616
5.0721817
4.9955616
4.842321
4.765701
4.765701
4.765701
4.765701
4.765701
4.765701
4.842321
4.9189415
4.9189415
4.9955616
4.9189415
4.842321
4.765701
4.765701
4.9189415
4.9955616
5.0721817
4.9955616
4.9955616
4.9955616
4.9189415
4.9189415
4.9189415
4.9955616
4.9955616
4.842321
4.765701
4.68908
4.765701
4.842321
4.842321
4.765701
4.68908
4.765701
4.9189415
4.9955616
4.842321
4.68908
4.61246
4.68908
4.68908
4.68908
4.53584
4.45922
4.45922
4.53584
4.61246
4.53584
4.45922
4.3826
4.3059793
4.3059793
4.3059793
4.3059793
4.3826
4.53584
4.68908
4.68908
4.53584
4.45922
4.45922
4.61246
4.68908
4.61246
4.53584
4.53584
4.53584
4.53584
4.45922
4.3826
4.3826
4.45922
4.53584
4.61246
4.53584
4.45922
4.3059793
4.3059793
4.3059793
4.3059793
4.3059793
4.3059793
4.3059793
4.3059793
4.3059793
4.3059793
4.3059793
4.45922
4.61246
4.61246
4.45922
4.3826
4.3059793
4.3826
4.45922
4.3826
4.3059793
4.229359
4.229359
4.3059793
4.45922
4.53584
4.45922
4.3826
4.229359
4.229359
4.229359
4.229359
4.152739
3.9994986
3.9994986
3.9994986
3.9994986
3.9228783
3.9228783
3.9228783
3.9994986
4.076119
4.152739
4.229359
4.229359
4.152739
4.152739
4.152739
4.152739
4.076119
3.9994986
3.9994986
3.9994986
3.9228783
3.9994986
4.076119
4.076119
4.076119
3.9994986
3.9228783
3.9994986
3.9994986
4.076119
4.076119
4.152739
4.076119
3.9994986
3.9994986
4.076119
4.076119
4.076119
4.076119
4.076119
3.9994986
3.9994986
3.9994986
3.9228783
3.8462582
3.6930177
3.6163974
3.6930177
3.8462582
3.9994986
3.9994986
3.8462582
3.8462582
3.8462582
3.8462582
3.8462582
3.8462582
3.8462582
3.9228783
3.9228783
3.8462582
3.8462582
3.8462582
3.769638
3.6163974
3.6163974
3.769638
3.9228783
4.076119
4.152739
4.152739
4.076119
3.9994986
3.9228783
3.9228783
3.9994986
3.9228783
3.9228783
3.9994986
4.076119
4.3059793
4.3826
4.3059793
3.9994986
3.769638
3.6163974
3.6930177
3.8462582
3.9994986
4.076119
4.076119
3.9228783
3.8462582
3.9228783
3.9994986
4.076119
4.076119
4.152739
4.152739
4.076119
4.076119
4.076119
4.076119
4.076119
4.152739
4.152739
4.152739
4.152739
4.076119
3.9994986
3.9228783
3.8462582
3.6930177
3.6163974
3.6163974
3.769638
3.8462582
3.9994986
3.9994986
3.9994986
3.9228783
3.8462582
3.8462582
3.9994986
4.076119
4.076119
3.9994986
3.8462582
3.6930177
3.6163974
3.6930177
3.8462582
3.9994986
4.152739
4.076119
3.9994986
3.9228783
3.8462582
3.769638
3.6930177
3.6163974
3.6163974
3.6163974
3.6930177
3.769638
3.8462582
3.8462582
3.8462582
3.8462582
3.8462582
3.9994986
3.9994986
3.8462582
3.769638
3.769638
3.8462582
3.9994986
4.152739
4.3059793
4.3059793
4.229359
4.152739
4.076119
3.9994986
3.9994986
4.076119
4.076119
4.076119
4.076119
4.076119
4.152739
4.229359
4.229359
4.229359
4.152739
4.076119
3.9228783
3.8462582
3.769638
3.8462582
3.9228783
3.9994986
3.9994986
3.8462582
3.769638
3.8462582
3.9994986
4.152739
4.229359
4.229359
4.152739
4.076119
3.9994986
3.9994986
3.9228783
3.8462582
3.8462582
3.8462582
3.9994986
4.076119
4.152739
4.076119
3.9994986
3.9994986
3.9994986
4.076119
4.229359
4.229359
4.229359
4.152739
4.076119
4.076119
4.152739
4.229359
4.229359
4.229359
4.152739
4.152739
4.152739
3.9994986
3.9994986
3.9994986
3.9994986
4.076119
4.152739
4.152739
4.076119
4.152739
4.229359
4.3059793
4.3059793
4.3059793
4.3059793
4.3059793
4.3059793
4.229359
4.229359
4.229359
4.229359
4.229359
4.229359
4.152739
4.152739
4.152739
4.3059793
4.3059793
4.3059793
4.3059793
4.3826
4.3826
4.229359
4.076119
3.9994986
3.9994986
3.9994986
4.076119
4.076119
4.076119
3.9994986
4.076119
4.229359
4.3826
4.3826
4.3059793
4.229359
4.152739
4.076119
4.076119
4.076119
4.152739
4.152739
4.229359
4.229359
4.229359
4.3059793
4.3059793
4.3826
4.229359
4.076119
3.9994986
4.076119
4.152739
4.152739
4.152739
4.152739
4.076119
4.076119
4.152739
4.152739
4.076119
4.076119
4.076119
4.076119
4.076119
3.9994986
4.076119
4.152739
4.152739
4.152739
4.076119
4.076119
4.076119
3.9994986
3.8462582
3.6930177
3.6930177
3.769638
3.8462582
3.8462582
3.8462582
3.8462582
3.769638
3.769638
3.769638
3.769638
3.8462582
3.8462582
3.769638
3.6930177
3.769638
3.9228783
3.9994986
3.9994986
3.9228783
3.8462582
3.8462582
3.8462582
3.9228783
3.9228783
3.9228783
3.9228783
3.9228783
3.9994986
3.9994986
3.9994986
3.9994986
3.9228783
3.9228783
3.9228783
3.9228783
3.9228783
3.8462582
3.8462582
3.9228783
3.9228783
3.8462582
3.6930177
3.6930177
3.769638
3.8462582
3.9228783
3.8462582
3.8462582
3.769638
3.6930177
3.6930177
3.6930177
3.769638
3.769638
3.6930177
3.6930177
3.769638
3.8462582
3.9228783
3.9228783
3.8462582
3.6930177
3.6163974
3.6930177
3.769638
3.8462582
3.9228783
3.8462582
3.769638
3.6930177
3.6163974
3.6930177
3.8462582
3.9228783
3.9228783
3.9228783
3.9228783
3.9994986
3.9228783
3.769638
3.6930177
3.6930177
3.6930177
3.769638
3.769638
3.8462582
3.9228783
3.8462582
3.769638
3.769638
3.6930177
3.6163974
3.5397773
3.5397773
3.6163974
3.6930177
3.769638
3.769638
3.769638
3.769638
3.769638
3.6930177
3.6930177
3.769638
3.8462582
3.9228783
3.8462582
3.8462582
3.769638
3.769638
3.6930177
3.5397773
3.5397773
3.6163974
3.8462582
3.9228783
3.8462582
3.6930177
3.6163974
3.6163974
3.6930177
3.6930177
3.6930177
3.6930177
3.6930177
3.6930177
3.6930177
3.6930177
3.6163974
3.4631572
3.5397773
3.6930177
3.769638
3.6930177
3.5397773
3.4631572
3.3865368
3.3865368
3.4631572
3.5397773
3.5397773
3.5397773
3.5397773
3.5397773
3.4631572
3.3865368
3.3865368
3.3865368
3.5397773
3.6163974
3.6930177
3.6930177
3.6930177
3.6930177
3.769638
3.8462582
3.9228783
3.9228783
3.9228783
3.9228783
4.076119
4.076119
4.076119
3.9994986
3.9994986
3.9994986
3.9994986
3.9994986
3.9994986
4.076119
4.152739
4.229359
4.229359
4.3059793
4.3826
4.3826
4.45922
4.53584
4.68908
4.68908
4.53584
4.3826
4.3059793
4.3826
4.45922
4.45922
4.45922
4.3826
4.3059793
4.229359
4.229359
4.152739
4.076119
4.076119
4.152739
4.229359
4.3059793
4.3059793
4.3059793
4.3059793
4.3826
4.3826
4.3059793
4.229359
4.229359
4.229359
4.3059793
4.3826
4.3826
4.3826
4.3826
4.45922
4.45922
4.45922
4.45922
4.45922
4.45922
4.45922
4.45922
4.45922
4.61246
4.61246
4.53584
4.45922
4.3059793
4.3059793
4.45922
4.61246
4.68908
4.53584
4.45922
4.53584
4.765701
4.9955616
4.9955616
4.765701
4.61246
4.53584
4.68908
4.765701
4.842321
4.842321
4.765701
4.765701
4.765701
4.765701
4.68908
4.765701
4.765701
4.842321
4.9189415
4.9955616
4.9189415
4.9189415
4.9189415
4.9189415
4.9189415
4.9189415
4.842321
4.765701
4.68908
4.61246
4.61246
4.68908
4.61246
4.53584
4.53584
4.53584
4.61246
4.61246
4.45922
4.3826
4.3059793
4.3826
4.3826
4.45922
4.45922
4.3826
4.3826
4.45922
4.53584
4.3826
4.3059793
4.229359
4.229359
4.3059793
4.3059793
4.229359
4.152739
4.076119
4.076119
4.152739
4.152739
4.076119
3.9994986
3.9994986
4.076119
3.9994986
3.8462582
3.769638
3.8462582
3.9994986
3.9994986
3.9228783
3.8462582
3.8462582
3.9994986
3.9994986
3.8462582
3.6930177
3.6930177
3.8462582
4.076119
4.152739
4.152739
4.076119
4.076119
3.9994986
3.9228783
3.9228783
3.9228783
3.9994986
3.9994986
3.9994986
3.9994986
3.9994986
3.9994986
4.076119
4.152739
4.076119
4.076119
4.152739
4.229359
4.152739
4.076119
3.9228783
3.9228783
3.9994986
4.152739
4.3059793
4.3059793
4.229359
4.076119
4.076119
3.9994986
3.9994986
3.9994986
4.076119
4.229359
4.3059793
4.3059793
4.229359
4.229359
4.229359
4.3059793
4.3826
4.3826
4.3826
4.45922
4.45922
4.45922
4.3826
4.3059793
4.3059793
4.3059793
4.3059793
4.229359
4.152739
4.152739
4.3059793
4.3826
4.3826
4.3059793
4.3059793
4.3059793
4.3826
4.53584
4.61246
4.61246
4.61246
4.53584
4.53584
4.45922
4.45922
4.45922
4.45922
4.53584
4.45922
4.45922
4.45922
4.53584
4.61246
4.68908
4.68908
4.61246
4.61246
4.53584
4.53584
4.61246
4.61246
4.61246
4.68908
4.765701
4.765701
4.842321
4.842321
4.9189415
4.9955616
5.0721817
5.0721817
5.0721817
4.9955616
4.9189415
4.842321
4.68908
4.68908
4.842321
4.9189415
4.9955616
4.9189415
4.842321
4.765701
4.842321
4.842321
4.765701
4.68908
4.61246
4.61246
4.765701
4.765701
4.68908
4.68908
4.68908
4.61246
4.68908
4.68908
4.765701
4.765701
4.68908
4.68908
4.765701
4.9189415
4.9955616
4.9955616
4.9955616
4.9955616
5.0721817
5.0721817
4.9955616
4.9955616
5.0721817
5.225422
5.225422
5.148802
4.9955616
4.9189415
4.9189415
4.9955616
4.9955616
4.842321
4.765701
4.842321
4.9189415
4.9955616
4.9189415
4.9189415
4.842321
4.842321
4.765701
4.842321
4.9955616
5.148802
5.148802
5.148802
5.0721817
5.0721817
5.148802
5.148802
5.0721817
5.0721817
4.9955616
5.0721817
5.0721817
5.148802
5.302042
5.302042
5.225422
5.0721817
5.0721817
5.0721817
5.0721817
5.0721817
5.148802
5.225422
5.302042
5.302042
5.3786626
5.455283
5.3786626
5.302042
5.225422
5.148802
5.148802
5.148802
5.302042
5.3786626
5.3786626
5.302042
5.302042
5.302042
5.225422
5.225422
5.3786626
5.455283
5.3786626
5.3786626
5.3786626
5.455283
5.455283
5.531903
5.531903
5.455283
5.3786626
5.3786626
5.3786626
5.455283
5.455283
5.455283
5.3786626
5.302042
5.3786626
5.531903
5.6085234
5.6085234
5.455283
5.3786626
5.3786626
5.3786626
5.3786626
5.455283
5.455283
5.455283
5.3786626
5.3786626
5.3786626
5.302042
5.225422
5.148802
5.0721817
5.0721817
5.0721817
5.148802
5.225422
5.225422
5.225422
5.225422
5.148802
5.148802
5.0721817
5.0721817
5.0721817
5.225422
5.225422
5.225422
5.0721817
4.9955616
5.0721817
5.0721817
5.0721817
4.9955616
5.0721817
5.0721817
5.0721817
5.0721817
5.0721817
5.148802
5.148802
5.0721817
4.9955616
4.9955616
5.0721817
5.148802
5.225422
5.225422
5.148802
5.148802
5.225422
5.225422
5.225422
5.225422
5.225422
5.225422
5.148802
5.148802
5.225422
5.302042
5.302042
5.302042
5.148802
5.0721817
4.9955616
5.0721817
5.0721817
5.148802
5.148802
5.0721817
4.9955616
4.9955616
4.9189415
4.9955616
5.0721817
5.225422
5.225422
5.225422
5.148802
5.225422
5.225422
5.225422
5.148802
5.0721817
5.0721817
5.148802
5.225422
5.225422
5.225422
5.0721817
4.9955616
4.9955616
5.148802
5.225422
5.302042
5.3786626
5.455283
5.455283
5.455283
5.3786626
5.3786626
5.3786626
5.455283
5.455283
5.455283
5.455283
5.455283
5.455283
5.3786626
5.302042
5.302042
5.3786626
5.455283
5.3786626
5.302042
5.148802
4.9955616
4.9955616
4.9955616
4.9955616
5.0721817
4.9955616
5.0721817
5.0721817
5.148802
5.148802
5.0721817
5.148802
5.225422
5.225422
5.148802
5.148802
5.225422
5.225422
5.148802
5.148802
5.225422
5.3786626
5.3786626
5.3786626
5.225422
5.225422
5.302042
5.455283
5.531903
5.455283
5.302042
5.302042
5.3786626
5.3786626
5.3786626
5.302042
5.302042
5.225422
5.148802
5.225422
5.225422
5.148802
5.0721817
5.0721817
5.225422
5.225422
5.225422
5.302042
5.455283
5.6085234
5.6085234
5.455283
5.3786626
5.302042
5.3786626
5.3786626
5.3786626
5.302042
5.302042
5.302042
5.3786626
5.455283
5.455283
5.455283
5.531903
5.455283
5.302042
5.148802
5.0721817
5.148802
5.148802
5.148802
5.148802
5.225422
5.302042
5.302042
5.302042
5.302042
5.225422
5.225422
5.225422
5.225422
5.302042
5.3786626
5.455283
5.531903
5.531903
5.455283
5.3786626
5.455283
5.531903
5.6085234
5.6085234
5.6085234
5.531903
5.455283
5.531903
5.531903
5.6085234
5.455283
5.3786626
5.3786626
5.531903
5.531903
5.455283
5.302042
5.225422
5.302042
5.3786626
5.531903
5.6085234
5.455283
5.302042
5.225422
5.302042
5.3786626
5.3786626
5.3786626
5.3786626
5.302042
5.148802
5.0721817
5.148802
5.225422
5.225422
5.225422
5.225422
5.148802
4.9955616
4.9189415
4.9189415
4.9955616
5.0721817
5.148802
5.148802
5.0721817
4.9955616
4.9955616
5.0721817
5.0721817
5.148802
5.225422
5.302042
5.302042
5.225422
5.0721817
4.9955616
4.9955616
4.9955616
5.0721817
5.148802
5.0721817
5.0721817
5.148802
5.302042
5.3786626
5.3786626
5.225422
5.225422
5.225422
5.302042
5.3786626
5.302042
5.302042
5.302042
5.3786626
5.3786626
5.3786626
5.302042
5.455283
5.6085234
5.6851435
5.7617636
5.8383837
5.7617636
5.6085234
5.455283
5.455283
5.531903
5.6085234
5.6085234
5.531903
5.6085234
5.6851435
5.6085234
5.531903
5.3786626
5.302042
5.302042
5.455283
5.6085234
5.6085234
5.455283
5.302042
5.302042
5.3786626
5.3786626
5.3786626
5.455283
5.6085234
5.6851435
5.6085234
5.455283
5.302042
5.225422
5.225422
5.3786626
5.3786626
5.302042
5.148802
5.0721817
5.0721817
5.148802
5.148802
5.225422
5.302042
5.225422
5.148802
5.148802
5.148802
5.302042
5.3786626
5.3786626
5.225422
5.0721817
4.9955616
5.148802
5.148802
5.0721817
4.9955616
4.9955616
5.0721817
5.225422
5.225422
5.148802
5.0721817
5.148802
5.225422
5.225422
5.148802
5.0721817
5.148802
5.3786626
5.6851435
5.6085234
5.225422
4.9189415
4.9955616
5.302042
5.531903
5.455283
5.302042
5.225422
5.225422
5.302042
5.3786626
5.455283
5.3786626
5.302042
5.302042
5.302042
5.225422
5.0721817
4.9189415
4.9955616
5.0721817
4.9955616
4.842321
4.765701
4.765701
4.842321
4.9189415
4.9189415
4.842321
4.9189415
4.9955616
5.148802
5.302042
5.302042
5.148802
4.9189415
4.842321
4.842321
4.842321
4.9189415
4.9955616
5.0721817
5.0721817
4.9955616
4.9189415
4.9189415
4.9955616
5.0721817
5.148802
5.225422
5.225422
5.302042
5.225422
5.0721817
4.9189415
4.9189415
4.9189415
4.9955616
4.9955616
4.9955616
4.9189415
4.9189415
4.9189415
5.0721817
5.0721817
5.0721817
4.9955616
4.9955616
4.9955616
4.9955616
4.9955616
4.9955616
4.9955616
4.9189415
4.842321
4.842321
4.9189415
4.9955616
4.9955616
4.9955616
4.9955616
4.9955616
5.0721817
5.148802
5.148802
5.148802
5.148802
5.148802
5.148802
5.148802
5.0721817
4.9955616
4.9955616
5.0721817
5.148802
5.148802
5.148802
5.225422
5.148802
4.9955616
4.842321
4.842321
4.9189415
4.9189415
4.842321
4.765701
4.68908
4.842321
5.225422
5.455283
5.531903
5.3786626
5.302042
5.302042
5.302042
5.148802
4.9955616
5.0721817
5.148802
5.148802
5.0721817
5.0721817
5.148802
5.0721817
5.0721817
5.0721817
5.148802
5.225422
5.225422
5.148802
5.0721817
5.0721817
5.0721817
5.148802
5.225422
5.225422
5.225422
5.148802
5.148802
5.0721817
4.9955616
4.9955616
5.0721817
5.148802
5.148802
5.225422
5.225422
5.225422
5.302042
5.3786626
5.455283
5.531903
5.531903
5.531903
5.455283
5.3786626
5.302042
5.225422
5.302042
5.3786626
5.455283
5.531903
5.531903
5.455283
5.455283
5.3786626
5.3786626
5.302042
5.302042
5.302042
5.302042
5.225422
5.225422
5.148802
4.9955616
4.9955616
4.9955616
5.148802
5.225422
5.148802
4.9955616
4.9189415
4.9189415
4.9189415
4.765701
4.68908
4.765701
4.765701
4.68908
4.68908
4.765701
4.765701
4.765701
4.61246
4.53584
4.45922
4.53584
4.53584
4.45922
4.229359
4.152739
4.152739
4.152739
4.229359
4.3059793
4.3059793
4.152739
4.076119
3.9994986
4.076119
4.152739
4.229359
4.229359
4.229359
4.229359
4.152739
4.076119
4.152739
4.076119
3.9994986
3.9228783
3.8462582
3.8462582
3.769638
3.6163974
3.5397773
3.5397773
3.6163974
3.6163974
3.6163974
3.6163974
3.6930177
3.6930177
3.6163974
3.6163974
3.6163974
3.6930177
3.6930177
3.6163974
3.6163974
3.6930177
3.9228783
3.9228783
3.8462582
3.769638
3.769638
3.8462582
3.8462582
3.769638
3.6930177
3.6163974
3.6163974
3.6930177
3.6163974
3.6163974
3.769638
3.9228783
3.9228783
3.769638
3.6163974
3.6163974
3.6163974
3.769638
3.9994986
4.076119
3.9994986
3.9228783
3.9228783
3.9228783
3.9994986
3.9994986
3.9994986
4.076119
4.076119
4.076119
4.076119
4.076119
4.076119
3.9994986
3.9228783
3.9994986
3.9994986
3.9994986
3.9228783
3.9994986
3.9994986
3.9994986
3.9228783
3.9228783
3.9228783
3.8462582
3.769638
3.769638
3.8462582
3.769638
3.6930177
3.769638
3.769638
3.769638
3.6930177
3.6163974
3.5397773
3.6163974
3.6930177
3.769638
3.6930177
3.6163974
3.4631572
3.3865368
3.3099167
3.3099167
3.3099167
3.4631572
3.5397773
3.5397773
3.4631572
3.4631572
3.5397773
3.6930177
3.8462582
3.8462582
3.9228783
3.9228783
3.769638
3.769638
3.769638
3.8462582
3.8462582
3.6930177
3.5397773
3.6930177
3.9228783
4.076119
3.9994986
3.8462582
3.769638
3.769638
3.9228783
4.076119
4.229359
4.3059793
4.229359
4.229359
4.3059793
4.45922
4.61246
4.61246
4.61246
4.61246
4.61246
4.765701
4.9189415
5.0721817
5.148802
5.302042
5.3786626
5.455283
5.531903
5.6851435
5.8383837
5.8383837
5.7617636
5.8383837
5.915004
5.991624
5.991624
6.0682445
6.144865
6.3747253
6.5279655
6.5279655
6.5279655
6.4513454
6.5279655
6.7578263
6.7578263
6.8344464
6.987687
7.140928
7.2175474
7.140928
7.140928
7.294168
7.4474087
7.600649
7.600649
7.600649
7.6772685
7.7538896
7.90713
8.0603695
8.136991
8.213611
8.213611
8.366851
8.673332
8.826572
8.9031925
8.749952
8.596712
8.366851
8.366851
8.366851
8.443471
8.520092
8.520092
8.520092
8.596712
8.749952
8.9031925
8.9031925
8.826572
8.749952
8.673332
8.673332
8.596712
8.673332
8.826572
8.9031925
8.826572
8.749952
8.749952
8.749952
8.749952
8.749952
8.673332
8.520092
8.520092
8.520092
8.596712
8.596712
8.520092
8.443471
8.366851
8.366851
8.366851
8.443471
8.520092
8.596712
8.520092
8.366851
8.366851
8.29023
8.213611
8.136991
8.136991
8.213611
8.29023
8.213611
8.136991
8.136991
8.0603695
8.0603695
7.98375
7.90713
7.90713
7.90713
7.90713
7.90713
7.90713
7.90713
7.98375
7.98375
7.90713
7.830509
7.7538896
7.6772685
7.600649
7.524029
7.524029
7.600649
7.6772685
7.6772685
7.600649
7.600649
7.7538896
7.830509
7.830509
7.6772685
7.370788
7.294168
7.294168
7.4474087
7.4474087
7.370788
7.370788
7.4474087
7.524029
7.600649
7.6772685
7.600649
7.4474087
7.2175474
7.140928
7.370788
7.524029
7.600649
7.524029
7.370788
7.294168
7.294168
7.294168
7.294168
7.294168
7.370788
7.524029
7.524029
7.524029
7.4474087
7.524029
7.6772685
7.90713
8.0603695
8.136991
7.98375
7.98375
7.90713
7.90713
8.0603695
8.29023
8.29023
8.136991
8.0603695
8.0603695
8.136991
8.136991
8.0603695
8.0603695
8.0603695
8.136991
8.29023
8.520092
8.520092
8.443471
8.213611
8.0603695
7.98375
8.0603695
8.213611
8.366851
8.520092
8.596712
8.520092
8.366851
8.213611
8.213611
8.213611
8.29023
8.213611
8.0603695
8.0603695
8.29023
8.520092
8.520092
8.366851
8.29023
8.366851
8.520092
8.443471
8.29023
8.213611
8.213611
8.366851
8.443471
8.443471
8.443471
8.443471
8.443471
8.366851
8.29023
8.29023
8.366851
8.520092
8.443471
8.366851
8.29023
8.213611
8.29023
8.366851
8.366851
8.29023
8.136991
8.0603695
8.136991
8.213611
8.136991
8.136991
8.213611
8.213611
8.136991
8.0603695
7.90713
7.830509
7.6772685
7.600649
7.4474087
7.370788
7.4474087
7.524029
7.370788
7.2175474
7.064307
6.987687
6.9110665
6.9110665
6.9110665
6.9110665
6.987687
6.987687
6.8344464
6.604586
6.681206
6.8344464
6.9110665
6.8344464
6.7578263
6.681206
6.681206
6.7578263
6.681206
6.4513454
6.3747253
6.4513454
6.604586
6.681206
6.681206
6.604586
6.5279655
6.5279655
6.5279655
6.4513454
6.4513454
6.5279655
6.681206
6.7578263
6.681206
6.604586
6.5279655
6.5279655
6.5279655
6.604586
6.604586
6.604586
6.604586
6.604586
6.604586
6.604586
6.5279655
6.4513454
6.5279655
6.681206
6.7578263
6.681206
6.604586
6.5279655
6.604586
6.604586
6.604586
6.681206
6.7578263
6.7578263
6.681206
6.681206
6.604586
6.681206
6.7578263
6.8344464
6.7578263
6.7578263
6.8344464
6.987687
7.064307
7.064307
6.987687
6.9110665
6.9110665
6.987687
7.064307
7.064307
6.987687
6.9110665
6.9110665
6.987687
6.9110665
6.8344464
6.8344464
6.9110665
7.064307
7.064307
6.987687
6.9110665
6.8344464
6.8344464
6.9110665
6.987687
7.140928
7.140928
7.064307
6.987687
6.9110665
6.987687
7.140928
7.140928
7.064307
7.064307
7.2175474
7.294168
7.2175474
7.140928
7.140928
7.140928
7.140928
7.064307
6.987687
6.987687
6.987687
7.064307
6.987687
6.9110665
6.8344464
6.9110665
6.9110665
6.9110665
6.8344464
6.8344464
6.987687
7.064307
6.987687
6.8344464
6.7578263
6.7578263
6.8344464
6.9110665
7.064307
7.064307
7.064307
6.987687
6.987687
6.987687
6.987687
6.987687
6.987687
7.064307
7.064307
7.064307
7.064307
7.064307
7.140928
7.064307
6.987687
6.9110665
6.987687
6.987687
6.987687
6.9110665
6.9110665
6.987687
7.064307
7.140928
6.987687
6.9110665
6.987687
7.064307
7.140928
7.064307
6.987687
7.064307
7.140928
7.2175474
7.2175474
7.2175474
7.2175474
7.370788
7.4474087
7.4474087
7.370788
7.370788
7.4474087
7.4474087
7.4474087
7.294168
7.140928
7.064307
7.064307
6.987687
6.9110665
6.8344464
6.9110665
7.064307
7.140928
7.140928
7.064307
7.064307
7.064307
7.064307
7.064307
6.987687
7.064307
7.140928
7.064307
6.9110665
6.7578263
6.8344464
6.987687
6.987687
6.987687
6.9110665
6.987687
7.2175474
7.370788
7.370788
7.140928
6.987687
7.140928
7.294168
7.294168
7.2175474
7.2175474
7.294168
7.4474087
7.4474087
7.370788
7.294168
7.2175474
7.370788
7.4474087
7.524029
7.524029
7.4474087
7.4474087
7.4474087
7.4474087
7.370788
7.294168
7.294168
7.2175474
7.2175474
7.140928
7.2175474
7.2175474
7.294168
7.4474087
7.7538896
8.0603695
8.0603695
7.98375
7.90713
7.98375
8.0603695
8.0603695
8.136991
8.136991
8.0603695
7.98375
7.90713
7.98375
7.98375
8.0603695
7.98375
7.98375
8.0603695
8.213611
8.366851
8.29023
8.136991
7.98375
8.0603695
8.136991
8.213611
8.29023
8.29023
8.29023
8.366851
8.443471
8.443471
8.443471
8.443471
8.443471
8.443471
8.443471
8.443471
8.443471
8.443471
8.366851
8.366851
8.366851
8.366851
8.366851
8.366851
8.366851
8.520092
8.596712
8.673332
8.673332
8.673332
8.596712
