# Supplementary material for: Performances of the PIPER scalable child human body model in accident reconstruction
Source: PLoS One. 2017 Nov 14;12(11):e0187916. doi: 10.1371/journal.pone.0187916 (PMC5685610; doi:10.1371/journal.pone.0187916)
Supplement: S2 Data — This zip folder contains input accelerations for reproducibility of the accident reconstruction. Also, the readings from the dummy sensor are reported for reproducibility of the calculations. (ZIP) [file pone.0187916.s010.zip › CHANNEL/RAC02.038]

Test object number          :1
Name of the channel         :Pelvis Acceleration Z
Laboratory channel code     :14PELV0000Q6ACZP
Customer channel code       :14PELV0000Q6ACZP
Channel code                :14PELV0000Q6ACZP
Unit                        :m/(s*s)
Direction                   :Z
Dimension                   :AC
Transducer type             :EG300Z
Pre-filter type             :4.00kHz 6pole Butterworth for rate 20000 (1.3)
Cut off frequency           :4000.0
Channel frequency class     :2000
Channel amplitude class     :2500.0
Reference channel           :implicit
Reference channel name      :NOVALUE
Data source                 :transducer
Data status                 :ok
Sampling interval           :5.0E-5
Bit resolution              :16
.ValidationRemark           :Une valeur � 0.06925 sec d�passe la limite CAC choisie.
Time of first sample        :-0.2
Number of samples           :34000
First global maximum value  :2531.8247
Time of maximum value       :0.06929998
First global minimum value  :-512.2843
Time of minimum value       :0.06964998
Start offset interval       :-0.1
End offset interval         :-0.05
7.4510574
7.5282154
7.5282154
7.5282154
7.4510574
7.4510574
7.3738995
7.4510574
7.4510574
7.4510574
7.4510574
7.4510574
7.4510574
7.5282154
7.4510574
7.3738995
7.2967415
7.2195835
7.2967415
7.2967415
7.3738995
7.3738995
7.3738995
7.3738995
7.2967415
7.3738995
7.2967415
7.2967415
7.2967415
7.3738995
7.3738995
7.3738995
7.2967415
7.2967415
7.2967415
7.3738995
7.3738995
7.4510574
7.4510574
7.5282154
7.5282154
7.3738995
7.2967415
7.2967415
7.2967415
7.3738995
7.3738995
7.2967415
7.2195835
7.2195835
7.2967415
7.2967415
7.2967415
7.3738995
7.2967415
7.2967415
7.2967415
7.2967415
7.2967415
7.3738995
7.3738995
7.3738995
7.3738995
7.2967415
7.2967415
7.2195835
7.2967415
7.2967415
7.2967415
7.2195835
7.2195835
7.2195835
7.2195835
7.2195835
7.2195835
7.2967415
7.2967415
7.2967415
7.2967415
7.2195835
7.1424255
7.1424255
7.1424255
7.2195835
7.2967415
7.2967415
7.3738995
7.3738995
7.3738995
7.2967415
7.2967415
7.2967415
7.2195835
7.2195835
7.2195835
7.2195835
7.2195835
7.1424255
7.1424255
7.2195835
7.2195835
7.2195835
7.2967415
7.2967415
7.2967415
7.2967415
7.2195835
7.2195835
7.1424255
7.2195835
7.2195835
7.2195835
7.2195835
7.1424255
7.1424255
7.1424255
7.1424255
7.1424255
7.1424255
7.1424255
7.2195835
7.2967415
7.2967415
7.2195835
7.2195835
7.2967415
7.3738995
7.3738995
7.2967415
7.2967415
7.2967415
7.2967415
7.2195835
7.2195835
7.1424255
7.2195835
7.2967415
7.2967415
7.2967415
7.3738995
7.4510574
7.4510574
7.3738995
7.3738995
7.3738995
7.4510574
7.4510574
7.4510574
7.3738995
7.3738995
7.4510574
7.4510574
7.4510574
7.4510574
7.5282154
7.5282154
7.5282154
7.5282154
7.5282154
7.5282154
7.605373
7.682531
7.605373
7.605373
7.605373
7.605373
7.605373
7.605373
7.682531
7.682531
7.682531
7.7596884
7.7596884
7.8368464
7.9140043
7.9140043
7.8368464
7.7596884
7.7596884
7.7596884
7.8368464
7.8368464
7.8368464
7.8368464
7.8368464
7.9140043
7.9140043
7.9140043
7.9140043
7.9140043
7.9140043
7.9140043
7.9911623
7.9911623
7.9911623
8.06832
8.145477
8.145477
8.06832
8.06832
7.9911623
8.06832
8.145477
8.145477
8.145477
8.145477
8.222635
8.222635
8.145477
8.145477
8.222635
8.222635
8.299793
8.299793
8.299793
8.299793
8.222635
8.299793
8.376951
8.454109
8.454109
8.454109
8.531267
8.454109
8.376951
8.376951
8.376951
8.376951
8.454109
8.454109
8.531267
8.531267
8.608425
8.608425
8.531267
8.531267
8.454109
8.531267
8.608425
8.608425
8.531267
8.454109
8.454109
8.531267
8.685583
8.685583
8.685583
8.685583
8.685583
8.762741
8.762741
8.762741
8.685583
8.685583
8.685583
8.762741
8.762741
8.839899
8.762741
8.762741
8.839899
8.839899
8.917057
8.917057
8.839899
8.839899
8.839899
8.917057
8.917057
8.994214
8.917057
8.917057
8.917057
8.994214
9.071372
8.994214
8.994214
8.994214
9.071372
9.071372
9.071372
9.071372
9.071372
9.14853
9.14853
9.14853
9.14853
9.225688
9.302846
9.302846
9.302846
9.302846
9.225688
9.14853
9.225688
9.302846
9.302846
9.302846
9.302846
9.225688
9.302846
9.302846
9.380004
9.380004
9.380004
9.380004
9.380004
9.380004
9.380004
9.457161
9.380004
9.302846
9.225688
9.302846
9.457161
9.534319
9.534319
9.457161
9.457161
9.457161
9.457161
9.457161
9.380004
9.380004
9.380004
9.457161
9.534319
9.457161
9.457161
9.457161
9.457161
9.534319
9.611477
9.611477
9.534319
9.534319
9.457161
9.534319
9.534319
9.534319
9.534319
9.457161
9.457161
9.534319
9.534319
9.457161
9.534319
9.611477
9.611477
9.611477
9.611477
9.611477
9.611477
9.611477
9.611477
9.688635
9.611477
9.611477
9.611477
9.611477
9.611477
9.688635
9.688635
9.611477
9.611477
9.534319
9.534319
9.611477
9.611477
9.688635
9.611477
9.611477
9.688635
9.688635
9.765793
9.765793
9.688635
9.688635
9.688635
9.688635
9.688635
9.688635
9.765793
9.765793
9.765793
9.765793
9.765793
9.765793
9.765793
9.842951
9.765793
9.688635
9.611477
9.688635
9.688635
9.765793
9.765793
9.765793
9.765793
9.765793
9.688635
9.688635
9.765793
9.765793
9.688635
9.688635
9.688635
9.688635
9.765793
9.765793
9.765793
9.688635
9.534319
9.534319
9.611477
9.688635
9.688635
9.611477
9.534319
9.534319
9.611477
9.534319
9.534319
9.611477
9.611477
9.688635
9.688635
9.611477
9.611477
9.534319
9.534319
9.534319
9.534319
9.457161
9.380004
9.380004
9.380004
9.457161
9.534319
9.534319
9.457161
9.457161
9.380004
9.457161
9.457161
9.457161
9.380004
9.302846
9.225688
9.225688
9.225688
9.302846
9.302846
9.225688
9.225688
9.225688
9.225688
9.225688
9.14853
9.14853
9.14853
9.071372
9.14853
9.14853
9.225688
9.225688
9.225688
9.14853
9.14853
9.071372
9.071372
9.14853
9.225688
9.225688
9.14853
9.14853
9.14853
8.994214
8.917057
8.917057
8.994214
8.994214
8.917057
8.917057
8.917057
8.917057
8.994214
8.994214
8.917057
8.917057
8.917057
8.917057
8.917057
8.917057
8.839899
8.839899
8.839899
8.839899
8.839899
8.839899
8.762741
8.685583
8.685583
8.762741
8.839899
8.762741
8.685583
8.608425
8.608425
8.531267
8.531267
8.608425
8.608425
8.531267
8.531267
8.531267
8.531267
8.531267
8.531267
8.454109
8.376951
8.376951
8.376951
8.376951
8.376951
8.376951
8.454109
8.376951
8.376951
8.299793
8.299793
8.299793
8.222635
8.222635
8.222635
8.222635
8.145477
8.145477
8.145477
8.145477
8.145477
8.06832
8.06832
8.06832
7.9911623
7.9140043
7.9140043
7.9911623
7.9911623
7.9140043
7.9140043
7.8368464
7.8368464
7.8368464
7.9140043
7.9911623
7.9911623
7.9140043
7.8368464
7.7596884
7.7596884
7.7596884
7.8368464
7.8368464
7.8368464
7.8368464
7.8368464
7.7596884
7.7596884
7.682531
7.7596884
7.7596884
7.7596884
7.682531
7.682531
7.605373
7.605373
7.605373
7.605373
7.682531
7.605373
7.682531
7.682531
7.605373
7.605373
7.5282154
7.4510574
7.5282154
7.5282154
7.5282154
7.5282154
7.605373
7.5282154
7.5282154
7.4510574
7.3738995
7.3738995
7.4510574
7.3738995
7.2967415
7.2967415
7.2967415
7.4510574
7.4510574
7.3738995
7.2967415
7.2195835
7.2195835
7.2967415
7.2967415
7.2195835
7.2195835
7.2967415
7.2967415
7.2195835
7.2195835
7.2195835
7.2195835
7.2195835
7.2195835
7.1424255
7.1424255
7.1424255
7.1424255
7.1424255
7.1424255
7.0652676
7.0652676
6.98811
7.0652676
7.1424255
7.1424255
7.1424255
6.98811
6.98811
7.0652676
7.0652676
7.0652676
6.98811
6.910952
6.910952
6.910952
6.910952
6.910952
6.8337946
6.8337946
6.8337946
6.910952
6.910952
6.910952
6.910952
6.910952
6.910952
6.8337946
6.8337946
6.8337946
6.8337946
6.7566366
6.7566366
6.8337946
6.8337946
6.8337946
6.7566366
6.7566366
6.7566366
6.6794786
6.6794786
6.7566366
6.7566366
6.7566366
6.7566366
6.6794786
6.6794786
6.6794786
6.6794786
6.6794786
6.6023207
6.6023207
6.5251627
6.6023207
6.6023207
6.6023207
6.6023207
6.6023207
6.6023207
6.6023207
6.448005
6.448005
6.448005
6.5251627
6.5251627
6.448005
6.448005
6.448005
6.448005
6.448005
6.370847
6.370847
6.370847
6.370847
6.370847
6.2936893
6.2936893
6.370847
6.370847
6.370847
6.448005
6.448005
6.370847
6.2936893
6.2936893
6.2936893
6.2936893
6.2165313
6.2165313
6.2936893
6.2936893
6.2165313
6.2165313
6.2936893
6.370847
6.2936893
6.2165313
6.2165313
6.2165313
6.2165313
6.2165313
6.139374
6.139374
6.139374
6.2165313
6.2165313
6.2165313
6.2165313
6.2165313
6.2165313
6.2936893
6.2165313
6.139374
6.2165313
6.2165313
6.2165313
6.2165313
6.2165313
6.2165313
6.139374
6.139374
6.139374
6.139374
6.2165313
6.139374
6.139374
6.062216
6.139374
6.139374
6.139374
6.062216
6.062216
6.139374
6.2165313
6.2165313
6.139374
6.062216
6.139374
6.2165313
6.2165313
6.2936893
6.2165313
6.139374
6.139374
6.139374
6.139374
6.139374
6.062216
6.062216
6.139374
6.139374
6.139374
6.139374
6.2936893
6.2936893
6.2936893
6.2936893
6.2165313
6.2165313
6.2165313
6.139374
6.139374
6.139374
6.139374
6.139374
6.139374
6.139374
6.2165313
6.2165313
6.2165313
6.139374
6.139374
6.2165313
6.2165313
6.2936893
6.2165313
6.139374
6.2165313
6.2936893
6.2936893
6.2936893
6.2936893
6.2936893
6.2936893
6.139374
6.139374
6.2165313
6.2936893
6.2936893
6.2165313
6.2165313
6.2165313
6.2936893
6.370847
6.448005
6.448005
6.448005
6.448005
6.5251627
6.448005
6.370847
6.370847
6.370847
6.448005
6.448005
6.448005
6.448005
6.5251627
6.5251627
6.5251627
6.5251627
6.5251627
6.6023207
6.6023207
6.5251627
6.5251627
6.448005
6.5251627
6.5251627
6.5251627
6.6023207
6.6794786
6.6794786
6.6023207
6.6794786
6.7566366
6.7566366
6.7566366
6.6794786
6.6794786
6.7566366
6.7566366
6.7566366
6.7566366
6.8337946
6.8337946
6.8337946
6.8337946
6.8337946
6.8337946
6.8337946
6.8337946
6.8337946
6.910952
6.8337946
6.8337946
6.910952
6.910952
6.98811
6.98811
6.98811
6.910952
6.910952
6.98811
6.98811
7.0652676
7.0652676
7.1424255
7.2195835
7.2195835
7.1424255
7.0652676
7.0652676
7.1424255
7.1424255
7.1424255
7.1424255
7.1424255
7.1424255
7.1424255
7.1424255
7.1424255
7.2195835
7.2195835
7.2195835
7.2195835
7.2195835
7.2195835
7.2195835
7.2195835
7.2195835
7.2195835
7.2195835
7.2195835
7.2967415
7.2967415
7.3738995
7.2967415
7.2967415
7.2967415
7.3738995
7.3738995
7.3738995
7.3738995
7.3738995
7.4510574
7.4510574
7.5282154
7.5282154
7.605373
7.5282154
7.4510574
7.4510574
7.4510574
7.3738995
7.3738995
7.4510574
7.4510574
7.5282154
7.5282154
7.5282154
7.5282154
7.5282154
7.5282154
7.5282154
7.5282154
7.605373
7.605373
7.605373
7.605373
7.605373
7.605373
7.605373
7.605373
7.605373
7.5282154
7.605373
7.605373
7.605373
7.605373
7.605373
7.682531
7.7596884
7.682531
7.682531
7.682531
7.682531
7.682531
7.682531
7.7596884
7.7596884
7.7596884
7.682531
7.605373
7.682531
7.682531
7.7596884
7.682531
7.682531
7.682531
7.682531
7.682531
7.605373
7.605373
7.682531
7.682531
7.605373
7.5282154
7.5282154
7.605373
7.605373
7.5282154
7.605373
7.605373
7.682531
7.7596884
7.7596884
7.682531
7.605373
7.605373
7.682531
7.682531
7.682531
7.605373
7.605373
7.605373
7.605373
7.605373
7.605373
7.682531
7.7596884
7.7596884
7.7596884
7.682531
7.682531
7.605373
7.605373
7.605373
7.682531
7.682531
7.682531
7.682531
7.682531
7.682531
7.682531
7.605373
7.605373
7.605373
7.605373
7.682531
7.682531
7.605373
7.5282154
7.5282154
7.5282154
7.605373
7.682531
7.605373
7.605373
7.5282154
7.5282154
7.605373
7.605373
7.605373
7.605373
7.5282154
7.5282154
7.5282154
7.5282154
7.5282154
7.5282154
7.605373
7.5282154
7.4510574
7.3738995
7.3738995
7.4510574
7.5282154
7.5282154
7.5282154
7.5282154
7.4510574
7.4510574
7.4510574
7.4510574
7.4510574
7.4510574
7.4510574
7.4510574
7.3738995
7.3738995
7.4510574
7.4510574
7.4510574
7.4510574
7.3738995
7.3738995
7.3738995
7.2967415
7.2967415
7.2195835
7.2967415
7.2967415
7.2967415
7.2967415
7.2967415
7.2967415
7.3738995
7.3738995
7.3738995
7.3738995
7.2967415
7.2967415
7.2195835
7.2967415
7.2967415
7.2967415
7.2967415
7.2967415
7.2195835
7.2195835
7.2195835
7.2195835
7.2967415
7.2967415
7.2967415
7.1424255
7.0652676
7.0652676
7.1424255
7.2195835
7.2195835
7.2195835
7.1424255
7.1424255
7.1424255
7.2195835
7.2195835
7.2195835
7.2195835
7.2195835
7.1424255
7.2195835
7.2195835
7.2195835
7.2195835
7.2195835
7.1424255
7.0652676
6.98811
6.98811
7.0652676
7.2195835
7.2195835
7.2195835
7.0652676
7.0652676
7.0652676
7.0652676
7.1424255
7.1424255
7.1424255
7.1424255
7.1424255
7.1424255
7.1424255
7.1424255
7.2195835
7.1424255
7.0652676
7.0652676
7.1424255
7.2195835
7.2195835
7.0652676
7.0652676
7.0652676
7.0652676
7.0652676
7.0652676
7.0652676
7.0652676
6.98811
6.98811
6.910952
6.910952
6.98811
6.98811
6.98811
6.98811
6.98811
6.98811
6.98811
7.0652676
7.0652676
7.0652676
7.0652676
6.98811
6.98811
6.98811
6.98811
6.98811
6.98811
6.98811
6.910952
6.910952
6.910952
6.910952
6.910952
6.8337946
6.8337946
6.910952
6.910952
6.910952
6.8337946
6.7566366
6.6794786
6.7566366
6.7566366
6.7566366
6.7566366
6.7566366
6.8337946
6.910952
6.8337946
6.8337946
6.8337946
6.8337946
6.8337946
6.8337946
6.910952
6.8337946
6.7566366
6.7566366
6.6794786
6.7566366
6.7566366
6.7566366
6.8337946
6.8337946
6.910952
6.8337946
6.8337946
6.7566366
6.6794786
6.6794786
6.7566366
6.7566366
6.7566366
6.6794786
6.6794786
6.7566366
6.7566366
6.7566366
6.7566366
6.7566366
6.7566366
6.8337946
6.7566366
6.7566366
6.7566366
6.6794786
6.6794786
6.6794786
6.6794786
6.6794786
6.6794786
6.6023207
6.6023207
6.6023207
6.6794786
6.7566366
6.7566366
6.6794786
6.6794786
6.6794786
6.6794786
6.7566366
6.6794786
6.6023207
6.6023207
6.6023207
6.6794786
6.7566366
6.6794786
6.6794786
6.6023207
6.6023207
6.6794786
6.7566366
6.7566366
6.6023207
6.6023207
6.6023207
6.6794786
6.6794786
6.6794786
6.6794786
6.6023207
6.6023207
6.6023207
6.6023207
6.6023207
6.6023207
6.6023207
6.6023207
6.6794786
6.6794786
6.6794786
6.6023207
6.6023207
6.6023207
6.6023207
6.6023207
6.6023207
6.6794786
6.6794786
6.6794786
6.6023207
6.5251627
6.5251627
6.6794786
6.7566366
6.7566366
6.6794786
6.6023207
6.6794786
6.6794786
6.6794786
6.6794786
6.6023207
6.6023207
6.6023207
6.6023207
6.6023207
6.6794786
6.6794786
6.6023207
6.6023207
6.6023207
6.6794786
6.6794786
6.6794786
6.6794786
6.6794786
6.6794786
6.6794786
6.6794786
6.6023207
6.6023207
6.6023207
6.6023207
6.6023207
6.6023207
6.5251627
6.5251627
6.5251627
6.6023207
6.6023207
6.6023207
6.6023207
6.5251627
6.6023207
6.6023207
6.6794786
6.6023207
6.5251627
6.5251627
6.6023207
6.6023207
6.6794786
6.7566366
6.7566366
6.6794786
6.6023207
6.6023207
6.5251627
6.5251627
6.5251627
6.5251627
6.6023207
6.6023207
6.6023207
6.6023207
6.5251627
6.5251627
6.5251627
6.5251627
6.5251627
6.448005
6.448005
6.5251627
6.6023207
6.6023207
6.448005
6.448005
6.448005
6.5251627
6.6023207
6.5251627
6.5251627
6.5251627
6.6023207
6.6023207
6.5251627
6.5251627
6.448005
6.448005
6.448005
6.5251627
6.6023207
6.5251627
6.448005
6.370847
6.370847
6.448005
6.448005
6.370847
6.370847
6.448005
6.5251627
6.5251627
6.5251627
6.5251627
6.448005
6.448005
6.370847
6.370847
6.370847
6.448005
6.448005
6.448005
6.448005
6.448005
6.448005
6.370847
6.370847
6.448005
6.448005
6.448005
6.370847
6.370847
6.370847
6.370847
6.370847
6.2936893
6.2936893
6.2936893
6.370847
6.448005
6.448005
6.448005
6.448005
6.370847
6.448005
6.448005
6.370847
6.2936893
6.2936893
6.370847
6.448005
6.448005
6.5251627
6.5251627
6.448005
6.448005
6.448005
6.448005
6.448005
6.5251627
6.5251627
6.6023207
6.6023207
6.5251627
6.448005
6.448005
6.448005
6.448005
6.5251627
6.5251627
6.5251627
6.5251627
6.448005
6.448005
6.448005
6.5251627
6.5251627
6.5251627
6.5251627
6.5251627
6.5251627
6.5251627
6.5251627
6.5251627
6.5251627
6.6023207
6.6023207
6.6023207
6.5251627
6.5251627
6.5251627
6.6023207
6.5251627
6.5251627
6.5251627
6.5251627
6.5251627
6.5251627
6.5251627
6.6023207
6.6794786
6.6794786
6.6794786
6.5251627
6.5251627
6.448005
6.5251627
6.5251627
6.5251627
6.5251627
6.6023207
6.6023207
6.6023207
6.5251627
6.5251627
6.5251627
6.5251627
6.6023207
6.6023207
6.6023207
6.6023207
6.5251627
6.5251627
6.5251627
6.6023207
6.6023207
6.6023207
6.5251627
6.5251627
6.5251627
6.5251627
6.5251627
6.5251627
6.6023207
6.6023207
6.6023207
6.6023207
6.6023207
6.6023207
6.6023207
6.6023207
6.6023207
6.5251627
6.5251627
6.5251627
6.6023207
6.6794786
6.6794786
6.6794786
6.6794786
6.6794786
6.6794786
6.6794786
6.6794786
6.6794786
6.6794786
6.6794786
6.6023207
6.6023207
6.6794786
6.7566366
6.7566366
6.7566366
6.6794786
6.6023207
6.6794786
6.6794786
6.6794786
6.6794786
6.6794786
6.7566366
6.7566366
6.7566366
6.6794786
6.6794786
6.7566366
6.7566366
6.7566366
6.7566366
6.6794786
6.6023207
6.6023207
6.6794786
6.6794786
6.6794786
6.6794786
6.6794786
6.7566366
6.7566366
6.6794786
6.6794786
6.6023207
6.6023207
6.6023207
6.6023207
6.6794786
6.6794786
6.6794786
6.6794786
6.6794786
6.6794786
6.6023207
6.5251627
6.5251627
6.6023207
6.6794786
6.6794786
6.6023207
6.6023207
6.6023207
6.6023207
6.6023207
6.6023207
6.6023207
6.6023207
6.6023207
6.5251627
6.6023207
6.6794786
6.6794786
6.6023207
6.6023207
6.6023207
6.5251627
6.5251627
6.5251627
6.5251627
6.6023207
6.6794786
6.6794786
6.6794786
6.6794786
6.6794786
6.6023207
6.6023207
6.5251627
6.5251627
6.448005
6.5251627
6.6023207
6.6023207
6.5251627
6.448005
6.370847
6.2936893
6.370847
6.370847
6.370847
6.370847
6.370847
6.2936893
6.2936893
6.2936893
6.2936893
6.2936893
6.370847
6.2936893
6.2936893
6.2165313
6.2165313
6.2165313
6.2165313
6.2165313
6.2165313
6.139374
6.139374
6.062216
6.139374
6.139374
6.062216
6.062216
6.062216
6.062216
6.062216
6.062216
6.139374
6.139374
6.139374
6.062216
5.985058
5.9079
5.8307424
5.9079
5.985058
6.062216
5.985058
5.9079
5.8307424
5.8307424
5.9079
5.9079
5.7535844
5.6764264
5.5992684
5.6764264
5.6764264
5.6764264
5.6764264
5.6764264
5.6764264
5.6764264
5.5992684
5.5992684
5.522111
5.444953
5.444953
5.522111
5.522111
5.522111
5.444953
5.444953
5.522111
5.522111
5.444953
5.367795
5.444953
5.444953
5.367795
5.367795
5.367795
5.444953
5.444953
5.444953
5.444953
5.367795
5.290637
5.367795
5.367795
5.290637
5.213479
5.213479
5.213479
5.213479
5.213479
5.213479
5.290637
5.213479
5.213479
5.1363215
5.1363215
5.0591636
5.0591636
5.1363215
5.1363215
5.0591636
4.9820056
4.9820056
4.9048476
4.9048476
4.82769
4.82769
4.82769
4.9048476
4.9048476
4.82769
4.750532
4.750532
4.82769
4.82769
4.82769
4.82769
4.673374
4.596216
4.596216
4.596216
4.596216
4.596216
4.596216
4.596216
4.596216
4.596216
4.596216
4.673374
4.673374
4.673374
4.596216
4.5190587
4.5190587
4.596216
4.596216
4.596216
4.5190587
4.5190587
4.4419007
4.3647428
4.3647428
4.3647428
4.3647428
4.287585
4.287585
4.287585
4.2104273
4.2104273
4.2104273
4.2104273
4.2104273
4.2104273
4.1332693
4.0561113
4.0561113
4.1332693
4.1332693
4.1332693
4.1332693
4.1332693
4.1332693
4.1332693
4.0561113
3.9789536
3.9789536
3.9789536
3.9789536
3.9789536
3.9017956
3.824638
3.74748
3.74748
3.74748
3.74748
3.74748
3.824638
3.824638
3.824638
3.824638
3.74748
3.74748
3.74748
3.74748
3.5931642
3.5931642
3.5931642
3.670322
3.670322
3.5931642
3.5931642
3.5931642
3.5931642
3.5160065
3.5160065
3.5160065
3.5160065
3.4388485
3.3616908
3.3616908
3.3616908
3.3616908
3.284533
3.284533
3.3616908
3.284533
3.207375
3.130217
3.053059
3.130217
3.130217
3.130217
3.207375
3.207375
3.130217
3.053059
2.9759014
2.9759014
3.053059
3.130217
3.053059
2.9759014
2.8987436
2.8987436
2.9759014
2.9759014
2.9759014
2.9759014
2.8987436
2.8987436
2.9759014
2.8987436
2.8987436
2.8987436
2.8987436
2.8987436
2.8987436
2.8215857
2.8215857
2.8215857
2.8215857
2.8215857
2.7444277
2.7444277
2.7444277
2.7444277
2.6672697
2.6672697
2.6672697
2.6672697
2.6672697
2.6672697
2.6672697
2.6672697
2.6672697
2.590112
2.590112
2.5129542
2.4357963
2.4357963
2.3586385
2.3586385
2.3586385
2.4357963
2.4357963
2.4357963
2.4357963
2.4357963
2.3586385
2.2814806
2.2814806
2.3586385
2.3586385
2.3586385
2.3586385
2.3586385
2.3586385
2.2814806
2.2814806
2.2814806
2.2043228
2.1271648
2.050007
2.050007
2.1271648
2.1271648
2.1271648
2.1271648
2.050007
2.050007
2.050007
2.1271648
2.1271648
2.050007
1.9728491
1.9728491
1.9728491
2.050007
2.1271648
2.050007
1.9728491
1.8956914
1.8185334
1.7413754
1.7413754
1.8185334
1.8185334
1.8185334
1.8185334
1.8185334
1.8185334
1.7413754
1.7413754
1.6642177
1.6642177
1.5870597
1.5870597
1.5870597
1.5870597
1.5870597
1.5870597
1.6642177
1.6642177
1.5870597
1.432744
1.432744
1.509902
1.509902
1.5870597
1.509902
1.432744
1.3555865
1.3555865
1.432744
1.432744
1.432744
1.3555865
1.3555865
1.3555865
1.2784286
1.2012708
1.2012708
1.2784286
1.2784286
1.3555865
1.2784286
1.2784286
1.2012708
1.2012708
1.2012708
1.2012708
1.2012708
1.1241128
1.1241128
1.2012708
1.1241128
1.0469549
1.0469549
0.96979713
0.96979713
0.96979713
0.96979713
0.96979713
1.0469549
1.0469549
0.89263916
0.8154814
0.8154814
0.8154814
0.8154814
0.73832345
0.73832345
0.8154814
0.8154814
0.73832345
0.6611657
0.6611657
0.6611657
0.73832345
0.8154814
0.8154814
0.73832345
0.6611657
0.58400774
0.58400774
0.58400774
0.58400774
0.58400774
0.58400774
0.58400774
0.6611657
0.6611657
0.58400774
0.58400774
0.50685024
0.50685024
0.42969227
0.42969227
0.50685024
0.50685024
0.42969227
0.42969227
0.42969227
0.50685024
0.50685024
0.50685024
0.50685024
0.50685024
0.50685024
0.42969227
0.3525343
0.27537632
0.27537632
0.27537632
0.27537632
0.27537632
0.27537632
0.27537632
0.27537632
0.27537632
0.27537632
0.19821835
0.19821835
0.27537632
0.27537632
0.3525343
0.3525343
0.19821835
0.12106085
0.12106085
0.12106085
0.19821835
0.19821835
0.19821835
0.19821835
0.12106085
0.12106085
0.043902874
0.043902874
0.043902874
0.043902874
-0.0332551
0.043902874
0.043902874
0.043902874
0.043902874
0.043902874
0.043902874
0.043902874
0.043902874
0.043902874
0.043902874
-0.0332551
-0.0332551
0.043902874
0.043902874
0.043902874
-0.0332551
-0.0332551
-0.0332551
-0.0332551
-0.110413074
-0.110413074
-0.110413074
-0.0332551
-0.0332551
-0.110413074
-0.18757057
-0.18757057
-0.18757057
-0.18757057
-0.110413074
-0.110413074
-0.110413074
-0.18757057
-0.18757057
-0.18757057
-0.18757057
-0.18757057
-0.18757057
-0.26472855
-0.26472855
-0.18757057
-0.18757057
-0.110413074
-0.110413074
-0.110413074
-0.18757057
-0.26472855
-0.26472855
-0.26472855
-0.26472855
-0.26472855
-0.26472855
-0.18757057
-0.18757057
-0.26472855
-0.34188652
-0.34188652
-0.34188652
-0.34188652
-0.34188652
-0.34188652
-0.34188652
-0.34188652
-0.34188652
-0.34188652
-0.4190445
-0.4190445
-0.34188652
-0.34188652
-0.34188652
-0.4190445
-0.4190445
-0.4190445
-0.34188652
-0.34188652
-0.34188652
-0.4190445
-0.496202
-0.4190445
-0.34188652
-0.34188652
-0.34188652
-0.4190445
-0.496202
-0.496202
-0.496202
-0.496202
-0.57335997
-0.496202
-0.496202
-0.57335997
-0.57335997
-0.496202
-0.4190445
-0.4190445
-0.4190445
-0.496202
-0.496202
-0.4190445
-0.4190445
-0.496202
-0.496202
-0.57335997
-0.496202
-0.496202
-0.4190445
-0.496202
-0.496202
-0.57335997
-0.57335997
-0.65051794
-0.57335997
-0.496202
-0.4190445
-0.496202
-0.496202
-0.496202
-0.496202
-0.496202
-0.57335997
-0.57335997
-0.57335997
-0.57335997
-0.57335997
-0.57335997
-0.57335997
-0.65051794
-0.65051794
-0.65051794
-0.496202
-0.496202
-0.496202
-0.496202
-0.57335997
-0.57335997
-0.57335997
-0.57335997
-0.57335997
-0.57335997
-0.496202
-0.496202
-0.57335997
-0.65051794
-0.65051794
-0.57335997
-0.57335997
-0.65051794
-0.7276759
-0.7276759
-0.7276759
-0.7276759
-0.7276759
-0.7276759
-0.7276759
-0.65051794
-0.65051794
-0.65051794
-0.65051794
-0.7276759
-0.7276759
-0.7276759
-0.65051794
-0.65051794
-0.65051794
-0.65051794
-0.65051794
-0.65051794
-0.7276759
-0.7276759
-0.7276759
-0.7276759
-0.8048339
-0.8048339
-0.8048339
-0.8048339
-0.8048339
-0.8048339
-0.8048339
-0.8819914
-0.8819914
-0.8048339
-0.7276759
-0.65051794
-0.7276759
-0.8819914
-0.8819914
-0.8819914
-0.8048339
-0.7276759
-0.7276759
-0.8048339
-0.8048339
-0.8048339
-0.8048339
-0.8819914
-0.95914936
-0.95914936
-0.8819914
-0.8048339
-0.8048339
-0.8819914
-0.95914936
-1.0363073
-1.0363073
-0.95914936
-0.95914936
-0.95914936
-0.95914936
-0.95914936
-0.95914936
-0.95914936
-0.95914936
-0.95914936
-0.95914936
-1.0363073
-1.0363073
-1.0363073
-1.0363073
-1.0363073
-1.0363073
-1.0363073
-1.0363073
-1.0363073
-1.1134653
-1.0363073
-1.0363073
-1.0363073
-1.1906228
-1.2677808
-1.2677808
-1.1906228
-1.1906228
-1.1906228
-1.1906228
-1.1906228
-1.1906228
-1.1906228
-1.2677808
-1.3449388
-1.2677808
-1.1906228
-1.1906228
-1.1906228
-1.1906228
-1.1906228
-1.2677808
-1.2677808
-1.2677808
-1.2677808
-1.1906228
-1.1906228
-1.2677808
-1.2677808
-1.2677808
-1.2677808
-1.3449388
-1.3449388
-1.3449388
-1.3449388
-1.3449388
-1.4220967
-1.4220967
-1.4220967
-1.4220967
-1.4220967
-1.4220967
-1.4992547
-1.4992547
-1.4220967
-1.4220967
-1.4992547
-1.5764122
-1.5764122
-1.4992547
-1.4992547
-1.4992547
-1.6535702
-1.6535702
-1.6535702
-1.5764122
-1.5764122
-1.5764122
-1.4992547
-1.5764122
-1.5764122
-1.5764122
-1.5764122
-1.5764122
-1.5764122
-1.5764122
-1.6535702
-1.6535702
-1.6535702
-1.6535702
-1.6535702
-1.7307281
-1.7307281
-1.8078861
-1.8078861
-1.8078861
-1.8078861
-1.8078861
-1.8078861
-1.8078861
-1.8078861
-1.7307281
-1.7307281
-1.7307281
-1.8078861
-1.8078861
-1.8850436
-1.8850436
-1.9622016
-1.8850436
-1.8850436
-1.8850436
-1.8850436
-1.8850436
-1.8850436
-1.8850436
-1.9622016
-1.9622016
-1.9622016
-1.8850436
-1.8850436
-1.8850436
-1.9622016
-1.9622016
-1.9622016
-1.8850436
-1.8850436
-1.9622016
-1.9622016
-1.9622016
-1.9622016
-1.9622016
-1.9622016
-1.8850436
-1.8850436
-1.8850436
-1.8850436
-1.8078861
-1.8078861
-1.8850436
-1.9622016
-1.9622016
-1.9622016
-1.9622016
-2.0393596
-1.9622016
-1.9622016
-1.8850436
-1.8850436
-1.9622016
-1.9622016
-2.0393596
-2.0393596
-1.9622016
-1.9622016
-1.9622016
-2.0393596
-2.1165175
-1.9622016
-1.8850436
-1.8078861
-1.8850436
-1.9622016
-2.0393596
-2.0393596
-1.8850436
-1.8850436
-1.8850436
-1.9622016
-1.9622016
-2.0393596
-2.0393596
-2.0393596
-2.0393596
-2.1165175
-2.1165175
-2.0393596
-2.0393596
-2.1165175
-2.1165175
-2.0393596
-2.0393596
-1.9622016
-1.8850436
-1.9622016
-2.0393596
-2.1165175
-2.1165175
-2.1165175
-2.0393596
-2.0393596
-2.0393596
-2.1165175
-2.1165175
-2.1165175
-2.1165175
-2.1165175
-2.0393596
-1.9622016
-1.9622016
-1.9622016
-2.0393596
-2.0393596
-2.0393596
-2.0393596
-2.0393596
-2.0393596
-2.0393596
-1.9622016
-1.9622016
-2.0393596
-2.0393596
-2.0393596
-2.0393596
-2.0393596
-1.9622016
-1.9622016
-2.0393596
-2.0393596
-1.9622016
-1.8850436
-1.8850436
-1.8850436
-2.0393596
-2.0393596
-2.0393596
-1.9622016
-1.9622016
-1.9622016
-1.9622016
-1.9622016
-1.9622016
-1.9622016
-1.8850436
-1.8850436
-1.8078861
-1.8078861
-1.8078861
-1.8078861
-1.8850436
-1.9622016
-1.9622016
-1.9622016
-1.9622016
-1.9622016
-1.9622016
-1.9622016
-1.9622016
-1.9622016
-1.8850436
-1.8078861
-1.8078861
-1.8850436
-1.8850436
-1.8850436
-1.7307281
-1.7307281
-1.8078861
-1.8850436
-1.8078861
-1.7307281
-1.7307281
-1.6535702
-1.5764122
-1.5764122
-1.5764122
-1.6535702
-1.7307281
-1.7307281
-1.7307281
-1.6535702
-1.5764122
-1.5764122
-1.5764122
-1.6535702
-1.7307281
-1.6535702
-1.5764122
-1.4220967
-1.3449388
-1.3449388
-1.3449388
-1.2677808
-1.1906228
-1.2677808
-1.2677808
-1.2677808
-1.2677808
-1.1906228
-1.1906228
-1.1134653
-1.1134653
-1.1134653
-1.1134653
-1.1134653
-1.1134653
-1.0363073
-0.95914936
-1.0363073
-1.0363073
-0.95914936
-0.8819914
-0.8819914
-0.8819914
-0.95914936
-0.95914936
-0.8819914
-0.8048339
-0.7276759
-0.8048339
-0.8819914
-0.8819914
-0.8048339
-0.8048339
-0.8819914
-1.0363073
-1.0363073
-0.95914936
-0.8048339
-0.8048339
-0.8048339
-0.8819914
-0.8048339
-0.7276759
-0.65051794
-0.65051794
-0.65051794
-0.65051794
-0.65051794
-0.57335997
-0.57335997
-0.57335997
-0.57335997
-0.57335997
-0.57335997
-0.496202
-0.4190445
-0.34188652
-0.26472855
-0.34188652
-0.34188652
-0.34188652
-0.26472855
-0.18757057
-0.18757057
-0.26472855
-0.26472855
-0.18757057
-0.0332551
0.043902874
0.043902874
-0.0332551
-0.0332551
-0.0332551
0.043902874
0.043902874
0.12106085
0.12106085
0.043902874
0.043902874
0.043902874
0.043902874
0.043902874
0.043902874
0.12106085
0.12106085
0.12106085
0.12106085
0.12106085
0.12106085
0.19821835
0.12106085
0.12106085
0.19821835
0.19821835
0.19821835
0.27537632
0.27537632
0.27537632
0.27537632
0.27537632
0.3525343
0.42969227
0.50685024
0.50685024
0.42969227
0.42969227
0.50685024
0.58400774
0.58400774
0.58400774
0.58400774
0.58400774
0.58400774
0.6611657
0.73832345
0.8154814
0.8154814
0.73832345
0.6611657
0.58400774
0.6611657
0.6611657
0.6611657
0.6611657
0.6611657
0.6611657
0.73832345
0.8154814
0.8154814
0.73832345
0.73832345
0.8154814
0.8154814
0.89263916
0.8154814
0.8154814
0.8154814
0.8154814
0.8154814
0.89263916
0.89263916
0.89263916
0.89263916
0.96979713
0.96979713
1.0469549
1.0469549
0.96979713
0.96979713
1.0469549
1.0469549
1.1241128
1.1241128
1.1241128
1.2012708
1.2012708
1.2012708
1.2012708
1.2012708
1.2784286
1.3555865
1.3555865
1.3555865
1.3555865
1.432744
1.432744
1.3555865
1.3555865
1.3555865
1.3555865
1.2784286
1.3555865
1.3555865
1.3555865
1.3555865
1.432744
1.509902
1.509902
1.509902
1.432744
1.432744
1.3555865
1.3555865
1.432744
1.509902
1.509902
1.432744
1.432744
1.432744
1.432744
1.432744
1.509902
1.509902
1.5870597
1.6642177
1.5870597
1.5870597
1.509902
1.5870597
1.5870597
1.5870597
1.5870597
1.509902
1.509902
1.5870597
1.6642177
1.6642177
1.6642177
1.6642177
1.6642177
1.6642177
1.6642177
1.7413754
1.7413754
1.7413754
1.6642177
1.5870597
1.5870597
1.6642177
1.7413754
1.6642177
1.5870597
1.5870597
1.5870597
1.5870597
1.509902
1.509902
1.509902
1.509902
1.5870597
1.5870597
1.5870597
1.509902
1.432744
1.432744
1.509902
1.509902
1.5870597
1.5870597
1.509902
1.509902
1.5870597
1.5870597
1.5870597
1.5870597
1.5870597
1.5870597
1.6642177
1.6642177
1.5870597
1.509902
1.509902
1.509902
1.5870597
1.6642177
1.7413754
1.6642177
1.5870597
1.6642177
1.6642177
1.6642177
1.5870597
1.509902
1.509902
1.5870597
1.5870597
1.6642177
1.6642177
1.6642177
1.6642177
1.6642177
1.6642177
1.6642177
1.5870597
1.5870597
1.5870597
1.6642177
1.6642177
1.6642177
1.6642177
1.6642177
1.5870597
1.509902
1.5870597
1.6642177
1.7413754
1.7413754
1.7413754
1.7413754
1.6642177
1.6642177
1.7413754
1.8185334
1.8185334
1.8185334
1.6642177
1.6642177
1.6642177
1.8185334
1.8956914
1.8956914
1.8956914
1.8185334
1.8956914
1.8956914
1.9728491
1.8956914
1.8956914
1.8956914
1.8956914
1.9728491
2.050007
2.050007
2.050007
1.9728491
1.8956914
1.8956914
1.9728491
1.9728491
1.9728491
1.9728491
1.9728491
1.9728491
1.9728491
2.050007
2.050007
2.050007
2.050007
2.050007
2.1271648
2.2043228
2.2043228
2.2043228
2.1271648
2.1271648
2.1271648
2.1271648
2.2043228
2.2043228
2.2043228
2.2043228
2.2043228
2.2043228
2.2043228
2.2043228
2.2814806
2.2814806
2.2814806
2.2043228
2.2043228
2.1271648
2.1271648
2.050007
2.1271648
2.2043228
2.2814806
2.3586385
2.3586385
2.2814806
2.2814806
2.2814806
2.3586385
2.3586385
2.2814806
2.2814806
2.2814806
2.3586385
2.3586385
2.3586385
2.4357963
2.3586385
2.3586385
2.2814806
2.2814806
2.2814806
2.3586385
2.4357963
2.4357963
2.3586385
2.3586385
2.4357963
2.4357963
2.4357963
2.4357963
2.4357963
2.3586385
2.4357963
2.4357963
2.4357963
2.4357963
2.5129542
2.5129542
2.5129542
2.5129542
2.5129542
2.4357963
2.4357963
2.4357963
2.3586385
2.3586385
2.3586385
2.4357963
2.5129542
2.5129542
2.5129542
2.4357963
2.4357963
2.4357963
2.4357963
2.3586385
2.3586385
2.3586385
2.3586385
2.3586385
2.3586385
2.3586385
2.3586385
2.4357963
2.5129542
2.5129542
2.4357963
2.3586385
2.4357963
2.5129542
2.5129542
2.5129542
2.4357963
2.4357963
2.5129542
2.5129542
2.5129542
2.4357963
2.4357963
2.4357963
2.5129542
2.5129542
2.5129542
2.5129542
2.5129542
2.5129542
2.5129542
2.4357963
2.3586385
2.2814806
2.3586385
2.4357963
2.4357963
2.4357963
2.4357963
2.4357963
2.5129542
2.5129542
2.4357963
2.4357963
2.4357963
2.4357963
2.5129542
2.5129542
2.5129542
2.590112
2.590112
2.590112
2.5129542
2.4357963
2.4357963
2.4357963
2.5129542
2.5129542
2.5129542
2.5129542
2.5129542
2.5129542
2.5129542
2.590112
2.6672697
2.6672697
2.6672697
2.590112
2.590112
2.590112
2.590112
2.590112
2.6672697
2.6672697
2.7444277
2.7444277
2.7444277
2.7444277
2.6672697
2.6672697
2.7444277
2.7444277
2.8215857
2.8215857
2.8215857
2.7444277
2.7444277
2.7444277
2.7444277
2.7444277
2.7444277
2.6672697
2.590112
2.6672697
2.7444277
2.7444277
2.7444277
2.6672697
2.6672697
2.6672697
2.590112
2.590112
2.6672697
2.6672697
2.6672697
2.590112
2.5129542
2.5129542
2.590112
2.6672697
2.590112
2.590112
2.590112
2.590112
2.6672697
2.6672697
2.6672697
2.6672697
2.590112
2.590112
2.6672697
2.6672697
2.6672697
2.590112
2.6672697
2.590112
2.590112
2.5129542
2.5129542
2.5129542
2.5129542
2.4357963
2.5129542
2.5129542
2.590112
2.6672697
2.590112
2.4357963
2.4357963
2.3586385
2.4357963
2.4357963
2.4357963
2.3586385
2.3586385
2.3586385
2.3586385
2.4357963
2.3586385
2.3586385
2.3586385
2.3586385
2.4357963
2.4357963
2.4357963
2.3586385
2.3586385
2.4357963
2.4357963
2.4357963
2.3586385
2.4357963
2.5129542
2.5129542
2.5129542
2.5129542
2.5129542
2.590112
2.590112
2.590112
2.590112
2.6672697
2.7444277
2.6672697
2.6672697
2.6672697
2.6672697
2.7444277
2.6672697
2.6672697
2.6672697
2.7444277
2.8215857
2.8215857
2.8215857
2.8215857
2.8215857
2.7444277
2.7444277
2.7444277
2.8215857
2.8987436
2.8987436
2.8987436
2.8215857
2.7444277
2.7444277
2.7444277
2.8215857
2.8987436
2.9759014
2.9759014
2.9759014
2.8987436
2.8987436
2.8987436
2.8987436
2.9759014
2.9759014
3.053059
3.053059
3.053059
3.053059
3.053059
3.130217
3.207375
3.130217
3.053059
3.053059
3.130217
3.284533
3.284533
3.284533
3.3616908
3.3616908
3.3616908
3.3616908
3.284533
3.207375
3.207375
3.284533
3.207375
3.284533
3.284533
3.284533
3.284533
3.284533
3.284533
3.284533
3.284533
3.207375
3.130217
3.207375
3.284533
3.3616908
3.3616908
3.284533
3.284533
3.207375
3.284533
3.284533
3.284533
3.284533
3.284533
3.284533
3.284533
3.3616908
3.3616908
3.284533
3.207375
3.207375
3.207375
3.207375
3.207375
3.284533
3.284533
3.207375
3.207375
3.207375
3.284533
3.284533
3.284533
3.284533
3.284533
3.284533
3.284533
3.3616908
3.3616908
3.284533
3.284533
3.3616908
3.3616908
3.3616908
3.4388485
3.4388485
3.4388485
3.3616908
3.3616908
3.284533
3.284533
3.284533
3.284533
3.284533
3.207375
3.207375
3.284533
3.3616908
3.3616908
3.3616908
3.284533
3.3616908
3.4388485
3.4388485
3.4388485
3.4388485
3.4388485
3.4388485
3.3616908
3.3616908
3.3616908
3.4388485
3.4388485
3.4388485
3.4388485
3.3616908
3.4388485
3.4388485
3.5160065
3.5160065
3.5931642
3.5931642
3.5931642
3.670322
3.670322
3.670322
3.670322
3.670322
3.670322
3.670322
3.74748
3.74748
3.824638
3.824638
3.824638
3.74748
3.74748
3.824638
3.824638
3.74748
3.74748
3.824638
3.824638
3.824638
3.824638
3.824638
3.824638
3.9017956
3.9017956
3.824638
3.824638
3.824638
3.9017956
3.9017956
3.9017956
3.9017956
3.9789536
3.9789536
4.0561113
4.1332693
4.0561113
3.9017956
3.9017956
3.9017956
4.0561113
4.0561113
4.0561113
4.0561113
4.0561113
4.0561113
4.1332693
4.0561113
4.0561113
4.0561113
4.0561113
4.1332693
4.1332693
4.1332693
4.2104273
4.2104273
4.2104273
4.1332693
4.2104273
4.2104273
4.287585
4.2104273
4.2104273
4.287585
4.3647428
4.287585
4.287585
4.2104273
4.2104273
4.287585
4.287585
4.287585
4.287585
4.287585
4.287585
4.287585
4.287585
4.2104273
4.2104273
4.287585
4.3647428
4.3647428
4.3647428
4.3647428
4.4419007
4.5190587
4.5190587
4.4419007
4.4419007
4.4419007
4.4419007
4.4419007
4.5190587
4.5190587
4.4419007
4.3647428
4.3647428
4.3647428
4.4419007
4.4419007
4.5190587
4.5190587
4.5190587
4.4419007
4.3647428
4.3647428
4.3647428
4.3647428
4.287585
4.287585
4.3647428
4.3647428
4.3647428
4.3647428
4.3647428
4.3647428
4.3647428
4.3647428
4.3647428
4.4419007
4.4419007
4.4419007
4.3647428
4.3647428
4.287585
4.3647428
4.3647428
4.4419007
4.4419007
4.4419007
4.4419007
4.4419007
4.4419007
4.4419007
4.4419007
4.3647428
4.3647428
4.4419007
4.4419007
4.4419007
4.4419007
4.4419007
4.4419007
4.4419007
4.4419007
4.4419007
4.4419007
4.5190587
4.5190587
4.5190587
4.5190587
4.4419007
4.4419007
4.4419007
4.4419007
4.3647428
4.4419007
4.4419007
4.4419007
4.3647428
4.3647428
4.4419007
4.5190587
4.4419007
4.4419007
4.4419007
4.4419007
4.4419007
4.3647428
4.4419007
4.5190587
4.5190587
4.5190587
4.4419007
4.4419007
4.4419007
4.4419007
4.4419007
4.5190587
4.596216
4.5190587
4.4419007
4.287585
4.3647428
4.5190587
4.673374
4.673374
4.596216
4.596216
4.596216
4.596216
4.5190587
4.596216
4.596216
4.673374
4.673374
4.673374
4.750532
4.673374
4.596216
4.596216
4.673374
4.750532
4.750532
4.750532
4.750532
4.750532
4.750532
4.673374
4.750532
4.82769
4.9048476
4.9048476
4.9048476
4.9048476
4.82769
4.82769
4.9048476
4.9820056
5.0591636
5.0591636
5.0591636
5.0591636
5.0591636
5.0591636
5.0591636
4.9820056
4.9820056
4.9820056
5.0591636
5.1363215
5.1363215
5.1363215
5.1363215
5.0591636
5.0591636
5.1363215
5.1363215
5.1363215
5.1363215
5.213479
5.290637
5.367795
5.367795
5.367795
5.290637
5.290637
5.290637
5.290637
5.290637
5.367795
5.367795
5.367795
5.367795
5.367795
5.367795
5.444953
5.444953
5.522111
5.522111
5.444953
5.522111
5.522111
5.5992684
5.5992684
5.522111
5.522111
5.5992684
5.5992684
5.5992684
5.5992684
5.6764264
5.6764264
5.6764264
5.6764264
5.7535844
5.8307424
5.8307424
5.7535844
5.6764264
5.6764264
5.6764264
5.6764264
5.7535844
5.7535844
5.7535844
5.8307424
5.8307424
5.9079
5.9079
5.8307424
5.7535844
5.7535844
5.8307424
5.9079
5.9079
5.9079
5.9079
5.9079
5.985058
5.985058
6.062216
5.985058
5.985058
5.985058
6.062216
6.062216
6.062216
6.062216
6.062216
6.062216
6.139374
6.139374
6.139374
6.2165313
6.139374
6.139374
6.139374
6.062216
6.062216
6.139374
6.139374
6.139374
6.139374
6.139374
6.139374
6.139374
6.139374
6.2165313
6.2936893
6.370847
6.370847
6.370847
6.2936893
6.370847
6.370847
6.448005
6.448005
6.448005
6.448005
6.5251627
6.5251627
6.5251627
6.5251627
6.6023207
6.6023207
6.5251627
6.5251627
6.5251627
6.6023207
6.6023207
6.6794786
6.6023207
6.5251627
6.448005
6.5251627
6.6023207
6.6794786
6.6794786
6.6794786
6.6794786
6.6794786
6.6794786
6.6023207
6.6023207
6.6794786
6.7566366
6.8337946
6.8337946
6.7566366
6.7566366
6.7566366
6.7566366
6.7566366
6.7566366
6.7566366
6.8337946
6.8337946
6.8337946
6.8337946
6.8337946
6.8337946
6.910952
6.910952
6.910952
6.910952
6.910952
6.910952
6.910952
6.910952
6.910952
6.910952
6.910952
6.910952
6.910952
6.98811
6.98811
6.98811
7.0652676
7.0652676
7.0652676
7.0652676
7.1424255
7.0652676
6.98811
7.0652676
7.2195835
7.2967415
7.2195835
7.1424255
7.1424255
7.2195835
7.2195835
7.2195835
7.2195835
7.2967415
7.2967415
7.2967415
7.2967415
7.2195835
7.2195835
7.2967415
7.2967415
7.2195835
7.2195835
7.2195835
7.2195835
7.2967415
7.3738995
7.3738995
7.3738995
7.2967415
7.2967415
7.2967415
7.2967415
7.2967415
7.3738995
7.3738995
7.3738995
7.4510574
7.4510574
7.3738995
7.3738995
7.3738995
7.3738995
7.3738995
7.3738995
7.3738995
7.3738995
7.3738995
7.3738995
7.3738995
7.3738995
7.3738995
7.4510574
7.4510574
7.3738995
7.2967415
7.2967415
7.3738995
7.4510574
7.3738995
7.2967415
7.2967415
7.2967415
7.3738995
7.4510574
7.4510574
7.4510574
7.5282154
7.4510574
7.4510574
7.3738995
7.3738995
7.3738995
7.3738995
7.3738995
7.3738995
7.3738995
7.3738995
7.3738995
7.2967415
7.2967415
7.3738995
7.4510574
7.4510574
7.4510574
7.3738995
7.3738995
7.4510574
7.4510574
7.4510574
7.4510574
7.3738995
7.2967415
7.2967415
7.2967415
7.3738995
7.3738995
7.3738995
7.3738995
7.3738995
7.3738995
7.3738995
7.3738995
7.2967415
7.2967415
7.2967415
7.3738995
7.3738995
7.3738995
7.3738995
7.2967415
7.2967415
7.2195835
7.2195835
7.2967415
7.2967415
7.3738995
7.3738995
7.2967415
7.2195835
7.2195835
7.2967415
7.2967415
7.2967415
7.2967415
7.2967415
7.2967415
7.2967415
7.2967415
7.2195835
7.2195835
7.2195835
7.2195835
7.2195835
7.2195835
7.2195835
7.2195835
7.1424255
7.1424255
7.1424255
7.2195835
7.2195835
7.1424255
7.0652676
6.98811
7.0652676
7.1424255
7.2195835
7.1424255
7.1424255
7.1424255
7.2195835
7.2195835
7.2195835
7.2195835
7.1424255
7.1424255
7.1424255
7.2195835
7.2195835
7.1424255
7.1424255
7.0652676
7.0652676
7.0652676
7.0652676
7.0652676
6.98811
6.98811
6.98811
6.98811
6.98811
7.0652676
7.0652676
6.98811
6.98811
6.910952
6.910952
6.910952
6.910952
6.910952
6.98811
6.98811
6.98811
7.0652676
7.0652676
7.0652676
6.98811
6.910952
6.910952
6.98811
6.98811
6.98811
6.910952
6.910952
6.910952
6.910952
6.910952
6.8337946
6.7566366
6.7566366
6.8337946
6.8337946
6.7566366
6.7566366
6.7566366
6.7566366
6.8337946
6.8337946
6.910952
6.8337946
6.8337946
6.7566366
6.7566366
6.7566366
6.8337946
6.8337946
6.7566366
6.7566366
6.7566366
6.6794786
6.6023207
6.6023207
6.6794786
6.6794786
6.6023207
6.6023207
6.6023207
6.5251627
6.5251627
6.6023207
6.6023207
6.6023207
6.5251627
6.448005
6.448005
6.5251627
6.5251627
6.5251627
6.448005
6.448005
6.5251627
6.5251627
6.5251627
6.5251627
6.5251627
6.5251627
6.448005
6.448005
6.370847
6.448005
6.448005
6.448005
6.370847
6.2936893
6.2936893
6.2165313
6.2165313
6.2936893
6.2936893
6.370847
6.2936893
6.2165313
6.139374
6.2165313
6.2936893
6.2165313
6.139374
6.062216
6.062216
6.139374
6.2165313
6.2936893
6.2936893
6.139374
6.062216
5.985058
6.062216
6.139374
6.062216
6.062216
5.985058
5.985058
5.9079
5.9079
5.9079
5.9079
5.9079
5.9079
5.8307424
5.8307424
5.8307424
5.8307424
5.8307424
5.7535844
5.7535844
5.6764264
5.6764264
5.6764264
5.6764264
5.6764264
5.6764264
5.6764264
5.5992684
5.5992684
5.5992684
5.5992684
5.522111
5.522111
5.522111
5.522111
5.522111
5.522111
5.522111
5.444953
5.367795
5.444953
5.444953
5.444953
5.367795
5.290637
5.290637
5.290637
5.290637
5.290637
5.213479
5.213479
5.213479
5.290637
5.290637
5.213479
5.213479
5.1363215
5.1363215
5.1363215
5.1363215
5.0591636
5.0591636
5.0591636
5.0591636
5.0591636
5.0591636
4.9820056
4.9820056
4.9820056
4.9820056
4.9048476
4.82769
4.750532
4.750532
4.750532
4.750532
4.750532
4.82769
4.82769
4.82769
4.82769
4.82769
4.750532
4.673374
4.750532
4.750532
4.750532
4.673374
4.673374
4.750532
4.673374
4.673374
4.673374
4.673374
4.673374
4.673374
4.750532
4.750532
4.673374
4.673374
4.673374
4.673374
4.673374
4.673374
4.596216
4.673374
4.673374
4.596216
4.5190587
4.5190587
4.5190587
4.5190587
4.5190587
4.5190587
4.5190587
4.4419007
4.4419007
4.4419007
4.4419007
4.3647428
4.3647428
4.3647428
4.287585
4.287585
4.2104273
4.2104273
4.3647428
4.3647428
4.3647428
4.287585
4.287585
4.287585
4.287585
4.3647428
4.4419007
4.3647428
4.287585
4.287585
4.2104273
4.2104273
4.287585
4.287585
4.3647428
4.287585
4.2104273
4.1332693
4.1332693
4.1332693
4.1332693
4.2104273
4.2104273
4.2104273
4.2104273
4.2104273
4.287585
4.287585
4.1332693
3.9789536
3.9789536
4.0561113
4.2104273
4.2104273
4.0561113
3.9789536
3.9789536
3.9789536
3.9789536
4.0561113
4.0561113
4.1332693
4.2104273
4.1332693
4.0561113
3.9789536
4.0561113
4.0561113
4.0561113
4.0561113
3.9789536
3.9789536
3.9789536
4.0561113
4.1332693
4.2104273
4.1332693
4.0561113
4.0561113
4.0561113
4.0561113
4.0561113
3.9789536
3.9789536
3.9789536
3.9789536
4.0561113
4.0561113
4.0561113
3.9789536
3.9017956
3.9017956
3.9017956
3.9017956
3.824638
3.824638
3.9017956
3.9017956
3.9017956
3.824638
3.74748
3.74748
3.74748
3.74748
3.74748
3.74748
3.74748
3.824638
3.824638
3.9017956
3.824638
3.74748
3.74748
3.74748
3.74748
3.824638
3.74748
3.74748
3.74748
3.74748
3.74748
3.74748
3.670322
3.5931642
3.5931642
3.5931642
3.5931642
3.5931642
3.5160065
3.4388485
3.4388485
3.4388485
3.4388485
3.4388485
3.4388485
3.3616908
3.3616908
3.3616908
3.3616908
3.3616908
3.3616908
3.3616908
3.3616908
3.3616908
3.4388485
3.5160065
3.4388485
3.284533
3.284533
3.284533
3.284533
3.284533
3.207375
3.130217
3.130217
3.207375
3.207375
3.130217
2.9759014
2.8987436
2.8987436
2.8987436
2.8215857
2.7444277
2.7444277
2.6672697
2.6672697
2.590112
2.6672697
2.590112
2.5129542
2.5129542
2.5129542
2.590112
2.5129542
2.4357963
2.3586385
2.3586385
2.3586385
2.3586385
2.2814806
2.2043228
2.2043228
2.2043228
2.1271648
2.1271648
2.050007
2.050007
1.9728491
1.8956914
1.8185334
1.8185334
1.7413754
1.6642177
1.5870597
1.509902
1.509902
1.509902
1.509902
1.3555865
1.2784286
1.1241128
1.1241128
1.1241128
1.0469549
1.0469549
0.96979713
0.96979713
0.89263916
0.8154814
0.73832345
0.73832345
0.73832345
0.73832345
0.73832345
0.73832345
0.58400774
0.50685024
0.42969227
0.42969227
0.42969227
0.42969227
0.42969227
0.42969227
0.3525343
0.27537632
0.27537632
0.27537632
0.27537632
0.19821835
0.12106085
-0.0332551
-0.0332551
-0.110413074
-0.18757057
-0.26472855
-0.34188652
-0.4190445
-0.496202
-0.496202
-0.57335997
-0.65051794
-0.7276759
-0.8048339
-0.8048339
-0.8819914
-0.8819914
-0.95914936
-0.95914936
-1.1134653
-1.1134653
-1.1134653
-1.1134653
-1.1134653
-1.2677808
-1.2677808
-1.2677808
-1.1906228
-1.1906228
-1.2677808
-1.4220967
-1.5764122
-1.5764122
-1.4992547
-1.4992547
-1.5764122
-1.6535702
-1.6535702
-1.6535702
-1.7307281
-1.7307281
-1.8850436
-1.9622016
-2.0393596
-1.9622016
-2.0393596
-2.1165175
-2.1165175
-2.1936755
-2.270833
-2.347991
-2.502307
-2.579464
-2.579464
-2.579464
-2.656622
-2.656622
-2.73378
-2.73378
-2.8880959
-2.8880959
-2.9652534
-2.9652534
-2.9652534
-2.9652534
-3.1195693
-3.1967273
-3.3510427
-3.3510427
-3.3510427
-3.4282007
-3.4282007
-3.4282007
-3.5053587
-3.5053587
-3.5825167
-3.6596746
-3.7368326
-3.7368326
-3.7368326
-3.8139906
-3.8911486
-3.8911486
-3.8911486
-3.8911486
-3.8911486
-3.8911486
-3.8911486
-3.9683065
-4.0454636
-4.0454636
-4.1226215
-4.1226215
-4.1226215
-4.1226215
-4.1226215
-4.1997795
-4.3540945
-4.5084105
-4.5855684
-4.6627264
-4.7398844
-4.6627264
-4.6627264
-4.7398844
-4.8942003
-4.9713573
-4.9713573
-5.0485163
-5.1256733
-5.1256733
-5.0485163
-4.8942003
-4.6627264
-4.3540945
-4.1226215
-3.9683065
-3.8911486
-3.7368326
-3.6596746
-3.5053587
-3.2738853
-3.1195693
-3.0424113
-2.9652534
-3.0424113
-3.1967273
-3.3510427
-3.4282007
-3.5825167
-3.5825167
-3.7368326
-3.8911486
-4.0454636
-4.2769375
-4.5855684
-4.8942003
-5.2799892
-5.58862
-5.820095
-6.051568
-6.360199
-6.591674
-6.977463
-7.4404097
-7.9805145
-8.443461
-8.906408
-9.21504
-9.523671
-9.755146
-10.063777
-10.372409
-10.758198
-11.221145
-11.7612505
-12.147038
-12.224196
-11.915566
-11.606935
-11.221145
-10.758198
-10.29525
-10.063777
-10.140935
-10.372409
-10.603882
-10.758198
-10.758198
-10.29525
-9.523671
-8.752092
-8.1348295
-7.6718826
-7.4404097
-7.3632507
-7.5175667
-7.5947256
-7.5175667
-7.3632507
-7.2860937
-7.131778
-7.0546207
-6.977463
-7.2089367
-7.5947256
-8.1348295
-8.674935
-9.292198
-9.677987
-9.909461
-9.986619
-9.909461
-9.832303
-9.832303
-9.909461
-10.218093
-10.758198
-11.7612505
-12.995776
-14.2303
-15.38767
-16.46788
-17.393772
-18.242508
-19.014088
-19.862823
-20.557243
-20.480087
-18.782616
-16.46788
-15.233354
-15.773458
-16.545036
-16.236404
-15.310512
-14.61609
-14.30746
-14.075984
-14.075984
-14.61609
-15.6191435
-16.545036
-17.316616
-18.088196
-19.091244
-20.480087
-21.868927
-22.794823
-23.566402
-24.72377
-26.729874
-28.890293
-31.205029
-33.828396
-36.60608
-39.152287
-41.081234
-42.855865
-44.553337
-45.71071
-46.019337
-45.324917
-44.399025
-44.93913
-47.40818
-49.10565
-47.562492
-44.476177
-43.47313
-44.321865
-44.16755
-42.08429
-40.001026
-39.46092
-38.920815
-36.528923
-33.596924
-31.976608
-30.973557
-28.813137
-25.649666
-22.949139
-21.405983
-20.171455
-18.165352
-15.927773
-14.30746
-13.150092
-11.452619
-9.369356
-8.211988
-8.1348295
-7.9805145
-7.0546207
-6.128726
-6.360199
-6.977463
-7.0546207
-6.977463
-7.8261986
-9.21504
-10.140935
-10.603882
-11.684091
-13.53588
-15.38767
-16.39072
-17.08514
-18.242508
-19.554195
-20.557243
-21.405983
-22.48619
-23.797874
-24.800926
-25.186718
-25.49535
-26.035454
-26.575558
-26.575558
-26.421242
-26.421242
-26.652718
-26.729874
-26.575558
-26.18977
-25.726822
-25.186718
-24.337982
-23.489246
-22.640507
-21.714615
-20.634403
-19.631351
-18.782616
-17.779564
-16.545036
-15.156194
-14.075984
-13.072932
-12.0698805
-10.989671
-9.986619
-9.137882
-8.366304
-7.4404097
-6.591674
-5.97441
-5.434305
-4.8170424
-4.1226215
-3.6596746
-3.5053587
-3.3510427
-3.2738853
-3.2738853
-3.3510427
-3.5053587
-3.7368326
-3.9683065
-4.3540945
-4.7398844
-4.9713573
-5.357147
-5.820095
-6.514515
-7.5175667
-8.829251
-10.29525
-11.7612505
-13.072932
-13.998828
-14.538932
-14.61609
-14.384616
-13.998828
-13.92167
-14.30746
-14.924722
-15.696301
-16.46788
-17.23946
-18.011036
-18.473984
-18.705456
-18.859772
-19.014088
-19.32272
-19.862823
-20.480087
-21.174507
-21.868927
-22.409035
-22.717667
-22.794823
-22.949139
-23.103455
-23.489246
-23.95219
-24.492294
-25.032402
-25.649666
-26.26693
-26.652718
-26.88419
-27.038506
-27.347137
-27.887241
-28.504505
-29.276081
-30.279137
-31.436504
-32.593872
-33.751236
-34.985764
-36.14313
-37.454815
-38.7665
-40.2325
-41.775654
-43.550285
-45.324917
-47.02239
-48.642708
-50.417336
-52.42344
-54.583862
-56.66712
-58.441753
-60.216385
-62.299644
-64.92301
-67.70069
-70.2469
-72.098694
-73.41038
-74.33627
-75.41648
-76.65101
-78.03985
-79.428696
-80.5089
-81.28048
-81.66627
-81.9749
-82.43784
-82.82364
-82.82364
-82.900795
-83.20943
-83.67237
-84.13532
-84.443954
-84.984055
-85.60132
-86.21858
-86.527214
-86.91301
-87.375946
-87.91605
-88.61047
-89.69068
-90.92521
-91.85111
-92.39121
-93.00847
-93.85721
-94.47447
-94.70595
-94.783104
-95.32321
-96.17194
-97.09784
-97.7151
-98.17805
-98.718155
-99.258255
-99.566895
-99.72121
-99.95268
-100.33848
-100.6471
-100.87858
-101.110054
-101.34152
-101.57299
-101.72731
-101.88162
-102.03594
-102.1131
-102.1131
-102.1131
-102.26742
-102.49889
-102.49889
-102.26742
-101.958786
-101.650154
-101.264366
-100.72426
-100.18416
-99.79836
-99.412575
-98.94963
-98.40952
-97.94657
-97.56079
-97.09784
-96.48058
-95.786156
-95.16889
-94.55163
-93.93437
-93.3171
-92.854164
-92.46837
-91.92826
-91.311005
-90.616585
-89.845
-89.3049
-88.76479
-88.30184
-87.76174
-87.375946
-86.990166
-86.68153
-86.141426
-85.60132
-84.984055
-84.52111
-84.13532
-83.74953
-83.36375
-82.900795
-82.515
-82.12922
-81.74343
-81.43479
-81.12616
-80.817535
-80.5089
-80.20027
-79.968796
-79.660164
-79.50585
-79.19722
-78.965744
-78.65712
-78.5028
-78.5028
-78.5028
-78.425644
-78.19417
-78.117004
-78.19417
-77.96269
-77.26827
-76.573845
-76.573845
-76.80532
-76.65101
-75.87943
-75.339325
-75.339325
-75.41648
-75.0307
-74.490585
-74.18195
-74.1048
-73.79617
-73.101746
-72.407326
-71.94438
-71.79006
-71.86722
-71.79006
-71.558586
-71.24996
-70.86417
-70.40122
-69.93828
-69.24385
-68.54943
-67.85501
-67.39207
-67.16059
-67.23775
-67.62354
-68.00933
-68.16364
-67.93217
-67.3149
-66.62048
-66.15754
-66.389015
-67.00628
-67.70069
-67.93217
-67.62354
-67.08343
-66.62048
-66.62048
-67.00628
-67.46922
-67.85501
-67.85501
-67.54638
-66.7748
-66.00322
-65.84891
-66.31185
-67.00628
-67.3149
-66.85196
-65.84891
-64.61438
-63.688484
-63.07122
-62.994064
-63.148384
-63.148384
-62.839752
-62.3768
-62.068176
-62.145332
-62.53112
-62.762596
-62.608276
-62.145332
-61.450912
-60.756485
-60.29354
-60.216385
-60.370697
-60.370697
-59.98491
-59.21333
-58.441753
-57.515858
-56.589962
-55.509754
-54.429543
-53.50365
-52.886387
-52.42344
-52.191967
-52.11481
-52.191967
-52.191967
-51.96049
-51.497547
-51.11176
-51.0346
-51.18891
-51.651863
-52.577755
-53.580807
-54.19807
-54.120914
-53.735123
-53.657963
-53.735123
-53.50365
-53.11786
-53.040703
-53.50365
-54.66102
-56.35849
-57.36154
-56.589962
-54.66102
-52.73207
-52.500595
-54.429543
-56.898598
-57.978806
-57.670177
-56.66712
-55.509754
-55.046806
-55.432594
-56.281334
-57.4387
-58.59607
-58.98186
-58.827545
-58.673225
-58.827545
-59.29049
-59.907753
-60.602173
-61.142273
-61.37375
-61.450912
-61.8367
-62.994064
-64.46007
-65.77175
-66.85196
-67.62354
-68.00933
-68.2408
-68.78091
-69.78396
-71.24996
-72.71596
-73.87332
-74.799225
-75.64796
-76.65101
-77.73122
-78.811424
-80.12311
-81.66627
-83.055115
-84.21248
-85.60132
-87.29879
-89.15058
-90.77089
-92.31405
-93.78005
-95.40036
-97.09784
-98.40952
-99.64405
-101.80447
-104.58215
-107.35984
-109.59741
-111.52636
-113.37815
-115.30709
-117.23604
-119.164986
-121.402565
-123.87162
-126.34066
-128.57826
-130.66151
-132.66762
-134.9052
-137.06563
-139.38036
-141.23215
-149.95097
-167.54297
-175.64456
-165.07393
-149.48802
-144.54993
-150.6454
-157.89824
-160.29013
-159.44139
-159.20992
-161.21602
-163.99371
-165.92267
-166.9257
-167.77444
-168.85464
-169.93488
-170.86075
-171.55518
-172.2496
-173.09834
-173.86992
-174.56433
-175.02728
-175.41309
-175.79886
-176.10748
-176.26181
-176.33896
-176.57043
-177.5735
-179.50244
-181.58571
-182.43445
-182.20297
-182.58876
-183.12886
-182.58876
-181.43138
-180.35117
-179.27097
-178.11359
-177.11055
-176.18465
-175.18161
-174.56433
-174.33287
-174.1014
-173.56128
-173.1755
-173.25264
-173.63844
-173.63844
-173.09834
-172.32677
-171.40086
-170.62927
-170.39781
-170.39781
-170.01202
-169.3176
-168.70033
-168.31456
-167.85161
-167.08003
-166.23128
-165.61403
-164.9196
-164.07086
-163.37645
-162.99066
-162.75919
-162.52771
-162.29623
-161.83328
-161.21602
-160.5216
-159.90434
-159.28708
-158.66983
-158.12971
-157.66676
-157.28098
-156.97234
-156.58655
-156.20078
-155.66066
-155.0434
-154.5033
-154.1175
-153.57741
-153.50024
-153.50024
-153.19162
-152.03424
-152.26572
-149.48802
-123.100044
-92.699844
-99.566895
-136.52551
-164.30234
-165.22824
-153.65457
-148.71646
-153.34593
-158.82413
-159.28708
-156.58655
-155.0434
-155.81499
-157.43529
-157.66676
-154.04034
-150.1053
-151.10835
-156.12361
-160.05865
-160.5216
-159.13277
-158.43835
-158.97844
-159.75003
-159.90434
-159.90434
-160.44446
-161.37033
-161.91045
-162.14192
-162.75919
-163.83939
-164.45665
-164.07086
-163.2993
-163.2993
-164.45665
-165.8455
-166.69423
-166.9257
-167.46582
-168.46886
-169.39476
-169.78055
-170.39781
-171.70949
-173.1755
-174.17854
-174.71866
-175.33592
-176.03033
-176.49329
-176.80191
-177.41919
-178.26791
-178.88518
-179.03949
-178.80801
-178.57654
-178.80801
-179.65675
-179.9654
-178.96234
-178.11359
-178.73087
-180.27403
-181.12276
-180.6598
-180.1197
-180.58264
-181.43138
-181.50854
-181.12276
-181.1999
-182.04865
-182.74306
-183.12886
-183.51465
-184.05475
-184.36339
-184.36339
-184.28622
-184.59486
-184.9035
-184.59486
-184.13191
-184.28622
-184.82634
-185.05782
-184.74918
-184.44055
-184.59486
-184.98065
-185.05782
-184.9035
-185.05782
-185.5979
-186.06085
-186.36949
-186.67812
-187.21823
-187.75835
-188.3756
-189.14717
-189.9959
-190.99896
-191.8477
-192.46495
-193.00507
-193.54517
-194.08528
-194.54823
-195.01118
-195.3198
-195.78275
-196.32286
-197.01727
-197.55737
-198.02032
-198.32896
-198.63759
-199.10054
-199.40918
-199.71779
-200.10358
-200.64369
-201.33812
-201.87822
-202.26402
-202.6498
-202.95842
-203.34422
-203.73001
-204.03865
-204.42444
-204.73305
-204.81021
-204.88737
-205.42747
-206.19907
-206.73917
-206.8935
-206.81633
-206.97063
-207.35641
-207.74222
-207.9737
-207.89653
-207.66505
-207.51074
-207.27927
-207.2021
-207.2021
-207.35641
-207.51074
-207.81937
-207.9737
-208.128
-208.20517
-208.128
-208.128
-208.20517
-208.128
-207.89653
-207.58789
-207.43358
-207.27927
-207.12497
-206.8935
-206.58485
-206.27621
-205.89043
-205.50464
-205.35033
-205.35033
-205.50464
-205.65895
-205.73611
-205.96759
-206.27621
-206.50769
-206.81633
-207.12497
-207.51074
-207.66505
-207.58789
-207.43358
-207.35641
-207.2021
-206.8935
-206.35338
-205.89043
-205.50464
-205.11885
-204.57874
-204.1158
-203.73001
-203.34422
-203.03558
-202.95842
-202.95842
-202.88127
-202.6498
-202.49548
-202.49548
-202.6498
-202.80411
-202.88127
-202.88127
-202.80411
-202.57263
-202.18684
-201.87822
-201.7239
-201.5696
-201.41527
-201.26096
-201.1838
-200.95233
-200.64369
-200.41222
-200.33505
-200.41222
-200.56653
-200.64369
-200.72086
-201.02948
-201.26096
-201.49243
-201.7239
-201.95538
-202.18684
-202.34116
-202.49548
-202.72696
-203.03558
-203.03558
-202.57263
-202.72696
-203.80717
-205.196
-205.81328
-205.96759
-205.96759
-206.27621
-206.66202
-207.12497
-207.35641
-207.74222
-207.9737
-208.28232
-208.28232
2531.8247
-183.12886
275.4203
947.92816
990.828
309.06113
-368.77066
-512.2843
-279.3447
-92.545525
-115.92436
-222.71085
-264.06744
-229.65504
-190.84465
-189.07002
-208.43665
-219.39305
-214.99506
-207.27927
-205.81328
-209.28539
-211.90874
-211.67728
-210.28842
-209.74832
-210.21127
-210.75137
-210.82854
-210.67421
-210.59706
-210.75137
-210.90569
-210.90569
-210.90569
-210.98285
-211.21432
-211.36864
-211.4458
-211.52296
-211.67728
-211.90874
-212.14021
-212.29453
-212.37169
-212.526
-212.60316
-212.75748
-212.91179
-213.14326
-213.37474
-213.60622
-213.83769
-214.14633
-214.37779
-214.5321
-214.68642
-214.76358
-214.9179
-214.99506
-215.0722
-215.22653
-215.38084
-215.61232
-215.68948
-215.76663
-215.8438
-216.07527
-216.30675
-216.46106
-216.61536
-216.84683
-217.00116
-217.23264
-217.54126
-217.8499
-218.08138
-218.31285
-218.69864
-219.08441
-219.31589
-219.54736
-219.856
-220.24179
-220.55043
-220.70474
-220.85905
-221.01337
-221.322
-221.63063
-221.93925
-222.17073
-222.32504
-222.47937
-222.55652
-222.71085
-222.86516
-223.1738
-223.40527
-223.48242
-223.55959
-223.79106
-224.09967
-224.40831
-224.71695
-224.94843
-225.1799
-225.41136
-225.64284
-225.87431
-226.02864
-226.26012
-226.49158
-226.72305
-227.03168
-227.26315
-227.41747
-227.64894
-227.80327
-227.95758
-228.1119
-228.2662
-228.42053
-228.65201
-228.8063
-228.96062
-229.1921
-229.42357
-229.65504
-229.80936
-229.88652
-229.96368
-230.118
-230.19516
-230.27231
-230.19516
-230.118
-229.96368
-229.88652
-229.88652
-229.96368
-230.04083
-229.96368
-229.88652
-229.88652
-229.88652
-229.88652
-229.88652
-229.88652
-229.96368
-229.88652
-229.80936
-229.73221
-229.73221
-229.80936
-229.96368
-230.118
-230.27231
-230.42664
-230.50378
-230.50378
-230.58095
-230.73526
-230.81242
-230.88959
-230.96672
-231.0439
-231.12106
-231.27536
-231.35251
-231.35251
-231.27536
-231.1982
-231.12106
-231.12106
-231.1982
-231.1982
-231.12106
-231.0439
-230.88959
-230.73526
-230.58095
-230.42664
-230.27231
-230.19516
-230.04083
-229.88652
-229.65504
-229.50073
-229.42357
-229.50073
-229.5779
-229.65504
-229.5779
-229.50073
-229.42357
-229.34642
-229.1921
-228.96062
-228.57484
-228.1119
-227.64894
-227.10884
-226.64589
-227.10884
-228.88347
-230.42664
-229.73221
-227.03168
-224.09967
-222.94232
-224.56262
-227.5718
-229.11494
-228.1119
-226.18295
-224.17683
-222.94232
-223.25095
-224.63979
-225.64284
-225.79716
-225.02557
-223.79106
-222.788
-222.32504
-222.4022
-222.788
-223.09663
-222.71085
-222.01642
-221.39917
-221.09053
-221.09053
-221.1677
-220.93622
-220.55043
-219.93315
-219.23874
-218.62148
-218.46716
-218.54433
-218.62148
-218.46716
-218.00421
-217.30978
-216.61536
-216.07527
-215.68948
-215.38084
-215.0722
-214.68642
-214.30063
-213.76053
-213.06612
-212.75748
-213.68338
-215.68948
-217.23264
-216.22958
-213.83769
-212.68031
-212.98895
-213.29759
-212.526
-210.67421
-208.59096
-207.2021
-206.66202
-206.1219
-205.35033
-204.81021
-204.57874
-203.96149
-203.1899
-202.95842
-203.5757
-204.34727
-204.57874
-204.57874
-204.57874
-203.88432
-202.6498
-201.7239
-201.26096
-200.56653
-199.48633
-198.32896
-197.40308
-196.40001
-195.01118
-193.6995
-192.85074
-192.38782
-191.69339
-190.9218
-190.07306
-189.3015
-188.45274
-187.52687
-186.44666
-185.13495
-184.05475
-183.43748
-183.82327
-184.67203
-184.5177
-183.43748
-182.20297
-180.58264
-178.26791
-177.18771
-178.73087
-181.58571
-182.74306
-180.35117
-175.79886
-172.09529
-171.24655
-172.2496
-173.25264
-173.0212
-172.01813
-171.09222
-170.16634
-168.93181
-168.08308
-167.38866
-165.6912
-163.76224
-163.06783
-162.9135
-162.21909
-161.21602
-161.06172
-161.98761
-162.29623
-160.29013
-157.51245
-156.50941
-157.28098
-157.89824
-156.43224
-153.26877
-150.87688
-150.25961
-149.7195
-148.0992
-146.6332
-145.24435
-143.39256
-141.3093
-139.8433
-138.84026
-137.68288
-136.60268
-135.90825
-135.36815
-134.51941
-133.36203
-132.5133
-132.12752
-131.66457
-131.20161
-131.12447
-132.12752
-135.4453
-140.69203
-144.85857
-146.01593
-145.47581
-145.55298
-146.7875
-147.86772
-148.0992
-148.0992
-148.33067
-148.71646
-148.71646
-148.25351
-148.02203
-148.48499
-149.56519
-150.41393
-150.25961
-149.79666
-149.1794
-147.55908
-144.47276
-140.92351
-137.91435
-135.4453
-132.97626
-130.27573
-127.420876
-124.103096
-120.16804
-116.07867
-112.45225
-108.98015
-105.35373
-101.80447
-98.641
-95.709
-92.777
-89.69068
-86.527214
-83.82669
-81.58911
-79.660164
-77.80837
-76.033745
-74.56775
-73.33322
-72.17585
-71.1728
-70.709854
-70.47838
-70.2469
-69.861115
-69.78396
-69.93828
-70.16975
-70.324066
-70.47838
-70.86417
-71.32711
-71.79006
-72.17585
-72.638794
-73.02459
-73.256065
-73.48754
-73.79617
-74.1048
-74.25912
-74.41343
-74.41343
-74.41343
-74.25912
-73.95048
-73.5647
-73.1789
-72.638794
-72.02154
-71.32711
-70.555534
-69.861115
-68.93523
-67.85501
-66.7748
-65.77175
-64.61438
-63.37986
-62.068176
-60.910805
-59.75344
-58.441753
-57.052914
-55.66407
-54.352386
-53.11786
-51.883335
-50.571655
-49.259968
-47.871128
-46.6366
-45.479233
-44.399025
-43.31881
-42.2386
-41.158394
-40.309654
-39.383762
-38.535023
-37.68629
-36.991867
-36.374607
-35.757343
-35.21724
-34.75429
-34.29134
-33.828396
-33.36545
-32.97966
-32.593872
-32.28524
-31.899448
-31.590816
-31.205029
-30.81924
-30.510609
-30.201977
-29.970505
-29.661873
-29.276081
-28.890293
-28.504505
-28.118713
-27.655766
-27.115665
-26.652718
-26.11261
-25.572506
-24.955242
-24.337982
-23.720718
-23.103455
-22.409035
-21.714615
-20.943035
-20.0943
-19.32272
-18.55114
-17.779564
-17.08514
-16.31356
-15.464826
-14.61609
-13.767354
-12.918618
-12.147038
-11.298302
-10.29525
-9.446514
-8.829251
-8.289145
-7.6718826
-6.977463
-6.205884
-5.434305
-4.8170424
-4.1997795
-3.6596746
-3.1967273
-2.656622
-2.1165175
-1.6535702
-1.1906228
-0.8048339
-0.34188652
0.043902874
0.58400774
1.0469549
1.432744
1.7413754
2.1271648
2.5129542
2.9759014
3.3616908
3.74748
4.0561113
4.4419007
4.9048476
5.290637
5.5992684
5.985058
6.370847
6.7566366
7.0652676
7.4510574
7.8368464
8.299793
8.762741
9.225688
9.688635
10.151582
10.691687
11.154634
11.540423
11.849055
12.312002
12.774949
13.315054
13.700844
14.086633
14.318107
14.703896
15.166843
15.552633
15.861263
16.169895
16.555685
16.941475
17.40442
17.867367
18.253157
18.638947
18.947578
19.333366
19.796314
20.182104
20.72221
21.262314
21.802418
22.419682
23.114101
23.808521
24.27147
24.657257
25.043049
25.505997
26.12326
26.586205
27.049152
27.43494
27.820732
28.283676
28.592308
28.90094
29.209572
29.595364
29.981152
30.366943
30.675575
30.984203
31.292835
31.678623
32.064415
32.295887
32.52736
32.758835
32.990307
33.29894
33.530415
33.68473
33.839046
33.993362
34.224834
34.456306
34.533466
34.610626
34.687782
34.8421
34.919254
34.99641
34.99641
34.919254
34.8421
34.76494
34.687782
34.76494
34.76494
34.76494
34.76494
34.76494
34.8421
34.8421
34.919254
34.919254
34.99641
34.919254
34.8421
34.919254
35.07357
35.227886
35.382202
35.459362
35.53652
35.53652
35.613674
35.690834
35.84515
36.153778
36.385254
36.61673
36.771046
36.925358
37.23399
37.38831
37.465466
37.54262
37.61978
37.774097
38.00557
38.237045
38.468517
38.69999
38.854305
39.08578
39.317253
39.47157
39.70304
39.85736
40.088833
40.320305
40.706097
41.091885
41.400517
41.554832
41.709145
41.786304
41.94062
42.094936
42.32641
42.557884
42.943672
43.252304
43.48378
43.792408
44.178196
44.641148
45.026936
45.489883
45.875675
46.33862
46.878723
47.34167
47.881775
48.49904
49.116302
49.656406
50.11935
50.505142
50.813774
51.276722
51.66251
52.048298
52.43409
52.74272
53.128513
53.43714
53.668617
53.82293
54.13156
54.363033
54.59451
54.748825
54.903137
54.980297
55.057457
55.211773
55.36609
55.520405
55.59756
55.751877
55.906193
56.06051
56.13767
56.29198
56.446297
56.677773
56.909245
57.14072
57.372196
57.52651
57.680824
57.757984
57.9123
58.066612
58.22093
58.452404
58.606716
58.761032
58.91535
59.069668
59.22398
59.378296
59.455456
59.60977
59.686928
59.764084
59.841244
59.9184
59.9184
59.9184
59.9184
59.9184
59.9184
59.9184
59.841244
59.841244
59.841244
59.841244
59.841244
59.686928
59.686928
59.60977
59.60977
59.53261
59.455456
59.455456
59.378296
59.378296
59.30114
59.30114
59.30114
59.30114
59.22398
59.14682
59.069668
59.069668
59.069668
59.069668
58.992508
58.91535
58.91535
58.91535
58.838192
58.838192
58.761032
58.683876
58.606716
58.529564
58.529564
58.529564
58.452404
58.375244
58.298088
58.22093
58.143772
58.066612
57.989452
57.989452
57.9123
57.757984
57.52651
57.372196
57.372196
57.295036
57.14072
56.986404
56.677773
56.523457
56.446297
56.36914
56.29198
56.13767
55.983353
55.829037
55.674717
55.520405
55.44325
55.36609
55.28893
55.134613
54.980297
54.980297
54.825985
54.67167
54.440193
54.28588
54.20872
54.13156
53.90009
53.668617
53.5143
53.35998
53.128513
52.819878
52.588406
52.43409
52.202618
51.893986
51.66251
51.431038
51.276722
51.04525
50.813774
50.505142
50.11935
49.810722
49.656406
49.502094
49.27062
48.961983
48.576195
48.344727
48.11325
47.958935
47.881775
47.72746
47.418827
46.955883
46.49293
46.184303
45.952827
45.798515
45.489883
45.026936
44.79546
44.79546
44.87262
45.026936
44.87262
44.40967
43.946728
43.638092
43.40662
43.329464
43.329464
43.02083
42.480724
41.863464
41.554832
41.32336
41.01473
40.628937
40.320305
40.088833
39.934517
39.934517
39.85736
39.54873
39.08578
38.77715
38.468517
38.159885
37.928413
37.774097
37.54262
37.465466
37.61978
37.774097
37.54262
36.925358
36.385254
36.153778
36.153778
35.999466
35.76799
35.53652
35.53652
35.382202
35.07357
34.687782
34.301994
33.993362
33.761887
33.60757
33.453255
33.221783
32.91315
32.68168
32.52736
32.295887
31.910099
31.524311
31.21568
30.984203
30.675575
30.289783
29.981152
29.74968
29.595364
29.441048
29.132416
28.823784
28.515152
28.283676
28.20652
28.052204
27.897892
27.743572
27.58926
27.43494
27.126312
26.894836
26.740524
26.586205
26.586205
26.740524
26.663364
26.200417
25.660313
25.197365
25.120205
25.120205
25.043049
24.888733
24.580101
24.348629
24.194313
24.039997
23.808521
23.57705
23.268417
22.959785
22.728313
22.496841
22.342525
22.11105
21.879578
21.725262
21.570946
21.262314
20.876526
20.490736
20.33642
20.182104
19.873472
19.564842
19.333366
19.25621
19.101894
18.870419
18.716106
18.48463
18.253157
17.944527
17.635895
17.40442
17.172947
16.941475
16.555685
16.324211
16.40137
16.478527
16.324211
15.938421
15.552633
15.321158
15.0896845
14.8582115
14.626739
14.54958
14.472423
14.395265
14.163792
13.85516
13.46937
13.160739
12.852107
12.697791
12.620633
12.466318
12.157686
11.849055
11.694739
11.694739
11.540423
11.231792
10.923161
10.768845
10.537371
10.383056
10.22874
9.920109
9.688635
9.380004
9.225688
8.994214
8.917057
8.917057
8.762741
8.376951
7.9911623
7.8368464
7.7596884
7.605373
7.4510574
7.2967415
6.98811
6.6794786
6.370847
6.2165313
6.062216
5.9079
5.7535844
5.522111
5.9079
6.910952
7.1424255
5.8307424
4.287585
3.670322
3.824638
4.1332693
4.0561113
3.670322
3.284533
3.053059
2.8987436
2.7444277
2.5129542
2.2814806
2.050007
1.9728491
1.8185334
1.5870597
1.432744
1.2784286
1.0469549
0.8154814
0.6611657
0.6611657
0.58400774
0.3525343
0.27537632
0.19821835
-0.0332551
-0.496202
-0.8048339
-0.95914936
-1.1134653
-1.1906228
-1.3449388
-1.4992547
-1.6535702
-1.8850436
-2.0393596
-2.1936755
-2.347991
-2.502307
-2.502307
-2.502307
-2.656622
-2.9652534
-3.2738853
-3.4282007
-3.3510427
-3.2738853
-3.3510427
-3.5053587
-3.6596746
-3.7368326
-3.7368326
-3.8139906
-3.8911486
-4.1226215
-4.2769375
-4.3540945
-4.5084105
-4.5855684
-4.5855684
-4.6627264
-4.6627264
-4.8170424
-5.1256733
-5.357147
-5.511463
-5.511463
-5.511463
-5.58862
-5.820095
-5.97441
-6.051568
-6.128726
-6.283042
-6.437358
-6.437358
-6.437358
-6.514515
-6.668831
-6.823147
-6.823147
-6.668831
-6.668831
-6.977463
-7.3632507
-7.5175667
-7.5175667
-7.4404097
-7.5175667
-7.6718826
-7.9033566
-7.9805145
-7.9805145
-7.9805145
-8.1348295
-8.211988
-8.289145
-8.366304
-8.443461
-8.674935
-8.752092
-8.829251
-8.906408
-8.906408
-9.060724
-9.292198
-9.369356
-9.446514
-9.446514
-9.523671
-9.755146
-10.063777
-10.140935
-10.140935
-10.218093
-10.449566
-10.603882
-10.603882
-10.603882
-10.681039
-10.912513
-11.143987
-11.298302
-11.375461
-11.452619
-11.529777
-11.684091
-11.7612505
-11.915566
-12.0698805
-12.224196
-12.301354
-12.224196
-12.224196
-12.378512
-12.609986
-12.764302
-12.84146
-12.84146
-12.84146
-12.84146
-12.918618
-12.995776
-13.072932
-13.072932
-13.072932
-13.227248
-13.304408
-13.458722
-13.53588
-13.613038
-13.613038
-13.690196
-13.690196
-13.767354
-13.844512
-14.075984
-14.2303
-14.384616
-14.538932
-14.61609
-14.61609
-14.693248
-14.847564
-15.156194
-15.464826
-15.773458
-16.159248
-16.46788
-16.622192
-16.622192
-16.46788
-16.39072
-16.39072
-16.46788
-16.46788
-16.46788
-16.46788
-16.46788
-16.545036
-16.545036
-16.46788
-16.31356
-16.39072
-16.46788
-16.545036
-16.46788
-16.082088
-15.696301
-15.927773
-16.46788
-16.930828
-16.930828
-16.776512
-16.622192
-16.622192
-16.699352
-16.776512
-16.776512
-16.853668
-17.007984
-17.23946
-17.316616
-17.316616
-17.316616
-17.316616
-17.316616
-17.316616
-17.393772
-17.393772
-17.316616
-17.316616
-17.23946
-17.23946
-17.316616
-17.393772
-17.23946
-17.1623
-17.08514
-17.23946
-17.316616
-17.316616
-17.23946
-17.1623
-17.1623
-17.08514
-16.930828
-16.853668
-17.007984
-17.23946
-17.316616
-17.316616
-17.23946
-17.316616
-17.393772
-17.470932
-17.470932
-17.393772
-17.23946
-17.23946
-17.316616
-17.393772
-17.393772
-17.393772
-17.316616
-17.23946
-17.1623
-17.08514
-17.08514
-17.23946
-17.316616
-17.23946
-17.08514
-17.08514
-17.1623
-17.23946
-17.1623
-17.08514
-17.08514
-17.08514
-17.007984
-16.930828
-16.930828
-17.007984
-17.08514
-17.08514
-16.930828
-16.930828
-16.930828
-17.007984
-17.08514
-17.23946
-17.23946
-17.1623
-17.08514
-17.007984
-17.007984
-17.007984
-17.08514
-17.1623
-17.23946
-17.316616
-17.316616
-17.23946
-17.23946
-17.23946
-17.316616
-17.393772
-17.393772
-17.316616
-17.393772
-17.393772
-17.393772
-17.08514
-16.930828
-17.1623
-17.470932
-17.625248
-17.470932
-17.316616
-17.316616
-17.470932
-17.548092
-17.548092
-17.548092
-17.470932
-17.393772
-17.393772
-17.393772
-17.470932
-17.470932
-17.470932
-17.470932
-17.393772
-17.316616
-17.23946
-17.23946
-17.316616
-17.316616
-17.393772
-17.393772
-17.316616
-17.316616
-17.23946
-17.1623
-17.08514
-17.08514
-17.08514
-17.007984
-16.930828
-16.930828
-16.930828
-17.007984
-17.007984
-17.08514
-17.08514
-17.08514
-17.1623
-17.08514
-17.007984
-17.007984
-17.007984
-17.007984
-17.007984
-16.930828
-16.930828
-17.007984
-17.007984
-17.007984
-17.007984
-16.930828
-16.930828
-16.930828
-16.930828
-16.853668
-16.853668
-16.930828
-17.007984
-17.007984
-16.930828
-16.930828
-16.930828
-16.776512
-16.545036
-16.46788
-16.46788
-16.622192
-16.699352
-16.622192
-16.622192
-16.622192
-16.622192
-16.545036
-16.236404
-16.082088
-16.31356
-16.699352
-16.853668
-16.699352
-16.39072
-16.31356
-16.46788
-16.622192
-16.622192
-16.545036
-16.46788
-16.46788
-16.545036
-16.622192
-16.622192
-16.622192
-16.622192
-16.622192
-16.545036
-16.545036
-16.545036
-16.622192
-16.622192
-16.622192
-16.622192
-16.622192
-16.545036
-16.46788
-16.39072
-16.31356
-16.236404
-16.082088
-16.004932
-16.004932
-16.082088
-16.004932
-15.8506155
-15.8506155
-15.927773
-15.927773
-15.927773
-15.8506155
-15.8506155
-15.927773
-16.004932
-15.927773
-15.8506155
-15.8506155
-15.8506155
-15.8506155
-15.8506155
-15.927773
-15.927773
-16.082088
-16.082088
-16.082088
-16.082088
-16.004932
-15.927773
-15.8506155
-15.8506155
-15.927773
-16.004932
-16.004932
-15.927773
-15.927773
-15.8506155
-15.696301
-15.6191435
-15.541984
-15.541984
-15.38767
-15.156194
-15.079038
-15.079038
-15.079038
-15.079038
-15.00188
-14.924722
-14.924722
-14.847564
-14.693248
-14.61609
-14.461776
-14.384616
-14.30746
-14.30746
-14.30746
-14.384616
-14.384616
-14.30746
-14.2303
-14.2303
-14.153144
-14.075984
-13.92167
-13.844512
-13.767354
-13.690196
-13.613038
-13.53588
-13.53588
-13.458722
-13.381564
-13.304408
-13.227248
-13.072932
-12.918618
-12.918618
-12.84146
-12.609986
-12.378512
-12.45567
-12.609986
-12.532828
-12.378512
-12.224196
-12.147038
-12.147038
-11.9927225
-11.915566
-11.838407
-11.838407
-11.684091
-11.606935
-11.606935
-11.452619
-11.375461
-11.298302
-11.221145
-11.143987
-11.066829
-10.989671
-10.989671
-10.912513
-10.835355
-10.758198
-10.681039
-10.603882
-10.526723
-10.372409
-10.29525
-10.218093
-10.140935
-9.986619
-9.755146
-9.523671
-9.523671
-9.446514
-9.369356
-9.21504
-9.21504
-9.21504
-9.137882
-8.983567
-8.829251
-8.752092
-8.674935
-8.597777
-8.520619
-8.443461
-8.289145
-8.289145
-8.289145
-8.211988
-8.0576725
-7.9033566
-7.7490406
-7.7490406
-7.7490406
-7.7490406
-7.6718826
-7.6718826
-7.5175667
-7.3632507
-7.2860937
-7.2089367
-7.2089367
-7.2089367
-7.0546207
-6.900305
-6.745989
-6.668831
-6.591674
-6.514515
-6.437358
-6.283042
-6.051568
-5.897252
-5.820095
-5.742936
-5.742936
-5.58862
-5.434305
-5.2799892
-5.2799892
-5.2799892
-5.1256733
-4.8170424
-4.6627264
-4.7398844
-4.8942003
-4.9713573
-4.8170424
-4.6627264
-4.4312525
-4.2769375
-4.2769375
-4.2769375
-4.2769375
-4.1226215
-3.8911486
-3.8139906
-3.7368326
-3.6596746
-3.6596746
-3.6596746
-3.5825167
-3.3510427
-3.1967273
-3.1195693
-3.0424113
-3.0424113
-3.0424113
-2.8880959
-2.656622
-2.502307
-2.425149
-2.347991
-2.1165175
-1.8850436
-1.7307281
-1.8078861
-1.8078861
-1.7307281
-1.4220967
-1.2677808
-1.1906228
-1.1134653
-1.0363073
-0.8819914
-0.57335997
-0.18757057
0.043902874
-0.0332551
-0.110413074
-0.110413074
-0.0332551
0.12106085
0.27537632
0.3525343
0.50685024
0.6611657
0.8154814
0.96979713
1.0469549
1.1241128
1.2784286
1.432744
1.5870597
1.5870597
1.6642177
1.7413754
1.8185334
1.8956914
2.050007
2.2814806
2.4357963
2.590112
2.7444277
3.130217
4.287585
4.9048476
4.287585
3.053059
2.4357963
2.6672697
3.207375
3.5160065
3.5931642
3.74748
3.9017956
4.0561113
4.2104273
4.287585
4.2104273
4.2104273
4.4419007
4.673374
4.82769
4.9048476
4.9048476
4.9048476
4.9048476
4.82769
4.9048476
4.9820056
5.1363215
5.213479
5.290637
5.367795
5.367795
5.290637
5.290637
5.367795
5.367795
5.444953
5.444953
5.522111
5.5992684
5.5992684
5.6764264
5.7535844
5.7535844
5.7535844
5.7535844
5.7535844
5.8307424
5.9079
5.985058
5.985058
5.985058
5.985058
5.9079
5.8307424
5.8307424
5.985058
6.062216
6.139374
6.2165313
6.448005
6.6794786
6.7566366
6.7566366
6.7566366
6.910952
6.98811
6.910952
6.910952
6.98811
7.1424255
7.2967415
7.3738995
7.2967415
7.1424255
7.1424255
7.2195835
7.2967415
7.3738995
7.4510574
7.5282154
7.5282154
7.682531
7.9140043
7.9911623
7.9140043
7.8368464
7.8368464
7.9140043
7.9140043
7.9140043
7.9140043
8.06832
8.145477
8.145477
8.145477
8.145477
8.222635
8.299793
8.299793
8.299793
8.299793
8.376951
8.376951
8.454109
8.454109
8.454109
8.454109
8.454109
8.531267
8.531267
8.531267
8.531267
8.685583
8.839899
8.994214
9.071372
8.994214
8.839899
8.762741
8.685583
8.685583
8.839899
8.994214
9.14853
9.225688
9.225688
9.14853
9.071372
9.071372
8.994214
8.994214
9.14853
9.225688
9.380004
9.534319
9.688635
9.611477
9.534319
9.457161
9.380004
9.380004
9.380004
9.457161
9.611477
9.688635
9.765793
9.842951
9.920109
9.997267
10.074425
10.151582
10.22874
10.22874
10.22874
10.22874
10.305898
10.383056
10.537371
10.691687
10.691687
10.691687
10.614529
10.614529
10.614529
10.537371
10.383056
10.383056
10.691687
11.0774765
11.231792
11.0774765
11.000319
11.000319
11.000319
11.000319
11.0774765
11.30895
11.540423
11.694739
11.771897
11.771897
11.849055
11.926212
11.926212
11.926212
12.00337
12.080528
12.234844
12.38916
12.466318
12.543476
12.620633
12.620633
12.543476
12.38916
12.312002
12.312002
12.38916
12.543476
12.543476
12.620633
12.620633
12.697791
12.774949
12.774949
12.852107
12.929265
12.929265
12.929265
12.929265
12.852107
12.697791
12.466318
12.38916
12.466318
12.697791
13.006423
13.160739
13.006423
12.852107
12.697791
12.697791
12.852107
13.083581
13.315054
13.546528
13.700844
13.700844
13.623686
13.392212
13.160739
13.237897
13.392212
13.623686
13.778002
13.932318
14.086633
14.240949
14.163792
14.009475
13.85516
13.778002
13.85516
13.932318
14.086633
14.240949
14.395265
14.395265
14.395265
14.395265
14.395265
14.395265
14.395265
14.472423
14.626739
14.935369
15.166843
15.244
15.244
15.166843
15.0896845
15.012527
15.0896845
15.321158
15.62979
15.938421
16.169895
16.247053
16.247053
16.247053
16.247053
16.40137
16.478527
16.632843
16.864315
17.172947
17.40442
17.635895
17.71305
17.867367
17.867367
17.79021
17.79021
17.867367
18.09884
18.330315
18.561789
18.870419
19.101894
19.333366
19.487682
19.487682
19.333366
19.25621
19.17905
19.410526
19.641998
20.027788
20.33642
20.64505
20.799366
20.72221
20.567894
20.33642
20.182104
20.104946
20.182104
20.490736
21.030842
21.49379
21.725262
21.648102
21.339474
20.953682
20.567894
20.490736
20.72221
21.262314
21.802418
22.265366
22.342525
22.11105
21.802418
21.49379
21.339474
21.185158
21.339474
21.648102
22.265366
22.728313
22.80547
22.419682
22.033894
21.956734
22.18821
22.342525
22.496841
22.651154
22.88263
23.114101
23.345577
23.345577
23.345577
23.268417
23.191261
23.036945
22.959785
22.959785
23.036945
23.268417
23.422733
23.499893
23.499893
23.57705
23.65421
23.57705
23.345577
23.036945
22.88263
22.959785
23.191261
23.499893
23.65421
23.808521
23.808521
23.65421
23.345577
23.191261
23.191261
23.191261
23.268417
23.422733
23.57705
23.731365
23.731365
23.57705
23.422733
23.268417
23.114101
23.114101
23.345577
23.65421
23.885681
23.885681
23.885681
23.731365
23.57705
23.422733
23.268417
23.268417
23.268417
23.345577
23.422733
23.499893
23.499893
23.57705
23.499893
23.499893
23.422733
23.345577
23.268417
23.114101
22.88263
22.80547
22.728313
22.80547
22.959785
23.036945
23.036945
22.88263
22.496841
22.11105
21.725262
21.41663
21.185158
21.107998
21.030842
21.185158
21.262314
21.107998
20.876526
20.64505
20.490736
20.413578
20.413578
20.490736
20.72221
20.876526
21.030842
21.107998
20.953682
20.799366
20.64505
20.64505
20.72221
20.876526
21.107998
21.49379
21.802418
21.956734
21.879578
21.802418
21.725262
21.648102
21.570946
21.648102
21.956734
22.342525
22.651154
22.728313
22.496841
22.18821
21.879578
21.725262
21.725262
21.879578
22.18821
22.573997
22.88263
22.88263
22.80547
22.728313
22.573997
22.573997
22.496841
22.496841
22.573997
22.728313
22.959785
23.191261
23.422733
23.345577
23.114101
22.88263
22.80547
22.959785
23.191261
23.345577
23.499893
23.808521
24.039997
23.885681
23.345577
23.191261
23.57705
23.962841
23.731365
23.65421
24.194313
24.811577
24.734417
24.27147
24.039997
23.885681
23.65421
23.499893
23.731365
24.039997
23.962841
23.57705
23.191261
22.959785
22.88263
22.80547
22.573997
22.265366
21.956734
21.802418
21.725262
21.879578
22.033894
21.802418
21.107998
20.567894
20.413578
20.64505
20.876526
20.953682
21.030842
21.030842
20.876526
20.64505
20.490736
20.567894
20.567894
20.567894
20.64505
20.876526
21.107998
21.107998
21.107998
21.030842
20.72221
20.413578
20.33642
20.64505
21.185158
21.570946
21.648102
21.570946
21.41663
21.107998
20.876526
20.799366
20.876526
21.107998
21.339474
21.49379
21.648102
21.802418
21.802418
21.570946
21.339474
21.107998
21.030842
21.030842
21.185158
21.49379
21.725262
21.879578
21.802418
21.570946
21.339474
21.107998
21.030842
21.030842
21.185158
21.41663
21.570946
21.725262
21.879578
21.879578
21.802418
21.648102
21.570946
21.648102
21.725262
22.033894
22.342525
22.728313
22.959785
23.036945
22.959785
22.80547
22.728313
22.80547
23.036945
23.345577
23.65421
23.808521
23.885681
23.808521
23.731365
23.57705
23.57705
23.731365
23.962841
24.117153
24.425785
24.580101
24.657257
24.502945
24.117153
23.885681
23.731365
23.731365
23.962841
24.194313
24.425785
24.502945
24.425785
24.194313
23.885681
23.57705
23.57705
23.57705
23.57705
23.65421
23.731365
23.808521
23.808521
23.65421
23.422733
23.114101
22.88263
22.80547
22.80547
22.959785
23.036945
23.191261
23.268417
23.191261
22.959785
22.80547
22.728313
22.728313
22.728313
22.728313
22.80547
22.959785
23.036945
22.959785
22.728313
22.651154
22.573997
22.496841
22.419682
22.496841
22.651154
22.88263
23.036945
23.114101
23.036945
22.88263
22.728313
22.651154
22.573997
22.496841
22.573997
22.728313
22.88263
22.88263
22.88263
22.88263
22.728313
22.573997
22.342525
22.265366
22.342525
22.419682
22.496841
22.496841
22.342525
22.11105
22.033894
21.956734
21.956734
21.956734
21.956734
21.879578
21.802418
21.879578
21.956734
21.956734
21.879578
21.725262
21.648102
21.648102
21.725262
21.802418
21.879578
21.956734
22.033894
22.11105
22.342525
22.496841
22.342525
22.11105
22.033894
22.033894
22.11105
22.18821
22.265366
22.342525
22.651154
23.191261
23.268417
22.728313
22.18821
22.033894
22.342525
22.573997
22.728313
22.728313
22.651154
22.651154
22.651154
22.651154
22.728313
22.80547
22.88263
23.036945
23.114101
23.191261
23.191261
23.114101
23.114101
23.036945
22.959785
22.959785
22.959785
22.959785
22.959785
22.88263
22.80547
22.80547
22.651154
22.573997
22.496841
22.496841
22.496841
22.419682
22.419682
22.342525
22.419682
22.419682
22.419682
22.342525
22.18821
22.11105
22.11105
22.18821
22.265366
22.342525
22.342525
22.342525
22.342525
22.342525
22.265366
22.18821
22.265366
22.342525
22.342525
22.265366
22.265366
22.265366
22.342525
22.419682
22.419682
22.419682
22.342525
22.342525
22.419682
22.419682
22.342525
22.265366
22.18821
22.11105
22.033894
21.956734
21.956734
21.956734
21.879578
21.879578
21.802418
21.802418
21.802418
21.879578
21.725262
21.570946
21.339474
21.262314
21.339474
21.41663
21.41663
21.49379
21.41663
21.41663
21.41663
21.41663
21.339474
21.339474
21.339474
21.41663
21.339474
21.185158
21.185158
21.262314
21.339474
21.339474
21.262314
21.185158
21.185158
21.185158
21.339474
21.41663
21.41663
21.41663
21.339474
21.339474
21.41663
21.49379
21.49379
21.49379
21.49379
21.570946
21.802418
22.033894
21.956734
21.725262
21.570946
21.570946
21.648102
21.648102
21.648102
21.725262
21.879578
21.956734
21.956734
21.802418
21.802418
21.802418
21.802418
21.725262
21.648102
21.570946
21.648102
21.648102
21.725262
21.725262
21.725262
21.725262
21.725262
21.725262
21.725262
21.725262
21.725262
21.879578
21.879578
21.956734
21.956734
21.956734
21.956734
21.956734
21.956734
21.956734
22.033894
22.11105
22.11105
22.11105
22.18821
22.265366
22.265366
22.18821
22.11105
22.11105
22.18821
22.265366
22.342525
22.342525
22.342525
22.496841
22.496841
22.265366
21.956734
21.879578
21.956734
22.033894
22.033894
21.956734
21.879578
21.725262
21.648102
21.648102
21.648102
21.570946
21.49379
21.41663
21.49379
21.648102
21.570946
21.41663
21.262314
21.107998
21.030842
21.030842
21.107998
21.107998
20.953682
20.799366
20.72221
20.72221
20.953682
21.030842
20.953682
20.64505
20.490736
20.413578
20.490736
20.490736
20.567894
20.490736
20.413578
20.259262
20.182104
20.104946
20.027788
19.95063
19.873472
19.873472
19.796314
19.641998
19.641998
19.641998
19.719158
19.719158
19.641998
19.410526
19.333366
19.410526
19.487682
19.564842
19.487682
19.487682
19.487682
19.564842
19.564842
19.564842
19.641998
19.641998
19.719158
19.641998
19.487682
19.17905
18.716106
18.253157
18.021683
18.09884
18.253157
18.407473
18.638947
18.947578
19.17905
19.17905
19.101894
19.25621
19.487682
19.487682
19.410526
19.487682
19.796314
20.027788
20.027788
20.104946
20.33642
20.413578
20.259262
20.104946
20.104946
20.182104
20.259262
20.490736
20.953682
21.185158
21.030842
20.64505
20.413578
20.413578
20.490736
20.413578
20.259262
20.259262
20.413578
20.490736
20.490736
20.490736
20.490736
20.413578
20.33642
20.182104
20.182104
20.259262
20.259262
20.259262
20.33642
20.33642
20.259262
20.182104
20.259262
20.33642
20.490736
20.567894
20.490736
20.413578
20.33642
20.413578
20.64505
21.185158
21.339474
20.876526
20.33642
20.104946
20.182104
20.413578
20.490736
20.490736
20.33642
20.259262
20.259262
20.259262
20.259262
20.182104
20.104946
20.104946
20.104946
20.104946
20.027788
19.873472
19.796314
19.719158
19.641998
19.564842
19.487682
19.487682
19.564842
19.719158
19.719158
19.719158
19.564842
19.410526
19.333366
19.410526
19.410526
19.333366
19.25621
19.333366
19.333366
19.333366
19.25621
19.25621
19.17905
19.101894
19.024734
19.024734
19.101894
19.101894
19.17905
19.17905
19.25621
19.25621
19.101894
18.947578
18.947578
19.024734
19.024734
19.024734
18.947578
18.870419
18.947578
18.947578
18.870419
18.793262
18.870419
18.870419
18.793262
18.716106
18.793262
18.870419
18.793262
18.716106
18.561789
18.561789
18.561789
18.561789
18.561789
18.407473
18.253157
18.330315
18.407473
18.407473
18.330315
18.330315
18.330315
18.330315
18.407473
18.407473
18.330315
18.407473
18.48463
18.561789
18.561789
18.48463
18.561789
18.561789
18.561789
18.638947
18.716106
18.716106
18.716106
18.793262
18.947578
18.947578
18.947578
18.947578
18.947578
19.024734
19.101894
19.25621
19.333366
19.333366
19.333366
19.333366
19.410526
19.410526
19.487682
19.564842
19.641998
19.719158
19.873472
19.95063
20.027788
20.182104
20.33642
20.413578
20.413578
20.567894
20.72221
20.953682
21.185158
21.41663
21.648102
21.802418
21.802418
21.879578
22.033894
22.342525
22.496841
22.573997
22.728313
23.036945
23.345577
23.499893
23.57705
23.731365
23.962841
24.039997
24.117153
24.117153
24.27147
24.425785
24.580101
24.657257
24.734417
24.811577
24.965889
25.043049
25.043049
25.120205
25.27452
25.428837
25.35168
25.197365
25.197365
25.27452
25.27452
25.35168
25.35168
25.35168
25.35168
25.505997
25.660313
25.660313
25.583153
25.505997
25.583153
25.660313
25.737469
25.737469
25.814629
25.968945
26.0461
26.0461
26.0461
26.200417
26.277573
26.354733
26.431892
26.586205
26.663364
26.740524
26.81768
26.894836
26.971996
27.049152
27.049152
27.126312
27.126312
27.203468
27.203468
27.203468
27.203468
27.203468
27.280628
27.280628
27.280628
27.203468
27.203468
27.43494
27.5121
27.280628
26.971996
26.81768
26.81768
26.894836
26.81768
26.81768
26.740524
26.740524
26.663364
26.509048
26.431892
26.431892
26.431892
26.431892
26.431892
26.354733
26.200417
26.200417
26.200417
26.12326
26.0461
25.968945
25.968945
25.968945
25.891785
25.814629
25.737469
25.583153
25.505997
25.505997
25.505997
25.35168
25.27452
25.120205
25.043049
24.965889
24.888733
24.888733
24.888733
24.811577
24.811577
24.811577
24.734417
24.657257
24.657257
24.580101
24.580101
24.502945
24.425785
24.425785
24.425785
24.425785
24.27147
24.117153
24.039997
23.962841
23.885681
23.885681
23.808521
23.731365
23.731365
23.731365
23.731365
24.039997
24.425785
24.194313
23.499893
22.959785
22.959785
23.191261
23.268417
23.114101
22.959785
22.88263
22.88263
22.959785
22.88263
22.80547
22.80547
22.80547
22.728313
22.573997
22.496841
22.496841
22.496841
22.573997
22.573997
22.651154
22.728313
22.728313
22.80547
22.88263
22.88263
22.88263
22.88263
22.88263
22.88263
22.88263
22.959785
23.114101
23.114101
23.114101
23.268417
23.345577
23.345577
23.345577
23.345577
23.422733
23.499893
23.65421
23.65421
23.65421
23.57705
23.65421
23.808521
23.885681
23.808521
23.65421
23.57705
23.65421
23.731365
23.731365
23.808521
23.731365
23.731365
23.731365
23.808521
23.808521
23.808521
23.808521
23.731365
23.808521
23.808521
23.885681
23.885681
23.885681
23.885681
23.885681
23.885681
23.808521
23.885681
23.885681
23.962841
23.962841
23.962841
24.039997
24.039997
24.039997
23.885681
23.885681
23.885681
23.962841
23.962841
23.885681
23.885681
23.885681
23.962841
23.885681
23.808521
23.731365
23.731365
23.65421
23.65421
23.65421
23.65421
23.57705
23.57705
23.499893
23.499893
23.422733
23.422733
23.422733
23.422733
23.422733
23.345577
23.268417
23.268417
23.268417
23.268417
23.191261
23.114101
23.114101
23.114101
23.191261
23.268417
23.268417
23.191261
23.191261
23.268417
23.345577
23.422733
23.268417
23.268417
23.345577
23.422733
23.499893
23.499893
23.499893
23.499893
23.422733
23.422733
23.422733
23.57705
23.65421
23.65421
23.57705
23.57705
23.499893
23.422733
23.345577
23.345577
23.268417
23.191261
23.191261
23.268417
23.345577
23.422733
23.422733
23.422733
23.345577
23.345577
23.191261
23.036945
22.88263
22.80547
22.88263
22.959785
22.88263
22.88263
22.80547
22.80547
22.728313
22.651154
22.573997
22.496841
22.496841
22.496841
22.573997
22.651154
22.651154
22.573997
22.419682
22.265366
22.18821
22.18821
22.265366
22.342525
22.419682
22.496841
22.496841
22.573997
22.496841
22.342525
22.11105
21.879578
21.802418
21.879578
21.879578
21.956734
22.033894
22.11105
22.033894
21.956734
21.725262
21.570946
21.41663
21.41663
21.570946
21.725262
21.802418
21.802418
21.725262
21.648102
21.41663
21.185158
21.185158
21.185158
21.339474
21.339474
21.339474
21.41663
21.339474
21.262314
21.107998
21.030842
21.030842
20.953682
20.799366
20.64505
20.72221
20.876526
20.953682
20.799366
20.567894
20.33642
20.104946
20.027788
20.027788
20.104946
20.259262
20.33642
20.413578
20.33642
20.182104
19.95063
19.719158
19.487682
19.410526
19.487682
19.719158
20.027788
20.182104
20.182104
20.104946
19.796314
19.564842
19.487682
19.564842
19.564842
19.564842
19.641998
19.873472
20.027788
19.95063
19.796314
19.487682
19.25621
19.101894
19.024734
19.101894
19.410526
19.641998
19.719158
19.719158
19.564842
19.410526
19.17905
19.024734
18.947578
18.870419
18.947578
19.024734
19.101894
19.25621
19.25621
19.17905
19.024734
18.793262
18.561789
18.407473
18.48463
18.561789
18.638947
18.716106
18.716106
18.638947
18.638947
18.48463
18.330315
18.253157
18.175999
18.175999
18.330315
18.407473
18.407473
18.330315
18.175999
18.021683
17.944527
17.867367
17.944527
18.021683
18.175999
18.253157
18.330315
18.330315
18.175999
17.944527
17.79021
17.71305
17.79021
17.944527
18.09884
18.175999
18.175999
18.09884
17.944527
17.79021
17.635895
17.558737
17.558737
17.635895
17.79021
17.944527
18.021683
18.021683
17.867367
17.635895
17.481579
17.40442
17.40442
17.40442
17.481579
17.558737
17.635895
17.71305
17.79021
17.867367
17.79021
17.558737
17.250105
16.941475
16.864315
16.941475
17.172947
17.40442
17.481579
17.558737
17.558737
17.558737
17.327263
17.095789
16.787159
16.632843
16.632843
16.71
16.941475
17.250105
17.558737
17.71305
17.558737
17.250105
16.864315
16.555685
16.478527
16.478527
16.71
17.172947
17.635895
18.021683
17.944527
17.558737
16.941475
16.169895
15.62979
15.398316
15.62979
16.247053
16.864315
17.40442
17.635895
17.327263
16.787159
16.092737
15.475474
15.012527
15.012527
15.398316
16.169895
16.864315
17.327263
17.327263
16.864315
16.01558
15.0896845
14.472423
14.395265
14.7810545
15.475474
16.324211
17.018631
17.250105
16.864315
16.01558
15.012527
14.318107
14.086633
14.395265
15.166843
16.092737
16.787159
17.018631
16.787159
16.01558
15.012527
14.240949
13.932318
14.163792
14.935369
15.938421
16.71
16.941475
16.632843
15.861263
15.0896845
14.395265
14.086633
14.240949
14.935369
15.938421
16.71
17.018631
16.787159
16.092737
15.244
14.395265
14.009475
14.086633
14.626739
15.398316
16.092737
16.632843
16.555685
16.092737
15.321158
14.472423
13.778002
13.623686
14.086633
14.935369
15.62979
16.092737
16.01558
15.552633
14.7810545
13.932318
13.315054
13.160739
13.392212
14.086633
14.7810545
15.166843
15.166843
14.7810545
14.009475
13.160739
12.543476
12.38916
12.543476
13.006423
13.623686
14.163792
14.395265
14.163792
13.392212
12.543476
11.849055
11.540423
11.617581
12.157686
12.774949
13.46937
13.778002
13.546528
13.006423
12.234844
11.540423
11.231792
11.30895
11.694739
12.080528
12.312002
12.234844
11.849055
11.154634
10.305898
9.534319
8.994214
8.994214
9.380004
9.997267
10.691687
11.154634
11.231792
10.768845
10.074425
9.302846
8.917057
8.917057
9.225688
9.765793
10.537371
11.30895
11.617581
11.231792
10.383056
9.688635
9.380004
9.457161
9.997267
10.768845
11.617581
12.234844
12.157686
11.386108
10.383056
9.457161
8.917057
9.071372
9.688635
10.614529
11.540423
12.157686
12.157686
11.540423
10.537371
9.457161
8.839899
8.762741
9.225688
10.074425
11.0774765
11.694739
11.771897
11.231792
10.22874
9.225688
8.608425
8.531267
8.994214
9.920109
10.846003
11.463266
11.540423
10.923161
9.997267
8.994214
8.299793
8.145477
8.531267
9.457161
10.383056
11.154634
11.540423
11.540423
10.768845
9.457161
8.376951
7.9911623
8.531267
9.457161
10.383056
10.923161
11.0774765
10.691687
9.920109
9.071372
8.376951
8.145477
8.454109
9.071372
9.920109
10.537371
10.691687
10.383056
9.611477
8.685583
7.9911623
7.682531
7.8368464
8.376951
9.14853
9.765793
9.997267
9.688635
8.994214
8.145477
7.5282154
7.1424255
7.2967415
7.7596884
8.454109
9.071372
9.225688
8.994214
8.376951
7.605373
6.910952
6.5251627
6.6023207
7.0652676
7.7596884
8.299793
8.608425
8.454109
7.9140043
7.2195835
6.6023207
6.2936893
6.370847
6.6794786
7.2967415
7.9140043
8.222635
8.145477
7.682531
6.98811
6.370847
6.062216
6.139374
6.5251627
7.1424255
7.7596884
8.06832
7.9911623
7.605373
7.0652676
6.5251627
6.139374
6.139374
6.448005
6.98811
7.4510574
7.7596884
7.7596884
7.4510574
6.98811
6.448005
6.062216
5.9079
6.139374
6.6023207
7.0652676
7.4510574
7.4510574
7.2195835
6.8337946
6.2936893
5.9079
5.8307424
6.062216
6.5251627
6.98811
7.2967415
7.4510574
7.2967415
6.910952
6.448005
6.062216
6.062216
6.2936893
6.6794786
6.98811
7.2967415
7.4510574
7.4510574
7.2195835
6.8337946
6.6023207
6.5251627
6.7566366
7.0652676
7.4510574
7.7596884
7.9140043
7.9140043
7.7596884
7.5282154
7.3738995
7.4510574
7.605373
7.9140043
8.222635
8.531267
8.685583
8.685583
8.531267
8.376951
8.376951
8.454109
8.685583
8.917057
9.14853
9.380004
9.534319
9.611477
9.611477
9.534319
9.534319
9.534319
9.688635
9.842951
10.074425
10.305898
10.537371
10.614529
10.537371
10.460215
10.460215
10.537371
10.691687
10.846003
11.000319
11.154634
11.30895
11.386108
11.386108
11.386108
11.463266
11.540423
11.617581
11.771897
12.00337
12.157686
12.234844
12.312002
12.38916
12.466318
12.466318
12.466318
12.543476
12.697791
12.852107
13.006423
13.006423
13.083581
13.160739
13.237897
13.392212
13.46937
13.623686
13.700844
13.778002
13.932318
14.086633
14.240949
14.240949
14.240949
14.395265
14.472423
14.54958
14.626739
14.703896
14.8582115
14.935369
15.0896845
15.166843
15.244
15.321158
15.398316
15.398316
15.475474
15.62979
15.784106
15.861263
15.938421
16.01558
16.092737
16.092737
16.169895
16.169895
16.247053
16.40137
16.478527
16.632843
16.71
16.71
16.71
16.71
16.787159
16.864315
16.864315
16.941475
17.095789
17.172947
17.095789
17.095789
17.095789
17.095789
17.172947
17.250105
17.327263
17.40442
17.481579
17.481579
17.481579
17.481579
17.481579
17.558737
17.558737
17.481579
17.40442
17.40442
17.481579
17.558737
17.558737
17.481579
17.40442
17.40442
17.40442
17.481579
17.481579
17.481579
17.481579
17.40442
17.250105
17.172947
17.250105
17.40442
17.481579
17.481579
17.481579
17.481579
17.481579
17.481579
17.481579
17.481579
17.481579
17.40442
17.40442
17.327263
17.327263
17.40442
17.40442
17.40442
17.40442
17.40442
17.327263
17.327263
17.250105
17.250105
17.250105
17.172947
17.172947
17.250105
17.250105
17.172947
17.172947
17.095789
17.018631
17.018631
17.018631
17.095789
17.018631
16.941475
16.941475
16.941475
16.941475
16.941475
16.864315
16.787159
16.787159
16.787159
16.787159
16.787159
16.71
16.632843
16.555685
16.555685
16.478527
16.40137
16.324211
16.324211
16.324211
16.247053
16.169895
16.092737
16.092737
16.092737
16.169895
16.169895
16.169895
16.169895
16.092737
16.01558
16.01558
16.01558
15.938421
15.784106
15.706947
15.706947
15.706947
15.706947
15.62979
15.552633
15.552633
15.552633
15.398316
15.321158
15.244
15.166843
15.166843
15.0896845
15.012527
14.935369
14.8582115
14.7810545
14.703896
14.626739
14.54958
14.395265
14.395265
14.395265
14.318107
14.240949
14.086633
14.009475
13.932318
13.85516
13.700844
13.623686
13.546528
13.546528
13.46937
13.46937
13.392212
13.392212
13.315054
13.237897
13.237897
13.160739
13.006423
12.929265
12.929265
13.006423
13.006423
12.929265
12.852107
12.774949
12.774949
12.774949
12.774949
12.852107
12.774949
12.774949
12.697791
12.697791
12.697791
12.774949
12.774949
12.697791
12.697791
12.697791
12.620633
12.543476
12.466318
12.466318
12.466318
12.543476
12.543476
12.38916
12.312002
12.234844
12.157686
12.157686
12.157686
12.157686
12.157686
12.080528
11.926212
11.926212
11.926212
11.849055
11.771897
11.694739
11.694739
11.694739
11.694739
11.617581
11.617581
11.540423
11.617581
11.617581
11.617581
11.617581
11.617581
11.540423
11.540423
11.540423
11.540423
11.540423
11.540423
11.540423
11.617581
11.617581
11.540423
11.463266
11.463266
11.540423
11.617581
11.617581
11.617581
11.540423
11.540423
11.540423
11.540423
11.540423
11.463266
11.540423
11.540423
11.617581
11.617581
11.617581
11.617581
11.617581
11.540423
11.540423
11.540423
11.540423
11.540423
11.540423
11.540423
11.463266
11.463266
11.463266
11.463266
11.463266
11.463266
11.463266
11.463266
11.386108
11.386108
11.386108
11.386108
11.386108
11.30895
11.386108
11.386108
11.463266
11.463266
11.463266
11.463266
11.463266
11.463266
11.540423
11.540423
11.617581
11.771897
11.771897
11.771897
11.771897
11.771897
11.771897
11.849055
11.849055
11.849055
11.926212
12.00337
12.00337
12.00337
11.926212
11.926212
11.926212
12.00337
12.00337
12.00337
12.00337
11.926212
11.926212
12.00337
12.00337
12.00337
12.00337
11.926212
11.926212
11.926212
12.00337
12.00337
11.926212
11.926212
11.849055
11.849055
11.926212
11.926212
11.926212
11.849055
11.849055
11.926212
12.00337
12.080528
12.080528
12.080528
12.00337
12.00337
11.926212
12.00337
12.157686
12.157686
12.157686
12.080528
12.080528
12.157686
12.234844
12.234844
12.312002
12.38916
12.466318
12.466318
12.466318
12.466318
12.38916
12.466318
12.543476
12.543476
12.543476
12.543476
12.543476
12.620633
12.620633
12.543476
12.543476
12.543476
12.543476
12.620633
12.697791
12.774949
12.697791
12.697791
12.697791
12.697791
12.697791
12.620633
12.620633
12.620633
12.620633
12.620633
12.620633
12.620633
12.543476
12.466318
12.38916
12.466318
12.466318
12.466318
12.38916
12.312002
12.312002
12.312002
12.312002
12.234844
12.234844
12.234844
12.312002
12.234844
12.157686
12.157686
12.080528
12.157686
12.157686
12.157686
12.080528
12.00337
12.00337
12.00337
12.00337
11.926212
11.926212
12.00337
12.080528
12.00337
12.00337
11.926212
11.926212
11.926212
11.849055
11.849055
11.849055
11.849055
11.926212
11.926212
11.926212
11.926212
11.849055
11.771897
11.849055
11.849055
11.849055
11.771897
11.849055
11.926212
11.926212
11.926212
11.849055
11.849055
11.849055
11.849055
11.849055
11.771897
11.771897
11.771897
11.771897
11.771897
11.771897
11.694739
11.617581
11.540423
11.540423
11.540423
11.463266
11.463266
11.540423
11.617581
11.617581
11.617581
11.540423
11.463266
11.386108
11.386108
11.386108
11.386108
11.386108
11.30895
11.30895
11.30895
11.231792
11.231792
11.231792
11.231792
11.231792
11.231792
11.154634
11.0774765
11.0774765
11.0774765
11.154634
11.154634
11.231792
11.154634
11.0774765
11.000319
11.000319
11.0774765
11.0774765
11.000319
11.000319
10.923161
11.000319
11.000319
11.000319
11.000319
11.000319
11.000319
11.000319
11.0774765
11.0774765
11.000319
10.923161
10.923161
10.923161
10.923161
10.923161
11.000319
11.000319
11.000319
10.923161
10.846003
10.846003
10.923161
11.0774765
11.0774765
11.000319
11.000319
11.000319
11.000319
11.0774765
11.0774765
11.154634
11.154634
11.231792
11.154634
11.154634
11.154634
11.154634
11.154634
11.154634
11.231792
11.231792
11.231792
11.30895
11.30895
11.30895
11.30895
11.30895
11.30895
11.386108
11.386108
11.386108
11.30895
11.386108
11.463266
11.463266
11.463266
11.463266
11.463266
11.463266
11.540423
11.617581
11.540423
11.463266
11.463266
11.463266
11.540423
11.540423
11.540423
11.540423
11.540423
11.540423
11.540423
11.617581
11.694739
11.694739
11.694739
11.694739
11.617581
11.617581
11.617581
11.694739
11.694739
11.694739
11.771897
11.849055
11.849055
11.849055
11.849055
11.926212
11.926212
11.926212
11.926212
12.00337
12.080528
12.157686
12.157686
12.157686
12.080528
12.080528
12.080528
12.080528
12.080528
12.080528
12.157686
12.234844
12.234844
12.234844
12.312002
12.38916
12.38916
12.38916
12.38916
12.38916
12.38916
12.38916
12.466318
12.466318
12.466318
12.543476
12.543476
12.543476
12.543476
12.543476
12.620633
12.620633
12.543476
12.466318
12.466318
12.466318
12.543476
12.466318
12.466318
12.466318
12.466318
12.38916
12.38916
12.38916
12.466318
12.466318
12.543476
12.466318
12.466318
12.38916
12.38916
12.38916
12.466318
12.38916
12.312002
12.312002
12.38916
12.466318
12.466318
12.466318
12.38916
12.38916
12.38916
12.38916
12.38916
12.38916
12.312002
12.312002
12.312002
12.312002
12.38916
12.38916
12.38916
12.312002
12.234844
12.234844
12.312002
12.312002
12.312002
12.312002
12.312002
12.312002
12.312002
12.312002
12.312002
12.312002
12.312002
12.234844
12.234844
12.234844
12.234844
12.234844
12.157686
12.157686
12.157686
12.157686
12.157686
12.080528
12.080528
12.080528
12.00337
12.00337
12.00337
11.926212
11.849055
11.849055
11.849055
11.849055
11.849055
11.849055
11.849055
11.849055
11.926212
11.849055
11.849055
11.771897
11.771897
11.694739
11.617581
11.540423
11.540423
11.540423
11.463266
11.386108
11.30895
11.231792
11.154634
11.154634
11.154634
11.0774765
10.923161
10.846003
10.846003
10.923161
10.923161
11.000319
10.923161
10.846003
10.691687
10.537371
10.460215
10.383056
10.383056
10.460215
10.537371
10.691687
10.768845
10.691687
10.614529
10.537371
10.460215
10.383056
10.305898
10.22874
10.22874
10.305898
10.383056
10.460215
10.537371
10.460215
10.383056
10.305898
10.074425
9.920109
9.765793
9.842951
9.920109
10.074425
10.074425
10.074425
9.997267
9.842951
9.688635
9.611477
9.534319
9.534319
9.534319
9.534319
9.457161
9.534319
9.534319
9.534319
9.380004
9.225688
9.225688
9.225688
9.302846
9.225688
9.14853
9.071372
8.994214
8.917057
8.839899
8.839899
8.917057
8.994214
8.994214
8.917057
8.839899
8.762741
8.685583
8.608425
8.608425
8.608425
8.608425
8.608425
8.608425
8.531267
8.454109
8.376951
8.299793
8.299793
8.299793
8.299793
8.376951
8.454109
8.531267
8.454109
8.376951
8.145477
7.9911623
7.9140043
7.9911623
8.06832
8.145477
8.145477
8.145477
8.145477
7.9911623
7.9140043
7.8368464
7.7596884
7.7596884
7.7596884
7.7596884
7.8368464
7.8368464
7.7596884
7.682531
7.605373
7.5282154
7.5282154
7.4510574
7.4510574
7.4510574
7.5282154
7.605373
7.605373
7.605373
7.4510574
7.3738995
7.2967415
7.2967415
7.2967415
7.3738995
7.3738995
7.3738995
7.3738995
7.4510574
7.5282154
7.5282154
7.4510574
7.3738995
7.2195835
7.1424255
7.1424255
7.2195835
7.2195835
7.2195835
7.2195835
7.1424255
7.0652676
6.98811
6.910952
6.98811
7.0652676
7.0652676
6.98811
6.910952
6.910952
6.910952
6.8337946
6.8337946
6.7566366
6.7566366
6.8337946
6.910952
6.98811
6.98811
6.910952
6.8337946
6.7566366
6.8337946
6.910952
6.98811
6.98811
6.910952
6.910952
6.7566366
6.6794786
6.6794786
6.6023207
6.6023207
6.6023207
6.5251627
6.5251627
6.5251627
6.5251627
6.448005
6.448005
6.370847
6.370847
6.370847
6.448005
6.448005
6.5251627
6.448005
6.448005
6.448005
6.448005
6.370847
6.2936893
6.2165313
6.2936893
6.2936893
6.2936893
6.2936893
6.370847
6.2936893
6.2165313
6.139374
6.062216
5.9079
5.9079
5.9079
5.985058
6.062216
6.062216
6.062216
5.985058
5.9079
5.7535844
5.5992684
5.444953
5.444953
5.522111
5.522111
5.5992684
5.5992684
5.5992684
5.522111
5.367795
5.213479
5.0591636
4.9048476
4.9048476
4.9820056
5.1363215
5.213479
5.1363215
4.9820056
4.9048476
4.750532
4.596216
4.4419007
4.4419007
4.5190587
4.596216
4.673374
4.673374
4.596216
4.596216
4.4419007
4.287585
4.2104273
4.2104273
4.2104273
4.287585
4.287585
4.3647428
4.287585
4.1332693
3.9789536
3.824638
3.824638
3.9017956
3.9789536
4.0561113
4.0561113
4.0561113
4.0561113
3.9789536
3.9789536
3.9789536
3.9017956
3.9017956
3.9017956
4.0561113
4.1332693
4.2104273
4.1332693
4.1332693
4.0561113
3.9789536
3.9017956
3.9017956
3.9017956
3.9789536
4.1332693
4.2104273
4.287585
4.3647428
4.287585
4.2104273
4.1332693
4.1332693
4.0561113
3.9789536
4.0561113
4.2104273
4.3647428
4.596216
4.750532
4.82769
4.750532
4.5190587
4.2104273
3.9017956
3.74748
3.824638
3.9789536
4.2104273
4.5190587
4.750532
4.9048476
4.9048476
4.673374
4.3647428
4.0561113
3.824638
3.824638
4.0561113
4.3647428
4.673374
4.82769
4.82769
4.673374
4.5190587
4.287585
4.0561113
3.9789536
4.1332693
4.596216
4.9820056
5.213479
5.1363215
4.82769
4.596216
4.3647428
4.287585
4.287585
4.596216
4.9820056
5.213479
5.290637
5.290637
5.0591636
4.750532
4.4419007
4.287585
4.3647428
4.673374
4.9820056
5.367795
5.5992684
5.6764264
5.444953
4.9820056
4.596216
4.2104273
4.1332693
4.287585
4.596216
4.9820056
5.290637
5.1363215
4.287585
3.207375
2.5129542
2.8215857
3.824638
4.596216
4.5190587
3.9017956
3.670322
3.9017956
3.9017956
3.670322
3.74748
4.0561113
3.9789536
3.3616908
3.053059
3.4388485
3.9017956
3.9789536
3.9017956
3.9789536
3.9789536
3.670322
3.130217
2.8215857
3.053059
3.5160065
3.824638
3.9017956
3.824638
3.74748
3.4388485
3.207375
3.284533
3.5931642
3.670322
3.5160065
3.4388485
3.5160065
3.74748
3.824638
3.824638
3.74748
3.5160065
3.130217
2.8215857
2.9759014
3.5931642
4.2104273
4.4419007
4.3647428
4.1332693
3.824638
3.5160065
3.3616908
3.4388485
3.4388485
3.3616908
3.284533
3.4388485
3.824638
4.0561113
3.9789536
3.74748
3.5160065
3.130217
2.8987436
2.9759014
3.3616908
3.9017956
4.1332693
3.9789536
3.74748
3.5160065
3.284533
3.207375
3.284533
3.5160065
3.670322
3.670322
3.670322
3.74748
3.74748
3.5931642
3.3616908
3.130217
3.053059
2.9759014
3.053059
3.3616908
3.74748
3.824638
3.5160065
3.207375
2.8987436
2.8215857
2.8215857
2.9759014
3.207375
3.3616908
3.5160065
3.4388485
3.284533
3.053059
2.8987436
2.7444277
2.7444277
2.8215857
3.053059
3.284533
3.4388485
3.5160065
3.3616908
2.9759014
2.6672697
2.4357963
2.4357963
2.590112
2.7444277
2.8987436
3.053059
3.053059
2.9759014
2.7444277
2.5129542
2.3586385
2.3586385
2.5129542
2.8987436
3.3616908
3.670322
3.670322
3.5160065
3.130217
2.6672697
2.2814806
2.1271648
2.2814806
2.5129542
2.8215857
3.053059
3.130217
3.130217
2.8987436
2.6672697
2.4357963
2.2043228
2.2043228
2.3586385
2.6672697
3.053059
3.284533
3.284533
3.130217
2.8215857
2.590112
2.4357963
2.4357963
2.7444277
3.207375
3.670322
3.9789536
3.9789536
3.9017956
3.670322
3.3616908
3.130217
2.9759014
2.9759014
3.284533
3.670322
3.9789536
4.2104273
4.1332693
3.9017956
3.5931642
3.4388485
3.3616908
3.4388485
3.74748
4.1332693
4.4419007
4.5190587
4.4419007
4.2104273
3.9017956
3.670322
3.670322
3.9017956
4.2104273
4.673374
5.0591636
5.367795
5.367795
4.9820056
4.5190587
3.9789536
3.5931642
3.4388485
3.5160065
3.9017956
4.4419007
4.750532
4.9048476
4.673374
4.4419007
4.0561113
3.74748
3.5931642
3.74748
4.1332693
4.673374
5.0591636
5.213479
5.1363215
4.9048476
4.596216
4.2104273
4.0561113
4.2104273
4.5190587
4.9820056
5.367795
5.444953
5.367795
5.1363215
4.82769
4.5190587
4.3647428
4.3647428
4.596216
4.9048476
5.213479
5.0591636
4.673374
4.5190587
4.673374
4.750532
4.673374
4.596216
4.82769
5.367795
5.9079
6.2165313
6.2165313
5.9079
5.5992684
5.290637
4.9820056
4.9820056
5.1363215
5.444953
5.7535844
6.062216
6.139374
5.9079
5.522111
5.0591636
4.673374
4.5190587
4.596216
4.9048476
5.213479
5.367795
5.367795
5.213479
4.9048476
4.4419007
3.9789536
3.824638
3.9017956
4.287585
4.750532
5.1363215
5.290637
5.290637
5.1363215
4.750532
4.4419007
4.2104273
4.287585
4.596216
5.0591636
5.522111
5.9079
6.062216
5.9079
5.6764264
5.367795
5.213479
5.213479
5.444953
5.8307424
6.2936893
6.6794786
6.910952
6.8337946
6.5251627
6.062216
5.6764264
5.522111
5.522111
5.8307424
6.139374
6.370847
6.5251627
6.370847
6.062216
5.5992684
5.213479
5.0591636
4.9820056
5.0591636
5.213479
5.367795
5.522111
5.522111
5.213479
4.9048476
4.5190587
4.3647428
4.4419007
4.750532
4.9820056
5.290637
5.444953
5.444953
5.290637
4.9820056
4.750532
4.750532
4.82769
4.9820056
5.213479
5.444953
5.6764264
5.7535844
5.5992684
5.367795
5.213479
5.1363215
5.213479
5.522111
5.7535844
5.985058
6.139374
6.2165313
6.2165313
6.062216
5.7535844
5.444953
5.213479
5.213479
5.444953
5.7535844
5.8307424
5.8307424
5.7535844
5.5992684
5.290637
4.9048476
4.596216
4.5190587
4.673374
4.9048476
5.1363215
5.1363215
5.0591636
4.82769
4.5190587
4.3647428
4.2104273
4.1332693
4.287585
4.5190587
4.750532
4.9048476
4.9048476
4.750532
4.4419007
4.2104273
4.1332693
4.1332693
4.1332693
4.287585
4.5190587
4.673374
4.750532
4.596216
4.4419007
4.2104273
4.0561113
4.1332693
4.2104273
4.3647428
4.4419007
4.5190587
4.5190587
4.4419007
4.2104273
3.9789536
3.824638
3.74748
3.74748
3.824638
4.0561113
4.2104273
4.287585
4.1332693
3.9789536
3.824638
3.670322
3.5160065
3.5160065
3.5160065
3.670322
3.74748
3.824638
3.74748
3.74748
3.5931642
3.3616908
3.207375
3.284533
3.4388485
3.5931642
3.74748
3.74748
3.74748
3.5931642
3.5160065
3.4388485
3.284533
3.207375
3.207375
3.3616908
3.5931642
3.670322
3.5931642
3.4388485
3.3616908
3.284533
3.130217
2.9759014
3.053059
3.130217
3.284533
3.4388485
3.5160065
3.3616908
3.207375
3.053059
2.9759014
2.9759014
3.053059
3.130217
3.207375
3.3616908
3.4388485
3.284533
3.207375
3.053059
2.9759014
2.8987436
2.8215857
2.8215857
2.9759014
3.053059
3.130217
3.053059
2.8987436
2.8215857
2.8215857
2.8215857
2.8215857
2.7444277
2.8215857
2.9759014
3.053059
3.053059
2.9759014
2.8215857
2.6672697
2.590112
2.590112
2.6672697
2.7444277
2.8215857
2.8215857
2.8215857
2.8215857
2.7444277
2.6672697
2.590112
2.590112
2.5129542
2.590112
2.6672697
2.8215857
2.7444277
2.590112
2.5129542
2.4357963
2.3586385
2.3586385
2.3586385
2.3586385
2.3586385
2.3586385
2.3586385
2.2814806
2.2043228
2.1271648
2.050007
2.050007
1.9728491
1.8956914
1.8956914
1.9728491
1.9728491
1.9728491
1.8956914
1.8185334
1.6642177
1.5870597
1.509902
1.509902
1.5870597
1.5870597
1.5870597
1.509902
1.432744
1.432744
1.432744
1.432744
1.3555865
1.2784286
1.3555865
1.432744
1.5870597
1.5870597
1.5870597
1.509902
1.432744
1.432744
1.432744
1.509902
1.509902
1.509902
1.5870597
1.7413754
1.8185334
1.7413754
1.6642177
1.6642177
1.6642177
1.6642177
1.8185334
1.8185334
1.8956914
1.8185334
1.8185334
1.7413754
1.6642177
1.6642177
1.5870597
1.5870597
1.5870597
1.509902
1.509902
1.5870597
1.5870597
1.509902
1.432744
1.432744
1.432744
1.2784286
1.2012708
1.2012708
1.2784286
1.3555865
1.3555865
1.2784286
1.1241128
1.0469549
1.0469549
1.1241128
1.1241128
1.2012708
1.2012708
1.2012708
1.2012708
1.2012708
1.2012708
1.1241128
1.0469549
0.96979713
1.0469549
1.1241128
1.2784286
1.432744
1.432744
1.432744
1.432744
1.3555865
1.432744
1.432744
1.509902
1.5870597
1.5870597
1.5870597
1.6642177
1.7413754
1.8185334
1.8185334
1.8185334
1.8185334
1.8956914
1.9728491
2.1271648
2.1271648
2.2043228
2.2043228
2.1271648
2.1271648
2.050007
1.9728491
1.9728491
2.050007
2.050007
2.050007
2.1271648
2.1271648
2.1271648
2.1271648
2.050007
2.050007
1.9728491
1.9728491
1.9728491
2.050007
1.9728491
1.9728491
1.8956914
1.8956914
1.8956914
1.8185334
1.7413754
1.7413754
1.6642177
1.6642177
1.5870597
1.6642177
1.6642177
1.7413754
1.7413754
1.6642177
1.6642177
1.6642177
1.6642177
1.7413754
1.8185334
1.8185334
1.7413754
1.6642177
1.5870597
1.6642177
1.7413754
1.8185334
1.8185334
1.7413754
1.7413754
1.7413754
1.8185334
1.8956914
1.9728491
1.9728491
1.8956914
1.8956914
1.8956914
1.8956914
1.9728491
2.050007
2.050007
1.9728491
1.8956914
1.8185334
1.7413754
1.7413754
1.7413754
1.7413754
1.7413754
1.7413754
1.5870597
1.509902
1.509902
1.432744
1.432744
1.2784286
1.2784286
1.3555865
1.432744
1.3555865
1.3555865
1.2784286
1.2784286
1.2784286
1.2784286
1.2012708
1.2012708
1.2012708
1.2784286
1.2784286
1.3555865
1.3555865
1.3555865
1.3555865
1.432744
1.432744
1.432744
1.432744
1.432744
1.432744
1.432744
1.432744
1.3555865
1.3555865
1.2784286
1.3555865
1.509902
1.509902
1.509902
1.432744
1.3555865
1.3555865
1.3555865
1.3555865
1.432744
1.3555865
1.2784286
1.2012708
1.2784286
1.3555865
1.432744
1.432744
1.432744
1.432744
1.3555865
1.2012708
1.2784286
1.2784286
1.3555865
1.2784286
1.1241128
1.0469549
1.0469549
0.96979713
0.89263916
0.89263916
0.89263916
0.89263916
0.89263916
0.89263916
0.89263916
0.8154814
0.73832345
0.6611657
0.73832345
0.8154814
0.8154814
0.8154814
0.8154814
0.8154814
0.8154814
0.8154814
0.8154814
0.89263916
0.89263916
0.89263916
0.8154814
0.8154814
0.8154814
0.89263916
0.89263916
0.8154814
0.8154814
0.89263916
0.89263916
0.8154814
0.8154814
0.8154814
0.96979713
1.0469549
1.0469549
1.0469549
0.96979713
0.96979713
0.89263916
0.89263916
0.8154814
0.8154814
0.8154814
0.8154814
0.8154814
0.89263916
0.8154814
0.73832345
0.6611657
0.6611657
0.73832345
0.6611657
0.6611657
0.58400774
0.58400774
0.50685024
0.50685024
0.58400774
0.58400774
0.58400774
0.50685024
0.42969227
0.3525343
0.3525343
0.42969227
0.42969227
0.42969227
0.3525343
0.27537632
0.27537632
0.27537632
0.27537632
0.19821835
0.12106085
0.19821835
0.19821835
0.12106085
0.043902874
-0.0332551
-0.110413074
-0.110413074
-0.0332551
0.043902874
-0.0332551
0.043902874
0.043902874
0.043902874
-0.0332551
-0.110413074
-0.0332551
-0.0332551
-0.0332551
-0.0332551
-0.0332551
-0.0332551
-0.110413074
-0.18757057
-0.26472855
-0.26472855
-0.26472855
-0.26472855
-0.26472855
-0.18757057
-0.18757057
-0.26472855
-0.34188652
-0.34188652
-0.34188652
-0.34188652
-0.34188652
-0.34188652
-0.34188652
-0.34188652
-0.34188652
-0.34188652
-0.34188652
-0.4190445
-0.496202
-0.57335997
-0.57335997
-0.57335997
-0.65051794
-0.65051794
-0.7276759
-0.7276759
-0.7276759
-0.65051794
-0.57335997
-0.65051794
-0.7276759
-0.8048339
-0.8819914
-0.8819914
-0.8048339
-0.8048339
-0.8048339
-0.8819914
-0.95914936
-0.95914936
-1.0363073
-1.0363073
-1.0363073
-1.0363073
-1.0363073
-1.0363073
-0.95914936
-0.8819914
-0.8819914
-0.95914936
-1.0363073
-1.0363073
-1.1134653
-1.1134653
-1.1134653
-1.0363073
-1.0363073
-0.95914936
-1.0363073
-1.1134653
-1.1134653
-1.0363073
-0.95914936
-0.8819914
-0.8819914
-0.95914936
-0.95914936
-0.95914936
-0.95914936
-1.0363073
-1.0363073
-1.0363073
-1.0363073
-1.0363073
-1.0363073
-1.1134653
-1.1906228
-1.1906228
-1.1906228
-1.1906228
-1.1906228
-1.2677808
-1.3449388
-1.2677808
-1.2677808
-1.3449388
-1.4220967
-1.4220967
-1.4220967
-1.4220967
-1.4220967
-1.4992547
-1.5764122
-1.7307281
-1.7307281
-1.6535702
-1.6535702
-1.6535702
-1.6535702
-1.6535702
-1.7307281
-1.6535702
-1.6535702
-1.5764122
-1.5764122
-1.6535702
-1.6535702
-1.5764122
-1.6535702
-1.7307281
-1.8078861
-1.8078861
-1.8078861
-1.8078861
-1.8078861
-1.7307281
-1.7307281
-1.7307281
-1.6535702
-1.6535702
-1.6535702
-1.6535702
-1.7307281
-1.7307281
-1.6535702
-1.5764122
-1.5764122
-1.6535702
-1.6535702
-1.6535702
-1.6535702
-1.6535702
-1.6535702
-1.7307281
-1.7307281
-1.6535702
-1.5764122
-1.5764122
-1.5764122
-1.5764122
-1.4992547
-1.4992547
-1.4992547
-1.4992547
-1.4220967
-1.3449388
-1.2677808
-1.3449388
-1.4220967
-1.3449388
-1.4220967
-1.4220967
-1.4220967
-1.3449388
-1.3449388
-1.2677808
-1.2677808
-1.2677808
-1.1906228
-1.2677808
-1.2677808
-1.3449388
-1.3449388
-1.2677808
-1.2677808
-1.2677808
-1.3449388
-1.2677808
-1.2677808
-1.2677808
-1.2677808
-1.2677808
-1.2677808
-1.1906228
-1.1134653
-1.1906228
-1.1906228
-1.1906228
-1.1906228
-1.1906228
-1.1906228
-1.1906228
-1.1906228
-1.1906228
-1.1906228
-1.1134653
-1.1134653
-1.1134653
-1.0363073
-1.0363073
-1.0363073
-1.0363073
-1.0363073
-0.95914936
-0.95914936
-0.95914936
-0.95914936
-0.95914936
-1.0363073
-1.0363073
-1.0363073
-1.0363073
-0.95914936
-0.95914936
-0.95914936
-0.95914936
-1.0363073
-1.1134653
-1.1134653
-0.95914936
-0.8819914
-0.8819914
-0.95914936
-1.0363073
-1.0363073
-0.95914936
-0.95914936
-0.95914936
-0.95914936
-0.95914936
-0.8819914
-0.8819914
-0.95914936
-0.95914936
-1.0363073
-1.0363073
-1.0363073
-0.8819914
-0.8819914
-0.95914936
-0.95914936
-0.95914936
-0.95914936
-1.0363073
-1.0363073
-1.0363073
-0.8819914
-0.8819914
-0.8819914
-0.8819914
-0.8819914
-0.8819914
-0.95914936
-1.0363073
-1.0363073
-1.0363073
-0.95914936
-0.95914936
-1.0363073
-1.1134653
-1.1134653
-1.0363073
-0.95914936
-0.95914936
-1.0363073
-1.1134653
-1.0363073
-0.95914936
-1.0363073
-1.1906228
-1.1906228
-1.1906228
-1.1134653
-1.1134653
-1.1134653
-1.0363073
-1.0363073
-1.0363073
-1.1134653
-1.1134653
-1.1906228
-1.1906228
-1.1134653
-1.1134653
-1.1134653
-1.1906228
-1.1906228
-1.1134653
-1.0363073
-1.1134653
-1.1134653
-1.1906228
-1.2677808
-1.2677808
-1.2677808
-1.1906228
-1.1134653
-1.1134653
-1.1906228
-1.2677808
-1.1906228
-1.1906228
-1.1906228
-1.2677808
-1.4220967
-1.5764122
-1.7307281
-1.8850436
-2.0393596
-2.1165175
-2.1936755
-2.1165175
-1.8850436
-1.7307281
-1.5764122
-1.5764122
-1.6535702
-1.7307281
-1.7307281
-1.7307281
-1.7307281
-1.6535702
-1.5764122
-1.5764122
-1.5764122
-1.5764122
-1.5764122
-1.4992547
-1.4992547
-1.4992547
-1.4992547
-1.4992547
-1.4992547
-1.4992547
-1.4220967
-1.3449388
-1.3449388
-1.4220967
-1.4220967
-1.4220967
-1.4220967
-1.3449388
-1.3449388
-1.3449388
-1.2677808
-1.2677808
-1.1906228
-1.1906228
-1.1134653
-1.1134653
-1.0363073
-1.1134653
-1.2677808
-1.2677808
-1.3449388
-1.3449388
-1.3449388
-1.4220967
-1.5764122
-1.5764122
-1.5764122
-1.4220967
-1.3449388
-1.3449388
-1.3449388
-1.2677808
-1.1906228
-1.1906228
-1.1906228
-1.1906228
-1.2677808
-1.4220967
-1.4992547
-1.4992547
-1.4220967
-1.4220967
-1.4220967
-1.4220967
-1.3449388
-1.2677808
-1.2677808
-1.1906228
-1.1134653
-1.1134653
-1.1134653
-1.1906228
-1.1906228
-1.1906228
-1.1134653
-1.1906228
-1.2677808
-1.3449388
-1.3449388
-1.2677808
-1.2677808
-1.2677808
-1.2677808
-1.2677808
-1.2677808
-1.2677808
-1.2677808
-1.2677808
-1.2677808
-1.3449388
-1.4220967
-1.4220967
-1.4220967
-1.4220967
-1.4220967
-1.4992547
-1.4992547
-1.4992547
-1.4992547
-1.5764122
-1.6535702
-1.7307281
-1.8078861
-1.8078861
-1.8078861
-1.7307281
-1.7307281
-1.8078861
-1.8850436
-1.9622016
-1.9622016
-1.9622016
-1.9622016
-2.0393596
-2.1165175
-2.1165175
-2.0393596
-2.0393596
-2.0393596
-2.0393596
-2.0393596
-2.0393596
-2.1165175
-2.1165175
-2.1165175
-2.1165175
-2.1936755
-2.270833
-2.270833
-2.270833
-2.1936755
-2.1936755
-2.270833
-2.270833
-2.270833
-2.270833
-2.270833
-2.1936755
-2.1936755
-2.270833
-2.270833
-2.270833
-2.270833
-2.1936755
-2.270833
-2.425149
-2.425149
-2.347991
-2.347991
-2.270833
-2.270833
-2.347991
-2.425149
-2.502307
-2.502307
-2.502307
-2.502307
-2.502307
-2.502307
-2.502307
-2.502307
-2.579464
-2.579464
-2.502307
-2.425149
-2.502307
-2.502307
-2.579464
-2.502307
-2.425149
-2.425149
-2.425149
-2.579464
-2.656622
-2.579464
-2.502307
-2.502307
-2.502307
-2.502307
-2.502307
-2.425149
-2.425149
-2.425149
-2.347991
-2.347991
-2.425149
-2.425149
-2.347991
-2.347991
-2.347991
-2.347991
-2.347991
-2.347991
-2.347991
-2.425149
-2.425149
-2.425149
-2.425149
-2.502307
-2.502307
-2.425149
-2.347991
-2.347991
-2.502307
-2.579464
-2.579464
-2.502307
-2.425149
-2.425149
-2.502307
-2.579464
-2.579464
-2.579464
-2.579464
-2.579464
-2.579464
-2.579464
-2.656622
-2.579464
-2.579464
-2.502307
-2.579464
-2.579464
-2.656622
-2.656622
-2.656622
-2.656622
-2.656622
-2.656622
-2.73378
-2.73378
-2.810938
-2.8880959
-2.9652534
-2.9652534
-2.8880959
-2.8880959
-2.9652534
-3.0424113
-3.0424113
-2.9652534
-3.0424113
-3.0424113
-3.1195693
-3.1195693
-3.0424113
-3.0424113
-3.0424113
-3.0424113
-3.0424113
-3.0424113
-3.0424113
-3.0424113
-3.0424113
-2.9652534
-2.9652534
-3.0424113
-3.1195693
-3.1195693
-3.1195693
-3.1967273
-3.1967273
-3.1967273
-3.2738853
-3.3510427
-3.3510427
-3.3510427
-3.3510427
-3.4282007
-3.4282007
-3.4282007
-3.4282007
-3.4282007
-3.4282007
-3.4282007
-3.4282007
-3.4282007
-3.5053587
-3.5825167
-3.5825167
-3.5825167
-3.5825167
-3.5825167
-3.5825167
-3.5825167
-3.5825167
-3.6596746
-3.6596746
-3.6596746
-3.6596746
-3.6596746
-3.7368326
-3.7368326
-3.8139906
-3.8139906
-3.8139906
-3.7368326
-3.7368326
-3.7368326
-3.7368326
-3.8139906
-3.8139906
-3.8139906
-3.8139906
-3.8139906
-3.8139906
-3.8139906
-3.8139906
-3.8911486
-3.8911486
-3.9683065
-3.9683065
-3.9683065
-3.8911486
-3.8139906
-3.8139906
-3.9683065
-4.0454636
-3.9683065
-3.9683065
-3.9683065
-4.0454636
-3.9683065
-3.9683065
-3.9683065
-3.9683065
-3.9683065
-3.9683065
-3.9683065
-3.8911486
-3.9683065
-4.0454636
-4.1226215
-4.1997795
-4.1997795
-4.1997795
-4.1997795
-4.1997795
-4.1997795
-4.2769375
-4.2769375
-4.2769375
-4.2769375
-4.3540945
-4.3540945
-4.3540945
-4.3540945
-4.3540945
-4.3540945
-4.4312525
-4.4312525
-4.4312525
-4.4312525
-4.3540945
-4.3540945
-4.4312525
-4.5084105
-4.5855684
-4.6627264
-4.5855684
-4.5855684
-4.5855684
-4.5855684
-4.5855684
-4.5855684
-4.5855684
-4.5084105
-4.5855684
-4.7398844
-4.7398844
-4.7398844
-4.7398844
-4.7398844
-4.7398844
-4.7398844
-4.8170424
-4.8170424
-4.8942003
-4.8170424
-4.8170424
-4.7398844
-4.7398844
-4.8170424
-4.8170424
-4.8170424
-4.8170424
-4.6627264
-4.6627264
-4.7398844
-4.7398844
-4.6627264
-4.6627264
-4.7398844
-4.7398844
-4.7398844
-4.7398844
-4.6627264
-4.6627264
-4.6627264
-4.6627264
-4.5855684
-4.5855684
-4.6627264
-4.7398844
-4.7398844
-4.7398844
-4.7398844
-4.7398844
-4.7398844
-4.8170424
-4.8170424
-4.8170424
-4.7398844
-4.7398844
-4.8170424
-4.8170424
-4.8170424
-4.7398844
-4.7398844
-4.7398844
-4.8942003
-4.9713573
-4.9713573
-4.9713573
-4.9713573
-4.9713573
-4.9713573
-5.1256733
-5.202832
-5.202832
-5.1256733
-5.0485163
-5.1256733
-5.1256733
-5.1256733
-5.1256733
-5.1256733
-5.202832
-5.202832
-5.2799892
-5.357147
-5.357147
-5.357147
-5.434305
-5.434305
-5.511463
-5.511463
-5.434305
-5.357147
-5.357147
-5.434305
-5.511463
-5.434305
-5.434305
-5.434305
-5.434305
-5.511463
-5.511463
-5.511463
-5.434305
-5.357147
-5.434305
-5.434305
-5.434305
-5.357147
-5.2799892
-5.2799892
-5.2799892
-5.2799892
-5.2799892
-5.202832
-5.202832
-5.1256733
-5.1256733
-5.0485163
-5.1256733
-5.202832
-5.202832
-5.1256733
-5.0485163
-4.9713573
-4.9713573
-5.0485163
-5.0485163
-5.1256733
-5.1256733
-5.0485163
-5.0485163
-4.9713573
-4.9713573
-4.9713573
-5.0485163
-5.0485163
-5.1256733
-5.1256733
-5.1256733
-5.0485163
-5.0485163
-5.0485163
-4.9713573
-4.9713573
-4.9713573
-5.0485163
-5.0485163
-5.0485163
-4.9713573
-4.9713573
-4.9713573
-5.0485163
-5.0485163
-4.9713573
-4.8942003
-4.8942003
-4.8170424
-4.8170424
-4.7398844
-4.7398844
-4.6627264
-4.6627264
-4.7398844
-4.7398844
-4.6627264
-4.5855684
-4.5855684
-4.5855684
-4.6627264
-4.5855684
-4.3540945
-2.579464
-0.496202
3.5931642
11.849055
15.012527
6.98811
-4.5084105
-9.523671
-7.4404097
-4.0454636
-3.4282007
-4.8170424
-5.742936
-5.357147
-4.0454636
-2.810938
-2.810938
-3.8911486
-4.8170424
-4.8942003
-4.5084105
-4.1997795
-4.1226215
-4.1997795
-4.2769375
-4.2769375
-4.2769375
-4.2769375
-4.1997795
-4.1997795
-4.1997795
-4.1997795
-4.1997795
-4.1997795
-4.1997795
-4.1226215
-4.1997795
-4.1997795
-4.2769375
-4.1997795
-4.1226215
-4.1997795
-4.1997795
-4.2769375
-4.2769375
-4.2769375
-4.2769375
-4.2769375
-4.2769375
-4.3540945
-4.4312525
-4.5084105
-4.5084105
-4.4312525
-4.3540945
-4.3540945
-4.4312525
-4.4312525
-4.4312525
-4.4312525
-4.4312525
-4.4312525
-4.4312525
-4.4312525
-4.4312525
-4.4312525
-4.4312525
-4.4312525
-4.3540945
-4.2769375
-4.1997795
-4.1997795
-4.1997795
-4.1997795
-4.1226215
-4.1226215
-4.1226215
-4.0454636
-3.9683065
-3.9683065
-3.8911486
-3.8911486
-3.8911486
-3.8139906
-3.7368326
-3.7368326
-3.7368326
-3.7368326
-3.7368326
-3.7368326
-3.7368326
-3.6596746
-3.6596746
-3.6596746
-3.6596746
-3.6596746
-3.5825167
-3.5825167
-3.5825167
-3.6596746
-3.6596746
-3.7368326
-3.8139906
-3.7368326
-3.6596746
-3.5825167
-3.6596746
-3.7368326
-3.8139906
-3.8139906
-3.8139906
-3.8139906
-3.8139906
-3.8911486
-3.8911486
-3.8911486
-3.8139906
-3.8139906
-3.7368326
-3.6596746
-3.7368326
-3.8139906
-3.8139906
-3.8139906
-3.8139906
-3.7368326
-3.7368326
-3.7368326
-3.7368326
-3.7368326
-3.8139906
-3.8139906
-3.8139906
-3.7368326
-3.7368326
-3.8139906
-3.8139906
-3.8911486
-3.8911486
-3.8139906
-3.8139906
-3.8139906
-3.8139906
-3.7368326
-3.7368326
-3.6596746
-3.6596746
-3.6596746
-3.7368326
-3.8139906
-3.7368326
-3.7368326
-3.7368326
-3.7368326
-3.6596746
-3.6596746
-3.6596746
-3.7368326
-3.8139906
-3.7368326
-3.7368326
-3.7368326
-3.8139906
-3.8139906
-3.7368326
-3.7368326
-3.6596746
-3.7368326
-3.7368326
-3.8139906
-3.8139906
-3.7368326
-3.7368326
-3.6596746
-3.6596746
-3.6596746
-3.7368326
-3.7368326
-3.6596746
-3.6596746
-3.5825167
-3.5825167
-3.5825167
-3.5825167
-3.5825167
-3.6596746
-3.5825167
-3.5825167
-3.5825167
-3.6596746
-3.6596746
-3.5825167
-3.5825167
-3.5825167
-3.5825167
-3.5825167
-3.5053587
-3.5053587
-3.5053587
-3.5825167
-3.5825167
-3.5053587
-3.5053587
-3.4282007
-3.5053587
-3.5825167
-3.5825167
-3.5825167
-3.5825167
-3.6596746
-3.6596746
-3.6596746
-3.6596746
-3.6596746
-3.6596746
-3.7368326
-3.8139906
-3.8139906
-3.8139906
-3.8139906
-3.8911486
-3.9683065
-3.9683065
-3.9683065
-3.9683065
-4.0454636
-4.1226215
-4.2769375
-4.2769375
-4.2769375
-4.2769375
-4.2769375
-4.3540945
-4.3540945
-4.2769375
-4.2769375
-4.3540945
-4.4312525
-4.4312525
-4.3540945
-4.2769375
-4.1997795
-4.1997795
-4.1997795
-4.1997795
-4.1997795
-4.1997795
-4.1997795
-4.1226215
-4.1226215
-4.0454636
-4.0454636
-4.0454636
-4.0454636
-3.9683065
-3.9683065
-3.9683065
-3.8911486
-3.8911486
-3.8911486
-3.8911486
-3.8911486
-3.8911486
-3.8139906
-3.7368326
-3.8139906
-3.8911486
-3.9683065
-3.9683065
-3.8911486
-3.8139906
-3.7368326
-3.8139906
-3.8139906
-3.8139906
-3.8911486
-3.8911486
-3.8139906
-3.7368326
-3.7368326
-3.7368326
-3.7368326
-3.7368326
-3.7368326
-3.7368326
-3.6596746
-3.7368326
-3.7368326
-3.7368326
-3.7368326
-3.7368326
-3.7368326
-3.8139906
-3.8139906
-3.7368326
-3.7368326
-3.7368326
-3.7368326
-3.7368326
-3.6596746
-3.6596746
-3.6596746
-3.6596746
-3.6596746
-3.6596746
-3.7368326
-3.7368326
-3.6596746
-3.5825167
-3.5825167
-3.5825167
-3.6596746
-3.6596746
-3.6596746
-3.5825167
-3.5825167
-3.5825167
-3.6596746
-3.6596746
-3.6596746
-3.6596746
-3.7368326
-3.7368326
-3.6596746
-3.5825167
-3.5825167
-3.5825167
-3.5825167
-3.5825167
-3.5825167
-3.5825167
-3.5825167
-3.5825167
-3.5825167
-3.5825167
-3.5825167
-3.5053587
-3.5053587
-3.5053587
-3.5053587
-3.5053587
-3.5053587
-3.5053587
-3.5053587
-3.5053587
-3.4282007
-3.3510427
-3.3510427
-3.4282007
-3.4282007
-3.4282007
-3.5053587
-3.5825167
-3.5053587
-3.5053587
-3.5053587
-3.5825167
-3.6596746
-3.5825167
-3.5053587
-3.4282007
-3.5053587
-3.5825167
-3.5825167
-3.5825167
-3.5825167
-3.6596746
-3.7368326
-3.7368326
-3.7368326
-3.7368326
-3.6596746
-3.6596746
-3.6596746
-3.7368326
-3.8139906
-3.7368326
-3.7368326
-3.7368326
-3.7368326
-3.6596746
-3.5825167
-3.5825167
-3.5825167
-3.5053587
-3.5825167
-3.6596746
-3.7368326
-3.6596746
-3.5825167
-3.5053587
-3.5053587
-3.5053587
-3.5053587
-3.4282007
-3.3510427
-3.3510427
-3.2738853
-3.2738853
-3.2738853
-3.2738853
-3.2738853
-3.1967273
-3.0424113
-2.9652534
-2.9652534
-2.9652534
-2.9652534
-2.9652534
-2.8880959
-2.810938
-2.810938
-2.810938
-2.810938
-2.73378
-2.73378
-2.656622
-2.656622
-2.656622
-2.579464
-2.579464
-2.579464
-2.502307
-2.502307
-2.502307
-2.502307
-2.502307
-2.347991
-2.270833
-2.270833
-2.347991
-2.425149
-2.347991
-2.270833
-2.270833
-2.270833
-2.1936755
-2.1936755
-2.1165175
-2.1165175
-2.1165175
-2.1936755
-2.1936755
-2.1165175
-2.0393596
-2.0393596
-2.0393596
-2.1165175
-2.1936755
-2.1936755
-2.1165175
-2.0393596
-2.1165175
-2.1165175
-2.1936755
-2.1936755
-2.1165175
-2.1165175
-2.1165175
-2.1165175
-2.1165175
-2.1165175
-2.1165175
-2.1165175
-2.1936755
-2.1936755
-2.1936755
-2.1936755
-2.1936755
-2.1165175
-2.1165175
-2.0393596
-2.0393596
-2.0393596
-1.9622016
-1.8850436
-1.8078861
-1.7307281
-1.7307281
-1.7307281
-1.6535702
-1.6535702
-1.6535702
-1.5764122
-1.4992547
-1.4992547
-1.3449388
-1.2677808
-1.1906228
-1.1134653
-1.1134653
-1.1906228
-1.1134653
-1.0363073
-0.95914936
-0.8819914
-0.8819914
-0.8819914
-0.95914936
-1.0363073
-1.0363073
-1.0363073
-0.95914936
-1.0363073
-1.0363073
-1.0363073
-0.95914936
-0.95914936
-0.95914936
-1.0363073
-1.1134653
-1.1134653
-1.1134653
-1.1134653
-1.1906228
-1.1906228
-1.1134653
-1.0363073
-1.0363073
-1.1134653
-1.1906228
-1.1906228
-1.1134653
-1.0363073
-1.0363073
-0.95914936
-0.95914936
-0.95914936
-0.95914936
-0.95914936
-0.95914936
-0.95914936
-0.8819914
-0.8048339
-0.7276759
-0.7276759
-0.65051794
-0.7276759
-0.8048339
-0.7276759
-0.57335997
-0.496202
-0.4190445
-0.496202
-0.496202
-0.4190445
-0.34188652
-0.26472855
-0.26472855
-0.18757057
-0.110413074
-0.0332551
-0.0332551
0.043902874
0.12106085
0.19821835
0.19821835
0.12106085
0.12106085
0.19821835
0.3525343
0.3525343
0.3525343
0.3525343
0.3525343
0.3525343
0.42969227
0.58400774
0.58400774
0.58400774
0.50685024
0.50685024
0.58400774
0.6611657
0.6611657
0.6611657
0.6611657
0.73832345
0.73832345
0.8154814
0.8154814
0.8154814
0.89263916
0.96979713
0.96979713
0.96979713
0.96979713
0.89263916
0.96979713
1.0469549
1.1241128
1.1241128
1.1241128
1.1241128
1.2012708
1.2784286
1.3555865
1.432744
1.509902
1.432744
1.432744
1.432744
1.509902
1.5870597
1.6642177
1.6642177
1.6642177
1.5870597
1.5870597
1.6642177
1.7413754
1.7413754
1.6642177
1.7413754
1.7413754
1.7413754
1.6642177
1.6642177
1.6642177
1.6642177
1.5870597
1.5870597
1.5870597
1.6642177
1.6642177
1.5870597
1.5870597
1.5870597
1.5870597
1.5870597
1.6642177
1.7413754
1.8185334
1.7413754
1.6642177
1.5870597
1.6642177
1.6642177
1.8185334
1.8956914
1.9728491
1.9728491
1.9728491
1.9728491
2.050007
2.1271648
2.1271648
2.2043228
2.2814806
2.3586385
2.3586385
2.3586385
2.4357963
2.5129542
2.590112
2.590112
2.590112
2.590112
2.6672697
2.7444277
2.7444277
2.8215857
2.8987436
2.8215857
2.7444277
2.7444277
2.7444277
2.8215857
2.8215857
2.8215857
2.8987436
2.9759014
2.9759014
3.053059
3.053059
3.053059
3.053059
3.130217
3.130217
2.9759014
2.9759014
2.9759014
2.9759014
2.9759014
2.8987436
2.8987436
2.9759014
2.9759014
2.9759014
2.8987436
2.8987436
2.8987436
2.8987436
2.9759014
2.9759014
2.9759014
2.9759014
2.8987436
2.8987436
2.8987436
2.8987436
2.8987436
2.8987436
2.8987436
2.8987436
2.9759014
3.053059
3.053059
3.053059
3.053059
3.130217
3.207375
3.207375
3.130217
3.130217
3.130217
3.207375
3.207375
3.284533
3.4388485
3.5160065
3.5160065
3.5160065
3.5160065
3.5931642
3.5931642
3.5931642
3.5931642
3.670322
3.670322
3.670322
3.74748
3.824638
3.824638
3.824638
3.824638
3.824638
3.9017956
3.9017956
3.824638
3.824638
3.9017956
3.824638
3.824638
3.824638
3.9017956
3.9789536
3.9789536
3.9017956
3.9017956
3.9017956
3.9789536
3.9789536
3.9789536
3.9789536
4.0561113
4.1332693
4.2104273
4.1332693
4.1332693
4.1332693
4.1332693
4.1332693
4.2104273
4.1332693
4.1332693
4.0561113
4.1332693
4.2104273
4.1332693
4.0561113
4.0561113
4.1332693
4.2104273
4.287585
4.287585
4.2104273
4.2104273
4.2104273
4.1332693
4.1332693
4.1332693
4.1332693
4.1332693
4.0561113
4.0561113
4.0561113
4.1332693
4.2104273
4.287585
4.287585
4.1332693
4.0561113
4.1332693
4.2104273
4.2104273
4.2104273
4.1332693
4.1332693
4.1332693
4.1332693
4.2104273
4.287585
4.287585
4.2104273
4.0561113
3.9789536
4.0561113
4.0561113
4.0561113
4.1332693
4.1332693
4.2104273
4.2104273
4.2104273
4.2104273
4.1332693
4.0561113
4.0561113
3.9789536
3.9789536
3.9789536
3.9789536
4.0561113
4.1332693
4.1332693
4.0561113
3.9789536
3.9789536
3.9789536
3.9789536
3.9789536
3.9789536
3.9017956
3.9017956
3.9017956
3.9017956
3.9789536
3.9789536
3.9017956
3.824638
3.824638
3.824638
3.824638
3.74748
3.824638
3.824638
3.74748
3.670322
3.5931642
3.5931642
3.670322
3.74748
3.824638
3.74748
3.670322
3.670322
3.670322
3.670322
3.670322
3.670322
3.670322
3.670322
3.670322
3.670322
3.670322
3.5931642
3.5931642
3.5931642
3.5931642
3.5931642
3.5160065
3.5160065
3.5931642
3.5931642
3.5931642
3.5160065
3.5160065
3.5931642
3.5160065
3.5160065
3.4388485
3.4388485
3.4388485
3.4388485
3.5160065
3.4388485
3.4388485
3.4388485
3.4388485
3.5160065
3.5931642
3.5931642
3.5160065
3.5160065
3.5160065
3.5160065
3.4388485
3.4388485
3.5160065
3.5160065
3.5160065
3.5160065
3.5160065
3.5160065
3.4388485
3.3616908
3.3616908
3.4388485
3.4388485
3.4388485
3.4388485
3.4388485
3.4388485
3.3616908
3.207375
3.207375
3.207375
3.284533
3.3616908
3.284533
3.284533
3.3616908
3.3616908
3.3616908
3.284533
3.207375
3.130217
3.207375
3.207375
3.284533
3.207375
3.207375
3.284533
3.3616908
3.284533
3.284533
3.207375
3.207375
3.207375
3.130217
3.130217
3.130217
3.130217
3.130217
3.053059
3.053059
3.130217
3.130217
3.207375
3.130217
3.130217
3.130217
3.130217
3.130217
3.130217
3.130217
3.130217
3.130217
3.207375
3.207375
3.130217
3.130217
3.130217
3.207375
3.284533
3.207375
3.207375
3.207375
3.284533
3.3616908
3.4388485
3.3616908
3.284533
3.207375
3.207375
3.284533
3.3616908
3.3616908
3.4388485
3.4388485
3.4388485
3.4388485
3.3616908
3.3616908
3.4388485
3.4388485
3.5160065
3.4388485
3.4388485
3.4388485
3.4388485
3.5160065
3.5931642
3.5931642
3.5931642
3.5931642
3.5931642
3.5931642
3.670322
3.74748
3.74748
3.74748
3.74748
3.824638
3.824638
3.824638
3.824638
3.824638
3.824638
3.824638
3.824638
3.824638
3.9017956
3.9017956
3.9789536
4.0561113
4.0561113
3.9789536
3.9789536
3.9789536
3.9017956
3.9017956
3.9017956
3.9789536
3.9789536
3.9789536
3.9789536
3.9789536
4.0561113
4.0561113
4.0561113
4.0561113
4.0561113
4.1332693
4.2104273
4.2104273
4.2104273
4.2104273
4.2104273
4.2104273
4.287585
4.287585
4.287585
4.287585
4.3647428
4.287585
4.287585
4.3647428
4.4419007
4.4419007
4.4419007
4.4419007
4.5190587
4.5190587
4.5190587
4.5190587
4.4419007
4.4419007
4.4419007
4.4419007
4.4419007
4.4419007
4.4419007
4.4419007
4.4419007
4.4419007
4.4419007
4.3647428
4.3647428
4.3647428
4.3647428
4.3647428
4.3647428
4.4419007
4.4419007
4.4419007
4.3647428
4.4419007
4.5190587
4.4419007
4.4419007
4.5190587
4.5190587
4.5190587
4.4419007
4.596216
6.062216
7.682531
7.2195835
5.1363215
3.670322
3.670322
4.3647428
4.750532
4.596216
4.287585
4.2104273
4.287585
4.3647428
4.4419007
4.3647428
4.3647428
4.4419007
4.3647428
4.3647428
4.287585
4.287585
4.287585
4.3647428
4.3647428
4.4419007
4.4419007
4.3647428
4.3647428
4.3647428
4.3647428
4.3647428
4.4419007
4.4419007
4.3647428
4.4419007
4.4419007
4.4419007
4.287585
4.2104273
4.287585
4.4419007
4.3647428
4.287585
4.2104273
4.2104273
4.2104273
4.1332693
4.1332693
4.1332693
4.1332693
4.1332693
4.2104273
4.2104273
4.2104273
4.1332693
4.1332693
4.1332693
4.2104273
4.2104273
4.1332693
4.1332693
4.1332693
4.1332693
4.2104273
4.1332693
4.1332693
4.0561113
4.0561113
4.0561113
4.0561113
3.9789536
3.9789536
3.9789536
4.0561113
4.0561113
4.0561113
4.1332693
4.2104273
4.2104273
4.1332693
4.0561113
4.0561113
4.1332693
4.1332693
4.0561113
4.0561113
3.9789536
4.0561113
4.0561113
4.0561113
3.9789536
3.9789536
4.0561113
4.1332693
4.2104273
4.2104273
4.2104273
4.2104273
4.1332693
4.1332693
4.0561113
4.1332693
4.1332693
4.0561113
4.0561113
4.0561113
4.0561113
4.1332693
4.0561113
3.9789536
3.9017956
3.9017956
3.9789536
4.0561113
4.0561113
3.9789536
3.9789536
3.9789536
3.9789536
3.9789536
3.9789536
3.9789536
3.9017956
3.9789536
3.9789536
3.9789536
3.9789536
3.9789536
3.9789536
3.9789536
3.9789536
3.9017956
3.9017956
3.9017956
3.9789536
3.9789536
3.9789536
3.9789536
3.9789536
3.9017956
3.9017956
3.9017956
3.9017956
3.9017956
3.9789536
3.9017956
3.824638
3.74748
3.824638
3.9017956
3.9017956
3.9017956
3.824638
3.824638
3.824638
3.9017956
3.9017956
3.824638
3.74748
3.74748
3.74748
3.824638
3.9017956
3.824638
3.74748
3.74748
3.74748
3.670322
3.670322
3.670322
3.74748
3.670322
3.670322
3.5931642
3.5931642
3.670322
3.670322
3.670322
3.670322
3.670322
3.5931642
3.5931642
3.5931642
3.5931642
3.5931642
3.5931642
3.5931642
3.5931642
3.5931642
3.5160065
3.5160065
3.5160065
3.5160065
3.5160065
3.4388485
3.4388485
3.4388485
3.4388485
3.3616908
3.284533
3.284533
3.284533
3.284533
3.284533
3.284533
3.284533
3.3616908
3.3616908
3.284533
3.284533
3.284533
3.284533
3.207375
3.207375
3.207375
3.207375
3.207375
3.130217
3.053059
3.053059
3.053059
3.053059
3.053059
3.053059
3.053059
3.053059
3.053059
3.130217
3.130217
3.130217
3.053059
3.053059
3.053059
2.9759014
2.9759014
2.8987436
2.8987436
2.8215857
2.8987436
2.9759014
3.053059
3.053059
3.130217
3.053059
2.9759014
2.8987436
2.8987436
2.8987436
2.9759014
3.053059
3.053059
3.053059
3.053059
3.053059
2.9759014
2.9759014
2.9759014
2.9759014
2.8987436
2.8987436
2.9759014
2.9759014
2.9759014
2.8987436
2.8215857
2.7444277
2.6672697
2.6672697
2.7444277
2.7444277
2.7444277
2.7444277
2.8215857
2.8215857
2.7444277
2.6672697
2.590112
2.6672697
2.6672697
2.6672697
2.6672697
2.590112
2.6672697
2.6672697
2.6672697
2.6672697
2.6672697
2.6672697
2.6672697
2.7444277
2.7444277
2.6672697
2.6672697
2.6672697
2.6672697
2.7444277
2.6672697
2.6672697
2.6672697
2.6672697
2.6672697
2.6672697
2.6672697
2.590112
2.6672697
2.7444277
2.7444277
2.7444277
2.7444277
2.7444277
2.8215857
2.8215857
2.8215857
2.7444277
2.7444277
2.6672697
2.6672697
2.590112
2.5129542
2.4357963
2.5129542
2.5129542
2.590112
2.590112
2.590112
2.590112
2.590112
2.5129542
2.5129542
2.590112
2.590112
2.5129542
2.5129542
2.5129542
2.5129542
2.5129542
2.5129542
2.4357963
2.4357963
2.4357963
2.5129542
2.590112
2.5129542
2.4357963
2.4357963
2.5129542
2.5129542
2.3586385
2.2814806
2.2814806
2.3586385
2.4357963
2.4357963
2.4357963
2.4357963
2.5129542
2.5129542
2.5129542
2.5129542
2.4357963
2.3586385
2.3586385
2.4357963
2.4357963
2.4357963
2.4357963
2.4357963
2.4357963
2.3586385
2.2814806
2.3586385
2.3586385
2.3586385
2.2814806
2.2043228
2.2043228
2.2043228
2.2814806
2.2814806
2.2043228
2.2043228
2.2814806
2.2814806
2.2814806
2.2814806
2.2043228
2.2043228
2.2043228
2.2814806
2.3586385
2.3586385
2.3586385
2.2814806
2.2043228
2.1271648
2.1271648
2.2043228
2.2043228
2.1271648
2.1271648
2.1271648
2.050007
2.050007
2.050007
2.1271648
2.2043228
2.2043228
2.2043228
2.2814806
2.2814806
2.2814806
2.2043228
2.2043228
2.2043228
2.2043228
2.2814806
2.3586385
2.3586385
2.3586385
2.2814806
2.2814806
2.2814806
2.2814806
2.2814806
2.2814806
2.2814806
2.2814806
2.3586385
2.4357963
2.3586385
2.3586385
2.2814806
2.2814806
2.2814806
2.2814806
2.2043228
2.2814806
2.2814806
2.3586385
2.3586385
2.3586385
2.2814806
2.2043228
2.2043228
2.2814806
2.2043228
2.2043228
2.2814806
2.2814806
2.2814806
2.2043228
2.1271648
2.1271648
2.1271648
2.1271648
2.2043228
2.2043228
2.2043228
2.2043228
2.2043228
2.1271648
2.1271648
2.1271648
2.2043228
2.1271648
2.1271648
2.050007
2.050007
2.1271648
2.050007
1.9728491
2.050007
2.1271648
2.1271648
2.1271648
2.050007
2.050007
2.050007
2.1271648
2.1271648
2.1271648
2.1271648
2.050007
2.1271648
2.2043228
2.2043228
2.1271648
2.1271648
2.1271648
2.2043228
2.2043228
2.1271648
2.2043228
2.2043228
2.2814806
2.1271648
2.050007
2.050007
2.050007
2.1271648
2.1271648
2.1271648
2.1271648
2.1271648
2.1271648
2.1271648
2.1271648
2.2043228
2.1271648
2.050007
2.050007
1.9728491
1.9728491
1.9728491
2.050007
2.050007
2.050007
2.050007
2.050007
2.050007
2.050007
2.1271648
2.1271648
2.050007
1.8956914
1.8956914
1.8956914
1.9728491
1.9728491
1.9728491
1.9728491
1.9728491
2.050007
2.050007
2.050007
2.050007
1.9728491
1.9728491
1.9728491
2.050007
2.050007
2.1271648
2.1271648
2.1271648
2.050007
2.050007
2.1271648
2.1271648
2.1271648
2.1271648
2.1271648
2.1271648
2.2043228
2.2043228
2.1271648
2.050007
1.9728491
1.9728491
1.9728491
1.9728491
1.9728491
1.9728491
2.050007
1.9728491
1.9728491
1.9728491
1.8956914
1.8185334
1.8185334
1.8185334
1.8185334
1.7413754
1.6642177
1.5870597
1.6642177
1.7413754
1.8185334
1.7413754
1.7413754
1.6642177
1.6642177
1.6642177
1.6642177
1.6642177
1.6642177
1.6642177
1.509902
1.509902
1.432744
1.432744
1.432744
1.432744
1.432744
1.3555865
1.3555865
1.432744
1.509902
1.432744
1.3555865
1.3555865
1.3555865
1.3555865
1.3555865
1.3555865
1.3555865
1.3555865
1.432744
1.3555865
1.3555865
1.2784286
1.2784286
1.2012708
1.1241128
1.1241128
1.2012708
1.2012708
1.2012708
1.2012708
1.1241128
1.1241128
1.0469549
1.0469549
1.0469549
0.96979713
0.96979713
0.96979713
0.96979713
0.96979713
1.0469549
1.1241128
1.0469549
0.96979713
0.96979713
0.96979713
0.96979713
0.89263916
0.89263916
0.89263916
0.89263916
0.89263916
0.8154814
0.8154814
0.73832345
0.73832345
0.73832345
0.73832345
0.73832345
0.6611657
0.6611657
0.58400774
0.58400774
0.58400774
0.50685024
0.50685024
0.50685024
0.50685024
0.42969227
0.42969227
0.50685024
0.50685024
0.42969227
0.3525343
0.3525343
0.27537632
0.27537632
0.27537632
0.27537632
0.27537632
0.27537632
0.19821835
0.19821835
0.19821835
0.12106085
0.12106085
0.12106085
0.12106085
0.12106085
0.12106085
0.12106085
0.12106085
0.19821835
0.19821835
0.12106085
0.12106085
0.043902874
0.043902874
-0.0332551
0.043902874
0.12106085
0.19821835
0.12106085
0.12106085
0.043902874
0.043902874
-0.0332551
-0.0332551
0.043902874
-0.0332551
-0.0332551
-0.0332551
-0.0332551
-0.0332551
-0.0332551
-0.110413074
-0.18757057
-0.18757057
-0.18757057
-0.18757057
-0.18757057
-0.18757057
-0.26472855
-0.26472855
-0.34188652
-0.4190445
-0.4190445
-0.4190445
-0.34188652
-0.34188652
-0.34188652
-0.34188652
-0.496202
-0.57335997
-0.57335997
-0.496202
-0.4190445
-0.34188652
-0.34188652
-0.4190445
-0.4190445
-0.496202
-0.4190445
-0.34188652
-0.34188652
-0.34188652
-0.4190445
-0.4190445
-0.34188652
-0.34188652
-0.34188652
-0.4190445
-0.34188652
-0.26472855
-0.26472855
-0.26472855
-0.26472855
-0.26472855
-0.26472855
-0.18757057
-0.18757057
-0.18757057
-0.18757057
-0.18757057
-0.26472855
-0.34188652
-0.26472855
-0.26472855
-0.26472855
-0.26472855
-0.34188652
-0.4190445
-0.4190445
-0.4190445
-0.496202
-0.496202
-0.496202
-0.496202
-0.57335997
-0.65051794
-0.65051794
-0.65051794
-0.65051794
-0.65051794
-0.7276759
-0.7276759
-0.65051794
-0.65051794
-0.7276759
-0.8048339
-0.8819914
-0.8819914
-0.8819914
-0.8819914
-0.8819914
-0.8819914
-0.8819914
-0.8819914
-0.8819914
-0.8819914
-0.8819914
-0.95914936
-0.95914936
-0.95914936
-0.95914936
-0.95914936
-0.95914936
-0.8819914
-0.8819914
-0.8819914
-0.95914936
-0.95914936
-0.95914936
-0.95914936
-0.95914936
-0.95914936
-0.95914936
-0.95914936
-1.0363073
-1.0363073
-1.0363073
-1.0363073
-0.95914936
-0.95914936
-0.95914936
-0.95914936
-0.95914936
-1.0363073
-1.0363073
-1.0363073
-0.95914936
-0.95914936
-1.0363073
-1.1134653
-1.1906228
-1.1906228
-1.1906228
-1.1906228
-1.1134653
-1.1134653
-1.0363073
-1.1134653
-1.1906228
-1.1906228
-1.1906228
-1.2677808
-1.3449388
-1.3449388
-1.3449388
-1.3449388
-1.2677808
-1.2677808
-1.1906228
-1.1906228
-1.1906228
-1.2677808
-1.3449388
-1.3449388
-1.3449388
-1.3449388
-1.3449388
-1.2677808
-1.1906228
-1.1134653
-1.1906228
-1.1906228
-1.1906228
-1.1134653
-1.1134653
-1.1906228
-1.1906228
-1.1906228
-1.1906228
-1.1906228
-1.1906228
-1.1134653
-1.1134653
-1.1134653
-1.1134653
-1.1134653
-1.1134653
-1.1134653
-1.1134653
-1.1906228
-1.3449388
-1.3449388
-1.1906228
-1.1906228
-1.1906228
-1.2677808
-1.2677808
-1.1906228
-1.1134653
-1.1134653
-1.1134653
-1.1134653
-1.1134653
-1.1906228
-1.1906228
-1.1906228
-1.1906228
-1.1906228
-1.2677808
-1.2677808
-1.3449388
-1.3449388
-1.3449388
-1.3449388
-1.3449388
-1.3449388
-1.4220967
-1.4220967
-1.4220967
-1.3449388
-1.3449388
-1.4220967
-1.3449388
-1.3449388
-1.2677808
-1.3449388
-1.4220967
-1.4220967
-1.3449388
-1.3449388
-1.2677808
-1.2677808
-1.2677808
-1.3449388
-1.4220967
-1.4220967
-1.4220967
-1.3449388
-1.3449388
-1.4220967
-1.3449388
-1.3449388
-1.3449388
-1.4220967
-1.4220967
-1.4992547
-1.4992547
-1.4220967
-1.4992547
-1.4992547
-1.4220967
-1.4220967
-1.4220967
-1.4220967
-1.4992547
-1.4992547
-1.4992547
-1.4992547
-1.4992547
-1.4992547
-1.4992547
-1.5764122
-1.5764122
-1.6535702
-1.6535702
-1.7307281
-1.7307281
-1.6535702
-1.6535702
-1.6535702
-1.6535702
-1.7307281
-1.7307281
-1.8078861
-1.8078861
-1.8850436
-1.8850436
-1.8850436
-1.8850436
-1.8850436
-1.8850436
-1.8850436
-1.9622016
-1.8850436
-1.8078861
-1.8078861
-1.8850436
-1.9622016
-1.9622016
-2.0393596
-2.1165175
-2.1165175
-2.1165175
-2.1165175
-2.1165175
-2.1936755
-2.1936755
-2.1936755
-2.1936755
-2.1936755
-2.270833
-2.270833
-2.270833
-2.270833
-2.270833
-2.347991
-2.347991
-2.347991
-2.347991
-2.425149
-2.425149
-2.502307
-2.502307
-2.425149
-2.347991
-2.270833
-2.270833
-2.270833
-2.347991
-2.347991
-2.347991
-2.425149
-2.502307
-2.502307
-2.347991
-2.1936755
-2.1165175
-2.1165175
-2.1165175
-1.9622016
-1.8850436
-1.8078861
-1.8078861
-1.8078861
-1.8850436
-2.0393596
-2.1165175
-2.1165175
-2.1165175
-2.0393596
-2.0393596
-2.0393596
-2.0393596
-1.9622016
-1.9622016
-1.9622016
-1.9622016
-2.0393596
-2.0393596
-2.1165175
-2.1936755
-2.1936755
-2.1936755
-2.1936755
-2.1165175
-2.1165175
-2.1165175
-2.1165175
-2.1165175
-2.1165175
-2.1165175
-2.1165175
-2.1936755
-2.1936755
-2.1165175
-2.0393596
-2.0393596
-2.1165175
-2.1165175
-2.1165175
-2.1165175
-2.1165175
-2.0393596
-1.9622016
-1.9622016
-1.9622016
-2.0393596
-2.1165175
-2.1165175
-2.0393596
-1.9622016
-1.9622016
-1.9622016
-1.8850436
-1.8850436
-1.8850436
-1.8850436
-1.9622016
-1.9622016
-2.0393596
-2.0393596
-2.0393596
-2.0393596
-2.0393596
-2.0393596
-2.0393596
-2.1165175
-2.1936755
-2.270833
-2.347991
-2.425149
-2.425149
-2.347991
-2.270833
-2.1936755
-2.270833
-2.347991
-2.502307
-2.579464
-2.579464
-2.502307
-2.502307
-2.579464
-2.579464
-2.579464
-2.579464
-2.656622
-2.656622
-2.656622
-2.73378
-2.73378
-2.810938
-2.8880959
-2.8880959
-2.8880959
-2.810938
-2.73378
-2.73378
-2.810938
-2.8880959
-2.8880959
-2.8880959
-2.8880959
-2.9652534
-2.9652534
-2.9652534
-2.9652534
-3.0424113
-3.0424113
-3.0424113
-3.1195693
-3.1195693
-3.0424113
-3.1195693
-3.1195693
-3.1195693
-3.1195693
-3.1195693
-3.1195693
-3.1967273
-3.2738853
-3.2738853
-3.3510427
-3.3510427
-3.3510427
-3.2738853
-3.2738853
-3.3510427
-3.3510427
-3.3510427
-3.4282007
-3.4282007
-3.3510427
-3.3510427
-3.3510427
-3.4282007
-3.4282007
-3.4282007
-3.3510427
-3.4282007
-3.5053587
-3.5053587
-3.5825167
-3.5825167
-3.5825167
-3.5825167
-3.6596746
-3.6596746
-3.5825167
-3.5825167
-3.5825167
-3.5825167
-3.6596746
-3.6596746
-3.5825167
-3.5825167
-3.5825167
-3.5825167
-3.6596746
-3.7368326
-3.8139906
-3.8911486
-3.8911486
-3.8139906
-3.7368326
-3.7368326
-3.8139906
-3.8139906
-3.7368326
-3.6596746
-3.6596746
-3.7368326
-3.8139906
-3.8139906
-3.8139906
-3.7368326
-3.7368326
-3.7368326
-3.7368326
-3.6596746
-3.6596746
-3.6596746
-3.7368326
-3.8139906
-3.8139906
-3.8139906
-3.8139906
-3.8139906
-3.8911486
-3.9683065
-3.9683065
-3.8911486
-3.8911486
-3.9683065
-4.1226215
-4.1997795
-4.1997795
-4.1226215
-4.0454636
-4.0454636
-4.1226215
-4.1997795
-4.1997795
-4.1226215
-4.0454636
-3.9683065
-4.0454636
-4.1226215
-4.1997795
-4.1997795
-4.1997795
-4.2769375
-4.2769375
-4.3540945
-4.2769375
-4.2769375
-4.2769375
-4.3540945
-4.3540945
-4.3540945
-4.3540945
-4.3540945
-4.3540945
-4.4312525
-4.4312525
-4.4312525
-4.4312525
-4.5084105
-4.5084105
-4.5084105
-4.5084105
-4.5084105
-4.4312525
-4.4312525
-4.4312525
-4.3540945
-4.3540945
-4.3540945
-4.3540945
-4.3540945
-4.3540945
-4.2769375
-4.1997795
-4.1226215
-4.1997795
-4.2769375
-4.2769375
-4.1997795
-4.1226215
-4.1226215
-4.1226215
-4.1226215
-4.1226215
-4.0454636
-4.0454636
-4.0454636
-4.0454636
-4.0454636
-4.1226215
-4.1226215
-4.1226215
-4.1997795
-4.1997795
-4.2769375
-4.1997795
-4.1997795
-4.1997795
-4.2769375
-4.3540945
-4.4312525
-4.4312525
-4.5084105
-4.5084105
-4.5084105
-4.4312525
-4.4312525
-4.4312525
-4.4312525
-4.5084105
-4.5855684
-4.7398844
-4.7398844
-4.8170424
-4.7398844
-4.7398844
-4.6627264
-4.7398844
-4.7398844
-4.7398844
-4.7398844
-4.8170424
-4.9713573
-4.9713573
-4.8942003
-4.8942003
-4.9713573
-5.0485163
-5.0485163
-4.9713573
-4.9713573
-5.0485163
-5.0485163
-5.0485163
-5.0485163
-5.0485163
-5.1256733
-5.0485163
-5.0485163
-5.0485163
-5.0485163
-5.1256733
-5.202832
-5.2799892
-5.202832
-5.202832
-5.202832
-5.202832
-5.202832
-5.202832
-5.2799892
-5.2799892
-5.2799892
-5.2799892
-5.202832
-5.2799892
-5.2799892
-5.2799892
-5.202832
-5.202832
-5.2799892
-5.357147
-5.357147
-5.357147
-5.2799892
-5.202832
-5.1256733
-5.0485163
-5.0485163
-5.0485163
-5.0485163
-5.1256733
-5.1256733
-5.1256733
-5.0485163
-4.9713573
-4.9713573
-4.9713573
-5.0485163
-5.0485163
-4.9713573
-4.9713573
-4.8942003
-4.9713573
-4.9713573
-4.9713573
-4.9713573
-4.9713573
-4.9713573
-4.9713573
-4.9713573
-4.9713573
-4.9713573
-4.9713573
-4.9713573
-4.9713573
-4.8942003
-4.9713573
-4.9713573
-4.9713573
-4.8942003
-4.8170424
-4.8170424
-4.8170424
-4.8942003
-4.9713573
-4.9713573
-4.8942003
-4.8170424
-4.8170424
-4.8170424
-4.8942003
-4.8942003
-4.8942003
-4.8942003
-4.8170424
-4.8942003
-4.8942003
-4.8942003
-4.8942003
-4.8170424
-4.8170424
-4.8170424
-4.8170424
-4.8170424
-4.8170424
-4.8170424
-4.8170424
-4.8170424
-4.8170424
-4.8170424
-4.8170424
-4.7398844
-4.6627264
-4.7398844
-4.7398844
-4.7398844
-4.7398844
-4.7398844
-4.8170424
-4.8170424
-4.7398844
-4.7398844
-4.6627264
-4.7398844
-4.8170424
-4.8170424
-4.8170424
-4.8170424
-4.8170424
-4.8170424
-4.8170424
-4.8170424
-4.8170424
-4.8170424
-4.7398844
-4.6627264
-4.6627264
-4.7398844
-4.7398844
-4.6627264
-4.6627264
-4.6627264
-4.5855684
-4.5855684
-4.5855684
-4.5855684
-4.6627264
-4.6627264
-4.5855684
-4.6627264
-4.6627264
-4.6627264
-4.5855684
-4.5855684
-4.6627264
-4.7398844
-4.7398844
-4.6627264
-4.6627264
-4.5855684
-4.5855684
-4.6627264
-4.6627264
-4.6627264
-4.6627264
-4.7398844
-4.8170424
-4.8170424
-4.7398844
-4.6627264
-4.6627264
-4.6627264
-4.7398844
-4.7398844
-4.7398844
-4.7398844
-4.7398844
-4.8170424
-4.8170424
-4.8170424
-4.7398844
-4.8170424
-4.8170424
-4.8170424
-4.8170424
-4.8170424
-4.8170424
-4.8942003
-4.8942003
-4.8942003
-4.8942003
-4.9713573
-4.9713573
-4.8942003
-4.9713573
-5.0485163
-5.1256733
-5.202832
-5.202832
-5.202832
-5.202832
-5.202832
-5.202832
-5.202832
-5.202832
-5.202832
-5.202832
-5.202832
-5.2799892
-5.2799892
-5.2799892
-5.2799892
-5.357147
-5.434305
-5.434305
-5.434305
-5.357147
-5.434305
-5.434305
-5.434305
-5.434305
-5.434305
-5.511463
-5.58862
-5.742936
-5.742936
-5.665779
-5.58862
-5.58862
-5.665779
-5.665779
-5.665779
-5.742936
-5.742936
-5.742936
-5.820095
-5.820095
-5.897252
-5.897252
-5.97441
-5.97441
-5.97441
-5.97441
-5.97441
-6.051568
-6.051568
-6.128726
-6.205884
-6.205884
-6.205884
-6.128726
-6.128726
-6.128726
-6.205884
-6.283042
-6.360199
-6.283042
-6.283042
-6.205884
-6.205884
-6.205884
-6.205884
-6.283042
-6.360199
-6.360199
-6.360199
-6.283042
-6.283042
-6.360199
-6.360199
-6.437358
-6.437358
-6.360199
-6.360199
-6.360199
-6.437358
-6.514515
-6.514515
-6.437358
-6.437358
-6.514515
-6.514515
-6.514515
-6.437358
-6.437358
-6.514515
-6.591674
-6.668831
-6.668831
-6.668831
-6.668831
-6.668831
-6.745989
-6.823147
-6.823147
-6.745989
-6.823147
-6.900305
-6.900305
-6.977463
-7.0546207
-7.131778
-7.131778
-7.0546207
-7.0546207
-6.977463
-7.0546207
-7.131778
-7.2089367
-7.2089367
-7.2089367
-7.2860937
-7.2860937
-7.2860937
-7.2860937
-7.3632507
-7.3632507
-7.2860937
-7.2860937
-7.3632507
-7.4404097
-7.5175667
-7.5175667
-7.4404097
-7.4404097
-7.4404097
-7.5175667
-7.5947256
-7.6718826
-7.6718826
-7.6718826
-7.7490406
-7.8261986
-7.9033566
-7.9033566
-7.9033566
-7.9033566
-7.9033566
-7.9033566
-7.9805145
-7.9805145
-7.9805145
-8.0576725
-8.0576725
-8.0576725
-8.1348295
-8.1348295
-8.211988
-8.211988
-8.211988
-8.211988
-8.366304
-8.443461
-8.443461
-8.443461
-8.366304
-8.443461
-8.443461
-8.520619
-8.520619
-8.597777
-8.674935
-8.752092
-8.829251
-8.906408
-8.906408
-8.906408
-8.983567
-9.060724
-9.137882
-9.21504
-9.21504
-9.21504
-9.292198
-9.292198
-9.369356
-9.446514
-9.523671
-9.523671
-9.60083
-9.677987
-9.677987
-9.60083
-9.60083
-9.60083
-9.60083
-9.677987
-9.677987
-9.755146
-9.832303
-9.986619
-10.063777
-10.218093
-10.372409
-10.526723
-10.603882
-10.681039
-10.758198
-10.835355
-10.989671
-11.066829
-11.221145
-11.375461
-11.529777
-11.684091
-11.838407
-11.9927225
-12.0698805
-12.0698805
-12.0698805
-11.9927225
-11.9927225
-12.0698805
-12.0698805
-12.0698805
-12.0698805
-12.0698805
-11.9927225
-11.915566
-11.7612505
-11.684091
-11.684091
-11.684091
-11.606935
-11.529777
-11.452619
-11.375461
-11.375461
-11.298302
-11.298302
-11.298302
-11.298302
-11.298302
-11.375461
-11.375461
-11.375461
-11.375461
-11.375461
-11.375461
-11.375461
-11.298302
-11.298302
-11.375461
-11.452619
-11.452619
-11.375461
-11.375461
-11.375461
-11.452619
-11.452619
-11.529777
-11.529777
-11.529777
-11.452619
-11.452619
-11.529777
-11.606935
-11.606935
-11.529777
-11.529777
-11.452619
-11.452619
-11.452619
-11.452619
-11.452619
-11.529777
-11.452619
-11.452619
-11.452619
-11.452619
-11.452619
-11.452619
-11.452619
-11.529777
-11.529777
-11.529777
-11.452619
-11.452619
-11.529777
-11.606935
-11.606935
-11.529777
-11.529777
-11.529777
-11.529777
-11.529777
-11.529777
-11.606935
-11.606935
-11.606935
-11.606935
-11.606935
-11.684091
-11.684091
-11.7612505
-11.838407
-11.915566
-11.915566
-11.838407
-11.838407
-11.838407
-11.915566
-11.9927225
-12.0698805
-12.0698805
-12.0698805
-12.147038
-12.147038
-12.147038
-12.0698805
-12.0698805
-12.147038
-12.224196
-12.378512
-12.45567
-12.532828
-12.532828
-12.532828
-12.532828
-12.609986
-12.687144
-12.764302
-12.918618
-13.53588
-15.38767
-18.165352
-19.862823
-19.014088
-16.236404
-13.690196
-12.764302
-12.995776
-12.995776
-12.764302
-13.458722
-15.310512
-16.930828
-17.316616
-17.08514
-16.622192
-15.773458
-14.538932
-13.998828
-14.384616
-14.924722
-15.156194
-15.464826
-16.159248
-16.545036
-16.39072
-16.004932
-15.696301
-15.541984
-15.464826
-15.310512
-15.233354
-15.6191435
-16.236404
-16.622192
-16.853668
-16.853668
-16.699352
-16.31356
-15.8506155
-15.541984
-15.696301
-16.004932
-16.39072
-16.930828
-17.316616
-17.316616
-16.930828
-16.39072
-16.082088
-16.004932
-16.004932
-16.082088
-16.31356
-16.699352
-17.007984
-16.930828
-16.699352
-16.46788
-16.159248
-15.8506155
-15.6191435
-15.6191435
-15.927773
-16.236404
-16.622192
-16.699352
-16.545036
-16.082088
-15.6191435
-15.310512
-15.233354
-15.310512
-15.541984
-15.8506155
-16.159248
-16.236404
-16.159248
-15.773458
-15.38767
-15.079038
-14.847564
-14.770406
-14.924722
-15.310512
-15.6191435
-15.696301
-15.6191435
-15.38767
-15.079038
-14.770406
-14.461776
-14.384616
-14.461776
-14.61609
-14.847564
-14.924722
-14.847564
-14.61609
-14.2303
-13.767354
-13.381564
-13.227248
-13.227248
-13.304408
-13.458722
-13.458722
-13.381564
-13.150092
-12.764302
-12.224196
-11.7612505
-11.529777
-11.529777
-11.684091
-11.7612505
-11.7612505
-11.606935
-11.375461
-11.066829
-10.758198
-10.372409
-10.063777
-9.986619
-10.140935
-10.372409
-10.526723
-10.526723
-10.372409
-10.218093
-9.909461
-9.60083
-9.446514
-9.369356
-9.523671
-9.755146
-9.909461
-10.063777
-10.063777
-9.909461
-9.60083
-9.292198
-8.983567
-8.906408
-9.060724
-9.292198
-9.523671
-9.60083
-9.677987
-9.523671
-9.21504
-8.906408
-8.752092
-8.597777
-8.674935
-8.752092
-8.906408
-9.060724
-8.983567
-8.829251
-8.597777
-8.289145
-8.1348295
-8.0576725
-8.1348295
-8.211988
-8.289145
-8.443461
-8.597777
-8.520619
-8.289145
-7.9805145
-7.7490406
-7.7490406
-7.8261986
-7.9033566
-8.0576725
-8.211988
-8.366304
-8.289145
-8.211988
-7.7490406
-6.283042
-5.202832
-5.897252
-7.6718826
-8.906408
-8.906408
-8.443461
-8.211988
-8.289145
-8.366304
-8.1348295
-7.9033566
-7.8261986
-7.9805145
-8.366304
-8.906408
-9.21504
-9.292198
-9.060724
-8.752092
-8.520619
-8.366304
-8.289145
-8.366304
-8.597777
-8.906408
-9.137882
-9.21504
-9.060724
-8.752092
-8.366304
-7.8261986
-7.3632507
-7.3632507
-7.9033566
-8.443461
-8.674935
-8.520619
-8.289145
-8.0576725
-7.7490406
-7.3632507
-7.0546207
-7.0546207
-7.2860937
-7.6718826
-7.9033566
-8.0576725
-7.9805145
-7.8261986
-7.4404097
-7.131778
-6.900305
-6.900305
-7.131778
-7.5175667
-7.8261986
-8.0576725
-8.1348295
-7.9805145
-7.7490406
-7.3632507
-7.131778
-7.131778
-7.3632507
-7.6718826
-7.9805145
-8.289145
-8.366304
-8.1348295
-7.9033566
-7.6718826
-7.4404097
-7.3632507
-7.4404097
-7.6718826
-7.9805145
-8.1348295
-8.211988
-8.0576725
-7.9033566
-7.5947256
-7.2860937
-7.0546207
-7.0546207
-7.131778
-7.3632507
-7.6718826
-7.7490406
-7.5947256
-7.2860937
-6.977463
-6.823147
-6.668831
-6.591674
-6.668831
-6.823147
-7.0546207
-7.2089367
-7.131778
-6.977463
-6.668831
-6.514515
-6.360199
-6.360199
-6.437358
-6.591674
-6.823147
-6.977463
-7.0546207
-6.977463
-6.745989
-6.437358
-6.205884
-6.205884
-6.283042
-6.514515
-6.668831
-6.745989
-6.823147
-6.745989
-6.591674
-6.283042
-6.128726
-6.128726
-6.128726
-6.283042
-6.437358
-6.591674
-6.591674
-6.514515
-6.437358
-6.205884
-5.97441
-5.742936
-5.665779
-5.820095
-5.97441
-6.051568
-6.128726
-6.051568
-5.897252
-5.665779
-5.357147
-5.202832
-5.202832
-5.357147
-5.511463
-5.58862
-5.58862
-5.511463
-5.434305
-5.2799892
-5.0485163
-4.8942003
-4.8170424
-4.8170424
-4.8942003
-4.8942003
-4.9713573
-4.9713573
-4.8942003
-4.6627264
-4.4312525
-4.2769375
-4.1997795
-4.2769375
-4.2769375
-4.2769375
-4.2769375
-4.3540945
-4.2769375
-4.1226215
-3.8139906
-3.8139906
-4.4312525
-5.357147
-5.97441
-5.742936
-4.7398844
-3.5825167
-2.9652534
-2.8880959
-2.810938
-2.579464
-2.579464
-2.9652534
-3.5053587
-3.9683065
-4.1997795
-4.1226215
-3.7368326
-3.1195693
-2.656622
-2.425149
-2.347991
-2.347991
-2.502307
-2.73378
-2.9652534
-2.9652534
-2.810938
-2.502307
-2.1936755
-1.9622016
-1.7307281
-1.5764122
-1.4992547
-1.4992547
-1.4992547
-1.5764122
-1.4992547
-1.3449388
-1.0363073
-0.7276759
-0.4190445
-0.26472855
-0.18757057
-0.110413074
-0.110413074
-0.0332551
0.043902874
0.19821835
0.27537632
0.42969227
0.58400774
0.8154814
1.0469549
1.1241128
1.1241128
1.0469549
1.0469549
1.1241128
1.2784286
1.432744
1.5870597
1.7413754
1.8956914
1.8956914
1.8185334
1.8185334
1.8185334
1.8185334
1.8956914
2.050007
2.2043228
2.3586385
2.4357963
2.3586385
2.2814806
2.2814806
2.2814806
2.3586385
2.3586385
2.4357963
2.5129542
2.5129542
2.6672697
2.6672697
2.5129542
2.3586385
2.2814806
2.3586385
2.5129542
2.590112
2.6672697
2.590112
2.6672697
2.6672697
2.6672697
2.5129542
2.4357963
2.5129542
2.6672697
2.7444277
2.7444277
2.6672697
2.7444277
2.7444277
2.6672697
2.590112
2.5129542
2.5129542
2.590112
2.590112
2.6672697
2.7444277
2.8215857
2.9759014
2.9759014
2.9759014
2.8987436
2.8987436
2.9759014
3.130217
3.3616908
3.5160065
3.670322
3.74748
3.824638
3.74748
3.824638
3.9017956
3.9017956
4.0561113
4.2104273
4.4419007
4.596216
4.673374
4.673374
4.750532
4.750532
4.750532
4.82769
4.82769
4.9820056
5.213479
5.290637
5.367795
5.367795
5.367795
5.290637
5.367795
5.444953
5.5992684
5.5992684
5.522111
5.444953
5.522111
5.522111
5.5992684
5.522111
5.444953
5.444953
5.444953
5.444953
5.522111
5.522111
5.522111
5.522111
5.522111
5.522111
5.522111
5.444953
5.367795
5.444953
5.522111
5.5992684
5.7535844
5.8307424
5.8307424
5.7535844
5.8307424
5.8307424
5.8307424
5.8307424
5.9079
6.062216
6.139374
6.2165313
6.2936893
6.370847
6.370847
6.2936893
6.2936893
6.370847
6.370847
6.5251627
6.6023207
6.6023207
6.5251627
6.5251627
6.6023207
6.6023207
6.6794786
6.7566366
6.7566366
6.8337946
6.910952
6.98811
7.0652676
7.0652676
7.1424255
7.1424255
7.1424255
7.1424255
7.1424255
7.2967415
7.3738995
7.4510574
7.4510574
7.4510574
7.3738995
7.4510574
7.5282154
7.605373
7.605373
7.682531
7.7596884
7.8368464
7.8368464
7.8368464
7.9140043
7.9911623
7.9911623
7.9911623
7.9140043
7.9911623
8.06832
8.222635
8.376951
8.454109
8.454109
8.454109
8.454109
8.531267
8.531267
8.608425
8.762741
8.762741
8.839899
8.917057
8.917057
8.839899
8.762741
8.762741
8.917057
8.994214
8.917057
8.917057
8.839899
8.917057
8.994214
8.994214
8.917057
8.839899
8.762741
8.839899
8.839899
8.839899
8.839899
8.839899
8.762741
8.762741
8.762741
8.762741
8.762741
8.762741
8.762741
8.762741
8.762741
8.762741
8.762741
8.762741
8.762741
8.762741
8.762741
8.685583
8.762741
8.917057
8.994214
8.994214
8.994214
9.071372
9.14853
9.302846
9.302846
9.302846
9.380004
9.457161
9.534319
9.611477
9.611477
9.534319
9.534319
9.534319
9.611477
9.611477
9.611477
9.688635
9.765793
9.765793
9.765793
9.765793
9.765793
9.688635
9.688635
9.688635
9.688635
9.611477
9.534319
9.457161
9.457161
9.457161
9.380004
9.302846
9.071372
8.917057
8.839899
8.762741
8.685583
8.608425
8.531267
8.454109
8.376951
8.299793
8.145477
8.06832
7.9140043
7.8368464
7.7596884
7.682531
7.605373
7.605373
7.605373
7.682531
7.682531
7.605373
7.5282154
7.4510574
7.5282154
7.605373
7.605373
7.5282154
7.5282154
7.605373
7.682531
7.7596884
7.7596884
7.8368464
7.9140043
7.9911623
7.9911623
8.06832
8.06832
8.06832
8.06832
8.145477
8.145477
8.222635
8.376951
8.454109
8.454109
8.531267
8.531267
8.531267
8.531267
8.454109
8.454109
8.376951
8.376951
8.454109
8.454109
8.454109
8.531267
8.531267
8.531267
8.454109
8.454109
8.376951
8.376951
8.299793
8.299793
8.299793
8.376951
8.376951
8.299793
8.222635
8.299793
8.299793
8.222635
8.145477
8.06832
8.06832
8.06832
8.06832
8.06832
8.145477
8.145477
8.06832
7.9911623
7.9911623
7.9911623
8.06832
8.145477
8.145477
8.145477
8.145477
8.145477
8.06832
7.9911623
7.9911623
7.9911623
7.9911623
8.06832
8.06832
7.9911623
7.9911623
7.9911623
7.9911623
7.9140043
7.8368464
7.8368464
7.8368464
7.8368464
7.8368464
7.7596884
7.7596884
7.7596884
7.7596884
7.7596884
7.682531
7.682531
7.605373
7.605373
7.5282154
7.4510574
7.4510574
7.4510574
7.3738995
7.2967415
7.1424255
7.1424255
7.2195835
7.2195835
7.2195835
7.0652676
6.98811
6.910952
6.8337946
6.7566366
6.6794786
6.6023207
6.6023207
6.6023207
6.5251627
6.370847
6.139374
6.062216
5.9079
5.8307424
5.7535844
5.6764264
5.5992684
5.522111
5.444953
5.367795
5.290637
5.213479
5.0591636
4.9820056
4.9048476
4.82769
4.750532
4.673374
4.596216
4.4419007
4.3647428
4.3647428
4.287585
4.1332693
4.0561113
3.9017956
3.824638
3.74748
3.824638
3.824638
3.824638
3.670322
3.5160065
3.4388485
3.3616908
3.284533
3.284533
3.207375
3.207375
3.207375
3.130217
3.130217
3.053059
2.9759014
2.9759014
3.207375
4.750532
6.448005
5.985058
3.74748
2.050007
1.9728491
2.7444277
3.130217
2.8987436
2.5129542
2.4357963
2.6672697
2.8215857
2.7444277
2.590112
2.5129542
2.3586385
2.2043228
2.050007
2.050007
2.2043228
2.2814806
2.3586385
2.4357963
2.4357963
2.3586385
2.2043228
2.050007
1.9728491
1.9728491
2.050007
2.1271648
2.2814806
2.3586385
2.3586385
2.3586385
2.2043228
2.050007
1.9728491
1.8185334
1.8185334
1.8956914
1.9728491
1.9728491
1.9728491
1.8956914
1.8185334
1.6642177
1.432744
1.2784286
1.2012708
1.2012708
1.2012708
1.2012708
1.1241128
1.0469549
0.96979713
0.8154814
0.6611657
0.50685024
0.42969227
0.3525343
0.27537632
0.27537632
0.27537632
0.27537632
0.27537632
0.19821835
0.043902874
-0.110413074
-0.26472855
-0.26472855
-0.18757057
-0.18757057
-0.110413074
-0.110413074
-0.0332551
-0.110413074
-0.26472855
-0.34188652
-0.4190445
-0.4190445
-0.4190445
-0.4190445
-0.4190445
-0.34188652
-0.34188652
-0.34188652
-0.496202
-0.65051794
-0.7276759
-0.8048339
-0.8048339
-0.8048339
-0.8048339
-0.8048339
-0.7276759
-0.7276759
-0.8048339
-0.95914936
-1.1906228
-1.3449388
-1.4220967
-1.3449388
-1.2677808
-1.2677808
-1.3449388
-1.4992547
-1.7307281
-1.8850436
-2.0393596
-2.1165175
-2.1165175
-2.1165175
-2.1165175
-2.1936755
-2.270833
-2.347991
-2.502307
-2.579464
-2.73378
-2.810938
-2.9652534
-3.0424113
-2.9652534
-2.8880959
-2.8880959
-2.9652534
-3.1195693
-3.2738853
-3.3510427
-3.3510427
-3.2738853
-3.3510427
-3.3510427
-3.3510427
-3.3510427
-3.3510427
-3.4282007
-3.4282007
-3.5053587
-3.5825167
-3.6596746
-3.6596746
-3.6596746
-3.5825167
-3.5825167
-3.6596746
-3.6596746
-3.7368326
-3.7368326
-3.7368326
-3.5053587
-3.0424113
-2.425149
-1.9622016
-1.8078861
-1.8850436
-2.270833
-2.8880959
-3.4282007
-3.8139906
-4.0454636
-4.1226215
-4.1226215
-4.1997795
-4.0454636
-3.8139906
-3.5825167
-3.3510427
-3.2738853
-3.2738853
-3.3510427
-3.5053587
-3.6596746
-3.7368326
-3.8139906
-3.9683065
-4.0454636
-4.0454636
-3.9683065
-3.9683065
-3.8911486
-3.8139906
-3.7368326
-3.6596746
-3.5825167
-3.5053587
-3.5053587
-3.5053587
-3.5825167
-3.5825167
-3.6596746
-3.6596746
-3.6596746
-3.5825167
-3.5053587
-3.4282007
-3.3510427
-3.2738853
-3.2738853
-3.2738853
-3.2738853
-3.2738853
-3.2738853
-3.3510427
-3.3510427
-3.4282007
-3.4282007
-3.3510427
-3.2738853
-3.2738853
-3.3510427
-3.4282007
-3.5053587
-3.5053587
-3.5053587
-3.5053587
-3.5053587
-3.4282007
-3.3510427
-3.3510427
-3.4282007
-3.4282007
-3.4282007
-3.3510427
-3.3510427
-3.3510427
-3.3510427
-3.2738853
-3.1967273
-3.1195693
-3.1195693
-3.1195693
-2.9652534
-2.8880959
-2.810938
-2.73378
-2.579464
-2.502307
-2.502307
-2.502307
-2.502307
-2.579464
-2.579464
-2.502307
-2.502307
-2.579464
-2.8880959
-3.2738853
-3.5825167
-3.5825167
-3.3510427
-3.1195693
-2.8880959
-2.73378
-2.502307
-2.347991
-2.270833
-2.1165175
-1.9622016
-1.8078861
-1.7307281
-1.7307281
-1.6535702
-1.5764122
-1.5764122
-1.4992547
-1.4220967
-1.1906228
-0.95914936
-0.8819914
-0.8819914
-0.8819914
-0.8819914
-0.8048339
-0.7276759
-0.7276759
-0.65051794
-0.7276759
-0.7276759
-0.7276759
-0.65051794
-0.65051794
-0.7276759
-0.8048339
-0.95914936
-1.0363073
-1.0363073
-1.1134653
-1.1134653
-1.1134653
-1.1134653
-1.1134653
-1.1906228
-1.2677808
-1.2677808
-1.2677808
-1.3449388
-1.4220967
-1.4220967
-1.3449388
-1.3449388
-1.2677808
-1.2677808
-1.2677808
-1.3449388
-1.3449388
-1.3449388
-1.2677808
-1.1906228
-1.1906228
-1.1134653
-0.95914936
-0.8819914
-0.8048339
-0.7276759
-0.7276759
-0.7276759
-0.7276759
-0.57335997
-0.4190445
-0.34188652
-0.34188652
-0.34188652
-0.4190445
-0.34188652
-0.26472855
-0.34188652
-0.4190445
-0.4190445
-0.4190445
-0.496202
-0.65051794
-0.7276759
-0.65051794
-0.57335997
-0.57335997
-0.7276759
-0.8819914
-0.8819914
-0.95914936
-1.0363073
-1.1906228
-1.1906228
-1.1906228
-1.2677808
-1.4220967
-1.5764122
-1.5764122
-1.4992547
-1.5764122
-1.6535702
-1.7307281
-1.7307281
-1.7307281
-1.7307281
-1.7307281
-1.7307281
-1.7307281
-1.7307281
-1.7307281
-1.6535702
-1.6535702
-1.5764122
-1.5764122
-1.4992547
-1.4992547
-1.3449388
-1.2677808
-1.2677808
-1.2677808
-1.1906228
-1.1134653
-0.95914936
-0.95914936
-0.95914936
-0.95914936
-0.95914936
-0.8819914
-0.8048339
-0.8048339
-0.7276759
-0.7276759
-0.65051794
-0.57335997
-0.496202
-0.496202
-0.496202
-0.496202
-0.57335997
-0.57335997
-0.496202
-0.496202
-0.57335997
-0.57335997
-0.57335997
-0.496202
-0.4190445
-0.4190445
-0.496202
-0.57335997
-0.57335997
-0.57335997
-0.65051794
-0.65051794
-0.65051794
-0.65051794
-0.65051794
-0.65051794
-0.65051794
-0.57335997
-0.57335997
-0.57335997
-0.65051794
-0.65051794
-0.57335997
-0.57335997
-0.65051794
-0.57335997
-0.4190445
-0.34188652
-0.4190445
-0.496202
-0.4190445
-0.4190445
-0.34188652
-0.34188652
-0.34188652
-0.34188652
-0.34188652
-0.26472855
-0.26472855
-0.4190445
-0.4190445
-0.34188652
-0.34188652
-0.26472855
-0.26472855
-0.34188652
-0.34188652
-0.4190445
-0.4190445
-0.34188652
-0.26472855
-0.26472855
-0.26472855
-0.26472855
-0.34188652
-0.34188652
-0.4190445
-0.4190445
-0.34188652
-0.26472855
-0.18757057
-0.26472855
-0.26472855
-0.18757057
-0.18757057
-0.18757057
-0.26472855
-0.26472855
-0.34188652
-0.34188652
-0.34188652
-0.34188652
-0.26472855
-0.26472855
-0.26472855
-0.26472855
-0.26472855
-0.26472855
-0.26472855
-0.26472855
-0.34188652
-0.34188652
-0.34188652
-0.34188652
-0.34188652
-0.4190445
-0.57335997
-0.57335997
-0.57335997
-0.57335997
-0.496202
-0.496202
-0.496202
-0.4190445
-0.4190445
-0.4190445
-0.496202
-0.496202
-0.496202
-0.4190445
-0.34188652
-0.26472855
-0.26472855
-0.18757057
-0.18757057
-0.18757057
-0.110413074
-0.0332551
0.043902874
0.12106085
0.12106085
0.12106085
0.12106085
0.19821835
0.3525343
0.42969227
0.50685024
0.42969227
0.42969227
0.42969227
0.42969227
0.42969227
0.42969227
0.42969227
0.42969227
0.42969227
0.42969227
0.3525343
0.27537632
0.19821835
0.27537632
0.27537632
0.19821835
0.12106085
0.043902874
0.043902874
0.043902874
-0.0332551
-0.110413074
-0.110413074
-0.110413074
-0.110413074
-0.110413074
-0.18757057
-0.18757057
-0.110413074
-0.110413074
-0.18757057
-0.26472855
-0.34188652
-0.34188652
-0.26472855
-0.110413074
-0.0332551
-0.0332551
-0.0332551
-0.0332551
-0.0332551
-0.0332551
0.043902874
0.12106085
0.19821835
0.12106085
0.12106085
0.12106085
0.19821835
0.27537632
0.27537632
0.27537632
0.27537632
0.27537632
0.27537632
0.27537632
0.27537632
0.3525343
0.42969227
0.50685024
0.58400774
0.58400774
0.50685024
0.42969227
0.3525343
0.42969227
0.3525343
0.73832345
2.050007
2.8987436
2.2043228
0.6611657
-0.18757057
-0.0332551
0.50685024
0.58400774
0.3525343
0.19821835
0.19821835
0.3525343
0.42969227
0.27537632
0.19821835
0.12106085
0.12106085
0.19821835
0.12106085
0.043902874
0.12106085
0.27537632
0.27537632
0.19821835
0.043902874
0.043902874
0.12106085
0.19821835
0.19821835
0.19821835
0.19821835
0.3525343
0.50685024
0.50685024
0.42969227
0.27537632
0.27537632
0.3525343
0.42969227
0.42969227
0.42969227
0.50685024
0.58400774
0.58400774
0.58400774
0.58400774
0.58400774
0.6611657
0.6611657
0.6611657
0.6611657
0.73832345
0.8154814
0.8154814
0.89263916
0.89263916
0.89263916
0.89263916
0.89263916
0.89263916
0.96979713
0.96979713
1.0469549
1.0469549
1.0469549
1.0469549
1.1241128
1.2784286
1.3555865
1.3555865
1.2012708
1.2012708
1.2012708
1.2784286
1.3555865
1.3555865
1.3555865
1.3555865
1.432744
1.509902
1.509902
1.5870597
1.6642177
1.8185334
1.8185334
1.8185334
1.7413754
1.6642177
1.5870597
1.5870597
1.509902
1.509902
1.509902
1.509902
1.509902
1.5870597
1.6642177
1.5870597
1.509902
1.432744
1.3555865
1.3555865
1.3555865
1.3555865
1.3555865
1.3555865
1.3555865
1.3555865
1.3555865
1.2784286
1.2784286
1.2784286
1.2784286
1.2784286
1.2784286
1.2784286
1.3555865
1.3555865
1.3555865
1.2784286
1.2784286
1.1241128
1.0469549
1.0469549
0.96979713
0.96979713
0.96979713
1.0469549
1.1241128
1.2012708
1.2012708
1.1241128
1.0469549
1.0469549
1.0469549
0.89263916
0.8154814
0.8154814
0.96979713
1.0469549
1.1241128
1.1241128
1.1241128
1.1241128
1.1241128
1.1241128
1.0469549
1.0469549
0.96979713
0.89263916
0.89263916
0.89263916
0.8154814
0.8154814
0.73832345
0.6611657
0.73832345
0.8154814
0.8154814
0.73832345
0.6611657
0.58400774
0.58400774
0.58400774
0.58400774
0.58400774
0.58400774
0.6611657
0.58400774
0.58400774
0.6611657
0.58400774
0.58400774
0.58400774
0.58400774
0.58400774
0.58400774
0.50685024
0.50685024
0.50685024
0.58400774
0.58400774
0.58400774
0.50685024
0.50685024
0.50685024
0.50685024
0.58400774
0.6611657
0.6611657
0.58400774
0.50685024
0.42969227
0.50685024
0.58400774
0.6611657
0.50685024
0.42969227
0.3525343
0.42969227
0.42969227
0.42969227
0.42969227
0.3525343
0.3525343
0.3525343
0.27537632
0.27537632
0.27537632
0.19821835
0.19821835
0.12106085
0.043902874
-0.0332551
-0.0332551
-0.0332551
-0.0332551
-0.110413074
-0.110413074
-0.110413074
-0.110413074
-0.18757057
-0.18757057
-0.26472855
-0.34188652
-0.4190445
-0.4190445
-0.4190445
-0.496202
-0.57335997
-0.496202
-0.496202
-0.57335997
-0.65051794
-0.65051794
-0.65051794
-0.57335997
-0.57335997
-0.57335997
-0.65051794
-0.65051794
-0.7276759
-0.7276759
-0.7276759
-0.7276759
-0.7276759
-0.7276759
-0.8048339
-0.8048339
-0.8048339
-0.8048339
-0.8048339
-0.8048339
-0.8048339
-0.8819914
-0.95914936
-0.95914936
-0.8819914
-0.8819914
-0.8819914
-0.8819914
-0.8819914
-0.95914936
-0.95914936
-1.0363073
-0.95914936
-1.0363073
-1.0363073
-1.0363073
-1.0363073
-1.0363073
-1.1134653
-1.1906228
-1.2677808
-1.2677808
-1.2677808
-1.3449388
-1.3449388
-1.3449388
-1.3449388
-1.3449388
-1.2677808
-1.3449388
-1.4220967
-1.4992547
-1.5764122
-1.4992547
-1.4992547
-1.4220967
-1.4220967
-1.4992547
-1.4992547
-1.5764122
-1.5764122
-1.5764122
-1.5764122
-1.4992547
-1.4992547
-1.4992547
-1.4992547
-1.5764122
-1.5764122
-1.5764122
-1.4992547
-1.5764122
-1.5764122
-1.6535702
-1.6535702
-1.6535702
-1.6535702
-1.7307281
-1.6535702
-1.6535702
-1.5764122
-1.5764122
-1.5764122
-1.5764122
-1.6535702
-1.7307281
-1.8078861
-1.8078861
-1.7307281
-1.6535702
-1.6535702
-1.8078861
-1.8078861
-1.7307281
-1.7307281
-1.7307281
-1.8078861
-1.8078861
-1.8078861
-1.7307281
-1.7307281
-1.7307281
-1.8078861
-1.8078861
-1.8850436
-1.8078861
-1.8078861
-1.8078861
-1.8078861
-1.8850436
-1.8850436
-1.8078861
-1.7307281
-1.7307281
-1.7307281
-1.8078861
-1.8850436
-1.8850436
-1.8078861
-1.8078861
-1.8078861
-1.8078861
-1.8850436
-1.8850436
-1.8078861
-1.7307281
-1.7307281
-1.7307281
-1.8078861
-1.8078861
-1.8078861
-1.7307281
-1.6535702
-1.6535702
-1.7307281
-1.8078861
-1.8078861
-1.8078861
-1.8078861
-1.8078861
-1.8078861
-1.8078861
-1.8078861
-1.8850436
-1.9622016
-1.8850436
-1.8078861
-1.7307281
-1.8078861
-1.8850436
-1.9622016
-1.9622016
-1.8850436
-1.8850436
-1.8850436
-1.8850436
-1.8850436
-1.8850436
-1.8850436
-1.9622016
-1.9622016
-2.0393596
-2.0393596
-2.0393596
-1.9622016
-1.9622016
-2.0393596
-2.0393596
-2.1165175
-2.1165175
-2.0393596
-2.0393596
-2.0393596
-2.0393596
-2.0393596
-2.0393596
-2.0393596
-2.0393596
-2.0393596
-2.0393596
-2.0393596
-2.0393596
-2.0393596
-2.1165175
-2.1936755
-2.1165175
-2.1165175
-2.1936755
-2.270833
-2.270833
-2.270833
-2.1936755
-2.1936755
-2.270833
-2.1936755
-2.1936755
-2.1936755
-2.1936755
-2.1936755
-2.1936755
-2.1936755
-2.1936755
-2.270833
-2.270833
-2.270833
-2.270833
-2.270833
-2.270833
-2.347991
-2.347991
-2.347991
-2.347991
-2.347991
-2.425149
-2.347991
-2.347991
-2.270833
-2.270833
-2.347991
-2.425149
-2.502307
-2.425149
-2.425149
-2.502307
-2.579464
-2.579464
-2.579464
-2.656622
-2.656622
-2.656622
-2.579464
-2.579464
-2.502307
-2.502307
-2.502307
-2.502307
-2.502307
-2.502307
-2.502307
-2.579464
-2.656622
-2.656622
-2.656622
-2.656622
-2.656622
-2.656622
-2.656622
-2.656622
-2.73378
-2.73378
-2.656622
-2.579464
-2.579464
-2.579464
-2.579464
-2.579464
-2.579464
-2.579464
-2.579464
-2.579464
-2.656622
-2.656622
-2.656622
-2.579464
-2.579464
-2.579464
-2.579464
-2.502307
-2.425149
-2.425149
-2.425149
-2.502307
-2.502307
-2.502307
-2.502307
-2.425149
-2.425149
-2.425149
-2.347991
-2.347991
-2.347991
-2.425149
-2.347991
-2.270833
-2.1936755
-2.1936755
-2.270833
-2.270833
-2.270833
-2.1936755
-2.1165175
-2.1165175
-2.1936755
-2.1936755
-2.270833
-2.1936755
-2.1936755
-2.1165175
-2.0393596
-2.0393596
-2.0393596
-2.0393596
-2.0393596
-2.0393596
-2.0393596
-2.0393596
-2.0393596
-2.0393596
-2.1165175
-2.0393596
-2.0393596
-1.9622016
-2.0393596
-2.1165175
-2.1165175
-2.0393596
-2.0393596
-2.1165175
-2.1165175
-2.0393596
-2.0393596
-2.0393596
-2.0393596
-2.0393596
-2.1165175
-2.1165175
-2.1165175
-2.0393596
-2.0393596
-2.0393596
-2.1165175
-2.1165175
-2.1165175
-2.0393596
-1.9622016
-2.0393596
-2.1165175
-2.1936755
-2.1936755
-2.1165175
-2.1165175
-2.0393596
-2.0393596
-2.0393596
-2.1936755
-2.1936755
-2.1936755
-2.1936755
-2.1936755
-2.1936755
-2.1936755
-2.1936755
-2.1936755
-2.1165175
-2.0393596
-2.1165175
-2.1165175
-2.1936755
-2.1936755
-2.1165175
-2.1165175
-2.1165175
-2.1165175
-2.1165175
-2.1165175
-2.0393596
-2.0393596
-2.0393596
-2.0393596
-2.0393596
-1.9622016
-1.9622016
-1.8850436
-1.8078861
-1.8078861
-1.8850436
-1.8850436
-1.8850436
-1.8850436
-1.8850436
-1.8078861
-1.8078861
-1.7307281
-1.8078861
-1.8078861
-1.8078861
-1.7307281
-1.7307281
-1.7307281
-1.8078861
-1.8078861
-1.8078861
-1.7307281
-1.7307281
-1.7307281
-1.8078861
-1.8850436
-1.8850436
-1.8078861
-1.8078861
-1.8078861
-1.8078861
-1.7307281
-1.7307281
-1.7307281
-1.8078861
-1.8850436
-1.8078861
-1.7307281
-1.6535702
-1.5764122
-1.6535702
-1.6535702
-1.6535702
-1.6535702
-1.5764122
-1.4992547
-1.4992547
-1.4220967
-1.3449388
-1.3449388
-1.3449388
-1.3449388
-1.3449388
-1.3449388
-1.2677808
-1.2677808
-1.2677808
-1.3449388
-1.2677808
-1.2677808
-1.1906228
-1.1134653
-1.1134653
-1.1134653
-1.1134653
-1.1134653
-1.1906228
-1.1134653
-1.1134653
-1.1134653
-1.1134653
-1.1906228
-1.2677808
-1.2677808
-1.1906228
-1.1134653
-1.0363073
-1.0363073
-1.0363073
-1.0363073
-0.95914936
-0.95914936
-0.95914936
-1.0363073
-1.0363073
-0.95914936
-0.8819914
-0.95914936
-0.95914936
-0.95914936
-0.95914936
-0.8819914
-0.8819914
-0.8048339
-0.8048339
-0.8048339
-0.8048339
-0.7276759
-0.7276759
-0.7276759
-0.7276759
-0.65051794
-0.65051794
-0.57335997
-0.496202
-0.4190445
-0.496202
-0.57335997
-0.57335997
-0.496202
-0.4190445
-0.4190445
-0.34188652
-0.34188652
-0.26472855
-0.26472855
-0.26472855
-0.26472855
-0.26472855
-0.26472855
-0.26472855
-0.26472855
-0.26472855
-0.26472855
-0.18757057
-0.18757057
-0.18757057
-0.26472855
-0.18757057
-0.18757057
-0.110413074
-0.110413074
-0.110413074
-0.110413074
-0.0332551
-0.0332551
0.043902874
0.043902874
0.043902874
-0.0332551
-0.0332551
-0.0332551
-0.0332551
0.043902874
0.043902874
0.043902874
0.12106085
0.12106085
0.12106085
0.12106085
0.12106085
0.19821835
0.19821835
0.27537632
0.27537632
0.27537632
0.19821835
0.19821835
0.27537632
0.3525343
0.3525343
0.3525343
0.3525343
0.27537632
0.3525343
0.42969227
0.42969227
0.42969227
0.42969227
0.42969227
0.42969227
0.3525343
0.3525343
0.3525343
0.3525343
0.42969227
0.42969227
0.3525343
0.27537632
0.27537632
0.42969227
0.50685024
0.50685024
0.3525343
0.27537632
0.27537632
0.3525343
0.42969227
0.50685024
0.42969227
0.3525343
0.42969227
0.42969227
0.50685024
0.50685024
0.50685024
0.58400774
0.50685024
0.50685024
0.50685024
0.50685024
0.58400774
0.6611657
0.6611657
0.6611657
0.6611657
0.6611657
0.6611657
0.6611657
0.58400774
0.58400774
0.6611657
0.73832345
0.73832345
0.73832345
0.8154814
0.8154814
0.8154814
0.8154814
0.8154814
0.8154814
0.89263916
0.89263916
0.89263916
0.8154814
0.8154814
0.89263916
0.96979713
0.96979713
0.96979713
0.96979713
1.0469549
1.1241128
1.1241128
1.1241128
1.0469549
1.0469549
1.0469549
1.0469549
1.0469549
1.1241128
1.2012708
1.2012708
1.2012708
1.2012708
1.1241128
1.1241128
1.1241128
1.0469549
1.0469549
1.1241128
1.1241128
1.1241128
1.2012708
1.2012708
1.2012708
1.1241128
1.0469549
1.1241128
1.1241128
1.1241128
1.1241128
1.1241128
1.1241128
1.1241128
1.2012708
1.2012708
1.2784286
1.3555865
1.509902
1.7413754
2.050007
2.2814806
2.3586385
2.2814806
2.2043228
2.1271648
1.9728491
1.7413754
1.5870597
1.432744
1.3555865
1.432744
1.432744
1.509902
1.5870597
1.8185334
1.8956914
1.8185334
1.6642177
1.5870597
1.5870597
1.6642177
1.6642177
1.6642177
1.5870597
1.5870597
1.5870597
1.509902
1.509902
1.432744
1.432744
1.432744
1.432744
1.432744
1.432744
1.509902
1.509902
1.509902
1.509902
1.432744
1.432744
1.432744
1.5870597
1.6642177
1.7413754
1.8185334
1.8185334
1.8185334
1.8185334
1.7413754
1.6642177
1.6642177
1.7413754
1.8185334
1.8956914
1.8956914
1.9728491
2.050007
2.050007
2.050007
1.9728491
1.8956914
1.9728491
1.9728491
2.050007
2.050007
2.1271648
2.2043228
2.1271648
2.050007
1.9728491
1.8185334
1.7413754
1.8185334
1.8956914
1.8956914
1.8185334
1.8185334
1.8956914
1.8956914
1.8185334
1.7413754
1.7413754
1.8185334
1.8956914
1.9728491
1.9728491
1.8185334
1.8185334
1.8956914
1.8956914
1.8956914
1.8956914
1.8185334
1.8956914
1.9728491
2.050007
1.9728491
1.9728491
2.050007
2.1271648
2.1271648
2.2043228
2.2814806
2.2814806
2.3586385
2.3586385
2.4357963
2.5129542
2.5129542
2.4357963
2.5129542
2.5129542
2.590112
2.6672697
2.6672697
2.7444277
2.8215857
2.8215857
2.8987436
2.8215857
2.7444277
2.7444277
2.8215857
2.8987436
2.8987436
2.9759014
2.9759014
2.9759014
2.9759014
2.9759014
2.9759014
3.053059
3.207375
3.284533
3.284533
3.284533
3.3616908
3.4388485
3.4388485
3.3616908
3.3616908
3.284533
3.3616908
3.3616908
3.4388485
3.4388485
3.5160065
3.5160065
3.5931642
3.5931642
3.5931642
3.5931642
3.5931642
3.5931642
3.5931642
3.5931642
3.670322
3.74748
3.74748
3.74748
3.74748
3.824638
3.824638
3.74748
3.74748
3.74748
3.824638
3.74748
3.74748
3.74748
3.824638
3.824638
3.824638
3.824638
3.824638
3.9017956
3.9789536
4.1332693
4.1332693
4.0561113
4.0561113
3.9789536
3.9789536
4.0561113
4.0561113
4.0561113
3.9789536
3.9017956
3.9017956
3.9017956
3.9789536
3.9789536
3.9017956
3.824638
3.824638
3.9017956
3.9017956
3.9017956
3.9789536
3.9789536
3.9789536
3.9789536
3.9789536
3.824638
3.74748
3.670322
3.670322
3.670322
3.74748
3.74748
3.74748
3.670322
3.670322
3.670322
3.670322
3.5931642
3.5931642
3.5931642
3.5931642
3.5931642
3.670322
3.5931642
3.4388485
3.3616908
3.4388485
3.5160065
3.5931642
3.5931642
3.5160065
3.5160065
3.5160065
3.4388485
3.4388485
3.3616908
3.3616908
3.3616908
3.3616908
3.3616908
3.4388485
3.4388485
3.4388485
3.3616908
3.3616908
3.3616908
3.284533
3.207375
3.207375
3.207375
3.284533
3.284533
3.207375
3.207375
3.207375
3.130217
3.130217
3.053059
3.053059
3.053059
3.053059
3.053059
3.053059
3.053059
3.053059
2.9759014
2.9759014
2.9759014
3.053059
3.053059
3.053059
3.130217
3.207375
3.207375
3.130217
3.053059
2.9759014
2.9759014
2.9759014
2.9759014
2.8987436
2.8987436
2.8987436
2.9759014
2.9759014
2.8987436
2.8987436
2.8987436
2.9759014
2.9759014
2.8987436
2.8987436
2.8987436
2.9759014
3.053059
2.9759014
2.8987436
2.7444277
2.7444277
2.8987436
2.8987436
2.8215857
2.7444277
2.8215857
2.8215857
2.8215857
2.8215857
2.7444277
2.7444277
2.7444277
2.7444277
2.8215857
2.8215857
2.8215857
2.7444277
2.7444277
2.6672697
2.7444277
2.7444277
2.7444277
2.6672697
2.6672697
2.6672697
2.6672697
2.7444277
2.7444277
2.7444277
2.6672697
2.6672697
2.590112
2.6672697
2.6672697
2.7444277
2.7444277
2.7444277
2.6672697
2.6672697
2.6672697
2.6672697
2.590112
2.590112
2.590112
2.590112
2.6672697
2.6672697
2.6672697
2.6672697
2.6672697
2.6672697
2.590112
2.6672697
2.590112
2.590112
2.590112
2.590112
2.590112
2.6672697
2.6672697
2.6672697
2.590112
2.590112
2.590112
2.590112
2.590112
2.5129542
2.5129542
2.5129542
2.4357963
2.3586385
2.3586385
2.3586385
2.3586385
2.4357963
2.4357963
2.3586385
2.3586385
2.4357963
2.4357963
2.3586385
2.2814806
2.2043228
2.2043228
2.2043228
2.2814806
2.2814806
2.2814806
2.2814806
2.2814806
2.2814806
2.2814806
2.2814806
2.2814806
2.2814806
2.2814806
2.2814806
2.2814806
2.2814806
2.2814806
2.2043228
2.2043228
2.2043228
2.2043228
2.2043228
2.2814806
2.2043228
2.1271648
2.050007
2.1271648
2.1271648
2.1271648
2.2043228
2.2043228
2.1271648
2.1271648
2.1271648
2.1271648
2.1271648
2.050007
2.1271648
2.2043228
2.1271648
2.050007
1.9728491
1.8956914
1.8956914
1.9728491
2.050007
2.050007
2.050007
1.9728491
1.8956914
1.8956914
1.9728491
2.050007
1.9728491
1.9728491
1.8956914
1.9728491
1.8956914
1.8185334
1.8185334
1.8185334
1.8956914
1.8185334
1.8185334
1.8956914
1.9728491
1.9728491
1.8956914
1.8185334
1.8185334
1.8185334
1.7413754
1.7413754
1.7413754
1.7413754
1.7413754
1.7413754
1.7413754
1.7413754
1.7413754
1.7413754
1.7413754
1.7413754
1.8185334
1.8185334
1.8185334
1.8185334
1.7413754
1.7413754
1.7413754
1.7413754
1.7413754
1.6642177
1.509902
1.509902
1.509902
1.5870597
1.5870597
1.6642177
1.6642177
1.7413754
1.8185334
1.7413754
1.6642177
1.6642177
1.8185334
1.8956914
1.8956914
1.7413754
1.6642177
1.5870597
1.5870597
1.5870597
1.5870597
1.5870597
1.509902
1.5870597
1.5870597
1.6642177
1.6642177
1.5870597
1.5870597
1.6642177
1.5870597
1.5870597
1.509902
1.432744
1.509902
1.509902
1.509902
1.432744
1.432744
1.432744
1.432744
1.509902
1.509902
1.432744
1.432744
1.432744
1.432744
1.432744
1.432744
1.432744
1.509902
1.509902
1.509902
1.432744
1.3555865
1.432744
1.5870597
1.6642177
1.5870597
1.509902
1.432744
1.3555865
1.3555865
1.432744
1.509902
1.509902
1.509902
1.509902
1.509902
1.432744
1.3555865
1.3555865
1.3555865
1.3555865
1.3555865
1.3555865
1.2784286
1.2784286
1.2784286
1.3555865
1.3555865
1.3555865
1.2784286
1.2784286
1.2784286
1.2784286
1.2012708
1.2784286
1.2784286
1.2784286
1.2012708
1.1241128
1.2012708
1.2784286
1.2784286
1.2784286
1.2012708
1.1241128
1.1241128
1.1241128
1.1241128
1.1241128
1.1241128
1.0469549
1.0469549
1.0469549
1.1241128
1.2012708
1.2012708
1.1241128
1.1241128
1.1241128
1.2012708
1.2012708
1.2012708
1.2012708
1.1241128
1.1241128
1.1241128
1.2012708
1.2012708
1.2012708
1.2012708
1.2012708
1.1241128
1.1241128
1.0469549
1.1241128
1.1241128
1.1241128
1.1241128
1.0469549
1.0469549
1.0469549
1.1241128
1.2012708
1.2012708
1.2012708
1.1241128
1.0469549
1.0469549
1.0469549
1.1241128
1.2012708
1.1241128
1.0469549
1.0469549
0.96979713
0.96979713
1.0469549
1.1241128
1.1241128
1.1241128
1.1241128
1.0469549
1.1241128
1.2012708
1.2012708
1.2012708
1.2012708
1.2012708
1.2012708
1.2012708
1.2012708
1.1241128
1.1241128
1.1241128
1.1241128
1.2012708
1.2012708
1.1241128
1.0469549
1.0469549
1.1241128
1.2012708
1.2012708
1.2012708
1.2012708
1.2012708
1.2012708
1.2012708
1.2012708
1.1241128
1.1241128
1.1241128
1.1241128
1.1241128
1.1241128
1.1241128
1.1241128
1.2012708
1.2784286
1.2784286
1.2012708
1.1241128
1.1241128
1.1241128
1.1241128
1.1241128
1.2012708
1.2784286
1.2784286
1.2784286
1.2012708
1.1241128
1.2012708
1.2784286
1.2784286
1.2012708
1.2012708
1.2012708
1.2012708
1.2784286
1.2784286
1.2784286
1.2784286
1.2784286
1.2784286
1.2784286
1.2784286
1.2012708
1.2012708
1.2012708
1.2784286
1.2784286
1.2784286
1.2012708
1.2012708
1.2012708
1.2784286
1.3555865
1.3555865
1.3555865
1.3555865
1.3555865
1.2784286
1.2784286
1.3555865
1.509902
1.432744
1.2784286
1.2012708
1.2012708
1.2784286
1.2784286
1.2784286
1.2784286
1.2784286
1.3555865
1.3555865
1.3555865
1.3555865
1.432744
1.432744
1.432744
1.432744
1.432744
1.3555865
1.3555865
1.3555865
1.432744
1.432744
1.432744
1.3555865
1.432744
1.432744
1.432744
1.509902
1.509902
1.509902
1.509902
1.432744
1.432744
1.432744
1.432744
1.3555865
1.432744
1.432744
1.432744
1.432744
1.3555865
1.432744
1.432744
1.3555865
1.3555865
1.432744
1.509902
1.5870597
1.5870597
1.509902
1.432744
1.509902
1.5870597
1.509902
1.509902
1.432744
1.509902
1.509902
1.509902
1.509902
1.509902
1.5870597
1.5870597
1.5870597
1.5870597
1.5870597
1.509902
1.5870597
1.5870597
1.7413754
1.7413754
1.7413754
1.6642177
1.509902
1.509902
1.5870597
1.5870597
1.6642177
1.6642177
1.5870597
1.5870597
1.5870597
1.509902
1.509902
1.509902
1.5870597
1.6642177
1.7413754
1.7413754
1.6642177
1.6642177
1.6642177
1.6642177
1.6642177
1.7413754
1.7413754
1.7413754
1.6642177
1.6642177
1.7413754
1.7413754
1.6642177
1.6642177
1.6642177
1.7413754
1.7413754
1.7413754
1.6642177
1.6642177
1.6642177
1.7413754
1.8185334
1.8185334
1.8185334
1.8185334
1.7413754
1.7413754
1.7413754
1.7413754
1.7413754
1.7413754
1.8185334
1.8185334
1.8185334
1.8185334
1.8185334
1.8185334
1.8185334
1.8956914
1.8956914
1.8956914
1.8956914
1.8956914
1.8956914
1.8956914
1.9728491
1.9728491
1.8956914
1.8185334
1.8185334
1.8956914
1.9728491
1.8956914
1.8956914
1.8956914
1.8956914
1.8956914
1.8956914
1.8956914
1.8956914
1.9728491
1.9728491
2.050007
1.9728491
1.9728491
2.050007
2.050007
2.1271648
2.050007
2.050007
2.050007
2.050007
2.1271648
2.2043228
2.2043228
2.1271648
2.1271648
2.2043228
2.2043228
2.1271648
2.050007
2.1271648
2.1271648
2.1271648
2.1271648
2.1271648
2.2043228
2.2043228
2.2043228
2.1271648
2.1271648
2.1271648
2.1271648
2.1271648
2.1271648
2.1271648
2.1271648
2.1271648
2.1271648
2.1271648
2.2043228
2.2814806
2.2814806
2.2814806
2.2814806
2.2043228
2.2043228
2.2814806
2.2814806
2.2814806
2.2814806
2.2814806
2.2814806
2.3586385
2.4357963
2.4357963
2.4357963
2.3586385
2.3586385
2.3586385
2.4357963
2.4357963
2.3586385
2.3586385
2.3586385
2.4357963
2.4357963
2.4357963
2.4357963
2.4357963
2.4357963
2.5129542
2.5129542
2.5129542
2.5129542
2.590112
2.5129542
2.5129542
2.4357963
2.4357963
2.4357963
2.4357963
2.4357963
2.4357963
2.4357963
2.5129542
2.5129542
2.590112
2.590112
2.5129542
2.590112
2.590112
2.6672697
2.6672697
2.6672697
2.6672697
2.6672697
2.6672697
2.6672697
2.6672697
2.6672697
2.6672697
2.6672697
2.6672697
2.6672697
2.6672697
2.590112
2.590112
2.590112
2.6672697
2.6672697
2.6672697
2.590112
2.5129542
2.590112
2.6672697
2.6672697
2.6672697
2.590112
2.590112
2.590112
2.6672697
2.6672697
2.590112
2.5129542
2.4357963
2.590112
2.6672697
2.7444277
2.7444277
2.6672697
2.6672697
2.6672697
2.7444277
2.7444277
2.7444277
2.6672697
2.6672697
2.6672697
2.7444277
2.7444277
2.6672697
2.6672697
2.7444277
2.7444277
2.8215857
2.8215857
2.7444277
2.7444277
2.6672697
2.7444277
2.8215857
2.8215857
2.8215857
2.7444277
2.7444277
2.7444277
2.8215857
2.8987436
2.8987436
2.8215857
2.6672697
2.6672697
2.6672697
2.7444277
2.8215857
2.8987436
2.8987436
2.8215857
2.8215857
2.7444277
2.8215857
2.8215857
2.8987436
2.8987436
2.8987436
2.8987436
2.8215857
2.8215857
2.7444277
2.7444277
2.7444277
2.7444277
2.8215857
2.8215857
2.8987436
2.8987436
2.8215857
2.8987436
2.8987436
2.8987436
2.8987436
2.8215857
2.8215857
2.8987436
2.9759014
2.8987436
2.8987436
2.8215857
2.8987436
2.8987436
2.8987436
2.8215857
2.8215857
2.8215857
2.8215857
2.8987436
2.8987436
2.8215857
2.8215857
2.8215857
2.8987436
2.9759014
2.9759014
2.8987436
2.8987436
2.8215857
2.8987436
2.8987436
2.8987436
2.8215857
2.8215857
2.8987436
2.8987436
2.8987436
2.9759014
2.9759014
2.8987436
2.8987436
2.8215857
2.8987436
2.8987436
2.8987436
2.8215857
2.7444277
2.8215857
2.8987436
2.8987436
2.9759014
2.9759014
3.053059
2.9759014
2.8987436
2.8987436
2.8987436
2.8987436
2.8987436
2.8987436
2.8987436
2.8987436
2.8987436
2.9759014
2.9759014
2.8987436
2.8215857
2.8215857
2.8987436
2.8987436
2.8987436
2.8987436
2.8987436
2.8987436
2.8987436
2.8987436
2.8987436
2.8987436
2.8987436
2.8987436
2.8987436
2.8987436
2.8987436
2.9759014
2.9759014
3.053059
2.9759014
2.8987436
2.8987436
2.8987436
2.8987436
2.9759014
2.8987436
2.8987436
2.8987436
2.9759014
2.9759014
2.9759014
2.9759014
2.9759014
2.9759014
2.9759014
2.9759014
2.9759014
2.9759014
3.053059
2.9759014
2.9759014
2.8987436
2.9759014
2.9759014
3.053059
3.053059
2.9759014
2.8987436
2.8987436
2.9759014
3.053059
2.9759014
2.9759014
3.053059
3.130217
3.053059
2.9759014
2.8987436
2.8987436
2.8987436
2.9759014
2.9759014
2.8987436
2.8987436
2.8987436
2.9759014
2.9759014
2.8987436
2.8215857
2.8215857
2.8987436
2.8987436
2.8215857
2.8987436
2.9759014
2.9759014
2.9759014
2.9759014
2.9759014
2.9759014
2.8987436
2.8987436
2.9759014
2.9759014
2.9759014
2.8987436
2.8215857
2.8215857
2.9759014
3.053059
2.9759014
2.8987436
2.8987436
2.8987436
2.8987436
2.8987436
2.8215857
2.8215857
2.8215857
2.8215857
2.8215857
2.8987436
2.8987436
2.8987436
2.8987436
2.9759014
2.9759014
2.9759014
2.9759014
2.9759014
2.9759014
2.9759014
2.8987436
2.8215857
2.8215857
2.8215857
2.8987436
2.9759014
2.9759014
2.9759014
2.9759014
2.9759014
2.9759014
3.053059
2.9759014
2.8987436
2.8987436
2.9759014
2.9759014
2.9759014
2.9759014
2.8987436
2.8215857
2.8215857
2.9759014
3.053059
3.053059
2.9759014
2.9759014
2.9759014
2.8987436
2.8215857
2.8215857
2.8987436
2.9759014
3.053059
2.9759014
2.8987436
2.8215857
2.8987436
3.053059
3.053059
3.053059
2.9759014
2.9759014
2.9759014
3.053059
3.130217
3.130217
3.053059
3.053059
3.053059
3.053059
2.9759014
2.9759014
2.9759014
2.9759014
2.9759014
2.9759014
2.9759014
2.9759014
2.8987436
2.9759014
2.9759014
2.9759014
2.9759014
2.9759014
3.053059
3.130217
3.130217
3.053059
2.9759014
2.8987436
2.8987436
2.9759014
3.053059
3.053059
3.130217
3.053059
2.8987436
2.8987436
2.9759014
3.130217
3.130217
3.053059
2.9759014
2.9759014
3.053059
3.130217
3.207375
3.130217
3.130217
3.053059
3.130217
3.130217
3.053059
3.053059
3.053059
3.130217
3.130217
3.130217
3.053059
3.053059
3.130217
3.207375
3.207375
3.130217
3.130217
3.130217
3.130217
3.130217
3.130217
3.053059
3.130217
3.207375
3.207375
3.130217
3.130217
3.207375
3.207375
3.284533
3.284533
3.284533
3.284533
3.207375
3.207375
3.207375
3.207375
3.207375
3.130217
3.130217
3.130217
3.207375
3.207375
3.207375
3.207375
3.284533
3.3616908
3.284533
3.284533
3.284533
3.3616908
3.3616908
3.3616908
3.3616908
3.3616908
3.284533
3.207375
3.207375
3.207375
3.284533
3.284533
3.207375
3.207375
3.207375
3.207375
3.207375
3.284533
3.284533
3.3616908
3.284533
3.284533
3.284533
3.284533
3.3616908
3.3616908
3.284533
3.284533
3.284533
3.3616908
3.3616908
3.3616908
3.3616908
3.3616908
3.3616908
3.3616908
3.3616908
3.3616908
3.3616908
3.4388485
3.4388485
3.5160065
3.4388485
3.3616908
3.3616908
3.4388485
3.4388485
3.4388485
3.3616908
3.3616908
3.4388485
3.4388485
3.3616908
3.3616908
3.3616908
3.3616908
3.3616908
3.4388485
3.4388485
3.4388485
3.5160065
3.5160065
3.4388485
3.4388485
3.3616908
3.4388485
3.5160065
3.5931642
3.5931642
3.5931642
3.5160065
3.5160065
3.5160065
3.5931642
3.5931642
3.5931642
3.5931642
3.670322
3.670322
3.5931642
3.5160065
3.5160065
3.5160065
3.5160065
3.5160065
3.5160065
3.5931642
3.74748
3.74748
3.670322
3.5160065
3.5160065
3.670322
3.670322
3.670322
3.5931642
3.5931642
3.670322
3.824638
3.824638
3.74748
3.670322
3.5931642
3.670322
3.74748
3.824638
3.824638
3.74748
3.670322
3.670322
3.74748
3.74748
3.74748
3.670322
3.670322
3.74748
3.824638
3.824638
3.824638
3.824638
3.9017956
3.824638
3.74748
3.74748
3.824638
3.9017956
3.9017956
3.824638
3.824638
3.824638
3.9017956
3.9017956
3.9017956
3.9789536
3.9789536
3.9789536
3.9789536
3.9789536
3.9789536
3.9789536
3.9789536
3.9789536
3.9789536
3.9789536
3.9789536
3.9789536
3.9017956
3.9017956
3.9017956
3.9789536
4.0561113
4.0561113
4.0561113
4.0561113
3.9789536
3.9789536
3.9789536
4.1332693
4.1332693
4.1332693
4.0561113
4.0561113
4.0561113
4.0561113
4.1332693
4.1332693
4.1332693
4.2104273
4.2104273
4.2104273
4.2104273
4.1332693
4.1332693
4.2104273
4.2104273
4.2104273
4.2104273
4.2104273
4.2104273
4.1332693
4.1332693
4.2104273
4.287585
4.287585
4.287585
4.287585
4.2104273
4.2104273
4.2104273
4.2104273
4.2104273
4.1332693
4.2104273
4.287585
4.3647428
4.287585
4.2104273
4.2104273
4.287585
4.287585
4.287585
4.3647428
4.3647428
4.3647428
4.3647428
4.3647428
4.3647428
4.3647428
4.3647428
4.4419007
4.4419007
4.3647428
4.3647428
4.287585
4.3647428
4.3647428
4.4419007
4.4419007
4.4419007
4.4419007
4.4419007
4.5190587
4.596216
4.673374
4.596216
4.5190587
4.5190587
4.5190587
4.5190587
4.4419007
4.4419007
4.4419007
4.4419007
4.5190587
4.5190587
4.596216
4.596216
4.596216
4.5190587
4.5190587
4.5190587
4.5190587
4.596216
4.596216
4.673374
4.673374
4.596216
4.673374
4.673374
4.673374
4.673374
4.750532
4.82769
4.9048476
4.82769
4.750532
4.673374
4.673374
4.750532
4.82769
4.82769
4.82769
4.9048476
4.9048476
4.82769
4.750532
4.750532
4.82769
4.9048476
4.82769
4.82769
4.82769
4.9048476
4.9048476
4.9048476
4.9820056
5.0591636
4.9820056
4.9048476
4.9048476
4.9048476
4.9048476
4.9820056
4.9820056
4.9820056
4.9048476
4.9048476
4.9048476
4.9820056
4.9820056
4.9820056
4.9820056
5.0591636
5.0591636
4.9820056
4.9820056
4.9820056
5.0591636
5.0591636
5.0591636
4.9820056
4.9820056
5.0591636
5.0591636
5.1363215
5.213479
5.1363215
5.1363215
5.0591636
5.0591636
5.1363215
5.1363215
5.1363215
5.213479
5.213479
5.290637
5.290637
5.213479
5.213479
5.213479
5.213479
5.213479
5.213479
5.290637
5.290637
5.290637
5.290637
5.367795
5.290637
5.290637
5.290637
5.367795
5.367795
5.367795
5.367795
5.367795
5.290637
5.290637
5.213479
5.290637
5.290637
5.290637
5.290637
5.290637
5.290637
5.290637
5.367795
5.367795
5.367795
5.367795
5.444953
5.367795
5.367795
5.367795
5.367795
5.444953
5.522111
5.522111
5.522111
5.444953
5.444953
5.444953
5.444953
5.522111
5.444953
5.367795
5.367795
5.367795
5.444953
5.522111
5.444953
5.444953
5.367795
5.444953
5.522111
5.522111
5.522111
5.522111
5.522111
5.522111
5.5992684
5.522111
5.444953
5.367795
5.367795
5.444953
5.522111
5.522111
5.444953
5.367795
5.367795
5.522111
5.5992684
5.6764264
5.6764264
5.5992684
5.5992684
5.522111
5.522111
5.5992684
5.5992684
5.5992684
5.5992684
5.522111
5.522111
5.5992684
5.5992684
5.5992684
5.6764264
5.6764264
5.6764264
5.5992684
5.522111
5.5992684
5.6764264
5.6764264
5.6764264
5.5992684
5.522111
5.444953
5.522111
5.522111
5.522111
5.5992684
5.6764264
5.6764264
5.5992684
5.522111
5.444953
5.522111
5.522111
5.522111
5.522111
5.522111
5.5992684
5.5992684
5.5992684
5.5992684
5.5992684
5.6764264
5.6764264
5.5992684
5.522111
5.444953
5.444953
5.444953
5.444953
5.444953
5.522111
5.522111
5.522111
5.522111
5.522111
5.5992684
5.522111
5.5992684
5.5992684
5.5992684
5.5992684
5.5992684
5.5992684
5.5992684
5.5992684
5.522111
5.522111
5.522111
5.522111
5.444953
5.444953
5.444953
5.522111
5.5992684
5.5992684
5.5992684
5.522111
5.522111
5.522111
5.522111
5.444953
5.522111
5.522111
5.522111
5.522111
5.522111
5.522111
5.522111
5.522111
5.522111
5.444953
5.367795
5.367795
5.522111
5.5992684
5.6764264
5.5992684
5.444953
5.367795
5.367795
5.444953
5.522111
5.5992684
5.522111
5.522111
5.444953
5.444953
5.522111
5.522111
5.444953
5.367795
5.367795
5.367795
5.367795
5.367795
5.367795
5.367795
5.367795
5.290637
5.290637
5.290637
5.367795
5.367795
5.367795
5.367795
5.290637
5.290637
5.290637
5.290637
5.367795
5.367795
5.367795
5.444953
5.444953
5.367795
5.367795
5.367795
5.367795
5.367795
5.444953
5.444953
5.444953
5.444953
5.367795
5.367795
5.367795
5.444953
5.444953
5.367795
5.290637
5.290637
5.367795
5.367795
5.290637
5.213479
5.213479
5.290637
5.290637
5.290637
5.290637
5.213479
5.1363215
5.1363215
5.213479
5.290637
5.213479
5.1363215
5.1363215
5.213479
5.290637
5.290637
5.290637
5.290637
5.213479
5.1363215
5.1363215
5.1363215
5.213479
5.290637
5.290637
5.290637
5.213479
5.1363215
5.1363215
5.1363215
5.1363215
5.213479
5.213479
5.213479
5.213479
5.1363215
5.1363215
5.213479
5.213479
5.213479
5.1363215
5.1363215
5.1363215
5.213479
5.213479
5.1363215
5.1363215
5.0591636
5.0591636
5.0591636
5.0591636
5.1363215
5.0591636
5.0591636
4.9820056
4.9820056
5.0591636
5.0591636
4.9820056
4.9820056
4.9820056
4.9820056
4.9820056
5.0591636
5.0591636
4.9820056
4.9820056
4.9048476
4.82769
4.82769
4.82769
4.82769
4.9048476
4.9048476
4.9048476
4.9048476
4.9048476
4.9048476
4.9820056
4.9820056
4.9820056
4.9820056
4.9820056
4.9820056
4.9048476
4.9048476
4.9048476
4.9048476
4.82769
4.82769
4.82769
4.9048476
4.9820056
4.9820056
4.9820056
4.9820056
4.9820056
5.0591636
4.9820056
4.9048476
4.9048476
4.9048476
4.9820056
5.0591636
5.0591636
5.0591636
4.9820056
4.9820056
4.9820056
5.0591636
5.0591636
5.0591636
5.0591636
4.9820056
4.9048476
4.9820056
4.9820056
4.9820056
4.9820056
4.9820056
4.9820056
4.9820056
4.9820056
4.9820056
4.9820056
4.9820056
4.9048476
4.9048476
4.9048476
4.9820056
4.9820056
4.9820056
4.9048476
4.9048476
4.9820056
4.9820056
4.9820056
4.9820056
4.9820056
5.0591636
5.1363215
5.1363215
5.0591636
4.9820056
4.9820056
5.0591636
5.1363215
5.1363215
5.1363215
5.1363215
5.1363215
5.1363215
5.1363215
5.1363215
5.1363215
5.0591636
5.0591636
5.0591636
5.0591636
5.1363215
5.213479
5.213479
5.1363215
5.1363215
5.1363215
5.1363215
5.213479
5.213479
5.213479
5.290637
5.290637
5.213479
5.1363215
5.1363215
5.290637
5.444953
5.522111
5.444953
5.367795
5.367795
5.367795
5.367795
5.290637
5.213479
5.1363215
5.1363215
5.213479
5.290637
5.367795
5.367795
5.367795
5.290637
5.213479
5.213479
5.367795
5.444953
5.444953
5.367795
5.367795
5.444953
5.444953
5.444953
5.444953
5.444953
5.444953
5.444953
5.522111
5.522111
5.522111
5.522111
5.5992684
5.5992684
5.5992684
5.522111
5.522111
5.5992684
5.5992684
5.6764264
5.6764264
5.6764264
5.6764264
5.6764264
5.6764264
5.6764264
5.6764264
5.7535844
5.6764264
5.6764264
5.6764264
5.6764264
5.6764264
5.7535844
5.7535844
5.7535844
5.7535844
5.7535844
5.7535844
5.6764264
5.6764264
5.6764264
5.7535844
5.7535844
5.8307424
5.8307424
5.7535844
5.7535844
5.8307424
5.8307424
5.8307424
5.8307424
5.8307424
5.9079
5.985058
6.062216
6.062216
6.062216
6.062216
6.062216
6.062216
6.062216
6.062216
6.062216
6.062216
6.062216
6.139374
6.139374
6.139374
6.139374
6.139374
6.2165313
6.2165313
6.2165313
6.2165313
6.2936893
6.2936893
6.2165313
6.2165313
6.2165313
6.2936893
6.2936893
6.2936893
6.370847
6.370847
6.448005
6.370847
6.370847
6.2936893
6.2165313
6.2165313
6.2936893
6.2936893
6.370847
6.370847
6.370847
6.370847
6.370847
6.448005
6.5251627
6.448005
6.448005
6.448005
6.448005
6.5251627
6.5251627
6.448005
6.448005
6.5251627
6.6023207
6.6794786
6.6794786
6.6023207
6.5251627
6.5251627
6.6023207
6.6794786
6.7566366
6.6794786
6.6794786
6.6023207
6.6023207
6.6794786
6.6023207
6.6023207
6.6023207
6.6023207
6.6023207
6.6794786
6.6794786
6.6794786
6.6794786
6.7566366
6.7566366
6.6794786
6.6794786
6.7566366
6.8337946
6.8337946
6.8337946
6.7566366
6.7566366
6.8337946
6.910952
6.910952
6.910952
6.98811
6.98811
6.98811
6.910952
6.910952
6.910952
6.910952
6.8337946
6.8337946
6.910952
6.98811
7.0652676
7.1424255
7.1424255
7.1424255
7.0652676
7.0652676
7.0652676
7.1424255
7.1424255
7.1424255
7.2195835
7.2195835
7.2195835
7.2195835
7.2195835
7.2195835
7.2967415
7.3738995
7.3738995
7.3738995
7.3738995
7.3738995
7.3738995
7.3738995
7.3738995
7.3738995
7.3738995
7.3738995
7.3738995
7.3738995
7.3738995
7.4510574
7.3738995
7.3738995
7.4510574
7.4510574
7.4510574
7.4510574
7.4510574
7.4510574
7.5282154
7.5282154
7.605373
7.605373
7.605373
7.605373
7.682531
7.682531
7.682531
7.682531
7.682531
7.605373
7.5282154
7.5282154
7.605373
7.682531
7.7596884
7.7596884
7.7596884
7.682531
7.7596884
7.7596884
7.7596884
7.7596884
7.7596884
7.7596884
7.8368464
7.8368464
7.8368464
7.8368464
7.8368464
7.7596884
7.7596884
7.7596884
7.8368464
7.9140043
7.9140043
7.8368464
7.7596884
7.7596884
7.8368464
7.9140043
7.9140043
7.9140043
7.8368464
7.8368464
7.9140043
7.9140043
7.9911623
7.9911623
7.9140043
7.9140043
7.9911623
7.9911623
7.9911623
7.9911623
7.9911623
7.9911623
7.9911623
7.9911623
7.9911623
7.9911623
7.9140043
7.9140043
7.9911623
8.06832
8.06832
8.06832
7.9911623
7.9911623
8.06832
8.145477
8.145477
8.06832
7.9911623
7.9911623
7.9911623
7.9911623
7.9911623
7.9911623
8.06832
8.06832
7.9911623
7.9140043
7.9140043
7.9911623
8.06832
8.145477
8.145477
8.145477
8.145477
8.06832
8.06832
8.06832
8.145477
8.222635
8.222635
8.222635
8.222635
8.145477
8.06832
8.06832
8.06832
8.06832
8.06832
8.06832
8.06832
8.06832
8.06832
8.145477
8.222635
8.145477
8.145477
8.06832
8.06832
8.145477
8.222635
8.222635
8.222635
8.222635
8.222635
8.222635
8.222635
8.222635
8.145477
8.222635
8.222635
8.222635
8.145477
8.06832
8.145477
8.145477
8.145477
8.06832
7.9911623
7.9911623
8.06832
8.145477
8.222635
8.145477
8.145477
8.145477
8.145477
8.222635
8.222635
8.145477
8.06832
8.06832
8.06832
8.145477
8.145477
8.06832
8.06832
8.06832
8.145477
8.222635
8.222635
8.222635
8.145477
8.145477
8.145477
8.145477
8.145477
8.145477
8.06832
7.9911623
8.06832
8.06832
8.06832
8.06832
8.06832
8.06832
7.9911623
8.06832
8.06832
8.06832
8.06832
8.06832
7.9911623
7.9911623
7.9911623
8.06832
8.06832
8.06832
7.9911623
7.9140043
7.9140043
7.9140043
7.9911623
7.9911623
7.9911623
7.9911623
7.9911623
7.9911623
7.9911623
7.9911623
7.9911623
7.9911623
7.9911623
7.9140043
7.9140043
7.9911623
7.9911623
7.9911623
7.9911623
7.9911623
7.9911623
7.9911623
7.9911623
7.9911623
7.9911623
7.9911623
7.9140043
7.8368464
7.8368464
7.9140043
7.9140043
7.8368464
7.7596884
7.682531
7.682531
7.7596884
7.8368464
7.8368464
7.8368464
7.8368464
7.8368464
7.9140043
7.9140043
7.9140043
7.9140043
7.8368464
7.7596884
7.7596884
7.7596884
7.7596884
7.8368464
7.9140043
7.8368464
7.7596884
7.7596884
7.7596884
7.7596884
7.7596884
7.7596884
7.8368464
7.9140043
7.9140043
7.8368464
7.7596884
7.7596884
7.7596884
7.8368464
7.7596884
7.7596884
7.7596884
7.8368464
7.7596884
7.7596884
7.682531
7.605373
7.605373
7.682531
7.7596884
7.7596884
7.7596884
7.682531
7.605373
7.5282154
7.5282154
7.5282154
7.5282154
7.605373
7.605373
7.605373
7.605373
7.605373
7.682531
7.605373
7.5282154
7.4510574
7.5282154
7.5282154
7.605373
7.605373
7.5282154
7.5282154
7.5282154
7.5282154
7.5282154
7.605373
7.5282154
7.5282154
7.4510574
7.3738995
7.4510574
7.4510574
7.5282154
7.5282154
7.4510574
7.3738995
7.3738995
7.4510574
7.3738995
7.2967415
7.2195835
7.2195835
7.2967415
7.3738995
7.3738995
7.3738995
7.3738995
7.3738995
7.4510574
7.3738995
7.3738995
7.3738995
7.3738995
7.3738995
7.3738995
7.2967415
7.3738995
7.3738995
7.4510574
7.3738995
7.3738995
7.2967415
7.2967415
7.3738995
7.3738995
7.2967415
7.2967415
7.2967415
7.3738995
7.2967415
7.2195835
7.2195835
7.2195835
7.2967415
7.2967415
7.2195835
7.2195835
7.2195835
7.2195835
7.2195835
7.2195835
7.2195835
7.2195835
7.2967415
7.2967415
7.2967415
7.2195835
7.2195835
7.2967415
7.2967415
7.2967415
7.2195835
7.2195835
7.1424255
7.1424255
7.1424255
7.1424255
7.2195835
7.2195835
7.1424255
7.0652676
6.98811
7.0652676
7.1424255
7.2195835
7.2195835
7.1424255
7.0652676
7.0652676
7.0652676
6.98811
6.98811
6.98811
7.0652676
7.0652676
6.98811
6.98811
6.910952
6.98811
6.98811
7.0652676
6.98811
6.910952
6.8337946
6.910952
6.98811
6.98811
6.98811
6.98811
6.98811
6.98811
6.98811
6.98811
7.0652676
6.98811
6.910952
6.8337946
6.7566366
6.8337946
6.910952
6.98811
6.98811
6.98811
6.910952
6.8337946
6.8337946
6.8337946
6.910952
6.910952
6.8337946
6.8337946
6.8337946
6.8337946
6.8337946
6.7566366
6.7566366
6.7566366
6.7566366
6.7566366
6.8337946
6.910952
6.98811
6.910952
6.7566366
6.7566366
6.7566366
6.7566366
6.8337946
6.8337946
6.7566366
6.7566366
6.7566366
6.7566366
6.7566366
6.6794786
6.6023207
6.6023207
6.6794786
6.7566366
6.7566366
6.6794786
6.7566366
6.7566366
6.8337946
6.8337946
6.7566366
6.6794786
6.6023207
6.6794786
6.6794786
6.6023207
6.6023207
6.6023207
6.6794786
6.6794786
6.6794786
6.6023207
6.5251627
6.6023207
6.6794786
6.6794786
6.6794786
6.6794786
6.6794786
6.7566366
6.7566366
6.7566366
6.7566366
6.6794786
6.6023207
6.6023207
6.6023207
6.6023207
6.6023207
6.6023207
6.6794786
6.6794786
6.6023207
6.5251627
6.5251627
6.6023207
6.6794786
6.6794786
6.6023207
6.6023207
6.6023207
6.6794786
6.7566366
6.6794786
6.6023207
6.6023207
6.6794786
6.6794786
6.6794786
6.6023207
6.6023207
6.6794786
6.6794786
6.7566366
6.7566366
6.6794786
6.6023207
6.6023207
6.6023207
6.6794786
6.6794786
6.6794786
6.6794786
6.6794786
6.6794786
6.6794786
6.6794786
6.6023207
6.5251627
6.6023207
6.6794786
6.6794786
6.6794786
6.6794786
6.7566366
6.7566366
6.8337946
6.7566366
6.6794786
6.6794786
6.6023207
6.6023207
6.6023207
6.6023207
6.6023207
6.6794786
6.6794786
6.6794786
6.6023207
6.6023207
6.5251627
6.6023207
6.6023207
6.6794786
6.6023207
6.6023207
6.5251627
6.5251627
6.5251627
6.5251627
6.5251627
6.5251627
6.6023207
6.6023207
6.5251627
6.5251627
6.5251627
6.6023207
6.6023207
6.6023207
6.5251627
6.448005
6.448005
6.5251627
6.6794786
6.7566366
6.6794786
6.5251627
6.5251627
6.6023207
6.6794786
6.6794786
6.6794786
6.6023207
6.6023207
6.6794786
6.7566366
6.6794786
6.6794786
6.6023207
6.6794786
6.6794786
6.6794786
6.6023207
6.6794786
6.6794786
6.6794786
6.6023207
6.6023207
6.6023207
6.6023207
6.6023207
6.6794786
6.6794786
6.6794786
6.6794786
6.6794786
6.6023207
6.6023207
6.6023207
6.6794786
6.6794786
6.6794786
6.6023207
6.6023207
6.6794786
6.7566366
6.7566366
6.7566366
6.6794786
6.6023207
6.6023207
6.6794786
6.7566366
6.6794786
6.6023207
6.6023207
6.6794786
6.6794786
6.6794786
6.6794786
6.6794786
6.6794786
6.6023207
6.6023207
6.6794786
6.6794786
6.6794786
6.6023207
6.5251627
6.5251627
6.6023207
6.6023207
6.6023207
6.6023207
6.5251627
6.6023207
6.6023207
6.6023207
6.6023207
6.6023207
6.6794786
6.6794786
6.6023207
6.6023207
6.6794786
6.6794786
6.7566366
6.7566366
6.6794786
6.6794786
6.7566366
6.8337946
6.8337946
6.7566366
6.7566366
6.7566366
6.7566366
6.6794786
6.6794786
6.6794786
6.6794786
6.7566366
6.7566366
6.7566366
6.8337946
6.8337946
6.8337946
6.8337946
6.7566366
6.6794786
6.6023207
6.6023207
6.6023207
6.6023207
6.6023207
6.6023207
6.6794786
6.6794786
6.6794786
6.7566366
6.7566366
6.7566366
6.7566366
6.7566366
6.8337946
6.8337946
6.7566366
6.8337946
6.8337946
6.8337946
6.7566366
6.7566366
6.7566366
6.7566366
6.8337946
6.910952
6.910952
6.8337946
6.8337946
6.8337946
6.8337946
6.8337946
6.8337946
6.910952
6.910952
6.8337946
6.7566366
6.6794786
6.7566366
6.8337946
6.8337946
6.8337946
6.8337946
6.8337946
6.8337946
6.8337946
6.8337946
6.8337946
6.7566366
6.7566366
6.7566366
6.6794786
6.6794786
6.6794786
6.7566366
6.8337946
6.7566366
6.6023207
6.6023207
6.6794786
6.7566366
6.8337946
6.7566366
6.6023207
6.6023207
6.6794786
6.7566366
6.6794786
6.6794786
6.6794786
6.6794786
6.6794786
6.6794786
6.6023207
6.6023207
6.6023207
6.6023207
6.6023207
6.6794786
6.6794786
6.6794786
6.6794786
6.6794786
6.6794786
6.6794786
6.6794786
6.6794786
6.6794786
6.6794786
6.7566366
6.6794786
6.6023207
6.6023207
6.6023207
6.6794786
6.6794786
6.6794786
6.6023207
6.6794786
6.7566366
6.7566366
6.6794786
6.6023207
6.6023207
6.6023207
6.6023207
6.6794786
6.7566366
6.7566366
6.7566366
6.6794786
6.6023207
6.6023207
6.6794786
6.7566366
6.6794786
6.6794786
6.6023207
6.6794786
6.6794786
6.7566366
6.7566366
6.7566366
6.7566366
6.7566366
6.6794786
6.6023207
6.6023207
6.6023207
6.6794786
6.7566366
6.7566366
6.7566366
6.7566366
6.7566366
6.6794786
6.6794786
6.7566366
6.8337946
6.8337946
6.7566366
6.6794786
6.7566366
6.7566366
6.7566366
6.7566366
6.7566366
6.7566366
6.7566366
6.7566366
6.7566366
6.6794786
6.6794786
6.6023207
6.6023207
6.6794786
6.6794786
6.6023207
6.6023207
6.6023207
6.6794786
6.6794786
6.6023207
6.5251627
6.5251627
6.5251627
6.5251627
6.5251627
6.5251627
6.5251627
6.5251627
6.5251627
6.5251627
6.5251627
6.5251627
6.5251627
6.5251627
6.5251627
6.5251627
6.448005
6.448005
6.448005
6.5251627
6.5251627
6.448005
6.448005
6.370847
6.448005
6.5251627
6.5251627
6.448005
6.370847
6.2936893
6.370847
6.448005
6.448005
6.2936893
6.2936893
6.2936893
6.370847
6.448005
6.448005
6.370847
6.2936893
6.2165313
6.139374
6.139374
6.139374
6.139374
6.139374
6.139374
6.139374
6.139374
6.139374
6.139374
6.2165313
6.2165313
6.139374
6.062216
6.062216
6.062216
6.139374
6.139374
6.139374
6.139374
6.062216
5.985058
5.985058
6.062216
6.062216
5.985058
5.9079
5.9079
5.9079
5.9079
5.9079
5.9079
5.9079
5.8307424
5.9079
5.9079
5.9079
5.9079
5.8307424
5.8307424
5.8307424
5.9079
5.8307424
5.7535844
5.6764264
5.7535844
5.7535844
5.8307424
5.7535844
5.6764264
5.6764264
5.6764264
5.5992684
5.522111
5.522111
5.522111
5.522111
5.522111
5.5992684
5.5992684
5.5992684
5.5992684
5.5992684
5.5992684
5.522111
5.444953
5.444953
5.522111
5.5992684
5.5992684
5.5992684
5.522111
5.444953
5.444953
5.444953
5.522111
5.522111
5.522111
5.367795
5.290637
5.290637
5.367795
5.367795
5.367795
5.367795
5.367795
5.367795
5.290637
5.367795
5.367795
5.367795
5.290637
5.290637
5.290637
5.213479
5.213479
5.290637
5.213479
5.213479
5.213479
5.213479
5.213479
5.213479
5.213479
5.290637
5.290637
5.213479
5.213479
5.213479
5.290637
5.290637
5.290637
5.213479
5.1363215
5.0591636
5.1363215
5.0591636
5.0591636
4.9820056
5.0591636
5.1363215
5.213479
5.213479
5.1363215
5.0591636
4.9820056
4.9820056
4.9820056
5.0591636
5.1363215
5.1363215
5.0591636
4.9820056
4.9048476
4.9048476
4.9048476
4.9048476
4.9820056
4.9820056
5.0591636
4.9820056
4.9048476
4.82769
4.82769
4.82769
4.82769
4.750532
4.673374
4.673374
4.673374
4.673374
4.673374
4.673374
4.673374
4.673374
4.673374
4.673374
4.750532
4.750532
4.673374
4.673374
4.673374
4.750532
4.750532
4.750532
4.673374
4.596216
4.5190587
4.5190587
4.596216
4.673374
4.673374
4.673374
4.673374
4.673374
4.673374
4.596216
4.5190587
4.4419007
4.5190587
4.596216
4.596216
4.596216
4.596216
4.596216
4.596216
4.596216
4.5190587
4.4419007
4.4419007
4.5190587
4.5190587
4.4419007
4.287585
4.2104273
4.2104273
4.287585
4.3647428
4.3647428
4.287585
4.2104273
4.2104273
4.2104273
4.287585
4.3647428
4.3647428
4.3647428
4.287585
4.287585
4.2104273
4.287585
4.287585
4.287585
4.287585
4.3647428
4.4419007
4.3647428
4.3647428
4.3647428
4.3647428
4.3647428
4.287585
4.287585
4.287585
4.3647428
4.4419007
4.4419007
4.3647428
4.287585
4.2104273
4.2104273
4.2104273
4.287585
4.287585
4.287585
4.287585
4.287585
4.287585
4.287585
4.2104273
4.1332693
4.1332693
4.1332693
4.2104273
4.2104273
4.2104273
4.2104273
4.1332693
4.1332693
4.0561113
4.0561113
4.0561113
4.1332693
4.1332693
4.0561113
4.0561113
4.0561113
4.0561113
4.0561113
4.0561113
4.1332693
4.1332693
4.1332693
4.0561113
4.0561113
4.0561113
4.0561113
4.0561113
4.1332693
4.1332693
4.1332693
4.1332693
4.0561113
4.0561113
3.9789536
4.0561113
4.1332693
4.2104273
4.2104273
4.1332693
4.0561113
4.0561113
4.1332693
4.2104273
4.1332693
4.0561113
4.0561113
3.9789536
3.9789536
4.0561113
4.0561113
4.0561113
4.1332693
4.1332693
4.0561113
4.0561113
4.1332693
4.1332693
4.0561113
3.9789536
3.9789536
3.9789536
3.9789536
3.9789536
4.0561113
4.0561113
3.9789536
3.9789536
3.9789536
3.9789536
3.9789536
4.0561113
4.0561113
4.0561113
4.0561113
4.0561113
4.1332693
4.1332693
4.1332693
4.0561113
4.0561113
4.0561113
4.0561113
4.0561113
4.0561113
4.0561113
4.1332693
4.1332693
4.1332693
4.0561113
4.0561113
4.0561113
4.1332693
4.1332693
4.1332693
4.0561113
4.1332693
4.1332693
4.287585
4.3647428
4.3647428
4.287585
4.2104273
4.2104273
4.2104273
4.2104273
4.1332693
4.1332693
4.1332693
4.2104273
4.1332693
4.1332693
4.1332693
4.2104273
4.2104273
4.2104273
4.2104273
4.2104273
4.2104273
4.2104273
4.287585
4.2104273
4.1332693
4.0561113
4.1332693
4.2104273
4.287585
4.287585
4.287585
4.2104273
4.2104273
4.2104273
4.2104273
4.2104273
4.2104273
4.287585
4.3647428
4.3647428
4.3647428
4.3647428
4.3647428
4.287585
4.287585
4.287585
4.287585
4.287585
4.287585
4.287585
4.2104273
4.287585
4.3647428
4.287585
4.3647428
4.3647428
4.3647428
4.3647428
4.3647428
4.3647428
4.3647428
4.3647428
4.3647428
4.4419007
4.4419007
4.4419007
4.4419007
4.5190587
4.4419007
4.5190587
4.596216
4.673374
4.596216
4.5190587
4.4419007
4.4419007
4.5190587
4.5190587
4.5190587
4.596216
4.673374
4.673374
4.673374
4.673374
4.596216
4.673374
4.673374
4.673374
4.673374
4.596216
4.673374
4.673374
4.750532
4.82769
4.9048476
4.9048476
4.9048476
4.82769
4.82769
4.82769
4.9048476
4.9048476
4.9820056
4.9820056
4.9048476
4.9048476
4.9048476
4.9048476
4.9048476
4.82769
4.82769
4.82769
4.82769
4.82769
4.9048476
4.9820056
4.9820056
5.0591636
5.0591636
5.0591636
5.0591636
5.1363215
5.0591636
5.0591636
5.0591636
5.0591636
5.1363215
5.1363215
5.1363215
5.1363215
5.1363215
5.1363215
5.1363215
5.1363215
5.1363215
5.0591636
5.1363215
5.213479
5.290637
5.213479
5.213479
5.290637
5.290637
5.290637
5.290637
5.213479
5.213479
5.213479
5.213479
5.1363215
5.213479
5.290637
5.367795
5.367795
5.290637
5.290637
5.290637
5.367795
5.290637
5.290637
5.290637
5.290637
5.290637
5.290637
5.290637
5.290637
5.367795
5.367795
5.444953
5.444953
5.444953
5.367795
5.367795
5.290637
5.290637
5.290637
5.367795
5.444953
5.444953
5.522111
5.522111
5.444953
5.444953
5.367795
5.367795
5.290637
5.367795
5.444953
5.444953
5.444953
5.444953
5.444953
5.444953
5.444953
5.444953
5.522111
5.522111
5.522111
5.522111
5.5992684
5.522111
5.522111
5.522111
5.522111
5.522111
5.522111
5.522111
5.522111
5.522111
5.5992684
5.5992684
5.522111
5.522111
5.522111
5.522111
5.5992684
5.6764264
5.6764264
5.5992684
5.522111
5.522111
5.5992684
5.6764264
5.5992684
5.5992684
5.5992684
5.6764264
5.7535844
5.7535844
5.6764264
5.5992684
5.5992684
5.5992684
5.5992684
5.5992684
5.6764264
5.6764264
5.6764264
5.5992684
5.5992684
5.5992684
5.6764264
5.6764264
5.6764264
5.6764264
5.6764264
5.7535844
5.7535844
5.7535844
5.7535844
5.7535844
5.7535844
5.6764264
5.6764264
5.6764264
5.7535844
5.8307424
5.8307424
5.7535844
5.7535844
5.7535844
5.7535844
5.7535844
5.8307424
5.9079
5.985058
5.985058
5.985058
5.985058
5.9079
5.9079
5.9079
5.9079
5.985058
6.062216
6.062216
6.062216
5.985058
5.985058
5.985058
5.985058
5.985058
6.062216
6.062216
6.062216
6.062216
6.062216
6.062216
6.062216
6.139374
6.139374
6.062216
6.062216
6.139374
6.2165313
6.2165313
6.139374
6.139374
6.2165313
6.2165313
6.2936893
6.2936893
6.2936893
6.2936893
6.2936893
6.2936893
6.2936893
6.2936893
6.370847
6.2936893
6.2936893
6.2936893
6.2936893
6.370847
6.370847
6.370847
6.370847
6.448005
6.5251627
6.448005
6.370847
6.370847
6.370847
6.448005
6.5251627
6.6023207
6.5251627
6.448005
6.448005
6.448005
6.448005
6.448005
6.448005
6.448005
6.448005
6.5251627
6.5251627
6.5251627
6.5251627
6.5251627
6.370847
6.2936893
6.2936893
6.370847
6.448005
6.448005
6.370847
6.2936893
6.370847
6.448005
6.448005
6.448005
6.448005
6.370847
6.2936893
6.2936893
6.2936893
6.2165313
6.2165313
6.2936893
6.2936893
6.2936893
6.2936893
6.2936893
6.2936893
6.2936893
6.2165313
6.2165313
6.2936893
6.370847
6.370847
6.2936893
6.2936893
6.2165313
6.2936893
6.2936893
6.2936893
6.2936893
6.2936893
6.2936893
6.2936893
6.2936893
6.2936893
6.2936893
6.2936893
6.2936893
6.2165313
6.139374
6.139374
6.139374
6.139374
6.139374
6.139374
6.139374
6.139374
6.139374
6.139374
6.062216
6.062216
6.062216
6.139374
6.139374
6.2165313
6.2165313
6.2165313
6.139374
6.139374
6.062216
6.062216
6.139374
6.2165313
6.139374
6.062216
5.985058
6.062216
6.2165313
6.2936893
6.2936893
6.2165313
6.2165313
6.2165313
6.2936893
6.2936893
6.2936893
6.2936893
6.2936893
6.2165313
6.139374
6.139374
6.139374
6.2165313
6.2936893
6.2936893
6.2936893
6.2936893
6.2936893
6.2936893
6.2936893
6.2936893
6.2936893
6.2936893
6.370847
6.370847
6.370847
6.370847
6.370847
6.2936893
6.2165313
6.2936893
6.2936893
6.370847
6.370847
6.2936893
6.2936893
6.2936893
6.370847
6.370847
6.370847
6.370847
6.370847
6.370847
6.2936893
6.2936893
6.2936893
6.370847
6.370847
6.370847
6.2936893
6.2936893
6.370847
6.370847
6.370847
6.2936893
6.2936893
6.2936893
6.370847
6.370847
6.448005
6.5251627
6.5251627
6.5251627
6.5251627
6.5251627
6.5251627
6.5251627
6.5251627
6.5251627
6.6023207
6.5251627
6.5251627
6.5251627
6.5251627
6.5251627
6.5251627
6.448005
6.448005
6.5251627
6.5251627
6.5251627
6.5251627
6.5251627
6.6023207
6.6023207
6.5251627
6.448005
6.5251627
6.5251627
6.5251627
6.448005
6.448005
6.370847
6.448005
6.5251627
6.6023207
6.6023207
6.5251627
6.448005
6.448005
6.448005
6.448005
6.5251627
6.5251627
6.5251627
6.5251627
6.448005
6.2936893
6.370847
6.448005
6.5251627
6.6023207
6.6023207
6.5251627
6.5251627
6.5251627
6.5251627
6.5251627
6.6023207
6.6023207
6.6023207
6.5251627
6.448005
6.5251627
6.5251627
6.6023207
6.5251627
6.5251627
6.6023207
6.6023207
6.6023207
6.6023207
6.6023207
6.6023207
6.5251627
6.5251627
6.6023207
6.6023207
6.6023207
6.6023207
6.6023207
6.6794786
6.6023207
6.5251627
6.5251627
6.6023207
6.6794786
6.6794786
6.6794786
6.6794786
6.7566366
6.7566366
6.6794786
6.6023207
6.6023207
6.6794786
6.7566366
6.7566366
6.6794786
6.6023207
6.6023207
6.6023207
6.5251627
6.5251627
6.5251627
6.5251627
6.6023207
6.6023207
6.6794786
6.6794786
6.6794786
6.6794786
6.6794786
6.6023207
6.6023207
6.6023207
6.6794786
6.6794786
6.7566366
6.7566366
6.6794786
6.6794786
6.6794786
6.6794786
6.6794786
6.7566366
6.8337946
6.8337946
6.7566366
6.6794786
6.6794786
6.7566366
6.7566366
6.7566366
6.7566366
6.7566366
6.7566366
6.8337946
6.8337946
6.8337946
6.8337946
6.910952
6.910952
6.8337946
6.7566366
6.7566366
6.8337946
6.910952
6.910952
6.8337946
6.8337946
6.8337946
6.8337946
6.8337946
6.8337946
6.8337946
6.8337946
6.8337946
6.8337946
6.8337946
6.8337946
6.8337946
6.8337946
6.8337946
6.8337946
6.8337946
6.8337946
6.8337946
6.910952
6.910952
6.8337946
6.7566366
6.7566366
6.8337946
6.8337946
6.8337946
6.8337946
6.8337946
6.910952
6.98811
6.98811
6.910952
6.910952
6.910952
6.910952
6.910952
6.910952
6.910952
6.8337946
6.8337946
6.910952
6.98811
7.0652676
6.98811
6.910952
6.910952
6.910952
6.910952
6.910952
6.910952
6.910952
6.910952
6.910952
6.8337946
6.8337946
6.8337946
6.910952
6.910952
6.8337946
6.8337946
6.8337946
6.8337946
6.8337946
6.910952
6.98811
6.98811
6.910952
6.910952
6.98811
7.0652676
7.1424255
7.0652676
7.0652676
7.0652676
7.0652676
6.98811
6.910952
6.910952
6.98811
7.0652676
7.0652676
7.0652676
7.0652676
7.0652676
7.1424255
7.1424255
7.0652676
6.98811
6.98811
6.98811
7.0652676
7.1424255
7.1424255
7.0652676
7.0652676
7.0652676
7.1424255
7.1424255
7.0652676
7.0652676
7.1424255
7.1424255
7.1424255
7.1424255
6.98811
6.910952
6.910952
7.0652676
7.0652676
7.1424255
7.1424255
7.1424255
7.2195835
7.2195835
7.2195835
7.1424255
7.0652676
7.0652676
7.1424255
7.2967415
7.2967415
7.2195835
7.1424255
7.1424255
7.2967415
7.2967415
7.2195835
7.1424255
7.2195835
7.2195835
7.2195835
7.2195835
7.2195835
7.2967415
7.3738995
7.2967415
7.2195835
7.2195835
7.2195835
7.2195835
7.2195835
7.2195835
7.2195835
7.2195835
7.2195835
7.2967415
7.2967415
7.2195835
7.2195835
7.2967415
7.2967415
7.3738995
7.2967415
7.2195835
7.1424255
7.2195835
7.2967415
7.2967415
7.2195835
7.1424255
7.1424255
7.2967415
7.3738995
7.3738995
7.3738995
7.2967415
7.3738995
7.3738995
7.3738995
7.3738995
7.2967415
7.3738995
7.4510574
7.5282154
7.5282154
7.4510574
7.3738995
7.3738995
7.3738995
7.3738995
7.3738995
7.3738995
7.4510574
7.5282154
7.4510574
7.4510574
7.3738995
7.3738995
7.3738995
7.3738995
7.2967415
7.2967415
7.3738995
7.4510574
7.4510574
7.4510574
7.4510574
7.5282154
7.5282154
7.5282154
7.5282154
7.5282154
7.5282154
7.5282154
7.4510574
7.4510574
7.4510574
7.5282154
7.5282154
7.5282154
7.5282154
7.5282154
7.5282154
7.5282154
7.5282154
7.605373
7.5282154
7.4510574
7.4510574
7.4510574
7.4510574
7.4510574
7.4510574
7.5282154
7.5282154
7.5282154
7.5282154
7.5282154
7.5282154
7.605373
7.605373
7.605373
7.605373
7.605373
7.605373
7.682531
7.682531
7.682531
7.682531
7.682531
7.682531
7.682531
7.682531
7.682531
7.7596884
7.8368464
7.8368464
7.7596884
7.682531
7.7596884
7.7596884
7.7596884
7.7596884
7.7596884
7.7596884
7.7596884
7.7596884
7.7596884
7.7596884
7.8368464
7.8368464
7.9140043
7.8368464
7.8368464
7.9140043
7.9140043
7.8368464
7.8368464
7.7596884
7.7596884
7.7596884
7.8368464
7.9140043
7.9140043
7.9140043
7.9140043
7.9911623
7.9140043
7.9140043
7.9140043
8.06832
8.145477
8.145477
8.06832
7.9911623
8.06832
8.06832
8.06832
8.06832
7.9911623
7.9140043
7.8368464
7.8368464
7.9140043
7.9911623
8.06832
8.06832
8.06832
7.9911623
7.9140043
7.9140043
7.9911623
8.06832
7.9911623
7.9911623
7.9140043
7.9140043
7.9140043
7.9911623
8.06832
8.145477
8.06832
8.06832
8.145477
8.145477
8.145477
8.145477
8.145477
8.145477
8.222635
8.145477
8.145477
8.145477
8.145477
8.145477
8.222635
8.299793
8.299793
8.299793
8.299793
8.299793
8.222635
8.145477
8.145477
8.222635
8.299793
8.222635
8.145477
8.06832
8.06832
8.145477
8.145477
8.145477
8.145477
8.145477
8.145477
8.145477
8.145477
8.222635
8.222635
8.222635
8.222635
8.222635
8.222635
8.222635
8.222635
8.222635
8.222635
8.222635
8.222635
8.222635
8.299793
8.299793
8.299793
8.376951
8.376951
8.376951
8.376951
8.376951
8.376951
8.376951
8.299793
8.299793
8.299793
8.376951
8.376951
8.454109
8.531267
8.531267
8.531267
8.454109
8.376951
8.454109
8.531267
8.608425
8.608425
8.531267
8.454109
8.454109
8.454109
8.454109
8.376951
8.376951
8.376951
8.376951
8.376951
8.454109
8.454109
8.531267
8.531267
8.531267
8.531267
8.454109
8.454109
8.454109
8.454109
8.454109
8.454109
8.531267
8.454109
8.454109
8.376951
8.376951
8.376951
8.376951
8.454109
8.454109
8.531267
8.608425
8.531267
8.531267
8.531267
8.531267
8.531267
8.608425
8.608425
8.608425
8.531267
8.454109
8.454109
8.454109
8.454109
8.454109
8.454109
8.454109
8.454109
8.454109
8.376951
8.454109
8.531267
8.608425
8.608425
8.531267
8.454109
8.454109
8.454109
8.454109
8.531267
8.531267
8.531267
8.531267
8.531267
8.531267
8.531267
8.531267
8.531267
8.531267
8.608425
8.531267
8.454109
8.454109
8.454109
8.454109
8.454109
8.454109
8.454109
8.531267
8.531267
8.531267
8.531267
8.608425
8.685583
8.608425
8.608425
8.531267
8.531267
8.454109
8.454109
8.531267
8.608425
8.608425
8.608425
8.608425
8.608425
8.608425
8.531267
8.531267
8.531267
8.531267
8.454109
8.531267
8.531267
8.531267
8.531267
8.531267
8.454109
8.454109
8.454109
8.454109
8.454109
8.454109
8.454109
8.454109
8.454109
8.376951
8.376951
8.376951
8.454109
8.454109
8.454109
8.376951
8.299793
8.299793
8.299793
8.376951
8.376951
8.376951
8.376951
8.376951
8.376951
8.376951
8.299793
8.299793
8.299793
8.299793
8.299793
8.299793
8.299793
8.222635
8.222635
8.222635
8.222635
8.299793
8.299793
8.299793
8.222635
8.299793
8.299793
8.222635
8.145477
8.222635
8.222635
8.145477
8.145477
8.145477
8.145477
8.145477
8.06832
7.9911623
8.06832
8.06832
8.145477
8.145477
8.145477
8.145477
8.145477
8.06832
8.06832
8.06832
8.06832
8.06832
7.9140043
7.9140043
8.06832
8.145477
8.145477
8.06832
7.9911623
7.9911623
7.9911623
7.9911623
7.9140043
7.9140043
7.9140043
7.9140043
7.9911623
8.06832
8.06832
8.06832
7.9911623
7.9911623
7.9140043
7.9140043
7.9140043
7.9140043
7.9140043
7.9140043
7.8368464
7.7596884
7.7596884
7.8368464
7.9140043
7.7596884
7.682531
7.682531
7.7596884
7.7596884
7.7596884
7.682531
7.605373
7.605373
7.605373
7.5282154
7.5282154
7.5282154
7.605373
7.605373
7.5282154
7.4510574
7.4510574
7.4510574
7.3738995
7.3738995
7.3738995
7.4510574
7.5282154
7.5282154
7.4510574
7.3738995
7.3738995
7.3738995
7.3738995
7.3738995
7.3738995
7.2967415
7.2967415
7.2967415
7.2967415
7.2195835
7.2195835
7.2195835
7.2195835
7.2967415
7.2195835
7.2195835
7.2967415
7.3738995
7.2967415
7.2967415
7.2967415
7.2967415
7.2967415
7.2967415
7.2195835
7.1424255
7.1424255
7.1424255
7.1424255
7.0652676
7.0652676
7.0652676
7.0652676
7.0652676
6.98811
6.98811
6.98811
6.98811
6.98811
6.98811
7.0652676
6.98811
6.98811
6.910952
6.910952
6.910952
6.98811
6.98811
6.98811
6.98811
6.910952
6.910952
6.910952
6.8337946
6.8337946
6.8337946
6.910952
6.8337946
6.8337946
6.7566366
6.8337946
6.8337946
6.7566366
6.6794786
6.6794786
6.6794786
6.6023207
6.6023207
6.6794786
6.7566366
6.7566366
6.7566366
6.6794786
6.6023207
6.5251627
6.5251627
6.6023207
6.6023207
6.5251627
6.448005
6.448005
6.5251627
6.5251627
6.5251627
6.5251627
6.6023207
6.6023207
6.6023207
6.5251627
6.448005
6.370847
6.448005
6.448005
6.370847
6.370847
6.370847
6.370847
6.370847
6.370847
6.370847
6.448005
6.448005
6.370847
6.2936893
6.2165313
6.2165313
6.2936893
6.370847
6.370847
6.2936893
6.2165313
6.2165313
6.2165313
6.139374
6.139374
6.062216
6.139374
6.139374
6.139374
6.139374
6.139374
6.139374
6.062216
6.062216
6.062216
6.062216
5.985058
5.985058
6.062216
6.062216
5.985058
5.9079
5.9079
5.9079
5.9079
5.8307424
5.8307424
5.9079
5.9079
5.985058
5.985058
5.985058
5.9079
5.8307424
5.7535844
5.7535844
5.7535844
5.7535844
5.7535844
5.7535844
5.7535844
5.7535844
5.7535844
5.7535844
5.7535844
5.7535844
5.8307424
5.8307424
5.7535844
5.6764264
5.5992684
5.5992684
5.5992684
5.5992684
5.5992684
5.5992684
5.5992684
5.5992684
5.5992684
5.6764264
5.5992684
5.5992684
5.5992684
5.522111
5.522111
5.522111
5.5992684
5.5992684
5.5992684
5.522111
5.522111
5.5992684
5.522111
5.522111
5.444953
5.522111
5.522111
5.522111
5.522111
5.5992684
5.522111
5.522111
5.444953
5.444953
5.444953
5.522111
5.5992684
5.5992684
5.5992684
5.522111
5.522111
5.444953
5.522111
5.522111
5.522111
5.444953
5.367795
5.444953
5.522111
5.522111
5.522111
5.522111
5.522111
5.522111
5.522111
5.522111
5.522111
5.444953
5.444953
5.444953
5.444953
5.444953
5.444953
5.444953
5.444953
5.444953
5.522111
5.444953
5.367795
5.367795
5.444953
5.444953
5.444953
5.444953
5.367795
5.367795
5.367795
5.290637
5.290637
5.444953
5.522111
5.522111
5.444953
5.367795
5.444953
5.444953
5.444953
5.367795
5.367795
5.367795
5.367795
5.444953
5.367795
5.367795
5.290637
5.290637
5.290637
5.290637
5.367795
5.367795
5.367795
5.367795
5.290637
5.213479
5.213479
5.213479
5.290637
5.290637
5.290637
5.290637
5.367795
5.367795
5.367795
5.367795
5.290637
5.213479
5.290637
5.290637
5.290637
5.213479
5.1363215
5.213479
5.213479
5.290637
5.290637
5.213479
5.290637
5.290637
5.367795
5.367795
5.367795
5.290637
5.213479
5.213479
5.290637
5.290637
5.367795
5.290637
5.290637
5.290637
5.290637
5.367795
5.367795
5.290637
5.290637
5.290637
5.367795
5.290637
5.290637
5.290637
5.290637
5.290637
5.290637
5.367795
5.367795
5.290637
5.290637
5.367795
5.367795
5.290637
5.213479
5.290637
5.367795
5.444953
5.367795
5.213479
5.1363215
5.213479
5.290637
5.290637
5.213479
5.213479
5.213479
5.213479
5.290637
5.367795
5.367795
5.367795
5.367795
5.367795
5.367795
5.367795
5.367795
5.367795
5.367795
5.367795
5.367795
5.367795
5.444953
5.444953
5.444953
5.444953
5.444953
5.444953
5.444953
5.444953
5.522111
5.522111
5.444953
5.367795
5.367795
5.367795
5.522111
5.5992684
5.5992684
5.5992684
5.444953
5.367795
5.367795
5.367795
5.444953
5.522111
5.5992684
5.5992684
5.522111
5.444953
5.444953
5.444953
5.444953
5.444953
5.444953
5.444953
5.444953
5.444953
5.444953
5.522111
5.5992684
5.5992684
5.522111
5.522111
5.522111
5.522111
5.522111
5.522111
5.522111
5.444953
5.444953
5.444953
5.5992684
5.6764264
5.6764264
5.5992684
5.5992684
5.522111
5.5992684
5.5992684
5.5992684
5.522111
5.522111
5.5992684
5.5992684
5.5992684
5.5992684
5.5992684
5.5992684
5.6764264
5.6764264
5.6764264
5.5992684
5.6764264
5.7535844
5.7535844
5.6764264
5.6764264
5.5992684
5.5992684
5.6764264
5.6764264
5.5992684
5.5992684
5.5992684
5.5992684
5.5992684
5.5992684
5.522111
5.5992684
5.5992684
5.6764264
5.6764264
5.6764264
5.5992684
5.5992684
5.522111
5.5992684
5.5992684
5.5992684
5.5992684
5.5992684
5.522111
5.522111
5.444953
5.367795
5.367795
5.367795
5.444953
5.522111
5.522111
5.444953
5.367795
5.367795
5.444953
5.367795
5.367795
5.367795
5.444953
5.522111
5.522111
5.444953
5.367795
5.367795
5.444953
5.444953
5.367795
5.290637
5.290637
5.290637
5.367795
5.444953
5.444953
5.367795
5.367795
5.367795
5.367795
5.444953
5.444953
5.444953
5.367795
5.444953
5.444953
5.444953
5.444953
5.367795
5.367795
5.444953
5.5992684
5.5992684
5.5992684
5.522111
5.5992684
5.5992684
5.522111
5.444953
5.444953
5.444953
5.444953
5.444953
5.444953
5.444953
5.444953
5.444953
5.444953
5.444953
5.367795
5.367795
5.367795
5.367795
5.367795
5.367795
5.367795
5.367795
5.444953
5.444953
5.444953
5.444953
5.444953
5.522111
5.522111
5.522111
5.522111
5.444953
5.444953
5.367795
5.367795
5.367795
5.367795
5.367795
5.290637
5.213479
5.213479
5.290637
5.367795
5.290637
5.213479
5.213479
5.213479
5.213479
5.213479
5.1363215
5.1363215
5.213479
5.213479
5.213479
5.1363215
5.213479
5.213479
5.290637
5.290637
5.213479
5.1363215
5.1363215
5.213479
5.213479
5.290637
5.213479
5.1363215
5.1363215
5.1363215
5.213479
5.290637
5.290637
5.213479
5.290637
5.290637
5.213479
5.1363215
5.1363215
5.1363215
5.1363215
5.1363215
5.1363215
5.1363215
5.0591636
4.9820056
4.9820056
5.0591636
5.1363215
5.0591636
4.9048476
4.82769
4.750532
4.82769
4.82769
4.82769
4.82769
4.82769
4.82769
4.82769
4.82769
4.82769
4.750532
4.673374
4.596216
4.596216
4.673374
4.673374
4.673374
4.673374
4.673374
4.673374
4.596216
4.673374
4.673374
4.673374
4.673374
4.596216
4.596216
4.673374
4.750532
4.750532
4.596216
4.596216
4.596216
4.596216
4.673374
4.673374
4.596216
4.5190587
4.4419007
4.4419007
4.5190587
4.5190587
4.5190587
4.5190587
4.4419007
4.4419007
4.4419007
4.5190587
4.5190587
4.4419007
4.4419007
4.4419007
4.4419007
4.3647428
4.287585
4.287585
4.287585
4.287585
4.287585
4.287585
4.287585
4.3647428
4.3647428
4.287585
4.2104273
4.1332693
4.1332693
4.1332693
4.1332693
4.1332693
4.1332693
4.0561113
4.0561113
3.9789536
3.9789536
3.9789536
4.0561113
3.9789536
3.9789536
3.9789536
3.9017956
3.824638
3.74748
3.74748
3.74748
3.824638
3.74748
3.670322
3.670322
3.670322
3.74748
3.74748
3.74748
3.74748
3.74748
3.74748
3.74748
3.74748
3.670322
3.670322
3.5931642
3.5931642
3.5160065
3.5160065
3.5931642
3.670322
3.670322
3.5931642
3.5160065
3.4388485
3.5160065
3.5160065
3.5160065
3.5931642
3.5160065
3.5160065
3.5160065
3.5160065
3.5160065
3.4388485
3.3616908
3.3616908
3.4388485
3.4388485
3.3616908
3.3616908
3.3616908
3.284533
3.284533
3.284533
3.3616908
3.284533
3.284533
3.207375
3.207375
3.207375
3.207375
3.207375
3.207375
3.130217
3.053059
3.053059
3.053059
3.053059
3.053059
3.053059
2.9759014
2.9759014
3.053059
3.053059
3.053059
3.053059
2.9759014
2.9759014
2.8987436
2.8987436
2.9759014
3.053059
3.053059
2.9759014
2.8987436
2.8215857
2.8215857
2.8987436
2.8987436
2.8987436
2.8987436
2.8987436
2.8987436
2.8987436
2.8987436
2.8987436
2.8215857
2.8215857
2.8215857
2.8215857
2.8215857
2.8215857
2.8215857
2.8987436
2.8215857
2.8215857
2.7444277
2.7444277
2.7444277
2.7444277
2.7444277
2.7444277
2.7444277
2.6672697
2.6672697
2.590112
2.5129542
2.5129542
2.590112
2.590112
2.5129542
2.5129542
2.5129542
2.5129542
2.5129542
2.5129542
2.4357963
2.4357963
2.4357963
2.5129542
2.5129542
2.5129542
2.5129542
2.4357963
2.4357963
2.3586385
2.2814806
2.2814806
2.3586385
2.4357963
2.4357963
2.4357963
2.3586385
2.2814806
2.2814806
2.2814806
2.3586385
2.2814806
2.2814806
2.2814806
2.2814806
2.3586385
2.4357963
2.4357963
2.3586385
2.3586385
2.3586385
2.4357963
2.4357963
2.3586385
2.2814806
2.2814806
2.2043228
2.2043228
2.2043228
2.2814806
2.3586385
2.2814806
2.2814806
2.2814806
2.3586385
2.4357963
2.3586385
2.3586385
2.2814806
2.2814806
2.2814806
2.2814806
2.2814806
2.2814806
2.2814806
2.2814806
2.2043228
2.2043228
2.2814806
2.2814806
2.2814806
2.2814806
2.2814806
2.3586385
2.3586385
2.2814806
2.2043228
2.2043228
2.2814806
2.3586385
2.3586385
2.2814806
2.2814806
2.2814806
2.2814806
2.2043228
2.2043228
2.2814806
2.2814806
2.2043228
2.2043228
2.1271648
2.2043228
2.2814806
2.3586385
2.3586385
2.3586385
2.3586385
2.3586385
2.3586385
2.3586385
2.2814806
2.2814806
2.2814806
2.2814806
2.2814806
2.2814806
2.2814806
2.2043228
2.2814806
2.2814806
2.3586385
2.3586385
2.2814806
2.2043228
2.2043228
2.2814806
2.2814806
2.2814806
2.2043228
2.2814806
2.2814806
2.2814806
2.2814806
2.2043228
2.2043228
2.2043228
2.2043228
2.1271648
2.1271648
2.1271648
2.1271648
2.1271648
2.1271648
2.1271648
2.2043228
2.2043228
2.1271648
2.050007
2.1271648
2.2043228
2.2814806
2.2043228
2.050007
2.050007
2.1271648
2.2043228
2.2814806
2.2043228
2.2043228
2.2043228
2.2043228
2.2043228
2.2043228
2.2043228
2.2043228
2.2814806
2.2814806
2.2814806
2.2043228
2.2043228
2.2043228
2.2043228
2.2043228
2.2814806
2.2814806
2.2043228
2.2043228
2.1271648
2.1271648
2.1271648
2.1271648
2.050007
2.050007
2.1271648
2.1271648
2.1271648
2.1271648
2.1271648
2.1271648
2.1271648
2.1271648
2.1271648
2.050007
2.050007
2.050007
2.050007
2.1271648
2.050007
2.050007
2.050007
2.050007
2.050007
1.9728491
1.9728491
1.9728491
2.050007
2.1271648
2.1271648
2.2043228
2.2043228
2.1271648
2.050007
1.9728491
1.9728491
2.050007
2.050007
2.050007
1.9728491
1.9728491
2.050007
2.1271648
2.1271648
2.1271648
2.050007
2.1271648
2.1271648
2.050007
2.050007
2.050007
2.050007
2.050007
1.9728491
2.050007
2.050007
2.050007
1.9728491
1.9728491
1.9728491
1.9728491
2.050007
2.1271648
2.1271648
2.050007
1.8956914
1.8185334
1.8956914
1.8956914
1.8956914
1.8956914
1.8185334
1.8185334
1.8956914
1.8956914
1.8956914
1.8956914
1.8956914
1.8956914
1.8185334
1.8185334
1.8185334
1.8185334
1.8185334
1.8185334
1.8185334
1.8185334
1.8185334
1.8185334
1.8185334
1.8185334
1.8185334
1.8185334
1.8185334
1.8185334
1.8185334
1.8185334
1.7413754
1.7413754
1.7413754
1.7413754
1.7413754
1.7413754
1.7413754
1.7413754
1.7413754
1.8185334
1.8185334
1.8185334
1.7413754
1.8185334
1.8185334
1.8185334
1.8185334
1.7413754
1.7413754
1.7413754
1.7413754
1.7413754
1.7413754
1.7413754
1.7413754
1.8185334
1.8185334
1.8185334
1.7413754
1.7413754
1.8185334
1.8956914
1.8185334
1.8185334
1.7413754
1.6642177
1.6642177
1.5870597
1.5870597
1.6642177
1.6642177
1.5870597
1.5870597
1.5870597
1.5870597
1.6642177
1.7413754
1.6642177
1.6642177
1.6642177
1.6642177
1.6642177
1.6642177
1.6642177
1.6642177
1.7413754
1.7413754
1.6642177
1.6642177
1.6642177
1.7413754
1.7413754
1.7413754
1.7413754
1.7413754
1.6642177
1.7413754
1.8956914
1.9728491
1.8956914
1.8185334
1.7413754
1.7413754
1.8185334
1.8956914
1.8185334
1.8185334
1.8185334
1.8185334
1.8956914
1.8185334
1.7413754
1.8185334
1.8185334
1.8185334
1.7413754
1.7413754
1.8185334
1.8185334
1.8185334
1.7413754
1.7413754
1.7413754
1.8185334
1.8185334
1.8185334
1.7413754
1.6642177
1.7413754
1.8185334
1.8185334
1.8185334
1.8185334
1.8185334
1.8185334
1.8185334
1.8185334
1.8185334
1.8185334
1.8185334
1.8185334
1.8185334
1.7413754
1.7413754
1.7413754
1.8185334
1.8185334
1.8185334
1.8185334
1.8185334
1.7413754
1.7413754
1.8185334
1.8956914
1.8956914
1.8956914
1.8185334
1.7413754
1.6642177
1.6642177
1.7413754
1.8185334
1.8185334
1.8185334
1.7413754
1.8185334
1.8956914
1.8956914
1.8956914
1.8956914
1.8956914
1.8185334
1.8185334
1.8185334
1.8185334
1.7413754
1.7413754
1.8185334
1.8956914
1.8956914
1.8956914
1.8956914
1.8185334
1.8185334
1.8185334
1.8185334
1.8185334
1.8185334
1.8185334
1.7413754
1.7413754
1.7413754
1.7413754
1.7413754
1.7413754
1.6642177
1.5870597
1.6642177
1.6642177
1.6642177
1.5870597
1.6642177
1.7413754
1.8185334
1.7413754
1.6642177
1.5870597
1.6642177
1.6642177
1.7413754
1.6642177
1.5870597
1.5870597
1.5870597
1.6642177
1.6642177
1.5870597
1.5870597
1.5870597
1.6642177
1.6642177
1.5870597
1.5870597
1.5870597
1.6642177
1.5870597
1.5870597
1.5870597
1.5870597
1.6642177
1.6642177
1.6642177
1.5870597
1.5870597
1.5870597
1.5870597
1.5870597
1.509902
1.509902
1.509902
1.432744
1.432744
1.432744
1.509902
1.509902
1.432744
1.432744
1.432744
1.509902
1.509902
1.509902
1.432744
1.432744
1.432744
1.432744
1.432744
1.432744
1.432744
1.509902
1.5870597
1.509902
1.509902
1.509902
1.5870597
1.5870597
1.5870597
1.5870597
1.5870597
1.5870597
1.5870597
1.5870597
1.5870597
1.6642177
1.6642177
1.6642177
1.6642177
1.6642177
1.5870597
1.5870597
1.6642177
1.7413754
1.7413754
1.7413754
1.5870597
1.509902
1.5870597
1.6642177
1.7413754
1.7413754
1.7413754
1.6642177
1.6642177
1.7413754
1.8185334
1.8185334
1.8185334
1.7413754
1.7413754
1.7413754
1.8185334
1.8185334
1.8185334
1.8185334
1.7413754
1.7413754
1.8185334
1.8956914
1.8956914
1.8956914
1.8185334
1.8185334
1.8956914
1.8956914
1.8185334
1.7413754
1.7413754
1.8185334
1.8956914
1.9728491
1.8956914
1.8956914
1.8956914
1.9728491
2.050007
2.050007
1.9728491
1.9728491
1.8956914
1.8956914
1.8956914
1.8956914
1.8956914
1.9728491
2.050007
2.050007
1.9728491
1.9728491
1.9728491
1.9728491
2.050007
2.1271648
2.1271648
2.1271648
2.1271648
2.1271648
2.1271648
2.1271648
2.1271648
2.1271648
2.2043228
2.1271648
2.1271648
2.050007
2.050007
2.1271648
2.1271648
2.2043228
2.2043228
2.2043228
2.1271648
2.1271648
2.050007
2.1271648
2.1271648
2.1271648
2.1271648
2.050007
2.1271648
2.050007
2.050007
1.9728491
1.8956914
1.8956914
1.8956914
1.9728491
1.9728491
1.9728491
1.9728491
1.8956914
1.8956914
1.8956914
1.9728491
1.9728491
1.9728491
1.9728491
1.9728491
1.9728491
1.9728491
1.8956914
1.8956914
1.8956914
1.8956914
1.8956914
1.8956914
1.8185334
1.8185334
1.7413754
1.7413754
1.7413754
1.7413754
1.7413754
1.7413754
1.6642177
1.6642177
1.5870597
1.5870597
1.5870597
1.509902
1.509902
1.509902
1.5870597
1.509902
1.509902
1.432744
1.432744
1.432744
1.3555865
1.3555865
1.432744
1.432744
1.432744
1.3555865
1.3555865
1.432744
1.432744
1.3555865
1.2784286
1.2784286
1.2784286
1.2784286
1.2784286
1.2784286
1.3555865
1.3555865
1.2784286
1.2784286
1.2012708
1.2012708
1.1241128
1.2012708
1.2012708
1.2012708
1.2012708
1.2012708
1.2012708
1.2012708
1.2012708
1.2012708
1.1241128
1.1241128
1.1241128
1.1241128
1.0469549
1.0469549
1.0469549
1.0469549
1.0469549
1.0469549
1.0469549
1.0469549
0.96979713
0.89263916
0.89263916
0.96979713
0.89263916
0.8154814
0.8154814
0.8154814
0.8154814
0.8154814
0.8154814
0.89263916
0.89263916
0.89263916
0.8154814
0.73832345
0.8154814
0.89263916
0.89263916
0.89263916
0.8154814
0.8154814
0.8154814
0.73832345
0.6611657
0.6611657
0.6611657
0.6611657
0.58400774
0.58400774
0.6611657
0.73832345
0.6611657
0.58400774
0.50685024
0.50685024
0.50685024
0.50685024
0.50685024
0.42969227
0.42969227
0.42969227
0.42969227
0.42969227
0.42969227
0.42969227
0.42969227
0.42969227
0.42969227
0.42969227
0.50685024
0.42969227
0.42969227
0.27537632
0.27537632
0.27537632
0.27537632
0.3525343
0.3525343
0.3525343
0.3525343
0.3525343
0.27537632
0.27537632
0.27537632
0.27537632
0.27537632
0.27537632
0.27537632
0.3525343
0.3525343
0.27537632
0.19821835
0.19821835
0.19821835
0.19821835
0.19821835
0.19821835
0.12106085
0.043902874
-0.0332551
-0.0332551
0.043902874
0.12106085
0.19821835
0.12106085
-0.0332551
-0.0332551
-0.0332551
0.043902874
0.043902874
-0.0332551
-0.0332551
-0.110413074
-0.110413074
-0.0332551
-0.110413074
-0.110413074
-0.110413074
-0.110413074
-0.110413074
-0.110413074
-0.110413074
-0.110413074
-0.18757057
-0.18757057
-0.26472855
-0.26472855
-0.26472855
-0.26472855
-0.26472855
-0.26472855
-0.26472855
-0.26472855
-0.26472855
-0.26472855
-0.26472855
-0.34188652
-0.34188652
-0.34188652
-0.34188652
-0.34188652
-0.34188652
-0.34188652
-0.34188652
-0.26472855
-0.26472855
-0.34188652
-0.34188652
-0.26472855
-0.26472855
-0.26472855
-0.26472855
-0.18757057
-0.18757057
-0.26472855
-0.18757057
-0.18757057
-0.18757057
-0.18757057
-0.18757057
-0.26472855
-0.26472855
-0.18757057
-0.26472855
-0.26472855
-0.18757057
-0.18757057
-0.26472855
-0.34188652
-0.34188652
-0.26472855
-0.18757057
-0.110413074
-0.110413074
-0.18757057
-0.18757057
-0.18757057
-0.110413074
-0.110413074
-0.110413074
-0.110413074
-0.18757057
-0.18757057
-0.110413074
-0.0332551
-0.0332551
-0.0332551
-0.110413074
-0.110413074
-0.110413074
-0.0332551
0.043902874
0.043902874
0.043902874
0.043902874
-0.0332551
-0.0332551
-0.0332551
0.043902874
-0.0332551
-0.0332551
0.043902874
0.043902874
-0.0332551
-0.0332551
-0.0332551
0.043902874
0.12106085
0.12106085
0.12106085
0.043902874
0.043902874
0.043902874
0.043902874
0.043902874
0.043902874
0.043902874
0.043902874
0.043902874
0.12106085
0.12106085
0.19821835
0.19821835
0.19821835
0.12106085
0.12106085
0.12106085
0.12106085
0.19821835
0.19821835
0.27537632
0.3525343
0.42969227
0.3525343
0.27537632
0.19821835
0.19821835
0.19821835
0.27537632
0.27537632
0.27537632
0.27537632
0.3525343
0.3525343
0.27537632
0.19821835
0.19821835
0.19821835
0.12106085
0.12106085
0.12106085
0.12106085
0.12106085
0.043902874
-0.0332551
-0.0332551
0.043902874
0.12106085
0.12106085
0.19821835
0.12106085
0.043902874
0.043902874
0.043902874
0.043902874
-0.0332551
-0.0332551
-0.110413074
-0.110413074
-0.110413074
-0.0332551
-0.0332551
-0.0332551
-0.110413074
-0.18757057
-0.18757057
-0.18757057
-0.110413074
-0.110413074
-0.110413074
-0.110413074
-0.110413074
-0.110413074
-0.110413074
-0.110413074
-0.0332551
0.12106085
0.12106085
0.043902874
-0.0332551
0.043902874
0.12106085
0.12106085
0.12106085
0.12106085
0.12106085
0.043902874
0.12106085
0.12106085
0.19821835
0.19821835
0.19821835
0.19821835
0.19821835
0.12106085
0.12106085
0.12106085
0.12106085
0.12106085
0.12106085
0.12106085
0.19821835
0.27537632
0.27537632
0.19821835
0.12106085
0.19821835
0.19821835
0.27537632
0.27537632
0.27537632
0.27537632
0.27537632
0.27537632
0.19821835
0.19821835
0.27537632
0.27537632
0.27537632
0.27537632
0.27537632
0.27537632
0.27537632
0.27537632
0.3525343
0.42969227
0.42969227
0.50685024
0.50685024
0.42969227
0.42969227
0.42969227
0.42969227
0.42969227
0.50685024
0.50685024
0.58400774
0.58400774
0.58400774
0.50685024
0.50685024
0.58400774
0.6611657
0.6611657
0.6611657
0.6611657
0.6611657
0.6611657
0.6611657
0.6611657
0.6611657
0.6611657
0.6611657
0.6611657
0.6611657
0.73832345
0.8154814
0.8154814
0.73832345
0.73832345
0.73832345
0.8154814
0.8154814
0.8154814
0.73832345
0.8154814
0.89263916
0.96979713
0.96979713
0.96979713
0.89263916
0.89263916
0.89263916
0.96979713
0.89263916
0.96979713
0.96979713
0.96979713
0.89263916
0.89263916
0.96979713
0.96979713
0.96979713
0.89263916
0.96979713
0.96979713
0.96979713
0.96979713
1.0469549
1.1241128
1.1241128
1.0469549
0.96979713
0.96979713
1.0469549
1.0469549
1.0469549
1.0469549
1.1241128
1.2012708
1.2012708
1.1241128
1.1241128
1.1241128
1.2012708
1.2784286
1.2784286
1.2784286
1.2784286
1.2784286
1.2784286
1.3555865
1.432744
1.432744
1.432744
1.432744
1.432744
1.509902
1.5870597
1.5870597
1.5870597
1.5870597
1.5870597
1.6642177
1.7413754
1.8185334
1.8185334
1.8185334
1.7413754
1.6642177
1.6642177
1.7413754
1.8185334
1.8185334
1.8956914
1.8956914
1.8185334
1.8185334
1.8185334
1.8185334
1.9728491
2.050007
2.050007
2.050007
2.050007
2.1271648
2.2043228
2.1271648
2.1271648
2.2043228
2.2043228
2.2043228
2.2814806
2.2814806
2.2814806
2.2814806
2.2814806
2.2814806
2.2814806
2.2814806
2.2814806
2.3586385
2.3586385
2.3586385
2.4357963
2.4357963
2.4357963
2.4357963
2.5129542
2.5129542
2.5129542
2.590112
2.6672697
2.7444277
2.7444277
2.7444277
2.8215857
2.8215857
2.8987436
2.8987436
2.8987436
2.8987436
2.8987436
2.9759014
2.9759014
2.9759014
2.9759014
2.9759014
2.9759014
3.053059
3.053059
2.9759014
2.9759014
2.9759014
3.053059
3.053059
3.053059
2.9759014
2.9759014
2.9759014
2.9759014
2.9759014
2.9759014
2.9759014
2.9759014
3.053059
3.053059
2.9759014
2.8987436
2.8987436
2.8987436
2.8987436
2.9759014
2.9759014
3.053059
2.9759014
2.8987436
2.8987436
2.8987436
2.8215857
2.8215857
2.8987436
2.8987436
2.9759014
2.9759014
2.9759014
2.9759014
2.9759014
3.053059
2.9759014
2.8987436
2.8215857
2.8215857
2.8215857
2.8987436
2.8987436
2.8987436
2.8215857
2.8215857
2.8215857
2.8215857
2.7444277
2.6672697
2.6672697
2.6672697
2.6672697
2.6672697
2.5129542
2.4357963
2.4357963
2.4357963
2.4357963
2.3586385
2.3586385
2.3586385
2.4357963
2.3586385
2.2043228
2.050007
2.050007
2.050007
1.9728491
1.9728491
1.9728491
2.050007
2.050007
1.9728491
1.8185334
1.7413754
1.6642177
1.6642177
1.6642177
1.5870597
1.5870597
1.5870597
1.5870597
1.509902
1.509902
1.432744
1.3555865
1.2012708
1.2012708
1.2012708
1.2784286
1.2012708
1.2012708
1.0469549
1.0469549
0.96979713
0.96979713
0.96979713
0.96979713
0.96979713
0.89263916
0.89263916
0.8154814
0.73832345
0.6611657
0.6611657
0.6611657
0.6611657
0.6611657
0.6611657
0.58400774
0.58400774
0.58400774
0.58400774
0.58400774
0.58400774
0.58400774
0.6611657
0.6611657
0.6611657
0.6611657
0.6611657
0.6611657
0.73832345
0.8154814
0.8154814
0.89263916
0.89263916
0.8154814
0.89263916
0.89263916
0.96979713
0.89263916
0.89263916
0.89263916
0.96979713
1.0469549
1.0469549
1.0469549
1.0469549
0.96979713
0.96979713
0.96979713
1.0469549
1.0469549
1.0469549
1.0469549
1.0469549
1.0469549
1.0469549
1.0469549
0.96979713
0.96979713
0.96979713
1.0469549
1.0469549
1.0469549
1.0469549
1.1241128
1.0469549
1.0469549
1.0469549
1.0469549
1.0469549
1.0469549
1.0469549
1.1241128
1.1241128
1.1241128
1.1241128
1.0469549
1.0469549
0.96979713
0.96979713
0.96979713
0.96979713
0.96979713
0.89263916
0.96979713
0.96979713
0.96979713
0.89263916
0.8154814
0.89263916
1.0469549
1.0469549
0.96979713
0.89263916
0.89263916
0.89263916
0.89263916
0.89263916
0.8154814
0.8154814
0.8154814
0.8154814
0.89263916
0.89263916
0.89263916
0.89263916
0.8154814
0.73832345
0.6611657
0.6611657
0.6611657
0.6611657
0.6611657
0.6611657
0.6611657
0.58400774
0.42969227
0.27537632
0.27537632
0.42969227
0.42969227
0.3525343
0.27537632
0.19821835
0.19821835
0.19821835
0.19821835
0.12106085
0.043902874
-0.0332551
-0.0332551
-0.0332551
-0.0332551
-0.0332551
-0.110413074
-0.110413074
-0.0332551
-0.0332551
-0.110413074
-0.18757057
-0.18757057
-0.110413074
-0.110413074
-0.18757057
-0.26472855
-0.26472855
-0.26472855
-0.26472855
-0.26472855
-0.26472855
-0.26472855
-0.34188652
-0.34188652
-0.34188652
-0.34188652
-0.4190445
-0.496202
-0.496202
-0.496202
-0.496202
-0.496202
-0.57335997
-0.57335997
-0.65051794
-0.65051794
-0.7276759
-0.8048339
-0.8048339
-0.8819914
-0.95914936
-0.95914936
-0.95914936
-0.95914936
-0.95914936
-0.95914936
-0.95914936
-0.95914936
-1.0363073
-1.0363073
-0.95914936
-0.95914936
-0.95914936
-1.0363073
-1.1134653
-1.0363073
-0.95914936
-1.0363073
-1.0363073
-1.0363073
-0.95914936
-0.95914936
-0.95914936
-0.95914936
-0.95914936
-0.8819914
-0.8048339
-0.7276759
-0.7276759
-0.7276759
-0.8048339
-0.8048339
-0.8048339
-0.8048339
-0.8048339
-0.7276759
-0.7276759
-0.7276759
-0.7276759
-0.65051794
-0.57335997
-0.57335997
-0.57335997
-0.57335997
-0.57335997
-0.57335997
-0.57335997
-0.57335997
-0.57335997
-0.496202
-0.496202
-0.496202
-0.496202
-0.57335997
-0.57335997
-0.496202
-0.4190445
-0.496202
-0.57335997
-0.7276759
-0.7276759
-0.65051794
-0.65051794
-0.65051794
-0.7276759
-0.7276759
-0.7276759
-0.7276759
-0.7276759
-0.7276759
-0.7276759
-0.7276759
-0.7276759
-0.7276759
-0.7276759
-0.65051794
-0.57335997
-0.496202
-0.496202
-0.496202
-0.496202
-0.4190445
-0.34188652
-0.26472855
-0.110413074
-0.110413074
-0.0332551
-0.0332551
-0.110413074
-0.110413074
-0.0332551
-0.0332551
-0.110413074
-0.110413074
-0.0332551
0.043902874
0.12106085
0.12106085
0.12106085
0.043902874
0.043902874
0.12106085
0.12106085
0.043902874
0.043902874
-0.0332551
-0.0332551
-0.0332551
-0.0332551
-0.110413074
-0.18757057
-0.26472855
-0.26472855
-0.26472855
-0.26472855
-0.34188652
-0.34188652
-0.4190445
-0.4190445
-0.496202
-0.57335997
-0.65051794
-0.57335997
-0.57335997
-0.57335997
-0.65051794
-0.7276759
-0.7276759
-0.7276759
-0.7276759
-0.8819914
-0.95914936
-1.0363073
-1.0363073
-0.95914936
-0.95914936
-1.0363073
-1.1134653
-1.1906228
-1.1906228
-1.1906228
-1.1906228
-1.1906228
-1.1906228
-1.1906228
-1.2677808
-1.3449388
-1.3449388
-1.3449388
-1.4220967
-1.4992547
-1.5764122
-1.5764122
-1.5764122
-1.5764122
-1.6535702
-1.7307281
-1.8078861
-1.8078861
-1.7307281
-1.7307281
-1.8078861
-1.8850436
-1.8850436
-1.8850436
-1.8078861
-1.8850436
-1.9622016
-2.1165175
-2.1936755
-2.270833
-2.270833
-2.1936755
-2.1936755
-2.270833
-2.347991
-2.347991
-2.270833
-2.270833
-2.347991
-2.425149
-2.579464
-2.579464
-2.579464
-2.579464
-2.656622
-2.73378
-2.8880959
-2.9652534
-2.9652534
-3.0424113
-3.0424113
-3.0424113
-3.1195693
-3.1967273
-3.2738853
-3.2738853
-3.3510427
-3.3510427
-3.3510427
-3.3510427
-3.3510427
-3.4282007
-3.4282007
-3.4282007
-3.5053587
-3.5053587
-3.5053587
-3.4282007
-3.4282007
-3.4282007
-3.4282007
-3.4282007
-3.4282007
-3.4282007
-3.4282007
-3.5053587
-3.5053587
-3.5053587
-3.4282007
-3.3510427
-3.3510427
-3.3510427
-3.3510427
-3.4282007
-3.5053587
-3.5053587
-3.4282007
-3.4282007
-3.4282007
-3.4282007
-3.4282007
-3.3510427
-3.2738853
-3.2738853
-3.4282007
-3.5053587
-3.5825167
-3.5825167
-3.5053587
-3.4282007
-3.5053587
-3.5825167
-3.5825167
-3.6596746
-3.6596746
-3.7368326
-3.7368326
-3.7368326
-3.7368326
-3.7368326
-3.8139906
-3.8139906
-3.8139906
-3.8911486
-3.9683065
-4.0454636
-4.1997795
-4.2769375
-4.2769375
-4.2769375
-4.2769375
-4.4312525
-4.5855684
-4.7398844
-4.8170424
-4.8170424
-4.8942003
-4.9713573
-5.0485163
-5.202832
-5.2799892
-5.434305
-5.58862
-5.665779
-5.742936
-5.820095
-5.97441
-6.128726
-6.283042
-6.437358
-6.514515
-6.668831
-6.745989
-6.823147
-6.900305
-7.0546207
-7.2089367
-7.3632507
-7.4404097
-7.5175667
-7.5947256
-7.7490406
-7.8261986
-7.9805145
-8.0576725
-8.1348295
-8.1348295
-8.211988
-8.289145
-8.366304
-8.443461
-8.520619
-8.597777
-8.597777
-8.674935
-8.752092
-8.829251
-8.906408
-8.906408
-8.906408
-8.906408
-8.983567
-9.060724
-9.137882
-9.137882
-9.21504
-9.292198
-9.369356
-9.369356
-9.369356
-9.446514
-9.446514
-9.523671
-9.523671
-9.523671
-9.677987
-9.755146
-9.832303
-9.832303
-9.909461
-9.986619
-10.063777
-10.063777
-10.063777
-10.063777
-10.140935
-10.218093
-10.372409
-10.449566
-10.449566
-10.526723
-10.603882
-10.681039
-10.835355
-10.835355
-10.912513
-10.912513
-10.989671
-11.066829
-11.143987
-11.221145
-11.375461
-11.606935
-11.7612505
-11.838407
-11.838407
-11.915566
-11.9927225
-12.0698805
-12.147038
-12.224196
-12.378512
-12.45567
-12.532828
-12.687144
-12.764302
-12.918618
-12.995776
-13.072932
-13.150092
-13.150092
-13.304408
-13.381564
-13.53588
-13.53588
-13.613038
-13.690196
-13.92167
-14.075984
-14.153144
-14.153144
-14.2303
-14.30746
-14.461776
-14.61609
-14.770406
-14.924722
-15.00188
-15.079038
-15.156194
-15.233354
-15.38767
-15.541984
-15.6191435
-15.6191435
-15.6191435
-15.696301
-15.773458
-15.8506155
-15.927773
-16.004932
-16.159248
-16.236404
-16.31356
-16.39072
-16.46788
-16.545036
-16.622192
-16.699352
-16.776512
-16.853668
-16.853668
-16.853668
-17.007984
-17.08514
-17.1623
-17.23946
-17.316616
-17.393772
-17.393772
-17.470932
-17.548092
-17.702404
-17.933876
-18.088196
-18.165352
-18.319668
-18.473984
-18.6283
-18.782616
-18.859772
-18.859772
-18.936932
-19.091244
-19.245564
-19.399876
-19.554195
-19.708508
-19.785667
-19.939983
-20.171455
-20.325771
-20.480087
-20.634403
-20.634403
-20.711563
-20.865875
-21.097351
-21.251667
-21.328823
-21.405983
-21.560299
-21.714615
-21.79177
-21.868927
-21.946087
-22.023247
-22.177559
-22.331879
-22.409035
-22.48619
-22.56335
-22.640507
-22.640507
-22.794823
-22.949139
-23.026295
-23.103455
-23.180614
-23.25777
-23.334927
-23.412086
-23.489246
-23.489246
-23.643559
-23.797874
-23.95219
-23.95219
-24.02935
-24.183662
-24.415138
-24.492294
-24.569454
-24.569454
-24.64661
-24.878086
-24.955242
-25.032402
-25.109558
-25.186718
-25.341034
-25.341034
-25.341034
-25.41819
-25.49535
-25.49535
-25.572506
-25.649666
-25.803978
-25.881138
-25.958298
-25.958298
-25.958298
-26.035454
-26.11261
-26.18977
-26.18977
-26.26693
-26.344086
-26.498402
-26.575558
-26.575558
-26.575558
-26.575558
-26.729874
-26.807034
-26.88419
-26.88419
-26.807034
-26.88419
-26.961346
-27.038506
-27.115665
-27.115665
-27.115665
-27.115665
-27.115665
-27.192822
-27.347137
-27.501453
-27.501453
-27.347137
-27.192822
-27.269978
-27.347137
-27.501453
-27.501453
-27.424294
-27.347137
-27.424294
-27.57861
-27.57861
-27.57861
-27.57861
-27.655766
-27.655766
-27.732925
-27.887241
-27.964397
-28.041557
-28.041557
-28.041557
-28.041557
-28.041557
-28.118713
-28.27303
-28.27303
-28.27303
-28.35019
-28.504505
-28.581661
-28.658821
-28.658821
-28.735977
-28.96745
-29.198925
-29.121769
-28.813137
-28.658821
-28.735977
-28.890293
-28.96745
-28.890293
-28.96745
-29.121769
-29.353241
-29.353241
-29.198925
-29.276081
-29.507557
-29.584713
-29.198925
-28.813137
-28.658821
-28.96745
-29.276081
-29.353241
-29.276081
-29.198925
-29.121769
-28.96745
-28.890293
-28.890293
-29.198925
-29.4304
-29.507557
-29.661873
-29.739029
-29.739029
-29.661873
-29.739029
-29.893345
-30.04766
-29.970505
-29.816189
-29.816189
-30.04766
-30.201977
-30.279137
-30.201977
-30.124817
-30.201977
-30.201977
-30.201977
-30.201977
-30.279137
-30.356293
-30.510609
-30.664925
-30.587769
-30.510609
-30.433449
-30.201977
-29.661873
-29.507557
-29.893345
-30.510609
-30.81924
-30.74208
-30.587769
-30.510609
-30.510609
-30.510609
-30.433449
-30.201977
-30.04766
-30.04766
-30.201977
-30.356293
-30.510609
-30.74208
-30.973557
-31.050713
-31.127872
-31.050713
-30.973557
-30.973557
-30.973557
-31.127872
-31.205029
-31.359344
-31.436504
-31.51366
-31.51366
-31.436504
-31.359344
-31.205029
-31.205029
-31.205029
-31.282185
-31.359344
-31.282185
-31.282185
-31.205029
-31.050713
-30.896397
-30.74208
-30.664925
-30.510609
-30.433449
-30.279137
-30.201977
-30.201977
-30.124817
-30.04766
-29.816189
-29.661873
-29.584713
-29.507557
-29.507557
-29.584713
-29.661873
-29.661873
-29.507557
-29.353241
-29.198925
-29.121769
-29.04461
-28.890293
-28.890293
-28.890293
-28.96745
-28.96745
-28.96745
-28.890293
-28.735977
-28.658821
-28.581661
-28.504505
-28.581661
-28.581661
-28.658821
-28.735977
-28.735977
-28.658821
-28.581661
-28.504505
-28.504505
-28.504505
-28.581661
-28.581661
-28.581661
-28.581661
-28.504505
-28.504505
-28.581661
-28.581661
-28.504505
-28.427345
-28.427345
-28.581661
-28.658821
-28.735977
-28.813137
-28.890293
-28.890293
-28.890293
-28.890293
-28.813137
-28.813137
-28.890293
-29.04461
-29.121769
-29.198925
-29.121769
-29.04461
-29.121769
-29.198925
-29.198925
-29.198925
-29.276081
-29.353241
-29.507557
-29.661873
-29.739029
-29.816189
-29.816189
-29.893345
-30.04766
-30.201977
-30.201977
-30.201977
-30.279137
-30.510609
-30.81924
-31.050713
-31.050713
-31.050713
-31.127872
-31.282185
-31.51366
-31.667976
-31.899448
-32.053764
-32.362396
-32.67103
-33.05682
-33.36545
-33.519764
-33.751236
-33.905552
-34.137028
-34.3685
-34.67713
-34.908604
-34.985764
-34.985764
-35.21724
-35.680183
-35.98882
-36.06597
-36.220287
-36.528923
-36.991867
-37.300503
-37.223343
-36.991867
-37.223343
-37.917767
-38.45787
-38.7665
-38.920815
-39.075134
-39.306602
-39.46092
-39.69239
-39.923866
-40.309654
-40.54113
-40.772606
-40.926918
-41.158394
-41.389866
-41.621338
-41.929974
-42.2386
-42.470078
-42.701553
-42.855865
-42.855865
-42.624393
-42.624393
-43.31881
-44.16755
-44.784813
-44.93913
-44.93913
-45.093445
-45.402077
-45.71071
-45.94218
-46.173653
-46.405125
-46.71376
-47.02239
-47.176704
-47.48534
-47.948284
-48.334072
-48.642708
-48.874176
-49.18281
-49.414284
-49.722916
-50.031544
-50.494495
-50.725967
-50.880283
-51.11176
-51.420387
-51.883335
-52.269127
-52.500595
-52.73207
-53.040703
-53.426495
-53.735123
-54.043755
-54.275227
-54.506702
-54.73818
-54.81533
-54.73818
-54.81533
-55.123966
-55.66407
-56.04986
-55.9727
-55.895546
-56.127018
-56.589962
-57.052914
-57.207226
-57.284386
-57.284386
-57.4387
-57.593018
-57.82449
-57.901646
-57.978806
-57.901646
-57.747334
-57.901646
-58.13312
-58.364597
-58.441753
-58.51891
-58.827545
-59.136173
-59.29049
-59.4448
-59.4448
-59.36765
-59.59912
-59.830597
-59.98491
-59.98491
-60.062065
-60.29354
-60.525017
-60.602173
-60.29354
-55.046806
-47.562492
-47.79397
-56.51281
-64.69154
-66.15754
-63.302696
-61.219437
-61.8367
-63.45701
-64.07428
-63.765648
-62.685432
-61.37375
-61.219437
-62.145332
-63.302696
-63.765648
-63.688484
-63.91996
-64.07428
-63.765648
-63.61133
-64.07428
-64.845856
-65.385956
-65.46312
-65.385956
-65.385956
-65.540276
-65.694595
-65.84891
-65.92606
-65.92606
-65.92606
-66.00322
-66.08038
-66.08038
-66.08038
-66.234695
-66.62048
-67.00628
-67.46922
-67.777855
-68.00933
-68.16364
-68.16364
-68.16364
-68.2408
-68.39512
-68.62659
-69.012375
-69.39817
-69.55249
-69.62964
-69.55249
-69.47533
-69.39817
-69.39817
-69.39817
-69.55249
-69.7068
-70.015434
-70.2469
-70.47838
-70.6327
-70.6327
-70.555534
-70.555534
-70.555534
-70.47838
-70.40122
-70.555534
-70.86417
-71.018486
-70.709854
-70.324066
-70.324066
-70.709854
-70.86417
-70.709854
-70.78701
-71.32711
-71.94438
-72.25301
-72.25301
-72.17585
-72.098694
-71.48143
-70.555534
-69.78396
-69.39817
-69.39817
-69.62964
-70.2469
-71.32711
-72.33017
-72.638794
-72.25301
-71.79006
-71.712906
-71.79006
-71.712906
-71.79006
-72.25301
-72.87027
-72.407326
-70.78701
-70.2469
-71.712906
-73.41038
-74.1048
-73.95048
-74.02764
-74.490585
-74.644905
-74.72206
-75.0307
-75.41648
-75.5708
-75.5708
-75.72511
-76.11091
-76.49669
-76.65101
-76.95964
-77.34542
-77.5769
-77.34542
-76.80532
-76.033745
-74.72206
-72.48449
-69.78396
-68.317955
-70.324066
-73.33322
-72.48449
-68.16364
-66.08038
-68.08649
-70.16975
-68.78091
-66.234695
-66.7748
-69.62964
-70.09259
-67.93217
-67.46922
-69.861115
-71.558586
-70.709854
-69.7068
-70.94132
-73.1789
-73.719
-72.48449
-71.018486
-71.018486
-72.56164
-74.644905
-76.65101
-78.65712
-79.968796
-79.50585
-77.96269
-78.271324
-80.89469
-82.746475
-82.43784
-81.74343
-82.82364
-84.598274
-85.138374
-84.9069
-85.75564
-85.60132
-82.746475
-80.971855
-83.20943
-86.75869
-88.53332
-88.379
-88.22469
-89.3049
-90.616585
-90.53943
-89.613525
-89.767845
-90.69373
-89.38206
-86.835846
-86.68153
-89.53637
-92.08258
-92.23689
-91.38816
-91.38816
-92.31405
-92.93132
-92.854164
-93.00847
-93.54858
-94.01153
-94.16585
-94.243004
-94.783104
-95.246056
-95.246056
-95.246056
-95.709
-96.40342
-96.71204
-96.78921
-96.94352
-97.40647
-97.79227
-97.94657
-98.17805
-98.641
-99.02678
-99.258255
-99.33542
-99.64405
-100.107
-100.49278
-100.6471
-100.87858
-101.264366
-101.57299
-101.88162
-102.19026
-102.57605
-102.96184
-103.19331
-103.347626
-103.501945
-103.73342
-103.9649
-104.19636
-104.35068
-104.58215
-104.73647
-104.81363
-104.890785
-105.12225
-105.27657
-105.430885
-105.585205
-105.73952
-105.89384
-106.04816
-106.12531
-106.20247
-106.20247
-106.20247
-106.35678
-106.43394
-106.58826
-106.66541
-106.66541
-106.66541
-106.66541
-106.51109
-106.43394
-106.35678
-106.35678
-106.35678
-106.43394
-106.51109
-106.66541
-106.89689
-107.20552
-107.668465
-108.20857
-108.74867
-109.211624
-109.59741
-110.060356
-110.44615
-110.83194
-111.140564
-111.4492
-111.757835
-112.06647
-112.29794
-112.45225
-112.60657
-112.68372
-112.83804
-112.9152
-112.99236
-113.06952
-113.300995
-113.53247
-113.841095
-114.07257
-114.14973
-114.22688
-114.3812
-114.53552
-114.76698
-114.9213
-114.99846
-115.07562
-115.30709
-115.46141
-115.53857
-115.46141
-115.384254
-115.61573
-116.07867
-116.15583
-115.847206
-115.30709
-115.07562
-115.46141
-116.23299
-116.85025
-117.08172
-116.85025
-116.38731
-116.00151
-115.92436
-116.23299
-117.08172
-117.8533
-117.8533
-117.313194
-116.927414
-117.00457
-117.467514
-117.8533
-118.2391
-118.54772
-118.70204
-118.62488
-118.54772
-118.62488
-118.93352
-119.319305
-119.55078
-119.62793
-119.62793
-119.55078
-119.70509
-120.09088
-120.63099
-120.93961
-120.86246
-120.78531
-120.86246
-121.09393
-121.32541
-121.47972
-121.63404
-121.942665
-122.096985
-122.096985
-122.01982
-122.096985
-122.2513
-122.40562
-122.55994
-122.71425
-122.791405
-122.71425
-122.791405
-122.945724
-123.17719
-123.33151
-123.25435
-123.33151
-123.56298
-123.79446
-123.94877
-124.103096
-124.25741
-124.41172
-124.41172
-124.488884
-124.56603
-124.56603
-124.488884
-124.41172
-124.41172
-124.41172
-124.41172
-124.33456
-124.41172
-124.643196
-124.87467
-125.028984
-125.10613
-125.1833
-125.33761
-125.491936
-125.569084
-125.491936
-125.491936
-125.569084
-125.72341
-125.87772
-126.032036
-126.109184
-126.26351
-126.49499
-126.6493
-126.80361
-126.880775
-126.95794
-127.03509
-127.189415
-127.189415
-127.11225
-127.189415
-127.34373
-127.57519
-127.65235
-127.729515
-127.729515
-127.80666
-127.65235
-127.420876
-127.189415
-127.03509
-126.95794
-126.880775
-126.80361
-126.72646
-126.72646
-126.880775
-127.03509
-127.26656
-127.420876
-127.57519
-127.65235
-127.57519
-127.34373
-126.95794
-126.34066
-125.87772
-125.33761
-124.87467
-124.56603
-124.643196
-124.87467
-125.26046
-125.491936
-125.491936
-125.33761
-125.028984
-124.643196
-124.33456
-124.02593
-123.87162
-123.71731
-123.71731
-123.79446
-123.79446
-123.71731
-123.56298
-123.25435
-122.945724
-122.71425
-122.48277
-122.32846
-122.17414
-122.01982
-121.942665
-121.86552
-121.7112
-121.47972
-121.09393
-120.78531
-120.47668
-120.2452
-120.09088
-120.013725
-119.859406
-119.62793
-119.319305
-118.93352
-118.54772
-118.2391
-117.930466
-117.69899
-117.54467
-117.313194
-117.08172
-116.69594
-116.38731
-116.15583
-115.92436
-115.69289
-115.46141
-115.229935
-114.99846
-114.76698
-114.53552
-114.30405
-114.07257
-113.841095
-113.4553
-112.99236
-112.68372
-112.45225
-112.29794
-111.98931
-111.68067
-111.4492
-111.21773
-110.909096
-110.67763
-110.52331
-110.52331
-110.214676
-109.520256
-109.13447
-109.36594
-109.674576
-109.520256
-109.057304
-108.517204
-108.05425
-107.74562
-107.437
-107.128365
-106.81973
-106.51109
-106.20247
-105.89384
-105.50805
-105.045105
-104.58215
-104.1192
-103.73342
-103.347626
-102.96184
-102.6532
-102.344574
-101.958786
-101.57299
-100.955734
-100.41563
-99.95268
-99.566895
-99.33542
-99.02678
-98.718155
-98.33237
-98.023735
-97.63795
-97.329315
-94.47447
-87.530266
-83.90385
-88.14752
-95.246056
-98.17805
-96.24911
-93.54858
-92.699844
-93.239944
-93.54858
-92.93132
-92.00542
-91.311005
-91.002365
-90.84805
-88.99627
-85.90995
-84.984055
-86.990166
-88.68763
-87.99322
-86.372894
-85.83279
-86.29574
-86.60437
-86.21858
-85.52416
-85.06121
-84.67542
-84.3668
-83.90385
-83.36375
-82.82364
-82.36069
-82.05206
-81.82059
-81.74343
-81.74343
-81.74343
-81.58911
-81.357635
-81.049
-80.58606
-80.27743
-79.968796
-79.73733
-79.660164
-79.660164
-79.660164
-79.50585
-79.19722
-78.811424
-78.425644
-78.03985
-77.88554
-77.80837
-77.73122
-77.73122
-77.65406
-77.5769
-77.49974
-77.26827
-76.95964
-76.65101
-76.41953
-76.34238
-76.34238
-76.34238
-76.41953
-76.41953
-76.49669
-76.41953
-76.34238
-76.41953
-76.49669
-76.49669
-76.26521
-76.18806
-76.18806
-76.26521
-76.18806
-76.033745
-75.72511
-75.339325
-74.95353
-74.644905
-74.41343
-74.25912
-74.1048
-73.87332
-73.48754
-73.101746
-72.638794
-72.25301
-71.86722
-71.404274
-71.018486
-70.6327
-70.40122
-70.2469
-70.09259
-69.78396
-69.321014
-69.08954
-69.24385
-69.93828
-70.47838
-70.324066
-70.015434
-70.015434
-69.93828
-69.55249
-68.85806
-68.08649
-67.39207
-66.85196
-66.389015
-65.92606
-65.61743
-65.61743
-65.540276
-65.385956
-65.15449
-65.07733
-65.15449
-65.07733
-64.92301
-64.7687
-64.7687
-64.46007
-64.07428
-63.765648
-63.534172
-63.37986
-63.22554
-63.302696
-63.37986
-63.534172
-63.534172
-63.534172
-63.534172
-63.534172
-63.37986
-63.148384
-62.994064
-62.91691
-62.839752
-62.762596
-62.608276
-62.53112
-62.53112
-62.3768
-62.299644
-62.22249
-62.22249
-62.145332
-62.068176
-62.068176
-61.991013
-61.913857
-61.8367
-61.68239
-61.450912
-61.219437
-60.98796
-60.756485
-60.525017
-60.370697
-60.29354
-60.216385
-60.216385
-60.370697
-60.44786
-60.44786
-60.29354
-60.216385
-60.13923
-60.13923
-60.216385
-60.29354
-60.370697
-60.29354
-60.13923
-59.98491
-59.907753
-59.830597
-59.830597
-59.907753
-60.062065
-59.98491
-59.98491
-60.062065
-60.216385
-60.216385
-60.216385
-60.216385
-60.13923
-59.98491
-59.830597
-59.75344
-59.676277
-59.59912
-59.59912
-59.59912
-59.59912
-59.59912
-59.521965
-59.521965
-59.521965
-59.59912
-59.521965
-59.36765
-59.136173
-58.827545
-58.59607
-58.364597
-58.13312
-57.901646
-57.670177
-57.36154
-57.052914
-56.66712
-56.281334
-56.04986
-55.818386
-55.66407
-55.355442
-54.96965
-54.583862
-54.275227
-53.88944
-53.50365
-53.040703
-52.577755
-52.11481
-51.729023
-51.26607
-50.725967
-50.34018
-49.95439
-49.49144
-49.028496
-48.488388
-48.025444
-47.562492
-47.176704
-46.868076
-46.55944
-46.173653
-45.71071
-45.402077
-45.093445
-44.784813
-44.476177
-44.16755
-43.936073
-43.627445
-43.39597
-43.164497
-42.93302
-42.778706
-42.624393
-42.470078
-42.31576
-42.08429
-41.852814
-41.621338
-41.467026
-41.31271
-41.158394
-41.004074
-40.772606
-40.54113
-40.2325
-40.078182
-39.846706
-39.69239
-39.46092
-39.229446
-39.075134
-38.84366
-38.689342
-38.38071
-38.07208
-37.840607
-37.60913
-37.300503
-36.991867
-36.760395
-36.451763
-36.220287
-35.91166
-35.680183
-35.294395
-34.985764
-34.75429
-34.44566
-34.214188
-33.828396
-33.519764
-33.211132
-32.97966
-32.67103
-32.362396
-32.053764
-31.745132
-31.436504
-31.205029
-30.973557
-30.74208
-30.433449
-30.201977
-29.893345
-29.584713
-29.353241
-29.121769
-28.890293
-28.658821
-28.35019
-28.195873
-27.964397
-27.732925
-27.501453
-27.269978
-27.115665
-26.88419
-26.652718
-26.344086
-26.035454
-25.726822
-25.49535
-25.341034
-25.109558
-24.878086
-24.569454
-24.337982
-24.02935
-23.797874
-23.489246
-23.25777
-23.103455
-22.871983
-22.56335
-22.254719
-22.023247
-21.868927
-21.714615
-21.483139
-21.251667
-20.943035
-20.711563
-20.402931
-20.171455
-19.939983
-19.862823
-19.631351
-19.399876
-19.168404
-19.014088
-18.859772
-18.6283
-18.396828
-18.165352
-18.088196
-18.011036
-17.933876
-17.779564
-17.702404
-17.548092
-17.316616
-17.1623
-17.08514
-17.007984
-16.853668
-16.699352
-16.622192
-16.545036
-16.46788
-16.39072
-16.236404
-16.082088
-16.082088
-16.004932
-15.927773
-15.927773
-15.8506155
-15.773458
-15.6191435
-15.464826
-15.38767
-15.310512
-15.233354
-15.156194
-15.079038
-14.924722
-14.847564
-14.693248
-14.538932
-14.384616
-14.2303
-14.153144
-13.92167
-13.767354
-13.690196
-13.613038
-13.458722
-13.304408
-13.072932
-12.918618
-12.764302
-12.687144
-12.45567
-12.301354
-12.147038
-11.9927225
-11.915566
-11.684091
-11.529777
-11.375461
-11.221145
-11.143987
-10.989671
-10.835355
-10.681039
-10.526723
-10.449566
-10.29525
-10.218093
-10.140935
-10.063777
-9.986619
-9.832303
-9.755146
-9.60083
-9.446514
-9.292198
-9.292198
-9.292198
-9.21504
-9.137882
-8.983567
-8.906408
-8.829251
-8.674935
-8.597777
-8.520619
-8.443461
-8.366304
-8.289145
-8.211988
-8.0576725
-7.9033566
-7.7490406
-7.6718826
-7.5947256
-7.5175667
-7.4404097
-7.3632507
-7.2860937
-7.2860937
-7.131778
-6.977463
-6.900305
-6.900305
-6.823147
-6.668831
-6.591674
-6.514515
-6.437358
-6.437358
-6.283042
-6.205884
-6.128726
-6.128726
-6.051568
-6.051568
-5.97441
-5.97441
-5.97441
-5.97441
-5.897252
-5.820095
-5.665779
-5.58862
-5.511463
-5.434305
-5.357147
-5.357147
-5.357147
-5.2799892
-5.2799892
-5.2799892
-5.202832
-5.1256733
-5.1256733
-5.1256733
-5.1256733
-5.0485163
-4.9713573
-4.8170424
-4.5855684
-4.5084105
-4.4312525
-4.2769375
-4.1997795
-4.1226215
-3.9683065
-3.8911486
-3.8139906
-3.6596746
-3.5053587
-3.2738853
-3.1195693
-2.9652534
-2.810938
-2.73378
-2.656622
-2.502307
-2.425149
-2.347991
-2.1936755
-2.1165175
-1.9622016
-1.8850436
-1.8078861
-1.7307281
-1.6535702
-1.4992547
-1.4220967
-1.3449388
-1.2677808
-1.1906228
-1.1134653
-1.0363073
-0.95914936
-0.8819914
-0.8048339
-0.65051794
-0.57335997
-0.496202
-0.496202
-0.4190445
-0.4190445
-0.26472855
-0.18757057
-0.110413074
-0.0332551
0.043902874
0.12106085
0.12106085
0.12106085
0.19821835
0.3525343
0.42969227
0.3525343
0.3525343
0.42969227
0.58400774
0.6611657
0.73832345
0.8154814
0.89263916
1.0469549
1.2012708
1.2012708
1.2012708
1.2012708
1.2012708
1.2784286
1.3555865
1.432744
1.5870597
1.7413754
1.8185334
1.8956914
1.8185334
1.8185334
1.8185334
1.8956914
2.050007
2.1271648
2.2043228
2.2043228
2.2043228
2.2043228
2.2043228
2.2043228
2.2043228
2.1271648
2.1271648
2.1271648
2.2043228
2.2814806
2.2814806
2.3586385
2.3586385
2.2814806
2.2043228
2.2043228
2.1271648
2.1271648
2.1271648
2.050007
2.050007
2.050007
2.050007
2.050007
2.1271648
2.1271648
2.1271648
2.050007
2.050007
2.050007
2.050007
2.050007
2.050007
2.050007
2.050007
1.8956914
1.8185334
1.8185334
1.8185334
1.8185334
1.8956914
1.9728491
1.9728491
1.8956914
1.8185334
1.7413754
1.7413754
1.8956914
1.9728491
1.9728491
1.9728491
1.8956914
1.8956914
1.8956914
1.8185334
1.8185334
1.8956914
1.9728491
1.9728491
1.8956914
1.8956914
1.8956914
1.8956914
1.8956914
1.8956914
1.9728491
1.9728491
1.9728491
2.050007
2.1271648
2.1271648
2.1271648
2.1271648
2.050007
2.050007
1.9728491
2.050007
2.1271648
2.1271648
2.2043228
2.1271648
2.1271648
2.1271648
2.050007
1.9728491
1.9728491
2.050007
2.2043228
2.2814806
2.3586385
2.4357963
2.5129542
2.590112
2.5129542
2.5129542
2.590112
2.7444277
2.8987436
3.053059
3.130217
3.207375
3.207375
3.207375
3.207375
3.207375
3.284533
3.4388485
3.5931642
3.5931642
3.5160065
3.5160065
3.5160065
3.5160065
3.5931642
3.5931642
3.5931642
3.5931642
3.5160065
3.5160065
3.5160065
3.5931642
3.670322
3.670322
3.670322
3.5160065
3.4388485
3.284533
3.284533
3.3616908
3.4388485
3.5160065
3.5931642
3.5931642
3.5931642
3.5160065
3.3616908
3.284533
3.207375
2.9759014
2.4357963
2.050007
2.1271648
2.590112
2.6672697
2.3586385
1.8956914
1.6642177
1.7413754
1.9728491
2.050007
1.9728491
1.8185334
1.7413754
1.7413754
1.8185334
1.8956914
1.8185334
1.7413754
1.8185334
1.9728491
1.9728491
1.8956914
1.8185334
1.8956914
1.9728491
1.9728491
1.8185334
1.7413754
1.7413754
1.6642177
1.5870597
1.432744
1.3555865
1.2012708
1.1241128
1.0469549
0.96979713
0.8154814
0.6611657
0.42969227
0.3525343
0.3525343
0.19821835
0.043902874
-0.110413074
-0.26472855
-0.34188652
-0.496202
-0.65051794
-0.8048339
-0.8048339
-0.8819914
-0.8819914
-0.95914936
-0.95914936
-1.1134653
-1.1134653
-1.0363073
-0.8819914
-0.8819914
-0.95914936
-1.0363073
-0.95914936
-0.8048339
-0.8048339
-0.8819914
-0.8819914
-0.8819914
-0.8819914
-0.95914936
-0.95914936
-0.95914936
-1.0363073
-1.0363073
-1.0363073
-1.0363073
-0.95914936
-1.0363073
-1.0363073
-1.1134653
-1.1906228
-1.1906228
-1.1134653
-1.1134653
-1.1134653
-1.2677808
-1.2677808
-1.2677808
-1.3449388
-1.4220967
-1.4992547
-1.5764122
-1.8850436
-2.502307
-2.73378
-2.347991
-1.8078861
-1.7307281
-1.8850436
-2.1165175
-2.1936755
-2.1936755
-2.270833
-2.425149
-2.502307
-2.502307
-2.502307
-2.579464
-2.656622
-2.810938
-2.810938
-2.810938
-2.8880959
-2.8880959
-2.8880959
-2.8880959
-2.8880959
-2.9652534
-2.8880959
-2.810938
-2.73378
-2.810938
-2.8880959
-2.9652534
-2.9652534
-3.0424113
-3.0424113
-3.1195693
-3.1195693
-3.1967273
-3.2738853
-3.3510427
-3.4282007
-3.4282007
-3.4282007
-3.4282007
-3.5053587
-3.5825167
-3.6596746
-3.6596746
-3.6596746
-3.6596746
-3.7368326
-3.8139906
-3.8911486
-3.8911486
-3.9683065
-4.0454636
-4.1226215
-4.2769375
-4.3540945
-4.4312525
-4.4312525
-4.5084105
-4.5084105
-4.5084105
-4.4312525
-4.5084105
-4.5084105
-4.5855684
-4.5855684
-4.6627264
-4.6627264
-4.7398844
-4.8170424
-4.8170424
-4.7398844
-4.6627264
-4.8170424
-4.9713573
-4.9713573
-4.8170424
-4.8170424
-4.8942003
-5.0485163
-5.1256733
-5.1256733
-5.0485163
-5.1256733
-5.202832
-5.357147
-5.357147
-5.2799892
-5.357147
-5.434305
-5.511463
-5.511463
-5.511463
-5.58862
-5.665779
-5.742936
-5.820095
-5.897252
-5.97441
-6.051568
-6.128726
-6.205884
-6.205884
-6.283042
-6.283042
-6.437358
-6.514515
-6.514515
-6.591674
-6.591674
-6.668831
-6.668831
-6.745989
-6.823147
-6.823147
-6.745989
-6.745989
-6.823147
-6.900305
-6.900305
-6.900305
-6.900305
-6.900305
-6.977463
-6.900305
-6.823147
-6.823147
-6.823147
-6.823147
-6.900305
-6.977463
-6.977463
-6.977463
-6.900305
-6.900305
-6.900305
-6.977463
-7.131778
-7.2089367
-7.3632507
-7.3632507
-7.3632507
-7.3632507
-7.3632507
-7.5175667
-7.5947256
-7.5175667
-7.5175667
-7.5175667
-7.5947256
-7.7490406
-7.8261986
-7.8261986
-7.8261986
-7.8261986
-7.8261986
-7.9033566
-7.9033566
-7.9033566
-7.9033566
-7.9033566
-7.9033566
-7.9805145
-7.9805145
-7.9805145
-7.9805145
-7.9805145
-7.9805145
-8.0576725
-8.0576725
-7.9805145
-7.9805145
-7.9805145
-7.9805145
-7.9805145
-7.9805145
-7.9805145
-7.9805145
-8.0576725
-8.0576725
-8.0576725
-8.0576725
-7.9805145
-7.9805145
-7.9033566
-7.8261986
-7.9033566
-7.9033566
-7.9033566
-7.9033566
-7.9033566
-7.9805145
-7.9805145
-7.9805145
-7.9805145
-8.0576725
-8.1348295
-8.1348295
-8.1348295
-8.0576725
-8.0576725
-8.1348295
-8.1348295
-8.1348295
-8.1348295
-8.1348295
-8.0576725
-8.0576725
-8.0576725
-8.1348295
-8.1348295
-8.1348295
-8.1348295
-8.1348295
-8.0576725
-7.9805145
-7.9805145
-7.9805145
-7.9805145
-7.9033566
-7.9033566
-7.8261986
-7.8261986
-7.7490406
-7.6718826
-7.6718826
-7.6718826
-7.6718826
-7.6718826
-7.5947256
-7.5947256
-7.5175667
-7.6718826
-7.7490406
-7.8261986
-7.7490406
-7.6718826
-7.5947256
-7.5947256
-7.5947256
-7.5947256
-7.5175667
-7.5175667
-7.4404097
-7.4404097
-7.4404097
-7.4404097
-7.4404097
-7.4404097
-7.4404097
-7.3632507
-7.3632507
-7.3632507
-7.3632507
-7.3632507
-7.3632507
-7.3632507
-7.3632507
-7.3632507
-7.2860937
-7.2089367
-7.131778
-7.131778
-7.2089367
-7.2089367
-7.131778
-7.131778
-7.131778
-7.131778
-7.0546207
-7.0546207
-7.131778
-7.131778
-7.131778
-6.977463
-6.977463
-6.977463
-7.0546207
-7.0546207
-6.977463
-6.977463
-6.900305
-6.900305
-6.900305
-6.900305
-6.823147
-6.745989
-6.745989
-6.745989
-6.745989
-6.823147
-6.823147
-6.823147
-6.823147
-6.745989
-6.745989
-6.668831
-6.745989
-6.745989
-6.591674
-6.514515
-6.514515
-6.514515
-6.514515
-6.437358
-6.360199
-6.283042
-6.205884
-6.128726
-6.051568
-6.051568
-6.128726
-6.128726
-6.051568
-6.051568
-6.051568
-6.051568
-5.97441
-5.97441
-5.97441
-5.897252
-5.820095
-5.820095
-5.820095
-5.897252
-5.820095
-5.665779
-5.58862
-5.58862
-5.58862
-5.511463
-5.434305
-5.2799892
-5.202832
-5.202832
-5.202832
-5.202832
-5.1256733
-5.0485163
-4.9713573
-4.8942003
-4.8942003
-4.8942003
-4.8170424
-4.7398844
-4.7398844
-4.5855684
-4.5084105
-4.5084105
-4.5084105
-4.4312525
-4.4312525
-4.5084105
-4.5855684
-4.5855684
-4.5084105
-4.3540945
-4.3540945
-4.3540945
-4.4312525
-4.3540945
-4.3540945
-4.3540945
-4.4312525
-4.4312525
-4.4312525
-4.2769375
-4.1997795
-4.1997795
-4.1226215
-4.0454636
-3.9683065
-3.9683065
-3.9683065
-3.9683065
-3.9683065
-3.8911486
-3.8139906
-3.7368326
-3.6596746
-3.5053587
-3.4282007
-3.4282007
-3.4282007
-3.3510427
-3.2738853
-3.2738853
-3.1967273
-3.1967273
-3.1195693
-3.1195693
-3.1195693
-3.1195693
-3.1195693
-3.1195693
-3.1195693
-3.1195693
-3.0424113
-2.9652534
-2.9652534
-3.0424113
-3.1195693
-3.1967273
-3.1195693
-3.0424113
-3.0424113
-3.0424113
-3.0424113
-2.9652534
-2.8880959
-2.8880959
-2.9652534
-2.9652534
-2.8880959
-2.8880959
-2.810938
-2.810938
-2.810938
-2.810938
-2.810938
-2.73378
-2.73378
-2.810938
-2.810938
-2.73378
-2.810938
-2.810938
-2.810938
-2.810938
-2.73378
-2.73378
-2.73378
-2.73378
-2.73378
-2.810938
-2.810938
-2.810938
-2.810938
-2.810938
-2.8880959
-2.8880959
-2.9652534
-3.0424113
-3.0424113
-3.1195693
-3.1195693
-3.1195693
-3.1195693
-3.1195693
-3.1195693
-3.1195693
-3.0424113
-3.0424113
-3.1195693
-3.1967273
-3.1967273
-3.1195693
-3.1195693
-3.1967273
-3.1195693
-3.1195693
-3.1195693
-3.0424113
-3.0424113
-3.0424113
-3.1195693
-3.1967273
-3.1967273
-3.2738853
-3.2738853
-3.2738853
-3.3510427
-3.4282007
-3.5053587
-3.5825167
-3.5825167
-3.5825167
-3.5053587
-3.5053587
-3.5825167
-3.6596746
-3.8139906
-3.8911486
-3.8911486
-3.9683065
-3.9683065
-3.8911486
-3.9683065
-3.9683065
-4.0454636
-4.0454636
-4.0454636
-4.0454636
-4.0454636
-4.1226215
-4.1226215
-4.1997795
-4.2769375
-4.2769375
-4.3540945
-4.3540945
-4.3540945
-4.3540945
-4.3540945
-4.2769375
-4.3540945
-4.4312525
-4.4312525
-4.3540945
-4.4312525
-4.4312525
-4.5084105
-4.5855684
-4.5855684
-4.5855684
-4.6627264
-4.8170424
-4.8942003
-4.8942003
-4.8942003
-4.8942003
-4.9713573
-5.0485163
-5.0485163
-5.0485163
-5.0485163
-5.0485163
-5.1256733
-5.1256733
-5.1256733
-5.202832
-5.2799892
-5.2799892
-5.2799892
-5.357147
-5.357147
-5.357147
-5.434305
-5.434305
-5.511463
-5.511463
-5.511463
-5.58862
-5.665779
-5.742936
-5.742936
-5.665779
-5.742936
-5.820095
-5.820095
-5.820095
-5.742936
-5.742936
-5.897252
-5.897252
-5.97441
-5.897252
-5.897252
-5.97441
-6.051568
-6.051568
-6.128726
-6.128726
-6.205884
-6.283042
-6.283042
-6.283042
-6.283042
-6.360199
-6.360199
-6.437358
-6.437358
-6.514515
-6.437358
-6.437358
-6.437358
-6.437358
-6.437358
-6.514515
-6.668831
-6.668831
-6.668831
-6.668831
-6.668831
-6.668831
-6.668831
-6.591674
-6.668831
-6.745989
-6.823147
-6.900305
-6.900305
-6.823147
-6.823147
-6.900305
-6.977463
-6.977463
-6.900305
-6.900305
-6.823147
-6.900305
-6.900305
-6.823147
-6.823147
-6.823147
-6.900305
-6.977463
-7.0546207
-7.131778
-7.131778
-7.2089367
-7.2089367
-7.2089367
-7.2089367
-7.2089367
-7.2089367
-7.2089367
-7.3632507
-7.4404097
-7.5175667
-7.4404097
-7.4404097
-7.4404097
-7.4404097
-7.5175667
-7.6718826
-7.7490406
-7.7490406
-7.7490406
-7.7490406
-7.7490406
-7.7490406
-7.8261986
-7.9033566
-7.9033566
-7.9033566
-7.9033566
-7.9033566
-7.9033566
-7.9805145
-7.9805145
-7.9033566
-7.9033566
-7.9805145
-8.0576725
-8.0576725
-8.0576725
-8.0576725
-8.0576725
-8.0576725
-8.1348295
-8.1348295
-8.211988
-8.211988
-8.211988
-8.211988
-8.211988
-8.211988
-8.289145
-8.289145
-8.211988
-8.211988
-8.289145
-8.443461
-8.443461
-8.443461
-8.443461
-8.520619
-8.597777
-8.597777
-8.597777
-8.597777
-8.674935
-8.752092
-8.752092
-8.752092
-8.752092
-8.752092
-8.829251
-8.829251
-8.829251
-8.906408
-8.983567
-8.983567
-9.060724
-9.137882
-9.21504
-9.292198
-9.292198
-9.292198
-9.292198
-9.369356
-9.369356
-9.369356
-9.369356
-9.446514
-9.523671
-9.523671
-9.523671
-9.523671
-9.523671
-9.523671
-9.523671
-9.60083
-9.677987
-9.755146
-9.755146
-9.677987
-9.755146
-9.832303
-9.909461
-9.986619
-9.986619
-9.909461
-9.832303
-9.909461
-9.909461
-9.909461
-9.909461
-9.986619
-9.909461
-9.832303
-9.755146
-9.832303
-9.832303
-9.909461
-9.909461
-9.909461
-9.832303
-9.909461
-9.986619
-9.986619
-9.986619
-9.986619
-9.986619
-9.986619
-9.986619
-9.909461
-9.832303
-9.832303
-9.909461
-9.986619
-9.986619
-9.986619
-9.909461
-9.986619
-10.140935
-10.218093
-10.218093
-10.218093
-10.29525
-10.29525
-10.29525
-10.29525
-10.372409
-10.449566
-10.526723
-10.526723
-10.526723
-10.526723
-10.603882
-10.603882
-10.681039
-10.681039
-10.681039
-10.681039
-10.758198
-10.835355
-10.835355
-10.835355
-10.758198
-10.835355
-10.835355
-10.835355
-10.835355
-10.758198
-10.758198
-10.758198
-10.758198
-10.758198
-10.835355
-10.835355
-10.912513
-10.912513
-10.912513
-10.912513
-10.912513
-10.835355
-10.835355
-10.835355
-10.912513
-10.912513
-10.835355
-10.835355
-10.835355
-10.835355
-10.835355
-10.758198
-10.681039
-10.681039
-10.681039
-10.681039
-10.758198
-10.835355
-10.835355
-10.758198
-10.758198
-10.758198
-10.835355
-10.912513
-10.912513
-10.912513
-10.835355
-10.758198
-10.758198
-10.758198
-10.758198
-10.758198
-10.835355
-10.835355
-10.758198
-10.681039
-10.603882
-10.603882
-10.603882
-10.603882
-10.526723
-10.449566
-10.449566
-10.449566
-10.449566
-10.449566
-10.372409
-10.372409
-10.449566
-10.449566
-10.372409
-10.218093
-10.063777
-10.063777
-10.140935
-10.140935
-10.140935
-10.140935
-10.063777
-10.063777
-9.986619
-9.986619
-9.909461
-9.909461
-9.909461
-9.986619
-9.909461
-9.832303
-9.755146
-9.755146
-9.832303
-9.832303
-9.755146
-9.60083
-9.60083
-9.523671
-9.60083
-9.60083
-9.60083
-9.60083
-9.60083
-9.523671
-9.523671
-9.523671
-9.523671
-9.523671
-9.446514
-9.446514
-9.446514
-9.446514
-9.446514
-9.369356
-9.292198
-9.292198
-9.292198
-9.292198
-9.292198
-9.21504
-9.21504
-9.137882
-9.137882
-9.060724
-8.983567
-8.983567
-8.983567
-8.906408
-8.829251
-8.752092
-8.752092
-8.752092
-8.752092
-8.674935
-8.674935
-8.674935
-8.597777
-8.520619
-8.443461
-8.520619
-8.520619
-8.520619
-8.443461
-8.366304
-8.289145
-8.366304
-8.366304
-8.443461
-8.443461
-8.366304
-8.366304
-8.366304
-8.366304
-8.366304
-8.366304
-8.289145
-8.289145
-8.289145
-8.366304
-8.366304
-8.366304
-8.366304
-8.366304
-8.366304
-8.443461
-8.366304
-8.366304
-8.289145
-8.366304
-8.443461
-8.443461
-8.366304
-8.289145
-8.366304
-8.443461
-8.443461
-8.366304
-8.289145
-8.289145
-8.366304
-8.443461
-8.443461
-8.366304
-8.211988
-8.211988
-8.211988
-8.211988
-8.211988
-8.211988
-8.211988
-8.0576725
-7.9805145
-7.9033566
-7.9805145
-7.9805145
-7.9805145
-7.9033566
-7.8261986
-7.7490406
-7.6718826
-7.6718826
-7.5947256
-7.5175667
-7.5175667
-7.5175667
-7.5175667
-7.4404097
-7.4404097
-7.4404097
-7.4404097
-7.3632507
-7.2860937
-7.2089367
-7.2089367
-7.2089367
-7.2089367
-7.131778
-7.131778
-7.0546207
-7.0546207
-7.131778
-7.0546207
-6.977463
-6.900305
-6.977463
-6.900305
-6.900305
-6.900305
-6.900305
-6.823147
-6.823147
-6.823147
-6.900305
-6.900305
-6.745989
-6.668831
-6.668831
-6.668831
-6.668831
-6.745989
-6.745989
-6.668831
-6.668831
-6.591674
-6.591674
-6.591674
-6.668831
-6.668831
-6.591674
-6.514515
-6.437358
-6.360199
-6.360199
-6.437358
-6.514515
-6.514515
-6.437358
-6.437358
-6.514515
-6.514515
-6.360199
-6.283042
-6.205884
-6.128726
-6.128726
-6.128726
-6.051568
-6.051568
-6.051568
-6.051568
-6.051568
-5.897252
-5.897252
-5.897252
-5.820095
-5.742936
-5.665779
-5.665779
-5.665779
-5.665779
-5.58862
-5.511463
-5.511463
-5.511463
-5.434305
-5.2799892
-5.1256733
-5.1256733
-5.202832
-5.202832
-5.202832
-5.1256733
-5.1256733
-5.1256733
-5.1256733
-5.0485163
-5.0485163
-5.0485163
-5.0485163
-5.0485163
-5.0485163
-5.0485163
-5.0485163
-5.0485163
-5.0485163
-4.9713573
-5.0485163
-5.0485163
-5.1256733
-5.0485163
-4.8942003
-4.8170424
-4.8170424
-4.8170424
-4.8170424
-4.8170424
-4.8170424
-4.7398844
-4.5855684
-4.5855684
-4.5855684
-4.5855684
-4.5084105
-4.4312525
-4.4312525
-4.4312525
-4.3540945
-4.2769375
-4.2769375
-4.2769375
-4.1997795
-4.1226215
-4.0454636
-4.0454636
-3.9683065
-4.0454636
-3.9683065
-3.8911486
-3.8139906
-3.7368326
-3.6596746
-3.7368326
-3.7368326
-3.6596746
-3.6596746
-3.5825167
-3.5053587
-3.4282007
-3.3510427
-3.3510427
-3.4282007
-3.3510427
-3.2738853
-3.1967273
-3.1195693
-3.2738853
-3.3510427
-3.3510427
-3.2738853
-3.2738853
-3.2738853
-3.2738853
-3.2738853
-3.2738853
-3.3510427
-3.3510427
-3.2738853
-3.2738853
-3.2738853
-3.3510427
-3.2738853
-3.2738853
-3.1967273
-3.1967273
-3.1195693
-3.1195693
-3.1195693
-3.1967273
-3.1195693
-3.1195693
-3.0424113
-3.0424113
-3.0424113
-3.1195693
-3.0424113
-3.0424113
-2.9652534
-2.9652534
-2.8880959
-2.810938
-2.656622
-2.579464
-2.579464
-2.579464
-2.579464
-2.502307
-2.502307
-2.425149
-2.347991
-2.347991
-2.425149
-2.425149
-2.347991
-2.347991
-2.347991
-2.270833
-2.270833
-2.270833
-2.270833
-2.347991
-2.347991
-2.347991
-2.347991
-2.270833
-2.270833
-2.270833
-2.270833
-2.270833
-2.1936755
-2.1936755
-2.270833
-2.270833
-2.270833
-2.1936755
-2.1165175
-2.0393596
-2.0393596
-1.9622016
-1.9622016
-1.9622016
-1.9622016
-1.9622016
-1.8850436
-1.7307281
-1.6535702
-1.5764122
-1.6535702
-1.6535702
-1.6535702
-1.7307281
-1.7307281
-1.6535702
-1.4992547
-1.4220967
-1.4220967
-1.4220967
-1.3449388
-1.2677808
-1.2677808
-1.2677808
-1.1906228
-1.1906228
-1.1906228
-1.1134653
-1.0363073
-0.95914936
-0.95914936
-0.8819914
-0.8048339
-0.65051794
-0.65051794
-0.57335997
-0.57335997
-0.496202
-0.4190445
-0.4190445
-0.34188652
-0.18757057
-0.110413074
-0.0332551
-0.0332551
0.043902874
0.12106085
0.27537632
0.3525343
0.42969227
0.50685024
0.58400774
0.6611657
0.73832345
0.8154814
0.8154814
0.89263916
0.89263916
0.96979713
1.1241128
1.2784286
1.3555865
1.432744
1.432744
1.432744
1.432744
1.509902
1.5870597
1.5870597
1.6642177
1.8185334
1.8185334
1.8956914
1.8956914
1.8956914
1.9728491
2.050007
2.050007
2.050007
2.1271648
2.1271648
2.2043228
2.2814806
2.3586385
2.4357963
2.5129542
2.590112
2.6672697
2.7444277
2.7444277
2.8215857
2.8215857
2.7444277
2.7444277
2.7444277
2.8215857
2.8987436
2.9759014
3.053059
3.130217
3.207375
3.284533
3.284533
3.3616908
3.4388485
3.5160065
3.5931642
3.74748
3.824638
3.9017956
3.9017956
3.9017956
3.9789536
3.9789536
4.0561113
4.0561113
4.0561113
4.1332693
4.2104273
4.3647428
4.5190587
4.5190587
4.5190587
4.596216
4.750532
4.750532
4.82769
4.750532
4.82769
4.9048476
5.0591636
5.0591636
5.367795
5.8307424
5.985058
5.5992684
5.0591636
4.9820056
5.1363215
5.290637
5.367795
5.367795
5.367795
5.367795
5.444953
5.444953
5.367795
5.367795
5.367795
5.367795
5.522111
5.9079
6.2165313
5.985058
5.5992684
5.367795
5.522111
5.6764264
5.6764264
5.5992684
5.522111
5.522111
5.5992684
5.5992684
5.522111
5.444953
5.444953
5.444953
5.522111
5.522111
5.444953
5.367795
5.367795
5.444953
5.444953
5.444953
5.444953
5.444953
5.444953
5.522111
5.522111
5.444953
5.444953
5.444953
5.367795
5.367795
5.290637
5.367795
5.367795
5.367795
5.367795
5.367795
5.367795
5.367795
5.290637
5.290637
5.290637
5.213479
5.213479
5.290637
5.290637
5.290637
5.290637
5.367795
5.367795
5.367795
5.290637
5.213479
5.213479
5.213479
5.367795
5.444953
5.444953
5.367795
5.290637
5.290637
5.213479
5.213479
5.290637
5.290637
5.290637
5.213479
5.213479
5.290637
5.290637
5.213479
5.1363215
5.0591636
5.0591636
5.0591636
5.0591636
5.0591636
5.1363215
5.1363215
5.1363215
5.0591636
4.9820056
4.9820056
4.9820056
4.9820056
4.9048476
4.9820056
5.0591636
5.0591636
4.9820056
4.82769
4.82769
4.750532
4.750532
4.673374
4.673374
4.750532
4.82769
4.82769
4.82769
4.82769
4.750532
4.596216
4.5190587
4.4419007
4.5190587
4.596216
4.673374
4.596216
4.596216
4.673374
4.750532
4.750532
4.673374
4.5190587
4.4419007
4.4419007
4.5190587
4.596216
4.750532
5.1363215
5.444953
5.290637
4.750532
4.4419007
4.3647428
4.5190587
4.673374
4.673374
4.673374
4.596216
4.5190587
4.5190587
4.4419007
4.4419007
4.5190587
4.5190587
4.596216
4.673374
4.673374
4.673374
4.673374
4.673374
4.596216
4.5190587
4.596216
4.673374
4.673374
4.750532
4.82769
4.9048476
4.9048476
4.82769
4.673374
4.596216
4.596216
4.5190587
4.596216
4.673374
4.750532
4.750532
4.750532
4.750532
4.750532
4.750532
4.750532
4.750532
4.82769
4.9820056
4.9820056
4.9048476
4.9048476
4.9048476
4.9048476
4.9820056
4.9820056
5.0591636
5.0591636
5.1363215
5.1363215
5.213479
5.290637
5.290637
5.290637
5.213479
5.213479
5.1363215
5.213479
5.290637
5.290637
5.290637
5.290637
5.367795
5.522111
5.522111
5.522111
5.444953
5.444953
5.522111
5.522111
5.5992684
5.5992684
5.6764264
5.5992684
5.522111
5.522111
5.522111
5.5992684
5.5992684
5.5992684
5.5992684
5.5992684
5.6764264
5.6764264
5.6764264
5.5992684
5.522111
5.522111
5.5992684
5.5992684
5.5992684
5.5992684
5.6764264
5.6764264
5.6764264
5.522111
5.444953
5.367795
5.522111
5.6764264
5.6764264
5.522111
5.444953
5.444953
5.522111
5.522111
5.444953
5.367795
5.367795
5.367795
5.444953
5.444953
5.444953
5.444953
5.522111
5.522111
5.5992684
5.522111
5.444953
5.367795
5.367795
5.367795
5.367795
5.444953
5.522111
5.522111
5.444953
5.367795
5.290637
5.367795
5.367795
5.367795
5.367795
5.367795
5.290637
5.290637
5.290637
5.213479
5.213479
5.1363215
5.1363215
5.0591636
5.1363215
5.290637
5.367795
5.367795
5.367795
5.213479
5.0591636
5.0591636
5.1363215
5.213479
5.290637
5.290637
5.213479
5.213479
5.213479
5.213479
5.213479
5.213479
5.1363215
5.213479
5.290637
5.367795
5.367795
5.444953
5.367795
5.290637
5.213479
5.213479
5.213479
5.290637
5.290637
5.290637
5.367795
5.367795
5.444953
5.444953
5.367795
5.367795
5.367795
5.367795
5.367795
5.444953
5.444953
5.522111
5.522111
5.522111
5.522111
5.522111
5.522111
5.5992684
5.6764264
5.6764264
5.7535844
5.7535844
5.7535844
5.7535844
5.7535844
5.7535844
5.7535844
5.8307424
5.9079
5.985058
5.985058
5.985058
5.985058
5.985058
6.062216
6.139374
6.139374
6.062216
5.985058
5.985058
6.062216
6.2165313
6.2165313
6.2165313
6.139374
6.139374
6.2165313
6.2165313
6.2165313
6.2165313
6.2165313
6.139374
6.139374
6.139374
6.139374
6.062216
6.062216
6.062216
6.139374
6.062216
5.985058
5.9079
5.9079
5.9079
5.8307424
5.8307424
5.8307424
5.9079
5.9079
5.9079
5.8307424
5.8307424
5.7535844
5.7535844
5.7535844
5.7535844
5.6764264
5.6764264
5.7535844
5.7535844
5.8307424
5.7535844
5.7535844
5.8307424
5.9079
5.9079
5.7535844
5.5992684
5.5992684
5.5992684
5.6764264
5.7535844
5.8307424
5.8307424
5.9079
5.9079
5.9079
5.9079
5.8307424
5.9079
5.9079
5.985058
5.985058
5.985058
5.985058
5.985058
5.985058
5.8307424
5.8307424
5.8307424
5.8307424
5.9079
5.9079
5.985058
5.985058
5.985058
5.9079
5.8307424
5.8307424
5.8307424
5.8307424
5.9079
5.8307424
5.8307424
5.7535844
5.7535844
5.7535844
5.6764264
5.6764264
5.6764264
5.6764264
5.6764264
5.6764264
5.5992684
5.522111
5.522111
5.522111
5.5992684
5.6764264
5.5992684
5.522111
5.522111
5.5992684
5.7535844
5.7535844
5.6764264
5.5992684
5.6764264
5.6764264
5.7535844
5.8307424
5.8307424
5.8307424
5.8307424
5.9079
5.985058
5.985058
5.985058
5.985058
6.062216
6.062216
6.062216
6.062216
6.062216
6.062216
6.062216
6.062216
5.985058
5.985058
5.985058
5.985058
5.985058
6.062216
6.062216
6.062216
6.062216
5.985058
5.9079
5.9079
5.9079
5.8307424
5.8307424
5.8307424
5.8307424
5.9079
5.9079
5.9079
5.8307424
5.7535844
5.6764264
5.5992684
5.5992684
5.6764264
5.7535844
5.7535844
5.6764264
5.5992684
5.5992684
5.6764264
5.6764264
5.5992684
5.522111
5.522111
5.6764264
5.7535844
5.7535844
5.6764264
5.6764264
5.6764264
5.7535844
5.7535844
5.7535844
5.6764264
5.7535844
5.8307424
5.9079
5.985058
6.062216
6.062216
6.139374
6.2165313
6.139374
6.2165313
6.370847
6.448005
6.5251627
6.5251627
6.5251627
6.5251627
6.5251627
6.6794786
6.7566366
6.6794786
6.6794786
6.7566366
6.7566366
6.910952
6.98811
6.98811
7.0652676
6.98811
6.910952
6.910952
6.98811
7.1424255
7.1424255
7.1424255
7.0652676
7.0652676
7.1424255
7.1424255
7.1424255
7.0652676
7.0652676
7.2195835
7.2967415
7.3738995
7.3738995
7.3738995
7.3738995
7.4510574
7.4510574
7.3738995
7.3738995
7.3738995
7.4510574
7.5282154
7.5282154
7.5282154
7.5282154
7.4510574
7.3738995
7.2967415
7.3738995
7.4510574
7.5282154
7.4510574
7.3738995
7.3738995
7.4510574
7.5282154
7.5282154
7.4510574
7.3738995
7.2967415
7.3738995
7.3738995
7.4510574
7.4510574
7.5282154
7.4510574
7.4510574
7.3738995
7.3738995
7.3738995
7.4510574
7.5282154
7.605373
7.5282154
7.4510574
7.4510574
7.5282154
7.605373
7.605373
7.605373
7.605373
7.5282154
7.5282154
7.605373
7.605373
7.5282154
7.4510574
7.3738995
7.4510574
7.605373
7.605373
7.682531
7.682531
7.682531
7.682531
7.7596884
7.7596884
7.7596884
7.682531
7.605373
7.605373
7.605373
7.605373
7.5282154
7.5282154
7.5282154
7.605373
7.5282154
7.5282154
7.4510574
7.3738995
7.4510574
7.4510574
7.3738995
7.2967415
7.2967415
7.2967415
7.2967415
7.2967415
7.1424255
7.0652676
7.0652676
7.1424255
7.2195835
7.1424255
7.0652676
6.98811
6.98811
6.98811
6.910952
6.8337946
6.8337946
6.8337946
6.8337946
6.8337946
6.7566366
6.7566366
6.7566366
6.7566366
6.6794786
6.6794786
6.6794786
6.6794786
6.6794786
6.6794786
6.6794786
6.6794786
6.6794786
6.6023207
6.5251627
6.448005
6.448005
6.448005
6.448005
6.370847
6.2936893
6.2936893
6.2165313
6.2165313
6.2936893
6.2936893
6.2936893
6.2165313
6.2165313
6.139374
6.062216
6.062216
6.062216
5.985058
5.985058
5.985058
6.062216
5.985058
5.985058
5.9079
5.9079
5.985058
5.9079
5.8307424
5.7535844
5.6764264
5.7535844
5.7535844
5.7535844
5.7535844
5.7535844
5.7535844
5.7535844
5.7535844
5.6764264
5.5992684
5.522111
5.5992684
5.6764264
5.7535844
5.7535844
5.6764264
5.522111
5.444953
5.522111
5.5992684
5.5992684
5.522111
5.444953
5.522111
5.5992684
5.6764264
5.5992684
5.522111
5.522111
5.522111
5.522111
5.5992684
5.8307424
5.8307424
5.6764264
5.522111
5.367795
5.367795
5.367795
5.367795
5.444953
5.444953
5.444953
5.444953
5.522111
5.522111
5.522111
5.367795
5.290637
5.290637
5.367795
5.444953
5.444953
5.444953
5.367795
5.290637
5.367795
5.444953
5.522111
5.522111
5.444953
5.367795
5.367795
5.367795
5.367795
5.367795
5.367795
5.290637
5.290637
5.290637
5.367795
5.444953
5.444953
5.367795
5.290637
5.213479
5.290637
5.290637
5.290637
5.213479
5.1363215
5.1363215
5.1363215
5.213479
5.290637
5.290637
5.213479
5.1363215
5.0591636
5.0591636
4.9820056
4.9820056
5.0591636
5.0591636
5.0591636
4.9820056
4.9048476
4.9820056
4.9820056
4.9820056
4.9048476
4.9048476
4.82769
4.82769
4.82769
4.82769
4.9048476
4.82769
4.750532
4.673374
4.673374
4.673374
4.596216
4.596216
4.5190587
4.5190587
4.4419007
4.4419007
4.3647428
4.3647428
4.287585
4.287585
4.287585
4.3647428
4.3647428
4.287585
4.1332693
4.0561113
4.0561113
4.1332693
4.2104273
4.2104273
4.2104273
4.1332693
4.2104273
4.287585
4.287585
4.2104273
4.1332693
4.0561113
4.0561113
4.1332693
4.2104273
4.2104273
4.1332693
4.0561113
4.0561113
4.0561113
3.9789536
3.9017956
3.9017956
3.9017956
3.9017956
3.9789536
3.9789536
3.9789536
3.9789536
3.9017956
3.9017956
3.824638
3.74748
3.74748
3.74748
3.824638
3.74748
3.74748
3.74748
3.74748
3.824638
3.824638
3.824638
3.74748
3.670322
3.670322
3.670322
3.670322
3.5931642
3.5931642
3.5931642
3.5931642
3.5160065
3.4388485
3.4388485
3.4388485
3.5160065
3.5160065
3.4388485
3.3616908
3.284533
3.207375
3.130217
3.130217
3.207375
3.284533
3.207375
3.130217
3.053059
2.9759014
2.9759014
2.8987436
2.7444277
2.7444277
2.6672697
2.590112
2.590112
2.5129542
2.5129542
2.5129542
2.5129542
2.5129542
2.4357963
2.4357963
2.3586385
2.2814806
2.2814806
2.2043228
2.1271648
2.050007
1.9728491
1.9728491
1.8956914
1.8185334
1.8185334
1.7413754
1.7413754
1.7413754
1.6642177
1.509902
1.432744
1.2784286
1.2784286
1.2784286
1.2012708
1.1241128
0.96979713
0.89263916
0.89263916
0.89263916
0.8154814
0.73832345
0.6611657
0.58400774
0.50685024
0.50685024
0.42969227
0.3525343
0.27537632
0.12106085
0.12106085
0.12106085
0.043902874
-0.0332551
-0.110413074
-0.26472855
-0.4190445
-0.4190445
-0.4190445
-0.4190445
-0.4190445
-0.496202
-0.65051794
-0.7276759
-0.8048339
-0.8819914
-0.8819914
-0.95914936
-1.0363073
-1.1134653
-1.1134653
-1.1906228
-1.2677808
-1.3449388
-1.3449388
-1.4220967
-1.4992547
-1.5764122
-1.7307281
-1.8078861
-1.8078861
-1.8850436
-1.9622016
-2.0393596
-2.1165175
-2.1936755
-2.1165175
-2.1936755
-2.270833
-2.347991
-2.425149
-2.502307
-2.579464
-2.579464
-2.579464
-2.656622
-2.73378
-2.810938
-2.810938
-2.810938
-2.8880959
-2.9652534
-2.9652534
-2.9652534
-3.0424113
-3.1195693
-3.1967273
-3.1967273
-3.2738853
-3.2738853
-3.3510427
-3.4282007
-3.5053587
-3.5053587
-3.5053587
-3.5053587
-3.5825167
-3.5825167
-3.5825167
-3.6596746
-3.7368326
-3.8139906
-3.8139906
-3.8911486
-3.9683065
-3.9683065
-3.9683065
-3.9683065
-4.0454636
-4.0454636
-4.1226215
-4.1226215
-4.1226215
-4.1997795
-4.1997795
-4.2769375
-4.2769375
-4.2769375
-4.2769375
-4.3540945
-4.3540945
-4.3540945
-4.3540945
-4.4312525
-4.4312525
-4.4312525
-4.4312525
-4.4312525
-4.4312525
-4.4312525
-4.3540945
-4.3540945
-4.3540945
-4.4312525
-4.5084105
-4.5084105
-4.5084105
-4.5084105
-4.5855684
-4.6627264
-4.5855684
-4.5855684
-4.5855684
-4.6627264
-4.7398844
-4.7398844
-4.6627264
-4.6627264
-4.6627264
-4.7398844
-4.7398844
-4.8170424
-4.8170424
-4.8170424
-4.8170424
-4.8942003
-4.8942003
-4.8942003
-4.8942003
-4.8942003
-4.9713573
-5.0485163
-5.0485163
-4.9713573
-4.8942003
-4.9713573
-5.0485163
-5.0485163
-5.0485163
-5.0485163
-5.0485163
-5.1256733
-5.0485163
-5.0485163
-5.0485163
-5.1256733
-5.202832
-5.2799892
-5.2799892
-5.2799892
-5.2799892
-5.2799892
-5.2799892
-5.2799892
-5.2799892
-5.357147
-5.357147
-5.357147
-5.2799892
-5.2799892
-5.2799892
-5.2799892
-5.357147
-5.357147
-5.357147
-5.357147
-5.434305
-5.511463
-5.511463
-5.511463
-5.511463
-5.511463
-5.511463
-5.434305
-5.434305
-5.434305
-5.511463
-5.511463
-5.511463
-5.511463
-5.58862
-5.665779
-5.665779
-5.665779
-5.58862
-5.58862
-5.742936
-5.742936
-5.665779
-5.58862
-5.58862
-5.665779
-5.742936
-5.742936
-5.665779
-5.665779
-5.58862
-5.58862
-5.665779
-5.742936
-5.742936
-5.742936
-5.742936
-5.665779
-5.665779
-5.665779
-5.665779
-5.742936
-5.820095
-5.820095
-5.820095
-5.742936
-5.742936
-5.742936
-5.742936
-5.665779
-5.665779
-5.665779
-5.665779
-5.665779
-5.742936
-5.742936
-5.665779
-5.665779
-5.665779
-5.665779
-5.742936
-5.742936
-5.742936
-5.665779
-5.665779
-5.58862
-5.58862
-5.58862
-5.58862
-5.511463
-5.434305
-5.434305
-5.511463
-5.511463
-5.434305
-5.357147
-5.2799892
-5.2799892
-5.2799892
-5.2799892
-5.202832
-5.0485163
-4.9713573
-5.0485163
-5.1256733
-5.1256733
-5.0485163
-4.9713573
-4.8942003
-4.8942003
-4.8942003
-4.8942003
-4.8170424
-4.7398844
-4.7398844
-4.7398844
-4.7398844
-4.6627264
-4.6627264
-4.7398844
-4.7398844
-4.6627264
-4.5855684
-4.5084105
-4.5084105
-4.5855684
-4.5084105
-4.5084105
-4.4312525
-4.5084105
-4.4312525
-4.4312525
-4.3540945
-4.3540945
-4.3540945
-4.3540945
-4.3540945
-4.2769375
-4.1226215
-4.0454636
-3.9683065
-4.0454636
-4.1226215
-4.1226215
-4.0454636
-3.9683065
-3.9683065
-4.0454636
-4.0454636
-4.1226215
-4.1226215
-4.1226215
-4.1226215
-4.0454636
-4.0454636
-4.0454636
-4.1226215
-4.1226215
-4.1226215
-4.1226215
-4.1997795
-4.1997795
-4.1997795
-4.1226215
-4.1226215
-4.1997795
-4.2769375
-4.3540945
-4.3540945
-4.3540945
-4.2769375
-4.1997795
-4.1997795
-4.1997795
-4.1997795
-4.1997795
-4.1997795
-4.1226215
-4.1226215
-4.1226215
-4.1997795
-4.2769375
-4.2769375
-4.2769375
-4.2769375
-4.1226215
-4.0454636
-3.9683065
-4.0454636
-4.1226215
-4.0454636
-3.9683065
-3.9683065
-3.9683065
-3.9683065
-3.9683065
-4.0454636
-3.9683065
-3.8911486
-3.8911486
-3.8911486
-3.8911486
-3.8911486
-3.8911486
-3.9683065
-3.9683065
-3.9683065
-3.8911486
-3.8139906
-3.8911486
-3.8911486
-3.8911486
-3.8911486
-3.8139906
-3.7368326
-3.6596746
-3.7368326
-3.8139906
-3.8911486
-3.8911486
-3.8139906
-3.7368326
-3.6596746
-3.5825167
-3.5825167
-3.6596746
-3.7368326
-3.6596746
-3.5825167
-3.5825167
-3.6596746
-3.6596746
-3.6596746
-3.5825167
-3.5825167
-3.5053587
-3.4282007
-3.4282007
-3.5053587
-3.5825167
-3.6596746
-3.5825167
-3.4282007
-3.3510427
-3.3510427
-3.4282007
-3.4282007
-3.3510427
-3.3510427
-3.2738853
-3.3510427
-3.3510427
-3.3510427
-3.3510427
-3.3510427
-3.2738853
-3.2738853
-3.1967273
-3.1967273
-3.1967273
-3.1967273
-3.1967273
-3.1967273
-3.1967273
-3.2738853
-3.1967273
-3.1967273
-3.1967273
-3.1967273
-3.1967273
-3.1967273
-3.2738853
-3.1967273
-3.1967273
-3.1195693
-3.1967273
-3.1967273
-3.1195693
-3.1195693
-3.1195693
-3.1967273
-3.1195693
-3.0424113
-3.0424113
-3.1967273
-3.2738853
-3.2738853
-3.2738853
-3.1967273
-3.1967273
-3.1195693
-3.1195693
-3.1195693
-3.0424113
-3.0424113
-3.0424113
-3.1195693
-3.1967273
-3.1967273
-3.1195693
-3.0424113
-3.1195693
-3.1195693
-3.1195693
-3.0424113
-3.1195693
-3.1967273
-3.1967273
-3.1967273
-3.1195693
-3.1195693
-3.1195693
-3.1967273
-3.1195693
-3.0424113
-3.0424113
-3.0424113
-3.0424113
-3.0424113
-3.0424113
-3.0424113
-2.9652534
-2.9652534
-2.9652534
-2.9652534
-2.9652534
-2.9652534
-2.8880959
-2.8880959
-2.8880959
-2.8880959
-2.9652534
-2.9652534
-2.9652534
-2.8880959
-2.810938
-2.8880959
-2.9652534
-2.9652534
-2.810938
-2.810938
-2.8880959
-2.9652534
-2.9652534
-2.8880959
-2.810938
-2.810938
-2.810938
-2.810938
-2.8880959
-2.8880959
-2.8880959
-2.8880959
-2.8880959
-2.8880959
-2.9652534
-2.9652534
-2.9652534
-2.8880959
-2.8880959
-2.8880959
-2.8880959
-2.810938
-2.8880959
-2.8880959
-2.9652534
-2.9652534
-2.8880959
-2.8880959
-2.810938
-2.8880959
-2.8880959
-2.810938
-2.810938
-2.73378
-2.810938
-2.810938
-2.810938
-2.810938
-2.73378
-2.73378
-2.73378
-2.810938
-2.810938
-2.810938
-2.810938
-2.810938
-2.73378
-2.656622
-2.656622
-2.656622
-2.73378
-2.73378
-2.656622
-2.656622
-2.579464
-2.579464
-2.579464
-2.579464
-2.502307
-2.502307
-2.425149
-2.425149
-2.502307
-2.502307
-2.502307
-2.502307
-2.425149
-2.425149
-2.347991
-2.425149
-2.425149
-2.502307
-2.425149
-2.425149
-2.425149
-2.425149
-2.502307
-2.502307
-2.502307
-2.425149
-2.425149
-2.502307
-2.502307
-2.425149
-2.425149
-2.502307
-2.502307
-2.502307
-2.425149
-2.347991
-2.425149
-2.579464
-2.656622
-2.656622
-2.579464
-2.579464
-2.579464
-2.656622
-2.656622
-2.656622
-2.656622
-2.656622
-2.656622
-2.73378
-2.73378
-2.73378
-2.656622
-2.579464
-2.579464
-2.656622
-2.656622
-2.73378
-2.73378
-2.810938
-2.810938
-2.73378
-2.579464
-2.502307
-2.579464
-2.656622
-2.73378
-2.73378
-2.656622
-2.656622
-2.502307
-2.502307
-2.579464
-2.656622
-2.656622
-2.656622
-2.656622
-2.656622
-2.579464
-2.579464
-2.579464
-2.656622
-2.656622
-2.656622
-2.579464
-2.579464
-2.656622
-2.656622
-2.579464
-2.502307
-2.502307
-2.502307
-2.579464
-2.579464
-2.579464
-2.579464
-2.579464
-2.502307
-2.502307
-2.502307
-2.579464
-2.579464
-2.502307
-2.425149
-2.502307
-2.502307
-2.502307
-2.502307
-2.502307
-2.579464
-2.656622
-2.656622
-2.579464
-2.502307
-2.502307
-2.579464
-2.656622
-2.579464
-2.502307
-2.425149
-2.502307
-2.579464
-2.656622
-2.656622
-2.656622
-2.656622
-2.656622
-2.656622
-2.656622
-2.656622
-2.656622
-2.73378
-2.73378
-2.73378
-2.656622
-2.579464
-2.579464
-2.656622
-2.656622
-2.656622
-2.656622
-2.656622
-2.656622
-2.656622
-2.656622
-2.502307
-2.425149
-2.425149
-2.502307
-2.579464
-2.502307
-2.502307
-2.502307
-2.502307
-2.502307
-2.425149
-2.425149
-2.425149
-2.425149
-2.502307
-2.502307
-2.425149
-2.425149
-2.347991
-2.347991
-2.347991
-2.425149
-2.425149
-2.425149
-2.347991
-2.347991
-2.347991
-2.347991
-2.425149
-2.347991
-2.347991
-2.270833
-2.1936755
-2.1165175
-2.0393596
-1.9622016
-2.0393596
-2.0393596
-2.0393596
-1.9622016
-1.9622016
-2.0393596
-2.0393596
-1.9622016
-1.8850436
-1.9622016
-1.9622016
-1.9622016
-1.8850436
-1.8850436
-1.8850436
-1.8850436
-1.8850436
-1.8850436
-1.8078861
-1.8078861
-1.8078861
-1.8078861
-1.8078861
-1.8078861
-1.7307281
-1.7307281
-1.8078861
-1.8078861
-1.8078861
-1.8850436
-1.8078861
-1.8078861
-1.8078861
-1.8850436
-1.9622016
-1.9622016
-1.9622016
-1.8850436
-1.8850436
-1.8850436
-1.8850436
-1.8078861
-1.8078861
-1.8078861
-1.8078861
-1.8850436
-1.8078861
-1.7307281
-1.7307281
-1.7307281
-1.6535702
-1.6535702
-1.7307281
-1.7307281
-1.8078861
-1.8850436
-1.8078861
-1.8078861
-1.8078861
-1.8850436
-1.8078861
-1.6535702
-1.6535702
-1.7307281
-1.8078861
-1.8078861
-1.8078861
-1.8078861
-1.8850436
-1.8850436
-1.8078861
-1.7307281
-1.7307281
-1.7307281
-1.8078861
-1.8078861
-1.8078861
-1.8850436
-1.9622016
-1.9622016
-1.9622016
-1.8850436
-1.8078861
-1.8850436
-1.9622016
-1.9622016
-1.9622016
-1.9622016
-1.9622016
-1.9622016
-1.9622016
-1.9622016
-1.9622016
-1.9622016
-1.9622016
-2.0393596
-2.0393596
-2.0393596
-2.0393596
-2.0393596
-2.0393596
-2.0393596
-2.1165175
-2.1165175
-2.1165175
-2.1165175
-2.1165175
-2.1165175
-2.0393596
-2.1165175
-2.1165175
-2.1936755
-2.1165175
-2.1165175
-2.0393596
-2.0393596
-2.0393596
-2.1165175
-2.1165175
-2.1165175
-2.1165175
-2.1165175
-2.1165175
-2.1165175
-2.1165175
-2.1165175
-2.1165175
-2.1165175
-2.1165175
-2.1165175
-2.1936755
-2.1165175
-2.1165175
-2.0393596
-2.0393596
-2.0393596
-2.1165175
-2.1936755
-2.270833
-2.270833
-2.1936755
-2.0393596
-2.0393596
-2.0393596
-2.1936755
-2.1936755
-2.1936755
-2.1936755
-2.1936755
-2.1936755
-2.1936755
-2.1936755
-2.1936755
-2.270833
-2.270833
-2.347991
-2.270833
-2.270833
-2.270833
-2.270833
-2.270833
-2.270833
-2.347991
-2.347991
-2.347991
-2.347991
-2.347991
-2.347991
-2.347991
-2.425149
-2.425149
-2.425149
-2.425149
-2.347991
-2.425149
-2.425149
-2.425149
-2.425149
-2.425149
-2.347991
-2.425149
-2.425149
-2.502307
-2.502307
-2.425149
-2.425149
-2.425149
-2.502307
-2.502307
-2.579464
-2.579464
-2.579464
-2.656622
-2.656622
-2.656622
-2.579464
-2.579464
-2.579464
-2.656622
-2.73378
-2.73378
-2.810938
-2.810938
-2.810938
-2.8880959
-2.8880959
-2.8880959
-2.8880959
-2.8880959
-2.8880959
-2.8880959
-2.8880959
-2.9652534
-2.8880959
-2.8880959
-2.810938
-2.8880959
-2.8880959
-2.8880959
-2.8880959
-2.8880959
-2.9652534
-2.9652534
-2.8880959
-2.8880959
-2.9652534
-2.9652534
-2.810938
-2.73378
-2.73378
-2.73378
-2.810938
-2.8880959
-2.8880959
-2.8880959
-2.8880959
-2.9652534
-2.9652534
-2.9652534
-2.9652534
-2.9652534
-3.0424113
-3.1195693
-3.1967273
-3.1967273
-3.1195693
-3.0424113
-3.0424113
-3.1195693
-3.1967273
-3.2738853
-3.2738853
-3.2738853
-3.2738853
-3.1967273
-3.1967273
-3.2738853
-3.3510427
-3.3510427
-3.2738853
-3.1967273
-3.2738853
-3.2738853
-3.3510427
-3.3510427
-3.2738853
-3.2738853
-3.2738853
-3.3510427
-3.3510427
-3.2738853
-3.2738853
-3.2738853
-3.2738853
-3.2738853
-3.2738853
-3.1967273
-3.0424113
-3.0424113
-3.0424113
-3.1195693
-3.1967273
-3.1967273
-3.1967273
-3.1967273
-3.2738853
-3.1967273
-3.1967273
-3.1195693
-3.1195693
-3.1195693
-3.1195693
-3.1967273
-3.1967273
-3.1967273
-3.1967273
-3.1195693
-3.1195693
-3.1195693
-3.1195693
-3.1967273
-3.2738853
-3.2738853
-3.2738853
-3.2738853
-3.2738853
-3.2738853
-3.2738853
-3.2738853
-3.2738853
-3.1967273
-3.1195693
-3.1967273
-3.2738853
-3.4282007
-3.4282007
-3.3510427
-3.2738853
-3.2738853
-3.2738853
-3.2738853
-3.3510427
-3.3510427
-3.3510427
-3.2738853
-3.2738853
-3.2738853
-3.2738853
-3.2738853
-3.2738853
-3.2738853
-3.1967273
-3.1967273
-3.2738853
-3.3510427
-3.3510427
-3.2738853
-3.2738853
-3.3510427
-3.4282007
-3.4282007
-3.4282007
-3.3510427
-3.3510427
-3.2738853
-3.2738853
-3.2738853
-3.2738853
-3.2738853
-3.3510427
-3.4282007
-3.4282007
-3.4282007
-3.4282007
-3.4282007
-3.5053587
-3.5825167
-3.5053587
-3.3510427
-3.3510427
-3.3510427
-3.5053587
-3.5053587
-3.5053587
-3.4282007
-3.4282007
-3.4282007
-3.4282007
-3.4282007
-3.5053587
-3.5053587
-3.5053587
-3.5053587
-3.4282007
-3.4282007
-3.4282007
-3.4282007
-3.3510427
-3.3510427
-3.4282007
-3.5053587
-3.5053587
-3.4282007
-3.4282007
-3.4282007
-3.5053587
-3.5053587
-3.5053587
-3.5053587
-3.5053587
-3.5053587
-3.5053587
-3.5053587
-3.5053587
-3.5053587
-3.5825167
-3.6596746
-3.7368326
-3.6596746
-3.5825167
-3.5053587
-3.5053587
-3.5825167
-3.5825167
-3.5825167
-3.5053587
-3.5825167
-3.5825167
-3.6596746
-3.6596746
-3.6596746
-3.5825167
-3.5053587
-3.5053587
-3.4282007
-3.5053587
-3.5053587
-3.5825167
-3.5825167
-3.5053587
-3.5053587
-3.5053587
-3.5053587
-3.4282007
-3.3510427
-3.3510427
-3.2738853
-3.2738853
-3.2738853
-3.2738853
-3.2738853
-3.1967273
-3.1195693
-3.1195693
-3.1967273
-3.2738853
-3.3510427
-3.2738853
-3.1967273
-3.1967273
-3.2738853
-3.2738853
-3.1967273
-3.1967273
-3.2738853
-3.3510427
-3.3510427
-3.2738853
-3.2738853
-3.3510427
-3.4282007
-3.4282007
-3.4282007
-3.4282007
-3.5053587
-3.5825167
-3.5825167
-3.5825167
-3.5825167
-3.6596746
-3.6596746
-3.6596746
-3.6596746
-3.6596746
-3.6596746
-3.6596746
-3.6596746
-3.6596746
-3.6596746
-3.6596746
-3.5825167
-3.5825167
-3.6596746
-3.6596746
-3.6596746
-3.5825167
-3.5053587
-3.5053587
-3.5053587
-3.5053587
-3.3510427
-3.3510427
-3.2738853
-3.2738853
-3.2738853
-3.1967273
-3.1967273
-3.1195693
-3.0424113
-2.9652534
-3.0424113
-3.1195693
-3.1195693
-3.0424113
-3.0424113
-2.9652534
-2.8880959
-2.8880959
-2.9652534
-3.0424113
-3.1195693
-3.1195693
-3.1195693
-3.0424113
-3.0424113
-3.1195693
-3.1195693
-3.1967273
-3.1195693
-3.0424113
-3.0424113
-3.0424113
-3.0424113
-3.1195693
-3.1967273
-3.1967273
-3.1195693
-3.0424113
-2.9652534
-2.9652534
-2.9652534
-2.8880959
-2.810938
-2.73378
-2.656622
-2.656622
-2.656622
-2.579464
-2.502307
-2.425149
-2.425149
-2.347991
-2.347991
-2.270833
-2.270833
-2.1936755
-2.1165175
-2.0393596
-2.0393596
-2.0393596
-1.9622016
-1.9622016
-1.8850436
-1.8850436
-1.8850436
-1.8078861
-1.7307281
-1.6535702
-1.6535702
-1.6535702
-1.6535702
-1.6535702
-1.6535702
-1.7307281
-1.8078861
-1.8078861
-1.7307281
-1.6535702
-1.5764122
-1.6535702
-1.7307281
-1.6535702
-1.6535702
-1.6535702
-1.7307281
-1.7307281
-1.6535702
-1.6535702
-1.6535702
-1.6535702
-1.5764122
-1.5764122
-1.5764122
-1.6535702
-1.7307281
-1.7307281
-1.6535702
-1.7307281
-1.7307281
-1.6535702
-1.5764122
-1.5764122
-1.5764122
-1.5764122
-1.6535702
-1.6535702
-1.6535702
-1.6535702
-1.6535702
-1.5764122
-1.6535702
-1.7307281
-1.7307281
-1.6535702
-1.6535702
-1.6535702
-1.6535702
-1.7307281
-1.7307281
-1.7307281
-1.8078861
-1.8078861
-1.8078861
-1.8078861
-1.8078861
-1.7307281
-1.7307281
-1.6535702
-1.6535702
-1.7307281
-1.7307281
-1.7307281
-1.7307281
-1.6535702
-1.6535702
-1.6535702
-1.7307281
-1.7307281
-1.7307281
-1.7307281
-1.7307281
-1.6535702
-1.6535702
-1.6535702
-1.6535702
-1.6535702
-1.6535702
-1.5764122
-1.5764122
-1.6535702
-1.8078861
-1.8850436
-1.8078861
-1.7307281
-1.7307281
-1.8078861
-1.7307281
-1.7307281
-1.7307281
-1.7307281
-1.8850436
-1.8850436
-1.8850436
-1.8850436
-1.8850436
-1.8078861
-1.8078861
-1.7307281
-1.8078861
-1.8078861
-1.8078861
-1.8850436
-1.8850436
-1.9622016
-1.9622016
-1.8850436
-1.8078861
-1.8078861
-1.8078861
-1.8078861
-1.8850436
-1.8078861
-1.8078861
-1.7307281
-1.8078861
-1.8850436
-1.9622016
-1.8850436
-1.8078861
-1.7307281
-1.7307281
-1.8078861
-1.8850436
-1.8850436
-1.8850436
-1.8850436
-1.8850436
-1.8078861
-1.8078861
-1.8850436
-1.8850436
-1.9622016
-1.8850436
-1.8078861
-1.8078861
-1.8850436
-1.9622016
-1.8850436
-1.8850436
-1.8850436
-1.8850436
-1.9622016
-1.9622016
-1.9622016
-1.9622016
-1.9622016
-1.9622016
-2.0393596
-2.0393596
-2.1165175
-2.1165175
-2.1165175
-2.1165175
-2.1165175
-2.1936755
-2.1165175
-2.1165175
-2.1165175
-2.1936755
-2.1936755
-2.1936755
-2.1936755
-2.270833
-2.347991
-2.347991
-2.425149
-2.425149
-2.425149
-2.425149
-2.425149
-2.425149
-2.347991
-2.425149
-2.502307
-2.579464
-2.502307
-2.425149
-2.502307
-2.579464
-2.579464
-2.502307
-2.502307
-2.502307
-2.579464
-2.656622
-2.73378
-2.73378
-2.73378
-2.656622
-2.73378
-2.810938
-2.810938
-2.73378
-2.579464
-2.579464
-2.73378
-2.8880959
-2.9652534
-2.9652534
-2.8880959
-2.810938
-2.8880959
-2.8880959
-2.9652534
-3.0424113
-3.0424113
-3.0424113
-3.0424113
-3.1195693
-3.1195693
-3.1195693
-3.1195693
-3.1967273
-3.1967273
-3.2738853
-3.2738853
-3.2738853
-3.2738853
-3.2738853
-3.3510427
-3.3510427
-3.3510427
-3.2738853
-3.2738853
-3.3510427
-3.4282007
-3.5053587
-3.5053587
-3.4282007
-3.4282007
-3.4282007
-3.5053587
-3.5053587
-3.4282007
-3.4282007
-3.5053587
-3.5053587
-3.5053587
-3.5053587
-3.5825167
-3.5825167
-3.5053587
-3.4282007
-3.4282007
-3.5053587
-3.6596746
-3.7368326
-3.7368326
-3.7368326
-3.6596746
-3.5825167
-3.6596746
-3.8139906
-3.8911486
-3.8911486
-3.8911486
-3.8139906
-3.7368326
-3.8139906
-3.8139906
-3.8911486
-3.8139906
-3.6596746
-3.6596746
-3.6596746
-3.7368326
-3.7368326
-3.7368326
-3.7368326
-3.8139906
-3.8139906
-3.8139906
-3.8139906
-3.8139906
-3.8911486
-3.8911486
-3.8139906
-3.8139906
-3.8139906
-3.8139906
-3.8139906
-3.7368326
-3.8139906
-3.8139906
-3.8139906
-3.8139906
-3.8139906
-3.8911486
-3.9683065
-3.9683065
-3.8911486
-3.8139906
-3.8139906
-3.8911486
-3.9683065
-3.8911486
-3.8139906
-3.8139906
-3.8139906
-3.8911486
-3.8911486
-3.8139906
-3.7368326
-3.8139906
-3.8911486
-3.9683065
-3.9683065
-3.8139906
-3.7368326
-3.7368326
-3.8139906
-3.8911486
-3.8911486
-3.8911486
-3.8911486
-3.8911486
-3.8911486
-3.8911486
-3.9683065
-3.9683065
-3.9683065
-3.9683065
-3.9683065
-3.9683065
-3.9683065
-3.9683065
-3.9683065
-3.9683065
-3.9683065
-3.9683065
-3.9683065
-3.9683065
-4.0454636
-3.9683065
-3.8911486
-3.8911486
-3.8911486
-3.9683065
-4.0454636
-4.0454636
-4.0454636
-3.9683065
-3.9683065
-3.9683065
-3.9683065
-3.9683065
-3.8911486
-3.8139906
-3.8139906
-3.8911486
-3.8911486
-3.8911486
-3.8911486
-3.8911486
-3.8911486
-3.8911486
-3.8139906
-3.8139906
-3.8911486
-3.8911486
-3.8139906
-3.8139906
-3.8139906
-3.8139906
-3.8911486
-3.8911486
-3.8911486
-3.8911486
-3.8139906
-3.8139906
-3.8139906
-3.8139906
-3.8139906
-3.8139906
-3.8911486
-3.8911486
-3.8911486
-3.8911486
-3.8911486
-3.8139906
-3.8139906
-3.7368326
-3.7368326
-3.8139906
-3.8139906
-3.8911486
-3.8911486
-3.8139906
-3.8139906
-3.8139906
-3.8139906
-3.8139906
-3.7368326
-3.7368326
-3.7368326
-3.7368326
-3.7368326
-3.7368326
-3.6596746
-3.7368326
-3.7368326
-3.8139906
-3.7368326
-3.6596746
-3.6596746
-3.5825167
-3.6596746
-3.7368326
-3.8139906
-3.8139906
-3.7368326
-3.6596746
-3.5825167
-3.6596746
-3.7368326
-3.7368326
-3.6596746
-3.5825167
-3.5825167
-3.6596746
-3.6596746
-3.6596746
-3.6596746
-3.5825167
-3.5825167
-3.5825167
-3.6596746
-3.7368326
-3.7368326
-3.5825167
-3.5825167
-3.5825167
-3.6596746
-3.7368326
-3.7368326
-3.6596746
-3.6596746
-3.5825167
-3.6596746
-3.6596746
-3.6596746
-3.5825167
-3.5825167
-3.5825167
-3.5825167
-3.5053587
-3.5053587
-3.5825167
-3.5825167
-3.5053587
-3.4282007
-3.4282007
-3.4282007
-3.3510427
-3.3510427
-3.2738853
-3.2738853
-3.2738853
-3.2738853
-3.2738853
-3.1967273
-3.1195693
-3.1967273
-3.1967273
-3.1967273
-3.1195693
-3.1967273
-3.1967273
-3.1967273
-3.1195693
-3.1195693
-3.1195693
-3.0424113
-2.9652534
-2.9652534
-3.0424113
-3.1195693
-3.1195693
-3.0424113
-2.9652534
-2.8880959
-2.8880959
-2.8880959
-2.810938
-2.8880959
-2.8880959
-2.8880959
-2.810938
-2.73378
-2.810938
-2.810938
-2.73378
-2.73378
-2.656622
-2.656622
-2.656622
-2.73378
-2.73378
-2.73378
-2.656622
-2.579464
-2.502307
-2.502307
-2.502307
-2.579464
-2.656622
-2.656622
-2.579464
-2.502307
-2.425149
-2.425149
-2.347991
-2.347991
-2.270833
-2.270833
-2.347991
-2.347991
-2.347991
-2.270833
-2.270833
-2.270833
-2.270833
-2.270833
-2.1936755
-2.1936755
-2.1936755
-2.1936755
-2.1936755
-2.1936755
-2.1936755
-2.1936755
-2.1165175
-2.0393596
-1.9622016
-2.0393596
-2.0393596
-2.1165175
-2.1165175
-2.1165175
-2.0393596
-1.9622016
-1.9622016
-1.9622016
-2.0393596
-2.0393596
-1.9622016
-1.8850436
-1.8850436
-1.8850436
-1.8078861
-1.8850436
-1.8850436
-1.9622016
-1.9622016
-1.9622016
-1.9622016
-1.9622016
-1.8850436
-1.8078861
-1.7307281
-1.6535702
-1.7307281
-1.7307281
-1.8078861
-1.8078861
-1.6535702
-1.5764122
-1.4992547
-1.4992547
-1.5764122
-1.5764122
-1.6535702
-1.5764122
-1.5764122
-1.4992547
-1.4992547
-1.4992547
-1.4220967
-1.3449388
-1.3449388
-1.2677808
-1.3449388
-1.3449388
-1.4220967
-1.3449388
-1.3449388
-1.3449388
-1.3449388
-1.3449388
-1.2677808
-1.2677808
-1.2677808
-1.2677808
-1.3449388
-1.4220967
-1.4220967
-1.4220967
-1.3449388
-1.2677808
-1.3449388
-1.3449388
-1.3449388
-1.2677808
-1.2677808
-1.2677808
-1.3449388
-1.2677808
-1.2677808
-1.1134653
-1.1134653
-1.1134653
-1.1134653
-1.1134653
-1.0363073
-1.0363073
-0.95914936
-0.8819914
-0.8819914
-0.95914936
-1.0363073
-1.0363073
-0.95914936
-0.95914936
-1.0363073
-1.0363073
-0.95914936
-0.8819914
-0.8048339
-0.8048339
-0.8819914
-0.8819914
-0.8048339
-0.7276759
-0.7276759
-0.7276759
-0.8048339
-0.7276759
-0.7276759
-0.7276759
-0.7276759
-0.7276759
-0.7276759
-0.7276759
-0.7276759
-0.7276759
-0.7276759
-0.65051794
-0.57335997
-0.57335997
-0.57335997
-0.65051794
-0.65051794
-0.65051794
-0.65051794
-0.57335997
-0.57335997
-0.57335997
-0.57335997
-0.65051794
-0.57335997
-0.57335997
-0.57335997
-0.496202
-0.57335997
-0.57335997
-0.65051794
-0.65051794
-0.57335997
-0.496202
-0.4190445
-0.496202
-0.496202
-0.4190445
-0.34188652
-0.34188652
-0.34188652
-0.34188652
-0.34188652
-0.26472855
-0.26472855
-0.26472855
-0.26472855
-0.26472855
-0.26472855
-0.26472855
-0.34188652
-0.34188652
-0.34188652
-0.34188652
-0.34188652
-0.34188652
-0.4190445
-0.4190445
-0.496202
-0.496202
-0.4190445
-0.4190445
-0.4190445
-0.496202
-0.57335997
-0.57335997
-0.496202
-0.496202
-0.57335997
-0.57335997
-0.57335997
-0.57335997
-0.57335997
-0.57335997
-0.496202
-0.496202
-0.496202
-0.57335997
-0.57335997
-0.57335997
-0.496202
-0.4190445
-0.4190445
-0.4190445
-0.496202
-0.496202
-0.496202
-0.4190445
-0.34188652
-0.26472855
-0.26472855
-0.26472855
-0.34188652
-0.34188652
-0.34188652
-0.34188652
-0.26472855
-0.26472855
-0.26472855
-0.18757057
-0.26472855
-0.34188652
-0.4190445
-0.4190445
-0.34188652
-0.34188652
-0.34188652
-0.4190445
-0.4190445
-0.496202
-0.496202
-0.496202
-0.496202
-0.496202
-0.4190445
-0.4190445
-0.4190445
-0.4190445
-0.496202
-0.4190445
-0.4190445
-0.4190445
-0.34188652
-0.34188652
-0.34188652
-0.34188652
-0.34188652
-0.34188652
-0.34188652
-0.34188652
-0.26472855
-0.18757057
-0.110413074
-0.110413074
-0.110413074
-0.110413074
-0.110413074
-0.0332551
-0.0332551
-0.0332551
0.043902874
0.043902874
0.043902874
0.043902874
0.043902874
0.043902874
0.043902874
0.043902874
0.12106085
0.19821835
0.19821835
0.19821835
0.19821835
0.19821835
0.3525343
0.3525343
0.3525343
0.27537632
0.19821835
0.12106085
0.19821835
0.27537632
0.3525343
0.3525343
0.3525343
0.3525343
0.3525343
0.27537632
0.27537632
0.27537632
0.27537632
0.27537632
0.27537632
0.27537632
0.27537632
0.42969227
0.42969227
0.3525343
0.19821835
0.19821835
0.27537632
0.42969227
0.42969227
0.42969227
0.3525343
0.42969227
0.42969227
0.50685024
0.58400774
0.6611657
0.6611657
0.58400774
0.50685024
0.58400774
0.6611657
0.6611657
0.6611657
0.58400774
0.58400774
0.6611657
0.6611657
0.6611657
0.6611657
0.6611657
0.6611657
0.73832345
0.8154814
0.8154814
0.73832345
0.73832345
0.73832345
0.8154814
0.8154814
0.73832345
0.73832345
0.73832345
0.73832345
0.8154814
0.8154814
0.73832345
0.73832345
0.8154814
0.89263916
0.89263916
0.8154814
0.8154814
0.73832345
0.73832345
0.73832345
0.8154814
0.89263916
0.89263916
0.8154814
0.8154814
0.89263916
0.89263916
0.89263916
0.89263916
0.89263916
0.89263916
0.96979713
0.96979713
0.96979713
0.96979713
0.89263916
0.96979713
1.0469549
1.0469549
1.0469549
1.0469549
1.1241128
1.1241128
1.0469549
1.0469549
0.96979713
0.96979713
1.0469549
1.1241128
1.2012708
1.2012708
1.2012708
1.2012708
1.1241128
1.1241128
1.0469549
1.0469549
1.0469549
1.0469549
1.0469549
1.1241128
1.2012708
1.2784286
1.2012708
1.1241128
1.0469549
1.1241128
1.2012708
1.2012708
1.2012708
1.2012708
1.2784286
1.2784286
1.2784286
1.3555865
1.3555865
1.3555865
1.3555865
1.3555865
1.3555865
1.432744
1.432744
1.432744
1.432744
1.509902
1.509902
1.5870597
1.5870597
1.509902
1.432744
1.432744
1.509902
1.509902
1.5870597
1.5870597
1.5870597
1.5870597
1.5870597
1.6642177
1.6642177
1.5870597
1.509902
1.509902
1.5870597
1.5870597
1.5870597
1.509902
1.509902
1.5870597
1.5870597
1.5870597
1.5870597
1.5870597
1.6642177
1.7413754
1.7413754
1.7413754
1.7413754
1.7413754
1.8185334
1.8185334
1.8185334
1.8185334
1.8956914
1.8956914
1.8956914
1.8956914
1.8185334
1.8185334
1.8185334
1.8956914
2.050007
2.050007
1.9728491
1.8956914
1.9728491
2.050007
2.050007
2.050007
2.050007
2.050007
2.050007
2.1271648
2.2043228
2.2814806
2.2043228
2.2043228
2.2043228
2.2814806
2.2043228
2.2043228
2.2043228
2.2043228
2.2043228
2.2043228
2.2043228
2.2814806
2.3586385
2.3586385
2.3586385
2.2814806
2.2814806
2.2814806
2.3586385
2.3586385
2.4357963
2.4357963
2.4357963
2.4357963
2.4357963
2.5129542
2.5129542
2.5129542
2.5129542
2.5129542
2.5129542
2.590112
2.6672697
2.6672697
2.590112
2.590112
2.590112
2.6672697
2.590112
2.590112
2.590112
2.6672697
2.8215857
2.8215857
2.7444277
2.7444277
2.7444277
2.7444277
2.7444277
2.7444277
2.7444277
2.8215857
2.8215857
2.8987436
2.8987436
2.8987436
2.8987436
2.9759014
3.053059
3.053059
2.9759014
2.9759014
2.9759014
2.9759014
2.8987436
2.8987436
2.9759014
3.053059
3.053059
3.053059
2.9759014
3.053059
3.053059
2.9759014
2.9759014
3.053059
3.130217
3.130217
3.130217
3.130217
3.130217
3.130217
3.130217
3.207375
3.284533
3.3616908
3.284533
3.207375
3.130217
3.207375
3.284533
3.207375
3.130217
3.130217
3.207375
3.284533
3.284533
3.3616908
3.3616908
3.3616908
3.3616908
3.4388485
3.4388485
3.4388485
3.3616908
3.3616908
3.3616908
3.3616908
3.3616908
3.3616908
3.4388485
3.5160065
3.5160065
3.5931642
3.5160065
3.5160065
3.5160065
3.5931642
3.5931642
3.5160065
3.5160065
3.5931642
3.670322
3.670322
3.670322
3.670322
3.670322
3.74748
3.824638
3.74748
3.670322
3.5931642
3.5931642
3.5931642
3.670322
3.74748
3.74748
3.670322
3.74748
3.74748
3.74748
3.74748
3.74748
3.670322
3.670322
3.670322
3.74748
3.824638
3.824638
3.74748
3.74748
3.74748
3.74748
3.74748
3.824638
3.824638
3.824638
3.824638
3.824638
3.74748
3.74748
3.824638
3.9017956
3.9789536
3.9789536
3.9789536
3.9017956
3.9017956
3.9017956
3.9017956
3.9017956
3.9017956
3.9017956
3.9789536
3.9789536
4.0561113
4.0561113
3.9789536
3.9017956
3.9017956
3.9789536
3.9789536
3.9017956
3.824638
3.824638
3.824638
3.9017956
3.9017956
3.9017956
3.9017956
3.9017956
3.9017956
3.9017956
3.9017956
3.9017956
3.9789536
3.9789536
3.9789536
3.9789536
3.9789536
3.9017956
3.9017956
3.9017956
3.9017956
3.9017956
3.9017956
3.9789536
3.9789536
3.9789536
3.9789536
4.0561113
4.0561113
4.0561113
4.0561113
4.0561113
4.0561113
4.0561113
4.0561113
4.0561113
4.0561113
4.0561113
4.0561113
4.0561113
4.0561113
4.0561113
4.1332693
4.1332693
4.1332693
4.1332693
4.0561113
4.0561113
4.1332693
4.1332693
4.2104273
4.1332693
4.0561113
4.0561113
4.1332693
4.2104273
4.2104273
4.1332693
4.1332693
4.0561113
4.0561113
3.9789536
3.9789536
3.9789536
3.9789536
4.0561113
4.1332693
4.1332693
4.0561113
4.0561113
4.0561113
4.0561113
4.0561113
4.0561113
4.1332693
4.0561113
3.9789536
3.9789536
3.9789536
4.0561113
4.0561113
4.0561113
3.9789536
3.9789536
3.9789536
4.0561113
4.0561113
3.9789536
4.0561113
4.0561113
3.9789536
3.9789536
3.9789536
4.0561113
4.1332693
4.0561113
3.9789536
3.9017956
3.9017956
3.9017956
3.9017956
3.9017956
3.9017956
3.9017956
3.9789536
3.9789536
3.9789536
3.9017956
3.9017956
3.9017956
3.9017956
3.824638
3.9017956
3.9789536
4.0561113
4.0561113
4.0561113
4.0561113
4.0561113
4.0561113
3.9789536
3.9017956
3.9017956
3.9017956
3.9017956
3.9017956
3.9789536
3.9789536
3.9789536
3.9017956
3.9017956
3.9017956
3.9789536
3.9017956
3.824638
3.824638
3.9017956
3.9017956
3.9017956
3.824638
3.824638
3.824638
3.824638
3.824638
3.824638
3.9017956
3.9017956
3.824638
3.74748
3.824638
3.824638
3.74748
3.74748
3.74748
3.824638
3.9017956
3.9017956
3.9017956
3.9017956
3.9017956
3.824638
3.9017956
3.9017956
3.9017956
3.824638
3.824638
3.9017956
3.9017956
3.9017956
3.9017956
3.824638
3.824638
3.824638
3.9017956
3.9789536
3.9789536
3.9017956
3.824638
3.824638
3.9017956
3.9789536
4.0561113
3.9789536
3.9017956
3.824638
3.74748
3.824638
3.9017956
3.9017956
3.9789536
3.9789536
3.9789536
3.9017956
3.9017956
3.824638
3.824638
3.824638
3.9017956
3.9789536
3.9789536
3.9017956
3.9017956
3.9017956
3.9017956
3.9017956
3.9789536
3.9789536
3.9789536
3.9789536
3.9789536
3.9789536
3.9789536
3.9017956
3.9017956
3.9017956
3.9017956
3.9017956
3.9017956
3.9789536
3.9017956
3.9017956
3.9017956
4.0561113
4.0561113
3.9789536
3.9017956
3.9017956
3.9789536
3.9789536
3.9789536
3.9017956
3.9017956
3.9017956
3.9017956
3.9017956
3.9789536
3.9017956
3.9017956
3.9017956
3.9017956
3.9017956
3.9017956
3.9789536
4.0561113
4.0561113
4.0561113
4.0561113
3.9789536
3.824638
3.824638
3.9017956
3.9789536
3.9789536
3.9789536
3.9017956
3.9017956
3.9017956
3.9017956
3.9789536
3.9789536
3.9789536
3.9789536
3.9789536
3.9789536
3.9017956
3.9017956
3.9017956
3.9017956
3.9017956
3.9017956
3.9017956
3.824638
3.9017956
3.9017956
3.824638
3.74748
3.74748
3.9017956
3.9017956
3.9017956
3.9017956
3.824638
3.824638
3.9017956
3.9017956
3.824638
3.824638
3.9017956
3.9789536
3.9017956
3.9017956
3.824638
3.9017956
3.9017956
3.9789536
3.9789536
3.9789536
3.9789536
3.9017956
3.824638
3.9017956
3.9017956
3.9017956
3.824638
3.74748
3.74748
3.824638
3.824638
3.824638
3.74748
3.74748
3.824638
3.824638
3.9017956
3.824638
3.824638
3.824638
3.9017956
3.9789536
3.9017956
3.824638
3.824638
3.824638
3.9017956
3.9789536
3.9017956
3.9017956
3.9017956
3.9017956
3.9789536
3.9017956
3.9017956
3.9017956
3.9017956
3.9017956
3.9017956
3.9017956
3.9017956
3.9017956
3.9789536
3.9789536
3.9789536
3.9789536
3.9789536
3.9789536
3.9017956
3.9017956
3.9017956
3.9789536
4.0561113
4.0561113
3.9789536
3.9017956
3.9017956
3.824638
3.9017956
3.9017956
3.9017956
3.9017956
3.9017956
3.9789536
3.9789536
3.9789536
3.9789536
3.9789536
3.9017956
3.9017956
3.9017956
3.9789536
3.9789536
4.0561113
3.9789536
3.9789536
3.9017956
3.9017956
3.9017956
3.9789536
3.9789536
3.9789536
3.9017956
3.9017956
3.9017956
3.824638
3.9017956
3.9017956
3.9789536
3.9789536
3.9789536
3.9789536
3.9789536
3.9789536
3.9789536
3.9789536
3.9789536
3.9789536
3.9789536
3.9789536
3.9017956
3.824638
3.824638
3.9017956
3.9789536
3.9017956
3.9017956
3.9017956
3.9789536
3.9789536
3.9017956
3.824638
3.9017956
3.9017956
3.9789536
3.9017956
3.824638
3.824638
3.824638
3.9017956
3.9789536
3.9789536
3.9017956
3.9017956
3.824638
3.824638
3.74748
3.824638
3.824638
3.824638
3.824638
3.824638
3.824638
3.74748
3.670322
3.670322
3.74748
3.824638
3.74748
3.670322
3.670322
3.74748
3.74748
3.824638
3.74748
3.670322
3.74748
3.74748
3.74748
3.74748
3.670322
3.670322
3.670322
3.74748
3.74748
3.74748
3.74748
3.74748
3.74748
3.74748
3.74748
3.74748
3.74748
3.824638
3.824638
3.824638
3.824638
3.74748
3.670322
3.670322
3.74748
3.9017956
3.9017956
3.824638
3.824638
3.824638
3.824638
3.9017956
3.824638
3.824638
3.824638
3.824638
3.9017956
3.9017956
3.9017956
3.9017956
3.9017956
3.9017956
3.824638
3.824638
3.74748
3.824638
3.9017956
3.9789536
4.0561113
4.0561113
3.9789536
3.9789536
3.9789536
4.0561113
4.0561113
3.9789536
3.9789536
3.9789536
4.0561113
4.0561113
3.9789536
3.9789536
3.9789536
3.9789536
3.9789536
3.9017956
3.9017956
3.9017956
3.9017956
3.9017956
3.9017956
3.9017956
3.9017956
3.74748
3.74748
3.74748
3.824638
3.824638
3.74748
3.74748
3.74748
3.824638
3.9017956
3.9789536
3.9789536
3.9017956
3.824638
3.824638
3.824638
3.9017956
3.9789536
3.9789536
3.9017956
3.9017956
3.9017956
3.9789536
4.0561113
4.0561113
4.0561113
3.9789536
3.9789536
3.9789536
4.0561113
4.0561113
4.0561113
3.9789536
3.9017956
3.9017956
3.9789536
4.0561113
4.0561113
4.0561113
4.0561113
4.0561113
3.9789536
3.9789536
3.9789536
3.9789536
4.0561113
4.0561113
3.9789536
4.0561113
4.0561113
4.0561113
4.0561113
3.9789536
4.0561113
4.0561113
3.9789536
3.9017956
3.9017956
3.9017956
3.9789536
3.9789536
3.9789536
4.2104273
4.596216
4.596216
4.2104273
3.824638
3.74748
3.9017956
4.0561113
4.0561113
3.9789536
3.9017956
3.9789536
4.0561113
4.1332693
4.0561113
3.9017956
3.824638
3.9017956
3.9789536
4.0561113
4.0561113
4.0561113
3.9789536
3.9789536
4.0561113
4.1332693
4.0561113
4.0561113
4.0561113
4.0561113
4.1332693
4.1332693
4.0561113
4.1332693
4.1332693
4.1332693
4.0561113
3.9789536
3.9789536
3.9789536
3.9789536
3.9789536
3.9789536
3.9789536
3.9789536
3.9789536
4.0561113
4.0561113
4.0561113
4.1332693
4.1332693
4.1332693
4.0561113
4.0561113
3.9789536
3.9789536
3.9789536
4.0561113
4.0561113
4.0561113
4.0561113
4.0561113
4.0561113
3.9789536
3.9789536
3.9017956
3.9017956
3.9017956
3.9017956
3.9789536
3.9789536
4.0561113
4.0561113
4.0561113
3.9789536
3.9789536
3.9789536
3.9789536
3.9789536
3.9789536
3.9789536
3.9789536
3.9789536
3.9789536
3.9017956
3.9017956
3.9017956
3.9789536
3.9789536
3.9789536
3.9017956
3.9789536
3.9789536
4.0561113
3.9789536
3.9789536
3.9789536
3.9017956
3.824638
3.74748
3.670322
3.74748
3.824638
3.824638
3.9017956
3.9017956
3.9017956
3.824638
3.824638
3.74748
3.74748
3.74748
3.824638
3.74748
3.74748
3.670322
3.74748
3.74748
3.74748
3.670322
3.670322
3.670322
3.670322
3.670322
3.670322
3.5931642
3.5931642
3.5931642
3.5931642
3.5931642
3.5931642
3.670322
3.670322
3.670322
3.5931642
3.5160065
3.5160065
3.5160065
3.5931642
3.5931642
3.5931642
3.5931642
3.5160065
3.5160065
3.5160065
3.5160065
3.5160065
3.4388485
3.4388485
3.4388485
3.3616908
3.3616908
3.284533
3.3616908
3.3616908
3.3616908
3.3616908
3.3616908
3.4388485
3.4388485
3.4388485
3.4388485
3.4388485
3.3616908
3.3616908
3.284533
3.284533
3.284533
3.284533
3.3616908
3.3616908
3.4388485
3.4388485
3.4388485
3.3616908
3.3616908
3.3616908
3.284533
3.284533
3.3616908
3.3616908
3.3616908
3.3616908
3.284533
3.284533
3.284533
3.284533
3.284533
3.284533
3.284533
3.284533
3.207375
3.130217
3.053059
3.130217
3.130217
3.053059
3.053059
3.053059
3.053059
3.130217
3.130217
3.130217
3.053059
3.053059
3.053059
3.053059
3.053059
2.9759014
2.9759014
3.053059
3.053059
3.053059
2.9759014
2.9759014
2.9759014
2.9759014
2.9759014
2.8987436
2.9759014
2.9759014
3.053059
2.9759014
2.9759014
3.053059
3.130217
3.053059
2.9759014
2.9759014
2.9759014
2.9759014
3.053059
3.053059
3.053059
3.053059
3.053059
3.053059
3.053059
3.053059
2.9759014
2.9759014
3.053059
3.130217
3.207375
3.130217
3.053059
3.053059
3.053059
3.130217
3.130217
3.053059
2.9759014
2.9759014
3.053059
3.207375
3.207375
3.207375
3.207375
3.130217
3.130217
3.130217
3.130217
3.130217
3.130217
3.130217
3.207375
3.207375
3.130217
3.130217
3.130217
3.130217
3.130217
3.130217
3.130217
3.130217
3.130217
3.053059
3.053059
3.053059
3.053059
3.053059
3.053059
3.130217
3.130217
3.130217
3.053059
2.9759014
3.053059
3.207375
3.284533
3.284533
3.207375
3.130217
3.053059
3.053059
3.053059
3.053059
3.053059
3.053059
3.130217
3.207375
3.284533
3.207375
3.130217
2.9759014
2.8987436
2.8987436
3.053059
3.053059
3.130217
3.053059
2.9759014
3.053059
3.130217
3.130217
3.053059
2.9759014
3.053059
3.053059
3.053059
3.053059
2.9759014
2.9759014
2.8987436
2.8215857
2.7444277
2.7444277
2.7444277
2.7444277
2.8215857
2.8215857
2.8215857
2.6672697
2.590112
2.590112
2.590112
2.6672697
2.6672697
2.6672697
2.6672697
2.590112
2.590112
2.590112
2.590112
2.590112
2.5129542
2.5129542
2.5129542
2.5129542
2.5129542
2.4357963
2.3586385
2.3586385
2.3586385
2.3586385
2.3586385
2.3586385
2.3586385
2.3586385
2.2814806
2.2814806
2.2814806
2.3586385
2.2814806
2.2814806
2.2814806
2.2814806
2.3586385
2.4357963
2.5129542
2.5129542
2.4357963
2.2814806
2.2814806
2.2814806
2.2814806
2.2814806
2.3586385
2.3586385
2.3586385
2.2814806
2.2043228
2.2043228
2.2043228
2.2043228
2.2043228
2.1271648
2.1271648
2.1271648
2.1271648
2.050007
2.1271648
2.1271648
2.1271648
2.1271648
2.1271648
2.1271648
2.1271648
2.050007
2.1271648
2.1271648
2.050007
1.9728491
1.9728491
1.8956914
1.8956914
1.8956914
1.8956914
1.9728491
1.9728491
1.9728491
1.9728491
1.9728491
1.9728491
1.9728491
1.8956914
1.9728491
2.050007
2.050007
1.9728491
1.8956914
1.8956914
1.8956914
1.8956914
1.8956914
1.8956914
1.8956914
1.8956914
1.8185334
1.8185334
1.8185334
1.8956914
1.9728491
1.9728491
1.8956914
1.8185334
1.8185334
1.8185334
1.8185334
1.7413754
1.7413754
1.8185334
1.8185334
1.7413754
1.7413754
1.6642177
1.7413754
1.8185334
1.8185334
1.8185334
1.7413754
1.7413754
1.6642177
1.6642177
1.6642177
1.7413754
1.7413754
1.7413754
1.7413754
1.6642177
1.6642177
1.6642177
1.7413754
1.7413754
1.6642177
1.5870597
1.509902
1.509902
1.5870597
1.6642177
1.6642177
1.6642177
1.7413754
1.6642177
1.5870597
1.509902
1.509902
1.5870597
1.5870597
1.5870597
1.509902
1.509902
1.509902
1.5870597
1.5870597
1.509902
1.432744
1.432744
1.509902
1.509902
1.509902
1.509902
1.5870597
1.5870597
1.509902
1.432744
1.432744
1.509902
1.509902
1.432744
1.3555865
1.3555865
1.432744
1.509902
1.509902
1.432744
1.432744
1.432744
1.432744
1.432744
1.3555865
1.2784286
1.2784286
1.3555865
1.432744
1.432744
1.3555865
1.2784286
1.2784286
1.2784286
1.2784286
1.2784286
1.2784286
1.2784286
1.3555865
1.3555865
1.3555865
1.2784286
1.2012708
1.2012708
1.2784286
1.3555865
1.432744
1.432744
1.432744
1.432744
1.432744
1.432744
1.3555865
1.3555865
1.2784286
1.3555865
1.3555865
1.432744
1.3555865
1.3555865
1.3555865
1.3555865
1.3555865
1.3555865
1.3555865
1.432744
1.432744
1.432744
1.3555865
1.3555865
1.3555865
1.3555865
1.432744
1.509902
1.509902
1.432744
1.3555865
1.3555865
1.432744
1.509902
1.509902
1.432744
1.432744
1.509902
1.5870597
1.509902
1.432744
1.3555865
1.3555865
1.3555865
1.3555865
1.3555865
1.3555865
1.3555865
1.3555865
1.3555865
1.2784286
1.2012708
1.2784286
1.3555865
1.432744
1.432744
1.3555865
1.3555865
1.3555865
1.3555865
1.432744
1.432744
1.3555865
1.3555865
1.3555865
1.3555865
1.3555865
1.3555865
1.3555865
1.3555865
1.2784286
1.2784286
1.2012708
1.2012708
1.2784286
1.2784286
1.2784286
1.3555865
1.3555865
1.3555865
1.3555865
1.3555865
1.2784286
1.2784286
1.2784286
1.2784286
1.3555865
1.2784286
1.2784286
1.3555865
1.432744
1.509902
1.432744
1.2784286
1.2784286
1.2784286
1.2784286
1.3555865
1.432744
1.509902
1.509902
1.509902
1.432744
1.432744
1.509902
1.509902
1.509902
1.509902
1.509902
1.509902
1.509902
1.509902
1.509902
1.509902
1.509902
1.5870597
1.5870597
1.5870597
1.5870597
1.5870597
1.5870597
1.5870597
1.509902
1.432744
1.432744
1.5870597
1.6642177
1.6642177
1.5870597
1.5870597
1.6642177
1.7413754
1.7413754
1.6642177
1.5870597
1.6642177
1.7413754
1.7413754
1.6642177
1.6642177
1.6642177
1.7413754
1.8185334
1.8185334
1.7413754
1.6642177
1.6642177
1.7413754
1.8185334
1.7413754
1.6642177
1.6642177
1.7413754
1.7413754
1.7413754
1.7413754
1.8185334
1.7413754
1.7413754
1.7413754
1.6642177
1.7413754
1.7413754
1.8185334
1.8185334
1.8185334
1.8185334
1.8185334
1.8185334
1.8185334
1.8185334
1.8185334
1.8956914
1.8956914
1.8956914
1.8185334
1.8185334
1.8185334
1.8185334
1.8956914
1.8956914
1.8956914
1.8185334
1.7413754
1.6642177
1.7413754
1.8185334
1.7413754
1.7413754
1.8185334
1.8185334
1.8185334
1.8185334
1.8185334
1.8185334
1.8185334
1.8185334
1.8185334
1.8185334
1.8185334
1.8185334
1.7413754
1.7413754
1.7413754
1.7413754
1.6642177
1.6642177
1.6642177
1.7413754
1.8185334
1.8956914
1.8185334
1.7413754
1.6642177
1.6642177
1.7413754
1.8185334
1.8185334
1.8185334
1.8185334
1.8956914
1.8956914
1.8956914
1.8956914
1.8185334
1.8185334
1.8185334
1.7413754
1.7413754
1.8185334
1.8956914
1.8956914
1.8185334
1.8185334
1.8956914
1.8956914
1.8956914
1.8956914
1.8956914
1.8956914
1.8956914
1.8185334
1.8185334
1.8956914
1.8956914
1.8956914
1.8185334
1.8956914
1.9728491
1.9728491
1.8956914
1.8185334
1.8185334
1.8956914
1.9728491
1.8956914
1.8956914
1.8185334
1.8185334
1.8185334
1.8956914
1.8956914
1.8956914
1.8956914
1.8956914
1.8956914
1.8956914
1.8185334
1.8956914
1.8185334
1.8185334
1.7413754
1.8185334
1.8956914
1.8956914
1.8956914
1.9728491
1.9728491
1.9728491
1.8956914
1.8956914
1.8956914
1.8956914
1.9728491
1.9728491
1.9728491
1.9728491
2.050007
2.1271648
2.050007
2.050007
1.9728491
1.9728491
1.9728491
1.9728491
1.9728491
1.9728491
2.050007
2.050007
1.9728491
1.8956914
1.9728491
1.9728491
1.9728491
1.9728491
1.9728491
1.9728491
1.9728491
1.9728491
1.9728491
1.9728491
1.9728491
2.050007
2.050007
2.050007
1.9728491
1.8956914
1.8956914
1.8956914
1.9728491
2.050007
2.1271648
2.050007
1.9728491
1.9728491
1.9728491
2.050007
2.050007
2.050007
2.1271648
2.050007
2.050007
2.050007
2.1271648
2.1271648
2.1271648
2.1271648
2.1271648
2.1271648
2.050007
2.050007
2.1271648
2.1271648
2.2043228
2.2043228
2.1271648
2.1271648
2.1271648
2.1271648
2.1271648
2.050007
2.050007
2.050007
2.050007
2.050007
2.050007
2.050007
2.050007
1.9728491
1.9728491
1.9728491
1.9728491
1.9728491
1.8956914
1.8956914
1.8185334
1.8185334
1.8956914
1.9728491
1.9728491
1.8185334
1.7413754
1.8185334
1.8956914
1.8956914
1.8185334
1.8185334
1.8185334
1.8956914
1.8956914
1.8956914
1.8185334
1.7413754
1.6642177
1.6642177
1.6642177
1.6642177
1.6642177
1.7413754
1.7413754
1.8185334
1.8185334
1.6642177
1.5870597
1.5870597
1.6642177
1.6642177
1.6642177
1.5870597
1.509902
1.5870597
1.6642177
1.6642177
1.5870597
1.509902
1.432744
1.432744
1.432744
1.432744
1.432744
1.509902
1.432744
1.3555865
1.3555865
1.3555865
1.432744
1.432744
1.3555865
1.2784286
1.2012708
1.2012708
1.2012708
1.2784286
1.3555865
1.2784286
1.2784286
1.2012708
1.2012708
1.2784286
1.2784286
1.2012708
1.1241128
1.1241128
1.1241128
1.1241128
1.1241128
1.2012708
1.2012708
1.2784286
1.2784286
1.2012708
1.1241128
1.1241128
1.1241128
1.2012708
1.1241128
1.0469549
0.96979713
0.96979713
1.0469549
1.0469549
1.1241128
1.0469549
0.96979713
0.89263916
0.8154814
0.8154814
0.8154814
0.8154814
0.8154814
0.89263916
0.96979713
0.96979713
0.96979713
0.96979713
0.96979713
0.96979713
0.89263916
0.96979713
0.96979713
0.96979713
0.96979713
0.89263916
0.8154814
0.73832345
0.6611657
0.73832345
0.8154814
0.89263916
0.8154814
0.8154814
0.8154814
0.89263916
0.89263916
0.8154814
0.73832345
0.73832345
0.73832345
0.73832345
0.73832345
0.73832345
0.8154814
0.8154814
0.89263916
0.89263916
0.8154814
0.73832345
0.6611657
0.73832345
0.73832345
0.8154814
0.73832345
0.73832345
0.6611657
0.58400774
0.58400774
0.6611657
0.73832345
0.73832345
0.73832345
0.6611657
0.6611657
0.6611657
0.6611657
0.73832345
0.6611657
0.58400774
0.58400774
0.58400774
0.6611657
0.6611657
0.6611657
0.6611657
0.73832345
0.73832345
0.6611657
0.58400774
0.58400774
0.6611657
0.73832345
0.8154814
0.73832345
0.6611657
0.73832345
0.73832345
0.73832345
0.6611657
0.6611657
0.73832345
0.73832345
0.6611657
0.6611657
0.6611657
0.6611657
0.58400774
0.58400774
0.58400774
0.6611657
0.6611657
0.6611657
0.58400774
0.58400774
0.58400774
0.6611657
0.73832345
0.73832345
0.73832345
0.6611657
0.58400774
0.58400774
0.6611657
0.73832345
0.8154814
0.89263916
0.8154814
0.73832345
0.73832345
0.8154814
0.8154814
0.73832345
0.73832345
0.73832345
0.8154814
0.8154814
0.8154814
0.8154814
0.8154814
0.8154814
0.8154814
0.8154814
0.89263916
0.89263916
0.8154814
0.73832345
0.73832345
0.89263916
0.96979713
0.96979713
0.89263916
0.89263916
0.89263916
0.8154814
0.73832345
0.73832345
0.8154814
0.8154814
0.89263916
0.89263916
0.89263916
0.8154814
0.8154814
0.8154814
0.8154814
0.8154814
0.89263916
0.89263916
0.89263916
0.8154814
0.8154814
0.89263916
0.8154814
0.8154814
0.8154814
0.89263916
0.89263916
0.8154814
0.8154814
0.8154814
0.8154814
0.89263916
0.96979713
0.96979713
0.89263916
0.8154814
0.8154814
0.8154814
0.8154814
0.8154814
0.8154814
0.8154814
0.8154814
0.89263916
0.96979713
0.96979713
0.89263916
0.89263916
0.8154814
0.8154814
0.8154814
0.89263916
0.96979713
0.96979713
0.96979713
0.96979713
0.96979713
0.96979713
0.96979713
0.89263916
0.89263916
0.89263916
0.96979713
0.96979713
1.0469549
0.96979713
0.96979713
0.96979713
1.0469549
1.1241128
1.1241128
1.1241128
1.1241128
1.2012708
1.2012708
1.2012708
1.2012708
1.1241128
1.1241128
1.1241128
1.2012708
1.2784286
1.2784286
1.2784286
1.2012708
1.2012708
1.2012708
1.2012708
1.2012708
1.2012708
1.2012708
1.2012708
1.2012708
1.2012708
1.2012708
1.2012708
1.2012708
1.2012708
1.1241128
1.1241128
1.2012708
1.2784286
1.432744
1.432744
1.3555865
1.2784286
1.2784286
1.3555865
1.432744
1.3555865
1.3555865
1.2784286
1.3555865
1.3555865
1.3555865
1.3555865
1.3555865
1.3555865
1.432744
1.509902
1.432744
1.2784286
1.2012708
1.2784286
1.3555865
1.2784286
1.2012708
1.2012708
1.2784286
1.3555865
1.3555865
1.3555865
1.2784286
1.2784286
1.2784286
1.3555865
1.3555865
1.2784286
1.2784286
1.2784286
1.3555865
1.3555865
1.3555865
1.3555865
1.2784286
1.3555865
1.3555865
1.3555865
1.3555865
1.2784286
1.2784286
1.2784286
1.2784286
1.3555865
1.2784286
1.2784286
1.2012708
1.2784286
1.432744
1.509902
1.432744
1.3555865
1.2784286
1.3555865
1.432744
1.509902
1.509902
1.432744
1.432744
1.432744
1.432744
1.509902
1.509902
1.432744
1.3555865
1.3555865
1.2784286
1.2784286
1.2784286
1.3555865
1.3555865
1.3555865
1.3555865
1.432744
1.432744
1.509902
1.432744
1.432744
1.432744
1.432744
1.432744
1.432744
1.432744
1.432744
1.3555865
1.3555865
1.3555865
1.432744
1.432744
1.432744
1.509902
1.509902
1.5870597
1.5870597
1.509902
1.432744
1.432744
1.432744
1.509902
1.509902
1.509902
1.5870597
1.509902
1.509902
1.432744
1.509902
1.509902
1.509902
1.509902
1.5870597
1.5870597
1.5870597
1.509902
1.509902
1.509902
1.5870597
1.509902
1.509902
1.432744
1.432744
1.432744
1.432744
1.509902
1.5870597
1.5870597
1.7413754
1.8956914
1.8185334
1.6642177
1.432744
1.3555865
1.432744
1.5870597
1.6642177
1.6642177
1.5870597
1.432744
1.432744
1.432744
1.5870597
1.6642177
1.6642177
1.6642177
1.6642177
1.6642177
1.5870597
1.5870597
1.5870597
1.5870597
1.6642177
1.5870597
1.6642177
1.7413754
1.7413754
1.6642177
1.6642177
1.6642177
1.6642177
1.6642177
1.5870597
1.6642177
1.7413754
1.7413754
1.7413754
1.7413754
1.7413754
1.7413754
1.7413754
1.7413754
1.6642177
1.6642177
1.6642177
1.7413754
1.8185334
1.8185334
1.7413754
1.7413754
1.7413754
1.8185334
1.8956914
1.8956914
1.7413754
1.6642177
1.6642177
1.7413754
1.8185334
1.8956914
1.8956914
1.8956914
1.8956914
1.8956914
1.8956914
1.8956914
1.8185334
1.8185334
1.8185334
1.8185334
1.8956914
1.8956914
1.8956914
1.8956914
1.8956914
1.8185334
1.7413754
1.7413754
1.8185334
1.8185334
1.8956914
1.8185334
1.8185334
1.8185334
1.8185334
1.8185334
1.8956914
1.8956914
1.8956914
1.8956914
1.8956914
1.9728491
1.9728491
1.9728491
1.8956914
1.8185334
1.8956914
1.8956914
1.9728491
2.050007
2.050007
2.050007
2.1271648
2.2043228
2.2814806
2.2814806
2.2814806
2.2043228
2.2814806
2.3586385
2.4357963
2.4357963
2.4357963
2.3586385
2.3586385
2.4357963
2.5129542
2.590112
2.590112
2.590112
2.590112
2.590112
2.590112
2.590112
2.5129542
2.5129542
2.4357963
2.4357963
2.5129542
2.5129542
2.5129542
2.5129542
2.590112
2.590112
2.590112
2.6672697
2.6672697
2.590112
2.590112
2.590112
2.590112
2.590112
2.590112
2.6672697
2.7444277
2.7444277
2.8215857
2.7444277
2.7444277
2.8215857
2.8215857
2.8215857
2.7444277
2.7444277
2.8215857
2.8987436
2.8987436
2.8215857
2.8215857
2.8987436
2.8987436
2.8987436
2.8987436
2.8987436
2.8987436
2.9759014
2.9759014
3.053059
3.053059
3.053059
3.053059
3.053059
2.9759014
2.9759014
2.9759014
2.9759014
2.9759014
2.9759014
2.9759014
3.053059
3.053059
3.053059
3.053059
3.053059
3.053059
3.130217
3.207375
3.207375
3.207375
3.207375
3.207375
3.284533
3.4388485
3.4388485
3.4388485
3.4388485
3.3616908
3.4388485
3.4388485
3.5931642
3.74748
3.824638
3.824638
3.9017956
3.9789536
4.0561113
4.1332693
4.1332693
4.2104273
4.287585
4.3647428
4.4419007
4.5190587
4.596216
4.5190587
4.596216
4.673374
4.750532
4.82769
4.9820056
5.0591636
5.1363215
5.1363215
5.0591636
5.0591636
5.1363215
5.213479
5.1363215
5.0591636
5.0591636
5.1363215
5.213479
5.290637
5.367795
5.290637
5.213479
5.213479
5.213479
5.1363215
5.1363215
5.1363215
5.1363215
5.1363215
5.213479
5.290637
5.290637
5.290637
5.290637
5.290637
5.290637
5.290637
5.290637
5.367795
5.367795
5.367795
5.367795
5.367795
5.367795
5.444953
5.522111
5.5992684
5.6764264
5.6764264
5.7535844
5.8307424
5.8307424
5.7535844
5.6764264
5.5992684
5.5992684
5.5992684
5.5992684
5.522111
5.522111
5.444953
5.444953
5.444953
5.367795
5.290637
5.213479
5.213479
5.213479
5.1363215
5.0591636
4.9820056
4.9048476
4.82769
4.9048476
4.9048476
4.9048476
4.82769
4.82769
4.82769
4.82769
4.82769
4.82769
4.82769
4.82769
4.9048476
4.9820056
4.9820056
4.9820056
4.9820056
5.0591636
5.0591636
4.9820056
5.0591636
5.0591636
5.0591636
5.0591636
5.0591636
4.9820056
4.9820056
5.0591636
5.0591636
5.0591636
4.9820056
4.9820056
4.9048476
4.82769
4.750532
4.750532
4.82769
4.750532
4.750532
4.673374
4.673374
4.596216
4.5190587
4.3647428
4.287585
4.2104273
4.0561113
3.9789536
3.9789536
3.9017956
3.824638
3.670322
3.5931642
3.5160065
3.4388485
3.3616908
3.207375
3.130217
2.9759014
2.8215857
2.7444277
2.590112
2.5129542
2.4357963
2.3586385
2.2814806
2.2043228
2.050007
1.9728491
1.8956914
1.8185334
1.7413754
1.7413754
1.6642177
1.6642177
1.6642177
1.6642177
1.5870597
1.509902
1.432744
1.509902
1.509902
1.509902
1.432744
1.432744
1.432744
1.509902
1.432744
1.432744
1.432744
1.509902
1.5870597
1.6642177
1.5870597
1.509902
1.432744
1.432744
1.432744
1.432744
1.432744
1.509902
1.509902
1.509902
1.509902
1.3555865
1.3555865
1.3555865
1.3555865
1.3555865
1.432744
1.432744
1.509902
1.509902
1.432744
1.432744
1.509902
1.5870597
1.5870597
1.5870597
1.5870597
1.5870597
1.6642177
1.7413754
1.7413754
1.8185334
1.8185334
1.8185334
1.8956914
1.8956914
1.9728491
2.050007
2.2043228
2.2814806
2.2814806
2.3586385
2.5129542
2.5129542
2.5129542
2.4357963
2.5129542
2.6672697
2.8215857
2.8987436
2.8987436
2.9759014
3.053059
3.130217
3.130217
3.130217
3.130217
3.130217
3.207375
3.3616908
3.4388485
3.5931642
3.670322
3.670322
3.74748
3.824638
3.9017956
3.9017956
3.9789536
4.1332693
4.2104273
4.287585
4.287585
4.287585
4.287585
4.287585
4.3647428
4.4419007
4.596216
4.673374
4.673374
4.596216
4.596216
4.673374
4.750532
4.750532
4.750532
4.750532
4.750532
4.82769
4.82769
4.82769
4.9048476
4.9820056
4.9820056
4.9048476
4.9048476
5.0591636
5.213479
5.290637
5.290637
5.213479
5.213479
5.290637
5.367795
5.367795
5.444953
5.5992684
5.6764264
5.8307424
5.8307424
5.8307424
5.9079
5.985058
6.062216
6.139374
6.2165313
6.2936893
6.370847
6.5251627
6.5251627
6.5251627
6.6023207
6.6794786
6.7566366
6.8337946
6.910952
6.910952
6.910952
6.910952
6.98811
7.0652676
7.0652676
7.1424255
7.2195835
7.3738995
7.3738995
7.3738995
7.2967415
7.2967415
7.2195835
7.2967415
7.2967415
7.2195835
7.2195835
7.2195835
7.3738995
7.4510574
7.3738995
7.2967415
7.2967415
7.2967415
7.2967415
7.2967415
7.2967415
7.2967415
7.2967415
7.2967415
7.4510574
7.5282154
7.605373
7.605373
7.682531
7.7596884
7.8368464
7.7596884
7.7596884
7.8368464
7.9140043
8.06832
8.145477
8.145477
8.222635
8.299793
8.376951
8.376951
8.454109
8.531267
8.531267
8.608425
8.762741
8.917057
9.071372
9.14853
9.14853
9.14853
9.225688
9.225688
9.302846
9.380004
9.380004
9.380004
9.457161
9.534319
9.534319
9.534319
9.534319
9.534319
9.611477
9.611477
9.534319
9.534319
9.611477
9.611477
9.611477
9.688635
9.688635
9.688635
9.688635
9.688635
9.688635
9.688635
9.688635
9.688635
9.611477
9.611477
9.688635
9.765793
9.688635
9.765793
9.765793
9.842951
9.765793
9.765793
9.842951
9.765793
9.688635
9.688635
9.765793
9.997267
10.074425
9.920109
9.765793
9.611477
9.688635
9.765793
9.920109
9.997267
9.920109
9.765793
9.765793
9.842951
9.920109
9.920109
9.842951
9.765793
9.765793
9.765793
9.765793
9.765793
9.765793
9.688635
9.611477
9.611477
9.611477
9.688635
9.688635
9.611477
9.534319
9.534319
9.534319
9.534319
9.534319
9.457161
9.380004
9.457161
9.534319
9.534319
9.457161
9.457161
9.534319
9.534319
9.457161
9.380004
9.380004
9.457161
9.457161
9.380004
9.380004
9.380004
9.380004
9.380004
9.302846
9.380004
9.380004
9.302846
9.302846
9.225688
9.302846
9.380004
9.457161
9.380004
9.380004
9.302846
9.302846
9.302846
9.302846
9.302846
9.302846
9.302846
9.302846
9.302846
9.14853
9.071372
9.14853
9.14853
9.14853
9.14853
9.14853
9.14853
9.14853
9.071372
8.917057
8.994214
9.071372
8.994214
8.917057
8.839899
8.839899
8.762741
8.762741
8.762741
8.839899
8.839899
8.917057
8.917057
8.839899
8.685583
8.685583
8.685583
8.685583
8.685583
8.685583
8.608425
8.608425
8.685583
8.685583
8.685583
8.685583
8.608425
8.608425
8.608425
8.608425
8.608425
8.608425
8.608425
8.608425
8.608425
8.531267
8.531267
8.531267
8.531267
8.608425
8.608425
8.608425
8.608425
8.531267
8.531267
8.608425
8.608425
8.608425
8.608425
8.608425
8.608425
8.685583
8.685583
8.685583
8.685583
8.762741
8.762741
8.762741
8.685583
8.608425
8.608425
8.685583
8.685583
8.608425
8.531267
8.608425
8.685583
8.685583
8.608425
8.531267
8.454109
8.454109
8.531267
8.608425
8.608425
8.608425
8.608425
8.608425
8.531267
8.531267
8.608425
8.608425
8.685583
8.685583
8.685583
8.762741
8.762741
8.762741
8.685583
8.685583
8.685583
8.685583
8.762741
8.839899
8.839899
8.917057
8.839899
8.917057
8.917057
8.994214
8.994214
8.994214
9.071372
9.14853
9.225688
9.225688
9.225688
9.302846
9.302846
9.302846
9.225688
9.302846
9.380004
9.380004
9.380004
9.380004
9.457161
9.611477
9.765793
9.765793
9.611477
9.534319
9.534319
9.611477
9.688635
9.611477
9.611477
9.611477
9.611477
9.611477
9.611477
9.688635
9.765793
9.688635
9.688635
9.688635
9.765793
9.842951
9.920109
9.842951
9.842951
9.842951
9.842951
9.765793
9.842951
9.842951
9.920109
9.920109
9.920109
9.920109
9.920109
9.997267
10.074425
9.997267
9.920109
9.997267
10.074425
10.074425
10.074425
9.997267
9.997267
10.074425
10.074425
10.151582
10.151582
10.151582
10.22874
10.22874
10.22874
10.151582
10.22874
10.22874
10.305898
10.383056
10.383056
10.383056
10.383056
10.460215
10.460215
10.537371
10.614529
10.614529
10.614529
10.537371
10.614529
10.691687
10.691687
10.614529
10.614529
10.614529
10.614529
10.691687
10.691687
10.614529
10.614529
10.614529
10.614529
10.614529
10.691687
10.691687
10.614529
10.614529
10.614529
10.691687
10.691687
