# Supplementary material for: Performances of the PIPER scalable child human body model in accident reconstruction
Source: PLoS One. 2017 Nov 14;12(11):e0187916. doi: 10.1371/journal.pone.0187916 (PMC5685610; doi:10.1371/journal.pone.0187916)
Supplement: S2 Data — This zip folder contains input accelerations for reproducibility of the accident reconstruction. Also, the readings from the dummy sensor are reported for reproducibility of the calculations. (ZIP) [file pone.0187916.s010.zip › CHANNEL/RAC02.CHN]

Instrumentation standard    :SAE J211 Mar95 / ISO 6487
Number of channels          :63
Name of channel 001         :14BPIL00LE00ACXP / Left B-Pillar Acceleration X
Name of channel 002         :14BPIL00LE00ACYP / Left B-Pillar Acceleration Y
Name of channel 003         :14BPIL00LE00ACZP / Left B-Pillar Acceleration Z
Name of channel 004         :14BPIL00RI00ACXP / Right B-Pillar Acceleration X
Name of channel 005         :14BPIL00RI00ACYP / Right B-Pillar Acceleration Y
Name of channel 006         :14BPIL00RI00ACZP / Right B-Pillar Acceleration Z
Name of channel 023         :14HEAD0000Q6ACXP / Head Acceleration X
Name of channel 024         :14HEAD0000Q6ACYP / Head Acceleration Y
Name of channel 025         :14HEAD0000Q6ACZP / Head Acceleration Z
Name of channel 026         :14NECKUP00Q6FOXP / Neck Upper Force X
Name of channel 027         :14NECKUP00Q6FOYP / Neck Upper Force Y
Name of channel 028         :14NECKUP00Q6FOZP / Neck Upper Force Z
Name of channel 029         :14NECKUP00Q6MOXP / Neck Upper Moment X
Name of channel 030         :14NECKUP00Q6MOYP / Neck Upper Moment Y
Name of channel 031         :14NECKUP00Q6MOZP / Neck Upper Moment Z
Name of channel 032         :14THSP0000Q6ACXP / Thoracic Spine Acceleration X
Name of channel 033         :14THSP0000Q6ACYP / Thoracic Spine Acceleration Y
Name of channel 034         :14THSP0000Q6ACZP / Thoracic Spine Acceleration Z
Name of channel 035         :14CHST0000Q6DSXP / Chest Displacement X
Name of channel 036         :14PELV0000Q6ACXP / Pelvis Acceleration X
Name of channel 037         :14PELV0000Q6ACYP / Pelvis Acceleration Y
Name of channel 038         :14PELV0000Q6ACZP / Pelvis Acceleration Z
