# Supplementary material for: Performances of the PIPER scalable child human body model in accident reconstruction
Source: PLoS One. 2017 Nov 14;12(11):e0187916. doi: 10.1371/journal.pone.0187916 (PMC5685610; doi:10.1371/journal.pone.0187916)
Supplement: S3 Data — This zip folder contains input accelerations for reproducibility of the accident reconstruction. Also, the readings from the dummy sensor are reported for reproducibility of the calculations. (ZIP) [file pone.0187916.s011.zip]

Archive with 44 entries (44 files):
- CHANNEL/RAC03.001
- CHANNEL/RAC03.002
- CHANNEL/RAC03.003
- CHANNEL/RAC03.004
- CHANNEL/RAC03.005
- CHANNEL/RAC03.006
- CHANNEL/RAC03.007
- CHANNEL/RAC03.008
- CHANNEL/RAC03.009
- CHANNEL/RAC03.010
- CHANNEL/RAC03.011
- CHANNEL/RAC03.012
- CHANNEL/RAC03.013
- CHANNEL/RAC03.014
- CHANNEL/RAC03.015
- CHANNEL/RAC03.016
- CHANNEL/RAC03.017
- CHANNEL/RAC03.018
- CHANNEL/RAC03.019
- CHANNEL/RAC03.020
- CHANNEL/RAC03.021
- CHANNEL/RAC03.022
- CHANNEL/RAC03.023
- CHANNEL/RAC03.024
- CHANNEL/RAC03.025
- CHANNEL/RAC03.026
- CHANNEL/RAC03.027
- CHANNEL/RAC03.028
- CHANNEL/RAC03.029
- CHANNEL/RAC03.030
- CHANNEL/RAC03.031
- CHANNEL/RAC03.032
- CHANNEL/RAC03.033
- CHANNEL/RAC03.034
- CHANNEL/RAC03.035
- CHANNEL/RAC03.036
- CHANNEL/RAC03.037
- CHANNEL/RAC03.038
- CHANNEL/RAC03.039
- CHANNEL/RAC03.040
- CHANNEL/RAC03.041
- CHANNEL/RAC03.042
- CHANNEL/RAC03.043
- CHANNEL/RAC03.CHN
