# Supplementary material for: Performances of the PIPER scalable child human body model in accident reconstruction
Source: PLoS One. 2017 Nov 14;12(11):e0187916. doi: 10.1371/journal.pone.0187916 (PMC5685610; doi:10.1371/journal.pone.0187916)
Supplement: S3 Data — This zip folder contains input accelerations for reproducibility of the accident reconstruction. Also, the readings from the dummy sensor are reported for reproducibility of the calculations. (ZIP) [file pone.0187916.s011.zip › CHANNEL/RAC03.001]

Test object number          :1
Name of the channel         :B-Pillar Left X Axis
Laboratory channel code     :14BPIL00LE00ACXP
Customer channel code       :14BPIL00LE00ACXP
Channel code                :14BPIL00LE00ACXP
Unit                        :m/(s*s)
Direction                   :X
Dimension                   :AC
Transducer type             :GV1046
Pre-filter type             :4.00kHz 6pole Butterworth for rate 20000 (1.3)
Cut off frequency           :4000.0
Channel frequency class     :2000
Channel amplitude class     :1000.0
Reference channel           :implicit
Reference channel name      :NOVALUE
Data source                 :transducer
Data status                 :ok
Sampling interval           :5.0E-5
Bit resolution              :16
.ValidationRemark           :Seulement la gamme [-0.4096 sec; 45.59 sec] a �t� lue. Gamme demand�e: [-6.0 sec; 40.0 sec].; 39 valeurs d�passent la limite CAC choisie dans [0.0206 sec; 0.05865 sec]
Time of first sample        :-0.2
Number of samples           :14000
First global maximum value  :690.7709
Time of maximum value       :0.021299988
First global minimum value  :-999.0013
Time of minimum value       :0.020649984
Start offset interval       :-0.1
End offset interval         :-0.05
-1.6891003
-4.6817393
-6.05591
-5.506242
-3.215957
0.20420179
3.257915
4.0518804
1.4867613
-3.9183106
-10.453258
-16.346922
-20.316751
-21.69092
-20.041916
-15.522421
-9.384459
-3.3686426
1.2730014
4.3267145
6.3727026
7.685799
7.9911704
6.8612967
4.5404744
2.0669668
0.54011023
0.5095731
2.2501895
5.9451823
11.07542
16.266733
20.022802
21.488583
20.45032
16.999624
12.113683
6.983445
2.4639497
-1.4753404
-5.078722
-8.315658
-11.033463
-12.621394
-12.1022625
-9.201235
-5.170333
-1.7501745
0.26527604
1.2424643
1.7005212
1.7615955
2.0058925
3.4411378
6.800222
10.953272
13.396242
12.449592
8.41869
2.5555608
-4.193145
-11.094538
-16.896591
-20.316751
-21.019104
-19.644934
-16.866055
-13.079451
-8.590493
-4.162608
-0.77298635
1.0897787
2.128041
3.471675
5.4565883
7.5941873
9.456952
11.07542
12.235831
12.266368
10.800586
8.235467
5.426051
2.769321
0.3263503
-2.0860832
-4.4679794
-6.8193383
-8.712642
-9.56768
-8.987475
-6.941487
-3.7961621
-0.0706324
4.174029
9.090507
14.098596
17.946276
19.198298
17.36607
13.213019
8.052244
3.2884521
0.14312753
-0.71191216
0.5095731
2.8914695
5.4871254
7.166668
6.7391477
3.6548977
-1.2005062
-6.1475215
-10.025738
-12.163337
-11.949577
-8.834789
-3.215957
3.5632863
10.067695
15.381155
19.442595
22.313086
23.595646
22.435234
18.740242
13.487854
8.235467
3.8381205
0.66225874
-0.681375
0.3874246
3.4106007
6.616999
8.052244
6.891834
3.5632863
-0.5592265
-4.1320705
-6.3612814
-6.8193383
-5.2008705
-1.872323
1.8532069
4.3267145
4.8458457
3.990806
2.586098
1.18139
-0.16224378
-1.5058775
-2.818974
-3.9183106
-4.5901275
-4.345831
-3.215957
-1.4753404
0.47903597
2.4639497
4.021343
4.815309
4.632086
3.5632863
1.7005212
-0.40654087
-1.7807117
-1.5974889
-0.0706324
2.097504
4.296178
6.3727026
8.052244
8.6019125
7.5331135
5.273366
3.257915
2.769321
4.1129546
6.555925
9.243193
11.7167
13.426779
13.823762
12.754962
10.556289
7.5636506
4.0518804
0.44849885
-2.788437
-5.4451675
-7.430081
-8.437806
-8.010287
-6.1780586
-3.3991797
-0.34546655
2.4944868
4.7847714
6.6780734
8.449227
10.281455
12.174757
13.640539
13.976447
12.632813
9.762323
6.2810907
3.074692
0.723333
-0.8035235
-2.1471574
-3.8572364
-5.994836
-7.8576007
-8.834789
-8.743178
-7.827064
-6.452893
-4.7428136
-2.9105854
-1.4142661
-0.86459786
-1.2310433
-2.1166203
-2.97166
-3.6740139
-4.1320705
-4.101534
-3.5213282
-2.6662886
-1.9333973
-1.1699691
-0.28439236
0.6927959
1.5783727
2.2501895
2.4334126
1.9142811
0.54011023
-1.2310433
-2.6968257
-3.1548827
-2.3914542
-0.62030077
1.5478356
3.4106007
4.387789
4.1129546
2.5555608
0.3263503
-1.6585631
-3.0938084
-4.4985166
-6.300207
-8.162972
-8.987475
-7.8881373
-5.078722
-1.5669518
1.6089098
3.990806
5.426051
5.9451823
5.4565883
3.8686576
1.4562242
-0.9867464
-2.7578998
-3.6129396
-3.7961621
-3.5824025
-3.0327342
-2.2693057
-1.5669518
-1.0172834
-0.49815226
0.17366466
0.93709296
1.7615955
2.4639497
2.9525437
3.1968408
3.1357663
3.1052291
3.6243606
4.7847714
5.9451823
6.1284056
5.181754
3.746509
2.525024
1.8226697
1.6699841
1.8226697
1.8226697
1.18139
-0.28439236
-2.0250087
-3.1243455
-3.0632713
-1.9944715
-0.681375
0.1125904
0.05151613
-0.6508379
-1.4448032
-1.7501745
-1.3226547
-0.0706324
1.8532069
4.0824175
5.884108
6.5253882
5.823034
4.4794
3.3495264
2.8303952
2.8914695
3.227378
3.3495264
3.0441551
2.4944868
2.0364296
1.9753554
2.0058925
1.7005212
1.0287043
0.3874246
0.14312753
0.17366466
0.35688746
0.9676301
2.1891153
3.4411378
3.8075833
2.7387838
0.6317216
-1.2921176
-2.1166203
-1.872323
-1.2310433
-0.9256721
-1.1088948
-1.5974889
-2.1166203
-2.4830656
-2.513603
-2.1776946
-1.5669518
-0.8340606
0.020978987
1.3340757
3.1052291
4.8458457
5.884108
5.8535714
4.8458457
3.1968408
1.2119272
-0.74244934
-2.360917
-3.4297168
-3.887774
-3.6434767
-2.54414
-0.58976364
1.8226697
3.990806
5.5176625
6.1284056
5.578737
3.8686576
1.3035386
-1.4142661
-3.6434767
-5.1397963
-5.9642987
-6.1169844
-5.4757047
-4.0099225
-2.0250087
-0.10116953
1.39515
2.2807267
2.6777093
2.4639497
1.6699841
0.6927959
0.23473892
0.66225874
1.4256871
1.6699841
0.8149444
-1.0478206
-3.307568
-5.078722
-5.811613
-5.689464
-5.353556
-5.231407
-5.4451675
-5.567316
-5.170333
-4.2236824
-2.8800483
-1.4142661
-0.10116953
0.8149444
1.2119272
1.2424643
1.2119272
1.0592415
0.44849885
-0.77298635
-2.2998428
-3.8266997
-5.231407
-6.513967
-7.460618
-7.7965264
-7.246858
-6.1475215
-5.109259
-4.437442
-3.7961621
-2.8495111
-1.7196374
-0.95620924
-1.0783577
-2.0250087
-3.3381052
-4.406905
-4.9871106
-4.9871106
-4.345831
-3.0632713
-1.4753404
-0.04009527
0.7538701
0.723333
0.14312753
-0.62030077
-1.2921176
-1.7807117
-2.0860832
-2.2998428
-2.54414
-3.0327342
-3.704551
-4.2847567
-4.406905
-3.9183106
-3.002197
-1.9944715
-1.2310433
-0.86459786
-1.0478206
-1.5364149
-2.055546
-2.4525285
-2.513603
-1.9639344
-0.681375
1.0897787
2.799858
3.960269
4.632086
5.12068
5.5481997
5.6703486
5.1512175
4.1434917
3.1357663
2.311264
1.8226697
1.5783727
1.5172985
1.5172985
1.4562242
1.2730014
1.0287043
0.9981672
1.3340757
1.9753554
2.6777093
3.074692
3.1052291
2.8303952
2.525024
2.5555608
3.0441551
3.8075833
4.387789
4.4794
3.960269
2.9830809
1.8226697
0.8454816
0.54011023
1.1508529
2.311264
3.5327492
4.2656403
4.174029
3.257915
1.7310584
-0.04009527
-1.7196374
-3.0327342
-3.7961621
-4.0709963
-3.9183106
-3.490791
-2.9105854
-2.2082317
-1.3226547
-0.10116953
1.4867613
3.257915
4.967994
6.1284056
6.342165
5.5481997
4.296178
3.1663036
2.4944868
2.097504
1.7005212
1.2730014
0.8149444
0.14312753
-0.895135
-2.0860832
-3.1548827
-3.7350879
-3.8266997
-3.5213282
-3.0327342
-2.5746772
-2.360917
-2.54414
-2.9105854
-3.002197
-2.4525285
-1.2310433
0.47903597
2.3418012
3.960269
4.90692
4.90692
4.0824175
2.7387838
1.2119272
-0.28439236
-1.4753404
-2.055546
-1.9944715
-1.8112488
-2.055546
-2.788437
-3.5518653
-3.8572364
-3.8572364
-4.0099225
-4.6512017
-5.689464
-6.727727
-7.5216928
-7.8881373
-7.430081
-5.9032245
-3.5213282
-1.1088948
0.47903597
0.93709296
0.44849885
-0.49815226
-1.5669518
-2.54414
-3.3686426
-4.101534
-4.7428136
-5.567316
-6.5750413
-7.246858
-7.033098
-5.8726873
-4.254219
-2.6052144
-1.1088948
0.35688746
1.7310584
2.9525437
3.8075833
4.235103
4.296178
4.1129546
3.6548977
2.8303952
1.9142811
1.18139
0.8149444
0.54011023
0.05151613
-0.71191216
-1.7196374
-2.6968257
-3.3686426
-3.490791
-3.002197
-2.055546
-0.895135
0.14312753
0.78440726
1.1508529
1.39515
1.5172985
1.5172985
1.3340757
0.9676301
0.57064736
0.20420179
-0.13170666
-0.40654087
-0.62030077
-0.9256721
-1.5974889
-2.6052144
-3.460254
-3.7961621
-3.490791
-2.8800483
-2.2693057
-1.7501745
-1.139432
-0.19278094
0.9981672
2.1891153
2.9830809
2.9830809
2.2196524
0.9065558
-0.46761507
-1.3226547
-1.5669518
-1.383729
-1.0478206
-0.681375
-0.40654087
-0.40654087
-0.71191216
-1.139432
-1.4753404
-1.5669518
-1.4753404
-1.4142661
-1.3531919
-1.2615805
-0.9867464
-0.40654087
0.41796172
1.3340757
2.2501895
3.074692
3.5327492
3.3800635
2.525024
1.2424643
-0.10116953
-1.0172834
-1.4142661
-1.4142661
-1.2005062
-0.895135
-0.40654087
0.29581317
1.0897787
1.7615955
2.128041
1.9753554
1.3035386
0.26527604
-1.0172834
-2.4219913
-3.887774
-5.2008705
-5.9337616
-5.811613
-4.9871106
-3.6434767
-2.0860832
-0.49815226
0.78440726
1.4256871
1.2119272
0.1125904
-1.5974889
-3.460254
-5.2008705
-6.48343
-7.002561
-6.69719
-5.7200017
-4.5901275
-3.6434767
-2.9105854
-2.2387686
-1.628026
-1.3226547
-1.3531919
-1.628026
-2.0860832
-2.6968257
-3.3686426
-3.887774
-3.979385
-3.277031
-1.9333973
-0.31492943
1.0897787
2.0058925
2.4639497
2.7082465
2.8609324
2.8609324
2.525024
1.8226697
0.8760187
-0.25385517
-1.5974889
-2.9411228
-3.9488482
-4.2236824
-3.8266997
-3.1548827
-2.818974
-3.0632713
-3.7656255
-4.406905
-4.3763676
-3.3991797
-1.7196374
-0.0706324
0.8760187
1.0287043
0.66225874
0.082053274
-0.6508379
-1.3531919
-1.7807117
-2.055546
-2.4525285
-3.277031
-4.4679794
-5.567316
-5.9642987
-5.323019
-3.5824025
-1.139432
1.5783727
4.204566
6.4032393
7.930096
8.937821
9.518026
9.701249
9.243193
8.082782
6.1284056
3.1357663
-1.3226547
-6.0864472
-7.5216928
-3.5824025
2.4944868
5.792497
6.464314
9.4264145
11.533478
4.632086
-4.6512017
-4.1320705
3.5632863
10.86166
18.312721
29.428238
42.43705
48.42233
41.82631
25.091965
0.6011845
-28.103718
-52.3502
-64.16807
-58.97676
-34.424904
3.3495264
39.963547
66.25602
83.020905
91.51022
86.34946
62.652634
28.298363
-0.37600374
-16.866055
-25.905046
-31.187967
-34.15007
-38.974937
-47.769634
-55.526062
-56.045197
-47.769634
-33.936314
-23.004017
-23.18724
-33.814163
-47.647484
-58.854614
-61.816715
-48.746822
-15.094902
33.856117
83.14305
117.98592
132.18568
123.849045
91.63238
39.994083
-19.614395
-76.1997
-124.02084
-161.45938
-186.74413
-194.56163
-180.20918
-143.99214
-89.88033
-24.194965
44.544113
106.41235
151.36299
172.46416
170.66248
154.66101
131.57494
100.67137
62.744244
26.00808
-4.3152933
-29.569502
-50.39583
-66.39728
-77.0242
-79.528244
-71.038925
-51.586773
-24.34765
3.8075833
24.542295
34.558475
37.33735
35.841034
27.779232
9.79286
-14.78953
-34.69974
-38.822254
-25.96612
-5.536779
13.121408
27.015804
33.917194
29.489311
13.029797
-8.743178
-26.057732
-33.295036
-31.187967
-22.75972
-10.941852
-2.6357515
-8.071362
-30.302393
-60.25932
-84.68902
-95.07165
-88.75046
-66.39728
-32.317844
3.8075833
29.18394
36.146404
28.725883
17.243921
5.9146457
-7.3690066
-21.965755
-32.073547
-30.577227
-14.728456
13.090871
49.430058
88.91457
122.38327
139.63673
132.91858
99.20558
43.475315
-21.751995
-82.429276
-127.318855
-149.09184
-144.4502
-114.37112
-64.19861
-4.6512017
49.857574
87.17396
104.76334
109.435524
108.79424
104.3969
95.29683
85.52495
82.16586
83.14305
76.24166
53.277737
18.068424
-20.622122
-57.480442
-89.91087
-112.90533
-119.6235
-109.1798
-89.116905
-68.168434
-50.670662
-38.089363
-30.271854
-25.019468
-19.247952
-9.903589
5.33444
25.794317
46.406883
58.86603
55.751244
35.65781
5.639811
-22.881868
-41.50952
-48.716286
-47.036743
-37.631306
-19.522783
4.754235
26.61882
37.215202
36.085327
30.313814
24.969816
16.999624
0.6011845
-23.553686
-48.25823
-66.12245
-72.626854
-65.2674
-43.280674
-9.292847
29.977905
66.164406
93.15923
108.641556
112.275475
103.93884
84.51723
57.552933
28.20675
1.5478356
-19.309025
-34.821888
-47.37265
-58.54924
-68.44327
-75.61949
-77.81816
-74.24532
-65.2674
-49.937767
-27.4319
-1.0783577
21.702343
35.41351
40.788048
42.58974
44.421967
46.498493
47.017624
45.093784
40.604824
32.848396
20.786228
4.8763833
-12.316022
-27.85942
-39.799442
-46.456535
-46.02902
-36.837337
-18.94258
4.174029
26.649359
43.169945
50.712616
48.45287
37.58165
20.603006
-0.22331804
-23.156704
-45.173977
-61.175434
-66.70265
-60.6563
-45.540424
-24.744635
-1.0783577
22.984901
44.727337
60.515034
66.43924
60.728794
44.849483
22.404697
-1.4142661
-21.04964
-32.745365
-36.043373
-32.92859
-26.057732
-17.87378
-10.300572
-4.620665
-1.1699691
0.8454816
3.1663036
7.0445194
12.0526085
15.778138
16.20566
13.396242
8.998895
4.967994
3.0441551
4.418326
8.662987
13.121408
14.373431
10.373067
1.0897787
-11.338835
-23.553686
-31.951399
-34.48598
-31.187967
-22.881868
-10.483794
4.5099373
19.412058
31.504763
38.89475
40.45214
35.474586
24.664444
10.647901
-3.1243455
-14.300937
-22.11844
-26.607399
-27.615124
-24.775171
-17.99593
-7.918675
3.8075833
15.197933
24.511759
30.497036
32.756783
31.687986
27.93192
22.190937
15.44223
8.6019125
1.7615955
-5.4146304
-13.140526
-20.377825
-25.080544
-25.294302
-20.53051
-12.071725
-2.1471574
7.0445194
14.037522
17.610367
16.969088
12.693889
6.952908
2.097504
-0.8035235
-1.872323
-1.383729
0.5095731
2.799858
4.174029
3.6243606
1.3035386
-1.9639344
-5.4451675
-8.773715
-11.399908
-12.529782
-11.91904
-10.056274
-7.2773952
-3.277031
2.0669668
7.472039
11.07542
11.380791
8.082782
2.1891153
-4.559591
-10.300572
-14.178788
-16.041552
-15.888867
-13.568045
-9.231772
-3.7656255
1.7921326
6.6475368
10.556289
13.396242
14.678802
14.006985
11.7167
9.273729
8.113318
8.388152
9.304266
9.976084
9.701249
8.266005
5.9757195
3.6854348
2.4028754
2.8303952
4.90692
7.930096
10.953272
13.3657055
14.342893
13.151945
9.6707115
4.5404744
-1.2310433
-7.12471
-12.774079
-17.568409
-20.774807
-22.087902
-21.660385
-20.011377
-17.415722
-14.14825
-10.514331
-7.1552467
-4.8344245
-4.162608
-5.1397963
-7.2773952
-9.56768
-11.094538
-11.522057
-11.155611
-10.422721
-9.231772
-7.3079324
-4.4985166
-1.0172834
2.8914695
7.1972046
11.594551
15.197933
16.755327
15.778138
12.724425
8.6019125
4.204566
0.05151613
-3.1854198
-4.895499
-4.864962
-3.246494
-0.43707794
3.0441551
6.494851
9.151581
10.586825
10.922734
10.495215
9.609638
8.235467
6.2200165
3.6243606
0.8760187
-1.7501745
-4.2847567
-6.941487
-9.811977
-12.377097
-13.720731
-12.957302
-9.628756
-4.193145
1.883744
6.891834
9.853935
10.342528
8.327079
4.387789
-0.5286894
-5.078722
-8.315658
-9.9646635
-9.9646635
-8.437806
-5.781076
-2.8800483
-0.31492943
1.5478356
2.586098
2.525024
0.9065558
-2.4219913
-6.48343
-9.781441
-11.155611
-10.361646
-8.101898
-5.536779
-3.6129396
-2.2998428
-1.0172834
0.082053274
0.44849885
-0.009558111
-0.77298635
-0.9867464
-0.13170666
1.7921326
4.2656403
6.7696853
9.121044
11.105957
11.899922
10.525752
6.800222
1.4562242
-4.0099225
-7.918675
-9.537144
-8.956938
-6.6055784
-3.1854198
0.29581317
2.799858
3.8075833
3.1663036
1.1508529
-1.3531919
-3.5518653
-5.3840933
-7.491155
-9.934126
-11.91904
-12.713005
-12.590857
-12.1328
-11.552594
-10.239497
-7.6133037
-3.5213282
1.4867613
6.494851
10.892198
14.251283
16.449955
17.304996
16.541567
14.098596
10.067695
4.723697
-1.2615805
-6.6055784
-9.903589
-10.453258
-8.162972
-3.4297168
2.4944868
7.8079476
11.258642
12.113683
9.79286
4.235103
-3.460254
-11.338835
-17.110352
-19.492249
-18.392912
-14.026102
-6.69719
2.7082465
12.99926
22.618456
29.153402
29.82522
23.290274
10.403604
-6.025373
-22.14898
-34.05846
-39.52461
-39.1887
-35.09672
-28.256403
-18.087538
-4.712276
9.48749
21.213749
28.084604
29.458773
26.405062
20.664082
13.640539
6.2200165
-0.5592265
-5.2924814
-6.9109497
-4.9871106
0.082053274
6.7391477
13.30463
18.679167
22.068789
22.526846
19.656355
13.884836
5.9146457
-2.2693057
-7.8576007
-9.384459
-7.399544
-3.6129396
0.20420179
2.799858
4.1434917
5.3039026
6.5864625
6.8307595
4.90692
1.0592415
-3.0938084
-6.239133
-7.827064
-8.285121
-8.315658
-8.62103
-9.26231
-9.628756
-9.414995
-8.804253
-8.559955
-9.506607
-11.613668
-13.659657
-14.423085
-13.445896
-10.880777
-7.430081
-3.7350879
-0.10116953
4.0824175
9.395878
15.930824
22.710068
27.687622
29.092329
26.343987
20.144949
12.0526085
4.174029
-1.9944715
-5.9642987
-7.5216928
-6.666653
-4.254219
-1.7196374
0.20420179
1.3646128
1.639447
0.7538701
-1.5058775
-4.864962
-8.682103
-11.980114
-13.720731
-13.384823
-11.338835
-8.712642
-6.3918185
-4.620665
-3.490791
-2.7273629
-1.5058775
0.8454816
3.8075833
6.097868
6.708611
6.1284056
5.6703486
6.3116283
7.5941873
8.143856
6.8612967
3.8991947
0.3263503
-3.0632713
-6.1475215
-9.04855
-11.460983
-12.865691
-12.713005
-11.002926
-8.19351
-4.6512017
-0.5286894
4.0824175
8.693524
12.632813
14.984173
15.106321
12.968722
9.121044
4.0518804
-1.9028602
-8.285121
-14.392547
-19.247952
-21.721458
-21.202326
-17.75163
-11.796891
-4.3152933
3.227378
9.243193
12.724425
13.3657055
11.289181
6.800222
0.723333
-5.7200017
-10.758629
-12.98784
-11.949577
-8.468345
-3.8572364
0.6927959
4.6931605
7.8079476
9.762323
10.281455
9.273729
6.8307595
3.3800635
-0.43707794
-4.0404596
-7.216321
-9.9952
-12.010652
-12.590857
-11.338835
-8.468345
-4.9260364
-1.9333973
-0.5286894
-0.895135
-2.4830656
-4.5901275
-6.727727
-8.4072695
-9.201235
-8.773715
-7.063636
-4.3763676
-1.4448032
0.9065558
2.2196524
2.586098
2.5555608
2.3723383
1.9753554
1.2424643
0.35688746
-0.34546655
-1.1699691
-2.4525285
-4.0099225
-5.109259
-5.4146304
-5.109259
-4.345831
-3.0327342
-1.2005062
0.78440726
2.4334126
3.3800635
3.5632863
3.257915
2.799858
2.2501895
1.3035386
-0.28439236
-2.6052144
-5.261945
-7.460618
-8.895864
-9.873052
-10.63648
-10.911315
-10.178424
-8.376733
-6.1780586
-4.1320705
-2.2082317
-0.19278094
1.8532069
3.6854348
4.6931605
4.3267145
2.6777093
0.3874246
-1.7501745
-3.1243455
-3.5518653
-3.277031
-2.9105854
-2.818974
-2.8800483
-2.6662886
-1.872323
-0.8035235
-0.009558111
0.05151613
-0.58976364
-1.7196374
-2.9411228
-3.9488482
-4.6512017
-5.170333
-5.506242
-5.567316
-5.6283903
-5.994836
-6.6361156
-7.1552467
-7.3384695
-7.3079324
-7.2773952
-7.2773952
-7.0941725
-6.6055784
-5.9642987
-5.353556
-4.5901275
-3.3686426
-1.5669518
0.6927959
3.074692
5.364977
7.2888165
8.327079
8.082782
6.6780734
4.723697
2.8914695
1.4562242
0.26527604
-0.8340606
-1.6585631
-1.6891003
-0.8035235
0.57064736
1.7615955
2.1891153
1.7615955
0.6927959
-0.6508379
-2.2082317
-4.0099225
-5.84215
-7.491155
-8.804253
-9.750904
-10.239497
-9.9952
-8.834789
-7.1552467
-5.6589274
-4.864962
-4.7733502
-5.109259
-5.567316
-5.750539
-5.2924814
-4.0404596
-2.055546
0.23473892
2.097504
2.8609324
2.311264
0.93709296
-0.74244934
-2.3914542
-3.6129396
-3.9488482
-3.215957
-1.7196374
-0.0706324
1.0897787
1.639447
1.9448183
2.4028754
3.0441551
3.502212
3.3800635
2.586098
1.2730014
-0.28439236
-1.872323
-3.5518653
-5.1397963
-6.3307443
-6.941487
-6.8498755
-6.1169844
-4.7733502
-3.0327342
-1.4142661
-0.49815226
-0.43707794
-0.9256721
-1.5974889
-2.33038
-2.9411228
-3.215957
-2.9411228
-2.1166203
-1.0478206
0.020978987
0.8454816
1.4562242
1.883744
2.1585782
2.0058925
1.1203158
-0.5592265
-2.7578998
-4.9565735
-6.727727
-7.6438413
-7.582767
-6.5750413
-4.803888
-2.6052144
-0.40654087
1.39515
2.616635
3.2884521
3.471675
3.257915
2.5555608
1.4256871
-0.0706324
-1.628026
-2.97166
-3.7961621
-3.9183106
-3.3991797
-2.4525285
-1.5058775
-0.95620924
-0.95620924
-1.5974889
-2.8800483
-4.559591
-6.2085958
-7.3690066
-8.040824
-8.4072695
-8.437806
-7.918675
-6.69719
-4.8344245
-2.7273629
-0.9256721
0.23473892
0.47903597
-0.04009527
-0.9867464
-1.872323
-2.4525285
-2.6662886
-2.6052144
-2.33038
-1.9333973
-1.5669518
-1.3531919
-1.1088948
-0.6508379
-0.16224378
-0.22331804
-1.139432
-2.818974
-4.803888
-6.5750413
-7.8576007
-8.468345
-8.254584
-7.12471
-5.2008705
-2.9411228
-0.5286894
1.883744
4.235103
6.342165
7.899559
8.6019125
8.143856
6.494851
4.021343
1.2424643
-1.2310433
-3.002197
-3.9183106
-4.2236824
-4.1320705
-3.7961621
-3.3686426
-3.1548827
-3.307568
-3.8572364
-4.559591
-5.170333
-5.597853
-5.84215
-5.9032245
-5.750539
-5.261945
-4.3763676
-3.1548827
-1.6585631
-0.009558111
1.5783727
2.9830809
3.990806
4.448863
4.235103
3.3800635
1.9448183
0.1125904
-1.7501745
-3.246494
-4.1320705
-4.4679794
-4.2236824
-3.460254
-2.33038
-1.1088948
-0.10116953
0.723333
1.4562242
2.1585782
2.6471722
2.7387838
2.4028754
1.7615955
1.0287043
0.3874246
-0.0706324
-0.28439236
-0.22331804
-0.009558111
0.14312753
-0.009558111
-0.5592265
-1.5058775
-2.6662886
-3.9183106
-5.078722
-5.9337616
-6.3307443
-6.05591
-5.170333
-3.704551
-1.7501745
0.3874246
2.4334126
3.960269
4.7847714
4.754235
3.990806
2.7387838
1.3340757
0.05151613
-0.8035235
-1.0783577
-0.8035235
-0.13170666
0.723333
1.4562242
1.8532069
1.8532069
1.4562242
0.66225874
-0.5286894
-1.9333973
-3.246494
-4.2236824
-4.803888
-4.895499
-4.4679794
-3.5824025
-2.4219913
-1.2921176
-0.43707794
0.020978987
0.1125904
-0.10116953
-0.46761507
-0.95620924
-1.4753404
-2.055546
-2.6357515
-3.1854198
-3.490791
-3.460254
-3.0632713
-2.4219913
-1.7196374
-1.139432
-0.6508379
-0.22331804
0.020978987
-0.10116953
-0.62030077
-1.4753404
-2.3914542
-3.246494
-3.8266997
-3.9488482
-3.4297168
-2.3914542
-1.2615805
-0.43707794
0.082053274
0.5095731
0.7538701
0.57064736
-0.13170666
-0.9867464
-1.4753404
-1.3531919
-0.895135
-0.5286894
-0.43707794
-0.5286894
-0.681375
-0.74244934
-0.77298635
-0.681375
-0.43707794
-0.10116953
0.3263503
0.723333
0.9065558
0.78440726
0.35688746
-0.28439236
-1.139432
-2.0860832
-2.8800483
-3.1548827
-2.97166
-2.6052144
-2.3914542
-2.3914542
-2.4219913
-2.4219913
-2.5746772
-2.818974
-2.9105854
-2.5746772
-1.9639344
-1.3226547
-0.8340606
-0.43707794
0.020978987
0.47903597
0.723333
0.66225874
0.35688746
-0.04009527
-0.40654087
-0.77298635
-1.2005062
-1.7196374
-2.1776946
-2.5746772
-2.9411228
-3.215957
-3.307568
-3.0938084
-2.4830656
-1.628026
-0.71191216
0.05151613
0.66225874
1.1203158
1.4562242
1.6089098
1.639447
1.5172985
1.39515
1.3646128
1.3340757
1.1508529
0.78440726
0.41796172
0.29581317
0.29581317
0.14312753
-0.28439236
-0.9256721
-1.5364149
-1.872323
-1.9944715
-1.9944715
-1.7501745
-1.2615805
-0.77298635
-0.40654087
-0.19278094
-0.009558111
0.17366466
0.14312753
-0.16224378
-0.6508379
-1.0783577
-1.2005062
-1.1088948
-1.0172834
-1.0478206
-1.0478206
-0.895135
-0.5286894
0.082053274
0.8454816
1.4562242
1.7005212
1.4562242
0.9065558
0.41796172
0.14312753
-0.0706324
-0.28439236
-0.46761507
-0.43707794
-0.25385517
0.05151613
0.5095731
1.0287043
1.5478356
1.9448183
2.2196524
2.311264
2.1585782
1.883744
1.5783727
1.2119272
0.6317216
-0.19278094
-1.1088948
-1.8112488
-2.1166203
-2.1166203
-1.872323
-1.5364149
-1.2921176
-1.2310433
-1.2921176
-1.2615805
-1.139432
-0.9867464
-0.9867464
-1.1088948
-1.2615805
-1.383729
-1.383729
-1.2005062
-0.9256721
-0.62030077
-0.28439236
0.05151613
0.47903597
0.8149444
0.93709296
0.78440726
0.3263503
-0.37600374
-1.3226547
-2.4219913
-3.460254
-4.0709963
-4.101534
-3.8266997
-3.4297168
-2.788437
-1.8112488
-0.58976364
0.3263503
0.6011845
0.35688746
0.14312753
0.17366466
0.3874246
0.57064736
0.78440726
1.1508529
1.5478356
1.8226697
1.8226697
1.5478356
1.0287043
0.41796172
-0.16224378
-0.71191216
-1.0783577
-1.2005062
-1.0478206
-0.77298635
-0.5592265
-0.43707794
-0.37600374
-0.34546655
-0.28439236
-0.19278094
0.020978987
0.3874246
0.8149444
1.18139
1.3035386
1.2424643
0.9676301
0.6317216
0.29581317
0.17366466
0.29581317
0.57064736
0.8760187
1.1508529
1.2424643
1.1203158
0.93709296
0.8149444
0.9065558
1.0897787
1.2119272
1.1203158
0.9065558
0.66225874
0.54011023
0.57064736
0.6927959
0.8149444
0.9065558
1.0592415
1.3035386
1.5172985
1.6089098
1.6089098
1.4256871
1.0592415
0.5095731
-0.19278094
-0.9256721
-1.5058775
-1.628026
-1.3531919
-0.77298635
-0.10116953
0.5095731
0.9676301
1.3340757
1.6699841
1.9142811
1.9753554
1.7615955
1.39515
0.9981672
0.8760187
1.0897787
1.6089098
2.311264
3.1968408
4.0518804
4.723697
4.967994
4.7847714
4.204566
3.4411378
2.586098
1.7921326
1.0592415
0.5095731
0.17366466
0.05151613
0.20420179
0.66225874
1.3646128
2.1585782
2.8914695
3.471675
3.9297318
4.1129546
3.7770462
2.8303952
1.639447
0.66225874
0.20420179
0.26527604
0.44849885
0.57064736
0.6927959
1.0592415
1.6699841
2.3418012
2.9220066
3.3495264
3.5938234
3.5327492
3.1052291
2.4028754
1.7615955
1.3035386
0.9676301
0.6011845
0.29581317
0.23473892
0.47903597
1.0287043
1.7615955
2.4334126
2.9220066
2.9220066
2.3418012
1.3340757
0.3874246
-0.19278094
-0.40654087
-0.34546655
-0.10116953
0.26527604
0.6927959
1.1203158
1.4867613
1.7921326
1.9142811
1.883744
1.7005212
1.4562242
1.2730014
1.1508529
1.0287043
0.9065558
0.8454816
0.8760187
0.93709296
0.9981672
1.1508529
1.39515
1.7005212
1.8532069
1.7615955
1.4867613
1.2424643
1.1203158
1.0897787
1.0897787
1.0592415
1.1203158
1.39515
1.883744
2.4944868
3.1052291
3.502212
3.6854348
3.715972
3.6854348
3.5938234
3.4106007
3.1663036
2.8914695
2.616635
2.2807267
1.8532069
1.3646128
1.0287043
0.93709296
0.9981672
1.0897787
1.1508529
1.2119272
1.3035386
1.39515
1.4256871
1.3035386
1.0592415
0.8149444
0.7538701
0.8760187
0.9981672
1.0592415
1.0287043
0.9065558
0.66225874
0.29581317
-0.04009527
-0.16224378
0.1125904
0.723333
1.4867613
2.2807267
3.013618
3.502212
3.5938234
3.3189893
2.8914695
2.525024
2.4334126
2.525024
2.769321
3.0441551
3.227378
3.1968408
2.9220066
2.4028754
1.883744
1.4867613
1.4256871
1.7005212
2.097504
2.3418012
2.3418012
2.0669668
1.639447
1.18139
0.7538701
0.3874246
0.26527604
0.54011023
1.0897787
1.7615955
2.4334126
2.8914695
3.1357663
3.1052291
2.8609324
2.4639497
2.128041
2.0058925
2.1891153
2.586098
3.0441551
3.4411378
3.6548977
3.746509
3.8075833
3.8075833
3.6854348
3.3189893
2.8303952
2.311264
1.9142811
1.7005212
1.7615955
2.128041
2.7387838
3.4411378
3.8686576
3.9297318
3.6548977
3.1968408
2.6471722
2.1585782
1.6089098
0.9981672
0.5095731
0.17366466
-0.0706324
-0.19278094
-0.22331804
-0.009558111
0.35688746
0.7538701
0.9676301
0.9981672
0.9065558
0.78440726
0.57064736
0.3263503
0.020978987
-0.19278094
-0.31492943
-0.37600374
-0.43707794
-0.46761507
-0.34546655
-0.10116953
0.17366466
0.44849885
0.6927959
0.8760187
0.8760187
0.8149444
0.723333
0.6011845
0.5095731
0.41796172
0.29581317
0.17366466
-0.04009527
-0.28439236
-0.5592265
-0.77298635
-0.9256721
-0.9867464
-0.86459786
-0.5592265
-0.19278094
0.14312753
0.3874246
0.57064736
0.6927959
0.723333
0.6317216
0.47903597
0.3874246
0.35688746
0.35688746
0.26527604
0.082053274
-0.04009527
-0.04009527
-0.04009527
-0.13170666
-0.22331804
-0.22331804
-0.009558111
0.26527604
0.5095731
0.66225874
0.723333
0.723333
0.723333
0.6927959
0.6011845
0.54011023
0.6011845
0.78440726
0.9065558
0.9065558
0.7538701
0.5095731
0.26527604
-0.009558111
-0.19278094
-0.25385517
-0.13170666
0.1125904
0.5095731
0.9981672
1.4256871
1.7310584
1.8532069
1.8226697
1.6089098
1.2730014
0.78440726
0.23473892
-0.34546655
-0.8340606
-1.2005062
-1.3226547
-1.2615805
-0.95620924
-0.46761507
0.20420179
0.93709296
1.6089098
2.097504
2.311264
2.2196524
1.7615955
1.0592415
0.17366466
-0.71191216
-1.383729
-1.7501745
-1.7807117
-1.5058775
-1.139432
-0.8035235
-0.62030077
-0.49815226
-0.40654087
-0.37600374
-0.43707794
-0.5286894
-0.46761507
-0.19278094
0.20420179
0.6317216
0.93709296
1.0897787
1.1203158
1.0287043
0.8149444
0.57064736
0.29581317
0.020978987
-0.25385517
-0.49815226
-0.74244934
-1.0172834
-1.4142661
-1.7807117
-1.9639344
-1.9028602
-1.5974889
-1.2005062
-0.74244934
-0.31492943
0.082053274
0.29581317
0.23473892
-0.04009527
-0.40654087
-0.6508379
-0.74244934
-0.71191216
-0.58976364
-0.34546655
0.082053274
0.6317216
1.1508529
1.5783727
1.8226697
1.8532069
1.7310584
1.4562242
1.0287043
0.5095731
-0.04009527
-0.5286894
-0.86459786
-0.95620924
-0.74244934
-0.31492943
0.17366466
0.723333
1.2730014
1.6699841
1.7615955
1.5172985
0.9981672
0.41796172
-0.13170666
-0.58976364
-0.9867464
-1.2310433
-1.2310433
-0.9867464
-0.5286894
0.05151613
0.6011845
0.9981672
1.2730014
1.3646128
1.2119272
0.8149444
0.26527604
-0.31492943
-0.9256721
-1.4753404
-1.9028602
-2.0250087
-1.8112488
-1.2615805
-0.49815226
0.3263503
1.0287043
1.39515
1.3646128
0.9676301
0.41796172
-0.22331804
-0.77298635
-1.2615805
-1.628026
-1.8417859
-1.8417859
-1.6891003
-1.3531919
-0.9256721
-0.5286894
-0.22331804
-0.10116953
-0.13170666
-0.22331804
-0.40654087
-0.681375
-1.0478206
-1.5058775
-1.9639344
-2.3914542
-2.6662886
-2.6357515
-2.1776946
-1.3531919
-0.40654087
0.41796172
0.9676301
1.1508529
1.0287043
0.5095731
-0.28439236
-1.2615805
-2.2082317
-2.97166
-3.4297168
-3.5824025
-3.3686426
-2.9105854
-2.2693057
-1.5974889
-0.95620924
-0.46761507
-0.10116953
0.020978987
-0.04009527
-0.19278094
-0.43707794
-0.681375
-0.9256721
-1.0478206
-1.0783577
-1.0478206
-0.9256721
-0.74244934
-0.5286894
-0.28439236
-0.0706324
0.1125904
0.20420179
0.20420179
0.05151613
-0.28439236
-0.74244934
-1.1699691
-1.5364149
-1.8112488
-1.9944715
-2.055546
-1.9333973
-1.6585631
-1.2615805
-0.8035235
-0.46761507
-0.37600374
-0.5286894
-0.8340606
-1.1699691
-1.4142661
-1.5669518
-1.6585631
-1.6891003
-1.5669518
-1.383729
-1.2310433
-1.1088948
-1.0172834
-0.95620924
-0.8340606
-0.71191216
-0.5592265
-0.46761507
-0.46761507
-0.58976364
-0.77298635
-0.95620924
-1.1088948
-1.2921176
-1.5364149
-1.7501745
-1.9028602
-2.055546
-2.1776946
-2.1776946
-1.9944715
-1.6891003
-1.383729
-1.2310433
-1.2310433
-1.2921176
-1.383729
-1.4142661
-1.4142661
-1.2921176
-1.139432
-1.0478206
-1.0478206
-1.1088948
-1.2615805
-1.5058775
-1.9028602
-2.2693057
-2.54414
-2.6662886
-2.7273629
-2.6968257
-2.4525285
-1.9639344
-1.4142661
-0.895135
-0.49815226
-0.28439236
-0.25385517
-0.31492943
-0.37600374
-0.37600374
-0.37600374
-0.40654087
-0.49815226
-0.5592265
-0.62030077
-0.71191216
-0.8340606
-0.9867464
-1.139432
-1.2921176
-1.4142661
-1.5364149
-1.5669518
-1.4448032
-1.2310433
-1.0172834
-0.895135
-0.86459786
-0.9256721
-1.0783577
-1.2615805
-1.4753404
-1.5669518
-1.5669518
-1.4142661
-1.2005062
-1.0172834
-0.9867464
-1.0783577
-1.2921176
-1.628026
-2.055546
-2.4525285
-2.6968257
-2.8495111
-2.9105854
-2.8800483
-2.7578998
-2.513603
-2.2387686
-2.055546
-2.0250087
-2.1166203
-2.2387686
-2.360917
-2.4830656
-2.6052144
-2.6662886
-2.5746772
-2.3914542
-2.0860832
-1.7501745
-1.4448032
-1.1088948
-0.8035235
-0.62030077
-0.681375
-0.9256721
-1.2615805
-1.5669518
-1.7196374
-1.7807117
-1.8112488
-1.872323
-2.0250087
-2.2387686
-2.4525285
-2.6357515
-2.7273629
-2.788437
-2.7578998
-2.6357515
-2.33038
-1.9333973
-1.4448032
-0.95620924
-0.58976364
-0.31492943
-0.16224378
-0.22331804
-0.5286894
-0.9867464
-1.5364149
-2.055546
-2.4830656
-2.7578998
-2.9105854
-2.9105854
-2.7273629
-2.4830656
-2.2387686
-2.055546
-1.9028602
-1.8417859
-1.872323
-2.055546
-2.2998428
-2.4830656
-2.513603
-2.4219913
-2.2998428
-2.0250087
-1.6585631
-1.3226547
-1.139432
-1.1699691
-1.3226547
-1.5364149
-1.8112488
-2.0860832
-2.2998428
-2.3914542
-2.4219913
-2.3914542
-2.2998428
-2.2082317
-2.1471574
-2.1776946
-2.2387686
-2.2998428
-2.2998428
-2.2693057
-2.2998428
-2.33038
-2.33038
-2.33038
-2.3914542
-2.54414
-2.7273629
-2.9105854
-3.0327342
-3.1243455
-3.1243455
-2.97166
-2.6052144
-2.1471574
-1.6585631
-1.2005062
-0.8035235
-0.5286894
-0.43707794
-0.6508379
-1.1088948
-1.7501745
-2.4219913
-2.97166
-3.307568
-3.460254
-3.460254
-3.246494
-2.8495111
-2.3914542
-2.0250087
-1.872323
-1.8417859
-1.7501745
-1.628026
-1.5058775
-1.5364149
-1.628026
-1.7501745
-1.8417859
-1.9333973
-1.9639344
-1.8417859
-1.5669518
-1.2005062
-0.86459786
-0.681375
-0.6508379
-0.74244934
-0.95620924
-1.2005062
-1.3531919
-1.383729
-1.3226547
-1.1699691
-0.9256721
-0.6508379
-0.37600374
-0.19278094
-0.13170666
-0.22331804
-0.40654087
-0.71191216
-1.0478206
-1.3531919
-1.5974889
-1.7807117
-1.9028602
-1.9333973
-1.872323
-1.6891003
-1.5364149
-1.4142661
-1.3226547
-1.2310433
-1.0783577
-0.895135
-0.6508379
-0.43707794
-0.28439236
-0.25385517
-0.40654087
-0.681375
-1.0172834
-1.3531919
-1.5669518
-1.6585631
-1.5669518
-1.2921176
-0.86459786
-0.31492943
0.17366466
0.57064736
0.8149444
0.9065558
0.78440726
0.5095731
0.082053274
-0.28439236
-0.5592265
-0.6508379
-0.5592265
-0.37600374
-0.19278094
-0.16224378
-0.19278094
-0.31492943
-0.49815226
-0.71191216
-0.9256721
-1.1088948
-1.2005062
-1.1699691
-0.9867464
-0.62030077
-0.0706324
0.47903597
0.8454816
0.9981672
0.8760187
0.54011023
0.1125904
-0.22331804
-0.34546655
-0.19278094
0.1125904
0.3874246
0.5095731
0.54011023
0.6317216
0.8454816
1.0897787
1.3035386
1.4867613
1.5783727
1.6089098
1.5783727
1.5172985
1.5172985
1.5783727
1.5172985
1.3340757
0.9676301
0.57064736
0.3263503
0.26527604
0.41796172
0.7538701
1.2424643
1.8226697
2.311264
2.616635
2.7082465
2.586098
2.4028754
2.128041
1.7310584
1.3035386
0.9065558
0.6011845
0.41796172
0.3263503
0.35688746
0.47903597
0.6927959
0.9065558
1.0592415
1.1203158
1.1508529
1.18139
1.2730014
1.3646128
1.4256871
1.3646128
1.1203158
0.723333
0.3263503
0.05151613
-0.009558111
0.14312753
0.44849885
0.8454816
1.2119272
1.4562242
1.5172985
1.5172985
1.5783727
1.7615955
2.0364296
2.2807267
2.4334126
2.4028754
2.1891153
1.883744
1.6089098
1.4256871
1.3340757
1.2119272
1.0897787
0.93709296
0.8149444
0.78440726
0.8454816
1.0287043
1.3035386
1.5172985
1.5783727
1.4256871
1.18139
1.0287043
1.0897787
1.3340757
1.7005212
1.8532069
1.7005212
1.2730014
0.78440726
0.3874246
0.14312753
0.1125904
0.17366466
0.3263503
0.44849885
0.54011023
0.57064736
0.6011845
0.6317216
0.6317216
0.6317216
0.54011023
0.29581317
-0.10116953
-0.46761507
-0.62030077
-0.58976364
-0.37600374
-0.13170666
0.20420179
0.47903597
0.66225874
0.6927959
0.54011023
0.26527604
-0.009558111
-0.25385517
-0.46761507
-0.62030077
-0.58976364
-0.40654087
-0.10116953
0.23473892
0.54011023
0.723333
0.7538701
0.6317216
0.47903597
0.3263503
0.26527604
0.3263503
0.5095731
0.7538701
1.0287043
1.2424643
1.39515
1.4867613
1.4867613
1.4256871
1.3646128
1.3646128
1.3340757
1.18139
0.9065558
0.57064736
0.26527604
0.1125904
0.082053274
0.1125904
0.17366466
0.29581317
0.5095731
0.8760187
1.3035386
1.7921326
2.128041
2.311264
2.2501895
1.9753554
1.4256871
0.723333
0.020978987
-0.46761507
-0.681375
-0.58976364
-0.31492943
0.1125904
0.6317216
1.1508529
1.4867613
1.5783727
1.5172985
1.4256871
1.3646128
1.2730014
1.2119272
1.2119272
1.3646128
1.639447
1.883744
1.9753554
1.8532069
1.5172985
1.1508529
0.78440726
0.54011023
0.3874246
0.3263503
0.26527604
0.23473892
0.3263503
0.44849885
0.6011845
0.723333
0.8149444
0.9065558
1.0592415
1.1508529
1.1203158
0.9981672
0.8454816
0.6927959
0.57064736
0.41796172
0.3263503
0.26527604
0.3263503
0.44849885
0.57064736
0.66225874
0.7538701
0.8149444
0.9065558
0.93709296
0.8760187
0.66225874
0.3874246
0.1125904
-0.04009527
-0.009558111
0.14312753
0.29581317
0.3874246
0.47903597
0.57064736
0.6927959
0.7538701
0.6927959
0.54011023
0.35688746
0.20420179
0.020978987
-0.13170666
-0.22331804
-0.0706324
0.23473892
0.57064736
0.723333
0.66225874
0.44849885
0.26527604
0.20420179
0.26527604
0.26527604
0.1125904
-0.22331804
-0.62030077
-0.95620924
-1.2005062
-1.2310433
-1.0783577
-0.74244934
-0.40654087
-0.25385517
-0.25385517
-0.28439236
-0.13170666
0.17366466
0.44849885
0.6011845
0.5095731
0.26527604
-0.0706324
-0.40654087
-0.681375
-0.8340606
-0.8340606
-0.74244934
-0.6508379
-0.71191216
-0.8340606
-0.95620924
-0.9867464
-0.9256721
-0.8340606
-0.74244934
-0.681375
-0.681375
-0.74244934
-0.8035235
-0.8340606
-0.8035235
-0.71191216
-0.71191216
-0.8340606
-1.0172834
-1.139432
-1.0783577
-0.895135
-0.6508379
-0.31492943
-0.04009527
0.1125904
0.082053274
-0.13170666
-0.40654087
-0.58976364
-0.71191216
-0.77298635
-0.74244934
-0.6508379
-0.43707794
-0.19278094
0.082053274
0.26527604
0.3263503
0.17366466
-0.16224378
-0.58976364
-1.0172834
-1.383729
-1.6585631
-1.7807117
-1.6585631
-1.3531919
-1.0783577
-0.9256721
-0.8340606
-0.71191216
-0.46761507
-0.16224378
0.1125904
0.23473892
0.14312753
-0.10116953
-0.49815226
-0.95620924
-1.2921176
-1.3531919
-1.139432
-0.71191216
-0.34546655
-0.10116953
-0.04009527
-0.04009527
-0.04009527
-0.0706324
-0.22331804
-0.49815226
-0.86459786
-1.2310433
-1.5058775
-1.5974889
-1.5058775
-1.1699691
-0.77298635
-0.40654087
-0.16224378
-0.10116953
-0.31492943
-0.58976364
-0.8340606
-0.9256721
-0.9867464
-1.1088948
-1.3226547
-1.5364149
-1.628026
-1.5364149
-1.2615805
-0.9867464
-0.74244934
-0.6508379
-0.74244934
-1.0478206
-1.4142661
-1.6891003
-1.8112488
-1.8112488
-1.872323
-1.9944715
-2.1471574
-2.1166203
-1.9028602
-1.5364149
-1.139432
-0.77298635
-0.49815226
-0.37600374
-0.43707794
-0.62030077
-0.77298635
-0.895135
-0.95620924
-1.1088948
-1.4142661
-1.7807117
-2.055546
-2.1166203
-1.9944715
-1.7196374
-1.4142661
-1.139432
-0.9256721
-0.77298635
-0.71191216
-0.77298635
-0.86459786
-0.95620924
-0.9256721
-0.86459786
-0.74244934
-0.6508379
-0.58976364
-0.62030077
-0.74244934
-0.895135
-0.95620924
-0.8340606
-0.71191216
-0.6508379
-0.6508379
-0.681375
-0.681375
-0.74244934
-0.8340606
-0.895135
-0.895135
-0.86459786
-0.77298635
-0.71191216
-0.74244934
-0.8340606
-0.895135
-0.86459786
-0.74244934
-0.62030077
-0.5592265
-0.6508379
-0.8340606
-1.0172834
-1.1088948
-1.0783577
-0.95620924
-0.74244934
-0.5286894
-0.34546655
-0.28439236
-0.37600374
-0.5592265
-0.77298635
-0.9867464
-1.2005062
-1.3226547
-1.2921176
-1.139432
-0.86459786
-0.5286894
-0.13170666
0.23473892
0.44849885
0.3263503
-0.10116953
-0.681375
-1.2615805
-1.7807117
-2.1471574
-2.33038
-2.1776946
-1.8417859
-1.4142661
-1.139432
-1.0172834
-1.0783577
-1.2615805
-1.4142661
-1.5364149
-1.5974889
-1.6891003
-1.7807117
-1.7196374
-1.5058775
-1.2005062
-0.9256721
-0.74244934
-0.6508379
-0.681375
-0.8340606
-1.1088948
-1.5364149
-1.9639344
-2.2693057
-2.4830656
-2.6357515
-2.7273629
-2.7273629
-2.54414
-2.2387686
-1.7807117
-1.3226547
-0.9256721
-0.71191216
-0.71191216
-0.95620924
-1.4753404
-2.1166203
-2.7578998
-3.3381052
-3.7656255
-4.0099225
-4.1320705
-4.0709963
-3.7961621
-3.3381052
-2.788437
-2.2387686
-1.6891003
-1.2310433
-0.95620924
-0.95620924
-1.2615805
-1.7501745
-2.1776946
-2.4830656
-2.7273629
-2.97166
-3.307568
-3.6740139
-3.887774
-3.8572364
-3.5518653
-3.1243455
-2.6662886
-2.1776946
-1.8112488
-1.6891003
-1.872323
-2.2693057
-2.6662886
-2.8800483
-3.0327342
-3.1243455
-3.1854198
-3.1548827
-3.0327342
-2.818974
-2.54414
-2.3914542
-2.4219913
-2.6357515
-3.0327342
-3.490791
-3.9183106
-4.1320705
-4.0709963
-3.8266997
-3.5213282
-3.246494
-3.0632713
-2.9411228
-2.8495111
-2.8800483
-3.0327342
-3.3381052
-3.6740139
-3.887774
-3.9488482
-3.9183106
-3.8572364
-3.7961621
-3.6740139
-3.490791
-3.307568
-3.1854198
-3.1854198
-3.1854198
-3.1854198
-3.1548827
-3.1243455
-3.0938084
-3.0938084
-3.0632713
-3.0632713
-3.0938084
-3.1243455
-3.1548827
-3.0938084
-2.9105854
-2.6357515
-2.33038
-2.055546
-1.872323
-1.7196374
-1.6585631
-1.7807117
-1.9944715
-2.2082317
-2.3914542
-2.513603
-2.5746772
-2.5746772
-2.4830656
-2.33038
-2.1776946
-2.1166203
-2.1776946
-2.360917
-2.6968257
-3.1243455
-3.5213282
-3.7961621
-3.887774
-3.887774
-3.7656255
-3.6434767
-3.5518653
-3.490791
-3.5213282
-3.6434767
-3.8266997
-3.979385
-4.0404596
-3.9488482
-3.7961621
-3.5518653
-3.215957
-2.8800483
-2.6357515
-2.5746772
-2.5746772
-2.6052144
-2.6052144
-2.6052144
-2.54414
-2.4525285
-2.2693057
-1.9639344
-1.5974889
-1.2921176
-1.1699691
-1.2310433
-1.383729
-1.5364149
-1.5364149
-1.4448032
-1.2921176
-1.139432
-1.0478206
-1.0478206
-1.1088948
-1.2615805
-1.4448032
-1.5974889
-1.7196374
-1.8417859
-1.9333973
-1.9028602
-1.8417859
-1.8112488
-1.9028602
-2.1776946
-2.54414
-2.97166
-3.3686426
-3.6434767
-3.8266997
-3.8572364
-3.7656255
-3.6740139
-3.5518653
-3.3686426
-3.1243455
-2.8800483
-2.7273629
-2.6968257
-2.7273629
-2.7578998
-2.7273629
-2.7273629
-2.6968257
-2.6357515
-2.6052144
-2.6357515
-2.6968257
-2.818974
-3.0327342
-3.215957
-3.277031
-3.1854198
-2.9105854
-2.513603
-2.0250087
-1.5058775
-1.0172834
-0.71191216
-0.681375
-0.95620924
-1.383729
-1.9028602
-2.360917
-2.6968257
-2.8800483
-2.818974
-2.513603
-2.055546
-1.5974889
-1.2310433
-0.9867464
-0.9256721
-1.0783577
-1.383729
-1.6891003
-1.9028602
-1.9944715
-2.055546
-2.055546
-2.055546
-2.055546
-2.0860832
-2.1471574
-2.2998428
-2.4830656
-2.5746772
-2.5746772
-2.4830656
-2.360917
-2.1776946
-2.0250087
-1.9333973
-1.9639344
-2.1166203
-2.4219913
-2.818974
-3.1548827
-3.3381052
-3.246494
-2.9411228
-2.4525285
-1.9028602
-1.5058775
-1.383729
-1.5364149
-1.8417859
-2.1776946
-2.4525285
-2.6662886
-2.7578998
-2.6968257
-2.513603
-2.33038
-2.2082317
-2.1166203
-2.0860832
-2.1166203
-2.2387686
-2.3914542
-2.4525285
-2.4525285
-2.4525285
-2.4219913
-2.33038
-2.0250087
-1.628026
-1.1699691
-0.86459786
-0.74244934
-0.74244934
-0.77298635
-0.74244934
-0.8035235
-0.95620924
-1.2921176
-1.7196374
-2.1166203
-2.3914542
-2.513603
-2.54414
-2.4219913
-2.2082317
-1.9028602
-1.628026
-1.383729
-1.2005062
-1.0172834
-0.9256721
-0.9867464
-1.2615805
-1.6585631
-2.0250087
-2.33038
-2.4830656
-2.4830656
-2.2998428
-1.9944715
-1.6585631
-1.383729
-1.139432
-0.9256721
-0.71191216
-0.5286894
-0.46761507
-0.5286894
-0.74244934
-1.0172834
-1.2310433
-1.4142661
-1.5364149
-1.5364149
-1.4142661
-1.1699691
-0.86459786
-0.49815226
-0.16224378
0.1125904
0.29581317
0.35688746
0.23473892
0.05151613
-0.16224378
-0.40654087
-0.62030077
-0.8035235
-0.8340606
-0.6508379
-0.28439236
0.17366466
0.6927959
1.2424643
1.7310584
2.0669668
2.097504
1.883744
1.4867613
1.0287043
0.54011023
0.082053274
-0.28439236
-0.49815226
-0.62030077
-0.681375
-0.6508379
-0.49815226
-0.28439236
-0.009558111
0.23473892
0.3874246
0.54011023
0.6317216
0.6317216
0.44849885
0.20420179
-0.009558111
-0.19278094
-0.40654087
-0.6508379
-0.86459786
-0.9256721
-0.86459786
-0.71191216
-0.5592265
-0.58976364
-0.74244934
-0.95620924
-1.1699691
-1.383729
-1.5058775
-1.4753404
-1.2615805
-0.95620924
-0.58976364
-0.22331804
0.1125904
0.35688746
0.47903597
0.47903597
0.26527604
-0.13170666
-0.58976364
-0.9867464
-1.2310433
-1.3531919
-1.3226547
-1.2005062
-1.0172834
-0.8035235
-0.5286894
-0.25385517
-0.0706324
0.020978987
0.05151613
0.020978987
-0.0706324
-0.22331804
-0.31492943
-0.34546655
-0.28439236
-0.16224378
-0.0706324
-0.13170666
-0.25385517
-0.37600374
-0.46761507
-0.5592265
-0.6508379
-0.77298635
-0.9256721
-1.1088948
-1.2615805
-1.4448032
-1.5669518
-1.5058775
-1.2310433
-0.8340606
-0.37600374
0.020978987
0.3263503
0.44849885
0.41796172
0.23473892
-0.009558111
-0.28439236
-0.43707794
-0.5592265
-0.62030077
-0.62030077
-0.62030077
-0.58976364
-0.5286894
-0.49815226
-0.46761507
-0.40654087
-0.31492943
-0.13170666
0.082053274
0.29581317
0.41796172
0.5095731
0.57064736
0.6011845
0.54011023
0.41796172
0.20420179
0.05151613
-0.009558111
0.020978987
0.082053274
0.14312753
0.20420179
0.26527604
0.3874246
0.5095731
0.66225874
0.9065558
1.2119272
1.5172985
1.7921326
1.9448183
2.0058925
2.0364296
1.9753554
1.9142811
1.7921326
1.5478356
1.1508529
0.723333
0.3263503
0.082053274
-0.04009527
-0.04009527
0.05151613
0.23473892
0.3874246
0.5095731
0.6317216
0.7538701
0.8760187
0.93709296
0.9065558
0.8454816
0.78440726
0.7538701
0.7538701
0.78440726
0.8760187
0.9981672
1.1508529
1.2730014
1.3340757
1.3646128
1.3340757
1.2730014
1.3035386
1.4256871
1.5478356
1.5478356
1.4256871
1.2730014
1.18139
1.18139
1.18139
1.2119272
1.2730014
1.3035386
1.3646128
1.3340757
1.3340757
1.3340757
1.39515
1.4867613
1.5783727
1.5783727
1.5172985
1.39515
1.3035386
1.2424643
1.3035386
1.4256871
1.5172985
1.4867613
1.39515
1.2424643
1.1508529
1.1508529
1.2424643
1.2730014
1.18139
0.9981672
0.7538701
0.54011023
0.35688746
0.26527604
0.23473892
0.26527604
0.3263503
0.41796172
0.47903597
0.6011845
0.8149444
1.1508529
1.5478356
1.883744
2.097504
2.097504
1.9142811
1.6699841
1.3646128
0.9981672
0.54011023
0.17366466
-0.0706324
-0.16224378
-0.16224378
-0.10116953
0.1125904
0.41796172
0.723333
0.8760187
0.8454816
0.78440726
0.7538701
0.723333
0.66225874
0.54011023
0.47903597
0.41796172
0.41796172
0.44849885
0.47903597
0.6011845
0.8149444
1.0592415
1.2730014
1.39515
1.39515
1.3035386
1.1203158
0.8760187
0.723333
0.66225874
0.723333
0.8760187
1.0592415
1.3035386
1.5478356
1.7615955
1.883744
1.9448183
2.0058925
2.0364296
2.0058925
1.9142811
1.7921326
1.7005212
1.639447
1.5172985
1.3646128
1.2119272
1.1203158
1.0897787
0.9676301
0.8454816
0.7538701
0.6927959
0.6927959
0.66225874
0.57064736
0.35688746
0.17366466
0.020978987
-0.0706324
-0.10116953
-0.16224378
-0.22331804
-0.25385517
-0.25385517
-0.31492943
-0.40654087
-0.58976364
-0.86459786
-1.2921176
-1.9639344
-2.8800483
-3.9183106
-5.0176477
-6.1475215
-7.246858
-8.224047
-9.018012
-9.628756
-9.903589
-9.873052
-9.537144
-9.140161
-8.773715
-8.529418
-8.4072695
-8.346195
-8.4072695
-8.62103
-8.926401
-9.4760685
-10.270035
-11.460983
-13.018376
-14.78953
-16.560684
-18.240227
-19.76708
-21.202326
-22.545961
-23.706371
-24.714096
-25.508062
-26.118805
-26.363102
-26.179878
-25.538599
-24.56141
-23.401001
-22.087902
-20.622122
-19.15634
-18.087538
-17.782167
-18.484522
-20.072454
-22.087902
-23.950668
-25.20269
-25.63021
-25.355375
-24.836245
-24.4698
-24.34765
-24.317114
-24.133892
-23.797983
-23.706371
-24.317114
-25.905046
-28.592312
-32.22623
-36.40982
-40.532333
-44.135715
-47.097816
-49.72401
-52.319664
-54.762634
-56.717014
-57.877426
-58.243866
-58.152256
-57.938496
-57.90796
-58.274406
-59.098907
-60.503616
-62.27477
-64.290215
-66.45835
-68.809715
-71.3443
-74.092636
-77.115814
-80.44436
-84.13935
-88.13972
-92.38438
-96.50689
-100.0492
-102.553246
-103.98849
-104.81299
-105.66803
-106.797905
-108.08046
-109.210335
-109.9127
-110.12645
-110.034836
-110.034836
-110.52344
-111.470085
-112.41674
-112.69157
-111.95868
-110.27914
-107.95832
-105.45427
-103.07237
-101.05692
-99.5606
-98.430725
-97.39247
-96.29313
-95.25487
-94.67467
-94.980034
-96.14044
-97.97267
-100.41565
-103.40828
-106.553604
-108.90497
-109.54625
-107.95832
-104.38547
-99.682755
-95.041115
-91.132355
-88.38401
-87.2236
-87.83434
-90.1857
-93.94177
-99.25523
-107.53079
-121.241974
-142.0683
-169.3685
-200.0583
-230.19846
-256.39932
-276.64542
-290.3566
-298.05197
-301.44156
-302.72415
-302.87683
-300.8308
-295.1509
-285.4401
-272.4313
-256.9795
-239.81766
-222.13666
-205.21909
-190.19482
-177.21654
-165.33759
-154.22208
-145.54953
-141.61024
-143.22871
-149.15291
-156.45128
-161.70367
-162.68086
-159.47446
-154.6496
-151.38213
-151.6875
-155.32141
-159.56607
-160.72649
-157.15364
-150.55762
-144.7861
-143.65623
-149.91634
-164.48256
-186.01123
-210.34932
-231.84747
-245.31435
-247.4214
-237.98543
-220.6098
-201.31035
-186.92734
-182.98805
-192.51564
-214.4413
-243.35997
-272.30914
-295.51736
-309.35068
-310.9386
-299.3345
-277.4699
-250.59726
-223.29707
-198.22609
-177.46085
-163.84126
-159.87144
-165.7651
-178.0105
-187.87401
-185.27834
-167.38359
-141.42702
-117.11945
-98.430725
-82.49035
-64.534515
-42.822617
-18.484522
6.4032393
29.306087
46.651176
55.1405
52.880753
41.612553
27.565472
17.03016
12.510665
14.1902075
21.335897
30.68026
36.360165
32.543022
14.923099
-17.690556
-60.412006
-103.13345
-136.69377
-157.12311
-163.65805
-156.207
-136.57162
-110.52344
-86.246414
-70.397644
-64.320755
-65.48116
-70.73356
-78.093
-87.467896
-99.65222
-114.09628
-127.62423
-137.36559
-143.65623
-147.19853
-146.22136
-138.4649
-124.81481
-108.01939
-89.6055
-70.33656
-52.166977
-37.23432
-25.11108
-13.751267
-2.6052144
7.1361303
14.953636
22.557383
31.901745
43.017258
54.896206
67.53858
82.13533
98.716995
112.58085
115.51241
102.68681
77.73798
50.37671
30.069517
22.343622
29.031256
46.74279
65.767426
78.01281
83.93702
90.5025
104.3969
125.742355
151.82106
180.49542
208.4369
230.54578
242.3331
241.99721
229.96556
208.25368
181.10617
155.21066
134.23167
116.336914
98.01463
73.73762
43.536392
16.358343
3.2884521
11.228106
33.1843
56.75897
75.17287
77.98228
53.21666
7.380428
-27.828884
-5.353556
95.32737
228.74408
315.22528
309.57587
230.63739
120.12352
0.41796172
-109.69894
-170.1014
-147.56499
-54.60995
56.42306
129.37625
134.84242
73.70708
-38.364197
-178.16318
-312.1601
-395.89294
-385.63245
-259.72784
-44.471626
189.01527
354.61816
382.68176
262.6098
51.9341
-149.8858
-241.86365
-185.40048
-37.60077
102.320366
187.94647
243.00493
300.93387
356.45038
364.63434
275.40485
94.808235
-98.12536
-227.14476
-269.0417
-243.32944
-189.64514
-138.00685
-109.39356
-142.6485
-274.93536
-482.03815
-679.67444
-773.6677
-699.21826
-462.76923
-161.3983
68.607376
133.89575
36.024258
-146.67941
-349.84293
-554.7165
-701.1421
-681.10974
-459.99036
-130.03668
124.52087
127.48297
-112.93587
-385.63245
-499.62756
-429.14786
-999.0013
-999.0013
-999.0013
-999.0013
-999.0013
-999.0013
-989.9623
-809.671
-582.7191
-284.00488
92.05989
461.34543
687.25916
690.7709
488.49295
153.65327
-242.87137
-632.3114
-895.81635
-915.2074
-701.2642
-407.43597
-183.87363
-47.922318
76.974556
236.19516
386.7127
431.7855
299.34595
11.625088
-312.893
-526.8972
-528.6378
-323.09238
-37.78399
172.34201
245.17307
216.43762
146.38545
69.92047
2.1585782
-27.187605
11.686163
96.36563
162.29529
179.30447
179.91522
-999.0013
-999.0013
-999.0013
-665.322
-999.0013
-999.0013
-930.96454
-577.37506
-160.3295
231.9505
470.62872
449.43594
179.30447
-202.77611
-525.0955
-999.0013
-999.0013
-999.0013
-999.0013
-999.0013
-999.0013
-999.0013
-958.11206
-867.41675
-708.25726
-467.86893
-192.85155
-999.0013
-999.0013
-999.0013
-999.0013
-999.0013
-999.0013
-999.0013
-953.77576
-950.81366
-977.74744
-922.8722
-762.2163
-562.1371
-369.53937
-161.79529
86.7159
346.28152
539.24567
564.5915
353.7326
-999.0013
-518.19415
-874.8984
-999.0013
-990.4814
-820.54224
-610.96594
-435.25528
-335.58206
-336.37604
-422.00217
-509.39944
-505.5823
-396.1983
-251.26907
-153.27542
-141.18272
-202.25699
-275.3018
-281.59244
-199.44757
-67.46608
80.02827
195.21431
194.02336
46.22366
-151.9318
-273.7444
-301.01407
-292.21936
-282.2032
-280.27936
-301.44156
-361.87457
-451.59265
-516.6978
-491.38254
-348.92682
-126.921875
93.586754
255.49463
352.81647
380.94116
321.63806
201.59659
107.1147
112.15333
213.35336
-999.0013
-999.0013
-999.0013
-999.0013
-999.0013
-999.0013
-999.0013
-943.5153
-928.1551
-891.9381
-697.4165
-382.3039
-107.56133
16.84694
23.32081
30.588648
119.97083
265.35812
367.3216
336.8761
145.22504
-170.74266
-524.9429
-816.7557
-974.4494
-986.78644
-887.99884
-717.50995
-512.9112
-320.0692
-184.57599
-129.30379
-133.94542
-146.19081
-135.8998
-120.783905
-137.76257
-207.96744
-323.184
-448.96646
-534.83685
-539.9366
-452.1118
-281.92834
-72.474174
78.10443
61.461685
-130.73901
-388.0143
-610.0498
-771.408
-850.4381
-808.8771
-653.71796
-454.24936
-285.47064
-185.33942
-164.78793
-217.98361
-326.4515
-464.7847
-583.91003
-626.3261
-598.47626
-578.1385
-607.85114
-626.9979
-555.1441
-390.18246
-191.90489
-31.554415
63.17177
133.13232
196.98547
194.90894
82.4407
-97.88106
-270.35477
-394.36606
-464.1434
-492.97046
-508.5444
-523.38544
-513.3998
-446.30972
-321.535
-180.05649
-84.383644
-83.13163
-174.25443
-296.3113
-383.64752
-435.37744
-501.4598
-598.2625
-670.20795
-659.12305
-576.4589
-471.10587
-364.13428
-258.13992
-178.7434
-999.0013
-999.0013
-999.0013
-999.0013
-999.0013
-999.0013
-999.0013
-848.08673
-658.1458
-439.25565
-180.60616
82.28801
241.87505
229.41591
99.297195
-38.058826
-123.68494
-173.85745
-230.44275
-315.73297
-416.81085
-499.01678
-548.09
-577.7415
-576.5506
-494.8943
-314.17557
-89.3612
92.94547
174.11316
157.5315
94.74716
23.717793
-61.480804
-175.81183
-310.05304
-425.60553
-470.67838
-420.4142
-304.92282
-189.21762
-131.34976
-143.59515
-179.01823
-182.62161
-157.79492
-149.67206
-176.81955
-219.7853
-265.5299
-323.0313
-395.12952
-459.1964
-476.20557
-422.00217
-317.90106
-222.2588
-182.16356
-199.23381
-239.90927
-272.21753
-295.1509
-326.72632
-365.936
-394.94626
-415.25348
-443.04227
-471.80823
-472.05252
-431.01062
-363.82892
-288.09686
-215.0215
-156.7872
-119.04329
-98.888794
-98.33912
-126.921875
-186.74413
-259.88052
-318.8783
-342.66672
-326.35986
-284.3713
-240.30626
-207.60098
-191.69115
-209.70804
-283.73004
-405.97018
-528.1798
-597.3158
-595.8195
-543.08185
-465.884
-373.84512
-270.2021
-173.27725
-101.881424
-65.87814
-82.58196
-148.93916
-225.61789
-306.5413
-433.0566
-602.8125
-743.7414
-795.2575
-742.18396
-579.36005
-330.574
-83.437
67.782875
90.62465
-9.170698
-216.85373
-471.19748
-668.62006
-734.51917
-650.66425
-446.2181
-199.08113
-5.6589274
76.760796
48.51394
-54.121357
-196.14955
-358.1185
-513.0944
-621.9287
-663.7036
-654.17596
-622.6311
-575.3597
-495.41345
-371.98236
-220.36551
-76.932594
22.313086
54.193848
7.1055937
-112.6305
-272.61453
-427.3156
-531.3251
-548.54803
-475.7475
-361.38596
-257.8651
-174.25443
-133.30414
-174.92625
-260.82718
-306.5413
-297.31906
-276.85916
-272.33966
-282.01996
-297.5939
-316.61853
-341.1093
-366.82156
-376.9599
-350.75903
-285.5012
-205.49391
-149.8858
-154.74121
-231.32832
-347.24728
-446.1876
-502.4675
-545.52484
-618.2643
-709.41766
-752.0475
-698.241
-577.6194
-472.05252
-433.02606
-450.24902
-506.43735
-607.6374
-746.0011
-870.8064
-913.64996
-845.00256
-697.4776
-510.682
-278.90518
-22.332201
151.8516
151.82106
6.3116283
-188.63744
-365.66113
-479.87006
-499.35272
-472.66327
-528.72943
-703.5545
-833.6733
-751.3451
-485.73315
-175.17055
94.441795
289.3603
373.61227
317.69876
117.65001
-191.93542
-513.1555
-712.5019
-707.7687
-510.71255
-204.42513
86.2273
247.76872
257.9376
179.94576
55.842854
-133.33467
-379.12805
-585.92554
-651.70245
-585.31476
-490.74127
-427.1324
-343.46066
-172.60542
64.69862
277.2065
396.5151
419.23474
367.53537
250.12009
71.69163
-134.64778
-298.6016
-347.49158
-263.54498
-108.08046
28.451048
104.70227
148.37036
198.14589
243.15762
237.99684
154.01973
4.1434917
-165.4292
-307.15204
-400.7178
-450.43222
-457.0588
-399.19092
-257.52917
-52.411278
153.56168
288.38312
305.3923
190.7559
-33.53933
-310.60272
-571.573
-760.26196
-845.6743
-817.73285
-690.72894
-501.91785
-305.0755
-161.45938
-106.370384
-128.7541
-194.56163
-273.04202
-348.28552
-426.9797
-528.24084
-654.4203
-775.3168
-841.30756
-817.7939
-716.3496
-593.07117
-499.65808
-440.2939
-388.3197
-327.91724
-275.66824
-261.0715
-293.50192
-362.82123
-451.10403
-526.714
-551.54065
-509.82693
-415.1008
-300.28116
-215.5101
-209.28052
-290.14282
-420.01724
-552.64
-668.8949
-770.52246
-855.263
-910.4741
-921.2232
-876.94434
-777.0574
-632.3419
-465.3649
-313.77856
-213.31143
-170.98697
-171.81146
-214.16647
-999.0013
-999.0013
-999.0013
-999.0013
-999.0013
-999.0013
-989.7485
-934.4153
-842.22363
-715.7694
-615.4549
-999.0013
-686.6675
-999.0013
-929.4682
-991.3975
-974.72424
-868.4245
-714.9754
-589.5594
-518.25525
-488.14557
-504.91046
-580.33716
-688.34705
-766.39996
-758.91833
-658.51227
-510.74307
-389.08313
-351.88892
-409.17657
-528.1187
-657.0159
-743.6803
-752.29175
-692.8665
-611.2408
-531.20294
-443.10333
-342.5751
-242.13847
-148.4811
-60.503616
8.6019125
36.238014
9.6707115
-75.34466
-211.11275
-373.9978
-531.5389
-643.488
-674.97174
-629.53253
-540.9748
-427.224
-291.12003
-156.90933
-68.22951
-53.75491
-104.62977
-182.74376
-263.78928
-345.41504
-404.41278
-408.90176
-379.40286
-365.96652
-374.42532
-368.44003
-320.98532
-246.65797
-178.2548
-122.677216
-71.649666
-37.17325
-41.906506
-93.361565
-174.25443
-243.84856
-267.78964
-250.62779
-212.94499
-166.92552
-136.02194
-147.68712
-195.63043
-250.78049
-305.38086
-371.9518
-453.4554
-531.84424
-572.4586
-552.3652
-489.82516
-428.62872
-399.649
-413.9709
-474.58713
-569.9851
-665.01666
-715.5862
-697.2944
-620.7684
-519.5072
-422.7045
-344.37677
-296.64725
-296.76938
-358.97354
-479.87006
-622.0814
-725.7855
-742.2756
-658.5733
-508.17795
-352.2859
-228.76321
-134.89207
-63.52679
-19.125801
1.18139
13.213019
26.00808
27.382248
-2.8800483
-67.8936
-147.9925
-218.65543
-259.45303
-258.96442
-217.06749
-142.28206
-55.434452
16.480494
47.9032
18.618092
-67.22178
-157.45901
-183.69041
-131.53297
-49.021656
13.823762
49.979725
75.02018
85.21958
51.750877
-56.350567
-236.94716
-432.87338
-569.13007
-607.5458
-558.35046
-459.16586
-350.301
-260.91882
-211.02115
-207.26508
-236.36696
-275.27124
-301.6248
-305.59464
-304.4037
-332.4673
-410.06213
-519.44617
-610.35516
-640.5259
-604.1256
-521.06464
-423.52905
-345.99524
-310.6943
-324.7414
-384.2583
-475.8391
-576.82544
-667.09314
-746.45917
-825.64197
-901.03815
-952.6459
-965.2272
-946.2942
-922.6279
-914.0164
-914.26074
-899.4197
-857.33954
-808.84656
-788.02026
-798.8915
-817.27484
-830.77216
-847.415
-874.1044
-999.0013
-999.0013
-999.0013
-999.0013
-999.0013
-999.0013
-987.7636
-947.75995
-866.3785
-752.47504
-638.205
-555.44946
-515.56793
-506.4068
-504.2997
-493.55066
-474.7398
-456.9977
-452.05072
-470.64783
-511.68973
-557.9534
-587.2691
-587.8493
-568.7636
-550.8383
-540.4862
-524.9123
-493.27582
-454.0356
-430.6747
-437.27072
-464.29608
-494.77216
-518.9576
-534.10394
-548.1816
-572.2754
-605.5914
-637.1362
-652.588
-642.9689
-613.28674
-583.0245
-574.87103
-596.00275
-638.205
-691.9504
-741.5427
-763.4378
-752.87195
-735.7101
-728.47284
-711.73846
-657.077
-561.31256
-461.15076
-407.77185
-419.16223
-474.15958
-546.0745
-619.1499
-677.659
-697.96625
-664.6197
-595.0255
-527.04987
-481.21365
-456.4175
-443.53082
-439.3167
-453.0279
-477.7019
-477.54922
-434.27808
-383.70862
-375.43304
-414.12357
-468.3881
-501.42926
-487.657
-435.5912
-374.4864
-319.85547
-271.48465
-239.26799
-248.67342
-306.32748
-379.3723
-427.16293
-444.75232
-464.08234
-506.92593
-546.5021
-547.7235
-523.38544
-515.8428
-547.9373
-612.4012
-686.7591
-745.84845
-771.65234
-760.7811
-725.7245
-687.3698
-668.6811
-682.39233
-713.9982
-729.23627
-708.5015
-668.00934
-641.2893
-645.35077
-670.3301
-694.3934
-698.2716
-669.5972
-607.2099
-529.2486
-469.2126
-451.8064
-472.3579
-503.65845
-520.179
-514.49915
-494.19196
-472.96866
-462.28064
-465.7008
-480.38916
-498.345
-506.6511
-493.9171
-461.12024
-422.7045
-399.03824
-412.2303
-473.24347
-560.54913
-627.7919
-642.0833
-608.49243
-553.1592
-493.18423
-435.49957
-390.54892
-372.65417
-387.312
-423.25418
-460.87595
-487.1684
-505.2464
-529.55396
-565.8626
-596.7051
-598.41516
-568.7331
-521.30896
-463.99072
-396.56476
-322.57327
-258.201
-225.83165
-234.80956
-276.92026
-337.964
-402.82486
-456.26483
-494.5584
-528.5767
-567.6948
-606.3243
-626.69257
-618.4475
-589.98694
-558.0451
-534.31775
-525.9811
-540.4862
-578.23016
-619.45526
-632.1282
-602.0491
-540.0587
-463.8075
-383.617
-303.42648
-239.87874
-227.78603
-287.42502
-386.64017
-458.43298
-463.04407
-414.76486
-355.40067
-313.90073
-286.57
-251.08586
-197.64587
-146.00758
-127.318855
-149.33614
-183.81256
-195.01968
-176.57526
-150.13011
-136.63269
-140.20554
-158.03922
-189.79784
-227.41957
-248.52074
-235.63408
-197.85965
-165.24599
-160.94025
-181.09476
-205.61607
-222.13666
-233.92398
-252.46002
-282.2032
-314.66415
-342.60565
-370.79138
-406.82523
-445.88223
-472.72433
-478.40427
-466.25046
-440.08014
-396.22882
-333.2307
-262.59836
-201.31035
-155.16873
-120.1121
-97.17871
-98.40019
-134.55615
-199.35596
-272.70615
-334.0552
-369.8142
-375.43304
-355.88928
-320.58835
-277.7142
-234.68742
-195.9358
-165.12384
-154.00832
-176.33096
-230.68706
-298.29623
-352.49963
-369.4783
-344.89594
-297.31906
-251.29962
-227.14476
-239.17638
-286.87537
-349.6597
-396.35098
-402.82486
-366.1803
-305.96106
-249.34525
-214.1054
-201.55463
-196.24117
-174.22389
-120.63122
-45.112904
20.694616
43.0478
8.479764
-66.18352
-150.55762
-221.9229
-261.9876
-256.4604
-220.2739
-193.98143
-195.99687
-211.32652
-225.00714
-236.64178
-237.98543
-205.49391
-132.81555
-52.68611
-9.903589
-21.629847
-70.00066
-117.24161
-133.64005
-120.9366
-105.54588
-108.90497
-127.502075
-143.47299
-150.55762
-158.49727
-176.57526
-200.97443
-213.70842
-200.63852
-164.14664
-116.325485
-69.26777
-28.92822
6.4032393
36.451775
55.751244
65.33991
73.24902
80.15041
75.44769
50.0408
3.990806
-57.969036
-131.07492
-208.82246
-280.98172
-334.14685
-354.4235
-331.0626
-269.10275
-203.509
-170.00977
-163.50536
-166.55907
-190.74449
-240.91699
-284.2797
-290.20392
-267.48428
-253.71205
-280.64578
-344.71268
-412.10815
-452.78357
-463.34943
-464.5404
-478.3432
-503.7501
-515.6596
-503.90277
-496.5433
-519.84314
-557.73975
-571.38983
-551.17426
-527.3247
-525.7063
-534.25665
-524.2405
-484.8781
-422.67398
-345.81204
-268.12555
-209.37213
-178.71286
-168.81882
-169.39903
-180.1481
-204.39459
-235.72568
-263.2091
-282.66125
-295.1204
-303.64026
-312.893
-325.93234
-341.53683
-352.2859
-342.11703
-290.08176
-187.17165
-51.769997
77.49369
162.29529
176.46452
112.18387
-11.552594
-149.15291
-245.86401
-265.40775
-209.86073
-114.24896
-20.377825
43.96391
64.57648
32.726246
-42.089725
-124.509445
-186.98842
-235.78676
-286.53946
-331.88712
-345.1402
-310.96918
-244.00124
-172.7581
-117.180534
-86.70447
-83.437
-98.40019
-115.50099
-127.62423
-139.44211
-153.3365
-166.34532
-176.97223
-182.80484
-173.67422
-141.85454
-105.66803
-104.66031
-159.81038
-251.23854
-340.83447
-403.34396
-430.919
-424.10922
-389.3885
-339.5519
-289.37943
-249.0704
-224.33533
-212.27316
-198.83682
-173.36885
-140.96896
-117.88288
-117.546974
-139.80855
-170.13193
-191.53845
-201.49356
-213.55573
-239.23746
-273.65277
-302.54092
-316.06885
-312.6487
-291.39487
-251.02478
-201.06604
-163.7802
-157.0315
-178.89607
-212.94499
-243.81802
-266.1101
-282.41693
-294.41803
-292.8301
-258.13992
-181.00314
-82.398735
-5.2008705
17.335533
-16.835516
-85.29977
-163.35268
-235.0844
-289.74585
-318.38968
-315.82455
-285.13474
-239.32906
-194.16464
-156.5429
-120.47854
-78.551056
-36.40982
-10.605943
-13.140526
-42.822617
-90.39947
-143.68677
-190.28644
-223.96889
-246.13884
-259.30032
-262.1403
-251.605
-228.03032
-194.92807
-157.0315
-121.211426
-95.835075
-87.43736
-96.445816
-117.02785
-140.63306
-160.5738
-177.06386
-195.17238
-214.7772
-226.7783
-222.10611
-197.37103
-154.00832
-98.430725
-42.425632
-0.22331804
18.557018
14.037522
-3.5518653
-19.614395
-25.691284
-23.248316
-17.690556
-12.163337
-8.498881
-9.9646635
-18.362373
-29.386278
-36.01284
-39.219234
-45.57096
-57.35829
-70.00066
-74.79499
-71.31376
-63.251957
-50.182068
-37.38701
-41.44845
-75.711105
-134.15918
-191.11093
-219.23563
-212.0594
-184.78975
-153.03113
-123.99031
-105.33212
-99.74383
-96.93441
-83.28432
-57.90796
-36.837337
-42.334023
-84.96385
-151.25998
-211.41812
-240.24518
-226.96152
-171.90308
-87.59005
-5.8726873
30.894018
-2.6357515
-98.064285
-220.64035
-323.2756
-364.25647
-329.38303
-238.32135
-131.74675
-54.060284
-35.310482
-77.543335
-159.62714
-250.04759
-317.9927
-348.4382
-350.78958
-346.17847
-343.7355
-334.39114
-307.51846
-264.64432
-212.97552
-158.95534
-112.41674
-88.109184
-95.98776
-130.76956
-175.14001
-214.25807
-242.47438
-256.12448
-252.49055
-241.61934
-247.20764
-284.79886
-341.81168
-385.51028
-389.57172
-350.88116
-287.42502
-225.40413
-186.83574
-181.91925
-203.26471
-228.67162
-237.4663
-225.19037
-200.91335
-173.91852
-149.6415
-134.64778
-135.35013
-151.13782
-173.52153
-191.96597
-201.06604
-204.21136
-209.18892
-220.39604
-236.27534
-252.21574
-262.65942
-262.23187
-248.97879
-226.86992
-203.87544
-185.03404
-168.60507
-151.25998
-134.43402
-122.55506
-117.394295
-117.913414
-124.57052
-139.9307
-161.33723
-179.04877
-186.43875
-187.38539
-188.63744
-190.46965
-191.69115
-198.19554
-218.83865
-252.7654
-289.01297
-317.87054
-334.97134
-336.89517
-321.74875
-292.03613
-254.4144
-216.60944
-185.27834
-165.27652
-158.5889
-163.44429
-174.10175
-183.1102
-185.61426
-184.14847
-186.5609
-196.48547
-207.53992
-210.44093
-203.14256
-190.3475
-176.42258
-164.72685
-159.7493
-164.60469
-178.31587
-198.0734
-221.15947
-243.87909
-262.35403
-274.38568
-279.69913
-278.23334
-269.65244
-255.08623
-237.92436
-221.64806
-206.31844
-188.82065
-167.75002
-146.40457
-131.07492
-126.494354
-131.47191
-138.86191
-142.19044
-142.70956
-146.46564
-155.35194
-164.78793
-170.1014
-172.78867
-176.8501
-182.13303
-184.08739
-178.37695
-163.81073
-141.03003
-111.37847
-79.71147
-54.57941
-42.089725
-41.87597
-49.693474
-61.022747
-72.1688
-81.45209
-90.918594
-104.99621
-124.35676
-142.9844
-153.15329
-153.55026
-150.43549
-148.63379
-144.93878
-134.06757
-117.974495
-103.04184
-90.64376
-76.1997
-57.4499
-39.646755
-30.088633
-31.187967
-40.318573
-54.51834
-72.26041
-90.21625
-102.43109
-104.69084
-97.57569
-84.047745
-66.12245
-44.990753
-22.942944
-5.567316
0.5095731
-7.3384695
-25.96612
-49.052193
-70.8557
-88.17026
-100.78209
-110.248604
-117.05838
-120.600685
-121.39465
-120.203705
-117.394295
-114.95132
-116.20334
-122.035934
-128.60143
-130.73901
-126.311134
-117.11945
-107.13381
-99.5606
-94.61359
-90.61323
-88.719925
-93.48372
-106.828445
-124.143
-137.73203
-143.83945
-144.41966
-142.0683
-137.39612
-131.16655
-126.280594
-125.792
-128.66249
-130.52527
-128.54036
-123.34903
-117.546974
-113.85198
-113.36339
-113.699295
-110.645584
-101.85089
-89.6055
-80.04738
-78.093
-83.009476
-90.00249
-95.25487
-98.55288
-102.156265
-107.68348
-113.454994
-115.98958
-112.66103
-105.27105
-100.690475
-104.354935
-114.40165
-124.631584
-130.76956
-132.9377
-133.0904
-130.67795
-123.471176
-111.98922
-100.26296
-92.23169
-89.75819
-92.65921
-99.8049
-110.15699
-122.52453
-135.13637
-146.3435
-154.6496
-158.71103
-158.37512
-154.28316
-145.8549
-132.14372
-115.50099
-102.308945
-98.76664
-105.9734
-119.68458
-134.37294
-145.64114
-151.5348
-152.2677
-148.817
-142.83173
-136.17464
-129.21216
-120.203705
-108.04993
-95.49917
-87.55951
-85.5746
-86.063194
-86.246414
-88.17026
-95.651855
-109.51571
-126.311134
-140.78574
-149.8858
-152.66467
-149.09184
-141.39648
-133.30414
-126.58596
-120.02048
-110.462364
-94.46091
-72.229866
-52.136444
-47.006207
-60.198246
-78.39837
-83.07056
-68.962395
-48.044468
-36.92895
-41.631668
-53.632763
-61.90832
-66.03083
-74.24532
-92.964584
-120.35639
-147.5039
-164.54362
-167.75002
-161.45938
-152.05394
-142.03777
-130.34204
-115.37884
-96.50689
-75.61949
-58.152256
-49.47971
-49.846157
-55.556602
-63.77109
-74.00102
-85.69675
-96.50689
-103.8358
-107.07274
-107.408646
-105.42374
-100.84316
-93.69748
-85.75782
-80.016846
-78.8259
-80.29167
-80.93295
-81.5437
-86.49071
-99.072014
-118.09664
-138.58707
-155.19926
-164.97115
-167.3225
-163.10838
-153.70294
-141.64078
-131.04439
-125.517166
-125.48663
-128.35712
-131.10547
-132.47964
-132.38803
-130.73901
-127.47154
-122.98259
-118.127174
-113.913055
-110.98149
-109.76
-110.79826
-114.89024
-122.12754
-131.50244
-141.03003
-148.72539
-153.36703
-154.89389
-153.76402
-149.48882
-140.72466
-127.6853
-113.699295
-102.950226
-97.27032
-95.46863
-95.590775
-96.75119
-99.59114
-104.0801
-108.202614
-108.813354
-104.41601
-96.69011
-88.96422
-83.864525
-81.66584
-81.32994
-82.67357
-87.10145
-95.28541
-105.48481
-114.49326
-119.776184
-120.9366
-119.74565
-117.05838
-111.34794
-101.85089
-92.23169
-87.284676
-86.857155
-86.21588
-82.64303
-79.528244
-81.75746
-89.116905
-96.56797
-100.110275
-99.83544
-98.58341
-99.682755
-104.50762
-111.83653
-119.04329
-124.20407
-126.67758
-126.708115
-124.631584
-120.50908
-114.31004
-106.553604
-99.10255
-94.46091
-93.72801
-95.560234
-97.423004
-97.3314
-94.583046
-90.24678
-87.315216
-88.5367
-93.05619
-96.75119
-96.93441
-94.827354
-93.178345
-92.781364
-92.20116
-90.43
-88.933685
-90.43
-95.49917
-102.00358
-107.89724
-112.53888
-115.40937
-115.22615
-111.500626
-104.81299
-95.68239
-84.07828
-70.611404
-57.083458
-45.509884
-37.60077
-34.516518
-37.112175
-45.143436
-56.869698
-69.420456
-80.04738
-87.43736
-91.22397
-91.80418
-90.24678
-87.92596
-85.39138
-82.52089
-79.345024
-76.32185
-73.481895
-70.30603
-66.977486
-64.503975
-63.46572
-63.587868
-64.565056
-66.42782
-68.351654
-68.962395
-67.67984
-65.90868
-65.63385
-67.61876
-71.25268
-75.80272
-81.02457
-86.460175
-91.04075
-93.94177
-95.041115
-94.43036
-92.26223
-89.02529
-85.11654
-80.44436
-74.61177
-67.64931
-60.38147
-53.296852
-46.151165
-38.88333
-32.47053
-28.378553
-27.676197
-31.035282
-38.516884
-48.19715
-56.320026
-60.04556
-60.228783
-59.404278
-58.33548
-55.770363
-50.853886
-44.776997
-39.799442
-37.32593
-37.264862
-38.88333
-41.75382
-45.57096
-49.571323
-53.32739
-57.022385
-60.198246
-61.389194
-59.007298
-52.808258
-44.71592
-37.60077
-33.600407
-33.081272
-35.279945
-38.516884
-41.143074
-42.547787
-43.066914
-42.761543
-40.501793
-35.585316
-30.088633
-28.40909
-33.417183
-42.914227
-51.43409
-54.91532
-53.02202
-47.739094
-41.96758
-38.180973
-37.08164
-37.47862
-38.272583
-39.585682
-42.05919
-45.540424
-48.288765
-48.50252
-46.578682
-45.418274
-47.219963
-50.670662
-52.28913
-49.571323
-42.18134
-32.04301
-22.271126
-15.858329
-14.4841585
-17.99593
-24.866783
-33.203423
-41.020927
-46.700836
-49.571323
-50.182068
-48.807896
-44.92968
-38.30312
-30.668839
-25.569138
-25.905046
-31.554415
-39.066547
-44.80753
-47.861244
-48.96058
-48.380375
-46.090088
-43.03638
-40.16589
-37.02056
-32.195694
-25.32484
-18.637209
-16.499607
-21.782532
-32.56214
-43.555508
-51.159256
-55.984123
-60.412006
-65.114716
-68.41273
-68.32112
-64.565056
-58.793537
-53.846523
-51.800537
-52.5945
-54.30458
-54.548878
-51.800537
-46.395462
-41.20415
-39.52461
-41.84543
-45.44881
-47.28104
-45.845795
-41.44845
-35.9823
-31.432264
-27.706736
-23.156704
-16.530146
-8.4072695
-1.1088948
2.769321
1.3646128
-5.597853
-16.866055
-30.760448
-45.754185
-60.015022
-71.9245
-80.26114
-83.74237
-81.5437
-74.76445
-66.12245
-57.81635
-49.693474
-40.47126
-30.302393
-21.019104
-14.453622
-11.644205
-12.43817
-15.766717
-19.980843
-23.675833
-26.179878
-26.668474
-24.958393
-23.217777
-24.866783
-30.11917
-34.638664
-34.608128
-30.882597
-27.157068
-25.599672
-25.477526
-25.141617
-24.4698
-24.500338
-25.508062
-25.63021
-22.729183
-16.896591
-10.789166
-6.8804126
-5.84215
-7.6133037
-12.163337
-18.82043
-26.210417
-32.50107
-35.9823
-35.585316
-31.340654
-24.194965
-15.308661
-5.567316
3.227378
7.3193536
4.3267145
-3.215957
-10.941852
-18.484522
-28.867146
-42.27295
-53.419003
-56.778088
-52.838795
-46.670296
-40.623947
-33.111813
-24.500338
-19.217413
-21.416088
-30.455078
-40.22696
-44.166252
-40.929317
-33.295036
-23.462074
-13.690193
-7.3384695
-5.506242
-5.994836
-8.559955
-16.194237
-29.600037
-43.43336
-49.754547
-45.23505
-34.516518
-24.225504
-16.71337
-11.91904
-12.163337
-20.652658
-35.9823
-51.09818
-58.396553
-55.89251
-47.2505
-36.837337
-25.874508
-14.117713
-3.0938084
4.8458457
8.754598
9.48749
8.449227
6.7391477
4.296178
0.9065558
-2.0860832
-3.9183106
-6.6361156
-12.43817
-19.858692
-25.141617
-26.82116
-27.065456
-27.24868
-25.294302
-19.15634
-10.117349
-2.7273629
-1.1699691
-5.750539
-13.171062
-19.858692
-23.645298
-23.889595
-21.721458
-19.217413
-17.293573
-15.675107
-13.842879
-11.369371
-9.079086
-8.437806
-9.414995
-11.002926
-12.713005
-14.117713
-13.873416
-11.49152
-8.926401
-8.071362
-8.285121
-7.6133037
-5.536779
-4.101534
-6.05591
-12.224411
-20.927492
-30.180243
-39.24977
-47.525333
-52.808258
-51.861607
-43.12799
-28.225868
-10.63648
5.9146457
18.892927
26.221838
26.282911
19.686893
10.128769
1.39515
-5.811613
-13.140526
-22.057367
-32.287308
-41.54006
-47.37265
-49.021656
-47.342113
-43.189064
-36.92895
-28.470163
-17.721094
-5.2924814
6.3727026
13.793224
14.831488
10.311992
3.1052291
-3.887774
-9.537144
-14.026102
-17.263037
-19.15634
-20.072454
-20.438898
-20.164064
-19.217413
-17.99593
-16.743906
-15.217051
-13.568045
-12.835154
-13.598582
-14.850604
-14.636845
-12.621394
-10.941852
-11.888503
-14.911678
-17.049276
-16.560684
-14.881142
-14.2398615
-14.911678
-15.7972555
-16.469072
-16.927128
-16.530146
-14.697919
-12.193873
-10.514331
-10.331109
-11.033463
-11.399908
-10.819703
-9.750904
-8.804253
-8.315658
-8.101898
-8.101898
-8.437806
-9.323383
-10.605943
-12.224411
-14.209325
-16.1637
-17.140888
-16.194237
-13.262674
-9.56768
-6.5750413
-4.2236824
-1.2005062
3.257915
8.20493
11.502939
11.441866
8.388152
4.7847714
2.7387838
2.2196524
2.0364296
1.4562242
0.66225874
0.23473892
0.6927959
1.8532069
2.8609324
3.2884521
3.8381205
5.273366
7.075056
8.357615
9.151581
10.250917
11.502939
11.777775
10.373067
7.5025764
4.021343
0.47903597
-2.9411228
-5.9642987
-8.224047
-9.537144
-10.056274
-10.086812
-10.147886
-9.903589
-7.979749
-3.1548827
3.6243606
9.640175
12.693889
12.846574
11.350254
8.84621
5.3039026
0.93709296
-3.1854198
-5.9337616
-6.941487
-6.9109497
-6.513967
-5.781076
-4.4985166
-2.4525285
0.78440726
4.8458457
8.510301
10.189843
9.273729
6.433777
3.502212
1.4562242
-0.40654087
-3.0632713
-6.1780586
-8.254584
-7.7965264
-4.6817393
-0.22331804
4.2656403
8.41869
12.235831
15.289545
16.449955
14.678802
10.22038
4.9985313
0.9065558
-0.9867464
-0.71191216
1.0897787
3.5632863
6.18948
8.907284
11.625088
13.915374
15.106321
14.709339
12.2969055
7.7468734
2.0364296
-2.6662886
-4.6817393
-3.9183106
-1.6891003
0.6927959
2.525024
3.6854348
4.5710115
5.6703486
7.1361303
8.479764
8.968358
8.724061
8.662987
9.579102
11.411329
13.151945
13.701613
12.2969055
8.84621
3.746509
-2.2693057
-8.346195
-13.751267
-18.057003
-20.713734
-21.019104
-18.850967
-15.064364
-10.758629
-6.3307443
-1.9028602
2.1585782
5.426051
7.5636506
8.082782
6.494851
2.9220066
-1.628026
-5.9642987
-9.414995
-11.70528
-12.499246
-11.460983
-8.834789
-5.4146304
-1.6585631
2.7082465
7.899559
13.121408
17.0607
18.831852
18.465406
16.602642
13.94591
11.472403
10.189843
10.342528
10.831123
10.311992
9.029432
8.662987
10.128769
12.419053
14.220744
16.022436
19.992264
27.260101
36.238014
44.29982
50.101875
54.010624
56.667355
58.31636
58.56066
56.97273
53.85794
50.101875
46.254196
42.498127
39.780323
39.90247
43.628002
49.27737
54.0717
57.06434
59.507313
61.980816
62.835857
59.782143
52.422695
42.834034
33.82558
26.83258
22.313086
20.847303
23.045977
27.809769
32.81786
36.451775
38.89475
40.84912
42.192757
42.650814
42.43705
41.795776
40.360527
38.131317
35.902107
34.06988
32.359802
30.98563
30.771872
31.932281
33.031616
31.474224
26.496674
20.633543
17.182848
17.976812
23.351349
31.810133
40.97127
48.697163
53.33881
54.22439
52.69753
50.224022
45.765602
37.88702
27.59601
17.640903
9.762323
3.746509
-0.58976364
-1.3226547
4.387789
16.20566
29.306087
37.856483
39.994083
38.070244
35.44405
33.245377
30.038979
25.091965
20.022802
17.518757
19.717428
26.771507
36.482315
45.032707
49.246834
48.086422
42.07061
32.87893
22.893291
14.617727
9.456952
8.235467
10.678437
13.579465
15.2590065
17.457682
22.129862
29.031256
36.17694
40.726974
39.841396
32.848396
22.404697
12.632813
6.8307595
6.2200165
10.403604
18.160036
28.145678
38.467224
46.498493
49.765965
47.9032
43.13941
38.650448
35.566196
32.57356
28.20675
23.44296
21.122137
22.648994
26.282911
29.672535
32.359802
34.680622
35.688347
33.856117
29.031256
23.53457
20.847303
22.374159
25.947002
28.75642
30.588648
33.153767
37.398426
41.795776
43.780685
42.009533
37.215202
31.44369
26.405062
22.771143
20.328173
19.656355
21.946638
27.260101
33.672894
38.86421
42.406517
44.757874
45.093784
41.490402
33.459137
23.045977
13.335168
6.097868
1.7005212
0.3263503
2.128041
6.800222
13.518391
21.305359
29.306087
36.69607
42.406517
45.307545
44.574654
40.360527
33.82558
25.824856
16.388882
5.823034
-4.345831
-11.49152
-13.781805
-11.674743
-7.399544
-2.8495111
1.7615955
7.1361303
13.151945
18.34326
20.969452
21.122137
20.541931
20.755692
21.671806
21.946638
20.633543
17.671442
14.037522
11.136495
10.037158
10.770049
12.2969055
13.640539
14.80095
16.41942
18.984539
21.885565
23.839943
24.297998
23.992628
24.297998
26.00808
28.909105
32.05443
34.28364
34.894382
33.94773
31.993357
29.489311
26.374523
22.374159
17.793589
13.3657055
9.823398
7.410965
6.342165
7.1055937
9.976084
14.58719
19.900652
25.305723
30.68026
35.810497
39.780323
41.551476
40.54375
37.093056
31.810133
25.55002
18.923464
12.754962
8.41869
7.0445194
8.968358
13.640539
19.900652
26.31345
31.687986
35.505123
37.88702
39.29173
39.933006
39.5971
37.88702
34.80277
30.924557
27.16849
23.901016
21.0916
18.587557
16.572105
15.472767
15.778138
18.129498
22.58792
28.084604
33.336987
37.612186
40.81859
42.528664
41.765236
37.97863
31.871206
25.122501
19.137224
14.403968
10.922734
9.212655
9.9150095
12.907648
17.091236
21.244286
24.664444
27.412786
29.886293
32.05443
33.306454
32.970543
30.98563
27.93192
24.175852
19.961725
15.86975
13.121408
12.2969055
12.663351
13.060333
13.029797
12.8771105
12.968722
13.182482
13.060333
12.602277
12.235831
12.541203
13.732151
15.381155
16.755327
17.427145
17.36607
16.785864
15.808676
14.556653
12.938185
10.770049
8.266005
6.2810907
5.884108
7.716336
11.472403
16.175121
21.061064
25.947002
30.68026
34.40579
35.627274
33.459137
28.451048
22.190937
16.175121
11.289181
7.8079476
5.9146457
5.6703486
6.8307595
8.937821
11.747237
15.167397
18.801315
21.885565
23.748331
24.328537
24.08424
23.32081
21.885565
19.900652
17.946276
16.694252
16.327808
16.114048
15.44223
14.251283
13.090871
12.57174
13.243557
15.2590065
18.282183
21.641268
24.60337
26.985266
28.603735
29.122866
27.992992
25.091965
20.847303
15.991899
11.289181
7.3498907
4.662623
3.257915
2.8609324
3.3800635
5.2122917
8.632449
13.121408
17.549294
20.87784
22.679531
23.198662
22.740606
21.488583
19.534206
17.15231
14.892562
13.243557
12.144219
11.258642
10.342528
9.762323
10.00662
10.922734
11.93046
12.388516
12.388516
12.419053
12.632813
12.632813
11.869386
10.43414
9.182117
8.815673
8.937821
8.754598
7.8079476
6.3116283
4.8763833
4.357252
5.364977
7.9606333
11.502939
14.770413
16.755327
17.610367
18.098963
18.64863
19.28991
19.686893
19.412058
18.037886
15.808676
13.762688
12.663351
12.480128
12.99926
14.1902075
16.022436
17.946276
19.320446
20.206022
21.0916
22.03825
22.740606
23.198662
23.62618
23.839943
23.473495
22.1604
19.93119
17.213385
14.465041
11.777775
9.365341
7.930096
8.266005
10.556289
14.129133
18.068424
21.641268
24.267462
25.214113
24.114775
21.244286
17.36607
13.335168
10.128769
8.754598
9.731787
12.480128
15.7476015
18.312721
19.686893
20.297634
20.816767
21.183212
20.908377
19.350985
15.930824
11.044883
6.250554
3.1968408
3.1357663
6.158942
10.586825
14.159671
16.236197
17.57983
18.587557
18.770779
17.549294
15.167397
13.151945
12.693889
13.182482
13.151945
12.083146
10.189843
7.838485
5.33444
2.9830809
1.18139
0.6927959
1.8532069
4.387789
8.082782
12.754962
17.640903
21.85503
25.03089
27.015804
27.59601
26.496674
23.65672
19.747967
15.930824
12.846574
10.678437
9.9150095
10.953272
14.006985
19.045612
25.275188
30.894018
33.978268
33.795048
31.10778
27.565472
24.817131
23.229198
21.885565
20.480858
19.50367
19.015076
18.557018
17.518757
16.052973
15.22847
16.266733
18.801315
21.152674
22.129862
21.885565
21.488583
22.03825
23.992628
26.557747
27.657084
25.763783
21.274824
16.20566
12.35798
10.800586
11.686163
13.915374
15.86975
16.541567
16.022436
14.770413
13.548927
13.30463
14.953636
18.587557
22.771143
25.794317
27.107416
27.351713
26.83258
25.336262
23.32081
21.916103
21.73288
22.282547
22.49631
21.671806
19.747967
17.03016
13.884836
10.86166
8.937821
8.632449
9.243193
9.548563
8.907284
7.5941873
6.3727026
6.2200165
8.113318
12.266368
17.8852
23.351349
27.504398
30.25274
31.962818
32.604095
31.932281
30.34435
28.909105
27.992992
26.771507
24.297998
20.511395
16.511032
13.182482
10.678437
8.84621
8.174393
8.968358
10.708974
12.35798
12.99926
12.449592
11.686163
12.174757
14.617727
18.068424
20.541931
20.603006
18.312721
14.648265
10.922734
8.388152
7.9911704
10.00662
13.762688
17.427145
19.076149
17.91574
14.617727
10.678437
7.624725
6.494851
7.5331135
10.22038
13.335168
15.86975
17.274458
17.488218
16.816402
15.564379
14.251283
13.060333
11.686163
9.79286
7.441502
5.181754
3.6854348
3.6548977
5.578737
9.212655
13.915374
18.587557
22.068789
23.351349
21.85503
18.22111
13.976447
10.647901
8.632449
7.472039
6.464314
5.3955145
4.5099373
4.1129546
4.418326
5.5481997
7.258279
8.998895
10.00662
10.00662
9.518026
9.456952
10.22038
11.533478
12.846574
13.823762
14.495579
14.923099
14.984173
14.403968
13.30463
12.480128
12.816037
14.556653
17.274458
20.206022
22.557383
23.778868
23.748331
22.618456
20.694616
18.282183
15.961361
14.251283
13.396242
13.060333
12.693889
12.174757
11.747237
12.0526085
13.732151
16.84694
21.0916
25.641632
29.51985
32.02389
33.031616
32.940006
32.14604
30.588648
28.389975
26.038614
24.267462
23.290274
22.526846
21.42751
19.839579
18.312721
17.57983
18.251648
20.23656
22.679531
24.60337
25.397335
25.183577
24.633907
24.38961
24.633907
25.397335
26.649359
27.718157
27.809769
26.710432
25.061426
23.595646
22.435234
21.152674
19.381521
17.457682
16.266733
16.41942
17.518757
18.770779
19.595282
20.11441
20.847303
21.824492
22.526846
22.526846
22.03825
21.793953
22.007715
22.404697
22.80168
23.412422
24.359074
25.061426
24.908741
24.08424
23.259737
22.771143
22.068789
20.725155
18.954
17.304996
15.991899
14.984173
14.678802
15.594915
17.763054
20.419785
22.46577
23.351349
23.32081
22.954365
22.49631
21.916103
21.213749
20.816767
20.999989
21.824492
22.832216
23.53457
23.778868
23.931555
24.542295
25.824856
27.321175
28.20675
27.962454
26.496674
24.236925
22.221474
21.244286
21.488583
22.710068
24.542295
26.710432
28.786957
30.038979
30.069517
29.3977
28.909105
28.878569
29.122866
29.306087
28.97018
27.992992
26.435598
24.359074
22.313086
21.122137
21.335897
22.771143
25.122501
27.809769
29.580923
29.245014
26.985266
24.328537
22.58792
22.190937
22.862753
23.809404
23.778868
22.129862
19.595282
17.732515
17.396606
18.404333
20.053337
21.885565
23.717793
25.305723
26.282911
26.405062
25.55002
23.931555
21.885565
19.534206
16.999624
14.770413
12.938185
10.922734
8.235467
5.364977
2.9830809
1.5783727
1.4562242
2.8914695
6.342165
12.754962
22.252012
32.57356
40.482677
43.99445
43.13941
39.016895
32.42087
24.542295
17.121773
11.105957
5.792497
0.9981672
-2.2387686
-2.6357515
0.41796172
6.158942
12.57174
18.22111
23.809404
30.13059
35.902107
38.589375
37.36789
34.03934
30.832945
27.779232
23.137589
16.72479
11.014346
7.7774105
6.6780734
6.097868
4.662623
2.2807267
0.8454816
2.0364296
5.8535714
11.044883
16.449955
20.908377
23.53457
23.62618
20.87784
16.022436
10.708974
6.3116283
3.5327492
2.9830809
4.6015487
7.166668
9.48749
11.014346
11.686163
11.441866
10.098232
8.327079
7.7468734
9.9150095
14.403968
18.52648
20.206022
20.11441
19.50367
17.396606
12.510665
7.5636506
7.5636506
12.663351
16.785864
15.961361
13.6100025
14.495579
18.312721
21.335897
21.274824
19.686893
20.511395
25.366798
29.580923
26.038614
14.831488
5.5176625
6.0673313
13.213019
17.03016
14.4345045
11.808311
14.312356
18.740242
18.679167
13.518391
10.067695
15.320082
27.809769
37.97863
38.74206
32.940006
27.809769
25.153038
20.419785
10.770049
0.14312753
-4.9871106
-2.6052144
3.5327492
8.876746
12.388516
16.388882
22.710068
29.70307
33.306454
31.291002
25.67217
20.908377
19.717428
21.549656
24.38961
26.985266
28.817493
28.848032
25.580559
18.954
11.197569
4.967994
2.0669668
3.471675
8.785135
16.236197
23.687258
30.222202
35.96318
40.788048
43.44478
42.68135
38.039707
30.222202
21.183212
12.693889
4.937457
-2.818974
-9.445532
-12.1022625
-9.56768
-3.6434767
2.6471722
7.624725
11.777775
16.908014
23.96209
31.810133
38.039707
41.704163
43.29209
43.169945
41.06288
36.787685
30.497036
22.832216
14.068059
3.9297318
-6.3612814
-14.178788
-16.988203
-13.079451
-1.4753404
16.511032
36.17694
51.567654
58.9271
58.377438
52.483772
43.902836
34.40579
24.969816
16.266733
9.4264145
5.6703486
5.12068
6.708611
9.365341
13.3657055
19.473131
27.199026
34.37525
38.803135
39.749783
38.467224
36.665535
34.92492
32.970543
30.955093
28.909105
26.282911
22.648994
18.618092
15.594915
14.129133
13.274094
11.411329
8.113318
4.6015487
3.1357663
5.0901427
10.067695
16.511032
22.557383
26.52721
27.290638
24.72552
20.175488
15.564379
12.235831
9.79286
7.410965
5.426051
4.90692
5.792497
6.922371
7.716336
9.151581
12.724425
17.640903
20.816767
20.23656
17.640903
15.22847
12.113683
6.5864625
0.9676301
-0.04009527
3.7770462
7.1055937
6.158942
3.6854348
4.2656403
7.472039
8.876746
6.342165
2.9220066
2.9525437
6.3116283
7.930096
3.8075833
-3.1243455
-5.2924814
0.20420179
8.143856
12.0526085
12.388516
14.220744
18.64863
20.999989
17.763054
11.228106
6.8612967
7.6552615
11.289181
13.182482
12.083146
11.197569
13.090871
16.022436
16.236197
12.907648
8.84621
6.922371
7.380428
8.662987
9.365341
9.456952
9.945546
11.441866
13.090871
13.3657055
11.411329
7.624725
2.9220066
-1.8417859
-5.536779
-7.033098
-6.300207
-4.712276
-3.8266997
-3.7961621
-3.6740139
-3.0938084
-3.0632713
-4.345831
-5.506242
-4.5290537
-1.1699691
3.8075833
9.365341
13.823762
15.533841
13.335168
6.891834
-1.9639344
-9.628756
-13.140526
-12.590857
-11.338835
-13.812342
-21.355013
-29.661114
-31.187967
-21.507698
-3.7350879
12.99926
20.999989
19.50367
13.457316
7.472039
2.8609324
-0.6508379
-3.3381052
-5.170333
-6.48343
-7.765989
-8.437806
-7.033098
-3.215957
1.3646128
4.754235
6.3116283
7.1361303
8.449227
9.853935
10.708974
11.502939
12.449592
12.113683
8.143856
-0.37600374
-10.697555
-18.515059
-21.81307
-21.69092
-19.553322
-15.308661
-8.743178
-1.5669518
3.1968408
4.6015487
5.1512175
7.716336
11.899922
14.648265
12.968722
6.5864625
-1.7501745
-8.743178
-12.98784
-14.636845
-14.331473
-13.201599
-12.865691
-14.606307
-17.507334
-18.759356
-15.858329
-8.682103
0.3874246
8.021708
11.625088
10.556289
6.464314
1.7615955
-1.8417859
-4.0709963
-5.994836
-9.04855
-13.384823
-17.812706
-21.110716
-22.301664
-20.896955
-17.324112
-12.407634
-7.216321
-3.6129396
-3.1243455
-5.261945
-7.0941725
-5.689464
-0.6508379
5.5176625
9.762323
10.922734
9.731787
6.8307595
2.9830809
-0.10116953
-1.4448032
-1.5058775
-1.4142661
-1.628026
-1.4142661
0.082053274
2.4334126
5.2122917
9.090507
14.129133
18.098963
17.946276
12.7855
5.5481997
0.3874246
-1.2005062
-1.4142661
-2.1471574
-2.4525285
-0.895135
0.9065558
1.0287043
0.54011023
2.3723383
6.952908
11.044883
11.502939
8.876746
6.433777
5.9146457
5.9757195
5.4565883
5.6092744
8.968358
15.014709
18.923464
16.41942
9.121044
2.7387838
0.1125904
-1.139432
-4.5290537
-9.323383
-11.216686
-7.6438413
-1.3226547
2.7387838
2.9830809
2.4028754
3.8381205
5.9757195
6.1284056
4.296178
2.9525437
3.471675
4.5099373
4.021343
1.8532069
-0.0706324
-0.19278094
0.57064736
0.29581317
-1.2921176
-2.1166203
-0.43707794
2.4334126
3.5327492
1.9753554
-0.8340606
-3.3991797
-6.05591
-9.26231
-12.071725
-12.3465605
-9.170698
-4.0404596
0.9981672
5.578737
10.586825
15.839212
18.984539
18.068424
14.006985
9.701249
6.4032393
2.799858
-2.360917
-7.827064
-11.216686
-11.735817
-10.63648
-9.537144
-8.4072695
-6.05591
-2.1776946
1.8532069
4.6931605
6.5864625
8.754598
11.625088
13.915374
14.373431
13.213019
11.655626
10.311992
8.296541
4.662623
-0.28439236
-4.6512017
-6.758264
-6.6361156
-5.536779
-4.0709963
-1.9333973
0.8454816
3.3495264
4.632086
4.6015487
3.960269
3.3189893
2.616635
1.2119272
-0.71191216
-2.4219913
-3.246494
-3.277031
-2.54414
-0.8340606
1.7615955
4.448863
6.3116283
6.922371
6.6780734
6.0367937
4.9985313
3.1968408
0.6927959
-1.5364149
-2.4525285
-1.9639344
-1.1699691
-1.139432
-1.8112488
-2.4219913
-2.9105854
-3.9488482
-5.9337616
-8.4072695
-10.300572
-10.85024
-10.025738
-8.529418
-7.033098
-5.84215
-4.864962
-4.2236824
-4.2236824
-5.0176477
-6.26967
-7.430081
-8.315658
-9.170698
-10.056274
-10.911315
-11.338835
-10.941852
-9.750904
-8.254584
-7.063636
-6.544504
-6.6055784
-6.727727
-6.3918185
-5.567316
-4.4985166
-3.0327342
-1.0783577
1.1508529
3.013618
3.8686576
3.6243606
2.7387838
1.7615955
0.723333
-0.5286894
-1.7807117
-2.6662886
-3.002197
-3.1243455
-3.490791
-4.193145
-4.803888
-5.109259
-5.353556
-6.0864472
-7.3384695
-8.468345
-8.743178
-8.162972
-7.399544
-6.9109497
-6.452893
-5.567316
-4.2236824
-2.8495111
-1.9028602
-1.628026
-1.9944715
-2.7578998
-3.8266997
-5.170333
-6.452893
-7.2773952
-7.430081
-7.1552467
-7.033098
-7.735452
-9.445532
-11.857965
-14.270398
-16.07209
-16.896591
-16.866055
-16.438534
-15.705644
-14.514696
-12.865691
-11.033463
-9.56768
-8.834789
-8.804253
-9.109624
-9.56768
-10.056274
-10.208961
-9.689829
-8.743178
-8.468345
-9.537144
-11.27776
-12.529782
-12.621394
-11.70528
-10.331109
-9.292847
-9.109624
-9.689829
-10.514331
-10.63648
-9.26231
-6.5750413
-3.9183106
-2.4830656
-2.513603
-3.3991797
-4.345831
-5.078722
-5.9337616
-7.3384695
-9.201235
-11.002926
-11.827429
-11.247223
-9.750904
-8.19351
-6.941487
-5.9337616
-4.9565735
-4.101534
-3.6434767
-3.6434767
-3.6434767
-3.246494
-2.788437
-2.9411228
-4.1320705
-5.9642987
-7.430081
-8.040824
-8.040824
-7.9492126
-7.582767
-6.300207
-4.0099225
-1.3226547
1.0592415
2.8609324
4.1129546
4.7847714
4.662623
3.746509
2.3418012
0.57064736
-1.872323
-4.864962
-7.399544
-8.285121
-7.3690066
-5.7200017
-4.559591
-4.162608
-3.887774
-3.0938084
-1.9639344
-0.95620924
-0.13170666
0.9981672
2.799858
4.6931605
5.823034
5.9757195
5.6092744
5.0596056
3.9297318
1.883744
-0.40654087
-1.9333973
-2.4830656
-2.513603
-2.4219913
-2.1471574
-1.2921176
0.3874246
2.2501895
3.4106007
3.960269
4.632086
5.884108
7.3498907
8.296541
8.449227
8.143856
7.9606333
8.052244
8.235467
8.143856
7.685799
6.952908
6.0673313
5.2122917
4.4794
3.960269
3.6854348
3.6854348
4.1129546
5.181754
7.0139823
9.090507
10.7395115
11.502939
11.350254
10.617364
9.395878
7.472039
4.754235
1.6089098
-1.2310433
-3.1548827
-3.9183106
-3.7656255
-2.8800483
-1.2615805
1.0287043
3.5632863
5.426051
6.18948
5.9146457
4.937457
3.5938234
1.7921326
-0.46761507
-2.7273629
-4.3152933
-4.9871106
-4.895499
-4.3152933
-3.3381052
-2.0860832
-1.139432
-1.0478206
-1.628026
-2.0860832
-1.9333973
-1.5669518
-1.5364149
-1.9639344
-2.4525285
-2.6052144
-2.4219913
-2.2387686
-2.3914542
-3.002197
-3.9488482
-5.078722
-6.1475215
-6.8804126
-7.216321
-7.002561
-6.1169844
-4.803888
-3.307568
-1.6891003
0.3263503
2.4944868
3.960269
3.990806
2.525024
0.17366466
-2.33038
-4.803888
-7.2773952
-9.598217
-11.27776
-11.888503
-11.338835
-9.56768
-6.758264
-3.704551
-1.4753404
-0.74244934
-1.0478206
-1.5669518
-1.8417859
-2.1471574
-2.6968257
-3.3686426
-3.8266997
-4.0099225
-3.887774
-3.8266997
-4.101534
-4.864962
-6.025373
-7.3690066
-8.804253
-10.025738
-10.544869
-10.056274
-8.773715
-7.5522294
-7.002561
-6.727727
-5.9642987
-4.7428136
-4.0709963
-4.6512017
-6.3612814
-8.529418
-10.544869
-12.041188
-12.957302
-13.537508
-13.812342
-13.445896
-12.010652
-9.384459
-6.513967
-5.048185
-6.025373
-8.865327
-11.91904
-14.14825
-15.247587
-15.5529585
-15.73618
-16.469072
-17.904318
-19.431173
-19.828157
-18.270761
-15.247587
-12.071725
-9.9952
-9.445532
-9.934126
-10.514331
-10.575406
-10.300572
-10.239497
-10.911315
-12.43817
-14.117713
-15.064364
-14.972754
-14.270398
-13.506971
-12.926765
-12.3465605
-11.430447
-10.117349
-8.804253
-7.8576007
-7.216321
-6.6361156
-6.1780586
-6.1780586
-6.69719
-7.460618
-8.376733
-9.659292
-11.613668
-13.842879
-15.369736
-15.5529585
-14.820067
-14.209325
-14.209325
-14.209325
-13.4153595
-11.70528
-9.903589
-8.773715
-8.590493
-9.231772
-10.270035
-11.002926
-11.064
-10.728091
-10.453258
-10.728091
-11.583132
-12.651931
-13.293211
-13.018376
-11.70528
-9.628756
-7.216321
-5.1397963
-3.8572364
-3.5213282
-3.9488482
-4.9565735
-6.452893
-8.498881
-10.728091
-12.651931
-13.842879
-14.14825
-13.751267
-12.926765
-11.766354
-10.331109
-8.743178
-7.3384695
-6.5750413
-6.5750413
-7.063636
-7.7049155
-8.315658
-8.987475
-9.934126
-11.094538
-12.071725
-12.590857
-12.590857
-12.254949
-11.888503
-11.766354
-11.91904
-12.316022
-12.804617
-13.171062
-13.109987
-12.499246
-11.369371
-9.903589
-8.529418
-7.674378
-7.5522294
-8.010287
-8.804253
-9.750904
-10.63648
-11.369371
-12.071725
-12.896228
-13.659657
-14.117713
-14.209325
-14.14825
-13.842879
-13.079451
-11.857965
-10.331109
-8.834789
-7.7049155
-7.063636
-6.758264
-6.544504
-6.513967
-6.8804126
-7.5216928
-8.010287
-8.071362
-7.8576007
-7.7965264
-8.19351
-9.018012
-9.842515
-10.117349
-9.598217
-8.590493
-7.582767
-7.002561
-6.9109497
-7.0941725
-7.2773952
-7.6438413
-8.437806
-9.7203665
-11.094538
-12.1022625
-12.590857
-12.957302
-13.537508
-14.087176
-14.2398615
-13.751267
-12.835154
-11.827429
-10.819703
-9.628756
-8.437806
-7.918675
-8.437806
-9.659292
-10.728091
-11.27776
-11.552594
-12.1022625
-12.926765
-13.629119
-13.659657
-12.926765
-11.857965
-10.972389
-10.667018
-10.941852
-11.369371
-11.49152
-11.125074
-10.453258
-9.750904
-9.018012
-8.19351
-7.3384695
-6.758264
-6.513967
-6.452893
-6.3918185
-6.452893
-6.9109497
-7.674378
-8.254584
-8.376733
-7.9492126
-7.3384695
-6.8804126
-6.727727
-6.69719
-6.48343
-6.025373
-5.506242
-5.170333
-5.078722
-5.109259
-5.261945
-5.3840933
-5.4146304
-5.170333
-4.5901275
-3.5824025
-2.360917
-1.5058775
-1.4448032
-2.1776946
-3.1854198
-3.9488482
-4.2847567
-4.3763676
-4.193145
-3.5518653
-2.360917
-1.139432
-0.62030077
-0.895135
-1.2310433
-0.9867464
-0.31492943
0.020978987
-0.46761507
-1.5364149
-2.54414
-3.1548827
-3.5824025
-4.162608
-4.895499
-5.078722
-4.254219
-2.6052144
-0.95620924
0.23473892
0.8454816
1.18139
1.3340757
1.1203158
0.44849885
-0.681375
-2.1776946
-3.979385
-5.811613
-7.0941725
-7.3690066
-6.513967
-5.2008705
-4.193145
-3.8266997
-3.8572364
-3.9183106
-3.6434767
-3.002197
-2.0860832
-1.2005062
-0.49815226
0.1125904
0.6317216
1.0897787
1.3035386
1.1508529
0.57064736
-0.43707794
-1.8417859
-3.5213282
-5.109259
-6.1780586
-6.513967
-6.3612814
-5.9032245
-5.170333
-4.0404596
-2.4525285
-0.8035235
0.44849885
1.0287043
0.8149444
0.020978987
-1.0172834
-2.0860832
-3.1243455
-4.193145
-5.2008705
-5.9642987
-6.0864472
-5.353556
-3.8572364
-2.1166203
-0.86459786
-0.46761507
-0.6508379
-0.895135
-1.0478206
-1.383729
-2.0860832
-3.002197
-3.6740139
-3.8266997
-3.460254
-2.818974
-2.1471574
-1.7501745
-1.9333973
-3.0327342
-4.7428136
-6.1780586
-6.544504
-5.84215
-4.620665
-3.460254
-2.4830656
-1.5974889
-0.77298635
-0.25385517
-0.43707794
-1.4142661
-2.8495111
-4.101534
-5.109259
-6.025373
-7.063636
-7.9492126
-8.224047
-7.7049155
-6.513967
-5.078722
-3.6129396
-2.1471574
-0.8340606
-0.009558111
0.082053274
-0.37600374
-0.8035235
-0.681375
-0.009558111
0.6317216
0.6011845
-0.28439236
-1.628026
-2.9411228
-3.9183106
-4.5290537
-4.803888
-4.8344245
-4.7733502
-4.3763676
-3.460254
-1.9333973
-0.25385517
1.0287043
1.4867613
1.3646128
1.2119272
0.93709296
0.17366466
-1.2005062
-2.6968257
-3.6129396
-3.6740139
-3.277031
-2.818974
-2.4525285
-1.9944715
-1.4142661
-1.1088948
-1.3226547
-1.8417859
-2.2082317
-2.2998428
-2.33038
-2.2387686
-2.0250087
-1.6891003
-1.1699691
-0.62030077
-0.22331804
0.082053274
0.41796172
0.93709296
1.5172985
1.7921326
1.4867613
0.54011023
-1.0478206
-3.1548827
-5.536779
-7.6133037
-8.926401
-9.201235
-8.590493
-7.3384695
-5.567316
-3.460254
-1.5058775
-0.25385517
0.020978987
-0.37600374
-0.95620924
-1.5669518
-2.2998428
-3.1854198
-4.1320705
-4.864962
-5.261945
-5.4146304
-5.597853
-5.750539
-5.781076
-5.7200017
-5.6283903
-5.506242
-5.1397963
-4.559591
-3.9488482
-3.5518653
-3.307568
-3.0327342
-2.8495111
-2.97166
-3.5518653
-4.162608
-4.406905
-4.193145
-3.979385
-4.0404596
-4.101534
-3.7350879
-2.97166
-2.4525285
-2.6662886
-3.5213282
-4.559591
-5.506242
-6.544504
-7.765989
-8.712642
-8.895864
-8.254584
-7.2773952
-6.3612814
-5.506242
-4.437442
-3.277031
-2.6662886
-3.0632713
-4.254219
-5.567316
-6.513967
-7.002561
-7.216321
-7.12471
-6.6361156
-5.750539
-4.895499
-4.2847567
-4.2847567
-5.0176477
-6.452893
-8.315658
-10.147886
-11.613668
-12.377097
-12.377097
-11.674743
-10.63648
-9.384459
-7.8576007
-5.9642987
-4.0099225
-2.6968257
-2.6662886
-3.9488482
-6.025373
-8.285121
-10.178424
-11.49152
-12.316022
-12.774079
-12.713005
-12.1328
-11.247223
-10.453258
-9.934126
-9.750904
-9.781441
-9.811977
-9.689829
-9.56768
-9.628756
-9.934126
-10.453258
-11.002926
-11.369371
-11.399908
-11.064
-10.483794
-9.9646635
-9.598217
-9.506607
-9.506607
-9.445532
-9.445532
-9.811977
-10.544869
-11.308297
-11.674743
-11.583132
-11.27776
-11.033463
-11.002926
-11.186149
-11.552594
-12.1022625
-12.774079
-13.445896
-13.995564
-14.331473
-14.270398
-13.598582
-12.529782
-11.522057
-10.911315
-10.789166
-11.094538
-11.766354
-12.713005
-13.812342
-14.942216
-15.7972555
-16.1637
-16.07209
-15.614033
-14.881142
-13.873416
-12.865691
-12.193873
-12.1022625
-12.682467
-13.812342
-15.033827
-16.011013
-16.438534
-16.285849
-15.614033
-14.423085
-12.835154
-11.155611
-9.689829
-8.62103
-8.040824
-7.9492126
-8.468345
-9.659292
-11.216686
-12.713005
-13.93449
-14.820067
-15.217051
-14.942216
-13.812342
-12.1328
-10.453258
-9.140161
-8.285121
-7.9492126
-8.285121
-9.170698
-10.208961
-11.002926
-11.308297
-11.155611
-10.85024
-10.483794
-10.056274
-9.659292
-9.506607
-9.598217
-9.781441
-9.781441
-9.4760685
-8.956938
-8.529418
-8.346195
-8.529418
-8.987475
-9.56768
-10.025738
-10.178424
-9.934126
-9.56768
-9.445532
-9.628756
-9.903589
-9.934126
-9.628756
-9.201235
-8.773715
-8.19351
-7.430081
-6.788801
-6.452893
-6.48343
-6.6361156
-6.8804126
-7.2773952
-7.735452
-7.918675
-7.582767
-6.9109497
-6.3612814
-6.3307443
-6.5750413
-6.5750413
-6.1780586
-5.567316
-5.0176477
-4.620665
-4.3763676
-4.3763676
-4.864962
-5.8726873
-7.002561
-7.8881373
-8.254584
-8.224047
-7.8881373
-7.2773952
-6.3307443
-5.4146304
-5.048185
-5.323019
-5.6283903
-5.2924814
-4.193145
-2.6052144
-1.2005062
-0.28439236
0.29581317
0.78440726
1.1508529
1.2424643
0.9981672
0.29581317
-0.8340606
-2.2693057
-3.3991797
-3.7656255
-3.460254
-2.9411228
-2.7273629
-2.7578998
-2.4219913
-1.3226547
0.35688746
1.9753554
3.074692
3.5938234
3.4411378
2.6471722
1.39515
0.082053274
-0.895135
-1.4753404
-1.7196374
-1.6891003
-1.4142661
-0.895135
-0.40654087
-0.34546655
-0.9867464
-1.9028602
-2.54414
-2.7273629
-2.6662886
-2.788437
-3.0327342
-2.97166
-2.33038
-1.383729
-0.37600374
0.66225874
1.8226697
2.8914695
3.1968408
2.4028754
0.9981672
-0.19278094
-0.681375
-0.71191216
-0.895135
-1.4753404
-2.1471574
-2.4525285
-2.4219913
-2.360917
-2.360917
-2.2998428
-2.1166203
-1.9944715
-1.9944715
-2.055546
-1.872323
-1.2921176
-0.58976364
-0.16224378
-0.16224378
-0.16224378
0.082053274
0.3874246
0.3263503
-0.37600374
-1.3531919
-2.1776946
-2.6968257
-3.002197
-3.246494
-3.307568
-3.0938084
-2.6968257
-2.33038
-2.0860832
-1.872323
-1.7501745
-1.7807117
-1.6891003
-1.0783577
0.05151613
1.3646128
2.2807267
2.6471722
2.4944868
1.9448183
1.1203158
0.1125904
-0.86459786
-1.4753404
-1.5058775
-1.0783577
-0.5592265
-0.10116953
0.3874246
1.1508529
2.1585782
3.0441551
3.4106007
3.2884521
3.013618
2.5555608
1.7615955
0.57064736
-0.6508379
-1.2921176
-1.0783577
-0.31492943
0.29581317
0.44849885
0.23473892
-0.34546655
-1.3226547
-2.7273629
-4.345831
-5.6589274
-6.3307443
-6.2085958
-5.506242
-4.4985166
-3.4297168
-2.33038
-1.2615805
-0.46761507
-0.22331804
-0.681375
-1.8417859
-3.3991797
-4.9871106
-6.26967
-7.002561
-7.1857843
-6.972024
-6.544504
-5.9032245
-5.048185
-3.9488482
-2.818974
-1.872323
-0.9867464
-0.22331804
0.26527604
0.20420179
-0.40654087
-1.3531919
-2.360917
-3.3381052
-4.5290537
-6.0864472
-7.7049155
-8.773715
-8.987475
-8.712642
-8.4072695
-8.162972
-7.5216928
-6.1780586
-4.4679794
-3.1243455
-2.54414
-2.6662886
-3.246494
-4.193145
-5.4451675
-6.788801
-7.7965264
-8.040824
-7.735452
-7.3690066
-7.3690066
-7.5522294
-7.460618
-6.8804126
-5.9337616
-4.895499
-3.8572364
-2.6968257
-1.4142661
-0.22331804
0.41796172
0.26527604
-0.6508379
-1.9639344
-3.3381052
-4.559591
-5.353556
-5.689464
-5.7200017
-5.3840933
-4.620665
-3.4297168
-2.0860832
-0.9256721
-0.16224378
0.29581317
0.57064736
0.6317216
0.41796172
0.05151613
-0.28439236
-0.49815226
-0.71191216
-1.2310433
-2.0860832
-2.97166
-3.5213282
-3.704551
-3.5824025
-3.307568
-2.9105854
-2.2693057
-1.2921176
-0.22331804
0.6317216
1.18139
1.4562242
1.4867613
1.2730014
0.78440726
0.17366466
-0.31492943
-0.62030077
-0.8340606
-0.9256721
-0.74244934
-0.22331804
0.5095731
1.18139
1.5172985
1.5172985
1.3340757
0.9981672
0.6317216
0.3263503
0.23473892
0.41796172
0.93709296
1.8226697
2.8303952
3.6854348
3.9297318
3.4106007
2.1891153
0.66225874
-0.681375
-1.5669518
-1.9028602
-1.8112488
-1.5058775
-0.9867464
-0.0706324
1.2424643
2.7082465
3.960269
4.7847714
4.90692
4.3267145
3.0441551
1.4256871
-0.13170666
-1.2615805
-1.7807117
-1.7196374
-1.2005062
-0.37600374
0.6011845
1.5783727
2.3723383
3.0441551
3.5938234
3.8991947
3.9297318
3.6854348
3.1968408
2.4944868
1.7005212
1.0592415
0.8454816
1.0592415
1.4256871
1.5783727
1.2730014
0.5095731
-0.31492943
-0.86459786
-1.2005062
-1.5669518
-1.8112488
-1.4448032
-0.40654087
0.723333
1.3646128
1.7310584
2.2196524
2.9830809
3.6243606
3.5632863
2.7387838
1.639447
0.7538701
0.17366466
-0.25385517
-0.77298635
-1.383729
-1.8417859
-1.7196374
-1.0783577
-0.25385517
0.3874246
0.8454816
1.1508529
1.2424643
0.9981672
0.35688746
-0.40654087
-0.9256721
-0.8340606
-0.13170666
0.9065558
1.9448183
2.7082465
3.1663036
3.3800635
3.3800635
3.257915
2.8303952
2.0669668
1.18139
0.57064736
0.3263503
0.41796172
0.7538701
1.3035386
1.9448183
2.3418012
2.2807267
1.9142811
1.6089098
1.7005212
2.097504
2.3723383
2.3418012
2.1891153
2.2196524
2.4639497
2.8303952
3.013618
2.9220066
2.6777093
2.5555608
2.769321
3.257915
3.6548977
3.5938234
2.9220066
1.9142811
1.1203158
0.723333
0.6011845
0.3874246
-0.009558111
-0.34546655
-0.16224378
0.66225874
1.883744
3.1052291
4.174029
5.1512175
5.9451823
6.433777
6.4032393
5.884108
5.0290685
4.204566
3.502212
2.9525437
2.5555608
2.311264
2.311264
2.4334126
2.586098
2.6471722
2.769321
3.1052291
3.6243606
4.0824175
4.204566
3.8991947
3.2884521
2.6471722
2.311264
2.4334126
2.8609324
3.227378
3.257915
3.1357663
3.0441551
3.074692
3.074692
2.8303952
2.4028754
2.1891153
2.4334126
2.9830809
3.502212
3.715972
3.7770462
3.960269
4.2656403
4.3267145
3.960269
3.4411378
3.1968408
3.3495264
3.5327492
3.3800635
2.9830809
2.8303952
3.1968408
3.7770462
4.174029
4.204566
4.1129546
4.174029
4.387789
4.5404744
4.418326
3.990806
3.3800635
2.799858
2.3418012
2.128041
2.0058925
2.0058925
2.2196524
2.7082465
3.3189893
3.5938234
3.4106007
2.8914695
2.4944868
2.4639497
2.769321
3.074692
3.1052291
2.8914695
2.6471722
2.525024
2.3418012
1.9142811
1.3340757
0.9065558
0.8454816
0.9981672
1.1203158
1.18139
1.3340757
1.7310584
2.2196524
2.6471722
3.013618
3.2884521
3.6243606
3.9297318
4.174029
4.2656403
4.1129546
3.8075833
3.4106007
3.074692
2.9220066
2.9525437
3.1663036
3.4106007
3.5632863
3.5938234
3.502212
3.4106007
3.4411378
3.502212
3.5327492
3.5938234
3.6854348
3.746509
3.715972
3.6854348
3.6854348
3.7770462
3.8381205
3.8075833
3.7770462
3.8686576
4.1129546
4.387789
4.5404744
4.418326
4.021343
3.502212
3.1357663
3.074692
3.1663036
3.1663036
3.074692
3.013618
3.1052291
3.2884521
3.3800635
3.227378
2.9525437
2.8914695
3.257915
3.8991947
4.448863
4.754235
4.723697
4.6015487
4.5710115
4.632086
4.632086
4.448863
4.0824175
3.8075833
3.5632863
3.1968408
2.586098
1.9142811
1.5172985
1.6089098
1.9448183
2.1585782
2.1891153
2.2196524
2.3418012
2.4334126
2.2807267
1.883744
1.4256871
1.2119272
1.18139
1.18139
0.9981672
0.6927959
0.47903597
0.47903597
0.6011845
0.6011845
0.3874246
-0.0706324
-0.46761507
-0.62030077
-0.5592265
-0.25385517
0.1125904
0.5095731
0.8760187
1.2119272
1.4562242
1.5478356
1.4562242
1.1508529
0.66225874
0.05151613
-0.5592265
-1.139432
-1.4753404
-1.4142661
-0.9867464
-0.37600374
0.14312753
0.41796172
0.6011845
0.78440726
0.8760187
0.6927959
0.23473892
-0.22331804
-0.37600374
-0.13170666
0.20420179
0.3874246
0.29581317
0.1125904
-0.009558111
-0.19278094
-0.49815226
-0.9256721
-1.2615805
-1.3226547
-1.0783577
-0.58976364
0.020978987
0.66225874
1.2119272
1.6089098
1.8532069
1.9753554
2.0058925
1.8532069
1.4867613
0.9981672
0.57064736
0.3263503
0.23473892
0.29581317
0.47903597
0.8454816
1.3035386
1.7310584
1.883744
1.7921326
1.4562242
0.9981672
0.6011845
0.35688746
0.3874246
0.6011845
0.7538701
0.6317216
0.20420179
-0.25385517
-0.6508379
-0.9256721
-1.1088948
-1.2615805
-1.628026
-2.5746772
-4.0099225
-5.353556
-5.781076
-4.9871106
-3.460254
-2.0250087
-1.2310433
-1.0783577
-1.4142661
-2.1166203
-3.0938084
-3.979385
-4.4985166
-4.620665
-4.620665
-4.6512017
-4.5901275
-4.0404596
-2.97166
-1.7807117
-0.95620924
-0.49815226
-0.10116953
0.47903597
1.2119272
1.5783727
1.4256871
0.8149444
0.020978987
-0.8340606
-1.6585631
-2.360917
-2.788437
-2.818974
-2.6052144
-2.0860832
-1.1088948
0.3874246
2.128041
3.6243606
4.387789
4.5710115
4.6931605
4.967994
5.2428284
5.181754
4.5710115
3.715972
2.9525437
2.3418012
1.9448183
1.883744
2.311264
3.227378
4.418326
5.5481997
6.494851
7.441502
8.327079
8.907284
8.84621
8.082782
6.800222
5.426051
4.1129546
2.8303952
1.6699841
0.9065558
0.8149444
1.5172985
2.8303952
4.2656403
5.4871254
6.464314
7.3193536
8.052244
8.540838
8.724061
8.693524
8.662987
8.662987
8.449227
7.899559
7.166668
6.5864625
6.4032393
6.433777
6.2810907
5.823034
5.33444
5.0290685
4.937457
4.8458457
4.723697
4.6931605
4.5710115
4.235103
3.5632863
2.9525437
2.525024
2.2501895
1.7310584
1.0287043
0.3874246
0.1125904
0.05151613
-0.04009527
-0.31492943
-0.62030077
-0.86459786
-1.2005062
-1.7807117
-2.6052144
-3.4297168
-4.101534
-4.4985166
-4.5290537
-4.193145
-3.3381052
-2.055546
-0.681375
0.44849885
1.3035386
2.097504
2.8609324
3.3495264
3.3800635
2.9525437
2.3723383
1.8226697
1.3340757
0.8149444
0.3874246
0.3874246
0.8760187
1.6089098
2.2196524
2.4944868
2.4944868
2.3418012
2.128041
1.8226697
1.4256871
1.0897787
0.8454816
0.66225874
0.44849885
0.26527604
0.29581317
0.66225874
1.3035386
1.8226697
2.1891153
2.5555608
3.013618
3.5327492
3.7770462
3.6854348
3.4411378
3.3495264
3.4411378
3.5327492
3.4106007
3.074692
2.7387838
2.525024
2.4639497
2.5555608
2.799858
3.257915
3.8686576
4.5099373
4.9985313
5.2122917
5.0596056
4.662623
4.235103
4.0518804
4.0824175
4.204566
4.235103
4.174029
4.0824175
4.0824175
4.0824175
3.960269
3.715972
3.502212
3.471675
3.715972
4.0824175
4.357252
4.5404744
4.6931605
4.8458457
5.0290685
5.1512175
5.181754
5.273366
5.4565883
5.639811
5.5481997
5.0596056
4.3267145
3.5938234
3.1052291
2.8914695
2.8609324
3.074692
3.6854348
4.662623
5.7008853
6.342165
6.4032393
6.0367937
5.4871254
4.967994
4.5099373
4.0518804
3.6243606
3.471675
3.6854348
4.0824175
4.387789
4.448863
4.387789
4.418326
4.632086
4.90692
4.9985313
4.9985313
5.0901427
5.2428284
5.2428284
4.9985313
4.5710115
4.174029
3.8381205
3.4411378
2.8914695
2.2501895
1.7310584
1.5478356
1.7921326
2.311264
3.0441551
3.6854348
4.1434917
4.3267145
4.2656403
3.990806
3.5632863
3.0441551
2.4028754
1.7005212
1.1203158
0.6927959
0.54011023
0.66225874
0.9676301
1.4256871
1.9753554
2.525024
2.9525437
3.1663036
3.1968408
3.0441551
2.7082465
2.1891153
1.5783727
0.9676301
0.47903597
0.20420179
0.17366466
0.47903597
1.0287043
1.639447
2.0058925
2.1585782
2.128041
2.0058925
1.7310584
1.4562242
1.2424643
1.1203158
1.18139
1.3035386
1.5172985
1.7005212
1.8532069
2.0058925
2.1891153
2.311264
2.097504
1.5783727
1.1203158
0.9676301
1.1508529
1.4867613
1.9142811
2.4028754
3.0441551
3.746509
4.2656403
4.5099373
4.448863
4.174029
3.8075833
3.502212
3.4106007
3.502212
3.6243606
3.746509
3.8381205
3.8381205
3.7770462
3.7770462
3.960269
4.235103
4.4794
4.662623
4.90692
5.3039026
5.731423
6.097868
6.3116283
6.3116283
6.097868
5.639811
5.0290685
4.4794
4.204566
4.174029
4.204566
4.174029
4.021343
3.8381205
3.7770462
3.8991947
4.0824175
4.1434917
3.990806
3.8381205
3.8381205
3.8991947
3.8381205
3.5327492
3.1357663
2.8914695
2.8914695
3.2884521
4.0824175
4.937457
5.426051
5.426051
5.273366
5.273366
5.4565883
5.6092744
5.6092744
5.4871254
5.273366
4.8763833
4.357252
3.8991947
3.746509
3.8686576
4.0824175
4.2656403
4.3267145
4.418326
4.5404744
4.6015487
4.448863
4.1129546
3.6548977
3.257915
3.013618
2.8914695
2.616635
2.128041
1.4867613
0.9676301
0.66225874
0.5095731
0.41796172
0.3263503
0.26527604
0.3263503
0.6317216
1.2424643
2.0669668
2.9220066
3.5632863
4.021343
4.357252
4.5710115
4.632086
4.4794
4.174029
3.8075833
3.5327492
3.3495264
3.1968408
3.1663036
3.3189893
3.6854348
4.0824175
4.296178
4.357252
4.5404744
4.937457
5.3955145
5.6703486
5.5176625
5.0901427
4.632086
4.387789
4.357252
4.418326
4.5099373
4.5404744
4.5710115
4.5099373
4.448863
4.387789
4.3267145
4.387789
4.662623
5.2122917
5.823034
6.3116283
6.5864625
6.7391477
6.6780734
6.4032393
5.9451823
5.426051
5.0290685
4.754235
4.5099373
4.357252
4.357252
4.5404744
4.754235
4.7847714
4.5099373
4.0824175
3.6548977
3.3800635
3.1663036
2.9220066
2.6471722
2.4944868
2.4944868
2.586098
2.6777093
2.7082465
2.769321
2.9220066
3.074692
3.1052291
2.8609324
2.3723383
1.7615955
1.2119272
0.6317216
-0.009558111
-0.58976364
-0.895135
-0.8035235
-0.43707794
0.05151613
0.54011023
0.9676301
1.2424643
1.39515
1.3340757
1.0287043
0.57064736
0.05151613
-0.31492943
-0.49815226
-0.5286894
-0.49815226
-0.46761507
-0.5592265
-0.77298635
-1.1088948
-1.383729
-1.5364149
-1.5058775
-1.2921176
-0.9256721
-0.5286894
-0.22331804
-0.16224378
-0.34546655
-0.6508379
-0.8340606
-0.8035235
-0.58976364
-0.58976364
-1.1088948
-1.9944715
-2.8495111
-3.277031
-3.215957
-2.9105854
-2.6052144
-2.3914542
-2.1166203
-1.4753404
-0.49815226
0.6317216
1.4256871
1.7310584
1.7921326
1.883744
2.0058925
1.9753554
1.639447
1.0287043
0.29581317
-0.5286894
-1.4448032
-2.2082317
-2.513603
-2.2693057
-1.7501745
-1.0172834
-0.31492943
0.35688746
0.93709296
1.4867613
1.8226697
1.9142811
1.7615955
1.4867613
1.3340757
1.3035386
1.18139
0.8149444
0.35688746
0.05151613
0.1125904
0.54011023
1.18139
1.8226697
2.4639497
2.9830809
3.2884521
3.5327492
3.8686576
4.1434917
4.1129546
3.5938234
2.6777093
1.6089098
0.6011845
-0.13170666
-0.5286894
-0.62030077
-0.43707794
-0.16224378
0.20420179
0.78440726
1.5783727
2.4944868
3.4106007
4.0824175
4.357252
4.204566
3.6854348
2.8914695
2.097504
1.39515
0.8760187
0.57064736
0.41796172
0.3874246
0.44849885
0.6317216
0.93709296
1.3340757
1.7615955
2.1891153
2.5555608
2.769321
2.616635
2.128041
1.5172985
1.1203158
1.0287043
1.2424643
1.5478356
1.8532069
2.0669668
2.0669668
1.8532069
1.4562242
1.0592415
0.7538701
0.47903597
0.26527604
0.082053274
-0.009558111
0.05151613
0.3263503
0.78440726
1.2424643
1.5478356
1.6699841
1.6699841
1.4562242
1.0897787
0.6317216
0.23473892
-0.13170666
-0.37600374
-0.49815226
-0.43707794
-0.25385517
-0.009558111
0.14312753
0.05151613
-0.19278094
-0.46761507
-0.86459786
-1.4142661
-1.9333973
-2.0860832
-1.7501745
-1.0783577
-0.40654087
-0.04009527
0.05151613
0.05151613
0.05151613
-0.10116953
-0.34546655
-0.49815226
-0.681375
-1.0783577
-1.5364149
-1.872323
-1.9944715
-1.872323
-1.6585631
-1.383729
-1.0172834
-0.5592265
-0.16224378
-0.0706324
-0.10116953
-0.009558111
0.23473892
0.47903597
0.6317216
0.723333
0.6317216
0.41796172
0.020978987
-0.49815226
-1.0172834
-1.2310433
-0.95620924
-0.25385517
0.6011845
1.2730014
1.6089098
1.639447
1.4867613
1.3035386
0.9981672
0.5095731
-0.04009527
-0.43707794
-0.49815226
-0.19278094
0.23473892
0.5095731
0.5095731
0.35688746
0.35688746
0.54011023
0.8760187
1.18139
1.3646128
1.3340757
1.1203158
0.723333
0.3263503
0.020978987
-0.10116953
0.082053274
0.5095731
0.93709296
1.1203158
1.1203158
1.1203158
1.3035386
1.5478356
1.6089098
1.4562242
1.2424643
1.0897787
0.9065558
0.5095731
0.020978987
-0.34546655
-0.34546655
0.082053274
0.7538701
1.4562242
2.097504
2.7082465
3.3495264
4.021343
4.6015487
4.8763833
4.8763833
4.723697
4.5099373
4.235103
3.8991947
3.5632863
3.2884521
3.1663036
3.1663036
3.1968408
3.257915
3.5327492
4.0824175
4.754235
5.33444
5.823034
6.250554
6.708611
7.1055937
7.1361303
6.6780734
5.7619596
4.723697
3.8381205
3.1663036
2.6471722
2.2501895
2.097504
2.2807267
2.769321
3.3189893
3.715972
3.990806
4.235103
4.418326
4.4794
4.235103
3.6854348
2.8914695
2.0058925
1.0897787
0.17366466
-0.71191216
-1.5364149
-2.0860832
-2.2082317
-1.9333973
-1.2310433
-0.34546655
0.6011845
1.4867613
2.2807267
2.799858
3.0441551
2.9830809
2.7082465
2.3723383
2.0669668
1.7310584
1.3646128
0.9981672
0.7538701
0.66225874
0.66225874
0.723333
0.8760187
1.1203158
1.3340757
1.4562242
1.4562242
1.4256871
1.3646128
1.3646128
1.4562242
1.6699841
1.8532069
1.9448183
2.0364296
2.2196524
2.4944868
2.7082465
2.769321
2.8303952
3.0441551
3.3495264
3.5327492
3.5632863
3.5327492
3.6854348
3.8686576
3.8381205
3.502212
2.8914695
2.2807267
1.8532069
1.7005212
1.7310584
1.8532069
1.9753554
2.2196524
2.586098
3.1357663
3.6854348
4.204566
4.662623
4.937457
4.9985313
4.90692
4.7847714
4.632086
4.4794
4.2656403
3.8991947
3.471675
3.013618
2.525024
1.9448183
1.4256871
1.0897787
0.9676301
1.0287043
1.1508529
1.39515
1.7310584
2.097504
2.4334126
2.7387838
2.9830809
3.1968408
3.227378
3.074692
2.799858
2.525024
2.4944868
2.616635
2.7387838
2.7387838
2.7082465
2.7082465
2.7082465
2.616635
2.3418012
1.883744
1.3646128
0.9065558
0.66225874
0.6011845
0.6317216
0.723333
0.93709296
1.2730014
1.5478356
1.6699841
1.5478356
1.2424643
0.9981672
0.93709296
1.0287043
1.2730014
1.4867613
1.5783727
1.6089098
1.5783727
1.5478356
1.5172985
1.4256871
1.3035386
1.1203158
0.9065558
0.6927959
0.5095731
0.35688746
0.23473892
0.20420179
0.29581317
0.6011845
1.0592415
1.5783727
2.0364296
2.3418012
2.4944868
2.4639497
2.3418012
2.128041
1.9448183
1.8226697
1.7310584
1.6699841
1.6089098
1.5478356
1.5783727
1.639447
1.7310584
1.7921326
1.883744
1.9448183
2.0058925
2.0669668
2.128041
2.2196524
2.2807267
2.3418012
2.4944868
2.7387838
3.0441551
3.257915
3.1968408
3.0441551
2.9220066
2.9525437
3.013618
2.9525437
2.769321
2.586098
2.586098
2.7387838
2.799858
2.6471722
2.4028754
2.3418012
2.586098
3.0441551
3.471675
3.715972
3.8381205
3.8686576
3.8381205
3.715972
3.502212
3.3495264
3.257915
3.257915
3.3800635
3.5938234
3.8686576
4.1434917
4.357252
4.418326
4.3267145
4.204566
4.021343
3.7770462
3.4106007
3.013618
2.6777093
2.525024
2.6777093
3.0441551
3.502212
3.8991947
4.174029
4.4794
4.8763833
5.2428284
5.364977
5.2122917
5.0290685
5.181754
5.5481997
5.6703486
5.273366
4.8458457
4.8458457
5.3039026
6.006257
6.464314
6.2200165
5.0901427
3.5327492
2.4334126
2.4639497
3.6548977
5.364977
6.708611
7.258279
7.1055937
6.7391477
6.5253882
6.494851
6.3116283
5.7619596
4.8763833
3.8991947
3.1663036
2.8914695
3.013618
3.4411378
4.235103
5.1512175
5.9451823
6.433777
6.5253882
6.18948
5.5176625
4.5710115
3.715972
3.4106007
3.9297318
4.9985313
6.0367937
6.433777
6.0673313
5.2428284
4.448863
4.0518804
4.0518804
3.990806
3.6548977
3.1357663
2.8609324
3.1968408
4.1129546
5.181754
5.9451823
6.18948
6.097868
6.097868
6.2810907
6.2810907
5.7619596
4.6931605
3.2884521
2.0364296
1.1508529
0.8760187
1.18139
2.0669668
3.2884521
4.5099373
5.3955145
5.9757195
6.250554
6.18948
5.7008853
4.815309
3.6854348
2.586098
1.8532069
1.7310584
2.1585782
2.799858
3.3495264
3.6548977
3.8686576
4.174029
4.387789
4.235103
3.746509
3.1052291
2.616635
2.4028754
2.5555608
2.8914695
3.227378
3.4106007
3.3800635
3.2884521
3.1357663
2.9220066
2.586098
2.1891153
1.8226697
1.4867613
1.2730014
1.39515
1.8532069
2.5555608
3.3189893
3.9297318
4.2656403
4.448863
4.5710115
4.632086
4.723697
4.7847714
4.723697
4.387789
3.746509
3.0441551
2.4944868
2.128041
1.9142811
1.883744
2.128041
2.4028754
2.4334126
2.128041
1.9142811
2.2196524
3.1357663
4.204566
4.8763833
4.9985313
4.7847714
4.4794
4.0824175
3.5327492
2.8609324
2.2196524
1.7005212
1.5478356
1.8226697
2.4639497
3.3189893
4.1129546
4.6015487
4.723697
4.6931605
4.723697
4.7847714
4.6015487
4.1434917
3.6548977
3.3800635
3.4106007
3.5632863
3.6243606
3.6243606
3.6548977
3.8075833
4.0824175
4.5404744
5.2428284
6.006257
6.3727026
6.0367937
5.2428284
4.387789
3.8686576
3.6243606
3.471675
3.227378
2.9525437
2.9220066
3.3800635
4.387789
5.578737
6.5253882
6.891834
6.616999
5.884108
5.12068
4.5710115
4.418326
4.5404744
4.723697
4.8763833
4.9985313
5.181754
5.33444
5.4565883
5.4565883
5.3039026
4.9985313
4.5710115
4.0518804
3.6243606
3.502212
3.6854348
4.0824175
4.5099373
4.9985313
5.6092744
6.1284056
6.3116283
5.8535714
4.815309
3.6548977
2.799858
2.4028754
2.311264
2.2807267
2.2501895
2.3418012
2.616635
2.9830809
3.1968408
3.1663036
3.013618
2.8609324
2.7387838
2.525024
2.2196524
1.9753554
1.883744
1.883744
1.7615955
1.4562242
0.9981672
0.6317216
0.3263503
-0.04009527
-0.43707794
-0.74244934
-0.681375
-0.22331804
0.47903597
1.2119272
1.8226697
2.311264
2.6471722
2.7387838
2.4944868
1.9142811
1.0897787
0.3874246
0.020978987
0.1125904
0.54011023
0.8454816
0.78440726
0.44849885
0.082053274
-0.16224378
-0.25385517
-0.10116953
0.29581317
0.8149444
1.18139
1.1203158
0.723333
0.44849885
0.54011023
0.8149444
0.8454816
0.47903597
0.020978987
-0.22331804
-0.19278094
-0.0706324
0.1125904
0.5095731
1.0897787
1.7921326
2.4639497
2.9525437
3.3189893
3.6854348
3.8991947
3.8686576
3.5327492
3.1968408
3.1357663
3.3189893
3.5632863
3.7770462
3.8991947
3.9297318
3.8075833
3.5327492
3.1663036
2.9220066
3.013618
3.4106007
4.204566
5.3039026
6.5253882
7.441502
7.685799
7.2888165
6.6475368
6.1284056
5.792497
5.4871254
5.1512175
4.815309
4.5710115
4.5099373
4.662623
4.967994
5.426051
5.9451823
6.4032393
6.6475368
6.6780734
6.6475368
6.708611
6.891834
6.891834
6.616999
6.1284056
5.823034
5.9146457
6.2200165
6.555925
6.8612967
7.1055937
7.1361303
6.8307595
6.0673313
5.0596056
4.2656403
3.8686576
3.9297318
4.387789
5.12068
5.9451823
6.7696853
7.380428
7.7468734
7.8079476
7.5025764
6.891834
6.006257
4.967994
3.8686576
2.8609324
2.2196524
2.1585782
2.6471722
3.4411378
4.235103
4.815309
5.0901427
5.0596056
4.815309
4.448863
4.0518804
3.5632863
3.0441551
2.5555608
2.311264
2.4028754
2.799858
3.2884521
3.746509
4.0824175
4.174029
4.021343
3.5938234
2.9525437
2.2807267
1.8226697
1.639447
1.7310584
1.9448183
2.2501895
2.6471722
3.1968408
3.715972
3.990806
3.8991947
3.471675
2.8303952
2.097504
1.39515
0.8149444
0.5095731
0.5095731
0.8149444
1.3035386
1.8226697
2.311264
2.6471722
2.7387838
2.616635
2.2807267
1.8532069
1.4562242
1.0897787
0.8760187
0.8760187
1.0897787
1.5172985
2.0058925
2.4334126
2.616635
2.616635
2.4334126
2.097504
1.6699841
1.2730014
1.0897787
1.1203158
1.4256871
1.9142811
2.525024
3.0441551
3.3800635
3.502212
3.471675
3.257915
2.8914695
2.4334126
1.883744
1.4867613
1.3340757
1.4562242
1.7005212
2.0669668
2.525024
3.1052291
3.746509
4.3267145
4.723697
4.937457
4.967994
4.937457
4.8763833
4.754235
4.662623
4.5404744
4.448863
4.3267145
4.174029
3.990806
3.960269
4.174029
4.5404744
4.90692
5.12068
5.0290685
4.662623
4.1434917
3.715972
3.471675
3.4411378
3.502212
3.5938234
3.6854348
3.746509
3.7770462
3.8686576
4.0518804
4.174029
4.235103
4.235103
4.204566
4.1434917
4.1434917
4.2656403
4.5710115
4.90692
4.90692
4.5099373
3.8991947
3.3800635
3.0441551
2.8914695
2.7387838
2.4334126
1.7615955
0.8760187
0.26527604
0.3874246
1.3646128
2.8303952
4.174029
4.967994
5.0901427
4.754235
4.174029
3.5938234
3.074692
2.616635
2.1585782
1.7005212
1.39515
1.3646128
1.7310584
2.2196524
2.616635
2.8914695
3.1663036
3.6548977
4.2656403
4.754235
4.754235
4.357252
3.7770462
3.3495264
3.1663036
3.0441551
2.769321
2.3418012
1.8532069
1.4867613
1.39515
1.6089098
2.128041
2.769321
3.2884521
3.502212
3.471675
3.3800635
3.3189893
3.2884521
3.1663036
2.8609324
2.3723383
1.9142811
1.6699841
1.6089098
1.6699841
1.6699841
1.5783727
1.3646128
1.0592415
0.8454816
0.8149444
1.0287043
1.3646128
1.8226697
2.4334126
3.1357663
3.746509
4.021343
3.8686576
3.3800635
2.769321
2.128041
1.639447
1.39515
1.3340757
1.4562242
1.639447
1.9142811
2.4639497
3.257915
4.1434917
4.815309
5.1512175
5.0901427
4.7847714
4.418326
4.204566
4.1434917
4.1129546
3.990806
3.8075833
3.6548977
3.6243606
3.746509
4.021343
4.3267145
4.5710115
4.7847714
5.0596056
5.4565883
5.9451823
6.433777
6.800222
7.0445194
6.983445
6.6780734
6.0673313
5.3039026
4.5099373
3.8686576
3.4411378
3.257915
3.2884521
3.6243606
4.174029
4.754235
5.181754
5.4565883
5.6092744
5.823034
5.9757195
6.006257
5.792497
5.364977
4.8763833
4.5099373
4.296178
4.204566
4.204566
4.235103
4.235103
4.204566
4.1129546
4.0824175
4.235103
4.5710115
5.0290685
5.426051
5.731423
5.9146457
5.9451823
5.823034
5.578737
5.3039026
5.0596056
4.8763833
4.662623
4.448863
4.3267145
4.357252
4.5710115
4.8763833
5.2122917
5.5176625
5.731423
5.823034
5.8535714
5.823034
5.7619596
5.7008853
5.639811
5.5481997
5.3039026
4.8458457
4.2656403
3.8075833
3.5632863
3.502212
3.502212
3.502212
3.5938234
3.715972
3.8991947
4.0518804
4.174029
4.296178
4.4794
4.5710115
4.448863
4.1434917
3.8686576
3.8075833
3.990806
4.2656403
4.4794
4.5099373
4.5099373
4.5404744
4.5710115
4.5404744
4.357252
4.021343
3.746509
3.715972
3.9297318
4.235103
4.5099373
4.632086
4.723697
4.815309
4.937457
5.0290685
5.1512175
5.2428284
5.3039026
5.364977
5.426051
5.426051
5.3039026
5.0596056
4.8458457
4.815309
5.0596056
5.5481997
6.0367937
6.3727026
6.494851
6.464314
6.342165
6.1284056
5.884108
5.6703486
5.4871254
5.273366
5.0901427
4.9985313
5.0596056
5.2122917
5.3039026
5.33444
5.33444
5.3955145
5.578737
5.823034
6.1284056
6.342165
6.4032393
6.3116283
6.097868
5.7619596
5.3955145
5.0901427
4.90692
4.815309
4.754235
4.723697
4.7847714
4.937457
5.1512175
5.3955145
5.639811
5.823034
5.9757195
6.0673313
5.9757195
5.731423
5.5176625
5.3955145
5.426051
5.5176625
5.6092744
5.6703486
5.6703486
5.6703486
5.5481997
5.364977
5.12068
4.937457
4.8458457
4.8763833
4.967994
5.0596056
5.181754
5.273366
5.273366
5.2122917
5.1512175
5.12068
5.0901427
5.0901427
5.1512175
5.273366
5.364977
5.3039026
5.0901427
4.815309
4.6015487
4.5404744
4.6015487
4.662623
4.662623
4.632086
4.662623
4.7847714
4.967994
5.1512175
5.3039026
5.426051
5.5481997
5.7008853
5.792497
5.792497
5.639811
5.364977
5.0901427
4.967994
4.937457
4.90692
4.754235
4.4794
4.204566
4.0518804
4.0824175
4.235103
4.387789
4.448863
4.5099373
4.5710115
4.662623
4.754235
4.754235
4.6931605
4.6931605
4.6931605
4.723697
4.6931605
4.5710115
4.3267145
4.1434917
4.0518804
4.0824175
4.1129546
4.1129546
4.1434917
4.296178
4.418326
4.296178
3.8991947
3.502212
3.471675
3.7770462
4.0824175
4.174029
4.174029
4.2656403
4.418326
4.4794
4.387789
4.174029
3.990806
3.7770462
3.6243606
3.5938234
3.7770462
4.204566
4.632086
4.7847714
4.5099373
4.0824175
3.8075833
3.8686576
4.1434917
4.3267145
4.235103
4.1129546
4.204566
4.448863
4.7847714
5.273366
5.8535714
6.3727026
6.5864625
6.3727026
5.9146457
5.4565883
5.12068
4.815309
4.4794
4.0824175
3.746509
3.6243606
3.715972
4.021343
4.5099373
5.1512175
5.8535714
6.555925
7.1055937
7.2888165
7.1055937
6.6780734
6.097868
5.3955145
4.6931605
4.0824175
3.6243606
3.2884521
3.0441551
2.8914695
3.0441551
3.5327492
4.296178
5.1512175
5.823034
6.18948
6.3116283
6.3116283
6.2200165
6.0367937
5.731423
5.273366
4.723697
4.021343
3.227378
2.586098
2.311264
2.4944868
2.9220066
3.257915
3.3495264
3.257915
3.1357663
3.227378
3.5632863
4.0824175
4.6015487
4.90692
4.967994
4.754235
4.387789
3.960269
3.5632863
3.227378
2.9525437
2.799858
2.8303952
3.013618
3.227378
3.502212
3.8381205
4.204566
4.6015487
4.90692
4.967994
4.723697
4.3267145
3.8686576
3.471675
3.1663036
2.9525437
2.8609324
2.8914695
2.9830809
3.074692
3.1357663
3.3189893
3.6548977
3.9297318
4.0518804
3.9297318
3.6854348
3.5938234
3.6243606
3.8075833
4.0518804
4.3267145
4.5710115
4.6015487
4.4794
4.357252
4.3267145
4.387789
4.448863
4.296178
3.990806
3.6243606
3.4106007
3.3800635
3.6243606
3.960269
4.2656403
4.4794
4.6931605
4.90692
5.12068
5.2428284
5.3039026
5.2428284
5.12068
4.9985313
4.90692
4.754235
4.448863
4.021343
3.6548977
3.5327492
3.5632863
3.5938234
3.5327492
3.471675
3.502212
3.715972
4.021343
4.387789
4.754235
4.967994
4.967994
4.8458457
4.723697
4.6931605
4.662623
4.5710115
4.448863
4.357252
4.357252
4.3267145
4.204566
4.021343
3.9297318
3.9297318
4.021343
4.0518804
3.990806
3.9297318
3.990806
4.174029
4.357252
4.387789
4.2656403
4.1129546
4.021343
3.960269
3.960269
4.0518804
4.204566
4.3267145
4.296178
4.174029
4.0518804
3.990806
3.990806
3.990806
3.960269
3.8991947
3.7770462
3.6243606
3.502212
3.3800635
3.3495264
3.3800635
3.471675
3.502212
3.5327492
3.5327492
3.5327492
3.5327492
3.5938234
3.8075833
4.174029
4.6015487
4.8458457
4.8458457
4.6931605
4.5710115
4.5404744
4.5099373
4.2656403
3.8381205
3.4106007
3.1052291
2.9830809
2.9525437
2.9220066
2.9525437
3.074692
3.2884521
3.4106007
3.3495264
3.3800635
3.6548977
4.1129546
4.6931605
5.181754
5.578737
5.7008853
5.426051
4.723697
3.6243606
2.525024
1.7310584
1.3646128
1.3646128
1.5172985
1.8532069
2.4028754
3.074692
3.746509
4.357252
4.8763833
5.2428284
5.33444
5.0596056
4.5710115
4.0824175
3.746509
3.502212
3.257915
2.9220066
2.525024
2.2807267
2.2807267
2.5555608
3.074692
3.6243606
4.0824175
4.448863
4.6931605
4.7847714
4.662623
4.387789
4.021343
3.5632863
3.1052291
2.799858
2.7387838
2.8609324
3.074692
3.3495264
3.715972
4.235103
4.723697
5.0596056
5.1512175
5.0596056
4.8763833
4.723697
4.6015487
4.5404744
4.418326
4.296178
4.1129546
3.9297318
3.715972
3.5632863
3.5327492
3.5327492
3.4411378
3.1968408
2.8609324
2.616635
2.5555608
2.7387838
3.1357663
3.6243606
4.1129546
4.632086
5.1512175
5.578737
5.7619596
5.6092744
5.2122917
4.723697
4.174029
3.5632863
2.8914695
2.2807267
1.9142811
1.8226697
2.0669668
2.525024
3.1052291
3.715972
4.296178
4.7847714
5.0596056
5.1512175
5.0901427
4.967994
4.815309
4.662623
4.5404744
4.4794
4.5099373
4.5404744
4.6015487
4.632086
4.6015487
4.448863
4.0824175
3.502212
2.9525437
2.6471722
2.6471722
2.8914695
3.257915
3.6854348
4.1434917
4.5404744
4.8763833
4.9985313
5.0290685
4.937457
4.8458457
4.754235
4.632086
4.418326
4.0824175
3.746509
3.5327492
3.502212
3.6854348
4.021343
4.5710115
5.1512175
5.6703486
5.9757195
5.9757195
5.731423
5.426051
5.1512175
4.8763833
4.5404744
4.2656403
4.0518804
3.990806
4.1129546
4.296178
4.5099373
4.723697
5.0290685
5.5176625
6.006257
6.3727026
6.494851
6.342165
6.0673313
5.731423
5.3039026
4.754235
4.0824175
3.502212
3.227378
3.257915
3.5327492
3.8381205
4.174029
4.4794
4.815309
5.1512175
5.4565883
5.731423
5.9146457
5.9757195
5.9757195
5.8535714
5.7008853
5.5176625
5.3955145
5.3039026
5.2428284
5.12068
4.967994
4.8763833
4.815309
4.815309
4.8763833
5.0290685
5.273366
5.7008853
6.18948
6.494851
6.4032393
5.9757195
5.426051
5.0290685
4.8458457
4.6931605
4.5099373
4.296178
4.204566
4.3267145
4.5710115
4.815309
4.9985313
5.12068
5.2428284
5.3955145
5.578737
5.731423
5.731423
5.578737
5.3039026
4.9985313
4.723697
4.4794
4.235103
4.021343
4.021343
4.204566
4.5404744
4.815309
4.937457
4.8458457
4.723697
4.723697
4.937457
5.2122917
5.3039026
5.0901427
4.754235
4.5099373
4.418326
4.2656403
3.9297318
3.471675
3.0441551
2.8303952
2.7082465
2.6471722
2.7387838
3.0441551
3.471675
3.8686576
4.1129546
4.2656403
4.418326
4.6015487
4.723697
4.723697
4.6015487
4.387789
4.174029
3.8991947
3.6243606
3.4106007
3.3800635
3.5632863
3.8991947
4.174029
4.357252
4.448863
4.5710115
4.7847714
5.0901427
5.364977
5.578737
5.823034
6.0673313
6.158942
6.0367937
5.639811
5.0901427
4.4794
3.990806
3.8381205
4.0824175
4.5099373
4.937457
5.426051
6.1284056
6.983445
7.838485
8.510301
8.815673
8.662987
8.082782
7.472039
7.166668
7.227742
7.380428
7.410965
7.5636506
7.9911704
8.662987
9.243193
9.609638
9.701249
9.640175
9.365341
8.754598
8.021708
7.5025764
7.2888165
7.1972046
7.1972046
7.166668
7.1361303
7.1055937
6.983445
6.708611
6.2810907
5.731423
5.0290685
4.3267145
3.8381205
3.5327492
3.257915
2.9525437
2.6777093
2.525024
2.5555608
2.769321
3.0441551
3.3495264
3.6243606
3.8381205
4.021343
4.1434917
4.1434917
3.8686576
3.4411378
2.9830809
2.6471722
2.4944868
2.4334126
2.4334126
2.616635
3.013618
3.4411378
3.715972
3.8686576
4.0518804
4.448863
4.9985313
5.4565883
5.5481997
5.2428284
4.8458457
4.4794
4.1434917
3.7770462
3.3495264
3.013618
2.8303952
2.8303952
3.013618
3.3189893
3.6854348
4.0824175
4.448863
4.754235
4.937457
5.0290685
5.0290685
4.8458457
4.5404744
4.174029
3.8686576
3.746509
3.8075833
4.021343
4.235103
4.5099373
4.937457
5.3955145
5.731423
5.792497
5.7008853
5.639811
5.6092744
5.639811
5.6703486
5.7008853
5.792497
5.884108
5.9757195
6.0367937
6.0367937
6.0673313
6.1284056
6.097868
5.884108
5.578737
5.364977
5.3039026
5.33444
5.3955145
5.4871254
5.6703486
5.884108
6.0673313
6.1284056
6.158942
6.1284056
6.1284056
6.006257
5.792497
5.5481997
5.364977
5.2122917
5.12068
5.0596056
5.0596056
5.2122917
5.578737
6.0673313
6.555925
6.922371
7.1972046
7.410965
7.472039
7.3498907
7.0445194
6.6475368
6.158942
5.578737
4.967994
4.5099373
4.448863
4.8458457
5.5481997
6.4032393
7.1972046
7.7774105
7.9606333
7.716336
7.1972046
6.5253882
5.6703486
4.6015487
3.3800635
2.3418012
1.639447
1.3646128
1.5172985
2.097504
3.0441551
4.204566
5.273366
5.9757195
6.18948
5.9757195
5.5481997
5.0901427
4.632086
4.235103
3.7770462
3.2884521
2.9525437
2.8303952
2.8914695
3.013618
3.1052291
3.257915
3.4106007
3.5327492
3.502212
3.3495264
3.227378
3.227378
3.257915
3.1968408
3.1663036
3.3189893
3.6854348
4.021343
4.1434917
4.0824175
3.8686576
3.5632863
3.1968408
2.7387838
2.2196524
1.6699841
1.2119272
0.8454816
0.54011023
0.44849885
0.7538701
1.5478356
2.6471722
3.6854348
4.296178
4.418326
4.1129546
3.502212
2.6471722
1.6699841
0.7538701
0.05151613
-0.28439236
-0.34546655
-0.16224378
0.26527604
0.9676301
1.883744
2.8303952
3.6548977
4.0824175
4.0824175
3.746509
3.074692
2.2501895
1.3646128
0.6317216
0.26527604
0.29581317
0.6317216
1.0592415
1.3646128
1.6089098
1.883744
2.311264
2.9220066
3.5938234
4.174029
4.4794
4.418326
3.960269
3.2884521
2.6471722
2.2196524
2.0058925
1.9753554
2.1585782
2.616635
3.3495264
4.1434917
4.754235
5.0596056
5.0290685
4.7847714
4.418326
4.1434917
3.990806
3.960269
3.990806
4.021343
3.990806
3.9297318
3.990806
4.2656403
4.723697
5.181754
5.3955145
5.273366
5.0290685
4.7847714
4.632086
4.387789
4.1129546
3.8075833
3.6548977
3.715972
4.021343
4.418326
4.7847714
4.967994
4.9985313
5.0596056
5.181754
5.2122917
5.0596056
4.8458457
4.7847714
4.90692
5.0596056
5.12068
5.1512175
5.3039026
5.6092744
5.9146457
5.9451823
5.639811
5.1512175
4.6931605
4.296178
3.990806
3.746509
3.6548977
3.7770462
3.990806
4.174029
4.2656403
4.387789
4.5710115
4.8458457
5.181754
5.4565883
5.6092744
5.578737
5.3955145
5.12068
4.7847714
4.4794
4.296178
4.1434917
3.990806
3.8075833
3.6854348
3.6854348
3.8075833
4.1129546
4.4794
4.937457
5.3955145
5.731423
5.9451823
6.006257
6.0367937
6.006257
5.8535714
5.578737
5.2122917
4.937457
4.90692
5.181754
5.578737
5.9451823
6.1284056
6.0673313
5.884108
5.7008853
5.578737
5.5176625
5.426051
5.2122917
4.90692
4.6015487
4.418326
4.3267145
4.235103
4.174029
4.204566
4.387789
4.662623
4.937457
5.0901427
5.1512175
5.2428284
5.364977
5.4871254
5.4565883
5.33444
5.0901427
4.754235
4.3267145
3.960269
3.6548977
3.5327492
3.5327492
3.6854348
3.990806
4.418326
4.8458457
5.2428284
5.5176625
5.5176625
5.2428284
4.815309
4.387789
4.0518804
3.8686576
3.746509
3.6854348
3.6548977
3.6548977
3.6548977
3.8075833
4.0824175
4.448863
4.662623
4.6015487
4.235103
3.6548977
3.074692
2.6471722
2.525024
2.7082465
3.1052291
3.4411378
3.6243606
3.6854348
3.746509
3.8991947
4.1129546
4.2656403
4.357252
4.387789
4.357252
4.3267145
4.3267145
4.418326
4.5404744
4.662623
4.662623
4.632086
4.5710115
4.5404744
4.6015487
4.6015487
4.418326
3.990806
3.471675
3.0441551
2.799858
2.6471722
2.5555608
2.586098
2.7082465
2.9830809
3.2884521
3.502212
3.5938234
3.5327492
3.4411378
3.3495264
3.1357663
2.799858
2.4028754
2.1585782
2.1891153
2.3723383
2.616635
2.9220066
3.1968408
3.4106007
3.471675
3.2884521
2.9830809
2.7082465
2.586098
2.586098
2.6777093
2.8914695
3.227378
3.6548977
4.0824175
4.448863
4.723697
4.90692
4.967994
4.7847714
4.448863
4.0518804
3.746509
3.5327492
3.4411378
3.5632863
3.746509
3.9297318
4.0518804
4.1129546
4.296178
4.5710115
4.8458457
4.967994
4.967994
4.8763833
4.754235
4.723697
4.754235
4.937457
5.2122917
5.5176625
5.823034
6.0673313
6.250554
6.2810907
6.097868
5.7619596
5.3039026
4.90692
4.6015487
4.4794
4.5404744
4.815309
5.2428284
5.7008853
6.0673313
6.3116283
6.494851
6.555925
6.433777
6.097868
5.6703486
5.3039026
5.0901427
4.937457
4.815309
4.723697
4.754235
4.937457
5.181754
5.3955145
5.4871254
5.3955145
5.0901427
4.662623
4.2656403
4.0518804
4.1434917
4.296178
4.174029
3.8075833
3.7770462
4.387789
5.0290685
4.9985313
4.4794
4.5404744
5.639811
6.891834
6.6780734
4.90692
3.1663036
2.6777093
2.5555608
1.7310584
1.0592415
2.1891153
4.937457
6.952908
6.8307595
5.7619596
5.6703486
6.555925
6.6780734
5.0290685
3.1663036
3.3189893
4.967994
5.1512175
2.128041
-1.5669518
-1.9944715
1.1508529
4.0824175
3.990806
2.5555608
3.013618
5.273366
6.2810907
4.5404744
2.2196524
2.5555608
5.5481997
8.143856
8.052244
6.158942
4.8763833
4.662623
3.8075833
1.2730014
-1.3226547
-1.7807117
-0.19278094
1.5478356
2.4334126
3.502212
6.097868
9.731787
12.419053
13.090871
12.2969055
11.07542
9.640175
7.3498907
4.1129546
1.0897787
-0.31492943
-0.40654087
-0.49815226
-1.1088948
-1.0172834
0.8149444
3.5632863
5.3955145
5.884108
6.555925
8.571376
10.9838085
11.808311
10.586825
8.907284
8.266005
8.113318
6.7696853
3.8991947
1.2119272
0.29581317
0.66225874
0.6927959
-0.28439236
-1.0172834
-0.25385517
1.7615955
3.715972
4.8458457
5.5176625
6.4032393
7.624725
8.754598
9.456952
9.701249
9.365341
8.20493
6.1284056
3.9297318
2.586098
1.9448183
0.723333
-1.6585631
-3.8266997
-3.6740139
-0.6508379
3.2884521
6.006257
7.166668
8.174393
9.79286
11.228106
11.105957
9.090507
6.342165
3.990806
2.097504
0.20420179
-1.6585631
-2.5746772
-1.9944715
-0.31492943
1.6089098
3.5327492
5.639811
7.8079476
9.212655
9.212655
8.113318
6.891834
6.250554
5.8535714
5.1512175
4.1129546
3.4106007
3.3800635
3.715972
3.715972
3.3800635
3.1663036
3.4106007
3.8686576
4.021343
3.8381205
3.746509
4.0824175
4.815309
5.7619596
6.6780734
7.3193536
7.441502
7.0445194
6.433777
5.9451823
5.7619596
5.6092744
5.1512175
4.2656403
3.257915
2.4028754
1.9142811
1.7005212
1.6699841
1.883744
2.4944868
3.471675
4.6015487
5.6703486
6.616999
7.3498907
7.7774105
7.7774105
7.2888165
6.342165
5.12068
3.6548977
2.097504
0.723333
-0.04009527
-0.04009527
0.66225874
1.7310584
2.8609324
3.8991947
4.754235
5.364977
5.731423
5.792497
5.6092744
5.2122917
4.6931605
4.1434917
3.6243606
3.1968408
2.9525437
2.769321
2.616635
2.3418012
2.1585782
2.2501895
2.7082465
3.257915
3.6548977
3.8075833
3.7770462
3.6854348
3.5632863
3.3495264
3.1052291
2.9830809
3.013618
3.074692
3.1663036
3.3800635
3.7770462
4.1434917
4.3267145
4.204566
3.8686576
3.3800635
2.8609324
2.4944868
2.4028754
2.525024
2.799858
3.1663036
3.6854348
4.2656403
4.6931605
4.815309
4.632086
4.204566
3.6854348
3.1663036
2.616635
2.0669668
1.6089098
1.3646128
1.5783727
2.1891153
3.074692
4.1129546
5.12068
5.9146457
6.3116283
6.3116283
5.9451823
5.364977
4.5710115
3.5938234
2.525024
1.639447
1.0897787
0.9676301
1.2119272
1.7615955
2.525024
3.4106007
4.235103
4.7847714
4.8763833
4.632086
4.296178
4.021343
3.9297318
3.8991947
3.8686576
3.8075833
3.746509
3.6548977
3.5327492
3.3495264
3.1357663
2.9830809
2.8303952
2.616635
2.3418012
2.128041
2.0364296
2.0364296
2.0364296
1.9753554
1.8532069
1.7005212
1.639447
1.6699841
1.7310584
1.7921326
1.8226697
1.7005212
1.39515
0.9981672
0.6927959
0.9981672
1.9753554
2.9525437
3.1052291
2.4334126
1.6089098
1.3035386
1.639447
2.4028754
3.1968408
3.5632863
2.9220066
1.4562242
0.05151613
0.020978987
1.7310584
4.1129546
5.6092744
5.5481997
4.5099373
3.5632863
3.074692
2.9220066
2.8303952
2.616635
2.1891153
1.6699841
1.3340757
1.5478356
2.4028754
3.5938234
4.4794
4.6931605
4.448863
4.387789
4.6931605
4.8763833
4.4794
3.5938234
2.799858
2.4334126
2.4334126
2.4334126
2.3418012
2.2501895
2.128041
1.9142811
1.9448183
2.6777093
4.0518804
5.3039026
5.639811
5.1512175
4.723697
5.12068
6.2810907
7.472039
8.082782
7.685799
6.464314
5.0290685
3.960269
3.3800635
3.0441551
2.4944868
1.7005212
1.0897787
1.0592415
1.8226697
3.1968408
4.662623
5.823034
6.433777
6.464314
6.158942
5.7619596
5.33444
4.9985313
4.754235
4.448863
4.1434917
3.960269
4.0518804
4.418326
4.815309
5.0290685
5.181754
5.639811
6.616999
7.869022
8.724061
8.785135
8.113318
7.0445194
5.9451823
5.0290685
4.4794
4.1129546
3.746509
3.3800635
3.1663036
3.3495264
3.990806
4.8763833
5.7008853
6.250554
6.4032393
6.342165
6.2810907
6.3727026
6.494851
6.494851
6.2810907
5.9451823
5.731423
5.639811
5.639811
5.7008853
5.731423
5.5481997
5.0290685
4.3267145
3.746509
3.5938234
3.8075833
4.2656403
4.937457
5.823034
6.983445
8.266005
9.395878
10.00662
10.098232
9.731787
9.151581
8.41869
7.5025764
6.5253882
5.6703486
5.0901427
4.723697
4.357252
3.9297318
3.6548977
3.746509
4.387789
5.426051
6.5864625
7.5941873
8.296541
8.632449
8.693524
8.632449
8.6019125
8.632449
8.693524
8.693524
8.540838
8.174393
7.5941873
7.075056
6.800222
6.922371
7.3498907
7.869022
8.327079
8.540838
8.510301
8.235467
7.899559
7.5941873
7.472039
7.624725
7.899559
8.174393
8.20493
8.052244
7.8079476
7.5636506
7.3193536
6.983445
6.616999
6.3727026
6.4032393
6.708611
7.1972046
7.5941873
7.8079476
7.8079476
7.716336
7.5636506
7.3193536
6.952908
6.616999
6.464314
6.464314
6.4032393
6.18948
5.9757195
5.9146457
6.097868
6.4032393
6.800222
7.1972046
7.6552615
8.052244
8.327079
8.41869
8.510301
8.662987
8.937821
9.273729
9.548563
9.640175
9.456952
8.876746
8.174393
7.5331135
7.258279
7.410965
7.9911704
8.724061
9.304266
9.48749
9.243193
8.724061
8.266005
7.9606333
7.838485
7.930096
8.20493
8.449227
8.571376
8.6019125
8.785135
9.334804
10.128769
10.800586
11.044883
10.831123
10.342528
9.701249
9.090507
8.571376
8.235467
8.143856
8.41869
9.151581
10.281455
11.7167
13.243557
14.495579
15.22847
15.472767
15.320082
14.923099
14.1902075
13.060333
11.838848
10.800586
10.189843
9.853935
9.6707115
9.701249
10.159307
11.105957
12.235831
13.243557
14.037522
14.556653
14.709339
14.342893
13.457316
12.266368
11.07542
10.128769
9.456952
8.937821
8.693524
8.876746
9.701249
11.07542
12.57174
13.762688
14.4345045
14.678802
14.739876
14.678802
14.465041
13.915374
13.029797
11.899922
10.647901
9.4264145
8.388152
7.624725
7.3193536
7.410965
7.7774105
8.266005
8.662987
8.907284
9.090507
9.182117
9.151581
8.84621
8.296541
7.624725
7.075056
6.7696853
6.5864625
6.494851
6.3727026
6.0673313
5.3955145
4.4794
3.5632863
2.9220066
2.6471722
2.7082465
3.013618
3.5327492
4.0824175
4.4794
4.5404744
4.296178
4.0518804
3.960269
4.1129546
4.448863
4.7847714
4.8458457
4.418326
3.5327492
2.3723383
1.2424643
0.3263503
-0.40654087
-0.9867464
-1.383729
-1.6585631
-1.9333973
-2.3914542
-2.9411228
-3.4297168
-3.7350879
-3.7961621
-3.5824025
-3.1854198
-2.6052144
-1.9639344
-1.3531919
-0.95620924
-0.74244934
-0.71191216
-0.8340606
-1.0478206
-1.2921176
-1.5058775
-1.628026
-1.5974889
-1.4753404
-1.2921176
-0.9867464
-0.681375
-0.34546655
-0.009558111
0.35688746
0.6011845
0.54011023
0.1125904
-0.6508379
-1.4753404
-2.2693057
-2.788437
-2.818974
-2.2387686
-1.2005062
-0.0706324
0.78440726
1.18139
1.1203158
0.7538701
0.26527604
-0.16224378
-0.25385517
0.26527604
1.5478356
3.3189893
5.12068
6.5864625
7.380428
7.441502
6.6780734
5.273366
3.5327492
1.9142811
0.8760187
0.6317216
0.9981672
1.6699841
2.4639497
3.4106007
4.4794
5.5176625
6.2810907
6.555925
6.250554
5.4871254
4.3267145
2.9220066
1.4256871
0.3263503
-0.16224378
-0.10116953
0.3263503
1.0897787
2.128041
3.1968408
3.7770462
3.5327492
2.6777093
1.7005212
1.0592415
1.0897787
1.7310584
2.7082465
3.8075833
5.0901427
6.6475368
8.20493
9.334804
9.701249
9.273729
8.357615
7.3498907
6.433777
5.792497
5.578737
5.9757195
6.952908
8.174393
9.090507
9.334804
8.937821
8.266005
7.685799
7.5025764
7.7468734
8.327079
9.121044
9.976084
10.7395115
11.625088
12.7855
14.159671
15.503304
16.602642
17.274458
17.427145
16.72479
15.014709
12.449592
9.731787
7.685799
7.1055937
8.052244
10.098232
12.541203
14.617727
15.808676
15.808676
14.831488
13.151945
11.07542
8.998895
7.227742
6.0367937
5.4565883
5.4565883
5.823034
6.4032393
6.8307595
7.0139823
7.1055937
7.258279
7.410965
7.3193536
6.708611
5.731423
4.723697
4.1129546
3.9297318
3.990806
4.174029
4.357252
4.418326
4.1434917
3.4106007
2.311264
1.2730014
0.7538701
1.0592415
2.1891153
3.960269
6.0673313
8.082782
9.48749
10.037158
9.884472
9.4264145
8.968358
8.815673
9.151581
10.250917
12.083146
14.4345045
16.93855
19.16776
20.786228
21.519121
21.366434
20.755692
20.083876
19.595282
19.16776
18.52648
17.640903
16.755327
16.114048
15.65599
15.22847
14.770413
14.58719
14.617727
14.526116
14.006985
13.121408
12.113683
11.105957
10.037158
8.84621
7.899559
7.5941873
7.899559
8.266005
7.930096
6.616999
4.632086
2.4944868
0.66225874
-0.681375
-1.2921176
-0.95620924
0.41796172
2.586098
5.0596056
7.472039
9.701249
11.747237
13.487854
14.770413
15.381155
15.472767
15.350618
15.014709
14.251283
12.968722
11.625088
10.892198
11.228106
12.57174
14.465041
16.449955
18.251648
19.625818
20.175488
19.625818
17.854666
15.411694
12.99926
11.136495
9.884472
9.334804
9.4264145
10.098232
11.228106
12.57174
14.006985
15.503304
17.03016
18.52648
19.686893
20.297634
20.022802
18.64863
16.175121
12.8771105
9.334804
6.18948
3.7770462
2.2501895
1.4562242
1.0592415
0.723333
0.3874246
0.14312753
0.26527604
0.8149444
1.8532069
3.257915
4.967994
6.922371
8.84621
10.311992
11.136495
11.533478
11.7167
11.686163
11.350254
10.708974
9.823398
8.84621
7.7468734
6.464314
4.967994
3.715972
3.1052291
3.1968408
3.8686576
4.8458457
6.006257
7.3193536
8.571376
9.151581
8.479764
6.6780734
4.448863
2.4334126
0.9676301
0.082053274
-0.43707794
-0.74244934
-0.9256721
-0.95620924
-0.77298635
-0.40654087
0.05151613
0.6011845
1.3035386
2.128041
2.8303952
3.1663036
2.8914695
2.0058925
0.723333
-0.6508379
-1.872323
-2.513603
-2.2387686
-1.1699691
0.35688746
2.1585782
4.1129546
6.18948
8.20493
9.79286
10.800586
11.228106
11.228106
10.770049
9.762323
8.357615
7.1361303
6.5864625
6.616999
6.5864625
6.250554
5.9757195
6.2200165
6.7391477
6.983445
6.708611
6.0367937
5.2428284
4.6015487
4.754235
6.158942
8.357615
9.976084
10.067695
9.090507
8.113318
7.441502
6.616999
5.5481997
5.0596056
5.6703486
6.6475368
7.0445194
6.555925
5.3955145
3.502212
0.723333
-2.055546
-3.1854198
-2.055546
0.14312753
1.5478356
1.7921326
2.0058925
3.227378
5.3039026
7.8079476
10.922734
15.045247
19.259373
22.007715
22.343622
20.389246
16.694252
12.022071
7.5636506
4.815309
4.5404744
5.9451823
7.5331135
8.815673
10.678437
13.671076
16.84694
18.312721
17.274458
14.831488
12.754962
11.350254
9.731787
7.3498907
4.4794
1.3340757
-2.2082317
-5.597853
-7.3079324
-5.8726873
-2.055546
1.639447
3.5938234
4.387789
5.364977
6.342165
5.884108
3.746509
1.8226697
2.128041
5.12068
9.640175
14.068059
17.0607
17.854666
16.663717
14.617727
12.99926
12.632813
13.274094
14.098596
14.58719
14.984173
15.86975
17.243921
18.618092
19.625818
20.480858
21.488583
22.679531
23.44296
22.771143
20.083876
15.778138
11.197569
7.5025764
5.273366
4.387789
4.235103
3.960269
3.227378
2.5555608
2.6777093
3.2884521
3.2884521
2.3418012
1.5172985
2.097504
4.235103
7.0445194
9.273729
9.731787
7.8079476
3.8381205
-0.8035235
-4.6512017
-6.5750413
-6.48343
-4.8344245
-2.6052144
-0.77298635
0.23473892
0.54011023
0.23473892
-0.62030077
-1.7807117
-2.5746772
-2.5746772
-2.1776946
-2.513603
-4.4679794
-7.216321
-8.498881
-6.6361156
-1.9333973
4.0518804
9.945546
15.22847
19.442595
21.519121
20.664082
17.549294
14.006985
11.686163
11.105957
11.869386
13.30463
14.80095
16.144585
17.304996
17.701979
16.480494
13.243557
9.090507
5.7619596
4.021343
3.074692
1.7921326
0.05151613
-0.95620924
-0.16224378
2.1891153
4.418326
4.9985313
3.7770462
1.9448183
0.47903597
-0.49815226
-1.5058775
-2.788437
-3.887774
-4.2236824
-3.3381052
-1.2005062
2.128041
6.342165
10.495215
13.151945
13.243557
10.892198
7.166668
2.9525437
-0.74244934
-2.97166
-2.9105854
-0.58976364
3.4106007
8.021708
12.0526085
14.648265
15.594915
15.411694
14.923099
14.617727
14.373431
13.94591
13.274094
12.327443
11.319717
10.495215
10.250917
10.464677
10.586825
9.976084
8.479764
6.7391477
5.4565883
4.296178
2.1585782
-1.4142661
-5.2924814
-7.399544
-6.2085958
-2.1166203
3.1663036
7.869022
11.411329
13.701613
14.709339
14.220744
12.541203
10.525752
8.876746
7.7468734
6.7391477
5.6092744
4.387789
3.1663036
2.0058925
1.4867613
2.4639497
5.12068
8.449227
10.922734
11.869386
11.655626
10.86166
9.976084
9.395878
9.79286
11.7167
15.075785
19.076149
22.679531
25.214113
26.496674
26.52721
25.214113
22.771143
19.778503
17.182848
15.44223
14.220744
12.724425
10.525752
8.20493
6.6780734
6.433777
7.3193536
8.876746
10.953272
13.671076
16.877476
19.625818
20.694616
19.50367
16.72479
13.6100025
11.044883
9.365341
8.754598
9.304266
10.831123
12.7855
14.556653
15.686527
15.717064
14.129133
10.800586
6.3116283
1.8532069
-1.2921176
-2.9105854
-3.704551
-4.5290537
-5.231407
-4.8344245
-2.4525285
1.8532069
7.0139823
11.899922
15.686527
17.793589
17.671442
15.503304
12.235831
9.4264145
8.021708
7.930096
8.357615
8.785135
9.273729
9.853935
10.403604
10.708974
10.708974
10.403604
9.579102
7.9911704
5.5481997
2.9525437
1.3035386
1.4256871
3.1663036
5.578737
7.685799
9.151581
10.00662
10.525752
10.892198
10.953272
10.342528
8.571376
5.7008853
2.586098
0.26527604
-0.71191216
-0.19278094
1.7921326
5.12068
9.395878
13.8543
17.640903
19.870113
20.022802
18.557018
16.663717
15.22847
13.793224
11.564014
8.266005
4.5710115
1.7005212
0.41796172
0.66225874
1.9142811
4.1129546
7.5331135
12.113683
17.427145
22.46577
26.069153
26.924192
23.778868
16.175121
5.578737
-5.078722
-12.590857
-14.78953
-11.308297
-3.3686426
7.166668
18.679167
29.245014
36.69607
39.81086
38.92528
35.535664
30.98563
25.24465
17.182848
6.0673313
-6.1169844
-14.972754
-16.438534
-9.292847
3.8075833
18.129498
30.313814
39.5971
45.368618
45.185394
36.818222
21.702343
5.12068
-7.3384695
-13.506971
-15.094902
-14.331473
-10.728091
-2.6052144
9.823398
23.595646
34.985992
41.490402
42.46759
38.680984
30.894018
19.473131
5.181754
-9.7203665
-21.141253
-24.56141
-18.17915
-4.5290537
11.441866
26.160765
38.803135
49.430058
56.33145
55.842854
45.612915
27.657084
8.174393
-6.1169844
-11.949577
-10.544869
-5.7200017
-0.43707794
4.754235
10.892198
17.763054
23.076513
24.08424
19.992264
12.449592
3.7770462
