# Supplementary material for: Performances of the PIPER scalable child human body model in accident reconstruction
Source: PLoS One. 2017 Nov 14;12(11):e0187916. doi: 10.1371/journal.pone.0187916 (PMC5685610; doi:10.1371/journal.pone.0187916)
Supplement: S3 Data — This zip folder contains input accelerations for reproducibility of the accident reconstruction. Also, the readings from the dummy sensor are reported for reproducibility of the calculations. (ZIP) [file pone.0187916.s011.zip › CHANNEL/RAC03.002]

Test object number          :1
Name of the channel         :B-Pillar Left Y Axis
Laboratory channel code     :14BPIL00LE00ACYP
Customer channel code       :14BPIL00LE00ACYP
Channel code                :14BPIL00LE00ACYP
Unit                        :m/(s*s)
Direction                   :Y
Dimension                   :AC
Transducer type             :GV1036
Pre-filter type             :4.00kHz 6pole Butterworth for rate 20000 (1.3)
Cut off frequency           :4000.0
Channel frequency class     :2000
Channel amplitude class     :1000.0
Reference channel           :implicit
Reference channel name      :NOVALUE
Data source                 :transducer
Data status                 :ok
Sampling interval           :5.0E-5
Bit resolution              :16
.ValidationRemark           :Seulement la gamme [-0.4096 sec; 45.59 sec] a �t� lue. Gamme demand�e: [-6.0 sec; 40.0 sec].; 7 valeurs d�passent la limite CAC choisie dans [0.02785 sec; 0.03455 sec]
Time of first sample        :-0.2
Number of samples           :14000
First global maximum value  :1010.692
Time of maximum value       :0.027899995
First global minimum value  :-1009.62976
Time of minimum value       :0.034349993
Start offset interval       :-0.1
End offset interval         :-0.05
-19.615078
-20.231644
-20.94069
-21.002346
-19.707561
-16.717236
-12.277983
-7.1605124
-2.5362923
0.42320865
1.6255059
2.1187558
2.6428344
3.4443657
4.5850067
5.818132
6.712148
7.143742
7.914445
10.411524
15.528994
23.02023
32.176186
41.578766
49.62491
55.173973
57.547737
56.622894
53.07766
47.775223
41.270485
33.286
23.636795
13.155228
3.5060222
-4.139355
-9.565106
-13.048686
-15.175827
-17.025517
-19.24514
-21.40311
-22.54375
-22.297127
-20.909859
-18.751892
-16.347294
-14.651749
-14.374295
-15.360796
-17.025517
-18.659409
-20.046673
-21.495594
-23.653564
-27.075489
-31.51474
-36.10813
-39.653366
-41.225597
-40.824837
-38.697693
-35.029144
-30.158302
-24.640064
-18.875202
-12.617092
-5.1566834
3.7526472
13.031916
21.35551
27.891075
32.330326
34.611607
34.611607
32.57695
29.185856
25.733105
23.451824
22.742779
23.297684
24.839092
27.33617
30.418983
33.56345
35.998875
37.324482
37.355312
36.276325
34.519123
32.731094
31.43631
30.881405
30.912231
31.251343
31.282173
30.29567
28.137703
25.393997
22.804432
20.492325
18.149384
15.621479
12.477009
8.284382
3.1669126
-2.228011
-7.0372
-10.767404
-13.541936
-15.854045
-18.25864
-21.156487
-24.485924
-27.846191
-30.713207
-32.593723
-33.24111
-32.96366
-32.254612
-31.237286
-29.757534
-27.784534
-25.472424
-23.006172
-20.139156
-16.871376
-13.572763
-10.52078
-7.653762
-4.7250896
-1.6731045
1.2247401
3.7526472
5.787304
7.020429
7.7603045
8.592665
9.671649
10.658149
11.428853
11.860446
11.613822
10.565664
9.085914
7.821961
7.390367
8.099414
9.548336
10.904775
11.274712
10.288211
7.914445
4.338382
-0.16252589
-5.1258554
-9.965872
-14.435951
-18.721062
-22.605408
-25.37994
-26.67472
-26.48975
-24.917515
-22.08133
-18.28947
-14.281811
-10.582435
-7.1296844
-3.5536203
0.6698337
5.787304
11.213056
16.022243
19.659966
21.848763
22.804432
23.112713
23.112713
22.927746
22.34201
21.20137
19.290028
16.392181
12.631149
8.500179
4.7391477
1.8104746
-0.2550103
-2.1046982
-4.108527
-6.235668
-7.900387
-8.609434
-8.0237
-6.2973247
-3.8619018
-1.333995
0.48486492
0.94728696
-0.28583837
-2.8445735
-5.742418
-8.0237
-9.071857
-9.0102005
-8.362809
-7.4379654
-6.3281527
-4.971715
-3.3378236
-1.4881356
0.2074117
1.7179903
3.074428
4.338382
5.4790225
6.83546
8.715977
10.997258
13.186055
14.696634
15.251541
14.665806
13.186055
11.30554
9.425024
7.8836174
6.6813197
5.69482
4.924116
4.3075533
3.8759594
3.5676782
2.9819436
1.9337872
0.45403677
-1.4264793
-3.6769328
-6.0815277
-8.516951
-10.983201
-13.264483
-15.052514
-16.069843
-16.1315
-15.2683115
-13.572763
-11.383966
-9.1951685
-7.3763094
-6.0506997
-5.033371
-4.170183
-3.3686519
-2.5671203
-1.6422763
-0.9024011
-0.65577614
-0.6249479
-0.3166666
0.39238054
1.1322558
1.5330215
1.5638496
1.409709
1.193912
0.91645885
0.6081774
0.39238054
0.36155236
0.70066184
1.3172245
2.0879278
2.9202876
3.9992723
5.571507
7.6061635
9.7024765
11.613822
13.555994
15.590651
17.378681
18.704292
19.567482
19.999073
20.122387
19.844933
19.105057
17.77945
15.898932
13.494337
10.658149
7.3595386
3.6909907
0.23823985
-2.4129798
-4.108527
-5.464965
-7.098856
-9.2568245
-11.66142
-13.603592
-14.651749
-14.836718
-14.374295
-13.603592
-12.956202
-12.863717
-13.326139
-13.942702
-14.281811
-13.97353
-12.894545
-11.198998
-9.287653
-7.5612774
-6.2973247
-5.495793
-4.940887
-4.0160427
-2.3204951
0.0840992
2.766147
5.3865385
7.9761014
10.873946
14.141728
17.255371
19.382511
20.276527
20.122387
19.382511
18.704292
18.519321
19.135887
20.553978
22.37284
23.975903
24.623295
24.099216
22.465324
19.999073
17.10123
14.357526
11.860446
9.5175085
7.0512576
4.2458973
1.0397713
-2.3821516
-5.742418
-8.794403
-11.3223095
-13.017858
-13.726905
-13.480279
-12.678749
-11.938873
-11.784733
-12.277983
-13.079514
-13.665248
-13.696076
-13.541936
-13.850217
-14.836718
-16.069843
-16.994686
-17.210484
-16.470608
-14.836718
-12.80206
-10.983201
-9.873387
-9.534279
-9.534279
-9.1951685
-7.9928713
-5.865731
-3.122027
-0.34749466
2.1804123
4.5850067
6.958773
9.425024
12.014586
14.573321
16.607979
17.686962
17.471165
16.23804
14.634978
13.525166
13.031916
12.569493
11.552165
9.856618
7.821961
5.8797884
4.400038
3.6909907
3.8759594
4.7391477
5.8797884
6.8046327
7.2978826
7.4520235
7.236226
6.6196637
5.571507
4.0609283
1.9337872
-0.871573
-4.0776987
-7.068028
-9.441794
-11.0140295
-11.877217
-12.062185
-11.753904
-11.291483
-10.921544
-10.705748
-10.52078
-10.181669
-9.750076
-9.2568245
-8.640263
-7.7462473
-6.636434
-5.5266213
-4.6017776
-4.0776987
-3.9852147
-4.170183
-4.3243237
-4.2318397
-3.8619018
-3.0911987
-2.0430422
-0.9640573
-0.19335407
0.053271055
-0.16252589
-0.6249479
-0.9640573
-0.9332293
-0.4708072
0.39238054
1.5946778
3.0436
4.5233507
5.7564754
6.712148
7.3595386
7.7603045
7.852789
7.5753355
6.989601
6.280554
5.725648
5.3557105
5.2632256
5.3865385
5.5098505
5.602335
5.602335
5.540679
5.324882
4.954944
4.4925222
4.091757
3.6293347
2.796975
1.5946778
0.39238054
-0.50163543
-0.9640573
-0.99488556
-0.65577614
-0.16252589
0.11492729
0.0840992
-0.07004148
-0.03921336
0.39238054
1.3172245
2.6428344
3.968444
5.0474286
5.8797884
6.5888352
7.3287106
8.222727
9.394196
10.596493
11.552165
11.79879
11.151399
9.6408205
7.791133
6.1264133
5.0166006
4.5541787
4.5233507
4.5541787
4.1842413
3.1669126
1.3788807
-0.871573
-3.0911987
-4.7250896
-5.372481
-4.971715
-3.8310738
-2.3513234
-1.0565418
-0.100869656
0.36155236
0.51569307
0.5773493
0.70066184
0.76231813
0.39238054
-0.68660414
-2.3513234
-4.0468707
-5.21834
-5.680762
-5.4033084
-4.540121
-3.4611363
-2.5671203
-2.258839
-2.6596048
-3.5844488
-4.5092926
-5.2799964
-5.773246
-5.8349023
-5.495793
-4.786746
-3.8927302
-2.8137453
-1.549792
-0.2550103
0.8239744
1.656334
2.1495843
2.2728968
1.7488185
0.42320865
-1.4881356
-3.5227923
-5.2799964
-6.5747776
-7.3763094
-7.715419
-7.5612774
-6.7289186
-5.3416524
-3.6461053
-1.9197295
-0.13169777
1.7179903
3.6909907
5.448194
6.773804
7.6061635
7.9761014
8.068586
7.945273
7.852789
7.8836174
8.130242
8.346039
8.222727
7.5753355
6.527179
5.324882
4.0609283
2.6428344
1.1014276
-0.3166666
-1.4881356
-2.4438076
-3.3069956
-3.9543862
-4.108527
-3.8619018
-3.4919643
-3.430308
-3.7694178
-4.416808
-5.064199
-5.619106
-6.1740117
-6.7597466
-7.4071374
-7.962044
-8.362809
-8.578607
-8.671091
-8.455294
-7.8079033
-6.667262
-5.249168
-4.0160427
-3.3686519
-3.3069956
-3.6152768
-3.9235582
-4.139355
-4.262668
-4.262668
-3.9235582
-3.0603704
-1.6731045
-0.03921336
1.440537
2.55035
3.3518813
3.9376159
4.2767253
4.36921
4.1842413
3.6909907
2.8894594
1.7796465
0.42320865
-0.9024011
-1.9813857
-2.6287766
-2.8754017
-2.8445735
-2.721261
-2.5362923
-2.228011
-1.8580735
-1.4264793
-0.9640573
-0.6249479
-0.40915096
-0.34749466
-0.40915096
-0.56329167
-0.5941198
-0.28583837
0.36155236
1.193912
1.9954435
2.6120062
2.9819436
3.0127718
2.581178
1.8104746
1.0397713
0.51569307
0.23823985
-0.07004148
-0.53246355
-1.1181979
-1.549792
-1.4881356
-0.9024011
-0.100869656
0.5465212
0.79314625
0.48486492
-0.2550103
-1.1798544
-2.0430422
-2.6287766
-2.9987142
-3.2761674
-3.5536203
-3.9543862
-4.5092926
-5.095027
-5.495793
-5.5882773
-5.4033084
-4.817574
-3.8310738
-2.5362923
-1.1181979
0.2074117
1.656334
3.3210533
5.170741
6.9279447
8.438523
9.548336
10.257382
10.719806
10.96643
10.997258
10.719806
10.195727
9.5791645
9.024258
8.500179
7.7603045
6.8046327
5.9414444
5.324882
4.8316317
4.1225843
2.8894594
1.409709
-0.008385241
-1.2106824
-2.4438076
-3.8927302
-5.464965
-6.8522305
-7.777075
-8.239497
-8.393638
-8.486122
-8.516951
-8.486122
-8.393638
-8.424466
-8.794403
-9.410966
-9.811732
-9.626763
-8.85606
-7.6229343
-5.989043
-4.262668
-2.5979483
-1.1490262
0.14575544
1.440537
2.766147
4.0609283
5.170741
5.725648
5.6331635
5.170741
4.6466627
4.400038
4.3075533
4.153413
3.6909907
2.9202876
1.8413029
0.6698337
-0.43997908
-1.4881356
-2.2896671
-2.721261
-2.8137453
-2.8445735
-2.8754017
-2.937058
-2.8754017
-2.6287766
-2.1355264
-1.1490262
0.23823985
1.6871622
2.796975
3.3827095
3.5060222
3.5060222
3.6601627
3.9067876
3.9376159
3.2285688
0.76231813
-2.6287766
-5.742418
-9.626763
-14.867546
-19.676735
-21.218143
-20.169987
-21.310627
-24.08516
-28.154472
-41.595535
-64.71664
-88.20767
-108.36928
-119.960655
-113.51757
-88.63927
-53.063602
-16.008186
14.26504
33.347652
36.122185
17.810276
-12.462952
-38.60521
-55.252403
-61.14058
-51.799652
-32.717037
-15.422452
-1.796417
9.394196
15.159057
14.419182
10.904775
10.1649
15.467338
24.623295
31.806248
33.470966
32.361156
32.91606
39.51328
55.821365
79.99063
106.93441
133.1075
153.97813
163.87398
160.35957
146.45609
131.99768
124.198166
119.049866
110.72627
98.94993
85.10809
68.368416
46.326298
22.835262
8.561836
6.773804
11.058914
14.26504
8.993429
-9.0102005
-34.905834
-63.26772
-90.828064
-112.870186
-129.57903
-143.51334
-154.6423
-164.38399
-172.09102
-171.75192
-160.83875
-142.89679
-122.6427
-104.8857
-93.41763
-88.39264
-87.37531
-88.14602
-89.71825
-90.39647
-86.6971
-73.84177
-49.271744
-17.580421
12.816118
41.54794
74.56488
107.48932
126.84938
126.695244
112.17519
93.06175
77.49355
70.372246
74.071625
88.869125
109.86308
124.96887
125.677925
115.53546
99.35069
78.04845
54.92735
35.783077
26.688778
31.343826
45.09317
58.164303
67.19695
75.181435
84.584015
97.963425
115.99788
134.18648
146.24028
147.10347
135.97452
118.15585
99.16572
81.16209
65.90217
53.355114
40.037357
22.249527
-2.782917
-37.063805
-77.756935
-117.24777
-150.01808
-174.3723
-186.6419
-184.20648
-173.35498
-165.64795
-166.54195
-172.73842
-178.93488
-181.3703
-177.7634
-165.8021
-144.2224
-117.895164
-94.77406
-76.98623
-63.113575
-54.235073
-52.01545
-55.15992
-58.643494
-54.97495
-40.886494
-21.002346
-2.8137453
9.301711
14.511666
13.771791
8.469352
-0.4708072
-9.16434
-9.935044
2.6736624
27.921906
61.925335
100.33719
138.71822
173.58484
203.54979
228.58223
247.26408
256.35837
254.97112
244.98279
226.82503
198.98721
160.79117
114.64145
65.223946
17.717793
-23.006172
-52.5087
-67.64531
-69.95741
-65.08657
-58.70515
-55.375717
-58.211906
-68.662636
-85.6181
-105.10149
-122.98181
-136.8853
-145.70215
-148.56917
-144.09908
-130.99713
-111.02049
-88.63927
-68.046074
-51.213917
-38.697693
-31.51474
-31.298943
-38.35858
-50.196587
-62.06542
-68.41601
-65.05574
-51.61468
-32.03882
-11.229826
7.945273
24.06839
35.752247
42.04119
43.551765
42.873547
43.952534
48.700066
55.266457
60.84635
64.85401
67.99848
70.125626
70.49556
68.4609
63.990818
57.36277
48.79255
39.05086
29.802422
21.632965
12.939431
3.1977406
-6.0506997
-13.696076
-19.029343
-20.231644
-16.624748
-9.904216
-2.721261
3.1360846
6.8046327
8.068586
6.6196637
1.7796465
-5.742418
-12.987029
-17.118
-17.487938
-15.2066555
-12.15467
-9.780904
-8.331982
-7.900387
-8.393638
-9.50345
-11.1373415
-14.250982
-20.015846
-27.599564
-33.95016
-36.416412
-33.734364
-25.626564
-13.110342
0.88563067
13.216884
21.972073
25.918076
24.777435
20.36901
15.806448
13.61765
14.634978
18.76595
25.116543
32.022045
37.41697
39.729076
38.465126
33.810078
26.627121
17.871933
8.65432
0.23823985
-6.451465
-11.723076
-16.439781
-21.24897
-26.2123
-29.973331
-30.959831
-28.616894
-23.53025
-17.08717
-11.229826
-7.838732
-8.054528
-11.568935
-17.179657
-23.53025
-29.726707
-35.15246
-39.190945
-41.133114
-40.054134
-35.368256
-26.890518
-14.80589
-0.19335407
14.912432
27.798592
35.659767
36.646267
30.788921
19.937416
7.0820856
-4.5092926
-12.30881
-15.052514
-12.80206
-6.6056056
1.7488185
10.349867
17.841103
24.160873
29.61745
34.087532
37.17034
38.495953
37.601936
33.90256
27.551968
19.536652
11.274712
3.5676782
-3.8002458
-11.229826
-18.196983
-23.345284
-25.749878
-25.318283
-22.451267
-17.549595
-11.260654
-4.6017776
1.2863965
5.5098505
8.191898
10.319039
12.600321
14.974088
16.885433
18.272697
19.444168
20.615635
21.602135
22.157043
22.06456
21.016403
18.611809
14.480838
8.561836
1.4713652
-5.5882773
-11.66142
-16.655579
-20.663235
-23.807705
-26.119812
-27.877018
-29.48008
-31.422253
-33.549397
-35.368256
-36.354755
-36.138958
-34.381756
-31.144802
-26.643894
-21.40311
-16.162327
-11.599764
-7.9312153
-5.3108244
-3.6769328
-2.4746358
-0.71743226
2.2728968
6.527179
11.182227
14.850775
16.607979
16.330524
14.696634
12.939431
12.322868
13.371025
15.991416
19.567482
23.32851
26.288013
27.860249
27.675278
25.48648
21.478825
16.053072
9.794961
3.1977406
-3.0603704
-8.177841
-11.599764
-13.2028265
-13.541936
-13.264483
-13.079514
-13.603592
-15.144999
-17.518764
-20.0775
-22.050499
-22.882862
-22.266296
-20.354954
-17.611248
-14.590093
-11.414794
-7.8079033
-3.5536203
1.3788807
6.712148
12.292041
17.74862
22.773605
27.182026
30.60395
32.330326
31.313
26.935406
19.22837
9.024258
-2.1046982
-12.462952
-20.478264
-24.917515
-25.2258
-21.896358
-16.563091
-11.16817
-7.345481
-5.649934
-5.7115903
-7.0372
-9.34931
-12.370467
-15.761561
-19.06017
-21.773048
-23.252796
-22.944519
-20.817375
-17.27214
-12.863717
-8.270325
-4.170183
-0.68660414
2.2420685
4.677491
6.866288
9.240055
11.891274
14.388353
16.0839
16.577152
15.92976
14.542494
12.692806
10.596493
8.222727
5.324882
1.7488185
-2.012214
-5.5266213
-8.917716
-12.216326
-14.990858
-16.778889
-17.08717
-15.514937
-12.00053
-6.6056056
0.053271055
6.8971167
12.692806
16.23804
16.854603
14.75829
11.028087
7.421195
5.540679
5.6639915
7.0820856
8.962602
10.288211
10.442352
9.425024
7.8836174
6.742976
6.1880693
5.84896
5.448194
4.86246
3.968444
3.1977406
3.3518813
4.6466627
7.17457
11.213056
16.515495
22.03373
26.596294
28.970058
28.076046
23.544308
15.590651
4.8316317
-7.19134
-18.25864
-26.2123
-29.850018
-28.863518
-24.023502
-17.27214
-10.798232
-6.235668
-4.9100585
-7.6229343
-13.665248
-21.588081
-29.911674
-37.46457
-43.106117
-46.003963
-45.72651
-41.965477
-34.96749
-25.965675
-16.686405
-8.640263
-2.3513234
2.766147
6.866288
10.041587
12.507836
14.234213
15.528994
17.871933
22.496155
29.679108
38.927547
49.5016
60.075645
68.954155
74.74985
76.5687
74.349075
68.58421
60.260616
50.950516
41.70208
32.731094
24.284184
16.361355
8.346039
-0.34749466
-9.780904
-19.645908
-29.757534
-39.715023
-48.932636
-57.10209
-63.85345
-68.940094
-72.42367
-74.51998
-74.64329
-71.93042
-66.13473
-57.317886
-45.32574
-30.682377
-15.083343
-0.71743226
10.750633
19.0434
24.46915
27.397823
28.3535
27.551968
25.918076
25.33234
27.089546
30.973888
35.56728
39.05086
39.82156
37.38614
32.26867
24.746605
15.621479
6.0647573
-3.1528547
-11.229826
-16.994686
-19.615078
-19.121826
-16.25481
-12.462952
-9.16434
-7.1605124
-6.7289186
-7.8079033
-9.842561
-12.185497
-14.651749
-16.717236
-17.487938
-16.93303
-15.3299675
-12.647921
-9.071857
-4.9100585
-0.40915096
3.968444
7.6061635
9.918274
10.935603
11.058914
10.843119
10.997258
11.922102
13.186055
14.60415
16.022243
17.286198
18.180214
17.810276
15.251541
10.504008
4.769975
-0.5941198
-5.21834
-9.50345
-13.757732
-17.981186
-21.742218
-24.701721
-26.643894
-27.137142
-26.027328
-23.653564
-20.879032
-18.721062
-17.734562
-17.765388
-18.073673
-17.857876
-16.902203
-15.114171
-12.00053
-6.7289186
1.1322558
11.120571
22.157043
32.669437
41.270485
46.942863
48.977516
47.15866
41.794563
33.90256
25.20903
17.440338
11.675477
8.006929
5.8797884
4.5850067
3.5060222
2.3037248
0.6081774
-1.8580735
-5.095027
-8.979372
-13.1411705
-17.210484
-20.817375
-23.561077
-25.19497
-25.626564
-24.886688
-22.821205
-19.584251
-15.761561
-12.339639
-10.089185
-9.16434
-9.041029
-9.16434
-9.102685
-8.455294
-6.7597466
-3.6769328
0.8239744
6.527179
12.723634
18.580978
23.236027
26.31884
28.230186
29.555794
30.850578
31.991219
32.546124
32.361156
30.943062
27.860249
23.236027
17.625305
11.552165
5.5098505
-0.100869656
-5.21834
-10.120013
-15.29914
-21.064
-27.106316
-32.80952
-37.64954
-41.34891
-43.506886
-43.969303
-42.89032
-40.578213
-37.46457
-33.426083
-28.431927
-22.975346
-17.642078
-12.740404
-8.0237
-3.1528547
1.8721309
6.8046327
11.6446495
16.392181
21.016403
25.1782
28.60012
31.251343
33.224342
34.611607
35.166515
34.54995
32.60778
29.555794
25.887245
22.34201
19.290028
16.607979
13.8334465
10.504008
6.218898
0.8239744
-5.4341364
-11.81556
-17.395454
-21.464767
-23.807705
-24.886688
-25.410767
-25.996502
-26.613064
-26.828861
-26.428097
-25.441597
-23.869362
-21.588081
-18.566921
-15.144999
-11.538107
-7.962044
-4.6017776
-1.2106824
2.796975
7.4828515
12.168728
15.991416
18.673466
20.492325
22.002903
23.544308
25.085716
26.103043
26.072216
24.746605
22.496155
19.875763
17.471165
15.621479
14.234213
12.816118
10.781462
7.821961
3.9992723
-0.40915096
-5.064199
-9.472622
-13.295311
-16.439781
-19.029343
-21.310627
-23.22197
-24.39344
-24.300957
-22.605408
-19.460938
-15.3299675
-10.983201
-7.0063715
-3.6769328
-0.99488556
1.2247401
3.1360846
5.109085
7.2053976
9.301711
11.274712
13.124399
14.75829
16.022243
16.854603
17.0704
16.607979
15.282369
13.216884
10.411524
7.0820856
3.5676782
0.33072424
-2.258839
-4.2010117
-5.773246
-7.2221684
-8.486122
-9.441794
-9.9967
-10.058356
-9.750076
-9.441794
-9.534279
-10.150841
-11.0756855
-12.123841
-12.987029
-13.233655
-12.678749
-11.476451
-9.9967
-8.671091
-7.6229343
-6.790575
-5.896559
-4.7250896
-3.183683
-1.1798544
1.2555683
3.9067876
6.5580072
9.055086
11.398025
13.340197
14.634978
15.159057
15.035745
14.511666
13.679306
12.600321
11.336368
10.072414
8.83929
7.636992
6.3422103
4.924116
3.2285688
1.3788807
-0.4708072
-2.258839
-3.9852147
-5.649934
-7.1605124
-8.547778
-9.719248
-10.644091
-11.291483
-11.568935
-11.044857
-9.657591
-7.6845903
-5.680762
-3.9543862
-2.5671203
-1.3648231
-0.3166666
0.5773493
1.3480527
2.0570998
2.796975
3.5985065
4.5850067
5.818132
7.3287106
8.993429
10.504008
11.552165
11.983759
11.7063055
10.750633
9.116742
6.989601
4.6158347
2.3653812
0.29989612
-1.4881356
-2.937058
-3.9235582
-4.38598
-4.38598
-4.2318397
-4.0468707
-3.9543862
-3.9852147
-3.9543862
-3.7694178
-3.4611363
-3.2145112
-3.2453394
-3.5536203
-4.0160427
-4.3551517
-4.293496
-3.6461053
-2.3204951
-0.4708072
1.656334
3.6293347
5.139913
5.972273
6.218898
6.0339293
5.725648
5.540679
5.725648
6.3422103
7.17457
8.037758
8.777633
9.48668
10.195727
10.81229
11.120571
10.843119
9.887445
8.284382
6.0955853
3.5060222
0.73149
-2.012214
-4.6017776
-6.944715
-8.85606
-10.304982
-11.291483
-11.81556
-11.877217
-11.507278
-10.736575
-9.657591
-8.393638
-7.098856
-5.958215
-4.971715
-3.9543862
-2.8137453
-1.4264793
0.17658356
1.8104746
3.1360846
3.9376159
4.3075533
4.4308662
4.4616942
4.5541787
4.7391477
4.954944
5.0166006
4.769975
4.1842413
3.2902253
2.3037248
1.5021933
1.0705996
0.91645885
0.91645885
0.88563067
0.8239744
0.79314625
0.8548025
0.94728696
1.0397713
1.193912
1.3788807
1.5638496
1.7179903
1.9337872
2.1495843
2.3037248
2.3653812
2.3653812
2.3962092
2.4886937
2.6428344
2.7353187
2.8278031
3.0436
3.4135375
3.721819
3.8759594
3.7834752
3.5985065
3.3210533
3.0436
2.796975
2.55035
2.2420685
1.8104746
1.193912
0.42320865
-0.40915096
-1.3031667
-2.228011
-3.1528547
-4.108527
-4.940887
-5.619106
-6.0815277
-6.2973247
-6.266496
-6.0815277
-5.773246
-5.372481
-4.8792305
-4.170183
-3.1528547
-1.8889012
-0.4708072
0.94728696
2.2728968
3.5060222
4.6466627
5.571507
6.1880693
6.434695
6.403867
6.1264133
5.540679
4.677491
3.7834752
2.9819436
2.3962092
2.1187558
2.0570998
2.2112403
2.4578655
2.7044907
2.796975
2.7353187
2.4270372
1.8413029
1.0705996
0.26906797
-0.43997908
-1.0565418
-1.3956512
-1.4264793
-1.0257136
-0.22418219
0.73149
1.7179903
2.5195217
3.0436
3.2902253
3.3518813
3.3827095
3.5060222
3.721819
3.9992723
4.1225843
4.0609283
3.9067876
3.8451316
3.9067876
4.1842413
4.677491
5.3557105
6.0955853
6.6196637
6.712148
6.3422103
5.6331635
4.677491
3.6601627
2.7353187
2.0879278
1.7179903
1.5638496
1.409709
1.1014276
0.70066184
0.23823985
-0.22418219
-0.65577614
-1.0257136
-1.3031667
-1.5189638
-1.6731045
-1.6114483
-1.3031667
-0.871573
-0.5941198
-0.56329167
-0.7790885
-1.1181979
-1.333995
-1.3031667
-1.1181979
-0.9332293
-0.871573
-1.0257136
-1.3648231
-1.7655888
-2.2896671
-2.782917
-3.122027
-3.2453394
-3.183683
-3.0603704
-3.0295422
-2.9987142
-2.8754017
-2.5671203
-2.197183
-1.7655888
-1.3031667
-0.7482605
-0.07004148
0.76231813
1.7179903
2.7044907
3.6293347
4.5541787
5.448194
6.218898
6.6504917
6.6504917
6.249726
5.6639915
5.139913
4.708319
4.1842413
3.5676782
2.9202876
2.4578655
2.1495843
1.9954435
1.9646153
2.0262718
2.0570998
1.9029591
1.4713652
0.8239744
-0.008385241
-0.9332293
-1.9197295
-2.967886
-3.9852147
-4.817574
-5.4033084
-5.649934
-5.742418
-5.742418
-5.7115903
-5.495793
-5.095027
-4.663433
-4.38598
-4.0776987
-3.5227923
-2.5979483
-1.3956512
-0.13169777
1.1014276
2.3345528
3.5985065
4.893288
6.1572413
7.3287106
8.346039
9.055086
9.33254
9.209227
8.685148
7.8836174
6.9279447
5.8797884
4.769975
3.6293347
2.4578655
1.3172245
0.23823985
-0.71743226
-1.6114483
-2.4438076
-3.0911987
-3.5227923
-3.7694178
-3.8619018
-3.9235582
-3.9543862
-4.0160427
-4.0776987
-4.0468707
-3.8002458
-3.3378236
-2.6596048
-1.7039325
-0.50163543
0.8239744
2.0879278
3.1360846
3.7834752
4.0609283
4.1225843
4.1225843
4.1842413
4.2767253
4.3075533
4.338382
4.5850067
4.954944
5.139913
4.9857726
4.5850067
4.0609283
3.4443657
2.7044907
1.6871622
0.48486492
-0.53246355
-1.2106824
-1.6731045
-2.197183
-2.8445735
-3.3994799
-3.8310738
-4.139355
-4.416808
-4.6326056
-4.7250896
-4.663433
-4.4476366
-4.2318397
-3.9852147
-3.8310738
-3.6461053
-3.2761674
-2.6287766
-1.7655888
-0.7790885
0.26906797
1.3788807
2.581178
3.9067876
5.294054
6.496351
7.390367
7.8836174
8.16107
8.346039
8.438523
8.376867
7.945273
6.9279447
5.3557105
3.53685
1.7488185
0.23823985
-0.80991673
-1.3956512
-1.58062
-1.4573076
-1.333995
-1.4573076
-1.8580735
-2.4438076
-2.967886
-3.2761674
-3.2453394
-2.8754017
-2.2896671
-1.4881356
-0.53246355
0.51569307
1.440537
2.1804123
2.6736624
2.9819436
3.1360846
3.074428
2.8586311
2.5195217
2.1187558
1.7179903
1.440537
1.2247401
1.0089432
0.88563067
0.91645885
1.1322558
1.409709
1.7488185
1.9029591
1.7796465
1.440537
0.9781151
0.42320865
-0.100869656
-0.6249479
-0.9640573
-1.1490262
-1.0565418
-0.68660414
-0.19335407
0.17658356
0.33072424
0.26906797
0.11492729
-0.13169777
-0.43997908
-0.871573
-1.3648231
-1.7039325
-1.8580735
-1.7347608
-1.3031667
-0.65577614
0.11492729
0.88563067
1.5946778
2.1187558
2.3345528
2.2728968
1.9646153
1.440537
0.79314625
-0.008385241
-1.0257136
-2.1046982
-3.0295422
-3.5227923
-3.5227923
-3.183683
-2.782917
-2.505464
-2.3204951
-2.197183
-2.1355264
-2.1046982
-2.012214
-1.796417
-1.4573076
-0.99488556
-0.50163543
-0.008385241
0.39238054
0.76231813
1.193912
1.6871622
2.2112403
2.6428344
2.9819436
3.2285688
3.3518813
3.3210533
3.2285688
3.1052563
2.9511158
2.7353187
2.5195217
2.3962092
2.3962092
2.4270372
2.581178
2.8586311
3.1669126
3.259397
3.1669126
2.8586311
2.4270372
1.9954435
1.7179903
1.5021933
1.3172245
1.0397713
0.6698337
0.17658356
-0.40915096
-0.9640573
-1.2723387
-1.2723387
-1.0257136
-0.7482605
-0.53246355
-0.43997908
-0.4708072
-0.50163543
-0.4708072
-0.34749466
-0.100869656
0.23823985
0.42320865
0.48486492
0.36155236
0.14575544
-0.13169777
-0.4708072
-0.9024011
-1.333995
-1.7039325
-1.8889012
-1.9505577
-1.9197295
-1.6731045
-1.1490262
-0.43997908
0.33072424
0.91645885
1.2863965
1.5330215
1.8413029
2.3345528
2.9511158
3.5676782
4.0301003
4.2767253
4.2767253
4.0609283
3.7526472
3.3518813
3.074428
2.8894594
2.766147
2.5195217
2.0262718
1.3480527
0.6081774
-0.03921336
-0.4708072
-0.71743226
-0.9332293
-1.1798544
-1.4881356
-1.8889012
-2.4129798
-2.937058
-3.4611363
-3.9235582
-4.3243237
-4.6017776
-4.6326056
-4.416808
-3.9235582
-3.3378236
-2.721261
-2.197183
-1.8889012
-1.7655888
-1.8272452
-1.9197295
-1.8889012
-1.4573076
-0.6249479
0.36155236
1.3172245
2.0570998
2.5195217
2.6736624
2.55035
2.2112403
1.7488185
1.3172245
0.9781151
0.70066184
0.42320865
0.11492729
-0.22418219
-0.43997908
-0.53246355
-0.53246355
-0.53246355
-0.5941198
-0.7482605
-0.9024011
-0.99488556
-1.0565418
-1.1181979
-1.2106824
-1.3031667
-1.333995
-1.2415105
-1.0565418
-0.71743226
-0.16252589
0.48486492
1.2247401
1.9646153
2.6736624
3.1977406
3.475194
3.5985065
3.6601627
3.7526472
3.7526472
3.6293347
3.3518813
3.0127718
2.766147
2.581178
2.4270372
2.1495843
1.7796465
1.409709
1.1322558
0.9781151
0.79314625
0.51569307
0.0840992
-0.4708072
-1.0257136
-1.4573076
-1.58062
-1.3956512
-1.0565418
-0.6249479
-0.22418219
0.0840992
0.36155236
0.6081774
0.8548025
1.1014276
1.2247401
1.193912
1.0089432
0.70066184
0.39238054
0.17658356
0.053271055
0.022442877
-0.07004148
-0.22418219
-0.40915096
-0.68660414
-0.9640573
-1.2723387
-1.6422763
-2.0738702
-2.4129798
-2.5979483
-2.6596048
-2.6904328
-2.7520893
-2.937058
-3.2453394
-3.6461053
-3.9852147
-4.170183
-4.262668
-4.293496
-4.3551517
-4.38598
-4.3243237
-4.108527
-3.7694178
-3.3069956
-2.8445735
-2.3513234
-1.9197295
-1.4881356
-1.0873699
-0.68660414
-0.2550103
0.23823985
0.8239744
1.440537
2.0570998
2.6120062
3.0436
3.259397
3.3210533
3.2902253
3.1977406
2.9202876
2.4270372
1.7179903
0.9781151
0.26906797
-0.22418219
-0.37832278
-0.22418219
0.11492729
0.45403677
0.5465212
0.42320865
0.0840992
-0.37832278
-0.84074485
-1.2415105
-1.3956512
-1.3648231
-1.2415105
-1.0257136
-0.68660414
-0.19335407
0.33072424
0.76231813
0.94728696
0.79314625
0.42320865
-0.100869656
-0.6249479
-1.0257136
-1.2106824
-1.333995
-1.3648231
-1.4264793
-1.4881356
-1.5189638
-1.4881356
-1.2106824
-0.7482605
-0.100869656
0.51569307
1.0089432
1.193912
1.1014276
0.76231813
0.23823985
-0.2550103
-0.6249479
-0.7790885
-0.7482605
-0.56329167
-0.28583837
0.053271055
0.33072424
0.42320865
0.29989612
-0.008385241
-0.40915096
-0.84074485
-1.2415105
-1.549792
-1.6731045
-1.6731045
-1.58062
-1.4264793
-1.2106824
-0.9332293
-0.5941198
-0.3166666
-0.13169777
-0.07004148
-0.13169777
-0.28583837
-0.53246355
-0.84074485
-1.2106824
-1.4573076
-1.58062
-1.58062
-1.4264793
-1.1798544
-0.84074485
-0.50163543
-0.2550103
-0.16252589
-0.19335407
-0.34749466
-0.5941198
-0.871573
-1.1181979
-1.3031667
-1.3648231
-1.2415105
-0.99488556
-0.5941198
-0.03921336
0.5465212
1.1014276
1.5021933
1.7488185
1.7179903
1.4713652
1.0089432
0.51569307
0.14575544
-0.07004148
-0.100869656
-0.008385241
0.23823985
0.48486492
0.6390056
0.6698337
0.51569307
0.29989612
0.053271055
-0.16252589
-0.34749466
-0.4708072
-0.53246355
-0.4708072
-0.34749466
-0.2550103
-0.100869656
0.11492729
0.45403677
0.8548025
1.3172245
1.7796465
2.1495843
2.2728968
2.0570998
1.5638496
0.8548025
0.022442877
-0.84074485
-1.6731045
-2.3204951
-2.782917
-2.937058
-2.8445735
-2.505464
-2.1046982
-1.8580735
-1.8889012
-2.197183
-2.7520893
-3.3994799
-4.0468707
-4.4784646
-4.6942616
-4.6942616
-4.540121
-4.170183
-3.6769328
-3.122027
-2.6287766
-2.197183
-1.8580735
-1.58062
-1.2723387
-0.9024011
-0.50163543
-0.13169777
0.0840992
0.26906797
0.42320865
0.6081774
0.8239744
1.193912
1.7179903
2.3653812
2.9819436
3.4135375
3.5985065
3.5985065
3.4443657
3.1977406
2.9511158
2.6428344
2.2728968
1.8104746
1.3788807
0.9781151
0.70066184
0.5465212
0.39238054
0.23823985
0.022442877
-0.3166666
-0.71743226
-1.2723387
-1.8272452
-2.3513234
-2.782917
-3.0603704
-3.2761674
-3.430308
-3.4919643
-3.4611363
-3.430308
-3.3686519
-3.3069956
-3.2453394
-3.122027
-2.9987142
-2.8137453
-2.5671203
-2.2896671
-1.9813857
-1.7347608
-1.5189638
-1.3031667
-1.1181979
-0.9332293
-0.68660414
-0.34749466
0.022442877
0.33072424
0.48486492
0.48486492
0.36155236
0.23823985
0.2074117
0.23823985
0.42320865
0.6390056
0.8548025
1.0705996
1.2247401
1.2863965
1.2555683
1.1630838
1.1014276
1.0397713
0.88563067
0.5773493
0.26906797
0.11492729
0.11492729
0.26906797
0.42320865
0.5465212
0.5773493
0.45403677
0.2074117
-0.008385241
-0.19335407
-0.2550103
-0.3166666
-0.43997908
-0.6249479
-0.871573
-1.1181979
-1.2723387
-1.3648231
-1.3956512
-1.3648231
-1.3031667
-1.2106824
-1.1490262
-1.0565418
-0.9332293
-0.7482605
-0.50163543
-0.2550103
-0.03921336
0.053271055
0.053271055
-0.008385241
0.022442877
0.14575544
0.36155236
0.6390056
0.88563067
1.1014276
1.193912
1.193912
1.1630838
1.1014276
1.0397713
1.0397713
1.0397713
0.9781151
0.8548025
0.6698337
0.5773493
0.5773493
0.70066184
0.8548025
1.0089432
1.0705996
1.1014276
1.0705996
0.9781151
0.8548025
0.73149
0.6081774
0.5465212
0.42320865
0.23823985
-0.008385241
-0.28583837
-0.5941198
-0.84074485
-0.99488556
-1.1798544
-1.3956512
-1.6731045
-1.9197295
-2.1046982
-2.1663547
-2.1046982
-1.9197295
-1.58062
-1.2106824
-0.84074485
-0.5941198
-0.37832278
-0.22418219
-0.13169777
-0.13169777
-0.2550103
-0.43997908
-0.65577614
-0.7790885
-0.871573
-0.9332293
-0.9024011
-0.84074485
-0.7790885
-0.84074485
-1.0565418
-1.3648231
-1.6114483
-1.7039325
-1.6731045
-1.5189638
-1.2106824
-0.871573
-0.4708072
-0.100869656
0.23823985
0.6081774
0.9781151
1.2863965
1.4713652
1.4713652
1.3172245
1.1630838
0.9781151
0.79314625
0.6698337
0.6390056
0.79314625
1.0089432
1.1630838
1.2247401
1.2247401
1.193912
1.0705996
0.8548025
0.6081774
0.39238054
0.23823985
0.0840992
-0.03921336
-0.100869656
-0.07004148
0.053271055
0.2074117
0.39238054
0.6081774
0.8548025
1.0705996
1.1630838
1.0705996
0.8548025
0.5465212
0.14575544
-0.3166666
-0.80991673
-1.2106824
-1.4573076
-1.4881356
-1.3956512
-1.2106824
-1.0565418
-0.9332293
-0.871573
-0.80991673
-0.84074485
-0.9332293
-1.1181979
-1.333995
-1.549792
-1.7655888
-1.9505577
-2.1046982
-2.197183
-2.258839
-2.258839
-2.258839
-2.1663547
-2.0738702
-1.9813857
-1.8272452
-1.6422763
-1.4264793
-1.1798544
-0.9024011
-0.65577614
-0.4708072
-0.34749466
-0.19335407
-0.008385241
0.29989612
0.6698337
1.1014276
1.440537
1.6255059
1.6871622
1.656334
1.5946778
1.409709
1.193912
0.94728696
0.76231813
0.6390056
0.6390056
0.6390056
0.6081774
0.5465212
0.42320865
0.33072424
0.17658356
0.0840992
0.053271055
0.14575544
0.2074117
0.17658356
-0.008385241
-0.3166666
-0.65577614
-0.99488556
-1.2415105
-1.3648231
-1.3956512
-1.3031667
-1.1490262
-0.9640573
-0.7790885
-0.50163543
-0.19335407
0.2074117
0.5773493
0.8548025
1.0397713
1.0705996
1.0089432
0.91645885
0.8548025
0.88563067
1.0089432
1.1630838
1.2863965
1.3172245
1.2863965
1.2247401
1.0705996
0.94728696
0.8548025
0.73149
0.6081774
0.51569307
0.48486492
0.45403677
0.36155236
0.2074117
-0.008385241
-0.19335407
-0.34749466
-0.34749466
-0.3166666
-0.28583837
-0.28583837
-0.37832278
-0.5941198
-0.9024011
-1.3031667
-1.7347608
-2.1355264
-2.4746358
-2.721261
-2.782917
-2.721261
-2.505464
-2.228011
-1.9505577
-1.7039325
-1.4573076
-1.2106824
-1.0257136
-0.80991673
-0.6249479
-0.40915096
-0.19335407
0.0840992
0.39238054
0.6698337
0.79314625
0.8239744
0.79314625
0.70066184
0.73149
0.91645885
1.2555683
1.7179903
2.2420685
2.766147
3.1669126
3.3518813
3.3210533
3.1669126
2.9202876
2.6120062
2.2420685
1.9029591
1.6255059
1.3788807
1.1014276
0.76231813
0.36155236
-0.100869656
-0.56329167
-0.9640573
-1.2723387
-1.4881356
-1.58062
-1.549792
-1.4573076
-1.3648231
-1.2723387
-1.2106824
-1.2415105
-1.333995
-1.549792
-1.796417
-2.012214
-2.1046982
-1.9505577
-1.549792
-0.9640573
-0.37832278
0.0840992
0.36155236
0.45403677
0.36155236
0.11492729
-0.22418219
-0.4708072
-0.5941198
-0.53246355
-0.37832278
-0.13169777
0.11492729
0.29989612
0.42320865
0.45403677
0.42320865
0.36155236
0.33072424
0.33072424
0.45403677
0.6390056
0.88563067
1.1014276
1.2247401
1.193912
1.0089432
0.8239744
0.70066184
0.70066184
0.73149
0.79314625
0.8239744
0.91645885
0.9781151
1.0705996
1.193912
1.2555683
1.2247401
1.1014276
0.94728696
0.8548025
0.73149
0.5773493
0.45403677
0.39238054
0.36155236
0.39238054
0.39238054
0.39238054
0.33072424
0.23823985
0.0840992
-0.16252589
-0.37832278
-0.56329167
-0.65577614
-0.56329167
-0.3166666
-0.03921336
0.2074117
0.39238054
0.48486492
0.48486492
0.39238054
0.29989612
0.33072424
0.48486492
0.79314625
1.193912
1.5330215
1.7488185
1.7796465
1.6255059
1.409709
1.2555683
1.2863965
1.409709
1.5638496
1.7488185
1.9029591
1.9029591
1.7179903
1.3788807
0.94728696
0.5773493
0.26906797
0.0840992
-0.07004148
-0.22418219
-0.40915096
-0.5941198
-0.68660414
-0.68660414
-0.71743226
-0.84074485
-0.99488556
-1.0873699
-1.0565418
-0.9024011
-0.65577614
-0.3166666
0.053271055
0.39238054
0.6081774
0.6081774
0.42320865
0.17658356
0.022442877
-0.03921336
0.0840992
0.33072424
0.6390056
0.94728696
1.1630838
1.2555683
1.2863965
1.2555683
1.1322558
0.91645885
0.6081774
0.29989612
0.0840992
0.022442877
0.0840992
0.23823985
0.39238054
0.5465212
0.6390056
0.6390056
0.5773493
0.45403677
0.26906797
0.11492729
-0.07004148
-0.2550103
-0.4708072
-0.65577614
-0.84074485
-0.9024011
-0.7790885
-0.50163543
-0.16252589
0.2074117
0.51569307
0.79314625
0.9781151
1.1322558
1.2247401
1.3172245
1.2863965
1.193912
1.0397713
0.91645885
0.79314625
0.70066184
0.6390056
0.6698337
0.8239744
1.0705996
1.2555683
1.3480527
1.3172245
1.1014276
0.8239744
0.45403677
0.17658356
-0.03921336
-0.07004148
-0.008385241
0.2074117
0.5465212
0.91645885
1.2863965
1.5021933
1.5638496
1.5330215
1.409709
1.3172245
1.2863965
1.2247401
1.193912
1.1630838
1.1322558
1.0705996
0.9781151
0.88563067
0.88563067
0.91645885
0.91645885
0.91645885
0.91645885
0.94728696
0.9781151
0.94728696
0.8239744
0.6081774
0.42320865
0.33072424
0.23823985
0.17658356
0.23823985
0.39238054
0.6698337
0.88563067
0.91645885
0.79314625
0.6390056
0.5773493
0.6081774
0.6698337
0.6698337
0.6081774
0.45403677
0.33072424
0.23823985
0.29989612
0.42320865
0.6081774
0.8548025
1.0089432
1.0089432
0.88563067
0.76231813
0.6698337
0.6081774
0.51569307
0.42320865
0.33072424
0.2074117
0.11492729
0.0840992
0.0840992
0.2074117
0.33072424
0.48486492
0.70066184
0.91645885
1.1322558
1.3480527
1.5638496
1.656334
1.6871622
1.6255059
1.4713652
1.3172245
1.1630838
1.0705996
1.0397713
1.1322558
1.3172245
1.5021933
1.7179903
1.8721309
1.9646153
2.0262718
2.0262718
1.9954435
1.9029591
1.8104746
1.7488185
1.7488185
1.7488185
1.656334
1.5638496
1.4713652
1.3788807
1.2555683
1.1322558
1.0397713
0.9781151
0.8548025
0.6390056
0.42320865
0.17658356
-0.008385241
-0.13169777
-0.13169777
-0.008385241
0.2074117
0.51569307
0.88563067
1.2863965
1.5638496
1.656334
1.5638496
1.409709
1.2863965
1.193912
1.1014276
1.0397713
1.0397713
1.1014276
1.1014276
1.1014276
1.0705996
1.0397713
0.9781151
0.94728696
0.8548025
0.79314625
0.70066184
0.5773493
0.42320865
0.36155236
0.45403677
0.6390056
0.8239744
0.9781151
1.1630838
1.3788807
1.6255059
1.8721309
1.9954435
1.9646153
1.7488185
1.5021933
1.2863965
1.0397713
0.79314625
0.5773493
0.36155236
0.23823985
0.2074117
0.2074117
0.2074117
0.17658356
0.11492729
0.022442877
-0.16252589
-0.43997908
-0.7790885
-1.0257136
-1.1490262
-1.1181979
-0.99488556
-0.80991673
-0.6249479
-0.43997908
-0.3166666
-0.22418219
-0.13169777
-0.07004148
-0.13169777
-0.34749466
-0.68660414
-1.0257136
-1.2723387
-1.3648231
-1.3031667
-1.1490262
-0.9332293
-0.7790885
-0.65577614
-0.6249479
-0.6249479
-0.5941198
-0.56329167
-0.43997908
-0.2550103
-0.03921336
0.2074117
0.36155236
0.39238054
0.23823985
0.022442877
-0.13169777
-0.16252589
-0.16252589
-0.13169777
-0.07004148
-0.03921336
-0.03921336
-0.100869656
-0.2550103
-0.37832278
-0.50163543
-0.56329167
-0.56329167
-0.56329167
-0.43997908
-0.16252589
0.2074117
0.6698337
1.0705996
1.440537
1.6871622
1.7796465
1.6871622
1.440537
1.0397713
0.6081774
0.26906797
0.11492729
0.11492729
0.0840992
-0.03921336
-0.19335407
-0.3166666
-0.3166666
-0.28583837
-0.28583837
-0.28583837
-0.22418219
-0.03921336
0.17658356
0.42320865
0.6390056
0.8239744
0.9781151
1.0397713
1.0397713
0.91645885
0.70066184
0.51569307
0.36155236
0.23823985
0.17658356
0.2074117
0.33072424
0.5465212
0.79314625
1.0397713
1.2555683
1.4713652
1.656334
1.7796465
1.8413029
1.8104746
1.656334
1.3788807
1.1014276
0.8548025
0.70066184
0.73149
0.88563067
1.1322558
1.3788807
1.4713652
1.3788807
1.0705996
0.76231813
0.5465212
0.36155236
0.23823985
0.11492729
-0.008385241
-0.13169777
-0.13169777
-0.008385241
0.2074117
0.45403677
0.6390056
0.79314625
0.9781151
1.1630838
1.2863965
1.3480527
1.440537
1.440537
1.3788807
1.1630838
0.88563067
0.6698337
0.5773493
0.6698337
0.8548025
1.1014276
1.3172245
1.5021933
1.656334
1.7796465
1.8413029
1.7488185
1.5330215
1.2555683
0.88563067
0.51569307
0.17658356
0.022442877
0.17658356
0.6081774
1.1322558
1.5021933
1.6871622
1.7488185
1.7488185
1.656334
1.440537
1.1014276
0.76231813
0.48486492
0.29989612
0.2074117
0.053271055
-0.13169777
-0.19335407
-0.16252589
0.022442877
0.2074117
0.33072424
0.36155236
0.33072424
0.29989612
0.2074117
0.022442877
-0.3166666
-0.71743226
-1.0873699
-1.4264793
-1.6422763
-1.7039325
-1.6114483
-1.3956512
-1.1798544
-0.871573
-0.53246355
-0.19335407
0.14575544
0.42320865
0.6390056
0.8239744
1.0089432
1.193912
1.3480527
1.4713652
1.5330215
1.5021933
1.440537
1.3788807
1.2863965
1.193912
1.0089432
0.79314625
0.5465212
0.39238054
0.29989612
0.29989612
0.36155236
0.51569307
0.6390056
0.73149
0.70066184
0.5773493
0.39238054
0.2074117
0.053271055
0.022442877
0.053271055
0.17658356
0.33072424
0.42320865
0.42320865
0.36155236
0.2074117
0.022442877
-0.16252589
-0.28583837
-0.37832278
-0.37832278
-0.28583837
-0.100869656
0.14575544
0.42320865
0.73149
0.94728696
1.0705996
1.1014276
1.1014276
1.1630838
1.2247401
1.3172245
1.409709
1.4713652
1.4713652
1.3788807
1.2555683
1.1322558
1.0089432
0.88563067
0.73149
0.5465212
0.36155236
0.14575544
-0.008385241
-0.13169777
-0.19335407
-0.22418219
-0.19335407
-0.13169777
-0.008385241
0.23823985
0.5773493
0.9781151
1.3172245
1.409709
1.2863965
1.0397713
0.70066184
0.36155236
0.022442877
-0.22418219
-0.3166666
-0.28583837
-0.13169777
0.11492729
0.39238054
0.6390056
0.76231813
0.73149
0.6081774
0.42320865
0.26906797
0.11492729
0.053271055
-0.008385241
-0.07004148
-0.100869656
-0.100869656
-0.03921336
0.0840992
0.29989612
0.51569307
0.70066184
0.79314625
0.8239744
0.88563067
0.9781151
1.1322558
1.440537
1.7796465
2.1495843
2.4578655
2.6736624
2.766147
2.6736624
2.4886937
2.2420685
2.0262718
1.9029591
1.9029591
1.9954435
2.1187558
2.2420685
2.2728968
2.2728968
2.2112403
2.0879278
1.8721309
1.5946778
1.3172245
1.0089432
0.6698337
0.33072424
-0.008385241
-0.28583837
-0.53246355
-0.68660414
-0.80991673
-0.871573
-0.84074485
-0.68660414
-0.53246355
-0.37832278
-0.2550103
-0.22418219
-0.2550103
-0.34749466
-0.40915096
-0.4708072
-0.4708072
-0.43997908
-0.2550103
0.022442877
0.36155236
0.76231813
1.1322558
1.4713652
1.656334
1.6871622
1.6255059
1.5330215
1.5330215
1.6255059
1.8104746
1.9954435
2.1804123
2.3653812
2.55035
2.766147
2.9819436
3.2285688
3.5060222
3.8143034
4.0609283
4.153413
4.091757
3.9067876
3.6293347
3.2285688
2.766147
2.2728968
1.7796465
1.409709
1.2247401
1.2555683
1.3788807
1.409709
1.2555683
0.91645885
0.48486492
0.053271055
-0.37832278
-0.65577614
-0.80991673
-0.84074485
-0.7790885
-0.68660414
-0.65577614
-0.65577614
-0.65577614
-0.68660414
-0.7482605
-0.9024011
-1.0873699
-1.2415105
-1.3031667
-1.2106824
-0.9640573
-0.6249479
-0.2550103
0.0840992
0.33072424
0.45403677
0.42320865
0.39238054
0.42320865
0.6081774
0.88563067
1.1322558
1.2863965
1.409709
1.5330215
1.7179903
2.0262718
2.4886937
3.0436
3.5676782
3.968444
4.1842413
4.2458973
4.1842413
4.1225843
4.0609283
3.9376159
3.7526472
3.475194
3.0127718
2.4270372
1.7796465
1.193912
0.73149
0.48486492
0.42320865
0.45403677
0.48486492
0.5465212
0.6081774
0.5465212
0.36155236
0.14575544
-0.03921336
-0.13169777
-0.19335407
-0.19335407
-0.03921336
0.26906797
0.6698337
0.9781151
1.1322558
1.0705996
0.91645885
0.70066184
0.51569307
0.42320865
0.48486492
0.5773493
0.6698337
0.70066184
0.6698337
0.6390056
0.6081774
0.5465212
0.51569307
0.6081774
0.76231813
0.91645885
0.9781151
0.91645885
0.76231813
0.51569307
0.26906797
0.022442877
-0.13169777
-0.22418219
-0.16252589
-0.03921336
0.2074117
0.45403677
0.6390056
0.8239744
0.94728696
1.0089432
1.0089432
0.94728696
0.88563067
0.88563067
1.0089432
1.193912
1.409709
1.6871622
2.0262718
2.3345528
2.5195217
2.6120062
2.6120062
2.6120062
2.5195217
2.3037248
1.9954435
1.5946778
1.193912
0.79314625
0.42320865
0.14575544
0.053271055
0.11492729
0.36155236
0.6698337
0.9781151
1.2247401
1.2863965
1.1630838
0.8548025
0.48486492
0.0840992
-0.28583837
-0.6249479
-0.80991673
-0.80991673
-0.5941198
-0.2550103
0.2074117
0.6698337
1.0089432
1.2247401
1.2863965
1.3172245
1.2555683
1.1630838
1.0089432
0.88563067
0.79314625
0.73149
0.6698337
0.6698337
0.70066184
0.8239744
0.94728696
1.0397713
1.1322558
1.2863965
1.440537
1.5330215
1.5330215
1.409709
1.2555683
1.0397713
0.8239744
0.73149
0.73149
0.8239744
0.91645885
1.0089432
1.1322558
1.193912
1.1630838
1.0397713
0.79314625
0.5465212
0.29989612
0.022442877
-0.3166666
-0.5941198
-0.84074485
-1.0565418
-1.2415105
-1.3648231
-1.4573076
-1.4573076
-1.333995
-1.1181979
-0.7790885
-0.43997908
-0.100869656
0.17658356
0.42320865
0.5465212
0.5773493
0.5773493
0.6698337
0.88563067
1.1014276
1.3172245
1.440537
1.5021933
1.5330215
1.5946778
1.6871622
1.6871622
1.656334
1.5638496
1.5021933
1.4713652
1.4713652
1.4713652
1.440537
1.440537
1.3788807
1.3172245
1.1630838
1.0089432
0.91645885
0.8239744
0.8239744
0.79314625
0.73149
0.6081774
0.33072424
0.022442877
-0.28583837
-0.43997908
-0.4708072
-0.40915096
-0.28583837
-0.16252589
-0.100869656
-0.100869656
-0.16252589
-0.13169777
-0.008385241
0.17658356
0.33072424
0.42320865
0.45403677
0.45403677
0.45403677
0.51569307
0.6698337
0.8239744
0.91645885
0.88563067
0.8239744
0.73149
0.6390056
0.6390056
0.70066184
0.70066184
0.70066184
0.6081774
0.48486492
0.33072424
0.29989612
0.48486492
0.8239744
1.2555683
1.5946778
1.7488185
1.7488185
1.6871622
1.5330215
1.409709
1.2555683
1.1014276
0.88563067
0.6698337
0.39238054
0.17658356
0.0840992
0.17658356
0.36155236
0.5773493
0.6390056
0.5773493
0.33072424
-0.03921336
-0.43997908
-0.80991673
-1.0873699
-1.2723387
-1.4264793
-1.6114483
-1.796417
-1.9505577
-2.012214
-1.8889012
-1.6731045
-1.3956512
-1.0565418
-0.7790885
-0.5941198
-0.50163543
-0.50163543
-0.56329167
-0.5941198
-0.53246355
-0.43997908
-0.40915096
-0.40915096
-0.40915096
-0.37832278
-0.34749466
-0.28583837
-0.3166666
-0.43997908
-0.65577614
-0.9024011
-1.1798544
-1.4264793
-1.6114483
-1.6731045
-1.6731045
-1.6422763
-1.6422763
-1.58062
-1.4264793
-1.1798544
-0.871573
-0.50163543
-0.19335407
-0.008385241
0.053271055
-0.008385241
-0.19335407
-0.34749466
-0.37832278
-0.22418219
0.0840992
0.48486492
0.8239744
0.9781151
0.9781151
0.8239744
0.6390056
0.51569307
0.45403677
0.36155236
0.26906797
0.26906797
0.33072424
0.42320865
0.48486492
0.5465212
0.6390056
0.79314625
0.94728696
1.0089432
1.0397713
0.9781151
0.91645885
0.8548025
0.76231813
0.6390056
0.5465212
0.42320865
0.29989612
0.17658356
-0.008385241
-0.22418219
-0.50163543
-0.80991673
-1.2106824
-1.796417
-2.505464
-3.1528547
-3.6152768
-3.8619018
-3.9235582
-3.9543862
-3.9235582
-3.8927302
-3.7694178
-3.5536203
-3.183683
-2.6596048
-1.9813857
-1.1798544
-0.37832278
0.39238054
1.0089432
1.409709
1.5946778
1.5330215
1.1322558
0.36155236
-0.7482605
-2.0430422
-3.3686519
-4.663433
-5.773246
-6.667262
-7.314653
-7.715419
-7.9312153
-7.900387
-7.53045
-6.7597466
-5.5882773
-4.2010117
-2.6904328
-1.1798544
0.26906797
1.5946778
2.7353187
3.6601627
4.2458973
4.400038
4.091757
3.2902253
2.0570998
0.39238054
-1.5189638
-3.4919643
-5.3108244
-6.790575
-7.838732
-8.331982
-8.177841
-7.314653
-5.9273868
-4.262668
-2.5362923
-0.80991673
0.88563067
2.4270372
3.721819
4.769975
5.69482
6.373039
6.6813197
6.3113823
5.2323976
3.4135375
0.88563067
-2.3821516
-6.2973247
-10.613263
-15.021686
-19.39928
-23.468594
-27.013832
-30.065815
-32.686207
-35.12163
-37.61871
-40.30076
-43.167774
-46.096447
-48.809322
-51.121433
-53.094433
-54.75915
-55.89979
-56.146416
-54.913292
-51.86131
-47.082943
-40.855667
-33.672707
-26.243126
-19.152657
-12.740404
-6.944715
-1.6422763
3.2902253
7.8836174
12.168728
16.207214
20.18404
24.438324
29.062546
34.0567
39.174175
44.075848
48.42261
51.78288
53.81753
54.68072
54.649895
53.66339
51.474594
48.206814
44.260815
39.759903
34.827404
29.524967
23.852592
17.871933
11.7063055
5.6639915
0.2074117
-4.2318397
-7.6229343
-10.212498
-12.339639
-14.528437
-17.27214
-20.786549
-25.256626
-31.144802
-38.975147
-48.593525
-59.290886
-70.11156
-80.06904
-88.67009
-96.284645
-103.28263
-109.94151
-115.86051
-120.238106
-121.62537
-118.45007
-110.558075
-99.21332
-85.89556
-71.99207
-59.167576
-48.65518
-41.287254
-37.217945
-34.998318
-32.902004
-30.528236
-28.277782
-27.075489
-28.33944
-33.271942
-41.934647
-53.186916
-65.64148
-78.28101
-89.71825
-97.14783
-97.086174
-87.34448
-67.799446
-39.961647
-6.389809
28.754261
60.630554
85.63217
102.58765
112.791756
119.29649
125.27715
132.42928
140.4446
147.75085
152.15929
150.8645
142.07849
126.35614
106.194534
84.1216
61.49374
40.99303
23.821762
9.887445
-0.19335407
-7.4996223
-10.459123
-4.139355
11.398025
30.788921
50.981346
72.19111
94.32571
114.24068
126.84938
130.82622
129.68558
125.30798
117.13853
106.34869
95.89794
87.54352
81.501205
78.20259
78.5417
80.5147
80.20642
76.84615
72.59187
69.35492
67.782684
67.96765
70.86549
77.3394
85.90963
94.41819
101.38535
104.96141
103.111725
95.00393
81.470375
63.0968
40.438126
15.683135
-9.102685
-33.1178
-56.393044
-77.72611
-94.49661
-105.19398
-110.218956
-110.558075
-107.78354
-102.851036
-95.390625
-83.706764
-67.05957
-48.00779
-30.374096
-15.2683115
-1.3956512
11.7063055
24.130043
37.04703
51.62874
67.227776
81.00795
89.57817
90.13308
81.10043
64.17579
43.98336
25.794762
12.538665
4.5850067
2.0879278
4.9857726
11.398025
19.567482
28.692608
38.18767
48.23764
59.335773
71.91365
87.01943
103.97491
120.8379
134.00151
137.42343
130.2713
117.75509
103.85161
89.76314
75.30474
61.154633
47.43611
32.91606
16.577152
-3.2453394
-24.825031
-39.499226
-43.568542
-39.838337
-24.886688
-0.65577614
19.413338
22.496155
-5.773246
-58.15025
-101.03218
-119.52906
-114.13413
-85.95722
-45.603195
-17.025517
-45.449055
-158.89658
-330.97922
-494.8616
-564.90314
-493.3202
-316.89078
-118.38841
37.232
125.49295
151.2961
136.74522
114.94973
124.167336
187.73495
301.4291
449.83575
607.5833
726.3949
753.1537
664.8312
484.30157
261.6608
36.153015
-156.70778
-271.97418
-303.51138
-286.15512
-254.58711
-231.83594
-232.51418
-279.80453
-389.46024
-533.3351
-658.6206
-721.2018
-701.99585
-603.2225
-432.77374
-217.7475
-13.418624
123.33498
145.62372
33.655937
-166.85025
-356.47412
-430.8624
-334.52448
-99.82989
187.18004
454.3058
647.99896
724.3602
677.8406
542.04266
369.59012
210.97935
70.927155
-78.77427
-217.99413
-307.11826
-369.05197
-419.39432
-404.96677
-311.68082
-176.25282
-16.1315
113.932396
122.00937
-17.08717
-279.55792
-609.26483
-873.2153
-959.84235
-896.2747
-758.13385
-569.68146
-376.7282
-226.65683
-88.30016
63.374256
195.28784
282.37732
305.3751
273.12888
251.30257
268.75128
299.76437
317.33643
263.2639
79.95979
-194.5339
-428.9819
-516.87286
-467.79453
-350.27765
-221.07692
-106.45793
3.1360846
114.24068
195.71944
212.9832
135.57375
-72.2387
-394.45438
-714.7895
-886.3789
-836.80725
-583.7391
-211.0578
190.35535
558.8132
837.0679
984.9196
995.9253
891.4487
728.3679
562.2043
419.0076
323.31705
303.55624
368.88104
494.3207
613.68726
654.0721
600.3695
507.0219
449.25
464.32495
530.4205
600.03046
636.8084
605.2712
465.5889
210.73274
-108.61589
-407.80295
-604.23987
-642.0043
-523.28516
-326.23172
-152.0219
-59.660824
-58.11942
-115.120636
-183.28163
-238.18654
-273.11484
-293.43057
-331.50333
-421.52145
-565.9513
-729.7103
-848.6761
-854.00934
-718.88965
-492.8578
-270.4328
-134.29573
-126.465385
-242.68744
-433.76022
-614.53644
-680.41614
-573.4733
-347.9039
-108.67755
79.28158
191.77344
211.13351
140.93785
34.981544
-46.682182
-86.48129
-88.2385
-72.42367
-92.831894
-191.20447
-355.73422
-545.2656
-710.44275
-801.53986
-801.66315
-740.40765
-641.9426
-519.24664
-418.74695
-360.63593
-287.48074
-155.07388
3.5985065
114.94973
128.88405
53.786705
-57.040432
-139.629
-144.68481
-52.72449
128.63742
373.65942
608.0149
757.74713
817.1838
809.4151
753.61615
669.42456
556.87103
417.62033
299.94934
248.15808
255.98843
287.89554
304.6044
324.82764
401.7747
1010.692
709.5011
877.5144
965.4362
897.2752
676.1451
373.65942
79.65151
-143.29755
-261.36932
-248.45232
-109.57157
92.321884
283.17883
419.19257
479.46155
471.56958
429.3042
391.60138
367.46295
320.6042
216.46677
76.013794
-48.50104
-141.2629
-210.31792
-228.35237
-164.59978
-51.090603
53.10849
123.42747
167.45004
194.27051
213.6614
245.47604
294.5236
336.54233
329.32858
248.34306
107.982574
-59.90745
-222.09425
-343.12555
-392.14227
-358.60126
-254.86458
-107.382774
54.2183
184.15889
226.88669
167.635
50.703896
-57.10209
-104.11499
-69.40251
30.696438
163.41156
303.49457
435.19238
540.28546
606.0419
638.0107
639.05884
610.3886
580.48535
572.16174
552.9867
491.51538
411.20807
320.88165
178.30154
-12.277983
-176.43779
-279.37296
-352.71307
-418.37698
-459.47092
-457.43625
-426.269
-388.07294
-335.5726
-241.36183
-98.93586
49.070004
152.03596
196.24352
196.82925
163.5657
86.6495
-36.385582
-184.85387
-309.4304
-355.7959
-300.3361
-158.18753
2.4270372
106.71862
154.65637
203.1182
283.148
353.00458
361.75977
329.76016
307.00897
299.91852
273.65292
203.51895
120.09802
81.53203
96.14457
142.88002
243.25642
413.39688
605.57947
750.90326
798.74854
742.7338
632.6466
520.7096
421.31973
323.502
203.88889
65.93299
-54.728325
-130.22641
-160.90042
-181.3703
-244.04388
-368.6204
-1009.62976
-1009.62976
-1009.62976
-1009.62976
-1009.62976
-1009.62976
-1009.62976
-997.02106
-978.4317
-914.95654
-764.5461
-539.9015
-278.91052
-7.653762
246.89415
448.3868
577.31006
645.56354
684.90027
717.2081
727.62805
694.95026
643.22064
625.83356
665.7868
733.917
788.54443
814.16266
816.0431
796.55975
754.10944
704.10614
674.6653
663.3514
628.6389
547.68427
444.99573
355.93326
291.96484
240.42024
187.82744
137.36179
98.795784
73.48589
48.48427
9.918274
-30.46658
-48.31607
-40.331585
-23.06783
-7.6229343
10.688977
32.11453
34.303326
-0.56329167
-51.922966
-83.83008
-79.175026
-39.74585
21.602135
83.59752
123.21167
132.5526
126.60277
124.229
136.28279
162.70251
189.80045
205.80025
208.05069
190.01624
132.42928
15.621479
-137.4402
-257.26917
-286.06265
-213.06161
-72.91692
84.21407
227.74988
335.34006
384.94254
365.4283
277.29068
146.9185
19.999073
-68.076904
-106.36544
-101.463776
-67.64531
-28.64772
-6.667262
-2.6904328
-4.3243237
3.1052563
30.326496
68.368416
102.58765
138.53325
186.87177
239.55705
282.37732
316.90482
353.96024
399.98663
452.64108
497.83514
520.0314
518.89075
504.0624
485.9355
465.86636
428.62598
371.9947
317.6139
284.9669
268.1347
245.87682
230.80186
255.95763
316.53488
383.4011
420.94977
394.99246
325.1051
259.3487
194.54797
125.24633
87.38937
104.00574
163.47322
244.67451
333.70618
421.25806
496.0471
529.4956
495.8313
388.61108
220.90602
37.04703
-105.87219
-175.97537
-189.01567
-174.40314
-135.09726
-72.331184
-2.505464
47.43611
56.931175
25.20903
-34.535896
-103.43677
-167.89839
-218.57985
-244.7221
-240.40617
-214.44888
-187.81337
-170.82707
-149.98724
-116.26128
-90.273155
-92.4003
-113.5484
-131.21292
-160.86958
-258.44064
-448.34195
-663.399
-781.3474
-703.35223
-431.04736
-98.35013
135.17299
231.44923
275.96506
351.00073
431.30804
419.9016
268.65878
48.42261
-113.363434
-155.84459
-106.11881
-4.848402
127.99003
284.75107
452.7644
584.30804
615.167
520.5555
338.85446
142.63339
-21.927189
-155.44383
-260.10538
-298.02396
-226.34854
-61.664654
115.84374
222.23163
244.98279
245.29108
276.82825
325.19757
324.6427
227.31827
67.99848
-55.622337
-77.479485
-22.728722
31.251343
39.081688
12.261212
-11.877217
5.3557105
77.37024
172.04343
230.89433
216.74423
152.46758
99.44318
89.948105
112.267685
153.7007
215.94269
297.76056
392.49542
484.85648
534.1815
497.7118
385.52823
264.03458
196.76761
199.07971
255.27939
342.80045
430.44482
483.62335
486.3979
448.3868
391.23145
327.01645
251.5492
161.28441
58.04099
-62.342873
-202.48756
-346.36246
-468.5344
-546.2521
-559.2616
-497.7286
-380.2734
-250.82608
-148.53833
-73.59514
-1.9813857
71.91365
127.55843
141.61606
116.6761
80.29891
54.2183
44.106674
51.38211
84.21407
149.878
226.08514
274.5161
272.75894
220.9985
134.37144
37.139515
-54.358387
-134.29573
-196.50691
-235.9361
-245.24619
-218.24075
-161.39366
-89.04003
-18.166157
28.754261
39.420795
24.592464
1.6871622
-26.48975
-64.77829
-103.96085
-121.22461
-112.500244
-99.953186
-95.57559
-88.022705
-68.01524
-37.032974
5.2015696
68.80001
162.39423
274.45447
370.29916
418.66846
439.78577
483.37674
540.9945
563.6224
555.1755
562.3892
590.3812
579.2522
480.38638
332.16473
201.23767
93.83246
-23.345284
-167.06604
-314.20874
-425.09753
-499.455
-559.13824
-604.67145
-634.17395
-652.51666
-663.49146
-661.58014
-638.58234
-599.43066
-540.9805
-453.15115
-350.9867
-257.60828
-175.23549
-94.09585
-10.058356
63.590054
107.48932
121.73191
127.00353
131.44278
118.40248
63.62088
-36.539722
-155.53632
-258.44064
-323.33386
-340.2585
-307.42654
-228.13658
-116.56956
-5.8040743
81.03878
143.8357
181.53848
200.03539
210.0237
215.44945
234.34709
291.6874
386.11398
494.69067
589.27136
649.1396
672.93896
663.2281
621.79504
560.7554
488.2476
406.27557
319.83347
235.02531
153.33076
68.923325
-20.663235
-114.25745
-209.39307
-292.84485
-346.33163
-361.99234
-346.33163
-317.8156
-299.3804
-300.98346
-317.16824
-347.62643
-397.1981
-455.6174
-501.9521
-520.973
-507.93274
-461.90634
-377.22144
-258.10153
-127.20526
-2.5979483
117.63178
228.70555
304.2961
332.01062
318.60037
276.21167
222.35495
175.89696
152.86833
165.29208
212.42828
282.4698
354.70013
411.20807
429.39667
376.98883
253.02895
110.9729
26.534637
32.638607
96.17539
170.68698
232.03499
266.7783
264.12708
217.45328
146.20946
95.06559
94.294876
146.45609
233.82301
319.92596
369.18933
363.11618
309.04364
238.10812
177.93161
138.74904
124.47562
137.0535
175.37286
231.2951
281.51413
293.22882
248.713
156.53688
46.63458
-49.302574
-123.012634
-179.05818
-212.16759
-208.7765
-167.62096
-107.56774
-48.5627
10.380695
80.422226
159.4039
231.88084
282.8089
308.82785
316.0108
307.5639
284.13452
258.4855
252.47403
274.42365
314.5002
358.55362
398.38358
431.46216
457.97433
475.8855
474.3441
446.10553
397.6437
336.97394
264.3737
171.30354
50.210644
-89.93405
-229.55467
-353.42212
-452.38043
-519.6782
-549.2116
-542.39856
-511.8479
-477.28958
-453.95267
-437.05887
-400.28088
-324.44366
-226.56433
-144.3457
-96.53127
-72.362015
-55.622337
-43.722683
-37.187115
-27.013832
-4.9100585
24.03756
48.23764
62.017822
67.56689
66.51873
55.08149
29.524967
-7.468794
-47.113773
-78.68178
-98.04185
-109.78736
-117.52522
-124.64653
-138.6425
-161.54779
-186.91936
-202.79584
-196.35277
-165.40132
-124.09162
-90.76641
-67.768616
-36.570553
20.276527
96.9461
167.91246
212.55159
238.94048
269.337
301.39825
310.67752
289.86856
260.42767
239.92699
223.43393
198.89473
163.9048
129.87054
111.58946
114.76476
138.6874
177.53084
216.96002
248.95963
281.9457
323.99527
360.9274
369.52844
348.1337
314.34607
270.32352
203.4573
123.98237
62.665207
31.652107
18.519321
4.36921
-25.441597
-68.076904
-103.375114
-116.16879
-105.933846
-74.48915
-21.834702
48.700066
126.787735
195.01039
243.50305
279.2945
305.56006
311.6332
291.6566
262.3082
250.9018
252.56651
234.19295
187.98158
134.15565
92.07526
61.432087
21.324684
-38.11196
-101.77206
-150.94292
-173.57079
-172.21434
-166.75777
-172.7076
-189.41644
-208.93065
-224.56052
-237.8166
-249.43881
-255.20367
-252.58328
-240.12871
-221.16942
-201.7477
-178.47246
-142.00276
-89.409966
-30.219955
17.964417
43.767563
52.152817
58.318443
76.87698
113.624115
160.69867
201.45346
224.97533
231.7267
225.62273
211.6576
197.16835
184.09724
169.0531
155.0263
152.09763
165.66202
192.29752
221.6459
240.23526
245.84598
250.37772
256.23505
244.92114
198.40147
121.67026
42.34947
-13.356968
-38.666862
-40.79401
-29.418423
-4.971715
37.355312
92.13692
141.86269
165.47704
152.89915
115.936226
76.26042
52.55358
56.931175
77.216095
84.95395
67.87517
33.995045
-1.3648231
-27.846191
-46.18893
-58.458527
-60.986435
-53.61851
-37.187115
-8.239497
34.149185
78.97329
104.99224
96.5145
53.971676
-12.216326
-90.51978
-169.90222
-242.16338
-303.758
-352.68222
-386.31577
-401.6065
-397.29056
-375.92667
-339.33365
-279.37296
-192.37595
-99.459946
-34.1043
-17.395454
-47.66868
-106.33462
-172.0602
-234.48718
-290.81018
-328.35886
-328.9446
-290.87183
-231.25021
-163.24335
-79.54497
29.648281
150.61787
258.11557
340.8891
403.1311
446.32132
461.39627
441.38882
389.9675
314.34607
225.71521
141.06116
72.036964
24.284184
1.5638496
0.36155236
13.062744
27.582794
23.48265
-4.9100585
-41.842163
-76.12305
-105.62557
-124.15328
-119.929825
-85.40231
-27.106316
44.445786
123.581604
202.93321
275.10187
334.35355
375.8482
398.53772
402.76117
391.0773
373.44363
365.48993
378.09866
405.13495
433.466
458.06683
474.3441
475.48474
462.90686
442.03622
409.45087
354.48428
269.46033
159.77383
45.49394
-55.80731
-139.75232
-200.48373
-225.02293
-208.52988
-160.25302
-91.87622
-9.565106
80.360565
164.18227
228.52057
267.7956
277.0132
251.14842
196.82925
134.18648
83.3509
53.170147
37.786907
24.530807
7.390367
-12.524608
-27.784534
-27.35294
-8.147013
20.862263
48.94669
72.098625
86.95778
82.76515
53.91002
16.669636
0.2074117
12.415352
38.126015
72.56104
119.75892
171.98178
211.87338
228.95216
231.63422
231.94249
221.98502
189.92375
136.52942
66.54956
-10.52078
-79.29834
-132.04527
-173.75574
-203.56654
-206.49522
-172.76924
-115.028145
-58.89012
-24.917515
-17.27214
-22.944519
-22.08133
5.448194
59.983162
115.25801
149.47723
156.59854
143.06499
126.38696
119.23483
122.07103
129.87054
136.28279
135.69705
126.66442
108.87659
79.5282
38.989204
-1.2106824
-28.37027
-46.18893
-56.26973
-47.02129
-20.909859
14.295869
64.977325
123.674095
162.54837
171.11859
170.19374
184.65215
216.12767
239.49538
235.17946
218.1315
207.58827
194.91791
164.15143
119.635605
79.58986
54.37244
42.65775
30.696438
-2.8754017
-64.59332
-140.67715
-218.20992
-294.23212
-355.7034
-372.19644
-327.49567
-241.42351
-139.16658
-24.270126
94.51068
191.12605
249.11377
275.2252
287.094
294.6161
300.01102
306.08414
310.24594
307.28644
302.81635
308.45792
327.9721
356.73477
389.59756
426.93045
467.71603
500.17807
511.89276
503.01428
482.79102
457.45026
422.49118
369.8059
297.9455
211.0102
118.464134
39.35914
-9.472622
-33.826847
-59.506683
-105.90302
-172.36848
-250.82608
-334.80194
-409.0669
-452.96616
-459.65588
-437.45963
-402.74713
-374.78604
-364.52026
-366.894
-364.92102
-346.54745
-318.0314
-298.7022
-293.3689
-275.42694
-218.98062
-125.84882
-6.9755435
131.10367
284.3503
439.84744
574.1656
667.2357
709.5011
706.4799
676.7308
636.87006
587.4217
517.6885
432.60278
356.61145
304.94348
266.87076
222.26247
169.7005
122.44096
79.12744
23.790936
-43.321915
-97.51777
-121.71786
-131.27458
-149.37068
-174.92722
-193.73238
-206.77267
-222.52586
-234.57965
-225.54701
-189.94052
-139.22824
-82.93606
-23.22197
30.357327
59.428253
62.141132
58.71921
60.84635
60.538067
50.796375
35.536453
17.255371
-5.095027
-24.300957
-30.65155
-29.387596
-34.875004
-45.449055
-45.818993
-37.187115
-40.79401
-70.08073
-111.45209
-140.15308
-146.84279
-136.8853
-114.65821
-79.66828
-32.254612
23.35934
81.778656
137.08434
181.29189
210.67108
229.16797
240.66685
244.08879
239.7112
231.69586
218.2548
192.1742
152.46758
103.82077
52.61524
4.6466627
-34.35093
-56.670494
-61.818794
-60.43153
-65.73396
-83.5218
-109.8182
-138.79665
-164.8156
-180.07552
-179.24315
-161.76361
-131.98361
-96.93204
-62.281216
-32.408756
-10.212498
1.8413029
-1.58062
-23.499424
-57.28706
-89.56411
-105.62557
-96.37713
-63.576
-14.435951
42.04119
93.462524
126.63359
132.21349
110.17137
70.21811
23.02023
-24.36261
-65.79562
-93.88005
-99.953186
-83.05937
-51.121433
-10.551607
35.166515
80.29891
114.73393
129.87054
125.80123
107.02689
76.96947
40.83889
2.3037248
-41.34891
-89.77991
-137.28606
-178.01003
-202.14847
-201.62437
-178.31831
-139.93729
-100.63141
-77.26368
-73.56431
-80.22319
-87.93022
-90.24233
-82.35033
-64.19256
-43.969303
-28.401096
-11.568935
13.216884
39.69825
59.119976
70.77302
76.04462
75.92131
67.99848
46.63458
17.10123
-4.0160427
-3.8002458
20.122387
59.05832
98.98075
132.15182
156.93764
175.4037
192.32834
209.1605
226.1468
244.55121
262.77063
278.40048
288.57376
287.64893
275.28683
255.86513
229.69205
196.70593
158.87982
117.72426
76.53787
36.55378
-4.8792305
-48.932636
-92.67776
-127.11278
-141.66367
-133.9258
-109.972336
-76.46216
-34.720863
16.515495
74.28742
127.342636
160.48288
166.67934
150.0938
118.8649
77.770996
27.644451
-29.819191
-91.444626
-153.19337
-209.33142
-257.1767
-299.93533
-338.90207
-367.23312
-373.892
-353.69955
-313.99295
-267.84323
-223.91312
-185.25464
-151.40535
-122.55022
-102.17281
-90.88972
-80.28484
-59.845795
-30.49741
-4.9100585
5.109085
-3.6152768
-26.952175
-59.198402
-96.19216
-134.81981
-170.42632
-195.952
-206.0328
-200.05214
-181.24698
-153.40918
-118.4809
-77.35617
-33.95016
5.9414444
38.989204
66.51873
94.572334
128.3908
166.0936
200.55946
225.65356
240.97513
248.65134
247.54152
234.34709
209.19133
177.43835
145.43875
117.04604
92.35271
68.98498
45.216484
24.623295
15.744791
23.729279
43.736736
67.6902
93.09258
122.90339
158.10913
191.52682
212.95236
217.08333
205.61526
186.16272
166.40189
146.70271
122.22517
91.119576
57.393597
29.401653
14.75829
12.785291
15.035745
12.631149
1.2555683
-17.672905
-36.570553
-44.70918
-36.75552
-19.368454
-4.8792305
1.3480527
4.091757
10.442352
20.708122
27.952732
25.33234
12.292041
-4.262668
-14.775062
-14.990858
-8.609434
-2.0430422
-0.68660414
-6.112355
-14.405124
-21.310627
-27.846191
-37.77285
-53.032776
-72.85526
-93.69508
-108.86252
-112.006996
-102.542755
-85.55645
-67.152054
-50.28907
-33.734364
-15.915702
1.0705996
13.093573
17.471165
14.943259
9.733305
8.284382
15.004916
28.939232
44.414955
55.636395
61.740368
67.258606
76.63036
89.67066
102.15605
110.26385
113.46998
115.658775
123.2425
136.12865
145.56207
143.8357
130.7954
111.34284
90.78047
71.38957
53.10849
35.41314
19.135887
6.9279447
1.409709
1.5021933
1.4713652
-4.6942616
-18.073673
-33.395256
-41.842163
-36.570553
-18.1045
5.3865385
24.993233
38.126015
47.49777
55.57474
61.617054
62.387756
55.883022
44.045017
31.991219
24.49998
22.526981
23.297684
23.48265
21.509651
18.272697
16.484667
17.625305
19.474995
18.981747
15.374853
9.949102
4.4308662
-1.0873699
-8.455294
-18.227814
-28.616894
-37.372086
-43.136948
-45.973133
-46.312244
-43.845993
-39.098457
-34.720863
-34.412582
-40.362415
-51.028946
-61.20223
-65.67231
-63.02109
-55.344887
-44.924976
-32.717037
-18.998516
-4.2318397
10.504008
23.451824
32.946888
38.958378
43.274315
48.0835
54.310783
59.890675
61.647884
59.05832
54.495754
50.67307
48.48427
48.360954
50.58058
53.016006
51.351284
43.736736
32.515297
21.139717
10.935603
0.94728696
-11.0140295
-24.331783
-35.584053
-42.36624
-44.03096
-41.318085
-35.707367
-28.092815
-17.611248
-3.122027
15.282369
35.536453
52.55358
61.123802
61.863678
60.3531
59.397427
57.393597
53.293457
48.145157
41.88705
32.88523
20.954746
9.301711
3.074428
2.2112403
-0.99488556
-11.383966
-24.2393
-31.48391
-27.722878
-11.383966
13.216884
35.998875
48.915863
50.58058
42.688576
27.058716
6.5888352
-13.696076
-27.137142
-30.250786
-26.767204
-23.869362
-25.657394
-31.391426
-36.878834
-37.587883
-31.699707
-20.94069
-9.50345
-0.68660414
6.527179
13.740963
20.430668
28.014389
39.85239
56.283787
73.763336
86.40288
88.283394
80.052284
69.97148
66.087135
69.817345
76.75367
80.48388
76.63036
64.79236
48.021843
31.497967
20.307354
16.330524
17.193714
18.303528
16.330524
11.7679615
8.993429
11.613822
18.180214
24.06839
26.688778
27.120373
26.812092
25.085716
20.954746
16.361355
14.912432
17.317028
20.553978
20.492325
15.559822
7.2978826
-2.0738702
-10.82906
-17.302967
-20.293297
-20.200813
-18.1045
-14.898374
-11.568935
-8.671091
-5.372481
-0.3166666
7.5445075
18.21104
29.586624
37.971874
41.609596
41.640423
39.790733
37.57111
36.39964
38.218502
44.29164
53.87919
64.26827
72.8385
79.12744
84.21407
88.99244
93.89411
97.963425
98.45668
93.33921
83.59752
72.59187
63.49757
57.486084
54.187473
52.306957
49.43994
43.890877
37.04703
31.806248
29.401653
28.47681
26.657951
22.711952
16.63881
9.794961
4.1225843
-0.3166666
-4.5092926
-7.962044
-9.1951685
-7.345481
-3.0911987
1.8104746
5.448194
6.218898
3.8143034
-0.4708072
-4.971715
-9.2568245
-13.788561
-17.611248
-18.25864
-13.788561
-4.663433
7.2053976
20.461494
33.25517
42.411125
46.48044
46.881207
45.401455
43.459282
42.688576
44.3533
48.854206
55.57474
62.511066
66.82701
67.07364
64.26827
60.692207
58.626724
58.256786
57.67105
55.451427
52.39944
50.30313
49.994846
50.827206
51.967846
51.998676
50.179817
47.960186
46.63458
45.154827
41.948708
37.17034
32.546124
29.216686
26.904575
25.424828
24.160873
21.87959
17.717793
12.014586
6.373039
2.581178
0.8239744
-0.100869656
-0.84074485
-1.4264793
-1.8889012
-2.197183
-2.5362923
-3.430308
-5.680762
-9.904216
-15.2066555
-19.615078
-21.557251
-20.817375
-18.566921
-16.039017
-13.788561
-12.555436
-13.511107
-17.672905
-24.917515
-33.580223
-40.63987
-43.013634
-39.684193
-31.79219
-20.94069
-8.516951
4.091757
15.559822
25.270683
33.193512
39.205
43.67508
47.867706
52.676895
57.424427
59.95233
58.90418
54.464924
47.867706
41.301315
36.677094
33.933388
31.559624
28.661777
25.794762
23.575138
21.602135
18.0569
10.904775
-0.28583837
-13.726905
-26.551407
-36.724693
-44.00013
-49.610855
-54.420044
-57.533684
-56.76298
-50.381554
-38.944317
-24.979172
-11.0756855
1.5330215
13.093573
24.1917
34.70409
44.414955
52.92352
59.921505
65.809685
71.32792
75.89049
77.246925
72.77684
61.771194
46.51127
30.44981
16.207214
5.3865385
-2.0430422
-7.8695593
-13.480279
-18.690235
-23.09866
-27.66122
-32.285442
-34.19679
-31.66888
-26.027328
-19.645908
-13.97353
-9.287653
-4.570949
1.7796465
10.010758
18.950916
27.182026
33.162685
36.153015
37.756077
40.438126
46.233814
54.92735
63.46674
68.15262
68.15262
64.76153
60.445583
57.578568
56.283787
54.92735
52.61524
49.5016
45.154827
38.835064
31.251343
23.760105
17.440338
13.093573
9.7024765
4.4925222
-3.5536203
-12.555436
-21.341454
-30.867348
-41.41057
-51.275574
-57.81114
-58.458527
-52.847805
-44.15427
-36.47807
-31.237286
-27.044659
-22.852032
-19.183483
-16.871376
-16.193157
-17.025517
-18.505264
-18.721062
-16.193157
-11.692248
-7.53045
-4.5092926
-0.9332293
4.6158347
11.95293
19.567482
25.054886
26.719608
25.517311
22.711952
17.964417
10.719806
2.1495843
-6.019871
-12.370467
-15.854045
-17.426281
-20.139156
-25.34911
-30.250786
-31.51474
-29.66505
-27.537907
-25.873192
-22.482094
-16.28564
-8.763576
-2.6904328
0.29989612
0.6081774
-0.2550103
-0.13169777
3.1669126
10.226556
18.92009
24.962402
25.671448
22.742779
20.492325
20.985573
22.03373
21.07806
17.77945
14.080071
11.891274
10.534837
8.531008
5.294054
1.0397713
-3.183683
-6.482293
-8.763576
-10.82906
-13.603592
-16.563091
-17.642078
-15.545766
-11.66142
-7.9312153
-4.940887
-2.3821516
0.70066184
4.769975
8.715977
10.534837
9.764133
6.712148
1.3172245
-6.6980906
-16.686405
-26.150642
-32.377926
-34.751694
-34.227615
-30.744034
-23.19114
-11.414794
2.4886937
14.665806
21.324684
21.170544
15.035745
5.0166006
-5.4341364
-14.312639
-21.773048
-27.075489
-27.784534
-23.776875
-17.703735
-11.938873
-8.609434
-8.886888
-13.110342
-20.663235
-28.462753
-32.069645
-29.079315
-21.064
-11.0140295
-1.4573076
6.5580072
12.908603
15.92976
12.137899
2.55035
-7.6229343
-14.497608
-16.193157
-12.987029
-7.900387
-4.940887
-8.239497
-19.861702
-36.63221
-52.97112
-66.01142
-74.55081
-76.708786
-71.00558
-58.026936
-41.318085
-24.578407
-9.565106
2.55035
9.5791645
11.120571
9.733305
9.5175085
12.816118
18.396011
23.852592
28.3535
31.775421
33.44014
33.0702
30.234013
23.883419
13.7101345
0.29989612
-14.713406
-29.51091
-42.76701
-53.80348
-62.55867
-69.217545
-73.59514
-74.18087
-69.89576
-61.35637
-49.703335
-36.75552
-23.900188
-10.767404
2.2112403
14.45001
25.517311
34.11836
39.05086
40.16067
38.526783
35.07403
30.203186
24.49998
17.717793
10.504008
5.2323976
2.9511158
2.2112403
1.2863965
-0.16252589
-2.3204951
-6.0506997
-12.586264
-21.187313
-28.863518
-33.734364
-35.49157
-33.765194
-28.21613
-19.06017
-8.147013
1.8721309
10.103243
16.947086
21.756275
23.48265
23.236027
23.112713
24.931576
28.877575
32.422813
33.008545
30.29567
25.36317
19.659966
14.480838
10.319039
6.3422103
1.9954435
-1.8272452
-4.108527
-4.940887
-5.649934
-7.345481
-10.551607
-14.46678
-17.395454
-18.196983
-16.40895
-11.938873
-5.619106
1.409709
8.191898
13.956759
18.24187
20.769775
21.35551
20.153214
17.93359
15.652307
13.586822
11.5213375
9.48668
7.821961
6.1264133
3.5985065
0.48486492
-2.197183
-3.8310738
-4.7559175
-6.1740117
-8.516951
-11.1373415
-14.035187
-17.08717
-18.751892
-18.443611
-17.395454
-16.162327
-14.004358
-10.798232
-7.098856
-3.8927302
-2.3204951
-2.5979483
-4.170183
-5.865731
-6.235668
-5.3108244
-4.7559175
-5.742418
-7.098856
-7.0372
-5.958215
-5.5266213
-6.019871
-6.6056056
-6.5747776
-5.958215
-5.002543
-4.5092926
-5.495793
-8.0237
-10.428295
-10.921544
-9.842561
-8.362809
-6.790575
-5.095027
-3.3069956
-1.0565418
1.5021933
3.53685
4.091757
3.1977406
1.7179903
0.29989612
-1.2106824
-2.967886
-5.002543
-7.0063715
-8.116184
-7.592106
-5.865731
-3.8927302
-2.5362923
-1.9813857
-1.549792
-0.56329167
1.2247401
4.0301003
7.5753355
10.658149
12.076243
11.5829935
9.5791645
6.4655232
2.3345528
-2.6287766
-7.1605124
-9.935044
-10.52078
-9.133513
-6.482293
-3.8002458
-1.7347608
-0.40915096
0.14575544
-0.37832278
-1.8580735
-3.430308
-3.6769328
-2.228011
0.36155236
3.1669126
4.954944
4.7391477
2.6428344
-0.16252589
-2.3821516
-2.9987142
-2.197183
-1.2415105
-0.68660414
0.2074117
1.7796465
3.8143034
5.6639915
6.496351
6.373039
6.0647573
6.0339293
6.280554
6.6813197
7.0512576
7.2978826
7.4828515
7.17457
5.540679
2.3962092
-1.6114483
-5.3108244
-7.468794
-7.6845903
-6.7289186
-5.5882773
-5.033371
-5.5266213
-6.790575
-8.640263
-10.983201
-13.264483
-14.744233
-15.052514
-14.096843
-12.216326
-9.935044
-7.3763094
-4.7559175
-2.6596048
-1.3031667
-0.7482605
-1.1181979
-1.796417
-1.796417
-0.9332293
0.39238054
1.7796465
3.0436
3.8143034
3.6909907
2.2420685
-0.65577614
-4.817574
-9.965872
-15.514937
-20.786549
-25.164143
-28.49358
-30.929005
-32.593723
-33.210285
-32.80952
-31.977161
-31.268112
-30.435753
-28.740208
-25.503254
-21.09483
-16.223984
-11.1373415
-6.1740117
-2.197183
-0.22418219
-0.40915096
-2.228011
-5.2799964
-9.50345
-14.682577
-20.231644
-25.19497
-28.555237
-29.880848
-29.110142
-26.304783
-21.711391
-15.699904
-8.085357
1.1322558
10.873946
20.18404
29.031715
37.632763
45.124
50.30313
53.170147
54.865692
56.314617
58.19513
60.96966
64.26827
67.28944
69.13912
68.98498
66.51873
62.141132
56.437927
50.64224
46.48044
44.32247
43.335968
42.719406
41.486282
38.064358
32.022045
24.592464
17.717793
13.001087
10.504008
9.363367
9.055086
9.609993
10.565664
11.243883
10.627321
8.253555
4.954944
2.1495843
0.36155236
-0.008385241
1.6255059
5.139913
9.48668
13.247712
15.220714
15.528994
15.467338
15.282369
13.8334465
11.182227
8.006929
4.2767253
-0.13169777
-4.7559175
-8.85606
-11.1373415
-11.3223095
-11.0140295
-9.965872
-6.1740117
0.14575544
7.267054
14.943259
23.420998
32.26867
40.653923
47.590256
51.659565
52.276127
50.087334
46.41878
42.534435
39.451622
36.923717
33.871735
30.018215
25.48648
19.968243
13.6484785
7.3287106
1.9029591
-1.8889012
-3.9852147
-5.064199
-5.21834
-3.7694178
-0.9024011
2.4270372
6.003101
10.596493
16.330524
22.280357
26.781265
27.089546
21.756275
12.230384
2.3037248
-5.033371
-9.441794
-12.30881
-14.744233
-16.40895
-17.118
-17.302967
-17.179657
-16.069843
-13.665248
-10.366638
-6.667262
-3.2761674
-0.56329167
1.9646153
3.9376159
3.968444
1.409709
-2.6596048
-6.482293
-9.287653
-11.692248
-13.97353
-15.2066555
-14.651749
-13.63442
-13.511107
-13.665248
-12.401295
-8.486122
-2.4438076
3.5060222
7.8836174
10.96643
13.031916
13.155228
11.182227
8.191898
5.8797884
5.5098505
6.5888352
7.3595386
7.2053976
6.5888352
5.9106164
4.6158347
1.8104746
-2.9987142
-8.671091
-13.048686
-15.083343
-15.638249
-15.977359
-15.915702
-14.651749
-12.617092
-11.1373415
-10.983201
-11.877217
-12.863717
-13.449451
-13.942702
-14.682577
-15.175827
-14.775062
-13.541936
-12.185497
-11.16817
-10.304982
-8.917716
-6.8522305
-4.4476366
-2.0738702
-0.07004148
1.3788807
2.0570998
2.2112403
2.55035
3.7834752
6.373039
10.288211
14.326697
16.854603
17.008743
15.528994
13.432681
10.935603
7.945273
4.893288
2.7044907
1.8721309
2.2112403
2.8894594
2.7353187
0.76231813
-2.967886
-7.19134
-10.459123
-12.216326
-12.432123
-11.0756855
-8.177841
-4.663433
-1.4573076
0.94728696
2.2728968
2.0879278
0.17658356
-2.90623
-5.8040743
-7.7462473
-8.516951
-8.054528
-6.8522305
-5.773246
-5.033371
-3.8619018
-1.5189638
1.409709
3.8759594
5.725648
7.5445075
9.794961
12.107072
13.093573
11.274712
6.249726
-0.9024011
-8.147013
-14.158499
-18.875202
-22.913689
-26.397266
-28.832691
-29.541737
-28.462753
-25.934845
-22.697891
-18.906029
-13.850217
-7.068028
1.193912
9.794961
16.977917
21.694622
24.284184
25.48648
25.825588
25.33234
23.883419
21.694622
19.536652
18.21104
17.594479
17.039574
15.92976
13.925931
11.182227
8.284382
6.0339293
4.893288
4.5233507
4.0609283
3.259397
2.5195217
2.2420685
2.3345528
2.4578655
2.3037248
1.7796465
0.94728696
0.022442877
-0.99488556
-2.1355264
-3.3069956
-4.38598
-5.372481
-6.019871
-5.9273868
-4.971715
-4.139355
-4.5092926
-6.0506997
-7.900387
-9.2568245
-10.058356
-10.82906
-11.846389
-12.709577
-12.586264
-11.229826
-9.2568245
-7.777075
-7.468794
-8.054528
-8.732747
-9.102685
-9.380137
-9.50345
-9.1951685
-8.331982
-7.4379654
-7.4071374
-8.609434
-10.52078
-12.678749
-15.114171
-18.042843
-21.033173
-23.006172
-22.882862
-20.324123
-15.669076
-10.181669
-5.372481
-2.0738702
-0.16252589
0.5465212
-0.03921336
-1.6422763
-3.1528547
-3.1528547
-1.4264793
0.76231813
1.9337872
1.7796465
1.0089432
0.14575544
-0.99488556
-2.967886
-5.9273868
-9.071857
-11.414794
-12.709577
-13.326139
-13.541936
-13.356968
-12.925373
-12.555436
-12.586264
-13.079514
-13.665248
-13.881045
-13.449451
-11.938873
-9.287653
-5.8349023
-2.1355264
1.3480527
4.091757
5.5098505
5.3557105
3.721819
0.9781151
-2.4438076
-5.9273868
-8.640263
-9.811732
-9.410966
-8.362809
-7.653762
-7.3763094
-6.8214025
-5.7115903
-4.540121
-3.8927302
-3.8927302
-4.170183
-4.416808
-4.7250896
-5.2799964
-6.019871
-6.667262
-6.8214025
-6.0815277
-4.4784646
-2.5362923
-0.7790885
0.45403677
0.9781151
0.45403677
-0.9640573
-2.8445735
-4.7250896
-6.358981
-7.8695593
-9.287653
-10.120013
-10.027529
-9.041029
-7.7462473
-6.451465
-5.372481
-4.4784646
-3.6769328
-2.8445735
-2.2896671
-1.9505577
-1.6731045
-1.4264793
-1.5189638
-2.197183
-3.8002458
-6.420637
-9.750076
-13.233655
-16.593922
-19.769218
-22.420437
-23.53025
-22.38961
-19.39928
-15.638249
-12.00053
-8.732747
-6.389809
-5.5882773
-6.482293
-8.825232
-12.185497
-15.576592
-17.919529
-18.505264
-16.994686
-13.387795
-8.486122
-3.6152768
-0.34749466
0.26906797
-1.5189638
-4.848402
-8.763576
-12.401295
-14.836718
-15.422452
-14.189326
-11.938873
-9.595935
-8.085357
-7.900387
-8.609434
-9.626763
-10.921544
-12.123841
-12.30881
-11.1373415
-9.2568245
-7.2221684
-5.3416524
-3.9852147
-3.9543862
-5.680762
-8.886888
-12.894545
-17.426281
-21.773048
-24.979172
-26.643894
-26.48975
-24.39344
-20.909859
-16.871376
-12.894545
-9.780904
-7.777075
-6.636434
-6.790575
-9.102685
-12.277983
-14.066014
-13.511107
-10.428295
-5.4033084
0.2074117
5.3865385
9.209227
10.041587
6.773804
0.6698337
-6.266496
-12.493779
-17.025517
-19.707561
-20.909859
-20.324123
-18.073673
-15.884873
-15.052514
-15.669076
-18.012016
-21.218143
-23.22197
-22.944519
-20.509094
-16.378124
-11.630591
-7.53045
-4.848402
-4.540121
-7.283825
-12.123841
-17.179657
-21.495594
-24.54758
-25.626564
-24.424267
-20.848202
-15.45328
-9.688419
-4.971715
-1.9505577
-1.0257136
-2.505464
-5.5574493
-8.85606
-11.692248
-13.788561
-14.620921
-14.312639
-13.726905
-14.250982
-17.210484
-22.605408
-29.017658
-35.368256
-40.824837
-43.722683
-42.89032
-38.697693
-32.254612
-24.2393
-16.069843
-9.626763
-5.896559
-4.8792305
-5.9273868
-8.301153
-11.1373415
-13.356968
-13.850217
-11.723076
-6.883059
-0.34749466
5.8797884
9.455852
9.178399
5.972273
2.0570998
-0.5941198
-1.3031667
-0.40915096
1.5021933
3.9376159
7.17457
11.79879
18.0569
25.763935
33.933388
41.085518
46.26464
48.700066
47.92936
43.890877
37.910217
32.76192
30.63478
31.46714
33.40931
34.488297
34.0567
32.57695
30.665607
28.384327
25.548138
21.756275
17.255371
13.309368
11.552165
12.816118
15.92976
18.396011
18.488495
16.546322
13.771791
10.81229
7.7603045
4.36921
0.29989612
-4.0776987
-7.53045
-8.886888
-8.147013
-6.7289186
-6.667262
-9.2568245
-13.911874
-19.183483
-24.115986
-28.67855
-32.562897
-34.844177
-34.905834
-33.45691
-31.82302
-30.929005
-30.774864
-30.867348
-30.959831
-31.052315
-31.545567
-32.686207
-34.011818
-34.16596
-32.408756
-29.387596
-26.33561
-23.776875
-21.495594
-19.368454
-17.95036
-17.734562
-18.597752
-19.460938
-19.06017
-17.27214
-14.929201
-12.709577
-10.82906
-9.16434
-7.838732
-7.0063715
-6.1740117
-4.786746
-2.721261
-0.7482605
0.39238054
0.6698337
0.73149
0.91645885
1.2247401
1.2555683
0.94728696
0.33072424
-0.68660414
-1.9505577
-3.2453394
-4.2318397
-4.6017776
-3.9852147
-2.197183
0.6081774
3.5985065
5.9414444
7.3287106
7.9761014
8.222727
8.222727
8.037758
7.914445
7.791133
7.267054
5.602335
2.6120062
-1.0873699
-4.6942616
-7.777075
-10.058356
-11.445622
-11.846389
-11.445622
-10.613263
-9.842561
-9.34931
-8.701919
-7.068028
-4.262668
-0.9640573
1.9954435
4.091757
5.139913
4.9857726
3.53685
0.9781151
-2.197183
-5.619106
-8.85606
-11.353138
-13.110342
-14.281811
-14.898374
-15.052514
-14.96003
-14.898374
-14.775062
-14.312639
-13.017858
-10.705748
-7.7462473
-4.5092926
-1.2723387
1.656334
3.8451316
4.8316317
4.0609283
1.6871622
-1.4264793
-4.4784646
-7.314653
-9.534279
-10.736575
-10.798232
-10.089185
-9.34931
-8.9485445
-8.732747
-8.301153
-7.6229343
-6.513121
-4.6017776
-1.6731045
1.8104746
5.294054
8.346039
10.781462
12.631149
14.018415
14.696634
14.511666
13.27854
10.997258
8.006929
4.677491
1.0397713
-2.90623
-6.790575
-9.904216
-11.630591
-11.877217
-11.0756855
-9.225997
-6.1431837
-2.1355264
1.8104746
4.924116
6.989601
8.31521
9.085914
9.147571
8.623492
8.037758
7.852789
7.8836174
7.66782
6.866288
5.2632256
2.796975
-0.56329167
-4.293496
-7.592106
-9.595935
-9.9967
-8.794403
-6.1740117
-2.505464
1.409709
4.7391477
7.020429
8.099414
8.068586
7.1129136
5.8797884
4.893288
4.153413
3.2902253
2.1495843
0.8239744
-0.6249479
-2.5362923
-4.9100585
-7.53045
-9.935044
-11.568935
-12.031357
-11.044857
-8.609434
-5.1258554
-1.0565418
3.074428
6.5580072
8.993429
10.288211
10.380695
9.764133
9.270884
9.33254
10.319039
12.230384
14.542494
16.330524
17.008743
16.823776
16.145557
15.128229
14.26504
14.049244
14.1109
13.6484785
12.353697
10.349867
7.698648
4.86246
2.1187558
-0.84074485
-4.3243237
-7.715419
-9.688419
-9.0102005
-5.4033084
0.5465212
7.945273
15.374853
20.800606
22.835262
21.602135
17.93359
12.785291
7.7603045
4.4925222
3.2902253
3.8759594
5.818132
8.561836
10.96643
11.7679615
10.658149
8.037758
5.109085
2.581178
0.39238054
-1.3031667
-2.6287766
-4.108527
-5.3108244
-5.958215
-7.1296844
-8.763576
-9.965872
-10.397467
-9.534279
-6.790575
-3.8002458
-2.8754017
-3.1528547
-2.967886
-2.3821516
-2.012214
-2.3821516
-3.8002458
-5.5882773
-7.4071374
-10.212498
-14.096843
-17.703735
-19.645908
-19.091
-15.884873
-11.81556
-8.886888
-6.112355
-2.4129798
-0.34749466
-1.9813857
-6.0506997
-9.9967
-11.908045
-11.476451
-10.397467
-9.688419
-8.516951
-7.19134
-7.468794
-10.274154
-14.775062
-18.751892
-19.43011
-15.915702
-9.780904
-2.6904328
5.170741
13.216884
19.659966
22.773605
22.588638
20.06073
16.669636
14.203384
13.216884
12.569493
11.398025
11.182227
12.322868
12.816118
10.81229
6.4655232
1.440537
-3.0911987
-6.7289186
-8.732747
-9.750076
-10.798232
-10.150841
-5.3416524
2.0879278
7.636992
9.856618
10.843119
12.661978
14.665806
13.802619
8.993429
3.7526472
2.7353187
6.1880693
9.6408205
8.685148
2.9202876
-3.8310738
-9.657591
-17.95036
-30.219955
-41.842163
-46.620525
-41.934647
-31.144802
-20.41661
-13.2028265
-8.85606
-6.235668
-6.8522305
-13.017858
-22.759548
-28.401096
-23.807705
-10.921544
2.55035
11.089743
16.299698
21.632965
24.808262
20.18404
7.2053976
-7.8695593
-18.536095
-24.825031
-30.80569
-37.31043
-41.040634
-39.37591
-33.95016
-28.49358
-25.564907
-24.054329
-20.10833
-11.353138
0.2074117
10.997258
19.875763
28.199356
35.59811
39.081688
36.73875
29.709938
20.954746
12.507836
4.2458973
-5.249168
-15.45328
-23.931019
-28.616894
-29.541737
-28.67855
-26.890518
-23.468594
-18.073673
-11.568935
-5.495793
-1.4264793
0.26906797
0.053271055
-1.2106824
-2.5362923
-3.430308
-3.6769328
-2.8137453
-0.4708072
2.9819436
6.5580072
9.116742
10.288211
10.719806
10.997258
10.688977
9.024258
6.0955853
2.9819436
0.73149
-1.0873699
-3.8310738
-7.9928713
-12.339639
-15.083343
-15.29914
-13.788561
-12.031357
-10.397467
-8.208669
-5.2799964
-2.5362923
-0.4708072
2.1187558
7.0820856
14.203384
21.07806
25.424828
27.120373
27.274513
26.31884
24.03756
21.139717
19.07423
18.488495
18.704292
18.426838
17.286198
16.484667
17.132057
18.580978
19.413338
18.550152
16.361355
13.679306
10.658149
7.0512576
2.6736624
-1.8580735
-5.1875114
-6.513121
-6.1431837
-4.4784646
-1.7039325
1.7796465
5.2323976
8.037758
9.5175085
9.5791645
8.931774
8.253555
7.821961
8.037758
9.178399
10.935603
12.538665
13.062744
11.490509
7.3595386
1.7796465
-3.0295422
-6.112355
-8.825232
-12.30881
-16.563091
-21.618908
-27.35294
-32.686207
-36.138958
-37.063805
-35.984818
-32.840347
-26.798035
-18.320297
-9.472622
-2.505464
1.8104746
4.2458973
6.527179
9.794961
12.908603
13.46351
11.336368
9.147571
8.099414
5.6639915
-0.28583837
-6.8522305
-9.2568245
-6.5747776
-2.3513234
0.053271055
0.76231813
1.9029591
3.53685
2.9511158
-2.228011
-10.335811
-15.730733
-14.096843
-6.790575
1.3172245
7.914445
14.819947
23.35934
30.696438
32.391983
28.106873
21.91042
17.0704
12.723634
6.8971167
0.70066184
-2.505464
-1.2415105
2.4270372
5.324882
6.3422103
6.527179
7.421195
8.962602
9.7024765
8.83929
7.636992
7.390367
7.390367
6.6504917
4.5233507
1.1322558
-2.4129798
-6.6980906
-12.740404
-18.536095
-21.156487
-19.368454
-14.651749
-10.644091
-9.472622
-10.736575
-12.709577
-13.326139
-10.983201
-6.3281527
-3.183683
-5.3108244
-13.541936
-24.825031
-33.98099
-37.12546
-33.426083
-25.164143
-15.761561
-8.0237
-3.6769328
-2.258839
-1.6422763
-0.871573
-0.65577614
-2.012214
-5.464965
-10.767404
-16.93303
-22.852032
-27.66122
-31.144802
-33.549397
-34.227615
-31.699707
-25.996502
-19.029343
-12.709577
-8.116184
-5.3108244
-3.5844488
-2.4438076
-1.8272452
-0.9024011
1.0089432
3.6601627
6.3422103
7.791133
8.006929
8.592665
9.270884
8.685148
7.17457
5.540679
4.4925222
4.8316317
6.5888352
8.993429
11.367196
12.723634
12.415352
10.719806
7.791133
3.9067876
0.48486492
-0.9640573
-0.4708072
1.1014276
3.259397
5.725648
8.500179
10.904775
11.274712
8.715977
3.9992723
-1.4573076
-6.019871
-8.208669
-7.314653
-3.430308
2.1187558
6.5580072
7.636992
5.0474286
-0.4708072
-7.592106
-14.066014
-17.765388
-18.751892
-18.196983
-16.347294
-13.233655
-9.719248
-6.6980906
-4.416808
-2.6596048
-1.1181979
0.79314625
3.3518813
6.6504917
10.380695
13.679306
16.330524
17.686962
17.471165
17.10123
17.008743
16.022243
13.555994
10.96643
9.085914
6.958773
4.6158347
3.3827095
4.1225843
5.818132
7.6061635
9.856618
13.124399
17.039574
20.091557
21.602135
22.835262
24.684948
26.534637
26.873749
25.301514
23.35934
23.17437
24.407497
24.22253
21.540478
18.796776
17.871933
17.563652
16.0839
13.555994
11.860446
11.7063055
10.781462
5.540679
-3.8927302
-12.555436
-15.854045
-13.788561
-9.904216
-5.7115903
1.1014276
11.552165
22.126213
28.32267
29.339996
28.32267
27.736935
26.842918
23.112713
16.207214
8.870117
3.8451316
0.9781151
-2.7520893
-8.609434
-14.312639
-17.487938
-18.196983
-17.827045
-17.118
-15.422452
-11.877217
-7.3763094
-4.293496
-3.7385893
-4.7559175
-6.0815277
-7.19134
-8.671091
-10.82906
-12.894545
-13.881045
-13.819389
-13.850217
-14.435951
-15.083343
-15.144999
-14.250982
-12.678749
-10.983201
-9.225997
-7.653762
-7.068028
-8.085357
-10.089185
-12.247154
-14.004358
-15.083343
-15.514937
-15.083343
-13.696076
-11.692248
-9.595935
-7.592106
-5.619106
-3.8619018
-2.7520893
-2.5671203
-2.967886
-3.2145112
-3.0295422
-2.8754017
-3.2453394
-4.139355
-4.8792305
-5.095027
-5.095027
-5.21834
-5.4341364
-5.249168
-4.817574
-4.7559175
-5.4033084
-6.451465
-6.8214025
-5.8040743
-3.8619018
-1.7347608
0.5465212
3.53685
7.3595386
10.904775
12.692806
12.785291
12.415352
12.507836
13.155228
13.7101345
13.771791
13.525166
13.494337
13.371025
12.168728
9.5175085
6.249726
3.259397
0.76231813
-1.6731045
-4.108527
-5.7115903
-5.495793
-3.6769328
-1.3648231
0.51569307
1.5946778
1.7796465
1.3172245
0.33072424
-1.0565418
-2.2896671
-2.5979483
-2.012214
-1.3031667
-1.3956512
-2.6287766
-4.139355
-4.971715
-4.940887
-4.540121
-3.8619018
-2.4746358
-0.03921336
3.1977406
6.249726
8.037758
8.407696
7.8836174
6.8971167
5.4790225
3.5985065
1.8721309
0.91645885
0.5465212
0.29989612
-0.03921336
-0.40915096
-0.871573
-1.796417
-3.6152768
-6.1740117
-8.9485445
-11.106514
-12.15467
-11.908045
-10.798232
-9.287653
-7.777075
-6.482293
-5.1566834
-3.5536203
-1.6114483
0.48486492
2.4886937
4.091757
5.139913
5.787304
6.218898
6.403867
6.3422103
6.3422103
6.5888352
7.1129136
7.7603045
8.16107
7.9761014
7.2053976
6.0955853
5.0166006
4.3075533
3.968444
3.8759594
4.0609283
4.6158347
5.324882
5.725648
5.6639915
5.170741
4.36921
3.5676782
3.1977406
3.2902253
3.6601627
4.1225843
4.86246
6.218898
7.66782
8.438523
8.284382
7.267054
6.0955853
5.571507
5.725648
5.972273
6.1264133
6.280554
6.434695
6.9279447
7.66782
7.821961
6.6813197
4.2458973
1.2863965
-1.3031667
-2.967886
-3.7385893
-3.6769328
-2.7520893
-1.333995
-0.008385241
0.9781151
1.656334
2.581178
4.0301003
5.3865385
5.7564754
4.954944
3.7526472
2.8278031
2.2728968
1.8721309
1.2555683
0.6390056
0.48486492
1.0089432
1.5021933
1.2247401
-0.19335407
-2.258839
-4.293496
-5.989043
-7.3763094
-7.9312153
-7.098856
-5.002543
-2.3821516
0.022442877
1.656334
2.3962092
2.3653812
1.7796465
1.0397713
0.73149
1.5021933
3.6601627
6.8046327
9.825789
11.860446
12.631149
12.199556
10.349867
7.0512576
3.2902253
0.5773493
-0.07004148
1.1322558
3.1052563
4.9857726
6.742976
8.500179
9.887445
10.319039
9.949102
9.394196
9.394196
10.072414
10.750633
10.96643
10.904775
10.997258
11.120571
10.688977
9.425024
7.8836174
6.958773
6.742976
6.3422103
5.139913
3.259397
1.5946778
0.76231813
0.51569307
0.39238054
0.42320865
1.2863965
3.074428
4.9857726
6.218898
6.5888352
6.6196637
6.6504917
6.527179
5.8797884
4.8008037
3.7834752
3.3210533
3.3827095
3.3518813
2.8894594
2.0879278
1.409709
1.1014276
0.9781151
0.8548025
0.8548025
1.3788807
2.5195217
3.7834752
4.4308662
4.338382
3.9067876
3.5985065
3.4135375
3.1977406
3.0436
3.259397
4.1225843
5.6331635
7.5445075
9.48668
11.151399
12.44618
13.093573
13.001087
12.322868
11.459681
10.904775
10.781462
10.904775
11.120571
11.336368
11.428853
10.843119
9.147571
6.3113823
2.7353187
-1.0873699
-4.570949
-7.1605124
-8.362809
-8.147013
-6.944715
-5.2799964
-3.4919643
-1.5189638
0.42320865
1.7488185
2.2728968
2.3653812
2.766147
3.8143034
5.324882
7.0512576
8.993429
10.904775
12.168728
12.076243
10.596493
8.222727
5.6331635
3.1360846
0.91645885
-0.6249479
-1.3031667
-1.1798544
-0.7790885
-0.5941198
-0.9332293
-1.7039325
-2.5979483
-3.3994799
-3.9852147
-4.170183
-3.6769328
-2.6287766
-1.3956512
-0.34749466
0.5465212
1.4713652
2.4270372
3.1360846
3.4135375
3.7526472
4.769975
6.3113823
7.636992
8.130242
7.852789
7.0512576
5.972273
4.8008037
3.6293347
2.796975
2.766147
3.3827095
3.9992723
3.9992723
3.5060222
3.1360846
3.1052563
3.0436
2.6120062
2.0879278
1.9029591
2.3037248
3.074428
3.5985065
3.1977406
1.9029591
0.23823985
-1.2415105
-2.1663547
-2.6596048
-2.90623
-2.721261
-2.1663547
-1.3956512
-0.07004148
2.3037248
5.3557105
7.945273
9.024258
8.31521
6.712148
5.170741
4.2458973
4.1225843
4.8316317
5.8797884
6.403867
6.0647573
5.109085
4.1225843
3.5985065
3.53685
3.5985065
3.3210533
2.6736624
1.9337872
1.5021933
1.4713652
1.5946778
1.4713652
1.3172245
1.8104746
3.074428
4.5233507
5.294054
5.078257
4.2458973
3.1977406
2.2112403
1.5330215
1.1014276
0.88563067
0.8548025
1.0705996
1.1630838
0.6698337
-0.43997908
-1.7039325
-2.721261
-3.6152768
-4.7250896
-5.680762
-5.9273868
-5.1566834
-3.5536203
-1.8580735
-0.5941198
0.2074117
0.70066184
0.79314625
0.6081774
0.39238054
0.6390056
1.409709
2.4270372
3.259397
3.8143034
4.36921
4.9857726
5.417366
5.448194
5.109085
4.708319
4.7391477
5.417366
6.496351
7.390367
7.821961
7.914445
7.636992
7.0512576
6.3113823
5.448194
4.4925222
3.5060222
2.5195217
1.7488185
1.2863965
1.193912
1.3172245
1.5021933
1.7488185
2.0570998
2.3962092
2.8586311
3.5060222
4.2458973
5.109085
5.7564754
5.9106164
5.725648
5.3557105
4.5850067
3.259397
1.7488185
0.48486492
-0.16252589
-0.3166666
-0.07004148
0.39238054
0.91645885
1.3172245
1.440537
1.3788807
1.2247401
1.1322558
1.2555683
1.7488185
2.4578655
3.2902253
4.1225843
4.708319
5.0474286
5.2323976
5.4790225
5.84896
6.3113823
6.742976
6.773804
6.249726
5.2015696
4.0301003
3.0127718
2.3037248
2.0262718
2.1495843
2.5195217
2.8894594
3.0127718
2.4886937
1.4713652
0.26906797
-0.80991673
-1.6422763
-2.1046982
-2.012214
-1.2415105
0.11492729
1.5638496
2.55035
2.9202876
2.8586311
2.5195217
2.1495843
1.9954435
2.1804123
2.7353187
3.4443657
3.8143034
3.53685
2.7044907
1.7179903
0.91645885
0.36155236
-0.008385241
-0.16252589
-0.100869656
-0.008385241
-0.13169777
-0.4708072
-0.80991673
-0.7790885
-0.40915096
0.0840992
0.6698337
1.6255059
3.2285688
5.078257
6.527179
7.0820856
6.773804
6.0339293
5.2632256
4.8008037
4.677491
4.86246
5.2015696
5.7564754
6.249726
6.3113823
5.7564754
4.8008037
3.7834752
3.074428
2.9202876
3.2285688
3.9376159
4.954944
6.249726
7.5753355
8.531008
8.777633
8.31521
7.5753355
7.143742
7.020429
6.773804
6.003101
4.86246
3.721819
2.7044907
1.6255059
0.33072424
-0.5941198
-0.50163543
0.6390056
2.1804123
3.2902253
3.7526472
3.8143034
3.8143034
3.721819
3.4443657
3.259397
3.7526472
5.2632256
7.6061635
9.918274
11.552165
12.107072
11.675477
10.380695
8.500179
6.5888352
5.139913
4.4308662
4.5233507
5.078257
5.602335
5.725648
5.3865385
4.4925222
3.0436
1.0089432
-1.3031667
-3.3069956
-4.416808
-4.0776987
-2.4129798
-0.07004148
2.2420685
4.1225843
5.4790225
6.1264133
5.9106164
5.0474286
4.153413
3.968444
4.5850067
5.3865385
5.6639915
5.0474286
3.6909907
1.9954435
0.17658356
-1.796417
-3.7077613
-5.249168
-6.2973247
-6.7289186
-6.235668
-4.971715
-3.7385893
-3.2145112
-3.6152768
-4.6942616
-5.896559
-6.7597466
-7.0372
-6.7597466
-6.266496
-5.495793
-4.2318397
-2.3204951
-0.13169777
1.7488185
3.0127718
3.6601627
3.9992723
4.4925222
5.2015696
5.9414444
6.4655232
6.434695
5.787304
4.769975
3.7834752
3.074428
2.8278031
2.9819436
3.1977406
3.3827095
3.5060222
3.5985065
3.721819
3.721819
3.3827095
2.7044907
2.3345528
2.796975
4.091757
5.7564754
7.3595386
8.438523
8.592665
7.852789
6.5888352
5.078257
3.3827095
1.7179903
0.5773493
0.2074117
0.23823985
0.42320865
0.48486492
-0.03921336
-1.3956512
-3.3686519
-5.5574493
-7.4996223
-8.578607
-8.177841
-6.2973247
-3.2145112
0.26906797
3.4135375
5.84896
7.421195
8.037758
7.914445
7.267054
6.403867
5.818132
5.9106164
6.434695
7.17457
7.821961
8.037758
7.5753355
6.280554
4.1842413
1.8104746
-0.03921336
-0.65577614
0.11492729
1.9954435
4.36921
6.6504917
8.407696
9.33254
9.363367
8.962602
8.561836
8.16107
7.5753355
6.773804
5.972273
5.294054
4.8316317
4.6466627
4.8008037
5.324882
6.249726
7.5445075
8.83929
9.425024
8.962602
7.5445075
5.7564754
4.091757
2.9511158
2.6120062
3.1977406
4.6466627
6.6504917
8.65432
9.918274
9.733305
8.222727
5.9106164
3.4443657
1.5330215
0.70066184
0.94728696
1.8104746
2.796975
3.3827095
3.259397
2.55035
1.5638496
0.5773493
-0.13169777
-0.2550103
0.26906797
1.3788807
2.8894594
4.4616942
5.725648
6.3113823
6.1880693
5.69482
5.170741
4.924116
4.769975
4.6158347
4.4308662
4.1842413
4.0301003
3.9992723
3.9376159
3.721819
3.1977406
2.3962092
1.4713652
0.73149
0.5465212
0.91645885
1.5021933
1.8721309
1.8721309
1.8104746
1.9337872
2.1187558
2.2112403
2.1187558
1.9029591
1.656334
1.3788807
1.0705996
0.79314625
0.51569307
0.26906797
-0.008385241
-0.28583837
-0.40915096
-0.19335407
0.29989612
1.1322558
2.4578655
3.9067876
4.924116
5.0166006
4.091757
2.2112403
-0.16252589
-2.3513234
-3.8927302
-4.7559175
-4.9100585
-4.293496
-3.1528547
-1.9505577
-1.1181979
-0.7482605
-0.56329167
-0.2550103
0.29989612
1.0705996
1.9337872
2.7044907
3.475194
4.1842413
4.7391477
4.954944
4.7391477
4.1842413
3.4443657
2.6120062
1.9337872
1.7179903
1.9337872
2.2420685
2.2728968
1.9029591
1.1014276
0.2074117
-0.50163543
-0.7482605
-0.37832278
0.6390056
2.0262718
3.4135375
4.4616942
4.8316317
4.4616942
3.4443657
2.3037248
1.6871622
1.9337872
3.1360846
4.954944
6.773804
8.099414
8.685148
8.469352
7.4828515
5.84896
3.8143034
1.7488185
0.29989612
-0.28583837
-0.2550103
0.11492729
0.6698337
1.193912
1.4713652
1.2863965
0.6390056
-0.28583837
-1.0257136
-1.3031667
-0.9332293
-0.16252589
0.6081774
1.193912
1.5330215
1.5638496
1.2247401
0.76231813
0.42320865
0.26906797
0.36155236
0.73149
1.2863965
1.8104746
2.1804123
2.2728968
2.0570998
1.4713652
0.6390056
-0.008385241
-0.13169777
0.36155236
1.1322558
1.9337872
2.6120062
3.074428
3.3210533
3.53685
3.9067876
4.4616942
5.2015696
6.0647573
7.0820856
8.16107
9.085914
9.48668
9.301711
8.65432
7.636992
6.6504917
5.9414444
5.7564754
6.0339293
6.5580072
7.143742
7.7294765
8.31521
8.83929
9.085914
9.024258
8.746804
8.469352
8.407696
8.469352
8.376867
8.068586
7.791133
7.636992
7.5136795
7.390367
7.3287106
7.236226
6.958773
6.373039
5.5098505
4.5850067
3.8143034
3.2285688
2.6736624
2.1187558
1.6871622
1.6255059
2.1187558
2.9511158
3.9376159
5.0166006
6.003101
6.6813197
7.0512576
7.143742
6.866288
6.1880693
5.139913
3.7834752
2.581178
2.0879278
2.3037248
2.766147
3.0127718
2.9511158
2.7353187
2.6120062
2.581178
2.4578655
2.1495843
1.8413029
1.8413029
2.4886937
3.6601627
4.769975
5.2632256
5.139913
4.677491
4.1225843
3.6293347
3.1669126
2.6428344
2.0570998
1.6871622
1.7488185
2.2420685
2.766147
2.9819436
2.9202876
2.9819436
3.3518813
3.9992723
4.954944
5.8797884
6.3113823
6.1572413
5.602335
5.0166006
4.708319
4.769975
5.139913
5.69482
6.249726
6.218898
5.2632256
3.6601627
1.9029591
0.33072424
-0.84074485
-1.4264793
-1.1490262
-0.13169777
1.3788807
2.9819436
4.338382
5.2015696
5.540679
5.602335
5.6331635
5.540679
5.324882
5.0474286
4.954944
5.170741
5.5098505
5.787304
5.84896
5.602335
5.170741
4.5850067
3.8759594
3.0127718
2.0570998
1.1322558
0.5773493
0.51569307
0.8239744
1.409709
2.2112403
3.1052563
3.968444
4.8316317
5.540679
5.9106164
5.787304
5.417366
5.2632256
5.448194
5.69482
5.725648
5.448194
5.0474286
4.769975
4.708319
4.769975
4.769975
4.4925222
4.0609283
3.7834752
3.7526472
3.968444
4.338382
4.86246
5.6331635
6.5580072
7.4828515
8.407696
9.209227
9.671649
9.6408205
9.085914
8.284382
7.5753355
6.958773
6.4655232
6.1264133
5.69482
4.893288
3.9067876
3.074428
2.6428344
2.4578655
2.4270372
2.3962092
2.0879278
1.3788807
0.36155236
-0.53246355
-1.0257136
-1.0257136
-0.7482605
-0.19335407
0.6390056
1.6871622
2.6736624
3.259397
3.259397
2.796975
2.1804123
1.8413029
2.0879278
3.074428
4.769975
6.958773
9.085914
10.319039
10.380695
9.394196
7.8836174
6.403867
5.324882
4.6466627
4.338382
4.4308662
4.954944
5.602335
6.1264133
6.249726
5.9106164
5.4790225
5.170741
5.078257
5.109085
5.109085
4.954944
4.7391477
4.708319
5.078257
5.9414444
7.1129136
8.31521
9.270884
10.041587
10.688977
11.028087
10.96643
10.288211
9.147571
7.821961
6.773804
6.403867
6.712148
7.390367
7.9761014
8.068586
7.4828515
6.434695
5.170741
3.968444
3.1360846
2.9511158
3.3210533
3.968444
4.8008037
5.602335
6.1880693
6.403867
6.1264133
5.3557105
4.2767253
3.1669126
2.2728968
1.5021933
0.94728696
0.6698337
0.91645885
1.7179903
2.581178
3.1360846
3.3827095
3.53685
3.475194
3.1052563
2.4578655
1.7488185
1.1630838
0.79314625
0.73149
0.91645885
1.193912
1.5330215
1.9337872
2.5195217
3.1360846
3.3827095
3.259397
3.074428
3.0436
3.3518813
3.8759594
4.36921
4.677491
4.8316317
4.893288
4.924116
5.2323976
5.787304
6.280554
6.434695
6.218898
5.571507
4.708319
3.968444
3.6293347
3.6601627
4.0301003
4.4925222
5.0474286
5.571507
5.8797884
5.7564754
5.294054
4.5541787
3.53685
2.4578655
1.440537
0.6081774
0.0840992
-0.03921336
-0.008385241
-0.07004148
-0.43997908
-1.0565418
-1.6731045
-2.0430422
-2.197183
-2.2896671
-2.1355264
-1.549792
-0.53246355
0.79314625
2.1495843
3.1669126
3.9067876
4.4308662
4.769975
4.8316317
4.8008037
4.8008037
4.893288
5.0474286
5.2015696
5.417366
5.69482
5.972273
6.0955853
6.003101
5.818132
5.540679
5.2015696
4.8008037
4.338382
3.968444
3.721819
3.53685
3.2902253
3.0127718
2.8586311
2.9511158
3.3827095
3.9992723
4.5541787
4.9857726
5.3557105
5.6331635
5.725648
5.571507
5.2323976
4.954944
5.0474286
5.4790225
6.1264133
6.866288
7.6061635
8.191898
8.531008
8.623492
8.376867
7.66782
6.527179
5.0166006
3.2902253
1.6871622
0.48486492
-0.16252589
-0.28583837
-0.16252589
0.053271055
0.42320865
1.0089432
1.5946778
1.9337872
1.9954435
1.9029591
1.9954435
2.3653812
3.0436
4.091757
5.725648
7.914445
10.319039
12.415352
13.8951025
14.573321
14.573321
14.203384
13.8951025
13.802619
13.987587
14.419182
15.004916
15.436509
15.467338
14.974088
14.018415
12.631149
11.120571
9.733305
8.746804
8.31521
8.376867
8.65432
8.931774
9.085914
9.147571
9.116742
8.900946
8.376867
7.7294765
7.2053976
7.020429
7.2053976
7.4520235
7.421195
6.958773
6.0647573
4.893288
3.8143034
2.9511158
2.0879278
1.0089432
-0.100869656
-0.9332293
-1.4881356
-1.8889012
-2.3513234
-2.8754017
-3.183683
-3.0603704
-2.721261
-2.4746358
-2.3821516
-2.3513234
-2.3204951
-2.228011
-2.228011
-2.4438076
-2.8137453
-3.1528547
-3.2761674
-2.8754017
-1.9813857
-0.871573
0.2074117
1.1322558
1.9029591
2.5195217
2.9202876
3.0436
3.0436
3.2285688
3.5676782
4.0301003
4.5233507
5.0166006
5.571507
6.249726
6.989601
7.66782
8.037758
8.037758
7.6061635
6.8971167
6.1572413
5.571507
5.2015696
4.954944
4.6466627
4.2767253
3.8759594
3.4443657
2.8894594
2.2728968
1.7488185
1.5021933
1.6255059
2.0262718
2.6120062
3.2902253
3.9992723
4.4925222
4.5541787
4.3075533
3.9992723
3.9067876
4.2767253
4.9857726
5.7564754
6.403867
6.958773
7.5753355
8.16107
8.500179
8.376867
7.914445
7.4520235
7.390367
7.7603045
8.284382
8.592665
8.65432
8.65432
8.83929
9.178399
9.48668
9.671649
9.733305
9.794961
9.856618
9.825789
9.5791645
9.116742
8.531008
7.8836174
7.2978826
6.83546
6.434695
6.0647573
5.725648
5.6331635
5.7564754
5.9414444
6.0647573
6.0647573
6.0955853
6.0647573
5.84896
5.3557105
4.6466627
3.8759594
3.3210533
3.2285688
3.5676782
3.9992723
4.400038
4.7391477
5.109085
5.448194
5.602335
5.3865385
4.954944
4.5541787
4.4616942
4.7391477
5.2015696
5.69482
6.0955853
6.403867
6.712148
7.1129136
7.5753355
8.037758
8.500179
8.962602
9.394196
9.6408205
9.609993
9.394196
9.055086
8.808461
8.592665
8.407696
8.253555
8.253555
8.531008
9.147571
9.949102
10.658149
11.089743
11.274712
11.459681
11.737133
12.045415
12.168728
12.014586
11.5213375
10.781462
9.949102
9.147571
8.561836
8.191898
7.945273
7.791133
7.66782
7.4828515
7.2053976
6.712148
6.0647573
5.417366
4.86246
4.4308662
4.153413
3.9376159
3.8451316
3.8759594
3.9992723
4.091757
4.153413
4.338382
4.769975
5.448194
6.1572413
6.8046327
7.2978826
7.6061635
7.7603045
7.791133
7.698648
7.3287106
6.742976
6.1572413
5.8797884
5.9106164
5.9106164
5.602335
4.9857726
4.36921
3.8451316
3.3210533
2.796975
2.3653812
2.0879278
1.9954435
2.0570998
2.1495843
2.2728968
2.3962092
2.5195217
2.581178
2.6120062
2.7044907
2.9511158
3.4443657
4.0301003
4.5233507
4.8008037
4.8008037
4.708319
4.5541787
4.36921
4.0609283
3.5676782
2.9511158
2.3653812
2.0570998
2.0262718
2.1804123
2.3037248
2.3653812
2.4270372
2.6120062
3.0436
3.6909907
4.400038
5.109085
5.7564754
6.373039
6.866288
7.2053976
7.267054
7.0820856
6.8046327
6.4655232
6.003101
5.417366
4.8008037
4.3075533
4.0609283
4.0609283
4.1842413
4.2458973
4.2150693
4.2458973
4.36921
4.708319
5.109085
5.448194
5.602335
5.602335
5.540679
5.602335
5.818132
6.0955853
6.3113823
6.527179
6.6196637
6.527179
6.218898
5.6639915
4.9857726
4.36921
3.8143034
3.2902253
2.8278031
2.3653812
1.9954435
1.7488185
1.5021933
1.4713652
1.7796465
2.2728968
2.7044907
2.9202876
3.074428
3.4443657
4.2150693
5.2323976
6.249726
7.0512576
7.4828515
7.4520235
7.236226
7.0820856
7.2053976
7.4828515
7.5136795
6.9279447
5.725648
4.1225843
2.4886937
1.2247401
0.5465212
0.48486492
0.88563067
1.5330215
2.2728968
3.1977406
4.5233507
6.0647573
7.3595386
8.037758
7.821961
6.742976
5.2323976
3.7834752
2.6428344
1.9646153
1.6255059
1.4713652
1.4713652
1.6871622
2.2112403
2.9819436
3.8759594
4.6466627
5.170741
5.540679
5.84896
6.1264133
6.403867
6.6196637
6.866288
7.17457
7.5136795
7.7294765
7.945273
8.130242
8.222727
8.130242
7.945273
7.8836174
7.945273
8.006929
7.914445
7.6061635
7.143742
6.712148
6.249726
5.818132
5.2632256
4.6158347
3.721819
2.7353187
1.8104746
1.193912
0.9781151
1.2863965
1.8413029
2.1495843
2.0262718
1.5946778
1.1322558
0.8548025
0.79314625
0.8548025
1.0089432
1.2247401
1.2863965
1.2247401
1.1630838
1.2247401
1.409709
1.3788807
0.8239744
-0.16252589
-1.1181979
-1.6422763
-1.796417
-1.8272452
-1.8272452
-1.8272452
-1.796417
-1.796417
-1.8580735
-1.8580735
-1.5189638
-0.80991673
0.2074117
1.3172245
2.4886937
3.721819
4.924116
5.972273
6.6813197
6.866288
6.5888352
6.0647573
5.69482
5.4790225
5.078257
4.36921
3.4443657
2.6120062
2.0570998
1.6255059
1.0705996
0.23823985
-0.871573
-1.9197295
-2.505464
-2.4129798
-1.7039325
-0.5941198
0.76231813
2.1495843
3.5676782
4.924116
6.218898
7.2978826
8.068586
8.500179
8.65432
8.777633
8.808461
8.685148
8.253555
7.4520235
6.280554
4.893288
3.3827095
1.7488185
0.0840992
-1.2723387
-2.0738702
-2.2896671
-2.0738702
-1.7655888
-1.549792
-1.333995
-1.0257136
-0.6249479
-0.13169777
0.33072424
0.70066184
1.0089432
1.2555683
1.5638496
1.9954435
2.581178
3.2902253
3.8451316
4.091757
4.153413
4.153413
4.1225843
3.9067876
3.4135375
2.796975
2.3345528
2.2420685
2.3653812
2.4886937
2.4270372
2.2112403
1.9954435
1.8104746
1.6255059
1.440537
1.409709
1.7488185
2.4886937
3.3827095
4.2767253
5.0166006
5.6331635
6.1264133
6.496351
6.866288
7.390367
8.006929
8.469352
8.685148
8.715977
8.531008
8.222727
7.821961
7.390367
6.989601
6.6504917
6.3113823
5.9414444
5.448194
4.8008037
4.091757
3.3210533
2.581178
1.8413029
1.1014276
0.39238054
-0.07004148
-0.28583837
-0.28583837
-0.100869656
0.17658356
0.5465212
1.0089432
1.5638496
2.1495843
2.6736624
3.1052563
3.53685
4.0301003
4.708319
5.4790225
6.1572413
6.6813197
7.0512576
7.4520235
7.821961
8.130242
8.16107
7.8836174
7.236226
6.1880693
4.954944
3.7834752
2.9202876
2.3345528
1.9646153
1.8413029
1.9337872
2.1187558
2.3653812
2.55035
2.7044907
2.796975
2.9511158
3.1052563
3.259397
3.3827095
3.5060222
3.6909907
3.9992723
4.400038
4.7391477
4.924116
4.893288
4.677491
4.2458973
3.6293347
3.0127718
2.581178
2.4270372
2.581178
2.8894594
3.1052563
3.1360846
2.9819436
2.6736624
2.3345528
1.9954435
1.656334
1.3788807
1.1630838
1.0089432
1.0089432
1.193912
1.5330215
1.9029591
2.2728968
2.6120062
2.8894594
3.0436
3.0436
3.0127718
3.0436
3.1977406
3.475194
3.8759594
4.2767253
4.7391477
5.2323976
5.6331635
5.7564754
5.4790225
4.9857726
4.4925222
4.1842413
3.9992723
3.721819
3.4135375
3.2902253
3.4135375
3.5060222
3.7834752
4.2767253
4.8008037
5.078257
5.2015696
5.540679
6.1264133
6.6504917
6.8046327
6.6196637
6.218898
5.8797884
5.69482
5.69482
5.6331635
5.417366
5.109085
4.677491
4.1225843
3.5060222
2.8586311
2.2420685
1.7488185
1.5330215
1.5021933
1.5638496
1.7796465
2.1804123
2.6428344
3.074428
3.3827095
3.53685
3.6293347
3.6909907
3.9067876
4.400038
5.0474286
5.5098505
5.571507
5.109085
4.2458973
3.0436
1.7179903
0.6390056
0.022442877
-0.16252589
0.022442877
0.70066184
1.7179903
2.8278031
3.7834752
4.3075533
4.400038
4.0301003
3.4443657
3.0127718
2.8894594
2.9511158
3.0127718
2.9202876
2.6120062
2.3037248
2.1495843
2.1187558
2.1187558
2.1495843
2.3962092
2.9511158
3.7834752
4.708319
5.448194
5.818132
5.818132
5.540679
5.170741
4.893288
4.5233507
3.9992723
3.4135375
2.9202876
2.6428344
2.5195217
2.4270372
2.2728968
1.9337872
1.4713652
0.88563067
0.29989612
-0.22418219
-0.6249479
-0.84074485
-0.99488556
-1.1181979
-1.2415105
-1.3956512
-1.4264793
-1.333995
-1.1490262
-0.9640573
-0.871573
-0.9640573
-1.1181979
-1.2106824
-1.1181979
-0.84074485
-0.50163543
-0.13169777
0.23823985
0.6698337
1.193912
1.7796465
2.3962092
2.9819436
3.475194
3.9376159
4.2767253
4.400038
4.338382
4.0609283
3.6601627
3.1360846
2.581178
2.1187558
1.9337872
1.9954435
2.3037248
2.796975
3.4135375
4.091757
4.7391477
5.294054
5.725648
6.0339293
6.3422103
6.742976
7.17457
7.5136795
7.7603045
7.821961
7.698648
7.3595386
6.8046327
6.1880693
5.6331635
5.170741
4.677491
4.153413
3.5676782
2.9819436
2.4578655
2.0262718
1.6255059
1.3172245
1.0089432
0.79314625
0.76231813
0.91645885
1.2863965
1.7488185
2.2420685
2.7044907
3.074428
3.259397
3.1360846
2.766147
2.1804123
1.5946778
1.0705996
0.70066184
0.51569307
0.42320865
0.36155236
0.39238054
0.5773493
0.88563067
1.2863965
1.7488185
2.3037248
2.9511158
3.5676782
4.153413
4.6158347
4.893288
4.954944
4.8008037
4.4925222
3.968444
3.3210533
2.6120062
1.9029591
1.2863965
0.8548025
0.48486492
0.26906797
0.17658356
0.17658356
0.29989612
0.6390056
0.94728696
1.0705996
1.0089432
0.94728696
1.0089432
1.2863965
1.7488185
2.2420685
2.766147
3.259397
3.53685
3.721819
4.0301003
4.36921
4.5850067
4.5233507
4.153413
3.6909907
3.5060222
3.475194
3.4443657
3.3518813
3.1360846
2.6428344
2.1187558
1.8721309
1.9029591
1.9646153
1.7796465
1.193912
0.51569307
0.11492729
-0.008385241
0.053271055
0.29989612
0.6081774
0.88563067
1.2247401
1.7488185
2.55035
3.475194
4.338382
5.0474286
5.69482
6.403867
7.1129136
7.5753355
7.66782
7.267054
6.373039
5.078257
3.6293347
2.3345528
1.2863965
0.48486492
-0.13169777
-0.53246355
-0.7790885
-0.7790885
-0.5941198
-0.22418219
0.36155236
0.91645885
1.409709
1.8721309
2.3653812
2.9511158
3.6293347
4.2767253
4.7391477
5.109085
5.417366
5.4790225
5.2323976
4.677491
3.9067876
3.074428
2.2728968
1.5638496
0.9781151
0.51569307
0.14575544
-0.22418219
-0.4708072
-0.4708072
-0.19335407
0.29989612
1.1014276
2.1804123
3.4135375
4.708319
5.787304
6.6196637
7.3287106
7.914445
8.284382
8.376867
8.130242
7.5136795
6.6196637
5.6331635
4.7391477
3.8759594
3.0127718
2.0570998
1.0705996
0.26906797
-0.16252589
-0.19335407
0.2074117
0.88563067
1.6871622
2.6736624
3.7526472
4.9857726
6.3422103
7.5753355
8.253555
8.376867
8.31521
8.222727
7.945273
7.5136795
7.1129136
6.8046327
6.6196637
6.434695
6.280554
6.1264133
5.9106164
5.417366
4.4308662
3.2902253
2.4578655
2.2420685
2.3653812
2.6736624
3.1052563
3.4443657
3.7834752
4.0301003
4.091757
3.968444
3.7526472
3.475194
3.1669126
2.9511158
3.0127718
3.3210533
3.7834752
4.2458973
4.5541787
4.708319
4.8008037
4.893288
5.0474286
5.170741
5.2015696
5.170741
5.078257
4.86246
4.677491
4.8008037
5.294054
6.0339293
6.6504917
7.020429
7.143742
7.236226
7.267054
7.2053976
7.0512576
6.8971167
6.83546
6.9279447
7.17457
7.421195
7.390367
7.0512576
6.527179
6.0339293
5.84896
6.0955853
6.5888352
7.17457
7.7294765
8.222727
8.685148
9.209227
9.6408205
9.949102
10.195727
10.504008
11.028087
11.675477
12.384525
12.939431
13.124399
12.97026
12.507836
11.891274
11.30554
10.719806
10.072414
9.301711
8.469352
7.390367
6.0955853
4.6466627
3.2285688
1.8413029
0.45403677
-0.84074485
-1.8272452
-2.4438076
-2.8137453
-3.183683
-3.5227923
-3.7077613
-3.6152768
-3.122027
-2.3821516
-1.4573076
-0.50163543
0.48486492
1.5330215
2.6120062
3.721819
4.5850067
5.078257
5.170741
5.109085
5.0166006
5.0166006
4.924116
4.6158347
4.0609283
3.4135375
2.6736624
1.9646153
1.409709
1.1014276
0.88563067
0.76231813
0.79314625
1.1322558
1.8413029
2.9202876
4.2458973
5.6639915
7.0512576
8.253555
9.178399
9.825789
10.349867
10.750633
11.120571
11.5829935
12.137899
12.661978
13.062744
13.309368
13.401853
13.340197
13.001087
12.322868
11.367196
10.288211
9.33254
8.561836
8.006929
7.6061635
7.3287106
7.1129136
6.958773
6.773804
6.496351
6.0647573
5.5098505
5.0166006
4.5850067
4.3075533
4.1225843
4.0301003
3.9992723
3.968444
3.8759594
3.721819
3.3827095
2.8278031
2.2420685
1.8721309
1.8413029
2.1495843
2.6428344
3.1977406
3.721819
4.2150693
4.769975
5.3865385
6.003101
6.496351
6.8971167
7.3595386
7.8836174
8.346039
8.531008
8.500179
8.253555
7.852789
7.267054
6.5580072
5.818132
5.078257
4.400038
3.8451316
3.4443657
3.1977406
3.0436
3.0436
3.1669126
3.3827095
3.6909907
4.0301003
4.4308662
4.86246
5.324882
5.69482
5.9414444
6.0955853
6.1880693
6.3113823
6.403867
6.496351
6.403867
6.0647573
5.3865385
4.4616942
3.3827095
2.2420685
1.2247401
0.42320865
0.022442877
0.053271055
0.48486492
1.1630838
1.9029591
2.7044907
3.4135375
3.968444
4.3075533
4.4616942
4.6466627
5.078257
5.787304
6.773804
7.914445
8.962602
9.764133
10.226556
10.226556
9.794961
9.024258
8.16107
7.3595386
6.6504917
6.1264133
5.6639915
5.294054
4.954944
4.708319
4.5541787
4.5541787
4.708319
4.9857726
5.2632256
5.417366
5.3557105
5.2323976
5.139913
5.078257
5.139913
5.2015696
5.170741
4.924116
4.4925222
3.9992723
3.475194
2.9511158
2.4270372
2.0262718
1.7796465
1.7179903
1.7796465
1.9029591
2.0570998
2.1187558
2.0879278
2.0570998
2.0262718
2.1187558
2.4270372
2.9511158
3.6909907
4.5850067
5.540679
6.4655232
7.143742
7.5136795
7.5136795
7.2978826
6.8971167
6.3422103
5.69482
4.954944
4.2458973
3.5985065
3.0436
2.7353187
2.796975
3.1977406
3.7526472
4.36921
4.924116
5.417366
5.9106164
6.434695
6.8971167
7.236226
7.4828515
7.6061635
7.66782
7.66782
7.698648
7.5753355
7.236226
6.712148
6.1264133
5.602335
5.139913
4.769975
4.400038
4.0609283
3.8143034
3.7834752
3.8759594
3.968444
3.9992723
3.9376159
3.8451316
3.8143034
3.8451316
3.8451316
3.8143034
3.8451316
3.9992723
4.2458973
4.4308662
4.4616942
4.400038
4.3075533
4.2767253
4.338382
4.4308662
4.4925222
4.5850067
4.708319
4.954944
5.294054
5.602335
5.725648
5.6331635
5.3865385
5.170741
5.109085
5.139913
5.417366
5.8797884
5.972273
5.4790225
4.708319
3.9067876
3.3827095
3.4443657
3.9376159
4.677491
5.448194
6.0647573
6.496351
7.020429
7.7294765
8.037758
7.636992
6.496351
5.078257
4.0301003
3.8451316
4.4616942
5.540679
6.773804
7.66782
8.099414
8.099414
7.821961
7.4828515
7.3595386
7.5136795
7.821961
8.130242
8.253555
8.191898
8.068586
8.099414
8.191898
8.130242
7.821961
7.421195
7.267054
7.421195
7.636992
7.66782
7.3287106
6.773804
6.4655232
6.83546
7.66782
8.531008
8.900946
8.531008
7.421195
5.972273
4.708319
3.9376159
3.7834752
4.091757
4.7391477
5.725648
6.712148
7.4520235
7.7603045
7.4520235
6.6196637
5.602335
4.8008037
4.6158347
5.109085
6.0339293
6.8971167
7.421195
7.5445075
7.3287106
6.989601
6.5580072
5.9414444
5.139913
4.2150693
3.3827095
2.8894594
2.9202876
3.3827095
3.968444
4.400038
4.36921
4.0301003
3.6601627
3.5060222
3.6293347
3.9992723
4.4308662
4.8316317
5.170741
5.5098505
5.9106164
6.280554
6.496351
6.4655232
6.3422103
6.218898
6.218898
6.403867
6.6813197
6.8046327
6.6504917
6.0955853
5.2323976
4.1842413
3.1360846
2.1187558
1.2555683
0.6390056
0.29989612
0.2074117
0.29989612
0.5465212
0.91645885
1.2555683
1.3788807
1.440537
1.5330215
1.8721309
2.5195217
3.3518813
4.091757
4.6158347
4.7391477
4.5233507
4.153413
3.968444
4.091757
4.2767253
4.3075533
4.153413
3.9992723
3.9067876
3.9067876
3.968444
4.091757
4.36921
4.8316317
5.5098505
6.373039
7.236226
7.852789
7.945273
7.4520235
6.403867
5.078257
3.7834752
2.7353187
2.2112403
2.2728968
2.7044907
3.3210533
3.9992723
4.677491
5.417366
6.0955853
6.496351
6.5888352
6.403867
6.1572413
6.280554
6.866288
7.698648
8.438523
8.900946
8.962602
8.623492
7.852789
6.989601
6.3422103
5.9414444
5.6639915
5.3865385
5.2015696
5.139913
5.078257
4.8008037
4.2150693
3.4135375
2.6120062
1.9029591
1.3172245
0.76231813
0.26906797
-0.13169777
-0.22418219
-0.008385241
0.51569307
1.193912
1.9954435
2.8586311
3.5985065
3.9992723
4.091757
3.968444
3.7526472
3.5676782
3.5060222
3.5985065
3.9067876
4.2767253
4.5850067
4.8008037
4.893288
4.769975
4.4616942
4.0301003
3.5676782
3.1977406
2.9819436
2.9819436
3.0436
3.074428
2.9202876
2.766147
2.6428344
2.7353187
3.0436
3.4135375
3.6601627
3.7526472
3.7834752
3.8759594
4.0609283
4.153413
4.091757
3.9376159
3.721819
3.5676782
3.475194
3.3827095
3.3518813
3.3827095
3.475194
3.721819
4.0609283
4.36921
4.5541787
4.5850067
4.5850067
4.6158347
4.677491
4.8316317
4.8316317
4.6466627
4.338382
4.0609283
3.721819
3.259397
2.796975
2.4578655
2.5195217
3.1360846
4.0609283
4.893288
5.294054
5.139913
4.36921
3.1977406
2.0262718
1.2555683
1.193912
1.8104746
2.7353187
3.6909907
4.4925222
4.893288
4.893288
4.708319
4.2767253
3.721819
3.1052563
2.7353187
2.9202876
3.6909907
4.6158347
5.2015696
5.0166006
4.0609283
2.6736624
1.3480527
0.48486492
0.2074117
0.39238054
0.8239744
1.3788807
2.0879278
2.8894594
3.6601627
4.2458973
4.677491
4.924116
5.0166006
5.0166006
4.9857726
4.8316317
4.4925222
4.0609283
3.6909907
3.5060222
3.475194
3.5676782
3.8143034
4.1842413
4.5541787
4.7391477
4.6466627
4.338382
4.0609283
3.8759594
3.9067876
4.1225843
4.400038
4.6466627
4.8316317
4.86246
4.6158347
4.2150693
3.6909907
3.259397
3.1669126
3.6601627
4.769975
6.3422103
7.914445
9.116742
9.671649
9.5791645
8.993429
8.068586
6.958773
5.8797884
4.954944
4.338382
3.9992723
3.9067876
3.9376159
3.9376159
3.8451316
3.5676782
3.259397
3.1360846
3.2902253
3.5985065
3.9992723
4.338382
4.5541787
4.6466627
4.708319
4.769975
4.86246
5.0166006
5.2015696
5.3557105
5.571507
5.7564754
5.818132
5.602335
5.139913
4.4616942
3.7834752
3.2902253
2.9511158
2.8586311
3.0436
3.475194
4.0609283
4.5541787
4.8316317
4.893288
4.8008037
4.677491
4.5233507
4.338382
4.2150693
4.0609283
3.9067876
3.7834752
3.6601627
3.5060222
3.259397
3.074428
3.1052563
3.3827095
3.9067876
4.4925222
5.078257
5.540679
5.8797884
5.972273
5.818132
5.448194
5.0166006
4.5541787
4.2458973
4.0609283
4.0301003
4.1225843
4.2150693
4.2150693
4.0609283
3.7834752
3.4443657
3.1669126
2.8894594
2.6120062
2.3653812
2.3037248
2.3653812
2.4886937
2.581178
2.6736624
2.766147
2.8586311
2.9819436
3.1669126
3.4135375
3.7834752
4.2767253
4.924116
5.571507
5.972273
5.9414444
5.540679
4.954944
4.5541787
4.36921
4.338382
4.3075533
4.2150693
4.091757
3.9992723
3.968444
3.9376159
3.968444
3.968444
3.9376159
3.8143034
3.6601627
3.5676782
3.5676782
3.6909907
3.9376159
4.2150693
4.5233507
4.769975
4.893288
4.8316317
4.6466627
4.400038
4.1225843
3.6909907
3.1669126
2.55035
2.0570998
1.8104746
1.8413029
2.0262718
2.2420685
2.2728968
2.1187558
1.8721309
1.656334
1.5638496
1.6255059
1.8104746
1.9954435
2.0879278
2.1187558
2.2728968
2.5195217
2.7044907
2.7044907
2.5195217
2.3345528
2.2728968
2.2728968
2.2728968
2.1804123
2.1187558
2.1804123
2.3653812
2.7044907
3.074428
3.3210533
3.2285688
2.766147
2.1804123
1.6871622
1.5330215
1.6871622
2.1187558
2.796975
3.53685
4.153413
4.4616942
4.5541787
4.5233507
4.5233507
4.5850067
4.6466627
4.6466627
4.5850067
4.400038
4.2458973
4.2150693
4.2150693
4.153413
4.1225843
4.2150693
4.6158347
5.2015696
5.7564754
6.0339293
5.972273
5.602335
5.170741
4.86246
4.8316317
5.0166006
5.2632256
5.4790225
5.602335
5.571507
5.417366
5.139913
4.8316317
4.677491
4.954944
5.602335
6.4655232
7.2053976
7.6061635
7.5753355
7.17457
6.496351
5.6639915
4.86246
4.2767253
3.9376159
3.8143034
3.721819
3.6293347
3.475194
3.3518813
3.3210533
3.3518813
3.3827095
3.3210533
3.2285688
3.259397
3.5676782
4.2150693
4.924116
5.417366
5.540679
5.2323976
4.7391477
4.36921
4.1842413
4.091757
3.968444
3.6909907
3.3827095
3.1360846
3.1052563
3.2902253
3.6601627
3.9992723
4.2458973
4.338382
4.36921
4.4616942
4.6158347
4.769975
4.924116
5.0474286
5.139913
5.2632256
5.3865385
5.448194
5.3865385
5.324882
5.2323976
5.078257
4.86246
4.4925222
4.091757
3.6601627
3.3210533
3.1360846
3.1360846
3.4135375
3.7834752
4.1225843
4.36921
4.4925222
4.4616942
4.36921
4.2150693
4.0301003
3.8759594
3.8451316
3.8759594
3.968444
4.091757
4.1842413
4.2458973
4.2458973
4.1225843
3.9067876
3.721819
3.6293347
3.6909907
3.8143034
3.968444
3.9376159
3.6601627
3.1669126
2.6428344
2.2420685
2.0570998
2.0262718
2.2420685
2.7044907
3.3827095
4.1225843
4.708319
4.9857726
5.0474286
5.0474286
5.139913
5.324882
5.540679
5.7564754
5.8797884
5.84896
5.6639915
5.3557105
5.078257
4.769975
4.400038
3.9067876
3.4443657
3.074428
2.8586311
2.796975
2.8278031
2.8894594
2.9819436
3.1669126
3.3518813
3.5060222
3.5985065
3.721819
3.8143034
3.7834752
3.6293347
3.4135375
3.2902253
3.2902253
3.4135375
3.5676782
3.6601627
3.7834752
3.8759594
3.9067876
3.8451316
3.6601627
3.475194
3.3827095
3.3210533
3.1669126
2.9819436
2.796975
2.6736624
2.6428344
2.6428344
2.581178
2.4578655
2.3653812
2.4270372
2.6120062
2.9202876
3.1360846
3.3210533
3.53685
3.8759594
4.3075533
4.769975
5.109085
5.2632256
5.3557105
5.417366
5.3865385
5.2323976
4.924116
4.6158347
4.400038
4.4308662
4.677491
4.924116
5.0166006
4.893288
4.677491
4.5850067
4.7391477
5.0474286
5.294054
5.417366
5.448194
5.540679
5.7564754
6.0339293
6.249726
6.280554
6.218898
6.1572413
6.1880693
6.280554
6.280554
6.218898
6.0955853
6.0339293
6.0339293
6.0647573
6.0339293
5.8797884
5.69482
5.6639915
5.84896
6.1572413
6.403867
6.496351
6.496351
6.6504917
7.020429
7.3595386
7.4520235
7.236226
6.866288
6.496351
6.280554
6.1880693
6.0339293
5.6639915
5.139913
4.6466627
4.3075533
4.1225843
4.0609283
3.9992723
3.8759594
3.6293347
3.3827095
3.1669126
3.074428
3.0436
3.074428
3.1977406
3.4135375
3.6909907
4.0301003
4.3075533
4.4925222
4.5541787
4.5233507
4.4616942
4.400038
4.2767253
4.091757
3.9067876
3.7526472
3.6909907
3.7834752
3.9067876
3.968444
4.1842413
4.6158347
5.170741
5.571507
5.725648
5.6331635
5.417366
5.0474286
4.5850067
4.091757
3.5985065
3.2285688
2.9819436
2.8278031
2.796975
2.8894594
3.074428
3.2902253
3.475194
3.6601627
3.7834752
3.968444
4.3075533
4.893288
5.6639915
6.496351
7.2978826
7.945273
8.346039
8.407696
8.191898
7.698648
6.989601
6.1264133
5.2632256
4.5233507
3.7526472
2.8894594
1.9954435
1.3480527
1.0397713
1.0089432
1.0397713
1.0089432
0.9781151
1.0397713
1.3172245
1.8721309
2.766147
3.7834752
4.708319
5.2632256
5.602335
5.9414444
6.373039
6.83546
7.143742
7.143742
6.8046327
6.249726
5.725648
5.602335
5.818132
6.1880693
6.3113823
5.972273
5.2323976
4.677491
4.6158347
4.7391477
4.6466627
4.1842413
3.475194
2.8894594
2.7044907
2.9202876
3.2902253
3.6601627
3.9992723
4.36921
4.8316317
5.2323976
5.448194
5.4790225
5.3557105
5.170741
5.109085
5.2632256
5.571507
5.6639915
5.417366
4.86246
4.1842413
3.6293347
3.3518813
3.1977406
3.074428
2.8586311
2.6120062
2.55035
2.7353187
3.0127718
3.259397
3.3827095
3.3827095
3.4135375
3.5060222
3.5985065
3.7526472
3.9376159
4.2458973
4.677491
5.139913
5.5098505
5.725648
5.818132
5.8797884
5.9106164
5.84896
5.787304
5.725648
5.6639915
5.540679
5.3865385
5.294054
5.294054
5.4790225
5.725648
5.8797884
5.8797884
5.7564754
5.7564754
5.9414444
6.249726
6.527179
6.742976
6.958773
7.17457
7.3287106
7.4520235
7.4828515
7.390367
7.2053976
6.9279447
6.6196637
6.280554
5.818132
5.324882
4.86246
4.5850067
4.4308662
4.36921
4.36921
4.36921
4.338382
4.2767253
4.2458973
4.338382
4.5233507
4.769975
4.954944
5.078257
5.109085
5.0474286
4.8316317
4.5233507
4.2767253
4.091757
3.9376159
3.7834752
3.53685
3.3210533
3.2285688
3.259397
3.4135375
3.5676782
3.5985065
3.53685
3.5676782
3.7526472
4.0301003
4.3075533
4.4308662
4.400038
4.2767253
4.0609283
3.7526472
3.4135375
3.1052563
2.9202876
2.9819436
3.3827095
3.968444
4.5541787
4.9857726
5.2323976
5.324882
5.2632256
5.139913
4.9857726
4.86246
4.7391477
4.5541787
4.338382
4.2458973
4.36921
4.5233507
4.5850067
4.4925222
4.338382
4.3075533
4.400038
4.6158347
4.893288
5.2323976
5.571507
5.787304
5.9106164
5.972273
6.003101
6.003101
5.9414444
5.84896
5.787304
5.84896
5.9414444
6.003101
6.003101
5.9414444
5.9106164
5.9106164
5.9414444
5.9106164
5.84896
5.787304
5.725648
5.725648
5.8797884
6.1572413
6.373039
6.496351
6.4655232
6.403867
6.373039
6.3422103
6.1572413
5.818132
5.3557105
4.8316317
4.4616942
4.2767253
4.2458973
4.3075533
4.400038
4.5541787
4.769975
5.0166006
5.3557105
5.787304
6.3113823
6.83546
7.3287106
7.66782
7.8836174
7.945273
7.698648
7.143742
6.434695
5.6331635
4.86246
4.2150693
3.6601627
3.1669126
2.8586311
2.8894594
3.2902253
3.8451316
4.338382
4.677491
4.8316317
4.8316317
4.8316317
4.924116
5.2015696
5.4790225
5.6331635
5.6331635
5.6639915
5.725648
5.9414444
6.1572413
6.218898
6.003101
5.69482
5.448194
5.2323976
4.924116
4.4616942
4.0301003
3.721819
3.5985065
3.5060222
3.3518813
3.1977406
3.2285688
3.5985065
4.338382
5.2015696
5.9106164
6.1880693
6.0647573
5.69482
5.324882
5.0474286
4.8316317
4.6466627
4.5233507
4.4616942
4.4616942
4.5233507
4.5233507
4.3075533
3.9992723
3.7834752
3.8759594
4.2458973
4.769975
5.3557105
5.9106164
6.403867
6.8046327
7.0512576
7.143742
7.020429
6.6504917
6.0647573
5.417366
4.893288
4.4925222
4.091757
3.6601627
3.259397
2.9819436
2.8278031
2.766147
2.796975
2.9511158
3.1669126
3.3827095
3.6293347
3.8451316
3.8759594
3.7526472
3.6293347
3.5985065
3.6909907
3.8759594
4.0609283
4.2150693
4.400038
4.5233507
4.6158347
4.6466627
4.5850067
4.338382
3.968444
3.53685
3.0436
2.581178
2.2112403
1.9954435
1.9954435
2.1495843
2.3653812
2.581178
2.796975
3.0436
3.2902253
3.6601627
4.153413
4.677491
5.078257
5.324882
5.417366
5.3557105
5.170741
4.954944
4.8008037
4.6466627
4.4925222
4.3075533
4.091757
3.8451316
3.475194
3.0436
2.6120062
2.2728968
2.0262718
1.9337872
2.0262718
2.2420685
2.5195217
2.796975
3.0127718
3.1360846
3.2285688
3.2902253
3.2902253
3.4135375
3.721819
4.1225843
4.4616942
4.708319
4.8316317
4.954944
5.0166006
4.954944
4.677491
4.4308662
4.400038
4.5850067
4.8008037
4.893288
4.86246
4.7391477
4.6158347
4.5541787
4.4925222
4.4616942
4.5850067
4.8008037
5.0474286
5.2323976
5.324882
5.294054
5.2015696
5.109085
5.0474286
5.078257
5.109085
5.139913
5.139913
5.109085
4.954944
4.677491
4.338382
4.0609283
3.8451316
3.6909907
3.475194
3.1360846
2.8586311
2.7044907
2.796975
3.0127718
3.3210533
3.53685
3.6601627
3.8759594
4.153413
4.4616942
4.677491
4.8008037
4.8008037
4.6466627
4.400038
4.153413
3.9376159
3.7526472
3.6601627
3.6293347
3.721819
3.9376159
4.2458973
4.5233507
4.7391477
4.954944
5.139913
5.3865385
5.571507
5.69482
5.6639915
5.540679
5.3557105
5.170741
5.0166006
4.893288
4.708319
4.4616942
4.2150693
3.968444
3.6909907
3.4443657
3.2902253
3.2902253
3.4443657
3.6909907
3.8451316
3.8759594
3.9067876
4.0609283
4.338382
4.6466627
4.924116
5.170741
5.448194
5.818132
6.218898
6.527179
6.6504917
6.5888352
6.373039
6.0339293
5.602335
5.170741
4.8316317
4.5541787
4.2458973
3.8451316
3.4443657
3.1669126
3.1977406
3.475194
3.8451316
4.153413
4.4616942
4.7391477
5.0474286
5.2632256
5.2632256
5.109085
4.86246
4.6466627
4.4616942
4.3075533
4.1225843
3.9376159
3.6601627
3.2902253
2.9819436
2.7044907
2.3962092
1.9337872
1.409709
0.91645885
0.6698337
0.5773493
0.5465212
0.5465212
0.5465212
0.45403677
0.45403677
0.6698337
0.9781151
1.409709
1.9029591
2.1804123
2.0570998
1.7179903
1.4713652
1.409709
1.6871622
2.1495843
2.6736624
3.3210533
4.0609283
4.677491
5.2323976
5.8797884
6.4655232
6.83546
7.0512576
7.2053976
7.421195
7.9761014
8.715977
9.455852
10.072414
10.380695
10.072414
9.455852
9.055086
8.962602
9.085914
9.116742
8.870117
8.438523
8.130242
7.852789
7.4828515
7.17457
6.866288
6.527179
6.1880693
5.972273
5.84896
5.787304
5.602335
5.2015696
4.8008037
4.4616942
4.091757
3.5676782
2.9511158
2.3962092
1.8721309
1.3788807
0.9781151
0.6390056
0.42320865
0.26906797
0.23823985
0.39238054
0.76231813
1.2863965
1.7179903
1.9954435
2.2420685
2.3653812
2.2728968
2.0570998
1.8104746
1.7488185
1.9337872
2.2112403
2.3962092
2.5195217
2.7044907
2.8586311
2.9819436
3.1669126
3.5060222
3.968444
4.4616942
4.893288
5.2015696
5.571507
5.9414444
6.218898
6.434695
6.5888352
6.5580072
6.249726
5.787304
5.2632256
4.7391477
4.2150693
3.6601627
3.1669126
2.9202876
2.8894594
2.9511158
3.1052563
3.2902253
3.4135375
3.475194
3.53685
3.5985065
3.6601627
3.721819
3.7526472
3.8143034
3.8759594
4.0301003
4.1225843
4.2767253
4.4616942
4.6466627
4.769975
4.86246
4.9857726
5.139913
5.324882
5.3865385
5.2323976
4.954944
4.7391477
4.5850067
4.5233507
4.5541787
4.708319
4.86246
4.9857726
5.0166006
4.9857726
4.924116
4.769975
4.5233507
4.2150693
3.8451316
3.5060222
3.1052563
2.6120062
2.0570998
1.5638496
1.2863965
1.2555683
1.440537
1.7796465
2.2112403
2.6428344
3.074428
3.5676782
4.091757
4.677491
5.2632256
5.787304
6.1572413
6.434695
6.5580072
6.6196637
6.712148
6.9279447
7.2053976
7.4520235
7.6061635
7.636992
7.5136795
7.267054
6.9279447
6.5580072
6.280554
6.003101
5.6331635
5.109085
4.5541787
4.1225843
3.8143034
3.5985065
3.3827095
3.0127718
2.581178
2.0879278
1.6871622
1.440537
1.3480527
1.440537
1.7796465
2.2112403
2.6120062
2.8586311
2.9819436
3.0436
3.1977406
3.4443657
3.7834752
4.1225843
4.400038
4.5541787
4.6158347
4.6466627
4.708319
4.8316317
4.9857726
5.170741
5.2632256
5.324882
5.417366
5.571507
5.6331635
5.5098505
5.2015696
4.7391477
4.153413
3.5676782
3.0127718
2.55035
2.1804123
1.8721309
1.6871622
1.6255059
1.656334
1.8104746
2.0570998
2.3962092
2.796975
3.2285688
3.721819
4.2458973
4.954944
5.8797884
6.989601
8.099414
8.993429
9.5791645
9.794961
9.5791645
9.024258
8.130242
6.989601
5.7564754
4.5850067
3.6293347
2.8894594
2.2728968
1.8104746
1.5330215
1.409709
1.3788807
1.440537
1.5330215
1.5638496
1.4713652
1.3480527
1.193912
1.0705996
1.0397713
1.1014276
1.2555683
1.440537
1.6871622
2.0879278
2.7353187
3.6293347
4.5850067
5.448194
6.1264133
6.527179
6.6196637
6.496351
6.1572413
5.787304
5.4790225
5.2632256
5.078257
4.893288
4.6466627
4.4308662
4.3075533
4.2767253
4.153413
3.8759594
3.475194
3.0127718
2.581178
2.2112403
1.9337872
1.6871622
1.5330215
1.5021933
1.5946778
1.9029591
2.3962092
2.9511158
3.3827095
3.721819
4.0301003
4.338382
4.677491
4.9857726
5.170741
5.170741
4.924116
4.5541787
4.153413
3.7834752
3.4135375
3.1360846
3.0127718
3.1669126
3.6293347
4.153413
4.5541787
4.677491
4.5541787
4.2458973
3.8143034
3.2285688
2.6120062
2.1804123
2.0262718
2.2112403
2.6736624
3.259397
3.9067876
4.4925222
5.078257
5.6331635
6.0647573
6.403867
6.5580072
6.496351
6.1572413
5.6639915
5.0474286
4.4308662
3.8143034
3.2285688
2.8586311
2.7353187
2.8278031
2.9511158
3.0436
3.1669126
3.3827095
3.6909907
3.968444
4.153413
4.2767253
4.36921
4.400038
4.4616942
4.5850067
4.7391477
4.9857726
5.2015696
5.3865385
5.540679
5.6639915
5.84896
6.0955853
6.280554
6.280554
6.0955853
5.787304
5.417366
5.170741
5.0474286
4.924116
4.8008037
4.6466627
4.5850067
4.6466627
4.708319
4.708319
4.6466627
4.4616942
4.2767253
4.1225843
4.0609283
4.1842413
4.4925222
4.924116
5.3557105
5.69482
5.8797884
5.8797884
5.84896
5.8797884
6.003101
6.1264133
6.1572413
6.003101
5.818132
5.571507
5.3557105
5.139913
4.9857726
4.769975
4.5233507
4.4308662
4.5850067
4.769975
4.8316317
4.769975
4.7391477
4.708319
4.6466627
4.400038
4.0301003
3.5985065
3.259397
3.0436
3.0436
3.1669126
3.1977406
3.074428
2.766147
2.4270372
2.1495843
1.9954435
1.9337872
1.8413029
1.7488185
1.7179903
1.8104746
1.9954435
2.2728968
2.6428344
3.0127718
3.1977406
3.2285688
3.1669126
3.1977406
3.3518813
3.6601627
3.9992723
4.3075533
4.4925222
4.5541787
4.4308662
4.2458973
3.968444
3.6909907
3.53685
3.4443657
3.475194
3.5060222
3.4443657
3.259397
3.0436
2.8278031
2.7353187
2.766147
3.0127718
3.3518813
3.7834752
4.153413
4.4308662
4.5850067
4.5850067
4.4616942
4.2150693
3.9067876
3.5985065
3.3827095
3.3210533
3.3827095
3.5060222
3.6601627
3.7834752
3.8143034
3.7526472
3.5985065
3.4443657
3.3210533
3.2285688
3.2285688
3.2285688
3.1977406
3.1360846
3.1360846
3.1669126
3.3210533
3.53685
3.7526472
3.8451316
3.7526472
3.475194
3.0127718
2.4270372
1.9029591
1.5021933
1.2863965
1.193912
1.193912
1.3172245
1.6255059
2.0879278
2.581178
3.0436
3.3827095
3.5676782
3.6293347
3.6293347
3.5985065
3.5676782
3.475194
3.3518813
3.1977406
3.0127718
2.8586311
2.766147
2.7044907
2.6736624
2.6120062
2.581178
2.581178
2.6120062
2.6428344
2.6736624
2.7353187
2.8586311
3.0127718
3.1977406
3.4443657
3.6909907
3.9376159
4.1225843
4.2458973
4.338382
4.36921
4.36921
4.338382
4.2767253
4.2458973
4.2150693
4.1842413
4.1225843
4.0609283
3.968444
3.8451316
3.7526472
3.721819
3.7834752
3.9067876
3.8759594
3.6909907
3.6909907
3.8759594
3.968444
4.0301003
4.4308662
5.0474286
5.4790225
5.6331635
5.84896
6.0339293
5.8797884
5.3865385
4.8008037
4.091757
3.0127718
1.9029591
1.6255059
2.6120062
4.1225843
4.86246
4.338382
3.5060222
3.7834752
5.139913
6.218898
5.972273
5.3865385
6.3422103
8.777633
10.534837
10.288211
9.024258
8.068586
7.3287106
5.540679
2.5195217
-0.19335407
-0.65577614
0.9781151
2.5195217
2.1495843
0.11492729
-1.4573076
-1.1798544
-0.100869656
0.23823985
0.45403677
2.581178
7.0820856
11.675477
13.956759
13.771791
12.877775
12.261212
11.336368
9.270884
6.3113823
3.3518813
1.1630838
-0.07004148
-0.68660414
-0.80991673
-0.2550103
1.1322558
2.9202876
3.968444
3.9376159
3.6909907
4.1842413
5.139913
5.417366
4.8316317
4.1842413
4.0301003
4.153413
4.0609283
3.8143034
3.8759594
4.2767253
4.6158347
4.6158347
4.4308662
4.338382
4.3075533
4.1842413
3.968444
3.968444
4.2458973
4.5233507
4.36921
3.5676782
2.4578655
1.5946778
1.2863965
1.3788807
1.6871622
2.2112403
3.1669126
4.36921
5.417366
5.9106164
6.0339293
6.0955853
6.1572413
6.003101
5.4790225
4.8008037
4.3075533
4.091757
4.091757
4.2767253
4.677491
5.109085
5.139913
4.5541787
3.6601627
3.1977406
3.5676782
4.091757
3.8759594
2.796975
1.6255059
1.3480527
2.0262718
3.1669126
4.2458973
5.2323976
6.0647573
6.527179
6.496351
6.003101
5.3557105
4.5541787
3.6293347
2.6736624
1.9029591
1.656334
1.8721309
2.3037248
2.6428344
2.9819436
3.5676782
4.4616942
5.324882
5.725648
5.571507
5.2015696
4.7391477
4.0301003
3.1669126
2.5195217
2.2112403
2.0570998
1.656334
0.94728696
0.29989612
0.14575544
0.6081774
1.5638496
2.55035
3.2285688
3.5060222
3.4443657
3.1977406
2.8586311
2.4270372
2.0262718
1.8721309
2.0570998
2.6736624
3.5985065
4.5850067
5.3865385
5.787304
5.69482
5.078257
4.0609283
2.7353187
1.4713652
0.6081774
0.36155236
0.73149
1.5021933
2.5195217
3.4443657
4.153413
4.36921
4.0609283
3.3827095
2.4886937
1.656334
1.0397713
0.73149
0.70066184
0.79314625
0.8548025
0.8239744
0.8548025
1.0089432
1.3480527
1.8413029
2.4270372
3.1360846
3.9067876
4.5541787
4.924116
4.954944
4.6466627
4.0301003
3.2902253
2.7044907
2.4578655
2.55035
2.8278031
3.259397
3.8451316
4.5850067
5.324882
5.9414444
6.218898
6.0955853
5.540679
4.5850067
3.2902253
1.8721309
0.6390056
-0.19335407
-0.68660414
-0.9024011
-0.7790885
-0.34749466
0.29989612
0.9781151
1.4713652
1.7179903
1.8413029
1.9337872
2.0570998
2.2112403
2.4270372
2.6736624
2.9819436
3.2902253
3.6293347
4.0301003
4.4308662
4.7391477
4.8316317
4.6466627
4.3075533
3.8759594
3.4135375
2.8894594
2.4270372
2.1187558
2.0262718
2.0879278
2.2728968
2.4886937
2.7044907
2.8278031
2.8278031
2.7353187
2.7044907
2.796975
2.9819436
3.074428
3.1360846
3.1669126
3.1977406
3.1977406
3.1052563
2.9511158
2.8278031
2.8586311
3.074428
3.5060222
4.0609283
4.6158347
4.954944
5.0166006
4.6158347
3.8143034
2.8586311
1.9646153
1.2863965
0.94728696
0.8548025
1.0089432
1.3480527
1.8104746
2.3037248
2.796975
3.1977406
3.3518813
3.4443657
3.721819
3.9992723
3.9992723
3.53685
2.8278031
2.3962092
2.6736624
3.5060222
4.4308662
4.9857726
4.954944
4.36921
3.5676782
3.2285688
3.7834752
4.8316317
5.3865385
4.8008037
3.53685
2.3345528
1.8104746
2.0879278
2.9511158
3.9067876
4.6466627
5.139913
5.571507
6.1880693
7.143742
8.16107
8.685148
8.191898
6.5580072
4.091757
1.4713652
-0.68660414
-1.8889012
-2.2896671
-2.3204951
-2.258839
-1.9505577
-1.2723387
-0.19335407
1.193912
2.4886937
3.259397
3.2902253
3.0127718
2.9511158
3.3827095
3.968444
4.36921
4.5850067
4.7391477
4.769975
4.708319
4.7391477
4.7391477
4.4925222
3.9992723
3.53685
3.4443657
3.721819
3.9992723
3.9992723
3.5985065
3.074428
2.8278031
3.1360846
3.9376159
4.893288
5.602335
5.787304
5.5098505
5.294054
5.571507
6.4655232
7.636992
8.407696
8.438523
7.8836174
7.267054
7.0820856
7.3287106
7.5753355
7.4828515
7.020429
6.249726
5.448194
4.86246
4.4925222
4.1842413
3.7834752
3.1052563
2.3345528
1.7488185
1.7488185
2.3653812
3.259397
4.091757
4.6158347
4.9857726
5.294054
5.6331635
5.9106164
6.0339293
5.9106164
5.602335
5.2323976
4.924116
4.6466627
4.1842413
3.475194
2.6120062
1.8721309
1.2863965
0.8239744
0.33072424
-0.16252589
-0.68660414
-1.1490262
-1.3956512
-1.2723387
-0.68660414
0.11492729
0.79314625
1.2247401
1.5021933
1.6871622
1.8721309
2.1187558
2.4886937
2.9819436
3.53685
4.0609283
4.4616942
4.6158347
4.4925222
4.0609283
3.3518813
2.3653812
1.1630838
0.022442877
-0.71743226
-0.9332293
-0.84074485
-0.5941198
-0.34749466
-0.07004148
0.23823985
0.6390056
1.1014276
1.5638496
2.0570998
2.581178
3.3210533
4.2150693
5.139913
5.84896
6.403867
6.866288
7.390367
7.8836174
8.222727
8.284382
7.9761014
7.267054
6.1880693
4.954944
3.8143034
2.8278031
1.9954435
1.193912
0.48486492
-0.008385241
-0.2550103
-0.2550103
-0.008385241
0.42320865
0.9781151
1.5946778
2.2728968
2.9819436
3.6601627
4.0609283
4.153413
3.9376159
3.6601627
3.475194
3.3518813
3.259397
3.1360846
3.0127718
2.9202876
2.9511158
3.0436
3.2285688
3.53685
3.9376159
4.338382
4.677491
4.8008037
4.7391477
4.5541787
4.400038
4.338382
4.4616942
4.8316317
5.417366
6.1264133
6.6813197
6.8046327
6.3113823
5.324882
4.1225843
2.9511158
2.1187558
1.7179903
1.7179903
1.9646153
2.4578655
3.0436
3.3827095
3.3827095
3.0127718
2.6428344
2.4886937
2.6428344
2.9819436
3.1977406
3.1669126
2.766147
2.1495843
1.6255059
1.409709
1.5330215
1.9337872
2.4270372
2.9511158
3.4135375
3.6293347
3.5676782
3.1360846
2.5195217
1.9337872
1.6255059
1.7796465
2.3653812
3.2285688
4.0609283
4.5850067
4.6158347
4.1225843
3.259397
2.2728968
1.5946778
1.4713652
1.9954435
2.8586311
3.721819
4.3075533
4.5233507
4.5850067
4.677491
4.8008037
4.86246
4.86246
5.0166006
5.4790225
6.1572413
6.8971167
7.421195
7.6061635
7.6061635
7.7294765
8.099414
8.715977
9.363367
9.887445
10.226556
10.442352
10.504008
10.319039
9.733305
8.746804
7.4828515
6.1572413
4.954944
3.9067876
3.0127718
2.2728968
1.7179903
1.3172245
1.1630838
1.440537
2.2112403
3.3518813
4.5541787
5.3865385
5.540679
5.0474286
4.1225843
3.0436
1.9337872
0.91645885
0.11492729
-0.3166666
-0.37832278
-0.22418219
-0.03921336
-0.07004148
-0.43997908
-1.1181979
-1.8889012
-2.5979483
-3.1528547
-3.6152768
-4.0160427
-4.38598
-4.786746
-5.21834
-5.742418
-6.3281527
-6.8522305
-7.068028
-6.8214025
-5.958215
-4.570949
-2.90623
-1.1798544
0.42320865
1.7796465
2.6428344
2.9511158
2.766147
2.2728968
1.6255059
0.91645885
0.29989612
-0.2550103
-0.80991673
-1.4573076
-2.1663547
-2.721261
-3.0603704
-3.122027
-2.967886
-2.6596048
-2.228011
-1.6422763
-0.9640573
-0.22418219
0.45403677
1.0705996
1.5946778
2.1187558
2.581178
2.9819436
3.2902253
3.5060222
3.5060222
3.2902253
2.9819436
2.6736624
2.5195217
2.4886937
2.3653812
1.9029591
1.0089432
-0.16252589
-1.4264793
-2.4746358
-3.183683
-3.430308
-3.2761674
-2.6596048
-1.6114483
-0.2550103
1.1322558
2.3962092
3.5676782
4.6158347
5.448194
5.9414444
6.0955853
5.8797884
5.3865385
4.4925222
3.1669126
1.6871622
0.29989612
-0.7482605
-1.3956512
-1.6114483
-1.333995
-0.5941198
0.5773493
1.9646153
3.259397
4.3075533
5.078257
5.602335
5.9414444
6.1264133
6.0339293
5.571507
4.769975
3.721819
2.5195217
1.2247401
0.022442877
-0.9640573
-1.6114483
-2.0430422
-2.505464
-3.1528547
-3.8310738
-4.262668
-4.4476366
-4.6017776
-4.570949
-4.2010117
-3.5227923
-2.5362923
-1.3956512
-0.56329167
-0.37832278
-0.9024011
-1.7347608
-2.2896671
-2.1046982
-1.3956512
-0.50163543
0.33072424
0.8239744
0.73149
0.17658356
-0.7482605
-1.796417
-2.6904328
-3.2761674
-3.5227923
-3.6152768
-3.5844488
-3.4919643
-3.2761674
-3.0295422
-2.8445735
-2.6904328
-2.4438076
-2.228011
-1.8889012
-0.9640573
0.6390056
2.4270372
3.8759594
4.6466627
4.769975
4.4616942
3.7526472
2.6428344
1.193912
-0.37832278
-1.7039325
-2.4746358
-2.6596048
-2.5362923
-2.3513234
-2.2896671
-2.228011
-1.8580735
-1.0873699
-0.03921336
1.1322558
2.1804123
2.6736624
2.7353187
2.6428344
2.766147
3.1669126
3.7834752
4.4308662
4.893288
5.2632256
5.417366
5.170741
4.2458973
2.4578655
0.053271055
-2.3821516
-4.416808
-5.896559
-6.8522305
-7.4996223
-8.054528
-8.640263
-9.410966
-10.304982
-11.044857
-11.291483
-10.798232
-9.441794
-7.2529964
-4.570949
-1.9197295
0.42320865
2.1804123
3.475194
4.4925222
5.540679
6.742976
8.16107
9.5175085
10.349867
10.195727
8.900946
6.742976
4.2150693
1.8721309
0.2074117
-0.40915096
0.17658356
1.8413029
4.2458973
6.8971167
9.147571
10.411524
10.596493
10.041587
9.394196
9.116742
9.363367
10.134071
11.120571
12.014586
12.569493
12.353697
11.182227
9.055086
6.1880693
2.8894594
-0.19335407
-2.6904328
-4.6326056
-6.451465
-8.578607
-11.16817
-13.911874
-16.378124
-18.443611
-20.139156
-21.310627
-21.742218
-21.310627
-20.169987
-18.566921
-16.532265
-13.97353
-10.798232
-7.098856
-3.3686519
-0.22418219
1.9646153
3.3210533
4.1842413
4.8316317
5.3557105
5.7564754
6.1572413
6.6813197
7.3287106
8.037758
8.592665
8.65432
7.9761014
6.527179
4.6158347
2.581178
0.94728696
0.022442877
-0.53246355
-1.1798544
-2.012214
-2.721261
-3.0295422
-2.967886
-2.6596048
-2.228011
-1.7347608
-1.2723387
-0.71743226
-0.28583837
-0.3166666
-1.1798544
-2.9987142
-5.4033084
-7.6845903
-9.50345
-10.767404
-11.723076
-12.586264
-13.449451
-14.374295
-15.237483
-15.884873
-15.977359
-15.237483
-13.541936
-11.1373415
-8.301153
-5.495793
-3.0911987
-1.3956512
-0.53246355
-0.22418219
0.0840992
0.8239744
1.9954435
3.475194
5.078257
6.6504917
8.037758
8.931774
8.993429
8.253555
7.020429
5.84896
5.078257
4.86246
4.893288
4.86246
4.6158347
4.0609283
3.1977406
2.3345528
1.9337872
2.1495843
2.8278031
3.6909907
4.36921
4.6158347
4.2767253
3.074428
1.0705996
-1.4881356
-4.170183
-6.5439496
-8.270325
-9.472622
-10.428295
-11.476451
-12.863717
-14.744233
-16.80972
-18.566921
-19.707561
-20.046673
-19.553421
-18.227814
-16.1315
-13.295311
-9.9967
-6.7289186
-3.8927302
-1.6731045
-0.008385241
1.2863965
2.3653812
3.1977406
3.6601627
3.5060222
2.7353187
1.8413029
1.4713652
1.5946778
1.8721309
2.0262718
2.1804123
2.4578655
2.8278031
3.074428
3.074428
2.9511158
3.1052563
3.8143034
4.924116
6.1880693
7.17457
7.6061635
7.5136795
7.0820856
6.527179
5.787304
4.8008037
3.4443657
1.6871622
-0.19335407
-1.8580735
-3.3686519
-5.033371
-6.9755435
-8.85606
-10.397467
-11.507278
-12.123841
-12.00053
-10.921544
-8.9485445
-6.266496
-3.0603704
0.17658356
2.6428344
3.6293347
3.5985065
3.8759594
5.2632256
7.390367
9.33254
10.81229
11.983759
12.692806
12.754462
12.44618
11.675477
9.7024765
5.6331635
-0.13169777
-6.389809
-11.908045
-16.162327
-19.275967
-21.002346
-20.632404
-17.95036
-13.696076
-9.287653
-5.3108244
-1.0873699
4.0609283
9.949102
15.991416
22.126213
28.50764
34.58078
38.74258
39.85239
38.09519
34.241673
28.785091
21.540478
12.384525
2.0262718
-8.239497
-17.056343
-23.900188
-28.894344
-32.285442
-34.289272
-34.875004
-33.580223
-30.250786
-25.37994
-19.738392
-14.035187
-8.701919
-3.4919643
2.0570998
8.099414
14.45001
20.646465
26.31884
31.282173
34.981544
36.214672
33.995045
28.384327
20.430668
11.79879
4.0609283
-2.258839
-7.592106
-12.370467
-16.563091
-20.046673
-22.667065
-24.39344
-25.102486
-24.08516
-20.601578
-14.744233
-7.592106
-0.84074485
4.2458973
7.4520235
9.301711
10.504008
11.336368
11.675477
11.274712
10.041587
8.191898
5.9414444
3.1977406
-0.53246355
-5.1258554
-9.34931
-11.784733
-12.216326
-11.445622
-10.428295
-9.2568245
-7.777075
-6.0815277
-4.817574
-4.416808
-4.2318397
-2.967886
0.14575544
4.338382
8.31521
11.243883
12.97026
13.6484785
13.340197
12.168728
10.843119
10.47318
12.045415
15.436509
19.413338
22.18787
22.557808
20.430668
16.76212
12.723634
9.055086
6.0955853
3.8759594
2.1804123
0.6390056
-1.0873699
-2.9987142
-5.095027
-7.0063715
-8.177841
-7.9312153
-6.0506997
-2.721261
1.0705996
3.5985065
3.3827095
0.42320865
-3.7385893
-7.098856
-8.732747
-9.225997
-9.780904
-11.044857
-12.80206
-14.46678
-15.854045
-17.333797
-19.06017
-20.663235
-21.372284
-20.724892
-18.721062
-15.607421
-11.630591
-7.0372
-2.2896671
2.3037248
6.712148
11.151399
15.806448
20.338184
23.975903
25.979733
26.226357
24.931576
22.126213
17.77945
12.507836
7.7294765
5.0474286
5.170741
7.2978826
9.856618
11.398025
10.997258
8.746804
5.540679
2.1804123
-0.9640573
-3.7694178
-5.9273868
-7.0372
-6.883059
-5.619106
-3.8619018
-2.3204951
-1.6422763
-2.1663547
-3.5536203
-4.971715
-5.619106
-5.619106
-5.649934
-6.0506997
-6.389809
-5.773246
-3.9852147
-1.7347608
0.14575544
1.409709
2.4578655
3.6293347
4.6466627
4.954944
4.2458973
2.6428344
0.8239744
-0.53246355
-1.1181979
-1.2106824
-1.2106824
-1.4881356
-2.012214
-2.5671203
-2.8445735
-2.937058
-3.1528547
-3.6769328
-4.139355
-3.8927302
-2.7520893
-1.3031667
-0.2550103
0.29989612
0.88563067
2.2728968
4.677491
7.6061635
10.1649
11.5213375
11.30554
9.764133
7.4828515
4.954944
2.5195217
0.17658356
-2.1355264
-4.170183
-5.495793
-5.9273868
-6.0815277
-6.944715
-8.9485445
-11.784733
-14.590093
-16.778889
-18.505264
-20.200813
-21.588081
-21.649734
-19.491764
-15.144999
-9.410966
-3.3994799
2.1495843
6.958773
11.028087
14.573321
17.74862
20.430668
22.18787
22.681122
22.03373
20.92392
19.968243
19.135887
17.74862
15.220714
11.675477
7.5753355
3.259397
-1.5189638
-6.883059
-12.370467
-16.871376
-19.337624
-19.707561
-18.566921
-16.748062
-14.80589
-12.647921
-10.027529
-6.790575
-3.0603704
0.8548025
4.6466627
8.130242
11.30554
14.018415
15.744791
15.991416
14.60415
11.983759
8.777633
5.448194
2.2112403
-0.84074485
-3.7385893
-6.451465
-8.85606
-10.890717
-12.586264
-13.97353
-15.114171
-15.761561
-15.669076
-14.836718
-13.572763
-11.938873
-9.9967
-7.8079033
-5.619106
-3.7694178
-2.1663547
-0.100869656
3.0127718
6.989601
11.028087
14.26504
16.114727
16.731293
16.299698
15.066572
13.46351
11.5829935
9.609993
7.945273
7.3287106
7.945273
9.363367
10.935603
11.95293
12.076243
11.5829935
10.534837
8.65432
6.0647573
3.2285688
1.0705996
0.73149
2.2112403
4.5233507
6.8971167
9.024258
10.349867
10.257382
8.531008
5.2323976
0.8548025
-4.0160427
-9.1951685
-14.559264
-19.275967
-21.927189
-22.08133
-20.447437
-17.765388
-14.80589
-12.80206
-12.370467
-12.647921
-12.00053
-9.102685
-3.7694178
2.8278031
8.715977
12.322868
13.031916
11.336368
8.592665
6.527179
6.773804
9.764133
14.573321
19.78328
24.22253
26.50381
24.561638
17.255371
5.448194
-7.7462473
-18.721062
-25.318283
-28.031158
-28.801865
-28.740208
-26.613064
-20.724892
-12.123841
-4.817574
-3.0295422
-7.8079033
-15.669076
-22.266296
-25.749878
-27.106316
-28.185299
-29.140972
