# Supplementary material for: Performances of the PIPER scalable child human body model in accident reconstruction
Source: PLoS One. 2017 Nov 14;12(11):e0187916. doi: 10.1371/journal.pone.0187916 (PMC5685610; doi:10.1371/journal.pone.0187916)
Supplement: S3 Data — This zip folder contains input accelerations for reproducibility of the accident reconstruction. Also, the readings from the dummy sensor are reported for reproducibility of the calculations. (ZIP) [file pone.0187916.s011.zip › CHANNEL/RAC03.003]

Test object number          :1
Name of the channel         :B-Pillar Left Z Axis
Laboratory channel code     :14BPIL00LE00ACZP
Customer channel code       :14BPIL00LE00ACZP
Channel code                :14BPIL00LE00ACZP
Unit                        :m/(s*s)
Direction                   :Z
Dimension                   :AC
Transducer type             :GV1011
Pre-filter type             :4.00kHz 6pole Butterworth for rate 20000 (1.3)
Cut off frequency           :4000.0
Channel frequency class     :2000
Channel amplitude class     :1000.0
Reference channel           :implicit
Reference channel name      :NOVALUE
Data source                 :transducer
Data status                 :ok
Sampling interval           :5.0E-5
Bit resolution              :16
.ValidationRemark           :Seulement la gamme [-0.4096 sec; 45.59 sec] a �t� lue. Gamme demand�e: [-6.0 sec; 40.0 sec].; 27 valeurs d�passent la limite CAC choisie dans [0.02185 sec; 0.0342 sec]
Time of first sample        :-0.2
Number of samples           :14000
First global maximum value  :1006.15857
Time of maximum value       :0.021899998
First global minimum value  :-1005.4711
Time of minimum value       :0.027499989
Start offset interval       :-0.1
End offset interval         :-0.05
-9.340702
-8.297055
-5.380983
-1.2677857
3.2137575
7.204173
10.243028
12.637277
15.27709
18.868464
22.950966
26.388863
28.199896
27.678074
24.63922
19.45168
13.09771
6.6823497
1.21855
-2.9560385
-6.455325
-10.261568
-14.129201
-16.676928
-16.861101
-15.019371
-11.765648
-7.437581
-2.3728237
2.6612387
7.02
11.010415
15.246395
19.912111
24.547132
28.629633
31.576403
32.40518
30.471363
26.204689
20.372543
13.281882
5.5773115
-1.4519587
-6.363239
-8.818879
-9.248616
-8.112883
-5.872111
-3.2016025
-0.86874413
0.57394445
1.586896
3.5514083
7.7259965
13.98788
21.232018
27.800856
32.12892
33.049786
30.747622
26.757208
22.64401
18.561508
13.98788
8.892426
3.7048855
-1.2677857
-6.0255885
-10.568522
-14.466851
-16.891796
-17.75127
-17.874052
-18.150312
-18.395876
-17.935442
-16.554146
-14.620329
-12.410253
-10.016004
-7.37619
-4.5215087
-1.5133497
0.850204
1.2799411
-0.8380486
-4.889855
-9.555572
-13.883636
-17.505707
-19.961348
-20.790125
-19.807867
-17.168055
-13.51529
-9.463485
-5.380983
-1.8203048
0.8195085
2.6612387
3.9811454
4.9940968
5.853571
6.221917
5.7614846
4.6564465
3.5207129
2.753325
2.784021
3.7969723
5.51592
7.2348685
8.493384
9.567727
10.488592
10.826242
10.396504
9.659813
9.260772
9.47564
9.905377
9.813292
8.524079
5.884267
2.1087196
-2.035173
-5.380983
-6.854367
-5.964197
-3.170907
0.543249
4.1346226
7.0506954
9.168686
10.396504
10.826242
10.856938
10.734156
10.3351145
9.260772
7.4190416
4.932706
1.8631555
-1.6975228
-5.2582006
-8.327751
-10.568522
-11.704257
-11.734952
-10.844782
-9.402093
-7.7445364
-6.2097616
-4.981941
-4.091772
-3.170907
-1.6975228
0.6967265
3.9811454
8.002256
12.176845
15.706827
17.886208
18.438726
17.149515
13.895792
8.861731
2.998889
-2.5263014
-7.0692353
-10.599218
-13.146945
-14.896588
-16.001627
-16.58484
-16.615536
-15.848148
-14.190592
-11.734952
-8.665401
-5.4423738
-2.3421283
0.481858
2.8761072
4.8713145
6.6823497
8.493384
10.243028
11.624325
12.20754
11.808498
10.672765
9.444944
8.677557
8.524079
9.045903
10.243028
11.624325
12.330321
11.7471075
9.905377
7.3576508
4.8713145
3.1523666
2.8147163
4.0732317
6.2526126
8.462688
10.058854
10.70346
10.488592
9.506336
7.63391
4.932706
1.893851
-0.9915261
-3.416471
-5.380983
-6.731585
-7.345495
-7.3148
-6.854367
-6.3939342
-6.2711525
-6.3325434
-6.1483703
-5.473069
-4.3373356
-2.8025608
-1.0529171
0.6353355
1.893851
2.753325
3.3058443
3.5821037
3.919754
4.7178373
5.79218
6.5595675
6.4060903
5.4852247
4.625751
4.349491
4.840619
5.914962
7.4190416
9.045903
10.304419
10.979719
10.979719
10.3351145
9.045903
7.204173
5.3317475
4.2267094
4.349491
5.3624425
6.5595675
7.449737
7.940865
8.155733
8.309211
8.524079
8.800339
9.015207
8.953816
8.339907
6.9279137
4.840619
2.3849792
0.021425426
-1.6361316
-2.3114328
-2.3421283
-2.1886506
-2.46491
-3.477862
-5.0126367
-6.5167165
-7.5603633
-8.020796
-8.26636
-8.696096
-9.248616
-9.739743
-9.831831
-9.248616
-7.92871
-6.179066
-4.4908133
-3.140211
-2.3114328
-2.0965643
-2.4342146
-3.0174294
-3.5085573
-3.631339
-3.2016025
-2.0658689
-0.19344306
2.1701107
4.380187
6.037744
7.2348685
8.002256
8.309211
8.063646
7.511128
6.897218
6.3140035
5.884267
5.730789
5.884267
6.283308
6.774436
7.2348685
7.4190416
7.1427817
6.1298304
4.380187
2.4770656
1.095768
0.666031
1.157159
2.4770656
4.4108825
6.4674807
7.879474
7.940865
6.4674807
3.919754
0.8195085
-2.1272597
-4.091772
-4.7363772
-4.2759447
-3.2629933
-2.3728237
-2.1579552
-2.679779
-3.662035
-4.6135955
-5.043332
-4.460118
-2.679779
-0.22413862
2.016633
3.244453
3.029585
1.6175915
-0.43900704
-2.1579552
-2.8946471
-2.4035192
-1.2677857
-0.19344306
0.45116246
0.6353355
0.51255345
0.23629396
0.11351195
0.29768497
0.88089955
1.6789826
2.3849792
2.5998473
2.1701107
1.1878545
-0.19344306
-1.7282182
-2.8332562
-2.8025608
-1.6361316
0.14420745
1.8324602
2.784021
2.8147163
1.9245466
0.51255345
-0.86874413
-1.6054361
-1.5747406
-1.3291765
-1.7589136
-3.477862
-6.4860206
-10.169481
-13.423204
-15.142152
-14.651025
-12.01121
-8.358446
-5.288896
-3.5699482
-3.3550797
-4.30664
-5.780024
-6.9157577
-7.099931
-6.3325434
-5.0126367
-3.7234259
-2.8639517
-2.5263014
-2.5263014
-2.5876923
-2.46491
-1.8816959
-1.0222217
-0.37761605
-0.3469206
-0.7152666
-1.2063946
-1.8203048
-2.6490831
-3.477862
-3.662035
-2.6490831
-0.4083116
2.2928925
4.625751
6.037744
6.590263
6.590263
6.3446994
6.0684395
5.853571
5.730789
5.546616
5.17827
4.4722733
3.5207129
2.5691524
1.9552422
1.8324602
2.2008061
2.753325
3.3058443
3.7662768
4.1960135
4.533664
4.687142
4.5950556
4.1653185
3.3979306
2.2928925
0.94229054
-0.37761605
-1.2677857
-1.7589136
-2.3421283
-3.2936888
-4.368031
-4.951246
-4.7056813
-3.876903
-3.0481248
-2.5876923
-2.5263014
-2.6183877
-2.679779
-2.7411695
-2.8639517
-3.0788202
-3.4471664
-3.9996853
-4.644291
-5.3195915
-5.872111
-6.2097616
-6.2711525
-6.056284
-5.380983
-4.2145534
-2.8025608
-1.6361316
-1.0836126
-1.1143081
-1.3291765
-1.3598721
-1.0836126
-0.7152666
-0.43900704
-0.4083116
-0.74596214
-1.7282182
-3.477862
-5.473069
-7.0078444
-7.8059273
-8.082187
-8.204969
-8.511925
-8.972357
-9.555572
-10.10809
-10.599218
-10.783392
-10.507132
-9.801135
-9.003052
-8.573316
-8.54262
-8.358446
-7.5910587
-6.240457
-4.644291
-3.232298
-2.4035192
-2.4035192
-3.0174294
-3.7848167
-4.368031
-4.7670727
-5.0126367
-5.135419
-5.0126367
-4.460118
-3.5392528
-2.7104745
-2.1886506
-1.9430865
-1.6975228
-1.3905677
-1.0529171
-0.8380486
-0.7766577
-0.74596214
-0.68457115
-0.5617891
-0.2855296
0.11351195
0.42046696
0.481858
0.23629396
-0.22413862
-0.74596214
-1.2984812
-1.9123913
-2.5876923
-3.2936888
-4.091772
-4.981941
-5.964197
-6.7622805
-6.977149
-6.363239
-5.043332
-3.385775
-1.7589136
-0.5617891
0.14420745
0.45116246
0.481858
0.42046696
0.35907596
0.20559846
-0.009270072
-0.16274756
-0.16274756
-0.16274756
-0.19344306
-0.19344306
-0.07066107
0.052120924
-0.101356566
-0.6538756
-1.4519587
-2.1579552
-2.679779
-3.2016025
-3.7234259
-4.1224675
-4.2452493
-4.091772
-3.7234259
-2.9560385
-1.8816959
-0.68457115
0.45116246
1.4334186
2.1701107
2.6305432
2.784021
2.6305432
2.262197
1.9552422
1.9552422
2.2315016
2.691934
3.1216712
3.3365397
3.0909758
2.4463701
1.5562006
0.481858
-0.68457115
-1.7282182
-2.3421283
-2.6183877
-2.8946471
-3.477862
-4.2145534
-4.6135955
-4.2145534
-2.9867334
-1.1143081
1.0650725
3.1216712
4.533664
4.840619
3.8890586
2.0473285
-0.009270072
-1.6975228
-2.7104745
-3.1095157
-3.140211
-3.0174294
-2.8025608
-2.46491
-2.035173
-1.5747406
-1.0836126
-0.6231801
-0.22413862
-0.009270072
-0.03996557
-0.19344306
-0.13205206
0.32838047
1.1264635
2.0473285
2.9068027
3.67419
4.349491
4.8713145
5.301052
5.608007
5.79218
5.79218
5.546616
4.8713145
3.6127992
1.8631555
-0.13205206
-2.0044775
-3.5699482
-4.6749864
-5.2582006
-5.4116783
-5.288896
-4.859159
-4.153163
-3.2936888
-2.3728237
-1.4826541
-0.68457115
0.052120924
0.57394445
0.8195085
0.88089955
0.788813
0.666031
0.60464
0.666031
0.7581175
0.8195085
0.727422
0.51255345
0.20559846
-0.07066107
-0.07066107
0.26698947
0.911595
1.771069
2.753325
3.5821037
3.9504495
4.011841
3.9811454
3.8276677
3.3672352
2.4463701
1.3106365
0.11351195
-0.9915261
-1.8510002
-2.46491
-2.7411695
-2.7104745
-2.5263014
-2.46491
-2.8025608
-3.631339
-4.7670727
-5.687938
-6.056284
-5.9028063
-5.380983
-4.6749864
-3.69273
-2.3421283
-0.930135
0.26698947
1.1264635
1.771069
2.3542838
2.9681935
3.7048855
4.349491
4.625751
4.380187
3.6127992
2.691934
1.9245466
1.4334186
1.3106365
1.7403735
2.753325
4.103927
5.3624425
6.1298304
6.2526126
5.884267
5.423834
5.024792
4.7792287
4.625751
4.4722733
4.441578
4.5643597
4.502969
4.011841
3.1523666
2.1701107
1.1878545
0.23629396
-0.5924846
-1.1143081
-1.2677857
-1.0529171
-0.5310936
0.26698947
1.095768
1.709678
1.9245466
2.016633
2.3235881
2.9681935
3.8276677
4.7485332
5.608007
6.283308
6.590263
6.5595675
6.375395
6.099135
5.7614846
5.2703567
4.7178373
4.257405
4.0425363
4.103927
4.1960135
4.2267094
4.1653185
3.8583632
2.7226295
-0.4083116
-6.1483703
-12.717208
-16.001627
-11.305215
3.9504495
28.78311
57.05367
76.29974
78.81678
71.8489
61.842167
45.266594
24.946173
6.774436
-8.788183
-15.878845
-10.783392
0.7581175
11.900585
14.417616
7.388346
0.911595
-1.2677857
-1.0222217
1.3413321
0.38977146
-6.946453
-15.203543
-22.232813
-28.249132
-30.950336
-30.18295
-27.51244
-24.903322
-26.346012
-31.073118
-36.22996
-45.285137
-58.023766
-65.48278
-62.136967
-49.398335
-34.019886
-25.94697
-29.507648
-40.95707
-57.07221
-77.66889
-98.480446
-109.37735
-103.268936
-84.23773
-62.474617
-45.008873
-33.2525
-25.0568
-21.618902
-27.052008
-40.128292
-55.01561
-64.654
-62.812267
-50.2885
-32.270245
-10.415045
16.259346
50.392746
90.60384
120.77753
122.772736
100.21154
70.160645
45.512157
35.413338
44.560596
68.963524
99.68972
126.21063
138.24327
132.96364
118.78232
106.65759
100.11945
96.31321
91.52472
81.51798
62.333294
33.939953
0.42046696
-31.625637
-52.897617
-54.892826
-35.21701
-0.74596214
33.817173
54.659416
57.452713
45.266594
21.569668
-10.722
-47.31104
-83.83869
-114.534195
-132.89009
-137.52512
-131.10976
-114.99462
-91.788826
-66.64921
-41.264023
-14.3440695
10.7955475
27.371117
28.261288
9.444944
-23.583414
-59.374374
-90.77588
-112.56968
-116.83636
-98.480446
-60.41802
-14.651025
22.214273
40.785053
42.074265
30.962492
13.527447
-5.3195915
-22.447683
-32.85346
-31.441465
-19.101871
-3.140211
7.5418234
8.217124
2.5998473
2.753325
19.543764
53.124645
96.006256
140.60683
180.29611
208.25972
220.16957
215.07411
194.26257
163.50568
130.10896
99.87389
78.26425
67.95056
65.6791
65.0038
61.995644
56.43976
50.208572
44.990337
40.38601
33.387436
21.109234
3.5514083
-16.73832
-37.641956
-59.1595
-81.93557
-104.773026
-124.63301
-139.82727
-150.41722
-155.72754
-154.74529
-147.8081
-135.19226
-117.05122
-95.16533
-72.02092
-49.306248
-29.35417
-17.260141
-18.641441
-34.357536
-57.87029
-79.11158
-91.88091
-95.103935
-88.65788
-70.97728
-41.07985
-1.1756992
42.319828
81.61007
111.875824
131.9507
141.46631
139.87013
128.29793
110.89358
92.16932
73.84411
55.703064
39.557236
28.875198
26.081907
32.68144
48.244057
69.42395
90.9415
107.639854
115.09886
110.0955
92.35349
65.218666
33.602306
1.9245466
-26.929224
-51.178673
-68.490944
-77.20846
-77.73028
-70.60893
-56.36621
-37.88752
-19.593
-5.9028063
-0.68457115
-5.380983
-17.41362
-31.410769
-42.399757
-47.98634
-48.477467
-45.65348
-40.926373
-35.186317
-29.661125
-24.903322
-20.176214
-14.190592
-6.455325
2.2928925
10.365809
16.627693
20.464628
21.477581
20.464628
19.114027
18.377335
17.886208
17.210907
16.412823
15.215698
13.281882
11.010415
8.953816
7.449737
6.528872
4.9020104
1.157159
-4.2759447
-9.893222
-14.282679
-16.615536
-16.462059
-13.914332
-9.739743
-4.859159
-0.13205206
3.3058443
4.441578
3.490017
1.3720275
-0.5617891
-0.74596214
1.2492455
4.011841
6.099135
6.774436
4.7178373
-0.930135
-8.204969
-13.423204
-13.975724
-9.801135
-2.5569968
5.608007
12.974927
18.500116
21.815231
23.380703
23.53418
22.58262
21.232018
20.341848
20.219067
20.034893
18.807074
16.075172
11.777803
6.160526
0.6967265
-2.2500415
-1.7589136
1.2492455
5.1475744
9.015207
12.361018
14.356225
13.6502285
9.659813
3.5514083
-3.0174294
-9.15653
-14.927284
-20.421778
-25.240973
-28.74026
-30.02947
-28.218437
-23.49133
-17.19875
-10.99826
-6.179066
-3.7848167
-4.7056813
-8.972357
-15.541194
-22.754637
-29.047215
-32.945545
-33.2218
-29.323475
-22.202118
-13.945028
-6.4860206
-0.74596214
3.1216712
4.9940968
5.239661
4.5643597
3.3365397
1.648287
-0.3469206
-2.1272597
-3.1095157
-2.8946471
-1.3598721
1.034377
3.6127992
6.007048
8.186429
10.212333
11.900585
12.82145
12.453104
10.826242
8.769644
7.1120863
6.160526
6.1298304
6.9893045
8.063646
8.186429
6.375395
2.2928925
-3.5699482
-9.616962
-13.638073
-13.73016
-9.5862665
-2.5263014
5.4852247
12.790754
18.530813
22.429142
24.240175
23.871832
21.90732
19.482374
17.425776
15.860304
14.448312
12.913536
11.2866745
9.659813
8.493384
8.125038
8.524079
9.045903
9.322163
9.537031
10.181637
11.378761
12.54519
12.944232
12.238235
10.734156
8.646862
5.79218
1.9552422
-3.0174294
-9.003052
-15.326325
-20.882212
-24.565672
-25.732101
-24.320107
-20.75943
-15.786758
-10.568522
-6.7008896
-5.626547
-7.65245
-11.857734
-16.277885
-18.794918
-18.02753
-13.8529415
-7.0692353
1.034377
8.892426
15.491959
20.403238
23.718351
25.98982
27.923637
29.796062
31.637793
32.9577
32.83492
30.809015
27.21764
22.950966
18.561508
14.141356
9.813292
5.884267
2.4156747
-0.7152666
-3.416471
-4.9205503
-4.3987265
-1.5747406
2.9068027
8.063646
12.913536
16.811865
19.083332
19.144722
16.842562
12.852145
8.217124
3.9504495
0.911595
-0.2855296
0.481858
2.8147163
5.8228755
8.616166
11.348065
14.448312
17.763426
20.679499
22.183578
21.262714
17.85551
12.514495
5.79218
-1.5747406
-8.450533
-14.098505
-17.935442
-19.562305
-19.009785
-16.891796
-14.06781
-11.734952
-10.906173
-11.765648
-13.883636
-16.1858
-17.475012
-17.505707
-16.861101
-15.878845
-14.221287
-11.612169
-8.1742735
-4.061076
0.6353355
5.669398
10.764852
15.676132
20.12698
23.994614
27.248337
29.489107
30.041626
28.38407
24.762
20.004198
15.062222
10.979719
8.094342
6.007048
4.1346226
2.262197
-0.03996557
-2.7411695
-5.473069
-7.867318
-9.954613
-11.9805155
-14.221287
-16.983883
-20.237606
-23.368547
-24.995407
-23.951761
-20.268301
-14.865892
-9.432789
-6.056284
-5.6572423
-7.7445364
-11.33591
-14.95798
-16.615536
-14.835197
-9.402093
-1.0222217
8.646862
17.088125
21.938015
22.429142
19.328897
14.571094
10.611374
9.137989
10.580678
14.93944
21.477581
28.04642
32.46657
33.878563
31.975443
27.094858
20.219067
12.146149
3.8890586
-3.232298
-8.419837
-11.581474
-13.361814
-14.835197
-16.615536
-17.536402
-16.24719
-12.9320755
-9.463485
-7.92871
-9.371398
-13.024163
-17.014578
-19.715782
-20.790125
-21.342644
-22.60116
-24.44289
-25.271667
-23.76759
-20.237606
-16.431364
-14.497547
-15.111457
-16.983883
-18.242397
-17.966139
-16.339277
-13.822246
-10.5378275
-6.240457
-0.7766577
5.116879
10.549983
15.430568
20.12698
24.792696
29.826757
35.19847
39.188885
39.741405
37.101593
32.89631
28.38407
24.792696
23.104445
22.736097
22.36775
21.69245
21.170626
20.403238
17.916903
12.453104
3.5207129
-7.898014
-19.500914
-29.169996
-36.076485
-40.189682
-41.755154
-40.864983
-37.918217
-33.37528
-27.451048
-20.851517
-14.927284
-10.629913
-8.54262
-8.910966
-10.660609
-11.888429
-11.305215
-9.15653
-6.240457
-3.2936888
-0.009270072
4.5950556
10.856938
17.702034
23.350008
26.235384
26.143297
24.393656
22.490534
20.925062
19.328897
17.18021
14.202747
10.611374
7.1427817
4.103927
1.1264635
-2.035173
-5.043332
-7.37619
-8.604011
-8.849575
-8.972357
-9.923917
-11.642865
-13.146945
-13.361814
-12.533034
-12.01121
-12.686513
-13.8529415
-13.975724
-12.56373
-10.046699
-7.099931
-4.3373356
-1.9430865
0.29768497
2.937498
6.3446994
10.4272
14.448312
17.824816
20.065588
21.13993
21.232018
20.832975
20.004198
18.377335
15.584045
11.624325
6.866523
2.0780241
-2.035173
-4.951246
-6.3018475
-5.9028063
-4.2452493
-2.4035192
-1.5747406
-2.4342146
-5.0126367
-8.481228
-11.734952
-13.883636
-14.620329
-14.037114
-12.717208
-10.906173
-8.481228
-5.288896
-1.8510002
1.2492455
3.735581
5.423834
6.037744
5.669398
4.7178373
3.5207129
2.3849792
1.4948095
0.850204
0.08281645
-1.0836126
-2.3114328
-2.8332562
-2.1272597
-0.43900704
1.586896
3.7048855
5.914962
7.7259965
8.24782
7.081391
4.6564465
2.0780241
0.23629396
-0.6538756
-0.930135
-1.0529171
-1.6668272
-3.0481248
-4.889855
-6.363239
-6.5781074
-5.473069
-3.2016025
0.11351195
4.1653185
8.063646
10.856938
11.900585
11.348065
9.997463
8.708253
8.125038
8.524079
9.782595
11.59363
13.527447
15.062222
15.860304
15.829609
15.461263
15.645436
16.658388
17.79412
18.039686
16.627693
13.09771
7.787388
1.9859375
-3.0174294
-6.854367
-9.709048
-11.857734
-13.73016
-15.418412
-16.707624
-17.07597
-16.277885
-14.528242
-12.502339
-10.722
-9.248616
-8.020796
-7.03854
-6.2097616
-5.5037646
-4.951246
-4.5829
-4.091772
-3.0174294
-1.1143081
1.4948095
4.380187
7.480433
10.856938
14.356225
17.579252
20.249762
22.214273
23.319311
23.257921
21.90732
19.482374
16.412823
13.128405
9.813292
6.774436
4.380187
2.9068027
2.3542838
2.3849792
2.262197
1.3106365
-0.68457115
-3.170907
-5.565156
-7.7138405
-9.616962
-11.397302
-13.17764
-14.927284
-16.1858
-16.58484
-16.001627
-14.68172
-12.778599
-10.353654
-7.345495
-4.153163
-1.1756992
1.5255051
3.9504495
6.0684395
7.971561
9.506336
10.457896
10.764852
10.580678
10.273724
10.365809
11.133198
12.26893
13.373969
14.356225
15.27709
16.16726
17.026733
17.60995
17.39508
15.891001
13.036319
9.168686
4.7178373
0.23629396
-3.631339
-6.455325
-8.143578
-8.6347065
-8.020796
-6.5167165
-4.7056813
-3.140211
-2.219346
-2.0658689
-2.6183877
-3.7234259
-5.0126367
-6.2097616
-7.1306267
-7.6831455
-7.7445364
-7.222713
-6.056284
-4.183858
-1.4826541
1.771069
4.9634013
7.695301
9.905377
11.624325
12.852145
13.588837
13.895792
13.742315
13.036319
11.900585
10.549983
9.230077
7.971561
6.651654
5.024792
3.1216712
1.3106365
-0.07066107
-0.8380486
-1.0529171
-0.8994397
-0.6538756
-0.5924846
-0.930135
-1.9123913
-3.5085573
-5.473069
-7.4068856
-9.064443
-10.200177
-10.629913
-10.322958
-9.310007
-7.7445364
-5.964197
-4.183858
-2.679779
-1.5133497
-0.68457115
-0.13205206
0.32838047
0.727422
1.21855
1.893851
2.937498
4.3187957
5.9763527
7.8487787
9.537031
10.70346
11.25598
11.378761
11.348065
11.225284
10.764852
9.659813
7.971561
5.9763527
3.9504495
1.893851
-0.22413862
-2.3114328
-4.091772
-5.380983
-6.1483703
-6.5781074
-6.977149
-7.4068856
-7.8059273
-8.020796
-8.1742735
-8.450533
-8.849575
-9.003052
-8.511925
-7.2534084
-5.350287
-3.1095157
-0.7766577
1.2799411
2.9068027
3.9504495
4.257405
3.919754
3.2137575
2.6612387
2.4770656
2.6612387
2.8147163
2.5998473
1.893851
1.0650725
0.35907596
-0.16274756
-0.6231801
-0.8380486
-0.5924846
0.17490295
1.1878545
2.1087196
2.753325
3.1216712
3.3672352
3.5821037
3.7969723
4.011841
4.257405
4.533664
4.840619
4.9020104
4.441578
3.4593215
2.262197
1.3106365
0.972986
1.1878545
1.648287
2.016633
2.262197
2.4463701
2.8454113
3.490017
4.1653185
4.7178373
5.1475744
5.5773115
5.9456573
6.1298304
6.1298304
5.9456573
5.669398
5.2089653
4.502969
3.6127992
2.4770656
1.095768
-0.3469206
-1.6668272
-2.7411695
-3.5085573
-3.9689898
-4.061076
-3.7541213
-3.0788202
-2.2500415
-1.5133497
-1.0222217
-0.5924846
-0.009270072
0.850204
1.8631555
2.8454113
3.5207129
3.8890586
3.9504495
3.8276677
3.490017
3.029585
2.6612387
2.2928925
1.8324602
1.3720275
1.0650725
1.095768
1.4334186
1.7403735
1.8017646
1.586896
1.21855
0.788813
0.29768497
-0.31622505
-1.1450037
-1.9737822
-2.5263014
-2.7104745
-2.4342146
-1.8203048
-0.930135
-0.13205206
0.26698947
0.052120924
-0.5310936
-1.2370901
-1.8203048
-2.1579552
-2.1886506
-1.9737822
-1.7282182
-1.5747406
-1.5440452
-1.5440452
-1.4212632
-1.1450037
-0.74596214
-0.31622505
0.08281645
0.481858
0.88089955
1.3720275
1.893851
2.538457
3.2137575
3.8583632
4.3187957
4.533664
4.7178373
5.0554876
5.423834
5.51592
5.116879
4.257405
3.244453
2.2928925
1.4027231
0.543249
-0.37761605
-1.2984812
-2.0658689
-2.5876923
-2.8025608
-2.679779
-2.3114328
-1.7282182
-0.930135
0.11351195
1.2799411
2.4770656
3.3979306
3.8276677
3.7662768
3.3979306
2.937498
2.507761
2.016633
1.464114
0.88089955
0.35907596
-0.009270072
-0.13205206
0.021425426
0.35907596
0.88089955
1.5255051
2.016633
2.262197
2.2928925
2.2928925
2.1701107
2.016633
1.8324602
1.6789826
1.648287
1.586896
1.3106365
0.850204
0.38977146
0.052120924
-0.101356566
-0.07066107
0.14420745
0.481858
0.60464
0.42046696
-0.07066107
-0.7152666
-1.2677857
-1.4519587
-1.2370901
-0.5924846
0.32838047
1.3413321
2.139415
2.5691524
2.6305432
2.507761
2.4156747
2.3849792
2.4156747
2.3849792
2.1701107
1.8631555
1.648287
1.6175915
1.8017646
1.9859375
2.0473285
1.9245466
1.771069
1.771069
1.893851
1.9552422
1.8631555
1.709678
1.586896
1.5255051
1.4334186
1.3413321
1.3106365
1.464114
1.7403735
1.8631555
1.5255051
0.850204
0.08281645
-0.5310936
-0.930135
-1.0529171
-0.86874413
-0.50039804
-0.25483406
-0.31622505
-0.74596214
-1.3905677
-2.035173
-2.5263014
-2.8332562
-2.8946471
-2.8332562
-2.7411695
-2.8332562
-3.2016025
-3.8155122
-4.3987265
-4.6749864
-4.4908133
-3.8462076
-2.925343
-1.8510002
-0.68457115
0.543249
1.648287
2.4770656
2.937498
3.0909758
3.029585
2.937498
2.937498
2.9681935
3.029585
3.2751489
3.7969723
4.4722733
4.9940968
5.17827
4.9020104
4.2267094
3.3979306
2.6612387
2.1087196
1.6175915
0.911595
-0.009270072
-0.930135
-1.7282182
-2.3728237
-2.9867334
-3.5085573
-4.091772
-4.7363772
-5.3195915
-5.780024
-6.1483703
-6.547412
-6.885062
-6.946453
-6.7008896
-6.2097616
-5.5037646
-4.7056813
-3.876903
-3.0481248
-2.3114328
-1.6361316
-1.0222217
-0.43900704
0.021425426
0.38977146
0.88089955
1.5562006
2.2008061
2.691934
3.029585
3.1216712
2.8761072
2.3542838
1.771069
1.3106365
1.1264635
1.2799411
1.6175915
1.9552422
2.2315016
2.3849792
2.262197
1.771069
1.1264635
0.6353355
0.42046696
0.38977146
0.32838047
0.14420745
-0.07066107
-0.16274756
-0.07066107
0.11351195
0.35907596
0.42046696
0.26698947
-0.03996557
-0.3469206
-0.7152666
-1.0529171
-1.1143081
-0.7152666
0.11351195
1.1878545
2.139415
2.8147163
3.183062
3.4593215
3.5821037
3.5207129
3.0602803
2.2315016
1.4027231
0.8195085
0.51255345
0.38977146
0.29768497
0.23629396
0.26698947
0.42046696
0.543249
0.32838047
-0.19344306
-0.86874413
-1.4519587
-1.7282182
-1.6668272
-1.3598721
-0.9915261
-0.6231801
-0.3469206
-0.16274756
-0.03996557
-0.16274756
-0.4697026
-0.807353
-0.96083057
-0.8380486
-0.50039804
-0.101356566
0.14420745
0.38977146
0.666031
0.788813
0.543249
-0.13205206
-0.9915261
-1.6975228
-2.1272597
-2.3114328
-2.4956055
-2.679779
-2.8332562
-2.8332562
-2.7411695
-2.679779
-2.7104745
-2.6490831
-2.3728237
-1.9430865
-1.5133497
-1.2063946
-1.1143081
-1.1756992
-1.3598721
-1.6668272
-2.035173
-2.219346
-2.0965643
-1.6668272
-1.0529171
-0.3469206
0.29768497
0.727422
0.94229054
0.972986
0.8195085
0.57394445
0.35907596
0.29768497
0.42046696
0.6967265
1.1264635
1.6789826
2.3542838
3.0602803
3.6434946
3.9811454
4.011841
3.7969723
3.3672352
2.8454113
2.3235881
1.8017646
1.2492455
0.6353355
-0.03996557
-0.68457115
-1.0836126
-1.1756992
-0.9915261
-0.6231801
-0.25483406
-0.07066107
-0.009270072
0.021425426
0.14420745
0.20559846
0.20559846
0.021425426
-0.3469206
-0.86874413
-1.4826541
-2.035173
-2.3728237
-2.5263014
-2.5569968
-2.5263014
-2.4342146
-2.3114328
-2.1886506
-2.035173
-1.8816959
-1.7896091
-1.7589136
-1.7282182
-1.6361316
-1.5133497
-1.3598721
-1.2677857
-1.2370901
-1.2677857
-1.3291765
-1.4212632
-1.5133497
-1.6361316
-1.7282182
-1.9123913
-2.1579552
-2.46491
-2.7104745
-2.8946471
-3.0174294
-3.0174294
-2.8946471
-2.5876923
-2.2807374
-1.9737822
-1.6668272
-1.2984812
-0.807353
-0.31622505
-0.03996557
0.021425426
-0.07066107
-0.19344306
-0.3469206
-0.50039804
-0.5617891
-0.6231801
-0.7766577
-0.96083057
-1.0529171
-0.96083057
-0.7766577
-0.6538756
-0.6538756
-0.7766577
-0.930135
-0.9915261
-0.8380486
-0.4697026
-0.009270072
0.29768497
0.38977146
0.23629396
-0.009270072
-0.19344306
-0.25483406
-0.16274756
-0.03996557
-0.03996557
-0.22413862
-0.50039804
-0.86874413
-1.2063946
-1.3905677
-1.4212632
-1.4212632
-1.5133497
-1.6361316
-1.8203048
-2.0965643
-2.4035192
-2.7411695
-2.9560385
-3.0481248
-3.0174294
-2.8639517
-2.6183877
-2.3421283
-2.0658689
-1.8203048
-1.6361316
-1.5747406
-1.5747406
-1.6054361
-1.6361316
-1.6361316
-1.6361316
-1.6668272
-1.6054361
-1.4519587
-1.2063946
-0.9915261
-0.807353
-0.68457115
-0.50039804
-0.16274756
0.20559846
0.60464
0.94229054
1.2492455
1.3720275
1.2799411
0.88089955
0.26698947
-0.3469206
-0.8380486
-1.2063946
-1.4826541
-1.6975228
-1.7589136
-1.6668272
-1.4826541
-1.2677857
-1.0222217
-0.86874413
-0.8380486
-0.9915261
-1.2063946
-1.3598721
-1.2984812
-1.1143081
-0.86874413
-0.74596214
-0.8380486
-0.9915261
-1.0529171
-0.96083057
-0.807353
-0.7152666
-0.74596214
-0.8994397
-1.0836126
-1.3905677
-1.9123913
-2.5569968
-3.232298
-3.7234259
-4.0303807
-4.153163
-4.0303807
-3.876903
-3.8155122
-3.7848167
-3.69273
-3.4471664
-3.2016025
-3.140211
-3.385775
-3.7234259
-3.9382944
-3.876903
-3.5392528
-3.0481248
-2.4342146
-1.8510002
-1.4826541
-1.3905677
-1.5440452
-1.7896091
-1.9123913
-1.8510002
-1.6054361
-1.2984812
-1.0222217
-0.7152666
-0.50039804
-0.3469206
-0.3469206
-0.43900704
-0.5924846
-0.807353
-1.0529171
-1.2984812
-1.5133497
-1.7589136
-1.9430865
-2.0965643
-2.1886506
-2.1886506
-2.1886506
-2.219346
-2.3114328
-2.46491
-2.679779
-2.8025608
-2.679779
-2.3114328
-1.8510002
-1.5133497
-1.2984812
-1.1450037
-0.930135
-0.6231801
-0.13205206
0.543249
1.3106365
1.8631555
2.1087196
2.0780241
1.8631555
1.4948095
1.095768
0.7581175
0.6353355
0.666031
0.727422
0.8195085
0.94229054
0.94229054
0.7581175
0.42046696
0.11351195
-0.13205206
-0.31622505
-0.4697026
-0.68457115
-0.9915261
-1.3598721
-1.8510002
-2.3421283
-2.7411695
-2.8946471
-2.7411695
-2.4035192
-1.9123913
-1.5133497
-1.1756992
-0.86874413
-0.6231801
-0.43900704
-0.4083116
-0.5310936
-0.7766577
-0.9915261
-1.0529171
-0.96083057
-0.74596214
-0.4083116
0.052120924
0.543249
0.8195085
0.8195085
0.57394445
0.32838047
0.23629396
0.38977146
0.6967265
1.0650725
1.3720275
1.464114
1.3720275
1.1264635
0.88089955
0.727422
0.57394445
0.35907596
0.052120924
-0.19344306
-0.31622505
-0.22413862
-0.101356566
-0.07066107
-0.16274756
-0.4083116
-0.7152666
-0.930135
-0.8994397
-0.68457115
-0.25483406
0.26698947
0.788813
1.157159
1.1878545
0.94229054
0.42046696
-0.13205206
-0.5924846
-0.8994397
-1.0222217
-0.9915261
-0.8380486
-0.5617891
-0.19344306
0.20559846
0.57394445
0.788813
0.788813
0.6353355
0.38977146
0.23629396
0.20559846
0.26698947
0.35907596
0.45116246
0.42046696
0.23629396
-0.07066107
-0.37761605
-0.6231801
-0.74596214
-0.807353
-0.7766577
-0.7766577
-0.807353
-0.86874413
-0.8994397
-0.930135
-0.8994397
-0.86874413
-0.7766577
-0.6538756
-0.5617891
-0.50039804
-0.50039804
-0.6538756
-0.86874413
-1.0836126
-1.2063946
-1.2063946
-1.0836126
-0.930135
-0.807353
-0.7152666
-0.5617891
-0.31622505
-0.009270072
0.26698947
0.481858
0.57394445
0.51255345
0.32838047
0.14420745
-0.07066107
-0.22413862
-0.31622505
-0.31622505
-0.3469206
-0.43900704
-0.5310936
-0.6231801
-0.7152666
-0.807353
-0.807353
-0.7152666
-0.5617891
-0.3469206
-0.13205206
0.021425426
0.08281645
-0.009270072
-0.16274756
-0.31622505
-0.50039804
-0.68457115
-0.8994397
-1.0529171
-1.0529171
-0.930135
-0.7766577
-0.68457115
-0.7152666
-0.86874413
-1.0836126
-1.2677857
-1.2984812
-1.0836126
-0.6538756
-0.19344306
0.20559846
0.543249
0.850204
1.1264635
1.3413321
1.5255051
1.6789826
1.8017646
1.893851
1.893851
1.8324602
1.6789826
1.4948095
1.2492455
1.0036815
0.6967265
0.42046696
0.17490295
0.021425426
0.021425426
0.14420745
0.35907596
0.6353355
0.88089955
0.94229054
0.8195085
0.45116246
-0.101356566
-0.74596214
-1.3905677
-1.9123913
-2.1886506
-2.219346
-2.0965643
-1.9123913
-1.7282182
-1.5747406
-1.4519587
-1.2984812
-1.0836126
-0.807353
-0.4697026
-0.16274756
-0.009270072
0.021425426
-0.101356566
-0.31622505
-0.5924846
-0.807353
-0.8994397
-0.8380486
-0.5310936
-0.101356566
0.32838047
0.6353355
0.850204
1.034377
1.21855
1.3413321
1.3106365
1.1878545
1.034377
0.850204
0.6967265
0.481858
0.26698947
0.021425426
-0.13205206
-0.13205206
-0.009270072
0.20559846
0.38977146
0.481858
0.42046696
0.20559846
-0.16274756
-0.5617891
-0.807353
-0.96083057
-1.1143081
-1.2984812
-1.4826541
-1.6054361
-1.6668272
-1.6668272
-1.6361316
-1.5440452
-1.2984812
-1.0222217
-0.807353
-0.74596214
-0.7766577
-0.74596214
-0.6538756
-0.50039804
-0.37761605
-0.4083116
-0.5617891
-0.74596214
-0.8380486
-0.807353
-0.5924846
-0.25483406
0.08281645
0.38977146
0.60464
0.727422
0.788813
0.8195085
0.88089955
0.972986
1.034377
1.0650725
1.0036815
0.850204
0.6967265
0.57394445
0.51255345
0.481858
0.42046696
0.29768497
0.17490295
0.08281645
0.021425426
-0.101356566
-0.25483406
-0.4697026
-0.68457115
-0.8380486
-0.9915261
-1.0836126
-1.0836126
-1.0222217
-0.930135
-0.86874413
-0.7766577
-0.6538756
-0.50039804
-0.43900704
-0.50039804
-0.5924846
-0.6538756
-0.6538756
-0.7152666
-0.807353
-0.930135
-1.0836126
-1.2063946
-1.2370901
-1.2370901
-1.1756992
-1.0222217
-0.7152666
-0.31622505
0.08281645
0.42046696
0.666031
0.88089955
1.034377
1.157159
1.157159
1.034377
0.850204
0.60464
0.29768497
0.021425426
-0.16274756
-0.16274756
0.021425426
0.29768497
0.481858
0.60464
0.7581175
1.0036815
1.21855
1.4334186
1.5255051
1.5255051
1.4027231
1.157159
0.788813
0.38977146
-0.009270072
-0.31622505
-0.50039804
-0.5310936
-0.4083116
-0.19344306
0.11351195
0.481858
0.8195085
1.095768
1.2799411
1.3720275
1.3413321
1.2492455
1.1264635
1.034377
1.0036815
0.972986
0.94229054
0.88089955
0.7581175
0.6353355
0.481858
0.35907596
0.32838047
0.35907596
0.35907596
0.26698947
0.14420745
0.052120924
0.08281645
0.14420745
0.26698947
0.45116246
0.666031
0.88089955
0.911595
0.788813
0.57394445
0.35907596
0.20559846
0.11351195
0.08281645
0.08281645
0.08281645
0.08281645
0.021425426
-0.009270072
0.08281645
0.23629396
0.481858
0.727422
0.972986
1.1878545
1.3106365
1.3106365
1.157159
0.911595
0.57394445
0.17490295
-0.19344306
-0.37761605
-0.2855296
0.021425426
0.51255345
1.034377
1.5255051
1.9859375
2.3849792
2.753325
3.0602803
3.2751489
3.3979306
3.490017
3.490017
3.428626
3.1523666
2.753325
2.2928925
1.893851
1.648287
1.586896
1.6175915
1.8017646
2.0473285
2.262197
2.4156747
2.4156747
2.262197
1.9552422
1.586896
1.1878545
0.788813
0.45116246
0.17490295
0.021425426
-0.009270072
0.021425426
0.11351195
0.14420745
0.08281645
0.021425426
-0.07066107
-0.16274756
-0.22413862
-0.2855296
-0.2855296
-0.25483406
-0.2855296
-0.3469206
-0.4083116
-0.4083116
-0.31622505
-0.101356566
0.20559846
0.6353355
1.095768
1.5562006
1.9552422
2.2315016
2.3235881
2.2008061
1.893851
1.4948095
1.034377
0.666031
0.38977146
0.29768497
0.35907596
0.543249
0.8195085
1.1264635
1.4027231
1.648287
1.771069
1.771069
1.6789826
1.4334186
1.034377
0.481858
-0.07066107
-0.37761605
-0.37761605
-0.101356566
0.23629396
0.51255345
0.666031
0.7581175
0.911595
1.095768
1.3413321
1.586896
1.8324602
2.0473285
2.1087196
1.9552422
1.586896
1.1264635
0.666031
0.32838047
0.20559846
0.32838047
0.6967265
1.157159
1.6789826
2.139415
2.4463701
2.5998473
2.5691524
2.3849792
2.139415
1.9245466
1.771069
1.6789826
1.6789826
1.7403735
1.8631555
1.9245466
1.8631555
1.7403735
1.5562006
1.4334186
1.3106365
1.157159
1.0036815
0.8195085
0.666031
0.51255345
0.35907596
0.20559846
0.052120924
0.021425426
0.17490295
0.42046696
0.6967265
0.94229054
1.1878545
1.3106365
1.3106365
1.1264635
0.727422
0.23629396
-0.22413862
-0.5617891
-0.74596214
-0.7766577
-0.5924846
-0.22413862
0.23629396
0.666031
0.94229054
1.034377
1.0036815
0.911595
0.88089955
0.972986
1.3720275
1.9552422
2.5998473
3.1216712
3.2751489
3.1216712
2.7226295
2.262197
1.9245466
1.8324602
1.9245466
2.139415
2.3849792
2.6612387
2.8761072
3.0602803
3.1523666
3.1216712
2.9681935
2.7226295
2.538457
2.3849792
2.2928925
2.2928925
2.4156747
2.5691524
2.7226295
2.753325
2.538457
2.139415
1.7403735
1.4334186
1.21855
1.1264635
1.1264635
1.2799411
1.5255051
1.8631555
2.2008061
2.4463701
2.5998473
2.6305432
2.5691524
2.507761
2.4770656
2.5691524
2.8147163
3.1523666
3.428626
3.5207129
3.3979306
3.183062
2.9681935
2.8454113
2.8761072
3.0602803
3.3058443
3.5514083
3.7048855
3.7969723
3.8890586
3.9504495
3.9504495
3.8890586
3.8276677
3.7969723
3.7662768
3.7048855
3.6127992
3.5207129
3.4593215
3.3979306
3.3979306
3.490017
3.6434946
3.735581
3.735581
3.6127992
3.428626
3.2751489
3.1523666
3.0602803
2.998889
2.937498
2.9068027
2.998889
3.0909758
3.183062
3.2137575
3.1523666
3.029585
2.937498
2.9681935
3.1216712
3.2751489
3.3672352
3.3672352
3.2751489
3.0909758
2.9681935
2.9681935
3.1216712
3.428626
3.8276677
4.380187
4.9634013
5.3931384
5.51592
5.3317475
4.9940968
4.7792287
4.687142
4.7178373
4.840619
5.024792
5.2703567
5.4545293
5.5773115
5.5773115
5.4545293
5.239661
4.9634013
4.6564465
4.441578
4.2881002
4.2267094
4.3187957
4.533664
4.7485332
4.8713145
4.809924
4.6564465
4.4722733
4.380187
4.349491
4.3187957
4.2881002
4.2881002
4.380187
4.441578
4.502969
4.533664
4.5950556
4.687142
4.7485332
4.809924
4.8713145
4.840619
4.7178373
4.5643597
4.441578
4.349491
4.3187957
4.380187
4.4722733
4.533664
4.533664
4.4108825
4.1960135
3.8890586
3.67419
3.5821037
3.6434946
3.7048855
3.67419
3.5514083
3.2751489
2.937498
2.5691524
2.2315016
2.0473285
1.9859375
2.1087196
2.262197
2.4463701
2.5998473
2.7226295
2.8454113
2.9068027
2.8454113
2.753325
2.7226295
2.784021
2.9068027
2.937498
2.9068027
2.8454113
2.8454113
2.937498
2.998889
2.998889
2.937498
2.8761072
2.8761072
2.9681935
3.2137575
3.428626
3.5821037
3.6127992
3.490017
3.2751489
2.9681935
2.5998473
2.262197
2.016633
1.9859375
2.139415
2.3849792
2.6612387
2.8761072
2.9068027
2.784021
2.6612387
2.5998473
2.6305432
2.691934
2.784021
2.937498
3.1523666
3.428626
3.6127992
3.5821037
3.3979306
3.1216712
2.9681935
2.9681935
3.0909758
3.244453
3.3672352
3.3979306
3.3979306
3.428626
3.490017
3.5821037
3.67419
3.7662768
3.735581
3.6434946
3.490017
3.3058443
3.183062
3.0909758
3.0602803
3.1216712
3.2137575
3.3058443
3.3365397
3.2751489
3.2137575
3.0909758
3.029585
2.998889
2.998889
3.029585
3.0602803
2.9681935
2.7226295
2.4463701
2.1087196
1.8017646
1.4948095
1.2799411
1.21855
1.3413321
1.648287
2.0473285
2.507761
2.937498
3.3058443
3.5821037
3.7969723
3.9504495
4.0425363
3.9504495
3.6434946
3.2751489
2.937498
2.784021
2.8147163
2.937498
3.0602803
3.1523666
3.183062
3.2137575
3.2137575
3.183062
3.1216712
2.9681935
2.7226295
2.4770656
2.262197
2.1701107
2.139415
2.0780241
1.9859375
1.9245466
1.9245466
1.9245466
1.8324602
1.6175915
1.4027231
1.1878545
0.972986
0.7581175
0.60464
0.481858
0.42046696
0.32838047
0.29768497
0.32838047
0.45116246
0.543249
0.60464
0.57394445
0.51255345
0.51255345
0.57394445
0.666031
0.6967265
0.666031
0.60464
0.51255345
0.481858
0.45116246
0.481858
0.60464
0.88089955
1.21855
1.4334186
1.464114
1.4027231
1.2799411
1.21855
1.21855
1.2799411
1.3106365
1.3413321
1.4027231
1.4948095
1.6175915
1.6789826
1.6789826
1.6175915
1.586896
1.586896
1.648287
1.6789826
1.7403735
1.8324602
1.9552422
2.016633
1.9859375
1.8324602
1.6175915
1.4027231
1.2492455
1.2492455
1.4027231
1.6175915
1.771069
1.7403735
1.5562006
1.3106365
1.034377
0.94229054
1.034377
1.2799411
1.5562006
1.7403735
1.7403735
1.6175915
1.464114
1.2799411
1.1264635
1.0650725
1.1264635
1.3413321
1.586896
1.8324602
1.893851
1.8017646
1.6175915
1.5255051
1.648287
1.893851
2.1087196
2.2315016
2.262197
2.1701107
1.9245466
1.5562006
1.0650725
0.6353355
0.38977146
0.35907596
0.45116246
0.6967265
1.034377
1.4027231
1.6789826
1.8631555
1.893851
1.8017646
1.6175915
1.3720275
1.095768
0.788813
0.51255345
0.32838047
0.20559846
0.17490295
0.14420745
0.14420745
0.17490295
0.35907596
0.6353355
0.972986
1.2799411
1.5255051
1.6789826
1.771069
1.8324602
1.8324602
1.8017646
1.709678
1.5562006
1.3413321
1.0036815
0.60464
0.23629396
-0.07066107
-0.37761605
-0.5924846
-0.68457115
-0.6231801
-0.4697026
-0.2855296
-0.13205206
0.021425426
0.11351195
0.17490295
0.17490295
0.08281645
-0.101356566
-0.4083116
-0.7766577
-1.1143081
-1.2984812
-1.3598721
-1.3291765
-1.1756992
-0.8994397
-0.4697026
-0.03996557
0.23629396
0.32838047
0.14420745
-0.19344306
-0.5617891
-0.807353
-0.8994397
-0.8994397
-0.8994397
-0.9915261
-1.0529171
-1.0836126
-0.9915261
-0.8380486
-0.7152666
-0.6231801
-0.6231801
-0.68457115
-0.7766577
-0.8380486
-0.8994397
-0.930135
-0.9915261
-1.0529171
-1.0836126
-1.1756992
-1.2984812
-1.3905677
-1.4519587
-1.3905677
-1.2063946
-0.9915261
-0.7766577
-0.6231801
-0.50039804
-0.4697026
-0.50039804
-0.5617891
-0.6538756
-0.6538756
-0.6231801
-0.5617891
-0.5310936
-0.50039804
-0.50039804
-0.5310936
-0.6231801
-0.86874413
-1.1450037
-1.3598721
-1.4212632
-1.4212632
-1.3598721
-1.3291765
-1.3291765
-1.3905677
-1.4826541
-1.6054361
-1.7896091
-1.9430865
-2.0044775
-1.9123913
-1.7282182
-1.5747406
-1.4519587
-1.3905677
-1.4212632
-1.4519587
-1.4519587
-1.4519587
-1.4519587
-1.5747406
-1.7896091
-2.0965643
-2.46491
-2.7411695
-2.8332562
-2.8025608
-2.7411695
-2.7104745
-2.679779
-2.6183877
-2.4956055
-2.3728237
-2.3114328
-2.2500415
-2.219346
-2.1886506
-2.219346
-2.3114328
-2.4342146
-2.5569968
-2.5569968
-2.46491
-2.3114328
-2.1272597
-1.9737822
-1.9123913
-1.9123913
-1.8510002
-1.7282182
-1.5133497
-1.3598721
-1.2677857
-1.3291765
-1.4519587
-1.6054361
-1.6668272
-1.5747406
-1.4519587
-1.3291765
-1.2370901
-1.1756992
-1.1450037
-1.0836126
-1.0529171
-0.930135
-0.68457115
-0.3469206
0.08281645
0.45116246
0.7581175
0.94229054
1.034377
0.94229054
0.6967265
0.35907596
0.052120924
-0.22413862
-0.43900704
-0.6231801
-0.7766577
-0.7766577
-0.6231801
-0.43900704
-0.3469206
-0.3469206
-0.4083116
-0.43900704
-0.43900704
-0.37761605
-0.25483406
-0.16274756
-0.13205206
-0.22413862
-0.4697026
-0.8994397
-1.3291765
-1.7282182
-1.9737822
-2.0965643
-2.1886506
-2.219346
-2.1579552
-1.8816959
-1.4212632
-0.9915261
-0.74596214
-0.7766577
-1.0222217
-1.3598721
-1.6361316
-1.8203048
-1.8203048
-1.6668272
-1.4519587
-1.1756992
-0.8380486
-0.50039804
-0.25483406
-0.22413862
-0.2855296
-0.4083116
-0.5617891
-0.7152666
-0.86874413
-0.96083057
-0.8994397
-0.74596214
-0.68457115
-0.8380486
-1.2063946
-1.5440452
-1.7282182
-1.7896091
-1.7896091
-1.6975228
-1.5440452
-1.4212632
-1.2984812
-1.2984812
-1.3291765
-1.4826541
-1.7589136
-2.0658689
-2.3728237
-2.6490831
-2.8639517
-2.925343
-2.8639517
-2.679779
-2.4342146
-2.1579552
-1.9430865
-1.7589136
-1.6668272
-1.6975228
-1.7896091
-1.8510002
-1.7896091
-1.5747406
-1.2677857
-0.96083057
-0.68457115
-0.5617891
-0.5310936
-0.68457115
-0.930135
-1.1756992
-1.2984812
-1.2370901
-0.9915261
-0.6231801
-0.16274756
0.23629396
0.45116246
0.42046696
0.17490295
-0.22413862
-0.6231801
-0.96083057
-1.1756992
-1.2370901
-1.2063946
-1.1143081
-0.96083057
-0.8380486
-0.68457115
-0.5617891
-0.4083116
-0.31622505
-0.25483406
-0.2855296
-0.43900704
-0.68457115
-0.9915261
-1.2370901
-1.4212632
-1.5133497
-1.5133497
-1.4519587
-1.4212632
-1.3905677
-1.3291765
-1.2984812
-1.3291765
-1.5747406
-1.9737822
-2.3421283
-2.5569968
-2.5263014
-2.3114328
-1.9430865
-1.4826541
-1.0222217
-0.7152666
-0.43900704
-0.16274756
0.23629396
0.6967265
1.1878545
1.586896
1.8324602
1.9552422
1.9552422
1.9245466
1.893851
1.893851
1.9245466
1.893851
1.8631555
1.8017646
1.6789826
1.5255051
1.464114
1.5562006
1.8017646
2.0473285
2.1701107
2.139415
1.9859375
1.8324602
1.7403735
1.648287
1.5562006
1.4027231
1.2492455
1.0650725
0.94229054
0.788813
0.6353355
0.42046696
0.11351195
-0.22413862
-0.50039804
-0.6538756
-0.5924846
-0.3469206
-0.101356566
0.08281645
0.20559846
0.23629396
0.17490295
0.11351195
0.08281645
0.11351195
0.14420745
0.17490295
0.20559846
0.20559846
0.26698947
0.42046696
0.666031
0.972986
1.21855
1.4334186
1.6175915
1.709678
1.771069
1.8324602
1.9245466
1.9552422
1.9245466
1.9245466
1.9245466
1.9552422
2.0780241
2.2315016
2.3542838
2.3542838
2.2928925
2.139415
2.016633
1.9859375
2.016633
2.1087196
2.2008061
2.2928925
2.3542838
2.3235881
2.2315016
2.1701107
2.139415
2.1701107
2.2008061
2.2315016
2.2928925
2.3542838
2.4463701
2.507761
2.538457
2.4463701
2.262197
2.0780241
1.9245466
1.8631555
1.8631555
1.9245466
1.9859375
1.9552422
1.771069
1.4027231
0.94229054
0.481858
0.14420745
-0.07066107
-0.19344306
-0.22413862
-0.22413862
-0.19344306
-0.101356566
0.021425426
0.14420745
0.23629396
0.29768497
0.29768497
0.26698947
0.23629396
0.14420745
0.052120924
-0.101356566
-0.31622505
-0.5310936
-0.68457115
-0.68457115
-0.50039804
-0.07066107
0.51255345
1.1264635
1.771069
2.4463701
3.1216712
3.6434946
3.919754
3.8890586
3.67419
3.428626
3.2137575
3.029585
2.8761072
2.753325
2.691934
2.6305432
2.6305432
2.6305432
2.6305432
2.5998473
2.538457
2.4770656
2.4463701
2.4463701
2.4463701
2.4463701
2.4463701
2.4156747
2.3542838
2.2928925
2.262197
2.2315016
2.2315016
2.2315016
2.3235881
2.4156747
2.5691524
2.691934
2.7226295
2.6612387
2.507761
2.3235881
2.1087196
1.9552422
1.8631555
1.893851
1.9859375
2.1087196
2.262197
2.4156747
2.5998473
2.8147163
3.029585
3.3058443
3.490017
3.6127992
3.6127992
3.5514083
3.3979306
3.183062
2.9681935
2.8147163
2.6612387
2.538457
2.4156747
2.3849792
2.4156747
2.507761
2.5691524
2.507761
2.4156747
2.3235881
2.3235881
2.3542838
2.3849792
2.507761
2.6612387
2.8454113
2.998889
3.1216712
3.1523666
3.0909758
2.998889
2.9068027
2.8761072
2.8147163
2.753325
2.691934
2.6612387
2.6612387
2.6612387
2.6305432
2.5998473
2.5998473
2.6305432
2.7226295
2.8454113
3.029585
3.2751489
3.5207129
3.7969723
3.9811454
4.103927
4.0732317
3.9504495
3.7662768
3.6127992
3.490017
3.428626
3.3672352
3.3672352
3.3979306
3.3979306
3.2751489
2.998889
2.6612387
2.3849792
2.2315016
2.2315016
2.3849792
2.5691524
2.6612387
2.6612387
2.6612387
2.691934
2.8147163
2.998889
3.1523666
3.1523666
3.029585
2.8454113
2.6612387
2.4770656
2.2928925
2.139415
2.0473285
2.0780241
2.262197
2.4770656
2.7226295
2.937498
3.1523666
3.3365397
3.4593215
3.428626
3.3365397
3.2137575
3.0909758
3.0602803
3.0602803
3.0909758
3.029585
2.9068027
2.784021
2.691934
2.7226295
2.8454113
3.0602803
3.3058443
3.4593215
3.5207129
3.4593215
3.3058443
3.1523666
2.998889
2.8147163
2.691934
2.6612387
2.753325
2.8761072
2.9681935
3.029585
3.0602803
3.1216712
3.2137575
3.2137575
3.1523666
2.998889
2.8454113
2.691934
2.5691524
2.538457
2.5998473
2.753325
2.9681935
3.2137575
3.3672352
3.428626
3.3979306
3.3058443
3.244453
3.2137575
3.1523666
2.998889
2.8454113
2.691934
2.5691524
2.4770656
2.4770656
2.538457
2.7226295
2.937498
3.1216712
3.2137575
3.183062
3.1216712
3.0602803
3.0602803
3.0602803
3.029585
2.937498
2.8454113
2.784021
2.753325
2.6612387
2.538457
2.4463701
2.3235881
2.1701107
2.016633
1.893851
1.8324602
1.8631555
2.0780241
2.3542838
2.6612387
2.9681935
3.2137575
3.428626
3.5821037
3.67419
3.67419
3.5207129
3.2751489
2.998889
2.784021
2.538457
2.2928925
2.0780241
1.893851
1.771069
1.7403735
1.709678
1.6175915
1.464114
1.1878545
0.8195085
0.26698947
-0.3469206
-0.9915261
-1.6668272
-2.2807374
-2.8332562
-3.232298
-3.5085573
-3.7848167
-3.9996853
-4.1224675
-4.0303807
-3.7541213
-3.2629933
-2.5263014
-1.6054361
-0.50039804
0.6967265
1.893851
3.029585
4.0732317
5.024792
5.9763527
6.9586086
8.032951
9.107294
10.08955
10.7955475
11.163893
11.102502
10.672765
9.874682
8.769644
7.5418234
6.3446994
5.3624425
4.7485332
4.5643597
4.7792287
5.3317475
6.099135
7.265564
8.892426
10.826242
12.637277
13.865097
14.386921
14.172051
13.1897955
11.685716
9.936072
8.125038
6.283308
4.3187957
2.139415
-0.25483406
-2.7104745
-5.19681
-7.7445364
-10.353654
-12.809295
-15.019371
-16.79971
-17.966139
-18.549353
-18.549353
-17.966139
-16.830406
-15.29563
-13.760855
-12.625121
-12.072602
-11.888429
-11.550778
-10.415045
-8.26636
-5.380983
-2.46491
-0.13205206
1.2799411
1.648287
0.88089955
-0.9915261
-3.69273
-7.03854
-10.814087
-14.835197
-18.764223
-21.98725
-23.859676
-23.951761
-21.803078
-17.35223
-10.844782
-2.8332562
5.9456573
14.755266
22.705402
28.93659
32.804222
34.124126
33.049786
30.010931
25.744257
20.894367
15.798913
10.764852
6.0684395
1.9859375
-1.1450037
-3.3243842
-4.552204
-4.7056813
-3.9075985
-2.6183877
-1.4519587
-0.74596214
-0.43900704
0.021425426
0.8195085
1.5255051
1.4948095
0.42046696
-1.4826541
-4.0303807
-7.222713
-10.875478
-14.159896
-15.633281
-14.159896
-9.801135
-3.2629933
4.4722733
12.637277
20.280457
26.665121
31.422924
34.830124
37.961063
41.859394
45.972595
49.072838
49.686745
46.893456
40.570183
31.23875
19.973503
9.168686
2.3542838
1.3413321
4.4108825
8.462688
12.82145
19.298203
29.182152
42.841652
60.307392
81.33381
105.368385
131.9507
160.86586
191.59206
221.85783
247.42717
263.78787
268.3308
261.24014
244.23485
219.218
188.18486
154.66537
122.895515
95.82208
73.69063
53.953423
33.23396
9.137989
-18.948395
-49.367638
-78.65115
-103.268936
-120.30495
-127.641174
-125.645966
-117.849304
-106.55337
-92.12647
-76.04204
-60.817062
-47.80217
-36.50622
-25.640013
-14.40546
-1.9430865
11.777803
25.836344
38.97402
48.950058
54.598026
56.62393
55.764458
51.804737
44.253643
32.89631
17.517862
-2.0658689
-25.39445
-51.362843
-78.25211
-104.46607
-128.31647
-147.1942
-158.7664
-162.32707
-159.71796
-154.53043
-149.46567
-146.61098
-149.95679
-162.66473
-182.27916
-202.4461
-216.71951
-221.17035
-215.18472
-201.27966
-182.80098
-161.86665
-139.55103
-117.174
-96.577324
-79.14228
-65.17583
-54.984913
-48.477467
-44.886093
-43.013668
-41.90863
-40.68081
-37.918217
-31.93259
-22.846724
-13.51529
-7.6217546
-6.977149
-11.765648
-23.06159
-42.24628
-68.27607
-98.173485
-128.22438
-152.90356
-166.71654
-167.6374
-156.7405
-135.28433
-104.18981
-65.39069
-22.877419
18.469421
55.33472
86.70552
112.64322
133.54686
151.07399
167.55748
183.70332
197.02516
201.62949
193.21893
175.10857
155.55554
138.91858
121.145874
95.54582
61.105473
24.20948
-5.288896
-25.854883
-45.899044
-70.97728
-96.60802
-112.32412
-110.57447
-91.35909
-61.860706
-30.950336
-5.9028063
8.616166
11.2866745
10.396504
22.950966
49.287704
70.283424
78.448425
80.35155
83.973625
85.63117
74.24315
74.181755
126.793846
207.03189
231.89525
156.16945
29.028675
-47.31104
-43.28993
-66.40365
-238.5747
-526.3144
-760.98145
-816.0799
-722.61206
-599.3083
-513.69855
-454.05716
-397.48535
-357.98022
-352.54712
-355.9236
-316.63336
-210.94876
-64.71539
78.14147
182.3834
231.71107
221.48949
155.34067
57.268536
-35.186317
-82.24252
-69.78014
-25.11819
21.3548
76.36114
151.47302
210.99162
208.16763
142.14162
51.19083
-23.798285
-73.77057
-131.63158
-209.41397
-242.56512
-181.60385
-75.88856
-16.861101
-71.25353
-252.01935
-502.64813
-730.286
-866.5126
-862.95197
-699.4063
-418.29688
-82.58017
263.17395
559.99945
733.79736
731.8636
565.95435
362.81155
249.2382
205.92685
142.47925
11.59363
-181.9722
-349.232
-365.34714
-214.81638
29.45841
321.24985
618.38226
825.91455
839.1137
616.9089
226.92258
-158.33665
-396.81003
-484.87543
-477.20157
-424.71225
-370.07425
-316.81757
-253.6769
-173.28539
-57.317772
74.857056
173.6352
239.23148
287.94525
292.73373
242.39311
171.60928
113.134346
70.83594
29.489107
-24.473585
-89.54805
-149.43498
1006.15857
1006.15857
1006.15857
1006.15857
1006.15857
1006.15857
1006.15857
957.47546
882.2715
629.0029
126.97801
-440.9195
-789.1906
-799.934
-588.99457
-339.19458
-136.72704
49.37979
264.58594
472.4866
580.412
540.1395
391.45047
211.1758
48.213364
-78.40559
-158.30597
-205.3008
-259.47836
-343.46124
-435.63983
-487.60736
-453.5046
-318.47513
-111.40325
102.91274
257.3725
327.788
329.87527
283.2795
197.82324
75.256096
-85.15859
-271.29614
-446.41397
-552.83527
-552.2521
-467.22552
-348.74088
-225.98956
-111.61812
-17.659184
45.819115
74.67288
70.682465
40.416706
-5.074028
-46.05252
-58.69907
-36.352745
-0.930135
11.440153
-23.245766
-103.63729
-192.9305
-236.24185
-230.16414
-245.4812
-335.69528
-454.85526
-506.82272
-451.57083
-323.38638
-178.90265
-58.668373
14.571094
37.285767
33.29535
29.550499
1006.15857
1006.15857
1006.15857
1006.15857
1006.15857
1006.15857
1006.15857
1006.15857
972.97675
1006.03577
984.0271
893.84375
821.8935
778.45935
651.99384
397.09842
84.741005
-187.49739
-377.41046
-519.899
-623.28143
-629.175
-508.91
-304.47797
-69.78014
167.74165
403.11475
607.11707
698.0678
621.17554
409.92914
140.791
-126.62822
-1005.4711
-1005.4711
-809.3576
-970.1099
-1004.08984
1006.15857
1006.15857
1006.15857
1006.15857
1006.15857
1006.15857
1006.15857
834.7856
596.15875
276.74136
-88.84206
-398.83594
-572.72595
-603.2987
-535.27747
-431.9257
-338.3044
-261.50427
-200.66576
-162.69542
-147.01003
-140.3491
-115.91549
-55.322563
19.727938
75.59374
113.4413
154.91093
209.94797
264.95428
295.92606
299.763
287.14716
256.6972
206.47937
142.23369
61.473824
-43.32062
-168.03644
-293.39688
-393.5563
-461.48544
-513.7599
-557.1633
-576.2867
-557.7159
-494.75937
-370.16635
-182.40193
15.461263
151.84138
194.38535
165.65436
125.0749
120.80822
152.30182
177.93257
161.51047
116.38807
81.303116
75.47096
99.75111
137.84424
164.15027
170.01312
157.85771
119.73389
56.501152
5.914962
-3.69273
-19.071177
-72.57344
-94.12168
-44.732616
-13.392509
-97.31402
-288.11725
-498.35077
-648.9736
-706.61975
-647.96063
-458.72284
-173.92998
131.85861
376.74728
513.74133
560.3985
562.8848
557.57446
555.5486
532.3735
451.67502
311.3966
144.53586
-24.350801
-188.23409
-334.46747
-412.7103
-347.69724
-132.798
152.60876
432.49036
652.1474
759.30536
732.6003
600.73236
411.27975
195.92012
-20.82082
-221.84566
-411.29834
-570.48517
-644.5227
-620.58026
-547.1873
-475.08356
-421.91895
-365.8076
-279.7067
-183.87532
-132.03062
-137.5865
-156.70981
-139.30547
1006.15857
1006.15857
1006.15857
1006.15857
1006.15857
1006.15857
1006.15857
973.68274
974.1125
991.8545
936.23425
773.4253
554.3515
340.18896
143.58429
-41.417503
-196.3684
-284.46448
-290.4194
-245.78815
-202.78375
-184.79619
-174.39041
-142.22153
-82.48808
-21.92586
13.527447
33.141872
63.898766
103.80291
119.79527
90.72663
33.51022
-15.449107
-37.05874
-39.63716
-41.171936
-50.411285
-67.44729
-100.843994
-165.24315
-258.06638
-360.19028
-452.24612
-513.7599
-527.1124
-489.41837
-410.28534
-303.43433
-183.07724
-63.641045
37.807587
108.06959
142.90898
144.41307
121.790474
85.44701
33.97065
-41.63237
-140.50258
-242.41164
-316.17297
-340.72934
-317.0631
-269.60788
-239.89462
-254.99681
-301.40842
-345.60992
-367.15817
-363.99655
-337.35284
-270.9278
-140.257
48.15197
250.95715
413.24426
485.71637
452.7494
365.20578
288.0987
220.69139
131.82791
28.476156
-52.95901
-76.87081
-12.256775
153.22267
379.75546
587.7175
718.23474
749.72833
669.4289
476.9374
214.4909
-35.309097
-193.42163
-223.74878
-131.50879
45.542854
236.86792
364.80676
379.14154
273.94806
80.35155
-159.53378
-397.20908
-565.0214
-604.18884
-508.2347
-326.82428
-136.05173
-0.96083057
55.21194
56.62393
43.02582
33.049786
22.58262
1.3413321
-36.905262
-93.47708
-166.62445
-236.94785
-275.96185
-284.5259
-285.50815
-273.19925
-212.7291
-108.02674
-8.696096
44.62199
34.093433
-41.663067
-163.06377
-299.16763
-413.29352
-469.46628
-449.54492
-349.63104
-183.07724
23.319311
243.0684
430.92487
537.4997
546.37067
477.1216
363.60962
232.8775
111.93722
27.55529
-15.756062
-27.635223
-8.327751
43.67043
109.94202
160.28265
185.94409
202.02853
216.33264
212.83334
170.87259
101.25519
43.823906
26.450253
51.282913
106.688286
192.48222
329.19998
504.2564
647.05194
676.30475
546.4013
266.1821
-94.459335
-409.42587
-564.37683
-562.78064
-501.88074
-463.94107
-453.81158
-393.0652
-215.3996
37.961063
250.7423
318.8863
215.25829
-6.056284
-251.37473
-442.8533
-560.6319
-625.9519
-634.02484
-539.69763
-321.82092
-27.819395
254.64062
467.32974
599.0134
629.09503
524.39264
302.95532
42.074265
-182.95445
-339.19458
-425.848
-441.5641
-370.28912
-207.2039
15.246395
230.08421
362.35114
369.56454
265.16916
105.368385
-50.2885
-175.2192
-269.79205
-325.65787
-313.44104
-211.71614
-37.88752
159.73013
319.83783
392.92386
377.48398
315.17215
252.43054
215.22758
197.85394
172.46877
119.825966
53.33951
13.619533
26.204689
65.28006
83.17554
62.885815
28.967285
11.010415
6.651654
-13.361814
-76.80942
-186.48444
-310.06454
-394.1702
-395.91986
-304.53937
-140.2877
56.040714
229.37822
329.44556
336.44412
265.32263
150.12244
22.64401
-102.28669
-220.37227
-324.0003
-406.75537
-467.59387
-503.81454
-506.3316
-472.59723
-411.2369
-333.27036
-241.55217
-131.57019
-4.951246
126.14924
241.59503
315.08005
334.14194
316.8297
296.1716
302.64838
346.75778
405.20206
441.26926
433.84094
373.4936
255.07036
90.481064
-82.30392
-220.2188
-299.62808
-314.94513
-270.25247
-175.34198
-43.25923
103.77222
237.63531
339.14532
406.03082
447.04
472.73215
487.55807
483.90533
454.49902
402.83847
331.07242
230.42188
94.256615
-62.04488
-208.95355
-323.84683
-392.69684
-406.90884
-370.3812
-298.92206
-222.76651
-187.80435
-209.9051
-237.83801
-211.3785
-139.95006
-65.88182
10.273724
120.47057
282.0517
459.9628
593.05853
659.6985
676.5196
669.92004
656.50616
626.79285
561.44214
463.27795
361.43024
277.26318
204.66833
121.39143
9.107294
-117.204704
-216.87299
-272.9844
-289.8362
-265.4947
-187.28253
-54.463093
93.24366
206.63286
268.66846
296.78552
318.45654
322.47766
262.1917
127.25427
-40.15899
-194.40388
-316.63336
-408.25946
-463.0816
-457.58713
-384.37836
-272.0635
-157.4158
-63.579655
-2.7411695
24.14809
20.74089
-13.914332
-71.560486
-127.18074
-153.02635
-141.91458
-103.6066
-39.51438
55.917934
173.45102
277.1711
324.81052
309.09442
254.60992
186.98773
111.354004
17.39508
-72.1744
-111.710205
-105.141365
-107.811874
-154.0086
-211.31711
-232.03656
-214.1104
-181.14342
-137.77068
-64.654
47.538063
177.96326
287.88382
345.10025
340.34244
278.76727
174.70952
58.40427
-46.63574
-141.17789
-224.3627
-280.01367
-293.05923
-269.79205
-230.65527
-192.9305
-171.29016
-176.07867
-209.53676
-254.47498
-288.88467
-308.62186
-303.25015
-257.45245
-179.9463
-88.443016
-9.248616
32.067528
26.603731
-29.047215
-129.08385
-261.68845
-412.98657
-546.72687
-610.32794
-578.61945
-474.2241
-345.9476
-236.39532
-159.22684
-103.76007
-62.689484
-38.83908
-36.59831
-55.62952
-77.51541
-75.48952
-57.041515
-58.576286
-101.64208
-173.37746
-245.75745
-297.3259
-309.6655
-270.68222
-184.94966
-71.4684
43.854603
130.29314
163.65915
143.52289
88.209595
16.412823
-60.04967
-131.90784
-194.2504
-247.75266
-290.32736
-310.4636
-295.4535
-253.33923
-207.84851
-175.8331
-161.00717
-162.63403
-186.7607
-240.41643
-317.3394
-399.60333
-471.2159
-521.92487
-549.05975
-550.0727
-513.6678
-431.9257
-320.16336
-214.93916
-139.76588
-84.421906
-24.84193
47.415283
114.02451
150.368
156.4457
151.90279
149.87686
149.41644
140.11569
113.07296
69.94578
18.469421
-33.19111
-76.71733
-104.373985
-110.66656
-95.71784
-65.789734
-26.560879
16.228651
52.725605
77.06713
90.9108
96.22112
93.42783
89.00768
97.23408
128.97324
180.17334
232.41708
267.04156
277.0176
265.38403
238.80174
203.13356
158.533
99.29068
25.37591
-50.196415
-116.65218
-169.97026
-195.41684
-173.1319
-93.41569
36.42629
183.18149
308.17355
390.13055
419.41406
398.5411
336.44412
243.68231
140.791
54.198986
3.8890586
-8.481228
-1.8816959
-0.5924846
-13.945028
-28.095654
-24.934017
-11.857734
-19.347437
-63.11922
-119.13852
-156.24937
-180.06909
-212.39143
-258.31192
-304.66214
-332.2881
-341.0056
-345.8248
-351.35
-348.37253
-327.53027
-296.12878
-274.3043
-274.1815
-293.70383
-321.91302
-339.7471
-332.07324
-303.40363
-266.99875
-230.10274
-198.82404
-181.14342
-173.53094
-165.73428
-161.68248
-168.49687
-183.69115
-207.41876
-234.79916
-253.40063
-256.99203
-243.94643
-211.04083
-155.3899
-84.11495
-20.728735
14.233442
26.48095
36.211422
51.375
61.6273
54.1069
35.014297
27.493898
46.21816
86.95109
135.48068
178.76134
213.50865
239.35426
244.20415
216.63959
164.88698
110.31036
68.68726
38.88193
8.155733
-33.74363
-85.31207
-134.57835
-172.08824
-201.37177
-231.57614
-265.4333
-298.03192
-320.6545
-325.56577
-313.22617
-293.61176
-276.97482
-262.6707
-241.92052
-209.87442
-168.3127
-123.55867
-90.49961
-85.80321
-112.72316
-161.92804
-222.9507
-287.62613
-344.32074
-376.12128
-370.3812
-328.72742
-264.6659
-192.2552
-116.28383
-40.987766
14.356225
24.88478
-15.602585
-89.64014
-166.96211
-216.0135
-216.19768
-167.36115
-91.14422
-21.465425
17.487167
26.695816
26.05121
32.62005
45.450768
55.39611
62.517467
76.729485
104.07917
134.62122
150.27591
142.90898
113.011566
63.008595
1.3413321
-60.47941
-111.09629
-138.9678
-144.15535
-135.80617
-121.13372
-106.00084
-91.85022
-78.22141
-65.943214
-51.976757
-35.002144
-16.1858
4.687142
24.14809
36.18073
36.487682
22.674706
-2.0658689
-29.047215
-48.508163
-51.178673
-30.459208
15.491959
85.815346
173.88075
259.21423
311.76492
310.84406
262.98978
197.70045
141.00587
97.51034
56.25559
6.3140035
-54.432396
-120.39703
-179.9156
-221.99915
-245.11285
-248.48935
-225.59052
-176.4163
-116.65218
-68.52164
-46.789215
-54.06405
-83.83869
-123.55867
-158.45944
-177.58275
-171.71991
-130.92558
-57.256382
24.762
79.52277
82.223976
35.229164
-36.87457
-110.85073
-170.79904
-204.80965
-215.55309
-217.24133
-217.70177
-211.04083
-188.26479
-157.13954
-140.37979
-151.9827
-186.7607
-228.3224
-266.50763
-302.32925
-335.66458
-363.16776
-380.0196
-379.77405
-355.5246
-303.80267
-236.54881
-175.86378
-129.72845
-89.17971
-47.525906
-12.625121
-1.3905677
-20.575256
-58.207943
-96.976364
-125.246925
-137.21815
-135.16156
-125.92222
-106.891014
-66.986855
-5.19681
59.81626
103.58804
117.03267
108.0082
84.24988
48.704494
7.265564
-30.5206
-58.207943
-73.064575
-74.230995
-64.347046
-47.09617
-26.192532
-6.363239
8.4319935
16.197954
11.992671
-11.274519
-49.459724
-93.10873
-143.72562
-196.58327
-231.02362
-235.1982
-215.86005
-183.23073
-134.14862
-56.581078
44.437817
140.11569
202.39688
223.79164
216.30194
194.7537
162.21648
108.959755
25.652168
-76.01134
-161.68248
-201.7708
-194.03554
-156.7712
-110.17543
-64.224266
-20.08413
19.083332
43.02582
44.376423
33.387436
31.944748
53.892033
92.53767
127.74541
146.59245
143.43082
113.50269
59.662785
-8.143578
-79.17297
-143.81769
-197.7804
-244.59102
-291.80072
-347.82
-415.90265
-486.41022
-541.96906
-575.2123
-587.27563
-570.54663
-525.11725
-475.14496
-435.02594
-394.41577
-344.87323
-284.71005
-216.7502
-145.01482
-62.04488
37.776894
139.87013
223.97581
284.38455
331.47144
383.83798
454.6218
540.5078
625.47296
695.7043
747.4876
772.53516
749.3293
663.3512
529.2119
383.5924
260.8718
175.20067
118.29119
72.21724
20.065588
-41.202633
-95.71784
-130.18889
-139.6738
-117.972084
-65.17583
1.648287
48.98075
49.90162
6.2526126
-60.69428
-127.05796
-170.73766
-178.01248
-151.70644
-107.689095
-65.63625
-44.548443
-53.450138
-82.08904
-108.303
-119.04643
-118.95434
-120.09008
-132.09201
-156.24937
-186.8221
-217.70177
-242.93347
-252.9402
-238.6361
-202.23123
-156.58704
-110.51308
-62.72018
-11.642865
41.583134
98.30842
157.64284
216.63959
277.66223
339.48297
387.15308
400.56702
365.9732
283.55576
169.85965
48.612408
-66.31156
-168.9573
-246.34067
-284.31104
-279.86017
-238.05287
-171.0446
-96.39315
-27.758005
31.576403
83.75876
119.119965
113.56408
56.040714
-37.089436
-139.18268
-237.16272
-326.48666
-392.08292
-414.39856
-388.55295
-327.83725
-250.36177
-166.19472
-81.10679
-6.363239
44.95964
70.92803
82.99136
89.95924
91.033585
85.60048
78.81678
78.23356
88.42446
108.22307
135.75693
168.35556
200.27888
225.57198
238.34131
233.73697
211.66692
176.24431
134.95885
97.14199
70.283424
55.825848
45.481464
25.191738
-9.831831
-46.758522
-69.50389
-75.09047
-70.762405
-60.080368
-38.62421
-4.2145534
35.290558
65.43354
74.82636
61.320347
30.993187
-4.552204
-33.28319
-51.485626
-65.48278
-83.43965
-109.10109
-140.50258
-171.29016
-191.18086
-191.85616
-176.17075
-155.63547
-137.0033
-118.61669
-102.62434
-98.84879
-110.66656
-130.0968
-145.59802
-150.84697
-147.28629
-134.39418
-108.241615
-70.57824
-28.402609
11.010415
44.00808
70.34482
90.14342
104.846565
116.23459
125.50464
132.34973
132.41113
121.268654
99.1065
70.65177
42.504
18.592203
-1.4212632
-17.843355
-27.635223
-26.161837
-10.814087
15.952392
46.586502
72.64698
88.8235
91.34054
74.67288
36.70255
-12.655816
-56.673164
-85.25068
-96.88428
-92.34135
-72.94179
-45.162354
-19.531609
-0.86874413
13.466056
25.130346
30.686232
27.493898
18.714987
10.150942
6.160526
7.1427817
6.3140035
-6.179066
-30.643381
-58.054466
-80.92262
-96.331764
-102.99268
-98.91019
-81.96626
-56.765255
-34.20406
-19.807867
-10.476437
-2.6490831
7.1734776
22.797487
41.21479
55.79515
71.41916
101.439354
145.48741
183.64192
194.17047
170.71912
120.74683
53.124645
-28.310524
-118.86225
-205.11662
-272.00214
-315.65112
-341.65024
-356.56824
-364.08865
-364.3342
-356.7217
-342.66318
-325.65787
-310.24872
-294.8089
-269.79205
-229.12048
-179.9463
-138.32321
-114.5035
-102.65503
-89.885704
-72.1437
-58.30003
-60.5408
-81.44444
-109.13178
-126.47474
-127.42631
-120.6119
-116.83636
-117.327484
-116.928444
-114.35002
-113.70541
-116.43732
-115.63923
-103.08477
-81.198875
-63.426178
-60.141758
-65.48278
-63.33409
-44.97818
-14.712416
20.18837
58.711227
101.193794
138.27397
153.62172
140.085
108.92906
80.90407
69.02491
70.77455
75.655136
76.66809
71.87959
60.276695
42.135654
21.661755
3.5207129
-12.348863
-27.604527
-39.17673
-40.864983
-30.981031
-15.357021
-0.807353
11.716413
25.345215
40.38601
51.681957
52.817688
43.578342
31.699184
26.266079
28.32268
30.56345
25.713562
11.777803
-12.348863
-48.99929
-97.22193
-150.26375
-198.76265
-234.12387
-250.94499
-250.08553
-238.11427
-221.5387
-202.13914
-178.41151
-150.47862
-121.471375
-95.62576
-77.36194
-71.77536
-81.96626
-104.773026
-131.75436
-154.89877
-169.78609
-173.62302
-166.01054
-152.0441
-138.87572
-128.56203
-117.14331
-101.79556
-86.04877
-76.04204
-74.8449
-82.73365
-97.46749
-113.45985
-125.216225
-130.64932
-129.75916
-122.60711
-108.39509
-86.35572
-58.30003
-29.292778
-4.30664
14.141356
24.915478
27.524595
24.056004
19.574461
18.776379
22.920269
30.317886
39.066105
46.24885
46.586502
37.25507
23.503485
14.294834
12.575886
14.32553
15.706827
19.51307
30.62484
46.06468
56.808105
58.312183
52.418648
40.72366
23.656961
4.809924
-9.1258335
-13.822246
-9.432789
2.8761072
22.521229
48.551018
77.527565
102.63649
115.4979
110.21828
86.30648
49.686745
9.47564
-28.064959
-63.149918
-97.897224
-129.54428
-151.49158
-161.37553
-162.44986
-157.53857
-146.36542
-131.04837
-118.46321
-113.64402
-114.19654
-113.49054
-107.535614
-97.31402
-88.136055
-86.11016
-93.32359
-105.970146
-118.15626
-126.53613
-131.75436
-136.20522
-141.0244
-144.37021
-142.77405
-134.36348
-121.68625
-109.92987
-101.61139
-94.336555
-84.544685
-71.437706
-56.212734
-40.834286
-28.18774
-20.513865
-17.597794
-18.30379
-22.693247
-31.165205
-43.68897
-58.97533
-74.07752
-85.64973
-91.267006
-89.54805
-79.69479
-61.49236
-37.641956
-14.497547
2.3849792
13.036319
21.232018
29.028675
33.602306
29.182152
13.281882
-10.384349
-35.89231
-59.497154
-80.18592
-97.80514
-111.40325
-119.13852
-119.752426
-113.61333
-102.59364
-88.81136
-74.47656
-62.167664
-53.480835
-47.004086
-39.790638
-30.704771
-21.803078
-16.216496
-15.23424
-18.08892
-23.706196
-31.134508
-38.28656
-43.105755
-45.684177
-48.139816
-52.130234
-57.47125
-62.689484
-66.31156
-67.32451
-64.77679
-58.576286
-50.257805
-41.57098
-32.362328
-21.189167
-7.65245
6.528872
18.991245
28.445461
35.38264
39.618626
38.789845
31.72988
20.249762
6.4674807
-7.92871
-20.268301
-27.972872
-29.937384
-26.039055
-16.339277
-2.5569968
11.93128
23.564875
29.765368
30.409973
27.15625
21.324104
14.878048
11.562934
13.742315
18.653597
20.219067
14.049271
1.4948095
-11.059651
-16.922491
-13.822246
-3.170907
13.680924
34.52317
53.58508
65.065186
66.99901
58.772617
40.140446
14.417616
-12.870686
-37.703346
-57.594032
-69.62667
-70.14849
-57.194992
-33.436672
-5.565156
19.328897
37.377853
47.75293
51.31361
49.471878
43.762516
35.075687
24.362957
13.067014
1.464114
-11.734952
-26.407402
-40.0362
-49.49042
-51.731194
-45.92974
-35.339794
-24.964712
-16.983883
-10.783392
-6.639498
-5.749329
-7.5910587
-10.568522
-14.988675
-22.846724
-34.234756
-45.86835
-54.002655
-57.74751
-58.944633
-58.913937
-56.581078
-50.10433
-39.759945
-28.617477
-19.777172
-13.300422
-6.455325
2.691934
13.128405
22.152882
28.138504
31.72988
34.24691
36.549072
39.28097
43.240692
48.182667
51.77404
51.006657
44.499207
33.479523
21.109234
10.979719
4.8713145
2.3235881
2.691934
6.4674807
13.6502285
23.13514
33.356743
43.209995
51.65126
57.974533
61.934254
63.683895
62.57886
57.207146
47.599453
36.825333
28.291985
21.96871
15.062222
5.4852247
-7.161322
-21.956554
-35.9537
-45.223747
-48.293297
-46.69713
-42.553234
-37.21222
-31.963287
-27.604527
-23.245766
-16.769014
-7.8059273
2.1701107
11.685716
20.648804
28.752415
34.707344
38.05315
39.802795
40.570183
39.92558
37.469936
33.17257
27.401814
21.938015
19.236809
19.942808
22.36775
25.222433
28.291985
30.379278
28.844501
22.58262
13.742315
4.7485332
-4.368031
-14.221287
-22.93881
-26.806442
-23.429937
-13.760855
-1.1450037
10.611374
18.653597
22.214273
22.429142
20.832975
18.653597
16.750475
15.645436
15.5533495
16.044477
16.136564
15.584045
15.27709
15.154308
14.018575
11.777803
10.243028
10.918329
13.1897955
15.399872
16.197954
15.798913
15.706827
17.18021
19.85072
22.950966
26.87999
32.742832
40.109753
46.985542
52.142387
56.501152
61.381737
66.78414
71.63403
74.5501
74.21245
69.91508
61.504517
50.116486
38.513588
30.010931
26.450253
27.401814
30.901102
34.645954
36.978813
37.25507
36.610462
36.610462
37.59272
38.54428
38.452194
37.070896
34.952908
32.89631
31.883356
32.03683
31.883356
29.826757
25.652168
20.495325
15.706827
12.299626
10.979719
11.777803
13.895792
16.627693
19.574461
21.661755
21.017149
16.412823
7.971561
-3.0481248
-14.3440695
-23.522024
-29.384865
-32.69998
-35.278404
-37.856827
-39.97481
-40.251076
-36.966656
-29.047215
-17.35223
-5.288896
3.67419
9.230077
13.895792
19.267506
23.963917
25.590778
23.411398
18.223858
11.225284
3.6434946
-3.1095157
-8.051492
-10.99826
-12.195384
-12.164689
-12.01121
-13.914332
-19.408827
-27.481743
-34.756577
-38.532124
-38.808388
-37.54987
-35.708138
-32.055374
-24.565672
-12.870686
0.850204
13.588837
22.797487
26.849293
25.98982
22.950966
20.648804
19.758633
19.697243
20.096285
20.679499
21.845928
24.88478
29.857454
34.154823
34.86082
32.006138
28.353374
26.972076
29.33563
33.939953
36.70255
33.97065
25.928429
16.382128
9.7519
7.7259965
7.971561
7.0506954
3.6434946
-0.68457115
-4.1224675
-6.117675
-7.3148
-8.696096
-11.0289545
-14.865892
-20.022738
-25.210278
-29.077911
-31.25729
-31.656332
-30.02947
-26.68366
-22.171423
-16.73832
-10.875478
-5.473069
-0.68457115
3.3672352
5.9456573
7.265564
9.137989
12.637277
16.44352
18.438726
18.131773
16.811865
16.750475
19.482374
24.976868
31.821966
38.697758
44.28434
46.73998
44.315033
36.825333
26.54234
16.197954
6.498176
-3.2016025
-12.4409485
-19.347437
-22.66255
-22.171423
-18.30379
-12.4409485
-6.3018475
-1.0529171
2.507761
4.103927
4.349491
3.735581
1.4948095
-2.8025608
-7.898014
-11.704257
-13.239031
-12.410253
-10.046699
-8.297055
-9.5862665
-13.331119
-16.155104
-15.633281
-13.4539
-12.778599
-14.3133745
-16.400667
-18.150312
-20.237606
-22.3249
-22.877419
-21.680294
-20.053432
-18.733526
-16.462059
-11.796343
-5.9028063
-2.5569968
-4.7670727
-10.906173
-15.602585
-15.050066
-10.0773945
-3.662035
2.3849792
7.2962594
9.936072
9.076598
4.103927
-3.9689898
-12.164689
-17.597794
-19.685087
-18.887003
-15.172848
-9.064443
-2.2807374
2.998889
5.423834
6.0684395
7.63391
11.501543
16.873257
22.398445
26.573034
27.524595
23.902527
16.78117
9.444944
3.3672352
-2.2807374
-6.792976
-7.5910587
-4.2452493
1.034377
7.3576508
15.952392
26.787903
36.978813
43.701126
47.599453
49.840225
47.875713
39.096798
25.928429
14.172051
8.953816
12.453104
22.429142
33.29535
39.92558
40.539486
37.25507
33.141872
27.739464
18.34664
6.0684395
-3.662035
-7.5910587
-6.3325434
-1.1450037
5.4545293
8.401298
3.029585
-10.5378275
-26.253923
-34.572403
-29.384865
-11.796343
12.6986685
37.101593
54.198986
59.939045
54.38316
39.127495
16.412823
-8.88027
-30.489902
-43.903835
-47.49521
-41.755154
-29.01652
-13.791551
-1.2063946
5.2703567
5.116879
0.38977146
-5.780024
-11.121042
-14.282679
-15.633281
-17.505707
-21.956554
-28.402609
-34.756577
-39.299515
-40.742203
-38.071693
-31.502855
-22.3249
-11.182433
2.139415
16.228651
27.647379
33.356743
32.19031
25.222433
16.596996
11.133198
10.519287
12.790754
14.294834
12.20754
7.480433
3.2137575
0.57394445
-1.6668272
-4.153163
-6.639498
-9.463485
-12.901381
-16.24719
-18.610744
-19.531609
-19.378132
-19.807867
-21.189167
-20.75943
-15.203543
-4.6135955
7.8180833
18.714987
26.573034
30.655537
30.348581
25.98982
19.605156
13.711619
9.47564
6.221917
2.9681935
-0.37761605
-3.8462076
-8.481228
-14.251983
-19.623695
-22.816029
-22.539768
-17.628489
-8.235664
3.244453
12.26893
15.092917
11.839194
5.6387024
-0.68457115
-6.0255885
-9.371398
-9.217921
-5.350287
0.021425426
4.1960135
6.007048
5.7614846
4.1653185
1.5255051
-2.1272597
-6.2711525
-9.985308
-12.83999
-14.436156
-14.190592
-12.287471
-10.138786
-8.788183
-8.020796
-7.03854
-5.749329
-4.4294224
-3.5392528
-3.477862
-4.552204
-6.670194
-9.310007
-11.397302
-12.410253
-13.054858
-14.40546
-15.970932
-16.308582
-14.651025
-11.94982
-9.893222
-8.481228
-6.7008896
-4.6135955
-2.5569968
0.23629396
3.735581
5.79218
4.8713145
2.262197
0.481858
0.17490295
0.14420745
-0.6538756
-2.035173
-3.7541213
-5.6572423
-7.0078444
-6.5167165
-4.2145534
-1.3598721
1.034377
2.9681935
4.625751
6.099135
8.370602
12.422409
17.517862
21.569668
23.350008
23.073748
21.324104
18.469421
15.154308
12.238235
10.058854
8.155733
6.099135
3.6127992
0.6353355
-2.7718654
-6.4860206
-10.230872
-13.484595
-16.308582
-19.470219
-23.030895
-25.210278
-23.522024
-17.505707
-9.248616
-1.0836126
5.6387024
10.3351145
12.606581
12.54519
11.133198
9.782595
9.076598
8.155733
6.1912217
3.7048855
1.6175915
-0.009270072
-2.0658689
-5.135419
-8.696096
-11.4893875
-12.379558
-10.844782
-7.0692353
-1.8816959
4.0732317
10.028159
14.847353
17.364386
17.487167
16.16726
13.957183
10.3351145
5.3317475
0.57394445
-2.2807374
-3.140211
-3.0174294
-2.7718654
-2.0658689
-0.2855296
2.016633
3.5821037
4.0425363
4.011841
3.8583632
3.4593215
2.8454113
2.0780241
1.464114
0.727422
-0.9915261
-3.9689898
-6.946453
-8.6347065
-9.310007
-10.046699
-11.550778
-13.361814
-14.190592
-13.239031
-11.0289545
-8.757487
-6.977149
-5.043332
-2.219346
1.4334186
4.9940968
7.449737
8.554775
8.309211
6.651654
3.67419
-0.07066107
-3.7234259
-6.731585
-8.849575
-9.893222
-9.893222
-9.064443
-7.7752323
-6.7008896
-6.639498
-7.7138405
-9.432789
-11.213128
-12.195384
-11.397302
-8.389142
-4.0303807
0.23629396
3.244453
4.809924
5.3624425
5.301052
4.809924
3.67419
1.6175915
-0.9915261
-2.925343
-3.2629933
-2.1886506
-0.807353
0.17490295
0.8195085
1.5562006
2.6305432
4.4722733
7.3269553
10.979719
14.632485
17.85551
20.710194
23.165834
24.669914
24.70061
23.288616
20.80228
17.45647
13.742315
10.672765
9.260772
9.3835535
9.444944
7.787388
4.1960135
0.26698947
-2.1579552
-2.8332562
-3.2016025
-4.4294224
-6.455325
-8.910966
-12.195384
-16.431364
-21.066383
-25.363754
-28.770954
-30.428513
-29.783907
-27.420353
-24.16663
-19.838564
-14.037114
-8.020796
-4.1224675
-2.8946471
-2.1272597
0.26698947
3.4593215
5.2089653
5.0861835
4.9020104
6.099135
8.125038
8.953816
7.081391
2.8147163
-1.8203048
-4.5829
-4.061076
-0.22413862
5.3317475
10.580678
13.834401
14.172051
11.716413
7.204173
1.771069
-3.385775
-7.6217546
-10.507132
-11.090346
-8.511925
-3.2936888
3.2137575
9.598422
14.018575
15.307786
14.1106615
11.93128
10.457896
11.071806
13.680924
16.320736
16.535606
13.496751
8.769644
4.9634013
1.9552422
-2.8025608
-9.524876
-14.865892
-16.73832
-16.861101
-17.996836
-20.48317
-22.079336
-20.667343
-16.707624
-12.502339
-9.893222
-9.279311
-10.353654
-11.857734
-11.919125
-8.972357
-3.140211
3.428626
7.6032143
8.616166
8.401298
8.585471
8.708253
7.265564
3.5821037
-1.9123913
-7.898014
-12.625121
-14.927284
-15.080761
-13.73016
-10.936869
-6.670194
-1.5133497
2.753325
4.1653185
2.507761
-1.1143081
-5.7186337
-9.954613
-11.888429
-11.274519
-9.647657
-8.082187
-6.7622805
-5.749329
-4.8284636
-3.8462076
-3.662035
-5.1047235
-7.7752323
-10.722
-13.300422
-15.172848
-16.093714
-15.848148
-14.528242
-12.901381
-12.410253
-13.607377
-15.203543
-15.080761
-12.56373
-9.5862665
-8.573316
-9.494181
-10.384349
-10.200177
-9.432789
-8.665401
-8.051492
-7.65245
-7.898014
-9.616962
-13.024163
-17.229446
-20.452473
-21.77238
-21.588207
-20.728735
-19.132566
-15.725367
-10.629913
-5.872111
-3.5699482
-4.2452493
-6.9157577
-9.923917
-11.796343
-11.734952
-9.709048
-5.964197
-0.9915261
3.735581
6.9893045
9.444944
13.005624
18.223858
23.319311
25.682867
24.42435
20.894367
17.302992
15.185003
14.693875
14.878048
15.092917
15.798913
17.425776
19.083332
19.45168
18.039686
15.27709
11.624325
7.265564
2.3542838
-2.5876923
-7.0692353
-10.384349
-11.765648
-10.691304
-7.898014
-4.7670727
-2.1886506
-0.03996557
1.8631555
3.490017
4.7485332
5.17827
4.1346226
1.3413321
-2.7104745
-7.3148
-12.56373
-18.702831
-24.995407
-29.476952
-30.551294
-27.85009
-22.416986
-15.786758
-9.678353
-5.626547
-3.8155122
-3.3550797
-3.3243842
-3.9689898
-5.8107195
-8.573316
-11.0289545
-12.22608
-12.103298
-11.366605
-10.752696
-10.445741
-10.169481
-9.678353
-9.1258335
-8.481228
-7.284104
-5.135419
-2.3421283
0.35907596
2.6305432
4.7178373
6.9586086
9.260772
11.31737
12.790754
13.558142
13.496751
12.637277
11.470848
10.4272
9.199381
7.4190416
5.51592
5.1475744
7.8487787
13.43536
19.942808
24.915478
26.87999
26.296774
24.516438
22.398445
20.18837
17.978294
15.798913
13.404665
10.672765
8.032951
6.590263
6.8358274
8.002256
8.677557
8.278516
7.6032143
8.063646
10.028159
12.361018
13.588837
13.343274
12.084758
10.365809
8.309211
5.9763527
3.3979306
0.8195085
-1.1756992
-1.8203048
-0.6231801
2.1701107
5.884267
9.444944
12.115454
13.588837
14.509703
15.676132
17.272297
18.592203
19.206114
19.206114
18.868464
18.28525
17.517862
16.719778
16.16726
15.983087
16.075172
16.136564
15.645436
14.018575
11.133198
7.6646056
4.380187
1.464114
-1.2984812
-3.6006436
-4.7670727
-4.4908133
-3.2936888
-2.3421283
-2.4035192
-3.416471
-4.6749864
-5.473069
-5.380983
-4.061076
-1.7282182
1.2799411
4.4108825
7.081391
8.554775
8.4319935
7.02
4.840619
2.3849792
-0.13205206
-2.2807374
-3.69273
-4.2452493
-4.183858
-3.7541213
-3.416471
-3.69273
-4.9205503
-6.5167165
-7.4989724
-7.161322
-5.5037646
-2.925343
0.052120924
2.8454113
5.17827
6.9586086
8.339907
9.107294
9.015207
7.695301
5.116879
1.8017646
-1.3598721
-3.6006436
-4.7056813
-4.7056813
-3.876903
-2.2807374
-0.16274756
2.3542838
5.17827
8.002256
10.120246
10.979719
10.519287
9.168686
7.787388
7.1734776
7.3269553
7.787388
8.125038
8.554775
9.352858
10.549983
11.685716
12.115454
11.409457
9.659813
7.388346
5.0554876
2.8761072
0.666031
-1.6668272
-3.8462076
-5.3195915
-5.7186337
-5.043332
-3.69273
-2.3114328
-1.2370901
-0.4697026
0.29768497
1.157159
1.893851
2.0473285
1.4948095
0.38977146
-1.0222217
-2.4956055
-3.7848167
-4.6135955
-4.797768
-4.4908133
-4.091772
-3.8462076
-3.477862
-2.46491
-0.807353
1.157159
3.1216712
4.9940968
6.5595675
7.2962594
7.2348685
7.081391
7.1427817
6.9586086
6.283308
5.79218
6.3446994
7.756692
8.861731
8.677557
6.9586086
3.9811454
0.45116246
-3.0174294
-6.179066
-8.88027
-10.5378275
-10.476437
-8.726792
-5.9335017
-2.6490831
0.7581175
4.0425363
6.3446994
6.498176
3.9504495
-0.5310936
-5.350287
-8.818879
-9.862526
-8.818879
-6.7008896
-4.4294224
-2.5569968
-1.5133497
-1.5133497
-2.5876923
-4.7363772
-8.051492
-11.888429
-15.142152
-16.953188
-17.106665
-15.510498
-12.164689
-7.836623
-3.876903
-1.0529171
1.0036815
2.753325
3.8890586
4.0732317
3.244453
1.9552422
1.5255051
2.8761072
5.17827
6.8051314
6.3140035
3.183062
-1.5133497
-6.2097616
-10.599218
-14.835197
-17.874052
-18.395876
-16.1858
-11.9805155
-6.670194
-0.9915261
4.5950556
8.831035
9.567727
6.0684395
-0.50039804
-8.419837
-15.725367
-20.237606
-20.728735
-17.444315
-11.67356
-5.5958514
-1.2370901
1.0650725
1.709678
0.788813
-1.2984812
-3.2629933
-3.8462076
-2.6183877
-0.3469206
1.157159
0.94229054
-0.43900704
-2.4035192
-5.2582006
-8.788183
-11.581474
-12.164689
-10.384349
-7.1306267
-3.2629933
1.1264635
5.79218
9.291468
10.273724
9.076598
7.02
4.6564465
2.0780241
-0.25483406
-1.4212632
-0.43900704
2.7226295
6.6209583
9.322163
9.444944
6.713045
2.2928925
-2.4342146
-7.7138405
-13.699464
-18.150312
-18.30379
-14.436156
-8.849575
-3.5392528
0.20559846
1.0036815
-1.8203048
-7.0078444
-11.919125
-14.3133745
-13.392509
-10.230872
-6.5781074
-3.8462076
-2.0658689
-0.2855296
2.2008061
4.809924
6.007048
4.4108825
0.23629396
-4.6749864
-7.7752323
-7.7445364
-5.3195915
-2.4956055
-0.4697026
1.5255051
4.5950556
8.800339
12.637277
14.479007
13.834401
11.25598
7.0506954
0.88089955
-6.5781074
-12.870686
-15.479803
-14.282679
-11.121042
-7.6831455
-4.7056813
-2.46491
-1.2984812
-1.0222217
-0.8380486
-0.25483406
0.60464
1.464114
2.507761
4.257405
6.436785
7.6032143
6.498176
3.1523666
-1.4826541
-6.854367
-12.747904
-18.273094
-21.557512
-20.974297
-16.861101
-10.967564
-4.889855
0.850204
6.1298304
10.08955
11.624325
10.580678
8.002256
5.3624425
4.103927
5.17827
8.125038
11.225284
12.54519
11.624325
9.506336
7.5418234
6.528872
6.6823497
7.511128
7.695301
6.037744
2.9681935
0.20559846
-0.8380486
0.052120924
2.1087196
4.441578
6.5595675
8.278516
9.567727
10.120246
9.7519
8.800339
7.879474
7.2962594
6.9893045
6.8051314
6.774436
6.528872
5.669398
4.257405
3.183062
3.428626
5.024792
7.1120863
8.616166
8.953816
7.756692
4.932706
1.034377
-2.4342146
-3.9689898
-3.232298
-1.1143081
1.095768
2.6612387
3.7048855
4.625751
5.7614846
7.2962594
9.414248
11.992671
14.32553
15.584045
15.584045
14.571094
13.005624
11.348065
10.212333
10.08955
10.887633
11.93128
12.361018
11.869889
10.549983
8.708253
6.9279137
6.0684395
6.8051314
8.646862
10.058854
9.537031
6.8358274
2.998889
-0.5310936
-2.46491
-2.1579552
-0.101356566
2.4463701
3.9811454
4.011841
3.3058443
2.998889
3.6434946
5.3931384
8.063646
11.163893
13.742315
14.908744
14.356225
12.391713
9.506336
6.221917
3.3058443
1.5562006
1.157159
1.4027231
1.3413321
0.788813
-0.19344306
-1.3598721
-2.5876923
-3.876903
-4.5829
-3.876903
-1.9737822
-0.03996557
1.0036815
1.5255051
2.4770656
4.349491
6.5595675
8.155733
8.370602
6.897218
3.919754
0.60464
-1.5747406
-1.5133497
0.57394445
3.490017
5.730789
6.436785
5.608007
3.7662768
1.4334186
-0.930135
-2.7718654
-3.662035
-3.6006436
-3.0481248
-2.46491
-2.0965643
-1.8203048
-1.4519587
-0.74596214
0.6967265
3.0909758
6.160526
9.015207
10.488592
9.782595
7.081391
3.3672352
-0.19344306
-2.6490831
-3.5392528
-2.8639517
-1.1756992
0.94229054
2.9681935
4.7485332
6.3140035
7.6646056
8.462688
8.401298
7.63391
6.6823497
5.884267
5.024792
3.9504495
3.029585
2.8147163
3.3672352
4.1653185
4.6564465
4.5950556
4.103927
3.8276677
4.625751
6.9279137
10.457896
14.448312
18.162468
20.894367
22.183578
21.999405
20.648804
18.714987
16.658388
15.062222
14.479007
15.123612
16.412823
17.364386
17.149515
15.461263
12.514495
8.892426
5.3317475
2.3542838
0.45116246
-0.2855296
-0.4083116
-0.2855296
0.23629396
1.0036815
1.709678
2.3542838
3.029585
3.0909758
1.709678
-0.5617891
-2.0658689
-1.5747406
0.911595
4.4108825
7.1120863
7.695301
6.498176
4.809924
3.183062
1.0036815
-1.8816959
-4.2759447
-4.552204
-2.1886506
1.893851
5.914962
8.125038
7.511128
4.533664
0.45116246
-4.091772
-8.941661
-13.300422
-15.90954
-16.155104
-14.466851
-11.33591
-7.1306267
-2.219346
2.784021
7.1734776
10.764852
13.834401
16.44352
18.500116
19.789328
19.605156
18.039686
16.689083
16.474215
16.228651
14.785962
12.514495
10.243028
9.506336
11.194589
14.1106615
16.873257
19.973503
23.902527
27.493898
29.366325
29.304934
28.04642
26.757208
25.406605
22.98166
18.991245
14.32553
10.120246
8.094342
9.567727
13.834401
19.052637
23.871832
27.064163
27.585985
26.143297
23.718351
20.464628
16.965343
14.571094
13.926488
14.294834
14.049271
11.501543
6.651654
1.21855
-3.232298
-6.363239
-7.836623
-6.792976
-2.9560385
2.6305432
8.125038
12.20754
14.878048
16.412823
15.952392
12.330321
7.8180833
7.02
10.120246
11.59363
8.217124
3.9504495
4.502969
9.322163
13.220491
13.619533
11.7471075
8.094342
1.9552422
-5.380983
-10.99826
-12.83999
-10.783392
-7.2534084
-5.749329
-7.990101
-13.392509
-20.14552
-26.346012
-29.968079
-29.722517
-27.082703
-24.043848
-19.961348
-12.318166
-0.8380486
10.150942
15.27709
13.834401
9.230077
4.1346226
-1.3598721
-8.204969
-15.541194
-18.948395
-14.497547
-4.797768
3.0602803
4.2881002
0.727422
-2.4342146
-3.0481248
-3.416471
-5.565156
-7.161322
-3.3243842
6.774436
17.824816
24.455046
26.48095
26.573034
25.068956
20.587412
14.294834
10.058854
10.150942
13.619533
18.96055
24.117395
26.112602
23.350008
18.469421
15.092917
13.496751
11.562934
8.769644
6.7437406
6.6823497
7.3576508
6.8358274
5.0554876
3.428626
3.2137575
4.1960135
5.4852247
6.528872
6.9893045
6.037744
3.5514083
1.2799411
1.1264635
3.6434946
7.9101696
12.882841
17.640644
21.416191
23.81044
25.007563
24.608522
21.845928
16.903952
10.826242
4.3187957
-2.4956055
-9.003052
-13.300422
-13.638073
-10.169481
-5.2582006
-1.2063946
1.709678
4.809924
8.616166
11.685716
12.361018
11.133198
10.120246
10.457896
10.949024
9.966768
7.8487787
6.8358274
8.339907
11.440153
13.895792
14.172051
12.575886
10.611374
8.831035
6.037744
1.3413321
-3.9996853
-7.6217546
-8.941661
-9.739743
-11.734952
-14.558937
-16.922491
-18.610744
-19.961348
-21.004993
-20.943602
-18.856308
-14.835197
-9.862526
-5.0126367
-0.7152666
3.3058443
7.511128
11.378761
13.680924
13.895792
12.54519
10.734156
9.107294
7.2962594
4.7178373
2.0473285
0.543249
0.850204
2.538457
4.441578
5.024792
3.1216712
-0.96083057
-5.2275057
-7.6217546
-7.7138405
-6.3325434
-3.140211
2.9068027
10.457896
16.351433
19.758633
22.920269
27.15625
30.83971
32.46657
33.755783
36.518375
38.697758
36.487682
29.765368
22.36775
17.671339
15.215698
12.238235
7.63391
3.490017
1.9859375
2.2928925
1.771069
0.45116246
0.666031
2.262197
1.8017646
-1.7896091
-4.3987265
-2.3114328
2.8454113
7.5418234
10.519287
12.422409
13.404665
13.128405
12.176845
12.238235
14.632485
18.807074
22.613316
23.595572
20.710194
15.645436
11.685716
10.028159
8.278516
4.2267094
-0.22413862
-0.5924846
4.4108825
11.04111
15.399872
17.333689
18.408031
18.377335
15.798913
11.225284
6.897218
4.0732317
2.6305432
2.507761
3.4593215
4.0425363
3.1523666
1.8017646
1.7403735
2.3542838
1.3413321
-1.8203048
-4.3987265
-3.2016025
1.1264635
4.3187957
2.998889
-2.8639517
-10.200177
-13.668769
-9.801135
-1.6054361
3.8890586
3.0602803
-0.930135
-2.4956055
0.35907596
5.79218
11.808498
16.965343
18.377335
13.588837
4.8713145
-1.5747406
-2.035173
1.1878545
2.5998473
-0.31622505
-5.288896
-8.910966
-9.432789
-6.056284
1.4027231
11.04111
18.653597
20.18837
15.798913
9.905377
6.436785
5.17827
3.7048855
0.972986
-1.5440452
-1.7589136
0.021425426
1.464114
1.771069
3.0602803
7.5418234
14.202747
19.052637
19.236809
15.584045
10.396504
4.7178373
-0.96083057
-4.644291
-3.9996853
1.1878545
8.401298
14.079966
16.965343
18.34664
18.899158
16.811865
11.440153
5.8228755
3.490017
4.502969
6.436785
8.032951
10.150942
13.220491
15.461263
14.785962
11.25598
6.160526
0.6353355
-4.30664
-7.898014
-9.524876
-8.818879
-6.455325
-4.0303807
-2.7718654
-3.0788202
-4.2452493
-4.797768
-3.9996853
-2.4035192
-0.6538756
1.4027231
4.441578
9.168686
15.27709
20.925062
23.871832
22.58262
16.965343
8.984512
1.586896
-2.9867334
-4.091772
-2.4342146
0.666031
3.735581
5.2703567
4.6564465
2.4156747
-0.4083116
-2.9560385
-4.4908133
-4.460118
-3.7541213
-3.385775
-2.8332562
-1.4519587
0.052120924
1.21855
3.4593215
6.9279137
8.524079
6.160526
2.2008061
0.11351195
-1.2370901
-4.6749864
-9.494181
-12.133993
-10.814087
-7.867318
-6.4246297
-6.3018475
-4.6135955
-0.6231801
2.937498
3.0602803
0.38977146
-1.5747406
-0.96083057
0.26698947
0.14420745
-0.13205206
1.4948095
4.4722733
6.6209583
7.4190416
8.585471
11.31737
14.878048
16.474215
14.294834
9.659813
5.17827
1.464114
-2.8025608
-7.7752323
-11.090346
-10.752696
-7.7445364
-4.091772
-0.3469206
3.8583632
8.032951
11.071806
11.869889
9.966768
6.0684395
2.3849792
0.6967265
0.32838047
-0.5924846
-2.1272597
-2.2807374
0.14420745
4.0732317
7.63391
10.150942
13.128405
18.377335
25.161043
30.379278
32.006138
30.931797
29.39702
28.23059
26.603731
24.270872
22.828184
23.53418
25.437302
26.48095
25.959126
25.161043
25.590778
27.094858
28.445461
29.028675
29.33563
29.88815
30.594145
31.45362
32.55866
33.29535
32.742832
30.471363
27.033468
23.871832
22.275663
22.705402
24.792696
27.739464
30.686232
33.080482
34.431084
34.40039
32.9577
30.50206
27.616682
24.63922
21.538973
18.193163
15.092917
13.1897955
13.527447
16.16726
19.789328
22.950966
25.253128
27.248337
29.120762
30.07232
29.05937
25.897734
21.845928
18.254555
15.860304
14.632485
14.233442
14.448312
14.908744
14.970136
14.172051
12.575886
10.734156
9.015207
7.449737
6.2526126
6.1298304
7.511128
10.212333
13.619533
17.11882
20.034893
21.999405
23.073748
23.442093
23.227226
22.521229
21.446886
20.219067
18.776379
16.934647
14.816657
13.036319
11.716413
10.488592
9.015207
7.7259965
7.265564
7.787388
8.892426
9.966768
10.642069
10.979719
11.102502
10.856938
9.997463
8.677557
7.572519
7.511128
8.677557
10.580678
12.729363
14.693875
15.952392
16.259346
15.706827
14.755266
13.865097
13.373969
13.865097
15.614741
18.438726
21.477581
23.902527
25.406605
25.928429
25.437302
23.902527
21.75384
19.605156
17.671339
15.798913
13.98788
12.575886
11.900585
11.685716
11.470848
10.918329
10.08955
9.230077
8.585471
8.155733
7.6646056
6.8358274
5.79218
4.625751
3.428626
2.2928925
1.709678
1.9245466
2.691934
3.3058443
3.3058443
2.784021
2.1087196
1.5562006
1.2492455
1.4027231
2.1087196
3.2751489
4.840619
6.5595675
7.940865
8.738948
9.076598
9.322163
9.537031
9.936072
11.04111
12.729363
13.926488
13.6502285
12.514495
12.391713
14.079966
16.535606
17.763426
16.811865
14.632485
13.220491
13.742315
15.891001
18.561508
20.249762
20.18837
19.206114
18.776379
19.420984
20.403238
20.679499
20.157675
19.51307
19.298203
19.328897
19.543764
20.034893
20.832975
21.385496
20.679499
18.377335
15.5533495
13.680924
12.852145
11.992671
10.212333
7.879474
5.914962
4.8713145
4.6564465
5.024792
5.884267
7.2348685
8.953816
10.672765
12.176845
13.43536
14.386921
14.785962
14.540398
14.172051
14.693875
16.627693
19.083332
20.832975
21.477581
21.109234
19.543764
16.44352
12.4838
9.260772
8.24782
9.3835535
11.532239
13.588837
15.399872
17.18021
19.114027
20.710194
21.324104
20.832975
19.605156
18.254555
17.241602
16.658388
16.259346
15.706827
14.724571
13.281882
11.470848
9.659813
8.24782
7.480433
7.3576508
7.787388
8.4319935
8.984512
9.230077
9.47564
10.273724
11.808498
13.619533
14.908744
15.491959
15.614741
15.921696
16.474215
16.658388
15.5533495
13.159101
10.580678
8.984512
8.646862
9.260772
10.3351145
11.378761
12.176845
12.422409
12.115454
11.440153
10.826242
10.3351145
9.659813
8.616166
7.449737
6.6823497
6.5595675
6.774436
6.9893045
7.1120863
7.204173
7.2962594
7.449737
7.695301
7.971561
8.217124
8.24782
7.9101696
7.081391
5.914962
4.5950556
3.3979306
2.5691524
2.2008061
2.016633
1.8017646
1.7403735
2.2008061
2.9068027
2.9681935
1.9859375
0.45116246
-0.8994397
-1.8203048
-2.2807374
-1.9123913
-0.19344306
2.753325
6.160526
9.230077
11.655021
13.496751
14.908744
15.737522
15.614741
14.693875
13.711619
13.496751
14.448312
16.136564
17.671339
18.315945
18.039686
17.11882
15.522654
13.128405
10.120246
7.449737
5.853571
5.2089653
4.9634013
5.17827
6.3140035
8.125038
9.7519
10.580678
10.764852
10.642069
10.150942
9.199381
8.493384
8.831035
10.212333
11.562934
12.084758
11.961976
11.900585
11.961976
11.716413
10.70346
9.260772
8.155733
7.7259965
7.449737
6.774436
5.9456573
5.8228755
6.774436
8.370602
9.936072
11.440153
13.496751
16.044477
18.008991
18.315945
17.088125
15.27709
13.6502285
12.422409
11.59363
11.133198
11.163893
12.176845
14.356225
16.934647
18.592203
18.592203
17.333689
15.921696
15.27709
15.5533495
15.921696
15.645436
15.000831
15.307786
17.241602
19.63585
20.618109
19.45168
17.11882
15.185003
14.294834
14.448312
15.829609
17.886208
19.083332
18.561508
17.364386
17.241602
18.438726
19.359592
18.745682
16.996038
15.338481
14.172051
13.343274
13.09771
13.98788
16.013783
18.070381
18.899158
18.162468
16.934647
16.320736
16.259346
15.921696
14.785962
13.067014
11.440153
10.70346
11.071806
11.992671
12.882841
13.680924
14.970136
16.934647
19.052637
20.403238
20.372543
19.114027
17.548557
16.78117
17.026733
17.671339
18.28525
19.206114
20.403238
21.017149
20.065588
17.824816
15.676132
14.632485
14.571094
14.755266
14.448312
13.895792
13.926488
14.908744
16.259346
17.026733
16.596996
15.123612
13.251186
11.685716
10.764852
10.580678
11.010415
11.685716
12.084758
12.023366
11.685716
11.440153
11.409457
11.440153
11.225284
10.918329
10.887633
11.378761
12.176845
12.974927
13.466056
13.527447
13.281882
12.974927
12.882841
13.128405
13.619533
14.079966
14.417616
14.724571
14.878048
14.847353
14.601789
14.1106615
13.527447
13.128405
13.067014
13.343274
13.803706
14.386921
14.878048
15.215698
15.430568
15.645436
15.5533495
14.785962
13.588837
12.667972
12.637277
13.312577
14.141356
14.509703
14.32553
13.98788
13.865097
13.957183
13.926488
13.680924
13.251186
12.760059
12.361018
12.299626
12.54519
12.852145
13.067014
13.220491
13.404665
13.619533
13.834401
13.957183
13.77301
13.220491
12.422409
11.777803
11.562934
11.839194
12.637277
13.865097
15.154308
16.290041
17.149515
17.60995
17.425776
16.596996
15.522654
14.785962
14.93944
15.860304
16.873257
17.487167
17.579252
17.517862
17.364386
16.965343
16.136564
15.215698
14.540398
13.98788
13.343274
12.760059
12.575886
12.852145
13.128405
12.974927
12.514495
12.20754
12.299626
12.637277
13.005624
13.067014
12.667972
11.808498
10.918329
10.672765
11.163893
11.900585
12.391713
12.667972
13.005624
13.404665
13.43536
12.790754
11.501543
9.8439865
8.155733
7.081391
7.1734776
8.339907
9.8439865
11.133198
11.93128
12.054063
11.31737
9.905377
8.462688
7.756692
7.940865
8.401298
8.524079
8.186429
7.879474
8.370602
9.721204
11.2866745
12.146149
11.961976
11.470848
11.409457
11.716413
11.777803
11.25598
10.642069
10.642069
11.194589
11.7471075
12.023366
12.514495
13.527447
14.755266
15.461263
15.123612
13.957183
12.422409
10.979719
9.966768
9.690509
10.243028
11.501543
13.067014
14.479007
15.614741
16.535606
16.934647
16.228651
14.356225
12.146149
10.764852
10.979719
12.54519
14.509703
15.706827
15.584045
14.540398
13.343274
12.238235
11.163893
10.08955
9.260772
9.045903
9.537031
10.4272
11.31737
12.084758
13.067014
14.32553
15.369177
15.461263
14.479007
13.281882
12.882841
13.619533
14.847353
15.430568
14.908744
13.558142
12.054063
10.826242
9.966768
9.598422
9.813292
10.580678
11.808498
13.343274
14.878048
15.860304
16.013783
15.338481
14.049271
12.361018
10.672765
9.598422
9.291468
9.3835535
9.230077
8.677557
7.971561
7.265564
6.774436
6.528872
6.5595675
6.7437406
6.897218
7.1427817
7.787388
8.984512
10.243028
10.764852
10.273724
9.260772
8.800339
9.414248
10.642069
11.655021
12.115454
12.20754
12.20754
12.299626
12.422409
12.299626
11.93128
11.562934
11.348065
11.194589
11.04111
10.764852
10.243028
9.230077
7.756692
6.1912217
5.116879
4.9940968
6.1298304
8.462688
11.2866745
13.6502285
15.000831
15.399872
14.847353
13.466056
11.59363
9.659813
8.002256
6.897218
6.528872
6.9893045
8.063646
9.137989
9.506336
8.769644
6.9586086
4.4108825
1.771069
-0.25483406
-0.9915261
-0.31622505
1.4027231
3.5207129
5.669398
7.8180833
9.813292
11.04111
10.979719
9.721204
7.940865
6.498176
5.730789
5.669398
6.037744
6.498176
6.866523
6.9893045
6.651654
5.730789
4.502969
3.490017
2.8761072
2.262197
1.4948095
0.94229054
0.94229054
1.5255051
2.5998473
4.103927
6.007048
8.155733
10.212333
11.59363
11.961976
11.348065
9.936072
7.787388
5.2089653
2.784021
1.3413321
1.3720275
2.4770656
3.735581
4.349491
4.1960135
3.5207129
2.5691524
1.586896
0.850204
0.6353355
1.095768
2.1701107
3.5207129
4.809924
5.7000933
5.9456573
5.51592
4.6564465
3.7048855
2.9068027
2.3849792
2.2008061
2.3542838
2.7226295
3.1523666
3.3672352
3.1216712
2.3849792
1.4948095
0.788813
0.38977146
0.17490295
-0.009270072
-0.07066107
0.021425426
0.20559846
0.26698947
0.32838047
0.727422
1.5562006
2.2928925
2.507761
2.1701107
1.771069
1.648287
1.5255051
0.94229054
-0.2855296
-1.5440452
-2.0658689
-1.6975228
-0.7152666
0.38977146
1.4948095
2.4463701
3.0602803
3.1216712
2.5691524
1.4334186
-0.13205206
-1.8816959
-3.3550797
-4.0303807
-3.6006436
-2.219346
-0.2855296
1.771069
3.4593215
4.4722733
4.625751
4.011841
2.7226295
1.1878545
-0.22413862
-1.2370901
-1.6054361
-1.1756992
0.021425426
1.6175915
3.0602803
3.8583632
4.011841
3.8583632
3.7048855
3.7048855
4.011841
4.687142
5.301052
5.3931384
4.840619
3.9504495
3.2137575
2.937498
3.0909758
3.3058443
3.3672352
3.735581
4.8713145
6.375395
7.2962594
7.0506954
6.0684395
5.2089653
4.9020104
4.9940968
5.301052
5.8228755
6.5595675
7.02
6.8358274
5.914962
4.4108825
2.538457
0.481858
-1.2370901
-2.1579552
-1.7896091
-0.07066107
2.7226295
5.6387024
7.756692
8.677557
8.708253
8.370602
7.8487787
7.0506954
6.1298304
5.5773115
5.884267
6.9279137
8.186429
9.322163
10.150942
10.70346
10.918329
10.764852
10.304419
9.598422
8.800339
8.125038
7.695301
7.6032143
7.971561
8.892426
9.8439865
10.365809
10.396504
10.3351145
10.365809
10.580678
10.887633
11.102502
10.856938
10.028159
8.984512
8.309211
8.278516
8.769644
9.598422
10.7955475
12.26893
13.496751
13.77301
12.82145
10.764852
8.339907
6.160526
4.533664
3.5207129
3.0909758
3.2751489
4.1960135
5.546616
6.8358274
7.63391
8.002256
8.217124
8.278516
8.125038
7.6646056
7.1120863
6.774436
6.8358274
7.0506954
7.2962594
7.388346
7.388346
7.265564
6.9893045
6.3446994
5.546616
4.9940968
4.9020104
5.116879
5.608007
6.4060903
7.3576508
8.032951
8.155733
7.879474
7.6646056
7.6032143
7.5418234
7.204173
6.7437406
6.498176
6.7437406
7.3576508
8.002256
8.4319935
8.738948
9.045903
9.260772
8.984512
8.278516
7.480433
6.8358274
6.283308
5.6387024
5.0554876
5.0861835
5.8228755
6.713045
7.3576508
8.002256
9.107294
10.549983
11.777803
12.330321
12.453104
12.575886
12.575886
12.023366
10.887633
9.629118
8.800339
8.462688
8.339907
8.063646
7.6646056
7.4190416
7.511128
7.7259965
7.756692
7.572519
7.3576508
7.02
6.3446994
5.4545293
4.840619
4.8713145
5.3931384
6.037744
6.436785
6.528872
6.436785
6.3140035
5.9763527
5.116879
3.8583632
2.6612387
2.016633
2.1701107
3.0602803
4.502969
6.283308
7.8180833
8.370602
7.9101696
7.2348685
7.1427817
7.388346
7.1427817
6.283308
5.6387024
6.037744
7.265564
8.462688
8.923121
8.524079
7.63391
6.7437406
6.160526
5.884267
5.884267
6.0684395
6.3446994
6.590263
6.774436
6.9279137
7.0506954
7.081391
6.9893045
6.9893045
7.3576508
7.940865
8.278516
8.125038
7.787388
7.787388
8.094342
8.339907
8.278516
8.002256
7.971561
8.24782
8.493384
7.9101696
6.4060903
4.8713145
4.4722733
5.3624425
6.5595675
7.2348685
7.5418234
8.063646
8.984512
10.028159
10.734156
10.949024
10.611374
9.874682
9.045903
8.278516
7.511128
6.6209583
5.9456573
5.914962
6.436785
7.02
7.3269553
7.6032143
8.032951
8.493384
8.616166
8.401298
8.063646
7.9101696
8.24782
9.230077
10.4272
11.378761
11.961976
12.575886
13.251186
13.558142
13.005624
11.562934
9.936072
8.677557
7.9101696
7.4190416
7.1427817
7.1734776
7.8487787
9.230077
11.010415
12.453104
13.067014
12.760059
11.93128
10.856938
9.813292
9.107294
9.076598
9.782595
11.04111
12.514495
13.680924
14.141356
13.711619
12.4838
10.70346
8.769644
7.1734776
6.3140035
6.4060903
7.3269553
8.769644
10.273724
11.378761
11.93128
11.900585
11.59363
11.2866745
10.979719
10.457896
9.690509
8.923121
8.339907
7.940865
7.695301
7.7259965
8.217124
9.137989
10.028159
10.365809
10.028159
9.168686
8.217124
7.511128
7.1427817
7.081391
7.4190416
8.155733
9.076598
10.028159
10.887633
11.409457
11.409457
10.7955475
9.506336
7.6646056
5.853571
4.840619
4.8713145
5.5773115
6.498176
7.3576508
8.032951
8.462688
8.462688
7.8487787
6.7437406
5.4852247
4.5950556
4.3187957
4.441578
4.809924
5.6387024
7.02
8.524079
9.506336
9.874682
10.243028
10.856938
11.409457
11.348065
10.642069
9.7519
9.230077
9.168686
9.352858
9.414248
9.322163
9.291468
9.537031
9.936072
10.243028
10.3351145
10.304419
10.273724
10.243028
10.181637
10.058854
10.058854
10.273724
10.642069
11.133198
11.716413
12.361018
12.913536
13.159101
13.036319
12.514495
11.685716
10.7955475
10.243028
10.4272
11.440153
13.036319
14.601789
15.584045
15.584045
14.816657
13.742315
12.6986685
11.7471075
11.010415
10.672765
10.856938
11.59363
12.729363
14.049271
15.062222
15.338481
14.693875
13.619533
12.729363
12.299626
12.023366
11.7471075
11.655021
12.084758
13.09771
14.417616
15.737522
16.873257
17.702034
17.947598
17.364386
16.075172
14.601789
13.281882
12.146149
11.04111
10.150942
9.813292
10.08955
10.611374
11.225284
11.961976
12.882841
13.865097
14.540398
14.66318
14.417616
14.1106615
13.711619
13.128405
12.391713
11.839194
11.839194
12.514495
13.466056
14.1106615
14.141356
13.742315
13.159101
12.54519
11.900585
11.348065
11.133198
11.2866745
11.440153
11.348065
11.194589
11.562934
12.514495
13.496751
13.834401
13.373969
12.453104
11.562934
10.7955475
10.028159
9.291468
9.045903
9.659813
11.010415
12.729363
14.264138
15.307786
15.798913
15.798913
15.246395
14.079966
12.422409
10.734156
9.629118
9.291468
9.629118
10.4272
11.225284
11.716413
11.900585
11.7471075
11.133198
9.966768
8.585471
7.6032143
7.449737
8.217124
9.506336
10.7955475
11.716413
12.330321
12.667972
12.637277
12.054063
10.979719
9.813292
9.045903
8.831035
9.045903
9.352858
9.47564
9.47564
9.598422
9.874682
10.08955
9.966768
9.598422
9.352858
9.629118
10.243028
10.70346
10.826242
10.734156
10.826242
11.25598
12.146149
13.312577
14.386921
15.062222
15.461263
15.891001
16.320736
16.44352
16.075172
15.430568
15.062222
15.154308
15.399872
15.369177
15.123612
14.970136
15.062222
15.031527
14.356225
13.281882
12.514495
12.606581
13.220491
13.680924
13.711619
13.711619
14.202747
15.000831
15.584045
15.614741
15.000831
14.049271
13.128405
12.606581
12.453104
12.422409
12.391713
12.330321
12.238235
12.115454
11.93128
11.532239
10.856938
10.028159
9.352858
9.045903
9.107294
9.291468
9.444944
9.7519
10.365809
11.163893
11.839194
12.054063
11.900585
11.501543
10.979719
10.396504
9.966768
9.8439865
10.120246
10.7955475
11.562934
11.961976
11.93128
11.655021
11.31737
11.071806
10.949024
10.856938
10.734156
10.519287
10.181637
9.874682
9.629118
9.567727
9.690509
10.181637
10.918329
11.7471075
12.361018
12.514495
12.330321
12.023366
11.7471075
11.501543
11.102502
10.580678
10.120246
9.966768
10.058854
10.212333
10.120246
9.8439865
9.598422
9.506336
9.506336
9.414248
9.230077
9.015207
8.984512
9.137989
9.537031
10.120246
10.7955475
11.348065
11.59363
11.532239
11.194589
10.672765
10.058854
9.629118
9.47564
9.690509
9.997463
10.150942
10.028159
9.874682
9.966768
10.3351145
10.611374
10.519287
10.304419
10.396504
11.04111
11.961976
12.790754
13.251186
13.404665
13.466056
13.43536
13.159101
12.667972
12.054063
11.532239
11.25598
11.133198
10.979719
10.672765
10.3351145
10.120246
10.028159
9.813292
9.3835535
8.831035
8.339907
8.032951
7.8487787
7.695301
7.5418234
7.572519
7.787388
8.094342
8.339907
8.462688
8.554775
8.738948
9.045903
9.322163
9.506336
9.567727
9.537031
9.537031
9.659813
9.905377
10.212333
10.519287
10.764852
11.04111
11.470848
12.176845
13.036319
13.742315
14.202747
14.479007
14.693875
14.847353
14.816657
14.479007
13.926488
13.466056
13.251186
13.281882
13.404665
13.496751
13.588837
13.680924
13.711619
13.527447
13.220491
12.913536
12.6986685
12.54519
12.453104
12.4838
12.667972
12.760059
12.637277
12.330321
11.961976
11.685716
11.440153
11.31737
11.409457
11.716413
12.054063
12.115454
11.869889
11.562934
11.440153
11.470848
11.562934
11.562934
11.470848
11.409457
11.532239
11.808498
12.054063
12.238235
12.26893
12.391713
12.637277
12.944232
13.220491
13.43536
13.588837
13.680924
13.895792
14.294834
14.693875
14.878048
14.724571
14.356225
14.049271
13.98788
14.1106615
14.1106615
13.895792
13.527447
13.1897955
12.852145
12.361018
11.59363
10.642069
9.813292
9.322163
9.107294
9.045903
8.984512
8.892426
8.738948
8.585471
8.524079
8.738948
9.260772
9.905377
10.549983
11.102502
11.59363
12.054063
12.422409
12.606581
12.54519
12.453104
12.4838
12.606581
12.637277
12.422409
12.146149
11.992671
12.20754
12.667972
13.251186
13.865097
14.448312
15.031527
15.706827
16.535606
17.487167
18.070381
17.73273
16.689083
15.768218
15.491959
15.706827
15.768218
15.584045
15.522654
15.768218
16.044477
16.16726
16.382128
17.057428
17.916903
18.039686
16.996038
15.399872
14.264138
13.834401
13.527447
12.82145
11.624325
10.273724
9.137989
8.339907
8.24782
9.076598
10.580678
11.961976
12.575886
12.637277
12.606581
12.790754
12.82145
12.391713
11.685716
11.225284
11.2866745
11.900585
13.036319
14.66318
16.750475
19.144722
21.508278
23.442093
24.63922
25.007563
24.547132
23.288616
21.416191
19.175419
16.903952
14.970136
13.496751
12.330321
11.163893
9.8439865
8.646862
8.063646
8.032951
8.063646
7.63391
6.9279137
6.528872
6.6823497
7.0506954
7.388346
7.879474
8.953816
10.396504
11.655021
12.361018
12.790754
13.343274
14.233442
15.369177
16.474215
17.18021
17.302992
16.996038
16.566301
16.16726
15.798913
15.369177
14.970136
14.66318
14.540398
14.693875
15.154308
15.891001
16.566301
16.842562
16.596996
16.197954
15.952392
15.737522
15.307786
14.693875
14.386921
14.785962
15.706827
16.689083
17.241602
17.364386
17.11882
16.50491
15.522654
14.356225
13.343274
12.54519
11.716413
10.734156
9.782595
9.137989
8.861731
8.800339
8.800339
8.861731
8.953816
9.045903
8.984512
8.923121
8.923121
8.984512
8.984512
8.800339
8.493384
8.155733
7.7259965
7.2962594
6.9893045
7.1120863
7.6646056
8.401298
9.045903
9.598422
10.243028
11.010415
11.562934
11.7471075
11.655021
11.562934
11.59363
11.7471075
11.961976
12.361018
12.944232
13.6502285
14.233442
14.417616
14.079966
13.220491
11.992671
10.519287
9.076598
7.8180833
6.9279137
6.498176
6.5595675
6.9893045
7.6032143
8.186429
8.708253
9.137989
9.567727
9.997463
10.457896
10.7955475
10.887633
10.764852
10.580678
10.580678
10.7955475
11.102502
11.2866745
11.409457
11.655021
11.961976
12.176845
12.20754
12.115454
12.115454
12.299626
12.361018
12.146149
11.655021
11.071806
10.672765
10.519287
10.580678
10.764852
10.979719
11.194589
11.440153
11.655021
11.808498
11.777803
11.59363
11.31737
11.010415
10.70346
10.457896
10.304419
10.212333
10.181637
10.150942
10.150942
10.08955
10.058854
10.028159
10.150942
10.580678
11.25598
12.054063
12.82145
13.281882
13.373969
13.159101
12.790754
12.299626
11.777803
11.31737
11.071806
11.071806
11.2866745
11.59363
11.869889
11.992671
12.023366
11.900585
11.685716
11.378761
11.071806
10.764852
10.3351145
9.936072
9.690509
9.721204
9.936072
10.212333
10.457896
10.580678
10.642069
10.764852
11.010415
11.194589
11.133198
10.826242
10.580678
10.549983
10.764852
11.133198
11.655021
12.238235
12.606581
12.54519
12.023366
11.440153
10.949024
10.672765
10.457896
10.273724
10.212333
10.273724
10.457896
10.70346
11.102502
11.501543
11.839194
12.023366
11.900585
11.562934
11.194589
11.010415
11.2866745
11.839194
12.422409
12.913536
13.373969
14.018575
14.755266
15.246395
15.215698
14.571094
13.527447
12.391713
11.562934
11.163893
11.010415
10.826242
10.488592
10.120246
10.058854
10.3351145
10.611374
10.488592
9.936072
9.199381
8.616166
8.339907
8.401298
8.493384
8.401298
8.217124
8.186429
8.493384
8.953816
9.045903
8.493384
7.6032143
7.1734776
7.4190416
7.8487787
8.032951
8.094342
8.155733
8.309211
8.892426
9.936072
10.856938
10.949024
10.3351145
9.874682
10.058854
10.549983
10.734156
10.580678
10.488592
10.734156
11.31737
12.084758
12.852145
13.43536
13.711619
13.711619
13.373969
12.82145
12.26893
11.839194
11.808498
12.115454
12.514495
12.729363
12.667972
12.514495
12.361018
12.146149
11.777803
11.163893
10.4272
9.8439865
9.690509
10.08955
10.642069
10.856938
10.764852
10.70346
10.70346
10.488592
10.058854
9.721204
9.782595
10.120246
10.457896
10.70346
11.071806
11.409457
11.440153
11.010415
10.304419
9.537031
8.953816
8.708253
8.892426
9.506336
10.273724
10.7955475
10.70346
10.120246
9.444944
9.107294
9.168686
9.506336
10.058854
10.672765
11.25598
11.7471075
11.992671
12.054063
11.900585
11.655021
11.378761
11.04111
10.580678
10.058854
9.629118
9.3835535
9.230077
9.076598
8.923121
8.861731
8.892426
9.015207
9.137989
9.291468
9.506336
9.7519
9.966768
10.181637
10.3351145
10.365809
10.212333
9.905377
9.629118
9.598422
9.813292
10.212333
10.70346
11.225284
11.716413
12.115454
12.453104
12.729363
12.944232
13.09771
13.1897955
13.159101
13.09771
13.005624
12.852145
12.637277
12.361018
12.054063
11.839194
11.716413
11.59363
11.409457
11.071806
10.549983
9.936072
9.3835535
8.984512
8.646862
8.309211
7.8180833
7.265564
6.8358274
6.7437406
6.9586086
7.2348685
7.480433
7.8180833
8.370602
8.984512
9.506336
9.8439865
10.08955
10.396504
10.734156
11.010415
11.225284
11.440153
11.7471075
12.115454
12.422409
12.4838
12.20754
11.532239
10.580678
9.537031
8.585471
7.8487787
7.3576508
7.1427817
7.1734776
7.3269553
7.511128
7.756692
8.063646
8.309211
8.401298
8.370602
8.278516
8.186429
8.094342
8.094342
8.217124
8.339907
8.4319935
8.524079
8.708253
9.076598
9.444944
9.690509
9.8439865
10.120246
10.519287
11.04111
11.532239
11.869889
12.146149
12.330321
12.330321
11.93128
11.102502
9.997463
9.015207
8.524079
8.462688
8.616166
8.861731
8.984512
8.861731
8.616166
8.493384
8.616166
8.738948
8.677557
8.462688
8.309211
8.401298
8.708253
9.291468
10.212333
11.102502
11.2866745
10.580678
9.567727
8.953816
8.738948
8.524079
7.940865
7.388346
7.1427817
7.081391
6.9893045
7.204173
7.9101696
8.738948
9.199381
9.199381
9.230077
9.598422
10.120246
10.4272
10.642069
11.04111
11.562934
11.961976
12.299626
12.637277
12.882841
12.6986685
12.054063
11.378761
11.04111
10.979719
10.826242
10.519287
10.3351145
10.304419
10.3351145
10.243028
10.273724
10.519287
10.887633
11.194589
11.409457
11.59363
11.93128
12.422409
12.913536
13.373969
13.742315
13.98788
14.233442
14.479007
14.632485
14.448312
13.865097
13.067014
12.453104
12.299626
12.514495
12.760059
13.036319
13.343274
13.680924
13.926488
14.079966
14.233442
14.509703
14.724571
14.816657
14.908744
15.123612
15.430568
15.584045
15.461263
15.27709
15.246395
15.27709
15.246395
15.092917
15.000831
15.000831
14.785962
14.172051
13.373969
12.790754
12.575886
12.637277
12.944232
13.343274
13.834401
14.294834
14.724571
15.215698
15.676132
15.952392
15.921696
15.614741
15.185003
14.693875
14.1106615
13.527447
13.09771
12.913536
12.790754
12.606581
12.4838
12.606581
12.637277
12.20754
11.501543
11.010415
10.949024
11.071806
11.194589
11.31737
11.532239
11.900585
12.176845
12.20754
12.115454
11.869889
11.440153
10.918329
10.70346
11.102502
11.655021
11.777803
11.470848
11.102502
10.979719
10.979719
10.887633
10.549983
10.120246
9.782595
9.47564
9.352858
9.690509
10.519287
11.470848
12.176845
12.54519
12.729363
12.729363
12.4838
12.084758
11.562934
10.949024
10.4272
10.150942
10.120246
10.3351145
10.70346
11.04111
11.25598
11.31737
11.194589
10.918329
10.580678
10.3351145
10.181637
10.08955
10.058854
10.120246
10.3351145
10.642069
10.949024
11.102502
11.102502
10.887633
10.549983
10.243028
10.243028
10.549983
10.949024
11.225284
11.31737
11.25598
11.102502
10.856938
10.580678
10.4272
10.488592
10.764852
11.071806
11.31737
11.378761
11.25598
10.887633
10.3351145
9.905377
9.7519
9.936072
10.273724
10.642069
11.010415
11.348065
11.440153
11.25598
10.949024
10.70346
10.580678
10.549983
10.580678
10.611374
10.549983
10.457896
10.365809
10.457896
10.70346
10.887633
11.04111
11.2866745
11.808498
12.422409
12.882841
12.974927
12.913536
12.882841
12.944232
12.913536
12.667972
12.422409
12.4838
12.974927
13.619533
14.141356
14.448312
14.693875
15.062222
15.369177
15.430568
15.123612
14.632485
14.1106615
13.680924
13.466056
13.496751
13.619533
13.711619
13.742315
13.588837
13.312577
13.067014
12.913536
12.882841
12.760059
12.606581
12.4838
12.667972
13.09771
13.588837
13.957183
13.957183
13.6502285
13.220491
12.82145
12.637277
12.637277
12.6986685
12.729363
12.729363
12.790754
12.882841
12.913536
12.790754
12.422409
11.808498
11.010415
10.243028
9.8439865
9.8439865
10.058854
10.3351145
10.642069
11.010415
11.409457
11.7471075
11.93128
11.992671
12.023366
12.299626
12.852145
13.466056
13.926488
14.1106615
14.141356
14.141356
14.049271
13.77301
13.312577
12.729363
12.054063
11.440153
10.949024
10.611374
10.4272
10.3351145
10.4272
10.70346
11.102502
11.532239
11.961976
12.391713
12.882841
13.373969
13.865097
14.264138
14.509703
14.601789
14.601789
14.632485
14.785962
15.031527
15.27709
15.307786
15.062222
14.571094
14.049271
13.680924
13.527447
13.527447
13.711619
14.141356
14.755266
15.522654
16.228651
16.750475
16.934647
16.934647
17.026733
17.39508
18.008991
18.776379
19.482374
20.096285
20.556717
20.80228
20.556717
19.727938
18.438726
16.996038
15.737522
14.785962
14.141356
13.742315
13.588837
13.558142
13.496751
13.312577
13.067014
12.82145
12.760059
12.913536
13.1897955
13.558142
13.98788
14.509703
14.970136
15.307786
15.491959
15.522654
15.307786
14.816657
14.172051
13.527447
13.005624
12.575886
12.238235
11.961976
11.624325
11.31737
11.133198
11.25598
11.59363
12.023366
12.361018
12.514495
12.637277
12.790754
13.067014
13.527447
13.957183
14.264138
14.356225
14.264138
13.98788
13.588837
13.09771
12.667972
12.391713
12.26893
12.26893
12.26893
12.361018
12.514495
12.729363
12.882841
12.882841
12.6986685
12.422409
12.20754
12.146149
12.146149
12.176845
12.176845
12.176845
12.26893
12.453104
12.729363
12.944232
13.09771
13.159101
13.1897955
13.1897955
13.036319
12.667972
12.238235
11.839194
11.59363
11.562934
11.655021
11.900585
12.361018
12.944232
13.558142
14.079966
14.417616
14.632485
14.908744
15.338481
15.829609
16.16726
16.16726
16.013783
15.829609
15.676132
15.430568
15.031527
14.509703
13.98788
13.588837
13.43536
13.527447
13.865097
14.264138
14.571094
14.755266
14.847353
14.908744
14.908744
14.785962
14.540398
14.233442
13.957183
13.803706
13.742315
13.6502285
13.404665
13.005624
12.422409
11.992671
12.115454
12.729363
12.944232
12.330321
11.440153
11.133198
11.31737
11.378761
10.734156
9.537031
8.585471
8.462688
9.3835535
11.225284
13.404665
14.970136
15.185003
14.417616
13.619533
13.220491
12.882841
12.20754
11.25598
10.580678
10.580678
11.163893
12.115454
13.1897955
14.141356
14.571094
14.141356
12.852145
11.225284
9.936072
9.3835535
9.414248
9.721204
10.058854
10.396504
10.826242
11.31737
11.685716
11.777803
11.440153
10.826242
10.181637
9.629118
9.168686
8.708253
8.186429
7.695301
7.5418234
7.879474
8.646862
9.47564
9.936072
9.8439865
9.260772
8.309211
7.449737
7.1427817
7.5418234
8.4319935
9.47564
10.273724
10.7955475
11.071806
11.102502
10.949024
10.580678
10.058854
9.506336
9.076598
8.984512
9.260772
9.721204
10.08955
10.181637
9.936072
9.322163
8.585471
7.971561
7.6032143
7.4190416
7.3269553
7.3576508
7.63391
8.186429
8.800339
9.260772
9.47564
9.322163
8.738948
7.8180833
6.774436
6.037744
5.79218
5.914962
6.160526
6.375395
6.5595675
6.7437406
6.9586086
7.1427817
7.204173
7.1427817
6.9586086
6.774436
6.6823497
6.713045
6.897218
7.1734776
7.480433
7.8180833
8.24782
8.769644
9.322163
10.028159
10.70346
10.856938
10.058854
8.554775
7.2962594
6.866523
7.1120863
7.3576508
7.3269553
7.3269553
7.756692
8.585471
9.567727
10.549983
11.378761
11.624325
11.010415
10.058854
9.506336
9.567727
9.721204
9.47564
8.861731
8.278516
8.032951
8.125038
8.524079
9.230077
10.181637
11.163893
11.839194
12.146149
12.146149
11.93128
11.348065
10.396504
9.230077
8.217124
7.8487787
8.217124
9.107294
10.181637
11.102502
11.777803
12.146149
12.176845
11.808498
11.071806
10.120246
9.045903
8.002256
7.449737
7.695301
8.646862
9.813292
10.826242
11.59363
12.084758
12.20754
11.961976
11.501543
11.04111
10.642069
10.396504
10.273724
10.365809
10.734156
11.2866745
11.839194
12.20754
12.299626
12.146149
11.93128
11.716413
11.470848
11.194589
10.979719
10.918329
11.04111
11.225284
11.409457
11.624325
11.777803
11.777803
11.532239
11.133198
10.734156
10.488592
10.4272
10.519287
10.672765
10.734156
10.519287
10.058854
9.47564
8.984512
8.677557
8.524079
8.462688
8.462688
8.616166
8.984512
9.47564
9.966768
10.365809
10.611374
10.642069
10.4272
10.058854
9.598422
9.107294
8.646862
8.217124
7.8487787
7.7259965
7.8487787
8.217124
8.646862
9.107294
9.444944
9.567727
9.444944
9.137989
8.738948
8.309211
7.879474
7.388346
6.9586086
6.713045
6.651654
6.774436
7.081391
7.756692
8.616166
9.045903
8.585471
7.572519
6.7437406
6.5595675
6.866523
7.1427817
7.1734776
7.3576508
7.940865
8.493384
8.585471
8.493384
8.554775
8.800339
8.708253
8.155733
7.6646056
7.8180833
8.585471
9.352858
9.782595
9.782595
9.444944
8.861731
8.309211
8.063646
8.4319935
9.3835535
10.611374
11.839194
12.974927
13.957183
14.509703
14.417616
13.558142
12.26893
10.979719
10.150942
9.905377
10.120246
10.611374
11.348065
12.20754
13.036319
13.558142
13.77301
13.77301
13.588837
13.09771
12.391713
11.869889
11.7471075
11.777803
11.7471075
11.685716
11.869889
12.26893
12.6986685
12.974927
13.09771
13.159101
13.005624
12.54519
11.93128
11.470848
11.59363
12.238235
13.128405
13.926488
14.448312
14.601789
14.356225
13.77301
12.913536
11.869889
10.949024
10.273724
9.966768
10.058854
10.488592
11.194589
11.992671
12.637277
12.974927
13.005624
12.790754
12.361018
11.900585
11.562934
11.470848
11.501543
11.470848
11.378761
11.2866745
11.25598
11.194589
11.133198
11.102502
11.102502
11.25598
11.470848
11.624325
11.59363
11.409457
11.163893
10.949024
10.887633
10.979719
11.04111
10.979719
10.70346
10.243028
9.721204
9.199381
8.800339
8.585471
8.677557
9.168686
9.905377
10.70346
11.409457
11.900585
12.054063
11.808498
11.25598
10.580678
9.966768
9.567727
9.3835535
9.444944
9.690509
10.028159
10.365809
10.672765
10.887633
10.887633
10.734156
10.519287
10.181637
9.7519
9.322163
8.861731
8.370602
7.971561
7.7259965
7.756692
8.032951
8.462688
8.861731
9.230077
9.506336
9.7519
10.028159
10.243028
10.365809
10.396504
10.304419
10.181637
10.08955
9.997463
10.028159
10.212333
10.642069
11.25598
11.808498
12.115454
12.176845
12.084758
11.869889
11.562934
11.25598
11.102502
11.163893
11.31737
11.501543
11.624325
11.716413
11.7471075
11.777803
11.900585
12.054063
12.20754
12.361018
12.54519
12.667972
12.729363
12.6986685
12.575886
12.391713
12.176845
11.900585
11.685716
11.562934
11.562934
11.624325
11.777803
11.93128
12.054063
12.146149
12.146149
12.115454
12.115454
12.115454
12.115454
12.146149
12.115454
12.115454
12.146149
12.299626
12.54519
12.790754
13.036319
13.312577
13.588837
13.865097
14.141356
14.356225
14.509703
14.571094
14.540398
14.571094
14.693875
14.724571
14.417616
13.742315
13.128405
12.913536
13.067014
13.1897955
13.005624
12.667972
12.453104
12.453104
12.6986685
13.251186
13.926488
14.417616
14.294834
13.711619
13.09771
12.729363
12.4838
12.054063
11.378761
10.611374
10.028159
9.7519
9.813292
10.243028
10.918329
11.501543
11.716413
11.501543
11.133198
10.949024
11.04111
11.25598
11.409457
11.440153
11.378761
11.25598
11.071806
10.856938
10.611374
10.396504
10.3351145
10.4272
10.672765
10.887633
10.7955475
10.273724
9.506336
8.861731
8.646862
8.923121
9.47564
10.028159
10.365809
10.396504
10.120246
9.7519
9.537031
9.629118
9.936072
10.365809
10.734156
11.102502
11.59363
12.115454
12.514495
12.667972
12.422409
11.839194
11.133198
10.580678
10.396504
10.519287
10.764852
10.979719
11.04111
11.04111
11.010415
11.04111
11.163893
11.25598
11.31737
11.409457
11.59363
11.900585
12.20754
12.453104
12.667972
12.852145
12.913536
12.82145
12.606581
12.453104
12.330321
12.26893
12.176845
12.054063
12.054063
12.238235
12.575886
12.974927
13.1897955
13.128405
12.852145
12.453104
11.961976
11.562934
11.2866745
11.163893
11.071806
10.979719
10.949024
11.010415
11.163893
11.348065
11.562934
11.7471075
11.869889
11.869889
11.716413
11.562934
11.470848
11.440153
11.501543
11.59363
11.716413
11.777803
11.7471075
11.562934
11.2866745
11.071806
10.887633
10.826242
10.856938
11.04111
11.25598
11.409457
11.470848
11.532239
11.59363
11.685716
11.655021
11.532239
11.440153
11.440153
11.562934
11.716413
11.716413
11.532239
11.163893
10.672765
10.181637
9.8439865
9.782595
9.997463
10.4272
10.918329
11.31737
11.501543
11.440153
11.2866745
11.102502
10.918329
10.70346
10.457896
10.273724
10.181637
10.120246
9.997463
9.874682
9.7519
9.721204
9.813292
9.966768
10.181637
10.3351145
10.3351145
10.212333
10.08955
10.028159
9.997463
10.028159
10.028159
10.08955
10.181637
10.304419
10.4272
10.611374
10.7955475
10.949024
10.979719
10.949024
11.010415
11.225284
11.501543
11.716413
11.777803
11.716413
11.59363
11.470848
11.378761
11.25598
11.133198
11.04111
11.010415
11.04111
11.102502
11.225284
11.31737
11.378761
11.378761
11.409457
11.378761
11.31737
11.133198
10.887633
10.70346
10.580678
10.580678
10.611374
10.70346
10.7955475
10.887633
10.887633
10.856938
10.764852
10.519287
10.150942
9.905377
9.8439865
9.997463
10.273724
10.549983
10.7955475
10.949024
11.010415
11.04111
11.102502
11.133198
11.133198
11.102502
11.04111
10.918329
10.734156
10.519287
10.3351145
10.273724
10.273724
10.304419
10.304419
10.304419
10.396504
10.519287
10.611374
10.611374
10.611374
10.611374
10.611374
10.580678
10.457896
10.396504
10.396504
10.549983
10.70346
10.7955475
10.764852
10.611374
10.4272
10.243028
10.120246
10.08955
10.028159
9.905377
9.813292
9.813292
9.997463
10.273724
10.549983
10.826242
11.133198
11.440153
11.685716
11.808498
11.777803
11.655021
11.470848
11.31737
11.133198
10.949024
10.856938
10.856938
10.949024
11.102502
11.225284
11.25598
11.163893
11.04111
11.04111
11.163893
11.348065
11.501543
11.532239
11.470848
11.31737
11.071806
10.734156
10.3351145
9.966768
9.7519
9.659813
9.690509
9.782595
9.8439865
9.8439865
9.813292
9.8439865
9.8439865
9.813292
9.690509
9.629118
9.690509
9.7519
9.782595
9.690509
9.537031
9.260772
8.831035
8.401298
8.063646
7.940865
7.971561
8.125038
8.217124
8.309211
8.401298
8.554775
8.738948
8.861731
8.953816
9.076598
9.322163
9.506336
9.537031
9.629118
10.028159
10.764852
11.25598
11.194589
10.734156
10.3351145
10.120246
10.058854
10.120246
10.365809
10.764852
11.010415
10.764852
10.243028
9.966768
10.150942
10.457896
10.396504
9.874682
9.168686
8.677557
8.738948
9.199381
9.690509
9.813292
9.690509
9.659813
10.08955
10.826242
11.59363
11.961976
11.900585
11.532239
10.979719
10.396504
9.936072
9.659813
9.444944
9.137989
8.831035
8.738948
9.015207
9.629118
10.3351145
10.764852
10.856938
10.734156
10.70346
10.918329
11.133198
11.102502
10.826242
10.488592
10.304419
10.273724
10.273724
10.243028
10.212333
10.304419
10.519287
10.949024
11.470848
11.961976
12.115454
11.992671
11.655021
11.348065
11.133198
10.979719
10.887633
10.70346
10.4272
10.028159
9.690509
9.567727
9.782595
10.212333
10.642069
10.918329
10.979719
10.918329
10.764852
10.519287
10.150942
9.690509
9.352858
9.045903
8.769644
8.585471
8.708253
9.199381
9.8439865
10.396504
10.734156
10.949024
11.133198
11.25598
11.194589
10.856938
10.3351145
9.905377
9.659813
9.537031
9.322163
9.076598
9.015207
9.199381
9.567727
9.874682
10.058854
10.150942
10.243028
10.273724
10.243028
10.181637
10.120246
10.212333
10.396504
10.734156
11.133198
11.59363
12.023366
12.361018
12.514495
12.422409
12.084758
11.59363
11.133198
10.7955475
10.611374
10.519287
10.580678
10.734156
10.979719
11.25598
11.532239
11.839194
12.146149
12.330321
12.238235
11.93128
11.562934
11.378761
11.440153
11.624325
11.839194
12.023366
12.20754
12.422409
12.514495
12.453104
12.330321
12.176845
11.992671
11.869889
11.839194
11.808498
11.7471075
11.59363
11.470848
11.409457
11.348065
11.2866745
11.25598
11.25598
11.348065
11.470848
11.562934
11.624325
11.655021
11.655021
11.562934
11.440153
11.31737
11.163893
10.949024
10.611374
10.3351145
10.243028
10.365809
10.580678
10.672765
10.580678
10.4272
10.304419
10.365809
10.519287
10.70346
10.7955475
10.764852
10.642069
10.519287
10.4272
10.4272
10.549983
10.672765
10.826242
10.949024
11.163893
11.501543
11.93128
12.176845
12.20754
12.054063
11.839194
11.59363
11.378761
11.194589
10.918329
10.580678
10.212333
9.966768
10.028159
10.304419
10.611374
10.887633
11.071806
11.225284
11.378761
11.470848
11.440153
11.31737
11.071806
10.887633
10.949024
11.163893
11.348065
11.440153
11.501543
11.532239
11.378761
11.010415
10.4272
9.721204
9.076598
8.861731
9.137989
9.690509
10.304419
10.856938
11.378761
11.839194
12.176845
12.330321
12.146149
11.59363
10.826242
10.150942
9.8439865
9.936072
10.243028
10.488592
10.70346
10.918329
11.133198
11.501543
11.93128
12.391713
12.790754
13.128405
13.343274
13.343274
13.036319
12.514495
12.023366
11.685716
11.470848
11.163893
10.887633
10.856938
11.225284
11.900585
12.514495
12.760059
12.514495
11.839194
11.04111
10.365809
9.8439865
9.537031
9.414248
9.598422
10.120246
10.7955475
11.378761
11.839194
12.115454
12.176845
11.992671
11.7471075
11.501543
11.348065
11.194589
10.979719
10.734156
10.457896
10.150942
9.905377
9.813292
9.782595
9.8439865
10.028159
10.304419
10.580678
10.7955475
10.949024
10.979719
11.04111
11.102502
11.194589
11.2866745
11.409457
11.624325
11.900585
12.146149
12.299626
12.361018
12.299626
12.084758
11.808498
11.470848
11.163893
10.826242
10.519287
10.304419
10.273724
10.4272
10.642069
10.826242
10.949024
11.04111
11.071806
11.010415
10.887633
10.7955475
10.764852
10.7955475
10.764852
10.672765
10.519287
10.304419
10.150942
10.058854
10.028159
10.058854
10.150942
10.181637
10.150942
9.997463
9.7519
9.47564
9.3835535
9.537031
9.905377
10.3351145
10.672765
10.856938
10.949024
10.918329
10.856938
10.7955475
10.7955475
10.918329
11.010415
11.04111
10.918329
10.734156
10.519287
10.396504
10.273724
10.212333
10.243028
10.396504
10.642069
10.949024
11.194589
11.348065
11.348065
11.225284
11.071806
10.856938
10.611374
10.4272
10.304419
10.304419
10.396504
10.549983
10.672765
10.764852
10.764852
10.826242
10.856938
10.887633
10.826242
10.672765
10.519287
10.365809
10.181637
9.997463
9.813292
9.629118
9.506336
9.506336
9.7519
10.181637
10.734156
11.25598
11.624325
11.839194
11.900585
11.839194
11.7471075
11.655021
11.59363
11.470848
11.2866745
11.04111
10.826242
10.672765
10.519287
10.3351145
10.212333
10.08955
9.997463
9.874682
9.813292
9.905377
10.212333
10.611374
10.979719
11.25598
11.470848
11.624325
11.7471075
11.808498
11.839194
11.7471075
11.532239
11.163893
10.764852
10.457896
10.304419
10.304419
10.273724
10.212333
10.243028
10.457896
10.826242
11.225284
11.440153
11.409457
11.31737
11.194589
11.071806
10.979719
10.918329
10.856938
10.856938
10.826242
10.7955475
10.734156
10.642069
10.549983
10.488592
10.549983
10.672765
10.856938
11.133198
11.440153
11.716413
11.93128
12.084758
12.20754
12.20754
12.176845
12.084758
12.023366
11.992671
11.900585
11.777803
11.7471075
11.808498
11.808498
11.655021
11.348065
10.979719
10.734156
10.580678
10.488592
10.488592
10.580678
10.672765
10.672765
10.549983
10.273724
9.936072
9.629118
9.291468
8.984512
8.769644
8.646862
8.616166
8.646862
8.738948
8.769644
8.677557
8.524079
8.554775
8.800339
9.045903
9.137989
8.923121
8.708253
8.861731
9.506336
10.457896
11.409457
12.20754
12.667972
12.852145
12.944232
13.005624
12.913536
12.606581
12.299626
12.054063
11.869889
11.655021
11.655021
12.146149
12.852145
13.005624
12.26893
11.163893
10.4272
10.181637
10.028159
9.690509
9.352858
9.199381
9.168686
9.199381
9.352858
9.629118
9.690509
9.352858
8.831035
8.677557
8.984512
9.3835535
9.47564
9.291468
9.137989
9.076598
8.923121
8.738948
8.800339
9.076598
9.291468
9.291468
9.352858
9.659813
9.997463
9.997463
9.690509
9.444944
9.3835535
9.291468
9.076598
8.923121
8.892426
8.769644
8.4319935
8.002256
7.879474
8.186429
8.708253
9.199381
9.567727
9.874682
10.028159
10.150942
10.304419
10.488592
10.549983
10.304419
9.813292
9.444944
9.3835535
9.47564
9.322163
9.107294
9.137989
9.352858
9.506336
9.444944
9.352858
9.352858
9.322163
9.107294
8.677557
8.401298
8.339907
8.401298
8.524079
8.800339
9.230077
9.659813
9.966768
10.212333
10.488592
10.70346
10.70346
10.519287
10.243028
9.936072
9.506336
9.015207
8.677557
8.585471
8.524079
8.339907
8.094342
8.063646
8.401298
8.953816
9.414248
9.721204
9.874682
9.874682
9.782595
9.598422
9.47564
9.567727
9.721204
9.813292
9.782595
9.721204
9.7519
9.782595
9.7519
9.721204
9.659813
9.537031
9.322163
9.045903
8.769644
8.554775
8.370602
8.278516
8.401298
8.708253
9.045903
9.291468
9.444944
9.629118
9.813292
9.813292
9.629118
9.352858
8.984512
8.493384
8.002256
7.6646056
7.5418234
7.6032143
7.787388
8.032951
8.370602
8.800339
9.230077
9.659813
10.028159
10.3351145
10.519287
10.488592
10.3351145
10.212333
10.304419
10.488592
10.70346
10.826242
10.826242
10.70346
10.488592
10.273724
10.08955
9.905377
9.598422
9.199381
8.769644
8.339907
8.032951
7.8180833
7.6032143
7.2962594
6.9586086
6.6823497
6.528872
6.590263
6.774436
6.9586086
7.0506954
7.02
6.9586086
6.866523
6.774436
6.774436
7.02
7.511128
8.186429
8.953816
9.7519
10.642069
11.440153
11.992671
12.26893
12.391713
12.606581
12.944232
13.281882
13.404665
13.312577
12.944232
12.361018
11.624325
10.949024
10.457896
10.120246
9.8439865
9.506336
9.137989
8.800339
8.554775
8.370602
8.24782
8.094342
7.8487787
7.5418234
7.2348685
6.9893045
6.8051314
6.5595675
6.283308
6.160526
6.375395
6.8358274
7.449737
8.002256
8.4319935
8.738948
8.953816
9.137989
9.230077
9.260772
9.260772
9.291468
9.47564
9.721204
9.874682
9.874682
9.7519
9.629118
9.659813
9.8439865
10.028159
10.058854
9.8439865
9.47564
9.137989
8.953816
9.015207
9.291468
9.690509
10.08955
10.3351145
10.396504
10.3351145
10.243028
10.120246
9.936072
9.567727
8.984512
8.24782
7.63391
7.3269553
7.3576508
7.5418234
7.787388
8.155733
8.646862
9.260772
9.874682
10.457896
10.979719
11.440153
11.7471075
11.93128
12.054063
12.115454
12.176845
12.26893
12.361018
12.26893
11.992671
11.655021
11.348065
11.071806
10.70346
10.243028
9.659813
9.076598
8.646862
8.401298
8.370602
8.462688
8.616166
8.554775
8.24782
7.787388
7.3269553
7.02
6.8358274
6.774436
6.9586086
7.388346
8.002256
8.524079
8.861731
8.984512
8.923121
8.708253
8.401298
8.094342
7.940865
7.879474
7.971561
8.125038
8.339907
8.585471
8.831035
9.076598
9.322163
9.444944
9.444944
9.3835535
9.3835535
9.567727
9.936072
10.304419
10.519287
10.580678
10.519287
10.457896
10.365809
10.273724
10.08955
9.721204
9.230077
8.769644
8.462688
8.309211
8.278516
8.401298
8.677557
8.984512
9.260772
9.414248
9.414248
9.260772
9.015207
8.800339
8.646862
8.524079
8.401298
8.217124
8.063646
7.971561
8.002256
8.094342
8.186429
8.186429
8.125038
8.125038
8.278516
8.493384
8.646862
8.708253
8.616166
8.493384
8.4319935
8.585471
8.892426
9.168686
9.322163
9.444944
9.567727
9.721204
9.966768
10.243028
10.396504
10.3351145
10.120246
9.874682
9.782595
9.782595
9.782595
9.721204
9.598422
9.567727
9.690509
9.936072
10.150942
10.273724
10.243028
10.181637
10.181637
10.181637
10.150942
9.997463
9.8439865
9.7519
9.659813
9.537031
9.352858
9.168686
9.107294
9.322163
9.690509
9.997463
10.08955
9.905377
9.567727
9.230077
8.984512
8.892426
8.892426
8.953816
9.015207
9.137989
9.352858
9.567727
9.690509
9.690509
9.629118
9.47564
9.322163
9.076598
8.831035
8.708253
8.677557
8.800339
8.953816
9.045903
9.137989
9.260772
9.506336
9.782595
9.966768
9.997463
9.874682
9.721204
9.659813
9.690509
9.598422
9.260772
8.554775
7.695301
7.02
6.713045
6.8051314
7.0506954
7.2348685
7.2348685
7.0506954
6.713045
6.375395
6.1298304
5.9763527
5.914962
5.9763527
6.160526
6.436785
6.6823497
6.9279137
7.1427817
7.449737
7.787388
8.094342
8.309211
8.493384
8.585471
8.646862
8.708253
8.769644
8.861731
8.923121
9.076598
9.291468
9.537031
9.721204
9.782595
9.782595
9.782595
9.7519
9.7519
9.782595
9.936072
10.181637
10.488592
10.826242
11.163893
11.378761
11.501543
11.470848
11.163893
10.611374
9.874682
9.199381
8.708253
8.4319935
8.339907
8.4319935
8.708253
9.137989
9.721204
10.3351145
10.918329
11.378761
11.624325
11.685716
11.685716
11.655021
11.562934
11.31737
10.918329
10.488592
10.120246
9.813292
9.659813
9.598422
9.629118
9.690509
9.7519
9.782595
9.813292
9.8439865
9.905377
10.028159
10.212333
10.396504
10.488592
10.580678
10.611374
10.580678
10.488592
10.304419
10.120246
10.058854
9.966768
9.506336
8.585471
8.032951
8.462688
9.137989
8.769644
7.5418234
7.2962594
8.923121
11.04111
12.115454
12.422409
12.913536
13.1897955
12.023366
9.8439865
8.585471
9.352858
10.70346
10.764852
9.782595
9.3835535
9.874682
9.629118
7.8180833
6.037744
6.1912217
7.449737
7.3576508
6.037744
6.3446994
9.567727
13.067014
13.6502285
11.992671
11.25598
12.54519
13.496751
11.7471075
8.493384
7.0506954
8.585471
10.672765
10.120246
7.204173
5.239661
6.436785
8.953816
9.352858
7.572519
6.9279137
9.629118
13.43536
14.571094
12.6986685
10.734156
10.4272
10.580678
9.47564
7.4190416
6.283308
6.866523
8.370602
9.537031
9.8439865
9.8439865
10.4272
11.655021
12.514495
12.023366
10.549983
9.537031
9.567727
9.414248
8.032951
6.436785
6.221917
7.388346
8.339907
8.4319935
8.585471
9.47564
10.273724
9.874682
8.800339
8.646862
9.997463
11.839194
12.882841
12.913536
12.729363
12.974927
13.343274
13.128405
11.7471075
9.782595
8.24782
7.5418234
7.0506954
6.2526126
5.730789
6.436785
8.493384
10.764852
11.992671
12.023366
11.532239
11.163893
10.979719
10.70346
10.212333
9.598422
9.107294
8.892426
8.831035
8.800339
8.769644
8.892426
9.230077
9.782595
10.304419
10.4272
9.936072
9.168686
8.646862
8.493384
8.524079
8.401298
8.370602
8.677557
9.230077
9.47564
9.260772
8.953816
8.892426
9.015207
8.984512
8.585471
8.063646
7.940865
8.4319935
9.199381
9.721204
9.936072
10.212333
10.764852
11.31737
11.440153
11.194589
10.887633
10.70346
10.396504
9.936072
9.659813
9.782595
10.08955
10.212333
10.058854
9.721204
9.322163
8.953816
8.738948
8.800339
9.015207
9.168686
9.107294
8.677557
7.9101696
7.02
6.436785
6.436785
6.866523
7.3269553
7.480433
7.6646056
8.125038
8.738948
9.015207
8.892426
8.677557
8.738948
9.045903
9.414248
9.813292
10.243028
10.611374
10.856938
10.826242
10.519287
9.936072
9.137989
8.278516
7.572519
7.3269553
7.63391
8.462688
9.598422
10.611374
11.163893
11.25598
11.071806
10.826242
10.457896
9.874682
9.230077
8.738948
8.524079
8.462688
8.370602
8.186429
8.002256
7.940865
7.971561
8.032951
7.9101696
7.6032143
7.2348685
7.1120863
7.3269553
7.756692
8.309211
8.953816
9.7519
10.549983
11.071806
11.163893
10.949024
10.734156
10.611374
10.519287
10.396504
10.304419
10.273724
10.304419
10.396504
10.488592
10.549983
10.611374
10.611374
10.549983
10.365809
10.120246
9.966768
10.058854
10.304419
10.4272
10.365809
10.08955
9.813292
9.506336
9.045903
8.524079
8.032951
7.695301
7.5418234
7.511128
7.63391
7.940865
8.401298
8.831035
9.107294
9.199381
9.107294
8.953816
8.708253
8.462688
8.155733
7.940865
7.9101696
8.186429
8.493384
8.646862
8.616166
8.462688
8.309211
8.155733
8.002256
7.971561
8.278516
8.923121
9.629118
10.150942
10.396504
10.4272
10.396504
10.3351145
10.273724
10.212333
10.150942
10.243028
10.457896
10.580678
10.549983
10.580678
11.04111
11.777803
11.716413
9.997463
7.265564
5.2089653
4.9940968
6.099135
7.0506954
6.9893045
6.4674807
6.2526126
6.3446994
6.436785
6.9586086
8.094342
8.892426
8.186429
6.221917
4.809924
5.116879
6.375395
7.1734776
7.1427817
6.8358274
6.7437406
6.8051314
7.1120863
7.940865
9.322163
10.734156
11.562934
11.716413
11.624325
11.716413
11.900585
11.808498
11.163893
10.028159
8.831035
7.971561
7.6032143
7.6646056
7.756692
7.756692
7.695301
7.695301
7.756692
7.8180833
7.756692
7.265564
6.221917
5.2089653
5.0554876
5.853571
6.897218
7.572519
7.9101696
8.032951
7.9101696
7.5418234
7.3576508
7.787388
8.554775
8.923121
8.4319935
7.3269553
6.3140035
5.8228755
5.853571
6.007048
5.853571
5.2703567
4.502969
3.8890586
3.6434946
3.8276677
4.1346226
4.2881002
4.2267094
4.103927
4.1346226
4.5643597
5.4545293
6.498176
7.3269553
7.879474
8.278516
8.524079
8.554775
8.370602
8.032951
7.6032143
6.8051314
5.608007
4.2881002
3.244453
2.753325
2.784021
3.1523666
3.7048855
4.441578
5.4545293
6.590263
7.480433
7.8487787
7.6646056
7.204173
6.713045
6.283308
5.9456573
5.669398
5.2703567
4.7178373
4.1653185
3.8890586
4.0732317
4.533664
5.0554876
5.3624425
5.423834
5.2703567
4.9940968
4.840619
4.9020104
5.2703567
5.8228755
6.4060903
6.9279137
7.449737
7.879474
8.094342
8.002256
7.572519
6.8051314
5.9763527
5.3624425
5.0861835
5.0861835
5.116879
5.0554876
4.809924
4.5950556
4.441578
4.4108825
4.441578
4.380187
4.349491
4.380187
4.4722733
4.380187
4.1346226
3.7969723
3.3672352
2.8761072
2.2928925
1.8017646
1.4027231
1.1264635
0.972986
1.0036815
1.157159
1.3106365
1.4027231
1.4948095
1.771069
2.0780241
2.2315016
2.2315016
2.1701107
2.262197
2.4770656
2.7226295
2.937498
3.244453
3.8583632
4.6564465
5.4545293
5.9763527
6.037744
5.730789
5.2703567
4.8713145
4.6564465
4.533664
4.380187
4.1960135
4.103927
4.011841
3.919754
3.7969723
3.6434946
3.4593215
3.244453
2.9068027
2.4463701
1.9245466
1.464114
1.1264635
0.911595
0.7581175
0.666031
0.7581175
1.0036815
1.3413321
1.586896
1.586896
1.3720275
1.1264635
0.972986
1.0036815
1.3106365
1.8324602
2.507761
3.183062
3.7048855
3.8890586
3.735581
3.3365397
2.9681935
2.9068027
3.183062
3.5207129
3.6434946
3.490017
3.3365397
3.3979306
3.5514083
3.4593215
3.1216712
2.9681935
3.244453
3.735581
4.2267094
4.533664
4.687142
4.533664
3.8890586
2.998889
2.4156747
2.538457
3.2137575
3.919754
4.257405
4.0732317
3.490017
2.5998473
1.709678
1.21855
1.3106365
1.8631555
2.538457
3.1216712
3.5821037
4.011841
4.380187
4.533664
4.2881002
3.7048855
3.0602803
2.753325
2.8761072
3.3979306
4.011841
4.533664
4.7178373
4.4722733
3.9504495
3.3058443
2.6305432
1.9552422
1.2492455
0.6967265
0.45116246
0.42046696
0.29768497
-0.07066107
-0.6231801
-1.1450037
-1.5133497
-1.7282182
-1.6668272
-1.2677857
-0.7152666
-0.31622505
-0.31622505
-0.5924846
-0.8994397
-1.2063946
-1.6361316
-2.2500415
-3.1095157
-4.061076
-4.951246
-5.5958514
-5.872111
-5.8107195
-5.380983
-4.4908133
-3.1095157
-1.3598721
0.57394445
2.3542838
3.8583632
4.7485332
4.8713145
4.4108825
3.735581
3.0909758
2.507761
1.893851
1.3106365
0.850204
0.51255345
0.26698947
0.14420745
0.23629396
0.57394445
1.0650725
1.648287
2.3235881
3.0602803
3.67419
4.011841
3.919754
3.3979306
2.5691524
1.6175915
0.6353355
-0.16274756
-0.5617891
-0.3469206
0.45116246
1.6175915
2.8454113
3.9811454
4.7792287
5.1475744
4.9940968
4.533664
3.9811454
3.428626
2.9068027
2.4770656
2.2008061
1.9859375
1.771069
1.586896
1.586896
1.8631555
2.4463701
3.1216712
3.7048855
4.0732317
4.1653185
4.011841
3.735581
3.4593215
3.3365397
3.3058443
3.3058443
3.2751489
3.244453
3.3365397
3.5207129
3.6434946
3.7969723
3.9811454
4.2881002
4.6564465
4.932706
4.9940968
4.7178373
4.1346226
3.3365397
2.4770656
1.648287
0.972986
0.51255345
0.32838047
0.45116246
0.850204
1.3720275
1.8324602
2.139415
2.1701107
2.0473285
1.8324602
1.5562006
1.1264635
0.543249
-0.16274756
-0.8994397
-1.6361316
-2.2500415
-2.5569968
-2.5263014
-2.1579552
-1.6054361
-1.0222217
-0.5617891
-0.25483406
-0.07066107
-0.07066107
-0.25483406
-0.5310936
-0.807353
-0.807353
-0.4697026
0.052120924
0.543249
1.034377
1.8324602
2.937498
3.9811454
4.502969
4.441578
4.2267094
4.1346226
4.0425363
3.6127992
2.8761072
2.2008061
1.648287
1.2799411
1.2799411
1.709678
2.1701107
2.139415
1.5255051
0.788813
0.26698947
0.08281645
0.021425426
0.20559846
0.8195085
1.709678
2.753325
3.8583632
4.9634013
5.730789
5.8228755
4.932706
3.2137575
1.3720275
0.23629396
0.26698947
1.0650725
1.9552422
2.2928925
1.8017646
0.481858
-1.3598721
-3.140211
-4.6135955
-5.964197
-7.3148
-8.112883
-7.7138405
-6.363239
-5.043332
-4.6135955
-4.889855
-5.19681
-5.1047235
-4.7363772
-4.4294224
-4.4908133
-4.981941
-5.8107195
-6.7622805
-7.4989724
-7.65245
-7.161322
-6.5167165
-6.179066
-6.2711525
-6.608803
-7.03854
-7.4989724
-7.898014
-8.235664
-8.389142
-8.235664
-7.468277
-5.780024
-3.170907
-0.16274756
2.4770656
4.257405
5.2703567
5.79218
5.9456573
5.669398
4.9020104
3.7969723
2.691934
1.8631555
1.5255051
1.4948095
1.2492455
0.32838047
-1.2370901
-2.8025608
-3.876903
-4.368031
-4.6749864
-5.074028
-5.687938
-6.363239
-7.03854
-7.7445364
-8.604011
-9.371398
-9.770439
-9.616962
-9.095139
-8.481228
-8.297055
-8.972357
-10.722
-13.331119
-16.1858
-18.610744
-19.838564
-19.562305
-18.08892
-16.339277
-14.865892
-13.791551
-13.024163
-12.9320755
-13.668769
-14.896588
-15.756062
-15.387716
-13.576681
-10.691304
-7.5603633
-4.889855
-3.0174294
-2.0044775
-1.4826541
-1.0222217
-0.4697026
-0.101356566
-0.03996557
-0.101356566
0.08281645
0.6353355
1.3413321
1.8631555
2.2928925
2.7226295
3.1216712
3.2751489
3.0602803
2.507761
1.709678
0.6967265
-0.4697026
-1.7282182
-2.8946471
-3.7848167
-4.2145534
-4.183858
-4.061076
-4.2452493
-4.7670727
-5.3195915
-5.6572423
-5.964197
-6.547412
-7.437581
-8.419837
-9.279311
-9.985308
-10.752696
-11.765648
-12.901381
-13.791551
-14.3133745
-14.436156
-14.06781
-13.085554
-11.827039
-10.783392
-9.985308
-9.1258335
-7.990101
-6.854367
-5.7186337
-4.460118
-3.0788202
-1.9737822
-1.3598721
-1.0222217
-0.37761605
0.788813
2.0780241
3.1523666
4.0425363
4.9634013
5.914962
6.528872
6.498176
5.7000933
4.349491
2.691934
0.94229054
-0.43900704
-1.1143081
-1.0529171
-0.68457115
-0.4697026
-0.6538756
-1.2677857
-2.4035192
-4.091772
-6.0255885
-7.8059273
-9.1258335
-9.954613
-10.322958
-10.599218
-11.243824
-12.533034
-14.374765
-16.339277
-17.904747
-18.733526
-18.825613
-18.211702
-17.07597
-15.725367
-14.40546
-13.239031
-12.410253
-11.857734
-11.090346
-9.709048
-7.7752323
-5.6572423
-3.7541213
-2.0658689
-0.5310936
0.6967265
1.4027231
1.709678
1.893851
2.1701107
2.6305432
3.1523666
3.7048855
4.2267094
4.687142
4.840619
4.1346226
2.6612387
0.88089955
-0.74596214
-2.1886506
-3.4471664
-4.4294224
-4.9205503
-4.981941
-5.135419
-5.626547
-6.2711525
-6.547412
-6.363239
-6.117675
-6.240457
-6.639498
-6.9157577
-7.161322
-7.7752323
-8.604011
-8.972357
-8.54262
-7.7138405
-6.823672
-6.0255885
-5.19681
-4.5215087
-4.183858
-4.2452493
-4.3373356
-4.183858
-3.9382944
-3.9996853
-4.368031
-4.3987265
-3.631339
-2.4956055
-1.5747406
-1.1450037
-0.68457115
0.38977146
1.9552422
3.5207129
4.809924
6.0684395
7.265564
7.449737
5.853571
3.183062
0.788813
-0.5310936
-0.74596214
-0.16274756
0.6353355
0.7581175
-0.19344306
-1.1143081
-0.8380486
0.26698947
0.94229054
0.666031
0.51255345
1.6175915
3.428626
4.7178373
5.2703567
5.7614846
6.4674807
6.6209583
5.853571
4.3187957
1.6789826
-2.925343
-9.709048
-17.13736
-22.846724
-25.609318
-26.100447
-25.363754
-23.76759
-21.49612
-19.25535
-17.874052
-17.41362
-16.922491
-15.203543
-12.103298
-8.54262
-5.074028
-1.4212632
2.4463701
5.853571
8.186429
9.3835535
9.414248
7.971561
5.3317475
2.3235881
-0.37761605
-2.8639517
-5.565156
-8.297055
-10.016004
-9.463485
-6.5781074
-2.4956055
1.5562006
5.0554876
8.186429
10.826242
12.115454
11.501543
9.537031
7.787388
7.511128
8.524079
9.598422
9.813292
9.3835535
8.984512
8.646862
7.8487787
6.375395
4.7178373
3.5514083
3.3672352
4.0732317
4.840619
4.7178373
3.1216712
0.14420745
-3.3243842
-6.7622805
-10.230872
-13.638073
-16.063017
-16.462059
-14.95798
-12.410253
-9.371398
-5.841415
-1.6361316
3.244453
8.769644
14.970136
21.538973
27.401814
31.146664
32.098225
30.809015
28.23059
24.88478
20.80228
16.197954
11.655021
7.6646056
4.3187957
1.4948095
-1.1450037
-4.091772
-7.222713
-9.678353
-10.200177
-8.204969
-4.3373356
-0.13205206
3.4593215
6.2526126
7.8180833
7.1734776
3.919754
-0.7766577
-4.859159
-6.977149
-7.099931
-5.9948926
-4.6749864
-3.8155122
-3.631339
-3.7541213
-3.2016025
-1.1143081
2.1701107
5.3317475
7.204173
7.6032143
7.02
6.0684395
4.625751
2.262197
-0.7152666
-3.170907
-3.8155122
-2.5569968
-0.2855296
1.9245466
3.3365397
3.67419
3.244453
2.937498
4.103927
7.4190416
12.238235
16.934647
20.372543
22.521229
24.025309
24.976868
25.007563
23.687656
21.078539
17.73273
14.448312
11.440153
8.125038
3.8890586
-1.0222217
-5.19681
-6.854367
-5.473069
-2.3114328
0.94229054
3.3672352
5.0554876
5.884267
5.51592
3.8276677
1.6175915
-0.19344306
-1.3291765
-1.8816959
-1.7896091
-0.96083057
0.35907596
1.4948095
1.893851
1.4027231
0.14420745
-1.6975228
-3.9996853
-6.3939342
-7.959405
-7.468277
-4.460118
0.481858
6.007048
11.04111
15.154308
18.193163
19.820024
19.574461
17.763426
15.185003
12.760059
10.764852
9.3835535
8.677557
8.831035
9.537031
10.4272
11.163893
11.93128
13.036319
14.356225
15.062222
14.509703
12.667972
9.966768
7.1120863
4.625751
2.8761072
1.8324602
1.3106365
0.94229054
0.666031
0.8195085
1.6789826
2.9681935
3.8890586
3.8276677
2.998889
1.9552422
0.8195085
-0.8994397
-3.232298
-5.565156
-6.9157577
-6.639498
-5.135419
-3.5392528
-2.679779
-2.6183877
-2.5876923
-2.035173
-0.9915261
0.08281645
0.972986
2.0473285
3.735581
6.099135
8.953816
11.900585
14.479007
16.044477
16.197954
15.154308
13.43536
11.7471075
10.304419
8.769644
6.8358274
5.024792
4.1653185
4.6564465
6.037744
7.3576508
7.940865
7.5418234
6.221917
4.257405
2.1701107
0.666031
0.17490295
0.543249
1.0036815
0.911595
0.481858
0.32838047
0.88089955
2.016633
3.3058443
4.349491
5.17827
6.037744
7.2962594
9.598422
13.466056
18.500116
23.350008
26.54234
27.248337
25.590778
22.183578
17.579252
12.115454
6.4060903
1.2799411
-2.5876923
-4.951246
-5.9028063
-5.687938
-4.552204
-2.8946471
-0.96083057
0.94229054
2.691934
3.919754
4.441578
4.5950556
4.9634013
5.608007
5.9763527
5.8228755
5.51592
5.7000933
6.8051314
8.738948
11.010415
12.729363
13.09771
11.961976
9.659813
6.6823497
3.2137575
-0.74596214
-4.6135955
-7.2534084
-7.7445364
-6.056284
-2.9867334
0.42046696
3.8583632
7.4190416
10.549983
12.023366
10.949024
7.2962594
1.9552422
-4.0303807
-9.893222
-14.865892
-17.689878
-17.290836
-14.006419
-9.770439
-6.455325
-4.2452493
-1.6975228
2.5998473
7.879474
11.716413
12.361018
10.08955
6.4674807
3.5514083
2.8147163
3.67419
4.6564465
5.5773115
7.879474
12.391713
18.408031
24.393656
29.274239
32.68144
34.062737
31.484316
23.53418
12.115454
1.3413321
-6.3018475
-11.305215
-14.466851
-14.804502
-10.230872
-0.5310936
10.856938
18.837769
20.495325
16.259346
8.738948
1.1264635
-4.2145534
-6.4860206
-6.0255885
-3.7234259
-0.07066107
5.4545293
13.128405
21.047844
26.112602
26.450253
22.429142
16.136564
10.150942
6.3140035
5.3317475
6.8051314
9.8439865
13.404665
16.382128
17.702034
17.39508
16.996038
18.592203
22.736097
27.493898
29.88815
28.199896
