# Supplementary material for: Performances of the PIPER scalable child human body model in accident reconstruction
Source: PLoS One. 2017 Nov 14;12(11):e0187916. doi: 10.1371/journal.pone.0187916 (PMC5685610; doi:10.1371/journal.pone.0187916)
Supplement: S3 Data — This zip folder contains input accelerations for reproducibility of the accident reconstruction. Also, the readings from the dummy sensor are reported for reproducibility of the calculations. (ZIP) [file pone.0187916.s011.zip › CHANNEL/RAC03.004]

Test object number          :1
Name of the channel         :B-Pillar Left X Axis
Laboratory channel code     :14BPILRDL100ACXP
Customer channel code       :14BPILRDL100ACXP
Channel code                :14BPILRDL100ACXP
Unit                        :m/(s*s)
Direction                   :X
Dimension                   :AC
Transducer type             :GV1038
Pre-filter type             :4.00kHz 6pole Butterworth for rate 20000 (1.3)
Cut off frequency           :4000.0
Channel frequency class     :2000
Channel amplitude class     :1000.0
Reference channel           :implicit
Reference channel name      :NOVALUE
Data source                 :transducer
Data status                 :ok
Sampling interval           :5.0E-5
Bit resolution              :16
.ValidationRemark           :Seulement la gamme [-0.4096 sec; 45.59 sec] a �t� lue. Gamme demand�e: [-6.0 sec; 40.0 sec].; 15 valeurs d�passent la limite CAC choisie dans [0.0279 sec; 0.058 sec]
Time of first sample        :-0.2
Number of samples           :14000
First global maximum value  :386.6893
Time of maximum value       :0.022549987
First global minimum value  :-1004.7178
Time of minimum value       :0.027949989
Start offset interval       :-0.1
End offset interval         :-0.05
16.922884
15.665801
12.3238
8.307266
4.352052
0.97939044
-1.1361885
-2.025345
-2.3626113
-3.4050703
-5.9192367
-9.38388
-12.4805975
-14.442873
-16.129204
-18.766012
-22.046692
-24.62218
-25.940584
-26.553795
-26.15521
-22.659904
-14.8108
-4.018282
7.3874483
17.750721
26.213036
32.099865
35.227245
36.17772
35.901775
34.276764
30.014946
22.533768
13.090314
3.5855384
-4.907438
-11.8980465
-16.742416
-19.501865
-21.096216
-21.464142
-19.777813
-15.638636
-9.322559
-0.9215645
9.07378
19.069124
26.734266
30.628157
31.149387
29.309753
25.415861
19.253088
10.974734
1.2553356
-8.678687
-18.09148
-26.339172
-32.134018
-34.065636
-31.827414
-26.492476
-19.65517
-12.4805975
-5.673952
0.36617914
5.3331904
9.104441
12.017195
14.776645
17.628078
20.080921
21.215363
20.755455
18.793179
15.267215
10.085579
3.67752
-3.0984647
-9.721147
-15.638636
-19.869793
-21.494802
-20.544325
-17.754215
-13.799002
-9.230577
-4.754135
-0.8295829
2.420437
4.7199793
5.7011175
5.517154
4.5053554
3.064309
1.3779778
-0.18571103
-1.1668491
-1.3201518
-0.61495894
1.1326933
3.830823
6.3449893
7.5714116
7.6020727
7.4181094
7.7247143
8.583211
9.778974
10.821432
11.526625
12.170497
12.783709
12.845029
12.139836
10.974734
9.196423
6.069044
1.3473172
-4.355548
-9.199917
-11.284835
-9.751806
-4.9994197
1.5926018
8.153963
13.182296
16.554958
18.762518
19.835638
19.804977
19.038464
17.628078
14.592682
9.472367
3.2789326
-2.239969
-6.195182
-8.341421
-8.709348
-7.513586
-5.6126313
-3.8956394
-2.6998773
-1.8413815
-0.7682618
1.0407116
3.401575
5.731778
7.3261275
7.694054
6.5902734
4.22941
1.4086382
-0.7682618
-1.9027026
-2.4852536
-3.37441
-4.784796
-6.409806
-7.666889
-8.034815
-7.2683015
-5.8579154
-4.784796
-4.3862085
-3.8956394
-2.791859
-1.1361885
1.1020327
4.0147867
7.47943
10.974734
14.102113
16.70826
18.639875
19.559694
19.345068
17.812042
14.776645
10.300202
5.087906
0.24353687
-3.3437493
-5.0300803
-4.907438
-3.7116761
-2.239969
-0.7989223
0.85674816
2.849685
5.026585
6.988861
8.215284
8.49123
8.061981
7.4487696
6.651595
5.2718697
3.3095934
1.1633539
-0.95222515
-2.8531802
-4.3248873
-5.2140436
-5.459328
-4.7234745
-2.7305381
0.36617914
3.892144
7.142164
9.533689
10.729451
10.668129
9.257744
6.467632
2.4510975
-1.9946842
-5.8885765
-8.770669
-10.916908
-12.603239
-13.553717
-13.247111
-11.744744
-9.567843
-7.2069807
-4.846117
-2.6385565
-0.890904
0.27419743
1.0713722
1.5006201
1.5006201
1.5619411
2.2977946
3.7388413
5.2718697
6.5289526
7.6633935
8.675193
9.07378
8.276606
6.0997047
2.9723272
-0.61495894
-4.202245
-7.3296227
-9.475862
-10.365018
-9.721147
-7.820192
-5.489989
-3.2517676
-1.0748675
1.1326933
3.186951
4.965264
6.37565
7.295467
7.540751
6.958201
5.731778
4.1987495
2.6044004
0.85674816
-0.890904
-2.454593
-3.9569602
-5.673952
-7.636228
-9.475862
-10.7329445
-11.131533
-10.610303
-9.138596
-6.685751
-3.5890336
-0.33901387
2.5430791
4.7199793
6.1916866
7.3567877
8.583211
9.809634
10.668129
10.944075
10.484166
9.165762
7.203485
5.149227
3.1562905
1.4086382
-0.0017476529
-1.1361885
-2.3319507
-3.5583732
-4.631493
-5.336686
-5.7352734
-6.07254
-6.4404664
-6.7777324
-6.7777324
-5.7965946
-3.2824283
0.24353687
3.7695017
6.5902734
8.797835
10.545487
11.649267
12.170497
12.538424
12.8756895
12.630406
11.25068
8.767174
5.578475
2.083171
-1.5041153
-4.784796
-7.3602834
-9.077274
-10.058413
-10.426339
-9.966431
-8.372082
-5.7046127
-2.239969
1.5006201
4.965264
7.6020727
8.951138
8.889817
7.908678
6.37565
4.5666766
2.7577033
0.97939044
-1.0442069
-3.2824283
-5.183383
-6.041879
-5.8579154
-4.938099
-3.5277128
-2.086666
-1.3201518
-1.6574183
-2.7305381
-3.6503549
-3.8343182
-3.5583732
-3.159786
-2.515914
-1.5041153
-0.12438989
1.6539228
3.554878
5.30253
6.896879
8.368587
9.62567
10.545487
10.944075
10.545487
9.319064
7.7247143
6.161026
4.536016
2.420437
-0.36967444
-3.497052
-6.4404664
-8.740008
-10.181055
-10.610303
-10.089073
-8.648026
-6.409806
-3.8956394
-1.6574183
0.15155518
1.6539228
3.1562905
4.8119607
6.283668
7.1728244
7.0808425
5.670457
2.9416666
-0.33901387
-3.4663916
-6.2258425
-8.678687
-10.824927
-12.725883
-14.258909
-14.933443
-14.166928
-11.836725
-8.372082
-4.4781904
-0.5536378
3.064309
5.9464016
7.816696
8.675193
8.613872
7.9393387
6.804898
4.8732824
2.0218496
-1.2588308
-4.4168687
-7.17632
-9.598504
-11.254174
-11.652761
-10.763605
-9.291899
-7.666889
-5.980558
-4.3248873
-2.8531802
-1.534776
-0.3083533
0.67278475
1.3473172
1.8992074
2.420437
2.7270424
2.4817579
1.4699595
-0.0017476529
-1.7187393
-3.5890336
-5.3673463
-6.593769
-7.145659
-7.3602834
-7.452265
-7.2069807
-6.3484845
-4.938099
-3.2824283
-1.596097
0.059573486
1.3779778
2.083171
2.205813
1.9911892
1.6539228
1.2553356
1.010051
0.9180693
0.88740873
0.67278475
0.028912917
-0.8602435
-1.7800605
-2.5772352
-3.497052
-4.263566
-4.202245
-2.9758227
-0.9215645
1.5006201
3.830823
5.731778
6.958201
7.540751
7.540751
6.988861
6.069044
4.8732824
3.616199
2.3591158
1.2859962
0.4888214
0.18221575
0.36617914
0.7341059
1.0713722
1.3166566
1.6539228
2.2671342
3.0029876
3.4935567
3.4628963
2.9723272
2.3284552
2.0525103
2.2977946
2.911006
3.4322355
3.616199
3.3402538
2.8190243
2.1751523
1.4086382
0.6421242
0.12089461
0.059573486
0.36617914
0.795427
0.88740873
0.3968397
-0.6456195
-1.7493999
-2.5772352
-3.159786
-3.5583732
-3.7729974
-3.5277128
-2.6385565
-1.0442069
0.9487299
2.9416666
4.5973372
5.731778
6.3449893
6.467632
6.0383835
4.8119607
2.8190243
0.42750028
-1.6574183
-2.8838408
-3.1904464
-3.006483
-2.791859
-2.5772352
-2.239969
-1.7187393
-1.0442069
-0.24703217
0.67278475
1.3779778
1.5926018
1.1633539
0.42750028
-0.12438989
-0.15505046
0.15155518
0.7034454
1.2859962
1.715244
1.8992074
2.0218496
2.2364736
2.5430791
2.6044004
2.144492
1.0407116
-0.52297723
-2.4239323
-4.4781904
-6.5324483
-8.341421
-9.506523
-9.90511
-9.751806
-9.230577
-8.372082
-6.9616957
-4.9994197
-2.8531802
-1.0442069
0.3968397
1.5619411
2.2364736
2.0218496
0.8260876
-0.9828858
-2.7611985
-4.140924
-5.275365
-6.409806
-7.3296227
-7.69755
-7.421604
-6.8697143
-6.195182
-5.2447047
-3.8343182
-2.239969
-0.8602435
0.21287632
1.0407116
1.7459044
2.3284552
2.6657214
2.7883637
2.849685
3.12563
3.4935567
3.5855384
3.064309
2.2977946
1.715244
1.1940145
0.5501425
-0.0017476529
-0.12438989
0.18221575
0.67278475
1.1940145
1.6539228
1.9605286
2.0525103
1.8378863
1.2246749
0.36617914
-0.5536378
-1.4121337
-2.1479871
-2.6078956
-2.6385565
-2.3932717
-1.9946842
-1.4734547
-0.8602435
-0.09372935
0.7647665
1.5619411
2.083171
2.205813
2.0218496
1.6845834
1.1940145
0.5501425
-0.36967444
-1.4121337
-2.3932717
-3.221107
-3.9569602
-4.6008325
-4.9687595
-4.784796
-3.9876213
-2.6692169
-1.0748675
0.3355186
1.3166566
1.8992074
2.3284552
2.7577033
3.0949693
3.1562905
2.7577033
1.7459044
0.36617914
-1.0442069
-2.0560055
-2.5772352
-2.7611985
-2.791859
-2.6078956
-2.1479871
-1.5041153
-0.7376012
0.21287632
1.3166566
2.4510975
3.3402538
3.8614836
4.1987495
4.536016
4.965264
5.3331904
5.4251723
5.0572457
4.106768
2.420437
0.12089461
-2.3319507
-4.44753
-5.980558
-6.9616957
-7.3602834
-7.084338
-6.317824
-5.183383
-3.7423365
-2.1173267
-0.6762801
0.3355186
0.8260876
0.8260876
0.5808031
0.15155518
-0.52297723
-1.3201518
-1.9946842
-2.6385565
-3.3437493
-4.3248873
-5.428668
-6.3791456
-7.084338
-7.5749073
-7.8508525
-7.820192
-7.3602834
-6.3791456
-4.938099
-3.1904464
-1.4427941
0.09023405
1.2553356
2.0525103
2.420437
2.4510975
2.205813
1.7765651
1.1326933
0.09023405
-1.3508124
-2.6692169
-3.4050703
-3.3437493
-2.6078956
-1.534776
-0.49231666
0.21287632
0.5808031
0.7341059
0.8260876
0.7647665
0.5501425
0.18221575
-0.2163716
-0.61495894
-1.1055281
-1.596097
-1.8413815
-1.8413815
-1.6880786
-1.5041153
-1.4121337
-1.7800605
-2.4239323
-3.0371437
-3.3437493
-3.3437493
-3.3130887
-3.4050703
-3.435731
-3.3130887
-3.0984647
-2.791859
-2.30129
-1.534776
-0.49231666
0.5501425
1.3166566
1.929868
2.5737398
3.2176118
3.616199
3.67752
3.67752
3.7081807
3.5242171
2.9416666
2.0218496
0.9180693
-0.09372935
-0.15505046
2.5430791
8.429908
12.599745
9.2884035
2.083171
0.15155518
5.087906
10.208221
12.354461
16.585619
24.066797
27.132853
21.859236
13.488901
9.65633
9.533689
4.6279974
-4.692814
-6.9310355
0.304858
4.22941
1.6539228
5.087906
18.701197
33.847515
41.05275
35.779133
24.955954
19.46771
18.363932
15.849766
12.170497
8.00066
1.8072257
-6.041879
-13.492395
-18.67403
-21.89339
-24.59152
-26.67644
-28.39343
-29.46655
-29.834478
-33.207138
-40.136425
-44.275604
-41.30153
-36.48782
-37.13169
-40.657658
-39.308594
-32.839214
-25.971245
-19.1646
-9.90511
1.1326933
7.6633935
4.413374
-6.164521
-14.596176
-13.431075
-7.421604
-5.673952
-7.390944
-6.3791456
-5.8579154
-13.645699
-24.652842
-25.419357
-11.652761
10.1469
32.37581
50.864132
61.442024
61.31938
54.29811
46.234383
36.48432
21.889896
5.731778
-6.501787
-14.166928
-16.558453
-12.296634
-5.3673463
0.97939044
10.668129
24.710669
34.951294
35.871113
31.793259
29.739
29.463057
24.986612
14.132773
-1.7493999
-22.108013
-43.263805
-57.82757
-63.039867
-63.407795
-61.844105
-55.742653
-41.39351
-18.490068
8.797835
33.387608
46.265045
42.76974
28.451256
12.078516
-3.6503549
-19.839132
-35.4147
-50.07045
-67.11772
-88.24285
-110.287796
-125.096855
-126.93649
-118.750114
-104.063705
-79.99516
-43.69305
1.6232622
48.22732
87.99407
116.60039
134.01558
138.7373
127.36224
100.74886
64.354774
26.48898
-5.5819707
-29.313248
-42.803894
-42.46663
-27.810879
-5.0300803
17.22949
33.479588
42.76974
47.76741
51.3547
51.691963
43.536255
26.97955
10.514827
3.616199
9.748313
24.77199
39.24378
44.762676
40.500862
32.529114
25.998413
19.835638
9.533689
-5.6432915
-21.065556
-34.740166
-48.537422
-59.881832
-62.45732
-54.577553
-40.38171
-23.579721
-5.7352734
8.981798
15.941747
16.70826
14.745984
6.958201
-12.848524
-42.46663
-71.532845
-91.46221
-101.36558
-102.37737
-90.45041
-60.893627
-17.232985
29.003147
66.317055
87.90209
93.05306
85.571884
68.64726
43.8122
14.991269
-12.940505
-37.5916
-57.183704
-67.60829
-64.38893
-47.617603
-23.579721
0.7034454
23.882832
47.58345
69.50575
83.548294
86.33841
79.59308
66.593
49.208458
28.757862
6.0077233
-18.152802
-41.086903
-59.145977
-70.2451
-73.587105
-67.76159
-53.044525
-33.3911
-12.817863
7.203485
25.201237
39.427742
50.46554
60.03164
66.83829
66.53168
56.321712
38.84519
19.099785
-1.2588308
-24.254255
-49.42658
-71.99275
-86.648506
-89.929184
-80.577705
-60.065796
-32.532604
-2.2093084
27.62342
53.31698
70.33359
75.42324
68.279335
51.998573
31.915901
12.415782
-4.938099
-19.777813
-30.692972
-35.90527
-35.506683
-30.938257
-22.261318
-8.678687
6.6209345
17.106848
19.099785
15.236554
9.840294
5.241209
2.420437
2.696382
6.3449893
11.3733225
15.02193
16.309673
15.5431595
12.3238
5.85442
-4.018282
-16.40515
-28.91466
-38.66472
-43.907677
-43.386448
-35.813286
-20.82027
-0.12438989
22.411125
41.849926
54.328773
58.314648
53.47028
40.04095
19.712996
-4.140924
-27.289652
-45.80863
-57.367664
-61.138916
-57.214363
-46.023254
-28.822678
-7.482926
15.02193
34.920635
48.963173
56.045765
57.149548
53.255657
44.85466
33.081
19.804977
6.3449893
-6.9310355
-19.195261
-28.577394
-33.26846
-33.02318
-28.608055
-21.096216
-12.05135
-3.221107
4.352052
10.269542
14.684664
17.965343
20.38753
22.380465
24.404062
26.029074
26.182375
24.496044
20.97008
15.635141
9.07378
2.2977946
-3.8036578
-9.322559
-15.362691
-22.199997
-28.209467
-30.692972
-28.086824
-20.666967
-9.629165
2.9416666
14.654003
23.545567
28.328615
28.635221
25.323881
19.743656
13.028994
5.82376
-1.8720422
-10.181055
-18.275442
-25.051428
-29.619852
-31.64345
-31.398167
-29.681173
-27.32031
-24.407557
-20.145739
-13.492395
-4.692814
4.5053554
12.446443
18.670536
23.2083
25.937092
26.48898
24.894632
21.062061
14.715324
6.2530074
-2.9145014
-11.03955
-16.742416
-19.13394
-18.06082
-13.829662
-6.9923563
1.7765651
11.618607
21.368666
29.401735
34.460728
35.65649
32.651756
26.151714
18.118647
10.514827
4.352052
-0.2776927
-3.4663916
-5.3673463
-6.317824
-7.0230174
-8.433402
-11.162193
-14.718819
-17.968838
-19.808472
-19.379225
-16.190525
-10.640964
-3.37441
5.087906
13.550222
20.080921
23.085659
22.165842
17.566755
10.054917
0.7341059
-9.38388
-19.072618
-27.25899
-33.29912
-36.763767
-37.03971
-34.0963
-28.36277
-20.452345
-11.284835
-2.1479871
5.7011175
11.403983
14.592682
15.451178
14.286077
11.342662
6.712916
0.795427
-5.2140436
-9.782467
-11.806065
-11.162193
-8.2801
-3.8956394
1.3473172
7.0195217
12.661066
17.566755
21.062061
23.085659
23.790852
23.23896
21.092722
17.290812
12.139836
6.37565
0.97939044
-3.435731
-6.747072
-9.322559
-11.407478
-12.817863
-12.848524
-11.162193
-8.372082
-5.459328
-3.0371437
-0.9215645
1.2246749
3.3709142
5.2105484
6.6209345
7.540751
7.6020727
6.498292
3.9228046
-0.032408208
-4.938099
-9.843789
-13.615038
-15.546654
-15.669296
-14.350892
-12.020688
-8.8933115
-5.3060255
-1.7187393
1.0407116
2.2671342
1.9911892
0.8260876
-0.61495894
-1.9640238
-2.9451618
-3.3437493
-2.9758227
-1.5654364
1.1326933
4.5666766
7.4181094
8.368587
7.2648063
4.5053554
0.18221575
-5.275365
-10.579642
-14.350892
-15.699957
-13.952304
-9.015953
-1.9027026
5.517154
11.495965
15.144571
16.585619
16.217691
14.3780575
11.281341
7.203485
2.696382
-1.4734547
-5.0300803
-8.464063
-12.020688
-15.33203
-17.938177
-19.65517
-20.452345
-19.931114
-17.662233
-13.768341
-8.678687
-2.7305381
3.9228046
10.484166
15.635141
18.731857
20.019602
20.203566
19.191767
16.248352
11.189359
4.5053554
-2.8531802
-9.445201
-13.73768
-15.362691
-15.086745
-13.431075
-10.457001
-6.3791456
-1.9946842
2.0525103
5.731778
9.472367
13.212956
16.064388
17.19883
16.6776
15.635141
15.389856
15.635141
14.684664
10.637468
3.064309
-6.7777324
-17.079683
-26.15521
-32.900536
-36.855747
-37.71424
-35.568005
-30.263725
-21.801409
-11.284835
-0.43099558
9.043119
15.512499
18.210627
17.22949
13.304938
7.7553754
1.9911892
-2.5772352
-4.938099
-4.7234745
-2.515914
1.010051
5.885081
12.017195
18.547895
23.913492
26.703606
26.5503
23.944153
19.712996
14.470039
8.675193
2.8803453
-1.9640238
-4.631493
-4.539511
-2.6078956
-0.6762801
0.24353687
0.51948196
0.795427
0.7341059
-0.890904
-4.8767776
-10.3956785
-14.872121
-16.129204
-13.952304
-9.445201
-3.7729974
2.6350608
9.441708
15.665801
19.712996
20.019602
16.003067
8.52189
-0.4616561
-9.261238
-17.049023
-23.242455
-26.615116
-25.879263
-20.728289
-12.265973
-2.6692169
5.670457
11.342662
14.132773
14.776645
13.948811
11.925212
8.7058525
4.8119607
1.0713722
-2.30129
-5.3060255
-7.482926
-8.678687
-9.41454
-9.690486
-9.077274
-7.666889
-6.195182
-4.784796
-2.3626113
2.3897762
9.59501
17.781382
24.15878
27.163513
27.316816
25.814447
22.779053
17.444115
9.07378
-1.7187393
-12.909845
-22.3533
-28.608055
-31.275524
-30.907597
-27.749557
-21.218859
-11.376817
-0.33901387
9.043119
15.175232
17.6894
16.953547
13.550222
8.153963
1.5312805
-5.6432915
-12.327294
-16.865057
-18.030159
-15.883919
-11.53012
-6.1338606
-0.58429843
4.2907314
7.9393387
9.932276
9.778974
7.0808425
2.5124187
-1.9946842
-4.4168687
-3.9263
-1.3201518
1.7459044
3.9841256
4.995924
4.8732824
4.0147867
2.3284552
-0.70694065
-5.398007
-11.192854
-16.650434
-20.053757
-20.053757
-16.681095
-10.763605
-3.221107
4.8119607
11.833231
16.70826
19.130445
19.43705
17.566755
13.151635
6.651595
-0.09372935
-5.6432915
-9.782467
-12.449937
-13.461736
-12.971166
-11.53012
-9.567843
-7.298962
-4.8767776
-2.9758227
-1.9333634
-1.4121337
-0.70694065
0.42750028
1.4086382
1.6232622
0.97939044
-0.15505046
-1.0135462
-1.3201518
-1.534776
-2.4239323
-4.1102633
-6.164521
-8.065475
-9.199917
-9.38388
-8.740008
-7.820192
-7.3296227
-7.2069807
-6.9310355
-5.980558
-4.4168687
-2.454593
-0.33901387
1.929868
4.5666766
7.1728244
8.7058525
8.920477
8.337926
7.510091
6.37565
4.7813005
2.696382
-0.06306878
-3.7423365
-7.8508525
-11.192854
-12.971166
-13.369754
-12.848524
-11.622101
-9.843789
-7.482926
-4.3862085
-0.61495894
3.186951
6.069044
7.8780174
9.012459
9.196423
8.00066
5.7011175
3.3095934
1.2859962
-0.6762801
-2.6385565
-4.44753
-6.317824
-8.249439
-9.598504
-9.843789
-9.199917
-8.2801
-7.513586
-6.8390536
-6.2258425
-5.9498973
-6.2258425
-6.5324483
-6.1032
-4.8154564
-3.006483
-1.1668491
0.5808031
2.2364736
3.5242171
4.1987495
4.260071
3.8614836
2.911006
1.1940145
-1.3201518
-4.4168687
-7.605568
-10.579642
-13.124469
-15.056085
-15.975903
-15.607975
-14.166928
-11.959368
-8.954633
-5.2140436
-0.890904
3.830823
8.429908
11.955873
13.611544
13.304938
11.741249
9.59501
7.0501823
4.444034
2.5737398
1.9605286
2.3284552
2.6350608
2.083171
0.5501425
-1.6574183
-4.1102633
-6.7164116
-9.41454
-11.8980465
-13.890983
-14.9027815
-14.596176
-12.817863
-9.690486
-5.489989
-0.890904
3.1562905
5.793099
6.896879
6.958201
6.4369707
5.2105484
3.0029876
-0.12438989
-3.6196945
-6.7164116
-8.709348
-9.199917
-8.556046
-7.452265
-6.256503
-4.907438
-3.6810157
-3.0371437
-3.221107
-3.8649788
-4.140924
-3.6503549
-2.5772352
-1.1975098
0.15155518
1.010051
1.1633539
0.7034454
0.15155518
-0.0017476529
0.24353687
0.5808031
0.61146367
0.36617914
0.09023405
0.059573486
0.27419743
0.7341059
1.1326933
1.2553356
0.9180693
0.09023405
-1.2588308
-2.791859
-4.0796027
-4.631493
-4.3862085
-3.7423365
-3.0984647
-2.5772352
-2.0560055
-1.3508124
-0.61495894
-0.12438989
0.028912917
-0.0017476529
-0.4616561
-1.6267576
-3.4663916
-5.459328
-7.145659
-7.9121737
-7.513586
-6.041879
-3.9263
-1.5654364
0.7034454
2.7270424
4.3827133
5.455833
5.6091356
4.6279974
2.7577033
0.61146367
-1.5041153
-3.5277128
-5.152723
-5.9498973
-5.6126313
-4.44753
-2.9145014
-1.4121337
-0.3083533
0.24353687
0.27419743
-0.06306878
-0.70694065
-1.5654364
-2.515914
-3.3437493
-3.8649788
-4.018282
-3.8343182
-3.2824283
-2.6078956
-2.1173267
-2.2093084
-2.9758227
-4.294227
-5.9192367
-7.482926
-8.770669
-9.537183
-9.721147
-9.261238
-8.2801
-6.9310355
-5.122062
-2.6998773
0.36617914
3.5855384
6.2530074
7.8780174
8.276606
7.510091
5.793099
3.401575
0.4888214
-2.6385565
-5.7352734
-8.372082
-10.365018
-11.499459
-11.652761
-10.763605
-9.046614
-6.9310355
-4.8154564
-2.791859
-0.8295829
0.9180693
2.420437
3.7081807
4.8426213
5.578475
5.793099
5.3638515
4.4746947
3.3095934
2.144492
1.010051
-0.18571103
-1.5041153
-2.6998773
-3.6810157
-4.5088506
-5.275365
-5.8579154
-5.9192367
-5.3673463
-4.44753
-3.4663916
-2.454593
-1.3814731
-0.36967444
0.24353687
0.3968397
0.27419743
0.09023405
-0.15505046
-0.40033495
-0.6762801
-0.9828858
-1.1668491
-1.1668491
-1.0135462
-0.7376012
-0.33901387
-0.032408208
-0.0017476529
-0.4616561
-1.2894914
-2.239969
-3.1291254
-3.7116761
-3.8343182
-3.435731
-2.8838408
-2.30129
-1.6880786
-0.890904
0.18221575
1.6232622
3.3402538
4.75064
5.3638515
4.934603
3.7081807
2.1751523
0.67278475
-0.7376012
-2.2093084
-3.5890336
-4.7234745
-5.336686
-5.398007
-4.938099
-4.1102633
-3.221107
-2.4852536
-1.8107209
-1.1361885
-0.43099558
0.18221575
0.7647665
1.4086382
2.0525103
2.5124187
2.8803453
3.401575
4.106768
4.8732824
5.3945117
5.3331904
4.5973372
3.3402538
1.6232622
-0.43099558
-2.6998773
-4.8767776
-6.6550903
-7.820192
-8.372082
-8.341421
-7.666889
-6.471127
-4.938099
-3.37441
-1.9333634
-0.58429843
0.7647665
1.9605286
2.849685
3.3402538
3.4628963
3.2176118
2.696382
2.0218496
1.4392989
0.9487299
0.36617914
-0.5536378
-1.7493999
-2.9145014
-3.8956394
-4.539511
-4.8154564
-4.938099
-5.060741
-5.152723
-5.0300803
-4.570172
-3.8956394
-3.159786
-2.515914
-2.086666
-1.8107209
-1.596097
-1.5041153
-1.5041153
-1.4427941
-1.1361885
-0.58429843
-0.0017476529
0.3968397
0.7341059
1.1326933
1.4392989
1.3473172
0.795427
0.09023405
-0.52297723
-0.9828858
-1.3508124
-1.6880786
-1.7800605
-1.5654364
-1.1975098
-0.8602435
-0.70694065
-0.70694065
-0.6456195
-0.5536378
-0.52297723
-0.43099558
-0.12438989
0.24353687
0.45816082
0.3968397
0.15155518
-0.12438989
-0.3083533
-0.5536378
-1.0442069
-1.7493999
-2.4239323
-3.159786
-3.9263
-4.570172
-4.9994197
-5.183383
-5.0914016
-4.907438
-4.6621537
-4.294227
-3.5890336
-2.454593
-0.95222515
0.7341059
2.2977946
3.5242171
4.2907314
4.658658
4.6279974
4.260071
3.67752
2.9416666
1.9911892
0.7647665
-0.7989223
-2.4239323
-3.7116761
-4.44753
-4.692814
-4.692814
-4.570172
-4.048942
-3.0984647
-1.9027026
-0.6762801
0.42750028
1.2859962
1.7459044
1.8072257
1.5312805
0.97939044
0.3355186
-0.09372935
-0.24703217
-0.18571103
-0.2163716
-0.36967444
-0.43099558
-0.09372935
0.51948196
1.0407116
1.1940145
1.010051
0.7034454
0.36617914
-0.032408208
-0.5536378
-1.0748675
-1.4734547
-1.7187393
-1.8107209
-1.7493999
-1.4734547
-1.1361885
-0.8295829
-0.58429843
-0.52297723
-0.6456195
-0.8295829
-0.8295829
-0.52297723
-0.032408208
0.3968397
0.4888214
0.21287632
-0.12438989
-0.15505046
0.059573486
0.24353687
0.21287632
0.09023405
0.059573486
0.304858
0.7341059
1.2553356
1.6232622
1.929868
2.1751523
2.2671342
2.1751523
1.9605286
1.8072257
1.8072257
1.6845834
1.1633539
0.27419743
-0.70694065
-1.4427941
-1.8720422
-2.0560055
-2.086666
-1.9640238
-1.5654364
-1.0135462
-0.58429843
-0.36967444
-0.24703217
-0.09372935
-0.032408208
-0.36967444
-1.1055281
-1.9027026
-2.515914
-2.8531802
-3.1291254
-3.435731
-3.7729974
-3.8956394
-3.6196945
-2.9758227
-2.086666
-1.1055281
-0.24703217
0.51948196
1.1020327
1.5006201
1.5619411
1.3473172
1.0713722
0.7341059
0.27419743
-0.40033495
-1.2894914
-2.1479871
-2.7305381
-2.9145014
-2.8225198
-2.5465746
-2.1173267
-1.4734547
-0.6456195
0.12089461
0.8260876
1.4699595
1.9911892
2.4510975
2.911006
3.186951
3.0949693
2.6044004
1.8072257
0.97939044
0.3355186
-0.06306878
-0.49231666
-1.0748675
-1.7800605
-2.2706296
-2.4239323
-2.239969
-1.7493999
-1.0748675
-0.36967444
0.36617914
0.97939044
1.2859962
1.2553356
1.0713722
0.97939044
1.1633539
1.5619411
1.8685467
1.7459044
1.4392989
1.1940145
1.0713722
0.85674816
0.5808031
0.24353687
-0.06306878
-0.3083533
-0.43099558
-0.3083533
-0.0017476529
0.27419743
0.45816082
0.61146367
0.795427
0.795427
0.61146367
0.3968397
0.4888214
1.010051
1.6539228
2.205813
2.5430791
2.5124187
2.205813
1.8072257
1.5006201
1.0407116
0.3355186
-0.58429843
-1.5654364
-2.239969
-2.5772352
-2.6078956
-2.3626113
-1.6574183
-0.40033495
1.1326933
2.6044004
3.67752
4.321392
4.6279974
4.658658
4.5053554
4.1987495
3.616199
2.7270424
1.7765651
1.3166566
1.3473172
1.5619411
1.6845834
1.8072257
2.0525103
2.3591158
2.5737398
2.5430791
2.2364736
1.715244
1.1940145
0.88740873
0.795427
0.7647665
0.7647665
0.9180693
1.3473172
1.9605286
2.5737398
3.12563
3.67752
4.106768
4.2907314
4.168089
3.616199
2.7270424
1.7765651
1.1020327
0.7341059
0.67278475
0.795427
0.85674816
0.7647665
0.7341059
0.9487299
1.4699595
2.2364736
2.9723272
3.2482722
2.9416666
2.2977946
1.5926018
1.0407116
0.61146367
0.3355186
0.21287632
0.27419743
0.3968397
0.51948196
0.67278475
0.9487299
1.2859962
1.5926018
1.7459044
1.5926018
1.1020327
0.3355186
-0.36967444
-0.70694065
-0.7682618
-0.8602435
-0.9828858
-1.0135462
-0.7989223
-0.3083533
0.4888214
1.3473172
2.0218496
2.4817579
2.7883637
2.8803453
2.7883637
2.6350608
2.5737398
2.6657214
2.7577033
2.7270424
2.5430791
2.1751523
1.7765651
1.4086382
1.1940145
1.2246749
1.5312805
1.9911892
2.4817579
2.8190243
2.9723272
2.9416666
2.849685
2.7270424
2.5430791
2.2977946
1.9605286
1.6232622
1.3166566
1.0407116
0.9180693
0.97939044
1.1633539
1.3473172
1.4392989
1.4392989
1.4086382
1.3779778
1.3779778
1.4392989
1.6845834
2.0218496
2.205813
2.1751523
1.929868
1.4086382
0.7034454
-0.06306878
-0.6762801
-1.0135462
-1.1055281
-1.0442069
-0.7989223
-0.3083533
0.36617914
1.2246749
2.1751523
3.1562905
4.106768
4.7813005
5.087906
4.995924
4.6893187
4.22941
3.7695017
3.2789326
2.7577033
2.1138313
1.3779778
0.7341059
0.27419743
0.12089461
0.21287632
0.45816082
0.7341059
1.1020327
1.6232622
2.144492
2.6044004
2.9723272
3.2482722
3.4322355
3.5242171
3.4935567
3.401575
3.3095934
3.1562905
2.911006
2.5737398
2.144492
1.6539228
1.0713722
0.4888214
-0.0017476529
-0.2163716
-0.09372935
0.42750028
1.1326933
1.8992074
2.5737398
3.0336483
3.2789326
3.4322355
3.5855384
3.7695017
4.0761075
4.321392
4.413374
4.2907314
4.0147867
3.7388413
3.5242171
3.3095934
2.9416666
2.3591158
1.6539228
1.0713722
0.7647665
0.795427
1.010051
1.1940145
1.3166566
1.4086382
1.4699595
1.5006201
1.3779778
1.1633539
0.88740873
0.4888214
-0.09372935
-0.8602435
-1.596097
-1.9946842
-2.025345
-1.8107209
-1.4427941
-0.95222515
-0.43099558
0.09023405
0.4888214
0.795427
0.97939044
1.0713722
0.9180693
0.51948196
0.059573486
-0.33901387
-0.5536378
-0.4616561
-0.09372935
0.42750028
0.97939044
1.3779778
1.4699595
1.3166566
1.0407116
0.7034454
0.304858
-0.15505046
-0.5536378
-0.8602435
-0.95222515
-0.8295829
-0.4616561
0.059573486
0.5501425
0.97939044
1.3166566
1.5312805
1.5926018
1.4392989
1.010051
0.3968397
-0.2776927
-0.9215645
-1.4734547
-1.8720422
-1.9640238
-1.7800605
-1.3814731
-0.9215645
-0.36967444
0.15155518
0.67278475
1.1326933
1.5006201
1.8072257
1.9911892
2.1138313
2.1751523
2.205813
2.205813
2.144492
1.929868
1.5312805
1.0407116
0.61146367
0.27419743
-0.12438989
-0.52297723
-0.8602435
-1.1361885
-1.3814731
-1.596097
-1.6574183
-1.4427941
-1.0135462
-0.58429843
-0.15505046
0.27419743
0.6421242
0.88740873
1.0407116
1.1326933
1.2553356
1.3779778
1.4392989
1.4392989
1.3166566
1.0407116
0.61146367
0.15155518
-0.18571103
-0.36967444
-0.36967444
-0.15505046
0.12089461
0.304858
0.36617914
0.304858
0.304858
0.36617914
0.36617914
0.15155518
-0.2776927
-0.8295829
-1.2894914
-1.5654364
-1.6574183
-1.4734547
-0.95222515
-0.2776927
0.36617914
0.9180693
1.3473172
1.5926018
1.5926018
1.3473172
0.9180693
0.304858
-0.4616561
-1.1668491
-1.6574183
-1.7800605
-1.6574183
-1.4121337
-1.1668491
-0.890904
-0.49231666
-0.06306878
0.27419743
0.4888214
0.51948196
0.51948196
0.45816082
0.27419743
-0.06306878
-0.4616561
-0.7682618
-0.95222515
-0.95222515
-0.8295829
-0.61495894
-0.43099558
-0.3083533
-0.2776927
-0.33901387
-0.40033495
-0.36967444
-0.3083533
-0.2163716
-0.12438989
-0.0017476529
0.18221575
0.42750028
0.7341059
0.97939044
1.2553356
1.5006201
1.8072257
1.9605286
1.9605286
1.7459044
1.4086382
0.88740873
0.21287632
-0.52297723
-1.1361885
-1.5041153
-1.596097
-1.4427941
-1.0748675
-0.52297723
0.09023405
0.7341059
1.2859962
1.6539228
1.7765651
1.6232622
1.2246749
0.6421242
-0.06306878
-0.7376012
-1.2588308
-1.534776
-1.5654364
-1.3508124
-1.0135462
-0.61495894
-0.2776927
-0.0017476529
0.18221575
0.21287632
0.059573486
-0.3083533
-0.7376012
-1.1361885
-1.4427941
-1.534776
-1.4121337
-1.1361885
-0.7376012
-0.2776927
0.27419743
0.7034454
0.88740873
0.795427
0.42750028
-0.09372935
-0.58429843
-1.0442069
-1.5041153
-1.9027026
-2.1479871
-2.0560055
-1.596097
-0.8602435
-0.18571103
0.27419743
0.45816082
0.3968397
0.24353687
-0.06306878
-0.4616561
-0.9215645
-1.4121337
-1.8413815
-2.1173267
-2.2706296
-2.30129
-2.239969
-2.1173267
-1.9027026
-1.5041153
-1.1055281
-0.7989223
-0.7682618
-0.9215645
-1.0748675
-1.1055281
-1.1668491
-1.3201518
-1.4734547
-1.534776
-1.5041153
-1.4121337
-1.2894914
-1.1668491
-0.9215645
-0.58429843
-0.18571103
0.059573486
0.09023405
-0.032408208
-0.18571103
-0.2776927
-0.33901387
-0.40033495
-0.49231666
-0.6762801
-0.8295829
-0.890904
-0.7682618
-0.52297723
-0.2776927
-0.15505046
-0.2163716
-0.43099558
-0.7682618
-1.0748675
-1.2894914
-1.3201518
-1.2281702
-1.1055281
-1.0748675
-1.1361885
-1.1361885
-0.9828858
-0.70694065
-0.4616561
-0.36967444
-0.4616561
-0.6456195
-0.9215645
-1.2588308
-1.6574183
-1.9640238
-2.1786478
-2.30129
-2.3319507
-2.2706296
-2.0560055
-1.6574183
-1.1361885
-0.61495894
-0.2163716
-0.0017476529
-0.0017476529
-0.15505046
-0.36967444
-0.5536378
-0.7682618
-1.0135462
-1.3201518
-1.6267576
-1.8413815
-1.9946842
-2.025345
-1.9640238
-1.7800605
-1.6267576
-1.6574183
-1.8413815
-2.0560055
-2.1479871
-2.1786478
-2.2093084
-2.2706296
-2.30129
-2.2093084
-1.9946842
-1.8107209
-1.6267576
-1.4734547
-1.2588308
-1.1055281
-1.0135462
-0.9828858
-0.9215645
-0.8295829
-0.8295829
-0.890904
-0.9828858
-0.9828858
-0.890904
-0.7682618
-0.70694065
-0.7376012
-0.890904
-1.0442069
-1.1361885
-1.1361885
-1.0442069
-0.8295829
-0.58429843
-0.4616561
-0.43099558
-0.49231666
-0.61495894
-0.7989223
-1.0748675
-1.3201518
-1.4734547
-1.534776
-1.6574183
-1.8107209
-1.9027026
-1.8720422
-1.7800605
-1.7187393
-1.7493999
-1.9027026
-2.086666
-2.1786478
-2.2093084
-2.1786478
-2.0560055
-1.8107209
-1.534776
-1.3508124
-1.4121337
-1.596097
-1.8107209
-2.025345
-2.2706296
-2.5772352
-2.8838408
-3.0984647
-3.1904464
-3.1904464
-3.006483
-2.6385565
-2.2093084
-1.9333634
-1.8107209
-1.8107209
-1.8107209
-1.7187393
-1.5654364
-1.3814731
-1.1668491
-0.9828858
-0.890904
-0.8602435
-0.8602435
-0.9215645
-1.0135462
-1.1975098
-1.4734547
-1.7800605
-2.086666
-2.3319507
-2.4239323
-2.3626113
-2.1786478
-1.9640238
-1.7800605
-1.6574183
-1.534776
-1.4427941
-1.3814731
-1.3508124
-1.3201518
-1.2894914
-1.2894914
-1.3201518
-1.3201518
-1.3814731
-1.534776
-1.7800605
-2.0560055
-2.2706296
-2.515914
-2.791859
-3.0984647
-3.2824283
-3.3130887
-3.159786
-2.8225198
-2.30129
-1.6880786
-1.1361885
-0.7376012
-0.5536378
-0.5536378
-0.7682618
-1.1668491
-1.6267576
-2.1479871
-2.6078956
-2.9145014
-3.0984647
-3.1904464
-3.1291254
-2.9451618
-2.6692169
-2.454593
-2.3319507
-2.2706296
-2.1786478
-2.0560055
-1.9027026
-1.8107209
-1.7187393
-1.6880786
-1.7187393
-1.7493999
-1.7187393
-1.596097
-1.3814731
-1.1668491
-1.0442069
-1.1055281
-1.2894914
-1.4121337
-1.4734547
-1.5654364
-1.7187393
-2.025345
-2.4239323
-2.8531802
-3.2517676
-3.6196945
-3.8036578
-3.8036578
-3.5277128
-3.0984647
-2.5772352
-2.0560055
-1.4734547
-0.95222515
-0.52297723
-0.3083533
-0.3083533
-0.49231666
-0.70694065
-0.9828858
-1.1975098
-1.4427941
-1.6574183
-1.8107209
-1.9333634
-2.0560055
-2.1479871
-2.1786478
-2.1786478
-2.30129
-2.5465746
-2.8531802
-3.0371437
-3.0371437
-2.8225198
-2.4852536
-1.9946842
-1.4121337
-0.7989223
-0.15505046
0.4888214
1.1326933
1.6539228
1.8992074
1.7459044
1.1940145
0.36617914
-0.5536378
-1.4734547
-2.30129
-2.9145014
-3.3130887
-3.497052
-3.4663916
-3.221107
-2.8225198
-2.2093084
-1.4734547
-0.6762801
-0.0017476529
0.3968397
0.5501425
0.45816082
0.21287632
-0.12438989
-0.5536378
-1.0442069
-1.596097
-2.1173267
-2.5772352
-2.791859
-2.6385565
-2.1479871
-1.5041153
-0.8602435
-0.24703217
0.24353687
0.61146367
0.795427
0.7647665
0.67278475
0.5808031
0.45816082
0.36617914
0.304858
0.24353687
0.18221575
0.059573486
-0.12438989
-0.2776927
-0.43099558
-0.6456195
-0.95222515
-1.3201518
-1.596097
-1.7800605
-1.7493999
-1.4734547
-0.95222515
-0.36967444
0.27419743
0.8260876
1.2859962
1.5312805
1.5926018
1.4086382
1.1326933
0.7647665
0.304858
-0.15505046
-0.61495894
-0.95222515
-1.1055281
-1.0748675
-0.9828858
-0.7376012
-0.43099558
-0.09372935
0.24353687
0.5501425
0.88740873
1.1633539
1.4086382
1.5312805
1.5006201
1.3166566
1.0407116
0.85674816
0.8260876
0.88740873
1.0407116
1.1326933
1.1940145
1.2553356
1.4086382
1.5926018
1.7459044
1.8072257
1.7765651
1.6232622
1.4086382
1.2246749
1.1326933
1.1633539
1.3473172
1.5926018
1.8072257
1.929868
1.929868
1.8378863
1.6845834
1.4699595
1.2553356
1.0713722
0.85674816
0.61146367
0.3355186
0.09023405
-0.06306878
-0.032408208
0.21287632
0.51948196
0.8260876
1.0407116
1.1326933
1.1020327
0.97939044
0.795427
0.5808031
0.51948196
0.61146367
0.795427
0.9180693
1.010051
1.1326933
1.3166566
1.5619411
1.7765651
1.9605286
2.0218496
1.929868
1.8072257
1.715244
1.6845834
1.6845834
1.8072257
1.929868
2.0218496
1.9911892
1.7765651
1.5312805
1.3473172
1.3473172
1.5006201
1.7459044
1.9911892
2.1751523
2.2364736
2.1751523
1.9605286
1.6539228
1.2859962
0.795427
0.304858
-0.12438989
-0.43099558
-0.52297723
-0.43099558
-0.15505046
0.21287632
0.61146367
0.97939044
1.2553356
1.4086382
1.4392989
1.3779778
1.2553356
1.1020327
0.97939044
0.8260876
0.5808031
0.18221575
-0.24703217
-0.61495894
-0.8295829
-0.9215645
-0.95222515
-0.9215645
-0.890904
-0.8602435
-0.7682618
-0.6762801
-0.5536378
-0.36967444
-0.032408208
0.3355186
0.5808031
0.6421242
0.61146367
0.67278475
0.795427
0.97939044
1.1020327
1.1940145
1.1940145
1.1020327
0.97939044
0.7647665
0.5501425
0.36617914
0.24353687
0.18221575
0.18221575
0.24353687
0.3968397
0.6421242
0.97939044
1.4086382
1.8072257
2.144492
2.2977946
2.1751523
1.8685467
1.4699595
1.0407116
0.6421242
0.36617914
0.24353687
0.18221575
0.15155518
0.18221575
0.24353687
0.36617914
0.5501425
0.7034454
0.795427
0.88740873
1.0407116
1.1940145
1.3473172
1.4699595
1.5312805
1.5926018
1.5619411
1.4699595
1.3779778
1.3166566
1.3779778
1.4699595
1.5006201
1.4392989
1.2553356
1.0407116
0.7647665
0.42750028
0.028912917
-0.3083533
-0.49231666
-0.5536378
-0.49231666
-0.33901387
-0.0017476529
0.45816082
0.97939044
1.5312805
2.0218496
2.3591158
2.4510975
2.3284552
2.1138313
1.8685467
1.5619411
1.2246749
0.7647665
0.304858
-0.09372935
-0.36967444
-0.58429843
-0.7376012
-0.7376012
-0.52297723
-0.032408208
0.45816082
0.85674816
1.1633539
1.4086382
1.5619411
1.5619411
1.4699595
1.2859962
1.010051
0.7034454
0.36617914
0.09023405
-0.06306878
-0.15505046
-0.09372935
0.028912917
0.12089461
0.15155518
0.059573486
-0.032408208
-0.06306878
-0.06306878
-0.06306878
-0.0017476529
0.09023405
0.24353687
0.45816082
0.7034454
0.9487299
1.1020327
1.0407116
0.8260876
0.4888214
0.12089461
-0.09372935
-0.18571103
-0.2163716
-0.24703217
-0.2163716
-0.06306878
0.15155518
0.27419743
0.27419743
0.09023405
-0.15505046
-0.43099558
-0.70694065
-0.9215645
-1.0748675
-1.1975098
-1.2281702
-1.1668491
-0.9828858
-0.6762801
-0.2776927
0.12089461
0.42750028
0.61146367
0.67278475
0.5808031
0.3968397
0.09023405
-0.33901387
-0.8295829
-1.3508124
-1.8413815
-2.2093084
-2.3319507
-2.1786478
-1.7493999
-1.2588308
-0.7682618
-0.36967444
-0.12438989
0.059573486
0.15155518
0.18221575
0.15155518
0.059573486
-0.15505046
-0.4616561
-0.7682618
-0.9828858
-1.1055281
-1.1361885
-1.1361885
-1.0748675
-0.9828858
-0.8602435
-0.7682618
-0.70694065
-0.52297723
-0.2163716
0.15155518
0.3968397
0.4888214
0.42750028
0.21287632
-0.09372935
-0.40033495
-0.7376012
-1.1361885
-1.4734547
-1.7187393
-1.8107209
-1.7493999
-1.534776
-1.2281702
-0.890904
-0.5536378
-0.3083533
-0.09372935
0.09023405
0.18221575
0.18221575
0.18221575
0.21287632
0.27419743
0.18221575
-0.15505046
-0.61495894
-1.0442069
-1.3508124
-1.5041153
-1.6574183
-1.8413815
-2.0560055
-2.1479871
-2.1786478
-2.086666
-1.8720422
-1.4734547
-0.890904
-0.2163716
0.42750028
0.9487299
1.3473172
1.5312805
1.5006201
1.3166566
1.010051
0.61146367
-0.032408208
-0.7989223
-1.534776
-2.086666
-2.454593
-2.6692169
-2.6692169
-2.4852536
-2.2706296
-1.9946842
-1.7187393
-1.5041153
-1.4121337
-1.4121337
-1.4427941
-1.4734547
-1.4427941
-1.4121337
-1.3508124
-1.3508124
-1.3814731
-1.2588308
-0.9828858
-0.6456195
-0.43099558
-0.4616561
-0.61495894
-0.7989223
-0.95222515
-1.1055281
-1.2894914
-1.4734547
-1.534776
-1.5654364
-1.596097
-1.7187393
-1.8107209
-1.8107209
-1.8413815
-1.9333634
-2.025345
-2.086666
-1.9946842
-1.7800605
-1.4734547
-1.1668491
-0.8602435
-0.5536378
-0.3083533
-0.15505046
-0.09372935
-0.0017476529
-0.032408208
-0.12438989
-0.33901387
-0.61495894
-0.9215645
-1.0748675
-1.1361885
-1.1975098
-1.3508124
-1.534776
-1.6880786
-1.7800605
-1.8107209
-1.7800605
-1.7187393
-1.6574183
-1.6267576
-1.534776
-1.2588308
-0.8602435
-0.49231666
-0.18571103
0.09023405
0.3355186
0.42750028
0.42750028
0.304858
0.09023405
-0.12438989
-0.36967444
-0.61495894
-0.9215645
-1.2281702
-1.4734547
-1.596097
-1.6574183
-1.6880786
-1.6574183
-1.596097
-1.5041153
-1.2894914
-0.9828858
-0.70694065
-0.49231666
-0.36967444
-0.33901387
-0.2776927
-0.12438989
0.059573486
0.18221575
0.15155518
-0.032408208
-0.2776927
-0.5536378
-0.8602435
-1.2281702
-1.596097
-1.9333634
-2.2093084
-2.3932717
-2.4852536
-2.515914
-2.4852536
-2.3319507
-1.9640238
-1.5041153
-0.9828858
-0.52297723
-0.12438989
0.18221575
0.36617914
0.42750028
0.27419743
-0.032408208
-0.49231666
-1.0748675
-1.6574183
-2.239969
-2.7305381
-3.1291254
-3.3437493
-3.37441
-3.1291254
-2.6692169
-2.2093084
-1.8413815
-1.6267576
-1.4734547
-1.3814731
-1.3508124
-1.4121337
-1.534776
-1.7493999
-1.9640238
-2.1173267
-2.239969
-2.2706296
-2.2093084
-2.1173267
-1.9027026
-1.6574183
-1.5041153
-1.534776
-1.7493999
-2.1479871
-2.6078956
-3.1291254
-3.6503549
-4.048942
-4.3248873
-4.4781904
-4.5088506
-4.3248873
-3.9263
-3.4050703
-2.791859
-2.2093084
-1.7187393
-1.3814731
-1.2894914
-1.3508124
-1.4734547
-1.6267576
-1.8413815
-2.1173267
-2.4239323
-2.7305381
-2.9451618
-3.159786
-3.3130887
-3.37441
-3.37441
-3.4050703
-3.497052
-3.6196945
-3.7116761
-3.7423365
-3.7116761
-3.5277128
-3.1904464
-2.8531802
-2.5465746
-2.2706296
-1.9946842
-1.8413815
-1.8413815
-1.9946842
-2.239969
-2.515914
-2.8838408
-3.3130887
-3.7729974
-4.263566
-4.692814
-4.9994197
-5.122062
-5.0300803
-4.784796
-4.4781904
-4.1102633
-3.6810157
-3.2517676
-2.8838408
-2.6078956
-2.4852536
-2.515914
-2.7305381
-3.0984647
-3.5277128
-3.9263
-4.1715846
-4.202245
-4.0796027
-3.9263
-3.8343182
-3.7423365
-3.5583732
-3.3130887
-3.0678043
-2.8225198
-2.515914
-2.1479871
-1.7800605
-1.534776
-1.3814731
-1.3508124
-1.3201518
-1.2894914
-1.3508124
-1.4427941
-1.534776
-1.6267576
-1.6880786
-1.8720422
-2.2093084
-2.6385565
-3.159786
-3.7116761
-4.263566
-4.6621537
-4.8767776
-4.784796
-4.44753
-3.9876213
-3.497052
-3.0984647
-2.791859
-2.6385565
-2.6078956
-2.6692169
-2.7611985
-2.8531802
-3.006483
-3.1291254
-3.2824283
-3.4663916
-3.6503549
-3.8036578
-3.9263
-4.048942
-4.0796027
-4.048942
-3.8649788
-3.5583732
-3.221107
-2.791859
-2.3626113
-1.9333634
-1.534776
-1.1361885
-0.7682618
-0.4616561
-0.2163716
-0.09372935
-0.09372935
-0.18571103
-0.36967444
-0.5536378
-0.8602435
-1.2588308
-1.7493999
-2.239969
-2.6078956
-2.7305381
-2.6385565
-2.4239323
-2.2093084
-2.0560055
-1.9946842
-2.025345
-2.025345
-1.9946842
-2.0560055
-2.2706296
-2.5772352
-2.791859
-2.7611985
-2.6385565
-2.6385565
-2.7611985
-2.9758227
-3.1904464
-3.3437493
-3.4050703
-3.435731
-3.497052
-3.6196945
-3.7116761
-3.6503549
-3.5277128
-3.37441
-3.3130887
-3.3130887
-3.2824283
-3.2517676
-3.1291254
-2.9758227
-2.7305381
-2.454593
-2.2093084
-2.0560055
-1.9640238
-1.9640238
-2.025345
-2.1479871
-2.2093084
-2.1479871
-1.9027026
-1.534776
-1.1668491
-0.890904
-0.8295829
-0.95222515
-1.2894914
-1.6574183
-1.9946842
-2.2706296
-2.3932717
-2.4239323
-2.3319507
-2.1173267
-1.7800605
-1.4121337
-1.1668491
-1.0135462
-0.9828858
-1.0442069
-1.1668491
-1.3508124
-1.6267576
-1.9027026
-2.1786478
-2.3626113
-2.4239323
-2.3626113
-2.2706296
-2.2706296
-2.3319507
-2.4852536
-2.6998773
-2.8531802
-2.9145014
-2.9145014
-2.8838408
-2.8838408
-2.8531802
-2.791859
-2.7305381
-2.7305381
-2.7305381
-2.7305381
-2.7305381
-2.7305381
-2.6998773
-2.6078956
-2.3932717
-2.086666
-1.7800605
-1.5654364
-1.5654364
-1.7800605
-2.1173267
-2.4852536
-2.7305381
-2.8531802
-2.8531802
-2.791859
-2.6998773
-2.5772352
-2.454593
-2.30129
-2.025345
-1.6574183
-1.2281702
-0.7989223
-0.52297723
-0.43099558
-0.52297723
-0.7989223
-1.1361885
-1.4427941
-1.7187393
-1.8413815
-1.9333634
-1.9640238
-2.025345
-2.025345
-1.9640238
-1.9027026
-1.7187393
-1.4734547
-1.2894914
-1.2281702
-1.2281702
-1.2894914
-1.3814731
-1.5041153
-1.5654364
-1.534776
-1.4427941
-1.2894914
-1.1975098
-1.2894914
-1.5041153
-1.8107209
-2.1173267
-2.3932717
-2.5772352
-2.6078956
-2.5772352
-2.4239323
-2.1479871
-1.7187393
-1.1975098
-0.70694065
-0.33901387
-0.12438989
-0.0017476529
-0.032408208
-0.12438989
-0.2776927
-0.43099558
-0.58429843
-0.6762801
-0.7989223
-1.0135462
-1.1975098
-1.2588308
-1.1361885
-0.8602435
-0.52297723
-0.24703217
-0.0017476529
0.18221575
0.3968397
0.6421242
0.85674816
1.1020327
1.2859962
1.4392989
1.5312805
1.5619411
1.4392989
1.1940145
0.88740873
0.5808031
0.304858
0.059573486
-0.12438989
-0.2163716
-0.24703217
-0.2163716
-0.18571103
-0.12438989
-0.032408208
0.09023405
0.24353687
0.304858
0.24353687
0.18221575
0.09023405
-0.032408208
-0.12438989
-0.24703217
-0.33901387
-0.43099558
-0.5536378
-0.7989223
-1.0442069
-1.1668491
-1.1975098
-1.1975098
-1.1361885
-1.0442069
-0.890904
-0.6762801
-0.4616561
-0.24703217
-0.06306878
-0.0017476529
-0.09372935
-0.2776927
-0.52297723
-0.7376012
-0.8602435
-1.0135462
-1.1055281
-1.1361885
-1.0135462
-0.7989223
-0.52297723
-0.24703217
-0.0017476529
0.21287632
0.27419743
0.21287632
-0.0017476529
-0.33901387
-0.7376012
-1.0748675
-1.2588308
-1.3508124
-1.3508124
-1.1975098
-0.95222515
-0.58429843
-0.24703217
-0.0017476529
0.12089461
0.12089461
0.059573486
-0.09372935
-0.3083533
-0.49231666
-0.61495894
-0.6456195
-0.52297723
-0.24703217
0.059573486
0.27419743
0.304858
0.24353687
0.15155518
-0.0017476529
-0.2163716
-0.5536378
-0.95222515
-1.3814731
-1.7493999
-1.9333634
-1.9027026
-1.6880786
-1.3508124
-0.9215645
-0.52297723
-0.18571103
0.059573486
0.27419743
0.3968397
0.45816082
0.304858
0.028912917
-0.2163716
-0.33901387
-0.3083533
-0.2163716
-0.15505046
-0.06306878
0.059573486
0.21287632
0.3355186
0.42750028
0.42750028
0.304858
0.12089461
-0.0017476529
-0.0017476529
0.09023405
0.27419743
0.51948196
0.85674816
1.3166566
1.7459044
2.083171
2.2364736
2.2364736
2.1751523
2.0525103
1.8992074
1.6845834
1.4392989
1.1940145
0.9180693
0.67278475
0.42750028
0.21287632
0.09023405
0.028912917
-0.0017476529
-0.032408208
-0.032408208
-0.0017476529
0.12089461
0.304858
0.5501425
0.8260876
1.1326933
1.4392989
1.6845834
1.8378863
1.8685467
1.7765651
1.6539228
1.4699595
1.2859962
1.1020327
0.9487299
0.795427
0.5808031
0.36617914
0.18221575
0.15155518
0.27419743
0.45816082
0.67278475
0.9180693
1.1633539
1.3779778
1.5312805
1.6539228
1.7459044
1.8378863
1.8992074
1.929868
1.9911892
1.9911892
1.929868
1.8378863
1.6845834
1.5619411
1.4392989
1.3166566
1.1020327
0.88740873
0.7647665
0.795427
0.88740873
0.9487299
0.9487299
0.97939044
1.0407116
1.0713722
0.97939044
0.85674816
0.88740873
1.0407116
1.1940145
1.2246749
1.1633539
1.1326933
1.1940145
1.2553356
1.2859962
1.2859962
1.3166566
1.2553356
0.97939044
0.61146367
0.304858
0.15155518
0.18221575
0.24353687
0.3355186
0.3968397
0.4888214
0.61146367
0.7341059
0.85674816
1.0713722
1.2859962
1.4086382
1.4086382
1.2859962
1.1326933
1.010051
0.9487299
0.88740873
0.795427
0.61146367
0.51948196
0.4888214
0.51948196
0.51948196
0.5501425
0.6421242
0.7034454
0.6421242
0.42750028
0.18221575
0.059573486
0.09023405
0.3355186
0.7034454
1.1326933
1.4699595
1.6539228
1.7765651
1.8685467
1.9605286
2.0525103
2.0525103
1.929868
1.7765651
1.5312805
1.2553356
0.9487299
0.7341059
0.61146367
0.7034454
0.9180693
1.1633539
1.3473172
1.4699595
1.5926018
1.7459044
1.929868
2.1138313
2.144492
1.9911892
1.7765651
1.5312805
1.3166566
1.1326933
1.010051
0.9180693
0.85674816
0.8260876
0.7647665
0.7341059
0.7341059
0.7034454
0.6421242
0.51948196
0.304858
0.028912917
-0.3083533
-0.61495894
-0.890904
-1.1361885
-1.3508124
-1.596097
-1.8413815
-2.1479871
-2.5465746
-3.0678043
-3.7423365
-4.539511
-5.3673463
-6.256503
-7.145659
-8.004155
-8.770669
-9.353219
-9.751806
-9.997091
-10.150394
-10.211716
-10.181055
-10.027752
-9.721147
-9.38388
-9.107935
-8.923972
-8.954633
-9.353219
-10.303697
-11.775405
-13.553717
-15.30137
-17.049023
-18.827333
-20.697628
-22.44528
-23.947647
-25.082088
-25.940584
-26.492476
-26.829742
-26.952383
-26.891064
-26.7071
-26.339172
-25.725962
-24.836805
-23.733025
-22.598583
-21.648108
-20.82027
-20.053757
-19.195261
-18.244783
-17.294306
-16.37449
-15.761277
-15.914581
-16.957039
-18.52073
-19.900454
-20.78961
-21.525465
-22.813208
-25.14341
-28.669376
-33.207138
-38.450096
-43.69305
-48.38412
-52.308674
-55.62001
-58.563427
-61.016273
-62.5493
-62.671944
-61.200237
-58.502106
-55.282745
-52.12471
-49.42658
-47.556282
-46.912415
-47.77091
-50.10111
-53.90302
-59.115314
-65.55404
-72.789925
-80.17912
-87.16973
-93.1792
-97.90093
-101.30426
-103.665115
-105.228806
-105.87267
-105.25947
-103.41983
-101.028305
-98.97405
-97.74763
-97.47168
-98.115555
-99.495285
-101.15095
-102.898605
-104.86088
-106.9458
-108.87741
-110.16516
-110.47176
-109.827896
-108.50948
-106.48589
-103.81841
-100.96699
-98.79009
-97.68631
-97.533005
-97.96225
-98.57546
-99.37264
-100.752365
-102.83728
-105.10616
-106.97646
-108.29486
-108.93873
-108.47882
-106.17928
-102.04011
-96.70517
-91.03297
-85.69802
-81.55885
-79.106
-78.0942
-78.554115
-80.9763
-85.29944
-90.94098
-98.17687
-108.816086
-125.31148
-148.42955
-175.96274
-204.20113
-230.5692
-253.80992
-273.3407
-289.4988
-303.23474
-315.03906
-324.17593
-328.775
-326.5061
-315.83624
-297.62387
-274.99637
-251.17311
-228.4843
-208.70822
-192.85672
-180.28587
-168.6042
-155.57346
-141.68423
-130.27849
-124.33034
-123.5025
-124.33034
-123.1959
-118.750114
-112.09678
-105.78069
-103.20521
-107.40571
-118.71945
-134.26437
-149.99324
-163.17729
-174.27641
-186.57129
-202.94405
-223.21068
-244.91835
-265.06235
-279.84073
-284.50116
-275.70157
-254.88304
-227.01257
-196.68927
-167.46977
-142.1748
-121.84684
-106.17928
-96.674515
-97.2264
-109.919876
-133.52852
-166.5806
-207.23651
-250.34528
-290.26532
-325.7396
-356.3695
-378.997
-388.59375
-380.28473
-355.603
-323.47073
-291.95163
-261.29108
-225.47955
-180.74579
-132.42474
-92.19807
-65.82999
-48.752045
-33.78969
-16.497131
6.130365
34.981956
67.390175
99.18518
124.29619
136.06984
131.4401
112.89045
86.49171
58.00804
29.585697
1.1020327
-26.983044
-53.93368
-79.044685
-100.5684
-115.86802
-122.98128
-120.405785
-107.16042
-84.83953
-57.70493
-29.098623
-3.2824283
12.90635
13.304938
-4.1715846
-36.82509
-78.278175
-121.080315
-159.09943
-188.44159
-208.24832
-222.59746
-236.0881
-247.2792
-249.88536
-238.84756
-212.47946
-171.63959
-121.20296
-69.84651
-23.886328
16.095049
48.932514
69.99632
78.36666
80.39025
81.70866
80.54356
71.52935
54.05283
33.878174
17.812042
8.583211
5.2718697
6.958201
13.304938
21.644611
27.776724
28.359274
22.257824
12.446443
4.7199793
3.0336483
9.380385
25.937092
52.121216
81.64734
107.03429
127.02498
147.84349
176.02054
208.95
236.82045
252.45734
255.79935
250.4644
238.26149
219.31326
195.1834
168.9073
143.3977
121.56739
101.975296
79.89968
59.449085
49.72969
49.66837
50.3429
51.538662
61.59533
78.24402
91.244095
97.284225
101.73001
114.79141
139.47314
153.11711
138.67598
110.77487
87.47285
78.887886
81.37139
72.20388
34.368748
-22.782549
-86.31124
-145.51678
-181.88022
-191.41566
-187.27649
-173.90848
-138.8328
-73.096535
4.8119607
58.253323
67.29819
56.81228
62.85241
90.968155
125.95185
157.6242
175.71394
160.59828
121.07682
90.01767
77.722786
58.222664
4.045447
-70.12246
-117.676994
-109.73591
-70.858315
-44.950134
-47.311
-54.270947
-32.532604
14.684664
55.27925
71.008125
82.78178
100.871506
97.98942
67.20621
25.967752
-23.150475
-95.63205
-212.2955
-383.38144
-568.63257
-696.9163
-734.07697
-685.54126
-578.444
-452.91962
-321.66174
-168.32826
-26.891064
29.401735
-14.350892
-112.3114
-205.94876
-277.2346
-360.23273
-467.5447
-571.0854
-660.7982
-717.8269
-701.69946
-632.0693
-540.0876
-424.98782
-310.62393
-231.581
-187.24583
-175.4415
-192.48878
-194.23643
-173.11131
-197.94637
-277.05063
-322.1523
-288.82428
-195.95341
-65.15544
58.253323
121.47541
116.447075
67.81942
18.057325
-25.419357
-124.08505
-297.56253
-470.48813
-574.2741
-598.40393
-561.51935
-479.25705
-352.4756
-202.42279
-81.65083
-8.157457
55.524536
144.93073
252.70262
341.21967
386.6893
384.38974
333.49323
250.0045
157.10298
67.05291
-4.6621537
-56.69313
-105.53541
-145.73141
-160.60179
-155.23619
-157.71971
-206.86858
-302.5602
-385.25177
-423.9147
-462.48572
-538.9531
-624.8334
-662.9751
-632.19196
-562.2552
-491.4906
-439.58228
-410.05615
-389.6362
-369.03232
-362.31763
-391.5065
-459.9409
-547.47675
-638.23206
-729.8765
-813.3959
-870.94574
-889.0661
-862.974
-795.4288
-707.0957
-636.2085
-615.69653
-641.5434
-672.05066
-676.2818
-668.15674
-680.0531
-715.466
-731.9614
-684.13086
-571.05475
-428.3605
-297.80783
-190.61848
-77.84892
51.814606
147.19962
152.62654
79.40912
-23.45708
-136.74788
-279.01288
-457.6107
-625.72253
-706.42114
-668.4634
-558.45325
-444.48795
-345.7303
-253.22736
-176.42264
-135.42946
-133.7738
-152.96732
-175.77876
-196.56664
-221.555
-271.40906
-329.51083
-332.94482
-280.6379
-244.09052
-258.7156
-279.44214
-241.8523
-136.16533
-16.711756
37.34282
-6.471127
-106.9458
-195.27888
-240.56454
-272.97278
-315.68295
-336.19485
-295.6616
-208.00304
-107.52835
3.8001623
136.1005
277.78296
379.6067
380.25058
273.52115
116.96831
-41.60813
-206.43933
-400.79666
-1004.7178
-815.7261
-958.4817
-1004.7178
-980.22
-896.73126
-801.13165
-689.15924
-540.7621
-362.16434
-174.39905
0.97939044
136.4071
217.04437
251.72148
257.33237
246.53984
212.5986
127.086296
-28.94532
-241.79097
-471.8985
-671.37616
-805.4241
-864.87494
-856.5659
-796.19525
-711.44946
-631.7627
-560.2622
-475.8537
-367.59128
-248.75093
-142.08282
-64.38893
-22.96651
-21.28018
-61.844105
-131.19832
-189.51471
-206.83792
-204.84499
-242.34285
-345.39304
-450.65073
-465.18384
-394.02066
-334.93777
-327.54858
-308.7843
-254.85237
-248.35233
-341.80573
-492.25714
-653.8076
-811.5563
-938.24567
-977.2153
-889.52606
-706.63574
-514.14874
-370.13608
-258.65427
-140.08987
-14.258909
75.361916
88.17803
32.253166
-29.527872
-40.22841
-32.563267
-84.93151
-190.31187
-272.66617
-290.97052
-273.00345
-273.52466
-294.00592
-282.9681
-243.63062
-255.03633
-357.77988
-499.86096
-609.7484
-660.277
-653.43964
-610.69885
-569.0005
-528.95776
-435.07516
-270.1213
-120.74305
-93.240524
-188.68687
-308.75363
-392.42633
-469.38434
-569.0005
-671.0695
-749.00867
-799.96655
-828.48083
-842.98334
-857.66974
-843.8418
-715.9259
-444.6106
-154.13242
11.986534
69.444435
132.45189
226.48784
259.5706
171.57475
35.533848
-44.275604
-54.761517
-42.282665
-53.995003
-113.44584
-201.65628
-271.685
-307.40457
-346.55814
-419.28497
-505.19586
-559.1278
-564.4934
-557.0122
-556.399
-518.04266
-407.1434
-260.40195
-145.60876
-96.766495
-90.38909
-87.44568
-84.62491
-90.113144
-94.43629
-99.004715
-110.594406
-105.38211
-55.52803
25.139915
84.68273
76.619
4.4746947
-89.46928
-178.04765
-271.685
-385.31308
-501.7619
-590.3402
-656.1072
-731.5935
-811.311
-839.7639
-777.09375
-646.17316
-503.41757
-383.0442
-284.10257
-201.65628
-142.23611
-112.434044
-113.99773
-138.61816
-164.98625
-176.23868
-169.616
-154.50034
-150.88239
-174.49103
-219.47008
-267.76047
-311.29846
-349.04163
-374.52057
-388.04187
-408.1552
-449.27103
-497.1628
-521.1087
-508.32327
-476.71222
-449.9762
-426.3369
-378.47577
-289.74408
-182.00287
-95.969315
-47.893547
-22.38396
-3.9876213
4.1374288
-7.605568
-39.21661
-93.27119
-187.98169
-314.24188
-408.1552
-431.88647
-435.74973
-471.53058
-512.40106
-524.84924
-537.3588
-573.96747
-596.4111
-567.3448
-500.01425
-414.77786
-313.5367
-196.07607
-78.76874
-6.1338606
-13.645699
-95.99997
-232.50081
-399.93817
-557.50275
-656.75104
-681.0955
-647.89014
-579.1798
-493.0543
-399.141
-306.08618
-235.75084
-204.56905
-207.88039
-233.81923
-269.38547
-300.56726
-321.0792
-337.97318
-364.03467
-396.59616
-410.02548
-379.70218
-306.42343
-219.01018
-151.61826
-116.08264
-105.25947
-118.934074
-154.3777
-200.52185
-269.6614
-360.2634
-428.08456
-449.17905
-437.95728
-412.84625
-381.38852
-342.051
-305.16635
-311.94232
-386.6928
-462.39374
-465.39847
-425.26376
-414.31796
-440.90067
-447.76865
-401.19525
-337.51324
-306.6994
-316.35748
-340.48734
-360.07944
-389.29895
-436.6389
-485.6651
-525.5545
-562.53107
-605.272
-648.10474
-666.3784
-643.291
-594.23413
-555.8778
-539.0451
-514.36334
-460.06354
-391.78244
-332.025
-289.40683
-264.14252
-258.07172
-276.65204
-313.69
-357.8719
-408.79907
-423.8534
-344.07462
-229.58807
-225.60219
-364.0653
-511.69592
-555.54047
-519.361
-478.49054
-446.29697
-372.43564
-219.96065
-23.119814
133.73962
191.59612
150.7869
35.380547
-128.4082
-279.04355
-355.7563
-363.17615
-361.79642
-412.23303
-509.82565
-574.30475
-523.04034
-362.56293
-180.68446
-45.31806
44.85466
100.503586
107.83146
66.96092
15.57382
-5.2447047
-3.6810157
-20.75895
-59.3606
-62.45732
23.177639
182.64323
330.21252
359.76932
235.74733
39.3051
-119.91522
-212.60211
-284.16388
-367.28467
-432.1011
-427.22607
-344.1053
-228.3923
-131.59691
-73.70975
-46.881752
-24.836805
18.210627
75.23927
109.640434
94.49412
37.925373
-21.89339
-52.584618
-68.95736
-119.8539
-221.30971
-325.2797
-370.87195
-353.61005
-329.5415
-356.67612
-450.6814
-584.60675
-710.1311
-784.2377
-789.20465
-731.5628
-634.70605
-529.87756
-436.79218
-354.77518
-285.88086
-252.46085
-276.16147
-350.7586
-442.37238
-522.21246
-587.9794
-642.3099
-673.5837
-656.4751
-574.58075
-449.02573
-325.2797
-233.11403
-183.9958
-189.14679
-241.9136
-304.15457
-344.59586
-379.27295
-447.24744
-549.16315
-646.4798
-701.76074
-701.73004
-663.343
-615.4206
-567.4368
-522.3964
-505.10388
-528.28326
-553.70087
-538.5545
-487.10617
-433.38882
-402.11505
-388.5631
-369.5229
-347.01804
-362.16434
-442.5257
-564.92267
-1004.7178
-1004.7178
-1004.7178
-1004.7178
-1004.7178
-1004.7178
-1004.7178
-997.1446
-988.8356
-971.6044
-916.2314
-817.5657
-723.8977
-682.9045
-651.4468
-560.9061
-441.39124
-385.9876
-416.7708
-468.9551
-513.8728
-597.1162
-741.77277
-888.63684
-961.33307
-958.451
-927.1159
-895.3822
-869.50464
-830.96436
-745.544
-618.9159
-494.3727
-391.78244
-292.9328
-187.33781
-84.778206
9.07378
84.59075
133.24905
168.1408
194.75415
190.9829
140.82222
54.022167
-54.056324
-167.89902
-268.8949
-349.62418
-410.9453
-454.4833
-499.677
-564.06415
-627.8688
-663.2204
-668.9539
-646.69434
-588.2553
-503.35626
-415.60574
-340.48734
-288.70163
-245.77684
-175.9934
-86.86313
-31.67411
-37.376976
-67.85358
-66.28989
-25.204731
-1.8107209
-49.702522
-151.189
-260.4326
-373.846
-498.29727
-606.34503
-666.5318
-671.68274
-642.9231
-614.65405
-587.6728
-524.9106
-415.57507
-289.1922
-171.11836
-70.674355
0.8260876
33.203644
30.597498
-2.6385565
-71.348885
-171.27167
-277.6025
-359.74216
-406.59152
-436.73087
-474.5353
-516.203
-541.58997
-549.4697
-557.28815
-578.1373
-609.4724
-639.5811
-658.9586
-665.6119
-678.7346
-693.6357
-651.07886
-523.8068
-366.18088
-249.33348
-194.26709
-185.43684
-214.47241
-267.39255
-308.20175
-304.39984
-249.51744
-158.97679
-65.30875
-14.626837
-25.756622
-75.12013
-136.37996
-199.96996
-264.90903
-326.32214
-358.73038
-339.99677
-274.47513
-180.83777
-78.73808
2.4510975
27.53144
0.028912917
-29.773155
-22.230658
9.257744
29.217772
31.946562
35.56451
38.38528
10.974734
-69.44793
-191.35434
-316.35748
-409.9335
-450.95734
-428.02325
-362.0417
-302.8055
-278.73694
-277.97043
-278.21573
-266.07413
-240.65652
-214.25778
-203.55725
-223.91586
-288.39502
-398.3438
-534.1394
-664.4468
-756.6431
-782.2141
-732.36
-633.8169
-535.5805
-467.11548
-429.40298
-428.6058
-486.30896
-598.7719
-719.8198
-1004.7178
-1004.7178
-1004.7178
-1004.7178
-1004.7178
-1004.7178
-1004.7178
-1004.7178
-1002.0503
-1004.7178
-997.4206
-962.3755
-893.8492
-803.1246
-715.61926
-650.6189
-611.7107
-595.0007
-595.64453
-607.6941
-624.6494
-640.68494
-654.8194
-675.0554
-708.87396
-748.05817
-776.0513
-789.8179
-800.2118
-811.3416
-813.02795
-792.6387
-746.8011
-682.53656
-610.48425
-539.597
-481.066
-448.0446
-443.66013
-452.82764
-451.41727
-429.3723
-402.1764
-391.29187
-394.7872
-387.82724
-353.57938
-303.2654
-265.49158
-263.7746
-304.58383
-376.57483
-460.1862
-541.65125
-617.3829
-686.8597
-743.76575
-785.6481
-815.57275
-835.8394
-848.1649
-847.9503
-826.39594
-781.049
-718.22546
-652.3359
-598.1894
-557.8401
-524.1441
-498.63452
-492.34912
-504.52133
-523.3469
-546.71027
-581.4793
-627.1942
-672.35724
-701.6074
-705.9612
-688.914
-666.47046
-652.67316
-645.9585
-634.95135
-613.48895
-587.4275
-565.2599
-549.80695
-538.37054
-526.8422
-509.18176
-474.0754
-418.5798
-359.52753
-322.82684
-315.83624
-320.92587
-322.4589
-322.12164
-328.775
-344.99445
-363.54407
-375.5017
-379.3956
-385.37442
-406.07028
-437.1601
-462.3324
-476.95752
-494.0661
-528.4672
-577.12555
-620.081
-641.97266
-646.5717
-644.6708
-640.77686
-636.5151
-630.78156
-617.26025
-592.1799
-563.6655
-545.42255
-542.5404
-546.34235
-548.39655
-551.7692
-564.8613
-588.31665
-612.9677
-627.96075
-629.34045
-622.5032
-613.4277
-602.0526
-584.5454
-561.182
-539.90356
-527.70074
-524.57336
-526.01434
-526.6889
-522.979
-512.49304
-496.3963
-481.98584
-475.27115
-474.474
-474.9339
-482.53772
-512.1251
-563.2056
-615.60455
-646.4491
-648.9019
-634.1542
-604.0762
-543.0003
-449.24036
-355.63367
-302.06964
-301.3031
-340.15005
-393.5301
-443.62946
-498.32794
-574.30475
-670.119
-759.3413
-806.6812
-797.36035
-745.1761
-674.25824
-605.11865
-556.8896
-541.7432
-553.30225
-572.83307
-578.5972
-547.87537
-468.8938
-356.27753
-243.81458
-166.15135
-143.09462
-172.28348
-238.78624
-322.1523
-398.71173
-451.7852
-476.80423
-481.12735
-480.72876
-489.7123
-513.68884
-553.7622
-610.147
-678.3361
-749.46857
-811.0657
-843.9951
-831.9455
-774.3343
-682.32196
-568.2953
-442.5257
-310.74658
-181.08305
-73.80173
-7.145659
21.767254
33.111664
41.727283
44.36409
31.85458
2.2977946
-39.73784
-88.42681
-142.29744
-201.44167
-261.32175
-317.30795
-364.64786
-396.0136
-409.84152
-412.6623
-413.61276
-416.7095
-411.37454
-378.04654
-312.06497
-233.7579
-170.56647
-135.33748
-124.299675
-128.28555
-141.34697
-163.91313
-195.7388
-227.28851
-245.40892
-247.64714
-244.58109
-248.35233
-260.7392
-275.70157
-292.90216
-311.6357
-325.1264
-330.2467
-333.65002
-348.4284
-382.67627
-434.92184
-494.74063
-547.3541
-581.08075
-586.56903
-559.83295
-509.3044
-446.23563
-382.15503
-331.50378
-298.69696
-273.92325
-247.03392
-214.22713
-175.56415
-134.47899
-93.516464
-58.28748
-42.926537
-56.785114
-95.877335
-152.35411
-217.41582
-279.3195
-330.43066
-369.49222
-394.97116
-404.38394
-400.9193
-393.1315
-387.03006
-380.59134
-369.36957
-352.53693
-329.32687
-297.22528
-253.5033
-198.40628
-138.77147
-89.254654
-63.806385
-60.40306
-61.690804
-53.81104
-41.332188
-39.95246
-55.650673
-77.082405
-95.969315
-119.70059
-152.47675
-187.92036
-225.23427
-267.08594
-303.3574
-316.51077
-304.33853
-280.086
-251.90895
-213.64458
-158.79282
-94.65091
-36.97839
0.18221575
9.380385
-6.2258425
-30.815615
-49.15063
-59.176636
-63.49978
-67.36301
-79.44327
-99.89387
-119.91522
-135.33748
-150.14653
-162.80936
-157.84235
-120.896355
-58.808712
8.429908
60.859478
80.88083
63.74157
24.28142
-20.605646
-69.50925
-130.03322
-202.2695
-269.63077
-307.58853
-305.1357
-274.3525
-237.28386
-209.19879
-194.88031
-192.9487
-200.85912
-219.59273
-254.14719
-296.85736
-321.0792
-315.22302
-306.0555
-323.74667
-357.28934
-369.5229
-361.39783
-365.29175
-393.34613
-432.07043
-466.19562
-488.3019
-495.04724
-498.1133
-520.37286
-562.0712
-590.43225
-572.18915
-499.8303
-391.5678
-287.3219
-222.56679
-206.53131
-228.72957
-262.82413
-283.27472
-293.54602
-304.92108
-307.40457
-298.54367
-296.76535
-319.1169
-366.8554
-418.7331
-439.61295
-409.84152
-343.49207
-272.60486
-228.05502
-227.65645
-263.34537
-313.1688
-360.17142
-384.9145
-365.07712
-298.17575
-205.85678
-115.6534
-50.03979
-17.938177
-7.9428334
0.15155518
13.856828
21.276684
6.804898
-30.386366
-77.32769
-119.88456
-150.85173
-172.86603
-190.31187
-195.09492
-171.42497
-120.95767
-69.99982
-43.417107
-41.178886
-44.64353
-41.669453
-36.947727
-38.450096
-53.657738
-87.84426
-124.75959
-142.42009
-138.2809
-120.06852
-98.85141
-90.021164
-111.08497
-171.27167
-256.81464
-338.37177
-401.5325
-449.8229
-485.05188
-501.11804
-490.69345
-457.79465
-420.48074
-394.81787
-377.372
-353.7327
-316.2655
-270.06
-224.98898
-183.07599
-143.40121
-113.69112
-103.0519
-108.23354
-119.30201
-130.61575
-138.2809
-140.88704
-146.31398
-166.09003
-200.88977
-236.33339
-259.08353
-273.8006
-296.85736
-330.308
-355.97092
-362.25632
-357.59592
-343.40005
-305.71826
-242.25087
-165.75276
-93.91506
-43.325127
-20.207058
-18.888655
-29.8958
-44.1223
-55.282745
-62.5493
-70.27576
-86.157936
-114.88689
-150.20786
-178.72218
-190.49585
-183.62788
-164.64899
-149.07343
-153.97911
-182.30948
-220.45122
-253.25801
-275.42563
-286.18747
-283.45868
-266.99396
-241.8523
-215.66817
-192.27417
-170.7811
-151.77156
-139.69128
-135.98137
-135.58276
-133.19125
-130.21716
-133.9271
-149.13474
-170.07591
-184.94629
-189.39206
-187.33781
-182.61609
-174.15376
-159.09943
-138.00496
-116.26661
-101.4269
-98.72877
-107.865616
-122.00014
-133.25256
-135.46013
-125.03553
-104.52361
-79.50459
-53.197826
-27.350971
-4.3862085
14.654003
28.696543
35.135258
30.444195
11.894552
-19.65517
-55.71199
-83.122536
-98.45282
-106.700516
-105.811356
-89.56126
-61.077595
-32.40996
-12.879185
-4.048942
-4.018282
-16.037222
-49.855827
-108.049576
-173.9698
-218.12102
-223.54794
-200.76714
-171.76225
-151.31165
-140.30449
-131.16766
-120.19116
-107.865616
-94.43629
-84.686226
-85.51406
-94.712234
-104.03305
-111.05431
-116.87982
-116.48123
-100.38444
-66.62715
-31.060898
-18.12214
-37.162354
-75.21211
-114.45764
-143.52386
-157.22914
-159.68198
-159.1914
-162.2268
-174.88962
-200.03128
-234.03386
-269.07886
-297.83847
-316.20416
-323.74667
-323.83865
-324.17593
-332.88348
-349.56287
-357.4733
-335.58163
-283.24408
-222.62811
-175.34952
-144.8116
-123.93175
-110.195816
-108.93873
-127.12045
-164.09709
-206.56198
-237.37584
-253.47264
-269.84537
-301.18048
-343.40005
-376.54416
-385.37442
-372.7729
-350.42136
-326.19952
-302.68286
-278.43033
-248.16837
-210.02663
-169.52402
-131.38228
-98.299515
-74.01635
-61.26156
-61.966747
-78.646095
-109.39864
-144.2597
-170.47449
-186.50996
-207.11386
-243.99854
-287.68985
-320.282
-336.7774
-339.9661
-329.20422
-303.6027
-264.14252
-214.62572
-164.52635
-122.184105
-87.62964
-56.417187
-26.431154
-1.1668491
12.201158
9.686991
-7.2069807
-34.494884
-68.34415
-107.98826
-155.51213
-209.72002
-263.06943
-307.12863
-336.8694
-352.7209
-358.60773
-356.0016
-343.43073
-320.95654
-291.73703
-261.751
-235.16829
-209.59738
-182.86137
-159.83528
-146.98851
-147.04984
-157.35178
-169.37071
-174.73631
-172.25282
-168.11363
-171.02638
-184.76231
-205.7648
-228.57628
-249.88536
-268.61896
-284.31717
-295.17102
-297.50122
-288.39502
-270.39728
-252.24622
-241.4537
-235.3216
-223.33331
-199.01949
-167.46977
-141.74556
-131.32095
-134.96956
-145.33282
-156.27864
-166.09003
-176.94388
-192.3968
-213.27666
-236.54802
-257.42786
-272.39023
-281.52704
-285.78888
-282.1403
-264.44913
-231.30505
-190.67981
-153.64185
-125.004875
-103.20521
-86.12728
-72.63662
-61.384197
-51.87942
-45.68599
-43.049183
-41.30153
-38.971325
-40.84162
-55.190765
-82.539986
-113.69112
-139.78326
-158.39424
-171.0877
-179.45804
-184.57835
-187.46045
-185.95808
-174.12311
-150.3305
-121.570885
-94.7429
-69.69321
-43.07984
-14.84146
11.066717
29.371075
35.963097
29.033808
10.269542
-15.853258
-45.10344
-74.20032
-99.4033
-117.33973
-126.13931
-127.08979
-124.88223
-123.41052
-121.29494
-114.54962
-101.76417
-84.992836
-66.99508
-49.181293
-33.360443
-22.843868
-18.857994
-21.985373
-34.556206
-54.761517
-74.38428
-86.37256
-91.18627
-93.731094
-97.533005
-102.37737
-106.76184
-111.33025
-117.768974
-126.10865
-135.73607
-145.91537
-155.08289
-161.27632
-162.04285
-156.21733
-145.8234
-135.88939
-129.9719
-125.2195
-115.71472
-99.64858
-81.46687
-68.40547
-64.38893
-67.48565
-74.04701
-83.98103
-99.37264
-119.455315
-139.2927
-154.40836
-163.7905
-168.97212
-171.3943
-171.05704
-166.88722
-157.62772
-143.52386
-127.427055
-112.64867
-100.38444
-89.46928
-77.480995
-63.65308
-51.174232
-43.938335
-41.60813
-40.504356
-38.81802
-39.21661
-46.42184
-61.813446
-80.94564
-97.01178
-106.97646
-113.26187
-119.57796
-126.75252
-132.42474
-134.11107
-133.65115
-135.70541
-141.99083
-149.34937
-152.78336
-149.50267
-140.42714
-129.2667
-120.19116
-115.74538
-115.438774
-117.5237
-121.54022
-127.51904
-134.44833
-139.9979
-141.65356
-139.446
-136.0427
-133.19125
-129.63463
-121.50956
-105.56607
-83.18385
-60.43372
-44.980797
-41.086903
-48.966667
-66.10593
-88.88673
-115.00953
-142.81866
-167.92967
-184.08778
-188.44159
-180.9604
-161.46028
-132.76201
-101.61086
-74.01635
-51.358192
-31.152882
-10.48766
11.128038
31.026743
42.371155
38.84519
20.632812
-10.640964
-56.11058
-117.55435
-193.07133
-270.8265
-329.05093
-350.72797
-336.3175
-298.9116
-252.36887
-204.84499
-159.55933
-120.1605
-93.945724
-87.3537
-95.08016
-97.16508
-72.605965
-19.072618
44.118805
92.68514
114.11688
112.185265
98.47998
78.6426
46.66363
-4.692814
-70.82765
-135.98137
-185.40619
-214.10448
-226.55267
-230.90646
-233.26733
-236.14943
-239.46077
-240.44191
-233.23666
-211.98889
-176.02405
-129.78793
-80.301765
-35.874607
-3.6196945
14.316737
20.847437
20.326208
15.236554
5.455833
-10.457001
-33.91233
-63.62242
-94.25233
-119.76192
-139.20071
-156.8612
-176.97455
-199.3261
-220.17528
-234.95367
-242.00558
-243.56929
-242.06691
-236.21074
-222.01491
-197.24117
-164.18909
-128.4082
-95.32544
-66.87244
-42.190685
-21.157537
-5.7965946
1.5619411
0.15155518
-9.629165
-27.013704
-50.16243
-76.7758
-104.12503
-128.59216
-147.01917
-159.1914
-168.11363
-177.74106
-190.03593
-203.55725
-213.12335
-212.23418
-197.91571
-173.8165
-147.20312
-122.49071
-98.79009
-74.41494
-50.928947
-32.68591
-23.641043
-23.978308
-29.282587
-34.617527
-39.21661
-45.164757
-53.93368
-65.21677
-77.91024
-92.41269
-109.58261
-127.30441
-140.79506
-147.75502
-151.12767
-154.43903
-156.4013
-153.02864
-143.67717
-133.16058
-127.30441
-126.13931
-123.134575
-111.97414
-92.59665
-71.90077
-57.73559
-52.461975
-52.983204
-54.240284
-53.35113
-51.572815
-53.78038
-63.745064
-79.47393
-94.221664
-103.29719
-108.32552
-114.764244
-125.98601
-139.446
-147.93898
-145.60876
-133.58983
-119.91522
-112.709984
-112.74065
-112.709984
-105.59673
-91.43156
-76.7758
-68.28283
-66.81112
-68.58943
-69.81585
-70.03047
-71.47153
-76.07061
-82.81593
-88.88673
-92.38203
-93.91506
-96.183945
-101.028305
-107.74297
-113.23121
-113.967064
-108.9694
-100.66038
-92.81128
-87.01643
-81.65083
-74.96683
-67.02574
-58.68607
-51.05159
-45.042118
-40.596336
-37.00905
-34.86281
-35.99725
-42.252007
-54.209625
-70.91964
-89.438614
-105.29013
-114.6416
-116.14397
-111.360916
-102.95992
-93.1792
-82.69329
-71.28756
-59.605885
-50.00913
-44.704853
-43.01852
-41.9454
-40.075104
-38.419434
-38.296795
-40.535015
-44.704853
-49.02799
-52.15537
-54.97614
-59.789852
-67.08706
-75.334755
-83.122536
-90.05183
-95.90799
-99.74056
-100.261795
-97.0731
-91.891464
-87.90559
-86.648506
-86.00464
-82.57065
-75.518715
-67.11772
-59.72853
-53.473774
-47.311
-40.627
-34.18828
-29.589191
-27.964184
-28.577394
-29.313248
-29.129284
-28.822678
-29.374569
-30.876936
-32.900536
-35.353382
-38.87934
-43.69305
-47.95487
-48.138836
-41.976063
-31.336845
-21.310839
-16.40515
-16.834396
-20.574986
-27.381632
-37.867546
-49.855827
-58.563427
-61.108253
-59.237957
-57.306343
-58.011536
-60.525703
-62.48798
-63.22383
-63.806385
-65.094124
-65.86064
-62.886566
-54.148304
-41.88408
-31.398167
-26.67644
-27.657578
-30.907597
-32.134018
-29.037302
-23.150475
-18.306105
-16.957039
-17.938177
-18.06082
-15.699957
-12.08201
-10.181055
-12.541919
-18.857994
-26.860403
-35.230736
-44.67419
-55.252087
-64.29695
-68.19085
-65.67668
-58.71673
-51.020927
-45.716652
-43.263805
-42.037384
-41.025585
-40.38171
-40.289726
-40.71898
-41.85342
-42.895878
-42.52795
-40.87228
-38.910004
-36.947727
-34.98545
-33.29912
-32.532604
-33.115158
-34.648186
-35.537342
-34.28026
-30.999578
-27.534935
-26.308512
-29.006641
-35.138752
-42.405308
-48.506763
-52.21669
-53.28981
-52.18603
-49.15063
-43.631733
-35.90527
-29.129284
-26.799082
-29.8958
-36.027912
-41.51615
-43.723713
-42.711914
-41.056244
-40.9336
-41.7921
-41.60813
-39.492558
-36.395836
-34.004314
-33.667046
-35.874607
-40.197746
-44.58221
-47.219017
-47.464302
-45.900616
-44.64353
-45.716652
-49.08931
-52.431313
-54.39359
-55.71199
-55.8653
-51.971405
-43.386448
-33.3911
-24.59152
-16.619774
-8.678687
-1.1361885
4.8119607
7.47943
5.670457
0.028912917
-6.8697143
-13.676359
-22.169336
-33.0845
-42.803894
-47.18836
-46.667126
-44.919476
-46.20722
-52.79924
-64.14365
-76.499855
-82.69329
-76.7758
-59.053997
-35.445362
-13.676359
1.5926018
11.403983
19.222427
25.998413
28.941826
25.814447
18.425253
10.821432
5.149227
1.4086382
-1.3814731
-4.9687595
-10.702284
-18.06082
-24.990108
-32.072697
-42.61993
-54.45491
-59.483242
-57.15304
-56.938416
-61.93609
-61.384197
-44.919476
-16.190525
11.649267
30.29089
41.97257
51.140076
56.38303
52.213196
34.981956
7.6633935
-19.348564
-35.813286
-39.093967
-33.75903
-29.8958
-37.80622
-60.49504
-90.63438
-114.24302
-119.1487
-104.7689
-82.23338
-62.825245
-47.92421
-29.619852
-2.239969
27.899368
43.72022
34.00082
8.7058525
-12.695222
-20.544325
-16.46647
-4.8154564
10.085579
23.024338
29.12579
26.887568
15.941747
-4.8767776
-35.38404
-70.582375
-99.37264
-109.70525
-97.99291
-71.348885
-40.657658
-12.879185
9.840294
26.151714
34.399406
35.043278
30.137589
19.743656
2.9416666
-15.33203
-26.032568
-26.09389
-21.86273
-20.636307
-23.947647
-28.48541
-30.50901
-29.43589
-25.511337
-17.232985
-4.754135
8.429908
17.6894
21.368666
22.595089
24.833311
26.182375
22.319145
12.170497
-3.7116761
-22.659904
-41.240208
-56.202564
-62.273357
-55.8653
-38.756702
-16.619774
3.0029876
14.715324
18.149307
15.665801
9.104441
-2.1786478
-16.681095
-28.792019
-33.728367
-31.183542
-24.775484
-19.348564
-16.006563
-12.327294
-7.7588706
-4.355548
-4.3862085
-8.372082
-14.258909
-18.52073
-17.539589
-9.537183
2.2364736
11.097378
12.630406
7.9393387
1.010051
-6.164521
-14.105607
-22.537262
-29.957119
-34.709507
-36.027912
-34.801487
-31.827414
-27.84154
-24.223595
-21.924051
-20.421684
-18.428747
-15.699957
-12.6339
-9.813128
-7.482926
-5.0914016
-2.9451618
-1.8413815
-1.4734547
-0.95222515
-0.7682618
-2.6385565
-7.2069807
-12.879185
-17.141005
-18.244783
-16.650434
-14.504194
-13.339093
-13.155129
-13.0631485
-12.235312
-10.886248
-10.027752
-10.181055
-11.07021
-12.787203
-15.791938
-20.145739
-24.5302
-26.921724
-25.971245
-22.230658
-17.141005
-11.806065
-7.605568
-5.9192367
-6.5324483
-7.421604
-6.471127
-3.9263
-1.8413815
-1.1668491
-1.1055281
-1.1055281
-1.6880786
-3.8956394
-7.3602834
-10.9782295
-13.829662
-15.699957
-17.324966
-19.10328
-19.532526
-16.865057
-11.867386
-7.513586
-5.7352734
-5.9192367
-6.07254
-5.2447047
-4.0796027
-2.9451618
-1.1668491
2.1138313
6.6822557
10.238881
10.821432
8.920477
6.712916
5.6091356
5.9157414
7.0808425
7.4487696
5.9770627
3.4628963
1.7765651
1.7459044
2.849685
3.6468596
3.401575
2.849685
2.9416666
3.8614836
5.3945117
7.4487696
9.59501
10.7907715
9.901615
6.6822557
2.5737398
-0.49231666
-1.8413815
-2.1479871
-2.1173267
-2.2706296
-3.006483
-4.3248873
-5.459328
-5.459328
-3.9876213
-1.7187393
0.5501425
2.420437
3.7388413
4.5053554
4.5666766
3.7081807
2.5124187
2.6044004
4.8732824
7.908678
9.135101
7.1728244
3.3095934
-0.032408208
-1.9333634
-3.006483
-3.7729974
-4.048942
-3.6503549
-2.5772352
-1.1975098
-0.032408208
0.7341059
1.3473172
2.144492
2.911006
3.3709142
3.9841256
5.486493
7.9699993
10.576148
12.109176
12.262479
11.495965
10.484166
9.165762
7.0501823
4.106768
1.7765651
1.9911892
4.8732824
8.215284
9.932276
9.840294
9.503028
10.208221
11.465304
11.894552
10.7907715
8.767174
7.0501823
6.0077233
5.547815
5.3945117
5.3945117
5.547815
6.0383835
6.5289526
6.0997047
4.352052
2.0525103
0.61146367
0.795427
2.3284552
4.8119607
8.123302
11.77191
15.389856
18.639875
20.847437
20.724794
17.904022
13.335599
8.951138
5.6397963
2.5737398
-1.3508124
-6.07254
-10.610303
-14.136268
-16.773075
-19.256582
-21.678766
-22.96651
-21.83207
-17.263645
-9.475862
-0.0017476529
9.165762
16.70826
21.859236
24.496044
24.680008
22.840374
19.92762
16.892223
13.91815
10.69879
7.0808425
3.830823
2.2671342
2.5737398
3.7388413
4.7813005
5.517154
6.2530074
7.3567877
8.797835
10.024257
10.852093
12.201158
14.991269
18.793179
22.62575
25.569164
26.97955
26.856907
25.845108
24.863972
24.588026
24.894632
25.109255
24.925293
24.680008
25.446522
28.11399
32.529114
36.760273
38.84519
38.630566
37.15886
35.62583
35.1046
36.453663
39.673023
44.27211
50.036293
56.7203
63.159016
67.72744
69.75104
69.26047
65.826485
58.897198
48.963173
37.680084
27.286156
19.95828
16.6776
16.401655
17.321472
18.8545
21.49131
25.538504
30.32155
35.073936
39.856987
45.069283
50.864132
56.076427
58.621254
57.42549
53.255657
47.859394
42.340492
36.423004
30.014946
24.005476
19.651676
17.505434
17.597418
19.375729
22.62575
27.408798
33.295628
39.4584
44.732018
47.552788
46.90892
43.78154
40.286232
38.17066
37.496124
36.453663
32.467793
24.894632
17.106848
13.151635
12.967672
13.550222
13.488901
13.120975
12.722387
12.538424
13.243616
15.328535
18.793179
23.422926
29.309753
35.840454
41.359352
44.670696
45.92778
45.743816
44.149464
40.868786
36.147057
31.670616
29.70834
30.996082
33.295628
33.57157
30.658817
26.48898
23.054998
20.050262
16.003067
11.312001
8.399247
9.441708
13.7955065
18.82384
22.349804
24.128119
26.213036
30.566837
36.17772
40.102272
41.05275
40.347557
40.102272
41.359352
43.13767
43.444275
41.420673
38.23198
35.411205
32.86638
29.309753
24.15878
18.455914
14.071452
12.109176
11.833231
11.863892
12.845029
16.462976
22.472446
28.451256
32.191845
33.41827
33.694214
34.460728
35.80979
36.82159
36.760273
36.085735
36.085735
37.496124
39.36642
39.703686
38.078674
36.23904
36.23904
38.017353
39.856987
39.703686
36.79093
32.89704
30.382872
29.555037
28.512579
25.630486
21.0314
16.401655
13.42758
12.477102
13.304938
15.696462
19.866299
25.875769
32.191845
36.39234
37.557446
36.760273
35.56451
34.797993
33.694214
30.444195
24.005476
15.420517
7.0501823
0.67278475
-2.8225198
-3.2517676
-0.8602435
3.401575
8.215284
12.170497
14.010131
13.39692
11.403983
9.380385
7.908678
7.0808425
6.8355584
7.1115036
8.399247
11.220019
15.481837
19.95828
23.2083
24.465384
23.790852
21.644611
18.547895
14.684664
10.729451
8.061981
8.276606
12.017195
18.333271
25.078594
30.16825
33.050343
34.43007
34.767334
34.00082
32.37581
30.536177
28.880505
27.439459
25.845108
23.760191
21.062061
18.118647
15.451178
13.642204
12.783709
12.8756895
14.163433
16.984207
21.583292
27.62342
33.66355
38.139996
40.37822
40.684822
39.4584
36.760273
32.682415
27.53144
22.288485
18.333271
16.61628
16.76958
17.352133
17.19883
16.493637
16.217691
16.953547
18.394592
19.559694
19.804977
19.559694
19.804977
21.123383
23.26962
25.814447
28.267294
30.19891
31.517313
32.37581
32.83572
32.590435
31.609295
30.19891
28.819183
28.175312
28.757862
30.106928
31.27203
31.547974
30.81212
29.095129
26.703606
24.18944
21.981876
20.326208
19.40639
19.345068
20.142242
21.583292
23.330942
25.078594
26.856907
28.451256
29.524376
30.106928
30.628157
31.180048
31.210709
30.076267
27.62342
24.465384
21.675272
20.019602
19.345068
19.069124
18.8545
18.793179
18.885162
18.977142
18.977142
18.977142
19.375729
20.356869
21.46065
21.736593
20.694134
18.793179
17.014868
15.665801
14.194094
12.201158
9.932276
8.00066
6.958201
7.0195217
8.245945
10.668129
14.194094
18.578554
23.2083
27.132853
29.800323
31.088066
30.628157
28.205973
24.28142
20.050262
16.64694
14.439379
12.967672
11.833231
11.403983
12.385121
14.807305
17.566755
19.222427
19.40639
18.946484
19.283749
20.97008
23.177639
24.649347
24.77199
23.944153
23.116318
22.441786
21.368666
19.375729
16.64694
14.163433
12.90635
13.243616
14.868628
17.014868
19.222427
21.276684
23.024338
24.036137
24.066797
23.2083
21.889896
20.632812
19.682337
18.8545
17.781382
16.15637
14.010131
11.894552
10.484166
9.8709545
9.717651
9.932276
10.7907715
12.477102
14.868628
17.444115
19.40639
20.080921
19.621016
18.885162
18.578554
18.82384
19.099785
19.069124
18.793179
18.762518
18.946484
18.885162
18.087986
16.554958
14.684664
12.814369
11.189359
9.993597
9.2884035
8.981798
8.828496
8.859157
9.135101
9.411046
9.319064
8.736513
8.00066
7.908678
9.07378
11.3733225
14.255416
17.045528
19.375729
21.092722
22.196503
22.62575
22.288485
21.184704
19.712996
18.425253
17.566755
16.493637
14.531361
12.170497
10.637468
10.729451
12.109176
13.856828
15.297874
16.493637
18.149307
20.571491
23.177639
25.047934
25.845108
25.538504
24.833311
24.618685
25.170576
25.783787
25.477182
23.882832
21.644611
20.019602
19.682337
20.019602
20.142242
19.590355
18.486574
17.22949
16.493637
16.892223
18.425253
20.326208
21.705933
21.767254
20.38753
18.793179
18.057325
17.965343
17.505434
16.309673
14.837966
14.0407915
14.408718
15.5431595
16.70826
17.382793
17.65874
17.873362
17.996004
17.597418
16.61628
15.2058935
13.826167
13.611544
15.236554
17.750721
19.651676
19.92762
18.179968
15.328535
12.937011
11.649267
11.281341
11.649267
12.599745
14.163433
16.248352
18.087986
18.363932
16.585619
13.488901
10.085579
7.510091
6.498292
6.651595
7.203485
7.8780174
8.981798
10.606808
12.753048
15.267215
17.72006
19.774317
21.368666
21.981876
21.184704
19.621016
18.455914
18.547895
20.172905
22.963017
26.45832
30.16825
33.60223
35.74847
35.65649
33.234306
29.309753
25.538504
23.576227
23.484245
23.576227
22.748392
21.276684
19.89696
19.038464
18.30261
17.076187
15.788444
16.033728
18.486574
22.135181
25.753126
28.696543
31.36401
35.012615
39.519722
42.493793
41.57398
36.208378
27.53144
17.873362
10.177561
6.161026
6.0077233
8.981798
13.703526
17.6894
18.762518
16.432316
12.017195
7.6020727
4.995924
5.2718697
8.184624
12.722387
17.413454
20.97008
22.840374
23.330942
23.26962
23.453587
23.72953
23.146978
20.816778
16.493637
10.974734
5.9770627
3.5242171
4.444034
7.8780174
11.986534
15.451178
17.474773
17.628078
15.819104
12.661066
9.65633
8.644532
10.69879
15.267215
20.326208
23.913492
25.691807
26.826248
28.205973
29.585697
29.953625
28.512579
25.569164
22.043198
18.547895
15.083251
12.047855
10.422845
10.944075
13.764847
18.057325
21.951218
23.821512
23.146978
20.755455
18.24129
17.26015
18.762518
22.165842
26.090395
29.003147
29.830984
28.175312
24.496044
20.172905
16.830902
15.297874
15.481837
16.462976
17.106848
16.493637
14.592682
12.477102
11.618607
13.182296
16.61628
19.804977
20.816778
19.099785
15.267215
10.4535055
5.82376
2.2364736
0.7034454
1.929868
5.7011175
10.330863
13.826167
14.899288
13.826167
12.262479
11.863892
12.8756895
14.470039
16.003067
16.953547
16.861563
15.57382
13.97947
13.151635
13.335599
13.4582405
12.722387
11.3733225
9.993597
8.767174
7.47943
6.283668
5.7624383
6.7435765
9.135101
11.679929
12.661066
11.342662
8.49123
5.82376
4.8426213
5.85442
8.184624
11.005395
13.826167
16.217691
17.934683
18.915823
19.529034
20.203566
21.154043
22.257824
23.300282
24.128119
24.557365
24.588026
24.31208
23.882832
23.26962
22.196503
20.51017
18.087986
14.837966
11.3733225
8.828496
8.092642
9.257744
11.986534
15.880425
20.54083
25.507843
29.892303
32.89704
34.154125
34.06214
33.51025
33.081
32.89704
32.529114
31.762598
30.628157
29.217772
27.53144
25.201237
22.257824
19.130445
16.432316
15.02193
15.144571
16.340334
17.965343
19.712996
21.675272
24.220098
27.286156
30.106928
31.670616
31.486652
29.800323
27.715403
26.213036
25.507843
24.955954
24.005476
22.62575
21.0314
19.498371
18.118647
17.076187
16.462976
16.462976
16.953547
17.873362
19.191767
20.908758
22.840374
24.618685
25.845108
26.48898
26.97955
27.684742
28.420595
28.5739
27.930029
26.703606
25.262558
23.69887
22.196503
20.816778
19.40639
17.750721
15.757783
14.010131
13.120975
13.243616
13.948811
15.113911
16.800241
19.007803
21.399326
23.576227
25.262558
26.672945
28.328615
30.474855
32.621094
33.9395
33.908836
32.43713
29.861643
26.734266
23.361605
20.234226
17.904022
16.953547
17.65874
19.621016
21.951218
23.790852
24.894632
25.937092
27.53144
29.830984
32.43713
34.61403
35.472527
34.67535
32.467793
29.555037
26.795588
24.833311
23.72953
23.330942
23.300282
23.177639
22.564428
21.246023
19.621016
18.701197
18.793179
19.988941
22.043198
24.036137
25.047934
25.078594
24.986612
25.446522
26.366339
27.654081
29.463057
31.27203
31.977222
30.628157
27.408798
23.23896
19.682337
18.026665
18.149307
18.82384
19.253088
19.712996
20.47951
21.246023
21.338005
20.326208
18.455914
16.401655
14.684664
13.182296
11.281341
8.828496
6.5902734
5.6397963
6.7435765
9.778974
14.071452
18.547895
22.349804
25.29322
28.022009
30.413534
31.73194
31.609295
30.137589
27.163513
22.68707
18.179968
15.451178
14.745984
14.592682
13.4582405
11.342662
9.380385
9.104441
11.434644
15.420517
18.701197
20.847437
23.26962
26.580963
30.076267
32.682415
33.479588
32.467793
30.474855
28.175312
25.661146
23.146978
20.97008
19.222427
17.812042
16.432316
14.807305
13.274278
12.354461
11.925212
11.80257
12.385121
13.611544
14.592682
14.408718
12.385121
8.613872
4.658658
2.3591158
1.6232622
1.3473172
1.5619411
2.420437
4.0147867
6.6822557
9.962936
12.3238
13.212956
13.611544
14.255416
14.9606085
15.144571
14.439379
13.304938
13.488901
15.849766
18.333271
18.670536
16.800241
14.5007
13.488901
14.194094
15.175232
14.745984
13.212956
12.599745
14.470039
17.904022
19.099785
16.554958
13.580883
13.028994
13.97947
14.3780575
14.3780575
16.554958
21.889896
27.838045
30.658817
29.033808
25.477182
23.974813
25.630486
28.144651
28.880505
27.654081
25.937092
24.833311
24.15878
22.963017
20.878098
17.934683
14.592682
11.77191
10.269542
10.576148
12.354461
13.856828
13.7955065
13.580883
15.481837
18.639875
20.326208
19.651676
18.517235
19.835638
24.496044
30.904102
36.57631
39.765007
40.500862
39.48906
36.514988
31.026743
23.944153
17.321472
12.8756895
10.944075
10.7907715
11.465304
11.925212
11.863892
11.649267
10.852093
9.043119
7.540751
8.613872
12.538424
17.6894
22.288485
25.783787
28.359274
30.505516
32.34515
32.7744
30.873442
27.378138
23.913492
20.878098
18.118647
15.819104
14.132773
12.661066
11.495965
11.526625
13.120975
14.868628
15.5431595
15.236554
14.316737
12.722387
10.668129
8.889817
8.460569
10.545487
15.665801
22.441786
28.328615
31.517313
32.191845
31.762598
31.30269
31.27203
31.88524
33.326286
35.441868
37.496124
38.17066
36.453663
32.529114
27.224836
20.816778
13.734186
7.3874483
4.168089
5.455833
10.668129
18.026665
25.323881
30.904102
34.00082
34.64469
33.111664
29.830984
25.814447
22.288485
19.866299
18.547895
18.210627
18.547895
19.222427
19.529034
19.161106
18.517235
18.087986
17.505434
16.064388
13.611544
11.25068
10.7907715
12.845029
16.033728
18.118647
17.965343
16.217691
13.91815
11.25068
8.061981
5.241209
4.22941
5.6397963
8.797835
12.017195
13.7955065
14.592682
15.359196
15.757783
15.267215
13.826167
11.587946
9.012459
6.651595
5.149227
5.3331904
7.8780174
12.231818
16.12571
17.474773
16.73892
16.217691
16.493637
15.359196
11.833231
8.399247
7.2648063
7.6633935
7.4487696
6.222347
5.547815
6.37565
7.694054
7.816696
5.731778
2.2364736
-0.3083533
-0.15505046
2.3897762
6.069044
9.932276
13.672865
16.984207
19.46771
21.00074
21.49131
20.878098
19.345068
17.045528
14.102113
10.882753
8.337926
6.988861
6.559613
6.651595
6.712916
6.069044
4.22941
1.8072257
-0.032408208
-0.7682618
-0.7989223
-0.52297723
0.15155518
1.2553356
2.5430791
3.2482722
2.8190243
1.0407116
-1.4734547
-3.6810157
-5.183383
-5.673952
-5.275365
-4.0796027
-2.3626113
-1.2281702
-1.3814731
-2.6692169
-4.294227
-4.539511
-2.8531802
-0.9215645
-0.2163716
-0.95222515
-2.7611985
-4.355548
-4.44753
-3.1904464
-1.9640238
-2.1173267
-4.263566
-7.17632
-8.096136
-5.428668
0.09023405
5.486493
7.786036
6.774237
4.995924
4.75064
6.3449893
8.153963
8.184624
5.670457
1.5926018
-2.6078956
-5.275365
-4.907438
-0.70694065
6.467632
13.826167
17.628078
15.788444
9.2884035
1.6539228
-3.4663916
-4.631493
-3.3130887
-2.5772352
-3.8036578
-5.6126313
-5.3060255
-1.596097
4.7813005
11.281341
14.9606085
14.408718
10.514827
5.7011175
1.5006201
-1.3508124
-2.1173267
-2.3626113
-5.398007
-11.192854
-16.251846
-18.428747
-18.367426
-17.386288
-16.129204
-14.749479
-13.584377
-12.4805975
-10.7329445
-7.5442467
-3.4050703
-0.18571103
0.7341059
-0.12438989
-1.596097
-3.0371437
-4.7234745
-6.747072
-8.188118
-8.034815
-6.8390536
-5.980558
-6.1338606
-7.114999
-8.157457
-8.433402
-7.636228
-6.256503
-4.692814
-3.3130887
-2.6078956
-2.3319507
-1.5041153
0.42750028
3.3095934
6.0383835
7.632733
7.908678
7.1728244
5.578475
3.2789326
1.0407116
0.304858
1.5312805
3.9228046
6.40631
7.5714116
6.1916866
3.616199
1.9605286
1.8685467
3.0029876
4.6279974
5.2718697
3.6468596
0.24353687
-2.7611985
-3.4663916
-1.7493999
1.1633539
3.6468596
4.536016
3.8001623
2.6350608
2.4817579
3.9534652
6.804898
10.330863
12.538424
11.0360565
6.6209345
2.9723272
2.5430791
4.5053554
6.069044
5.179888
1.6845834
-2.7611985
-6.501787
-8.801329
-9.506523
-8.464063
-5.6126313
-1.6267576
2.0525103
4.7199793
6.7435765
8.55255
9.993597
10.944075
11.986534
13.059653
13.703526
13.611544
12.569084
10.330863
6.7435765
2.3284552
-2.5465746
-7.820192
-12.756542
-16.159864
-17.723555
-17.968838
-17.141005
-14.964104
-11.407478
-6.7777324
-1.534776
3.554878
7.6020727
10.422845
12.783709
14.929948
16.217691
16.524298
16.15637
15.696462
15.144571
14.163433
12.170497
8.828496
4.6279974
0.6421242
-2.8225198
-5.5819707
-7.2069807
-7.3602834
-6.3484845
-4.692814
-2.791859
-1.1361885
0.18221575
1.5926018
3.4628963
6.069044
9.319064
12.538424
14.745984
15.297874
14.439379
13.028994
11.925212
10.974734
9.503028
7.203485
4.1374288
0.304858
-3.7423365
-7.0230174
-8.556046
-7.9428334
-5.459328
-1.8107209
2.205813
5.7624383
7.908678
8.184624
7.1115036
5.9770627
5.6091356
6.1916866
7.1728244
7.7247143
7.4181094
6.804898
6.5902734
6.5902734
5.885081
3.7695017
0.5808031
-2.6998773
-5.152723
-6.685751
-7.605568
-7.69755
-6.5324483
-4.263566
-1.8720422
-0.33901387
0.09023405
-0.52297723
-1.9027026
-3.7423365
-5.459328
-6.409806
-6.1338606
-4.784796
-3.0984647
-1.8413815
-1.2281702
-1.0748675
-1.1668491
-1.5654364
-2.5465746
-4.0796027
-5.9192367
-7.789531
-9.261238
-9.87445
-9.353219
-7.973495
-6.471127
-5.5513096
-5.336686
-5.489989
-5.8579154
-6.7164116
-8.157457
-9.813128
-11.162193
-11.683422
-11.162193
-9.659825
-7.237641
-3.9569602
-0.33901387
2.5737398
3.8614836
3.3709142
1.7765651
-0.0017476529
-1.3814731
-2.2706296
-2.5772352
-2.1173267
-0.7682618
1.010051
2.5737398
3.4322355
3.4935567
2.9416666
1.929868
0.5501425
-0.890904
-1.6880786
-1.6574183
-1.1668491
-0.95222515
-1.4734547
-2.7305381
-4.355548
-6.1338606
-7.8508525
-9.322559
-10.426339
-11.00889
-10.855587
-9.751806
-8.034815
-6.471127
-5.673952
-5.6432915
-6.011218
-6.501787
-6.8697143
-6.9616957
-6.8697143
-6.8697143
-7.114999
-7.513586
-7.72821
-7.789531
-8.249439
-9.598504
-11.714083
-13.70702
-14.688158
-14.381553
-13.247111
-12.143332
-11.591441
-11.683422
-12.05135
-12.296634
-12.541919
-12.940505
-13.400414
-13.799002
-13.676359
-13.001826
-12.173991
-11.683422
-11.622101
-11.499459
-10.518321
-8.464063
-5.8885765
-3.5890336
-2.4239323
-2.6385565
-3.435731
-3.9263
-4.140924
-4.692814
-5.7352734
-7.0536776
-8.034815
-8.341421
-8.21878
-8.157457
-8.157457
-8.126797
-8.034815
-8.065475
-8.2801
-8.034815
-6.808393
-4.4781904
-1.2894914
2.1751523
4.8732824
6.069044
5.486493
3.4322355
0.51948196
-2.2706296
-4.263566
-5.5206494
-6.563109
-7.605568
-8.126797
-7.513586
-5.765934
-3.435731
-1.4427941
-0.40033495
0.028912917
0.61146367
1.6232622
2.7883637
3.5242171
3.554878
2.9416666
2.083171
0.9487299
-0.58429843
-2.454593
-4.1715846
-5.0914016
-5.060741
-4.692814
-4.3862085
-4.018282
-3.37441
-2.5465746
-1.6880786
-0.9828858
-0.2776927
0.795427
2.083171
3.064309
3.4322355
3.3402538
3.2482722
3.3095934
3.2789326
2.911006
2.2364736
1.4086382
0.7034454
0.18221575
-0.18571103
-0.43099558
-0.58429843
-0.8295829
-1.0442069
-0.58429843
0.795427
2.6657214
4.4746947
6.0997047
7.7247143
9.441708
11.066717
12.047855
12.078516
11.465304
10.7907715
10.4535055
10.11624
9.319064
7.816696
6.0997047
4.965264
4.8119607
5.4251723
6.283668
6.896879
7.2341456
7.2341456
6.92754
6.283668
5.6091356
5.179888
5.2105484
5.486493
5.670457
5.4251723
4.7813005
3.9841256
3.2482722
2.8190243
2.5737398
2.2364736
1.715244
1.1940145
0.795427
0.51948196
0.18221575
-0.2163716
-0.7376012
-1.5654364
-2.7305381
-3.8343182
-4.539511
-4.8767776
-4.846117
-4.3248873
-3.37441
-2.1173267
-0.7376012
0.51948196
1.3473172
1.5006201
1.1940145
0.61146367
-0.12438989
-0.8602435
-1.596097
-2.4852536
-3.6503549
-5.060741
-6.2871637
-6.9310355
-6.808393
-6.041879
-4.8767776
-3.6503549
-2.4239323
-1.1975098
0.059573486
1.1940145
1.9605286
2.205813
1.715244
0.3355186
-1.7800605
-4.0796027
-5.9498973
-7.17632
-7.69755
-7.789531
-7.7588706
-7.69755
-7.482926
-7.084338
-6.593769
-5.8579154
-4.846117
-3.4663916
-1.9333634
-0.33901387
1.1326933
2.3591158
3.186951
3.3709142
2.7270424
1.3166566
-0.52297723
-2.3626113
-3.9569602
-5.428668
-6.8390536
-8.096136
-8.8933115
-9.261238
-9.445201
-9.813128
-10.365018
-10.794267
-10.702284
-9.90511
-8.556046
-7.237641
-6.593769
-6.563109
-6.501787
-5.9498973
-5.183383
-4.8767776
-5.336686
-6.317824
-7.2069807
-7.5749073
-7.513586
-7.5749073
-8.034815
-8.985292
-10.027752
-10.947569
-11.683422
-12.388616
-13.124469
-13.768341
-14.105607
-14.136268
-14.013626
-13.768341
-13.369754
-13.0631485
-12.971166
-12.817863
-12.173991
-10.855587
-9.322559
-8.341421
-8.249439
-8.8933115
-10.089073
-11.499459
-12.817863
-13.952304
-14.933443
-15.791938
-16.37449
-16.681095
-16.527792
-15.853258
-14.504194
-12.4805975
-10.150394
-8.188118
-6.900375
-6.041879
-5.0914016
-3.8649788
-2.6998773
-2.0560055
-2.454593
-4.2329054
-7.084338
-10.150394
-12.572578
-13.982965
-14.442873
-14.504194
-14.718819
-15.025424
-14.84146
-13.676359
-11.744744
-10.273037
-9.659825
-9.199917
-8.494723
-7.7588706
-7.390944
-7.298962
-7.145659
-6.685751
-6.164521
-6.164521
-6.8390536
-7.72821
-8.464063
-8.985292
-9.475862
-9.966431
-10.365018
-10.548982
-10.610303
-10.886248
-11.622101
-12.388616
-12.6339
-12.05135
-11.03955
-10.303697
-10.027752
-9.87445
-9.353219
-8.372082
-7.2683015
-6.409806
-5.9498973
-5.827255
-5.9192367
-6.2258425
-6.808393
-7.666889
-8.648026
-9.567843
-10.242376
-10.855587
-11.652761
-12.787203
-13.952304
-14.78014
-15.056085
-14.749479
-14.013626
-13.001826
-11.714083
-10.058413
-8.21878
-6.5324483
-5.398007
-5.152723
-5.765934
-6.9310355
-8.065475
-8.923972
-9.506523
-9.966431
-10.334357
-10.702284
-11.162193
-11.714083
-12.296634
-12.787203
-13.032488
-12.848524
-12.235312
-11.53012
-10.794267
-9.997091
-9.046614
-8.126797
-7.452265
-7.17632
-7.421604
-7.973495
-8.464063
-8.678687
-8.556046
-8.157457
-7.666889
-7.2683015
-6.9310355
-6.593769
-6.317824
-6.1338606
-6.1338606
-6.195182
-6.195182
-6.195182
-6.256503
-6.563109
-7.237641
-8.126797
-8.954633
-9.690486
-10.426339
-11.192854
-11.990027
-12.6339
-12.909845
-12.66456
-11.990027
-11.162193
-10.365018
-9.813128
-9.41454
-9.015953
-8.648026
-8.586706
-9.015953
-9.751806
-10.548982
-11.00889
-11.07021
-10.9782295
-11.00889
-11.284835
-11.591441
-11.683422
-11.53012
-11.346156
-11.3154955
-11.438138
-11.468799
-11.07021
-10.211716
-9.230577
-8.3107605
-7.5749073
-6.9923563
-6.501787
-6.164521
-6.041879
-6.1338606
-6.317824
-6.409806
-6.3791456
-6.2871637
-6.195182
-6.1338606
-6.07254
-6.011218
-5.980558
-6.011218
-6.2258425
-6.593769
-7.084338
-7.482926
-7.636228
-7.237641
-6.2871637
-5.060741
-3.8649788
-2.9145014
-2.086666
-1.4427941
-1.0748675
-1.1055281
-1.4121337
-1.7493999
-1.9027026
-1.7493999
-1.3201518
-0.5536378
0.3968397
1.010051
0.9180693
0.12089461
-0.9828858
-2.1479871
-3.3437493
-4.4168687
-4.938099
-4.539511
-3.4050703
-2.2706296
-1.8413815
-2.0560055
-2.4239323
-2.3932717
-2.086666
-1.9333634
-2.239969
-2.8225198
-3.159786
-2.7305381
-1.6880786
-0.61495894
0.059573486
0.21287632
0.059573486
-0.15505046
-0.40033495
-0.9828858
-1.8413815
-2.6078956
-2.9145014
-2.791859
-2.7305381
-2.9758227
-3.4663916
-3.8649788
-4.1102633
-4.4168687
-4.8767776
-5.2447047
-5.2447047
-4.692814
-3.9263
-3.3130887
-2.9145014
-2.7305381
-2.6078956
-2.454593
-2.2093084
-1.9333634
-1.6267576
-1.1668491
-0.52297723
0.24353687
1.0713722
1.8685467
2.5430791
2.849685
2.420437
1.1940145
-0.52297723
-2.1173267
-3.1291254
-3.6810157
-4.0796027
-4.570172
-5.0300803
-5.336686
-5.398007
-5.2140436
-4.938099
-4.6008325
-4.1715846
-3.6810157
-3.3130887
-3.0678043
-2.7611985
-2.2093084
-1.3814731
-0.61495894
-0.2163716
-0.3083533
-0.7376012
-1.4121337
-2.1786478
-3.159786
-4.355548
-5.489989
-6.2258425
-6.563109
-6.5324483
-6.3484845
-6.1032
-5.7352734
-5.060741
-3.9569602
-2.6385565
-1.596097
-0.9828858
-0.7989223
-0.7376012
-0.36967444
0.18221575
0.4888214
0.304858
-0.2776927
-1.0135462
-1.7800605
-2.6078956
-3.497052
-4.294227
-4.754135
-4.8154564
-4.570172
-4.1715846
-3.7116761
-2.9451618
-1.7800605
-0.4616561
0.7034454
1.1940145
0.7647665
-0.36967444
-1.6880786
-2.6998773
-3.2517676
-3.3130887
-2.9145014
-2.1173267
-1.1361885
-0.49231666
-0.43099558
-0.7989223
-1.2894914
-1.5654364
-1.4734547
-1.3201518
-1.3201518
-1.534776
-1.7187393
-1.534776
-1.0442069
-0.6456195
-0.6456195
-0.8295829
-0.95222515
-0.890904
-0.7376012
-0.6762801
-0.7376012
-0.95222515
-1.4121337
-2.025345
-2.454593
-2.4239323
-2.0560055
-1.7187393
-1.6267576
-1.534776
-1.1975098
-0.890904
-0.9828858
-1.6574183
-2.454593
-2.515914
-1.7187393
-0.6456195
0.12089461
0.61146367
1.0407116
1.4699595
1.6539228
1.1633539
-0.12438989
-1.5654364
-2.515914
-2.9758227
-3.221107
-3.6196945
-4.140924
-4.6008325
-4.8154564
-4.6621537
-4.355548
-4.1102633
-4.0796027
-3.9876213
-3.5890336
-2.8838408
-2.1173267
-1.7187393
-1.7187393
-1.9640238
-2.2093084
-2.454593
-2.791859
-3.2517676
-3.8343182
-4.3862085
-4.8767776
-5.3060255
-5.827255
-6.2871637
-6.5324483
-6.4404664
-6.1032
-5.6126313
-5.060741
-4.5088506
-3.8343182
-3.0371437
-2.3626113
-2.0560055
-2.1479871
-2.454593
-2.791859
-3.006483
-3.0678043
-3.006483
-2.8838408
-2.791859
-3.0371437
-3.6810157
-4.570172
-5.5513096
-6.501787
-7.3296227
-7.7588706
-7.636228
-7.0536776
-6.317824
-5.7965946
-5.6126313
-5.5819707
-5.459328
-5.2447047
-5.0300803
-4.784796
-4.5088506
-4.263566
-4.1715846
-4.44753
-4.9687595
-5.489989
-5.827255
-6.011218
-6.2258425
-6.593769
-6.9923563
-7.390944
-7.973495
-8.740008
-9.38388
-9.813128
-10.150394
-10.365018
-10.334357
-9.93577
-9.322559
-8.709348
-8.249439
-7.820192
-7.2069807
-6.4404664
-5.8885765
-5.9192367
-6.6244297
-7.69755
-8.678687
-9.322559
-9.659825
-9.90511
-10.242376
-10.610303
-11.03955
-11.591441
-12.204652
-12.787203
-13.093809
-13.032488
-12.725883
-12.235312
-11.376817
-10.089073
-8.801329
-7.9121737
-7.69755
-7.9428334
-8.3107605
-8.494723
-8.678687
-9.077274
-9.751806
-10.457001
-11.00889
-11.407478
-11.775405
-12.265973
-12.756542
-13.032488
-13.093809
-13.093809
-12.971166
-12.603239
-11.928707
-11.100872
-10.273037
-9.659825
-9.445201
-9.629165
-10.089073
-10.671623
-11.346156
-12.020688
-12.66456
-13.247111
-13.73768
-14.197589
-14.626837
-15.086745
-15.515993
-15.761277
-15.730618
-15.362691
-14.872121
-14.320231
-13.768341
-13.18579
-12.6339
-12.265973
-12.112671
-12.08201
-11.990027
-11.714083
-11.284835
-10.886248
-10.640964
-10.518321
-10.273037
-9.813128
-9.475862
-9.567843
-10.273037
-11.254174
-12.143332
-12.879185
-13.645699
-14.5655155
-15.393351
-15.577314
-14.749479
-13.124469
-11.376817
-10.058413
-9.107935
-8.188118
-7.237641
-6.501787
-6.256503
-6.4404664
-6.8697143
-7.3602834
-7.72821
-7.973495
-8.188118
-8.494723
-8.923972
-9.475862
-10.119733
-10.7329445
-11.07021
-11.07021
-10.824927
-10.457001
-10.119733
-9.90511
-9.506523
-8.678687
-7.636228
-6.8697143
-6.593769
-6.563109
-6.6244297
-6.593769
-6.471127
-6.409806
-6.563109
-6.7164116
-6.808393
-6.808393
-6.7164116
-6.747072
-7.114999
-8.004155
-8.985292
-9.353219
-8.862651
-7.881513
-6.9310355
-6.1032
-5.2140436
-4.0796027
-2.9145014
-2.30129
-2.6078956
-3.6503549
-4.8154564
-5.5819707
-5.7352734
-5.5206494
-5.275365
-5.183383
-5.275365
-5.5206494
-5.8885765
-6.2258425
-6.317824
-5.9192367
-5.060741
-3.8956394
-2.791859
-1.9946842
-1.6574183
-1.596097
-1.596097
-1.4121337
-0.95222515
-0.3083533
0.36617914
0.7341059
0.67278475
0.45816082
0.45816082
0.795427
1.3166566
1.715244
1.715244
1.2246749
0.42750028
-0.4616561
-1.1361885
-1.3508124
-0.9828858
-0.24703217
0.4888214
0.88740873
1.010051
0.88740873
0.5808031
-0.032408208
-0.7989223
-1.4734547
-1.8720422
-1.9333634
-1.9333634
-1.9640238
-1.8413815
-1.2894914
-0.43099558
0.51948196
1.1940145
1.3473172
1.0713722
0.67278475
0.36617914
0.12089461
-0.12438989
-0.40033495
-0.7376012
-1.0748675
-1.1361885
-0.8295829
-0.33901387
-0.032408208
-0.09372935
-0.3083533
-0.43099558
-0.40033495
-0.52297723
-0.9828858
-1.6574183
-2.1173267
-1.9333634
-1.1975098
-0.33901387
0.21287632
0.3355186
0.12089461
-0.12438989
-0.2163716
-0.36967444
-0.7989223
-1.4427941
-2.086666
-2.6078956
-2.9145014
-2.9451618
-2.7305381
-2.4239323
-2.2093084
-2.239969
-2.3932717
-2.5772352
-2.6692169
-2.6078956
-2.3932717
-1.9946842
-1.2894914
-0.33901387
0.5501425
1.1020327
1.4699595
1.8685467
2.5124187
3.186951
3.4322355
3.0949693
2.5430791
2.2671342
2.3284552
2.3897762
2.1751523
1.7459044
1.3473172
1.0407116
0.5808031
-0.032408208
-0.6762801
-1.0135462
-0.95222515
-0.61495894
-0.2163716
0.18221575
0.6421242
1.2246749
1.929868
2.4817579
2.3897762
1.6845834
0.61146367
-0.58429843
-1.7493999
-2.6692169
-3.2517676
-3.3130887
-2.8225198
-1.9946842
-1.2588308
-0.9828858
-1.2281702
-1.8413815
-2.5772352
-3.3437493
-3.9876213
-4.539511
-5.060741
-5.336686
-5.183383
-4.692814
-4.2329054
-4.1102633
-4.263566
-4.294227
-4.048942
-3.7423365
-3.7729974
-4.202245
-4.692814
-4.784796
-4.294227
-3.5277128
-3.006483
-2.8531802
-2.9145014
-2.7611985
-2.4852536
-2.5772352
-3.3130887
-4.263566
-4.9687595
-5.2447047
-5.275365
-5.275365
-5.183383
-4.8767776
-4.4168687
-4.263566
-4.6008325
-5.122062
-5.2447047
-4.907438
-4.44753
-4.294227
-4.570172
-5.0300803
-5.2447047
-5.060741
-4.570172
-4.048942
-3.7116761
-3.5583732
-3.5890336
-3.8649788
-4.4781904
-5.275365
-5.765934
-5.6126313
-4.907438
-4.202245
-3.8343182
-3.7729974
-3.6503549
-3.2517676
-2.6385565
-2.086666
-1.8107209
-1.8413815
-2.025345
-2.239969
-2.3626113
-2.3932717
-2.3626113
-2.3319507
-2.3626113
-2.3932717
-2.30129
-2.0560055
-1.9027026
-1.9333634
-2.1479871
-2.30129
-2.086666
-1.6267576
-1.1668491
-1.0442069
-1.2894914
-1.596097
-1.5654364
-1.2281702
-0.7989223
-0.43099558
-0.032408208
0.3968397
0.85674816
1.3166566
1.7459044
2.0525103
2.2364736
2.3591158
2.2977946
2.0218496
1.5619411
0.9180693
0.18221575
-0.4616561
-0.8602435
-1.0135462
-1.0442069
-0.95222515
-0.6456195
-0.09372935
0.61146367
1.3473172
2.0525103
2.5737398
2.7577033
2.6044004
2.144492
1.5926018
1.3166566
1.5006201
1.9911892
2.4817579
2.6350608
2.4510975
2.144492
1.9605286
1.8992074
1.8685467
1.6232622
1.0713722
0.24353687
-0.4616561
-0.70694065
-0.49231666
-0.032408208
0.5501425
1.1940145
1.8072257
2.144492
2.1751523
1.8992074
1.4699595
1.1326933
0.9180693
0.8260876
0.85674816
1.1020327
1.5619411
2.0218496
2.2671342
2.205813
1.8072257
1.3166566
1.0407116
1.010051
1.010051
1.010051
1.1326933
1.5619411
2.2977946
3.0336483
3.5855384
3.8614836
3.9534652
4.0761075
4.260071
4.413374
4.4746947
4.413374
4.045447
3.3095934
2.2364736
0.9180693
-0.49231666
-1.7493999
-2.6078956
-3.1291254
-3.5890336
-4.202245
-4.846117
-5.183383
-4.846117
-3.8649788
-2.5465746
-1.3201518
-0.3083533
0.42750028
0.9180693
1.1020327
1.0713722
0.88740873
0.4888214
-0.032408208
-0.49231666
-0.7376012
-0.7376012
-0.5536378
-0.2163716
0.21287632
0.5808031
0.7647665
0.85674816
0.88740873
0.97939044
1.3473172
2.0218496
2.8190243
3.4322355
3.6468596
3.5242171
3.3095934
3.2176118
3.2482722
3.12563
2.911006
2.8803453
3.12563
3.554878
3.9228046
4.1987495
4.22941
3.892144
3.2789326
2.5124187
1.6539228
1.1326933
1.1633539
1.8072257
2.7577033
3.7388413
4.5666766
5.149227
5.486493
5.547815
5.3638515
5.087906
4.8426213
4.658658
4.413374
3.892144
3.1562905
2.420437
1.929868
1.6845834
1.5926018
1.4392989
1.2553356
1.1940145
1.3166566
1.5619411
1.8378863
2.083171
2.2364736
2.3591158
2.5430791
2.849685
3.3709142
4.106768
4.965264
5.82376
6.40631
6.6822557
6.559613
6.130365
5.486493
4.6893187
3.8614836
3.1562905
2.6044004
2.1751523
1.9911892
2.083171
2.4510975
3.0029876
3.4628963
3.6468596
3.5242171
3.2482722
3.064309
3.1562905
3.554878
4.0761075
4.5666766
4.934603
5.179888
5.2718697
5.0572457
4.4746947
3.67752
2.9723272
2.6350608
2.5737398
2.5430791
2.2977946
1.9911892
1.7459044
1.6539228
1.5926018
1.3473172
0.88740873
0.45816082
0.45816082
0.9487299
1.7459044
2.6350608
3.4935567
4.4746947
5.6091356
6.7435765
7.47943
7.6020727
7.0808425
6.161026
5.30253
4.6893187
4.1987495
3.4935567
2.6044004
1.8685467
1.5926018
1.6845834
1.7765651
1.5312805
1.2246749
1.1020327
1.1633539
1.2553356
1.3166566
1.4699595
1.8992074
2.6044004
3.3402538
3.892144
4.22941
4.4746947
4.7813005
5.087906
5.179888
5.026585
4.658658
4.22941
3.8614836
3.616199
3.4935567
3.4322355
3.3095934
2.9723272
2.420437
1.715244
1.0713722
0.5501425
0.27419743
0.3968397
1.010051
1.9605286
2.9416666
3.67752
4.168089
4.5973372
5.026585
5.3331904
5.3331904
4.965264
4.5053554
4.1374288
3.9534652
3.8614836
3.67752
3.4322355
3.12563
2.7270424
2.2671342
1.7459044
1.1940145
0.9487299
1.1020327
1.6845834
2.3591158
2.9416666
3.401575
3.7388413
4.260071
5.026585
5.85442
6.5289526
6.866219
6.958201
6.866219
6.651595
6.3143287
5.793099
5.149227
4.3827133
3.5855384
2.911006
2.3591158
1.8992074
1.5619411
1.4392989
1.5619411
1.8378863
2.1138313
2.3591158
2.6044004
2.911006
3.3095934
3.67752
3.9841256
4.321392
4.658658
4.995924
5.179888
5.149227
4.8119607
4.22941
3.4935567
2.8190243
2.2364736
1.6845834
1.0407116
0.3355186
-0.2163716
-0.49231666
-0.4616561
-0.24703217
-0.0017476529
0.15155518
0.24353687
0.21287632
0.09023405
0.028912917
0.304858
0.9487299
1.6845834
2.2671342
2.5737398
2.7270424
2.849685
2.911006
2.7270424
2.2364736
1.5619411
0.88740873
0.36617914
-0.032408208
-0.3083533
-0.61495894
-0.9215645
-1.2281702
-1.4734547
-1.5654364
-1.5041153
-1.2894914
-0.95222515
-0.49231666
-0.0017476529
0.4888214
0.88740873
1.1940145
1.4699595
1.7459044
1.929868
1.8992074
1.5926018
1.1940145
0.7647665
0.42750028
0.18221575
-0.032408208
-0.2163716
-0.33901387
-0.3083533
-0.15505046
0.09023405
0.304858
0.42750028
0.61146367
0.9487299
1.4392989
1.9605286
2.3284552
2.420437
2.2671342
2.144492
2.144492
2.2977946
2.6350608
2.8803453
2.8803453
2.5737398
2.0525103
1.6232622
1.3779778
1.2553356
1.010051
0.5808031
0.12089461
-0.15505046
-0.06306878
0.18221575
0.36617914
0.24353687
-0.15505046
-0.61495894
-0.9215645
-1.1361885
-1.3508124
-1.4734547
-1.6267576
-1.8413815
-2.1786478
-2.6078956
-2.9145014
-2.9451618
-2.791859
-2.5465746
-2.30129
-2.086666
-1.9333634
-1.9027026
-1.9640238
-2.086666
-2.2093084
-2.3319507
-2.454593
-2.6385565
-2.8838408
-2.9145014
-2.5465746
-1.9027026
-1.2894914
-1.0442069
-1.2281702
-1.596097
-1.8720422
-1.9027026
-1.8413815
-1.596097
-1.1668491
-0.49231666
0.3355186
1.1020327
1.7765651
2.4510975
3.2482722
4.168089
5.026585
5.670457
6.069044
6.1916866
5.9770627
5.4251723
4.7199793
3.9841256
3.2789326
2.5430791
1.6845834
0.8260876
0.304858
0.21287632
0.5501425
1.2553356
2.1751523
3.2789326
4.4746947
5.578475
6.467632
7.0501823
7.3874483
7.6020727
7.6020727
7.2648063
6.651595
5.9770627
5.517154
5.3331904
5.3945117
5.731778
6.3449893
7.142164
7.786036
7.9393387
7.632733
7.295467
7.2648063
7.4487696
7.6020727
7.4487696
7.1115036
7.0195217
7.4181094
8.184624
8.981798
9.717651
10.361524
10.729451
10.69879
10.238881
9.349725
8.184624
6.92754
5.547815
4.0761075
2.6044004
1.3779778
0.4888214
-0.06306878
-0.33901387
-0.40033495
-0.2163716
0.15155518
0.5501425
0.67278475
0.51948196
0.18221575
-0.06306878
-0.2163716
-0.33901387
-0.49231666
-0.5536378
-0.36967444
0.028912917
0.36617914
0.3968397
0.15155518
-0.09372935
-0.09372935
-0.032408208
-0.18571103
-0.52297723
-0.7989223
-0.890904
-0.7682618
-0.52297723
-0.2776927
0.059573486
0.304858
0.42750028
0.36617914
0.45816082
0.88740873
1.5006201
2.0525103
2.3284552
2.3284552
2.2977946
2.3284552
2.4510975
2.6657214
3.0029876
3.401575
3.8614836
4.1987495
4.352052
4.3827133
4.413374
4.5053554
4.5053554
4.321392
3.9534652
3.554878
3.186951
2.911006
2.6657214
2.5124187
2.5737398
2.8190243
3.2176118
3.6468596
4.1374288
4.658658
5.1185665
5.2105484
4.8732824
4.1987495
3.554878
3.2789326
3.3709142
3.4935567
3.4628963
3.3709142
3.4935567
3.9841256
4.5973372
5.026585
5.2105484
5.179888
5.149227
5.087906
4.75064
4.1987495
3.67752
3.4322355
3.4628963
3.616199
3.7081807
3.7695017
3.9228046
4.106768
4.321392
4.5666766
4.8732824
5.30253
5.731778
5.9770627
5.9464016
5.793099
5.6091356
5.455833
5.2718697
5.026585
4.75064
4.536016
4.413374
4.444034
4.5973372
4.8732824
5.2718697
5.82376
6.3449893
6.651595
6.6209345
6.37565
6.0383835
5.82376
5.82376
5.85442
5.7011175
5.30253
4.8426213
4.5053554
4.352052
4.2907314
4.260071
4.260071
4.2907314
4.444034
4.658658
4.8426213
4.8426213
4.6279974
4.2907314
3.9534652
3.5855384
3.0949693
2.5430791
2.083171
1.9911892
2.3284552
3.0029876
3.7081807
4.321392
4.8119607
5.241209
5.486493
5.455833
5.179888
4.7813005
4.3827133
3.9534652
3.2482722
2.2671342
1.2246749
0.45816082
0.059573486
-0.032408208
0.028912917
0.21287632
0.5501425
1.1326933
1.8992074
2.696382
3.3709142
3.8001623
4.0147867
4.22941
4.413374
4.444034
4.22941
3.6468596
2.8190243
1.9605286
1.4086382
1.2246749
1.2246749
1.2553356
1.2859962
1.4699595
1.7765651
2.083171
2.2671342
2.2364736
2.083171
2.0218496
2.0525103
1.9605286
1.5619411
1.010051
0.61146367
0.7034454
1.1940145
1.8378863
2.3284552
2.6044004
2.8190243
3.0336483
3.2482722
3.3095934
3.186951
2.9723272
2.7270424
2.5737398
2.696382
3.0029876
3.401575
3.8001623
4.106768
4.168089
4.0761075
4.045447
4.1987495
4.5973372
5.2105484
5.82376
6.2530074
6.37565
6.2530074
5.885081
5.3638515
4.7813005
4.321392
4.0761075
3.9841256
4.0147867
4.260071
4.6279974
5.0572457
5.3945117
5.455833
5.3638515
5.2718697
5.3638515
5.6397963
5.9464016
6.161026
6.069044
5.6091356
4.8426213
4.0147867
3.4322355
3.12563
2.8190243
2.3897762
2.0218496
2.1751523
3.064309
4.22941
5.179888
5.731778
6.1916866
6.6822557
7.2341456
7.510091
7.47943
7.203485
6.896879
6.651595
6.2530074
5.3945117
4.106768
2.7577033
1.6845834
1.1633539
1.2553356
1.8378863
2.7270424
3.67752
4.5973372
5.4251723
6.069044
6.3449893
6.1916866
5.6397963
4.9039426
4.168089
3.554878
2.9723272
2.3591158
1.6845834
1.0407116
0.4888214
0.059573486
-0.24703217
-0.36967444
-0.15505046
0.42750028
1.2859962
2.3284552
3.5242171
4.658658
5.578475
6.161026
6.3143287
6.1916866
6.0383835
5.9464016
5.85442
5.670457
5.3331904
4.9039426
4.413374
3.9534652
3.6468596
3.4935567
3.4322355
3.4935567
3.7081807
4.168089
4.8426213
5.6397963
6.283668
6.6209345
6.5902734
6.40631
6.2530074
6.1916866
6.161026
6.130365
6.0997047
6.0077233
5.7624383
5.241209
4.4746947
3.8001623
3.4322355
3.4628963
3.7695017
4.0761075
4.3827133
4.6893187
5.026585
5.3331904
5.547815
5.7011175
5.82376
6.0383835
6.3143287
6.498292
6.37565
5.885081
5.149227
4.4746947
4.045447
3.830823
3.6468596
3.4322355
3.3709142
3.616199
3.9841256
4.22941
4.106768
3.7081807
3.4628963
3.3709142
3.3402538
3.2789326
3.3095934
3.4628963
3.6468596
3.7695017
3.5855384
3.12563
2.5124187
1.9605286
1.5006201
1.1940145
1.0407116
0.97939044
0.97939044
0.88740873
0.67278475
0.24353687
-0.2776927
-0.61495894
-0.58429843
-0.2163716
0.304858
0.6421242
0.5808031
0.18221575
-0.24703217
-0.49231666
-0.6456195
-0.9215645
-1.4121337
-1.8720422
-2.025345
-1.7800605
-1.2281702
-0.49231666
0.12089461
0.61146367
1.0713722
1.5619411
1.8685467
1.8072257
1.4392989
1.0407116
0.85674816
1.010051
1.1633539
1.1633539
0.795427
0.09023405
-0.7989223
-1.7493999
-2.5465746
-3.221107
-3.7116761
-4.1102633
-4.4168687
-4.44753
-3.9876213
-3.0678043
-1.7800605
-0.4616561
0.7341059
1.8378863
2.849685
3.6468596
3.9841256
3.9228046
3.7081807
3.4628963
3.186951
2.849685
2.3284552
1.7765651
1.3473172
1.1633539
1.1633539
1.1326933
0.88740873
0.3355186
-0.40033495
-1.0748675
-1.6574183
-2.025345
-2.0560055
-1.6574183
-0.9215645
0.059573486
1.1633539
2.2671342
3.401575
4.3827133
4.934603
5.0572457
4.995924
4.934603
4.965264
5.026585
4.965264
4.75064
4.352052
3.616199
2.6044004
1.4699595
0.36617914
-0.61495894
-1.3814731
-1.8720422
-1.9946842
-1.6574183
-0.7376012
0.6421242
2.3591158
4.168089
5.731778
6.8355584
7.3261275
7.2341456
6.5902734
5.578475
4.444034
3.3709142
2.420437
1.5312805
0.7034454
-0.09372935
-0.7682618
-1.2281702
-1.3508124
-1.1668491
-0.7989223
-0.36967444
0.12089461
0.88740873
1.9605286
3.0029876
3.830823
4.3827133
4.7813005
5.026585
4.965264
4.3827133
3.401575
2.3591158
1.6539228
1.3473172
1.3166566
1.2859962
1.1326933
1.0407116
1.0713722
1.1326933
1.1633539
1.2246749
1.1940145
1.1633539
1.2246749
1.2553356
1.1020327
0.88740873
0.85674816
0.9487299
0.795427
0.3968397
-0.09372935
-0.70694065
-1.2894914
-1.534776
-1.5041153
-1.3814731
-1.2588308
-1.0442069
-0.6762801
-0.15505046
0.304858
0.51948196
0.61146367
0.6421242
0.6421242
0.36617914
-0.09372935
-0.49231666
-0.6456195
-0.6456195
-0.61495894
-0.61495894
-0.4616561
0.028912917
0.7341059
1.2246749
1.2859962
1.010051
0.5501425
0.12089461
-0.24703217
-0.52297723
-0.6456195
-0.7376012
-0.8602435
-1.0135462
-1.0442069
-0.70694065
-0.15505046
0.36617914
0.67278475
0.88740873
1.1326933
1.4699595
1.8378863
2.0218496
1.8992074
1.5926018
1.1940145
0.7647665
0.24353687
-0.2776927
-0.52297723
-0.43099558
-0.18571103
0.12089461
0.51948196
1.1326933
1.8378863
2.3284552
2.5124187
2.3897762
2.1138313
1.9605286
1.8685467
1.6232622
1.2859962
0.97939044
0.7034454
0.27419743
-0.43099558
-1.2281702
-2.025345
-2.7611985
-3.37441
-3.7116761
-3.7116761
-3.3437493
-2.791859
-2.2706296
-1.7187393
-1.0442069
-0.18571103
0.6421242
1.3166566
1.8378863
2.2977946
2.7577033
3.3095934
4.0147867
4.7813005
5.455833
6.0077233
6.5289526
6.958201
7.0501823
6.866219
6.559613
6.161026
5.731778
5.2718697
4.8426213
4.444034
4.168089
3.9228046
3.67752
3.4322355
3.3402538
3.401575
3.616199
3.9534652
4.444034
5.1185665
5.85442
6.5289526
7.0195217
7.203485
7.1115036
6.8355584
6.467632
6.0383835
5.517154
4.9039426
4.22941
3.67752
3.4322355
3.4322355
3.4628963
3.3402538
3.12563
2.9416666
2.9416666
2.9723272
2.911006
2.6350608
2.1751523
1.8072257
1.5312805
1.1633539
0.67278475
0.24353687
-0.0017476529
0.059573486
0.3968397
0.67278475
0.6421242
0.304858
0.059573486
0.059573486
0.09023405
-0.06306878
-0.3083533
-0.4616561
-0.2163716
0.36617914
1.0407116
1.6845834
2.1751523
2.5430791
2.7577033
2.7883637
2.7883637
2.8190243
2.911006
3.1562905
3.554878
4.0147867
4.444034
4.7199793
4.7199793
4.444034
3.9841256
3.3402538
2.5737398
1.7765651
0.9487299
0.18221575
-0.40033495
-0.6456195
-0.5536378
-0.18571103
0.27419743
0.7647665
1.2553356
1.7459044
2.2364736
2.7883637
3.4628963
4.2907314
5.179888
5.9770627
6.5289526
6.804898
6.804898
6.498292
5.885081
4.9039426
3.7388413
2.5430791
1.4699595
0.7341059
0.3968397
0.3968397
0.7341059
1.3473172
2.1138313
2.849685
3.4628963
3.7388413
3.8614836
4.0761075
4.6279974
5.455833
6.161026
6.498292
6.4369707
6.130365
5.793099
5.3638515
4.7813005
3.9841256
3.0949693
2.3591158
2.0218496
1.9911892
2.083171
2.205813
2.420437
2.6657214
2.7883637
2.6657214
2.2671342
1.8072257
1.5619411
1.715244
2.1138313
2.4510975
2.5124187
2.3897762
2.3284552
2.3591158
2.3897762
2.2671342
1.8992074
1.4086382
0.97939044
0.7341059
0.6421242
0.6421242
0.61146367
0.5501425
0.45816082
0.3355186
0.24353687
0.24353687
0.3355186
0.45816082
0.6421242
1.0407116
1.715244
2.6044004
3.4935567
4.106768
4.4746947
4.5973372
4.5973372
4.3827133
3.9841256
3.3402538
2.3591158
1.2246749
0.18221575
-0.5536378
-0.9215645
-0.95222515
-0.7989223
-0.6762801
-0.61495894
-0.43099558
0.028912917
0.8260876
1.7765651
2.696382
3.616199
4.5053554
5.2718697
5.731778
5.7011175
5.2718697
4.5973372
3.7388413
2.696382
1.6845834
0.8260876
0.21287632
-0.15505046
-0.33901387
-0.2776927
-0.032408208
0.27419743
0.7341059
1.2859962
1.929868
2.5124187
3.064309
3.554878
4.045447
4.4746947
4.75064
4.8119607
4.75064
4.658658
4.5973372
4.444034
4.1987495
3.7081807
3.0949693
2.420437
1.9605286
1.7459044
1.6845834
1.7459044
1.8072257
1.9605286
2.2364736
2.6044004
3.0029876
3.401575
3.9228046
4.6279974
5.455833
6.3143287
6.866219
7.0195217
6.774237
6.283668
5.7624383
5.30253
4.7199793
3.892144
2.9723272
2.144492
1.6845834
1.5312805
1.6232622
1.7459044
1.8992074
2.1751523
2.696382
3.4322355
4.106768
4.5973372
4.934603
5.486493
6.37565
7.1728244
7.5714116
7.540751
7.295467
7.2341456
7.4487696
7.6020727
7.4487696
6.8355584
5.9464016
5.2105484
4.658658
4.1374288
3.67752
3.2789326
2.9723272
3.0029876
3.4935567
4.1374288
4.6893187
4.995924
4.965264
4.8119607
4.8732824
5.1185665
5.455833
5.9464016
6.40631
6.6822557
6.651595
6.283668
5.731778
5.0572457
4.4746947
4.1987495
4.2907314
4.444034
4.444034
4.321392
4.1374288
4.106768
4.3827133
4.7813005
4.995924
4.7813005
4.1374288
3.4322355
3.0336483
3.2482722
4.0147867
5.1185665
6.069044
6.6209345
6.896879
6.866219
6.559613
6.0077233
5.241209
4.413374
3.8001623
3.4322355
3.2482722
3.1562905
3.186951
3.401575
3.7388413
3.9534652
4.0147867
3.9228046
3.8001623
3.67752
3.5855384
3.5855384
3.7695017
4.22941
4.8732824
5.486493
5.82376
5.885081
5.7011175
5.455833
5.087906
4.6279974
4.106768
3.554878
3.0029876
2.5430791
2.205813
1.9605286
1.715244
1.5926018
1.6232622
1.8072257
2.1751523
2.696382
3.401575
4.260071
5.149227
5.7624383
5.793099
5.2718697
4.413374
3.4628963
2.6044004
1.8072257
1.1633539
0.7647665
0.6421242
0.8260876
1.2246749
1.8072257
2.6350608
3.554878
4.260071
4.4746947
4.2907314
4.0147867
3.9534652
4.1987495
4.5666766
4.7813005
4.8426213
4.8732824
4.965264
5.087906
4.934603
4.444034
3.892144
3.4628963
3.12563
2.8190243
2.5430791
2.2977946
2.144492
2.205813
2.3591158
2.5430791
2.5737398
2.420437
2.2671342
2.2364736
2.4817579
2.9723272
3.5855384
4.22941
4.7199793
4.965264
4.934603
4.75064
4.5053554
4.1374288
3.830823
3.7081807
3.8614836
4.106768
4.1987495
4.045447
3.8001623
3.6468596
3.6468596
3.6468596
3.4935567
3.1562905
2.849685
2.8803453
3.4628963
4.3827133
5.3945117
6.0997047
6.2530074
5.85442
5.149227
4.5053554
4.168089
4.0761075
3.9534652
3.7081807
3.3095934
3.0029876
2.8190243
2.7883637
2.9416666
3.3402538
3.9841256
4.8426213
5.793099
6.651595
7.3874483
7.9699993
8.368587
8.399247
7.9699993
7.2341456
6.4369707
5.7011175
5.179888
4.934603
4.934603
5.0572457
5.179888
5.2718697
5.2718697
5.087906
4.6279974
4.045447
3.4935567
3.064309
2.8803453
2.9416666
3.186951
3.5242171
3.830823
4.1374288
4.5053554
4.995924
5.517154
5.885081
5.9157414
5.547815
4.9039426
4.106768
3.401575
2.849685
2.420437
2.0218496
1.5312805
1.010051
0.5808031
0.3355186
0.21287632
0.09023405
-0.032408208
-0.0017476529
0.304858
0.9180693
1.6845834
2.3284552
2.7270424
2.849685
2.696382
2.3897762
2.1751523
2.083171
1.929868
1.6232622
1.1940145
0.7341059
0.36617914
0.15155518
0.12089461
0.12089461
-0.0017476529
-0.18571103
-0.3083533
-0.18571103
0.09023405
0.3968397
0.7341059
1.0713722
1.4699595
1.9911892
2.4510975
2.7577033
3.0029876
3.1562905
3.064309
2.6350608
1.8992074
0.9487299
0.09023405
-0.52297723
-0.9215645
-1.1361885
-1.1668491
-0.9828858
-0.58429843
0.09023405
0.88740873
1.6845834
2.3591158
2.8803453
3.3095934
3.7081807
4.0147867
4.260071
4.5973372
4.965264
5.179888
5.149227
4.8426213
4.536016
4.413374
4.4746947
4.6279974
4.6893187
4.6279974
4.536016
4.444034
4.413374
4.444034
4.6279974
4.9039426
5.30253
5.6397963
5.731778
5.578475
5.578475
5.885081
6.3143287
6.5289526
6.4369707
6.222347
6.0997047
6.0383835
5.85442
5.547815
5.2718697
5.2718697
5.7011175
6.4369707
7.203485
7.7553754
8.00066
7.908678
7.6020727
7.0195217
6.222347
5.2718697
4.413374
3.9841256
4.1374288
4.7813005
5.731778
6.6822557
7.3874483
7.7553754
7.7247143
7.4487696
7.0195217
6.5289526
5.885081
5.2718697
4.8426213
4.658658
4.536016
4.352052
4.22941
4.1987495
4.168089
4.1987495
4.321392
4.7813005
5.547815
6.37565
6.866219
6.804898
6.3449893
5.7624383
5.0572457
4.1987495
3.2176118
2.4510975
2.2671342
2.696382
3.3709142
3.8614836
4.0761075
4.168089
4.2907314
4.2907314
4.0147867
3.4322355
2.8190243
2.2977946
2.0218496
1.9605286
2.205813
2.7270424
3.4322355
4.0761075
4.321392
4.106768
3.67752
3.2482722
2.849685
2.4817579
2.144492
1.929868
1.8685467
1.929868
2.0218496
1.9911892
1.8992074
1.8685467
1.8992074
2.083171
2.3284552
2.6044004
2.849685
3.064309
3.1562905
3.0336483
2.7883637
2.4817579
2.1751523
1.8685467
1.5006201
1.1326933
0.88740873
0.8260876
0.9180693
1.1633539
1.5619411
1.9911892
2.3591158
2.6350608
2.911006
3.12563
3.3402538
3.4322355
3.4322355
3.3709142
3.2482722
3.064309
2.911006
2.7577033
2.6044004
2.4817579
2.420437
2.4510975
2.5430791
2.5737398
2.5124187
2.4510975
2.420437
2.5430791
2.7883637
3.0949693
3.401575
3.7695017
4.168089
4.536016
4.8732824
5.149227
5.455833
5.82376
6.130365
6.283668
6.222347
5.9770627
5.6091356
5.241209
4.995924
4.9039426
4.9039426
4.75064
4.352052
3.8614836
3.4935567
3.401575
3.4935567
3.616199
3.7388413
3.9841256
4.2907314
4.5666766
4.7813005
5.026585
5.3945117
5.9157414
6.40631
6.6822557
6.651595
6.283668
5.670457
4.995924
4.3827133
3.9534652
3.67752
3.3709142
3.0029876
2.696382
2.5124187
2.5430791
2.6350608
2.6657214
2.7270424
2.849685
3.0949693
3.3709142
3.7081807
4.106768
4.413374
4.536016
4.536016
4.444034
4.321392
4.0761075
3.7081807
3.3402538
3.12563
3.0949693
3.12563
3.0029876
2.6350608
2.1138313
1.7765651
1.7765651
2.205813
2.7577033
3.2789326
3.67752
3.9228046
4.106768
4.260071
4.413374
4.444034
4.260071
3.9228046
3.4935567
3.064309
2.6657214
2.2364736
1.929868
1.8992074
2.1138313
2.420437
2.6044004
2.5737398
2.4510975
2.3897762
2.5124187
2.696382
2.7577033
2.696382
2.5430791
2.420437
2.3897762
2.2977946
2.1751523
2.0525103
2.0218496
2.0525103
2.083171
2.0525103
1.9605286
1.929868
2.083171
2.4510975
2.911006
3.186951
3.2176118
3.0029876
2.7270424
2.5430791
2.5737398
2.7270424
2.911006
3.064309
3.0949693
3.0029876
2.849685
2.7577033
2.8190243
3.0336483
3.3095934
3.616199
3.9534652
4.352052
4.8119607
5.3331904
5.793099
5.9770627
5.9157414
5.731778
5.486493
5.2105484
4.934603
4.75064
4.6279974
4.5666766
4.5666766
4.6893187
4.8426213
4.934603
5.1185665
5.4251723
5.793099
6.069044
6.0997047
5.9157414
5.6397963
5.4251723
5.3638515
5.4251723
5.578475
5.6397963
5.578475
5.517154
5.3945117
5.2718697
5.149227
5.026585
4.965264
4.934603
4.934603
4.9039426
4.8732824
4.8732824
4.8426213
4.8426213
4.8732824
4.965264
5.1185665
5.3331904
5.486493
5.517154
5.3945117
5.179888
5.026585
4.995924
5.087906
5.2718697
5.4251723
5.4251723
5.30253
5.2105484
5.241209
5.30253
5.3638515
5.3331904
5.241209
5.2105484
5.2718697
5.3945117
5.486493
5.547815
5.486493
5.3331904
5.087906
4.8426213
4.7199793
4.75064
4.9039426
5.0572457
5.149227
5.149227
5.087906
5.026585
4.965264
4.8732824
4.75064
4.6279974
4.5973372
4.5973372
4.5973372
4.536016
4.413374
4.321392
4.352052
4.444034
4.536016
4.5973372
4.5973372
4.5973372
4.6279974
4.6279974
4.536016
4.2907314
3.9841256
3.7695017
3.7388413
3.830823
3.9841256
4.1987495
4.4746947
4.75064
5.0572457
5.3331904
5.578475
5.670457
5.6091356
5.3945117
5.179888
5.026585
4.965264
4.965264
4.965264
5.026585
5.149227
5.30253
5.517154
5.731778
5.9464016
6.0997047
6.2530074
6.40631
6.498292
6.5289526
6.4369707
6.2530074
6.0997047
5.9770627
5.85442
5.578475
5.087906
4.5973372
4.321392
4.321392
4.5973372
4.965264
5.30253
5.578475
5.82376
6.069044
6.2530074
6.2530074
6.0997047
5.9464016
5.9157414
5.9770627
6.0383835
6.0077233
5.82376
5.547815
5.30253
5.149227
5.087906
4.995924
4.9039426
4.7199793
4.6279974
4.658658
4.8732824
5.149227
5.455833
5.6397963
5.793099
5.85442
5.85442
5.793099
5.7011175
5.6091356
5.517154
5.3638515
5.2105484
5.149227
5.2105484
5.2718697
5.2718697
5.179888
5.149227
5.2105484
5.3638515
5.455833
5.486493
5.455833
5.517154
5.6091356
5.731778
5.731778
5.6091356
5.455833
5.3945117
5.547815
5.82376
6.0077233
6.069044
5.9770627
5.793099
5.578475
5.3331904
5.0572457
4.8119607
4.658658
4.6279974
4.5973372
4.6279974
4.6893187
4.8426213
4.995924
5.1185665
5.179888
5.2105484
5.2105484
5.2718697
5.3638515
5.486493
5.578475
5.6397963
5.731778
5.85442
5.9770627
5.9770627
5.7624383
5.455833
5.2105484
5.149227
5.179888
5.1185665
4.8732824
4.5053554
4.168089
3.9841256
3.9534652
4.0147867
4.0761075
4.106768
4.1987495
4.22941
4.045447
3.6468596
3.3709142
3.401575
3.830823
4.3827133
4.7813005
4.9039426
4.9039426
5.026585
5.30253
5.486493
5.486493
5.3638515
5.2718697
5.3331904
5.455833
5.3945117
5.149227
4.8426213
4.6279974
4.444034
4.106768
3.5855384
3.12563
3.0029876
3.2789326
3.7388413
4.0761075
4.1374288
3.9228046
3.616199
3.3709142
3.2176118
3.2482722
3.4935567
3.9228046
4.3827133
4.8732824
5.30253
5.670457
5.885081
5.885081
5.731778
5.517154
5.30253
5.149227
5.026585
5.0572457
5.2718697
5.6397963
6.0077233
6.1916866
6.161026
5.85442
5.486493
5.2105484
5.179888
5.30253
5.455833
5.517154
5.3945117
5.087906
4.6279974
4.168089
3.8001623
3.6468596
3.7081807
3.9841256
4.413374
4.9039426
5.4251723
5.793099
6.069044
6.3449893
6.804898
7.2341456
7.4487696
7.3261275
7.0195217
6.559613
6.0997047
5.486493
4.7199793
3.9228046
3.1562905
2.5430791
2.1138313
1.8992074
1.9911892
2.2671342
2.5737398
2.7883637
2.9723272
3.3095934
3.7081807
4.168089
4.5973372
5.087906
5.6091356
6.0383835
6.130365
5.7624383
5.0572457
4.352052
3.8001623
3.2482722
2.5430791
1.7765651
1.2553356
1.1633539
1.5312805
2.0218496
2.3897762
2.5430791
2.6657214
2.8190243
3.064309
3.3402538
3.616199
3.9228046
4.321392
4.8119607
5.2718697
5.6397963
5.85442
5.82376
5.486493
4.8426213
4.168089
3.67752
3.3709142
3.0949693
2.696382
2.2364736
1.8685467
1.7765651
2.0218496
2.420437
2.8190243
3.2482722
3.7388413
4.413374
5.179888
5.885081
6.40631
6.7435765
6.958201
6.958201
6.712916
6.2530074
5.670457
5.0572457
4.536016
4.1374288
3.830823
3.5242171
3.2789326
3.0949693
3.0336483
3.0949693
3.2176118
3.3402538
3.3709142
3.4322355
3.6468596
4.0761075
4.6893187
5.3331904
5.885081
6.3143287
6.559613
6.6822557
6.6209345
6.40631
6.069044
5.6091356
5.0572457
4.321392
3.4322355
2.6044004
1.9911892
1.7459044
1.8378863
2.144492
2.5737398
3.1562905
3.830823
4.4746947
4.965264
5.30253
5.6091356
5.9770627
6.3449893
6.5902734
6.5289526
6.0997047
5.30253
4.413374
3.5855384
2.911006
2.4510975
2.144492
1.9605286
1.9605286
2.2977946
2.911006
3.6468596
4.22941
4.5053554
4.5053554
4.352052
4.260071
4.260071
4.3827133
4.5666766
4.75064
4.965264
5.087906
5.149227
5.087906
4.8119607
4.444034
4.0761075
3.830823
3.67752
3.5855384
3.4628963
3.3402538
3.186951
3.0949693
3.064309
3.0949693
3.186951
3.2789326
3.4322355
3.7081807
4.22941
4.934603
5.578475
5.9157414
5.85442
5.486493
4.995924
4.5666766
4.2907314
4.0761075
3.9228046
3.892144
3.9228046
3.892144
3.8001623
3.7081807
3.67752
3.67752
3.8001623
3.9228046
4.0147867
4.045447
4.045447
3.9534652
3.9228046
4.0147867
4.0761075
3.9228046
3.6468596
3.3709142
3.186951
3.1562905
3.3095934
3.5855384
3.8614836
3.9841256
3.9534652
3.8614836
3.7695017
3.830823
4.0147867
4.260071
4.444034
4.536016
4.5053554
4.22941
3.7388413
3.1562905
2.6657214
2.420437
2.4510975
2.7577033
3.2482722
3.7081807
4.0147867
4.1987495
4.321392
4.5053554
4.75064
4.934603
4.8732824
4.5973372
4.1987495
3.7388413
3.3095934
3.0029876
2.8190243
2.7883637
2.8803453
3.12563
3.5242171
3.9841256
4.413374
4.6893187
4.8426213
4.8426213
4.7199793
4.5666766
4.321392
3.9534652
3.5855384
3.3095934
3.3095934
3.554878
3.892144
4.1374288
4.22941
4.321392
4.5053554
4.7199793
4.8119607
4.6893187
4.352052
3.9841256
3.67752
3.554878
3.5855384
3.8001623
4.0147867
4.045447
3.892144
3.7388413
3.67752
3.7081807
3.830823
3.9228046
3.9841256
4.106768
4.321392
4.536016
4.6279974
4.5666766
4.4746947
4.413374
4.413374
4.413374
4.321392
4.168089
4.0147867
3.9534652
3.9534652
3.892144
3.7695017
3.6468596
3.6468596
3.7695017
3.9534652
4.106768
4.22941
4.3827133
4.6279974
4.8732824
5.0572457
5.026585
4.934603
4.7813005
4.5973372
4.413374
4.1987495
4.045447
4.0761075
4.260071
4.5053554
4.7813005
4.965264
5.087906
5.1185665
5.1185665
5.0572457
4.934603
4.75064
4.5973372
4.536016
4.5666766
4.6279974
4.6893187
4.7813005
4.8732824
4.995924
5.087906
5.149227
5.1185665
5.026585
4.8732824
4.7813005
4.7813005
4.934603
5.179888
5.30253
5.241209
5.0572457
4.8732824
4.7813005
4.75064
4.658658
4.4746947
4.2907314
4.1987495
4.2907314
4.5666766
4.9039426
5.149227
5.241209
5.2718697
5.3331904
5.486493
5.6397963
5.7624383
5.885081
6.0077233
6.130365
6.069044
5.82376
5.455833
5.149227
4.965264
4.965264
5.026585
5.1185665
5.1185665
5.0572457
4.995924
5.0572457
5.149227
5.2718697
5.3945117
5.6397963
5.9464016
6.130365
5.9464016
5.4251723
4.934603
4.75064
4.965264
5.2105484
5.30253
5.179888
5.0572457
5.0572457
5.179888
5.30253
5.30253
5.241209
5.087906
4.8732824
4.7199793
4.75064
4.934603
5.149227
5.241209
5.241209
5.30253
5.3945117
5.517154
5.517154
5.4251723
5.30253
5.2105484
5.149227
5.026585
4.8119607
4.4746947
4.168089
4.0147867
4.045447
4.045447
3.892144
3.6468596
3.3402538
3.186951
3.1562905
3.186951
3.2176118
3.186951
3.1562905
3.2482722
3.5855384
4.0761075
4.5053554
4.7199793
4.7199793
4.536016
4.352052
4.22941
4.1987495
4.168089
4.0147867
3.830823
3.6468596
3.616199
3.7081807
3.8614836
4.0147867
4.22941
4.444034
4.7199793
5.026585
5.30253
5.6091356
5.9464016
6.3449893
6.7435765
6.958201
6.896879
6.559613
6.130365
5.7624383
5.547815
5.3638515
5.2105484
5.2718697
5.547815
5.9464016
6.4369707
6.896879
7.142164
7.142164
6.988861
6.7435765
6.5902734
6.651595
6.866219
7.203485
7.47943
7.632733
7.694054
7.816696
7.9699993
8.061981
7.908678
7.632733
7.4181094
7.4487696
7.632733
7.7247143
7.6633935
7.47943
7.1728244
6.804898
6.498292
6.161026
5.885081
5.670457
5.486493
5.3945117
5.486493
5.486493
5.3331904
5.2105484
5.2718697
5.3638515
5.3331904
5.179888
4.995924
4.8732824
4.8426213
4.75064
4.536016
4.260071
4.0147867
3.8614836
3.8001623
3.7695017
3.6468596
3.5855384
3.616199
3.616199
3.4322355
3.2482722
3.2176118
3.4628963
3.830823
4.106768
4.106768
4.0761075
4.1987495
4.3827133
4.5053554
4.536016
4.444034
4.321392
4.260071
4.260071
4.321392
4.3827133
4.3827133
4.2907314
4.106768
3.9841256
3.9228046
3.8614836
3.7081807
3.616199
3.67752
3.892144
4.1987495
4.3827133
4.413374
4.321392
4.260071
4.352052
4.536016
4.658658
4.6279974
4.4746947
4.3827133
4.321392
4.321392
4.260071
4.1987495
4.2907314
4.5666766
5.026585
5.486493
5.9770627
6.37565
6.651595
6.8355584
6.866219
6.651595
6.283668
5.7624383
5.241209
4.8119607
4.658658
4.7199793
4.934603
5.2105484
5.4251723
5.6091356
5.731778
5.7624383
5.7624383
5.793099
5.9464016
6.130365
6.283668
6.3143287
6.1916866
5.9464016
5.793099
5.7624383
5.85442
6.0383835
6.161026
6.283668
6.4369707
6.651595
6.866219
6.988861
7.0195217
7.0808425
7.142164
7.1728244
7.142164
7.0195217
6.92754
6.92754
6.92754
6.92754
6.896879
6.712916
6.283668
5.731778
5.179888
4.8426213
4.75064
4.934603
5.179888
5.3331904
5.2105484
4.934603
4.6893187
4.5973372
4.7813005
5.087906
5.3331904
5.3331904
5.0572457
4.5973372
4.260071
4.0761075
4.0147867
3.9534652
3.9228046
3.9841256
4.1987495
4.444034
4.5973372
4.7199793
4.965264
5.3638515
5.670457
5.547815
4.965264
4.1374288
3.4628963
3.12563
3.064309
3.0949693
3.064309
2.9416666
2.8803453
3.0029876
3.3095934
3.67752
3.9228046
3.9228046
3.8614836
3.830823
3.8614836
3.9228046
3.9228046
3.7388413
3.3402538
2.911006
2.6044004
2.5430791
2.6044004
2.696382
2.7270424
2.7577033
2.8190243
2.849685
2.8190243
2.7577033
2.7577033
2.9723272
3.2176118
3.2789326
3.12563
2.8190243
2.4510975
2.1138313
1.715244
1.2246749
0.7341059
0.21287632
-0.3083533
-0.70694065
-0.7989223
-0.4616561
0.27419743
1.1940145
2.0525103
2.7270424
3.186951
3.4628963
3.6468596
3.7081807
3.554878
3.2176118
2.849685
2.5737398
2.3591158
2.144492
1.9605286
1.7765651
1.715244
1.8992074
2.2977946
2.7577033
3.2176118
3.4935567
3.6468596
3.8001623
4.0761075
4.3827133
4.5053554
4.444034
4.260071
3.9534652
3.554878
3.0949693
2.7270424
2.5124187
2.4817579
2.5430791
2.6657214
2.849685
3.1562905
3.5855384
4.1374288
4.6279974
5.026585
5.241209
5.3638515
5.3945117
5.455833
5.578475
5.670457
5.7011175
5.547815
5.3331904
5.026585
4.6893187
4.2907314
3.9228046
3.7081807
3.7081807
3.9228046
4.22941
4.5973372
4.9039426
5.241209
5.517154
5.6397963
5.578475
5.455833
5.4251723
5.6091356
5.793099
5.85442
5.7011175
5.3638515
5.0572457
4.934603
5.026585
5.1185665
4.995924
4.6279974
4.0761075
3.5855384
3.3709142
3.5242171
3.9841256
4.6279974
5.179888
5.455833
5.517154
5.517154
5.578475
5.793099
6.069044
6.1916866
6.0383835
5.670457
5.2105484
4.8426213
4.5973372
4.3827133
4.0761075
3.7388413
3.4322355
3.2789326
3.2789326
3.4935567
3.9228046
4.5666766
5.3638515
6.069044
6.5289526
6.6209345
6.498292
6.37565
6.3449893
6.3143287
6.130365
5.82376
5.455833
5.087906
4.8426213
4.6893187
4.5973372
4.536016
4.4746947
4.5666766
4.7813005
5.087906
5.3638515
5.547815
5.6397963
5.6397963
5.547815
5.4251723
5.30253
5.2105484
5.2105484
5.3331904
5.455833
5.486493
5.4251723
5.2718697
5.2105484
5.2105484
5.179888
5.0572457
4.7813005
4.5666766
4.5053554
4.536016
4.5053554
4.321392
4.106768
4.045447
4.1374288
4.22941
4.260071
4.2907314
4.413374
4.75064
5.2718697
5.731778
5.9157414
5.731778
5.2105484
4.536016
3.8614836
3.3709142
3.1562905
3.0336483
2.9723272
2.9416666
3.0336483
3.2482722
3.67752
4.260071
4.7813005
4.995924
4.965264
4.75064
4.536016
4.444034
4.4746947
4.5973372
4.7199793
4.8426213
4.9039426
4.75064
4.413374
4.0147867
3.67752
3.5242171
3.554878
3.7388413
3.892144
4.0761075
4.2907314
4.5666766
4.75064
4.8426213
4.965264
5.026585
4.995924
4.8426213
4.658658
4.444034
4.1987495
3.9534652
3.67752
3.4322355
3.186951
2.9723272
2.7577033
2.6350608
2.7270424
2.9723272
3.2482722
3.4935567
3.6468596
3.7695017
3.830823
3.8001623
3.7388413
3.67752
3.7081807
3.8001623
3.9228046
3.892144
3.7388413
3.4628963
3.12563
2.7577033
2.2977946
1.8992074
1.6845834
1.7459044
2.0218496
2.4817579
3.0029876
3.4935567
3.830823
4.045447
4.1374288
4.22941
4.321392
4.413374
4.5053554
4.5973372
4.658658
4.5973372
4.413374
4.260071
4.1987495
4.260071
4.260071
4.1374288
3.9534652
3.8001623
3.7388413
3.8614836
4.106768
4.4746947
4.8732824
5.3331904
5.7624383
6.130365
6.40631
6.498292
6.4369707
6.2530074
6.069044
5.9464016
5.82376
5.670457
5.517154
5.3331904
5.2105484
5.087906
4.995924
4.8426213
4.7199793
4.6279974
4.5973372
4.6279974
4.7199793
4.995924
5.455833
5.9157414
6.283668
6.498292
6.6209345
6.7435765
6.804898
6.774237
6.559613
6.1916866
5.82376
5.486493
5.149227
4.7813005
4.413374
4.106768
3.9228046
3.892144
3.9841256
4.1374288
4.2907314
4.444034
4.6893187
4.995924
5.2105484
5.179888
5.026585
4.934603
4.8732824
4.8119607
4.8426213
4.934603
4.965264
4.7813005
4.413374
4.260071
4.2907314
4.106768
3.4628963
2.6657214
2.2671342
2.6350608
3.3709142
3.892144
3.830823
3.4628963
3.8001623
5.149227
6.40631
6.1916866
4.934603
4.260071
4.75064
5.2105484
4.3827133
2.911006
2.3591158
3.0336483
3.7081807
3.2176118
1.6845834
0.4888214
0.67278475
1.7765651
2.6350608
2.9416666
3.5242171
4.8732824
6.2530074
6.498292
5.578475
4.658658
4.6279974
5.30253
5.82376
5.7011175
5.3331904
5.2718697
5.3945117
5.241209
4.5973372
3.6468596
2.9416666
2.5124187
2.3284552
2.2671342
2.5430791
3.401575
4.5666766
5.6091356
6.130365
6.222347
6.0997047
5.885081
5.670457
5.6091356
6.0077233
7.0195217
8.307266
9.165762
9.104441
8.52189
8.092642
7.7553754
6.712916
4.5973372
2.144492
0.3968397
-0.3083533
-0.49231666
-0.6456195
-0.49231666
0.3355186
1.7765651
3.2482722
4.413374
5.455833
6.7435765
8.092642
9.012459
9.380385
9.503028
9.257744
8.245945
6.467632
4.7199793
3.8001623
3.554878
3.186951
2.083171
0.45816082
-0.7989223
-0.95222515
0.059573486
1.5006201
2.6657214
3.5242171
4.5666766
5.9157414
7.0195217
7.295467
6.712916
6.069044
5.9464016
6.3143287
6.5902734
6.283668
5.3331904
4.1374288
3.3095934
3.0029876
2.7883637
2.2364736
1.4392989
1.010051
1.3166566
2.0525103
2.8190243
3.4935567
4.2907314
5.3638515
6.467632
7.295467
7.632733
7.4181094
6.774237
5.82376
4.9039426
4.413374
4.4746947
4.8732824
5.179888
5.1185665
4.995924
5.2105484
5.85442
6.283668
5.885081
4.75064
3.67752
3.3402538
3.67752
4.0147867
3.8614836
3.5855384
3.830823
4.7199793
5.4251723
5.4251723
5.1185665
5.30253
6.069044
6.866219
7.0195217
6.6822557
6.3143287
5.9464016
5.3331904
4.352052
3.3095934
2.5430791
2.083171
1.6232622
1.1326933
1.0407116
1.6232622
2.5430791
3.3095934
3.67752
3.892144
4.413374
5.241209
5.885081
5.9770627
5.7011175
5.578475
5.885081
6.3449893
6.559613
6.3449893
5.7624383
4.965264
4.045447
3.0336483
1.9605286
1.0407116
0.4888214
0.3968397
0.7034454
1.3473172
2.1751523
3.186951
4.106768
4.7199793
4.965264
5.087906
5.241209
5.241209
4.8426213
4.1374288
3.4935567
3.1562905
3.0336483
2.8190243
2.3897762
1.9605286
1.8992074
2.083171
2.2977946
2.3591158
2.5430791
2.9723272
3.6468596
4.321392
4.7813005
4.995924
4.995924
4.7199793
4.260071
3.7695017
3.5242171
3.67752
4.106768
4.536016
4.8119607
4.934603
4.965264
4.9039426
4.658658
4.168089
3.554878
2.8803453
2.3284552
2.0525103
2.0525103
2.1138313
2.1751523
2.2977946
2.696382
3.4628963
4.321392
4.934603
5.179888
5.149227
5.026585
4.8732824
4.5666766
4.0147867
3.4322355
3.064309
2.9723272
3.0029876
3.0336483
3.1562905
3.3709142
3.6468596
3.8001623
3.7388413
3.401575
2.9723272
2.7577033
2.7883637
3.0336483
3.3402538
3.6468596
3.892144
4.045447
4.0147867
3.8614836
3.5855384
3.3095934
3.0336483
2.696382
2.2364736
1.6845834
1.1326933
0.6421242
0.12089461
-0.36967444
-0.61495894
-0.43099558
-0.0017476529
0.4888214
0.8260876
1.1940145
1.8378863
2.8190243
3.8001623
4.413374
4.444034
4.045447
3.6468596
3.2789326
2.9723272
2.7883637
2.696382
2.5430791
2.205813
1.715244
1.3166566
1.2246749
1.4699595
1.8992074
2.1751523
2.2671342
2.3284552
2.5737398
3.0029876
3.4628963
3.7388413
3.6468596
3.2789326
2.911006
2.7270424
2.7270424
2.9723272
3.616199
4.536016
5.3331904
5.517154
5.0572457
4.321392
3.7695017
3.67752
3.892144
4.045447
3.9841256
3.7081807
3.5242171
3.5855384
3.892144
4.352052
4.8119607
5.2718697
5.6397963
5.885081
5.9157414
5.6397963
5.087906
4.413374
3.7695017
3.2176118
2.8803453
2.7270424
2.6044004
2.5430791
2.696382
3.2482722
4.0147867
4.6893187
5.1185665
5.30253
5.3945117
5.4251723
5.3945117
5.30253
5.179888
5.0572457
4.9039426
4.6279974
4.168089
3.6468596
3.0949693
2.8190243
3.064309
3.67752
4.1987495
4.1987495
3.830823
3.5855384
3.8614836
4.6279974
5.578475
6.40631
6.988861
7.3261275
7.510091
7.6633935
7.816696
7.9699993
8.061981
7.816696
7.2341456
6.283668
5.179888
4.168089
3.4935567
3.2789326
3.2789326
3.2482722
3.186951
3.3095934
3.7695017
4.6279974
5.6091356
6.559613
7.3874483
8.061981
8.460569
8.583211
8.429908
8.123302
7.694054
7.1728244
6.6822557
6.222347
5.9770627
6.0383835
6.3449893
6.6822557
6.7435765
6.3449893
5.670457
5.087906
4.8426213
4.8732824
4.965264
5.087906
5.3331904
5.9464016
6.8355584
7.816696
8.52189
8.828496
8.797835
8.644532
8.583211
8.613872
8.644532
8.52189
8.245945
7.816696
7.2341456
6.651595
6.222347
6.0077233
5.885081
5.85442
5.9770627
6.283668
6.559613
6.7435765
6.774237
6.7435765
6.8355584
7.142164
7.540751
7.908678
8.245945
8.644532
9.135101
9.62567
9.840294
9.686991
9.319064
8.981798
8.767174
8.55255
8.061981
7.295467
6.467632
5.885081
5.793099
6.130365
6.712916
7.295467
7.694054
8.00066
8.368587
8.797835
9.07378
8.981798
8.368587
7.47943
6.651595
6.161026
5.9464016
5.885081
5.793099
5.731778
5.731778
5.85442
6.069044
6.2530074
6.467632
6.7435765
7.1115036
7.4487696
7.7553754
8.00066
8.184624
8.184624
8.031321
7.816696
7.694054
7.7247143
7.8780174
8.031321
8.123302
8.215284
8.399247
8.736513
9.165762
9.533689
9.62567
9.441708
9.104441
8.920477
8.920477
9.104441
9.349725
9.686991
10.085579
10.361524
10.422845
10.177561
9.686991
9.104441
8.613872
8.368587
8.460569
8.767174
9.227083
9.686991
10.054917
10.330863
10.392185
10.269542
10.054917
9.840294
9.809634
10.054917
10.576148
11.281341
12.017195
12.814369
13.703526
14.562021
15.175232
15.297874
14.929948
14.255416
13.642204
13.151635
12.753048
12.385121
11.863892
11.189359
10.514827
10.024257
9.686991
9.441708
9.165762
8.951138
9.012459
9.472367
10.238881
10.974734
11.557285
11.863892
11.925212
11.77191
11.495965
11.189359
10.944075
10.69879
10.422845
10.1469
10.054917
10.300202
10.944075
11.77191
12.415782
12.569084
12.354461
11.925212
11.465304
10.974734
10.484166
10.054917
9.809634
9.778974
9.840294
9.717651
9.349725
8.859157
8.429908
8.123302
7.9393387
7.7247143
7.510091
7.3567877
7.3874483
7.7247143
8.215284
8.583211
8.49123
7.816696
6.7435765
5.578475
4.6279974
3.9534652
3.5242171
3.401575
3.6468596
4.260071
4.995924
5.547815
5.793099
5.82376
5.9464016
6.130365
6.222347
6.0077233
5.3945117
4.413374
3.186951
1.8378863
0.51948196
-0.58429843
-1.3508124
-1.7187393
-1.7493999
-1.6574183
-1.534776
-1.4121337
-1.1668491
-0.8295829
-0.4616561
-0.24703217
-0.2163716
-0.33901387
-0.4616561
-0.7376012
-1.3508124
-2.3319507
-3.3437493
-3.9569602
-3.9263
-3.4050703
-2.8225198
-2.4852536
-2.2093084
-1.8107209
-1.2894914
-0.8295829
-0.70694065
-0.9828858
-1.4427941
-1.7187393
-1.7187393
-1.534776
-1.3201518
-1.1668491
-0.9215645
-0.58429843
-0.06306878
0.5808031
1.2553356
1.9911892
2.696382
3.2176118
3.3402538
2.9416666
2.1138313
1.010051
-0.18571103
-1.1668491
-1.8107209
-1.9946842
-1.6267576
-0.61495894
0.85674816
2.3897762
3.7081807
4.7199793
5.547815
6.1916866
6.37565
6.0077233
5.3945117
5.026585
5.179888
5.517154
5.547815
4.8426213
3.5242171
2.1751523
1.1020327
0.27419743
-0.49231666
-1.1668491
-1.4427941
-0.9828858
0.18221575
1.8072257
3.4628963
4.8119607
5.578475
5.885081
5.9770627
6.0997047
6.222347
6.161026
5.9464016
5.731778
5.6397963
5.7011175
5.85442
5.9464016
5.85442
5.578475
5.179888
4.7199793
4.168089
3.616199
3.0949693
2.7577033
2.8803453
3.67752
4.995924
6.6209345
8.153963
9.196423
9.62567
9.62567
9.62567
10.024257
11.005395
12.170497
13.182296
13.826167
14.224755
14.408718
14.132773
13.212956
11.741249
10.392185
9.65633
9.686991
10.238881
10.760112
10.974734
11.005395
11.25068
11.833231
12.630406
13.39692
13.97947
14.562021
15.175232
15.819104
16.401655
16.585619
16.003067
14.654003
12.783709
10.729451
8.920477
7.6020727
6.774237
6.161026
5.670457
5.486493
5.7011175
6.1916866
6.4369707
6.069044
5.2105484
4.413374
4.106768
4.2907314
4.7199793
5.30253
5.9157414
6.6209345
7.3261275
7.9393387
8.215284
8.061981
7.47943
6.651595
5.793099
5.2718697
5.149227
5.2718697
5.3638515
5.2718697
5.2105484
5.3331904
5.6397963
5.7624383
5.486493
4.995924
4.8426213
5.517154
7.2648063
9.778974
12.538424
15.05259
16.984207
18.27195
18.946484
19.099785
18.915823
18.639875
18.547895
19.038464
20.019602
20.97008
21.338005
20.663473
18.946484
16.585619
14.132773
12.017195
10.484166
9.503028
8.828496
8.307266
7.9393387
7.8780174
8.153963
8.644532
8.981798
8.920477
8.675193
8.7058525
9.2884035
10.238881
11.403983
12.599745
13.672865
14.531361
15.02193
15.02193
14.470039
13.335599
11.710589
9.932276
8.368587
7.142164
6.2530074
5.486493
4.8426213
4.4746947
4.5666766
5.179888
6.222347
7.2648063
8.123302
8.951138
9.962936
11.3733225
13.120975
15.05259
16.861563
18.394592
19.712996
20.786116
21.307344
21.123383
20.295547
19.222427
18.179968
17.22949
16.095049
14.715324
13.182296
11.833231
10.944075
10.576148
10.668129
11.220019
12.139836
13.212956
14.439379
15.727122
16.984207
17.873362
18.27195
18.149307
17.505434
16.309673
14.592682
12.415782
9.809634
7.0808425
4.6279974
2.8190243
1.715244
1.2553356
1.3166566
1.7459044
2.3284552
2.849685
3.0029876
2.7883637
2.3897762
2.2364736
2.7270424
3.9534652
5.7011175
7.5714116
9.196423
10.361524
11.066717
11.495965
11.741249
11.77191
11.618607
11.312001
10.913414
10.484166
9.932276
8.920477
7.1728244
4.7199793
1.7765651
-1.1975098
-3.7116761
-5.5206494
-6.563109
-6.7777324
-6.1338606
-4.692814
-2.7305381
-0.6762801
1.0713722
2.6044004
4.260071
6.2530074
8.583211
10.882753
12.937011
14.439379
15.2058935
15.02193
13.764847
11.3733225
8.092642
4.4746947
1.0713722
-1.6267576
-3.2824283
-3.8343182
-3.5583732
-2.8225198
-1.9333634
-0.890904
0.304858
1.5006201
2.6657214
3.8001623
5.1185665
6.804898
9.012459
11.618607
14.194094
16.217691
17.321472
17.290812
16.003067
13.7955065
11.189359
8.736513
6.467632
4.045447
1.1940145
-1.534776
-2.6692169
-1.3814731
1.0407116
2.2364736
1.2553356
-0.4616561
-0.95222515
0.3355186
2.5737398
5.1185665
8.307266
12.507763
16.892223
19.835638
20.44885
18.885162
15.727122
11.679929
7.9393387
5.731778
5.026585
3.892144
0.5501425
-4.8154564
-9.966431
-12.603239
-12.05135
-9.230577
-5.3060255
-0.52297723
4.8426213
9.932276
14.0407915
17.106848
19.95828
23.26962
27.071531
30.505516
32.713074
33.142323
31.486652
27.807384
22.779053
17.781382
13.91815
10.852093
7.3261275
2.7883637
-1.8413815
-5.183383
-6.6244297
-6.685751
-6.7164116
-7.881513
-10.242376
-12.143332
-11.438138
-7.666889
-2.9451618
-0.3083533
-0.6456195
-1.6880786
-0.24703217
4.5053554
10.238881
13.887488
14.562021
14.255416
15.512499
19.038464
23.2083
25.753126
25.753126
24.28142
23.024338
22.65641
22.411125
21.0314
18.118647
14.3780575
11.128038
9.043119
7.9393387
7.2648063
6.7435765
6.222347
5.455833
4.6279974
4.444034
5.486493
7.7553754
10.760112
13.642204
15.665801
16.61628
16.984207
17.19883
17.321472
17.22949
16.70826
15.635141
14.163433
12.599745
10.729451
8.153963
4.6893187
0.7647665
-2.4852536
-4.048942
-4.3248873
-5.152723
-8.065475
-12.265973
-14.688158
-13.155129
-8.494723
-3.5583732
-0.33901387
1.4392989
3.5855384
6.958201
10.422845
12.078516
11.557285
9.8709545
8.153963
6.37565
3.7388413
-0.18571103
-4.754135
-8.494723
-9.93577
-8.862651
-6.256503
-3.4050703
-0.8295829
1.6539228
4.5973372
8.184624
12.047855
15.57382
18.394592
20.632812
22.319145
22.993677
22.165842
20.050262
17.444115
14.9606085
12.630406
10.238881
7.694054
4.995924
2.205813
-0.4616561
-2.6998773
-4.140924
-4.1102633
-2.0560055
1.6539228
5.7011175
8.767174
10.392185
10.760112
10.422845
9.62567
7.847357
4.5973372
0.42750028
-2.8225198
-3.5583732
-1.6574183
1.3779778
3.9228046
5.3945117
6.2530074
7.142164
7.786036
7.694054
7.203485
7.510091
9.257744
11.80257
13.7955065
14.286077
13.182296
10.882753
8.153963
5.6091356
3.6468596
2.420437
1.715244
1.2246749
0.7647665
0.5808031
0.9487299
2.144492
4.106768
6.467632
8.7058525
10.422845
11.710589
12.8756895
14.132773
15.297874
15.635141
14.470039
11.649267
8.00066
4.5973372
2.1138313
0.7034454
0.42750028
1.3166566
3.12563
4.995924
5.9464016
5.578475
4.444034
3.7081807
4.1374288
5.670457
7.7247143
9.840294
11.649267
12.998333
14.010131
14.654003
14.6233425
13.734186
12.3238
11.066717
10.392185
10.208221
9.840294
8.767174
7.47943
7.0501823
7.847357
9.196423
10.422845
11.403983
12.845029
15.297874
18.517235
21.338005
23.024338
23.944153
24.74133
25.415861
25.477182
24.465384
22.380465
19.559694
16.432316
13.151635
10.238881
8.337926
7.816696
8.276606
8.981798
9.349725
9.319064
8.951138
8.429908
8.123302
8.55255
10.054917
12.569084
15.880425
19.621016
23.024338
25.139915
25.3852
23.821512
21.184704
18.057325
14.408718
9.962936
4.934603
0.09023405
-3.8036578
-6.4404664
-8.034815
-8.954633
-9.291899
-8.740008
-6.9310355
-4.048942
-0.8295829
1.7765651
3.4935567
4.6279974
6.0997047
8.767174
12.415782
15.635141
17.168169
17.014868
16.340334
16.524298
17.65874
18.517235
17.72006
15.2058935
11.833231
8.52189
5.547815
2.7883637
0.42750028
-1.0442069
-1.2281702
-0.12438989
1.7765651
3.892144
5.85442
7.7247143
9.62567
11.679929
13.826167
15.451178
15.941747
14.929948
12.90635
10.882753
9.993597
10.422845
11.097378
11.220019
10.944075
10.7907715
10.913414
10.944075
10.760112
10.7907715
11.281341
11.77191
11.434644
9.809634
7.142164
4.7813005
3.892144
4.2907314
4.9039426
5.82376
8.061981
12.139836
17.106848
21.429987
23.913492
24.25076
22.196503
17.382793
10.1469
2.3591158
-3.0371437
-4.539511
-3.006483
-0.18571103
3.3402538
7.7553754
12.630406
16.12571
16.892223
15.972407
16.095049
18.977142
23.116318
24.220098
19.038464
9.59501
2.0218496
1.5006201
8.153963
17.22949
22.932356
23.2083
20.97008
19.866299
20.694134
21.338005
20.050262
16.892223
13.672865
12.139836
12.017195
11.925212
11.557285
11.925212
13.97947
17.934683
22.901695
26.826248
27.868708
25.477182
19.743656
11.679929
3.67752
-1.6574183
-3.37441
-2.1786478
0.304858
2.4510975
4.106768
6.8355584
11.741249
17.750721
22.62575
24.588026
23.944153
22.380465
21.123383
20.172905
19.222427
18.363932
17.781382
17.19883
16.493637
16.064388
17.106848
19.92762
22.472446
22.257824
19.161106
