# Supplementary material for: Performances of the PIPER scalable child human body model in accident reconstruction
Source: PLoS One. 2017 Nov 14;12(11):e0187916. doi: 10.1371/journal.pone.0187916 (PMC5685610; doi:10.1371/journal.pone.0187916)
Supplement: S3 Data — This zip folder contains input accelerations for reproducibility of the accident reconstruction. Also, the readings from the dummy sensor are reported for reproducibility of the calculations. (ZIP) [file pone.0187916.s011.zip › CHANNEL/RAC03.005]

Test object number          :1
Name of the channel         :
Laboratory channel code     :14BPILRDL100ACYP
Customer channel code       :14BPILRDL100ACYP
Channel code                :14BPILRDL100ACYP
Unit                        :m/(s*s)
Direction                   :Y
Dimension                   :AC
Transducer type             :GV1051
Pre-filter type             :4.00kHz 6pole Butterworth for rate 20000 (1.3)
Cut off frequency           :4000.0
Channel frequency class     :2000
Channel amplitude class     :1000.0
Reference channel           :implicit
Reference channel name      :NOVALUE
Data source                 :transducer
Data status                 :ok
Sampling interval           :5.0E-5
Bit resolution              :16
.ValidationRemark           :Seulement la gamme [-0.4096 sec; 45.59 sec] a �t� lue. Gamme demand�e: [-6.0 sec; 40.0 sec].; 14 valeurs d�passent la limite CAC choisie dans [0.0276 sec; 0.0666 sec]
Time of first sample        :-0.2
Number of samples           :14000
First global maximum value  :1011.21124
Time of maximum value       :0.027649999
First global minimum value  :-1009.0307
Time of minimum value       :0.06655
Start offset interval       :-0.1
End offset interval         :-0.05
-27.717495
-21.860384
-14.523578
-6.3544445
1.5372458
8.010898
13.004858
17.289799
21.667221
26.260433
30.48372
33.319794
33.843853
31.932583
28.418316
24.56495
21.266472
18.831144
16.950705
15.28605
13.621397
12.203359
11.432686
11.617647
12.665762
13.744704
13.868012
12.943205
11.124417
8.165032
4.3116684
0.9823613
-0.31236917
0.58161145
2.7086687
5.236476
8.103379
11.186071
13.9296665
15.440185
15.1010895
13.343955
10.877802
7.8875904
4.0958796
-0.43567675
-5.121368
-9.375483
-12.828097
-15.448385
-17.39048
-19.178442
-21.243845
-23.71
-26.114496
-27.563362
-27.748323
-26.854343
-24.973902
-22.137825
-19.08596
-16.866423
-15.941614
-15.787481
-15.725826
-15.695
-16.157404
-17.205519
-18.19198
-18.438595
-17.945364
-16.928078
-15.232596
-12.612308
-9.344655
-5.984521
-2.8093493
0.45830378
4.4966297
9.675551
15.871761
22.715336
29.867182
37.35812
44.910717
51.970074
58.042976
62.975285
66.55121
68.585785
68.7091
66.85948
63.591827
59.676807
55.268555
49.966328
43.33854
35.600986
27.58599
19.570992
11.124417
1.9996495
-7.340905
-16.280712
-24.29571
-30.923496
-35.70167
-38.38361
-39.00015
-37.551285
-34.561073
-30.985151
-27.655844
-25.436304
-24.634806
-24.57315
-24.419018
-23.987438
-23.27842
-21.829556
-19.024307
-14.431096
-8.204059
-1.452965
4.558284
9.336455
13.282301
16.642433
19.324375
21.08151
21.97549
22.314589
22.28376
21.728876
20.249184
18.152952
16.025896
13.9296665
11.463513
7.9184175
2.89363
-3.1792724
-9.529616
-15.294249
-20.010767
-23.864132
-27.19344
-29.967861
-32.09492
-33.35882
-33.57461
-32.742283
-30.985151
-28.67313
-26.114496
-23.401728
-20.78144
-18.592731
-16.58898
-14.061173
-10.516078
-6.1386557
-1.6995804
2.1537843
5.4522643
8.750744
12.419147
16.334164
19.940914
22.869473
25.18149
26.907797
27.894258
27.647644
25.70555
22.345413
18.307089
14.237935
10.137955
5.729707
0.9823613
-3.0559645
-5.059714
-4.874752
-3.7341568
-2.7785223
-2.192811
-1.2988305
0.27334228
2.3079185
4.1883607
5.6063986
6.623687
7.2402253
7.178571
6.1304564
4.4349756
3.1402454
3.1710722
4.0958796
4.681591
4.373322
3.5409951
2.8319762
2.6778417
2.9552836
3.4485145
4.1575336
4.9898605
5.575572
5.513918
4.5274568
2.585361
-0.12740761
-3.4567144
-6.940156
-10.146155
-12.766443
-14.554403
-15.540865
-15.818306
-15.602518
-14.893499
-13.660423
-12.026596
-10.361943
-8.758944
-6.970983
-4.628137
-1.6995804
1.5372458
4.774072
7.825937
10.538706
12.78907
14.515378
15.655973
16.334164
16.642433
16.395819
15.316877
13.220647
10.38457
7.178571
4.2191877
2.184611
1.1981497
0.64326525
-0.096580684
-1.0830419
-1.9770226
-2.6552148
-3.7033298
-5.583771
-8.080751
-10.639385
-12.920577
-14.80102
-16.434845
-17.88371
-18.80852
-18.839344
-17.88371
-16.219057
-13.937866
-11.163443
-7.9882708
-4.5356565
-1.113869
1.814688
4.1575336
6.469552
9.243975
12.573282
15.840935
18.307089
19.87926
20.80407
21.17399
20.834894
19.87926
18.769491
17.752203
16.611607
14.854474
12.29584
9.428936
6.8394756
4.743245
2.8628032
1.3214574
0.58161145
0.5199576
0.42747685
-0.28154218
-1.5762725
-2.9943106
-4.134907
-5.1830215
-6.3544445
-7.433387
-8.265714
-8.820598
-9.283001
-9.745404
-9.961194
-9.807058
-9.406309
-8.913078
-7.957444
-6.261964
-3.8882911
-1.2680035
1.2289766
3.4176877
5.267303
6.7469945
7.7951097
8.28834
8.103379
7.425187
6.531206
5.6372256
4.804899
4.2808414
4.034226
3.8492644
3.633476
3.3252068
2.8628032
2.0613034
0.8590537
-0.4973306
-1.5454459
-2.1003304
-2.2852917
-2.0695033
-1.3913112
-0.06575376
1.7530341
3.6643028
5.4522643
7.2093983
9.08984
11.155244
13.343955
15.378531
16.98153
17.99882
18.245434
17.721376
16.426645
14.638684
12.419147
9.675551
6.623687
3.6951299
1.0131882
-1.7304072
-4.751445
-7.957444
-11.132617
-14.030346
-16.712288
-19.332575
-21.7679
-23.648344
-24.511497
-24.264883
-23.309248
-22.415268
-21.798729
-21.243845
-20.319038
-18.962652
-17.328825
-15.417557
-12.920577
-9.49879
-5.3679833
-0.8980805
3.4793415
7.7334557
11.895089
15.840935
18.954453
20.557453
20.742414
19.910088
18.49205
16.673262
14.577032
12.511628
11.031936
10.107128
9.305629
8.380821
7.39436
6.469552
5.6372256
4.9282064
4.1575336
3.2018993
1.9688227
0.5507845
-0.5898114
-1.2988305
-1.7920611
-2.2544649
-2.6860418
-3.3334067
-4.59731
-6.5702324
-8.882251
-10.639385
-11.471712
-11.749154
-11.718328
-11.348405
-10.361943
-8.697289
-6.446925
-3.9191182
-1.4837921
0.735746
2.4312265
3.3560338
3.5718222
3.4176877
3.29438
3.5409951
4.0958796
4.4966297
4.373322
3.5409951
2.2770917
1.0748421
0.1500346
-0.5281574
-0.8980805
-0.92890745
-0.7439459
-0.713119
-1.0213883
-1.6995804
-2.3469458
-2.7785223
-3.0251377
-3.3334067
-3.764984
-4.1657333
-4.3198676
-4.134907
-3.8574646
-3.764984
-3.7033298
-3.4567144
-3.0867915
-2.8710032
-2.8401763
-2.593561
-1.8228881
-0.4973306
0.92070746
1.9688227
2.6470149
3.1710722
3.725957
4.2500143
4.650764
5.0206876
5.39061
5.729707
6.0071487
6.346245
6.7778215
7.301879
7.825937
8.411648
9.151494
10.045475
10.970282
11.833435
12.573282
13.09734
13.282301
13.158994
12.78907
12.141705
11.031936
9.398109
7.517668
5.7605333
4.3424954
3.1402454
1.9379957
0.7665729
-0.28154218
-1.1755228
-2.1003304
-3.0251377
-3.764984
-3.8882911
-3.2409263
-2.0386765
-0.6206383
0.82822675
2.1537843
3.1094184
3.4176877
3.0169377
1.9996495
0.735746
-0.4973306
-1.452965
-2.0078495
-2.0386765
-1.5454459
-0.713119
-0.004099965
0.42747685
0.6740922
0.6740922
0.27334228
-0.55898446
-1.5146189
-2.2852917
-2.624388
-2.6860418
-2.562734
-2.2544649
-1.8845417
-1.8228881
-2.2544649
-2.9943106
-3.7958105
-4.628137
-5.583771
-6.539406
-7.186771
-7.3717327
-7.2792516
-7.0326366
-6.508579
-5.3679833
-3.7958105
-2.2852917
-1.2371764
-0.4973306
0.3349961
1.475592
2.8011494
4.1575336
5.29813
6.0996294
6.500379
6.5928597
6.284591
5.6063986
4.804899
3.941745
3.0169377
1.9071686
0.5199576
-0.8672536
-1.8228881
-2.1311574
-2.0386765
-1.8228881
-1.8537152
-2.2544649
-2.7785223
-3.3642337
-4.0115986
-4.720618
-5.3063293
-5.4912906
-5.3063293
-4.9980597
-4.628137
-4.0115986
-2.8710032
-1.2680035
0.3349961
1.5680727
2.4312265
3.0477645
3.4485145
3.4485145
3.1402454
2.7394953
2.49288
2.3387456
1.9379957
1.1981497
0.27334228
-0.55898446
-1.2680035
-2.1311574
-3.3642337
-4.905579
-6.3544445
-7.4642134
-8.204059
-8.635635
-8.666463
-8.049925
-6.878502
-5.4296365
-4.1040797
-3.1176186
-2.3469458
-1.6070995
-0.8672536
-0.21988833
0.18086153
0.3349961
0.3349961
0.39664993
0.6124383
0.8898806
1.0440152
1.0440152
1.0440152
1.0748421
1.1981497
1.4139382
1.7222073
2.184611
2.7394953
3.29438
3.6951299
3.8800912
3.7876105
3.4485145
2.89363
2.215438
1.4447651
0.58161145
-0.31236917
-1.1446958
-1.7920611
-2.192811
-2.4085996
-2.3469458
-2.1003304
-1.5454459
-0.46650368
0.9823613
2.4620533
3.5718222
4.1575336
4.1575336
3.6951299
2.8319762
1.7222073
0.58161145
-0.43567675
-1.1446958
-1.3296573
-1.0213883
-0.46650368
-0.004099965
0.3041692
0.5199576
0.6124383
0.42747685
-0.03492689
-0.55898446
-0.7439459
-0.46650368
0.11920768
0.64326525
0.8898806
0.8898806
0.7049191
0.42747685
-0.03492689
-0.6206383
-1.1446958
-1.5454459
-1.7304072
-1.7304072
-1.4837921
-1.0213883
-0.3740229
0.36582303
1.105669
1.6605535
1.9996495
2.1229572
2.246265
2.585361
3.0785916
3.7567837
4.743245
5.9146676
6.8086486
7.1477447
6.9319563
6.500379
6.0688024
5.513918
4.681591
3.5409951
2.4003994
1.475592
0.8898806
0.45830378
0.026726961
-0.5281574
-1.0522151
-1.5454459
-2.192811
-3.2409263
-4.720618
-6.1386557
-7.0018096
-7.248425
-7.155944
-6.940156
-6.508579
-5.6762524
-4.59731
-3.6108491
-3.1484454
-3.0867915
-3.0251377
-2.3777726
-1.1446958
0.3349961
1.506419
2.3387456
3.0785916
3.8184373
4.1883607
3.7567837
2.6470149
1.475592
0.48913068
-0.55898446
-1.9461956
-3.549195
-4.967233
-5.5529447
-5.2138486
-4.258214
-3.0559645
-1.8228881
-0.68229204
0.45830378
1.4139382
1.9996495
2.2770917
2.3079185
2.1537843
1.7838612
1.1981497
0.5199576
0.057553887
0.088380754
0.58161145
1.3214574
1.9071686
2.1229572
1.9071686
1.4139382
0.92070746
0.735746
1.2598035
2.49288
3.602649
3.0477645
0.36582303
-3.1484454
-5.6145983
-6.2927904
-6.077002
-6.3236175
-8.019098
-10.916827
-15.078462
-21.798729
-30.337784
-38.938496
-47.631687
-55.030148
-58.57524
-57.835396
-53.612106
-46.583572
-39.4009
-36.842266
-38.19865
-38.476093
-38.19865
-40.356537
-46.21365
-54.87601
-58.513588
-52.964745
-45.967033
-39.98661
-27.224266
-3.6725028
28.1717
59.769287
79.837616
88.46915
93.77138
96.76159
93.98717
84.030075
68.431656
54.004654
48.979866
52.309174
55.700138
58.289593
63.807613
68.98654
70.00382
67.01362
59.15275
48.24002
39.361866
33.011524
27.401028
23.239395
22.067972
24.040895
28.942373
34.73783
37.327293
37.14233
38.52954
42.475388
42.722004
32.518295
16.765741
6.654514
3.3560338
-6.046175
-32.89642
-71.5842
-107.31259
-134.6869
-159.41008
-183.39342
-197.4505
-191.53174
-166.71606
-133.20721
-101.609604
-73.402985
-43.47005
-13.136365
8.473302
16.303337
13.652224
7.702629
4.5274568
4.5891104
5.8530145
8.072552
11.8026085
16.88905
19.755953
15.193569
2.585361
-12.08825
-20.658133
-18.037846
-6.6010594
7.301879
21.38978
37.635563
54.929462
68.15421
76.29252
84.83157
99.90594
122.409584
146.73201
168.21837
189.05737
209.89636
222.84366
219.73015
200.30919
171.94843
141.55309
108.99987
72.34667
35.385197
5.483091
-13.382981
-23.956614
-32.341537
-41.342995
-49.57378
-56.725628
-64.77145
-75.22177
-89.24802
-105.678764
-120.81477
-132.86812
-141.59213
-147.20262
-150.65524
-151.88832
-148.99059
-138.0162
-115.54338
-83.2676
-48.49484
-19.425056
0.58161145
14.422896
24.472471
26.815317
15.655973
-9.344655
-42.267803
-74.48192
-98.927666
-114.556915
-123.40424
-123.650856
-111.65919
-88.23073
-58.020355
-26.422768
3.941745
34.64535
65.78054
91.86011
106.10214
107.39688
101.53976
95.251076
90.164635
83.07444
69.91135
51.014446
31.531836
16.919876
10.723666
13.652224
24.040895
41.18066
64.88656
90.96613
110.26378
115.50435
107.79762
95.15859
85.23232
79.40604
71.63765
56.070057
35.44685
17.474762
6.284591
-0.31236917
-7.186771
-16.80477
-27.070131
-35.455055
-42.052013
-48.433186
-55.245934
-60.825603
-63.630856
-65.69625
-71.7075
-85.73375
-108.08327
-133.91623
-156.1116
-169.89124
-173.55963
-166.90102
-150.40863
-125.531296
-94.05702
-59.130123
-25.744574
2.8011494
26.38374
45.280636
59.15275
67.69181
70.682014
69.664734
68.06173
68.46248
70.62037
72.99403
74.134636
73.20983
70.15796
65.59557
60.663265
56.594116
54.46706
54.035484
53.72721
51.970074
48.116714
41.797195
32.826565
21.358953
8.349994
-3.9807723
-13.69125
-21.49046
-29.47463
-38.815186
-49.08055
-58.636898
-65.572945
-68.34737
-66.15865
-59.0993
-48.248226
-35.917458
-24.20323
-13.814558
-4.813099
2.7703223
8.473302
11.987571
14.39207
16.765741
19.38603
22.530376
26.137125
29.312298
31.346872
32.210026
31.932583
31.19274
31.007776
32.210026
35.200233
39.45435
42.906963
43.030273
38.37541
29.250643
17.505589
5.1131682
-7.340905
-20.072422
-32.09492
-41.21969
-46.367783
-48.556496
-49.018898
-47.47755
-42.91517
-36.040764
-29.937033
-26.946823
-26.361113
-25.744574
-23.71
-20.627306
-17.69875
-15.756655
-14.461924
-12.828097
-9.992021
-5.768733
-0.12740761
6.716168
14.330416
21.97549
28.57245
33.25814
35.631813
36.15587
36.15587
36.402485
35.847603
33.227314
28.541622
22.807817
16.734915
10.631186
4.373322
-1.6687534
-6.909329
-11.225097
-14.831845
-17.667921
-19.363403
-19.825806
-19.733326
-20.010767
-21.151365
-22.415268
-22.723536
-21.7679
-20.134075
-18.037846
-15.170942
-11.533366
-7.8649635
-5.2138486
-3.549195
-1.4837921
1.845515
6.253764
10.970282
15.316877
19.262722
23.239395
27.123585
29.928835
30.607027
28.942373
25.643894
21.913837
18.399569
15.316877
12.850724
11.309378
10.723666
10.939455
11.771782
13.220647
14.854474
15.409357
13.189819
7.0552635
-2.562734
-13.999519
-25.436304
-35.609188
-43.4084
-48.124916
-49.727917
-48.679802
-45.350494
-39.43173
-30.430265
-18.993479
-6.909329
4.4658027
14.607858
23.301048
29.867182
33.843853
35.292717
34.891968
33.412273
31.100256
27.524336
22.468721
16.4883
10.754494
6.253764
3.263553
1.5988996
0.92070746
0.9515344
1.2906305
0.92070746
-1.0830419
-5.121368
-11.040135
-18.469423
-26.731035
-35.48588
-44.11742
-51.17678
-55.36924
-56.26322
-54.10534
-49.327164
-42.73021
-35.20844
-27.470882
-19.548363
-11.040135
-1.5454459
8.627437
18.49205
26.969452
33.412273
37.35812
38.22127
35.785946
30.39124
23.331875
16.272512
10.477052
6.500379
4.3424954
4.065053
5.575572
8.411648
11.833435
14.977781
17.043184
17.752203
17.043184
14.638684
10.322916
4.5891104
-1.4837921
-6.539406
-9.745404
-11.19427
-11.348405
-10.8243475
-10.053674
-9.0363865
-7.6800013
-5.9536943
-4.134907
-2.6552148
-1.8228881
-1.452965
-1.3913112
-1.7304072
-2.4394262
-3.2717528
-3.9499452
-4.2890406
-4.689791
-5.79956
-7.5875216
-9.252174
-10.053674
-9.961194
-9.375483
-8.573982
-7.433387
-6.231137
-5.737906
-6.5702324
-8.789771
-11.810808
-14.893499
-17.39048
-19.116787
-19.79498
-19.116787
-16.89725
-13.382981
-9.067213
-4.4123487
0.1500346
4.1575336
6.8703027
7.640975
6.284591
3.1094184
-1.2371764
-6.1386557
-11.070963
-15.170942
-17.267172
-16.404018
-12.08825
-4.59731
4.650764
14.052974
22.715336
29.928835
35.231064
38.252098
38.806984
37.080677
34.27543
31.685968
29.867182
28.66493
27.616816
26.198778
24.59578
23.116087
21.050682
17.38228
11.771782
5.0206876
-1.7304072
-7.6491747
-12.365693
-15.664173
-17.513788
-18.037846
-17.298
-15.078462
-11.779982
-8.635635
-7.0018096
-7.49504
-9.622097
-12.643135
-16.18823
-19.76415
-22.29196
-22.446095
-19.949114
-15.664173
-11.040135
-7.3100786
-4.782272
-3.4258878
-3.1176186
-3.7341568
-5.3063293
-7.8033094
-10.762693
-13.660423
-16.09575
-18.037846
-20.010767
-22.353613
-24.542326
-25.528786
-24.696459
-22.476921
-19.486712
-15.448385
-9.221347
-0.43567675
9.059013
17.38228
24.441643
31.316048
38.86864
46.667847
53.665558
59.461018
63.900093
66.58204
66.89031
64.362495
58.690346
50.12046
39.8551
29.404778
19.87926
11.648475
4.866553
-0.096580684
-3.2409263
-4.628137
-4.658964
-4.3506947
-4.9980597
-7.4025593
-11.471712
-16.465672
-22.045343
-28.395689
-35.08513
-41.527958
-46.76853
-49.635437
-50.005356
-48.98807
-47.38507
-44.85726
-40.60315
-34.468594
-27.039305
-20.010767
-14.554403
-9.837886
-4.689791
0.735746
5.267303
7.9492445
8.874052
9.08984
9.151494
8.627437
7.1477447
5.544745
4.835726
5.729707
8.380821
12.203359
15.902589
18.615356
20.249184
21.17399
21.883009
22.407068
22.129625
20.557453
17.99882
14.854474
11.432686
8.010898
4.404149
0.58161145
-2.932657
-5.79956
-7.957444
-9.252174
-9.344655
-7.89579
-4.689791
-0.096580684
4.9282064
9.059013
11.001109
10.477052
7.640975
2.9244568
-2.624388
-7.89579
-12.39652
-16.18823
-19.640846
-22.261133
-23.370903
-22.970152
-21.67542
-20.134075
-18.654383
-17.174692
-15.448385
-13.537116
-11.749154
-9.961194
-7.4642134
-3.6725028
0.9515344
5.082341
7.825937
9.521417
11.001109
12.38832
13.158994
12.974031
11.8026085
10.014648
8.195859
6.5928597
5.267303
4.1883607
3.3560338
2.7394953
2.1229572
1.5680727
0.9515344
0.1500346
-0.713119
-1.5146189
-2.4394262
-3.7341568
-5.39881
-6.970983
-8.111579
-8.728117
-9.005559
-8.913078
-7.9882708
-6.046175
-3.1176186
0.36582303
3.6951299
6.469552
8.719917
10.477052
11.771782
12.634935
13.09734
13.374782
13.498089
13.374782
13.158994
13.220647
13.5905695
13.374782
12.049224
9.798859
7.024437
4.065053
0.9515344
-2.2544649
-4.9980597
-6.5702324
-7.0018096
-6.970983
-6.970983
-7.186771
-7.3717327
-7.217598
-6.69354
-6.2003098
-6.2003098
-6.909329
-8.173233
-9.406309
-10.022848
-9.776232
-8.851425
-7.4025593
-5.583771
-3.764984
-2.4394262
-1.6687534
-1.1755228
-0.55898446
0.21168843
0.6124383
0.42747685
-0.18906146
-0.713119
-0.8364267
-0.68229204
-0.7439459
-1.3604841
-2.531907
-3.7958105
-5.028887
-6.416098
-7.89579
-9.067213
-9.89954
-10.608559
-11.286751
-12.057424
-12.643135
-12.519828
-11.009309
-8.019098
-4.0424256
0.1500346
4.0033994
7.517668
10.78532
13.5905695
15.840935
17.875511
20.09505
22.622856
24.996529
26.229605
25.489758
22.807817
18.861973
14.669512
10.816148
7.517668
4.373322
1.1981497
-2.0695033
-5.3371563
-8.635635
-11.964943
-15.232596
-17.976192
-19.825806
-20.81227
-21.274672
-21.49046
-21.521286
-21.18219
-20.38069
-19.455883
-18.685211
-17.822056
-16.064922
-12.8897505
-8.4198475
-3.0559645
2.6161878
8.072552
12.974031
16.98153
19.478512
20.218357
19.570992
17.967993
15.995069
13.9296665
11.864263
10.014648
8.565783
7.4560137
6.407899
5.39061
4.4349756
3.6643028
2.8319762
1.5372458
-0.06575376
-1.6379266
-2.932657
-4.0115986
-4.813099
-5.1830215
-5.028887
-4.4123487
-3.6108491
-2.7168684
-1.6379266
-0.15823454
1.7838612
3.972572
6.1612835
8.041725
9.583071
10.754494
11.247725
10.939455
9.89134
8.473302
6.9011292
4.9898605
2.3387456
-1.0522151
-4.689791
-7.772482
-9.868712
-10.916827
-11.132617
-10.762693
-9.837886
-8.573982
-7.217598
-6.046175
-5.1521945
-4.4431753
-3.7958105
-3.3025796
-3.2717528
-3.6416762
-4.1657333
-4.59731
-4.936406
-5.2755027
-5.8920407
-6.755194
-7.8033094
-8.789771
-9.49879
-9.807058
-9.683751
-9.159693
-8.4198475
-7.556694
-6.539406
-5.39881
-3.9499452
-2.1003304
0.36582303
3.3252068
6.531206
9.644725
12.326666
14.268763
15.440185
16.056723
16.272512
16.025896
15.255223
13.991321
12.449974
11.031936
9.860513
8.78157
7.610148
6.222937
4.681591
3.0169377
1.2289766
-0.65146524
-2.3161187
-3.4875414
-3.9191182
-3.764984
-3.3950608
-3.1176186
-3.1176186
-3.4875414
-4.3198676
-5.6762524
-7.49504
-9.59127
-11.749154
-13.752904
-15.417557
-16.404018
-16.404018
-15.355904
-13.444634
-10.916827
-7.9266167
-4.5664835
-1.0522151
2.2770917
5.29813
8.134206
11.124417
14.268763
17.38228
19.87926
21.420607
21.883009
21.38978
20.125875
18.0913
15.347704
12.08005
8.719917
5.513918
2.6161878
-0.03492689
-2.531907
-4.874752
-7.0326366
-9.09804
-11.286751
-13.598769
-15.725826
-17.267172
-18.037846
-17.976192
-17.236345
-15.972443
-14.461924
-12.735616
-10.731867
-8.234886
-5.2138486
-1.6687534
2.3387456
6.716168
11.216897
15.378531
18.831144
21.451433
23.362703
24.749914
25.520586
25.489758
24.410818
22.222105
19.139416
15.440185
11.586821
7.7334557
3.972572
0.3041692
-3.1792724
-6.3852715
-9.128867
-11.440885
-13.352155
-14.80102
-15.849134
-16.558153
-17.267172
-18.099499
-18.870173
-19.363403
-19.332575
-18.685211
-17.575441
-16.249884
-14.80102
-13.167192
-11.379231
-9.622097
-7.834136
-5.79956
-3.2100992
-0.06575376
3.4176877
6.8394756
9.89134
12.419147
14.577032
16.549953
18.245434
19.509338
20.37249
20.834894
20.89655
20.434145
19.355204
17.567242
15.070262
11.895089
8.195859
4.4349756
0.92070746
-2.2852917
-5.1521945
-7.556694
-9.283001
-10.300289
-10.8243475
-11.132617
-11.317577
-11.225097
-10.670213
-9.714579
-8.543156
-7.2792516
-6.015348
-4.751445
-3.6416762
-2.7785223
-2.1003304
-1.452965
-0.713119
0.18086153
1.1981497
2.2770917
3.2327259
4.0033994
4.712418
5.3289566
5.8530145
6.0996294
5.9763217
5.6063986
5.1748223
4.804899
4.4349756
4.0033994
3.6643028
3.4485145
3.4176877
3.4176877
3.2327259
2.89363
2.4312265
1.9379957
1.3214574
0.45830378
-0.713119
-2.0386765
-3.3334067
-4.3198676
-5.090541
-5.8612137
-6.786021
-7.6491747
-8.1424055
-8.111579
-7.49504
-6.508579
-5.3371563
-3.9499452
-2.3469458
-0.77477294
0.58161145
1.6913804
2.8011494
4.1883607
5.8838415
7.610148
9.120667
10.322916
11.247725
11.710129
11.586821
10.846974
9.768033
8.504128
7.1477447
5.7605333
4.4658027
3.3252068
2.4003994
1.7222073
1.1673229
0.6740922
0.18086153
-0.3740229
-0.9905612
-1.5762725
-1.9770226
-2.161984
-2.2236378
-2.2236378
-2.2544649
-2.2544649
-2.2236378
-2.161984
-1.9461956
-1.6070995
-1.113869
-0.43567675
0.3349961
1.2906305
2.49288
4.0033994
5.513918
6.7469945
7.856764
8.935705
9.860513
10.38457
10.446224
10.014648
9.428936
8.78157
8.134206
7.332706
6.284591
4.9590335
3.5101683
2.0304763
0.45830378
-1.1755228
-2.8093493
-4.2890406
-5.4912906
-6.416098
-7.248425
-8.111579
-8.974732
-9.683751
-10.176982
-10.577731
-10.947655
-11.19427
-10.978481
-10.176982
-8.913078
-7.433387
-5.8920407
-4.3198676
-2.6552148
-1.0522151
0.27334228
1.2906305
2.246265
3.3252068
4.5891104
5.8221874
6.9011292
7.671802
8.195859
8.565783
8.843225
9.028187
9.151494
9.059013
8.689091
8.165032
7.517668
6.8703027
6.284591
5.6680527
4.866553
3.7876105
2.554534
1.1364958
-0.3740229
-1.8228881
-3.1484454
-4.1965604
-4.967233
-5.5529447
-5.9536943
-6.1386557
-6.1694827
-6.1694827
-6.2927904
-6.3852715
-6.3236175
-5.984521
-5.3679833
-4.59731
-3.7341568
-2.7476954
-1.8228881
-0.95973426
-0.15823454
0.64326525
1.5680727
2.6161878
3.725957
4.681591
5.39061
5.9146676
6.407899
6.7778215
6.9011292
6.716168
6.19211
5.4522643
4.650764
3.7567837
2.8319762
1.8763418
1.0440152
0.21168843
-0.65146524
-1.6379266
-2.593561
-3.4258878
-4.1657333
-4.936406
-5.6762524
-6.1386557
-6.1694827
-5.737906
-4.936406
-3.9191182
-2.932657
-2.0386765
-1.2371764
-0.65146524
-0.21988833
0.27334228
0.9823613
1.845515
2.6470149
3.3868606
4.065053
4.774072
5.4522643
6.0071487
6.407899
6.8394756
7.332706
7.7334557
7.7334557
7.548495
7.363533
7.2710524
7.1477447
6.7778215
5.9146676
4.4966297
2.6470149
0.6740922
-1.2063496
-2.9018302
-4.5664835
-5.984521
-7.0326366
-7.6800013
-8.080751
-8.450675
-8.728117
-8.635635
-8.080751
-7.248425
-6.446925
-5.768733
-5.059714
-4.1657333
-3.0251377
-1.6995804
-0.34319597
0.8898806
1.9996495
2.9861107
3.8492644
4.6199374
5.3289566
5.9454947
6.438726
6.685341
6.5928597
6.315418
5.9763217
5.6680527
5.39061
5.1439953
4.866553
4.4658027
3.8492644
2.9552836
1.9688227
1.0748421
0.45830378
0.088380754
-0.12740761
-0.25071532
-0.40484995
-0.6206383
-0.80559975
-0.8672536
-0.8364267
-0.68229204
-0.4973306
-0.34319597
-0.25071532
-0.18906146
-0.25071532
-0.28154218
-0.18906146
0.088380754
0.39664993
0.58161145
0.6124383
0.5507845
0.5199576
0.45830378
0.36582303
0.27334228
0.026726961
-0.5281574
-1.3913112
-2.3469458
-3.0867915
-3.4875414
-3.6108491
-3.6416762
-3.4875414
-3.1792724
-2.8401763
-2.6552148
-2.6860418
-2.7785223
-2.6860418
-2.3161187
-1.6687534
-0.8980805
-0.06575376
0.8590537
1.9379957
3.1402454
4.2808414
5.1439953
5.6680527
6.0688024
6.377072
6.469552
6.284591
5.8221874
5.3289566
4.9898605
4.712418
4.3116684
3.6643028
2.7394953
1.7530341
0.8898806
0.18086153
-0.46650368
-1.113869
-1.8845417
-2.6860418
-3.4875414
-4.1965604
-4.905579
-5.6454253
-6.2927904
-6.6627135
-6.724367
-6.508579
-6.107829
-5.6145983
-4.9980597
-4.2273874
-3.4258878
-2.6860418
-2.1003304
-1.5454459
-0.92890745
-0.18906146
0.58161145
1.3522842
2.0613034
2.7394953
3.29438
3.633476
3.6951299
3.5718222
3.3560338
3.0477645
2.7086687
2.4620533
2.3079185
2.2770917
2.246265
2.2770917
2.3695724
2.4620533
2.5237072
2.4312265
2.246265
1.9996495
1.7530341
1.6913804
1.845515
1.9996495
1.9996495
1.8763418
1.7838612
1.6297266
1.3214574
0.8590537
0.45830378
0.3041692
0.42747685
0.7049191
0.9515344
1.0748421
1.0748421
0.9515344
0.6740922
0.39664993
0.1500346
-0.03492689
-0.096580684
-0.06575376
-0.03492689
0.026726961
0.057553887
0.088380754
0.18086153
0.24251536
0.1500346
-0.15823454
-0.6206383
-1.0522151
-1.2371764
-1.1755228
-0.92890745
-0.65146524
-0.43567675
-0.28154218
-0.06575376
0.1500346
0.3349961
0.5507845
0.92070746
1.3522842
1.6605535
1.7222073
1.5988996
1.4139382
1.2906305
1.1981497
1.105669
0.92070746
0.5507845
-0.03492689
-0.65146524
-1.1755228
-1.5146189
-1.6070995
-1.4221382
-1.1446958
-0.80559975
-0.4973306
-0.21988833
0.11920768
0.45830378
0.7049191
0.7973998
0.735746
0.6124383
0.36582303
-0.15823454
-0.8672536
-1.5146189
-1.8537152
-1.7920611
-1.5454459
-1.3296573
-1.2371764
-1.2063496
-1.0522151
-0.8672536
-0.68229204
-0.5898114
-0.6206383
-0.68229204
-0.8364267
-0.9905612
-1.2063496
-1.3604841
-1.3296573
-1.1755228
-1.1446958
-1.3296573
-1.7304072
-2.1003304
-2.2544649
-2.1311574
-1.8537152
-1.6070995
-1.3296573
-0.95973426
-0.40484995
0.21168843
0.7973998
1.4139382
1.9996495
2.554534
2.9861107
3.1710722
3.2327259
3.263553
3.2327259
3.0785916
2.7394953
2.215438
1.5680727
0.9515344
0.45830378
0.21168843
0.24251536
0.5199576
0.8898806
1.2598035
1.5680727
1.9071686
2.246265
2.585361
2.89363
3.2018993
3.4485145
3.4793415
3.4176877
3.3560338
3.2327259
2.9861107
2.7086687
2.5237072
2.4003994
2.215438
1.9996495
1.814688
1.7530341
1.7838612
1.814688
1.814688
1.6605535
1.3214574
0.82822675
0.27334228
-0.28154218
-0.8364267
-1.452965
-2.1311574
-2.6860418
-3.0867915
-3.3334067
-3.4875414
-3.5183685
-3.4258878
-3.2100992
-2.8710032
-2.562734
-2.3777726
-2.3777726
-2.4702532
-2.4702532
-2.2852917
-1.9770226
-1.5762725
-1.0830419
-0.55898446
-0.03492689
0.36582303
0.6740922
0.7973998
0.735746
0.48913068
0.088380754
-0.4973306
-1.2063496
-1.9461956
-2.624388
-3.1484454
-3.4258878
-3.580022
-3.6108491
-3.5183685
-3.3642337
-3.1792724
-3.1176186
-3.1792724
-3.3334067
-3.3950608
-3.3334067
-3.0867915
-2.6552148
-2.0386765
-1.2988305
-0.55898446
0.21168843
1.0131882
1.845515
2.6470149
3.3560338
3.8492644
4.065053
4.0958796
4.065053
4.0033994
3.972572
3.8800912
3.6951299
3.3560338
2.8628032
2.3079185
1.7222073
1.105669
0.45830378
-0.15823454
-0.77477294
-1.3913112
-1.9770226
-2.593561
-3.1484454
-3.5183685
-3.7341568
-3.8574646
-3.9807723
-4.1040797
-4.258214
-4.4431753
-4.59731
-4.5664835
-4.258214
-3.764984
-3.1484454
-2.4394262
-1.5454459
-0.55898446
0.45830378
1.4139382
2.3387456
3.2018993
3.941745
4.5274568
5.0206876
5.4214373
5.6988797
5.7605333
5.6063986
5.236476
4.681591
3.9109182
3.0169377
2.0613034
1.0748421
0.24251536
-0.34319597
-0.77477294
-1.1446958
-1.5454459
-2.0078495
-2.4702532
-2.9943106
-3.6416762
-4.258214
-4.720618
-4.905579
-4.874752
-4.658964
-4.3506947
-3.9499452
-3.4567144
-2.932657
-2.4702532
-2.2544649
-2.2852917
-2.4085996
-2.4702532
-2.4394262
-2.3469458
-2.192811
-1.7920611
-1.113869
-0.15823454
0.7973998
1.6297266
2.3387456
2.8319762
3.1710722
3.29438
3.29438
3.1402454
2.89363
2.6161878
2.215438
1.7222073
1.1981497
0.7049191
0.3041692
0.057553887
-0.03492689
-0.06575376
-0.12740761
-0.34319597
-0.5898114
-0.8672536
-1.0830419
-1.2680035
-1.3604841
-1.3913112
-1.3604841
-1.3604841
-1.3604841
-1.3604841
-1.2988305
-1.1446958
-0.92890745
-0.5898114
-0.21988833
0.21168843
0.6740922
1.105669
1.506419
1.9379957
2.3387456
2.7086687
2.9244568
3.0169377
2.9861107
2.9552836
2.89363
2.7394953
2.4003994
1.9688227
1.475592
0.92070746
0.27334228
-0.4973306
-1.2988305
-2.0078495
-2.562734
-2.9943106
-3.3025796
-3.6108491
-3.8882911
-4.1657333
-4.3506947
-4.4740024
-4.5048294
-4.5048294
-4.5048294
-4.5048294
-4.5048294
-4.4431753
-4.258214
-3.9807723
-3.580022
-3.0559645
-2.562734
-2.161984
-1.8537152
-1.6070995
-1.2680035
-0.8364267
-0.28154218
0.36582303
1.0748421
1.7530341
2.4003994
3.0477645
3.633476
4.0958796
4.373322
4.4658027
4.4966297
4.4658027
4.3116684
3.941745
3.3868606
2.7703223
2.1537843
1.5372458
0.9515344
0.3349961
-0.25071532
-0.68229204
-0.8980805
-0.92890745
-0.8672536
-0.92890745
-1.1446958
-1.3913112
-1.6070995
-1.8228881
-2.1003304
-2.4702532
-2.8401763
-3.2409263
-3.580022
-3.8882911
-4.0732527
-4.0424256
-3.7958105
-3.3950608
-2.9018302
-2.4702532
-2.1311574
-1.8845417
-1.6995804
-1.4837921
-1.1446958
-0.77477294
-0.46650368
-0.25071532
-0.004099965
0.27334228
0.5507845
0.7049191
0.7973998
0.8590537
0.9823613
1.0748421
1.0748421
0.9823613
0.92070746
1.0131882
1.2289766
1.475592
1.5680727
1.475592
1.3214574
1.1981497
1.1364958
1.1364958
1.105669
0.92070746
0.64326525
0.3041692
-0.004099965
-0.21988833
-0.28154218
-0.25071532
-0.25071532
-0.34319597
-0.4973306
-0.68229204
-0.8364267
-0.92890745
-0.95973426
-0.92890745
-0.8364267
-0.7439459
-0.6206383
-0.4973306
-0.3740229
-0.18906146
0.057553887
0.24251536
0.24251536
-0.004099965
-0.43567675
-0.92890745
-1.2680035
-1.4837921
-1.5762725
-1.5146189
-1.3604841
-1.2063496
-1.0830419
-1.0522151
-1.0213883
-0.9905612
-0.8672536
-0.68229204
-0.43567675
-0.096580684
0.36582303
0.8898806
1.475592
2.0613034
2.6161878
3.0477645
3.263553
3.2327259
3.0785916
2.8011494
2.554534
2.2770917
2.0921302
1.9379957
1.845515
1.6913804
1.4139382
0.9823613
0.45830378
-0.03492689
-0.4973306
-0.92890745
-1.2680035
-1.5146189
-1.5762725
-1.4221382
-1.1755228
-0.8980805
-0.713119
-0.55898446
-0.46650368
-0.4973306
-0.77477294
-1.2063496
-1.6070995
-1.7920611
-1.7612343
-1.5454459
-1.2988305
-1.0522151
-0.8672536
-0.7439459
-0.65146524
-0.55898446
-0.46650368
-0.40484995
-0.3740229
-0.3740229
-0.40484995
-0.3740229
-0.34319597
-0.28154218
-0.21988833
-0.12740761
-0.03492689
0.088380754
0.18086153
0.21168843
0.24251536
0.3349961
0.45830378
0.5507845
0.5507845
0.45830378
0.27334228
0.088380754
-0.03492689
-0.15823454
-0.25071532
-0.34319597
-0.34319597
-0.34319597
-0.25071532
-0.096580684
0.088380754
0.3349961
0.6124383
0.7973998
0.82822675
0.7973998
0.6740922
0.58161145
0.5507845
0.5507845
0.5199576
0.48913068
0.45830378
0.5507845
0.7049191
0.8590537
0.9515344
1.0748421
1.1364958
1.1981497
1.105669
0.92070746
0.6740922
0.48913068
0.39664993
0.36582303
0.36582303
0.3349961
0.24251536
0.057553887
-0.31236917
-0.77477294
-1.2371764
-1.6379266
-1.9770226
-2.161984
-2.161984
-2.0078495
-1.8228881
-1.6070995
-1.2988305
-0.95973426
-0.68229204
-0.5898114
-0.5898114
-0.68229204
-0.713119
-0.6206383
-0.46650368
-0.25071532
-0.03492689
0.18086153
0.36582303
0.42747685
0.36582303
0.1500346
-0.18906146
-0.4973306
-0.7439459
-0.8980805
-0.95973426
-0.8980805
-0.68229204
-0.3740229
-0.03492689
0.3041692
0.58161145
0.7973998
0.8898806
0.8898806
0.7973998
0.64326525
0.39664993
0.026726961
-0.43567675
-0.8672536
-1.2063496
-1.452965
-1.6379266
-1.7304072
-1.7920611
-1.7304072
-1.6379266
-1.5146189
-1.3913112
-1.2371764
-1.0213883
-0.77477294
-0.46650368
-0.18906146
0.088380754
0.27334228
0.3349961
0.24251536
0.057553887
-0.18906146
-0.40484995
-0.5898114
-0.713119
-0.7439459
-0.68229204
-0.55898446
-0.43567675
-0.28154218
-0.096580684
0.11920768
0.36582303
0.6124383
0.8590537
1.105669
1.3522842
1.5988996
1.8763418
2.0613034
2.0921302
1.9996495
1.814688
1.5372458
1.1981497
0.7049191
0.18086153
-0.25071532
-0.5281574
-0.68229204
-0.77477294
-0.68229204
-0.3740229
0.057553887
0.5199576
0.9823613
1.4139382
1.7530341
1.9688227
2.0304763
1.9379957
1.6913804
1.3214574
0.8590537
0.3349961
-0.21988833
-0.80559975
-1.3604841
-1.8845417
-2.3469458
-2.7168684
-2.963484
-3.0251377
-2.932657
-2.7785223
-2.593561
-2.4394262
-2.3469458
-2.3161187
-2.3777726
-2.531907
-2.7476954
-3.0251377
-3.2409263
-3.2717528
-3.1176186
-2.7168684
-2.1311574
-1.4837921
-0.77477294
-0.06575376
0.58161145
1.105669
1.6297266
2.1229572
2.6161878
3.0785916
3.4485145
3.6951299
3.8492644
3.9109182
3.9109182
3.9109182
3.941745
4.0033994
4.034226
3.972572
3.8184373
3.602649
3.3560338
3.0785916
2.6778417
2.184611
1.5372458
0.735746
-0.12740761
-1.0213883
-1.7304072
-2.192811
-2.4085996
-2.3777726
-2.2544649
-2.192811
-2.2236378
-2.3161187
-2.4394262
-2.50108
-2.4394262
-2.3469458
-2.2236378
-2.1003304
-2.0078495
-1.9153688
-1.7304072
-1.5146189
-1.2988305
-1.113869
-0.92890745
-0.80559975
-0.713119
-0.5281574
-0.21988833
0.18086153
0.6124383
0.9823613
1.2598035
1.5372458
1.814688
2.1229572
2.4003994
2.585361
2.7394953
2.7394953
2.6470149
2.4312265
2.1537843
1.7838612
1.3522842
0.8898806
0.5199576
0.3041692
0.21168843
0.11920768
0.088380754
0.088380754
0.057553887
0.026726961
0.088380754
0.27334228
0.58161145
0.82822675
0.9515344
0.92070746
0.8590537
0.7973998
0.735746
0.58161145
0.45830378
0.36582303
0.42747685
0.48913068
0.58161145
0.64326525
0.735746
0.8590537
0.92070746
0.8898806
0.8590537
0.8898806
1.0131882
1.2906305
1.5680727
1.7222073
1.7530341
1.6913804
1.5988996
1.5372458
1.4139382
1.2906305
1.105669
0.92070746
0.64326525
0.24251536
-0.25071532
-0.7439459
-1.113869
-1.3296573
-1.3604841
-1.2988305
-1.1755228
-0.9905612
-0.8364267
-0.65146524
-0.5281574
-0.4973306
-0.5281574
-0.55898446
-0.6206383
-0.713119
-0.77477294
-0.713119
-0.4973306
-0.15823454
0.18086153
0.42747685
0.5199576
0.45830378
0.3041692
0.24251536
0.36582303
0.7049191
1.2289766
1.814688
2.3695724
2.8011494
3.1402454
3.3560338
3.4176877
3.29438
2.9552836
2.4620533
1.9071686
1.3522842
0.82822675
0.36582303
-0.004099965
-0.28154218
-0.5898114
-0.92890745
-1.3604841
-1.7920611
-2.192811
-2.4394262
-2.50108
-2.4085996
-2.2544649
-2.0695033
-1.8537152
-1.6379266
-1.4837921
-1.3913112
-1.1755228
-0.8672536
-0.46650368
-0.21988833
-0.15823454
-0.25071532
-0.3740229
-0.4973306
-0.5281574
-0.46650368
-0.43567675
-0.40484995
-0.40484995
-0.34319597
-0.18906146
0.026726961
0.24251536
0.5507845
0.8898806
1.2289766
1.4139382
1.3831112
1.2598035
1.105669
0.9823613
0.82822675
0.5507845
0.24251536
0.026726961
-0.096580684
-0.12740761
-0.06575376
-0.06575376
-0.096580684
-0.18906146
-0.18906146
-0.004099965
0.3041692
0.7049191
1.0440152
1.4139382
1.9071686
2.3387456
2.49288
2.4312265
2.215438
2.0921302
1.9996495
1.814688
1.5988996
1.3831112
1.3522842
1.4139382
1.506419
1.4447651
1.2598035
0.9515344
0.6740922
0.48913068
0.3041692
0.057553887
-0.21988833
-0.43567675
-0.4973306
-0.46650368
-0.34319597
-0.28154218
-0.34319597
-0.43567675
-0.5281574
-0.5898114
-0.713119
-0.77477294
-0.7439459
-0.55898446
-0.31236917
-0.03492689
0.18086153
0.3349961
0.5507845
0.8898806
1.2598035
1.5372458
1.7222073
1.7530341
1.7222073
1.7530341
1.814688
1.8763418
1.8763418
1.814688
1.7530341
1.6297266
1.4447651
1.1673229
0.9515344
0.82822675
0.82822675
0.82822675
0.735746
0.6124383
0.5199576
0.5507845
0.64326525
0.7973998
0.9823613
1.1364958
1.1673229
1.0440152
0.82822675
0.5199576
0.24251536
0.088380754
0.057553887
0.088380754
0.057553887
-0.03492689
-0.12740761
-0.15823454
-0.12740761
-0.12740761
-0.15823454
-0.096580684
0.11920768
0.39664993
0.64326525
0.92070746
1.1364958
1.2598035
1.3214574
1.3522842
1.3831112
1.4447651
1.506419
1.6297266
1.7838612
1.8763418
1.8763418
1.7222073
1.506419
1.3831112
1.2906305
1.2598035
1.2289766
1.1981497
1.2598035
1.2906305
1.3214574
1.3831112
1.506419
1.6605535
1.814688
1.9688227
1.9996495
1.9379957
1.7530341
1.475592
1.1981497
0.9515344
0.7049191
0.5199576
0.3041692
0.088380754
-0.12740761
-0.28154218
-0.34319597
-0.34319597
-0.28154218
-0.12740761
0.057553887
0.3041692
0.5507845
0.7665729
0.9823613
1.1673229
1.2906305
1.2906305
1.2598035
1.1981497
1.1364958
1.1364958
1.1981497
1.3831112
1.5988996
1.7530341
1.7838612
1.7530341
1.6913804
1.6297266
1.5680727
1.506419
1.506419
1.506419
1.475592
1.3522842
1.0748421
0.7049191
0.36582303
0.026726961
-0.31236917
-0.65146524
-0.9905612
-1.2680035
-1.3913112
-1.3913112
-1.3913112
-1.2988305
-1.2680035
-1.2988305
-1.452965
-1.5146189
-1.3296573
-0.9905612
-0.65146524
-0.40484995
-0.28154218
-0.18906146
-0.21988833
-0.43567675
-0.7439459
-1.0522151
-1.2371764
-1.3604841
-1.452965
-1.5762725
-1.6379266
-1.5146189
-1.2063496
-0.8980805
-0.68229204
-0.4973306
-0.28154218
-0.06575376
0.057553887
0.088380754
0.11920768
0.18086153
0.24251536
0.36582303
0.42747685
0.45830378
0.48913068
0.5507845
0.6124383
0.64326525
0.5507845
0.36582303
0.18086153
0.057553887
-0.096580684
-0.28154218
-0.46650368
-0.65146524
-0.7439459
-0.7439459
-0.7439459
-0.80559975
-0.8980805
-0.9905612
-1.0522151
-1.0830419
-1.113869
-1.113869
-1.0213883
-0.77477294
-0.40484995
-0.096580684
0.1500346
0.36582303
0.6740922
1.0748421
1.4447651
1.814688
2.1537843
2.5237072
2.8319762
2.9552836
2.9244568
2.8319762
2.8319762
2.8628032
2.8628032
2.7394953
2.5237072
2.215438
1.845515
1.4447651
1.0131882
0.6740922
0.42747685
0.21168843
-0.004099965
-0.12740761
-0.12740761
-0.03492689
0.11920768
0.18086153
0.1500346
0.057553887
-0.03492689
-0.12740761
-0.18906146
-0.25071532
-0.25071532
-0.06575376
0.3041692
0.64326525
0.8590537
0.9515344
1.0748421
1.3214574
1.6605535
1.9996495
2.3079185
2.5237072
2.7394953
2.8011494
2.6470149
2.3079185
1.9071686
1.5372458
1.2598035
0.9515344
0.48913068
0.026726961
-0.31236917
-0.3740229
-0.34319597
-0.25071532
-0.18906146
-0.03492689
0.18086153
0.45830378
0.6124383
0.735746
0.8590537
1.0748421
1.2598035
1.2906305
1.2289766
1.1364958
1.1364958
1.1981497
1.2598035
1.3214574
1.4139382
1.5680727
1.7838612
1.9996495
2.1537843
2.3387456
2.49288
2.6778417
2.8319762
2.8319762
2.6161878
2.1537843
1.5680727
1.0131882
0.5507845
0.1500346
-0.21988833
-0.55898446
-0.8980805
-1.2680035
-1.6379266
-1.9461956
-2.1311574
-2.1003304
-1.9153688
-1.6995804
-1.4837921
-1.3296573
-1.1755228
-0.95973426
-0.80559975
-0.713119
-0.65146524
-0.5281574
-0.31236917
-0.004099965
0.27334228
0.48913068
0.6740922
0.8590537
1.0131882
1.1364958
1.1981497
1.2289766
1.2598035
1.3522842
1.506419
1.6297266
1.7222073
1.7530341
1.845515
1.9071686
1.9379957
1.814688
1.5680727
1.3214574
1.0748421
0.7665729
0.3041692
-0.21988833
-0.713119
-1.113869
-1.3913112
-1.5454459
-1.6379266
-1.6995804
-1.7304072
-1.6687534
-1.5454459
-1.3604841
-1.1755228
-0.92890745
-0.6206383
-0.18906146
0.3349961
0.7973998
1.1981497
1.475592
1.6605535
1.6605535
1.475592
1.1981497
0.9515344
0.7973998
0.735746
0.7049191
0.7973998
0.9515344
1.1364958
1.2906305
1.3214574
1.2906305
1.2598035
1.1981497
1.105669
0.9823613
0.8898806
0.7665729
0.5507845
0.27334228
-0.004099965
-0.21988833
-0.3740229
-0.46650368
-0.46650368
-0.4973306
-0.46650368
-0.31236917
-0.004099965
0.42747685
0.82822675
1.1364958
1.4139382
1.6605535
1.9071686
2.184611
2.4312265
2.6778417
2.89363
2.9861107
2.89363
2.7086687
2.4312265
2.184611
1.9688227
1.7222073
1.475592
1.1673229
0.82822675
0.5507845
0.36582303
0.27334228
0.11920768
-0.03492689
-0.25071532
-0.4973306
-0.80559975
-1.1755228
-1.5146189
-1.7612343
-1.8845417
-1.9153688
-1.8537152
-1.6687534
-1.452965
-1.2063496
-0.92890745
-0.68229204
-0.43567675
-0.25071532
-0.15823454
-0.06575376
0.088380754
0.39664993
0.82822675
1.3214574
1.9071686
2.554534
3.1402454
3.602649
3.941745
4.2500143
4.5891104
4.866553
5.051514
5.051514
4.866553
4.6199374
4.3424954
4.034226
3.5718222
3.0477645
2.5237072
2.0921302
1.7838612
1.5372458
1.3522842
1.1364958
0.92070746
0.6740922
0.39664993
0.057553887
-0.34319597
-0.713119
-1.0522151
-1.3604841
-1.6070995
-1.7920611
-1.8845417
-1.8845417
-1.7920611
-1.6070995
-1.3913112
-1.2063496
-1.113869
-1.0522151
-0.8980805
-0.65146524
-0.34319597
-0.03492689
0.27334228
0.58161145
0.8590537
1.105669
1.3831112
1.6297266
1.9071686
2.1537843
2.3695724
2.6161878
2.7703223
2.8319762
2.8628032
2.9244568
2.9861107
3.0169377
2.9552836
2.8011494
2.6470149
2.4620533
2.215438
1.9996495
1.814688
1.5680727
1.2906305
1.0131882
0.8590537
0.7973998
0.7665729
0.8590537
1.0748421
1.3831112
1.5988996
1.6297266
1.5680727
1.4139382
1.2598035
1.105669
0.9823613
0.8898806
0.7973998
0.7049191
0.6124383
0.5199576
0.42747685
0.27334228
0.1500346
0.057553887
0.026726961
-0.06575376
-0.15823454
-0.18906146
-0.12740761
-0.004099965
0.026726961
-0.096580684
-0.28154218
-0.43567675
-0.55898446
-0.6206383
-0.713119
-0.77477294
-0.77477294
-0.7439459
-0.65146524
-0.46650368
-0.15823454
0.24251536
0.7049191
1.105669
1.4139382
1.5680727
1.5988996
1.5680727
1.6297266
1.8763418
2.2770917
2.7086687
3.1094184
3.4793415
3.8184373
4.0958796
4.2500143
4.2191877
3.972572
3.633476
3.1710722
2.7394953
2.3079185
1.8763418
1.506419
1.1981497
0.92070746
0.6124383
0.27334228
-0.15823454
-0.65146524
-1.0830419
-1.3913112
-1.5454459
-1.6070995
-1.5454459
-1.3913112
-1.0830419
-0.5898114
-0.004099965
0.48913068
0.82822675
1.0440152
1.1981497
1.3214574
1.3831112
1.475592
1.6297266
1.845515
2.0921302
2.3387456
2.49288
2.6161878
2.7086687
2.7703223
2.7703223
2.6778417
2.4620533
2.1537843
1.7530341
1.2906305
0.7049191
0.057553887
-0.65146524
-1.3604841
-1.9461956
-2.3777726
-2.593561
-2.6552148
-2.593561
-2.4702532
-2.2852917
-2.1311574
-2.0386765
-1.9770226
-1.8537152
-1.5762725
-1.2371764
-0.92890745
-0.65146524
-0.43567675
-0.15823454
0.18086153
0.5507845
0.92070746
1.2598035
1.5680727
1.9071686
2.246265
2.585361
2.9244568
3.263553
3.602649
3.972572
4.2191877
4.404149
4.4658027
4.4966297
4.4349756
4.3116684
4.034226
3.602649
3.0169377
2.3387456
1.6913804
1.105669
0.5507845
-0.03492689
-0.5898114
-1.0830419
-1.4837921
-1.8845417
-2.2544649
-2.531907
-2.6860418
-2.7476954
-2.6860418
-2.562734
-2.3469458
-2.0078495
-1.5762725
-1.0830419
-0.6206383
-0.18906146
0.18086153
0.45830378
0.64326525
0.7665729
0.8898806
1.0748421
1.3522842
1.6297266
1.845515
1.9688227
2.0921302
2.246265
2.49288
2.7703223
3.0477645
3.2327259
3.2327259
3.0477645
2.7086687
2.3695724
1.9996495
1.5680727
1.105669
0.6124383
0.088380754
-0.40484995
-0.80559975
-1.1446958
-1.4221382
-1.6379266
-1.7920611
-1.8537152
-1.8537152
-1.7612343
-1.6687534
-1.5146189
-1.2680035
-0.8980805
-0.4973306
-0.15823454
0.088380754
0.3041692
0.5199576
0.82822675
1.2289766
1.6605535
2.0921302
2.49288
2.89363
3.2327259
3.4793415
3.602649
3.5718222
3.5101683
3.29438
2.9552836
2.49288
1.9996495
1.5988996
1.2906305
1.0748421
0.8898806
0.7049191
0.45830378
0.1500346
-0.28154218
-0.77477294
-1.2371764
-1.6995804
-2.1003304
-2.4394262
-2.6552148
-2.7785223
-2.8093493
-2.7785223
-2.6860418
-2.531907
-2.2852917
-1.9153688
-1.5146189
-1.0830419
-0.65146524
-0.18906146
0.3041692
0.7665729
1.1364958
1.3831112
1.6297266
1.9071686
2.1229572
2.2770917
2.4312265
2.554534
2.6470149
2.6470149
2.49288
2.2770917
2.0304763
1.845515
1.814688
1.814688
1.7838612
1.6297266
1.3214574
0.92070746
0.48913068
0.1500346
-0.06575376
-0.18906146
-0.28154218
-0.34319597
-0.40484995
-0.46650368
-0.4973306
-0.40484995
-0.18906146
0.057553887
0.27334228
0.36582303
0.39664993
0.45830378
0.6124383
0.7973998
0.9515344
0.9823613
0.9515344
0.82822675
0.6740922
0.48913068
0.3041692
0.11920768
-0.096580684
-0.25071532
-0.34319597
-0.40484995
-0.43567675
-0.46650368
-0.46650368
-0.46650368
-0.40484995
-0.31236917
-0.25071532
-0.31236917
-0.46650368
-0.6206383
-0.8364267
-1.113869
-1.4221382
-1.7304072
-1.9461956
-2.0386765
-2.1003304
-2.1311574
-2.192811
-2.192811
-2.1003304
-1.8845417
-1.5762725
-1.2988305
-0.9905612
-0.68229204
-0.40484995
-0.12740761
0.088380754
0.3349961
0.5507845
0.735746
0.8590537
0.92070746
0.9823613
1.1364958
1.3214574
1.5372458
1.7222073
1.845515
1.814688
1.6913804
1.475592
1.1364958
0.7973998
0.45830378
0.1500346
-0.096580684
-0.28154218
-0.46650368
-0.55898446
-0.68229204
-0.8364267
-1.0522151
-1.2680035
-1.5454459
-1.8228881
-2.0386765
-2.1003304
-2.0386765
-1.8537152
-1.6379266
-1.4221382
-1.2063496
-1.0830419
-0.9905612
-0.92890745
-0.8980805
-0.8364267
-0.7439459
-0.65146524
-0.4973306
-0.34319597
-0.15823454
0.088380754
0.39664993
0.7049191
0.9515344
1.0131882
0.92070746
0.735746
0.45830378
0.1500346
-0.21988833
-0.65146524
-1.1755228
-1.7920611
-2.3469458
-2.8093493
-3.1484454
-3.3950608
-3.5183685
-3.580022
-3.580022
-3.4875414
-3.3025796
-2.9018302
-2.3469458
-1.6687534
-0.92890745
-0.28154218
0.18086153
0.36582303
0.36582303
0.21168843
-0.096580684
-0.68229204
-1.5146189
-2.562734
-3.7341568
-4.9980597
-6.2927904
-7.556694
-8.604809
-9.283001
-9.59127
-9.652925
-9.375483
-8.789771
-7.834136
-6.724367
-5.5529447
-4.4740024
-3.4567144
-2.531907
-1.6379266
-0.77477294
0.057553887
0.7973998
1.2598035
1.1981497
0.39664993
-1.0522151
-2.8093493
-4.658964
-6.539406
-8.481502
-10.331116
-11.779982
-12.79727
-13.413809
-13.752904
-13.660423
-12.8897505
-11.502539
-9.745404
-7.9266167
-6.2003098
-4.59731
-3.1176186
-1.7304072
-0.43567675
0.7665729
1.6913804
1.9996495
1.2598035
-0.55898446
-3.0867915
-5.79956
-8.265714
-10.423597
-12.519828
-14.708538
-17.143866
-19.7025
-22.446095
-25.343824
-28.457342
-31.940783
-36.009937
-40.633972
-45.658764
-50.714375
-55.523376
-59.530876
-62.15116
-63.075974
-62.366955
-60.116585
-56.3557
-51.145958
-44.82644
-38.106167
-31.509207
-25.128036
-18.77769
-12.458174
-6.077002
0.3041692
6.685341
13.035686
19.416857
25.798029
31.870932
37.23481
41.612236
44.756577
46.606194
47.253563
47.068596
46.359577
45.24981
43.893425
42.660347
41.735542
40.934044
39.79345
37.635563
34.244602
29.867182
24.842394
19.355204
13.559743
7.856764
2.7394953
-1.7612343
-6.477752
-12.643135
-20.596478
-29.443804
-37.767075
-45.103878
-51.546703
-57.342163
-62.86018
-68.563156
-74.72854
-81.84956
-90.32696
-99.359245
-107.55921
-113.66294
-116.77645
-116.15991
-111.22761
-101.94871
-89.24802
-74.51275
-58.174488
-40.572323
-23.000978
-7.9266167
2.7703223
9.336455
13.374782
15.995069
16.88905
15.193569
10.446224
1.7530341
-12.519828
-33.482132
-60.116585
-88.63148
-114.18699
-133.11473
-143.59587
-145.63045
-140.51318
-130.24782
-116.80728
-100.80811
-81.417984
-57.619606
-29.135534
2.4312265
33.628063
61.372284
84.36917
103.235245
119.29606
132.92155
142.97113
150.03049
155.48686
156.99738
154.31543
150.77032
148.18088
147.2869
147.56435
147.59515
145.43729
138.65536
127.03362
112.97655
101.04653
96.02174
98.30293
103.88261
108.26003
108.321686
103.45103
94.26461
81.37895
65.90385
48.24002
30.298758
16.426645
9.922167
10.877802
16.79657
24.996529
33.87468
44.01673
57.303135
74.01132
92.78492
112.72993
131.81178
146.67035
155.67181
157.7064
152.83574
143.9576
132.92155
118.46374
98.45707
72.192535
41.612236
11.371032
-12.334866
-25.713749
-30.522745
-31.231764
-30.738535
-28.611477
-22.908499
-14.893499
-8.204059
-5.4604635
-6.5702324
-8.697289
-9.467962
-9.9303665
-11.9957695
-14.431096
-13.660423
-8.1424055
-1.452965
1.5988996
0.45830378
-1.113869
0.24251536
3.725957
7.825937
12.912377
19.139416
25.828856
33.504757
43.0611
54.83698
68.06173
80.608284
91.64432
101.4781
110.14047
116.98405
121.33064
123.303566
124.50581
126.75617
129.86969
132.30501
131.99675
126.07799
113.96301
98.30293
82.70452
69.6339
59.2144
51.230232
47.315212
48.579117
51.723465
53.110676
54.374577
60.663265
73.57975
88.96238
100.36834
103.11194
99.53602
92.26086
72.13088
36.24835
1.105669
-28.457342
-64.24739
-113.60128
-175.81
-225.81126
-236.10745
-228.40073
-246.0337
-295.85
-344.34073
-345.543
-273.9629
-155.61836
-34.160324
84.15337
206.59787
321.7056
408.8533
460.45755
488.32507
514.1272
544.2143
565.29987
562.4946
521.61816
431.5419
302.19217
167.69432
47.130253
-74.97515
-214.18951
-359.5692
-488.24078
-586.4862
-649.09564
-681.3406
-700.4224
-714.6953
-711.08856
-662.8136
-564.1983
-451.2793
-365.488
-305.22137
-239.1285
-152.25826
-59.654182
-8.173233
-33.11221
-98.80436
-142.14702
-148.12744
-132.25157
-98.68106
-30.892668
108.50664
318.19135
520.2309
648.2551
696.4068
672.1152
601.36743
517.11743
393.43982
208.84824
7.8875904
-165.26721
-284.72147
-336.72647
-355.50006
-377.78793
-408.2141
-448.2891
-452.6665
-387.19012
-335.00018
-380.31573
-502.8219
-652.24
-756.9898
-735.87335
-616.38824
-497.79712
-406.21036
-335.86334
-310.70856
-286.232
-203.52339
-119.24261
-92.79311
-98.157
-129.35384
-194.4911
-257.99454
-291.71918
-271.40427
-183.57838
-84.43902
-20.28821
44.879887
144.63579
263.01114
368.8708
428.85995
413.72394
329.99802
237.76389
202.22046
228.48499
258.54123
220.00758
96.57663
-35.917458
-82.866844
-15.540865
132.48997
287.95013
379.25946
395.1353
367.82266
335.76266
350.2513
424.575
506.38965
539.4361
503.3378
416.62167
323.55524
258.66455
231.59851
246.51874
295.19446
332.06345
296.79745
181.35065
52.95654
-14.338615
-3.8266375
37.789696
43.64681
-11.163443
-92.3307
-143.28761
-139.43423
-110.39529
-102.04118
-125.22303
-155.00183
-166.00705
-152.96725
-136.62898
-157.65294
-238.51195
-346.03622
-418.41782
-436.5132
-445.1756
-483.06186
-524.98645
-515.985
-433.46133
-313.23636
-213.72711
-162.4003
-148.3124
-147.23344
-156.88228
-209.28804
-319.95663
-436.20496
-487.10016
-465.58298
-406.70358
-328.77313
-237.43301
-142.33197
-53.79707
2.8011494
-13.876212
-117.23886
-272.88394
-431.51926
-542.8969
-571.47345
-542.1262
-528.22327
-578.07043
-675.2985
-768.18
-803.7542
-732.17413
-552.0833
-341.93625
-174.207
-54.845184
28.418316
65.53392
57.919674
34.768658
25.27397
44.325
78.91281
114.6412
140.19672
127.496025
89.116516
83.50602
149.99966
280.98325
441.12906
572.51337
605.5598
537.9256
452.44254
1011.21124
1011.21124
1011.21124
1011.21124
1011.21124
1011.21124
1011.21124
980.7543
929.3658
814.2889
627.0462
413.60065
225.34064
79.77596
-40.81894
-153.42966
-248.28407
-320.63483
-380.43906
-417.86295
-420.72983
-410.4953
-416.4757
-446.47028
-481.58215
-480.47238
-414.8419
-284.04327
-101.17803
115.07278
338.16718
528.2151
642.7987
665.73395
632.5334
615.57855
655.5919
722.79456
761.0816
740.5509
663.4528
555.8052
445.32153
343.8085
252.46832
169.11235
91.151085
21.38978
-31.90996
-56.3557
-38.72271
8.627437
33.196487
-16.835596
-117.57795
-184.81146
-190.5761
-197.01892
-252.38405
-318.23035
-327.13934
-261.50882
-173.46716
-137.8929
-174.51527
-245.3247
-314.93185
-348.4099
-306.08453
-213.9429
-141.49965
-103.64419
-49.51213
66.55121
233.35565
411.78186
566.4405
661.14075
689.77893
682.4422
676.585
685.52484
668.8475
590.7629
479.6319
371.27527
280.39752
240.13756
262.33298
309.59064
354.10468
395.1353
418.44043
397.13907
321.4898
212.63995
123.581
97.254814
117.384796
137.2065
132.15088
100.76909
56.840733
5.9763217
-68.34737
-168.56569
-264.3757
-325.5055
-338.4528
-301.64545
-230.00371
-160.30406
-140.11244
-184.84229
-240.60818
-241.1939
-182.86937
-98.40361
-13.228847
50.82948
72.96321
53.54225
40.009235
75.73763
129.37646
166.89282
221.2715
321.82892
425.40735
473.7131
462.64624
420.22842
377.1324
362.1505
376.39255
376.5467
315.47855
202.46709
94.85033
26.692009
-18.469423
-59.715836
-93.50214
-123.15762
-159.34843
-202.62943
-252.84645
-304.48154
-341.93625
-360.95645
-372.82483
-376.52405
-354.45193
-302.13867
-238.5736
-184.81146
-156.08076
-164.28075
-207.6542
-267.3351
-314.77774
-322.14536
-274.51776
-172.44986
-28.703959
130.17796
271.7968
383.72934
482.1597
585.98474
696.2218
1011.21124
1011.21124
1011.21124
1011.21124
1011.21124
1011.21124
1011.21124
1008.0361
998.60297
958.8363
867.65027
725.5382
557.9014
396.4917
250.68037
113.8397
-9.745404
-106.66523
-173.0664
-215.70004
-243.59839
-266.3178
-291.5959
-327.07767
-381.33304
-451.61838
-516.41656
-552.8232
-556.27576
-533.3714
-493.20392
-450.16956
-413.9479
-381.33304
-346.19037
-305.65295
-255.6209
-196.86478
-142.23949
-100.49985
-62.12034
-18.37694
34.213776
112.97655
221.0557
326.3913
409.37735
475.59354
512.83246
500.56335
439.64938
349.04907
274.26297
265.53894
325.99054
416.99158
497.57315
536.2609
508.94827
412.76828
271.92014
119.912605
-11.040135
-93.841225
-118.68772
-97.725426
-54.197815
-1.5146189
60.478306
121.48478
154.40791
145.86885
110.387085
67.38354
31.501007
19.940914
39.485176
74.4429
111.80512
161.77554
228.33086
284.46667
311.19363
317.05072
316.15677
333.4198
383.79102
444.67416
491.83932
520.01514
523.4061
507.222
505.5573
539.5902
594.5238
651.02954
681.2399
664.99414
623.71686
578.278
511.2603
405.4007
278.7637
162.2996
70.95946
7.702629
-29.443804
-52.00911
-72.354866
-99.14346
-138.8177
-187.21596
-241.96457
-309.87625
-385.4022
-450.4778
-493.97458
-518.3279
-528.0383
-523.5684
-508.46323
-478.8077
-425.75464
-354.1745
-273.5005
-196.37155
-146.24698
-132.92976
-144.98308
-180.68065
-240.02246
-297.3605
-313.63712
-259.69003
-122.47943
71.79179
255.82846
405.73978
560.0593
719.95856
821.8415
834.1106
779.9785
673.59485
532.0685
398.3413
273.33817
140.35085
67.75346
137.29898
299.20193
402.34882
341.24988
140.9982
-79.44506
-220.81729
-269.64713
-266.16367
-246.09537
-229.81877
-230.68192
-255.65172
-303.49506
-354.72943
-374.212
-343.0152
-275.25763
-203.86249
-159.71837
-149.29886
-140.91393
-92.361534
-2.9943106
99.56683
201.11069
302.3155
414.09384
541.10077
653.1258
704.2676
678.98956
598.223
502.1972
437.79977
429.90805
463.8177
514.71295
554.60297
540.9775
459.10114
349.44983
261.93222
212.23921
188.8724
169.174
130.67119
73.61057
16.4883
-32.310707
-73.89622
-100.5615
-103.582535
-84.71645
-46.89184
14.052974
96.14505
176.54164
219.66849
204.47083
145.96135
88.284195
66.767
82.05715
111.866776
131.93509
123.21108
75.55267
-6.261964
-99.85248
-170.90852
-195.13847
-176.54985
-142.17784
-118.34863
-113.262184
-116.74563
-108.51485
-76.26989
-23.309248
23.424356
19.324375
-51.546703
-154.69356
-245.26305
-307.96497
-354.23618
-406.82687
-474.21454
-545.5172
-593.0214
-587.81177
-522.70526
-407.7825
-259.01184
-98.12617
55.792614
199.26108
333.1732
449.91473
532.74664
560.1518
524.94745
451.51773
375.71436
312.6425
258.17133
202.5904
144.72826
102.49539
93.18567
110.66453
136.22003
157.244
171.17776
191.43105
239.9526
317.6981
406.41794
488.10928
533.39404
509.84225
416.86826
282.92535
134.92531
-10.947655
-136.13577
-231.6992
-309.50632
-375.63007
-421.40805
-430.99518
-387.37512
-296.9906
-190.48363
-101.640434
-62.212814
-83.42173
-141.96205
-205.83542
-266.4411
-325.6596
-375.78418
-416.93814
-459.84918
-504.94894
-544.0991
-561.4239
-535.56006
-455.93417
-337.62048
-216.19325
-128.30573
-100.623146
-134.25533
-203.27678
-283.9508
-365.24136
-434.41696
-480.04083
-497.8896
-478.62277
-415.58173
-320.88144
-200.74898
-47.230934
129.25314
306.07635
461.1974
568.38257
623.5936
651.4919
671.9302
688.48425
703.2195
720.54425
738.0231
743.7569
721.16077
663.29865
587.4336
514.0964
442.208
361.65726
269.82388
177.25066
106.71868
64.02341
24.842394
-29.19719
-87.61419
-135.85832
-181.79042
-241.96457
-319.0935
-399.4901
-463.67172
-503.53094
-527.4218
-549.1239
-575.88165
-608.58905
-638.7069
-650.5137
-640.834
-616.23413
-571.59674
-496.59485
-392.55402
-274.79523
-160.7973
-61.99703
1.7838612
22.37624
23.516836
38.591198
83.96842
158.4154
253.79388
354.96786
449.72977
539.4669
622.17554
675.72186
673.379
606.8854
496.46338
382.37296
308.38837
283.51105
286.80954
320.59583
396.7383
487.7702
548.1601
549.6706
493.5965
412.1826
348.30923
336.3484
380.49252
439.77267
448.86664
368.6858
211.06778
22.653683
-143.71918
-254.81938
-299.14847
-278.24783
-223.59172
-182.3453
-168.78146
-165.82208
-161.01308
-157.77626
-166.90102
-177.1972
-153.30635
-83.23677
2.184611
68.33917
106.6262
124.69078
137.82303
161.28232
199.29192
241.86388
280.73663
320.16425
363.5069
406.38715
447.23282
493.2574
551.82855
618.04474
673.3482
694.0639
668.8475
616.01013
565.6698
522.4196
465.32822
383.39026
294.17715
220.56247
161.49811
100.275856
27.000278
-54.043682
-129.50798
-194.30617
-257.19305
-321.9604
-382.75107
-433.70798
-474.36868
-509.8196
-548.2916
-594.7786
-643.7317
-681.5564
-695.7675
-679.61426
-634.51447
-569.46967
-495.30014
-423.81253
-364.71732
-315.73337
-264.86896
-207.16096
-149.08305
-96.83144
-54.321125
-27.840803
-23.802479
-40.47984
-63.50755
-74.3278
-65.35716
-42.545242
-16.835596
4.835726
23.609318
40.872387
49.78137
39.45435
6.685341
-37.027225
-73.834564
-91.03598
-86.103676
-72.41653
-73.3105
-103.67502
-158.14618
-213.88124
-244.3074
-230.49695
-170.50777
-75.930786
41.797195
166.70786
272.1051
335.76266
353.6423
336.07092
297.93805
257.24652
224.78577
194.17464
155.67181
110.1713
69.448944
49.503925
57.888844
88.869896
130.30127
171.08527
206.81367
239.05862
270.90286
299.9418
313.5056
303.2403
278.85617
260.23672
258.6954
272.25922
290.8787
302.71622
303.76434
297.7839
287.24112
269.54645
247.25858
231.0128
224.78577
219.76097
201.44978
161.18983
103.851776
42.96862
-2.50108
-19.209267
-11.410059
7.2402253
23.393528
25.058182
3.0477645
-38.5994
-83.57587
-120.475685
-150.19283
-179.41675
-207.93166
-226.58194
-233.3022
-238.63525
-253.30885
-277.7546
-302.72443
-318.93933
-330.46863
-351.77002
-389.03973
-432.07413
-463.45593
-473.07394
-463.91837
-444.9906
-420.66818
-386.9127
-337.28137
-271.15765
-194.86104
-118.28697
-50.375282
4.9590335
45.958828
68.86323
72.74742
65.5031
60.04673
65.6264
83.01279
105.45478
126.63287
148.64328
177.28148
213.87305
258.10968
304.7508
339.98596
348.30923
326.57626
290.01553
255.42772
230.70454
218.92865
226.2038
261.53146
330.55295
429.6306
533.6098
601.21326
604.9741
553.4007
482.65292
422.4788
369.51816
296.11926
177.83638
11.371032
-185.92123
-382.75107
-550.8194
-1009.0307
-1009.0307
-1009.0307
-994.35706
-1009.0307
-1009.0307
-975.33685
-908.9973
-821.9729
-729.9546
-652.949
-594.90186
-535.43677
-444.95978
-310.277
-143.22595
29.09651
179.06944
290.01553
361.99637
404.50668
421.554
420.13593
418.28632
429.29153
453.70645
489.34235
534.8121
581.7306
616.8733
626.5838
602.7546
553.709
499.17615
447.51025
388.0451
309.59064
216.4625
124.50581
49.62723
-3.7033298
-45.258015
-86.38112
-126.39445
-156.4507
-169.58296
-166.09952
-151.45674
-129.5388
-102.56524
-73.89622
-47.230934
-26.515247
-17.544613
-23.340075
-37.36632
-46.460266
-37.89038
-6.046175
42.722004
93.40146
133.29147
161.55975
187.3619
221.45645
267.35776
316.68082
356.44754
382.8354
401.48566
418.348
434.47046
449.08243
462.43048
468.07178
449.79144
394.67288
309.59064
214.42792
128.14339
65.657234
26.753664
-1.5762725
-22.38444
-29.69042
-21.613768
-2.3469458
21.728876
45.342293
69.20233
97.254814
125.89302
143.00195
137.57642
111.4352
80.022575
55.915924
38.190445
23.732624
19.324375
33.7822
64.85573
101.60142
133.41478
155.0861
167.26273
170.80783
164.365
149.66057
135.04861
127.650154
124.62912
114.54871
88.0684
49.04152
10.816148
-15.417557
-26.237804
-25.436304
-19.425056
-12.2732115
-2.7476954
12.172532
30.206278
41.55058
38.40623
26.537874
18.769491
20.649935
29.867182
39.300217
39.824272
30.976952
18.923628
3.972572
-18.469423
-51.577534
-96.86227
-148.52818
-196.89561
-237.49466
-268.3524
-289.5305
-306.8244
-318.78522
-306.6394
-258.1795
-185.67462
-110.117836
-42.113667
19.262722
75.55267
126.72535
177.71307
229.07071
272.25922
305.95303
338.9995
371.46027
385.14737
360.08508
302.50043
250.46458
243.31274
286.7479
350.62125
394.118
392.73083
351.17615
296.42752
248.73828
200.55582
130.88698
34.213776
-75.12929
-182.06787
-280.12827
-367.73837
-449.83044
-529.0556
-593.4839
-626.7153
-622.9236
-591.26434
-546.1337
-500.17078
-459.07852
-417.77045
-358.89102
-273.5005
-181.38968
-103.366745
-32.064095
38.52954
93.98717
133.47644
175.7093
233.72556
314.70792
416.37506
513.5415
575.87354
600.9358
615.3319
647.1145
702.8496
761.3591
799.7386
813.2408
806.30475
781.27325
737.0983
677.7565
616.6575
571.74274
553.3082
555.77435
562.18634
546.403
486.9995
388.19925
272.38254
156.6891
48.24002
-51.97828
-148.28157
-243.2593
-333.15057
-413.33136
-477.8521
-517.31055
-530.9052
-529.57965
-520.1158
-498.19785
-457.07477
-395.0202
-319.06265
-244.89313
-188.44904
-153.73793
-129.90872
-100.16074
-56.07826
-2.192811
54.497887
111.40437
164.21088
204.99489
232.36919
256.69162
288.4125
333.66644
384.77747
414.49463
403.11948
350.89868
269.14572
176.0484
91.95259
27.524336
-10.731867
-16.00327
6.7469945
39.608482
67.07527
87.66765
108.321686
134.2471
165.0432
200.00092
238.93532
275.46524
302.16135
317.60562
327.06946
338.7529
353.76556
362.85953
359.74603
349.04907
331.94012
299.57187
246.98114
179.65515
102.89614
17.012358
-73.34133
-157.12889
-228.40073
-296.3124
-373.81125
-455.5026
-523.106
-567.1885
-590.3087
-591.60345
-565.83215
-513.64215
-440.8598
-356.45572
-273.93207
-203.1843
-141.90039
-79.35258
-4.658964
84.95488
180.6108
268.15924
338.84534
394.2105
441.22156
484.28674
522.78955
555.836
584.41254
607.4711
619.3395
611.87933
577.1683
513.4798
431.26447
346.92203
269.14572
192.66411
105.67056
3.9109182
-102.38029
-196.03247
-266.56442
-315.3326
-349.18054
-374.36615
-395.97583
-414.41034
-421.03812
-407.07352
-374.0887
-333.02725
-296.80563
-269.80124
-243.0435
-202.25949
-140.85228
-64.740616
14.946954
90.565384
157.4906
212.48582
253.51645
279.1028
290.3546
292.0501
288.4125
281.6306
272.16675
257.339
235.29774
209.09486
183.75513
161.25148
139.82678
116.706604
91.36688
66.33543
44.263348
25.304798
12.480801
9.983821
11.401859
2.1537843
-25.004728
-61.68876
-95.72167
-121.86289
-138.29366
-141.62296
-128.614
-99.14346
-58.11284
-20.719786
-7.49504
-29.289669
-76.48567
-125.00724
-155.61836
-165.91455
-163.63338
-158.45444
-160.05745
-170.50777
-181.32802
-183.54756
-175.31677
-158.6394
-132.96059
-99.729164
-70.875175
-63.322582
-83.57587
-120.13659
-153.5838
-170.56943
-165.63712
-141.68462
-109.77875
-81.6646
-64.27821
-60.17824
-67.42256
-76.91725
-74.14283
-49.727917
-6.878502
45.003193
97.96384
146.39291
185.88219
214.27379
234.61955
253.85555
277.80807
306.4463
336.8108
365.84973
389.1549
401.6706
400.80746
386.997
362.1197
331.60104
299.91098
264.2134
219.20609
163.62515
103.45103
48.825733
6.315418
-23.71
-43.870804
-56.756454
-66.867676
-78.18115
-88.66231
-96.02994
-102.56524
-112.30655
-128.08994
-148.03496
-167.3326
-184.10245
-197.29637
-204.17076
-203.58505
-196.27907
-183.82501
-170.44612
-159.25595
-146.74022
-126.85685
-97.50963
-59.808315
-17.79123
21.513086
53.665558
76.415825
83.814285
70.15796
37.57391
-3.2409263
-39.647514
-65.85039
-85.48714
-106.295296
-132.00496
-161.81458
-193.3197
-224.30074
-254.04872
-282.59442
-307.44092
-322.79272
-322.26868
-304.32742
-272.79147
-232.65485
-190.20616
-151.79584
-118.25615
-86.288635
-53.457973
-19.301748
16.025896
54.559536
98.70368
145.62224
187.3927
217.51062
234.52705
241.4323
244.11424
248.73828
257.52396
266.52542
271.45773
274.47876
280.675
290.29297
297.75308
294.42377
274.44794
239.76764
199.631
162.73119
132.15088
107.15026
84.92406
62.32792
38.683678
17.043184
0.36582303
-12.057424
-22.322788
-30.738535
-38.321957
-46.830185
-55.0918
-59.0993
-54.814358
-40.788113
-19.301748
5.1131682
27.98674
45.619736
56.655766
64.42415
75.67598
94.54205
117.66224
136.83658
145.86885
143.09444
128.88322
104.529976
73.39478
41.14983
14.0838
-5.6762524
-21.18219
-36.349037
-52.841434
-68.22406
-76.73229
-76.23906
-72.0466
-70.875175
-75.96162
-86.905174
-100.59232
-112.799774
-120.074936
-121.46214
-118.07118
-111.87497
-104.32238
-95.41341
-83.45255
-67.42256
-48.52567
-28.149075
-6.2927904
15.995069
34.676178
46.606194
54.34375
64.91739
82.73534
105.51643
127.95843
145.43729
155.94926
160.75826
162.42291
162.79285
162.42291
160.60411
157.18234
152.98987
147.2869
137.5456
122.47123
103.45103
83.04362
63.406864
46.112965
31.439354
18.522877
6.1304564
-6.2003098
-17.174692
-26.022017
-33.88288
-40.88059
-45.720417
-47.045975
-44.98057
-40.264053
-33.88288
-28.457342
-27.470882
-32.156574
-40.81894
-50.036182
-56.448185
-57.742912
-53.673763
-45.90538
-37.243015
-30.06034
-24.264883
-16.89725
-5.5529447
8.658263
22.067972
31.901758
38.899464
46.23627
55.268555
65.225655
73.6414
76.23086
70.86698
60.23169
48.702423
38.837814
32.025066
29.343122
30.48372
32.240852
30.17545
22.19128
9.274802
-5.4912906
-17.760405
-23.18594
-19.7025
-9.406309
2.1229572
10.261263
14.022146
14.022146
10.69284
4.4658027
-3.3025796
-10.238636
-14.554403
-16.773941
-18.870173
-21.798729
-24.264883
-23.956614
-19.240095
-10.238636
1.2906305
13.128166
23.486012
31.747623
38.899464
46.482887
55.792614
69.14067
87.69848
108.321686
123.735146
129.7772
130.5787
131.10277
127.95843
114.51789
88.62328
53.57308
17.443935
-11.379231
-29.7829
-39.154285
-41.21969
-39.00015
-37.427975
-38.229477
-37.304672
-26.08367
2.9244568
47.006947
89.64057
112.85324
117.600586
118.92614
119.41937
104.37584
60.478306
-11.749154
-95.62919
-165.54465
-202.07452
-202.78355
-178.5536
-143.90414
-113.35466
-97.97203
-98.6194
-106.326126
-110.02535
-102.2878
-78.890175
-41.15803
1.3214574
35.909252
55.669308
61.21815
56.809906
47.068596
35.13858
22.68451
11.925917
6.8086486
10.446224
22.28376
39.26939
58.197117
76.32334
91.12027
101.0157
105.60892
105.39313
101.90968
98.91947
100.83074
109.30814
121.88553
132.55164
134.86365
125.09152
104.12923
76.69327
48.609943
25.428106
10.9086275
3.29438
-4.813099
-20.411518
-44.333206
-71.553375
-94.76604
-108.17574
-109.932884
-102.13367
-89.12471
-76.8556
-70.59773
-70.25864
-69.85789
-63.075974
-48.49484
-30.06034
-13.136365
-0.18906146
9.398109
16.58078
21.204819
22.77699
21.636395
18.368742
12.573282
3.6643028
-7.0326366
-16.465672
-20.843094
-16.989729
-4.751445
12.419147
28.295008
37.512253
38.74533
34.64535
29.46643
26.876972
29.28147
37.23481
49.04152
62.050476
73.36395
79.621826
80.269196
78.82033
79.06694
81.748886
85.10901
87.51351
88.90073
90.65787
93.98717
98.17963
100.5533
97.96384
88.62328
74.22712
58.721172
45.619736
36.772408
31.870932
28.880718
25.027355
19.016108
11.216897
2.184611
-6.940156
-14.831845
-20.935574
-25.7754
-31.015976
-37.181362
-42.576073
-45.812897
-46.6144
-45.350494
-42.545242
-39.27759
-37.058056
-36.718956
-37.243015
-36.441513
-31.97161
-23.031807
-11.625847
-0.4973306
8.689091
15.717627
22.006317
30.298758
42.722004
58.906136
76.32334
91.33605
101.755554
108.26003
112.88406
117.16901
120.7141
122.10131
120.559975
115.81262
108.26003
99.25857
90.0105
81.25565
73.024864
65.040695
57.21065
49.38062
41.519753
33.75137
25.98299
18.522877
11.617647
5.7605333
1.0748421
-3.2100992
-7.186771
-10.115328
-11.533366
-11.934116
-11.964943
-12.2732115
-13.937866
-17.88371
-24.018267
-31.3859
-38.167824
-43.00765
-46.521915
-50.09784
-54.41361
-58.945164
-62.490257
-64.46318
-64.43235
-61.99703
-57.557953
-52.903088
-50.313625
-50.77603
-53.026394
-54.937664
-54.845184
-52.50234
-49.57378
-47.508377
-46.182823
-44.51817
-42.08284
-38.846016
-34.314457
-28.241554
-20.997229
-13.074712
-5.090541
2.6778417
10.353744
18.18378
26.630356
35.323544
42.56787
46.85281
47.68514
45.743042
42.75283
40.16337
38.28293
36.001736
31.901758
25.921337
19.17024
13.467262
10.569532
10.569532
11.5251665
11.463513
9.459764
4.89738
-2.192811
-10.269463
-16.80477
-19.918287
-19.425056
-16.4965
-12.673962
-8.358193
-2.562734
4.650764
11.247725
14.79282
14.669512
13.220647
13.220647
14.854474
16.210857
16.395819
16.79657
18.58453
20.89655
21.728876
19.755953
14.8853
7.2710524
-2.4085996
-12.39652
-20.319038
-24.634806
-24.943073
-22.322788
-18.222807
-13.752904
-9.89954
-7.772482
-7.2792516
-6.261964
-2.0078495
6.500379
18.060472
30.052141
39.700966
45.496426
47.315212
45.928
43.33854
41.858852
42.84531
46.205444
51.014446
55.299385
56.93321
56.008404
54.713673
55.33021
58.875305
63.83844
67.19858
66.921135
63.807613
59.769287
56.16254
54.25127
54.559536
55.73096
56.16254
54.713673
50.151287
41.95133
31.501007
20.958202
11.340205
1.9996495
-8.666463
-21.305498
-34.067844
-45.134705
-54.382782
-62.45943
-69.42631
-74.7902
-78.674385
-81.72625
-84.90142
-88.446526
-91.28259
-92.577324
-92.79311
-92.29988
-90.91267
-89.30968
-87.92246
-85.11722
-78.61274
-67.884964
-53.951206
-38.630226
-23.802479
-9.807058
3.3868606
14.453724
21.944664
25.890509
27.524336
28.07922
28.356663
28.880718
29.18899
28.017567
25.058182
20.310839
13.775531
5.29813
-4.5356565
-13.506289
-19.733326
-23.525036
-26.5769
-29.7829
-32.89642
-35.08513
-36.441513
-37.458805
-37.058056
-33.7904
-28.025766
-22.631056
-19.7025
-17.88371
-14.215308
-7.89579
-1.4837921
2.1537843
2.8011494
0.39664993
-5.737906
-13.907039
-19.610018
-19.024307
-13.043885
-5.5529447
1.6605535
9.151494
17.258974
24.965702
31.100256
35.231064
37.450603
37.697216
35.75512
31.932583
26.969452
22.129625
19.324375
19.663471
22.098797
22.59203
17.043184
4.743245
-10.053674
-21.305498
-27.19344
-31.324247
-37.36632
-45.658764
-53.858723
-57.527126
-54.136166
-45.319664
-31.724997
-12.365693
8.997359
24.010067
29.404778
30.237104
32.394985
36.864887
41.119003
44.325
49.04152
50.274597
34.830315
-0.65146524
-44.918915
-84.623985
-114.92684
-136.25906
-144.95227
-134.84103
-107.158455
-72.90975
-43.00765
-18.931828
0.58161145
11.494339
9.243975
-4.720618
-23.216766
-37.98286
-43.223434
-37.304672
-25.251345
-17.113037
-20.28821
-34.90017
-54.166992
-68.28571
-71.89246
-65.75791
-53.242188
-37.828724
-21.983692
-7.248425
4.4966297
11.401859
11.555993
4.2191877
-9.313828
-26.422768
-43.10013
-54.41361
-58.236145
-56.57149
-53.026394
-50.036182
-48.803112
-49.57378
-50.251972
-50.190323
-51.238434
-53.149704
-52.224895
-45.258015
-33.821228
-21.49046
-10.5469055
-1.113869
7.332706
13.9296665
18.80032
22.77699
22.561201
14.176281
-2.9018302
-24.326534
-42.052013
-51.97828
-55.708336
-56.602318
-57.342163
-58.79103
-61.010567
-63.16845
-62.12034
-55.15345
-42.884342
-28.611477
-16.00327
-5.6145983
4.4349756
15.501839
27.09276
36.15587
38.74533
33.196487
20.80407
6.346245
-3.7341568
-7.2792516
-5.737906
-1.2371764
4.804899
11.771782
17.659723
19.78678
17.628895
12.604108
6.9936104
1.7838612
-3.0559645
-6.539406
-7.8649635
-8.4198475
-9.59127
-11.533366
-13.537116
-14.6777115
-13.876212
-10.701039
-6.107829
-2.0386765
-0.12740761
0.1500346
1.4447651
4.373322
6.8394756
6.685341
3.602649
-0.6206383
-4.2273874
-5.707079
-3.6725028
1.9688227
8.935705
13.960493
15.347704
14.237935
12.449974
10.939455
9.983821
9.983821
10.754494
10.69284
7.702629
1.0131882
-8.327368
-17.667921
-24.48067
-27.717495
-27.59419
-25.652094
-23.648344
-22.415268
-22.29196
-23.124287
-24.29571
-24.542326
-22.600227
-18.870173
-14.80102
-11.132617
-8.234886
-6.2003098
-4.905579
-4.5048294
-5.3679833
-8.111579
-13.013058
-18.592731
-22.846844
-24.943073
-25.220516
-24.049093
-21.860384
-19.147615
-16.527327
-14.831845
-14.461924
-14.276961
-12.643135
-8.543156
-2.593561
3.5409951
8.380821
11.186071
11.771782
10.230436
6.284591
0.1500346
-6.2927904
-11.286751
-14.030346
-14.369442
-12.581481
-10.084501
-8.635635
-9.283001
-12.026596
-15.664173
-17.852884
-16.958902
-13.167192
-8.111579
-4.0115986
-2.1003304
-1.8537152
-2.2236378
-2.4394262
-2.2236378
-1.4837921
-0.6206383
-0.5281574
-2.1003304
-5.4604635
-9.652925
-13.198019
-14.985981
-14.80102
-13.382981
-11.779982
-10.577731
-9.89954
-9.89954
-10.238636
-9.9303665
-8.358193
-5.6145983
-2.4702532
-0.004099965
1.3522842
1.7222073
1.506419
1.105669
0.9823613
0.92070746
0.9515344
1.0748421
1.0748421
1.1364958
1.814688
3.263553
4.743245
5.267303
4.2191877
1.9996495
-0.43567675
-2.3777726
-3.3642337
-3.0251377
-1.7920611
-0.5281574
-0.21988833
-1.2371764
-3.3334067
-5.5529447
-7.0018096
-7.2792516
-6.878502
-6.878502
-8.111579
-10.053674
-11.040135
-10.146155
-8.049925
-5.2755027
-2.2236378
0.36582303
2.215438
3.4485145
4.3116684
4.3116684
2.585361
-1.0522151
-5.737906
-10.5469055
-15.047635
-19.455883
-23.525036
-26.731035
-28.765614
-30.121996
-30.954323
-30.800188
-29.351322
-26.66938
-22.908499
-18.561903
-14.369442
-10.670213
-7.556694
-4.905579
-2.531907
-0.4973306
0.7049191
1.0131882
1.0748421
1.7530341
3.2018993
4.4658027
4.650764
3.4485145
1.105669
-2.2544649
-6.878502
-12.79727
-19.455883
-25.960361
-31.632513
-36.318207
-40.664803
-45.50463
-50.89934
-56.01661
-59.83914
-61.99703
-62.891006
-62.952663
-61.842896
-59.0993
-54.814358
-50.005356
-45.936207
-43.00765
-40.572323
-37.952034
-35.609188
-34.09867
-33.050556
-30.892668
-25.991188
-17.760405
-7.0018096
5.0206876
16.98153
27.58599
35.816772
41.643063
45.743042
49.04152
52.401657
56.285847
60.724922
65.53392
70.21961
74.04215
76.72409
78.60453
79.960915
81.13235
82.64287
84.15337
84.49248
83.2594
80.7316
76.87823
71.69931
65.441444
58.47456
50.613693
41.303963
30.267933
17.813858
5.236476
-5.6454253
-13.598769
-18.531076
-21.7679
-24.78894
-27.902458
-30.399439
-31.35507
-30.399439
-27.994938
-25.004728
-22.014517
-19.610018
-18.099499
-17.143866
-15.818306
-13.321327
-9.406309
-4.4740024
0.82822675
6.377072
12.326666
18.769491
25.458933
31.28522
34.52204
34.73783
33.319794
31.28522
28.634106
25.520586
21.944664
17.844685
13.652224
10.446224
8.935705
9.305629
11.155244
13.559743
16.08755
18.831144
21.728876
24.503298
27.061932
29.28147
30.17545
29.651394
28.849894
28.541622
28.603277
28.07922
25.335625
19.817606
12.665762
5.7913604
0.7973998
-1.6070995
-2.0078495
-1.7304072
-2.3777726
-4.813099
-8.758944
-12.612308
-14.80102
-14.708538
-12.735616
-9.622097
-6.6010594
-4.782272
-4.4740024
-5.737906
-8.327368
-11.163443
-12.828097
-13.321327
-13.968692
-15.725826
-18.469423
-21.151365
-22.600227
-22.507748
-21.08971
-18.839344
-16.619808
-14.523578
-11.687501
-7.7416553
-3.549195
0.24251536
3.941745
8.072552
12.38832
16.056723
18.307089
18.8928
18.522877
18.214607
18.245434
18.399569
18.307089
17.536415
15.748454
12.881552
9.028187
4.2191877
-1.9153688
-8.543156
-13.567943
-16.157404
-17.482962
-18.561903
-19.517538
-20.565653
-22.846844
-26.5769
-30.368612
-32.526497
-32.49567
-31.108456
-29.752073
-29.16636
-29.043055
-28.303207
-26.206978
-22.970152
-19.209267
-15.109289
-10.269463
-4.2273874
2.3387456
8.319167
12.727416
15.162743
16.364992
17.69055
19.355204
20.680761
20.927374
19.570992
16.272512
11.895089
7.7642827
4.4966297
2.0921302
0.5507845
-0.31236917
-0.9905612
-1.9461956
-3.0867915
-3.9807723
-4.0732527
-3.1484454
-1.452965
0.27334228
1.2598035
0.8898806
-0.95973426
-3.764984
-6.8168483
-10.146155
-14.122827
-18.654383
-23.031807
-26.206978
-26.946823
-24.78894
-20.319038
-14.831845
-9.283001
-4.3506947
-0.8672536
0.7665729
0.92070746
0.5199576
0.8898806
2.6778417
5.513918
8.843225
12.357493
15.625147
17.813858
18.122126
16.364992
12.727416
7.548495
1.6913804
-3.6725028
-7.710829
-9.961194
-10.454424
-9.683751
-8.728117
-8.820598
-10.577731
-13.660423
-17.08221
-19.610018
-20.38069
-19.486712
-18.068672
-17.328825
-17.69875
-18.346115
-18.500248
-17.914537
-16.773941
-14.862673
-11.564193
-6.786021
-0.92890745
5.359783
11.340205
16.118376
19.509338
21.97549
24.010067
25.489758
26.5687
27.863432
29.620565
31.439354
32.94987
34.15212
35.292717
36.310005
36.95737
37.01902
36.094215
33.905502
30.144625
24.78074
18.0913
10.723666
3.5409951
-2.9943106
-8.635635
-13.475462
-17.575441
-20.473171
-21.613768
-20.935574
-19.116787
-17.174692
-15.479212
-13.937866
-12.458174
-11.19427
-10.022848
-8.543156
-6.416098
-4.0732527
-2.3469458
-1.6995804
-1.9770226
-2.8093493
-3.6416762
-4.3815217
-4.9980597
-5.39881
-5.2138486
-4.5048294
-3.9807723
-4.3815217
-5.707079
-7.186771
-8.080751
-8.080751
-7.618348
-7.433387
-8.019098
-9.406309
-11.379231
-13.7837305
-16.342365
-18.77769
-20.750614
-21.952864
-22.29196
-21.7679
-20.873922
-20.349863
-20.596478
-21.39798
-22.106997
-22.076172
-20.935574
-18.500248
-14.862673
-10.577731
-6.2927904
-2.531907
0.24251536
1.9996495
3.1402454
4.0958796
5.205649
6.377072
7.1169176
7.024437
6.0071487
4.4966297
2.9552836
1.9688227
1.6297266
1.506419
0.9515344
-0.713119
-3.6725028
-8.049925
-13.413809
-19.024307
-23.925787
-27.316748
-28.642305
-28.025766
-26.29946
-24.511497
-23.124287
-21.582941
-18.962652
-15.016808
-10.084501
-4.813099
0.1500346
4.2808414
7.425187
9.798859
11.833435
13.837185
15.563493
16.364992
15.655973
13.405609
10.261263
7.1477447
4.743245
3.4176877
2.9244568
2.6161878
1.6605535
-0.25071532
-2.8710032
-5.6145983
-7.8649635
-9.313828
-10.084501
-10.39277
-10.485251
-10.5469055
-10.8243475
-11.348405
-11.810808
-11.471712
-9.9303665
-7.49504
-4.751445
-2.2852917
-0.5898114
0.026726961
-0.3740229
-1.3913112
-2.50108
-3.2409263
-3.4567144
-3.3334067
-2.9943106
-2.593561
-2.4085996
-2.6552148
-3.5183685
-5.059714
-7.340905
-10.269463
-13.506289
-16.58898
-19.363403
-22.076172
-25.035555
-28.025766
-30.5844
-32.249054
-32.773113
-31.97161
-29.906208
-27.039305
-23.956614
-21.028057
-18.407768
-15.818306
-12.982231
-9.622097
-5.984521
-2.624388
-0.004099965
1.9379957
3.29438
4.1267066
4.373322
4.0033994
2.8628032
1.2598035
-0.15823454
-1.0213883
-1.4221382
-1.5762725
-1.6687534
-1.8845417
-2.2544649
-2.7168684
-3.3025796
-4.2273874
-5.737906
-7.89579
-10.577731
-13.506289
-16.249884
-18.531076
-19.949114
-20.442345
-20.411518
-20.349863
-20.349863
-20.411518
-20.534826
-20.503998
-20.226557
-19.640846
-18.130325
-15.510038
-12.057424
-8.358193
-5.4296365
-4.0732527
-4.5048294
-6.231137
-8.789771
-11.225097
-12.704789
-13.105539
-12.2732115
-10.300289
-7.8649635
-5.39881
-2.8093493
-0.5281574
1.1981497
2.2770917
2.1537843
0.27334228
-3.2100992
-7.2792516
-10.762693
-12.735616
-13.105539
-12.704789
-12.489
-12.858923
-14.153654
-16.18823
-18.531076
-20.688961
-22.168652
-22.261133
-21.151365
-19.918287
-19.39423
-19.887459
-21.644594
-24.326534
-26.823515
-28.395689
-28.703959
-27.59419
-25.312998
-22.415268
-18.77769
-14.554403
-10.300289
-6.69354
-4.1657333
-2.963484
-2.932657
-3.6108491
-4.813099
-6.3544445
-7.9266167
-9.745404
-12.427346
-16.126575
-20.442345
-24.234055
-25.652094
-24.141575
-20.966402
-17.79123
-15.941614
-16.404018
-19.39423
-24.018267
-28.858093
-32.649803
-34.71521
-36.009937
-38.414436
-42.668552
-47.631687
-51.238434
-51.60836
-48.032436
-41.250515
-32.464844
-22.692709
-12.982231
-3.764984
5.4214373
15.378531
26.106297
36.864887
46.45206
53.480595
56.56329
55.021942
49.812195
43.215233
37.75887
34.830315
34.27543
34.73783
34.398735
32.025066
27.339375
21.328125
15.902589
13.282301
14.638684
19.355204
25.335625
30.267933
32.48747
31.655144
28.973202
26.507048
25.643894
26.352913
27.832603
28.418316
26.38374
22.530376
19.201069
17.721376
18.707836
22.19128
26.753664
29.898008
29.589739
25.304798
18.399569
11.062763
4.9590335
1.0748421
-0.40484995
-0.3740229
-0.68229204
-3.2409263
-8.943905
-16.989729
-25.528786
-32.680634
-37.52046
-40.29488
-42.20615
-44.733955
-49.17303
-55.831642
-63.69251
-70.59773
-74.17365
-72.90975
-67.2376
-59.469223
-52.440685
-48.124916
-47.01515
-47.693336
-48.032436
-46.244476
-41.466305
-34.221977
-26.29946
-19.949114
-16.558153
-15.879961
-16.219057
-15.294249
-11.718328
-5.79956
0.8590537
6.377072
9.305629
9.151494
6.7469945
4.1267066
3.3560338
5.39061
9.49059
13.652224
15.779281
14.546205
9.922167
3.2018993
-3.4567144
-8.019098
-9.467962
-8.234886
-6.1386557
-5.3063293
-6.847675
-10.39277
-14.461924
-17.267172
-17.88371
-16.249884
-13.167192
-10.053674
-8.450675
-9.128867
-11.286751
-13.228847
-13.167192
-10.454424
-5.79956
-0.80559975
2.8011494
3.8800912
2.3387456
-0.3740229
-2.1003304
-1.5762725
0.6740922
3.0785916
3.8800912
2.0921302
-2.2236378
-7.89579
-13.167192
-16.280712
-16.404018
-13.968692
-10.577731
-8.111579
-7.9882708
-10.238636
-13.382981
-15.479212
-15.263423
-12.581481
-8.604809
-4.8439255
-2.6552148
-2.8093493
-4.967233
-8.019098
-10.608559
-11.934116
-11.841636
-11.070963
-10.731867
-11.841636
-14.585231
-18.253633
-21.336325
-22.322788
-20.503998
-16.527327
-11.964943
-8.29654
-6.2927904
-5.583771
-5.3679833
-4.2890406
-1.5454459
2.6161878
6.9627833
9.922167
10.076302
6.9627833
1.475592
-4.2890406
-8.204059
-9.09804
-7.6491747
-5.79956
-5.3063293
-6.724367
-9.406309
-11.841636
-12.612308
-11.19427
-7.8649635
-3.6725028
-0.12740761
1.475592
0.7049191
-1.6687534
-3.9499452
-4.4740024
-2.3777726
1.7838612
6.377072
9.798859
10.939455
9.860513
7.825937
6.469552
6.7778215
8.750744
11.586821
13.991321
14.761992
13.158994
9.49059
4.9898605
1.1981497
-0.8980805
-1.1755228
-0.43567675
-0.004099965
-0.9905612
-3.6725028
-7.248425
-10.361943
-11.934116
-11.687501
-10.361943
-9.128867
-9.0363865
-10.5469055
-13.321327
-16.373192
-18.130325
-17.606268
-14.955153
-11.225097
-7.5258675
-4.751445
-3.3025796
-2.624388
-1.7304072
0.3349961
3.941745
8.442474
12.573282
15.316877
16.025896
14.946954
13.004858
10.970282
9.336455
8.134206
7.0860906
5.6063986
3.4176877
0.6740922
-2.0695033
-3.9499452
-4.258214
-2.8401763
-0.18906146
2.8011494
4.9898605
5.4214373
4.1267066
2.0921302
0.7049191
1.2598035
4.2191877
8.904879
13.806358
17.258974
18.368742
17.598068
16.4883
16.704088
18.861973
22.499548
26.07547
27.462683
25.67472
21.235645
15.655973
10.29209
6.222937
3.725957
2.3079185
1.105669
-0.46650368
-2.593561
-5.2138486
-7.710829
-9.09804
-8.512328
-5.79956
-1.3913112
3.6643028
7.825937
9.644725
8.534956
5.359783
1.845515
-0.95973426
-2.50108
-2.6860418
-2.2852917
-2.4394262
-3.764984
-6.3236175
-9.375483
-11.564193
-12.057424
-11.101789
-8.913078
-5.707079
-2.3777726
0.18086153
1.4139382
1.0440152
-0.55898446
-2.7476954
-5.2755027
-8.019098
-10.916827
-14.153654
-17.421309
-19.825806
-20.658133
-20.28821
-19.270922
-17.945364
-16.958902
-16.773941
-17.298
-18.222807
-19.055134
-19.055134
-18.130325
-16.681461
-14.924327
-13.413809
-12.704789
-12.581481
-12.365693
-11.255924
-8.666463
-4.59731
-0.55898446
1.9071686
2.3695724
0.8898806
-1.6070995
-3.3025796
-2.9018302
-0.92890745
1.4447651
3.3560338
4.2191877
3.8184373
2.4312265
0.735746
0.3349961
3.0169377
9.243975
17.197319
24.534126
29.09651
29.7747
27.246893
23.27022
19.293549
16.334164
15.255223
16.118376
17.937164
19.447683
19.016108
15.440185
9.151494
1.7838612
-4.258214
-7.3717327
-8.789771
-10.300289
-12.581481
-15.325077
-18.19198
-21.552113
-25.035555
-27.440054
-27.964111
-26.39194
-23.802479
-22.476921
-23.432554
-25.158861
-25.251345
-22.877672
-19.024307
-15.5716915
-13.506289
-12.673962
-12.704789
-13.382981
-14.585231
-16.126575
-17.08221
-16.280712
-13.69125
-11.19427
-11.348405
-14.893499
-20.134075
-23.925787
-24.049093
-20.103249
-13.074712
-4.813099
2.7703223
7.702629
9.243975
8.504128
7.1169176
6.654514
8.072552
10.60036
11.771782
9.213148
2.9244568
-4.4123487
-9.745404
-11.779982
-11.009309
-8.789771
-6.878502
-6.724367
-8.820598
-12.612308
-16.712288
-18.80852
-17.267172
-12.79727
-8.265714
-6.446925
-7.8033094
-11.101789
-14.523578
-16.4965
-16.404018
-14.924327
-13.352155
-12.643135
-13.352155
-15.263423
-16.866423
-16.311539
-12.427346
-5.9536943
1.1364958
6.253764
7.671802
6.0379753
4.1267066
3.941745
5.1131682
6.8394756
8.689091
9.675551
8.473302
4.774072
-0.096580684
-4.1965604
-6.724367
-8.049925
-8.820598
-9.406309
-9.714579
-9.19052
-7.340905
-4.3815217
-0.77477294
2.6778417
5.051514
5.9146676
5.6988797
5.483091
6.19211
8.349994
11.987571
16.519127
20.834894
24.040895
25.921337
26.630356
26.846144
27.647644
30.08297
33.720543
36.95737
38.22127
36.895718
33.412273
28.356663
22.59203
16.919876
11.5251665
6.685341
3.1094184
1.1673229
0.39664993
0.3041692
0.21168843
-0.28154218
-1.2680035
-2.624388
-4.1040797
-5.583771
-6.8168483
-7.6491747
-7.7416553
-7.248425
-6.69354
-5.8920407
-4.3198676
-2.192811
0.088380754
2.2770917
4.373322
6.0688024
6.377072
4.1883607
-0.25071532
-5.6145983
-10.701039
-14.893499
-17.729576
-19.024307
-18.901
-17.760405
-16.650633
-16.835596
-18.623556
-21.243845
-23.124287
-23.49421
-23.309248
-23.18594
-22.569403
-20.966402
-18.685211
-16.404018
-14.307788
-11.749154
-8.049925
-3.1176186
2.4003994
7.1169176
10.168782
12.449974
15.532665
19.324375
22.37624
23.7018
23.825106
23.886759
24.010067
23.362703
21.451433
19.07776
17.628895
17.875511
18.861973
18.954453
17.104837
13.713877
9.675551
5.7913604
2.585361
0.5507845
-0.15823454
-0.03492689
-0.12740761
-0.95973426
-1.8228881
-1.6995804
-0.46650368
1.3214574
3.4793415
5.9763217
8.257513
9.398109
9.274802
8.596609
8.165032
7.548495
6.0071487
4.4349756
4.2191877
4.866553
5.205649
3.8492644
-0.06575376
-5.4912906
-10.855173
-14.924327
-17.113037
-18.438595
-20.935574
-25.991188
-32.865593
-39.09263
-42.39111
-41.805397
-38.07534
-33.11221
-28.796438
-26.29946
-25.467133
-25.18969
-23.956614
-20.719786
-15.879961
-11.687501
-10.5469055
-12.79727
-16.527327
-19.579191
-21.120537
-21.70625
-22.137825
-23.124287
-24.819767
-26.823515
-28.179901
-28.149075
-27.008478
-25.374653
-23.247595
-20.503998
-17.513788
-15.38673
-15.355904
-17.637096
-20.688961
-22.29196
-20.997229
-16.80477
-11.656674
-7.9266167
-6.416098
-6.2003098
-5.583771
-3.0251377
2.1537843
10.137955
19.755953
28.202528
32.888218
33.25814
30.853643
28.233355
27.154411
27.555162
27.801779
25.98299
21.605568
15.625147
9.922167
6.0996294
4.712418
4.9590335
5.236476
3.8492644
-0.25071532
-6.724367
-13.999519
-20.103249
-23.617517
-24.419018
-23.617517
-22.846844
-23.525036
-26.515247
-31.046804
-35.36257
-37.736248
-37.243015
-34.129498
-29.536285
-24.665632
-20.19573
-16.18823
-12.334866
-8.4198475
-4.258214
0.27334228
4.681591
8.349994
10.846974
12.449974
13.806358
15.193569
16.611607
17.813858
18.152952
17.505589
16.303337
15.255223
14.700338
14.823647
15.563493
16.272512
15.810107
13.868012
11.833435
11.5251665
13.652224
17.69055
22.252934
26.044643
27.77095
26.198778
22.160452
17.875511
15.378531
15.686801
17.844685
19.570992
19.293549
16.704088
12.974031
10.014648
9.213148
10.78532
13.652224
16.426645
17.906338
17.721376
15.686801
12.727416
10.754494
11.031936
13.436436
16.18003
17.443935
16.919876
15.224396
13.405609
12.265013
11.710129
11.031936
9.552244
7.301879
4.2500143
0.48913068
-3.3025796
-6.3852715
-7.8649635
-7.49504
-5.984521
-4.1657333
-2.7785223
-2.161984
-2.1311574
-2.531907
-2.9943106
-3.3334067
-3.8266375
-4.936406
-6.8168483
-9.19052
-11.718328
-14.092
-15.818306
-16.619808
-16.681461
-16.928078
-17.88371
-19.363403
-20.904749
-21.798729
-21.336325
-19.240095
-16.00327
-12.2732115
-8.543156
-5.3063293
-2.8093493
-0.65146524
1.5372458
3.6951299
5.483091
6.500379
6.438726
5.267303
3.29438
1.1981497
-0.6206383
-2.161984
-3.7958105
-5.6454253
-7.5258675
-9.313828
-10.8243475
-11.934116
-12.550653
-12.858923
-12.951405
-13.105539
-14.061173
-15.910788
-18.099499
-20.010767
-21.213017
-21.336325
-20.134075
-17.79123
-14.307788
-9.714579
-4.3198676
1.2289766
6.346245
10.877802
14.638684
17.197319
18.58453
19.632647
20.619106
21.143166
21.019857
20.403318
19.416857
18.122126
16.642433
15.039435
13.467262
11.710129
9.798859
8.134206
6.7469945
5.483091
4.4658027
3.7876105
3.5409951
3.5101683
3.2018993
2.0921302
0.026726961
-2.8093493
-6.2003098
-9.992021
-13.660423
-16.619808
-18.469423
-19.178442
-18.931828
-17.822056
-15.5716915
-12.304039
-8.481502
-4.720618
-1.3913112
1.4139382
3.941745
6.315418
8.195859
9.398109
10.29209
11.216897
12.08005
12.696589
12.819898
12.326666
11.371032
10.168782
8.565783
6.531206
4.2808414
2.246265
0.7973998
-0.03492689
-0.43567675
-0.5898114
-0.6206383
-0.68229204
-1.113869
-2.192811
-3.7958105
-5.5221176
-6.940156
-7.7416553
-7.7416553
-7.155944
-6.261964
-5.3371563
-4.628137
-4.258214
-4.258214
-4.2890406
-3.9807723
-2.9943106
-1.3604841
0.58161145
2.554534
4.4349756
6.1304564
7.363533
7.9800715
8.103379
7.8875904
7.4560137
6.9627833
6.407899
5.7605333
4.9282064
3.9109182
2.6161878
1.0748421
-0.28154218
-1.0213883
-0.92890745
-0.15823454
0.9823613
2.0921302
2.89363
3.4485145
3.8184373
4.065053
4.0958796
3.6643028
2.6778417
1.4447651
0.11920768
-1.113869
-1.9461956
-2.192811
-1.8537152
-1.0830419
-0.12740761
1.105669
2.8319762
4.9898605
7.178571
8.966533
10.322916
11.124417
11.432686
11.216897
10.446224
9.428936
8.380821
7.2093983
5.7605333
4.2191877
2.9552836
1.9379957
0.92070746
-0.4973306
-2.2544649
-3.8882911
-4.936406
-5.3371563
-5.2755027
-5.090541
-4.874752
-4.8439255
-5.059714
-5.028887
-4.4123487
-3.0867915
-1.2680035
0.5507845
1.814688
2.3387456
2.3387456
2.3387456
2.49288
2.4003994
1.6297266
0.5507845
-0.28154218
-0.713119
-0.8980805
-0.95973426
-1.1446958
-1.2680035
-1.113869
-0.5281574
0.58161145
2.0613034
3.725957
5.29813
6.19211
5.9454947
4.89738
3.7876105
3.2018993
3.3252068
3.8800912
4.3116684
4.4658027
4.558284
4.743245
5.1439953
6.19211
8.010898
10.322916
12.511628
14.145454
15.039435
15.193569
14.823647
14.361242
14.268763
14.638684
15.255223
15.594319
15.255223
14.330416
13.189819
12.049224
11.001109
9.952994
8.78157
7.579322
6.222937
4.4966297
2.3387456
-0.06575376
-2.192811
-3.5183685
-3.7958105
-3.2100992
-2.1311574
-1.2063496
-0.7439459
-0.4973306
-0.004099965
0.8898806
2.0304763
3.2327259
4.6199374
6.1612835
7.640975
8.750744
9.644725
10.538706
11.432686
12.203359
12.665762
12.696589
12.38832
12.110878
12.141705
12.449974
12.665762
12.480801
11.771782
10.538706
8.935705
7.2093983
5.483091
3.8492644
2.184611
0.42747685
-1.2988305
-2.8401763
-4.2273874
-5.3679833
-6.107829
-6.416098
-6.477752
-6.3852715
-5.8612137
-4.782272
-3.2409263
-1.4221382
0.39664993
1.8763418
2.8011494
3.263553
3.4485145
3.5101683
3.602649
3.8492644
4.2191877
4.6199374
4.89738
4.89738
4.5891104
3.972572
3.0169377
1.7222073
0.3349961
-0.65146524
-0.80559975
-0.096580684
0.9515344
1.7530341
2.0304763
1.7838612
1.2906305
0.7665729
0.48913068
0.48913068
0.64326525
0.7665729
0.7665729
0.6124383
0.3349961
-0.03492689
-0.3740229
-0.65146524
-0.92890745
-1.2680035
-1.6070995
-1.7304072
-1.6070995
-1.452965
-1.5146189
-1.7920611
-2.3161187
-3.0251377
-3.7958105
-4.4431753
-4.751445
-4.689791
-4.4431753
-3.9807723
-3.3025796
-2.4085996
-1.5146189
-0.7439459
0.057553887
0.7973998
1.506419
2.1537843
2.8628032
3.7876105
4.835726
5.9763217
6.9936104
7.856764
8.411648
8.627437
8.504128
8.103379
7.517668
6.8703027
6.315418
5.8838415
5.3289566
4.5891104
3.6643028
2.585361
1.2598035
-0.31236917
-1.9153688
-3.3950608
-4.59731
-5.2138486
-5.028887
-4.258214
-3.580022
-3.580022
-4.4123487
-5.4912906
-5.9536943
-5.39881
-3.9807723
-2.2544649
-0.8672536
-0.12740761
0.1500346
0.3041692
0.735746
1.7530341
3.4793415
5.575572
7.548495
8.997359
9.768033
10.076302
10.199609
10.29209
10.446224
10.569532
10.60036
10.353744
9.768033
9.028187
8.195859
7.0860906
5.6063986
3.8800912
2.0304763
-0.096580684
-2.6860418
-5.79956
-9.0363865
-11.656674
-13.259673
-13.7837305
-13.506289
-13.167192
-13.444634
-14.431096
-15.5716915
-16.09575
-15.5716915
-13.845385
-11.225097
-8.4198475
-6.2003098
-4.874752
-4.0732527
-3.1792724
-1.6995804
0.3041692
2.3079185
3.602649
3.8492644
3.5101683
3.3868606
3.941745
5.3289566
7.2402253
9.120667
10.60036
11.432686
11.586821
11.155244
10.569532
10.261263
10.38457
10.569532
10.415398
9.706379
8.380821
6.685341
5.051514
3.6951299
2.6470149
1.6605535
0.6124383
-0.55898446
-1.7612343
-2.7476954
-3.2409263
-3.2100992
-2.7785223
-2.192811
-1.6687534
-1.3604841
-1.2680035
-1.1446958
-0.55898446
0.6740922
2.4312265
4.2191877
5.544745
6.1304564
6.0379753
5.483091
4.712418
3.972572
3.4485145
3.1402454
2.9861107
2.9552836
3.0169377
3.0169377
2.9244568
2.7394953
2.49288
2.0921302
1.5372458
0.9515344
0.6124383
0.6740922
1.1673229
2.1537843
3.3560338
4.404149
5.0206876
5.29813
5.483091
5.6988797
5.9763217
6.19211
6.377072
6.500379
6.438726
6.0379753
5.3289566
4.4966297
3.7567837
3.1402454
2.6470149
2.215438
1.814688
1.3831112
1.0440152
0.9515344
1.1364958
1.4139382
1.3831112
0.8898806
-0.06575376
-1.1446958
-2.161984
-3.0251377
-3.764984
-4.3815217
-4.936406
-5.2755027
-5.3371563
-5.1521945
-4.936406
-4.782272
-4.720618
-4.628137
-4.3815217
-3.9191182
-3.3950608
-2.8093493
-2.2236378
-1.6687534
-1.2371764
-0.92890745
-0.65146524
-0.28154218
0.11920768
0.58161145
1.0440152
1.5680727
1.9996495
2.215438
2.215438
2.1537843
2.0613034
1.9996495
1.8763418
1.845515
1.9996495
2.4003994
2.9861107
3.5718222
3.9109182
3.8492644
3.5101683
3.1094184
2.8319762
2.7703223
2.8319762
2.8011494
2.49288
1.6913804
0.45830378
-0.8672536
-1.9153688
-2.3469458
-2.0386765
-1.0830419
0.21168843
1.5988996
2.7703223
3.6643028
4.373322
4.866553
5.267303
5.6680527
6.1612835
6.9627833
7.9184175
8.719917
9.213148
9.305629
9.059013
8.596609
7.8875904
7.0860906
6.438726
6.19211
6.438726
7.0552635
7.640975
8.041725
8.380821
8.843225
9.274802
9.336455
8.78157
7.579322
6.0996294
4.743245
3.7876105
3.1710722
2.6470149
1.9996495
1.1673229
0.3041692
-0.34319597
-0.65146524
-0.5898114
-0.096580684
0.7973998
1.9071686
2.9244568
3.633476
4.034226
4.1575336
4.3116684
4.4966297
4.6199374
4.4349756
3.8184373
2.89363
1.814688
0.8590537
0.1500346
-0.43567675
-1.0213883
-1.6995804
-2.593561
-3.5183685
-4.2273874
-4.628137
-4.720618
-4.5664835
-4.4431753
-4.628137
-5.3063293
-6.508579
-8.049925
-9.529616
-10.5469055
-10.886001
-10.762693
-10.485251
-10.39277
-10.577731
-10.947655
-10.978481
-10.300289
-8.943905
-7.248425
-5.5221176
-3.8266375
-2.3469458
-1.1446958
0.11920768
1.7838612
3.972572
6.438726
8.627437
9.922167
10.230436
9.860513
9.459764
9.613898
10.322916
11.062763
11.371032
10.846974
9.552244
7.7642827
6.0688024
4.712418
3.6643028
2.8319762
2.0921302
1.1673229
-0.25071532
-2.1311574
-4.2273874
-5.9536943
-6.847675
-6.8168483
-6.107829
-5.028887
-4.0115986
-3.1484454
-2.3777726
-1.8537152
-1.6687534
-1.6995804
-1.6687534
-1.4221382
-0.9905612
-0.6206383
-0.5281574
-0.4973306
-0.28154218
0.18086153
0.7665729
1.3831112
1.814688
1.9379957
1.814688
1.7838612
2.3079185
3.602649
5.575572
7.640975
9.243975
10.076302
10.137955
9.7372055
9.182322
8.750744
8.473302
8.103379
7.517668
6.500379
5.0206876
3.263553
1.5988996
0.3349961
-0.28154218
-0.096580684
0.8590537
2.3079185
3.941745
5.483091
6.8086486
8.010898
9.182322
10.322916
11.432686
12.449974
13.3131275
13.898839
14.114627
14.022146
13.652224
12.974031
11.833435
10.230436
8.319167
6.500379
5.205649
4.558284
4.3424954
4.3424954
4.4349756
4.650764
4.9282064
4.9898605
4.743245
4.373322
4.1883607
4.2808414
4.4349756
4.2808414
3.6643028
2.6778417
1.5372458
0.42747685
-0.65146524
-1.7304072
-2.7476954
-3.580022
-4.3198676
-4.967233
-5.3679833
-5.2755027
-4.5664835
-3.2409263
-1.5762725
0.057553887
1.475592
2.6161878
3.4793415
4.0958796
4.650764
5.205649
5.6372256
5.729707
5.39061
4.866553
4.4658027
4.3116684
4.2500143
4.0958796
3.972572
3.9109182
3.6951299
3.1402454
2.215438
1.105669
0.1500346
-0.43567675
-0.65146524
-0.5898114
-0.34319597
-0.004099965
0.11920768
-0.12740761
-0.68229204
-1.4221382
-2.2852917
-3.3950608
-4.658964
-5.8612137
-6.724367
-7.0018096
-6.755194
-6.2927904
-5.79956
-5.3679833
-4.967233
-4.4740024
-3.8266375
-2.963484
-1.9461956
-0.8364267
0.21168843
1.0440152
1.5680727
1.814688
1.814688
1.5372458
1.0131882
0.3041692
-0.40484995
-0.9905612
-1.2680035
-1.1755228
-0.8364267
-0.3740229
-0.03492689
-0.096580684
-0.5281574
-0.9905612
-1.2371764
-1.1755228
-0.92890745
-0.77477294
-0.713119
-0.713119
-0.713119
-0.80559975
-1.0213883
-1.113869
-0.92890745
-0.46650368
0.18086153
0.8898806
1.5988996
2.1537843
2.4312265
2.5237072
2.4003994
2.0613034
1.6297266
1.2906305
1.1364958
1.2906305
1.9379957
3.1402454
4.681591
6.0379753
6.7469945
6.654514
5.8838415
4.774072
3.5718222
2.5237072
1.814688
1.3522842
0.9823613
0.48913068
-0.31236917
-1.1755228
-1.8228881
-2.192811
-2.4394262
-2.6552148
-2.9943106
-3.5183685
-4.1965604
-4.905579
-5.5221176
-5.79956
-5.6762524
-5.3371563
-4.936406
-4.5048294
-3.8882911
-2.9943106
-1.8228881
-0.4973306
0.7049191
1.5372458
1.9071686
1.7222073
1.2906305
0.9515344
1.105669
1.814688
2.8319762
3.7876105
4.2808414
4.2500143
3.7567837
3.1094184
2.554534
2.3387456
2.49288
2.9244568
3.3868606
3.5409951
3.4176877
3.3560338
3.8184373
4.743245
5.8221874
6.7778215
7.610148
8.411648
9.120667
9.613898
9.89134
9.922167
10.014648
10.261263
10.415398
10.261263
9.860513
9.367282
8.843225
8.473302
8.442474
8.750744
9.059013
9.213148
9.120667
8.812398
8.380821
7.9492445
7.548495
7.2710524
6.9627833
6.500379
5.8221874
4.9282064
3.8492644
2.7394953
1.7530341
0.8898806
0.18086153
-0.28154218
-0.40484995
-0.25071532
-0.03492689
0.11920768
0.11920768
-0.06575376
-0.28154218
-0.43567675
-0.46650368
-0.25071532
0.36582303
1.2598035
2.215438
3.1094184
3.7876105
4.1267066
4.1883607
4.0958796
3.972572
4.0033994
4.2191877
4.4966297
4.681591
4.6199374
4.4349756
4.2808414
4.1267066
3.8492644
3.4793415
3.1710722
3.0477645
3.0477645
3.0477645
3.0169377
3.0169377
3.1402454
3.29438
3.29438
3.0785916
2.6778417
2.1229572
1.6605535
1.4447651
1.3522842
1.1673229
0.735746
0.24251536
-0.03492689
0.057553887
0.5199576
1.105669
1.6913804
2.0921302
2.2770917
2.4312265
2.7394953
3.2018993
3.7567837
4.2808414
4.558284
4.4349756
4.065053
3.602649
3.2327259
3.0785916
3.1402454
3.1710722
2.9244568
2.3079185
1.4447651
0.6740922
0.24251536
0.1500346
0.39664993
0.82822675
1.3214574
1.5988996
1.5680727
1.4139382
1.475592
1.845515
2.3079185
2.7703223
3.263553
3.7567837
4.1267066
4.2500143
4.2500143
4.1883607
4.065053
3.7567837
3.0785916
2.1229572
1.1673229
0.58161145
0.45830378
0.64326525
0.9515344
1.1673229
1.2598035
1.3214574
1.4139382
1.6297266
1.9688227
2.4620533
3.0477645
3.6951299
4.373322
5.1131682
5.729707
6.0996294
6.222937
6.284591
6.253764
6.1612835
6.19211
6.315418
6.531206
6.7469945
6.9936104
7.178571
7.332706
7.548495
7.825937
8.072552
8.010898
7.4868407
6.531206
5.359783
4.1883607
3.2327259
2.49288
1.814688
0.9823613
0.026726961
-1.0830419
-2.2544649
-3.4258878
-4.689791
-5.9536943
-6.970983
-7.49504
-7.4642134
-6.8168483
-5.6454253
-4.1657333
-2.593561
-1.2680035
-0.28154218
0.36582303
0.7049191
1.0748421
1.7530341
2.9552836
4.5274568
6.1612835
7.4560137
8.349994
8.874052
9.151494
9.305629
9.521417
9.860513
10.353744
10.9086275
11.216897
11.031936
10.446224
9.768033
9.274802
8.750744
8.041725
7.0860906
5.9146676
4.558284
3.0785916
1.5680727
0.088380754
-1.2371764
-2.2236378
-2.7476954
-2.8401763
-2.562734
-1.9770226
-1.0522151
0.21168843
1.5988996
2.6470149
3.263553
3.602649
4.1267066
5.0206876
6.346245
7.9800715
9.706379
11.247725
12.29584
12.881552
13.343955
13.744704
14.022146
14.0838
13.898839
13.405609
12.573282
11.494339
10.29209
9.08984
7.9492445
6.9011292
5.7605333
4.3424954
2.6778417
0.8898806
-0.80559975
-2.3161187
-3.6416762
-4.8439255
-5.768733
-6.416098
-7.0018096
-7.7416553
-8.543156
-9.19052
-9.313828
-8.789771
-7.772482
-6.6627135
-5.6145983
-4.59731
-3.580022
-2.531907
-1.6070995
-0.77477294
0.057553887
1.105669
2.3695724
3.7567837
5.1131682
6.253764
7.1477447
7.7951097
8.072552
8.2266865
8.565783
9.243975
10.137955
11.062763
11.8026085
11.987571
11.494339
10.38457
8.935705
7.39436
6.0071487
4.835726
3.7567837
2.5237072
1.0748421
-0.40484995
-1.5762725
-2.3161187
-2.7785223
-3.1484454
-3.549195
-4.134907
-4.782272
-5.2446756
-5.3371563
-4.782272
-3.6416762
-2.3469458
-1.2371764
-0.3740229
0.18086153
0.36582303
0.42747685
0.5507845
0.8898806
1.3214574
1.6913804
1.9071686
1.9071686
1.8763418
1.9996495
2.4312265
3.1710722
4.1267066
4.9282064
5.29813
5.0206876
4.2500143
3.3868606
2.8011494
2.6470149
2.7394953
2.89363
3.0169377
3.1402454
3.3252068
3.602649
3.972572
4.4658027
5.0206876
5.359783
5.29813
4.804899
4.034226
3.3252068
2.9244568
2.89363
3.2018993
3.6643028
4.0958796
4.373322
4.4349756
4.3424954
4.3116684
4.404149
4.712418
5.1131682
5.575572
6.0996294
6.5928597
6.8086486
6.562033
5.7913604
4.650764
3.2327259
1.506419
-0.43567675
-2.4085996
-4.134907
-5.4604635
-6.3852715
-7.0326366
-7.340905
-7.125117
-6.261964
-4.905579
-3.3950608
-1.9461956
-0.5898114
0.58161145
1.5680727
2.4003994
3.29438
4.3424954
5.513918
6.7469945
8.165032
9.706379
11.216897
12.511628
13.5905695
14.669512
15.748454
16.611607
17.104837
17.289799
17.413107
17.536415
17.69055
17.659723
17.289799
16.519127
15.409357
14.0838
12.819898
11.740955
11.001109
10.631186
10.446224
10.199609
9.768033
8.997359
7.9492445
6.7469945
5.6063986
4.6199374
3.8800912
3.4176877
3.263553
3.263553
3.3868606
3.602649
3.8184373
3.8184373
3.5409951
3.1094184
2.6161878
2.184611
1.814688
1.3831112
0.7973998
-0.096580684
-1.1755228
-2.4702532
-3.8574646
-5.2138486
-6.2927904
-7.0326366
-7.4025593
-7.5258675
-7.556694
-7.3717327
-6.909329
-6.077002
-5.1521945
-4.258214
-3.5183685
-2.9018302
-2.3777726
-1.9461956
-1.6379266
-1.2680035
-0.713119
0.057553887
0.8898806
1.506419
1.7838612
1.845515
1.9996495
2.3695724
3.1402454
4.3116684
5.6680527
7.0552635
8.195859
8.997359
9.336455
9.336455
9.120667
8.689091
8.103379
7.301879
6.346245
5.29813
4.1575336
3.1094184
2.2770917
1.7530341
1.4447651
1.1673229
0.92070746
0.7973998
0.92070746
1.3214574
1.845515
2.2770917
2.4312265
2.3079185
1.9379957
1.3831112
0.82822675
0.5199576
0.58161145
1.105669
2.184611
3.6643028
5.359783
7.024437
8.411648
9.336455
9.829686
10.076302
10.29209
10.507878
10.69284
10.816148
10.9086275
10.877802
10.507878
9.675551
8.534956
7.363533
6.438726
5.8838415
5.575572
5.483091
5.544745
5.6988797
5.9146676
6.0688024
6.0996294
6.0379753
6.0688024
6.222937
6.407899
6.469552
6.253764
5.8838415
5.513918
5.29813
5.29813
5.39061
5.4214373
5.205649
4.804899
4.1883607
3.5409951
2.9552836
2.585361
2.4003994
2.2770917
2.0921302
1.814688
1.5372458
1.4139382
1.5680727
1.9688227
2.4312265
2.8628032
3.0785916
3.0785916
3.0477645
3.0785916
3.2327259
3.5101683
3.8800912
4.4966297
5.267303
5.9763217
6.377072
6.377072
6.253764
6.407899
6.9319563
7.610148
8.2266865
8.565783
8.750744
8.904879
9.151494
9.428936
9.583071
9.613898
9.459764
9.182322
8.874052
8.658263
8.565783
8.658263
8.843225
8.966533
8.966533
8.812398
8.565783
8.442474
8.442474
8.596609
8.689091
8.534956
8.103379
7.517668
7.0552635
6.8394756
6.8703027
6.9011292
6.9011292
6.8703027
6.8703027
6.9627833
6.9936104
6.9011292
6.685341
6.346245
5.9146676
5.39061
4.866553
4.373322
3.972572
3.7567837
3.6643028
3.633476
3.5718222
3.4485145
3.29438
3.263553
3.4176877
3.725957
4.1575336
4.5274568
4.681591
4.5891104
4.2500143
3.8184373
3.4176877
3.0785916
2.8011494
2.585361
2.3387456
1.9688227
1.5988996
1.3522842
1.2906305
1.3522842
1.5988996
1.8763418
2.0304763
1.9996495
1.8763418
1.6913804
1.3522842
0.9515344
0.48913068
0.026726961
-0.43567675
-0.92890745
-1.3913112
-1.7612343
-1.8537152
-1.6687534
-1.3296573
-0.8672536
-0.40484995
-0.004099965
0.24251536
0.48913068
0.7665729
1.1981497
1.814688
2.6161878
3.5409951
4.4349756
5.3289566
6.1304564
6.8394756
7.39436
7.825937
8.134206
8.2266865
8.195859
8.010898
7.7334557
7.4560137
7.2093983
6.9627833
6.685341
6.469552
6.253764
5.9763217
5.6063986
5.29813
5.0206876
4.774072
4.5274568
4.2191877
3.7876105
3.2327259
2.554534
1.9071686
1.4139382
1.1364958
1.0131882
1.0440152
1.1364958
1.2289766
1.1673229
1.105669
1.2598035
1.7530341
2.554534
3.5409951
4.558284
5.4522643
6.1612835
6.7778215
7.2710524
7.517668
7.4560137
7.178571
6.716168
6.19211
5.729707
5.236476
4.774072
4.404149
4.0958796
3.7567837
3.4176877
3.2018993
3.1710722
3.263553
3.3252068
3.29438
3.1402454
2.9552836
2.7086687
2.4620533
2.215438
1.845515
1.3831112
0.7049191
-0.12740761
-0.8672536
-1.2063496
-1.0522151
-0.5898114
0.026726961
0.58161145
1.0131882
1.3831112
1.814688
2.3079185
2.8011494
3.2327259
3.5101683
3.6643028
3.6951299
3.5718222
3.3560338
3.263553
3.3868606
3.6643028
3.972572
4.2500143
4.4658027
4.5891104
4.743245
4.835726
4.866553
5.0206876
5.39061
5.7913604
6.19211
6.438726
6.654514
6.9627833
7.579322
8.380821
9.274802
10.045475
10.538706
10.69284
10.446224
9.860513
9.243975
8.719917
8.195859
7.4560137
6.377072
5.1131682
3.8800912
2.7703223
1.9071686
1.3214574
1.0131882
0.7665729
0.21168843
-0.8364267
-2.2544649
-3.6725028
-4.813099
-5.4604635
-5.79956
-5.922868
-5.9536943
-6.015348
-6.1694827
-6.3852715
-6.477752
-6.2927904
-5.6145983
-4.3198676
-2.562734
-0.68229204
1.0131882
2.3695724
3.5101683
4.5891104
5.729707
6.8086486
7.702629
8.257513
8.195859
7.548495
6.5928597
5.6988797
4.9898605
4.4658027
3.972572
3.3252068
2.3695724
1.105669
-0.31236917
-1.6687534
-2.6552148
-3.2100992
-3.5183685
-3.8882911
-4.3815217
-4.967233
-5.4296365
-5.583771
-5.39881
-4.9980597
-4.628137
-4.4431753
-4.4740024
-4.628137
-4.720618
-4.5664835
-3.9499452
-2.9018302
-1.5454459
-0.12740761
1.1673229
2.2770917
3.4176877
4.681591
6.0688024
7.517668
8.935705
10.168782
11.001109
11.371032
11.309378
11.031936
10.754494
10.538706
10.322916
9.952994
9.398109
8.719917
7.856764
6.7469945
5.39061
3.8184373
2.1537843
0.3349961
-1.6687534
-3.8266375
-5.8920407
-7.618348
-8.851425
-9.622097
-10.022848
-10.053674
-9.776232
-9.252174
-8.573982
-7.7416553
-6.69354
-5.4912906
-4.0732527
-2.562734
-1.0522151
0.36582303
1.5988996
2.6778417
3.725957
4.89738
6.222937
7.702629
9.243975
10.78532
12.172532
13.251473
13.898839
14.145454
14.0838
13.744704
13.035686
11.895089
10.353744
8.565783
6.8086486
5.205649
3.8800912
2.8319762
2.0921302
1.5680727
1.1673229
0.82822675
0.5199576
0.27334228
0.11920768
0.057553887
0.057553887
0.11920768
0.3041692
0.58161145
0.92070746
1.3214574
1.6605535
1.9688227
2.184611
2.4620533
2.8011494
3.2327259
3.7567837
4.3116684
4.774072
5.0206876
5.051514
4.89738
4.650764
4.4658027
4.2500143
4.0033994
3.6643028
3.2327259
2.7703223
2.3695724
2.1229572
2.0304763
1.9996495
1.8763418
1.7530341
1.5988996
1.4447651
1.3214574
1.2598035
1.3522842
1.5988996
1.9379957
2.246265
2.49288
2.554534
2.5237072
2.6161878
3.0477645
3.6643028
4.2191877
4.4658027
4.373322
4.034226
3.5409951
3.0169377
2.6470149
2.585361
2.7086687
2.9244568
2.9552836
2.8011494
2.554534
2.49288
2.7394953
3.2327259
3.7876105
4.1267066
4.065053
3.5409951
2.7394953
1.9071686
1.1981497
0.6740922
0.3041692
0.026726961
-0.28154218
-0.7439459
-1.3604841
-1.9153688
-2.161984
-2.0386765
-1.5762725
-0.9905612
-0.5898114
-0.46650368
-0.6206383
-0.8364267
-0.77477294
-0.3740229
0.3041692
0.9823613
1.5372458
1.9688227
2.2770917
2.5237072
2.8319762
3.3560338
4.0958796
4.89738
5.575572
6.0688024
6.315418
6.377072
6.253764
6.1612835
6.1304564
6.0071487
5.6680527
5.1748223
4.5891104
3.8492644
2.9552836
2.1537843
1.6297266
1.4447651
1.3831112
1.1673229
0.7049191
0.21168843
-0.096580684
-0.03492689
0.5507845
1.475592
2.49288
3.4485145
4.2808414
4.89738
5.39061
5.8221874
6.222937
6.623687
6.9936104
7.178571
7.1477447
6.9011292
6.685341
6.654514
6.716168
6.7778215
6.623687
6.222937
5.544745
4.743245
4.0033994
3.3252068
2.6470149
1.7838612
0.7973998
-0.15823454
-1.0830419
-1.9461956
-2.7476954
-3.4567144
-3.8574646
-3.8574646
-3.6108491
-3.2717528
-2.8710032
-2.3161187
-1.5146189
-0.46650368
0.5199576
1.2906305
1.845515
2.3695724
3.1710722
4.2808414
5.575572
6.716168
7.425187
7.671802
7.548495
7.1477447
6.562033
5.8838415
5.29813
4.9282064
4.774072
4.743245
4.6199374
4.3116684
3.725957
2.9861107
2.215438
1.506419
1.0131882
0.735746
0.7049191
0.7665729
0.6740922
0.36582303
-0.096580684
-0.6206383
-1.1755228
-1.7920611
-2.4085996
-2.9018302
-3.3025796
-3.549195
-3.580022
-3.3334067
-2.932657
-2.4394262
-1.9461956
-1.4221382
-0.95973426
-0.5898114
-0.40484995
-0.34319597
-0.28154218
-0.18906146
-0.15823454
-0.25071532
-0.55898446
-1.0830419
-1.7920611
-2.3777726
-2.531907
-2.1003304
-1.3296573
-0.46650368
0.18086153
0.48913068
0.48913068
0.39664993
0.36582303
0.48913068
0.7049191
0.92070746
1.0440152
1.0440152
1.0131882
1.1364958
1.5680727
2.2770917
3.1402454
4.034226
4.835726
5.544745
6.222937
6.7778215
7.2093983
7.425187
7.425187
7.332706
7.2093983
7.1477447
7.0552635
6.9319563
6.7469945
6.500379
6.253764
6.0071487
5.729707
5.544745
5.513918
5.6372256
5.7605333
5.6988797
5.3289566
4.743245
4.0033994
3.29438
2.6161878
1.9996495
1.4447651
1.0131882
0.7973998
0.7665729
0.9515344
1.2906305
1.6605535
1.9379957
1.8763418
1.4447651
0.64326525
-0.34319597
-1.2988305
-2.0386765
-2.4702532
-2.531907
-2.4085996
-2.2236378
-2.1003304
-1.8845417
-1.4221382
-0.65146524
0.48913068
1.8763418
3.3252068
4.681591
5.6680527
6.1612835
6.0996294
5.6372256
4.89738
3.972572
2.9244568
1.7530341
0.64326525
-0.25071532
-0.80559975
-1.0830419
-1.2371764
-1.3913112
-1.6070995
-1.9461956
-2.4702532
-2.9018302
-3.0559645
-2.7168684
-1.8537152
-0.65146524
0.6124383
1.7530341
2.6470149
3.3560338
4.1267066
5.0206876
5.9146676
6.562033
6.7778215
6.438726
5.6988797
4.804899
4.0033994
3.4176877
3.0477645
2.7394953
2.184611
1.3522842
0.39664993
-0.4973306
-1.0830419
-1.3296573
-1.3296573
-1.2371764
-0.95973426
-0.55898446
-0.004099965
0.6124383
1.2598035
1.845515
2.3695724
2.8011494
3.0785916
3.2018993
3.2327259
3.263553
3.3560338
3.6643028
4.1267066
4.6199374
5.1439953
5.6063986
5.8221874
5.7605333
5.575572
5.29813
5.051514
4.866553
4.712418
4.5891104
4.5891104
4.6199374
4.712418
4.774072
4.712418
4.4349756
3.8492644
2.9244568
1.9071686
0.8898806
0.057553887
-0.5281574
-0.95973426
-1.2371764
-1.3604841
-1.4221382
-1.3296573
-0.95973426
-0.3740229
0.3349961
0.92070746
1.3522842
1.6913804
2.1229572
2.7086687
3.29438
3.6951299
3.8800912
3.8492644
3.6643028
3.4485145
3.2018993
3.0477645
3.0169377
3.0477645
3.0477645
2.8628032
2.585361
2.3079185
2.1537843
2.184611
2.3387456
2.4312265
2.4620533
2.4312265
2.4620533
2.6161878
2.7703223
2.89363
2.9861107
3.2018993
3.4485145
3.6643028
3.8492644
3.972572
4.1575336
4.404149
4.650764
4.804899
4.866553
4.89738
4.835726
4.743245
4.650764
4.5891104
4.4966297
4.5274568
4.681591
4.804899
4.835726
4.681591
4.3424954
4.034226
3.9109182
3.8800912
3.8184373
3.633476
3.3560338
2.9861107
2.585361
2.246265
2.1229572
2.1229572
2.184611
2.246265
2.215438
2.1537843
2.0921302
2.1229572
2.2770917
2.49288
2.6470149
2.6470149
2.4620533
2.0613034
1.6297266
1.3214574
1.3214574
1.506419
1.7222073
1.8763418
2.0613034
2.2770917
2.49288
2.7086687
2.9552836
3.3252068
3.8184373
4.373322
4.9590335
5.513918
6.0688024
6.623687
7.178571
7.640975
8.010898
8.2266865
8.28834
8.2266865
8.134206
7.9800715
7.825937
7.671802
7.579322
7.579322
7.640975
7.702629
7.825937
8.041725
8.319167
8.658263
9.059013
9.49059
9.860513
10.230436
10.538706
10.723666
10.816148
10.846974
10.816148
10.69284
10.507878
10.199609
9.706379
9.151494
8.627437
8.134206
7.640975
7.2093983
6.7469945
6.253764
5.6063986
4.835726
3.8492644
2.6470149
1.2906305
-0.15823454
-1.6995804
-3.1484454
-4.4123487
-5.4604635
-6.3236175
-6.970983
-7.340905
-7.433387
-7.340905
-6.970983
-6.3544445
-5.6762524
-4.967233
-4.258214
-3.580022
-2.963484
-2.3777726
-1.8537152
-1.3296573
-0.80559975
-0.25071532
0.39664993
1.1673229
2.0304763
2.9552836
3.9109182
4.804899
5.575572
6.377072
7.1477447
7.8875904
8.565783
9.305629
10.107128
10.754494
11.062763
11.062763
10.78532
10.353744
9.860513
9.367282
8.904879
8.504128
8.257513
8.103379
8.134206
8.257513
8.349994
8.380821
8.380821
8.473302
8.719917
9.028187
9.398109
9.706379
9.829686
9.7372055
9.428936
9.028187
8.689091
8.504128
8.442474
8.380821
8.134206
7.7334557
7.0860906
6.253764
5.205649
4.034226
2.8011494
1.7222073
0.8898806
0.21168843
-0.25071532
-0.5898114
-0.77477294
-0.77477294
-0.6206383
-0.43567675
-0.25071532
-0.096580684
-0.004099965
0.1500346
0.36582303
0.6740922
0.8898806
0.9823613
0.92070746
0.8590537
0.8898806
0.9823613
1.1364958
1.3214574
1.506419
1.6605535
1.9071686
2.3387456
2.9861107
3.7876105
4.6199374
5.4214373
6.253764
7.2402253
8.349994
9.305629
9.922167
10.199609
10.137955
9.829686
9.336455
8.904879
8.658263
8.565783
8.534956
8.349994
7.7951097
6.716168
5.205649
3.6643028
2.3695724
1.506419
1.0440152
0.82822675
0.7049191
0.5507845
0.21168843
-0.18906146
-0.5281574
-0.77477294
-0.8980805
-0.92890745
-0.7439459
-0.43567675
0.026726961
0.64326525
1.4139382
2.3079185
3.2018993
3.972572
4.6199374
5.236476
5.8221874
6.500379
7.301879
8.195859
9.059013
9.798859
10.29209
10.507878
10.507878
10.353744
10.045475
9.583071
8.904879
8.103379
7.2402253
6.438726
5.7913604
5.236476
4.681591
4.1267066
3.5101683
2.8011494
1.9996495
1.2289766
0.6124383
0.1500346
-0.18906146
-0.46650368
-0.68229204
-0.8672536
-0.9905612
-1.0213883
-0.95973426
-0.713119
-0.31236917
0.18086153
0.7049191
1.2598035
1.814688
2.49288
3.3252068
4.1883607
4.89738
5.29813
5.4214373
5.359783
5.1748223
5.0206876
4.866553
4.681591
4.4966297
4.373322
4.3424954
4.3424954
4.373322
4.404149
4.5274568
4.650764
4.712418
4.5891104
4.3116684
3.972572
3.725957
3.5718222
3.5409951
3.5101683
3.5409951
3.5409951
3.5409951
3.4793415
3.3560338
3.263553
3.263553
3.4176877
3.633476
3.725957
3.6643028
3.5409951
3.5409951
3.6643028
3.941745
4.3116684
4.6199374
4.804899
4.835726
4.743245
4.558284
4.3424954
4.2191877
4.1883607
4.2500143
4.2500143
4.1267066
3.8184373
3.4485145
3.1710722
3.1402454
3.2327259
3.29438
3.2018993
2.9244568
2.5237072
2.215438
2.1229572
2.215438
2.3387456
2.3387456
2.215438
1.9996495
1.7838612
1.6913804
1.814688
2.0921302
2.49288
2.8011494
2.9552836
2.8011494
2.4312265
2.1229572
2.0613034
2.3079185
2.8628032
3.4793415
3.8184373
3.7876105
3.602649
3.4485145
3.4793415
3.725957
4.1883607
4.804899
5.483091
5.9763217
6.1304564
6.19211
6.315418
6.469552
6.562033
6.500379
6.284591
6.0688024
5.9763217
6.0688024
6.315418
6.7469945
7.178571
7.425187
7.4560137
7.2402253
6.9011292
6.716168
6.623687
6.531206
6.284591
5.7605333
5.1131682
4.4658027
3.972572
3.725957
3.6951299
3.9109182
4.3116684
4.89738
5.575572
6.253764
6.8703027
7.2402253
7.39436
7.425187
7.4560137
7.579322
7.702629
7.671802
7.671802
7.825937
8.134206
8.534956
8.689091
8.380821
7.671802
6.8394756
6.1612835
5.8838415
5.9454947
6.19211
6.407899
6.253764
5.6372256
4.712418
3.7876105
3.0785916
2.7703223
2.7703223
2.89363
2.9244568
2.8319762
2.7703223
2.89363
3.2327259
3.7567837
4.2808414
4.743245
5.0206876
5.1748223
5.267303
5.3289566
5.4214373
5.513918
5.575572
5.4522643
5.205649
4.9282064
4.712418
4.6199374
4.6199374
4.5274568
4.2808414
3.941745
3.5101683
3.0477645
2.49288
1.9688227
1.5988996
1.506419
1.6913804
2.0304763
2.3387456
2.49288
2.3695724
1.9688227
1.5372458
1.2289766
1.1981497
1.4447651
1.7530341
1.9379957
1.8763418
1.6605535
1.5988996
1.8763418
2.3387456
2.7086687
2.7703223
2.7086687
2.7703223
2.9861107
3.29438
3.5718222
3.633476
3.5101683
3.1402454
2.7086687
2.3387456
2.0921302
1.9688227
1.9071686
1.7838612
1.6297266
1.475592
1.4139382
1.4447651
1.6297266
1.845515
2.0921302
2.2770917
2.4620533
2.7086687
3.1402454
3.602649
4.065053
4.373322
4.4658027
4.4658027
4.373322
4.3424954
4.404149
4.650764
5.082341
5.6680527
6.438726
7.2710524
7.9184175
8.165032
8.010898
7.579322
7.024437
6.531206
6.222937
6.1304564
6.1612835
6.19211
6.1304564
5.9454947
5.6372256
5.39061
5.205649
5.1131682
5.0206876
4.9282064
4.835726
4.804899
4.681591
4.4658027
4.065053
3.5409951
2.89363
2.246265
1.7222073
1.4447651
1.4139382
1.4447651
1.4447651
1.3522842
1.1981497
1.0440152
0.9515344
1.0440152
1.4139382
1.9379957
2.4003994
2.7703223
2.9861107
3.0785916
3.1094184
3.0169377
2.8628032
2.6778417
2.6778417
2.89363
3.2327259
3.633476
4.065053
4.558284
5.0206876
5.39061
5.6372256
5.7913604
5.8530145
5.7913604
5.575572
5.1748223
4.6199374
4.065053
3.6951299
3.5101683
3.3868606
3.0785916
2.6778417
2.3387456
2.215438
2.1229572
1.9071686
1.506419
1.0440152
0.5507845
0.18086153
0.088380754
0.27334228
0.7665729
1.3522842
1.8763418
2.3079185
2.6161878
2.9244568
3.1710722
3.3560338
3.3560338
3.1402454
2.8628032
2.554534
2.4003994
2.4003994
2.554534
2.6778417
2.6778417
2.585361
2.49288
2.554534
2.8628032
3.3868606
4.0033994
4.5891104
4.866553
4.6199374
4.034226
3.29438
2.6470149
2.1537843
1.6913804
1.1981497
0.82822675
0.6124383
0.58161145
0.6740922
0.9823613
1.3214574
1.5680727
1.5680727
1.3214574
0.92070746
0.64326525
0.735746
1.1981497
1.845515
2.3387456
2.554534
2.4003994
1.9996495
1.506419
1.0748421
0.9515344
1.2289766
1.9071686
2.7394953
3.4176877
3.6951299
3.5718222
3.3252068
3.1094184
3.0477645
3.1094184
3.29438
3.4793415
3.5718222
3.602649
3.602649
3.602649
3.725957
3.972572
4.2500143
4.4966297
4.558284
4.4966297
4.4966297
4.712418
5.051514
5.267303
5.082341
4.4658027
3.725957
3.1710722
2.9861107
3.2018993
3.5409951
3.7876105
3.7876105
3.5101683
3.1402454
2.8011494
2.6470149
2.7394953
3.0169377
3.3868606
3.7567837
4.1883607
4.712418
5.3289566
6.0688024
6.8086486
7.4560137
7.856764
7.9492445
7.8875904
7.7334557
7.579322
7.4560137
7.425187
7.4868407
7.517668
7.363533
6.9011292
6.1304564
5.29813
4.5274568
3.8492644
3.2327259
2.5237072
1.845515
1.2289766
0.6740922
0.24251536
-0.096580684
-0.15823454
0.026726961
0.39664993
0.7049191
0.7973998
0.7049191
0.7049191
1.0131882
1.5988996
2.246265
2.6778417
2.89363
2.9244568
2.9552836
3.0477645
3.29438
3.8184373
4.5891104
5.483091
6.284591
6.8086486
6.9627833
6.8086486
6.469552
6.0996294
5.7605333
5.39061
5.0206876
4.712418
4.4966297
4.3424954
4.1575336
3.941745
3.633476
3.263553
2.8319762
2.2770917
1.6913804
1.1673229
0.7665729
0.45830378
0.36582303
0.48913068
0.82822675
1.2289766
1.5988996
1.8763418
2.0613034
2.1229572
2.1229572
2.215438
2.49288
2.9244568
3.2327259
3.3252068
3.1710722
2.8628032
2.4620533
2.0921302
1.814688
1.6913804
1.7530341
1.9379957
2.215438
2.5237072
2.8319762
3.1094184
3.3252068
3.4793415
3.5409951
3.5101683
3.3868606
3.263553
3.1402454
2.9861107
2.8011494
2.585361
2.49288
2.5237072
2.7086687
3.0169377
3.3252068
3.5409951
3.7876105
4.0958796
4.3424954
4.5274568
4.558284
4.404149
4.0958796
3.6643028
3.263553
2.89363
2.585361
2.2770917
1.9996495
1.7530341
1.5680727
1.506419
1.6297266
1.7530341
1.845515
1.814688
1.814688
1.845515
1.9688227
2.1229572
2.3079185
2.49288
2.585361
2.554534
2.3695724
2.0613034
1.7530341
1.4139382
1.0748421
0.735746
0.36582303
0.057553887
-0.06575376
0.026726961
0.3349961
0.82822675
1.3831112
1.9379957
2.49288
3.0477645
3.4793415
3.633476
3.4485145
2.9861107
2.3695724
1.7838612
1.3522842
1.1673229
1.1673229
1.3214574
1.475592
1.506419
1.4447651
1.3831112
1.5680727
1.9379957
2.4620533
2.89363
3.1402454
3.2018993
3.1710722
3.1094184
3.0785916
3.1094184
3.1094184
3.1402454
3.2327259
3.4793415
3.9109182
4.4349756
4.9282064
5.4214373
5.8221874
6.0996294
6.19211
6.0688024
5.729707
5.4214373
5.236476
5.1439953
5.1439953
5.205649
5.205649
5.051514
4.743245
4.3116684
3.972572
3.8492644
4.065053
4.4349756
4.743245
4.774072
4.4966297
4.0958796
3.7567837
3.6951299
3.8184373
3.941745
4.0033994
3.941745
3.8184373
3.6643028
3.5718222
3.5718222
3.633476
3.6951299
3.6951299
3.5101683
3.2327259
2.8628032
2.49288
2.215438
2.0613034
2.0304763
2.0921302
2.1537843
2.184611
2.184611
2.2770917
2.4312265
2.6161878
2.8011494
2.9861107
3.1094184
3.1402454
3.0477645
2.9244568
2.89363
3.1402454
3.5409951
3.941745
4.1267066
4.065053
3.7567837
3.5101683
3.5409951
3.8800912
4.4658027
5.1131682
5.575572
5.6988797
5.544745
5.236476
4.9590335
4.9590335
5.1439953
5.359783
5.3289566
5.0206876
4.4966297
3.941745
3.5409951
3.3560338
3.4176877
3.5101683
3.4485145
3.0785916
2.4620533
1.7530341
1.1981497
0.92070746
0.92070746
1.0440152
1.1673229
1.2598035
1.2289766
1.105669
0.8898806
0.7665729
0.7973998
0.9823613
1.1673229
1.3831112
1.5680727
1.7530341
1.9071686
2.0613034
2.3387456
2.8011494
3.4176877
4.0033994
4.4658027
4.712418
4.774072
4.743245
4.774072
4.866553
5.0206876
5.1131682
5.1131682
5.0206876
4.866553
4.681591
4.4966297
4.4349756
4.404149
4.3424954
4.1575336
3.8800912
3.4793415
3.0785916
2.7394953
2.49288
2.2770917
2.0921302
1.9071686
1.7222073
1.5988996
1.5372458
1.5372458
1.5988996
1.6605535
1.6605535
1.6297266
1.5372458
1.4447651
1.4447651
1.506419
1.5988996
1.6605535
1.7222073
1.7222073
1.7222073
1.814688
1.9688227
2.215438
2.4312265
2.6470149
2.7703223
2.8319762
2.89363
2.9244568
2.9244568
2.9552836
3.0169377
3.0785916
3.0169377
2.89363
2.7086687
2.5237072
2.4312265
2.4312265
2.5237072
2.6161878
2.6778417
2.7086687
2.8011494
2.8628032
2.9244568
2.9244568
2.9552836
2.9861107
3.0477645
3.1402454
3.3252068
3.5101683
3.6643028
3.6951299
3.6951299
3.725957
3.8184373
4.034226
4.3424954
4.712418
5.082341
5.3289566
5.4522643
5.4214373
5.29813
5.1748223
5.1131682
5.082341
4.9898605
4.835726
4.5891104
4.3424954
4.1883607
4.2191877
4.404149
4.650764
4.89738
5.082341
5.236476
5.39061
5.483091
5.513918
5.483091
5.483091
5.483091
5.513918
5.513918
5.4522643
5.4214373
5.4522643
5.4214373
5.29813
5.1439953
5.1131682
5.051514
4.835726
4.5891104
4.373322
4.2808414
4.3116684
4.4966297
4.743245
4.9898605
5.1131682
5.1439953
5.082341
4.9282064
4.681591
4.3116684
3.9109182
3.5101683
3.1402454
2.89363
2.7086687
2.5237072
2.3695724
2.2770917
2.246265
2.246265
2.215438
2.215438
2.215438
2.2770917
2.4312265
2.6778417
2.9861107
3.3252068
3.5409951
3.633476
3.633476
3.633476
3.7567837
3.941745
4.0958796
4.0958796
4.034226
3.941745
3.8800912
3.8184373
3.6951299
3.5409951
3.5101683
3.633476
4.0033994
4.5274568
5.051514
5.4214373
5.6063986
5.544745
5.3289566
5.051514
4.866553
4.804899
4.712418
4.5274568
4.2808414
4.0033994
3.6951299
3.3560338
2.9861107
2.6470149
2.4312265
2.3387456
2.4312265
2.6161878
2.8011494
2.9552836
3.1094184
3.3868606
3.725957
4.0033994
4.1267066
3.972572
3.725957
3.4793415
3.3252068
3.263553
3.3868606
3.725957
4.065053
4.1883607
3.972572
3.5101683
3.1402454
3.0785916
3.3560338
3.7876105
4.065053
4.1267066
3.9109182
3.5409951
3.263553
3.2018993
3.4176877
3.7567837
3.972572
4.0033994
3.8492644
3.7567837
3.7876105
3.941745
4.1267066
4.1883607
4.034226
3.8492644
3.633476
3.4793415
3.4485145
3.5718222
3.8800912
4.2500143
4.6199374
4.866553
5.0206876
4.9898605
4.743245
4.373322
4.0033994
3.7567837
3.602649
3.5101683
3.4485145
3.29438
3.0169377
2.7086687
2.4312265
2.215438
1.9996495
1.8763418
1.814688
1.845515
1.9688227
2.184611
2.4003994
2.554534
2.6470149
2.7086687
2.8319762
3.0169377
3.2327259
3.4176877
3.4485145
3.3560338
3.2018993
3.0169377
2.9861107
3.1402454
3.4485145
3.725957
4.034226
4.2808414
4.5274568
4.712418
4.9282064
5.1439953
5.236476
5.1439953
4.9590335
4.835726
4.89738
5.1439953
5.544745
6.0071487
6.438726
6.623687
6.469552
6.0379753
5.483091
4.9898605
4.743245
4.743245
4.89738
4.9898605
5.0206876
4.9590335
4.866553
4.866553
4.9590335
5.236476
5.6680527
6.1304564
6.438726
6.469552
6.1612835
5.8221874
5.544745
5.4214373
5.267303
4.9590335
4.4349756
3.6951299
2.9244568
2.215438
1.6913804
1.4447651
1.3831112
1.3831112
1.2906305
1.0131882
0.6740922
0.42747685
0.45830378
0.7049191
1.105669
1.5988996
2.0613034
2.4312265
2.7703223
3.0477645
3.3868606
3.8492644
4.4658027
5.1131682
5.544745
5.6372256
5.39061
5.0206876
4.804899
4.743245
4.712418
4.6199374
4.373322
3.9109182
3.4485145
3.1402454
3.1094184
3.263553
3.5101683
3.6643028
3.6951299
3.5101683
3.2018993
2.8319762
2.4620533
2.184611
2.0304763
1.9379957
1.8763418
1.7838612
1.7838612
1.9071686
2.215438
2.6470149
3.0477645
3.4485145
3.8184373
4.1575336
4.404149
4.558284
4.6199374
4.681591
4.774072
4.89738
4.9898605
5.1131682
5.29813
5.6680527
6.1304564
6.562033
6.8394756
6.9011292
6.654514
6.222937
5.729707
5.3289566
5.051514
4.866553
4.681591
4.404149
4.034226
3.7567837
3.5718222
3.3868606
3.263553
3.2018993
3.29438
3.5101683
3.8184373
4.1883607
4.4658027
4.6199374
4.650764
4.6199374
4.5891104
4.558284
4.6199374
4.743245
4.9282064
5.082341
5.082341
5.051514
5.0206876
5.0206876
4.9590335
4.835726
4.6199374
4.4349756
4.2500143
4.034226
3.8184373
3.6951299
3.6951299
3.6643028
3.5409951
3.3560338
3.263553
3.3560338
3.6643028
4.034226
4.2191877
4.2500143
4.0958796
3.8492644
3.5409951
3.1402454
2.8011494
2.6161878
2.6470149
2.8319762
3.1402454
3.5718222
3.9109182
4.0033994
3.9109182
3.7567837
3.602649
3.602649
3.7876105
4.0958796
4.4349756
4.774072
4.9898605
4.9282064
4.650764
4.3424954
4.1267066
3.972572
3.8492644
3.7567837
3.6643028
3.633476
3.633476
3.633476
3.5409951
3.4176877
3.29438
3.1402454
3.0477645
3.0169377
3.1094184
3.3252068
3.5718222
3.7876105
3.8492644
3.7567837
3.5409951
3.3252068
3.2018993
3.1710722
3.29438
3.5718222
4.0033994
4.3424954
4.558284
4.650764
4.650764
4.5891104
4.5274568
4.5274568
4.5891104
4.650764
4.6199374
4.558284
4.4349756
4.2500143
4.065053
3.8800912
3.7567837
3.725957
3.8184373
3.9109182
3.972572
3.941745
3.9109182
3.7876105
3.633476
3.3560338
2.9861107
2.554534
2.0921302
1.6297266
1.2289766
0.9515344
0.7665729
0.7049191
0.7973998
1.0440152
1.4139382
1.7838612
2.184611
2.5237072
2.7394953
2.89363
2.9861107
3.0477645
3.1094184
3.1094184
3.0169377
2.89363
2.8011494
2.7703223
2.7703223
2.6778417
2.554534
2.4620533
2.4620533
2.6161878
2.89363
3.2327259
3.5409951
3.725957
3.8184373
3.8492644
3.7876105
3.633476
3.3868606
3.1094184
2.7703223
2.4003994
2.0613034
1.7838612
1.6297266
1.5680727
1.5372458
1.506419
1.4447651
1.3214574
1.1673229
1.0440152
1.0440152
1.1364958
1.3522842
1.506419
1.5680727
1.5372458
1.5680727
1.7530341
2.0613034
2.49288
2.9552836
3.3868606
3.8184373
4.3116684
4.866553
5.4522643
6.0071487
6.531206
6.9936104
7.301879
7.425187
7.301879
7.024437
6.685341
6.315418
6.0071487
5.7913604
5.6063986
5.359783
4.9282064
4.2500143
3.4485145
2.6470149
2.0921302
1.8763418
1.8763418
1.9688227
1.9379957
1.7530341
1.475592
1.1673229
0.8590537
0.735746
0.735746
0.82822675
0.9515344
1.105669
1.2289766
1.4139382
1.5680727
1.7838612
1.9996495
2.3387456
2.7703223
3.2327259
3.633476
3.941745
4.1575336
4.3116684
4.4658027
4.5891104
4.5891104
4.5274568
4.4349756
4.404149
4.4349756
4.404149
4.373322
4.373322
4.373322
4.2808414
4.065053
3.6951299
3.3560338
3.1710722
3.2018993
3.3560338
3.5101683
3.5409951
3.4485145
3.2327259
2.8628032
2.4620533
2.1537843
2.0921302
2.3079185
2.6470149
2.9552836
3.1710722
3.2327259
3.1710722
3.1094184
3.1094184
3.2018993
3.3560338
3.5101683
3.6643028
3.7876105
3.9109182
4.034226
4.1575336
4.373322
4.5274568
4.558284
4.4349756
4.2500143
4.0958796
3.972572
3.8800912
3.8492644
3.8800912
4.0033994
4.2808414
4.681591
5.051514
5.3289566
5.4522643
5.4522643
5.39061
5.359783
5.359783
5.3289566
5.236476
4.9898605
4.650764
4.3424954
4.1267066
4.0033994
3.8800912
3.8492644
3.941745
4.1267066
4.2808414
4.2500143
4.034226
3.602649
3.0477645
2.5237072
1.9688227
1.4139382
0.7665729
0.057553887
-0.65146524
-1.3296573
-1.9770226
-2.531907
-2.8401763
-2.9943106
-3.2100992
-3.5183685
-3.8574646
-4.1657333
-4.3198676
-4.258214
-4.0732527
-3.7033298
-3.3334067
-3.0559645
-2.6552148
-1.8845417
-0.8364267
0.42747685
1.814688
3.1402454
4.3424954
5.359783
6.284591
7.301879
8.627437
10.230436
11.8026085
13.158994
14.114627
14.700338
15.039435
15.316877
15.563493
15.779281
15.902589
15.779281
15.316877
14.515378
13.374782
11.987571
10.631186
9.49059
8.596609
7.825937
6.9011292
5.6680527
4.0958796
2.49288
0.9823613
-0.3740229
-1.5146189
-2.531907
-3.4567144
-4.3815217
-5.1830215
-5.830387
-6.2003098
-6.231137
-5.9536943
-5.583771
-5.1830215
-4.751445
-4.2273874
-3.4567144
-2.50108
-1.5146189
-0.4973306
0.42747685
1.2598035
2.0613034
2.9244568
3.7876105
4.4658027
4.9898605
5.3289566
5.513918
5.6372256
5.7605333
5.9763217
6.253764
6.623687
6.9319563
7.024437
6.8703027
6.500379
6.0071487
5.575572
5.205649
4.804899
4.373322
3.8492644
3.2327259
2.585361
1.9688227
1.506419
1.1981497
1.105669
1.1364958
1.2289766
1.2598035
1.2598035
1.2289766
1.2906305
1.4447651
1.506419
1.4447651
1.3831112
1.3522842
1.475592
1.7530341
2.2770917
2.9552836
3.633476
4.2191877
4.681591
5.051514
5.483091
5.9454947
6.407899
6.9627833
7.517668
7.9492445
8.134206
8.041725
7.7334557
7.363533
6.9936104
6.654514
6.346245
6.0688024
5.6680527
5.0206876
4.2500143
3.5101683
2.89363
2.4312265
2.0304763
1.5680727
1.0748421
0.6124383
0.27334228
0.057553887
-0.06575376
-0.06575376
-0.03492689
0.11920768
0.3041692
0.5199576
0.7665729
1.0748421
1.4447651
1.7838612
2.184611
2.585361
2.9552836
3.263553
3.633476
4.034226
4.4658027
4.866553
5.1439953
5.359783
5.544745
5.7605333
6.0379753
6.346245
6.623687
6.7778215
6.7469945
6.500379
6.1612835
5.9763217
5.9454947
6.0996294
6.222937
6.253764
6.0996294
5.729707
5.359783
5.1131682
4.9898605
5.082341
5.205649
5.1131682
4.6199374
3.6951299
2.4620533
1.2598035
0.3041692
-0.21988833
-0.4973306
-0.713119
-0.9905612
-1.2988305
-1.4837921
-1.3604841
-0.8980805
-0.18906146
0.64326525
1.3214574
1.7222073
1.7838612
1.6297266
1.4139382
1.2289766
1.1673229
1.2289766
1.4139382
1.7222073
2.0921302
2.585361
3.2018993
3.972572
4.9590335
6.0688024
7.2093983
8.195859
9.028187
9.644725
9.922167
9.89134
9.675551
9.243975
8.689091
7.9800715
7.2093983
6.284591
5.3289566
4.373322
3.5718222
2.9552836
2.5237072
2.2770917
2.246265
2.4312265
2.6778417
2.9244568
3.0785916
3.2018993
3.263553
3.3868606
3.5101683
3.5718222
3.4793415
3.1402454
2.7086687
2.3079185
1.9996495
1.7222073
1.5372458
1.4447651
1.506419
1.6913804
1.8763418
1.9379957
1.9071686
1.9071686
2.1229572
2.554534
3.0169377
3.4176877
3.633476
3.602649
3.4485145
3.2327259
3.0785916
3.0477645
3.0785916
3.0785916
2.9552836
2.7394953
2.6161878
2.8628032
3.4793415
4.404149
5.359783
6.1612835
6.623687
6.8086486
6.8086486
6.8086486
6.8086486
6.654514
6.315418
5.6680527
4.835726
3.9109182
3.0785916
2.3695724
1.845515
1.4447651
1.0748421
0.6124383
-0.004099965
-0.713119
-1.3296573
-1.6070995
-1.5146189
-1.1755228
-0.713119
-0.25071532
0.1500346
0.48913068
0.7665729
0.9515344
1.1364958
1.4447651
1.9688227
2.585361
3.1402454
3.602649
3.941745
4.1883607
4.404149
4.6199374
4.774072
4.804899
4.743245
4.743245
4.89738
5.29813
5.8530145
6.438726
6.8703027
7.024437
6.8394756
6.315418
5.513918
4.5891104
3.725957
2.9861107
2.4312265
1.9996495
1.7222073
1.5372458
1.475592
1.475592
1.5988996
1.7838612
1.9688227
2.184611
2.3695724
2.5237072
2.585361
2.6161878
2.585361
2.554534
2.6161878
2.7086687
2.8319762
2.9552836
3.1710722
3.5409951
4.065053
4.712418
5.29813
5.729707
5.9763217
6.0996294
6.0688024
5.9454947
5.7605333
5.6372256
5.544745
5.513918
5.513918
5.4214373
5.3289566
5.236476
5.205649
5.267303
5.29813
5.236476
4.9898605
4.5891104
4.0958796
3.5409951
2.9861107
2.4620533
2.0304763
1.7838612
1.6297266
1.506419
1.3522842
1.3831112
1.6297266
2.0921302
2.6778417
3.29438
3.8184373
4.2808414
4.681591
5.1131682
5.544745
6.0071487
6.500379
7.0860906
7.671802
8.134206
8.319167
8.28834
8.072552
7.825937
7.548495
7.1477447
6.623687
6.0379753
5.4214373
4.804899
4.1575336
3.4485145
2.8011494
2.1537843
1.4447651
0.7049191
-0.06575376
-0.7439459
-1.3296573
-1.7920611
-2.192811
-2.50108
-2.624388
-2.593561
-2.4702532
-2.3469458
-2.161984
-1.8845417
-1.5146189
-0.9905612
-0.34319597
0.42747685
1.2906305
2.215438
3.0785916
3.8184373
4.4658027
5.1131682
5.6680527
6.1304564
6.469552
6.685341
6.8086486
6.8703027
6.8703027
6.716168
6.469552
6.222937
5.8530145
5.39061
4.743245
3.972572
3.1402454
2.4620533
1.9688227
1.5680727
1.2289766
0.8898806
0.58161145
0.36582303
0.24251536
0.24251536
0.27334228
0.39664993
0.5507845
0.7665729
1.0131882
1.3522842
1.6913804
1.9996495
2.3079185
2.6161878
2.9861107
3.3560338
3.6951299
3.8800912
3.972572
3.972572
3.941745
3.9109182
3.8184373
3.6643028
3.4485145
3.1710722
2.8319762
2.5237072
2.3387456
2.215438
2.0304763
1.7222073
1.2598035
0.7049191
0.21168843
-0.12740761
-0.34319597
-0.40484995
-0.34319597
-0.21988833
-0.03492689
0.18086153
0.42747685
0.64326525
0.7973998
0.92070746
1.0440152
1.1673229
1.2598035
1.3831112
1.6297266
2.0304763
2.554534
3.1402454
3.633476
4.034226
4.3116684
4.558284
4.712418
4.835726
4.9590335
5.051514
5.082341
5.082341
4.89738
4.5891104
4.2191877
3.972572
3.8800912
3.8184373
3.6951299
3.4485145
3.0785916
2.6470149
2.184611
1.7838612
1.506419
1.3214574
1.2289766
1.1673229
1.0748421
0.8898806
0.7049191
0.5507845
0.64326525
1.0131882
1.5680727
2.1229572
2.6470149
3.0169377
3.2018993
3.3868606
3.602649
3.8184373
3.8800912
3.8800912
3.9109182
4.1575336
4.743245
5.6063986
6.407899
6.685341
6.407899
5.729707
4.9282064
4.2500143
3.9109182
3.972572
4.4658027
5.3289566
6.0996294
6.346245
5.8221874
4.835726
3.9109182
3.4793415
3.2018993
2.7703223
2.3387456
2.2770917
2.554534
2.6778417
2.3695724
1.9071686
1.7530341
2.0304763
2.4620533
2.7086687
2.49288
1.9071686
1.4447651
1.506419
1.9996495
2.585361
3.263553
4.2191877
5.29813
6.0688024
6.1304564
5.6988797
5.39061
5.544745
6.0379753
6.377072
6.0996294
5.051514
3.602649
2.215438
1.3214574
1.105669
1.5988996
2.7394953
4.0958796
5.082341
5.359783
5.051514
4.5274568
3.9109182
3.4485145
3.3868606
3.6951299
3.6951299
3.0169377
1.9996495
1.5988996
1.9379957
2.554534
2.9552836
3.1094184
3.1402454
2.9244568
2.3387456
1.7222073
1.5372458
1.9688227
2.8011494
3.602649
4.0958796
4.1883607
3.972572
3.6951299
3.602649
3.7876105
4.1883607
4.558284
4.4966297
3.7567837
2.554534
1.5680727
1.2289766
1.3831112
1.5680727
1.5680727
1.5680727
1.7222073
1.9996495
2.3695724
2.9244568
3.5718222
4.2500143
5.1748223
6.222937
6.8086486
6.377072
5.205649
4.3116684
4.3116684
4.743245
4.835726
4.373322
3.8800912
3.6951299
3.7876105
4.065053
4.404149
4.835726
5.0206876
4.743245
3.941745
2.89363
2.0304763
1.5988996
1.5372458
1.506419
1.3214574
1.0440152
0.9823613
1.0440152
1.1364958
1.2598035
1.6605535
2.4003994
3.263553
3.8492644
3.941745
3.4793415
2.89363
2.585361
2.6161878
2.6161878
2.215438
1.5372458
1.0440152
1.0131882
1.2906305
1.506419
1.5988996
1.814688
2.246265
2.585361
2.6778417
2.6470149
2.6778417
2.89363
3.1710722
3.29438
3.2018993
3.0785916
3.0169377
2.9552836
2.8628032
2.7086687
2.6161878
2.4620533
2.1229572
1.4447651
0.6740922
0.1500346
0.057553887
0.3349961
0.8590537
1.4139382
1.9071686
2.3387456
2.6470149
2.8011494
2.6470149
2.215438
1.6605535
1.1364958
0.6740922
0.3349961
0.057553887
-0.15823454
-0.28154218
-0.28154218
-0.15823454
-0.004099965
0.057553887
0.1500346
0.3041692
0.58161145
0.92070746
1.2289766
1.506419
1.7530341
2.0921302
2.4620533
2.8319762
3.2327259
3.6643028
4.034226
4.3116684
4.5274568
4.743245
4.9282064
5.1131682
5.29813
5.359783
5.1748223
4.650764
3.8800912
2.9552836
2.184611
1.6605535
1.4139382
1.3831112
1.3214574
1.1673229
0.9823613
0.7665729
0.5507845
0.42747685
0.3041692
0.21168843
-0.004099965
-0.31236917
-0.77477294
-1.2371764
-1.5454459
-1.5454459
-1.2063496
-0.68229204
-0.21988833
0.18086153
0.58161145
1.105669
1.6913804
2.215438
2.6161878
2.9552836
3.3560338
3.7567837
4.065053
4.3424954
4.681591
5.1748223
5.6988797
6.0688024
6.1304564
5.8221874
5.3289566
4.743245
4.2808414
4.0033994
3.9109182
3.8800912
3.7876105
3.5409951
3.1402454
2.5237072
1.814688
1.1364958
0.5507845
0.1500346
-0.06575376
-0.06575376
0.11920768
0.36582303
0.58161145
0.64326525
0.58161145
0.42747685
0.24251536
0.088380754
-0.004099965
0.057553887
0.3041692
0.735746
1.2598035
1.814688
2.246265
2.49288
2.6778417
2.89363
3.0169377
2.89363
2.6161878
2.4003994
2.5237072
2.9861107
3.5409951
4.065053
4.404149
4.4658027
4.2808414
4.1267066
4.2808414
4.835726
5.544745
5.8530145
5.4214373
4.4349756
3.2327259
2.3079185
1.9071686
2.1229572
2.6778417
3.2018993
3.4793415
3.4485145
3.3560338
3.3868606
3.7876105
4.4349756
4.9282064
4.89738
4.1883607
3.1094184
2.0613034
1.3214574
0.8898806
0.6124383
0.42747685
0.3041692
0.11920768
-0.21988833
-0.6206383
-0.8980805
-0.92890745
-0.68229204
-0.21988833
0.3349961
0.6740922
0.6740922
0.42747685
0.3349961
0.6740922
1.4447651
2.49288
3.4793415
4.0958796
4.1883607
3.8800912
3.5101683
3.29438
3.3868606
3.6951299
3.972572
3.941745
3.4485145
2.554534
1.6913804
1.1981497
1.3522842
1.9688227
2.6778417
3.0785916
3.1710722
3.1710722
3.4176877
3.972572
4.712418
5.29813
5.575572
5.6372256
5.544745
5.544745
5.6988797
6.0071487
6.407899
6.7469945
6.9627833
6.9936104
6.7778215
6.407899
6.0379753
5.8530145
5.8530145
5.9454947
6.0688024
6.1612835
6.1612835
5.9763217
5.6063986
5.082341
4.6199374
4.2500143
4.0033994
3.633476
2.9861107
2.0304763
0.9515344
0.088380754
-0.34319597
-0.28154218
-0.06575376
0.11920768
0.088380754
-0.06575376
-0.15823454
0.026726961
0.58161145
1.3831112
2.2770917
3.0477645
3.602649
3.972572
4.065053
3.972572
3.8492644
3.8800912
4.0033994
4.065053
3.941745
3.5718222
2.9552836
2.0304763
0.8898806
-0.3740229
-1.5146189
-2.2852917
-2.4702532
-2.3161187
-2.1311574
-2.0695033
-2.1003304
-2.1311574
-2.1311574
-1.9770226
-1.5762725
-0.80559975
0.1500346
0.92070746
1.4447651
1.6913804
1.845515
1.9379957
1.9688227
1.9688227
2.1229572
2.4620533
2.89363
3.3560338
3.8492644
4.373322
4.89738
5.359783
5.6988797
5.9146676
6.0688024
6.315418
6.654514
7.0860906
7.4868407
7.702629
7.640975
7.2710524
6.623687
5.8221874
5.0206876
4.2191877
3.4793415
2.7703223
2.0921302
1.2906305
0.36582303
-0.65146524
-1.5762725
-2.2236378
-2.531907
-2.50108
-2.2544649
-1.9461956
-1.7920611
-1.8537152
-2.0386765
-2.161984
-2.0386765
-1.6687534
-1.1755228
-0.55898446
0.026726961
0.48913068
0.7665729
1.0440152
1.475592
2.0613034
2.7086687
3.3868606
4.0033994
4.5891104
5.205649
5.8838415
6.562033
7.178571
7.579322
7.702629
7.517668
7.1477447
6.685341
6.222937
5.8838415
5.6372256
5.359783
4.9282064
4.2500143
3.4176877
2.554534
1.845515
1.3214574
0.9823613
0.7049191
0.42747685
0.057553887
-0.46650368
-1.0830419
-1.6687534
-2.1003304
-2.3469458
-2.4085996
-2.3469458
-2.2544649
-2.1003304
-1.8228881
-1.2680035
-0.40484995
0.6124383
1.5680727
2.2770917
2.6161878
2.7703223
2.9552836
3.3560338
3.972572
4.712418
5.359783
5.8530145
6.0996294
6.1612835
6.0688024
5.8221874
5.513918
5.1439953
4.712418
4.034226
3.1402454
2.1537843
1.2289766
0.58161145
0.27334228
0.3041692
0.58161145
0.9823613
1.3831112
1.6913804
2.0613034
2.585361
3.3560338
4.373322
5.513918
6.716168
7.8875904
9.028187
10.045475
10.939455
11.679301
12.38832
13.035686
13.5905695
14.0838
14.48455
14.823647
15.008608
14.8853
14.39207
13.528915
12.38832
11.062763
9.7372055
8.411648
7.0552635
5.6988797
4.2500143
2.7086687
1.1981497
-0.21988833
-1.4837921
-2.562734
-3.4258878
-4.1965604
-5.028887
-6.046175
-7.186771
-8.1424055
-8.758944
-9.067213
-9.221347
-9.313828
-9.283001
-8.943905
-8.265714
-7.2792516
-6.1694827
-5.090541
-4.0424256
-2.9943106
-1.8537152
-0.6206383
0.64326525
1.845515
2.8628032
3.633476
4.034226
3.941745
3.29438
2.215438
0.8898806
-0.34319597
-1.3296573
-2.1311574
-2.8710032
-3.549195
-4.1965604
-4.782272
-5.4296365
-6.107829
-6.755194
-7.3100786
-7.7416553
-8.111579
-8.512328
-8.913078
-9.19052
-9.159693
-8.697289
-7.618348
-5.984521
-3.9499452
-1.8228881
0.088380754
1.6297266
2.7086687
3.4793415
4.034226
4.5274568
5.0206876
5.359783
5.3289566
4.774072
3.8184373
2.7086687
1.7838612
1.3214574
1.4139382
1.8763418
2.4620533
2.9244568
3.0477645
2.6778417
1.814688
0.58161145
-0.8364267
-2.3161187
-3.7958105
-5.1521945
-6.3236175
-7.248425
-7.9266167
-8.29654
-8.358193
-8.019098
-7.217598
-5.984521
-4.2890406
-2.161984
0.3041692
2.9861107
5.575572
7.7951097
9.459764
10.507878
11.09359
11.371032
11.494339
11.494339
11.371032
11.062763
10.78532
10.60036
10.446224
10.137955
9.367282
8.041725
6.1304564
3.725957
1.0440152
-1.7920611
-4.59731
-7.217598
-9.406309
-10.947655
-11.9957695
-12.79727
-13.537116
-14.184481
-14.554403
-14.338615
-13.382981
-11.872462
-10.176982
-8.604809
-7.3100786
-6.2927904
-5.3063293
-4.258214
-3.1484454
-2.0386765
-1.0830419
-0.3740229
0.057553887
0.39664993
0.735746
1.3214574
2.246265
3.4485145
4.681591
5.729707
6.315418
6.438726
6.0688024
5.29813
4.1575336
2.7703223
1.1673229
-0.4973306
-2.161984
-3.6725028
-4.905579
-5.8612137
-6.477752
-6.724367
-6.6627135
-6.231137
-5.3063293
-3.9499452
-2.2852917
-0.65146524
0.48913068
0.9823613
0.82822675
0.27334228
-0.28154218
-0.46650368
-0.21988833
0.3041692
1.1364958
2.215438
3.263553
4.1575336
4.804899
5.4214373
6.0688024
6.9011292
7.856764
8.719917
9.243975
9.151494
8.411648
7.2093983
5.8221874
4.4966297
3.2327259
1.9071686
0.3041692
-1.5762725
-3.5183685
-5.2755027
-6.724367
-7.9882708
-9.19052
-10.269463
-11.225097
-12.026596
-12.735616
-13.660423
-15.170942
-17.174692
-19.270922
-20.966402
-21.829556
-21.70625
-20.627306
-18.77769
-16.342365
-13.598769
-10.762693
-7.9882708
-5.4296365
-3.0559645
-0.77477294
1.5988996
4.2500143
7.332706
10.60036
13.713877
16.303337
18.430395
20.341663
22.407068
24.657433
27.061932
29.373951
31.223564
32.394985
32.73408
32.240852
30.822817
28.634106
25.736374
22.314589
18.522877
14.48455
10.168782
5.575572
0.7973998
-4.134907
-9.221347
-14.307788
-19.209267
-23.71
-27.68667
-31.046804
-33.72875
-35.640015
-36.81144
-37.36632
-37.458805
-37.027225
-36.009937
-34.252804
-31.601686
-28.08742
-23.956614
-19.67167
-15.664173
-12.119078
-8.789771
-5.3063293
-1.452965
2.6778417
6.7469945
10.60036
14.022146
16.919876
19.231895
20.958202
22.160452
22.961952
23.578491
24.133375
24.472471
24.472471
24.040895
23.116087
21.667221
19.817606
17.505589
14.731166
11.555993
8.257513
5.082341
2.1537843
-0.68229204
-3.6108491
-6.6010594
-9.776232
-13.167192
-16.619808
-19.856634
-22.569403
-24.696459
-26.268633
-27.347574
-28.179901
-28.888918
-29.351322
-29.443804
-28.981401
-27.902458
-26.29946
-24.449842
-22.38444
-20.164902
-17.760405
-15.109289
-12.08825
-8.820598
-5.5221176
-2.562734
-0.21988833
1.475592
2.7086687
3.8184373
5.051514
6.623687
8.750744
11.309378
14.145454
16.79657
18.954453
20.464972
21.513086
22.252934
22.869473
23.455183
23.97924
24.19503
24.010067
23.27022
21.79053
19.540163
16.549953
12.881552
8.596609
3.7876105
-1.2680035
-6.2927904
-10.916827
-15.109289
-19.055134
-22.754364
-26.145325
-29.073881
-31.35507
-32.958076
-33.7904
-33.697918
-32.526497
-30.553572
-28.210728
-25.806229
-23.555862
-21.49046
-19.579191
-17.667921
-15.602518
-13.321327
-10.8243475
-8.29654
-5.922868
-3.6725028
-1.452965
0.6740922
2.6470149
4.3424954
5.9763217
7.7951097
9.983821
12.38832
14.823647
17.135666
19.139416
20.80407
22.098797
23.054432
23.547663
23.547663
22.9003
21.420607
19.046934
16.025896
12.758244
9.49059
6.19211
2.8628032
-0.34319597
-2.932657
-4.782272
-6.3236175
-8.450675
-11.903289
-16.219057
-20.041594
-22.106997
-22.106997
-20.534826
-17.976192
-15.170942
-12.920577
-12.057424
-12.828097
-14.49275
-15.725826
-15.510038
-13.660423
-10.39277
-6.3852715
-2.9943106
-1.4221382
-1.6070995
-1.7304072
0.057553887
4.0958796
9.521417
15.193569
19.910088
22.37624
21.574741
17.38228
11.216897
5.205649
1.1673229
-0.12740761
0.92070746
2.89363
4.034226
3.0785916
0.45830378
-2.1311574
-2.8093493
-0.55898446
4.5274568
10.754494
15.748454
17.937164
17.413107
15.28605
12.573282
9.922167
7.579322
5.359783
2.9861107
0.24251536
-2.932657
-6.5702324
-10.79352
-15.417557
-19.548363
-21.582941
-20.627306
-17.051384
-12.334866
-8.080751
-4.874752
-2.192811
0.42747685
2.8319762
4.4349756
4.743245
3.725957
1.845515
0.026726961
-0.8980805
-0.9905612
-1.1755228
-2.0078495
-3.3642337
-4.5048294
-4.874752
-3.9807723
-1.7920611
1.475592
5.544745
9.768033
13.189819
15.070262
15.28605
14.761992
14.731166
15.594319
16.79657
17.443935
16.827396
14.299588
9.583071
3.3560338
-2.932657
-7.710829
-10.053674
-10.2078085
-9.437137
-9.221347
-10.361943
-12.581481
-14.616057
-15.479212
-15.325077
-15.140115
-16.064922
-18.161152
-20.473171
-22.076172
-23.09346
-23.987438
-24.819767
-25.374653
-25.467133
-25.220516
-24.419018
-22.507748
-18.746864
-12.79727
-5.1521945
3.1094184
10.9086275
17.598068
22.9003
26.938623
30.39124
33.905502
37.419773
40.04006
41.02652
40.25585
38.34458
36.27918
34.830315
34.15212
33.905502
33.689716
33.504757
33.104004
32.025066
29.867182
26.784489
22.992779
18.0913
11.494339
3.0785916
-6.3236175
-15.633347
-23.925787
-30.646053
-35.670845
-39.09263
-41.127205
-42.576073
-44.39486
-46.95349
-49.4813
-50.49859
-48.926414
-44.51817
-38.106167
-31.139284
-24.78894
-19.640846
-15.787481
-13.013058
-10.762693
-8.450675
-5.5529447
-2.0695033
1.6297266
4.9590335
7.702629
10.261263
13.158994
16.79657
21.112337
25.458933
29.219816
31.870932
33.13483
33.227314
32.73408
32.1792
31.809277
31.3777
30.17545
27.616816
23.67097
18.831144
13.960493
9.89134
6.9011292
4.4658027
1.506419
-2.7168684
-8.111579
-13.722076
-18.407768
-21.213017
-21.737076
-20.349863
-18.161152
-16.404018
-16.157404
-17.575441
-19.79498
-21.428806
-21.613768
-20.442345
-18.716036
-17.236345
-16.434845
-15.879961
-14.862673
-13.013058
-10.423597
-7.155944
-3.3334067
0.6124383
4.034226
6.685341
8.750744
10.569532
12.326666
13.744704
14.39207
14.114627
12.850724
10.69284
8.195859
6.19211
5.1439953
5.1131682
5.7605333
6.5928597
7.1169176
7.178571
6.9319563
6.654514
6.685341
7.178571
7.9492445
8.473302
8.165032
6.7469945
4.2808414
1.2906305
-1.7304072
-4.5048294
-7.0634637
-9.437137
-11.533366
-13.198019
-14.646885
-16.219057
-17.852884
-18.993479
-19.178442
-18.28446
-16.404018
-13.845385
-11.101789
-8.543156
-6.2927904
-4.5048294
-3.3642337
-2.8401763
-2.8401763
-3.2717528
-4.0424256
-5.090541
-6.477752
-8.019098
-9.467962
-10.670213
-11.564193
-11.964943
-11.471712
-9.776232
-6.970983
-3.3334067
0.5507845
4.2191877
7.2402253
9.459764
11.124417
12.974031
15.810107
19.540163
23.08526
25.304798
25.921337
25.335625
24.102547
22.653683
21.204819
19.570992
17.443935
14.330416
9.952994
4.6199374
-0.8672536
-5.4604635
-8.604809
-10.361943
-11.59502
-13.259673
-15.787481
-18.870173
-21.737076
-23.49421
-23.740824
-22.600227
-20.966402
-19.76415
-19.455883
-19.887459
-20.19573
-19.39423
-16.866423
-12.920577
-8.604809
-5.059714
-2.963484
-2.161984
-1.8228881
-0.77477294
1.7222073
5.3289566
8.534956
9.922167
9.182322
7.2093983
5.513918
5.544745
7.7334557
11.5251665
16.056723
20.434145
23.578491
24.318335
22.314589
18.337915
13.713877
9.274802
5.1131682
0.9515344
-2.6552148
-4.5664835
-4.0115986
-1.2371764
2.6161878
6.0071487
8.041725
8.596609
7.640975
5.729707
4.3116684
4.065053
4.065053
2.5237072
-2.4085996
-10.5469055
-18.623556
-22.538576
-20.257383
-13.167192
-4.4123487
2.8319762
6.685341
6.9319563
4.1267066
-0.8364267
-6.107829
-9.622097
-10.886001
-11.040135
-11.625847
-13.167192
-14.215308
-12.180732
-5.8920407
2.9861107
11.617647
17.351454
18.923628
16.457472
11.340205
5.6988797
1.9688227
1.9071686
5.236476
9.798859
12.850724
12.819898
9.983821
6.222937
3.1094184
0.7049191
-1.6995804
-4.258214
-6.8168483
-9.067213
-10.947655
-12.673962
-14.092
-14.616057
-14.184481
-13.845385
-14.770192
-17.544613
-21.860384
-26.268633
-29.47463
