# Supplementary material for: Performances of the PIPER scalable child human body model in accident reconstruction
Source: PLoS One. 2017 Nov 14;12(11):e0187916. doi: 10.1371/journal.pone.0187916 (PMC5685610; doi:10.1371/journal.pone.0187916)
Supplement: S3 Data — This zip folder contains input accelerations for reproducibility of the accident reconstruction. Also, the readings from the dummy sensor are reported for reproducibility of the calculations. (ZIP) [file pone.0187916.s011.zip › CHANNEL/RAC03.006]

Test object number          :1
Name of the channel         :
Laboratory channel code     :14BPILRDL100ACZP
Customer channel code       :14BPILRDL100ACZP
Channel code                :14BPILRDL100ACZP
Unit                        :m/(s*s)
Direction                   :Z
Dimension                   :AC
Transducer type             :GV1014
Pre-filter type             :4.00kHz 6pole Butterworth for rate 20000 (1.3)
Cut off frequency           :4000.0
Channel frequency class     :2000
Channel amplitude class     :1000.0
Reference channel           :implicit
Reference channel name      :NOVALUE
Data source                 :transducer
Data status                 :ok
Sampling interval           :5.0E-5
Bit resolution              :16
.ValidationRemark           :Seulement la gamme [-0.4096 sec; 45.59 sec] a �t� lue. Gamme demand�e: [-6.0 sec; 40.0 sec].; 49 valeurs d�passent la limite CAC choisie dans [0.01935 sec; 0.0759 sec]
Time of first sample        :-0.2
Number of samples           :14000
First global maximum value  :1003.87054
Time of maximum value       :0.01969999
First global minimum value  :-1005.46954
Time of minimum value       :0.019399986
Start offset interval       :-0.1
End offset interval         :-0.05
-0.07898164
7.06493
13.626291
18.348019
20.708883
20.524918
17.796127
12.890438
6.819646
0.9941381
-3.482304
-6.241755
-7.9894066
-9.859701
-12.220566
-13.661612
-12.956419
-10.534234
-7.9894066
-5.751186
-2.8384323
1.1474409
5.0719934
7.5248384
8.536637
9.24183
10.744198
13.227704
16.355082
19.911707
23.28437
25.430609
25.859858
24.878717
22.885782
20.003687
16.876312
14.270163
12.062602
9.916362
8.076729
6.51304
4.581424
1.5766889
-2.5931478
-7.376196
-11.821978
-15.041337
-16.175777
-14.734731
-11.024803
-5.8738284
-0.017660499
6.0531316
12.001281
17.581505
22.517855
26.503729
29.140537
29.87639
27.760813
22.088608
13.56497
4.5507636
-2.2865424
-5.904489
-6.946948
-6.5177
-5.107314
-2.6238089
0.28894514
2.1592395
2.1592395
0.9021565
-0.23228449
-0.38558733
0.81017476
3.0177355
5.102654
5.930489
5.2559566
3.692268
1.5153677
-1.9492761
-6.946948
-12.956419
-19.211174
-25.373947
-31.138134
-35.89052
-38.619312
-38.49667
-35.21599
-29.175858
-21.296093
-12.281887
-2.8077722
6.2064342
13.381006
17.857449
19.51312
18.562641
15.588567
11.664015
8.322013
6.850306
8.076729
12.031941
17.673487
23.25371
27.515526
30.121674
30.765547
28.833931
23.928242
16.72301
8.996546
2.465845
-2.1639
-5.2606173
-7.314875
-8.755921
-9.921022
-11.116785
-12.741795
-14.980016
-17.432861
-19.425798
-20.774862
-21.17345
-19.64042
-15.102659
-8.204031
-0.87615633
5.163975
9.2724905
11.480051
12.154584
11.633354
10.744198
10.008345
9.364472
8.475316
6.850306
4.1521764
0.81017476
-2.0412579
-3.4209833
-2.8997536
-0.90681684
1.6993312
4.305479
6.727664
9.2724905
12.185245
15.251301
17.704147
18.53198
17.090935
13.411667
8.19937
2.6191483
-2.3478632
-6.548361
-10.258288
-13.355006
-15.317282
-15.930494
-15.317282
-13.569631
-11.178105
-8.725261
-6.793645
-5.597883
-5.1379747
-5.628544
-7.0082693
-8.3266735
-8.418655
-6.6096816
-3.022396
1.4233861
5.746526
9.517776
12.645153
15.067338
16.539043
16.937634
16.324419
14.975356
13.166383
11.3574095
9.916362
8.873903
8.076729
7.218233
5.9918103
4.182837
2.0979185
0.5035691
-0.23228449
-0.5082295
-0.47756898
0.13564232
1.3314043
2.8644328
4.428121
5.9918103
7.4635177
8.413995
8.413995
7.371536
5.7771864
4.458782
3.8455706
3.8149104
3.968213
4.5201035
5.8691683
7.923426
10.100326
11.817317
13.04374
13.840916
13.932897
12.645153
9.517776
4.88803
-0.262945
-4.739387
-7.529499
-8.418655
-7.62148
-5.41392
-2.0719185
1.6993312
4.6427455
5.746526
4.9493513
2.8337722
0.07432121
-3.0530562
-6.2724156
-8.970545
-10.564895
-10.687537
-9.185169
-5.904489
-1.3667254
3.4469833
7.5861597
10.468252
12.031941
12.706474
12.645153
12.062602
11.41873
11.234767
11.878639
13.197043
14.607429
15.649888
16.017815
15.527246
14.11686
11.878639
9.395133
6.9729486
4.5507636
1.9752762
-0.6921929
-3.4516435
-6.241755
-9.2464905
-12.343207
-14.704071
-15.593227
-15.102659
-13.876236
-12.803116
-12.251226
-11.668675
-10.472913
-8.418655
-5.904489
-3.4209833
-1.3360648
-0.017660499
0.47290853
0.5955508
0.81017476
1.1781015
1.8526341
2.557827
2.7111297
1.7606522
-0.23228449
-2.5011663
-4.003534
-4.1568365
-3.1450381
-1.5813495
-0.14030272
0.7795142
1.2700832
1.6993312
2.404524
3.4469833
4.5507636
5.317278
5.531902
5.4705806
5.531902
5.7158656
5.531902
4.5507636
2.7417903
0.47290853
-1.8572944
-3.8195705
-5.1992955
-5.843168
-5.7205257
-4.984672
-3.6049461
-1.2747436
2.0059366
5.746526
9.487115
12.645153
14.66875
15.22064
14.055538
11.234767
7.555499
4.305479
2.5884876
2.5884876
3.6616073
4.4894423
4.1215158
2.8031116
1.5460284
0.87149584
0.3196057
-0.47756898
-1.458707
-2.4705057
-3.8195705
-5.5672226
-7.437517
-9.031867
-10.196968
-11.055464
-11.484712
-11.239428
-10.104986
-8.234692
-6.0271316
-4.0648546
-2.3785243
-0.72285354
0.9941381
2.8644328
4.796048
6.5437007
7.923426
8.720601
8.720601
7.954087
6.5437007
4.8573694
3.385662
2.1899002
0.93281704
-0.6308718
-2.7157903
-5.1379747
-7.437517
-9.031867
-9.461115
-8.571958
-6.5177
-3.8808913
-1.4280465
0.35026628
1.2087622
0.9021565
-0.56955063
-3.2676806
-7.06959
-11.116785
-14.305484
-15.961155
-15.930494
-14.458787
-12.067263
-9.21583
-6.1804338
-3.2063594
-0.6921929
1.1474409
2.3738637
3.477644
4.7347274
5.593223
5.378599
3.9988737
1.9446157
0.25828457
-0.17096335
0.5648902
1.5766889
2.1899002
2.404524
2.6498084
2.8337722
2.6498084
2.1899002
1.63801
0.9021565
0.04366064
-0.6308718
-0.78417456
-0.3242662
0.5648902
1.5153677
2.1592395
2.404524
2.465845
2.465845
2.404524
2.1285791
1.5153677
0.7488536
-0.017660499
-0.56955063
-0.72285354
-0.29360557
0.81017476
2.2818818
3.4469833
3.968213
3.8455706
3.26302
2.5271664
1.8832945
1.5460284
1.3927255
1.1781015
0.93281704
0.84083533
0.9941381
1.1167804
0.93281704
0.25828457
-0.6921929
-1.4280465
-1.5813495
-1.1827619
-0.6921929
-0.56955063
-1.0601197
-2.0412579
-2.8384323
-3.0837169
-3.0530562
-3.3290014
-4.1261764
-5.321938
-6.548361
-7.3455358
-7.7441235
-8.020067
-8.357334
-8.541297
-8.17337
-7.161572
-5.8738284
-4.89269
-4.3408
-4.1568365
-4.3714604
-5.2606173
-6.793645
-8.510637
-9.706399
-9.951684
-9.522435
-9.001206
-8.694601
-8.633279
-8.571958
-8.296013
-7.713463
-6.8549666
-5.843168
-4.800709
-4.0341945
-3.8808913
-4.402121
-5.1379747
-5.4445806
-4.923351
-3.942213
-3.1450381
-2.8997536
-3.0837169
-3.6356072
-4.402121
-5.2606173
-6.0577917
-6.732324
-7.222893
-7.529499
-7.376196
-6.732324
-5.751186
-4.708727
-3.8808913
-3.1450381
-2.5318265
-2.0719185
-1.7653128
-1.5813495
-1.397386
-0.968138
-0.262945
0.62621135
1.4233861
1.8219734
1.6993312
1.2087622
0.5035691
-0.56955063
-2.1945605
-4.279479
-6.211095
-7.314875
-7.284214
-6.3030763
-4.89269
-3.5436254
-2.439845
-1.5506886
-0.78417456
-0.29360557
-0.29360557
-0.93747747
-1.8879548
-2.7157903
-3.2676806
-3.7275887
-4.1261764
-4.248818
-4.0341945
-3.6662679
-3.4209833
-3.3903227
-3.5436254
-3.6662679
-3.482304
-2.9917355
-2.2865424
-1.5200282
-0.9987986
-0.6615324
-0.3242662
0.3196057
1.5766889
3.4163227
5.43992
7.003609
7.5861597
7.156912
6.175774
5.2252965
4.6427455
4.305479
3.9375525
3.600286
3.3550014
3.2016988
3.0790567
2.8337722
2.4351847
1.9139551
1.362065
0.84083533
0.28894514
-0.44690847
-1.5200282
-2.654469
-3.574286
-4.187497
-4.402121
-3.9728732
-3.0530562
-2.0105972
-1.2440832
-0.90681684
-0.968138
-1.3667254
-1.7653128
-2.0719185
-2.317203
-2.5318265
-2.5011663
-2.102579
-1.4280465
-0.6921929
-0.07898164
0.442248
0.9634776
1.63801
2.2818818
2.557827
2.3125424
1.6073494
0.71819305
-0.23228449
-1.0601197
-1.7653128
-2.2252212
-2.2558818
-1.9186157
-1.397386
-0.87615633
-0.5388901
-0.3242662
-0.07898164
0.25828457
0.87149584
1.9139551
3.2936807
4.7347274
5.7771864
6.175774
5.899829
5.2559566
4.397461
3.385662
2.2205608
0.93281704
-0.3549267
-1.458707
-2.1639
-2.439845
-2.4705057
-2.3478632
-2.1332393
-1.8572944
-1.5200282
-1.3054042
-1.2440832
-1.2440832
-1.2747436
-1.4280465
-1.8879548
-2.5624876
-3.1143775
-3.1450381
-2.5318265
-1.458707
-0.17096335
1.1167804
2.1899002
2.895093
3.1403775
3.1097174
2.9257536
2.7417903
2.557827
2.343203
1.9139551
1.0861199
-0.07898164
-1.2440832
-2.0412579
-2.1945605
-1.7346519
-1.0294591
-0.41624784
0.013000071
0.47290853
1.0861199
1.7913128
2.3125424
2.5884876
2.5884876
2.2818818
1.63801
0.47290853
-1.1521014
-2.5931478
-3.3290014
-3.1756988
-2.4091845
-1.6120099
-1.0294591
-0.6308718
-0.38558733
-0.3549267
-0.3549267
-0.20162386
0.28894514
1.362065
2.8644328
4.458782
5.685205
6.451719
6.9422874
7.4021964
7.892765
8.13805
7.8007836
6.850306
5.4705806
4.090855
3.1097174
2.6804695
2.7111297
3.048396
3.5083046
3.7535892
3.2936807
1.9752762
0.10498175
-1.5813495
-2.2252212
-1.5506886
0.10498175
2.1899002
4.2134976
5.8691683
6.788985
6.819646
6.1144524
4.9493513
3.600286
2.1899002
0.5955508
-1.0907803
-2.5318265
-3.1756988
-2.746451
-1.1827619
1.0554593
3.600286
6.083792
8.046068
9.180509
9.517776
9.180509
8.628619
7.954087
7.003609
5.654544
4.029534
2.3738637
0.84083533
-0.5082295
-1.7039915
-2.5318265
-2.5931478
-1.7346519
-0.17096335
1.6993312
3.2936807
4.397461
5.5625625
6.9422874
6.8809667
1.8526341
-9.583756
-20.958826
-20.897505
-2.6238089
32.63584
74.610146
107.324974
116.70711
96.31783
55.753906
15.803191
-14.213502
-38.772617
-58.426037
-65.72325
-54.86941
-31.53672
-8.633279
7.2488933
17.704147
26.381084
36.560394
45.911865
46.249134
33.034428
6.9422874
-27.765472
-60.14303
-78.93796
-82.21864
-75.56529
-63.117104
-44.62878
-21.050808
1.1474409
13.810255
8.843243
-18.47532
-59.56048
-96.905045
-119.685844
-126.30853
-117.32498
-95.83193
-68.26808
-41.562725
-20.836184
-9.675738
-6.946948
-4.4634423
7.4635177
30.704226
54.89541
65.749245
57.99213
35.39529
2.6804695
-36.503735
-78.26343
-111.65278
-117.04904
-86.35781
-35.24665
15.527246
57.869488
92.4546
120.69298
141.48085
151.90544
148.80872
130.93361
101.65277
68.63134
37.97078
10.529573
-12.220566
-25.404608
-27.15226
-18.935228
-0.9987986
22.21125
40.454285
50.725574
58.66666
66.85303
71.63608
69.459175
60.383656
44.59346
19.4518
-13.876236
-47.449554
-73.11245
-84.08893
-76.20917
-52.447224
-21.357414
8.965885
33.00377
46.15715
45.451958
31.808006
9.732399
-16.605026
-45.45662
-73.57236
-94.973434
-108.58672
-117.04904
-118.88867
-111.346176
-95.80127
-76.883705
-58.85528
-40.67357
-18.107393
5.40926
19.574442
21.291433
17.39754
15.067338
14.546108
8.475316
-7.866765
-24.699415
-26.447067
-9.185169
18.838587
47.322254
71.513435
92.73054
111.709435
125.4147
128.54208
115.112755
82.67388
37.756157
-5.3832593
-33.468334
-41.440086
-30.678226
-4.800709
30.94951
70.19503
106.834404
136.17657
156.2899
166.43855
164.62956
149.48325
123.82036
92.30129
57.10297
19.911707
-16.942291
-50.57693
-76.23982
-91.876724
-101.32017
-107.78955
-108.55606
-98.4994
-76.485115
-47.23493
-17.739466
3.9988737
8.475316
-7.8361044
-37.8528
-71.54877
-102.82254
-126.86042
-137.34634
-129.37459
-104.90746
-72.43792
-39.201862
-6.9162874
24.142864
50.510952
66.331795
67.55822
54.92607
33.310375
8.475316
-15.317282
-33.03909
-39.477806
-34.664097
-23.87158
-12.588492
-2.5011663
8.076729
19.574442
30.244316
40.086357
51.06284
62.928482
73.23042
80.68095
87.11966
93.86498
98.74002
98.89332
93.65036
83.65502
70.22569
54.159557
34.996704
14.270163
-2.0412579
-8.296013
-5.3832593
0.38092685
4.1521764
4.612085
1.3927255
-5.8738284
-16.482384
-28.807932
-41.1948
-52.2326
-59.6218
-59.836422
-52.263264
-41.532066
-33.34569
-29.635767
-28.899914
-29.053215
-29.145197
-29.482464
-30.892849
-32.824467
-33.621643
-32.303238
-28.777271
-22.399874
-12.680473
-0.38558733
13.319685
27.484865
40.76089
51.185486
57.286934
58.881287
56.060513
48.48735
36.713696
23.25371
10.897501
-0.04832107
-10.534234
-18.904568
-21.418734
-15.685209
-2.777111
13.04374
26.289104
32.298576
29.017895
17.550844
0.013000071
-21.725342
-44.996708
-65.44731
-78.63135
-81.3908
-73.05113
-56.095833
-34.909386
-13.201704
6.9729486
24.48013
38.12408
46.21847
47.414234
41.28212
28.680628
12.154584
-3.7582493
-14.428125
-17.34088
-12.711134
-2.4705057
11.0201435
25.767874
40.0557
52.28926
61.487434
67.128975
68.478035
65.10538
57.624203
47.628857
36.621716
25.154665
12.767795
-0.41624784
-13.140382
-24.086203
-32.916447
-39.60045
-43.92359
-44.812744
-40.980175
-32.763145
-22.706478
-13.814915
-7.9894066
-5.7205257
-6.5790215
-9.798381
-14.765392
-21.234772
-28.501326
-35.982502
-42.973114
-47.725502
-48.30805
-44.168873
-36.473072
-26.998959
-16.78899
-5.904489
5.7158656
16.631025
24.664095
28.466005
28.22072
25.215986
20.708883
14.975356
7.7088017
-0.017660499
-5.9964705
-8.571958
-7.284214
-2.9610748
2.772451
8.16871
11.265428
10.805519
7.5861597
3.8762312
1.362065
0.013000071
-1.397386
-4.1261764
-7.9280863
-11.576694
-14.090859
-14.9186945
-13.753593
-10.564895
-5.628544
0.62621135
7.4328566
13.626291
18.348019
21.659359
24.020224
25.583912
26.135801
25.49193
23.744276
21.812662
20.862185
21.168789
21.567377
20.279634
16.140457
9.548435
2.2205608
-3.482304
-5.8738284
-4.89269
-2.0412579
0.87149584
3.1097174
4.397461
3.968213
0.9941381
-4.586085
-11.729996
-18.99655
-25.159325
-29.605106
-32.02729
-31.843327
-28.22538
-20.989487
-10.8715
0.87149584
12.5225115
22.241909
29.048555
32.789143
33.371696
31.072153
26.503729
20.770203
15.251301
11.050803
8.13805
5.899829
3.692268
1.2087622
-1.2747436
-2.9610748
-3.3903227
-2.869093
-1.8266338
-0.23228449
2.404524
6.451719
11.602694
16.784328
20.739542
22.701818
22.364552
19.4518
13.656952
5.347938
-4.003534
-12.435189
-18.168715
-20.253633
-18.567303
-13.293685
-4.923351
5.531902
16.048475
24.296167
28.649967
28.895252
25.61457
19.48246
11.265428
2.3125424
-5.3832593
-9.890362
-10.135647
-6.211095
0.62621135
8.475316
15.465925
20.279634
22.18059
21.26077
18.317358
14.208842
9.885702
6.237095
3.8455706
2.343203
0.9634776
-0.87615633
-3.2983408
-5.41392
-6.0884523
-4.708727
-1.8266338
1.6073494
4.9186907
7.8314443
10.069666
10.83618
9.640418
6.5437007
1.9139551
-3.6356072
-9.491775
-14.888035
-18.873907
-20.406937
-19.088533
-15.225301
-9.338472
-2.102579
5.7158656
12.890438
18.072073
20.402275
19.727743
16.2631
10.652217
4.244158
-1.3360648
-4.586085
-4.6167455
-1.9186157
2.0059366
5.7771864
9.057867
12.093263
14.852714
16.692348
16.81499
15.22064
12.675814
10.069666
7.4021964
3.5696259
-2.6238089
-10.687537
-18.751266
-25.036682
-28.470665
-28.961233
-27.213581
-24.178185
-20.68288
-17.218239
-14.274823
-12.128583
-10.718198
-9.338472
-7.0082693
-3.1756988
1.5153677
5.807847
8.6899395
10.130986
10.560235
10.284289
9.609757
8.904564
8.413995
8.260692
9.211169
11.572034
14.454126
16.661688
17.612165
17.550844
17.152256
16.906973
17.4282
19.237173
21.812662
23.682957
23.25371
19.758404
13.748933
7.340875
2.067258
-2.3478632
-6.793645
-11.300749
-14.949355
-16.81965
-16.942291
-16.421062
-16.78899
-18.781925
-21.602697
-23.442331
-23.013084
-21.326754
-20.345613
-21.449394
-24.024883
-25.772535
-24.33149
-19.947027
-14.888035
-11.208766
-9.21583
-7.713463
-5.4445806
-2.777111
-1.5506886
-3.022396
-6.548361
-9.859701
-11.178105
-10.196968
-7.161572
-2.6238089
3.3243413
10.83618
19.02255
26.04382
30.30564
31.102814
29.355162
26.779673
24.296167
21.475395
17.550844
12.246566
6.574361
2.1285791
0.013000071
0.35026628
2.557827
5.7771864
9.119188
12.399868
15.803191
18.777267
20.09567
18.807928
14.822053
8.322013
-0.56955063
-10.810179
-20.253633
-26.661692
-29.32916
-29.513124
-28.991894
-28.470665
-27.274902
-24.300829
-19.395138
-13.814915
-9.553096
-7.4988384
-6.824306
-5.7818465
-2.8997536
1.63801
6.3903975
9.885702
10.989483
9.425794
5.930489
1.4540466
-3.3903227
-7.8361044
-10.564895
-10.380932
-7.161572
-1.6426703
5.102654
11.9399605
17.980091
22.579178
24.786737
23.37635
18.072073
10.161647
1.7299918
-5.321938
-9.890362
-12.097922
-12.46585
-11.300749
-8.479977
-3.6356072
2.5271664
7.954087
11.112124
11.572034
9.701739
6.2064342
1.9446157
-2.2252212
-5.659204
-7.8974257
-8.602618
-7.5908194
-5.2299566
-2.1945605
1.0247988
4.244158
6.9422874
8.16871
7.4021964
4.9186907
1.3314043
-2.654469
-6.149773
-8.296013
-8.602618
-7.06959
-3.8195705
0.7488536
5.930489
10.774858
14.147521
15.067338
13.319685
9.303152
3.968213
-1.5200282
-5.9351497
-8.142711
-7.6828012
-5.076654
-1.458707
2.343203
5.531902
7.2795544
7.156912
5.1333146
1.3314043
-3.8195705
-9.430454
-14.090859
-16.605026
-16.635687
-14.765392
-11.39273
-7.161572
-3.3290014
-0.93747747
-0.262945
-0.8454958
-2.1332393
-3.7275887
-5.107314
-5.4445806
-4.1568365
-1.5200282
1.7299918
5.194636
8.812582
12.399868
15.404604
17.090935
17.213577
16.201778
14.944695
13.902236
13.135722
12.890438
13.472989
14.66875
15.803191
16.2631
15.833852
14.822053
13.227704
10.805519
7.7394624
4.9186907
2.9870749
1.8526341
0.9634776
0.28894514
0.5035691
2.0059366
4.0601945
5.378599
5.40926
4.305479
2.465845
0.5342297
-0.9987986
-2.0412579
-3.2370195
-5.045993
-7.1309114
-8.633279
-9.031867
-8.296013
-6.7016635
-4.6167455
-2.5318265
-0.78417456
0.41158742
1.1167804
1.5153677
1.6073494
1.4233861
0.81017476
-0.29360557
-1.458707
-1.8879548
-1.2747436
-0.07898164
1.0554593
1.9446157
2.2818818
2.067258
1.6686705
1.6073494
1.6993312
1.7913128
1.8526341
2.1592395
3.1710382
5.041333
7.6781416
10.805519
14.208842
17.30556
19.206514
19.359816
17.734806
14.730072
10.989483
6.9422874
3.2323594
0.35026628
-1.5506886
-2.777111
-3.696928
-4.402121
-4.6780663
-4.248818
-3.3290014
-2.5931478
-2.439845
-2.777111
-3.2063594
-3.4209833
-3.482304
-3.9728732
-5.2299566
-6.7629848
-7.5601597
-6.885627
-4.831369
-2.0412579
0.9021565
3.7535892
6.3597374
8.6899395
10.866839
12.890438
14.392805
14.760733
13.595631
11.112124
7.8314443
4.5201035
1.63801
-0.3549267
-1.1214409
-0.56955063
1.1781015
3.5696259
5.807847
7.1262517
7.2488933
6.5437007
5.43992
4.1521764
2.8031116
1.6993312
1.1781015
1.2087622
1.4233861
1.5153677
1.4233861
1.2087622
0.93281704
0.5955508
0.13564232
-0.60021126
-1.4893676
-2.2865424
-2.7157903
-2.8997536
-3.0530562
-3.2676806
-3.2063594
-2.5011663
-0.90681684
1.5766889
4.5507636
7.5861597
10.008345
11.44939
11.847979
11.510712
11.112124
10.989483
10.958822
10.498913
9.303152
7.555499
5.654544
3.7535892
1.8526341
0.013000071
-1.3667254
-1.8879548
-1.6733311
-1.2134225
-0.968138
-1.0294591
-1.3360648
-1.9492761
-3.0837169
-4.89269
-7.222893
-9.583756
-11.239428
-11.821978
-11.42339
-10.196968
-8.418655
-6.5177
-4.831369
-3.482304
-2.6238089
-2.1332393
-1.8572944
-1.8266338
-1.8879548
-1.7959732
-1.0601197
0.5035691
2.7111297
5.194636
7.5861597
9.76306
11.725336
13.472989
14.66875
14.883374
14.0248785
12.553171
11.0201435
9.487115
7.7394624
5.930489
4.3361397
3.048396
1.9752762
0.71819305
-0.78417456
-2.2865424
-3.3903227
-4.0955153
-4.739387
-5.659204
-6.824306
-7.8361044
-8.479977
-8.939884
-9.491775
-9.921022
-9.8290415
-9.031867
-7.774783
-6.5790215
-5.6898646
-4.8620296
-3.6049461
-1.6733311
0.81017476
3.2016988
5.102654
6.6050215
7.984747
9.211169
10.008345
10.130986
9.517776
8.475316
7.4635177
6.6050215
5.685205
4.458782
2.9870749
1.5460284
0.442248
-0.38558733
-1.0601197
-1.5813495
-1.7653128
-1.2747436
-0.17096335
1.2394227
2.3125424
2.6804695
2.465845
1.9139551
1.1474409
0.04366064
-1.397386
-3.1450381
-4.708727
-5.3832593
-4.708727
-2.8384323
-0.38558733
2.1592395
4.581424
6.850306
8.843243
10.25363
11.0201435
11.204107
10.866839
9.916362
8.444655
6.819646
5.2559566
3.8762312
2.6804695
1.6686705
0.87149584
0.38092685
0.25828457
0.47290853
0.9021565
1.1781015
0.9634776
0.19696346
-0.90681684
-1.9492761
-2.6238089
-2.9917355
-3.359662
-3.8502312
-4.432782
-5.045993
-5.659204
-6.119113
-6.211095
-5.904489
-5.1992955
-4.279479
-3.3290014
-2.4705057
-1.5813495
-0.5388901
0.7488536
1.9752762
2.8644328
3.4469833
3.8455706
4.274819
4.796048
5.2559566
5.4705806
5.593223
5.746526
5.899829
5.899829
5.5625625
4.796048
3.6309466
2.1592395
0.62621135
-0.75351405
-1.7653128
-2.3785243
-2.5011663
-2.317203
-1.9799367
-1.4893676
-0.78417456
0.13564232
1.0247988
1.5766889
1.4540466
0.5648902
-0.8148352
-2.439845
-3.911552
-5.045993
-5.7818465
-6.0884523
-5.904489
-5.1686354
-3.8808913
-2.2558818
-0.60021126
0.9941381
2.4351847
3.692268
4.6427455
5.347938
5.8691683
6.2064342
6.3903975
6.329077
5.8691683
5.163975
4.428121
3.8762312
3.600286
3.4469833
3.1710382
2.7111297
2.067258
1.4233861
0.87149584
0.442248
0.013000071
-0.56955063
-1.2440832
-1.7959732
-2.0719185
-2.0412579
-1.9186157
-1.6733311
-1.3667254
-1.1214409
-1.0907803
-1.3667254
-1.7346519
-1.9492761
-1.9186157
-1.7039915
-1.4280465
-1.0294591
-0.47756898
0.3196057
1.1167804
1.8526341
2.6191483
3.692268
5.010672
6.2984157
7.218233
7.8007836
8.046068
7.862105
6.9729486
5.194636
2.895093
0.6875325
-0.968138
-1.9492761
-2.439845
-2.5011663
-2.1332393
-1.3667254
-0.60021126
-0.04832107
0.10498175
0.013000071
-0.17096335
-0.41624784
-0.8454958
-1.4280465
-1.9492761
-2.3478632
-2.8077722
-3.2983408
-3.6662679
-3.6662679
-3.2063594
-2.439845
-1.4893676
-0.47756898
0.5955508
1.8219734
3.1710382
4.5507636
5.930489
7.003609
7.6168203
7.8314443
7.7701235
7.5248384
7.156912
6.51304
5.593223
4.612085
3.8455706
3.26302
2.7417903
2.1899002
1.6993312
1.4847071
1.362065
1.0247988
0.25828457
-0.8454958
-1.9186157
-2.869093
-3.7275887
-4.5554237
-5.1686354
-5.3525987
-5.2299566
-5.1379747
-5.2606173
-5.536562
-5.6898646
-5.628544
-5.4445806
-5.107314
-4.5554237
-3.78891
-2.9304142
-2.2865424
-1.9799367
-1.7653128
-1.3054042
-0.60021126
0.16630289
0.87149584
1.4847071
2.1592395
2.9870749
3.9068918
4.6427455
5.0719934
5.194636
5.194636
5.0719934
4.7347274
4.1521764
3.4469833
2.8337722
2.2818818
1.6686705
0.9634776
0.16630289
-0.72285354
-1.7039915
-2.8077722
-3.911552
-4.6474056
-4.831369
-4.5554237
-4.187497
-4.003534
-4.0648546
-4.3408
-4.770048
-5.321938
-5.904489
-6.3337364
-6.395058
-6.0884523
-5.536562
-4.8620296
-4.1261764
-3.2063594
-1.9186157
-0.5388901
0.6568719
1.4540466
1.8526341
1.9446157
1.8526341
1.8219734
1.8219734
1.7913128
1.5766889
1.1474409
0.6568719
0.19696346
-0.14030272
-0.3242662
-0.29360557
-0.04832107
0.35026628
0.7795142
1.1474409
1.2700832
1.1474409
0.81017476
0.38092685
0.013000071
-0.20162386
-0.20162386
0.04366064
0.442248
0.9634776
1.4233861
1.7913128
1.9446157
1.8832945
1.5766889
1.0861199
0.5035691
-0.04832107
-0.5082295
-0.6615324
-0.41624784
0.28894514
1.3927255
2.6498084
3.8455706
4.826709
5.531902
5.899829
5.8691683
5.501241
4.796048
3.7842493
2.557827
1.2700832
0.28894514
-0.29360557
-0.56955063
-0.75351405
-1.0601197
-1.397386
-1.6733311
-1.8879548
-2.102579
-2.2865424
-2.3478632
-2.1332393
-1.7039915
-1.2440832
-0.87615633
-0.60021126
-0.17096335
0.47290853
1.2700832
2.067258
2.6191483
2.8337722
2.772451
2.4965057
1.9139551
0.93281704
-0.3549267
-1.4893676
-2.1639
-2.4091845
-2.5624876
-2.654469
-2.6238089
-2.3478632
-1.7959732
-1.2747436
-1.0601197
-1.3360648
-1.9492761
-2.6238089
-2.9917355
-2.9610748
-2.8077722
-2.746451
-2.6238089
-2.2558818
-1.8879548
-1.7346519
-1.7346519
-1.6426703
-1.2747436
-0.75351405
-0.3549267
-0.17096335
0.10498175
0.5035691
0.9634776
1.2394227
1.2394227
1.0554593
0.87149584
0.62621135
0.35026628
0.16630289
0.07432121
0.013000071
0.07432121
0.19696346
0.3196057
0.38092685
0.47290853
0.7488536
0.9634776
0.84083533
0.35026628
-0.23228449
-0.6308718
-0.75351405
-0.6921929
-0.5388901
-0.44690847
-0.41624784
-0.41624784
-0.38558733
-0.3242662
-0.3242662
-0.41624784
-0.60021126
-0.6921929
-0.75351405
-0.75351405
-0.5082295
0.10498175
0.93281704
1.5766889
1.8219734
1.7299918
1.5766889
1.5153677
1.4233861
1.2087622
0.7795142
0.10498175
-0.8148352
-1.8266338
-2.6851296
-3.2370195
-3.4516435
-3.4516435
-3.4209833
-3.4516435
-3.4516435
-3.3290014
-2.9917355
-2.3785243
-1.5506886
-0.72285354
-0.07898164
0.25828457
0.3196057
0.16630289
-0.14030272
-0.6308718
-1.3667254
-2.1639
-2.777111
-3.1450381
-3.3290014
-3.2983408
-3.0837169
-2.7157903
-2.4091845
-2.3478632
-2.4705057
-2.5931478
-2.5011663
-2.0412579
-1.397386
-0.87615633
-0.6308718
-0.47756898
-0.29360557
-0.14030272
-0.20162386
-0.38558733
-0.56955063
-0.6615324
-0.75351405
-0.90681684
-1.0294591
-1.0601197
-1.0294591
-1.0907803
-1.3054042
-1.5200282
-1.5506886
-1.3054042
-0.93747747
-0.6921929
-0.6921929
-0.90681684
-1.1827619
-1.2747436
-1.2134225
-1.0907803
-1.0294591
-1.0601197
-1.1521014
-1.3054042
-1.397386
-1.458707
-1.3667254
-1.1214409
-0.78417456
-0.5388901
-0.5082295
-0.6308718
-0.8148352
-0.968138
-1.0294591
-1.1214409
-1.2134225
-1.3667254
-1.4893676
-1.6120099
-1.5813495
-1.3360648
-0.90681684
-0.44690847
-0.20162386
-0.17096335
-0.262945
-0.47756898
-0.8454958
-1.3054042
-1.7346519
-2.0105972
-1.9799367
-1.7346519
-1.4280465
-1.3054042
-1.4280465
-1.7039915
-1.9799367
-2.102579
-2.0412579
-1.9186157
-1.7653128
-1.5813495
-1.397386
-1.2134225
-1.0294591
-0.87615633
-0.72285354
-0.6615324
-0.75351405
-0.9987986
-1.2440832
-1.3360648
-1.1214409
-0.5388901
0.25828457
0.9941381
1.3927255
1.3927255
0.9941381
0.442248
-0.04832107
-0.41624784
-0.6615324
-0.90681684
-1.2440832
-1.5506886
-1.6733311
-1.6426703
-1.4893676
-1.3667254
-1.5506886
-2.0719185
-2.777111
-3.4209833
-3.8195705
-3.8502312
-3.7275887
-3.5436254
-3.4209833
-3.4516435
-3.6662679
-4.0955153
-4.586085
-4.984672
-5.2606173
-5.4445806
-5.4445806
-5.2606173
-4.831369
-4.187497
-3.3290014
-2.3785243
-1.458707
-0.78417456
-0.44690847
-0.47756898
-0.75351405
-1.1521014
-1.6120099
-2.1639
-2.777111
-3.3290014
-3.696928
-3.8195705
-3.696928
-3.4209833
-3.1143775
-2.8077722
-2.439845
-2.1332393
-1.9492761
-1.7653128
-1.5200282
-1.0601197
-0.5388901
-0.07898164
0.28894514
0.47290853
0.47290853
0.28894514
0.013000071
-0.29360557
-0.6615324
-1.0907803
-1.5200282
-1.8266338
-1.7653128
-1.3360648
-0.72285354
-0.07898164
0.41158742
0.71819305
0.81017476
0.71819305
0.5342297
0.3196057
0.16630289
0.013000071
-0.17096335
-0.3549267
-0.38558733
-0.20162386
0.16630289
0.5035691
0.6568719
0.5955508
0.3196057
-0.10964221
-0.5388901
-0.8454958
-0.93747747
-0.78417456
-0.41624784
0.07432121
0.5035691
0.9021565
1.2394227
1.4847071
1.6073494
1.6073494
1.4540466
1.1474409
0.5955508
-0.17096335
-0.9987986
-1.7959732
-2.4091845
-2.6851296
-2.6238089
-2.317203
-1.9492761
-1.5813495
-1.2747436
-1.1214409
-1.0294591
-0.93747747
-0.8454958
-0.75351405
-0.8454958
-1.1214409
-1.4280465
-1.6733311
-1.8879548
-2.0105972
-1.9799367
-1.7346519
-1.3054042
-0.75351405
-0.20162386
0.38092685
1.0247988
1.7299918
2.343203
2.8644328
3.2016988
3.2936807
3.2323594
3.048396
2.772451
2.4351847
1.9139551
1.3007438
0.5648902
-0.20162386
-0.90681684
-1.458707
-1.8266338
-2.0412579
-2.1332393
-2.1332393
-2.0412579
-1.8266338
-1.5813495
-1.4280465
-1.4280465
-1.5200282
-1.5813495
-1.6120099
-1.6426703
-1.6733311
-1.7653128
-1.8879548
-1.9799367
-1.8879548
-1.5506886
-0.93747747
-0.14030272
0.6568719
1.1781015
1.3927255
1.362065
1.2700832
1.2087622
1.1781015
1.1781015
1.1781015
1.2394227
1.362065
1.5153677
1.6993312
1.8526341
1.9446157
1.9139551
1.7299918
1.2700832
0.5342297
-0.29360557
-1.0294591
-1.5200282
-1.8879548
-2.102579
-2.1639
-1.9492761
-1.5813495
-1.2134225
-0.93747747
-0.8148352
-0.93747747
-1.2440832
-1.5506886
-1.7346519
-1.8879548
-2.102579
-2.2865424
-2.317203
-2.102579
-1.6733311
-1.1827619
-0.8148352
-0.5388901
-0.23228449
0.16630289
0.6568719
1.1167804
1.4847071
1.6993312
1.7299918
1.63801
1.4233861
1.1167804
0.6875325
0.25828457
-0.14030272
-0.47756898
-0.75351405
-0.9987986
-1.1214409
-1.0907803
-0.90681684
-0.6615324
-0.41624784
-0.3242662
-0.44690847
-0.72285354
-1.1214409
-1.5200282
-1.8879548
-2.0719185
-2.0719185
-1.7653128
-1.2134225
-0.6615324
-0.23228449
0.013000071
0.10498175
0.013000071
-0.23228449
-0.5388901
-0.6921929
-0.6308718
-0.3242662
0.25828457
0.9021565
1.5460284
2.0979185
2.404524
2.4965057
2.343203
2.0365973
1.6073494
1.1167804
0.7488536
0.62621135
0.7488536
0.9941381
1.1474409
1.1167804
0.93281704
0.6568719
0.38092685
0.04366064
-0.3242662
-0.6615324
-0.8454958
-0.8148352
-0.6615324
-0.47756898
-0.38558733
-0.44690847
-0.6615324
-1.0294591
-1.458707
-2.0105972
-2.5011663
-2.8077722
-2.8077722
-2.5931478
-2.2558818
-1.8879548
-1.5506886
-1.2134225
-0.8148352
-0.38558733
-0.04832107
0.19696346
0.47290853
0.7795142
1.1167804
1.362065
1.4847071
1.4540466
1.2087622
0.87149584
0.47290853
0.22762403
0.13564232
0.13564232
0.13564232
0.19696346
0.25828457
0.3196057
0.35026628
0.41158742
0.5648902
0.6875325
0.71819305
0.6875325
0.6875325
0.71819305
0.6875325
0.5035691
0.22762403
-0.10964221
-0.38558733
-0.56955063
-0.6921929
-0.8148352
-0.90681684
-0.968138
-1.0601197
-1.2747436
-1.5813495
-1.8572944
-2.0412579
-2.0412579
-1.9492761
-1.7653128
-1.4280465
-0.968138
-0.56955063
-0.3242662
-0.262945
-0.3549267
-0.44690847
-0.5388901
-0.6308718
-0.6615324
-0.6615324
-0.5388901
-0.3242662
0.04366064
0.5035691
0.9941381
1.3007438
1.362065
1.2700832
1.0554593
0.7795142
0.5648902
0.442248
0.5035691
0.6568719
0.87149584
1.0247988
1.0861199
1.0861199
1.0247988
0.9941381
0.87149584
0.6568719
0.41158742
0.16630289
0.013000071
-0.14030272
-0.29360557
-0.3549267
-0.3549267
-0.29360557
-0.23228449
-0.23228449
-0.262945
-0.29360557
-0.3242662
-0.44690847
-0.6921929
-0.93747747
-1.1827619
-1.3667254
-1.4893676
-1.6426703
-1.7653128
-1.7959732
-1.8266338
-1.8879548
-2.0105972
-2.1945605
-2.3478632
-2.3478632
-2.2252212
-2.0105972
-1.6426703
-1.0907803
-0.47756898
0.10498175
0.5648902
0.84083533
0.93281704
0.9634776
0.9941381
1.0861199
1.2394227
1.4233861
1.5766889
1.63801
1.5460284
1.3007438
0.9941381
0.6568719
0.38092685
0.10498175
-0.14030272
-0.41624784
-0.5388901
-0.38558733
0.013000071
0.5648902
1.1781015
1.6993312
2.067258
2.2512214
2.2818818
2.0979185
1.6686705
1.0861199
0.442248
-0.14030272
-0.56955063
-0.87615633
-1.0294591
-0.9987986
-0.75351405
-0.41624784
-0.07898164
0.19696346
0.35026628
0.442248
0.5035691
0.5648902
0.6875325
0.81017476
0.9021565
0.9021565
0.84083533
0.6875325
0.5342297
0.41158742
0.35026628
0.3196057
0.35026628
0.38092685
0.35026628
0.35026628
0.41158742
0.5342297
0.6875325
0.7488536
0.7795142
0.7488536
0.71819305
0.5648902
0.38092685
0.19696346
0.07432121
-0.04832107
-0.14030272
-0.20162386
-0.17096335
-0.04832107
0.16630289
0.41158742
0.6875325
0.93281704
1.1474409
1.2700832
1.3007438
1.2700832
1.2700832
1.3007438
1.3007438
1.2087622
0.9941381
0.7795142
0.5955508
0.5035691
0.5955508
0.84083533
1.2087622
1.6073494
1.9752762
2.3125424
2.6804695
3.048396
3.2323594
3.1710382
2.8644328
2.4351847
2.1285791
1.9752762
2.0059366
2.1285791
2.2512214
2.3125424
2.343203
2.2818818
2.0979185
1.7299918
1.2394227
0.7795142
0.41158742
0.16630289
0.07432121
0.10498175
0.35026628
0.7795142
1.2700832
1.6993312
2.0365973
2.2512214
2.3125424
2.2818818
2.1592395
1.9139551
1.63801
1.2700832
0.9021565
0.47290853
0.07432121
-0.29360557
-0.60021126
-0.78417456
-0.93747747
-1.0294591
-0.9987986
-0.78417456
-0.3242662
0.3196057
0.93281704
1.4540466
1.8219734
2.0365973
2.1285791
2.067258
1.8526341
1.4847071
1.0554593
0.71819305
0.5035691
0.35026628
0.25828457
0.16630289
0.04366064
-0.07898164
-0.17096335
-0.17096335
-0.04832107
0.13564232
0.28894514
0.47290853
0.62621135
0.71819305
0.7488536
0.7488536
0.7795142
0.84083533
0.9021565
0.9634776
0.9941381
0.9021565
0.6568719
0.41158742
0.3196057
0.442248
0.62621135
0.6568719
0.62621135
0.5955508
0.6568719
0.81017476
1.0554593
1.3007438
1.5153677
1.6686705
1.6993312
1.5766889
1.3314043
0.9634776
0.5342297
0.13564232
-0.14030272
-0.3549267
-0.44690847
-0.41624784
-0.14030272
0.28894514
0.84083533
1.4540466
2.1285791
2.8031116
3.385662
3.8149104
4.029534
3.9988737
3.7229285
3.26302
2.7111297
2.067258
1.4540466
0.9021565
0.5342297
0.35026628
0.3196057
0.38092685
0.5035691
0.6568719
0.87149584
1.1167804
1.3314043
1.4233861
1.3927255
1.2087622
0.87149584
0.41158742
-0.10964221
-0.60021126
-0.93747747
-1.0907803
-1.1521014
-1.2440832
-1.3360648
-1.4280465
-1.4280465
-1.2440832
-0.93747747
-0.56955063
-0.20162386
0.19696346
0.5342297
0.7795142
0.9021565
1.0247988
1.1781015
1.4540466
1.8526341
2.3738637
2.9257536
3.3550014
3.6309466
3.692268
3.5083046
3.1097174
2.6191483
2.2205608
2.1285791
2.3738637
2.8644328
3.385662
3.8455706
4.1521764
4.3361397
4.3668003
4.182837
3.8149104
3.3550014
2.8644328
2.4351847
2.0365973
1.7913128
1.7606522
1.9446157
2.0979185
2.067258
1.8526341
1.5766889
1.4233861
1.4540466
1.6686705
1.9139551
2.0979185
2.1899002
2.3125424
2.4351847
2.557827
2.6498084
2.6804695
2.7111297
2.7111297
2.7111297
2.772451
2.9564142
3.2936807
3.7842493
4.274819
4.581424
4.581424
4.3361397
3.9375525
3.5389647
3.2323594
3.0790567
2.9564142
2.8031116
2.6191483
2.4965057
2.557827
2.772451
3.1710382
3.5389647
3.7842493
3.7842493
3.6309466
3.385662
3.1097174
2.8337722
2.5884876
2.404524
2.2512214
2.2205608
2.343203
2.6191483
2.8644328
3.048396
3.26302
3.5389647
3.8149104
4.029534
4.090855
3.9988737
3.8762312
3.7535892
3.6309466
3.600286
3.6616073
3.9068918
4.274819
4.6427455
4.88803
5.010672
5.041333
4.9493513
4.7347274
4.458782
4.182837
3.968213
3.9375525
4.029534
4.182837
4.305479
4.4894423
4.765388
4.9493513
4.88803
4.4894423
3.9375525
3.4469833
3.1710382
3.1403775
3.2936807
3.5083046
3.7229285
3.9375525
4.029534
4.029534
3.9375525
3.7842493
3.6616073
3.692268
3.8455706
4.0601945
4.244158
4.3668003
4.458782
4.5201035
4.5507636
4.5507636
4.5201035
4.581424
4.7040663
4.9186907
5.102654
5.2252965
5.2559566
5.2252965
5.0719934
4.9186907
4.765388
4.612085
4.458782
4.3668003
4.305479
4.182837
4.029534
3.8455706
3.692268
3.5389647
3.4469833
3.385662
3.3243413
3.26302
3.26302
3.3243413
3.385662
3.385662
3.2936807
3.26302
3.26302
3.2016988
3.048396
2.8337722
2.6191483
2.4965057
2.3738637
2.2512214
2.1285791
2.0059366
1.9446157
1.9752762
2.067258
2.2205608
2.343203
2.3738637
2.3738637
2.3738637
2.4351847
2.5884876
2.7417903
2.9257536
3.0790567
3.1403775
2.9564142
2.4965057
1.9446157
1.5766889
1.5460284
1.8526341
2.2818818
2.7111297
3.048396
3.26302
3.3550014
3.3550014
3.2936807
3.1403775
2.895093
2.5884876
2.3125424
2.1592395
2.1592395
2.343203
2.5884876
2.8031116
2.9870749
3.1710382
3.3550014
3.5389647
3.692268
3.9375525
4.244158
4.5201035
4.6427455
4.4894423
4.090855
3.600286
3.1710382
2.9257536
2.8031116
2.6498084
2.4351847
2.2818818
2.3738637
2.6498084
3.0790567
3.5083046
3.8149104
3.9068918
3.8762312
3.7535892
3.600286
3.477644
3.26302
2.9870749
2.7417903
2.5884876
2.6191483
2.8031116
3.1403775
3.5389647
3.968213
4.3668003
4.7040663
4.88803
4.826709
4.581424
4.2134976
3.7842493
3.385662
3.0177355
2.6804695
2.3738637
2.1899002
2.1592395
2.2818818
2.557827
2.895093
3.26302
3.6616073
3.9375525
4.0601945
4.029534
3.9068918
3.8149104
3.8149104
3.8149104
3.8455706
3.8149104
3.7535892
3.6309466
3.5083046
3.385662
3.2323594
3.1097174
3.0177355
2.9564142
2.8644328
2.6498084
2.343203
2.0059366
1.7913128
1.6993312
1.7606522
1.8832945
1.9752762
1.9752762
1.9752762
2.0059366
2.1285791
2.3125424
2.465845
2.465845
2.3125424
2.0365973
1.63801
1.1781015
0.84083533
0.6568719
0.62621135
0.5342297
0.28894514
-0.07898164
-0.38558733
-0.60021126
-0.6921929
-0.60021126
-0.3242662
0.10498175
0.5035691
0.7795142
0.81017476
0.7488536
0.71819305
0.6875325
0.71819305
0.62621135
0.442248
0.19696346
0.013000071
0.013000071
0.16630289
0.3196057
0.5035691
0.7488536
0.9634776
1.0861199
0.9941381
0.81017476
0.5955508
0.47290853
0.5035691
0.62621135
0.84083533
1.1167804
1.3927255
1.5766889
1.63801
1.5460284
1.4233861
1.3314043
1.3007438
1.4847071
1.7913128
2.1285791
2.404524
2.4965057
2.5271664
2.5271664
2.4965057
2.3738637
2.067258
1.6686705
1.4233861
1.4847071
1.7299918
1.9446157
2.0365973
2.0365973
2.0365973
1.9752762
1.8526341
1.5766889
1.2394227
1.0554593
0.9941381
1.0861199
1.2394227
1.4233861
1.6686705
1.9752762
2.3738637
2.772451
2.9870749
3.0790567
3.0790567
2.9870749
2.772451
2.3738637
1.9139551
1.6073494
1.4233861
1.3007438
1.1474409
0.93281704
0.6875325
0.5955508
0.7488536
1.0247988
1.3007438
1.5766889
1.9139551
2.343203
2.8031116
3.2323594
3.5083046
3.6309466
3.5389647
3.2016988
2.7111297
2.2205608
1.7299918
1.2394227
0.6875325
0.10498175
-0.38558733
-0.72285354
-0.87615633
-0.8454958
-0.6615324
-0.29360557
0.22762403
0.7488536
1.1781015
1.5153677
1.7299918
1.8526341
1.8832945
1.6993312
1.362065
0.87149584
0.41158742
0.07432121
-0.17096335
-0.3549267
-0.5388901
-0.6921929
-0.72285354
-0.6921929
-0.60021126
-0.47756898
-0.3549267
-0.10964221
0.22762403
0.6875325
1.0861199
1.362065
1.3927255
1.3007438
1.0861199
0.84083533
0.5035691
0.19696346
-0.07898164
-0.20162386
-0.262945
-0.3242662
-0.5082295
-0.75351405
-1.0294591
-1.3667254
-1.7653128
-2.1332393
-2.317203
-2.2558818
-1.9799367
-1.5813495
-1.2134225
-0.93747747
-0.78417456
-0.72285354
-0.75351405
-0.87615633
-0.9987986
-1.0601197
-0.9987986
-0.8148352
-0.56955063
-0.3242662
-0.10964221
-0.017660499
-0.07898164
-0.3549267
-0.78417456
-1.1827619
-1.3667254
-1.3054042
-1.1214409
-0.968138
-0.968138
-1.0601197
-1.1827619
-1.2747436
-1.3360648
-1.397386
-1.4280465
-1.4280465
-1.3054042
-1.1214409
-0.968138
-0.87615633
-0.90681684
-1.0294591
-1.2440832
-1.458707
-1.6120099
-1.6733311
-1.6733311
-1.6426703
-1.6120099
-1.4893676
-1.2747436
-1.1214409
-1.0601197
-1.0601197
-1.1214409
-1.1521014
-1.1827619
-1.2134225
-1.2747436
-1.3667254
-1.3360648
-1.1214409
-0.87615633
-0.8148352
-1.0907803
-1.6120099
-2.1332393
-2.439845
-2.5931478
-2.654469
-2.777111
-2.869093
-2.9610748
-3.022396
-3.1450381
-3.3290014
-3.5129647
-3.6049461
-3.574286
-3.5129647
-3.5436254
-3.5436254
-3.359662
-2.9610748
-2.4705057
-2.0412579
-1.7959732
-1.6426703
-1.6426703
-1.6733311
-1.7653128
-1.9186157
-2.102579
-2.2252212
-2.2252212
-2.0719185
-1.8266338
-1.5506886
-1.3054042
-1.1521014
-1.1214409
-1.2440832
-1.397386
-1.4280465
-1.2440832
-0.968138
-0.72285354
-0.6308718
-0.6308718
-0.75351405
-0.93747747
-1.2134225
-1.6120099
-2.0412579
-2.3478632
-2.4705057
-2.317203
-1.9492761
-1.458707
-0.87615633
-0.23228449
0.3196057
0.71819305
0.93281704
1.0247988
0.93281704
0.6875325
0.35026628
0.10498175
0.10498175
0.28894514
0.5035691
0.5342297
0.38092685
0.10498175
-0.17096335
-0.41624784
-0.5388901
-0.5388901
-0.38558733
-0.20162386
-0.07898164
-0.20162386
-0.56955063
-1.0601197
-1.5200282
-1.8879548
-2.1639
-2.317203
-2.4091845
-2.4091845
-2.317203
-2.0719185
-1.8879548
-1.9186157
-2.1945605
-2.5624876
-2.8384323
-2.9610748
-2.8997536
-2.746451
-2.4091845
-1.8879548
-1.2747436
-0.6615324
-0.20162386
0.10498175
0.16630289
0.07432121
-0.14030272
-0.41624784
-0.6921929
-0.968138
-1.1214409
-1.0601197
-0.75351405
-0.41624784
-0.10964221
0.07432121
0.16630289
0.10498175
-0.14030272
-0.5082295
-0.87615633
-1.2747436
-1.6120099
-2.0105972
-2.439845
-2.8077722
-3.1143775
-3.2983408
-3.3290014
-3.1756988
-3.022396
-2.9610748
-2.9304142
-2.8997536
-2.8384323
-2.8384323
-2.8384323
-2.8384323
-2.746451
-2.6238089
-2.5318265
-2.4705057
-2.3785243
-2.2558818
-2.0412579
-1.7959732
-1.5813495
-1.458707
-1.3360648
-1.1521014
-0.8148352
-0.3549267
0.10498175
0.3196057
0.28894514
0.013000071
-0.41624784
-0.87615633
-1.3054042
-1.6426703
-1.8572944
-1.8879548
-1.7653128
-1.397386
-0.8148352
-0.23228449
0.22762403
0.41158742
0.38092685
0.16630289
-0.14030272
-0.56955063
-1.0601197
-1.5813495
-1.9492761
-2.1945605
-2.2558818
-2.1639
-1.9799367
-1.7346519
-1.4280465
-1.2134225
-1.1214409
-1.1521014
-1.2440832
-1.3054042
-1.3360648
-1.2747436
-1.1521014
-0.9987986
-0.93747747
-1.0601197
-1.2134225
-1.397386
-1.6120099
-1.8266338
-2.0105972
-2.102579
-2.0105972
-1.7653128
-1.3360648
-0.8148352
-0.262945
0.22762403
0.5342297
0.7795142
0.93281704
1.0554593
1.1167804
1.0554593
0.9941381
0.9634776
0.9634776
0.93281704
0.9021565
0.81017476
0.6875325
0.5648902
0.5342297
0.62621135
0.7795142
0.9941381
1.2087622
1.3927255
1.5460284
1.6993312
1.7606522
1.6686705
1.5153677
1.3927255
1.2700832
1.0861199
0.87149584
0.6568719
0.5648902
0.5955508
0.6568719
0.5955508
0.5035691
0.5035691
0.6568719
0.93281704
1.1781015
1.2700832
1.0554593
0.6568719
0.07432121
-0.47756898
-0.8454958
-0.9987986
-0.968138
-0.8454958
-0.6921929
-0.5082295
-0.38558733
-0.29360557
-0.23228449
-0.10964221
0.07432121
0.3196057
0.5035691
0.5648902
0.5342297
0.5035691
0.5342297
0.5955508
0.71819305
0.84083533
1.0247988
1.2700832
1.5153677
1.7913128
2.067258
2.343203
2.5271664
2.5271664
2.343203
2.0365973
1.6993312
1.4233861
1.362065
1.3314043
1.2700832
1.1167804
0.93281704
0.7488536
0.5955508
0.38092685
0.13564232
-0.04832107
-0.07898164
0.07432121
0.41158742
0.87149584
1.4540466
2.067258
2.557827
2.895093
3.048396
3.0790567
2.9564142
2.772451
2.5271664
2.1899002
1.7606522
1.3314043
0.9634776
0.81017476
0.87149584
1.0861199
1.2700832
1.3007438
1.2394227
1.1474409
1.1474409
1.1167804
1.0554593
0.9634776
0.87149584
0.7488536
0.5342297
0.25828457
-0.07898164
-0.38558733
-0.6308718
-0.87615633
-1.1521014
-1.3360648
-1.397386
-1.3667254
-1.2440832
-1.0294591
-0.6921929
-0.29360557
0.16630289
0.62621135
1.0861199
1.5153677
1.9139551
2.343203
2.772451
3.1403775
3.385662
3.5389647
3.600286
3.6616073
3.7535892
3.8149104
3.8149104
3.7535892
3.692268
3.6616073
3.600286
3.5389647
3.477644
3.477644
3.477644
3.4469833
3.4469833
3.4469833
3.385662
3.3243413
3.26302
3.2323594
3.2016988
3.0790567
2.8031116
2.4351847
2.0365973
1.6993312
1.4233861
1.1781015
1.0554593
1.1167804
1.4233861
1.8526341
2.2512214
2.5884876
2.8031116
2.9257536
3.0177355
3.0790567
3.0790567
3.1097174
3.1710382
3.2323594
3.3243413
3.4163227
3.477644
3.5696259
3.7229285
3.968213
4.2134976
4.3361397
4.305479
4.1215158
3.8149104
3.4469833
3.0177355
2.5271664
2.0059366
1.5460284
1.1781015
0.9634776
0.9021565
1.0861199
1.4847071
2.0059366
2.4965057
2.772451
2.895093
2.9257536
2.8644328
2.7111297
2.404524
2.0059366
1.6686705
1.4233861
1.4233861
1.63801
2.0059366
2.4965057
3.0177355
3.4163227
3.7229285
3.9068918
4.0601945
4.182837
4.305479
4.3668003
4.3668003
4.274819
4.1521764
4.090855
4.1215158
4.2134976
4.3361397
4.4894423
4.5201035
4.3668003
4.029534
3.5389647
3.048396
2.557827
2.0979185
1.6686705
1.3314043
1.1474409
1.1781015
1.3927255
1.63801
1.8526341
1.9446157
2.0059366
2.1592395
2.404524
2.6804695
2.8337722
2.772451
2.557827
2.3125424
2.2512214
2.3125424
2.465845
2.6191483
2.772451
2.895093
3.048396
3.1403775
3.26302
3.5083046
3.8762312
4.2134976
4.305479
4.182837
3.9375525
3.692268
3.477644
3.3550014
3.3550014
3.385662
3.477644
3.5696259
3.7229285
3.8762312
3.968213
3.968213
3.9068918
3.692268
3.2936807
2.7417903
2.2512214
1.9752762
2.0059366
2.2818818
2.6804695
3.048396
3.385662
3.6616073
3.9375525
4.090855
4.090855
3.968213
3.7535892
3.5696259
3.4163227
3.2936807
3.1403775
3.0177355
2.9870749
3.1097174
3.3550014
3.6309466
3.9988737
4.3668003
4.673406
4.8573694
4.88803
4.7347274
4.458782
4.090855
3.7229285
3.3243413
2.9257536
2.5884876
2.343203
2.1592395
1.9752762
1.7913128
1.63801
1.5766889
1.6993312
1.9446157
2.1592395
2.343203
2.4965057
2.5884876
2.6191483
2.6191483
2.6191483
2.5884876
2.5884876
2.6804695
2.895093
3.1403775
3.385662
3.5389647
3.600286
3.600286
3.600286
3.5389647
3.4163227
3.26302
3.1403775
3.1403775
3.2323594
3.5083046
3.8762312
4.305479
4.612085
4.796048
4.796048
4.612085
4.3668003
4.029534
3.6616073
3.3550014
3.048396
2.7417903
2.5271664
2.465845
2.5271664
2.6804695
2.8031116
2.895093
2.9564142
2.9564142
2.8644328
2.6498084
2.3738637
1.9752762
1.5460284
1.1474409
0.7488536
0.38092685
-0.10964221
-0.75351405
-1.4280465
-2.0719185
-2.5931478
-3.022396
-3.2983408
-3.2983408
-2.869093
-2.0412579
-0.8454958
0.5955508
2.1592395
3.8455706
5.501241
7.03427
8.413995
9.487115
10.161647
10.468252
10.590896
10.682877
10.774858
10.774858
10.590896
10.161647
9.548435
8.812582
7.984747
7.06493
6.145113
5.43992
5.2252965
5.6238837
6.6356826
8.19937
10.161647
12.399868
14.576769
16.355082
17.336218
17.336218
16.416403
14.760733
12.614492
10.345611
8.19937
6.237095
4.458782
2.8031116
1.3927255
0.3196057
-0.3242662
-0.5388901
-0.5082295
-0.56955063
-1.1214409
-2.2558818
-3.8502312
-5.751186
-7.774783
-9.645079
-11.116785
-11.9139595
-11.94462
-11.484712
-10.840839
-10.472913
-10.503573
-10.534234
-9.890362
-8.020067
-4.8620296
-0.9987986
2.5884876
5.102654
6.022471
5.347938
3.600286
1.362065
-0.968138
-3.2983408
-5.6898646
-8.081389
-10.104986
-10.8715
-9.399794
-5.3525987
0.9021565
8.720601
17.274899
25.767874
33.433018
39.289185
42.41656
42.41656
39.565132
34.536797
28.159399
21.506056
15.312622
9.916362
5.5625625
2.2818818
0.07432121
-1.0907803
-1.2440832
-0.5388901
0.7488536
2.2512214
3.8762312
5.807847
7.7701235
9.333813
10.498913
11.480051
11.9399605
11.173446
8.720601
4.6427455
-0.8148352
-7.1922326
-13.814915
-19.272495
-21.817322
-20.5909
-16.206438
-9.76772
-1.7653128
7.923426
20.003687
35.39529
53.852955
73.41439
91.38148
104.81081
110.7283
107.75422
96.19519
77.27762
53.17842
26.871655
1.5766889
-19.855047
-35.09335
-42.78915
-43.3717
-39.355164
-33.03909
-24.760736
-13.0484
3.9375525
26.626371
53.975597
83.869644
113.97832
142.5233
168.46214
190.16982
205.10152
210.09918
203.53783
187.25706
165.856
144.14832
125.23074
110.329704
99.99709
93.43574
88.070145
81.140854
70.77758
55.477962
35.33397
12.921098
-8.387995
-27.1216
-43.708965
-58.7633
-72.16197
-84.180916
-94.91212
-100.89092
-99.23525
-90.22105
-74.4002
-56.310455
-41.041496
-29.053215
-21.480055
-21.357414
-28.869253
-40.980175
-52.508545
-60.449635
-66.1525
-69.15724
-63.209087
-42.63585
-10.442252
25.675892
58.298733
78.84131
80.34368
61.211487
24.44947
-22.27723
-69.06526
-109.35323
-141.08691
-165.03282
-183.03058
-196.15329
-204.401
-208.29488
-209.15338
-206.91516
-200.38446
-187.99759
-166.81113
-136.33453
-101.90272
-71.02753
-50.454292
-44.199535
-51.864677
-69.21856
-89.515854
-106.22586
-115.27073
-115.20941
-106.3485
-89.60784
-67.25629
-43.586323
-22.185247
-3.7275887
12.737134
26.994297
36.31511
36.345768
22.119268
-8.970545
-52.10996
-99.051285
-143.87703
-180.20981
-200.10852
-198.54483
-176.62251
-139.92181
-94.973434
-47.23493
-0.6921929
42.385902
80.31302
111.24953
133.04918
142.61528
137.7096
120.29439
96.348495
73.843636
60.107708
56.91901
60.352993
65.87189
71.75871
77.154976
77.30827
64.64547
35.180668
-6.2724156
-46.52974
-72.74452
-80.25636
-75.04407
-68.11478
-67.133644
-72.46858
-78.17144
-78.07946
-70.69026
-57.414238
-39.784412
-22.79846
-9.614417
6.758324
30.458942
51.768032
59.00393
49.591133
31.010832
15.281961
13.04374
34.87406
95.52066
196.11797
286.90393
286.3827
161.59418
-35.27731
-199.58728
-264.28107
-284.27176
-363.65195
-521.6459
-684.0548
-766.68506
-733.87823
-622.54974
-503.74008
-402.6522
-304.845
-203.41986
-113.21647
-61.70672
-55.35998
-55.114693
-16.421062
58.421375
134.98079
186.58253
203.04726
178.6108
116.61513
48.211407
5.2559566
-10.196968
-14.305484
-18.843246
-16.513042
3.0177355
22.609837
7.4635177
-43.86227
-83.598366
-47.848145
81.29415
244.2244
366.71338
420.52264
398.23242
281.50766
68.04879
-216.29729
-1005.46954
-812.6759
-989.12744
-1005.46954
-961.6862
-778.3974
1003.87054
1003.87054
1003.87054
1003.87054
1003.87054
1003.87054
977.8091
716.3664
406.1122
94.53952
-157.21439
-306.43933
-363.8359
-344.27448
-260.2032
-166.62717
-96.629105
-11.9139595
109.83914
274.8543
475.00647
611.41534
577.56604
383.9446
98.31077
-196.95047
-386.4021
-420.12872
-361.32175
-259.09943
-88.78
139.70253
362.8808
527.46674
584.6487
516.3063
388.57434
272.09488
174.59425
88.928635
-11.024803
-144.15298
-253.42723
-283.29062
-242.94131
-143.2945
19.819725
228.46487
434.31992
560.0282
545.955
434.4119
346.3854
342.55283
363.586
303.03137
101.25418
-198.11557
-458.20914
-558.2546
-495.12445
-346.60468
-190.45044
-57.47556
73.78232
217.76433
342.2769
413.22543
419.9401
371.4964
299.53607
224.7856
132.28267
-2.8384323
-173.67911
-335.72018
-437.2373
-434.5085
-307.4818
-97.54893
107.04903
232.29742
261.425
238.5522
225.12286
255.23154
312.72012
325.8122
229.56865
39.626453
-168.2522
-324.62106
-390.4186
-355.83353
-243.27858
-104.96878
-13.600291
-18.322018
-102.45461
-200.69106
-240.42715
-188.24287
-69.58649
68.04879
197.651
318.45364
425.58167
477.42868
414.85046
219.17471
-67.011
-364.05054
-596.7643
-729.6471
-774.6875
-761.4728
-698.8946
-580.0542
-405.8409
-183.45982
65.71859
301.8663
496.16226
633.8282
697.6329
692.7272
655.9958
628.248
648.26935
732.92316
852.2541
951.37964
985.6889
920.41254
751.1662
539.02576
382.87146
342.55283
378.05777
382.9328
-1005.46954
-1005.46954
-1005.46954
-1005.46954
-1005.46954
-1005.46954
1003.87054
1003.87054
1003.87054
1003.87054
1003.87054
1003.87054
1003.87054
-1005.46954
-1005.46954
-1005.46954
-1005.46954
-1005.46954
-1005.46954
-1005.46954
-928.05164
-926.54926
-996.17944
1003.87054
1003.87054
1003.87054
1003.87054
1003.87054
1003.87054
979.98596
778.3315
583.9128
379.2842
194.7689
78.93329
30.029694
8.015408
-24.515451
-82.86251
-161.41487
-248.7055
-331.1211
-382.47754
-372.05295
-281.88022
-114.01364
104.93345
331.3924
525.5351
668.5053
751.3808
756.1638
669.0878
501.7425
274.54773
11.296088
-256.12537
-504.38394
-706.13043
-819.4519
-829.1406
-758.37604
-645.05457
-513.33685
-360.4939
-188.18156
-27.520187
85.83192
162.02342
246.7079
329.5221
333.38535
241.00504
136.42186
75.62195
12.553171
-95.372025
-202.40805
-219.33269
-87.6149
173.79707
496.7755
792.3127
963.00006
981.85626
882.05615
670.0077
351.47507
7.5248384
-243.43188
-336.732
-292.82602
-163.89839
1.4233861
140.0398
203.41519
197.74298
149.60588
-1005.46954
-1005.46954
-1005.46954
-1005.46954
-1005.46954
-1005.46954
-1004.2431
-912.7213
-735.8405
-409.33618
16.048475
409.17825
661.1774
769.9305
793.0178
758.4634
647.2575
431.0699
133.90768
-164.20499
-370.48926
-427.058
-353.47263
-225.92471
-111.07023
-22.982424
74.610146
196.94582
322.7768
434.9025
521.85583
584.8939
626.8989
623.18896
527.12946
303.36865
-11.729996
-316.77194
-519.5303
-581.4953
-529.40295
-421.41644
-304.23178
-200.2005
-108.18814
-30.187656
19.329155
55.723248
133.969
286.78128
471.08194
616.9342
702.63055
733.0765
679.4818
505.32977
239.99324
-37.97544
-277.7717
-466.45682
-588.48584
-625.1559
-586.7076
-517.81323
-456.2775
-409.1829
-371.4704
-328.11636
-259.80463
-167.20972
-73.60302
6.083792
88.22344
202.12744
352.24158
513.0562
652.4085
753.9563
817.0864
834.6856
785.16876
652.10187
451.76578
228.49553
19.697083
-158.25685
-301.44165
-410.68527
-490.9853
-551.172
-600.2289
-645.29987
-685.3733
-708.85925
-698.71063
-638.248
-527.1341
-392.31958
-268.69617
-173.09656
-114.534874
-111.99004
-171.90079
-266.67258
-356.60004
-419.5768
-451.4025
-456.2775
-443.4614
-419.3622
-382.14026
-325.9088
-245.57814
-141.42418
-25.006021
79.485176
138.99733
138.44545
108.52074
95.27537
115.695305
174.83954
302.90875
521.36523
769.0107
923.17194
896.9265
685.21533
344.33118
-26.784334
-302.8827
-393.51532
-299.26477
-79.15259
212.61336
516.7968
746.3525
820.6737
709.13055
445.695
99.96644
-253.51921
-538.8158
-694.72473
-699.8757
-568.46454
-330.56918
-38.741955
231.50026
412.30563
462.03705
374.19455
186.49055
-45.487278
-280.31653
-488.13385
-628.06866
-651.2787
-540.83936
-327.71777
-64.92608
193.23589
397.098
511.12463
522.0091
439.40958
293.77188
124.55621
-36.503735
-163.22386
-233.98843
-239.20074
-186.40323
-97.211655
2.8337722
79.91443
97.206985
39.166542
-79.796455
-223.71713
-347.1566
-418.53436
-442.02036
-457.25867
-478.04654
-456.06287
-346.0528
-171.5022
6.2064342
158.43614
292.8214
403.72064
462.89557
440.9426
330.19662
160.15312
-14.980016
-133.66707
-150.37708
-70.444984
53.423702
176.12729
280.12793
351.41373
375.5436
351.47507
288.161
205.71472
136.60582
111.034904
138.23082
207.2171
303.70593
1003.87054
1003.87054
1003.87054
1003.87054
1003.87054
-1005.46954
-1005.46954
-1005.46954
-1005.46954
-1005.46954
-1005.46954
-1005.46954
-930.81104
-852.504
-705.21063
-331.8876
178.79475
623.1276
858.26355
-1005.46954
-1005.46954
-1005.46954
-1005.46954
-1005.46954
-1005.46954
-986.6746
-766.8691
-573.6155
-361.93494
-91.60077
187.7783
390.23
487.51602
511.24728
479.29898
369.77942
184.09903
-5.8738284
-99.664505
-55.35998
92.79187
280.58783
445.0511
534.0281
527.0681
437.23267
276.20337
63.786972
-143.23317
-281.08304
-319.96063
-264.00513
-148.96669
-22.215908
88.71401
178.36551
245.75743
286.96524
290.49118
236.9885
121.49016
-41.74669
-230.24785
-400.9352
-493.7754
-484.08664
-390.6639
-235.24553
-43.77029
148.53278
307.35452
394.43054
377.7512
269.36606
129.89114
23.560314
-21.909304
-18.628624
1.3927255
6.1144524
-17.494183
-48.21607
-48.461353
-3.1143775
73.935616
154.02101
199.368
180.78767
104.68816
-0.72285354
-113.860344
-220.8044
-308.64688
-364.3878
-380.30063
-364.11185
-338.8169
-321.2177
-314.65637
-316.0974
-315.11627
-291.44632
-222.5827
-97.64091
75.805916
274.0878
474.39325
665.1633
834.4403
950.3985
980.26196
926.60596
798.8434
599.39636
359.10956
123.88168
-76.91436
-216.57323
-292.64206
-333.63525
-344.18246
-304.56906
-212.70999
-70.47564
124.770836
343.62598
538.99506
680.80023
752.5766
752.6685
689.13983
563.9528
384.52716
176.21927
-35.21599
-228.19359
-376.95865
-466.76343
-510.6387
-531.97845
-537.1601
-512.2944
-440.6713
-319.04083
-166.04462
-6.885627
159.72388
343.16608
521.94775
659.2458
730.8076
724.49146
640.69617
508.61047
381.55307
297.54312
251.3683
219.05208
197.09912
192.95993
209.97655
247.81169
288.03836
295.67285
267.58777
242.69138
240.60645
232.69603
182.01411
70.532295
-86.817726
-236.77855
-324.92767
-338.44897
-295.37088
-209.2147
-83.65968
75.131386
256.73392
439.40958
595.0426
698.4607
723.23444
647.96277
470.92862
216.8445
-73.20443
-348.96555
-549.70026
-636.80695
-620.4035
-539.06104
-431.90237
-325.23428
-221.60156
-112.81789
-12.435189
55.20202
87.9475
100.119736
106.80374
112.23067
107.5396
92.73054
75.16204
44.65478
-9.951684
-79.45919
-139.82983
-165.49274
-157.9809
-152.9219
-166.35123
-162.21205
-111.40749
-45.732563
-20.713541
-56.126495
-127.62694
-191.61552
-209.49065
-165.1248
-64.8341
77.70687
246.46262
416.50613
554.7853
626.439
605.6512
496.6222
333.9066
150.95497
-34.23485
-200.93634
-315.39224
-353.47263
-321.3097
-246.3753
-151.87944
-60.173687
-0.07898164
8.628619
-26.661692
-68.084114
-67.28694
-7.9894066
81.723404
169.62724
232.97197
239.0121
146.7238
-51.527412
-313.39926
-573.09424
-760.73694
-840.45435
-846.67847
-825.676
-782.138
-701.6847
-571.1933
-398.4517
-237.08514
-129.06798
-47.173607
46.463757
143.71906
203.6298
189.46463
101.62211
-25.343287
-149.67188
-224.23839
-218.96477
-151.23557
-73.695
-30.739548
-29.91171
-51.343445
-71.334145
-63.27041
8.904564
162.1154
353.37604
496.74484
519.9549
411.87637
233.76915
67.28228
-59.805763
-175.97864
-302.94403
-426.38348
-509.44296
-524.1907
-482.86023
-433.15945
-412.00366
-415.131
-417.61456
-408.44705
-394.0059
-377.38788
-358.93024
-345.7462
-339.2768
-326.18475
-296.53598
-258.51688
-227.33508
-208.81612
-197.13443
-179.71924
-147.12706
-102.60792
-53.336384
1.0861199
65.84123
140.99028
220.67708
297.23654
354.51047
370.1167
333.29337
258.20563
175.54472
111.46415
70.19503
36.43775
-0.6615324
-31.41408
-38.649975
-17.494183
23.928242
72.678535
121.33685
172.54
230.7644
292.9134
345.8642
370.76056
354.93973
301.83563
224.87758
135.56335
42.968452
-41.501408
-106.0419
-146.11525
-163.74509
-167.48567
-173.77109
-193.27121
-215.0402
-213.69115
-167.79228
-73.97095
49.039246
171.43622
271.7576
345.34296
392.8055
407.2773
377.90448
304.68704
204.82556
97.42161
-7.4988384
-101.07488
-170.15314
-199.21936
-172.60599
-89.94511
17.30556
105.20939
148.96202
146.29456
102.05135
26.013159
-65.171364
-159.20732
-244.35172
-299.32608
-309.1988
-285.13025
-256.30933
-245.57814
-257.93433
-284.05713
-310.14926
-323.36395
-318.6729
-305.64218
-300.24588
-309.62802
-329.34277
-351.54102
-375.9775
-406.7607
-435.91888
-441.5911
-410.62393
-349.05753
-269.09476
-188.24287
-124.959465
-78.815315
-39.477806
-8.449316
4.7040663
-0.8148352
-13.171043
-22.890442
-31.567383
-43.49434
-57.87415
-64.89542
-52.876476
-24.147524
6.6356826
28.251379
39.166542
48.82462
67.619545
94.99942
125.78263
159.26396
194.92221
227.1158
246.58525
246.8612
228.46487
195.6274
150.58704
92.76121
26.135801
-40.428284
-99.69517
-147.61763
-184.50229
-213.13925
-233.68182
-246.3753
-253.08997
-250.88242
-231.53558
-191.18628
-138.5421
-88.99462
-51.190144
-23.35035
-0.3242662
14.484787
3.2936807
-49.718437
-136.64113
-232.36342
-314.65637
-372.75812
-403.60266
-405.28897
-374.2605
-314.96298
-239.96725
-152.00208
-56.341118
22.33389
57.16429
39.749092
-27.244242
-132.13405
-242.5734
-320.72714
-359.45145
-387.81247
-426.1995
-450.636
-420.34332
-327.47247
-205.75006
-101.13621
-41.685368
-22.461195
-7.1922326
43.428364
137.311
251.98152
362.26758
449.37427
498.67645
501.5892
454.49457
366.10016
266.6986
191.58022
160.73569
166.03996
175.20746
156.4432
99.10794
15.22064
-78.29408
-170.18379
-249.31871
-304.5384
-332.01022
-337.34518
-331.55032
-327.25787
-330.10928
-334.21783
-335.41357
-338.60226
-345.96082
-350.22263
-346.8806
-339.1848
-326.09277
-297.3025
-244.99559
-175.15082
-104.66218
-48.27739
-9.614417
16.447063
34.444817
43.152412
39.657112
23.100405
-5.2912774
-39.50847
-67.77751
-76.7304
-58.7633
-20.52958
21.996626
59.15723
90.33903
113.08916
118.88401
99.72115
55.232677
-5.751186
-68.94262
-119.37924
-148.2615
-155.34409
-145.90063
-130.93828
-123.886345
-133.97368
-164.113
-209.0614
-258.4249
-303.036
-335.7815
-353.9019
-360.61655
-359.78873
-353.59528
-347.12592
-349.76273
-368.86426
-399.03424
-422.94946
-428.10046
-414.9164
-385.2063
-337.52914
-272.6514
-191.70752
-96.813065
2.1899002
85.98522
137.8629
155.70735
148.96202
126.45717
87.33428
26.56505
-52.569866
-140.04446
-223.41054
-286.60196
-318.6729
-321.00308
-298.40628
-251.15836
-178.83008
-88.87198
1.4847071
77.246956
135.25676
174.77821
191.61087
184.40564
156.16727
111.525475
53.17842
-21.939964
-115.54668
-212.83264
-287.06186
-322.81207
-323.91586
-301.34967
-262.59476
-213.0166
-158.25685
-105.214066
-63.577015
-38.956577
-30.739548
-36.90232
-50.515614
-55.114693
-33.34569
19.267834
95.09141
183.48582
265.31888
311.67764
304.13516
246.98384
160.0918
65.32
-23.87158
-104.84614
-175.64137
-227.58037
-255.48149
-263.45325
-257.29044
-238.9861
-204.09439
-141.08691
-42.63585
83.68568
211.7855
301.9276
328.57162
291.13507
191.76418
34.138206
-157.64363
-345.47025
-500.70468
-615.9884
-704.3215
-781.40216
-843.42847
-872.1574
-855.41675
-799.46124
-729.3712
-663.17505
-593.63684
-509.96417
-418.3504
-329.77203
-242.60405
-142.68127
-20.744202
110.636314
227.9743
322.99142
414.78915
512.96423
592.1605
641.8306
1003.87054
1003.87054
1003.87054
1003.87054
1003.87054
1003.87054
1003.87054
982.7454
919.4314
780.9376
565.6391
308.58093
52.810493
-170.36777
-350.09998
-475.04178
-519.8982
-478.72107
-382.7228
-266.5806
-151.9101
-61.001526
-14.121521
-24.638094
-91.60077
-192.19807
-292.33545
-362.57883
-388.39502
-375.9775
-346.72733
-314.9323
-273.11133
-209.70528
-131.39818
-55.697247
7.2488933
58.574677
99.843796
119.86514
99.62917
36.253788
-45.425957
-111.37684
-143.32515
-149.2733
-148.38414
-141.66946
-110.15041
-40.12168
61.027523
166.1626
245.35884
288.43695
305.23895
306.2814
291.77896
258.5429
210.68173
160.67436
120.14109
90.92157
59.12657
2.1285791
-83.874306
-170.79701
-231.13701
-260.60178
-266.09003
-251.15836
-214.2737
-157.36769
-86.817726
-6.456379
78.25876
153.83705
206.23595
224.26437
202.03546
145.06812
65.10538
-29.635767
-127.13637
-204.49298
-239.81395
-224.36102
-171.83946
-113.369774
-75.25869
-69.3412
-93.96163
-137.59163
-186.21927
-228.13226
-252.17015
-247.84702
-211.88217
-149.2733
-68.390724
21.659359
109.25659
177.72163
209.82324
201.6982
170.51639
139.76384
120.87694
118.51608
146.8771
218.9601
327.37585
449.7422
548.43854
584.802
548.7145
458.57242
345.25098
238.52153
151.75214
81.416794
19.48246
-38.220722
-89.76114
-132.13405
-168.22153
-204.98355
-243.1866
-274.9203
-295.15625
-307.6964
-316.22006
-318.30496
-310.6705
-295.00296
-275.07358
-251.06638
-223.7478
-198.63681
-181.12962
-168.62012
-150.25443
-116.71178
-67.501564
-11.729996
37.23493
71.23749
91.78007
103.27778
108.091484
111.37217
118.97599
130.53502
142.73793
151.10826
149.91249
137.09639
114.80615
85.49465
51.093502
16.355082
-13.722933
-39.96838
-62.9638
-74.98275
-68.482704
-44.751423
-11.607354
17.857449
29.968372
19.083872
-11.055464
-49.31985
-80.80825
-94.268234
-87.18565
-63.638332
-30.647566
2.465845
26.657032
39.227863
43.48968
40.209
26.687693
3.477644
-22.7678
-40.64291
-43.003773
-34.17353
-24.668755
-19.548439
-15.317282
-5.015332
13.534309
34.65944
49.069904
49.192547
37.664173
27.423546
29.324501
40.362305
44.225533
25.737213
-14.060199
-57.843487
-87.12433
-97.91685
-100.27771
-102.975845
-104.8768
-101.04423
-90.098404
-75.013405
-56.40244
-26.355085
25.982498
103.063156
194.83023
282.94873
347.36655
370.20868
346.99863
291.71765
221.68887
144.79218
60.90488
-31.53672
-130.96893
-231.07568
-321.27905
-388.36438
-421.8457
-420.00607
-393.0861
-361.10712
-342.86407
-340.2886
-337.92773
-321.6163
-288.62555
-244.81161
-196.73584
-145.19543
-89.60784
-37.668835
-3.7582493
0.25828457
-27.274902
-71.211494
-108.98531
-130.90761
-141.94543
-150.4384
-161.66016
-174.10835
-177.97159
-162.18138
-124.40758
-71.211494
-12.527171
41.71137
85.7706
120.14109
147.79692
168.92204
180.35843
181.52354
175.6367
162.91258
139.08931
104.0443
64.27754
25.277306
-9.522435
-34.296173
-45.977848
-48.154747
-46.713703
-46.83634
-50.760895
-54.010918
-49.96372
-37.576855
-19.671082
0.87149584
21.935305
41.28212
55.631264
62.713856
65.01339
68.84596
79.36253
95.30604
107.324974
106.19054
91.10554
69.949745
50.694912
36.591053
27.08628
18.654623
6.51304
-11.331409
-29.513124
-38.864597
-36.503735
-28.1334
-21.265432
-21.633358
-33.16173
-57.291595
-94.82014
-143.99968
-195.69339
-235.92006
-255.05225
-253.94846
-241.77621
-227.85632
-215.07088
-201.02832
-184.257
-168.19087
-158.04222
-154.91484
-156.78513
-162.02808
-169.75455
-177.87961
-182.9386
-182.0801
-174.99751
-161.6295
-141.36287
-115.85328
-88.258766
-61.952003
-39.0179
-18.720606
-0.5388901
11.9093
12.982419
1.4540466
-17.034273
-34.449474
-46.65238
-55.084034
-64.55815
-77.49691
-90.34369
-96.75175
-92.122
-74.61482
-45.640583
-11.086124
21.19945
46.433098
65.10538
79.485176
88.00882
84.97342
64.86009
28.77261
-13.968218
-50.883537
-73.357735
-78.78465
-68.666664
-47.173607
-19.548439
10.958822
42.293922
69.42851
85.37201
86.291824
73.59835
52.963795
32.5132
19.881046
18.746607
28.527327
45.881203
65.59595
82.03001
90.890915
88.98995
73.78232
44.256195
2.9257536
-44.260857
-90.37435
-130.7543
-164.20499
-192.38205
-217.0638
-236.07335
-243.83047
-237.33043
-218.75014
-191.18628
-157.12239
-120.51369
-85.95923
-56.46376
-34.050888
-20.897505
-19.5791
-32.14993
-59.223213
-97.518265
-138.48077
-172.57533
-194.92688
-205.56609
-205.22882
-193.85376
-171.87013
-139.95248
-99.87913
-56.341118
-16.359741
13.626291
31.5014
39.871735
41.71137
37.38823
25.890518
7.6781416
-12.312547
-27.428205
-36.595715
-44.62878
-54.96139
-65.96854
-73.75632
-76.45446
-76.30115
-75.47331
-71.97801
-62.44257
-46.100487
-25.404608
-5.3832593
9.885702
18.99189
20.892845
15.557906
4.3361397
-13.477649
-39.937717
-73.51103
-107.88153
-134.98547
-150.13179
-154.05635
-149.94783
-140.13644
-124.80616
-104.78482
-84.21158
-68.14544
-56.92367
-46.28445
-32.241917
-13.814915
6.329077
24.786737
39.473145
48.119427
47.598198
35.916523
13.289024
-16.850311
-48.522675
-74.89076
-91.04888
-95.18806
-88.99462
-76.362465
-60.449635
-41.74669
-20.345613
-0.20162386
13.135722
17.366879
13.718272
5.1333146
-5.41392
-18.44466
-36.534393
-58.7633
-80.562965
-95.3107
-96.629105
-82.95449
-59.56048
-33.437675
-7.8361044
13.932897
27.914114
32.57452
29.201859
19.421139
5.685205
-7.437517
-15.16398
-14.612089
-6.2724156
4.3361397
8.965885
4.6427455
-2.7157903
-2.8384323
12.215905
42.048634
75.92856
100.916916
114.2236
120.72364
118.97599
98.80134
53.69965
-8.694601
-68.666664
-105.94991
-113.61506
-100.79894
-78.35541
-47.020306
-2.5318265
50.848217
97.298965
122.28733
123.54442
108.980644
88.744675
68.84596
48.609997
26.626371
6.3903975
-7.222893
-15.19464
-23.35035
-35.70656
-52.815155
-72.31528
-89.7918
-102.73056
-111.5608
-115.88394
-113.30846
-102.60792
-85.03941
-62.44257
-37.668835
-16.29842
-2.9304142
2.6498084
3.5696259
1.9752762
-1.8572944
-8.571958
-18.199375
-27.826792
-32.67116
-30.37162
-23.074406
-15.16398
-9.307812
-5.751186
-3.942213
-3.6662679
-4.4634423
-4.923351
-2.746451
3.8149104
14.944695
29.661768
46.187813
61.272808
70.80824
72.52524
68.26341
61.91668
55.477962
48.977924
42.385902
35.885864
29.508463
23.744276
17.704147
9.2724905
-1.3054042
-9.982345
-12.833777
-9.461115
-1.6733311
9.333813
22.517855
36.28445
49.40717
60.475636
66.69972
65.87189
59.09591
49.100567
37.694836
25.921179
14.66875
4.5201035
-3.8808913
-10.840839
-18.015413
-26.753672
-36.657036
-45.57926
-51.343445
-51.98732
-46.28445
-35.369293
-21.418734
-5.8738284
9.824381
23.100405
31.777346
35.76322
36.652374
36.253788
36.37643
38.36937
41.588726
44.808086
48.518013
54.4355
62.100643
68.90729
73.261086
75.039406
74.30354
70.59362
63.97094
55.723248
47.230267
39.411823
32.819805
28.128738
26.810333
28.74195
30.3363
27.576847
20.06501
10.805519
3.5696259
0.013000071
-0.6921929
0.87149584
5.531902
13.227704
22.30323
30.428282
35.272648
35.088688
29.109877
18.50132
5.7771864
-6.395058
-15.409265
-20.621561
-23.90224
-27.090939
-30.065014
-30.95417
-27.458866
-18.781925
-6.0884523
9.180509
26.840994
46.954323
68.01813
87.42626
103.3391
115.63399
125.261406
132.80391
137.28035
136.91241
130.65767
118.88401
103.09382
85.464
68.17143
53.577007
43.36704
38.338707
38.093422
40.76089
44.102894
47.690178
52.47323
57.532223
60.475636
60.72092
60.444973
62.008663
65.749245
69.91909
72.494576
72.52524
69.39785
62.192627
49.43783
30.642904
9.088528
-8.939884
-18.689945
-19.671082
-14.029538
-4.4634423
6.421058
16.2631
22.7938
24.664095
21.996626
16.355082
9.211169
-0.262945
-13.324346
-28.378683
-41.65471
-50.239666
-53.459026
-52.385906
-48.062767
-41.010834
-32.303238
-23.319689
-15.19464
-8.050729
-1.3054042
5.378599
11.602694
16.968292
21.383415
24.664095
26.381084
25.645231
21.628698
15.772531
11.817317
13.289024
19.635761
26.350426
28.3127
22.73248
11.050803
-2.3785243
-14.428125
-25.006021
-34.081547
-39.56979
-39.447147
-34.142868
-25.956497
-17.2489
-9.21583
-1.6426703
6.451719
16.29376
28.833931
42.99911
55.171356
61.8247
61.518097
54.71145
43.029774
29.600445
18.746607
13.56497
14.760733
21.383415
30.489603
37.23493
38.36937
34.076885
26.749012
19.237173
14.0248785
11.694675
10.560235
9.364472
7.8314443
5.501241
1.9752762
-1.8879548
-5.1992955
-7.774783
-9.614417
-11.454051
-13.998878
-15.930494
-15.685209
-13.722933
-11.791317
-10.779519
-10.656877
-10.779519
-10.411592
-9.8290415
-10.196968
-11.546032
-11.8833
-9.553096
-4.9540114
-0.29360557
2.0365973
1.9446157
1.1167804
-0.17096335
-2.8384323
-6.732324
-10.258288
-11.362069
-8.11205
0.04366064
12.369207
27.208921
41.987312
53.638325
60.598278
64.400185
67.95681
71.57475
72.80118
68.8153
59.15723
46.402435
33.58632
21.659359
9.885702
-2.102579
-12.49651
-18.659285
-19.60976
-16.850311
-12.925758
-9.2464905
-6.977608
-7.1002507
-9.093187
-11.576694
-14.182841
-16.972952
-19.333817
-20.866844
-21.081469
-19.119194
-15.409265
-12.803116
-13.0484
-14.366804
-15.071999
-16.390402
-19.885708
-24.48479
-28.317362
-28.838593
-23.227709
-11.42339
2.6498084
14.454126
22.30323
27.08628
29.661768
29.477802
27.638168
26.779673
27.392885
28.711288
29.784409
28.098078
21.291433
10.039005
-3.2676806
-16.053137
-24.668755
-25.067343
-17.463522
-8.3266735
-3.5436254
-2.9610748
-3.2983408
-2.8384323
-2.869093
-5.045993
-8.479977
-10.902161
-8.541297
0.9634776
13.748933
21.904642
21.352755
15.281961
9.24183
4.244158
-1.6120099
-6.6096816
-8.479977
-10.104986
-12.711134
-9.76772
4.274819
27.484865
53.944935
77.21629
90.982895
91.35082
78.65735
56.94967
32.053288
6.6970034
-16.359741
-30.156996
-28.041416
-9.522435
17.489523
39.166542
47.56754
45.08403
33.80094
12.277226
-15.071999
-37.515533
-49.718437
-55.053375
-53.949593
-38.98724
-5.41392
37.050964
68.75398
79.36253
76.54176
70.379
64.33887
60.07705
56.612404
48.64066
33.034428
12.062602
-9.491775
-27.213581
-39.385826
-48.36937
-56.433098
-59.6218
-51.43543
-30.248978
-1.1521014
26.53439
43.029774
42.20194
25.00136
-0.5388901
-24.668755
-41.562725
-50.36231
-52.293922
-47.26559
-34.23485
-15.378603
3.9375525
18.685284
26.350426
28.588648
27.699492
23.161726
15.680549
9.8550415
8.352674
7.862105
2.5884876
-8.663939
-20.222973
-28.838593
-37.147602
-44.874065
-47.572193
-43.249058
-31.904648
-14.980016
3.1403775
18.654623
30.182995
37.112286
37.664173
30.765547
19.819725
10.744198
6.6663427
5.930489
3.4469833
-2.654469
-8.755921
-10.135647
-3.942213
6.421058
12.921098
12.215905
6.51304
-2.0719185
-11.178105
-17.708805
-20.5909
-20.56024
-17.83145
-11.9139595
-3.3290014
6.145113
14.607429
20.494257
22.395212
18.623962
9.701739
-0.60021126
-7.9894066
-10.319611
-8.265352
-4.739387
-2.1945605
-0.75351405
0.5955508
2.4351847
4.9186907
8.475316
13.105061
17.826788
20.923506
21.904642
22.640497
24.602774
26.135801
23.590975
15.496586
3.477644
-9.2464905
-19.947027
-27.428205
-31.751343
-32.57918
-29.727747
-24.086203
-17.432861
-11.39273
-7.03893
-4.6780663
-3.5436254
-2.777111
-1.8879548
-0.10964221
3.0790567
6.8809667
9.2724905
8.260692
3.8149104
-2.2252212
-7.6521406
-11.576694
-14.397465
-16.81965
-18.505981
-18.781925
-17.954092
-16.053137
-12.925758
-8.755921
-4.3408
-0.60021126
2.465845
5.593223
8.597959
10.713537
10.774858
7.6168203
2.067258
-4.003534
-9.675738
-14.489448
-17.89277
-20.130991
-21.725342
-22.522516
-22.553175
-21.11213
-17.064934
-10.687537
-3.942213
1.8526341
6.574361
10.345611
12.645153
13.135722
12.614492
12.430529
12.890438
13.503649
13.626291
11.817317
6.574361
-1.8266338
-10.902161
-17.89277
-21.02015
-20.498919
-18.505981
-16.635687
-14.765392
-12.772455
-11.300749
-10.932822
-11.147446
-10.718198
-8.633279
-4.9540114
-0.3549267
4.581424
9.8550415
14.730072
17.489523
16.75367
13.197043
8.413995
3.6309466
-0.6615324
-4.4634423
-7.713463
-10.043665
-11.086124
-10.748858
-8.755921
-5.015332
-0.29360557
4.673406
9.333813
13.01308
15.312622
16.2631
15.527246
12.706474
8.597959
4.8573694
2.465845
0.7795142
-1.5813495
-5.2606173
-9.21583
-12.189905
-13.753593
-14.060199
-12.680473
-9.154509
-3.7582493
2.4965057
8.65928
13.932897
17.336218
18.072073
15.680549
10.406932
3.5696259
-2.8077722
-7.314875
-9.798381
-10.932822
-11.546032
-11.852638
-11.454051
-10.380932
-9.522435
-9.123848
-8.449316
-6.4257183
-2.2252212
3.968213
10.376271
14.66875
15.925833
14.822053
12.767795
10.560235
7.371536
2.3738637
-3.5129647
-8.909224
-13.232364
-16.574366
-19.272495
-21.326754
-22.031946
-20.498919
-16.513042
-10.595555
-3.6662679
3.692268
10.774858
16.140457
18.010752
16.355082
12.675814
8.843243
5.531902
2.2512214
-1.8879548
-7.06959
-12.619153
-17.616825
-21.480055
-23.90224
-24.638094
-23.503653
-20.376276
-15.409265
-9.062528
-2.0105972
5.102654
11.694675
17.029613
20.371614
21.506056
21.291433
21.168789
22.21125
24.48013
27.17826
29.661768
31.96131
34.046227
35.640575
35.947186
34.26085
30.213655
24.48013
18.286697
12.246566
5.9611497
-1.1521014
-8.602618
-14.857374
-18.812586
-20.222973
-19.395138
-16.972952
-14.152182
-12.159244
-11.576694
-12.404529
-14.765392
-18.505981
-22.859781
-26.906977
-29.942371
-31.015491
-29.635767
-27.244242
-25.925837
-26.263105
-27.428205
-28.10274
-27.090939
-23.595636
-17.555504
-9.859701
-2.3478632
2.8031116
4.3668003
2.6804695
-0.968138
-4.984672
-8.571958
-11.975281
-14.980016
-16.451723
-15.654549
-12.895098
-9.21583
-5.812507
-2.9610748
0.442248
5.194636
10.866839
16.324419
20.586239
23.560314
25.03202
24.756077
23.131065
20.708883
16.937634
10.928162
2.9257536
-5.628544
-12.956419
-17.555504
-18.904568
-17.739466
-14.949355
-11.791317
-10.350271
-11.668675
-14.550768
-18.628624
-24.055542
-29.390482
-32.732483
-32.732483
-28.010756
-18.99655
-9.21583
-2.0719185
1.5153677
2.343203
2.6498084
3.9375525
4.581424
2.1285791
-3.1143775
-8.970545
-13.0484
-13.845575
-11.94462
-9.583756
-7.5601597
-5.015332
-2.102579
0.3196057
1.5460284
0.81017476
-1.1827619
-2.1945605
-0.968138
2.0365973
6.2984157
10.345611
12.123923
10.958822
7.5248384
3.1403775
-0.23228449
-1.2134225
-0.5082295
0.13564232
0.22762403
-0.29360557
-1.2440832
-2.2252212
-3.7582493
-7.03893
-11.39273
-14.520108
-15.470585
-14.550768
-11.975281
-8.939884
-7.03893
-6.119113
-4.9540114
-2.6238089
1.4847071
6.788985
11.265428
12.737134
10.376271
4.458782
-3.942213
-12.772455
-19.855047
-23.87158
-24.822056
-23.626297
-21.878643
-21.081469
-21.449394
-21.817322
-21.296093
-20.468258
-20.284292
-20.314953
-19.149855
-16.32908
-12.772455
-9.583756
-7.1002507
-4.432782
-0.75351405
3.4163227
7.310215
10.590896
12.982419
14.331484
14.883374
14.914035
14.638089
14.730072
15.281961
15.22064
13.01308
8.291352
2.3125424
-2.777111
-5.1379747
-4.1568365
-0.56955063
4.305479
9.732399
15.343283
20.402275
23.86692
24.725416
22.548515
17.857449
11.480051
4.428121
-2.0105972
-6.8549666
-10.135647
-12.067263
-12.128583
-9.8290415
-6.0271316
-2.102579
1.2087622
3.8149104
5.8691683
7.371536
8.13805
7.6781416
5.807847
3.2323594
0.87149584
-1.3667254
-3.9728732
-6.793645
-9.430454
-11.668675
-13.508309
-15.041337
-16.29842
-17.003613
-17.187578
-17.34088
-17.86211
-18.628624
-19.51778
-20.376276
-20.744202
-20.192312
-18.322018
-15.286622
-11.9139595
-9.307812
-7.774783
-6.885627
-6.149773
-5.659204
-5.7818465
-6.793645
-8.3266735
-9.522435
-9.21583
-7.713463
-6.5177
-5.7818465
-3.78891
0.84083533
7.555499
14.883374
21.383415
26.350426
29.324501
30.274979
29.048555
25.277306
19.053211
11.3574095
3.692268
-2.7157903
-6.6710033
-7.222893
-4.1568365
1.8219734
9.364472
17.152256
24.142864
29.569784
32.850468
33.433018
30.826868
25.307966
18.133394
11.050803
4.796048
-0.93747747
-6.395058
-10.810179
-12.772455
-11.515372
-8.17337
-4.248818
-0.29360557
3.9068918
8.19937
11.9093
14.208842
14.760733
13.932897
12.399868
10.897501
9.701739
8.65928
7.5248384
6.1144524
4.7040663
4.029534
4.9493513
7.892765
12.338548
17.060274
21.046148
24.050884
25.95184
26.657032
25.982498
24.050884
21.506056
19.390478
18.53198
18.50132
18.041412
16.324419
13.442328
9.8550415
6.083792
2.6498084
-0.04832107
-1.5813495
-1.8572944
-1.0601197
0.19696346
1.3314043
1.8832945
2.0059366
2.1899002
2.9564142
4.182837
5.40926
6.4823794
7.340875
7.7088017
7.371536
6.237095
4.4894423
2.6804695
1.4540466
1.0861199
1.5153677
2.343203
2.9870749
3.1097174
3.1097174
3.385662
3.7535892
3.7229285
2.9257536
1.1474409
-1.3667254
-4.279479
-7.4068565
-10.687537
-13.661612
-15.409265
-15.470585
-13.876236
-10.840839
-6.456379
-1.0907803
4.397461
9.119188
12.645153
14.975356
16.355082
16.600365
15.373943
12.553171
8.965885
5.807847
3.9068918
2.9870749
2.6498084
2.772451
3.600286
5.1333146
6.9422874
8.567298
9.640418
10.008345
9.701739
8.475316
6.451719
4.2134976
2.2818818
1.0554593
0.5342297
0.41158742
0.07432121
-0.6921929
-1.6733311
-2.4091845
-2.5931478
-2.1639
-1.397386
-0.47756898
0.5955508
1.6073494
1.8832945
0.87149584
-1.2747436
-3.7582493
-5.6898646
-6.3030763
-5.659204
-4.218158
-2.2252212
0.38092685
3.5389647
6.9422874
9.947023
11.786656
11.970621
10.4375925
7.2488933
2.8644328
-2.102579
-6.885627
-10.779519
-12.98708
-13.232364
-11.821978
-9.338472
-6.0884523
-2.0105972
2.8337722
7.8007836
11.878639
14.576769
16.29376
17.489523
18.164055
17.91877
16.29376
13.197043
9.211169
5.2866173
2.0979185
-0.017660499
-1.1214409
-1.3360648
-0.6921929
0.6568719
2.0059366
2.772451
3.1710382
3.5696259
3.8149104
3.4163227
1.8526341
-0.8148352
-3.7582493
-5.9964705
-7.376196
-8.020067
-8.050729
-7.7441235
-7.6828012
-7.774783
-7.774783
-7.6828012
-7.314875
-6.4870396
-5.597883
-4.5554237
-2.8997536
-0.6615324
1.2087622
1.7913128
0.5648902
-2.102579
-4.984672
-6.8549666
-7.222893
-6.149773
-3.942213
-0.968138
2.5884876
6.4823794
10.100326
12.461189
12.982419
11.694675
9.149849
6.175774
3.4469833
1.4540466
0.07432121
-1.5813495
-4.248818
-7.314875
-10.043665
-12.343207
-13.753593
-13.937557
-13.477649
-12.036602
-8.725261
-4.187497
0.47290853
4.826709
7.862105
8.904564
8.352674
6.083792
1.4847071
-4.1261764
-8.939884
-12.036602
-12.803116
-11.607354
-10.135647
-8.878564
-7.1922326
-5.628544
-4.5554237
-2.746451
0.16630289
3.3550014
6.51304
8.567298
8.383334
6.451719
3.6616073
-0.29360557
-4.8620296
-8.479977
-10.135647
-9.430454
-6.824306
-3.6662679
-0.90681684
1.6993312
4.3361397
6.8809667
9.824381
13.350346
16.29376
17.336218
15.74187
11.142785
4.5201035
-2.1945605
-8.081389
-13.569631
-19.088533
-25.281965
-32.02729
-37.515533
-40.244324
-39.72309
-35.522594
-27.428205
-16.942291
-5.9351497
4.244158
11.664015
14.730072
14.423466
13.04374
12.093263
12.614492
14.822053
17.090935
17.029613
13.472989
6.8809667
-1.1214409
-8.234692
-12.435189
-13.508309
-13.079061
-13.508309
-15.654549
-18.138054
-18.628624
-15.869171
-10.319611
-3.574286
2.4351847
6.145113
6.850306
4.796048
1.3007438
-1.6426703
-2.102579
0.6568719
5.2559566
9.027206
9.517776
5.9611497
-0.38558733
-7.1002507
-11.852638
-13.109721
-11.270088
-8.142711
-5.7818465
-5.5672226
-7.8974257
-11.975281
-16.237099
-18.873907
-18.413998
-14.704071
-9.461115
-5.41392
-4.6167455
-7.5601597
-13.109721
-19.180513
-23.564976
-24.883379
-22.522516
-17.034273
-10.595555
-5.3832593
-2.1639
-0.262945
1.6686705
4.88803
9.8550415
15.803191
21.046148
23.744276
22.977762
19.758404
16.140457
13.442328
11.602694
10.284289
9.180509
8.046068
7.06493
6.51304
6.6050215
7.984747
11.633354
17.39754
23.345692
26.994297
26.779673
22.855122
16.661688
10.130986
5.010672
2.2818818
2.0979185
3.6309466
5.347938
5.746526
4.029534
0.47290853
-3.3903227
-5.536562
-4.923351
-2.2865424
0.9941381
3.385662
3.692268
1.7299918
-1.0294591
-2.746451
-2.5011663
-0.60021126
1.7299918
3.1403775
3.0177355
1.9139551
1.3314043
2.6804695
6.6970034
13.105061
21.168789
29.201859
35.088688
37.848137
37.44955
34.38349
29.631107
24.756077
20.892845
18.286697
16.232439
13.779594
10.376271
6.4823794
3.26302
1.7606522
2.1592395
3.8455706
5.899829
7.0955906
6.6663427
4.673406
2.0979185
0.71819305
1.7913128
5.2252965
9.579096
12.859777
13.871575
12.798455
10.682877
8.475316
6.51304
4.9493513
3.8762312
3.26302
3.048396
3.0177355
3.0790567
3.26302
3.7535892
4.7347274
6.3903975
8.475316
10.130986
10.529573
9.548435
7.923426
6.574361
6.329077
7.647481
10.039005
11.9093
11.541373
8.291352
2.8644328
-3.1756988
-7.8974257
-10.258288
-10.196968
-7.9894066
-4.279479
-0.3549267
2.6804695
4.6427455
6.175774
8.352674
11.755997
15.680549
18.593302
19.359816
17.734806
14.300823
10.161647
6.1144524
2.6498084
0.25828457
-0.90681684
-1.3054042
-1.7039915
-2.439845
-3.6356072
-5.1686354
-6.4870396
-6.732324
-5.321938
-2.439845
0.9941381
3.692268
5.0719934
5.531902
5.6238837
5.7158656
5.8691683
5.930489
5.685205
4.9186907
3.3550014
1.3314043
-0.47756898
-1.397386
-1.2134225
-0.017660499
1.8526341
3.7535892
5.041333
5.317278
4.4894423
2.772451
0.93281704
0.013000071
0.62621135
2.4965057
5.010672
7.2795544
8.751262
9.732399
11.112124
13.503649
16.784328
20.371614
23.590975
25.829197
26.902315
27.024958
26.381084
25.03202
23.008423
20.248974
16.876312
13.04374
9.027206
5.102654
1.7606522
-0.60021126
-1.4280465
-0.23228449
2.8337722
6.819646
10.406932
12.767795
13.718272
13.56497
12.921098
12.185245
11.725336
11.725336
11.694675
11.41873
10.958822
10.008345
8.65928
7.7088017
7.4635177
7.4941783
7.340875
6.574361
4.9493513
3.0177355
1.63801
0.93281704
0.6568719
1.1167804
2.343203
3.6616073
4.3361397
4.3361397
3.6309466
2.6804695
2.343203
2.9257536
4.029534
4.9800115
5.041333
3.6616073
1.4233861
-0.5388901
-1.7039915
-2.3785243
-3.2676806
-4.432782
-5.2606173
-5.2606173
-4.432782
-2.9304142
-0.44690847
3.5083046
9.119188
15.925833
22.425873
26.871655
28.28204
26.994297
23.836258
19.911707
16.692348
14.944695
14.515448
14.576769
13.442328
9.916362
5.2252965
1.5766889
0.87149584
4.305479
10.897501
18.40934
25.859858
32.451878
35.671234
33.984905
28.527327
21.383415
14.822053
10.744198
9.027206
8.567298
9.671079
12.675814
16.876312
21.69002
26.258444
29.079216
30.121674
30.3363
28.925913
25.307966
20.248974
13.994218
6.9422874
0.47290853
-4.831369
-8.970545
-10.718198
-9.614417
-7.3455358
-4.5247636
-0.262945
5.163975
10.590896
15.619227
19.4518
21.107468
21.291433
20.708883
18.348019
14.484787
11.326749
9.119188
6.451719
2.7417903
-1.4893676
-5.3525987
-7.529499
-6.1804338
-1.0601197
5.317278
9.180509
7.984747
2.404524
-5.321938
-13.722933
-21.66402
-27.734812
-31.076813
-31.260777
-27.397545
-21.326754
-16.574366
-12.98708
-8.387995
-3.1756988
0.19696346
0.5648902
-0.07898164
0.7795142
3.385662
5.010672
3.26302
-0.14030272
-1.9492761
-0.3549267
3.600286
5.930489
3.8455706
-0.8148352
-3.9728732
-3.8195705
-0.9987986
3.6616073
9.885702
17.581505
25.277306
30.060354
30.274979
26.749012
20.954166
14.270163
8.413995
5.2559566
5.010672
6.5437007
8.781921
11.3574095
13.503649
15.006016
17.152256
20.770203
24.572113
26.319765
24.694756
20.187653
14.0862
7.647481
1.9752762
-3.359662
-8.817243
-12.649814
-12.925758
-10.135647
-6.4870396
-3.2676806
-0.29360557
3.26302
8.505977
15.281961
21.567377
25.093342
25.062681
22.14993
16.876312
10.039005
3.5389647
-0.47756898
-1.3360648
0.35026628
3.692268
7.8007836
11.9399605
15.465925
17.642826
17.458862
14.638089
10.560235
6.9422874
4.090855
1.6686705
-0.262945
-1.9186157
-3.5129647
-4.4634423
-3.9728732
-2.6238089
-1.458707
-0.44690847
0.84083533
2.2205608
3.3243413
4.182837
5.2252965
7.003609
9.701739
12.5225115
14.0862
13.932897
12.645153
10.989483
8.935225
6.237095
3.5083046
1.4233861
-0.04832107
-1.6426703
-4.0955153
-7.6828012
-11.8833
-15.439925
-17.678144
-18.99655
-19.793726
-19.885708
-19.149855
-17.586164
-14.704071
-9.859701
-3.0837169
4.826709
12.338548
17.734806
19.911707
18.685284
14.454126
8.19937
1.5766889
-3.7582493
-6.6096816
-6.7016635
-4.5247636
-1.0907803
2.1899002
4.3361397
5.163975
5.4705806
6.2064342
7.5248384
9.088528
10.958822
13.718272
17.366879
21.19945
24.265507
25.52259
24.38815
21.935305
19.911707
18.838587
18.562641
19.758404
22.487194
25.553251
28.098078
29.324501
28.28204
24.142864
16.845652
7.984747
0.04366064
-5.536562
-8.11205
-7.4068565
-4.0648546
0.9634776
6.788985
12.767795
17.520184
19.51312
18.777267
17.581505
17.94943
19.390478
19.758404
18.286697
16.140457
14.975356
15.067338
14.66875
11.694675
6.5437007
1.9139551
-0.23228449
-0.8454958
-1.7346519
-2.8077722
-2.317203
0.5342297
3.8455706
5.102654
4.029534
2.465845
1.8832945
2.1592395
3.1097174
5.4705806
9.79372
15.097999
19.635761
22.241909
22.548515
21.19945
19.02255
16.2631
12.859777
8.781921
4.3668003
0.10498175
-3.78891
-7.1002507
-9.369133
-10.442252
-10.227628
-8.081389
-3.8808913
0.9941381
4.428121
4.397461
0.35026628
-6.0271316
-10.564895
-9.706399
-4.187497
2.6191483
7.647481
8.628619
5.9918103
3.1097174
3.0790567
6.2677555
10.4375925
12.123923
9.824381
5.654544
2.9257536
3.3243413
6.6050215
11.081464
15.006016
17.029613
16.079136
12.093263
6.6356826
2.067258
-0.14030272
0.28894514
3.0177355
6.819646
10.161647
11.510712
10.069666
6.3903975
1.7299918
-2.7157903
-6.0884523
-8.020067
-8.265352
-6.5790215
-3.3290014
0.41158742
3.5696259
6.3903975
9.548435
12.553171
14.11686
13.687612
11.9093
10.161647
9.517776
9.671079
10.008345
10.83618
12.583832
14.515448
14.69941
11.9399605
7.003609
1.5153677
-3.1450381
-5.7818465
-5.5672226
-3.2370195
-0.5082295
0.41158742
-2.4091845
-8.418655
-14.550768
-18.567303
-20.130991
-19.5791
-17.4022
-13.661612
-7.958747
-1.1521014
4.796048
8.444655
9.333813
8.322013
7.6781416
8.6899395
10.989483
13.718272
15.527246
15.15932
13.227704
11.572034
11.112124
11.725336
12.675814
13.227704
13.227704
12.583832
10.805519
7.892765
4.765388
2.0059366
-0.75351405
-3.696928
-6.395058
-8.387995
-9.645079
-9.982345
-10.166307
-11.086124
-12.588492
-14.121521
-14.121521
-11.8833
-8.725261
-5.812507
-3.4209833
-1.397386
-0.14030272
-0.07898164
-1.1521014
-3.2983408
-6.3643975
-9.921022
-13.53897
-16.697008
-18.44466
-17.984753
-15.041337
-9.522435
-2.869093
1.8219734
3.9068918
5.5625625
8.107389
10.713537
11.480051
10.069666
8.291352
8.413995
10.222968
11.633354
11.633354
10.345611
8.383334
6.2064342
3.0177355
-1.4893676
-5.904489
-8.418655
-8.817243
-8.234692
-6.7629848
-3.911552
0.5648902
5.9918103
10.468252
12.798455
13.56497
14.576769
16.508383
18.133394
17.94943
15.772531
13.04374
10.897501
9.579096
8.6899395
7.8007836
7.1262517
6.8809667
6.9422874
7.5248384
9.609757
13.779594
19.359816
24.878717
29.477802
33.402355
36.989643
39.687775
41.15948
42.079292
43.09109
44.470818
45.850544
45.789223
43.551003
39.994377
35.79388
30.826868
25.645231
21.506056
19.359816
19.175854
20.03435
20.739542
21.015488
21.598038
22.701818
23.560314
23.37635
22.33389
21.383415
21.72068
23.131065
24.41881
25.03202
25.277306
25.583912
26.381084
27.730152
28.987236
29.784409
30.489603
31.286776
31.409418
30.244316
27.883453
24.817398
21.659359
18.899908
16.937634
16.140457
16.845652
18.715944
20.708883
22.088608
22.977762
23.529654
23.560314
22.27257
19.02255
14.178182
9.24183
5.501241
3.3243413
2.465845
2.3125424
2.465845
2.5271664
2.1592395
1.1781015
0.13564232
-0.20162386
0.62621135
2.7417903
6.237095
10.713537
15.312622
19.237173
21.965965
23.560314
24.234846
24.204185
23.498993
22.27257
20.800863
18.96123
16.477724
13.626291
10.83618
8.475316
6.9116273
6.2984157
6.421058
7.06493
8.322013
9.885702
11.112124
11.664015
11.694675
11.326749
10.529573
9.2724905
7.647481
6.145113
5.163975
4.7040663
4.6427455
4.826709
5.347938
6.6970034
9.425794
13.289024
17.274899
20.432936
22.33389
22.824461
22.18059
20.678223
18.838587
17.458862
17.336218
18.133394
18.99189
19.329155
19.083872
18.194715
16.477724
13.718272
10.31495
7.03427
4.6427455
3.5696259
3.692268
4.6427455
5.8691683
6.9729486
7.647481
7.4635177
6.3597374
4.7040663
2.9564142
1.3007438
0.10498175
-0.20162386
0.5648902
2.1285791
3.9375525
5.2252965
5.2866173
4.090855
2.2818818
0.81017476
0.07432121
-0.04832107
0.07432121
0.38092685
1.4847071
3.692268
6.6050215
9.579096
12.031941
13.840916
15.15932
16.416403
17.704147
18.807928
19.175854
18.53198
16.906973
14.852714
13.258365
12.553171
12.430529
12.491851
12.890438
13.963557
15.956493
19.145193
22.7938
25.277306
25.430609
23.468332
20.494257
17.91877
16.631025
16.171118
15.74187
15.128659
14.362144
13.503649
12.921098
12.951758
13.687612
14.883374
16.109797
17.152256
18.041412
18.37868
17.642826
15.772531
12.921098
9.303152
5.5625625
2.6191483
1.1167804
1.4540466
3.7229285
7.340875
11.265428
14.791393
17.612165
19.329155
19.666422
18.746607
16.876312
14.730072
13.04374
12.093263
11.817317
12.307887
13.626291
15.18998
16.232439
16.416403
15.956493
15.557906
15.803191
16.600365
17.826788
19.298494
20.6169
21.475395
21.659359
21.076809
19.911707
18.562641
17.182917
15.465925
13.503649
11.694675
10.31495
9.395133
8.812582
8.628619
8.904564
9.640418
10.31495
10.31495
9.425794
7.923426
6.2064342
4.458782
3.048396
2.5271664
3.4163227
5.7771864
9.057867
12.277226
14.515448
15.527246
15.680549
15.435265
14.944695
14.178182
12.982419
11.204107
9.24183
7.862105
7.5248384
8.260692
9.487115
10.590896
11.173446
11.41873
11.664015
12.031941
12.154584
11.694675
10.498913
8.628619
6.3903975
4.244158
2.5884876
1.6686705
1.3007438
1.2087622
1.2394227
1.3007438
1.3927255
1.4233861
1.2087622
0.6875325
0.07432121
-0.3242662
-0.44690847
-0.262945
0.28894514
1.1167804
1.7299918
1.7299918
1.2087622
0.62621135
0.35026628
0.5035691
1.0247988
1.7299918
2.5884876
3.5696259
4.458782
5.163975
5.7771864
6.421058
7.0955906
7.7701235
8.505977
9.364472
10.100326
10.774858
11.296088
11.510712
11.142785
10.31495
9.364472
8.873903
9.149849
9.885702
10.560235
10.682877
9.8550415
8.475316
7.156912
6.2677555
5.807847
5.7771864
6.329077
7.5861597
9.456454
11.3574095
12.5225115
12.951758
13.01308
12.951758
12.399868
11.204107
9.732399
8.505977
7.7701235
7.340875
7.003609
6.6050215
6.329077
6.2984157
6.6050215
7.1262517
7.8007836
8.720601
9.977684
11.41873
12.859777
14.270163
15.465925
16.232439
16.539043
16.72301
17.152256
17.980091
19.02255
19.789064
19.881046
19.329155
18.164055
16.539043
14.914035
13.932897
13.687612
13.840916
14.178182
14.730072
15.619227
16.845652
18.133394
19.083872
19.4518
19.574442
20.003687
20.770203
21.322094
21.015488
19.727743
18.194715
17.366879
17.612165
18.317358
18.685284
18.50132
18.041412
17.88811
18.715944
20.739542
22.977762
24.234846
24.326828
23.744276
22.885782
21.904642
20.892845
20.187653
20.09567
20.187653
19.819725
18.869247
17.550844
15.987154
14.423466
12.982419
11.664015
10.805519
10.560235
10.498913
10.100326
9.456454
8.597959
7.6168203
7.06493
7.555499
9.057867
11.265428
13.779594
16.171118
18.225376
19.881046
21.322094
22.456533
23.131065
23.192387
22.885782
22.456533
22.119268
21.873981
21.69002
21.567377
21.475395
21.536716
21.383415
20.831524
19.973026
19.267834
19.114532
19.6051
20.432936
21.015488
20.831524
19.819725
18.37868
16.876312
15.496586
14.239502
12.921098
11.234767
9.487115
8.260692
7.5248384
7.0955906
6.9116273
7.2488933
8.076729
9.180509
10.222968
10.989483
11.480051
11.9093
12.338548
12.675814
13.074401
13.748933
14.546108
15.312622
15.864512
16.385742
16.998953
17.704147
18.256037
18.53198
18.50132
18.133394
17.336218
16.2631
15.22064
14.423466
14.11686
14.270163
14.546108
14.638089
14.760733
15.067338
15.373943
15.772531
16.385742
17.029613
17.581505
18.010752
18.194715
18.010752
17.581505
17.029613
16.416403
15.680549
14.975356
14.454126
14.362144
14.546108
14.852714
14.944695
14.484787
13.472989
12.5225115
12.277226
12.767795
13.779594
15.006016
16.140457
17.060274
17.796127
18.256037
18.225376
17.642826
16.661688
15.619227
14.791393
14.515448
14.66875
14.944695
15.036676
14.883374
14.822053
15.067338
15.71121
16.508383
17.029613
17.213577
17.4282
18.010752
18.838587
19.543781
19.789064
19.635761
19.359816
19.114532
18.930569
18.746607
18.47066
18.010752
17.274899
16.477724
15.803191
15.251301
14.883374
14.69941
14.760733
14.944695
15.18998
15.404604
15.527246
15.465925
14.914035
13.748933
12.246566
10.897501
10.284289
10.590896
11.480051
12.491851
13.289024
13.718272
13.687612
13.350346
12.829117
12.154584
11.3574095
10.590896
10.100326
10.222968
10.958822
12.062602
13.135722
13.779594
13.779594
13.258365
12.491851
11.817317
11.510712
11.725336
12.277226
12.767795
12.798455
12.246566
11.480051
11.0201435
11.204107
11.878639
12.767795
13.718272
14.822053
15.956493
16.72301
16.661688
15.71121
14.423466
13.350346
12.737134
12.5225115
12.737134
13.166383
13.656952
14.055538
14.178182
13.871575
13.074401
12.001281
11.204107
11.081464
11.725336
12.859777
14.0248785
14.944695
15.772531
16.477724
16.998953
17.090935
16.600365
15.588567
14.423466
13.626291
13.411667
13.534309
13.595631
13.258365
12.461189
11.572034
11.296088
11.847979
12.829117
13.902236
14.914035
15.803191
16.201778
15.74187
14.300823
12.338548
10.682877
10.161647
10.866839
12.154584
13.227704
13.840916
13.994218
13.779594
13.105061
11.847979
10.161647
8.505977
7.5248384
7.6168203
8.6899395
10.284289
11.847979
13.074401
13.810255
13.871575
13.289024
12.307887
11.050803
9.76306
8.812582
8.781921
9.824381
11.541373
13.258365
14.392805
14.576769
13.626291
11.786656
9.701739
7.984747
7.003609
6.850306
7.2795544
7.892765
8.567298
9.2724905
10.039005
10.590896
10.713537
10.31495
9.79372
9.395133
9.364472
9.609757
9.885702
9.671079
9.303152
9.425794
10.130986
11.0201435
11.694675
11.970621
11.9093
11.970621
12.399868
12.829117
12.706474
12.062602
11.326749
10.774858
10.406932
10.31495
10.774858
11.817317
13.166383
14.423466
15.15932
14.822053
13.411667
11.510712
9.76306
8.536637
8.015408
7.954087
7.984747
7.8314443
7.4021964
6.4823794
5.2866173
4.1521764
3.1097174
2.3125424
2.0059366
2.1899002
2.9257536
4.1521764
5.501241
6.421058
6.6663427
6.2984157
5.685205
5.347938
5.2559566
5.347938
5.654544
6.022471
6.3597374
6.5437007
6.329077
5.6238837
4.9186907
4.612085
4.765388
5.041333
5.2559566
5.347938
5.163975
4.765388
4.182837
3.4469833
2.7417903
2.2818818
2.2512214
2.7417903
3.7535892
4.9800115
6.0531316
6.9116273
7.555499
7.892765
7.7394624
6.819646
5.2252965
3.6309466
2.6498084
2.3738637
2.557827
3.048396
3.6309466
4.1215158
4.3361397
4.182837
3.6309466
2.9870749
2.6498084
2.6804695
3.0790567
3.9375525
5.2252965
6.4823794
7.156912
7.03427
6.2677555
5.317278
4.4894423
3.8762312
3.4469833
3.2016988
3.2016988
3.477644
3.8762312
4.1521764
4.305479
4.274819
4.0601945
3.6616073
3.1097174
2.465845
1.6073494
0.47290853
-0.9987986
-2.746451
-4.3714604
-5.3525987
-5.41392
-4.6167455
-3.2370195
-1.7346519
-0.3242662
0.81017476
1.5766889
1.7606522
1.4540466
0.71819305
-0.20162386
-0.8148352
-0.6615324
0.28894514
1.6993312
2.9870749
3.8149104
4.029534
3.6616073
2.7417903
1.4540466
0.04366064
-0.968138
-1.2747436
-0.93747747
-0.17096335
0.84083533
1.8832945
2.8337722
3.600286
4.029534
4.1215158
3.9988737
3.9068918
3.8762312
3.7842493
3.5696259
3.2323594
2.8644328
2.5884876
2.4965057
2.404524
2.2512214
2.1285791
2.1592395
2.343203
2.8337722
3.7535892
4.8573694
5.8385077
6.3597374
6.2984157
5.9611497
5.899829
6.3903975
7.340875
8.413995
9.333813
9.8550415
9.947023
9.732399
9.149849
8.16871
7.003609
6.022471
5.4705806
5.317278
5.347938
5.317278
4.9493513
4.274819
3.4469833
2.5271664
1.5460284
0.62621135
-0.10964221
-0.29360557
0.19696346
1.3927255
3.2323594
5.378599
7.5861597
9.487115
10.774858
11.234767
10.774858
9.76306
8.567298
7.5248384
6.727664
6.2677555
6.2677555
6.51304
6.850306
7.1875725
7.647481
8.444655
9.548435
10.682877
11.41873
11.38807
10.682877
9.732399
9.027206
8.720601
8.904564
9.548435
10.376271
11.204107
12.031941
12.890438
13.534309
13.718272
13.227704
12.093263
10.682877
9.2724905
8.076729
7.340875
7.310215
7.862105
8.628619
9.24183
9.456454
9.211169
8.536637
7.647481
6.727664
6.0531316
5.899829
6.421058
7.371536
8.322013
8.873903
8.965885
8.781921
8.536637
8.260692
7.892765
7.4328566
6.9422874
6.6663427
6.5437007
6.421058
6.237095
6.175774
6.2984157
6.421058
6.3597374
5.9611497
5.531902
5.317278
5.194636
5.010672
4.9800115
5.4705806
6.3903975
7.4021964
8.107389
8.16871
7.7701235
7.310215
6.8809667
6.3903975
5.9918103
6.0531316
6.6663427
7.647481
8.597959
9.24183
9.456454
9.425794
9.456454
9.579096
9.671079
9.548435
9.119188
8.413995
7.5861597
6.9729486
6.819646
7.03427
7.5861597
8.444655
9.487115
10.529573
11.38807
12.001281
12.154584
11.9093
11.602694
11.3574095
11.050803
10.621556
10.161647
9.609757
8.965885
8.322013
7.6168203
6.727664
5.8691683
5.163975
4.673406
4.5507636
4.88803
5.43992
5.807847
5.746526
5.40926
5.163975
5.163975
5.4705806
6.022471
6.6663427
7.156912
7.218233
6.819646
5.899829
4.7347274
3.8762312
3.600286
3.7229285
4.305479
5.317278
6.5437007
7.6168203
8.230031
8.16871
7.4328566
6.574361
5.9611497
5.4705806
5.010672
4.765388
4.7040663
4.7040663
4.796048
5.194636
6.022471
7.1262517
8.107389
8.751262
8.996546
9.057867
9.088528
8.935225
8.475316
7.8007836
7.2795544
7.0955906
6.9422874
6.6050215
5.9918103
5.2252965
4.612085
4.5507636
4.88803
5.378599
6.0531316
6.9729486
7.8314443
8.352674
8.475316
8.291352
7.954087
7.7394624
7.7394624
7.7701235
7.647481
7.340875
6.819646
6.2677555
5.9611497
6.175774
7.03427
8.260692
9.487115
10.498913
11.173446
11.41873
11.081464
10.100326
8.6899395
7.371536
6.6050215
6.237095
5.807847
5.2252965
4.7040663
4.428121
4.4894423
4.9493513
5.807847
6.819646
7.862105
8.904564
9.701739
9.916362
9.579096
8.996546
8.567298
8.536637
9.211169
10.529573
12.031941
13.105061
13.411667
12.829117
11.510712
10.008345
8.751262
7.923426
7.892765
8.65928
9.76306
10.682877
11.296088
11.664015
11.970621
12.062602
11.725336
10.928162
9.8550415
8.965885
8.505977
8.291352
8.015408
7.7088017
7.4941783
7.4941783
7.6781416
7.8007836
7.371536
6.3903975
5.102654
3.8455706
2.8644328
2.6191483
3.1403775
4.244158
5.7771864
7.4021964
8.751262
9.76306
10.560235
11.173446
11.44939
11.44939
11.296088
11.173446
10.989483
10.590896
10.4375925
10.958822
11.694675
12.031941
11.847979
11.173446
10.130986
9.119188
8.16871
7.2488933
6.6356826
6.451719
6.574361
6.788985
7.0955906
7.371536
7.371536
6.9729486
6.2984157
5.501241
4.765388
4.274819
4.090855
4.029534
3.9988737
4.1215158
4.458782
4.796048
5.102654
5.317278
5.501241
5.899829
6.8809667
8.291352
9.732399
10.928162
11.694675
12.093263
12.338548
12.491851
12.461189
12.399868
12.491851
12.767795
13.258365
13.718272
13.963557
13.840916
13.319685
12.553171
11.786656
11.204107
10.774858
10.4375925
10.192307
10.008345
9.916362
9.916362
9.824381
9.333813
8.352674
7.156912
6.083792
5.40926
5.40926
6.022471
7.03427
8.383334
10.008345
11.510712
12.583832
13.105061
13.166383
13.04374
12.921098
12.859777
12.829117
13.01308
13.472989
14.270163
15.251301
16.079136
16.477724
16.539043
16.29376
15.772531
15.128659
14.546108
14.0862
13.994218
14.454126
15.435265
16.477724
17.152256
17.121595
16.324419
15.036676
13.56497
12.154584
11.112124
10.560235
10.406932
10.682877
11.234767
12.031941
13.074401
14.392805
15.680549
16.661688
17.244238
17.30556
16.968292
16.232439
15.128659
13.810255
12.645153
11.725336
10.989483
10.376271
10.100326
10.192307
10.744198
11.572034
12.491851
13.411667
14.300823
15.006016
15.18998
14.883374
14.208842
13.381006
12.583832
11.9399605
11.44939
11.112124
10.989483
10.958822
10.866839
10.560235
10.069666
9.640418
9.609757
10.039005
10.805519
11.694675
12.645153
13.503649
14.178182
14.392805
13.994218
12.982419
11.847979
10.897501
10.25363
10.039005
10.284289
10.989483
12.031941
13.381006
14.883374
16.232439
17.090935
17.458862
17.366879
16.692348
15.281961
13.227704
11.050803
9.303152
8.230031
7.6781416
7.340875
7.1262517
7.218233
7.7701235
8.628619
9.456454
10.100326
10.4375925
10.652217
10.805519
10.897501
10.682877
10.284289
9.916362
9.671079
9.517776
9.395133
9.395133
9.425794
9.517776
9.732399
10.069666
10.4375925
10.774858
10.958822
10.928162
10.682877
10.498913
10.621556
10.928162
11.296088
11.786656
12.399868
13.105061
13.840916
14.484787
14.760733
14.66875
14.546108
14.69941
15.067338
15.404604
15.588567
15.527246
15.312622
15.097999
14.822053
14.454126
14.208842
14.546108
15.404604
16.447063
17.30556
17.826788
17.980091
17.796127
17.274899
16.477724
15.649888
15.036676
14.760733
14.730072
14.730072
14.607429
14.362144
14.0248785
13.718272
13.503649
13.227704
12.5225115
11.41873
10.100326
8.812582
7.862105
7.4941783
7.5861597
8.046068
8.843243
9.916362
10.989483
11.847979
12.185245
11.970621
11.3574095
10.713537
10.100326
9.609757
9.24183
9.088528
9.24183
9.79372
10.621556
11.541373
12.399868
13.197043
13.932897
14.546108
14.944695
14.975356
14.69941
14.300823
13.840916
13.381006
12.859777
12.185245
11.38807
10.744198
10.498913
10.529573
10.682877
10.774858
10.774858
10.652217
10.4375925
10.100326
9.671079
9.395133
9.456454
9.76306
10.25363
10.744198
10.958822
10.83618
10.31495
9.640418
9.119188
8.904564
8.904564
9.088528
9.364472
9.76306
10.161647
10.345611
10.100326
9.487115
8.935225
8.873903
9.2724905
9.885702
10.406932
10.805519
11.081464
11.38807
11.633354
11.664015
11.38807
10.897501
10.345611
9.732399
9.057867
8.413995
7.984747
8.076729
8.6899395
9.456454
10.130986
10.590896
11.081464
11.694675
12.369207
13.01308
13.534309
14.0862
14.69941
15.373943
15.895173
15.925833
15.312622
14.239502
13.074401
12.031941
11.204107
10.529573
9.977684
9.640418
9.579096
9.701739
9.824381
9.76306
9.517776
9.180509
8.873903
8.6899395
8.6899395
8.812582
8.965885
9.149849
9.211169
9.088528
8.781921
8.383334
8.107389
8.13805
8.383334
8.720601
9.057867
9.364472
9.79372
10.406932
11.0201435
11.41873
11.44939
11.173446
10.774858
10.468252
10.376271
10.498913
10.928162
11.694675
12.798455
14.0248785
15.15932
15.987154
16.385742
16.385742
16.201778
15.895173
15.588567
15.18998
14.730072
14.178182
13.626291
13.074401
12.461189
11.847979
11.38807
11.265428
11.572034
12.277226
13.166383
14.055538
14.791393
15.343283
15.619227
15.557906
15.15932
14.515448
13.656952
12.706474
11.817317
11.112124
10.713537
10.652217
10.713537
10.897501
11.112124
11.3574095
11.633354
11.9093
12.246566
12.706474
13.258365
13.810255
14.178182
14.362144
14.392805
14.362144
14.300823
14.239502
14.270163
14.515448
15.067338
15.833852
16.692348
17.336218
17.581505
17.366879
16.784328
15.925833
15.006016
14.147521
13.472989
13.04374
12.829117
12.706474
12.583832
12.430529
12.154584
11.786656
11.296088
10.805519
10.222968
9.701739
9.303152
9.057867
8.935225
8.935225
8.965885
8.935225
8.935225
8.965885
9.057867
9.395133
9.977684
10.744198
11.694675
12.767795
13.902236
14.944695
15.680549
15.956493
15.925833
15.772531
15.588567
15.465925
15.373943
15.251301
15.006016
14.576769
14.147521
13.718272
13.442328
13.350346
13.534309
14.0862
15.036676
16.2631
17.366879
17.88811
17.673487
16.937634
15.987154
15.15932
14.638089
14.515448
14.730072
15.097999
15.435265
15.649888
15.803191
16.140457
16.569706
16.81499
16.784328
16.539043
16.201778
15.864512
15.496586
15.128659
14.914035
14.760733
14.270163
13.105061
11.541373
10.284289
9.916362
10.284289
11.050803
12.093263
13.166383
14.147521
15.006016
15.557906
15.74187
15.772531
15.680549
15.557906
15.649888
16.171118
17.090935
18.194715
19.298494
20.248974
21.076809
21.75134
22.119268
21.873981
21.107468
19.850386
18.225376
16.232439
14.0862
11.878639
9.885702
8.230031
6.727664
5.5625625
4.765388
4.428121
4.5507636
5.1333146
6.0531316
7.1262517
8.291352
9.487115
10.498913
11.173446
11.44939
11.602694
11.9399605
12.553171
13.227704
13.840916
14.515448
15.496586
16.784328
18.225376
19.543781
20.524918
20.984827
21.107468
20.892845
20.494257
19.850386
18.899908
17.734806
16.692348
15.987154
15.588567
15.404604
15.343283
15.312622
15.312622
15.435265
15.527246
15.496586
15.343283
15.067338
14.423466
13.350346
12.062602
10.713537
9.487115
8.536637
7.8314443
7.4635177
7.4635177
7.8314443
8.444655
9.149849
9.916362
10.682877
11.3574095
11.786656
11.878639
11.725336
11.480051
11.326749
11.326749
11.480051
11.755997
12.062602
12.277226
12.338548
12.246566
12.001281
11.602694
10.897501
10.100326
9.517776
9.333813
9.487115
9.701739
9.824381
9.977684
10.376271
10.989483
11.602694
12.031941
12.185245
12.215905
12.246566
12.277226
12.031941
11.41873
10.468252
9.24183
7.954087
6.727664
5.654544
4.9493513
4.6427455
4.7040663
4.9493513
5.317278
5.899829
6.6356826
7.4941783
8.444655
9.425794
10.31495
11.0201435
11.44939
11.694675
11.9093
12.338548
13.105061
14.239502
15.527246
16.784328
17.704147
18.072073
17.765467
16.75367
15.18998
13.319685
11.480051
9.916362
8.751262
7.862105
7.1875725
6.6356826
6.175774
5.899829
5.8691683
6.0531316
6.5437007
7.371536
8.352674
9.303152
10.039005
10.406932
10.376271
10.069666
9.609757
9.211169
8.965885
8.996546
9.333813
10.039005
11.081464
12.215905
13.227704
13.963557
14.392805
14.546108
14.454126
13.994218
13.289024
12.5225115
11.878639
11.480051
11.265428
11.173446
11.112124
10.989483
10.774858
10.4375925
9.977684
9.548435
9.24183
9.211169
9.456454
9.824381
10.039005
9.947023
9.671079
9.487115
9.456454
9.548435
9.76306
10.100326
10.590896
11.326749
12.185245
13.01308
13.687612
14.055538
14.11686
13.932897
13.56497
12.982419
12.215905
11.38807
10.774858
10.468252
10.4375925
10.4375925
10.376271
10.31495
10.376271
10.621556
11.142785
11.755997
12.277226
12.491851
12.399868
12.001281
11.480051
11.0201435
10.713537
10.560235
10.652217
10.928162
11.142785
11.173446
11.081464
11.142785
11.480051
12.031941
12.737134
13.472989
14.11686
14.638089
14.944695
15.006016
14.760733
14.362144
14.0862
14.178182
14.484787
14.822053
14.852714
14.576769
14.178182
13.779594
13.503649
13.350346
13.227704
13.01308
12.614492
12.123923
11.664015
11.234767
10.866839
10.529573
10.192307
9.885702
9.609757
9.456454
9.364472
9.180509
8.904564
8.597959
8.383334
8.260692
8.076729
7.6168203
7.06493
6.727664
6.850306
7.5861597
8.751262
9.824381
10.4375925
10.805519
11.296088
12.031941
12.767795
13.166383
13.04374
12.583832
12.307887
12.430529
12.767795
13.074401
13.04374
12.737134
12.369207
12.062602
11.725336
11.3574095
10.928162
10.468252
10.130986
9.916362
9.732399
9.671079
9.8550415
10.222968
10.652217
11.050803
11.326749
11.510712
11.755997
12.093263
12.277226
12.215905
11.817317
11.204107
10.529573
10.039005
9.701739
9.548435
9.701739
10.161647
10.774858
11.541373
12.399868
13.227704
13.718272
13.810255
13.626291
13.319685
12.798455
12.031941
11.081464
10.130986
9.303152
8.597959
7.923426
7.218233
6.6663427
6.451719
6.6356826
7.06493
7.5248384
7.892765
8.13805
8.352674
8.65928
9.057867
9.579096
10.222968
10.989483
11.786656
12.491851
12.675814
12.123923
11.204107
10.498913
10.31495
10.529573
10.83618
10.989483
10.958822
10.805519
10.590896
10.31495
9.977684
9.671079
9.487115
9.395133
9.456454
9.487115
9.395133
9.211169
9.180509
9.456454
9.977684
10.468252
10.713537
10.713537
10.560235
10.4375925
10.406932
10.376271
10.406932
10.529573
10.897501
11.44939
12.123923
12.829117
13.411667
13.779594
13.932897
13.871575
13.56497
12.921098
11.970621
10.958822
10.100326
9.487115
9.119188
8.904564
8.781921
8.567298
8.260692
7.954087
7.7394624
7.5861597
7.4328566
7.218233
6.9729486
6.758324
6.6050215
6.4823794
6.3903975
6.3903975
6.6356826
7.03427
7.5861597
8.16871
8.6899395
9.211169
9.824381
10.529573
11.204107
11.755997
12.215905
12.553171
12.675814
12.491851
12.001281
11.265428
10.345611
9.303152
8.260692
7.4021964
6.819646
6.574361
6.6356826
6.9422874
7.371536
7.862105
8.322013
8.65928
8.812582
8.843243
8.65928
8.352674
7.923426
7.4941783
7.2488933
7.2795544
7.6781416
8.383334
9.2724905
10.222968
11.050803
11.725336
12.185245
12.430529
12.338548
11.9399605
11.3574095
10.682877
9.977684
9.303152
8.720601
8.230031
7.862105
7.5248384
7.2795544
7.1875725
7.4021964
8.076729
9.180509
10.590896
12.031941
13.04374
13.258365
12.798455
11.786656
10.621556
9.640418
8.873903
8.260692
7.892765
7.7701235
7.862105
8.230031
8.781921
9.303152
9.671079
9.76306
9.517776
9.088528
8.628619
8.13805
7.7701235
7.555499
7.340875
7.03427
6.9729486
7.340875
8.107389
9.149849
10.376271
11.755997
13.289024
14.760733
15.74187
16.109797
16.017815
15.435265
14.300823
12.982419
11.725336
10.682877
9.947023
9.517776
9.2724905
9.2724905
9.548435
9.916362
10.284289
10.652217
10.897501
10.989483
11.081464
11.296088
11.725336
12.277226
12.859777
13.258365
13.411667
13.503649
13.472989
13.319685
12.982419
12.369207
11.510712
10.774858
10.560235
10.928162
11.786656
12.890438
13.963557
14.975356
15.864512
16.539043
16.845652
16.937634
16.937634
16.906973
17.029613
17.121595
16.906973
16.477724
15.864512
15.067338
14.11686
13.319685
12.737134
12.369207
12.246566
12.399868
12.890438
13.748933
14.852714
15.925833
16.72301
17.121595
17.029613
16.569706
15.987154
15.465925
14.975356
14.638089
14.607429
14.760733
14.944695
15.097999
15.036676
14.822053
14.546108
14.362144
14.239502
14.208842
14.300823
14.392805
14.515448
14.730072
14.730072
14.270163
13.442328
12.5225115
11.817317
11.38807
11.173446
11.173446
11.3574095
11.725336
12.277226
12.859777
13.381006
13.748933
13.963557
14.0248785
13.902236
13.687612
13.350346
12.798455
12.093263
11.3574095
10.805519
10.590896
10.652217
10.805519
11.050803
11.41873
11.664015
11.664015
11.664015
11.878639
12.277226
12.553171
12.645153
12.553171
12.277226
11.9399605
11.664015
11.510712
11.633354
11.878639
12.154584
12.583832
13.074401
13.472989
13.442328
12.982419
12.338548
11.786656
11.41873
11.112124
10.774858
10.498913
10.31495
10.25363
10.161647
10.008345
9.824381
9.640418
9.517776
9.487115
9.548435
9.76306
10.039005
10.161647
10.100326
10.008345
10.039005
10.25363
10.498913
10.713537
10.713537
10.560235
10.4375925
10.468252
10.590896
10.682877
10.83618
11.142785
11.572034
12.062602
12.430529
12.491851
12.307887
12.001281
11.510712
10.83618
10.039005
9.303152
8.843243
8.812582
9.180509
9.885702
10.744198
11.602694
12.277226
12.675814
12.675814
12.338548
11.755997
11.112124
10.590896
10.376271
10.590896
11.081464
11.817317
12.675814
13.503649
13.963557
13.902236
13.411667
12.737134
12.185245
11.970621
12.093263
12.430529
12.859777
13.350346
13.840916
14.178182
14.239502
13.994218
13.472989
12.767795
12.062602
11.41873
10.83618
10.284289
9.916362
9.824381
10.100326
10.590896
11.050803
11.3574095
11.44939
11.44939
11.541373
11.755997
12.093263
12.5225115
12.951758
13.258365
13.472989
13.840916
14.423466
15.097999
15.74187
16.048475
16.017815
15.649888
15.097999
14.423466
13.718272
12.982419
12.338548
11.847979
11.664015
11.847979
12.369207
12.982419
13.442328
13.534309
13.197043
12.461189
11.633354
10.805519
10.130986
9.609757
9.425794
9.548435
10.039005
10.682877
11.3574095
12.001281
12.583832
13.135722
13.656952
14.0248785
14.208842
14.300823
14.454126
14.791393
15.15932
15.312622
15.097999
14.484787
13.687612
12.921098
12.399868
12.154584
12.031941
11.970621
12.093263
12.399868
12.890438
13.350346
13.56497
13.534309
13.381006
13.166383
13.01308
12.859777
12.5225115
11.9093
11.112124
10.4375925
10.130986
10.284289
10.805519
11.510712
12.307887
13.197043
14.208842
15.251301
16.171118
16.692348
16.81499
16.661688
16.508383
16.539043
16.692348
16.784328
16.692348
16.508383
16.447063
16.692348
17.182917
17.88811
18.746607
19.666422
20.555578
21.26077
21.659359
21.659359
21.168789
20.187653
18.899908
17.4282
15.956493
14.576769
13.319685
12.307887
11.602694
11.296088
11.326749
11.541373
11.878639
12.307887
12.767795
13.197043
13.56497
13.902236
14.147521
14.300823
14.331484
14.270163
14.11686
13.871575
13.626291
13.381006
13.166383
13.04374
13.04374
13.197043
13.472989
13.748933
14.0248785
14.239502
14.454126
14.607429
14.638089
14.607429
14.546108
14.423466
14.331484
14.208842
13.902236
13.350346
12.645153
11.9399605
11.44939
11.234767
11.296088
11.480051
11.633354
11.9093
12.338548
12.982419
13.687612
14.392805
14.944695
15.281961
15.343283
15.128659
14.730072
14.239502
13.871575
13.595631
13.319685
13.01308
12.737134
12.583832
12.5225115
12.5225115
12.5225115
12.553171
12.767795
13.197043
13.748933
14.147521
14.331484
14.362144
14.300823
14.270163
14.147521
13.902236
13.56497
13.319685
13.319685
13.595631
14.147521
14.791393
15.373943
15.803191
16.048475
16.109797
16.017815
15.71121
15.281961
14.883374
14.607429
14.423466
14.300823
14.0862
13.840916
13.626291
13.595631
13.718272
14.0248785
14.331484
14.576769
14.69941
14.822053
15.036676
15.343283
15.527246
15.496586
15.343283
15.128659
15.036676
14.944695
14.730072
14.331484
13.810255
13.258365
12.767795
12.338548
11.9093
11.541373
11.41873
11.694675
12.277226
12.829117
13.01308
12.829117
12.246566
11.3574095
10.468252
9.76306
9.119188
8.567298
8.352674
8.6899395
9.701739
11.480051
13.350346
14.270163
13.932897
12.798455
11.3574095
10.25363
9.824381
9.8550415
10.284289
11.081464
12.001281
12.675814
12.982419
12.737134
12.093263
11.3574095
10.774858
10.498913
10.560235
10.805519
11.050803
11.326749
11.572034
11.633354
11.541373
11.44939
11.265428
11.0201435
10.805519
10.498913
9.947023
9.303152
8.65928
8.107389
7.7088017
7.340875
6.788985
6.237095
5.930489
6.022471
6.6356826
7.555499
8.475316
9.2724905
9.824381
10.130986
10.284289
10.345611
10.25363
10.130986
10.100326
10.25363
10.560235
10.83618
10.989483
11.050803
11.081464
11.081464
11.0201435
10.83618
10.529573
10.25363
10.039005
9.76306
9.364472
8.935225
8.628619
8.444655
8.383334
8.322013
8.13805
7.8314443
7.4328566
7.03427
6.758324
6.6356826
6.758324
7.1262517
7.647481
8.19937
8.628619
8.873903
8.843243
8.567298
8.19937
7.7088017
7.2488933
6.850306
6.6663427
6.788985
7.2795544
7.984747
8.843243
9.671079
10.25363
10.406932
10.161647
9.609757
9.057867
8.65928
8.413995
8.444655
8.751262
9.364472
10.039005
10.376271
10.100326
9.211169
8.046068
7.06493
6.6663427
6.788985
7.340875
8.076729
8.720601
9.24183
9.8550415
10.682877
11.38807
11.541373
11.050803
10.192307
9.425794
8.965885
8.781921
8.812582
9.088528
9.548435
10.130986
10.590896
10.928162
11.173446
11.296088
11.234767
11.081464
10.928162
10.682877
10.31495
9.79372
9.149849
8.475316
7.923426
7.6168203
7.647481
7.984747
8.505977
9.149849
9.701739
9.8550415
9.609757
9.119188
8.812582
8.781921
8.904564
9.149849
9.517776
10.039005
10.652217
11.142785
11.480051
11.541373
11.38807
11.050803
10.713537
10.468252
10.4375925
10.468252
10.406932
10.31495
10.31495
10.468252
10.713537
10.866839
10.866839
10.866839
10.897501
10.958822
10.866839
10.682877
10.621556
10.774858
11.142785
11.541373
11.817317
11.9093
11.970621
12.001281
11.9093
11.572034
10.958822
10.192307
9.425794
8.812582
8.413995
8.260692
8.19937
8.291352
8.475316
8.6899395
8.812582
8.812582
8.812582
8.965885
9.180509
9.395133
9.487115
9.517776
9.609757
9.79372
10.008345
10.25363
10.529573
10.744198
10.928162
10.958822
10.83618
10.468252
9.916362
9.2724905
8.628619
8.19937
8.16871
8.597959
9.303152
10.039005
10.468252
10.560235
10.468252
10.192307
9.76306
9.180509
8.597959
8.16871
7.892765
7.7394624
7.8314443
8.076729
8.260692
8.107389
7.6781416
7.156912
6.850306
7.06493
7.954087
9.24183
10.560235
11.602694
12.062602
11.664015
10.83618
9.885702
8.965885
8.291352
8.076729
8.322013
9.088528
10.130986
10.989483
11.510712
11.755997
11.725336
11.44939
10.989483
10.560235
10.560235
11.142785
12.001281
12.737134
13.289024
13.534309
13.503649
13.258365
12.829117
12.215905
11.694675
11.38807
11.3574095
11.602694
11.970621
12.277226
12.461189
12.491851
12.553171
12.737134
13.074401
13.227704
13.135722
12.921098
12.890438
13.04374
13.105061
12.798455
12.277226
11.786656
11.510712
11.38807
11.296088
11.326749
11.480051
11.786656
12.093263
12.277226
12.307887
12.277226
12.277226
12.307887
12.399868
12.583832
12.890438
13.166383
13.227704
13.105061
12.921098
12.706474
12.399868
11.970621
11.38807
10.83618
10.498913
10.376271
10.468252
10.713537
10.989483
11.204107
11.173446
10.866839
10.4375925
9.824381
9.119188
8.475316
8.107389
8.107389
8.505977
9.211169
10.130986
11.112124
12.062602
12.798455
13.258365
13.442328
13.319685
12.921098
12.307887
11.541373
10.744198
10.130986
9.824381
9.977684
10.529573
11.296088
12.001281
12.491851
12.645153
12.399868
11.9399605
11.3574095
10.805519
10.376271
10.130986
10.100326
10.284289
10.529573
10.652217
10.590896
10.406932
10.130986
9.79372
9.487115
9.333813
9.395133
9.640418
9.885702
10.008345
10.008345
10.008345
10.039005
10.069666
10.069666
10.039005
9.977684
9.8550415
9.701739
9.548435
9.548435
9.701739
10.069666
10.652217
11.38807
12.062602
12.583832
12.859777
12.921098
12.737134
12.399868
11.9399605
11.510712
11.204107
11.050803
11.0201435
11.081464
11.142785
11.265428
11.510712
11.847979
12.154584
12.277226
12.307887
12.338548
12.461189
12.583832
12.706474
12.859777
13.074401
13.319685
13.534309
13.595631
13.442328
13.166383
12.890438
12.614492
12.369207
12.123923
11.878639
11.602694
11.265428
11.0201435
10.866839
10.866839
10.989483
11.142785
11.41873
11.755997
12.154584
12.491851
12.706474
12.767795
12.767795
12.767795
12.767795
12.767795
12.767795
12.706474
12.553171
12.399868
12.215905
12.154584
12.154584
12.215905
12.246566
12.338548
12.491851
12.798455
13.197043
13.687612
14.208842
14.760733
15.251301
15.588567
15.864512
15.987154
15.987154
15.649888
14.944695
13.994218
12.982419
12.093263
11.541373
11.326749
11.3574095
11.541373
11.817317
12.215905
12.737134
13.472989
14.178182
14.515448
14.270163
13.503649
12.399868
11.265428
10.468252
10.161647
10.284289
10.590896
10.928162
11.081464
11.112124
11.234767
11.480051
11.817317
12.185245
12.583832
12.951758
13.105061
12.951758
12.5225115
11.9093
11.173446
10.529573
10.039005
9.824381
9.824381
9.916362
10.039005
10.192307
10.376271
10.621556
10.897501
11.0201435
10.897501
10.560235
10.069666
9.671079
9.487115
9.517776
9.824381
10.345611
10.989483
11.572034
11.970621
12.154584
12.307887
12.5225115
12.798455
13.01308
13.04374
12.951758
12.737134
12.5225115
12.277226
11.9093
11.480051
11.081464
10.928162
11.0201435
11.326749
11.664015
11.9093
11.970621
11.878639
11.786656
11.755997
11.878639
12.093263
12.399868
12.675814
12.951758
13.197043
13.350346
13.442328
13.472989
13.381006
13.227704
13.01308
12.859777
12.829117
12.951758
13.105061
13.135722
12.982419
12.767795
12.5225115
12.399868
12.430529
12.675814
12.982419
13.135722
12.951758
12.399868
11.633354
10.928162
10.4375925
10.25363
10.345611
10.621556
10.897501
11.081464
11.081464
10.958822
10.83618
10.805519
10.928162
11.173446
11.41873
11.602694
11.664015
11.725336
11.755997
11.847979
11.9093
11.9399605
12.001281
12.062602
12.185245
12.369207
12.614492
12.921098
13.227704
13.472989
13.626291
13.656952
13.56497
13.319685
12.982419
12.553171
12.031941
11.41873
10.83618
10.31495
10.008345
9.977684
10.222968
10.590896
10.928162
11.142785
11.204107
11.265428
11.326749
11.326749
11.234767
11.0201435
10.744198
10.406932
10.039005
9.732399
9.579096
9.640418
9.8550415
10.222968
10.744198
11.296088
11.664015
11.817317
11.725336
11.510712
11.234767
10.989483
10.744198
10.560235
10.498913
10.498913
10.590896
10.590896
10.560235
10.560235
10.621556
10.774858
10.928162
11.081464
11.204107
11.38807
11.633354
11.9093
12.123923
12.246566
12.277226
12.277226
12.307887
12.307887
12.277226
12.123923
11.847979
11.480051
11.142785
10.866839
10.652217
10.4375925
10.192307
10.069666
10.100326
10.25363
10.4375925
10.682877
10.866839
10.958822
10.958822
10.958822
10.928162
10.958822
10.958822
11.0201435
11.142785
11.3574095
11.541373
11.572034
11.38807
11.050803
10.652217
10.284289
9.977684
9.732399
9.517776
9.395133
9.456454
9.701739
10.039005
10.31495
10.560235
10.774858
11.050803
11.234767
11.265428
11.204107
11.142785
11.081464
11.0201435
10.866839
10.621556
10.376271
10.25363
10.284289
10.4375925
10.498913
10.498913
10.406932
10.31495
10.222968
10.222968
10.284289
10.376271
10.468252
10.590896
10.652217
10.590896
10.468252
10.345611
10.4375925
10.652217
10.83618
10.83618
10.560235
10.222968
10.039005
10.039005
10.100326
10.039005
9.977684
9.977684
10.130986
10.468252
10.805519
11.050803
11.234767
11.38807
11.510712
11.572034
11.633354
11.786656
11.970621
12.031941
11.9399605
11.725336
11.541373
11.38807
11.265428
11.142785
11.050803
11.081464
11.173446
11.234767
11.173446
11.050803
10.958822
10.928162
10.928162
10.83618
10.713537
10.652217
10.621556
10.590896
10.468252
10.376271
10.406932
10.529573
10.560235
10.345611
9.977684
9.609757
9.333813
9.2724905
9.2724905
9.303152
9.395133
9.487115
9.487115
9.364472
9.149849
8.751262
8.291352
7.7701235
7.4021964
7.310215
7.5248384
8.046068
8.6899395
9.333813
9.79372
10.130986
10.406932
10.682877
10.897501
11.173446
11.480051
11.725336
11.694675
11.41873
11.081464
10.805519
10.621556
10.498913
10.376271
10.130986
9.79372
9.517776
9.425794
9.609757
10.039005
10.590896
10.958822
10.989483
10.744198
10.4375925
10.130986
9.947023
9.824381
9.640418
9.333813
9.088528
9.027206
9.24183
9.732399
10.31495
10.805519
11.050803
11.142785
11.204107
11.296088
11.326749
11.142785
10.590896
9.701739
8.781921
8.19937
8.046068
8.19937
8.536637
8.873903
9.211169
9.579096
10.130986
10.774858
11.326749
11.572034
11.44939
11.173446
10.928162
10.866839
10.805519
10.529573
10.100326
9.76306
9.76306
10.069666
10.468252
10.621556
10.560235
10.468252
10.621556
11.0201435
11.480051
11.725336
11.755997
11.541373
11.265428
11.050803
10.928162
10.989483
11.204107
11.541373
11.755997
11.755997
11.44939
11.050803
10.713537
10.468252
10.31495
10.161647
10.069666
10.008345
9.977684
9.977684
10.039005
10.069666
10.100326
10.192307
10.284289
10.406932
10.590896
10.774858
11.081464
11.480051
11.9399605
12.185245
12.154584
11.847979
11.296088
10.529573
9.79372
9.211169
8.812582
8.597959
8.444655
8.322013
8.291352
8.444655
8.873903
9.517776
10.284289
11.050803
11.755997
12.369207
12.706474
12.767795
12.5225115
12.031941
11.510712
11.173446
11.050803
11.050803
11.050803
11.081464
11.173446
11.41873
11.725336
12.062602
12.369207
12.675814
13.01308
13.411667
13.779594
13.902236
13.656952
13.135722
12.491851
11.847979
11.296088
10.958822
10.928162
11.234767
11.664015
12.093263
12.338548
12.461189
12.399868
12.185245
11.878639
11.480051
11.081464
10.713537
10.498913
10.468252
10.590896
10.83618
11.173446
11.572034
12.031941
12.461189
12.798455
12.982419
13.074401
13.01308
12.829117
12.553171
12.185245
11.755997
11.3574095
10.958822
10.652217
10.498913
10.621556
11.0201435
11.480051
11.847979
11.9093
11.664015
11.234767
10.744198
10.376271
10.161647
10.039005
9.977684
9.977684
10.039005
10.069666
10.069666
10.130986
10.222968
10.376271
10.468252
10.498913
10.498913
10.560235
10.744198
10.958822
11.173446
11.38807
11.664015
12.093263
12.553171
13.01308
13.197043
13.105061
12.737134
12.246566
11.725336
11.142785
10.468252
9.732399
9.027206
8.597959
8.597959
8.996546
9.671079
10.468252
11.296088
12.093263
12.767795
13.074401
13.01308
12.706474
12.461189
12.399868
12.399868
12.338548
12.154584
11.725336
11.173446
10.498913
9.79372
9.119188
8.628619
8.567298
9.027206
9.916362
11.0201435
12.031941
12.645153
12.890438
12.859777
12.583832
12.185245
11.786656
11.480051
11.204107
11.050803
11.081464
11.3574095
11.725336
12.001281
12.062602
11.878639
11.602694
11.3574095
11.204107
11.296088
11.633354
12.123923
12.706474
13.227704
13.442328
13.258365
12.798455
12.307887
11.847979
11.480051
11.234767
11.112124
11.081464
11.112124
11.0201435
10.897501
10.744198
10.621556
10.529573
10.652217
11.0201435
11.510712
12.062602
12.461189
12.675814
12.767795
12.859777
12.767795
12.5225115
12.062602
11.510712
10.989483
10.621556
10.406932
10.345611
10.4375925
10.560235
10.682877
10.805519
10.897501
10.928162
10.866839
10.83618
10.805519
10.774858
10.83618
10.989483
11.081464
11.0201435
10.744198
10.406932
10.161647
10.192307
10.468252
10.928162
11.480051
12.031941
12.583832
13.04374
13.350346
13.381006
13.197043
12.890438
12.614492
12.338548
12.154584
11.970621
11.725336
11.38807
10.989483
10.590896
10.376271
10.345611
10.498913
10.621556
10.652217
10.621556
10.652217
10.805519
10.989483
11.050803
10.989483
10.958822
10.958822
11.0201435
11.0201435
10.928162
10.774858
10.713537
10.774858
10.866839
10.897501
10.805519
10.713537
10.682877
10.744198
10.866839
10.958822
11.0201435
11.0201435
11.0201435
10.989483
10.958822
10.928162
10.897501
10.897501
10.989483
11.142785
11.38807
11.664015
11.9399605
12.123923
12.185245
12.123923
12.031941
12.062602
12.185245
12.277226
12.215905
12.062602
11.9093
11.755997
11.572034
11.296088
10.866839
10.345611
9.76306
9.303152
9.027206
8.904564
8.904564
9.057867
9.303152
9.671079
10.039005
10.31495
10.406932
10.25363
10.008345
9.824381
9.824381
10.008345
10.25363
10.529573
10.83618
11.142785
11.44939
11.786656
12.154584
12.491851
12.798455
13.04374
13.227704
13.350346
13.442328
13.350346
13.04374
12.461189
11.755997
11.0201435
10.376271
9.8550415
9.548435
9.517776
9.671079
10.008345
10.498913
10.958822
11.234767
11.296088
11.234767
11.112124
11.0201435
10.989483
11.050803
11.173446
11.38807
11.572034
11.572034
11.41873
11.112124
10.774858
10.529573
10.406932
10.4375925
10.590896
10.805519
11.050803
11.296088
11.602694
11.970621
12.399868
12.675814
12.737134
12.5225115
12.185245
11.970621
11.878639
11.817317
11.664015
11.510712
11.3574095
11.234767
11.112124
10.928162
10.805519
10.866839
11.234767
11.786656
12.369207
12.859777
13.197043
13.411667
13.503649
13.381006
13.074401
12.706474
12.338548
12.062602
11.847979
11.664015
11.480051
11.234767
11.081464
11.081464
11.296088
11.633354
11.970621
12.123923
12.123923
12.001281
11.847979
11.664015
11.296088
10.866839
10.4375925
10.161647
10.008345
9.8550415
9.671079
9.517776
9.395133
9.333813
9.395133
9.487115
9.487115
9.395133
9.2724905
9.180509
9.057867
9.057867
9.149849
9.303152
9.487115
9.79372
10.31495
11.142785
12.307887
13.626291
14.638089
15.097999
15.128659
14.883374
14.484787
14.178182
13.963557
13.687612
13.56497
13.503649
13.411667
13.258365
13.04374
12.614492
11.9399605
11.112124
10.192307
9.395133
8.935225
8.597959
8.291352
8.076729
7.7088017
7.156912
6.727664
6.574361
6.421058
6.2064342
5.930489
5.593223
5.4705806
5.807847
6.2677555
6.727664
7.2488933
7.647481
7.8007836
7.954087
8.260692
8.6899395
9.2724905
9.977684
10.560235
11.173446
11.878639
12.430529
12.706474
12.737134
12.583832
12.307887
12.123923
12.123923
12.123923
12.093263
12.001281
11.847979
11.602694
11.3574095
10.989483
10.621556
10.4375925
10.4375925
10.406932
10.345611
10.345611
10.31495
10.25363
10.130986
9.76306
9.24183
8.781921
8.444655
8.13805
7.892765
7.7394624
7.5861597
7.5248384
7.8007836
8.230031
8.6899395
8.996546
9.149849
9.333813
9.701739
10.192307
10.498913
10.621556
10.682877
10.682877
10.713537
10.805519
10.989483
11.296088
11.602694
11.664015
11.480051
11.234767
11.0201435
10.652217
10.161647
9.671079
9.303152
9.119188
9.057867
9.027206
8.873903
8.751262
8.751262
8.843243
9.180509
9.76306
10.345611
10.682877
10.774858
10.652217
10.376271
9.977684
9.487115
8.965885
8.536637
8.16871
7.892765
7.7394624
7.892765
8.260692
8.751262
9.2724905
9.732399
10.130986
10.406932
10.590896
10.713537
10.897501
11.0201435
11.050803
11.0201435
11.050803
11.112124
11.081464
10.897501
10.590896
10.192307
9.701739
9.119188
8.505977
8.015408
7.7394624
7.6168203
7.5861597
7.647481
7.8007836
8.076729
8.413995
8.812582
9.303152
9.947023
10.682877
11.38807
11.9399605
12.154584
12.093263
11.817317
11.480051
11.142785
10.713537
10.161647
9.303152
8.291352
7.310215
6.574361
6.0531316
5.807847
5.807847
5.9918103
6.3903975
7.06493
7.923426
8.6899395
9.2724905
9.579096
9.609757
9.395133
8.935225
8.230031
7.340875
6.451719
5.8691683
5.7158656
5.9918103
6.6050215
7.5248384
8.567298
9.701739
10.989483
12.399868
13.871575
15.251301
16.385742
17.121595
17.366879
17.060274
16.232439
14.944695
13.472989
12.062602
10.805519
9.76306
8.904564
8.230031
7.7394624
7.4328566
7.371536
7.5248384
7.8007836
8.046068
8.352674
8.628619
8.751262
8.505977
7.892765
7.156912
6.4823794
6.145113
6.145113
6.421058
6.9422874
7.6168203
8.291352
8.935225
9.548435
10.222968
11.050803
11.970621
12.798455
13.381006
13.56497
13.411667
13.01308
12.553171
12.093263
11.694675
11.44939
11.265428
10.989483
10.498913
9.8550415
9.119188
8.536637
8.322013
8.444655
8.751262
9.057867
9.333813
9.548435
9.76306
10.100326
10.621556
11.173446
11.572034
11.725336
11.510712
10.928162
10.222968
9.579096
9.057867
8.536637
7.984747
7.4328566
7.003609
6.819646
6.9116273
7.156912
7.6168203
8.260692
8.996546
9.671079
10.192307
10.498913
10.682877
10.83618
10.989483
11.173446
11.480051
11.970621
12.5225115
13.04374
13.350346
13.472989
13.381006
13.01308
12.430529
11.664015
10.805519
9.916362
9.119188
8.505977
8.107389
7.984747
8.13805
8.628619
9.395133
10.100326
10.406932
10.376271
10.130986
9.79372
9.364472
8.812582
8.16871
7.555499
6.9116273
6.2677555
5.654544
5.194636
4.9800115
5.163975
5.807847
6.819646
7.984747
9.057867
9.947023
10.652217
11.204107
11.510712
11.41873
10.897501
10.130986
9.487115
9.088528
9.027206
9.2724905
9.824381
10.621556
11.44939
12.001281
12.123923
11.847979
11.38807
10.958822
10.590896
10.192307
9.640418
8.996546
8.383334
7.923426
7.7088017
7.7088017
7.892765
8.291352
8.812582
9.395133
9.8550415
10.130986
10.161647
9.977684
9.640418
9.180509
8.628619
8.015408
7.4941783
7.156912
6.9422874
6.850306
6.8809667
7.0955906
7.555499
8.076729
8.567298
8.904564
9.119188
9.211169
9.303152
9.425794
9.517776
9.640418
9.885702
10.376271
10.989483
11.480051
11.694675
11.633354
11.44939
11.234767
10.958822
10.682877
10.345611
10.039005
9.8550415
9.732399
9.548435
9.2724905
8.904564
8.536637
8.230031
7.984747
7.892765
7.923426
8.046068
8.230031
8.505977
8.904564
9.395133
9.885702
10.100326
10.069666
10.008345
10.069666
10.161647
10.222968
10.192307
10.039005
9.977684
10.161647
10.560235
10.866839
10.958822
10.928162
10.897501
10.958822
11.112124
11.173446
11.173446
11.142785
11.081464
10.897501
10.529573
10.039005
9.640418
9.333813
9.180509
9.088528
8.965885
8.843243
8.751262
8.720601
8.597959
8.413995
8.19937
8.076729
8.16871
8.444655
8.781921
8.996546
8.996546
8.904564
8.781921
8.597959
8.444655
8.260692
8.107389
8.015408
8.13805
8.413995
8.843243
9.24183
9.548435
9.701739
9.640418
9.333813
8.873903
8.322013
7.8007836
7.310215
6.9116273
6.6663427
6.6050215
6.6970034
6.9422874
7.2488933
7.5248384
7.7701235
8.015408
8.230031
8.475316
8.812582
9.180509
9.517776
9.76306
9.916362
10.069666
10.100326
9.977684
9.732399
9.487115
9.303152
9.180509
9.180509
9.2724905
9.579096
10.039005
10.590896
11.112124
11.633354
12.154584
12.5225115
12.583832
12.277226
11.725336
11.0201435
10.376271
9.732399
9.180509
8.720601
8.444655
8.383334
8.628619
9.119188
9.732399
10.406932
11.0201435
11.480051
11.725336
11.633354
11.234767
10.774858
10.345611
10.039005
9.79372
9.579096
9.333813
9.119188
8.996546
9.027206
9.180509
9.456454
9.79372
10.25363
10.805519
11.38807
11.847979
12.185245
12.307887
12.277226
12.154584
11.9093
11.572034
11.112124
10.560235
10.039005
9.701739
9.609757
9.8550415
10.161647
10.31495
10.4375925
10.774858
11.081464
10.928162
10.345611
9.701739
9.2724905
9.119188
9.579096
10.83618
12.246566
13.01308
12.798455
11.817317
10.621556
9.456454
8.230031
7.0955906
6.758324
7.7088017
9.395133
10.468252
10.468252
10.4375925
11.142785
11.664015
10.897501
9.119188
8.046068
8.628619
10.008345
10.928162
11.3574095
12.154584
13.994218
16.201778
16.998953
15.465925
12.645153
10.100326
8.260692
6.51304
4.581424
3.4469833
4.3361397
7.003609
9.640418
11.0201435
11.572034
12.154584
12.798455
12.859777
12.246566
11.694675
11.664015
11.755997
11.41873
10.652217
10.039005
10.039005
10.498913
10.682877
10.31495
9.671079
9.149849
8.843243
8.536637
8.260692
8.322013
8.812582
9.517776
9.916362
9.947023
9.916362
10.130986
10.468252
10.83618
11.41873
12.369207
13.197043
13.166383
12.093263
10.621556
9.395133
8.6899395
8.322013
8.291352
8.720601
9.548435
10.4375925
10.958822
11.112124
11.234767
11.664015
12.123923
12.185245
11.664015
10.989483
10.590896
10.468252
10.100326
9.24183
8.260692
7.892765
8.567298
9.76306
10.560235
10.682877
10.774858
11.265428
11.694675
11.326749
9.977684
8.413995
7.6168203
7.7701235
8.19937
8.413995
8.567298
9.211169
10.4375925
11.41873
11.41873
10.529573
9.579096
9.088528
8.720601
8.046068
7.2795544
7.0955906
7.7701235
8.781921
9.395133
9.364472
9.303152
9.732399
10.621556
11.44939
11.847979
12.062602
12.399868
12.798455
12.798455
12.123923
11.050803
10.069666
9.487115
9.2724905
9.088528
8.843243
8.873903
9.395133
10.222968
10.928162
11.296088
11.480051
11.602694
11.602694
11.204107
10.222968
8.781921
7.340875
6.451719
6.237095
6.421058
6.6050215
6.788985
7.0955906
7.6168203
8.13805
8.536637
8.904564
9.456454
10.100326
10.560235
10.652217
10.590896
10.713537
10.928162
10.928162
10.498913
9.885702
9.548435
9.579096
9.701739
9.579096
9.2724905
9.149849
9.303152
9.456454
9.487115
9.395133
9.517776
10.008345
10.713537
11.41873
12.062602
12.583832
12.890438
12.798455
12.154584
11.050803
9.701739
8.352674
7.2488933
6.574361
6.2677555
6.2984157
6.6356826
7.2795544
8.13805
8.965885
9.579096
9.885702
10.039005
10.130986
10.192307
10.069666
9.824381
9.579096
9.364472
9.2724905
9.211169
9.2724905
9.487115
9.947023
10.468252
10.958822
11.38807
11.9093
12.399868
12.645153
12.614492
12.338548
11.970621
11.633354
11.38807
11.173446
10.989483
10.897501
10.958822
11.112124
11.296088
11.3574095
11.326749
11.204107
11.0201435
10.774858
10.4375925
10.008345
9.548435
9.088528
8.6899395
8.322013
8.015408
7.7394624
7.555499
7.4941783
7.6168203
7.7701235
7.862105
7.984747
8.230031
8.597959
9.027206
9.364472
9.579096
9.671079
9.701739
9.640418
9.517776
9.395133
9.364472
9.487115
9.76306
10.161647
10.529573
10.805519
10.989483
11.081464
11.142785
11.112124
11.050803
10.897501
10.805519
10.805519
10.958822
11.204107
11.326749
11.204107
10.897501
10.621556
10.713537
11.142785
11.541373
11.326749
10.345611
8.6899395
6.850306
5.5625625
5.2252965
5.807847
6.788985
7.5861597
7.7394624
7.340875
7.1875725
7.6781416
8.383334
8.628619
8.19937
7.4941783
6.9422874
6.727664
6.6663427
6.6663427
6.8809667
7.371536
7.984747
8.597959
9.24183
10.130986
11.204107
12.246566
13.105061
13.748933
14.0248785
13.779594
12.951758
11.817317
10.652217
9.548435
8.720601
8.13805
7.862105
7.8314443
7.892765
7.8007836
7.4328566
6.8809667
6.6050215
6.819646
7.4328566
7.954087
8.107389
8.046068
8.107389
8.322013
8.628619
8.873903
9.119188
9.2724905
9.2724905
9.119188
8.873903
8.597959
8.322013
7.8314443
7.0955906
6.237095
5.43992
4.8573694
4.5507636
4.4894423
4.612085
4.9493513
5.347938
5.685205
5.9918103
6.421058
7.03427
7.555499
7.7394624
7.555499
7.340875
7.4021964
7.7088017
8.046068
8.230031
8.19937
7.954087
7.4021964
6.6356826
5.8385077
5.2252965
4.765388
4.274819
3.8149104
3.477644
3.4163227
3.692268
4.3668003
5.317278
6.3597374
7.2795544
7.923426
8.230031
8.16871
7.923426
7.555499
7.218233
6.9116273
6.819646
6.9729486
7.340875
7.7701235
8.107389
8.19937
8.015408
7.5861597
7.003609
6.3903975
5.930489
5.7158656
5.7158656
5.8385077
5.930489
6.022471
6.022471
6.022471
6.083792
6.1144524
6.1144524
6.083792
6.237095
6.6356826
7.2488933
7.8314443
8.13805
8.076729
7.7394624
7.2795544
6.8809667
6.5437007
6.2677555
5.9918103
5.685205
5.317278
4.9493513
4.765388
4.7347274
4.765388
4.7347274
4.6427455
4.4894423
4.274819
3.968213
3.6309466
3.2016988
2.772451
2.404524
2.2512214
2.343203
2.5884876
2.8031116
2.8337722
2.7417903
2.5271664
2.343203
2.2512214
2.2818818
2.404524
2.5884876
2.8031116
3.1403775
3.5083046
3.8455706
4.0601945
4.244158
4.5201035
4.9186907
5.347938
5.685205
5.8385077
5.807847
5.685205
5.4705806
5.2252965
5.010672
4.8573694
4.8573694
5.0719934
5.4705806
5.930489
6.2677555
6.3597374
6.145113
5.654544
4.9800115
4.274819
3.5696259
2.9870749
2.4965057
2.067258
1.6073494
1.1167804
0.71819305
0.5648902
0.7488536
1.2087622
1.8219734
2.4965057
3.048396
3.4163227
3.4469833
3.26302
3.1097174
3.1097174
3.26302
3.4469833
3.477644
3.385662
3.2323594
3.1403775
2.9564142
2.6498084
2.1592395
1.7913128
1.8219734
2.5271664
3.7229285
5.1333146
6.329077
7.0955906
7.340875
7.1875725
6.819646
6.451719
6.083792
5.6238837
5.194636
4.826709
4.612085
4.4894423
4.397461
4.3361397
4.244158
4.090855
3.8149104
3.4163227
2.895093
2.404524
2.0979185
1.9752762
2.0365973
2.2205608
2.465845
2.7111297
2.895093
2.9870749
3.048396
3.1710382
3.4163227
3.8149104
4.397461
5.1333146
5.8385077
6.237095
6.175774
5.654544
4.8573694
3.9375525
3.048396
2.2818818
1.7299918
1.4540466
1.4847071
1.7299918
2.0059366
2.2818818
2.465845
2.4965057
2.2818818
1.8219734
1.2394227
0.62621135
0.04366064
-0.6921929
-1.6733311
-2.8077722
-3.911552
-4.708727
-5.107314
-5.1992955
-5.076654
-4.923351
-4.739387
-4.494103
-4.0648546
-3.2983408
-2.2865424
-1.1214409
0.16630289
1.6073494
3.1403775
4.581424
5.7771864
6.6050215
7.218233
7.8007836
8.567298
9.333813
9.8550415
9.947023
9.456454
8.383334
6.758324
4.88803
3.048396
1.4540466
0.35026628
-0.10964221
0.04366064
0.71819305
1.6686705
2.6804695
3.5083046
3.9988737
4.1521764
4.029534
3.6616073
3.2016988
2.895093
2.8031116
2.8031116
2.8337722
2.7417903
2.4965057
2.2205608
2.1285791
2.4351847
3.3550014
4.8573694
6.788985
8.812582
10.529573
11.633354
11.847979
11.112124
9.517776
7.4021964
5.2866173
3.477644
2.1899002
1.3927255
1.1781015
1.5153677
2.343203
3.5389647
4.9493513
6.329077
7.4941783
8.260692
8.475316
8.076729
7.1875725
6.022471
4.7347274
3.5389647
2.465845
1.4540466
0.5342297
-0.20162386
-0.5388901
-0.38558733
0.47290853
2.0059366
4.029534
6.175774
8.076729
9.456454
10.100326
10.069666
9.456454
8.567298
7.6168203
6.788985
6.022471
5.2252965
4.3361397
3.477644
2.8337722
2.4351847
2.2818818
2.2205608
2.1592395
2.0365973
1.8832945
1.6073494
1.2087622
0.5648902
-0.47756898
-1.9186157
-3.359662
-4.432782
-4.9540114
-4.89269
-4.5554237
-4.0341945
-3.1143775
-1.6426703
0.35026628
2.465845
4.428121
6.083792
7.4021964
8.383334
8.812582
8.413995
7.2795544
5.8385077
4.612085
3.9375525
3.8149104
4.1521764
4.7040663
5.2866173
5.899829
6.3903975
6.51304
6.175774
5.378599
4.3361397
3.4469833
3.1097174
3.1403775
3.3550014
3.477644
3.1710382
2.0979185
0.47290853
-1.2440832
-2.5931478
-2.9917355
-2.439845
-1.458707
-0.56955063
0.10498175
0.5648902
0.87149584
1.1167804
1.1781015
0.87149584
0.10498175
-0.968138
-1.9492761
-2.6851296
-3.482304
-4.432782
-5.2299566
-5.4445806
-4.923351
-3.696928
-2.2252212
-1.1521014
-0.6615324
-0.44690847
-0.20162386
0.04366064
0.10498175
-0.44690847
-1.7959732
-3.9728732
-6.5177
-8.878564
-10.626216
-11.729996
-12.220566
-12.159244
-11.668675
-10.748858
-9.369133
-7.5908194
-5.812507
-4.187497
-2.7157903
-1.3360648
0.07432121
1.362065
2.3125424
2.772451
2.7417903
2.404524
2.067258
1.8526341
1.8219734
1.9446157
2.1285791
2.2205608
2.1592395
2.0365973
2.067258
2.4965057
3.3550014
4.3361397
5.041333
5.2252965
4.8573694
3.9988737
2.6498084
0.81017476
-1.1521014
-2.654469
-3.1143775
-2.5011663
-1.2747436
-0.20162386
0.04366064
-0.72285354
-2.3785243
-4.708727
-7.5908194
-10.902161
-14.397465
-17.647484
-20.284292
-21.970625
-22.675817
-22.614496
-22.185247
-21.694681
-21.265432
-20.866844
-20.5909
-20.437597
-20.161652
-19.48712
-18.076733
-15.685209
-12.281887
-8.234692
-4.279479
-0.9987986
1.2394227
2.404524
3.048396
3.692268
4.458782
5.2866173
6.3903975
7.892765
9.671079
11.142785
11.847979
11.786656
11.480051
11.296088
11.265428
11.204107
11.050803
10.805519
10.376271
9.609757
8.107389
5.5625625
2.1592395
-1.5506886
-4.9540114
-7.6521406
-9.399794
-10.227628
-10.380932
-10.227628
-10.135647
-10.319611
-10.994143
-12.159244
-13.784254
-15.746531
-17.86211
-19.732405
-20.958826
-21.541376
-21.633358
-21.204111
-20.192312
-18.44466
-16.206438
-13.845575
-11.576694
-9.491775
-7.4988384
-5.4445806
-3.2370195
-0.90681684
1.3927255
3.5083046
5.194636
6.2677555
6.9422874
7.4021964
7.8314443
8.383334
9.180509
9.916362
10.284289
10.161647
9.579096
8.751262
7.8007836
6.788985
5.654544
4.581424
3.8455706
3.4469833
3.1403775
2.7111297
2.1592395
1.4233861
0.35026628
-1.2440832
-3.4209833
-6.149773
-9.307812
-12.557832
-15.470585
-17.800789
-19.51778
-20.65222
-21.326754
-21.66402
-21.786661
-21.817322
-21.786661
-21.66402
-21.265432
-20.406937
-19.149855
-17.463522
-15.347942
-13.0484
-10.564895
-7.9280863
-5.321938
-2.8077722
-0.41624784
1.8219734
3.8149104
5.5625625
7.06493
8.413995
9.640418
10.805519
11.786656
12.461189
12.675814
12.430529
11.817317
10.958822
10.008345
9.057867
8.230031
7.310215
6.2677555
5.317278
4.5201035
3.7229285
2.772451
1.5153677
-0.262945
-2.3785243
-4.5247636
-6.5790215
-8.418655
-9.951684
-10.963483
-11.546032
-11.8833
-12.189905
-12.49651
-12.711134
-13.0484
-13.661612
-14.305484
-14.489448
-13.784254
-12.251226
-10.28895
-8.387995
-6.824306
-5.6898646
-4.923351
-4.3101397
-3.6049461
-2.6238089
-1.3054042
0.5035691
2.5884876
4.612085
6.2984157
7.5248384
7.984747
7.2795544
5.807847
4.5507636
4.090855
3.9988737
3.692268
3.4163227
3.5696259
4.090855
4.612085
4.8573694
4.765388
4.274819
3.385662
2.1285791
1.1167804
1.3007438
2.7111297
4.397461
5.807847
7.06493
8.597959
10.560235
12.399868
13.105061
11.664015
7.923426
2.3738637
-4.3408
-11.546032
-18.413998
-24.33149
-29.114536
-32.67116
-35.001366
-36.135807
-36.135807
-35.24665
-33.56032
-30.800869
-25.864517
-18.138054
-8.909224
-0.5388901
5.593223
9.732399
12.706474
15.006016
16.385742
16.416403
15.128659
12.829117
9.425794
4.826709
-0.6308718
-6.211095
-11.147446
-14.704071
-16.175777
-15.041337
-11.484712
-6.732324
-2.5624876
0.10498175
1.8526341
3.9068918
7.003609
11.081464
15.251301
18.47066
20.156992
20.371614
19.51312
17.91877
15.71121
12.5225115
8.13805
3.1403775
-1.4893676
-5.2299566
-7.7441235
-8.725261
-7.958747
-6.211095
-4.4634423
-2.9917355
-1.5506886
-0.29360557
-0.17096335
-1.9799367
-5.41392
-8.970545
-11.300749
-12.557832
-14.213502
-16.78899
-18.659285
-17.463522
-11.9139595
-2.6851296
8.291352
19.114532
28.77261
36.713696
42.385902
45.237335
45.267994
42.815147
38.583992
33.433018
28.098078
22.395212
15.435265
7.1875725
-1.1827619
-7.9280863
-12.159244
-13.968218
-14.182841
-13.293685
-10.963483
-6.6096816
-0.56955063
5.685205
10.682877
13.626291
14.454126
13.503649
10.958822
6.3597374
-0.78417456
-10.135647
-19.947027
-27.64283
-31.41408
-30.98483
-27.520187
-22.307892
-16.26776
-10.074326
-4.003534
1.9139551
7.5248384
12.369207
15.864512
17.612165
17.39754
15.680549
13.227704
10.376271
7.03427
3.4469833
0.62621135
-0.17096335
1.8526341
6.4823794
11.878639
15.925833
18.102734
19.727743
22.425873
26.687693
31.593384
35.579254
37.48021
37.112286
34.87406
30.765547
24.541452
16.600365
8.260692
0.87149584
-5.015332
-9.645079
-13.53897
-17.034273
-19.916367
-21.572037
-21.418734
-19.119194
-14.704071
-8.755921
-2.5624876
2.2512214
4.8573694
5.593223
5.5625625
5.4705806
5.347938
4.7040663
3.3243413
1.2087622
-1.5813495
-5.107314
-8.847903
-11.668675
-12.49651
-11.086124
-7.8974257
-3.5129647
1.3927255
6.2984157
10.958822
15.281961
19.206514
22.517855
24.909378
25.859858
25.369287
24.081545
22.916443
21.996626
20.954166
19.543781
17.734806
15.465925
12.890438
10.161647
7.4021964
4.8573694
3.0790567
2.404524
2.8337722
4.3668003
6.6050215
8.444655
8.873903
7.6781416
5.2252965
2.2205608
-0.90681684
-4.0648546
-6.9162874
-8.602618
-8.479977
-6.977608
-5.3525987
-4.432782
-4.0648546
-3.696928
-3.2370195
-2.9610748
-3.2370195
-3.911552
-4.432782
-4.3714604
-3.7582493
-2.6851296
-1.0907803
0.84083533
2.8031116
4.5201035
5.899829
7.218233
8.843243
11.081464
13.718272
16.140457
17.734806
18.256037
17.642826
15.833852
13.01308
9.456454
5.9611497
3.477644
2.6498084
3.2936807
4.5507636
5.8385077
6.9729486
8.16871
9.79372
12.001281
14.331484
15.925833
16.2631
15.435265
13.718272
11.326749
8.628619
6.0531316
3.7842493
2.0365973
1.0861199
0.81017476
0.5955508
-0.04832107
-1.0294591
-1.8266338
-1.7653128
-0.6308718
1.1167804
2.895093
4.581424
6.451719
8.597959
10.83618
12.614492
13.411667
13.105061
11.970621
10.222968
7.954087
5.40926
3.1710382
1.8832945
2.0979185
3.968213
7.003609
10.468252
13.472989
15.373943
16.048475
15.833852
15.251301
14.883374
14.576769
13.932897
12.706474
11.081464
9.395133
8.13805
7.5861597
7.6168203
7.8314443
8.19937
8.904564
9.579096
9.303152
7.647481
5.2866173
2.895093
0.62621135
-1.7039915
-4.0648546
-6.1804338
-7.468178
-7.253554
-5.7818465
-3.5129647
-0.20162386
4.182837
8.628619
11.755997
12.553171
10.83618
6.6970034
0.28894514
-7.468178
-14.67341
-19.333817
-20.345613
-18.076733
-14.182841
-9.890362
-4.5247636
3.048396
12.031941
19.727743
23.897581
24.142864
21.996626
19.237173
15.895173
10.744198
3.8762312
-2.8077722
-6.946948
-6.456379
-0.20162386
11.234767
24.9707
36.928318
43.428364
42.723167
35.548595
24.265507
11.38807
-1.3360648
-12.312547
-19.241835
-20.345613
-15.685209
-7.253554
1.6686705
8.475316
12.583832
14.546108
14.423466
12.491851
10.25363
9.119188
8.505977
7.03427
4.3668003
1.6993312
1.2394227
3.8149104
7.371536
8.720601
6.9729486
4.1521764
2.343203
1.6686705
1.0554593
1.0247988
3.7535892
10.529573
19.298494
25.95184
27.515526
24.633434
21.168789
20.402275
22.27257
