# Supplementary material for: Performances of the PIPER scalable child human body model in accident reconstruction
Source: PLoS One. 2017 Nov 14;12(11):e0187916. doi: 10.1371/journal.pone.0187916 (PMC5685610; doi:10.1371/journal.pone.0187916)
Supplement: S3 Data — This zip folder contains input accelerations for reproducibility of the accident reconstruction. Also, the readings from the dummy sensor are reported for reproducibility of the calculations. (ZIP) [file pone.0187916.s011.zip › CHANNEL/RAC03.007]

Test object number          :1
Name of the channel         :
Laboratory channel code     :14BPIL00RI00ACXP
Customer channel code       :14BPIL00RI00ACXP
Channel code                :14BPIL00RI00ACXP
Unit                        :m/(s*s)
Direction                   :X
Dimension                   :AC
Transducer type             :GV1041
Pre-filter type             :4.00kHz 6pole Butterworth for rate 20000 (1.3)
Cut off frequency           :4000.0
Channel frequency class     :2000
Channel amplitude class     :1000.0
Reference channel           :implicit
Reference channel name      :NOVALUE
Data source                 :transducer
Data status                 :ok
Sampling interval           :5.0E-5
Bit resolution              :16
.ValidationRemark           :Seulement la gamme [-0.4096 sec; 45.59 sec] a �t� lue. Gamme demand�e: [-6.0 sec; 40.0 sec].; 30 valeurs d�passent la limite CAC choisie dans [0.0242 sec; 0.03925 sec]
Time of first sample        :-0.2
Number of samples           :14000
First global maximum value  :579.3179
Time of maximum value       :0.028449997
First global minimum value  :-1001.181
Time of minimum value       :0.024249986
Start offset interval       :-0.1
End offset interval         :-0.05
0.7502792
-0.5030903
1.7590888
6.1611667
10.960655
14.659624
16.493822
16.616102
15.332163
12.458585
8.301065
3.837848
-0.38081038
-4.9051685
-9.979786
-14.381865
-16.521765
-15.543524
-11.813986
-6.555948
-1.2062001
3.2875881
6.5280066
8.759616
10.899515
13.925944
17.86947
21.293312
22.36326
19.88709
13.711954
5.091217
-3.7740793
-10.958026
-15.390675
-16.827463
-15.635235
-12.272535
-7.320197
-1.6647499
3.562718
7.8119464
11.174645
13.956513
16.310404
17.777763
17.349781
14.567914
9.890705
4.5409575
-0.35024035
-4.0797787
-6.341958
-7.2896276
-7.411907
-7.350768
-7.6870375
-8.695847
-10.5606165
-13.036785
-15.482384
-17.347153
-18.539383
-18.845083
-17.347153
-13.801035
-9.062687
-3.957499
1.178259
6.0083165
9.065316
8.4233465
3.593288
-3.6212292
-11.049736
-17.163733
-20.862701
-20.923841
-17.102594
-10.774606
-4.171489
1.361679
5.3357773
7.6590962
8.056506
6.1917367
2.2787786
-2.9486895
-8.970977
-15.054405
-19.731611
-21.107262
-18.386534
-12.303105
-4.9051685
1.5450988
5.3357773
6.0083165
4.2658277
1.147689
-2.2455795
-4.8440285
-6.1585383
-6.189108
-4.935738
-2.6429894
0.2917294
3.318158
5.702617
6.5280066
5.3357773
2.7067583
-0.31967038
-2.9486895
-4.6606083
-5.088588
-4.049209
-1.4507599
2.3399184
6.405727
9.737855
11.419205
11.021794
8.820755
5.580337
2.3093486
-0.1668204
-1.11449
-0.5030903
1.1171191
2.767898
4.082408
5.3357773
6.497437
7.0476966
6.4668665
5.0300775
3.1958783
1.1171191
-1.2367699
-3.3155293
-3.9269285
-2.3984296
0.4445793
2.951318
3.7461379
2.8596082
1.178259
-0.44195032
-1.1756301
-0.53366023
1.5145289
4.2963977
6.405727
6.497437
4.204688
0.2611594
-3.896359
-6.7699375
-7.320197
-5.2108684
-0.96164006
4.2352576
8.943035
12.244595
13.742524
13.039413
9.860135
4.6938076
-1.2367699
-6.433668
-9.643517
-10.071496
-7.9010277
-4.232629
-0.4113803
2.8290384
5.3969173
7.231117
7.964796
7.3839664
6.1000266
5.152357
5.091217
5.458057
5.610907
5.3969173
4.9689374
4.082408
2.4316285
0.32229936
-1.05335
-0.8393602
0.9642691
4.021268
7.567386
10.288115
10.807805
8.453917
3.7461379
-1.75646
-6.0668283
-8.267867
-8.726418
-8.604136
-8.695847
-9.123826
-9.826937
-10.407765
-10.254916
-9.368387
-8.329007
-7.8704567
-7.7481766
-6.7699375
-3.865789
0.84198916
6.2528768
11.052364
13.987083
14.139934
11.296925
6.436297
1.1171191
-3.3766692
-6.9533577
-10.163206
-13.159065
-15.604664
-17.408293
-18.845083
-19.976171
-20.2513
-19.059072
-16.521765
-13.006215
-8.359577
-2.2150097
4.8160872
11.327495
16.218695
19.153412
20.192791
19.153412
15.943563
11.266355
6.436297
2.5233383
-0.044540465
-1.2367699
-0.93107015
0.93369913
3.348728
4.5409575
3.0124583
-1.4507599
-7.8398867
-14.443005
-19.578762
-22.48291
-23.063742
-21.412962
-17.744562
-12.517095
-6.8922176
-2.1232998
1.239399
3.654428
5.824897
8.301065
11.082935
13.559104
14.934753
15.179313
14.720763
13.589673
11.816615
9.585006
6.6808567
2.5844784
-2.9486895
-9.826937
-17.102594
-22.788612
-25.23421
-24.255972
-20.862701
-16.185495
-10.744037
-4.7523184
1.2088289
6.344587
10.104694
12.489154
14.292784
16.126984
17.410923
16.768951
13.803663
9.676715
6.314017
4.9383674
4.6938076
3.623858
0.35286933
-4.935738
-11.202586
-17.010883
-20.984982
-22.207783
-20.404154
-16.307774
-11.141445
-5.822268
-0.6253702
4.204688
8.239926
11.449775
13.895373
15.393303
15.301594
13.161694
9.065316
3.807278
-1.6036098
-6.097398
-8.512427
-8.512427
-7.1979175
-6.525378
-8.115017
-11.905696
-16.032642
-18.294823
-17.805704
-14.962695
-10.927456
-6.708798
-2.7041295
0.93369913
4.3269677
7.5979567
10.471535
12.397444
12.825424
11.572054
8.973606
6.0083165
3.623858
2.1564987
1.2088289
-0.22796041
-2.6124194
-5.4248586
-7.6564674
-8.879267
-9.307246
-9.123826
-8.481856
-7.4730473
-6.311388
-5.1191583
-4.171489
-3.6212292
-3.3155293
-2.8875494
-1.6036098
0.7502792
3.837848
6.8337064
8.943035
9.523866
8.484486
6.038887
2.6456184
-0.96164006
-3.896359
-5.761128
-6.586518
-6.8616476
-7.442477
-8.818127
-10.988596
-13.434195
-15.482384
-16.827463
-17.224873
-16.552334
-14.626424
-11.141445
-6.1585383
-0.5948003
3.776708
5.580337
4.8772273
3.0124583
1.3311089
0.5362893
0.5974293
0.7197092
-0.044540465
-2.0621595
-4.9663086
-7.8704567
-9.765796
-10.377196
-10.377196
-10.254916
-9.979786
-9.154397
-7.7176075
-6.005688
-4.4771886
-3.3155293
-2.4595695
-1.57304
-0.5948003
0.5057193
1.6062388
2.5539083
2.951318
2.4927685
1.178259
-0.31967038
-1.54247
-2.2455795
-2.3067198
-1.57304
-0.38081038
0.5057193
0.13887945
-1.8175998
-4.6606083
-7.3813376
-9.368387
-10.774606
-11.844556
-12.180825
-11.019166
-8.023307
-3.437809
1.6673789
5.549767
6.864277
5.3052073
1.7590888
-1.7870297
-3.6517987
-3.2849593
-1.32848
1.3922489
4.204688
6.5585766
7.7813764
7.567386
6.283447
4.4186773
2.2176385
0.016599476
-2.1232998
-4.3854785
-6.525378
-7.9315968
-7.8398867
-6.0362577
-3.1015394
-0.35024035
1.0254091
0.6585692
-0.7476502
-2.0621595
-2.5207095
-1.6341798
0.41400933
2.7067583
4.388108
5.3357773
5.947177
6.344587
6.2528768
5.3969173
3.409868
0.38343936
-2.6735594
-4.3549085
-4.202059
-2.9486895
-1.7258899
-1.4507599
-2.4595695
-4.4466186
-6.4642377
-7.5647573
-7.167348
-5.7305584
-4.202059
-3.2238193
-2.6735594
-2.4289994
-2.2761495
-1.75646
-0.5948003
0.8114191
1.8507986
2.0342185
1.4839588
0.6585692
0.20001942
0.5057193
1.4228189
2.1564987
2.2787786
1.8813686
1.178259
0.2611594
-0.7170802
-1.6341798
-2.6429894
-4.0186386
-5.6388483
-6.8922176
-7.0450673
-5.883408
-3.8046489
-1.3590498
0.87255913
2.2787786
2.2787786
0.7502792
-1.9093096
-4.4466186
-5.7305584
-5.394288
-4.1409187
-2.8264093
-1.7258899
-0.5948003
0.84198916
2.1259286
2.3704886
1.055979
-1.29791
-3.7129388
-5.088588
-4.935738
-3.254389
-0.80879015
1.361679
2.4010584
2.1259286
0.9031291
-0.7476502
-2.5512795
-4.0797787
-5.0580187
-5.2108684
-4.3854785
-2.7958393
-1.08392
0.13887945
0.38343936
-0.38081038
-1.8481698
-3.529519
-4.691179
-4.5688987
-2.7346995
0.23058942
3.043028
4.7549477
5.0300775
3.8684177
1.8507986
0.10830945
-0.5030903
0.16944942
1.6368089
3.409868
5.091217
6.1917367
6.344587
5.4886274
3.5015779
0.2917294
-3.7740793
-7.9010277
-11.080306
-12.486526
-12.058545
-10.316056
-8.176157
-6.250248
-4.8440285
-4.232629
-4.3854785
-4.8745985
-5.1191583
-4.5994687
-3.2238193
-1.3896201
0.2611594
1.300539
1.5145289
0.9031291
-0.38081038
-2.0315897
-3.7129388
-5.1191583
-5.913978
-5.7916985
-4.691179
-2.9181194
-0.9005001
0.9031291
2.0647886
2.2176385
1.5450988
0.5974293
-0.105680466
-0.25853038
0.23058942
1.300539
2.8290384
4.3575377
5.549767
6.0083165
5.977747
5.702617
5.182927
4.1435475
2.5844784
0.93369913
-0.22796041
-0.68651015
-0.56423026
-0.22796041
0.16944942
0.35286933
0.23058942
-0.22796041
-0.9005001
-1.4813299
-1.54247
-0.68651015
1.0254091
2.981888
4.3269677
4.388108
3.0735981
1.086549
-0.8393602
-2.4901395
-4.1103487
-5.6999884
-6.9533577
-7.1979175
-6.0362577
-3.5906591
-0.53366023
2.3093486
4.4186773
5.702617
6.2528768
6.1917367
5.610907
4.3269677
2.4316285
0.2917294
-1.57304
-2.4901395
-2.3372896
-1.6647499
-1.08392
-0.8699301
-0.96164006
-1.32848
-2.1232998
-3.1015394
-3.6517987
-3.346099
-2.4595695
-1.54247
-0.93107015
-0.65594023
-0.5948003
-0.68651015
-0.6253702
-0.25853038
0.20001942
0.2917294
-0.35024035
-1.6036098
-3.0403993
-4.263199
-5.1191583
-5.6082783
-5.6999884
-5.2720084
-4.324339
-2.8569794
-0.9005001
1.0254091
2.4316285
2.9207482
2.2482085
0.6585692
-1.2062001
-2.5818496
-3.0403993
-2.2761495
-0.35024035
2.0647886
4.112978
5.244067
5.182927
4.082408
2.4316285
0.9642691
0.047169477
-0.38081038
-0.5948003
-0.80879015
-0.9922101
-0.96164006
-0.53366023
0.2611594
1.239399
1.9425087
2.0342185
1.6062388
0.9031291
0.016599476
-0.93107015
-1.7258899
-1.6647499
-0.2891004
1.9730787
4.174118
5.672047
6.344587
6.283447
5.427487
3.7155678
1.7590888
0.2611594
-0.35024035
-0.19739044
0.5057193
1.5450988
2.5539083
2.981888
2.2787786
0.38343936
-2.0927296
-4.1409187
-4.9663086
-4.4771886
-3.1015394
-1.32848
0.41400933
1.8507986
2.8901782
3.3792982
3.2875881
2.8290384
2.4927685
2.4010584
2.2176385
1.6673789
0.4751493
-1.6953197
-4.1409187
-3.529519
1.6979487
6.6197166
6.069457
1.6062388
-0.25853038
3.257018
5.610907
1.0254091
-4.7523184
-4.232629
0.87255913
8.239926
17.441492
22.05756
17.288641
6.6808567
-7.8398867
-27.49639
-47.5503
-59.136326
-54.82596
-30.217117
8.453917
45.71873
70.755554
80.75194
76.013596
61.217712
40.27727
12.764284
-16.858034
-38.837852
-49.20108
-48.742527
-36.361683
-13.159065
13.559104
34.254986
43.425983
38.718204
21.53787
0.7502792
-16.430054
-33.121265
-49.84305
-56.079327
-45.53268
-23.400011
1.8507986
23.3415
38.50421
47.30837
48.01148
38.351364
18.144602
-9.460097
-35.047176
-50.179317
-56.537876
-56.7213
-48.00885
-34.099506
-26.946129
-33.090694
-49.109367
-63.630108
-57.607826
-19.548191
39.971573
98.941086
140.18
148.7396
116.855095
60.239475
4.3269677
-43.087082
-85.915634
-120.30687
-137.51778
-134.52193
-109.729645
-55.987617
27.499018
119.484116
186.24896
206.94484
181.78575
120.98205
39.023903
-44.279312
-107.77317
-138.43488
-138.58772
-122.59962
-101.32291
-71.945145
-25.50934
35.386074
91.359726
122.816246
123.42764
94.93642
43.181423
-16.185495
-60.787106
-76.40836
-64.60835
-38.685005
-16.124353
-7.1979175
-8.176157
-9.826937
-8.542997
-4.324339
4.724377
17.533201
26.734768
25.05342
12.1834545
-6.586518
-27.190691
-49.90419
-73.626495
-91.08196
-93.31357
-76.56122
-42.200554
5.3052073
55.95968
96.036934
118.20017
124.436455
119.54525
106.21674
84.87889
53.177807
7.3533964
-51.55497
-110.67732
-146.3525
-137.7012
-82.2778
0.6891392
81.88303
135.56392
147.54735
119.75924
70.54156
24.16689
-4.5994687
-15.788084
-19.150782
-25.937319
-37.553917
-40.794334
-22.054932
16.340973
56.357086
75.34106
59.444656
10.716095
-54.15342
-109.08768
-129.6613
-105.41928
-43.576202
35.294365
104.290825
139.26288
130.0919
85.45972
24.96171
-33.151836
-78.67055
-107.7426
-119.90946
-115.87422
-96.98197
-68.00162
-37.309357
-9.888077
13.681383
32.08452
42.722874
44.954483
41.010952
35.110947
30.953426
30.525446
35.355507
46.14671
58.099575
60.636887
45.168472
12.580864
-27.649239
-63.232708
-83.19491
-80.260185
-54.91767
-16.216063
23.49435
53.05553
66.62861
65.65037
55.409416
39.941
19.76481
-5.2414384
-32.14303
-54.978806
-68.49074
-69.07157
-54.764816
-27.129549
7.903656
42.814583
69.563324
80.01826
70.48042
44.923912
12.1834545
-18.661663
-41.06946
-51.31041
-48.13113
-33.610386
-12.608805
9.218165
26.215078
32.787624
25.573109
7.2005463
-14.106734
-29.819708
-35.47516
-30.82852
-17.866842
-0.1668204
17.624912
32.023376
41.316654
42.53945
33.154465
14.781903
-7.6870375
-28.963749
-43.545635
-45.043564
-29.177738
0.5362893
31.717678
51.09905
52.99439
38.626495
12.611434
-17.377724
-41.803143
-54.12285
-53.78658
-45.012993
-33.671528
-23.491722
-14.229015
-3.1321094
11.572054
28.477257
43.3037
50.30423
44.64878
25.787098
-0.5030903
-23.27773
-32.1736
-23.67514
-3.3766692
17.472061
28.966377
28.049278
17.900042
4.724377
-4.7523184
-6.555948
-1.4813299
5.916607
9.921275
6.6502867
-2.7041295
-12.394815
-16.063213
-10.468906
2.2482085
15.760143
24.808859
28.018707
26.306787
21.109892
14.0482235
6.7114267
0.047169477
-6.555948
-13.648185
-19.915031
-22.81918
-21.443531
-17.224873
-11.905696
-6.189108
-1.2062001
0.93369913
-0.31967038
-2.6735594
-2.8569794
0.78084916
7.842516
16.126984
22.88295
25.817669
24.13632
18.57258
10.410395
1.6062388
-5.394288
-9.521236
-11.355435
-11.477716
-9.949216
-6.647658
-2.0315897
2.7067583
6.436297
8.4233465
8.484486
6.772567
3.0124583
-2.6735594
-7.962167
-9.521236
-5.3331485
4.6020975
18.083462
30.433737
36.364315
32.757057
20.46792
3.471008
-13.250774
-25.20364
-29.544579
-26.02903
-16.766323
-4.9663086
5.641477
11.969464
12.489154
7.995366
0.84198916
-6.372528
-11.844556
-15.421244
-17.561144
-17.469435
-13.648185
-5.6388483
5.3357773
16.646673
25.11456
28.049278
24.01404
13.803663
1.2088289
-8.573566
-12.578236
-11.630566
-8.542997
-5.669418
-4.2937684
-5.027448
-7.5647573
-10.407765
-11.538856
-9.796367
-5.6082783
-0.7782201
3.043028
5.182927
6.5891466
8.881896
12.336305
15.607293
16.768951
14.781903
9.462725
1.6062388
-6.708798
-12.272535
-12.303105
-6.311388
3.0735981
11.816615
16.860662
16.952372
12.733714
5.916607
-1.11449
-6.4948077
-9.6129465
-10.438336
-9.001547
-5.852838
-1.9704497
2.2176385
6.405727
9.187595
8.637336
4.6326675
-1.08392
-6.372528
-9.765796
-10.285486
-7.5647573
-2.2761495
4.388108
10.563245
14.292784
14.170504
10.104694
2.981888
-5.7305584
-13.984454
-19.364773
-20.220734
-16.735754
-10.591186
-3.835219
1.9425087
6.405727
10.104694
13.314544
15.118174
13.956513
9.493296
3.1041682
-3.1626792
-7.8093176
-9.888077
-9.001547
-5.913978
-2.4289994
-0.8699301
-2.6124194
-7.4730473
-13.067355
-15.757515
-12.945075
-5.2108684
4.112978
11.174645
13.742524
12.1528845
8.729046
5.763757
4.174118
3.440438
2.3704886
-0.2891004
-5.088588
-11.049736
-15.788084
-17.286015
-15.2989645
-11.263726
-7.5036173
-5.7916985
-6.525378
-8.512427
-9.490666
-6.7699375
1.239399
13.008844
24.442019
31.809385
33.246178
28.599539
19.031132
6.9254165
-4.6300387
-12.578236
-15.3295355
-13.128495
-7.320197
0.5057193
8.637336
15.209884
19.00056
19.76481
18.205742
14.476204
8.087076
-0.9005001
-11.080306
-20.129023
-24.98965
-23.308302
-15.2683935
-4.202059
5.1217875
8.545626
5.091217
-2.3067198
-9.246106
-12.853366
-12.364245
-8.726418
-4.6300387
-3.437809
-6.4642377
-12.058545
-17.102594
-18.569954
-14.993263
-7.9315968
-1.3896201
1.6979487
0.8114191
-2.5207095
-5.761128
-6.525378
-4.2937684
-0.6253702
2.4927685
4.082408
4.724377
5.580337
7.475676
10.563245
13.681383
14.720763
12.122314
6.283447
-0.53366023
-5.516568
-7.1367774
-5.4248586
-1.4201899
3.654428
8.117646
10.471535
9.982415
7.6896663
4.8466578
1.4228189
-3.1626792
-7.8704567
-11.019166
-11.813986
-10.132636
-6.4642377
-2.3984296
-0.25853038
-0.8393602
-3.1015394
-6.005688
-9.307246
-12.608805
-14.443005
-13.373055
-8.940407
-1.32848
8.270496
16.982943
21.56844
19.917662
12.061174
0.7502792
-10.010357
-17.224873
-19.731611
-17.438864
-10.5606165
-0.44195032
9.585006
16.188124
18.144602
16.035275
11.082935
5.549767
1.6673789
0.23058942
0.6585692
2.0342185
3.2875881
3.593288
2.7984684
1.7590888
1.0254091
-0.6253702
-4.9051685
-11.355435
-17.989124
-22.635761
-23.67514
-20.281872
-13.556475
-5.944548
-0.13625044
2.2482085
1.4533889
-0.5948003
-2.1538696
-2.7346995
-2.5207095
-2.0927296
-1.4201899
0.5362893
4.388108
8.912465
12.794854
15.271023
15.057033
11.082935
3.8989878
-4.8745985
-13.220205
-18.722803
-19.303633
-14.779275
-7.075638
1.086549
7.628526
11.663764
13.222834
12.397444
10.012985
7.3839664
5.274637
3.8684177
3.3792982
3.776708
4.479818
4.4186773
2.7984684
-0.56423026
-5.1191583
-9.796367
-13.373055
-15.023834
-14.443005
-11.599996
-6.9839277
-2.0010197
2.1259286
5.641477
8.729046
10.471535
9.921275
6.9865565
2.3704886
-2.8569794
-7.5953274
-10.713466
-11.599996
-10.102067
-6.6782274
-2.3067198
2.0342185
5.824897
8.484486
8.759616
5.427487
-1.05335
-8.573566
-15.023834
-19.150782
-19.915031
-16.154924
-7.962167
2.0647886
10.196404
13.864803
12.703144
8.209356
2.5844784
-2.4595695
-6.1585383
-7.6870375
-6.586518
-3.1321094
1.0254091
3.776708
4.204688
2.5539083
-0.7170802
-4.935738
-8.756987
-10.682896
-9.949216
-6.525378
-1.11449
4.5409575
8.362206
9.3404455
7.5062466
3.593288
-1.4507599
-6.219678
-9.154397
-8.818127
-5.0580187
0.20001942
4.388108
6.130597
5.580337
3.623858
0.9642691
-2.3678596
-5.883408
-8.848697
-11.172016
-13.128495
-14.443005
-14.045595
-11.477716
-7.5341873
-3.6212292
-0.44195032
1.9425087
3.409868
3.654428
2.4010584
-0.25853038
-3.437809
-6.0668283
-7.7787476
-8.848697
-9.398956
-9.307246
-8.909837
-9.246106
-10.4994755
-11.691706
-11.722276
-10.285486
-7.8093176
-4.691179
-1.05335
2.5844784
5.244067
6.6502867
7.2616863
6.9559865
5.1217875
1.6368089
-2.6124194
-6.433668
-9.460097
-11.875125
-13.342484
-13.006215
-10.285486
-5.2108684
1.1171191
6.7419963
10.196404
11.235785
9.860135
6.283447
1.4533889
-3.2849593
-7.106208
-10.224346
-12.639376
-13.250774
-10.682896
-5.1191583
1.7896588
7.3839664
9.157026
5.641477
-2.3067198
-11.5082855
-18.600521
-21.688093
-20.434721
-15.818655
-9.826937
-4.324339
0.047169477
3.562718
6.4668665
8.545626
9.432156
9.034745
7.2616863
4.174118
0.13887945
-4.0186386
-7.4730473
-9.5823765
-9.918647
-8.787557
-7.5036173
-7.442477
-8.695847
-10.193776
-10.407765
-8.512427
-4.5383286
0.7197092
5.610907
8.239926
7.536816
3.654428
-1.7258899
-6.586518
-9.796367
-11.691706
-13.189635
-14.534715
-15.023834
-13.587046
-9.765796
-3.957499
2.8596082
9.462725
13.956513
14.567914
11.174645
5.366347
-0.7170802
-5.516568
-8.604136
-10.193776
-10.591186
-10.071496
-8.940407
-7.7481766
-6.800508
-5.975118
-5.1191583
-4.6300387
-4.691179
-5.027448
-4.9051685
-3.6517987
-1.11449
1.8813686
3.807278
3.532148
0.7197092
-3.7129388
-8.298437
-11.722276
-12.853366
-11.294296
-7.6870375
-3.1932492
0.93369913
3.5015779
3.532148
0.7197092
-4.2937684
-10.254916
-15.635235
-19.028502
-19.181353
-15.543524
-8.787557
-0.8393602
5.794327
9.279305
9.034745
5.916607
1.3922489
-2.9792593
-6.372528
-8.726418
-10.132636
-10.468906
-9.551806
-7.5036173
-4.4771886
-1.1756301
1.3922489
2.7067583
3.0735981
2.9207482
2.4010584
1.4228189
0.23058942
-0.9005001
-1.7258899
-2.2761495
-2.5818496
-2.9181194
-3.1626792
-3.070969
-2.7041295
-2.5207095
-2.9792593
-4.202059
-5.822268
-7.1367774
-7.5036173
-6.9533577
-5.944548
-4.9663086
-4.202059
-3.9269285
-4.1409187
-4.4771886
-4.3854785
-3.5906591
-2.1844397
-0.38081038
1.6062388
3.440438
4.8160872
5.3052073
4.449248
2.0342185
-1.8787396
-6.739368
-11.538856
-14.870985
-15.2989645
-12.058545
-5.883408
1.0254091
6.1917367
8.087076
6.5585766
2.4010584
-2.9792593
-7.992738
-11.294296
-12.303105
-11.294296
-8.970977
-5.852838
-2.1844397
1.3922489
3.807278
4.2352576
2.4927685
-0.93107015
-5.149729
-9.123826
-11.844556
-12.761656
-11.752846
-9.276677
-6.189108
-3.254389
-0.8699301
1.0254091
2.6761882
4.112978
4.8772273
4.3269677
2.0953586
-1.7258899
-6.433668
-10.621757
-12.975645
-13.189635
-11.844556
-9.735227
-7.4730473
-5.302578
-2.8264093
0.56685925
4.8466578
9.095885
11.847184
12.030604
9.3404455
4.6632376
-0.7782201
-6.005688
-10.591186
-14.076164
-15.879793
-15.696373
-13.739895
-10.682896
-7.075638
-3.1321094
0.8114191
4.204688
6.405727
7.108836
6.497437
4.9077973
2.5233383
-0.53366023
-3.7740793
-6.6782274
-8.879267
-10.254916
-10.621757
-9.796367
-7.7481766
-4.9663086
-2.2150097
-0.1668204
0.7197092
0.35286933
-1.0227802
-3.1015394
-5.4248586
-7.228487
-7.3813376
-5.4248586
-2.1844397
0.84198916
2.5233383
2.4621985
1.055979
-1.11449
-3.1932492
-4.3549085
-4.171489
-2.7958393
-0.8393602
0.9948391
2.2482085
2.6456184
2.0953586
0.4751493
-2.1538696
-5.4248586
-8.542997
-10.713466
-11.172016
-9.765796
-7.075638
-3.896359
-1.2062001
0.5362893
1.2088289
0.9642691
0.07773945
-0.9922101
-1.8175998
-2.2150097
-2.3067198
-2.4289994
-2.7958393
-3.437809
-4.0186386
-4.232629
-3.988069
-3.468379
-2.9792593
-2.7958393
-2.9486895
-3.3155293
-3.468379
-3.0403993
-1.6953197
0.4445793
2.7984684
4.479818
4.8160872
3.7461379
1.7590888
-0.19739044
-1.4201899
-1.8481698
-1.9704497
-2.4289994
-3.529519
-4.935738
-5.913978
-5.7305584
-4.3854785
-2.4901395
-0.56423026
1.1171191
2.3704886
2.9207482
2.4316285
1.147689
-0.4725203
-1.9093096
-2.8264093
-3.2849593
-3.529519
-3.6823692
-3.7129388
-3.468379
-2.9181194
-2.2150097
-1.5119
-0.96164006
-0.68651015
-0.9005001
-1.54247
-2.3067198
-2.8569794
-3.0403993
-2.7958393
-2.2761495
-1.6341798
-0.93107015
-0.105680466
0.7502792
1.4533889
1.7896588
1.6979487
1.147689
0.2917294
-0.8393602
-2.0927296
-3.254389
-4.049209
-4.1409187
-3.529519
-2.7652695
-2.4595695
-2.7346995
-3.437809
-4.171489
-4.5383286
-4.3549085
-3.7435088
-2.9486895
-2.2455795
-1.6647499
-1.2062001
-0.68651015
-0.013970494
0.6585692
1.2088289
1.6062388
1.7285187
1.4839588
0.84198916
-0.13625044
-1.29791
-2.3372896
-3.0403993
-3.1932492
-2.9181194
-2.3984296
-1.7870297
-1.2367699
-0.7170802
-0.22796041
0.20001942
0.4445793
0.38343936
-0.19739044
-1.29791
-2.5512795
-3.3766692
-3.5906591
-3.346099
-3.0098293
-2.5207095
-1.7258899
-0.68651015
0.23058942
0.7197092
0.7197092
0.38343936
-0.013970494
-0.5948003
-1.57304
-3.0098293
-4.3854785
-5.2108684
-5.302578
-4.6300387
-3.254389
-1.4507599
0.16944942
0.9642691
0.78084916
-0.075110435
-1.08392
-1.75646
-1.9398799
-1.6341798
-1.11449
-0.65594023
-0.44195032
-0.68651015
-1.26734
-1.8481698
-1.9398799
-1.57304
-1.26734
-1.3590498
-1.7258899
-2.0927296
-2.1844397
-1.7870297
-0.9922101
0.016599476
0.78084916
0.9642691
0.41400933
-0.5030903
-1.3896201
-2.0621595
-2.4901395
-2.7041295
-2.6735594
-2.3067198
-1.5119
-0.35024035
0.93369913
1.9730787
2.5233383
2.3399184
1.2088289
-0.8393602
-3.1626792
-4.8134584
-5.2414384
-4.6300387
-3.7740793
-3.1932492
-3.0098293
-3.1015394
-3.1626792
-2.9181194
-2.3678596
-1.7258899
-1.05335
-0.38081038
0.2917294
0.78084916
0.7502792
0.13887945
-0.7170802
-1.57304
-2.3372896
-2.7958393
-2.7346995
-2.3678596
-2.1232998
-2.2761495
-2.6735594
-2.9792593
-3.0403993
-2.6735594
-1.8481698
-0.44195032
1.300539
2.8901782
3.7155678
3.440438
2.0647886
0.16944942
-1.5119
-2.3984296
-2.4901395
-2.1232998
-1.4201899
-0.25853038
1.269969
2.8901782
4.2352576
4.9689374
4.785517
3.471008
1.178259
-1.6036098
-3.865789
-4.9051685
-4.5994687
-3.4072394
-1.9093096
-0.56423026
0.10830945
-0.22796041
-1.32848
-2.4289994
-2.6735594
-1.6341798
0.2917294
2.0647886
2.767898
2.1870687
0.6891392
-1.11449
-2.6124194
-3.437809
-3.6517987
-3.6212292
-3.468379
-2.8875494
-1.5119
0.4445793
2.4927685
3.837848
4.021268
3.043028
1.3311089
-0.38081038
-1.4201899
-1.4507599
-0.5948003
0.6585692
1.7896588
2.3093486
2.1870687
1.7285187
1.178259
0.56685925
-0.105680466
-0.80879015
-1.3590498
-1.8175998
-2.3372896
-2.7652695
-2.5818496
-1.4507599
0.41400933
2.1564987
2.951318
2.5539083
1.239399
-0.2891004
-1.5119
-2.1232998
-2.1232998
-1.8481698
-1.6647499
-1.6953197
-1.6341798
-1.1756301
-0.2891004
0.8114191
1.4839588
1.269969
0.23058942
-1.11449
-2.2455795
-3.070969
-3.529519
-3.468379
-2.9486895
-2.1844397
-1.4201899
-0.65594023
0.2611594
1.300539
2.1564987
2.5539083
2.4010584
1.7590888
0.9031291
0.07773945
-0.5030903
-0.7782201
-0.80879015
-0.80879015
-1.0227802
-1.4507599
-1.8787396
-1.9093096
-1.26734
-0.044540465
1.3311089
2.5844784
3.562718
4.204688
4.4186773
4.2352576
3.6849978
2.7984684
1.5756688
0.16944942
-1.26734
-2.2761495
-2.3067198
-1.1756301
0.5362893
2.0036488
2.7067583
2.5844784
1.9425087
1.147689
0.7197092
0.7502792
0.87255913
0.87255913
0.78084916
0.93369913
1.5756688
2.4927685
3.1958783
3.226448
2.3093486
0.6585692
-1.08392
-2.3067198
-2.5512795
-1.6953197
-0.13625044
1.6062388
3.043028
3.837848
3.837848
3.043028
1.8507986
0.8114191
0.20001942
0.016599476
0.016599476
-0.1668204
-0.6253702
-1.05335
-0.96164006
-0.075110435
1.269969
2.4010584
2.8290384
2.6150484
2.1870687
2.1564987
2.6150484
3.409868
4.082408
4.2658277
3.7461379
2.6456184
1.3311089
0.10830945
-0.80879015
-1.3590498
-1.4507599
-1.26734
-0.80879015
-0.105680466
0.9642691
2.3093486
3.471008
3.9295578
3.318158
1.7896588
-0.075110435
-1.7258899
-2.5818496
-2.3984296
-1.26734
0.32229936
1.6368089
2.2787786
2.2482085
1.9119387
1.6673789
1.6062388
1.6062388
1.4228189
0.8114191
-0.105680466
-0.96164006
-1.3590498
-1.1450601
-0.6253702
-0.19739044
-0.044540465
-0.2891004
-0.7170802
-1.0227802
-0.93107015
-0.38081038
0.41400933
1.300539
1.9730787
2.3093486
2.2482085
1.9425087
1.5145289
1.147689
0.7502792
0.32229936
-0.22796041
-0.65594023
-0.7170802
-0.19739044
0.84198916
2.0036488
2.8901782
3.0735981
2.5539083
1.7285187
1.1171191
0.9031291
0.9031291
0.9948391
1.1171191
1.361679
1.6673789
1.8813686
1.9119387
1.7590888
1.361679
0.6891392
-0.19739044
-1.05335
-1.54247
-1.4507599
-0.7476502
0.4445793
1.7896588
2.8901782
3.409868
3.318158
2.6456184
1.5756688
0.4751493
-0.5030903
-1.1756301
-1.4507599
-1.1756301
-0.44195032
0.56685925
1.6368089
2.4927685
2.8901782
2.8290384
2.4316285
1.8202288
1.178259
0.6891392
0.4445793
0.5974293
0.9948391
1.3922489
1.5145289
1.3311089
0.87255913
0.5057193
0.32229936
0.38343936
0.7197092
1.361679
2.1870687
2.951318
3.471008
3.7155678
3.6849978
3.257018
2.3399184
1.086549
-0.044540465
-0.7476502
-0.96164006
-0.80879015
-0.4113803
0.32229936
1.361679
2.4010584
3.1041682
3.226448
2.8290384
2.1564987
1.4228189
0.78084916
0.35286933
0.20001942
0.20001942
0.13887945
-0.013970494
-0.1668204
-0.075110435
0.5057193
1.4228189
2.4010584
3.134738
3.348728
3.0735981
2.3399184
1.4228189
0.7197092
0.56685925
0.9642691
1.5756688
1.9730787
1.9119387
1.4228189
0.78084916
0.35286933
0.4445793
1.086549
2.0036488
2.8596082
3.318158
3.1958783
2.5844784
1.6673789
0.7502792
0.07773945
-0.22796041
-0.105680466
0.2917294
0.78084916
1.2088289
1.5145289
1.6368089
1.6368089
1.3922489
0.93369913
0.2917294
-0.25853038
-0.4113803
-0.075110435
0.62799925
1.3922489
1.8813686
1.8813686
1.3922489
0.5974293
-0.1668204
-0.5948003
-0.6253702
-0.38081038
0.07773945
0.56685925
0.87255913
0.8114191
0.41400933
-0.013970494
-0.19739044
0.07773945
0.6585692
1.147689
1.269969
1.086549
0.7502792
0.56685925
0.5974293
0.87255913
1.178259
1.1171191
0.56685925
-0.2891004
-0.9922101
-1.1756301
-0.5948003
0.56685925
1.9119387
3.043028
3.532148
3.318158
2.4621985
1.3311089
0.2611594
-0.6253702
-1.3590498
-1.8787396
-2.0927296
-1.8787396
-1.26734
-0.35024035
0.6891392
1.5450988
2.0953586
2.2482085
2.0342185
1.4533889
0.6585692
-0.044540465
-0.4113803
-0.38081038
-0.19739044
-0.1668204
-0.4113803
-0.8393602
-1.2367699
-1.3896201
-1.11449
-0.5030903
0.2917294
0.9948391
1.5145289
1.7896588
1.6979487
1.178259
0.4445793
-0.19739044
-0.44195032
-0.38081038
-0.19739044
-0.075110435
0.016599476
0.10830945
0.23058942
0.4445793
0.7502792
1.1171191
1.300539
1.300539
1.147689
0.9948391
0.9031291
0.7502792
0.35286933
-0.25853038
-0.9922101
-1.5119
-1.6953197
-1.5119
-1.0227802
-0.2891004
0.5057193
1.178259
1.4228189
1.269969
1.055979
1.055979
1.3922489
1.9425087
2.5539083
3.0124583
3.0735981
2.4927685
1.361679
0.016599476
-1.11449
-1.7258899
-1.8175998
-1.57304
-0.9922101
-0.13625044
0.9031291
1.8507986
2.4621985
2.5844784
2.2787786
1.5756688
0.4751493
-0.8393602
-2.0621595
-2.7652695
-2.7652695
-2.1844397
-1.29791
-0.35024035
0.38343936
0.7502792
0.84198916
0.6891392
0.4445793
0.10830945
-0.25853038
-0.65594023
-0.93107015
-0.93107015
-0.65594023
-0.13625044
0.38343936
0.6891392
0.62799925
0.2917294
-0.105680466
-0.38081038
-0.4113803
-0.31967038
-0.19739044
-0.044540465
0.20001942
0.5362893
0.7197092
0.6891392
0.32229936
-0.35024035
-1.1756301
-1.9093096
-2.2761495
-2.1538696
-1.6341798
-0.93107015
-0.25853038
0.38343936
0.93369913
1.2088289
1.086549
0.5974293
0.016599476
-0.4725203
-0.8393602
-1.2062001
-1.5119
-1.75646
-1.9398799
-2.0621595
-2.1538696
-2.1232998
-1.9398799
-1.6341798
-1.1450601
-0.44195032
0.2611594
0.8114191
1.1171191
1.178259
1.055979
0.8114191
0.56685925
0.35286933
0.32229936
0.38343936
0.4445793
0.35286933
0.10830945
-0.13625044
-0.22796041
-0.22796041
-0.31967038
-0.56423026
-0.8393602
-1.0227802
-1.05335
-0.8393602
-0.4725203
-0.013970494
0.35286933
0.5974293
0.62799925
0.41400933
0.047169477
-0.31967038
-0.53366023
-0.53366023
-0.35024035
-0.1668204
-0.105680466
-0.13625044
-0.22796041
-0.35024035
-0.4113803
-0.5030903
-0.56423026
-0.65594023
-0.7476502
-0.7476502
-0.68651015
-0.5948003
-0.4725203
-0.38081038
-0.31967038
-0.2891004
-0.35024035
-0.4725203
-0.65594023
-0.6253702
-0.35024035
0.13887945
0.6891392
0.9642691
0.84198916
0.38343936
-0.25853038
-0.9922101
-1.75646
-2.5207095
-3.1015394
-3.3155293
-2.9486895
-2.0010197
-0.7170802
0.5057193
1.300539
1.4839588
1.055979
0.20001942
-0.80879015
-1.6036098
-2.0010197
-1.9704497
-1.6036098
-1.11449
-0.68651015
-0.4725203
-0.5948003
-0.93107015
-1.3896201
-1.6953197
-1.7870297
-1.57304
-1.0227802
-0.35024035
0.2611594
0.7502792
0.9642691
0.84198916
0.2917294
-0.5030903
-1.3590498
-2.0621595
-2.4901395
-2.5818496
-2.3372896
-1.8481698
-1.32848
-0.80879015
-0.31967038
0.13887945
0.41400933
0.35286933
-0.075110435
-0.7782201
-1.4507599
-1.9398799
-2.1538696
-2.0621595
-1.75646
-1.32848
-1.11449
-1.2062001
-1.6647499
-2.3067198
-2.8569794
-3.1015394
-2.8875494
-2.1844397
-1.2367699
-0.31967038
0.2917294
0.5057193
0.41400933
0.16944942
-0.19739044
-0.65594023
-1.2367699
-1.7870297
-2.2761495
-2.6429894
-2.7652695
-2.5512795
-1.9704497
-1.11449
-0.25853038
0.4445793
0.8114191
0.87255913
0.56685925
-0.044540465
-0.7782201
-1.54247
-2.2455795
-2.8569794
-3.254389
-3.2849593
-2.8875494
-2.1232998
-1.1450601
-0.38081038
-0.105680466
-0.35024035
-0.93107015
-1.6036098
-2.0927296
-2.2455795
-2.0621595
-1.6647499
-1.29791
-1.1756301
-1.3590498
-1.8175998
-2.3372896
-2.7346995
-2.8569794
-2.6124194
-2.0621595
-1.3590498
-0.68651015
-0.25853038
-0.105680466
-0.22796041
-0.6253702
-1.2062001
-1.8787396
-2.4595695
-2.7958393
-2.6735594
-2.1538696
-1.3590498
-0.6253702
-0.075110435
0.16944942
0.10830945
-0.2891004
-0.8393602
-1.29791
-1.4507599
-1.2062001
-0.7476502
-0.25853038
-0.044540465
-0.22796041
-0.7476502
-1.5119
-2.2761495
-2.8875494
-3.2238193
-3.2238193
-2.9486895
-2.5207095
-2.0927296
-1.6341798
-1.1756301
-0.80879015
-0.65594023
-0.7782201
-1.2062001
-1.75646
-2.3678596
-2.9792593
-3.3766692
-3.4072394
-3.0098293
-2.3372896
-1.57304
-0.96164006
-0.65594023
-0.68651015
-0.9922101
-1.3896201
-1.6036098
-1.6341798
-1.4201899
-1.08392
-0.7476502
-0.56423026
-0.5030903
-0.5948003
-0.93107015
-1.4507599
-2.0315897
-2.5207095
-2.7652695
-2.6735594
-2.2150097
-1.3896201
-0.38081038
0.56685925
1.055979
0.93369913
0.23058942
-0.9005001
-2.0315897
-2.8264093
-2.9792593
-2.5207095
-1.6647499
-0.65594023
0.23058942
0.7502792
0.7197092
0.23058942
-0.56423026
-1.4201899
-2.1232998
-2.4901395
-2.3067198
-1.4813299
-0.38081038
0.6585692
1.2088289
1.178259
0.5362893
-0.5948003
-1.8175998
-2.6429894
-2.7652695
-1.9704497
-0.4113803
1.4533889
3.1958783
4.4186773
4.8160872
4.2352576
2.7373283
0.5974293
-1.54247
-3.1015394
-3.6517987
-3.1015394
-1.8175998
-0.22796041
1.147689
1.9730787
2.0342185
1.4228189
0.56685925
-0.19739044
-0.6253702
-0.65594023
-0.4113803
0.016599476
0.56685925
1.0254091
1.239399
1.0254091
0.35286933
-0.65594023
-1.8175998
-2.8264093
-3.3766692
-3.1932492
-2.3678596
-1.08392
0.20001942
1.2088289
1.6673789
1.5145289
0.9031291
0.07773945
-0.6253702
-1.0227802
-1.05335
-0.80879015
-0.5030903
-0.22796041
-0.013970494
0.23058942
0.38343936
0.41400933
0.4751493
0.6585692
0.8114191
0.84198916
0.78084916
0.7502792
0.87255913
1.147689
1.3922489
1.5145289
1.4228189
1.147689
0.78084916
0.4751493
0.32229936
0.2611594
0.2611594
0.38343936
0.6891392
1.1171191
1.6062388
2.0342185
2.2176385
2.0342185
1.4839588
0.5362893
-0.53366023
-1.4507599
-1.9704497
-1.9704497
-1.54247
-0.7782201
0.016599476
0.6585692
0.9642691
0.9031291
0.5974293
0.23058942
-0.044540465
-0.19739044
-0.2891004
-0.38081038
-0.38081038
-0.19739044
0.20001942
0.6891392
1.086549
1.269969
1.300539
1.147689
0.8114191
0.2611594
-0.38081038
-0.8699301
-1.0227802
-0.7782201
-0.105680466
0.8114191
1.7285187
2.3704886
2.5539083
2.2482085
1.5450988
0.62799925
-0.31967038
-1.05335
-1.5119
-1.54247
-1.1756301
-0.44195032
0.4445793
1.3922489
2.1870687
2.6761882
2.7067583
2.2787786
1.4839588
0.4445793
-0.5948003
-1.3896201
-1.75646
-1.75646
-1.4813299
-1.1756301
-0.96164006
-0.8393602
-0.7170802
-0.4725203
-0.19739044
0.016599476
0.16944942
0.2917294
0.5057193
0.8114191
1.1171191
1.300539
1.300539
1.1171191
0.6585692
0.10830945
-0.4113803
-0.5948003
-0.4113803
0.07773945
0.78084916
1.6062388
2.2787786
2.6456184
2.5233383
2.0647886
1.361679
0.5974293
-0.19739044
-0.8699301
-1.3590498
-1.4507599
-1.11449
-0.4113803
0.41400933
1.086549
1.3922489
1.300539
0.87255913
0.23058942
-0.31967038
-0.56423026
-0.4113803
0.10830945
0.7502792
1.239399
1.3311089
0.9948391
0.2917294
-0.56423026
-1.29791
-1.7258899
-1.9093096
-1.9093096
-1.6647499
-1.08392
-0.19739044
0.7502792
1.5145289
1.8813686
1.8202288
1.300539
0.56685925
-0.25853038
-0.8393602
-1.08392
-0.93107015
-0.56423026
-0.075110435
0.38343936
0.78084916
0.9948391
1.0254091
0.9948391
0.84198916
0.5974293
0.35286933
0.2611594
0.41400933
0.78084916
1.2088289
1.5145289
1.5450988
1.3311089
0.9031291
0.41400933
0.047169477
-0.1668204
-0.19739044
-0.013970494
0.32229936
0.6891392
0.9031291
0.93369913
0.84198916
0.6585692
0.38343936
0.016599476
-0.31967038
-0.5948003
-0.7476502
-0.80879015
-0.80879015
-0.65594023
-0.38081038
-0.044540465
0.32229936
0.6891392
1.055979
1.300539
1.361679
1.147689
0.7502792
0.20001942
-0.5030903
-1.2367699
-1.8787396
-2.2455795
-2.2150097
-1.8175998
-1.1756301
-0.4113803
0.2917294
0.9031291
1.300539
1.3922489
1.300539
1.055979
0.6585692
0.13887945
-0.35024035
-0.65594023
-0.65594023
-0.4725203
-0.13625044
0.2917294
0.6891392
0.9948391
1.147689
1.178259
0.9948391
0.5362893
-0.075110435
-0.65594023
-1.05335
-1.2367699
-1.26734
-1.1450601
-0.96164006
-0.7170802
-0.4725203
-0.4113803
-0.56423026
-0.8699301
-1.2367699
-1.57304
-1.8481698
-1.9398799
-1.7870297
-1.29791
-0.53366023
0.41400933
1.300539
1.8202288
1.7590888
0.9948391
-0.25853038
-1.6647499
-2.8875494
-3.498949
-3.346099
-2.4289994
-1.05335
0.41400933
1.6062388
2.1870687
2.0036488
1.2088289
0.10830945
-0.8393602
-1.4201899
-1.57304
-1.29791
-0.65594023
0.2611594
1.1171191
1.6062388
1.4533889
0.7502792
-0.25853038
-1.29791
-2.1538696
-2.6735594
-2.6735594
-2.1844397
-1.29791
-0.38081038
0.23058942
0.2611594
-0.31967038
-1.26734
-2.1538696
-2.6735594
-2.7958393
-2.5207095
-1.9704497
-1.32848
-0.9005001
-0.7782201
-0.8393602
-0.9922101
-1.1756301
-1.3590498
-1.54247
-1.6953197
-1.6953197
-1.4813299
-1.1450601
-0.7170802
-0.35024035
-0.1668204
-0.35024035
-0.9005001
-1.6341798
-2.2150097
-2.3067198
-1.9093096
-1.08392
-0.075110435
0.87255913
1.4839588
1.5756688
1.086549
0.13887945
-1.08392
-2.1538696
-2.9486895
-3.4072394
-3.498949
-3.1932492
-2.5818496
-1.7870297
-1.0227802
-0.44195032
-0.13625044
-0.13625044
-0.4725203
-0.9922101
-1.54247
-1.9704497
-2.2150097
-2.2150097
-2.0927296
-1.9093096
-1.7870297
-1.8787396
-2.1232998
-2.5207095
-2.9486895
-3.254389
-3.254389
-2.8875494
-2.2150097
-1.3896201
-0.6253702
-0.1668204
-0.105680466
-0.35024035
-0.7476502
-1.1756301
-1.6036098
-2.0315897
-2.2761495
-2.2150097
-1.8787396
-1.32848
-0.7170802
-0.22796041
-0.044540465
-0.19739044
-0.5948003
-1.11449
-1.6341798
-2.0010197
-2.0621595
-1.7870297
-1.26734
-0.7170802
-0.35024035
-0.2891004
-0.6253702
-1.1450601
-1.6953197
-2.0927296
-2.2761495
-2.2761495
-2.1844397
-2.1844397
-2.2150097
-2.1538696
-1.8481698
-1.29791
-0.68651015
-0.31967038
-0.4725203
-1.05335
-1.8787396
-2.6124194
-3.070969
-3.1015394
-2.8569794
-2.4901395
-2.0927296
-1.75646
-1.4813299
-1.32848
-1.2062001
-1.1450601
-1.1756301
-1.4201899
-1.9093096
-2.4901395
-2.9486895
-3.070969
-2.8569794
-2.4595695
-2.0927296
-1.8787396
-1.8481698
-1.9398799
-2.0315897
-1.9704497
-1.6953197
-1.3896201
-1.2367699
-1.4201899
-1.9704497
-2.6429894
-3.1932492
-3.468379
-3.437809
-3.2849593
-3.0403993
-2.6429894
-2.2455795
-2.0315897
-2.1232998
-2.3984296
-2.6429894
-2.6124194
-2.3372896
-2.1232998
-2.0621595
-2.1232998
-2.2455795
-2.2761495
-2.2455795
-2.1538696
-2.0315897
-1.9398799
-1.9704497
-2.1538696
-2.3678596
-2.5512795
-2.7346995
-2.9486895
-3.2238193
-3.3766692
-3.3155293
-2.9792593
-2.4901395
-2.0927296
-1.8787396
-1.75646
-1.7258899
-1.7870297
-2.0927296
-2.6124194
-3.1932492
-3.7129388
-3.988069
-3.988069
-3.7740793
-3.437809
-3.1015394
-2.8264093
-2.7041295
-2.6735594
-2.7652695
-2.9486895
-3.254389
-3.6212292
-3.9269285
-4.0797787
-4.1409187
-4.1103487
-4.0186386
-3.835219
-3.498949
-3.0098293
-2.5207095
-2.1232998
-2.0010197
-2.0927296
-2.3678596
-2.6735594
-2.9486895
-3.1015394
-3.2238193
-3.346099
-3.437809
-3.346099
-3.1626792
-3.0403993
-3.0098293
-3.070969
-3.0098293
-2.8264093
-2.5207095
-2.2455795
-2.0621595
-2.0010197
-2.0621595
-2.2761495
-2.6429894
-3.1321094
-3.7435088
-4.3854785
-4.9051685
-5.1191583
-4.9968786
-4.5994687
-4.1409187
-3.6517987
-3.2238193
-2.8875494
-2.7346995
-2.8569794
-3.1626792
-3.468379
-3.6823692
-3.7740793
-3.835219
-3.8046489
-3.6212292
-3.3766692
-3.2849593
-3.498949
-3.988069
-4.4466186
-4.691179
-4.5994687
-4.2937684
-3.8046489
-3.254389
-2.7652695
-2.3678596
-2.2150097
-2.2761495
-2.5512795
-3.070969
-3.6517987
-4.202059
-4.5077586
-4.4771886
-4.1409187
-3.7129388
-3.3766692
-3.2238193
-3.3155293
-3.529519
-3.7129388
-3.7740793
-3.6823692
-3.560089
-3.498949
-3.498949
-3.529519
-3.6212292
-3.8046489
-4.171489
-4.6606083
-5.088588
-5.302578
-5.2414384
-4.8745985
-4.202059
-3.4072394
-2.6735594
-2.1538696
-1.9704497
-2.1538696
-2.6735594
-3.437809
-4.171489
-4.5688987
-4.5383286
-4.263199
-3.988069
-3.7435088
-3.498949
-3.254389
-3.0098293
-2.8264093
-2.8875494
-3.1932492
-3.6823692
-4.171489
-4.3549085
-4.1103487
-3.560089
-2.9486895
-2.4901395
-2.2455795
-2.1538696
-2.2150097
-2.4595695
-2.8264093
-3.1321094
-3.3766692
-3.529519
-3.529519
-3.468379
-3.254389
-3.0098293
-2.7652695
-2.6124194
-2.5512795
-2.4901395
-2.4901395
-2.5818496
-2.8569794
-3.1626792
-3.2849593
-3.070969
-2.5512795
-1.9704497
-1.6036098
-1.5119
-1.6036098
-1.8787396
-2.1538696
-2.3984296
-2.4289994
-2.2455795
-1.8481698
-1.4813299
-1.29791
-1.4813299
-2.0621595
-2.9181194
-3.7435088
-4.2937684
-4.324339
-3.988069
-3.498949
-3.1015394
-2.7958393
-2.5207095
-2.2455795
-2.0621595
-2.1844397
-2.7041295
-3.468379
-4.202059
-4.782889
-5.088588
-5.149729
-4.8745985
-4.3854785
-3.835219
-3.4072394
-3.1626792
-3.1321094
-3.2238193
-3.4072394
-3.498949
-3.560089
-3.529519
-3.560089
-3.7129388
-3.865789
-3.896359
-3.6517987
-3.1626792
-2.5818496
-2.0927296
-1.7870297
-1.7870297
-2.0621595
-2.5818496
-3.2238193
-3.865789
-4.263199
-4.232629
-3.8046489
-3.1321094
-2.5207095
-2.0927296
-1.8787396
-1.7870297
-1.75646
-1.75646
-1.6647499
-1.54247
-1.54247
-1.8175998
-2.3678596
-3.1015394
-3.7129388
-4.049209
-3.957499
-3.560089
-3.0403993
-2.5818496
-2.3067198
-2.4595695
-3.0098293
-3.7740793
-4.4771886
-4.8745985
-4.9051685
-4.5688987
-3.988069
-3.4072394
-2.9792593
-2.8264093
-2.9792593
-3.346099
-3.9269285
-4.4771886
-4.782889
-4.782889
-4.4771886
-3.957499
-3.498949
-3.2238193
-3.254389
-3.529519
-3.835219
-4.0186386
-3.957499
-3.560089
-2.8875494
-2.0927296
-1.4813299
-1.26734
-1.5119
-2.2150097
-3.1626792
-4.202059
-4.9968786
-5.3331485
-5.1802983
-4.6606083
-4.0186386
-3.254389
-2.5207095
-1.9093096
-1.6341798
-1.6647499
-1.9704497
-2.4289994
-2.9486895
-3.346099
-3.437809
-3.2238193
-2.8264093
-2.4289994
-2.2455795
-2.3372896
-2.7346995
-3.3155293
-3.865789
-4.1103487
-3.896359
-3.2849593
-2.4901395
-1.7258899
-1.1450601
-0.80879015
-0.7476502
-0.9005001
-1.29791
-1.8787396
-2.4595695
-2.8875494
-2.9486895
-2.5512795
-1.8787396
-1.1756301
-0.7476502
-0.68651015
-0.9005001
-1.26734
-1.6647499
-1.9398799
-2.0315897
-1.9398799
-1.6341798
-1.1450601
-0.5948003
-0.1668204
-0.013970494
-0.19739044
-0.53366023
-0.9005001
-1.2367699
-1.5119
-1.8175998
-2.0621595
-2.1232998
-1.9704497
-1.6341798
-1.2367699
-0.93107015
-0.7782201
-0.8393602
-1.08392
-1.57304
-2.1538696
-2.6124194
-2.7346995
-2.5512795
-2.1232998
-1.6036098
-1.08392
-0.7170802
-0.53366023
-0.53366023
-0.68651015
-0.9005001
-1.11449
-1.26734
-1.32848
-1.26734
-1.11449
-0.8699301
-0.6253702
-0.38081038
-0.2891004
-0.35024035
-0.5030903
-0.6253702
-0.6253702
-0.4725203
-0.2891004
-0.1668204
-0.19739044
-0.25853038
-0.31967038
-0.4113803
-0.5030903
-0.65594023
-0.93107015
-1.26734
-1.4507599
-1.32848
-0.8699301
-0.22796041
0.38343936
0.7197092
0.6891392
0.35286933
-0.25853038
-0.9922101
-1.6647499
-2.1232998
-2.2150097
-1.9093096
-1.3896201
-0.7782201
-0.2891004
-0.044540465
-0.13625044
-0.5948003
-1.32848
-2.0621595
-2.4289994
-2.2455795
-1.54247
-0.6253702
0.2611594
0.84198916
1.055979
0.93369913
0.5974293
0.16944942
-0.22796041
-0.56423026
-0.7782201
-0.9005001
-0.8699301
-0.7476502
-0.5948003
-0.4113803
-0.1668204
0.10830945
0.35286933
0.56685925
0.78084916
0.9642691
1.0254091
0.93369913
0.62799925
0.23058942
-0.25853038
-0.68651015
-1.0227802
-1.1450601
-0.96164006
-0.53366023
0.016599476
0.5362893
1.0254091
1.3922489
1.5145289
1.269969
0.62799925
-0.22796041
-1.05335
-1.6647499
-1.9398799
-1.75646
-1.1756301
-0.35024035
0.5057193
1.178259
1.5450988
1.6673789
1.5450988
1.2088289
0.6891392
0.13887945
-0.25853038
-0.35024035
-0.13625044
0.2611594
0.84198916
1.4533889
1.8813686
1.9425087
1.6062388
1.0254091
0.4445793
0.047169477
-0.044540465
0.07773945
0.4445793
0.9031291
1.3922489
1.8507986
2.1564987
2.3399184
2.4316285
2.4010584
2.1259286
1.5450988
0.7502792
0.07773945
-0.22796041
-0.1668204
0.10830945
0.4445793
0.6585692
0.6891392
0.5974293
0.5362893
0.62799925
0.8114191
1.055979
1.300539
1.3922489
1.361679
1.178259
0.9031291
0.62799925
0.5057193
0.56685925
0.78084916
0.9642691
1.055979
0.9948391
0.87255913
0.78084916
0.7197092
0.7502792
0.7502792
0.6891392
0.6585692
0.5974293
0.4445793
0.32229936
0.38343936
0.6891392
1.1171191
1.4839588
1.7285187
1.7896588
1.6368089
1.4228189
1.239399
1.1171191
0.93369913
0.78084916
0.6585692
0.7197092
0.9642691
1.300539
1.5756688
1.6062388
1.4533889
1.2088289
1.086549
1.055979
1.1171191
1.2088289
1.300539
1.3922489
1.4533889
1.4228189
1.300539
1.055979
0.8114191
0.5974293
0.5057193
0.56685925
0.7502792
1.055979
1.4533889
1.8202288
2.0647886
2.0953586
1.8813686
1.4533889
0.93369913
0.5974293
0.5057193
0.6891392
1.055979
1.3922489
1.4839588
1.361679
1.055979
0.7197092
0.32229936
0.016599476
-0.105680466
-0.013970494
0.2917294
0.8114191
1.3922489
1.8813686
2.2176385
2.3399184
2.1870687
1.6673789
0.9031291
0.13887945
-0.35024035
-0.44195032
-0.044540465
0.7197092
1.5756688
2.2787786
2.6456184
2.6456184
2.4927685
2.3399184
2.2176385
2.0342185
1.7285187
1.361679
1.1171191
1.1171191
1.361679
1.6673789
1.7896588
1.7285187
1.4533889
1.1171191
0.7502792
0.5057193
0.4751493
0.6891392
1.086549
1.5145289
1.7285187
1.6979487
1.4839588
1.178259
0.87255913
0.6891392
0.62799925
0.56685925
0.41400933
0.13887945
-0.13625044
-0.2891004
-0.1668204
0.16944942
0.41400933
0.5362893
0.56685925
0.62799925
0.6891392
0.7502792
0.8114191
0.7502792
0.5362893
0.2611594
-0.075110435
-0.38081038
-0.53366023
-0.5030903
-0.35024035
-0.105680466
0.23058942
0.5974293
0.93369913
1.1171191
1.055979
0.8114191
0.5057193
0.13887945
-0.19739044
-0.53366023
-0.68651015
-0.68651015
-0.5030903
-0.19739044
0.23058942
0.6585692
0.93369913
0.93369913
0.6891392
0.32229936
0.13887945
0.2611594
0.84198916
1.6979487
2.6761882
3.7461379
4.8466578
6.0083165
7.0782666
7.903656
8.392776
8.637336
8.912465
9.401586
10.288115
11.633195
13.375684
15.332163
17.258074
18.756
19.489681
19.428541
18.878283
18.175173
17.563772
17.196932
17.196932
17.563772
18.205742
18.878283
19.275692
19.214552
18.480871
16.891233
14.506773
11.541485
8.453917
5.4886274
2.7373283
0.047169477
-2.8264093
-6.0668283
-9.765796
-13.648185
-17.500002
-20.984982
-24.04198
-26.64043
-28.8109
-30.675669
-32.601574
-34.833183
-37.339928
-39.99951
-42.811954
-45.86895
-49.048233
-51.92181
-53.81715
-54.18399
-52.747196
-49.78191
-45.93009
-42.108845
-39.051846
-37.003654
-35.689144
-34.313496
-32.1736
-28.749758
-23.9197
-17.622284
-10.102067
-1.6647499
7.231117
16.035275
24.075178
30.831146
35.783485
38.748775
39.849293
39.54359
38.443073
37.189705
36.089184
35.049805
33.857574
32.023376
29.272078
25.267408
19.94823
13.131124
4.785517
-4.7523184
-14.932124
-24.92851
-34.007797
-41.283455
-46.0218
-48.13113
-48.314552
-47.79486
-47.61144
-48.28398
-49.78191
-51.95238
-54.642536
-57.944096
-61.91819
-66.350845
-70.72235
-74.329605
-76.56122
-77.203186
-76.438934
-74.75758
-72.923386
-72.03686
-73.19852
-77.0809
-83.59231
-92.09077
-101.41462
-110.06592
-116.76075
-120.55143
-121.101685
-118.717224
-114.65142
-110.7996
-108.9654
-110.432755
-115.32396
-122.569046
-129.99756
-135.31674
-136.75352
-133.29912
-125.075775
-113.21463
-99.580414
-86.52703
-76.40836
-71.028046
-70.75292
-74.48246
-79.95448
-84.32599
-85.3348
-81.72755
-73.840485
-63.446693
-52.99176
-44.676723
-39.663242
-38.195885
-39.99951
-44.73786
-51.89124
-60.511974
-68.97986
-75.70525
-79.61822
-80.4436
-78.54826
-75.33841
-72.678825
-72.434265
-75.61355
-82.124954
-90.10372
-97.10425
-101.84259
-104.65503
-106.703224
-108.99597
-112.29753
-117.097015
-123.70013
-131.70949
-140.26907
-148.30899
-155.00381
-160.17014
-163.83853
-166.223
-168.05719
-170.01367
-172.33699
-174.7826
-175.63855
-171.84787
-161.39294
-144.57944
-124.43381
-105.816696
-93.37471
-89.95087
-95.51461
-107.65089
-122.35506
-134.24678
-137.73177
-129.72244
-111.13587
-86.06848
-60.114563
-38.562725
-25.23421
-22.758041
-32.20417
-51.76896
-76.469505
-99.24415
-112.69494
-111.65556
-94.5975
-64.51664
-28.963749
2.2482085
20.40678
20.77362
3.257018
-28.505198
-67.69592
-106.03068
-136.32555
-155.4318
-164.41936
-166.55927
-164.3888
-159.77274
-155.58464
-154.9121
-157.90796
-162.27946
-166.58983
-170.9002
-174.4769
-174.90488
-169.83025
-157.93854
-138.80171
-112.97007
-81.666405
-47.39745
-13.739895
14.843043
33.613018
39.941
35.844627
26.94876
17.624912
7.903656
-4.691179
-22.544052
-46.847195
-76.34722
-107.25349
-133.87996
-149.59293
-149.56235
-133.57425
-105.541565
-71.33375
-37.523346
-9.307246
10.838374
23.035799
29.302649
32.90991
37.006283
43.70111
53.850346
67.209435
81.94417
94.32501
99.43021
93.74419
76.53328
49.050858
14.659624
-21.779802
-56.232178
-84.93739
-102.27058
-102.42342
-83.95915
-52.074657
-16.368914
13.436824
31.656536
36.547737
27.804718
6.497437
-22.452341
-50.20989
-67.66535
-69.49954
-55.834766
-30.981369
0.2611594
32.512497
57.02963
63.235336
45.71873
7.2616863
-43.576202
-94.68922
-131.77063
-141.43074
-117.49443
-65.21975
1.2088289
64.67213
111.41364
135.01367
135.50278
117.1608
88.21101
59.047245
37.250847
23.280361
12.061174
-0.8699301
-14.840414
-23.491722
-19.639902
-1.9398799
21.53787
38.412506
41.07209
29.852907
9.860135
-10.805176
-22.788612
-19.609333
0.07773945
31.748247
64.33586
85.368004
90.2592
84.60376
77.02241
71.55038
67.11772
61.706833
54.400608
44.74049
31.350838
12.947703
-7.7481766
-24.072552
-30.033699
-23.79742
-7.1979175
16.218695
42.019764
66.07835
85.09288
96.09807
97.13745
88.516716
71.15297
46.116142
17.227503
-9.643517
-30.82852
-44.37102
-47.70315
-38.562725
-15.726944
20.13165
64.30529
108.6012
145.19347
169.55774
181.90802
186.76865
190.19249
196.64276
206.45572
214.1288
211.49976
194.38057
165.67535
132.47635
102.85404
83.80894
80.10997
91.45144
111.38307
131.52869
147.18051
158.91939
170.74998
183.98677
193.6469
191.75156
173.65411
140.79138
99.18564
55.409416
13.742524
-23.79742
-56.813007
-85.51822
-108.93483
-125.28977
-133.75768
-134.64421
-130.24213
-126.75713
-133.4214
-157.08257
-196.57898
-242.37283
-283.734
-313.9983
-330.26157
-333.16568
-327.69366
-321.61026
-320.41803
-323.44446
-326.68484
-328.3662
-329.77243
-333.31854
-340.6859
-353.15848
-373.2735
-400.6642
-427.1684
-441.53632
-437.8373
-417.63055
-386.57147
-351.2937
-326.50143
-334.93875
-380.97717
-429.46115
-422.91916
-325.85947
-154.0867
40.552402
201.3811
279.8237
248.24489
114.715195
-83.65345
-299.75272
-489.37833
-616.6412
-657.4521
-605.6359
-477.05862
-305.2553
-134.94989
-15.757515
11.938894
-66.748245
-238.70444
-1001.181
-1001.181
-902.01196
-1001.181
-1001.181
-915.7379
-724.5838
-463.17984
-197.40437
-19.364773
-5.394288
-169.49399
-446.45807
-715.32104
-855.82074
-809.2932
-602.48724
-323.2916
-81.26899
-1001.181
-1001.181
-1001.181
-1001.181
-1001.181
-1001.181
-1001.181
-1001.181
-968.62396
-1001.181
-1001.181
-960.1561
-864.9306
-760.68695
-690.19257
-668.7935
-682.4889
-713.0283
-740.29675
-737.5149
-683.7729
-584.94006
-484.3037
-438.75446
-475.3467
-580.56854
-718.6532
-843.715
-912.40576
-897.2431
-786.8548
-588.5779
-347.38074
-138.74059
-13.281345
31.687107
20.13165
-29.238878
-99.09129
-175.69969
-249.83191
-300.48636
-304.6439
-270.03867
-230.84795
-212.81166
-214.85985
-219.96504
-222.93031
-240.14122
-281.74698
-316.19937
-254.87595
-21.96322
292.90765
467.8291
376.69998
79.83484
-264.13867
-507.96487
-589.2504
-505.09128
-245.64381
145.95772
491.33743
579.3179
348.2699
-90.71512
-564.8556
-908.21765
-998.46027
-818.9839
-487.8804
-181.66084
-3.0403993
54.981434
32.298508
-47.45859
-169.18828
-326.2569
-1001.181
-723.29987
-899.1384
-996.96234
-994.5779
-910.755
-767.3206
-545.53534
-232.835
88.73071
267.6874
233.99928
75.89131
-54.764816
-75.70525
-19.364773
32.695915
34.346695
-8.940407
-86.12962
-206.02512
-348.75638
-450.89072
-466.02286
-399.13574
-288.7475
-169.64684
-60.083996
12.672574
34.316128
46.94153
101.41725
170.10802
176.64998
132.69034
142.25874
221.46559
240.41898
-1001.181
-1001.181
-1001.181
-796.51495
-1001.181
-1001.181
-934.4468
-674.7547
-383.72845
-153.41417
-37.309357
-44.585014
-160.68983
-343.10092
-514.50684
-600.34735
-580.4463
-474.7659
-287.86096
-27.221258
242.19203
417.96948
429.55548
280.58792
31.687107
-1001.181
-1001.181
-1001.181
-1001.181
-1001.181
-1001.181
-967.4012
-795.2922
-505.82498
-171.93958
99.27735
267.41226
371.0751
459.14725
522.33545
483.2364
267.84027
-87.50527
-430.07254
-631.3453
-695.9397
-689.2449
-604.81055
-390.54556
-88.05553
157.81886
229.65834
121.31831
-89.431175
-312.95892
-497.66278
-644.1236
-778.23413
-892.0767
-932.2763
-873.2456
-762.82684
-650.75726
-507.8732
-272.7594
43.181423
334.54395
474.6768
407.6368
188.38885
-59.839436
-234.11894
-309.2294
-323.75012
-319.74545
-310.8802
-307.82318
-323.0776
-333.62424
-283.7646
-150.11261
14.109364
114.37893
82.73899
-82.858635
-319.62317
-541.59186
-688.93915
-743.2315
-712.1112
-616.94684
-493.9027
-385.3181
-318.98123
-300.51694
-315.37396
-332.09573
-322.92474
-291.16254
-268.63245
-282.9392
-326.99057
-368.5352
-394.24454
-418.63937
-449.23993
-468.25446
-430.07254
-289.20605
-78.18143
-1001.181
-1001.181
-1001.181
-1001.181
-1001.181
-1001.181
-997.63495
-771.1113
-410.7829
24.258598
329.65277
331.70096
55.95968
-316.59677
-625.7204
-804.8912
-844.29584
-763.102
-605.20795
-418.33368
-230.29768
-62.071045
50.60993
-1001.181
-1001.181
-1001.181
-1001.181
-1001.181
-1001.181
-1001.181
-952.7276
-885.6876
-732.4709
-445.66327
-133.39082
44.098522
27.3156
-101.38405
-208.83757
-220.60701
-152.06909
-64.394356
-10.4994755
-27.129549
-145.40483
-374.802
-661.3956
-873.7959
-866.8871
-598.60486
-184.47328
172.2479
-1001.181
-1001.181
-1001.181
-752.5859
-1001.181
-1001.181
-947.68353
-714.18994
-490.35657
-335.03046
-284.83456
-310.5439
-333.6854
-309.2294
-254.14229
-202.38728
-175.91368
-199.81941
-311.30814
-519.85657
-761.29834
-918.6726
-901.3394
-710.3076
-432.39587
-184.25928
-60.450832
-107.34519
-308.404
-576.4416
-785.5709
-831.0285
-680.3796
-401.85648
-144.15147
-46.26636
-141.21675
-353.89215
-574.54626
-715.3517
-734.6413
-643.08417
-496.4094
-380.91602
-370.09424
-465.93115
-587.63025
-628.9609
-535.63074
-340.65533
-132.56544
5.702617
30.617157
-49.32336
-177.80902
-289.17548
-346.67764
-347.19733
-316.1688
-305.19415
-360.159
-473.1151
-589.73956
-662.4656
-669.7718
-606.2168
-490.81512
-376.36108
-315.61853
-317.63614
-352.45535
-388.3445
-407.6342
-388.9865
-307.08948
-173.37637
-51.92181
-10.468906
-65.31146
-176.98363
-287.98325
-362.23773
-393.2663
-384.615
-336.8341
-263.86353
-206.33081
-204.55775
-258.4221
-327.35742
-369.2994
-370.21652
-337.5372
-273.12625
-166.10072
-19.853893
131.74266
247.90862
306.14444
303.76
246.8081
141.83078
-1.4507599
-158.82506
-291.68222
-366.82324
-377.30875
-348.97037
-326.6543
-348.26727
-423.59174
-527.95764
-603.43494
-574.39343
-393.32745
-87.93325
229.07751
407.2088
349.70667
84.420334
-252.88892
-509.37112
-602.33435
-541.9281
-403.7518
-284.59
-249.9542
-305.13303
-404.82175
-474.09332
-440.3441
-285.35422
-65.55602
130.18361
228.89409
193.6469
37.281414
-178.26756
-372.96783
-478.03687
-455.72076
-329.8947
-182.08882
-92.39647
-91.84621
-160.29242
-254.26456
-334.6636
-371.10306
-342.97864
-258.08582
-160.8121
-107.49804
-112.72551
-141.91986
-197.92407
-304.6133
-395.71188
-395.1922
-349.8569
-358.4165
-440.77203
-504.35767
-441.842
-266.64542
-95.45347
-28.505198
-94.658646
-254.47856
-420.16788
-509.4628
-503.89908
-429.03317
-294.34183
-125.53434
-1.4507599
18.022322
-58.677776
-182.9142
-302.74857
-378.71497
-394.12225
-362.36002
-294.34183
-189.11992
-78.42598
-17.133163
-16.705185
-47.58087
-106.42809
-206.69766
-314.18173
-372.84555
-367.92377
-323.1693
-269.73297
-230.75624
-224.4894
-264.07755
-344.3543
-434.96375
-493.9027
-496.99026
-448.35342
-364.5611
-266.7677
-184.8707
-150.44888
-174.8743
-234.69977
-278.3537
-262.8853
-213.30077
-211.37486
-298.5299
-439.06015
-578.03125
-674.60187
-695.9703
-634.00494
-518.9089
-390.57614
-276.7335
-198.13806
-166.71211
-184.62613
-253.5003
-361.80978
-477.6089
-575.67737
-648.0365
-685.75995
-670.7195
-591.2375
-469.9664
-367.6792
-336.1921
-372.3564
-431.8456
-483.32547
-528.2022
-556.724
-533.15454
-449.23993
-355.42062
-307.54803
-300.0584
-293.27185
-281.105
-289.3589
-328.3968
-378.71497
-420.1373
-451.74667
-477.05862
-487.23843
-462.41562
-391.7072
-294.00555
-208.22617
-158.48878
-140.1468
-143.57065
-166.28415
-194.80594
-209.26553
-211.8334
-223.14432
-253.56145
-294.7392
-334.5719
-373.2735
-420.68756
-471.40317
-498.70218
-491.51822
-475.43842
-470.33322
-450.98242
-383.72845
-277.7423
-176.95306
-120.36801
-121.00998
-170.68622
-252.98062
-345.4854
-423.1943
-474.3379
-505.64157
-524.7478
-525.4203
-502.00375
-467.42908
-446.3358
-450.76843
-457.67725
-374.06836
-123.3333
159.56136
196.94846
-104.9913
-515.3322
-720.732
-669.86346
-530.7089
-375.56628
-144.42659
132.56805
269.46048
123.82506
-211.37486
-499.83325
-610.55774
-573.8432
-459.756
-330.04758
-274.99103
-356.76572
-514.9654
-649.9319
-743.78174
-803.8823
-772.0284
-576.4111
-275.35785
-44.12646
30.128036
14.690193
-52.83891
-250.10704
-582.9836
-890.51764
-1001.181
-986.72144
-805.2885
-515.3322
-185.8795
96.89289
270.98895
294.2833
149.25928
-129.1416
-447.58914
-701.3506
-842.4311
-868.5379
-765.2113
-523.2499
-220.66814
-20.037313
-34.344067
-230.6951
-469.87466
-605.7888
-568.8297
-407.87875
-244.26817
-166.37584
-176.09709
-207.92046
-193.64427
-124.61723
-35.200024
38.015095
48.806297
-36.789665
-186.91888
-322.71075
-398.06577
-422.4912
-430.25598
-450.34045
-483.44775
-508.63742
-508.026
-473.7265
-406.10568
-317.29987
-233.93552
-194.22511
-230.57281
-345.27142
-493.71927
-607.0116
-642.3505
-596.86237
-490.78455
-367.00668
-283.2449
-267.50134
-297.85736
-339.76883
-385.65436
-444.71558
-503.86853
-522.6996
-478.95398
-404.73
-349.1538
-321.21283
-309.5351
-315.19055
-330.5061
-337.87347
-334.38852
-317.63614
-273.40137
-207.92046
-161.20952
-169.73856
-232.74329
-307.5175
-323.04703
-254.57027
-197.40437
-295.13663
-553.60583
-784.5315
-803.11804
-610.12976
-300.1501
51.67988
322.34653
350.2875
88.36387
-333.01285
-699.82214
-853.31396
-748.64233
-436.82852
-60.297985
190.22305
205.01894
27.651869
-229.31946
-497.32654
-733.44904
-861.2316
-808.92633
-606.1862
-411.48602
-382.71964
-516.983
-661.9153
-681.5107
-585.91833
-488.8892
-455.81247
-433.25183
-340.1662
-193.15515
-86.28247
-45.471542
6.9559865
103.80171
144.88776
18.633722
-258.57495
-572.7121
-815.16266
-923.5027
-880.0016
-709.94073
-468.0099
-218.83394
-28.26064
41.4695
-44.187603
-238.09303
-412.8311
-469.81354
-424.69223
-357.86627
-320.1123
-312.2864
-320.29575
-326.9294
-302.4123
-215.80753
-68.33789
87.81361
172.951
127.92143
-45.13527
-276.94748
-476.69177
-599.2774
-654.7925
-660.57025
-619.3313
-542.38666
-459.756
-403.41553
-386.57147
-394.24454
-398.15747
-390.79013
-390.05643
-407.38965
-426.74042
-420.32074
-374.74088
-297.2154
-208.19559
-129.26387
-71.884
-43.087082
-62.254463
-153.01677
-311.6444
-493.56644
-634.8303
-689.948
-653.2334
-546.2996
-394.55023
-223.54172
-66.25913
40.307842
68.27938
16.371544
-82.52237
-179.0624
-244.29874
-288.90036
-336.8341
-391.06525
-439.9161
-477.82288
-502.8597
-502.49286
-461.25394
-384.55383
-303.35995
-254.20343
-257.53552
-307.94547
-376.94193
-431.81506
-454.34512
-436.9508
-382.07767
-316.1688
-278.10913
-283.7646
-317.85016
-351.66055
-359.8533
-336.37555
-302.01486
-283.734
-289.32834
-307.76202
-323.62784
-323.93356
-299.63043
-253.31691
-203.48781
-173.25409
-175.88312
-211.40544
-269.67184
-333.5631
-382.93362
-406.50308
-409.77408
-407.2979
-407.9093
-408.94867
-402.80414
-386.57147
-364.49994
-344.874
-338.20975
-352.27194
-385.19583
-426.1596
-462.26276
-482.01096
-476.04984
-444.92957
-404.02692
-370.1554
-347.04446
-330.5978
-322.3439
-331.27036
-361.53464
-400.6031
-424.87567
-419.2202
-388.9865
-352.3331
-323.5667
-307.73148
-304.30762
-311.58328
-327.7548
-347.90045
-362.9103
-367.25125
-367.6792
-374.43515
-383.51447
-378.01187
-348.5118
-302.56516
-260.19516
-245.277
-268.17392
-317.789
-377.82846
-436.73682
-479.71823
-490.81512
-468.34616
-424.17255
-373.6098
-331.48434
-306.96722
-300.79208
-310.63562
-336.0087
-376.29996
-419.2508
-443.43164
-437.65393
-408.15387
-369.0243
-329.71127
-289.6646
-249.64848
-221.40181
-219.01736
-245.88838
-294.4947
-351.72168
-400.1751
-424.44766
-418.27255
-384.37042
-334.41907
-288.31952
-261.32623
-253.25577
-257.87183
-266.49255
-250.41275
-161.14838
-1.54247
112.11675
69.135345
-89.46175
-254.57027
-384.5844
-475.469
-486.62704
-372.32584
-176.64735
-36.331116
-35.780857
-115.84365
-180.49918
-219.26193
-280.86044
-375.3523
-456.27103
-490.23428
-486.07675
-465.19748
-439.67154
-403.44608
-350.5906
-296.42056
-250.81013
-204.34377
-176.95306
-223.93913
-363.88852
-554.1561
-732.318
-847.65857
-863.12695
-754.32837
-531.7789
-264.4138
-55.62078
18.266882
-45.50211
-188.81422
-351.66055
-510.1659
-651.6133
-742.25323
-746.4719
-656.7184
-486.5659
-261.44852
-31.134218
137.70383
199.0272
150.26808
23.983469
-131.31206
-273.98218
-386.0518
-467.58194
-520.4068
-544.89343
-543.0898
-511.75558
-436.79794
-310.39105
-154.63696
-16.063213
64.4887
76.410995
39.941
-8.329007
-37.73733
-46.75548
-61.704205
-106.39752
-177.56445
-257.6578
-337.0481
-403.9658
-433.16013
-405.4637
-330.231
-240.6609
-171.75616
-143.84576
-156.86858
-196.91527
-250.0459
-298.5605
-312.25583
-274.19617
-205.04688
-133.05457
-66.56483
-12.058545
18.847712
19.031132
-15.940933
-83.01148
-162.8603
-236.83966
-304.79675
-362.63516
-385.40982
-358.08023
-290.7651
-197.43495
-95.27004
-18.661663
-3.0098293
-53.633728
-144.05975
-241.27232
-320.63202
-362.57404
-360.98438
-330.4144
-288.93094
-245.73553
-206.57538
-179.70436
-172.91783
-185.6655
-208.9904
-235.76973
-263.0687
-287.83038
-310.17706
-333.34912
-351.5994
-348.72583
-314.76257
-257.291
-195.4479
-148.4007
-129.01933
-139.47424
-170.01367
-207.55362
-243.44278
-272.08685
-284.804
-270.86407
-232.59044
-187.25514
-149.59293
-125.075775
-118.56438
-140.2385
-192.32977
-256.92416
-309.56567
-336.52838
-335.94754
-314.54858
-283.21436
-251.88011
-228.43292
-217.39716
-216.41891
-220.05673
-228.46349
-244.32932
-262.24332
-266.82883
-245.64381
-202.75414
-154.78981
-117.89184
-100.16124
-102.05659
-121.22397
-154.48413
-196.33444
-237.2065
-264.26096
-267.8682
-250.19876
-223.72514
-198.74945
-179.55151
-170.25824
-172.67326
-182.9142
-193.06345
-192.23805
-172.48985
-138.86285
-106.489235
-88.14724
-90.50113
-117.525
-170.41109
-242.25055
-313.75375
-358.7222
-360.18958
-323.47504
-270.80292
-220.54587
-176.06653
-135.98929
-109.69908
-114.254005
-153.35303
-206.26967
-244.97128
-259.0029
-253.28633
-228.58577
-182.02768
-123.14987
-73.32079
-49.50678
-55.529068
-86.893875
-137.12036
-197.06812
-253.5003
-292.26306
-304.6133
-290.7957
-259.43088
-222.89975
-191.65723
-171.93958
-165.9173
-172.123
-186.09349
-201.31735
-212.44481
-218.74223
-221.06555
-218.7728
-212.29198
-203.45723
-192.69661
-180.43803
-169.3717
-162.24889
-159.74216
-162.00433
-169.7691
-181.41629
-191.53494
-194.89764
-190.74013
-183.98416
-181.78313
-188.26396
-201.5619
-214.24844
-218.00854
-210.06036
-195.81474
-183.40334
-176.86134
-176.58623
-182.27223
-192.02406
-201.28677
-204.25206
-198.53548
-188.14168
-181.38571
-183.37276
-190.70955
-196.91527
-200.6448
-204.22148
-207.49248
-208.47072
-207.37021
-205.322
-200.76707
-191.10696
-177.2282
-165.64217
-164.93906
-179.49037
-204.77176
-230.84795
-250.10704
-259.03348
-255.18166
-238.03189
-211.436
-184.93182
-170.38052
-174.17119
-194.50024
-226.53758
-264.5972
-298.19363
-315.49625
-311.3387
-287.83038
-250.19876
-206.6671
-169.00487
-147.39188
-145.7411
-161.97377
-190.22044
-222.99146
-251.88011
-269.61072
-273.7988
-269.305
-264.26096
-262.39618
-260.98996
-255.08994
-240.6609
-216.0215
-183.83131
-151.2437
-126.54314
-115.44624
-118.472664
-130.08926
-142.01157
-148.98152
-150.38774
-147.08618
-138.89342
-126.02345
-111.13587
-99.06072
-94.87264
-100.589226
-113.91774
-131.03694
-147.30017
-156.83801
-156.41003
-148.24785
-136.35612
-123.39444
-112.97007
-110.64675
-118.65609
-133.05457
-148.64525
-165.24475
-185.48209
-209.02097
-232.92671
-255.79306
-275.48013
-285.84335
-282.81693
-268.0822
-244.7573
-217.76399
-197.06812
-190.58727
-195.53961
-202.81526
-207.09506
-207.52306
-203.15154
-196.48729
-195.2339
-200.82822
-205.1386
-203.57951
-199.84999
-199.29973
-205.78056
-220.6987
-241.66972
-261.75418
-272.7594
-269.54956
-250.62672
-216.99974
-174.62973
-135.65302
-113.826035
-118.4421
-150.51001
-200.88936
-252.36922
-287.18845
-295.32004
-275.75525
-231.88733
-172.18414
-112.450386
-67.8182
-43.698483
-40.152363
-58.922337
-98.38818
-148.03386
-194.50024
-226.47644
-234.8832
-219.20079
-189.91473
-157.75511
-129.63072
-115.29339
-124.49495
-157.90796
-203.36554
-239.68268
-248.79254
-226.75157
-183.86188
-136.96751
-100.49751
-82.46123
-85.487656
-105.41928
-129.90584
-147.30017
-156.25717
-162.3406
-168.9743
-174.32405
-175.57741
-173.0401
-168.54631
-161.7292
-149.28722
-130.91466
-114.71256
-112.389244
-129.72244
-162.92143
-200.49196
-227.08784
-230.02257
-208.44014
-173.22351
-137.88461
-112.48095
-102.36228
-107.436905
-123.82241
-147.85043
-177.3199
-210.18265
-243.65677
-274.04333
-296.23715
-304.4299
-296.87912
-279.85162
-262.8853
-249.98476
-238.82672
-226.44588
-211.1303
-191.65723
-169.00487
-148.095
-134.55249
-130.02812
-130.9758
-133.87996
-138.924
-147.63644
-159.98672
-175.4857
-194.01111
-214.24844
-231.45935
-236.8091
-222.25778
-188.11111
-144.36545
-104.31876
-77.11147
-63.905247
-60.481403
-62.407314
-68.76587
-81.57469
-100.98663
-123.027596
-142.9898
-157.41884
-163.07428
-158.12195
-145.9551
-134.12451
-128.34679
-128.74419
-131.89291
-134.03279
-132.84056
-128.92761
-125.16749
-124.49495
-127.918785
-133.08513
-136.4784
-136.32555
-132.56544
-125.13692
-115.29339
-106.15296
-100.589226
-99.610985
-101.35348
-101.17005
-94.75036
-82.76692
-70.60007
-63.69125
-63.782963
-70.14152
-81.54412
-96.737404
-114.468
-133.36026
-150.96858
-163.4717
-166.92612
-158.61107
-138.6183
-110.64675
-81.666405
-59.289177
-47.489162
-44.768433
-47.122322
-51.89124
-58.586067
-67.451355
-79.12909
-94.04725
-110.4939
-124.58666
-133.39082
-137.67062
-139.77995
-140.63593
-138.03748
-129.01933
-114.1623
-98.81616
-88.14724
-83.22548
-82.21666
-83.31718
-85.85449
-89.09491
-91.63222
-92.304756
-90.62341
-86.71045
-81.23842
-75.766396
-72.18971
-71.975716
-75.18557
-81.29956
-90.07315
-100.98663
-111.99183
-120.45972
-124.984085
-125.381485
-121.590805
-114.00945
-104.6856
-96.70683
-92.82445
-93.894394
-99.51927
-108.873695
-119.81775
-129.26387
-134.79704
-135.10275
-130.51726
-122.78304
-113.33691
-103.18767
-93.98611
-87.93325
-87.352425
-93.55813
-105.14416
-118.65609
-131.00638
-140.20793
-144.05975
-139.8411
-127.18511
-110.37163
-95.820305
-87.627556
-86.374176
-91.17367
-99.886116
-108.38457
-111.900116
-107.49804
-94.84207
-76.9892
-60.145134
-50.88243
-52.71663
-64.48607
-82.400085
-102.7597
-122.69133
-139.71881
-151.51883
-155.73749
-149.77635
-133.48253
-111.31929
-90.31771
-75.980385
-71.15033
-76.255516
-89.52289
-107.7426
-127.49082
-145.5577
-158.91676
-164.96962
-163.04372
-155.15666
-144.5183
-134.00223
-126.115166
-122.997025
-125.56491
-132.96284
-142.62297
-151.61055
-158.73335
-164.78621
-170.50279
-174.72145
-175.94424
-174.17119
-170.77792
-166.98726
-163.04372
-157.90796
-150.75458
-142.13385
-133.45197
-125.99288
-120.857124
-118.80894
-119.63433
-122.507904
-126.29859
-129.17216
-129.38615
-126.42086
-121.40739
-116.30219
-113.092354
-113.06178
-116.51619
-122.63019
-129.81415
-135.28618
-135.95871
-130.11984
-118.014114
-101.750885
-85.212524
-72.648254
-66.44255
-66.56483
-72.18971
-83.072624
-98.14362
-114.89597
-129.96698
-140.2385
-143.93747
-141.2779
-134.03279
-124.52552
-115.20168
-107.86488
-103.58508
-103.0654
-106.18353
-112.05297
-119.420334
-126.482
-131.1898
-132.1986
-129.32501
-122.84418
-113.76489
-104.44105
-98.38818
-98.54104
-106.000114
-119.57319
-135.83643
-149.83748
-156.6546
-153.2613
-140.39136
-122.78304
-107.192345
-99.03016
-99.91669
-107.436905
-116.66904
-122.66076
-122.81361
-117.58614
-109.85193
-103.18767
-99.886116
-100.19181
-103.00426
-106.64208
-109.82136
-111.93069
-112.9395
-113.33691
-113.67318
-114.468
-115.90479
-117.525
-118.25868
-117.03587
-113.30634
-107.192345
-99.4887
-91.41823
-84.26485
-78.97624
-75.67468
-73.840485
-72.61768
-71.42546
-70.84463
-72.03686
-76.01095
-82.61407
-89.98144
-94.93378
-94.68922
-88.42237
-77.78401
-66.2897
-57.638397
-54.06171
-56.38503
-64.30265
-74.97157
-83.59231
-87.71925
-87.23014
-82.155525
-74.085045
-67.14566
-64.914055
-67.39022
-71.57831
-75.43012
-79.15966
-81.57469
-80.38246
-77.0809
-75.64412
-76.194374
-74.91044
-70.538925
-65.800575
-62.957573
-61.245655
-59.044617
-56.38503
-53.32803
-47.856003
-38.990704
-28.8109
-19.395342
-11.080306
-5.2720084
-4.9663086
-11.5082855
-22.238352
-32.57101
-39.540966
-42.720245
-43.362213
-43.362213
-42.90366
-39.907806
-32.601574
-24.011412
-22.024363
-32.234737
-52.71663
-76.224945
-95.51461
-106.03068
-105.63327
-94.8115
-76.74463
-55.59021
-37.064793
-28.29121
-32.693287
-47.33631
-66.350845
-84.57056
-97.3488
-100.68094
-93.527565
-79.557076
-65.31146
-55.07052
-48.37569
-44.37102
-45.86895
-56.843575
-75.64412
-93.710976
-101.35348
-95.39233
-80.53531
-63.538403
-47.91714
-34.710907
-25.906752
-24.68395
-31.409348
-41.558582
-48.95652
-51.18813
-50.11818
-48.406258
-46.296932
-41.89485
-34.863754
-28.47463
-25.81504
-25.998459
-26.54872
-27.86323
-32.662716
-41.955994
-52.900047
-60.603687
-61.184513
-53.633728
-39.846664
-22.696901
-5.6388483
7.169976
11.908325
7.5062466
-3.957499
-18.294823
-31.103647
-39.418686
-41.558582
-36.728523
-25.87618
-12.578236
-1.57304
3.623858
1.269969
-7.962167
-20.618141
-32.601574
-41.40573
-46.72491
-49.35393
-50.301598
-49.32336
-43.025944
-30.614529
-19.915031
-19.364773
-29.116598
-44.34045
-55.55964
-51.8301
-34.191216
-15.2989645
-3.4072394
0.23058942
-6.6782274
-21.382391
-32.05132
-34.863754
-39.021275
-48.10056
-55.10109
-58.096947
-62.28503
-67.726494
-67.78763
-56.874146
-34.77205
-6.0668283
16.952372
21.35445
8.239926
-12.394815
-36.055984
-60.75654
-78.853966
-80.81045
-65.89229
-45.68553
-32.1736
-25.32592
-19.120213
-11.936266
-7.5036173
-11.630566
-24.592241
-36.147697
-36.331116
-29.024889
-26.120739
-33.029556
-46.327503
-61.215084
-74.054474
-80.56588
-77.35604
-61.91819
-35.261166
-8.604136
2.7984684
-4.1409187
-17.866842
-26.21245
-25.906752
-20.740423
-16.399483
-15.818655
-17.897413
-21.474102
-28.65805
-41.375164
-57.210415
-69.835815
-73.53479
-68.154465
-56.7213
-40.152363
-21.779802
-10.835747
-13.250774
-24.50053
-35.841995
-42.750813
-46.052372
-48.49797
-51.06585
-50.69901
-42.995373
-29.177738
-16.858034
-11.538856
-10.744037
-10.040926
-10.896886
-18.753374
-35.261166
-55.92648
-74.054474
-84.539986
-86.12962
-80.3519
-68.03219
-49.29279
-27.74095
-11.386006
-6.7699375
-13.678755
-25.08136
-33.090694
-35.200024
-33.671528
-30.308828
-25.66219
-21.474102
-19.823322
-19.792753
-18.845083
-16.185495
-13.250774
-12.700515
-16.246634
-22.391201
-27.465818
-29.452868
-29.605719
-30.767378
-33.732666
-35.841995
-35.719715
-36.147697
-39.021275
-41.314026
-39.143555
-32.662716
-24.98965
-18.906223
-15.451814
-14.412435
-15.574095
-18.906223
-23.063742
-25.60105
-25.69276
-25.32592
-27.16012
-31.16479
-33.488106
-30.920227
-25.570478
-22.0855
-21.840942
-22.421772
-21.626951
-19.548191
-16.613474
-11.691706
-5.3331485
-1.0227802
-1.6953197
-6.4948077
-12.425385
-17.316582
-19.884462
-19.242493
-15.543524
-10.5606165
-6.1585383
-3.7740793
-4.9968786
-10.407765
-17.989124
-24.775661
-29.819708
-33.274117
-34.03837
-30.522816
-24.011412
-18.417103
-16.124353
-16.399483
-17.622284
-19.059072
-20.098452
-19.915031
-17.958553
-14.443005
-10.010357
-4.8745985
1.055979
7.4451065
13.956513
19.52025
21.5073
18.205742
10.379825
-1.11449
-16.124353
-32.112457
-44.03475
-47.88657
-43.545635
-33.885517
-22.421772
-11.844556
-2.8875494
4.724377
9.737855
9.462725
2.5539083
-9.643517
-24.103119
-36.636814
-42.292263
-37.859615
-24.2254
-5.761128
10.593815
19.52025
21.56844
19.214552
12.030604
0.84198916
-9.551806
-15.115544
-16.735754
-17.377724
-16.246634
-8.940407
5.213497
20.529062
31.381407
34.744106
29.577776
18.725431
8.484486
3.1041682
1.086549
-2.4289994
-8.359577
-11.905696
-10.316056
-6.189108
-2.8264093
-0.44195032
2.981888
7.5062466
10.012985
8.729046
6.130597
5.549767
5.8554673
3.532148
-1.1450601
-5.088588
-7.6870375
-10.927456
-15.451814
-20.098452
-23.27773
-23.155453
-17.958553
-7.167348
7.0476966
19.70367
26.857048
28.354979
26.490208
21.90471
13.620244
3.226448
-6.800508
-16.613474
-25.20364
-27.190691
-19.609333
-7.167348
3.440438
8.576196
6.497437
-2.6124194
-13.892744
-20.495861
-20.006742
-13.770465
-4.324339
3.6849978
5.702617
1.5450988
-4.3549085
-7.2896276
-6.4030976
-4.8134584
-6.280818
-11.141445
-17.010883
-20.679281
-18.600521
-9.215536
3.9295578
13.803663
15.943563
11.847184
6.5585766
4.021268
5.4886274
10.471535
17.166363
22.332691
22.66896
17.410923
10.043555
5.549767
5.702617
8.515056
11.174645
12.489154
12.519724
11.419205
10.196404
10.379825
11.572054
11.969464
11.633195
11.877754
11.541485
8.637336
3.623858
-0.013970494
0.84198916
5.3969173
9.248735
9.218165
6.5280066
4.479818
5.0300775
7.964796
12.000034
15.332163
16.340973
14.292784
9.371016
3.0735981
-2.7346995
-7.106208
-10.224346
-12.027976
-12.089115
-10.591186
-7.6564674
-2.9792593
3.0735981
8.790186
12.061174
12.030604
9.126455
4.6632376
0.62799925
-1.54247
-1.7870297
-1.6036098
-2.3984296
-4.049209
-5.302578
-5.5777082
-5.5777082
-6.097398
-7.320197
-9.398956
-12.547666
-16.460623
-19.089643
-17.622284
-11.110876
-1.8787396
6.130597
10.563245
11.816615
11.174645
8.729046
4.479818
-0.35024035
-4.4771886
-7.7176075
-10.040926
-10.805176
-9.551806
-6.8616476
-2.7958393
2.4010584
6.6197166
7.4451065
4.724377
0.4751493
-2.8264093
-3.1015394
-0.013970494
4.3575377
7.4145365
7.3533964
3.9906979
-0.93107015
-5.2414384
-8.176157
-10.132636
-11.233155
-11.5082855
-10.927456
-9.184967
-6.1585383
-3.1626792
-2.2761495
-3.7435088
-5.944548
-7.6258974
-9.062687
-10.407765
-10.5606165
-8.053877
-3.6823692
-0.6253702
-1.8787396
-6.9227877
-11.905696
-13.464765
-12.792225
-13.709325
-16.888603
-19.028502
-17.500002
-13.281345
-9.062687
-6.0668283
-4.1103487
-4.1103487
-7.259058
-12.089115
-13.831605
-9.888077
-4.049209
-0.2891004
3.1041682
6.283447
4.5103874
-3.1015394
-9.490666
-10.254916
-9.979786
-13.556475
-18.447672
-19.181353
-13.556475
-2.3067198
10.716095
17.930613
14.812473
5.794327
-0.8393602
-0.80879015
3.623858
6.9254165
4.6632376
-3.560089
-12.853366
-15.910364
-9.307246
4.4186773
20.13165
32.665344
38.718204
38.167942
32.848766
24.41145
13.620244
3.1041682
-3.070969
-5.6082783
-9.490666
-15.543524
-17.989124
-12.822795
-5.1191583
-4.049209
-10.988596
-18.753374
-21.840942
-21.35182
-20.373583
-20.923841
-24.2254
-29.819708
-35.811428
-41.008324
-43.66791
-39.112984
-25.66219
-11.019166
-4.5383286
-5.7305584
-6.8310776
-3.9269285
1.4228189
7.231117
12.611434
16.738382
18.93942
18.511442
14.598483
7.231117
-1.29791
-8.206727
-12.822795
-15.2683935
-13.739895
-6.555948
3.9601278
12.703144
17.533201
20.13165
21.53787
21.04875
19.978802
20.71248
22.69953
23.983469
24.41145
22.424398
14.629053
1.5756688
-11.080306
-18.661663
-20.770992
-18.294823
-10.407765
4.2352576
23.983469
42.386604
51.251896
47.247227
33.97986
17.135792
0.5362893
-11.661136
-15.818655
-13.006215
-6.9227877
-0.7476502
1.7896588
-1.54247
-8.053877
-12.792225
-14.412435
-14.962695
-15.574095
-15.818655
-16.154924
-17.072023
-17.438864
-15.2989645
-10.774606
-6.739368
-6.8922176
-13.159065
-21.779802
-25.41763
-20.404154
-8.848697
5.213497
19.367401
31.748247
38.412506
35.202652
21.32388
1.8813686
-14.504145
-22.696901
-23.583431
-19.517622
-11.110876
1.1171191
15.515583
28.935808
37.587116
40.430122
39.20732
34.407833
24.90057
11.174645
-3.0098293
-12.883935
-16.919174
-17.316582
-15.451814
-9.368387
2.0647886
15.9129925
28.630108
37.311985
40.002144
38.50421
34.163273
26.734768
18.847712
13.283975
6.9865565
-2.7958393
-12.058545
-18.325394
-21.474102
-17.347153
-1.8175998
21.04875
44.06795
62.99077
72.222916
68.09597
54.09491
35.966904
16.585531
-1.0227802
-10.927456
-9.032116
0.016599476
7.964796
14.109364
23.76948
35.172085
40.307842
38.167942
35.172085
31.809385
22.577251
9.004175
-2.8264093
-10.040926
-7.1979175
9.798996
32.543068
49.142567
55.776257
56.295948
54.52289
47.76692
35.172085
25.909378
25.450829
26.581919
23.61663
17.196932
6.864277
-3.9269285
-9.001547
-7.5341873
-1.1756301
10.563245
26.123367
41.622353
56.571075
71.2141
81.48562
83.53381
76.258156
60.453465
39.17675
17.410923
0.9948391
-6.8922176
-5.6082783
5.213497
22.7301
40.76639
54.920296
63.174194
63.02134
54.88973
42.356033
26.153938
6.436297
-12.517095
-25.78447
-32.448727
-33.885517
-29.697428
-19.181353
-3.7129388
13.864803
31.320267
46.17728
53.36123
49.876247
40.246704
30.647728
22.02699
12.580864
2.4927685
-6.1585383
-11.294296
-11.722276
-8.023307
-2.2455795
3.837848
9.034745
13.192265
17.044083
21.59901
27.835289
35.355507
41.500072
42.753445
38.015095
29.791767
21.201601
13.406254
7.108836
4.6632376
6.283447
9.432156
15.393303
27.162748
41.041523
48.83687
46.51355
34.988667
15.271023
-9.551806
-31.959606
-44.554443
-44.279312
-32.265305
-11.019166
15.148743
39.085045
54.278328
58.466415
52.933247
40.338413
24.319738
8.637336
-4.1409187
-12.241965
-14.3512945
-10.621757
-3.7129388
3.226448
10.532676
19.94823
29.180368
32.879337
29.638918
23.58606
18.664291
16.707813
18.664291
22.82181
25.08399
22.85238
17.074654
10.288115
4.6326675
2.0647886
4.082408
10.624385
19.306261
26.857048
31.411976
31.839956
26.734768
16.126984
3.1041682
-8.787557
-18.631092
-25.998459
-28.505198
-25.11193
-17.347153
-7.0144978
4.7549477
15.729573
23.70834
28.599539
30.433737
28.416119
23.31093
18.05289
14.934753
13.956513
15.057033
18.847712
24.47259
29.822336
33.27675
34.193844
31.534258
24.96171
16.279833
8.545626
4.112978
3.348728
5.580337
10.104694
16.004704
22.332691
28.049278
32.634773
36.578304
39.818726
40.949814
37.953953
30.953426
22.51611
15.362733
10.960655
8.943035
8.637336
9.493296
10.532676
10.746665
10.685525
12.305734
16.524393
22.45497
28.630108
33.001614
33.918716
31.381407
26.826477
21.72129
17.502632
15.668433
16.402115
18.480871
20.926472
23.58606
26.704199
30.097467
33.307316
35.447216
35.355507
32.757057
28.324408
23.280361
18.236311
13.620244
10.716095
10.654955
12.703144
15.332163
17.838902
20.498491
23.372068
25.725958
26.306787
24.41145
21.01818
17.686052
15.760143
15.699002
17.196932
19.611961
22.424398
25.206268
27.285028
27.957567
27.3156
26.36793
26.551348
28.416119
30.861715
31.839956
29.700058
24.90057
19.367401
15.118174
13.283975
13.803663
16.310404
19.917662
23.24979
25.60368
27.743578
31.167418
36.24203
41.43893
44.49593
44.312508
41.59178
37.617683
33.032185
28.171558
23.372068
18.908852
14.812473
10.807805
6.9865565
4.174118
4.174118
7.8119464
14.353924
21.90471
28.202127
31.473116
31.014566
27.621298
23.035799
18.725431
15.546153
13.773093
13.742524
15.332163
17.716621
19.76481
20.376211
18.908852
15.271023
10.226975
5.458057
2.767898
2.981888
6.1611667
11.602625
17.686052
22.393831
24.625439
24.13632
21.17103
16.707813
12.275165
9.248735
7.7813764
7.169976
6.9865565
7.108836
7.2616863
6.6808567
5.3052073
3.807278
2.767898
2.3399184
2.7984684
4.6938076
8.4233465
13.559104
18.969992
22.63839
23.06637
20.315071
15.729573
10.593815
5.886037
3.471008
4.999507
9.982415
16.402115
22.88295
28.507828
32.818195
36.089184
38.779346
40.338413
40.460693
40.063282
40.093853
39.57416
35.53892
26.215078
13.131124
-0.53366023
-12.241965
-19.823322
-20.893272
-14.534715
-2.1232998
13.620244
28.660677
38.595924
40.582973
35.324936
25.634249
14.629053
4.8466578
-1.26734
-2.1232998
1.4533889
6.5891466
11.082935
13.650814
12.947703
8.056506
-0.7170802
-11.783415
-22.84975
-30.675669
-32.57101
-28.749758
-21.474102
-12.303105
-2.2455795
6.6502867
11.816615
13.069984
12.580864
12.428014
13.314544
15.485013
19.18398
24.075178
29.088657
33.185036
35.53892
35.875195
34.652397
32.481926
28.996948
24.38088
20.529062
18.694862
17.533201
15.515583
13.773093
13.895373
15.0264635
15.118174
14.017653
13.008844
12.550295
12.305734
12.580864
14.934753
20.95704
30.525446
41.7752
52.19957
59.689213
62.68507
60.208904
52.016148
39.54359
25.29798
11.847184
0.84198916
-6.8922176
-10.866316
-10.682896
-6.341958
0.9948391
9.187595
15.9129925
19.70367
20.71248
20.22336
19.642532
20.162222
22.85238
28.140987
34.774673
39.91043
40.76639
36.578304
28.630108
19.459112
11.755474
7.6896663
8.270496
13.253404
20.681911
27.101608
29.547209
26.918188
20.10108
11.082935
2.4621985
-3.4072394
-4.9663086
-1.57304
6.314017
16.921803
27.346169
34.927525
38.015095
35.661205
27.529589
15.0264635
1.7285187
-7.8093176
-9.888077
-2.7958393
12.366875
31.748247
49.876247
61.278854
62.776783
54.278328
38.443073
19.397972
1.6062388
-10.805176
-15.115544
-11.019166
-0.35024035
13.711954
28.171558
40.613544
48.62288
50.42651
45.657593
36.578304
27.13218
20.529062
18.236311
20.315071
25.970518
33.521305
40.460693
44.19023
43.059143
37.036854
27.13218
14.9653225
2.4316285
-8.237297
-14.534715
-14.840414
-9.062687
0.7502792
11.388635
19.825953
24.10575
23.24979
17.502632
8.820755
0.5974293
-4.232629
-4.263199
0.41400933
8.362206
17.533201
25.84824
31.473116
32.726486
28.905237
20.95704
10.777235
0.41400933
-8.237297
-13.159065
-12.975645
-7.6564674
1.3922489
11.572054
20.253931
25.817669
27.89643
26.704199
22.577251
16.677242
11.052364
7.964796
8.515056
12.611434
19.611961
28.018707
35.447216
39.604733
39.268463
34.285557
25.42026
14.231644
2.7984684
-6.9533577
-13.250774
-14.962695
-11.569426
-3.498949
7.3839664
18.144602
26.520779
31.717678
33.551876
32.023376
28.07985
23.15808
18.633722
15.332163
12.917134
10.624385
8.759616
8.790186
11.510915
16.065842
21.14046
25.42026
27.865858
27.651869
24.90057
21.04875
17.319212
13.620244
9.737855
6.6808567
5.8554673
7.3839664
10.654955
14.9958935
19.76481
23.83062
25.634249
24.075178
19.642532
14.415063
10.440966
8.973606
10.410395
14.292784
19.428541
24.258598
27.529589
28.049278
25.450829
20.5902
14.598483
8.392776
3.257018
1.2088289
3.348728
8.912465
16.371544
24.19746
30.250317
32.329075
29.516638
22.82181
14.720763
8.820755
8.056506
12.825424
21.17103
30.066898
36.761723
39.66587
38.259655
33.032185
25.389688
17.563772
11.541485
8.178786
7.5062466
9.248735
12.886564
17.074654
20.46792
22.45497
22.791239
21.35445
18.664291
15.790712
13.528534
12.366875
12.794854
14.659624
16.677242
17.288641
16.249262
14.720763
13.925944
14.262214
16.035275
19.459112
23.76948
27.407309
29.302649
29.700058
29.363789
28.293837
25.939949
22.51611
19.12284
16.768951
15.943563
17.288641
21.385021
27.529589
33.582447
36.945145
36.150326
31.381407
24.319738
17.288641
12.336305
10.716095
12.764284
17.594343
23.46378
28.813528
32.879337
35.049805
34.560684
30.494877
23.096941
13.773093
4.5103874
-2.3067198
-4.263199
-0.53366023
7.5979567
17.563772
27.040468
34.132706
37.159134
35.294365
29.088657
20.22336
10.716095
2.7067583
-1.08392
1.6979487
10.654955
22.1187
32.512497
40.063282
43.33427
41.163803
33.827003
23.67777
14.262214
8.270496
5.519197
4.8466578
6.803137
12.061174
19.459112
27.407309
34.254986
37.556545
35.416645
28.354979
19.061703
11.266355
7.750806
8.820755
13.406254
20.40678
27.651869
31.381407
29.302649
22.974659
15.546153
9.248735
5.824897
6.497437
10.685525
16.616102
22.66896
27.713009
30.770006
31.748247
31.717678
31.197987
29.333218
25.29798
19.76481
15.118174
14.109364
17.624912
23.49435
28.385548
30.494877
29.944616
27.621298
24.35031
20.71248
17.10522
14.201074
12.855993
13.375684
15.0264635
16.891233
18.38916
18.908852
18.297451
17.074654
15.148743
12.519724
10.807805
11.296925
12.947703
13.834234
13.345114
12.091744
11.266355
11.969464
14.720763
19.092272
23.738909
26.581919
26.215078
23.00523
18.756
15.393303
13.834234
13.681383
14.445634
16.126984
18.878283
22.36326
26.092798
29.547209
32.420788
33.765865
32.329075
27.621298
20.65134
13.559104
8.667906
7.6590962
10.471535
15.362733
20.40678
24.13632
25.32855
24.01404
21.75186
20.376211
20.71248
22.82181
26.24565
30.342026
34.132706
36.272602
36.272602
35.141514
33.827003
31.901098
28.26327
22.66896
16.188124
10.593815
7.7813764
8.943035
12.947703
17.410923
21.07932
23.40264
23.891758
22.210411
18.878283
15.118174
11.908325
9.585006
8.4233465
8.270496
8.606766
8.881896
9.279305
10.654955
13.069984
15.087604
15.118174
13.161694
10.471535
8.239926
7.0476966
7.0476966
8.301065
11.082935
15.301594
19.367401
20.98761
19.367401
15.760143
11.663764
7.750806
4.388108
1.9425087
1.055979
2.3704886
5.3052073
8.301065
10.012985
10.379825
9.890705
8.4233465
5.824897
2.4316285
-0.9922101
-3.865789
-6.0362577
-7.228487
-7.075638
-5.547138
-3.2849593
-1.4507599
-1.05335
-2.0010197
-3.498949
-4.935738
-5.944548
-5.394288
-2.2761495
2.6456184
6.9254165
8.484486
7.231117
4.082408
-0.13625044
-5.1802983
-10.377196
-13.281345
-11.722276
-6.708798
-1.11449
3.6849978
8.056506
11.847184
13.650814
12.550295
9.187595
4.724377
0.07773945
-3.6212292
-5.2414384
-4.171489
-0.8393602
3.3792982
6.8337064
8.484486
7.964796
5.580337
2.4621985
-0.19739044
-1.9093096
-2.7652695
-2.6429894
-1.11449
1.6979487
4.785517
6.5585766
5.824897
2.8901782
-0.80879015
-4.416049
-7.6564674
-9.888077
-10.010357
-7.7176075
-4.1409187
-0.93107015
0.93369913
1.6368089
1.7896588
1.2088289
-0.7170802
-3.865789
-6.8310776
-7.962167
-6.555948
-3.5906591
-0.5948003
1.4839588
2.4621985
2.3704886
1.2088289
-0.68651015
-2.6124194
-3.7129388
-3.5906591
-2.7652695
-1.9093096
-1.1756301
0.16944942
2.981888
6.9865565
11.052364
13.834234
14.659624
13.803663
11.663764
8.453917
4.6938076
1.269969
-1.0227802
-2.2761495
-3.070969
-3.346099
-2.4595695
-0.35024035
2.0647886
3.6849978
4.082408
3.5015779
2.7373283
2.4010584
2.951318
4.449248
6.7114267
9.371016
11.969464
13.803663
14.384494
13.925944
13.131124
12.428014
11.633195
10.379825
8.667906
6.9559865
6.1000266
6.3751564
7.0171266
7.0782666
6.314017
4.9383674
2.8901782
0.10830945
-2.7041295
-4.202059
-3.8046489
-2.2455795
-0.5030903
1.3922489
3.623858
5.763757
7.3839664
8.698476
9.676715
9.432156
6.8337064
1.6673789
-5.088588
-11.966835
-17.683422
-21.168402
-21.290682
-18.141973
-13.342484
-8.298437
-3.254389
1.4533889
4.388108
4.2658277
0.7502792
-5.822268
-14.3512945
-23.0026
-29.39173
-31.317638
-27.465818
-18.203114
-5.516568
7.8119464
18.908852
25.05342
24.16689
16.126984
3.348728
-10.621757
-22.452341
-29.544579
-30.064268
-23.338871
-11.110876
3.1041682
15.423873
22.85238
23.12751
15.423873
1.178259
-16.032642
-31.715046
-41.589153
-42.108845
-31.684479
-12.517095
9.462725
27.285028
36.456024
35.752914
26.398499
10.960655
-6.555948
-21.412962
-29.758568
-30.003128
-22.84975
-10.254916
5.0606475
19.489681
28.966377
30.678297
24.28917
11.419205
-4.6300387
-19.028502
-26.671
-25.11193
-15.237825
-0.68651015
13.803663
23.52492
25.389688
18.664291
5.182927
-11.233155
-25.96789
-34.619198
-34.527485
-25.906752
-11.783415
3.165308
14.598483
19.825953
17.838902
9.3404455
-3.1321094
-16.246634
-27.25183
-33.977226
-34.435776
-27.954939
-16.338345
-2.9486895
8.943035
17.135792
20.46792
18.969992
13.131124
3.8989878
-6.647658
-15.543524
-19.792753
-17.989124
-10.652327
-0.35024035
9.585006
16.096413
16.921803
11.572054
1.6062388
-9.521236
-17.897413
-20.801561
-18.080833
-12.119686
-5.7916985
-0.38081038
3.9295578
7.0782666
8.759616
8.820755
6.9559865
2.8596082
-3.0098293
-8.818127
-12.211396
-11.661136
-7.5036173
-1.4201899
4.6632376
9.279305
11.633195
11.510915
9.554435
7.0171266
4.9689374
3.593288
2.4010584
1.0254091
-0.1668204
-0.44195032
0.6891392
2.8596082
4.8466578
4.8772273
1.9425087
-3.3155293
-9.123826
-13.617615
-15.421244
-13.923315
-9.429526
-3.3766692
2.2482085
5.8554673
6.497437
3.8684177
-1.4813299
-8.420717
-15.543524
-21.321253
-24.50053
-24.2254
-20.343012
-13.373055
-5.027448
2.1564987
6.1611667
6.038887
1.9119387
-4.9051685
-12.272535
-17.744562
-19.548191
-17.102594
-11.447145
-4.3549085
1.9425087
5.519197
5.366347
1.6673789
-4.324339
-11.049736
-17.102594
-21.229542
-22.26892
-19.731611
-14.259584
-7.442477
-1.3896201
2.1259286
2.3704886
-0.25853038
-4.3854785
-8.512427
-11.783415
-14.106734
-15.574095
-16.277203
-16.338345
-15.788084
-14.381865
-12.150255
-9.857506
-8.298437
-7.8704567
-8.848697
-10.774606
-12.364245
-12.089115
-9.521236
-5.4248586
-1.2367699
1.6979487
2.5844784
1.3922489
-1.2062001
-4.1103487
-6.341958
-7.5036173
-7.8093176
-7.3813376
-6.097398
-4.324339
-2.4595695
-0.53366023
1.6062388
3.1958783
2.8596082
0.016599476
-4.263199
-8.053877
-10.254916
-10.744037
-9.398956
-6.0668283
-1.29791
3.440438
6.8337064
8.270496
7.7813764
5.4886274
1.5145289
-3.7435088
-9.184967
-13.006215
-13.831605
-11.5082855
-7.0144978
-1.7258899
2.9207482
5.824897
6.6502867
5.7331867
3.776708
2.1564987
1.8813686
3.0124583
4.9383674
7.2616863
9.737855
11.724905
12.794854
12.580864
10.807805
7.750806
4.6020975
2.3704886
1.3922489
1.5450988
2.951318
5.794327
9.554435
12.672574
13.620244
11.877754
8.087076
3.257018
-1.6036098
-5.6082783
-7.8093176
-7.320197
-3.8046489
1.6062388
6.9559865
10.777235
12.428014
11.449775
7.842516
2.7067583
-2.0621595
-5.4248586
-7.1367774
-7.0450673
-5.0580187
-1.4813299
2.8901782
6.8948464
9.401586
9.676715
7.5062466
3.593288
-0.6253702
-3.865789
-5.455428
-5.2720084
-3.8046489
-1.7258899
0.4751493
2.6761882
4.6938076
6.283447
7.231117
7.3533964
6.4668665
4.6020975
2.3704886
0.32229936
-1.4507599
-3.0098293
-4.171489
-4.691179
-4.5688987
-4.0186386
-3.254389
-2.5818496
-2.4595695
-3.1321094
-4.324339
-5.2720084
-5.3331485
-4.4771886
-3.3766692
-2.7652695
-2.9792593
-4.232629
-6.647658
-9.6129465
-12.027976
-13.097925
-12.517095
-10.316056
-7.075638
-3.957499
-1.6647499
-0.1668204
0.5057193
0.047169477
-1.4813299
-3.7740793
-6.250248
-8.604136
-10.468906
-11.538856
-11.813986
-11.477716
-10.744037
-9.704657
-8.634707
-8.145587
-8.329007
-8.573566
-8.267867
-7.5953274
-6.9533577
-6.280818
-5.485998
-4.782889
-4.2937684
-3.957499
-3.8046489
-3.988069
-4.8440285
-6.555948
-8.787557
-10.744037
-11.599996
-11.172016
-10.224346
-9.857506
-10.468906
-11.324865
-11.5082855
-11.019166
-10.285486
-9.337816
-8.329007
-7.5647573
-7.167348
-7.075638
-7.320197
-8.084448
-9.184967
-10.224346
-10.958026
-11.233155
-10.958026
-10.5606165
-10.377196
-10.5606165
-10.988596
-11.569426
-12.119686
-12.731085
-13.464765
-13.923315
-13.4036255
-11.936266
-10.438336
-9.643517
-9.735227
-10.407765
-11.202586
-11.966835
-12.731085
-13.709325
-14.595855
-14.748705
-13.862175
-12.333675
-10.774606
-9.490666
-8.634707
-8.053877
-7.4730473
-6.8310776
-6.341958
-6.341958
-7.259058
-9.184967
-11.936266
-14.901554
-17.194304
-17.713993
-16.124353
-13.036785
-9.398956
-5.822268
-2.7041295
-0.44195032
0.7502792
0.6585692
-0.6253702
-2.7958393
-5.2414384
-7.259058
-8.298437
-8.115017
-6.8922176
-5.088588
-3.0403993
-1.2062001
-0.1668204
-0.53366023
-2.3984296
-5.1191583
-7.8704567
-10.224346
-12.089115
-13.097925
-12.822795
-10.958026
-7.7481766
-4.0186386
-0.8699301
1.086549
1.7590888
1.5145289
0.9642691
0.5974293
0.41400933
0.10830945
-0.68651015
-2.0315897
-3.8046489
-5.6388483
-6.800508
-6.7699375
-5.7916985
-4.6300387
-4.049209
-4.0797787
-4.3549085
-4.782889
-5.485998
-6.525378
-7.5647573
-8.359577
-8.909837
-9.276677
-9.460097
-9.215536
-8.542997
-7.5953274
-6.555948
-5.485998
-4.3549085
-3.2849593
-2.5818496
-2.3372896
-2.1844397
-2.3372896
-3.7435088
-6.9533577
-11.141445
-14.656995
-16.399483
-16.063213
-14.015025
-10.713466
-6.8922176
-3.4072394
-1.11449
-0.5948003
-1.6647499
-3.4072394
-4.782889
-5.455428
-5.394288
-4.782889
-3.957499
-3.1932492
-2.5207095
-1.8787396
-1.5119
-1.57304
-2.0315897
-2.9792593
-4.416049
-5.975118
-6.8310776
-6.433668
-4.9051685
-3.254389
-2.3984296
-2.5818496
-3.4072394
-4.5383286
-5.761128
-6.8922176
-7.5036173
-7.1979175
-6.0668283
-4.7523184
-3.7740793
-3.254389
-2.9792593
-3.0403993
-3.835219
-5.5777082
-7.9010277
-10.377196
-12.517095
-14.106734
-15.146115
-15.543524
-15.084973
-13.617615
-11.691706
-10.102067
-9.123826
-8.481856
-7.7787476
-7.0144978
-6.525378
-6.617088
-7.106208
-7.8704567
-8.756987
-9.521236
-9.857506
-9.521236
-8.390146
-6.8922176
-5.7305584
-5.2720084
-5.149729
-4.7217484
-3.957499
-3.2238193
-3.070969
-3.5906591
-4.6300387
-5.975118
-7.442477
-8.848697
-10.010357
-10.591186
-10.285486
-8.848697
-6.4948077
-3.8046489
-1.6341798
-0.4725203
-0.56423026
-1.75646
-3.6517987
-5.455428
-6.372528
-6.341958
-5.7305584
-5.1191583
-4.7523184
-4.5383286
-4.3549085
-4.171489
-3.988069
-3.7740793
-3.498949
-3.2849593
-3.254389
-3.3766692
-3.346099
-2.8875494
-1.9093096
-0.7476502
0.10830945
0.13887945
-0.7476502
-2.1844397
-3.6517987
-4.8134584
-5.3331485
-5.1191583
-4.416049
-3.7435088
-3.2849593
-3.0403993
-2.9181194
-3.2238193
-4.202059
-5.516568
-6.617088
-7.075638
-7.259058
-7.6564674
-8.451287
-9.368387
-10.071496
-10.438336
-10.774606
-11.202586
-11.875125
-12.822795
-13.892744
-14.901554
-15.543524
-15.757515
-15.512953
-14.870985
-14.045595
-13.556475
-13.801035
-14.718134
-16.093784
-17.683422
-19.211922
-20.343012
-20.923841
-20.770992
-20.159592
-19.395342
-18.325394
-16.827463
-15.084973
-13.525905
-12.578236
-12.333675
-12.639376
-13.220205
-13.587046
-13.373055
-12.700515
-12.089115
-11.783415
-11.722276
-11.722276
-11.599996
-11.202586
-10.4994755
-9.765796
-9.368387
-9.490666
-9.796367
-9.918647
-9.796367
-9.704657
-9.888077
-10.163206
-10.438336
-10.744037
-10.988596
-10.805176
-10.040926
-8.909837
-7.9315968
-7.442477
-7.442477
-7.6870375
-7.7481766
-7.1979175
-5.944548
-4.324339
-2.9181194
-2.0315897
-1.6341798
-1.5119
-1.3590498
-1.11449
-0.8393602
-0.5948003
-0.22796041
0.41400933
1.2088289
1.9119387
2.2787786
1.9730787
0.7197092
-1.5119
-4.202059
-6.525378
-7.8398867
-7.8093176
-6.250248
-3.3766692
0.16944942
3.257018
4.9689374
4.785517
2.9207482
0.07773945
-2.8264093
-5.0580187
-6.4642377
-7.075638
-6.9533577
-6.127968
-4.935738
-3.835219
-3.1321094
-2.9486895
-3.1321094
-3.346099
-3.254389
-3.254389
-3.7740793
-4.5994687
-5.2720084
-5.4248586
-5.149729
-4.5077586
-3.6212292
-2.4901395
-1.2062001
-0.075110435
0.38343936
0.2611594
0.07773945
0.13887945
0.20001942
0.13887945
0.20001942
0.84198916
2.1870687
3.7461379
4.8772273
5.152357
4.388108
2.7067583
0.4751493
-1.4201899
-2.3372896
-2.2761495
-1.3590498
0.16944942
1.8202288
3.0735981
3.776708
4.051838
3.8989878
3.1958783
2.1564987
1.239399
0.8114191
0.9948391
1.4228189
1.6673789
1.5756688
1.147689
0.16944942
-1.32848
-3.0403993
-4.5077586
-5.394288
-5.547138
-5.027448
-4.2937684
-4.0186386
-4.416049
-5.4248586
-6.6782274
-7.9315968
-8.848697
-9.093257
-8.573566
-7.442477
-6.1585383
-4.9663086
-4.1103487
-3.7129388
-3.835219
-4.3854785
-5.1191583
-5.7305584
-5.852838
-5.394288
-4.4771886
-3.529519
-2.8264093
-2.3067198
-1.9398799
-2.1232998
-2.8264093
-3.8046489
-4.8440285
-5.883408
-6.8310776
-7.350768
-7.1979175
-6.250248
-4.5077586
-2.4289994
-0.7476502
0.07773945
0.13887945
-0.13625044
-0.31967038
-0.35024035
-0.22796041
-0.19739044
-0.5030903
-1.2367699
-2.3678596
-3.7129388
-4.7217484
-4.8745985
-4.171489
-3.254389
-2.6429894
-2.5207095
-2.5818496
-2.5818496
-2.2455795
-1.6953197
-1.2062001
-1.0227802
-1.32848
-2.0010197
-2.7041295
-3.0403993
-2.7346995
-1.6953197
-0.25853038
0.9948391
1.5756688
1.361679
0.56685925
-0.4725203
-1.5119
-2.3067198
-2.7652695
-3.1015394
-3.5906591
-4.2937684
-4.935738
-5.2108684
-5.088588
-4.6606083
-4.202059
-3.7435088
-3.4072394
-3.254389
-3.468379
-4.1103487
-4.9968786
-5.913978
-6.8310776
-7.8093176
-8.665277
-8.909837
-8.420717
-7.5036173
-6.708798
-6.250248
-6.250248
-6.617088
-7.320197
-8.390146
-9.765796
-11.294296
-12.639376
-13.464765
-13.495336
-12.761656
-11.630566
-10.4994755
-9.6129465
-8.909837
-8.298437
-7.6564674
-7.0144978
-6.4948077
-6.219678
-6.372528
-7.1367774
-8.481856
-9.979786
-11.110876
-11.538856
-11.172016
-10.285486
-9.307246
-8.604136
-8.115017
-7.5953274
-6.9533577
-6.4948077
-6.280818
-6.280818
-6.4642377
-6.8616476
-7.259058
-7.320197
-7.0144978
-6.4948077
-6.0668283
-5.975118
-6.250248
-6.647658
-6.9533577
-7.075638
-7.167348
-7.320197
-7.350768
-7.1979175
-6.9839277
-6.9839277
-7.228487
-7.442477
-7.411907
-7.0450673
-6.555948
-6.189108
-5.975118
-5.822268
-5.852838
-6.097398
-6.372528
-6.647658
-6.9227877
-7.1979175
-7.259058
-7.1979175
-7.228487
-7.411907
-7.8398867
-8.542997
-9.184967
-9.490666
-9.398956
-9.184967
-9.032116
-8.879267
-8.756987
-8.726418
-8.695847
-8.695847
-8.756987
-8.818127
-8.726418
-8.237297
-7.442477
-6.586518
-5.822268
-5.088588
-4.4771886
-4.232629
-4.5383286
-5.302578
-6.250248
-6.9839277
-7.411907
-7.6564674
-7.9315968
-8.206727
-8.267867
-7.9315968
-7.3813376
-6.800508
-6.4030976
-6.250248
-6.341958
-6.525378
-6.617088
-6.4948077
-6.219678
-5.913978
-5.913978
-6.372528
-7.0450673
-7.5953274
-7.8704567
-7.7176075
-7.228487
-6.617088
-5.883408
-5.149729
-4.5077586
-4.202059
-4.232629
-4.3549085
-4.3549085
-4.1103487
-3.835219
-3.7435088
-3.7740793
-3.8046489
-3.6823692
-3.3155293
-2.9792593
-2.7958393
-2.9181194
-3.346099
-3.865789
-4.324339
-4.5383286
-4.4771886
-4.202059
-3.865789
-3.6517987
-3.6212292
-3.7129388
-3.7435088
-3.6517987
-3.529519
-3.5906591
-3.957499
-4.6300387
-5.3637185
-5.975118
-6.280818
-6.1585383
-5.485998
-4.6606083
-4.1103487
-4.0186386
-4.2937684
-4.7217484
-5.2720084
-6.005688
-6.800508
-7.4730473
-7.7481766
-7.6258974
-7.2896276
-6.8310776
-6.1585383
-5.3637185
-4.782889
-4.6606083
-4.9663086
-5.455428
-6.005688
-6.4030976
-6.525378
-6.4030976
-6.250248
-6.250248
-6.372528
-6.4948077
-6.800508
-7.4730473
-8.084448
-8.359577
-8.420717
-8.451287
-8.298437
-7.7176075
-6.8922176
-6.1585383
-5.6082783
-5.2414384
-5.1191583
-5.3331485
-5.883408
-6.7699375
-7.8704567
-8.909837
-9.521236
-9.490666
-8.909837
-8.084448
-7.3813376
-6.8922176
-6.6782274
-6.647658
-6.555948
-6.219678
-5.944548
-6.005688
-6.280818
-6.372528
-6.1585383
-5.6388483
-4.8745985
-4.0797787
-3.529519
-3.3766692
-3.6517987
-4.263199
-4.782889
-4.8134584
-4.2937684
-3.6823692
-3.346099
-3.2238193
-3.1015394
-2.9792593
-3.1626792
-3.7435088
-4.5688987
-5.2414384
-5.5777082
-5.516568
-5.088588
-4.232629
-3.1321094
-2.0621595
-1.29791
-1.1450601
-1.6647499
-2.7958393
-4.171489
-5.3331485
-5.822268
-5.4248586
-4.2937684
-3.0098293
-2.0315897
-1.6647499
-1.9093096
-2.5512795
-3.2238193
-3.7740793
-4.1103487
-4.2937684
-4.416049
-4.4466186
-4.416049
-4.2937684
-3.988069
-3.529519
-3.1015394
-2.9792593
-3.254389
-3.7740793
-4.3854785
-4.7523184
-4.7523184
-4.324339
-3.7129388
-3.0403993
-2.5512795
-2.4901395
-3.0098293
-3.957499
-4.8440285
-5.394288
-5.3331485
-4.6606083
-3.6823692
-2.8875494
-2.7041295
-3.1626792
-3.988069
-4.7217484
-4.9663086
-4.4466186
-3.437809
-2.5207095
-2.0315897
-1.6647499
-0.96164006
0.16944942
1.239399
1.6368089
1.3311089
0.41400933
-1.1450601
-2.9486895
-4.1409187
-4.1409187
-3.4072394
-2.6429894
-2.1538696
-1.4813299
-0.6253702
0.10830945
0.5974293
0.9642691
1.3311089
1.7285187
2.0953586
2.0342185
1.4228189
0.4445793
-0.4725203
-1.1450601
-1.4507599
-1.3896201
-1.3590498
-1.6341798
-2.1844397
-2.7652695
-3.2238193
-3.7740793
-4.4771886
-5.1802983
-5.6999884
-6.005688
-6.127968
-6.0362577
-5.761128
-5.4248586
-5.1802983
-4.9968786
-4.691179
-4.232629
-4.0186386
-4.5077586
-5.6082783
-6.7699375
-7.5647573
-7.9010277
-7.8398867
-7.411907
-6.341958
-4.782889
-3.437809
-2.8875494
-2.8875494
-3.1932492
-3.9269285
-5.1802983
-6.6782274
-8.084448
-9.215536
-9.643517
-9.032116
-7.5647573
-5.6999884
-3.7740793
-1.9704497
-0.7170802
-0.4113803
-1.1756301
-2.6124194
-4.1103487
-5.394288
-6.250248
-6.617088
-6.372528
-5.7305584
-5.027448
-4.5688987
-4.5383286
-4.8440285
-5.1191583
-5.1802983
-5.1802983
-5.2108684
-4.9663086
-4.263199
-3.254389
-2.3984296
-2.0010197
-2.0010197
-2.1232998
-2.2455795
-2.5207095
-2.9792593
-3.4072394
-3.529519
-3.254389
-2.6735594
-2.0621595
-1.6647499
-1.4201899
-1.26734
-1.26734
-1.57304
-2.2455795
-3.0098293
-3.6517987
-4.0186386
-4.324339
-4.7217484
-5.027448
-5.027448
-4.7217484
-4.3549085
-4.171489
-4.202059
-4.3549085
-4.4466186
-4.5994687
-4.8440285
-5.088588
-5.0580187
-4.8440285
-4.8440285
-5.088588
-5.3637185
-5.6082783
-5.913978
-6.433668
-6.9533577
-7.1367774
-7.0144978
-6.8616476
-6.647658
-6.097398
-5.2414384
-4.324339
-3.4072394
-2.5818496
-2.1232998
-2.2761495
-2.8569794
-3.6517987
-4.5688987
-5.3637185
-5.302578
-3.896359
-1.7258899
0.2611594
1.4839588
1.7285187
1.239399
0.38343936
-0.8699301
-2.6429894
-4.5994687
-5.975118
-6.555948
-6.800508
-6.9839277
-6.739368
-5.761128
-4.5994687
-4.1103487
-4.5383286
-5.2108684
-5.5777082
-5.6082783
-5.3331485
-4.5688987
-3.2849593
-2.0621595
-1.54247
-1.8481698
-2.8875494
-4.3549085
-5.6082783
-6.0362577
-5.6999884
-5.1191583
-4.5383286
-3.9269285
-3.468379
-3.5906591
-4.4466186
-5.852838
-7.5341873
-9.215536
-10.774606
-12.180825
-13.281345
-13.831605
-13.770465
-13.189635
-12.547666
-12.089115
-11.5082855
-10.621757
-9.796367
-9.6129465
-10.010357
-10.4994755
-10.713466
-10.591186
-10.316056
-9.949216
-9.521236
-9.032116
-8.542997
-8.115017
-7.8704567
-7.6258974
-7.1979175
-6.647658
-6.097398
-5.5777082
-5.1191583
-4.7217484
-4.324339
-3.7740793
-3.1321094
-2.7652695
-3.0098293
-3.7129388
-4.5688987
-5.3331485
-5.913978
-6.097398
-5.547138
-4.3854785
-3.1626792
-2.4289994
-2.3984296
-2.8569794
-3.6517987
-4.5688987
-5.3331485
-5.822268
-6.005688
-5.669418
-4.7523184
-3.5906591
-2.6735594
-2.1844397
-2.0010197
-2.0927296
-2.2761495
-2.4289994
-2.4289994
-2.3372896
-2.2150097
-2.0315897
-1.57304
-0.7476502
0.2611594
1.086549
1.5756688
1.9119387
2.3399184
2.7373283
3.165308
3.562718
3.6849978
3.348728
2.6761882
1.8202288
0.84198916
0.16944942
-0.044540465
-0.075110435
0.13887945
0.7502792
1.147689
1.055979
0.7502792
0.35286933
0.07773945
0.047169477
0.10830945
0.016599476
0.047169477
0.32229936
0.7197092
1.147689
1.4533889
1.178259
0.4445793
-0.13625044
-0.38081038
-0.5948003
-0.7170802
-0.56423026
-0.105680466
0.2917294
0.5362893
0.6585692
0.6585692
0.6891392
0.9948391
1.6368089
2.4316285
3.1958783
3.7461379
3.9601278
3.8684177
3.623858
3.257018
2.8596082
2.5233383
2.2176385
1.6979487
1.086549
0.5057193
-0.105680466
-0.6253702
-0.68651015
-0.4113803
0.016599476
0.5362893
1.086549
1.5450988
1.8813686
1.9119387
1.5756688
0.9031291
0.13887945
-0.56423026
-1.2367699
-1.9398799
-2.5207095
-2.6429894
-2.1232998
-1.1756301
-0.2891004
0.23058942
0.13887945
-0.7476502
-2.0621595
-3.254389
-4.0797787
-4.3854785
-4.171489
-3.5906591
-2.9181194
-2.3678596
-2.0010197
-1.9704497
-2.1844397
-2.5207095
-2.8875494
-3.070969
-3.0098293
-2.7652695
-2.4901395
-2.1844397
-1.75646
-1.4507599
-1.57304
-2.1538696
-2.7652695
-3.0403993
-2.9181194
-2.6124194
-2.4289994
-2.3678596
-2.1538696
-1.9398799
-2.0010197
-2.3067198
-2.5512795
-2.6735594
-2.6124194
-2.3372896
-2.0010197
-1.57304
-1.08392
-0.7170802
-0.6253702
-0.68651015
-0.8393602
-1.26734
-1.9704497
-2.7652695
-3.3766692
-3.6823692
-3.560089
-2.9792593
-2.1538696
-1.26734
-0.56423026
-0.1668204
-0.044540465
-0.013970494
-0.013970494
0.047169477
0.16944942
0.2917294
0.2917294
0.2611594
0.35286933
0.62799925
1.055979
1.4839588
1.5145289
1.055979
0.38343936
-0.075110435
-0.4725203
-0.9922101
-1.57304
-1.8175998
-1.6036098
-1.2062001
-0.9922101
-1.05335
-1.05335
-0.8393602
-0.5030903
-0.1668204
0.23058942
0.56685925
0.7502792
0.7502792
0.5057193
-0.013970494
-0.56423026
-0.80879015
-0.56423026
0.10830945
0.84198916
1.4533889
1.8813686
2.3704886
3.0124583
3.623858
3.9601278
3.9601278
3.807278
3.623858
3.6849978
4.174118
4.999507
5.7331867
6.222307
6.344587
6.1000266
5.580337
5.1217875
4.9077973
4.8772273
4.8466578
4.6326675
4.112978
3.654428
3.562718
3.837848
4.2352576
4.3575377
3.9601278
3.1041682
2.0953586
1.361679
1.147689
1.5756688
2.4621985
3.593288
4.7549477
5.519197
5.763757
5.641477
5.519197
5.3969173
5.0606475
4.3575377
3.409868
2.3704886
1.269969
0.32229936
-0.22796041
-0.1668204
0.4445793
1.361679
2.1870687
2.5844784
2.5539083
2.2176385
1.7590888
1.239399
0.7197092
0.23058942
-0.25853038
-0.7476502
-1.11449
-1.29791
-1.54247
-2.0621595
-2.6735594
-2.9792593
-2.8569794
-2.3372896
-1.6341798
-0.96164006
-0.38081038
-0.013970494
0.047169477
-0.25853038
-0.8699301
-1.6953197
-2.4595695
-2.9792593
-3.2238193
-3.3155293
-3.4072394
-3.560089
-3.6212292
-3.498949
-3.254389
-2.9792593
-2.6429894
-2.1844397
-1.54247
-0.8393602
-0.22796041
0.10830945
-0.013970494
-0.6253702
-1.6953197
-2.9181194
-3.835219
-3.9269285
-3.1015394
-1.6953197
0.016599476
1.7285187
3.043028
3.440438
2.7067583
1.178259
-0.4725203
-1.7870297
-2.6735594
-3.1932492
-3.2238193
-2.7346995
-1.8481698
-0.9922101
-0.44195032
-0.2891004
-0.35024035
-0.4725203
-0.7782201
-1.32848
-1.9398799
-2.4595695
-2.7041295
-2.5512795
-1.9704497
-1.11449
-0.22796041
0.35286933
0.35286933
-0.105680466
-0.7170802
-1.08392
-0.96164006
-0.4725203
0.20001942
0.7502792
1.147689
1.269969
1.2088289
0.9948391
0.6585692
0.32229936
0.047169477
-0.13625044
-0.1668204
-0.105680466
-0.013970494
-0.013970494
-0.31967038
-0.9005001
-1.6953197
-2.5512795
-3.1626792
-3.254389
-2.8875494
-2.0927296
-0.9005001
0.4445793
1.5450988
2.0647886
1.9730787
1.3922489
0.56685925
-0.44195032
-1.3896201
-2.1232998
-2.4595695
-2.4289994
-1.9704497
-1.32848
-0.5948003
0.07773945
0.6585692
1.1171191
1.361679
1.4228189
1.361679
1.361679
1.5145289
1.7285187
1.7896588
1.5756688
1.147689
0.7197092
0.4445793
0.41400933
0.5362893
0.78084916
0.9948391
1.086549
0.93369913
0.6585692
0.4751493
0.4751493
0.5362893
0.5362893
0.5362893
0.87255913
1.5145289
2.3093486
2.7984684
2.6456184
1.9425087
1.0254091
-0.013970494
-1.11449
-1.9704497
-2.3678596
-2.2455795
-1.8175998
-1.26734
-0.8699301
-0.44195032
0.23058942
1.0254091
1.6979487
1.9425087
1.6062388
0.84198916
0.016599476
-0.5948003
-1.05335
-1.6036098
-2.1232998
-2.4289994
-2.4901395
-2.5207095
-2.4901395
-2.1844397
-1.6341798
-1.05335
-0.53366023
-0.1668204
-0.013970494
-0.105680466
-0.4725203
-1.08392
-1.75646
-2.0927296
-2.0010197
-1.6036098
-1.1756301
-0.7170802
-0.2891004
-0.013970494
0.047169477
0.10830945
0.35286933
0.6891392
1.055979
1.4228189
1.6368089
1.361679
0.6585692
-0.044540465
-0.22796041
0.016599476
0.41400933
0.84198916
1.3311089
1.6062388
1.4839588
1.269969
1.361679
1.6368089
1.7590888
1.7590888
1.8507986
1.9730787
1.9425087
1.6979487
1.5145289
1.4839588
1.361679
1.0254091
0.5057193
0.047169477
-0.4113803
-0.9005001
-1.26734
-1.32848
-1.05335
-0.65594023
-0.35024035
-0.31967038
-0.6253702
-1.0227802
-1.29791
-1.32848
-1.2367699
-1.29791
-1.6036098
-2.0315897
-2.2761495
-2.3067198
-2.2150097
-2.0010197
-1.4813299
-0.7476502
-0.19739044
-0.13625044
-0.53366023
-1.1756301
-1.9398799
-2.7041295
-3.2238193
-3.2849593
-3.0098293
-2.6735594
-2.4901395
-2.5207095
-2.7346995
-2.8264093
-2.5512795
-1.9704497
-1.2367699
-0.31967038
0.87255913
2.2482085
3.623858
4.785517
5.366347
5.244067
4.5409575
3.532148
2.4621985
1.5145289
0.78084916
0.35286933
0.35286933
0.6891392
1.300539
1.8813686
2.2176385
2.2176385
1.9730787
1.7285187
1.5756688
1.4533889
1.269969
1.086549
1.0254091
1.147689
1.239399
1.1171191
0.78084916
0.41400933
0.20001942
0.16944942
0.2917294
0.38343936
0.4751493
0.5362893
0.5057193
0.4445793
0.4751493
0.6585692
0.87255913
1.147689
1.7285187
2.5844784
3.532148
4.2352576
4.3575377
3.837848
2.9207482
2.0342185
1.5145289
1.5145289
1.8507986
2.4010584
2.951318
3.471008
3.9906979
4.388108
4.479818
4.1435475
3.471008
2.5233383
1.3922489
0.23058942
-0.6253702
-0.9005001
-0.65594023
-0.13625044
0.4445793
1.147689
1.9119387
2.6150484
3.134738
3.2875881
3.134738
2.9207482
2.767898
2.7984684
2.981888
3.2875881
3.593288
3.776708
3.9295578
4.051838
4.2352576
4.449248
4.8160872
5.244067
5.4886274
5.458057
5.3052073
5.274637
5.4886274
5.763757
5.886037
5.641477
5.0606475
4.3269677
3.532148
2.8290384
2.4010584
2.3093486
2.7373283
3.471008
4.174118
4.6326675
4.7549477
4.6632376
4.388108
4.021268
3.5015779
2.9207482
2.3093486
1.8813686
1.6979487
1.6979487
1.8813686
2.1870687
2.6761882
3.257018
3.6849978
3.6849978
3.1958783
2.4621985
1.9119387
1.7590888
1.9119387
2.1870687
2.4010584
2.6150484
3.134738
3.8989878
4.785517
5.3969173
5.519197
5.1217875
4.3575377
3.471008
2.6456184
2.0342185
1.9119387
2.3704886
3.165308
3.8989878
4.2352576
4.082408
3.7461379
3.5015779
3.409868
3.2875881
3.0735981
2.981888
3.1041682
3.471008
3.9295578
4.2963977
4.388108
4.388108
4.3575377
4.204688
3.837848
3.3792982
3.2875881
3.807278
4.8160872
5.8554673
6.5585766
6.772567
6.4668665
5.763757
4.8772273
3.9906979
3.2875881
2.8596082
2.6761882
2.6761882
2.8290384
3.2875881
3.8989878
4.479818
4.8160872
4.8160872
4.5103874
3.9295578
3.226448
2.5539083
2.0647886
1.8202288
1.8507986
2.0647886
2.3399184
2.5539083
2.8596082
3.226448
3.3792982
3.134738
2.6761882
2.2482085
1.9425087
1.6673789
1.300539
1.086549
1.178259
1.6368089
2.1564987
2.3093486
1.8507986
1.147689
0.6891392
0.6585692
1.055979
1.5450988
1.8202288
1.7590888
1.361679
0.78084916
0.20001942
-0.105680466
-0.22796041
-0.25853038
-0.2891004
-0.1668204
0.13887945
0.6585692
1.2088289
1.6062388
1.6062388
1.2088289
0.5057193
-0.105680466
-0.35024035
-0.105680466
0.35286933
0.8114191
1.1171191
1.2088289
1.2088289
1.1171191
0.9031291
0.6585692
0.4445793
0.2611594
0.07773945
-0.105680466
-0.22796041
-0.22796041
-0.044540465
0.38343936
0.9948391
1.6673789
2.0953586
2.0953586
1.7590888
1.269969
0.87255913
0.62799925
0.5057193
0.56685925
0.9031291
1.4839588
2.1259286
2.6150484
2.7984684
2.7067583
2.4010584
1.9119387
1.269969
0.5974293
0.23058942
0.4445793
1.300539
2.4927685
3.532148
4.174118
4.2352576
3.7155678
2.8901782
1.9119387
1.0254091
0.38343936
0.20001942
0.56685925
1.3311089
2.1564987
2.767898
2.9207482
2.6150484
1.9730787
1.055979
0.016599476
-0.8393602
-1.05335
-0.4113803
0.93369913
2.5844784
4.204688
5.458057
5.916607
5.549767
4.479818
3.0735981
1.6673789
0.4751493
-0.35024035
-0.65594023
-0.4113803
0.32229936
1.239399
2.0953586
2.767898
3.318158
3.807278
4.174118
4.3269677
4.2352576
3.8989878
3.440438
2.8290384
2.0953586
1.4228189
0.9948391
0.93369913
1.086549
1.300539
1.4228189
1.5756688
1.7896588
1.9730787
2.0342185
1.9730787
1.9425087
2.0036488
2.0953586
2.1259286
1.9425087
1.6673789
1.361679
1.147689
0.9948391
0.8114191
0.6585692
0.56685925
0.6891392
1.055979
1.4839588
1.9425087
2.2482085
2.4621985
2.5233383
2.4621985
2.2482085
1.9119387
1.6368089
1.5145289
1.5756688
1.7590888
2.0342185
2.4010584
2.7067583
2.6761882
2.3399184
1.8507986
1.4839588
1.361679
1.4533889
1.7285187
2.0647886
2.4010584
2.6456184
2.7984684
2.951318
3.134738
3.2875881
3.348728
3.257018
3.0124583
2.7067583
2.3704886
2.2176385
2.2787786
2.5539083
2.8596082
3.0124583
2.8596082
2.3704886
1.8507986
1.5756688
1.6673789
2.0342185
2.4621985
2.7373283
2.767898
2.6761882
2.7067583
2.951318
3.2875881
3.532148
3.5015779
3.348728
3.1958783
3.0735981
2.8901782
2.6456184
2.3399184
1.9730787
1.4839588
0.8114191
0.10830945
-0.38081038
-0.4113803
0.016599476
0.7197092
1.361679
1.9730787
2.5844784
3.043028
2.9207482
2.2176385
1.361679
0.7502792
0.35286933
-0.044540465
-0.38081038
-0.44195032
-0.075110435
0.5362893
1.1171191
1.4228189
1.4839588
1.3922489
1.1171191
0.7197092
0.23058942
-0.2891004
-0.65594023
-0.96164006
-1.2367699
-1.54247
-1.7258899
-1.6953197
-1.57304
-1.4507599
-1.4507599
-1.6036098
-1.8787396
-2.2150097
-2.4595695
-2.4901395
-2.1232998
-1.3896201
-0.80879015
-0.8393602
-1.6647499
-3.0098293
-4.202059
-4.782889
-4.6606083
-4.0797787
-3.2238193
-2.2455795
-1.3590498
-0.8393602
-0.93107015
-1.5119
-2.1844397
-2.5512795
-2.4901395
-2.2455795
-1.9704497
-1.6647499
-1.2367699
-0.65594023
-0.044540465
0.41400933
0.5974293
0.4751493
0.047169477
-0.68651015
-1.6341798
-2.5818496
-3.2238193
-3.3766692
-3.0403993
-2.3984296
-1.6647499
-1.26734
-1.4507599
-1.9093096
-2.2455795
-2.2455795
-1.9398799
-1.5119
-1.2367699
-1.1450601
-1.1756301
-1.29791
-1.3590498
-1.32848
-1.29791
-1.2367699
-1.32848
-1.6647499
-2.2150097
-2.5512795
-2.3984296
-1.8175998
-1.1756301
-0.8393602
-0.80879015
-0.80879015
-0.7782201
-0.7476502
-0.7476502
-0.93107015
-1.32848
-1.8175998
-2.0621595
-1.8787396
-1.4201899
-0.96164006
-0.56423026
-0.2891004
-0.13625044
-0.22796041
-0.5030903
-0.8699301
-1.1450601
-1.26734
-1.2367699
-1.1450601
-1.29791
-1.8481698
-2.6124194
-3.1626792
-3.254389
-2.9792593
-2.5818496
-2.2150097
-1.8481698
-1.5119
-1.29791
-1.32848
-1.54247
-1.8481698
-2.0927296
-2.2150097
-2.1844397
-2.0927296
-1.9398799
-1.6953197
-1.1756301
-0.5030903
-0.013970494
-0.13625044
-0.68651015
-1.1756301
-1.26734
-1.1756301
-1.0227802
-0.8393602
-0.6253702
-0.38081038
-0.25853038
-0.35024035
-0.5948003
-0.96164006
-1.3896201
-1.6341798
-1.54247
-1.2367699
-0.96164006
-0.7170802
-0.38081038
0.07773945
0.6891392
1.3922489
2.0036488
2.3399184
2.3399184
2.0647886
1.6062388
1.178259
0.84198916
0.62799925
0.4445793
0.10830945
-0.56423026
-1.5119
-2.4595695
-3.1321094
-3.437809
-3.498949
-3.6517987
-3.988069
-4.263199
-4.3549085
-4.2937684
-4.324339
-4.7217484
-5.5777082
-6.586518
-7.259058
-7.5036173
-7.5036173
-7.411907
-7.228487
-6.7699375
-6.0362577
-5.149729
-4.416049
-3.9269285
-3.5906591
-3.4072394
-3.3155293
-3.4072394
-3.560089
-3.498949
-2.9792593
-2.1538696
-1.3896201
-1.0227802
-1.05335
-1.32848
-1.75646
-2.2455795
-2.7041295
-2.8875494
-2.6735594
-2.1232998
-1.32848
-0.56423026
-0.13625044
-0.075110435
-0.19739044
-0.35024035
-0.53366023
-0.9005001
-1.57304
-2.4289994
-3.2849593
-4.0186386
-4.5688987
-4.8134584
-4.6300387
-4.049209
-3.1932492
-2.2150097
-1.29791
-0.65594023
-0.56423026
-1.11449
-2.1538696
-3.3766692
-4.2937684
-4.6300387
-4.2937684
-3.529519
-2.5207095
-1.3896201
-0.35024035
0.38343936
0.6891392
0.5362893
0.07773945
-0.44195032
-0.68651015
-0.53366023
-0.075110435
0.5974293
1.3922489
2.1870687
2.7984684
3.0124583
2.5539083
1.4533889
0.047169477
-1.2367699
-2.0927296
-2.3678596
-2.0315897
-1.2367699
-0.31967038
0.2611594
0.38343936
0.13887945
-0.1668204
-0.31967038
-0.31967038
-0.1668204
0.047169477
0.2611594
0.38343936
0.5057193
0.7197092
0.9642691
0.9642691
0.56685925
-0.105680466
-0.8699301
-1.4507599
-1.57304
-1.05335
0.13887945
1.9425087
3.9906979
5.794327
6.864277
7.1394067
6.6808567
5.672047
4.388108
3.0735981
1.8813686
0.93369913
0.35286933
0.13887945
0.13887945
0.2611594
0.5362893
1.239399
2.3093486
3.348728
3.7155678
3.1958783
2.1870687
1.147689
0.35286933
-0.044540465
-0.013970494
0.4751493
1.055979
1.4228189
1.3922489
1.147689
1.0254091
1.147689
1.4533889
1.6673789
1.7285187
1.6062388
1.269969
0.8114191
0.35286933
0.10830945
0.16944942
0.56685925
1.178259
1.8202288
2.3399184
2.8596082
3.257018
3.532148
3.5015779
3.1958783
2.6150484
1.9425087
1.300539
0.87255913
0.6585692
0.56685925
0.5974293
0.62799925
0.6585692
0.6891392
0.7197092
0.78084916
0.8114191
0.62799925
0.20001942
-0.56423026
-1.57304
-2.7346995
-3.896359
-4.7217484
-5.027448
-4.8440285
-4.232629
-3.346099
-2.2761495
-1.1756301
-0.31967038
0.10830945
0.016599476
-0.5030903
-1.29791
-2.3067198
-3.3766692
-4.2937684
-4.9051685
-5.2108684
-5.3331485
-5.302578
-4.9968786
-4.2937684
-3.3766692
-2.5207095
-1.8175998
-1.29791
-1.05335
-1.2062001
-1.8175998
-2.7041295
-3.529519
-4.1409187
-4.4771886
-4.4771886
-4.263199
-4.049209
-3.8046489
-3.498949
-3.254389
-3.1321094
-3.1321094
-3.1626792
-3.2238193
-3.3766692
-3.6212292
-3.7435088
-3.529519
-3.0098293
-2.3372896
-1.6953197
-1.2367699
-1.0227802
-0.93107015
-0.80879015
-0.4725203
0.13887945
0.9642691
1.6979487
2.0342185
1.9119387
1.6062388
1.3311089
1.2088289
1.300539
1.5756688
1.8813686
2.2482085
2.767898
3.318158
3.654428
3.471008
2.8290384
2.0647886
1.5145289
1.2088289
1.086549
1.300539
1.8202288
2.4927685
3.226448
3.8989878
4.3575377
4.5409575
4.5103874
4.3575377
3.9906979
3.348728
2.5539083
1.8202288
1.361679
1.269969
1.3311089
1.3311089
1.147689
0.84198916
0.6585692
0.78084916
1.2088289
1.7590888
2.3399184
2.8901782
3.257018
3.348728
3.1041682
2.5233383
1.7896588
1.269969
1.086549
1.147689
1.1171191
1.055979
0.9948391
0.9642691
0.84198916
0.62799925
0.38343936
0.16944942
0.07773945
0.20001942
0.5362893
1.086549
1.7285187
2.3399184
2.8290384
3.165308
3.2875881
3.257018
3.0735981
2.6761882
2.0647886
1.300539
0.7197092
0.41400933
0.2917294
0.2917294
0.4445793
0.7502792
1.178259
1.5145289
1.6368089
1.4839588
1.269969
0.9642691
0.38343936
-0.56423026
-1.6953197
-2.5512795
-3.0098293
-3.0403993
-2.6735594
-2.0621595
-1.26734
-0.4725203
-0.013970494
-0.013970494
-0.38081038
-0.68651015
-0.80879015
-0.80879015
-0.80879015
-0.80879015
-0.7782201
-0.7476502
-0.80879015
-0.8393602
-0.80879015
-0.6253702
-0.35024035
-0.075110435
0.10830945
0.32229936
0.56685925
0.87255913
0.93369913
0.5362893
-0.2891004
-1.2367699
-1.9398799
-2.1538696
-1.75646
-0.93107015
-0.075110435
0.4445793
0.4751493
0.016599476
-0.8393602
-1.75646
-2.3372896
-2.6735594
-2.7958393
-2.7041295
-2.3678596
-1.8175998
-1.0227802
-0.105680466
0.84198916
1.5756688
1.9119387
1.7896588
1.239399
0.41400933
-0.4725203
-1.1450601
-1.4201899
-1.2062001
-0.53366023
0.32229936
1.0254091
1.5145289
1.8813686
2.1564987
2.3704886
2.4621985
2.4927685
2.4927685
2.4621985
2.4316285
2.4316285
2.4010584
2.2787786
2.0342185
1.6979487
1.3311089
1.086549
1.178259
1.7285187
2.6456184
3.7155678
4.724377
5.4886274
5.8554673
5.672047
4.9689374
3.9601278
2.951318
2.1870687
1.7285187
1.6673789
1.8813686
2.3399184
2.8596082
3.226448
3.348728
3.257018
3.0735981
2.767898
2.4927685
2.3093486
2.2787786
2.3399184
2.4010584
2.4621985
2.4927685
2.5539083
2.5233383
2.3093486
1.9730787
1.6368089
1.4228189
1.3922489
1.4228189
1.4533889
1.4228189
1.3922489
1.4228189
1.6368089
2.0647886
2.6150484
3.226448
3.776708
4.112978
4.204688
4.051838
3.8684177
3.8989878
4.051838
4.112978
3.807278
3.318158
2.8290384
2.4621985
2.1259286
1.8507986
1.6979487
1.9425087
2.4316285
2.8901782
3.1958783
3.257018
3.257018
3.0124583
2.4621985
1.7285187
1.1171191
0.7502792
0.56685925
0.56685925
0.9031291
1.4839588
1.8813686
1.9730787
1.8813686
1.6979487
1.361679
0.6891392
0.047169477
-0.1668204
0.016599476
0.2611594
0.5057193
0.8114191
1.1171191
1.2088289
0.7502792
-0.2891004
-1.5119
-2.4901395
-3.0403993
-3.0403993
-2.3678596
-1.08392
0.4751493
1.8202288
2.6761882
3.0735981
3.134738
2.767898
1.9730787
0.7502792
-0.7170802
-2.1232998
-3.1015394
-3.437809
-3.1321094
-2.3678596
-1.32848
-0.25853038
0.84198916
1.7285187
2.0647886
1.6673789
0.7502792
-0.31967038
-1.1756301
-1.9398799
-2.7346995
-3.5906591
-4.1409187
-4.171489
-3.7740793
-3.1321094
-2.2761495
-1.3896201
-0.68651015
-0.25853038
-0.2891004
-0.5948003
-0.96164006
-1.08392
-0.9922101
-0.96164006
-1.11449
-1.4201899
-1.8481698
-2.3067198
-2.7041295
-2.7958393
-2.3067198
-1.29791
-0.1668204
0.7502792
1.3922489
1.9119387
2.3093486
2.4621985
2.1870687
1.6062388
0.87255913
0.32229936
0.016599476
0.047169477
0.5974293
1.6673789
3.0124583
4.1435475
4.6938076
4.5409575
3.8684177
2.7984684
1.5756688
0.4751493
-0.31967038
-0.68651015
-0.53366023
0.10830945
1.086549
2.1259286
3.134738
4.082408
4.785517
5.091217
4.999507
4.6938076
4.3575377
3.9906979
3.807278
3.776708
3.807278
3.654428
3.165308
2.4927685
1.6368089
0.78084916
0.07773945
-0.4113803
-0.65594023
-0.65594023
-0.2891004
0.35286933
1.0254091
1.5145289
1.7590888
1.9425087
2.2787786
2.7067583
3.0735981
3.318158
3.3792982
3.1958783
2.6761882
1.9119387
1.086549
0.5362893
0.38343936
0.41400933
0.4751493
0.5057193
0.56685925
0.6585692
0.6585692
0.5057193
0.35286933
0.32229936
0.4751493
0.5974293
0.5057193
0.2611594
-0.013970494
-0.38081038
-0.9005001
-1.5119
-1.9093096
-1.9704497
-1.57304
-0.8699301
-0.044540465
0.7502792
1.4533889
1.9425087
2.0953586
1.8507986
1.361679
0.78084916
0.2917294
-0.105680466
-0.38081038
-0.4113803
-0.1668204
0.35286933
0.8114191
0.9948391
0.93369913
0.7502792
0.62799925
0.7197092
0.9642691
1.3311089
1.7896588
2.1870687
2.3399184
2.1564987
1.6673789
1.086549
0.5974293
0.20001942
-0.13625044
-0.5030903
-0.93107015
-1.3590498
-1.7870297
-2.1232998
-2.2455795
-2.0621595
-1.6036098
-0.96164006
-0.22796041
0.4751493
0.9948391
1.269969
1.300539
1.178259
0.9948391
0.6585692
0.2611594
-0.105680466
-0.35024035
-0.4725203
-0.5030903
-0.53366023
-0.5948003
-0.7782201
-1.11449
-1.5119
-1.8175998
-2.0315897
-2.0927296
-1.9398799
-1.4507599
-0.7170802
-0.13625044
0.13887945
0.047169477
-0.2891004
-0.9005001
-1.57304
-1.9398799
-1.7870297
-1.2062001
-0.4725203
-0.013970494
0.10830945
-0.075110435
-0.25853038
-0.38081038
-0.53366023
-0.7782201
-1.05335
-1.2062001
-1.11449
-0.7476502
-0.31967038
0.047169477
0.16944942
0.047169477
-0.25853038
-0.56423026
-0.7782201
-0.80879015
-0.65594023
-0.4113803
-0.044540465
0.4445793
1.1171191
1.8202288
2.4621985
2.8596082
2.8290384
2.3093486
1.5145289
0.6891392
-0.013970494
-0.56423026
-0.80879015
-0.7782201
-0.65594023
-0.65594023
-0.7782201
-0.9005001
-0.7782201
-0.38081038
0.13887945
0.7197092
1.147689
1.361679
1.361679
1.300539
1.178259
1.055979
0.9031291
0.7197092
0.4751493
0.20001942
-0.013970494
-0.105680466
-0.075110435
0.13887945
0.4445793
0.78084916
0.9642691
0.9948391
0.78084916
0.41400933
0.016599476
-0.22796041
-0.22796041
-0.044540465
0.23058942
0.4751493
0.62799925
0.62799925
0.56685925
0.5362893
0.6585692
0.93369913
1.178259
1.239399
1.055979
0.7197092
0.32229936
-0.044540465
-0.4113803
-0.68651015
-0.8393602
-0.7782201
-0.44195032
0.10830945
0.8114191
1.5756688
2.3093486
2.8901782
3.165308
3.043028
2.5233383
1.6979487
0.93369913
0.4751493
0.5057193
0.9642691
1.6062388
2.2482085
2.767898
3.043028
3.043028
2.9207482
2.8901782
2.981888
3.0735981
3.043028
2.951318
2.767898
2.6456184
2.6456184
2.7373283
2.951318
3.226448
3.532148
3.8684177
4.051838
4.082408
3.8684177
3.440438
2.8901782
2.3399184
1.8813686
1.5450988
1.3922489
1.4839588
1.7896588
2.1870687
2.6150484
2.9207482
3.0735981
3.0735981
2.8901782
2.5233383
2.0647886
1.6368089
1.300539
1.1171191
1.086549
1.086549
1.1171191
1.2088289
1.4228189
1.6673789
1.7590888
1.6062388
1.269969
0.87255913
0.56685925
0.41400933
0.35286933
0.41400933
0.56685925
0.7197092
0.87255913
0.9642691
1.0254091
1.055979
0.9948391
0.93369913
0.9031291
0.87255913
0.93369913
1.055979
1.3311089
1.6979487
2.0036488
2.0953586
1.9119387
1.5450988
1.2088289
1.1171191
1.3311089
1.7590888
2.2176385
2.6150484
2.7984684
2.7373283
2.4316285
1.9425087
1.5756688
1.4839588
1.6979487
2.0647886
2.4316285
2.7067583
2.951318
3.1041682
3.165308
3.0735981
2.8596082
2.5539083
2.1259286
1.6062388
1.0254091
0.56685925
0.2611594
0.10830945
-0.044540465
-0.25853038
-0.5030903
-0.7170802
-0.8699301
-1.0227802
-1.08392
-0.9922101
-0.65594023
-0.2891004
-0.075110435
-0.075110435
-0.31967038
-0.6253702
-0.9005001
-1.1450601
-1.32848
-1.4507599
-1.32848
-0.8699301
-0.075110435
0.87255913
1.7285187
2.3093486
2.5844784
2.5233383
2.1870687
1.8507986
1.7285187
1.8813686
2.2176385
2.7067583
3.1958783
3.654428
3.837848
3.6849978
3.226448
2.6456184
2.1870687
2.0036488
2.0647886
2.4621985
3.165308
4.021268
4.8160872
5.274637
5.244067
4.7549477
3.8684177
2.767898
1.5450988
0.5057193
-0.19739044
-0.35024035
-0.013970494
0.6585692
1.3922489
1.9730787
2.3093486
2.3399184
2.0647886
1.5145289
0.9031291
0.5057193
0.41400933
0.62799925
0.9642691
1.3311089
1.7896588
2.3093486
2.7373283
2.7984684
2.4621985
1.9425087
1.3922489
1.0254091
0.93369913
1.300539
2.0953586
2.981888
3.562718
3.7155678
3.318158
2.4927685
1.3922489
0.38343936
-0.4113803
-0.8699301
-0.80879015
-0.19739044
0.8114191
1.9425087
2.8596082
3.440438
3.7461379
3.7461379
3.3792982
2.6150484
1.6673789
1.055979
0.93369913
1.1171191
1.3922489
1.7590888
2.2482085
2.7067583
2.951318
2.8290384
2.6456184
2.6456184
2.7984684
2.8290384
2.7067583
2.6761882
2.767898
2.6761882
2.2482085
1.8813686
1.9425087
2.4010584
2.7067583
2.6456184
2.4316285
2.3093486
2.1564987
1.8202288
1.300539
0.9948391
1.0254091
1.1171191
1.0254091
0.9031291
1.086549
1.7285187
2.5233383
3.0735981
3.318158
3.3792982
3.318158
2.951318
2.2787786
1.4228189
0.6891392
0.2611594
0.16944942
0.20001942
0.2917294
0.35286933
0.4751493
0.84198916
1.4228189
2.0953586
2.4316285
2.1259286
1.269969
0.38343936
-0.19739044
-0.5948003
-0.8699301
-0.80879015
-0.31967038
0.23058942
0.35286933
0.047169477
-0.25853038
-0.25853038
-0.075110435
0.047169477
0.047169477
0.16944942
0.4751493
0.8114191
0.9948391
1.178259
1.5450988
2.0647886
2.3704886
2.2176385
1.7285187
1.2088289
0.84198916
0.56685925
0.4751493
0.6891392
1.239399
1.8507986
2.2482085
2.2176385
2.0647886
2.0647886
2.3093486
2.5233383
2.5233383
2.4621985
2.4927685
2.7067583
2.8290384
2.6761882
2.3093486
1.9425087
1.6368089
1.361679
1.086549
0.8114191
0.7197092
0.9948391
1.6062388
2.2787786
2.7984684
3.1958783
3.532148
3.6849978
3.440438
2.6150484
1.5756688
0.8114191
0.56685925
0.7197092
1.1171191
1.7285187
2.5233383
3.1958783
3.348728
2.8290384
2.0036488
1.269969
0.7502792
0.4445793
0.35286933
0.56685925
1.2088289
2.0647886
2.767898
3.134738
3.134738
2.951318
2.4927685
1.7590888
0.93369913
0.32229936
0.16944942
0.4751493
0.9642691
1.4533889
1.8202288
2.1259286
2.2482085
2.1564987
1.8202288
1.4228189
1.1171191
0.84198916
0.38343936
-0.22796041
-0.7170802
-0.96164006
-1.0227802
-1.05335
-1.1756301
-1.26734
-1.1450601
-0.7782201
-0.31967038
-0.044540465
0.16944942
0.4445793
0.78084916
1.0254091
1.055979
0.93369913
0.8114191
0.7197092
0.5057193
0.20001942
-0.075110435
-0.1668204
-0.075110435
0.047169477
0.07773945
0.07773945
0.2917294
0.7197092
1.147689
1.361679
1.3311089
1.2088289
1.0254091
0.7502792
0.41400933
0.10830945
-0.044540465
-0.105680466
-0.1668204
-0.4113803
-0.65594023
-0.7170802
-0.5030903
-0.19739044
0.047169477
0.2611594
0.5362893
0.8114191
0.84198916
0.62799925
0.35286933
0.2611594
0.35286933
0.5974293
0.8114191
0.9031291
0.9031291
0.7502792
0.41400933
0.016599476
-0.25853038
-0.35024035
-0.2891004
-0.25853038
-0.38081038
-0.53366023
-0.5030903
-0.31967038
-0.075110435
0.07773945
0.10830945
0.16944942
0.32229936
0.5362893
0.6585692
0.7197092
0.6891392
0.62799925
0.5057193
0.35286933
0.20001942
0.07773945
-0.075110435
-0.19739044
-0.22796041
-0.105680466
0.13887945
0.4445793
0.7197092
0.8114191
0.7502792
0.5362893
0.23058942
-0.075110435
-0.38081038
-0.56423026
-0.6253702
-0.5948003
-0.56423026
-0.65594023
-0.7782201
-0.8699301
-0.8699301
-0.7782201
-0.53366023
-0.1668204
0.20001942
0.35286933
0.23058942
-0.13625044
-0.56423026
-0.9005001
-1.05335
-1.08392
-1.08392
-1.11449
-1.1756301
-1.1450601
-0.9922101
-0.68651015
-0.31967038
-0.013970494
0.20001942
0.32229936
0.41400933
0.38343936
0.13887945
-0.22796041
-0.53366023
-0.8393602
-1.2062001
-1.6647499
-1.8787396
-1.8481698
-1.75646
-1.6036098
-1.3590498
-1.05335
-0.8393602
-0.8393602
-0.9005001
-0.7782201
-0.31967038
0.2611594
0.7502792
1.055979
1.178259
1.055979
0.6585692
-0.013970494
-0.80879015
-1.4201899
-1.6953197
-1.6341798
-1.2062001
-0.5030903
0.2611594
0.87255913
1.147689
1.086549
0.87255913
0.62799925
0.4751493
0.38343936
0.5057193
0.9031291
1.6062388
2.3704886
2.981888
3.257018
2.951318
2.0647886
0.8114191
-0.31967038
-1.0227802
-1.2062001
-0.8699301
-0.044540465
1.1171191
2.2482085
3.1041682
3.593288
3.593288
3.134738
2.2787786
1.269969
0.35286933
-0.2891004
-0.65594023
-0.7170802
-0.4725203
-0.013970494
0.5362893
1.055979
1.361679
1.4228189
1.3311089
1.239399
1.2088289
1.2088289
1.055979
0.84198916
0.62799925
0.5974293
0.7197092
0.87255913
0.93369913
0.84198916
0.62799925
0.35286933
0.07773945
-0.044540465
0.016599476
0.23058942
0.5057193
0.78084916
0.9642691
0.9948391
0.84198916
0.5057193
0.13887945
-0.1668204
-0.19739044
0.07773945
0.5362893
0.9948391
1.3922489
1.7896588
2.0953586
2.2176385
2.0342185
1.6062388
1.055979
0.5362893
0.13887945
-0.044540465
0.07773945
0.5974293
1.269969
1.8202288
2.0036488
1.8202288
1.361679
0.8114191
0.35286933
0.07773945
0.047169477
0.23058942
0.5362893
0.87255913
1.1171191
1.2088289
1.178259
1.147689
1.147689
1.2088289
1.239399
1.239399
1.2088289
1.147689
1.055979
0.93369913
0.87255913
0.8114191
0.6585692
0.41400933
0.23058942
0.2917294
0.5362893
0.8114191
0.9642691
1.086549
1.3311089
1.6368089
1.8813686
1.9730787
1.8813686
1.6673789
1.361679
0.9642691
0.5362893
0.20001942
0.13887945
0.35286933
0.6585692
0.87255913
0.9031291
0.9031291
1.0254091
1.178259
1.239399
1.178259
1.0254091
0.9031291
0.84198916
0.87255913
0.9948391
1.3311089
1.8813686
2.5233383
3.0124583
3.165308
2.951318
2.6150484
2.2787786
1.9730787
1.7285187
1.5450988
1.4533889
1.3922489
1.4228189
1.5145289
1.4839588
1.3922489
1.5145289
1.7590888
2.0342185
2.1870687
2.2176385
2.2482085
2.3704886
2.5539083
2.6150484
2.5844784
2.4927685
2.2176385
1.8202288
1.361679
0.9031291
0.7502792
1.0254091
1.4533889
1.7896588
2.0342185
2.1564987
2.0036488
1.6979487
1.5145289
1.5450988
1.5756688
1.4533889
1.269969
1.055979
0.9948391
1.086549
1.269969
1.3922489
1.5145289
1.5756688
1.6368089
1.7590888
1.9425087
2.0953586
2.2482085
2.2482085
2.0036488
1.5756688
1.2088289
0.84198916
0.6585692
0.87255913
1.361679
1.7285187
1.8507986
1.8507986
1.7590888
1.4839588
1.086549
0.7502792
0.62799925
0.6585692
0.7502792
0.84198916
0.9948391
1.239399
1.6368089
2.0647886
2.3704886
2.4621985
2.4010584
2.3093486
2.2482085
2.1259286
1.9119387
1.6673789
1.4839588
1.300539
1.0254091
0.62799925
0.38343936
0.4751493
1.055979
1.9730787
2.8901782
3.348728
3.318158
3.0124583
2.767898
2.6761882
2.8290384
3.134738
3.348728
3.318158
2.981888
2.4927685
1.9730787
1.6062388
1.5145289
1.7590888
2.1870687
2.6456184
3.0124583
3.1958783
3.318158
3.440438
3.532148
3.5015779
3.2875881
2.8596082
2.2787786
1.6368089
1.239399
1.2088289
1.4533889
1.8813686
2.4621985
2.9207482
3.0735981
2.8901782
2.5233383
2.1564987
2.0036488
1.9730787
1.9730787
1.9425087
1.9119387
1.9425087
2.0342185
2.1259286
2.1259286
1.9425087
1.6673789
1.5450988
1.5145289
1.4533889
1.269969
1.055979
0.9642691
1.1171191
1.4533889
1.8202288
2.2482085
2.6761882
3.0124583
3.226448
3.134738
2.7984684
2.2787786
1.8202288
1.6062388
1.6368089
1.9730787
2.3399184
2.3704886
1.9730787
1.4839588
1.3311089
1.6062388
2.0647886
2.4010584
2.3093486
1.9425087
1.5450988
1.361679
1.4228189
1.6673789
1.9730787
2.2787786
2.4316285
2.3704886
2.2176385
1.9119387
1.361679
0.7502792
0.13887945
-0.4113803
-0.6253702
-0.38081038
0.13887945
0.78084916
1.5450988
2.2176385
2.4927685
2.4010584
1.9425087
1.3311089
0.87255913
0.7502792
0.84198916
0.9642691
0.9948391
0.9642691
0.9642691
1.086549
1.300539
1.5450988
1.6368089
1.3922489
1.0254091
0.78084916
0.78084916
1.147689
1.6062388
1.7896588
1.5450988
1.086549
0.56685925
0.13887945
-0.013970494
0.10830945
0.41400933
0.7197092
0.87255913
0.87255913
0.6891392
0.32229936
-0.013970494
-0.075110435
0.07773945
0.2917294
0.5974293
1.086549
1.5145289
1.4839588
0.9948391
0.5974293
0.6585692
0.93369913
1.2088289
1.5756688
2.0647886
2.4010584
2.4927685
2.2482085
1.6673789
0.87255913
0.016599476
-0.56423026
-0.7782201
-0.68651015
-0.31967038
0.38343936
1.3311089
2.0953586
2.4621985
2.5539083
2.2787786
1.5756688
0.6585692
-0.13625044
-0.5030903
-0.5030903
-0.25853038
0.20001942
0.62799925
0.9948391
1.361679
1.7285187
1.8202288
1.6062388
1.239399
0.9948391
1.086549
1.5145289
2.0953586
2.6150484
2.9207482
2.9207482
2.6150484
2.0953586
1.5145289
1.1171191
0.93369913
0.9031291
0.9031291
0.9948391
1.269969
1.6062388
1.8813686
2.0342185
2.1259286
2.2176385
2.2787786
2.2482085
2.1870687
2.3093486
2.5539083
2.8901782
3.165308
3.3792982
3.5015779
3.5015779
3.409868
3.226448
3.0735981
3.0124583
3.0124583
2.981888
2.8901782
2.767898
2.8290384
3.043028
3.226448
3.2875881
3.1958783
2.981888
2.5844784
2.1870687
1.9119387
1.7590888
1.6979487
1.9730787
2.6456184
3.440438
3.9906979
4.112978
3.8989878
3.5015779
2.951318
2.0953586
0.9642691
-0.075110435
-0.4725203
-0.25853038
0.23058942
0.6891392
1.055979
1.5450988
2.1259286
2.5844784
2.7067583
2.5233383
2.1870687
1.7590888
1.361679
0.9948391
0.56685925
0.20001942
0.10830945
0.2917294
0.4751493
0.5362893
0.56685925
0.6585692
0.9031291
1.300539
1.7896588
2.3093486
2.7373283
3.0124583
3.043028
2.6761882
1.9425087
0.9642691
-0.044540465
-0.9922101
-1.8481698
-2.4595695
-2.5818496
-2.2150097
-1.5119
-0.7476502
-0.075110435
0.5057193
0.9642691
1.361679
1.6673789
1.7896588
1.5145289
0.9948391
0.2917294
-0.44195032
-1.11449
-1.57304
-1.8175998
-1.8175998
-1.6953197
-1.54247
-1.4201899
-1.4201899
-1.4813299
-1.4813299
-1.3590498
-1.05335
-0.7170802
-0.38081038
-0.13625044
-0.075110435
-0.22796041
-0.5030903
-0.8699301
-1.2062001
-1.5119
-1.6341798
-1.54247
-1.26734
-0.9922101
-0.93107015
-0.96164006
-0.8699301
-0.5948003
-0.19739044
0.07773945
0.2611594
0.4751493
0.5974293
0.38343936
-0.075110435
-0.4725203
-0.7170802
-0.9005001
-0.9922101
-0.9005001
-0.7476502
-0.56423026
-0.25853038
0.10830945
0.5057193
0.87255913
1.3311089
1.8202288
2.0342185
1.9425087
1.6062388
1.147689
0.6585692
0.35286933
0.2917294
0.41400933
0.4751493
0.4445793
0.32229936
0.07773945
-0.1668204
-0.4113803
-0.56423026
-0.65594023
-0.7170802
-0.68651015
-0.4113803
0.13887945
0.9031291
1.6673789
2.2176385
2.2787786
1.7590888
0.9031291
-0.105680466
-1.05335
-1.7870297
-2.1232998
-2.0315897
-1.5119
-0.6253702
0.20001942
0.5057193
0.32229936
-0.1668204
-0.65594023
-0.9922101
-1.08392
-0.93107015
-0.5948003
-0.13625044
0.20001942
0.32229936
0.35286933
0.13887945
-0.4113803
-1.11449
-1.75646
-2.0621595
-1.7870297
-1.05335
-0.1668204
0.5974293
1.239399
1.7896588
2.2482085
2.4010584
1.9730787
1.086549
-0.013970494
-0.96164006
-1.6341798
-1.9093096
-1.7870297
-1.32848
-0.80879015
-0.4725203
-0.38081038
-0.5030903
-0.65594023
-0.68651015
-0.5948003
-0.44195032
-0.2891004
-0.013970494
0.35286933
0.8114191
1.178259
1.239399
0.9642691
0.2611594
-0.7170802
-1.8481698
-2.9486895
-3.7435088
-4.049209
-3.7435088
-2.7652695
-1.2367699
0.5362893
2.1259286
3.134738
3.3792982
2.981888
2.1259286
1.0254091
-0.25853038
-1.57304
-2.6429894
-3.254389
-3.3766692
-3.1626792
-2.7041295
-2.0927296
-1.3590498
-0.68651015
-0.2891004
-0.2891004
-0.53366023
-0.8393602
-0.9922101
-1.0227802
-0.93107015
-0.7782201
-0.56423026
-0.5030903
-0.7170802
-1.2367699
-1.8175998
-2.3678596
-2.7958393
-3.070969
-3.1932492
-3.070969
-2.7346995
-2.1538696
-1.3590498
-0.6253702
-0.1668204
0.047169477
0.23058942
0.38343936
0.4445793
0.41400933
0.35286933
0.32229936
0.2917294
0.35286933
0.41400933
0.4445793
0.2611594
-0.044540465
-0.35024035
-0.53366023
-0.56423026
-0.4113803
-0.044540465
0.5057193
0.9948391
1.3922489
1.5756688
1.6062388
1.5145289
1.269969
0.87255913
0.41400933
0.016599476
-0.44195032
-0.96164006
-1.4813299
-1.8175998
-1.9093096
-1.7870297
-1.5119
-1.05335
-0.5030903
-0.105680466
0.016599476
-0.13625044
-0.31967038
-0.44195032
-0.4113803
-0.35024035
-0.35024035
-0.44195032
-0.44195032
-0.22796041
0.10830945
0.38343936
0.5057193
0.38343936
0.047169477
-0.4725203
-1.05335
-1.4813299
-1.6647499
-1.54247
-1.2367699
-0.8699301
-0.56423026
-0.25853038
0.016599476
0.2611594
0.41400933
0.4751493
0.38343936
0.16944942
-0.25853038
-0.8393602
-1.3590498
-1.6036098
-1.54247
-1.29791
-1.0227802
-0.8393602
-0.5948003
-0.31967038
-0.044540465
0.13887945
0.13887945
0.07773945
0.07773945
0.10830945
0.10830945
-0.075110435
-0.31967038
-0.1668204
0.4445793
1.086549
1.4533889
1.4839588
1.4228189
1.300539
1.1171191
0.7502792
0.20001942
-0.35024035
-0.80879015
-1.11449
-1.1756301
-0.96164006
-0.5030903
0.047169477
0.62799925
1.0254091
1.178259
1.086549
0.84198916
0.5362893
0.23058942
0.016599476
-0.013970494
0.10830945
0.20001942
0.047169477
-0.38081038
-0.9005001
-1.32848
-1.5119
-1.4507599
-1.1450601
-0.7476502
-0.4113803
-0.19739044
-0.1668204
-0.22796041
-0.31967038
-0.38081038
-0.35024035
-0.19739044
0.047169477
0.32229936
0.4445793
0.4445793
0.38343936
0.38343936
0.4751493
0.62799925
0.8114191
0.84198916
0.5974293
0.16944942
-0.2891004
-0.5948003
-0.65594023
-0.44195032
-0.075110435
0.35286933
0.6891392
0.9031291
0.9948391
1.0254091
1.147689
1.3922489
1.6368089
1.7285187
1.5450988
1.147689
0.6891392
0.32229936
0.2611594
0.5057193
0.9948391
1.4839588
1.7896588
1.8202288
1.6979487
1.5145289
1.300539
1.0254091
0.6891392
0.2917294
-0.044540465
-0.22796041
-0.22796041
0.016599476
0.5057193
1.178259
1.8813686
2.3399184
2.3704886
2.0036488
1.4228189
0.84198916
0.2611594
-0.31967038
-0.7782201
-0.9005001
-0.6253702
0.016599476
0.84198916
1.7285187
2.4316285
2.767898
2.7373283
2.4010584
1.9425087
1.6062388
1.239399
0.8114191
0.5974293
0.7502792
1.239399
1.9425087
2.8596082
3.8684177
4.6326675
4.8466578
4.388108
3.440438
2.3399184
1.4533889
1.055979
1.2088289
1.6062388
1.9119387
1.9425087
1.6062388
0.9031291
0.16944942
-0.22796041
-0.044540465
0.62799925
1.3922489
1.9730787
2.3704886
2.6150484
2.6456184
2.4621985
2.2482085
1.9425087
1.6062388
1.239399
0.87255913
0.6585692
0.6585692
0.9642691
1.5145289
2.1259286
2.4927685
2.4621985
1.9425087
1.086549
0.16944942
-0.5948003
-0.93107015
-0.8699301
-0.2891004
0.5057193
1.239399
1.6979487
1.8507986
1.8202288
1.7285187
1.5145289
0.9948391
0.23058942
-0.44195032
-0.7476502
-0.80879015
-0.7476502
-0.4725203
0.13887945
0.9948391
1.7590888
2.1870687
2.2176385
1.9425087
1.239399
0.16944942
-0.7476502
-1.08392
-0.7782201
-0.13625044
0.8114191
1.9119387
2.7984684
3.134738
2.8901782
2.1870687
1.269969
0.41400933
-0.13625044
-0.4113803
-0.4725203
-0.38081038
-0.044540465
0.4751493
1.178259
1.9425087
2.4927685
2.5539083
2.0953586
1.239399
0.41400933
-0.22796041
-0.5948003
-0.6253702
-0.2891004
0.16944942
0.56685925
0.78084916
0.9642691
1.147689
1.361679
1.5145289
1.6062388
1.6673789
1.8202288
2.0647886
2.2176385
2.1870687
1.9730787
1.6673789
1.269969
0.78084916
0.20001942
-0.2891004
-0.5030903
-0.4725203
-0.2891004
-0.075110435
0.16944942
0.35286933
0.5974293
0.9642691
1.361679
1.5145289
1.361679
1.0254091
0.5362893
0.047169477
-0.1668204
0.07773945
0.62799925
1.239399
1.6673789
1.7590888
1.6062388
1.3311089
1.1171191
0.9642691
0.7502792
0.38343936
-0.075110435
-0.4113803
-0.5948003
-0.5030903
-0.19739044
0.32229936
0.9031291
1.4533889
1.7896588
1.7590888
1.4228189
0.9642691
0.6891392
0.56685925
0.41400933
0.16944942
0.047169477
0.07773945
0.016599476
-0.35024035
-0.96164006
-1.54247
-1.8481698
-1.7870297
-1.4813299
-1.05335
-0.6253702
-0.19739044
0.13887945
0.38343936
0.62799925
0.9031291
1.239399
1.4228189
1.300539
0.9948391
0.62799925
0.2917294
0.047169477
-0.105680466
-0.105680466
0.07773945
0.2917294
0.41400933
0.32229936
-0.105680466
-0.7782201
-1.3590498
-1.57304
-1.4813299
-1.2062001
-0.80879015
-0.31967038
0.2917294
0.9948391
1.5450988
1.8202288
1.6979487
1.300539
0.6891392
0.016599476
-0.7170802
-1.32848
-1.8175998
-2.1538696
-2.3067198
-2.2150097
-1.8481698
-1.32848
-0.8393602
-0.56423026
-0.6253702
-0.96164006
-1.32848
-1.5119
-1.3896201
-0.9005001
-0.044540465
1.0254091
1.9730787
2.4927685
2.3399184
1.6062388
0.6585692
-0.25853038
-0.8699301
-1.1756301
-1.0227802
-0.5030903
0.23058942
0.7502792
0.87255913
0.6585692
0.2611594
-0.22796041
-0.7782201
-1.2367699
-1.5119
-1.6036098
-1.3896201
-0.93107015
-0.25853038
0.5362893
1.3922489
2.1259286
2.5233383
2.4621985
1.9119387
1.086549
0.16944942
-0.6253702
-1.08392
-1.11449
-0.8393602
-0.4725203
-0.31967038
-0.4725203
-0.93107015
-1.32848
-1.4507599
-1.26734
-1.0227802
-0.7170802
-0.35024035
0.10830945
0.5362893
0.9031291
1.178259
1.4839588
1.7285187
1.8202288
1.6062388
1.1171191
0.4751493
-0.1668204
-0.80879015
-1.3896201
-1.6953197
-1.6647499
-1.4813299
-1.32848
-1.2367699
-1.1450601
-0.96164006
-0.7476502
-0.4725203
-0.19739044
-0.044540465
-0.013970494
-0.13625044
-0.25853038
-0.38081038
-0.44195032
-0.4725203
-0.4725203
-0.4113803
-0.35024035
-0.31967038
-0.5030903
-0.93107015
-1.3590498
-1.5119
-1.29791
-0.8699301
-0.4113803
-0.105680466
-0.075110435
-0.2891004
-0.5948003
-0.80879015
-0.7170802
-0.35024035
0.32229936
1.086549
1.7590888
2.3093486
2.7373283
3.1041682
3.5015779
3.7155678
3.623858
3.134738
2.3399184
1.3922489
0.4751493
-0.075110435
-0.044540465
0.5362893
1.3922489
2.1259286
2.5844784
2.767898
2.7373283
2.5539083
2.2482085
1.9425087
1.7896588
1.9119387
2.3704886
3.0124583
3.623858
3.8989878
3.6849978
3.043028
2.1259286
1.239399
0.56685925
0.20001942
0.20001942
0.4751493
0.93369913
1.300539
1.3922489
1.147689
0.6891392
0.23058942
-0.075110435
-0.22796041
-0.31967038
-0.38081038
-0.35024035
-0.105680466
0.2917294
0.6585692
0.9031291
0.87255913
0.4445793
-0.35024035
-1.2367699
-1.9093096
-2.0927296
-1.6953197
-0.8393602
0.16944942
1.0254091
1.4839588
1.4533889
0.93369913
0.047169477
-0.80879015
-1.3896201
-1.6647499
-1.6036098
-1.3590498
-0.8699301
-0.22796041
0.56685925
1.3311089
1.9119387
2.1259286
1.9730787
1.5756688
1.055979
0.62799925
0.4445793
0.62799925
1.1171191
1.7590888
2.3399184
2.6456184
2.5233383
2.0036488
1.361679
0.7502792
0.35286933
0.32229936
0.7502792
1.4839588
2.2787786
2.981888
3.562718
3.9601278
4.204688
4.2352576
4.082408
3.7155678
3.1958783
2.6456184
2.0953586
1.7590888
1.6979487
1.8202288
1.9119387
1.8507986
1.5756688
1.1171191
0.7197092
0.56685925
0.7197092
1.178259
1.9119387
2.7984684
3.623858
4.174118
4.174118
3.623858
2.5844784
1.300539
-0.013970494
-1.08392
-1.6647499
-1.57304
-0.9922101
-0.1668204
0.7502792
1.6062388
2.3399184
2.951318
3.3792982
3.562718
3.471008
3.1958783
2.8901782
2.7067583
2.6761882
2.7067583
2.7373283
2.7067583
2.5233383
2.1564987
1.6979487
1.269969
0.9031291
0.5974293
0.41400933
0.41400933
0.7197092
1.3922489
2.3704886
3.318158
3.9601278
4.112978
3.8684177
3.318158
2.6761882
2.1259286
1.7896588
1.6673789
1.6368089
1.5450988
1.361679
1.147689
0.93369913
0.78084916
0.7197092
0.78084916
0.93369913
1.147689
1.4533889
1.8202288
2.2482085
2.5844784
2.7373283
2.5844784
2.2482085
1.9119387
1.7285187
1.6979487
1.7590888
1.8202288
1.9425087
2.0647886
2.0953586
1.9730787
1.6673789
1.269969
0.87255913
0.56685925
0.5362893
0.7502792
1.2088289
1.8202288
2.5233383
3.1958783
3.7461379
4.082408
4.174118
4.082408
3.807278
3.471008
3.2875881
3.440438
3.9601278
4.7549477
5.672047
6.5891466
7.3839664
7.8730865
7.995366
7.8119464
7.4145365
7.0171266
6.6502867
6.436297
6.3751564
6.497437
6.772567
7.231117
7.6896663
7.995366
7.842516
7.231117
6.314017
5.3357773
4.724377
4.6632376
5.1217875
5.794327
6.4668665
6.8948464
7.108836
7.0782666
6.9254165
6.6808567
6.2528768
5.610907
4.6938076
3.593288
2.6150484
1.9730787
1.9425087
2.4927685
3.440438
4.479818
5.274637
5.580337
5.366347
4.6632376
3.7155678
2.767898
2.0647886
1.7590888
1.8507986
2.2787786
2.981888
3.837848
4.6938076
5.3052073
5.580337
5.366347
4.6938076
3.6849978
2.6761882
1.9119387
1.6368089
1.8507986
2.5233383
3.532148
4.6020975
5.427487
5.610907
4.9383674
3.562718
2.0036488
0.7502792
0.16944942
0.32229936
1.3311089
2.9207482
4.5103874
5.3969173
5.3357773
4.4186773
2.8596082
0.9948391
-0.8699301
-2.0621595
-2.0010197
-0.5948003
1.5145289
3.8989878
6.405727
8.606766
9.615576
8.820755
6.1917367
2.0953586
-2.6735594
-7.0144978
-9.735227
-9.796367
-6.800508
-1.1756301
5.916607
12.764284
17.472061
18.358593
15.057033
8.453917
0.4445793
-7.0450673
-12.241965
-13.678755
-10.927456
-4.7217484
3.165308
10.899515
16.677242
19.061703
17.10522
10.716095
1.239399
-8.818127
-16.582903
-19.609333
-16.491194
-7.5036173
4.9077973
17.044083
25.175697
27.13218
22.94409
14.262214
3.471008
-6.7699375
-13.770465
-15.726944
-12.364245
-4.935738
4.5103874
13.620244
20.03994
21.84357
18.297451
10.135265
-0.65594023
-11.172016
-18.355963
-20.129023
-16.063213
-7.5036173
2.8901782
11.969464
17.196932
17.349781
12.947703
5.7331867
-1.9093096
-7.5341873
-9.429526
-7.106208
-1.6036098
5.458057
12.214024
17.013512
18.694862
16.677242
11.144074
3.226448
-5.2414384
-12.303105
-16.154924
-15.237825
-9.521236
-0.93107015
7.750806
14.231644
17.258074
16.463253
12.519724
6.7419963
0.5057193
-5.027448
-8.634707
-9.123826
-6.219678
-0.8393602
5.091217
9.737855
12.000034
11.480344
8.270496
3.1958783
-2.2761495
-6.586518
-8.879267
-9.276677
-8.267867
-6.280818
-3.498949
-0.19739044
3.165308
5.977747
7.5979567
7.5062466
5.702617
2.981888
0.6891392
-0.22796041
0.2611594
1.5756688
2.951318
3.9906979
4.724377
5.3357773
5.8554673
6.222307
6.4668665
6.7419963
7.0782666
7.2922564
7.0171266
6.2528768
5.458057
5.1217875
4.999507
4.1435475
1.8202288
-1.4813299
-4.263199
-5.455428
-4.8440285
-2.7346995
0.4751493
4.4186773
8.484486
11.602625
12.917134
12.000034
8.973606
4.388108
-0.80879015
-5.547138
-8.787557
-9.796367
-8.329007
-4.691179
0.047169477
4.5715275
7.8730865
9.523866
9.371016
7.6590962
5.091217
2.767898
1.6368089
2.0953586
3.7155678
5.8554673
7.842516
9.034745
8.851326
7.0476966
4.051838
0.6891392
-2.3372896
-4.3549085
-4.9051685
-3.6823692
-0.7476502
3.257018
7.2922564
10.165835
11.144074
10.410395
8.698476
6.803137
5.182927
3.8684177
2.7067583
1.7590888
1.3311089
1.8507986
3.471008
5.794327
7.842516
8.667906
8.056506
6.344587
4.112978
1.6673789
-0.53366023
-2.1232998
-2.9486895
-2.9792593
-2.3372896
-1.08392
0.62799925
2.5233383
4.388108
5.886037
6.7419963
6.772567
6.038887
4.9689374
3.9601278
3.348728
3.2875881
3.7461379
4.5103874
5.091217
5.0300775
4.3269677
3.318158
2.3399184
1.4533889
0.56685925
-0.13625044
-0.35024035
0.10830945
1.2088289
2.7984684
4.724377
6.6808567
8.270496
9.157026
9.248735
8.912465
8.4233465
7.8730865
7.169976
6.1917367
4.9689374
3.623858
2.4927685
1.9730787
2.1259286
2.8290384
3.6849978
4.174118
3.9906979
3.1958783
2.2787786
1.7285187
1.9425087
2.8901782
4.2352576
5.641477
6.7114267
7.2922564
7.169976
6.222307
4.724377
3.1041682
1.7590888
0.7502792
0.047169477
-0.22796041
0.016599476
0.5974293
1.178259
1.4533889
1.269969
0.5362893
-0.7170802
-2.2455795
-3.5906591
-4.171489
-3.6823692
-2.0927296
0.4445793
3.3792982
6.069457
7.903656
8.515056
7.842516
6.222307
3.9295578
1.2088289
-1.57304
-3.9269285
-5.516568
-6.341958
-6.4948077
-6.005688
-4.9051685
-3.468379
-2.1844397
-1.54247
-1.6953197
-2.2761495
-2.6124194
-2.2150097
-0.96164006
0.7197092
2.4316285
3.7155678
4.3269677
4.3575377
3.8684177
2.767898
1.0254091
-1.08392
-2.9181194
-3.988069
-4.232629
-3.6823692
-2.6735594
-1.6647499
-1.1756301
-1.2367699
-1.6953197
-2.3372896
-2.7958393
-2.8569794
-2.3067198
-1.1450601
0.35286933
2.0036488
3.654428
5.182927
6.4668665
7.0782666
6.6197166
4.9383674
2.3093486
-0.68651015
-3.3766692
-5.2414384
-6.0668283
-6.0362577
-5.4248586
-4.5994687
-3.6517987
-2.5818496
-1.4201899
-0.35024035
0.38343936
0.62799925
0.41400933
0.016599476
-0.13625044
0.23058942
1.147689
2.3704886
3.318158
3.5015779
2.7067583
1.0254091
-1.0227802
-2.8264093
-3.896359
-4.3549085
-4.5077586
-4.5688987
-4.4466186
-3.988069
-3.346099
-2.9486895
-2.9486895
-3.254389
-3.3766692
-3.0098293
-2.0927296
-0.7476502
0.93369913
2.4621985
3.257018
2.9207482
1.5756688
-0.13625044
-1.4813299
-2.0927296
-2.0621595
-1.8481698
-1.8481698
-2.2761495
-3.1015394
-4.1409187
-5.027448
-5.455428
-5.2414384
-4.4771886
-3.346099
-1.9398799
-0.4725203
0.87255913
1.8202288
2.2482085
2.1564987
1.5450988
0.62799925
-0.35024035
-1.0227802
-1.05335
-0.105680466
1.6979487
3.807278
5.366347
5.702617
4.5103874
2.1259286
-0.8393602
-3.6212292
-5.6388483
-6.219678
-5.027448
-2.5818496
0.16944942
2.3093486
3.593288
4.082408
3.7461379
2.3093486
-0.19739044
-3.0403993
-4.9663086
-5.149729
-3.468379
-0.5030903
2.8290384
5.610907
6.9559865
6.5585766
4.6632376
2.0036488
-0.5948003
-2.5207095
-3.7740793
-4.2937684
-3.896359
-2.3067198
0.4445793
3.8989878
7.2922564
9.890705
10.960655
10.165835
7.6896663
4.5715275
2.1259286
1.361679
2.4010584
4.6326675
7.2616863
9.554435
10.868945
10.716095
8.851326
5.3969173
0.8114191
-3.988069
-7.8398867
-9.674087
-9.062687
-6.127968
-1.54247
3.593288
7.964796
10.440966
10.410395
7.995366
4.021268
-0.2891004
-3.896359
-6.250248
-6.617088
-4.324339
0.32229936
5.672047
10.074125
12.397444
12.1528845
9.248735
4.174118
-1.9398799
-7.6258974
-11.599996
-13.128495
-11.997406
-8.451287
-3.1932492
2.4927685
7.2005463
9.860135
9.921275
7.567386
3.562718
-0.9005001
-4.4466186
-6.0362577
-5.1802983
-2.0927296
2.2482085
6.4668665
9.157026
9.615576
7.750806
4.051838
-0.65594023
-5.1191583
-8.145587
-8.848697
-7.1367774
-3.498949
0.9948391
5.152357
7.8730865
8.576196
7.3228264
4.6938076
1.361679
-1.8175998
-3.988069
-4.6300387
-3.8046489
-2.1232998
-0.22796041
1.147689
1.5756688
1.0254091
-0.38081038
-2.3372896
-4.416049
-6.005688
-6.617088
-5.822268
-3.6517987
-0.6253702
2.4316285
4.7549477
5.794327
5.1217875
2.8290384
-0.56423026
-4.0797787
-6.4948077
-6.7699375
-4.691179
-0.80879015
3.5015779
6.8948464
8.576196
8.239926
6.0083165
2.2787786
-2.0315897
-5.944548
-8.726418
-10.071496
-9.796367
-8.084448
-5.394288
-2.3372896
0.4445793
2.4927685
3.3792982
2.8901782
1.3311089
-0.53366023
-1.8175998
-2.1538696
-1.32848
0.7502792
3.9906979
7.628526
10.716095
12.611434
12.336305
9.095885
3.0735981
-4.202059
-10.591186
-14.412435
-15.146115
-13.189635
-8.848697
-2.6429894
3.8989878
8.912465
11.663764
12.733714
12.428014
10.593815
7.231117
2.6456184
-2.5818496
-7.7176075
-11.844556
-13.831605
-12.547666
-7.6564674
-0.19739044
8.025936
15.118174
19.00056
17.655481
10.654955
-0.38081038
-12.578236
-22.972033
-28.933178
-28.749758
-22.26892
-11.263726
1.5145289
13.131124
21.109892
23.31093
18.266882
6.3751564
-9.5823765
-25.4482
-37.095364
-41.252884
-36.086555
-22.0855
-3.070969
14.476204
24.442019
23.86119
13.711954
-3.0403993
-22.574621
-40.366352
-51.61611
-53.20575
-44.98242
-29.238878
-9.429526
10.074125
24.442019
29.577776
23.9529
9.157026
-10.774606
-30.09484
-42.90366
-45.257553
-36.545105
-19.731611
-0.19739044
16.310404
25.4814
25.29798
16.616102
2.5844784
-12.333675
-23.79742
-28.719189
-26.21245
-17.255444
-4.6300387
7.995366
17.441492
21.629581
19.489681
11.358065
-0.93107015
-14.565285
-26.27359
-32.50987
-30.736807
-21.412962
-7.8093176
6.0083165
16.432682
21.01818
18.847712
10.960655
-0.56423026
-13.220205
-24.19483
-30.583958
-30.09484
