# Supplementary material for: Performances of the PIPER scalable child human body model in accident reconstruction
Source: PLoS One. 2017 Nov 14;12(11):e0187916. doi: 10.1371/journal.pone.0187916 (PMC5685610; doi:10.1371/journal.pone.0187916)
Supplement: S3 Data — This zip folder contains input accelerations for reproducibility of the accident reconstruction. Also, the readings from the dummy sensor are reported for reproducibility of the calculations. (ZIP) [file pone.0187916.s011.zip › CHANNEL/RAC03.008]

Test object number          :1
Name of the channel         :
Laboratory channel code     :14BPIL00RI00ACYP
Customer channel code       :14BPIL00RI00ACYP
Channel code                :14BPIL00RI00ACYP
Unit                        :m/(s*s)
Direction                   :Y
Dimension                   :AC
Transducer type             :GV1012
Pre-filter type             :4.00kHz 6pole Butterworth for rate 20000 (1.3)
Cut off frequency           :4000.0
Channel frequency class     :2000
Channel amplitude class     :1000.0
Reference channel           :implicit
Reference channel name      :NOVALUE
Data source                 :transducer
Data status                 :ok
Sampling interval           :5.0E-5
Bit resolution              :16
.ValidationRemark           :Seulement la gamme [-0.4096 sec; 45.59 sec] a �t� lue. Gamme demand�e: [-6.0 sec; 40.0 sec].
Time of first sample        :-0.2
Number of samples           :14000
First global maximum value  :993.55035
Time of maximum value       :0.038249984
First global minimum value  :-753.0172
Time of minimum value       :0.04429999
Start offset interval       :-0.1
End offset interval         :-0.05
36.6215
28.583447
22.054451
17.465677
14.2935705
11.337045
7.764576
3.6377585
-0.8278272
-5.4781957
-10.344145
-15.795239
-21.862276
-28.114098
-33.90396
-38.8931
-42.89673
-45.48369
-46.3768
-45.391296
-42.28078
-37.384037
-31.994537
-27.775328
-25.434744
-24.387642
-23.586916
-21.862276
-18.04343
-11.483639
-2.7988443
6.286313
14.108788
20.268217
25.380543
29.722939
32.556274
32.83345
30.400476
25.965687
20.483797
14.909513
10.351536
7.5489955
6.31711
5.8243556
5.516384
5.3316016
4.9620357
3.699353
1.2355814
-1.628553
-3.38399
-3.0760186
-1.2281901
0.71202993
1.3279728
0.49644992
-0.70463866
-0.64304435
1.4511614
4.6848617
7.672184
9.366027
9.766391
9.33523
8.657693
8.380518
8.811679
9.766391
10.413131
10.074362
8.750084
7.3642125
6.6866755
7.056241
8.134142
9.273636
9.643201
8.996461
7.980156
7.2718215
6.74827
5.9783416
4.9620357
4.0689187
3.08341
1.2047842
-1.9365245
-5.139427
-7.04885
-7.603199
-7.787982
-8.188344
-8.311533
-7.633996
-6.432907
-5.878559
-6.8948646
-9.20465
-11.576031
-12.653931
-11.822407
-9.358637
-6.1865306
-3.137613
-0.3966672
2.5598586
6.286313
10.597913
14.7555275
17.989227
19.867853
20.514595
20.483797
20.329811
20.114231
19.652275
18.51278
16.264587
12.846105
8.380518
3.29899
-1.5977558
-5.4473987
-8.157547
-10.436536
-13.023496
-15.733645
-17.82785
-18.936546
-19.521692
-20.230026
-21.092348
-21.461912
-20.907564
-19.922056
-19.367706
-19.583286
-20.014446
-20.014446
-19.244518
-17.920242
-16.472776
-15.0869055
-13.793426
-12.684728
-12.037988
-11.884003
-11.637625
-10.559725
-8.373127
-5.231819
-1.4745673
2.65225
6.7174726
10.135956
12.630525
14.2627735
15.494658
16.634153
17.927633
19.097925
19.80626
19.837057
19.15952
17.712055
15.771832
13.924005
12.661322
12.076176
11.860596
11.460233
10.597913
9.242839
7.702981
6.286313
5.054427
3.976527
3.3605845
3.5453672
4.6232667
6.286313
8.103344
9.396824
9.766391
9.058055
7.210227
4.253701
0.49644992
-3.6919615
-7.9419675
-11.822407
-14.563354
-15.641253
-15.4872675
-15.0869055
-15.0253105
-15.2100935
-15.1484995
-14.378571
-12.900308
-10.960088
-8.619504
-5.9709506
-3.16841
-0.64304435
1.5743499
3.94573
6.7174726
9.704795
12.384148
14.2319765
14.9711075
14.478353
12.476539
8.965664
4.5000787
-0.05789864
-4.3694987
-8.742694
-13.393062
-17.766254
-20.876766
-21.954666
-20.907564
-17.858648
-13.239077
-7.5416045
-1.2589872
5.485587
12.907699
20.853363
28.52185
34.742874
38.715706
40.03998
38.715706
35.266426
30.523666
25.07257
18.789953
11.645016
4.0381217
-3.5379758
-10.806102
-17.612268
-23.52532
-27.682936
-29.623156
-28.976416
-25.681122
-19.891258
-12.222771
-3.7227585
4.192107
10.536319
15.402267
19.559883
23.47112
26.828009
28.799026
28.64504
25.93489
20.760971
13.86241
6.53269
-0.21188436
-5.6321816
-9.574216
-12.43835
-14.9329195
-17.39669
-19.64488
-21.184738
-22.13945
-22.755392
-22.509016
-20.691984
-16.84234
-11.083276
-4.1539187
3.3297873
10.936681
18.235605
24.672207
29.661345
32.771854
33.449394
31.478376
27.259167
21.777277
16.603357
13.000091
10.967479
9.396824
6.96385
2.9602215
-2.4600756
-8.650302
-14.9637165
-20.661186
-24.757206
-26.635832
-26.574238
-25.527136
-24.480034
-23.556118
-21.954666
-18.967344
-14.255382
-8.434722
-2.6448586
1.7591327
3.914933
3.4837728
1.0815957
-1.9365245
-4.431093
-5.724573
-5.6321816
-4.0615273
-1.1357987
2.7754388
6.9022555
10.105159
11.768205
11.737408
10.782696
10.043564
10.413131
12.260959
15.1558895
18.143213
20.329811
21.222929
20.576189
18.174011
13.831613
7.672184
0.83521855
-5.4781957
-10.590523
-14.563354
-17.643066
-19.829664
-20.84597
-20.537998
-19.12133
-16.688356
-13.300671
-9.081462
-4.0307302
1.5435529
6.8714585
11.183059
14.416759
17.373285
20.391405
23.224743
25.041775
25.103369
23.317133
20.268217
16.603357
12.476539
7.795373
2.5906558
-3.0144243
-8.465519
-13.146686
-16.595964
-19.028938
-20.907564
-22.324234
-22.87858
-22.293434
-20.661186
-18.166618
-14.840528
-10.867696
-6.8332705
-3.3223958
-0.33507293
2.5906558
5.9783416
9.489216
12.414945
14.385962
15.433064
15.617847
15.0019045
13.954802
12.876902
11.768205
10.259144
8.103344
5.547181
2.8370328
0.065289944
-2.768047
-5.4166017
-7.387619
-8.434722
-8.711896
-8.588708
-7.9419675
-6.371313
-3.784353
-0.5198558
2.8986273
6.1939216
9.304433
12.106973
14.478353
16.264587
17.065315
16.726545
15.463861
13.585237
11.398639
9.058055
6.8406615
4.8080497
2.9910185
1.4203643
-0.18108723
-2.4292786
-5.5397906
-8.557911
-10.313348
-10.190159
-8.650302
-6.432907
-4.0307302
-1.628553
0.6812328
2.43667
3.1142073
2.5906558
1.2663785
-0.2426815
-1.628553
-3.0452216
-4.5234847
-5.786167
-6.40211
-6.556096
-6.8948646
-8.095953
-10.005377
-11.822407
-12.869511
-12.992699
-12.161177
-10.282551
-7.5416045
-4.1231217
-0.5198558
2.65225
5.1468186
7.2410245
9.119651
10.751899
11.860596
12.353351
12.106973
11.27545
9.951173
8.25733
6.409501
4.8080497
3.884136
3.699353
3.914933
4.284498
4.438484
4.1305127
3.2065988
1.6667415
-0.088695765
-1.5053644
-2.059713
-1.7209444
-0.85862434
0.1884785
1.3279728
2.65225
4.0689187
5.4239926
6.409501
6.8406615
6.5942845
5.731964
4.438484
2.9602215
1.6667415
0.71202993
0.0960871
-0.30427578
-0.8894216
-2.059713
-3.9075415
-5.940153
-7.5108075
-8.249939
-8.12675
-7.3260245
-5.909356
-3.8767443
-1.2589872
1.6667415
4.5000787
6.8098645
8.719287
10.597913
12.692119
14.6015415
15.617847
15.37147
13.86241
11.213856
7.4566045
2.7446415
-2.5832644
-7.818779
-12.376756
-15.856833
-18.259008
-19.675678
-20.137636
-19.583286
-18.259008
-16.349586
-13.731831
-10.220956
-6.0325446
-1.9057273
1.6359442
4.6232667
7.4874015
10.505522
13.400453
15.463861
16.264587
15.833426
14.6631365
13.246467
11.92219
10.782696
9.673998
8.226533
6.31711
4.1305127
2.1902928
0.8660157
0.2500728
0.31166705
0.9276099
1.8515242
2.7138443
3.3297873
3.5145702
3.4221787
3.2065988
2.8062358
2.0979013
0.8968128
-0.73543584
-2.6756558
-4.9546447
-7.5724015
-10.159362
-12.222771
-13.454657
-13.947411
-13.885817
-13.300671
-12.222771
-10.806102
-9.050665
-6.987256
-4.492687
-1.5361615
1.7283357
4.900441
7.795373
10.259144
12.13777
13.246467
13.492845
13.030888
11.92219
10.320738
8.534505
7.025444
5.9475446
5.2084126
4.438484
3.29899
1.7283357
-0.088695765
-1.9365245
-3.753556
-5.3242106
-6.463705
-7.202836
-7.6955905
-8.034359
-8.280736
-8.311533
-7.972765
-7.110445
-5.786167
-4.24631
-2.4908729
-0.6738415
0.9276099
1.9131185
2.1594958
1.8207272
1.0815957
0.34246424
-0.088695765
-0.21188436
-0.42746437
-0.9202187
-1.6593502
-2.4908729
-3.38399
-4.3079042
-5.10863
-5.5089936
-5.4166017
-4.8006587
-3.5995703
-2.028916
-0.5814501
0.37326136
0.6504357
0.40405855
-0.05789864
-0.5198558
-1.0126101
-1.4437702
-1.5977558
-1.3513787
-0.70463866
0.03449279
0.6812328
1.14319
1.4511614
1.8515242
2.5906558
3.4221787
3.914933
3.5145702
2.22109
0.61963844
-0.73543584
-1.7825388
-2.73725
-3.7227585
-4.615876
-5.139427
-5.3858047
-5.4166017
-5.262616
-4.7390647
-4.0923247
-3.6611643
-3.6611643
-4.1539187
-4.89305
-5.3858047
-5.1702247
-3.999933
-2.059713
0.37326136
2.86783
5.116021
6.933053
8.288127
9.242839
9.951173
10.505522
10.84429
10.690305
9.766391
8.04175
5.8551526
3.7301505
2.0671043
0.83521855
-0.18108723
-1.2897844
-2.3676844
-3.16841
-3.38399
-2.9836273
-2.2752929
-1.2281901
0.31166705
2.1594958
3.7917445
4.7464557
4.900441
4.469281
3.914933
3.29899
2.5290616
1.6667415
0.74282706
-0.15029007
-0.8894216
-1.3821758
-1.5977558
-1.7209444
-1.9057273
-2.2136986
-2.7064528
-3.5071785
-4.431093
-5.10863
-5.4473987
-5.4166017
-5.231819
-4.9238477
-4.67747
-4.46189
-4.2771072
-3.9075415
-3.0452216
-1.412973
0.61963844
2.22109
3.0218158
3.268193
3.4221787
3.4221787
2.8986273
1.3587699
-0.8894216
-3.0760186
-4.5542817
-5.1702247
-5.201022
-5.047036
-4.862253
-4.646673
-4.0615273
-2.8912358
-1.1050014
0.95840704
2.7446415
3.94573
4.5616727
4.7464557
4.6848617
4.5924697
4.6848617
5.1776156
6.0399356
7.2410245
8.626896
9.858782
10.813493
11.521827
11.983785
11.891393
11.029074
9.858782
9.088853
9.366027
11.183059
14.7863245
19.71387
23.99467
26.05808
25.780905
23.655903
21.74648
22.116047
23.47112
24.549019
26.335255
30.739246
40.16317
52.69761
58.70305
50.6034
32.248302
11.829799
-8.280736
-26.543442
-36.860485
-34.24273
-21.06155
-5.5705876
8.072547
22.17764
34.12693
39.146866
37.914978
31.755552
18.635967
-1.9365245
-29.715548
-59.86595
-79.23735
-80.50004
-67.19567
-44.80615
-17.088718
12.230162
35.697582
43.70484
36.806282
24.271847
7.949359
-14.28618
-37.630417
-55.000004
-65.16306
-71.04531
-75.23373
-83.14859
-99.2555
-119.15045
-131.19214
-124.940315
-99.1939
-63.500015
-31.994537
-15.548862
-16.380384
-30.423882
-49.14855
-58.94204
-49.57971
-24.8188
2.251887
25.318947
49.155937
78.78279
113.70675
148.87709
173.39162
175.67061
152.81914
111.73573
62.367912
12.692119
-29.407578
-56.847836
-68.11958
-65.47103
-50.442028
-24.29525
6.8714585
34.188522
53.8371
67.141464
76.01105
80.23025
77.612495
69.697624
65.20125
70.83713
82.66322
90.4857
90.116135
87.098015
87.559975
92.302734
95.50563
86.11251
56.608845
12.56893
-30.947433
-63.068855
-85.73555
-108.463844
-137.96751
-172.67589
-205.8752
-231.56001
-248.28287
-257.7376
-259.40067
-251.57816
-235.44046
-213.5745
-187.7049
-157.06172
-118.59611
-72.985535
-30.577866
-4.215513
4.6848617
6.4710956
11.49103
24.733803
45.583466
68.065384
86.235695
99.35528
110.71942
123.13068
135.17236
140.43867
133.20135
113.33718
85.40417
56.054497
29.59975
8.719287
-2.4292786
0.03449279
18.174011
49.802673
86.32809
116.94045
136.21947
145.08905
143.76477
129.5365
103.143326
73.17771
52.11246
44.813538
43.61245
37.668602
23.809889
6.378704
-7.5724015
-12.623134
-6.8332705
7.17943
21.376913
27.536343
22.91677
10.998276
-4.1231217
-22.108652
-43.204697
-64.97828
-83.364174
-95.83702
-104.21384
-113.48378
-128.3588
-147.94579
-163.25195
-163.8987
-145.29723
-110.09609
-67.44205
-30.054317
-8.311533
-5.139427
-15.579659
-31.101418
-43.050713
-45.914845
-39.447445
-27.96011
-16.595964
-7.603199
0.0960871
10.474725
28.183083
52.728405
76.28822
89.40781
88.3915
77.11974
62.79907
51.866085
48.539993
52.97478
60.643272
64.616104
60.02733
47.770065
33.04903
20.391405
11.737408
7.579793
7.764576
11.029074
15.987412
22.670393
30.58526
36.005558
34.12693
22.885975
4.931238
-13.608642
-27.066994
-33.965557
-36.92208
-37.538025
-34.150337
-25.249962
-11.79161
3.6377585
17.896837
28.460257
33.357
31.324392
23.255539
13.400453
7.3642125
7.82617
13.092482
19.744665
24.579817
25.164963
21.500103
16.418575
13.277265
12.661322
11.552624
7.4258075
1.14319
-5.10863
-10.036174
-11.637625
-7.172039
3.3913815
15.37147
21.592495
17.311691
2.621453
-18.074226
-38.769913
-55.277176
-67.25727
-76.034454
-82.47106
-86.50548
-86.96744
-82.25548
-71.87684
-57.463776
-42.188393
-28.268082
-15.88763
-4.7698617
4.5308757
10.382334
11.983785
10.782696
10.413131
13.985599
21.161335
28.52185
32.463886
32.3099
30.400476
29.50736
31.44758
36.775482
44.47477
51.989273
56.146885
54.48384
46.84615
36.251934
27.074385
23.13235
25.472935
31.786348
37.730198
40.101578
38.346138
34.157726
30.000114
27.813517
27.65953
28.429459
29.19939
29.045403
26.150473
18.174011
4.5616727
-12.345959
-28.69924
-41.541653
-50.626812
-57.371384
-62.237335
-64.02357
-60.820667
-52.875004
-42.77354
-33.16483
-25.219164
-19.798868
-17.889444
-20.045244
-25.527136
-32.30251
-38.277153
-42.52716
-45.02173
-45.822456
-44.775352
-41.81883
-37.199253
-30.855042
-22.57061
-12.961902
-3.7227585
3.5761645
8.503708
11.552624
13.800816
16.57256
20.606985
25.349747
29.384172
31.693956
31.66316
28.95301
23.933077
18.112417
13.800816
13.061685
16.1414
21.038145
24.918587
25.93489
23.6867
18.913143
12.661322
5.9783416
0.03449279
-3.9691358
-5.10863
-3.2915988
0.8660157
6.2555156
11.737408
17.157705
22.978367
29.29178
35.143234
38.346138
37.052658
31.355188
23.34793
15.679442
10.074362
6.5942845
4.1613097
1.7283357
-0.98181295
-3.414787
-5.4473987
-7.5416045
-9.728202
-11.483639
-12.746322
-14.686542
-19.090534
-26.173876
-34.24273
-40.92571
-45.02173
-47.115936
-48.594196
-50.503624
-52.690216
-53.644928
-51.643116
-46.161224
-38.33875
-29.961924
-21.92387
-14.9637165
-10.374942
-9.143056
-10.744508
-13.115888
-13.85502
-11.576031
-6.6176906
-0.45826152
5.731964
11.891393
18.358795
24.98018
31.66316
38.43853
45.2447
51.866085
57.840733
62.213924
63.661392
61.96755
58.764645
56.177685
54.945797
53.8371
50.75739
44.382378
35.081642
24.518223
14.201179
4.869644
-3.3223958
-10.190159
-15.3640785
-18.967344
-21.769884
-24.664816
-27.775328
-30.608664
-32.548885
-33.472797
-34.11954
-35.505413
-37.291645
-37.50723
-34.304325
-27.344166
-18.105024
-8.742694
-0.95101583
4.222904
6.9022555
7.918562
8.318924
8.934867
9.55081
8.934867
5.516384
-0.73543584
-8.095953
-13.978208
-16.349586
-14.840528
-10.836899
-6.432907
-3.1068156
-1.2897844
-0.5814501
-0.70463866
-1.8133359
-4.1847157
-7.880373
-12.345959
-16.657558
-20.353214
-23.64851
-26.481848
-27.713734
-25.896702
-20.568796
-12.653931
-4.2771072
2.036307
4.5308757
3.699353
2.1902928
3.4529757
9.366027
18.697563
27.628735
32.83345
32.40229
26.427645
17.2193
8.04175
1.2355814
-2.5524673
-3.753556
-3.5071785
-2.3368874
0.15768138
4.5308757
10.782696
18.635967
27.844313
37.11425
44.597958
48.90956
49.43311
46.107018
39.8244
32.063522
23.47112
13.800816
2.65225
-9.297042
-20.999954
-31.778955
-41.57245
-50.503624
-58.51088
-65.193855
-69.998215
-72.43119
-71.784454
-67.34966
-59.280804
-49.02536
-38.461937
-28.452864
-19.028938
-10.467333
-3.1068156
3.1450043
9.058055
15.37147
22.239235
29.353374
36.159542
42.38056
48.170425
53.96029
59.81175
65.07806
68.65053
69.20487
65.570816
57.62515
46.692165
34.096134
20.483797
6.53269
-6.371313
-17.150314
-25.896702
-33.38041
-40.30977
-46.83876
-53.028988
-58.78805
-63.74639
-67.56524
-69.536255
-68.42756
-64.05436
-57.248196
-49.302532
-41.264477
-33.16483
-23.710104
-10.990885
4.5924697
20.483797
34.496494
46.19941
55.838917
63.384216
69.57444
75.21033
79.737495
81.61613
79.49112
72.96213
62.89146
50.911373
38.931286
28.183083
18.42039
8.780882
-0.70463866
-9.358637
-16.657558
-22.13945
-26.01989
-29.315184
-33.072437
-38.061577
-43.913033
-49.056156
-52.413044
-54.014496
-54.661236
-54.784424
-53.73732
-50.688404
-45.298904
-37.753605
-28.329676
-17.643066
-7.172039
1.7591327
8.596099
13.677628
17.096111
18.759157
18.974737
18.143213
16.603357
14.047194
10.166753
5.88595
3.052613
2.5906558
3.5761645
4.222904
3.7609475
2.9602215
3.052613
4.654064
7.056241
8.996461
9.766391
9.735594
10.012767
11.552624
14.5707445
18.605171
22.547205
25.41134
26.858807
27.043589
26.119675
23.871483
20.545391
16.603357
11.891393
6.1939216
0.0960871
-5.5089936
-9.789796
-12.43835
-13.978208
-15.2408905
-16.657558
-18.074226
-19.33691
-20.353214
-20.876766
-20.41481
-18.47459
-15.3024845
-11.298857
-6.9256616
-3.1068156
-1.4437702
-2.9836273
-7.2644305
-12.684728
-17.427486
-20.568796
-21.862276
-21.184738
-18.597778
-14.316977
-8.896679
-2.9836273
3.08341
9.150448
15.1558895
21.038145
26.520037
31.047216
33.664974
33.788162
31.940336
29.476562
27.074385
24.672207
21.74648
17.86604
12.692119
6.286313
-1.1357987
-9.358637
-17.735458
-25.034382
-29.807938
-31.009027
-28.853228
-24.695612
-20.168432
-16.349586
-13.239077
-10.62132
-8.557911
-6.8024735
-5.139427
-3.5995703
-2.30609
-0.85862434
1.2663785
4.0381217
7.3334155
11.27545
15.617847
19.71387
22.578003
23.255539
21.592495
18.759157
16.110601
14.2627735
13.123279
12.106973
10.659507
8.934867
7.3642125
5.67037
3.3297873
-0.027101517
-4.492687
-9.20465
-12.653931
-14.132194
-14.532557
-15.641253
-18.69017
-23.556118
-28.576052
-32.14852
-33.38041
-31.994537
-28.114098
-22.170246
-14.624948
-5.662979
4.1305127
13.739222
21.838871
27.382359
29.876926
29.476562
26.735619
22.362423
17.250097
12.507336
8.873273
6.6250815
6.0091386
7.056241
9.119651
11.152262
12.384148
12.538133
11.799002
10.351536
8.288127
5.547181
1.8823215
-2.4600756
-6.6792846
-9.297042
-9.297042
-6.556096
-2.2444959
1.8515242
4.315295
4.5616727
2.9910185
0.40405855
-2.7064528
-6.2789216
-9.820593
-12.777119
-15.1177025
-17.119514
-18.720966
-19.521692
-18.813358
-16.257196
-12.407553
-8.465519
-5.724573
-4.8314557
-5.3242106
-6.0633416
-6.2789216
-5.847762
-4.9854417
-3.8767443
-2.4908729
-0.8894216
0.6504357
1.5743499
1.6359442
1.0200014
0.4656528
0.37326136
0.6812328
1.0200014
1.2663785
1.8207272
3.08341
5.1776156
7.61059
9.858782
11.675814
13.000091
13.770019
14.170382
14.2935705
14.170382
13.708425
12.692119
11.213856
9.643201
8.226533
6.8406615
5.2084126
3.2373958
1.4511614
0.37326136
0.28087
1.0200014
1.9131185
2.0979013
1.2971758
-0.27347863
-1.9365245
-3.3223958
-4.3694987
-5.231819
-5.9709506
-6.525299
-6.8640676
-7.04885
-7.110445
-6.8332705
-6.0325446
-4.8006587
-3.6303673
-2.73725
-1.6593502
0.0960871
2.43667
4.838847
6.6866755
7.3026185
6.132327
3.0218158
-1.5669588
-6.432907
-10.528927
-13.454657
-15.3948765
-16.472776
-16.472776
-15.2100935
-12.992699
-10.344145
-7.849576
-6.1557336
-5.5705876
-5.816965
-6.2173276
-6.2173276
-5.6321816
-4.67747
-3.6303673
-2.4292786
-0.6122472
1.974713
4.992833
7.733779
9.735594
11.121465
12.507336
14.2627735
16.018211
17.034517
17.003721
16.172197
15.1866865
14.416759
13.893207
13.092482
11.706611
9.797188
7.795373
5.9475446
4.438484
3.3297873
2.5598586
1.9131185
1.3895671
0.95840704
0.74282706
1.1123928
2.3750758
4.192107
5.639573
5.731964
4.1305127
1.14319
-2.6140614
-6.6484876
-10.682914
-14.316977
-17.119514
-18.90575
-19.798868
-19.798868
-18.78256
-16.657558
-13.547048
-9.943782
-6.494502
-3.784353
-2.2136986
-1.5361615
-1.2281901
-0.6738415
0.03449279
0.15768138
-0.64304435
-1.9981186
-3.137613
-3.6919615
-3.5379758
-2.6756558
-0.85862434
2.036307
5.3316016
8.04175
9.581607
10.166753
10.259144
10.043564
9.366027
7.949359
5.8551526
3.4837728
1.3587699
-0.15029007
-1.1357987
-1.9057273
-2.95283
-4.1539187
-5.077833
-5.4166017
-5.3550076
-5.201022
-5.047036
-4.8006587
-4.5542817
-4.24631
-3.7227585
-2.73725
-1.1357987
0.8660157
2.86783
4.469281
5.67037
6.7174726
7.641387
8.318924
8.47291
8.195736
7.733779
7.5489955
7.918562
8.750084
9.735594
10.474725
10.751899
10.443928
9.673998
8.47291
6.8406615
4.7464557
2.1286988
-0.8894216
-4.0615273
-6.9256616
-9.081462
-10.159362
-10.159362
-9.297042
-8.065156
-7.141242
-6.9256616
-7.387619
-8.034359
-8.434722
-8.619504
-8.865882
-9.266245
-9.605014
-9.481825
-8.650302
-6.9256616
-4.46189
-1.7209444
0.71202993
2.5290616
3.853339
4.931238
5.67037
5.9475446
5.8551526
5.762761
5.88595
6.0399356
5.9783416
5.701167
5.5779786
6.0091386
6.8098645
7.5489955
7.856967
7.764576
7.4258075
7.025444
6.501893
5.916747
5.3931956
5.02363
4.7156587
4.222904
3.2373958
1.7899297
0.065289944
-1.7209444
-3.4455845
-5.077833
-6.586893
-7.787982
-8.588708
-9.019868
-8.989071
-8.496316
-7.5108075
-6.2481246
-4.89305
-3.7227585
-2.73725
-1.7517415
-0.6122472
0.83521855
2.4982643
4.1305127
5.4547896
6.2247186
6.378704
6.132327
5.701167
5.3008046
4.9620357
4.7464557
4.5616727
4.346093
3.853339
2.7754388
1.173987
-0.6122472
-2.1521044
-3.16841
-3.7227585
-4.0615273
-4.24631
-4.215513
-3.8459473
-3.0760186
-2.059713
-0.8894216
0.34246424
1.5743499
2.7138443
3.7301505
4.5924697
5.1776156
5.3931956
5.3008046
5.02363
4.5924697
3.94573
2.8062358
1.0815957
-0.95101583
-2.9836273
-4.5234847
-5.3242106
-5.4781957
-5.139427
-4.5234847
-3.6611643
-2.4908729
-1.0742044
0.58884144
2.22109
3.5761645
4.5924697
5.547181
6.74827
8.103344
9.181245
9.673998
9.55081
8.996461
8.288127
7.4258075
6.378704
5.1468186
3.976527
3.0218158
2.5290616
2.621453
3.1450043
3.7609475
4.0997157
4.1305127
4.0689187
4.1305127
4.37689
4.7464557
5.085224
5.2084126
4.869644
3.976527
2.683047
1.2971758
-0.05789864
-1.3205816
-2.6140614
-3.9691358
-5.3242106
-6.6176906
-7.787982
-8.773491
-9.481825
-9.85139
-9.789796
-9.266245
-8.280736
-7.018053
-5.5705876
-3.8767443
-1.8749301
0.5272471
3.29899
6.0091386
8.164939
9.489216
9.951173
9.735594
9.150448
8.534505
7.887765
7.056241
5.9783416
4.992833
4.253701
3.6069615
2.9602215
2.3442786
1.8823215
1.6051471
1.2971758
0.74282706
-0.027101517
-0.8894216
-1.5977558
-2.2136986
-2.73725
-3.16841
-3.414787
-3.414787
-3.353193
-3.4763815
-3.8767443
-4.431093
-4.9238477
-4.9238477
-4.46189
-3.5687728
-2.2752929
-0.5506529
1.6359442
4.1305127
6.5942845
8.626896
10.074362
10.782696
10.813493
10.382334
9.797188
9.304433
8.873273
8.503708
8.134142
7.733779
7.210227
6.5942845
5.916747
5.1776156
4.222904
2.86783
1.2355814
-0.45826152
-1.9981186
-3.5071785
-5.139427
-6.8332705
-8.280736
-9.20465
-9.635811
-9.758999
-9.635811
-9.173853
-8.434722
-7.633996
-6.8024735
-5.816965
-4.5234847
-2.9220328
-1.1050014
0.61963844
2.0671043
3.1450043
3.94573
4.5616727
5.116021
5.5779786
5.916747
5.9475446
5.6087756
5.116021
4.7772527
4.931238
5.516384
6.163124
6.31711
5.7935586
4.7772527
3.699353
2.8986273
2.5598586
2.4982643
2.5598586
2.5906558
2.5290616
2.3442786
1.9131185
1.2663785
0.4656528
-0.21188436
-0.48905867
-0.64304435
-1.1050014
-2.1521044
-3.38399
-4.1539187
-4.1539187
-3.6611643
-3.2608013
-3.2300043
-3.414787
-3.3223958
-2.7064528
-1.6593502
-0.3658701
0.7736243
1.6359442
2.3442786
3.2065988
4.1613097
4.900441
5.270007
5.270007
5.1776156
5.085224
4.900441
4.37689
3.4837728
2.5290616
1.7899297
1.2971758
0.9892043
0.61963844
0.12688422
-0.3966672
-0.85862434
-1.1050014
-1.1050014
-0.9202187
-0.76623297
-0.73543584
-0.7970301
-0.7970301
-0.5198558
0.065289944
0.58884144
0.5580442
-0.33507293
-1.628553
-2.6140614
-2.8912358
-2.6140614
-2.1213071
-1.5669588
-0.85862434
-0.11949293
0.61963844
1.3279728
1.974713
2.43667
2.621453
2.621453
2.8062358
3.3297873
4.1305127
4.9620357
5.5779786
5.916747
5.9475446
5.762761
5.3008046
4.5616727
3.668556
2.7446415
1.8823215
0.95840704
0.03449279
-0.73543584
-1.1357987
-1.0742044
-0.6738415
-0.21188436
-0.05789864
-0.3658701
-1.1665958
-2.30609
-3.5071785
-4.46189
-5.077833
-5.4473987
-5.724573
-5.909356
-5.847762
-5.6013846
-5.293413
-5.016239
-4.7390647
-4.46189
-4.0615273
-3.6919615
-3.414787
-3.0760186
-2.4908729
-1.4745673
-0.088695765
1.5435529
3.1142073
4.5308757
5.731964
6.5942845
6.96385
6.8406615
6.563487
6.2247186
5.67037
4.869644
4.0689187
3.4529757
3.1450043
2.9294245
2.5906558
2.0979013
1.4511614
0.74282706
0.03449279
-0.64304435
-1.2281901
-1.7209444
-2.0905101
-2.3984814
-2.8296416
-3.414787
-4.0307302
-4.431093
-4.400296
-3.9383388
-3.353193
-3.16841
-3.4763815
-4.0307302
-4.3694987
-4.2771072
-3.784353
-3.1992073
-2.768047
-2.52167
-2.3984814
-1.9981186
-1.1050014
0.28087
1.8207272
3.1758015
4.1613097
4.869644
5.3623986
5.67037
5.6087756
5.270007
4.8080497
4.346093
3.914933
3.4837728
2.8986273
2.3442786
2.00551
1.8823215
1.8823215
1.7591327
1.4203643
0.95840704
0.61963844
0.5272471
0.71202993
0.8968128
0.6812328
-0.088695765
-1.1357987
-1.9057273
-2.2136986
-2.2752929
-2.3984814
-2.6756558
-2.8604386
-2.768047
-2.2136986
-1.3821758
-0.5506529
0.0960871
0.40405855
0.34246424
0.12688422
0.0036956668
0.0036956668
0.0960871
0.21927562
0.1884785
-0.11949293
-0.5198558
-0.9202187
-1.1665958
-1.3205816
-1.3205816
-1.1357987
-0.85862434
-0.5814501
-0.48905867
-0.64304435
-0.8894216
-1.0742044
-1.1050014
-0.9202187
-0.6738415
-0.33507293
-0.027101517
0.1884785
0.37326136
0.6812328
1.1123928
1.5435529
1.7591327
1.6975385
1.5435529
1.5127556
1.7283357
2.0979013
2.5598586
3.1758015
3.914933
4.469281
4.654064
4.5308757
4.284498
3.94573
3.5453672
3.0218158
2.3750758
1.6359442
0.8968128
0.12688422
-0.73543584
-1.6593502
-2.5524673
-3.16841
-3.3223958
-2.9836273
-2.3676844
-1.7517415
-1.412973
-1.3821758
-1.5977558
-1.9673216
-2.30609
-2.52167
-2.4600756
-2.0905101
-1.5669588
-1.0434072
-0.6738415
-0.64304435
-0.9202187
-1.5669588
-2.4600756
-3.5379758
-4.431093
-4.9546447
-5.047036
-4.8314557
-4.400296
-3.8459473
-3.2915988
-2.8604386
-2.52167
-2.2752929
-2.0905101
-1.7825388
-1.1357987
-0.15029007
0.8968128
1.6051471
1.8823215
1.8207272
1.6975385
1.5127556
1.2047842
0.74282706
0.2500728
0.0036956668
0.065289944
0.37326136
0.8660157
1.5127556
2.2826846
3.268193
4.346093
5.2392097
5.7935586
5.9783416
5.9475446
5.8243556
5.67037
5.516384
5.2084126
4.5924697
3.7301505
2.7446415
1.8207272
0.8968128
-0.027101517
-0.95101583
-1.9673216
-3.0760186
-4.3079042
-5.6013846
-6.7408786
-7.5416045
-8.003562
-8.12675
-8.12675
-8.065156
-7.880373
-7.5416045
-7.04885
-6.494502
-5.75537
-4.89305
-3.9383388
-3.1992073
-2.6756558
-2.2752929
-1.6901473
-0.7970301
0.21927562
1.1123928
1.6051471
1.8207272
1.8515242
1.9439155
2.0671043
2.1902928
2.3442786
2.4674673
2.683047
2.9602215
3.29899
3.6377585
4.0381217
4.5924697
5.2084126
5.8243556
6.2247186
6.132327
5.4547896
4.37689
3.052613
1.6667415
0.43485567
-0.5198558
-1.1665958
-1.5361615
-1.7825388
-1.9981186
-2.1829016
-2.2136986
-2.059713
-1.6593502
-1.2281901
-0.8894216
-0.70463866
-0.6738415
-0.73543584
-0.76623297
-0.64304435
-0.2426815
0.34246424
0.83521855
1.14319
1.2355814
1.2971758
1.4511614
1.6051471
1.6051471
1.3587699
0.83521855
0.15768138
-0.5814501
-1.2589872
-1.844133
-2.3368874
-2.6448586
-2.6140614
-2.30609
-1.7825388
-1.2589872
-0.85862434
-0.5198558
-0.05789864
0.61963844
1.3587699
1.9439155
2.1594958
1.974713
1.6359442
1.3587699
1.2047842
1.0507984
0.9892043
0.9892043
1.0507984
1.0507984
0.83521855
0.49644992
0.15768138
-0.05789864
-0.11949293
-0.18108723
-0.3658701
-0.76623297
-1.3205816
-1.844133
-2.1829016
-2.2752929
-2.30609
-2.3676844
-2.4292786
-2.30609
-1.9057273
-1.3821758
-0.8278272
-0.27347863
0.21927562
0.5580442
0.5580442
0.21927562
-0.27347863
-0.64304435
-0.6738415
-0.45826152
-0.15029007
0.12688422
0.40405855
0.7736243
1.2047842
1.6359442
1.974713
2.3134816
2.7138443
3.1758015
3.668556
4.1305127
4.5000787
4.7156587
4.7772527
4.6848617
4.407687
4.0381217
3.5145702
2.8370328
2.036307
1.173987
0.21927562
-0.7970301
-1.7825388
-2.5832644
-3.16841
-3.6611643
-4.0615273
-4.3694987
-4.431093
-4.1231217
-3.6611643
-3.2300043
-3.0144243
-2.8604386
-2.6140614
-2.3676844
-2.1521044
-1.9981186
-1.844133
-1.6593502
-1.4745673
-1.3821758
-1.412973
-1.5669588
-1.8133359
-2.1213071
-2.3368874
-2.4600756
-2.4600756
-2.3676844
-2.2444959
-1.9673216
-1.5053644
-0.85862434
-0.18108723
0.49644992
1.0815957
1.6359442
2.1902928
2.683047
3.0218158
3.1142073
2.86783
2.4058728
1.7591327
1.0815957
0.37326136
-0.45826152
-1.4745673
-2.52167
-3.353193
-3.784353
-3.81515
-3.5995703
-3.137613
-2.4908729
-1.6901473
-0.8894216
-0.11949293
0.5272471
1.0200014
1.3279728
1.5127556
1.6359442
1.7283357
1.7591327
1.7283357
1.6359442
1.4203643
1.1123928
0.71202993
0.34246424
0.03449279
-0.21188436
-0.5198558
-0.95101583
-1.4745673
-1.9981186
-2.4292786
-2.7064528
-2.8604386
-2.9836273
-3.0452216
-3.0760186
-3.137613
-3.2300043
-3.3223958
-3.3223958
-3.2608013
-3.2300043
-3.2915988
-3.38399
-3.4763815
-3.414787
-3.137613
-2.7064528
-2.1829016
-1.6901473
-1.3205816
-1.0742044
-0.8278272
-0.3966672
0.28087
0.9892043
1.6051471
2.1286988
2.7138443
3.6069615
4.6848617
5.67037
6.286313
6.4402986
6.132327
5.547181
4.7772527
4.0073237
3.3605845
2.8062358
2.22109
1.5435529
0.74282706
-0.088695765
-0.76623297
-1.1665958
-1.2897844
-1.2281901
-1.197393
-1.3821758
-1.8133359
-2.3676844
-2.768047
-3.0144243
-3.2300043
-3.5379758
-3.9075415
-4.24631
-4.3387017
-4.24631
-3.999933
-3.6611643
-3.2300043
-2.6448586
-1.9057273
-1.1357987
-0.5198558
-0.18108723
-0.027101517
0.0036956668
0.0036956668
0.0036956668
0.03449279
0.0036956668
0.03449279
0.0960871
0.21927562
0.40405855
0.6504357
0.8044213
0.7736243
0.61963844
0.49644992
0.49644992
0.71202993
1.1123928
1.5743499
1.9131185
2.00551
1.8515242
1.5127556
1.0507984
0.5580442
0.0960871
-0.27347863
-0.48905867
-0.5814501
-0.5198558
-0.45826152
-0.5198558
-0.6738415
-0.8894216
-1.1665958
-1.5053644
-1.844133
-2.1521044
-2.3676844
-2.4908729
-2.4292786
-2.1521044
-1.6593502
-1.0742044
-0.5506529
-0.2426815
-0.15029007
-0.2426815
-0.45826152
-0.73543584
-0.9202187
-1.0126101
-1.0126101
-1.0434072
-1.0434072
-0.95101583
-0.76623297
-0.48905867
-0.05789864
0.43485567
0.83521855
1.0507984
1.0507984
0.8660157
0.71202993
0.61963844
0.5272471
0.28087
-0.11949293
-0.5814501
-0.98181295
-1.2589872
-1.4437702
-1.5669588
-1.5669588
-1.5053644
-1.412973
-1.3821758
-1.3821758
-1.3205816
-1.1665958
-0.85862434
-0.48905867
-0.21188436
-0.11949293
-0.2426815
-0.5814501
-0.95101583
-1.2281901
-1.412973
-1.4745673
-1.412973
-1.3205816
-1.3205816
-1.412973
-1.628553
-1.8133359
-1.8133359
-1.628553
-1.3205816
-1.0742044
-0.98181295
-1.0126101
-1.1050014
-1.1665958
-1.197393
-1.1050014
-0.9202187
-0.70463866
-0.5814501
-0.5506529
-0.48905867
-0.30427578
0.03449279
0.49644992
1.1123928
1.7899297
2.3750758
2.7446415
2.9910185
3.2065988
3.5145702
3.853339
4.192107
4.438484
4.5000787
4.315295
3.914933
3.3913815
2.8986273
2.5290616
2.251887
2.036307
1.8207272
1.6667415
1.4511614
1.14319
0.71202993
0.2500728
-0.21188436
-0.6122472
-1.0434072
-1.5669588
-2.0905101
-2.5832644
-2.8912358
-3.1068156
-3.2915988
-3.38399
-3.38399
-3.2300043
-3.0452216
-2.7988443
-2.5832644
-2.3984814
-2.1829016
-1.9365245
-1.5669588
-1.1050014
-0.6738415
-0.33507293
-0.11949293
0.0036956668
0.03449279
0.065289944
0.12688422
0.28087
0.49644992
0.7736243
1.0815957
1.3279728
1.4819585
1.5127556
1.5127556
1.5743499
1.6051471
1.6359442
1.7591327
2.00551
2.4058728
2.7446415
2.9294245
2.8986273
2.7446415
2.4674673
2.1286988
1.6975385
1.2047842
0.74282706
0.37326136
0.1884785
0.2500728
0.5272471
0.9892043
1.6359442
2.3134816
2.9602215
3.4529757
3.699353
3.5761645
3.1450043
2.4982643
1.7591327
1.0507984
0.49644992
0.0960871
-0.21188436
-0.5506529
-0.98181295
-1.5361615
-2.1521044
-2.7064528
-3.0760186
-3.1992073
-3.0760186
-2.8912358
-2.6756558
-2.4600756
-2.30609
-2.1521044
-1.9673216
-1.6901473
-1.3205816
-0.9202187
-0.6122472
-0.3658701
-0.088695765
0.28087
0.6812328
0.95840704
1.0815957
1.1123928
1.0815957
0.95840704
0.6812328
0.31166705
-0.05789864
-0.21188436
-0.088695765
0.21927562
0.6812328
1.0815957
1.2971758
1.3587699
1.2971758
1.173987
0.95840704
0.71202993
0.40405855
0.15768138
0.03449279
0.0036956668
-0.05789864
-0.2426815
-0.48905867
-0.70463866
-0.8894216
-1.0742044
-1.2589872
-1.3513787
-1.2897844
-1.0742044
-0.8278272
-0.64304435
-0.5814501
-0.5506529
-0.6122472
-0.6738415
-0.76623297
-0.85862434
-0.85862434
-0.8278272
-0.6738415
-0.45826152
-0.18108723
0.065289944
0.31166705
0.49644992
0.6504357
0.74282706
0.7736243
0.7736243
0.8044213
0.95840704
1.2355814
1.5435529
1.7591327
1.8823215
1.9131185
1.7899297
1.3587699
0.6812328
-0.088695765
-0.70463866
-1.0434072
-1.1665958
-1.2281901
-1.3513787
-1.5977558
-1.8133359
-1.9365245
-1.8133359
-1.412973
-0.8894216
-0.3658701
-0.027101517
0.065289944
-0.088695765
-0.48905867
-0.9202187
-1.1665958
-1.1050014
-0.73543584
-0.15029007
0.5580442
1.3279728
2.1594958
2.9910185
3.699353
4.192107
4.469281
4.6848617
4.900441
5.085224
5.2084126
5.1468186
4.992833
4.7772527
4.5308757
4.222904
3.7917445
3.29899
2.8370328
2.4982643
2.1594958
1.7283357
1.2047842
0.6812328
0.34246424
0.0960871
-0.027101517
-0.21188436
-0.3658701
-0.5198558
-0.5814501
-0.5506529
-0.48905867
-0.48905867
-0.6122472
-0.7970301
-0.98181295
-1.197393
-1.5053644
-1.9057273
-2.1521044
-2.059713
-1.5669588
-0.8894216
-0.18108723
0.40405855
0.8660157
1.14319
1.2663785
1.2355814
1.2355814
1.3279728
1.5127556
1.6975385
1.8823215
2.0671043
2.2826846
2.5290616
2.7754388
2.9910185
3.1142073
3.1758015
3.268193
3.3913815
3.5145702
3.5761645
3.5453672
3.29899
2.7754388
2.1286988
1.4819585
0.95840704
0.49644992
0.065289944
-0.30427578
-0.5814501
-0.8278272
-0.98181295
-1.0434072
-0.98181295
-0.85862434
-0.8278272
-0.8894216
-0.98181295
-1.0742044
-1.197393
-1.5053644
-1.9673216
-2.4908729
-2.9220328
-3.0760186
-3.0144243
-2.8604386
-2.6756558
-2.52167
-2.4292786
-2.3984814
-2.3676844
-2.3676844
-2.3676844
-2.3984814
-2.4292786
-2.3984814
-2.2444959
-1.8749301
-1.2897844
-0.5506529
0.21927562
0.83521855
1.2355814
1.3895671
1.3279728
1.1123928
0.8044213
0.5580442
0.40405855
0.34246424
0.31166705
0.37326136
0.5580442
0.7736243
0.95840704
1.1123928
1.2047842
1.2047842
1.1123928
0.9892043
0.8660157
0.8044213
0.7736243
0.8044213
0.9276099
1.2047842
1.4819585
1.6051471
1.5435529
1.2663785
0.8660157
0.43485567
-0.05789864
-0.5814501
-1.1050014
-1.5361615
-1.7209444
-1.6901473
-1.4745673
-1.1357987
-0.8278272
-0.6122472
-0.5506529
-0.6122472
-0.64304435
-0.5506529
-0.3658701
-0.088695765
0.12688422
0.21927562
0.1884785
0.0960871
0.0960871
0.1884785
0.37326136
0.6504357
0.8968128
1.14319
1.2663785
1.2047842
0.83521855
0.37326136
-0.05789864
-0.2426815
-0.2426815
-0.088695765
0.03449279
0.0960871
0.0960871
0.0960871
0.0960871
0.0036956668
-0.15029007
-0.3966672
-0.5506529
-0.5506529
-0.42746437
-0.30427578
-0.15029007
0.0036956668
0.12688422
0.15768138
0.15768138
0.12688422
0.21927562
0.43485567
0.71202993
0.9892043
1.2047842
1.3895671
1.5743499
1.7591327
1.8515242
1.8823215
1.8207272
1.7283357
1.6975385
1.6975385
1.8207272
1.9131185
1.8515242
1.5743499
1.14319
0.6812328
0.34246424
0.065289944
-0.21188436
-0.5814501
-0.95101583
-1.1665958
-1.2281901
-1.1357987
-0.95101583
-0.73543584
-0.45826152
-0.15029007
0.12688422
0.31166705
0.49644992
0.6812328
0.8660157
1.0815957
1.2971758
1.5127556
1.7283357
1.9439155
2.251887
2.5906558
2.8370328
2.9602215
2.9602215
3.0218158
3.1758015
3.5453672
4.0073237
4.37689
4.654064
4.869644
5.116021
5.3931956
5.5779786
5.516384
5.2084126
4.7156587
4.0689187
3.4221787
2.8986273
2.5598586
2.2826846
2.0671043
1.7899297
1.4511614
1.0507984
0.6812328
0.37326136
0.0960871
-0.2426815
-0.64304435
-1.0126101
-1.3821758
-1.7209444
-1.9981186
-2.2444959
-2.3984814
-2.4600756
-2.52167
-2.52167
-2.4292786
-2.2136986
-1.844133
-1.412973
-1.0126101
-0.70463866
-0.5506529
-0.5814501
-0.73543584
-0.95101583
-1.0742044
-1.0126101
-0.7970301
-0.42746437
0.03449279
0.4656528
0.71202993
0.74282706
0.61963844
0.4656528
0.31166705
0.21927562
0.0960871
-0.05789864
-0.21188436
-0.30427578
-0.33507293
-0.27347863
-0.11949293
0.1884785
0.4656528
0.61963844
0.61963844
0.43485567
0.2500728
0.0960871
0.0960871
0.21927562
0.43485567
0.6504357
0.8660157
1.1123928
1.4511614
1.9131185
2.3750758
2.7754388
2.9910185
3.08341
3.1142073
3.08341
2.9602215
2.8370328
2.683047
2.5290616
2.251887
1.9131185
1.4511614
1.0507984
0.74282706
0.43485567
0.0960871
-0.3658701
-0.7970301
-1.0742044
-1.1665958
-1.2281901
-1.412973
-1.6593502
-1.8749301
-1.9057273
-1.7517415
-1.5361615
-1.3205816
-1.1357987
-1.0126101
-0.85862434
-0.70463866
-0.5814501
-0.48905867
-0.5198558
-0.6738415
-0.9202187
-1.1665958
-1.3513787
-1.412973
-1.3205816
-1.0742044
-0.85862434
-0.76623297
-0.70463866
-0.48905867
-0.088695765
0.34246424
0.61963844
0.6504357
0.58884144
0.5272471
0.5580442
0.58884144
0.6812328
0.83521855
1.0815957
1.3895671
1.7283357
1.974713
2.036307
1.8823215
1.6051471
1.3279728
1.1123928
0.95840704
0.7736243
0.6812328
0.8044213
1.0507984
1.3895671
1.6975385
2.0979013
2.621453
3.1758015
3.6069615
3.6377585
3.2065988
2.3750758
1.4819585
0.71202993
0.2500728
0.03449279
-0.05789864
-0.18108723
-0.33507293
-0.45826152
-0.45826152
-0.3658701
-0.30427578
-0.45826152
-0.85862434
-1.412973
-1.8749301
-2.1829016
-2.2752929
-2.1521044
-1.8133359
-1.3205816
-0.76623297
-0.2426815
0.28087
0.8660157
1.3895671
1.6975385
1.7283357
1.4511614
1.0815957
0.7736243
0.6812328
0.6504357
0.61963844
0.6504357
0.83521855
1.2663785
1.8823215
2.43667
2.7754388
2.8986273
2.8986273
2.7754388
2.5906558
2.2826846
2.00551
1.9131185
1.974713
2.036307
1.974713
1.6051471
1.0507984
0.49644992
0.03449279
-0.33507293
-0.73543584
-1.2281901
-1.7209444
-2.0905101
-2.2444959
-2.2444959
-2.1521044
-1.9365245
-1.5669588
-1.1050014
-0.64304435
-0.21188436
0.12688422
0.4656528
0.74282706
0.8660157
0.8968128
0.8968128
0.8968128
0.9892043
1.2355814
1.6051471
1.974713
2.1594958
2.1286988
1.9131185
1.6359442
1.4511614
1.2971758
1.14319
0.8968128
0.5580442
0.15768138
-0.18108723
-0.3966672
-0.45826152
-0.30427578
-0.05789864
0.12688422
0.12688422
-0.027101517
-0.2426815
-0.45826152
-0.5814501
-0.70463866
-0.76623297
-0.8278272
-0.85862434
-0.8894216
-0.9202187
-0.9202187
-0.9202187
-0.8278272
-0.70463866
-0.5198558
-0.27347863
0.03449279
0.43485567
0.95840704
1.5743499
2.1286988
2.43667
2.5290616
2.4674673
2.3442786
2.251887
2.251887
2.4058728
2.5906558
2.65225
2.621453
2.5598586
2.4982643
2.43667
2.2826846
1.9439155
1.4819585
1.0200014
0.61963844
0.31166705
-0.027101517
-0.3658701
-0.64304435
-0.7970301
-0.7970301
-0.73543584
-0.5814501
-0.45826152
-0.27347863
-0.088695765
0.12688422
0.34246424
0.49644992
0.58884144
0.6812328
0.8968128
1.2971758
1.7899297
2.22109
2.5598586
2.7446415
2.8062358
2.86783
2.9294245
3.0218158
3.1758015
3.3913815
3.6069615
3.853339
4.0381217
4.0997157
3.914933
3.4529757
2.7754388
2.1286988
1.6359442
1.3587699
1.173987
0.9892043
0.7736243
0.49644992
0.1884785
-0.21188436
-0.64304435
-0.98181295
-1.1665958
-1.197393
-1.1050014
-0.98181295
-0.85862434
-0.76623297
-0.6738415
-0.5814501
-0.48905867
-0.48905867
-0.5814501
-0.76623297
-0.9202187
-1.0126101
-0.95101583
-0.7970301
-0.5814501
-0.30427578
-0.088695765
0.0960871
0.2500728
0.31166705
0.21927562
0.0036956668
-0.21188436
-0.33507293
-0.33507293
-0.27347863
-0.2426815
-0.21188436
-0.21188436
-0.18108723
-0.05789864
0.1884785
0.61963844
1.1123928
1.6051471
1.9439155
2.1902928
2.3750758
2.4674673
2.5290616
2.65225
2.86783
3.1450043
3.4221787
3.5761645
3.5145702
3.2373958
2.7446415
2.1286988
1.5127556
1.1123928
1.0815957
1.3587699
1.7899297
2.1902928
2.4982643
2.65225
2.65225
2.43667
2.036307
1.4511614
0.8660157
0.34246424
-0.15029007
-0.5506529
-0.85862434
-1.0434072
-1.0742044
-1.0434072
-0.95101583
-0.7970301
-0.64304435
-0.5506529
-0.5198558
-0.42746437
-0.18108723
0.12688422
0.37326136
0.61963844
0.8968128
1.2971758
1.8207272
2.4058728
2.9294245
3.29899
3.4529757
3.4221787
3.29899
3.268193
3.3297873
3.3297873
3.1758015
2.8986273
2.5906558
2.3442786
2.2826846
2.3442786
2.5598586
2.8062358
2.9294245
2.8062358
2.5598586
2.3442786
2.22109
2.1902928
2.22109
2.3134816
2.3442786
2.2826846
2.1594958
2.00551
1.8515242
1.6667415
1.4819585
1.3279728
1.2047842
1.2355814
1.3279728
1.3279728
1.173987
0.8660157
0.5272471
0.34246424
0.34246424
0.58884144
0.8660157
1.0815957
1.173987
1.14319
0.9892043
0.71202993
0.37326136
-0.027101517
-0.3658701
-0.5814501
-0.5814501
-0.3658701
-0.11949293
0.12688422
0.34246424
0.5272471
0.6812328
0.8044213
0.9892043
1.2971758
1.7591327
2.1902928
2.43667
2.4982643
2.4982643
2.5598586
2.7754388
3.08341
3.4837728
3.8225415
4.0381217
4.0997157
4.0689187
3.94573
3.7609475
3.4837728
3.1758015
2.8986273
2.5598586
2.1902928
1.7899297
1.5127556
1.4203643
1.4511614
1.3895671
1.14319
0.8968128
0.7736243
0.7736243
0.8044213
0.74282706
0.5580442
0.34246424
0.21927562
0.1884785
0.2500728
0.31166705
0.28087
0.0960871
-0.18108723
-0.48905867
-0.7970301
-1.0434072
-1.2281901
-1.2589872
-1.0742044
-0.73543584
-0.3966672
-0.11949293
0.0036956668
0.15768138
0.37326136
0.6812328
0.9892043
1.2355814
1.4203643
1.5435529
1.5743499
1.6051471
1.6359442
1.6975385
1.7899297
1.9131185
2.036307
2.22109
2.4982643
2.7754388
2.9602215
3.0218158
2.9910185
2.9910185
3.08341
3.2373958
3.3913815
3.4529757
3.3605845
3.1142073
2.7754388
2.3750758
2.00551
1.6667415
1.3895671
1.2047842
1.0200014
0.7736243
0.40405855
-0.027101517
-0.45826152
-0.9202187
-1.4437702
-1.9673216
-2.4292786
-2.73725
-2.9220328
-2.95283
-2.7988443
-2.5524673
-2.2136986
-1.9057273
-1.628553
-1.3821758
-1.1050014
-0.7970301
-0.48905867
-0.27347863
-0.11949293
0.0960871
0.43485567
0.8968128
1.4511614
2.00551
2.4674673
2.8986273
3.3297873
3.7917445
4.192107
4.407687
4.407687
4.222904
4.0381217
3.94573
3.914933
3.853339
3.699353
3.4221787
3.0218158
2.5290616
1.9439155
1.2971758
0.61963844
0.03449279
-0.48905867
-1.0742044
-1.6593502
-2.1829016
-2.5832644
-2.7988443
-2.8604386
-2.8296416
-2.73725
-2.6140614
-2.5832644
-2.6448586
-2.7064528
-2.6756558
-2.4908729
-2.1829016
-1.7517415
-1.3205816
-0.8894216
-0.45826152
-0.05789864
0.37326136
0.8660157
1.2355814
1.3895671
1.3895671
1.2663785
1.173987
1.2047842
1.2971758
1.5743499
2.036307
2.5906558
3.1142073
3.4529757
3.5761645
3.5145702
3.4221787
3.3297873
3.052613
2.5906558
2.00551
1.5127556
1.173987
0.9892043
0.95840704
0.9892043
1.0200014
1.0200014
0.9276099
0.71202993
0.40405855
0.0960871
-0.11949293
-0.2426815
-0.33507293
-0.45826152
-0.5814501
-0.5814501
-0.5506529
-0.48905867
-0.48905867
-0.5198558
-0.48905867
-0.3966672
-0.2426815
0.0036956668
0.28087
0.5272471
0.6504357
0.71202993
0.74282706
0.7736243
0.8044213
0.7736243
0.6504357
0.40405855
0.15768138
-0.027101517
-0.2426815
-0.48905867
-0.85862434
-1.197393
-1.4437702
-1.5669588
-1.5053644
-1.3513787
-1.1050014
-0.7970301
-0.3966672
0.03449279
0.40405855
0.6504357
0.71202993
0.6504357
0.4656528
0.21927562
-0.11949293
-0.45826152
-0.8278272
-1.2589872
-1.7209444
-2.1829016
-2.52167
-2.6756558
-2.6448586
-2.3368874
-1.844133
-1.3513787
-1.0434072
-1.0434072
-1.1050014
-1.1050014
-0.95101583
-0.70463866
-0.30427578
0.15768138
0.58884144
0.9892043
1.2971758
1.5743499
1.7899297
1.9131185
1.8823215
1.6359442
1.3587699
1.0815957
0.9276099
0.83521855
0.8044213
0.71202993
0.49644992
0.15768138
-0.27347863
-0.76623297
-1.2281901
-1.6901473
-2.1829016
-2.768047
-3.353193
-3.8767443
-4.215513
-4.400296
-4.431093
-4.3387017
-4.0923247
-3.6919615
-3.1992073
-2.8912358
-2.8296416
-3.0144243
-3.2300043
-3.2915988
-3.16841
-2.9220328
-2.5832644
-2.1213071
-1.5053644
-0.7970301
-0.088695765
0.49644992
0.9276099
1.2971758
1.6975385
2.1594958
2.5598586
2.7446415
2.7138443
2.5906558
2.4674673
2.3442786
2.1594958
1.8515242
1.3895671
0.8968128
0.43485567
0.0036956668
-0.3658701
-0.7970301
-1.3205816
-1.9365245
-2.5832644
-3.137613
-3.5379758
-3.6919615
-3.5687728
-3.2300043
-2.7988443
-2.4600756
-2.1829016
-1.9365245
-1.6593502
-1.3821758
-1.1665958
-1.0742044
-1.0742044
-1.1665958
-1.2589872
-1.2897844
-1.2281901
-1.0742044
-0.9202187
-0.70463866
-0.3966672
0.0036956668
0.4656528
0.95840704
1.4511614
2.00551
2.4982643
2.8370328
2.9294245
2.7446415
2.3750758
1.8515242
1.2663785
0.58884144
-0.2426815
-1.2281901
-2.30609
-3.414787
-4.492687
-5.5397906
-6.371313
-6.8948646
-6.956459
-6.6176906
-6.0941386
-5.5705876
-5.1702247
-4.8006587
-4.3694987
-3.6611643
-2.5832644
-1.197393
0.37326136
1.974713
3.5453672
5.085224
6.563487
7.949359
9.242839
10.597913
12.13777
13.86241
15.679442
17.43488
19.005535
20.299015
21.161335
21.469307
21.31532
20.760971
19.960245
19.06713
18.204807
17.311691
16.356981
15.309876
14.201179
12.938496
11.49103
9.858782
8.164939
6.6250815
5.270007
4.0997157
3.08341
2.1902928
1.5127556
0.9892043
0.4656528
-0.11949293
-0.76623297
-1.3205816
-1.7825388
-2.1213071
-2.2752929
-2.1521044
-1.844133
-1.5361615
-1.3821758
-1.4745673
-1.5977558
-1.412973
-0.5198558
1.2663785
3.914933
7.056241
10.320738
13.308062
15.771832
17.650461
18.974737
19.652275
19.467491
18.481983
16.880531
15.0942955
13.431251
12.168567
11.367842
10.998276
10.751899
10.289941
9.366027
8.010953
6.2555156
4.0689187
1.4203643
-1.5669588
-4.5234847
-6.9256616
-8.065156
-7.387619
-4.7082677
-0.3658701
5.054427
10.813493
16.510965
21.931263
26.951197
31.66316
36.28273
41.210274
46.599773
52.32804
58.08711
63.630592
68.74292
73.300896
76.99655
79.58351
80.723015
80.01467
77.36612
72.900536
67.141464
60.581676
53.498333
45.98383
38.22295
30.36968
22.670393
15.217484
8.195736
1.8207272
-3.784353
-8.835085
-13.547048
-18.04343
-21.985464
-24.449236
-24.233656
-20.29162
-12.623134
-2.0905101
9.889579
22.054451
33.264606
42.719334
49.833473
54.576233
57.163193
58.148705
58.08711
57.347977
55.838917
53.31355
49.86427
45.706654
40.840706
35.11244
28.121489
19.590681
9.55081
-1.3513787
-12.007191
-20.999954
-27.066994
-29.407578
-28.175692
-24.418438
-19.059734
-12.715525
-6.1865306
-0.2426815
4.869644
9.33523
13.770019
19.344303
26.951197
36.775482
47.83166
58.425877
67.07987
73.05452
76.28822
76.93496
75.11793
71.145096
65.447624
58.1795
49.279125
39.08527
28.583447
19.036331
11.552624
6.409501
3.6377585
3.3605845
5.8243556
10.721102
17.342487
24.579817
30.708448
33.664974
31.847944
25.010977
14.324368
1.9439155
-9.605014
-18.13582
-22.201044
-21.215536
-15.980021
-8.835085
-2.768047
-0.45826152
-2.8604386
-8.496316
-14.655745
-18.320604
-16.780746
-8.927476
3.94573
18.389591
30.770042
38.068962
38.284542
31.817148
21.068943
8.90407
-2.5832644
-12.746322
-22.385828
-32.94925
-44.990932
-57.43298
-68.58154
-76.80438
-81.33156
-82.28628
-80.28446
-76.34242
-72.03083
-68.76633
-66.82611
-65.28625
-62.144943
-54.938408
-42.74274
-26.943806
-10.990885
1.5743499
9.396824
11.983785
8.072547
-2.9836273
-19.182924
-36.521717
-51.92029
-66.61053
-84.96563
-110.09609
-140.67764
-172.05994
-199.22302
-219.79552
-233.80821
-241.81548
-244.21764
-241.4459
-234.05458
-222.13611
-204.61253
-180.25197
-149.57802
-115.30081
-80.09968
-45.914845
-14.686542
12.199365
35.050846
55.28457
72.53097
83.83352
86.42048
80.32264
68.065384
52.512825
35.75918
18.574373
0.8660157
-17.39669
-35.998165
-54.445656
-71.66126
-86.69026
-98.33159
-104.92217
-105.876884
-103.44391
-102.21202
-106.00008
-113.82255
-119.18125
-114.77726
-98.85513
-77.019966
-57.648556
-46.09963
-43.358685
-48.34782
-59.21921
-71.96923
-80.99279
-82.96381
-79.08337
-74.15583
-72.76996
-76.21923
-82.47106
-88.599686
-92.66491
-94.42034
-94.635925
-94.42034
-94.69752
-95.40586
-95.25188
-93.71201
-91.49461
-89.462006
-88.13773
-88.01454
-89.954765
-95.06709
-104.05985
-116.25552
-129.80626
-142.4639
-151.57983
-154.69034
-150.77911
-140.92403
-126.664955
-108.34066
-85.581566
-58.880444
-28.976416
3.853339
39.30085
75.11793
106.623405
129.93686
144.5963
153.77385
160.67241
164.09088
159.77928
144.68867
118.665085
83.309975
39.70121
-11.237263
-66.30256
-119.82799
-165.65414
-199.59259
-220.34985
-228.94226
-227.43321
-218.34804
-204.55093
-187.98206
-168.08711
-142.77187
-110.95841
-74.5254
-38.12317
-6.525299
18.605171
39.793602
61.16682
85.373375
112.93682
143.17961
174.65431
204.8355
229.99678
246.31926
251.70877
245.7957
230.11996
209.82463
192.67064
185.34091
189.65251
203.08008
221.37357
241.45331
263.1345
286.23233
307.26678
319.77045
317.67624
299.4751
267.93884
228.27213
188.26663
155.56007
134.18686
123.469444
118.4803
113.983925
109.39515
109.02559
118.295525
138.68324
166.12349
195.1344
222.94423
250.50768
280.38086
313.24142
345.48605
369.785
372.12558
334.2143
255.89717
159.84088
77.02735
30.80084
23.440323
35.72838
40.25556
23.224743
-5.909356
-27.74453
-29.59236
-12.161177
11.429436
24.795399
19.80626
1.8823215
-16.811544
-29.03801
-32.17932
-19.33691
20.576189
90.94766
179.18149
262.8573
326.23782
364.5495
377.26868
365.4118
335.87732
302.8936
280.78125
275.51492
276.716
261.10187
211.11813
129.65968
42.503754
-16.41118
-29.807938
-9.266245
12.969294
2.65225
-61.744576
-180.9295
-329.77213
-462.29224
-533.4644
-526.78143
-457.27228
-358.56744
-273.81372
-233.37704
-236.51837
-254.81186
-245.8807
-183.1161
-79.514534
25.71931
94.24296
110.103485
91.009254
74.62517
83.92591
110.28826
127.011116
110.59624
56.20848
-16.873138
-80.407646
-121.46024
-135.50372
-108.24827
-33.62679
65.971176
150.23216
192.23947
194.45686
176.56372
163.44414
175.60901
215.42972
265.72144
303.50952
315.61282
300.95337
264.79752
221.25038
187.89708
174.8391
180.22859
194.58006
204.8355
199.81557
183.89345
175.20866
177.11807
157.5003
76.5038
-49.394924
-160.8498
-209.84804
-185.64148
-129.89865
-64.331535
53.806305
262.24136
511.9138
700.6079
763.7113
701.25464
553.05884
362.4553
143.57999
-106.55442
-347.2341
-486.006
-450.00418
-251.33179
7.856967
205.45146
278.19427
235.60185
141.2702
70.28278
65.81719
144.84267
304.37186
507.8178
700.454
814.5574
779.6334
579.57513
276.16168
-33.01084
-262.0492
-365.34283
-358.07468
-309.3536
-281.85178
-289.36627
-298.667
-278.4949
-252.87164
-265.3753
-320.00943
-378.24683
-388.77948
-317.94604
-158.84798
63.5382
301.6925
519.8595
694.4793
799.7747
826.3835
794.63165
748.0971
737.3181
767.6533
776.89246
705.93585
567.1947
425.8358
322.04944
236.92613
143.5492
60.95124
41.579838
106.43863
203.29564
254.57289
239.51309
191.83911
131.29193
34.4657
-127.15771
-332.57468
-495.46075
-514.7089
-377.07657
-191.58534
-97.53086
-146.22113
-266.2376
-353.8555
-383.7903
-401.74506
-436.17627
-448.00235
-361.1236
-163.40594
34.866062
98.52376
12.230162
-122.9077
-201.56361
-194.81903
-156.07622
-163.99109
-252.99483
-381.35736
-467.55856
-473.10202
-437.16177
-418.7143
-436.823
-474.4263
-512.5531
-544.3974
-556.7471
-515.91003
-396.44797
-212.03464
-7.9111705
166.52386
295.4099
398.30316
489.98624
556.3849
564.9465
493.28152
352.4462
182.56918
23.625107
-101.01094
-180.09799
-220.65782
-249.66875
-290.1362
-337.5638
-356.3809
-304.4261
-174.00017
-10.282551
118.78828
168.61806
139.66875
68.68133
-2.059713
-51.36594
-84.195694
-117.45661
-150.68672
-165.56174
-155.18309
-131.13054
-105.56892
-78.559814
-39.50904
18.882345
86.266495
136.9894
149.55463
122.45314
65.601616
-16.226398
-114.71566
-205.29007
-259.33905
-258.53833
-209.01651
-144.52728
-101.103325
-85.79715
-72.36959
-27.621342
61.228416
183.18512
310.5005
418.1365
491.2181
529.49896
540.8939
538.461
531.9936
516.9338
486.04422
453.52243
468.52063
560.91205
668.9793
708.36884
666.8543
562.2363
388.9716
137.60535
-170.3045
-448.7107
-579.38293
-508.67276
-281.667
-10.220956
182.53838
223.00581
114.846245
-64.51633
-228.38791
-337.87177
-366.51312
-259.61624
21.438507
425.74338
803.8708
993.55035
937.9307
719.3634
476.09674
302.73962
209.2087
162.48944
153.25029
192.82462
254.60368
254.11093
112.19769
-157.95485
-443.5676
-619.48083
-636.91205
-535.68176
-385.17618
-237.25749
-121.952995
-43.29709
8.25733
29.784534
12.538133
-40.37136
-103.5363
-130.91496
-82.25548
43.92042
198.76848
309.54578
336.1853
306.43524
290.60553
339.8194
449.642
571.16754
637.2274
605.9683
508.5877
430.7325
436.73798
519.7671
614.4375
645.7582
574.86316
421.00064
247.48955
122.76111
79.18315
97.26107
130.33722
143.21042
127.28829
85.835335
13.770019
-99.71745
-245.20316
-380.95697
-457.73425
-458.3502
-410.30667
-357.274
-327.46234
-328.0475
-346.3102
-350.6526
-309.6616
-214.28282
-80.376854
68.00379
215.36812
352.75418
469.47534
546.68384
563.0987
510.95908
411.97708
314.5657
264.79752
273.48233
303.54034
307.85193
283.09103
273.26675
324.2668
435.07492
557.40125
633.22375
637.1966
596.0209
556.3849
539.8776
530.1765
493.28152
408.77417
277.9479
116.38609
-49.76449
-195.0962
-305.5348
-371.10187
-383.57474
-349.08194
-296.85
-263.55826
-269.19412
-313.8192
-383.57474
-453.9462
-498.32492
-503.5296
-478.8611
-451.08206
-445.81577
-471.96255
-518.1582
-565.7398
-607.7164
-653.60406
-709.3777
-753.0172
-751.72375
-696.0733
-598.0152
-473.65637
-340.48953
-214.68318
-107.84791
-28.791634
21.838871
58.79544
106.53101
185.21773
295.1327
408.03503
480.34674
480.03876
409.32855
311.51678
249.92252
276.34647
400.15097
577.6657
742.4613
842.9215
854.37805
773.012
614.068
419.95355
252.69427
163.9677
162.24306
204.21956
224.08372
183.00034
94.11977
3.94573
-40.556145
-19.12133
51.80449
135.9423
202.40253
230.30475
209.91704
147.30644
66.340744
0.28087
-27.990906
-16.811544
15.617847
43.73564
50.04905
33.51099
-3.9691358
-56.63225
-84.257286
-72.3388
-68.98191
-105.41493
-175.01646
-259.55463
-326.7848
-326.29205
-214.31361
-16.41118
173.91516
272.40442
247.70514
143.79558
43.119694
10.967479
71.26829
183.00034
278.71783
316.8447
286.4787
214.90617
140.99303
87.15961
85.77374
177.42604
363.1328
568.519
679.01917
655.73645
567.9031
496.73083
465.5025
437.04596
365.535
246.68883
119.25024
32.587074
3.4837728
12.938496
29.661345
42.041794
53.036377
54.730217
38.56172
8.010953
-24.110466
-39.01629
-20.29162
18.543577
37.083454
11.029074
-34.5199
-53.768116
-33.01084
7.3334155
48.693977
96.42955
153.89703
204.8971
236.86453
249.091
239.66708
211.64166
184.13982
175.7938
179.88983
165.38435
110.84261
22.978367
-62.5761
-110.92762
-123.18488
-117.24103
-106.8008
-96.54535
-88.50729
-86.16671
-82.40946
-58.849648
-6.7408786
57.28638
106.09985
128.85895
133.20135
119.52741
79.24474
19.313505
-28.791634
-40.37136
-33.25722
-47.67028
-96.48376
-156.4766
-200.14693
-221.15059
-229.74298
-230.38972
-214.71399
-174.55452
-115.885956
-58.91124
-16.53437
13.924005
38.808098
54.42225
45.121513
0.61963844
-76.712
-171.22841
-256.99847
-313.44965
-333.4062
-316.9605
-271.99667
-210.86433
-140.58527
-64.14675
14.6631365
92.42592
170.21951
245.8265
297.3193
300.89178
271.01852
254.20334
279.45697
330.765
366.15094
354.20166
305.60373
274.9298
301.07657
359.9607
396.7941
390.35748
362.1781
350.84476
386.7542
471.35397
563.8994
604.42847
553.644
440.83398
323.12732
230.27394
187.95866
161.19594
104.31362
36.28273
15.37147
84.973015
168.1253
104.15964
-121.27546
-384.22147
-588.0986
-670.81964
-643.3794
-584.61847
-502.91367
-344.70874
-134.6414
38.56172
123.9006
102.98934
-29.807938
-205.69041
-290.2902
-216.34622
-47.885864
124.793724
270.4642
387.093
436.6148
338.6183
81.00018
-200.88606
-335.6236
-270.88797
-83.795334
101.14152
194.17969
191.37715
153.1579
120.08176
96.79912
109.76472
193.65614
339.573
474.86484
512.7761
439.84848
337.3248
305.38818
367.10565
447.671
440.06406
307.51315
118.01835
-16.31879
-25.773514
66.95668
182.93874
251.2468
252.47868
223.77576
205.35905
202.6797
205.9134
201.94058
174.50032
124.20858
77.70489
73.67046
131.13794
219.71053
277.45514
262.24136
186.72679
110.34986
82.17047
92.733894
93.34984
53.52913
-11.976394
-69.0435
-99.28629
-104.09065
-98.85513
-103.44391
-124.75553
-151.98021
-172.86067
-181.2067
-178.58893
-173.66139
-166.97841
-147.48383
-104.952965
-37.014473
45.15231
119.6506
157.80827
143.88795
97.59984
55.37696
42.16498
61.29001
85.68135
74.80995
18.42039
-53.983696
-104.33703
-114.43849
-91.83338
-54.753628
-11.699219
17.619663
-14.132194
-131.3769
-264.02023
-288.31915
-166.76283
-0.64304435
81.58533
40.748314
-85.612366
-248.46765
-405.10196
-503.56042
-523.23975
-496.1383
-469.77594
-479.38464
-504.8231
-457.98062
-272.85898
13.431251
307.66714
536.5516
668.11694
719.8869
747.7276
799.0048
879.44696
950.24963
959.70435
897.2477
790.10443
656.722
496.63843
314.9969
132.40062
-22.108652
-118.134155
-138.89142
-110.09609
-94.75912
-132.02365
-201.80998
-258.29196
-276.58545
-261.83365
-231.25204
-200.4857
-182.62335
-182.1306
-196.66685
-227.3408
-268.5474
-297.95868
-300.29926
-288.84274
-281.91336
-273.72134
-246.52744
-198.26831
-142.52548
-90.87868
-39.50904
23.193945
91.5944
136.18867
132.21584
81.954895
6.8098645
-67.04169
-124.17039
-165.9313
-196.29729
-209.69405
-198.91505
-165.83893
-122.353355
-89.18483
-86.751854
-121.76821
-186.62698
-263.34268
-326.07648
-356.8428
-360.1997
-351.23773
-342.39896
-337.84097
-329.34094
-303.62534
-256.96768
-198.66867
-143.01823
-101.04173
-77.88228
-67.75002
-54.168484
-22.78619
29.19939
93.25745
153.49667
197.69057
228.14894
254.32652
276.8392
284.26132
264.70514
219.43335
165.66154
122.08357
93.16505
72.80814
52.143257
21.500103
-21.246332
-61.4982
-77.54352
-60.4203
-20.445608
24.33344
57.62515
67.9422
59.47298
53.929493
72.25379
118.78828
177.76482
224.36089
241.5457
228.33372
199.26123
173.48401
158.48581
146.38252
129.99844
115.09262
112.690445
126.487564
148.01477
161.7811
156.60718
133.97127
104.83717
80.10706
65.29364
59.134212
52.389633
32.556274
-4.862253
-55.831528
-114.53088
-172.18314
-215.5455
-237.93503
-245.23395
-241.13794
-225.493
-202.21034
-175.8172
-148.00737
-118.25734
-85.73555
-55.24638
-36.983673
-36.92208
-48.5634
-59.496387
-59.98914
-45.02173
-17.150314
13.985599
38.43853
56.054497
78.38243
117.4948
173.54561
233.35365
281.0584
309.94614
323.55847
328.88638
330.30304
326.63818
312.5023
286.01678
252.57108
216.19965
177.0257
137.72853
102.311806
75.11793
59.59617
54.08348
49.987457
36.467514
10.074362
-23.86409
-58.018127
-89.80078
-120.659515
-149.54723
-173.38423
-190.53822
-199.46939
-198.51468
-188.32083
-173.07623
-157.03093
-141.47838
-124.87872
-103.81348
-79.76091
-60.574284
-50.28804
-44.559772
-35.597805
-19.583286
0.49644992
18.266403
29.16859
35.697582
43.61245
54.29906
61.567184
58.30269
45.675858
34.496494
28.706635
18.327997
-6.0017476
-43.019917
-84.1033
-119.88959
-147.23744
-170.73566
-208.70854
-284.40793
-406.39542
-556.1927
-675.90125
-711.71826
-656.9302
-534.3267
-370.9171
-206.55273
-66.39495
75.17952
247.0276
416.53506
517.057
527.9899
495.037
467.78152
459.4047
471.93912
511.51346
577.2962
652.1948
697.52826
665.0988
558.3559
451.36664
408.651
421.401
434.18182
410.56042
357.28134
287.27945
183.2775
16.449371
-215.23753
-465.83392
-658.50085
-741.96106
-720.61865
-633.1548
-520.2216
-413.50955
-333.74496
-284.56192
-255.33542
-231.15967
-203.25745
-166.05449
-119.55082
-80.746414
-57.864136
-24.849598
57.87153
201.84818
375.26688
522.60046
592.66394
568.1495
482.9029
398.30316
347.61105
312.7487
258.14536
173.6072
81.64692
11.429436
-27.528952
-44.89854
-52.413044
-53.860508
-38.677517
6.347907
73.331696
135.44954
164.09088
141.97855
73.94764
-8.742694
-65.74821
-78.96018
-60.481895
-31.84055
-5.940153
12.56893
27.721125
46.53818
71.39147
102.46579
135.23396
161.28835
177.51845
187.43512
195.28839
206.74493
226.6399
249.76854
257.25223
236.52577
202.71051
174.25394
154.91333
146.84448
149.64703
157.31552
163.44414
164.36807
155.83725
130.06004
83.279175
23.963873
-39.23187
-103.47471
-163.55992
-213.3589
-246.21945
-257.02927
-251.91693
-245.11076
-241.90785
-235.19408
-211.97305
-162.02008
-91.77179
-19.860462
37.083454
69.91321
79.55271
77.581696
76.41141
76.65778
68.68133
44.536366
7.949359
-25.835108
-36.152153
-13.331468
29.630548
67.97299
83.89512
80.23025
77.181335
91.22484
121.37524
150.29376
155.43689
124.27017
63.26103
-3.6611643
-52.44384
-77.20475
-87.337006
-93.03448
-99.74825
-108.895004
-120.04357
-133.10156
-148.6849
-166.23927
-181.0835
-184.74835
-169.44218
-138.86061
-108.67943
-91.15585
-85.55077
-83.887726
-79.483734
-68.82792
-53.244568
-40.248173
-39.63223
-55.523556
-80.65402
-101.22652
-107.570724
-98.116005
-78.12866
-57.556168
-47.05434
-50.93478
-65.03987
-84.164894
-106.58522
-129.2519
-147.8226
-162.42043
-178.03459
-199.77736
-228.6035
-260.44775
-286.19418
-293.80106
-274.52206
-228.5419
-164.26826
-93.06528
-25.003584
33.849754
80.692215
113.67595
132.03107
140.50026
148.7539
162.39703
176.00938
177.51845
158.97856
123.74661
82.44765
44.320786
13.369656
-11.26806
-32.856857
-52.721012
-67.53444
-71.53807
-60.4203
-35.659397
-5.878559
17.989227
27.751923
21.962059
6.96385
-9.635811
-25.15757
-40.27897
-55.739136
-70.429375
-81.177574
-86.043526
-85.612366
-82.37867
-79.08337
-76.34242
-71.59967
-62.5761
-51.242752
-43.327885
-43.29709
-50.380436
-57.864136
-58.141315
-49.02536
-35.19744
-24.233656
-20.568796
-22.077856
-22.87858
-20.568796
-17.612268
-17.150314
-18.597778
-17.766254
-11.298857
-1.3513787
5.88595
6.4710956
1.2047842
-6.525299
-14.009005
-21.431116
-31.686563
-48.532604
-73.416695
-103.38232
-133.7175
-162.14326
-188.6288
-212.00383
-227.95676
-231.714
-221.88971
-203.10347
-183.85526
-170.85886
-164.29906
-157.67767
-144.86606
-125.864235
-104.27543
-81.76272
-55.24638
-19.059734
28.429459
82.786415
137.8209
189.12895
232.9533
264.76672
281.15082
281.79755
268.83194
243.48592
206.09819
159.87167
111.24297
66.279144
28.029099
-4.3079042
-34.5199
-64.94748
-94.235565
-118.6885
-135.22656
-143.29541
-144.4657
-141.07802
-134.9186
-126.726555
-116.99465
-106.12326
-95.25188
-86.875046
-82.77903
-81.177574
-78.12866
-71.59967
-62.79168
-55.000004
-51.242752
-52.567028
-58.541676
-66.9185
-74.740974
-81.146774
-87.58338
-94.51273
-98.947525
-97.83884
-92.44933
-86.99824
-84.90403
-86.69026
-91.77179
-100.82616
-115.11603
-134.36423
-153.88962
-166.48566
-167.37877
-158.5092
-146.37512
-136.52003
-130.17583
-123.0617
-108.9874
-86.19751
-60.01994
-38.33875
-24.418438
-14.532557
-2.4600756
13.277265
27.936707
35.574394
34.742874
29.784534
24.887789
17.77365
3.976527
-16.134008
-38.307953
-58.07972
-73.50909
-86.62867
-101.44209
-119.08886
-134.39503
-138.82982
-129.3135
-112.77545
-99.93304
-96.0834
-97.93122
-98.30079
-93.404045
-85.08881
-78.34424
-75.81887
-74.67938
-70.029015
-60.97465
-51.889492
-46.807964
-44.929337
-41.38767
-32.14852
-17.981836
-2.4908729
11.645016
25.349747
41.857014
62.121532
82.324455
95.50563
97.59984
92.271935
87.62157
90.36251
101.63427
113.46037
114.445885
101.17232
79.6759
59.041817
44.844334
36.467514
29.384172
18.820751
1.0815957
-25.434744
-59.403996
-96.97651
-131.28453
-153.79724
-158.386
-143.07983
-110.773636
-69.78263
-32.856857
-10.929291
-4.1847157
-2.3368874
2.2826846
5.547181
-2.3984814
-26.266268
-58.69566
-84.38048
-93.65042
-89.89317
-82.28628
-74.98735
-65.625015
-49.02536
-22.016262
10.351536
37.206642
51.588913
55.9929
58.51827
65.540016
76.750175
88.11433
98.031
109.73392
126.82633
146.29015
161.07275
165.56914
157.00755
135.78831
104.5292
65.7556
22.116047
-23.094162
-66.548935
-104.46021
-131.90047
-144.4041
-141.90953
-129.2519
-112.22109
-94.48194
-76.31162
-55.277176
-28.60685
3.3605845
35.574394
59.78095
69.17408
63.415012
48.047237
29.476562
11.337045
-5.786167
-22.262638
-39.570633
-57.155804
-70.367775
-74.21742
-67.9964
-55.184784
-40.15578
-25.342352
-11.083276
2.00551
11.552624
14.016396
7.5181985
-6.0017476
-19.398504
-25.58873
-25.126774
-22.57061
-20.19923
-17.643066
-14.255382
-11.853206
-13.670237
-22.478218
-38.33875
-58.51088
-79.76091
-97.99282
-109.11059
-111.481964
-105.66131
-92.972885
-74.55619
-51.36594
-24.541628
2.683047
24.795399
36.6215
36.6215
27.87511
15.556253
3.052613
-9.389434
-22.755392
-37.014473
-50.996376
-63.74639
-75.69569
-88.168526
-101.996445
-116.44031
-129.92944
-141.13962
-149.23926
-154.25919
-156.44579
-154.53636
-146.37512
-131.31532
-111.143196
-88.630486
-65.71741
-43.29709
-23.309742
-9.297042
-4.5542817
-8.958274
-19.460098
-32.641277
-45.88405
-56.940224
-64.11596
-67.10329
-66.45654
-62.083347
-53.028988
-39.539837
-23.094162
-5.693776
11.583422
28.183083
42.873318
53.036377
56.177685
52.297245
45.2447
39.331646
36.159542
34.52729
32.063522
27.597937
20.914957
11.675814
0.0036956668
-14.594151
-32.51809
-50.657608
-64.17755
-70.92213
-71.38408
-66.73372
-57.92573
-46.130424
-33.472797
-22.324234
-13.762628
-7.5108075
-2.95283
0.03449279
0.34246424
-4.1539187
-13.362265
-24.387642
-33.81157
-39.20107
-39.108677
-33.534393
-24.264454
-13.085091
-1.0434072
11.121465
22.70119
32.248302
37.945774
38.65411
34.866062
29.29178
25.472935
25.28815
28.21388
32.895042
38.777298
46.753757
57.686745
69.91321
79.89148
84.17229
80.47663
68.09618
48.971153
26.335255
2.251887
-22.447422
-47.146732
-70.27539
-88.01454
-96.17578
-94.14317
-85.67396
-75.5109
-66.518135
-58.94204
-51.643116
-44.005424
-36.121353
-28.452864
-21.70829
-16.349586
-11.976394
-7.4800105
-2.1521044
3.7917445
9.088853
10.782696
6.6866755
-1.9981186
-12.315162
-21.769884
-28.668444
-31.655767
-29.499968
-22.416624
-12.130379
-1.3821758
7.056241
11.675814
12.384148
9.612404
3.699353
-5.1702247
-16.041616
-27.036196
-35.720993
-40.15578
-39.84781
-34.92027
-25.58873
-12.253568
4.346093
22.855177
41.364258
58.08711
71.63785
81.00018
86.48208
89.59258
91.99477
94.24296
95.844406
96.42955
96.67593
98.21578
101.81905
105.5763
105.88427
100.27919
89.09983
74.40959
58.641457
43.27368
28.491053
13.86241
-0.5198558
-13.177483
-22.447422
-28.021704
-31.655767
-35.53621
-39.601433
-41.942017
-41.079693
-36.552517
-29.315184
-21.030754
-13.20828
-6.0017476
1.9439155
12.291756
25.226557
38.992878
50.72659
58.148705
60.828053
59.68856
56.454857
52.882393
50.357025
49.710285
51.065357
53.62152
55.50015
54.761017
50.880577
45.090714
39.454834
35.42041
33.23381
32.433086
31.847944
29.84613
25.164963
17.496473
7.795373
-2.2444959
-10.960088
-17.211908
-20.72278
-21.954666
-22.324234
-22.940176
-23.617714
-22.663002
-18.13582
-9.235447
2.8062358
15.741036
27.197573
36.221138
42.84252
47.49289
50.664997
52.204853
51.49652
48.693977
44.844334
40.655922
36.005558
30.184896
22.70119
14.201179
6.9022555
2.7138443
1.6359442
1.14319
-1.412973
-5.847762
-10.251754
-12.961902
-13.239077
-12.345959
-11.606828
-10.590523
-7.880373
-3.0144243
3.3297873
10.413131
17.588865
24.179455
30.46207
38.346138
49.5255
62.706676
73.732056
80.04547
83.248375
87.19041
93.781
100.30999
102.4042
97.076294
85.28098
71.82263
60.427692
49.24833
33.48019
12.384148
-8.896679
-23.586916
-28.976416
-28.576052
-28.760838
-33.22642
-40.18658
-45.26811
-47.115936
-48.28623
-52.474636
-60.789867
-69.72104
-74.40221
-72.40039
-64.300735
-53.12138
-42.00361
-31.717361
-21.369522
-10.713711
-0.21188436
9.212042
15.864224
18.789953
19.436693
21.068943
25.565327
31.01642
33.449394
31.170406
26.9204
24.887789
25.842499
25.842499
20.052637
7.641387
-7.603199
-20.784376
-28.360474
-29.838736
-27.220978
-23.679308
-21.893072
-23.124958
-27.467356
-33.565193
-38.954693
-41.356873
-39.786213
-34.98186
-28.114098
-19.860462
-10.652117
-1.2281901
7.764576
15.679442
22.300829
27.289967
29.59975
28.52185
24.795399
19.621477
13.585237
6.8406615
-0.3658701
-7.6955905
-15.2716875
-23.771698
-33.62679
-44.097816
-53.860508
-62.26813
-69.62865
-76.77359
-83.57975
-88.630486
-90.23194
-87.4602
-80.407646
-70.21379
-58.880444
-48.409416
-39.9094
-33.072437
-26.728224
-19.398504
-10.005377
0.74282706
9.212042
11.860596
8.103344
-0.8894216
-8.034359
-4.3079042
12.630525
37.206642
59.442184
74.93314
84.84982
90.67049
93.96578
95.9984
95.721214
90.91686
83.58714
78.72119
78.074455
78.59801
78.905975
77.98206
74.594376
71.42227
70.83713
72.99293
75.14872
70.96031
56.516453
34.25012
9.427622
-12.900308
-29.992722
-44.80615
-59.835155
-70.52177
-72.73916
-67.65763
-59.157616
-50.28804
-41.38767
-31.501781
-19.798868
-6.987256
3.2065988
7.5181985
6.994647
5.270007
5.8243556
9.458419
12.322554
9.304433
-0.6738415
-14.563354
-27.066994
-35.01266
-40.37136
-48.28623
-61.99096
-77.789894
-88.38411
-89.24642
-81.05438
-67.9964
-54.014496
-39.29346
-21.06155
0.4656528
20.699377
34.25012
39.51643
39.17766
36.313526
33.4186
31.786348
30.338882
26.797213
20.175825
11.768205
4.8080497
1.3279728
0.12688422
-1.6593502
-5.9709506
-12.407553
-19.182924
-24.911194
-29.34598
-32.918453
-35.659397
-37.26085
-38.307953
-39.355057
-38.369545
-33.534393
-26.204674
-20.691984
-20.969158
-27.220978
-36.121353
-44.06702
-49.14855
-50.53442
-48.409416
-44.159412
-39.755417
-36.02896
-31.748158
-25.188368
-15.4872675
-3.784353
6.0091386
10.382334
10.351536
9.581607
10.012767
11.429436
12.876902
13.492845
13.000091
11.429436
8.411315
3.4837728
-3.353193
-11.329654
-18.228212
-22.293434
-23.987278
-25.434744
-28.452864
-33.25722
-39.07788
-44.775352
-49.086956
-51.36594
-51.396736
-49.518112
-45.914845
-39.324257
-28.237286
-13.331468
2.251887
14.2935705
20.914957
23.871483
25.811703
27.9983
29.84613
29.876926
28.275475
26.242863
23.6867
19.775463
15.433064
13.123279
14.201179
16.911327
18.635967
18.605171
17.157705
14.2627735
10.166753
5.9475446
2.4982643
-0.21188436
-2.73725
-5.4473987
-8.12675
-9.85139
-9.635811
-7.4800105
-4.7082677
-2.028916
2.1286988
9.366027
18.112417
25.28815
29.353374
30.49287
29.59975
27.289967
24.087063
20.760971
17.927633
15.556253
13.985599
13.184873
11.614219
7.887765
2.3750758
-3.2300043
-7.5416045
-10.344145
-12.838714
-16.380384
-21.461912
-27.128588
-31.470985
-33.38041
-33.934757
-35.351425
-38.831505
-43.38948
-47.639484
-51.48913
-55.461964
-59.188416
-61.19023
-60.605087
-58.51088
-56.447468
-55.061596
-54.106884
-52.597824
-51.304344
-53.583336
-60.266315
-68.05799
-72.92394
-72.92394
-69.19749
-63.838783
-56.755444
-48.47101
-41.418465
-36.152153
-31.594173
-27.374964
-22.724596
-17.39669
-12.623134
-9.266245
-7.04885
-4.8314557
-1.7517415
0.8044213
1.14319
0.61963844
1.974713
5.2084126
8.010953
9.427622
10.505522
12.476539
16.172197
20.976551
24.087063
23.99467
22.454815
22.731987
26.58163
32.925842
39.70121
45.583466
50.04905
53.282753
55.869713
57.902325
59.072613
60.48929
63.47661
67.264656
68.43495
63.07625
51.342533
36.590702
21.992857
9.027258
-1.2897844
-8.403925
-13.054294
-16.41118
-19.952852
-25.15757
-32.17932
-39.50904
-45.97644
-52.44384
-59.311607
-65.31705
-69.38227
-70.76814
-68.15038
-62.206535
-55.277176
-48.34782
-40.58694
-30.88584
-19.922056
-10.036174
-2.4292786
2.7446415
5.7935586
7.2718215
8.288127
10.043564
12.846105
16.356981
20.576189
25.996487
31.786348
35.72838
36.49831
34.558086
31.13961
27.474749
23.440323
17.342487
9.058055
1.2971758
-3.1992073
-3.7227585
-2.028916
-1.2281901
-2.3984814
-4.431093
-6.1865306
-7.4492135
-9.481825
-13.300671
-17.766254
-20.999954
-21.954666
-20.93836
-19.521692
-18.597778
-17.335096
-14.9021225
-11.822407
-9.728202
-10.097768
-12.623134
-15.826036
-18.259008
-19.675678
-20.137636
-19.922056
-19.33691
-18.105024
-15.3948765
-11.083276
-6.0325446
-1.2281901
2.621453
5.6087756
8.288127
10.19755
10.62871
10.074362
10.351536
12.13777
14.539947
15.895022
15.340673
13.554439
11.244653
8.164939
3.6377585
-2.6140614
-10.005377
-17.519878
-23.987278
-28.791634
-31.717361
-32.57968
-31.563375
-29.37678
-26.913008
-24.8188
-23.094162
-21.70829
-20.63039
-20.045244
-20.322418
-20.999954
-20.907564
-19.737274
-17.981836
-15.949224
-13.085091
-9.20465
-5.262616
-2.2136986
0.34246424
3.2065988
6.4710956
9.643201
11.891393
12.630525
11.521827
8.842476
5.516384
2.43667
-0.3966672
-3.3223958
-6.494502
-10.036174
-13.516251
-15.88763
-16.31879
-14.655745
-11.79161
-8.773491
-5.4473987
-1.5361615
3.1142073
7.5489955
9.33523
6.4402986
0.12688422
-5.5089936
-7.3260245
-5.4166017
-2.30609
-0.21188436
0.9276099
2.9294245
6.9022555
12.045379
15.771832
16.172197
14.201179
12.076176
11.706611
13.21567
14.201179
12.414945
7.3334155
0.43485567
-4.3387017
-3.7227585
0.5272471
3.4221787
2.621453
0.4656528
-0.95101583
-2.7988443
-5.1702247
-5.940153
-5.016239
-5.016239
-7.018053
-8.434722
-6.6176906
-3.1068156
-2.73725
-8.835085
-20.815172
-33.657585
-40.340565
-38.461937
-31.378593
-23.063364
-14.224585
-2.6756558
12.445742
29.29178
45.675858
59.01102
66.37154
67.78821
66.61791
65.570816
64.40052
60.858852
54.145073
44.967525
35.451206
29.353374
27.536343
25.688515
19.313505
6.74827
-12.007191
-34.951065
-57.032616
-73.04713
-80.28446
-79.45294
-72.985535
-63.592407
-53.55254
-44.621365
-37.876793
-31.96374
-23.063364
-8.865882
7.5181985
20.699377
29.19939
36.960266
48.601585
64.43132
79.768295
89.37701
92.02556
89.62338
83.61794
74.163216
60.858852
44.844334
29.106997
17.311691
12.230162
14.077991
20.175825
26.951197
31.693956
33.01823
31.416782
28.799026
26.335255
22.670393
14.7555275
2.4982643
-9.019868
-14.9637165
-15.3024845
-12.376756
-7.880373
-3.16841
0.43485567
2.0979013
1.9131185
1.3587699
1.8515242
2.86783
2.3442786
0.065289944
-1.4437702
0.28087
4.346093
7.4566045
6.378704
0.5272471
-7.018053
-11.483639
-11.730016
-11.452842
-13.239077
-15.2716875
-14.28618
-8.249939
1.3279728
9.827985
12.78451
7.82617
-2.6756558
-12.746322
-19.275316
-23.371336
-26.543442
-28.452864
-27.836922
-23.494524
-15.4872675
-6.1249356
1.173987
3.853339
2.036307
-1.4437702
-5.016239
-10.005377
-18.289806
-29.469172
-39.355057
-42.557957
-36.39853
-21.954666
-2.6140614
18.605171
39.94759
58.672253
70.89872
74.163216
67.634224
52.79
33.81896
15.248282
0.1884785
-10.036174
-15.610456
-17.550674
-17.273502
-15.3332815
-11.052479
-3.8767443
4.37689
11.521827
17.496473
23.809889
30.770042
35.75918
37.514618
38.500122
38.623314
37.514618
35.358814
30.092506
21.777277
14.355165
11.121465
12.106973
15.463861
17.712055
15.463861
11.429436
8.934867
4.0381217
-4.646673
-15.3024845
-24.94199
-30.639462
-31.19381
-28.730038
-27.374964
-31.563375
-39.84781
-43.759045
-39.385853
-32.3949
-25.126774
-16.780746
-10.220956
-6.432907
-3.5687728
-2.059713
-6.1557336
-15.795239
-27.220978
-38.277153
-47.793476
-53.614132
-57.83334
-63.90038
-70.73734
-74.98735
-73.72466
-66.14857
-55.369568
-45.422092
-36.737297
-28.329676
-19.460098
-11.083276
-5.816965
-3.38399
-2.2444959
0.03449279
5.485587
12.230162
17.096111
18.759157
16.972923
12.445742
7.3334155
2.86783
-1.9365245
-7.202836
-11.083276
-12.961902
-13.454657
-11.853206
-7.2952275
0.0960871
11.183059
26.181269
41.395058
53.251957
60.704865
63.199436
60.3045
52.143257
39.208458
22.146843
2.65225
-15.795239
-29.715548
-37.72281
-39.63223
-35.659397
-27.898516
-19.98365
-14.9021225
-14.193788
-17.39669
-22.324234
-25.896702
-26.820616
-25.80431
-23.494524
-20.691984
-19.367706
-20.72278
-24.048872
-28.39127
-32.025333
-34.5199
-37.876793
-43.1739
-49.826084
-56.847836
-62.88407
-67.25727
-69.84423
-70.429375
-68.36596
-62.514507
-53.090584
-43.019917
-33.873165
-24.110466
-12.715525
-1.5669588
6.2247186
9.827985
10.905884
11.891393
15.217484
21.438507
28.491053
33.972942
37.607006
40.317158
41.76462
39.762806
32.61787
21.777277
11.152262
4.222904
1.6051471
2.00551
3.29899
3.6069615
2.621453
2.65225
5.9783416
11.92219
19.221113
27.105183
33.541786
36.159542
34.98925
31.693956
26.951197
20.453
11.983785
2.1594958
-8.065156
-17.70466
-25.619528
-31.009027
-34.427513
-37.23005
-39.81701
-41.541653
-41.81883
-40.894913
-39.786213
-40.217377
-43.38948
-48.193836
-51.766304
-52.289856
-51.181156
-51.119564
-52.9058
-54.938408
-55.33877
-53.675728
-51.15036
-49.210144
-47.577892
-44.68296
-39.385853
-32.487293
-25.989092
-21.27713
-18.197414
-15.733645
-13.393062
-10.775305
-7.202836
-2.30609
3.3297873
8.68849
13.184873
17.096111
20.66858
23.840685
26.150473
26.828009
24.918587
20.02184
12.476539
3.4529757
-5.693776
-14.132194
-22.170246
-30.393084
-38.369545
-44.46738
-46.807964
-45.26811
-41.356873
-36.090557
-29.407578
-21.27713
-12.130379
-3.1992073
4.0997157
9.273636
12.907699
15.710238
18.020025
19.775463
20.884161
21.469307
21.74648
21.376913
19.529085
15.1866865
8.103344
-0.64304435
-9.173853
-15.856833
-20.014446
-22.23184
-23.52532
-24.603222
-25.403946
-25.403946
-24.29525
-22.755392
-21.985464
-22.970974
-25.650326
-28.884026
-31.748158
-34.057945
-35.998165
-37.938385
-39.786213
-41.079693
-41.972813
-43.327885
-45.452892
-47.4855
-48.101444
-46.469196
-42.927525
-38.80071
-34.797077
-30.577866
-25.311556
-18.320604
-9.543419
0.12688422
9.181245
15.987412
19.559883
19.92945
17.989227
15.37147
13.893207
13.985599
14.6631365
14.6015415
13.277265
11.367842
9.766391
8.626896
7.4258075
5.3931956
2.0979013
-2.4600756
-7.818779
-13.516251
-19.213722
-25.003584
-31.163012
-37.32244
-42.68115
-46.3768
-47.85507
-46.86956
-43.451073
-37.938385
-31.317
-25.034382
-20.29162
-17.48908
-16.134008
-15.3332815
-14.686542
-14.039802
-13.608642
-13.608642
-14.009005
-14.409368
-14.070599
-12.777119
-11.237263
-10.190159
-9.85139
-10.066971
-10.682914
-11.452842
-12.130379
-12.684728
-13.423859
-14.9637165
-17.797054
-22.13945
-27.990906
-34.92027
-41.757233
-47.085136
-49.76449
-49.6721
-47.60869
-44.80615
-41.942017
-38.769913
-34.858673
-30.33149
-26.01989
-22.35503
-19.059734
-15.764442
-12.56154
-10.005377
-8.373127
-7.5108075
-7.04885
-6.6484876
-5.9709506
-4.9546447
-3.7227585
-2.1213071
0.2500728
3.6377585
7.764576
12.045379
15.741036
18.543577
21.130537
23.871483
25.842499
25.688515
22.978367
18.451185
13.585237
9.520013
5.67037
0.83521855
-4.9854417
-9.943782
-12.099582
-11.637625
-10.652117
-10.898494
-12.161177
-12.715525
-10.898494
-6.463705
-1.5977558
0.12688422
-3.6919615
-13.085091
-26.420254
-41.23368
-55.461964
-67.780815
-77.26634
-83.087
-83.98011
-78.559814
-66.85691
-50.873188
-33.90396
-18.166618
-4.0307302
9.212042
21.992857
33.726566
43.150494
49.556297
53.52913
56.33167
58.826237
60.76646
60.735664
57.1016
48.878765
36.683094
22.639597
8.996461
-3.0760186
-13.454657
-22.509016
-30.54707
-37.291645
-41.78803
-42.68115
-39.9094
-35.351425
-31.19381
-28.360474
-26.574238
-24.757206
-21.769884
-17.088718
-11.175667
-5.077833
0.40405855
5.116021
8.780882
10.567116
9.797188
6.563487
1.4511614
-5.4166017
-14.470963
-25.927498
-38.8931
-51.92029
-63.90038
-73.847855
-80.65402
-83.54896
-83.087
-80.53084
-76.86598
-72.36959
-67.04169
-61.128635
-54.90761
-48.317024
-40.833317
-32.14852
-22.632204
-12.746322
-2.7064528
7.61059
18.543577
29.969318
40.440346
47.985645
51.434925
51.096153
47.862457
42.41136
34.866062
25.534529
15.648644
6.0707326
-2.6140614
-10.036174
-16.134008
-20.784376
-24.048872
-26.23547
-27.65214
-28.237286
-27.498154
-25.403946
-22.447422
-19.706474
-17.735458
-16.349586
-15.0253105
-13.300671
-11.175667
-8.989071
-6.6792846
-3.7227585
0.34246424
5.3008046
10.320738
14.416759
17.311691
19.405897
21.561697
24.11786
26.643227
28.367865
29.014605
29.014605
28.768229
28.121489
26.674025
25.41134
22.300829
14.139585
1.7899297
-11.114073
-23.124958
-35.351425
-48.68659
-62.45291
-75.26453
-86.13592
-94.54353
-99.99464
-101.71927
-99.409485
-93.15767
-83.51816
-69.90582
-53.891304
-39.755417
-28.545256
-17.612268
-5.077833
7.918562
19.28271
28.21388
35.143234
40.501938
44.228394
46.04542
45.98383
44.721146
42.84252
40.440346
37.175846
32.895042
27.90591
22.578003
17.2193
12.168567
7.887765
4.838847
3.08341
2.3750758
2.1286988
1.8515242
1.14319
-0.42746437
-3.0760186
-6.586893
-10.405739
-13.762628
-16.287992
-18.074226
-19.213722
-19.583286
-18.99814
-17.18111
-14.255382
-10.559725
-6.6792846
-2.2136986
2.4674673
4.869644
3.976527
1.7591327
0.37326136
0.15768138
0.21927562
-0.27347863
-1.2589872
-2.028916
-2.3984814
-2.7988443
-3.9691358
-6.586893
-10.806102
-15.980021
-21.307926
-26.11228
-29.715548
-31.994537
-33.503597
-34.889473
-35.75179
-35.32063
-33.318817
-30.146708
-26.204674
-21.5851
-15.702848
-8.095953
0.8660157
10.074362
18.266403
24.98018
30.431274
34.404102
36.06715
34.958454
31.786348
27.382359
22.454815
17.989227
15.0942955
14.077991
14.2627735
14.8171215
15.279079
15.556253
15.248282
13.800816
11.090668
7.5489955
3.914933
0.83521855
-1.3205816
-2.4292786
-2.3368874
-0.98181295
1.5127556
4.5000787
7.39501
9.797188
11.645016
12.815308
13.338859
13.800816
14.5707445
15.433064
15.556253
14.632339
12.661322
9.797188
6.0707326
1.2663785
-4.8006587
-11.052479
-15.918427
-19.798868
-23.710104
-27.65214
-31.101418
-34.057945
-36.737297
-38.769913
-39.262665
-37.7844
-34.5199
-30.362288
-26.297066
-22.663002
-19.244518
-15.764442
-11.945597
-7.633996
-2.95283
1.7591327
6.378704
10.536319
13.954802
16.387777
17.896837
18.789953
19.097925
18.72836
17.650461
16.264587
15.0942955
14.324368
13.677628
12.78451
11.460233
9.735594
7.764576
5.3316016
2.3134816
-1.1357987
-4.431093
-6.6176906
-7.141242
-6.40211
-5.4781957
-5.4473987
-6.494502
-7.972765
-9.050665
-9.143056
-8.588708
-7.757185
-6.7100816
-5.262616
-3.2300043
-0.45826152
3.052613
6.6250815
9.427622
11.244653
12.846105
14.8479185
16.757341
17.619663
16.726545
13.924005
9.581607
4.5000787
0.0036956668
-2.9836273
-4.8006587
-6.586893
-9.019868
-11.822407
-14.316977
-16.31879
-18.228212
-20.045244
-21.184738
-21.030754
-20.168432
-19.306112
-18.90575
-18.90575
-18.505388
-17.088718
-14.686542
-11.945597
-9.97458
-9.758999
-10.898494
-11.9148
-11.760813
-11.052479
-10.405739
-9.758999
-9.358637
-9.543419
-10.467333
-11.760813
-13.300671
-14.9329195
-15.856833
-14.9021225
-12.068785
-8.557911
-5.724573
-4.0923247
-3.3223958
-2.8604386
-2.2752929
-1.5361615
-1.7209444
-3.6303673
-6.463705
-8.650302
-9.635811
-9.97458
-10.190159
-9.943782
-8.896679
-6.9256616
-4.1847157
-1.5977558
-0.088695765
0.43485567
0.83521855
1.6667415
2.4674673
2.7754388
2.621453
1.9131185
0.6504357
-0.73543584
-1.844133
-2.6140614
-3.2300043
-3.5379758
-3.4763815
-3.6611643
-4.9854417
-7.880373
-12.222771
-17.211908
-21.739088
-24.695612
-25.650326
-25.342352
-25.188368
-25.958296
-27.09779
-27.344166
-25.989092
-23.802496
-22.077856
-21.615898
-22.108652
-22.416624
-21.769884
-19.952852
-17.519878
-15.1484995
-12.623134
-8.927476
-3.5995703
2.3442786
7.148633
9.766391
10.536319
10.382334
9.797188
8.626896
6.378704
3.1142073
-0.33507293
-3.2300043
-5.909356
-8.896679
-12.068785
-14.50176
-15.2716875
-14.50176
-12.900308
-11.237263
-9.728202
-8.249939
-6.6484876
-5.077833
-4.1231217
-4.0615273
-4.7390647
-5.878559
-7.664793
-10.220956
-13.085091
-14.9329195
-14.594151
-12.284365
-9.358637
-7.172039
-6.525299
-7.3260245
-8.742694
-10.190159
-11.760813
-13.885817
-16.441978
-18.844154
-20.445608
-21.307926
-21.92387
-22.57061
-23.155756
-23.679308
-24.51083
-25.773514
-26.913008
-27.128588
-26.23547
-24.572424
-22.601408
-20.384014
-18.228212
-16.780746
-16.565166
-17.242704
-17.766254
-17.365892
-15.949224
-13.485454
-9.512622
-4.3694987
0.61963844
4.1613097
6.163124
7.4566045
8.68849
10.19755
12.045379
13.893207
15.1250925
15.340673
14.5707445
13.400453
11.983785
10.166753
7.702981
4.469281
0.6812328
-3.0452216
-6.1249356
-8.434722
-10.436536
-12.530743
-14.470963
-15.918427
-16.688356
-17.088718
-17.643066
-18.69017
-20.045244
-21.307926
-22.047058
-21.92387
-20.815172
-18.813358
-16.164804
-12.961902
-9.173853
-4.615876
0.58884144
5.8243556
10.228347
13.646831
16.48017
18.974737
20.606985
20.976551
20.453
20.02184
20.391405
21.469307
22.793583
23.871483
24.64141
24.98018
24.518223
23.009163
20.576189
17.77365
14.9711075
12.13777
8.90407
4.900441
0.43485567
-3.81515
-7.2644305
-9.97458
-12.130379
-13.731831
-14.316977
-13.177483
-10.190159
-6.586893
-3.2608013
-0.027101517
3.3605845
6.6558785
9.366027
11.337045
12.938496
14.324368
15.217484
15.0327015
13.831613
12.045379
10.19755
8.534505
6.994647
5.3931956
3.94573
3.052613
2.65225
2.3750758
2.036307
1.4819585
0.28087
-1.9365245
-5.047036
-8.403925
-11.391248
-13.85502
-16.287992
-19.213722
-22.57061
-25.865904
-28.884026
-31.594173
-33.873165
-35.382225
-35.93657
-35.720993
-35.074253
-34.088745
-32.3949
-29.469172
-25.188368
-19.98365
-14.409368
-8.742694
-3.16841
1.9131185
5.731964
7.82617
8.25733
7.2718215
5.054427
1.7591327
-2.52167
-7.4492135
-12.56154
-17.581472
-22.385828
-27.0054
-31.163012
-34.5199
-37.076065
-38.831505
-39.324257
-38.092373
-35.074253
-30.947433
-26.605036
-22.447422
-18.47459
-14.50176
-10.251754
-6.340516
-3.5071785
-1.7209444
-0.6122472
0.1884785
1.2663785
2.5906558
3.29899
2.7446415
0.9892043
-1.3821758
-3.8767443
-6.1249356
-7.7263875
-8.465519
-8.588708
-8.804288
-9.574216
-10.713711
-11.730016
-12.376756
-12.715525
-13.085091
-13.947411
-15.518065
-17.519878
-19.521692
-21.092348
-22.170246
-22.632204
-22.478218
-21.739088
-20.507202
-18.936546
-17.150314
-15.2408905
-13.239077
-11.175667
-9.451028
-8.311533
-7.4800105
-6.432907
-5.231819
-4.0615273
-2.6448586
-0.42746437
2.8986273
7.210227
11.860596
15.864224
18.020025
17.835243
15.895022
13.092482
10.074362
6.933053
3.5453672
0.28087
-2.52167
-4.8006587
-7.2952275
-10.467333
-14.070599
-17.18111
-18.967344
-19.275316
-18.78256
-18.105024
-17.39669
-16.53437
-15.3948765
-13.885817
-11.637625
-8.249939
-3.6611643
1.5127556
6.378704
10.320738
13.154076
14.9711075
15.741036
15.648644
15.279079
14.9403105
14.6015415
13.708425
11.706611
8.626896
5.1776156
2.5906558
1.6359442
2.251887
3.5761645
4.5616727
4.407687
2.7446415
-0.5198558
-5.1702247
-10.220956
-14.316977
-16.657558
-17.273502
-16.41118
-14.686542
-12.499946
-9.85139
-6.6176906
-2.8604386
0.8044213
3.5453672
5.116021
5.9783416
6.501893
6.74827
6.96385
7.4566045
8.657693
10.875087
13.523642
15.463861
15.987412
15.217484
13.985599
13.184873
13.246467
14.170382
14.909513
13.893207
10.597913
6.347907
2.8986273
1.2047842
1.0200014
0.58884144
-1.2589872
-3.6303673
-5.047036
-4.9854417
-4.1847157
-3.5995703
-3.8767443
-4.8006587
-5.4473987
-4.9546447
-3.38399
-1.6593502
-0.76623297
-0.73543584
-0.9202187
-0.6738415
0.21927562
1.5743499
3.4221787
5.731964
7.949359
9.119651
8.750084
7.2718215
5.516384
4.222904
3.4529757
2.7138443
1.6975385
0.5272471
-0.76623297
-1.8749301
-2.7064528
-3.414787
-4.400296
-5.909356
-7.818779
-9.758999
-11.452842
-12.715525
-13.485454
-13.916614
-14.255382
-14.840528
-16.041616
-18.074226
-20.661186
-22.970974
-23.925684
-22.909378
-19.98365
-15.764442
-11.052479
-6.2789216
-1.7825388
2.1594958
5.1468186
6.501893
5.7935586
3.2373958
0.37326136
-1.5361615
-3.0760186
-4.3694987
-3.999933
-0.8894216
4.253701
9.427622
12.907699
13.985599
12.876902
10.19755
6.5942845
2.7138443
-0.7970301
-3.753556
-6.6176906
-8.711896
-8.927476
-7.9419675
-7.172039
-7.141242
-7.202836
-6.586893
-5.10863
-3.2608013
-1.6901473
-0.6738415
0.0960871
0.7736243
1.4203643
1.7591327
1.5127556
0.8044213
0.15768138
0.31166705
1.7591327
4.469281
8.072547
11.92219
15.37147
17.681257
18.174011
16.634153
13.246467
8.626896
3.4221787
-1.5669588
-5.4166017
-7.387619
-7.664793
-7.0796475
-6.556096
-6.340516
-6.2173276
-6.0017476
-5.9709506
-6.463705
-7.4800105
-8.711896
-10.066971
-11.514436
-12.931105
-13.762628
-13.516251
-12.130379
-10.097768
-7.972765
-5.9709506
-4.0615273
-2.3368874
-0.98181295
-0.15029007
0.28087
0.58884144
0.7736243
0.9276099
1.0815957
1.0200014
0.31166705
-1.197393
-3.0452216
-4.46189
-4.9238477
-4.400296
-3.38399
-2.3676844
-1.844133
-1.8749301
-2.3368874
-3.3223958
-5.231819
-8.496316
-12.900308
-17.48908
-21.27713
-24.048872
-26.11228
-27.682936
-28.483662
-28.237286
-27.220978
-26.173876
-25.80431
-25.958296
-26.01989
-25.496338
-24.51083
-23.155756
-21.338724
-19.182924
-16.903934
-14.4401655
-11.606828
-8.188344
-4.1539187
0.12688422
3.914933
6.779067
8.750084
10.166753
11.090668
11.460233
11.213856
10.597913
10.19755
10.721102
12.230162
14.2319765
15.956616
16.726545
16.172197
14.50915
12.260959
9.612404
6.286313
2.0979013
-2.8604386
-8.12675
-12.900308
-16.41118
-18.47459
-19.4293
-19.55249
-18.967344
-17.766254
-16.041616
-14.132194
-12.592337
-11.668422
-11.391248
-11.606828
-12.007191
-11.976394
-11.237263
-10.128565
-8.989071
-7.757185
-6.1249356
-3.8459473
-1.0126101
1.8823215
4.222904
5.67037
6.4710956
6.8714585
7.025444
6.74827
5.916747
4.5000787
2.7446415
0.95840704
-0.5814501
-1.844133
-2.95283
-3.81515
-4.1847157
-3.81515
-2.768047
-1.3821758
0.31166705
2.0979013
3.699353
4.654064
4.7772527
4.37689
3.7301505
2.8986273
2.00551
1.2663785
0.74282706
0.5272471
0.6504357
1.0507984
1.6975385
2.621453
3.699353
4.6848617
5.701167
7.117836
9.489216
12.938496
16.726545
19.80626
21.469307
21.74648
21.007349
19.71387
18.08162
15.925818
12.846105
8.811679
4.438484
0.34246424
-3.16841
-6.371313
-9.389434
-11.884003
-13.393062
-13.670237
-12.931105
-11.9148
-10.929291
-9.882187
-8.403925
-6.309719
-3.9075415
-1.6901473
0.0960871
1.4511614
2.4058728
2.683047
2.036307
0.5580442
-1.3205816
-2.8296416
-3.353193
-2.8296416
-1.7517415
-0.8278272
-0.3966672
-0.64304435
-1.6901473
-3.5687728
-5.940153
-7.818779
-8.465519
-7.9419675
-6.7408786
-5.047036
-2.7988443
0.0036956668
2.8986273
5.67037
7.4566045
7.148633
5.1776156
2.7754388
0.61963844
-1.5669588
-4.1231217
-6.586893
-8.003562
-7.787982
-6.463705
-5.201022
-4.67747
-4.7082677
-4.615876
-3.8459473
-2.4600756
-1.0742044
-0.05789864
0.6504357
1.7591327
3.8225415
6.563487
9.088853
10.597913
10.967479
10.567116
9.797188
8.626896
6.4402986
3.08341
-0.64304435
-3.784353
-5.816965
-7.0796475
-8.588708
-10.806102
-13.054294
-14.624948
-15.4872675
-15.764442
-15.579659
-14.871325
-13.485454
-11.668422
-9.728202
-8.034359
-6.8332705
-6.2173276
-6.2481246
-6.6484876
-6.956459
-7.202836
-7.5416045
-7.9419675
-8.157547
-8.12675
-8.003562
-7.972765
-7.849576
-7.4800105
-6.8948646
-6.40211
-6.2481246
-6.371313
-6.2789216
-5.5397906
-4.3079042
-3.1992073
-2.1213071
-0.76623297
0.8044213
2.5906558
4.7772527
7.148633
9.058055
10.012767
9.951173
9.119651
7.672184
5.4239926
2.251887
-1.5053644
-5.1702247
-7.972765
-9.635811
-10.467333
-11.175667
-12.037988
-12.869511
-13.331468
-13.115888
-12.222771
-10.960088
-9.666608
-8.557911
-7.633996
-6.7408786
-5.909356
-5.047036
-4.0615273
-2.8912358
-1.5361615
-0.088695765
1.2355814
2.3442786
2.9602215
2.86783
2.1286988
1.173987
0.6504357
0.5580442
0.5272471
0.43485567
0.34246424
0.43485567
0.8044213
1.4203643
2.0671043
2.683047
3.3913815
4.192107
5.1776156
6.1939216
7.025444
7.2718215
6.563487
5.02363
3.08341
1.2663785
-0.21188436
-1.2897844
-2.1213071
-3.0760186
-4.3694987
-5.693776
-6.8024735
-7.7263875
-8.619504
-9.481825
-10.036174
-9.789796
-8.619504
-6.9256616
-5.3858047
-4.492687
-4.0923247
-3.6611643
-2.7988443
-1.5053644
-0.18108723
0.95840704
1.6975385
2.1594958
2.5598586
2.8986273
3.052613
2.8370328
2.0979013
0.83521855
-0.6122472
-1.9057273
-2.95283
-3.9075415
-4.7390647
-5.262616
-5.293413
-4.7698617
-3.9383388
-3.16841
-2.5524673
-2.028916
-1.2897844
-0.45826152
0.21927562
0.43485567
0.12688422
-0.5198558
-1.1665958
-1.5053644
-1.3513787
-0.95101583
-0.7970301
-1.0742044
-1.2281901
-0.8894216
-0.33507293
0.12688422
0.2500728
-0.088695765
-0.7970301
-1.4745673
-1.9057273
-2.1213071
-2.3368874
-2.6448586
-2.95283
-3.1068156
-3.0144243
-2.73725
-2.6756558
-3.1068156
-4.0923247
-5.5089936
-7.0796475
-8.249939
-9.112259
-10.313348
-11.884003
-13.177483
-13.423859
-12.499946
-10.806102
-8.989071
-7.4800105
-6.432907
-5.724573
-5.077833
-4.2771072
-3.3223958
-2.52167
-2.059713
-1.844133
-1.412973
-0.64304435
0.2500728
0.8968128
1.14319
1.14319
0.8660157
0.34246424
-0.6738415
-2.2136986
-4.1539187
-6.2481246
-8.311533
-10.036174
-11.360451
-12.376756
-13.115888
-13.331468
-12.869511
-11.699219
-9.97458
-8.188344
-6.7408786
-5.6013846
-4.646673
-3.5379758
-2.1213071
-0.30427578
1.5435529
2.7138443
3.4221787
4.37689
5.88595
7.733779
9.366027
10.659507
11.614219
12.260959
12.56893
12.599727
12.476539
12.353351
12.322554
12.168567
11.829799
11.429436
11.029074
10.597913
10.012767
9.181245
8.103344
6.74827
4.931238
2.7446415
0.5580442
-1.5053644
-3.5071785
-5.5705876
-7.5108075
-9.081462
-10.344145
-11.514436
-12.592337
-13.269874
-13.362265
-12.838714
-11.853206
-10.744508
-9.882187
-9.605014
-9.85139
-10.282551
-10.559725
-10.528927
-10.251754
-9.882187
-9.327839
-8.527113
-7.4492135
-6.309719
-5.262616
-4.492687
-3.9691358
-3.5071785
-2.95283
-2.52167
-2.52167
-3.1068156
-3.9383388
-4.492687
-4.615876
-4.46189
-4.1847157
-3.784353
-3.5071785
-3.6303673
-4.24631
-5.139427
-6.0633416
-6.8332705
-7.4184165
-7.972765
-8.465519
-8.681099
-8.34233
-7.5416045
-6.556096
-5.724573
-5.047036
-4.46189
-3.8767443
-3.137613
-2.1213071
-0.8894216
0.31166705
1.2047842
1.8515242
2.4982643
3.08341
3.5453672
3.7609475
3.8225415
3.7917445
3.6069615
3.2065988
2.3134816
0.9892043
-0.3658701
-1.3821758
-2.028916
-2.4600756
-2.95283
-3.6919615
-4.615876
-5.5397906
-6.463705
-6.8640676
-6.7408786
-7.04885
-7.9111705
-8.403925
-7.880373
-6.7100816
-5.662979
-5.10863
-4.7390647
-4.0307302
-2.8912358
-1.6901473
-1.0434072
-1.2281901
-1.9365245
-2.5832644
-2.95283
-3.0144243
-2.7064528
-2.1521044
-1.5669588
-0.98181295
-0.3658701
0.21927562
0.71202993
1.2355814
1.9439155
2.86783
3.884136
4.7156587
5.116021
5.02363
4.5308757
3.884136
3.1142073
2.0979013
0.74282706
-1.0742044
-3.414787
-6.0017476
-8.465519
-10.590523
-12.530743
-14.470963
-16.257196
-17.48908
-18.04343
-17.981836
-17.458284
-16.74995
-15.980021
-15.1792965
-14.224585
-13.054294
-11.699219
-10.313348
-8.927476
-7.4184165
-5.693776
-3.784353
-1.9365245
-0.45826152
0.5580442
1.3587699
2.1594958
2.9910185
3.668556
4.253701
4.7156587
4.869644
4.8080497
4.7464557
4.654064
4.37689
4.0073237
3.884136
3.976527
4.253701
4.869644
5.6087756
5.8243556
5.054427
3.3605845
1.2355814
-0.64304435
-1.9981186
-3.0760186
-4.3694987
-5.878559
-7.2952275
-8.188344
-8.557911
-8.496316
-8.188344
-7.664793
-6.956459
-6.1557336
-5.3858047
-4.5234847
-3.6611643
-2.8912358
-2.3368874
-1.9981186
-1.9673216
-2.2444959
-2.6448586
-2.9836273
-3.0760186
-2.7988443
-2.2752929
-1.7209444
-1.4437702
-1.5053644
-1.6901473
-1.9057273
-2.0905101
-2.1213071
-1.9673216
-1.7517415
-1.7517415
-1.9365245
-2.2444959
-2.52167
-2.6140614
-2.3676844
-1.844133
-1.197393
-0.6738415
-0.3658701
-0.30427578
-0.48905867
-0.98181295
-1.7209444
-2.6448586
-3.5379758
-4.3079042
-4.862253
-5.231819
-5.4473987
-5.5089936
-5.3242106
-4.8006587
-3.999933
-2.95283
-1.7209444
-0.33507293
1.14319
2.5598586
3.914933
5.1468186
6.2247186
7.0870385
7.672184
8.04175
8.164939
7.980156
7.579793
7.148633
6.6866755
6.0091386
4.900441
3.1758015
1.1123928
-1.0742044
-3.2608013
-5.3242106
-7.141242
-8.619504
-9.789796
-10.744508
-11.576031
-12.469148
-13.300671
-13.978208
-14.409368
-14.563354
-14.50176
-14.255382
-13.824223
-13.362265
-12.992699
-12.623134
-12.037988
-11.206466
-10.066971
-8.773491
-7.5108075
-6.340516
-5.3550076
-4.615876
-4.1231217
-3.7227585
-3.5071785
-3.5379758
-3.8767443
-4.3387017
-4.7698617
-5.10863
-5.293413
-5.139427
-4.615876
-3.8767443
-3.3223958
-3.137613
-3.38399
-3.9383388
-4.5850787
-5.262616
-5.9709506
-6.6176906
-7.141242
-7.3568215
-7.3568215
-7.3568215
-7.387619
-7.387619
-7.233633
-6.987256
-6.7716765
-6.8024735
-6.8948646
-6.8948646
-6.6176906
-6.1249356
-5.4781957
-4.7698617
-3.9691358
-3.0452216
-2.028916
-1.0742044
-0.3658701
0.065289944
0.21927562
0.28087
0.34246424
0.40405855
0.49644992
0.5272471
0.49644992
0.43485567
0.28087
-0.088695765
-0.6122472
-1.0126101
-1.3513787
-1.8133359
-2.5524673
-3.5379758
-4.615876
-5.786167
-6.8948646
-7.818779
-8.496316
-8.927476
-9.143056
-9.20465
-9.173853
-9.081462
-8.865882
-8.588708
-8.34233
-8.095953
-7.9419675
-7.757185
-7.4184165
-6.8024735
-5.909356
-4.8006587
-3.5379758
-2.3676844
-1.4745673
-0.8894216
-0.5506529
-0.3658701
-0.18108723
0.065289944
0.40405855
0.6812328
0.8660157
1.0200014
1.2663785
1.6051471
2.036307
2.43667
2.7754388
2.8986273
2.683047
2.1286988
1.2355814
0.0960871
-1.0742044
-2.0905101
-2.9220328
-3.6919615
-4.492687
-5.3550076
-6.1557336
-6.8332705
-7.2952275
-7.5416045
-7.5108075
-7.3568215
-7.0796475
-6.8024735
-6.463705
-6.0325446
-5.4166017
-4.5850787
-3.6303673
-2.4908729
-1.197393
0.21927562
1.5127556
2.5290616
3.1450043
3.5761645
3.976527
4.407687
4.869644
5.3623986
5.731964
5.9475446
5.9783416
6.0399356
6.31711
6.6250815
6.6250815
6.2247186
5.3931956
4.37689
3.4221787
2.5906558
1.7591327
0.8660157
0.065289944
-0.3658701
-0.3966672
-0.2426815
-0.27347863
-0.6738415
-1.5053644
-2.5524673
-3.4763815
-4.0923247
-4.5234847
-5.016239
-5.693776
-6.340516
-6.340516
-5.5705876
-4.24631
-2.8604386
-1.7209444
-0.6122472
0.5272471
1.6975385
2.5598586
3.0218158
3.2373958
3.3605845
3.4837728
3.5145702
3.4837728
3.29899
2.9294245
2.2826846
1.3895671
0.37326136
-0.7970301
-2.1521044
-3.6303673
-5.1702247
-6.556096
-7.787982
-8.958274
-9.85139
-10.374942
-10.49813
-10.467333
-10.436536
-10.436536
-10.374942
-10.097768
-9.605014
-8.927476
-8.219142
-7.6955905
-7.387619
-7.0796475
-6.586893
-5.878559
-5.047036
-4.3387017
-3.9075415
-3.6611643
-3.3223958
-2.8296416
-2.3368874
-2.2444959
-2.7064528
-3.5071785
-4.215513
-4.5542817
-4.5542817
-4.400296
-4.0307302
-3.353193
-2.30609
-1.1665958
-0.2426815
0.31166705
0.43485567
-0.05789864
-1.2281901
-2.768047
-4.24631
-5.5089936
-6.6484876
-7.787982
-8.650302
-8.804288
-8.034359
-6.8640676
-5.878559
-5.4473987
-5.4473987
-5.3550076
-4.862253
-4.1539187
-3.6303673
-3.5687728
-3.753556
-3.6303673
-3.0144243
-2.059713
-1.0126101
-0.088695765
0.5272471
0.8660157
0.9276099
0.8044213
0.4656528
-0.3966672
-1.8133359
-3.1068156
-3.5379758
-2.9220328
-1.6593502
-0.15029007
1.3895671
2.8370328
4.0689187
4.992833
5.547181
5.88595
6.286313
6.8714585
7.39501
7.5181985
7.148633
6.378704
5.3623986
4.346093
3.5145702
2.7446415
1.8207272
0.74282706
-0.3658701
-1.2281901
-1.8133359
-2.3676844
-3.16841
-4.24631
-5.293413
-6.0325446
-6.0941386
-5.5397906
-4.7390647
-3.999933
-3.353193
-2.73725
-2.059713
-1.0742044
0.28087
1.7899297
3.08341
4.1613097
5.116021
5.8243556
6.1015296
6.0091386
5.8243556
5.8243556
6.132327
6.5942845
7.056241
7.2410245
6.994647
6.501893
5.9475446
5.4239926
4.869644
4.0381217
2.9294245
1.6359442
0.40405855
-0.5506529
-1.2589872
-1.7517415
-2.0905101
-2.3984814
-2.6140614
-2.7064528
-2.7064528
-2.7064528
-2.7988443
-2.9836273
-3.137613
-3.414787
-3.9691358
-4.8314557
-5.724573
-6.463705
-6.956459
-7.202836
-7.2952275
-7.141242
-6.8024735
-6.340516
-5.786167
-5.1702247
-4.5850787
-3.999933
-3.4763815
-3.0144243
-2.7064528
-2.3368874
-1.8133359
-1.2589872
-0.8278272
-0.5506529
-0.3658701
-0.3966672
-0.73543584
-1.3205816
-1.9981186
-2.5524673
-2.9836273
-3.3223958
-3.6919615
-4.1231217
-4.5850787
-5.016239
-5.4473987
-5.847762
-6.1557336
-6.371313
-6.586893
-6.6792846
-6.556096
-6.1865306
-5.5397906
-4.5542817
-3.2608013
-1.9365245
-0.6738415
0.49644992
1.6051471
2.4982643
2.8062358
2.4982643
1.9439155
1.5743499
1.4819585
1.4511614
1.2971758
1.0815957
0.9892043
1.2663785
2.0671043
3.2065988
4.253701
5.1468186
6.0091386
6.74827
7.025444
6.7174726
5.8551526
4.6232667
3.08341
1.5435529
0.12688422
-1.1050014
-2.1213071
-2.9836273
-3.5379758
-3.6303673
-3.38399
-3.137613
-3.2915988
-3.9383388
-4.8314557
-5.724573
-6.40211
-6.8640676
-7.2952275
-7.7263875
-8.095953
-8.065156
-7.5416045
-6.556096
-5.293413
-3.8459473
-2.2752929
-0.6738415
0.7736243
1.9439155
2.8370328
3.5145702
3.853339
4.0073237
4.1613097
4.469281
5.02363
5.701167
6.53269
7.4258075
8.226533
8.626896
8.534505
7.980156
7.148633
6.1939216
5.270007
4.315295
3.3297873
2.3134816
1.3895671
0.6812328
0.31166705
0.37326136
0.7736243
1.3279728
1.7899297
1.9131185
1.7591327
1.5435529
1.4819585
1.6359442
2.036307
2.5906558
3.1450043
3.699353
4.438484
5.485587
6.563487
7.3026185
7.672184
7.949359
8.288127
8.657693
8.965664
9.181245
9.366027
9.55081
9.612404
9.33523
8.719287
7.702981
6.378704
5.116021
3.94573
2.65225
1.2355814
-0.30427578
-1.9981186
-3.8459473
-5.5397906
-7.0796475
-8.588708
-10.097768
-11.545234
-12.900308
-13.916614
-14.532557
-14.778934
-14.470963
-13.485454
-12.037988
-10.49813
-9.081462
-7.849576
-6.6484876
-5.139427
-3.353193
-1.7209444
-0.64304435
0.03449279
0.58884144
1.2355814
2.0671043
2.9602215
3.5761645
3.7301505
3.7609475
3.94573
4.346093
4.5308757
4.1305127
3.1758015
2.00551
1.0200014
0.49644992
0.43485567
0.5272471
0.28087
-0.2426815
-0.5814501
-0.45826152
-0.027101517
0.37326136
0.43485567
0.0036956668
-0.6122472
-1.0434072
-1.2589872
-1.3513787
-1.2897844
-1.0742044
-0.70463866
-0.27347863
0.37326136
1.2663785
2.251887
3.052613
3.5453672
3.7917445
4.0689187
4.5000787
4.900441
5.270007
5.516384
5.485587
5.2084126
4.7772527
4.192107
3.3913815
2.3750758
1.0200014
-0.5198558
-1.9673216
-3.0760186
-3.8459473
-4.67747
-5.5089936
-6.0017476
-6.0017476
-5.724573
-5.5397906
-5.4166017
-5.293413
-5.016239
-4.67747
-4.431093
-4.492687
-4.8006587
-5.10863
-5.1702247
-4.9546447
-4.5542817
-4.1847157
-3.999933
-4.0923247
-4.24631
-4.1231217
-3.7227585
-3.414787
-3.38399
-3.2608013
-2.6756558
-1.5053644
0.03449279
1.4203643
2.43667
3.2065988
3.914933
4.5924697
4.900441
4.7464557
4.222904
3.6069615
3.1142073
2.7138443
2.43667
2.3442786
2.5290616
2.86783
3.2373958
3.5453672
3.7609475
3.7609475
3.5145702
2.9910185
2.1286988
0.8968128
-0.5506529
-1.9365245
-3.0144243
-3.5071785
-3.414787
-2.95283
-2.2752929
-1.5053644
-0.7970301
-0.27347863
0.065289944
0.21927562
0.1884785
0.03449279
-0.088695765
-0.21188436
-0.27347863
-0.15029007
0.31166705
1.173987
2.2826846
3.3913815
4.192107
4.7464557
5.3623986
6.163124
6.9022555
7.3642125
7.4258075
7.2718215
7.117836
6.994647
6.53269
5.639573
4.469281
3.5145702
3.0218158
2.8370328
2.5290616
1.8515242
0.8968128
0.03449279
-0.2426815
-0.027101517
0.31166705
0.58884144
0.6504357
0.6504357
0.5272471
0.34246424
0.15768138
0.065289944
0.03449279
0.03449279
0.065289944
0.15768138
0.31166705
0.58884144
1.1123928
1.7899297
2.3134816
2.4674673
2.3134816
1.9439155
1.5743499
1.2355814
0.95840704
0.71202993
0.6812328
1.0507984
1.6975385
2.3134816
2.5906558
2.5906558
2.43667
2.2826846
2.22109
2.251887
2.251887
2.1594958
1.9439155
1.6359442
1.3587699
1.0815957
0.6812328
0.0036956668
-0.73543584
-1.3513787
-1.7517415
-2.028916
-2.2752929
-2.52167
-2.6448586
-2.5524673
-2.1521044
-1.5977558
-1.0434072
-0.5506529
-0.33507293
-0.3658701
-0.45826152
-0.33507293
-0.05789864
0.2500728
0.43485567
0.71202993
1.2971758
2.1286988
3.0218158
3.884136
4.654064
5.4239926
6.1015296
6.4710956
6.53269
6.409501
6.286313
6.1939216
6.163124
6.2555156
6.378704
6.53269
6.7174726
6.8406615
6.9022555
6.8406615
6.6866755
6.378704
5.88595
5.1776156
4.438484
3.7609475
3.052613
2.1902928
1.173987
0.065289944
-1.0126101
-1.8749301
-2.4908729
-2.8604386
-3.0452216
-3.16841
-3.1992073
-3.2300043
-3.16841
-2.95283
-2.4600756
-1.8133359
-1.1665958
-0.5814501
-0.027101517
0.43485567
0.61963844
0.49644992
0.12688422
-0.30427578
-0.64304435
-0.7970301
-0.76623297
-0.6122472
-0.3966672
-0.088695765
0.31166705
0.8968128
1.5435529
2.0979013
2.3750758
2.3134816
2.00551
1.5127556
0.8660157
0.0036956668
-0.98181295
-2.0905101
-3.16841
-4.1231217
-4.7698617
-5.1702247
-5.3242106
-5.231819
-4.89305
-4.3387017
-3.7227585
-3.1992073
-2.9836273
-2.9836273
-2.9836273
-2.8296416
-2.3984814
-1.7209444
-0.98181295
-0.21188436
0.49644992
1.1123928
1.6359442
2.1286988
2.7138443
3.2373958
3.5453672
3.6069615
3.5145702
3.3605845
3.2065988
3.08341
3.0218158
3.052613
3.1758015
3.3297873
3.3605845
3.1758015
2.7138443
2.1902928
1.7591327
1.4511614
1.0815957
0.5580442
-0.18108723
-1.0742044
-1.8133359
-2.3984814
-2.9836273
-3.6611643
-4.2771072
-4.7698617
-5.077833
-5.201022
-5.016239
-4.615876
-4.215513
-3.9383388
-3.5995703
-3.2608013
-2.8912358
-2.4908729
-1.9057273
-1.1357987
-0.18108723
0.8044213
1.8823215
3.0218158
4.0381217
4.869644
5.516384
5.9475446
6.1015296
6.0091386
5.547181
4.7464557
3.7917445
2.86783
2.1286988
1.3587699
0.43485567
-0.5814501
-1.5361615
-2.3984814
-3.1992073
-3.9691358
-4.615876
-5.077833
-5.231819
-5.1702247
-5.016239
-4.9854417
-5.077833
-5.1702247
-5.201022
-5.1702247
-5.1702247
-5.293413
-5.5089936
-5.662979
-5.662979
-5.662979
-5.693776
-5.662979
-5.4166017
-4.8006587
-3.8767443
-2.6756558
-1.3205816
0.0036956668
1.2355814
2.5290616
4.1305127
5.9475446
7.5181985
8.503708
8.965664
9.027258
8.934867
8.68849
8.195736
7.3026185
5.7935586
3.914933
2.0671043
0.49644992
-0.85862434
-2.2752929
-3.784353
-5.262616
-6.463705
-7.2644305
-7.757185
-8.157547
-8.742694
-9.512622
-10.251754
-10.652117
-10.559725
-9.97458
-9.358637
-9.081462
-8.742694
-7.7263875
-6.0017476
-4.24631
-2.8604386
-1.9365245
-1.1665958
-0.3966672
0.37326136
0.8968128
1.0200014
0.8044213
0.6812328
0.8660157
1.0507984
0.8660157
0.49644992
0.28087
0.37326136
0.49644992
0.4656528
0.1884785
-0.2426815
-0.64304435
-0.9202187
-1.0742044
-1.1357987
-1.0742044
-1.0126101
-1.0126101
-1.2281901
-1.7517415
-2.5524673
-3.6611643
-4.89305
-6.0941386
-7.04885
-7.6955905
-8.065156
-8.188344
-8.034359
-7.5416045
-6.8024735
-5.816965
-4.7082677
-3.5071785
-2.3984814
-1.4437702
-0.6122472
0.15768138
0.8968128
1.5127556
1.8207272
1.7591327
1.3279728
0.7736243
0.34246424
0.0960871
-0.11949293
-0.5198558
-1.1665958
-1.8749301
-2.52167
-3.0760186
-3.5687728
-4.0307302
-4.3694987
-4.492687
-4.2771072
-3.8767443
-3.4763815
-3.1992073
-2.95283
-2.6756558
-2.1829016
-1.4437702
-0.5198558
0.28087
0.7736243
0.95840704
0.95840704
0.83521855
0.6504357
0.49644992
0.34246424
0.28087
0.40405855
0.7736243
1.2971758
1.8207272
2.2826846
2.621453
2.8062358
2.8062358
2.5598586
2.1594958
1.7899297
1.4819585
1.14319
0.6812328
0.34246424
0.34246424
0.71202993
1.173987
1.2663785
0.8968128
0.1884785
-0.45826152
-0.85862434
-1.0742044
-1.2281901
-1.3821758
-1.4437702
-1.3205816
-1.0434072
-0.6738415
-0.33507293
-0.088695765
0.1884785
0.5272471
0.8660157
1.0815957
1.14319
1.2355814
1.2663785
1.2355814
1.0200014
0.49644992
-0.33507293
-1.3513787
-2.3368874
-3.2300043
-3.9075415
-4.24631
-4.3079042
-4.1847157
-3.999933
-3.6919615
-3.3223958
-2.9220328
-2.4908729
-2.1213071
-1.7209444
-1.3821758
-1.1050014
-0.85862434
-0.45826152
0.0960871
0.6504357
1.0507984
1.2663785
1.2663785
1.2355814
1.2355814
1.3895671
1.6975385
2.0979013
2.4674673
2.621453
2.4674673
2.0671043
1.4203643
0.74282706
0.28087
-0.05789864
-0.48905867
-1.1357987
-1.9057273
-2.5832644
-3.0452216
-3.353193
-3.6919615
-4.1231217
-4.492687
-4.67747
-4.67747
-4.5850787
-4.46189
-4.24631
-3.8459473
-3.2915988
-2.768047
-2.4600756
-2.2444959
-2.028916
-1.6593502
-1.2281901
-0.8278272
-0.5506529
-0.27347863
0.1884785
0.95840704
1.8823215
2.7138443
3.3605845
3.7609475
3.914933
3.8225415
3.5453672
3.0218158
2.3750758
1.6667415
0.9276099
0.21927562
-0.48905867
-1.197393
-1.9365245
-2.5832644
-3.1068156
-3.353193
-3.4763815
-3.5687728
-3.6919615
-3.7227585
-3.6611643
-3.4763815
-3.1992073
-3.0144243
-3.0452216
-3.0760186
-2.8296416
-2.2752929
-1.6593502
-1.1357987
-0.7970301
-0.5506529
-0.3966672
-0.3658701
-0.5814501
-0.95101583
-1.3513787
-1.6593502
-1.9057273
-2.1521044
-2.4908729
-2.95283
-3.5071785
-4.1231217
-4.646673
-4.9854417
-5.1702247
-5.3550076
-5.75537
-6.2789216
-6.8332705
-7.0796475
-6.987256
-6.6484876
-6.340516
-6.1865306
-6.2173276
-6.309719
-6.1865306
-5.75537
-5.10863
-4.5850787
-4.3387017
-4.215513
-3.9075415
-3.3223958
-2.6756558
-2.059713
-1.5669588
-1.1050014
-0.5506529
0.065289944
0.71202993
1.14319
1.3587699
1.3895671
1.2663785
0.83521855
0.03449279
-1.0742044
-2.2752929
-3.353193
-4.1539187
-4.615876
-4.8314557
-4.862253
-4.67747
-4.3387017
-3.9383388
-3.5995703
-3.38399
-3.2608013
-3.1992073
-3.1992073
-3.2608013
-3.4455845
-3.6919615
-3.8767443
-3.8767443
-3.6611643
-3.2915988
-2.8604386
-2.4292786
-2.1213071
-1.9981186
-1.9981186
-2.059713
-2.2444959
-2.6756558
-3.353193
-4.24631
-5.201022
-5.9709506
-6.371313
-6.40211
-6.2173276
-6.0017476
-5.75537
-5.3550076
-4.8006587
-4.1231217
-3.4763815
-2.9220328
-2.4292786
-2.0905101
-1.9057273
-1.844133
-1.8749301
-1.9365245
-1.9057273
-1.7825388
-1.5053644
-1.197393
-1.0126101
-1.1050014
-1.412973
-1.7825388
-2.1521044
-2.4600756
-2.8296416
-3.2915988
-3.753556
-4.0615273
-4.1847157
-4.3079042
-4.5542817
-4.8314557
-5.016239
-4.9854417
-4.8314557
-4.646673
-4.492687
-4.24631
-3.81515
-3.2915988
-2.6756558
-2.1521044
-1.7517415
-1.5053644
-1.3821758
-1.412973
-1.5361615
-1.6901473
-1.9057273
-2.059713
-2.0905101
-2.028916
-1.9057273
-1.7517415
-1.5977558
-1.412973
-1.197393
-0.98181295
-0.9202187
-0.95101583
-1.0742044
-1.2281901
-1.5053644
-2.0905101
-2.9220328
-3.8767443
-4.7698617
-5.5705876
-6.2481246
-6.8332705
-7.172039
-7.202836
-7.018053
-6.6792846
-6.340516
-5.940153
-5.4473987
-4.89305
-4.3694987
-4.0615273
-3.9075415
-3.8459473
-3.7227585
-3.4763815
-3.137613
-2.8296416
-2.5832644
-2.3984814
-2.2136986
-2.059713
-1.9981186
-2.1213071
-2.3368874
-2.6448586
-2.9836273
-3.3223958
-3.6303673
-3.999933
-4.3694987
-4.3694987
-4.0307302
-3.6611643
-3.5379758
-3.5379758
-3.4455845
-3.16841
-2.768047
-2.30609
-1.7209444
-1.1050014
-0.5814501
-0.33507293
-0.30427578
-0.30427578
-0.18108723
0.03449279
0.28087
0.37326136
0.21927562
-0.15029007
-0.5814501
-0.8894216
-1.0126101
-1.1050014
-1.3205816
-1.7209444
-2.1521044
-2.4600756
-2.5832644
-2.4600756
-2.1521044
-1.7825388
-1.4745673
-1.2281901
-1.0434072
-1.0126101
-1.3205816
-1.8749301
-2.52167
-3.0760186
-3.5379758
-3.81515
-3.8767443
-3.6611643
-3.2300043
-2.7988443
-2.3676844
-1.9981186
-1.6901473
-1.4745673
-1.3205816
-1.1050014
-0.85862434
-0.5814501
-0.33507293
-0.088695765
0.12688422
0.28087
0.34246424
0.21927562
-0.05789864
-0.42746437
-0.8894216
-1.3513787
-1.8133359
-2.2444959
-2.6756558
-3.1068156
-3.5995703
-4.0615273
-4.3387017
-4.400296
-4.3694987
-4.3694987
-4.5234847
-4.67747
-4.492687
-3.9075415
-3.0144243
-2.0905101
-1.2281901
-0.3966672
0.37326136
0.8968128
1.14319
1.1123928
0.95840704
0.7736243
0.61963844
0.5580442
0.61963844
0.6812328
0.6504357
0.4656528
0.37326136
0.5272471
1.0507984
1.7283357
2.5290616
3.4837728
3.94573
3.7301505
3.2065988
2.7446415
2.5598586
2.43667
1.8515242
0.9892043
0.43485567
0.37326136
0.58884144
0.74282706
0.74282706
0.61963844
0.49644992
0.31166705
0.03449279
-0.30427578
-0.64304435
-1.0126101
-1.4437702
-1.9673216
-2.4292786
-2.52167
-2.1829016
-1.5361615
-0.76623297
-0.088695765
0.37326136
0.40405855
0.0960871
-0.21188436
-0.33507293
-0.21188436
-0.027101517
0.0036956668
-0.11949293
-0.30427578
-0.3966672
-0.33507293
-0.18108723
-0.15029007
-0.3658701
-0.7970301
-1.197393
-1.3821758
-1.3821758
-1.3205816
-1.2897844
-1.3205816
-1.2897844
-1.197393
-1.0742044
-1.1050014
-1.3205816
-1.5361615
-1.5053644
-1.197393
-0.70463866
-0.27347863
-0.027101517
0.065289944
0.1884785
0.43485567
0.5580442
0.49644992
0.15768138
-0.27347863
-0.5506529
-0.6738415
-0.76623297
-0.7970301
-0.64304435
-0.2426815
0.34246424
0.8968128
1.2663785
1.4203643
1.3895671
1.4203643
1.6051471
2.00551
2.4982643
3.0218158
3.3913815
3.6377585
3.7301505
3.668556
3.4529757
3.1142073
2.8062358
2.65225
2.5906558
2.4982643
2.3134816
2.0979013
2.00551
2.0671043
2.0979013
1.8823215
1.3279728
0.6504357
0.0960871
-0.15029007
-0.18108723
-0.15029007
-0.088695765
0.12688422
0.6812328
1.2355814
1.3587699
1.2355814
1.2663785
1.5435529
1.7899297
1.7899297
1.5127556
1.2355814
1.0815957
1.173987
1.3587699
1.4511614
1.4511614
1.3587699
1.3895671
1.5435529
1.6051471
1.3279728
0.6812328
-0.15029007
-0.8278272
-1.2281901
-1.4745673
-1.8133359
-2.30609
-2.8912358
-3.38399
-3.7227585
-4.0923247
-4.7390647
-5.6321816
-6.586893
-7.3568215
-7.880373
-8.034359
-7.818779
-7.233633
-6.40211
-5.3858047
-4.2771072
-3.0452216
-1.7209444
-0.48905867
0.4656528
1.173987
1.6359442
1.974713
2.2826846
2.5598586
2.7754388
3.052613
3.5453672
4.37689
5.4239926
6.4710956
7.17943
7.4258075
7.2410245
6.8406615
6.4710956
6.378704
6.347907
6.0707326
5.3623986
4.5616727
4.0073237
3.914933
4.0381217
4.0997157
3.884136
3.3605845
2.7446415
2.1594958
1.6359442
1.2355814
0.83521855
0.49644992
0.2500728
0.1884785
0.37326136
0.61963844
0.74282706
0.6812328
0.5272471
0.49644992
0.5272471
0.49644992
0.58884144
0.49644992
-0.2426815
-1.412973
-2.2444959
-2.4908729
-2.6756558
-3.2300043
-3.9691358
-4.431093
-4.46189
-4.1847157
-3.81515
-3.4763815
-3.38399
-3.5379758
-3.753556
-3.8459473
-3.784353
-3.6611643
-3.5687728
-3.38399
-3.0760186
-2.4600756
-1.5977558
-0.70463866
0.15768138
1.2047842
2.036307
2.43667
2.5290616
2.4982643
2.3442786
1.9439155
1.2047842
0.34246424
-0.3966672
-0.8278272
-0.9202187
-0.76623297
-0.33507293
0.31166705
1.0815957
1.9131185
2.7138443
3.4221787
4.0381217
4.469281
4.5308757
4.0073237
2.9602215
1.6051471
0.28087
-0.73543584
-1.412973
-1.7825388
-1.9673216
-1.9981186
-1.8133359
-1.4745673
-1.0126101
-0.45826152
0.12688422
0.58884144
0.8660157
1.173987
1.6051471
2.036307
2.3134816
2.3442786
2.1902928
1.9439155
1.8515242
1.9439155
2.1594958
2.5598586
3.268193
3.94573
4.0689187
3.6069615
2.86783
2.0979013
1.2663785
0.21927562
-0.95101583
-2.028916
-2.7064528
-2.9220328
-2.8604386
-2.7064528
-2.5524673
-2.4292786
-2.30609
-2.2136986
-2.30609
-2.52167
-2.73725
-2.8604386
-2.9220328
-2.9220328
-2.8296416
-2.73725
-2.7064528
-2.4292786
-1.7209444
-0.6738415
0.34246424
0.9892043
1.2355814
1.14319
0.95840704
0.95840704
1.14319
1.5127556
2.036307
2.7446415
3.6377585
4.6232667
5.5779786
6.286313
6.5942845
6.4402986
5.9475446
5.270007
4.407687
3.3605845
2.036307
0.74282706
-0.2426815
-0.98181295
-1.5669588
-2.1521044
-2.52167
-2.5524673
-2.1829016
-1.5053644
-0.7970301
-0.11949293
0.4656528
1.0200014
1.5743499
2.1286988
2.683047
3.2065988
3.5145702
3.7301505
4.0381217
4.438484
4.7772527
4.9620357
5.2084126
6.6558785
8.072547
7.2718215
4.5616727
2.251887
1.5743499
1.8207272
1.7591327
1.0507984
0.0960871
-0.5814501
-0.8278272
-0.76623297
-0.64304435
-0.5814501
-0.6122472
-0.7970301
-1.0742044
-1.3821758
-1.7209444
-1.9365245
-2.059713
-2.1829016
-2.30609
-2.3676844
-2.3676844
-2.4292786
-2.52167
-2.4908729
-2.1521044
-1.6593502
-1.0126101
-0.30427578
0.2500728
0.61963844
0.8660157
1.173987
1.5127556
1.7591327
1.8207272
1.6667415
1.4511614
1.1123928
0.6812328
0.12688422
-0.5506529
-1.2897844
-1.8749301
-2.1213071
-2.059713
-1.6901473
-1.197393
-0.98181295
-0.95101583
-0.9202187
-0.8894216
-0.98181295
-1.1050014
-1.0742044
-0.8278272
-0.3966672
-0.027101517
0.28087
0.5580442
0.8968128
1.2971758
1.7591327
2.1594958
2.43667
2.43667
2.1902928
1.7591327
1.1123928
0.31166705
-0.5506529
-1.3513787
-1.8749301
-2.1829016
-2.2752929
-2.1829016
-1.9981186
-1.7209444
-1.412973
-1.1050014
-0.9202187
-0.7970301
-0.7970301
-0.85862434
-0.8894216
-0.8278272
-0.7970301
-0.76623297
-0.73543584
-0.64304435
-0.5198558
-0.3658701
-0.05789864
0.43485567
1.0200014
1.5127556
1.8515242
2.1594958
2.4674673
2.86783
3.1758015
3.29899
3.2065988
3.0218158
2.86783
2.7754388
2.65225
2.43667
2.0671043
1.6051471
1.1123928
0.6504357
0.2500728
0.0036956668
-0.11949293
-0.2426815
-0.3658701
-0.45826152
-0.7970301
-1.2897844
-1.6593502
-1.7517415
-1.7209444
-1.6901473
-1.6593502
-1.5669588
-1.412973
-1.2589872
-1.1357987
-1.0126101
-0.9202187
-0.7970301
-0.6122472
-0.33507293
0.0036956668
0.37326136
0.74282706
1.0815957
1.3587699
1.4511614
1.2971758
1.0200014
0.6812328
0.40405855
0.1884785
-0.11949293
-0.3658701
-0.48905867
-0.48905867
-0.45826152
-0.3658701
-0.2426815
0.065289944
0.49644992
0.95840704
1.2663785
1.2971758
1.1123928
0.7736243
0.37326136
-0.088695765
-0.5814501
-1.0434072
-1.4437702
-1.7825388
-2.028916
-2.1213071
-2.1213071
-1.9673216
-1.7825388
-1.5669588
-1.3513787
-1.1050014
-0.70463866
-0.15029007
0.4656528
0.95840704
1.3587699
1.6359442
1.8207272
2.036307
2.22109
2.3442786
2.3442786
2.251887
2.22109
2.1902928
2.0671043
1.7283357
1.2355814
0.7736243
0.31166705
-0.15029007
-0.30427578
-0.15029007
-0.11949293
-0.5198558
-1.2281901
-1.9365245
-2.4908729
-2.9836273
-3.5071785
-3.9075415
-4.1539187
-4.24631
-4.3387017
-4.400296
-4.46189
-4.3694987
-4.1231217
-3.9383388
-4.0307302
-4.24631
-4.3387017
-4.1231217
-3.5995703
-2.9836273
-2.4600756
-2.1213071
-1.8749301
-1.7517415
-1.5977558
-1.4745673
-1.3821758
-1.2589872
-1.2281901
-1.2281901
-1.2589872
-1.2897844
-1.2589872
-1.1050014
-0.8894216
-0.5814501
-0.30427578
-0.15029007
-0.30427578
-0.73543584
-1.2589872
-1.8133359
-2.3984814
-2.9836273
-3.38399
-3.4455845
-3.16841
-2.7064528
-2.0905101
-1.3821758
-0.64304435
-0.05789864
0.15768138
-0.027101517
-0.70463866
-1.628553
-2.52167
-3.137613
-3.4763815
-3.6611643
-3.6303673
-3.2300043
-2.3676844
-1.197393
0.065289944
1.2355814
2.251887
3.052613
3.4837728
3.4529757
2.9294245
2.1594958
1.3587699
0.74282706
0.37326136
0.31166705
0.5580442
1.0507984
1.6975385
2.2826846
2.7754388
3.1450043
3.5453672
3.94573
3.94573
3.29899
2.2826846
1.3279728
0.6504357
0.28087
0.0960871
0.0036956668
-0.11949293
-0.15029007
-0.05789864
0.15768138
0.31166705
0.40405855
0.37326136
0.21927562
-0.027101517
-0.45826152
-1.1050014
-1.9981186
-2.8296416
-3.4455845
-3.6919615
-3.4763815
-2.8296416
-1.7209444
-0.30427578
1.2971758
2.8062358
3.94573
4.8080497
5.3316016
5.6087756
5.485587
4.8080497
3.699353
2.3750758
1.2047842
0.34246424
-0.3658701
-0.9202187
-1.5053644
-1.9981186
-2.4600756
-2.768047
-2.9836273
-3.0452216
-2.8296416
-2.3676844
-1.7517415
-1.2281901
-0.85862434
-0.6738415
-0.45826152
0.0036956668
0.71202993
1.5435529
2.3134816
2.9294245
3.29899
3.2373958
2.8370328
2.1902928
1.5435529
0.9892043
0.5272471
0.0960871
-0.3658701
-0.98181295
-1.7209444
-2.52167
-3.2608013
-4.0615273
-5.047036
-5.724573
-5.816965
-5.3858047
-4.8006587
-4.0923247
-3.2608013
-2.4292786
-1.7825388
-1.4437702
-1.3821758
-1.5361615
-1.9981186
-2.6140614
-3.353193
-4.1539187
-4.9854417
-5.693776
-6.1865306
-6.432907
-6.40211
-6.0633416
-5.3858047
-4.431093
-3.1992073
-1.8133359
-0.48905867
0.40405855
0.6812328
0.49644992
0.15768138
-0.18108723
-0.5506529
-0.95101583
-1.3205816
-1.5669588
-1.7209444
-1.8749301
-2.059713
-2.1829016
-2.2444959
-2.1521044
-1.9673216
-1.7209444
-1.5053644
-1.3205816
-1.197393
-1.0434072
-0.7970301
-0.33507293
0.37326136
1.2971758
2.3442786
3.4529757
4.5000787
5.3931956
6.132327
6.31711
5.8243556
4.869644
3.884136
2.8986273
1.7591327
0.31166705
-1.2589872
-2.5524673
-3.38399
-4.1231217
-4.9854417
-5.75537
-6.1557336
-6.0017476
-5.4473987
-4.7082677
-3.784353
-2.6756558
-1.3513787
0.0960871
1.4511614
2.5906558
3.3297873
3.6377585
3.6069615
3.4221787
3.1450043
2.7754388
2.251887
1.5743499
0.8660157
0.2500728
-0.21188436
-0.45826152
-0.5814501
-0.64304435
-0.5814501
-0.33507293
0.0036956668
0.37326136
0.7736243
1.1123928
1.4511614
1.6975385
1.9131185
2.0671043
2.0671043
2.036307
1.974713
1.9131185
1.7283357
1.4819585
1.173987
0.71202993
0.065289944
-0.76623297
-1.5053644
-1.9981186
-2.2136986
-2.2136986
-2.028916
-1.6593502
-1.1665958
-0.64304435
-0.18108723
0.1884785
0.43485567
0.61963844
0.74282706
0.8968128
0.9276099
0.71202993
0.065289944
-0.7970301
-1.6593502
-2.2752929
-2.7064528
-3.1068156
-3.5687728
-4.1231217
-4.646673
-5.1702247
-5.5397906
-5.6321816
-5.3858047
-4.7698617
-3.81515
-2.6140614
-1.2589872
0.0036956668
1.1123928
2.036307
2.8062358
3.3913815
3.7917445
3.914933
3.7301505
3.3605845
3.052613
2.9910185
3.1142073
3.268193
3.268193
3.1142073
2.8370328
2.5290616
2.22109
1.7899297
1.2047842
0.5272471
0.03449279
-0.21188436
-0.21188436
-0.027101517
0.21927562
0.5580442
1.0507984
1.5435529
1.9131185
2.251887
2.8986273
3.268193
2.43667
0.74282706
-0.76623297
-1.4437702
-1.628553
-1.844133
-2.1829016
-2.4600756
-2.4908729
-2.2752929
-1.9981186
-1.7825388
-1.5977558
-1.3821758
-1.1050014
-0.8278272
-0.6738415
-0.5814501
-0.48905867
-0.2426815
0.12688422
0.5272471
0.8044213
0.95840704
0.95840704
0.8044213
0.5272471
0.0960871
-0.45826152
-1.0434072
-1.628553
-2.1521044
-2.4908729
-2.6140614
-2.5524673
-2.3676844
-2.0905101
-1.7209444
-1.3205816
-0.85862434
-0.3966672
-0.027101517
0.31166705
0.6504357
1.0815957
1.6051471
2.1286988
2.4674673
2.65225
2.7754388
2.7754388
2.4982643
2.0671043
1.7283357
1.5743499
1.5127556
1.4819585
1.4203643
1.4203643
1.5127556
1.5435529
1.3895671
1.2047842
1.0815957
1.0815957
1.0507984
0.8660157
0.5580442
0.28087
0.065289944
-0.05789864
-0.05789864
-0.027101517
0.065289944
0.1884785
0.2500728
0.2500728
0.1884785
0.0960871
-0.05789864
-0.18108723
-0.30427578
-0.3966672
-0.5198558
-0.64304435
-0.64304435
-0.48905867
-0.30427578
-0.088695765
0.03449279
0.15768138
0.2500728
0.37326136
0.43485567
0.40405855
0.2500728
-0.027101517
-0.45826152
-0.9202187
-1.3513787
-1.7517415
-2.0905101
-2.3984814
-2.52167
-2.4600756
-2.30609
-2.1521044
-2.059713
-2.0905101
-2.1829016
-2.30609
-2.4292786
-2.3984814
-2.1521044
-1.7517415
-1.3513787
-0.98181295
-0.70463866
-0.48905867
-0.27347863
-0.11949293
0.0960871
0.31166705
0.5580442
0.71202993
0.7736243
0.7736243
0.7736243
0.8044213
0.83521855
0.8044213
0.7736243
0.6504357
0.43485567
0.15768138
-0.11949293
-0.3658701
-0.64304435
-0.9202187
-1.1050014
-1.2281901
-1.2281901
-1.1665958
-0.95101583
-0.70463866
-0.45826152
-0.27347863
-0.2426815
-0.11949293
0.03449279
-0.21188436
-0.98181295
-1.844133
-2.3368874
-2.5524673
-2.73725
-2.8912358
-2.9836273
-2.8912358
-2.7064528
-2.4600756
-2.2752929
-2.1521044
-2.059713
-2.0905101
-2.2136986
-2.3984814
-2.5524673
-2.5524673
-2.3368874
-1.9673216
-1.412973
-0.85862434
-0.30427578
0.1884785
0.7736243
1.3587699
1.9131185
2.3750758
2.683047
2.9294245
3.1450043
3.29899
3.3913815
3.29899
3.0218158
2.683047
2.3442786
2.1286988
2.1286988
2.1286988
2.1286988
2.251887
2.5290616
2.8370328
2.9294245
2.683047
2.22109
1.7591327
1.3587699
1.0200014
0.58884144
0.065289944
-0.42746437
-0.76623297
-0.8894216
-0.9202187
-0.85862434
-0.76623297
-0.6122472
-0.42746437
-0.27347863
-0.2426815
-0.3658701
-0.5814501
-0.76623297
-0.95101583
-1.2281901
-1.6593502
-2.1521044
-2.5832644
-2.8604386
-3.0144243
-3.16841
-3.38399
-3.6303673
-3.7227585
-3.5995703
-3.2915988
-2.8912358
-2.6140614
-2.4908729
-2.4908729
-2.5832644
-2.73725
-2.95283
-3.2300043
-3.3223958
-3.137613
-2.6448586
-1.9365245
-1.2897844
-0.73543584
-0.21188436
0.34246424
0.8660157
1.2355814
1.3587699
1.3587699
1.3279728
1.4203643
1.5127556
1.4819585
1.2971758
1.0815957
0.95840704
1.0815957
1.3587699
1.5743499
1.4819585
1.3587699
1.4511614
1.6667415
1.7283357
1.4819585
1.14319
0.8968128
0.8044213
0.74282706
0.5580442
0.31166705
0.0960871
-0.05789864
-0.30427578
-0.73543584
-1.197393
-1.5361615
-1.6593502
-1.5977558
-1.4745673
-1.3205816
-1.1357987
-1.0434072
-1.1357987
-1.5669588
-2.30609
-3.0452216
-3.5687728
-3.7227585
-3.5687728
-3.1068156
-2.3984814
-1.5669588
-0.70463866
0.03449279
0.61963844
1.0507984
1.2971758
1.3279728
1.1123928
0.6812328
0.0960871
-0.5814501
-1.2589872
-1.8749301
-2.2444959
-2.4292786
-2.4908729
-2.3368874
-2.028916
-1.5361615
-1.0742044
-0.7970301
-0.8278272
-1.0434072
-1.3205816
-1.5053644
-1.6593502
-1.7825388
-1.9365245
-1.9981186
-1.844133
-1.412973
-0.98181295
-0.73543584
-0.5814501
-0.30427578
0.0960871
0.31166705
0.1884785
-0.27347863
-0.6738415
-0.7970301
-0.70463866
-0.64304435
-0.70463866
-0.73543584
-0.5198558
0.0036956668
0.6812328
1.2971758
1.7899297
2.0671043
2.1286988
1.9131185
1.5127556
0.95840704
0.34246424
-0.2426815
-0.73543584
-1.2281901
-1.6901473
-2.0905101
-2.2752929
-2.2752929
-2.2444959
-2.1829016
-2.1521044
-2.0905101
-1.9365245
-1.6901473
-1.4437702
-1.2281901
-1.1665958
-1.1665958
-1.1665958
-1.0742044
-0.9202187
-0.7970301
-0.64304435
-0.45826152
-0.2426815
0.065289944
0.34246424
0.43485567
0.40405855
0.4656528
0.74282706
1.173987
1.4819585
1.5743499
1.4511614
1.2355814
0.9892043
0.61963844
0.12688422
-0.42746437
-0.85862434
-1.0742044
-1.1665958
-1.2589872
-1.412973
-1.5669588
-1.7209444
-1.8749301
-1.9673216
-1.9673216
-1.7517415
-1.3513787
-0.85862434
-0.3966672
-0.027101517
0.37326136
0.7736243
1.14319
1.3587699
1.4203643
1.2663785
1.0815957
0.9276099
0.83521855
0.71202993
0.5580442
0.28087
-0.088695765
-0.5198558
-0.8894216
-1.2281901
-1.4437702
-1.5977558
-1.7517415
-1.9365245
-2.1213071
-2.30609
-2.4292786
-2.4292786
-2.30609
-1.9981186
-1.5669588
-1.0742044
-0.48905867
0.15768138
0.8044213
1.2971758
1.5127556
1.4819585
1.3587699
1.2663785
1.2663785
1.173987
0.8968128
0.40405855
-0.15029007
-0.5814501
-0.8278272
-0.98181295
-0.98181295
-0.8894216
-0.64304435
-0.2426815
0.2500728
0.74282706
1.0507984
1.0815957
0.9892043
0.95840704
0.95840704
0.8660157
0.58884144
0.31166705
0.12688422
0.21927562
0.5272471
0.7736243
0.8660157
0.9892043
1.1123928
1.2047842
1.14319
0.9892043
0.8660157
0.83521855
0.8660157
0.83521855
0.6504357
0.40405855
0.15768138
0.03449279
0.03449279
0.065289944
0.12688422
0.31166705
0.5272471
0.6504357
0.5272471
0.2500728
-0.027101517
-0.27347863
-0.45826152
-0.73543584
-1.1357987
-1.5669588
-1.9365245
-2.1521044
-2.1829016
-2.1213071
-1.9673216
-1.7517415
-1.5053644
-1.2589872
-0.95101583
-0.5814501
-0.27347863
-0.2426815
-0.42746437
-0.64304435
-0.6738415
-0.5506529
-0.3658701
-0.21188436
0.0036956668
0.43485567
1.0507984
1.5435529
1.7283357
1.7899297
1.9131185
2.1286988
2.2826846
2.2826846
2.1902928
2.1286988
2.1286988
2.2826846
2.9602215
3.914933
4.1613097
3.5453672
2.8062358
2.4674673
2.4674673
2.3750758
2.00551
1.4203643
0.83521855
0.31166705
-0.15029007
-0.5198558
-0.73543584
-0.85862434
-0.98181295
-1.0742044
-1.0434072
-0.9202187
-0.76623297
-0.64304435
-0.3658701
-0.21188436
-0.3658701
-0.6122472
-0.85862434
-1.0126101
-1.1665958
-1.3205816
-1.3513787
-1.197393
-0.8894216
-0.45826152
0.065289944
0.61963844
1.0815957
1.2971758
1.173987
0.8660157
0.5272471
0.28087
0.1884785
0.12688422
0.03449279
-0.088695765
-0.2426815
-0.3658701
-0.3966672
-0.3966672
-0.3966672
-0.3966672
-0.3658701
-0.2426815
0.03449279
0.37326136
0.6812328
0.9276099
1.0200014
0.9892043
0.8660157
0.61963844
0.28087
-0.05789864
-0.27347863
-0.33507293
-0.27347863
-0.11949293
0.065289944
0.21927562
0.2500728
0.1884785
0.15768138
0.15768138
0.15768138
0.03449279
-0.18108723
-0.48905867
-0.8278272
-1.0742044
-1.2281901
-1.3205816
-1.3821758
-1.3821758
-1.3821758
-1.3205816
-1.3513787
-1.4745673
-1.628553
-1.8133359
-1.9673216
-2.1213071
-2.2136986
-2.1829016
-2.1213071
-2.0905101
-2.1213071
-2.1829016
-2.1521044
-1.9673216
-1.628553
-1.3513787
-1.1050014
-0.95101583
-0.7970301
-0.5814501
-0.33507293
-0.088695765
0.03449279
0.0960871
0.15768138
0.31166705
0.5272471
0.74282706
0.8044213
0.61963844
0.37326136
0.21927562
0.03449279
-0.2426815
-0.73543584
-1.2281901
-1.5361615
-1.5669588
-1.3821758
-1.1050014
-0.8278272
-0.5814501
-0.33507293
-0.15029007
-0.027101517
0.03449279
0.0960871
0.2500728
0.43485567
0.71202993
1.0507984
1.2971758
1.3895671
1.3587699
1.2971758
1.173987
1.0200014
0.83521855
0.71202993
0.58884144
0.37326136
-0.027101517
-0.5506529
-1.0434072
-1.3205816
-1.4745673
-1.5053644
-1.5053644
-1.4745673
-1.2897844
-0.98181295
-0.6122472
-0.3966672
-0.3658701
-0.5506529
-0.8278272
-1.0126101
-1.1357987
-1.3513787
-1.6593502
-2.059713
-2.3676844
-2.5832644
-2.6756558
-2.6448586
-2.6140614
-2.5832644
-2.4600756
-2.2752929
-2.1213071
-2.028916
-2.028916
-2.0905101
-2.059713
-1.8133359
-1.3821758
-0.8278272
-0.3658701
0.065289944
0.4656528
0.7736243
0.9276099
0.8660157
0.6812328
0.37326136
0.03449279
-0.21188436
-0.45826152
-0.70463866
-0.8894216
-0.85862434
-0.6122472
-0.30427578
-0.088695765
-0.05789864
0.0036956668
0.31166705
0.8660157
1.3895671
1.6051471
1.5435529
1.3279728
1.14319
1.0815957
1.0815957
1.0507984
0.95840704
0.8660157
0.8044213
0.8660157
0.95840704
1.0200014
1.0507984
1.0815957
1.0507984
0.9892043
0.95840704
0.8968128
0.7736243
0.58884144
0.4656528
0.5272471
0.6812328
0.7736243
0.6504357
0.28087
-0.11949293
-0.33507293
-0.3966672
-0.42746437
-0.6122472
-0.8278272
-1.0434072
-1.2897844
-1.5669588
-1.8133359
-2.059713
-2.2444959
-2.2752929
-2.0905101
-1.7825388
-1.4745673
-1.2281901
-1.0126101
-0.73543584
-0.3966672
0.0036956668
0.28087
0.34246424
0.21927562
0.065289944
0.12688422
0.43485567
0.83521855
1.1123928
1.2355814
1.2355814
1.2355814
1.2355814
1.173987
0.9276099
0.49644992
0.03449279
-0.33507293
-0.5814501
-0.8894216
-1.3205816
-1.8133359
-2.2136986
-2.4292786
-2.5524673
-2.768047
-3.1068156
-3.4455845
-3.5995703
-3.5071785
-3.3223958
-3.2300043
-3.414787
-3.6303673
-3.6611643
-3.414787
-3.1068156
-2.8912358
-2.8912358
-2.9836273
-3.0452216
-2.8912358
-2.5832644
-2.2752929
-1.9981186
-1.6901473
-1.5053644
-1.5053644
-1.5053644
-1.3821758
-1.197393
-1.0742044
-1.0742044
-1.1357987
-1.1665958
-1.2281901
-1.2589872
-1.2589872
-1.0126101
-0.5506529
0.0036956668
0.43485567
0.6504357
0.6812328
0.6504357
0.58884144
0.61963844
0.7736243
0.9892043
1.2355814
1.4511614
1.6975385
1.8823215
1.974713
1.974713
1.9131185
1.8823215
1.7591327
1.5127556
1.1123928
0.58884144
0.15768138
-0.11949293
-0.2426815
-0.27347863
-0.30427578
-0.33507293
-0.3658701
-0.3966672
-0.45826152
-0.6738415
-1.0126101
-1.4745673
-2.028916
-2.52167
-2.9220328
-3.0760186
-2.9220328
-2.7064528
-2.6448586
-2.6756558
-2.7064528
-2.5524673
-2.1521044
-1.5977558
-1.197393
-1.1357987
-1.3513787
-1.7209444
-1.9673216
-2.059713
-2.0905101
-2.2444959
-2.4908729
-2.73725
-2.73725
-2.4908729
-2.1521044
-1.9057273
-1.7209444
-1.4437702
-1.0126101
-0.5198558
-0.088695765
0.15768138
0.31166705
0.5580442
0.8968128
1.2663785
1.4511614
1.4511614
1.4203643
1.5127556
1.5743499
1.5743499
1.3587699
1.0815957
0.9276099
0.9892043
1.14319
1.0815957
0.6812328
0.065289944
-0.42746437
-0.45826152
-0.3658701
-0.6122472
-1.2281901
-1.7517415
-1.9057273
-1.844133
-1.7517415
-1.7209444
-1.7517415
-1.844133
-1.8133359
-1.5669588
-1.2589872
-1.197393
-1.412973
-1.8133359
-2.1213071
-2.059713
-1.6593502
-1.1665958
-0.70463866
-0.42746437
-0.2426815
-0.088695765
0.0960871
0.21927562
0.21927562
0.0036956668
-0.33507293
-0.64304435
-0.76623297
-0.6738415
-0.5506529
-0.64304435
-0.95101583
-1.1665958
-1.197393
-1.0742044
-0.9202187
-0.95101583
-1.197393
-1.4745673
-1.5977558
-1.5053644
-1.412973
-1.412973
-1.3821758
-1.3205816
-1.197393
-1.0434072
-0.8278272
-0.70463866
-0.6738415
-0.76623297
-0.98181295
-1.0434072
-0.85862434
-0.5814501
-0.33507293
-0.2426815
-0.21188436
-0.088695765
0.1884785
0.4656528
0.74282706
1.0815957
1.4203643
1.6667415
1.9131185
2.22109
2.621453
3.08341
3.6377585
4.0381217
4.1305127
4.0073237
3.7609475
3.3605845
2.9602215
2.4674673
1.9131185
1.3587699
0.8044213
0.28087
-0.21188436
-0.6122472
-0.9202187
-1.1050014
-1.3513787
-1.5977558
-1.8749301
-1.9981186
-2.059713
-2.0905101
-2.2752929
-2.5524673
-2.95283
-3.5071785
-4.2771072
-5.047036
-5.662979
-6.0017476
-6.2173276
-6.309719
-6.371313
-6.432907
-6.463705
-6.309719
-5.9709506
-5.5705876
-5.231819
-4.8314557
-4.3079042
-3.5995703
-2.8912358
-2.2444959
-1.7825388
-1.4745673
-1.2589872
-0.98181295
-0.70463866
-0.3658701
0.065289944
0.61963844
1.2971758
2.00551
2.5290616
2.8986273
3.1142073
3.4221787
3.94573
4.5924697
5.1776156
5.5779786
5.762761
5.8243556
5.8551526
5.8243556
5.8243556
5.9475446
5.88595
5.3316016
4.5616727
3.853339
3.3605845
2.86783
2.1594958
1.2971758
0.4656528
-0.2426815
-0.7970301
-1.2589872
-1.7209444
-2.1213071
-2.3984814
-2.4600756
-2.3676844
-2.2444959
-2.2136986
-2.1829016
-1.9673216
-1.5053644
-0.98181295
-0.5814501
-0.33507293
-0.15029007
0.12688422
0.40405855
0.58884144
0.4656528
0.03449279
-0.5506529
-1.1357987
-1.5361615
-1.7825388
-1.9673216
-2.2136986
-2.52167
-2.768047
-2.8912358
-2.8912358
-2.9220328
-3.0144243
-3.0144243
-2.8296416
-2.52167
-2.30609
-2.2752929
-2.30609
-2.2752929
-1.9981186
-1.5361615
-1.1050014
-0.85862434
-0.70463866
-0.5198558
-0.27347863
-0.088695765
-0.05789864
-0.05789864
0.065289944
0.5580442
1.2663785
1.974713
2.43667
2.4674673
2.1594958
1.6975385
1.2663785
0.9276099
0.58884144
0.03449279
-0.6122472
-1.197393
-1.3821758
-1.2897844
-1.1665958
-1.197393
-1.3513787
-1.2897844
-0.8894216
-0.3658701
-0.15029007
-0.2426815
-0.42746437
-0.5198558
-0.64304435
-1.0126101
-1.628553
-2.30609
-2.8912358
-3.2300043
-3.353193
-3.2915988
-3.1068156
-2.8296416
-2.6448586
-2.6448586
-2.6756558
-2.6140614
-2.4908729
-2.30609
-2.0905101
-1.844133
-1.5977558
-1.412973
-1.3821758
-1.4437702
-1.4437702
-1.3821758
-1.197393
-0.85862434
-0.42746437
0.065289944
0.5272471
0.9892043
1.4203643
1.9439155
2.621453
3.3605845
3.94573
4.253701
4.346093
4.346093
4.192107
3.8225415
3.2065988
2.43667
1.6975385
1.1123928
0.71202993
0.5272471
0.49644992
0.5272471
0.61963844
0.74282706
0.8968128
1.0815957
1.2047842
1.173987
0.95840704
0.49644992
-0.15029007
-0.76623297
-1.2589872
-1.5361615
-1.6901473
-1.6901473
-1.628553
-1.4745673
-1.2281901
-0.8894216
-0.5198558
-0.27347863
-0.21188436
-0.3966672
-0.6122472
-0.64304435
-0.5198558
-0.5198558
-0.6738415
-0.95101583
-1.0126101
-0.7970301
-0.5198558
-0.42746437
-0.5814501
-0.8278272
-0.98181295
-1.0126101
-1.0434072
-1.1357987
-1.197393
-1.1050014
-0.8894216
-0.6738415
-0.6122472
-0.70463866
-0.9202187
-1.197393
-1.4745673
-1.844133
-2.3368874
-2.9836273
-3.6611643
-4.1847157
-4.431093
-4.400296
-4.2771072
-4.0923247
-3.753556
-3.2608013
-2.6140614
-1.9673216
-1.3821758
-0.95101583
-0.64304435
-0.3966672
-0.05789864
0.21927562
0.37326136
0.37326136
0.34246424
0.40405855
0.5272471
0.5580442
0.5272471
0.49644992
0.5272471
0.5580442
0.58884144
0.61963844
0.5580442
0.4656528
0.31166705
0.21927562
0.2500728
0.37326136
0.5272471
0.5580442
0.40405855
0.065289944
-0.30427578
-0.5506529
-0.6738415
-0.7970301
-1.0742044
-1.4437702
-1.8133359
-2.0905101
-2.30609
-2.5832644
-2.9220328
-3.2300043
-3.4763815
-3.5995703
-3.6919615
-3.753556
-3.81515
-3.8459473
-3.784353
-3.6303673
-3.4763815
-3.38399
-3.3223958
-3.2300043
-3.137613
-2.95283
-2.73725
-2.52167
-2.30609
-2.059713
-1.7825388
-1.4437702
-1.1357987
-0.85862434
-0.6122472
-0.3966672
-0.027101517
0.43485567
0.61963844
0.49644992
0.34246424
0.4656528
0.8660157
1.2971758
1.6359442
1.7899297
1.8515242
1.9439155
2.00551
1.9439155
1.6667415
1.173987
0.6504357
0.1884785
-0.18108723
-0.5198558
-0.8894216
-1.197393
-1.3513787
-1.3821758
-1.3205816
-1.2897844
-1.3513787
-1.5361615
-1.7825388
-1.9365245
-1.9365245
-1.844133
-1.7209444
-1.6901473
-1.628553
-1.5361615
-1.4745673
-1.4745673
-1.5361615
-1.5669588
-1.628553
-1.6901473
-1.7209444
-1.8133359
-1.9057273
-2.028916
-2.059713
-1.9981186
-1.844133
-1.5977558
-1.2897844
-0.8894216
-0.42746437
0.03449279
0.49644992
0.9276099
1.2663785
1.5127556
1.6051471
1.5743499
1.4203643
1.14319
0.74282706
0.34246424
0.065289944
-0.05789864
-0.027101517
0.065289944
0.15768138
0.28087
0.37326136
0.5580442
0.8044213
1.0815957
1.2971758
1.4511614
1.5435529
1.5435529
1.4203643
1.3895671
1.5127556
1.7591327
2.036307
2.0979013
1.8823215
1.4819585
0.8968128
0.15768138
-0.70463866
-1.5361615
-2.2444959
-2.73725
-3.0144243
-3.137613
-3.137613
-3.1068156
-2.95283
-2.6756558
-2.30609
-1.844133
-1.3513787
-0.73543584
-0.11949293
0.40405855
0.83521855
1.2047842
1.5435529
1.8823215
2.22109
2.5290616
2.7446415
2.8062358
2.683047
2.3442786
1.8823215
1.4203643
1.0200014
0.74282706
0.58884144
0.43485567
0.34246424
0.28087
0.28087
0.37326136
0.58884144
0.7736243
0.83521855
0.6812328
0.2500728
-0.3658701
-1.0742044
-1.628553
-1.9365245
-1.9981186
-1.9057273
-1.844133
-1.9057273
-2.0905101
-2.3368874
-2.5524673
-2.6756558
-2.6448586
-2.4908729
-2.4292786
-2.4908729
-2.6448586
-2.7988443
-2.8296416
-2.6448586
-2.2444959
-1.6593502
-0.95101583
-0.30427578
0.15768138
0.31166705
0.21927562
-0.088695765
-0.5198558
-1.0742044
-1.7209444
-2.3368874
-2.8912358
-3.2915988
-3.5379758
-3.6303673
-3.6303673
-3.5379758
-3.38399
-3.1992073
-2.95283
-2.6756558
-2.2444959
-1.7517415
-1.2281901
-0.7970301
-0.3658701
0.12688422
0.6812328
1.2355814
1.6051471
1.7283357
1.6051471
1.2971758
0.95840704
0.58884144
0.21927562
-0.18108723
-0.64304435
-1.1357987
-1.7209444
-2.3676844
-2.8604386
-3.137613
-3.2608013
-3.38399
-3.6611643
-4.0923247
-4.431093
-4.5542817
-4.431093
-4.215513
-3.9383388
-3.5995703
-3.1992073
-2.7064528
-2.2136986
-1.8133359
-1.5669588
-1.412973
-1.2897844
-1.1050014
-0.76623297
-0.3658701
-0.05789864
0.0960871
0.1884785
0.37326136
0.6812328
1.1123928
1.4819585
1.7283357
1.9439155
2.1286988
2.2826846
2.2826846
2.0979013
1.7591327
1.3895671
1.0815957
0.7736243
0.43485567
-0.088695765
-0.73543584
-1.412973
-2.028916
-2.5832644
-3.137613
-3.5995703
-3.9691358
-4.3079042
-4.5234847
-4.7082677
-4.8006587
-4.7390647
-4.431093
-3.9075415
-3.353193
-2.95283
-2.7988443
-2.73725
-2.6140614
-2.3984814
-2.1521044
-1.9673216
-1.9673216
-2.0905101
-2.2752929
-2.52167
-2.768047
-3.0760186
-3.2915988
-3.3223958
-3.1992073
-3.0760186
-3.137613
-3.414787
-3.753556
-4.0307302
-4.1847157
-4.24631
-4.24631
-4.2771072
-4.2771072
-4.1539187
-3.8767443
-3.4763815
-3.0760186
-2.6448586
-2.2136986
-1.6901473
-0.98181295
-0.11949293
0.74282706
1.4819585
2.036307
2.3442786
2.5598586
2.7138443
2.86783
2.8986273
2.8062358
2.621453
2.3750758
2.1594958
1.974713
1.8515242
1.7283357
1.5435529
1.2047842
0.6812328
0.12688422
-0.3966672
-0.76623297
-1.0742044
-1.412973
-1.7825388
-2.2752929
-2.9836273
-3.9075415
-4.89305
-5.75537
-6.371313
-6.6176906
-6.6176906
-6.494502
-6.371313
-6.0941386
-5.693776
-5.201022
-4.7082677
-4.1539187
-3.3223958
-2.2752929
-1.1357987
-0.11949293
0.58884144
0.9892043
1.2047842
1.173987
0.95840704
0.5580442
0.065289944
-0.33507293
-0.6738415
-1.0434072
-1.4745673
-1.9365245
-2.2444959
-2.4908729
-2.9220328
-3.414787
-3.6611643
-3.5379758
-3.2608013
-2.9836273
-2.7064528
-2.30609
-1.7825388
-1.1050014
-0.45826152
0.15768138
0.6812328
1.0200014
1.14319
1.0507984
0.83521855
0.5272471
0.12688422
-0.3966672
-0.98181295
-1.412973
-1.7209444
-1.9981186
-2.2136986
-2.30609
-2.1829016
-1.6901473
-0.95101583
-0.088695765
0.6504357
1.14319
1.3279728
1.2971758
1.2047842
1.0815957
0.8968128
0.6812328
0.31166705
-0.2426815
-0.9202187
-1.628553
-2.3368874
-2.9836273
-3.5379758
-3.8459473
-3.9075415
-3.753556
-3.5071785
-3.1992073
-2.8604386
-2.3676844
-1.7517415
-1.0126101
-0.27347863
0.34246424
0.8660157
1.2971758
1.5127556
1.5127556
1.3587699
1.1123928
0.74282706
0.31166705
-0.15029007
-0.70463866
-1.3821758
-2.1521044
-2.8912358
-3.5995703
-4.2771072
-4.8314557
-5.231819
-5.3858047
-5.293413
-4.9854417
-4.46189
-3.81515
-3.0760186
-2.30609
-1.5669588
-0.85862434
-0.30427578
0.065289944
0.31166705
0.40405855
0.4656528
0.49644992
0.49644992
0.43485567
0.31166705
0.28087
0.34246424
0.40405855
0.5272471
0.74282706
1.14319
1.6359442
2.0671043
2.22109
2.1594958
1.9439155
1.6975385
1.5127556
1.3587699
1.173987
0.8660157
0.37326136
-0.21188436
-0.76623297
-1.2281901
-1.5977558
-1.8749301
-2.1521044
-2.52167
-2.95283
-3.414787
-3.784353
-4.0923247
-4.400296
-4.67747
-4.862253
-4.8314557
-4.5542817
-4.1847157
-3.81515
-3.5071785
-3.1992073
-2.8296416
-2.3676844
-1.9981186
-1.7825388
-1.7825388
-1.9673216
-2.2752929
-2.6756558
-3.1992073
-3.784353
-4.3694987
-4.7698617
-4.89305
-4.8006587
-4.7390647
-4.8006587
-4.9238477
-5.077833
-5.10863
-4.9854417
-4.7390647
-4.431093
-4.0923247
-3.7227585
-3.3223958
-2.9836273
-2.6448586
-2.2752929
-1.9981186
-1.844133
-1.8749301
-2.059713
-2.4600756
-3.0760186
-3.784353
-4.5234847
-5.231819
-6.0017476
-6.8024735
-7.3260245
-7.2952275
-6.8640676
-6.309719
-5.693776
-5.016239
-4.1847157
-3.2608013
-2.3984814
-1.7209444
-1.2897844
-0.95101583
-0.5198558
0.0036956668
0.5580442
0.9276099
1.0815957
1.1123928
1.14319
1.2047842
1.173987
0.9892043
0.74282706
0.5272471
0.43485567
0.5272471
0.71202993
0.95840704
1.2355814
1.5435529
1.8515242
2.1902928
2.4982643
2.683047
2.7754388
2.8062358
2.7754388
2.5906558
2.251887
1.8207272
1.2971758
0.8044213
0.31166705
-0.27347863
-0.95101583
-1.5977558
-2.059713
-2.4600756
-2.8912358
-3.2300043
-3.353193
-3.2300043
-2.95283
-2.6756558
-2.3676844
-2.059713
-1.7517415
-1.3821758
-0.9202187
-0.48905867
-0.18108723
-0.027101517
0.0036956668
-0.05789864
-0.18108723
-0.33507293
-0.5198558
-0.6738415
-0.7970301
-0.8894216
-0.9202187
-0.8894216
-0.85862434
-0.85862434
-0.98181295
-1.2281901
-1.6593502
-2.1829016
-2.73725
-3.16841
-3.4763815
-3.5995703
-3.5379758
-3.3223958
-3.0760186
-2.7988443
-2.4292786
-1.9673216
-1.5053644
-0.98181295
-0.3966672
0.2500728
0.8968128
1.3895671
1.7591327
1.974713
2.1594958
2.4058728
2.65225
2.86783
2.9294245
2.8370328
2.621453
2.22109
1.5743499
0.6812328
-0.45826152
-1.6593502
-2.8296416
-3.8767443
-4.8314557
-5.662979
-6.2173276
-6.463705
-6.2173276
-5.6321816
-4.8006587
-3.8459473
-2.8604386
-1.8133359
-0.76623297
0.28087
1.2355814
2.00551
2.5598586
2.86783
2.8986273
2.7138443
2.4058728
1.974713
1.4203643
0.7736243
0.0960871
-0.6738415
-1.4437702
-2.1521044
-2.768047
-3.2915988
-3.6303673
-3.8767443
-4.0307302
-4.1847157
-4.3387017
-4.46189
-4.5850787
-4.7082677
-4.8006587
-4.89305
-5.016239
-5.262616
-5.6321816
-6.1557336
-6.7716765
-7.2952275
-7.7263875
-8.095953
-8.434722
-8.681099
-8.711896
-8.527113
-8.157547
-7.664793
-7.141242
-6.6176906
-5.9709506
-5.262616
-4.646673
-4.1539187
-3.81515
-3.5379758
-3.38399
-3.2915988
-3.2608013
-3.3223958
-3.4763815
-3.753556
-4.215513
-4.8006587
-5.3550076
-5.75537
-6.0017476
-6.1557336
-6.340516
-6.525299
-6.525299
-6.2789216
-5.786167
-5.201022
-4.67747
-4.2771072
-3.9383388
-3.5379758
-3.1068156
-2.7988443
-2.5832644
-2.4600756
-2.3676844
-2.2444959
-2.1521044
-2.2444959
-2.5524673
-3.0760186
-3.5687728
-3.9075415
-4.1231217
-4.3079042
-4.5850787
-4.89305
-5.1702247
-5.3858047
-5.6013846
-5.9709506
-6.463705
-6.8948646
-7.110445
-7.110445
-6.9256616
-6.7100816
-6.463705
-6.2481246
-5.940153
-5.6013846
-5.201022
-4.7390647
-4.1847157
-3.5687728
-2.95283
-2.3368874
-1.7209444
-1.197393
-0.70463866
-0.2426815
0.28087
0.83521855
1.2971758
1.6051471
1.8207272
2.00551
2.2826846
2.5906558
2.8986273
3.3297873
3.7917445
4.222904
4.5308757
4.8080497
5.116021
5.3008046
5.116021
4.5616727
3.8225415
2.9602215
2.036307
1.0815957
0.2500728
-0.45826152
-1.1357987
-1.8749301
-2.7064528
-3.5687728
-4.431093
-5.4166017
-6.586893
-7.9111705
-9.266245
-10.374942
-11.083276
-11.637625
-12.191974
-12.469148
-11.976394
-10.559725
-8.681099
-6.956459
-5.878559
-5.293413
-4.8006587
-4.215513
-3.7227585
-3.5687728
-3.8459473
-4.1847157
-4.24631
-3.999933
-3.784353
-3.8767443
-4.215513
-4.5850787
-4.646673
-4.1847157
-3.3223958
-2.2444959
-1.197393
-0.21188436
0.83521855
2.0671043
3.1758015
3.7609475
3.699353
3.08341
2.22109
1.3279728
0.5272471
-0.27347863
-1.2281901
-2.3368874
-3.2915988
-3.9075415
-4.2771072
-4.7698617
-5.693776
-6.8640676
-7.849576
-8.34233
-8.249939
-7.9419675
-7.787982
-7.9111705
-8.311533
-8.835085
-9.389434
-9.820593
-9.666608
-8.650302
-6.8332705
-4.7390647
-3.0144243
-2.0905101
-2.2444959
-3.3223958
-5.016239
-6.9256616
-8.927476
-10.929291
-12.530743
-13.239077
-12.807917
-11.329654
-8.927476
-5.816965
-2.4292786
0.5580442
2.3442786
2.683047
1.8515242
0.4656528
-0.8278272
-1.5977558
-1.6901473
-1.3205816
-0.85862434
-0.5198558
-0.18108723
0.5580442
1.7591327
3.0218158
3.7301505
3.268193
1.4203643
-1.5669588
-4.9854417
-8.188344
-10.744508
-12.653931
-14.070599
-14.9329195
-14.871325
-13.670237
-11.606828
-9.297042
-7.3260245
-5.6013846
-3.6303673
-1.0126101
1.974713
4.654064
6.501893
7.148633
6.6250815
5.116021
3.052613
0.95840704
-0.70463866
-1.6901473
-2.028916
-1.7825388
-1.2897844
-0.73543584
-0.3658701
-0.33507293
-0.6122472
-1.3821758
-2.6448586
-4.2771072
-6.0941386
-7.787982
-9.20465
-10.190159
-10.590523
-10.282551
-9.297042
-7.849576
-6.494502
-5.6321816
-5.4781957
-5.878559
-6.525299
-7.233633
-8.003562
-8.896679
-9.912985
-10.744508
-11.021682
-10.652117
-9.728202
-8.619504
-7.5724015
-6.586893
-5.3550076
-3.9383388
-2.6140614
-1.7517415
-1.5977558
-2.0905101
-3.2300043
-5.077833
-7.757185
-11.052479
-14.409368
-17.119514
-18.813358
-19.490894
-19.028938
-17.48908
-15.4564705
-13.516251
-11.945597
-10.806102
-10.097768
-9.635811
-9.112259
-7.9419675
-5.847762
-2.95283
0.2500728
3.2065988
5.639573
7.641387
9.33523
10.536319
10.84429
9.98197
7.856967
4.838847
1.2971758
-2.4292786
-6.2481246
-10.005377
-13.485454
-16.441978
-18.751764
-20.41481
-21.400318
-21.5851
-20.907564
-19.490894
-17.48908
-15.2716875
-13.362265
-12.037988
-11.452842
-11.298857
-11.422045
-11.606828
-11.822407
-11.79161
-11.237263
-10.097768
-8.527113
-6.8332705
-5.201022
-3.6303673
-2.1213071
-0.9202187
-0.45826152
-0.8278272
-1.7517415
-2.73725
-3.2915988
-3.38399
-3.1068156
-2.6140614
-1.9057273
-0.9202187
0.2500728
1.3587699
1.974713
2.00551
1.4203643
0.43485567
-0.85862434
-2.52167
-4.492687
-6.525299
-8.188344
-9.143056
-9.173853
-8.373127
-6.8640676
-4.8006587
-2.30609
0.43485567
3.1142073
5.3623986
6.8714585
7.5489955
7.39501
6.5942845
5.2392097
3.29899
0.8044213
-1.8749301
-4.1847157
-5.75537
-6.494502
-6.6484876
-6.494502
-6.309719
-6.2789216
-6.371313
-6.556096
-6.7716765
-6.8024735
-6.6176906
-6.0941386
-5.077833
-3.7227585
-2.2136986
-0.9202187
-0.05789864
0.37326136
0.5272471
0.61963844
0.6812328
0.5272471
-0.05789864
-1.3205816
-3.16841
-5.293413
-7.233633
-8.742694
-9.697405
-9.943782
-9.420231
-8.188344
-6.371313
-4.215513
-1.9057273
0.31166705
2.22109
3.7917445
4.869644
5.4547896
5.516384
4.992833
3.94573
2.621453
1.14319
-0.27347863
-1.5977558
-2.768047
-3.784353
-4.431093
-4.67747
-4.8314557
-5.201022
-6.1557336
-7.603199
-9.20465
-10.49813
-11.329654
-11.606828
-11.26806
-10.220956
-8.34233
-5.724573
-2.768047
0.0036956668
2.1594958
3.3605845
3.668556
3.3605845
2.621453
1.4511614
-0.11949293
-1.9673216
-3.9075415
-5.724573
-7.202836
-8.188344
-8.557911
-8.280736
-7.2952275
-5.662979
-3.6303673
-1.5977558
0.0960871
1.3279728
2.22109
2.9294245
3.6069615
4.1613097
4.438484
4.253701
3.6377585
2.8062358
2.1594958
2.00551
2.3442786
2.9294245
3.3297873
3.3297873
2.9294245
2.3134816
1.5127556
0.5272471
-0.70463866
-2.0905101
-3.16841
-3.7227585
-3.7227585
-3.2915988
-2.4908729
-1.3205816
0.0960871
1.4819585
2.43667
2.683047
2.22109
1.173987
-0.18108723
-1.5669588
-2.8912358
-4.215513
-5.6013846
-7.0796475
-8.496316
-9.605014
-10.128565
-9.882187
-8.927476
-7.3568215
-5.5089936
-3.6611643
-2.0905101
-0.9202187
-0.21188436
-0.027101517
-0.3966672
-1.197393
-2.2752929
-3.3223958
-4.2771072
-5.016239
-5.4166017
-5.5397906
-5.4781957
-5.3550076
-5.293413
-5.201022
-5.10863
-5.077833
-5.201022
-5.5397906
-6.1557336
-6.8640676
-7.4184165
-7.4184165
-6.6484876
-5.077833
-3.0452216
-0.85862434
1.173987
2.86783
4.192107
5.054427
5.2392097
4.6848617
3.4221787
1.6975385
-0.11949293
-1.8749301
-3.4455845
-4.7082677
-5.5705876
-6.0633416
-6.309719
-6.494502
-6.463705
-6.0325446
-5.262616
-4.24631
-3.2300043
-2.4600756
-1.8133359
-1.2281901
-0.5506529
0.15768138
0.95840704
1.7591327
2.65225
3.5761645
4.438484
4.931238
4.7772527
3.914933
2.4982643
0.7736243
-1.0126101
-2.7988443
-4.400296
-5.693776
-6.494502
-6.7408786
-6.40211
-5.662979
-4.67747
-3.6611643
-2.6756558
-1.7825388
-1.2589872
-1.3513787
-2.2444959
-3.8767443
-5.909356
-8.095953
-10.344145
-12.746322
-15.1792965
-17.335096
-18.751764
-19.12133
-18.47459
-17.119514
-15.2408905
-12.992699
-10.436536
-7.7263875
-5.139427
-2.95283
-1.1357987
0.40405855
1.8823215
3.3913815
4.869644
6.286313
7.5181985
8.534505
9.33523
9.827985
9.766391
8.996461
7.4566045
5.270007
2.7754388
0.34246424
-1.7825388
-3.4455845
-4.646673
-5.262616
-5.4166017
-5.077833
-4.400296
-3.353193
-2.0905101
-0.6738415
0.6504357
1.5743499
1.9439155
1.6359442
0.71202993
-0.64304435
-2.3676844
-4.431093
-6.7716765
-9.20465
-11.452842
-13.146686
-14.132194
-14.409368
-14.070599
-13.177483
-11.822407
-10.128565
-8.373127
-6.8948646
-5.940153
-5.6321816
-5.847762
-6.340516
-6.6792846
-6.525299
-5.662979
-4.1231217
-1.9981186
0.37326136
2.5290616
4.1305127
4.869644
4.8080497
4.0073237
2.7138443
1.173987
-0.45826152
-1.9673216
-3.0760186
-3.5995703
-3.2300043
-1.9057273
0.31166705
2.9294245
5.3316016
7.148633
8.072547
7.764576
6.31711
4.192107
2.0671043
0.43485567
-0.5814501
-1.0742044
-1.1050014
-0.85862434
-0.5506529
-0.42746437
-0.42746437
-0.5814501
-1.0742044
-2.2444959
-4.2771072
-7.202836
-10.806102
-14.532557
-17.70466
-19.737274
-20.445608
-19.891258
-18.228212
-15.518065
-12.099582
-8.588708
-5.940153
-4.7082677
-4.89305
-6.0941386
-7.9111705
-10.313348
-13.393062
-16.595964
-18.813358
-18.813358
-16.349586
-12.315162
-8.219142
-5.047036
-2.73725
-0.7970301
0.6504357
1.0200014
-0.18108723
-2.3984814
-4.400296
-5.1702247
-4.615876
-3.137613
-0.8894216
2.0979013
5.639573
9.366027
12.876902
15.833426
18.143213
19.621477
20.453
20.853363
20.945755
20.514595
19.190317
17.096111
14.6631365
12.445742
11.121465
10.998276
11.706611
12.661322
13.708425
15.0019045
16.634153
18.358795
19.467491
19.436693
18.42039
17.034517
16.049007
15.679442
15.433064
14.385962
11.983785
8.318924
3.8225415
-1.0434072
-5.75537
-9.789796
-13.085091
-15.856833
-18.443794
-21.06155
-23.925684
-27.159384
-30.516272
-33.68838
-36.42933
-38.739113
-40.556145
-41.81883
-42.52716
-42.650352
-41.972813
-40.124985
-37.291645
