# Supplementary material for: Performances of the PIPER scalable child human body model in accident reconstruction
Source: PLoS One. 2017 Nov 14;12(11):e0187916. doi: 10.1371/journal.pone.0187916 (PMC5685610; doi:10.1371/journal.pone.0187916)
Supplement: S3 Data — This zip folder contains input accelerations for reproducibility of the accident reconstruction. Also, the readings from the dummy sensor are reported for reproducibility of the calculations. (ZIP) [file pone.0187916.s011.zip › CHANNEL/RAC03.009]

Test object number          :1
Name of the channel         :
Laboratory channel code     :14BPIL00RI00ACZP
Customer channel code       :14BPIL00RI00ACZP
Channel code                :14BPIL00RI00ACZP
Unit                        :m/(s*s)
Direction                   :Z
Dimension                   :AC
Transducer type             :GV1031
Pre-filter type             :4000Hz 6pole Butterworth (device internal)
Cut off frequency           :4000.0
Channel frequency class     :2000
Channel amplitude class     :1000.0
Reference channel           :implicit
Reference channel name      :NOVALUE
Data source                 :transducer
Data status                 :ok
Sampling interval           :5.0E-5
Bit resolution              :16
.ValidationRemark           :Seulement la gamme [-0.4096 sec; 40.0 sec] a �t� lue. Gamme demand�e: [-6.0 sec; 40.0 sec].; 15 valeurs d�passent la limite CAC choisie dans [0.02785 sec; 0.06005 sec]
Time of first sample        :-0.2
Number of samples           :14000
First global maximum value  :1006.5807
Time of maximum value       :0.027899995
First global minimum value  :-1006.47284
Time of minimum value       :0.028149992
Start offset interval       :-0.1
End offset interval         :-0.05
32.998135
33.30531
30.970798
26.209627
20.373356
14.99784
10.973884
8.4550705
7.011361
5.9055405
4.461831
2.3730593
-0.2993394
-3.1253245
-5.367682
-6.811392
-8.009363
-10.005983
-13.323444
-17.808159
-22.784351
-27.023327
-28.89708
-27.238348
-22.35431
-15.719388
-8.777294
-2.4495454
2.8031006
6.8270574
9.89878
12.755483
15.950073
19.359688
22.18567
23.506512
22.738583
19.88188
15.274296
9.438022
2.8338177
-4.3540134
-11.8183
-18.514656
-23.214392
-24.6581
-22.262157
-16.518036
-8.930881
-1.4358768
4.5539827
8.516505
10.45169
11.188904
11.772531
12.7862
13.646282
13.33911
11.496077
8.854395
6.7349057
5.936258
6.5506024
7.8407264
8.332202
6.7963405
2.864535
-2.388111
-7.0571294
-9.4530735
-9.084466
-6.5042195
-2.51098
2.065887
6.059127
8.147898
8.24005
7.779291
7.9943113
8.393637
7.502836
4.5232654
0.06926735
-4.569034
-8.439405
-10.15957
-8.654426
-4.4461656
0.46859127
4.0010724
5.0454583
3.7246175
0.6836119
-2.9717383
-5.7977233
-7.0264125
-6.842109
-5.9820266
-5.244813
-5.1526613
-5.7055717
-6.4120674
-6.473502
-5.459834
-3.5246484
-1.4358768
-0.02288434
0.2535707
-0.2993394
-0.6679461
0.2535707
2.9259696
6.7963405
10.605276
13.031938
13.031938
10.420973
6.089844
1.6972804
-1.2208562
-2.418828
-2.7260003
-3.1560416
-3.9546897
-5.2140956
-7.0878468
-9.637377
-12.248341
-13.845637
-13.814919
-12.463362
-10.436025
-8.070798
-5.3062477
-2.1730905
1.1750877
4.5539827
7.8407264
10.513124
11.741814
10.973884
8.393637
4.615417
-0.02288434
-4.845489
-8.808012
-11.265389
-12.217625
-12.494079
-12.862685
-13.446314
-13.630616
-12.58623
-9.883115
-6.104895
-2.4802628
-0.2993394
-0.0843188
-1.466594
-3.7703862
-6.1356125
-7.7021914
-8.224384
-7.917212
-6.964978
-5.490551
-3.5246484
-1.3130078
1.1443703
3.6017485
5.844106
7.6564226
8.885112
9.376587
9.438022
9.499456
9.68376
9.560891
8.670091
7.2263813
5.721237
4.369679
3.0488384
0.9907842
-2.6031315
-7.3643017
-11.787582
-14.183526
-13.692051
-11.050369
-7.8864946
-5.951309
-6.0741787
-7.4871707
-8.224384
-6.596371
-2.142373
4.154659
10.635994
15.980791
19.54399
21.387024
21.970652
21.970652
22.00137
21.724913
20.035465
15.857922
8.823677
-0.02288434
-8.6851425
-15.627236
-20.480558
-23.705868
-25.76392
-26.77759
-26.869743
-25.825356
-22.845785
-17.3474
-9.883115
-2.019504
4.8918724
10.605276
15.673619
20.189053
23.905836
26.762539
29.06633
30.694344
31.124384
29.74211
26.30178
20.86483
14.045607
6.765623
0.099984586
-5.3983994
-9.698812
-12.954837
-15.442932
-17.378119
-18.760393
-19.25187
-18.176767
-14.951457
-9.422357
-1.8044837
6.642754
13.922737
18.376734
19.236818
17.270914
14.291344
12.264008
12.141138
13.400544
14.352778
13.554131
10.359539
4.953306
-1.9887869
-8.930881
-13.753486
-15.012892
-12.5247965
-7.794343
-2.9717383
0.34572238
1.8815837
2.3730593
2.864535
4.1853757
6.6120367
9.560891
12.202573
13.984172
14.537082
13.369827
10.482408
6.366299
1.8201492
-2.4802628
-6.442785
-10.067418
-13.200575
-15.320065
-15.750105
-13.907072
-9.48379
-2.7260003
4.9225893
11.465359
15.520033
17.455217
18.591755
19.666859
20.404072
20.31192
19.32897
17.670238
15.089992
11.066034
5.414065
-1.06727
-7.3643017
-13.016272
-18.2382
-23.275826
-27.883411
-31.262304
-32.736732
-31.938086
-28.743492
-23.275826
-15.965126
-7.4257364
1.113653
8.516505
13.984172
17.393784
19.605423
22.00137
25.226677
28.820593
32.16877
34.871887
36.837788
37.759308
36.868504
33.366745
26.85469
17.608805
7.0727954
-2.8488696
-10.620328
-15.688671
-18.514656
-19.989082
-20.972033
-22.415743
-24.842403
-27.729824
-29.388556
-27.729824
-22.10857
-13.415596
-3.463214
5.6290855
12.32544
15.950073
16.748722
15.581468
13.584847
11.434642
9.591608
8.424354
7.9328775
7.5335536
6.4277334
3.8167691
-0.3300566
-5.367682
-10.15957
-13.814919
-16.057276
-17.193815
-17.808159
-18.207483
-18.207483
-17.3474
-15.442932
-12.5247965
-9.145901
-5.7977233
-2.8488696
-0.17647049
2.6802316
5.8133893
8.854395
10.820297
10.513124
7.8714437
4.03179
0.89863247
-0.36077386
0.40715688
2.741666
6.212713
10.052366
13.124089
14.291344
13.277676
10.728146
7.7485743
5.3833475
4.2468104
4.3389616
5.1990447
6.059127
6.3048644
5.69052
4.4311137
2.9259696
1.2672391
-0.6065117
-2.5724142
-4.046841
-4.16971
-2.6031315
0.2535707
3.4788795
5.966975
7.164947
7.5949883
8.055746
8.977263
10.083083
10.851014
10.851014
9.960215
8.055746
5.567651
3.1717074
1.359391
0.34572238
0.19213626
0.7757636
1.7279978
2.58808
2.864535
2.5266454
1.7279978
0.8371981
0.19213626
-0.0843188
-0.0843188
0.03855011
0.31500515
1.1750877
2.741666
4.615417
6.059127
6.3970165
5.291196
2.8338177
-0.79081506
-4.9069233
-8.777294
-11.787582
-13.169858
-12.5247965
-10.37459
-7.7636256
-5.521268
-4.108276
-3.4939313
-3.1560416
-2.418828
-1.0058355
1.0215015
3.4174452
5.69052
7.3799677
8.424354
8.915829
8.79296
7.9943113
6.6120367
4.7690034
2.5573628
0.19213626
-2.0502214
-4.046841
-5.7670064
-7.0878468
-7.7021914
-7.7021914
-7.333585
-6.6885233
-5.5519853
-3.6782343
-1.0058355
1.9430182
4.4003963
5.782672
6.212713
6.1512785
5.8133893
5.3219132
4.6768513
4.093224
3.663183
2.9874039
1.359391
-1.6201801
-5.61342
-9.729528
-13.292727
-15.903691
-17.408834
-17.716007
-17.040228
-15.627236
-13.569181
-11.173238
-8.746577
-6.4120674
-4.2311444
-2.234525
-0.51435995
0.960067
2.2809079
3.5095968
4.4311137
4.9225893
4.861155
4.5539827
4.2468104
3.9396381
3.4174452
2.2809079
0.31500515
-2.234525
-4.8762064
-7.395019
-9.668095
-11.633996
-13.169858
-14.152809
-14.275678
-13.354161
-11.234673
-8.285819
-5.091227
-2.0502214
0.6221774
2.8952522
5.014741
7.0727954
9.007981
10.635994
11.741814
12.079703
11.649663
10.574559
9.223001
7.9943113
7.1342297
6.335582
5.014741
2.8952522
0.56074303
-1.0365529
-1.5587459
-1.3437252
-0.9444012
-0.6065117
-0.39149106
-0.36077386
-0.45292553
-0.6065117
-0.9751184
-1.7430491
-3.0024557
-4.292579
-4.9376407
-4.691903
-3.6168
-2.0502214
-0.6679461
-0.36077386
-1.589463
-4.046841
-6.811392
-9.176618
-10.71248
-11.388259
-11.449694
-11.203956
-10.773914
-10.251721
-9.60666
-8.930881
-8.377971
-7.9479294
-7.517888
-6.71924
-5.3062477
-3.4017794
-1.3437252
0.34572238
1.359391
1.6665633
1.6972804
1.6051288
1.5129771
1.3901081
1.1443703
0.5914602
-0.57579446
-2.5724142
-5.1219444
-7.7636256
-9.975266
-11.480411
-12.15619
-11.787582
-10.343873
-8.132233
-5.7670064
-3.586083
-1.6201801
0.37643957
2.4959283
4.861155
7.472119
10.052366
12.171855
13.431262
13.8305855
13.615564
12.909069
11.680379
9.868063
7.564271
5.0454583
2.5573628
0.5300258
-0.72938055
-1.4358768
-2.0809386
-3.1560416
-4.6611857
-6.104895
-7.0264125
-7.210716
-6.872826
-6.16633
-5.244813
-4.292579
-3.5553656
-3.1253245
-2.7874348
-2.3573937
-1.589463
-0.39149106
1.113653
2.6495144
3.9089208
4.5539827
4.5232654
3.7860518
2.5573628
1.0829358
-0.4222083
-1.9580698
-3.6168
-5.336965
-6.811392
-7.6100397
-7.4564533
-6.381351
-4.7840548
-3.3403451
-2.6031315
-2.5724142
-2.7567177
-2.388111
-1.0365529
1.113653
3.4481623
5.291196
5.997692
5.3526306
3.5710313
1.3901081
-0.2993394
-0.82153225
-0.17647049
1.2979565
2.8952522
3.8474865
3.6324656
2.3423421
0.7450464
-0.3300566
-0.5450772
-0.05360157
0.7450464
1.5436943
2.1580389
2.4959283
2.4959283
2.4037766
2.4652112
2.8031006
3.233142
3.4174452
3.1717074
2.4652112
1.7587149
1.4515426
1.4515426
1.5436943
1.3286738
0.7143291
-0.17647049
-1.1287045
-1.8352008
-1.9273524
-1.466594
-0.72938055
0.03855011
0.5914602
0.8371981
1.1443703
2.065887
3.663183
5.4754996
6.335582
5.598368
3.5403142
0.9907842
-1.190139
-2.418828
-2.6031315
-2.234525
-2.0502214
-2.3573937
-2.8795865
-3.1560416
-2.8795865
-2.019504
-0.82153225
0.22285348
0.8371981
1.0829358
1.2058048
1.5744114
1.9737356
1.9430182
1.6051288
1.3286738
1.6051288
2.1580389
2.2501905
1.4515426
-0.115036026
-1.9273524
-3.3710623
-3.9546897
-3.4324968
-2.111656
-0.51435995
0.960067
2.188756
3.0795557
3.6017485
3.8474865
4.154659
4.646134
5.229761
5.782672
6.24343
6.6734715
7.2263813
7.9328775
8.977263
10.390256
11.311772
10.513124
7.9635944
6.24343
8.854395
16.318682
25.96389
34.441845
41.16892
44.05634
38.40437
27.131144
15.919355
4.7075686
-4.5076
-9.084466
-12.647665
-14.890022
-11.603279
-7.4564533
-8.285819
-11.910452
-16.02656
-20.111952
-23.644432
-27.576239
-30.09505
-29.818596
-29.54214
-30.98585
-32.583145
-34.794785
-38.29655
-36.392086
-25.364597
-13.415596
-9.023032
-16.671623
-35.839172
-57.402664
-71.10255
-72.0855
-54.6074
-17.838877
22.032085
44.24064
41.81398
22.677147
-1.4973111
-21.156338
-32.368126
-38.173683
-45.54582
-59.36857
-73.06844
-75.67941
-65.8499
-51.873566
-42.16692
-36.576385
-29.665009
-19.374739
-6.2277646
10.205953
27.28473
38.588673
37.94361
23.75225
6.919209
3.4788795
16.44155
39.602337
67.21713
91.238
104.32355
106.627335
102.94127
97.35074
89.14923
74.83501
58.432003
44.394226
26.148193
-5.1833787
-45.453667
-79.365486
-93.83329
-82.068596
-40.692493
25.994608
98.67158
150.36867
164.83647
146.68259
112.64791
76.83163
48.756077
32.353073
20.373356
-0.17647049
-34.671917
-72.94558
-94.78553
-88.36562
-59.12283
-22.630764
2.9874039
6.765623
-7.395019
-28.344168
-49.90766
-72.51554
-100.683235
-134.59506
-167.09389
-190.43898
-199.40842
-191.54482
-167.89255
-130.87827
-83.54302
-32.368126
13.799868
50.783413
79.78048
102.26549
115.4739
111.388504
86.44611
50.783413
18.99108
-2.941021
-14.552134
-15.47365
-6.289199
11.618945
37.667152
70.87248
106.81164
135.93155
146.71332
134.18068
105.12219
73.36058
49.001812
34.22682
27.28473
25.318829
24.397312
20.834112
16.226528
18.038847
33.182438
64.022545
105.70582
146.12967
168.86043
160.35176
119.62073
58.155544
-10.313156
-75.89443
-131.64621
-169.76628
-183.15901
-173.14519
-148.0185
-115.21249
-78.81257
-40.661777
-4.3540134
23.230059
35.762688
31.001514
11.772531
-16.886644
-50.798462
-83.942345
-106.1509
-107.90179
-88.826385
-58.969246
-31.108719
-12.985555
-7.118564
-13.200575
-26.624004
-37.74364
-37.252163
-21.24849
6.335582
35.94699
60.2136
76.55517
83.466545
79.96478
68.87586
57.57192
53.056484
55.42171
58.524155
57.32618
52.595726
49.12468
50.506954
55.11454
56.8347
49.800457
33.55105
13.676999
-2.4802628
-10.436025
-12.03332
-13.26201
-16.118711
-17.224531
-14.459982
-8.16295
1.8508663
13.461979
20.096899
15.520033
-0.6679461
-22.845785
-43.5492
-57.15693
-61.303757
-56.389
-43.610634
-23.890171
-1.3130078
17.117329
25.994608
24.7352
16.963743
8.608656
5.8133893
11.864682
25.74887
43.93347
61.534443
72.62336
73.57559
64.176125
46.36013
24.059423
3.0181212
-11.081086
-16.487318
-16.579472
-15.8422575
-15.903691
-16.14943
-16.057276
-15.504367
-12.463362
-5.5827026
1.1750877
1.359391
-7.4564533
-21.524944
-33.504665
-37.40575
-32.122387
-21.309923
-10.804631
-5.521268
-7.7021914
-16.456602
-28.620623
-40.8768
-50.429855
-55.46748
-56.726887
-56.604015
-55.866806
-51.934998
-40.938232
-21.12562
4.7997203
30.970798
51.428474
61.74946
61.74946
56.066776
50.506954
48.510338
49.55472
50.998432
50.32265
45.776505
37.26783
27.499752
21.110567
22.00137
31.400839
46.943756
63.715366
75.11146
74.927155
61.68803
40.339554
18.929646
4.369679
-0.5450772
2.9259696
11.250339
19.45184
22.554277
17.485935
4.369679
-13.292727
-30.21792
-42.16692
-48.310368
-50.306988
-50.306988
-50.030533
-50.95205
-53.685883
-57.341232
-59.982914
-60.10578
-57.341232
-52.518627
-47.081676
-42.013332
-36.914272
-30.494375
-21.739965
-11.081086
-0.76009786
6.059127
7.5335536
4.277528
-1.190139
-6.3506336
-9.60666
-9.883115
-7.333585
-3.4017794
0.6836119
5.291196
11.680379
20.250486
29.680674
37.51357
41.38394
40.185966
34.779736
27.100428
19.390404
14.0763235
12.7862
15.581468
20.31192
23.53723
22.830734
18.3153
12.23329
6.9806437
4.03179
4.0010724
7.042078
12.663331
19.175383
23.660097
22.953602
15.888639
4.615417
-6.842109
-15.25863
-19.34402
-19.620476
-16.855927
-11.449694
-3.3710623
6.6120367
16.687288
24.85807
29.83426
30.540758
26.240345
17.608805
6.8270574
-2.7567177
-8.377971
-9.422357
-7.4257364
-4.9376407
-3.9239724
-4.5383167
-5.4291167
-5.091227
-3.094607
-0.88296676
-0.88296676
-4.814772
-12.248341
-20.910599
-27.883411
-30.64796
-28.2213
-21.709248
-13.569181
-6.565654
-2.8181522
-2.7567177
-5.091227
-7.395019
-7.241433
-3.8318205
1.3286738
6.059127
9.499456
11.803248
12.909069
12.571179
11.127469
9.68376
9.929497
13.031938
18.22315
22.953602
24.919504
23.41436
19.574707
15.735053
13.676999
13.769151
14.967123
15.827205
15.520033
13.953454
11.5267935
9.192284
8.178616
8.731525
10.083083
10.973884
10.728146
9.407305
7.441402
5.3526306
3.7860518
2.8952522
1.8508663
-0.45292553
-4.7226205
-10.620328
-16.487318
-20.234821
-20.634146
-18.176767
-14.736437
-12.248341
-11.541845
-12.125473
-12.893402
-12.7705345
-11.449694
-9.82168
-9.391639
-11.418976
-15.872974
-20.818447
-23.183676
-20.941317
-14.797871
-7.517888
-2.019504
0.56074303
1.0829358
0.6528947
-0.76009786
-3.8625379
-8.347254
-12.7091
-15.780823
-17.163097
-16.886644
-15.504367
-14.091375
-13.26201
-12.7091
-11.388259
-8.04008
-2.4495454
3.9703555
8.946547
11.465359
12.264008
13.461979
17.547369
24.765919
32.905983
39.080147
41.29179
39.72521
36.6842
35.51695
38.71154
45.837936
53.36366
56.650402
52.718597
41.998283
28.329119
16.226528
8.086464
3.2638588
-0.36077386
-4.2004275
-8.777294
-13.108423
-14.337112
-9.852397
-0.14575325
11.035318
18.43817
18.253868
10.144518
-2.7260003
-16.241581
-27.729824
-36.545666
-43.518482
-50.06125
-56.48115
-61.948814
-65.23556
-64.89767
-59.70646
-49.47762
-35.900608
-21.89355
-10.251721
-2.111656
2.864535
5.997692
8.823677
12.663331
17.854542
23.782967
29.74211
35.547665
41.107487
45.868656
48.01886
45.745785
39.663773
32.568096
27.19258
24.182291
22.554277
20.86483
17.854542
12.909069
6.6120367
0.89863247
-2.6031315
-4.0775585
-5.2755303
-7.8557777
-12.555513
-19.006132
-25.88679
-30.924416
-32.429558
-30.463657
-26.501135
-22.6922
-20.818447
-20.726295
-21.064186
-21.156338
-20.511276
-18.33035
-14.429264
-8.900164
-1.4358768
8.424354
20.465508
32.660248
42.70478
49.861893
53.640114
53.547962
49.831177
43.964188
37.91289
32.7524
28.2984
23.75225
18.745342
13.093371
7.042078
1.4515426
-3.1253245
-7.4257364
-12.125473
-17.224531
-22.415743
-27.514803
-32.583145
-37.252163
-39.86313
-39.31022
-36.115627
-31.938086
-28.344168
-26.040377
-24.53523
-23.33726
-22.200722
-21.217772
-20.541994
-19.712627
-17.992464
-14.644285
-9.391639
-2.9103038
3.6324656
9.069415
12.632613
14.322061
14.752103
15.089992
16.564419
19.236818
21.970652
23.598663
24.028706
24.213009
24.796635
25.595284
26.178911
26.30178
25.84102
24.827353
23.352924
21.602045
20.31192
20.342638
21.602045
22.892168
23.10719
21.8785
20.096899
18.806776
18.407452
18.530321
17.700956
14.506365
9.284435
3.6324656
-1.06727
-4.323296
-6.4120674
-7.917212
-9.637377
-11.633996
-13.569181
-15.105043
-15.627236
-14.951457
-13.231293
-11.081086
-9.26877
-8.562273
-9.115184
-10.15957
-10.71248
-10.190288
-8.16295
-4.7226205
-1.0365529
1.48226
2.9566865
4.369679
5.4754996
4.861155
1.48226
-3.8318205
-8.746577
-11.050369
-9.883115
-5.5827026
0.8371981
9.007981
18.284582
27.28473
34.25754
37.544285
36.62277
32.199486
25.718153
18.22315
10.666711
4.4003963
0.7450464
-0.3300566
0.2535707
1.0522187
0.8679152
-0.5450772
-2.664566
-4.5383167
-5.367682
-4.753338
-3.2789106
-2.019504
-1.3130078
-0.79081506
0.31500515
2.5573628
5.997692
9.714478
12.294724
13.154806
12.540462
10.543841
6.919209
2.1580389
-1.9887869
-3.586083
-2.418828
0.099984586
2.5573628
4.1239414
4.277528
2.8952522
0.960067
-0.79081506
-2.51098
-4.4768825
-6.2584815
-7.3028674
-7.333585
-6.5042195
-5.5519853
-5.61342
-7.3643017
-10.436025
-13.692051
-15.8422575
-16.087994
-14.675002
-12.647665
-11.050369
-10.036701
-8.777294
-6.442785
-3.4324968
-0.57579446
1.9123008
4.461831
7.6257052
11.311772
15.366447
19.482555
22.707865
23.629381
22.216389
19.697575
17.270914
15.427882
14.014889
12.571179
10.851014
9.192284
8.24005
8.393637
9.4687395
10.635994
11.066034
10.23667
8.117181
5.1990447
1.8508663
-1.9887869
-6.3506336
-10.651045
-14.152809
-16.425884
-17.13238
-15.565802
-11.019651
-4.2004275
2.5573628
6.704189
7.195664
4.7075686
0.43787408
-4.5076
-9.115184
-12.555513
-14.306396
-14.214244
-12.15619
-8.623708
-4.4461656
-0.6679461
1.9737356
2.9259696
2.2194731
0.6836119
-1.0365529
-2.9717383
-5.490551
-8.224384
-10.190288
-10.497458
-8.930881
-5.9820266
-2.234525
1.6972804
5.3219132
8.055746
9.530173
9.653043
8.700809
7.3799677
6.212713
5.1990447
3.7553346
2.0966043
1.113653
1.7279978
4.3389616
8.577939
13.093371
16.349398
17.33235
16.165094
13.769151
11.465359
10.420973
10.820297
11.5267935
10.973884
8.178616
3.7553346
-0.51435995
-3.0331726
-3.0024557
-0.6679461
3.2024245
7.472119
11.035318
12.755483
11.741814
7.9021606
2.1580389
-3.739669
-8.132233
-10.098135
-9.48379
-7.0878468
-4.16971
-1.8659182
-0.76009786
-0.8522495
-1.5587459
-2.019504
-1.5587459
0.19213626
3.0181212
6.089844
8.332202
9.13085
8.424354
6.642754
4.154659
1.113653
-2.418828
-5.9820266
-8.777294
-10.282439
-10.558893
-10.005983
-9.145901
-8.562273
-8.562273
-8.746577
-8.255102
-6.811392
-4.753338
-2.6952834
-0.91368395
0.7757636
2.8952522
5.536934
8.393637
11.188904
13.707716
15.888639
17.854542
19.63614
20.711245
20.189053
17.547369
13.0626545
7.7178574
2.710949
-0.88296676
-2.4802628
-2.2959592
-1.0979873
0.16141903
0.8371981
0.7757636
0.31500515
-0.115036026
-0.17647049
-0.0843188
0.007832885
0.099984586
0.37643957
0.960067
1.9123008
3.1717074
4.646134
5.997692
6.6120367
5.782672
3.386728
-0.02288434
-3.4939313
-6.1356125
-7.640757
-8.132233
-7.9786468
-7.671474
-7.6100397
-7.7636256
-7.794343
-7.517888
-6.995695
-6.442785
-6.0741787
-5.9820266
-6.4120674
-7.3028674
-8.316536
-8.900164
-8.623708
-7.3028674
-5.3062477
-3.3403451
-1.9273524
-1.0979873
-0.51435995
0.03855011
0.46859127
0.7143291
0.89863247
0.9907842
0.7143291
-0.02288434
-1.2208562
-2.6338487
-3.739669
-3.9546897
-2.8795865
-0.6065117
2.0966043
4.1239414
4.7075686
3.8474865
2.2194731
0.49930853
-0.82153225
-1.4358768
-1.1287045
0.03855011
1.789432
3.7860518
5.598368
6.8884916
7.564271
7.564271
7.1342297
6.4891677
5.874823
5.4754996
5.3833475
5.3526306
4.8918724
3.8782039
2.58808
1.6051288
1.2979565
1.6972804
2.4652112
3.1717074
3.6017485
3.663183
3.0795557
1.7279978
-0.0843188
-1.8659182
-3.4939313
-5.1526613
-7.210716
-9.48379
-11.357542
-12.248341
-11.971887
-10.835349
-9.545225
-8.562273
-8.193667
-8.316536
-8.500839
-8.132233
-6.872826
-4.9990754
-3.1560416
-1.9273524
-1.5587459
-1.8966353
-2.5416973
-2.8795865
-2.4495454
-1.0058355
1.1750877
3.386728
4.8918724
5.229761
4.646134
3.5710313
2.4959283
1.789432
1.5744114
1.6972804
2.065887
2.6495144
3.3252935
3.8167691
3.9396381
3.6324656
3.233142
3.0488384
3.1102726
3.2638588
3.14099
2.6495144
1.789432
0.6221774
-0.76009786
-2.1730905
-3.4324968
-4.3540134
-4.9376407
-5.4291167
-6.012744
-6.71924
-7.3643017
-7.6100397
-7.210716
-6.16633
-4.7840548
-3.4017794
-2.234525
-1.3744423
-0.72938055
-0.115036026
0.56074303
1.1750877
1.7279978
2.4344938
3.386728
4.369679
4.9840236
4.9840236
4.154659
2.4652112
0.19213626
-2.2959592
-4.5383167
-6.2584815
-7.3028674
-7.7636256
-7.7329087
-7.3028674
-6.473502
-5.244813
-3.586083
-1.8966353
-0.79081506
-0.76009786
-1.6201801
-2.8488696
-3.8625379
-4.384731
-4.4461656
-4.2004275
-3.7703862
-3.3403451
-2.941021
-2.7567177
-2.7260003
-2.7567177
-2.8488696
-3.1253245
-3.7089517
-4.5076
-5.2140956
-5.459834
-5.2140956
-4.569034
-3.8932552
-3.4939313
-3.463214
-3.4939313
-3.2789106
-2.6338487
-1.589463
-0.17647049
1.236522
2.311625
2.7723835
2.741666
2.6495144
2.7723835
3.1102726
3.5710313
4.0625067
4.615417
5.291196
5.966975
6.3970165
6.335582
5.659803
4.369679
2.741666
1.1443703
-0.02288434
-0.4222083
-0.02288434
0.80648077
1.6051288
2.0044527
1.8508663
1.236522
0.28428796
-0.79081506
-1.712332
-2.51098
-3.2789106
-4.261862
-5.459834
-6.657806
-7.4257364
-7.640757
-7.579323
-7.517888
-7.579323
-7.794343
-8.101515
-8.408688
-8.592991
-8.285819
-7.3028674
-5.7670064
-4.046841
-2.3573937
-0.91368395
0.28428796
1.3286738
2.2501905
2.9259696
3.233142
3.2638588
3.0181212
2.4652112
1.6051288
0.5914602
-0.26862216
-0.88296676
-1.190139
-1.3130078
-1.3744423
-1.3437252
-0.91368395
0.007832885
1.2058048
2.3730593
3.3252935
4.093224
4.5539827
4.4003963
3.5710313
2.311625
1.1750877
0.5300258
0.2535707
-0.115036026
-1.0058355
-2.51098
-4.415448
-6.16633
-7.210716
-7.3028674
-6.534937
-5.2755303
-3.9854066
-2.9717383
-2.111656
-1.1287045
0.22285348
1.8815837
3.6017485
5.1068926
6.1205616
6.642754
6.765623
6.642754
6.0284095
4.6768513
2.710949
0.5914602
-0.9444012
-1.589463
-1.4973111
-1.0979873
-1.0058355
-1.6508975
-2.9717383
-4.5076
-5.8591576
-6.7806745
-7.210716
-7.0571294
-6.289199
-5.1526613
-4.046841
-3.1560416
-2.3573937
-1.3437252
-0.17647049
0.9907842
1.8508663
2.311625
2.4344938
2.4037766
2.3423421
2.2809079
2.188756
2.1273217
1.9123008
1.3901081
0.7143291
0.19213626
0.2535707
0.89863247
1.8508663
2.58808
2.8338177
2.6802316
2.58808
2.7723835
3.3252935
3.9703555
4.4311137
4.492548
4.0625067
3.1717074
1.9737356
0.7143291
-0.39149106
-1.2822907
-1.9887869
-2.418828
-2.4802628
-2.111656
-1.466594
-1.0058355
-1.190139
-2.2038076
-3.7703862
-5.1526613
-5.736289
-5.4291167
-4.5076
-3.2481933
-1.9580698
-0.88296676
-0.26862216
0.007832885
0.13070178
0.2535707
0.37643957
0.5300258
0.56074303
0.49930853
0.43787408
0.46859127
0.6836119
1.113653
1.6358459
2.065887
2.3730593
2.4959283
2.4959283
2.2501905
1.789432
1.0522187
0.22285348
-0.5450772
-1.0058355
-1.1287045
-0.9444012
-0.45292553
0.099984586
0.46859127
0.46859127
0.13070178
-0.39149106
-0.91368395
-1.190139
-1.2208562
-1.1287045
-0.9444012
-0.6372289
-0.17647049
0.2535707
0.28428796
-0.4222083
-1.4973111
-2.2652419
-2.2652419
-1.6508975
-0.5450772
0.8371981
2.0966043
2.710949
2.3423421
1.1750877
-0.23790494
-1.2515736
-1.589463
-1.190139
-0.39149106
0.56074303
1.359391
2.0044527
2.4652112
2.864535
3.3252935
3.6324656
3.6017485
3.2024245
2.5266454
1.6358459
0.6836119
-0.23790494
-0.82153225
-0.88296676
-0.6372289
-0.3300566
-0.115036026
-0.17647049
-0.57579446
-1.3130078
-2.2652419
-3.2481933
-3.9854066
-4.2311444
-4.0775585
-3.8011036
-3.5553656
-3.2174761
-2.664566
-1.8044837
-0.82153225
0.03855011
0.7757636
1.2979565
1.4515426
1.359391
1.2672391
1.4515426
2.0351698
2.9566865
4.1239414
5.2604785
6.089844
6.519885
6.519885
6.059127
5.0761757
3.7553346
2.3730593
1.1750877
0.34572238
-0.17647049
-0.5450772
-0.9751184
-1.589463
-2.2038076
-2.5724142
-2.4802628
-1.9273524
-0.9751184
0.16141903
1.1443703
1.6358459
1.5129771
0.8371981
0.06926735
-0.36077386
-0.3300566
-0.20718771
-0.2993394
-0.76009786
-1.4358768
-2.2038076
-2.7567177
-2.8795865
-2.3266766
-0.9751184
0.80648077
2.4652112
3.6324656
4.277528
4.646134
4.9840236
5.4447823
5.966975
6.3048644
6.1512785
5.3219132
3.9089208
2.188756
0.5914602
-0.51435995
-1.0979873
-1.4358768
-1.9273524
-2.6031315
-3.2789106
-3.7089517
-3.8932552
-4.0775585
-4.415448
-4.9376407
-5.367682
-5.5827026
-5.5519853
-5.367682
-5.1219444
-4.7840548
-4.323296
-3.6782343
-3.0024557
-2.51098
-2.234525
-2.111656
-2.2652419
-2.6031315
-2.8488696
-2.5724142
-1.6508975
-0.51435995
0.28428796
0.40715688
-0.02288434
-0.6065117
-0.88296676
-0.45292553
0.56074303
1.7279978
2.5573628
2.8338177
2.6802316
2.3423421
2.0044527
1.7279978
1.3286738
0.8371981
0.31500515
-0.115036026
-0.36077386
-0.3300566
0.007832885
0.49930853
0.8371981
0.9293497
0.9293497
0.9293497
1.0215015
1.1750877
1.2058048
1.0215015
0.49930853
-0.0843188
-0.45292553
-0.4222083
-0.0843188
0.19213626
0.31500515
0.37643957
0.56074303
0.960067
1.48226
1.9430182
2.188756
2.065887
1.5129771
0.6221774
-0.36077386
-1.0979873
-1.4358768
-1.4973111
-1.589463
-1.8966353
-2.388111
-2.9717383
-3.4939313
-3.8625379
-3.9546897
-3.7089517
-3.1560416
-2.4802628
-1.9273524
-1.589463
-1.4973111
-1.6201801
-1.9580698
-2.388111
-2.664566
-2.6031315
-2.111656
-1.2208562
-0.0843188
0.960067
1.5129771
1.4515426
0.8371981
-0.02288434
-0.8522495
-1.5280285
-1.9887869
-2.2038076
-2.2959592
-2.2652419
-2.111656
-1.7430491
-1.2515736
-0.8522495
-0.69866335
-0.82153225
-1.1594219
-1.4051597
-1.3744423
-1.0058355
-0.45292553
0.06926735
0.34572238
0.2535707
-0.05360157
-0.3300566
-0.2993394
0.099984586
0.7450464
1.4515426
2.1273217
2.741666
3.2945762
3.8474865
4.461831
5.014741
5.3833475
5.3526306
4.8918724
4.093224
3.0488384
1.8508663
0.5300258
-0.79081506
-2.019504
-2.9717383
-3.4324968
-3.4324968
-3.1867588
-2.9103038
-2.8795865
-3.3403451
-4.2311444
-5.2140956
-5.82844
-5.8591576
-5.2755303
-4.292579
-3.1560416
-2.2959592
-2.0502214
-2.388111
-2.9717383
-3.2789106
-2.941021
-2.019504
-0.9751184
-0.17647049
0.16141903
0.03855011
-0.3300566
-0.6065117
-0.57579446
-0.26862216
0.28428796
1.0215015
1.7279978
2.2194731
2.4037766
2.4037766
2.2809079
2.1273217
1.9737356
1.789432
1.5744114
1.359391
1.0522187
0.7450464
0.56074303
0.5914602
0.8371981
1.236522
1.5129771
1.48226
1.0522187
0.37643957
-0.2993394
-0.6679461
-0.79081506
-0.76009786
-0.72938055
-0.76009786
-0.76009786
-0.6372289
-0.3300566
0.06926735
0.49930853
0.80648077
0.8679152
0.6836119
0.46859127
0.31500515
0.22285348
0.16141903
0.16141903
0.28428796
0.56074303
0.7450464
0.6221774
0.22285348
-0.20718771
-0.51435995
-0.6679461
-0.82153225
-1.0365529
-1.4051597
-1.9887869
-2.6031315
-2.9103038
-2.7260003
-2.2038076
-1.6201801
-1.1594219
-0.79081506
-0.23790494
0.46859127
1.2058048
1.789432
2.0044527
1.7587149
1.1443703
0.43787408
-0.17647049
-0.6065117
-0.79081506
-0.76009786
-0.5450772
-0.4222083
-0.6679461
-1.3744423
-2.2652419
-2.941021
-3.1867588
-2.9717383
-2.388111
-1.5587459
-0.6372289
0.13070178
0.56074303
0.6528947
0.56074303
0.46859127
0.5914602
0.9293497
1.2979565
1.5129771
1.4208252
1.113653
0.7450464
0.46859127
0.46859127
0.7450464
1.1443703
1.4515426
1.4208252
1.113653
0.6836119
0.2535707
-0.0843188
-0.26862216
-0.26862216
-0.115036026
0.099984586
0.31500515
0.46859127
0.6221774
0.7757636
0.8679152
0.8371981
0.6836119
0.49930853
0.34572238
0.16141903
-0.14575325
-0.69866335
-1.3744423
-1.9887869
-2.4495454
-2.7260003
-2.8795865
-2.8795865
-2.6952834
-2.4495454
-2.418828
-2.6952834
-3.1867588
-3.6168
-3.7089517
-3.463214
-2.9717383
-2.3573937
-1.6508975
-0.9751184
-0.36077386
0.099984586
0.31500515
0.28428796
0.03855011
-0.23790494
-0.48364276
-0.69866335
-0.8522495
-0.82153225
-0.76009786
-0.76009786
-0.88296676
-1.0365529
-1.1287045
-1.1287045
-1.06727
-0.88296676
-0.5450772
-0.115036026
0.19213626
0.2535707
0.13070178
-0.05360157
-0.17647049
-0.23790494
-0.20718771
0.007832885
0.37643957
0.7143291
0.8679152
0.8679152
0.7757636
0.46859127
-0.115036026
-0.9751184
-1.8966353
-2.6952834
-3.1867588
-3.3403451
-3.3096278
-3.2789106
-3.3096278
-3.4324968
-3.4017794
-3.06389
-2.51098
-1.9273524
-1.466594
-1.1594219
-0.91368395
-0.72938055
-0.45292553
-0.115036026
0.19213626
0.40715688
0.49930853
0.43787408
0.099984586
-0.5450772
-1.4358768
-2.4802628
-3.5553656
-4.4461656
-5.029793
-5.2140956
-5.1219444
-4.9069233
-4.691903
-4.6611857
-4.8762064
-5.1526613
-5.244813
-5.0605097
-4.6611857
-4.2311444
-3.9239724
-3.8932552
-4.0775585
-4.2004275
-3.9854066
-3.3403451
-2.3266766
-1.3130078
-0.5450772
-0.20718771
-0.26862216
-0.51435995
-0.8522495
-1.06727
-1.1594219
-1.06727
-0.82153225
-0.36077386
0.2535707
1.0522187
1.8815837
2.6187973
3.14099
3.386728
3.2945762
2.8952522
2.311625
1.6358459
1.0522187
0.5300258
0.007832885
-0.48364276
-0.9444012
-1.3130078
-1.6201801
-1.8352008
-1.9887869
-2.142373
-2.234525
-2.2959592
-2.2038076
-2.0502214
-1.8659182
-1.6508975
-1.4358768
-1.3744423
-1.4973111
-1.9273524
-2.4495454
-2.7874348
-2.7567177
-2.2652419
-1.5587459
-0.88296676
-0.4222083
-0.36077386
-0.57579446
-0.88296676
-1.1287045
-1.2515736
-1.2822907
-1.2515736
-1.1594219
-1.0058355
-0.88296676
-0.8522495
-0.88296676
-0.88296676
-0.91368395
-0.9751184
-1.190139
-1.4358768
-1.6201801
-1.7737663
-1.8044837
-1.7430491
-1.5587459
-1.2208562
-0.76009786
-0.3300566
-0.05360157
-0.0843188
-0.45292553
-1.190139
-2.019504
-2.7260003
-3.0331726
-2.941021
-2.4802628
-1.9580698
-1.6201801
-1.466594
-1.4051597
-1.3437252
-1.2822907
-1.1287045
-0.8522495
-0.51435995
-0.23790494
-0.115036026
-0.14575325
-0.20718771
-0.2993394
-0.4222083
-0.6065117
-0.72938055
-0.69866335
-0.4222083
0.03855011
0.40715688
0.6221774
0.5914602
0.43787408
0.22285348
0.03855011
-0.0843188
-0.17647049
-0.26862216
-0.39149106
-0.6372289
-0.9751184
-1.3130078
-1.466594
-1.4051597
-1.1287045
-0.72938055
-0.45292553
-0.45292553
-0.82153225
-1.3437252
-1.8659182
-2.2038076
-2.3573937
-2.3266766
-2.2652419
-2.0809386
-1.7430491
-1.2208562
-0.6065117
-0.115036026
0.16141903
0.099984586
-0.20718771
-0.6679461
-1.2515736
-1.8044837
-2.142373
-2.0809386
-1.6816146
-1.06727
-0.45292553
0.007832885
0.31500515
0.43787408
0.34572238
0.007832885
-0.45292553
-0.8522495
-1.1287045
-1.3130078
-1.466594
-1.6508975
-1.712332
-1.589463
-1.1594219
-0.5450772
0.06926735
0.6221774
1.1443703
1.7279978
2.2809079
2.741666
2.9259696
2.8338177
2.4959283
2.0351698
1.6358459
1.4515426
1.4208252
1.4208252
1.3286738
1.0829358
0.7757636
0.46859127
0.2535707
0.13070178
0.099984586
0.007832885
-0.17647049
-0.4222083
-0.6679461
-0.9444012
-1.2515736
-1.4973111
-1.6201801
-1.6816146
-1.712332
-1.8044837
-1.8966353
-1.9580698
-2.0502214
-2.111656
-2.0502214
-1.7430491
-1.1287045
-0.36077386
0.34572238
0.8679152
1.113653
1.0829358
0.8371981
0.46859127
0.099984586
-0.115036026
-0.05360157
0.2535707
0.6528947
1.0215015
1.359391
1.6972804
2.1580389
2.710949
3.3252935
3.8167691
4.1239414
4.2468104
4.1853757
4.03179
3.9089208
3.8782039
4.0010724
4.1239414
4.1239414
3.9703555
3.6324656
3.1102726
2.4959283
1.8508663
1.4208252
1.3901081
1.6665633
2.1273217
2.6187973
3.0181212
3.14099
2.8952522
2.3423421
1.6972804
1.2979565
1.2979565
1.7587149
2.5573628
3.4174452
4.03179
4.1239414
3.6939003
2.8031006
1.6665633
0.6221774
-0.20718771
-0.6679461
-0.82153225
-0.79081506
-0.69866335
-0.6065117
-0.5450772
-0.6372289
-0.82153225
-1.0365529
-1.1287045
-1.06727
-0.88296676
-0.6065117
-0.2993394
0.03855011
0.43787408
0.8371981
1.2979565
1.6972804
2.0044527
2.2501905
2.4959283
2.6802316
2.8338177
2.9566865
3.1717074
3.4174452
3.5095968
3.3252935
2.8031006
2.0351698
1.1750877
0.46859127
0.03855011
-0.05360157
0.16141903
0.46859127
0.6528947
0.6221774
0.37643957
0.007832885
-0.36077386
-0.5450772
-0.5450772
-0.51435995
-0.6372289
-0.9751184
-1.3744423
-1.6508975
-1.712332
-1.4973111
-1.1287045
-0.69866335
-0.45292553
-0.39149106
-0.51435995
-0.82153225
-1.2208562
-1.6816146
-2.019504
-2.0502214
-1.8044837
-1.3437252
-0.82153225
-0.36077386
0.03855011
0.31500515
0.5300258
0.7143291
0.9293497
1.1443703
1.2672391
1.3286738
1.2979565
1.1750877
0.9907842
0.80648077
0.7757636
0.80648077
0.8371981
0.6836119
0.49930853
0.40715688
0.43787408
0.5300258
0.5914602
0.5914602
0.5300258
0.43787408
0.46859127
0.5914602
0.9293497
1.3901081
1.9123008
2.3730593
2.6495144
2.710949
2.58808
2.4037766
2.3730593
2.4959283
2.7723835
3.0795557
3.2638588
3.3560107
3.386728
3.3560107
3.4174452
3.6017485
4.0010724
4.5232654
5.0761757
5.536934
5.874823
6.1205616
6.3970165
6.8270574
7.3492503
7.8714437
8.209332
8.332202
8.393637
8.424354
8.4550705
8.270767
7.810009
7.042078
6.212713
5.506217
5.0761757
4.8304377
4.7075686
4.646134
4.7075686
4.8918724
5.1990447
5.536934
5.782672
5.9055405
5.721237
5.291196
4.7690034
4.3389616
4.0625067
4.0010724
4.1239414
4.3389616
4.5539827
4.646134
4.5539827
4.4003963
4.2468104
4.1853757
4.3082447
4.5539827
4.861155
5.13761
5.3526306
5.506217
5.598368
5.6290855
5.659803
5.7519546
5.874823
6.059127
6.24343
6.3970165
6.5813193
6.8270574
7.011361
7.103513
7.011361
6.7349057
6.366299
6.1205616
6.059127
6.24343
6.4891677
6.765623
6.9806437
7.0727954
7.011361
6.704189
6.1819954
5.6290855
5.1990447
4.953306
4.9225893
4.9840236
5.0761757
5.1068926
5.1068926
5.014741
4.953306
4.953306
5.0454583
5.014741
4.7690034
4.3389616
3.8782039
3.4788795
3.1717074
3.0181212
3.0488384
3.14099
3.14099
3.0181212
2.8338177
2.7723835
2.9259696
3.2638588
3.5710313
3.7860518
3.8782039
3.9089208
4.03179
4.369679
4.7997203
5.13761
5.3219132
5.3219132
5.1990447
4.9840236
4.6768513
4.3389616
4.03179
3.6324656
3.1717074
2.710949
2.2501905
1.9123008
1.8815837
2.1580389
2.7723835
3.5403142
4.3082447
4.861155
5.1068926
5.0761757
4.8918724
4.6768513
4.5539827
4.4311137
4.3389616
4.216093
4.154659
4.03179
3.9089208
3.6939003
3.4174452
3.0181212
2.5573628
2.2501905
2.188756
2.3730593
2.741666
3.2024245
3.6017485
3.7860518
3.7553346
3.5710313
3.386728
3.233142
3.1102726
3.0795557
3.14099
3.2945762
3.3560107
3.2945762
3.0488384
2.6802316
2.2501905
1.8815837
1.789432
2.0044527
2.4037766
2.864535
3.2945762
3.5710313
3.6017485
3.386728
3.0181212
2.5573628
2.0351698
1.48226
0.9907842
0.7450464
0.80648077
1.1443703
1.5744114
1.8815837
1.9123008
1.6972804
1.3286738
0.89863247
0.5914602
0.43787408
0.49930853
0.6528947
0.7757636
0.8679152
0.89863247
0.8679152
0.89863247
0.960067
1.1750877
1.48226
1.9430182
2.4959283
2.9259696
3.0488384
2.8031006
2.311625
1.8201492
1.48226
1.4208252
1.4515426
1.5744114
1.7279978
2.0044527
2.4344938
3.0181212
3.4788795
3.663183
3.5095968
3.14099
2.8338177
2.6495144
2.6495144
2.8952522
3.233142
3.6017485
3.8782039
4.1239414
4.461831
4.9225893
5.3833475
5.69052
5.69052
5.506217
5.2604785
5.1068926
5.1683273
5.414065
5.721237
5.997692
6.089844
5.997692
5.9055405
5.874823
6.059127
6.212713
6.274147
6.1512785
5.936258
5.659803
5.3219132
4.9840236
4.738286
4.6768513
4.646134
4.5539827
4.369679
4.1239414
3.8782039
3.6017485
3.3560107
3.1102726
2.864535
2.6187973
2.3730593
2.065887
1.6665633
1.1443703
0.6221774
0.22285348
0.06926735
0.19213626
0.49930853
0.89863247
1.2672391
1.5129771
1.48226
1.2058048
0.7757636
0.37643957
0.16141903
0.16141903
0.37643957
0.8371981
1.48226
2.0966043
2.4652112
2.4959283
2.2809079
1.9430182
1.48226
0.9293497
0.34572238
-0.14575325
-0.48364276
-0.6065117
-0.48364276
-0.2993394
-0.115036026
0.007832885
0.099984586
0.2535707
0.46859127
0.7143291
0.8679152
0.9293497
0.8679152
0.6221774
0.28428796
0.03855011
-0.02288434
0.13070178
0.40715688
0.7450464
1.0522187
1.3286738
1.5129771
1.5744114
1.4515426
1.2058048
0.960067
0.80648077
0.960067
1.359391
1.8201492
2.1580389
2.2501905
2.1580389
2.0044527
1.8815837
1.7279978
1.5744114
1.4208252
1.2979565
1.1443703
0.8371981
0.37643957
-0.17647049
-0.6372289
-0.91368395
-0.9751184
-0.79081506
-0.45292553
-0.02288434
0.40715688
0.6528947
0.6836119
0.43787408
0.099984586
-0.20718771
-0.2993394
-0.20718771
-0.02288434
0.13070178
0.22285348
0.2535707
0.19213626
0.13070178
0.16141903
0.40715688
0.7757636
1.1443703
1.3286738
1.2672391
1.0522187
0.7143291
0.31500515
0.03855011
0.007832885
0.22285348
0.5914602
1.0522187
1.48226
1.7279978
1.6665633
1.3286738
0.89863247
0.56074303
0.49930853
0.7757636
1.2672391
1.8201492
2.2501905
2.5266454
2.710949
2.864535
3.0795557
3.3252935
3.5095968
3.5710313
3.5095968
3.2638588
2.7723835
2.2194731
1.7587149
1.3901081
1.0215015
0.6528947
0.43787408
0.43787408
0.6836119
0.89863247
0.960067
0.7450464
0.34572238
-0.20718771
-0.69866335
-1.0365529
-1.1287045
-1.0058355
-0.76009786
-0.4222083
-0.0843188
0.13070178
0.16141903
0.03855011
-0.20718771
-0.5450772
-0.8522495
-1.06727
-1.06727
-0.91368395
-0.8522495
-0.9751184
-1.2208562
-1.4051597
-1.3744423
-1.2822907
-1.190139
-1.0979873
-0.91368395
-0.76009786
-0.6065117
-0.51435995
-0.51435995
-0.5450772
-0.57579446
-0.72938055
-0.88296676
-0.9751184
-0.88296676
-0.51435995
-0.02288434
0.31500515
0.28428796
-0.0843188
-0.5450772
-0.91368395
-1.1287045
-1.2822907
-1.5587459
-1.9887869
-2.5416973
-3.1253245
-3.6168
-3.8932552
-3.8625379
-3.6168
-3.3096278
-3.1253245
-3.0024557
-2.9103038
-2.7567177
-2.51098
-2.111656
-1.6816146
-1.3437252
-1.2515736
-1.4051597
-1.6508975
-1.8966353
-2.111656
-2.3266766
-2.5724142
-2.7567177
-2.7874348
-2.6031315
-2.234525
-1.8966353
-1.8044837
-1.9887869
-2.3266766
-2.664566
-2.8488696
-2.9103038
-2.8488696
-2.664566
-2.418828
-2.234525
-2.3266766
-2.7260003
-3.3096278
-3.8011036
-4.016124
-3.9854066
-3.8318205
-3.586083
-3.4017794
-3.3403451
-3.4939313
-3.7703862
-3.9854066
-4.016124
-3.739669
-3.3096278
-2.8795865
-2.5416973
-2.2652419
-2.019504
-1.8044837
-1.8044837
-1.9887869
-2.234525
-2.2959592
-2.142373
-1.8659182
-1.5280285
-1.2515736
-1.1287045
-1.1287045
-1.2515736
-1.3437252
-1.2822907
-1.1287045
-1.0365529
-1.0365529
-1.1287045
-1.2515736
-1.3130078
-1.3437252
-1.3744423
-1.4973111
-1.6508975
-1.7737663
-1.8044837
-1.8044837
-1.8966353
-2.111656
-2.3266766
-2.418828
-2.4802628
-2.5416973
-2.7260003
-2.8181522
-2.7567177
-2.4495454
-2.111656
-1.8966353
-1.8966353
-2.111656
-2.4802628
-2.8488696
-2.9717383
-2.6338487
-1.9273524
-1.0365529
-0.0843188
0.7143291
1.0522187
0.8679152
0.28428796
-0.2993394
-0.6372289
-0.6679461
-0.51435995
-0.26862216
-0.115036026
-0.115036026
-0.2993394
-0.51435995
-0.72938055
-0.91368395
-1.190139
-1.589463
-2.019504
-2.3573937
-2.4802628
-2.4802628
-2.3573937
-2.142373
-1.8659182
-1.6201801
-1.4051597
-1.2822907
-1.1594219
-1.0979873
-1.1287045
-1.2208562
-1.3130078
-1.4051597
-1.4973111
-1.7430491
-2.0809386
-2.4495454
-2.5724142
-2.418828
-1.9580698
-1.3744423
-0.82153225
-0.4222083
-0.2993394
-0.39149106
-0.72938055
-1.1594219
-1.6508975
-2.0809386
-2.4495454
-2.6952834
-2.8181522
-2.7874348
-2.6952834
-2.51098
-2.142373
-1.6508975
-1.1287045
-0.69866335
-0.4222083
-0.2993394
-0.23790494
-0.23790494
-0.20718771
-0.17647049
-0.02288434
0.16141903
0.34572238
0.5300258
0.7450464
0.89863247
0.89863247
0.7757636
0.6221774
0.5300258
0.40715688
0.31500515
0.13070178
-0.17647049
-0.5450772
-0.9751184
-1.2208562
-1.0979873
-0.5450772
0.40715688
1.48226
2.311625
2.6187973
2.311625
1.4208252
0.22285348
-1.0058355
-1.9580698
-2.418828
-2.388111
-1.8966353
-1.3130078
-0.88296676
-0.79081506
-0.91368395
-0.9751184
-0.8522495
-0.6372289
-0.48364276
-0.45292553
-0.51435995
-0.48364276
-0.3300566
-0.115036026
0.13070178
0.31500515
0.46859127
0.49930853
0.43787408
0.28428796
0.099984586
-0.05360157
-0.115036026
0.007832885
0.31500515
0.7757636
1.1443703
1.2672391
1.2058048
1.113653
1.113653
1.1750877
1.236522
1.3286738
1.359391
1.359391
1.3286738
1.2979565
1.1750877
1.0522187
0.89863247
0.6221774
0.28428796
-0.02288434
-0.17647049
-0.05360157
0.31500515
0.7757636
1.113653
1.359391
1.5436943
1.7587149
1.9123008
1.9737356
1.8201492
1.5436943
1.2672391
1.0522187
0.8679152
0.7143291
0.5300258
0.34572238
0.16141903
0.007832885
-0.0843188
-0.17647049
-0.20718771
-0.14575325
0.06926735
0.43787408
0.7757636
1.0829358
1.3286738
1.5129771
1.6665633
1.789432
1.9123008
2.0966043
2.2809079
2.4344938
2.5266454
2.5573628
2.4959283
2.4652112
2.58808
2.9259696
3.386728
3.7246175
3.8474865
3.8167691
3.6939003
3.6017485
3.5710313
3.5403142
3.386728
3.0795557
2.741666
2.3730593
2.0351698
1.789432
1.6972804
1.6972804
1.7279978
1.7279978
1.6051288
1.359391
0.9907842
0.56074303
0.22285348
0.03855011
-0.05360157
-0.115036026
-0.23790494
-0.36077386
-0.39149106
-0.3300566
-0.4222083
-0.69866335
-1.0979873
-1.4973111
-1.712332
-1.712332
-1.589463
-1.4973111
-1.4973111
-1.5280285
-1.466594
-1.1287045
-0.57579446
0.099984586
0.6836119
1.0522187
1.236522
1.2979565
1.359391
1.5129771
1.7279978
1.8508663
1.789432
1.5744114
1.359391
1.2672391
1.3286738
1.48226
1.6665633
1.8815837
2.1580389
2.3423421
2.4344938
2.4037766
2.2501905
2.0966043
1.9123008
1.6972804
1.5129771
1.3901081
1.2672391
1.1443703
0.9293497
0.6836119
0.34572238
-0.02288434
-0.45292553
-0.88296676
-1.3130078
-1.6816146
-1.9273524
-1.9273524
-1.6508975
-1.190139
-0.6372289
-0.14575325
0.28428796
0.6528947
0.960067
1.236522
1.3901081
1.48226
1.5436943
1.5744114
1.6051288
1.5744114
1.6358459
1.8201492
2.0966043
2.4037766
2.6802316
2.9259696
3.1717074
3.3252935
3.4174452
3.386728
3.233142
2.9566865
2.6187973
2.3423421
2.188756
2.1580389
2.1273217
2.065887
2.0351698
2.0351698
1.9737356
1.8508663
1.6358459
1.3901081
1.0522187
0.6528947
0.2535707
-0.0843188
-0.2993394
-0.39149106
-0.39149106
-0.2993394
-0.02288434
0.43787408
0.9907842
1.48226
1.7279978
1.8201492
1.8201492
1.8508663
1.9737356
2.2194731
2.4959283
2.8031006
3.0181212
3.14099
3.2024245
3.2945762
3.4174452
3.5710313
3.663183
3.5095968
3.1102726
2.58808
2.1580389
2.0044527
2.1273217
2.4037766
2.710949
2.9566865
3.0488384
3.0181212
3.0181212
3.0488384
3.14099
3.0795557
2.8031006
2.311625
1.7587149
1.2979565
0.9293497
0.80648077
0.8679152
1.113653
1.359391
1.4208252
1.1750877
0.6836119
0.06926735
-0.48364276
-0.91368395
-1.1594219
-0.9751184
-0.36077386
0.5300258
1.359391
1.9737356
2.311625
2.4652112
2.5266454
2.58808
2.6802316
2.741666
2.8338177
2.8952522
2.7723835
2.4959283
2.065887
1.6358459
1.2672391
0.9907842
0.8371981
0.8679152
0.9907842
1.0829358
1.113653
1.0215015
0.89863247
0.7450464
0.56074303
0.2535707
-0.02288434
-0.26862216
-0.3300566
-0.26862216
-0.02288434
0.31500515
0.6221774
0.7757636
0.7450464
0.56074303
0.31500515
0.099984586
-0.05360157
-0.115036026
-0.14575325
-0.26862216
-0.51435995
-0.79081506
-1.0058355
-0.9751184
-0.72938055
-0.39149106
-0.02288434
0.37643957
0.80648077
1.2672391
1.5744114
1.789432
1.8815837
2.0044527
2.1580389
2.311625
2.4652112
2.5266454
2.5266454
2.4652112
2.4037766
2.311625
2.2194731
2.065887
1.8815837
1.8201492
1.9430182
2.2194731
2.4652112
2.58808
2.58808
2.4344938
2.2194731
1.9123008
1.5744114
1.236522
0.9907842
0.7757636
0.49930853
0.16141903
-0.20718771
-0.45292553
-0.39149106
-0.02288434
0.5914602
1.2058048
1.7279978
2.0044527
2.0351698
1.9737356
1.8815837
1.8508663
1.9123008
2.0966043
2.3730593
2.6187973
2.7723835
2.710949
2.4652112
2.1273217
1.8201492
1.6051288
1.48226
1.2979565
1.0522187
0.89863247
0.8679152
1.0215015
1.2672391
1.5744114
1.7279978
1.6665633
1.359391
0.8371981
0.13070178
-0.57579446
-1.1287045
-1.3744423
-1.4051597
-1.3744423
-1.466594
-1.712332
-2.0502214
-2.3573937
-2.4495454
-2.2959592
-1.8966353
-1.3744423
-0.88296676
-0.5450772
-0.3300566
-0.20718771
-0.115036026
-0.115036026
-0.23790494
-0.48364276
-0.79081506
-1.1287045
-1.3744423
-1.466594
-1.3744423
-1.1594219
-0.8522495
-0.6065117
-0.45292553
-0.51435995
-0.6679461
-0.8522495
-0.9444012
-0.9751184
-1.06727
-1.2822907
-1.5587459
-1.8659182
-2.0809386
-2.142373
-2.019504
-1.6816146
-1.190139
-0.69866335
-0.17647049
0.37643957
1.0215015
1.789432
2.710949
3.8167691
4.9225893
5.7519546
6.1205616
5.874823
5.014741
3.6939003
2.188756
0.7143291
-0.6065117
-1.7430491
-2.8181522
-3.8932552
-4.814772
-5.4291167
-5.6748543
-5.5827026
-5.1833787
-4.5997515
-3.739669
-2.664566
-1.4051597
-0.14575325
0.960067
1.6972804
1.9430182
1.7279978
1.1750877
0.5300258
0.06926735
-0.17647049
-0.0843188
0.28428796
0.960067
1.7279978
2.3730593
2.5573628
2.1273217
1.1750877
0.06926735
-0.72938055
-0.79081506
0.28428796
2.58808
5.997692
10.144518
14.414212
18.253868
21.41774
23.936554
26.117476
28.052662
29.74211
31.093666
31.92303
32.138054
31.769445
31.032232
30.141434
29.312069
28.544138
27.714773
26.608953
25.011656
22.892168
20.496225
18.038847
15.673619
13.308393
10.78958
7.8407264
4.461831
0.6528947
-3.5246484
-7.9479294
-12.463362
-16.948076
-21.340641
-25.5489
-29.511425
-33.043903
-36.146347
-38.818745
-41.122536
-42.904137
-43.88709
-43.702785
-42.013332
-38.480854
-33.074623
-25.948225
-17.47027
-8.16295
1.4208252
10.513124
18.407452
24.85807
29.926413
33.827503
36.80707
39.049427
40.831028
42.213303
43.073387
43.04267
41.598957
38.49652
33.95037
28.544138
23.015038
18.161715
14.752103
13.277676
13.984172
16.871592
21.387024
26.393932
30.94008
34.749016
38.06648
41.445374
45.346462
50.01548
55.298843
60.827946
66.01916
70.381004
73.97492
77.44597
81.408485
86.16966
91.330154
95.96845
99.16305
100.207436
98.61014
94.432594
88.504166
81.77709
75.01931
68.507256
62.51739
57.08044
52.380707
48.786793
46.329414
44.793552
43.534145
41.660393
38.097195
32.47594
25.902454
20.526941
17.977411
18.499603
20.834112
23.045753
23.690815
22.769299
20.86483
18.10028
14.44493
10.605276
8.24005
9.438022
15.55075
26.63967
41.107487
56.066776
68.69156
76.8009
79.41187
77.07736
71.64041
64.23756
55.42171
46.39085
39.110863
35.39408
35.424797
37.544285
39.418034
39.3566
36.653484
31.308687
23.506512
13.523414
2.2501905
-8.838729
-17.869595
-23.275826
-24.965273
-24.873121
-26.040377
-30.156485
-36.668537
-43.272743
-47.542435
-47.81889
-43.30346
-34.21116
-21.494226
-6.596371
8.025029
19.54399
26.455366
29.74211
31.738728
35.455513
42.551193
51.88923
60.76651
66.29561
66.20346
59.261364
46.206547
30.110716
14.87497
2.710949
-6.565654
-14.275678
-21.524944
-28.559189
-35.31698
-41.061104
-43.242023
-38.941616
-27.45337
-10.958218
6.642754
21.141285
29.772825
31.738728
28.63629
24.182291
21.602045
22.216389
24.888786
26.823973
24.7352
16.380116
1.6972804
-16.886644
-34.794785
-47.81889
-55.129593
-59.491436
-66.095634
-79.30405
-100.03818
-125.44132
-149.33932
-165.18942
-170.19633
-166.17238
-156.65002
-144.76247
-132.07626
-118.34564
-103.6628
-88.61137
-72.761284
-55.375328
-37.09858
-19.927649
-5.736289
4.8918724
11.035318
11.158186
5.6290855
-2.51098
-9.82168
-14.613568
-17.961746
-22.262157
-27.299782
-29.480707
-26.654722
-21.770683
-21.432793
-29.849312
-46.068012
-65.41985
-81.42354
-87.9663
-82.4372
-67.41648
-49.846226
-37.712925
-35.74702
-42.627678
-52.45719
-58.84638
-58.784943
-52.979385
-45.453667
-41.583294
-43.05772
-47.2967
-51.351376
-54.638115
-56.726887
-55.621067
-49.231884
-37.95866
-26.286114
-20.603428
-25.272446
-40.41604
-62.133118
-84.95602
-104.24644
-116.68691
-122.09315
-123.81331
-125.011284
-125.25702
-121.355934
-111.31139
-97.27363
-84.43382
-77.368866
-78.44396
-87.41339
-101.85049
-117.14767
-127.40723
-129.00453
-122.92251
-111.92574
-98.22586
-83.328
-67.78509
-50.64488
-30.709396
-9.48379
8.608656
20.55766
28.482702
37.452133
50.138348
63.7768
72.80767
74.25137
70.04312
64.45258
60.612923
58.12483
53.67083
43.872036
26.916124
3.9089208
-20.757013
-40.907516
-51.965717
-55.221745
-56.941906
-62.22527
-70.54964
-77.00026
-76.078735
-65.327705
-45.668686
-20.265537
6.274147
30.202868
50.90628
70.78033
90.900116
109.299736
124.074715
136.63806
150.18436
166.43376
182.5603
190.30106
181.30092
153.77826
113.56943
70.04312
31.462275
2.8952522
-14.767154
-24.811687
-32.460278
-39.433086
-41.39899
-32.490993
-11.111803
17.793108
44.36351
59.722122
60.244316
49.247547
34.749016
23.813684
19.32897
22.400692
35.670536
63.469627
106.99594
159.79886
209.06929
243.19612
257.11105
250.38396
224.95009
185.93922
141.95215
104.38498
80.21052
63.991817
34.7183
-19.866213
-81.66927
-120.588005
-115.24321
-62.716747
19.021797
100.60676
155.92848
173.22227
153.2868
106.87308
52.749313
6.8577747
-26.040377
-48.771126
-65.57345
-79.67265
-91.13018
-94.44764
-78.56683
-34.487614
36.71492
124.474045
212.54033
285.49374
329.2351
325.8869
259.59912
132.18405
-25.057425
-159.9675
-228.00615
-215.74997
-146.82053
-69.01377
-33.96542
-70.3039
-163.31567
-264.25247
-314.84375
-272.8226
-136.89886
40.831028
179.05855
222.86131
175.46465
90.070755
40.247402
73.42201
184.80267
331.69244
454.5921
503.4939
466.3875
370.4883
265.74258
201.75858
197.73462
233.98096
271.70172
274.80417
231.06282
168.09251
135.77798
158.57016
215.12057
276.03284
321.18716
323.15308
253.05637
111.23492
-45.94514
-149.70793
-182.94398
-167.9847
-121.04876
-48.341084
23.844402
51.48991
15.243578
-61.856663
-133.36638
-160.21324
-129.98749
-48.95543
69.76666
206.61191
332.42966
420.4038
458.8618
442.4895
389.22583
388.8572
552.9486
836.92944
1006.5807
983.97284
567.90796
-96.22924
-734.9326
-1006.47284
-1006.47284
-1006.47284
-885.2934
-678.01355
-371.24057
-80.71703
97.13571
194.57074
283.52786
379.61133
439.4178
365.91144
66.23418
-405.88962
-813.2308
-912.9696
-649.47723
-174.80392
277.16937
556.57324
663.40784
675.0189
648.2949
584.67957
445.1312
195.86089
-126.76216
-380.79364
-393.26483
-120.588005
275.44922
516.4259
407.80975
-19.927649
-557.602
-957.0181
-1006.47284
-1006.47284
-985.3702
-957.93964
-896.22876
-727.8369
-471.50162
-163.53069
162.96272
477.56857
758.1398
961.1499
1006.5807
1006.5807
1003.5089
989.4711
966.8633
876.8311
771.71674
773.2526
848.41766
780.4404
406.91895
-189.70177
-747.37305
-1006.47284
-1006.47284
-1006.47284
-970.4108
-922.3077
-707.4407
-275.24924
197.94965
508.8387
616.87115
591.3452
493.23438
339.0646
121.095146
-120.83373
-267.1092
-219.12888
-10.036701
205.90541
278.2752
193.09633
67.98506
14.014889
22.830734
7.042078
-75.863716
-193.35713
-304.49207
-391.0225
-433.44296
-404.41522
-305.6593
-190.93047
-113.92236
-71.83976
-26.99261
30.29502
63.868946
33.766068
-58.569923
-168.23044
-249.2932
-275.09567
-217.71588
-52.05787
202.15791
474.83475
690.7154
795.9834
757.31036
571.9626
287.98184
-15.381498
-275.5257
-458.8154
-544.20935
-523.3216
-417.7772
-277.95236
-158.33948
-92.666046
-80.16413
-86.67618
-65.08197
0.34572238
72.62336
106.842354
99.316635
74.58927
51.88923
44.486378
67.92363
120.02004
159.27666
132.06119
30.571476
-97.33506
-200.88284
-263.85318
-290.36212
-282.55997
-244.56274
-192.03629
-145.80685
-119.11358
-113.03156
-112.939415
-95.52274
-51.167072
11.250339
73.02268
105.09148
77.72242
-17.101662
-151.5817
-269.93515
-320.28073
-282.3142
-171.91649
-28.497755
106.627335
213.70758
301.52814
402.15778
568.4301
798.195
986.338
959.2147
614.99744
42.489758
-542.2741
-937.29767
-1006.47284
-1006.47284
-860.96533
-564.48267
-173.75952
127.76079
172.85367
-2.7260003
-194.27864
-221.18694
-69.01377
120.94157
174.91171
21.75563
-228.95837
-355.48267
-243.82553
-15.442932
115.105286
91.7602
47.34308
87.98198
179.21214
234.71817
216.0728
150.0615
83.89658
44.732117
43.104103
95.41555
210.14438
337.46732
364.77493
203.17159
-125.53348
-500.59085
-780.57837
-888.79517
-846.8354
-722.5228
-562.5168
-385.58554
-210.19016
-63.11607
35.117622
94.002556
155.37556
249.7696
356.5427
427.3459
431.30844
358.81577
213.95332
19.75901
-178.45927
-327.89856
-402.11142
-413.29245
-379.34995
-307.4409
-214.98206
-146.9741
-154.19264
-227.914
-279.73398
-218.51454
-35.071243
181.97668
310.0368
292.2208
177.58412
66.111305
33.243874
99.90027
243.90262
418.71436
557.46405
590.48505
490.03976
290.40848
65.46625
-109.31477
-189.67105
-181.53099
-132.8749
-101.05184
-129.92604
-237.25204
-396.55157
-537.8201
-585.5239
-504.39978
-312.84714
-66.40281
169.10617
344.5323
438.09692
449.67734
396.75153
305.18347
196.6288
89.70215
1.2979565
-58.38562
-82.09932
-79.05831
-87.597694
-131.2776
-176.7391
-173.6981
-122.43103
-66.18779
-32.21454
-18.545372
-9.115184
20.86483
82.60647
152.88748
201.11353
231.27783
263.40805
296.36765
323.8903
353.5324
381.88443
380.0721
315.13586
182.68318
14.659951
-147.40414
-272.79187
-342.73502
-344.24014
-273.12976
-148.2028
-9.207335
104.139244
164.95934
155.68274
73.14555
-61.058018
-210.8045
-343.2265
-439.12567
-499.66934
-535.8235
-550.4142
-538.3423
-493.71017
-423.88992
-358.12433
-323.9975
-316.1953
-298.3486
-236.26909
-132.44487
-26.10181
38.097195
29.864979
-57.70984
-202.35727
-354.8376
-443.05746
-392.52762
-174.80392
157.55649
487.1216
690.25464
706.13544
558.26276
324.41248
95.81487
-60.01363
-114.04523
-78.843285
-12.616948
8.516505
-58.60064
-198.70192
-353.9775
-461.33423
-480.7168
-406.96475
-268.95224
-118.253494
-11.971887
10.513124
-49.81551
-146.0833
-206.78055
-182.32964
-71.9012
84.971695
230.20274
313.26212
312.83206
241.47595
132.7677
25.687437
-44.655014
-55.83609
-49.93838
-147.18913
-367.4009
-552.0729
-580.63995
-486.55307
-356.15845
-235.53188
-122.5539
-18.2382
52.196404
69.613075
36.16201
-27.975563
-93.86401
-124.458374
-114.3524
-95.215576
-76.693085
-54.208073
-24.074474
35.94699
128.09866
199.33192
176.60117
39.3566
-140.76923
-263.60742
-268.55292
-156.58861
2.9566865
122.200966
162.74771
151.81238
145.85323
173.77519
243.5033
344.47083
419.20584
395.15424
243.65688
9.038698
-222.41562
-355.82056
-335.2093
-200.2685
-48.95543
42.45904
49.739025
-7.2721505
-75.61797
-94.478355
-42.75055
28.912745
38.527237
-36.054195
-127.53009
-156.68076
-124.94985
-91.62166
-83.235855
-83.328
-86.1847
-101.05184
-118.65281
-119.05214
-99.17809
-74.266426
-51.658543
-31.44661
-31.784498
-80.93206
-167.33963
-236.60696
-255.09875
-235.53188
-216.39505
-213.6305
-202.72588
-166.69456
-123.26041
-99.17809
-100.22248
-108.331825
-109.59123
-107.47175
-97.70367
-69.93529
-27.176914
4.4003963
-14.736437
-95.215576
-202.51085
-294.32465
-342.45853
-329.98737
-262.25586
-167.92325
-78.90472
-13.538465
25.84102
48.510338
66.4492
83.743004
98.02651
108.50108
115.41246
107.54885
68.35367
-1.0058355
-99.239525
-242.01321
-427.0538
-603.0021
-707.5021
-706.6727
-596.6436
-417.00928
-242.38182
-123.78259
-40.385323
71.14893
242.42819
455.5136
672.623
844.67017
923.4599
893.23413
768.3379
561.3037
307.76373
86.507545
-51.53568
-121.72454
-150.53731
-138.0661
-81.97645
-0.36077386
81.469925
134.48785
127.26932
57.019005
9.745194
143.39584
455.45218
620.3422
325.82547
-266.86343
-637.83545
-546.17523
-224.7194
5.1068926
11.096752
-71.07182
-59.153545
-30.125769
-170.81068
-440.50793
-589.05646
-443.1189
-92.17457
194.63219
177.64555
-165.22015
-593.6026
-808.00885
-717.76166
-483.02057
-317.88474
-255.62093
-165.83449
2.3730593
135.01004
147.26622
84.14232
2.188756
-89.53288
-166.29524
-186.47646
-134.13431
-13.200575
128.74373
191.13043
92.558846
-146.20618
-377.8448
-447.81863
-351.21295
-177.4456
16.595137
193.37277
314.89014
375.31094
405.9667
437.1754
447.21994
390.91525
275.2035
149.10925
53.486526
24.950222
73.11484
144.62454
166.28018
107.05738
-3.3403451
-115.765396
-205.36755
-255.86667
-244.71634
-181.65385
-123.966896
-120.28083
-157.01863
-200.23778
-257.3411
-339.04895
-418.23795
-455.25223
-423.15268
-324.3661
-196.95103
-86.0004
-9.176618
53.609398
125.33413
181.60808
169.41335
68.81443
-93.46468
-259.33774
-363.68414
-388.0122
-368.10742
-341.107
-317.14752
-289.13345
-251.53555
-205.55185
-147.61917
-74.38929
1.8508663
57.90981
69.49021
30.079998
-34.27259
-83.48159
-93.77186
-67.723656
-24.289495
1.0522187
-31.938086
-118.68353
-207.42561
-267.1399
-307.6559
-346.6668
-396.98163
-436.29968
-409.91357
-361.71823
-458.56967
-737.8507
-1006.47284
-1006.47284
-881.6995
-541.9976
-203.40166
38.189346
159.61453
141.42995
7.68714
-103.1099
-64.068306
98.763725
268.3228
342.6585
279.10455
110.835594
-81.20851
-208.31642
-197.81111
-35.593433
204.0931
422.49258
572.60767
652.9947
682.2989
684.90985
675.26465
654.77625
609.2226
510.2517
353.686
186.30782
76.06369
54.346607
89.39497
127.26932
153.96257
195.46155
267.00198
340.47757
378.41336
374.758
329.2658
231.30856
90.74652
-56.511868
-174.34315
-245.3921
-276.0479
-287.84332
-298.8401
-306.0279
-287.90475
-232.15298
-163.1621
-119.78935
-107.10314
-109.06904
-131.00114
-184.01909
-243.7641
-257.1875
-195.75307
-90.97659
-3.4017794
36.561333
41.322506
29.373503
-2.019504
-68.79875
-176.06332
-305.9972
-426.47018
-507.19504
-534.28766
-507.34863
-438.6342
-365.9572
-330.9703
-342.42783
-387.49002
-451.0132
-512.4784
-553.4859
-563.89905
-542.48914
-501.69666
-457.556
-415.38126
-367.7081
-297.54996
-198.39474
-91.928825
-6.534937
46.237263
66.01916
53.547962
10.543841
-49.231884
-95.27701
-102.98703
-73.65208
-25.702488
22.707865
59.29208
76.55517
70.47316
40.27812
-7.517888
-57.433384
-90.76157
-98.07227
-84.52598
-64.28332
-51.597107
-49.90766
-45.576534
-19.989082
32.7524
102.05047
167.26312
205.29106
198.99403
151.07516
92.31311
61.073685
67.124985
95.323395
132.952
164.62144
170.64204
148.27989
107.76387
61.96448
29.158482
21.54061
38.49652
71.54826
106.81164
132.06119
140.75417
126.43994
89.7943
46.513718
14.905688
-1.2822907
-13.753486
-33.351078
-60.01363
-84.2188
-94.41692
-90.270096
-85.75466
-97.365776
-129.58815
-168.07684
-191.32977
-192.4356
-178.76643
-151.91959
-106.611664
-45.5151
18.130999
65.77342
84.75667
79.56546
65.80414
57.602634
59.353516
61.41157
51.45919
29.680674
7.195664
-4.4461656
-1.1594219
14.44493
40.769596
73.63703
101.74329
112.74007
101.00608
72.715515
42.428326
19.789726
4.7690034
-6.104895
-14.183526
-20.757013
-31.753782
-51.28994
-71.44044
-84.741
-98.410164
-115.42751
-125.10343
-129.03525
-139.72485
-157.14151
-172.4694
-178.705
-178.92003
-183.95764
-195.35373
-206.28908
-211.08096
-206.04333
-193.63359
-178.1521
-157.41797
-127.069336
-88.51922
-53.409428
-34.51833
-27.66839
-19.067566
-5.2755303
6.919209
9.714478
0.06926735
-17.00951
-32.89032
-41.767597
-43.211308
-41.245407
-40.262455
-38.75731
-31.047285
-12.616948
13.00122
28.667006
28.820593
65.52769
191.0997
317.8083
288.1047
80.11837
-191.60623
-418.02292
-570.16534
-657.3409
-655.9893
-546.1445
-385.92343
-270.30377
-220.29613
-159.72176
-10.589611
222.33913
471.30228
654.99133
702.6337
594.14044
372.45422
121.095146
-37.927944
-4.9990754
183.69685
386.27698
502.32666
518.7604
446.66702
275.72568
4.3389616
-307.0723
-550.53705
-651.0438
-621.3095
-528.5128
-412.67813
-281.82272
-183.89622
-193.91003
-316.5025
-466.03397
-543.71783
-508.11655
-383.8961
-226.43958
-89.62504
-1.2208562
59.19993
138.51181
252.31914
369.4132
438.21982
423.69055
340.1704
239.11072
176.35542
183.05179
245.40778
316.82532
348.06473
311.4191
218.22302
100.422455
-24.01304
-139.72485
-216.91724
-231.35434
-187.92018
-119.51289
-62.962486
-37.40575
-47.02024
-84.98673
-127.22292
-144.24026
-120.15796
-65.45058
-15.780823
0.43787408
-11.142521
-24.043756
-15.780823
11.557511
35.148342
48.57177
63.531063
73.66775
57.141876
9.192284
-46.743786
-80.93206
-87.01408
-89.13356
-116.16472
-164.45221
-204.56891
-229.72632
-250.2147
-253.9315
-232.21442
-201.19002
-167.49323
-126.70073
-78.04464
-30.187202
3.2024245
24.274443
40.308838
47.80384
46.36013
33.673916
1.0522187
-49.13973
-110.819916
-180.21014
-243.18047
-276.0479
-258.69266
-196.73602
-124.458374
-73.43705
-50.82918
-49.293316
-64.19117
-92.60461
-117.05552
-115.55038
-88.94926
-52.91795
-18.606808
6.9806437
22.892168
24.950222
-5.8591576
-70.91824
-136.16164
-165.68091
-148.3871
-103.72424
-65.57345
-53.655167
-62.501724
-71.25613
-64.59049
-35.900608
15.305013
72.74623
109.69906
109.54547
72.8691
17.915977
-27.20763
-41.675446
-23.152958
16.90231
67.77004
122.10882
169.53621
199.39336
205.35251
183.14395
135.16364
75.29576
19.88188
-21.770683
-49.416187
-71.77833
-98.19514
-125.47204
-141.07639
-136.56097
-113.24658
-78.56683
-40.723213
-7.579323
12.171855
12.970503
-1.3744423
-19.712627
-33.903988
-42.904137
-49.846226
-60.505108
-80.37915
-109.25334
-140.24702
-163.49998
-171.27144
-161.44193
-138.89546
-114.50599
-101.38973
-106.58094
-123.506134
-135.14796
-125.41061
-89.34858
-32.95175
34.656864
103.524895
160.81253
191.43759
185.01768
145.69965
92.86602
46.544434
13.461979
-11.879734
-36.484234
-62.56316
-88.150604
-109.990555
-125.93279
-135.67017
-138.0354
-131.18546
-117.14767
-101.05184
-85.07889
-65.23556
-34.51833
9.007981
58.585587
103.678474
135.4708
149.78503
146.65187
128.83589
102.419075
74.61998
51.551342
37.667152
34.38041
38.373653
44.486378
50.66054
58.370567
69.613075
83.03651
93.38821
94.64761
82.913635
58.00196
26.209627
-1.6816146
-17.408834
-19.036848
-8.16295
12.909069
40.831028
71.64041
101.313255
124.87337
137.52885
137.89746
127.914375
109.48404
81.34705
41.72183
-7.333585
-58.969246
-103.2942
-132.62917
-146.20618
-147.00484
-138.34256
-125.99423
-117.82345
-118.529945
-127.34579
-139.72485
-149.40077
-150.56802
-140.95352
-123.4447
-101.88121
-77.73747
-52.61078
-30.64796
-16.272299
-9.975266
-6.2277646
2.8031006
23.230059
58.370567
106.81164
161.1504
211.12733
248.72522
271.85532
282.82135
286.35382
286.93744
284.01932
270.87234
240.76947
192.81987
133.71992
74.95788
27.74549
-0.57579446
-7.4871707
5.4447823
32.875267
65.46625
92.12881
105.306496
104.16995
92.8353
76.49373
58.585587
42.27474
31.523708
26.762539
23.629381
18.161715
10.605276
3.14099
-3.3403451
-8.961598
-13.722768
-19.282587
-27.944845
-39.033764
-48.27965
-52.825798
-55.74394
-63.39253
-78.59755
-97.15076
-110.11343
-111.28068
-102.188385
-89.164276
-77.798904
-71.22542
-71.379
-79.67265
-95.43059
-113.645905
-126.79288
-128.88167
-118.192055
-96.474976
-65.78846
-26.931177
19.63614
71.210365
123.27608
170.85706
208.33206
232.32222
245.71494
255.20654
264.48315
271.82455
273.17615
265.68115
248.38733
223.5371
194.63219
161.18112
121.924515
80.08765
40.92318
7.502836
-22.23144
-54.146637
-91.375916
-130.44824
-163.22353
-181.3774
-181.77672
-168.66046
-150.353
-134.4722
-124.181915
-118.68353
-117.39341
-122.12386
-133.7964
-149.2779
-161.9334
-165.03584
-156.15855
-138.00468
-114.69029
-89.19499
-62.778183
-36.453514
-13.415596
1.3286738
6.8270574
12.479027
31.247253
65.619835
106.5659
141.27635
161.67259
170.88777
179.12
192.81987
209.34575
218.96024
210.60513
178.9664
126.34779
61.473007
-1.4973111
-48.433235
-69.44382
-60.382236
-26.624004
17.700956
55.79032
74.6507
70.99535
52.718597
33.213158
22.769299
21.694197
21.632761
13.584847
-5.5827026
-30.525093
-51.443527
-63.054638
-67.57007
-69.68955
-70.67251
-67.90795
-60.412956
-49.876945
-39.248783
-33.289642
-34.18044
-38.63444
-42.044052
-42.904137
-42.566246
-41.460426
-38.665157
-33.13606
-24.105192
-12.15619
0.46859127
11.127469
18.622473
23.41436
25.687437
23.629381
14.905688
-2.111656
-27.729824
-60.290085
-95.89135
-128.72807
-153.85477
-169.76628
-174.80392
-165.18942
-138.68045
-98.01084
-50.82918
-5.9820266
32.537376
64.60616
88.62704
101.804726
103.739914
97.22787
86.784004
74.74285
59.169216
37.052807
7.779291
-25.211012
-55.191025
-76.26304
-85.84682
-83.42016
-71.194695
-55.098873
-42.596962
-38.818745
-42.25907
-45.63797
-41.39899
-26.961895
-5.9820266
14.383495
28.39055
33.243874
28.882027
16.871592
0.46859127
-15.688671
-27.3305
-32.337406
-30.924416
-24.719536
-16.14943
-8.347254
-4.046841
-4.261862
-7.7329087
-12.432644
-15.780823
-15.012892
-8.316536
3.9396381
20.588377
40.585293
62.793846
84.910255
102.84911
112.64791
114.03019
109.63762
101.28254
87.64409
66.78709
40.40099
12.7862
-12.37121
-32.521713
-45.6994
-50.982765
-49.324036
-44.593582
-41.33756
-40.63106
-40.323887
-38.75731
-36.85284
-37.006428
-41.122536
-48.95543
-57.494816
-61.856663
-57.70984
-44.224976
-25.272446
-6.657806
7.9635944
18.43817
26.117476
30.479324
29.803543
24.028706
15.489315
7.7485743
3.4788795
3.1717074
6.0284095
11.035318
17.793108
27.100428
40.49314
58.493435
78.152466
93.541794
99.9617
95.78415
81.77709
60.76651
36.039143
12.171855
-5.7055717
-14.890022
-15.381498
-9.023032
0.7143291
10.7588625
19.605423
26.5168
31.247253
33.274593
32.41451
30.63291
30.725061
32.660248
33.121006
28.08338
16.687288
1.9123008
-11.480411
-18.944696
-18.053898
-9.729528
2.864535
16.287964
28.820593
41.04605
54.28517
68.53797
81.31634
89.057076
90.43936
86.63042
80.149086
74.12851
70.87248
70.84176
73.29914
77.046646
81.31634
86.4154
92.71243
99.93098
107.518135
114.7674
120.23507
122.538864
121.8938
119.31355
115.62749
111.97214
108.47037
103.739914
97.53504
90.59294
83.52798
77.16951
72.776955
71.57898
74.09779
79.78048
88.04341
98.27225
109.176865
118.57634
124.01328
124.25902
120.23507
113.84589
107.05738
100.48389
93.14247
84.51093
74.773575
64.79047
56.373947
51.1213
49.831177
52.10425
56.49682
61.1044
64.79047
67.616455
71.0875
76.00226
81.00917
83.405106
81.00917
73.759895
63.7768
53.394375
43.657017
34.994755
27.74549
22.09352
18.407452
17.025177
18.038847
21.663479
27.530468
34.22682
40.49314
45.868656
50.752693
55.66745
60.705074
66.111305
72.53121
80.60984
90.25506
100.29958
108.80826
114.73668
118.02343
119.00638
117.96199
115.166725
110.74345
105.4908
100.146
94.40188
87.27548
78.67465
70.350296
65.43554
65.80414
70.59602
77.38454
83.804436
88.504166
90.93083
90.777245
88.53489
85.954636
85.27886
87.33692
90.71581
92.68172
91.238
86.72257
81.684944
79.135414
80.917015
86.07751
91.330154
92.8353
88.13556
77.20023
62.85528
49.831177
42.766212
43.8106
51.520626
61.59588
68.99873
69.950966
63.162453
50.56839
36.59205
26.025324
21.909218
24.059423
29.803543
35.639816
39.049427
39.1723
36.80707
33.673916
32.199486
34.533997
41.26107
50.783413
60.42862
68.169365
73.45273
77.1388
81.00917
86.507545
93.9104
102.23477
109.69906
114.613815
116.05752
114.490944
110.86631
106.10514
100.48389
95.323395
92.19024
90.562225
89.94788
90.13219
91.20729
93.08104
94.73977
96.214195
98.11866
99.040184
97.81149
94.86264
90.623665
85.83177
80.640564
75.17289
70.31957
67.278564
66.04987
64.729034
61.042965
53.978004
46.02224
42.090435
43.902752
48.2646
50.046196
46.513718
39.47947
32.353073
26.240345
20.127617
13.185524
4.8918724
-3.2481933
-8.255102
-7.2721505
1.6358459
16.625854
32.629528
45.315742
53.732265
59.476383
63.62321
65.22051
64.05325
62.701694
65.68127
76.34015
92.773865
108.5318
117.040474
115.75036
108.5318
102.6341
101.9276
104.968605
107.54885
107.05738
104.32355
101.866165
102.54195
108.68539
119.590004
131.2011
138.81898
140.75417
137.83603
130.6482
118.39204
100.88321
81.193474
65.558395
58.86204
61.196552
67.98506
72.43906
69.73595
59.41495
45.192875
32.660248
27.131144
30.94008
41.138203
50.998432
55.32956
53.824417
50.26122
48.295315
48.233883
48.35675
48.57177
51.39776
58.739174
67.954346
74.4664
76.585884
76.032974
75.08074
74.2821
72.28548
67.09426
58.46272
47.588818
35.6091
23.383642
11.711097
1.113653
-7.579323
-13.139141
-13.384879
-5.736289
9.499456
27.776207
42.9198
50.506954
49.739025
42.735497
32.905983
23.75225
17.977411
16.687288
20.035465
28.08338
38.15863
43.411278
39.387318
28.820593
20.43479
22.800016
34.50328
46.698017
57.848373
70.350296
78.06031
78.3982
79.56546
85.248146
92.12881
97.81149
102.23477
106.99594
107.518135
95.63057
74.2821
53.02577
35.30193
23.19934
18.161715
18.00813
24.796635
38.250782
48.01886
45.5922
34.47256
25.902454
27.223295
33.95037
41.26107
52.503574
67.00211
76.09441
70.47316
50.47624
29.342787
18.192432
15.704336
16.810158
19.298252
26.85469
44.91642
66.90996
78.76681
77.16951
70.933914
68.722275
70.84176
71.17966
66.32633
59.814274
54.31589
46.05296
30.29502
12.417593
4.3389616
9.806628
23.96727
39.81736
51.64349
58.401283
62.333088
64.6676
63.162453
56.4661
49.3397
48.14173
52.134968
55.7596
57.41833
58.923477
60.52077
60.55149
59.077065
60.67436
68.13865
75.84867
76.708755
68.32295
52.073532
32.629528
15.581468
4.8304377
1.5744114
5.567651
15.796487
28.820593
39.694492
46.759453
51.88923
56.711834
62.302372
68.4151
72.07045
70.81105
66.20346
62.025913
60.244316
60.09073
60.490055
61.84161
65.00549
69.92025
75.63365
81.03988
86.13894
91.14585
95.23125
97.13571
95.84558
91.115135
84.26519
76.21728
66.725655
57.848373
54.377323
58.063393
64.79047
68.96801
69.45949
70.04312
73.39129
77.01593
76.09441
67.64717
52.47286
33.39746
13.431262
-4.108276
-15.872974
-20.14267
-17.992464
-12.463362
-5.889875
1.359391
8.608656
14.137758
16.195812
15.520033
15.182143
17.915977
24.059423
32.230206
39.878796
45.25431
47.834557
47.189495
44.33279
42.95052
46.36013
53.76298
60.45934
62.455956
59.87571
55.11454
50.138348
46.36013
44.394226
44.424942
45.46933
45.00857
40.27812
31.18582
20.281204
11.066034
6.5506024
7.5335536
13.0626545
22.00137
32.015182
38.926563
40.27812
38.005043
36.131294
37.144962
40.92318
46.421566
53.148636
60.09073
65.834854
70.47316
74.773575
77.35381
76.4323
72.31619
66.87924
61.503723
55.974625
49.37042
41.967564
34.07324
25.74887
18.407452
14.168475
13.431262
14.537082
15.366447
14.813538
13.431262
13.124089
15.489315
21.018415
28.789875
37.26783
45.438614
53.02577
59.445667
63.131737
63.162453
59.1385
50.10763
37.667152
26.332497
19.359688
17.240196
17.915977
18.3153
16.840874
12.509745
4.861155
-3.0024557
-6.16633
-3.1253245
4.0625067
12.540462
20.711245
29.465654
38.74226
44.977856
46.421566
43.93347
39.633057
35.94699
32.50666
29.588524
28.789875
29.895695
31.677296
31.984467
29.61924
25.28811
20.004747
15.581468
13.799868
13.615564
13.216241
13.185524
14.567799
16.748722
18.130999
19.32897
24.30516
35.578384
51.274887
67.98506
82.94435
93.17319
95.13909
87.459785
73.63703
60.827946
54.070156
54.00872
58.370567
62.42524
62.947433
59.29208
49.861893
34.441845
18.43817
8.577939
6.24343
7.287816
7.7485743
7.103513
6.9806437
9.069415
14.690668
22.892168
30.694344
36.377033
40.247402
42.70478
42.58191
37.85146
30.63291
24.581614
21.141285
20.219769
21.41774
25.226677
32.16877
40.70816
48.84823
56.34323
63.438908
68.75299
70.96463
69.828094
65.834854
60.09073
54.377323
49.954044
45.991524
41.629677
36.868504
32.16877
28.144814
24.673767
21.8785
19.943314
18.960363
18.99108
19.267536
19.021797
19.54399
22.216389
26.823973
31.95375
35.30193
35.30193
33.30531
32.16877
33.489613
35.762688
36.223446
34.349693
31.92303
30.970798
31.769445
33.151722
33.336025
30.356455
23.660097
14.99784
6.8577747
0.28428796
-4.5997515
-7.395019
-8.070798
-7.149281
-5.7055717
-3.7703862
0.7450464
8.823677
18.683907
27.622622
34.13467
37.298546
36.40775
32.107334
26.30178
20.526941
14.87497
8.977263
3.6939003
0.28428796
-1.1594219
-1.8044837
-2.234525
-2.51098
-2.9103038
-3.2789106
-2.6952834
-0.17647049
4.3082447
9.960215
15.458598
19.513273
22.615713
25.84102
28.912745
30.479324
30.448606
30.84793
33.6432
38.527237
43.534145
47.281647
49.984764
52.65716
55.66745
57.510483
57.049725
55.145256
53.148636
51.88923
51.305607
50.414803
48.233883
44.179207
38.127914
31.093666
25.073092
20.956982
18.591755
17.424501
16.718006
16.5337
17.055893
17.977411
18.622473
18.192432
17.485935
18.3153
21.694197
26.486084
29.588524
29.035614
27.038994
27.499752
31.277971
34.687584
33.39746
26.916124
18.806776
13.124089
10.881732
10.175236
9.622326
9.653043
10.298104
10.912449
11.772531
15.059275
22.062801
29.772825
33.028854
30.356455
26.30178
26.148193
29.83426
34.564713
37.882175
36.4999
27.591904
13.984172
5.506217
8.885112
18.10028
22.43141
19.421122
14.87497
15.857922
25.503132
39.940228
51.21345
53.148636
43.84132
25.53385
2.4037766
-20.388407
-35.19411
-36.576385
-28.43632
-20.972033
-20.480558
-25.487467
-30.98585
-33.873272
-32.030235
-22.722916
-6.6270885
10.328822
22.277822
28.574854
33.151722
39.72521
48.295315
58.33985
71.54826
88.71919
106.25873
117.40908
116.85617
103.8935
82.26857
57.694786
35.05619
17.20948
6.059127
1.3901081
-0.6065117
-3.2174761
-3.8011036
3.2024245
18.038847
34.349693
44.302074
42.090435
27.622622
7.2570987
-11.971887
-25.856071
-32.736732
-32.76745
-27.54552
-20.173386
-13.26201
-7.8864946
-4.8762064
-5.490551
-9.944549
-16.886644
-23.951605
-28.374886
-27.944845
-22.077854
-12.125473
0.06926735
13.922737
28.482702
40.70816
47.742405
48.878944
43.04267
28.943462
8.577939
-12.401927
-28.006279
-34.61048
-32.337406
-23.12224
-8.377971
11.188904
32.84455
50.844845
61.01225
63.40819
58.86204
47.189495
30.725061
13.738434
-0.39149106
-7.8557777
-5.7977233
4.6768513
19.236818
30.909363
33.95037
27.83764
15.274296
1.2058048
-9.145901
-15.0743265
-18.299635
-18.91398
-15.750105
-8.224384
2.0351698
11.803248
17.915977
19.021797
16.011509
9.622326
1.7279978
-5.459834
-11.511128
-16.456602
-20.603428
-23.613714
-23.582998
-20.050516
-14.675002
-10.436025
-11.050369
-16.303015
-22.56933
-26.869743
-27.238348
-24.35093
-18.975414
-10.005983
2.8952522
18.038847
32.107334
41.537525
44.57853
41.19964
33.52033
25.042374
18.898928
16.718006
18.3153
22.492844
27.008278
29.1892
28.08338
26.025324
29.250635
36.899223
40.9539
41.015335
41.015335
43.04267
44.639965
44.57853
44.947136
42.520477
31.738728
11.588228
-10.282439
-24.258778
-29.357838
-26.34755
-13.108423
5.3833475
19.390404
24.85807
25.74887
28.359833
31.892315
31.370123
29.987846
35.30193
44.82427
53.640114
61.84161
66.78709
60.76651
44.793552
30.202868
21.479176
13.461979
8.209332
6.704189
3.0795557
-3.3096278
-10.743197
-18.545372
-21.67853
-17.654573
-10.958218
-3.8625379
4.4003963
12.141138
16.687288
16.165094
13.031938
10.298104
5.936258
0.37643957
-1.8966353
-1.2822907
-0.2993394
0.099984586
-0.57579446
0.007832885
3.14099
6.0284095
8.731525
14.721385
22.216389
25.871738
25.19596
23.660097
24.274443
28.605572
37.452133
49.984764
62.240936
70.227425
72.46978
69.73595
64.08398
56.158928
45.899372
35.240494
28.144814
26.393932
28.451984
33.796783
42.858368
51.58206
52.534294
43.073387
25.96389
4.7997203
-16.579472
-34.733353
-46.559483
-48.924713
-41.39899
-26.439701
-6.842109
13.00122
26.240345
29.465654
25.994608
21.233437
18.10028
17.025177
15.950073
11.311772
2.0044527
-10.15957
-22.047136
-30.402224
-33.811836
-33.013187
-28.43632
-21.647814
-14.982174
-8.961598
-3.7089517
0.099984586
1.359391
-0.91368395
-6.5042195
-13.753486
-19.34402
-20.14267
-15.535085
-6.811392
4.369679
15.673619
24.581614
29.373503
30.233585
28.114098
23.905836
20.189053
20.158335
24.42803
30.264303
33.6432
32.015182
25.65672
16.77944
8.178616
2.9259696
2.9874039
7.441402
14.168475
21.632761
27.83764
30.94008
31.462275
30.909363
29.895695
28.63629
27.4076
25.902454
23.53723
19.943314
15.120709
9.223001
2.6187973
-3.2174761
-6.2584815
-6.811392
-7.2721505
-9.207335
-12.340492
-16.180145
-20.0198
-22.170006
-21.12562
-17.224531
-12.678383
-9.514508
-7.794343
-7.118564
-7.1799984
-6.9035435
-6.012744
-5.5519853
-5.951309
-6.6885233
-7.7636256
-9.82168
-12.954837
-15.627236
-15.81154
-12.831969
-7.241433
0.22285348
9.13085
18.3153
25.441698
28.544138
27.622622
24.827353
22.800016
23.168623
26.148193
30.663628
35.209778
38.74226
40.92318
41.90613
41.81398
39.970947
35.179058
26.85469
15.919355
4.154659
-6.71924
-15.105043
-19.989082
-20.419125
-16.02656
-8.101515
1.113653
10.298104
18.960363
27.161861
34.871887
41.844696
47.834557
52.534294
55.053104
54.53091
50.629826
43.411278
34.103954
25.165243
18.43817
14.10704
11.403925
9.653043
7.9328775
5.782672
3.14099
0.007832885
-3.3710623
-6.995695
-11.203956
-15.934409
-20.419125
-23.55228
-24.197344
-21.555662
-16.241581
-10.497458
-6.2584815
-3.9239724
-2.7874348
-2.1730905
-2.142373
-3.0331726
-4.6611857
-6.565654
-8.808012
-11.418976
-14.060658
-15.903691
-15.903691
-13.661333
-9.790962
-5.4291167
-1.2822907
2.5266454
5.7519546
8.332202
10.267387
11.772531
13.523414
16.5337
21.20272
26.271063
29.52709
29.61924
26.793257
22.830734
19.666859
18.376734
18.929646
20.926264
23.721533
26.30178
27.376883
25.718153
21.509893
15.950073
9.960215
3.9396381
-1.8659182
-6.749957
-9.82168
-10.835349
-10.589611
-10.190288
-10.251721
-10.743197
-11.357542
-11.910452
-11.726148
-10.15957
-7.3028674
-4.108276
-1.6508975
-0.2993394
0.2535707
0.46859127
0.9907842
2.2501905
4.093224
6.212713
8.24005
10.113801
11.8954
13.400544
14.291344
14.199192
12.847634
10.113801
6.3048644
1.6051288
-3.463214
-7.794343
-10.098135
-9.760245
-7.4564533
-4.9069233
-3.4324968
-3.5246484
-5.1219444
-7.4871707
-8.930881
-7.7636256
-3.4324968
3.1102726
9.929497
15.182143
17.700956
17.547369
15.796487
13.799868
12.356158
11.987552
13.031938
15.059275
16.933025
17.670238
17.20948
15.704336
12.847634
8.577939
3.8474865
0.37643957
-0.6679461
0.16141903
1.0215015
0.2535707
-1.4973111
-2.019504
0.46859127
5.936258
12.7862
19.574707
26.424648
33.39746
39.110863
41.322506
38.865128
33.52033
29.772825
31.06295
36.469185
42.029
43.902752
40.001663
30.694344
17.88526
3.8167691
-9.422357
-20.480558
-30.033615
-39.40237
-49.47762
-60.10578
-69.65884
-75.89443
-77.27671
-73.49849
-64.651924
-50.61416
-32.030235
-10.497458
11.711097
32.50666
50.138348
62.455956
67.73933
65.68127
57.449047
45.46933
32.353073
20.43479
11.465359
7.2570987
8.424354
13.89202
21.571327
29.40422
35.6091
38.926563
38.772976
34.93332
27.653337
17.854542
7.7178574
0.28428796
-2.5724142
-1.4358768
2.2809079
7.9635944
15.243578
22.707865
28.789875
32.84455
35.455513
37.329266
39.3566
42.428326
46.114395
48.94038
49.708305
48.326035
45.315742
40.9539
34.994755
27.19258
17.946695
7.810009
-2.8181522
-13.599899
-23.736584
-32.583145
-39.40237
-43.579914
-44.532146
-42.351223
-37.774357
-31.630913
-24.78097
-18.268917
-12.463362
-6.749957
-0.05360157
8.178616
17.301632
25.74887
32.138054
36.25416
38.588673
39.448753
38.588673
35.85484
31.92303
27.929794
24.028706
19.75901
15.182143
11.618945
10.298104
10.973884
11.618945
10.513124
7.502836
2.9259696
-3.2481933
-11.142521
-19.712627
-26.685438
-30.0029
-29.050665
-24.44308
-17.070946
-7.7329087
2.4652112
11.711097
18.284582
21.939934
23.997988
26.578236
31.247253
38.373653
47.00519
55.66745
63.285324
69.09088
71.91687
70.53459
64.75976
55.91319
46.329414
37.974327
31.492992
26.332497
21.8785
17.854542
14.10704
10.728146
7.7485743
4.8304377
1.9123008
-0.9751184
-4.2311444
-8.132233
-12.463362
-16.333733
-18.91398
-20.173386
-20.57271
-20.14267
-18.299635
-14.091375
-7.5486054
0.28428796
8.025029
14.844254
20.55766
25.41098
29.465654
32.690964
35.486233
38.61939
42.520477
46.63658
49.954044
52.134968
53.517246
54.807365
56.373947
58.401283
60.45934
61.810894
61.44229
58.524155
53.21007
46.483
39.72521
33.55105
28.175531
23.53723
19.666859
16.718006
14.537082
12.878352
11.680379
10.7588625
10.144518
10.205953
11.618945
14.87497
19.513273
24.213009
27.653337
29.127766
28.974178
28.144814
27.591904
27.868359
29.035614
30.663628
32.291637
33.673916
34.441845
34.103954
32.291637
29.219917
25.718153
22.707865
20.404072
18.130999
14.905688
10.052366
3.6939003
-2.9103038
-8.316536
-11.480411
-12.03332
-9.790962
-4.814772
2.188756
9.837345
16.90231
23.045753
28.482702
32.936703
35.51695
36.19273
35.639816
34.441845
33.428177
33.581764
35.209778
38.15863
42.151867
46.36013
49.493286
50.47624
48.90966
45.13144
40.37027
35.793404
31.677296
28.021946
24.950222
22.738583
21.571327
21.325588
21.632761
21.939934
21.75563
20.803396
19.45184
18.837494
19.820444
22.400692
25.933172
30.448606
36.59205
44.547813
52.56501
57.87909
59.077065
56.527534
51.15202
44.394226
38.127914
34.103954
32.936703
33.61248
34.13467
32.537376
27.622622
19.666859
10.23667
1.6665633
-4.292579
-7.4564533
-8.900164
-9.4530735
-9.207335
-8.562273
-8.070798
-8.04008
-8.255102
-7.9786468
-6.565654
-4.261862
-1.9273524
0.28428796
2.6495144
5.414065
8.301484
11.035318
13.707716
16.380116
18.683907
19.88188
19.697575
18.192432
15.673619
12.632613
9.775911
7.8407264
7.318533
8.086464
9.4687395
11.004601
12.724766
14.721385
16.77944
18.43817
19.021797
18.3153
16.287964
13.216241
9.653043
6.704189
5.598368
6.6734715
9.407305
12.939785
16.687288
20.066183
22.615713
23.997988
24.7352
25.626001
27.038994
28.175531
28.08338
25.96389
21.724913
16.287964
11.5267935
9.253718
10.113801
13.400544
17.485935
20.77268
21.909218
20.526941
17.578087
14.690668
12.939785
12.018269
11.281055
10.23667
8.4550705
5.4754996
1.8508663
-0.8522495
-1.712332
-1.3437252
-0.82153225
-0.6065117
0.40715688
2.864535
5.9055405
8.332202
10.482408
13.523414
17.670238
21.602045
24.182291
24.827353
23.782967
21.663479
18.960363
16.994461
17.301632
20.956982
27.776207
35.02547
38.71154
36.71492
30.141434
22.677147
17.700956
15.520033
14.44493
13.00122
11.250339
10.728146
12.171855
15.274296
19.912596
25.65672
31.18582
34.749016
35.086906
32.936703
30.049282
27.899076
27.469034
28.728441
30.571476
32.07662
32.936703
33.489613
33.428177
31.92303
28.943462
25.28811
22.062801
19.851162
18.468885
17.148045
15.182143
12.663331
10.359539
8.977263
8.301484
7.3492503
5.7519546
3.7860518
1.1750877
-2.8181522
-8.193667
-13.784203
-17.654573
-18.729675
-18.053898
-16.978794
-15.719388
-14.122091
-11.787582
-8.930881
-6.289199
-4.2004275
-2.234525
0.31500515
3.7860518
7.318533
9.253718
8.79296
7.103513
6.519885
8.485788
12.7862
18.376734
23.690815
27.161861
28.114098
26.885408
24.213009
20.9877
18.130999
16.595137
16.65657
17.393784
17.854542
18.00813
18.069563
17.915977
16.994461
14.44493
10.175236
5.7519546
2.58808
0.80648077
0.13070178
0.8679152
3.6939003
8.639374
14.44493
18.86821
20.55766
20.127617
19.32897
19.2061
19.974031
21.75563
24.919504
29.250635
33.827503
37.575
39.663773
39.540905
36.776352
31.400839
24.120857
16.226528
8.823677
3.0181212
-0.02288434
0.31500515
3.233142
6.8884916
10.083083
12.755483
14.967123
16.257246
16.287964
15.704336
15.55075
16.134377
16.994461
17.547369
17.455217
16.564419
14.475647
11.496077
9.315153
9.806628
13.584847
19.697575
26.762539
33.274593
37.82074
39.81736
39.755924
38.588673
36.868504
34.595432
31.892315
29.004896
25.810305
22.00137
17.578087
12.816917
8.209332
4.3389616
1.6358459
-0.23790494
-1.9580698
-3.8625379
-6.0741787
-8.347254
-9.913832
-9.944549
-8.009363
-4.415448
-0.0843188
3.7246175
5.7519546
5.9055405
5.1683273
5.0454583
6.519885
9.376587
12.632613
15.765772
19.236818
23.383642
27.899076
31.984467
35.148342
37.17568
37.48285
35.639816
32.045902
27.868359
24.489464
22.554277
21.847782
21.939934
22.554277
23.168623
22.98432
21.079851
17.117329
11.496077
4.9840236
-1.5280285
-7.3028674
-11.726148
-14.060658
-13.784203
-11.081086
-6.749957
-2.0809386
1.7279978
4.277528
5.966975
7.318533
8.608656
10.267387
13.00122
17.08661
21.8785
25.96389
28.114098
28.329119
27.499752
26.762539
26.608953
26.85469
27.346165
28.451984
30.663628
33.73535
36.530617
37.697872
36.745636
34.16539
30.817213
27.376883
23.936554
20.373356
16.318682
11.557511
5.997692
0.06926735
-5.2755303
-9.023032
-10.466742
-9.422357
-6.381351
-2.234525
2.1273217
6.24343
10.083083
13.646282
16.748722
19.390404
21.786348
24.120857
26.209627
27.714773
28.329119
28.329119
28.39055
28.974178
29.864979
30.479324
30.417889
29.588524
27.868359
24.827353
20.465508
15.243578
10.021649
5.659803
2.58808
0.7757636
0.03855011
0.46859127
2.0351698
4.5232654
7.3799677
9.837345
11.557511
12.694048
13.431262
13.89202
14.199192
14.690668
15.55075
16.595137
17.547369
18.192432
18.253868
17.485935
16.226528
15.33573
15.704336
17.670238
20.619093
23.782967
26.486084
27.991228
27.346165
24.458748
20.373356
16.65657
13.8305855
11.680379
9.745194
8.117181
7.287816
7.410685
8.147898
9.315153
10.666711
11.833965
12.44831
12.479027
12.110421
11.281055
9.806628
7.9635944
6.519885
6.1205616
6.704189
7.502836
8.117181
8.4550705
8.485788
8.362919
8.823677
11.281055
16.472267
23.475794
30.233585
35.179058
37.759308
38.189346
37.544285
37.26783
37.85146
38.557957
38.342934
36.43847
32.50666
26.762539
20.31192
14.967123
12.509745
12.970503
14.813538
16.502985
17.854542
19.267536
20.373356
20.404072
19.421122
18.561039
19.144667
21.325588
24.366596
27.161861
28.451984
27.315449
24.059423
20.250486
17.854542
18.00813
20.281204
22.98432
23.936554
21.724913
16.840874
11.711097
9.038698
9.806628
12.909069
16.165094
18.192432
18.468885
16.718006
12.909069
7.7178574
2.2501905
-2.142373
-4.7840548
-6.1356125
-7.395019
-8.838729
-9.883115
-9.82168
-8.500839
-6.442785
-4.2004275
-1.8352008
0.7143291
3.14099
4.646134
4.4003963
2.5573628
0.34572238
-1.2822907
-2.234525
-2.2652419
-0.9751184
1.8815837
5.874823
10.328822
14.690668
18.65319
21.724913
23.137907
22.400692
19.75901
16.226528
13.154806
11.833965
12.909069
15.857922
19.605423
23.10719
25.810305
27.346165
27.346165
25.933172
23.936554
22.18567
21.233437
21.172003
21.141285
19.912596
16.810158
12.509745
8.762242
7.195664
8.332202
11.281055
14.506365
16.748722
17.485935
16.718006
14.78282
12.540462
11.127469
11.188904
12.663331
14.690668
16.318682
17.178762
17.363066
16.840874
15.274296
12.386875
8.547222
4.5847
1.3286738
-0.72938055
-1.4358768
-1.190139
-0.72938055
-0.72938055
-1.589463
-3.4324968
-5.9205923
-8.470121
-10.190288
-10.005983
-7.1799984
-1.8659182
4.9840236
11.680379
16.65657
19.298252
19.851162
18.960363
17.178762
14.87497
12.202573
9.100133
5.844106
3.0488384
1.3901081
1.48226
3.5403142
7.1342297
11.5267935
15.704336
18.806776
20.342638
20.43479
20.066183
20.219769
21.233437
22.677147
23.53723
23.230059
21.847782
19.63614
16.77944
13.554131
10.728146
9.100133
9.100133
10.666711
13.185524
15.735053
17.178762
17.08661
15.919355
14.537082
13.431262
12.601896
12.171855
12.32544
13.492697
15.857922
19.359688
23.475794
27.346165
29.926413
30.448606
28.51342
24.213009
18.499603
12.909069
9.192284
8.209332
9.68376
12.417593
14.99784
16.472267
16.472267
15.212861
13.308393
11.434642
9.837345
8.485788
7.441402
7.1342297
7.810009
9.161567
10.728146
12.048986
13.031938
13.676999
13.922737
13.554131
12.632613
11.803248
11.680379
12.386875
13.738434
15.581468
17.823826
19.974031
21.172003
20.588377
18.161715
14.598516
11.188904
9.100133
8.885112
10.420973
12.601896
14.014889
13.615564
11.311772
7.8714437
3.8782039
-0.20718771
-3.8625379
-6.1356125
-6.289199
-4.323296
-0.79081506
3.6017485
7.9943113
11.772531
14.414212
15.55075
14.99784
12.755483
9.315153
5.659803
2.9874039
2.1273217
3.14099
5.291196
7.441402
8.577939
8.178616
6.4277334
4.3082447
2.9566865
3.0795557
4.5847
6.4891677
7.6257052
7.564271
6.8577747
6.1819954
5.7519546
5.721237
6.274147
7.6564226
9.868063
12.663331
15.55075
17.977411
19.421122
19.45184
17.854542
14.967123
11.926117
9.868063
8.915829
8.424354
7.9635944
7.7178574
8.301484
9.929497
12.110421
13.984172
15.151426
15.642901
15.243578
13.584847
10.390256
6.059127
1.5436943
-2.234525
-5.091227
-7.149281
-8.316536
-8.377971
-7.8557777
-7.4871707
-7.0571294
-5.889875
-3.8318205
-1.4051597
0.8679152
2.864535
4.492548
5.782672
7.042078
8.4550705
9.653043
9.960215
9.284435
8.147898
7.1342297
6.3970165
5.782672
5.1683273
4.492548
3.8782039
3.2024245
2.4959283
1.789432
0.9293497
-0.02288434
-0.6679461
-0.39149106
0.6836119
2.1580389
3.7246175
5.2604785
6.5813193
7.3799677
7.287816
6.335582
4.615417
2.188756
-0.57579446
-2.941021
-4.292579
-4.292579
-2.664566
0.6528947
4.8918724
8.731525
10.912449
11.188904
10.267387
9.161567
8.977263
10.267387
12.632613
14.78282
15.796487
15.919355
15.704336
14.87497
13.031938
10.482408
7.9943113
6.212713
5.506217
5.9055405
7.103513
8.147898
8.393637
8.147898
8.178616
8.762242
9.560891
10.144518
10.205953
9.4687395
7.6257052
4.7997203
1.9430182
0.2535707
0.6528947
2.9874039
6.089844
8.4550705
8.854395
7.103513
3.7860518
-0.2993394
-4.384731
-7.671474
-9.48379
-9.729528
-8.6851425
-6.596371
-3.6782343
-0.2993394
2.864535
5.1068926
5.997692
5.506217
3.9089208
1.6358459
-0.6065117
-2.3266766
-3.2789106
-3.3710623
-2.388111
-0.45292553
1.8201492
3.7246175
4.615417
4.369679
3.4174452
2.3730593
1.6972804
1.7587149
2.6495144
4.0625067
5.3526306
6.0284095
6.366299
7.103513
8.4550705
10.052366
11.403925
12.171855
12.264008
12.048986
12.110421
12.909069
14.229909
15.33573
15.704336
14.99784
13.246958
10.420973
6.6734715
2.741666
-0.26862216
-1.712332
-1.6201801
-0.57579446
0.6528947
1.48226
1.5744114
1.0829358
0.31500515
-0.57579446
-1.4051597
-1.9887869
-2.2959592
-2.418828
-2.4802628
-2.51098
-2.4495454
-2.2959592
-2.1730905
-1.9887869
-1.589463
-0.91368395
-0.17647049
0.19213626
0.007832885
-0.57579446
-1.0365529
-1.0979873
-0.76009786
-0.36077386
-0.2993394
-0.6372289
-1.0365529
-0.9444012
0.13070178
2.3423421
5.4447823
8.639374
11.219621
12.909069
13.89202
14.352778
14.475647
14.475647
14.383495
14.0763235
13.308393
12.079703
10.420973
8.670091
7.410685
6.9806437
7.164947
7.564271
7.9943113
8.24005
8.24005
8.209332
8.209332
8.117181
7.7485743
7.1342297
6.704189
6.6734715
6.8884916
7.0727954
7.1342297
6.9499264
6.3048644
5.1990447
4.216093
3.5710313
2.9259696
1.8201492
0.28428796
-1.3437252
-2.6338487
-3.2174761
-2.8795865
-1.6201801
0.28428796
2.6187973
5.3833475
8.516505
11.618945
14.199192
15.673619
15.673619
14.567799
13.216241
12.694048
13.308393
14.44493
15.059275
14.567799
13.00122
10.912449
8.762242
6.7963405
5.13761
3.8474865
2.8338177
2.065887
1.6358459
1.6051288
1.6051288
1.4515426
1.2979565
1.3286738
1.7279978
2.6802316
4.369679
6.7349057
9.192284
11.219621
12.540462
13.154806
12.939785
11.741814
9.960215
8.24005
6.919209
6.0284095
5.3526306
4.861155
4.738286
5.014741
5.721237
6.919209
8.485788
9.929497
10.973884
11.711097
12.32544
12.755483
12.970503
13.185524
13.707716
14.383495
14.690668
14.414212
13.8305855
13.246958
12.755483
12.079703
11.158186
10.420973
10.23667
10.482408
10.78958
10.912449
10.912449
11.127469
11.618945
12.079703
12.264008
12.32544
12.632613
13.400544
14.199192
14.506365
13.953454
12.571179
10.820297
9.13085
7.6564226
6.458451
5.6290855
5.1068926
5.0454583
5.4754996
6.24343
7.318533
8.485788
9.622326
10.420973
10.697428
10.697428
10.728146
10.973884
11.680379
12.878352
14.352778
15.735053
16.810158
17.639523
18.499603
19.482555
20.43479
21.294872
21.8785
21.909218
21.110567
19.666859
17.946695
16.318682
14.690668
12.909069
11.096752
9.34587
7.564271
5.782672
4.277528
3.2945762
2.58808
1.789432
0.7757636
-0.23790494
-1.06727
-1.4051597
-1.06727
0.099984586
1.8508663
3.7246175
5.4754996
7.2570987
9.315153
11.588228
13.646282
15.212861
16.44155
17.516653
18.499603
19.236818
19.63614
19.728292
19.45184
18.561039
16.871592
14.598516
12.171855
10.052366
8.301484
6.6120367
4.5847
2.2194731
0.19213626
-0.9444012
-1.190139
-1.0365529
-1.0979873
-1.2515736
-0.9751184
-0.02288434
1.1750877
2.1273217
2.6187973
3.1102726
3.9703555
5.2604785
6.642754
7.6564226
8.055746
7.9635944
7.7485743
7.7178574
8.055746
8.854395
10.052366
11.373207
12.417593
12.878352
12.816917
12.479027
12.356158
12.755483
13.615564
14.690668
15.642901
16.165094
16.072943
15.33573
14.291344
13.492697
13.308393
13.461979
13.124089
11.8954
10.113801
8.332202
6.8577747
5.936258
5.7519546
6.24343
7.164947
8.270767
9.13085
9.499456
9.4687395
9.284435
8.854395
7.779291
6.1512785
4.646134
3.8474865
3.8782039
4.3389616
4.8918724
5.229761
5.13761
4.5232654
3.6324656
2.7723835
2.1273217
1.789432
2.0351698
2.8952522
4.03179
4.738286
4.861155
4.9225893
5.506217
6.8884916
8.762242
10.513124
11.711097
12.079703
11.618945
10.851014
10.298104
10.175236
10.298104
10.728146
11.34249
11.557511
10.881732
9.4687395
7.8407264
6.24343
4.646134
3.2638588
2.3730593
1.7587149
1.0829358
0.2535707
-0.6372289
-1.4973111
-2.2038076
-2.5416973
-2.4802628
-2.388111
-2.8795865
-4.292579
-6.16633
-7.794343
-8.592991
-8.316536
-6.7806745
-4.4768825
-2.1730905
-0.23790494
1.359391
2.6802316
3.8474865
5.2604785
7.3492503
9.653043
11.250339
11.680379
11.373207
10.973884
10.881732
11.096752
11.496077
11.803248
11.711097
11.403925
11.281055
11.403925
11.434642
11.096752
10.513124
9.9909315
9.407305
8.485788
7.3492503
6.335582
5.536934
4.9225893
4.5847
4.8304377
5.567651
6.335582
6.8270574
7.164947
7.5949883
8.209332
9.069415
10.113801
11.311772
12.540462
13.431262
13.8305855
13.8305855
13.676999
13.769151
14.414212
15.520033
16.625854
17.20948
17.20948
16.718006
15.796487
14.598516
13.431262
12.571179
12.141138
12.018269
11.864682
11.281055
10.205953
8.885112
7.779291
7.0727954
6.519885
5.874823
5.1068926
4.461831
4.154659
4.1239414
4.4003963
4.8304377
5.291196
5.6290855
5.69052
5.291196
4.7690034
4.646134
5.1068926
6.1819954
7.472119
8.362919
8.639374
8.639374
8.885112
9.68376
10.78958
12.048986
13.431262
14.844254
16.10366
16.933025
17.424501
17.700956
17.946695
18.22315
18.376734
18.376734
18.253868
17.915977
17.33235
16.687288
16.165094
15.857922
15.765772
16.042225
16.625854
17.148045
17.20948
16.687288
15.765772
14.659951
13.584847
12.571179
11.711097
11.066034
10.7588625
10.697428
10.728146
10.820297
11.158186
11.803248
12.601896
13.277676
13.769151
14.168475
14.537082
14.905688
15.458598
16.257246
17.08661
17.547369
17.393784
16.933025
16.595137
16.595137
16.77944
17.08661
17.700956
18.22315
17.854542
16.502985
14.752103
13.185524
11.926117
10.851014
9.960215
9.223001
8.731525
8.516505
8.577939
8.731525
8.946547
9.499456
10.513124
11.618945
12.386875
12.755483
12.909069
12.878352
12.632613
12.417593
12.264008
11.926117
11.311772
10.697428
10.359539
10.390256
10.482408
10.635994
11.096752
11.956835
12.970503
13.707716
14.045607
14.10704
13.953454
13.769151
13.799868
14.260626
15.028557
15.888639
16.595137
16.933025
16.748722
16.287964
15.827205
15.520033
15.274296
15.028557
14.752103
14.414212
14.10704
13.984172
14.014889
14.137758
14.322061
14.629233
14.967123
15.028557
14.567799
13.861302
13.584847
14.045607
15.120709
16.349398
17.424501
18.10028
18.376734
18.3153
18.10028
17.977411
17.793108
17.578087
17.363066
17.270914
17.117329
16.65657
15.765772
14.598516
13.431262
12.386875
11.618945
11.158186
10.728146
10.267387
9.929497
9.89878
10.052366
10.175236
10.113801
9.775911
9.376587
9.192284
9.284435
9.591608
9.9909315
10.359539
10.482408
10.359539
10.052366
9.622326
9.223001
8.977263
9.069415
9.4687395
10.083083
10.820297
11.496077
12.048986
12.694048
13.523414
14.506365
15.520033
16.502985
17.33235
17.854542
18.038847
18.10028
18.376734
19.021797
19.88188
20.619093
20.9877
20.9877
20.64981
20.066183
19.390404
18.776058
18.346018
18.069563
17.823826
17.516653
16.933025
15.950073
14.598516
13.031938
11.618945
10.7588625
10.482408
10.697428
11.158186
11.711097
12.171855
12.386875
12.417593
12.509745
12.816917
13.246958
13.461979
13.33911
13.093371
12.816917
12.479027
12.018269
11.618945
11.557511
11.741814
11.803248
11.557511
11.004601
10.359539
9.89878
9.868063
10.267387
10.912449
11.588228
12.141138
12.356158
12.079703
11.34249
10.359539
9.438022
8.762242
8.209332
7.5949883
6.8884916
6.0284095
5.1068926
4.3082447
3.8782039
3.9089208
4.154659
4.369679
4.461831
4.5539827
4.8918724
5.536934
6.335582
7.042078
7.6257052
8.147898
8.639374
9.100133
9.407305
9.438022
9.223001
8.977263
8.915829
9.13085
9.499456
9.745194
9.653043
9.34587
9.161567
9.223001
9.560891
9.960215
10.298104
10.482408
10.298104
9.806628
9.192284
8.762242
8.577939
8.485788
8.209332
7.7178574
7.103513
6.3970165
5.7519546
5.3833475
5.3219132
5.4754996
5.6290855
5.69052
5.598368
5.229761
4.6768513
4.0010724
3.3252935
2.710949
2.3423421
2.311625
2.5266454
2.9874039
3.7246175
4.7997203
6.1512785
7.5335536
8.608656
9.100133
9.161567
9.038698
8.608656
7.68714
6.4891677
5.4754996
5.0454583
5.414065
6.519885
8.117181
9.653043
10.666711
10.78958
10.083083
9.069415
8.332202
8.147898
8.516505
9.069415
9.34587
9.253718
9.007981
8.977263
9.223001
9.4687395
9.591608
9.376587
8.762242
7.8714437
6.919209
5.997692
5.2604785
4.8304377
4.861155
5.4447823
6.458451
7.564271
8.055746
7.410685
5.782672
3.8782039
2.4959283
2.065887
2.58808
3.7860518
5.3526306
6.9499264
8.209332
8.915829
8.977263
8.393637
7.3492503
6.335582
5.9055405
6.274147
7.1342297
8.209332
9.34587
10.390256
11.004601
11.035318
10.543841
9.837345
9.192284
8.577939
7.9943113
7.287816
6.24343
4.7690034
3.1717074
2.0351698
1.8201492
2.4959283
3.6324656
4.8918724
6.1512785
7.441402
8.762242
9.9909315
11.158186
12.264008
13.246958
14.0763235
14.598516
14.629233
13.984172
12.694048
11.004601
9.192284
7.564271
6.366299
5.6290855
5.3526306
5.3833475
5.721237
6.335582
7.164947
7.9943113
8.670091
9.161567
9.34587
9.253718
9.100133
9.192284
9.407305
9.34587
8.854395
8.055746
6.9806437
5.782672
4.7075686
3.9703555
3.5403142
3.2024245
2.9259696
2.8031006
2.741666
2.6802316
2.4959283
2.2501905
2.0044527
1.7587149
1.6972804
1.9123008
2.311625
2.9566865
4.093224
5.506217
6.6120367
7.1342297
7.3799677
7.472119
7.195664
6.642754
6.458451
6.8577747
7.5949883
8.485788
9.530173
10.635994
11.434642
11.926117
12.356158
12.816917
13.246958
13.431262
13.185524
12.694048
12.141138
11.680379
11.5267935
11.711097
12.079703
12.479027
12.7862
12.939785
12.755483
12.23329
11.5267935
10.78958
10.052366
9.4687395
9.038698
8.577939
7.9021606
6.919209
5.9055405
5.3219132
5.4447823
6.1512785
7.164947
8.025029
8.332202
8.24005
8.147898
8.178616
8.332202
8.608656
9.100133
9.775911
10.45169
10.943167
11.496077
12.386875
13.584847
14.690668
15.212861
14.936405
13.89202
12.264008
10.420973
8.823677
7.68714
6.9806437
6.5813193
6.5506024
6.8884916
7.564271
8.4550705
9.284435
9.775911
9.775911
9.34587
8.700809
8.025029
7.410685
6.704189
5.721237
4.615417
3.8167691
3.663183
4.3389616
5.598368
7.164947
8.731525
10.205953
11.465359
12.356158
12.878352
13.0626545
13.277676
13.676999
14.352778
15.305013
16.380116
17.301632
17.88526
18.22315
18.43817
18.561039
18.43817
17.700956
16.257246
14.322061
12.23329
10.267387
8.639374
7.410685
6.458451
5.567651
4.646134
3.8474865
3.3560107
3.2638588
3.386728
3.386728
3.233142
3.3252935
4.03179
5.4447823
7.287816
9.13085
10.635994
11.649663
12.110421
12.079703
11.618945
11.188904
11.066034
11.219621
11.496077
11.711097
11.649663
11.373207
11.158186
11.127469
11.250339
11.311772
11.066034
10.359539
9.223001
8.086464
7.318533
7.103513
7.164947
7.195664
7.0727954
6.704189
6.24343
5.844106
5.69052
5.7519546
5.874823
6.0284095
6.274147
6.5813193
6.642754
6.335582
5.844106
5.414065
5.2604785
5.414065
5.6290855
5.782672
5.8133893
5.8133893
5.936258
6.089844
6.274147
6.3970165
6.3970165
6.1819954
5.782672
5.3526306
5.1990447
5.1683273
5.1068926
4.7997203
4.3389616
3.8474865
3.5095968
3.4174452
3.4174452
3.4788795
3.663183
4.03179
4.738286
5.782672
6.9806437
8.055746
8.731525
9.007981
9.161567
9.253718
9.192284
9.13085
9.069415
9.069415
9.100133
9.100133
9.069415
9.069415
8.854395
8.4550705
8.086464
7.810009
7.7485743
7.7485743
7.564271
7.1342297
6.642754
6.212713
5.966975
5.721237
5.2604785
4.615417
4.0625067
3.9396381
4.369679
5.291196
6.5813193
7.9328775
8.977263
9.591608
9.960215
10.267387
10.7588625
11.250339
11.5267935
11.434642
10.943167
10.144518
9.253718
8.393637
7.810009
7.7178574
8.055746
8.79296
9.714478
10.574559
11.281055
11.8954
12.264008
12.356158
12.110421
11.588228
10.820297
9.868063
8.79296
7.9021606
7.3799677
7.164947
7.195664
7.164947
6.9499264
6.6734715
6.519885
6.6120367
6.8270574
7.011361
7.103513
7.164947
7.287816
7.410685
7.564271
7.7485743
7.9943113
8.424354
9.007981
9.4687395
9.591608
9.223001
8.547222
7.68714
6.9499264
6.519885
6.4277334
6.642754
6.8577747
6.8577747
6.6120367
6.366299
6.3048644
6.335582
6.24343
5.997692
5.659803
5.229761
4.7690034
4.4311137
4.1853757
4.093224
4.277528
4.646134
5.014741
5.291196
5.506217
5.598368
5.721237
6.089844
6.7963405
7.472119
7.68714
7.2570987
6.366299
5.414065
4.7075686
4.4311137
4.369679
4.4003963
4.4003963
4.3389616
4.3082447
4.5232654
5.0761757
5.9055405
6.919209
7.9635944
8.854395
9.4687395
9.775911
9.837345
9.745194
9.622326
9.4687395
9.315153
9.284435
9.438022
9.714478
10.083083
10.543841
11.096752
11.557511
11.803248
11.711097
11.127469
10.113801
8.79296
7.441402
6.4277334
6.089844
6.519885
7.502836
8.547222
9.161567
9.161567
8.79296
8.362919
8.178616
8.178616
8.147898
8.117181
8.209332
8.485788
8.885112
9.284435
9.622326
9.960215
10.298104
10.45169
10.144518
9.192284
7.810009
6.4277334
5.506217
5.13761
5.0761757
5.014741
4.861155
4.8304377
5.0761757
5.6290855
6.3048644
6.7963405
7.0727954
7.2263813
7.564271
8.147898
8.79296
9.284435
9.68376
10.083083
10.45169
10.697428
10.820297
11.035318
11.557511
12.417593
13.369827
14.137758
14.659951
14.936405
15.028557
14.905688
14.721385
14.475647
14.014889
13.124089
11.711097
9.960215
8.301484
7.011361
6.274147
6.0284095
6.366299
7.164947
8.24005
9.223001
10.052366
10.820297
11.649663
12.417593
13.00122
13.0626545
12.571179
11.465359
9.9909315
8.4550705
7.195664
6.4277334
6.1512785
6.212713
6.519885
6.919209
7.318533
7.6257052
7.9635944
8.608656
9.622326
10.851014
11.8954
12.386875
12.23329
11.680379
11.004601
10.298104
9.4687395
8.424354
7.318533
6.3048644
5.567651
5.291196
5.414065
5.782672
6.335582
6.8884916
7.103513
6.9499264
6.5506024
6.1205616
5.9055405
5.9055405
6.1205616
6.642754
7.410685
8.270767
8.977263
9.34587
9.376587
9.284435
9.161567
9.13085
9.161567
9.315153
9.622326
10.083083
10.574559
10.973884
11.188904
11.311772
11.373207
11.434642
11.434642
11.219621
10.851014
10.482408
10.328822
10.513124
10.912449
11.403925
11.803248
11.864682
11.557511
11.035318
10.635994
10.513124
10.605276
10.7588625
10.820297
10.635994
10.175236
9.407305
8.639374
8.055746
7.7485743
7.7485743
7.810009
7.779291
7.7485743
7.9328775
8.608656
9.775911
11.096752
12.110421
12.632613
12.663331
12.417593
12.171855
11.987552
11.772531
11.311772
10.728146
10.298104
10.267387
10.574559
10.973884
11.188904
11.219621
11.34249
11.649663
11.987552
12.110421
12.018269
11.926117
12.079703
12.32544
12.386875
12.110421
11.557511
11.004601
10.513124
10.113801
9.653043
9.192284
8.854395
8.915829
9.253718
9.591608
9.499456
8.946547
8.178616
7.6257052
7.3492503
7.287816
7.3799677
7.5335536
7.779291
8.147898
8.700809
9.34587
9.929497
10.45169
10.973884
11.557511
11.956835
11.8954
11.403925
10.851014
10.45169
10.113801
9.68376
9.13085
8.424354
7.6564226
6.919209
6.335582
6.0284095
5.9055405
5.844106
5.6290855
5.229761
4.646134
3.9089208
3.233142
2.9259696
3.0795557
3.6324656
4.492548
5.598368
6.7349057
7.6564226
8.301484
8.731525
9.100133
9.530173
10.052366
10.728146
11.5267935
12.356158
12.970503
13.185524
13.00122
12.571179
11.987552
11.281055
10.666711
10.267387
9.89878
9.284435
8.577939
8.270767
8.547222
9.223001
10.144518
11.434642
12.816917
13.676999
13.676999
13.031938
12.23329
11.5267935
10.943167
10.513124
10.23667
10.021649
9.622326
9.100133
8.577939
8.147898
7.7178574
7.164947
6.6120367
6.3048644
6.458451
7.0727954
8.055746
9.253718
10.45169
11.496077
12.32544
12.847634
12.970503
12.601896
11.8954
11.004601
10.298104
9.837345
9.560891
9.192284
8.577939
7.8407264
7.103513
6.4891677
5.997692
5.7519546
5.782672
6.0284095
6.274147
6.274147
6.089844
5.966975
6.1819954
6.8577747
7.9943113
9.315153
10.513124
11.188904
11.158186
10.574559
9.775911
9.007981
8.393637
7.9021606
7.3799677
6.7349057
6.0284095
5.3833475
4.861155
4.5232654
4.4003963
4.492548
4.6768513
4.9225893
5.2604785
5.721237
6.335582
7.011361
7.6257052
8.117181
8.424354
8.547222
8.577939
8.516505
8.24005
7.7485743
7.195664
6.7963405
6.7349057
7.011361
7.3799677
7.6257052
7.6564226
7.502836
7.195664
6.8577747
6.6120367
6.6734715
7.0727954
7.779291
8.639374
9.438022
10.021649
10.298104
10.328822
9.960215
9.192284
8.209332
7.2263813
6.4277334
5.844106
5.3833475
5.014741
4.615417
4.1239414
3.5095968
2.8031006
2.188756
1.789432
1.6665633
1.789432
2.065887
2.4344938
2.9566865
3.663183
4.369679
4.861155
4.9225893
4.646134
4.1853757
3.8167691
3.6017485
3.6017485
3.8167691
4.3389616
5.229761
6.24343
6.919209
7.042078
6.6734715
6.1512785
5.8133893
5.7519546
5.7519546
5.6290855
5.291196
4.6768513
3.9396381
3.14099
2.4652112
2.0044527
1.789432
1.8815837
2.3423421
3.0181212
3.7860518
4.461831
4.953306
5.229761
5.1990447
4.861155
4.277528
3.7246175
3.3560107
3.14099
3.0181212
2.9566865
3.0488384
3.4481623
4.1239414
4.861155
5.4754996
5.874823
6.1512785
6.366299
6.6120367
6.9499264
7.3799677
7.810009
8.24005
8.577939
8.762242
8.79296
8.670091
8.362919
7.9021606
7.2570987
6.519885
5.721237
4.953306
4.4311137
4.3389616
4.7075686
5.414065
6.1819954
6.765623
7.011361
7.011361
7.011361
7.164947
7.502836
7.8714437
8.117181
8.025029
7.472119
6.704189
6.089844
5.936258
6.1819954
6.5506024
6.7349057
6.642754
6.4277334
6.3048644
6.366299
6.519885
6.6120367
6.5813193
6.458451
6.335582
6.1819954
5.874823
5.3833475
4.738286
4.216093
4.0625067
4.4311137
5.229761
6.089844
6.5813193
6.6734715
6.4277334
5.997692
5.3833475
4.615417
3.7860518
2.9874039
2.3423421
1.9430182
1.8815837
2.2501905
2.9259696
3.7860518
4.646134
5.4754996
6.24343
6.8577747
7.2263813
7.3799677
7.3799677
7.103513
6.5506024
5.721237
4.8918724
4.277528
4.0010724
4.0010724
4.1239414
4.277528
4.4003963
4.3389616
4.154659
3.9089208
3.7860518
3.8167691
3.9703555
4.154659
4.277528
4.4003963
4.615417
4.9840236
5.3833475
5.69052
5.844106
5.9055405
6.059127
6.4891677
7.042078
7.472119
7.5949883
7.441402
7.195664
7.0727954
7.0727954
7.042078
6.8577747
6.4277334
5.721237
4.7690034
3.7553346
2.9566865
2.5266454
2.4652112
2.6187973
2.9259696
3.386728
4.093224
5.13761
6.3048644
7.3492503
8.086464
8.485788
8.608656
8.516505
8.332202
8.055746
7.68714
7.2263813
6.8270574
6.5813193
6.458451
6.4277334
6.519885
6.6120367
6.6734715
6.6120367
6.458451
6.1205616
5.69052
5.229761
4.8304377
4.5847
4.5539827
4.615417
4.6768513
4.7075686
4.7690034
4.8918724
5.1068926
5.2604785
5.3833475
5.414065
5.414065
5.4754996
5.7519546
6.1819954
6.765623
7.3492503
7.8407264
8.178616
8.332202
8.301484
8.24005
8.147898
8.086464
8.086464
8.086464
8.117181
8.178616
8.209332
8.147898
7.8407264
7.3799677
6.8270574
6.3048644
5.936258
5.721237
5.659803
5.782672
6.059127
6.366299
6.519885
6.458451
6.212713
5.936258
5.69052
5.4447823
5.1683273
4.953306
4.9225893
5.1068926
5.506217
6.0284095
6.5813193
7.1342297
7.5949883
7.9021606
8.055746
8.055746
7.9021606
7.6257052
7.3492503
7.1342297
7.011361
6.8884916
6.765623
6.6120367
6.3970165
6.059127
5.567651
5.0454583
4.5539827
4.2468104
4.093224
4.093224
4.3082447
4.738286
5.2604785
5.8133893
6.212713
6.4891677
6.765623
7.195664
7.8714437
8.577939
9.100133
9.223001
8.977263
8.547222
8.117181
7.810009
7.564271
7.3799677
7.103513
6.704189
6.3970165
6.4277334
6.8577747
7.5949883
8.393637
9.069415
9.560891
9.714478
9.530173
8.946547
8.209332
7.5949883
7.3492503
7.2570987
7.195664
7.2263813
7.5949883
7.9635944
7.9635944
7.6564226
7.3799677
7.287816
7.2570987
7.2570987
7.472119
7.9021606
8.301484
8.547222
8.762242
9.038698
9.376587
9.653043
9.89878
9.9909315
9.745194
9.223001
8.79296
8.700809
8.823677
8.823677
8.639374
8.424354
8.147898
7.7485743
7.3492503
7.042078
6.765623
6.4277334
6.1205616
5.936258
5.997692
6.274147
6.704189
7.195664
7.6564226
7.9635944
8.178616
8.485788
8.854395
9.253718
9.622326
9.9909315
10.420973
10.820297
11.127469
11.219621
11.035318
10.728146
10.605276
10.973884
11.741814
12.356158
12.509745
12.079703
11.373207
10.605276
9.960215
9.530173
9.438022
9.837345
10.513124
11.096752
11.34249
11.127469
10.728146
10.45169
10.359539
10.23667
9.960215
9.622326
9.284435
8.946547
8.577939
8.178616
7.9635944
8.055746
8.424354
8.946547
9.253718
9.253718
9.161567
9.13085
9.223001
9.34587
9.34587
9.438022
9.89878
10.513124
10.943167
11.035318
10.973884
10.78958
10.45169
9.960215
9.499456
9.161567
8.977263
8.885112
8.977263
9.223001
9.407305
9.499456
9.530173
9.4687395
9.253718
8.854395
8.301484
7.779291
7.472119
7.472119
7.779291
8.209332
8.516505
8.485788
8.178616
7.9635944
7.9635944
8.055746
7.9328775
7.6257052
7.3492503
7.318533
7.68714
8.424354
9.253718
9.775911
9.68376
8.946547
7.810009
6.5506024
5.4447823
4.7997203
4.8304377
5.598368
6.7963405
8.117181
9.253718
9.9909315
10.328822
10.328822
9.9909315
9.407305
8.79296
8.301484
8.086464
8.178616
8.485788
8.915829
9.407305
9.868063
10.144518
10.113801
9.745194
9.161567
8.485788
7.9943113
7.779291
7.7485743
7.779291
7.8407264
7.9328775
7.8714437
7.5949883
7.164947
6.765623
6.5813193
6.5506024
6.5813193
6.642754
6.7349057
6.8577747
6.9499264
7.0727954
7.2570987
7.472119
7.810009
8.301484
9.038698
9.868063
10.666711
11.250339
11.618945
11.956835
12.386875
12.816917
13.093371
13.0626545
12.571179
11.803248
10.820297
9.775911
8.670091
7.472119
6.212713
5.0761757
4.216093
3.8782039
4.1239414
4.6768513
5.229761
5.6290855
5.782672
5.7519546
5.69052
5.69052
5.874823
6.1819954
6.4277334
6.458451
6.212713
5.966975
5.966975
6.335582
7.011361
7.8407264
8.762242
9.622326
10.390256
10.973884
11.34249
11.403925
11.188904
10.851014
10.482408
10.23667
10.083083
9.868063
9.407305
8.854395
8.362919
8.025029
7.68714
7.1342297
6.212713
5.0761757
4.093224
3.3560107
2.8952522
2.6802316
2.8031006
3.2024245
3.6939003
4.277528
4.9225893
5.6290855
6.274147
6.8270574
7.318533
7.7485743
7.9635944
7.779291
7.103513
6.0284095
4.738286
3.6017485
2.6495144
1.9737356
1.5744114
1.4515426
1.7279978
2.58808
3.8782039
5.3526306
6.5506024
7.164947
6.9806437
6.212713
5.3219132
4.7075686
4.5539827
4.8304377
5.4447823
6.212713
7.011361
7.7178574
8.24005
8.670091
9.13085
9.775911
10.482408
10.912449
10.7588625
10.021649
8.977263
8.086464
7.5949883
7.441402
7.3799677
7.287816
7.1342297
6.9499264
6.642754
6.3048644
5.936258
5.659803
5.6290855
5.9055405
6.3048644
6.519885
6.519885
6.3970165
6.3970165
6.704189
7.2570987
7.9943113
8.823677
9.560891
10.021649
9.929497
9.34587
8.4550705
7.5335536
6.8270574
6.5813193
6.765623
7.1342297
7.502836
7.6564226
7.7178574
7.7178574
7.68714
7.68714
7.7485743
7.8714437
8.025029
7.9943113
7.5335536
6.5813193
5.3526306
4.1853757
3.3252935
2.8338177
2.6802316
2.6495144
2.710949
2.8952522
3.3252935
3.9703555
4.615417
5.0761757
5.0761757
4.738286
4.216093
3.7860518
3.663183
3.8474865
4.216093
4.646134
5.1683273
5.7519546
6.3970165
7.0727954
7.5949883
7.9635944
8.147898
8.055746
7.5949883
6.7349057
5.69052
4.7997203
4.2468104
4.216093
4.6768513
5.536934
6.6734715
7.8407264
8.823677
9.315153
9.34587
9.038698
8.516505
7.9635944
7.472119
7.1342297
7.011361
7.042078
7.164947
7.318533
7.472119
7.6564226
7.810009
7.8407264
7.6257052
7.164947
6.5813193
5.997692
5.536934
5.229761
5.014741
4.8918724
4.8918724
4.953306
5.1068926
5.3833475
5.844106
6.519885
7.2263813
7.810009
8.055746
7.9635944
7.6257052
7.195664
6.7349057
6.3048644
5.9055405
5.536934
5.1990447
4.8918724
4.6768513
4.492548
4.216093
3.9396381
3.8167691
3.8474865
3.9703555
4.0010724
3.7553346
3.233142
2.6495144
2.311625
2.3423421
2.6802316
3.1102726
3.386728
3.4174452
3.233142
2.9874039
2.8031006
2.7723835
3.1102726
3.9396381
5.0454583
6.1205616
6.9499264
7.410685
7.410685
7.042078
6.8577747
7.0727954
7.441402
7.564271
7.5335536
7.502836
7.5949883
7.5335536
7.195664
6.6734715
6.1512785
5.69052
5.4447823
5.414065
5.4447823
5.3219132
4.9840236
4.5232654
4.03179
3.6017485
3.3560107
3.2945762
3.3560107
3.5095968
3.663183
3.7246175
3.7860518
3.9089208
4.093224
4.369679
4.6768513
5.1068926
5.567651
5.936258
6.059127
5.9055405
5.506217
5.0454583
4.7075686
4.5232654
4.4003963
4.3082447
4.3389616
4.4311137
4.5847
4.5539827
4.4311137
4.3389616
4.4003963
4.5847
4.861155
5.0761757
5.229761
5.3833475
5.536934
5.721237
5.844106
5.874823
5.8133893
5.69052
5.567651
5.414065
5.3219132
5.1683273
4.8918724
4.492548
4.216093
4.093224
4.1239414
4.1853757
4.369679
4.615417
4.7690034
4.861155
4.9225893
5.0454583
5.2604785
5.3526306
5.229761
4.861155
4.277528
3.6324656
3.0795557
2.6187973
2.1580389
1.6665633
1.2979565
1.1750877
1.3286738
1.7279978
2.188756
2.6495144
3.0181212
3.3252935
3.5095968
3.6017485
3.6017485
3.6324656
3.7246175
3.8474865
3.9703555
4.1239414
4.2468104
4.3389616
4.4003963
4.4311137
4.369679
4.1853757
3.9089208
3.6017485
3.3560107
3.2024245
3.14099
3.14099
3.0795557
2.9566865
2.7723835
2.6802316
2.741666
3.0795557
3.6939003
4.5539827
5.506217
6.3048644
6.8270574
7.0727954
7.164947
7.1342297
7.0727954
7.011361
7.042078
7.103513
7.195664
7.287816
7.287816
7.195664
6.9499264
6.5506024
5.997692
5.4754996
5.1990447
5.229761
5.536934
5.874823
6.1512785
6.274147
6.212713
6.059127
5.936258
5.966975
6.212713
6.519885
6.7963405
7.042078
7.2263813
7.3492503
7.410685
7.502836
7.6257052
7.7178574
7.7485743
7.6564226
7.502836
7.318533
7.164947
7.164947
7.2570987
7.318533
7.287816
7.287816
7.287816
7.2263813
6.9806437
6.458451
5.782672
5.1068926
4.5232654
4.0010724
3.6324656
3.4481623
3.5403142
3.9089208
4.615417
5.4447823
6.24343
6.7963405
7.042078
7.042078
7.011361
7.103513
7.318533
7.5335536
7.779291
7.9943113
8.117181
8.055746
7.810009
7.502836
7.318533
7.2570987
7.287816
7.287816
7.2570987
7.164947
7.0727954
6.9499264
6.765623
6.5506024
6.3048644
6.0284095
5.721237
5.3833475
5.014741
4.6768513
4.5847
4.7997203
5.0454583
4.953306
4.492548
3.8782039
3.233142
2.864535
3.0488384
3.7860518
4.7690034
5.69052
6.366299
6.765623
6.8884916
6.7349057
6.3970165
5.966975
5.3526306
4.4311137
3.2638588
2.1273217
1.236522
0.80648077
0.80648077
1.236522
1.9123008
2.5573628
2.864535
2.58808
1.8508663
1.0829358
0.7143291
1.0522187
2.0351698
3.2638588
4.4003963
5.13761
5.414065
5.414065
5.3219132
5.3219132
5.291196
5.1683273
5.014741
4.9225893
4.9840236
5.1683273
5.536934
6.1512785
7.0727954
8.055746
8.762242
9.038698
8.915829
8.639374
8.547222
8.670091
8.885112
8.946547
8.946547
9.038698
9.161567
9.192284
9.192284
9.192284
9.223001
9.13085
8.885112
8.424354
7.8714437
7.3492503
6.8884916
6.6120367
6.5506024
6.642754
6.765623
6.8884916
7.0727954
7.287816
7.564271
8.055746
8.762242
9.530173
10.083083
10.083083
9.530173
8.670091
7.8714437
7.318533
7.042078
7.0727954
7.318533
7.68714
7.9635944
8.086464
8.086464
8.055746
8.209332
8.393637
8.516505
8.424354
8.025029
7.3492503
6.366299
5.2604785
4.216093
3.386728
2.8952522
2.8031006
3.0488384
3.6017485
4.3082447
5.014741
5.6290855
6.089844
6.366299
6.519885
6.4891677
6.3048644
5.997692
5.6290855
5.1990447
4.738286
4.369679
4.154659
4.1239414
4.154659
4.3082447
4.5232654
4.861155
5.3219132
5.874823
6.3970165
6.7963405
6.9806437
7.011361
6.919209
6.8270574
6.8270574
6.9499264
7.164947
7.3492503
7.3492503
7.042078
6.458451
5.782672
5.13761
4.738286
4.615417
4.7075686
4.8918724
5.0454583
5.0761757
4.9840236
4.9225893
5.0761757
5.6290855
6.519885
7.6257052
8.700809
9.4687395
9.745194
9.560891
9.192284
8.977263
8.977263
9.13085
9.284435
9.34587
9.223001
8.823677
8.055746
7.0727954
5.966975
4.7997203
3.663183
2.58808
1.6051288
0.89863247
0.49930853
0.37643957
0.46859127
0.6836119
1.1443703
1.8815837
2.8338177
4.0010724
5.2604785
6.458451
7.472119
8.301484
8.946547
9.438022
9.653043
9.530173
9.069415
8.362919
7.5949883
6.9499264
6.519885
6.366299
6.366299
6.4891677
6.642754
6.8577747
7.103513
7.410685
7.810009
8.209332
8.516505
8.670091
8.639374
8.424354
8.270767
8.4550705
8.823677
8.946547
8.79296
8.424354
7.9943113
7.502836
7.0727954
6.919209
7.042078
7.1342297
7.042078
6.8884916
6.7963405
6.8270574
6.9806437
7.318533
7.8714437
8.4550705
9.007981
9.407305
9.714478
9.806628
9.68376
9.376587
9.007981
8.639374
8.301484
7.9635944
7.472119
6.765623
5.9055405
5.0761757
4.5232654
4.3082447
4.5232654
5.014741
5.721237
6.366299
6.919209
7.318533
7.5335536
7.6257052
7.7485743
8.055746
8.547222
9.100133
9.530173
9.868063
10.175236
10.574559
10.973884
11.219621
11.250339
11.035318
10.605276
10.083083
9.591608
9.13085
8.700809
8.332202
8.055746
7.9021606
7.810009
7.6257052
7.318533
6.9806437
6.704189
6.5813193
6.6120367
6.704189
6.765623
6.642754
6.4277334
6.3048644
6.458451
6.8577747
7.472119
7.9635944
8.147898
7.9943113
7.6257052
7.103513
6.4891677
5.936258
5.414065
5.0454583
4.7997203
4.646134
4.5539827
4.5232654
4.738286
5.1990447
5.9055405
6.6120367
7.195664
7.5335536
7.564271
7.318533
6.9499264
6.6120367
6.3970165
6.3970165
6.458451
6.519885
6.4891677
6.3970165
6.274147
6.1512785
5.936258
5.6290855
5.229761
4.8304377
4.5539827
4.4311137
4.492548
4.7690034
5.229761
5.69052
5.966975
5.997692
5.874823
5.8133893
5.8133893
5.9055405
6.0284095
6.24343
6.4891677
6.6734715
6.7349057
6.5813193
6.212713
5.8133893
5.3833475
4.9840236
4.615417
4.3389616
4.277528
4.4003963
4.646134
4.9225893
5.291196
5.782672
6.3048644
6.6734715
6.8577747
6.8577747
6.8270574
6.765623
6.6120367
6.4277334
6.335582
6.3970165
6.642754
7.0727954
7.502836
7.810009
7.810009
7.502836
7.011361
6.5813193
6.3048644
6.1205616
5.997692
5.9055405
5.8133893
5.7519546
5.782672
5.966975
6.1819954
6.274147
6.1512785
5.844106
5.4447823
5.0761757
4.7997203
4.5847
4.461831
4.461831
4.4311137
4.369679
4.2468104
4.1239414
4.0010724
3.9089208
3.9703555
4.1239414
4.277528
4.3082447
4.2468104
4.2468104
4.4003963
4.615417
4.8304377
5.014741
5.2604785
5.598368
5.936258
6.212713
6.366299
6.3970165
6.366299
6.366299
6.366299
6.3970165
6.4277334
6.3970165
6.335582
6.212713
6.0284095
5.69052
5.291196
4.953306
4.7690034
4.7075686
4.7075686
4.7690034
4.953306
5.3219132
5.844106
6.335582
6.704189
6.8270574
6.8270574
6.8270574
6.8270574
6.704189
6.4277334
5.966975
5.567651
5.2604785
5.0454583
4.9225893
4.861155
4.861155
4.9225893
4.953306
4.953306
4.9840236
4.953306
4.861155
4.738286
4.5539827
4.277528
3.8782039
3.5095968
3.233142
3.14099
3.233142
3.5403142
3.9089208
4.277528
4.615417
4.9225893
5.3219132
5.782672
6.24343
6.5506024
6.704189
6.7349057
6.7349057
6.7349057
6.8884916
7.0727954
7.2263813
7.2570987
7.0727954
6.5813193
5.844106
5.014741
4.3082447
3.8167691
3.6324656
3.663183
3.7246175
3.7553346
3.7246175
3.6017485
3.4481623
3.1717074
2.8952522
2.6802316
2.6495144
2.741666
2.8952522
3.0488384
3.2638588
3.4788795
3.663183
3.8167691
4.0010724
4.093224
4.03179
3.8474865
3.5710313
3.2638588
2.9566865
2.6802316
2.5573628
2.710949
3.1102726
3.7553346
4.461831
5.0761757
5.536934
5.844106
5.997692
5.966975
5.874823
5.844106
5.844106
5.844106
5.782672
5.659803
5.6290855
5.659803
5.782672
5.874823
5.9055405
5.874823
5.8133893
5.8133893
5.9055405
6.1205616
6.5506024
7.103513
7.6564226
7.9943113
8.086464
8.055746
8.025029
8.055746
8.147898
8.147898
7.9943113
7.6564226
7.195664
6.8270574
6.5813193
6.519885
6.519885
6.4891677
6.3048644
5.844106
5.2604785
4.5232654
3.7553346
3.0795557
2.6802316
2.741666
3.3560107
4.277528
5.1990447
5.8133893
6.059127
5.966975
5.567651
4.9225893
4.1853757
3.6939003
3.6939003
4.1853757
4.861155
5.414065
5.69052
5.874823
6.0284095
6.089844
5.936258
5.567651
5.2604785
5.3833475
5.874823
6.366299
6.5813193
6.4891677
6.4891677
6.6734715
6.919209
6.919209
6.704189
6.335582
5.966975
5.506217
4.9225893
4.216093
3.6324656
3.2638588
3.1717074
3.3252935
3.663183
4.1853757
4.7997203
5.3526306
5.7519546
5.966975
5.966975
5.874823
5.844106
6.089844
6.519885
7.0727954
7.564271
7.9021606
8.055746
8.086464
8.147898
8.270767
8.4550705
8.577939
8.608656
8.485788
8.209332
7.779291
7.318533
6.7963405
6.274147
5.721237
5.229761
4.7997203
4.492548
4.3082447
4.2468104
4.216093
4.1853757
4.093224
4.0010724
3.9396381
3.9396381
3.9396381
3.9703555
4.1239414
4.3389616
4.615417
4.8304377
4.9840236
5.13761
5.1990447
5.1990447
5.13761
5.0761757
5.1068926
5.229761
5.4447823
5.598368
5.7519546
6.059127
6.5813193
7.1342297
7.564271
7.9328775
8.362919
8.639374
8.670091
8.547222
8.332202
8.055746
7.7178574
7.502836
7.441402
7.410685
7.164947
6.6734715
6.059127
5.3833475
4.6768513
3.9703555
3.3252935
2.8031006
2.4652112
2.3730593
2.58808
3.0795557
3.6939003
4.2468104
4.7075686
5.1990447
5.721237
6.1819954
6.4891677
6.7349057
6.9499264
7.2263813
7.410685
7.502836
7.3799677
7.0727954
6.642754
6.24343
5.936258
5.782672
5.844106
6.059127
6.24343
6.1512785
5.844106
5.4754996
5.229761
5.1683273
5.291196
5.4447823
5.6290855
5.8133893
5.997692
6.1512785
6.274147
6.4277334
6.5813193
6.7349057
6.8884916
7.103513
7.3799677
7.68714
7.8714437
7.810009
7.3799677
6.7349057
6.059127
5.598368
5.3833475
5.414065
5.536934
5.598368
5.506217
5.414065
5.291196
5.229761
5.229761
5.3526306
5.567651
5.8133893
5.997692
6.1205616
6.212713
6.335582
6.519885
6.704189
6.7963405
6.7349057
6.519885
6.1819954
5.966975
5.966975
6.24343
6.642754
7.042078
7.2570987
7.3799677
7.441402
7.472119
7.441402
7.318533
7.2570987
7.2263813
7.2263813
7.2263813
7.103513
6.919209
6.7349057
6.5506024
6.4277334
6.335582
6.1819954
5.966975
5.7519546
5.536934
5.3219132
5.0454583
4.738286
4.492548
4.4003963
4.4003963
4.4311137
4.4003963
4.3082447
4.154659
4.03179
3.9089208
3.8474865
3.8782039
4.03179
4.216093
4.492548
4.7997203
5.1990447
5.536934
5.782672
5.844106
5.8133893
5.8133893
5.966975
6.1205616
6.274147
6.4277334
6.5813193
6.704189
6.7963405
6.8577747
6.9499264
7.0727954
7.2263813
7.410685
7.68714
8.086464
8.577939
9.038698
9.284435
9.284435
8.915829
8.270767
7.564271
7.103513
6.9806437
7.011361
7.011361
6.8270574
6.458451
5.9055405
5.291196
4.738286
4.3389616
4.1853757
4.2468104
4.4311137
4.646134
4.8304377
4.9225893
4.9840236
5.0454583
5.13761
5.3219132
5.4754996
5.536934
5.3219132
4.8918724
4.4003963
4.154659
4.3389616
4.8304377
5.414065
5.936258
6.1819954
6.089844
5.69052
5.1068926
4.4311137
3.8782039
3.6324656
3.7246175
4.1239414
4.5539827
4.953306
5.291196
5.659803
6.0284095
6.274147
6.4277334
6.4891677
6.5813193
6.704189
6.765623
6.7349057
6.642754
6.519885
6.3970165
6.1819954
5.782672
5.291196
4.861155
4.615417
4.5847
4.646134
4.7997203
5.0454583
5.3526306
5.598368
5.69052
5.6290855
5.598368
5.659803
5.782672
5.936258
5.997692
5.782672
5.414065
5.0454583
4.861155
4.8304377
4.7997203
4.738286
4.615417
4.4311137
4.2468104
4.093224
4.0625067
4.3082447
4.7997203
5.3526306
5.844106
6.1205616
6.1512785
5.874823
5.414065
4.861155
4.461831
4.3389616
4.4311137
4.738286
5.1683273
5.567651
5.782672
5.782672
5.6290855
5.3833475
5.1683273
5.014741
4.8918724
4.8304377
4.7997203
4.8304377
4.953306
5.1683273
5.4447823
5.598368
5.567651
5.3526306
5.0454583
4.6768513
4.3389616
4.1239414
4.1239414
4.4311137
4.861155
5.229761
5.4447823
5.536934
5.506217
5.4754996
5.414065
5.4447823
5.6290855
5.9055405
6.1205616
6.1205616
5.936258
5.598368
5.1683273
4.7997203
4.5847
4.615417
4.738286
4.7997203
4.738286
4.492548
4.216093
3.9089208
3.6324656
3.4174452
3.386728
3.6324656
4.1239414
4.646134
4.9840236
5.13761
5.291196
5.536934
5.936258
6.335582
6.5813193
6.519885
6.1512785
5.598368
5.014741
4.461831
4.0010724
3.6324656
3.4174452
3.386728
3.6939003
4.3389616
5.1068926
5.721237
6.059127
6.1819954
5.9055405
5.414065
5.0761757
5.0761757
5.229761
5.3833475
5.598368
5.721237
5.4754996
4.861155
4.1239414
3.5710313
3.3252935
3.3560107
3.5710313
3.9089208
4.277528
4.615417
4.8304377
4.7997203
4.6768513
4.646134
4.7690034
5.014741
5.3833475
5.69052
5.8133893
5.874823
5.997692
6.1512785
6.1819954
6.089844
5.966975
5.844106
5.536934
5.13761
4.7997203
4.7075686
4.861155
5.13761
5.2604785
5.1683273
4.9225893
4.7075686
4.5539827
4.4311137
4.3082447
4.4003963
4.646134
4.8304377
4.8304377
4.7690034
4.6768513
4.5232654
4.277528
4.03179
3.9703555
4.154659
4.5232654
4.9225893
5.014741
4.7075686
4.1853757
3.7860518
3.7246175
3.7860518
3.8474865
3.8474865
3.9396381
4.1853757
4.5232654
4.8304377
5.1068926
5.414065
5.721237
5.997692
6.1205616
5.997692
5.69052
5.4754996
5.3526306
5.3526306
5.3833475
5.536934
5.782672
5.936258
6.0284095
6.089844
6.1819954
6.3048644
6.458451
6.519885
6.4891677
6.4277334
6.335582
6.24343
6.089844
5.874823
5.6290855
5.3833475
5.1683273
4.953306
4.738286
4.646134
4.615417
4.5539827
4.5539827
4.646134
4.8304377
4.861155
4.738286
4.615417
4.615417
4.646134
4.5847
4.461831
4.3082447
4.1239414
3.8167691
3.4174452
3.0181212
2.710949
2.6187973
2.741666
2.9874039
3.2945762
3.4788795
3.4788795
3.386728
3.3252935
3.386728
3.663183
4.216093
4.9225893
5.598368
5.997692
6.1205616
6.089844
5.997692
5.997692
6.089844
6.335582
6.5506024
6.642754
6.642754
6.6734715
6.7349057
6.9499264
7.2263813
7.502836
7.68714
7.7485743
7.810009
7.8407264
7.8407264
7.810009
7.779291
7.7485743
7.6564226
7.472119
7.287816
7.0727954
6.7963405
6.458451
5.997692
5.4754996
5.1683273
5.229761
5.567651
6.0284095
6.335582
6.4277334
6.366299
6.4277334
6.642754
6.8884916
6.9806437
6.8884916
6.7349057
6.6120367
6.5506024
6.3970165
5.997692
5.506217
5.1683273
5.0454583
5.0761757
5.1068926
5.13761
5.291196
5.536934
5.844106
6.24343
6.5813193
6.919209
7.2263813
7.441402
7.6564226
7.9943113
8.301484
8.301484
8.025029
7.779291
7.9021606
8.24005
8.362919
8.117181
7.472119
6.7349057
6.1819954
5.936258
5.844106
5.874823
5.9055405
5.966975
5.997692
5.997692
5.966975
6.059127
6.1819954
6.1819954
6.0284095
5.8133893
5.536934
5.0761757
4.5847
4.277528
4.3082447
4.615417
5.0454583
5.3526306
5.506217
5.4447823
5.3526306
5.6290855
6.1819954
6.6734715
7.0727954
7.502836
8.117181
8.762242
9.161567
9.192284
8.823677
8.270767
7.564271
6.8270574
6.059127
5.4754996
5.014741
4.5847
4.03179
3.4788795
3.0795557
2.8952522
2.8031006
3.0181212
3.6324656
4.492548
5.0761757
5.1683273
4.9840236
4.9840236
5.1683273
5.3526306
5.3526306
5.1990447
5.0761757
4.9225893
4.7075686
4.5232654
4.5232654
4.738286
5.13761
5.506217
5.8133893
6.24343
6.9499264
7.8714437
8.885112
9.806628
10.390256
10.543841
10.328822
9.9909315
9.622326
9.4687395
9.438022
9.315153
9.007981
8.700809
8.577939
8.670091
8.700809
8.516505
8.117181
7.779291
7.68714
7.810009
7.9021606
7.7485743
7.441402
6.9806437
6.458451
5.782672
4.9225893
3.9396381
2.9874039
2.2809079
1.8815837
1.7279978
1.7587149
1.8508663
1.8815837
1.9123008
1.9123008
1.9737356
2.1580389
2.5573628
3.1102726
3.6324656
4.03179
4.277528
4.369679
4.4311137
4.461831
4.5232654
4.5847
4.615417
4.646134
4.7997203
5.229761
5.9055405
6.6120367
7.2263813
7.5335536
7.5949883
7.502836
7.3492503
7.3492503
7.5949883
8.086464
8.639374
8.977263
9.038698
8.915829
8.731525
8.577939
8.4550705
8.4550705
8.516505
8.547222
8.393637
8.025029
7.472119
6.8884916
6.3048644
5.782672
5.291196
4.8918724
4.5847
4.3082447
4.093224
3.9089208
3.7553346
3.663183
3.6939003
3.8167691
3.9396381
4.03179
4.0625067
4.1239414
4.1853757
4.3082447
4.461831
4.738286
5.0761757
5.4754996
5.8133893
6.059127
6.1819954
6.274147
6.3970165
6.519885
6.642754
6.704189
6.6734715
6.519885
6.1819954
5.8133893
5.536934
5.3219132
5.1068926
4.7997203
4.4311137
4.093224
3.663183
3.1717074
2.6802316
2.4037766
2.5573628
3.2638588
4.154659
4.7075686
4.8918724
4.861155
4.8918724
5.1990447
5.874823
6.704189
7.410685
7.810009
7.9328775
7.9635944
7.779291
7.5335536
7.5335536
7.9021606
8.393637
8.79296
8.762242
8.270767
7.810009
7.7485743
8.025029
8.24005
8.24005
7.9021606
7.410685
7.1342297
7.0727954
7.0727954
7.011361
6.765623
6.335582
5.9055405
5.506217
5.0761757
4.738286
4.6768513
4.9840236
5.414065
5.844106
6.1512785
6.24343
6.089844
5.7519546
5.1990447
4.738286
4.7075686
5.1683273
5.721237
6.059127
6.1205616
6.0284095
6.0284095
6.089844
6.0284095
5.782672
5.536934
5.414065
5.4754996
5.6290855
5.782672
5.8133893
5.721237
5.659803
5.844106
6.458451
7.3492503
8.117181
8.485788
8.424354
8.270767
8.147898
7.9943113
7.68714
7.2263813
6.7963405
6.6120367
6.6734715
6.919209
7.287816
7.779291
8.270767
8.485788
8.301484
7.810009
7.195664
6.6120367
6.0284095
5.414065
4.7997203
4.369679
4.3389616
4.7075686
5.3833475
6.212713
7.011361
7.7485743
8.301484
8.608656
8.670091
8.4550705
8.025029
7.441402
6.9806437
6.7349057
6.7349057
6.8270574
6.919209
7.0727954
7.410685
7.779291
7.9328775
7.810009
7.410685
6.9499264
6.6120367
6.458451
6.366299
6.366299
6.4277334
6.5813193
6.6734715
6.642754
6.458451
6.089844
5.6290855
5.1990447
4.8918724
4.738286
4.7075686
4.7075686
4.6768513
4.5847
4.461831
4.369679
4.3082447
4.369679
4.4311137
4.369679
4.1853757
3.7860518
3.2945762
2.9566865
2.8952522
3.0488384
3.4481623
4.0010724
4.5539827
4.9840236
5.536934
6.274147
7.195664
8.055746
8.823677
9.438022
9.714478
9.4687395
8.762242
8.086464
7.6564226
7.3492503
7.042078
6.704189
6.5813193
6.704189
6.9499264
7.2570987
7.68714
8.117181
8.577939
8.977263
9.376587
9.622326
9.499456
8.977263
8.209332
7.441402
6.765623
6.3048644
5.966975
5.782672
5.69052
5.567651
5.4447823
5.291196
5.13761
4.953306
4.7690034
4.5847
4.3389616
4.03179
3.7553346
3.663183
3.7246175
3.8474865
3.9703555
4.093224
4.216093
4.277528
4.369679
4.461831
4.5539827
4.5847
4.5847
4.5847
4.5847
4.646134
4.8918724
5.414065
6.3048644
7.410685
8.516505
9.499456
10.23667
10.605276
10.7588625
10.78958
10.666711
10.328822
9.745194
9.100133
8.516505
8.086464
7.7485743
7.502836
7.318533
7.2263813
7.195664
7.164947
7.011361
6.704189
6.24343
5.8133893
5.506217
5.3833475
5.536934
5.936258
6.5506024
7.1342297
7.472119
7.472119
7.195664
6.7963405
6.4277334
6.1205616
5.966975
5.9055405
5.782672
5.506217
5.1683273
4.8304377
4.6768513
4.646134
4.7997203
4.9840236
5.13761
5.1683273
5.13761
5.1068926
5.1683273
5.291196
5.4447823
5.598368
5.721237
5.721237
5.721237
5.721237
5.782672
5.874823
5.936258
5.966975
5.936258
5.8133893
5.536934
5.1068926
4.615417
4.154659
3.7860518
3.663183
3.8474865
4.277528
4.953306
5.782672
6.704189
7.6564226
8.608656
9.407305
10.021649
10.23667
9.960215
9.223001
8.178616
7.042078
6.059127
5.414065
5.1990447
5.3526306
5.598368
5.69052
5.536934
5.291196
5.0454583
4.8918724
4.7997203
4.7075686
4.646134
4.615417
4.615417
4.5539827
4.5847
4.7997203
5.1990447
5.721237
6.1512785
6.458451
6.642754
6.6120367
6.458451
6.1819954
5.844106
5.4754996
5.1068926
4.6768513
4.216093
3.8474865
3.6939003
3.7860518
4.1239414
4.6768513
5.291196
5.844106
6.3048644
6.5813193
6.765623
6.8577747
6.8884916
6.8577747
6.7963405
6.7349057
6.5506024
6.212713
5.598368
4.8304377
4.03179
3.386728
3.1102726
3.1717074
3.5403142
4.0010724
4.3389616
4.461831
4.3389616
4.1239414
3.9703555
4.216093
4.8918724
5.721237
6.274147
6.366299
6.1512785
5.844106
5.567651
5.414065
5.414065
5.536934
5.6290855
5.567651
5.3219132
4.953306
4.5539827
4.1853757
3.9703555
3.9396381
4.0010724
4.0625067
4.0010724
3.9089208
3.9396381
4.1853757
4.5847
5.014741
5.3219132
5.567651
5.8133893
6.1512785
6.519885
6.9806437
7.472119
7.8407264
7.9943113
7.9328775
7.8407264
7.8407264
7.810009
7.502836
6.8270574
5.844106
4.9225893
4.216093
3.6017485
3.14099
2.7723835
2.5266454
2.3423421
2.311625
2.5266454
3.0488384
3.7860518
4.5539827
5.1990447
5.659803
5.9055405
5.936258
5.874823
5.966975
6.24343
6.5813193
6.7963405
6.765623
6.6120367
6.4891677
6.4277334
6.519885
6.6734715
6.8577747
7.011361
7.011361
6.9499264
6.8270574
6.765623
6.7963405
6.9499264
7.2570987
7.5949883
7.779291
7.810009
7.7178574
7.564271
7.441402
7.318533
7.195664
7.042078
6.8270574
6.4891677
6.0284095
5.4447823
4.861155
4.4311137
4.2468104
4.1853757
4.1853757
4.2468104
4.461831
4.6768513
4.9225893
5.229761
5.69052
6.3048644
6.9499264
7.564271
8.025029
8.209332
8.117181
7.8407264
7.5335536
7.318533
7.2570987
7.287816
7.1342297
6.6120367
5.7519546
4.7997203
4.0010724
3.4788795
3.1717074
3.0488384
3.1717074
3.4481623
3.663183
3.7553346
3.7553346
3.8167691
3.9396381
4.1239414
4.4003963
4.861155
5.4447823
5.997692
6.3048644
6.366299
6.3048644
6.24343
6.1819954
6.1819954
6.212713
6.274147
6.366299
6.5506024
6.919209
7.3799677
7.9021606
8.393637
8.854395
9.284435
9.622326
9.929497
10.205953
10.482408
10.666711
10.666711
10.328822
9.622326
8.516505
7.195664
5.844106
4.5847
3.5710313
2.9566865
2.7723835
2.864535
2.9259696
2.8338177
2.58808
2.4037766
2.4959283
2.9566865
3.8167691
5.014741
6.24343
7.195664
7.6564226
7.6564226
7.3492503
7.011361
6.7349057
6.519885
6.3048644
6.059127
5.782672
5.3833475
4.7997203
4.1239414
3.6017485
3.386728
3.5710313
4.0625067
4.8304377
5.69052
6.519885
7.1342297
7.472119
7.6564226
7.9021606
8.332202
8.823677
9.315153
9.745194
10.052366
10.144518
9.960215
9.499456
8.885112
8.24005
7.6257052
7.042078
6.4891677
5.9055405
5.291196
4.7997203
4.5847
4.7075686
5.1068926
5.69052
6.366299
6.8884916
7.1342297
7.042078
6.7349057
6.458451
6.3970165
6.4891677
6.5506024
6.519885
6.366299
5.9055405
5.1683273
4.3389616
3.6939003
3.4788795
3.7553346
4.4003963
5.229761
6.0284095
6.6120367
6.9806437
7.3799677
7.9635944
8.639374
9.315153
9.868063
10.113801
10.144518
9.960215
9.622326
9.100133
8.639374
8.270767
7.8407264
7.287816
6.7349057
6.274147
5.8133893
5.291196
4.8918724
4.615417
4.3082447
3.9703555
3.7860518
3.9089208
4.154659
4.4311137
4.7075686
5.014741
5.2604785
5.3526306
5.3219132
5.2604785
5.2604785
5.3219132
5.3526306
5.3219132
5.229761
5.1990447
5.291196
5.506217
5.874823
6.3970165
6.9806437
7.6564226
8.4550705
9.438022
10.420973
11.188904
11.5267935
11.5267935
11.250339
10.881732
10.482408
9.9909315
9.4687395
8.885112
8.301484
7.5949883
6.8270574
6.1819954
5.844106
5.8133893
5.997692
6.24343
6.335582
6.089844
5.659803
5.229761
4.953306
4.7997203
4.738286
4.6768513
4.5539827
4.216093
3.7553346
3.3560107
3.14099
3.233142
3.4481623
3.7246175
4.0625067
4.461831
4.953306
5.414065
5.9055405
6.335582
6.7349057
7.103513
7.502836
7.9328775
8.332202
8.547222
8.547222
8.393637
8.147898
7.8407264
7.502836
7.2570987
7.2263813
7.472119
7.7485743
7.9328775
7.9943113
8.055746
8.24005
8.670091
9.192284
9.68376
9.89878
9.837345
9.530173
9.007981
8.424354
7.810009
7.195664
6.6120367
6.1819954
5.936258
5.8133893
5.7519546
5.659803
5.4754996
5.291196
5.1683273
5.1068926
5.1068926
5.229761
5.659803
6.3970165
7.3799677
8.393637
9.192284
9.591608
9.622326
9.438022
9.315153
9.284435
9.376587
9.499456
9.622326
9.837345
10.083083
10.205953
10.052366
9.622326
9.038698
8.485788
8.086464
7.9328775
8.055746
8.332202
8.639374
8.977263
9.34587
9.837345
10.482408
11.066034
11.496077
11.618945
11.34249
10.78958
10.113801
9.34587
8.547222
7.68714
6.8270574
5.997692
5.3219132
4.738286
4.277528
3.8474865
3.6017485
3.6324656
4.0010724
4.615417
5.414065
6.3048644
7.1342297
7.8407264
8.332202
8.516505
8.393637
8.117181
7.8407264
7.7485743
7.8714437
8.209332
8.577939
8.915829
9.13085
9.253718
9.284435
9.223001
9.161567
9.13085
9.192284
9.253718
9.34587
9.407305
9.438022
9.407305
9.376587
9.315153
9.315153
9.34587
9.34587
9.34587
9.253718
9.100133
8.823677
8.4550705
8.117181
7.9943113
8.147898
8.485788
8.854395
9.192284
9.407305
9.530173
9.499456
9.376587
9.161567
8.79296
8.332202
7.810009
7.2570987
6.5813193
5.8133893
5.014741
4.3082447
3.7246175
3.2638588
2.9874039
2.8338177
2.7723835
2.864535
3.0795557
3.5095968
4.03179
4.646134
5.3219132
6.0284095
6.704189
7.3799677
8.025029
8.700809
9.253718
9.560891
9.591608
9.4687395
9.253718
9.100133
8.977263
8.823677
8.670091
8.547222
8.4550705
8.362919
8.24005
8.178616
8.24005
8.393637
8.577939
8.762242
8.946547
8.915829
8.670091
8.147898
7.472119
6.8884916
6.4891677
6.212713
5.966975
5.69052
5.3219132
4.953306
4.7075686
4.5847
4.5847
4.738286
5.0454583
5.4754996
5.966975
6.3970165
6.6734715
6.8884916
7.195664
7.6564226
8.24005
8.79296
9.192284
9.34587
9.223001
8.977263
8.700809
8.362919
8.025029
7.6257052
7.195664
6.7349057
6.3970165
6.24343
6.3970165
6.7963405
7.3492503
8.055746
8.823677
9.591608
10.328822
11.035318
11.680379
12.23329
12.540462
12.601896
12.32544
11.864682
11.311772
10.820297
10.574559
10.574559
10.697428
10.881732
10.943167
10.697428
10.052366
8.946547
7.564271
6.212713
5.1683273
4.5847
4.369679
4.492548
4.738286
5.0454583
5.229761
5.291196
5.1683273
5.014741
4.861155
4.7075686
4.5539827
4.4003963
4.216093
4.0625067
3.9396381
3.9703555
4.154659
4.4311137
4.7075686
5.014741
5.414065
5.8133893
6.089844
6.274147
6.4891677
6.9499264
7.5335536
8.025029
8.4550705
9.038698
9.837345
10.697428
11.403925
11.956835
12.509745
13.00122
13.400544
13.584847
13.646282
13.615564
13.523414
13.277676
12.878352
12.356158
11.588228
10.635994
9.591608
8.823677
8.362919
7.9635944
7.3492503
6.274147
4.7997203
3.0488384
1.359391
0.22285348
0.31500515
1.9123008
4.5847
7.3492503
9.407305
10.635994
11.465359
12.264008
12.909069
12.970503
12.110421
10.267387
7.564271
4.5539827
1.9123008
0.22285348
-0.20718771
0.46859127
1.7587149
3.2638588
4.953306
6.8577747
8.915829
10.728146
11.926117
12.386875
12.509745
12.816917
13.554131
14.629233
15.673619
16.318682
16.472267
16.226528
15.888639
15.765772
15.888639
15.980791
15.642901
14.383495
12.264008
10.083083
8.823677
8.639374
8.977263
9.192284
9.100133
9.100133
9.376587
10.021649
11.219621
13.154806
15.704336
18.284582
20.127617
20.711245
19.943314
18.00813
15.427882
12.724766
10.298104
8.393637
7.318533
7.0727954
7.441402
8.055746
8.762242
9.284435
9.653043
10.113801
10.666711
11.188904
11.711097
12.44831
13.738434
15.489315
17.301632
18.65319
19.083231
18.407452
16.625854
14.137758
11.772531
10.144518
9.622326
9.89878
10.359539
10.45169
9.837345
8.516505
6.7349057
4.9225893
3.4174452
2.5573628
2.5573628
3.2638588
4.369679
5.536934
6.5506024
7.318533
7.9328775
8.79296
10.359539
12.816917
15.55075
17.33235
17.301632
15.489315
12.663331
9.806628
7.7485743
6.9806437
7.68714
9.714478
12.356158
14.506365
15.212861
14.383495
12.694048
11.004601
9.868063
9.407305
9.622326
10.574559
12.23329
14.229909
16.195812
17.793108
18.745342
18.714624
17.700956
15.888639
13.523414
10.78958
7.9021606
5.3526306
3.5095968
2.6495144
2.58808
3.0181212
3.7553346
4.738286
5.874823
7.2570987
9.007981
11.096752
13.277676
15.274296
17.08661
18.898928
20.64981
22.032085
22.677147
22.339256
21.141285
19.236818
16.810158
14.137758
11.772531
10.083083
9.13085
8.79296
8.731525
8.485788
7.8714437
6.8884916
5.874823
5.229761
5.3219132
6.1819954
7.7485743
9.89878
12.540462
15.212861
17.33235
18.499603
18.837494
18.776058
18.65319
18.622473
18.561039
18.43817
18.22315
17.915977
17.455217
16.871592
16.011509
14.598516
12.540462
10.052366
7.68714
5.844106
4.7075686
4.277528
4.5539827
5.4447823
6.519885
7.287816
7.3799677
6.8577747
5.874823
4.615417
3.3252935
2.3730593
2.2194731
3.1717074
5.3833475
8.516505
11.8954
14.598516
15.950073
15.735053
14.567799
13.154806
11.864682
10.78958
10.205953
10.482408
11.772531
13.707716
15.55075
16.77944
17.148045
16.625854
15.458598
13.861302
12.171855
10.697428
9.622326
8.854395
8.362919
8.055746
7.8714437
7.9328775
8.332202
9.284435
10.78958
12.632613
14.598516
16.595137
18.3153
19.513273
19.974031
19.697575
19.083231
18.346018
17.485935
16.472267
15.397164
14.352778
13.615564
13.369827
13.89202
15.212861
16.963743
18.43817
18.99108
18.161715
15.950073
12.755483
9.438022
6.9499264
5.936258
6.4277334
7.9943113
9.929497
11.649663
12.7862
13.216241
13.154806
13.093371
13.461979
14.199192
15.089992
15.765772
15.827205
15.089992
13.8305855
12.479027
11.311772
10.728146
10.912449
11.833965
13.246958
14.813538
16.226528
17.148045
17.424501
17.08661
16.287964
15.212861
14.137758
13.154806
12.32544
11.618945
11.066034
10.635994
10.513124
10.820297
11.557511
12.601896
13.769151
14.78282
15.520033
15.919355
15.857922
15.305013
14.352778
13.216241
12.294724
11.864682
12.171855
13.124089
14.506365
15.857922
16.718006
16.77944
15.919355
14.260626
12.110421
9.9909315
8.424354
7.8407264
8.025029
8.485788
8.762242
8.700809
8.362919
8.086464
8.178616
9.038698
10.697428
12.816917
14.813538
16.226528
16.687288
16.257246
15.212861
13.861302
12.663331
11.711097
11.004601
10.328822
9.530173
8.577939
7.8714437
7.7178574
8.209332
9.038698
9.837345
10.482408
10.78958
10.820297
10.666711
10.482408
10.635994
11.34249
12.356158
13.554131
14.87497
16.349398
17.88526
19.267536
20.219769
20.465508
19.75901
18.10028
15.827205
13.554131
11.649663
10.267387
9.253718
8.4550705
7.8714437
7.3799677
6.8884916
6.335582
5.936258
5.936258
6.5506024
7.7485743
9.253718
10.728146
11.926117
12.939785
13.799868
14.414212
14.752103
14.78282
14.598516
14.137758
13.308393
12.110421
10.605276
9.007981
7.502836
6.089844
4.7690034
3.5403142
2.5266454
1.8201492
1.48226
1.6051288
2.2194731
3.2945762
4.861155
7.042078
9.745194
12.724766
15.581468
17.915977
19.32897
19.697575
19.052515
17.578087
15.489315
13.093371
10.482408
7.8407264
5.3219132
3.1102726
1.5129771
0.7450464
0.8371981
1.6665633
2.710949
3.5403142
4.093224
4.492548
5.0454583
5.997692
7.2570987
8.577939
9.653043
10.45169
11.066034
11.618945
12.202573
12.909069
13.707716
14.414212
14.721385
14.383495
13.461979
12.018269
10.298104
8.608656
7.287816
6.458451
6.1512785
6.274147
6.7963405
7.7178574
8.977263
10.328822
11.618945
12.632613
13.33911
13.707716
13.738434
13.308393
12.264008
10.543841
8.209332
5.4447823
2.6187973
0.13070178
-1.6508975
-2.6031315
-2.6952834
-1.9273524
-0.36077386
1.6972804
3.8474865
5.536934
6.5813193
6.9499264
6.8884916
6.519885
6.1205616
5.966975
6.335582
7.3799677
8.854395
10.543841
12.110421
13.277676
13.984172
14.0763235
13.461979
12.171855
10.23667
7.9328775
5.6290855
3.7553346
2.4959283
1.8201492
1.5436943
1.6358459
2.1273217
3.1102726
4.492548
6.1819954
8.086464
10.021649
11.741814
12.909069
13.308393
13.031938
12.356158
11.403925
10.267387
9.069415
8.055746
7.6564226
7.8714437
8.393637
8.762242
8.547222
7.472119
5.6290855
3.3252935
0.8679152
-1.4358768
-3.463214
-5.1526613
-6.16633
-6.289199
-5.367682
-3.4324968
-0.82153225
2.311625
5.782672
9.315153
12.44831
14.506365
15.212861
14.721385
13.554131
12.23329
11.096752
10.359539
10.144518
10.23667
10.45169
10.513124
10.45169
10.175236
9.837345
9.560891
9.560891
9.530173
9.100133
8.270767
7.5335536
7.472119
8.516505
10.820297
14.168475
17.76239
20.373356
21.233437
20.619093
19.144667
17.270914
15.274296
13.554131
12.540462
12.171855
11.618945
10.267387
8.332202
6.5506024
5.536934
5.506217
6.3048644
7.6257052
9.161567
10.605276
11.926117
13.369827
14.967123
16.564419
17.700956
17.915977
16.840874
14.260626
10.420973
5.936258
1.8815837
-0.4222083
-0.48364276
0.7757636
2.065887
2.5573628
2.2809079
1.6665633
0.8679152
-0.39149106
-2.2959592
-4.7840548
-7.5486054
-10.2210045
-12.064038
-12.37121
-10.804631
-7.671474
-3.8011036
-0.26862216
2.311625
4.1239414
5.659803
6.8270574
6.8270574
4.861155
1.1750877
-2.8181522
-5.7670064
-7.2721505
-7.7329087
-7.4564533
-6.381351
-4.2311444
-1.0979873
2.710949
6.9499264
11.158186
14.629233
16.564419
16.502985
15.028557
13.861302
14.598516
17.33235
20.86483
23.875118
25.902454
27.438316
28.667006
29.588524
30.479324
31.800163
33.673916
35.6091
36.653484
36.25416
34.687584
32.905983
32.015182
32.537376
34.07324
36.008427
37.60572
38.15863
37.083527
34.16539
29.680674
24.243727
18.591755
13.0626545
7.441402
1.8508663
-3.2789106
-7.3028674
-10.128853
