# Supplementary material for: Performances of the PIPER scalable child human body model in accident reconstruction
Source: PLoS One. 2017 Nov 14;12(11):e0187916. doi: 10.1371/journal.pone.0187916 (PMC5685610; doi:10.1371/journal.pone.0187916)
Supplement: S3 Data — This zip folder contains input accelerations for reproducibility of the accident reconstruction. Also, the readings from the dummy sensor are reported for reproducibility of the calculations. (ZIP) [file pone.0187916.s011.zip › CHANNEL/RAC03.010]

Test object number          :1
Name of the channel         :
Laboratory channel code     :14BPILRDR100ACXP
Customer channel code       :14BPILRDR100ACXP
Channel code                :14BPILRDR100ACXP
Unit                        :m/(s*s)
Direction                   :X
Dimension                   :AC
Transducer type             :GV1029
Pre-filter type             :4000Hz 6pole Butterworth (device internal)
Cut off frequency           :4000.0
Channel frequency class     :2000
Channel amplitude class     :1000.0
Reference channel           :implicit
Reference channel name      :NOVALUE
Data source                 :transducer
Data status                 :ok
Sampling interval           :5.0E-5
Bit resolution              :16
.ValidationRemark           :Seulement la gamme [-0.4096 sec; 40.0 sec] a �t� lue. Gamme demand�e: [-6.0 sec; 40.0 sec].; 4 valeurs d�passent la limite CAC choisie dans [0.0257 sec; 0.02925 sec]
Time of first sample        :-0.2
Number of samples           :14000
First global maximum value  :436.56845
Time of maximum value       :0.029699996
First global minimum value  :-1001.7096
Time of minimum value       :0.025749996
Start offset interval       :-0.1
End offset interval         :-0.05
16.78774
12.627863
7.978586
3.2987225
-1.2587916
-5.0210342
-6.9480367
-6.4586396
-3.6446042
0.9434972
6.2962823
10.914971
13.239609
12.199639
7.917412
1.6775934
-4.95986
-10.526755
-14.013714
-14.900746
-13.187855
-9.119738
-2.9716825
4.461042
11.771417
17.063026
19.081793
17.583012
13.239609
6.9386168
-0.12705982
-6.428052
-10.343231
-10.679693
-7.37626
-1.6258396
4.858677
10.639685
14.524278
15.961883
15.07485
12.566688
9.263255
5.715123
2.5034516
0.20940095
-0.58586997
0.02587689
1.4940693
3.1763732
4.3998675
4.5222163
3.237548
0.7905605
-2.0234752
-4.7763357
-7.620959
-10.985566
-14.503111
-16.858335
-16.797161
-14.564285
-11.536139
-8.813865
-6.7951
-5.724543
-6.030417
-7.559784
-9.058564
-9.425612
-8.538579
-6.825688
-4.6845737
-2.3905232
-0.40234593
0.42351234
-0.37175858
-2.635222
-5.5104322
-8.202118
-10.343231
-11.994948
-13.004331
-12.8208065
-11.077328
-8.140944
-5.051622
-2.5128727
-0.49410793
1.188196
2.2893403
2.1975782
0.7905605
-1.839951
-4.990447
-7.9268317
-10.190295
-11.383203
-11.0467415
-9.150326
-6.3668776
-3.614017
-1.4117283
0.14822626
1.1576086
1.2187833
-0.09647247
-2.3599358
-4.2257633
-4.4704623
-2.7575712
0.42351234
4.3081055
8.16211
11.067908
11.893766
9.997351
5.929234
1.2493706
-2.4211106
-4.195176
-4.0422397
-2.2681737
0.6376237
4.1857557
7.6421256
10.456161
12.199639
12.505513
11.15967
8.070349
3.8187072
-0.64704466
-4.164589
-5.6633687
-5.082209
-3.3081436
-1.4729029
-0.3105839
-0.15764718
-1.0446801
-2.54346
-3.9198904
-4.3175254
-3.522255
-1.6870143
0.6987984
3.5434215
6.6939178
9.630303
11.587893
12.107878
11.006733
8.40681
4.552804
-0.06588514
-4.5010495
-7.9574194
-9.731485
-9.456199
-7.2539105
-3.4916677
1.3105453
6.357457
10.762034
13.576071
14.065468
12.2302265
8.74327
4.3998675
0.14822626
-3.1552067
-4.868098
-4.5010495
-2.4211106
0.45409968
3.2681353
5.531599
6.816267
6.6633306
4.9198523
1.9528794
-1.3505535
-3.9504776
-5.1127963
-4.2257633
-1.2893789
3.2069604
8.315047
13.025498
16.512455
18.500633
18.867682
17.583012
14.61604
9.783239
3.237548
-4.103414
-11.077328
-16.521875
-19.427673
-19.641785
-17.745369
-14.594872
-10.954979
-7.131561
-3.2469687
0.392925
3.4516594
5.439837
5.8986473
4.7057405
2.258753
-0.76939404
-3.6751914
-5.969242
-7.009212
-6.5504017
-5.0210342
-3.277556
-1.9317131
-1.1058549
-0.79998136
-1.0446801
-1.8093637
-3.0940323
-4.929272
-7.223323
-9.700898
-12.086711
-14.105475
-15.420732
-15.696017
-14.564285
-12.025536
-8.202118
-3.1857939
2.442277
7.5809507
11.404368
13.667832
14.248992
13.392547
11.434957
8.987968
6.602156
4.461042
2.717563
1.6775934
1.2493706
0.72938573
-0.70821935
-3.1857939
-6.061004
-8.416229
-9.731485
-10.129121
-9.884422
-9.364437
-8.813865
-8.477405
-8.29388
-7.6515455
-5.908067
-3.1246195
0.11763892
3.0846112
5.5927734
7.672713
9.079731
9.3244295
8.315047
6.4492188
4.032819
0.9740845
-2.6658092
-6.1833534
-8.324468
-8.232705
-6.305703
-3.6446042
-1.2893789
0.36233765
1.1270212
0.8823225
-0.12705982
-1.2893789
-1.9011257
-2.0234752
-1.9317131
-1.7787764
-1.3199662
-0.3105839
1.0964339
2.6869757
4.2163434
5.3174872
5.5010114
4.461042
2.4116895
-0.09647247
-2.4516978
-4.348113
-5.632781
-6.061004
-5.602194
-4.5010495
-3.0940323
-1.7787764
-0.58586997
0.392925
0.9434972
0.72938573
-0.12705982
-1.0752674
-1.4117283
-0.70821935
1.0352591
3.4516594
5.74571
6.969204
6.418632
4.3998675
1.6775934
-1.2282041
-3.981065
-6.213941
-7.712721
-8.660929
-9.425612
-10.25147
-11.016154
-11.505551
-11.566726
-11.16909
-10.25147
-8.722103
-6.4586396
-3.369318
0.42351234
4.4916296
7.886824
9.8138275
10.027939
9.049143
7.5503635
6.082171
5.0727887
4.8892646
5.348075
5.8068852
5.348075
3.635183
0.7905605
-2.726984
-6.33629
-9.762073
-12.79022
-14.931334
-15.481905
-14.044301
-10.985566
-7.2539105
-3.705779
-0.58586997
2.1058161
4.24693
5.8068852
6.816267
7.3668394
7.213903
5.8680596
3.4516594
0.6070364
-1.839951
-3.5834293
-4.7763357
-5.785718
-6.672751
-7.498609
-8.385642
-9.425612
-10.587931
-11.75025
-12.606696
-12.912569
-12.331409
-10.771455
-8.171531
-4.95986
-1.9928877
-0.09647247
0.392925
-0.2494092
-1.5034902
-2.9410954
-4.195176
-5.235146
-6.213941
-7.192736
-8.018594
-8.446816
-8.355055
-7.7738953
-6.703338
-5.1127963
-3.4916677
-2.4516978
-2.0540624
-2.0540624
-2.0234752
-1.7787764
-1.5340776
-1.7176017
-2.2375865
-2.726984
-2.8799205
-2.726984
-2.1764116
-1.0140928
0.7599731
2.6563885
3.8187072
3.604596
2.1975782
0.48468703
-1.0446801
-2.3905232
-3.7975411
-5.2657332
-6.611576
-7.406847
-7.468022
-6.856275
-5.969242
-5.41867
-5.632781
-6.3974648
-7.223323
-7.37626
-6.213941
-3.5834293
-0.3105839
2.6258008
4.5222163
5.225725
4.9198523
3.849295
2.3811023
1.188196
0.8211478
1.2187833
1.7081808
1.7081808
1.3411326
1.0658466
0.8823225
0.3317503
-0.92233074
-2.482285
-3.46108
-3.4304929
-2.6046348
-1.5340776
-0.76939404
-0.40234593
-0.34117123
-0.61645734
-1.0140928
-0.9529181
-0.035297796
1.463482
2.6258008
2.809325
2.3811023
1.9834669
1.9222921
1.8611175
1.647006
1.4023073
1.2187833
0.8517351
0.08705158
-0.73880666
-1.3811408
-2.0234752
-2.9410954
-4.256351
-5.724543
-6.91745
-7.315085
-6.733926
-5.2963204
-3.5528421
-2.0846498
-1.1670295
-0.70821935
-0.76939404
-1.2282041
-1.6870143
-1.6870143
-1.1058549
-0.2494092
0.5458617
1.3105453
2.2893403
3.4822466
4.583391
5.133963
4.858677
3.696358
1.7387681
-0.64704466
-3.0328574
-4.990447
-6.122179
-6.3668776
-6.122179
-5.6633687
-4.929272
-3.705779
-1.9928877
-0.37175858
0.6376237
0.8211478
0.08705158
-1.3199662
-2.9716825
-4.3175254
-4.83751
-4.4704623
-3.5528421
-2.482285
-1.6258396
-1.3505535
-1.6870143
-2.3905232
-3.0328574
-3.4916677
-3.889303
-4.195176
-4.195176
-3.522255
-1.9623004
0.27057564
2.3199275
3.4210718
3.3904846
2.5952137
1.4023073
-0.035297796
-1.3199662
-1.9011257
-1.6258396
-1.0140928
-0.76939404
-0.9835054
-1.2587916
-1.3811408
-1.564665
-2.2069993
-3.3999057
-4.6539865
-5.3574953
-5.051622
-3.8281283
-1.9623004
0.1788136
2.2281654
3.849295
5.1033764
6.020996
6.510394
6.357457
5.4092493
3.7269452
1.5858314
-0.61645734
-2.5128727
-3.705779
-4.164589
-4.103414
-3.6751914
-3.0940323
-2.482285
-1.9928877
-1.748189
-1.8705384
-2.3293486
-3.1246195
-4.286938
-5.693956
-7.0703864
-7.9574194
-8.049181
-7.37626
-6.244528
-5.082209
-4.103414
-3.3081436
-2.7881587
-2.635222
-2.6963968
-2.8799205
-3.2469687
-3.6751914
-3.7975411
-3.0022702
-1.2893789
1.0658466
3.4516594
5.1951385
5.837472
5.256313
3.5740087
1.1576086
-1.4117283
-3.5834293
-4.898685
-5.143384
-4.3787003
-2.818746
-0.89174336
1.0658466
2.9316742
4.6139784
6.020996
6.816267
6.816267
6.173933
5.164551
3.9716442
2.6869757
1.4023073
0.23998827
-0.677632
-1.3811408
-1.7787764
-1.6258396
-0.83056873
0.48468703
1.8611175
2.9316742
3.4516594
3.2987225
2.442277
0.9129098
-0.76939404
-1.9317131
-2.3293486
-2.2375865
-2.0540624
-2.1152372
-2.3599358
-2.6046348
-2.6046348
-2.1458244
-1.3811408
-0.677632
-0.2494092
-0.06588514
0.08705158
0.6682111
1.8611175
3.4210718
4.6139784
4.950439
4.2163434
2.8399124
1.3105453
0.08705158
-0.61645734
-0.79998136
-0.49410793
-0.035297796
0.23998827
0.05646423
-0.677632
-1.7787764
-2.9105082
-3.9198904
-4.6233993
-5.082209
-5.41867
-5.632781
-5.4492574
-4.6845737
-3.46108
-2.1458244
-0.9835054
-0.0047104526
0.7905605
1.4023073
1.8611175
2.2281654
2.258753
1.6164187
0.1788136
-1.8705384
-3.9504776
-5.6633687
-6.672751
-6.672751
-5.4492574
-3.2469687
-0.58586997
1.8917048
3.7269452
4.766915
5.0116143
4.583391
3.7575328
2.717563
1.647006
0.6682111
-0.035297796
-0.15764718
0.20940095
0.57644904
0.6987984
0.6376237
0.3317503
-0.40234593
-1.6564269
-2.9410954
-3.614017
-3.4304929
-2.54346
-1.1976168
0.36233765
1.9222921
3.2681353
4.277518
4.82809
5.0116143
4.8892646
4.338692
3.2681353
1.7693554
0.27057564
-0.73880666
-0.9835054
-0.5246953
0.36233765
1.463482
2.6869757
3.879882
4.736328
4.950439
4.461042
3.3904846
2.0140543
0.45409968
-1.0140928
-2.1152372
-2.4516978
-2.0234752
-1.1058549
-0.0047104526
1.0964339
2.166991
3.0234363
3.4210718
3.1151984
2.1975782
1.1270212
0.08705158
-1.1364421
-2.9105082
-5.0210342
-6.5504017
-5.2963204
-0.89174336
2.8399124
3.3598974
3.0234363
4.2163434
7.122141
10.425573
11.526718
10.303225
8.437397
3.4822466
-4.103414
-7.559784
-6.6421638
-7.9268317
-12.66787
-15.298381
-12.851394
-7.406847
-2.3599358
0.6376237
5.9598217
18.806505
32.968445
38.321228
34.2837
24.893387
14.279579
6.020996
-1.748189
-13.187855
-24.688696
-27.594494
-18.877102
-0.12705982
23.455782
41.563484
46.88568
39.055325
18.837091
-9.823247
-38.97299
-60.414715
-68.03096
-61.699383
-46.283363
-26.860397
-5.173971
15.961883
28.31917
29.114439
26.239231
28.19682
34.987206
40.645866
39.269436
27.095675
4.1857557
-25.575727
-56.98893
-83.1717
-98.46537
-100.94294
-88.09626
-61.791145
-31.020275
0.05646423
32.050823
60.955864
79.06357
81.84702
69.15327
44.53046
13.790181
-18.265352
-45.579853
-61.4241
-63.68756
-51.697323
-24.902807
11.465543
50.15853
86.832756
114.97311
122.40583
103.16639
65.17692
20.305285
-22.792282
-56.224247
-71.97673
-68.06155
-52.951405
-37.99419
-28.022715
-20.528818
-11.352614
-0.46352062
8.437397
11.832591
9.752652
5.74571
3.2987225
4.36928
9.8138275
18.011234
23.731068
19.999413
4.1857557
-16.82775
-32.824932
-38.544765
-34.537823
-25.178093
-15.78778
-9.2115
-5.3574953
-2.8799205
-0.79998136
-0.61645734
-5.4798446
-16.91951
-33.711964
-52.981987
-69.10152
-73.84255
-61.301746
-32.15201
4.338692
34.558987
49.11856
49.08797
43.092854
39.391785
41.808186
49.975006
59.395905
63.219326
57.407734
45.570427
35.598957
32.44846
34.5284
35.44602
30.582632
19.571188
5.562186
-5.846893
-10.006771
-5.816305
4.766915
16.512455
21.192318
13.545483
-3.0940323
-18.510054
-23.7099
-16.858335
-3.705779
7.3668394
12.107878
11.679654
9.936176
9.905588
11.434957
12.260815
10.333812
4.736328
-5.632781
-20.437056
-35.424854
-45.02928
-46.31395
-40.22707
-29.58267
-16.58305
-2.9410954
9.20208
17.277138
18.347696
10.639685
-4.5622244
-23.679314
-41.817608
-54.052547
-56.46895
-47.720966
-30.469704
-9.486786
11.129083
29.083853
43.33755
52.36082
54.226646
47.52802
32.99903
14.248992
-2.7881587
-12.851394
-14.808984
-11.0467415
-4.6233993
2.534039
9.9667635
17.49125
24.036942
28.135645
28.043882
21.834652
8.100935
-11.444376
-31.295563
-44.753994
-47.384506
-38.6977
-22.54758
-4.531637
11.220845
22.568748
29.022678
32.63198
37.097733
43.27638
46.94686
41.869358
25.627483
2.166991
-20.406467
-34.41547
-37.44362
-33.10022
-26.1263
-17.990068
-8.813865
0.8211478
11.098495
22.905209
34.68133
40.798805
34.86486
15.503073
-11.077328
-34.751934
-48.14919
-49.03622
-39.462383
-24.780457
-10.618518
0.8517351
11.404368
23.70048
37.984768
50.709103
55.93954
48.812687
28.808567
0.7599731
-27.808603
-50.840878
-65.18634
-69.774445
-64.91106
-52.339657
-34.262535
-12.545521
11.49613
35.99659
56.551285
66.52276
61.231148
41.777596
14.371341
-13.493729
-36.097775
-50.10678
-53.869022
-46.4363
-29.093273
-6.2751155
16.23717
34.100174
45.66219
50.862038
49.0268
38.932976
22.507574
5.348075
-7.315085
-13.738427
-15.023095
-12.576108
-6.856275
1.188196
8.987968
14.248992
17.307726
19.81589
21.834652
21.437017
16.665392
7.917412
-2.2069993
-10.924392
-17.072447
-20.25353
-19.825308
-15.420732
-8.29388
-0.86115605
4.9198523
8.926794
11.679654
12.597275
10.272636
4.7975025
-1.1976168
-4.95986
-5.9998293
-5.3880825
-3.7975411
-1.564665
0.5458617
1.0964339
-0.40234593
-2.9716825
-4.868098
-4.898685
-3.3081436
-0.9529181
1.4328946
3.4516594
4.950439
6.32687
7.978586
9.875001
11.557305
12.5361
12.138465
9.997351
6.082171
0.8211478
-4.990447
-10.587931
-15.420732
-18.846514
-19.550022
-16.33835
-9.150326
0.9129098
12.077291
22.232286
29.481487
32.63198
31.377903
25.688658
16.023058
3.7575328
-9.762073
-23.15933
-34.599
-41.3588
-40.808228
-32.213184
-17.347734
0.23998827
16.91009
30.062647
38.26005
40.40117
35.966003
25.352198
10.242049
-6.6421638
-21.813484
-31.937895
-34.751934
-30.225004
-20.467642
-8.355055
3.4822466
12.99491
18.439457
19.418251
17.246552
14.0042925
10.914971
7.856237
4.338692
0.45409968
-2.9716825
-5.541019
-7.5291967
-9.303262
-10.679693
-11.0467415
-10.037358
-7.5291967
-3.6751914
1.1270212
6.265695
11.251432
15.472486
18.255934
19.142967
17.980648
14.463103
8.590333
0.9434972
-7.37626
-15.023095
-20.83469
-23.679314
-22.486406
-17.347734
-9.976185
-2.4211106
4.0939937
9.110318
12.566688
14.677214
15.808946
15.686597
13.667832
9.630303
4.461042
-0.73880666
-5.143384
-8.477405
-10.343231
-10.649106
-9.395024
-6.91745
-3.277556
1.5552441
7.519776
13.484308
17.766537
19.20414
17.430075
12.505513
4.736328
-4.806923
-13.983126
-20.712341
-23.83225
-23.189917
-19.213562
-12.851394
-5.5716066
1.4940693
7.5503635
11.893766
13.790181
12.689037
8.529159
1.9528794
-5.755131
-13.065505
-18.601814
-21.385263
-20.651167
-16.277176
-9.2726755
-1.4117283
5.653948
11.067908
14.248992
14.830151
13.056085
9.232667
3.5740087
-3.2163815
-9.609137
-14.227825
-16.063065
-14.656047
-10.771455
-5.87748
-1.4117283
1.9834669
4.461042
6.8468547
9.997351
13.973705
17.735947
19.662952
18.622982
14.921913
9.997351
5.562186
2.7481506
1.8305302
2.1975782
3.0234363
4.1857557
5.929234
8.437397
11.098495
12.811386
12.383163
8.865619
2.258753
-6.489227
-15.145445
-21.018215
-22.516994
-20.008833
-14.870159
-8.538579
-2.2069993
3.0234363
6.051584
5.7762976
2.1364036
-4.072827
-11.75025
-19.855896
-26.982746
-31.203798
-31.020275
-26.49335
-19.030039
-10.343231
-1.4729029
7.122141
14.799564
20.672333
24.098116
24.495752
21.498192
15.441898
7.886824
0.6987984
-4.7763357
-8.232705
-9.976185
-10.434994
-10.25147
-9.609137
-8.110356
-4.990447
0.02587689
6.112758
11.49613
14.371341
14.340754
12.199639
8.865619
5.042201
1.4940693
-1.4423156
-3.9504776
-6.122179
-7.559784
-7.8350697
-6.9786243
-5.2657332
-3.0940323
-1.3199662
-0.64704466
-0.86115605
-0.92233074
-0.18823452
0.8823225
1.463482
1.1576086
-0.06588514
-2.0846498
-4.3175254
-5.9998293
-6.489227
-5.3880825
-3.0634446
-0.86115605
0.11763892
-0.06588514
-0.43293324
-0.46352062
-0.5246953
-0.9835054
-1.3505535
-1.1058549
-0.58586997
-0.21882185
0.02587689
0.6987984
2.3199275
5.1033764
8.376222
11.067908
12.169052
11.710242
10.242049
7.886824
4.5222163
0.7905605
-2.3905232
-5.082209
-7.682133
-10.098534
-11.689075
-11.780837
-10.771455
-9.486786
-8.691516
-8.446816
-8.324468
-7.8656573
-7.0703864
-6.428052
-6.33629
-6.428052
-6.2751155
-6.030417
-5.785718
-5.082209
-3.3999057
-1.0752674
1.1270212
2.8704998
4.0634065
4.736328
4.8892646
4.3998675
3.696358
3.7269452
5.133963
7.3974266
8.926794
8.773857
7.3362517
5.348075
2.992849
0.42351234
-1.4729029
-2.2681737
-2.2069993
-1.7176017
-1.0140928
0.02587689
1.4328946
3.054024
4.583391
5.562186
5.531599
4.6139784
3.4516594
2.5952137
2.0140543
1.2799579
0.08705158
-1.564665
-3.3999057
-4.990447
-5.87748
-5.785718
-4.806923
-3.5528421
-2.6963968
-2.2069993
-1.564665
-0.73880666
-0.46352062
-1.1670295
-2.726984
-4.439875
-5.938655
-7.2539105
-8.538579
-9.395024
-9.027976
-7.2844977
-5.051622
-3.1552067
-1.748189
-0.64704466
0.27057564
0.6682111
0.20940095
-0.9529181
-1.9623004
-1.9928877
-0.61645734
1.8305302
3.9716442
4.3081055
2.3811023
-0.92233074
-4.0422397
-5.755131
-5.41867
-3.46108
-0.83056873
1.5858314
3.3598974
4.736328
5.74571
5.74571
4.6139784
2.534039
0.05646423
-1.9928877
-3.277556
-4.1340017
-4.929272
-5.9998293
-7.223323
-7.6515455
-6.489227
-4.286938
-1.7176017
0.7905605
2.7787378
3.8187072
3.604596
1.8917048
-0.89174336
-3.7975411
-6.580989
-9.180913
-11.107916
-11.842011
-11.352614
-9.853834
-7.6515455
-4.6845737
-0.58586997
3.9716442
6.908029
6.5715685
2.9316742
-2.7575712
-8.752689
-13.371379
-15.54308
-15.114858
-12.545521
-9.2115
-6.305703
-4.103414
-2.2987614
-0.9529181
-0.18823452
-0.0047104526
-0.40234593
-1.5034902
-3.1857939
-5.173971
-6.825688
-7.468022
-7.192736
-6.428052
-5.326908
-4.256351
-3.8281283
-3.9504776
-3.981065
-3.4916677
-2.2987614
-0.34117123
1.9834669
4.0022316
5.256313
5.5927734
5.0727887
3.879882
2.3811023
1.0352591
0.1788136
-0.64704466
-2.1764116
-4.715161
-7.9268317
-11.322027
-14.503111
-16.674812
-16.613638
-13.707839
-8.416229
-1.7176017
5.225725
11.15967
14.799564
15.258374
12.352576
6.6939178
-0.64704466
-8.507992
-15.634843
-20.651167
-22.608757
-21.354675
-17.50067
-12.117297
-6.1833534
-0.5552826
4.1857557
7.428014
8.865619
8.682095
6.969204
3.7575328
-0.73880666
-5.785718
-10.343231
-13.463141
-14.564285
-13.432553
-10.220882
-5.6633687
-1.0446801
2.075229
2.901087
1.5246567
-1.2282041
-4.6233993
-8.232705
-11.413789
-13.3102045
-13.12668
-10.434994
-5.4492574
1.3411326
8.987968
16.023058
20.305285
20.182938
15.380723
7.091553
-2.6658092
-11.842011
-18.724165
-22.364058
-22.578169
-19.67237
-14.136063
-6.611576
1.8305302
9.507953
14.371341
14.921913
10.853797
3.3293097
-5.724543
-14.289
-20.620579
-23.526379
-22.822868
-19.274736
-13.9525385
-7.896245
-1.8705384
3.4822466
7.672713
10.1197
10.272636
7.795062
2.9316742
-3.1552067
-8.9362135
-13.249029
-15.573668
-15.87954
-14.380761
-11.6279
-8.171531
-4.5622244
-1.3199662
1.0352591
2.0140543
1.463482
-0.40234593
-2.8493333
-5.1127963
-6.428052
-6.580989
-5.87748
-4.7457485
-3.5834293
-2.54346
-1.564665
-0.79998136
-0.40234593
-0.37175858
-0.49410793
-0.677632
-0.92233074
-1.0752674
-0.9835054
-0.70821935
-0.5552826
-0.79998136
-1.4729029
-2.482285
-3.5528421
-4.286938
-4.256351
-3.2163815
-1.5034902
-0.035297796
0.48468703
-0.15764718
-1.5034902
-3.0634446
-4.439875
-5.5716066
-6.580989
-7.5291967
-8.324468
-8.416229
-7.223323
-4.6233993
-1.1364421
2.2281654
4.4916296
5.1033764
4.0022316
1.5552441
-1.5034902
-4.2257633
-5.908067
-6.3974648
-6.213941
-5.969242
-6.0915914
-6.3974648
-6.3974648
-5.724543
-4.3175254
-2.6046348
-1.1670295
-0.40234593
-0.43293324
-1.0140928
-1.8705384
-2.7575712
-3.889303
-5.5716066
-7.5291967
-9.242088
-10.129121
-9.945597
-8.660929
-6.3668776
-3.3999057
-0.34117123
2.1975782
3.7269452
4.032819
3.054024
0.9434972
-2.1152372
-5.5716066
-8.966802
-11.719663
-13.218442
-13.065505
-11.16909
-8.018594
-4.2257633
-0.61645734
2.2281654
4.032819
4.82809
4.6139784
3.5740087
1.9528794
-0.06588514
-2.6046348
-5.5716066
-8.263293
-9.700898
-9.303262
-7.37626
-4.7763357
-2.2987614
-0.3105839
0.9434972
1.3105453
0.8823225
-0.18823452
-1.564665
-3.0328574
-4.4092875
-5.41867
-5.785718
-5.3574953
-4.164589
-2.482285
-0.677632
0.7905605
1.4328946
0.8823225
-0.83056873
-3.1552067
-5.3880825
-7.009212
-7.804483
-7.8656573
-7.100974
-5.5716066
-3.614017
-1.748189
-0.3105839
0.7905605
1.6164187
1.9834669
1.7999427
1.0964339
-0.18823452
-2.2375865
-5.143384
-8.446816
-11.16909
-12.423172
-11.75025
-9.2115
-5.3574953
-0.9835054
3.145786
6.418632
8.315047
8.529159
6.999791
3.879882
-0.15764718
-4.3175254
-7.7738953
-9.884422
-10.312645
-9.2115
-7.223323
-4.95986
-3.0022702
-1.7176017
-1.1058549
-0.92233074
-1.1364421
-1.6564269
-2.4211106
-3.1857939
-3.8587155
-4.3175254
-4.531637
-4.348113
-3.6446042
-2.635222
-1.5952523
-0.86115605
-0.49410793
-0.5246953
-0.83056873
-1.2587916
-1.7176017
-2.0234752
-2.1764116
-2.2681737
-2.482285
-2.726984
-2.726984
-2.2681737
-1.4423156
-0.40234593
0.6376237
1.2799579
1.0352591
-0.2494092
-2.3599358
-4.5010495
-5.908067
-6.213941
-5.4798446
-3.9198904
-1.6870143
0.8823225
3.4210718
5.378662
6.20452
5.623361
3.635183
0.48468703
-3.2163815
-6.703338
-9.180913
-10.098534
-9.395024
-7.468022
-4.7457485
-1.9011257
0.42351234
1.8917048
2.6563885
2.8704998
2.6869757
2.075229
1.1576086
0.02587689
-1.0446801
-2.0846498
-3.1857939
-4.3175254
-5.2963204
-5.785718
-5.6633687
-5.082209
-4.348113
-3.5528421
-2.574047
-1.3811408
-0.06588514
1.1270212
2.0446415
2.442277
2.0140543
0.7905605
-1.0446801
-3.0022702
-4.5928116
-5.3574953
-5.2963204
-4.6233993
-3.6751914
-2.726984
-1.6564269
-0.49410793
0.5152744
1.1576086
1.2493706
0.8211478
0.02587689
-1.0140928
-2.1458244
-3.0940323
-3.614017
-3.6751914
-3.4304929
-3.1552067
-2.9105082
-2.5128727
-1.748189
-0.5552826
0.7599731
1.7999427
2.4728644
2.6869757
2.4116895
1.5246567
0.1788136
-1.3505535
-2.6658092
-3.522255
-3.889303
-3.889303
-3.6446042
-3.2469687
-2.7881587
-2.3905232
-2.1458244
-2.0234752
-1.8705384
-1.4729029
-0.79998136
-0.0047104526
0.6376237
0.8823225
0.48468703
-0.40234593
-1.4729029
-2.3599358
-2.8493333
-3.0634446
-3.0634446
-3.0022702
-2.8493333
-2.4516978
-1.9011257
-1.2587916
-0.677632
-0.21882185
0.02587689
0.08705158
-0.035297796
-0.40234593
-0.9835054
-1.7176017
-2.482285
-3.3081436
-4.164589
-4.868098
-5.173971
-4.806923
-3.8281283
-2.54346
-1.2587916
-0.3105839
0.20940095
0.36233765
0.30116296
0.1788136
0.08705158
-0.035297796
-0.34117123
-0.83056873
-1.2587916
-1.3199662
-0.92233074
-0.27999654
0.392925
0.7905605
0.9129098
0.9129098
0.9129098
0.9129098
0.7599731
0.36233765
-0.27999654
-1.0752674
-1.7787764
-2.3599358
-2.818746
-3.0634446
-3.0328574
-2.818746
-2.6046348
-2.54346
-2.54346
-2.3905232
-1.9623004
-1.4729029
-1.1670295
-1.0752674
-1.1976168
-1.5034902
-1.9011257
-2.2987614
-2.635222
-2.9105082
-3.0940323
-3.277556
-3.522255
-3.7975411
-3.9198904
-3.7669535
-3.3081436
-2.574047
-1.5034902
-0.18823452
0.9740845
1.8305302
2.4116895
2.809325
3.054024
2.8704998
2.2893403
1.5246567
0.72938573
-0.09647247
-0.9529181
-1.5952523
-1.748189
-1.3505535
-0.64704466
-0.0047104526
0.48468703
0.8823225
1.188196
1.37172
1.463482
1.37172
1.1576086
0.7905605
0.3317503
-0.34117123
-1.1058549
-1.9317131
-2.635222
-3.1857939
-3.5528421
-3.5834293
-3.1552067
-2.3293486
-1.3199662
-0.3105839
0.6682111
1.463482
1.8611175
1.5858314
0.6070364
-0.76939404
-2.1458244
-3.0940323
-3.4916677
-3.4916677
-3.1857939
-2.2987614
-0.73880666
1.2187833
3.1151984
4.461042
5.0116143
4.583391
3.237548
1.2799579
-0.79998136
-2.4211106
-3.2469687
-3.4304929
-3.0634446
-2.1764116
-0.9835054
0.27057564
1.3105453
2.1364036
2.717563
2.962262
2.6563885
1.7693554
0.6987984
-0.27999654
-0.9835054
-1.4729029
-1.7176017
-1.748189
-1.4729029
-1.0140928
-0.61645734
-0.27999654
0.02587689
0.08705158
-0.2494092
-0.9529181
-1.839951
-2.54346
-2.6658092
-2.0540624
-0.92233074
0.36233765
1.3411326
1.7387681
1.3105453
0.3317503
-0.677632
-1.3505535
-1.6258396
-1.5952523
-1.3811408
-1.1670295
-1.2282041
-1.564665
-1.9011257
-1.9317131
-1.5034902
-0.79998136
-0.09647247
0.392925
0.5152744
0.42351234
0.30116296
0.08705158
-0.46352062
-1.4729029
-2.635222
-3.4304929
-3.4304929
-2.3905232
-0.49410793
1.8305302
4.0022316
5.439837
6.020996
5.7762976
4.8892646
3.5740087
2.1975782
0.8517351
-0.43293324
-1.5952523
-2.4211106
-2.6046348
-2.1152372
-0.9529181
0.6987984
2.4728644
3.849295
4.5222163
4.552804
4.24693
3.9104693
3.5434215
2.901087
1.7999427
0.36233765
-0.92233074
-1.6258396
-1.6564269
-1.0446801
-0.035297796
1.0658466
1.7693554
1.9222921
1.647006
1.2493706
0.9129098
0.72938573
0.72938573
0.9129098
1.1576086
1.2799579
1.188196
0.7599731
0.20940095
-0.21882185
-0.34117123
-0.15764718
0.14822626
0.48468703
0.9434972
1.6164187
2.2893403
2.7481506
2.901087
2.7481506
2.4116895
1.9834669
1.5246567
1.1270212
0.9129098
0.8823225
0.8823225
0.7905605
0.57644904
0.392925
0.36233765
0.5458617
1.0352591
1.7693554
2.6563885
3.4516594
3.849295
3.7269452
3.2069604
2.534039
1.7693554
0.7599731
-0.5246953
-1.9317131
-2.9410954
-3.2469687
-2.7575712
-1.748189
-0.43293324
0.9129098
2.1058161
2.9316742
3.2681353
3.0846112
2.534039
1.8305302
1.1576086
0.42351234
-0.49410793
-1.3505535
-1.9317131
-2.0846498
-1.9317131
-1.564665
-1.1364421
-0.76939404
-0.49410793
-0.21882185
0.1788136
0.72938573
1.3411326
1.7999427
1.8917048
1.5552441
0.8823225
0.11763892
-0.5246953
-0.9529181
-1.1976168
-1.3505535
-1.3199662
-1.0446801
-0.40234593
0.6376237
2.0446415
3.4210718
4.3998675
4.736328
4.3998675
3.604596
2.5952137
1.4940693
0.36233765
-0.73880666
-1.6258396
-2.0846498
-1.9623004
-1.2587916
-0.06588514
1.3105453
2.5034516
3.145786
3.145786
2.6869757
2.1058161
1.6164187
1.37172
1.37172
1.4023073
1.3105453
1.0352591
0.72938573
0.5458617
0.5152744
0.5458617
0.5458617
0.48468703
0.48468703
0.6070364
0.7905605
0.9129098
1.0658466
1.3105453
1.4940693
1.4940693
1.2799579
0.9740845
0.7905605
0.7905605
0.8517351
0.8517351
0.72938573
0.57644904
0.36233765
0.08705158
-0.2494092
-0.43293324
-0.2494092
0.3317503
0.9740845
1.4023073
1.5858314
1.6775934
1.7693554
1.8611175
1.9222921
1.8917048
1.7387681
1.37172
0.9129098
0.57644904
0.5152744
0.8211478
1.2799579
1.7693554
2.258753
2.8399124
3.4516594
3.941057
4.0634065
3.7269452
3.0234363
2.1364036
1.188196
0.20940095
-0.61645734
-1.1364421
-1.2587916
-1.1670295
-0.92233074
-0.58586997
-0.09647247
0.6987984
1.647006
2.5952137
3.2987225
3.7269452
3.879882
3.635183
2.962262
1.9222921
0.8517351
-0.06588514
-0.677632
-1.0140928
-0.9529181
-0.46352062
0.42351234
1.37172
2.1364036
2.6563885
2.992849
3.145786
3.054024
2.717563
2.1364036
1.4328946
0.6070364
-0.21882185
-0.92233074
-1.2587916
-1.1976168
-0.64704466
0.11763892
0.9434972
1.647006
2.1364036
2.3505151
2.258753
1.9222921
1.4328946
0.8211478
0.20940095
-0.34117123
-0.5552826
-0.43293324
-0.035297796
0.392925
0.5458617
0.45409968
0.27057564
0.20940095
0.42351234
0.7599731
1.0964339
1.2799579
1.4328946
1.5552441
1.7081808
1.7693554
1.647006
1.3105453
0.7905605
0.14822626
-0.46352062
-0.89174336
-0.9529181
-0.64704466
-0.035297796
0.6682111
1.3411326
1.7693554
1.9834669
1.9834669
1.7387681
1.2799579
0.6376237
-0.06588514
-0.70821935
-1.1364421
-1.1976168
-0.92233074
-0.46352062
-0.0047104526
0.30116296
0.42351234
0.42351234
0.57644904
0.9740845
1.5858314
2.1364036
2.4116895
2.2893403
1.7387681
0.9129098
-0.06588514
-1.1058549
-1.9623004
-2.4516978
-2.574047
-2.2987614
-1.7176017
-0.83056873
0.14822626
0.9740845
1.4940693
1.7081808
1.7693554
1.7081808
1.647006
1.463482
1.188196
0.7905605
0.27057564
-0.34117123
-0.9529181
-1.3811408
-1.4117283
-1.0752674
-0.5552826
-0.0047104526
0.57644904
1.1270212
1.5246567
1.7387681
1.647006
1.3411326
0.8211478
0.14822626
-0.5552826
-1.0446801
-1.2893789
-1.2587916
-1.1364421
-0.9835054
-0.83056873
-0.58586997
-0.21882185
0.30116296
0.8823225
1.5552441
2.258753
2.7481506
2.9316742
2.6869757
2.166991
1.463482
0.6987984
-0.035297796
-0.5552826
-0.73880666
-0.58586997
-0.21882185
0.23998827
0.8211478
1.463482
2.0140543
2.3505151
2.4116895
2.1975782
1.7081808
1.0046718
0.20940095
-0.58586997
-1.3199662
-1.8705384
-2.1152372
-1.9928877
-1.5340776
-0.9529181
-0.3105839
0.23998827
0.6376237
0.7905605
0.6376237
0.3317503
0.05646423
-0.035297796
-0.0047104526
0.02587689
-0.06588514
-0.2494092
-0.58586997
-1.0140928
-1.4423156
-1.7176017
-1.7176017
-1.4117283
-0.79998136
-0.035297796
0.6987984
1.188196
1.37172
1.2493706
0.9434972
0.45409968
-0.15764718
-0.76939404
-1.1976168
-1.3811408
-1.3505535
-1.2282041
-1.0446801
-0.83056873
-0.61645734
-0.46352062
-0.37175858
-0.34117123
-0.2494092
-0.035297796
0.23998827
0.48468703
0.6987984
0.7905605
0.6376237
0.14822626
-0.70821935
-1.6870143
-2.574047
-3.0940323
-3.0328574
-2.4516978
-1.5340776
-0.5246953
0.36233765
0.9129098
1.1270212
1.1270212
1.0046718
0.8211478
0.57644904
0.23998827
-0.09647247
-0.40234593
-0.61645734
-0.76939404
-0.89174336
-1.0446801
-1.2282041
-1.4423156
-1.6258396
-1.6258396
-1.3199662
-0.73880666
0.02587689
0.7599731
1.2493706
1.4023073
1.2493706
0.8823225
0.3317503
-0.3105839
-0.92233074
-1.3811408
-1.6564269
-1.748189
-1.6564269
-1.3199662
-0.70821935
-0.035297796
0.45409968
0.6070364
0.45409968
0.1788136
-0.15764718
-0.40234593
-0.49410793
-0.46352062
-0.37175858
-0.27999654
-0.18823452
-0.06588514
0.08705158
0.23998827
0.3317503
0.3317503
0.20940095
-0.06588514
-0.37175858
-0.64704466
-0.79998136
-0.79998136
-0.61645734
-0.40234593
-0.37175858
-0.64704466
-1.2282041
-1.8705384
-2.3905232
-2.635222
-2.574047
-2.1764116
-1.564665
-0.89174336
-0.27999654
0.3317503
0.9129098
1.4328946
1.7081808
1.5552441
0.8823225
-0.21882185
-1.564665
-2.8799205
-3.9504776
-4.5010495
-4.439875
-3.7669535
-2.6046348
-1.2282041
0.08705158
1.188196
1.9528794
2.258753
2.1364036
1.647006
0.8517351
-0.06588514
-1.0140928
-1.8093637
-2.3293486
-2.574047
-2.54346
-2.3599358
-2.0234752
-1.5340776
-0.92233074
-0.21882185
0.42351234
0.8517351
0.9740845
0.7905605
0.42351234
-0.06588514
-0.64704466
-1.2893789
-1.9011257
-2.3905232
-2.6658092
-2.6658092
-2.4516978
-2.0846498
-1.6870143
-1.2893789
-1.0752674
-1.0752674
-1.2893789
-1.5340776
-1.7787764
-1.9317131
-1.9317131
-1.6564269
-1.1670295
-0.61645734
-0.18823452
-0.0047104526
-0.09647247
-0.40234593
-0.83056873
-1.3505535
-1.8093637
-2.0846498
-2.1764116
-1.9623004
-1.4729029
-0.76939404
-0.09647247
0.42351234
0.57644904
0.392925
-0.09647247
-0.76939404
-1.5034902
-2.1152372
-2.54346
-2.6963968
-2.574047
-2.1152372
-1.4117283
-0.64704466
-0.06588514
0.20940095
0.23998827
-0.035297796
-0.61645734
-1.3811408
-2.1152372
-2.726984
-3.1857939
-3.4304929
-3.3999057
-3.1552067
-2.7575712
-2.2375865
-1.7176017
-1.2587916
-0.89174336
-0.64704466
-0.5246953
-0.5246953
-0.64704466
-0.73880666
-0.79998136
-0.92233074
-1.2282041
-1.8093637
-2.5128727
-3.1552067
-3.6446042
-3.7975411
-3.6446042
-3.1552067
-2.3905232
-1.3505535
-0.18823452
0.8823225
1.647006
2.0446415
2.0140543
1.5552441
0.7599731
-0.27999654
-1.3199662
-2.2375865
-2.9716825
-3.522255
-3.8281283
-3.7975411
-3.3999057
-2.818746
-2.1764116
-1.5340776
-0.92233074
-0.43293324
-0.15764718
-0.15764718
-0.34117123
-0.61645734
-0.86115605
-1.1058549
-1.3505535
-1.6258396
-1.8705384
-2.1152372
-2.2987614
-2.5128727
-2.6963968
-2.7575712
-2.6658092
-2.3599358
-2.0234752
-1.6870143
-1.3811408
-1.1058549
-0.86115605
-0.73880666
-0.70821935
-0.76939404
-0.92233074
-1.2587916
-1.6564269
-1.9928877
-2.1764116
-2.2681737
-2.2987614
-2.2375865
-2.0846498
-1.839951
-1.4729029
-0.9835054
-0.46352062
-0.06588514
0.27057564
0.45409968
0.48468703
0.1788136
-0.40234593
-1.1058549
-1.748189
-2.1764116
-2.3293486
-2.2375865
-1.8705384
-1.3199662
-0.677632
-0.12705982
0.3317503
0.6376237
0.6682111
0.3317503
-0.2494092
-0.92233074
-1.4729029
-1.839951
-1.8705384
-1.5034902
-0.89174336
-0.09647247
0.72938573
1.4328946
1.8917048
2.1058161
2.0140543
1.6775934
1.188196
0.57644904
0.05646423
-0.27999654
-0.46352062
-0.5552826
-0.58586997
-0.64704466
-0.61645734
-0.40234593
0.05646423
0.6682111
1.3105453
1.8917048
2.2281654
2.2281654
1.8611175
1.1576086
0.36233765
-0.27999654
-0.76939404
-1.2282041
-1.564665
-1.7176017
-1.4729029
-0.9529181
-0.21882185
0.42351234
0.8823225
1.0352591
0.9129098
0.57644904
0.08705158
-0.43293324
-0.79998136
-0.92233074
-0.86115605
-0.64704466
-0.3105839
0.08705158
0.36233765
0.392925
0.08705158
-0.43293324
-0.9835054
-1.4423156
-1.6870143
-1.5952523
-1.1670295
-0.40234593
0.5152744
1.4023073
2.166991
2.717563
3.054024
3.145786
2.992849
2.534039
1.8611175
1.0658466
0.20940095
-0.5552826
-1.0752674
-1.2893789
-1.1364421
-0.677632
-0.035297796
0.7599731
1.5552441
2.2281654
2.6258008
2.6563885
2.2893403
1.647006
0.7905605
-0.09647247
-0.86115605
-1.2893789
-1.2893789
-0.92233074
-0.37175858
0.20940095
0.6376237
0.9129098
1.0046718
0.8517351
0.48468703
-0.0047104526
-0.5552826
-1.0752674
-1.5340776
-1.7787764
-1.6870143
-1.2587916
-0.677632
0.05646423
0.7599731
1.37172
1.7693554
1.9834669
2.0140543
1.8305302
1.4023073
0.7599731
0.02587689
-0.73880666
-1.3505535
-1.6870143
-1.5952523
-1.1058549
-0.27999654
0.6682111
1.5552441
2.2281654
2.6258008
2.6869757
2.5034516
2.1058161
1.647006
1.188196
0.7905605
0.5152744
0.36233765
0.30116296
0.27057564
0.14822626
-0.0047104526
-0.21882185
-0.43293324
-0.5246953
-0.37175858
-0.0047104526
0.42351234
0.7905605
1.0658466
1.1270212
0.9740845
0.6987984
0.392925
0.20940095
0.11763892
0.02587689
-0.035297796
-0.035297796
0.14822626
0.42351234
0.6682111
0.7905605
0.7599731
0.48468703
0.08705158
-0.34117123
-0.64704466
-0.73880666
-0.46352062
0.20940095
1.1270212
2.075229
2.7787378
3.0846112
2.8704998
2.2281654
1.3105453
0.392925
-0.34117123
-0.79998136
-0.92233074
-0.73880666
-0.27999654
0.36233765
1.0658466
1.6164187
1.9528794
1.9834669
1.7999427
1.4940693
1.0964339
0.6376237
0.20940095
-0.12705982
-0.3105839
-0.43293324
-0.49410793
-0.37175858
-0.06588514
0.36233765
0.8211478
1.1576086
1.3105453
1.2799579
1.0046718
0.57644904
0.02587689
-0.46352062
-0.83056873
-1.1670295
-1.3505535
-1.3199662
-1.0140928
-0.5246953
-0.0047104526
0.48468703
0.8823225
1.1576086
1.2799579
1.3105453
1.2493706
1.1576086
1.0352591
0.9740845
0.8823225
0.72938573
0.5152744
0.27057564
0.02587689
-0.18823452
-0.27999654
-0.15764718
0.14822626
0.6070364
1.0658466
1.463482
1.7081808
1.8305302
1.7693554
1.5858314
1.2187833
0.7599731
0.20940095
-0.2494092
-0.61645734
-0.86115605
-0.9529181
-0.83056873
-0.49410793
0.08705158
0.72938573
1.2799579
1.5552441
1.5246567
1.2187833
0.6987984
0.08705158
-0.49410793
-0.86115605
-0.9835054
-0.92233074
-0.70821935
-0.37175858
0.02587689
0.392925
0.6682111
0.6987984
0.48468703
0.05646423
-0.37175858
-0.73880666
-0.92233074
-0.83056873
-0.46352062
0.11763892
0.7599731
1.2799579
1.5858314
1.647006
1.4328946
1.0352591
0.45409968
-0.18823452
-0.76939404
-1.2282041
-1.4423156
-1.4423156
-1.1364421
-0.49410793
0.3317503
1.0964339
1.5858314
1.7387681
1.647006
1.3411326
0.8517351
0.14822626
-0.70821935
-1.5952523
-2.3905232
-3.0022702
-3.2163815
-3.0022702
-2.2375865
-1.1058549
0.14822626
1.188196
1.7081808
1.7081808
1.188196
0.392925
-0.5246953
-1.4117283
-2.1152372
-2.574047
-2.635222
-2.2987614
-1.6564269
-0.83056873
0.02587689
0.7905605
1.37172
1.7081808
1.7387681
1.5246567
1.0964339
0.5458617
-0.0047104526
-0.58586997
-1.1670295
-1.6564269
-1.9317131
-1.8705384
-1.4423156
-0.79998136
-0.06588514
0.6070364
1.0658466
1.0658466
0.6376237
-0.18823452
-1.1976168
-2.1152372
-2.726984
-2.9105082
-2.6046348
-1.9623004
-1.2587916
-0.677632
-0.21882185
0.02587689
-0.0047104526
-0.27999654
-0.73880666
-1.3199662
-1.8705384
-2.3905232
-2.7881587
-2.9410954
-2.6963968
-2.1764116
-1.4729029
-0.76939404
-0.12705982
0.392925
0.8211478
1.0658466
1.0046718
0.6070364
-0.06588514
-0.89174336
-1.6870143
-2.2987614
-2.54346
-2.2681737
-1.5034902
-0.37175858
0.72938573
1.5552441
1.9528794
1.9222921
1.463482
0.6376237
-0.43293324
-1.5034902
-2.3905232
-3.0328574
-3.3081436
-3.2163815
-2.726984
-1.9623004
-1.0140928
-0.12705982
0.48468703
0.6376237
0.42351234
-0.15764718
-0.9529181
-1.8705384
-2.7881587
-3.5834293
-4.103414
-4.3175254
-4.1340017
-3.4916677
-2.4516978
-1.2893789
-0.3105839
0.3317503
0.5458617
0.3317503
-0.2494092
-1.0446801
-1.8093637
-2.4211106
-2.8493333
-3.1246195
-3.277556
-3.1857939
-2.818746
-2.2681737
-1.6564269
-1.0752674
-0.58586997
-0.21882185
-0.035297796
-0.09647247
-0.37175858
-0.79998136
-1.2587916
-1.748189
-2.1152372
-2.2069993
-1.9928877
-1.4729029
-0.79998136
-0.18823452
0.20940095
0.3317503
0.08705158
-0.40234593
-1.1670295
-2.0234752
-2.818746
-3.369318
-3.6446042
-3.5528421
-3.0940323
-2.2681737
-1.2587916
-0.2494092
0.45409968
0.6987984
0.392925
-0.3105839
-1.1976168
-2.1152372
-2.8493333
-3.3387308
-3.522255
-3.4916677
-3.2163815
-2.6963968
-1.9623004
-1.2282041
-0.677632
-0.46352062
-0.64704466
-1.1364421
-1.839951
-2.6046348
-3.277556
-3.6446042
-3.614017
-3.3081436
-2.818746
-2.2987614
-1.7787764
-1.2282041
-0.73880666
-0.40234593
-0.37175858
-0.70821935
-1.3199662
-2.1764116
-3.1246195
-4.011652
-4.6233993
-4.806923
-4.531637
-3.9504776
-3.1552067
-2.2681737
-1.4117283
-0.76939404
-0.46352062
-0.5552826
-0.92233074
-1.5034902
-2.1764116
-2.8493333
-3.4916677
-3.981065
-4.2257633
-4.072827
-3.4916677
-2.6963968
-1.9928877
-1.4729029
-1.1364421
-0.92233074
-0.83056873
-0.89174336
-1.1976168
-1.748189
-2.4516978
-3.1857939
-3.7669535
-4.0422397
-4.0422397
-3.705779
-3.1857939
-2.6046348
-2.0846498
-1.7176017
-1.5952523
-1.748189
-2.1152372
-2.482285
-2.8493333
-3.1552067
-3.46108
-3.7669535
-3.9198904
-3.889303
-3.6446042
-3.3081436
-3.0328574
-2.8493333
-2.7575712
-2.726984
-2.8493333
-3.1246195
-3.5834293
-4.072827
-4.5010495
-4.715161
-4.6233993
-4.164589
-3.4304929
-2.5128727
-1.748189
-1.3199662
-1.2282041
-1.4423156
-1.839951
-2.3905232
-3.0328574
-3.614017
-3.981065
-3.9504776
-3.6751914
-3.3081436
-2.9105082
-2.6046348
-2.3293486
-2.2069993
-2.2681737
-2.482285
-2.6963968
-2.8799205
-2.9716825
-3.0328574
-3.1857939
-3.4304929
-3.7363663
-4.011652
-4.2257633
-4.256351
-4.103414
-3.8587155
-3.5528421
-3.277556
-3.0328574
-2.9410954
-3.0328574
-3.277556
-3.5834293
-3.9198904
-4.256351
-4.4704623
-4.531637
-4.348113
-4.0422397
-3.614017
-3.2469687
-2.9716825
-2.8799205
-2.9105082
-3.0634446
-3.2469687
-3.3999057
-3.46108
-3.369318
-3.2163815
-3.1246195
-3.1246195
-3.2163815
-3.3999057
-3.614017
-3.8281283
-4.072827
-4.195176
-4.103414
-3.7669535
-3.2163815
-2.6963968
-2.2987614
-2.2069993
-2.482285
-3.0022702
-3.6751914
-4.439875
-5.1127963
-5.602194
-5.6633687
-5.3574953
-4.83751
-4.2257633
-3.6751914
-3.1857939
-2.8493333
-2.6658092
-2.6658092
-2.7881587
-2.9716825
-3.1857939
-3.4916677
-3.7975411
-4.072827
-4.2257633
-4.256351
-4.164589
-3.9504776
-3.6751914
-3.3387308
-3.0634446
-2.8799205
-2.8493333
-2.9410954
-3.0940323
-3.277556
-3.46108
-3.5834293
-3.614017
-3.5528421
-3.4304929
-3.277556
-3.1246195
-3.0328574
-3.0328574
-3.1857939
-3.4304929
-3.705779
-3.889303
-3.889303
-3.7669535
-3.5528421
-3.2469687
-2.9105082
-2.54346
-2.2069993
-2.0234752
-2.0540624
-2.2069993
-2.4211106
-2.635222
-2.7881587
-2.818746
-2.726984
-2.6046348
-2.5128727
-2.3905232
-2.1764116
-1.9011257
-1.5952523
-1.3505535
-1.1670295
-1.1364421
-1.2587916
-1.4729029
-1.6564269
-1.8093637
-1.9623004
-2.1458244
-2.2681737
-2.3599358
-2.4211106
-2.482285
-2.5128727
-2.4211106
-2.2987614
-2.2375865
-2.2681737
-2.482285
-2.7881587
-3.1552067
-3.46108
-3.6751914
-3.8281283
-3.9198904
-4.0422397
-4.164589
-4.2257633
-4.195176
-4.0422397
-3.7669535
-3.4304929
-3.1552067
-3.0022702
-3.0328574
-3.2163815
-3.4916677
-3.7669535
-4.011652
-4.2257633
-4.3175254
-4.286938
-4.072827
-3.7669535
-3.522255
-3.369318
-3.3387308
-3.277556
-3.1552067
-3.0022702
-2.8799205
-2.6963968
-2.482285
-2.2681737
-2.1458244
-2.1458244
-2.2375865
-2.4211106
-2.6658092
-2.9410954
-3.0940323
-3.0022702
-2.6658092
-2.2681737
-1.9928877
-1.9011257
-1.9317131
-2.0234752
-2.1764116
-2.3293486
-2.3905232
-2.3599358
-2.2987614
-2.2987614
-2.3293486
-2.4211106
-2.6046348
-2.8493333
-3.1552067
-3.46108
-3.7363663
-3.9198904
-4.072827
-4.164589
-4.164589
-4.0422397
-3.8281283
-3.6446042
-3.46108
-3.3999057
-3.46108
-3.6446042
-3.7975411
-3.8587155
-3.8587155
-3.9198904
-4.0422397
-4.195176
-4.3175254
-4.348113
-4.195176
-3.9198904
-3.5528421
-3.1857939
-2.8799205
-2.6658092
-2.482285
-2.3905232
-2.3599358
-2.4516978
-2.6658092
-3.0022702
-3.369318
-3.7363663
-4.011652
-4.103414
-4.0422397
-3.7363663
-3.3081436
-2.7575712
-2.2069993
-1.839951
-1.6564269
-1.6870143
-1.9011257
-2.2987614
-2.818746
-3.4304929
-3.9198904
-4.1340017
-4.072827
-3.7669535
-3.277556
-2.6963968
-2.1152372
-1.6258396
-1.2587916
-1.0140928
-0.9835054
-1.2282041
-1.6870143
-2.2681737
-2.7881587
-3.2163815
-3.369318
-3.277556
-2.9105082
-2.4516978
-1.9928877
-1.564665
-1.2282041
-0.9835054
-0.86115605
-0.86115605
-0.9835054
-1.1670295
-1.4117283
-1.6258396
-1.6870143
-1.6258396
-1.5034902
-1.3199662
-1.0752674
-0.79998136
-0.61645734
-0.64704466
-0.79998136
-0.9529181
-1.0140928
-1.0752674
-1.1364421
-1.2587916
-1.2893789
-1.2587916
-1.2587916
-1.2587916
-1.1976168
-1.0446801
-0.83056873
-0.61645734
-0.5246953
-0.5552826
-0.73880666
-1.0140928
-1.3811408
-1.748189
-1.9928877
-2.0234752
-1.9011257
-1.6870143
-1.4729029
-1.2587916
-1.0446801
-0.89174336
-0.73880666
-0.61645734
-0.49410793
-0.43293324
-0.46352062
-0.5246953
-0.5246953
-0.46352062
-0.40234593
-0.43293324
-0.5246953
-0.64704466
-0.677632
-0.64704466
-0.5552826
-0.49410793
-0.46352062
-0.46352062
-0.5552826
-0.70821935
-0.83056873
-0.86115605
-0.677632
-0.40234593
-0.15764718
-0.0047104526
0.11763892
0.14822626
0.14822626
0.02587689
-0.15764718
-0.37175858
-0.5552826
-0.677632
-0.73880666
-0.79998136
-0.83056873
-0.86115605
-0.89174336
-1.0140928
-1.1364421
-1.2282041
-1.1976168
-1.0752674
-0.9529181
-0.79998136
-0.5552826
-0.2494092
-0.0047104526
0.08705158
0.02587689
-0.12705982
-0.34117123
-0.5552826
-0.70821935
-0.76939404
-0.73880666
-0.61645734
-0.43293324
-0.27999654
-0.12705982
0.02587689
0.11763892
0.08705158
-0.15764718
-0.43293324
-0.58586997
-0.58586997
-0.34117123
0.05646423
0.6070364
1.1270212
1.4328946
1.4328946
1.188196
0.8211478
0.42351234
-0.0047104526
-0.46352062
-0.89174336
-1.2282041
-1.3811408
-1.3199662
-1.0140928
-0.46352062
0.23998827
0.8823225
1.3105453
1.463482
1.37172
1.1270212
0.7599731
0.392925
0.08705158
-0.09647247
-0.15764718
-0.12705982
0.05646423
0.3317503
0.6682111
0.9434972
1.1576086
1.188196
1.0352591
0.7599731
0.48468703
0.30116296
0.20940095
0.23998827
0.3317503
0.45409968
0.6376237
0.8517351
1.2187833
1.7081808
2.1975782
2.534039
2.5952137
2.3811023
1.8611175
1.1576086
0.392925
-0.2494092
-0.5552826
-0.43293324
-0.0047104526
0.5458617
1.0658466
1.5552441
1.9528794
2.1364036
2.0140543
1.6164187
1.0658466
0.57644904
0.27057564
0.23998827
0.48468703
0.9129098
1.463482
1.9222921
2.1364036
2.0446415
1.7693554
1.37172
0.9129098
0.5152744
0.1788136
0.02587689
0.08705158
0.3317503
0.57644904
0.8211478
1.0046718
1.188196
1.2187833
1.1270212
0.9740845
0.8517351
0.7599731
0.6987984
0.6987984
0.7905605
0.8823225
0.9740845
1.0964339
1.2493706
1.463482
1.6775934
1.8305302
1.8917048
1.7999427
1.5552441
1.188196
0.7905605
0.45409968
0.20940095
0.14822626
0.27057564
0.5458617
0.9434972
1.37172
1.7693554
2.1058161
2.3811023
2.534039
2.5034516
2.2893403
1.8611175
1.4023073
0.9434972
0.48468703
0.08705158
-0.18823452
-0.21882185
-0.035297796
0.20940095
0.5458617
0.9740845
1.5246567
1.9528794
2.075229
1.9222921
1.6775934
1.4023073
1.188196
1.0046718
0.8823225
0.8211478
0.8517351
0.8517351
0.8517351
0.8823225
0.9434972
1.0658466
1.188196
1.2187833
1.2187833
1.1576086
1.0964339
1.0352591
0.9740845
1.0658466
1.37172
1.7387681
1.9834669
2.075229
2.075229
2.075229
2.0446415
1.9528794
1.7999427
1.5858314
1.3105453
1.0658466
0.8517351
0.7905605
0.9740845
1.2799579
1.5552441
1.6775934
1.7387681
1.7999427
1.8611175
1.8917048
1.8611175
1.7999427
1.6775934
1.4940693
1.2799579
1.0352591
0.8823225
0.8517351
0.9129098
0.9740845
1.0352591
1.0658466
1.0658466
1.0352591
0.9434972
0.8211478
0.7905605
0.8211478
0.9434972
1.0046718
1.0352591
1.0046718
0.9740845
0.8517351
0.6682111
0.45409968
0.30116296
0.20940095
0.23998827
0.30116296
0.48468703
0.72938573
0.9740845
1.0658466
0.9740845
0.6987984
0.23998827
-0.2494092
-0.64704466
-0.92233074
-0.9835054
-0.79998136
-0.40234593
0.14822626
0.6070364
0.9740845
1.188196
1.0964339
0.72938573
0.1788136
-0.37175858
-0.79998136
-1.1364421
-1.2587916
-1.1364421
-0.70821935
-0.12705982
0.48468703
1.1270212
1.647006
2.0446415
2.1975782
2.075229
1.7999427
1.5858314
1.6775934
2.2281654
3.1763732
4.3998675
5.7762976
7.24449
8.682095
9.997351
11.190257
12.321989
13.392547
14.371341
15.258374
16.11482
16.971264
17.766537
18.347696
18.714745
18.898268
18.990028
18.959442
18.775919
18.40887
18.011234
17.674774
17.49125
17.399488
17.338312
17.093615
16.481869
15.41131
13.881944
11.832591
9.171493
5.9598217
2.2281654
-1.8093637
-6.061004
-10.312645
-14.350174
-18.020655
-21.32409
-24.382822
-27.258032
-30.010893
-32.61082
-35.057804
-37.351856
-39.554146
-41.848198
-44.47871
-47.47627
-50.657352
-53.532562
-55.581917
-56.407772
-55.918373
-54.327835
-51.911434
-48.91387
-45.48809
-41.695263
-37.413033
-32.549644
-27.258032
-21.66055
-16.001892
-10.373819
-4.6539865
1.37172
7.7338877
14.248992
20.733507
27.003914
32.846092
38.015354
42.267
45.417492
47.25273
47.558605
46.121002
42.939915
38.229465
32.479046
26.239231
19.938236
13.637244
7.152728
0.48468703
-6.2751155
-13.034918
-19.70296
-26.24865
-32.58023
-38.514175
-44.081074
-49.342094
-54.113724
-58.090073
-60.781765
-62.06643
-62.219368
-61.882908
-61.729973
-62.372303
-63.871082
-65.92043
-68.1839
-70.47794
-72.74142
-74.790764
-76.47307
-77.81891
-79.011826
-80.48001
-82.59054
-85.80221
-90.4209
-96.59954
-104.15462
-112.596725
-121.16117
-128.68567
-134.1608
-136.91367
-136.91367
-134.4055
-129.97034
-124.31167
-118.285965
-112.78025
-108.58978
-106.32632
-105.898094
-106.66277
-107.3357
-106.54043
-103.11465
-96.783066
-88.15744
-78.43066
-69.07093
-61.45468
-56.43836
-54.297245
-54.756054
-57.203045
-60.873524
-64.75812
-67.78626
-69.00976
-67.9392
-64.94164
-60.934696
-56.958344
-53.899612
-52.462
-53.134926
-56.071312
-60.842937
-66.62395
-72.49672
-77.63539
-81.39763
-83.44698
-83.69168
-82.468185
-81.09175
-81.27528
-84.24225
-90.57383
-100.361786
-112.99436
-127.156296
-141.44058
-154.44022
-164.80931
-171.69147
-174.78078
-174.5055
-171.5691
-167.01161
-162.11763
-158.14127
-155.72487
-155.11313
-155.9084
-157.19307
-157.74365
-156.30605
-152.05438
-144.68283
-134.4055
-122.26232
-109.843864
-98.61831
-89.59504
-82.98817
-78.61418
-76.07544
-75.218994
-75.55545
-76.07544
-75.86133
-74.48489
-72.252014
-70.53912
-70.78382
-73.2614
-76.9013
-79.86826
-80.54118
-77.57421
-70.14149
-58.426537
-43.56109
-27.227446
-11.933773
-0.92233074
2.962262
-2.0540624
-16.430113
-39.98237
-71.732025
-109.018005
-147.16042
-181.11238
-207.57042
-225.34167
-234.15083
-234.39552
-227.2075
-214.8502
-199.86241
-183.98758
-168.02098
-152.0238
-135.62898
-117.79657
-97.21129
-73.38374
-47.506855
-21.41585
3.145786
24.434576
41.2882
53.584312
60.772335
61.20056
53.15609
35.721302
9.446779
-22.914629
-57.203045
-89.228
-115.13547
-132.41731
-141.04295
-142.51114
-137.98422
-128.31862
-114.00374
-94.2749
-69.40739
-41.542324
-12.851394
15.503073
42.725803
68.02154
90.56441
109.86502
125.862206
137.69951
143.17464
140.08531
128.43153
109.95679
85.119865
52.421993
12.2302265
-31.356735
-72.466125
-106.38749
-130.39856
-143.21465
-145.11105
-137.43364
-121.28352
-98.31243
-72.92494
-50.35148
-31.203798
-11.811424
11.251432
37.25067
61.29232
78.39065
86.52688
86.098656
78.32947
64.87104
47.803307
28.594454
7.030379
-19.213562
-50.44324
-81.734085
-105.6534
-117.0013
-114.5849
-99.50533
-73.93432
-40.716465
-3.8587155
31.43908
60.43588
81.4188
94.87722
101.178215
99.373566
88.97386
72.54846
55.786602
44.37752
40.40117
41.44114
44.010475
47.222145
50.9538
52.727867
48.20094
34.65075
13.545483
-10.067946
-31.54026
-48.883286
-60.200603
-61.48527
-48.638588
-21.507612
14.065468
49.638546
78.88004
98.73123
107.7545
105.15457
92.063194
72.73199
53.30903
38.596516
30.643806
30.582632
39.1165
54.593697
71.997894
84.752815
87.35274
77.47303
56.428936
27.003914
-7.131561
-40.624702
-67.41921
-82.22349
-81.61174
-64.91106
-33.008453
12.352576
66.36982
119.98943
162.75053
186.88396
190.27916
177.3407
157.0613
139.22887
130.90912
133.72316
145.04047
160.70119
177.09601
192.11438
204.62462
213.21967
216.09486
211.53735
198.26245
177.18776
152.84024
130.38913
112.70965
100.84176
94.38783
90.62559
84.63046
71.997894
51.87142
27.952122
5.4092493
-13.340792
-29.552084
-45.02928
-59.374744
-70.87558
-78.43066
-82.315254
-82.835236
-81.09175
-80.816475
-88.03508
-107.48863
-138.62656
-177.25836
-218.58186
-259.14066
-296.54898
-328.8492
-354.20615
-370.9374
-377.85013
-375.18906
-365.4011
-353.19675
-344.23465
-343.13348
-353.1356
-375.5561
-408.46808
-445.8764
-478.69662
-498.5784
-500.78067
-484.47763
-451.25977
-404.95053
-350.8721
-290.92093
-224.39345
-157.71304
-104.399315
-71.88497
-57.631268
-55.88779
-63.962845
-85.435165
-124.67873
-176.61603
-229.74625
-277.52365
-318.29657
-349.34274
-368.18454
-375.73962
-374.11847
-365.8293
-355.42963
-346.62048
-339.3101
-334.96667
-341.4512
-366.28812
-410.33392
-469.82626
-536.8738
-598.6908
-641.97186
-657.2349
-640.2284
-594.22504
-531.03156
-465.32993
-407.2446
-361.2412
-329.8892
-320.25418
-343.50055
-399.10834
-467.104
-524.8223
-561.98596
-577.8608
-576.51495
-572.11035
-583.03
-614.3821
-663.07715
-732.1128
-825.52655
-926.74005
-999.0485
-1001.7096
-1001.7096
-996.50977
-995.2251
-995.2251
-964.33185
-876.7603
-744.07245
-610.77277
-514.97327
-464.74878
-449.69983
-457.6831
-480.50125
-513.74976
-555.0426
-598.07904
-630.3793
-637.78143
-605.053
-524.85297
-411.15976
-294.01025
-201.33061
-146.36514
-130.33739
-145.20284
-173.37378
-196.65073
-209.13037
-217.2666
-222.19118
-217.5419
-204.81755
-187.35219
-159.45654
-119.692986
-79.68474
-57.172455
-60.292362
-55.64309
25.291023
179.63475
291.64563
267.20633
126.41277
-50.47383
-200.71886
-310.34387
-398.31305
-475.76025
-524.08826
-519.10254
-469.88748
-413.2703
-382.43823
-379.41013
-355.91904
-247.82336
-47.537445
175.169
325.41403
350.03687
253.16673
64.7181
-180.28651
-445.35638
-689.6576
-876.72974
-985.4983
-1001.7096
-1001.7096
-957.48035
-829.28876
-623.0995
-378.03366
-132.60085
101.9429
309.35568
436.56845
435.9567
331.86798
201.0153
90.71735
-14.411349
-157.5907
-338.7901
-498.94543
-589.3922
-610.834
-593.9191
-554.03326
-465.6358
-310.89447
-131.59146
3.4516594
60.955864
66.36982
71.81437
99.159454
123.109344
106.683945
56.85716
24.98515
21.039381
-14.044301
-123.669334
-274.0673
-384.18173
-406.78577
-367.3281
-327.25867
-330.1645
-357.8766
-336.95486
-233.63083
-123.08818
-111.98497
-220.01947
-362.55646
-435.56845
-420.2442
-393.4803
-426.57578
-495.45847
-524.21063
-491.4515
-448.41516
-452.33032
-501.4536
-539.13727
-518.00134
-446.30463
-366.68576
-293.1232
-192.00145
-35.7919
143.35817
270.47916
301.92294
261.88412
195.9684
113.19904
-13.983126
-199.03656
-402.07532
-552.9321
-612.24097
-607.5305
-598.3237
-610.7422
-618.4502
-575.7809
-463.31116
-308.32513
-163.31053
-60.567654
5.164551
46.57981
55.72543
15.136024
-73.96491
-184.96637
-295.41727
-413.5456
-554.1556
-698.06903
-796.74384
-807.6941
-724.4048
-582.84656
-428.7169
-276.7284
-111.28146
74.23077
246.07047
350.09802
359.8248
289.32098
164.61638
-0.43293324
-198.97537
-413.63733
-613.25037
-762.5472
-829.74756
-800.72015
-690.17755
-525.1894
-324.23053
-105.19458
93.80666
220.25475
245.27519
186.88396
82.886986
-53.41021
-234.88492
-457.469
-675.58734
-831.91925
-894.65393
-867.1865
-775.5774
-644.3271
-485.91522
-315.20724
-162.14821
-61.24057
-33.650787
-80.38825
-184.04877
-316.06372
-434.0391
-478.17664
-416.84903
-298.1701
-209.7727
-199.25067
-254.09377
-334.2326
-410.94565
-471.6921
-503.22766
-505.24643
-505.49112
-528.18695
-577.06555
-650.62805
-732.84686
-787.20056
-749.8534
-563.6989
-274.7402
-23.556965
82.581116
42.267
-79.16476
-233.90613
-414.7079
-602.48364
-748.0794
-822.9266
-845.1024
-842.5331
-818.85846
-753.7074
-619.39844
-409.20215
-171.14088
15.594834
111.33321
121.67174
54.86898
-83.04935
-269.87683
-461.1395
-599.4861
-647.6
-623.95593
-581.9901
-550.3628
-514.0556
-442.9706
-326.34106
-188.0251
-70.32501
-3.981065
7.978586
-18.968863
-75.86133
-168.93861
-302.66647
-461.47592
-617.7161
-747.1923
-833.1122
-872.84515
-878.4426
-850.5164
-763.46484
-601.7495
-396.50842
-208.05983
-80.78588
-17.531258
9.355017
20.794683
3.0846112
-81.97879
-251.21857
-469.33688
-675.9238
-833.38745
-936.83386
-987.1806
-968.8282
-861.3443
-673.66034
-457.65253
-278.04364
-166.70573
-119.63181
-130.82678
-200.8412
-314.1367
-431.71445
-512.1592
-536.9961
-522.773
-502.6771
-493.9903
-492.18564
-485.60934
-466.79816
-438.50485
-406.35754
-368.12335
-320.193
-272.17087
-248.1904
-270.4274
-337.50543
-418.16425
-475.36258
-495.76434
-491.29858
-479.6754
-465.60522
-433.24384
-368.30692
-283.09055
-203.56348
-143.337
-101.15705
-79.53181
-96.110146
-164.41168
-267.42984
-368.64334
-442.7259
-486.7411
-512.1592
-528.89044
-530.57275
-498.39484
-424.0982
-319.82596
-203.89995
-93.84668
-9.027976
35.751892
34.49781
-12.025536
-95.83486
-201.69765
-307.28513
-391.1556
-447.00812
-480.28714
-489.861
-464.80997
-398.92484
-304.4099
-205.79636
-114.615486
-24.16871
65.84984
140.51353
184.00874
186.45573
144.27579
64.840454
-33.436676
-130.5515
-216.0737
-289.4527
-349.28156
-384.977
-386.5981
-358.27426
-314.04495
-269.35684
-238.12718
-228.03336
-236.96486
-254.58318
-267.73572
-270.3968
-267.21573
-265.564
-268.86743
-273.63907
-268.011
-239.62596
-189.4627
-131.0409
-77.14599
-38.300064
-28.634464
-57.90655
-120.45767
-198.82245
-273.57788
-329.5833
-356.46957
-347.69104
-305.7252
-246.29399
-191.29796
-153.64493
-131.34676
-115.68604
-100.88177
-89.13623
-89.931496
-112.35203
-155.11313
-205.52107
-253.63495
-299.97476
-334.59964
-331.69385
-309.97684
-330.43976
-396.04962
-448.62927
-448.41516
-399.78128
-339.12656
-292.175
-250.54564
-213.71848
-202.76822
-230.23564
-279.9095
-321.29413
-337.56662
-325.17874
-291.83853
-261.77118
-246.04929
-227.69688
-193.8673
-155.51076
-125.04577
-95.28428
-69.774445
-78.063614
-130.33739
-204.32816
-275.56607
-327.87042
-354.2673
-353.65555
-322.64
-262.04645
-191.57324
-144.3158
-134.28314
-150.34149
-179.583
-212.15852
-236.3837
-249.6892
-263.51465
-287.40338
-321.69177
-357.7237
-381.5818
-387.14868
-377.33017
-360.84357
-347.26282
-346.0393
-365.27875
-393.78616
-402.80942
-375.73962
-327.22812
-290.92093
-287.06693
-306.97925
-327.80923
-336.25134
-343.5617
-365.92108
-397.64017
-424.00647
-446.94696
-482.0918
-529.6246
-560.8848
-545.3771
-479.76718
-389.5651
-309.08978
-261.6794
-256.3572
-290.52325
-351.05563
-419.08188
-477.84015
-518.8884
-540.8195
-548.3134
-553.66626
-567.4611
-580.0325
-562.353
-496.74313
-404.767
-332.61145
-300.8312
-286.30222
-261.89352
-235.06844
-236.29193
-274.18967
-326.61633
-378.46188
-438.44366
-510.66037
-569.90814
-580.3078
-536.1091
-464.38174
-391.46152
-320.56006
-238.46364
-144.34639
-64.329895
-25.178093
-26.768635
-53.80785
-96.4466
-151.3203
-221.1818
-307.25458
-390.26862
-435.99667
-426.36166
-377.14664
-327.13632
-308.99802
-323.67996
-345.8252
-361.7
-391.4921
-459.3348
-550.33215
-618.7867
-639.52484
-625.5465
-595.66266
-548.2217
-471.53918
-367.20575
-251.0962
-137.00542
-33.589615
43.551662
67.593315
16.634804
-99.23006
-210.72092
-227.72748
-179.39948
-209.7727
-376.62665
-569.5716
-639.92255
-556.2967
-411.64914
-293.42908
-215.98193
-177.62541
-167.40923
-161.99529
-198.39423
-344.20404
-572.11035
-740.4631
-713.0569
-509.52866
-303.88995
-232.00972
-247.33395
-229.838
-174.13844
-171.20206
-269.11215
-421.46768
-536.0479
-574.0986
-595.75446
-673.8133
-781.3584
-802.21893
-664.4536
-442.60355
-278.99185
-221.76295
-200.71886
-150.73914
-107.396866
-156.30605
-302.23825
-439.8813
-458.08075
-367.23636
-302.02414
-355.36844
-463.15826
-496.46783
-416.4208
-305.69458
-267.7663
-318.14365
-387.20987
-410.85388
-385.03818
-341.14532
-305.48047
-285.874
-271.98734
-246.07988
-211.66913
-203.19644
-239.77888
-287.6175
-299.54654
-275.78018
-261.0065
-284.58932
-314.47318
-301.5653
-257.24423
-233.75319
-255.16434
-300.89236
-329.1551
-317.13428
-295.44785
-309.02863
-351.5756
-375.5255
-356.86722
-323.71054
-318.44952
-355.79666
-417.61368
-472.45682
-499.15955
-502.31006
-497.07962
-482.0918
-445.8458
-392.74615
-342.21588
-309.02863
-296.5796
-304.31818
-332.18323
-379.04306
-437.4037
-487.32224
-504.90994
-481.29654
-431.5921
-384.76288
-353.65555
-325.974
-288.0151
-242.50116
-207.78453
-199.25067
-210.99622
-229.22626
-255.77606
-303.4923
-352.64615
-347.26282
-272.66028
-194.44846
-187.5663
-235.83313
-275.68845
-300.25003
-327.25867
-346.4981
-350.71915
-344.75464
-324.1082
-299.21008
-309.8239
-392.2262
-531.0622
-626.31116
-572.41626
-394.33673
-232.71321
-189.27919
-240.66592
-308.26392
-349.83215
-366.93045
-377.29956
-393.9391
-418.16425
-448.10928
-482.79532
-518.6743
-548.19104
-551.0357
-497.569
-380.32773
-237.30132
-133.182
-106.38749
-140.40062
-197.59895
-267.46042
-354.60376
-435.7214
-469.0922
-447.8034
-420.15244
-439.72833
-501.51477
-546.69226
-526.7493
-444.31644
-335.36432
-229.92978
-139.02419
-70.294426
-33.589615
-28.970924
-47.720966
-84.18108
-135.01724
-197.6907
-275.81076
-374.0879
-481.8777
-568.86816
-604.71655
-584.1618
-527.2388
-456.12317
-381.36768
-306.9181
-239.44243
-190.56386
-171.47736
-181.44882
-204.7258
-228.76744
-256.05136
-291.89972
-333.10086
-372.49734
-407.58102
-438.96365
-465.697
-483.92703
-490.0751
-483.92703
-465.05466
-431.98975
-388.95334
-342.85822
-295.9984
-249.04684
-207.29514
-179.61359
-171.75264
-184.38521
-215.52313
-257.18307
-295.93726
-325.94342
-352.64615
-376.16785
-383.81467
-364.78937
-325.20932
-284.40582
-257.27484
-245.92696
-246.66104
-257.91718
-279.05304
-305.84753
-332.03027
-353.77792
-369.0104
-374.3632
-364.85052
-338.02542
-298.78186
-258.3454
-229.04272
-221.79353
-240.42122
-275.90256
-313.372
-345.54993
-373.3844
-397.21194
-413.14792
-416.3902
-404.03293
-375.40317
-333.2232
-285.32343
-243.69408
-219.13243
-214.48315
-227.29926
-254.73611
-289.97272
-321.14124
-338.7901
-342.1853
-339.34067
-339.43243
-343.92877
-347.29337
-343.3476
-330.50095
-312.11795
-293.67377
-280.4906
-276.97308
-286.27164
-310.43564
-346.0087
-382.8053
-410.76215
-426.97342
-438.1072
-454.37967
-476.95312
-493.9903
-492.0633
-469.33688
-434.8955
-400.1177
-372.89502
-355.4602
-345.73343
-340.3195
-335.70078
-329.33862
-321.2024
-313.4332
-309.518
-311.3227
-318.20483
-328.05396
-336.129
-340.0442
-343.77582
-352.3097
-365.06464
-373.47614
-369.041
-354.14496
-338.69833
-327.47278
-315.23785
-297.28308
-280.18475
-274.2202
-280.7965
-294.89725
-313.73907
-335.9455
-357.66248
-376.38196
-392.62384
-408.03986
-424.8017
-442.2059
-455.51138
-457.13254
-440.86008
-408.25397
-367.93985
-329.79742
-302.63586
-292.4197
-300.52536
-324.01642
-355.58255
-385.9252
-407.4281
-416.29843
-413.97382
-402.53415
-380.3583
-346.19226
-304.2264
-264.95227
-239.84007
-234.02847
-244.64229
-263.637
-283.30466
-300.67825
-312.91324
-312.17914
-294.43848
-268.53098
-242.43999
-197.966
-106.96864
3.941057
69.306206
78.88004
65.48279
27.921534
-58.5183
-179.64418
-288.77982
-365.03403
-425.10757
-482.91766
-522.6812
-519.5001
-476.5249
-427.76868
-387.3322
-318.9389
-195.61078
-62.249954
5.164551
-21.507612
-114.340195
-235.46608
-369.7445
-516.7473
-657.4185
-749.30286
-765.1471
-726.0871
-676.0768
-626.7394
-557.30615
-454.31848
-320.62122
-172.15028
-51.666733
-18.724165
-92.56201
-220.84532
-333.43732
-405.80698
-449.9445
-477.1978
-488.51514
-486.31287
-484.11057
-491.84918
-494.23495
-464.80997
-401.49417
-330.6233
-278.93066
-254.58318
-248.22101
-238.86127
-206.6528
-153.88963
-105.83692
-83.93638
-88.70801
-110.24149
-141.77705
-178.94066
-215.7984
-243.23526
-248.43512
-221.76295
-170.4374
-119.05065
-92.5926
-103.48169
-148.23097
-212.98438
-283.7023
-345.76404
-379.1654
-367.75632
-313.34146
-238.37187
-170.59033
-123.82228
-92.07262
-62.43348
-36.067192
-30.622639
-59.741795
-120.67178
-198.70009
-271.58972
-317.8072
-327.47278
-305.87814
-269.938
-238.15776
-219.13243
-208.91626
-199.00597
-184.10992
-163.92229
-146.4875
-142.48056
-151.16736
-158.63068
-148.26155
-115.65546
-71.579094
-37.78008
-40.747055
-89.13623
-162.27057
-232.7438
-288.44333
-329.21628
-354.7261
-359.92596
-341.35944
-301.1677
-246.2634
-189.64624
-150.0968
-144.77461
-174.01611
-219.62184
-264.6464
-303.36996
-333.9573
-353.7473
-362.86237
-363.81055
-353.38025
-322.05884
-265.34988
-193.28612
-127.18689
-85.12929
-73.13905
-89.47269
-125.99397
-166.43045
-194.26492
-207.29514
-217.81718
-237.85188
-268.98978
-302.0853
-322.79294
-321.14124
-297.34427
-260.30298
-220.72298
-184.93579
-154.4708
-130.49031
-116.38955
-113.30023
-116.66484
-124.03639
-142.23586
-179.06302
-232.71321
-292.32794
-343.74527
-373.20087
-373.10913
-348.60864
-311.2615
-267.67453
-221.1818
-178.3901
-147.2216
-128.99153
-118.07185
-112.29085
-116.17544
-132.4785
-156.94838
-182.15234
-201.66705
-210.53738
-206.04105
-192.36852
-179.46066
-173.43494
-173.74083
-180.103
-194.50961
-215.06432
-233.90613
-242.71527
-237.72954
-220.3865
-197.446
-178.176
-168.51039
-168.05157
-172.27263
-177.28894
-181.29588
-182.91702
-181.81587
-179.88889
-180.37827
-185.11932
-192.42967
-197.99658
-198.30244
-193.77553
-188.0251
-183.10054
-178.05363
-171.69147
-162.72937
-149.638
-133.76317
-121.61999
-118.805954
-124.4952
-135.04784
-150.49443
-172.91496
-199.893
-223.99582
-239.59537
-247.85396
-252.56439
-252.83969
-243.99995
-224.94403
-201.69765
-183.31465
-175.79016
-178.91008
-187.65807
-195.94724
-199.12831
-195.3049
-185.1499
-171.20206
-157.56012
-148.56744
-147.86394
-156.06134
-168.81625
-180.103
-186.18987
-185.54753
-177.10544
-161.20001
-142.29703
-128.50214
-125.902214
-134.92548
-152.20732
-174.81139
-202.0647
-232.59087
-260.85358
-278.53305
-279.87888
-264.18756
-235.00726
-198.57774
-162.48468
-134.19139
-118.56126
-116.32838
-125.65752
-143.55112
-166.21634
-189.30978
-210.2927
-228.70628
-242.6847
-247.82336
-241.4306
-226.25928
-209.61977
-198.48598
-195.36606
-197.90482
-201.39178
-202.82939
-203.65524
-207.66219
-215.73724
-223.5676
-225.7699
-221.61002
-215.67607
-212.98438
-214.75845
-218.52068
-220.75357
-220.6924
-220.93709
-223.35349
-227.14632
-230.38858
-230.75563
-226.77928
-219.49948
-212.4644
-209.89505
-213.29027
-220.50887
-227.84984
-232.5297
-233.5085
-231.18385
-226.04517
-217.60307
-205.4293
-190.65562
-174.7196
-158.75302
-145.14166
-137.06659
-135.72075
-139.69711
-145.90633
-150.12738
-148.8733
-143.18405
-138.0454
-136.88307
-137.89246
-136.0572
-127.982155
-115.16605
-103.23699
-97.6701
-99.75004
-106.32632
-113.05553
-117.7048
-121.74234
-127.18689
-133.64081
-138.7489
-140.03357
-136.60779
-129.54211
-122.629364
-121.803505
-131.65263
-151.84027
-178.14539
-207.20338
-237.42366
-265.22754
-285.01755
-293.3373
-290.64563
-280.00122
-265.7781
-251.58562
-236.56721
-217.81718
-196.19193
-176.24898
-162.39291
-157.80481
-162.97408
-175.72899
-192.42967
-209.52802
-225.12756
-237.66837
-245.62108
-249.75037
-252.47264
-254.7055
-255.16434
-251.79973
-242.74586
-225.89223
-200.8718
-172.51733
-148.72038
-134.09962
-128.96095
-131.255
-138.0454
-146.39574
-154.71548
-162.72937
-170.10092
-176.61603
-182.51938
-187.10748
-187.96393
-184.44638
-178.08421
-169.82564
-159.60947
-147.06866
-130.70442
-110.66972
-91.91968
-81.67292
-83.875206
-97.36423
-119.35652
-148.01686
-180.31711
-209.0386
-224.91345
-222.77234
-205.24577
-179.15477
-148.59802
-112.902596
-73.7508
-42.154068
-34.20136
-58.548885
-109.04859
-170.4374
-228.40039
-272.78262
-296.15137
-292.175
-257.1219
-195.18254
-121.52823
-57.14187
-18.41829
-10.618518
-29.857956
-69.31563
-122.78231
-182.4888
-235.95547
-270.6415
-281.59177
-271.92618
-248.25159
-216.22662
-178.94066
-140.85942
-110.57796
-96.75247
-102.319374
-124.464615
-157.74365
-196.00839
-233.72261
-265.53342
-285.04816
-287.8316
-275.78018
-255.22551
-232.10147
-210.07858
-190.31915
-171.6303
-153.64493
-140.89
-140.61473
-155.48018
-179.52182
-201.36119
-211.08797
-206.4081
-193.19437
-179.3383
-167.47041
-154.2261
-135.5984
-112.74966
-92.37849
-82.315254
-86.413956
-102.86994
-126.483376
-150.98383
-169.61153
-177.35013
-173.98552
-162.51526
-146.12044
-126.57514
-105.10282
-84.30343
-68.33684
-61.51586
-65.95103
-79.96003
-99.19946
-119.81533
-139.63593
-156.64249
-167.59276
-168.90802
-159.12007
-141.1653
-120.64119
-101.646454
-85.98573
-75.49427
-73.04729
-80.755295
-97.48657
-118.6836
-138.2595
-151.50383
-155.9084
-150.28032
-135.04784
-112.99436
-88.70801
-66.409836
-48.607998
-36.281303
-30.377941
-32.457882
-43.56109
-63.198166
-89.44211
-117.94951
-142.14409
-155.54135
-154.99077
-141.8994
-120.94707
-98.1595
-78.12479
-62.800526
-52.981987
-50.320892
-56.591297
-71.3344
-91.00206
-111.12853
-128.5939
-141.80763
-149.66858
-150.8309
-144.16286
-129.63387
-108.83448
-85.40457
-63.962845
-48.760937
-42.52112
-46.069252
-58.0289
-74.88252
-92.531425
-108.222725
-120.94707
-129.72563
-132.32555
-126.422195
-112.19908
-93.41846
-74.9437
-60.07825
-50.10678
-45.671616
-47.720966
-57.294804
-73.38374
-92.43966
-110.363846
-124.12814
-130.67384
-127.79863
-115.80839
-97.4254
-77.11541
-60.35354
-51.60556
-53.716084
-67.32745
-90.48208
-118.958885
-147.00748
-169.24448
-182.4582
-185.66988
-179.18536
-164.1058
-142.69467
-118.25538
-94.15256
-73.47551
-59.527683
-54.84782
-59.619442
-71.120285
-85.46575
-99.07711
-108.956825
-113.30023
-112.596725
-109.47681
-106.3569
-103.60404
-100.27003
-96.263084
-93.17376
-92.43966
-93.60198
-94.48901
-93.11259
-88.76918
-81.70351
-72.98611
-64.329895
-58.24301
-57.417156
-63.045227
-73.597855
-86.50572
-100.02532
-113.05553
-124.58696
-133.57964
-138.84067
-139.36064
-135.04784
-127.18689
-118.83654
-113.51434
-113.361404
-118.22479
-125.77986
-133.54906
-140.52296
-146.54866
-151.96263
-156.8566
-161.13884
-164.44226
-165.84929
-164.50345
-160.2518
-153.7061
-146.2428
-139.17712
-133.12083
-128.86919
-127.55393
-130.21503
-137.03601
-146.79337
-157.04013
-165.17636
-169.33624
-168.17392
-160.83296
-147.55804
-130.5515
-113.54493
-100.361786
-93.3267
-92.317314
-95.68192
-101.89115
-109.62975
-116.87895
-121.038826
-120.27415
-114.43196
-104.94988
-94.45842
-85.95515
-81.88703
-83.32464
-89.47269
-98.31243
-107.305115
-114.27902
-117.918915
-118.04127
-114.86018
-108.55919
-99.719444
-89.87032
-81.489395
-77.14599
-78.369484
-84.76224
-94.64195
-106.08162
-117.33776
-126.63631
-132.81496
-135.62898
-135.50664
-133.15141
-129.02213
-123.33288
-116.5119
-109.56857
-103.90991
-100.69825
-100.453545
-102.77819
-106.50984
-110.363846
-113.667274
-116.5119
-119.08123
-121.43646
-123.24112
-124.21991
-124.464615
-124.43402
-124.770485
-125.382225
-125.504585
-124.2505
-121.191765
-116.57308
-111.40382
-106.785126
-102.9923
-99.780624
-97.11953
-95.68192
-96.201904
-98.77124
-102.5029
-105.86751
-107.458046
-106.479256
-103.26758
-99.16888
-95.62074
-93.17376
-91.21617
-89.013885
-86.38337
-83.93638
-82.40701
-81.82585
-81.39763
-80.38825
-78.52242
-76.044846
-73.62844
-72.22143
-72.34377
-73.873146
-76.53424
-79.80709
-82.86582
-84.73165
-84.27284
-80.72471
-74.331955
-66.56277
-59.130047
-53.379627
-50.504414
-51.544384
-56.560707
-64.20754
-72.64965
-80.54118
-86.99511
-91.124405
-92.28673
-90.298546
-85.12929
-76.9013
-66.74629
-56.65247
-48.669174
-43.43874
-40.502354
-40.380005
-44.11166
-50.718525
-57.111282
-60.751175
-61.60762
-60.35354
-57.203045
-51.758495
-43.7752
-34.20136
-25.116919
-18.6324
-15.54308
-13.83019
-10.25147
-5.2963204
-4.3175254
-10.618518
-20.070007
-24.74987
-21.2935
-14.839571
-14.16665
-22.302883
-34.66017
-44.753994
-50.47383
-55.367805
-63.65697
-74.30137
-82.86582
-86.84218
-87.36216
-86.872765
-86.23043
-83.99756
-77.66598
-66.53218
-53.043163
-41.45056
-35.73073
-39.03416
-51.81967
-69.13211
-83.07993
-89.16682
-88.92212
-87.66804
-88.43272
-88.31037
-81.856445
-67.78626
-51.2691
-39.003574
-33.497852
-32.02966
-30.622639
-29.12386
-30.928514
-37.933018
-47.965668
-56.927757
-62.005257
-62.831116
-60.04767
-53.960785
-44.32577
-32.274357
-20.712341
-12.484345
-9.119738
-10.282058
-14.62546
-21.446436
-30.500292
-39.86002
-46.222187
-47.568027
-43.805786
-36.250713
-26.860397
-17.194798
-8.569167
-2.8493333
-1.1976168
-2.6046348
-4.531637
-4.929272
-4.1340017
-4.439875
-7.590371
-12.1784725
-14.992508
-14.472523
-13.096093
-15.114858
-22.088772
-31.173212
-37.65773
-39.003574
-36.678936
-33.467266
-30.377941
-26.82981
-23.342854
-22.058186
-24.382822
-29.276796
-34.99663
-39.15651
-39.278862
-35.82249
-31.87672
-28.5427
-24.688696
-21.109978
-20.865278
-24.443996
-29.307384
-32.304947
-30.989687
-25.269855
-18.999449
-18.54064
-25.91219
-34.966045
-39.462383
-38.758877
-32.641407
-20.865278
-8.018594
-0.21882185
0.72938573
-3.522255
-10.587931
-17.898306
-23.526379
-28.45094
-35.424854
-45.059868
-54.69488
-59.89473
-58.487713
-52.767876
-45.76338
-38.78946
-32.060246
-26.156889
-22.516994
-21.2935
-21.079388
-22.088772
-26.554525
-35.48603
-45.335155
-51.81967
-54.756054
-55.337215
-53.62432
-49.31151
-41.542324
-30.010893
-16.430113
-4.6539865
1.6164187
2.1058161
-1.9623004
-10.098534
-20.987627
-32.335533
-43.041103
-53.4408
-62.127605
-65.09458
-59.40533
-46.497475
-30.500292
-16.307764
-6.4586396
-0.34117123
1.9528794
-0.5552826
-7.223323
-16.797161
-28.359177
-40.288242
-50.25972
-56.377186
-58.304184
-56.377186
-51.36086
-44.906933
-38.57535
-32.58023
-26.95216
-22.21112
-20.131182
-22.272297
-27.930954
-34.44606
-40.104717
-44.63165
-48.393887
-51.146748
-51.177338
-45.85514
-34.079014
-19.152386
-7.8350697
-4.5928116
-8.171531
-13.983126
-18.66299
-22.149946
-25.422792
-29.15445
-33.497852
-37.413033
-39.768257
-40.257652
-37.627144
-30.74499
-21.354675
-13.034918
-8.079769
-6.213941
-5.846893
-5.9998293
-7.009212
-9.395024
-12.66787
-16.185415
-20.375881
-26.401587
-34.32371
-42.24583
-47.323334
-47.751556
-43.98931
-37.44362
-28.909748
-19.152386
-10.129121
-4.286938
-1.8093637
-1.3199662
-2.8493333
-7.9268317
-16.521875
-25.759253
-32.274357
-34.262535
-31.601437
-25.91219
-19.519434
-13.12668
-6.733926
-0.89174336
3.3598974
5.348075
4.9810266
1.9222921
-3.8587155
-11.138503
-17.898306
-22.241709
-23.251091
-21.66055
-19.641785
-18.846514
-18.999449
-18.479465
-15.726604
-11.322027
-7.3456726
-4.990447
-3.8587155
-3.0634446
-2.6046348
-3.1552067
-5.1127963
-8.232705
-11.352614
-13.524315
-14.808984
-16.063065
-17.531258
-18.295942
-17.225384
-14.105475
-9.395024
-3.2163815
4.277518
12.169052
18.684156
22.415812
23.02756
20.672333
15.503073
7.152728
-4.4092875
-17.408909
-28.267416
-34.476646
-36.250713
-35.60838
-34.41547
-32.70258
-28.45094
-19.33591
-5.87748
7.428014
14.891326
14.187817
7.152728
-2.2375865
-9.945597
-14.044301
-15.176032
-14.839571
-13.769014
-11.016154
-5.143384
3.5128338
12.260815
17.70536
18.255934
14.034881
5.256313
-5.724543
-13.554903
-14.16665
-9.119738
-2.726984
4.0022316
12.2302265
20.733507
26.820389
29.9403
30.766157
27.890947
19.387665
7.030379
-4.6233993
-12.1784725
-15.298381
-14.258411
-8.9362135
-0.9529181
6.143346
9.875001
10.976146
11.832591
13.2090225
13.69842
12.169052
9.446779
6.143346
1.9834669
-2.0540624
-4.164589
-3.981065
-1.9317131
2.166991
8.039761
13.606657
16.726566
16.78774
15.625422
16.175993
18.775919
20.855858
20.335873
16.57363
9.630303
0.3317503
-8.9362135
-14.778397
-15.696017
-13.249029
-10.067946
-7.223323
-5.235146
-4.715161
-4.95986
-4.83751
-4.4092875
-4.4704623
-5.632781
-7.9268317
-10.893804
-13.921951
-15.818367
-14.533698
-10.006771
-4.83751
-1.9011257
-1.7176017
-2.6658092
-1.9011257
2.7787378
9.783239
15.013675
16.175993
14.340754
12.199639
12.016115
13.820768
15.625422
16.084232
15.350137
12.99491
8.896207
5.3174872
5.531599
10.058525
15.961883
21.039381
25.260435
28.869741
30.919094
31.010855
30.001472
28.594454
26.45334
22.813448
17.399488
10.486749
2.8399124
-3.46108
-5.6633687
-3.0940323
2.2281654
7.519776
11.954941
15.65601
18.225346
18.439457
15.747771
11.679654
7.947999
4.3998675
0.45409968
-2.818746
-3.2163815
0.392925
7.122141
14.707802
20.641747
23.608719
23.669893
21.52878
17.6136
12.260815
5.8068852
-1.4117283
-8.660929
-14.778397
-18.265352
-18.234766
-14.778397
-8.507992
-0.49410793
6.908029
11.618481
13.881944
15.105437
15.503073
14.187817
10.762034
5.6845355
0.02587689
-5.41867
-9.700898
-11.903187
-11.811424
-10.006771
-7.1621485
-4.1340017
-1.6258396
-0.18823452
0.392925
1.1270212
2.901087
5.1951385
6.877442
7.6421256
8.131523
8.376222
7.5503635
5.531599
3.5128338
2.4728644
2.0446415
1.2493706
0.392925
0.72938573
2.5952137
5.0727887
6.6633306
6.051584
3.2681353
-0.09647247
-2.3905232
-3.0022702
-2.6658092
-2.0234752
-0.46352062
2.5034516
5.929234
8.16211
8.376222
7.091553
4.858677
1.37172
-3.1552067
-6.856275
-8.355055
-8.507992
-9.027976
-10.159707
-11.0467415
-11.077328
-10.037358
-8.018594
-5.2045584
-0.92233074
4.766915
9.691477
11.373781
9.293842
4.0634065
-2.9410954
-9.303262
-12.881982
-13.218442
-12.759632
-15.604256
-22.241709
-27.105097
-24.076948
-12.759632
0.9740845
11.006733
17.368902
22.78286
26.392168
26.545103
22.10994
10.333812
-9.517374
-31.509672
-45.61044
-46.589237
-36.98481
-20.95704
-0.49410793
21.467604
39.300022
46.94686
44.28576
36.88362
28.563868
18.74533
5.133963
-12.056124
-27.502731
-32.549644
-22.272297
-0.46352062
24.220465
46.763336
67.532135
85.884544
96.40659
92.063194
69.85678
34.130764
-7.468022
-49.617382
-88.70801
-117.67422
-126.14692
-111.06735
-81.795265
-51.666733
-28.11448
-10.404407
5.74571
22.385223
37.189495
45.723362
45.845715
38.443577
24.189878
2.901087
-22.302883
-43.714024
-54.939583
-56.316013
-53.25728
-51.0244
-48.791527
-39.125923
-17.684193
9.232667
31.714365
45.937473
54.196056
59.94648
63.219326
60.466465
49.546783
32.63198
13.3619585
-6.3974648
-25.178093
-37.933018
-38.391827
-25.606318
-5.785718
13.606657
30.276758
45.723362
58.172413
61.1088
50.28088
30.49087
11.434957
-1.5952523
-9.762073
-16.33835
-20.83469
-19.030039
-8.997389
5.531599
18.714745
27.065088
30.857918
32.417873
32.264935
28.869741
21.834652
13.2090225
5.7762976
0.8211478
-2.4516978
-5.4798446
-8.29388
-10.404407
-12.239648
-14.472523
-16.399527
-15.145445
-8.355055
1.7693554
10.1197
14.157229
15.503073
16.053644
14.830151
9.293842
-1.9928877
-17.286558
-32.12142
-42.85758
-48.791527
-49.678555
-44.172836
-31.87672
-15.145445
2.1364036
17.063026
28.472107
36.7001
42.23641
43.67401
38.718864
27.5239
13.11726
-0.9529181
-12.637283
-20.620579
-22.975805
-18.234766
-7.3456726
6.20452
18.990028
29.695599
38.74945
46.059826
50.12794
48.965622
41.838776
29.420315
13.484308
-3.5528421
-18.999449
-28.879162
-28.420353
-16.124239
4.338692
26.69804
47.28332
64.35106
74.96487
75.39309
64.99339
47.986828
28.135645
6.051584
-15.298381
-30.072067
-35.02722
-30.010893
-16.277176
2.962262
23.669893
41.716423
53.27844
57.560665
56.459522
50.52558
41.44114
32.78492
25.658072
18.53122
12.2302265
9.477366
11.282019
16.11482
22.048763
28.594454
34.25311
35.170734
28.65563
17.460663
8.009173
3.5740087
4.461042
10.517336
18.28652
24.28164
30.184998
37.74007
44.775158
49.791485
53.890186
57.163033
57.346554
51.99377
40.95174
26.94274
13.545483
3.054024
-4.195176
-8.569167
-8.752689
-2.3905232
10.486749
27.370962
45.172794
60.802925
72.79317
82.214066
87.90331
85.91513
75.54603
60.558224
44.928093
30.49087
18.164171
8.590333
2.809325
2.442277
7.8256497
17.093615
27.5239
37.067146
44.16341
46.426876
42.022297
31.224966
16.512455
2.0446415
-7.7433076
-11.444376
-10.098534
-4.103414
6.540981
19.724125
31.316729
37.801243
38.26005
33.213142
23.578133
10.1197
-5.87748
-21.140564
-31.295563
-33.436676
-27.04392
-13.646666
3.9716442
22.905209
41.012917
56.306587
65.513374
66.52276
60.252354
47.89507
29.970886
9.416191
-8.29388
-18.938274
-20.865278
-14.717222
-3.8281283
7.886824
19.479427
32.050823
45.050446
55.69484
60.955864
59.426495
51.473785
38.6271
23.180496
7.886824
-4.929272
-13.58549
-17.62302
-17.194798
-11.964361
-2.3905232
8.926794
19.632364
28.594454
34.5284
36.333054
34.130764
28.533281
20.335873
11.312606
3.941057
-0.06588514
0.1788136
5.133963
14.463103
26.147467
36.577747
43.36814
46.3657
46.151585
42.634045
35.843655
26.361578
15.717183
6.082171
-0.43293324
-2.6046348
-0.76939404
2.7787378
5.929234
8.467983
10.670273
11.924354
11.679654
10.456161
9.110318
8.192698
8.284459
9.660891
11.404368
11.954941
11.006733
9.293842
7.7338877
6.908029
6.6633306
6.632743
6.908029
8.070349
9.844415
11.710242
13.912531
16.818329
19.571188
20.519396
18.837091
15.99247
14.401928
15.288961
18.622982
23.792242
29.603838
35.07897
39.605896
42.23641
41.930534
38.53534
33.182556
27.15685
21.039381
15.380723
11.49613
10.914971
13.729007
18.28652
22.813448
26.606277
29.665012
31.714365
32.417873
31.806128
30.49087
29.022678
27.370962
25.168673
22.568748
19.7853
17.246552
15.686597
15.870121
18.041822
21.437017
24.709864
27.5239
30.552046
33.641365
35.32367
34.589573
32.020237
28.65563
25.229847
22.53816
21.161732
20.94762
21.895828
24.312227
27.799185
30.919094
32.050823
30.888506
27.890947
23.486368
17.980648
12.107878
7.122141
4.3998675
5.1033764
9.844415
18.133585
28.441519
38.53534
46.396286
50.52558
50.12794
45.111618
36.54716
26.514515
17.1242
9.446779
4.124581
1.8611175
3.145786
7.5809507
14.340754
22.53816
31.286142
39.147087
44.408108
46.059826
44.561047
41.594074
38.68828
36.394226
34.49781
32.754333
31.010855
29.23679
27.432137
25.44396
23.302845
21.467604
20.24411
19.754713
19.90765
20.82527
22.905209
26.330992
30.307348
33.182556
33.733124
32.479046
30.796743
29.512075
28.563868
27.585073
26.330992
25.015736
23.82283
22.629925
21.131144
19.295904
17.888885
17.368902
17.368902
16.726566
14.830151
12.199639
10.058525
9.446779
10.456161
12.505513
15.105437
17.797123
20.182938
21.957003
22.752272
22.415812
21.161732
19.32649
17.03244
14.096055
10.853797
8.253873
7.3362517
8.620921
11.771417
15.441898
18.164171
19.142967
18.164171
15.717183
12.627863
9.538541
6.7550926
4.24693
2.1058161
0.8211478
1.188196
4.032819
9.140905
14.738389
19.11238
21.895828
23.394608
23.70048
22.813448
21.222906
19.418251
17.338312
15.319549
14.310165
14.768976
16.390106
19.020617
23.272257
30.215584
39.78942
49.669132
57.254795
61.965244
64.748695
65.9416
63.831074
56.000713
42.603455
26.575691
10.456161
-5.173971
-19.978247
-33.008453
-42.64347
-46.89511
-44.172836
-34.262535
-18.510054
0.6682111
20.611158
38.565926
50.9538
54.86898
49.94442
38.07653
22.78286
7.917412
-3.8281283
-11.658487
-16.001892
-17.653606
-17.745369
-17.898306
-19.182974
-20.83469
-20.926453
-18.020655
-12.270235
-4.072827
6.4492188
19.173553
33.366077
46.70216
54.930153
55.388966
48.90445
37.770657
24.342815
10.853797
0.20940095
-4.4092875
-2.1458244
4.461042
12.260815
19.999413
28.105059
35.935413
40.982327
40.73763
35.017796
25.780418
16.206581
9.507953
7.947999
12.597275
23.211084
37.556545
51.626724
61.47585
64.77928
60.925274
50.647926
35.598957
18.041822
0.7905605
-12.851394
-20.406467
-20.95704
-15.298381
-5.051622
7.7033
21.131144
33.396667
42.511692
46.977444
47.099796
44.65281
41.196438
37.189495
32.54022
27.890947
24.465164
23.02756
23.11932
23.455782
23.180496
22.293463
21.039381
19.265316
16.634804
13.056085
9.416191
7.030379
6.632743
7.947999
10.486749
14.279579
19.142967
24.128704
27.829771
29.359138
28.839155
26.881563
23.884005
20.152348
16.145407
12.933736
11.771417
13.3619585
17.246552
22.171112
26.636866
29.634424
30.888506
30.36852
27.890947
23.639305
18.990028
15.961883
15.747771
17.919472
21.437017
25.719244
30.552046
34.956623
37.097733
35.66013
30.888506
24.526339
18.378283
13.8513565
11.954941
13.667832
19.387665
27.829771
36.516575
42.725803
45.08103
43.61284
39.02474
31.928474
23.333431
15.044262
9.140905
7.030379
8.896207
13.943118
20.611158
26.759216
30.582632
30.919094
27.61566
21.589954
14.248992
7.24449
2.1975782
-0.0047104526
0.57644904
3.635183
8.8350315
15.41131
22.2017
27.493313
29.665012
27.829771
22.415812
14.891326
7.030379
0.3317503
-4.103414
-5.5716066
-3.7669535
1.0046718
7.764475
15.07485
21.467604
26.02512
28.288582
28.043882
25.749832
22.4464
19.479427
17.6136
16.971264
17.093615
17.521837
17.827711
17.644186
16.818329
15.441898
13.973705
12.750212
11.924354
11.404368
11.282019
11.924354
13.606657
16.206581
19.081793
21.253492
21.895828
20.794683
18.317108
15.227786
12.627863
11.067908
10.70086
11.557305
13.545483
16.359518
19.479427
22.354637
24.587513
25.994532
26.239231
24.98515
22.476988
19.448841
16.848917
15.288961
15.07485
15.961883
17.277138
18.500633
19.724125
21.437017
23.669893
25.627483
26.361578
25.382784
23.088734
20.060587
16.78774
14.065468
12.8725605
13.484308
15.197199
17.1242
18.959442
20.672333
21.957003
22.507574
22.354637
21.467604
19.662952
17.001854
14.157229
12.413751
12.750212
15.319549
19.448841
24.006353
27.952122
30.49087
31.255554
29.81795
26.086292
20.794683
15.319549
11.220845
9.477366
10.364399
13.3619585
17.460663
21.651127
25.32161
27.890947
28.716805
27.554485
24.862799
21.62054
18.714745
17.001854
17.001854
18.561808
20.794683
22.721685
23.792242
23.82283
22.905209
21.345255
19.510015
17.827711
16.481869
15.625422
15.41131
16.053644
17.797123
20.36646
22.935797
24.40399
24.15929
22.4464
20.152348
18.102995
16.604218
15.808946
16.267756
18.255934
21.06997
23.333431
24.679276
25.811008
27.432137
29.359138
30.888506
31.65319
31.806128
31.347317
30.307348
29.083853
28.349756
28.563868
29.206203
29.359138
28.349756
26.361578
24.189878
22.844036
22.629925
22.905209
22.905209
22.568748
22.32405
22.476988
22.813448
23.058147
22.966383
22.599335
21.987589
21.131144
19.90765
18.470043
17.093615
16.11482
15.564247
15.686597
16.604218
18.378283
20.641747
22.905209
24.893387
26.11688
25.749832
23.547543
20.427635
17.766537
16.175993
15.717183
16.879503
19.999413
24.679276
29.879124
34.37546
37.464783
38.65769
37.128323
32.54022
25.994532
18.959442
12.505513
8.192698
7.856237
11.679654
17.49125
22.874622
27.095675
29.9403
30.827332
29.512075
26.483929
22.568748
18.714745
15.350137
13.178434
13.025498
15.07485
19.11238
24.434576
29.481487
32.54022
32.968445
31.133205
27.860357
24.15929
20.917032
18.898268
18.500633
19.7853
22.262877
25.199259
28.166233
31.286142
34.314285
35.935413
35.170734
32.142586
27.585073
22.660511
18.470043
15.808946
14.921913
15.380723
16.543041
18.378283
21.008795
24.128704
27.15685
29.359138
29.970886
28.31917
24.312227
18.684156
12.780799
7.856237
4.82809
3.7575328
4.36928
6.265695
9.3244295
13.576071
18.775919
24.251053
29.175613
32.601395
33.549603
31.836714
28.227406
23.91459
19.90765
16.971264
15.594834
15.870121
17.6136
20.611158
24.251053
27.5239
29.603838
30.246172
29.603838
28.07447
25.872183
22.935797
19.418251
16.420692
15.197199
15.99247
18.378283
21.773478
25.505135
28.90033
31.65319
33.274315
33.366077
31.928474
29.634424
27.921534
27.921534
29.481487
31.806128
34.773094
38.443577
42.022297
43.643425
41.991707
37.005974
29.9403
22.385223
15.380723
9.079731
3.5740087
-0.9529181
-3.705779
-3.7669535
-0.61645734
5.164551
12.597275
20.611158
27.707422
31.836714
31.744951
27.890947
21.742891
14.799564
8.437397
3.696358
1.2187833
1.0046718
2.6258008
5.439837
8.74327
12.077291
15.166613
17.980648
20.335873
22.171112
23.425194
24.006353
24.067528
24.220465
24.771038
25.015736
23.608719
20.213524
15.625422
10.853797
6.632743
3.5128338
1.8611175
1.463482
1.6775934
2.0446415
2.4116895
2.6869757
2.6258008
1.7081808
-0.89174336
-5.4492574
-10.863217
-15.176032
-16.888924
-15.696017
-12.086711
-6.489227
0.7599731
8.74327
15.839534
20.70292
22.4464
20.672333
15.533659
8.039761
-0.18823452
-7.315085
-12.331409
-15.0842705
-15.665429
-13.983126
-10.159707
-5.1127963
0.08705158
4.583391
8.070349
10.517336
11.740829
11.618481
10.517336
8.896207
7.122141
5.5010114
4.644566
5.133963
6.632743
7.947999
8.284459
7.4891887
5.8068852
3.5434215
0.7905605
-2.1764116
-4.898685
-6.703338
-7.009212
-5.693956
-2.9410954
0.7599731
4.675153
8.16211
10.670273
11.832591
11.649067
10.303225
8.131523
5.439837
2.4728644
-0.70821935
-3.9504776
-6.4586396
-7.4374347
-6.733926
-5.0210342
-3.2469687
-2.0234752
-1.6564269
-2.2375865
-3.46108
-4.6845737
-5.2963204
-5.2045584
-4.806923
-4.4704623
-4.011652
-2.818746
-0.64704466
1.9222921
4.0022316
5.2869
5.929234
6.173933
6.4492188
7.152728
8.49857
10.211463
11.710242
12.689037
13.147847
13.025498
12.107878
10.242049
7.5503635
4.552804
1.6775934
-0.79998136
-2.8493333
-4.3175254
-4.83751
-4.011652
-2.1152372
0.23998827
2.5646265
4.7057405
6.7550926
8.773857
10.639685
12.107878
12.933736
13.270196
13.423133
13.514895
13.423133
13.147847
12.719624
12.291402
11.557305
10.1197
8.039761
5.74571
3.7269452
2.4728644
2.3199275
3.2987225
4.8892646
6.4798064
7.672713
8.651507
9.722065
10.792622
11.373781
11.098495
10.150288
8.8350315
7.305665
5.623361
4.0939937
2.962262
1.8305302
-0.09647247
-3.2163815
-7.0703864
-11.107916
-15.114858
-18.66299
-20.926453
-21.079388
-19.182974
-15.940716
-11.811424
-6.733926
-0.83056873
5.225725
10.211463
12.750212
11.893766
7.7338877
1.4023073
-5.541019
-11.8726
-16.766575
-19.182974
-18.357117
-14.503111
-9.027976
-3.522255
1.1576086
4.644566
6.6939178
6.8468547
4.858677
1.0658466
-3.3081436
-7.0703864
-9.33385
-9.395024
-6.764513
-1.9623004
3.3904846
7.6421256
9.691477
9.018556
5.5010114
-0.37175858
-7.1621485
-13.034918
-16.797161
-17.898306
-16.124239
-11.199678
-3.5528421
5.531599
14.065468
19.999413
21.804066
19.173553
13.056085
5.3174872
-2.0846498
-7.37626
-9.395024
-7.682133
-2.7881587
3.5434215
8.896207
11.832591
12.199639
10.670273
7.795062
3.941057
-0.12705982
-3.369318
-4.868098
-4.4704623
-2.8493333
-0.92233074
0.48468703
0.72938573
-0.61645734
-3.7975411
-8.722103
-14.564285
-19.366497
-21.385263
-20.192356
-16.797161
-12.270235
-7.0703864
-1.839951
2.442277
5.042201
6.082171
6.173933
5.5927734
4.1857557
2.166991
0.27057564
-0.46352062
0.5458617
2.901087
5.0116143
5.1951385
2.6563885
-1.6258396
-5.6633687
-8.140944
-8.722103
-7.804483
-5.724543
-3.0940323
-0.5246953
1.6775934
3.4822466
5.133963
6.357457
6.4492188
4.8892646
1.9222921
-1.2282041
-3.1246195
-3.0634446
-1.2893789
1.0046718
2.5034516
2.4728644
0.9740845
-1.4729029
-4.072827
-5.755131
-5.5104322
-2.8493333
1.7693554
7.122141
12.016115
15.65601
17.6136
17.49125
15.07485
10.57851
4.82809
-0.76939404
-4.990447
-6.9480367
-6.3668776
-3.3081436
1.463482
6.602156
10.70086
12.689037
12.077291
8.926794
3.7575328
-2.5128727
-9.2115
-15.726604
-21.018215
-23.740488
-22.945217
-18.846514
-12.545521
-5.41867
0.9740845
5.1951385
6.32687
4.552804
0.9129098
-3.3387308
-7.3456726
-10.587931
-12.851394
-13.83019
-13.340792
-11.505551
-8.660929
-5.4492574
-2.574047
-0.677632
0.08705158
-0.27999654
-1.4729029
-2.9410954
-4.1340017
-4.990447
-5.846893
-6.856275
-7.6515455
-8.202118
-8.813865
-9.547961
-9.976185
-9.700898
-8.660929
-7.2844977
-6.0915914
-5.41867
-5.2963204
-5.724543
-6.703338
-8.049181
-9.486786
-10.802042
-11.994948
-12.973743
-13.463141
-12.973743
-11.16909
-8.569167
-5.908067
-3.8281283
-2.482285
-1.748189
-1.3199662
-1.1364421
-1.2587916
-1.7787764
-2.7575712
-4.103414
-5.5716066
-6.672751
-6.91745
-6.244528
-5.173971
-4.195176
-3.1857939
-1.6258396
0.6376237
3.1151984
5.1951385
6.265695
6.020996
4.277518
1.2187833
-2.3905232
-5.5716066
-7.9268317
-9.364437
-9.792661
-8.966802
-6.7951
-3.5528421
0.42351234
4.644566
8.253873
10.425573
10.6090975
8.74327
5.378662
1.3105453
-2.5128727
-5.173971
-6.122179
-5.143384
-2.6046348
0.7905605
4.277518
7.3974266
9.905588
11.373781
11.49613
10.394986
8.620921
6.724505
5.2869
4.7975025
5.2869
6.3880444
7.764475
9.293842
11.098495
13.300784
15.41131
16.91009
17.6136
17.797123
17.552425
16.45128
14.065468
10.486749
6.20452
1.6164187
-3.0022702
-7.223323
-10.526755
-12.423172
-12.361997
-9.976185
-5.4798446
0.11763892
5.653948
10.242049
13.514895
14.738389
13.147847
8.804444
2.901087
-2.6658092
-6.3668776
-7.4374347
-5.969242
-2.6963968
1.5858314
6.173933
10.272636
13.147847
14.61604
14.677214
13.300784
10.456161
6.510394
2.4728644
-0.18823452
-0.40234593
1.5552441
4.338692
6.602156
7.8256497
8.131523
7.7033
6.5715685
4.9810266
3.2069604
1.4328946
-0.43293324
-2.3905232
-4.164589
-5.326908
-5.755131
-5.755131
-5.908067
-6.733926
-8.324468
-10.006771
-11.016154
-10.893804
-9.578548
-6.91745
-2.9410954
1.6775934
5.6845355
8.284459
9.355017
8.8350315
6.357457
2.0140543
-3.3081436
-8.29388
-11.903187
-14.074887
-15.420732
-16.124239
-15.573668
-13.187855
-9.731485
-6.428052
-3.9198904
-1.9928877
-0.46352062
0.5458617
0.7905605
0.20940095
-0.89174336
-2.1458244
-3.0634446
-3.5528421
-3.7975411
-4.195176
-4.95986
-6.305703
-8.049181
-9.67031
-10.649106
-10.954979
-10.924392
-10.863217
-10.618518
-9.792661
-8.232705
-6.061004
-3.7363663
-1.7787764
-0.677632
-0.61645734
-1.2893789
-2.2069993
-3.0022702
-3.705779
-4.3175254
-4.990447
-5.785718
-6.580989
-7.100974
-7.192736
-7.223323
-7.7433076
-8.7832775
-9.823247
-10.587931
-11.230265
-11.780837
-12.025536
-11.780837
-11.29144
-10.893804
-10.649106
-10.526755
-10.710279
-11.322027
-12.117297
-12.8208065
-13.034918
-12.576108
-11.322027
-9.33385
-7.009212
-4.990447
-3.7669535
-3.614017
-4.5010495
-6.1833534
-8.324468
-10.618518
-12.881982
-14.62546
-15.298381
-14.656047
-13.12668
-11.352614
-9.762073
-8.569167
-7.6515455
-6.856275
-6.33629
-6.33629
-6.764513
-7.1621485
-6.8868623
-5.693956
-4.011652
-2.635222
-1.9928877
-2.0234752
-2.3293486
-2.6046348
-2.9105082
-3.4304929
-4.164589
-4.868098
-5.173971
-5.0210342
-4.4704623
-3.6751914
-2.8493333
-2.2681737
-2.0846498
-2.2375865
-2.482285
-2.6963968
-2.8493333
-3.0328574
-3.4916677
-4.3175254
-5.143384
-5.41867
-4.898685
-3.5834293
-1.8093637
0.08705158
1.647006
2.5646265
2.901087
2.7787378
2.258753
1.2493706
-0.15764718
-1.9011257
-3.7669535
-5.6633687
-7.315085
-8.416229
-8.722103
-8.324468
-7.406847
-5.9998293
-4.1340017
-1.9623004
0.1788136
1.7081808
2.0446415
1.0658466
-1.1058549
-4.103414
-7.3456726
-10.006771
-11.413789
-11.383203
-10.190295
-8.232705
-5.938655
-3.705779
-1.8705384
-0.9529181
-1.2282041
-2.574047
-4.6233993
-6.764513
-8.477405
-9.517374
-9.853834
-9.456199
-8.171531
-6.0915914
-3.5528421
-1.2893789
0.27057564
1.0964339
1.2799579
0.8517351
-0.06588514
-1.2587916
-2.4516978
-3.6446042
-4.929272
-6.33629
-7.5291967
-7.988007
-7.406847
-6.0915914
-4.5622244
-3.2163815
-2.2375865
-1.6870143
-1.3811408
-0.9529181
-0.27999654
0.23998827
0.30116296
-0.12705982
-0.92233074
-1.9928877
-3.4916677
-5.143384
-6.428052
-6.9786243
-6.91745
-6.5504017
-6.0915914
-5.5104322
-4.7457485
-3.7975411
-2.9105082
-2.3905232
-2.5128727
-3.3387308
-4.929272
-7.131561
-9.67031
-12.147885
-13.921951
-14.533698
-13.860777
-12.147885
-9.762073
-7.0397987
-4.3175254
-1.9928877
-0.677632
-0.83056873
-2.4516978
-4.990447
-7.8350697
-10.434994
-12.392584
-13.371379
-13.187855
-11.8726
-9.67031
-7.009212
-4.3787003
-2.0540624
-0.18823452
0.9434972
1.0046718
-0.0047104526
-1.839951
-3.9198904
-5.693956
-6.825688
-7.37626
-7.4374347
-7.100974
-6.305703
-5.173971
-4.0422397
-3.0022702
-1.9623004
-0.89174336
-0.06588514
0.11763892
-0.40234593
-1.3199662
-2.3599358
-3.5834293
-4.95986
-6.1833534
-6.611576
-5.938655
-4.286938
-2.1458244
0.14822626
2.3811023
4.3081055
5.348075
5.1033764
3.696358
1.7387681
-0.12705982
-1.4729029
-2.2069993
-2.54346
-2.4516978
-1.7787764
-0.61645734
0.57644904
1.1270212
0.7599731
-0.12705982
-1.2587916
-2.6046348
-4.164589
-5.602194
-6.580989
-7.009212
-7.0397987
-6.703338
-6.0915914
-5.41867
-4.806923
-4.3787003
-4.3787003
-4.929272
-5.785718
-6.3974648
-6.672751
-7.131561
-8.140944
-9.578548
-10.924392
-12.086711
-13.249029
-14.533698
-15.726604
-16.735987
-17.439495
-17.928894
-18.143005
-17.95948
-17.286558
-16.216002
-15.114858
-14.380761
-14.105475
-14.197238
-14.564285
-15.237207
-16.093653
-16.766575
-16.980686
-16.521875
-15.573668
-14.503111
-13.463141
-12.423172
-11.29144
-10.312645
-9.884422
-10.129121
-10.679693
-11.077328
-11.0467415
-10.740868
-10.129121
-9.2115
-8.079769
-6.9786243
-6.0915914
-5.3880825
-4.898685
-4.7457485
-5.051622
-5.693956
-6.519814
-7.406847
-8.110356
-8.446816
-8.355055
-7.988007
-7.590371
-7.0397987
-6.0915914
-4.806923
-3.4916677
-2.4516978
-1.6564269
-1.0140928
-0.46352062
0.02587689
0.3317503
0.45409968
0.57644904
0.9129098
1.4940693
2.166991
2.717563
3.1151984
3.6657708
4.3998675
5.0116143
5.0727887
4.3081055
2.901087
1.0964339
-0.89174336
-3.0022702
-5.0210342
-6.580989
-7.2844977
-6.9786243
-5.693956
-3.614017
-0.9835054
1.8917048
4.36928
5.8068852
5.74571
4.277518
1.7693554
-1.1670295
-3.9198904
-5.87748
-6.672751
-6.305703
-5.082209
-3.705779
-2.54346
-1.6258396
-0.89174336
-0.5552826
-0.76939404
-1.1058549
-1.0140928
-0.21882185
1.0046718
2.2893403
3.4516594
4.338692
4.7975025
4.552804
3.604596
2.2281654
0.6987984
-0.64704466
-1.6258396
-2.1764116
-2.2069993
-1.6564269
-0.43293324
1.3411326
3.0846112
4.338692
4.858677
4.7975025
4.4916296
4.032819
3.4516594
3.054024
3.2681353
4.5222163
6.6633306
9.140905
11.343194
12.99491
13.943118
13.943118
12.474926
9.538541
5.715123
1.9834669
-1.0752674
-3.277556
-4.5622244
-5.051622
-4.6845737
-3.6751914
-2.3293486
-1.1058549
-0.43293324
-0.37175858
-0.86115605
-1.9623004
-3.6751914
-5.6633687
-7.223323
-7.8350697
-7.6515455
-7.0397987
-6.122179
-5.082209
-4.103414
-3.46108
-3.1246195
-3.0634446
-3.0940323
-3.0940323
-3.0634446
-3.0634446
-3.0328574
-2.9105082
-2.54346
-1.9317131
-1.2587916
-0.61645734
-0.035297796
0.57644904
1.188196
1.5858314
1.5552441
1.0658466
0.27057564
-0.49410793
-0.92233074
-0.9835054
-0.86115605
-0.58586997
-0.3105839
-0.15764718
-0.34117123
-0.83056873
-1.3505535
-1.7787764
-2.2987614
-3.0328574
-3.9504776
-4.7763357
-5.1127963
-4.83751
-4.164589
-3.3387308
-2.3905232
-1.4729029
-0.76939404
-0.34117123
-0.0047104526
0.42351234
1.0658466
1.9528794
2.992849
3.941057
4.5222163
4.675153
4.552804
4.2163434
3.5128338
2.5646265
1.7081808
1.2187833
0.9434972
0.72938573
0.6376237
0.9434972
1.5246567
2.0446415
2.166991
1.7999427
1.188196
0.5458617
0.02587689
-0.40234593
-0.79998136
-1.2282041
-1.6258396
-1.9317131
-2.1458244
-2.3293486
-2.3905232
-2.2987614
-2.2069993
-2.482285
-3.369318
-4.7457485
-6.1833534
-7.192736
-7.7433076
-7.988007
-8.171531
-8.171531
-7.8656573
-7.223323
-6.489227
-5.969242
-5.693956
-5.4492574
-5.1127963
-4.83751
-4.898685
-5.1127963
-5.2963204
-5.3880825
-5.6633687
-6.3668776
-7.406847
-8.416229
-9.119738
-9.517374
-9.762073
-9.853834
-9.578548
-8.844452
-7.8350697
-6.91745
-6.33629
-6.152766
-6.0915914
-5.938655
-5.816305
-5.87748
-5.9998293
-5.9998293
-5.816305
-5.724543
-5.816305
-5.969242
-5.816305
-5.3574953
-4.806923
-4.4704623
-4.286938
-4.0422397
-3.7363663
-3.5834293
-3.8281283
-4.256351
-4.6233993
-4.715161
-4.6539865
-4.4704623
-4.103414
-3.4916677
-2.7881587
-2.1764116
-1.7787764
-1.5952523
-1.5952523
-1.7787764
-2.2069993
-2.9410954
-3.9198904
-4.95986
-5.846893
-6.33629
-6.5504017
-6.6421638
-6.703338
-6.580989
-6.2751155
-5.969242
-5.938655
-6.305703
-6.91745
-7.682133
-8.446816
-9.058564
-9.395024
-9.303262
-8.752689
-7.8350697
-6.8868623
-6.122179
-5.602194
-5.326908
-5.3574953
-5.632781
-5.846893
-5.755131
-5.3880825
-4.929272
-4.6845737
-4.7457485
-4.990447
-5.2045584
-5.235146
-4.95986
-4.439875
-3.7975411
-3.2163815
-2.8493333
-2.726984
-2.7881587
-2.9105082
-3.1552067
-3.614017
-4.3175254
-5.1127963
-5.87748
-6.611576
-7.1621485
-7.4374347
-7.3456726
-6.9480367
-6.244528
-5.3880825
-4.5928116
-4.103414
-3.9198904
-3.9198904
-4.1340017
-4.531637
-5.082209
-5.5716066
-5.724543
-5.4492574
-4.6845737
-3.4916677
-2.1152372
-0.677632
0.5152744
1.2493706
1.463482
1.2799579
0.8517351
0.23998827
-0.43293324
-1.1976168
-1.839951
-2.2681737
-2.2987614
-1.9011257
-1.2587916
-0.677632
-0.34117123
-0.37175858
-0.64704466
-1.1670295
-1.9317131
-2.8799205
-3.7669535
-4.4092875
-4.7457485
-4.83751
-4.806923
-4.5928116
-4.195176
-3.6751914
-3.0328574
-2.3599358
-1.9011257
-1.8705384
-2.2681737
-2.9410954
-3.5834293
-4.0422397
-4.348113
-4.5928116
-4.715161
-4.6845737
-4.4704623
-4.164589
-3.7975411
-3.46108
-3.2163815
-3.0940323
-3.0634446
-3.0634446
-3.1552067
-3.369318
-3.7363663
-4.072827
-4.164589
-4.011652
-3.8587155
-3.8587155
-3.9198904
-4.0422397
-4.3175254
-4.83751
-5.5716066
-6.519814
-7.620959
-8.507992
-8.660929
-8.049181
-7.009212
-5.908067
-4.898685
-3.981065
-3.4304929
-3.4916677
-4.2257633
-5.3880825
-6.6421638
-7.7433076
-8.507992
-8.966802
-9.119738
-8.844452
-8.110356
-7.009212
-5.724543
-4.4092875
-3.1857939
-2.2375865
-1.7787764
-1.9317131
-2.54346
-3.369318
-4.1340017
-4.715161
-5.051622
-4.990447
-4.5010495
-3.6446042
-2.6963968
-1.7787764
-0.92233074
-0.15764718
0.392925
0.48468703
0.11763892
-0.58586997
-1.4117283
-2.0540624
-2.482285
-2.7575712
-3.0022702
-3.3081436
-3.614017
-3.6751914
-3.4916677
-3.0022702
-2.2681737
-1.5034902
-0.9835054
-0.70821935
-0.5552826
-0.46352062
-0.58586997
-1.0140928
-1.7176017
-2.54346
-3.1857939
-3.3999057
-3.1552067
-2.6963968
-2.1764116
-1.6258396
-0.92233074
-0.09647247
0.5152744
0.5458617
0.05646423
-0.70821935
-1.5034902
-2.1764116
-2.635222
-2.9105082
-3.0022702
-2.9410954
-2.7575712
-2.6963968
-2.7881587
-3.0328574
-3.1246195
-2.9716825
-2.6963968
-2.482285
-2.2987614
-2.1152372
-1.9623004
-2.0234752
-2.3293486
-2.8493333
-3.3387308
-3.6446042
-3.614017
-3.369318
-3.0328574
-2.6658092
-2.0540624
-1.1364421
-0.18823452
0.45409968
0.5458617
-0.06588514
-0.92233074
-1.5340776
-1.6564269
-1.4423156
-0.89174336
-0.0047104526
1.0352591
1.9528794
2.6563885
3.3904846
4.124581
4.583391
4.4304543
3.78812
3.1151984
2.4728644
1.7693554
1.2493706
1.0046718
1.0658466
1.3105453
1.6775934
1.9528794
2.0446415
2.0446415
2.0446415
1.8917048
1.4328946
0.6376237
-0.34117123
-1.2587916
-1.9928877
-2.3599358
-2.2681737
-2.1152372
-2.2987614
-2.8493333
-3.46108
-3.7975411
-3.6446042
-3.0634446
-2.3599358
-2.0234752
-2.2681737
-2.9105082
-3.3387308
-3.4304929
-3.6446042
-4.2257633
-4.929272
-5.3880825
-5.4798446
-5.173971
-4.6233993
-3.889303
-3.0328574
-2.1458244
-1.4117283
-1.0446801
-1.1058549
-1.5034902
-2.0846498
-2.6963968
-3.2163815
-3.6446042
-3.8281283
-3.7363663
-3.522255
-3.3387308
-3.3387308
-3.6446042
-4.256351
-4.95986
-5.4492574
-5.5104322
-5.143384
-4.5010495
-3.889303
-3.5834293
-3.8281283
-4.348113
-4.6233993
-4.348113
-3.705779
-3.1246195
-2.818746
-2.54346
-2.0234752
-1.3811408
-0.92233074
-0.76939404
-0.70821935
-0.64704466
-0.58586997
-0.64704466
-0.9529181
-1.4729029
-1.839951
-1.748189
-1.1058549
-0.27999654
0.392925
0.8517351
1.0964339
1.3105453
1.37172
1.0964339
0.48468703
-0.27999654
-1.0752674
-1.6870143
-2.0846498
-2.0846498
-1.8705384
-1.7787764
-2.0540624
-2.6658092
-3.2469687
-3.4304929
-3.2469687
-3.1246195
-3.277556
-3.705779
-4.2257633
-4.6539865
-4.806923
-4.5622244
-3.981065
-3.277556
-2.726984
-2.4211106
-2.4211106
-2.726984
-3.277556
-3.889303
-4.4092875
-4.715161
-4.868098
-4.898685
-4.6539865
-3.981065
-3.0634446
-2.1764116
-1.5034902
-0.83056873
-0.18823452
0.20940095
0.1788136
-0.12705982
-0.61645734
-1.3505535
-2.2069993
-2.9410954
-3.369318
-3.4916677
-3.3999057
-3.1857939
-2.7881587
-2.1458244
-1.4117283
-0.73880666
-0.37175858
-0.43293324
-0.92233074
-1.8093637
-2.9105082
-3.889303
-4.4704623
-4.6845737
-4.5622244
-4.164589
-3.5834293
-2.9716825
-2.4211106
-1.9317131
-1.3505535
-0.70821935
-0.2494092
-0.035297796
0.02587689
-0.06588514
-0.37175858
-0.79998136
-1.2282041
-1.6564269
-2.0540624
-2.482285
-2.9410954
-3.3387308
-3.522255
-3.5528421
-3.7975411
-4.348113
-5.1127963
-6.122179
-7.3456726
-8.660929
-9.976185
-11.260852
-12.392584
-13.279617
-13.799602
-13.83019
-13.3102045
-12.331409
-11.016154
-9.609137
-8.29388
-7.37626
-7.100974
-7.37626
-8.018594
-8.722103
-9.2726755
-9.425612
-9.119738
-8.355055
-7.2539105
-5.938655
-4.4092875
-2.7575712
-1.2893789
-0.37175858
-0.2494092
-0.76939404
-1.6564269
-2.574047
-3.369318
-4.1340017
-4.715161
-4.806923
-4.286938
-3.3999057
-2.482285
-1.7176017
-1.1670295
-0.83056873
-0.79998136
-1.2282041
-2.1458244
-3.3387308
-4.5010495
-5.4798446
-6.1833534
-6.489227
-6.3668776
-5.724543
-4.5928116
-3.0634446
-1.2893789
0.392925
1.7081808
2.534039
2.9316742
2.8399124
2.3811023
1.6164187
0.8823225
0.3317503
0.08705158
0.1788136
0.6682111
1.5858314
2.717563
3.7575328
4.4304543
4.8892646
5.348075
5.715123
5.715123
5.256313
4.461042
3.5740087
2.901087
2.5646265
2.442277
2.3811023
2.5034516
2.717563
2.717563
2.6258008
2.5034516
2.3505151
2.075229
1.463482
0.48468703
-0.70821935
-1.6870143
-2.2069993
-2.2069993
-1.8093637
-1.1058549
-0.2494092
0.6987984
1.7999427
2.8399124
3.635183
4.032819
3.9104693
3.3293097
2.5952137
1.8917048
1.4023073
1.2187833
1.4023073
1.8917048
2.6869757
3.635183
4.4304543
5.0116143
5.2869
5.1951385
4.766915
4.124581
3.4822466
3.1151984
3.054024
3.2069604
3.2987225
3.237548
3.1763732
3.1763732
3.145786
3.0846112
3.054024
3.0846112
3.0234363
2.7787378
2.3199275
1.8305302
1.463482
1.3411326
1.3105453
1.2187833
0.9740845
0.57644904
0.11763892
-0.15764718
-0.34117123
-0.43293324
-0.49410793
-0.58586997
-0.79998136
-1.0446801
-1.2893789
-1.5034902
-1.6564269
-1.7787764
-1.8093637
-1.6258396
-1.2893789
-0.89174336
-0.46352062
-0.06588514
0.27057564
0.48468703
0.57644904
0.42351234
0.11763892
-0.3105839
-0.79998136
-1.1670295
-1.3199662
-1.3505535
-1.4729029
-1.7176017
-2.0234752
-2.3293486
-2.6046348
-2.9105082
-3.277556
-3.522255
-3.3999057
-2.818746
-1.9928877
-1.0752674
-0.27999654
0.42351234
1.0046718
1.4328946
1.4023073
0.8823225
0.08705158
-0.76939404
-1.4729029
-1.9317131
-2.1764116
-2.0846498
-1.5034902
-0.46352062
0.7905605
2.0446415
3.1763732
3.9716442
4.24693
3.9104693
3.0846112
2.075229
1.2187833
0.6376237
0.36233765
0.392925
0.8823225
1.7081808
2.5952137
3.145786
3.2681353
2.992849
2.534039
2.0446415
1.4940693
0.8517351
0.20940095
-0.27999654
-0.5246953
-0.64704466
-0.61645734
-0.27999654
0.3317503
1.0046718
1.4940693
1.7387681
1.8611175
1.9222921
1.9834669
1.9222921
1.7693554
1.5858314
1.3411326
1.0964339
0.7905605
0.5152744
0.5152744
0.8823225
1.4328946
1.9222921
2.3811023
2.962262
3.941057
5.225725
6.602156
7.6421256
8.100935
7.978586
7.519776
6.9386168
6.265695
5.623361
5.256313
5.225725
5.562186
6.020996
6.4798064
6.8468547
7.1833153
7.3668394
7.152728
6.510394
5.4092493
4.124581
3.054024
2.534039
2.5952137
3.2069604
4.1551685
5.225725
6.20452
6.969204
7.4891887
7.856237
8.070349
7.947999
7.305665
6.173933
4.7975025
3.604596
2.9316742
2.8399124
3.1763732
3.849295
4.766915
5.7762976
6.632743
7.060966
6.9386168
6.4798064
5.8068852
4.858677
3.696358
2.442277
1.37172
0.6070364
0.1788136
0.08705158
0.23998827
0.5152744
0.8823225
1.2187833
1.4328946
1.37172
1.0658466
0.57644904
-0.035297796
-0.76939404
-1.4729029
-2.0234752
-2.2375865
-1.9317131
-1.1364421
-0.12705982
0.8517351
1.5552441
1.8917048
1.8305302
1.37172
0.6376237
-0.2494092
-1.0446801
-1.6870143
-2.0234752
-1.9928877
-1.5952523
-1.0140928
-0.43293324
-0.0047104526
0.36233765
0.6987984
1.0352591
1.2799579
1.3105453
1.1576086
0.9434972
0.8517351
0.8823225
0.9740845
1.0046718
1.0046718
0.9740845
0.8823225
0.7599731
0.6070364
0.5458617
0.5152744
0.5152744
0.5458617
0.57644904
0.6682111
0.7905605
1.0046718
1.2799579
1.4940693
1.4940693
1.3411326
1.0046718
0.57644904
0.08705158
-0.43293324
-0.86115605
-1.1670295
-1.3505535
-1.4729029
-1.4423156
-1.1058549
-0.37175858
0.7599731
2.1364036
3.4210718
4.4304543
4.9810266
5.0727887
4.7057405
3.849295
2.5952137
1.0964339
-0.34117123
-1.4117283
-1.9317131
-1.7787764
-0.9529181
0.23998827
1.5246567
2.7787378
3.849295
4.675153
5.042201
4.766915
3.7575328
2.1364036
0.27057564
-1.4117283
-2.482285
-2.8799205
-2.6046348
-1.7787764
-0.58586997
0.72938573
1.8917048
2.6563885
3.0234363
3.0234363
2.6869757
2.0140543
1.188196
0.5152744
0.1788136
0.27057564
0.6987984
1.4328946
2.3199275
3.2987225
4.1551685
4.736328
4.8892646
4.6139784
4.032819
3.2987225
2.5952137
2.0140543
1.5858314
1.2187833
0.9434972
0.9740845
1.4023073
2.1058161
2.901087
3.5128338
3.7575328
3.604596
3.237548
2.8704998
2.5646265
2.2281654
1.7387681
1.1270212
0.6070364
0.3317503
0.3317503
0.6987984
1.4940693
2.4728644
3.3904846
3.9716442
4.124581
3.78812
3.1151984
2.3505151
1.647006
0.9740845
0.45409968
0.23998827
0.42351234
0.9129098
1.5246567
2.1058161
2.5646265
2.7481506
2.6563885
2.3505151
1.9222921
1.4328946
0.9740845
0.6376237
0.48468703
0.45409968
0.5152744
0.6682111
0.72938573
0.5458617
0.1788136
-0.15764718
-0.37175858
-0.58586997
-0.70821935
-0.76939404
-0.86115605
-1.0446801
-1.1364421
-0.9529181
-0.5552826
-0.15764718
0.14822626
0.5458617
1.0046718
1.5246567
2.0140543
2.5952137
3.2069604
3.78812
4.3081055
4.644566
4.583391
3.941057
2.992849
2.0446415
1.3105453
0.9129098
0.9434972
1.4328946
2.3505151
3.4516594
4.552804
5.531599
6.265695
6.540981
6.20452
5.439837
4.461042
3.3598974
2.2281654
1.3105453
0.8211478
0.8517351
1.0658466
1.2187833
1.2187833
1.1576086
1.0658466
1.0046718
0.9434972
0.8211478
0.6070364
0.5458617
0.6682111
0.9129098
1.0046718
0.8517351
0.6070364
0.42351234
0.23998827
-0.09647247
-0.677632
-1.3811408
-1.9011257
-2.2069993
-2.4211106
-2.54346
-2.3905232
-1.7787764
-0.73880666
0.5152744
1.7999427
2.992849
3.7575328
3.941057
3.5434215
2.717563
1.4940693
0.08705158
-1.3199662
-2.3599358
-2.8493333
-2.635222
-1.8093637
-0.58586997
0.6987984
1.8611175
2.7481506
3.3598974
3.78812
4.124581
4.338692
4.461042
4.461042
4.4916296
4.4916296
4.338692
4.0939937
3.78812
3.4516594
3.0234363
2.5034516
2.1058161
1.9528794
1.9528794
2.1364036
2.4728644
2.9316742
3.4822466
4.0022316
4.461042
4.736328
4.583391
4.0022316
3.2987225
2.7481506
2.4116895
2.1058161
1.7693554
1.5246567
1.4940693
1.5858314
1.8305302
2.1364036
2.4728644
2.6258008
2.5646265
2.3505151
2.258753
2.4116895
2.7481506
3.2069604
3.635183
3.9716442
4.3081055
4.7057405
5.1033764
5.4092493
5.5010114
5.4092493
5.164551
4.8892646
4.644566
4.461042
4.338692
4.1551685
3.8187072
3.2681353
2.6869757
2.166991
1.8611175
1.8305302
1.9834669
2.1975782
2.534039
3.0846112
3.9104693
4.8892646
5.837472
6.540981
6.7550926
6.4798064
5.8068852
5.0116143
4.2163434
3.635183
3.2987225
3.2987225
3.5740087
4.0939937
4.82809
5.715123
6.5715685
7.213903
7.4891887
7.3362517
6.8468547
6.20452
5.623361
5.2869
5.1951385
5.3174872
5.623361
6.112758
6.6939178
7.213903
7.3362517
7.152728
6.724505
6.2962823
5.8680596
5.439837
4.9810266
4.6139784
4.3081055
4.1857557
4.24693
4.3998675
4.583391
4.675153
4.736328
4.82809
4.950439
5.0727887
5.164551
5.2869
5.378662
5.2869
4.858677
4.2163434
3.5740087
3.054024
2.7787378
2.7787378
2.9316742
3.2681353
3.7575328
4.3998675
5.164551
5.929234
6.5715685
6.8468547
6.724505
6.20452
5.5010114
4.736328
4.0939937
3.7575328
3.6657708
3.7575328
3.879882
4.0939937
4.3998675
4.858677
5.470424
6.143346
6.632743
6.78568
6.540981
6.051584
5.5927734
5.3174872
5.256313
5.562186
6.173933
6.816267
7.305665
7.519776
7.5503635
7.3668394
6.999791
6.540981
6.051584
5.562186
5.133963
4.766915
4.552804
4.583391
4.9198523
5.470424
6.082171
6.5715685
6.9386168
7.213903
7.3974266
7.3974266
7.152728
6.6633306
5.8986473
4.8892646
3.7575328
2.8399124
2.3505151
2.3811023
2.8399124
3.6657708
4.7057405
5.74571
6.5715685
6.999791
6.816267
6.112758
5.0727887
4.032819
3.145786
2.442277
1.9528794
1.8917048
2.3199275
3.0234363
3.7575328
4.3081055
4.552804
4.5222163
4.277518
3.8187072
3.2681353
2.6258008
2.0140543
1.463482
1.0046718
0.72938573
0.6987984
1.0352591
1.5246567
1.9222921
2.166991
2.258753
2.3505151
2.5646265
2.809325
3.0234363
3.2069604
3.3293097
3.4210718
3.3904846
3.2069604
2.992849
2.6869757
2.2893403
1.8305302
1.3411326
0.9740845
0.9129098
1.1576086
1.647006
2.2893403
2.8704998
3.3904846
3.7575328
3.9716442
3.941057
3.635183
3.1151984
2.534039
2.0140543
1.6164187
1.3411326
1.2187833
1.3411326
1.7081808
2.258753
2.8399124
3.3904846
3.8187072
4.0022316
3.879882
3.5740087
3.2681353
3.145786
3.2681353
3.4516594
3.5740087
3.6657708
3.7269452
3.7575328
3.635183
3.4822466
3.3293097
3.2987225
3.3293097
3.4516594
3.6657708
3.941057
4.3081055
4.7057405
5.1033764
5.2869
5.0727887
4.4304543
3.5434215
2.6869757
2.0446415
1.8305302
2.0140543
2.4728644
3.0234363
3.5740087
4.0939937
4.5222163
4.82809
4.950439
4.858677
4.461042
3.879882
3.237548
2.7481506
2.4728644
2.4116895
2.4728644
2.7481506
3.2681353
4.0022316
4.858677
5.623361
6.143346
6.2962823
6.173933
5.929234
5.6845355
5.3174872
4.766915
4.0634065
3.3904846
2.901087
2.6563885
2.6563885
2.809325
3.054024
3.3598974
3.7575328
4.1857557
4.6139784
4.8892646
5.042201
4.9810266
4.766915
4.4304543
4.0634065
3.7269452
3.4210718
2.992849
2.3505151
1.6775934
1.2187833
1.2187833
1.6775934
2.3199275
2.962262
3.5434215
4.0939937
4.5222163
4.82809
4.8892646
4.7057405
4.24693
3.635183
2.962262
2.3199275
1.7387681
1.3411326
1.188196
1.4023073
1.9834669
2.7787378
3.635183
4.36928
4.9810266
5.470424
5.7762976
5.837472
5.562186
5.0116143
4.277518
3.5434215
3.0846112
2.962262
3.1151984
3.3904846
3.6657708
3.879882
3.9716442
4.0022316
4.0022316
4.032819
4.2163434
4.583391
5.0116143
5.4092493
5.5927734
5.623361
5.5010114
5.2869
4.9198523
4.461042
4.0022316
3.604596
3.3293097
3.2987225
3.5740087
4.124581
4.82809
5.348075
5.562186
5.439837
5.0727887
4.644566
4.0939937
3.4516594
2.8704998
2.534039
2.4728644
2.534039
2.5952137
2.6563885
2.8399124
3.237548
3.5740087
3.7269452
3.635183
3.4516594
3.3598974
3.237548
2.901087
2.442277
2.2281654
2.4116895
2.7481506
2.8399124
2.6869757
2.4728644
2.2893403
2.2281654
2.2281654
2.2893403
2.3811023
2.3811023
2.2281654
1.9528794
1.6775934
1.3411326
1.0352591
0.7905605
0.6070364
0.42351234
0.3317503
0.3317503
0.36233765
0.30116296
0.05646423
-0.27999654
-0.677632
-1.1364421
-1.5340776
-1.7176017
-1.6258396
-1.3505535
-0.92233074
-0.5552826
-0.34117123
-0.27999654
-0.46352062
-0.83056873
-1.2587916
-1.5952523
-1.6564269
-1.5340776
-1.3199662
-1.0446801
-0.61645734
-0.0047104526
0.72938573
1.4023073
1.8917048
2.0140543
1.4940693
0.45409968
-0.70821935
-1.5340776
-1.7787764
-1.4729029
-0.79998136
0.02587689
0.8211478
1.5246567
1.9834669
2.075229
1.7999427
1.2799579
0.72938573
0.27057564
-0.21882185
-0.73880666
-1.0140928
-0.79998136
-0.15764718
0.6070364
1.0352591
1.0352591
0.6376237
0.02587689
-0.64704466
-1.1364421
-1.3199662
-1.0752674
-0.5552826
0.02587689
0.392925
0.6070364
0.8211478
1.2187833
1.6775934
1.9222921
1.6775934
1.0964339
0.392925
-0.18823452
-0.58586997
-0.73880666
-0.64704466
-0.3105839
0.14822626
0.6070364
1.0046718
1.3411326
1.7081808
1.9222921
1.8305302
1.3105453
0.5152744
-0.34117123
-0.9835054
-1.2587916
-1.1670295
-0.86115605
-0.37175858
0.36233765
1.2187833
1.9834669
2.442277
2.3811023
1.7693554
0.8211478
-0.34117123
-1.4729029
-2.3599358
-2.8799205
-2.9716825
-2.54346
-1.5952523
-0.43293324
0.6070364
1.4023073
1.8917048
2.075229
1.9222921
1.463482
0.9129098
0.392925
-0.035297796
-0.46352062
-0.73880666
-0.677632
-0.21882185
0.392925
0.9129098
1.3105453
1.6164187
1.8611175
2.0140543
2.1364036
2.166991
2.075229
1.9222921
1.6775934
1.3411326
0.8211478
0.30116296
0.08705158
0.3317503
0.9434972
1.6775934
2.4728644
3.2681353
3.941057
4.277518
4.124581
3.635183
2.9316742
2.166991
1.37172
0.57644904
-0.09647247
-0.5246953
-0.58586997
-0.27999654
0.11763892
0.23998827
-0.21882185
-1.1364421
-2.1458244
-2.8493333
-3.2163815
-3.46108
-3.8587155
-4.3787003
-4.7763357
-4.95986
-5.0210342
-4.95986
-4.929272
-4.990447
-5.173971
-5.3574953
-5.3880825
-5.173971
-4.6845737
-3.9504776
-3.1246195
-2.2069993
-1.1976168
-0.40234593
-0.06588514
-0.21882185
-0.677632
-1.1670295
-1.564665
-1.9011257
-2.1764116
-2.1764116
-1.6564269
-0.70821935
0.45409968
1.37172
1.8611175
1.9222921
1.7081808
1.37172
0.9129098
0.36233765
-0.12705982
-0.46352062
-0.5552826
-0.5246953
-0.34117123
-0.035297796
0.27057564
0.392925
0.20940095
-0.3105839
-0.9835054
-1.5340776
-1.8705384
-2.0846498
-2.1152372
-1.9011257
-1.4729029
-0.86115605
-0.2494092
0.20940095
0.48468703
0.6682111
0.9129098
1.188196
1.4328946
1.5552441
1.6775934
1.7693554
1.7999427
1.7081808
1.5246567
1.2187833
0.7905605
0.30116296
-0.12705982
-0.43293324
-0.46352062
-0.06588514
0.7599731
1.7081808
2.534039
3.1763732
3.635183
3.9104693
3.849295
3.3293097
2.4728644
1.5552441
0.6376237
-0.15764718
-0.73880666
-0.9529181
-0.86115605
-0.43293324
0.30116296
1.1576086
1.9834669
2.6258008
2.992849
3.054024
2.6869757
2.0140543
1.37172
0.9129098
0.7599731
0.7905605
1.0964339
1.7387681
2.7787378
4.0022316
5.256313
6.20452
6.78568
6.908029
6.632743
6.051584
5.225725
4.338692
3.5128338
2.8704998
2.3811023
2.2281654
2.4728644
2.962262
3.5128338
4.0939937
4.644566
5.164551
5.4092493
5.256313
4.644566
3.7269452
2.717563
1.8611175
1.37172
1.2799579
1.463482
1.8611175
2.4116895
3.054024
3.635183
4.032819
4.124581
3.78812
3.145786
2.3199275
1.5552441
0.9434972
0.57644904
0.6070364
1.0352591
1.8305302
2.901087
4.0022316
4.950439
5.623361
5.990409
6.143346
5.990409
5.5010114
4.6139784
3.4822466
2.3505151
1.463482
0.9434972
0.8517351
1.0046718
1.37172
1.8305302
2.4116895
2.992849
3.4516594
3.5740087
3.2681353
2.4116895
1.2799579
0.05646423
-1.0140928
-1.839951
-2.4211106
-2.726984
-2.7575712
-2.6046348
-2.2681737
-1.748189
-1.0140928
-0.2494092
0.30116296
0.5152744
0.48468703
0.36233765
0.11763892
-0.34117123
-0.9529181
-1.6258396
-2.2375865
-2.6658092
-2.818746
-2.726984
-2.5128727
-2.2987614
-1.9928877
-1.5952523
-1.1364421
-0.86115605
-0.89174336
-1.1976168
-1.6564269
-2.0234752
-2.2375865
-2.2681737
-2.2681737
-2.2069993
-2.0540624
-1.7787764
-1.4729029
-1.1058549
-0.76939404
-0.5552826
-0.5246953
-0.73880666
-1.1058549
-1.564665
-1.9317131
-2.1152372
-1.9928877
-1.6258396
-1.1058549
-0.49410793
0.1788136
0.8517351
1.463482
1.9222921
2.1364036
2.075229
1.7387681
1.2799579
1.0046718
1.1270212
1.6164187
2.4116895
3.3598974
4.36928
5.2869
5.929234
6.173933
5.990409
5.562186
5.042201
4.3998675
3.78812
3.3904846
3.3598974
3.7575328
4.583391
5.623361
6.540981
7.060966
7.122141
6.6939178
5.8986473
4.7975025
3.635183
2.6258008
1.8611175
1.3105453
0.9740845
1.0658466
1.7081808
2.6869757
3.7575328
4.766915
5.653948
6.265695
6.4798064
6.235108
5.5010114
4.3998675
3.1763732
2.1058161
1.3411326
0.8211478
0.6070364
0.7905605
1.4940693
2.6563885
3.9716442
5.0727887
5.715123
5.7762976
5.348075
4.552804
3.5128338
2.3811023
1.4023073
0.8823225
0.9129098
1.37172
2.075229
2.962262
3.849295
4.6139784
5.0116143
4.82809
4.24693
3.604596
3.0846112
2.717563
2.4728644
2.3811023
2.4728644
2.6563885
2.901087
3.1151984
3.2987225
3.4210718
3.3598974
3.145786
2.809325
2.258753
1.647006
1.1576086
0.9434972
0.7905605
0.5458617
0.14822626
-0.27999654
-0.5246953
-0.46352062
-0.15764718
0.20940095
0.6070364
0.9434972
1.2187833
1.4023073
1.6164187
1.8305302
1.8917048
1.7081808
1.2799579
0.7599731
0.36233765
0.27057564
0.45409968
0.7905605
1.1576086
1.4940693
1.7999427
2.0446415
2.1364036
2.0446415
1.7999427
1.37172
0.7905605
0.11763892
-0.46352062
-0.76939404
-0.677632
-0.09647247
0.7599731
1.6775934
2.258753
2.442277
2.258753
1.7999427
1.188196
0.42351234
-0.3105839
-0.9529181
-1.3811408
-1.5340776
-1.3811408
-0.89174336
-0.035297796
1.0046718
1.9834669
2.717563
3.145786
3.3293097
3.3293097
3.1763732
2.992849
2.8399124
2.7481506
2.6869757
2.5646265
2.3811023
2.2893403
2.4116895
2.717563
3.0846112
3.3293097
3.4516594
3.5128338
3.5434215
3.5434215
3.4516594
3.3598974
3.3293097
3.4516594
3.696358
4.0939937
4.6139784
5.256313
5.8680596
6.265695
6.3880444
6.173933
5.8068852
5.439837
5.1033764
4.7975025
4.4304543
4.124581
4.0634065
4.3081055
4.82809
5.531599
6.20452
6.7550926
6.999791
6.8468547
6.357457
5.623361
4.82809
4.032819
3.2987225
2.6563885
2.2893403
2.1975782
2.4728644
3.0234363
3.696358
4.24693
4.583391
4.583391
4.3081055
3.849295
3.2987225
2.9316742
2.809325
3.0234363
3.4210718
3.8187072
4.124581
4.36928
4.6139784
4.766915
4.766915
4.583391
4.3998675
4.338692
4.461042
4.675153
4.8892646
5.0727887
5.164551
5.133963
5.0116143
4.858677
4.7057405
4.675153
4.675153
4.675153
4.6139784
4.5222163
4.4916296
4.36928
4.0939937
3.696358
3.3598974
3.145786
2.8399124
2.4116895
2.0140543
1.9834669
2.3505151
2.9316742
3.5128338
3.941057
4.1551685
4.032819
3.635183
3.0846112
2.3505151
1.37172
0.30116296
-0.5246953
-0.86115605
-0.5552826
0.1788136
1.0046718
1.6164187
1.8305302
1.7081808
1.3411326
0.9740845
0.7599731
0.7599731
0.9740845
1.3105453
1.7387681
2.5034516
3.4516594
4.338692
5.0116143
5.5010114
5.74571
5.562186
4.7057405
3.1763732
1.188196
-0.86115605
-2.6658092
-3.9198904
-4.3787003
-4.0422397
-2.9716825
-1.2282041
0.9129098
3.0846112
4.8892646
6.020996
6.173933
5.2869
3.5128338
1.2187833
-1.3505535
-3.7669535
-5.693956
-6.733926
-6.825688
-6.030417
-4.4704623
-2.2681737
0.20940095
2.4728644
4.0939937
4.8892646
4.7975025
3.879882
2.2893403
0.30116296
-1.6870143
-3.1857939
-3.889303
-3.614017
-2.54346
-0.92233074
1.0964339
3.3598974
5.623361
7.519776
8.651507
8.773857
7.886824
6.235108
4.124581
1.9222921
-0.0047104526
-1.2587916
-1.748189
-1.564665
-0.89174336
0.20940095
1.7693554
3.696358
5.715123
7.4586015
8.651507
9.110318
8.865619
7.978586
6.602156
4.950439
3.3598974
2.166991
1.4940693
1.37172
1.7999427
2.6869757
3.9716442
5.378662
6.4798064
6.999791
6.78568
6.020996
5.042201
4.0939937
3.3598974
2.809325
2.6869757
3.0234363
3.604596
4.0939937
4.338692
4.338692
4.1551685
3.849295
3.3293097
2.7481506
2.2893403
1.9834669
1.9222921
2.0140543
2.1975782
2.442277
2.717563
2.9316742
3.054024
3.1151984
3.237548
3.4210718
3.5128338
3.3293097
2.901087
2.3199275
1.7693554
1.4023073
1.2493706
1.2799579
1.4328946
1.647006
1.8305302
1.9834669
2.1364036
2.2281654
2.2281654
2.0140543
1.6164187
1.1270212
0.6682111
0.392925
0.36233765
0.5458617
0.8211478
1.0964339
1.3411326
1.647006
2.0446415
2.534039
3.0234363
3.3904846
3.5434215
3.4210718
3.0846112
2.717563
2.3505151
2.0446415
1.7387681
1.4328946
1.1576086
1.0352591
1.2187833
1.7693554
2.6258008
3.5434215
4.1551685
4.338692
4.124581
3.7269452
3.2069604
2.5952137
1.9222921
1.3105453
0.8823225
0.5458617
0.3317503
0.20940095
0.20940095
0.3317503
0.5152744
0.6682111
0.7905605
0.9434972
1.0658466
1.188196
1.2799579
1.4023073
1.5858314
1.7999427
1.8917048
1.8611175
1.7693554
1.647006
1.463482
1.188196
0.8823225
0.6682111
0.5458617
0.5152744
0.6070364
0.72938573
0.8823225
1.0658466
1.3105453
1.5246567
1.5552441
1.2187833
0.6682111
0.11763892
-0.2494092
-0.40234593
-0.3105839
-0.0047104526
0.45409968
0.8517351
1.0352591
1.0964339
1.1576086
1.37172
1.5858314
1.6164187
1.3411326
0.8517351
0.3317503
-0.0047104526
-0.06588514
0.23998827
0.7905605
1.3411326
1.7081808
1.9222921
2.075229
2.258753
2.4728644
2.5952137
2.5034516
2.1364036
1.6164187
1.0964339
0.72938573
0.6070364
0.7905605
1.2493706
1.8611175
2.4116895
2.7787378
2.992849
3.1151984
3.145786
3.0846112
2.8704998
2.534039
2.1364036
1.7387681
1.4940693
1.37172
1.3411326
1.37172
1.4940693
1.7081808
1.9834669
2.2281654
2.4116895
2.442277
2.3505151
2.2893403
2.258753
2.2893403
2.258753
2.1975782
2.166991
2.1364036
2.166991
2.1975782
2.2281654
2.258753
2.2893403
2.1975782
2.0140543
1.7081808
1.4328946
1.2187833
1.0658466
1.0352591
1.1576086
1.4023073
1.7081808
1.9834669
2.258753
2.5034516
2.6563885
2.717563
2.717563
2.6869757
2.5034516
2.1364036
1.7081808
1.37172
1.2493706
1.2799579
1.463482
1.7387681
2.0446415
2.3199275
2.5034516
2.6258008
2.6563885
2.717563
2.8399124
2.992849
3.1151984
3.1763732
3.2069604
3.2987225
3.4822466
3.6657708
3.8187072
3.879882
3.9104693
4.032819
4.24693
4.5222163
4.7975025
5.0116143
5.133963
5.164551
5.1033764
4.950439
4.736328
4.583391
4.461042
4.36928
4.277518
4.2163434
4.24693
4.338692
4.5222163
4.7057405
4.858677
4.950439
5.0116143
4.9810266
4.858677
4.6139784
4.338692
4.1551685
4.0634065
3.9104693
3.635183
3.3598974
3.1763732
3.054024
2.9316742
2.7481506
2.5952137
2.5034516
2.5034516
2.534039
2.6258008
2.7787378
3.0234363
3.2987225
3.5434215
3.635183
3.5434215
3.2987225
2.992849
2.5952137
2.166991
1.7081808
1.3411326
1.0964339
1.0964339
1.2493706
1.5552441
2.0140543
2.5034516
2.8704998
3.0846112
3.1151984
3.054024
2.992849
2.9316742
2.9316742
2.992849
3.054024
3.0846112
3.054024
2.962262
2.9316742
2.962262
3.145786
3.3293097
3.5128338
3.635183
3.78812
3.9716442
4.0634065
4.0022316
3.9104693
3.849295
3.8187072
3.8187072
3.8187072
3.8187072
3.879882
4.0022316
4.1551685
4.36928
4.5222163
4.4916296
4.1551685
3.5128338
2.6869757
1.8305302
1.0658466
0.45409968
0.11763892
0.05646423
0.23998827
0.6987984
1.2493706
1.6775934
1.8305302
1.647006
1.2493706
0.7599731
0.20940095
-0.27999654
-0.61645734
-0.70821935
-0.61645734
-0.34117123
0.08705158
0.6376237
1.2493706
1.9222921
2.534039
3.054024
3.3904846
3.4822466
3.3904846
3.237548
3.145786
3.1763732
3.2987225
3.4822466
3.849295
4.338692
4.9198523
5.470424
5.8986473
6.20452
6.357457
6.32687
6.082171
5.6845355
5.1951385
4.736328
4.36928
4.0939937
3.9716442
4.0634065
4.277518
4.4916296
4.6139784
4.6139784
4.3998675
4.0022316
3.5434215
3.054024
2.5952137
2.2281654
2.0446415
2.1058161
2.4728644
2.992849
3.4822466
3.8187072
3.9716442
4.0022316
3.849295
3.635183
3.2987225
2.9316742
2.5646265
2.3199275
2.1975782
2.1975782
2.3199275
2.534039
2.809325
3.0234363
3.1763732
3.2069604
3.237548
3.2681353
3.3598974
3.5434215
3.7575328
3.9104693
3.9104693
3.696358
3.2681353
2.7481506
2.2281654
1.7387681
1.37172
1.3411326
1.7387681
2.4728644
3.2069604
3.78812
4.277518
4.7057405
4.950439
4.82809
4.1857557
3.2681353
2.5034516
2.166991
2.258753
2.7481506
3.4516594
4.277518
5.1033764
5.715123
5.990409
5.9598217
5.74571
5.225725
4.36928
3.2987225
2.442277
1.9528794
1.7999427
1.8917048
2.166991
2.6258008
3.1151984
3.635183
4.1551685
4.6139784
4.9810266
5.1033764
4.9810266
4.675153
4.1551685
3.5740087
3.0846112
2.7787378
2.6869757
2.717563
2.7481506
2.7481506
2.7481506
2.901087
3.1763732
3.3904846
3.3904846
3.2069604
2.962262
2.7787378
2.5646265
2.2893403
2.0140543
1.7693554
1.5552441
1.3105453
1.1270212
1.188196
1.4023073
1.6164187
1.6164187
1.5246567
1.4940693
1.5246567
1.463482
1.3105453
1.2493706
1.2493706
1.3411326
1.4023073
1.4940693
1.647006
1.9222921
2.1364036
2.166991
2.1058161
2.1975782
2.5034516
2.8704998
2.962262
2.7787378
2.5034516
2.442277
2.6563885
2.962262
3.1763732
3.3293097
3.4822466
3.7269452
3.879882
3.849295
3.7269452
3.6657708
3.7575328
3.8187072
3.6657708
3.2069604
2.7787378
2.5952137
2.717563
2.992849
3.2069604
3.3598974
3.5128338
3.6657708
3.8187072
3.879882
3.849295
3.7269452
3.5434215
3.2987225
3.0234363
2.809325
2.8399124
3.145786
3.5740087
3.941057
4.277518
4.4916296
4.6139784
4.4916296
4.1857557
3.6657708
3.2069604
2.9316742
2.809325
2.809325
2.7787378
2.809325
2.9316742
3.145786
3.3293097
3.3904846
3.3293097
3.2069604
3.1151984
3.1151984
3.237548
3.3904846
3.4822466
3.5434215
3.5740087
3.4516594
3.145786
2.717563
2.3505151
2.1364036
1.9528794
1.8305302
1.8305302
2.1058161
2.5646265
2.992849
3.237548
3.2681353
3.0846112
2.7481506
2.2281654
1.647006
1.1576086
0.8517351
0.6682111
0.6070364
0.5152744
0.36233765
0.20940095
0.11763892
0.20940095
0.45409968
0.7599731
1.0964339
1.4023073
1.7387681
2.075229
2.4116895
2.6563885
2.717563
2.5952137
2.258753
1.8305302
1.463482
1.1270212
0.8211478
0.6070364
0.6070364
0.8517351
1.37172
2.075229
2.8704998
3.5740087
3.9104693
3.879882
3.5740087
2.962262
2.1058161
1.1576086
0.42351234
0.08705158
0.05646423
0.23998827
0.48468703
0.8517351
1.4023073
2.0446415
2.6258008
2.9316742
2.901087
2.6258008
2.1364036
1.647006
1.3105453
1.1576086
1.1576086
1.2493706
1.37172
1.5246567
1.7081808
1.8917048
2.075229
2.1364036
2.1364036
2.0446415
1.9222921
1.7387681
1.463482
1.188196
0.9434972
0.8211478
0.8211478
0.9434972
1.2493706
1.647006
2.0140543
2.2893403
2.534039
2.6869757
2.809325
2.8704998
2.8704998
2.7787378
2.5646265
2.258753
1.8917048
1.5552441
1.2799579
1.0658466
0.9434972
0.8517351
0.8517351
0.9434972
1.1576086
1.3411326
1.4328946
1.463482
1.4023073
1.2493706
1.0658466
0.8517351
0.6987984
0.5152744
0.3317503
0.23998827
0.20940095
0.30116296
0.45409968
0.6987984
0.9740845
1.2187833
1.4023073
1.4940693
1.5246567
1.463482
1.3411326
1.2187833
1.188196
1.188196
1.188196
1.1270212
1.0046718
0.8517351
0.7905605
0.7905605
0.8517351
0.9434972
1.0658466
1.1270212
1.0658466
0.9129098
0.8517351
0.8517351
0.8211478
0.72938573
0.6070364
0.57644904
0.6682111
0.7905605
0.8517351
0.9129098
0.9740845
1.0352591
1.1270212
1.2187833
1.3411326
1.4023073
1.37172
1.2187833
0.9129098
0.6070364
0.36233765
0.30116296
0.48468703
0.9129098
1.463482
1.9834669
2.4116895
2.7787378
3.0846112
3.2069604
3.1151984
2.8704998
2.4728644
2.0446415
1.6775934
1.463482
1.5246567
1.8611175
2.3505151
2.809325
3.2069604
3.5128338
3.696358
3.7575328
3.635183
3.3904846
3.0846112
2.7481506
2.4728644
2.258753
2.166991
2.1975782
2.258753
2.3811023
2.534039
2.6563885
2.6258008
2.4728644
2.3199275
2.1975782
2.2281654
2.442277
2.6869757
2.8399124
2.8704998
2.7481506
2.4728644
2.166991
1.8917048
1.6775934
1.647006
1.7999427
2.075229
2.3199275
2.442277
2.6258008
2.8704998
3.054024
2.9316742
2.442277
1.7693554
1.2493706
0.9434972
0.8823225
1.0352591
1.37172
1.8611175
2.3199275
2.5952137
2.6563885
2.534039
2.3811023
2.2893403
2.166991
1.9834669
1.7693554
1.647006
1.8611175
2.3505151
2.9316742
3.3598974
3.5434215
3.4822466
3.2681353
3.054024
2.8399124
2.6258008
2.3811023
2.1975782
2.1364036
2.1975782
2.3199275
2.534039
2.6869757
2.717563
2.6258008
2.3505151
2.0446415
1.7999427
1.6775934
1.7693554
2.0446415
2.442277
2.8704998
3.1151984
3.0846112
2.8704998
2.5646265
2.2281654
1.9222921
1.7387681
1.7693554
1.9834669
2.2893403
2.6563885
2.992849
3.3293097
3.5128338
3.5128338
3.3293097
2.992849
2.5952137
2.258753
2.075229
2.0446415
2.166991
2.3199275
2.4116895
2.442277
2.3199275
2.1364036
2.0140543
1.9834669
2.0446415
2.1364036
2.2893403
2.4728644
2.7481506
2.992849
3.1763732
3.2681353
3.2681353
3.237548
3.237548
3.1763732
2.992849
2.717563
2.4728644
2.3811023
2.4728644
2.6258008
2.7787378
2.962262
3.1763732
3.4210718
3.7269452
3.941057
4.0022316
3.941057
3.879882
3.78812
3.7269452
3.696358
3.7269452
3.8187072
3.9104693
3.9104693
3.78812
3.635183
3.5128338
3.3598974
3.145786
2.9316742
2.717563
2.5646265
2.5952137
2.7787378
3.0846112
3.4822466
3.9104693
4.1857557
4.1551685
3.9104693
3.5128338
3.1151984
2.901087
2.809325
2.7787378
2.6869757
2.5034516
2.3199275
2.2893403
2.4116895
2.5952137
2.8704998
3.237548
3.604596
3.78812
3.849295
3.7575328
3.4516594
3.145786
2.901087
2.6258008
2.3505151
2.1975782
2.2281654
2.4116895
2.7481506
3.1151984
3.3293097
3.3293097
3.2069604
3.0846112
2.962262
2.7787378
2.5952137
2.534039
2.534039
2.442277
2.3199275
2.258753
2.3199275
2.5034516
2.809325
3.145786
3.4516594
3.635183
3.6657708
3.5740087
3.3293097
2.992849
2.7481506
2.6869757
2.7787378
2.8704998
2.9316742
2.9316742
3.0234363
3.2681353
3.6657708
4.1551685
4.6139784
4.950439
5.0116143
4.82809
4.5222163
4.24693
4.0022316
3.7575328
3.4822466
3.1763732
3.0234363
3.145786
3.635183
4.338692
4.950439
5.378662
5.562186
5.5010114
5.1951385
4.675153
4.032819
3.4210718
3.0846112
3.054024
3.237548
3.5128338
3.78812
4.0634065
4.3081055
4.4304543
4.461042
4.338692
4.124581
3.849295
3.5128338
3.237548
3.1763732
3.2069604
3.2681353
3.1763732
2.992849
2.8399124
2.8399124
3.0234363
3.2987225
3.5740087
3.7575328
3.8187072
3.849295
3.78812
3.7269452
3.696358
3.635183
3.635183
3.604596
3.4822466
3.2987225
3.2681353
3.4210718
3.7269452
4.032819
4.2163434
4.24693
4.1551685
3.9716442
3.8187072
3.7269452
3.696358
3.696358
3.78812
3.9104693
3.941057
3.941057
3.941057
4.0022316
4.0939937
4.0022316
3.7269452
3.3293097
2.9316742
2.5646265
2.258753
2.1058161
2.1975782
2.442277
2.7787378
3.2069604
3.6657708
4.032819
4.1857557
4.0022316
3.4210718
2.5646265
1.7387681
1.188196
0.9434972
0.9129098
1.0658466
1.2493706
1.6164187
2.1975782
2.901087
3.5434215
4.032819
4.24693
4.2163434
3.941057
3.3904846
2.7481506
2.166991
1.7693554
1.6164187
1.7387681
2.075229
2.4728644
2.8704998
3.2681353
3.604596
3.7575328
3.6657708
3.4210718
3.054024
2.6258008
2.166991
1.7693554
1.5552441
1.4328946
1.463482
1.647006
1.8917048
2.166991
2.4728644
2.6869757
2.809325
2.8399124
2.8399124
2.7787378
2.6258008
2.4728644
2.3811023
2.2893403
2.3199275
2.4116895
2.6258008
2.8399124
3.054024
3.145786
3.145786
3.0846112
2.901087
2.6869757
2.5034516
2.3811023
2.1975782
2.0140543
1.8917048
1.8917048
2.0140543
2.2893403
2.7481506
3.145786
3.1763732
2.901087
2.6563885
2.717563
2.9316742
2.962262
2.6258008
2.166991
1.6775934
1.2799579
1.1270212
1.3411326
1.8305302
2.4728644
3.054024
3.4516594
3.7269452
3.941057
4.124581
4.24693
4.24693
4.0939937
3.879882
3.6657708
3.3598974
3.0234363
2.7481506
2.5646265
2.4728644
2.3811023
2.3199275
2.2893403
2.3811023
2.6869757
3.2069604
3.8187072
4.36928
4.766915
5.042201
5.3174872
5.470424
5.470424
5.378662
5.225725
4.950439
4.583391
4.0939937
3.7269452
3.6657708
4.032819
4.644566
5.225725
5.623361
5.8986473
6.265695
6.632743
6.6633306
6.357457
5.8680596
5.470424
5.0727887
4.552804
3.9104693
3.3293097
2.901087
2.6258008
2.4116895
2.3505151
2.5034516
2.962262
3.5740087
4.0939937
4.3998675
4.5222163
4.461042
4.3081055
4.124581
3.879882
3.5434215
3.054024
2.442277
1.7999427
1.2187833
0.8211478
0.6070364
0.6070364
0.8517351
1.2799579
1.7999427
2.3505151
2.9316742
3.4210718
3.6657708
3.7269452
3.696358
3.7269452
3.879882
4.0634065
4.2163434
4.1857557
3.941057
3.5434215
3.1151984
2.6869757
2.2281654
1.7693554
1.4023073
1.2799579
1.3411326
1.6164187
2.0446415
2.534039
2.901087
3.0234363
2.962262
2.7787378
2.4728644
2.0446415
1.5246567
0.9740845
0.48468703
0.27057564
0.392925
0.7599731
1.1576086
1.4328946
1.5858314
1.6775934
1.6164187
1.4023073
1.0352591
0.6682111
0.36233765
0.11763892
-0.06588514
-0.12705982
0.02587689
0.392925
0.9129098
1.4023073
1.647006
1.5858314
1.2493706
0.7599731
0.23998827
-0.18823452
-0.49410793
-0.61645734
-0.61645734
-0.46352062
-0.09647247
0.45409968
1.1270212
1.7081808
1.9222921
1.7693554
1.4023073
0.9740845
0.6376237
0.5152744
0.5458617
0.6376237
0.8211478
1.0964339
1.463482
1.8305302
2.0446415
2.166991
2.2281654
2.258753
2.258753
2.1975782
2.166991
2.258753
2.3199275
2.2893403
2.1364036
2.0446415
2.166991
2.4728644
2.717563
2.6563885
2.2893403
1.9528794
1.7999427
1.7999427
1.8917048
2.0446415
2.258753
2.5646265
2.7787378
2.717563
2.3505151
1.8611175
1.463482
1.188196
0.9129098
0.6376237
0.42351234
0.42351234
0.6987984
1.188196
1.7081808
2.1975782
2.442277
2.3505151
2.075229
1.7081808
1.2187833
0.7599731
0.392925
0.20940095
0.14822626
0.14822626
0.14822626
0.14822626
0.1788136
0.30116296
0.57644904
0.9434972
1.2493706
1.4940693
1.7999427
2.1058161
2.3199275
2.2893403
2.1058161
1.8305302
1.5858314
1.37172
1.188196
1.0658466
1.0658466
1.2187833
1.4328946
1.5858314
1.7081808
1.8305302
1.9222921
1.9222921
1.7387681
1.5552441
1.5246567
1.6164187
1.7387681
1.8611175
1.9222921
1.8917048
1.7693554
1.5552441
1.2187833
0.8823225
0.5152744
0.20940095
-0.035297796
-0.18823452
-0.06588514
0.30116296
0.72938573
1.0964339
1.3411326
1.5246567
1.7387681
1.8611175
1.8305302
1.6164187
1.3105453
0.9434972
0.6682111
0.45409968
0.3317503
0.3317503
0.392925
0.392925
0.30116296
0.11763892
-0.035297796
-0.035297796
0.14822626
0.48468703
0.9129098
1.37172
1.7999427
2.1058161
2.2281654
2.166991
1.8917048
1.3105453
0.48468703
-0.46352062
-1.3811408
-2.0846498
-2.54346
-2.6963968
-2.482285
-1.9011257
-1.1058549
-0.2494092
0.5458617
1.2187833
1.6775934
1.8917048
1.7693554
1.3411326
0.72938573
0.08705158
-0.43293324
-0.76939404
-0.83056873
-0.677632
-0.34117123
0.14822626
0.8211478
1.4940693
1.9528794
2.1058161
2.1058161
2.075229
2.0446415
2.0140543
2.075229
2.2281654
2.4116895
2.5034516
2.5646265
2.7481506
3.0846112
3.4516594
3.635183
3.5740087
3.237548
2.5952137
1.7999427
1.0352591
0.5458617
0.23998827
0.08705158
-0.035297796
-0.0047104526
0.30116296
0.7905605
1.3411326
1.8611175
2.166991
2.166991
1.8611175
1.4023073
0.8823225
0.3317503
-0.18823452
-0.49410793
-0.49410793
-0.2494092
0.11763892
0.5458617
0.9740845
1.4023073
1.6775934
1.7081808
1.5858314
1.37172
1.1270212
0.8517351
0.6682111
0.6070364
0.72938573
0.8823225
1.0352591
1.188196
1.3411326
1.463482
1.5858314
1.6164187
1.463482
1.1270212
0.6987984
0.30116296
0.02587689
-0.09647247
-0.06588514
0.1788136
0.6070364
1.1270212
1.7387681
2.3505151
2.8704998
3.1763732
3.145786
2.8399124
2.258753
1.5552441
0.8823225
0.48468703
0.392925
0.57644904
1.0046718
1.5858314
2.1364036
2.6563885
3.0234363
3.2069604
3.1763732
2.962262
2.5034516
1.8611175
1.1270212
0.45409968
0.11763892
0.11763892
0.392925
0.8517351
1.3411326
1.8305302
2.166991
2.2893403
2.258753
2.1364036
1.8611175
1.37172
0.7599731
0.20940095
-0.0047104526
0.08705158
0.36233765
0.7905605
1.3411326
1.9834669
2.534039
2.8399124
2.8399124
2.5952137
2.1975782
1.647006
1.0964339
0.5458617
0.05646423
-0.2494092
-0.21882185
0.11763892
0.6376237
1.2187833
1.8611175
2.534039
3.0846112
3.3904846
3.3904846
3.1763732
2.809325
2.3505151
1.8305302
1.2799579
0.8517351
0.6682111
0.8211478
1.1576086
1.6164187
2.0140543
2.3811023
2.6869757
2.8399124
2.809325
2.6563885
2.442277
2.166991
1.8611175
1.6164187
1.5858314
1.7387681
2.0446415
2.3199275
2.5646265
2.7481506
2.8704998
2.8704998
2.7481506
2.5952137
2.534039
2.4728644
2.442277
2.3199275
2.2281654
2.1975782
2.2893403
2.5034516
2.7787378
3.0234363
3.145786
3.1151984
2.901087
2.534039
2.1058161
1.7693554
1.4940693
1.2493706
1.0352591
0.8823225
0.9129098
1.1576086
1.647006
2.3199275
3.145786
3.9716442
4.552804
4.7975025
4.736328
4.36928
3.7575328
3.1763732
2.7787378
2.4728644
2.2281654
2.2281654
2.6258008
3.3904846
4.1551685
4.7057405
4.9810266
5.0116143
4.766915
4.2163434
3.4210718
2.6258008
1.9528794
1.5552441
1.463482
1.5858314
1.8917048
2.4116895
3.145786
3.9716442
4.7057405
5.1033764
5.0727887
4.7057405
4.1551685
3.5740087
2.992849
2.4116895
1.9222921
1.6164187
1.4328946
1.4328946
1.6164187
1.9222921
2.2893403
2.6258008
2.9316742
3.1763732
3.3293097
3.3293097
3.2987225
3.2681353
3.2069604
3.0846112
2.8704998
2.5646265
2.166991
1.7081808
1.37172
1.2493706
1.3105453
1.5246567
1.6775934
1.7387681
1.6164187
1.2799579
0.9740845
0.9740845
1.2799579
1.7081808
2.0446415
2.1975782
2.2281654
2.3199275
2.442277
2.5034516
2.5034516
2.3811023
2.258753
2.1058161
1.9222921
1.7387681
1.7081808
1.9222921
2.2893403
2.534039
2.534039
2.534039
2.7481506
3.054024
3.2681353
3.237548
3.054024
2.7787378
2.3811023
1.9834669
1.6775934
1.5246567
1.5246567
1.7081808
1.9528794
2.258753
2.5646265
2.809325
2.962262
3.0234363
2.8704998
2.534039
2.1364036
1.7999427
1.6775934
1.7999427
2.1364036
2.534039
2.962262
3.2987225
3.4210718
3.3598974
3.1763732
2.962262
2.717563
2.4728644
2.2281654
2.0446415
1.9834669
1.9834669
2.0140543
2.0446415
2.1058161
2.1364036
2.0446415
1.7081808
1.2493706
0.8823225
0.7905605
0.8823225
1.0658466
1.37172
1.7387681
2.1975782
2.6258008
2.962262
3.1151984
3.1151984
2.962262
2.7481506
2.4728644
2.2281654
2.0446415
2.0446415
2.166991
2.2893403
2.3199275
2.166991
1.9222921
1.5858314
1.3411326
1.188196
1.2187833
1.37172
1.647006
2.0446415
2.534039
3.0234363
3.3598974
3.5434215
3.6657708
3.604596
3.237548
2.5034516
1.5858314
0.6987984
-0.035297796
-0.61645734
-1.0140928
-1.1670295
-1.0446801
-0.64704466
-0.12705982
0.36233765
0.7599731
1.2187833
1.7387681
2.258753
2.5952137
2.7787378
2.7787378
2.6869757
2.442277
2.0446415
1.5552441
1.1576086
0.9129098
0.8211478
0.8823225
1.0046718
1.0964339
1.0964339
1.0046718
0.7905605
0.5152744
0.36233765
0.392925
0.6682111
0.9740845
1.2187833
1.4023073
1.647006
2.0140543
2.3811023
2.5646265
2.5952137
2.534039
2.3505151
1.9834669
1.3411326
0.57644904
-0.12705982
-0.677632
-1.0752674
-1.2893789
-1.2587916
-0.89174336
-0.3105839
0.27057564
0.6987984
0.9434972
1.0352591
1.1576086
1.3105453
1.5552441
1.8305302
2.1975782
2.5952137
2.8399124
2.8399124
2.6258008
2.258753
1.647006
0.9129098
0.14822626
-0.43293324
-0.64704466
-0.5552826
-0.2494092
0.20940095
0.8211478
1.463482
2.075229
2.6563885
3.1151984
3.2987225
3.1763732
2.809325
2.258753
1.6775934
1.2493706
1.0352591
1.0658466
1.1270212
1.188196
1.2187833
1.2493706
1.1576086
0.9434972
0.6987984
0.48468703
0.36233765
0.3317503
0.27057564
0.27057564
0.48468703
1.0046718
1.647006
2.1364036
2.4116895
2.6258008
2.8399124
2.901087
2.7787378
2.4728644
1.9834669
1.3411326
0.5458617
-0.15764718
-0.677632
-0.89174336
-0.89174336
-0.76939404
-0.5552826
-0.18823452
0.30116296
0.9129098
1.4940693
2.0140543
2.4116895
2.6258008
2.5952137
2.3505151
1.8917048
1.4328946
1.0352591
0.72938573
0.45409968
0.08705158
-0.21882185
-0.40234593
-0.37175858
-0.27999654
-0.15764718
-0.035297796
0.14822626
0.3317503
0.5458617
0.6987984
0.9129098
1.2493706
1.6164187
1.8611175
1.9528794
1.9528794
2.0446415
2.3811023
2.809325
3.0846112
3.1151984
2.809325
2.3505151
1.8305302
1.37172
1.0352591
0.9740845
1.2187833
1.6775934
2.2281654
2.8399124
3.5128338
4.277518
4.950439
5.439837
5.562186
5.348075
4.950439
4.552804
4.2163434
3.9716442
3.696358
3.4210718
3.1151984
2.7787378
2.4116895
2.1058161
2.0140543
2.1058161
2.3199275
2.6563885
3.054024
3.4516594
3.78812
4.032819
4.2163434
4.277518
4.24693
4.032819
3.5740087
2.8704998
2.1364036
1.5552441
1.2187833
1.0964339
0.9129098
0.6682111
0.36233765
0.14822626
0.05646423
0.11763892
0.23998827
0.392925
0.6070364
0.8211478
1.0352591
1.188196
1.2799579
1.37172
1.5246567
1.6164187
1.5858314
1.4328946
1.1576086
0.8517351
0.6376237
0.57644904
0.6682111
0.8823225
1.0658466
1.1576086
1.1576086
1.1576086
1.3105453
1.6775934
2.1975782
2.6869757
3.0234363
3.1763732
3.237548
3.2987225
3.4210718
3.5128338
3.604596
3.635183
3.635183
3.635183
3.696358
3.8187072
3.941057
4.0634065
4.0634065
3.9104693
3.604596
3.2069604
2.901087
2.7481506
2.8399124
3.145786
3.5434215
4.0022316
4.36928
4.644566
4.736328
4.675153
4.4916296
4.24693
4.0022316
3.78812
3.635183
3.5128338
3.3293097
3.145786
3.0234363
3.0234363
3.145786
3.2681353
3.2987225
3.1763732
3.054024
3.0234363
3.054024
3.1151984
3.2069604
3.3598974
3.4516594
3.3904846
3.1763732
2.962262
2.7787378
2.6563885
2.534039
2.442277
2.4116895
2.4116895
2.4728644
2.5952137
2.7481506
2.9316742
3.0846112
3.145786
3.1763732
3.2987225
3.5740087
3.9716442
4.583391
5.1951385
5.74571
6.020996
5.990409
5.623361
4.950439
4.0939937
3.1763732
2.2893403
1.647006
1.2799579
1.1576086
1.3105453
1.7693554
2.4116895
3.0846112
3.635183
4.032819
4.277518
4.36928
4.338692
4.124581
3.849295
3.635183
3.4822466
3.4516594
3.4516594
3.4210718
3.2987225
3.1151984
2.901087
2.6563885
2.4728644
2.3811023
2.3811023
2.442277
2.5952137
2.8704998
3.1763732
3.5128338
3.7575328
3.879882
3.8187072
3.6657708
3.4516594
3.2987225
3.1151984
2.901087
2.5952137
2.2893403
2.0446415
2.0140543
2.166991
2.534039
3.0234363
3.635183
4.3081055
4.8892646
5.3174872
5.623361
5.837472
6.020996
6.143346
6.265695
6.3880444
6.632743
6.9386168
7.3362517
7.7338877
8.16211
8.49857
8.712683
8.74327
8.651507
8.49857
8.253873
7.917412
7.5809507
7.428014
7.5503635
7.978586
8.467983
8.926794
9.232667
9.416191
9.477366
9.355017
8.987968
8.437397
7.8256497
7.2750773
6.877442
6.6939178
6.7550926
7.030379
7.3974266
7.7033
7.764475
7.5503635
7.060966
6.3880444
5.74571
5.2869
5.0727887
5.1033764
5.2869
5.531599
5.8068852
6.020996
6.112758
6.051584
5.7762976
5.3174872
4.644566
3.879882
3.1763732
2.6869757
2.5034516
2.7481506
3.3904846
4.3081055
5.348075
6.265695
6.908029
7.1833153
6.999791
6.4492188
5.653948
4.7975025
4.032819
3.5128338
3.4210718
3.6657708
4.0939937
4.552804
4.9198523
5.164551
5.2869
5.164551
4.9198523
4.6139784
4.3081055
3.9104693
3.5128338
3.2069604
2.992849
2.8399124
2.7481506
2.8704998
3.3293097
3.9104693
4.4304543
4.9810266
5.8680596
6.999791
8.039761
8.437397
7.917412
6.4492188
4.277518
1.9222921
-0.18823452
-1.6564269
-2.2987614
-1.748189
0.08705158
2.717563
5.256313
7.1833153
8.437397
9.049143
8.896207
7.764475
5.837472
3.4210718
0.9129098
-1.3199662
-2.6658092
-2.482285
-0.58586997
2.3505151
5.256313
7.305665
8.131523
7.5503635
5.74571
3.2681353
0.9129098
-0.58586997
-0.89174336
0.02587689
2.1058161
5.164551
8.8350315
12.321989
14.646626
14.9525
13.025498
9.3244295
4.644566
0.08705158
-3.1246195
-4.164589
-2.7575712
0.57644904
4.82809
8.590333
10.792622
11.037321
9.385604
6.265695
2.3199275
-1.6258396
-4.5928116
-5.87748
-5.2045584
-2.574047
1.6164187
6.6939178
11.49613
14.891326
15.900707
14.096055
9.875001
4.583391
-0.21882185
-3.3999057
-4.6845737
-4.256351
-2.4516978
0.30116296
3.3904846
6.265695
8.559746
10.089112
10.6090975
9.8138275
7.611538
4.461042
1.188196
-1.2282041
-2.0540624
-1.2587916
0.392925
1.8917048
2.8704998
3.7575328
5.0116143
6.540981
7.7338877
8.253873
8.131523
7.4891887
6.3880444
4.950439
3.4822466
2.0140543
0.30116296
-1.9011257
-4.286938
-6.061004
-6.4586396
-5.173971
-2.482285
0.9740845
4.3998675
7.305665
9.385604
10.456161
10.425573
9.3244295
7.5809507
5.8068852
4.4304543
3.5434215
3.0846112
3.0846112
3.4822466
4.032819
4.6139784
5.256313
6.112758
6.969204
7.4891887
7.4586015
7.091553
6.602156
6.173933
5.74571
5.164551
4.4304543
3.696358
3.2069604
3.2069604
3.7269452
4.6139784
5.562186
6.4492188
7.305665
8.070349
8.590333
8.467983
7.428014
5.3174872
2.4728644
-0.5552826
-3.1857939
-4.83751
-4.990447
-3.6751914
-1.1058549
2.2281654
5.837472
9.232667
11.832591
13.239609
13.270196
11.985529
9.599715
6.510394
3.3598974
0.72938573
-0.92233074
-1.4117283
-0.73880666
0.8823225
3.1151984
5.531599
7.6421256
9.140905
9.783239
9.599715
8.651507
7.213903
5.562186
4.0022316
2.9316742
2.5952137
3.0234363
3.9716442
5.256313
6.602156
7.978586
9.20208
10.180875
10.792622
10.823209
10.242049
9.110318
7.5809507
5.837472
4.0022316
2.3505151
1.188196
0.48468703
0.1788136
0.20940095
0.7599731
1.9222921
3.5434215
5.225725
6.632743
7.611538
8.100935
8.009173
7.3974266
6.540981
5.8068852
5.225725
4.6139784
3.8187072
2.8704998
2.1058161
1.7999427
2.1975782
3.3904846
5.133963
6.969204
8.315047
8.926794
8.651507
7.7033
6.418632
5.225725
4.36928
3.8187072
3.4516594
3.3598974
3.7575328
4.766915
6.265695
7.795062
9.079731
9.844415
9.875001
9.20208
8.009173
6.6633306
5.4092493
4.3998675
3.8187072
3.78812
4.461042
5.8068852
7.5503635
9.140905
10.180875
10.456161
10.1197
9.293842
8.070349
6.632743
5.133963
3.78812
2.717563
1.8917048
1.1576086
0.392925
-0.2494092
-0.58586997
-0.37175858
0.392925
1.6164187
3.2987225
5.133963
6.5715685
7.152728
6.724505
5.5927734
4.2163434
2.901087
1.8917048
1.3411326
1.2493706
1.6164187
2.3505151
3.3293097
4.338692
4.8892646
4.675153
3.5128338
1.647006
-0.64704466
-3.0940323
-5.2045584
-6.519814
-6.733926
-5.816305
-3.889303
-1.3199662
1.5858314
4.4304543
6.8468547
8.376222
8.712683
7.7338877
5.653948
2.8399124
-0.035297796
-2.3905232
-3.7975411
-4.103414
-3.46108
-2.2069993
-0.677632
0.9740845
2.4728644
3.604596
4.277518
4.461042
4.1551685
3.4210718
2.442277
1.3411326
0.30116296
-0.64704466
-1.3505535
-1.5952523
-1.3505535
-0.5552826
0.6376237
2.166991
3.879882
5.531599
6.6939178
7.091553
6.540981
5.1951385
3.3904846
1.463482
-0.43293324
-2.2375865
-3.7975411
-4.95986
-5.4492574
-4.990447
-3.5834293
-1.3505535
1.188196
3.5128338
5.164551
5.7762976
5.439837
4.4916296
3.3904846
2.3199275
1.4328946
0.72938573
0.08705158
-0.40234593
-0.70821935
-0.73880666
-0.49410793
-0.18823452
-0.09647247
-0.40234593
-1.0752674
-1.7787764
-2.2375865
-2.2375865
-1.8705384
-1.3811408
-0.79998136
-0.12705982
0.6376237
1.4328946
2.2281654
3.0846112
3.9716442
4.6139784
4.7975025
4.552804
3.9716442
3.145786
2.075229
0.9129098
-0.37175858
-1.6870143
-3.0022702
-4.103414
-4.83751
-5.143384
-4.868098
-3.981065
-2.6046348
-0.9835054
0.6376237
2.1058161
3.3598974
4.277518
4.858677
5.1033764
4.9810266
4.5222163
3.696358
2.5646265
1.4023073
0.45409968
0.05646423
0.14822626
0.57644904
1.0964339
1.5552441
2.0140543
2.4728644
2.8399124
2.8399124
2.442277
1.8305302
1.1576086
0.57644904
0.3317503
0.5152744
1.2493706
2.258753
3.2069604
3.8187072
3.941057
3.5740087
2.901087
2.166991
1.4940693
0.9434972
0.48468703
0.27057564
0.5458617
1.2799579
2.2893403
3.2069604
3.7575328
3.879882
3.5740087
3.0846112
2.6563885
2.5646265
2.992849
3.879882
5.0727887
6.3880444
7.672713
8.773857
9.630303
9.9667635
9.599715
8.651507
7.4586015
6.5715685
6.2962823
6.632743
7.2750773
7.795062
7.856237
7.1833153
5.6845355
3.5740087
1.188196
-1.0446801
-2.8493333
-3.9198904
-4.0422397
-3.0022702
-0.76939404
2.3199275
5.715123
8.74327
10.70086
11.312606
10.547923
8.682095
6.143346
3.3904846
0.8823225
-0.9529181
-1.8705384
-1.748189
-0.76939404
0.6682111
2.075229
3.0234363
3.2069604
2.442277
0.9434972
-0.83056873
-2.1764116
-2.6046348
-1.9317131
-0.37175858
1.5246567
3.2987225
4.6139784
5.256313
5.0727887
4.1551685
2.8704998
1.647006
0.72938573
0.23998827
0.23998827
0.7599731
1.7081808
2.8704998
3.849295
4.4916296
4.7057405
4.4916296
3.879882
2.992849
2.2281654
1.9222921
2.2281654
3.145786
4.461042
5.715123
6.4492188
6.32687
5.378662
3.78812
1.7387681
-0.49410793
-2.6046348
-4.195176
-4.95986
-4.6539865
-3.3999057
-1.4423156
0.6987984
2.5646265
3.7575328
4.0939937
3.5740087
2.2893403
0.6376237
-0.9529181
-2.1152372
-2.7575712
-2.7881587
-2.2681737
-1.2893789
0.14822626
1.7999427
3.4516594
4.7057405
5.225725
4.950439
4.0634065
2.901087
1.6164187
0.23998827
-1.1670295
-2.3905232
-3.1857939
-3.3999057
-3.0634446
-2.3293486
-1.2893789
-0.06588514
1.2187833
2.2893403
2.901087
2.962262
2.534039
1.8917048
1.0658466
0.27057564
-0.12705982
0.392925
2.075229
4.736328
8.039761
11.526718
14.310165
15.227786
13.637244
10.027939
5.348075
0.27057564
-4.6845737
-8.752689
-11.016154
-10.863217
-8.599753
-4.806923
0.11763892
5.8068852
11.282019
15.319549
16.665392
14.830151
9.905588
2.962262
-4.4092875
-10.649106
-14.503111
-14.931334
-11.474964
-4.6845737
3.5434215
10.547923
14.646626
15.288961
12.750212
7.519776
0.45409968
-7.223323
-14.105475
-19.152386
-21.5382
-20.620579
-15.940716
-8.140944
1.0352591
9.110318
14.034881
14.799564
11.343194
4.4304543
-4.5622244
-13.58549
-20.74293
-24.872221
-25.698078
-23.15933
-17.531258
-9.976185
-2.6046348
2.442277
3.635183
0.6376237
-5.938655
-14.656047
-23.281677
-29.36856
-30.989687
-27.441555
-19.427673
-9.058564
0.8517351
8.070349
11.679654
11.924354
9.263255
4.277518
-1.9011257
-7.712721
-11.658487
-13.004331
-11.6279
-7.712721
-2.0234752
3.78812
7.7338877
8.437397
5.562186
0.20940095
-5.602194
-9.945597
-11.719663
-10.802042
-7.682133
-3.1857939
1.7999427
6.265695
9.20208
9.936176
8.284459
4.644566
-0.58586997
-6.672751
-12.545521
-16.980686
-18.999449
-18.326529
-15.604256
-12.361997
-9.853834
-8.29388
-7.0397987
