# Supplementary material for: Performances of the PIPER scalable child human body model in accident reconstruction
Source: PLoS One. 2017 Nov 14;12(11):e0187916. doi: 10.1371/journal.pone.0187916 (PMC5685610; doi:10.1371/journal.pone.0187916)
Supplement: S3 Data — This zip folder contains input accelerations for reproducibility of the accident reconstruction. Also, the readings from the dummy sensor are reported for reproducibility of the calculations. (ZIP) [file pone.0187916.s011.zip › CHANNEL/RAC03.011]

Test object number          :1
Name of the channel         :
Laboratory channel code     :14BPILRDR100ACYP
Customer channel code       :14BPILRDR100ACYP
Channel code                :14BPILRDR100ACYP
Unit                        :m/(s*s)
Direction                   :Y
Dimension                   :AC
Transducer type             :GV1030
Pre-filter type             :4000Hz 6pole Butterworth (device internal)
Cut off frequency           :4000.0
Channel frequency class     :2000
Channel amplitude class     :1000.0
Reference channel           :implicit
Reference channel name      :NOVALUE
Data source                 :transducer
Data status                 :ok
Sampling interval           :5.0E-5
Bit resolution              :16
.ValidationRemark           :Seulement la gamme [-0.4096 sec; 40.0 sec] a �t� lue. Gamme demand�e: [-6.0 sec; 40.0 sec].; 2 valeurs d�passent la limite CAC choisie dans [0.0306 sec; 0.0562 sec]
Time of first sample        :-0.2
Number of samples           :14000
First global maximum value  :1007.7866
Time of maximum value       :0.05624999
First global minimum value  :-1007.2077
Time of minimum value       :0.03064999
Start offset interval       :-0.1
End offset interval         :-0.05
42.305042
36.58613
29.606596
22.411835
15.340061
8.022312
0.028133363
-8.457995
-16.913378
-24.846064
-31.948584
-38.067204
-42.617737
-45.046738
-45.169724
-43.447903
-40.34247
-36.03791
-30.626469
-24.753824
-19.43462
-15.622009
-13.684958
-13.4082365
-14.084668
-15.13006
-16.175453
-16.851883
-16.759644
-15.683503
-13.377489
-9.564881
-4.399412
1.258007
6.1160083
9.221439
10.635794
10.9740095
10.697288
10.020858
9.190692
8.452768
8.360528
9.282933
11.127744
12.972554
13.587491
12.265376
9.375174
5.747046
1.8114502
-2.216386
-6.0597415
-9.257413
-11.348199
-12.270603
-12.362844
-11.62492
-9.534134
-5.690779
-0.40232244
5.747046
12.449858
19.367895
25.455772
29.391367
31.051695
31.5129
31.728128
31.88186
31.297672
29.36062
26.132202
22.319593
18.691465
15.770516
13.525998
11.404465
8.698743
4.8861346
0.15112075
-4.768374
-8.888451
-11.255958
-11.655667
-10.886995
-10.302806
-10.54878
-11.501933
-12.731807
-13.86944
-15.007073
-16.236946
-17.528315
-18.45072
-18.665947
-17.989517
-16.636656
-14.94558
-12.824046
-10.056831
-6.3672094
-2.1548924
1.7499566
4.7016535
6.915426
9.1599455
11.988655
15.340061
18.56848
21.181961
23.088264
24.564114
26.009214
27.884773
30.067797
31.789621
31.88186
29.85257
26.070707
21.612417
17.031136
12.32687
7.3766284
2.3648934
-2.2778797
-6.1519823
-9.28816
-12.147616
-15.283794
-19.004164
-23.308722
-27.828506
-31.79485
-34.746544
-36.775837
-38.405422
-39.85052
-40.649937
-40.311726
-38.743633
-36.007164
-32.25605
-27.890001
-23.523949
-19.465366
-15.744996
-11.901641
-7.53559
-2.7390823
2.0881717
6.2389956
9.221439
10.943263
11.865668
12.665086
13.556744
14.448403
15.032592
15.24782
15.24782
15.24782
15.24782
15.032592
14.6636305
14.57139
15.063339
15.954997
16.846655
17.492338
17.738314
17.36935
15.862758
12.542098
7.3766284
1.5039818
-3.231032
-5.383311
-4.583893
-1.5707024
2.487881
6.3312364
8.72949
9.067705
7.6533504
5.3780837
2.9183366
0.52008283
-2.0011582
-4.4301586
-6.274969
-7.1973743
-7.0743876
-6.4594502
-6.121235
-6.7669187
-8.273515
-9.933844
-10.825501
-10.702515
-9.9953375
-9.657123
-10.456539
-12.516579
-15.222301
-17.651302
-18.573708
-16.974873
-12.701059
-6.490197
0.48933598
7.284388
13.034047
17.215616
19.613873
20.167315
18.8452
15.73977
11.312225
6.3312364
1.5962223
-2.8928168
-7.289615
-11.471186
-14.822592
-17.036366
-18.26624
-18.512213
-17.436073
-14.638111
-10.210566
-4.6146398
1.6269692
8.268288
15.032592
21.520174
27.269835
32.066345
35.725216
38.000484
38.400196
36.55538
32.83502
27.854025
21.796896
14.540643
6.577211
-1.0172592
-7.3818555
-12.332097
-16.29844
-19.71134
-22.63229
-24.60009
-25.030544
-23.646936
-20.572252
-15.80649
-9.841603
-3.8767157
1.1965134
5.193603
8.606502
12.0194025
15.493795
18.660719
21.028227
22.135113
21.766151
20.198063
18.138023
16.10873
14.202428
11.927161
8.852477
5.3780837
2.1496656
-0.5560566
-3.1387913
-6.121235
-9.503388
-12.88554
-15.744996
-17.466822
-17.528315
-15.683503
-12.516579
-9.134426
-6.490197
-4.922108
-4.184184
-3.8459687
-3.44626
-2.677589
-1.5707024
-0.679044
-0.7712846
-2.1856394
-4.6146398
-6.9514
-8.335008
-8.212021
-6.4594502
-3.599994
-0.4638161
2.0266783
3.5332735
4.394185
5.162856
6.4234767
8.452768
11.342972
14.817366
18.16877
20.659264
21.67391
20.997478
18.691465
14.878859
9.682642
3.7792482
-1.8781708
-6.7361717
-11.009983
-15.160808
-19.157898
-22.54005
-24.753824
-25.676228
-25.307266
-23.677683
-20.664492
-16.329187
-10.94849
-4.952855
1.4117413
7.5611095
12.880314
17.246365
20.874493
23.703201
25.240543
25.025316
23.11901
20.10582
16.69292
13.31077
10.236086
7.130654
3.3795393
-1.4169682
-6.920653
-11.901641
-15.406781
-17.528315
-18.819681
-19.71134
-20.049557
-19.373125
-17.313087
-14.023173
-10.056831
-5.8137665
-1.6629429
2.1189187
4.9783754
6.4234767
6.48497
5.80854
5.193603
5.4703245
6.8846793
9.098453
11.404465
12.941808
13.31077
12.634338
11.127744
8.760237
5.593312
2.057425
-1.078753
-2.9235635
-3.1080446
-2.0933988
-0.89427197
-0.18709454
0.18186757
0.7660576
1.9344378
3.5640202
5.255097
6.700198
7.5611095
7.9915657
8.329781
8.545009
8.268288
7.0076666
4.4556785
0.7660576
-3.3232725
-6.7054253
-8.488742
-8.734717
-8.427248
-8.519489
-9.103679
-9.441895
-8.673223
-6.4594502
-3.2617788
0.39709547
4.2711973
8.360528
12.72658
17.00039
20.290302
21.550922
20.290302
16.969643
12.757326
8.852477
6.0237675
4.424932
3.6562607
3.225805
3.0720708
3.010577
2.5186276
0.9197918
-2.0933988
-5.936754
-9.780109
-12.88554
-14.668857
-14.853338
-13.684958
-11.932388
-10.2720585
-9.011438
-8.242767
-8.11978
-8.765464
-9.718616
-10.210566
-9.534134
-7.504843
-4.583893
-1.2324872
2.0266783
4.6709065
6.269742
6.9461727
7.161401
7.130654
6.915426
6.6387043
6.4234767
6.2389956
5.6548057
4.4556785
3.0413241
2.2111592
2.2419062
2.7031088
2.826096
2.6108682
2.6108682
3.195058
4.3019447
5.5010715
6.546464
7.2536416
7.3766284
6.7309446
5.7162995
4.8246408
4.2711973
3.625514
2.6108682
1.258007
-0.1563477
-1.8166772
-4.153437
-7.2281213
-10.518034
-13.377489
-15.222301
-15.560515
-13.992427
-10.3643
-5.475551
-0.8020314
2.3033998
3.5025265
3.441033
3.3180454
3.8099952
5.039869
6.577211
7.8993254
8.698743
9.006211
9.006211
8.606502
7.7148438
6.4234767
5.070616
4.2711973
4.3019447
4.8553877
5.22435
4.8246408
3.594767
1.9959311
0.6123233
-0.34082875
-0.9865124
-1.7859303
-3.015804
-4.368665
-5.260324
-5.3218174
-4.6453867
-3.6922345
-3.015804
-2.9235635
-3.3540194
-3.8767157
-4.061197
-3.7229815
-3.2617788
-3.2925255
-3.8767157
-4.368665
-4.184184
-3.384766
-2.677589
-2.4931078
-2.3701203
-1.4784619
0.52008283
3.1335647
5.593312
7.499616
8.852477
9.774882
10.420567
10.9740095
11.711934
12.757326
13.894959
14.786618
15.24782
15.340061
14.971099
13.802719
11.804174
9.344426
6.8846793
4.7016535
2.487881
-0.033360302
-2.7698293
-5.2910705
-7.474096
-9.564881
-11.747907
-14.023173
-15.960224
-17.220846
-17.528315
-17.067112
-16.329187
-15.622009
-14.914832
-13.930933
-12.578073
-10.856249
-8.826958
-6.6439314
-4.5223994
-2.5853484
-0.8020314
0.98128545
3.010577
5.070616
6.669451
7.407376
7.499616
7.499616
7.8993254
8.790983
9.836376
10.758781
11.558199
12.234631
12.665086
12.72658
12.2961235
11.342972
9.99011
8.422022
7.0076666
5.931527
5.070616
4.0559697
2.5801215
0.6123233
-1.8166772
-4.583893
-7.5663366
-10.487287
-12.88554
-14.361389
-14.761098
-14.146161
-12.947035
-11.686414
-10.733262
-10.118324
-9.626375
-8.919198
-7.904552
-6.5824375
-4.860615
-2.7083356
-0.34082875
1.6577162
2.856843
3.225805
2.9798303
2.426387
1.7807033
1.2272602
0.889045
0.95053864
1.5654756
2.5186276
3.410286
3.7792482
3.3487926
2.0881717
0.18186757
-1.9704114
-3.784475
-4.7068806
-4.737627
-4.1226907
-3.0772977
-1.7551835
-0.4638161
0.15112075
-0.40232244
-1.8781708
-3.599994
-4.737627
-4.860615
-4.03045
-2.7390823
-1.5092087
-0.7712846
-0.49456295
-0.5868035
-0.9557656
-1.5399556
-2.4008672
-3.3540194
-3.8767157
-3.6614878
-2.8005762
-1.7859303
-1.078753
-0.86352515
-1.1402466
-1.5707024
-1.7859303
-1.3554746
-0.1563477
1.7499566
4.0559697
6.361983
8.268288
9.375174
9.528908
8.760237
7.407376
5.777793
4.178957
2.641615
1.473235
1.1350197
1.7499566
2.7031088
3.1028175
2.5186276
1.3195007
0.27410808
-0.24858823
-0.1563477
0.39709547
1.3809946
2.8875897
4.947628
7.099907
8.637249
9.006211
8.1453
6.48497
4.517173
2.641615
1.2272602
0.42784235
0.18186757
0.120373905
-0.27933508
-1.3554746
-2.8620696
-4.5531464
-6.182729
-7.689324
-8.673223
-8.857704
-8.365755
-7.8123116
-7.5970836
-7.7200713
-8.11978
-8.488742
-8.580982
-7.996793
-6.5516906
-4.3379183
-1.8781708
0.39709547
2.2726529
3.6562607
4.4864254
4.609413
4.1174636
3.2872987
2.5186276
2.0881717
2.0266783
2.1804123
2.2726529
1.9344378
1.1965134
0.33560184
-0.21784139
-0.12560084
0.6430702
1.8729439
3.0720708
4.025223
4.6401596
4.947628
5.039869
5.009122
5.009122
5.070616
5.255097
5.624059
6.269742
7.0384135
7.622604
7.7763376
7.468869
6.915426
6.454223
6.546464
6.97692
7.130654
7.407376
9.006211
11.158491
12.511352
13.710479
16.354706
20.474783
24.656353
26.501163
25.08681
22.012125
18.998934
17.492338
18.537731
20.413288
19.8291
16.846655
13.864213
11.06625
9.221439
13.280023
26.224442
42.151306
54.8805
63.85858
67.17924
62.78244
52.4515
38.400196
20.628515
0.33560184
-21.95586
-46.49184
-70.93558
-90.42908
-100.85226
-100.97524
-92.82733
-81.297264
-70.25915
-62.84916
-61.86526
-64.816956
-66.56953
-63.740818
-55.685146
-41.879814
-22.63229
-3.384766
11.342972
22.657808
30.467508
30.867216
21.458683
4.4556785
-12.793301
-21.525404
-19.926567
-16.052465
-19.465366
-33.485924
-56.546055
-81.23577
-98.79222
-105.18756
-97.56234
-73.51832
-34.10086
14.202428
58.10892
83.075356
85.62735
74.005035
55.741413
33.480698
11.957909
-0.5560566
0.82755136
15.278567
37.75451
63.95082
93.46779
126.028694
155.94536
175.10065
179.4667
169.87367
151.11812
130.11801
111.731415
97.49562
86.30378
75.78835
63.520363
50.42221
39.630066
30.25228
15.924251
-9.134426
-43.909103
-79.97515
-106.66341
-117.14808
-112.99726
-103.52723
-100.4218
-111.30618
-134.24333
-157.58018
-168.95651
-162.3767
-141.43811
-119.700066
-112.5668
-124.80405
-146.63431
-161.66953
-158.07214
-137.28728
-112.59755
-100.544785
-109.76884
-133.6899
-155.0282
-158.53334
-139.74702
-103.92694
-58.544598
-8.61173
42.489525
91.53074
135.40648
169.65846
188.96747
190.13585
174.17824
146.56758
115.66701
91.77672
83.22909
90.82356
106.38146
117.2351
116.74315
109.14868
104.167694
108.349266
120.46352
133.06972
139.37282
136.39038
123.999405
104.53665
81.16905
55.403194
26.808632
-5.075843
-38.620647
-67.24596
-79.26797
-66.661766
-32.748
9.897869
44.488068
58.170414
50.60669
32.250828
13.525998
-2.8005762
-20.418518
-42.49475
-67.30745
-90.951775
-110.23004
-120.960686
-119.3926
-107.770294
-93.16554
-81.205025
-72.718895
-65.09367
-56.822777
-49.658764
-47.137524
-50.950134
-58.944313
-67.768654
-76.19329
-83.94149
-89.106964
-89.3222
-85.3251
-79.698425
-73.48757
-65.401146
-53.655853
-37.882725
-18.911924
2.856843
27.239088
51.9903
71.483795
81.076805
81.53801
78.2481
76.49553
78.30959
82.67565
87.687386
91.16177
91.31551
87.65663
81.322784
74.71222
70.53064
69.300766
69.17779
68.59359
67.97865
67.91717
66.37982
60.322693
49.71503
38.400196
30.713482
27.20834
25.209795
22.53482
19.460138
16.785162
12.32687
1.9036906
-15.437529
-34.715797
-48.275154
-52.487473
-49.843243
-44.616283
-39.143345
-33.393684
-25.799215
-15.283794
-2.831323
9.006211
16.815908
16.477694
6.177502
-10.54878
-25.922201
-33.116962
-30.687963
-23.154987
-16.60591
-14.361389
-16.728897
-22.570797
-30.380495
-38.036457
-42.77147
-44.06284
-44.554787
-46.76856
-49.535774
-49.19756
-43.970596
-36.406876
-31.241405
-31.425888
-35.914925
-41.0189
-43.93985
-43.81686
-40.772926
-35.668953
-30.411242
-26.875355
-25.092037
-23.032
-18.020266
-9.28816
1.4117413
11.834921
21.028227
29.76033
39.968285
53.220173
69.9772
88.97875
107.4576
122.12384
130.73296
133.43867
132.17805
128.3962
121.35517
109.51764
93.77526
78.032875
66.19534
58.78535
53.25092
46.794083
38.092728
26.716393
12.572845
-3.9074626
-21.433165
-37.882725
-51.380585
-61.311817
-68.22985
-72.68815
-75.48611
-78.099594
-82.06593
-87.35439
-91.81268
-92.981064
-90.49057
-86.155266
-81.942955
-78.31482
-74.53296
-69.79795
-63.771564
-57.068752
-51.134613
-47.260513
-45.29271
-43.540142
-39.97351
-32.96323
-22.294075
-9.472641
2.7646024
11.804174
16.01649
15.832011
13.403009
11.127744
10.697288
13.064795
18.322504
24.963821
30.774975
34.12638
34.772064
33.66518
32.373814
32.250828
34.09564
37.969738
43.50417
49.499805
54.081085
55.58768
53.61988
48.638893
41.505623
32.742775
23.057516
13.495251
5.439578
0.27410808
-1.1709936
1.0427791
6.2389956
12.972554
19.275656
23.918428
26.777885
28.407469
28.745684
27.146849
22.903784
16.32396
8.760237
1.288754
-5.598539
-11.963135
-17.589808
-21.802126
-23.892912
-23.40096
-20.387772
-15.7757435
-11.3174515
-8.919198
-9.626375
-13.346744
-19.004164
-25.614735
-32.993973
-41.51085
-50.765648
-59.282524
-65.001434
-66.63102
-64.17127
-58.544598
-51.042374
-42.80222
-34.931026
-28.566431
-24.507847
-22.601545
-21.86362
-20.941214
-18.788935
-14.730351
-8.9499445
-2.7390823
2.3956404
5.993021
8.637249
11.588946
15.770516
21.181961
26.962366
32.61979
38.70766
45.779438
53.12793
58.969833
62.044514
62.597958
61.460327
59.215805
56.233364
52.94345
49.838017
46.94782
43.750145
39.568573
34.403107
29.083899
24.133657
19.42939
14.786618
10.359073
6.3312364
2.487881
-1.5707024
-6.182729
-11.8094015
-18.911924
-27.367304
-36.222393
-43.93985
-49.38204
-52.026268
-52.118507
-50.45818
-47.72171
-43.878357
-38.55915
-31.610369
-23.43171
-14.761098
-6.7976656
-0.27933508
4.517173
7.4381227
8.483515
7.9915657
6.8846793
6.4234767
7.4381227
9.559654
11.435212
11.588946
9.40592
5.408831
1.0120324
-2.8005762
-5.78302
-8.365755
-11.071477
-14.330642
-18.112505
-21.709885
-24.384861
-25.95295
-26.62938
-26.72162
-26.752369
-26.844608
-26.690874
-26.53714
-27.029089
-27.951494
-28.258963
-26.321913
-20.541506
-10.3643
3.0413241
17.338606
30.160038
39.537827
44.45732
45.287487
43.965374
42.766243
42.70475
43.50417
43.934624
42.70475
39.568573
35.079533
30.375265
26.501163
23.918428
22.288847
20.812998
18.875948
16.047237
11.834921
5.4703245
-3.4155128
-14.422883
-26.13743
-36.314636
-42.433254
-43.171177
-39.020355
-31.948584
-24.507847
-18.85043
-15.591262
-14.207655
-13.961679
-14.084668
-13.838693
-13.1315155
-12.608819
-13.100768
-14.822592
-17.405327
-19.803581
-20.572252
-18.727442
-13.961679
-6.8591595
1.2272602
8.545009
13.587491
16.01649
17.00039
17.738314
18.445492
18.16877
16.170225
12.695832
9.129199
7.099907
7.0384135
7.6533504
6.6387043
2.8875897
-2.831323
-8.365755
-11.563426
-11.501933
-9.257413
-6.7976656
-5.2910705
-4.799121
-5.075843
-5.721526
-6.5516906
-7.4126024
-7.935299
-8.027539
-7.8123116
-7.935299
-8.980692
-10.886995
-12.88554
-14.484376
-15.222301
-14.515123
-12.02463
-8.150527
-3.384766
2.3341465
9.067705
16.32396
23.51872
30.313772
36.432396
41.843838
46.82483
51.713573
56.202618
59.123566
58.78535
54.142574
45.840927
36.032684
26.408924
17.461594
8.452768
-0.7712846
-8.980692
-15.068566
-19.373125
-23.308722
-28.228216
-34.59281
-41.787575
-48.73636
-54.54751
-58.575348
-60.266422
-59.897465
-58.298626
-55.80813
-52.579712
-48.951588
-45.169724
-41.23413
-37.021812
-32.71725
-28.504936
-24.538595
-20.29553
-14.392136
-5.475551
6.3312364
19.398643
32.066345
43.350437
52.66673
59.46178
63.243645
63.889328
61.860035
58.047424
53.92735
50.668182
48.23918
45.34898
40.890686
34.772064
27.577303
19.921339
12.142389
4.3019447
-3.5077534
-10.886995
-17.220846
-21.894367
-24.723076
-26.168179
-27.12133
-28.535685
-30.595724
-32.56352
-33.578163
-33.33219
-32.07157
-30.288256
-28.627924
-27.70552
-27.459545
-27.244316
-26.414152
-24.477102
-21.125696
-16.452175
-10.702515
-4.03045
3.5332735
11.312225
18.322504
24.195152
29.022406
32.558292
34.526093
34.895054
33.88041
31.851114
29.083899
25.609507
21.612417
17.615328
14.233175
12.050149
10.820274
9.252186
5.8700337
0.3048549
-6.3672094
-12.301351
-16.175453
-17.928022
-18.143251
-17.528315
-16.821138
-16.083214
-15.007073
-13.900187
-13.223756
-13.008528
-13.070022
-12.731807
-11.255958
-8.673223
-5.629286
-2.7390823
-0.3100819
1.7499566
3.6562607
5.3473372
6.546464
7.3766284
7.6533504
6.9461727
5.4703245
4.0867167
3.7485013
4.6709065
6.3004894
7.7148438
8.05306
7.1921477
5.439578
3.7177544
2.856843
3.256552
4.578666
5.993021
6.3927298
5.439578
3.7485013
2.3648934
1.688463
1.5654756
1.6577162
1.842197
2.2111592
2.6723619
3.0720708
3.256552
3.3180454
3.5332735
3.6562607
3.010577
0.98128545
-2.616095
-7.3818555
-12.301351
-15.80649
-17.036366
-15.837237
-12.793301
-8.857704
-4.6146398
-0.8327782
1.7499566
2.5801215
1.688463
-0.033360302
-1.1709936
-0.6482972
1.5962223
4.394185
6.2389956
6.3927298
5.439578
4.4864254
4.8861346
7.8993254
13.495251
19.8291
24.59486
26.470417
25.578758
22.596315
17.922794
12.0194025
5.6548057
-0.27933508
-4.8913617
-7.351109
-7.7815647
-7.689324
-9.257413
-13.715706
-20.357023
-26.567886
-30.319002
-31.39514
-31.087671
-30.657217
-29.888546
-27.644026
-23.308722
-17.036366
-9.503388
-1.8781708
4.178957
7.3766284
7.8993254
7.099907
6.269742
5.408831
3.8407416
1.6577162
0.08962703
0.36634865
2.6723619
6.177502
10.020858
13.771972
17.031136
19.367895
20.50553
20.659264
20.198063
19.275656
17.553833
15.032592
12.480604
10.881769
10.4820595
10.789529
10.912516
9.928617
7.6533504
4.6401596
1.8114502
-0.4638161
-2.5238545
-5.1373363
-8.580982
-12.362844
-15.652757
-18.020266
-19.588354
-20.756735
-21.86362
-22.355568
-21.340921
-18.389227
-13.961679
-9.349653
-5.78302
-3.9074626
-3.3232725
-2.9235635
-1.5399556
0.98128545
4.1174636
7.130654
9.80563
12.265376
14.755871
17.123377
18.814453
19.060427
17.123377
12.972554
7.7148438
3.010577
-0.0026134849
-1.3554746
-1.7859303
-2.0626519
-2.5853484
-3.630741
-5.4448047
-8.089033
-11.3174515
-14.761098
-17.86653
-20.080301
-21.18719
-20.91047
-19.250137
-16.359934
-13.008528
-9.933844
-7.6278305
-5.752273
-3.6614878
-0.89427197
2.487881
5.962274
9.067705
11.619693
13.710479
15.709023
17.646072
19.33715
20.290302
20.351795
19.982834
19.798351
19.952085
19.921339
19.24491
17.922794
16.077984
13.679731
10.697288
7.345882
3.6562607
-0.27933508
-4.184184
-7.5663366
-9.96459
-11.286705
-11.932388
-12.424338
-13.039274
-13.684958
-14.176908
-14.45363
-14.730351
-15.222301
-15.960224
-16.974873
-17.897278
-18.327734
-17.989517
-17.00562
-15.560515
-13.715706
-11.348199
-8.427248
-4.8913617
-0.9250188
3.225805
7.099907
10.574301
13.587491
15.893504
17.154123
17.246365
16.354706
14.602138
12.0194025
8.483515
4.209704
-0.18709454
-3.815222
-5.8752604
-6.0597415
-4.5531464
-1.9704114
1.073526
3.8714886
6.0237675
7.130654
7.0076666
5.5010715
2.826096
-0.3715756
-3.3540194
-5.5062985
-6.8284125
-7.4126024
-7.504843
-7.2281213
-6.428704
-4.768374
-2.216386
0.70456386
3.0413241
4.3326917
4.9783754
5.5010715
5.9007807
5.5318184
4.025223
1.8729439
-0.0026134849
-0.9250188
-0.9557656
-0.4638161
-0.09485401
-0.1563477
-0.6175504
-1.1402466
-1.2324872
-0.4638161
1.0427791
2.5493743
3.4717798
3.7485013
3.9329824
4.609413
5.8700337
7.2536416
8.206794
8.299034
7.7148438
6.915426
6.146755
5.2858434
4.0867167
2.3956404
0.45858917
-1.2324872
-2.216386
-2.5238545
-2.616095
-2.9543102
-3.815222
-5.168083
-6.490197
-7.0436406
-6.520944
-5.5370455
-5.0143485
-5.721526
-7.4433494
-9.503388
-10.979237
-11.378945
-10.641021
-9.226666
-7.689324
-6.490197
-5.4448047
-4.153437
-2.4316142
-0.49456295
1.258007
2.487881
3.3487926
4.240451
5.3473372
6.607958
7.8993254
9.344426
11.06625
13.187781
15.463048
17.523085
18.906694
19.398643
18.814453
17.031136
14.540643
11.865668
9.313681
6.761692
3.9022355
0.70456386
-2.5546014
-5.567792
-8.150527
-10.210566
-11.747907
-12.88554
-13.715706
-14.238402
-14.330642
-13.992427
-13.377489
-12.701059
-12.055376
-11.348199
-10.579528
-9.749362
-8.765464
-7.3818555
-5.260324
-2.4008672
0.98128545
4.363438
7.315135
9.498161
10.912516
11.496706
11.435212
11.127744
11.096997
11.373718
11.711934
11.773427
11.465959
10.9740095
10.328325
9.40592
8.022312
6.2082486
4.178957
2.0881717
-0.0026134849
-1.9089178
-3.7229815
-5.598539
-7.689324
-9.841603
-11.747907
-13.1315155
-13.992427
-14.515123
-14.791845
-14.853338
-14.576617
-13.900187
-12.762553
-11.102223
-8.857704
-5.8752604
-2.3086267
1.7192097
6.0237675
10.328325
14.263922
17.461594
19.675365
20.874493
21.212706
20.843744
19.982834
18.722214
17.184872
15.616782
14.448403
13.833466
13.679731
13.6182375
13.249275
12.2961235
10.697288
8.606502
6.177502
3.6870074
1.3502476
-0.7712846
-2.616095
-4.214931
-5.629286
-6.9514
-8.365755
-9.872351
-11.471186
-12.854794
-13.654212
-13.684958
-12.977781
-11.778654
-10.3643
-9.011438
-7.966046
-7.504843
-7.504843
-7.658577
-7.3818555
-6.3672094
-4.5531464
-2.216386
0.36634865
3.0413241
5.7162995
8.206794
10.266831
11.681187
12.603593
13.064795
13.126288
12.818819
12.111642
11.096997
9.774882
8.299034
6.7309446
5.22435
3.9944763
3.1028175
2.5493743
2.3033998
2.3033998
2.3341465
2.0266783
1.073526
-0.3715756
-2.0933988
-3.968956
-5.8752604
-7.53559
-8.673223
-9.195919
-9.28816
-9.103679
-8.61173
-7.904552
-6.9821467
-5.78302
-4.1226907
-1.9396645
0.58157647
3.010577
4.8861346
6.0545144
6.7309446
7.284388
8.022312
9.098453
10.266831
11.189237
11.681187
11.773427
11.496706
10.881769
10.082351
9.1599455
8.1145525
6.8846793
5.7162995
4.7016535
3.8407416
3.0413241
2.1189187
0.98128545
-0.5253098
-2.3086267
-4.214931
-5.9982476
-7.6278305
-9.011438
-10.087578
-10.825501
-11.286705
-11.594173
-11.747907
-11.62492
-11.102223
-10.179818
-9.042185
-7.843058
-6.7361717
-5.752273
-4.6761336
-3.3540194
-1.7244366
0.08962703
1.9651845
3.9329824
6.0237675
8.360528
10.881769
13.187781
14.725124
15.217073
14.755871
13.648985
12.173137
10.420567
8.452768
6.577211
4.947628
3.625514
2.5186276
1.6577162
1.0120324
0.52008283
-0.033360302
-0.7097908
-1.4169682
-2.1241457
-2.7698293
-3.4770067
-4.276425
-5.260324
-6.428704
-7.504843
-8.242767
-8.335008
-7.7200713
-6.520944
-5.045096
-3.630741
-2.4931078
-1.6936898
-0.9250188
-0.033360302
0.95053864
1.9959311
3.2872987
4.8861346
6.607958
8.083806
9.006211
9.282933
9.067705
8.452768
7.499616
6.3004894
5.132109
4.209704
3.594767
3.256552
3.0720708
3.1028175
3.3487926
3.5640202
3.5332735
3.1028175
2.3033998
1.3809946
0.45858917
-0.5868035
-1.7551835
-2.831323
-3.630741
-4.184184
-4.5531464
-4.8913617
-5.2295766
-5.475551
-5.5370455
-5.260324
-4.5223994
-3.44626
-2.247133
-1.2017404
-0.5560566
-0.12560084
0.18186757
0.48933598
0.67381704
0.7660576
0.9197918
1.288754
1.9344378
2.9490836
4.209704
5.4703245
6.361983
6.792439
6.8539324
6.7309446
6.607958
6.3927298
5.931527
5.101362
3.7792482
1.9959311
0.05888021
-1.447715
-2.1856394
-2.3086267
-2.2778797
-2.4008672
-2.616095
-2.831323
-3.1387913
-3.599994
-4.214931
-4.768374
-5.045096
-4.860615
-4.214931
-3.3540194
-2.7083356
-2.616095
-2.9235635
-3.1695383
-2.9543102
-2.1548924
-1.1402466
-0.34082875
0.120373905
0.45858917
1.104273
2.2111592
3.3795393
4.0867167
4.178957
3.8407416
3.256552
2.5493743
1.8114502
1.073526
0.42784235
-0.0026134849
-0.0026134849
0.39709547
0.95053864
1.288754
1.258007
0.9197918
0.45858917
0.028133363
-0.3100819
-0.6175504
-0.7405377
-0.7097908
-0.7405377
-1.078753
-1.6629429
-2.247133
-2.616095
-2.677589
-2.4931078
-2.247133
-2.0626519
-2.1241457
-2.4316142
-2.7390823
-2.9235635
-2.831323
-2.5546014
-2.2778797
-2.0626519
-1.9704114
-2.0011582
-2.2778797
-2.8928168
-3.7537282
-4.4301586
-4.4916525
-3.7229815
-2.2778797
-0.6482972
0.7353108
1.7192097
2.3341465
2.8875897
3.5640202
4.2711973
4.8861346
5.3473372
5.747046
6.146755
6.546464
6.761692
6.761692
6.577211
6.3312364
6.085262
5.8392863
5.5318184
5.039869
4.3326917
3.4717798
2.5493743
1.5347286
0.36634865
-0.9250188
-2.3086267
-3.5692472
-4.4916525
-5.045096
-5.260324
-5.1988297
-4.8913617
-4.368665
-3.815222
-3.384766
-3.2617788
-3.44626
-3.8767157
-4.3379183
-4.6453867
-4.6761336
-4.4301586
-4.03045
-3.7229815
-3.599994
-3.5692472
-3.2617788
-2.3086267
-0.679044
1.3195007
3.1028175
4.394185
5.162856
5.624059
5.9007807
5.993021
5.8392863
5.5318184
5.009122
4.2711973
3.410286
2.641615
2.1189187
1.7807033
1.4424882
0.7968044
-0.1563477
-1.1094998
-1.7551835
-1.9704114
-1.7244366
-1.263234
-0.7712846
-0.49456295
-0.4638161
-0.679044
-1.0172592
-1.2939808
-1.447715
-1.4784619
-1.3862214
-1.2017404
-0.89427197
-0.5560566
-0.18709454
0.18186757
0.48933598
0.67381704
0.9197918
1.473235
2.3648934
3.441033
4.3326917
4.8553877
4.9783754
4.6401596
3.9022355
2.9183366
1.8729439
1.1350197
0.7353108
0.45858917
0.05888021
-0.4638161
-1.048006
-1.6014493
-2.247133
-3.0772977
-4.153437
-5.5370455
-7.012893
-8.427248
-9.472641
-9.9953375
-9.872351
-9.257413
-8.427248
-7.504843
-6.520944
-5.3525643
-4.1226907
-2.9235635
-1.7859303
-0.6175504
0.58157647
1.7499566
2.7338555
3.441033
3.8099952
3.9022355
3.9022355
3.9022355
3.9944763
4.178957
4.4864254
4.8246408
5.162856
5.439578
5.4703245
5.132109
4.424932
3.5332735
2.7031088
2.1189187
1.8729439
1.688463
1.3809946
0.85829806
0.21261445
-0.34082875
-0.7405377
-1.048006
-1.3247277
-1.5399556
-1.6014493
-1.5707024
-1.5399556
-1.6321962
-1.847424
-2.1856394
-2.5238545
-2.7083356
-2.677589
-2.4623609
-2.3393736
-2.5238545
-2.9850574
-3.5077534
-3.9074626
-4.0919437
-4.0919437
-3.968956
-3.7537282
-3.4770067
-3.2617788
-3.200285
-3.384766
-3.6614878
-3.8767157
-3.8767157
-3.6922345
-3.3540194
-3.015804
-2.831323
-2.8928168
-2.9543102
-2.7390823
-2.0933988
-1.1709936
-0.1563477
0.82755136
1.7499566
2.6723619
3.5332735
4.209704
4.6401596
4.916881
5.132109
5.408831
5.624059
5.777793
5.80854
5.6855526
5.3780837
4.8861346
4.3326917
3.8099952
3.2872987
2.641615
1.842197
1.073526
0.39709547
-0.18709454
-0.7712846
-1.3247277
-1.7244366
-2.0626519
-2.4931078
-3.1387913
-3.784475
-4.184184
-4.1226907
-3.630741
-2.8620696
-2.0011582
-1.3247277
-0.89427197
-0.7712846
-0.8020314
-0.86352515
-0.9557656
-1.078753
-1.2324872
-1.2939808
-0.9865124
-0.21784139
0.889045
1.9036906
2.6108682
3.1335647
3.6870074
4.4556785
5.2858434
5.962274
6.269742
6.146755
5.562565
4.7016535
3.625514
2.487881
1.3809946
0.42784235
-0.3100819
-0.8020314
-1.048006
-1.1709936
-1.4169682
-1.9396645
-2.6468418
-3.3540194
-3.8767157
-4.184184
-4.368665
-4.5531464
-4.737627
-4.737627
-4.583893
-4.399412
-4.245678
-4.061197
-3.784475
-3.3540194
-2.6468418
-1.5707024
-0.3100819
0.98128545
2.0881717
3.010577
3.7485013
4.3326917
4.7324
4.8553877
4.609413
4.0559697
3.5025265
3.1335647
2.9798303
2.9798303
3.010577
2.9490836
2.7953494
2.5186276
2.2111592
1.9036906
1.688463
1.5654756
1.5347286
1.5347286
1.4117413
1.073526
0.36634865
-0.49456295
-1.3247277
-1.9396645
-2.3393736
-2.5853484
-2.7390823
-2.7390823
-2.677589
-2.5238545
-2.247133
-1.8166772
-1.2017404
-0.4330693
0.27410808
0.7660576
0.85829806
0.67381704
0.33560184
-0.06410718
-0.5560566
-0.9250188
-0.9865124
-0.6175504
0.028133363
0.67381704
1.0427791
1.0427791
0.7660576
0.3048549
-0.24858823
-0.8327782
-1.2939808
-1.6629429
-1.9396645
-2.1856394
-2.3701203
-2.5546014
-2.7698293
-3.0772977
-3.5077534
-3.9382093
-4.245678
-4.368665
-4.184184
-3.6922345
-3.015804
-2.2778797
-1.6321962
-1.2017404
-1.048006
-1.2324872
-1.6321962
-2.0011582
-2.1241457
-1.8166772
-1.1402466
-0.27933508
0.52008283
1.104273
1.473235
1.6577162
1.7807033
1.8729439
2.057425
2.426387
3.0720708
3.9637294
4.7938943
5.162856
4.7631474
3.7177544
2.3341465
1.0120324
-0.0026134849
-0.6482972
-0.9557656
-1.1094998
-1.2017404
-1.2939808
-1.4169682
-1.6321962
-1.9396645
-2.3086267
-2.677589
-2.9235635
-3.0772977
-3.200285
-3.2925255
-3.44626
-3.630741
-3.784475
-3.815222
-3.7537282
-3.599994
-3.384766
-3.0465508
-2.5546014
-1.9704114
-1.4169682
-1.0172592
-0.8327782
-0.8020314
-0.8020314
-0.7097908
-0.5253098
-0.34082875
-0.21784139
-0.1563477
0.08962703
0.6123233
1.3809946
2.057425
2.487881
2.7031088
2.856843
3.1643114
3.625514
4.0867167
4.240451
4.025223
3.441033
2.7953494
2.2726529
1.9344378
1.7192097
1.5039818
1.1657666
0.7353108
0.24336126
-0.27933508
-0.7712846
-1.2017404
-1.5399556
-1.7244366
-1.7244366
-1.6014493
-1.447715
-1.4169682
-1.6014493
-2.0319052
-2.5853484
-3.1080446
-3.3232725
-3.200285
-2.831323
-2.3393736
-1.847424
-1.4784619
-1.3554746
-1.4169682
-1.5707024
-1.5707024
-1.263234
-0.6482972
-0.06410718
0.3048549
0.3048549
0.028133363
-0.27933508
-0.49456295
-0.5253098
-0.34082875
0.08962703
0.6430702
1.1965134
1.688463
2.0266783
2.1804123
2.2111592
2.057425
1.8114502
1.5347286
1.2272602
0.85829806
0.45858917
0.120373905
-0.09485401
-0.1563477
-0.06410718
0.08962703
0.27410808
0.45858917
0.6123233
0.6123233
0.36634865
-0.09485401
-0.6175504
-1.0172592
-1.2939808
-1.6321962
-2.1856394
-2.8620696
-3.630741
-4.3071713
-4.829868
-5.045096
-4.829868
-4.214931
-3.3232725
-2.4931078
-1.7551835
-1.2017404
-0.8020314
-0.5560566
-0.40232244
-0.24858823
-0.09485401
-0.0026134849
-0.06410718
-0.24858823
-0.40232244
-0.4330693
-0.3100819
-0.0026134849
0.33560184
0.70456386
1.104273
1.473235
1.688463
1.7807033
1.688463
1.473235
1.1657666
0.85829806
0.55082965
0.3048549
0.15112075
0.05888021
0.028133363
-0.033360302
-0.1563477
-0.3715756
-0.5253098
-0.6175504
-0.5560566
-0.4638161
-0.34082875
-0.21784139
-0.09485401
-0.06410718
-0.1563477
-0.34082875
-0.49456295
-0.5560566
-0.5560566
-0.5868035
-0.7097908
-0.9250188
-1.1402466
-1.3247277
-1.447715
-1.5399556
-1.5707024
-1.5092087
-1.4169682
-1.4784619
-1.7551835
-2.216386
-2.8928168
-3.630741
-4.3071713
-4.7068806
-4.6146398
-3.9074626
-2.7083356
-1.3862214
-0.27933508
0.45858917
0.82755136
0.9197918
0.889045
0.85829806
0.9197918
1.073526
1.4117413
1.9344378
2.5493743
3.195058
3.6562607
3.8714886
3.8714886
3.8407416
4.025223
4.5479193
5.3473372
6.177502
6.761692
6.915426
6.669451
6.146755
5.408831
4.5479193
3.5640202
2.641615
1.842197
1.258007
0.7968044
0.39709547
-0.033360302
-0.4638161
-0.89427197
-1.3862214
-1.9704114
-2.5546014
-3.0465508
-3.3540194
-3.5077534
-3.6614878
-3.9074626
-4.245678
-4.6146398
-4.8913617
-4.983602
-4.860615
-4.583893
-4.276425
-3.8767157
-3.2617788
-2.3701203
-1.263234
-0.18709454
0.6123233
1.0120324
1.0120324
0.7968044
0.6430702
0.67381704
0.95053864
1.288754
1.6269692
1.9344378
2.2419062
2.641615
3.1335647
3.625514
4.0867167
4.4556785
4.7631474
5.039869
5.22435
5.193603
4.8861346
4.2711973
3.410286
2.5186276
1.688463
1.0427791
0.6430702
0.42784235
0.42784235
0.58157647
0.85829806
1.2272602
1.5962223
1.9651845
2.1804123
2.2111592
2.0881717
1.842197
1.5039818
1.0427791
0.48933598
-0.09485401
-0.7097908
-1.2017404
-1.5707024
-1.8166772
-2.0011582
-2.1241457
-2.1548924
-2.0626519
-1.8781708
-1.6629429
-1.4784619
-1.3554746
-1.2939808
-1.3554746
-1.4169682
-1.4169682
-1.3554746
-1.4169682
-1.6936898
-2.216386
-2.8005762
-3.1387913
-2.9850574
-2.3701203
-1.4784619
-0.6175504
-0.0026134849
0.3048549
0.42784235
0.45858917
0.48933598
0.52008283
0.58157647
0.6123233
0.67381704
0.98128545
1.473235
2.0266783
2.3956404
2.487881
2.3341465
2.1496656
1.9959311
1.9651845
1.9344378
1.8114502
1.4424882
0.85829806
0.08962703
-0.6175504
-1.1709936
-1.5399556
-1.7244366
-1.6936898
-1.447715
-1.048006
-0.6482972
-0.34082875
-0.09485401
0.120373905
0.39709547
0.67381704
0.82755136
0.7353108
0.48933598
0.18186757
-0.09485401
-0.3715756
-0.6175504
-0.8020314
-0.8327782
-0.7097908
-0.5868035
-0.5253098
-0.4638161
-0.34082875
-0.12560084
0.15112075
0.45858917
0.7660576
1.0120324
1.1350197
1.0120324
0.7353108
0.36634865
-0.1563477
-0.86352515
-1.6629429
-2.4008672
-2.9235635
-3.1387913
-3.0465508
-2.7083356
-2.3086267
-1.8781708
-1.5399556
-1.3247277
-1.2939808
-1.4169682
-1.6629429
-1.8166772
-1.7859303
-1.3247277
-0.4330693
0.67381704
1.7499566
2.6723619
3.3795393
3.9022355
4.2711973
4.578666
4.8861346
5.162856
5.3780837
5.593312
5.80854
5.993021
6.146755
6.0237675
5.562565
4.7324
3.8099952
3.0413241
2.5493743
2.3648934
2.3956404
2.426387
2.2726529
1.9036906
1.3195007
0.6430702
-0.09485401
-0.86352515
-1.6014493
-2.3086267
-2.8928168
-3.2925255
-3.599994
-3.9382093
-4.4301586
-4.860615
-5.045096
-4.737627
-3.9997032
-2.9850574
-1.9704114
-1.1402466
-0.5253098
-0.1563477
0.05888021
0.24336126
0.52008283
0.7968044
1.0427791
1.1965134
1.258007
1.5039818
1.9959311
2.7338555
3.5640202
4.3326917
5.009122
5.562565
5.8700337
5.9007807
5.624059
5.162856
4.7324
4.424932
4.3326917
4.3326917
4.2711973
3.9944763
3.3795393
2.5493743
1.688463
1.0427791
0.7660576
0.70456386
0.6430702
0.42784235
-0.06410718
-0.679044
-1.3554746
-1.9396645
-2.4316142
-2.8620696
-3.2925255
-3.7229815
-4.061197
-4.276425
-4.399412
-4.5531464
-4.7068806
-4.768374
-4.6453867
-4.3071713
-3.815222
-3.2617788
-2.831323
-2.6468418
-2.6468418
-2.677589
-2.5546014
-2.216386
-1.847424
-1.5092087
-1.3247277
-1.1402466
-0.86352515
-0.5253098
-0.21784139
-0.0026134849
0.15112075
0.3048549
0.58157647
1.0120324
1.5039818
1.9344378
2.1804123
2.2726529
2.3648934
2.487881
2.641615
2.7646024
2.7646024
2.641615
2.426387
2.1804123
2.1189187
2.3033998
2.7031088
3.225805
3.594767
3.7177544
3.594767
3.225805
2.641615
1.9651845
1.258007
0.67381704
0.33560184
0.18186757
0.028133363
-0.21784139
-0.5560566
-0.89427197
-1.2324872
-1.6321962
-2.0933988
-2.5238545
-2.831323
-2.9850574
-2.9543102
-2.7390823
-2.3701203
-1.9089178
-1.4784619
-1.1094998
-0.8327782
-0.5868035
-0.34082875
-0.21784139
-0.18709454
-0.27933508
-0.4330693
-0.49456295
-0.4638161
-0.34082875
-0.1563477
0.15112075
0.6123233
1.0427791
1.3195007
1.4117413
1.3809946
1.3502476
1.3502476
1.258007
1.104273
0.9197918
0.70456386
0.58157647
0.6123233
0.85829806
1.258007
1.6577162
2.0266783
2.2419062
2.3033998
2.3341465
2.2419062
2.0881717
1.8729439
1.7192097
1.5654756
1.473235
1.473235
1.5962223
1.7192097
1.7807033
1.6577162
1.4117413
1.1350197
0.9197918
0.7968044
0.6123233
0.3048549
-0.18709454
-0.7712846
-1.2939808
-1.6321962
-1.8781708
-2.0933988
-2.247133
-2.1548924
-1.7859303
-1.263234
-0.7097908
-0.27933508
-0.06410718
-0.0026134849
-0.0026134849
-0.06410718
-0.12560084
-0.21784139
-0.34082875
-0.40232244
-0.27933508
-0.0026134849
0.45858917
0.98128545
1.5347286
2.0266783
2.3956404
2.6723619
2.8875897
3.0413241
3.1335647
3.1335647
2.9490836
2.6108682
2.1804123
1.842197
1.7192097
1.8114502
1.9651845
2.1496656
2.3956404
2.7646024
3.1643114
3.4717798
3.5332735
3.3180454
2.9798303
2.6723619
2.4571338
2.3341465
2.1804123
1.9959311
1.7192097
1.473235
1.288754
1.2272602
1.258007
1.3502476
1.4117413
1.4424882
1.3809946
1.2272602
1.073526
0.9197918
0.7660576
0.6430702
0.48933598
0.33560184
0.120373905
-0.033360302
-0.1563477
-0.27933508
-0.5253098
-0.86352515
-1.2324872
-1.5399556
-1.7551835
-1.7859303
-1.6629429
-1.3862214
-1.1094998
-0.86352515
-0.7712846
-0.8020314
-0.89427197
-0.9250188
-0.9557656
-0.9865124
-1.048006
-1.1094998
-1.1094998
-1.048006
-0.86352515
-0.5253098
-0.033360302
0.55082965
1.1350197
1.688463
2.2419062
2.641615
2.826096
2.7338555
2.4571338
2.1189187
1.8114502
1.5039818
1.3195007
1.258007
1.3195007
1.4424882
1.5654756
1.6269692
1.6577162
1.7192097
1.9036906
2.0266783
2.0266783
1.7499566
1.3195007
0.9197918
0.67381704
0.55082965
0.52008283
0.6123233
0.7660576
0.82755136
0.7353108
0.52008283
0.3048549
0.18186757
0.18186757
0.120373905
0.028133363
-0.033360302
-0.0026134849
0.21261445
0.45858917
0.6430702
0.7353108
0.6430702
0.42784235
0.08962703
-0.24858823
-0.5560566
-0.7712846
-0.9250188
-1.1094998
-1.3247277
-1.5707024
-1.7551835
-1.847424
-1.8166772
-1.6629429
-1.4784619
-1.263234
-1.078753
-0.9865124
-1.0172592
-1.1094998
-1.263234
-1.3862214
-1.3554746
-1.0172592
-0.4330693
0.3048549
1.0120324
1.5962223
1.9959311
2.1496656
2.2111592
2.2419062
2.3033998
2.3341465
2.2726529
2.1189187
1.9036906
1.5654756
1.1657666
0.7353108
0.36634865
0.21261445
0.27410808
0.48933598
0.67381704
0.70456386
0.6430702
0.48933598
0.24336126
-0.06410718
-0.24858823
-0.27933508
-0.18709454
-0.06410718
-0.033360302
-0.06410718
-0.18709454
-0.27933508
-0.34082875
-0.34082875
-0.3715756
-0.40232244
-0.4330693
-0.3715756
-0.21784139
-0.06410718
-0.06410718
-0.27933508
-0.5868035
-0.8020314
-0.86352515
-0.679044
-0.3715756
-0.0026134849
0.3048549
0.52008283
0.7353108
0.98128545
1.258007
1.5039818
1.5654756
1.4424882
1.288754
1.2272602
1.288754
1.473235
1.5654756
1.5654756
1.4117413
1.1657666
1.0120324
1.104273
1.3502476
1.6269692
1.8114502
1.8729439
1.8729439
1.7807033
1.5962223
1.3195007
0.9197918
0.52008283
0.120373905
-0.1563477
-0.27933508
-0.21784139
0.05888021
0.45858917
0.7660576
0.9197918
0.889045
0.82755136
0.7968044
0.7968044
0.7660576
0.6430702
0.48933598
0.36634865
0.36634865
0.39709547
0.39709547
0.24336126
-0.0026134849
-0.3100819
-0.5868035
-0.7405377
-0.7405377
-0.49456295
-0.06410718
0.39709547
0.7353108
0.9197918
0.95053864
0.7968044
0.52008283
0.27410808
0.120373905
0.120373905
0.3048549
0.52008283
0.67381704
0.67381704
0.48933598
0.120373905
-0.24858823
-0.5253098
-0.5560566
-0.3715756
0.028133363
0.42784235
0.7353108
0.9197918
0.95053864
0.85829806
0.58157647
0.120373905
-0.4638161
-1.078753
-1.6014493
-1.847424
-1.7551835
-1.3862214
-0.9250188
-0.5253098
-0.24858823
-0.033360302
0.27410808
0.6123233
0.95053864
1.1657666
1.258007
1.258007
1.3195007
1.5039818
1.7499566
1.9036906
1.8729439
1.6269692
1.258007
0.9197918
0.70456386
0.6430702
0.6123233
0.52008283
0.39709547
0.3048549
0.36634865
0.52008283
0.58157647
0.52008283
0.39709547
0.33560184
0.36634865
0.48933598
0.67381704
0.95053864
1.2272602
1.4424882
1.5654756
1.5962223
1.6269692
1.688463
1.688463
1.5962223
1.5039818
1.4424882
1.3809946
1.3809946
1.4117413
1.4117413
1.3809946
1.3195007
1.258007
1.288754
1.3195007
1.3502476
1.3502476
1.4117413
1.5654756
1.7499566
1.9344378
2.0881717
2.1804123
2.2111592
2.1804123
2.057425
1.9344378
1.8114502
1.688463
1.5039818
1.258007
1.0120324
0.7660576
0.58157647
0.45858917
0.39709547
0.33560184
0.3048549
0.24336126
0.08962703
-0.18709454
-0.5253098
-0.86352515
-1.2324872
-1.5707024
-1.7551835
-1.8781708
-1.9396645
-1.9704114
-2.0011582
-2.0319052
-2.1241457
-2.1548924
-2.0933988
-1.847424
-1.4784619
-1.048006
-0.679044
-0.3715756
-0.09485401
0.18186757
0.42784235
0.6430702
0.7968044
0.85829806
0.889045
1.0120324
1.1965134
1.3502476
1.4117413
1.4117413
1.4424882
1.5039818
1.5962223
1.7499566
1.9036906
1.9344378
1.8114502
1.5347286
1.258007
1.1965134
1.3195007
1.6577162
2.0266783
2.2726529
2.3033998
2.0266783
1.5962223
1.2272602
1.0427791
1.104273
1.3195007
1.5347286
1.688463
1.6269692
1.3195007
0.85829806
0.42784235
0.24336126
0.3048549
0.52008283
0.7968044
0.9197918
0.85829806
0.6430702
0.39709547
0.27410808
0.27410808
0.33560184
0.48933598
0.7968044
1.1965134
1.6269692
1.9344378
1.9959311
1.9344378
1.9036906
2.0266783
2.3341465
2.7338555
3.010577
3.1028175
2.9490836
2.641615
2.3648934
2.1189187
1.9344378
1.7499566
1.473235
1.2272602
1.0427791
0.98128545
1.0427791
1.104273
1.1965134
1.258007
1.3809946
1.5654756
1.688463
1.7807033
1.9036906
2.0881717
2.3033998
2.5186276
2.5493743
2.3956404
2.0881717
1.6577162
1.3195007
1.104273
1.0427791
1.1657666
1.4117413
1.8114502
2.2419062
2.6108682
2.7953494
2.7646024
2.4571338
2.0266783
1.5962223
1.3195007
1.1350197
0.9197918
0.58157647
0.15112075
-0.34082875
-0.7097908
-0.89427197
-0.86352515
-0.7405377
-0.5868035
-0.3715756
-0.06410718
0.3048549
0.58157647
0.6123233
0.36634865
0.028133363
-0.12560084
-0.0026134849
0.36634865
0.85829806
1.3809946
1.842197
2.1804123
2.3033998
2.3341465
2.3648934
2.5493743
2.8875897
3.3180454
3.7177544
4.0559697
4.3019447
4.424932
4.363438
4.0867167
3.6562607
3.195058
2.9490836
2.8875897
2.9490836
3.1028175
3.2872987
3.3487926
3.1028175
2.641615
2.0881717
1.6269692
1.288754
1.1350197
1.0120324
0.7660576
0.42784235
0.08962703
-0.18709454
-0.4330693
-0.6482972
-0.89427197
-1.1402466
-1.3554746
-1.5707024
-1.7551835
-1.9396645
-2.1241457
-2.216386
-2.1548924
-1.8166772
-1.2017404
-0.4638161
0.120373905
0.48933598
0.67381704
0.85829806
1.073526
1.3195007
1.5654756
1.8729439
2.3033998
2.7646024
3.195058
3.5025265
3.625514
3.594767
3.441033
3.256552
3.1643114
3.1643114
3.225805
3.256552
3.1335647
2.9490836
2.7953494
2.6723619
2.6108682
2.487881
2.2726529
2.0266783
1.7499566
1.5039818
1.2272602
0.9197918
0.58157647
0.24336126
-0.033360302
-0.27933508
-0.4638161
-0.5868035
-0.6175504
-0.6175504
-0.6175504
-0.5868035
-0.5253098
-0.5560566
-0.6482972
-0.7712846
-0.9250188
-1.0172592
-0.9865124
-0.86352515
-0.6482972
-0.40232244
-0.1563477
0.120373905
0.48933598
0.889045
1.288754
1.5654756
1.7499566
1.9651845
2.3033998
2.7646024
3.256552
3.625514
3.7177544
3.6562607
3.5640202
3.6870074
4.0559697
4.5479193
4.947628
5.009122
4.7324
4.3019447
3.8714886
3.5025265
3.1028175
2.5493743
1.842197
1.104273
0.39709547
-0.18709454
-0.7097908
-1.2324872
-1.847424
-2.5238545
-3.200285
-3.6922345
-3.9074626
-3.9382093
-3.8459687
-3.815222
-3.815222
-3.9074626
-3.968956
-3.9382093
-3.7537282
-3.3232725
-2.7390823
-2.0319052
-1.2939808
-0.6175504
-0.12560084
0.15112075
0.27410808
0.42784235
0.70456386
1.258007
2.0881717
3.0720708
3.9944763
4.609413
4.916881
5.009122
4.9783754
4.8861346
4.7631474
4.7631474
4.916881
5.162856
5.408831
5.5010715
5.255097
4.7324
3.9329824
2.9490836
1.9344378
0.98128545
0.21261445
-0.3715756
-0.7712846
-1.048006
-1.263234
-1.4784619
-1.7244366
-1.9704114
-2.216386
-2.3701203
-2.4623609
-2.5853484
-2.7698293
-2.9235635
-2.9235635
-2.8620696
-2.7390823
-2.6468418
-2.4931078
-2.247133
-1.8781708
-1.3862214
-0.7405377
-0.0026134849
0.7968044
1.5654756
2.2726529
2.7646024
3.0413241
3.0413241
2.8875897
2.641615
2.426387
2.3033998
2.1804123
1.9959311
1.6577162
1.1965134
0.6123233
-0.0026134849
-0.5868035
-1.1094998
-1.5399556
-1.8166772
-1.9704114
-2.0319052
-2.0933988
-2.1856394
-2.2778797
-2.3393736
-2.2778797
-2.1241457
-1.9396645
-1.7551835
-1.6629429
-1.6014493
-1.4784619
-1.263234
-0.9557656
-0.5868035
-0.27933508
-0.09485401
0.028133363
0.21261445
0.42784235
0.6430702
0.7968044
1.0120324
1.288754
1.6269692
1.9959311
2.3648934
2.6108682
2.641615
2.426387
2.0266783
1.5654756
1.0120324
0.42784235
-0.12560084
-0.5560566
-0.9557656
-1.3554746
-1.7859303
-2.1548924
-2.4623609
-2.8005762
-3.1695383
-3.5692472
-3.9382093
-4.245678
-4.4301586
-4.4609056
-4.368665
-4.184184
-3.9997032
-3.8767157
-3.784475
-3.5692472
-3.231032
-2.8005762
-2.3701203
-1.847424
-1.2324872
-0.6175504
-0.12560084
0.120373905
0.24336126
0.33560184
0.42784235
0.6123233
0.889045
1.1657666
1.5347286
1.9344378
2.3648934
2.7953494
3.1335647
3.3795393
3.410286
3.195058
2.856843
2.5801215
2.3956404
2.2419062
1.9651845
1.473235
0.7660576
-0.06410718
-0.9250188
-1.6936898
-2.3393736
-2.8620696
-3.200285
-3.4155128
-3.44626
-3.384766
-3.2617788
-3.1080446
-3.0772977
-3.2925255
-3.630741
-3.8459687
-3.784475
-3.5077534
-3.200285
-2.9543102
-2.7083356
-2.4008672
-2.0011582
-1.5399556
-1.1094998
-0.7097908
-0.4330693
-0.21784139
0.05888021
0.52008283
1.1657666
1.7499566
2.057425
2.1189187
2.0881717
2.1189187
2.1804123
2.0266783
1.5962223
1.0427791
0.52008283
0.15112075
-0.033360302
-0.21784139
-0.40232244
-0.7405377
-1.2017404
-1.847424
-2.7083356
-3.7537282
-4.860615
-5.8752604
-6.7669187
-7.474096
-8.058287
-8.488742
-8.642476
-8.61173
-8.427248
-8.181274
-7.7200713
-7.012893
-5.967501
-4.6146398
-2.9235635
-0.8327782
1.6269692
4.2711973
6.8231854
9.129199
11.342972
13.556744
15.862758
18.230263
20.50553
22.62706
24.471872
25.886229
26.900873
27.608051
28.069252
28.284481
28.315228
28.284481
28.284481
28.315228
28.345974
28.161493
27.608051
26.378176
24.348885
21.520174
18.230263
14.878859
11.865668
9.252186
7.0384135
5.162856
3.5332735
2.0881717
0.7968044
-0.27933508
-1.2324872
-2.1548924
-3.231032
-4.799121
-6.920653
-9.503388
-12.116869
-14.269149
-15.591262
-15.867985
-15.068566
-13.28525
-10.641021
-7.4433494
-3.9074626
-0.4330693
2.7338555
5.4703245
8.083806
10.820274
13.956452
17.553833
21.581669
25.824734
29.975557
33.603687
36.340153
37.969738
38.64617
38.584675
38.03123
37.139572
36.12493
34.95655
33.634434
32.373814
31.266924
30.344519
29.422113
28.253735
26.777885
24.994568
22.842289
20.413288
18.045782
16.170225
15.217073
15.524543
17.184872
19.890593
23.11901
26.593405
30.25228
33.97265
37.44704
40.3065
42.52027
44.334335
46.24064
48.823376
52.328514
56.510086
60.906883
64.842476
67.76343
69.20853
69.11629
67.57895
64.78098
60.84539
56.14112
50.914158
45.318233
39.630066
34.003395
28.499708
22.93453
17.154123
11.342972
6.0237675
1.7499566
-0.9557656
-2.0319052
-1.5707024
0.18186757
3.1643114
7.284388
12.080896
17.031136
21.550922
25.302038
28.253735
30.713482
32.927258
35.01804
37.047333
39.29185
41.905334
44.703297
47.10155
48.423664
48.23918
46.794083
44.549564
41.505623
37.26256
31.635885
24.994568
17.799807
11.035502
5.931527
3.5640202
4.3019447
7.807085
12.972554
18.199518
22.288847
25.117556
27.1161
28.37672
28.868671
28.745684
28.253735
27.608051
26.93162
26.593405
26.501163
26.162949
25.27129
24.133657
23.457228
24.10291
26.839378
32.220078
39.90679
48.731133
57.24801
64.19679
68.83957
71.14558
70.89961
67.701935
61.398834
52.635983
42.489525
32.250828
23.026772
15.217073
8.667996
3.225805
-0.6175504
-2.2778797
-2.0626519
-1.2939808
-1.6629429
-3.784475
-6.7054253
-9.28816
-11.225211
-12.639565
-13.961679
-15.683503
-17.743544
-18.819681
-17.220846
-12.485831
-6.0289946
0.45858917
5.8392863
9.344426
11.035502
11.404465
10.697288
8.360528
3.594767
-3.2617788
-10.241313
-15.314541
-18.419973
-21.094948
-24.907558
-30.13452
-35.668953
-40.311726
-43.93985
-47.014534
-49.505028
-50.919384
-50.857887
-49.41279
-46.983788
-44.03209
-41.480103
-41.23413
-46.092133
-57.529953
-73.641304
-91.72044
-110.32229
-129.32384
-148.78659
-168.09561
-185.59056
-199.30365
-207.6668
-209.94206
-205.91422
-194.9376
-175.93607
-149.03258
-116.5024
-82.03519
-50.45818
-26.936848
-14.392136
-11.8094015
-15.068566
-20.264784
-27.275064
-37.913467
-51.964775
-66.29281
-77.39241
-84.218216
-88.430534
-92.888824
-99.74537
-108.72344
-116.102684
-116.0412
-104.049934
-79.97515
-48.459637
-15.929478
13.157036
36.924347
55.46469
69.454506
78.58632
82.060715
79.69321
72.313965
61.644806
49.530552
36.247913
19.736858
-2.7390823
-32.317543
-67.64567
-105.833244
-143.62111
-178.54953
-208.61995
-231.83382
-246.77676
-253.54108
-253.23361
-245.88513
-230.4502
-207.11336
-178.48805
-148.54062
-121.02219
-97.22413
-76.34702
-58.390865
-45.600178
-39.604546
-39.389317
-42.648483
-48.490383
-57.499207
-70.013176
-83.88
-94.51841
-98.36176
-96.578445
-94.057205
-94.70289
-97.62384
-98.20802
-91.628204
-75.824326
-52.118507
-23.585443
6.8231854
36.61688
63.335884
84.64344
99.03297
105.21309
102.38437
91.899704
77.07972
60.96838
44.549564
27.177595
8.698743
-8.888451
-23.247227
-33.97787
-43.540142
-54.916473
-67.83015
-77.30018
-77.73064
-68.62957
-54.854977
-43.447903
-39.051105
-41.357117
-46.860798
-51.31909
-50.396687
-41.264877
-25.122786
-7.0436406
7.499616
15.616782
17.95354
17.246365
15.555289
12.91106
7.7148438
-1.1094998
-11.870895
-20.449265
-22.847519
-18.112505
-8.519489
3.1028175
16.139477
33.234726
58.754604
95.46633
142.72423
196.43895
250.83012
301.19345
346.1146
386.88492
424.51904
457.29517
481.001
492.90002
494.3144
488.50323
477.31137
460.03168
436.01837
407.0856
376.00055
344.48502
314.4146
289.41742
272.22992
262.4832
256.76428
250.67639
240.77591
225.34099
203.51073
174.82393
140.29523
104.259926
74.18952
57.709213
56.879044
64.842476
68.83957
60.476425
40.245003
10.605048
-26.291164
-66.01608
-103.65022
-135.16574
-155.0282
-158.47185
-145.77339
-120.28426
-87.07767
-51.81104
-18.143251
13.648985
46.73259
85.596596
133.40793
190.59706
253.96631
316.0442
365.8848
392.01962
389.77515
365.8848
332.03253
296.12024
264.9122
249.47725
260.4539
298.76447
354.8467
414.40335
460.5236
474.26743
440.7534
361.64178
256.36456
146.13713
43.442677
-44.093586
-115.70298
-178.3958
-234.41655
-278.35376
-308.73166
-331.5458
-350.5781
-359.55618
-346.02756
-302.76675
-234.07834
-147.71046
-54.05556
28.714937
85.166145
110.19407
102.84557
68.50135
19.798351
-28.412697
-59.374767
-57.96041
-22.324823
28.499708
66.81028
77.23346
60.414932
23.21125
-20.541506
-49.505028
-46.430344
-5.936754
66.87177
161.38754
263.3441
354.01654
416.9246
444.59674
436.44882
393.06503
315.15253
207.50783
86.45751
-21.771378
-99.837616
-147.12627
-175.72083
-202.96252
-235.8924
-260.09015
-260.88956
-258.24533
-291.54416
-362.7846
-411.4261
-359.3717
-180.20987
90.5161
380.52032
596.2401
643.7747
492.5003
216.82411
-68.10687
-268.45328
-349.47122
-347.65717
-297.93948
-202.00938
-62.018993
135.56021
403.91867
687.18933
881.7861
904.66174
733.2173
415.541
57.3095
-206.46767
-280.19858
-155.5509
95.681564
370.25085
598.63837
764.24084
877.4815
947.30756
958.9914
880.6792
707.35925
479.86337
261.653
115.54402
76.06508
119.94082
177.80638
173.1636
72.313965
-79.114235
-200.53352
-245.57765
-229.28183
-227.28328
-317.31003
-511.5378
-756.5287
-959.1196
-1007.2077
-980.1505
-762.3706
-410.22696
20.01358
434.26578
741.5805
885.9369
857.49603
699.51874
484.13718
286.3735
169.47397
158.8663
224.01888
301.07047
338.15115
325.48346
294.95184
281.17728
284.7439
279.97812
243.17415
188.10657
168.42859
232.72023
381.5042
556.66895
674.6753
677.5041
565.73926
377.4149
145.61443
-104.78785
-346.15054
-545.6669
-671.97485
-702.6602
-632.004
-490.96817
-345.41263
-269.74466
-313.77414
-469.7221
-665.82556
-790.8729
-765.75275
-612.6027
-423.38663
-285.82526
-242.07253
-286.68616
-389.1039
-502.55975
-574.93787
-579.33466
-525.71216
-437.5609
-333.91333
-234.20131
-162.86865
-136.70308
-148.17166
-170.67834
-177.9961
-153.98282
-95.071846
-9.380401
90.147125
184.23245
239.51529
225.09502
150.16496
68.22463
29.575848
35.725216
47.77798
33.75742
0.120373905
-19.280886
0.24336126
49.62279
90.54684
87.99485
36.955093
-43.109684
-125.726456
-190.32556
-227.71375
-238.59811
-231.80307
-221.01093
-219.38135
-235.8309
-269.1297
-303.16647
-314.7273
-293.69647
-254.27902
-215.96844
-176.33577
-117.424805
-32.37904
60.876133
135.59096
178.66728
189.02898
170.42712
134.26884
100.35509
92.76061
130.27176
210.1213
300.3633
361.488
378.7985
367.08395
341.0721
293.5375
223.03497
171.2573
195.33208
318.35022
510.149
710.8336
864.07587
904.8154
785.9482
536.1916
234.96475
-23.093493
-170.70909
-198.47348
-131.23015
-18.911924
83.136856
151.08737
196.16223
233.30443
258.4246
253.38211
178.51355
0.85829806
-254.9247
-496.41037
-620.9659
-571.34045
-344.64398
-2.5853484
342.5172
585.63245
697.7662
726.1763
708.43536
633.6283
489.08743
307.15836
173.13286
172.36417
314.38385
522.8782
687.8657
725.5921
615.4569
396.75467
135.99066
-102.14362
-271.43573
-362.9076
-407.2753
-450.5361
-520.17773
-596.3684
-625.209
-574.7226
-465.81726
-339.54
-211.17194
-65.43189
109.91734
293.0148
431.19113
475.52805
412.5893
273.76727
122.585045
24.287392
18.35325
103.36827
247.26349
415.44873
586.00146
740.1354
844.7054
861.64685
784.10333
654.2902
533.6703
456.89545
416.95532
382.02692
332.09402
285.17438
271.2768
283.57553
268.44806
173.28658
2.3648934
-186.57445
-329.27054
-391.62515
-377.91205
-320.66144
-265.47086
-253.84856
-304.45786
-397.06732
-477.1936
-492.29028
-431.47302
-332.16074
-246.10034
-196.65942
-165.3284
-113.15099
-15.744996
115.421036
245.66464
347.89792
417.6625
470.7623
526.9982
594.36456
668.06476
730.9113
756.73865
726.6375
642.2682
532.1637
446.84128
430.3917
493.8532
609.4305
723.59357
787.4547
779.03015
701.5788
574.59436
426.48685
280.6853
142.20152
2.3341465
-141.74557
-283.427
-418.7131
-548.68005
-672.80505
-778.20526
-841.021
-847.01666
-801.97253
-722.0
-632.5882
-564.48395
-536.9962
-550.986
-593.7242
-647.1315
-696.9106
-735.7746
-756.4057
-744.8449
-688.6704
-590.9569
-470.0911
-347.25745
-232.11053
-118.65468
-3.231032
100.75479
175.22365
211.47417
214.27213
203.01878
202.64983
226.44788
269.70868
318.50394
363.20984
403.45746
441.2146
474.57492
495.08304
490.1943
451.85297
381.8117
291.29297
200.15932
127.65828
81.23055
56.72531
49.06935
61.06062
97.92608
155.48418
218.05399
265.40414
279.91666
252.42896
183.70976
82.73714
-35.761192
-154.22878
-250.83537
-300.0918
-285.67154
-211.6639
-100.944496
12.880314
101.03152
153.70085
176.69948
181.15779
174.82393
156.83702
120.77099
66.90252
14.356162
-5.78302
17.523085
62.53647
101.093
112.500084
93.3448
66.5643
69.02405
132.7315
254.4275
392.41934
501.78586
557.5606
572.7803
568.07605
528.47406
438.87784
306.05148
156.46806
44.580307
14.17168
55.341705
128.15022
210.33653
293.78348
358.90527
383.47202
362.9024
305.8055
222.48152
123.78418
24.441126
-48.15217
-71.24304
-47.168266
-7.4433494
1.8114502
-34.131607
-79.91366
-89.66041
-52.026268
6.4234767
46.117653
47.716484
30.129292
24.564114
45.594955
89.378456
144.90726
203.91045
253.65883
277.7951
268.78632
235.17998
201.48143
186.01578
185.89279
187.98357
183.61752
190.32034
239.76125
327.57425
405.1793
420.86017
359.305
249.90771
145.06097
85.25838
76.49553
98.47953
126.73588
140.84866
127.197075
89.040245
44.026863
11.804174
3.410286
16.477694
41.874588
67.794174
88.4253
112.8383
149.3348
189.24419
210.33653
195.08609
146.87505
81.23055
7.3766284
-74.19474
-154.99745
-209.51161
-222.51752
-212.5863
-211.38716
-224.63905
-226.82208
-196.87465
-145.95789
-103.557976
-90.12161
-108.938675
-149.80124
-200.841
-253.20287
-294.5266
-312.6365
-304.98056
-285.82526
-273.74173
-263.74902
-231.00365
-161.63878
-72.811134
-1.3862214
25.701746
4.7324
-38.928116
-70.41288
-80.59009
-79.42171
-70.93558
-45.876904
13.864213
120.309784
261.4378
407.42383
536.1916
636.6107
692.4777
683.1
606.0484
488.07275
369.2055
278.87128
225.31024
202.55759
209.22964
250.0307
313.43073
361.7955
349.589
267.5257
191.42722
212.11984
314.13788
397.6463
414.61856
417.0168
395.61703
262.39096
43.934624
-151.79979
-264.9174
-292.58957
-288.43872
-318.01718
-398.60468
-496.56412
-548.6493
-489.0004
-328.10214
-190.63304
-166.74274
-242.9949
-393.6237
-551.04755
-605.3772
-538.87177
-417.7292
-270.66705
-97.5316
56.264107
149.51929
226.38638
357.85992
540.2809
669.0794
633.0749
459.41672
318.8114
365.6696
608.8156
897.9896
1007.7866
997.4864
814.0201
592.366
400.44424
273.21384
212.45805
184.87814
142.53973
64.07381
-34.162354
-119.423355
-157.08823
-138.51715
-104.20367
-104.11142
-154.22878
-229.74303
-278.66125
-267.5616
-194.84537
-86.985435
1.9344378
39.01513
48.1162
70.25393
117.63481
173.34808
206.67766
203.04953
180.3891
162.80191
149.94974
134.79153
126.30542
142.78572
191.91917
250.67639
282.56085
276.10403
258.33237
254.64273
263.98978
281.11578
292.4306
271.30756
203.91045
100.78554
-6.0597415
-74.93267
-74.71744
-5.5062985
91.86895
154.86923
140.57195
57.801453
-41.572346
-104.63412
-117.4863
-107.27834
-99.56089
-98.30027
-101.4057
-104.97233
-101.19047
-83.54179
-54.639755
-25.829962
-8.550236
-7.2281213
-4.7068806
30.313772
101.27748
167.01422
182.63362
147.48997
82.1222
-5.5370455
-96.916664
-146.94177
-136.61084
-116.59464
-154.13654
-255.01694
-362.29266
-415.8229
-391.0717
-293.7272
-167.26544
-75.30163
-41.849064
-25.55324
28.130747
106.19698
139.92625
88.363815
-43.048195
-209.48087
-319.40082
-290.74475
-121.08368
122.95401
364.5627
561.0965
699.4266
783.94965
840.03186
886.5825
891.56354
795.94086
601.0059
396.9084
299.53314
362.0107
532.50195
691.34015
737.6756
640.4541
429.65378
166.09181
-87.38514
-285.27182
-406.0454
-456.99292
-468.03107
-467.26236
-468.36926
-475.65628
-488.90814
-509.93896
-540.6244
-576.78265
-617.27625
-665.0568
-712.34546
-738.20355
-718.2489
-641.41254
-519.56274
-377.38934
-244.80898
-147.37222
-97.90056
-96.82442
-130.154
-163.51433
-155.27419
-92.36613
-0.49456295
81.78399
134.60706
166.86049
198.22227
236.0409
269.58572
286.9577
291.32376
290.5858
284.6209
269.43198
244.18881
213.74942
180.94255
141.03316
86.5805
14.971099
-63.925297
-131.38388
-173.38406
-190.81752
-202.37834
-230.4502
-279.3684
-335.20468
-385.32205
-422.3105
-439.0675
-433.56384
-410.87265
-373.85345
-317.74048
-237.4605
-136.73383
-29.827051
64.56576
135.34499
185.83128
228.50792
275.76584
336.7061
415.57175
507.53552
598.42316
669.2947
705.66815
706.4676
683.13074
648.07935
604.17285
549.90466
490.68625
436.91003
390.32855
342.1175
284.28268
215.34827
137.31277
53.37391
-30.657217
-106.7864
-168.37233
-214.4926
-252.21898
-290.00684
-329.14755
-366.04376
-397.59003
-421.23434
-435.59314
-443.4643
-448.968
-452.31943
-448.19934
-429.9972
-394.9458
-343.8753
-279.0917
-201.97864
-115.30327
-26.075937
53.558388
108.84121
132.76225
132.76225
125.506
127.197075
145.3377
174.79318
205.10957
230.5372
250.92236
265.65012
270.50812
261.7145
239.97649
211.35118
186.35399
173.96303
178.26756
198.31451
226.41713
251.56804
264.9737
267.1567
264.51248
256.5798
237.11703
201.14322
150.07271
92.45314
41.013676
7.0691605
-7.4433494
-11.102223
-13.28525
-17.313087
-20.756735
-18.573708
-11.62492
-7.935299
-14.023173
-30.657217
-55.34693
-82.71162
-102.75856
-106.509674
-93.62675
-74.59445
-67.522675
-85.75556
-123.88164
-160.43964
-177.31966
-171.96971
-152.87592
-131.29164
-116.28718
-109.98406
-106.079216
-97.80832
-82.77312
-61.434803
-35.177002
-4.4916525
30.129292
66.84103
98.17206
112.56158
105.33607
84.21298
62.29049
52.328514
61.02987
85.50436
114.498634
133.99213
137.49725
134.1151
133.16196
125.167786
92.45314
39.26111
-3.9997032
-1.3862214
64.842476
184.3247
332.463
467.4109
523.64685
461.2615
316.87436
161.78728
11.773427
-159.17902
-338.46384
-471.3517
-521.56134
-500.25372
-434.79373
-348.14908
-255.9086
-165.85109
-94.42616
-69.45973
-102.66632
-157.3957
-173.999
-132.46002
-59.774475
10.851022
68.13239
118.126755
172.94836
244.773
328.28143
388.36075
391.43546
351.86426
331.8788
382.42664
483.79895
571.95013
606.6633
575.5475
470.14737
301.99286
116.55867
-36.529858
-141.03839
-214.06213
-279.39917
-342.36868
-387.44357
-400.69547
-389.04242
-371.57822
-362.07742
-362.5386
-365.36734
-359.74066
-337.20322
-298.27774
-248.71384
-193.98445
-138.08669
-81.451
-21.033455
49.776527
136.39038
236.3791
337.47473
422.15155
482.04642
519.5575
530.3189
502.49304
438.6626
367.39142
320.50247
301.13196
279.9474
221.3439
118.92618
7.315135
-67.55343
-88.2768
-77.853615
-75.240135
-100.4218
-147.12627
-198.65797
-241.02711
-261.689
-247.20723
-198.04303
-138.39417
-96.332466
-81.42025
-80.0674
-64.44799
-13.623465
70.83811
167.41394
249.13904
299.47162
316.7206
305.77472
272.04547
224.57231
176.23828
135.12976
96.72695
58.01668
30.590494
29.606596
59.000576
103.983215
137.15904
138.35817
108.964195
65.08845
23.057516
-10.641021
-47.998436
-110.84498
-205.60675
-308.8854
-379.20343
-385.01456
-324.72
-229.5893
-147.89493
-113.981155
-123.51268
-136.67233
-110.99872
-39.204838
47.286034
108.16478
125.936455
117.6963
118.126755
150.59541
213.62643
284.71317
334.4308
347.037
331.9403
313.49222
310.9095
324.1921
333.53915
312.5083
249.32353
158.34363
70.25393
10.512807
-17.928022
-32.96323
-58.821323
-111.02946
-185.77504
-262.39615
-318.8781
-349.47122
-366.96616
-388.0585
-420.92685
-457.97684
-477.53183
-461.72797
-414.25482
-359.15646
-322.72147
-314.0816
-322.19876
-326.25735
-307.74774
-262.08868
-201.60966
-144.48203
-101.3442
-68.53732
-33.116962
14.325415
71.08409
123.26148
153.39337
150.59541
118.74169
76.3418
45.195244
37.816
53.004944
75.88059
87.22618
78.15586
54.019592
26.408924
4.3019447
-8.857704
-13.930933
-15.4990225
-19.065657
-25.307266
-29.581078
-26.53714
-17.1901
-9.165173
-9.134426
-16.698149
-24.969051
-26.690874
-20.69524
-13.930933
-16.083214
-29.950039
-48.398144
-60.42016
-58.329372
-41.172634
-14.299895
14.079441
36.739864
49.16159
49.745777
39.783802
22.227352
0.27410808
-22.078846
-39.85052
-48.674862
-46.737816
-34.90028
-15.099313
8.698743
29.17614
39.076626
35.848206
21.427935
-0.4330693
-25.799215
-52.456726
-80.74382
-110.04556
-136.27263
-155.73538
-169.29472
-180.17912
-188.1118
-187.86583
-175.4441
-153.92131
-130.36923
-109.89183
-94.67214
-83.203575
-70.689606
-53.809586
-32.594265
-9.165173
13.495251
32.18933
45.810184
55.92589
63.39738
64.504265
52.635983
23.457228
-21.95586
-76.31628
-128.7704
-169.35623
-192.8468
-200.96397
-199.76486
-194.81462
-188.38852
-180.45584
-170.58609
-159.11754
-147.34149
-136.36487
-125.664955
-112.720535
-94.42616
-69.09077
-36.1609
3.7792482
47.286034
89.040245
125.106285
154.65399
178.79027
199.66739
220.51373
244.61926
271.89172
297.59607
314.81433
319.1189
312.01633
298.48773
282.3764
264.05127
240.13023
205.41704
157.17523
98.2643
35.632977
-23.892912
-77.48466
-128.1862
-181.409
-238.62888
-295.35678
-344.49023
-380.3718
-401.00293
-408.22842
-406.78333
-401.8331
-397.74377
-396.97507
-398.54318
-398.02048
-389.7496
-369.6104
-337.08026
-294.1884
-243.60985
-187.09715
-125.69571
-61.035095
3.3487926
60.414932
103.27603
131.10191
149.2118
163.4476
174.85468
179.15923
170.76534
148.25867
116.58942
82.61415
49.991753
18.383997
-14.515123
-49.474285
-85.81705
-121.72936
-153.09116
-175.22887
-186.94344
-192.4471
-197.27437
-204.00792
-212.55554
-219.3506
-218.9509
-210.61848
-198.59648
-185.34459
-169.29472
-147.2185
-116.62539
-79.54469
-43.078938
-14.822592
3.625514
18.076529
36.52464
61.275845
86.67274
102.753334
102.29214
87.01095
68.378365
60.814644
70.16168
89.19398
104.10619
105.21309
94.174965
80.6771
71.4223
64.68874
53.496895
33.84966
9.252186
-12.055376
-26.414152
-39.72753
-61.342564
-94.241684
-129.7543
-153.79832
-158.3181
-144.85098
-118.71617
-83.97224
-42.648483
3.195058
47.68574
80.461876
91.59223
79.50873
54.51154
31.974104
20.843744
16.846655
7.315135
-15.4990225
-45.723167
-68.352844
-71.39678
-55.100952
-31.179914
-12.977781
-7.843058
-17.343834
-39.881268
-72.90338
-113.458466
-156.47331
-194.26117
-219.13536
-226.66833
-216.58337
-191.03276
-152.69144
-104.72636
-53.040916
-7.3818555
24.564114
42.674004
51.344616
54.941998
56.817554
59.431034
64.71949
74.52773
90.02415
111.7929
140.63344
175.96156
213.96466
246.46408
264.1128
261.92975
243.2664
217.03934
190.1666
164.24702
138.54265
113.39175
89.56294
67.39447
47.716484
31.11319
15.954997
-1.048006
-22.570797
-49.505028
-80.9283
-114.10415
-145.61967
-172.73837
-193.6155
-206.06796
-208.09724
-198.65797
-178.88776
-152.47621
-124.28136
-99.284164
-81.451
-72.38068
-71.18156
-76.19329
-86.309
-98.607735
-106.2022
-101.3442
-81.881454
-54.916473
-31.917837
-19.52686
-15.007073
-10.302806
-0.27933508
12.634338
21.304949
20.812998
12.357617
1.4117413
-5.8137665
-6.428704
-1.9089178
4.4556785
10.2053385
14.233175
16.077984
15.340061
11.927161
6.146755
-2.7390823
-15.468275
-30.71871
-45.077484
-55.16245
-59.467007
-59.74373
-60.081944
-63.279613
-68.13761
-71.15081
-70.35139
-66.69251
-62.603184
-60.081944
-59.928207
-61.926754
-65.52413
-71.02782
-78.34557
-84.925385
-87.01618
-83.60328
-78.19183
-76.03956
-80.40561
-90.55206
-101.98988
-108.81569
-107.7088
-99.92985
-89.1992
-78.776024
-70.25915
-64.17127
-60.266422
-57.376225
-54.48602
-51.780296
-50.05847
-49.32055
-48.305904
-45.354206
-39.174088
-29.827051
-18.727442
-7.843058
1.7807033
10.38982
18.691465
26.593405
32.4968
34.495346
32.71203
30.129292
29.698835
31.728128
34.895054
38.277206
40.736954
40.736954
36.340153
26.162949
10.789529
-7.843058
-27.828506
-46.860798
-62.23422
-72.10396
-76.03956
-74.87117
-70.16691
-63.279613
-54.45527
-43.970596
-33.762646
-25.645481
-20.357023
-17.37458
-14.884085
-11.286705
-5.9982476
0.7353108
7.9915657
14.725124
20.751505
26.43967
32.0356
37.170322
41.105915
43.073715
42.52027
39.660816
35.32551
30.713482
26.747139
23.457228
20.259554
16.723667
12.91106
9.129199
5.255097
-0.18709454
-8.642476
-19.280886
-29.673317
-37.360027
-40.188736
-37.021812
-28.474192
-17.00562
-6.7976656
-1.5399556
-2.677589
-10.026085
-22.54005
-38.95886
-57.253235
-73.27234
-82.219666
-81.696976
-72.872635
-59.43626
-45.29271
-33.33219
-24.723076
-18.389227
-12.701059
-7.289615
-3.968956
-5.1373363
-10.641021
-17.251593
-20.725986
-18.081757
-8.457995
5.962274
21.489428
36.27866
50.42221
63.920074
75.173416
81.661
81.38428
74.374
63.45887
52.420753
43.99612
39.26111
38.000484
39.26111
41.44413
42.95073
42.458775
39.19961
32.527546
22.196608
9.190692
-4.3071713
-15.867985
-23.247227
-24.630835
-19.465366
-8.888451
5.070616
20.228807
34.55684
46.271385
54.357803
58.63162
59.431034
57.955185
55.89515
55.526184
58.754604
66.13385
76.095825
85.75033
92.237915
93.77526
90.147125
82.398926
72.43694
62.044514
51.9903
41.966827
31.420658
20.935986
12.080896
5.962274
2.1804123
-1.078753
-5.690779
-12.270603
-19.895823
-27.21357
-33.2092
-37.452267
-40.035
-41.357117
-41.480103
-39.881268
-35.515217
-27.61328
-16.236946
-2.3701203
12.32687
26.716393
40.7677
55.37245
71.33006
88.39456
105.274574
120.52501
132.97748
142.04779
147.79745
150.7184
151.27185
149.39629
144.16931
134.6378
120.95547
104.93636
88.76353
73.26711
57.586224
40.429485
21.704657
2.2726529
-17.00562
-36.1609
-56.023357
-76.99271
-97.839066
-116.0412
-128.30919
-131.90657
-126.27989
-113.642944
-97.500854
-80.83606
-65.33965
-51.595814
-39.604546
-29.089127
-19.52686
-9.318907
3.256552
18.875948
37.723763
59.246555
81.96847
103.52201
122.00086
137.18979
148.62762
154.43877
152.83994
144.56903
133.28494
121.69339
109.97884
97.24966
83.50581
70.0387
59.062073
53.4354
54.63453
59.062073
59.86149
52.482246
39.076626
26.624153
21.335695
24.287392
31.082443
35.725216
34.403107
27.300583
18.26101
11.834921
9.528908
9.344426
8.944718
6.669451
1.4424882
-5.752273
-11.563426
-13.86944
-14.976326
-20.01881
-32.65576
-51.565067
-70.628105
-83.480286
-87.846344
-85.69406
-79.852165
-71.48902
-60.60464
-48.336647
-38.220936
-34.131607
-37.1448
-44.831512
-52.856434
-57.130245
-55.34693
-47.690964
-36.622105
-26.075937
-20.326279
-19.865074
-20.848974
-18.573708
-11.009983
-1.1094998
5.162856
4.1482105
-1.9704114
-7.105134
-6.121235
2.2111592
15.032592
27.1161
34.003395
35.110283
33.57294
33.111736
35.632977
40.613968
44.703297
44.39583
40.060524
36.432396
38.64617
46.82483
54.8805
56.079628
49.43831
39.722305
32.066345
27.854025
25.17905
22.104364
18.35325
14.079441
8.852477
2.3341465
-4.8913617
-11.993882
-19.588354
-29.765556
-43.601635
-58.975056
-71.366035
-78.53005
-83.203575
-90.82878
-104.480385
-121.08368
-134.12035
-139.0091
-136.39561
-131.0764
-128.00172
-129.2316
-132.95197
-134.4893
-129.26234
-115.21104
-93.596
-67.55343
-40.188736
-14.392136
7.8378315
24.840834
34.864307
38.03123
39.29185
46.886322
67.42521
99.955376
134.36108
159.08154
168.1826
163.4476
152.65546
145.92189
151.88678
169.56622
188.3218
197.3921
193.30278
181.40375
172.33344
169.71996
164.67747
145.61443
110.59378
70.16168
37.93899
19.736858
9.867124
-5.3525643
-33.670406
-68.44508
-96.42471
-106.54042
-96.85517
-76.96196
-61.9575
-62.818413
-78.13034
-96.30172
-104.2959
-96.36321
-79.29872
-65.21667
-60.327915
-60.327915
-55.53141
-41.695328
-23.185734
-6.7976656
2.856843
5.162856
2.7338555
-0.40232244
0.05888021
4.394185
8.422022
7.807085
0.7353108
-10.118324
-19.6191
-25.768467
-30.903193
-38.55915
-49.597267
-61.619286
-72.22695
-79.63694
-82.8961
-82.4349
-78.0381
-71.02782
-65.062935
-61.619286
-58.759827
-53.348385
-42.740726
-27.644026
-11.963135
0.9197918
11.465959
23.11901
37.508533
52.420753
64.38128
71.053345
72.4677
71.97575
73.94354
80.43112
89.56294
96.204254
96.08127
88.76353
77.20271
65.14995
53.281666
39.414837
22.381086
3.195058
-16.359934
-34.59281
-50.36594
-63.00289
-73.08786
-81.5125
-88.49203
-94.30318
-99.37641
-103.74246
-108.354485
-114.5961
-122.221306
-129.13936
-132.36778
-130.154
-122.31355
-109.27689
-91.59746
-70.65885
-48.767105
-28.228216
-10.179818
5.6548057
20.751505
36.18642
51.86731
66.65655
77.94063
82.76788
81.63026
78.278854
75.38864
72.89815
69.17779
62.075264
49.991753
33.44995
15.524543
-0.09485401
-11.471186
-19.49611
-26.752369
-34.838783
-43.601635
-52.487473
-61.77302
-71.39678
-79.60619
-83.75701
-81.9122
-73.94878
-61.219578
-45.538685
-27.459545
-7.0743876
14.017947
32.4968
45.994663
54.29631
59.09282
62.78244
66.74879
71.4223
76.772255
82.1222
86.11929
87.41066
86.48826
85.71958
86.79572
88.51755
87.59514
80.49262
66.01086
46.117653
24.6871
4.6709065
-13.100768
-29.24286
-44.585533
-59.467007
-73.149345
-84.310455
-92.027916
-95.994255
-96.79367
-96.086494
-95.13335
-93.995705
-91.75119
-87.01618
-78.74528
-67.584175
-55.592903
-45.01599
-37.11405
-30.933937
-24.354113
-16.482922
-8.888451
-3.968956
-1.6321962
1.3502476
8.05306
18.93744
31.297672
40.890686
44.518818
41.905334
35.171776
26.654898
17.430845
8.637249
1.104273
-5.045096
-9.841603
-13.838693
-18.45072
-25.245771
-34.53132
-45.50794
-57.345474
-69.2445
-79.39096
-86.493484
-91.2285
-94.1802
-93.78048
-88.83024
-82.06593
-77.69988
-76.00881
-73.887276
-68.81405
-60.942856
-52.026268
-42.740726
-31.79485
-17.86653
-1.6014493
14.817366
29.606596
41.597866
50.575943
56.75606
60.7224
64.504265
69.39301
75.78835
83.87477
92.76061
100.478065
105.30532
106.535194
102.999306
92.822105
75.757614
54.8805
35.909702
23.549467
17.922794
15.4323015
12.419111
7.407376
1.473235
-3.1695383
-6.2134757
-9.534134
-15.898731
-26.660126
-40.280975
-54.57826
-68.44508
-81.08204
-90.45982
-93.01181
-87.04692
-74.93267
-61.311817
-49.166813
-37.882725
-25.706976
-12.793301
-1.048006
6.915426
10.143845
10.38982
10.851022
13.403009
18.015036
24.225897
31.420658
38.461685
44.242092
47.624245
47.286034
43.165955
37.38555
32.18933
26.962366
19.798351
10.666541
1.9344378
-3.6614878
-5.383311
-4.583893
-3.784475
-5.78302
-12.301351
-21.709885
-29.734812
-33.2092
-32.56352
-30.810951
-30.810951
-33.05547
-35.20775
-34.838783
-31.210659
-24.87681
-17.528315
-11.840148
-9.718616
-10.94849
-12.824046
-12.239858
-8.242767
-1.6014493
6.0545144
12.941808
17.738314
20.474783
22.996023
26.624153
30.129292
31.758875
31.11319
28.315228
23.457228
17.246365
11.312225
7.1921477
5.562565
5.624059
5.8700337
4.947628
2.426387
-1.6321962
-6.9514
-12.762553
-18.051012
-22.294075
-25.430254
-26.844608
-26.075937
-23.646936
-21.340921
-20.756735
-21.586899
-22.232582
-22.355568
-23.154987
-25.153532
-26.906103
-26.844608
-25.430254
-24.815315
-26.014444
-27.767012
-27.890001
-25.215025
-20.87972
-17.251593
-15.560515
-15.007073
-14.023173
-11.840148
-9.349653
-8.365755
-9.933844
-13.100768
-15.683503
-16.329187
-14.884085
-12.362844
-10.702515
-11.594173
-14.761098
-18.204744
-19.557606
-17.86653
-14.484376
-11.3174515
-8.457995
-4.276425
2.1496656
9.40592
14.817366
16.846655
16.047237
14.233175
13.095542
13.372263
14.540643
15.555289
15.709023
14.909605
13.679731
13.556744
16.4162
22.504074
29.36062
32.4968
28.468962
18.322504
7.099907
-0.4638161
-3.630741
-5.5062985
-9.134426
-13.777199
-15.898731
-13.162263
-7.0743876
-2.8620696
-5.3218174
-14.269149
-25.184278
-33.393684
-36.06866
-33.670406
-28.535685
-22.509302
-18.389227
-18.788935
-22.44781
-26.04519
-27.521038
-26.598635
-24.630835
-22.786024
-21.37167
-20.357023
-18.419973
-13.561971
-6.428704
-0.679044
1.3809946
2.3341465
7.161401
16.846655
28.530455
40.060524
52.635983
68.22463
85.5351
100.29359
108.68748
110.65527
107.765076
98.44878
78.52482
47.90097
13.833466
-14.176908
-32.102318
-43.324913
-54.36303
-68.04537
-81.020546
-86.155266
-80.22113
-67.03073
-53.440624
-44.616283
-41.480103
-41.572346
-42.156532
-42.125786
-42.37176
-44.278065
-48.828598
-55.34693
-59.374767
-54.48602
-37.821228
-13.346744
11.342972
31.051695
45.44122
56.63307
66.25683
74.80445
82.24519
89.378456
97.24966
105.520546
113.17651
119.356636
124.091644
127.104836
125.56749
115.94373
97.40339
73.05188
48.423664
27.73104
12.357617
1.7192097
-4.8913617
-8.673223
-11.778654
-15.898731
-20.941214
-26.198923
-32.194557
-41.38786
-56.42307
-77.08495
-99.19193
-115.36477
-119.08513
-108.907936
-89.16846
-66.262054
-44.862255
-26.53714
-11.225211
1.5039818
11.035502
14.878859
11.404465
3.4717798
-2.8928168
-2.4008672
6.546464
21.151213
36.893597
51.160133
63.212894
72.744415
79.90843
83.59805
81.722496
73.75906
61.706303
49.284576
40.3065
36.340153
36.55538
38.000484
37.170322
32.681282
25.609507
17.523085
9.190692
-0.4330693
-14.115414
-33.701153
-56.91502
-77.9766
-91.01327
-92.888824
-85.20211
-73.149345
-61.77302
-52.948677
-45.38495
-37.42152
-29.611824
-23.61619
-20.848974
-21.494658
-24.29262
-27.521038
-28.65867
-25.399506
-17.651302
-6.9821467
4.8553877
17.277111
30.990204
46.886322
64.68874
82.36818
97.618614
110.132576
121.29368
131.47089
137.68175
135.46797
123.29223
105.5513
89.53219
78.83229
72.22172
67.209984
62.044514
56.079628
49.868767
44.1806
40.060524
36.55538
30.067797
19.8291
6.607958
-10.056831
-29.827051
-50.55042
-70.7511
-90.06011
-106.01772
-117.57854
-126.06467
-131.6606
-133.01346
-128.40143
-117.70153
-104.94158
-93.93422
-84.310455
-76.13179
-69.613464
-63.64858
-59.22103
-58.852066
-61.496296
-63.464096
-62.541687
-58.390865
-51.41133
-44.093586
-39.72753
-37.29853
-33.63966
-27.30581
-18.75819
-10.702515
-6.8591595
-8.9499445
-15.345288
-21.094948
-21.494658
-15.468275
-4.399412
7.6533504
15.709023
17.861301
15.217073
10.113097
5.5010715
2.9183366
1.5347286
0.33560184
0.70456386
4.394185
11.896415
23.026772
36.801357
51.498352
63.39738
68.10165
65.58041
58.385643
48.546654
37.66227
26.993114
17.461594
10.697288
9.80563
16.631428
28.868671
41.35189
49.499805
50.176235
42.95073
30.006304
13.157036
-6.182729
-26.906103
-47.783207
-66.415794
-79.175735
-83.26506
-80.0674
-74.68669
-71.24304
-70.32064
-70.72035
-71.30454
-71.950226
-72.78039
-73.1801
-73.24159
-74.22549
-76.838974
-79.45245
-79.14499
-74.164
-64.60173
-52.210754
-39.666042
-29.396595
-21.832872
-15.560515
-9.749362
-5.260324
-3.2925255
-3.8767157
-6.336463
-9.226666
-9.9953375
-5.906007
3.441033
15.1555805
25.732492
33.603687
39.90679
46.97856
55.710667
64.96547
72.89815
77.20271
76.618515
72.990395
70.06944
70.469154
73.11338
73.63608
68.59359
58.846844
48.08545
39.630066
35.202522
33.97265
33.111736
30.160038
23.856936
13.095542
-2.4931078
-21.217936
-41.0189
-61.06584
-80.86681
-98.26952
-109.76884
-113.48921
-110.629745
-104.20367
-96.63994
-89.445175
-83.32655
-77.60764
-71.48902
-65.3704
-60.204933
-56.361576
-53.471375
-51.103863
-48.674862
-45.446445
-40.98815
-35.054012
-27.521038
-19.250137
-11.563426
-5.4140577
-0.9250188
3.010577
7.3766284
11.711934
14.909605
16.90815
18.291758
19.367895
19.921339
19.644617
18.322504
15.709023
11.804174
7.284388
3.195058
0.028133363
-2.0319052
-3.1080446
-4.5531464
-7.4126024
-10.733262
-12.916287
-13.438984
-13.070022
-12.947035
-14.084668
-17.097858
-21.18719
-24.200378
-24.569342
-22.54005
-19.21939
-15.468275
-12.02463
-9.349653
-7.320362
-5.3218174
-3.1695383
-1.3247277
-0.9557656
-2.8928168
-6.520944
-9.195919
-8.365755
-3.784475
2.0266783
5.9007807
6.2389956
3.7177544
0.27410808
-2.9235635
-6.1519823
-10.026085
-14.607364
-19.557606
-24.507847
-29.027634
-32.96323
-36.837334
-41.172634
-45.969143
-50.765648
-54.885727
-57.991158
-59.682236
-59.589993
-57.406967
-52.733448
-45.876904
-37.974964
-30.749458
-25.645481
-23.062746
-21.95586
-20.541506
-17.805037
-13.746451
-9.072932
-4.6761336
-0.86352515
2.5801215
6.0545144
9.559654
12.757326
15.801263
19.121922
22.565569
25.117556
25.824734
24.963821
23.549467
22.196608
20.659264
18.138023
14.479149
10.728035
8.176047
6.9461727
5.80854
3.5640202
-0.12560084
-4.983602
-10.641021
-16.29844
-20.78748
-22.909014
-22.63229
-21.586899
-22.201834
-25.706976
-31.518127
-37.974964
-43.63238
-47.875446
-50.611916
-51.81104
-51.565067
-50.15071
-48.121418
-45.938396
-43.693874
-41.172634
-38.528408
-36.222393
-34.56206
-32.71725
-29.581078
-24.60009
-18.296986
-12.02463
-7.166628
-4.214931
-2.9850574
-2.7083356
-2.7083356
-2.4623609
-1.5707024
-0.12560084
1.4117413
2.641615
3.3795393
3.7485013
3.8407416
3.410286
1.842197
-1.5399556
-6.613185
-12.485831
-18.020266
-22.417063
-25.522493
-28.166723
-31.39514
-35.545963
-39.85052
-42.955948
-44.21657
-43.693874
-41.818317
-39.174088
-36.13015
-32.901733
-29.519583
-25.922201
-22.355568
-19.49611
-18.051012
-17.95877
-17.928022
-15.683503
-9.657123
0.45858917
13.187781
25.793985
35.387005
40.952183
44.057613
47.255287
51.744324
56.786804
61.06062
63.089905
61.61406
55.833652
45.65645
31.574394
14.57139
-3.5077534
-19.680593
-31.548876
-39.481556
-46.922295
-57.806675
-72.872635
-89.47593
-103.988434
-113.82742
-118.07049
-116.748375
-110.84498
-102.35886
-93.227036
-84.18747
-76.10104
-70.93558
-69.859436
-71.18156
-71.48902
-69.27525
-65.27816
-60.020447
-52.79494
-42.955948
-31.333649
-18.85043
-4.922108
12.234631
33.17323
56.510086
79.69321
100.50881
117.81929
131.2249
140.5412
145.42995
146.75206
146.3831
144.90726
141.15614
134.29959
124.24538
111.08573
94.72842
74.71222
51.19088
25.302038
-1.2017404
-26.598635
-49.38204
-68.3221
-82.49639
-91.474464
-96.20949
-99.06894
-102.23586
-106.14072
-109.861084
-113.0895
-116.13344
-118.96215
-120.530235
-119.177376
-113.67369
-103.86545
-90.89028
-76.408516
-62.14198
-49.535774
-39.327824
-31.548876
-25.430254
-20.203289
-15.314541
-10.702515
-6.7361717
-3.5077534
-0.0026134849
5.009122
11.373718
17.461594
21.67391
23.51872
24.164404
25.148304
27.300583
30.467508
33.35771
34.218624
31.60514
25.209795
16.10873
6.0545144
-3.6922345
-12.301351
-19.403872
-25.06129
-29.212114
-31.425888
-31.579622
-30.04228
-27.859255
-25.768467
-23.154987
-18.358479
-10.087578
1.4424882
14.540643
27.485062
38.92289
48.20844
54.941998
59.09282
60.906883
60.75315
58.723858
55.09573
50.42221
45.44122
40.613968
35.786713
30.190786
22.93453
13.802719
3.6870074
-6.2442226
-15.529769
-24.723076
-34.56206
-45.046738
-55.070206
-63.09513
-68.47583
-71.73499
-73.887276
-75.63985
-77.361664
-79.114235
-80.620834
-81.48175
-81.297264
-79.882904
-77.63839
-74.96342
-71.550514
-67.12297
-62.203476
-57.991158
-55.685146
-55.500664
-56.146347
-55.71589
-52.579712
-45.969143
-35.94567
-23.554695
-10.2720585
2.5493743
14.202428
24.225897
32.40456
38.892143
43.934624
48.146942
52.605236
58.10892
64.90397
72.652176
80.27739
86.21153
89.16323
88.73277
85.688835
81.322784
76.49553
71.3608
65.61115
59.123566
52.051792
44.734043
37.44704
29.76033
20.935986
10.359073
-1.9704114
-15.437529
-28.96614
-41.449356
-52.241497
-61.311817
-69.09077
-75.76283
-80.89756
-83.634026
-83.57253
-81.05129
-77.30018
-73.45682
-69.82869
-65.80086
-60.635387
-54.1478
-46.55333
-38.436165
-30.380495
-22.54005
-14.45363
-5.567792
3.9329824
13.157036
20.628515
25.517265
28.253735
29.944809
31.451406
32.86576
33.788166
33.911156
33.20398
31.635885
29.145393
25.76324
21.704657
17.061882
11.588946
5.162856
-2.1241457
-9.718616
-16.821138
-22.355568
-25.307266
-25.06129
-21.709885
-16.144707
-9.687869
-3.8767157
0.45858917
3.594767
6.454223
9.621148
12.941808
16.231718
19.767607
24.225897
29.975557
36.58613
42.858486
47.224537
48.485157
46.117653
40.798447
34.280117
28.499708
24.379631
21.67391
19.583124
17.031136
13.126288
7.6840973
1.104273
-6.0289946
-13.346744
-20.510757
-27.39805
-33.762646
-38.928116
-42.187283
-43.509396
-43.201927
-42.095043
-41.32637
-41.60309
-42.740726
-43.909103
-44.462547
-44.24732
-43.140434
-40.926662
-37.1448
-31.70261
-24.999798
-17.897278
-11.225211
-5.1065893
0.45858917
5.408831
9.682642
13.187781
15.924251
17.98429
19.613873
21.151213
22.842289
24.748594
26.777885
28.745684
30.375265
31.051695
30.774975
30.283026
30.190786
30.129292
29.299128
27.177595
24.041418
20.536276
17.338606
14.448403
11.711934
8.975464
6.2389956
3.410286
-0.033360302
-4.399412
-9.042185
-12.947035
-15.652757
-17.497568
-19.065657
-20.69524
-22.263329
-23.33947
-23.739178
-23.585443
-23.21648
-23.21648
-23.892912
-24.907558
-25.55324
-25.06129
-22.970507
-19.342377
-14.422883
-8.734717
-2.8005762
2.856843
7.6840973
10.543553
10.543553
8.299034
5.3780837
2.9490836
1.5347286
1.3195007
2.5186276
5.193603
8.790983
12.388365
15.278567
17.36935
18.722214
18.906694
17.400099
14.110187
9.467414
3.8099952
-2.4623609
-8.212021
-12.362844
-14.791845
-16.144707
-17.159353
-18.204744
-19.557606
-21.771378
-24.784569
-27.70552
-29.488836
-29.796305
-28.166723
-24.138885
-18.512213
-12.854794
-7.904552
-3.4770067
0.08962703
1.9344378
1.8114502
-0.0026134849
-2.5238545
-4.1226907
-3.9382093
-2.4316142
-0.06410718
2.641615
4.8553877
5.931527
5.80854
4.394185
1.7192097
-2.0933988
-6.5824375
-11.225211
-15.560515
-19.004164
-20.91047
-20.848974
-19.03491
-16.390682
-14.146161
-13.438984
-14.515123
-16.698149
-18.881176
-20.01881
-19.834328
-18.881176
-17.897278
-17.313087
-17.313087
-17.682049
-17.95877
-17.528315
-16.052465
-13.777199
-11.071477
-8.304261
-5.567792
-2.7083356
0.24336126
3.010577
4.8861346
5.3473372
4.6709065
3.5332735
2.5493743
1.9036906
1.3502476
0.27410808
-1.7244366
-4.4301586
-7.351109
-10.241313
-12.701059
-14.053921
-14.023173
-13.1315155
-12.147616
-11.778654
-12.239858
-13.1315155
-13.684958
-13.777199
-14.176908
-15.652757
-17.928022
-19.772833
-19.895823
-17.774288
-13.193008
-6.4594502
0.95053864
6.8231854
9.682642
9.744136
8.514262
7.6533504
7.9608192
9.436667
11.773427
14.725124
17.338606
18.414743
17.09263
13.126288
6.7309446
-1.5092087
-10.54878
-19.373125
-27.551785
-35.392227
-43.447903
-51.41133
-57.745182
-60.60464
-59.467007
-55.40842
-50.704155
-47.229763
-45.876904
-46.27661
-47.229763
-47.598724
-47.045284
-45.50794
-42.617737
-37.851974
-31.456635
-24.507847
-17.682049
-10.979237
-4.6761336
0.24336126
3.0413241
4.3019447
5.624059
8.299034
12.449858
17.307858
21.67391
24.717848
25.886229
25.05606
22.135113
17.338606
11.527453
5.8392863
1.073526
-2.831323
-6.1519823
-9.195919
-12.270603
-15.990972
-20.91047
-26.813862
-32.901733
-38.251686
-42.033546
-43.386406
-41.63384
-36.929573
-30.44199
-23.70843
-17.989517
-13.807945
-10.54878
-7.320362
-3.6922345
-0.0026134849
3.195058
5.8700337
8.23754
10.451313
12.419111
13.864213
14.694377
14.632884
13.433757
11.219984
8.790983
7.0076666
5.931527
4.8861346
3.3795393
1.6269692
0.21261445
-0.40232244
-0.5253098
-0.7712846
-1.6014493
-2.677589
-2.8620696
-1.0172592
3.0720708
8.545009
14.079441
18.476238
21.2742
22.811543
23.549467
23.641706
23.21125
22.53482
22.042873
21.95063
22.227352
22.688555
23.21125
23.580214
23.487972
22.719303
21.36644
19.460138
16.723667
13.095542
8.975464
4.947628
1.288754
-2.0011582
-4.799121
-6.7054253
-7.5970836
-7.843058
-8.242767
-9.472641
-11.840148
-15.253047
-19.311632
-23.40096
-26.660126
-28.412697
-28.351202
-26.690874
-24.046646
-21.033455
-17.835783
-14.484376
-11.0407295
-7.5970836
-4.1226907
-0.4330693
3.4717798
7.3766284
10.851022
13.218529
14.140934
13.525998
11.435212
7.807085
2.7338555
-3.4155128
-9.749362
-15.376036
-19.772833
-23.062746
-25.614735
-27.828506
-29.950039
-31.856344
-33.393684
-34.377583
-34.654305
-34.162354
-32.993973
-31.518127
-29.950039
-28.105228
-25.768467
-22.878265
-19.71134
-16.698149
-13.992427
-11.62492
-9.595629
-7.996793
-6.7669187
-5.8137665
-5.1988297
-5.3218174
-6.520944
-8.580982
-10.7640085
-12.485831
-13.561971
-14.084668
-14.330642
-14.668857
-15.191554
-15.80649
-16.390682
-16.913378
-17.589808
-18.573708
-19.772833
-20.756735
-20.941214
-20.141796
-18.573708
-16.851883
-15.80649
-16.2062
-17.743544
-19.403872
-20.172544
-19.588354
-17.497568
-14.084668
-10.056831
-6.336463
-3.4155128
-0.89427197
1.7499566
4.0867167
5.101362
4.3019447
2.2419062
-0.1563477
-2.0933988
-3.2617788
-3.6614878
-3.44626
-2.8620696
-2.216386
-2.1241457
-3.5077534
-6.8591595
-11.8094015
-17.159353
-21.463911
-23.80067
-23.80067
-22.017355
-19.43462
-17.313087
-16.544416
-17.097858
-18.051012
-18.419973
-18.081757
-17.528315
-16.821138
-15.283794
-12.301351
-8.273515
-3.9074626
0.6123233
5.4703245
10.605048
15.217073
18.199518
19.121922
18.62997
17.58458
16.477694
15.463048
14.3869095
12.818819
10.605048
7.8993254
4.7324
1.0120324
-3.200285
-7.4433494
-10.733262
-12.0861225
-11.225211
-8.888451
-6.5824375
-5.598539
-6.5516906
-9.011438
-11.870895
-13.930933
-14.761098
-14.668857
-13.961679
-12.578073
-10.302806
-6.9821467
-2.831323
1.6269692
5.931527
9.559654
12.050149
13.218529
13.126288
11.865668
10.020858
8.483515
7.9608192
8.698743
11.004756
14.725124
19.306404
23.487972
25.76324
25.05606
21.36644
15.924251
10.236086
5.255097
1.3502476
-1.3247277
-2.9235635
-4.03045
-5.3218174
-6.9821467
-8.580982
-9.718616
-10.302806
-11.071477
-12.762553
-15.253047
-17.067112
-16.759644
-13.961679
-9.503388
-4.799121
-0.89427197
2.1804123
5.162856
8.514262
11.834921
14.263922
15.1555805
14.632884
13.495251
12.849566
13.495251
15.463048
17.98429
19.890593
20.444036
19.552378
17.553833
15.063339
12.480604
9.836376
6.97692
3.5332735
-0.4638161
-4.6761336
-8.396502
-11.286705
-13.438984
-15.253047
-17.00562
-19.49611
-23.43171
-27.79776
-30.687963
-30.71871
-27.79776
-22.509302
-15.652757
-8.70397
-3.1080446
0.6123233
2.7031088
3.5332735
3.3795393
2.3341465
0.67381704
-1.0172592
-2.1856394
-2.5238545
-1.847424
-0.21784139
1.9344378
4.0559697
5.6855526
6.8231854
7.407376
7.1921477
5.962274
3.6870074
0.6430702
-2.6468418
-5.598539
-7.7200713
-8.673223
-8.488742
-7.750818
-7.4126024
-8.027539
-9.687869
-11.71716
-13.100768
-13.315996
-12.485831
-11.102223
-9.780109
-8.857704
-8.273515
-7.5663366
-6.4594502
-5.2910705
-4.6146398
-4.583893
-4.8913617
-4.8913617
-3.9382093
-1.7551835
1.8114502
6.5157175
11.773427
16.539186
19.952085
21.212706
19.982834
16.631428
12.173137
7.807085
4.6401596
3.256552
3.5640202
5.039869
6.700198
7.499616
6.8846793
5.039869
2.426387
-0.5560566
-3.5385005
-6.0289946
-7.7815647
-8.9499445
-9.780109
-10.210566
-10.241313
-10.056831
-10.056831
-10.456539
-11.194464
-11.840148
-11.71716
-10.2720585
-7.4433494
-3.6614878
0.3048549
3.625514
5.777793
6.5157175
5.6855526
3.625514
0.98128545
-1.2017404
-1.9704114
-0.7405377
2.5186276
7.0076666
11.465959
14.632884
15.616782
14.17168
10.605048
6.0237675
1.688463
-1.4169682
-2.8005762
-2.4931078
-0.9557656
1.073526
2.856843
3.9944763
4.6401596
4.7324
3.7177544
1.3809946
-1.8166772
-5.0143485
-7.904552
-10.825501
-14.238402
-18.573708
-23.646936
-28.935392
-33.793392
-38.128696
-42.187283
-46.21512
-49.566525
-51.103863
-49.904736
-46.122875
-40.496204
-34.22385
-28.443445
-24.0159
-21.248682
-19.680593
-18.665947
-17.743544
-16.359934
-13.684958
-9.011438
-2.6468418
4.1482105
10.359073
15.4323015
19.029682
20.751505
20.536276
18.906694
16.631428
14.6636305
13.894959
14.632884
16.69292
19.42939
21.85839
22.903784
21.889137
19.33715
16.32396
13.587491
10.943263
7.745591
3.6870074
-0.9865124
-5.752273
-10.210566
-14.238402
-17.805037
-21.094948
-24.231127
-26.998343
-28.935392
-29.550331
-28.904648
-27.582533
-26.475647
-25.737722
-24.846064
-23.12424
-20.480013
-17.559061
-15.13006
-13.377489
-12.0861225
-10.7640085
-8.9499445
-6.5516906
-3.9997032
-1.8166772
-0.5560566
-0.4638161
-1.3247277
-2.3086267
-2.616095
-1.847424
-0.21784139
1.8114502
3.8714886
5.8700337
7.745591
9.098453
9.713388
9.897869
9.99011
10.113097
10.328325
11.035502
12.634338
15.001846
17.215616
18.56848
18.93744
18.476238
17.184872
15.094087
12.480604
9.6518955
6.761692
4.0559697
1.9959311
0.95053864
1.073526
2.1496656
3.594767
4.7016535
5.22435
5.3165903
5.3780837
5.3473372
5.162856
4.8246408
4.4864254
4.240451
3.8714886
3.1335647
1.9651845
0.6430702
-0.4330693
-0.9250188
-1.1094998
-1.5399556
-2.7698293
-4.922108
-7.5663366
-9.96459
-11.501933
-12.301351
-12.947035
-13.900187
-15.068566
-15.929478
-16.052465
-15.376036
-14.392136
-13.684958
-13.377489
-12.916287
-11.747907
-9.933844
-7.966046
-6.428704
-5.5370455
-4.8913617
-3.8459687
-1.847424
0.98128545
3.9944763
6.5157175
8.206794
9.221439
10.113097
11.312225
12.72658
13.771972
13.802719
12.788074
11.404465
10.328325
9.867124
9.713388
9.313681
8.360528
7.130654
6.177502
5.8392863
5.777793
5.3780837
4.240451
2.4571338
0.48933598
-1.2017404
-2.5238545
-3.8767157
-5.6600323
-7.8123116
-9.687869
-10.518034
-9.933844
-8.427248
-6.9821467
-6.3672094
-6.5824375
-7.012893
-7.1973743
-7.166628
-7.1973743
-7.4126024
-7.689324
-7.935299
-8.027539
-7.873805
-7.7200713
-7.8123116
-8.242767
-8.70397
-8.79621
-8.335008
-7.474096
-6.490197
-5.567792
-4.952855
-4.7068806
-4.860615
-5.383311
-6.428704
-8.058287
-10.056831
-11.901641
-13.039274
-13.162263
-12.424338
-11.009983
-9.103679
-6.8284125
-4.4301586
-2.3393736
-0.9250188
-0.24858823
0.120373905
0.55082965
1.3195007
2.2111592
2.7953494
2.6723619
1.9959311
1.3809946
1.3502476
2.1189187
3.441033
4.7016535
5.4703245
5.562565
5.255097
4.947628
4.7938943
4.424932
3.0720708
0.42784235
-3.0465508
-6.1519823
-7.996793
-8.457995
-8.365755
-8.70397
-9.810857
-11.163718
-12.02463
-12.362844
-12.762553
-13.807945
-15.4990225
-17.159353
-17.95877
-17.743544
-17.097858
-16.728897
-16.944124
-17.497568
-17.743544
-17.00562
-14.976326
-11.932388
-8.642476
-5.721526
-3.1695383
-0.5868035
2.2726529
4.7324
6.177502
6.48497
6.0545144
5.5010715
5.562565
6.792439
9.036958
11.527453
13.556744
14.602138
14.755871
14.602138
14.417656
14.263922
14.140934
14.048694
13.956452
13.956452
13.9872
13.710479
12.972554
12.173137
11.834921
11.65044
10.912516
9.375174
7.5611095
6.085262
4.8246408
3.1335647
0.889045
-1.5092087
-3.7229815
-5.967501
-8.550236
-11.594173
-15.068566
-18.604454
-21.648392
-23.739178
-24.723076
-24.815315
-24.354113
-23.585443
-22.75528
-21.86362
-20.664492
-18.942669
-16.698149
-14.269149
-11.840148
-9.441895
-7.012893
-4.5223994
-2.1548924
-0.06410718
1.7499566
3.625514
5.962274
8.852477
11.865668
14.233175
15.401554
15.24782
14.6636305
14.694377
15.063339
14.540643
12.634338
10.297579
8.72949
8.022312
7.7148438
7.130654
6.0545144
4.517173
2.641615
0.58157647
-1.6014493
-3.9997032
-6.490197
-8.826958
-10.733262
-12.147616
-13.162263
-13.746451
-13.900187
-13.777199
-13.684958
-13.715706
-13.807945
-13.654212
-12.947035
-11.594173
-9.657123
-7.4126024
-5.2295766
-3.3540194
-1.847424
-0.6482972
0.21261445
0.85829806
1.4424882
2.1496656
2.9183366
3.5640202
3.9944763
4.3326917
4.6709065
4.6709065
4.025223
2.641615
0.7353108
-1.4784619
-3.6922345
-5.8137665
-7.8123116
-9.872351
-12.147616
-14.392136
-16.083214
-16.974873
-17.1901
-17.128605
-17.067112
-17.128605
-17.159353
-16.974873
-16.390682
-15.376036
-13.930933
-12.178363
-10.056831
-7.658577
-5.075843
-2.4623609
0.15112075
2.8875897
5.593312
7.9608192
9.744136
11.004756
11.957909
12.818819
13.710479
14.6636305
15.555289
16.231718
16.477694
16.50844
16.938896
17.769062
17.98429
16.723667
14.725124
13.525998
13.587491
14.17168
14.878859
15.616782
16.01649
15.217073
12.972554
9.99011
7.315135
5.255097
3.594767
2.0266783
0.18186757
-2.1548924
-4.983602
-8.11978
-11.471186
-14.822592
-17.95877
-20.848974
-23.493202
-25.86071
-27.859255
-29.24286
-29.827051
-29.45809
-28.351202
-26.72162
-24.661581
-22.17109
-19.43462
-16.944124
-14.884085
-12.947035
-10.794756
-8.304261
-5.4448047
-2.3086267
0.6430702
3.0413241
4.9783754
6.761692
8.483515
9.713388
10.082351
9.621148
8.82173
8.022312
7.468869
7.2536416
6.97692
6.2082486
4.7324
2.7953494
0.70456386
-1.2939808
-2.9543102
-4.368665
-5.78302
-7.2588687
-8.550236
-9.380401
-9.810857
-9.903096
-9.933844
-10.087578
-10.333552
-10.241313
-9.411147
-7.7200713
-5.598539
-3.5692472
-1.6936898
0.18186757
2.2419062
4.4556785
6.361983
7.499616
7.745591
7.3766284
6.9461727
6.9461727
7.284388
7.4381227
6.761692
5.039869
2.487881
-0.6175504
-3.9382093
-7.1973743
-10.149072
-12.793301
-15.283794
-17.497568
-19.311632
-20.756735
-21.894367
-22.81677
-23.493202
-23.892912
-23.892912
-23.247227
-21.709885
-19.188644
-15.960224
-12.270603
-8.335008
-4.399412
-0.6482972
2.7953494
5.993021
8.944718
11.681187
14.079441
16.01649
17.646072
19.21416
20.843744
22.53482
23.918428
24.502619
24.133657
23.241999
22.35034
21.581669
20.628515
19.183416
17.154123
14.632884
11.681187
8.483515
5.162856
1.5962223
-2.4008672
-6.8899064
-11.62492
-16.175453
-20.357023
-24.108139
-27.459545
-30.257507
-32.25605
-33.485924
-34.070114
-34.439075
-34.80804
-35.20775
-35.11551
-34.31609
-32.809494
-30.841698
-28.412697
-25.430254
-21.986607
-18.174
-14.053921
-9.780109
-5.752273
-2.216386
0.85829806
3.7792482
6.669451
9.436667
12.0194025
14.263922
16.01649
17.154123
17.769062
18.076529
18.045782
17.646072
16.815908
15.64753
14.110187
12.265376
10.236086
8.23754
6.2082486
4.1482105
2.0881717
0.08962703
-1.847424
-3.7537282
-5.567792
-7.2281213
-8.673223
-9.903096
-11.009983
-11.993882
-12.578073
-12.578073
-11.778654
-10.3643
-8.550236
-6.6439314
-4.860615
-3.5077534
-2.7083356
-2.3393736
-1.9089178
-1.1402466
-0.18709454
0.36634865
0.36634865
0.08962703
-0.033360302
-0.12560084
-0.34082875
-0.7405377
-1.078753
-1.3554746
-1.7551835
-2.4623609
-3.384766
-4.4301586
-5.475551
-6.6439314
-7.935299
-9.411147
-10.7640085
-11.71716
-11.993882
-11.655667
-10.979237
-10.179818
-9.226666
-8.212021
-7.2281213
-6.397957
-5.6600323
-4.8913617
-3.9997032
-3.0465508
-1.9396645
-0.679044
0.7968044
2.3956404
4.025223
5.593312
6.97692
8.23754
9.559654
11.127744
12.972554
14.817366
16.354706
17.277111
17.461594
17.123377
16.50844
15.801263
15.094087
14.263922
13.218529
11.834921
10.143845
7.930072
5.162856
2.0266783
-1.2017404
-4.214931
-7.0436406
-9.687869
-12.20911
-14.730351
-17.37458
-20.141796
-22.693785
-24.753824
-26.229671
-27.21357
-27.859255
-28.197468
-28.043736
-27.244316
-25.86071
-24.046646
-22.14034
-20.29553
-18.604454
-16.913378
-15.068566
-12.701059
-9.872351
-6.8899064
-4.399412
-2.5546014
-1.078753
0.36634865
1.842197
3.256552
4.4864254
5.5318184
6.4234767
7.130654
7.4381227
7.2228947
6.48497
5.408831
4.178957
3.0413241
2.0266783
1.073526
-0.0026134849
-1.263234
-2.616095
-3.9997032
-5.2295766
-6.090488
-6.7054253
-7.320362
-8.11978
-8.980692
-9.595629
-9.657123
-9.072932
-8.089033
-7.0436406
-6.182729
-5.690779
-5.4140577
-5.1373363
-4.4609056
-3.2925255
-1.7244366
-0.3100819
0.6123233
1.0120324
1.1657666
1.4424882
1.8114502
2.1496656
2.2111592
1.7807033
0.889045
-0.09485401
-0.8327782
-1.263234
-1.6629429
-2.2778797
-3.2617788
-4.4609056
-5.5062985
-6.1519823
-6.520944
-6.7669187
-7.0743876
-7.53559
-8.11978
-8.673223
-9.134426
-9.318907
-9.318907
-9.349653
-9.441895
-9.503388
-9.257413
-8.580982
-7.504843
-5.967501
-4.153437
-2.2778797
-0.5253098
1.0427791
2.3648934
3.441033
4.1482105
4.7016535
5.255097
5.8700337
6.361983
6.607958
6.577211
6.4234767
6.2389956
6.0237675
5.80854
5.5318184
5.039869
4.394185
3.5640202
2.7338555
1.9959311
1.3502476
0.6123233
-0.3715756
-1.5399556
-2.7390823
-3.7229815
-4.4609056
-5.1373363
-6.0289946
-7.2588687
-8.70397
-10.056831
-11.225211
-12.116869
-12.762553
-13.223756
-13.438984
-13.162263
-12.270603
-10.856249
-9.134426
-7.504843
-6.121235
-4.983602
-3.8459687
-2.5546014
-1.1094998
0.36634865
1.7807033
3.2872987
5.162856
7.499616
10.174592
12.788074
15.032592
16.69292
17.676819
18.107275
18.107275
17.861301
17.461594
16.938896
16.200972
15.1555805
13.802719
12.265376
10.666541
9.067705
7.5611095
6.2389956
5.070616
3.9329824
2.5493743
0.67381704
-1.6321962
-3.8459687
-5.5370455
-6.7054253
-7.7200713
-8.857704
-9.96459
-10.579528
-10.456539
-9.749362
-8.826958
-7.873805
-7.0436406
-6.305716
-5.721526
-5.3525643
-5.045096
-4.5531464
-3.7537282
-2.7390823
-1.4784619
0.120373905
2.057425
4.1482105
5.962274
7.1921477
7.622604
7.407376
6.7309446
5.7162995
4.3326917
2.4571338
0.18186757
-2.216386
-4.245678
-5.752273
-7.012893
-8.335008
-9.718616
-11.009983
-11.993882
-12.762553
-13.315996
-13.654212
-13.86944
-14.084668
-14.269149
-14.330642
-14.207655
-13.86944
-13.4082365
-12.731807
-11.686414
-10.149072
-8.242767
-6.336463
-4.6453867
-3.1695383
-1.7859303
-0.4330693
0.9197918
2.3033998
3.5640202
4.424932
4.6709065
4.394185
3.9637294
3.7485013
3.7485013
3.7177544
3.1335647
1.7807033
-0.09485401
-1.7244366
-2.616095
-3.200285
-4.214931
-6.090488
-8.642476
-11.3174515
-13.715706
-15.80649
-17.86653
-20.080301
-21.986607
-23.154987
-23.308722
-22.54005
-21.340921
-20.11105
-19.065657
-18.112505
-17.159353
-15.867985
-14.084668
-11.840148
-9.380401
-6.8284125
-4.1226907
-1.078753
2.1804123
5.2858434
7.9608192
10.236086
12.419111
14.540643
16.293211
17.36935
17.799807
17.892048
17.922794
18.199518
18.691465
19.091175
18.998934
18.230263
16.631428
14.325415
11.804174
9.528908
7.6840973
5.8700337
3.6562607
1.1657666
-1.2017404
-3.1080446
-4.5531464
-5.629286
-6.6439314
-7.843058
-9.318907
-10.671767
-11.53268
-11.8094015
-11.655667
-11.3174515
-10.94849
-10.610274
-10.087578
-9.042185
-7.320362
-5.260324
-3.4770067
-2.4623609
-2.0626519
-1.7244366
-0.9865124
0.36634865
2.2419062
4.363438
6.3312364
8.05306
9.621148
11.035502
12.080896
12.542098
12.388365
11.804174
10.851022
9.498161
7.8993254
6.3004894
4.916881
3.410286
1.5962223
-0.4330693
-2.3086267
-3.9074626
-5.383311
-6.7669187
-7.904552
-8.550236
-8.70397
-8.550236
-8.304261
-8.058287
-7.658577
-6.9821467
-5.967501
-4.6761336
-3.3540194
-2.0626519
-0.8327782
0.39709547
1.5654756
2.5493743
3.195058
3.4717798
3.5332735
3.5332735
3.7177544
4.209704
4.947628
5.6548057
6.1160083
6.3312364
6.146755
5.3473372
3.7177544
1.3809946
-1.1709936
-3.5385005
-5.5370455
-7.2281213
-8.888451
-10.395046
-11.686414
-12.485831
-12.762553
-12.608819
-12.516579
-12.793301
-13.438984
-14.176908
-14.638111
-14.576617
-13.961679
-13.070022
-12.116869
-11.194464
-10.118324
-8.642476
-6.613185
-4.184184
-1.8781708
-0.033360302
1.6577162
3.5332735
5.3165903
6.6387043
7.530363
8.083806
8.23754
8.268288
8.452768
8.852477
9.436667
10.174592
11.035502
11.773427
12.173137
12.111642
11.404465
9.928617
7.8993254
5.5318184
3.225805
1.258007
-0.3100819
-1.5707024
-2.677589
-3.5385005
-4.214931
-4.860615
-5.4448047
-5.78302
-5.8752604
-5.8445134
-5.8752604
-5.967501
-5.9982476
-5.8752604
-5.6600323
-5.475551
-5.383311
-5.2910705
-5.0143485
-4.3071713
-3.3232725
-2.3701203
-1.8166772
-1.5399556
-1.2017404
-0.5868035
0.24336126
1.1965134
1.9959311
2.5186276
2.7031088
2.6723619
2.5801215
2.7031088
3.0413241
3.3795393
3.441033
3.1028175
2.487881
1.8729439
1.5347286
1.5039818
1.6577162
1.8114502
1.8729439
1.9959311
2.3648934
3.1028175
4.0867167
5.070616
5.80854
6.177502
6.361983
6.6387043
7.099907
7.622604
8.05306
8.391274
8.760237
9.221439
9.80563
10.359073
10.820274
11.06625
10.943263
10.574301
9.99011
9.190692
8.299034
7.530363
7.0076666
6.6387043
6.3004894
6.0237675
5.7162995
5.3473372
4.947628
4.4556785
4.0559697
3.8099952
3.625514
3.410286
2.9490836
2.1496656
0.95053864
-0.49456295
-1.9704114
-3.4155128
-4.922108
-6.4594502
-7.904552
-9.072932
-9.780109
-10.149072
-10.702515
-11.563426
-12.639565
-13.592717
-14.238402
-14.607364
-14.884085
-15.160808
-15.222301
-14.853338
-14.146161
-13.070022
-11.686414
-10.149072
-8.519489
-6.8284125
-5.1373363
-3.384766
-1.5399556
0.24336126
1.688463
2.9183366
4.178957
5.2858434
5.993021
6.454223
7.161401
8.23754
9.190692
9.344426
8.913971
8.637249
8.975464
9.713388
9.99011
9.436667
8.23754
6.8846793
5.8392863
5.039869
4.0559697
2.6723619
1.1657666
-0.18709454
-1.3247277
-2.2778797
-3.1080446
-3.784475
-4.3379183
-4.6761336
-4.737627
-4.6453867
-4.4301586
-4.0919437
-3.5385005
-2.8928168
-2.4008672
-2.1548924
-1.9704114
-1.5092087
-0.5560566
0.7968044
2.3033998
3.5025265
4.240451
4.7324
5.3165903
6.177502
6.9461727
7.1921477
6.6387043
5.562565
4.394185
3.410286
2.487881
1.3502476
-0.18709454
-2.0626519
-4.1226907
-6.0597415
-7.6278305
-8.642476
-9.165173
-9.318907
-9.380401
-9.380401
-9.380401
-9.595629
-10.056831
-10.7640085
-11.409692
-11.747907
-11.62492
-10.979237
-9.810857
-8.273515
-6.305716
-3.9074626
-1.3554746
1.0120324
3.010577
4.6401596
5.962274
7.130654
8.176047
8.913971
9.190692
9.129199
9.006211
9.282933
9.774882
10.051604
9.713388
8.852477
7.807085
6.792439
5.8392863
4.7016535
3.1335647
1.104273
-1.1402466
-3.2617788
-5.075843
-6.6746783
-8.11978
-9.472641
-10.579528
-11.255958
-11.471186
-11.225211
-10.456539
-9.441895
-8.427248
-7.5663366
-6.8899064
-6.1519823
-5.1373363
-3.9382093
-2.7083356
-1.5092087
-0.18709454
1.1965134
2.641615
4.178957
5.8392863
7.499616
9.067705
10.266831
11.06625
11.527453
11.804174
11.773427
11.435212
10.789529
9.99011
9.129199
8.299034
7.5611095
6.915426
6.3312364
5.8392863
5.408831
4.8553877
3.8407416
2.2726529
0.27410808
-1.8166772
-3.630741
-5.045096
-5.936754
-6.2442226
-6.1519823
-5.8137665
-5.3525643
-4.8913617
-4.368665
-3.815222
-3.2925255
-2.831323
-2.4623609
-2.0319052
-1.4169682
-0.5868035
0.52008283
1.7807033
3.1028175
4.424932
5.562565
6.5157175
7.2228947
7.7148438
7.9915657
8.1145525
8.022312
7.6840973
7.0691605
6.2082486
5.3473372
4.578666
3.8407416
3.0720708
2.1496656
1.0120324
-0.3100819
-1.6936898
-3.015804
-4.0919437
-4.8913617
-5.475551
-6.1519823
-6.9821467
-7.843058
-8.519489
-8.888451
-9.011438
-9.072932
-8.919198
-8.304261
-7.0436406
-5.260324
-3.2925255
-1.5092087
-0.24858823
0.45858917
0.70456386
0.85829806
1.2272602
1.9959311
3.1028175
4.3019447
5.4703245
6.6387043
7.8993254
9.221439
10.574301
11.681187
12.419111
12.91106
13.3415165
13.771972
14.079441
13.864213
13.003301
11.588946
9.959364
8.391274
6.915426
5.439578
4.0559697
2.826096
1.842197
1.104273
0.55082965
-0.0026134849
-0.6482972
-1.4169682
-2.247133
-3.1695383
-4.0919437
-4.8913617
-5.4448047
-5.752273
-5.8445134
-5.967501
-6.182729
-6.4594502
-6.6746783
-6.6746783
-6.2134757
-5.3218174
-4.03045
-2.3701203
-0.40232244
1.5654756
3.225805
4.363438
4.8861346
4.8861346
4.363438
3.410286
2.1804123
1.073526
0.3048549
0.05888021
0.120373905
0.3048549
0.6123233
1.0120324
1.5039818
1.7807033
1.6269692
1.0120324
0.08962703
-0.7712846
-1.4784619
-2.0626519
-2.7698293
-3.7537282
-4.860615
-5.8137665
-6.305716
-6.274969
-6.0289946
-5.8752604
-6.0289946
-6.397957
-6.7669187
-6.8899064
-6.6439314
-6.121235
-5.4140577
-4.5223994
-3.4155128
-2.0011582
-0.27933508
1.5347286
3.195058
4.5479193
5.439578
6.0545144
6.577211
7.2536416
8.083806
8.790983
9.1599455
9.129199
8.913971
8.667996
8.422022
8.022312
7.3766284
6.5157175
5.593312
4.7324
3.8714886
2.9490836
1.8114502
0.33560184
-1.6014493
-3.815222
-5.967501
-7.5970836
-8.642476
-9.195919
-9.380401
-9.165173
-8.61173
-7.843058
-7.105134
-6.5516906
-6.1519823
-5.78302
-5.260324
-4.6761336
-4.1226907
-3.6614878
-3.231032
-2.7083356
-1.9396645
-0.6482972
1.1965134
3.225805
4.916881
6.0237675
6.546464
6.792439
7.161401
7.7148438
8.268288
8.545009
8.452768
8.022312
7.407376
6.761692
6.085262
5.255097
4.0559697
2.487881
0.7353108
-0.9557656
-2.4316142
-3.6922345
-4.799121
-5.752273
-6.6746783
-7.53559
-8.058287
-8.089033
-7.843058
-7.6278305
-7.689324
-7.996793
-8.488742
-8.9499445
-9.072932
-8.765464
-8.212021
-7.53559
-6.8591595
-6.2134757
-5.5062985
-4.3379183
-2.6468418
-0.5560566
1.6269692
3.7792482
5.6548057
7.130654
8.1453
8.82173
9.467414
10.051604
10.266831
10.020858
9.375174
8.545009
7.6533504
6.761692
5.8700337
4.8861346
3.6562607
2.2419062
0.7968044
-0.679044
-2.216386
-3.8767157
-5.598539
-7.289615
-8.919198
-10.425794
-11.8094015
-13.070022
-14.176908
-15.099313
-15.867985
-16.29844
-16.329187
-16.052465
-15.591262
-14.914832
-13.807945
-12.332097
-10.487287
-8.273515
-5.8752604
-3.4770067
-1.3247277
0.6123233
2.487881
4.3019447
6.0237675
7.6533504
9.190692
10.605048
11.773427
12.695832
13.218529
13.187781
12.634338
11.711934
10.451313
8.975464
7.3766284
5.7162995
4.025223
2.2726529
0.48933598
-1.1709936
-2.5238545
-3.5692472
-4.583893
-5.78302
-7.166628
-8.550236
-9.933844
-11.255958
-12.547325
-13.684958
-14.607364
-15.222301
-15.468275
-15.314541
-14.822592
-14.115414
-13.100768
-11.747907
-10.118324
-8.181274
-6.397957
-5.3218174
-4.4916525
-2.3393736
1.288754
4.7324
6.5157175
6.915426
7.3766284
8.575756
9.744136
9.99011
9.313681
8.329781
7.622604
7.130654
6.361983
5.162856
3.625514
1.7499566
-0.3100819
-2.216386
-3.784475
-4.922108
-5.8445134
-6.7054253
-7.4126024
-7.6278305
-7.2588687
-6.6746783
-6.182729
-5.78302
-5.3525643
-4.7068806
-3.8767157
-2.9543102
-2.0933988
-1.3554746
-0.8020314
-0.27933508
0.48933598
1.5962223
2.9798303
4.424932
5.6548057
6.607958
7.345882
8.022312
8.514262
8.72949
8.514262
8.083806
7.7148438
7.530363
7.499616
7.4381227
7.099907
6.2389956
4.8246408
3.0413241
1.3195007
-0.06410718
-1.1709936
-2.4931078
-4.3379183
-6.4594502
-8.11978
-9.072932
-9.564881
-9.841603
-9.841603
-9.626375
-9.257413
-8.888451
-8.550236
-8.089033
-7.4126024
-6.4594502
-5.2910705
-4.0919437
-2.9235635
-1.7551835
-0.4638161
0.889045
2.1496656
3.256552
4.178957
4.947628
5.5318184
5.9007807
6.146755
6.361983
6.577211
6.669451
6.577211
6.269742
5.624059
4.609413
3.3795393
2.0881717
0.67381704
-0.89427197
-2.5546014
-4.0919437
-5.2295766
-5.906007
-6.182729
-5.967501
-5.168083
-4.061197
-3.0465508
-2.5853484
-2.7390823
-3.1695383
-3.4770067
-3.44626
-3.200285
-2.9235635
-2.6468418
-2.4008672
-2.0011582
-1.447715
-0.86352515
-0.4330693
-0.27933508
-0.40232244
-0.679044
-0.86352515
-0.9250188
-0.7405377
-0.3100819
0.24336126
0.7353108
1.104273
1.3502476
1.4424882
1.3502476
1.104273
0.70456386
0.120373905
-0.7097908
-1.6321962
-2.4316142
-2.9543102
-3.015804
-2.5853484
-1.8781708
-1.078753
-0.49456295
-0.21784139
-0.24858823
-0.5868035
-1.078753
-1.6321962
-2.216386
-2.6468418
-2.831323
-2.7390823
-2.4008672
-1.8781708
-1.3247277
-0.7405377
-0.27933508
-0.06410718
-0.18709454
-0.5560566
-0.89427197
-0.9557656
-0.679044
-0.24858823
-0.0026134849
-0.21784139
-0.9557656
-2.1241457
-3.3232725
-4.184184
-4.583893
-4.6146398
-4.583893
-4.6146398
-4.6761336
-4.5531464
-4.368665
-4.3379183
-4.6761336
-5.383311
-6.2134757
-6.920653
-7.351109
-7.474096
-7.4126024
-7.289615
-7.135881
-6.9514
-6.6439314
-6.121235
-5.475551
-4.860615
-4.4609056
-4.368665
-4.368665
-4.3071713
-4.214931
-4.214931
-4.4609056
-4.7068806
-4.737627
-4.4916525
-4.0919437
-3.784475
-3.6614878
-3.6614878
-3.630741
-3.44626
-3.0465508
-2.4931078
-1.9704114
-1.6014493
-1.4169682
-1.2939808
-1.078753
-0.7405377
-0.4638161
-0.4330693
-0.5560566
-0.679044
-0.6175504
-0.3100819
0.028133363
0.120373905
-0.12560084
-0.8020314
-1.6936898
-2.4931078
-2.8928168
-2.8620696
-2.677589
-2.5853484
-2.8620696
-3.4155128
-4.0919437
-4.768374
-5.475551
-6.2442226
-6.9821467
-7.474096
-7.504843
-7.0743876
-6.336463
-5.629286
-5.1373363
-4.799121
-4.5531464
-4.4301586
-4.368665
-4.399412
-4.4609056
-4.6146398
-4.6761336
-4.4609056
-3.9382093
-3.2617788
-2.7083356
-2.4316142
-2.4008672
-2.5238545
-2.677589
-2.8620696
-2.9850574
-3.0772977
-3.1080446
-3.0772977
-3.0465508
-2.9543102
-2.831323
-2.7390823
-2.7390823
-2.8005762
-2.7698293
-2.5238545
-2.1856394
-1.9396645
-2.0011582
-2.3393736
-2.8005762
-3.2617788
-3.7229815
-4.153437
-4.5531464
-4.8913617
-5.075843
-5.1065893
-5.0143485
-4.8913617
-4.860615
-4.922108
-5.045096
-5.075843
-4.860615
-4.399412
-3.784475
-3.1387913
-2.5853484
-2.216386
-2.1241457
-2.3701203
-2.831323
-3.2617788
-3.44626
-3.3232725
-2.9850574
-2.5238545
-2.0933988
-1.7244366
-1.447715
-1.263234
-1.2017404
-1.3554746
-1.7244366
-2.2778797
-2.9543102
-3.599994
-4.184184
-4.7068806
-5.168083
-5.598539
-5.936754
-6.274969
-6.5824375
-6.7361717
-6.7361717
-6.6439314
-6.7054253
-6.920653
-7.166628
-7.166628
-6.8899064
-6.520944
-6.336463
-6.3672094
-6.490197
-6.5516906
-6.4594502
-6.2134757
-5.8137665
-5.260324
-4.4301586
-3.3540194
-2.216386
-1.1094998
-0.12560084
0.6430702
1.258007
1.7192097
2.1189187
2.5186276
2.8875897
3.1028175
3.1335647
3.0413241
2.7953494
2.3956404
1.842197
1.2272602
0.70456386
0.36634865
0.15112075
-0.09485401
-0.4330693
-0.8020314
-1.1709936
-1.5707024
-2.0626519
-2.677589
-3.2617788
-3.784475
-4.214931
-4.6146398
-4.983602
-5.260324
-5.4448047
-5.4448047
-5.168083
-4.6453867
-3.9074626
-3.2617788
-2.8620696
-2.7698293
-2.8928168
-2.9235635
-2.6468418
-2.0626519
-1.263234
-0.4330693
0.33560184
1.104273
1.8114502
2.3341465
2.5801215
2.5186276
2.2419062
1.7807033
1.0427791
0.27410808
-0.3100819
-0.5253098
-0.5253098
-0.6175504
-0.9250188
-1.3554746
-1.847424
-2.3701203
-2.8005762
-3.0772977
-3.3232725
-3.599994
-3.815222
-3.815222
-3.630741
-3.44626
-3.5077534
-3.7229815
-3.9382093
-3.8767157
-3.4770067
-2.831323
-2.2778797
-2.0011582
-1.8781708
-1.7244366
-1.4169682
-0.9250188
-0.27933508
0.39709547
0.9197918
1.1965134
1.4117413
1.6269692
1.5039818
0.95053864
0.21261445
-0.3715756
-0.679044
-0.89427197
-1.2324872
-1.6014493
-1.8166772
-1.6321962
-1.1094998
-0.40232244
0.120373905
0.33560184
0.33560184
0.3048549
0.3048549
0.18186757
-0.1563477
-0.6482972
-1.1094998
-1.3554746
-1.4169682
-1.2017404
-0.7405377
-0.06410718
0.70456386
1.3502476
1.8114502
2.0266783
2.1496656
2.2726529
2.5186276
2.641615
2.5493743
2.3956404
2.3033998
2.3648934
2.5186276
2.6723619
2.7953494
2.7646024
2.641615
2.4571338
2.1496656
1.7499566
1.3502476
0.95053864
0.70456386
0.52008283
0.3048549
0.028133363
-0.4330693
-1.048006
-1.6629429
-2.1241457
-2.3701203
-2.4931078
-2.616095
-2.8005762
-2.9235635
-2.9235635
-2.7083356
-2.2778797
-1.6321962
-0.89427197
-0.34082875
-0.1563477
-0.40232244
-0.7097908
-0.8020314
-0.5560566
-0.3100819
-0.27933508
-0.49456295
-0.86352515
-1.1709936
-1.263234
-1.2017404
-1.1402466
-1.1402466
-1.1402466
-1.1094998
-0.9250188
-0.7097908
-0.5560566
-0.6482972
-0.9865124
-1.5399556
-2.247133
-2.9235635
-3.384766
-3.5385005
-3.2925255
-2.6468418
-1.7551835
-0.6482972
0.52008283
1.7807033
2.9798303
3.8407416
4.178957
3.9329824
3.3487926
2.7646024
2.5186276
2.856843
3.625514
4.5479193
5.408831
6.177502
6.8231854
7.284388
7.407376
7.130654
6.6387043
6.0237675
5.408831
4.7938943
4.209704
3.625514
3.0413241
2.4571338
1.8729439
1.3809946
0.98128545
0.67381704
0.42784235
0.18186757
-0.1563477
-0.6175504
-1.1094998
-1.447715
-1.447715
-1.048006
-0.4330693
0.18186757
0.58157647
0.889045
1.2272602
1.6269692
1.9959311
2.2419062
2.3341465
2.3341465
2.3033998
2.2419062
1.9959311
1.5962223
1.0427791
0.48933598
0.028133363
-0.3100819
-0.5253098
-0.5868035
-0.5868035
-0.7405377
-1.2939808
-2.3393736
-3.6614878
-4.922108
-6.090488
-7.2588687
-8.427248
-9.349653
-9.810857
-9.749362
-9.441895
-9.072932
-8.79621
-8.427248
-7.8123116
-6.8899064
-5.690779
-4.399412
-3.2925255
-2.4008672
-1.447715
-0.21784139
1.3195007
2.9490836
4.3019447
5.255097
5.993021
6.792439
7.8993254
9.098453
10.082351
10.605048
10.851022
11.004756
11.189237
11.373718
11.373718
11.219984
10.912516
10.451313
9.867124
9.190692
8.422022
7.407376
5.962274
3.8407416
1.1657666
-1.7859303
-4.5531464
-6.6746783
-7.996793
-8.642476
-8.79621
-8.642476
-8.304261
-8.027539
-7.843058
-7.7200713
-7.53559
-7.2281213
-6.6439314
-5.8137665
-4.768374
-3.630741
-2.3701203
-0.89427197
0.7660576
2.426387
3.9022355
5.009122
5.8392863
6.48497
7.0691605
7.530363
7.7148438
7.499616
6.915426
6.1160083
5.255097
4.363438
3.5332735
2.641615
1.6577162
0.55082965
-0.5560566
-1.5399556
-2.3086267
-2.9850574
-3.6614878
-4.5223994
-5.475551
-6.490197
-7.3818555
-7.996793
-8.273515
-8.273515
-7.996793
-7.504843
-6.7669187
-5.721526
-4.368665
-2.8620696
-1.4169682
-0.12560084
0.95053864
1.8114502
2.4571338
2.9798303
3.3795393
3.7485013
4.240451
4.9783754
5.931527
6.915426
7.807085
8.545009
9.036958
9.129199
8.667996
7.6840973
6.269742
4.7016535
3.256552
2.0881717
1.104273
0.27410808
-0.4638161
-0.89427197
-0.9557656
-0.7097908
-0.4638161
-0.49456295
-0.89427197
-1.5092087
-2.0626519
-2.4008672
-2.4623609
-2.3393736
-2.1856394
-1.9089178
-1.4169682
-0.7097908
0.05888021
0.67381704
1.0120324
0.98128545
0.7968044
0.55082965
0.45858917
0.48933598
0.58157647
0.67381704
0.67381704
0.67381704
0.6123233
0.58157647
0.48933598
0.3048549
-0.0026134849
-0.34082875
-0.5868035
-0.7405377
-0.89427197
-1.1709936
-1.6321962
-2.247133
-2.8005762
-3.015804
-2.8005762
-2.2778797
-1.8166772
-1.6321962
-1.7244366
-2.0011582
-2.1548924
-2.1241457
-2.0011582
-1.7859303
-1.3862214
-0.679044
0.24336126
1.3502476
2.5493743
3.6562607
4.5479193
5.162856
5.562565
5.8700337
6.2082486
6.669451
7.2536416
7.807085
8.083806
7.930072
7.4381227
6.7309446
5.993021
5.3165903
4.578666
3.5640202
2.2419062
0.7968044
-0.4330693
-1.2017404
-1.4784619
-1.5707024
-1.6321962
-1.847424
-2.1241457
-2.3393736
-2.4008672
-2.3086267
-2.1241457
-1.847424
-1.5399556
-1.263234
-1.0172592
-0.8020314
-0.49456295
-0.18709454
0.05888021
0.15112075
0.120373905
0.24336126
0.70456386
1.3809946
2.0881717
2.5801215
2.856843
2.9490836
3.0413241
3.1028175
3.0413241
2.7031088
2.0266783
1.0120324
-0.24858823
-1.5092087
-2.616095
-3.5077534
-4.3379183
-5.1373363
-5.8137665
-6.182729
-6.2134757
-6.090488
-6.0289946
-6.0597415
-6.1519823
-6.182729
-6.121235
-5.8752604
-5.5370455
-5.1988297
-4.8913617
-4.4301586
-3.630741
-2.4008672
-0.9557656
0.45858917
1.6577162
2.7646024
3.8714886
4.916881
5.747046
6.085262
5.962274
5.5318184
5.101362
4.7324
4.363438
4.025223
3.8099952
3.7177544
3.4717798
2.9798303
2.2111592
1.2272602
0.05888021
-1.2939808
-2.616095
-3.784475
-4.6761336
-5.260324
-5.629286
-5.78302
-5.752273
-5.5062985
-5.1988297
-5.0143485
-5.045096
-5.1988297
-5.260324
-4.983602
-4.399412
-3.6614878
-2.831323
-2.0319052
-1.3862214
-0.6482972
0.33560184
1.3809946
2.1189187
2.426387
2.5801215
2.856843
3.441033
4.1174636
4.7324
5.070616
5.101362
4.8553877
4.4556785
3.9944763
3.625514
3.3795393
3.1335647
2.8875897
2.5186276
1.9651845
1.4117413
0.9197918
0.48933598
0.028133363
-0.49456295
-1.078753
-1.7859303
-2.5238545
-3.015804
-3.3232725
-3.5077534
-3.7229815
-3.9382093
-4.03045
-3.8459687
-3.3540194
-2.616095
-1.847424
-1.263234
-0.86352515
-0.679044
-0.5868035
-0.5253098
-0.3715756
-0.12560084
0.18186757
0.6123233
1.1350197
1.7807033
2.487881
3.0413241
3.3487926
3.3487926
3.1028175
2.8875897
2.7646024
2.7646024
2.7646024
2.7031088
2.5801215
2.3956404
2.1496656
1.7499566
1.073526
0.08962703
-1.048006
-2.1241457
-3.015804
-3.5077534
-3.5692472
-3.3232725
-3.015804
-2.8005762
-2.7390823
-2.6468418
-2.4623609
-2.216386
-1.9704114
-1.8781708
-1.9396645
-2.0933988
-2.216386
-2.216386
-2.0933988
-1.847424
-1.5399556
-1.2017404
-0.8327782
-0.4330693
-0.0026134849
0.36634865
0.58157647
0.67381704
0.6123233
0.52008283
0.42784235
0.36634865
0.45858917
0.70456386
0.98128545
1.073526
0.85829806
0.39709547
-0.06410718
-0.40232244
-0.7097908
-1.0172592
-1.3862214
-1.6014493
-1.5707024
-1.263234
-0.86352515
-0.5868035
-0.5868035
-0.86352515
-1.3247277
-1.7551835
-2.0011582
-2.0626519
-2.0933988
-2.2778797
-2.6468418
-3.1387913
-3.5692472
-3.7229815
-3.6614878
-3.44626
-3.2617788
-3.1080446
-3.015804
-2.9850574
-3.0465508
-3.1695383
-3.2617788
-3.3232725
-3.3540194
-3.384766
-3.3540194
-3.2617788
-3.015804
-2.7698293
-2.5238545
-2.3701203
-2.216386
-2.0626519
-1.9704114
-1.9704114
-2.0933988
-2.1548924
-2.1241457
-1.9089178
-1.6014493
-1.3554746
-1.2324872
-1.0172592
-0.7097908
-0.4638161
-0.4330693
-0.5868035
-0.8327782
-1.1402466
-1.5092087
-1.9396645
-2.4316142
-3.0465508
-3.6922345
-4.245678
-4.583893
-4.768374
-4.983602
-5.2910705
-5.5370455
-5.3525643
-4.7068806
-3.7229815
-2.677589
-1.6936898
-0.6175504
0.7660576
2.426387
4.178957
5.80854
7.0384135
7.8378315
8.268288
8.206794
7.622604
6.577211
5.22435
3.9022355
2.826096
2.3648934
2.5801215
3.3795393
4.4556785
5.408831
5.8700337
5.6548057
4.7324
3.3180454
1.5962223
-0.18709454
-1.7551835
-2.9235635
-3.630741
-4.153437
-4.6453867
-5.075843
-5.3525643
-5.4448047
-5.4140577
-5.3525643
-5.1988297
-5.045096
-4.922108
-4.952855
-5.168083
-5.3525643
-5.4140577
-5.168083
-4.6761336
-3.8459687
-2.5853484
-0.8020314
1.3809946
3.5025265
5.132109
6.1160083
6.454223
6.361983
5.9007807
5.193603
4.4556785
3.9944763
3.9022355
4.0559697
4.209704
4.240451
4.1174636
3.8407416
3.3180454
2.5801215
1.8114502
1.0427791
0.21261445
-0.7405377
-1.7551835
-2.7698293
-3.6614878
-4.3379183
-4.799121
-5.075843
-5.1373363
-4.768374
-3.9074626
-2.677589
-1.4784619
-0.5560566
0.120373905
0.6430702
0.95053864
0.95053864
0.52008283
-0.18709454
-0.9557656
-1.6629429
-2.1548924
-2.3393736
-2.1548924
-1.9089178
-1.9396645
-2.4623609
-3.3232725
-4.184184
-4.737627
-4.922108
-5.075843
-5.5370455
-6.2442226
-6.7976656
-6.9514
-6.8591595
-6.8591595
-7.0743876
-7.5663366
-8.089033
-8.519489
-8.826958
-8.919198
-8.673223
-8.058287
-7.2281213
-6.305716
-5.4140577
-4.583893
-3.784475
-3.015804
-2.2778797
-1.447715
-0.49456295
0.45858917
1.2272602
1.7807033
2.2111592
2.5801215
2.9183366
3.195058
3.441033
3.625514
3.7792482
3.9329824
4.0559697
4.1174636
4.0867167
3.8099952
3.1335647
2.1189187
1.0120324
0.05888021
-0.5868035
-0.9557656
-1.2017404
-1.4169682
-1.6629429
-1.9089178
-2.0011582
-1.8781708
-1.447715
-0.86352515
-0.27933508
0.120373905
0.18186757
0.120373905
0.028133363
-0.0026134849
-0.09485401
-0.40232244
-0.8327782
-1.263234
-1.447715
-1.3247277
-0.9865124
-0.7097908
-0.6482972
-0.9865124
-1.6014493
-2.3393736
-2.9235635
-3.3232725
-3.599994
-3.815222
-3.8459687
-3.6922345
-3.2925255
-2.7390823
-2.1548924
-1.5707024
-0.89427197
-0.12560084
0.7353108
1.5962223
2.3956404
3.0720708
3.6562607
4.0559697
4.2711973
4.363438
4.394185
4.363438
4.1174636
3.6870074
3.1643114
2.7646024
2.5186276
2.3956404
2.2111592
1.9959311
1.8114502
1.7807033
1.8729439
2.0881717
2.2419062
2.3033998
2.1804123
1.8729439
1.258007
0.36634865
-0.5560566
-1.3554746
-1.9704114
-2.3701203
-2.5546014
-2.5238545
-2.4008672
-2.3701203
-2.5853484
-2.9543102
-3.4155128
-3.8767157
-4.245678
-4.583893
-4.860615
-5.168083
-5.383311
-5.475551
-5.383311
-5.1065893
-4.7068806
-4.214931
-3.630741
-3.0465508
-2.4931078
-1.9089178
-1.2939808
-0.7712846
-0.4638161
-0.3715756
-0.3715756
-0.18709454
0.24336126
0.7660576
1.3195007
1.8114502
2.3033998
2.7338555
3.1335647
3.5025265
3.8099952
4.1174636
4.394185
4.578666
4.609413
4.4556785
4.240451
4.1174636
4.1482105
4.240451
4.240451
4.025223
3.4717798
2.641615
1.8729439
1.3502476
0.98128545
0.52008283
-0.09485401
-0.8020314
-1.447715
-1.9396645
-2.3086267
-2.5238545
-2.5546014
-2.4316142
-2.1548924
-1.8781708
-1.7244366
-1.6936898
-1.7551835
-1.847424
-1.847424
-1.7244366
-1.3554746
-0.89427197
-0.4330693
-0.12560084
-0.033360302
-0.06410718
-0.1563477
-0.24858823
-0.34082875
-0.4330693
-0.5253098
-0.5868035
-0.5560566
-0.3715756
-0.12560084
0.15112075
0.3048549
0.3048549
0.08962703
-0.21784139
-0.6175504
-0.9557656
-1.1709936
-1.263234
-1.2939808
-1.2324872
-1.0172592
-0.7097908
-0.34082875
-0.033360302
0.120373905
0.18186757
0.18186757
0.21261445
0.3048549
0.45858917
0.55082965
0.55082965
0.55082965
0.7353108
1.073526
1.5654756
2.1189187
2.6108682
3.010577
3.225805
3.3795393
3.4717798
3.5332735
3.441033
3.195058
2.826096
2.5186276
2.3956404
2.5186276
2.7031088
2.7338555
2.426387
1.8729439
1.2272602
0.6430702
0.21261445
-0.09485401
-0.3715756
-0.6482972
-0.8327782
-0.9250188
-0.9250188
-0.89427197
-0.9865124
-1.2324872
-1.6936898
-2.2778797
-2.8005762
-3.1080446
-3.1387913
-2.9543102
-2.5853484
-2.1856394
-1.8166772
-1.6014493
-1.4784619
-1.4169682
-1.447715
-1.447715
-1.3862214
-1.263234
-1.2017404
-1.1709936
-1.1094998
-0.9250188
-0.6482972
-0.27933508
0.08962703
0.39709547
0.55082965
0.6123233
0.58157647
0.48933598
0.3048549
-0.0026134849
-0.40232244
-0.8020314
-1.1094998
-1.263234
-1.3247277
-1.3554746
-1.3554746
-1.263234
-1.078753
-0.9865124
-0.9557656
-0.9865124
-0.9557656
-0.86352515
-0.679044
-0.40232244
-0.12560084
0.08962703
0.15112075
-0.0026134849
-0.21784139
-0.3100819
-0.12560084
0.21261445
0.58157647
0.82755136
0.889045
0.85829806
0.70456386
0.45858917
0.028133363
-0.5868035
-1.2939808
-1.9089178
-2.2778797
-2.4008672
-2.3086267
-2.1856394
-2.1548924
-2.216386
-2.3086267
-2.4623609
-2.6468418
-2.831323
-3.0465508
-3.2617788
-3.44626
-3.5692472
-3.599994
-3.630741
-3.6922345
-3.6922345
-3.5692472
-3.200285
-2.616095
-1.8781708
-1.1402466
-0.5253098
-0.033360302
0.39709547
0.7968044
1.1350197
1.288754
1.3195007
1.288754
1.3195007
1.473235
1.7499566
2.0266783
2.2726529
2.4571338
2.5801215
2.6723619
2.7031088
2.7031088
2.6723619
2.6723619
2.6723619
2.641615
2.641615
2.7031088
2.826096
2.9183366
2.7953494
2.487881
2.057425
1.6269692
1.288754
1.0120324
0.7353108
0.42784235
-0.0026134849
-0.4638161
-0.9250188
-1.2939808
-1.5399556
-1.7244366
-1.9704114
-2.3086267
-2.8005762
-3.3232725
-3.784475
-4.1226907
-4.368665
-4.583893
-4.737627
-4.799121
-4.7068806
-4.4609056
-4.184184
-3.8767157
-3.6614878
-3.5077534
-3.3540194
-3.1080446
-2.8005762
-2.5238545
-2.2778797
-2.0319052
-1.7244366
-1.3247277
-0.86352515
-0.4638161
-0.09485401
0.27410808
0.6430702
0.9197918
1.1965134
1.5347286
1.842197
2.0881717
2.1189187
1.9651845
1.5347286
0.95053864
0.33560184
-0.09485401
-0.34082875
-0.5253098
-0.8327782
-1.2324872
-1.5399556
-1.6321962
-1.6321962
-1.6936898
-1.7551835
-1.4784619
-0.7405377
0.27410808
0.98128545
1.1657666
0.9197918
0.6123233
0.42784235
0.24336126
0.05888021
-0.033360302
0.15112075
0.6430702
1.1965134
1.688463
1.9959311
2.2111592
2.2419062
2.057425
1.5347286
0.7660576
0.028133363
-0.6175504
-1.1709936
-1.6014493
-1.9089178
-2.0933988
-2.3086267
-2.677589
-3.1695383
-3.5692472
-3.630741
-3.44626
-3.384766
-3.6614878
-4.153437
-4.583893
-4.768374
-4.768374
-4.583893
-4.245678
-3.599994
-2.7698293
-2.0011582
-1.447715
-0.9865124
-0.5253098
-0.033360302
0.24336126
0.18186757
0.05888021
0.33560184
1.104273
2.057425
2.7953494
3.1335647
3.256552
3.3487926
3.3180454
2.9798303
2.3956404
1.7807033
1.288754
0.85829806
0.3048549
-0.40232244
-1.1402466
-1.6936898
-2.0933988
-2.4931078
-3.0465508
-3.5692472
-3.784475
-3.7229815
-3.4770067
-3.231032
-2.8928168
-2.4316142
-2.0319052
-1.847424
-1.7859303
-1.6014493
-1.1709936
-0.6175504
-0.0026134849
0.70456386
1.5654756
2.3033998
2.7338555
2.7338555
2.5186276
2.3033998
2.1804123
2.0266783
1.7192097
1.2272602
0.6430702
0.15112075
-0.18709454
-0.3715756
-0.679044
-1.1709936
-1.8166772
-2.4316142
-2.9543102
-3.4155128
-3.8459687
-4.214931
-4.5531464
-4.799121
-4.860615
-4.6146398
-4.0919437
-3.5692472
-3.1695383
-2.8928168
-2.5546014
-2.0319052
-1.3247277
-0.6482972
-0.06410718
0.48933598
1.1657666
1.9036906
2.641615
3.2872987
3.8714886
4.363438
4.7324
4.8553877
4.7938943
4.609413
4.3019447
3.8407416
3.2872987
2.7338555
2.2111592
1.7499566
1.2272602
0.70456386
0.15112075
-0.3100819
-0.6482972
-0.9557656
-1.3862214
-2.0319052
-2.7698293
-3.384766
-3.7537282
-3.9997032
-4.214931
-4.368665
-4.3379183
-4.153437
-3.8459687
-3.44626
-2.9543102
-2.4316142
-2.0011582
-1.6629429
-1.263234
-0.679044
0.028133363
0.6123233
0.9197918
0.98128545
1.073526
1.288754
1.6269692
1.9344378
2.1496656
2.3956404
2.641615
2.7646024
2.641615
2.2111592
1.5962223
0.95053864
0.36634865
-0.24858823
-0.9557656
-1.7244366
-2.4008672
-2.8005762
-2.8620696
-2.6468418
-2.3701203
-2.0933988
-1.9089178
-1.7244366
-1.5092087
-1.263234
-1.0172592
-0.86352515
-0.7712846
-0.679044
-0.5868035
-0.3715756
-0.033360302
0.42784235
1.0120324
1.688463
2.4571338
3.256552
3.9329824
4.363438
4.578666
4.6401596
4.6401596
4.578666
4.3326917
3.8714886
3.1643114
2.3648934
1.688463
1.104273
0.67381704
0.3048549
-0.033360302
-0.34082875
-0.6175504
-0.89427197
-1.1709936
-1.5707024
-2.0626519
-2.616095
-3.200285
-3.815222
-4.276425
-4.4916525
-4.583893
-4.6146398
-4.6146398
-4.583893
-4.3379183
-3.8767157
-3.2925255
-2.7083356
-2.1856394
-1.6936898
-1.2939808
-0.9865124
-0.7712846
-0.6482972
-0.5868035
-0.5560566
-0.4638161
-0.24858823
-0.0026134849
0.21261445
0.42784235
0.6430702
1.0120324
1.5654756
2.1804123
2.7338555
3.1335647
3.3487926
3.3795393
3.256552
3.0413241
2.7953494
2.487881
2.2726529
2.2726529
2.5186276
2.8875897
3.1335647
3.195058
3.0720708
2.856843
2.5801215
2.2419062
1.7807033
1.2272602
0.6430702
0.21261445
0.08962703
0.18186757
0.27410808
0.27410808
0.15112075
0.05888021
0.08962703
0.15112075
0.120373905
-0.06410718
-0.3100819
-0.4638161
-0.5253098
-0.5560566
-0.7097908
-1.078753
-1.5092087
-1.9089178
-2.1548924
-2.216386
-2.0626519
-1.7551835
-1.447715
-1.2017404
-0.9557656
-0.7097908
-0.49456295
-0.3100819
-0.21784139
-0.24858823
-0.27933508
-0.3100819
-0.3100819
-0.27933508
-0.1563477
0.120373905
0.45858917
0.85829806
1.2272602
1.4424882
1.5347286
1.4424882
1.2272602
0.9197918
0.6123233
0.36634865
0.3048549
0.42784235
0.70456386
0.95053864
1.0427791
0.95053864
0.70456386
0.48933598
0.39709547
0.45858917
0.58157647
0.6123233
0.42784235
0.120373905
-0.1563477
-0.3100819
-0.3715756
-0.4638161
-0.7405377
-1.2324872
-1.6629429
-1.847424
-1.8166772
-1.7244366
-1.6629429
-1.5707024
-1.447715
-1.3247277
-1.3247277
-1.4169682
-1.6321962
-1.9089178
-2.1548924
-2.247133
-2.1241457
-1.9704114
-1.847424
-1.8166772
-1.7551835
-1.6321962
-1.447715
-1.263234
-1.1402466
-1.1709936
-1.263234
-1.2939808
-1.2017404
-0.9557656
-0.7097908
-0.49456295
-0.27933508
-0.033360302
0.24336126
0.45858917
0.55082965
0.52008283
0.36634865
0.18186757
-0.0026134849
-0.0026134849
0.15112075
0.39709547
0.58157647
0.58157647
0.45858917
0.18186757
-0.18709454
-0.5560566
-0.8327782
-0.8327782
-0.5253098
0.028133363
0.67381704
1.288754
1.7807033
2.057425
2.0881717
1.9651845
1.7807033
1.6269692
1.5654756
1.5039818
1.3809946
1.258007
1.1965134
1.1657666
1.1965134
1.2272602
1.104273
0.7353108
0.24336126
-0.27933508
-0.7097908
-1.078753
-1.3247277
-1.447715
-1.5092087
-1.6321962
-1.9089178
-2.3393736
-2.7390823
-2.9235635
-2.8620696
-2.6468418
-2.4316142
-2.3393736
-2.3086267
-2.2778797
-2.216386
-2.1548924
-2.216386
-2.3701203
-2.5546014
-2.677589
-2.6468418
-2.4931078
-2.247133
-2.0319052
-1.9396645
-1.9396645
-1.9704114
-1.9396645
-1.847424
-1.6936898
-1.5707024
-1.3554746
-1.078753
-0.7405377
-0.40232244
-0.18709454
-0.1563477
-0.3100819
-0.49456295
-0.5560566
-0.34082875
0.05888021
0.52008283
0.82755136
1.0120324
1.104273
1.1657666
1.1657666
1.073526
0.85829806
0.58157647
0.33560184
0.18186757
0.120373905
0.15112075
0.15112075
0.05888021
-0.0026134849
0.08962703
0.27410808
0.45858917
0.67381704
0.889045
1.073526
1.0427791
0.7660576
0.42784235
0.24336126
0.27410808
0.45858917
0.70456386
0.95053864
1.104273
1.104273
0.98128545
0.70456386
0.36634865
0.05888021
-0.1563477
-0.3100819
-0.3715756
-0.4330693
-0.49456295
-0.5868035
-0.6482972
-0.7097908
-0.8020314
-0.9557656
-1.078753
-1.1094998
-0.9557656
-0.7097908
-0.4330693
-0.3100819
-0.27933508
-0.4330693
-0.6482972
-0.7712846
-0.7405377
-0.5560566
-0.3100819
-0.06410718
0.24336126
0.58157647
0.85829806
1.0427791
1.1350197
1.1350197
1.104273
1.073526
1.0427791
1.1657666
1.3809946
1.5962223
1.688463
1.6577162
1.5654756
1.5039818
1.5039818
1.4424882
1.0427791
0.36634865
-0.34082875
-0.86352515
-1.1094998
-1.263234
-1.5707024
-2.0933988
-2.677589
-3.1695383
-3.44626
-3.4770067
-3.44626
-3.599994
-4.03045
-4.6453867
-5.260324
-5.629286
-5.8137665
-5.936754
-6.1519823
-6.397957
-6.6439314
-6.7669187
-6.6746783
-6.2134757
-5.475551
-4.7068806
-4.0919437
-3.6922345
-3.3232725
-2.8005762
-2.1548924
-1.4784619
-0.86352515
-0.3100819
0.24336126
0.7353108
1.1350197
1.4117413
1.5347286
1.688463
1.9959311
2.426387
2.7338555
2.7953494
2.7031088
2.6108682
2.5186276
2.3956404
2.2111592
2.0266783
1.8114502
1.5654756
1.3809946
1.288754
1.258007
1.1350197
0.82755136
0.3048549
-0.27933508
-0.7712846
-1.0172592
-1.1094998
-1.1709936
-1.2939808
-1.4784619
-1.5399556
-1.4784619
-1.3247277
-1.1402466
-0.9557656
-0.8327782
-0.8327782
-0.9557656
-1.263234
-1.6321962
-1.9089178
-1.9704114
-1.9396645
-1.9396645
-1.9396645
-1.9089178
-1.9089178
-1.9704114
-2.0933988
-2.1856394
-2.1856394
-2.216386
-2.3701203
-2.5853484
-2.7698293
-2.8620696
-2.8620696
-2.7390823
-2.616095
-2.4008672
-2.0626519
-1.5399556
-0.9557656
-0.34082875
0.27410808
0.889045
1.3502476
1.5347286
1.3809946
1.104273
0.9197918
0.95053864
1.1350197
1.3809946
1.7192097
2.0881717
2.5493743
2.9798303
3.225805
3.225805
3.010577
2.7031088
2.3341465
1.8729439
1.3502476
0.95053864
0.7660576
0.7968044
0.7353108
0.39709547
-0.3100819
-1.1402466
-1.7244366
-1.9704114
-2.0626519
-2.247133
-2.4623609
-2.5546014
-2.4623609
-2.4008672
-2.4008672
-2.4316142
-2.5546014
-2.831323
-3.0465508
-2.8620696
-2.216386
-1.4169682
-0.86352515
-0.679044
-0.7712846
-0.9557656
-1.048006
-1.048006
-1.0172592
-0.89427197
-0.7097908
-0.40232244
-0.0026134849
0.55082965
1.1350197
1.473235
1.3809946
0.9197918
0.3048549
-0.1563477
-0.3100819
-0.21784139
-0.06410718
-0.09485401
-0.3715756
-0.7712846
-1.3862214
-2.1856394
-2.8005762
-3.1387913
-3.2925255
-3.384766
-3.5692472
-3.6922345
-3.630741
-3.231032
-2.7083356
-2.2778797
-2.1548924
-2.247133
-2.247133
-1.847424
-1.0172592
0.08962703
1.1350197
1.7499566
1.8729439
1.7807033
1.8729439
2.3956404
3.2872987
4.363438
5.408831
6.361983
7.2228947
7.9608192
8.452768
8.545009
8.176047
7.3766284
6.3312364
5.22435
4.3326917
3.6562607
2.9798303
2.1189187
1.0427791
-0.21784139
-1.4169682
-2.4623609
-3.2925255
-4.061197
-4.952855
-5.936754
-6.8284125
-7.53559
-8.089033
-8.580982
-9.103679
-9.657123
-10.118324
-10.395046
-10.487287
-10.333552
-9.903096
-9.134426
-8.181274
-7.289615
-6.5516906
-5.906007
-5.2910705
-4.6761336
-3.8767157
-2.831323
-1.6321962
-0.5560566
0.21261445
0.70456386
1.1350197
1.7499566
2.5801215
3.5640202
4.517173
5.255097
5.747046
6.1160083
6.4234767
6.6387043
6.700198
6.5157175
6.269742
5.993021
5.6548057
5.193603
4.609413
3.9944763
3.441033
3.1028175
2.9490836
2.8875897
2.7953494
2.641615
2.487881
2.3341465
2.1804123
2.057425
2.0266783
2.0266783
1.9959311
1.7807033
1.4117413
1.0120324
0.6430702
0.24336126
-0.21784139
-0.679044
-1.0172592
-1.2017404
-1.1709936
-0.9865124
-0.8020314
-0.7712846
-0.89427197
-1.1094998
-1.2939808
-1.5707024
-1.9704114
-2.4931078
-3.015804
-3.5077534
-3.968956
-4.3379183
-4.6453867
-4.799121
-4.799121
-4.5531464
-4.184184
-3.815222
-3.44626
-3.0772977
-2.616095
-2.1241457
-1.6321962
-1.1709936
-0.7405377
-0.3715756
-0.033360302
0.27410808
0.55082965
0.889045
1.1965134
1.5039818
1.842197
2.057425
2.0266783
1.8114502
1.5347286
1.258007
0.98128545
0.82755136
0.889045
1.1350197
1.6577162
2.2726529
2.6108682
2.5186276
2.0266783
1.288754
0.48933598
-0.12560084
-0.5253098
-0.89427197
-1.3554746
-1.847424
-2.216386
-2.3701203
-2.247133
-2.0626519
-1.9704114
-2.0626519
-2.1856394
-2.3086267
-2.3393736
-2.3701203
-2.4008672
-2.5853484
-2.8928168
-3.200285
-3.3540194
-3.3232725
-3.231032
-3.1080446
-2.9850574
-2.8620696
-2.8620696
-3.015804
-3.3540194
-3.6922345
-3.9074626
-3.9997032
-3.968956
-3.7537282
-3.3232725
-2.7390823
-2.1856394
-1.847424
-1.7551835
-1.8166772
-1.9089178
-1.8166772
-1.5399556
-1.1402466
-0.7097908
-0.21784139
0.45858917
1.258007
2.0881717
2.7646024
3.225805
3.594767
3.9329824
4.178957
4.394185
4.5479193
4.7938943
5.039869
5.22435
5.255097
5.070616
4.7938943
4.517173
4.3326917
4.0867167
3.7792482
3.3795393
2.856843
2.2726529
1.688463
1.104273
0.55082965
-0.033360302
-0.679044
-1.3554746
-1.8781708
-2.216386
-2.5238545
-2.8620696
-3.2617788
-3.6922345
-4.1226907
-4.4609056
-4.6453867
-4.6146398
-4.4301586
-4.184184
-3.9074626
-3.5385005
-3.0465508
-2.4623609
-1.9089178
-1.4784619
-1.1709936
-0.9250188
-0.6175504
-0.27933508
0.120373905
0.48933598
0.70456386
0.7968044
0.82755136
0.889045
0.98128545
1.1350197
1.3195007
1.5039818
1.6269692
1.6577162
1.5654756
1.473235
1.3502476
1.1350197
0.67381704
-0.18709454
-1.2939808
-2.4008672
-3.2617788
-3.7537282
-3.968956
-4.0919437
-4.153437
-4.153437
-3.8767157
-3.2617788
-2.4623609
-1.6936898
-1.1402466
-0.86352515
-0.86352515
-1.0172592
-1.1709936
-1.263234
-1.3247277
-1.447715
-1.6321962
-1.7244366
-1.5707024
-1.078753
-0.3100819
0.67381704
1.6269692
2.3033998
2.5801215
2.6723619
2.6723619
2.7031088
2.6108682
2.3341465
1.9344378
1.473235
0.98128545
0.42784235
-0.18709454
-0.8327782
-1.5399556
-2.247133
-2.9235635
-3.44626
-3.815222
-4.03045
-4.061197
-3.968956
-3.9074626
-3.968956
-4.1226907
-4.3071713
-4.4301586
-4.4916525
-4.4916525
-4.4916525
-4.5531464
-4.6761336
-4.799121
-4.829868
-4.737627
-4.6146398
-4.4916525
-4.3071713
-3.9074626
-3.2617788
-2.4008672
-1.4169682
-0.49456295
0.24336126
0.7968044
1.1657666
1.4117413
1.5654756
1.5962223
1.5347286
1.5039818
1.6269692
1.8729439
2.1804123
2.4571338
2.7338555
2.9490836
3.0720708
3.0413241
2.856843
2.6108682
2.3341465
1.9959311
1.6269692
1.258007
0.95053864
0.7968044
0.7968044
0.889045
0.95053864
0.9197918
0.7353108
0.42784235
-0.0026134849
-0.5868035
-1.3554746
-2.3086267
-3.2617788
-4.061197
-4.583893
-4.8913617
-5.075843
-5.168083
-5.1988297
-5.075843
-4.799121
-4.4916525
-4.3071713
-4.3071713
-4.4609056
-4.7068806
-4.860615
-4.799121
-4.4301586
-3.815222
-3.1387913
-2.4316142
-1.7859303
-1.1094998
-0.4330693
0.24336126
0.82755136
1.3502476
1.7807033
2.0881717
2.1496656
2.0881717
1.9959311
2.0266783
2.3033998
2.7646024
3.3180454
3.8099952
4.178957
4.517173
4.7938943
4.9783754
4.947628
4.6709065
4.0867167
3.441033
2.7646024
2.1804123
1.6577162
1.1350197
0.6430702
0.21261445
-0.09485401
-0.3715756
-0.6482972
-0.9557656
-1.3247277
-1.7244366
-2.1548924
-2.4931078
-2.6468418
-2.5853484
-2.3701203
-2.1241457
-1.847424
-1.5399556
-1.1709936
-0.7712846
-0.49456295
-0.4638161
-0.679044
-1.048006
-1.4169682
-1.6936898
-1.847424
-1.847424
-1.7244366
-1.6321962
-1.6321962
-1.6321962
-1.5707024
-1.3247277
-1.048006
-0.8327782
-0.7097908
-0.679044
-0.5560566
-0.18709454
0.39709547
1.104273
1.8114502
2.3956404
2.9183366
3.410286
3.8407416
4.209704
4.4556785
4.578666
4.5479193
4.4556785
4.240451
3.9329824
3.4717798
2.8875897
2.3033998
1.7807033
1.288754
0.9197918
0.6123233
0.33560184
-0.033360302
-0.4638161
-0.9250188
-1.5092087
-2.216386
-3.015804
-3.8459687
-4.6146398
-5.260324
-5.629286
-5.690779
-5.567792
-5.4448047
-5.3525643
-5.1988297
-4.8913617
-4.4301586
-3.9382093
-3.5077534
-3.1695383
-2.8928168
-2.6468418
-2.3086267
-1.8781708
-1.3554746
-0.8020314
-0.3100819
-0.0026134849
0.18186757
0.36634865
0.6430702
0.889045
1.0427791
1.073526
0.9197918
0.58157647
0.15112075
-0.24858823
-0.5253098
-0.7712846
-1.0172592
-1.2324872
-1.4784619
-1.7859303
-2.1856394
-2.5853484
-2.9850574
-3.3232725
-3.5385005
-3.5692472
-3.3232725
-2.9850574
-2.6468418
-2.4316142
-2.2778797
-2.0011582
-1.5092087
-1.0172592
-0.6482972
-0.3715756
-0.06410718
0.3048549
0.6430702
0.7660576
0.7660576
0.58157647
0.24336126
-0.1563477
-0.5253098
-0.7405377
-0.679044
-0.4638161
-0.40232244
-0.6175504
-0.89427197
-1.048006
-0.9865124
-0.8327782
-0.7405377
-0.86352515
-1.1709936
-1.447715
-1.6014493
-1.6629429
-1.6321962
-1.5399556
-1.4169682
-1.3554746
-1.3554746
-1.447715
-1.4784619
-1.2939808
-0.9557656
-0.6175504
-0.4638161
-0.5253098
-0.6482972
-0.6482972
-0.40232244
-0.0026134849
0.3048549
0.45858917
0.45858917
0.36634865
0.27410808
0.3048549
0.45858917
0.58157647
0.52008283
0.05888021
-0.7712846
-1.7244366
-2.5853484
-3.1695383
-3.5692472
-3.9382093
-4.368665
-4.922108
-5.383311
-5.721526
-5.8752604
-5.906007
-5.8445134
-5.752273
-5.752273
-5.8445134
-5.8137665
-5.4140577
-4.737627
-3.9997032
-3.5385005
-3.2925255
-3.1695383
-2.9543102
-2.6468418
-2.2778797
-2.0011582
-1.7859303
-1.5092087
-1.1402466
-0.8020314
-0.5868035
-0.5560566
-0.5560566
-0.5253098
-0.4638161
-0.40232244
-0.3100819
-0.12560084
0.21261445
0.6430702
1.0120324
1.1965134
1.1657666
0.95053864
0.7353108
0.52008283
0.36634865
0.3048549
0.27410808
0.18186757
-0.0026134849
-0.24858823
-0.49456295
-0.6175504
-0.6175504
-0.5253098
-0.3715756
-0.18709454
-0.0026134849
-0.033360302
-0.27933508
-0.6175504
-0.8327782
-0.9250188
-1.0172592
-1.2017404
-1.5092087
-1.8781708
-2.247133
-2.5546014
-2.8928168
-3.231032
-3.630741
-4.061197
-4.4916525
-4.8913617
-5.1373363
-5.1988297
-5.1373363
-5.045096
-4.860615
-4.5223994
-3.968956
-3.1695383
-2.3393736
-1.6629429
-1.1709936
-0.8327782
-0.49456295
-0.1563477
0.120373905
0.21261445
0.15112075
-0.033360302
-0.27933508
-0.5560566
-0.7405377
-0.8327782
-0.7405377
-0.49456295
-0.1563477
0.05888021
0.15112075
0.120373905
0.028133363
-0.1563477
-0.40232244
-0.5868035
-0.6482972
-0.6175504
-0.6175504
-0.7097908
-0.9557656
-1.2939808
-1.6014493
-1.9396645
-2.4316142
-3.0772977
-3.7537282
-4.276425
-4.6761336
-4.922108
-4.922108
-4.6761336
-4.153437
-3.44626
-2.616095
-1.6936898
-0.7405377
0.028133363
0.6430702
1.1657666
1.7499566
2.3341465
2.9490836
3.4717798
3.8099952
3.9022355
3.7792482
3.4717798
3.0413241
2.6108682
2.1189187
1.5347286
0.82755136
0.05888021
-0.5560566
-0.9557656
-1.2017404
-1.3862214
-1.6936898
-2.216386
-2.8620696
-3.4155128
-3.7229815
-3.815222
-3.815222
-3.9074626
-4.153437
-4.5531464
-5.0143485
-5.383311
-5.567792
-5.5370455
-5.3525643
-5.045096
-4.737627
-4.399412
-3.9997032
-3.4770067
-2.9543102
-2.4931078
-2.0933988
-1.7244366
-1.3862214
-1.1094998
-0.7712846
-0.27933508
0.27410808
0.7660576
1.104273
1.3502476
1.5347286
1.7499566
2.057425
2.3341465
2.5186276
2.487881
2.3033998
2.057425
1.842197
1.688463
1.6577162
1.7192097
1.7499566
1.688463
1.6269692
1.6269692
1.6269692
1.5039818
1.2272602
0.85829806
0.52008283
0.36634865
0.3048549
0.028133363
-0.6175504
-1.5707024
-2.5238545
-3.1695383
-3.4770067
-3.5385005
-3.4770067
-3.3232725
-3.0465508
-2.7390823
-2.5853484
-2.677589
-2.9850574
-3.4770067
-3.9997032
-4.368665
-4.583893
-4.6146398
-4.6146398
-4.737627
-4.983602
-5.2295766
-5.3218174
-5.3218174
-5.2910705
-5.2910705
-5.2910705
-5.260324
-4.983602
-4.4916525
-3.815222
-3.1695383
-2.677589
-2.3701203
-2.247133
-2.247133
-2.2778797
-2.3086267
-2.2778797
-2.2778797
-2.4623609
-2.7698293
-3.1387913
-3.5385005
-3.9382093
-4.4301586
-5.0143485
-5.567792
-6.0289946
-6.274969
-6.336463
-6.305716
-6.2134757
-6.090488
-5.9982476
-5.936754
-5.936754
-5.967501
-5.9982476
-5.936754
-5.8137665
-5.5370455
-5.075843
-4.4301586
-3.6922345
-2.9235635
-2.2778797
-1.7551835
-1.3247277
-0.9865124
-0.7405377
-0.5868035
-0.4638161
-0.18709454
0.33560184
1.073526
1.9036906
2.7031088
3.2872987
3.7485013
4.1174636
4.424932
4.6709065
4.7016535
4.5479193
4.3019447
3.9944763
3.6562607
3.225805
2.641615
1.9344378
1.104273
0.18186757
-0.7405377
-1.5092087
-2.1548924
-2.6468418
-2.9235635
-3.015804
-2.9850574
-2.9850574
-3.1080446
-3.3232725
-3.630741
-3.9382093
-4.184184
-4.3379183
-4.3379183
-4.245678
-4.0919437
-3.9074626
-3.7229815
-3.5692472
-3.384766
-3.231032
-3.015804
-2.7698293
-2.4623609
-2.0011582
-1.3862214
-0.7097908
-0.033360302
0.6123233
1.258007
1.9036906
2.3956404
2.641615
2.5801215
2.2111592
1.688463
1.1965134
0.7968044
0.42784235
0.05888021
-0.34082875
-0.7097908
-0.9865124
-1.1402466
-1.2324872
-1.3554746
-1.5092087
-1.6936898
-1.847424
-1.9089178
-1.9396645
-1.8781708
-1.7551835
-1.6014493
-1.6321962
-1.847424
-2.1856394
-2.4931078
-2.677589
-2.677589
-2.5238545
-2.4008672
-2.2778797
-2.1548924
-1.9704114
-1.7551835
-1.5092087
-1.3247277
-1.1709936
-1.048006
-0.86352515
-0.6175504
-0.3100819
-0.0026134849
0.24336126
0.3048549
0.24336126
0.028133363
-0.21784139
-0.49456295
-0.7405377
-0.89427197
-0.9557656
-1.048006
-1.1709936
-1.3554746
-1.5092087
-1.6014493
-1.6936898
-1.7551835
-1.8166772
-1.8166772
-1.6936898
-1.4169682
-0.9865124
-0.4638161
-0.033360302
0.24336126
0.36634865
0.36634865
0.3048549
0.18186757
0.028133363
-0.18709454
-0.4330693
-0.679044
-1.0172592
-1.4169682
-1.847424
-2.247133
-2.677589
-3.1387913
-3.6614878
-4.153437
-4.4916525
-4.737627
-4.952855
-5.260324
-5.8137665
-6.520944
-7.289615
-8.027539
-8.70397
-9.349653
-10.026085
-10.702515
-11.255958
-11.409692
-11.163718
-10.641021
-9.9953375
-9.349653
-8.673223
-7.873805
-7.012893
-6.182729
-5.475551
-4.922108
-4.4301586
-3.8767157
-3.200285
-2.4008672
-1.5707024
-0.9250188
-0.5560566
-0.4638161
-0.49456295
-0.5253098
-0.49456295
-0.4638161
-0.49456295
-0.679044
-1.0172592
-1.5399556
-2.0933988
-2.5853484
-2.9543102
-3.231032
-3.4155128
-3.5077534
-3.5385005
-3.599994
-3.6614878
-3.7229815
-3.815222
-3.968956
-4.3071713
-4.922108
-5.752273
-6.6439314
-7.474096
-8.212021
-8.857704
-9.441895
-9.872351
-10.026085
-9.903096
-9.564881
-9.072932
-8.457995
-7.750818
-6.8899064
-5.906007
-4.768374
-3.6614878
-2.616095
-1.7244366
-0.9865124
-0.3715756
0.21261445
0.85829806
1.5347286
2.1189187
2.4571338
2.5186276
2.3648934
2.1189187
1.9344378
1.9651845
2.2419062
2.6723619
3.2872987
4.0559697
4.8246408
5.408831
5.6548057
5.6855526
5.6548057
5.5318184
5.132109
4.5479193
3.8714886
3.3487926
3.1335647
3.256552
3.6562607
4.240451
4.7324
4.8246408
4.2711973
2.826096
0.45858917
-2.4623609
-5.168083
-7.105134
-7.996793
-8.150527
-8.058287
-8.365755
-9.411147
-11.132971
-12.947035
-14.238402
-14.822592
-14.914832
-14.94558
-14.791845
-14.146161
-12.824046
-11.009983
-8.980692
-6.8284125
-4.829868
-3.2617788
-2.5238545
-2.7390823
-3.4770067
-3.9997032
-3.6614878
-2.2778797
-0.3100819
1.5654756
2.826096
3.441033
3.6562607
3.7177544
3.625514
3.225805
2.5493743
1.9036906
1.7192097
2.2111592
3.1028175
3.9329824
4.363438
4.424932
4.363438
4.363438
4.240451
3.5025265
1.7499566
-0.9865124
-4.153437
-7.1973743
-9.749362
-11.686414
-13.100768
-14.115414
-14.730351
-14.791845
-14.515123
-14.207655
-14.115414
-14.207655
-14.299895
-14.176908
-13.623465
-12.578073
-11.163718
-9.564881
-8.11978
-7.135881
-6.5824375
-6.182729
-5.5370455
-4.3379183
-2.6468418
-0.89427197
0.48933598
1.3502476
1.5347286
1.1657666
0.45858917
-0.34082875
-0.9865124
-1.5399556
-2.1548924
-3.015804
-3.9074626
-4.214931
-3.6614878
-2.3086267
-0.5253098
1.1350197
2.1804123
2.487881
2.1804123
1.4117413
-0.0026134849
-2.4316142
-5.967501
-9.9953375
-13.254502
-14.699604
-14.146161
-12.147616
-9.780109
-7.904552
-6.8591595
-6.520944
-6.5516906
-6.7361717
-7.135881
-7.7815647
-8.519489
-9.165173
-9.349653
-8.79621
-7.2588687
-4.952855
-2.3393736
-0.0026134849
1.7499566
2.8875897
3.5332735
3.8714886
4.0867167
4.3326917
4.7631474
5.5318184
6.546464
7.284388
7.284388
6.3312364
4.7324
2.9798303
1.473235
0.3048549
-0.5560566
-1.078753
-1.1402466
-0.7405377
-0.09485401
0.27410808
-0.27933508
-2.0011582
-4.583893
-7.6278305
-10.702515
-13.746451
-16.728897
-19.649847
-22.109594
-23.646936
-23.80067
-22.509302
-20.264784
-17.86653
-16.021719
-15.007073
-14.607364
-14.45363
-14.207655
-13.715706
-13.008528
-12.20911
-11.194464
-9.564881
-7.0743876
-3.9074626
-0.679044
1.842197
3.1335647
3.1643114
2.1496656
0.55082965
-1.2939808
-3.015804
-4.3379183
-5.075843
-5.1988297
-4.952855
-4.799121
-5.045096
-5.8752604
-7.0436406
-8.089033
-8.457995
-7.843058
-6.397957
-4.583893
-2.9543102
-2.0319052
-2.0011582
-2.8005762
-4.214931
-6.0597415
-8.181274
-10.210566
-11.501933
-11.501933
-10.179818
-8.181274
-6.397957
-5.4140577
-5.4448047
-6.336463
-7.873805
-9.718616
-11.563426
-13.100768
-14.176908
-14.638111
-14.45363
-13.684958
-12.485831
-11.194464
-10.2720585
-10.056831
-10.641021
-11.747907
-12.793301
-13.315996
-13.070022
-12.20911
-11.0407295
-9.841603
-8.765464
-7.996793
-7.53559
-7.135881
-6.5824375
-5.567792
-4.03045
-2.0626519
-0.0026134849
1.9036906
3.4717798
4.578666
5.22435
5.4703245
5.3165903
4.7938943
3.9637294
3.225805
3.0720708
3.594767
4.578666
5.562565
6.146755
6.2082486
5.80854
5.039869
3.9329824
2.3956404
0.33560184
-2.0933988
-4.4916525
-6.336463
-7.53559
-8.181274
-8.519489
-8.642476
-8.550236
-8.058287
-7.135881
-6.090488
-5.2910705
-5.075843
-5.3525643
-5.721526
-5.8752604
-5.721526
-5.260324
-4.7068806
-4.153437
-3.5385005
-2.7390823
-1.6014493
-0.24858823
1.104273
2.1189187
2.6108682
2.5801215
2.1189187
1.1657666
-0.21784139
-1.7859303
-3.1695383
-4.03045
-4.4609056
-4.5531464
-4.4609056
-4.245678
-3.8459687
-3.3540194
-2.8005762
-2.2778797
-1.9704114
-2.0011582
-2.3701203
-2.9850574
-3.599994
-3.9997032
-4.184184
-4.3071713
-4.5223994
-4.799121
-4.922108
-4.5531464
-3.6614878
-2.5546014
-1.847424
-1.7859303
-2.1241457
-2.3393736
-2.247133
-2.0626519
-2.0933988
-2.616095
-3.5077534
-4.4301586
-5.0143485
-4.952855
-4.184184
-2.8005762
-1.1094998
0.36634865
1.2272602
1.3195007
0.70456386
-0.5560566
-2.3701203
-4.5531464
-6.8899064
-9.072932
-10.886995
-12.116869
-12.547325
-12.178363
-11.071477
-9.626375
-8.181274
-6.9514
-5.8445134
-4.799121
-3.784475
-3.0465508
-2.7698293
-2.9235635
-3.1695383
-3.015804
-2.0319052
-0.1563477
2.2419062
4.6709065
6.700198
8.23754
9.221439
9.713388
9.80563
9.621148
9.190692
8.575756
7.930072
7.345882
6.8231854
6.1160083
5.070616
3.4717798
1.3502476
-1.0172592
-3.1695383
-4.583893
-5.075843
-4.799121
-4.184184
-3.6922345
-3.5385005
-3.815222
-4.4609056
-5.4140577
-6.5516906
-7.7815647
-8.919198
-9.903096
-10.579528
-10.856249
-10.641021
-9.933844
-8.857704
-7.504843
-6.090488
-4.768374
-3.6922345
-3.0465508
-2.8620696
-2.9850574
-3.1387913
-3.1387913
-2.7698293
-1.9089178
-0.679044
0.70456386
1.9344378
2.7338555
2.9798303
2.7646024
2.1496656
1.288754
0.15112075
-1.3862214
-3.231032
-5.1065893
-6.6746783
-7.750818
-8.427248
-8.888451
-9.195919
-9.349653
-9.134426
-8.457995
-7.289615
-5.752273
-4.061197
-2.5238545
-1.4169682
-0.8020314
-0.5868035
-0.5253098
-0.34082875
-0.12560084
-0.1563477
-0.679044
-1.6629429
-2.6468418
-3.1695383
-3.015804
-2.4316142
-1.7859303
-1.5092087
-1.5399556
-1.6014493
-1.3247277
-0.6175504
0.24336126
0.9197918
1.1657666
1.104273
1.1965134
1.7499566
2.6723619
3.6870074
4.3326917
4.3019447
3.594767
2.3648934
0.98128545
-0.3715756
-1.7244366
-3.2617788
-4.860615
-6.397957
-7.53559
-8.11978
-8.181274
-7.873805
-7.5663366
-7.658577
-8.242767
-9.195919
-9.9953375
-10.333552
-10.241313
-9.9953375
-9.933844
-10.118324
-10.425794
-10.671767
-10.856249
-10.917743
-11.0407295
-11.286705
-11.62492
-11.686414
-11.286705
-10.333552
-9.072932
-7.996793
-7.3818555
-7.2588687
-7.3818555
-7.351109
-6.7669187
-5.3525643
-3.200285
-0.6175504
2.1496656
4.8553877
7.345882
9.559654
11.342972
12.511352
12.818819
12.234631
11.096997
9.80563
8.667996
7.807085
7.1921477
6.7309446
6.2082486
5.5318184
4.609413
3.4717798
2.0881717
0.39709547
-1.6936898
-4.0919437
-6.5824375
-8.79621
-10.2720585
-10.94849
-11.102223
-11.102223
-11.225211
-11.53268
-12.02463
-12.670312
-13.500478
-14.668857
-16.052465
-17.343834
-18.051012
-17.95877
-17.1901
-16.236946
-15.437529
-14.668857
-13.715706
-12.424338
-10.917743
-9.411147
-7.996793
-6.7054253
-5.4140577
-3.9382093
-2.0933988
0.028133363
2.1804123
4.1174636
5.7162995
7.0076666
8.176047
9.282933
10.297579
11.219984
11.896415
12.2961235
12.388365
12.050149
11.158491
9.774882
7.9608192
5.80854
3.225805
0.55082965
-1.7244366
-3.200285
-3.9074626
-4.03045
-3.784475
-3.3232725
-2.9235635
-2.8928168
-3.1387913
-3.1080446
-2.677589
-2.4008672
-3.1695383
-5.2295766
-8.273515
-11.440439
-13.746451
-14.330642
-12.977781
-10.395046
-7.750818
-6.090488
-5.936754
-7.53559
-10.702515
-14.638111
-18.143251
-20.141796
-19.865074
-17.251593
-13.039274
-8.673223
-5.383311
-3.7537282
-3.384766
-3.7537282
-4.829868
-6.920653
-9.96459
-13.070022
-15.160808
-15.898731
-15.652757
-14.45363
-12.20911
-9.103679
-6.121235
-4.6146398
-5.260324
-7.4126024
-9.28816
-9.195919
-6.7361717
-2.5853484
1.9344378
5.8700337
9.067705
11.804174
14.356162
16.662174
18.35325
19.460138
20.351795
21.550922
23.272745
25.36353
27.269835
28.530455
28.684189
27.79253
26.378176
24.933075
23.549467
22.16586
20.997478
20.259554
20.01358
20.167315
20.351795
20.10582
19.367895
18.045782
15.862758
12.542098
8.206794
3.4717798
-0.89427197
-4.5531464
-7.53559
-9.933844
-11.840148
-13.4082365
-15.037819
-17.651302
-22.048101
-28.166723
-34.961773
-40.865166
-45.01599
-47.598724
-49.136066
-50.027725
-50.48893
-50.765648
